# Supplementary material for: Limits on information transduction through amplitude and frequency regulation of transcription factor activity
Source: eLife. 2015 May 18;4:e06559. doi: 10.7554/eLife.06559 (PMC4468373; doi:10.7554/eLife.06559)
Supplement: Supplementary file 1. — Raw single-cell time-trace data for HXK1 (15259 cells), SIP18 (21242 cells), pSIP18 mut A (18203 cells), pSIP18 mut B (17655 cells), 1× reporter diploid (21236 cells), and 2× reporter diploid (19222 cells). The data are also available from Dryad Digital Repository (Hansen and O'Shea, 2015). DOI: http://dx.doi.org/10.7554/eLife.06559.014 [file elife06559s001.zip]

Archive with 214 entries (211 files):
- source_data/
- source_data/.DS_Store
- __MACOSX/
- __MACOSX/source_data/
- __MACOSX/source_data/._.DS_Store
- source_data/1x_SIP18_HXK1_DM_70min_100nM.txt
- __MACOSX/source_data/._1x_SIP18_HXK1_DM_70min_100nM.txt
- source_data/1x_SIP18_HXK1_DM_70min_1117nM.txt
- __MACOSX/source_data/._1x_SIP18_HXK1_DM_70min_1117nM.txt
- source_data/1x_SIP18_HXK1_DM_70min_175nM.txt
- __MACOSX/source_data/._1x_SIP18_HXK1_DM_70min_175nM.txt
- source_data/1x_SIP18_HXK1_DM_70min_275nM.txt
- __MACOSX/source_data/._1x_SIP18_HXK1_DM_70min_275nM.txt
- source_data/1x_SIP18_HXK1_DM_70min_3uM.txt
- __MACOSX/source_data/._1x_SIP18_HXK1_DM_70min_3uM.txt
- source_data/1x_SIP18_HXK1_DM_70min_413nM.txt
- __MACOSX/source_data/._1x_SIP18_HXK1_DM_70min_413nM.txt
- source_data/1x_SIP18_HXK1_DM_70min_690nM.txt
- __MACOSX/source_data/._1x_SIP18_HXK1_DM_70min_690nM.txt
- source_data/1x_SIP18_HXK1_FM1_5min_690nM.txt
- __MACOSX/source_data/._1x_SIP18_HXK1_FM1_5min_690nM.txt
- source_data/1x_SIP18_HXK1_FM2_40minINT_690nM.txt
- __MACOSX/source_data/._1x_SIP18_HXK1_FM2_40minINT_690nM.txt
- source_data/1x_SIP18_HXK1_FM3_25minINT_690nM.txt
- __MACOSX/source_data/._1x_SIP18_HXK1_FM3_25minINT_690nM.txt
- source_data/1x_SIP18_HXK1_FM4_175minINT_690nM.txt
- __MACOSX/source_data/._1x_SIP18_HXK1_FM4_175minINT_690nM.txt
- source_data/1x_SIP18_HXK1_FM5_13minINT_690nM.txt
- __MACOSX/source_data/._1x_SIP18_HXK1_FM5_13minINT_690nM.txt
- source_data/1x_SIP18_HXK1_FM6_10minINT_690nM.txt
- __MACOSX/source_data/._1x_SIP18_HXK1_FM6_10minINT_690nM.txt
- source_data/1x_SIP18_HXK1_FM7_786minINT_690nM.txt
- __MACOSX/source_data/._1x_SIP18_HXK1_FM7_786minINT_690nM.txt
- source_data/1x_SIP18_HXK1_FM8_625minINT_690nM.txt
- __MACOSX/source_data/._1x_SIP18_HXK1_FM8_625minINT_690nM.txt
- source_data/1x_SIP18_HXK1_FM9_5minINT_690nM.txt
- __MACOSX/source_data/._1x_SIP18_HXK1_FM9_5minINT_690nM.txt
- source_data/1x_SIP18_HXK1_info_theory_untreated.txt
- __MACOSX/source_data/._1x_SIP18_HXK1_info_theory_untreated.txt
- source_data/2x_SIP18_HXK1_DM_70min_100nM.txt
- __MACOSX/source_data/._2x_SIP18_HXK1_DM_70min_100nM.txt
- source_data/2x_SIP18_HXK1_DM_70min_1117nM.txt
- __MACOSX/source_data/._2x_SIP18_HXK1_DM_70min_1117nM.txt
- source_data/2x_SIP18_HXK1_DM_70min_175nM.txt
- __MACOSX/source_data/._2x_SIP18_HXK1_DM_70min_175nM.txt
- source_data/2x_SIP18_HXK1_DM_70min_275nM.txt
- __MACOSX/source_data/._2x_SIP18_HXK1_DM_70min_275nM.txt
- source_data/2x_SIP18_HXK1_DM_70min_3uM.txt
- __MACOSX/source_data/._2x_SIP18_HXK1_DM_70min_3uM.txt
- source_data/2x_SIP18_HXK1_DM_70min_413nM.txt
- __MACOSX/source_data/._2x_SIP18_HXK1_DM_70min_413nM.txt
- source_data/2x_SIP18_HXK1_DM_70min_690nM.txt
- __MACOSX/source_data/._2x_SIP18_HXK1_DM_70min_690nM.txt
- source_data/2x_SIP18_HXK1_FM1_5min_690nM.txt
- __MACOSX/source_data/._2x_SIP18_HXK1_FM1_5min_690nM.txt
- source_data/2x_SIP18_HXK1_FM2_40minINT_690nM.txt
- __MACOSX/source_data/._2x_SIP18_HXK1_FM2_40minINT_690nM.txt
- source_data/2x_SIP18_HXK1_FM3_25minINT_690nM.txt
- __MACOSX/source_data/._2x_SIP18_HXK1_FM3_25minINT_690nM.txt
- source_data/2x_SIP18_HXK1_FM4_175minINT_690nM.txt
- __MACOSX/source_data/._2x_SIP18_HXK1_FM4_175minINT_690nM.txt
- source_data/2x_SIP18_HXK1_FM5_13minINT_690nM.txt
- __MACOSX/source_data/._2x_SIP18_HXK1_FM5_13minINT_690nM.txt
- source_data/2x_SIP18_HXK1_FM6_10minINT_690nM.txt
- __MACOSX/source_data/._2x_SIP18_HXK1_FM6_10minINT_690nM.txt
- source_data/2x_SIP18_HXK1_FM7_786minINT_690nM.txt
- __MACOSX/source_data/._2x_SIP18_HXK1_FM7_786minINT_690nM.txt
- source_data/2x_SIP18_HXK1_FM8_625minINT_690nM.txt
- __MACOSX/source_data/._2x_SIP18_HXK1_FM8_625minINT_690nM.txt
- source_data/2x_SIP18_HXK1_FM9_5minINT_690nM.txt
- __MACOSX/source_data/._2x_SIP18_HXK1_FM9_5minINT_690nM.txt
- source_data/2x_SIP18_HXK1_info_theory_untreated.txt
- __MACOSX/source_data/._2x_SIP18_HXK1_info_theory_untreated.txt
- source_data/fitted_msn2_traces.txt
- __MACOSX/source_data/._fitted_msn2_traces.txt
- source_data/HXK1_DM_70min_100nM.txt
- __MACOSX/source_data/._HXK1_DM_70min_100nM.txt
- source_data/HXK1_DM_70min_1117nM.txt
- __MACOSX/source_data/._HXK1_DM_70min_1117nM.txt
- source_data/HXK1_DM_70min_175nM.txt
- __MACOSX/source_data/._HXK1_DM_70min_175nM.txt
- source_data/HXK1_DM_70min_275nM.txt
- __MACOSX/source_data/._HXK1_DM_70min_275nM.txt
- source_data/HXK1_DM_70min_3uM.txt
- __MACOSX/source_data/._HXK1_DM_70min_3uM.txt
- source_data/HXK1_DM_70min_413nM.txt
- __MACOSX/source_data/._HXK1_DM_70min_413nM.txt
- source_data/HXK1_DM_70min_690nM.txt
- __MACOSX/source_data/._HXK1_DM_70min_690nM.txt
- source_data/HXK1_FM1_5min_690nM.txt
- __MACOSX/source_data/._HXK1_FM1_5min_690nM.txt
- source_data/HXK1_FM2_40minINT_690nM.txt
- __MACOSX/source_data/._HXK1_FM2_40minINT_690nM.txt
- source_data/HXK1_FM3_25minINT_690nM.txt
- __MACOSX/source_data/._HXK1_FM3_25minINT_690nM.txt
- source_data/HXK1_FM4_175minINT_690nM.txt
- __MACOSX/source_data/._HXK1_FM4_175minINT_690nM.txt
- source_data/HXK1_FM5_13minINT_690nM.txt
- __MACOSX/source_data/._HXK1_FM5_13minINT_690nM.txt
- source_data/HXK1_FM6_10minINT_690nM.txt
- __MACOSX/source_data/._HXK1_FM6_10minINT_690nM.txt
- source_data/HXK1_FM7_786minINT_690nM.txt
- __MACOSX/source_data/._HXK1_FM7_786minINT_690nM.txt
- source_data/HXK1_FM8_625minINT_690nM.txt
- __MACOSX/source_data/._HXK1_FM8_625minINT_690nM.txt
- source_data/HXK1_FM9_5minINT_690nM.txt
- __MACOSX/source_data/._HXK1_FM9_5minINT_690nM.txt
- source_data/HXK1_info_theory_untreated.txt
- __MACOSX/source_data/._HXK1_info_theory_untreated.txt
- source_data/pSIP18_mut5_DM_70min_100nM.txt
- __MACOSX/source_data/._pSIP18_mut5_DM_70min_100nM.txt
- source_data/pSIP18_mut5_DM_70min_1117nM.txt
- __MACOSX/source_data/._pSIP18_mut5_DM_70min_1117nM.txt
- source_data/pSIP18_mut5_DM_70min_175nM.txt
- __MACOSX/source_data/._pSIP18_mut5_DM_70min_175nM.txt
- source_data/pSIP18_mut5_DM_70min_275nM.txt
- __MACOSX/source_data/._pSIP18_mut5_DM_70min_275nM.txt
- source_data/pSIP18_mut5_DM_70min_3uM.txt
- __MACOSX/source_data/._pSIP18_mut5_DM_70min_3uM.txt
- source_data/pSIP18_mut5_DM_70min_413nM.txt
- __MACOSX/source_data/._pSIP18_mut5_DM_70min_413nM.txt
- source_data/pSIP18_mut5_DM_70min_690nM.txt
- __MACOSX/source_data/._pSIP18_mut5_DM_70min_690nM.txt
- source_data/pSIP18_mut5_FM1_5min_690nM.txt
- __MACOSX/source_data/._pSIP18_mut5_FM1_5min_690nM.txt
- source_data/pSIP18_mut5_FM2_40minINT_690nM.txt
- __MACOSX/source_data/._pSIP18_mut5_FM2_40minINT_690nM.txt
- source_data/pSIP18_mut5_FM3_25minINT_690nM.txt
- __MACOSX/source_data/._pSIP18_mut5_FM3_25minINT_690nM.txt
- source_data/pSIP18_mut5_FM4_175minINT_690nM.txt
- __MACOSX/source_data/._pSIP18_mut5_FM4_175minINT_690nM.txt
- source_data/pSIP18_mut5_FM5_13minINT_690nM.txt
- __MACOSX/source_data/._pSIP18_mut5_FM5_13minINT_690nM.txt
- source_data/pSIP18_mut5_FM6_10minINT_690nM.txt
- __MACOSX/source_data/._pSIP18_mut5_FM6_10minINT_690nM.txt
- source_data/pSIP18_mut5_FM7_786minINT_690nM.txt
- __MACOSX/source_data/._pSIP18_mut5_FM7_786minINT_690nM.txt
- source_data/pSIP18_mut5_FM8_625minINT_690nM.txt
- __MACOSX/source_data/._pSIP18_mut5_FM8_625minINT_690nM.txt
- source_data/pSIP18_mut5_FM9_5minINT_690nM.txt
- __MACOSX/source_data/._pSIP18_mut5_FM9_5minINT_690nM.txt
- source_data/pSIP18_mut5_info_theory_untreated.txt
- __MACOSX/source_data/._pSIP18_mut5_info_theory_untreated.txt
- source_data/pSIP18_mut6_DM_70min_100nM.txt
- __MACOSX/source_data/._pSIP18_mut6_DM_70min_100nM.txt
- source_data/pSIP18_mut6_DM_70min_1117nM.txt
- __MACOSX/source_data/._pSIP18_mut6_DM_70min_1117nM.txt
- source_data/pSIP18_mut6_DM_70min_175nM.txt
- __MACOSX/source_data/._pSIP18_mut6_DM_70min_175nM.txt
- source_data/pSIP18_mut6_DM_70min_275nM.txt
- __MACOSX/source_data/._pSIP18_mut6_DM_70min_275nM.txt
- source_data/pSIP18_mut6_DM_70min_3uM.txt
- __MACOSX/source_data/._pSIP18_mut6_DM_70min_3uM.txt
- source_data/pSIP18_mut6_DM_70min_413nM.txt
- __MACOSX/source_data/._pSIP18_mut6_DM_70min_413nM.txt
- source_data/pSIP18_mut6_DM_70min_690nM.txt
- __MACOSX/source_data/._pSIP18_mut6_DM_70min_690nM.txt
- source_data/pSIP18_mut6_FM1_5min_690nM.txt
- __MACOSX/source_data/._pSIP18_mut6_FM1_5min_690nM.txt
- source_data/pSIP18_mut6_FM2_40minINT_690nM.txt
- __MACOSX/source_data/._pSIP18_mut6_FM2_40minINT_690nM.txt
- source_data/pSIP18_mut6_FM3_25minINT_690nM.txt
- __MACOSX/source_data/._pSIP18_mut6_FM3_25minINT_690nM.txt
- source_data/pSIP18_mut6_FM4_175minINT_690nM.txt
- __MACOSX/source_data/._pSIP18_mut6_FM4_175minINT_690nM.txt
- source_data/pSIP18_mut6_FM5_13minINT_690nM.txt
- __MACOSX/source_data/._pSIP18_mut6_FM5_13minINT_690nM.txt
- source_data/pSIP18_mut6_FM6_10minINT_690nM.txt
- __MACOSX/source_data/._pSIP18_mut6_FM6_10minINT_690nM.txt
- source_data/pSIP18_mut6_FM7_786minINT_690nM.txt
- __MACOSX/source_data/._pSIP18_mut6_FM7_786minINT_690nM.txt
- source_data/pSIP18_mut6_FM8_625minINT_690nM.txt
- __MACOSX/source_data/._pSIP18_mut6_FM8_625minINT_690nM.txt
- source_data/pSIP18_mut6_FM9_5minINT_690nM.txt
- __MACOSX/source_data/._pSIP18_mut6_FM9_5minINT_690nM.txt
- source_data/pSIP18_mut6_info_theory_untreated.txt
- __MACOSX/source_data/._pSIP18_mut6_info_theory_untreated.txt
- source_data/SIP18_DM_70min_100nM.txt
- __MACOSX/source_data/._SIP18_DM_70min_100nM.txt
- source_data/SIP18_DM_70min_1117nM.txt
- __MACOSX/source_data/._SIP18_DM_70min_1117nM.txt
- source_data/SIP18_DM_70min_175nM.txt
- __MACOSX/source_data/._SIP18_DM_70min_175nM.txt
- source_data/SIP18_DM_70min_275nM.txt
- __MACOSX/source_data/._SIP18_DM_70min_275nM.txt
- source_data/SIP18_DM_70min_3uM.txt
- __MACOSX/source_data/._SIP18_DM_70min_3uM.txt
- source_data/SIP18_DM_70min_413nM.txt
- __MACOSX/source_data/._SIP18_DM_70min_413nM.txt
- source_data/SIP18_DM_70min_690nM.txt
- __MACOSX/source_data/._SIP18_DM_70min_690nM.txt
- source_data/SIP18_FM1_5min_690nM.txt
- __MACOSX/source_data/._SIP18_FM1_5min_690nM.txt
- source_data/SIP18_FM2_40minINT_690nM.txt
- __MACOSX/source_data/._SIP18_FM2_40minINT_690nM.txt
- source_data/SIP18_FM3_25minINT_690nM.txt
- __MACOSX/source_data/._SIP18_FM3_25minINT_690nM.txt
- source_data/SIP18_FM4_175minINT_690nM.txt
- __MACOSX/source_data/._SIP18_FM4_175minINT_690nM.txt
- source_data/SIP18_FM5_13minINT_690nM.txt
- __MACOSX/source_data/._SIP18_FM5_13minINT_690nM.txt
- source_data/SIP18_FM6_10minINT_690nM.txt
- __MACOSX/source_data/._SIP18_FM6_10minINT_690nM.txt
- source_data/SIP18_FM7_786minINT_690nM.txt
- __MACOSX/source_data/._SIP18_FM7_786minINT_690nM.txt
- source_data/SIP18_FM8_625minINT_690nM.txt
- __MACOSX/source_data/._SIP18_FM8_625minINT_690nM.txt
- source_data/SIP18_FM9_5minINT_690nM.txt
- __MACOSX/source_data/._SIP18_FM9_5minINT_690nM.txt
- source_data/SIP18_info_theory_untreated.txt
- __MACOSX/source_data/._SIP18_info_theory_untreated.txt
- source_data/source_data_READ_ME.pdf
- __MACOSX/source_data/._source_data_READ_ME.pdf
- __MACOSX/._source_data
