# Supplementary material for: Limits on information transduction through amplitude and frequency regulation of transcription factor activity
Source: eLife. 2015 May 18;4:e06559. doi: 10.7554/eLife.06559 (PMC4468373; doi:10.7554/eLife.06559)
Supplement: Supplementary file 1. — Raw single-cell time-trace data for HXK1 (15259 cells), SIP18 (21242 cells), pSIP18 mut A (18203 cells), pSIP18 mut B (17655 cells), 1× reporter diploid (21236 cells), and 2× reporter diploid (19222 cells). The data are also available from Dryad Digital Repository (Hansen and O'Shea, 2015). DOI: http://dx.doi.org/10.7554/eLife.06559.014 [file elife06559s001.zip › source_data/1x_SIP18_HXK1_DM_70min_100nM.txt]

25.847	0	0	0	6.8011	2.7955	0	0	0	0	0	0	0	0	0	0	0	0	0	0	0	0	0.41076	0	1.5266	9.5292	8.1618	12.423	5.2775	1.6209	3.1893	0	16.855	20.033	15.99	9.1316	11.365	17.045	10.97	7.1466	8.3285	23.174	24.094	39.239	44.03	50.159	55.96	59.713	79.943	80.567
10.431	3.1537	0	10.839	5.1635	0	0	0	0	0	0	0	0	0	0	0	4.6784	0	0	0	0	0	0	0	0	0	0	0	0	0	0	0	0	0	0	0	0	0	0	0	0	0	0	0	0	0	0	0	0	0
0	2.8242	6.5259	0	0	3.2995	0	13.694	0	1.6666	4.367	0	1.7333	0	0	0	0	0	0	0	0	0	0	0	0	0	0	0	0	0	0	0	0	0	0	0	0	0	0	0	0	0	0	0	0	0	0	0	0	0
0	0	0	17.588	10.153	19.262	20.425	22.6	31.614	18.449	12.029	18.017	20.931	29.201	32.788	29.998	36.651	31.73	36.295	36.325	35.612	35.032	27.029	30.341	32.855	38.547	40.624	29.798	44.435	30.618	69.863	0	19.632	18.121	17.142	33.724	39.523	50.992	60.14	56.614	62.897	57.156	80.736	78.96	112.95	102.58	93.751	112.05	107.12	119.85
0	0	0	13.659	16.779	12.719	23.915	17.321	23.778	31.053	31.83	30.435	10.073	30.165	31.027	36.111	50.178	53.719	59.089	70.492	57.996	69.743	101	116.16	135.31	133.09	135.39	141.37	163.23	190.35	163.69	151.45	159.82	166.2	171.18	186.54	188.55	166.01	173.93	181.12	189.7	191.91	212.37	189.5	197.62	207.77	214.94	190.18	213.2	196.65
0	4.1433	0	22.61	2.7442	8.3564	0	5.6648	21.388	21.755	12.321	10.213	21.722	20.98	14.641	14.383	8.2654	8.8141	14.252	4.8857	9.6557	36.048	39.078	33.839	53.061	57.154	80.022	90.65	125.33	123.86	151.62	127.92	155.11	171.42	222.1	242.18	261.55	291.17	315.67	322.76	344.87	364.86	382.9	396.27	407.56	432.55	441.24	473.41	471.72	506.44
0	0	0	2.244	6.28	2.045	2.7724	1.6319	0	13.741	9.1444	8.299	1.3335	2.4352	9.9412	13.647	12.495	12.783	3.7329	3.812	3.3586	8.0914	9.1916	4.4255	4.5162	7.7102	19.531	17.463	9.8672	11.773	0	2.5089	3.0782	1.9941	8.0271	11.936	9.4512	14.059	9.1366	16.231	13.038	17.941	8.165	9.7992	20.676	14.809	23.901	19.07	18.099	17.79
0	0	0	24.301	5.2248	1.2716	15.3	15.254	27.129	21.633	19.046	18.134	36.5	37.37	65.665	82.511	127.48	181.75	257.78	315.56	381.88	475.64	525.15	611.46	628.41	630.23	710.73	775.62	780.78	833.52	867.5	826.26	868.97	886.93	928.1	944.03	984.18	977.44	979.76	964.95	952.41	944.84	937.8	897.61	916.05	990.91	1007.5	1013.7	1013.1	1013.4
3.6617	0	2.4208	6.0934	0	1.2054	0	0	0	0	0	0	0	0	0	0	0	0	0	0	0	0	0	0	0	0	0	0	0	0	0	0	0	0	0	0	0	0	0	0	0	0	0	0	0	0	0	0	0	0
0	0	0	20.882	20.831	12.532	18.391	21.174	29.001	28.397	29.697	10.915	21.888	32.419	38.201	42.162	53.493	44.963	47.18	45.942	38.313	35.445	40.997	46.405	49.977	48.148	57.046	56.664	57.153	56.551	81.148	35.11	39.137	41.12	43.976	38.818	42.862	33.775	28.468	30.107	32.025	31.791	34.375	42.813	13.973	20.696	25.466	17.406	20.994	17.602
0	0.3078	0	6.3605	0	8.1507	8.3501	23.931	11.977	0	0.52828	0	0	4.8741	5.6472	0	2.4722	0	0.8898	0.62187	0.62532	9.9463	0	0	2.0701	1.9583	0.73486	3.7843	3.8757	0	0	0	0	0.70104	7.8662	4.2955	7.3938	7.5353	14.194	0	3.164	1.1533	0	1.0039	5.9399	0	3.3453	0	0	5.0097
21.046	4.7842	0.92925	0	0	6.0088	0	0	0	0	0	0	1.7363	0	0	0	0	0	0	0	0	0	0	0	0	0	0	0	0	0	0	0	0	0	0	0	11.584	16.476	19.935	26.395	41.511	48.572	64.75	77.974	74.444	79.798	74.951	82.973	96.928	80.998
18.875	4.3796	0	0.45094	0	0	0	0	0	0.59646	0	0	0	0	0	0	0	0	0	0	0	0	0	0	0	0	0	0	0	0	0	0	0	0.15835	0	6.9769	11.775	0	6.4048	9.0172	9.1672	16.615	7.3153	11.153	2.9624	2.3947	0	11.543	15.748	6.78
2.9703	0	0	0	5.7565	0	1.3815	4.1516	6.3409	5.1404	7.9046	9.0218	11.787	10.627	11.568	8.1009	16.962	11.054	11.196	16.084	9.4744	16.693	13.223	14.32	8.0308	8.3403	8.3664	11.425	10.991	9.7115	17.732	5.849	4.027	3.924	2.1731	2.0365	11.091	10.548	15.801	10.827	5.7711	14.041	10.4	2.2272	2.5837	4.0354	14.987	8.6234	10.209	8.7236
0	0	0	16.938	1.8185	7.2399	18.17	11.956	17.016	25.52	28.65	28.813	34.454	29.873	35.892	30.733	29.599	32.51	42.39	38.077	43.489	59.861	58.171	63.333	55.078	56.098	80.259	80.021	86.166	84.118	90.737	68.188	74.761	79.999	78.761	71.98	67.26	57.292	49.909	42.299	43.674	41.349	45.416	33.302	35.608	27.832	38.317	36.6	39.708	42.552
0.3598	0.86774	0	2.1535	0	2.9212	0	0.16794	1.746	9.5254	3.6733	11.244	35.976	51.691	69.264	79.293	107.32	111.42	134.26	150.83	159.66	164.39	174.62	208.02	222.43	238.24	236.34	234.21	229.58	251.54	245.69	228.79	244.66	251.92	250.24	262.68	257.94	263.32	262.33	258.5	257.05	250	270.8	267.08	263.82	254.39	251.36	239.78	260.55	257.33
8.4934	0	0	0.082249	0	0	0	0	0	0	0	0	0	0	0	0	0	2.3301	8.4214	4.621	9.9395	0	9.9502	7.4806	16.577	11.822	11.78	12.275	3.7049	11.056	3.9249	0.63646	8.8116	3.1157	0	0.41067	9.9871	6.8502	3.6708	0.59748	3.4928	0	0	0	0	0	0	0	0	0
18.951	0	0	0	0	0	0	2.1342	0	0	0	0	0	0	0	0	0	0	0	0	0	0	0	0	0	0	0	0	0	0	0	0	0	0	0	0	0	0	0	0	0	0	0	0	0	0	0	0	0	0
24.572	9.5228	0	0	0	0	0	0	0	2.7901	2.2773	0	0	0	0	0	0	0	1.0283	0	0	0.026435	4.3347	0	0	5.0156	10.29	15.447	7.4437	7.2719	0.75786	5.3312	10.888	5.4033	2.7928	0	0	1.7746	0	1.9904	2.0045	0	0	0	6.9579	1.6826	0	0	0	0
0	0	0	0.059838	10.446	0.94953	5.158	0	0	0	0	0	0	0	0	0	0	0	1.1444	0	0	0	0	1.8006	0	7.3625	0	0	1.9531	3.2909	1.094	3.9196	10.631	6.6469	5.9404	11.503	9.2104	7.0158	2.6637	3.3291	5.3684	0.76659	0	1.6707	5.2242	8.1453	11.479	1.3409	0.93566	18.635
16.378	16.571	0	4.0314	0	0	0	0	18.693	0.68571	0	5.273	11.718	12.576	12.37	0	0	0	0	0	0	0	0	0	0	0	0	0	0	0	0	0	0	0	0	0	0	0	0	0	0	0	6.2337	16.808	18.414	28.07	37.924	43.384	44.402	44.635
4.162	0	0	1.0135	4.151	4.5374	3.3486	5.9879	23.291	33.475	47.421	43.018	47.556	52.29	49.699	54.564	47.922	59.521	61.466	71.359	62.613	70.902	67.256	70.001	67.144	68.034	66.973	73.047	57.647	67.559	69.475	63.126	62.161	71.074	68.855	70.242	77.213	67.595	90.264	95.838	94.691	83.582	103.1	108.88	113.68	101.09	114.27	126.65	130.09	126.5
42.706	23.071	0	4.146	0	0	0	0	0	0	0	0	0	0	0	0	0	0	0	0	0	0	0	0	0	0	0	0	0	0	0	0	0	0	0	0	0	0	0	0	0	0	0	0	0	0	0	0	0	0
14.051	8.1117	6.0191	0	0	0	0	0	0	0	0	0	0	0	0	0	0	0	0	0	0	0	0	0	0	0	0	2.7394	0	0	0	0	0	0.64071	3.7028	10.391	8.1504	17.906	28.289	21.681	36.862	52.094	36.279	38.966	45.208	37.675	60.554	61.904	62.242	66.522
4.7809	0	0	2.1509	1.6258	4.8512	5.7303	3.204	6.5438	5.0809	12.244	6.1148	0	4.3562	16.921	18.345	19.715	15.768	19.477	26.455	16.257	21.598	20.419	15.78	18.293	25.132	27.615	27.722	19.521	14.177	16.807	11.266	17.048	7.157	20.603	25.332	23.583	25.349	19.603	32.093	21.966	30.738	20.686	20.462	25.207	21.992	34.454	26.208	25.03	29.444
0	0	0	0	8.3022	4.6045	28.947	18.548	18.309	22.118	21.43	20.781	41.127	20.938	15.948	44.722	29.149	33.052	37.026	37.719	39.335	51.674	62.621	103.62	102.9	103.82	116.91	113.25	117.43	128.54	142.97	170.64	186.6	193.13	232.16	198.41	213.57	82.641	103.74	101.67	99.348	103.63	138.14	114.81	149.82	134.73	304.06	304.69	322.23	355.09
0	0	0	0	16.556	20.122	25.109	4.9072	3.5332	8.963	8.7911	11.801	7.4279	22.347	11.172	18.201	0	15.246	19.021	24.566	21.128	17.235	18.995	26.522	15.269	20.158	0	18.013	6.2258	6.5879	19.87	19.786	3.0659	2.8443	0.86832	8.4271	0.41535	1.5011	4.8355	10.912	7.1565	14.863	0	0	0	0	0	0	1.3075	0
10.529	0	0	3.7003	1.8832	0	0.26578	4.3032	0	9.1917	12.386	18.594	19.776	27.115	38.999	48.469	50.385	55.299	55.97	63.671	86.617	83.533	89.476	78.574	93.603	104.58	108.63	106.1	106.03	108.36	121.37	116.26	118.84	116.87	111.05	118.95	115.95	123.18	122.95	126.1	121.82	115.74	111.83	118.98	110.37	122.81	124.34	121.4	128.24	133.05
0	0	1.5997	2.4979	10.607	0	0	0	0	0	0	0	0	0	0	0	0.6563	9.4242	0	26.482	13.841	12.622	23.323	46.971	38.247	33.738	38.515	39.748	50.905	51.087	52.555	62.225	58.724	74.399	68.36	58.412	61.53	67.716	75.629	81.682	84.636	88.868	74.133	81.676	82.814	100.65	102.3	93.385	83.519	95.981
4.481	0	0	0.90437	7.7602	1.0158	10.677	25.974	66.846	57.996	35.073	84.232	87.634	84.031	85.749	90.615	87.768	82.174	75.953	90.49	85.407	94.11	88.468	88.855	87.531	76.046	65.926	44.306	66.628	49.591	71.655	65.794	61.344	76.025	67.564	77.944	81.444	87.343	92.175	101.73	92.076	102.37	72.329	103.37	103.06	65.449	89.071	86.846	93.038	97.329
0.18191	0	0	0	10.145	3.9963	2.0972	0	0.79947	0	3.1532	0	7.6221	8.9931	9.9735	8.6267	11.189	11.086	18.204	12.719	17.92	15.406	12.647	18.175	22.165	25.872	30.828	40.888	43.052	43.935	61.231	53.817	64.677	84.873	93.755	96.733	109.13	112.67	113.29	123.44	131.27	138.89	140	162.28	89.679	112.32	101.33	124.61	117.74	126.7
0	0	0	0.16307	0	11.585	5.9444	1.3047	14.691	14.76	4.7101	1.7581	13.52	20.109	14.809	17.288	12.881	12.799	14.568	29.773	14.005	12.286	12.391	14.006	15.496	24.184	12.152	20.22	12.078	19.252	16.888	10.898	16.018	20.625	28.639	21.573	33.455	21.382	25.555	34.074	27.292	34.274	27.512	31.787	22.11	31.744	31.024	28.927	29.727	33.241
3.9705	0	0.063293	0	2.0851	3.2271	4.4693	5.1305	5.9025	4.0676	9.9587	4.4708	8.7023	16.327	0	0	4.2606	0	11.646	10.114	1.2184	2.4507	1.6009	2.2069	4.3585	9.5795	7.9772	9.4583	10.259	30.894	51.869	91.136	151.88	213.74	292.46	361.46	446.14	493.7	581.53	633.03	698.46	725.87	795.12	831.64	852.4	909.34	944.07	938.97	976.68	1051.7
4.0423	0	0	27.828	0	9.2567	2.8555	0.19055	0.015759	2.1637	3.1091	5.0857	10.895	0.052453	4.1934	12.505	13.846	0	0	0	0	2.3165	0	6.6972	0	3.3526	16.961	10.05	17.73	21.564	41.413	19.742	41.845	43.721	59.275	53.704	47.835	72.49	69.171	83.877	97.114	81.576	96.171	91.856	89.977	101.96	87.864	98.388	89.014	94.202
2.5781	0	0	5.8332	2.1914	0	0	0.34798	0	0	1.0506	0	1.3689	1.8788	1.7271	2.8898	5.4321	9.7401	0	4.1709	14.811	11.699	10.901	9.196	12.065	14.859	12.713	12.145	9.5334	14.01	19.293	11.164	10.966	15.756	5.1329	9.4387	19.36	20.773	13.206	14.626	12.317	10.274	15.854	13.978	11.384	14.151	24.504	24.233	22.001	25.973
16.625	14.844	0	18.52	0	0	0	0	0	0	0	0	0	0	0	0	0	0	0	0	0	0	0	0	0	0	0	0	0	0	0	0	0	0	0	0	0	0	0	0	0	0	0	0	0	0	0	0	0	0
0	0	0	12.085	21.716	29.27	21.103	23.865	18.639	19.944	43.413	46.973	55.967	69.261	67.375	52.882	55.684	59.723	42.823	51.19	65.713	64.654	69.914	58.194	65.457	71.251	72.967	71.313	69.003	59.752	101.4	48.44	57.887	49.775	47.302	40.999	42.489	61.208	55.75	51.095	49.131	51.843	55.18	57.8	57.254	52.702	59.329	51.558	54.001	52.17
0	0	2.1547	6.024	3.2098	11.123	0	5.7222	10.384	14.257	17.342	15.017	14.608	10.096	21.079	13.931	23.886	12.657	25.506	28.102	17.622	14.991	8.4017	10.68	11.789	9.7063	18.442	17.203	15.244	9.9795	25.47	8.6688	16.017	9.5584	14.915	8.5721	17.706	12.429	10.816	11.725	8.3693	1.6209	0	8.9787	9.1769	14.848	8.2261	9.5293	6.8195	0
24.579	17.013	0	0	0	0	0	0	0	0	0	0	0	0	0	0	0	0	0	0	0	0	0	0	0	0	0	0	0	0	0	0	0	0	0	0	0	0	0	0	0	0	0	0	0	0	0	0	0	0
16.52	19.355	0	10.288	0	0	0	0	12.275	3.8226	2.6184	0	20.197	4.6175	2.9896	0	0	0	0	0	0	0	0	0	0	0	0	0	0	0	0	0	0	0	0	0	0	0	0	0	0	0	1.4936	0	0.081717	0	10.225	7.2615	4.7836	13.496
11.157	12.926	0.49081	0	0	0	0	0	0	0	0	0	0	0	0	0	0	0	0	0	0	0	0	0	0	0	0	0	0	0	4.9518	0	7.1638	8.6127	14.297	12.54	16.816	19.339	11.739	8.194	13.047	12.24	16.608	10.794	14.324	7.0018	15.03	21.177	19.003	24.025
0	0.023433	0	5.6151	7.6885	0	0	0	0	0	0	0	0	0	0.68647	0	0	0	0	1.3453	0.85358	0	0	0	0	0	6.1513	11.903	5.7848	5.5567	9.3573	15.706	21.253	20.89	23.823	25.865	16.393	21.113	30.283	22.559	27.565	35.381	44.042	38.564	44.246	47.47	52.61	33.825	33.764	34.908
0	0	6.3014	3.2938	8.3263	0	0.06759	1.5013	19.985	7.6403	6.1301	11.101	11.024	3.3002	5.4831	2.0717	1.3805	0	0	0	0	0	0	0	0	0	0	0	0	0	0	0	0	0	0	0	0	0	0	0	0	0	0	0	0	0	0	0	0	0
6.3979	1.2541	5.4577	2.9966	0	0.96408	0	0	0	0	0	0	0	0	3.9129	8.7701	1.6848	0	0	0	0	7.4992	11.53	10.077	19.312	18.047	17.813	18.264	13.961	18.578	13.751	9.2094	17.835	15.435	17.702	23.807	12.061	11.132	14.834	16.59	5.7739	16.535	6.9756	0	0	0	3.1796	0.45027	4.6366	0
0.87163	4.9022	0	21.562	0	2.9763	13.104	18.961	32.117	31.431	26.441	30.791	23.348	22.001	25.949	30.424	30.407	26.802	0	18.464	24.755	29.961	26.174	29.029	31.314	40.197	48.137	36.137	48.48	51.494	68.012	36.757	51.017	53.849	49.229	49.303	49.647	49.543	38.656	65.33	71.188	63.387	71.337	83.126	74.569	78.621	87.163	80.683	85.263	86.119
0	0	0	2.0802	9.1779	11.116	5.77	15.84	16.722	21.755	33.007	30.275	36.471	40.765	40.03	41.268	55.642	48.647	53.886	49.572	54.652	61.881	62.409	67.482	70.844	100.69	101.48	144.57	169.52	223.94	261.37	308.02	357.61	396.31	462.44	488.59	503.03	562.45	583.61	627.32	683.33	668.13	694.98	716.04	704.56	730.55	754.46	780.51	783.58	782.62
3.1429	0	0	1.2755	4.5021	0.11392	9.4908	10.848	5.6896	8.9725	9.6385	9.798	9.1882	12.041	15.801	10.495	18.728	9.5708	7.6566	7.4882	16.896	16.231	12.407	16.41	11.698	17.904	16.09	14.337	17.457	18.653	23.496	16.754	26.181	24.874	23.75	26.956	33.646	40.33	19.099	14.417	13.488	13.294	15.51	10.699	4.0498	11.692	16.221	15.165	12.95	24.217
2.2797	0	0	29.572	0	4.8352	0	4.7143	0	5.1427	0.22274	4.7778	0	0.19051	0	4.8878	3.0464	0	11.64	0.2633	18.794	36.814	38.535	59.23	83.126	112.39	148.84	177.22	203.39	248.37	285.82	280.12	316.68	357.4	372.91	379.87	393.32	396.33	456.01	452.08	470.13	473.77	506.44	505.18	506.92	519.24	525.18	547.93	653.35	667.33
0	0	0	0	7.8786	2.7166	15.561	16.363	3.7932	11.849	16.865	12.936	12.724	16.882	15.305	9.7863	17.594	13.409	20.461	17.623	15.532	11.876	8.6034	14.237	10.351	12.364	6.0736	26.258	18.686	22.276	21.889	21.518	33.734	26.653	41.417	37.009	26.303	28.449	30.996	35.196	32.34	30.22	37.327	39.075	42.629	42.162	43.105	43.468	43.171	31.905
0	0	0.13393	0.64979	5.3913	4.2087	1.0699	0	0	25.082	25.901	17.691	20.407	12.486	16.107	16.44	9.6497	0	0	0	0	0	0	0	0	0	0	0	0	0	0	0	0	0	0	0	0	0	0	0	0	0	0	0	0	0	0	0	0	0
6.0188	1.0624	0	4.3626	0	0	0	0	0	0	0	0	0	0	0	0	0	0	0	0	0	0	0	0	0	0	0	0	0	0	0	0	2.4103	0	6.4107	0	8.6014	4.3724	0	1.4746	6.2808	0	0	7.3576	4.8771	3.0378	0	0	0	0
2.1275	0	0	0	0	1.0759	4.6371	6.7495	11.589	2.0955	11.526	7.2107	0.4194	0	23.057	24.899	19.088	23.577	18.805	21.343	11.353	19.192	4.9613	6.8859	14.811	20.422	8.2019	2.5668	0.637	5.5425	2.3353	1.6168	7.7818	3.6241	0	10.986	11.061	9.8468	10.215	7.9073	8.2231	4.2004	0	0.76787	2.5972	5.4901	8.5467	3.1223	6.0683	7.6029
17.562	2.48	0	1.2337	0	0	0	0	0	0	0	0	0	0	0	0	0	0	0	0	0	0	0	0	0	0	0	0	0	0	0	0	0	0	0	0	0	0	0	0	0	4.0741	2.8649	0	0	0	0	0	0	0
0	0	0	16.214	16.736	17.534	21.199	18.505	35.903	33.537	37.35	26.614	40.858	52.746	47.321	64.195	79.719	91.86	96.124	104.33	128.05	135.05	178.63	188.82	211.48	224.64	266.51	267.84	306.38	319.62	342.38	314.14	343	360.86	375.78	392.89	399.42	428.04	432.47	458.91	465.06	463.94	480.32	482.53	482.64	485.56	487.11	499.65	487.8	488.37
0	0.50373	5.5661	6.7636	0	1.3218	0	1.7309	5.3214	6.3531	7.0868	9.7364	5.1307	0	4.0381	0	1.6409	5.2135	3.5163	2.2253	0	0.99433	0	0.03306	0.84632	6.3971	5.7502	16.25	24.277	13.471	23.707	22.12	12.66	20.054	17.849	9.3126	28.321	14.067	29.516	17.09	14.65	16.254	11.136	10.077	15.016	15.944	5.7457	7.4733	7.3219	0
11.587	0	0	0	0	0	6.1569	0	0	0	0	0	0	0	0	2.0308	0	0	0	0	0	0	0	0	0	0	0	0	0	0	0	0	0	0	0	0	0	0	0	0	0	0	0	0	0	0	0	0	0	0
8.6764	0	0	7.4031	10.588	4.7162	8.9579	12.069	13.87	2.2012	3.2574	8.9456	0.62714	0	4.0018	0	0	0	1.9585	5.1064	4.2075	0	6.2992	11.934	8.2774	3.6315	0	0	6.7162	19.716	41.749	38.805	71.887	106.23	129.5	177.61	208.08	262.87	280.27	327.86	376.22	435.44	454.89	482.12	501.38	519.68	529.89	581.74	598.29	610.06
0	0	0	0	2.883	8.3291	1.7851	6.5492	0	0	1.8529	6.1586	5.5233	2.8673	0	3.1439	8.153	0	5.9871	0	0	0	0	0	0	0	0	3.4448	4.9469	9.854	30.851	44.6	64.802	90.813	111.43	135.41	155.97	179.33	207.32	231.34	262.73	265.56	293.97	305.27	311.67	320.95	310.89	339.03	335.61	327.52
24.796	6.087	0	4.515	0.071411	0	0	0	0	0	0	0	0	0	0	0	0	0	0	0	0	0	0	0	0	0	0	0	0	0	8.8731	0	0	0	0	0	0	0	0	0	0	0	0	0	0	0	0	0	0	0
0	0	0	0.32781	6.3784	1.9711	9.5548	0	9.7259	4.6995	6.2429	19.596	23.858	43.751	62.366	87.315	89.08	117.3	123	149.02	160.11	184.05	189.02	185.91	210.16	211.51	220.79	212.86	231.61	240.64	216.35	223.76	230.91	234	245.43	241.24	247.29	251.42	252.32	227.84	236.94	235.34	239.78	242.28	231.78	235.82	223.78	249.46	229.21	224.01
0	0	0	0.94724	10.367	0	5.7857	15.015	9.8957	13.112	22.351	19.269	14.055	18.01	23.408	24.597	25.051	17.488	18.765	16.692	23.812	25.584	26.413	25.507	22.949	28.49	22.136	24.71	24.566	26.353	33.445	36.305	39.091	42.643	36.582	42.273	50.61	59.944	53.522	50.782	44.046	57.66	53.237	52.638	53.95	60.375	64.858	62.366	70.707	70.383
4.6927	0	3.1016	1.9488	0	0.382	1.7755	0	0	0	0	3.0142	33.069	36.66	37.94	43.767	89.299	116.65	137.11	155.63	162.52	175.73	181.28	196.69	172.89	156.56	193.8	206.82	205.74	213.31	229.19	213.1	238.55	239.4	257.55	248.56	274.31	256.47	284.94	277.24	280.55	264.79	267.83	272.09	272.06	276.34	267.41	245.17	258.13	260.22
9.8487	0	0	6.7192	3.5413	5.2666	6.4054	4.1093	3.1141	0	12.109	0	0	0	0	0	0	1.9452	0	0	12.026	0	11.355	21.811	25.888	26.608	28.08	32.093	46.786	52.702	81.46	52.442	48.188	60.904	51.384	52.305	35.043	35.497	33.641	55.239	30.828	55.174	39.685	49.089	45.51	65.991	60.831	64.495	52.651	26.346
0	3.4894	0.083091	2.845	0	4.0355	0	4.3322	9.2012	2.1658	0	0	2.8593	0	0	0	0	0	0	0	0	0	0	1.6709	0	0	0	0	0	0	0	0	0	0	0	0	0	0	0	0	0	10.079	18.914	16.716	33.932	48.143	53.517	58.859	74.472	90.589
0.65105	0	0	0	2.2884	8.0338	1.9296	0.36966	1.1012	0	0	0	0	6.8321	0.42386	0	0	0	0	0.38549	0	0	0	0	0	0	0	0	0	0	0	0	7.3748	12.161	28.997	45.112	72.273	103.25	105.55	137.86	162.52	176.14	200.48	224.09	262.15	262.45	274.95	312.21	339.19	327.85
24.17	9.4241	0	5.0953	0	0	0	0	0	0	0	0	0	0	0	0	0	0	0	0	0	0	0	0	0	0	0	0	0	0	0	0	0	0	0	0	0	0	0	10.079	4.4222	9.6744	8.2577	1.8971	6.0623	0	4.4559	4.0892	7.37	0
13.288	7.1941	0	0.39349	1.0147	0	0	0	0	0	0	0	0	0	3.6813	0.82296	4.7005	0	0.63633	10.169	15.186	23.544	17.063	19.273	14.203	18.955	28.088	27.031	32.004	25.759	22.388	22.925	36.39	31.451	35.366	21.348	29.584	24.1	34.875	33.133	34.404	33.604	49.231	39.729	42.848	38.213	44.688	47.694	43.901	48.176
22.26	1.1711	3.4683	0	0	0	0	0	6.9443	2.9855	0	0	0	0	0	6.1473	0	0	0	0	0	0	0	0	0	0	0	0	0	0	0	0	0	0	0.55686	0	0	0	0	0	0	0	0	1.6752	0	0	0	0	0	0
7.3603	9.9448	6.5193	0	0	0	0	0	0	0	0	0	8.1633	3.6271	6.8188	0	0.35076	0	0.42406	0	0	0	5.6877	6.0875	15.722	13.84	10.76	4.792	7.8535	3.4236	7.3409	0	0	5.0725	2.323	0	0	0	0	0	0	0	1.2001	0	0	0	0	0	0	0
0	2.7036	0	0	0.82993	3.8573	0.17686	4.8366	6.5067	0	3.327	0	1.2155	4.9654	0	0	0	0	0	0	0	0	0	0	0	0	0	0	0.96254	0	8.337	4.5301	0.46628	4.6645	0	4.3247	3.323	4.8498	8.6103	5.3698	8.8334	3.6108	11.212	13.446	12.48	10.886	7.6744	15.446	18.676	17.146
0	0	0	7.779	7.7918	7.0483	19.227	14.99	33.323	32.866	27.323	49.578	40.152	60.559	68.876	74.578	77.563	74.736	77.007	99.406	116.59	122.43	127.13	114.66	127.04	131.99	128.39	143.83	146.43	148.97	188.55	151.04	155.46	145.5	154.73	167.94	168.15	166.12	153.11	156.32	159.09	168.06	169.6	159.69	151.73	156.62	154.47	163.24	169.94	158.69
2.4571	0	0	5.5771	0	0	3.7292	16.482	6.6987	0	0	0	0	0	0	0	0	0	0	0	0	0	0	0	0	0	0	0	0	0	0	0	0	0	0	0	0	3.9966	11.602	11.155	16.016	9.453	19.387	23.011	40.461	30.339	53.449	54.422	63.131	61.074
0	0.86987	1.6623	3.3777	0	0	7.6794	11.911	0.52951	0	0	0.57388	3.8897	1.8025	0	0	0	0	0.27057	1.0041	7.183	17.51	18.113	28.349	25.608	35.902	31.515	35.839	41.136	44.017	39.898	54.057	50.116	65.241	71.902	78.794	76.826	69.686	76.603	76.904	72.589	80.58	78.297	89.211	92.183	92.669	97.752	95.475	96.927	98.544
0	0	0	5.1903	11.779	10.278	0	16.939	12.169	18.41	14.847	20.017	0	7.6062	17.666	9.4092	20.284	14.351	11.82	35.56	19.666	33.746	109.61	116.03	151.24	124.64	248.29	284.06	313.76	355.63	416.58	451.72	515.49	544.31	395.82	650.16	657.32	716.82	739.38	737.72	759.75	779.68	645.05	787.87	812.84	832.34	869.09	861.32	828.38	795.85
0	0	0	14.662	25.105	0.48538	1.0015	4.0573	19.618	25.662	19.208	0	0	8.3884	8.9222	11.87	12.238	0	0	0	0	0	0	0	0	0	0	0	0	0	0	0	0	0	0	0	0	0	0	0	0	0	0	0	0	0	0	0	0	0
0	1.239	0.20166	0	4.0086	4.1658	0.3731	0	0.44461	0	0	0	0	1.9286	0	5.2489	0	0	0	0	0	0	0	0	0	0	0	10.237	17.219	22.638	29.68	28.172	48.162	67.771	79.76	81.022	109.74	107.75	122.23	127.89	147.95	108.9	93.153	81.157	97.454	96.953	123.12	120.29	125.03	131.16
0	0	0	0	3.7142	2.6252	7.9434	0	5.8641	7.755	7.9848	0.53174	0.086234	0	0	0	4.0639	0.67319	4.6899	1.7592	9.0912	0	7.7675	5.1075	0	6.7472	2.1921	0	7.2671	0	0	0	3.2946	1.8294	3.325	0.43357	6.7631	4.3178	0	0	3.6512	3.0918	4.2546	3.5575	2.7987	0	1.2537	4.2018	0	0.95273
0	0	0	0	12.935	0	6.2402	4.6156	11.304	7.8468	7.9284	7.022	5.6434	11.773	13.318	2.0664	12.267	19.876	19.972	20.508	30.786	26.938	37.296	27.404	28.559	35.861	35.949	25.519	41.168	33.251	38.865	43.014	40.49	44.161	39.283	44.208	41.328	44.491	34.121	36.484	37.004	43.144	34.734	41.391	40.372	45.377	43.187	40.181	31.334	39.887
0	0	0	0	9.1247	6.5443	7.3054	8.9956	12.251	13.064	14.39	8.557	11.786	17.651	14.701	9.1288	20.178	16.291	23.757	26.652	27.114	41.775	44.794	50.912	52.73	63.406	58.104	74.707	78.73	81.002	88.576	83.044	84.047	115.92	109.84	121.88	150.69	171.98	183.59	200.44	229.01	262.17	264.69	279.17	282.52	314.15	323.16	358.49	349.13	359.1
0	2.199	0	4.1517	0	0.30085	3.7331	9.2709	0	0	0	0	0	0	0	0	0	0	0	0	0	0	0	0	0	0	0	0	0	0	0	0	0	0	0	0	0	0	0	0	0	0	0	0	0	0	0	0	0	0
17.767	0	0	6.3668	2.0404	0.88093	8.6201	10.88	3.3392	0	0	0	0	0	0	0	0	0	0	0	0	0	0	0	0	0	0	0	0	0	9.3502	0	0	0	0	0	0	0	0	0	0	0	0	0	0	0	0	0	0	0
10.575	0	0	3.4363	10.957	0	0.69065	0	0	0	1.0175	3.7197	3.5342	0	0	1.7386	0	0	0	0	0	0	0	0	0	0	0	0	0	0	0	0	0	0	0	0	0	0	0	0	0	0	0	0	0	0	0	0	0	0
37.073	7.5015	0	0	0	0	0	0	0	0	0	0	0	0	0	0	0	0	0	0	0	0	0	0	0	0	0	0	0	0	0	0	0	0	0	0	0	0	0	1.1616	3.0969	10.134	12.169	16.743	22.268	15.753	24.687	20.04	29.772	27.311
21.479	0	7.3328	1.7296	2.7504	0	0	0	0	0	0	0	0	0	0	0	0	0	0	0	10.863	6.7902	14.218	12.277	23.562	23.721	42.169	46.372	40.726	56.38	44.653	49.99	37.19	48.671	53.664	46.722	52.013	53.709	55.516	67.67	52.817	65.96	58.829	62.497	66.086	55.776	56.696	62.278	55.862	53.022
0	0	0	1.6035	1.0268	6.5689	0.074348	7.4769	10.659	4.079	20.149	31.745	43.897	95.16	160.89	226.49	284.65	402.85	474.85	541.86	608.72	685.27	759.79	809.8	875.76	924.7	957.72	978.13	1016.4	1043.7	1078.3	1101.8	1122.6	1156	1157.9	1173.9	1195.2	1249.7	1266.3	1288.4	1328.5	1302.4	1317	1324.8	1307.6	1320.6	1336.5	1334.7	1363	1334.7
0	0	0	1.5114	17.307	15.953	27.441	25.553	21.195	27.215	34.905	5.0646	15.088	12.691	4.5456	2.9486	19.228	3.0406	19.379	10.776	10.463	12.802	0.23029	15.703	8.7638	8.876	0	17.872	13.019	4.9465	11.669	0	3.4643	9.1154	18.186	12.756	5.3306	0	0	0	2.3873	0	0	0	0	0	0	0	0	0
0	0.1257	0	13.011	0	18.975	20.186	15.772	27.037	9.849	8.7242	6.5266	0	13.011	4.3412	23.962	33.228	43.598	47.231	73.855	64.484	97.347	116.17	169.91	215.9	265.84	349.74	411.25	503.4	588.66	640.26	671.14	795.05	854.34	905.12	961.64	1035	1091.5	1136.6	1181.1	1210.5	1176.7	1228	1262.6	1265.8	1264.5	1306.1	1300.3	1320.6	1337
0	0	0	18.865	6.7218	0	26.095	9.6613	21.684	27.263	19.542	27.075	28.595	31.412	38.692	35.459	32.107	29.017	30.657	28.586	42.252	36.581	40.588	37.726	49.34	57.697	54.753	58.422	75.631	75.562	111.89	67.644	67.919	60.983	69.942	86.973	84.222	79.255	58.252	64.026	61.096	56.949	54.402	59.767	48.153	52.994	52.212	56.852	68.51	71.223
10.504	1.6071	0	0	0	0	2.5859	0	0	0	0	0	0	0	1.2418	0	1.6344	3.7235	0	0	0	0	0	0	0	0	0	0	0	0	0	0	0	0	0	0	0	0	0	0	0	0	8.7873	0	0	0	0	0	0	0
3.936	3.4984	3.6174	0	0	0	0	0	3.0742	4.7756	9.2548	2.1928	10.223	4.0644	11.354	9.3377	5.2196	5.7603	0.62084	17.959	13.595	5.1624	7.7252	6.4111	10.327	5.1151	9.0512	8.547	13.624	13.715	19.697	3.9931	1.1418	9.8591	1.0988	5.5454	3.2695	6.0206	3.7475	9.6922	12.073	13.001	18.097	12.417	21.652	9.9682	12.968	18.241	26.943	30.29
17.911	6.6043	0	8.2247	1.173	0	4.3598	4.0547	6.1757	0	0	0	0.96661	0	0	0	2.3972	0	0	0	0	0	0	0	0	0	0	0	0	0	0	0	0	0	0	0	0	0	0	0	0	0	0	0	0	0	0	8.6312	0	6.0068
0	0	0	14.76	16.757	0.68592	12.779	15.013	21.609	14.33	12.747	35.127	24.216	39.028	39.154	41.186	41.868	35.033	36.585	39.103	56.675	72.334	72.069	66.146	92.546	96.152	103.51	104.39	120.27	112.5	155.34	110.53	98.265	93.712	114.27	117.03	114.82	112	91.834	103.75	99.699	105.16	111.17	97.972	95.834	103.75	122.73	107.63	121.92	114.88
0	0	0	0	9.4295	5.4862	2.7186	6.7901	6.086	5.5876	14.825	6.6531	19.681	23.182	20.09	21.688	25.321	21.514	40.117	40.761	40.161	42.034	51.062	55.998	57.407	73.753	68.266	87.983	101.84	126.09	141.61	148.64	162.31	178.38	175.96	197.95	203.35	203.41	224.48	232.84	259.25	253.51	268.92	273.51	279.97	280	285.73	296.3	293.82	270.57
6.4843	0.84337	0	0	0	4.6891	3.1123	0	0	7.7279	0	0	0	0	0	0	0	0	0	0	0.49099	0	0	0	0	0	0	0	0	0	0	0	0	0	0	0	0	0	0	0	0	0	0	0	0	0	0	0	0	0
6.1667	0	0	0	6.5854	0.90386	0.73805	0	0	0	0	0	0	0	0	0	0	0	0	0	0	0	0	0	0	0	0	0	0	0	0	0	0	0	0	0	0	0	0	0	0	0	0	0	0	0	0	0	0	0
0	0	0	1.1587	4.6405	3.9456	0	0	10.728	8.9314	3.3323	3.8967	2.329	1.4877	1.5162	18.892	7.0852	8.8857	5.1721	16.997	7.8059	1.1245	3.8808	3.4627	6.9439	0	0.54587	0	0	6.6744	3.9895	4.9263	8.4064	17.127	17.865	29.366	35.959	39.024	45.233	46.916	54.801	58.471	67.417	71.114	75.428	87.089	83.523	93.097	86.757	90.217
31.13	5.173	5.0478	0.60741	0	0	0	0	0	0	0	0	0	0	0	0	0	0	0	0	0	0	0	0	0	0	0	0	0	0	0	0	0	0	0	0	0	0	0	0	0	0	0	0	0	0	0	0	0	0
13.294	0	0	0	0	5.5335	0	1.2653	0	0.87275	0	0	0	0	0	0	0	0	0	0	0	0	0	0	0	0	0	0	0	0	0	0	0	0	0	0	0	0	0	0	0	0	0	0	0	0	0	0	0	0
30.384	4.1964	0	0	0	0	0	0	0	0	0	0	0	0	0	0	0	0	0	0	0	0	0	0	0	0	0	0	0	0	0	0	0	0	0	0	0	0	0	0	0	0	0	0	0	0	0	0	0	0
0	4.7562	1.5637	0	9.6304	0	0	0	0	0	8.8622	8.727	16.127	22.202	14.879	12.943	18.528	22.415	26.467	29.728	32.88	35.313	23.459	31.596	36.857	34.295	41.272	37.304	26.278	30.787	25.528	39.384	38.415	33.807	24.887	25.578	26.529	34.961	36.171	49.197	43.332	43.368	23.203	22.297	23.755	28.113	18.597	20.151	10.654	10.765
0	0	0	0	5.7652	9.0849	13.993	21.571	27.392	22.29	39.643	44.742	66.01	85.211	95.497	103.11	133.82	142.32	176.21	186.23	207.58	229.18	202.73	232.82	235.92	240.15	225.99	247.9	253.49	239.49	261.91	251.01	254.5	275.72	273.11	273.71	277.2	283.49	294.12	304.29	294.2	322.37	316.46	313.27	310.45	328.62	330.12	325.87	319.56	305.79
0	0	0	24.843	27.978	15.847	5.1339	11.96	12.037	22.625	18.163	9.4734	14.933	27.163	30.394	30.883	51.509	40.126	40.69	30.035	22.841	15.474	16.732	23.915	30.933	24.684	33.992	24.399	39.975	32.75	53.966	11.813	10.315	9.0479	18.257	15.917	14.608	7.3321	10.005	1.323	3.086	5.1067	10.793	0	8.0755	7.8588	12.338	3.8332	0.91443	4.0142
5.673	0.63205	0	0.26748	0	1.4218	5.5516	6.3515	4.4729	0	0	0	2.8646	5.2368	1.8627	0	0	0	0	4.2788	0	0	0	0	0	0	5.2776	7.0895	9.1697	22.434	15.306	29.509	36.325	38.074	40.561	54.604	67.107	76.739	74.253	84.019	89.089	97.096	113.14	89.164	102.53	108.06	101.83	111.33	117.86	111.33
0	0	0	1.8691	6.8012	3.0346	0	3.7865	9.8455	3.0416	0	0	4.0292	6.399	11.09	0	1.2263	1.7022	0.41513	0	0	0	0	0	2.3907	0	0	0	0	0	0	0	0	0	0	0	0	0	0	0	0	0	0	0	0	0	0	0	0	0
21.976	3.9907	0	0	0	0	0	0	0	0	0	0	0	0	0	0	0	0	0	0	0	0	0	0	0	0	0	0	0	0	0	0	0	0	13.377	3.9844	3.3218	2.2436	9.9984	16.081	15.701	18.093	20.554	8.3084	10.729	14.066	7.6452	14.356	14.61	12.294
20.9	4.1886	0	0	0	0	0	0	0	0	0	0	0	0	2.742	6.3072	0	0	0	0	0	0	0	0	0	0	0	0	0	0.19243	6.4706	2.4205	0	4.7752	11.366	4.3509	1.9031	8.8455	3.3243	1.9818	0	0.46175	0	7.6013	0	0	0	0	0	0
8.4618	6.61	3.9093	0	0	0	0	0	0	0	0	0	0	0	0	0	0	0	0	0	0	0	0	0	0	0	0	0	0	0	0	0	0	0	0	0	0	0	0	0	0	0	0	0	0	0	0	0	0	0
0	0	0	12.62	19.457	15.543	19.306	23.338	40.87	17.833	33.235	26.145	35.807	40.82	44.755	48.135	41.893	50.433	47.288	48.073	54.267	50.384	43.342	38.309	46.621	49.262	54.274	60.855	53.905	44.825	78.712	14.362	34.359	38.785	39.74	39.139	61.999	59.638	56.829	42.453	47.995	42.211	57.877	47.568	54.512	58.551	49.252	59.065	57.271	61.689
8.2073	0	0	11.783	7.8134	4.4615	14.128	9.4094	25.078	0.63041	11.268	0.0083219	17.053	38.802	16.82	37.828	51.307	50.064	74.655	81.855	121.3	94.766	117.12	159.7	139.01	167.53	148.17	189.5	199.24	182.22	224.12	180.57	255.9	210.4	214.39	207	220.07	233.77	275.56	281.94	270.87	294.03	292.63	239.08	247.35	247.58	236.64	250.62	298.16	290.77
22.899	18.69	0	8.2799	0	0	0	0	0	0	0	0	0	0	0	0	0	0	0	0	0	0	0	0	0	0	0	0	0	0	0	0	0	0	0	0	0	0	0	0	0	0	0	0	0	0	0	0	0	0
23.748	5.2166	0	1.3907	0	0	0	0	0	0	0	0	0	0	0	0	0	0	0	0	0	0	0	0	8.6589	2.8095	11.165	17.089	24.107	25.094	13.541	12.484	22.829	24.484	25.494	40.337	50.326	43.787	39.481	41.341	38.744	43.96	45.955	44.163	36.465	37.07	43.761	44.688	51.214	53.572
0.68151	0	3.9255	0	0	7.0437	2.3462	9.1121	11.795	16.829	17.695	19.325	28.186	29.625	9.4733	11.927	19.774	29.687	29.097	40.657	49.431	40.224	39.278	40.564	44.166	36.839	31.266	46.669	47.195	49.448	52.253	52.562	47.576	41.319	40.514	45.316	44.614	49.012	55.861	66.55	49.527	46.471	48.53	82.764	80.304	61.386	104.34	52.513	65.573	70.204
0	0	0	21.496	6.4183	12.138	5.8219	12.518	5.3602	21.755	19.339	30.708	29.884	20.789	21.02	21.872	18.463	18.56	16.708	15.161	15.516	25.118	15.959	25.71	19.182	40.634	50.881	59.603	77.365	92.397	101.48	83.629	110.68	114.11	123.42	118.1	114.51	142.23	129.97	138.09	160.85	162.61	178.45	173.95	159.92	182.56	169.9	152.72	172.69	172.14
3.108	0	1.6221	0	0	1.1303	0	2.7362	20.987	30.16	56.203	84.326	121.28	153.06	185.91	224.76	249.52	291.87	324.18	347.24	380.34	389.63	403.94	436.78	462.56	479.29	480.69	487.26	516.05	517.17	534.89	542.66	559.96	541.89	561.14	560.72	557.59	576.31	571.49	574.63	570.91	574.81	571.81	574.29	570.63	569.48	569.23	580.3	573.24	585.54
19.015	3.3697	0	0	0	0.75628	0	2.9623	0	6.3809	0	0	0	0	0	0	0	0	0	0	0	0	0	0	0	0	0	0	0	0	0	0	1.322	0	0	0	0	0	0	0	0	0	0	0	0	0	0	0	0	0
7.2528	0	1.3758	0	0	0	0.83614	3.4243	1.9567	11.456	1.3252	0	2.5897	8.1512	0	0	3.7681	0	0	0	0	0	0	0	0	0	0	0	0	0	0	0	0	0	0	0	0	0	0	0	0	0	0	0	0	0	0	0	0	0
0	0	0	24.542	10.088	2.8795	21.525	17.136	11.541	0	0	14.336	8.1252	24.135	12.251	4.2825	6.3777	0	7.9256	0	7.5882	1.8473	6.9393	0	3.8922	0	0	0	0	2.2133	4.1857	0	0	0	0	0	0	0	0	0	0	0	0	0	0	0	0	0	0	0
4.9322	0	2.3312	0	0	1.3904	0	3.278	0	0	10.567	4.9932	6.776	21.772	15.491	15.175	8.33	17.331	21.303	34.41	34.061	33.812	35.159	37.395	38.206	50.561	41.044	52.746	55.119	61.97	68.287	77.213	73.021	64.982	79.627	80.906	87.816	82.936	92.886	91.181	36.983	28.836	32.928	28.364	26.08	25.696	27.954	26.691	32.971	39.412
0	2.7093	2.6835	5.1391	11.32	0	0	0	0	0	0	4.2378	7.1593	11.33	0	0	4.9594	0	0	2.4468	0	4.2443	2.1689	11.452	21.047	22.037	32.615	37.502	60.341	57.47	58.916	82.327	89.644	114.14	111.53	128.6	146.37	150.44	176.15	171.3	178.35	188.07	205.24	209.65	226.77	240.73	250.22	237.68	237.91	245.92
12.654	3.2827	0	3.5682	0	0	0.75968	0	0	3.1071	0	0	0	1.5947	0	2.4071	0	1.7874	0	0	0	0	0	0	0	0	0	0	0	1.873	0	0	0	0	0	0	0	0	0	0	0	0	0	0	0	0	0	0	0	0
22.629	11.391	0	0	0	0	0	0	0	0	0	0	0	0	0	0	0	0	0	0	0	0	0	0	0	0	0	0	0	0	0	0	0	0	0	0	0	0	0	0	0	0	0	0	0	0	0	0	0	6.1582
0	1.6857	0	17.199	0	7.8243	8.3556	15.424	15.424	6.0936	21.251	2.9157	0	0	1.07	0	0	4.3196	0	0.29932	0	8.1359	2.6535	11.268	0.16303	0	0	2.2849	0	1.8147	10.674	0	0	0	0	0	0	0	0	0	0	0	0	0	0	0	0	0	0	0
25.749	0	0	0	0	0.60495	0.64035	10.989	13.997	18.224	10.655	11.671	17.97	28.646	31.562	23.381	24.861	32.044	50.018	56.721	63.082	55.124	63.498	75.215	89.929	97.321	100.63	105.83	126.11	123.55	124.79	118.67	139.11	123.84	131.62	127.2	136.16	133.12	116.19	121.1	121.64	123.5	128.8	127.01	112.59	116.15	117.1	124.41	131.38	137.88
5.5428	0	0	13.693	9.0768	0	7.7281	3.9929	2.9522	0	0	0	0	0	0	0	0	0	0	0	0	0	2.4395	2.2834	0	3.4927	0	0	3.0908	8.2897	11.934	0	0	0	0	0	0	0	0	0	0	0	0	0	0	0	0	0	0	0
0	0	3.1859	0	1.7217	0	7.8588	0	0	9.4186	12.115	8.5318	9.5946	5.546	6.3404	9.651	6.4114	13.284	12.806	5.4976	10.776	0	10.957	1.2467	1.2036	9.3107	3.8974	0	0	2.8327	0	0	4.8971	0	0	0	0	0	0	0	0	0	0	0	0	0	0	0	0	0
12.8	0.54438	1.0175	0	0	0	0	13.267	0	1.576	3.7568	5.2829	1.6585	0	2.4033	0	4.4309	9.3851	9.0807	16.578	18.855	21.883	45.614	46.372	46.761	57.316	61.337	71.793	75.718	82.01	89.425	93.337	104.39	109.75	102.24	120.72	120.47	129.28	128.47	140.55	137.83	137.74	130.03	134.53	137.68	139.26	145.88	140.61	155.63	146.76
0	3.7661	5.3913	0	0	0	2.5389	4.1102	8.4892	7.3189	16.058	12.853	11.421	8.2247	14.085	15.473	6.2168	12.395	13.887	25.319	25.129	51.522	50.409	74.689	62.311	72.434	84.437	77.949	79.676	94.484	109.35	131.35	151.87	169.76	196.49	178.02	196.03	207.13	254.66	260.37	270.81	253.95	259.55	267.84	299.44	262.36	301.46	314.4	304.51	327.43
0	0	0	0.50795	16.319	9.8802	28.299	16.973	22.704	21.27	11.238	29.631	18.176	21.933	22.778	14.436	20.976	18.623	20.979	18.413	21.993	30.884	22.91	13.26	23.964	21.421	19.034	15.188	24.786	28.193	57.181	29.982	22.483	20.067	44.051	53.239	52.962	31.104	29.27	32.314	42.788	31.043	38.253	33.784	38.26	51.102	60.83	54.571	47.2	39.041
0	0	0	0.68641	5.4926	8.0838	0	9.1651	8.2389	11.484	17.348	11.715	18.964	5.2074	20.422	20.878	30.232	25.978	24.052	30.549	22.789	31.111	24.515	26.439	30.529	42.487	55.136	57.429	84.894	101.32	118.25	136.54	156.74	162.7	188.15	214.66	233.63	245.61	273.28	287.64	298.69	309.3	330.72	348.06	362.19	380.05	380.91	371.11	383.6	382.52
13.572	0	0	4.7008	0	1.4714	0	22.906	14.947	14.414	20.394	25.017	30.88	27.614	19.14	23.108	43.242	44.372	53.273	50.904	64.937	64.055	63.097	81.701	81.157	91.783	88.803	87.112	89.163	93.879	101.76	99.869	113.03	110.87	107.86	114.84	105.5	110.03	104.08	101.49	101.27	104.9	97.245	95.705	101.72	102.88	106.39	113.26	104.66	107.89
4.5052	0	0	4.5498	5.6831	0	0.66011	4.9339	4.9595	2.7067	3.4524	2.22	3.7998	1.0598	0.26067	0	4.6218	2.6973	0	0	8.4128	7.1428	8.6833	0	0	8.616	5.0259	8.5304	7.1745	10.951	18.316	15.494	13.381	11.006	12.868	15.938	19.489	16.211	14.717	10.13	5.7929	11.698	7.4025	1.7983	0	7.3781	10.273	6.254	8.4085	9.5389
9.9036	6.6318	0	0.72554	0	0	0	0	0	0	0	0	0	0	0	0	0	0	0	0	0	0	0	0	0	0	0	0	0	0	0	0	0	0	0	0	0	0	0	0	0	0	0	0	0	0	0	0	0	0
0	0	3.2731	8.0871	0	8.9032	0	12.39	10.766	17.896	9.7192	11.997	10.016	6.5041	10.187	14.664	7.3089	2.9239	0.24753	5.3742	0	0	0	0	0	0	0	0	0	0	15.114	7.8456	11.539	14.425	15.481	21.053	27.327	18.896	22.304	14.382	10.645	15.602	11.163	17.584	24.802	30.251	26.962	28.842	27.942	25.751
0	0	0	12.598	0	20.747	18.56	7.1131	2.3564	12.312	13.117	18.633	16.659	15.625	18.612	21.234	26.806	23.804	19.377	9.4067	18.704	24.884	17.7	25.131	18.445	30.059	35.853	34.749	33.867	44.396	55	24.497	42.776	46.179	42.585	34.091	27.187	30.294	16.103	27.189	34.708	24.546	27.872	31.311	21.101	35.093	25.066	33.129	27.89	31.299
0	0	0	1.9329	7.4566	4.7911	8.3806	15.827	12.28	9.8459	11.739	5.0283	15.19	17.113	18.027	14.418	16.895	17.457	12.763	14.409	17.679	18.859	15.859	15.752	10.384	10.318	9.2093	6.7778	11.304	8.0471	9.9657	11.989	10.938	8.0197	4.4595	5.421	18.108	16.677	15.547	10.132	17.038	21.043	17.621	23.875	29.104	35.217	46.472	52.321	48.768	65.991
10.485	1.6876	0	0	1.6954	4.3516	0	0	0	0	1.7233	14.387	22.301	28	34.376	25.078	29.385	21.542	35.057	32.893	35.887	50.579	41.557	42.634	40.68	46.385	45.675	58.612	59.832	85.58	97.968	117.25	149.45	156.66	190.38	211.98	232.04	249.31	269.76	319.48	361.34	414.64	387.01	407.67	417.4	432.19	445.17	458.62	441.55	467.5
3.2711	0	0	4.0855	0	0.93949	3.0851	0	7.6636	5.9809	0	0	3.5413	10.069	0.79201	3.5252	0.74712	0	7.2488	1.0357	0	0	2.0774	0	12.283	13.841	19.281	33.822	41.209	51.31	61.565	79.406	95.437	109.12	125.88	147.07	160.84	170.51	211.35	225.11	248.66	260.66	285.8	292.69	297.39	307.18	303.9	312.48	335.42	332.77
0	0.099909	4.5467	0	3.107	1.0816	0	13.157	0.45393	0	10.334	8.6703	15.326	16.078	7.6986	0.35818	6.0496	7.3393	9.1489	4.2876	5.4544	6.6994	9.2408	1.6235	1.9768	3.7319	4.9188	3.8766	10.917	7.6686	8.4435	13.871	19.39	18.712	27.462	25.336	29.592	22.525	28.788	36.833	30.894	32.092	35.237	45.903	44.6	51.18	45.792	40.075	42.431	46.252
0	0	0	0	6.987	3.8851	4.8719	5.0282	0	1.8586	6.8872	9.7122	8.6005	12.99	11.413	4.1831	0	1.8002	9.8937	18.161	17.64	8.8711	11.641	16.18	8.2485	15.809	9.9749	19.507	18.114	18.53	18.2	18.193	18.453	12.449	13.138	15.917	17.749	15.885	27.191	16.475	20.55	12.683	11.957	17.195	10.554	7.2826	9.6145	10.911	18.87	15.007
0	0	0	19.576	10.645	12.425	25.506	26.196	11.736	7.4167	6.2104	24.803	41.246	40.155	32.032	32.721	33.596	31.073	49.88	47.05	49.47	53.137	40.977	45.143	52.246	37.834	32.087	43.017	43.034	48.025	61.438	27.727	38.436	30.907	33.426	42.896	35.802	36.536	51.681	61.844	90.68	88.909	102.96	93.132	92.992	101.52	108.26	111.2	130.14	139.5
3.3485	3.2587	0	13.033	7.8796	0	0	0	0	0	0	0	5.3585	1.1891	6.5539	11.135	9.5765	10.192	7.8419	3.4134	0	0	0	0	0.26554	0	0.22415	0	0	0.61592	9.8481	0	0	0	0	1.8427	0.23572	0	0.4556	0	0	0	0	0	0	0	13.192	4.8516	7.2703	6.4916
22.01	7.6756	0	2.3131	0	0	0	0	0	0	0	0	0	0	0	0	0	0	0	0	0	0	0	0	0	0	0	0	3.6497	10.194	19.497	15.619	30.675	39.446	41.554	37.95	47.18	48.633	62.075	65.324	53.271	61.408	66.925	58.846	60.267	58.82	43.412	55.709	57.185	49.022
0	0	0	13.103	8.2085	4.4051	15.269	10.414	18.594	28.05	34.937	24.718	31.322	24.388	28.078	23.979	16.906	25.932	22.48	14.103	25.515	42.983	43.293	34.762	50.066	49.99	61.239	66.18	67.224	71.234	62.217	67.564	71.881	75.188	77.393	80.52	59.447	48.8	54.989	45.23	46.556	39.275	42.695	36.636	40.729	33.376	36.071	28.689	44.031	45.927
15.944	9.4059	0	0	0	0	0	0	0	0	0	0	0	0	0	0	0	0	0	0	0	0	0	0	0	0	0	0	0	1.6444	13.334	21.813	28.028	56.915	72.428	89.411	109.62	155.74	159.25	167.82	201.73	210.69	249.63	304.69	287.87	285.27	279.29	285.59	269.39	269.2
22.332	7.4535	0	1.8975	1.7329	0	0	0	0	0	0	0	0	0	0	0	0	0	0	0	0	0	0	0	0	0	0	0	0	0	0	0	0	0	0	0	0	0	0	0	0	0	0	0	0	0	0	0	0	0
17.086	0.73016	0	0	0	0.82197	0	0	0	0	0	0	0	0	0	0	0	0	0	0	0	0	0	3.367	0	0	0	0	0	4.3021	9.9369	19.149	46.08	65.333	87.172	123.6	146.19	163.12	194.21	233.58	258.18	304.95	324.23	355.06	365.35	385.48	413.16	412.36	426.83	426.47
0	0	0	17.549	5.982	4.6217	11.203	8.3435	19.226	17.263	13.397	3.2469	6.13	10.09	7.6325	2.0239	0	0	0	0	0	0	0.071317	0	0	5.8325	9.466	9.8359	20.615	18.092	29.998	19.472	18.785	46.804	42.328	53.417	52.95	65.697	81.414	70.67	76.415	72.626	90.769	85.682	81.05	95.917	104.02	93.366	114.15	111.87
19.802	2.6467	0	9.1097	0	0	6.8937	0	0	0	0	0	0	0	0	0	0	0	0	0	0	0	0	0	0	0	0	0	0	0	2.3158	0	0	0	0	0	0	0	0	0	0	0	0	0	0	0	0	14.087	0	0
34.482	9.7075	0	0	0	0	0	0	0	0	0	0	4.2309	0	0	0	0	0	0	0	0	0	0	0	0	0	0	0	0	0	0	0	0	0	0	0	0	0	0	0	0	0	0	0	0	0	0	0	0	0
1.3073	0	3.4982	6.2376	0	0	0	0	0.12011	0	0	0	0	0	0	0	0	0	0	0	0	0	0	0	0	0	0	0	0	0	0	0	0	0	0	0	2.1831	7.5504	2.8545	9.4632	0.10043	8.7228	6.8953	8.4552	10.809	14.68	19.094	26.71	7.0622	5.583
0	0	0.53525	0	0	2.5079	4.3919	2.6211	2.7901	0	0.27484	0	3.6301	0	0	6.1296	2.8895	3.76	2.9617	4.3198	0	0	0	0	0	9.9906	0	0	0	0	0	3.5848	10.553	5.0382	5.2345	2.5118	7.9139	9.4376	0	0	0	7.0162	10.026	0	0	6.3488	0	4.9323	0.59798	0
9.6735	0	0	10.019	7.7041	0	9.2142	9.0632	13.392	0	0	0	7.062	4.7099	9.8652	6.3851	17.967	14.31	18.803	19.174	14.992	20.142	23.938	18.974	26.635	27.383	38.33	52.136	46.875	34.484	58.866	18.386	26.312	36.478	34.547	49.073	59.098	56.926	50.088	48.038	41.097	50.365	54.275	40.145	52.548	45.264	37.322	47.864	40.001	44.176
0	0	0	3.8887	4.3346	10.619	1.636	12.855	19.091	7.9121	19.658	21.779	10.095	2.6106	0	0	0	0	0	0	0	0	0	0	0	0	0	0	0	0	0	0	0	0	0	0	0	0	0	0	0	0	0	0	0	0	0	0	0	0
2.1065	0	0	6.3732	0.82064	0	0	0	0	0	0	0	0	0	5.2788	5.9812	0	0.86222	0	3.4261	0	0	0	0	0	0	0	0	0	0	0	0	0	0	0	0	0	0	0	0	0	0	0	0	0	0	0	5.4166	1.8418	1.5081
9.8769	13.357	0	7.1263	0	0	0	0	0	0	0	0	0	0	0	0	0	0	0	0	0	0	0	0	0	0	0	0	0	0	0	0	0	0	0	0	0	0	0	0	0	0	0	0	0	0	0	0	0	0
17.467	5.3091	3.6658	0	0	0	0	0	0	0	0	0	0	0	0	0	0	0	0	0	0	0	0	0	0	0	0	0	0	0	0	0	0	0	0	0	0	0	0	0	0	0	0	0	0	0	0	0	0	0
0	0.88983	0	7.2743	5.116	0	6.2548	1.6726	5.8322	0	0	1.9117	0	0.135	8.966	6.3838	5.7086	13.847	16.203	22.581	8.913	9.1665	8.3836	3.3177	11.593	12.321	1.4262	3.1853	5.8582	14.867	12.509	11.48	13.571	18.675	18.512	24.012	20.536	15.389	24.269	12.098	16.273	18.614	23.164	28.315	26.27	20.942	26.8	37.331	22.553	30.33
0	0	0	19.884	15.751	41.288	65.739	84.624	53.317	42.671	0	0	0	0	0	0	0	0	0	0	0	0	0	0	0	0	0	0	0	0	0	0	0	0	0	0	0	0	0	0	0	0	0	0	0	0	0	0	0	0
0	0	4.1176	3.5791	0	0	6.6857	2.8831	2.7306	5.6337	3.8152	2.514	3.6777	5.4433	2.963	0	0	0	0	0	0	0	0	0	0	0	0	0	0	0	0	0	0	0	0	0	0	0	0	3.3357	0	0	0	0	0	0	0	0	0	0
6.2549	7.081	0	0	0	0	0	0.27491	0	0	0.32709	3.0008	0	0	0	0.6851	0	2.6496	4.2056	0	12.13	1.1005	9.1526	0	0	5.1807	8.5426	0	0	0	0	0	0	0	0	0	4.3149	5.0988	8.9269	14.663	34.03	20.447	50.131	54.365	62.491	76.922	79.735	79.402	73.19	81.304
0	0	0	13.852	12.354	10.154	19.094	21.053	28.701	10.605	25.533	15.216	11.429	14.158	21.325	22.927	28.18	26.251	29.209	30.986	41.078	35.571	52.822	43.258	52.6	63.259	43.252	47.73	50.535	64.964	72.699	41.07	37.372	49.703	28.776	33.07	20.971	24.689	27.789	31.016	27.378	37.684	29.907	24.988	25.517	32.929	32.789	45.336	32.917	24.108
3.9921	0	0	4.9463	1.4279	0	8.5139	1.7163	0	0.48406	2.9467	0	0.66759	0	0.57221	0	0.16598	0.33533	0	0	0	0	0	0	0	1.9151	6.3505	3.7641	10.969	14.492	23.525	24.872	24.151	15.799	22.055	17.252	21.473	23.761	11.751	10.168	9.3299	19.661	39.16	30.085	43.219	62.948	78.659	91.969	108.1	115.01
0	0	0	0	5.9615	29.974	45.045	57.358	75.217	103.46	106.15	124.31	146.51	171.74	171.14	187.25	186.88	183.75	201.71	216.86	204.27	226.97	228.18	232.98	226.71	227.84	247.28	251.08	249.68	262.28	263.5	270.6	271.58	289.62	255.38	259.75	271.7	265.29	272.57	248.49	252.03	262.98	285.71	275.55	292.74	287.8	278.68	291.66	290.96	276.07
0	0	0	0	12.882	5.1471	7.6858	8.7079	13.79	6.1911	11.066	11.576	20.105	19.123	17.323	10.99	24.736	19.713	33.01	29.111	31.124	31.875	32.592	31.092	32.374	25.974	20.186	29.919	33.807	30.945	35.838	34.186	36.761	37.065	47.559	42.357	44.437	48.35	46.418	44.327	59.821	45.593	54.398	40.958	63.37	77.311	89.91	94.064	96.305	90.937
1.761	2.7849	0.42954	0	6.0305	0	0	0	0	0	0	4.7604	0	0	0	0	0	0	0	0	0	0	0	0	0	0	0	0	0	0	0	0	0	0	0	0	0	0	0	0	0	0	0	0	0	0	0	0	0	0
3.5698	0	0	0	3.2511	0.50516	4.5754	7.9536	7.4585	6.4733	10.952	13.357	28.941	14.736	11.526	7.9993	12.042	12.807	14.82	9.7652	2.0845	22.788	14.405	12.925	6.6782	13.794	9.0009	12.633	14.423	10.775	5.9753	9.919	12.331	7.0166	5.9712	4.2836	7.4426	6.633	0.9455	4.2916	5.6587	4.8667	2.6153	2.05	4.1922	13.562	6.959	7.2778	3.0502	4.8037
0	0	2.3716	0	8.2521	0	2.6985	0	0	0	0	0	0	0	0	0	0	0	0	0	0	0	0	0	0	2.4499	0	0	0	0	0	0	0	0	0	0	0	0	0	0	0	0	0	0	0	0	0	0	0	0
1.2864	0	0	0.019757	3.654	1.4167	0	2.9351	0	2.4352	3.2747	0	1.8249	12.099	11.1	4.2625	6.4282	8.7924	4.3131	4.7595	2.2346	0	0	0	0	0	0.49111	0	0.64037	2.6283	3.3299	4.1819	10.596	3.3594	12.585	11.871	11.111	12.929	9.0478	7.9104	9.8725	13.15	5.0272	12.646	19.14	12.634	9.8575	29.849	30.866	31.634
0	0	4.5657	2.6599	0	8.4895	0	6.4054	17.194	9.0252	13.27	17.37	9.9048	12.96	10.586	5.8513	4.9853	4.6627	9.9543	10.419	10.686	4.4437	7.1246	9.808	8.1263	2.1678	3.9257	0	1.7108	4.7355	5.4878	0	3.9371	0	0	0	0	3.8348	7.4837	0	0	0	0	0	3.4957	2.2984	0	0	1.886	15.041
0	0	0	0	3.1566	5.2188	11.584	12.23	14.624	14.863	8.7339	16.259	6.6586	14.751	4.9833	0.99446	15.885	13.565	20.757	16.333	15.862	8.5893	6.1351	4.5197	7.5804	7.8575	3.8685	15.893	12.655	13.209	32.212	28.047	40.111	36.01	45.744	47.048	46.889	55.202	55.375	53.616	59.946	53.58	68.956	66.972	68.309	75.153	75.452	76.833	82.277	80.848
0	0	2.5536	0	7.4664	1.756	7.3921	9.4312	12.981	3.7261	13.234	17.275	19.492	14.431	9.9465	11.343	14.527	12.471	26.672	18.693	21.892	29.954	27.474	25.072	24.823	23.896	20.915	31.096	30.044	39.095	49.345	47.288	59.93	58.046	71.439	82.232	67.169	77.226	79.131	82.163	102.22	102.48	106.27	108.45	108.03	112.93	128.02	130.43	133.15	128.19
19.368	3.1299	0	3.0936	0	0	0	0	0	0	0	0	0	0	0	0	0	0	0	0	0	0	0.16278	0.95895	0	0	0	0	0	0	0	0	3.0712	9.2772	8.9221	16.087	7.2134	18.891	31.453	21.023	15.851	28.665	26.912	32.327	29.225	30.439	31.324	39.907	36.645	40.09
5.9779	8.1804	0	0	0	0	0	0	0	0	1.1897	0	0	0	0	0	0	0	0	0	0	0	0	0	0	0	0	0	0	0	0	0	0	0	0	0	2.3366	8.5183	3.0071	3.5678	5.7923	11.105	3.7093	5.6142	6.5304	3.3896	21.992	22.265	18.823	28.584
0	0	0	0.18225	3.0845	2.1868	1.0165	0	0.6868	0	0	0	0	0	0	0	0	0	0	0	0	0	0	0	0	0	0	0	0	0	0	0	0	0	0	0	0	0	0	0	0	0	0	0	0	0	0	0	0	0
8.2541	0	0	0	2.2483	0	2.6946	0	10.005	0	9.8583	0	1.0338	0	0	0	0	0	0	0	0	0	0	2.4182	10.115	46.937	59.421	69.495	54.663	89.099	72.54	66.158	78.614	87.717	100.83	101.89	110.05	134.8	136.06	122.12	137.46	108.94	157.74	135.49	139.76	173.67	175.32	198.61	180.22	167.66
0.66185	0	0	24.314	1.962	2.9775	3.2525	3.9227	0.21287	16.65	4.5428	6.1665	8.7153	8.428	1.3096	8.861	12.389	3.6337	0	0	0	0	0	0	0	0	1.064	0	5.7511	10.411	21.268	11.675	31.733	37.928	61.475	51.486	54.346	78.99	78.736	103.55	115.18	99.714	122.65	128.65	131.06	138.6	121.98	153.33	151.02	146.09
0	0	0	12.781	15.199	4.5176	2.787	6.8136	15.752	21.105	13.349	10.18	10.447	23.464	22.524	29.262	37.256	28.318	22.115	24.644	12.411	4.5522	13.485	22.633	28.152	27.757	28.485	28.685	32.289	36.384	42.794	26.366	31.13	32.94	51.184	46.811	47.158	41.898	53.738	54.247	58.252	61.757	65.351	66.225	62.717	72.734	84.954	74.678	83.973	79.095
14.315	2.1542	2.8282	0	0	0	0	0	0	0	0	0	0	0	0	0	0	0	0	0	0	0	0	0	0	0	0	0	0	0	0	0	0	0	0	0	0	0	0	0	0	0	0	0	0	0	0	0	0	0
0	0	0	23.364	5.2674	16.366	12.339	14.976	15.449	19.821	27.946	38.317	39.569	29.781	36.836	51.026	65.296	59.079	93.584	103.6	133.8	170.27	182.62	216.68	228.65	248.67	287.41	281.55	323.4	352.55	359.65	347.73	357.65	383.34	373.24	371.69	374.13	385.71	384.93	384.83	382.28	376.86	399.88	395.13	379.82	396.56	380.28	385.64	372.16	382.53
3.4611	0	0	6.7823	0	0	2.1481	1.9694	0	0	6.8237	0	6.9796	5.1009	6.5457	7.8572	0	0	8.4339	3.8563	0	0	10.195	2.5165	1.4085	0	0	0	0	0	0	0	0	0	0	0	0	0	0	0	0	0	0	0	0	0	0	0	0	0
14.336	0	0	15.109	0.086762	0	0.90352	4.9772	3.5244	0	0	0	0	0	0	0	0	0	0	0	0	0	1.1094	0	0	0	0	0	0	0	4.351	0	0	0	0	0	0	0	0	0	0	0	0	0	0	0	0	0	0	0
0	0	0	15.84	4.7228	4.3406	10.23	11.04	25.278	10.963	20.708	14.659	23.175	14.859	18.946	32.657	25.172	42.795	47.521	50.437	48.317	56.646	61.137	74.148	61.303	54.776	58.746	73.328	78.556	83.816	86.561	57.175	70.484	72.581	56.905	79.569	72.642	63.204	55.031	52.603	69.833	52.408	57.7	46.763	51.996	55.63	51.819	54.713	51.379	42.631
0	0	0	0	6.7603	6.8939	12.779	8.9632	0	5.5689	4.3411	10.892	7.6909	9.0635	7.0488	3.5637	7.6432	8.4154	12.86	17.766	13.049	7.3487	5.8591	11.836	10.167	9.3402	11.451	23.909	4.065	5.6184	10.633	19.596	26.619	26.868	30.384	27.683	24.96	24.628	22.683	28.554	36.837	33.582	33.51	32.217	44.989	44.35	40.278	42.713	42.425	40.009
1.0019	0	0	0	3.1278	6.2357	9.9493	4.6721	4.0783	1.7979	1.4309	1.304	3.2941	2.8535	1.1197	2.5693	5.8436	13.136	18.213	12.935	5.4616	12.093	0	9.8647	8.9666	6.4149	10.624	14.422	6.1892	3.1099	2.1797	3.8038	13.478	11.286	9.5083	25.31	19.093	24.223	27.846	19.697	15.649	15.578	25.451	25.278	31.882	26.021	28.547	37.772	42.518	36.337
0	0	0	0	2.0416	7.6324	1.623	6.9835	0	2.8113	6.3568	6.4571	7.0787	15.357	9.0295	5.4886	0	4.7807	4.2015	10.797	12.001	8.6165	2.4719	5.9783	0	0	0	0	0.10324	0	0	0	0	0	0	0	0	0	0	0	0	0	0	0	0	0	0	0	0	0
0	0.43286	0	0	0	2.1213	23.266	25.027	22.857	22.094	24.101	29.214	23.152	23.078	25.707	24.652	27.272	37.135	35.597	31.848	26.218	26.736	34.067	30.484	25.526	25.046	18.278	10.779	33.537	34.545	29.7	31.352	30.054	31.648	38.336	31.832	26.464	29.376	39.58	35.731	32.498	27.657	36.871	31.124	33.106	32.798	34.538	42.373	25.752	30.307
0.16743	0	0	2.2243	0	0	3.6996	1.3702	4.1672	3.6878	0	4.7153	11.195	3.0323	6.0054	13.466	11.69	9.1197	13.726	17.008	19.804	20.745	17.489	21.22	21.152	16.251	19.056	19.489	20.829	19.201	16.343	24.201	27.303	24.041	32.858	21.099	21.633	25.848	27.025	16.445	16.98	17.263	17.017	10.633	6.265	13.669	9.4462	17.062	14.914	3.074
15.964	14.058	7.306	0	0	0	0	0	0	0	0	0	0	0	0	0	0	0	0	0	0	0	0	0	0	0	0	0	0	0	0	0	0	0	0	0	0	0	0	0	0	0	0	0	0	0	0	0	0	0
10.075	10.194	0	13.246	0	0	0	0	0	0	0	0	0	0	0	0	0	0	0	0	0	0	0	0	0	0	0	0	0	0	0	0	0	0	0	0	0	0	0	0	0	0	0	0	0	0	0	0	0	0
11.272	9.1529	0	0.26957	0	0	0	0	1.566	0	0	0	0	0	0	0	0	0	0	0	0	0	0	0	0.34147	0	2.7839	0	4.7585	0	4.8416	1.5029	15.661	0.11774	11.015	0	15.544	5.8799	8.9761	6.793	16.751	5.4653	6.5101	9.5996	10.282	2.3059	9.2313	0	0	0.015533
0	0	0	18.608	24.036	10.604	24.498	21.225	40.803	15.581	29.634	24.487	42.266	62.036	48.693	41.321	42.428	46.205	51.4	34.68	42.957	40.447	40.317	28.846	37.357	43.877	53.772	42.522	32.596	30.747	60.442	5.7388	11.521	9.9381	18.768	13.478	35.92	25.331	25.801	9.2532	9.3575	0	0	0	7.2816	0	0	1.217	0	0
0	0.50949	0	18.925	1.1649	14.62	15.793	16.986	31.406	25.374	20.228	20.556	36.145	39.358	33.023	38.682	23.639	24.883	25.075	29.444	40.246	50.019	45.98	63.538	53.092	70.07	86.573	83.901	113.9	120.59	147.01	107.14	139.45	148.87	159.83	156.56	162.97	30.767	19.977	17.88	16.908	8.9038	23.727	18.127	0	0	0	0	0	0
0	3.9849	1.8204	5.4374	0	7.6417	0	0	0	0	0	0	0	0	0	0	0	0	0	7.0423	6.1647	8.7752	9.9336	6.7821	22.817	13.561	11.27	14.071	13.634	31.013	35.819	44.726	46.033	72.491	13.066	16.63	23.05	22.93	17.77	17.23	17.036	14.333	16.315	13.136	17.434	27.331	19.844	28.056	23.463	16.939
0	0	0	0	0	7.9066	8.7648	6.4593	27.13	33.03	32.757	49.624	68.897	81.525	83.331	100.28	110.2	123.41	114.05	122.25	134.64	138.7	123.68	142.12	147.11	145.83	137.88	141.64	162.68	165.91	160.92	161.37	169.19	170.24	186.44	170.6	187.34	184.7	188.1	180.29	187.67	187.92	191.07	190.61	184.85	195.62	190.48	201.66	206.78	201.69
8.5112	3.343	0	0	3.6358	2.0168	0	0	0	0	0	0	0	0	0	0	0	0	0	0	0	0	0	0	0	20.305	38.588	83.576	112.62	173.4	247.44	312.66	401.52	490.11	550.98	662.27	698.71	754.66	832.83	882.4	928.62	953.55	1013	1073.7	1115	1147.9	1183.8	973.27	1220.5	1203.7
3.9332	3.5048	0	4.6137	0	4.8185	3.5411	0	0	0	0	0	0	0	0	0	0	0	0	0	4.0963	0	0	0	0	0	5.2789	0	0	0	0	0	0	0	0	0	2.6655	0	0	8.1	0	4.7796	40.535	49.596	58.337	66.298	70.211	63.576	67.353	86.478
8.0132	0	0	12.553	5.0929	1.5814	11.048	2.1989	1.7109	2.535	0	0	0	2.3346	3.131	2.7446	0	10.971	15.244	19.751	15.433	15.158	32.248	32.395	33.233	27.808	18.163	28.63	43.204	38.721	50.601	17.073	20.846	24.504	11.79	10.61	4.6895	2.3616	17.19	14.296	17.908	30.733	29.369	12.073	18.369	25.017	29.007	51.153	31.87	37.606
0.7868	0	0	0.53289	8.9225	0	0.55212	0	1.775	3.4792	1.3952	0	0	0	0	0	0	0	0	0	4.423	0	11.658	7.6401	19.485	34.011	26.736	23.607	32.157	35.937	38.846	55.634	54.533	67.644	65.958	63.764	87.128	91.971	93.633	91.089	98.272	106.65	101.12	102.13	109.86	113.19	125.41	114.77	131.33	128.34
0	8.7419	0.7538	0	0	0	0.45877	0	1.6022	1.8892	3.567	6.8708	13.376	0	0	4.0171	11.029	13.407	9.5312	0.67039	0	15.169	17.311	22.972	22.506	23.754	20.003	24.768	20.713	31.223	33.229	26.842	50.155	37.617	36.657	46.154	52.19	54.254	37.914	49.204	51.682	45.762	52.565	42.916	43.897	44.424	55.583	56.423	55.365	57.384
0	0	0	15.187	5.3831	20.17	24.632	47.815	56.783	69.052	96.749	104.78	125.55	146.28	141.95	167.76	196.61	208.45	226.46	266.44	286.19	336.77	366.05	392.79	385.27	376.02	415.24	445.37	496.19	540.86	544.14	476.78	425.96	450.82	465.76	477.16	494.88	565.25	530.89	559.01	570.09	538.17	592.2	563.97	564.91	573.24	555.72	553.36	555.05	555.34
0	0	0	14.373	8.3456	3.5059	12.251	1.8971	14.497	12.656	1.8051	23.495	20.033	24.331	37.885	30.776	31.142	37.563	43.503	31.222	60.166	61.897	56.248	63.188	58.908	70.205	68.949	69.718	93.004	90.511	133.73	99.27	140.16	134.43	161.72	191.54	156.72	197.4	155.9	237.73	232.31	189.76	233.91	183.47	172.77	245.58	234.99	206.14	263.63	206.95
1.2761	2.1628	3.3924	2.9155	0	0	0	6.5192	0	0	0	0	0	0	0	0	0	0	0	0	0	0	0	0	0	0	0	0	0	0	0	0	0	0	19.384	27.175	39.329	53.833	69.105	62.822	77.175	91.023	94.47	99.18	108.13	112.25	124.63	125.17	119.62	135.46
21.606	7.0699	0	0	0	0	0	0	0	5.6994	0	0	0	0	0	0	0	0	0	0	0	0	0	0	0	0	0	0	0	0	0	0	0	0	0	0	0	0	0	0	0	0	0	0	0	0	0	0	0	0
0	0	0	14.084	11.17	18.114	20.142	12.784	19.554	6.7893	11.107	28.414	32.411	39.64	24.358	29.816	18.252	22.508	41.12	27.334	36.349	25.808	18.317	16.336	29.946	11.306	20.714	16.808	24.126	37.972	48.495	12.279	27.634	29.79	31.188	36.075	39.869	39.318	55.63	81.002	109.92	118.1	132.67	139.91	145.47	156.57	180.95	192.25	200.95	213.32
0	0	0	0	7.9947	5.4523	15.609	19.34	9.1713	10.206	18.81	24.638	27.014	26.808	17.885	11.684	20.061	19.21	25.865	17.038	25.236	11.314	10.475	20.958	14.271	15.588	21.176	22.547	28.223	39.218	47.76	60.759	68.978	80.648	106.01	112.56	98.358	105.78	119.63	127.07	132.16	139.57	147.87	148.58	153.85	151.99	157.58	158.69	156.64	156.88
8.8374	0	0	1.3737	0	0.24719	0	0	0	0	0	0	0	0	0	0	0	0	0	0	0	0	0	0	0	0	0	0	0	0	0	0	0	0	0	0	0	0	0	0	0	0	0	0	0	0	0	0	0	0
0	0	0	0	6.7384	12.069	7.3747	6.6518	7.1868	11.713	17.425	27.299	28.028	31.305	21.961	22.133	36.067	42.579	48.722	35.365	26.196	42.068	10.807	26.896	18.153	17.619	9.1689	34.992	35.389	26.55	42.002	42.733	45.768	49.299	51.144	45.169	44.771	47.239	46.125	45.811	50.355	32.871	47.232	46.747	49.118	49.464	47.525	54.019	50.87	47.617
0	0	0	9.507	7.4316	6.1039	11.921	9.7459	11.4	17.589	14.162	9.0846	14.615	9.2034	14.512	8.0951	10.121	10.257	8.0578	19.335	17.946	21.885	19.815	17.795	20.712	23.222	25.87	24.455	14.654	21.115	17.395	21.379	22.54	26.139	27.433	27.932	35.441	42.34	37.872	39.778	33.948	30.696	30.458	28.981	28.635	28.385	27.434	32.99	21.161	21.213
25.016	16.637	0	0	0	0	0	0	0	0	0	0	0	0.91692	0	0	0	8.0257	0	0	0	0	0	0	0	0	0	0	0	0	0	0	0	0	0	0	0	0	0	0	0	0	0	0	0	0	0	0	0	0
11.364	5.3345	0	0	0	0	0	0	0	6.2036	0	0	0	0	0	0	0	2.655	0	0	0	0	0	0	0	0	0	0	2.9101	0	0	0	0	0	0	1.8896	0.69119	1.326	0	0	0	5.1319	0	0	0	0	0.12068	0	9.9112	0
0	0	3.0644	0	1.2806	5.7962	8.2627	4.2794	5.3156	9.3177	7.2955	13.391	26.415	26.321	37.831	35.004	37.367	55.667	59.707	76.19	82.667	102.2	111.63	122.8	126.17	119.81	192.72	176.97	157.69	169.2	172.38	181.37	156.2	225.82	250.3	299.54	389.38	335.71	436.52	546.7	612.53	477.66	596.42	649.12	691.68	707.93	734.61	771.1	767.64	784.67
1.2137	0.85176	0	0	2.8375	4.3653	0	0	0.35578	0	0	4.3753	0.307	0.81552	13.183	12.086	11.793	5.9372	7.0695	14.915	10.763	6.0628	2.2932	10.21	5.6592	11.133	7.8733	18.345	26.117	31.53	22.197	15.949	32.193	35.017	41.579	41.075	43.131	41.11	41.858	47.033	46.256	56.025	51.138	50.353	45.812	53.658	50.463	65.785	59.892	62.544
2.4486	5.0048	0	17.956	0	9.2403	6.6492	20.49	49.94	16.883	13.853	18.519	63.111	53.355	51.425	60.175	52.952	65.593	72.016	61.899	83.217	90.007	87.667	107.96	107.38	90.716	110.62	112.62	151.59	125.29	132.74	67.982	88.704	81.195	88.703	82.33	95.191	95.36	89.226	81.677	68.802	72.199	75.774	65.913	65.713	57.668	73.418	82.998	68.986	85.76
0	0	0	20.758	6.2087	13.163	6.3089	12.142	2.3025	6.2717	6.3289	15.988	13.368	7.0534	1.951	5.4717	7.9442	0	0	0	0	0	0	0	0	0.050658	6.181	1.6027	22.22	11.009	30.906	2.0447	23.527	38.242	32.513	33.863	32.192	30.609	36.539	50.39	60.747	66.844	71.223	82.797	64.586	79.51	72.98	79.506	82.992	95.733
0	2.8441	0	20.414	3.6448	5.9596	8.051	7.6032	1.5234	0.94269	0	18.833	23.205	27.458	28.447	14.106	8.1884	16.773	21.381	24.651	19.939	15.841	34.948	10.5	19.93	8.2925	7.2406	6.303	3.172	0.29457	27.513	0	0	0	0	0	0	0	2.0764	0	10.786	8.8282	8.1525	5.2889	0	0	3.7248	0	4.3794	13.509
3.946	7.8329	0	0	0	0.87698	0	0	1.4025	0	0	0	0	0	3.8719	0	0	0	0	0	0	0	0	0	0	0	0	0	0	0	9.8664	15.252	26.1	23.051	36.103	37.321	29.923	50.597	61.359	61.825	68.379	79.836	81.622	94.408	99.961	104.68	115.41	119.41	119.33	123.72
0	0	0	24.627	15.31	7.9429	8.9632	9.2109	27.813	13.099	14.625	9.207	18.321	28.459	17.128	23.322	22.872	20.309	24.582	22.417	24.298	23.503	22.786	18.825	29.466	26.54	33.382	32.987	32.437	23.708	50.603	0	11.303	9.9844	14.061	12.645	26.086	28.884	30.69	13.116	13.396	9.2078	17.58	16.529	28.183	15.436	19.011	28.136	22.899	28.145
10.164	1.9275	0	0	0	0	0	0	0	0	0	0	0	17.652	44.191	72.387	103.39	148.04	186.65	237.44	285.13	322.29	328.02	392.26	407.34	451.59	492.19	512.27	524.3	541.45	568.24	601.44	593.65	617.5	623.54	623.2	661.98	661.3	678.08	686.53	682.61	685.12	699.18	689.14	704.59	672.78	665.75	699.06	668.38	693.96
0	0	0	0	8.8666	9.4396	11.908	11.143	6.9687	10.163	23.825	17.847	22.721	21.346	19.679	13.719	22.517	21.597	29.636	33.69	43.314	42.705	50.406	53.684	52.404	57.618	45.29	48.588	55.124	49.592	46.744	46.999	40.018	43.62	46.52	36.87	46.363	43.93	51.954	47.175	37.223	45.694	44.405	47.842	54.282	65.937	60.498	60.042	59.418	57.63
0	0	0	26.073	7.3977	6.8557	2.4035	3.0492	5.6836	12.067	8.7664	9.8027	12.729	0	3.4128	4.28	6.7842	2.531	0	0	0	2.5814	0	0	0	2.8926	8.6963	3.534	16.215	18.814	40.232	18.757	29.649	47.432	47.413	47.617	42.289	47.91	43.261	56.674	54.268	57.761	70.931	69.996	70.832	76.864	66.444	62.583	63.173	64.281
11.104	4.3677	0	2.6491	1.7574	0	0	5.1329	0	1.8314	0	5.3718	1.5659	0	1.4187	1.0461	3.1255	1.5003	0	0	3.3719	9.7183	0	1.9866	0.94222	6.9171	1.6132	4.5826	4.1929	5.9548	11.112	8.2231	12.397	5.3606	5.5526	6.9545	18.22	17.044	10.512	6.8608	10.352	13.053	18.849	3.8064	4.2347	6.5753	14.216	10.194	15.426	11.809
7.0502	1.8389	0	0.21359	0	4.7782	0.8732	0	1.1014	2.8969	0	0	0	0	0	0	0	0	0	0	0	0	0	0	1.9397	0.3477	16.798	22.887	22.464	37.479	36.204	39.475	55.482	61.658	58.361	68.665	88.232	80.575	114.51	117.22	135.53	155.12	179.89	201.8	215.27	242.08	265.19	272.97	283.22	282.44
0	1.3084	0.53255	6.613	0	3.4813	0	0.73803	0	14.668	0.98322	7.427	7.3653	0	3.9929	0	7.7587	0	0	0	0	0	0	0	0	0	0	0	0.59689	0	8.6446	0	4.6667	6.0082	28.874	29.687	43.936	46.68	58.39	65.853	64.958	80.25	92.396	98.995	100.18	99.286	98.716	97.064	95.915	97.654
0	0	0	22.628	4.9667	8.915	3.3014	9.7547	5.0753	10.076	9.5199	17.449	17.038	4.4211	8.16	0.30279	16.628	7.8351	2.0696	2.4054	21.912	43.746	49.094	65.48	68.754	89.724	107.63	117.51	134.86	192.17	226.15	188.64	226.31	275.73	315.8	323.11	339.63	377.91	471.63	416.6	437.09	462.84	491.07	487.64	518.51	533.27	559.18	519.02	536.72	519.04
3.9213	0	4.2509	0	1.3753	0	3.6837	12.906	9.8576	7.9493	12.752	17.637	26.977	35.6	42.693	60.105	60.943	93.658	114.25	139.6	148.88	161.62	180.06	193.37	216.28	241.68	274.95	284.48	312.09	341.3	349.11	375.3	379.28	386.82	414.35	442.02	463.62	467.62	482.14	494.3	503.58	500.86	501.24	519.96	514.33	483.18	530.03	510.16	521.16	542.98
23.048	7.0309	0.93516	0	0	0	0	0	0	0	0	0	0	0	0	0	0	0	0	0	0	0	0	0	0	0	0	0	0	0	0	0	0	0	0	0	0	0	0	0	0	0	0	0	0	0	0	0	0	0
5.3877	0	0	0	0	8.777	6.3368	16.901	8.32	9.5571	20.799	20.077	26.3	21.421	27.495	29.187	34.036	33.901	34.822	35.914	38.739	36.963	47.931	37.728	41.726	41.006	55.193	47.86	38.997	28.099	35.458	32.557	33.033	36.142	34.264	39.697	32.241	37.981	52.526	40.321	44.857	48.563	72.789	68.784	77.637	87.279	83.701	85.062	76.356	73.809
0	0	0	16.214	7.868	6.1822	24.733	18.823	32.352	32.541	27.864	37.394	32.101	47.05	53.211	52.379	57.4	37.273	44.116	44.686	54.793	67.095	40.987	52.947	46.86	58.572	50.331	45.359	49.003	52.191	96.67	43.668	47.544	38.555	40.944	46.831	53.917	44.468	34.156	32.697	42.745	39.329	30.349	24.836	28.532	26.707	28.721	23.284	32.347	42.94
5.6637	0	0	0.67156	0	0	2.8809	0	0	0	0	0	0	0	0	0	0	0	2.6545	0	12.891	8.2014	19.345	10.754	16.59	23.504	43.429	49.235	59.786	63.088	70.172	74.369	91.031	99.481	112.07	134.06	137.29	140.94	152.61	157.07	187.16	184.72	204.17	218.23	231.33	236.88	231.5	245.43	225.36	237.81
25.645	9.2642	0.33295	0	0	0	0	0	0	0	0	0	0	0	0	0	0	0	0	0	0	0	0	0	0	0	0	0	0	0	0	0	0	0	0	0	0	0	0	0	0	0	0	0	0	0	0	0	0	0
0	0	0	0	11.153	4.3378	9.0258	7.9693	0	6.8025	16.334	5.9499	11.226	10.912	0	0	4.1065	7.85	8.7611	1.8731	0.96025	0	0.50809	8.2819	7.4248	2.0383	6.9762	13.568	13.361	12.469	29.347	25.135	35.308	38.778	44.828	40.675	36.507	45.755	42.334	52.82	58.331	52.055	57.342	63.183	67.256	69.351	79.123	82.405	79.718	76.356
0	0	0	0	10.227	6.59	16.828	27.827	18.46	24.081	43.652	36.707	53.527	56.779	58.189	73.937	81.348	96.253	105.49	95.406	96.577	92.746	107.4	104.24	95.44	111.68	100.75	90.985	95.975	98.161	99.817	105.9	91.027	110.52	102.94	105.32	107.74	101.02	103.2	101.46	107.51	104.23	99.998	94.021	99.865	98.841	98.34	102.33	90.173	92.681
11.529	5.2492	0	3.9041	0	0	0.060867	0	0	0	0	0	0	0	0	0	0	0	0	0	0	0	0	0	0	0	0	0	0	0	0	0	0	2.5835	4.1873	12.967	20.756	26.007	26.262	28.415	36.351	39.03	45.49	57.933	73.147	61.052	71.97	65.86	53.737	52.568
0	0	0	0	0	8.1117	2.9136	3.3351	5.5977	4.683	5.1403	11.12	8.9688	18.529	20.753	27.269	16.134	16.483	15.421	20.135	11.895	12.422	12.034	19.067	16.974	17.244	10.721	16.045	9.9914	23.085	11.565	10.455	18.68	26.593	29.38	41.45	54.145	45.864	61.981	78.957	85.26	108.52	107	117.01	116.92	122.52	135.22	141.08	148.22	151.62
8.3152	0	0	6.5339	7.4148	6.8852	10.075	16.449	16.822	16.33	6.4487	6.1043	5.7027	6.6211	8.1775	3.8185	0.3879	5.9674	15.608	4.6925	17.975	11.256	18.88	19.603	17.237	25.953	16.635	20.563	27.439	20.006	39.143	0	2.342	7.2962	0	0	0	0	0	0	0	0	0	0	0	0	0	0	0	0
11.203	10.571	0	0	0	0	0	0	0	0	0	0	0	0	0	0	17.934	23.539	30.431	36.118	39.69	56.184	49.538	57.253	68.589	78.14	76.077	86.371	98.088	104.7	102.96	110.4	141.44	147.72	157.71	138.07	155.31	154.51	146.72	150.23	160.1	159.97	155.43	153.11	162.59	146.74	162.2	163.39	170.61	168.91
3.4499	0.93369	0	0	0.83428	0.13189	2.8566	1.8475	6.2945	0.8637	7.0815	11.26	26.21	34.891	43.855	34.431	40.92	38.94	54.46	49.793	60.734	63.661	55.951	74.828	80.215	73.324	75.85	88.34	89.459	99.246	109.85	103.78	112.21	101.39	126.8	119.31	129.73	125.04	115.73	128.3	126.86	106.25	107.92	119.42	111.65	100.73	100.9	99.499	106.69	108.05
12.333	4.318	0	1.699	0	0.11172	0	0	0	0	0	0	3.6118	5.4529	7.5318	0.67039	9.914	6.1297	0.67109	6.0792	11.303	12.357	16.972	25.772	18.971	22.787	20.573	16.548	27.703	26.662	33.155	31.118	39.962	50.641	49.544	52.421	44.344	42.383	41.53	43.756	57.692	54.308	50.833	54.164	53.86	59.815	48.497	50.602	48.391	51.702
10.274	0	0	0.38969	0	0	4.6843	4.4744	0	0	0	0	7.4571	0	0	5.2217	5.5124	13.702	16.216	22.059	12.147	16.184	38.323	49.4	42.834	46.276	50.529	58.701	53.998	57.552	51.365	54.778	57.078	63.228	51.625	64.35	62.148	62.668	63.645	64.076	75.674	83.271	78.832	87.105	90.508	80.777	86.747	78.885	86.536	90.531
1.0242	0	0	24.422	11.666	6.4619	13.185	13.775	31.811	6.4892	14.497	11.712	23.721	28.851	29.455	33.224	41.653	65.578	104.63	124.51	157.53	218.65	264.51	326.16	387.78	412.83	466.05	504.47	581.47	599.38	703.43	687.91	714.59	766.59	745.01	792.3	808	824.01	834.28	834.57	892.27	844.45	872.79	900.92	905.64	926.58	937.92	949.76	939.37	979.54
0	0	0	8.7473	3.6148	2.6728	3.0842	5.7097	7.0939	16.666	17.954	14.446	21.513	19.949	33.271	24.161	27.201	24.712	23.813	23.646	29.533	35.948	29.837	32.675	33.582	30.474	27.779	30.869	35.214	40.461	32.552	23.438	30.911	30.276	30.169	31.919	29.524	26.32	30.616	37.121	38.864	32.117	36.723	31.604	33.394	25.605	33.134	34.814	37.484	40.538
0	0	1.7169	3.998	5.8782	3.7327	0	7.1455	4.8411	8.1388	11.939	13.104	11.662	1.3161	13.656	6.1741	15.634	13.336	16.4	8.4457	2.8956	13.065	1.0901	6.3488	2.6187	6.6751	3.5182	9.2236	8.3768	0.46836	13.743	0	1.4095	9.1852	7.8195	6.5974	15.596	4.5109	13.04	8.2084	8.6282	0	0	1.0871	10.262	9.5252	4.6941	6.8167	9.8812	5.2116
17.96	4.3031	0	0	0	1.6212	0	0	0	0	0	11.172	0	7.0632	16.48	9.3057	16.049	6.8393	0	13.237	22.514	31.498	33.322	31.733	37.755	21.333	31.46	34.806	40.316	42.92	47.274	37.608	48.085	49.113	44.349	45.062	38.622	39.892	46.831	54.752	50.284	48.539	55.916	62.675	57.443	67.839	65.981	75.126	65.127	61.677
1.7818	7.474	0	0	0	5.3752	0	0	0	0	7.4673	0.49063	8.2254	8.483	0	0	0	0	0	0	0	0	0	0	0	0	0	0	0	0	0	10.933	23.337	46.535	79.747	109.48	153.81	190.89	234.33	284.25	331.03	374.89	417.52	456.46	496.13	526.99	522.97	550.33	568.05	605.67
0	0	0.66763	6.8715	0	2.5256	0.98341	3.0069	11.899	0.31011	9.0148	0.38354	7.4574	0.54106	1.8449	8.74	11.067	16.062	17.335	17.961	8.1433	13.016	19.411	20.346	16.398	13.591	16.481	17.236	14.892	15.301	11.877	12.937	21.602	16.64	13.986	17.333	16.705	7.5572	20.877	7.0967	13.25	17.249	12.026	18.571	18.004	14.436	19.548	15.364	19.134	18.18
18.93	0	0	0	18.414	0.3075	0	0	0	0	0	0	0	0.90396	0	0	0	0	4.0852	0	0	0	0	0	0	0	0	0	0	0	0	0	0	0	0	0	0	0	0	0	0	0	0	0	0	0	0	0	0	0
4.691	13.163	0	0	1.3298	4.8657	0	0	0	0	0	0	0	0	0	0	0	0	0	0	0	0	0	0	0	0	0	0	0	0	0	0	0	3.3852	0	0	0	0	0	0	0	0	0	0	0.20618	0	0	0	0	0
1.845	0	0	0	4.9747	3.1257	0	0	0	0	0.18709	0	0	2.1181	0	0	0	0	0	0	0	0	0	0	0	0	0	0	0	0	0	0	0	0	0	0	0	0	0	0	0	0	0	0	0	0	0	0	0	0
0	1.6004	0	8.2263	4.6786	0	7.4879	7.2571	10.545	7.4152	0	19.648	8.0711	10.259	15.404	9.8605	13.297	5.802	12.919	7.6245	5.5231	9.1126	5.229	0	1.6223	0	1.9681	3.324	21.181	17.102	49.388	20.435	22.115	20.086	32.191	43.777	57.992	49.628	46.899	49.529	53.666	57.64	49.903	51.867	55.568	58.227	57.089	67.482	79.758	73.832
0	0	0	0	0	16.917	19.368	23.842	51.547	77.815	94.575	112.33	138.26	175.07	194.51	193.21	212.91	223.97	229.81	237.6	260.05	285.15	289.14	292.05	309.67	310.76	319.86	317.93	324.26	337.2	332.92	329.94	340.06	328.1	333	349.15	323.82	348.71	334.89	345.96	351.02	334.44	352.71	346.07	347.79	336.7	352.53	353.21	343.52	360.14
0	1.2682	0	5.4157	3.8494	7.5756	9.9762	5.0175	12.6	0	6.1655	4.4649	7.1574	8.8493	33.756	21.894	10.423	15.889	19.188	17.578	5.9837	4.0032	4.0095	4.8357	6.5941	1.3985	0.66444	3.8725	6.3226	0.80428	0	5.7358	18.2	5.6066	17.392	21.089	34.3	22.937	31.089	44.394	46.177	39.961	45.133	51.631	57.289	58.732	51.941	65.813	64.459	65.879
0	0	0	13.58	7.0736	17.275	27.734	15.477	35.68	29.784	36.406	42.205	48.689	66.561	69.872	67.418	80.298	89.866	91.396	87.076	103.91	102.72	98.139	97.408	112.6	103.79	122.16	103.23	111.42	104.45	127.32	69.409	95.241	103.3	100.85	99.799	116.97	113.5	105.44	89.038	84.937	91.372	98.161	94.796	110.42	103.5	96.233	119.43	116.07	144.15
2.0524	0.4597	0	0	0	4.2472	0	9.2829	4.6674	6.7506	8.0645	0	8.3515	0	1.7964	0	3.0302	0	2.5005	0	5.301	1.6823	0	5.6125	0	6.1136	0	0.2589	0	4.3498	5.446	0	4.7226	1.6869	5.2876	3.8663	4.8822	7.314	8.5772	9.1277	9.314	14.471	9.1673	23.329	31.888	36.502	35.689	42.798	50.038	48.329
10.324	11.254	0	0	0	0	3.0464	0	3.4509	0	0	0	0	0	0	0	0	0	0	0	0	0	0	0	0	0	0	0	0	0	0	0	0	0	0	0	0	0	0	0	0	0	0	0	0	0	0	0	0	0
18.264	2.4752	0	0	0	0	0	0	0	0	0	0	0	0	0	0	0	0	0	0	0	0	0	0	0	0	0	0	0	0	0	0	0	0	0	0	0	0	0	0	0	0	0	0	0	0	0	0	0	0
4.4241	5.2487	7.0454	0	0	0	6.2926	0	0	0	23.799	45.454	83.151	134.17	196.14	296.59	350.83	403.83	514.5	542.36	583.53	745.76	780.05	860.72	904.55	926.77	997.81	1049.1	1059.1	1054.5	1093.9	1115.1	1151.7	1166.8	1188.1	1162.4	1225	1255.6	1201.7	1231.5	1244.5	1269.7	1294.9	1255.7	1256.3	1269.5	1266.6	1253	1228.7	1226.3
9.7394	9.0831	2.1548	0	0	0	11.276	7.0806	13.023	1.9616	4.6271	1.3755	5.1939	3.7573	0	0	0	0	0	0	0	0	0	0	0	0	0	0	0	0	0	0	0	0	0	0	0	0	0	0	0	0	0	0	0	0	0	0	0	0
14.059	0.068909	0	0	0	0	1.1476	3.4079	0	3.5813	0	0	0	0	0	0	0	0	0	0	0	0	0	0	0	0	0	0	0	0	0	0	0.62059	0	7.3058	9.8286	8.0848	15.364	13.911	17.092	30.296	32.261	27.814	32.162	19.414	25.703	30.875	28.379	42.421	30.264
0	0	0	26.005	28.785	14.345	20.52	21.553	44.499	45.235	41.752	27.238	30.28	46.913	35.075	60.66	62.233	55.475	49.159	44.792	44.175	34.767	44.554	59.633	75.893	53.018	84.008	101.03	109.13	135.12	140.17	104.32	122.11	137.64	151.2	160.88	158.21	170.24	167.91	174.85	174.08	168.34	182.95	178.75	180.06	195.34	208.65	204.79	207.23	199.24
0	0	0	13.375	29.582	30.824	48.602	64.072	80.535	123.6	55.583	65.193	54.924	62.509	55.031	47.929	46.235	29.633	36.333	31.983	39.735	42.353	31.024	16.616	23.624	33.1	29.129	23.862	32.708	35.373	92.504	67.819	57.186	58.943	68.794	92.346	103.26	93.997	90.751	101.18	98.241	103.57	109.5	100.91	100.14	123.83	123.9	111.98	129.84	119.89
7.8767	13.408	0	20.375	0	0	0	0	0	0	0.18283	6.7674	8.7707	10.561	18.051	39.634	46.964	46.027	67.656	69.495	92.347	89.921	96.217	116.27	107.46	121.84	136.17	128.32	142.27	146.13	159.37	125.66	160.22	159.07	154.58	154.34	146.01	143.86	132.6	145.83	151.82	135.62	154.3	151.18	156.78	178.79	145.55	139.01	145.73	146.83
0	3.5468	0	0.85262	5.9727	6.2866	4.5037	4.7446	4.9894	10.07	16.498	11.358	23.358	17.359	30.47	35.375	30.915	53.294	35.239	42.903	43.909	45.239	65.244	55.096	75.513	72.486	71.219	68.023	63.707	72.401	80.503	73.862	69.365	77.949	72.492	71.523	70.973	67.16	40.527	63.038	40.302	42.456	61.599	60.373	51.756	50.997	46.74	51.454	42.577	32.333
0	0	0	16.341	15.952	10.273	12.341	23.355	30.51	18.972	27.155	22.207	28.414	47.309	36.877	45.98	66.873	57.474	71.218	71.815	73.622	86.099	85.232	80	97.889	91.459	110.19	102.25	109.98	107.37	143.61	72.587	82.733	81.2	83.211	84.921	107.52	108.36	108.24	96.174	91.676	93.917	86.764	100.19	89.591	95.051	86.842	89.62	79.037	88.591
0	0	0	23.513	35.265	25.09	28.818	29.961	34.572	45.934	44.828	33.185	46.551	45.284	41.756	70.505	85.261	73.477	76.003	83.307	56.212	60.205	78.205	70.043	89.225	84.822	103.09	101.56	109.81	114.55	122.02	75.572	85.28	75.378	86.174	85.912	88.291	81.741	87.632	81.45	79.244	81.125	94.699	89.567	83.055	91.381	97.978	90.597	97.961	96.194
0	0	0	0	1.9309	2.4783	12.185	24.502	19.617	26.431	40.816	47.001	55.902	58.779	56.905	50.99	67.14	52.503	59.21	62.498	60.619	66.005	67.005	71.568	65.825	61.724	56.438	64.294	57.8	65.102	57.689	65.427	70.218	73.86	76.473	80.812	83.985	85.756	85.817	103.03	98.171	112.2	115.49	123.28	133.23	146.25	161.78	173.66	167.85	172.19
4.5017	0	0	20.414	7.3235	6.5409	19.459	16.946	26.138	23.535	16.953	21.85	22.128	26.827	29.294	35.155	43.239	34.137	37.727	34.463	46.952	42.033	36.031	38.231	38.506	42.546	43.756	52.305	51.607	46.416	75.978	35.266	46.6	49.642	54.633	69.924	79.951	81.044	75.041	68.85	65.28	73.206	77.98	73.07	85.054	75.866	84.177	92.668	79.461	90.752
21.65	10.495	0	0	0	0	0	0	0	0	0	0	0	0	0	0	0	0	0	0	0	0	0	0	0	0	0	0	0	0	0	0	0	0	0	0	0	0	0	0	0.37577	0	5.2306	0.91962	30.389	21.926	12.74	18.76	26.587	19.705
10.277	9.8961	1.1903	0	0	0	1.0203	0.45723	0	0	4.3252	10.472	16.235	10.46	8.0043	9.0812	16.902	12.126	14.003	11.114	12.222	20.602	20.821	23.949	23.874	31.043	28.299	21.612	23.211	14.528	19.166	8.9166	19.761	25.988	21.6	11.89	15.338	19.952	18.317	25.609	17.64	19.016	17.754	21.434	23.896	19.396	18.521	14.456	22.985	16.814
54.987	0	0.92085	0	0	0	0	0	0	0	0	0	0	0	0	0	0	0	0	0	0	0	0	0	0	0	0	0	0	0	0	0	0	0	0	0	0	2.9095	0	0	1.2234	0	0	6.9807	7.9361	1.4193	0	1.5811	1.426	5.9187
0	0	0	13.336	16.163	7.053	12.252	0	18.976	20.967	11.298	9.1563	7.6966	18.132	25.666	24.4	32.07	24.366	22.791	28.253	6.8021	9.1635	17.912	9.1794	21.344	10.983	22.16	19.912	28.239	26.438	38.461	9.6611	27.166	17.754	27.289	24.815	26.047	22.138	25.314	21.974	29.189	32.129	26.455	26.17	33.932	36.532	46.8	39.086	38.514	36.476
46.666	10.153	0	0	0	0	0	0	0	0	0	0	0	0	0	0	0	0	0	0	0	0	0	0	0	0	0	0	0	0	0	0	0	0	0	0	0	0	0	0	0	0	0	0	0	0	0	0	0	0
21.552	0	0	0	2.8464	11.418	0	0	4.2322	3.1913	0.58565	4.2767	0	4.1403	0	1.5804	0	0	0.14312	7.2668	0.61062	0	0	2.096	0	0	0	0	0	0	0	4.9297	10.723	7.081	16.815	11.815	13.252	15.97	26.441	19.421	14.151	15.38	17.15	9.7909	23.159	16.575	22.3	24.087	30.244	33.613
0	0	0	17.094	6.9475	6.8008	17.215	13.463	7.7691	6.602	0	11.51	21.75	28.651	23.973	15.818	10.78	8.4855	20.709	17.621	18.283	12.41	15.578	6.5941	6.7785	6.8301	7.035	10.77	21.582	36.84	53.69	52.927	64.361	89.549	113.29	131.29	141.64	146.49	170.19	203.17	241.66	241.88	253.04	269.79	285.23	306.18	325.6	290.86	337.9	315.24
0.93961	0	0	0	0	8.2551	4.2417	0.82913	0	3.103	0	0	1.9517	7.7191	0	0	2.52	0	4.4265	3.5212	0	0	0	0	0	0	0	0.13797	0	1.3015	6.3818	14.052	20.361	37.495	43.436	63.281	77.687	95.661	106.56	104.07	117.97	138.93	151.71	169.28	169.1	171.65	170.97	162.39	163.95	171.71
0	0	0	16.768	13.852	29.296	20.721	27.482	15.636	26.252	44.112	56.76	59.797	68.024	64.836	68.881	53.139	59.387	62.217	55.618	78.454	81.95	74.128	68.705	67.07	73.457	58.811	64.921	61.798	55.74	100.39	53.85	67.969	74.579	94.123	89.08	85.919	105.33	122.13	105.48	134.66	142.72	152.46	156.83	160.64	169.7	179.89	186.07	189.77	187.5
0.2614	0	0	18.868	11.515	8.8202	15.554	17.169	27.063	11.853	13.848	5.9124	13.665	23.582	21.061	25.165	23.819	20.249	28.755	22.467	28.477	23.343	27.125	17.881	20.687	25.072	29.826	39.106	38.211	27.986	64.601	2.8499	19.829	26.149	31.997	43.245	55.063	50.825	52.455	40.813	41.525	38.595	41.153	33.04	52.774	37.764	36.261	54.167	50.502	63.186
3.3311	0	0	2.9311	0	3.5706	0.12308	2.1808	4.4745	4.9885	0	3.0262	0	0	0.72522	0	0	0	0	1.7357	0	0.71439	3.5862	0	0	0	0	0	0	0	0	0	0	0	2.0499	3.9906	6.3148	11.361	0.40092	9.1188	2.0017	6.2519	8.2453	0.97482	0.99361	0	0	1.5373	4.0583	1.0322
0	0	0	0	0.3	5.4581	10.415	5.3831	1.4369	6.4081	8.6982	24.63	29.052	26.999	31.035	27.148	21.65	35.52	26.94	33.288	27.554	34.357	36.876	37.451	32.549	33.786	39.127	41.831	39.073	35.585	39.967	43.601	42.318	48.59	42.522	38.08	34.188	35.232	44.956	40.406	45.094	50.011	53.172	49.529	52.808	53.054	54.87	57.837	50.12	52.302
0	0	0	6.9578	14.107	3.9901	5.7138	0.46972	0	0	0	0	0	0	0	0	0	0	0	0	0	0	0	0	0	0	0	0	0	0	0	0	0	1.049	0.89377	5.0419	12.912	4.1231	0	0.065858	5.7763	0.75293	1.4392	10.043	1.9668	0	0.48969	0	0	0
0	0	0	0	6.6627	1.7874	7.206	10.095	8.8135	2.98	16.789	1.6157	5.1151	12.453	1.0586	0.060564	4.5667	0.0011959	15.838	8.3242	12.979	11.77	21.247	17.331	19.657	29.814	27.492	40.678	44.127	56.949	65.063	68.523	74.511	72.642	96.584	80.329	20.441	23.62	30.701	34.341	45.202	38.787	35.933	43.202	49.294	53.792	57.399	53.214	63.679	63.044
8.8195	9.5412	0	23.566	0	0.60892	0	1.3637	0	0	0	7.7968	14.289	15.191	34.357	63.224	83.764	86.521	115.08	117.34	157.5	178.98	192.27	218.4	250.66	284.61	306.91	296.22	311.8	312.52	342.17	332.3	341.47	363.38	357.58	345.16	346.51	345.8	337.69	331.06	348.91	332.16	344.13	316.55	331.89	340.22	339.49	336.6	338.52	334.53
1.1021	1.9738	0	0	3.3559	2.2662	1.4086	0	1.4019	0	0	0	0	3.1347	6.9869	0	0	3.8123	3.0151	0	0	0	0	0	4.9927	0	0	0	0	0	7.6973	10.691	15.568	28.344	63.742	88.298	126.19	165.53	172.34	207.06	262.72	307.88	324.75	359.61	395.88	421.56	451.81	479.48	494.93	526.94
0	0	0	0	3.8842	1.3467	3.8097	0	4.7815	7.8944	5.4916	1.8697	7.1639	8.9552	6.0832	0.44681	0	0	0	0.25982	0	3.013	0	0	0	0	0	0	0	0	0	0	0	0	0	0	0	0	0	0	0	0	0	0	0	0	0	0	0	0
0	0	0	4.1842	4.2264	5.728	6.7993	7.098	9.0334	1.5021	1.1849	3.0785	6.7889	6.4204	0	0	6.8109	0	13.306	8.3444	5.1606	4.4267	8.8188	4.8141	0.74343	6.4504	0	3.2665	10.831	24.953	23.192	30.787	55.796	82.089	133.55	188.56	259.2	323.21	408.83	472.83	551.08	632.84	729.74	782.6	868.14	918.39	986.33	1005.3	1053.6	1070
0	0.23968	1.5235	0.59961	0	7.4782	0	2.4447	3.0084	3.6096	3.5903	7.8718	5.2344	15.73	11.737	13.086	8.5953	2.9417	7.5522	18.027	7.4709	9.6823	7.8467	19.639	19.99	31.579	41.295	56.631	78.169	100.38	111.42	132.95	153.3	196.7	234.56	256.27	266.38	291.51	314.03	332.02	351.41	382.66	388.05	407.02	436.37	443.9	436.7	450.56	465.6	469.25
0	0	10.99	9.9696	7.0957	6.8924	7.2273	7.2665	2.8864	7.9159	12.137	7.556	12.756	17.603	5.8126	15.14	10.147	14.475	12.453	13.181	0.82111	12.488	12.109	4.1584	4.821	9.4918	8.2968	10.646	0	0	0	0	0	0.34606	8.2033	8.3819	6.7052	8.0324	4.9362	13.235	11.238	2.7406	16.319	16.595	12.218	5.5829	8.6212	17.409	21.341	25.064
41.204	13.468	0.56428	0	0	0	0	0	0	0	0	1.146	6.6319	14.5	12.61	23.299	22.832	25.932	32.196	39.03	31.399	29.628	43.013	36.75	33.531	46.579	47.614	54.686	72.419	62.931	54.769	49.826	60.644	59.6	66.144	65.171	56.251	64.409	66.667	70.271	65.919	60.443	61.876	69.646	73.252	49.241	64.5	61.933	58.778	65.63
0	3.2942	0	0	0.39929	5.4436	6.246	6.9449	9.7786	7.2515	10.135	7.3867	19.107	17.428	18.431	10.762	15.019	10.212	4.4794	5.3703	11.341	18.948	15.92	12.824	15.291	17.729	16.024	25.279	25.262	23.013	30.723	24.395	25.036	25.737	32.258	29.671	27.812	24.758	33.732	38.176	38.381	36.78	45.246	42.741	40.816	39.907	41.348	45.267	47.448	42.298
20.933	2.3315	0	0	0	0	0	0	0.45189	4.8794	0	6.1739	0.24534	6.7978	2.1429	8.7097	1.0403	10.912	0	4.4197	0	0	0	0	3.4457	0	3.3138	2.6618	15.31	9.6435	13.604	17.443	17.697	7.5582	15.001	13.683	21.259	15.236	21.5	24.39	26.756	27.41	10.931	18.69	22.909	21.597	14.115	12.092	17.422	24.295
3.9521	8.5759	4.1664	0	0	0	0	8.1719	3.4956	0	6.6518	0	0.096767	0	0	6.3126	0	0	0	0	0	0	0	0	0	0	0	0	0	0	0	0	0	0	0	0	0	0	0	0	0	0	0	0	0	0	0	0	0	0
12.764	7.7363	0	13.872	3.4992	4.0553	0.50446	4.3528	5.1669	0	0.75082	0	0	2.6607	6.9871	2.7218	5.9965	4.8997	6.0466	1.0153	4.9812	7.0962	2.2628	0	10.981	5.3107	15.996	14.008	8.4758	3.6904	33.47	0	0	0	0	0	10.323	10.275	3.0038	0	0	0	0	0	6.2512	0	0	5.0008	0	10.644
8.9892	5.6428	0	0	0	0	7.4654	8.3615	0.095026	0	0	0	9.0658	0	0	0	0	0	0	0	0	0	0	0	0	0	0	0	0.92858	0	0	0	0	0	0	0	0	0	0	0	0	0	0	0	0	0	0	0	0	0
4.7376	6.4369	0	0.86051	1.1989	0	0	0	0	0	0	0	0	0	0	0	0	0	0	0	0	0	0	0	0	0	0	0	0	0	0	0	0	0	0	0	0	0	1.3584	3.3164	4.6765	8.1185	9.2068	9.2713	17.019	13.349	19.12	16.167	23.915	21.516
0	0	0	13.215	44.972	47.95	78.666	69.23	63.863	84.269	114.45	93.303	115.77	118.59	121.16	117.94	141.52	152.74	139.56	152.72	135.06	144.24	136.03	141.25	166.44	161.68	189.22	199.3	204.49	226.76	253.68	246.75	284.06	303.52	348.6	324.58	330.53	365.42	360.35	379.81	374.29	380.72	383.28	390.91	383.66	381.95	381.16	402.71	388.64	386.83
0	0	0	0.26967	7.5512	5.4831	5.5675	8.3569	3.9165	3.8115	9.9826	6.7307	10.665	15.251	8.7334	1.6686	12.047	10.243	20.667	18.359	14.857	19.054	26.542	22.622	13.431	17.954	13.91	11.86	20.603	21.951	27.004	23.566	32.216	33.179	41.766	56.587	64.862	72.721	83.411	93.151	117.43	124.39	136.85	129.01	150.16	157.43	154.29	143.92	151.35	143.77
0	0	0	21.43	0	20.844	24.991	20.909	30.589	26.559	28.855	35.367	33.459	27.131	14.45	35.279	21.208	36.663	40.483	47.66	34.053	47.831	41.907	55.082	53.16	28.794	41.729	43.4	48.379	51.664	77.111	38.595	57.507	67.959	68.96	84.069	85.184	102.96	113.2	123.84	140.93	125.4	143.26	149.38	164.72	180.49	169.42	179.07	160.14	147.08
0	0	0	0.24859	7.1908	5.457	9.2009	11.69	23.994	16.736	36.617	34.851	49.826	48.564	54.222	52.65	61.379	61.63	72.663	77.864	70.526	73.288	71.889	74.894	71.273	89.257	98.757	141.23	182.38	221.43	268.55	328.62	389.36	435.06	482.96	548.54	601.23	640.82	667.26	720.68	745.65	752.43	760.62	788.81	813	818.4	843.9	852.79	856.71	863.56
0	0	0	26.25	18.116	15.284	17.618	14.709	23.437	25.005	16.939	3.1192	7.75	16.195	28.416	19.484	34.556	29.01	41.94	60.84	37.094	49.066	52.366	67.752	89.965	83.575	91.558	91.111	115.72	122.46	113.79	91.26	113.35	108.1	116.13	122.77	124.55	118.45	117.76	125.03	117.29	132.64	125.93	135.61	131.73	135.16	141.87	131.62	129.96	134.38
11.99	5.3667	3.017	0	2.8395	0	0	0	0	0	0	0	0	0	0	0	0	0	0	0	0	0	0	0	0	0	0	0	0	0	0	0	0	0	0	0	0	9.7201	23.474	48.966	79.771	115.84	121.11	148.97	164.87	188.71	192.35	217.37	209.61	237.04
10.805	6.0485	2.0811	2.2584	0	0	0	0	0	0	0	0	1.548	0	7.129	0	0	0	0	6.6164	15.342	0	0	0	0	0	0	0	0	0	0	0	0	0	0	0	0	0	0	0	0	0	0	0	0	0	0	0	0	0
0	0	0	15.758	9.0364	0.09704	10.629	5.1611	10.195	14.616	0	15.444	17.387	28.302	23.121	26.338	26.519	16.11	28.77	24.533	35.395	32.183	32.292	26.028	36.779	32.838	26.708	24.657	30.457	29.435	68.776	20.794	17.365	7.6575	20.814	33.303	34.07	19.492	2.1954	9.7567	8.2534	4.8292	0.41442	0.12446	0	0	2.8079	0.4156	3.0637	0.39004
0	0	0.3526	0	0	3.667	2.0951	2.2282	0	2.1001	0	0	0	11.618	0	0	0	0	0	0	0	0	0	0	0	0	0	0	0	0	0	0	0	0	0	0	0	0	0	0	0	0	0	0	0	0	0	0	0	0
20.371	12.852	0	4.8948	0	0	0	0	0	0	0	0	0	0	0	0	0	0	0	0	0	0	0	0	0	0	0	0	0	0	0	0	0	0	0	0	0	0	0	0	0	0	0	0	0	0	0	0	0	0
9.8709	7.2542	0	24.121	0	7.5448	0	0	14.412	21.399	6.8368	0.43024	15.185	36.763	18.3	17.964	11.696	9.7393	5.3221	8.8445	8.288	15.639	24.849	7.6444	3.364	0	12.923	10.737	21.28	0	4.2301	0	0	3.8981	0	0	0	4.3444	0	0	0	0	0	0	0	0	0	0	0	0
19.669	2.9866	0	0.63004	0.40472	0	0	0	0	0	0	0	0	0	0	0	0	0	0	0	0	0	0	0	0	0	0	0	0	0	0	0	0	0	0	0	0	0	0	0	0	0	0	0	0.062186	0	0	0	0	0
10.029	0	0	0	0.84676	9.1526	0	1.7513	0.64953	7.9998	3.3097	0	0	0	0	0	0	6.8765	9.1502	0	0	0	0.086453	0	0.22532	0.7028	4.4227	0	0	2.8952	0	0	0	0	0	0	0	0	0	0	0	0	0	0	0	0	0	0	0	0
11.598	8.0052	12.495	0	0	0	0	0	0	0	0	7.211	0	0	0	9.0295	12.745	28.698	26.574	15.964	38.198	34.344	29.342	26.94	24.403	34.019	33.435	22.2	41.612	33.156	41.707	36.719	29.123	30.183	33.542	29.792	32.308	42.452	39.78	34.312	35.259	40.942	37.981	48.547	57.575	52.862	54.631	62.036	63.674	68.656
0	0	0	5.5884	13.989	2.1414	0.74816	7.2686	13.425	0.072635	20.04	4.4991	15.883	20.831	24.358	41.531	61.441	62.351	65.523	62.659	59.121	68.747	82.365	83.069	90.868	95.874	105.09	122.75	128.05	132.51	140.44	132.66	134.36	157.98	162	173.25	160.15	167.71	170.42	175.06	174.16	182.2	179.6	170.96	172.31	172.61	199.06	178.63	184.41	182.61
12.423	12.387	0	8.1375	0	0	0	4.3786	10.095	11.999	0	9.7177	13.803	15.772	9.6488	8.19	0	0	0	0	0	0	0	0	0	0	0	0	0	0	0	0	0	0	0	0	0	0	0	0	0	0	0	0	0	0	0	0	0	0
11.687	3.7427	0	19.944	0	0	0	0	0	0	0	0	3.4879	0	0	4.8205	0	0	0	0	0	0	2.5754	8.3771	0	15.065	18.343	6.8419	14.742	22.619	32.453	16.44	29.384	32.201	23.268	24.768	12.059	17.763	18.516	25.85	31.834	29.796	30.826	34.203	28.02	35.237	23.833	36.089	26.912	39.601
3.405	6.6219	3.267	0	0	0	0	0	0	0	0	0	0	3.8723	3.129	0	0	0	0	0	0	0	0	4.3092	1.5743	3.4598	2.0165	5.6243	0.57275	0	0	0	3.5031	2.5469	0	0	0	0	0	0	0	0	0	0	0	0	0	0	0	0
0	0	0	13.395	23.957	6.0945	7.7506	6.77	19.772	19.892	8.7622	2.5405	7.8226	13.745	29.072	30.228	38.62	36.652	39.753	45.345	30.841	27.955	39.408	52.655	49.043	41.385	57.878	54.005	73.702	66.187	84.528	51.209	66.536	68.7	80.735	85.618	78.681	81.038	87.172	87.566	100.02	91.548	100.05	101.47	96.714	103.26	113.17	109.5	115.73	102.72
11.954	5.6242	0	0	1.2497	0	0	0.85619	11.872	0	8.496	9.1997	5.0369	6.2455	7.8389	14.679	16.996	25.569	21.134	12.364	5.8578	10.963	17.655	19.905	18.984	13.804	20.95	18.896	23.342	20.401	20.83	19.132	31.657	30.298	23.022	26.018	30.805	26.343	28.083	24.633	24.427	39.321	37.169	42.96	39.662	35.245	43.96	44.611	44.987	51.324
41.156	12.178	0	0	0	0	0	0	0	0	0	1.7045	15.358	9.4356	0	4.3338	15.827	9.9891	16.275	33.078	23.918	27.923	34.183	36.494	39.523	44.851	44.657	51.811	42.001	38.705	36.842	37.817	41.968	46.005	56.319	61.781	60.902	68.452	69.05	77.32	67.466	81.946	88.349	99.816	111.99	105.01	126.27	128.44	133.97	136.03
0	0	0	0	4.5045	0.96976	8.9393	8.7889	4.5601	12.504	15.453	18.435	29.524	24.765	24.15	26.697	39.867	42.14	54.566	57.712	54.521	60.132	57.795	66.251	68.685	77.982	74.709	84.49	86.855	83.197	91.99	94.545	108.85	107.77	118.97	117.85	127.36	136.26	143.42	155.53	173.93	180.08	186.86	202.23	211.84	226.95	232.75	243.78	249.82	251.01
0	0	0	0.97891	0.13042	2.4008	5.5553	0	0.48393	4.3501	6.3491	5.4035	4.2777	4.1939	8.8613	0.2225	3.5894	4.2944	8.7843	14.877	25.781	35.608	35.846	40.131	42.673	46.019	42.465	54.798	45.946	54.143	66.271	56.063	70.194	65.803	59.421	55.04	75.354	76.455	78.097	82.452	71.511	73.7	71.208	66.132	63.307	77.526	68.869	69.322	65.644	58.921
1.1051	10.769	3.7498	0	0	0	0	0	0	0	0	0	0	0	0	0	0	0	0	0	0	0	0	1.718	0.29269	0	5.8376	4.2463	0.70799	14.498	10.47	7.2775	9.5548	19.386	8.7657	25.27	13.361	22.307	23.696	19.723	23.317	41.708	45.852	43.771	35.022	27.878	22.289	25.537	32.541	41.143
0	0	6.8656	0	0	6.4419	0	2.962	0	0	6.2842	12.478	20.799	20.701	20.713	18.598	4.5271	14.589	18.726	28.427	21.738	25.306	19.732	27.656	15.556	16.54	12.665	13.468	9.1249	16.12	10.086	14.421	3.0502	1.5384	0	8.9196	3.414	0	2.0669	0	0	0	0	0	0	0	0	0	0	0
0	0	0	0	5.2374	0.81574	5.0929	10.201	7.521	7.5024	6.5181	6.7033	12.111	17.982	8.5611	4.622	8.3479	4.0876	20.647	12.159	6.1452	17.001	13.282	11.378	6.8056	16.075	9.145	11.689	5.8626	0	0	2.4069	4.4893	1.9339	0	4.5632	5.782	8.9372	7.3792	1.8392	0	0.8626	0.81765	7.1142	0	5.2786	0	0	0.1645	0
0	6.7643	0	0	8.7445	17.191	8.8876	23.279	8.4982	22.808	19.795	26.063	11.317	4.4176	26.961	33.067	34.342	40.207	46.174	46.504	35.292	43.389	52.218	47.661	43.25	56.952	63.469	55.403	65.43	54.675	59.188	57.288	63.736	53.949	77.248	89.244	99.27	120.02	123.13	145.75	159.16	150.7	169.35	176.08	207.75	220.54	251.63	266.09	267.88	278.27
2.1957	2.0232	0	1.2496	0	4.2813	0	0	0	0	0	2.4937	0	0	1.0383	0.40041	8.1659	6.0082	0	0	0	0	6.3964	2.4294	0	0	0	0	3.8885	0	0	4.9844	3.9184	8.6437	0	0	4.9952	0	0	0	13.009	3.6981	13.483	20.845	32.76	24.556	36.915	41.775	57.073	58.032
0	0	0	23.673	19.621	8.8899	1.6902	5.3262	20.821	15.678	23.047	5.0769	21.396	28.461	25.552	11.923	30.547	30.998	30.271	20.889	35.875	33.419	31.843	19.35	29.393	29.724	30.211	30.11	32.116	37.768	59.897	3.3139	10.514	21.683	25.219	33.855	55.283	50.692	52.416	46.919	46.326	53.126	55.301	58.435	67.167	53.275	51.637	65.511	61.755	74.521
7.3086	0	0	0	1.1496	0	0	3.51	0	4.685	7.9182	6.6532	20.854	14.816	11.217	4.4772	15.239	3.1273	0.67742	10.577	0	4.4156	7.8346	4.9623	4.8251	8.6837	1.0756	11.325	1.7426	5.0119	6.2883	6.6357	12.703	12.726	10.875	11.179	14.71	17.081	13.306	14.544	17.874	20.028	22.429	19.419	19.069	23.941	18.519	21.893	15.545	27.059
7.2184	9.9218	0	0	3.1479	0	0	0	0	0	0	0	0	0	0	0	0	0	0	0	0	0	0	0	0	0	0	0	0	0	0	0	0	0	0	0	0	0	0	0	0	0	0	0	0	0	0	0	0	0
1.3493	19.748	12.999	0.05708	14.65	0	0	0	0	0	0	0	3.8133	1.0966	8.2052	0	0	0	0	0	0	0	0	0	0	0	0	0	0	0	0	0	0	0	0	0	0	0	0	0	0	0	0	0	0	0	0	0	0	0
21.219	12.721	10.054	0	0	0	0	0	0	0	0	0	0	0	0	0	0	0	0	0	0	0	0	0	0	0	0	0	0	0	0	0	0	0	0	0	0	0	0	0	0	0	0	0	0	0	0	0	0	0
0	0	0	3.137	2.0046	6.8952	0.12766	0	0	10.495	9.8201	0.4542	3.0182	3.4364	10.227	18.56	9.9707	23.959	20.645	20.517	5.2482	18.34	17.882	12.311	17.476	17.833	20.185	14.401	22.173	16.257	13.648	8.0038	9.7894	0.21677	17.963	12.538	14.963	17.644	11.029	25.776	14.172	16.31	10.117	6.4328	19.268	13.685	17.24	12.335	21.274	16.185
7.121	0.74824	5.8893	2.1816	0	0	0	0	0	0	0	2.9191	3.6919	5.6531	8.719	11.029	7.5747	19.223	15.585	20.459	18.12	20.217	30.756	37.073	33.512	34.423	28.981	28.312	31.091	23.433	39.274	33.777	45.379	40.294	49.955	56.733	49.646	53.693	51.83	46.942	49.68	50.924	48.599	47.578	48.22	43.557	48.013	53.831	60.406	54.835
0	0	0	9.9306	8.1524	6.7933	13.718	6.7836	4.7541	1.7207	1.7514	20.731	19.116	25.142	13.127	11.297	3.8731	5.2527	13.622	8.3985	11.563	14.429	2.978	0	4.7086	0	0	0	0	0	2.3198	0	0	0	0	0	0	0	0	0	0	0	0	0	0	0	0	0	0	0
7.4967	0	0	14.46	0	0.35229	0	0	0	0	0	0	0	0	0	0	0	0	0	0	0	0	0	0	0.57984	9.1643	13.964	19.297	26.349	27.14	32.98	33.122	38.561	41.271	46.509	42.494	49.465	46.903	57.836	53.201	50.151	49.334	61.522	62.778	50.868	53.455	46.191	51.727	57.251	62.544
22.331	19.821	0	9.1747	0	0	0	0	3.3407	2.1249	0	0	0	0	0	0	0	0	0	0	0	0	32.013	42.737	109.05	151.56	243.96	269.27	322.64	342.57	396.68	407.39	486.26	534.46	493.69	590.63	671.27	692.43	710.67	704.62	742.14	734.79	748.01	763.63	768.77	788.24	797.26	823.48	829.51	820.93
0	6.2484	0	0	0	6.2394	6.7617	35.074	12.512	20.129	26.996	26.556	18.012	18.639	17.64	1.7831	14.372	11.957	8.2411	8.0299	2.0321	8.2457	5.9381	11.515	12.402	24.759	20.86	29.034	31.38	42.933	41.748	37.604	49.647	48.853	53.323	53.451	54.378	55.767	65.412	59.842	64.429	62.434	58.31	69.951	69.102	70.102	81.492	76.187	75.839	74.343
0	3.304	2.182	6.9608	0	6.3729	0	0.59891	2.6152	0	7.3031	0	4.0659	0	0	0	0	0	0	0	0	0	0	0	0	0	0	0	0	0	0	0	0	0	0	0	0	0	0	0	0	0	0	0	0	0	0	0	0	0
12.965	4.414	0	19.996	0	0	0	0	0	0	3.121	14.96	29.23	32.305	37.053	59.522	65.96	54.039	54.589	53.069	74.007	78.485	78.312	76.192	84.083	86.383	106.96	97.827	107.49	103.94	125.25	116.24	123.51	132.29	133.19	119.67	109.87	119.3	116.09	130.67	128.66	132.05	136.56	142.12	137.12	150.77	137.71	144.02	131.82	139.63
2.6565	6.259	0	0	0	1.3781	0.20247	0.37586	0	4.7646	0.91607	0	1.2374	0	1.8926	0	0.07935	3.5778	0	7.6023	17.482	5.051	3.0468	0.28003	0	1.0719	11.317	9.3355	13.566	11.578	13.572	12.32	9.4364	10.674	16.142	25.092	42.303	35.313	37.266	35.59	41.828	36.991	58.272	71.329	83.282	89.641	88.554	95.649	96.512	91.476
15.804	0.16346	0	0	3.8782	0	3.6676	5.3829	10.902	3.1009	0.90473	10.007	22.848	31.555	15.234	22.905	22.692	23.24	20.668	7.1951	7.7473	20.268	12.089	32.026	16.983	35.345	23.053	30.872	18.434	34.307	28.735	43.951	34.672	37.91	40.636	51.598	49.294	56.496	71.738	61.687	74.095	77.765	76.372	79.577	73.694	84.941	74.47	79.486	82.547	75.616
22.02	7.3915	1.8825	0	0	0	0	0	0	0	0	0	0	0	0	0	0	0	0	0	0	0	0	0	0	0	0	0	0	0	0	0	0	0.59384	0	0	0	0	0	0	0	0	1.1122	0	0	0	0	0	0	0
6.7202	0	0	15.216	0	4.7688	5.1546	11.153	19.31	21.582	24.895	50.601	83.848	127.88	152.81	231.54	301.09	328.78	401.98	477.51	563.92	618.06	700.03	773.81	852.42	879.73	962.43	996.9	1075.1	1082.1	1136.8	1106.6	1121.2	1153.8	1195.7	1202.4	1216.2	1244.3	1238.2	1245.7	1271.2	1254.3	1239.3	1215.4	1210	1242.4	1247.2	1249.9	1242.8	1240.2
10.154	0.7705	0	0	0	0	0	0	0	0.5521	0.44819	0	0	0	0	0	0	0	0	0	0	0	0	0	0	0	0	0	0	0	0	0	0	0	0	0	0	0	0	0	0	0	0	0	0	0	0	0	0	0
2.775	0	6.4878	0	1.0417	7.2017	0	0	0	0	0	2.3444	0	7.6078	0	0.26445	0	0	0	3.968	4.725	0	2.0673	2.4718	0	0	0	0	0	0	0	0.36116	0	0	0	0	2.8633	0	6.1227	0	1.3718	0	0	0	0	0	0	0	4.2396	1.9672
0	0	0	14.491	13.058	13.679	32.119	22.807	20.84	17.171	31.911	53.265	56.542	78.045	76.997	78.393	76.741	79.129	99.902	105.31	116.01	113.44	108.9	116.78	111.21	114.3	112.16	111.54	119	123.06	149.58	114.06	115.56	119.86	112.78	129.06	113.33	122.19	124.42	132.19	138.95	151.13	151.34	143.06	130.27	142.64	154.77	143.94	154.53	168.13
1.1356	0	3.8091	0	0	1.4113	4.8703	6.6315	10.332	3.5563	12.137	1.8799	9.3511	8.0243	2.6696	11.007	7.7081	11.423	16.632	11.542	5.7313	3.1626	19.374	16.699	15.08	16.285	23.286	26.955	27.839	5.0925	11.39	16.266	24.841	28.802	29.653	34.828	53.136	60.269	73.336	63.002	71.23	79.487	87.24	90.665	100.62	95.539	111.79	101	111.36	115.61
13.497	9.6322	0	9.8915	0	4.6143	0	4.2068	11.342	14.115	2.6997	0.7432	15.352	6.3995	5.9548	0	0	0	0	0	0	2.4265	2.4816	1.0488	0.051833	9.0291	20.363	18.324	39.048	27.289	49.706	8.1827	33.143	33.182	47.512	33.744	41.545	45.503	41.117	37.173	41.892	41.145	53.978	52.46	40.239	43.106	49.526	51.546	56.389	64.667
0	0	0	0.24929	2.4431	3.1703	9.2501	19.449	9.9801	22.712	64.689	52.981	74.073	101.45	94.144	101.77	125.73	143.89	177.2	187.5	202.77	217.31	226.43	232.15	242.13	242.17	239.6	259.02	268.95	266.18	281.33	262.37	290.39	289.93	295.69	298.74	286.52	293.79	295.4	299.91	294.3	288.14	296.52	300.01	297.48	288.01	297.5	303.02	286.09	284.56
0	4.6548	0	4.8837	0	0	2.7248	0	2.1341	4.8792	1.2601	7.8423	10.167	5.492	17.758	24.367	11.711	10.081	6.1912	13.221	15.604	20.233	21.366	32.972	48.903	65.08	77.154	104.89	140.39	190.45	173.56	262.39	324.24	361.99	409.06	472.2	494.73	551.59	572.91	593.37	595.72	602.1	575.85	583.44	608.96	614.31	637.05	628.39	644.75	655.94
4.645	12.142	0	0	0	0.55041	0	0	0	0	0	0	0	0	0	0	0	0	0	0	0	0	0	0	0	0	0	0	0	1.4852	5.5363	22.77	29.969	56.113	56.114	72.836	87.279	104.78	111.85	129.21	134.81	141.92	155.33	158.6	165.9	160.31	148.01	137.61	153.27	163.76
13.35	0.85287	0	8.8566	0	0	3.8865	0	5.8994	0	0	0	0	0	0	0	0	0	0	0	5.0965	0	13.195	11.789	10.07	3.6896	0	0	3.1998	7.5956	19.078	0	0	0.067793	0	0	0	0	0	0	0	0	0	0	0	0	0	0	0	0
0	6.3767	0	9.7213	3.318	6.6246	6.9385	0	0	0	0	0	0	0	3.332	0	0	0	0	0	0	0	0	0	0	0	0	0	0	0	0	0	0	0	0	0	0	0	0	0	0	0	0	0	0	0	0	0	0	0
22.38	0	0.8919	0	0	0	0	0	0	4.7612	0	0	0	0	0	0	0	0	0	0	0	0	0	0	0	0	0	0	0	0	0	0	0	0	0	0	0	0	0	0	0	0	0	0	0	0	0	0	0	0
19.209	16.281	0	10.292	0	0	0	0	0	0	0	0	0	0	0	0	0	0	0	0	0	0	0	0	0	0	0	0	0	0	0	0	0	0	0	0.70011	9.1923	14.113	11.303	0	9.7467	5.8514	26.442	23.783	33.586	29.393	12.043	30.193	20.701	36.53
0	0	0.14472	7.9186	1.6309	0	1.9564	0	0	0	0	0	0	0	0	0	0	0	0	0	0	0	0	0	0	0	0	0	0	0	0	0	0	0	0	0	0	0	0	0	0	0	0	0	0	0	0	0	0	0
0	0	0	10.077	7.6369	12.038	10.967	15.632	5.4912	0	4.1121	19.551	23.74	23.399	19.365	6.9049	17.221	6.5841	22.225	10.515	24.523	10.769	14.837	17.53	19.345	15.264	16.911	19.069	33.928	38.178	66.805	31.94	53.153	49.548	47.757	55.97	51.64	47.682	54.702	65.032	72.841	78.355	80.735	78.902	72.365	67.326	83.553	89.479	98.73	111.95
17.778	7.3474	0	3.1031	0	0	0	0	0	0	0	0	0	0	0	0	0	0	0	0	0	3.4072	0	0	5.0111	6.825	3.4138	3.2068	0.43561	5.2251	5.521	0	0	6.112	3.4964	0	0	0	0	0	0	0	0	0	0	0	0	0	0	0
3.6711	1.9601	0	17.66	0	5.3674	0	2.0819	0	0	0	0	7.4982	0	1.1424	0	0	0	0	0	0	0	0	0	0	0	0	0	0	0	0	0	0	0	0	0	0	0	0	0	0	0	0	0	0	0	0	0	0	0
2.9118	0	0	0	0	4.1122	4.1257	0	0	0	0	0	0	0	0	0	0	0	0	0	0	0	0	0	0	0	0	0	0	0	0	0	0	0	0	0	0	0	0	0	0	0	0	0	0	0	0	0	0	0
28.985	10.008	0	0	0	0	0	0	0	0	0	0	0	0	0	0	0	0	0	0	0	0	0	0	0	0	0	0	0	0	0	0	0	0	0	0	0	0	0	0	0	0	0	0	0	0	0	0	0	0
0	0	0	15.834	13.37	5.6334	22.891	24.881	40.278	34.619	28.56	47.226	32.794	42.987	50.497	37.29	38.431	36.223	28.427	23.277	24.108	36.075	23.577	17.291	20.731	23.824	16.763	15.877	16.096	18.903	53.796	2.0335	5.9625	0	2.2143	7.7075	6.9258	4.8932	0	0	3.8502	0	0	0	0	0	0	0	0	0
24.704	5.0395	1.3498	1.4677	0	0	0	0	0	0	0	0	0	0	0	0	0	0	0	0	0	0	0	0	0	0	0	0	0.49803	6.2417	4.3194	18.542	22.01	31.944	33.631	26.194	47.839	38.139	49.923	50.093	58.722	65.946	56.04	60.619	57.771	54.768	58.551	55.443	55.984	57.202
0	0	0	0	4.4636	11.284	13.349	4.0941	3.9017	10.871	3.4986	11.685	14.904	10.226	5.0733	9.2423	13.253	11.221	19.933	13.978	14.703	9.956	15.226	15.656	18.702	20.526	25.758	32.894	28.026	34.053	33.939	36.789	41.565	37.96	47.104	43.426	39.049	42.646	39.22	36.877	34.886	34.865	44.852	48.009	46.999	46.264	39.235	46.406	33.868	41.062
0	0	1.4345	0	0	7.1636	8.5097	1.1461	9.7525	7.0996	4.1527	9.4837	16.706	14.927	15.437	13.108	19.407	22.493	16.555	30.348	31.382	38.803	42.856	28.925	45.391	41.631	40.583	45.521	40.1	39.035	35.692	45.439	43.522	45.864	41.587	42.262	52.476	57.612	54.564	56.608	46.154	68.663	65.45	64.217	67.821	74.945	69.607	75.3	61.206	70.663
9.6207	6.2257	1.8168	0	0	0	0	0	0	4.129	9.5542	2.6331	3.267	12.182	18.13	12.454	12.138	14.679	11.656	8.3082	9.336	12.142	25.868	31.989	28.049	38.512	35.286	27.183	39.299	34.628	31.175	38.755	47.082	37.918	44.417	50.587	40.814	48.774	52.602	55.987	47.231	47.154	45.421	47.497	51.041	52.901	56.004	58.422	65.424	57.452
0	2.6758	0	3.2947	11.642	14.41	12.022	8.7527	4.9123	29.953	15.713	28.929	33.108	44.986	31.136	43.839	33.942	35.227	47.842	41.195	47.128	47.349	58.226	46.228	44.915	47.782	50.661	70.353	54.882	46.014	94.411	47.045	64.697	57.239	56.777	51.79	47.664	60.277	57.278	56.995	54.004	49.72	52.098	69.806	54.272	57.087	61.173	49.395	52.437	54.883
1.7924	2.4633	0	3.4606	0.34736	0	0	0	0	0	0	0	0	0	0	0	0	0	0	0	0	0	0	0	0	0	0	0	0	0	0	0	0	0	0	0	0	0	0	0	0	0	0	0	0	0	0	0	0	0
11.439	0	2.6034	0	0	0	0	4.1567	0	1.7415	0	0.72903	12.301	8.5229	0	0	2.7324	3.3041	0	0	0	0	0	0	0	0	0	0	0	0	0	0	0	0	0	0	0	0	3.371	0	0	0	0	0	0	0	0	0	0	0
0	0	0	24.822	25.092	17.31	25.174	23.58	33.966	34.878	34.474	22.232	38.423	53.064	54.98	64.204	77.979	67.121	65.547	68.833	60.035	65.589	61.157	63.506	80.741	69.958	89.824	83.756	97.041	91.85	107.28	62.16	62.589	53.895	64.951	65.092	65.736	59.949	64.794	53.769	59.725	58.567	69.314	62.895	60.054	61.897	80.736	69.051	71.699	75.535
2.1259	0	0	16.125	20.151	7.4278	5.2445	13.852	19.174	5.0113	13.13	14.905	20.913	22.669	25.08	24.642	26.375	28.918	40.15	37.343	39.81	31.276	35.847	26.893	26.339	25.111	29.045	27.063	23.372	17.139	43.2	0	0	0	0	0	8.557	0	0	0	0	0	0	0	0	0	0	0	0	0
17.504	8.0511	7.211	0	0	0	0	2.2316	20.058	26.649	42.464	49.443	66.194	72.759	83.906	82.933	96.211	111.46	120.12	123.89	128.49	140.9	148.74	147.39	156.83	162.94	163.56	155.29	154.74	156.92	156.62	150.81	146.37	171.81	165.32	157.42	138.62	147.49	153.78	158.95	163.4	170.42	164.47	160.17	170.08	164.44	156.51	160.49	154.18	163.32
28.219	0	0	0	0	0	3.7209	0	0	0	0	0	0	0	0	0	0	0	0	0	0	0	0	0	0	0	0	0	0	0	0	0	0	0	0	0	0	0	0	0	0	0	0	0	0	0	0	0	0	0
38.951	10.051	0	0	0	0	0	0	0	0	0	0.56472	0	0	0	0	0	0	0	0	0	0	0	0	0	0	0	0	0	0	0	0	0	0	0	13.24	15.158	34.517	37.975	20.362	24.29	36.061	46.543	35.522	35.69	27.042	29.391	33.788	34.202	35.703
2.0315	0	0	18.351	0.10876	6.8205	11.668	13.382	33.038	21.651	14.932	24.47	28.435	38.331	24.012	17.576	13.642	13.088	18.158	13.61	31.219	38.745	48.177	51.837	71.087	77.399	97.513	109.3	137.28	146.39	174.89	131.93	154.15	167.04	198.85	200.63	205.67	229.67	227.24	239.67	244.33	245.45	268.24	263.11	264.09	269.58	274.92	275.3	289.59	321.38
0	0	0	3.1051	4.8491	3.0824	9.1303	13.857	22.547	9.8766	18.268	8.0182	21.114	30.792	30.187	20.679	19.154	21.822	22.874	15.44	10.016	8.1854	18.694	10.566	11.098	9.4309	12.921	1.7682	6.9246	0	4.0835	0	7.0023	1.8872	7.8541	0	12.361	6.2245	0	0	0	0	0	0	0	0	0	0	0	0
1.4388	0	5.4729	0	2.0221	0	3.1038	0	0	0	0	0	0	0	0	0	0	0	0	0	0	0	0	0	0	0.23556	0.3968	0	4.5992	0	8.1816	8.193	17.97	12.523	15.083	17.815	12.26	15.255	9.8503	15.862	15.379	24.87	17.438	21.355	18.018	17.968	16.405	9.768	15.691	24.953
26.71	3.6042	0	0	0	0	0	0	0	0	0	0	0	0	0	0	0	0	0	0	0	0	0	0	0	0	0	0	0	0	0	0	0	0	0	0	0	0	0	0	0	0	0	0	0	0	0	0	0	0
3.7411	4.7998	5.3115	0	0	0	1.2171	0	4.0773	0.73738	0	4.685	1.4958	0.6739	0.22728	0	0	0	0	0	0	0	0	1.3321	0	9.7571	13.374	4.7181	7.8089	4.1473	10.455	5.7477	15.101	19.317	15.436	10.548	15.318	9.948	10.421	11.997	9.3719	22.874	15.061	10.723	16.068	10.903	15.616	9.9909	15.947	19.461
0	0	0	20.075	1.7484	7.1148	0	1.3925	2.091	6.5654	2.3194	12.448	8.0376	4.5466	5.0344	11.217	11.515	0.25138	3.3244	0	14.208	17.826	23.327	31.508	38.576	47.603	59.236	67.981	73.268	96.634	107.86	79.906	108.92	120.39	109.93	110.78	113.03	134.95	129.05	142.07	169.64	161.94	176.41	192.27	190.55	201.61	202	198.06	191.41	189.39
1.2548	0	0	1.8767	0.90064	4.406	0	5.3103	12.51	14.422	11.995	0.58675	18.254	14.058	27.647	10.511	20.32	9.5966	3.4342	9.3681	7.738	12.459	10.381	6.1838	3.4473	8.7947	17.642	36.469	55.331	70.044	90.616	110.65	135.44	168.99	160.95	199.33	228.4	256.95	266.72	295.87	321.27	340.72	361.06	360.4	389.65	401.99	422.13	446.27	443.15	470.27
0	0	0	17.605	7.8522	8.8774	20.764	16.778	19.673	12.501	18.57	30.976	38.095	47.953	36.972	37.546	37.742	42.581	73.622	49.852	76.681	57.547	67.349	63.776	71.389	59.184	65.847	77.419	79.661	82.911	95.927	48.486	56.459	59.723	47.301	47.738	40.648	33.605	38.496	44.019	48.387	47.876	41.915	39.823	36.83	30.177	38.609	34.947	41.519	45.2
0	0	0	0	0	2.4964	13.184	4.0075	3.1789	0	6.6188	0	7.75	0	0	0	0	0	2.526	2.5917	0	0	1.611	0.75937	0	0	0	0	3.441	3.9566	13.723	9.1956	3.9344	3.2288	7.035	9.3432	6.6426	4.1714	1.1099	1.9176	5.792	0	5.5734	0	0	0	0	0	0	0
17.993	2.4602	0	0.20501	0	1.018	0	0	0	0	0	0	0	0	1.4565	0	0	0	0	0	1.6796	5.2633	6.616	15.573	7.9036	9.0389	7.3257	13.98	2.5852	11.567	8.4086	16.374	13.744	23.943	24.484	34.969	35.566	41.59	58.83	68.575	78.078	91.729	91.829	98.079	113.56	118.66	118.06	123.27	115.67	112.14
14.002	8.6479	0	1.7928	0	0	0	0	0	0	0	0	0	0	0	0	0	0	0	0	0	0	0	0	0	0	0	0	0	0	0	0	0	0	0	0	0	0	0	0	0	0	0	0	0	0	0	0	0	0
0	0.10297	0	1.2934	0.58911	1.1901	0.10864	0.98404	2.3017	0.07087	0	0.88048	2.3928	15.098	1.0799	8.1484	0.64079	0	0	3.5829	0	0	0	0	0	6.2368	0.72492	0.39445	6.8096	14.324	12.699	11.432	21.343	27.046	26.732	30.941	40.406	36.441	36.965	41.813	44.245	47.896	40.461	46.967	39.693	38.875	41.759	48.732	48.175	51.62
9.1889	4.1461	0	0	0	7.2611	5.248	8.2567	24.857	24.685	29.517	22.006	31.265	30.437	28.484	41.089	42.865	45.326	44.415	46.609	27.631	52.747	48.849	51.02	40.511	49.008	33.565	48.959	33.114	46.477	41.664	35.799	52.789	46.503	43.878	54.66	56.945	53.429	57.453	45.435	57.062	59.749	49.634	38.042	54.441	51.506	59.438	59.914	59.56	53.921
13.756	9.4342	0.61517	4.3692	0	0	0	0	9.5647	0	3.4705	0	4.5544	0	1.687	11.745	7.9056	13.145	5.9118	4.1902	0	5.0054	9.6997	10.234	10.856	12.579	14.937	7.6342	9.6579	13.354	18.641	15.47	26.393	21.088	14.999	9.746	9.0827	2.2176	6.0525	0	0	0.15153	0	0	2.1297	0.87209	0.7211	2.0734	1.2976	0.19592
0	5.4288	0.082133	2.8363	0	0	1.9356	2.584	6.8574	0.98339	0	0	0	0	0	4.624	0	0	0	0.40849	0	0.87725	0	0	0	0	0	0	0	3.3249	0	2.9341	0	4.4031	0	0	1.5656	0.47849	1.3783	0	0	0	0	2.7719	0	0	0	5.5167	0	0.17234
0	0	0	23.883	8.1708	3.8416	8.6656	10.473	16.321	1.3591	3.6887	7.2289	5.6113	11.316	9.5257	12.252	14.117	13.89	13.895	7.4488	16.582	14.392	18.187	23.059	37.689	45.752	63.555	76.765	88.771	89.858	123.38	66.78	94.374	110.57	109.76	136.28	149.73	144.98	149.55	143.74	150.07	156.32	164.38	167.77	178.67	177.82	167.33	184.02	163.95	187.81
0	0	0	14.522	16.848	10.656	16.201	4.7997	0	2.1357	4.7491	18.361	14.587	25.472	23.397	23.149	9.5477	6.4922	9.6606	13.997	20.4	23.537	20.27	16.705	32.316	44.201	56.358	88.334	105.01	116.14	168.89	145.85	193.88	204.15	216.99	231.82	254.28	273.12	300.36	322.91	333.6	352.82	357.57	397.28	391.05	358.45	359.97	367.45	397.87	397.46
37.804	9.3834	4.765	0	0	0	0	0	0	0	0	0	0	0	0	0	0	0	0	0	0	0	0	0	0	0	0	0	0	0	0	0	0	0	0	0	0	0	0	0	0	0	0	0	0	0	0	0	0	0
7.2007	4.9063	0.10168	2.8115	0	0	0	0	0	0	0	0	0	0	0	0	0	0	0	0	0	0	0	0	0	0	0	0	0	0	0	0	0	0	0	0	0	0	0	0	0	0	0	0	0	0	0	0	0	0
14.251	12.809	1.668	7.3706	0	0	0	0	6.3333	0	2.8282	1.8999	0	0	0	0	0	0	0	0	0	0	0	0	0	0	0	0	0	0	0	0	0	0	0	0	0	0	0	0	0	0	0	0	0	0	0	0	0	0
5.6722	0	0	3.0013	0	0.72055	3.2216	5.0982	0.20962	1.6289	5.0292	3.2499	1.7978	0	0	0	1.0322	0	0	0	0	0	0	0	0	0	0	0	0	0	0.40721	0	0	0	0	0	0	0	0	0	0	0	0	0	0	0	0	0	0	0
0	0	0	12.854	10.37	13.183	19.104	10.046	6.7154	7.1348	23.799	38.041	39.47	40.533	38.775	38.525	33.423	35.657	40.684	41.5	56.27	60.986	51.399	56.004	52.103	65.904	66.066	76.163	68.517	57.344	108.58	56.375	73.087	78.012	65.114	66.871	66.167	74.562	72.694	87.787	87.975	91.832	93.446	105.27	108.89	110.22	103.72	94.555	96.38	90.452
0	0	0	4.5511	17.736	17.592	10.466	4.1517	0	0	12.876	18.553	15.41	39.591	30.665	19.698	17.766	15.839	29.8	16.982	35.088	35.901	38.785	24.036	44.294	36.376	45.788	44.616	40.328	43.035	76.275	36.383	47.165	33.058	44.998	39.225	28.517	41.993	54.32	56.376	55.993	69.803	58.443	71.948	60.435	65.773	74.167	59.65	66.675	64.656
10.335	4.7454	0	0	0	0.21285	0	0	0	0	0	0	0	0	0	0	0	0	0	0	0	0	0	0	0	0	0	0	0	0	0	0	0	0	0	0	0	0	0	0	0	0	0	0	0	0	0	0	0	0
3.2831	0	0	0	0	1.2361	4.6487	2.2232	0	6.2658	7.9703	1.5022	0	0	1.439	2.3902	1.1747	8.5035	1.2663	7.1785	14.459	7.67	19.266	0	8.9089	4.9936	14.022	11.438	4.2153	4.3777	0	0	0	0	5.0415	16.85	25.534	24.573	44.563	47.285	63.928	71.488	98.148	133.54	153.53	157.1	163.24	169.05	182.65	182.55
0	0	0	21.98	25.805	18.728	20.734	27.211	36.634	41.462	39.926	28.664	49.91	48.01	34.048	48.432	55.857	53.118	42.662	42.359	20.952	22.016	28.24	41.032	43.368	35.437	49.011	41.157	42.997	40.099	50.884	2.8668	8.2444	8.3018	3.9246	6.2769	5.9229	3.7168	1.1735	0	0	0	0	0	0	0	0	0	0	0
10.951	4.6425	4.1136	0	0	0	0	0	0	0	0	0	0.29583	0	0	3.2041	0	0.92792	0	0	0	2.7865	3.4899	9.1951	7.8038	10.201	2.5743	2.6479	0	2.7436	0	0	6.5546	8.5808	6.5599	9.9951	8.2591	14.367	12.365	11.717	10.912	10.229	9.8953	7.6394	12.321	16.419	14.963	19.271	20.619	21.558
0	0	2.1718	3.2602	0	5.5448	8.8957	4.7191	6.6797	8.9706	4.4236	11.504	8.4158	0	1.2621	0	0.99232	2.7953	0.89507	9.1691	0	0	0	0	0	0	0	0	11.154	0	12.1	0	5.6615	0	3.8898	0	0.059751	0	1.2702	0.92212	0	0	0	0	0	2.5083	0	0	0	0
0	0	0.20953	0	0.97345	12.651	0.70389	15.291	12.872	17.81	28.793	26.612	15.295	18.687	24.671	11.486	31.449	19.362	21.308	22.604	22.163	19.375	23.989	23.516	20.078	22.478	15.756	17.234	18.791	27.336	23.033	18.518	31.61	19.272	22.213	21.845	20.919	33.034	24.814	23.588	23.67	18.856	18.256	20.976	20.553	23.526	28.604	21.36	29.653	25.325
15.798	15.283	3.9342	0	0	6.493	0	0	0	0	0	5.5068	3.0428	13.669	14.718	22.468	31.128	35.23	48.401	56.979	64.814	72.046	81.103	88.305	105.91	90.436	114.02	114.16	122.29	127.02	130.75	136.25	137.11	138.72	130.04	140.59	133.8	130.93	138.36	135.4	129.49	136.08	137.01	132.37	137.01	136.53	134.38	156.42	140.22	144.43
0	0	0	19.891	7.2645	16.008	11.928	36.893	40.03	46.698	42.281	44.407	53.39	72.856	59.652	67.693	56.873	68.118	59.926	60.997	70.913	72.141	76.942	95.462	97.085	95.54	120.93	127.68	158.74	159.03	212.95	168.62	207.37	224.13	262.3	257.35	279.79	285.35	306.72	312.24	325.16	329.68	359.62	362.69	379.84	378.99	377.58	373.05	373.12	381.37
0	0	0	10.087	10.028	10.176	15.368	11.553	25.46	31.854	33.042	27.097	27.328	28.123	27.7	24.779	19.56	20.841	21.07	21.11	32.217	38.291	48.813	62.838	62.012	80.197	97.904	71.478	105.63	121.61	129.91	114.98	128.02	115.73	130.15	147.58	125.43	146.03	139.11	118.74	136.58	131.1	139.87	133.91	131.26	112.45	146.47	133.16	133.93	147.75
0	0	2.5811	0	6.695	0	2.3757	9.068	13.056	2.5229	8.2648	14.056	6.9428	8.3527	10.522	5.8542	0.68925	0	5.249	10.531	6.2548	12.448	15.875	11.057	15.344	18.787	14.801	13.414	16.58	22.59	31.774	28.712	16.591	9.0196	4.9203	10.337	15.18	21.778	18.792	17.133	24.997	14.575	13.919	18.318	25.301	20.386	24.421	24.085	30.065	33.654
11.586	3.6931	0	0	0	1.0431	0	0	0	2.6774	0	0	0	0	0	2.1977	0	7.4983	1.5636	8.595	16.278	11.482	17.032	3.948	12.408	13.952	26.464	33.21	9.723	20.787	17.838	15.021	26.663	10.137	20.856	21.123	19.729	9.4693	19.202	12.732	13.631	5.1849	7.9792	19.33	30.819	22.664	12.907	23.673	8.1811	12.875
0	0	0	2.0664	7.2532	0	3.1181	0	0.61859	8.4257	8.9822	9.4865	3.0845	2.4352	2.7856	2.3517	10.126	14.395	12.752	10.871	11.078	7.7871	14.775	9.5242	11.637	19.708	16.261	9.4483	11.276	18.294	18.96	11.578	23.49	23.381	26.246	29.197	39.702	41.444	38.791	42.146	47.585	53.742	48.087	61.106	59.366	60.039	59.423	74.725	61.223	77.605
0	2.7282	1.4751	1.9105	8.2576	0	0	0	4.1425	0	0	0	1.9288	0.31017	0	4.3622	2.3829	5.4159	3.5081	12.198	6.8355	2.2895	0	4.2495	10.226	2.0395	0	0	0	0	0	6.9886	9.1261	4.3154	3.7894	7.432	4.756	3.858	4.3714	6.09	5.1498	0	2.6672	1.0328	0.27356	6.856	30.636	35.815	26.348	32.837
20.167	13.922	0	0	0	0	0	0	0	0	0	0	0	0	0	0	0	0	0	0	0	0	0	2.4555	0	4.8328	14.163	12.444	10.71	15.07	15.687	9.2355	8.0119	5.482	11.289	7.7446	9.9573	0	6.6859	6.0041	10.679	10.235	21.223	21.541	18.838	19.57	24.592	11.877	17.7	26.803
13.92	8.9304	4.7845	0	0	0	0	0	0	0	0	0	0	0	0	0	0	0	0	0	0	0	0	0	0	0	0	0	0	0	0	0	0	0	0	0	0	0	0	0	0	0	0	0	0	0	0	0	0	0
4.9091	0	0	16.3	11.778	9.9548	15.535	13.77	22.027	13.316	9.526	13.62	23.086	21.795	21.484	26.419	26.374	20.925	29.508	25.348	28.247	17.919	21.556	7.3262	14.966	21.747	27.969	26.817	26.247	21.121	47.217	0	2.333	7.2686	2.7646	16.653	20.684	21.829	22.847	5.8297	4.9022	7.4666	11.678	7.9919	15.088	6.835	0	8.4493	0	0
21.105	0	0	1.8606	0	0.64745	0	5.4544	1.7217	20.247	8.6784	5.4846	6.5168	11.68	10.81	12.833	20.004	29.06	29.066	29.831	27.479	24.054	45.193	34.781	37.566	42.546	54.366	61.971	63.121	63.226	57.169	61.574	79.117	74.099	71.34	77.433	86.285	80.238	77.849	77.98	74.715	84.852	79.122	64.845	68.513	73.228	75.538	73.512	80.021	79.613
5.4715	2.5371	0	9.2184	0	3.0817	9.4976	13.009	32.529	36.068	26.058	32.98	46.816	52.957	46.121	51.186	48.76	53.128	47.326	42.909	54.229	68.721	63.741	66.768	67.868	76.052	90.502	81.641	100.6	83.315	98.214	53.845	77.091	84.337	103.04	89.161	89.631	103.44	93.322	81.07	87.655	78.828	93.863	83.755	87.466	84.421	96.356	90.555	95.766	107.14
1.2002	3.9958	0	4.7274	0	0	0	4.375	0	0	0	0	0	0	0	0	0	0	0	0	0	0	0	0	0	0	0	0	0	0	0	0	0	0	0	0	0	0	0	0	0	0	0	0	0	0	0	0	0	7.3113
7.1143	8.5621	0	4.3211	4.6382	0	0	0	0	0	0	0	0	0	0	0	0	0	0	1.2216	0	0	0	9.9714	0	0	0	0	0	0	0	0	0	0	0	0	0	0	0	0	0	0	0	1.065	0	0	0	0	0	0
0.41712	0	0	0	5.0566	3.7308	0	0	0	0	0	0	0	3.3197	0	0	0	0	0	0	0	0	0	0	0	0	0	0	0	0	0	0	0	0	0	0	0	0	0	0	0	0	0	0	0	0	0	0	0	0
0.40762	4.5796	0	14.161	9.7382	4.5642	0.922	0	0	0	8.317	22.551	17.678	26.574	12.621	13.557	0.63341	0	11.361	17.705	0	9.4085	0	10.741	0	0	0	3.2073	0	0	4.544	0	0	0	0	0	0	0	0	0	0	0	0	0	0	0	0	0	0	0
7.6241	0	0	0	0	2.216	2.5479	4.0366	11.185	0	3.1114	2.429	0	0	1.1783	2.3096	6.4728	1.6357	5.9223	6.1457	18.77	20.594	15.432	7.8588	12.813	15.279	21.932	24.984	19.57	18.929	14.292	9.9216	4.3632	5.8632	10.619	7.4298	13.03	9.0283	17.989	10.417	6.5239	5.6462	13.766	13.299	25.935	21.255	17.278	19.872	11.65	12.663
0	0	3.3473	7.014	0	8.0537	0	12.522	8.8125	19.921	14.327	15.229	14.577	5.7968	18.978	9.5654	14.726	11.559	15.892	21.27	9.8003	11.652	3.8239	7.979	4.218	6.1845	6.5729	7.5358	6.9329	0.068467	11.102	8.3947	1.0935	4.3598	2.6669	1.8656	6.4301	9.0557	8.8413	8.7146	7.751	3.3208	0.45886	9.4008	15.673	12.012	12.988	17.45	9.7147	12.433
18.967	1.6427	0.73244	0.1193	0	0	0	0	0	0	0	0	0	0	0	0	0	0	0	0	0	0	0	0	0	0	0	0	0	0	0	0	0	0	0	0	0	0	0	0	0	0	0	0	0	0	0	0	0	0
0	0	0	13.679	3.3288	6.7744	20.59	19.678	19.06	16.197	18.083	21.414	19.736	15.681	14.843	24.474	21.42	25.499	46.248	45.754	48.65	56.694	61.948	65.432	78.363	86.868	84.814	99.932	103.6	102.23	118.92	87.396	88.292	98.241	107.95	113.64	137.24	142.67	163.42	182.79	220.43	212.25	237.05	265.98	280.5	276.4	322.11	324	322.9	352.17
0	0	0	2.2713	7.8465	0.84117	6.2235	13.909	17.417	7.8871	10.755	6.9038	15.387	7.8017	4.3488	1.9647	12.843	9.6717	19.701	20.471	22.137	14.837	13.978	2.7266	9.6064	7.732	0.48692	11.272	19.539	31.467	30.614	32.009	46.84	48.679	67.013	66.018	63.868	72.374	76.542	85.552	104.63	93.35	104.24	94.031	100.29	106.4	94.768	111	109.61	103.79
0	0	1.3417	0	7.6097	0.18016	2.4171	0	2.51	0	0	3.4442	0.48297	4.7956	0	1.3078	3.5763	6.2594	1.1072	1.4002	9.3212	0	6.0076	2.603	2.7976	13.09	5.3021	0	5.0213	3.3115	3.7202	7.8792	10.061	14.123	9.781	10.46	12.526	11.188	5.1991	7.7072	13.713	19.635	8.1566	14.579	15.755	18.307	18.149	13.763	6.9992	28.577
0	0	0	10.949	14.592	18.131	18.275	20.669	33.028	15.335	21.49	27.225	34.952	47.335	44.161	59.656	55.745	60.42	64.253	75.525	59.023	62.825	71.113	54.93	64.039	66.685	67.666	83.503	78.599	76.36	111	45.145	59.493	65.173	74.343	77.209	86.897	93.027	89.217	82.237	82.608	72.617	89.881	92.152	103.13	90.671	79.106	79.32	82.344	83.362
0.017269	0	0	17.844	12.537	8.4945	14.334	18.566	30.827	14.526	10.224	15.095	20.569	25.833	23.94	9.2384	23.672	18.517	30.336	23.153	15.436	25.867	19.565	7.1903	15.147	19.334	24.058	18.806	22.26	12.138	36.858	0	0	0	0	1.4533	6.3133	5.8321	1.1031	0	0	0	0.80838	0	0	0	0	1.844	0	7.5488
0	0	0	17.019	15.091	10.966	16.327	20.411	30.611	13.853	16.624	14.604	20.255	30.387	32.911	33.133	45.331	54.364	54.602	55.596	48.35	55.527	39.621	28.463	39.51	50.054	56.857	51.077	55.83	47.882	71.186	13.623	29.187	30.137	32.241	43.886	40.901	31.317	26.444	17.903	16.877	28.271	36.155	21.686	23.836	21.232	23.215	20.341	15.41	29.228
32.642	10.353	0	0	0	1.0891	0	0	0	0	0	0	0	0	0	0	0	0	0	0	0	0	0	8.5041	4.8003	4.8256	10.287	24.691	14.708	25.628	17.16	34.585	33.342	42.504	28.243	25.408	26.695	35.924	34.458	29.788	40.101	33.344	27.493	32.146	36.396	31.416	28.303	25.352	28.43	41.889
26.481	5.5822	0	0	0	0	0	0	0	0	0	0	0	0	0	0	0	0	0	0	0	0	0	0	0	0	0	0	0	0	0	0	0	0	0	0	0	0	0	0	0	0	0	0	0	0	0	0	0	0
0	0	0	7.4622	5.2396	18.078	8.7865	6.5559	9.3548	23.759	24.033	27.407	22.571	20.971	25.97	33.652	30.311	33.538	23.521	29.732	27.544	28.41	19.475	16.002	11.664	19.015	24.572	33.74	26.352	19.589	15.12	12.63	17.93	12.647	34.555	40.362	52.236	56.291	51.162	66.02	65.873	79.929	83.72	88.798	104.91	97.608	103.81	117.3	121.34	118.9
6.8448	7.8026	4.0545	0	0.40724	0	0	2.2542	0	0	0	0	0	0	0	0	0	0	0	1.8573	11.332	4.986	0	13.301	11.615	11.198	38.985	48.208	76.606	111.31	124.92	174.68	193.12	237.19	246.92	274.98	303.05	352.64	361.42	386.86	391.2	415.86	417.49	420.38	428.63	436.33	437.25	419.24	440.7	468.86
0	0	0	9.5842	0.35173	0	11.849	3.5738	11.249	15.85	8.4702	22.832	15.168	18.203	21.109	9.9162	11.428	11.88	8.8708	2.5503	8.0387	2.3168	0	0	0	0	0	0	0	0	8.64	0	0	0	0	2.6152	0	0	0	0	0	0	0	0	0	0	0	0	0	0
0	0	0	1.8699	11.275	6.5482	0	8.4172	0.173	10.114	12.214	23.259	20.547	19.681	21.668	28.205	56.762	62.993	86.107	109.56	133.34	168.81	182.43	215.37	231.44	262.75	271.47	295.54	329.15	332.27	340.09	359.36	380.56	382.68	411.63	406.78	432.57	415.87	426.69	441	445.02	454.57	443.48	457.47	448.44	458.18	463.62	455.01	472.12	454.06
0	3.7157	1.8402	0	6.1211	0	0	0	0	0	0	0	0	2.0183	0	0	0	0.58978	1.0687	3.3295	4.6622	4.5896	0	6.3636	3.1976	0	0	1.1893	0	2.6114	0	3.306	0	0	0	0	0	0	0	1.4942	11.637	12.663	20.352	17.592	16.749	7.8676	7.4072	8.4392	16.644	20.28
0	0	0	14.006	0	12.732	27.516	10.017	30.649	23.703	14.922	0.39119	11.589	6.2161	4.5386	9.8932	0	10.117	20.389	18.311	23.334	23.433	39.281	38.655	34.324	35.936	25.083	28.738	38.16	49.193	49.945	15.162	17.445	18.87	4.8635	0	0	0	0	0	0	1.786	0	0	0	0	0	0.55349	0	0
13.788	7.0384	7.5301	0	0	0	0	0	0	0	0	0	0	0	0	0	0	0	0	0	0	0	0	0	0	0	0	0	0	0	0	0	0	0	0	0	0	0	0	0	0	0	0	0	0	0	0	0	0	0
18.445	15.533	4.5896	6.7277	0	0	0	0	0	0	0	0	0	0	0	0	0	0	0	11.307	17.405	35.94	37.781	55.289	46.373	49.197	53.306	65.034	67.851	75.487	69.486	95.24	87.4	92.745	96.661	96.082	99.239	114.1	105.3	109.34	101.33	113.83	94.861	107.74	108.75	106.78	100.33	110.57	100.29	98.383
7.5316	6.4471	3.2695	1.6511	0	0	0	0	0	0	0	0	0	0	0	0	4.3455	6.5131	20.947	21.321	34.352	28.168	34.509	47.265	44.763	38.935	36.829	41.86	41.537	38.445	27.541	36.339	41.736	40.4	42.546	48.67	42.796	42.145	54.111	29.897	40.038	33.283	36.917	40.862	63.116	54.626	58.378	34.72	44.033	44.117
0	0	0	30.879	11.896	13.925	2.4615	0.59345	17.179	16.575	13.504	21.957	11.634	16.397	23.679	23.648	18.793	13.963	31.072	30.131	24.432	37.031	37.958	49.391	47.743	61.529	73.366	108.39	140.27	164.91	214.31	174.01	204.97	217.54	237.92	237.16	246.68	251.63	254.9	260.29	273.24	260.29	261.31	266.45	275.69	283.23	290.56	284.72	296.31	270.37
5.7703	0	0	0	7.9465	11.058	8.5867	0	0	0	0	0	0	0	0	0	0	0	0	4.45	0	0	0	5.2378	0	0	0	0	0	0	0	0	0	0	0	0	0	0	0	0.28722	0	0	0	0	0	0	0	0	5.1694	1.7938
3.1789	0	0	19.955	10.719	7.5915	10.494	7.9828	28.104	6.5611	16.084	18.709	21.729	19.877	22.297	30.056	38.884	32.586	36.09	28.652	46.544	46.799	36.837	35.74	39.742	51.454	48.21	56.1	48.22	42.079	75.367	20.111	30.217	46.545	45.243	47.291	58.29	46.923	41.297	29.055	36.178	20.526	26.262	26.841	36.707	27.586	22.835	29.334	20.841	31.261
2.7764	0	0	1.3767	2.7849	0	3.0156	9.0302	0	0.4646	4.5958	6.1552	1.6713	3.3352	5.2151	4.9036	5.3704	5.7905	0.49124	6.0211	8.8654	11.062	7.4298	6.5432	3.3042	9.7898	2.4379	2.4741	1.6418	3.2168	9.1735	5.2493	4.8383	1.233	0	0	5.7219	4.5199	2.6247	0	0	0	0	0	0	0	4.9842	6.2604	3.3474	7.6306
0	9.6218	0	4.2301	8.4092	0	2.3002	0	4.0367	10.927	18.487	6.3892	14.669	1.3311	14.607	10.388	0	0	0	0	0	0	0	0	0	0.1084	0.42069	6.978	0	2.2364	6.2364	0	31.752	26.773	46.273	47.931	48.982	21.088	23.143	70.868	79.569	56.943	76.927	78.013	82.739	95.114	98.264	89.628	95.035	104.86
0	0	0	0	2.0727	7.3996	0.89314	3.8234	4.3701	0	13.221	14.467	14.028	13.306	7.8697	5.4824	14.245	13.522	17.031	12.85	20.347	27.258	19.088	19.989	17.425	15.832	17.491	18.487	14.892	15.238	17.927	22.706	21.784	20.861	11.508	16.063	19.775	14	12.685	18.095	21.962	22.11	19.803	20.395	20.586	25.885	23.145	24.728	23.531	25.444
0	0	0	8.0879	5.7072	0	1.2237	8.342	9.9332	0.44227	10.847	6.4836	13.533	14.999	8.7057	7.1	17.434	19.813	33.495	45.605	57.927	71.229	91.99	105.94	115.96	143.05	146.52	167.84	198.1	213.09	225.5	257.11	258.26	265.44	279.28	303.45	309.09	311.13	312.68	323.82	342.47	336.89	332.81	336.73	345.7	370.38	381.47	372.43	373.07	380.23
10.288	0	0	4.1509	1.9459	0	4.6168	7.0811	0	5.946	12.591	6.447	0	3.2732	0	0	3.3511	0	0	0	0	0	0	0	0	0	0	0	0	0	0	0	0	0	0	0	0	0	0	0	0	0	0	0	0	0	0	0	0	0
0	0	0	11.678	7.6419	8.3081	19.15	16.252	30.035	23.791	23.061	32.755	31.07	37.189	44.82	39.322	38.767	44.596	38.844	39.597	42.579	51.042	46.985	34.378	42.127	46.403	54.699	44.855	56.313	51.23	93.595	45.16	41.413	31.662	42.904	61.031	62.4	50.877	36.414	44.719	54.281	40.437	39.027	34.886	31.497	43.765	38.19	29.511	43.038	39.234
26.283	6.719	0	0	0	0	0	0	0	3.6671	0	0	0	7.1801	8.5983	7.8938	0	5.939	0	0	0	0	0	0	0	0	0	0	0	0	0	0	0	0	0	0	0.49711	4.8765	23.524	35.624	56.05	95.512	102.84	121.08	126.23	106.56	103.69	122.96	145.18	150.35
0	0	0	5.1633	10.976	6.9082	9.1815	14.722	7.2395	4.0621	4.7668	8.4233	7.7879	4.8233	1.1787	0	4.2305	4.9742	8.7636	7.5514	2.9316	5.3329	6.6057	1.5962	0	0	0	0	0	0	0	0	0	0	0	0	0	0	0	0	0	0	0	0	0	0	0	0	0	0
13.052	6.0442	0	0	2.7184	0	0	0	0	0	0	0	0	0	0	0	0	0	0	0	0	0	0	0	0	0	0	0	0	0	0	0	0	0	0	0	0	0	0	0	0	0	0	0	0	0	0	0	0	0
6.1413	0	0	0.080739	0	0.81464	0	0	0	0	1.5961	0.55578	3.6532	10.44	15.311	12.863	16.726	9.7752	16.762	26.771	24.437	26.178	25.767	26.372	27.441	35.169	46.542	47.178	61.695	70.696	67.622	69.845	82.95	86.41	99.325	108.87	117.83	121.47	124.53	137.29	132.99	146.49	144.03	143.28	145.58	148.9	145.72	155.44	161.25	158.83
2.3786	6.4996	0	0	0	0	0	34.656	36.049	27.381	28.472	23.845	19.449	13.111	14.124	13.019	20.146	22.61	21.265	18.339	8.3701	12.091	23.153	14.329	16.328	10.475	9.7024	10.042	20.419	24.26	19.061	10.1	13.776	20.156	18.077	16.963	18.307	15.431	16.128	14.234	12.6	5.4213	10.429	2.4889	0	0	0	3.5566	5.7018	4.3244
1.6278	3.3382	0	0	0	0	22.717	36.752	29.974	29.301	30.41	6.5191	6.5397	0	1.5924	0	1.1302	1.0056	3.8371	7.7121	15.217	25.159	27.412	34.401	41.814	53.573	30.929	55.463	57.677	67.905	71.168	61.058	48.012	52.467	45.195	68.78	63.427	47.938	44.882	49.984	20.969	41.442	37.947	36.941	63.643	62.114	23.736	48.08	55.432	46.699
0	2.4515	0	0	1.7283	2.844	2.7993	2.7719	0	0	0	6.4821	11.411	5.6053	9.4803	3.4405	7.0717	9.2925	6.1826	12.044	11.397	10.533	15.097	20.216	13.439	18.262	22.756	24.193	24.557	29.758	32.89	26.765	36.15	39.424	31.66	27.345	35.167	30.13	34.831	32.848	35.734	37.606	38.925	35.165	42.111	51.235	52.79	59.681	52.043	63.555
29.74	0.45582	0	0	0.86599	0	0	0	0	0	1.733	2.7964	18.525	17.116	19.792	25.678	35.79	63.761	68.023	78.462	92.056	105.37	106.66	102.31	103.65	127.2	115.59	121.53	118.31	125.53	127.57	123.17	122.14	131.06	123.42	122.9	124.58	127.8	151.1	142.11	129.79	121.53	131.77	134.21	123.76	120	133.9	138.99	138.06	134.58
0	6.0006	4.1404	0	2.2939	0	0	8.069	3.7503	1.0595	7.2074	9.5902	17.42	19.356	16.047	13.367	18.767	16.537	17.095	13.654	17.398	26.297	22.215	17.487	15.612	21.863	15.25	27.256	23.844	18.894	19.161	30.615	30.511	37.819	30.545	34.147	32.609	33.808	33.573	34.882	37.116	48.594	40.373	37.366	41.704	47.141	45.968	49.046	44.329	54.968
0	0	0	14.399	17.938	5.0045	11.583	2.7802	7.6941	17.032	8.4101	8.6401	8.9047	10.129	14.672	20.762	26.923	25.148	23.036	21.002	13.237	5.7615	17.427	21.556	26.646	10.735	21.147	20.939	28.917	22.914	37.858	4.4043	13.101	9.1716	18.964	23.234	24.466	13.847	16.342	12.137	17.471	4.7044	25.644	7.0879	12.463	20.825	21.065	15.269	17.758	35.976
0.0081432	4.2298	9.5766	0	0	5.7885	0.36624	10.137	4.4	4.021	7.4593	0	1.3454	0	0	0	0	0	0	0	0	0	0	0	0	0	0	0	0	0	0	0	0	0	0	0	0	0	0	0	0	0	0	0	0	0	0	0	0	0
5.475	9.5639	5.4131	11.056	2.9935	0	0	0	0	0	0	0	0	0	0	0	0	2.0575	0	11.484	10.225	9.6379	8.7789	10.714	20.502	19.198	19.452	9.5874	12.768	28.031	20.228	27.181	24.805	34.065	31.316	27.828	27.742	25.665	20.617	19.162	18.596	17.685	20.236	23.929	19.684	18.491	15.845	20.925	8.3213	9.1434
4.2574	0	0	0	0	9.8829	0	0	1.2835	8.0997	11.612	15.977	16.391	18.391	29.212	47.817	58.484	68.442	75.043	94.037	95.455	102.01	116.17	101.28	115.71	133.75	157.42	141.28	146.69	152.17	149.53	165.89	156.62	175.49	174.91	176.19	188.05	179.13	177.67	172.81	175.31	155.67	166.52	180.62	185.88	191.62	162.95	172.54	156.77	170.16
13.685	7.7678	0	0	0	0	2.3542	5.6928	5.4189	11.512	0	0	0	0	0	0	0	2.0063	0	0	0	0	2.4748	3.1686	7.7046	7.9651	17.291	20.837	14.613	35.08	26.633	32.781	27.17	32.344	49.639	52.651	64.898	58.301	40.972	43.136	41.002	62.849	51.056	51.377	48.843	54.691	54.915	56.58	69.788	69.139
0	0	0	20.437	5.3563	2.8371	12.824	22.312	34.592	39.261	36.245	36.944	50.655	62.568	60.795	68.662	78.571	92.557	99.906	129.81	170.01	205.81	239.99	261.88	308.34	347.55	367.08	324.26	413.69	437.09	530.21	447.99	597.72	605.91	716.97	724.08	777.63	795.9	811.67	868.01	908.98	923.05	960.65	965.35	956.94	937.55	999.96	974.68	1014.6	1016.1
0	0	0	20.348	1.9528	20.742	2.6793	15.539	10.316	19.283	18.82	22.474	18.162	23.456	16.091	26.89	28.103	23.334	14.101	20.012	17.444	23.415	22.538	21.272	28.597	47.353	48.104	58.588	60.642	83.368	104.08	92.337	120.26	125.84	143.87	142.49	131.68	163.78	163.32	192.64	185.09	199.94	204.56	223.55	209.78	238.96	240.99	226.08	215.57	222.8
38.8	33.973	0	0.58041	0	0	0	0	0	0	0	0	0	0	0	0	0	0	0	0	0	0	0	0	0	0	0	0	0	0	0	0	0	0	0	0	0	0	0	0	0	0	0	0	0	0	0	0	0	0
30.522	12.743	0	0	0	0	0	0	0	1.772	0	0	0	2.3566	0	0	0	0	6.3975	8.814	10.633	20.493	17.192	23.921	39.338	35.397	35.252	49.957	66.769	72.046	76.931	100.58	108.71	121.59	134.76	168	182.97	202.03	203.42	217.25	200.77	223.65	222.07	223.86	220.65	227.72	214.73	222.36	216.71	220.62
0	10.214	0	1.556	0	0.39484	0.87388	0	0	0	0	0	0	0	0	0	0	0	0	0	0	0	0	1.1218	5.5718	14.833	22.847	41.291	45.665	58.832	60.991	75.017	86.18	97.209	107.88	117.83	110.64	114.91	114.17	109.48	120.4	122.3	121.76	135.59	138.52	154.97	157.68	148.63	158.49	181.39
0	0	0	0	2.4169	6.953	5.3425	8.263	5.6428	8.219	4.1799	2.2003	6.7703	9.8874	11.772	11.005	12.711	21.867	13.046	21.197	13.107	17.386	16.61	24.494	25.068	17.4	17.621	20.635	21.428	19.837	14.662	22.729	23.443	17.757	20	17.599	22.93	23.726	19.862	26.546	25.149	27.747	27.148	23.126	14.511	10.625	8.5556	16.39	17.765	7.5208
13.873	6.0017	0	13.29	0	0.53916	0.84132	3.4663	12.871	17.395	6.5865	6.6253	18.28	20.631	15.26	13.839	11.595	19.345	18.512	25.086	40.822	51.644	67.449	78.266	101.17	111.94	136.48	150.05	179.19	178.44	217.34	195.8	236.14	246.85	277.99	265.86	301.62	314.5	301.93	320.47	326.14	334.62	339.24	337.39	333.04	341.43	346.79	359.95	378.24	381.4
27.104	4.0658	0	0	0	0	0	0	0	0	0	0	6.3899	0	0	3.3934	0	0	0	1.7852	2.436	7.6482	4.7481	0	0	7.1189	0	2.598	2.3765	1.2495	0	0	0	0	0	1.1096	2.5398	0	0	0	0	0	0	0	0	0	0	0	0	0
22.508	5.4712	0	0	0	0	0	0	0	0	0	0	0	0	0	0	0	0	0	0	0	0	0	0	0	0	0	0	0	0	0	0	0	0	0	0	0	0	0	0	0	0	0	0	5.1887	2.6749	0	0	0	0
4.6365	2.4507	0	2.1059	0	0	2.6168	8.5567	0	0	0	0	0	0	0	0	0	0	0	0	0	0	0	0	0	0	0	0	0	0	0	0	0	0	0	0	0	0	0	0	0	0	0	0	0	0	0	0	0	0
0	0	0	5.6719	1.2651	13.412	19.788	29.897	28.86	16.436	10.509	9.8158	19.432	20.644	11.575	8.9621	10.028	5.297	11.611	11.426	1.0955	20.035	15.037	18.504	24.625	40.31	39.58	59.533	76.231	88.059	101.9	142.62	118.25	191.39	156.53	261.98	305.17	343.26	346.6	381.28	400.22	403.54	432.51	455.83	498.13	488.88	529.91	505.88	539.11	552.85
0	0	0	0	14.181	11.959	10.181	25.026	14.601	41.131	70.377	111.06	182.81	243.55	316.84	399.29	478.85	526.05	600.2	668.78	721.37	785.71	785.26	853.54	910.99	948.79	992.31	1036.7	1047	1070.2	1119.2	1134.7	1181.7	1242.7	1288.9	1313.6	1398.3	1453.5	1509.1	1535.6	1683.8	1596.3	1695.6	1685.1	1749.8	1796.5	1818.4	1877.6	1869.9	1860.8
0.25606	0	0.82655	1.0231	0	4.2516	0	0	2.8919	5.9101	2.5061	7.515	14.678	0	16.056	0	12.548	12.099	11.393	11.329	11.362	13.732	26.23	19.095	20.47	10.807	18.991	19.095	31.372	34.185	25.609	22.356	27.839	41.725	47.096	40.321	44.793	37.961	42.266	42.351	38.194	31.329	43.903	42.975	39.017	37.079	44.299	41.549	45.536	44.512
12.232	1.3622	0	0	0	0	0	0	0	0	0	0	3.9366	2.2503	7.1482	7.2054	6.9558	13.689	12.164	25.877	13.595	30.454	28.017	31.68	33.894	27.037	33.694	38.526	43.63	38.207	39.49	44.604	45.724	41.959	45.262	52.944	61.702	61.444	58.378	59.149	61.715	77.072	78.983	65.274	80.399	81.177	82.643	89.797	97.62	95.178
14.686	10.439	0	0.61056	0	0	0	0	0	0	0	0	0	0	0	0	0	0	0	0	0	0	0	0	0	0	0	0	0	0	0	0	0	0	0	0	0	0	0	0	0	0	0	0	0	0	0	0	0	0
0	0.05377	0	25.924	0.27429	7.4578	0	26.416	0	15.005	11.546	18.437	7.6716	13.48	10.912	20.221	17.397	13.579	10.516	5.9775	6.8138	24.641	13.254	33.916	35.018	49.343	59.627	69.2	59.901	70.375	94.637	88.047	97.739	112.66	120.82	114.04	128.22	137.4	129.45	152.14	170.38	143.88	167.89	165.3	181.68	171.11	183.66	186.4	167.11	180.06
19.978	5.4825	0	0	0	0	0	0	3.627	0	0	0	0	0	0	0	0	0	0	0	0	0	0	0	0	0	0	0	0	0	0	0	0	0	0	0	0	0	0	0	0	0	0	0	0	0	0	0	0	0
8.081	13.996	0	0	0	0	0	0	0	0	0	0	0	0	0	0	0	0	0	0	0	2.9206	0	5.7657	7.0065	11.094	19.814	31.541	46.034	56.843	64.538	65.351	79.984	101.91	114.7	137.05	134.79	158.39	154.57	148.57	151.92	171.37	169.47	162.88	150.05	150.35	153.34	153.68	171.23	172.21
0	0	3.1841	1.7384	1.8947	2.5224	3.3421	0	3.1587	0	3.9109	3.0971	0	0	0	0	0	0	0	0	0	0	0	0	0	0	0	0	0	0	0	0	0	0	0	0	0	0	0	0	0	0	0	0	0	0	0	0	0	0
17.459	10.866	1.2256	0.10219	0	0	0	0	0	0	0	0	0	0	0	0	0	0	0	0	0	0	0	0	0	0	0	0	0	0	0	0	0	0	0	0	0	0	0	0	0	0	0	0	0	0	0	0	0	0
0	0	0	10.55	21.892	0	22.953	7.791	20.934	23.366	27.571	21.991	28.702	24.223	20.395	19.309	27.075	18.081	24.287	20.215	29.078	21.218	27.669	19.325	16.898	26.105	22.517	10.74	19.25	11.214	22	23.808	33.902	3.8485	3.9742	25.221	26.054	13.048	13.466	11.89	12.642	16.68	15.15	19.135	26.535	44.379	59.708	55.381	53.958	62.618
0	0	4.1992	0.25632	0	6.7155	9.1173	0.97038	0	0.74643	0	0.079595	0	0	3.8751	0	0	3.785	4.7583	3.3018	18.461	0	8.5787	5.5743	0.89002	0	9.6645	0	0	0	0	0	0	0	0	0	0	0	0	0	0	0	0	0	0	0	0	0	0	0
0	0	0	0	12.614	7.0896	16.78	9.6251	16.873	13.526	14.368	10.614	10.697	15.544	19.234	9.3839	9.0013	15.144	10.676	17.028	15.924	23.116	17.175	10.936	20.205	11.607	23.685	33.848	16.628	25.452	12.732	23.315	25.93	18.94	17.826	25.319	24.607	28.506	37.709	43.571	30.183	40.054	18.391	44.836	47.462	36.428	15.365	14.607	19.258	24.093
8.2337	2.738	0	2.7091	6.5822	0	1.3739	6.6767	9.131	8.0369	5.7214	9.7451	11.497	10.04	9.6	10.978	12.942	8.8326	0	5.4123	6.3607	6.9838	8.2589	8.7232	0.42651	7.4343	2.147	1.81	9.6507	20.372	27.715	35.074	48.695	49.934	57.985	60.636	86.576	104.33	109.72	95.944	110.46	119.36	127.07	131.83	131.18	130.21	140.03	132.47	146.36	148.88
2.3202	0	0	0	0	6.3745	6.066	9.2715	7.5974	10.408	16.648	14.074	13.832	6.3409	17.457	11.526	10.282	9.2595	7.6501	20.087	23.897	22.717	30.611	23.145	24.308	28.034	39.609	32.116	24.103	26.142	22.973	13.987	19.784	24.278	14.892	21.319	30.278	29.465	37.385	39.815	46.847	56.201	67.916	78.972	92.705	90.17	101.14	102.11	99.572	108.17
11.347	5.0188	0	0	0.39042	0	0	0	0	0	0	0	0	0	0	0	0	0	0	0	0	0	0	0	0	0	0	0	0	0	0	0	0	0	0	0	0	0	0	0	0	0	0	4.3723	7.7844	8.003	4.7125	8.1987	14.908	24.717
0	0	2.4027	0	3.2427	1.066	4.0052	4.7596	0	0.57173	7.3863	12.247	13.03	12.898	9.6384	11.614	0	16.023	17.198	33.83	32.131	27.775	26.56	27.662	25.268	31.032	28.52	30.074	28.487	38.233	40.916	41.053	37.174	40.794	42.472	42.568	45.03	45.259	63.911	50.96	57.622	44.939	48.992	44.112	40.403	43.136	48.178	46.547	60.506	57.967
0	0	0	0	3.1465	4.731	7.2971	10.351	8.2041	0	0	0.080847	9.8307	9.9212	10.783	0	8.905	0.47849	17.063	9.0566	8.0004	2.4934	5.7417	4.7581	1.911	9.0425	0	6.1657	11.169	5.3889	11.095	8.9795	4.7772	4.8932	6.5706	0.52488	0	0	0	0	0	0	0	0	0	0	0	0	0	0
0	4.9476	1.5503	0.88943	0	4.879	0	0	0	0	0	0	0	12.759	0	6.6745	0	9.8872	14.68	27.317	19.704	28.141	31.43	45.519	47.813	63.079	51.913	59.089	68.179	80.168	75.349	67.126	76.608	81.977	76.018	83.429	95.015	73.386	81.896	83.78	76.436	90.06	87.717	78.529	76.861	80.892	88.869	87.452	90.531	94.653
32.892	3.9385	0	0	0	0	2.054	3.4208	0	1.2557	3.4691	8.6667	16.344	19.852	8.8837	13.691	11.21	9.8742	12.371	6.9582	5.4834	9.9083	8.9198	8.1699	2.8496	3.4521	2.9041	10.708	0.22472	13.456	17.455	25.106	31.835	45.697	58.469	61.283	83.908	113.96	126.3	128.03	131.55	151.18	144.76	163.58	168.51	184.95	178.3	189.75	192.1	205.46
5.4828	0	0.43417	0.034426	0	4.7206	0	0	0	0	0	0	0	0	0	0	0	0	0	0	0	0	0	0	0	0	0	0	0	0	0	0	0	0	0	0	0	0	0	0	0	0	0	0	0	0	0	0	0	0
0	1.4093	0	0	4.6209	0.099609	0	2.5657	0	2.7421	3.4363	7.1543	15.873	4.2567	2.3146	0	7.0794	8.766	12.708	30.25	43.633	63.486	74.246	95.069	116.07	138.14	150.2	165.5	193.3	213.79	235.5	242.54	262.27	290	293.05	305.19	328.03	332.02	347.14	379.49	379.09	392.82	405.35	419.83	419.21	445.08	447.26	460.07	462.12	475.98
0	0	0	3.2248	3.1398	2.006	2.6307	0.11509	0	0	1.2765	0	2.9797	16.214	12.424	12.806	2.9532	1.1413	2.7293	3.1669	2.5923	0	0	5.3311	0	0.66624	0	2.7552	0	5.2907	0	0	0	0	0	0	0	0	0	0	0	0	0	0	0	0	0	0	0	0
1.8308	5.2584	0	0.83091	0	4.4195	4.0874	3.0766	0	6.2908	0	6.9788	0.045578	0	0.4573	0	18.513	8.708	18.2	13.045	10.155	6.6293	6.8571	10.698	17.273	18.495	12.891	23.157	19.216	19.186	14.161	10.622	11.855	12.768	15.843	2.2735	5.0664	1.8412	8.8802	7.1785	8.3458	0	13.173	11.018	8.6965	6.0442	2.0925	3.1387	8.0927	10.58
0	0	0	8.8943	2.112	10.447	0	8.198	0	5.8593	1.8127	0	0	0	0	0	0	0	0	0	0	0	0	0	0	0	5.0394	0.09846	45.671	6.278	11.048	12.404	7.0569	11.415	21.375	21.338	13.332	11.601	20.839	29.976	20.523	7.9921	3.1147	13.656	17.79	25.831	8.4013	11.401	7.761	9.2594
0	0	0	0	4.9197	4.2544	2.4765	7.4746	4.4108	13.107	12.719	14.151	24.654	19.231	35.597	26.537	28.614	29.505	19.46	28.106	27.834	32.197	32.687	33.691	28.754	25.338	30.039	29.126	32.602	29.037	31.112	22.643	28.425	30.718	26.23	27.473	20.847	27.006	27.361	27.336	33.169	29.74	33.794	25.692	28.026	26.733	30.891	35.234	36.669	40.042
6.0272	9.2007	1.709	0	0	2.4099	0	6.1492	0	8.4601	3.6252	1.0025	3.0562	0	7.0868	0	0	0	0	0	0	0	0	0	0	0	0	0	0	0	0	0	0.36463	0.88227	0	2.7657	4.7658	14.317	21.554	29.415	26.708	29.925	35.715	41.361	54.498	70.321	73.63	94.096	96.654	96.552
13.871	2.7991	9.2199	0	0	0	0	0	6.5495	0	0	0	0	0	0	5.522	3.4793	15.055	17.196	24.122	20.597	18.711	39.596	50.036	51.045	49.828	55.379	55.73	66.422	71.219	70.18	74.16	73.937	85.577	76.802	72.449	78.739	75.472	76.498	78.993	80.683	91.819	71.282	86.017	91.243	76.106	80.91	87.794	91.986	92.342
0	0	0.63304	3.1008	9.5229	2.1445	2.515	8.7476	8.8926	1.7448	8.9785	2.3228	12.986	5.404	2.5712	0.88363	5.1563	2.5621	15.068	12.996	13.458	9.8518	10.137	10.259	10.752	20.309	13.881	22.731	29.824	41.183	45.336	55.877	63.321	58.216	64.091	71.271	74.869	72.796	67.864	70.423	86.029	84.667	83.438	74.366	89.106	88.118	90.521	88.553	93.221	90.329
0	0	0	0	20.133	14.875	31.938	23.878	39.306	26.789	26.199	28.745	7.3677	8.5445	7.5657	2.1696	4.2105	2.5005	4.6694	0	2.4957	0	3.111	0	0	5.4872	0.7143	0	0	0	0	0	0	0	0	0	0	0	0	0	0	0	0	0	0	0	0	0	0	0
0	0	0	27.716	32.303	16.272	17.755	15.045	21.256	25.714	22.078	11.569	26.153	33.607	31.122	41.57	52.314	42.696	43.872	44.974	24.873	31.532	47.055	80.989	100.57	109.65	147.94	175.38	195.51	206.74	241.21	223.45	257.31	250.47	279.5	306.87	304.39	299.51	311.84	254.37	273.35	294.06	288.89	290.22	283.96	284.68	300.43	284.59	316.83	311.58
13.492	13.077	3.6953	3.9223	0	0	0	0	0	0	0	0	0	0	0	0	0	0	0	0	0	0	0	0	0	0	0	0	0	0	0	0	0	0	0	0	0	0	0	0	0	0	0	0	0	0	0	0	0	0
0	0	0	2.0633	4.7869	4.889	9.9803	13.463	3.7459	12.049	16.645	8.4562	15.623	17.696	16.34	12.04	19.609	25.964	36.665	25.244	26.6	22.893	16.999	25.031	23.434	22.838	15.767	29.435	24.69	31.204	33.778	36.037	43.905	45.939	55.81	59.581	53.965	59.295	68.937	70.297	62.674	69.029	82.831	86.485	92.555	88.61	97.802	104.01	96.504	101.59
0	0	0	0	11.857	5.7999	14.441	1.0305	11.826	13.562	16.506	13.311	8.8665	7.3062	1.2825	3.7323	5.9156	10.348	10.457	1.4014	9.9735	1.4932	1.4767	0	0	0	0	0	0	0	0	0	0	0	0	0	1.599	5.3262	11.643	21.863	31.225	40.45	34.018	40.331	50.387	55.789	59.52	66.535	71.989	80.323
5.6133	4.8094	0	21.098	0.7002	0	0	0	0	0	0	0	0	0	0	0	2.0001	0	0	0	9.388	12.363	7.2755	10.953	9.0778	13.601	22.391	26.774	28.174	32.273	49.429	35.583	63.742	65.626	76.937	87.795	109.45	121.88	123.43	157.17	174.87	179.52	186.21	208	217.41	230.13	206.8	235.17	226.74	237.81
0	3.2468	0	0.69384	0	0.17782	3.4731	0	16.374	11.525	10.878	10.06	16.534	20.386	14.764	8.4969	16.635	13.538	12.343	10.563	19.747	23.405	25.307	20.209	36.336	39.338	37.194	49.254	58.388	51.462	56.801	54.52	59.97	77.497	73.973	79.048	78.659	93.37	93.76	85.947	89.418	101.05	99.07	102.05	102.01	95.847	112.07	101.52	107.46	110.32
24.72	1.8696	0	2.9918	0	0	0	0.84021	0	0	0	0	0	0	0	0	0	0	0	0	0	0	0	0	0	0	0	0	3.0469	0	0	0.77113	2.9927	5.8131	7.0844	0	9.6516	0	0	0	3.6965	0	0	0	0	0	0	0	0	0
2.8991	5.4211	0	21.887	0	4.8585	2.5013	3.6175	14.813	15.832	13.484	19.358	21.428	21.176	17.09	16.73	4.8695	11.983	5.5842	0	0	10.739	17.768	9.9784	7.3752	3.2352	25.886	19.488	33.755	22.326	34.891	0	2.2604	0	6.4503	0	0	0	0	0	0	0	0	0	0	0	0	0	0	0
0	0	0	0	6.1774	4.8079	6.2247	11.145	14.345	15.111	9.0239	7.2391	6.9864	6.5865	0	4.5978	0	4.3684	5.2182	3.499	0	0	0	0	0	0.50567	0	14.746	12.855	1.3104	0.58257	16.24	26.779	23.94	16.558	29.911	29.446	22.227	31.626	19.256	23.822	18.425	28.534	29.839	24.192	21.585	14.583	19.192	14.289	23.883
20.22	10.005	0	7.2444	3.1098	0	0	0	7.2948	0	0	0	0	0	0	1.0319	2.4846	0	0	0	6.0379	0	0	0	0	6.595	0	0	0	0	2.1878	0	0	0	0	0	8.207	8.8406	6.2353	0	2.4984	0	8.5552	3.284	9.767	1.8073	8.3825	19.047	10.978	23.791
7.1033	4.5071	0	0	0	0	0	0	0	0	0	0	0	0	0	0	0	0	0	0	0	0	0	0	0	0	0	0	0	0	0	0	0	0	0	0	0	0	0	0	0	0	0	0	0	0	0	0	0	0
23.01	6.0237	0	0	0	0	0	0	0	0	0	0	2.8571	0	0	0	0	0	0	0	0	0	0	0	0	0	0	0	0	0	0	0	0	0	0	0	0	0	0	5.305	5.5397	10.195	25.331	19.638	25.056	26.22	40.453	25.266	42.222	35.023
0	0	0	0	4.8735	5.3922	12.71	17.246	8.5292	13.833	11.978	15.395	15.651	17.693	4.5166	10.288	12.099	15.459	26.929	19.426	9.6806	6.4616	5.7285	14.067	9.2201	15.746	5.8216	19.371	21.276	29.605	37.768	34.13	41.019	48.561	51.367	53.094	45.344	54.644	52.875	54.782	61.241	64.962	70.75	72.353	79.813	82.814	70.299	85.826	76.072	72.936
10.954	4.0983	0	15.661	0	4.9695	5.7858	9.8223	10.853	12.767	0.68867	4.1983	13.683	16.482	5.6224	0.65693	0	0	0	0	2.9316	10.433	9.787	9.6283	13.45	10.581	26.703	13.261	39.179	35.027	47.314	10.74	32.548	36.354	47.268	45.585	63.301	66.236	69.677	64.572	71.975	73.389	94.218	91.471	97.566	93.163	98.06	108.74	113.54	126.21
23.54	2.2095	0	1.6225	0	0	0	0	0	0	0	0	0	0	0	0	0	0	0	0	0	0	0	0	0	0	0	0	0	0	0	0	0	0	0	0	0	0	0	0	0	0	0	0	0	0	0	0	0	0
2.0689	0	0	0	1.1329	3.8551	3.2457	0	0	0	0	5.1816	9.2153	12.196	12.651	10.936	10.801	15.16	19.343	22.115	28.476	25.104	26.188	23.51	24.827	35.783	35.8	41.84	39.612	39.182	40.813	48.562	51.724	55.508	51.756	45.68	42.023	45.186	54.299	53.196	54.736	55.093	54.473	60.94	62.693	58.344	64.075	61.145	58.729	66.987
3.1203	5.0917	0	4.8646	0	0	0	10.772	6.6795	5.8796	3.5335	7.2133	0.30602	0	2.2132	0	5.6292	0.85554	3.184	0.09576	0	0	0	0	0	0	0	0	0	3.9729	0	0	12.617	11.334	8.2686	11.39	21.946	24.502	23.944	28.006	31.54	33.734	42.199	46.112	54.79	50.933	59.471	59.61	31.935	28.914
35.361	0.88371	0.29392	0	0	0	0	0	0	0	0	0	0	0	0	0	1.392	0	0	0	0	0	0	0	0	0	0	0	0	0	0	0	0	0	0	0	0	0	0	0	0	0	0	0	0	0	0	0	0	0
2.1144	0.96146	0	3.3119	0	0.76258	0	0	0	0	0	0	0	0	0	0	0	0	0	0	0	0	0	0	0	0	0	0	0	0	11.426	18.054	145.54	168.96	204.46	0	0	0	0	0	0	0	0	0	0	0	0	0	0	0
0	0	0	0	2.6826	6.9636	4.0773	0	0	0	4.2339	8.7368	12.099	8.3016	9.1901	6.4361	12.782	17.084	19.733	21.538	18.512	14.913	15.455	11.537	14.092	22.788	19.607	17.958	18.247	25.147	13.165	24.501	31.658	43.072	35.558	42.323	37.345	35.49	48.003	48.393	47.671	55.777	63.132	61.184	62.775	70.176	76.4	86.018	94.532	108.81
9.093	7.0487	0	3.8139	0.0036815	0	2.0953	3.2016	12.835	9.5791	11.386	10.33	16.75	7.8443	15.918	14.683	6.421	16.05	11.073	8.4577	11.321	23.038	17.29	21.616	18.497	18.459	30.947	21.766	33.278	28.721	38.098	43.151	44.582	59.907	59.87	51.859	46.743	46.461	32.555	26.399	30.52	22.658	16.651	7.609	23.831	15.661	20.77	20.798	23.154	30.91
20.689	3.1894	0	0	0	0	0	0	0	0	0	0	0	0	0	0	0	0	0	0	0	0	0	0	0	0	0	0	0	0	0	0	0	0	0	0	0	0	0	0	0	0	0	0	0	0	0	0	0	0
0	0	0	0	6.4289	1.2002	3.5804	0	0	0	0	0	0	0	0	0	0	0	0	0	0	0	0	0	0	0	0	0	0	0	0	0	1.2872	0	11.093	0.63921	20.182	33.533	27.775	37.717	44.516	61.533	54.719	62.773	50.688	0	21.848	15.882	20.975	6.0794
0	0	0	0	4.2195	10.018	10.682	11.298	2.6617	10.489	9.9757	7.5435	22.156	11.747	8.6953	20.366	34.358	44.905	51.626	50.673	67.787	70.812	77.036	88.642	99.689	118.21	119.17	142.19	147.45	153.12	173.66	179.89	177.3	191.14	219.68	210.47	220.86	221.99	234.38	226.14	238.1	237.74	234.79	239.59	241.91	253.03	256.26	267.34	280.39	266.44
3.6222	0	0	0	1.1274	2.8681	0	2.6432	10.897	18.696	13.007	10.999	14.505	23.038	24.239	16.367	21.743	26.144	31.216	30.814	22.622	24.816	39.013	48.244	64.142	92.183	110.06	126.86	143.66	160.81	184.07	220.36	228.4	181.32	241.9	335.41	397.05	447.8	468.13	511.24	549.29	563.94	655.56	660.65	708.66	742.69	746.43	812.43	835.06	596.1
19.551	8.2437	0	4.341	0	0	0	0	0	0	0	0	0	0	0	0	0	0	0	0	0	0	0	0	0	0	0	0	0	0	12.812	0	0	7.416	9.344	28.742	36.763	41.392	49.278	64.021	85.935	73.998	79.578	68.538	70.205	76.021	77.302	91.707	85.451	86.053
0	0	0	5.4384	2.8506	6.2667	1.6395	1.5398	4.2683	2.7154	13.186	15.804	14.552	14.616	18.877	20.114	25.487	29.288	18	27.055	24.948	24.439	9.7585	20.188	12.811	22.999	26.584	25.622	17.955	17.155	15.887	18.629	19.951	26.174	20.645	15.933	11.886	9.1389	23.019	16.972	18.616	22.505	21.451	21.971	20.046	28.022	30.148	23.053	20.822	23.078
45.656	16.014	0	0	0	0	0	0	0	0	0	0	7.2003	2.7408	14.982	15.686	20.152	22.398	38.642	43.782	50.322	58.858	66.804	74.447	108.99	130.2	132.95	143.5	155.17	149.84	161.61	171.51	182.09	182.89	196.16	202.66	205.51	206.83	206.92	209.15	215.49	230.92	231.76	238.06	235.84	253.07	257.25	268.87	284.71	268.35
0	0	0	0	0	14.761	11.932	16.353	11.46	15.474	12.287	17.241	14.537	14.398	18.194	26.22	15.792	25.556	21.42	35.504	36.472	30.902	42.597	31.691	31.492	33.695	47.047	43.644	33.716	33.539	31.48	26.194	21.674	31.533	34.715	37.827	42.661	40.403	46.224	50.936	57.365	48.61	56.749	69.013	75.737	81.59	80.247	85.054	76.378	76.536
2.7434	0.047825	0	0	1.7064	2.5206	0.96806	0	3.4746	5.0223	1.7484	0	2.8266	12.302	0	6.9589	2.6475	5.6685	11.217	10.859	8.2111	10.951	15.256	10.94	17.322	17.199	18.866	17.544	10.711	13.49	17.641	18.777	22.052	18.004	17.185	23.889	23.195	26.211	32.81	25.988	23.081	26.295	32.71	23.573	33.459	26.659	23.498	20.093	24.069	27.257
1.7535	0	0	0	1.9753	1.4724	10.018	4.5172	2.5468	5.6697	1.2479	0	0	13.929	0.492	0	5.501	6.8254	7.0354	10.79	3.202	5.0165	2.9861	0	0	0.17242	0	0	0	0	0	0	0	0	0	0	0	0	0	0	0	0	0	0	0	0	0	0	0	0
13.048	11.944	0	9.8965	0	0	0	0	0	0	0	0	0	0	0	0	0	0	0	0	0	0	0	0	0	0	0	0	0	0	0	0	0	0	0	1.9272	18.425	24.896	24.502	18.479	26.366	21.808	43.552	45.583	63.26	43.31	57.431	55.513	46.854	60.299
12.331	2.915	0	0	3.1942	0	0	0	0	3.8911	0	0	0	2.7976	0	0	0	0.50916	0	0	0	0	0	0	0	0	0	0	0	0	0	0	0	0	0	0	0	0	0	0	0	0	0	0	0	0	0	0	0	0
0	0	0	13.114	6.5297	5.9684	13.44	10.573	12.026	9.1785	21.39	6.6677	11.09	21.124	11.315	7.0241	2.3697	0	0	0	0	0	0	0	10.551	2.6594	18.202	13.073	22.344	17.563	33.179	0	1.1116	0	24.345	5.827	7.731	14.833	5.1464	4.7288	10.444	0	5.2796	11.118	0	14.101	5.1367	11.882	16.376	7.3855
0	0	1.2159	0	0.11788	0.62653	0	4.8966	0.13487	3.1913	3.9659	4.1823	7.0379	7.7687	3.7133	4.5831	2.734	0.75836	0	3.7144	0	4.4798	0	0	0.78751	0	0	0	0	0	0	0	0	0	0	0	3.3955	6.7063	3.2382	11.603	4.3075	13.118	13.34	16.161	22.58	26.506	16.389	21.289	26.185	29.685
0	0	0	19.129	6.7003	7.114	24.45	25.057	25.242	22.428	21.044	14.914	8.5492	4.6295	10.245	8.0602	7.9838	17.672	21.555	27.008	22.587	32.528	38.917	38.812	31.648	28.54	37.131	48.031	61.608	96.185	129.03	121.28	190.69	244.78	292.17	330.19	378.96	416.11	484.96	502.47	559.16	562.66	601.56	609.27	596.81	641.75	640.55	650.61	657.51	668.88
0	0	0	21.634	2.2098	12.741	10.856	9.1138	6.5754	19.777	16.179	20.865	14.289	16.555	10.936	14.846	16.137	8.8939	12.563	0	0.50164	17.178	0	15.04	2.1584	10.026	34.779	14.91	21.704	25.445	32.362	9.0633	21.368	18.316	11.556	7.3822	1.2642	7.6631	4.1227	17.523	19.399	13.85	25.435	12.798	11.551	14.641	4.2734	11.191	0	0
4.0065	2.9845	3.9126	3.3619	0	0	0	0	0	0	0	0	8.4249	0.50465	3.7551	5.5961	2.2752	1.5073	1.7133	12.848	5.5674	12.965	17.61	20.83	12.998	26.245	28.198	20.799	22.599	32.033	20.321	27.615	32.312	23.943	30.855	37.582	40.288	46.012	41.492	39.904	36.786	33.705	37.323	42.309	41.892	47.716	51.574	52.747	60.441	49.572
0	0	0	21.236	15.688	11.115	0	9.5781	4.7729	11.477	4.6581	0	1.4113	0	0	2.2922	9.8461	0	0	0	0	0	0	0	0	0	0	0	0	0	0	0	0	0	0	0	0	0	0	0	0	0	0	0	0	0	0	0	0	0
0	0	0	34.784	11.185	9.538	0	0	0	3.0563	0	0	0	0	0	0	0	0	0	0	0.025117	17.453	21.231	36.619	39.399	56.441	79.031	92.843	116.05	128.43	143.86	158.96	190.28	217.46	230.69	256.55	261.83	325.93	347.93	427.96	469.63	500.34	519.22	544.57	575.14	555.27	562.68	587.47	592.56	616.1
3.4668	0	19.715	17.328	0	0	10.057	0	0	0	0	0	0	0	5.6424	0	9.2783	0	0	7.2607	0	1.7015	0	0	0	0	0	0	0	0	0	0	0	0	0	0	0	0	0	0	0	0	0	0	0	0	0	0	0	0
6.6288	0	0	0	4.0373	9.0335	0.87433	3.8553	1.2187	13.201	0.35915	0.94066	0	0	0	0	0	0	0	0	0	0	0	0	0	0	0	0	0	0	0	0	0	0	0	0	0	0	0	0	0	0	0	0	0.014362	0	1.8229	5.2237	2.6259	15.889
29.544	12.595	0	0	0	0	0	0	0	0	0	0	0	0	0	0	0	0	0	0	0	0	0	0	0	0	0	0	0	0	0	0	0	0	0	0	0	0	0	0	0	0	0	0	0	0	0	0	0	0
0	0	0	13.628	7.0165	0	10.889	11.805	13.056	8.5455	11.933	38.554	32.441	39.723	43.725	42.335	51.351	45.718	81.601	68.702	83.764	107.01	80.629	94.813	114.03	132.57	142.42	140.88	152.23	161.83	201.84	149.44	157.37	151.27	160.91	175.92	174.88	176.89	160.2	177.76	182.32	183.73	179.17	172.88	164.51	165.52	174.48	173.98	178.77	159.13
1.7762	1.3259	1.3754	0	2.2828	3.9022	0	0	0	0	0	0	1.9943	5.9464	2.3725	4.3547	0	0	0	0	0	0	0	0	0	0	0	0	0	0	0	0	2.8734	1.896	17.119	12.534	27.512	27.207	29.788	46.131	43.326	61.888	53.066	60.085	55.729	55.568	60.373	74.339	73.894	72.067
6.9193	8.3352	2.872	0.6416	0	1.4112	0	0	0	0	0	1.2802	6.0562	0	0	0	0	0	0	0	0	0	0	0	0	0	0	0	0	0	0	0	0	0	0	0	0	0	0	0	0	0	0	0	0	0	0	0	0	0
8.9663	0	0	0	0	12.637	3.9999	12.716	11.451	20.146	5.8293	22.933	21.087	21.034	16.296	13.039	32.344	43.554	67.352	77.899	116.67	131.29	155.08	175.1	212.92	265.3	277.05	295.56	283.88	316.01	339.95	372.34	383.19	399.42	399.93	391.9	421.15	436.58	441.68	435.35	457	451.21	457.34	464.09	480.11	477.44	460.75	452.6	461.08	473.67
0	0	0	16.46	1.3395	5.5391	20.622	20.607	30.531	37.661	37.792	34.492	43.889	40.711	45.633	34.645	32.19	42.804	36.87	39.009	43.857	41.309	63.201	56.994	54.58	66.911	81.371	73.881	77.211	80.008	82.541	72.079	76.223	83.287	64.419	67.57	60.644	50.615	45.027	43.741	43.69	38.619	45.324	33.184	35.83	33.063	35.915	36.479	37.984	49.997
15.358	6.0419	0	0	0	0	0	0	0	1.3888	0	0	0	0	0	0	0	0	0	0	0	0	0	0	0	0	0	0	0	0	0	0	0	0	0	0	0	0	0	0	0	0	0	0	0	0	0	0	0	0
0	0	0.4545	0	0.46698	4.377	6.5577	6.0636	1.9929	4.3585	7.9727	7.6006	12.711	12.287	9.218	11.091	4.2348	11.309	11.148	18.609	20.958	18.743	24.34	34.016	27.548	39.256	23.506	38.594	38.28	44.742	56.269	53.308	44.222	50.692	55.52	62.479	63.46	56.471	73.653	67.364	63.031	64.658	72.218	74.819	71.582	81.017	78.393	84.658	98.676	102.14
9.8457	6.9171	0	4.6171	0	0	0.38574	2.8089	0	0	0	0	0	0	0	0	0	0	0	0	0	0	0	0	0	0	0	0	0	0	0	0	0	0	0	0	0	0	4.8319	0	0	8.8349	2.0186	0	0	0	0	0	0	0
14.877	3.7828	0	0	0.45682	0	0	0	0	0	0	0	0	0	0	0	0	0	0	0	0	0	0	0	0	0	0	0	0	0	0	0	0	0	0	0	0	0	0	0	0	0	0	0	0	0	0	0	0	0
0	0	0	5.8637	13.892	4.7982	7.0629	4.0403	0	2.7565	0	12.403	19.875	7.8352	5.4491	0	26.446	19.025	22.447	26.44	15.637	26.747	32.75	30.676	26.882	24.423	22.483	28.744	21.627	32.386	32.756	33.445	35.887	43.81	44.338	38.14	36.893	38.158	40.311	42.269	49.649	51.736	50.634	53.314	56.886	56.11	53.479	61.081	42.647	41.663
0	0	0	21.568	26.234	17.533	23.131	16.416	27.601	25.858	28.169	16.01	32.168	41.267	47.704	51.461	61.894	66.251	52.67	50.39	41.411	40.921	48.166	55.929	61.31	55.801	67.115	59.185	60.703	63.498	81.063	23.543	34.148	27.844	37.876	32.251	25.612	22.432	21.024	15.284	14.581	11.703	15.531	5.6241	3.0875	6.8729	15.821	9.6522	19.194	12.574
2.9782	0	0	0	6.8094	0	7.3482	0	10.632	4.401	8.4321	6.7709	2.7931	5.7998	5.1609	0.70714	2.4381	9.0955	12.499	7.3788	14.777	4.4171	16.453	7.6842	8.7247	15.209	19.449	19.081	40.372	60.936	90.24	109	152.45	190.72	244.07	287.5	342.99	394.23	440.82	482.6	545.02	569.45	604.98	658.66	681.02	753.38	784.25	800.33	812.09	854.68
0	0	0	14.103	19.543	20.086	30.046	13.79	17.557	24.627	35.89	45.063	51.343	65.522	57.434	67.135	58.956	54.536	60.681	63.661	67.139	78.731	71.484	73.268	77.58	79.469	89.08	98.329	89.473	93.372	119.18	82.212	97.897	96.697	99.732	87.709	88.607	94.813	95.375	95.726	99.199	112.86	111.92	110.62	102.25	100.7	120.52	110.51	112.38	108.73
0	0	0	15.973	10.541	0.61917	12.836	14.083	19.238	18.446	18.293	17.923	17.065	20.106	2.8986	7.0624	0	0.76384	0	0	0	0	0	0	0	0	23.415	12.592	5.7736	15.745	45.111	30.245	42.943	75.158	76.007	94.564	114.22	119.61	126.64	144.75	173.68	190.33	201.03	231.72	218.93	221.96	254.08	268.91	284.26	297.15
16.563	0.60364	0	0	0	0	0	0	0	0	0	0	0	0	0	0	0	0	0	0	0	0	0	0	0	0	0	13.585	9.7495	31.228	22.508	31.439	39.464	41.292	62.044	74.299	79.377	77.884	115.57	110.3	115.37	117.81	131.14	140.34	130.54	135.67	127.18	132.65	140.81	148.72
16.609	9.7319	3.7354	0	0	0	0	0	0	0	0	0	0	1.4937	0	0	0	0	0	0	0	0	0	0	0	0	0	0	0	0	0	0	0	0	0	0	0	0	0	0	0	3.2203	2.0328	6.513	17.846	18.286	19.129	25.735	34.2	29.848
0	0	0	11.45	8.7518	21.021	44.948	42.231	58.662	62.116	54.102	75.478	66.457	83.015	85.69	90.056	87.473	83.432	91.684	81.142	85.373	94.591	97.759	73.622	81.765	91.9	81.19	75.789	88.607	87.476	124.84	72.919	76.399	58.894	73.435	87.626	77.33	69.209	60.023	62.895	64.181	67.273	61.798	54.552	53.35	54.638	61.57	59.7	66.601	58.676
3.2657	10.163	0.64809	1.7263	1.3226	0	0	0	0	0	0	0	0	0	0	0	0	2.9783	0	0	0	0	0	0	0	0	0	0	0	0	0	0	0	0	0	0	0	0	0	0	0	0	0	0	0	0	0	0	0	0
0	0	0	12.738	3.0652	0.29309	16.922	15.226	18.841	23.421	12.821	26.766	26.238	33.54	37.794	25.501	23.413	24.272	29.119	28.579	33.499	37.165	24.398	34.264	26.873	36.687	31.929	22.103	37.867	31.467	67.96	30.287	25.299	28.215	49.712	52.343	66.139	66.228	54.212	68.494	75.352	81.089	84.111	87.515	88.566	98.078	101.17	105.14	110.99	115.44
14.341	9.4997	3.9276	7.5537	0	0	0	0	0	0	0	0	0	0	3.5554	0	0	0	2.468	7.6214	15.208	16.698	16.015	12.162	23.226	14.055	21.316	0	0	0	0	0	0	0	0	0	0	0	0	0	0	0	0	0	0	0	0	0	0	0
26.404	12.159	0	0	0	0	0	0	0	0	0	0	0	0	0	0	0	0	0	0	0	0	0	0	0	0	0	0	0	0	0	0	0	0	0	0	0	0	0	0	0	0	0	0	0	0	0	0	0	0
4.9152	1.8185	0.094282	0.19603	3.8503	0	0	0.86961	0	0	0	0	0	0	0	0	0	0	0	0	0	0	0	0	0	0	0	0	0	0	0	0	0	0	0	0	0	0	0	0	0	0	0	0	0	0	0	0	0	0
0	0	0	20.237	5.0715	15.013	12.597	16.298	13.288	17.262	23.074	29.732	39.776	27.909	34.963	39.001	43.185	36.297	34.477	39.303	52.029	51.598	45.211	54.902	41.214	77.721	70.552	54.093	61.052	99.361	111.75	78.126	85.214	81.782	119.37	81.63	79.282	88.123	76.57	92.171	97.674	87.4	98.391	97.818	93.531	95.766	82.27	84.811	91.236	98.991
0	0	0	12.409	11.303	13.632	17.528	5.0882	10.02	7.2575	11.477	28.037	17.217	42.122	45.005	60.843	61.942	81.957	131.83	158.77	205.45	234.82	276.35	327.81	388.89	412.77	419.76	495.87	521.47	546.12	603.04	587.86	624.97	632.63	637.94	649.3	658.27	691.08	713.74	713.15	735.35	733.62	776.86	783.99	755.78	779.82	839.58	814.53	805.53	772.11
13.179	0	0	0	0	0	3.544	7.0584	4.8601	0	0	13.038	4.613	15.314	16.288	18.028	12.721	18.31	11.485	12.986	12.702	1.7725	10.898	0	12.814	11.92	9.2347	11.795	12.731	17.703	0.87036	5.4528	5.0024	0	1.5787	4.574	0.88984	0	0	3.2999	8.5844	3.8929	2.8458	3.1255	0	4.8124	0	0	0	0
31.21	14.441	3.4251	0	0	0	0	0	0	0	0	0	0	0	0	0	0	0	0	0	0	0	0	0	0	0	0	0	0	0	0	0	0	0	0	0	0	0	0	0	0	0	0	0	0	0	0	0	0	0
0.89785	0	0	0	2.733	4.6496	0.18541	9.3065	6.1818	10.562	12.037	11.079	12.966	17.89	15.442	18.295	13.001	9.39	11.876	13.319	6.2345	9.7176	4.4458	6.1367	6.2958	12.446	12.638	36.708	66.863	105.35	136.32	179.9	234.46	298.92	332.27	384.36	460.11	478.18	537.96	605.19	662.11	713.58	741.65	758.03	792.43	813.94	883.02	874.9	868.3	858.47
0.96723	2.0585	0	1.5429	0	2.1415	5.4695	7.1019	0	6.0387	5.6902	7.2756	0.91944	11.936	16.653	23.082	25.78	39.3	43.92	46.714	59.599	49.553	64.315	64.884	59.782	66.873	76.35	85.193	83.95	77.597	79.295	68.882	76.068	78.273	75.303	80.293	82.171	78.52	79.819	70.501	68.284	69.087	88.35	84.208	87.999	86.516	76.319	78.642	71.115	68.688
28.787	6.337	8.4026	0	0	0	0	0	0	0	0	0	0	0	0	0	0	0	0	0	0	0	0	0	0	0	0	0	0	0	0	0	0	0	0	0	0	0	0	0	0	0	0	0	0	0	0	0	0	0
16.241	0	0	0	0	1.8725	0	3.0689	0	2.9482	0	0	0	0	0	0	0	0	0	0	0	0	0	0	0	0.60959	6.4025	9.2137	5.3769	10.071	3.554	11.938	16.08	13.19	25.822	24.867	40.419	41.16	49.06	53.065	60.6	72.616	76.166	55.248	51.551	63.81	66.215	62.487	72.014	77.325
1.6752	5.818	0	0	0	0	0	0.91585	0	0	0	1.4813	5.4698	5.6851	0	0	0	0	0	0	0	0	0	0	0	0	0	0	0	0	0	0	0	0	0	0	0	0	0	0	0	0	0	0	0	0	0	0	0	0
0	0	0	0	8.6295	14.034	16.766	22.439	22.353	33.471	42.926	33.835	39.507	43.771	37.363	41.42	44.136	40.931	58.101	50.416	38.782	41.707	44.014	50.018	46.858	49.739	45.772	45.469	33.399	39.693	37.11	44.235	45.307	35.481	38.8	52.809	51.655	59.516	61.004	62.32	73.131	72.929	83.608	108.74	98.347	110.6	116.56	109.98	116.63	125.7
0.63266	0	0	15.584	9.4031	0	3.9488	0	0	0	0	0	0	0	0	0	0	0	0	0	0	0	1.1191	0	0	0	0	0	0	0	2.0542	0	0	0	0	0	0	0	0	0	0	0	0	0	0	0	0	0	0	0
0	0	0	0.025662	0.081793	4.5655	7.3528	12.235	5.5683	7.1367	2.4095	8.525	11.73	7.1953	17.036	15.022	16.107	24.784	29.137	37.522	27.829	34.804	34.929	36.805	44.552	48.33	45.48	52.835	55.994	55.834	46.865	47.117	59.937	60.704	65.077	66.983	72.336	86.486	80.097	79.61	91.299	89.139	87.106	89.649	99.22	93.41	92.085	101.01	104.29	92.899
8.1975	0	0	0	0	0	16.346	17.277	16.583	15.473	22.877	21.425	21.144	21.173	22.21	17.69	27.146	20.072	25.311	23.186	28.757	24.642	25.912	24.948	19.535	30.44	34.949	24.461	26.371	33.034	42.97	38.337	42.671	32.77	38.027	38.664	50.121	55.654	54.194	48.212	57.888	58.118	66.376	61.33	65.454	65.502	78.258	79.964	77.961	83.597
0	0	0	24.389	30.134	25.016	21.901	20.101	43.368	44.062	42.404	38.529	57.696	70.538	80.154	94.628	114.1	122.06	121.14	147.18	125.79	143.86	163.8	187.71	227.4	253.52	301.59	333.05	370.2	413.67	484.5	472.74	526	561.2	582.12	660.06	688.26	708.49	753.23	777.14	807.25	811.31	852.09	877.46	895.11	903	958.66	957.37	971.35	973.26
14.48	2.4333	0	0	0	0	3.1532	0	8.6839	8.2925	5.6155	4.4581	7.2649	23.746	13.6	26.047	17.472	36.479	25.02	34.263	41.617	60.189	78.533	91.424	115.88	134.41	160.81	186.74	208.95	228.9	235.78	255.18	276.64	286.25	322.66	328.34	350.03	355.43	364.21	367.36	391.94	393	380.96	389.09	388.84	384.67	376.01	387.87	387.83	390.59
4.7274	0	0	20.833	2.148	9.0038	0.95787	0	4.6545	7.5892	4.1337	9.9651	19.877	3.1726	12.188	7.9492	16.62	14.99	18.924	21.566	54.225	98.718	134.13	160.95	189.79	230.36	253.7	280.1	326.96	339.16	326.95	352.67	367.78	391.71	406.75	406.69	426.87	439.65	404.17	424.83	445.72	462.41	484.39	477.82	463.11	478.87	466.67	471.97	488.36	481.29
9.0594	1.7174	0	0	3.9939	4.8298	0	0	0	0	0	0	0	0	0	0	0	0	0	0	0	0	0	0	0	0	0	0	0	0	0	0	0	0	0	0	0	0	0	0	0	0	0	0	0	0	0	0	0	0
1.7912	0	0	2.0765	0	5.3495	3.778	10.898	5.9047	7.5854	24.392	25.718	27.616	23.743	18.348	1.9167	15.703	22.335	23.958	24.308	33.098	30.032	19.753	24.665	19.018	30.646	18.546	19.246	25.832	33.688	24.245	16.789	29.997	24.089	24.248	28.364	21.726	25.241	27.108	26.426	21.512	15.323	17.542	21.842	25.274	20.396	29.022	33.589	38.77	24.95
12.816	3.3286	4.5149	3.4308	0.5934	0	0	0	0	0	0	0	0	0	0	0	0	0	0	0	0	0	0	0	0	0	0	0	0	0.41172	0	0	0	0	0	0	0	0	0	0	0	0	0	0	0	0	0	0	0	0
40.815	0	0	0	0	0	0	0	0	0	0	0	0	0	0	0	0	0	0	0	0	0	0	0	0	0	0	0	0	0	5.8138	1.1788	0	0	0	3.6475	0	7.0704	5.0908	11.509	14.439	31.476	34.841	57.567	83.57	106.43	119.99	156.37	162.63	182.65
0	0.10862	0	0	8.9475	0	3.9277	0	0	3.0726	1.0611	0	0	0	0	0	0	0	0	0	0	0	0	0	0	0	0	0	0	0	0	0	0	0	0	0	0	0	0	0	0	3.5764	3.2535	10.933	13.334	19.712	21.987	20.473	16.571	31.876
0	0	0	4.1004	9.272	2.9473	6.3295	0	3.3053	5.9477	9.1828	7.0166	0.98639	5.0391	4.4386	5.0375	4.2194	10.399	8.14	0	2.3771	0	3.7742	0	0	3.2043	0	0	0.41148	0	0	0	0	0	0.11329	0	0	0	0	0	0	0	0	0	0	0	0	0	0	0
0	1.9384	0	0	0.32529	0	11.468	13.062	0.88994	4.4254	7.4601	5.7111	15.388	11.877	0	3.9689	1.902	0	15.49	3.4368	0	0	0	2.3332	0	9.1943	0.53529	22.095	17.39	33.383	40.144	46.571	51.941	63.159	69.986	79.178	77.547	77.701	72.478	78.503	78.697	86.827	83.531	84.999	98.511	103.36	107.8	100.93	105.28	101.69
0.33177	0	0	11.783	7.4416	3.1499	17.113	14.947	13.748	5.2645	2.416	6.6002	0.74617	1.4549	4.1098	3.554	9.3687	4.5956	19	18.301	18.656	14.565	17.737	20	27.43	33.867	22.521	28.408	27.311	33.383	42.301	12.341	6.9029	19.065	3.1727	10.463	0	2.8526	2.7083	2.9974	0.57968	20.696	8.3028	13.66	0	8.5165	9.8959	22.812	10.443	3.425
8.6935	14.532	5.6112	0	0	0	0	0	0	0	0	0	0	0	0	0	0	0	0	0	0	0	0	0	0	0	0	0	0	0	0	0	0	0	0	0	0	0	0	0	0	0	0	0	0	0	0	0	0	0
1.5103	3.9986	0	5.1954	0	0	14.996	7.7186	16.018	21.103	19.99	17.325	20.941	19.822	22.584	9.3056	5.0975	8.6201	7.0797	4.8052	9.3829	11.327	11.568	16.836	10.672	13.705	33.155	28.813	29.82	25.344	41.956	37.298	44.346	53.625	49.592	46.486	26.864	25.632	23.365	18.297	19.166	5.522	24.497	2.4618	8.6433	2.101	15.492	10.893	11.228	21.65
0	0	0	25.972	4.9355	10.379	9.2202	9.8953	13.135	14.37	16.347	13.635	27.336	13.632	5.9986	22.626	11.279	7.1212	3.3422	0	0.084206	1.8261	3.3081	0	0	5.9515	13.278	4.5247	12.834	6.9844	13.829	0	0	0	0	0	0	0	0	0	0	0	0	0	0	0	0	0	0	0
2.8023	35.421	2.6196	0	0	0	6.4657	49.965	58.972	0	76.222	47.806	62.288	87.483	136.8	175.39	188.23	174.38	154.82	164.67	153.73	157.88	145.67	136.08	123.65	156.87	146.59	153.04	120.44	162.69	146.34	164.3	176.3	195.22	201.25	199.81	204.28	198.92	199.83	203.81	196.08	202.61	212.08	230.47	248.54	255.77	298.8	305.34	326.04	351.77
0	0	0	15.195	6.5009	2.4532	14.966	13.831	22.843	26.327	17.651	33.938	25.926	43.161	28.707	39.641	29.913	36.832	33.612	39.058	38.808	39.992	37.355	36.965	32.19	34.689	27.42	28.588	38.222	29.725	68.753	25.974	24.277	18.477	34.659	38.681	42.379	38.751	30.151	26.038	32.45	36.831	27.04	32.659	23.658	29.63	37.123	35.249	42.6	38.166
22.273	11.018	0	0	0	0	0	0	0	0	0	0	0	0	0	0	0	0	6.0186	4.923	10.729	0	0	0	0	0	2.4328	0	0	0	5.3103	0.4834	14.495	0	3.1796	2.1341	10.999	0	0	0	0.88053	0	1.8426	4.2377	6.054	0	0.53744	0	0	1.3597
0	0	0	17.915	14.479	6.0669	18.069	22.742	30.616	15.369	22.341	13.927	24.134	30.231	28.75	38.176	32.164	30.898	33.131	34.044	31.123	33.466	32.434	28.016	35.939	35.174	41.798	39.113	45.114	31.186	53.103	4.4179	27.913	23.885	27.731	36.134	55.915	38.267	18.025	24.215	16.989	18.924	32.002	34.774	41.849	28.388	27.505	41.383	27.412	43.771
0	0	0	21.077	21.702	9.4706	15.137	12.222	24.519	21.917	17.825	15.42	25.114	33.24	28.384	43.736	44.417	50.885	44.498	44.322	29.685	25.167	26.94	25.653	39.977	26.694	38.135	34.611	39.471	38.996	41.925	5.6116	7.3265	5.4852	11.877	10.512	10.852	2.3901	3.1589	1.4071	3.6097	3.9053	3.1124	0	0.52269	0	11.385	0	0.69482	0.23198
2.5349	0	0	18.839	7.2249	9.0465	12.113	9.8388	21.774	6.2938	22.644	7.996	22.159	19.242	28.079	25.289	29.113	28.299	26.437	33.298	40.411	37.577	45.6	31.776	34.031	48.092	48.933	39.923	48.214	36.359	64.547	12.104	38.624	34.5	33.133	50.267	54.9	52.554	53.471	40.426	48.344	46.979	59.342	63.202	86.042	83.662	93.011	89.074	101.64	116.67
16.224	8.2931	5.6088	0	0	0	0	0	0	0	0	0	0	0	0	0	0	0	0	0	0	0	0	0	0	0	0	0	0	0	0	0	0	0	0	0	0	0	0	0	0	0	0	0	0	0	0	0	0	0
0	0	0	17.236	26.531	17.323	12.336	7.8541	27.746	25.396	35.704	23.035	34.089	30.149	45.292	48.443	53.866	56.99	52.92	46.54	43.077	39.691	48.221	47.736	53.512	43.358	59.407	53.486	68.51	64.352	76.884	31.768	35.996	28.573	37.739	34.131	36.659	35.782	30	27.399	29.246	27.234	28.223	22.505	24.934	33.785	34.639	37.87	34.25	30.399
0	0	0	0	14.463	0	18.55	0.063342	14.911	14.635	11.232	10.422	1.1466	9.1328	4.3919	3.4683	23.514	29.714	27.243	21.661	53.749	79.223	75.14	92.507	96.444	110.72	121.96	124.08	161.82	142.99	172.43	171.07	180.34	196.6	201.6	201.13	213.85	221.77	215.28	217.47	239.44	231.49	220.23	236.46	200.15	216.75	219.45	207.64	196.84	200.9
7.3665	0	0	6.0504	5.2692	0	0	7.4946	6.7077	8.702	11.778	9.0553	6.7004	4.1943	10.002	3.4641	6.5909	4.1591	0	0	10.838	2.3617	8.6789	2.6462	0	2.7126	1.1083	4.4044	0	0	5.7327	0	0	0	0	1.9696	13.732	18.21	15.576	13.304	12.944	21.889	18.044	19.769	13.098	23.746	34.958	30.045	33.99	39.753
2.2196	6.9646	2.6738	0	0	0	0	10.501	0	0	0	5.4713	8.0869	0	0	0	0	0	0	0	0	0	0	0	0	0	0	0	0	0	0	0	0	0	0	0	0	0	0	0	0	0	0	0	0	0	0	0	0	0
1.2102	1.8535	0.18591	0	3.8367	0	0	0	0	0	4.1293	10.068	6.3267	4.4447	0.52572	1.7877	0	3.0972	0	0.91461	0	0	0	0	0	0	0	0	0	0	0	0	0	0	0	0	0	1.9102	19.415	27.15	44.089	29.697	53.653	37.988	20.024	10.401	23.416	20.494	27.338	15.226
12.525	0.43461	0	2.4897	0	0	6.7767	9.8792	4.8234	3.466	0	1.0273	18.227	10.552	0.9066	9.6389	4.987	0.17306	0.19428	0.22562	0	0.94846	0	0	0	0	0	0	0	0	0	0	0	0	0	0	0	0	0	0	0	0	0	0	0	0	0	0	0	0
0	4.5169	0	0	2.8165	3.1575	0	0	0	0	0	0	0	0	0	0	0	0	0	0	0	0	0	0	0	0	0	0	0	0	0	0	0	0	0	0	0	0	0	0	0	0	0	0	0	0	0	0	0	0
0	0	0	1.8075	5.9586	0	9.6658	0	11.802	15.81	17.294	16.129	17.54	19.225	22.323	19.447	27.88	33.775	33.291	29.12	39.571	30.671	30.418	36.776	39.391	38.857	36.311	28.994	26.223	34.488	28.453	34.5	46.138	31.985	30.961	36.321	45.455	32.737	34.106	33.897	35.418	38.384	32.024	38.6	38.848	40.626	34.509	34.661	28.153	33.867
15.916	0	0	1.0054	0	1.8795	0	0	0	15.378	0	0	0	0	0	0	0	0	0	0	0	0	0	0	0	0	0	0	0	0	0	0	0	0	0	0	0	0	0	0	0	0	0	0	0	0	0	0	0	0
0.35273	0	0	18.484	12.529	5.57	3.1973	11.586	8.17	14.718	15.966	28.179	26.824	18.995	29.159	20.171	29.78	22.502	16.084	0	10.049	13.22	7.6425	19.008	16.518	24.683	46.54	45.988	50.622	56.066	89.546	54.362	75.552	79.897	88.424	81.171	82.869	89.427	87.514	97.875	104.91	76.833	92.756	115.03	105.02	127.97	117.83	113.27	110.68	130.26
4.9219	0	0	0	3.0775	1.4453	4.5573	4.8806	5.5738	13.106	5.0116	9.6373	13.583	15.466	14.601	12.724	19.066	18.02	25.667	36.464	16.245	27.816	38.382	35.878	44.157	43.744	46.317	55.055	49.336	48.956	53.111	60.998	68.886	64.455	8.3598	23.687	16.773	25.264	24.865	29.446	21.519	32.287	41.4	41.234	48.05	49.718	37.773	34.864	45.92	50.443
3.9415	3.1766	0	4.8148	0	0	0	9.8237	0.44682	0.96121	6.7086	0.8311	2.6461	0	0.42871	0	0	0	0	2.1957	11.397	7.9164	14.334	17.811	12.911	21.291	8.6345	15.787	15.826	22.669	26.197	8.4883	6.1831	20.143	17.265	12.506	15.338	21.264	15.312	20.858	18.639	12.992	11.382	15.32	20.862	19.254	30.737	26.585	29.944	33.133
2.3775	7.311	0.10344	0	0	0	0	0	0	0	0	0	0	1.3269	0	0	0	0	0	0	0	0	0	0	0	0	0	0	0	0	0	0	0	0	0	0	0	0	0	0	0	0	0	0	0	0	0	0	0	0
13.207	0	0	0	0	5.4496	0	11.098	4.4959	6.1243	0	0	0	0	0	0	0	0.79869	0	0	0	0	0	0	0	0	0	0	0	0	0	0	0	0	0	0	0	0	0	0	0	0	0	0	0	0	0	0	7.7802	3.9756
6.7483	2.1345	3.3791	2.0499	0	0	0	0	0	0	0	0	0	0	0	0	0	0	0	0	0	0	0	0	0	0	0	0	0	0	0	0	0	0	0	0	0	0	0	0	0	0	0	0	0	0	0	0	0	0
5.4643	8.3223	0	7.1855	0	2.7634	0	4.353	14.157	12.358	16.095	12.087	10.39	16.494	16.56	10.06	2.7423	3.4782	8.9774	10.262	9.4363	2.6059	14.047	12.874	7.5502	3.6065	15.997	14.425	7.9691	10.701	23.479	12.897	13.869	28.937	20.787	20.457	13.889	4.4867	4.9167	0	0	0	0	0	0	0	0	0	0	1.188
0	0	0	4.0316	6.9032	0	4.9798	20.03	16.583	22.131	16.416	26.228	13.941	11.485	9.075	18.44	18.833	5.2802	9.3844	9.3875	6.2614	15.647	11.581	4.5551	0	8.8536	2.4182	2.9421	3.1802	0	8.6176	0	0	5.8048	0	0	11.49	12.939	0	0	0	0.68958	9.6128	3.2405	1.4679	12.229	16.059	22.617	22.599	27.027
1.1519	0	0	0	1.2301	6.4244	9.1716	9.0563	13.875	15.44	13.395	8.8594	6.6756	3.9644	3.2272	2.8846	1.9132	6.9043	0	0	0	0	0	0	0	0	0	0	0	0	0	0	0	0	0	0	0	0	0	0	0	0	0	0	0	0	0	0	0	0
0.5998	0	0	13.233	12.695	9.26	10.881	17.231	25.646	14.484	18.83	13.221	19.994	33.14	23.173	25.697	27.064	31.039	29.125	29.227	36.975	32.698	33.582	30.169	39.685	36.841	43.428	45.73	50.949	42.029	70.266	18.453	40.353	44.317	51.069	55.21	74.043	71.151	73.663	68.613	65.202	68.427	70.81	70.127	84.96	70.728	73.402	83.741	78.168	86.474
9.9367	0	0	6.9616	8.9224	5.5373	10.678	9.2892	8.0483	2.3554	0.82186	0	0	0	9.349	9.7555	12.009	15.688	34.269	33.761	31.979	35.442	42.278	47.782	57.046	54.686	51.792	60.492	73.549	73.091	85.665	55.8	58.847	63.529	47.231	48.032	45.605	44.051	48.983	43.718	57.295	55.247	50.447	40.425	44.429	40.597	46.275	54.509	30.574	21.617
2.315	0	0	29.409	1.8748	9.3324	0	0	9.9801	14.572	12.024	20.048	14.408	7.0396	17.616	20.026	22.62	1.1966	2.3115	8.4724	11.328	10.772	15.167	14.308	5.5508	26.891	35.012	22.019	32.477	41.068	48.699	28.599	34.81	35.645	42.847	39.727	41.167	44.806	48.885	46.628	49.288	33.42	32.204	20.497	7.555	11.234	7.8502	3.6858	7.6773	26.985
0	0	0.18608	0	5.8059	3.4266	16.515	3.7153	17.985	22.149	25.656	15.578	16.906	14.045	20.682	18.342	17.528	22.658	21.092	25.241	17.72	16.82	20.675	19.524	27.905	28.593	31.158	24.503	40.094	22.737	33.707	39.735	44.946	46.445	51.69	50.918	52.592	60.108	59.501	63.422	60.109	73.562	69.222	77.207	79.022	88.9	86.829	82.821	90.136	103.84
0	2.7024	0	0.71817	1.255	5.642	13.373	14.753	24.304	10.343	26.314	19.299	17.383	9.6594	26.176	30.278	27.708	27.805	30.482	43.292	15.604	30.477	30.529	48.853	29.22	22.556	16.098	20.025	36.704	24.766	36.902	17.157	19.403	30.296	28.338	28.232	24.139	12.166	16.921	6.1673	13.348	1.1995	4.7758	0.66917	0	3.4932	13.485	7.8139	2.8167	0
0	5.4817	0	6.2836	0	3.2378	0	17.761	4.342	8.985	12.29	25.555	29.819	0.13085	2.7126	0.65016	8.3769	10.799	10.955	11.212	6.8333	5.3361	0	12.242	9.7423	20.877	15.412	13.646	15.011	24.27	23.005	17.739	24.951	23.676	31.446	26.606	25.3	27.829	31.746	29.475	28.147	31.918	30.911	35.009	37.66	44.05	47.268	48.098	53.305	49.233
8.4816	0	0	0	0	3.3707	2.4559	0	0	0	0	0	0	0	4.4583	0	0	4.9826	0	0	4.4396	0	0	0	0	0	0	0	0	0	0	0	0	0	0	0	0	0	0	0	0	0	0	0	0	0	0	0	0	0
1.886	3.5592	2.8324	0.14577	0	0	0	0	5.8638	1.684	2.0566	3.373	3.9928	1.6188	0	0	0	7.3305	10.308	10.628	1.3942	12.973	9.2808	9.8532	10.056	8.3059	0.59112	7.6088	7.7008	10.102	12.001	4.4653	11.733	9.0004	6.8032	5.3409	9.7436	14.073	4.3272	0	1.6664	5.6007	0	0	0	0	2.5025	8.5069	4.4011	10.042
17.252	10.814	0	6.9291	0	0	1.4596	0	8.2807	3.0839	0	0	0	9.423	0	0	0	0	0	0	0	0	0	0	0	0	0	0	5.7481	0	7.0408	0	0	0	0	0	0	0	0	0	0	0	0	0	0	0	0	0	0	0
0	0.29854	0	10.917	0.81055	0	0	0	1.0254	0	0	13.272	0	6.6061	13.173	0	6.1558	0	6.2301	0	1.7567	2.017	0.51402	0	0	0	0	0	0	0	19.093	0	0	0	6.3899	10.102	6.8491	7.9482	0	0	8.7829	4.9181	0	0	0	0	5.0381	2.1441	10.847	7.3944
2.5632	2.5609	1.506	0.48564	3.5177	0	0	0.72685	0	0	0	0	0	0	0	0	0	0	0	0	0	0	0	0	0	0	0	0	0	0	0	0	0	0	0	0	0	0	0	0	0	0	0	0	0	0	0	0	0	0
13.765	5.8616	0	0	2.0391	0	0	0	0	7.2011	0	0	0	0	0	0	0	0	0	0	0	0	0	0	0	0	0	0	0	0	0	0	0	0	0	0	0	0	0	0	0	15.204	0.38494	1.9928	0	0	0	15.345	6.3586	10.23
0	0	0	17.574	6.4861	11.209	18.995	20.82	31.243	18.541	28.89	30.387	12.814	11.514	8.7545	32.201	29.95	38.929	49.893	66.889	68.877	64.451	86.359	100.64	98.925	102.28	110.09	108.6	121.18	134.72	158.7	108.61	123.62	142.02	123.48	126.72	135.7	137.31	134.16	134.25	141.17	129.29	127.37	136.48	140.04	146.37	150.74	150.83	143.85	136.31
12.039	7.9382	1.8908	0	0	0	0	0	0	0	0	0	0	0	0	0	0	0	0	0	0	0	0	0	0	0	0	0	0	0	0	0	0	0	0	0	0	0	0	0	0	0	0	0	0	0	0	0	0	0
0	0	0	12.018	9.9707	0	15.645	16.032	23.36	16.28	1.2457	24.126	21.846	33.478	34.244	22.374	37.066	37.901	28.848	23.613	29.991	40.407	33.951	28.405	35.901	35.42	36.807	46.12	54.551	64.138	99.658	56.279	72.123	61.061	88.649	94.387	105.78	120.7	119.44	141.99	148.91	166.29	171.71	168.79	173.3	174.38	189.58	187.4	180.77	175.39
3.7915	0	2.6118	0	0	3.8931	5.764	5.7326	0	0	0	0	0	0	0	0	0	0.15957	0	4.4101	1.9663	0.32711	0	0	0	0	0	0	0	0	0	0	0	0	0	0	0	2.8228	0	0	0	0	1.404	0	0	0	0	0	0	0
49.9	11.101	0.0074372	0	0	0	0	0	0	0	0	0	0	0	0	0	0	0	0	0	0	0	0	0	0	0	0	0	0	0	0	0	0	0	0	0	0	0	0	0	0	0	0	0	0	0	0	0	0	0
0	0	0	12.93	20.018	20.749	13.815	9.1762	12.987	13.903	26.161	40.358	41.602	46.699	42.504	37.78	38.814	37.077	43.297	33.011	52.539	61.427	62.909	46.912	40.041	50.989	47.972	37.799	42.071	32.464	61.951	9.908	24.62	13	8.6896	0.12033	0.46151	7.7607	2.7903	11.761	19.775	22.387	23.938	29.896	29.283	30.7	38.144	35.32	32.329	35.436
27.926	7.4535	0	7.0185	0	0	0	0	0	0.20862	0	0	0	0	0	0	0	0	0	0	0	0	0	0	0	0	3.005	8.4468	8.2732	10.239	2.4958	0	6.4624	1.738	8.9205	5.8721	1.6776	12.926	0	5.7608	0	2.9935	7.6165	3.7507	0.53421	0	0	0	0	0
19.957	3.3017	0	0	0	0	0	0	0	0	0	0	0	0	0	0	0	0	0	0	0	0	0	0	0	0	0	0	0	0	0	0	0	0	0	0	0	0	0	0	0	0	0	0	0	0	0	0	0	0
0	0.022948	8.4938	0	3.4413	4.1781	5.7938	8.6693	5.2675	5.4555	11.981	16.364	8.7476	6.1492	16.883	19.517	13.734	33.357	21.796	36.016	39.079	28.105	30.831	32.965	30.482	29.89	20.537	25.099	28.699	33.809	37.994	33.037	29.588	32.317	32.689	37.349	37.988	30.01	43.344	37.704	41.058	39.218	40.901	41.213	41.237	44.279	43.654	43.621	49.915	59.507
10.63	1.275	0	2.2566	1.1311	0	0	0	0	0	0	0	0	0	0	0	0	0	0	0	0	0	0	0	0	0	0	0	0	0	0	0	0	0	0	0	0	0	0	0	0	0	0	0	0	0	0	0	0	0
10.767	1.9307	0	0.75438	1.4166	0	0	0	0	0	0	0	0	0	0	0	0	0	0	0	0	0	0	0	0	0	0	0	0	0	0	0	0	0	0	0	0	0	0	0	0	0	0	0	0	0	0	0	0	0
14.784	2.2414	0	0	0	0.13623	0	0	0	0	0	0	0	0	0	0	0	0	0	0	0	0	0	0	0	0	0	0	0	0	0	0	0	0	0	0	0	0	0	0	0	0	0	0	0	0	0	0	0	0
0	0	0	0	3.4942	13.279	23.479	17.499	28.205	27.716	40.097	41.294	36.574	32.506	44.252	50.342	56.609	61.485	61.575	52.933	58.325	60.564	72.063	76.694	70.913	71.924	78.236	75.508	81.929	99.798	94.692	92.717	98.337	113.28	100.91	98.114	109.05	104	113.6	106.15	100.79	111.25	118.48	104.42	99.443	92.183	111.33	114.41	118.01	120.49
10.805	6.0781	0.76617	0	4.2457	0	0	0	0	0	0	0	0	1.956	0	0	0	0	0	0	0	0	0	0	0	0	0	0	0	0	0	0	0	0	0	0	0	0	0	0	0	0	0	0	0	0	0	0	0	0
0	0	0	22.773	5.8119	14.449	21.11	31.952	34.595	25.578	33.427	42.571	28.741	30.733	42.854	55.059	47.528	56.332	60.906	50.362	75.646	80.296	88.66	85.148	94.432	90.818	79.471	95.361	110.64	114.44	137.09	93.165	120.26	120.14	129.52	123.46	130.47	147.17	157.69	168.59	179.74	165.43	176.72	192.09	196.47	195.05	183.47	171.76	169.34	168.85
3.0386	0	0	15.646	13.038	6.286	10.111	13.926	23.207	9.2746	11.083	7.1441	13.013	23.805	22.246	20.412	10.257	22.649	15.45	17.298	22.778	10.723	16.469	6.8956	7.6676	7.7525	12.278	1.3342	13.696	0	27.962	0	0	0	0	0	0	0	0	0	0	0	0	0	0	0	0	0	0	0
0.96648	0.53653	0	7.4923	0	0	12.287	9.4699	15.694	14.247	25.853	26.923	26.199	25.08	33.033	27.27	25.7	35.355	33.948	32.167	31.424	34.761	38.744	37.602	37.27	41.604	36.161	41.1	46.71	36.731	57.961	46.873	51.151	61.886	52.016	52.385	38.642	37.557	36.233	22.012	32.071	22.637	31.957	19.585	21.873	20.924	25.62	25.527	49.797	59.695
5.3749	8.2671	0	4.6495	0	0.79978	0	10.26	0	0	0	1.4383	0	0	0	0	0	0	0	0	0	0	0	0	0	0	0	0	0	0	0	0	0	0	0	0	0	0	0	0	0	0	0	0	0	0	0	0	0	0
3.5314	4.019	0	0.18704	0	5.0704	0	0	0	4.0649	4.6706	2.6882	0.79866	0	0	1.2707	0	0	0	4.9127	15.924	0	16.881	7.9875	11.77	13.312	27.303	18.297	9.4139	16.56	12.124	1.8895	4.2846	0	3.0431	4.0218	3.3505	1.7105	6.3233	5.4007	4.7269	0	4.8764	16.828	20.095	14.072	10.943	12.282	3.295	8.9583
10.532	8.8175	0	16.256	0	0	0	5.0578	7.7439	1.5733	0	0	0	14.417	8.0962	8.7499	12.28	17.56	14.806	15.097	16.59	9.933	14.739	7.3833	22.429	23.23	26.357	27.063	18.975	12.152	50.948	1.4743	27.241	26.963	35.619	55.729	65.156	66.604	59.33	55.402	53.589	50.885	57.737	55.536	69.685	60.822	62.7	78.177	68.366	76.759
30.881	6.8342	1.9836	0	0	0	0	0	0	0	0	0	0	0	0	0	0	0	0	0	0	0	0	0	0	0	0	0	0	0	0	0	0	0	0	2.2255	0	1.5484	5.1015	7.1846	23.801	25.157	21.18	27.224	27.505	23.231	26.363	27.115	27.754	38.323
0	0	0	10.228	7.3297	0.65049	10.985	11.074	20.715	20.556	26.553	17.155	18.153	17.141	14.427	13.16	6.1662	4.9765	0.23219	0	3.842	2.2984	0	4.0755	2.2536	0.41762	10.536	17.848	11.339	12.112	27.682	13.911	26.399	43.031	59.811	73.78	79.819	93.447	138.25	151.75	178.1	184.8	206.34	198.82	235.87	242.81	273.77	293.97	313.69	328.23
0	0	0	2.053	7.4033	3.0282	6.4916	9.4402	6.847	7.2264	15.074	0	11.703	14.125	8.5924	6.4513	12.07	5.0999	23.739	22.929	28.347	33.806	26.147	17.94	22.347	16.064	9.8553	16.281	20.818	21.861	36.779	23.79	32.221	29.661	29.437	36.238	36.39	39.706	29.122	36.346	47.937	42.408	46.749	39.245	42.448	47.982	53.047	45.467	40.23	37.681
6.327	0	0	0	1.4783	0	2.9571	1.2333	5.0857	5.1636	0	1.6359	2.8182	5.9595	0	0	7.4092	0	0.97052	0	0	0	0	0	0	0	0	0	0	0	0	0	0	0	0	0	0	0	0	0	0	0	0	0	0	0	0	0	0	0
13.772	0	5.0729	0	0	9.6242	0	0	0	0	0	0	0	0	0	0	0	0	0	0	0	0	0	0	0	0	0	0	0	0	0	0	0	0	0	0	0	0	0	0	0	0	0	0	0	0	0	0	0	0
13.613	0	0	13.937	10.479	0	5.1624	4.0452	0.54271	0	0	0	0	0	0	0	0	0	0	0	0	0	0	5.714	2.7049	0	0	0	0	7.8483	20.716	0	2.9422	14.574	0	0	0	0	0	0	5.0299	6.1202	0	0	0	0	6.7959	20.132	2.9592	0
3.6445	2.0066	0	0	3.2699	2.1701	0	0	0	0	0	0	0	3.0977	0	0	0	0	0	0	0	0	0	0	0	0	0	0	0	0	0	0	0	0	0	0	0	0	0	0	0	0	0	0	0	0	0	0	0	0
15.589	0	0	0	0	1.1673	0	7.8591	0	10.25	4.0975	1.0364	0	0	0	0	0	5.3601	4.2237	0	0	0	0	0	0	0	0	0	0	0	0	0	0	0	0	0	0	0	0	0	0	0	0	0	0	0	0	0	0	0
8.9499	0	0	2.0229	0	2.2932	1.2915	10.468	6.9889	19.064	17.682	8.9959	0	0	0	0	0	0	0	0	0	0	0	0	0	0	0	0	0	0	0	0	0	0	0	0	0	0	0	0	1.9923	0.39643	0	0	0	0	2.5367	0	6.4913	0
0	0	0	10.736	4.8942	2.4862	14.902	12.727	20.003	20.041	31.841	23.974	29.398	18.494	28.602	22.271	13.894	14.683	21.227	21.102	12.225	24.136	33.628	22.176	18.098	26.007	24.419	28.693	25.755	25.113	34.492	11.368	22.131	33.106	35.38	35.545	31.177	25.512	32.544	20.352	20.719	24.873	33.509	6.1389	18.291	16.539	23.108	18.059	26.38	33.475
9.765	0	0	6.6197	0	0	0	0	4.4006	10.056	8.8854	6.3309	1.931	4.4336	11.696	8.8475	9.6883	12.748	11.607	4.1255	13.676	14.205	10.287	12.984	4.9719	5.7511	8.0557	3.7547	2.6575	0	14.395	9.4074	9.5934	10.403	13.779	3.83	11.741	15.521	21.253	11.015	10.567	10.586	17.144	13.416	4.4562	9.0886	10.978	15.394	12.226	18.453
10.572	11.941	0	1.2895	0	0	0	0	0	0	0	1.9896	0	0	0	1.0625	0	3.8057	0.99677	0	0	0	3.4846	0	0	0	0	0	0	2.8981	0.80439	4.1134	0	3.3249	0	0	0	0	0	0	0	0	0	0	0	0	0	0	0.79676	3.7927
2.9818	0	0	17.432	5.7454	8.3761	6.9631	13.485	0	15.84	13.65	17.644	16.937	18.286	15.733	28.692	23.558	22.956	13.197	12.454	17.156	28.399	18.925	37.829	31.3	39.321	53.925	54.717	70.057	76.094	96.229	69.967	84.593	88.594	95.475	90.981	84.274	90.711	90.215	73.443	84.469	74.125	90.355	122.15	116.03	129.38	124.19	137.6	142.21	143.21
0	0	0	12.357	3.7957	10.514	23.278	11.383	23.857	26.325	21.571	18.756	6.7353	10.623	1.5041	25.172	12.546	16.174	21.329	16.284	23.551	29.883	29.305	26.679	32.883	27.477	31.922	38.618	59.277	66.265	90.71	75.34	118.06	157.55	144.58	181.4	202.18	198.43	210.67	230.68	251.04	234.97	246.9	251.81	246.76	251.22	268.34	255.22	257.99	250.19
2.3286	0	0.52418	0	0	8.2667	0.24378	6.1641	1.1936	0	0	0	0	0	0	0	0	0	0	0	0	0	0	0	0	0	0	0	0	0	0	0	0	0	0	0	6.0061	18.25	11.131	13.001	5.04	19.243	18.734	8.5565	5.9737	0	4.4716	11.683	17.809	12.235
23.028	13.591	0	0.41219	0	0	0	0	0	0	0	0	0	0	0	0	0	0	0	0	0	0	0	0	0	0	0	0	0	0	0	0	0	0	0	0	0	0	0	0	0	0	0	0	0	0	0	0	0	0
0	0	0	0	6.8737	8.2285	0.53289	7.6258	11.149	3.5308	10.547	13.733	3.8864	17.685	12.041	8.424	13.831	9.7969	14.954	6.2783	10.017	10.416	26.617	22.573	17.658	21.292	22.024	11.523	20.558	21.415	22.653	18.327	19.79	23.172	21.633	25.498	30.838	35.963	31.78	32.633	29.644	29.286	35.285	41.076	44.904	39.672	33.71	41.121	42.066	45.501
0	1.0369	0	1.6931	0	8.1295	8.9964	0	1.3492	0	5.0639	0	6.5298	0	0	0	0	0	0	0	0	0	0	0	0	0	0	0.087361	25.345	18.69	39.353	27.492	44.854	48.329	47.915	50.314	66.454	72.265	79.371	77.962	95.817	100.68	122.01	120.58	130.26	138.02	151.09	152.96	157.49	161.2
31.798	3.7573	0.21535	0	0	0	0	0	0	0	0	0	0	0	0	0	0	0	0	0	0	0	0	0	0	0	0	0	0	0	0	0	0	0	0	0	0	0	0	0	0	0	0	0	0	0	0	0	0	0
0	0	0	0	6.3416	3.0313	10.97	13.305	2.1604	5.6757	9.5236	14.668	16.726	14.651	6.634	12.076	20.557	19.438	18.501	22.551	17.237	15.057	8.4067	22.143	12.574	18.726	8.4996	13.353	12.402	14.013	13.572	16.414	19.917	18.697	24.374	25.798	13.578	13.246	17.953	9.0736	11.73	7.2689	16.189	15.33	17.96	17.429	14.029	17.724	14.346	9.4661
0	0	0	22.033	24.691	20.148	24.549	11.477	18.505	22.799	29.883	16.782	9.9826	22.596	37.243	52.917	57.549	44.201	44.852	43.023	40.379	25.214	30.979	44.68	54.212	52.208	49.693	61.217	82.549	98.484	89.752	65.83	80.315	52.564	87.653	118.34	106.96	117.62	104.33	128.14	140.9	129.76	157.45	132.99	151.61	132.21	150.31	151.83	155.54	169.99
2.8154	8.0104	0	2.6733	0.15952	0	2.086	11.551	15.239	18.248	19.866	19.564	22.325	21.207	17.057	19.476	15.843	18.352	14.143	10.802	12.67	11.96	14.153	9.2227	6.7257	8.8357	24.131	21.903	20.38	14.979	31.403	33.286	41.644	51.169	51.385	41.711	42.725	42.472	36.038	30.098	36.398	27.458	36.179	26.412	32.198	31.844	47.051	35.94	39.319	52.895
0	0	0	23.659	20.029	9.156	9.8911	6.4795	18.155	18.321	23.699	11.922	14.921	21	29.925	34.777	50.151	49.175	59.494	69.668	48.534	62.291	72.825	78.296	85.551	83.701	94.754	97.954	108.91	110.72	115.57	77.265	77.624	83.843	97.599	92.291	89.144	85.47	86.078	89.453	97.897	88.491	89.434	86.997	84.429	87.677	91.985	87.059	71.84	80.662
19.247	6.9932	0	0	0	0	0	5.4608	2.031	2.6297	0	4.5771	0	0	0	0	0	0	0	0	0	0	0	0	0	0	0	0	0	0	0	0	0	0	0	0	0	0	0	0	0	0	0	0	0	0	0	0	0	0
27.99	7.1944	6.8288	0	0	0	0	0	0	0	0	0	0	0	0	0	0	0	0	0	0	0	0	0	0	0	0	0	0	0	0	0	0	0	0	0	0	0	0	0	0	0	0	0	0	0	0	0	0	0
1.3898	0	4.5928	0	0	1.3272	0	0	2.0135	0	0	0	0	0	0	0	1.075	7.0375	6.0284	5.0842	11.107	3.2774	8.005	6.369	1.6959	4.5478	19.303	8.7674	0	0	0	0	0	0	0	0	0	0	0	0	0	0	0	0	0	0	0	0	0	0
8.5662	7.2323	0	0	0	0	3.2536	0	0	0	0	0	0	0	0	0	0	0	0	0	0	0	0	0.77731	0	0	0	0	0	0	0	0	0	0	0	0	0	0	0	0	0	0	0	0	0	0	0	0	0	0
23.334	3.547	0	0	0	0	0	0	2.9436	0	0	2.0093	3.4838	0	0	0	0	0	0	0	0	0	0	0	0	0	0	0	0	0	0	0	0	0	0	0	0	0	0	0	0	0	0	0	0	0	0	0	0	0
19.491	1.7616	0	0	0	0	0	0	0	0.59891	0	2.3684	4.3168	10.352	7.4088	7.634	15.048	22.201	31.615	33.805	41.725	57.85	62.112	80.399	84.077	93.822	93.898	112.86	110.15	133.07	133.26	136.09	128.59	140.56	152.18	156.68	159.03	169.07	179.22	156.76	155.97	155.5	140.86	150.69	144.13	143.42	131.58	137.53	137.13	124.98
16.638	0	0	3.3917	5.4811	0	0	0	0	0	0	0	0	0	0	0	0	0	0	0	0	0	0	0	0	0	0	0	0	0	0	0	0	0	0	0	0	0	0	0	0	0	0	0	0	0	0	0	0	0
4.8476	9.311	3.95	0	0	2.9109	0	1.1261	8.2933	2.4177	1.555	13.468	8.0608	21.243	15.448	16.43	8.4576	0	0.87166	10.99	0	5.1967	0	3.4177	2.0866	6.0563	0	3.5767	1.3974	2.9892	0	0	0	0	0	0	0	0	0	0	0	0	0	0	0	0	0	0	0	0
14.61	8.6383	0.45487	0	0	0	0	1.208	0	0	0	1.9155	2.2269	0	0	0	0	0	5.064	6.2419	13.416	10.338	8.8211	12.776	11.527	12.935	12.43	15.925	19.028	28.374	30.885	22.965	30.558	32.539	31.542	32.273	33.157	35.617	31.689	38.671	36.88	37.403	34.277	32.26	39.63	40.895	48.469	44.511	49.803	48.085
0	0	4.8299	3.245	0	0	1.6646	1.3555	8.9216	4.5292	5.3566	0	0	0	3.0298	5.6053	8.3518	5.3421	3.6928	3.7021	0	0	0	0	0	0	0	0	0	0	0	0	0	0	0	1.2736	5.1155	2.9874	7.1444	25.981	35.29	31.313	46.745	38.728	46.371	41.616	44.294	54.52	56.649	62.589
0	0	0	0	4.8299	4.606	9.5518	13.947	0.092133	4.7181	8.0603	10.435	12.706	13.296	7.8912	11.999	10.654	13.322	18.537	14.457	14.772	11.602	5.8133	9.6543	11.382	8.0525	1.8499	10.727	6.3091	4.8075	17.758	13.446	22.195	22.075	26.149	21.313	12.343	9.7396	11.331	7.5906	13.224	8.9162	15.077	9.0692	11.334	10.651	9.192	11.687	8.0586	2.5696
3.7644	0	0	15.921	6.8364	6.3548	14.072	13.491	13.113	13.633	6.7765	0.16491	17.664	20.736	19.99	17.785	24.598	21.881	30.002	21.824	24.763	16.46	25.658	13.981	18.203	22.844	27.424	21.502	22.828	17.455	46.782	0	3.1813	4.8	8.1423	17.049	24.766	12.236	14.883	0	12.3	8.1049	13.076	10.941	18.634	15.765	9.2312	22.685	15.982	27.629
26.57	7.8433	0	0	0	0	0	0	0	0	0	0	0	0	0	5.7846	10.663	24.85	35.23	66.323	82.306	92.536	90.922	105.71	120.17	150.16	162.39	183.17	180.89	182.1	192.14	182.09	199.68	209.56	221.06	213.5	220.03	214.1	217.78	234.01	220.18	224.7	227.97	233.18	236.04	237.55	243.03	235.57	211.27	214.41
30.565	7.5103	0	0	0	0	0	0	0	0	0	0	0	0	0	0	0	0	0	0	0	0	0	0	0	0	0	0	0	0	0	0	0	0	0	0	0	0	0	0	0	0	0	0	0	0	0	0	0	0
11.302	11.783	0	15.428	0	0	0	0	0	0	0	0	0	0	0	0	0	0	0	0	0	0	0	0	0	0	0	0	0	0	0	0	0	0	0	0	0	0	0	0	0	0	0	0	0	0	0	0	0	0
4.1803	0.75769	0	0	1.5925	0	2.2772	5.6956	0.43271	1.8204	0	0	0	3.2646	0	1.638	0	0	0	0	0	0	0	0	0	0	0	0	0	0	0	0	0	0	0	0	0	0	0	0	0	0	0	0	0	0	0	0	0	0
0	0.25708	0.85296	0	0	9.239	0	2.323	0	0	1.294	0	6.4912	0.082178	0	0	0	0	0	0	0	0	0	0	4.3144	14.661	26.269	37.887	52.759	63.366	70.077	78.433	101.85	117.24	147.28	162.93	185.08	207.76	213.69	220.49	236.26	262.19	270.37	229.37	271.46	265.69	267.63	292.99	300.86	297.3
3.718	5.8127	0	0	0	0	0	0	0	0.059534	4.7032	0	0	0	0	0	0	0	0	0	0	0	0	0	0	0	0	0	0	0	0	0	0	0	0	0	0	0	0	0	0	0	0	0	0	0	0	0	0	0
0	1.9729	0	5.9944	9.4235	6.3094	7.0745	0.48009	0	0	0	0	0	0	0	0	0	0	0	0	0	0	0	0	0	0	0	0	0	0	0	0	0	0	0	0	0	0	0	0	0	0	0	0	0	0	0	0	0	0
25.389	0	0	21.444	0	0	13.526	5.9135	0	0	9.3576	0	0	0	0	0	0	0	0	0	0	0	0.075147	0	0	0.6071	0	0	0	8.0913	9.9176	0	0	0	0	0	0	0	0	0	0	0	0	0	0	0	0	0	0	0
0	0	0	5.8216	0	5.0257	9.8214	9.2207	7.7925	13.297	18.095	21.864	19.384	29.802	50.199	61.704	58.711	67.195	83.245	93.47	106.97	134.02	127.57	151.91	161.69	31.99	33.01	25.31	32.751	30.571	24.32	35.522	35.441	40.723	38.781	61.402	54.227	69.746	65.725	79.065	48.192	68.782	77.969	87.48	70.813	71.75	74.886	80.407	82.152	91.202
0	0	0	0	7.2224	0	15.557	5.4532	16.374	18.396	0.23551	13.553	4.9638	8.4434	3.3654	3.7239	1.4988	11.619	0	1.1373	0	0	0	0	0	0	0	0	0	0.91072	0	0	0	0	0	0	0	0	0	0	0	0	0	0	0	0	0	0	0	0
38.471	9.6287	0	0	0	0	0	0	0	0	0	0	0	0	0	0	0	0	0	0	0	0	0	0	0	0	0	0	0	0	0	0	0	0	0	0	0	0	0	0	0	0	0	0	0	0	0	0	0	0
18.924	0.90612	0	0	0	0.36977	0	0	3.4687	6.9855	0	0.77388	0	9.5399	7.7388	12.323	8.5053	18.369	0	3.8297	4.0838	1.2708	0	0	0	0	0	0	0	0	0	0	0	0	0	0	0	0	0	0	1.446	0	0	0.62163	0	1.5461	0	0	0	0
19.736	0	0	4.1119	2.9185	3.9078	7.8733	8.6556	15.303	1.1226	2.624	2.8336	0.078271	6.5665	1.6097	5.2186	1.3825	9.7954	21.361	16.452	13.485	17.465	27.604	28.599	31.804	38.182	28.514	26.756	33.829	43.935	62.854	32.984	37.294	47.07	23.132	32.245	22.629	30.809	21.487	28.231	20.773	29.327	20.507	5.995	9.5385	13.878	20.169	30.347	15.692	8.9074
0	0	2.9413	0	4.4369	11.01	0	2.6561	0	2.4997	2.928	3.6871	13.564	11.619	13.454	10.125	0	14.289	10.011	23.441	20.802	11.917	10.011	17.141	3.6818	15	4.6056	6.6254	9.2303	17.612	8.3059	9.8357	0	0	2.2524	3.6997	0	9.1828	8.5544	8.6807	5.5454	2.951	3.972	6.9478	4.7692	1.3136	13.112	15.907	26.836	30.174
31.948	5.168	0	0	0	0	0	0	0	0	0	0	0	0	0	0	0	0	0	0	0	0	0	0	0	0	0	0	0	0	0	0	0	0	0	0	0	0	0	0	0	0	0	0	0	0	0	0	0	0
0	0	0	1.5798	3.7249	0	7.7325	1.4815	0	0	0	2.4259	14.351	14.075	5.1456	0	3.2377	10.633	10.658	6.2276	5.3919	7.2207	0	5.9868	0	4.815	11.443	3.572	9.7785	1.8558	3.4742	0	4.9481	15.566	8.3344	1.279	1.4818	3.1094	12.247	4.4542	14.248	7.3493	11.184	8.2857	14.426	14.754	15.765	17.362	5.8115	15.181
8.1053	5.2236	0	8.6861	0	0	4.3476	0	2.9574	0	0	0	0	0	0	0	0	0	0	0.014497	10.288	25.555	29.914	69.124	110.28	115.9	153.41	154.75	195.03	228.52	279.53	258.62	286.99	316.12	303.08	331.04	306.6	326.43	336.63	319.11	344.75	327.51	330.13	340	342.58	367.06	361.89	352.35	371.98	366.62
0	0	0	10.58	7.5409	0	12.436	9.1762	11.72	17.69	3.7854	12.528	20.259	25.557	26.881	12.786	20.868	5.1948	15.262	7.7828	15.641	25.657	21.11	39.408	46.175	63.522	79.528	97.616	96.313	120.67	161.06	143.86	141.13	150.34	182.19	185.12	192.69	195.59	199.3	199.7	223.95	224.97	194.8	215.73	228.38	211.51	230.95	225.84	235.81	228.15
6.5507	0	0.36066	2.0834	0.94207	6.888	0	12.527	0.54643	9.9028	27.16	23.401	25.163	25.702	39.958	27.199	31.495	45.183	29.685	33.658	52.387	36.954	39.286	61.721	46.039	51.947	51.616	68.211	59.109	73.219	78.096	66.649	60.416	67.137	54.731	67.401	64.627	54.585	61.94	78.08	72.832	77.842	72.967	89.444	88.107	90.068	94.676	90.157	80.714	85.088
0	0	0	12.602	8.031	6.1456	19.44	7.2112	16.188	20.02	7.2348	21.247	16.804	22.43	29.733	17.182	19.486	10.121	7.2246	9.9234	13.185	15.492	10.64	3.6682	0	5.8499	0.39555	3.2588	8.7878	11.818	40.114	4.9775	8.0385	0	5.3923	22.302	18.051	9.3063	2.4172	10.782	13.62	9.2023	12.862	7.0814	1.1243	3.7376	15.266	7.3163	15.324	16.284
0	5.2277	3.4594	3.6078	0	0	0	0	0.55826	0.11241	5.4191	0	9.4752	2.7979	3.7075	11.031	10.866	5.2319	7.0082	3.1458	3.0286	7.3083	13.354	14.787	13.571	17.511	16.24	5.1779	7.3333	5.904	6.4488	9.9058	13.367	15.522	7.707	22.004	19.987	17.893	15.764	18.495	10.951	12.71	12.058	11.873	16.994	17.77	24.919	22.149	24.427	18.265
40.985	17.814	3.6372	0	0	0	0	0	0	0	0	0	0	0	0	0	0	0	0	0	0	0	0	0	0	0	20.381	3.9559	19.399	11.575	14.88	8.3753	15.45	8.472	26.058	27.637	26.276	34.763	37.24	41.492	52.151	57.838	84.879	79.979	100.19	130.47	124.22	161.49	176.45	181
0	0	0	1.8701	6.3479	6.4582	1.3227	7.3499	11.155	3.172	6.0342	7.9618	3.4386	14.663	5.2611	11.972	13.005	20.565	31.675	27.999	31.827	22.523	35.763	41.838	36.694	45.092	42.968	47.067	53.649	58.986	71.184	67.05	69.946	84.531	90.282	96.645	123.26	138.7	144.98	143.15	161.15	173.77	177.8	195.24	199.99	200.22	208.78	214.97	213.25	228.04
4.941	0	0	0	0	0.95161	5.1917	0	2.8779	0	0	0	10.035	0	9.6296	0	3.5022	4.0316	4.3753	3.5806	0	1.2608	0	2.6948	3.7181	6.0645	7.2313	10.608	12.913	8.2672	7.9479	9.5786	12.588	23.71	14.153	16.382	3.8365	8.4582	7.4693	10.001	13.01	10.133	9.4601	8.5026	11.055	10.443	20.921	16.5	6.8409	12.409
5.839	9.6485	0	4.1234	0	0	0	6.4464	7.9409	9.8586	11.706	15.846	12.156	23.322	19.91	14.201	12.582	11.542	10.514	9.5554	13.481	14.03	13.363	14.578	9.183	11.127	20.399	13.698	17.16	10.483	27.833	19.263	29.312	34.283	31.5	34.331	23.593	17.857	17.088	9.2723	10.804	1.1315	8.5467	0	3.9752	0	5.5609	0.59464	5.1728	12.803
7.9095	0.080832	0	8.1721	0	0.71694	0	2.0315	0	0	0	0	0	0	0	0	0	0	0	0	0	0	0	0	20.459	25.757	55.797	71.666	96.573	110.48	148.86	171.48	211.15	223.1	249.96	284.94	328.83	353.27	372.59	413.43	409.14	447.81	453.86	499.44	513.36	529.1	564.9	571.46	599.08	603.6
0	0	0	1.3291	5.6246	4.1092	0	1.0078	6.6253	6.96	9.6415	4.6882	10.69	5.9828	5.2288	14.054	16.51	23.048	38.759	51.421	61.068	82.396	100.8	108.58	111.44	138.55	143.27	156.9	153.03	174.33	191.4	177.63	191.16	198.93	211.97	219.43	195.46	239.12	239.29	224.93	232.69	216.94	226.26	228.93	218.91	221.13	209.98	227.54	226.29	234.79
11.508	12.295	0	0	2.2189	8.0404	11.997	0.33821	15.314	11.979	20.745	13.213	10.817	13.521	14.017	0.17539	4.9352	10.978	8.8972	0	1.5938	0	9.5509	8.1003	4.162	0	0	0	6.5659	5.9806	0	3.7403	3.9715	2.0856	4.0473	4.7363	0	0	0	0	0	0	0	0	0	0	0	0	3.3678	0
13.051	3.7471	0	0	0	2.7586	0	0	0	0	0	0	0	3.9861	0	0	0	0	0	0	0	0	0	0	11.43	4.2919	1.1326	16.576	26.993	26.709	31.217	42.477	51.767	58.58	72.008	69.111	89.911	82.769	98.939	108.13	116.42	128.28	119.15	130.02	131.28	142.79	141.58	149.69	152.19	151.9
6.3102	0	0	2.0474	2.5058	0	2.1121	8.0453	5.6462	1.3171	0	2.6711	1.9297	3.8153	6.7839	4.4074	9.2655	7.9263	6.0549	9.3098	15.723	18.371	21.103	17.991	15.19	21.089	25.922	26.015	29.761	31.514	32.14	37.682	38.801	29.14	30.167	34.764	56.185	51.242	55.349	45.585	49.518	46.772	49.673	42.687	49.707	54.745	60.559	61.357	62.239	68.136
7.1174	5.2685	0	0	1.9125	0	0	0	0	0.4698	0.35131	0	0.74073	3.1363	0	0	0	0	0	2.48	0	4.7425	2.5625	0	0	0	0	3.1954	14.397	38.438	59.572	88.744	132.26	169.46	194.48	241.83	275.33	342.62	381.93	410.75	419.36	456.15	485.48	512.07	531.87	523.43	532.3	563.66	565.75	557.11
10.993	0	0	12.527	3.2536	0	1.2485	2.9959	7.627	0	0.89436	0.93213	0.32678	3.9663	3.5293	0.38197	1.791	4.6291	9.5263	13.958	19.449	26.607	35.44	30.836	30.269	23.669	13.235	18.503	29.565	26.642	44.083	17.994	19.48	33.616	15.107	18.133	7.3291	17.505	7.7217	12.764	14.976	35.822	14.973	10.401	2.4615	17.233	11.742	22.602	14.973	14.588
8.631	2.1887	0	0.42649	0	1.0189	0	11.433	0	0	0	2.6318	2.2438	0	0	0	0	0	1.4293	0	0	0	0	0	0	0	0	0	0	0	0	0	0	0	0	0	0	0	0	0	0	0	0	0	0	0	0	0	0	0
4.6047	6.962	0	0.2083	0	0	0	3.2981	3.1604	8.4538	6.0449	6.8588	1.4196	20.759	6.7506	23.705	11.378	13.227	15.868	23.88	5.2227	1.7587	3.5231	4.1969	42.131	53.334	54.797	58.132	56.399	58.204	63.497	63.631	73.925	85.917	107.83	111.91	126.71	143.97	141.29	155.07	158.78	173.25	172.53	180.09	189.58	176.96	200.45	202.64	213.14	208.88
2.4494	4.6046	0	0	0	3.6387	0	0	0	0	0	0	0	0	0	0	0	0	0	1.3385	0	0	0	0	0	0	0	0	0	0	0	0	0	0	0	0	0	0	0	0	0	0	0	0	0	0	0	0	0	0
4.3721	0	0	3.9304	7.0179	0	1.3604	0	0	0.25834	0	0	2.8689	8.6637	15.226	9.2965	7.9698	12.508	17.196	12.302	11.56	15.439	4.5387	7.8077	13.644	0	4.9387	0	9.1754	11.201	14.728	20.453	30.711	26.525	40.979	41.344	57.167	47.457	46.984	57.344	56.746	55.993	57.697	67.015	66.114	65.905	56.366	69.22	63.021	66.473
0	0	0	0	5.3451	7.8463	4.0942	12.021	6.9889	3.5547	17.23	23.618	29.846	28.986	21.345	16.889	29.681	25.506	30.719	24.408	28.36	35.841	37.081	30.016	34.213	35.933	38.454	33.208	36.969	37.167	36.194	38.078	37.421	39.2	34.738	41.921	38.522	41.068	39.879	40.696	41.643	39.874	38.538	44.639	47.394	51.596	52.675	41.067	49.335	43.952
3.6768	0	0	0	1.2251	0	2.9347	5.8965	4.9663	0	0	2.4811	23.081	47.587	78.672	127.65	160.58	188.75	216.98	268.23	304.03	338.58	354.26	415.06	420.12	434.08	473.62	485.45	499.22	484.39	546.6	585.17	540.1	593.34	550.39	568.18	612.23	582.85	600.51	590.8	612.93	612.18	647.22	623.4	651.3	661.44	651.35	627.29	638.06	623.69
0	0	0	0	4.6882	10.101	0.16109	5.866	14.346	21.191	14.292	11.748	26.829	21.422	43.197	30.289	35.959	38.565	32.619	46.889	53.413	58.62	64.23	63.458	65.35	73.58	56.732	76.509	88.58	78.833	86.985	73.896	77.324	86.166	92.42	88.901	76.615	76.574	84.065	96.04	84.943	84.535	90.03	91.723	84.141	83.561	87.244	82.79	96.364	94.746
2.042	0	0	0	2.7885	6.4172	0.098533	0.62116	0	2.0484	0	0.72051	9.3527	15.058	17.449	12.781	10.535	17.248	23.595	25.943	35.752	40.302	43.041	59.5	56.483	47.12	38.07	30.276	37.888	32.193	24.676	20.95	27.292	18.274	24.95	21.105	33.169	24.901	27.325	44.956	52.591	50.423	60.49	77.386	91.691	103.47	100.01	120.41	132.4	147.36
4.385	0	0	0	0	2.4887	0.070318	0	0	0.92503	1.0707	13.832	24.762	50.879	57.34	64.429	72.402	91.592	103.64	133.87	135.23	142.23	160.82	166	171.13	175.12	181.43	176.44	181.93	187.97	191.89	181.11	184.46	204.6	199.66	188.22	194.83	180.58	201.35	196.35	199.53	196.75	200.3	205.94	196.05	208.63	190.33	203.41	209.35	203.65
7.9026	2.2614	0	2.8963	0	1.3418	0	0	0	0	0	0	0	0	0	0	0	0	0	0	0	0	0	0	0	0	0	0	0	0	0	0	0	0	0	0	0	0	0	0	0	0	0	0	0	0	0	0	0	0
6.547	3.4833	0	2.8495	0	0.052967	0	11.773	6.5224	3.6529	5.4601	9.0466	4.2697	0	2.4389	0	1.7026	0.10745	3.0394	3.8794	2.4265	0.58858	0.9411	1.8865	0	1.4751	0	0	0	2.6243	6.0652	0	0	7.2285	8.3579	9.9104	3.1007	12.998	8.9945	19.926	22.521	24.304	23.711	31.013	41.554	40.374	53.312	49.472	54.605	48.874
9.6437	4.2318	0	0	0	3.7532	0	0	0	0	0	0	0	0	0	0	0	0	0	0	0	0	1.4996	0	0	0	0	0	0	0	0	0	0	0	0	0	0	0	0	0	0	0	0	0	0	0	0	0	0	0
0	6.3207	0	6.8906	4.1751	4.4954	17.064	17.288	28.997	17.868	45.447	29.813	27.965	25.688	31.71	48.658	43.614	46.978	56.829	63.006	61.937	60.968	63.308	80.044	57.936	55.663	84.09	131.06	180.37	233.51	317.06	340.34	399.6	476.92	570.94	628.36	696.17	726.35	766.24	825.18	899.4	939.41	993.87	1025.1	1067.9	1072.7	1129.2	1149.6	1135.9	1125.1
1.8927	0	0	14.269	0	10.024	12.796	8.8722	13.249	3.1078	2.3413	0	0	0	0	13.716	0	11.511	7.701	9.8418	15.463	21.996	22.067	20.704	26.107	13.823	21.048	29.678	36.095	40.504	51.439	25.174	54.399	57.326	62.169	82.218	67.046	76.944	88.174	86.783	100.41	75.604	99.259	96.364	108.7	113.48	112.53	109.45	111.82	97.285
4.1855	0.5976	2.232	1.5194	0	0	0	0	0	1.7051	0	0	3.0409	3.7005	2.7851	8.0209	0.12483	0	0	7.2129	15.508	29.364	48.506	74.122	95.09	112.77	129.08	149.35	167.37	185	210.32	227.94	253.94	268	276.69	284.72	294.84	296.79	303.42	311.56	310.2	313.28	322.82	326.86	318.07	338.9	358.38	345.49	342.99	356.21
0	0	2.1143	0	3.3752	11.556	0	13.153	22.465	0	5.4983	7.2655	0.82897	7.9296	5.7841	1.1706	3.5432	12.76	9.5949	4.736	11.767	9.4489	10.318	9.6574	5.9284	10.585	8.8751	0.89957	7.6373	5.9828	10.233	0.57771	0	2.2921	0	0	0	2.2313	0	0	0	0	0	0	0	0	0	0	0	0
3.6309	0	0	0	7.6267	3.5941	0	6.5857	2.6734	5.9881	0	4.4031	4.3387	4.9563	0.37366	6.6338	9.2929	8.9408	11.835	13.79	15.651	18.469	9.9852	16.189	22.449	13.234	11.922	1.8048	19.513	14.504	25.896	15.142	19.665	22.634	8.8014	17.413	27.324	52.034	104.38	116.23	111.75	104.97	107.84	109.5	97.458	153.18	157.42	166.54	186.71	171.17
10.734	8.3651	0	0.027533	0	0	0	0	0	0	0	0	0	0	0	0	0	0	0	0	0	0	0	0	0	0	0	0	0	0	0	0	0	0	0	0	0	0	0	0	0	0	0	0	0	0	0	0	0	0
0	0	13.599	10.128	0	0	0.79067	2.4845	0	10.993	13.95	10.277	14.976	22.072	34.939	38.604	44.494	72.033	73.487	58.272	61.222	63.373	71.463	81.649	81.25	80.757	95.244	92.698	99.409	96.19	97.387	87.325	98.806	96.643	95.909	97.074	100.33	97.139	110.85	96.252	105.25	109.81	104.74	90.526	100.64	77.182	75.898	81.284	82.514	84.576
0	0	0	0	3.8098	0.93831	7.4562	3.4214	4.9643	0	6.744	1.9707	3.0496	0	0	6.6267	3.9983	5.7174	0	0	0	1.2372	4.6427	25.707	22.818	24.815	30.21	30.596	21.462	42.054	28.432	37.537	52.355	57.545	75.964	52.17	65.412	46.267	74.149	93.445	85.37	96.88	116.09	98.669	134.49	105.66	121.82	108.23	132.63	144.33
0	0	0	0	6.5616	7.334	4.766	7.3881	2.4723	6.8187	4.6461	15.605	9.9335	20.971	20.171	25.413	30.775	23.5	30.111	35.025	41.107	38.996	44.684	56.561	52.791	63.008	57.378	66.81	59.582	73.712	68.51	73.846	89.41	88.367	94.276	89.286	97.213	99.547	88.478	105.68	100.28	117.56	109.94	113.03	103.21	108.48	105.15	116.87	118.68	113.91
26.222	0	0	0	0	0	0	0	0	0	0	0	0	0	0	0	0	0	0	0	0	0	0	0	0	0	0	0	0	0	0	0	0	0	0	0	0	0	0	0	0	0	0	0	0	0	0	0	0	0
7.9274	5.2078	3.0316	0	0	0.39872	0	0	1.3663	9.4082	2.8554	0	0	0	0	0	0	0	0	0	0	0	0	0	0	0	0	0	0	0	0	0	0	0	0	0	0	0	0	0	0	0	0	0	0	0	0	0	0	0
0	0	0.70034	0	0	4.7474	12.518	11.888	5.8664	11.204	16.505	16.197	22.506	8.9416	12.017	22.121	22.212	26.969	26.183	35.77	23.809	16.781	7.4489	5.1426	10.137	3.5906	0	4.2361	0	0	0	0	0	0	2.0205	0	0	0	0	0	0	0	0	0	0	0	0	0	0	0
0	0	1.8422	0	6.8952	6.1681	0.69863	1.9908	5.2685	9.6577	15.901	10.699	8.3656	10.674	10.499	5.7704	10.07	19.032	12.775	9.4772	14.978	6.8391	12.912	5.9885	9.3495	18.6	12.117	3.4092	12.052	3.4637	2.1929	3.4462	9.63	6.8101	8.3301	7.5023	12.017	6.4911	4.9897	10.545	8.302	15.009	3.9438	9.2211	15.157	9.791	16.796	12.11	8.9895	17.735
0	0	0	0	0	6.9989	16.338	9.317	2.4688	5.647	10.869	9.589	14.802	10.841	3.28	9.5656	6.7907	12.679	18.27	12.944	7.8657	18.715	11.137	7.9884	9.0032	10.024	3.3787	11.674	19.836	15.093	24.064	20.759	28.754	26.046	24.837	18.062	16.013	16.756	15.12	21.133	22.276	14.182	7.3384	13.618	12.789	21.318	13.237	8.5192	0	0.49617
1.3162	0	0	0	4.7523	5.4506	3.0768	0	9.3655	8.5486	5.0136	1.615	4.768	16.015	14.02	18.171	14.096	7.9705	12.525	7.7309	0	2.6055	8.9805	18.338	9.6988	13.33	11.486	15.638	25.629	20.026	6.671	19.538	13.473	26.881	31.722	20.278	31.032	25.387	19.345	24.503	17.356	20.405	9.6973	14.814	11.119	8.6305	15.93	24.058	14.56	17.621
0.65721	0	0	0	6.9453	3.0586	17.06	8.7136	17.086	6.7645	0	0	0	0	0.17605	0.44222	0	12.25	0	1.1328	0	0	0	0	0	0	0	0	0	0	0	0	0	0	0	0	0	0	0	0	2.0498	0	0	15.667	5.8447	18.618	0	19.788	24.968	13.623
21.283	14.561	4.1924	13.867	0	0	0	0	0	0	0	0	0	0	0	0	0	0	0	0	0	0	0	0	0	0	0	0	0	0	0	0	0	0	0	0	0	0	0	0	0	0	0	0	0	0	0	0	0	0
35.716	14.515	0	0.38681	0	0	0	0	0	0	0	0	0	0	0	0	0	0	0	0	0	0	0	0	0	0	0	0	0	0	0	0	0	0	0	0	0	0	0	0	0	0	0	0	0	0	0	0	3.9121	13.973
0	0	0	15.5	13.57	5.8774	2.1565	0	7.3644	10.416	13.223	0	0	9.9908	17.436	15.445	30.655	21.02	18.251	21.358	5.7974	6.1287	6.209	11.464	9.0889	0	10.08	8.353	13.897	11.644	11.412	0	0	0	0	0	0	0	0	0	0	0	0	0	0	0	0	0	0	0
3.5468	7.7413	4.4716	1.7257	0	0	0	0	0	0	0	0	0	0	0	0	0	0	0	0	0	0	0	0	0	0	0	0	0	0	0	0	0	0	0	0	0	0	0	0	0	0	0	0	0	0	0	0	0	0
0	0	0	0.83947	3.3063	10.14	3.8575	13.071	8.5513	15.163	7.3631	14.174	11.313	6.8949	14.336	15.378	15.457	13.028	17.758	23.322	5.3752	16.662	5.6194	11.784	11.557	17.959	14.222	26.772	22.774	15.391	30.482	23.415	28.619	24.547	23.299	15.986	23.459	25.327	15.684	21.166	10.013	15.43	7.5249	17.142	19.102	19.97	14.6	8.7159	12.671	10.298
0	0	0	11.319	10.987	24.633	31.118	28.015	46.567	39.337	34.943	34.102	44.411	36.597	53.113	36.34	39.337	33.427	32.739	35.772	42.896	42.938	33.255	25.742	27.369	23.761	25.016	30.876	31.568	33.604	32.549	13.469	14.37	28.601	19.187	20.741	10.317	17.497	17.141	20.799	17.904	21.709	14.155	6.5841	15.359	0	10.669	6.8529	12.011	20.479
0	0	0	3.0311	0	2.2021	3.4587	9.4545	0	9.9844	12.694	1.3185	18.878	14.112	24.642	18.954	23.033	20.738	15.656	20.639	23.507	24.806	18.31	23.817	20.342	22.671	18.435	27.787	26.911	21.011	29.924	19.625	26.214	26.427	14.458	14.144	16.943	14.323	20.145	20.618	19.066	15.196	26.447	16.236	15.034	8.8778	15.892	20.386	20.058	22.907
4.412	5.1881	0	17.963	0	2.3593	1.4729	7.8249	21.601	18.512	6.8647	21.032	27.895	34.132	26.586	25.955	18.572	27.308	27.065	27.662	44.769	71.963	82.133	100.18	116.86	165.17	209.82	262.4	344.68	394.64	486.26	528.45	601.43	698.61	784.12	829.27	924.01	991.68	1070.4	1104.2	1136	1145.9	1245.5	1235.3	1297	1331.6	1368.8	1386.9	1387.4	1474.7
19.637	4.1096	0	0	10.039	0	12.462	0.36225	0	0	4.112	0	0	2.6578	1.1828	1.3753	0	5.5959	0	0	0	24.182	11.461	0	0	9.2208	25.401	17.687	15.129	14.667	17.539	10.798	12.99	6.539	6.9481	3.7179	9.3858	14.465	9.1666	20.726	24.948	27.882	18.035	16.188	21.645	24.485	17.159	21.547	19.559	21.564
1.1057	0	0	1.3633	0.91354	0	7.7841	5.2921	7.3235	0	0	7.0901	4.0665	12.345	6.3583	11.497	16.069	15.856	14.04	10.974	16.527	25.09	22.334	17.045	10.901	11.991	15.791	5.7134	18.46	11.972	10.495	8.8061	23.231	10.677	12.095	5.437	14.459	6.72	3.4834	4.9582	10.331	7.7312	9.9107	6.2201	14.401	6.0656	10.907	3.4355	7.9642	9.8354
6.1921	8.0004	0	0	0	0	1.6657	6.7524	0	0	4.5354	0	0	0	6.5557	5.4176	3.0878	1.073	2.2371	5.0596	13.212	7.8305	14.72	4.6758	9.1556	8.7905	20.205	16.649	17.513	10.021	8.4708	7.714	4.5222	7.9953	14.549	15.239	23.739	26.54	39.531	34.515	42.512	39.066	59.508	69.375	78.326	85.355	79.544	92.035	80.428	77.594
8.2412	2.229	0	20.897	0	0	0	9.7598	0	7.7683	8.6136	5.3453	17.893	14.047	25.383	26.623	29.018	22.854	18.73	18.714	26.601	35.278	21.013	39.632	25.601	29.689	42.594	33.396	36.274	41.141	42.492	13.317	22.613	31.242	22.256	17.16	2.0423	9.7533	0	4.3948	11.581	2.3903	3.6569	3.1114	0.68882	2.7768	0	6.4629	0	3.2349
15.734	0	0	0	0	3.0436	8.7701	6.267	1.1804	3.2794	0	0	2.3651	0	0	7.8485	0	0	0	0	0	0	0	0	0	0	0	0	0	1.1965	0	0	0	0	0	26.219	30.728	39.905	32.647	31.501	32.118	38.139	45.364	52.189	42.263	58.487	55.914	58.435	66.539	56.418
0	2.9624	1.6912	0	0.11136	4.7188	0.31126	7.4375	0	0.040371	6.8705	0	5.9007	3.9331	0	0	0	0	8.551	7.452	8.0415	4.1202	0.91303	3.7187	2.1785	5.687	3.1986	3.4618	7.8361	8.4349	10.988	9.1871	16.971	20.649	25.184	26.249	18.713	15.449	8.1854	9.452	15.838	7.18	12.239	15.412	14.655	6.9946	7.6843	9.606	10.49	0.85517
7.5624	0	0	0.31759	0	4.4048	6.2121	8.5996	6.3992	0	0.12011	0	2.802	3.2813	4.7228	1.9487	0	8.5191	10.889	15.522	5.8465	14.816	17.84	15.166	18.635	26.09	21.485	33.621	38.433	36.317	39.734	46.717	54.025	54.117	53.646	51.353	60.432	72.171	67.467	72.933	73.314	78.426	83.809	76.727	71.178	77.56	70.117	55.107	53.23	47.297
1.6129	3.068	0	0	0	8.9008	0	0	7.8201	2.2899	8.9522	20.309	20.582	1.9602	9.2348	1.9198	6.4699	0.53207	0	0	0	0	0	0	0	0	0	0	0	0	0	0	0	0	0	0	0	0	0	0	0	0	0	0	0	0	1.8393	0.55543	8.2796	24.109
0	4.8263	5.0428	4.7486	0	0	1.1046	5.5802	0	0	0	0	2.7003	0	0	0	0	0	0	0	0	0	0	0	2.7791	0.36863	0	0	0	0	0	0	0	0	0	0	0.60263	0	0	0	0	0	0	0	0	0	0	0	0	0
0	0	0	12.691	0	16.661	20.628	32.55	65.279	75.147	69.492	64.376	93.098	116.98	99.913	94.722	85.142	93.255	87.53	85.566	98.365	89.432	108.3	97.901	100.55	87.292	110.03	100.26	111.19	96.057	118.38	55.212	73.647	65.901	100.04	79.05	83.725	101.96	83.666	94.62	78.828	72.148	87.595	78.566	82.725	76.147	83.213	85.166	95.437	100.99
0	0	0	11.286	15.046	19.388	25.977	19.725	26.328	38.312	50.963	73.399	78.134	79.214	84.681	70.472	63.992	66.143	80.283	81.277	93.861	92.014	87.863	91.674	88.809	91.793	78.615	96.227	91.725	75.257	104.49	50.896	70.332	70.32	63.867	51.27	48.28	46.591	49.748	53.94	55.591	58.312	62.519	66.629	63.579	60.606	79.468	48.465	43.154	48.583
0	0	0	14.66	30.151	31.629	31.093	36.997	50.502	52.605	66.524	53.979	79.432	86.517	105.96	132.56	117.26	131.27	134.71	139.95	125.17	127.63	140.82	162.06	179.89	189.3	233.32	250.07	266.79	300.47	324.79	310.91	339.98	356.79	394.43	396.57	426.32	428.47	442.93	457.7	454.71	461.53	477.62	467.06	470.15	477.19	491.38	487.11	471.8	477.77
2.3664	0	0	2.6627	0.67853	1.8982	1.0145	0	0	0	0	0	2.9101	8.9894	10.397	3.701	0	2.9778	8.2673	7.919	8.5752	0	5.6221	11.565	16.084	17.048	15.394	18.765	15.065	13.595	14.4	23.019	23.668	21.866	39.804	28.198	40.386	28.344	26.257	29.363	41.137	36.87	27.231	36.861	48.11	44.24	36.303	46.453	45.423	37.743
12.984	4.8883	0	6.8638	0	0	1.9663	5.9966	11.363	13.034	11.79	4.5488	20.91	18.428	28.276	31.188	33.974	36.696	35.752	27.39	35.068	27.86	32.169	24.369	39.985	35.651	37.991	30.506	32.772	18.035	46.371	15.86	33.117	41.096	33.345	46.671	58.271	58.473	58.851	45.145	42.985	49.88	76.292	71.244	90.866	77.579	74.217	96.375	85.862	95.104
2.4941	5.9335	0.39614	1.6422	0	1.6263	0	9.3609	11.463	10.272	9.9161	13.854	11.521	8.0613	13.701	7.2719	12.304	11.738	13.328	14.245	19.833	12.517	7.565	12.372	6.2716	10.137	5.026	1.5772	1.8886	12.02	3.5009	0	4.8595	3.2468	0	2.1591	1.3798	0.78998	3.8424	5.8369	0	0.0083953	0	2.6978	0.84079	4.8432	8.7619	7.6805	15.632	10.382
0	0	0	8.5511	4.0944	19.904	17.32	11.24	8.3969	0	0	12.394	25.694	37.043	34.886	32.487	31.735	25.624	39.501	43.167	40.714	46.041	47.005	48.497	51.039	30.475	37.423	44.821	61.522	56.616	76.764	29.092	43.729	51.935	29.884	26.241	18.637	10.307	16.705	15.115	31.954	22.367	19.578	10.562	10.123	0	2.3699	0	0	0.8989
8.9847	0.27301	0	0	0	3.3165	0	0	0	1.1796	0	0	0	0	0	0	0	0	0	0	0	5.3178	9.6479	4.9264	11.719	17.813	29.34	38.492	41.658	43.636	52.208	51.308	56.509	61.299	76.536	81.695	93.362	87.118	86.839	94.121	102.17	105.89	102.2	108.46	120.83	108.3	123.11	125.66	147.54	143.66
0	0	0	0	7.8225	16.9	26.279	23.028	30.918	41.603	43.513	42.964	54.41	64.239	54.237	55.08	67.551	61.313	68.503	64.383	67.796	71.239	61.161	58.926	67.712	80.918	88.124	108.81	137.58	153.61	182.02	216.56	239.17	270.23	312.44	329.97	358.56	400.45	427.95	464.63	478.75	491.03	532.89	545.45	559.47	570.02	571.9	577.07	587.5	563.14
0	0	0.98503	0	2.1635	8.4816	4.0161	6.9334	2.6208	11.452	5.0531	11.935	13.205	20.153	19.978	15.547	7.3327	13.646	13.711	25.134	24.827	13.832	22.556	22.81	14.732	24.12	18.887	24.124	23.142	23.636	26.947	29.422	26.949	21.307	25.753	32.101	30.715	30.77	38.975	39.424	22.92	20.813	22.494	16.824	16.843	14.884	16.651	23.966	22.305	31.383
0	0	0	7.9706	0.49722	0	7.0504	3.7168	6.9122	0	1.9194	5.3774	1.3129	0	0.10117	1.0569	8.9065	11.756	5.81	1.9666	0	0	8.4262	14.217	0	0	0	0	0.89364	5.7336	0	3.9859	8.3536	12.26	11.688	7.5469	4.7083	6.542	10.058	18.641	16.642	8.472	13.529	5.0578	7.2655	9.6487	6.4641	8.069	19.119	13.789
0	0	6.598	0	3.1155	0	4.0844	2.9973	0	0	4.9932	8.7069	9.6822	19.426	14.594	12.211	2.6784	16.423	11.087	24.321	22.575	18.655	21.192	20.187	8.8506	16.522	11.766	14.864	10.633	22.179	15.355	19.714	12.413	11.737	13.845	19.84	20.797	21.497	27.649	26.853	29.698	26.338	31.154	29.672	27.73	21.591	33.754	33.031	42.412	44.679
0	0	0	0.3437	6.7395	4.04	9.0494	9.4553	0.21161	12.232	12.778	11.353	11.303	8.1757	11.984	11.639	16.024	18.002	16.934	14.206	13.177	24.799	11.42	29.597	24.208	28.817	37.474	34.342	42.182	36.866	34.506	45.201	57.133	67.017	79.271	78.214	77.655	78.151	83.678	87.796	95.352	86.456	99.447	92.661	104.6	109.81	97.445	107.61	106.75	113.03
0	0	3.1474	1.9101	4.6388	0	9.499	0	3.8733	12.726	13.584	7.8833	8.4544	15.469	5.4933	12.885	16.119	21.682	9.2168	25.096	26.985	25.959	35.924	33.197	36.721	53.292	51.178	47.616	57.072	51.793	58.675	55.009	67.753	67.462	60.084	67.443	72.665	59	59.615	56.932	61.038	63.331	57.604	59.727	62.791	62.285	63.02	63.714	53.865	65.565
2.9512	0	0	12.201	9.6845	10.58	8.7526	11.1	11.921	6.915	17.674	4.1198	0	1.5731	9.1942	0.95794	7.1687	18.038	19.645	14.181	31.369	21.162	38.464	30.067	41.29	47.566	31.529	33.583	39.58	48.183	54.134	33.497	28.658	25.781	26.917	16.445	10.643	25.558	21.401	35.854	19.949	40.557	27.297	19.696	24.613	29.987	34.391	31.537	27.257	25.828
0	0	0	15.592	22.782	26.15	24.205	14.972	16.972	16.664	25.461	41.273	31.378	28.748	40.734	24.651	18.306	6.8361	22.674	22.007	18.415	40.084	46.622	45.458	52.148	63.893	82.887	106.75	118.3	119.11	157.41	111.6	155	141.06	161.31	155.17	158.15	180.17	190.78	195.9	214.64	222.64	231.3	258.46	239.36	230.58	261.39	238.13	212.22	222.34
0	0	1.7286	1.5802	2.6928	1.1274	1.3329	4.2703	11.14	0.8288	4.5945	6.76	5.538	6.0793	0	0	0	2.5655	1.8712	0	6.3044	0	0.54443	2.2957	0	0	0	0	0	0	0.89767	0	0	0	3.1783	0	0	1.085	0	0	0	0	0	0	0	0	0	0	0	3.2098
7.7507	0	0	0.91552	0	0.78783	0	0	0	0	0	0	0	2.2826	0	0	0	1.4079	0.23778	0	4.9463	0	0	0.74752	1.1344	1.048	0	2.1879	0	1.9968	3.4888	7.0011	8.0503	10.933	8.9638	13.27	28.332	13.229	9.9449	13.273	19.55	16.461	13.52	21.386	21.119	13.932	5.3557	17.455	11.055	17.58
15.073	5.0895	1.0389	3.8989	0	0	0	0	0	0	0	0.99112	0	0	0	0	0	0	0	0	0	0	0	0	0	0	0	0	0	0	0	0	0	0	0	0	0	0	0	0	0	0	0	0	0	0	0	0	0	0
9.138	7.1794	1.9111	1.9955	0	0	0	0	0	0	0	0	0	0	0	0	0	0	0	0	0	0	0	2.3953	0	2.4408	2.0503	2.4748	0	3.9328	5.6912	10.448	11.542	11.691	8.9557	10.439	14.399	8.8604	7.8842	0	0	0.16578	0.70689	0	0	3.3652	7.2703	2.0113	8.8238	7.1089
0	0.0082566	0	1.9408	0.95296	0.698	0.028642	0	2.0381	0	0	11.311	16.425	15.929	17.927	18.68	43.055	59.902	54.588	59.72	80.114	89.498	93.148	118.13	98.486	124.94	132.48	174.49	153.08	175.15	139.58	143.89	171.75	176.93	184.05	152.21	142.8	149.59	144.58	115.44	115.1	54.277	64.162	59.977	76.437	63.973	70.285	81.103	78.267	78.654
0	0	0	0	11.62	3.7008	6.621	11.69	8.1452	10.24	13.597	9.8166	16.04	14.553	16.316	14.468	22.884	15.855	32.89	32.779	36.693	48.936	56.22	57.465	68.653	68.312	73.117	91.926	111.78	139.36	156.54	163.17	195.59	209.97	263.72	289.47	344.93	366.5	413	467.53	524.6	521.54	598.34	585.12	586.31	644.23	653.45	659.61	696.62	651.52
26.323	1.8357	0	0	0	3.2964	0	0	0	0	0	0	0	0	0	0	0	0	0	0	0	0	0	0	0	0	0	0	16.824	34.24	39.165	40.077	57.846	72.803	76.931	105.11	111.56	118.31	123.79	138.84	162.47	163.02	163.71	163.07	153.4	163.93	165.08	166.83	165.55	169.01
3.0469	3.5525	0	0	0	2.3941	0	0	0	0	0	0	0.44171	0	0	0	0	0	0	0	0	0	0	0	0	0	0	0	0	0	0	0	0	0	0	0	0	0	0	0	0.051348	8.1581	0	5.6821	5.6528	12.683	8.6303	3.919	14.971	3.9166
36.756	0	0.75124	0	0	0	0	0	0	0	0	0	0	0	0	0	0	0	0	0	0	0	0	0	0	0	0	0	0	0	0	0	0	0	0	0	0	0	0	0	0	0	0	0	0	0	0	0	0	0
0	0	0	20.818	18.122	9.5028	20.233	17.279	23.472	21.234	19.706	17.968	26.018	31.915	27.038	33.36	37.499	43.452	46.031	41.215	55.987	54.649	56.868	52.543	73.195	67.633	63.566	69.112	78.384	67.383	95.104	36.984	40.694	46.065	40.552	54.388	52.074	48.991	47.695	37.152	40.17	29.637	35.214	37.7	48.094	32.703	26.556	36.444	24.955	41.851
3.1219	0	0	0	0	6.6518	17.649	24.338	14.079	33.857	47.686	73.464	78.915	96.314	111.2	121.62	100.3	141.22	149.71	173.99	188.32	197.78	213.35	221.39	227.9	229.8	241.26	233.75	253.96	271.07	274.29	268.11	262.66	258.72	270.06	270.67	273.45	268.07	278.83	279.28	282	261.98	272.72	289.93	277.08	274.48	282.88	274.8	283.91	300.43
40.623	5.6766	0	0	0	0	0	0	0	0	0	0	0	0	0	0	0	0	0	0	0	0	0	0	0	0	0	0	0	0	0	0	0	0	0	0	0	0	0	0	0	0	0	0	0	0	0	0	0	0
18.526	10.821	0	3.1259	0	0	0	0	0	0	0	0	0	0	0	0	0	0	0	0	0	0	0	0	0	0	0	0	0	0	0	0	0	0	0	0	0	0	0	0	0	0	0	0	0	0	0	0	0	0
0	0	0	7.0881	4.6368	2.2713	1.7362	6.34	4.0385	3.8235	7.0296	0	7.2041	7.3787	5.1036	0	10.75	9.4771	23.411	24.609	42.106	47.391	50.18	66.581	81.288	110.52	114.32	150.71	192.4	214.33	277.39	283.41	335.13	376.07	411.12	441.03	504.57	511.23	447.38	546.18	600.54	611.99	628.54	631.84	636.91	653	658.15	656.49	660.03	598.81
10.259	8.0486	1.6353	0	0	0	0	9.9279	0	1.4042	0	12.08	0.91066	0	2.5466	0	3.642	0	7.5789	0	1.8682	0	4.3774	0	0	4.55	14.693	10.012	6.8922	5.0247	13.019	3.4786	4.6874	0	7.422	13.453	11.826	3.9371	26.976	18.626	11.519	12.144	27.443	20.453	23.232	16.28	22.199	19.401	22.925	21.128
0	0	0	6.1176	0	3.7009	5.0258	9.0517	14.832	3.0773	10.617	14.587	23.768	18.244	18.412	15.474	28.8	19.628	24.801	12.622	49.412	30.751	19.562	12.143	9.1745	7.3569	3.5085	12.901	11.01	11.29	17.287	0.44428	10.499	3.9109	12.202	5.7866	8.4753	4.8895	9.5997	3.4915	21.348	7.2861	8.0247	0	6.1234	0	6.0711	9.0768	0	3.4167
16.16	0	5.99	0	0	0	0	0	0	0	0	0	0	0	0	0	0	0	0	0	0	0	0	0	0	0	0	0	0	0	0	0	0	0	0	0	0	0	0	0	0	0	0	0	0	0	0	0	0	0
5.3529	2.1662	6.3272	0	0	0	0	0	0	0	0	0	0	0.96194	3.9172	0	1.6877	0	0	0	0	0	0	2.5037	0	1.0654	0	0	0	0	0	0	0	0	0	0	0	0	0	0.33179	0	0	0	0	0	12.951	1.0496	18.69	11.364	15.147
15.873	1.7766	1.4166	0	0	1.4216	0	0	0	5.1229	0	0	2.0223	8.053	3.4465	17.419	27.722	40.301	49.229	41.79	47.778	50.447	60.096	58.114	69.896	81.331	97.277	112.26	104.09	111.03	105.34	110.78	110.48	112.63	108.36	120.47	112.07	124.06	115.84	117.94	121.13	132.11	134.58	121.56	116.63	117.22	123.36	122	123.82	124.49
4.436	0	0	0	1.8943	7.0825	0	7.5437	1.1146	12.294	4.3499	1.2786	9.2237	5.9913	9.9534	7.0575	5.1633	8.3421	0	0.92167	4.289	2.8575	2.9046	2.3346	0	0	0	0	0	0	0.9859	0	0	0	0	0	0	0	0	0	0	0	0	0	0	0	0	0	0	0
0	0	1.5257	0.013671	1.4701	10.506	0	12.679	5.4275	16.512	14.534	14.245	16.417	19.099	15.935	2.461	17.584	10.392	9.7835	12.4	22.385	12.101	8.1674	14.049	14.755	14.355	12.235	11.168	22.221	18.507	22.942	18.297	20.24	15.274	27.942	22.707	53.678	54.362	54.926	64.303	30.099	26.153	20.488	29.717	40.501	38.893	26.929	34.75	29.523	28.475
14.901	14.759	0	4.8579	0	0	0	1.5466	15.904	14.306	6.9502	7.6138	26.134	27.865	26.213	22.761	21.065	19.725	34.615	31.544	35.156	59.247	51.91	65.988	68.696	68.659	74.27	77.887	112.12	95.963	105.71	98.014	106.82	104.19	129.7	123.17	123.34	125.52	121.21	113.8	124.11	104.68	129.19	124.54	108.62	118	112.99	117.87	113.78	119.31
2.9451	0	0	0	1.6865	5.8512	0.14744	0	0	0.02433	0.67315	11.131	12.457	6.5758	17.425	7.8238	10.723	13.872	8.9707	15.097	8.4146	10.444	8.8989	14.603	4.0989	10.669	10.813	8.4213	9.08	5.8276	10.25	11.401	16.074	23.124	19.757	20.378	19.758	13.341	24.148	22.744	25.748	22.902	20.282	20.223	19.721	25.211	30.655	24.037	18.752	24.574
7.3463	0	0	0.29196	0	6.3845	3.6749	5.3899	1.0798	7.6266	0	0.08762	1.8268	4.3596	1.5131	0	0	0.27633	2.5853	3.9938	0	0	0.26443	0	0.93818	0	4.0419	9.5894	3.8109	5.3032	3.5882	15.392	23.435	28.32	44.156	63.613	69.079	89.921	113.62	110.67	124.47	141.62	153.09	173.95	187.3	172.81	181.85	194.98	192.82	195.89
0	0	0	32.048	3.1563	11.912	0.68938	14.169	12.478	17.604	24.463	32.19	42.758	42.427	49.253	69.098	83.761	39.26	50.091	99.711	72.748	131.54	141.86	149.95	105.35	122.4	196.93	182.1	196.73	192.52	215.92	198.34	198.54	201.74	210.26	191.76	193.05	199.88	191.32	188.76	207.53	193.22	198.65	191.2	189.62	189.47	196.9	184.47	164.23	172.62
13.205	13.529	4.6056	0	0	0	0	0	0	0	0	0	0	0	0	0	0	0	0	0	0	0	0	0	0	0	0	0	0	0	0	0	0	0	0	0	0	0	0	2.034	1.2604	9.2198	3.8005	5.5196	2.9112	2.6646	2.2235	0	4.7793	7.0017
9.3765	5.1682	0	8.602	0	1.0298	4.822	11.051	14.804	11.243	4.4718	8.1846	14.879	21.512	9.1239	8.3004	1.0804	0	0	0	0	0	0.25245	0	0	0	5.5213	0.85615	10.908	12.593	12.009	0	0	0	11.789	0	7.5606	4.5376	0	0	0	0	9.7823	5.7342	2.0695	2.0418	4.4818	5.4109	13.851	21.901
17.873	2.019	5.7324	0	2.2586	0	0	0	0	0	0	0	0	0	3.8807	14.399	23.185	36.239	47.424	55.363	70.613	94.25	131.15	135.07	157.01	164.74	186.78	180.52	191.52	198.48	202.33	216.18	199.33	201.71	221.79	233.27	216.03	234.9	228.08	221.56	236.79	227.45	231.58	226.68	225.43	240.18	241.59	237.91	242.14	244.82
15.309	6.2502	0	9.3581	2.45	0	0.16188	0	0.23285	0	0	0	0	3.6779	0	2.3893	3.4055	2.7969	10.708	6.0412	7.7876	2.5854	6.8786	0	0	1.6346	3.9624	6.2828	11.848	0	23.27	0	12.469	23.163	27.015	28.276	47.003	51.098	45.697	37.295	47.129	47.97	57.274	59.808	66.421	61.1	61.858	68.432	59.115	69.706
0	0	0	1.3635	11.809	17.801	0	17.149	15.307	25.009	35.215	36.307	27.442	8.5238	29.293	34.827	39.104	35.119	32.824	43.74	35.164	37.194	34.463	33.607	39.876	44.791	51.604	55.014	64.453	59.135	86.451	82.594	110.95	117.84	141.5	162.38	189.07	195.3	217.67	232.07	244.26	249.49	258.48	288.79	298.39	309.12	324.77	354.22	336.56	343.34
0	5.3839	0	12.475	5.2265	0	14.487	0	0	0	0	0	2.0616	4.2506	4.1227	0	0	0	0	0	0	0	0	0	0	0	0	5.0477	25.889	50.894	88.186	74.528	80.317	121.99	151.69	203.39	212.63	223.77	232.88	243.51	280.5	301.63	279.18	323.94	359.29	402.56	404.29	404.01	406.28	409.43
8.5044	1.6271	0	5.2024	0	0	5.7246	1.9756	0	0	0	0	0	0	0	0	0	0	0	0	0	0	0	2.8605	0	0	0	0	0	0	0	0	0	0	0	0	0	0	0	0	0	0	0	0	0	0	0	0	0	0
6.2256	9.0608	0	3.9407	0	0	0	0	0	0	0	0	0	0	0	5.1371	0	13.302	18.803	34.438	70.079	49.592	70.547	78.254	83.112	91.02	96.542	108.01	97.294	115.34	106.22	108.26	100.12	93.295	109.45	81.887	105.89	97.493	95.167	98.097	71.853	60.481	19.642	12.672	0	15.606	0	0	0	0
0	0	3.1661	5.3402	0.24711	5.4994	0	4.5257	0	5.5725	4.2651	7.2859	2.7055	0	4.1983	0	8.3234	0	6.4519	3.236	0	0	0	0	0	0	0	0	0	0	9.4008	0.0072041	5.7645	10.941	19.757	27.275	33.926	37.341	52.076	51.591	49.208	55.292	60.846	66.287	76.819	85.9	75.951	78.844	88.751	88.129
22.202	0.24779	0	2.0183	0	1.4356	0	0	0	0	0	0	0	0	0	0	0	0	0	0	0	0	0	0	0	0	0	0	0	0	0	0	0	0	0	2.4092	13.282	0	0	0	5.5031	2.4235	6.9686	0.96129	0	0	0	0	0	0
6.578	0.26622	4.156	1.7291	0	0	0	0	4.7735	0	0	0	3.2372	0	4.6038	0	0	0	0	0	0	0	0	0	0	0	0	0	0	0	0	0	0	0	0	1.2983	3.9357	6.0536	3.1465	4.5136	0	0	0	0	0	0	3.2905	7.9345	8.1219	6.0454
13.082	9.7983	0	0	0.36259	0	0	0	0	0	0	0	0	0	0	0	2.5267	3.8825	0	10.148	0	0	0	0	0	0	0	0	0	0	0	0	0	0	0	0	0	0	0	0	0	0	0	0	0	0	0	0	0	0
14.496	3.929	0	0	1.5479	0	0	0.43446	0	0	0	0	0	0.097793	1.5215	0	2.2657	8.6763	5.5026	5.0079	9.8729	6.6111	0	1.539	0	3.3974	0	0	0	0	2.3179	4.3247	1.3696	1.1527	0	0	10.11	12.824	8.4175	5.3652	4.996	7.1418	8.0933	4.3658	0.34273	7.0579	5.1099	14.905	11.454	16.713
0	0	0	15.279	10.977	24.262	15.747	17.023	6.2219	14.169	15.585	22.149	31.643	35.487	41.335	36.779	36.911	23.662	29.278	36.723	46.29	64.977	55.694	63.265	78.596	91.493	100.05	115.74	123.85	127.35	180.46	140.17	179.14	182.4	205.8	191.61	204.25	225.64	237.89	234.52	253.06	265.48	269.24	288.51	283.12	290.7	306.32	311.85	315.5	267.47
7.76	0	0	0.21077	0.049748	8.0701	0	0	0	7.0502	0.039134	0	5.3355	12.863	19.851	6.0176	18.928	7.9231	8.5611	6.0679	19.315	15.395	21.791	25.794	18.555	16.502	14.25	18.343	10.84	20.376	8.1725	11.76	15.007	14.711	14.388	13.216	17.643	29.103	23.952	27.38	24.304	25.442	30.969	30.41	35.357	34.799	26.641	40.186	28.03	28.229
0	0	0	0.39937	15.858	12.78	26.349	19.284	19.796	27.986	18.243	33.011	23.552	33.713	42.609	38.316	31.871	35.711	37.476	33.402	44.142	35.146	34.828	32.118	29.655	33.812	24.524	23.497	35.772	34.474	70.056	22.177	17.55	7.3473	21.59	26.519	29.521	24.758	4.0565	12.667	11.999	17.291	14.027	2.8371	2.1455	7.9889	9.8771	9.3086	8.8375	1.7016
6.8829	3.4671	0	7.4672	0	1.094	11.732	14.533	19.871	14.462	18.54	14.514	16.704	28.079	20.815	8.5007	6.7143	1.4217	4.0744	4.2292	5.6238	16.501	12.557	15.247	17.484	19.702	42.286	41.478	58.957	60.824	71.068	40.711	71.312	61.938	96.55	93.151	95.507	104.88	103.22	110.06	115.08	117.53	143.76	145.01	143.19	156.3	155.8	163.97	163.66	161.94
16.37	8.7102	1.7678	0	0	0	0	0	0	0	0	0	0.75301	8.3066	5.617	0	0	0	0	0	0	0	0	0	1.7004	9.7692	4.9734	11.123	6.4261	1.7946	8.1318	3.2287	3.4665	13.328	13.879	3.6915	6.0154	14.09	13.3	16.062	5.3458	8.7109	1.6	3.6261	2.3848	0	0	0	0.18904	1.4116
0	0	0	9.5366	9.6437	10.47	21.563	11.299	13.038	9.7202	10.123	25.133	17.243	31.95	20.118	27.741	16.974	8.9303	18.557	11.696	28.464	21.327	9.792	24.402	17.824	18.563	18.805	14.23	13.417	12.565	58.136	14.334	9.8604	1.5091	11.932	17.702	19.478	13.613	8.4938	9.1872	13.73	8.4783	10.196	2.2335	2.5258	8.6383	15.934	4.4597	9.6212	8.861
3.9276	1.5537	1.0074	0	0	0	6.2578	2.1937	0	10.97	0	0	0	0	0	0	0	0	0	0	0	0	1.1495	0	0	0	0	0	0	0	0	0	0	0	0	0	0	0	0	0	0	0	0	0	0	0	0	0	0	0
0	0	2.4411	2.782	0	8.9542	0	1.7859	3.0632	10.059	8.4113	9.5807	8.7569	0	12.508	9.5043	15.274	10.894	10.273	12.085	6.4771	13.668	1.3602	8.133	1.836	5.8251	4.2321	4.797	11.546	0	13.718	6.6453	6.6777	4.7549	6.6163	7.4391	15.949	13.437	14.103	10.866	12.418	8.8407	6.2168	9.5288	15.949	19.613	14.955	17.262	16.939	16.75
8.3696	0	0	0	0	1.9307	8.6905	5.9796	0.69382	15.189	5.811	12.812	24.825	24.016	22.344	34.557	26.176	32.085	24.766	27.262	24.567	26.732	29.859	12.462	23.576	26.26	19.693	21.315	29.521	33.944	21.477	31.84	24.038	18.89	22.75	26.32	32.89	35.78	36.795	45.463	48.262	50.276	48.113	53.889	47.713	52.473	48.754	52.663	60.584	64.037
1.7448	9.0644	0	9.2431	0	0	0.57361	0	0	0	0	0	0	0	0	0	0	0	0	0	0	0	0	0	0	0	0	0	0	0	0	0	0	0	0	0	0	0	0	0	0	0	0	0	0	0	0	0	0	0
0	0	0	23.078	10.014	13.496	17.604	18.685	11.374	19.382	7.4098	22.952	9.2326	12.928	15.601	16.399	12.955	5.4322	2.1071	0	0.1903	1.7381	0	0	0	0	11.949	0	0	0	0	0	0	0	0	0	0	0	0	0	0	0	0	0	0	0	0	0	0	0
0	3.1731	0.77757	5.559	0	0	3.5253	3.4828	0	0	0	6.9159	18.425	17.499	16.333	22.8	23.598	29.277	45.176	45.887	47.145	55.682	60.166	63.311	71.515	68.37	71.448	71.977	75.282	79.992	75.903	74.378	82.416	84.611	94.938	96.399	93.606	93.853	104.65	96.003	85.889	93.313	95.826	100.9	88.207	91.043	97.006	92.559	94.678	99.013
0	4.2559	0	11.924	0	0	5.4624	0	0	0	0	0	0	5.1776	0	0	0	0	0	0	0	0	0	0	0	0	0.93895	0	10.694	15.419	50.691	21.253	35.46	33.827	60.157	73.319	89.527	80.247	89.648	98.489	115.82	99.608	105.37	108.28	110.45	114.06	116.61	119.87	122.72	126.47
0	0	0	3.2656	8.5676	4.8096	2.2635	12.155	6.6196	3.9543	9.6833	6.157	9.2779	7.881	5.0575	4.2798	6.4541	4.8134	10.597	6.5347	9.8202	3.1177	6.8285	6.2434	0.58321	3.7002	1.4114	5.1886	1.4817	9.6278	0.56122	2.2742	6.3742	0	1.3456	1.0212	0	2.2504	0	0	0.60816	0	0	0	0	0	0	0	0	0
8.0651	5.0352	0	2.9162	0	0.31784	0	0	0	0	0	0	0	0	0	0	0	0	0	0	0	0	0	0	0	0	0	0	0	0	0	0	0	0	0	0	0	0	0	0	0	0	0	0	0	0	0	0	0	0
8.5268	5.2617	0.39837	0	0.57413	0	0	0	0	0	0	0	0	0	0	0	0	0	0	2.7857	21.233	56.994	90.51	153.85	208.42	253.44	329.25	401.6	464.73	557.93	583.56	632.35	715.87	788.86	820.05	842.52	928.46	968.69	973.83	1006.4	1001	1018.2	1047.5	1063.9	1063.3	1067.7	1078.1	1070.4	1060.6	1082.9
0	0	0	0	7.1427	7.3756	12.293	9.102	0	5.2737	15.518	23.807	34.657	56.064	52.34	61.745	58.414	51.094	54.72	57.289	58.516	66.92	64.995	110.72	119.1	82.353	77.568	89.638	91.613	97.209	89.838	83.256	102.38	94.149	105.67	104.02	113.64	109.19	115.07	114.32	110.79	132.43	117.57	127.67	137.01	142.07	146.59	161.75	165.91	166.83
0	0	0	20.025	8.5568	10.255	30.156	28.789	16.173	15.163	7.993	32.172	42.444	53.732	44.058	41.671	28.717	36.902	61.781	47.206	54.513	75.699	51.894	54.942	62.789	42.561	46.026	50.008	56.227	63.431	84.813	45.055	41.519	62.666	46.917	48.666	33.909	31.253	39.286	36.474	44.855	48.473	58.377	39.166	42.307	44.989	44.523	47.453	52.697	58.435
0	1.0361	0	5.4597	4.5818	0	2.7669	0.66147	6.2656	0	0	5.9457	15.595	24.063	55.275	82.215	109.79	154.21	179.07	219.69	255.94	288.92	316.96	350.46	412.2	421.75	450.8	458.09	482.59	507.68	528.37	549.84	594.47	619.21	619.74	649.7	651.1	662.33	644.11	644.18	637.72	629.69	635.03	633.19	658.65	676.94	653.47	663.07	654.28	672.99
0	0	0	0	10.563	27.258	0	2.8667	0	22.145	0	0	4.1434	0	0	0	0	0	2.4649	0.71078	0	0	0	0	0	0	0	0	0	0	0	0	0	0.2712	7.4287	3.5026	0	1.2621	1.2601	0	0	0	0	0	0.88278	10.547	0	5.2711	1.1682	1.3163
26.165	19.168	0	1.8792	0	0	0	0	0	0	5.9301	1.5002	0	4.9761	24.474	8.9408	23.507	35.239	42.138	43.346	52.316	52.724	52.583	48.061	62.145	128.43	149.91	129.17	107.98	109.98	100.67	102.65	85.05	90.299	102.87	104.72	68.187	88.213	79.619	94.21	94.571	98.319	101.49	97.486	103.02	78.078	102.42	96.914	98.5	84.535
0	0	0	4.0233	6.1869	3.5876	1.9198	1.3227	4.9452	0	0.90765	10.364	0	0	18.195	4.6184	8.6174	10.753	8.5133	3.6826	0	0	0	4.705	0	0	0	0	0	0	0	0	0	0	0	0	3.2748	0	4.4035	9.3344	35.941	32.457	66.201	83.305	80.464	94.052	119.35	133.96	147.44	172.22
0	0	0	18.638	9.2336	14.492	22.964	16.106	23.257	26.449	24.315	33.94	26.551	39.437	45.679	40.571	52.445	44.79	57.103	58.535	74.331	74.372	67.547	76.4	77.77	93.834	100.86	87.882	107.38	114.73	156.49	111.21	111.7	102.35	127.71	133.64	156.95	151.01	148.58	175.43	174.22	167.7	174.16	179.68	192.05	195.93	225.54	227.26	255.62	249.62
6.7236	0	0	1.0752	0	0	4.1676	1.7788	4.5466	7.1949	0	0	3.0072	2.9856	0	0	0	0	5.6032	0.67703	0	0	0	0	0.96126	0	0	0.32409	0	0	0	14.444	8.6606	12.536	9.6627	21.542	24.207	31.581	41.131	27.263	32.509	39.016	36.541	41.449	38.295	36.542	31.161	37.106	30.031	32.606
7.6327	0	0	0	0	1.6906	1.3443	8.3104	2.8221	5.119	1.0858	2.9456	0	0	4.6111	2.8424	3.7058	5.6782	6.4214	3.4084	12.853	1.309	5.0177	4.8614	6.9758	6.6402	16.666	14.902	10.047	14.854	7.6777	8.3939	12.435	13.361	15.612	23.379	27.273	26.236	29.533	32.696	41.207	60.444	64.959	63.271	78.6	84.344	75.648	68.119	49.63	67.919
0	0.21291	0	0.24577	2.0135	7.8695	0	10.072	1.5347	5.4023	9.2993	8.5156	8.9736	1.6774	0	0	0	2.4758	5.7085	1.2378	1.0773	14.979	12.604	13.9	9.2689	13.524	10.72	13.513	11.789	14.127	11.468	11.993	13.044	15.283	15.953	9.396	18.204	10.582	16.356	20.533	18.45	30.051	32.528	35.178	32.849	37.163	18.223	14.499	7.8267	21.571
0	0	0	9.2749	0	13.943	0	8.7971	0	14.802	13.73	12.959	8.557	9.0401	9.5513	14.31	11.652	12.508	16.233	13.097	5.8556	12.519	0	0	4.0895	2.8402	6.9059	2.3458	1.6997	0	2.7112	0	0	0	0	0	0	0	0	0	0	0	0	0	1.2587	0	0	0	0	0
0.28146	4.6284	0	10.359	0	10.17	12.32	15.766	27.197	28.942	18.429	12.839	28.325	26.586	27.883	20.654	11.349	8.0033	8.9471	3.4895	11.394	22.464	24.127	22.043	22.405	22.196	33.587	31.992	55.019	37.546	56.902	11.507	27.342	25.117	46.101	37.094	42.663	46.729	38.634	33.146	43.775	34.495	45.92	41.999	46.7	44.232	42.582	47.485	53.236	53.093
15.079	4.5423	8.3484	3.2055	0	0	0	0	0	0	0	0	0	0	0	0	0	0	0	0	0	0	0	0	0	0	0	0	0	0	0	0	0	0	0	0	0	0	0	0	0	0.99285	0	0	0	2.4527	3.3365	12.527	16.241	13.359
5.6285	0	1.1657	0.70095	0	0	0	0	0	0	0	0	1.3763	5.2129	0	0	0	13.101	0	0	0	0	0	0	0	0	0	0	0	0	0	0	0	0	0	0	0	0	0	0	0	0	0	0	0	0	0	0	0	0
1.9858	0	0	16.083	12.041	6.5987	19.135	16.438	19.715	7.1553	9.6973	9.2215	8.756	23.398	23.78	19.763	16.896	11.624	24.87	21.433	13.335	11.566	17.622	8.934	15.761	12.379	15.692	22.094	20.45	6.5136	31.776	0	0	0	0	0	18.005	16.68	16.139	10.119	14.751	4.9535	16.592	14.944	29.941	18.946	13.312	15.128	13.913	25.102
22.014	0	0	0	0	0	7.6862	29.797	19.423	20.953	14.274	27.294	38.283	25.388	38.433	39.248	25.295	30.685	38.561	19.572	11.628	0	19.6	26.693	31.725	27.366	37.419	46.039	62.956	82.31	80.848	82.948	88.101	86.674	99.297	93.107	96.567	100.11	96.002	92.689	88.253	100.69	116.89	112.28	101.55	111.85	88.561	106.98	94.987	104.57
1.421	4.3382	0	18.612	6.5008	0	0	0	0	0	0	0	0	0	0	0	0	0	0	0	0	0	0	0	0	0	0	0	42.172	88.266	149.29	169.25	211.86	261.32	270.12	353.21	394.69	400.64	435.19	471.51	500.89	523.66	465.97	556.39	494.82	710.44	555.84	651.34	646.7	523.4
3.919	2.4592	0	0	0	1.4977	0	0	0	0	0	0.65897	0	6.6828	7.3179	3.7768	5.0122	0	0.80896	4.2545	0	0	0	0	0	1.2609	0	0	0	1.1729	0	0	0	0	2.7433	0	6.2523	0	0	0.80393	0	4.7032	0	0	0	0	0	0	0	0
4.2631	2.511	8.6181	13.09	0	0	0	0	0	0	0	0	3.5593	0	0	0	0	0	2.0358	0	0	0	0	0	0	0	0	0	0	0	0	0	0	0	0	0	0	0	0	0	0	0	0	0	0	0	0	0	0	0
20.752	3.1137	0	0	0	0	0	0	0	0.26423	0	0	0	0	0	0	0	0	0	0	0	0	0	0	0	0	0	0	0	0	0	0	0	0	0	1.2842	14.956	18.459	23.606	26.816	36.427	56.154	51.185	52.766	56.063	61.863	50.133	69.407	86.422	74.214
13.257	0	0	0.15008	2.4607	7.9101	0	0	0	1.1331	0	0	0	0	0	0	0	0.73712	15.247	45.988	81.641	113.39	162.59	207.43	241.95	270.88	299.77	349.93	383.96	428.79	453.02	501.45	546.46	537.64	584.52	585.89	601.37	607.01	633.4	663.79	642.1	686.42	671.84	691.68	695.45	696	681.77	686.52	681.78	691.15
18.643	6.3536	0	0	0	0	0	0	0	8.1195	0	0	0	0	0	0	0	3.8117	12.547	14.388	20.016	26.85	47.167	62.242	88.347	97.447	117.37	132.02	101.43	175.12	172.92	183.91	192.83	208.86	224.16	236.63	253.5	251.54	270.39	272.29	278.95	298.87	295.81	308.5	291.72	291.51	310.17	320.7	333.58	315.98
12.508	5.0589	1.1075	4.1805	0	0	0	0	0	0	0	0	0	0	0	0	0	0	0	0	0	0	0	0	0	0	0	0	0	0	0	0	0.48973	0	1.928	0	0	1.4982	1.3132	3.3917	6.5044	18.913	12.176	18.87	13.488	17.809	10.002	28.311	29.203	31.112
5.3679	9.856	4.2522	0.71379	0	0	0	0	0	0	0	0	0	0	0	0	0	0	0	0	0	0	1.1724	0	0	0	0	4.5229	0.4148	0	0	0	0	0	5.0716	5.8847	5.8855	12.018	6.8307	21.074	17.947	22.402	27.111	21.377	29.448	31.114	49.684	52.22	65.05	18.996
10.992	7.4403	4.9527	5.6528	0	0	0	0	0	0	0	0	0	0	0	0	0	0	0	0	0	0	0	0	0	0	0	0	0	0	0	0	0	0	0	0	0	0	0	0	0	0	0	0	0	0	0	0	0	0
0	0	0	26.521	17.297	5.2135	15.718	25.99	28.872	17.287	12.104	13.288	17.277	31.438	29.944	45.336	54.839	76	111.45	122.23	149.42	180.43	217.08	250	284.58	317.77	340.71	379.72	412.23	406.91	491.24	447.48	466.34	481.03	503.44	508.79	554.66	553.01	564.96	539.24	544.05	537.19	553.83	526.05	556.88	530.58	544.2	538.88	547.33	534
14.304	0	0	7.8241	0	0	8.7198	0	0	0	0	0	0	0	6.6883	9.1834	24.841	54.435	85.72	92.328	111.87	134.59	155.62	177.91	179.89	218.87	187.27	209.1	233.16	218.46	238.1	199.35	215.18	249.82	195.8	200.47	220.12	210.84	207.38	198.13	199.9	223.29	219.1	196.56	194.77	201.92	206.01	214.83	192.77	198.06
2.6846	0	2.3415	0	3.0619	0	0	1.5144	0	0.13915	0.92721	4.4981	0	12.025	7.2906	2.8009	2.6147	6.5642	7.4399	14.754	13.129	7.0828	0.39635	16.818	10.912	0	0	16.428	6.1273	12.846	0	2.588	0	4.7238	0	0	1.1828	0	0	0	0	0	0	0	0	0	0	0	0	0
12.029	21.473	0	2.9722	0	0	0	0	0	0	0	0	0	0	0	0	0	0	0	0	0	0	0	0	0	0	0	0	0	0	0	0	0	0	0	0	0	0	0	3.1734	0	0	0	0	0	0	0	7.6248	2.8232	6.8538
15.571	2.5519	0	0	0	0.63649	0	0	0	0	0	0	0	0	0	0	0	0	0	0	0	0	0	0	0	0	0	0	0	0	0	0	0	0	0	0	0	0	0	0	0	2.9673	0	0	0	0	0.010083	0	5.2009	5.0871
0	0	0	14.413	7.0871	0.67171	8.2491	14.732	27.737	22.677	29.31	22.93	24.683	24.264	27.045	19.258	17.878	19.944	30.698	32.284	35.749	42.047	50.372	33.818	35.372	57.16	50.972	77.083	75.112	74.694	93.308	75.952	86.282	82.63	74.337	75.951	64.41	65.826	65.972	55.257	56.76	56.542	57.8	51.396	62.802	55.308	55.695	67.911	71.236	81.275
0	0	0	0	0	4.7593	5.9778	2.2156	1.6897	7.1537	9.2838	2.8238	8.1051	0	1.5939	3.7633	11.029	12.439	21.309	20.322	13.373	38.146	32.722	56.06	52.516	54.695	48.459	59.537	55.488	68.149	59.408	49.979	76.864	71.715	66.79	81.698	82.568	93.831	78.901	78.289	92.076	98.393	95.007	91.743	102.16	89.749	115.2	121.93	113.65	117.49
41.328	14.177	0	0	0	0	0	0	0	0	0	0	0	0	0	0	0	0	0	0	0	0	0	0	0	0	0	0	0	0	0	0	0	0	0	0	0	0	0	0	0	0	0	0	0	0	0	0	0	0
4.399	0	0	13.43	4.8166	15.301	12.956	9.8929	9.1144	27.508	26.523	33.77	60.181	71.763	121.28	157.21	189.17	217.73	217.88	235.11	300.24	328.71	333.43	388.93	420.98	441.02	404.58	432.74	423.97	476.5	501	426.22	436.88	473.36	447.16	456.73	455.5	467.41	478.98	480.73	482.76	516.84	499.27	494.3	498.13	498.5	477.47	501.34	496.38	490.93
7.134	5.4183	0	3.0082	3.0608	0	0	0	0	0	0	2.0621	0	0	0	0	0	0	0	0	0	0	0	1.2259	0	0	0	0	3.1928	0	0	0	0	9.1247	0	0	0	0	0	0	0	0	0	0	0	0	0	0	0	0
0	2.5908	0	0	0	4.7803	2.8314	10.566	8.8768	8.5341	7.8123	6.5904	15.566	11.838	21.798	11.864	14.965	12.979	4.6292	3.8513	7.3751	12.69	6.0555	7.4063	5.6885	7.3806	3.883	5.6424	9.6977	6.0506	13.567	0	3.0424	9.0689	2.8513	4.5195	0	0	0	3.8405	1.9562	0.84821	0	0	0	0	3.1578	0	0	0
6.7633	0	0	2.3308	3.3297	0	4.602	6.7518	8.1726	9.3035	5.5418	6.1641	2.7707	6.7716	5.1431	5.857	5.3413	6.5625	4.5036	0	10.648	5.1344	13.815	6.0097	2.0825	6.5705	4.3187	7.3457	7.01	4.2615	12.5	14.262	9.7088	10.678	11.835	12.528	27.793	25.588	30.646	23.795	22.519	21.38	24.817	26.746	24.51	25.913	31.62	33.593	36.078	45.708
10.511	9.9689	4.7695	2.3578	0	0	0	0	0.42084	0	11.72	15.969	23.666	30.375	30.714	29.964	31.796	38.992	41.133	40.906	51.738	57.674	59.082	59.844	68.747	77.73	90.71	88.923	88.019	85.313	82.858	84.198	92.692	96.498	89.902	86.443	86.572	92.585	82.689	92.944	87.776	91.084	84.395	78.513	95.495	86.261	91.895	82.208	95.386	95.971
19.327	8.733	5.1686	2.0181	0	0	0	0	0	0	0	0	0	0	0	0	0	0	0	0	0	4.315	8.049	12.614	23.746	26.07	31.235	32.331	42.607	39.909	44.885	45.11	61.651	66.459	56.219	56.508	62.155	58.827	74.919	64.714	62.495	73.314	66.497	71.421	73.022	65.563	61.671	72.115	65.2	63.573
0.55109	0	0	23.387	1.0024	6.2656	4.4231	15.66	0	8.6371	3.8867	6.4673	0.063062	2.2494	0.83276	2.7537	10.139	14.037	28.172	41.971	71.973	141.31	162.04	247.39	292.96	316.55	378.9	433.4	512.5	590.09	658.7	660.14	721.42	755.5	847.05	869.02	879.63	940.08	939.88	974.75	1010	1008.6	1051.2	1096.6	1074.8	1110.4	1094.1	1100.8	1083.5	1089
12.794	0.12079	0	0	1.4564	0	0.80683	0	0	0	0	0	0	0	0	0	0	0	0	0	0	0	6.9867	13.982	0	2.6577	5.6791	11.042	20.382	30.551	29.07	27.448	46.049	53.287	55.384	49.787	60.596	59.301	58.584	59.778	65.28	65.75	72.905	60.333	58.349	56.077	72.056	72.783	70.61	70.116
12.062	9.6217	0	0	0	0	0	0	0	0	0	0	0	0	0	0	0	0	0	0	0	0	0	5.9195	2.8629	11.556	23.636	36.507	42.881	55.208	56.288	67.637	70.667	81.611	82.519	81.726	99.214	106.39	109.23	111.25	118.22	130.9	127.92	126.1	131.62	128.28	127.97	125.24	135.44	141.14
8.3	0	0.16014	3.43	0	0	0	1.9003	0.6638	0	8.5786	6.1018	0	0	2.0787	0	3.6769	0	0	0	0	3.2966	0	0	0	4.5401	0	0	1.1514	0	7.3706	6.2807	4.4286	6.3761	0	0	13.74	11.441	8.2345	5.0687	5.2583	3.1638	7.5766	0	0	3.5692	13.346	11.676	13.135	16.328
0	0	0	24.532	8.1691	11.926	8.206	17.363	12.844	13.565	22.83	29.302	27.439	20.945	27.555	31.188	40.99	28.308	32.18	20.926	22.116	49.086	33.415	36.075	34.837	40.579	45.921	42.394	47.078	55.113	63.784	25.138	41.614	38.138	42.34	39.233	28.371	30.712	19.568	25.828	38.668	30.965	27.02	28.752	26.245	38.754	22.447	29.302	21.829	28.4
29.809	6.8787	0	0	0	0	0	0	0	0	0	0	0	0	0	0	0	0	0	0	0	0	0	0	0	0	0	0	0	0	0	0	0	0	0	0	0	0	0	0	0	0	0	0	0	0	0	0	0	0
2.369	6.3679	0	0	0	2.3966	1.7471	2.9771	0	0.52299	0	0	0	0	0	4.4152	0	0	2.0918	0.085092	9.8551	1.7849	6.1999	5.9645	0	0	13.46	9.3374	3.7516	3.1443	3.4976	1.1557	2.3168	3.9669	4.0333	10.306	11.629	4.9873	19.225	11.092	17.42	10.82	21.892	26.521	31.497	41.403	35.279	43.526	36.655	34.417
0.77343	5.8936	0	0	5.9132	0	0	0	0	0	0	0	0	0	0	0	0	0	0	0	0	0	0	0	0	0	0	0	0	0	0	0	0	0	0	0	0	0	0	4.9195	17.067	38.291	43.287	41.223	48.873	49.405	43.716	52.055	54.111	59.132
3.3233	7.3915	2.7661	2.087	0	0	0	0	0	0	0	0	0	0	0	0	0	0	0	0	0	0	0	0	0	0	0	0	0	0	0	0	0	0	0	0	0	0	0	0	0	0	0	0	0	0	0	0	0	0
21.278	1.6947	0.60834	0	0	0	0	0	0	0	0	0	0	0	0	0	0	0	0	0	0	0	0	0	0	0	0	0	0	0	0	0	0	1.0339	0	0	0	2.9716	3.8408	0	2.8279	7.6514	0	0	0.16871	0	0	0	0	0.093562
4.0642	0	0	3.1283	1.1576	10.952	1.2198	6.3331	4.1611	5.1854	10.604	5.1461	9.0285	1.1131	4.8416	1.4113	1.546	3.5319	11.76	2.5144	22.049	15.318	17.405	18.008	24.898	28.257	43.071	41.54	41.353	41.146	34.739	33.459	40.343	38.981	36.659	38.537	47.411	40.681	45.305	39.207	35.482	30.866	55.994	0	0.53983	4.45	0.83727	0	0	0
0	0	0	1.3103	1.9563	1.1486	14.771	24.745	24.847	27.329	31.322	39.027	43.334	48.594	63.345	60.126	69.661	65.049	61.849	75.888	68.614	69.242	74.454	70.599	71.521	76.678	67.89	62.713	60.393	68.168	76.598	76.496	68.229	71.509	67.306	64.369	84.022	81.894	79.043	76.145	71.233	84.943	84.855	85.188	81.068	85.982	104.29	104.09	103.9	105.68
0	0	0	0	5.3333	5.5562	10.465	13.258	27.539	18.353	20.26	25.182	23.919	20.14	20.466	16.368	21.457	18.621	14.019	15.992	22.963	3.8228	16.807	18.415	14.983	26.836	22.586	22.58	31.569	25.698	38.872	26.243	24.048	23.507	25.357	21.267	32.253	31.693	29.44	26.839	21.681	18.926	20.383	29.099	27.942	21.54	22.077	25.442	26.798	28.714
15.932	1.0639	2.9745	0	2.8619	0	0	0	0	0	0	0	0	0	0	0	0	0	0	0	0	0	0	0	0	0	0	0	0	0	0	0	0	0	0	0	0	0	0	0	0	0	0	3.7931	0	0.19586	4.4556	16.341	19.131	16.612
12.859	3.0364	0	1.9083	0	0	0	1.4465	0	0	0.62536	2.6276	0	0	0	0	0	0	0	0	0	0	0	0	0	0	0	0	0	0	0	0	0	0	0	0	0	0	0	0	0	0	0	0	0	0	0	0	0	0
4.6341	3.4678	0.77013	1.9708	3.8654	0	0	0	0	0	0	0	0	0	0	4.8866	0	0	0	0	0	0	0	0	0	0	0	0	0	11.02	17.366	17.272	22.66	53.489	51.525	74.619	81.061	105.97	103.67	139.4	154.01	157.11	195.83	242.41	189.33	209.96	194.91	208.27	177.47	172.04
4.5841	0	0	16.802	3.5188	0	0	21.494	12.646	0	1.5231	5.1627	14.028	7.5932	0	0	0	0	2.1537	0.986	0	5.6925	0.93685	1.8039	0	6.6305	6.8389	0	4.5998	3.3934	0	0.53321	9.9717	16.543	17.552	21.545	21.492	34.678	41.559	28.304	20.159	26.917	36.848	28.746	37.191	30.116	40.041	30.151	41.657	37.629
0	0	0	0	7.1657	1.7215	12.899	9.5067	10.373	12.852	17.739	9.1727	8.697	0.85441	26.654	18.675	22.99	15.792	22.396	22.015	16.024	27.651	12.968	26.116	29.392	25.794	25.093	14.097	21.101	22.351	21.105	21.783	21.463	18.638	22.022	33.495	31.441	27.837	25.628	24.999	19.103	18.464	12.278	10.03	12.764	20.26	16.631	16.401	22.435	12.665
0.65421	0	0	1.0698	4.0171	0	4.2398	3.2869	0.52247	0	4.605	3.8592	5.032	11.832	2.1274	0	0	0.58119	0	0	0	2.2484	0.53609	2.5432	20.578	36.876	49.553	48.738	59.672	64.126	74.272	96.018	120.62	130.46	139.08	158.55	171.88	183.66	191.51	197.61	198.39	209.5	216.71	234.11	249.54	231.49	235.49	221.67	220.42	225.43
0	0	0	20.304	15.02	10.528	18.689	15.667	28.704	23.281	21.136	17.612	10.802	17.871	18.264	9.7226	8.2508	18.19	12.679	24.255	30.066	41.347	71.44	91.692	94.596	121.47	163.57	200.31	206.97	211.04	248.23	233.46	277.36	285.7	305.12	275.83	309.95	325.52	322.64	333.56	330.81	319.84	346.3	326.28	332.19	332.94	320.48	342.55	327.29	358.63
0	2.9463	0.22706	0	3.1354	0	1.1087	0	0	0	0	0	0	0	0	0	0	0	0	0	0	0	0	0	0	0	0	0	0	0	0	0	0	0	0	0	0	0	0	0	0	0	0	0	0	0	0	0	0	0
0	4.8577	4.1323	0	4.1623	0	0	0	0	1.0981	6.263	9.8231	13.184	10.927	0	0	5.6859	2.876	1.8639	6.9926	2.9371	6.373	3.1926	6.9779	5.1383	11.627	6.2092	9.4739	9.5328	7.232	6.7347	13.647	16.831	15.602	13.852	11.996	21.403	16.854	22.869	20.308	18.702	19.607	18.499	24.906	22.358	36.587	31.785	28.19	37.12	34.266
0	0	1.3472	4.1448	1.6885	0.18362	1.1463	0.30343	0	13.254	19.318	30.364	51.776	66.072	79.609	90.069	131.76	144.73	167.35	197.38	225.51	249.15	265.17	266.34	290.7	294.83	301.22	336.86	331.34	333.16	353.59	364.06	364.86	373.78	383.61	372.95	379.87	391.66	402.03	406.11	395.79	426.4	416.33	413.88	413.85	434.68	379.6	423.35	433.81	433.23
6.8756	0	0	1.6189	6.246	0	1.4741	13.184	1.4556	10.322	9.3787	11.072	18.751	20.593	27.603	30.768	42.258	51.439	58.849	55.79	60.481	69.029	75.919	79.651	87.478	98.706	105.53	92.098	99.841	115.92	112.88	116.5	121.38	131.64	134.88	133.19	146.45	154.82	165.47	150.2	147.26	144.94	145.42	138.53	150.05	143.87	154.27	158.57	155.44	161.43
14.704	0	0	3.376	0	0	0	7.975	0	6.6851	0	0	0	0	0	0	0	1.5842	0.98029	0	0	0	0	0	0	0	0	0.19802	0	1.6018	0	0	0.94008	0	0	0	2.7814	0	0	0	0	6.4367	0	0	0	0	0	0	0	0
0	0	0	11.168	9.1667	5.8948	25.266	19.844	42.724	34.636	32.221	30.623	33.134	33.779	24.674	30.338	16.004	15.4	11.007	6.4217	5.6327	9.4872	5.4822	14.207	8.3665	11.063	21.158	4.7463	19.677	6.7954	24.075	0	4.6297	3.7852	3.1312	0.44978	0	0	6.735	2.7007	0	0	6.4214	0	0	0	5.719	15.445	20.197	12.728
10.381	10.271	0	0	0	2.4311	0	0	0	0	0	0	0	0	0	0	0.50412	0.9245	0.5529	0	0	0	4.5966	0	0	0	0	0	0	0	0	0	0	0	0	0	0	0	0	0	0	0	0	0	0	0	0	0	0	0
0	0	0	8.9647	0	10.318	10.883	20.841	22.347	28.151	27.061	34.975	34.407	33.567	39.014	53.652	47.736	44.416	46.585	49.147	58.743	58.512	62.814	53.494	64.841	63.336	73.662	77.948	66.37	75.871	68.974	73.009	70.013	75.083	81.681	93.59	93.156	89.648	95.013	97.598	92.894	100.66	113.16	117.63	122.36	131.37	133.34	132.21	135.67	138
18.302	4.8232	0	4.0156	0	0	0	0	0	0	0	0	0	0	0	0	0	0	0	0	0	0	0	0	0	0	0	0	0	0	0	0	0	0	0	0	0	0	0	0	0	0	0	0	0	0	0	0	0	3.3791
9.8846	0.72424	0	10.734	5.8791	0	0	0	0	0	0	0	0	1.621	0	0.088596	1.3512	0	0	0	0	0	0	0	0	0	0	0	0	0	0	0	0	0	0	0	0	0	0	0	0	0	0	0	0	0	0	0	0	0
0	0	0	12.837	17.899	6.4112	9.8546	11.337	23.36	26.702	14.939	25.776	23.171	37.436	35.349	35.114	39.418	37.93	42.684	42.416	60.183	49.616	48.396	45.628	49.723	56.983	59.193	54.51	71.467	74.8	114.5	82.362	81.71	82.006	88.167	111.05	114.64	106.71	109.39	120.13	135.18	120.13	114.46	121.58	119.06	113.14	122.28	117.76	125.23	130.74
0	0	0	19.712	24.968	19.919	15.637	20.671	32.996	32.977	34.181	26.081	27.02	34.99	37.157	49.744	63.978	59.963	58.243	61.732	42.158	47.576	64.25	65.398	83.154	78.771	91.197	91.915	102.88	109.43	121.82	73.492	84.725	72.275	88.242	84.931	85.924	74.632	79.049	76.808	80.7	82.142	89.289	88.42	85.218	94.591	100.99	94.061	92.698	92.027
0	0	0	20.093	25.734	15.573	10.611	14.987	14.433	12.557	10.173	0	11.174	13.08	14.81	24.294	23.345	21.577	10.155	24.696	0	2.1368	3.8466	11.168	7.925	5.2807	3.677	11.593	17.456	13.947	23.419	0	0	0	0	0	0	0	0	0	0	0	0	0	0	0	0	0	0	0
3.1725	3.1282	3.8768	0	0	2.752	0	0	0	0	0	0	0	0	2.3448	12.703	0	2.9936	0	0	0	5.4969	6.2856	12.436	13.1	18.905	17.89	12.553	15.3	17.381	15.546	22.013	34.512	30.069	25.358	36.187	33.587	32.015	30.272	27.099	28.207	30.722	26.795	23.47	26.699	33.15	34.389	33.932	40.102	32.911
8.0904	0	0	0	0.96059	0	0.96729	0	0	0	0	0	0	0	0	0	0	0	0	0	0	0	0	0	0	0	0	0	0	0	0	0	0	0	0	0	0	6.7137	0	1.6438	0.1206	8.3962	15.332	2.0971	8.3023	7.7763	14.949	14.137	9.9611	9.2687
0	0	0	19.134	10.32	0	21.951	17.673	30.001	31.882	34.594	50.601	43.422	59.833	59.747	51.317	62.11	58.253	60.664	54.98	74.079	75.655	63.089	70.196	62.428	66.995	64.112	75.365	75.876	83.103	116.19	74.977	80.501	69.208	94.255	100.07	108.12	89.788	91.66	95.558	99.499	105.02	108.39	104.3	105.1	105.76	113.01	121.27	121.44	128.25
3.9717	4.4053	0	0	2.8538	0	0	0.86181	0	0	0	0	0	0	0	0	0	0	0	0	0	0	0	0	0	0	0	0	0	0	0	0	0	0	0	0	0	0	0	0	0	0	0	0	0	0	0	0	0	0
0	0	0	21.689	1.6691	8.535	12.811	18.99	2.3041	1.497	0	12.69	12.778	20.907	13.216	5.8202	4.8264	4.2743	16.284	4.6699	8.7173	12.593	0	0	3.5475	0	0	11.19	27.514	33.12	47.027	29.836	43.795	43.972	49.731	58.364	56.975	63.255	57.52	67.46	82.412	89.614	93.355	89.017	104.73	94.535	101.52	100.95	99.725	131.34
27.035	7.3619	0	0	0	0	0	0	0	0	0	0	0	0	0	0	0	0	0	0	0	0	0	0	0	0	0	0	0	0	0	0	0	0	0	0	0	0	0	0	0	0	0	0	0	0	3.5634	0	9.2013	12.233
5.1822	0.98299	7.6442	0	0	0	0	0	0	0	0	0	0	0	1.9227	0	0	0	0	0	0	0	0	0.25004	0	0	0	0	0	0	0	0	0	0	0	0	0	0	0	0	0	0	0	0	0	0	0	0	0	0
8.3694	0	0	0	0	0	13.508	9.6725	9.5971	10.399	0.60271	0.73886	0	1.5293	0	2.4434	0	4.8752	0	0	0	0	0	0	0	0	0	0	0	0	0	0	0	0	0	0	0	0	0	0	0	0	0	0	0	0	0	0	0	0
3.4148	0	0	4.7859	7.5973	26.992	11.776	14.16	30.931	15.565	0	5.6236	25.777	19.663	10.776	0	0	0	0	0	2.2586	23.281	22.014	48.971	66.565	70.638	107.16	134.39	184.57	198.65	266.06	231.53	284.66	303.62	331.65	315.2	360.51	345.58	340.24	374.42	393.14	389.74	408.51	398.79	401.4	424.78	434.53	426.41	453.07	457.06
0	0	0	21.791	12.255	7.6484	13.262	12.657	24.512	15.276	21.558	13.278	17.594	29.093	26.253	31.554	30.537	22.018	30.186	30.645	20.863	24.8	31.934	24.09	27.415	43.079	50.221	51.216	52.816	44.281	68.509	12.501	11.212	36.63	27.476	35.322	51.93	49.748	48.014	37.961	44.996	45.15	51.211	43.86	57.581	53.852	42.953	54.517	45.137	51.25
0	0	0	17.188	17.334	15.928	17.112	14.528	25.01	22.86	22.89	2.1535	16.406	29.53	31.093	42.787	38.015	40.056	41.31	42.821	36.6	23.774	44.347	48.03	55.931	56.139	59.261	58.227	62.904	78.807	75.79	25.634	30.529	34.608	35.793	48.353	35.228	26.683	28.06	25.639	23.028	22.232	25.146	12.048	20.849	18.641	20.671	13.922	11.98	16.624
0	0	0	0	8.6926	8.1628	6.0399	4.4534	7.8844	13.084	13.132	12.267	16.056	21.769	18.987	10.768	24.94	18.624	34.352	29.333	40.062	34.187	38.948	32.551	31.651	32.445	33.4	39.792	46.718	51.619	56.34	61.565	66.059	60.575	75.396	76.13	86.685	87.967	87.985	93.935	104.21	105.67	91.291	85.622	91.13	98.208	103.04	93.758	99.312	93.435
16.876	9.6124	0	0	0	0	0	0	0	0	0	0	0	0	0	0	0	0	0	0	0	0	0	0	0	0	0	0	0	0	0	0	0	0	0	11.98	30.84	45.704	68.581	99.46	118.25	138.19	173.83	196.32	228.01	246.89	284.69	301.79	333.18	368.02
15.15	11.579	0	0	0	0	0	0	0	0	0	0	0	0	0	0	0	0	0	0	0	0	0	0	0	0	0	0	0	0	0	0	0	0	0	0	0	0	0	0	0	0	0	0	0	0	0	0	0	0
0	0	1.3515	0	2.5443	14.96	3.4483	10.947	8.0466	13.494	10.532	8.7163	15.673	4.2225	16.778	5.891	9.4502	6.9778	5.4871	13.663	7.6715	16.188	5.255	4.1986	7.7825	6.7496	6.7966	5.296	14.124	13.641	8.537	3.5995	3.9132	6.6293	3.2073	5.4862	0	3.5571	0	3.6553	0	2.2426	0	0	0	0	0	0	1.4666	3.8971
0	0	0.22909	0	3.2667	4.0383	11.665	10.536	0	7.644	25.089	16.638	21.638	21.898	14.739	17.466	25.599	24.963	33.367	43.943	54.341	81.73	114.3	148.82	192.04	230.15	276.42	330.52	360.01	398.99	446.5	462.25	518.37	570.66	606.57	622.35	643.52	677.35	693.25	713.66	745.93	730.29	757.74	757.58	778.92	804.55	780.07	784.91	761.01	770.57
0	0	0	15.668	9.8479	0.46276	16.028	1.1671	13.436	5.0014	0.86699	13.348	18.031	14.072	18.723	20.887	22.218	12.496	18.441	22.021	31.958	27.731	29.333	19.977	24.167	28.985	23.984	25.193	27.145	30.353	71.23	32.577	35.296	31.538	47.674	56.156	45.085	56.149	44.752	46.652	55.271	54.588	63.891	54.757	45.749	60.014	62.381	51.439	59.263	65.112
0	0	1.2483	0	0	5.2937	9.7112	11.261	2.9984	4.1924	10.891	17.597	21.896	20.321	24.348	25.656	14.854	28.956	21.074	33.784	38.588	34.309	37.365	27.565	23.889	28.224	19.342	23.157	19.533	18.732	16.208	20.177	19.748	10.704	8.1523	14.415	19.823	10.939	16.434	19.088	17.617	8.5658	4.6269	9.4449	4.4397	4.1379	5.2192	4.331	9.0628	13.029
5.4067	6.704	0	2.3956	0	0	0.22158	4.1797	0	0	0	0	0	0	0	0	0	0	3.9081	1.1854	6.6654	12.963	19.244	11.974	10.523	6.645	20.532	17.633	11.694	19.76	15.438	14.244	22.252	19.115	32.518	42.376	62.012	58.441	66.795	75.536	88.049	81.475	101.46	117.01	126.22	125.98	135.44	136.52	132.87	132.98
4.3066	5.5062	0.19801	0.74941	0	0	0	0	0	0	0	0	0	0	0	0	0	0	0	0	0	0	0	0	0	0	0	0	0	0	0	0	0	0	0	0	15.261	68.702	125.07	176.4	268.6	349.33	478.16	547.38	653.17	725.3	791.54	898.87	951.23	1036.5
0	0	0	0	0	0	23.264	15.481	0	3.6947	1.4968	0	2.3234	3.4231	8.2064	0.70628	2.7875	1.3632	0	0	0	0	0	0	3.1785	0	0.57077	0	0	0	0	0	0	0	0	0	0	0	0	0	0	0	0	0	0	0	0	0	0	0
8.0564	0	0	15.236	9.6042	4.5953	7.8743	0	4.7173	0	0	0	0	0	0	0	0	0	0	0	0	0	0	0	0	0	0	0	0	4.7269	7.4252	0	0	0	0	0	0	0	0	0	0	0	0	0	0	0	0	0	0	0
0.4724	0	0	0	2.7708	5.1678	1.734	2.998	0	0	0	3.6562	5.4555	2.5563	3.7032	0	0	4.2822	0	5.2782	0	6.7898	0.83699	4.7287	1.955	4.4791	10.495	5.8389	11.005	9.3442	4.1498	6.0202	14.921	22.16	21.093	13.726	10.833	13.746	22.52	24.488	17.508	18.865	26.32	24.184	20.763	32.841	31.706	25.217	18.82	24.164
0	5.7305	0	0.99198	0.95367	2.6963	3.1589	0	5.3476	5.7405	4.0863	9.0989	2.8133	0	5.3017	2.3522	12.766	12.928	6.2781	8.9766	4.743	3.7483	12.936	2.8144	2.0343	0	0	0	3.7754	3.1881	0	0	0	6.2757	0.50452	1.5216	1.9359	0	0.77977	0	0	0	0	0	0	0	0	0	0	0
1.4844	0	0	0	0	9.3783	6.2676	5.0277	0	13.327	26.785	15.088	7.2287	15.087	13.64	11.099	7.944	16.725	22.236	32.137	42.653	42.318	46.698	59.63	62.938	56.964	50.132	67.077	74.29	88.861	103.78	112.3	116.74	131.49	134.61	152.42	148.1	157.3	175.52	179.65	174.87	181.98	193.94	191.33	187.44	192.53	187.97	202.46	199.16	196.3
0	0	1.5928	0.088873	1.1392	2.7662	2.3546	0.14424	2.3338	0	6.0376	4.3128	7.3034	18.242	22.37	22.008	33.7	34.193	30.164	45.504	46.122	58.947	55.621	41.535	55.51	66.532	67.4	73.533	62.654	62.787	55.61	65.884	79.342	69.705	65.519	70.21	73.716	82.993	84.514	83.333	79.967	88.692	74.869	84.444	86.042	80.005	82.461	79.176	71.012	74.101
0	0	4.2221	10.704	6.5887	0	0	0	0	1.8375	0	6.3825	8.5148	9.736	16.982	30.408	21.493	28.286	26.97	30.71	29.866	27.347	24.961	27.344	39.339	30.61	35.49	32.358	25.184	42.959	42.423	43.487	46.321	53.931	46.286	53.868	47.811	53.434	45.057	51.125	49.35	49.59	52.096	54.328	51.118	50.379	47.14	57.551	49.109	50.794
6.5556	0.89168	2.9742	0	0	0	0.085292	0	0	0	0	0	0	0	0	0	0	0	0	0	0	0	0	0	0	0	0	0	0	0	0	0	0	0	0	0	0	0	0	0	0	0	0	0	0	0	0	0	0	0
0	0	0	0	5.4909	4.0372	14.583	13.714	4.9902	11.851	12.519	12.397	17.875	19.936	11.773	13.013	18.558	16.695	20.124	16.906	19.424	15.777	10.927	13.455	13.937	11.455	6.8723	16.944	15.723	6.7344	12.177	12.612	16.746	19.454	18.629	19.278	4.2212	6.9136	6.9526	2.2984	6.1968	1.4113	7.7315	2.3617	3.7421	7.3359	7.2177	3.7359	1.0908	0
0	5.6728	0	0	6.2689	0	0	0	9.7145	6.2102	0	0	0	0	0	5.7467	0	6.4733	0	3.5865	0	0	0	0	0	0	0	0	0	0	0	0	11.317	22.972	28.745	31.407	17.586	21.436	27.107	22.378	31.186	28.498	39.555	35.977	29.28	39.875	37.132	48.388	38.276	34.935
8.4865	7.5728	1.9627	0	0	0	0	0	0	0	0	0	0	0	0	0	0	0	0	0	0	0	0	0	0	0	0	0	0	0	0	0	0	1.4401	0	2.0615	8.3663	18.489	15.475	20.504	20.861	23.754	30.513	29.693	30.995	30.063	23.347	29.309	31.575	30.82
0	0	0	3.9197	0.10076	18.002	28.776	91.988	90.956	75.885	111.34	91.409	79.574	108.61	101.93	108.03	49.951	54.591	52.879	60.209	52.576	62.005	79.459	66.109	70.431	79.853	111.7	113.18	104.18	106.59	101.18	120.65	118.65	109.81	113.17	105.91	119.91	99.24	112.42	95.991	98.441	82.488	90.7	82.023	87.613	98.373	101.31	98.282	91.081	93.774
0	0	0	16.15	9.5994	21.362	22.942	22.397	8.6951	5.9281	7.8101	32.33	33.923	44.002	22.447	35.907	34.695	22.421	29.2	39.897	41.57	41.029	34.647	29.962	46.326	15.991	40.503	30.63	40.883	50.769	64.378	27.427	0	5.8583	1.8793	7.1833	0	0	2.1098	6.7294	11.686	17.288	10.951	0	0	0	0	0	6.6749	14.873
0	0	0	14.596	13.404	9.5112	19.21	13.334	24.544	29.357	15.896	30.617	35.782	38.786	37.911	40.731	37.645	35.881	41.807	39.351	52.266	57.396	49.06	48.928	43.46	59.947	61.766	66.189	63.957	93.984	124.5	87.568	95.846	92.032	113.23	125.88	137.44	137.81	129	130.1	153.89	142.96	143.35	143.47	145.18	154.09	165.35	160.18	166.99	161.83
3.0768	0	0	0	0	3.7615	3.9271	4.8143	2.6918	4.7091	0.92012	2.3691	5.4362	8.5667	4.2755	6.02	5.8379	3.4135	9.1948	8.3674	0	3.2244	2.7347	1.9511	5.7977	5.9368	9.2944	11.662	10.873	14.127	13.701	20.097	29.393	38.949	37.158	66.905	84.629	108.56	119.16	138.03	140.53	168.04	186.61	200.86	214.93	220.81	238.3	255.97	268.68	276.59
0	0	0	13.7	10.191	3.4267	0	1.3876	10.108	13.661	14.658	0	10.723	12.743	19.102	21.793	30.65	16.921	19.919	18.759	8.1931	12.518	14.188	17.943	26.272	19.273	28.167	24.439	27.296	26.493	45.104	21.749	44.233	35.179	49.491	58.894	55.955	51.516	48.176	52.39	56.716	58.793	62.285	60.393	60.345	65.497	74.392	67.657	63.444	60.834
1.1539	3.5889	0.42224	5.2154	0	0	0	15.135	9.8264	3.2172	7.8715	3.7424	10.252	13.31	8.0153	14.537	9.5744	18.594	16.615	15.623	2.8049	11.865	20.596	14.643	12.717	12.658	14.674	11.774	10.139	13.769	9.1171	16.699	20.699	25.236	20.445	15.941	23.081	16.832	18.918	13.87	21.305	29.684	25.043	24.983	32.639	23.869	31.951	26.614	37.422	37.645
0	0	1.3645	6.5492	0	1.6078	0.23653	0.00033091	8.0633	0	8.9944	0	5.2079	0	0	1.3421	0	1.5765	0	0	0	0	0	0	0	0	0	0	0	0	0	0	0	0	0	0	0	0	0	0	0	0	0	0	0	0	0	0	0	0
0	0	0	16.698	5.5558	6.5432	8.0767	2.7142	4.4595	0	0	5.608	4.634	2.4097	9.0365	5.2805	2.092	0	0	0	0	0	0	0	0	0	0	0	0	0	42.25	0	2.4255	0	11.01	35.09	28.074	34.62	23.364	37.276	58.38	65.715	56.879	57.478	57.592	52.673	69.337	67.217	79.512	72.397
1.3905	8.4108	0	9.6825	3.9215	11.593	0	0	0	0	0	11.784	8.4613	18.978	1.5399	8.5781	0	6.1946	14.279	16.068	34.493	43.968	49.401	34.823	40.64	57.55	66.565	98.093	106.64	111.63	137.24	44.339	85.279	87.849	130.95	93.344	117.89	105.62	101.05	127.25	123.27	162.27	133.39	138.27	130.13	137.02	146.41	161.66	143.74	147.49
0	2.3616	2.7163	0	0	10.258	0	0.94428	8.356	7.5476	15.712	11.091	10.076	10.662	12.556	37.602	21.629	47.179	45.554	32.756	59.932	52.548	69.317	64.015	63.566	60.318	80.177	62.081	65.725	60.814	57.764	67.847	62.86	57.361	56.521	56.218	64.857	53.372	63.325	59.081	51.028	48.899	64.283	54.897	60.995	64.165	54.758	52.399	46.284	52.229
7.1658	0	0	0.12335	0	1.9774	1.4777	6.5135	0	5.3357	0	0	0	0	0	0	0.43804	6.4556	2.6649	3.1975	0	0	0	0	0	0	0	5.1834	8.0073	2.5709	0	0	0	0	0	0	0	0	0	0	0	0	0	0	0	0	0	0	0	0
21.656	0	0	0	0	0	1.893	0	2.4801	5.5129	0	0.62324	0	0	2.0524	3.9554	0	7.4705	0	0	0	0	0	0	0	0	0	0	0	6.7558	1.645	7.9993	13.44	6.8216	13.316	18.024	23.29	17.871	23.833	27.378	28.286	32.361	24.434	26.591	27.028	24.649	21.271	13.418	22.418	24.79
0	0	0	5.1165	9.1043	17.644	12.162	13.058	17.483	7.274	13.442	1.0128	7.3854	0	12.472	9.2835	8.2848	16.344	35.099	29.242	34.155	37.099	40.916	44.69	41.735	46.135	37.207	40.041	44.828	50.601	60.504	28.199	31.112	32.423	21.946	25.018	14.228	16.467	21.407	24.956	24.808	37.33	24.478	26.577	24.581	28.675	30.861	42.453	37.454	31.324
0	0	0	12.285	0.42701	3.7821	4.3764	1.5239	0	0	0	2.4476	7.4205	0	0	0	0	0	0	0	0	0	0	0	0	0	0	0	0	0	0	0	0	0	0	0	0	0	0	0	1.0457	11.578	10.371	2.6291	3.9338	0	3.6437	0	13.314	30.101
7.2346	9.8167	5.941	0	0	0	0	0	0	0	0	0	0	0.51716	0	0	0	0	0	0	0	0	0	0	0	0	0	0	0	0	0	0	0	0	0	0	0	0	0	0	0	0	0	0	0	0	0	0	0	0
0	0	0	0	0	9.5174	4.3062	5.1746	4.4815	4.3532	10.001	11.608	10.993	21.897	15.971	11.743	8.3581	8.4154	11.931	6.6479	0.17276	3.2073	0	7.7028	5.4124	5.449	5.91	10.637	9.2389	14.09	7.175	3.9895	6.3239	13.015	19.295	9.51	22.47	12.242	14.06	21.076	16.805	25.733	24.717	23.848	16.619	18.081	21.467	18.443	20.656	20.691
0	0	0	0.95642	5.6067	4.0528	0	0.87111	0.40337	1.1841	7.4724	13.45	23.778	43.983	55.631	81.97	90.564	105.86	131.26	151.22	159.35	182.97	195.93	215.08	242.19	249.37	246.76	261.78	267.29	293.76	293.36	291.24	302.05	307.49	321.63	321.96	364.34	343.42	356.25	376.84	383.74	397.47	386.01	396.08	401.3	404.47	423.05	428.43	452.41	446.16
32.066	2.6979	0	0	0	0	0	0	0	0	0	0	0	0	0	0	0	0	0	0	0	0	0	0	0	0	0	0	0	0	0	0	0	0	0	0	0	0	0	0	0	0	0	0	0	0	0	0	0	0
0	0	0.29838	0	4.461	8.4131	6.5954	6.8456	5.3424	0	0	0	0	0	2.8305	12.236	3.6743	3.7913	10.598	12.105	1.8746	4.9635	1.5589	9.9182	3.322	11.201	11.135	13.738	6.787	18.081	24.673	25.524	23.48	32.233	26.514	36.056	33.227	58.853	47.233	55.499	62.247	64.749	57.66	53.291	56.436	56.793	56.968	63.941	59.229	51.771
0	0	0	24.142	3.2811	9.796	4.8882	16.997	20.719	27.318	30.271	35.785	39.579	34.019	42.698	50.681	57.478	42.337	33.26	41.804	55.58	56.964	47.937	54.284	47.401	52.531	59.534	55.316	66.328	69.758	84.684	63.158	91.849	106.91	132.9	106.45	152.22	176.15	183.01	195.83	220.34	229.62	245.42	277.78	277.37	299.66	323.93	316.58	326.73	346.68
0	0	0	14.558	3.3018	15.033	13.508	16.504	33.462	29.933	21.114	33.258	56.467	51.46	46.448	40.909	42.757	53.414	53.438	54.245	74.955	97.332	132.84	154.08	197.98	237.8	280.26	315.59	364.07	387.79	426.08	410.39	438.32	484.82	539.33	541.51	566.03	580.88	615.9	625.94	639.56	654.82	647.87	669.26	662.32	697.94	685.55	700.69	713.29	710.81
0	0	0	0	0	13.45	11.035	7.5406	8.6473	6.9012	5.3309	6.7363	14.242	2.8682	9.6222	14.866	9.7308	11.816	10.515	12.81	1.4506	6.589	5.5619	9.6003	6.3142	2.6948	4.1983	10.865	4.8324	1.9035	0	5.629	3.3653	0	2.2409	0	8.7089	7.8408	0	2.7441	0	1.2448	5.9449	0	0	3.3391	0	0	0	0
0	0	0	0	11.455	12.562	18.544	8.4337	15.815	21.012	12.714	8.0883	17.107	23.277	13.735	10.485	6.0072	12.309	7.3646	9.848	0.23493	14.648	4.0012	5.7522	16.358	6.6377	10.377	4.0175	0	0	0	0	1.7125	0	0	3.7732	11.131	3.694	0	0	0	0	0	0	0	0	0	0	0	0
1.783	0	0.8512	2.575	0	0	0	0	0	0	0	0	0	0	0	0	0	0	0	0	0	0	0	0	0	0	0	0	0	0	0	0	0	0	0	0	0	0	0	0	0	0	0	0	0	0	0	0	0	0
0	0	0	13.579	2.0771	17.706	8.6051	28.318	24.777	25.342	20.5	25.02	36.797	41.293	50.502	40.63	47.901	52.438	51.253	47.283	79.095	106.39	125.23	159.92	193.41	211.39	257.29	294	337.84	370.16	403.94	393.28	429	425.82	484.3	498.04	498.09	345.02	360.94	329.37	359.1	352.22	369.16	351.14	361.15	358.98	348.65	351.31	356.38	357.41
2.4401	1.2047	0	0	2.1848	2.5135	1.9026	5.6957	6.2958	5.3823	0	0	2.9823	8.0708	6.5927	1.2593	4.6166	0	6.3763	0	0	0	0	0	0	0	0	0	0	0	0	0	0	0	0	8.4541	13.942	17.471	28.967	29.523	37.97	60.135	63.361	63.121	83.688	83.834	86.474	104.24	107.38	110.02
3.9275	0	0	3.8419	7.0931	0.97936	2.0952	4.2988	2.2286	9.9172	10.356	14.656	7.0534	12.197	20.935	16.157	15.263	15.963	12.653	10.825	21.222	20.269	22.82	20.872	12.074	14.093	11.525	8.9834	9.0946	8.8752	17.545	12.56	11.947	8.2927	4.6783	0.44892	11.178	20.194	21.041	22.678	18.6	23.005	29.294	25.014	27.2	39.162	41.801	44.232	42.494	42.172
17.373	0	0	16.26	3.7722	0	0	1.1953	9.2699	3.2053	0	2.2584	15.986	37.224	18.746	27.778	35.335	12.773	16.204	6.7065	30.504	29.33	8.6055	26.578	17.243	29.357	38.538	15.529	24.403	27.291	30.869	11.489	51.557	60.291	47.67	56.111	40.482	48.697	33.864	57.684	52.018	48.906	47.964	53.413	46.314	53.254	38.418	44.429	32.517	39.847
6.3167	0.85287	0	15.726	5.273	0	0	0	0	0	2.7678	0	0	0	4.5336	8.4443	8.5593	6.5652	4.4253	5.6528	0	0	12.755	17.958	33.136	20.168	42.39	43.206	53.07	57.588	76.209	53.053	62.032	67.163	71.6	77.182	78.709	77.335	82.912	75.213	77.393	78.759	89.332	81.028	83.697	98.922	109.96	92.912	98.511	95.134
0	0	0	6.0968	0	0	15.671	0	9.6555	12.919	17.292	7.7788	10.098	13.025	25.248	7.9762	9.88	12.901	9.7575	13.074	7.418	18.052	15.175	25.786	22.82	16.649	29.225	24.272	21.977	21.536	28.806	28.411	36.722	46.125	43.124	38.963	22.569	24.206	19.667	13.221	14.859	1.5912	14.082	0	2.8712	0.7429	0	9.0084	8.1517	15.487
0	2.1458	0	8.7707	2.7612	0	5.7835	0	0.60223	0	0	0	0	0	0	0	0	0	0	0	0	0	0	0	0	0	0	0	0	0	5.0431	0	0	0	0	0	0	0	0	0	0	0	0	1.6943	0	0	1.1346	0	2.9242	2.0741
22.852	2.7401	0	0	0	0	0	0	0	0	0	0	0	0	0	0	0	0	0	0	0	0	0	0	0	0	0	0	0	0	0	0	0	0	0	0	0	0	0	0	0	0	0	0	0	0	0	0	0	0
0	0	0	3.7979	1.9867	5.2545	0	4.6737	0	11.658	3.511	12.932	0.49185	0	7.4331	2.3619	4.7622	0	0	0	0	0	0	0	0	0	0	0	0	0	0	0	0	0	0	0	0	0	0	0	0	0	0	0	0	0	0	0	0	0
20.234	0.31497	0	3.9979	0	0	0	0	7.1134	0	0	0	0	0	0	0	0	0	0	0	0	0	0	0	0	0	0	0	0	0	0	0	0	0	0	0	0	0	0	0	0	0	0	0	0	0	0	0	0	0
0	0	0	22.37	8.0751	9.1081	10.159	8.1712	9.52	11.803	20.654	14.479	20.009	22.943	19.428	33.056	33.415	25.561	28.905	11.812	27.55	35.708	33.076	55.218	53.711	73.362	89.595	88.476	101.79	118.26	139.03	116.5	142.04	147.94	150.89	151.65	149.66	154.33	145.87	163.67	170.35	172.27	184.13	183.51	169.29	179.68	175.24	179.7	149.47	156.19
0	0	0	11.868	12.045	36.422	31.935	39.762	25.592	35.47	50.329	57.272	67.516	56.556	48.536	64.071	56.54	63.688	67.3	70.539	91.999	82.564	96.149	81.27	93.123	88.623	94.183	111.73	107.47	88.188	132.77	73.994	101.62	91.097	87.456	85.756	77.448	86.733	92.906	87.8	101.02	109.77	111.49	90.193	76.717	74.242	88.286	87.707	90.8	81.105
0	4.4294	0	2.168	0	0	5.0782	1.6281	0.60225	0	0	0	0	0	0	0	0	0	0	0	0	0	0	0	0	0	0	0	0	0	0	0	0	0	0	0	0	0	0	0	0	0	0	0	0	0	0	0	0	0
0	0	2.8798	0	2.0509	0.54675	13.523	14.418	7.8166	10.195	10.349	7.5135	8.8864	13.412	3.2121	6.9865	19.193	23.651	25.504	18.11	16.485	9.6084	6.072	10.293	10.606	15.545	8.617	22.163	25.335	20.359	23.949	26.448	32.996	36.524	39.028	28.5	16.025	14.354	15.098	18.023	14.435	20.149	16.051	14.695	21.298	23.554	25.234	29.818	23.446	17.553
0	0.43957	0	13.105	7.1105	0	0.70954	0	1.6201	2.4444	0	0	0	0	0	0	0	0	0	0	0	0	0	0	0	0	0	0	0	0	5.5853	0	0	0	0	19.709	27.283	24.841	19.339	17.822	27.557	36.16	37.247	29.764	29.207	31.347	34.759	36.123	52.407	54.935
1.9987	0	0	11.298	3.5375	11.565	15.662	15.567	21.652	29.87	23.848	22.238	34.306	40.048	51.963	32.592	23.967	21.921	13.874	27.032	36.711	40.107	37.408	35.304	41.78	40.82	52.893	55.093	78.319	72.18	93.002	63.765	82.395	95.469	113.36	106	118.72	98.917	99.055	93.598	115.38	108.66	131.49	133.1	86.041	81.336	88.512	95.58	109.22	117.1
12.091	5.5289	0	0	0.99941	0	0	3.4872	6.7335	14.659	0	0	0	0	0	0	0	0	0	0	0	0	0	0	0	0	0	0	0	9.5258	5.1001	0	3.3942	0	7.4788	8.6773	13.054	9.8683	21.26	13.692	29.56	35.45	22.274	27.8	21.61	17.642	23.624	35.525	34.09	34.056
31.062	8.6256	0	0	0	0	0	0	0	0	0	0	0	0	2.6021	3.1609	0	0	0	0	0	0	0	0	0	0	0	0	0	0	0	0	0	0	0	0	0	0	0	0	0	0	0	10.947	4.7679	0	5.7737	0	0	0.20507
4.5131	0	2.6143	0	3.8227	0	0	0.37352	0	0	6.521	4.5613	4.6414	11.604	5.7876	5.3035	0	2.8657	1.5307	9.8305	10.659	7.7303	0.28068	0	0	0	0	0	0.66333	0	0	2.138	0	0	0	0	0	0	0	0	0	0	0	0	0	0	0	0	0	0
4.6709	1.7101	0	1.2714	0	0	8.1514	0	1.921	8.3159	6.8155	5.2344	5.1437	5.0862	7.8091	14.85	12.723	20.89	23.553	15.33	27.108	30.668	32.731	26.119	34.323	44.101	48.398	47.375	41.63	47.208	44.085	40.918	42.661	44.135	42.716	54.571	64.541	55.114	56.403	44.695	55.464	45.848	62.739	18.684	24.649	22.545	21.465	16.681	12.934	10.824
0	0	0	0	9.5978	7.0621	11.239	11.928	4.8463	15.311	14.32	15.834	19.575	21.078	12.402	16.551	18.116	25.542	27.642	30.481	27.125	27.66	23.152	28.377	32.765	33.77	35.835	50.541	47.28	40.771	47.073	42.586	53.558	51.795	54.056	52.622	52.429	54.707	58.207	65.052	58.418	53.635	69.08	68.416	64.275	65.569	62.41	75.788	66.914	58.28
3.3556	2.9067	1.9187	0	0	0	0	6.453	0	5.3547	13.535	10.354	14.325	10.881	8.0632	0	8.3113	8.3943	8.706	10.459	8.4119	12.945	9.8567	9.8328	10.634	9.2641	4.3852	4.388	10.392	8.2878	7.1022	13.255	11.001	17.478	16.331	8.7526	16.836	14.865	12.706	15.703	11.197	11.18	4.4107	14.987	15.49	23.979	12.128	12.775	1.9004	9.7753
5.0391	0	0	0.37185	0	2.3906	2.6306	3.0528	0	0	0	0	0	0	0	0	0	0	0	1.625	0	0	0	1.4512	0	0	0	0	0	0	0	0	0	0	0	0	0	1.9037	0	0	1.0609	3.8547	3.427	0.11776	6.8154	0	2.9167	5.082	10.879	11.907
0.57444	1.2452	0	0	4.3512	3.9413	0.67426	0	0	0	0	0	0	0	0	0	0	0	0	0	0	0	0	0	0	0	0	0	0	0	0	0	0	0	0	0	0	0	0	0	0	0	0	0	0	0	0	0	0	0
17.603	0	0	0.61827	3.4364	5.2115	0	0	0	3.6191	0	0	4.3988	6.7088	11.415	0	3.051	0	0	2.1532	5.1658	3.5457	6.1287	10.507	1.5211	2.7376	2.5995	8.5132	7.3217	11.371	18.826	21.972	29.682	30.709	31.949	29.962	31.574	28.585	30.64	37.33	49.2	51.456	52.479	53.634	68.579	60.852	56.167	56.482	63.913	59.281
0	0	0	18.931	4.3611	11.594	19.254	30.922	23.877	17.711	17.35	41.885	55.477	52.505	50.792	49.628	38.746	35.777	52.13	47.256	60.012	49.922	43.342	43.585	57.015	35.055	36.095	35.095	59.077	58.418	71.349	39.739	38.221	31.15	32.061	36.346	28.916	24.823	30.884	29.272	48.44	42.988	47.227	34.869	28.897	23.194	29.618	10.856	9.0174	19.726
10.314	0	0	19.317	5.8406	0	9.2097	11.058	23.355	6.7286	7.4496	6.4035	7.2721	15.024	15.82	16.721	23.92	15.381	16.149	12.289	15.822	10.738	29.146	4.5486	15.057	0.27941	20.296	13.963	10.097	0	14.029	0	0	0	0	0	1.7785	0	0	0	0	0	0	0	0	0	0	0	0	0
0	0	0	0.22384	10.864	4.4886	14.974	0	15.573	10.024	14.04	12.06	17.402	16.068	18.479	17.436	23.365	27.99	29.221	27.104	31.984	23.326	37.797	28.559	32.132	41.256	32.691	36.846	34.826	33.776	34.388	38.094	44.116	41.265	40.792	39.168	48.444	43.516	46.329	38.058	32.452	39.197	37.635	40.768	42.856	45.012	45.234	42.942	44.241	52.993
2.7389	0	0	13.268	10.019	10.187	14.84	12.465	18.305	3.213	6.1176	2.4828	0	0.56171	1.1349	0	0	0	12.481	14.495	17.686	4.2213	16.572	21.197	16.016	15.504	6.5627	10.257	23.073	24.354	48.651	17.294	18.944	26.9	18.288	24.619	30.199	38.293	42.49	65.879	82.438	95.835	89.74	85.53	77.536	105.37	115.56	139.3	128.83	128.68
7.3399	8.2993	0	13.643	0	12.723	0.16989	8.7078	23.024	21.494	5.656	11.842	15.03	15.955	7.9023	3.4376	0	0.71244	0	0	0	2.9859	10.373	4.0507	15.665	26.288	62.336	89.246	121.32	151.14	201.03	188.14	232.04	276.25	337.93	370.03	427.79	463.9	492.76	513.95	567.01	591.33	651.53	668.44	683.48	722.13	745.31	764.59	787.06	767.78
0	0	0	14.52	0.56962	25.438	23.799	47.485	54.828	56.131	63.438	70.185	59.026	63.817	58.466	75.484	67.856	85.704	82.85	85.611	84.491	96.378	101.92	112.86	110.49	121.06	134.71	133.12	50.904	40.612	65.413	32.307	36.253	37.211	30.563	28.797	22.694	18.973	31.296	11.129	20.119	2.9498	0.025342	2.7636	8.0129	0.0085186	13.671	0.94186	1.1361	0
14.729	11.249	0	0	0	0	0	0	0	1.8637	0	0	0	0	0	0	0	0	0	0	0	0	0	0	0	0	0	0	0	0	0	0	0	0	0	0	0	0	0	0	0	0	0	0	0	0	0	0	0	0
7.6705	3.913	0	1.7318	0	7.8276	0	0	0	0	0	0	0	0	0	0	0	0	0	0	0	0	0	0	0	0	0	0	0	0	0	0	0	0	0	0	0	0	0	0	0	0	0	0	0	0	0	0	0	0
17.221	5.2997	0	0	0	6.5833	0	0.95553	0	0	0	2.3943	0	0	0	0	0	0	0	0	0	0	0	0	0	0	0	0	0	0	0	0	0	0	0	0	0	0	0	0	0	0	0	0	0	0	0	0	0	0
0	0	0	0.8977	2.2004	3.8943	1.5195	7.0137	8.6543	11.882	9.3385	4.513	14.214	11.632	18.364	12.842	9.9523	3.9042	1.2848	2.281	4.0479	10.013	8.7841	4.8426	5.5536	0	2.0532	0	8.8796	2.9146	8.9862	0	0	0	0	0	0	0	0	0	0	0	0	0	0	0	0	0	0	0
0	0	0	13.276	13.007	13.309	28.204	21.077	15.989	4.0417	12.801	28.167	42.895	42.267	37.922	38.021	31.023	41.489	54.91	59.367	68.344	64.565	63.527	68.633	79.23	53.566	56.884	62.74	72.673	85.619	94.335	61.936	61.937	63.442	42.817	50.068	28.083	24.909	23.716	31.034	41.388	48.547	47.865	31.193	27.922	0	16.677	4.3259	6.5946	27.359
16.387	10.228	0	11.291	0	0	0	0	0	0.98555	0	0	0	0	0.37317	0	0	0	0	0	0	0	0	0	0	0	0	0	2.2268	0	8.9773	0	1.2817	19.131	31.325	47.357	98.744	75.166	111.1	113.88	119.59	126.21	141.69	143.81	177.95	173.9	181.85	184.01	189.65	178.89
0	8.6797	6.9881	1.0249	0	0	0	0	0	0	0	0	0	0	0	0	0	0	2.8119	0.10038	4.4489	0.61258	5.3961	0	3.6101	2.7491	6.5131	0	8.2795	4.4645	9.5686	0.91282	4.9181	9.938	0	0	9.6171	12.413	13.757	0	0	0	0	0	0	0	0	0	0	0
2.0922	0	0	0	1.5612	0.96618	3.5384	0	0	0	0	0	0	0	0	0	0	7.9207	0	8.9023	8.9399	20.783	21.196	26.397	40.262	38.646	36.8	41.562	47.148	49.697	57.786	64.762	63.292	76.324	76.109	79.249	71.644	75.031	68.762	63.163	68.62	68.03	73.665	69.242	76.894	78.644	72.667	89.621	79.243	75.286
0	0	0.5842	5.7913	1.1678	2.9513	0	13.616	34.948	19.478	39.476	40.966	46.655	45.694	52.443	56.224	56.006	57.034	54.504	68.749	83.141	80.912	69.284	73.633	72.401	64.259	65.921	73.761	70.67	70.888	67.073	73.548	75.028	74.84	65.832	69.263	81.436	83.744	66.033	80.97	73.996	66.643	68.429	79.779	70.806	60.092	65.704	57.903	58.505	59.88
0	0	0	22.579	0.63504	16.969	24.359	24.564	10.591	9.2626	0.32842	12.675	37.271	31.207	24.818	35.867	17.941	32.816	30.601	31.214	36.899	38.13	26.832	30.688	42.241	20.927	26.534	35.423	31.449	41.072	53.284	12.473	16.025	10.965	4.4545	12.274	0	0	0	0	7.6373	9.7751	5.7441	2.1417	0	0	0	0	0	0
11.223	0	0	0.61079	0	0.4877	0	0	0	0	0	0	0.18053	2.2741	0	0	0	0	0.85511	0	0	0	0	0	0.11147	0	0	0	0	0	0	0	1.2516	0	4.9935	0	3.332	0	0	0	0	0	0	0	0	0	0	0	0	0
0	0	0	9.9401	6.2271	9.9211	16.695	2.6101	15.331	22.468	5.8072	27.264	23.382	26.575	22.268	30.046	23.086	4.0171	26.563	7.3514	16.859	17.489	0	0	0	2.963	5.7084	0	0.60899	3.2412	27.929	0	0	0	0	0	0	0	0	0	0	0	0	0	0	0	0	0	0	0
4.3579	1.1187	2.1739	0	0	0	0	1.6109	3.7973	3.4693	3.2752	0	0	2.9806	0	3.3503	0	2.9241	7.434	6.8478	0	0	12.183	0.96659	0	0	0	0	0	0	0	0	0	2.5427	0	0	5.308	2.6403	7.085	6.3468	8.4802	19.185	16.732	17.418	17.969	17.148	17.23	22.055	17.726	16.034
0	0	0	4.7397	6.3348	25.908	36.131	59.636	71.96	69.212	83.36	92.781	97.1	112.71	104.17	91.532	106.47	100.23	104.17	118.7	127.76	122.71	120.75	124.07	127.28	127.92	123.56	119.49	126.55	135.23	117.58	119.17	79.306	116.27	125.97	122.49	123.19	128.3	118.42	130.36	113.01	116.68	130.19	116.16	101.08	101.5	100.67	118.65	122.02	123.56
4.5436	4.863	6.2786	0	0	0	3.7229	5.7528	2.1095	0	10.356	4.4523	5.1748	11.705	4.1971	8.5887	2.7885	6.5626	6.0065	6.902	5.2113	1.4982	0	0	0	0	0	0	0	0	0	0	0	0	0	0	0	0.37236	0	0	3.3905	6.1462	9.0057	15.718	10.771	10.174	8.1041	5.6411	14.304	21.202
1.4907	0	1.6711	6.2217	4.4802	0	0	0	0	0	0	0	0	0.737	0	0	0	0	0	0	3.7757	16.196	20.708	39.836	56.282	64.729	98.605	119.34	128.34	153.03	158.02	172.92	193.15	176.54	210.78	219.69	256.89	257.4	250.86	284.43	289.23	257.18	297.57	300.25	267.32	305.82	307.69	306.06	278.29	292.57
0	0.30598	0	0	5.086	1.7189	2.644	4.7642	15.6	1.2471	2.2414	11.139	2.5429	13.176	2.8705	1.2035	0.79433	5.4274	9.5364	7.5599	1.3245	0	2.1419	7.6991	1.3378	0.43908	0	0	0	0	2.7737	0	0	0	0	0	0	1.1627	0	0	0	0	0	0	0	0	0	0	0	0
0	0	0	0	5.3179	8.6724	16.112	17.963	0.73745	12.555	22.965	20.182	22.317	24.575	23.368	25.483	24.984	31.013	34.332	40.777	36.307	42.436	37.728	48.077	54.248	61.468	56.547	77.914	69.98	71.231	84.952	97.381	99.683	96.734	110.39	103.07	107.97	97.879	99.657	107.79	108.85	106.52	107.44	113.71	113.98	115.05	107.38	106.83	108.56	96.97
0	0	0	15.85	9.9318	13.459	16.793	19.314	35.214	32.644	18.834	25.736	32.508	38.603	30.252	31.362	21.7	23.83	22.298	20.244	21.872	31.697	30.665	30.887	37.167	52.49	69.003	84.186	116.9	127.35	164.53	163.52	229.1	261.6	325.85	357.79	412.29	443.7	455.47	496.1	530.48	555.29	595.59	605.86	590.57	624.8	638.56	658.21	628.28	652.85
0	0	0	0	9.7544	0.8359	11.75	0	8.3244	13.682	18.789	7.685	6.2534	10.601	13.853	7.047	12.155	12.924	15.408	6.4822	17.503	12.02	15.466	7.9231	2.7404	9.8933	10.51	6.6662	8.2082	3.7412	10.129	10.128	14.025	16.678	8.3065	11.203	11.245	15.024	9.0955	3.2717	12.153	20.162	15.918	0	14.473	15.371	8.8302	9.709	7.3568	13.459
2.94	0	2.1959	0	1.3671	3.506	1.2012	0.5492	0	4.2591	5.1057	3.7172	8.9554	9.1612	6.9928	2.6053	1.2827	13.561	9.7545	22.273	18.725	18.619	15.415	21.474	12.632	16.657	8.1815	15.981	10.09	12.636	15.435	19.924	15.748	9.2442	14.958	23.064	15.015	21.781	24.76	21.938	25.515	14.924	14.136	19.228	11.928	11.785	14.027	11.296	17.826	19.525
0	2.291	0	17.407	0	13.27	30.797	22.521	27.232	25.201	37.415	47.201	28.345	35.576	28.076	46.588	26.576	54.266	46.895	64.455	67.992	71.624	71.347	82.63	76.908	70.864	75.62	80.439	88.438	90.379	98.542	64.756	84.454	94.293	84.489	90.992	104.54	85.032	88.448	95.364	103.58	79.13	84.708	93.219	105.3	93.91	100.26	106.24	114.81	97.09
13.798	6.2026	0	8.9084	1.4398	0	0	0	5.7701	0	0	0	0	3.5144	0	0	1.4292	2.5117	2.6281	0	0	2.3113	0	0	0	1.125	2.3921	0	0	0	10.246	0	0	3.5935	0	0.71577	22.474	12.274	13.254	7.3677	7.3948	1.5263	3.0306	7.1377	15.607	17.637	0	6.6924	0	14.82
2.7057	0	1.8794	0	0	0.25943	2.4323	6.9678	2.734	0	0	0	5.4814	0	3.0301	5.6368	4.4332	4.1561	1.8898	7.8641	1.6876	6.443	12.771	28.215	41.693	47.071	66.086	86.251	106.82	123.58	131.01	153.7	190.84	195.25	221.05	238.97	248.9	257.15	271.22	274.78	300.42	333.96	345.59	346.18	363.36	365.94	385.02	402.92	399.25	408.6
5.4091	3.3028	0	2.4358	1.0955	0	0	0	0	0	0	0	0	0	0	0	0	0	0	0	0	0	0	0	0	0	0	0	0	0	0	0	0	0	0	0	0	0	0	0	0	0	0	0	0	0	0	0	0	0
0	0	0	0	3.0931	1.5044	13.07	0	0	0	0	20.942	7.6124	26.912	25.196	33.545	39.027	51.648	72.436	78.966	89.412	104.24	111.61	135.98	95.884	123.33	146.6	179.33	173.53	173.11	203.38	202.37	191.86	208.94	214.26	227.54	222.17	210.89	216.66	239.68	233.86	230.48	244.42	240.21	245.64	243.94	233.96	243.35	234.41	233.39
21.84	8.8346	3.0653	0	0	0	0	0	0	0	0	0	0	0	0	0	0	1.1592	10.427	7.0525	3.5725	0.35232	11.435	13.149	11.717	2.0446	1.7057	0	12.516	29.694	12.365	22.036	18.452	24.113	23.349	23.547	26.812	27.869	31.436	28.286	32.085	24.321	37.937	29.274	28.139	30.614	33.028	33.975	38.716	38.233
0	0	0	25.198	6.7864	10.057	2.6706	12.578	10.669	21.338	22.184	21.136	22.235	17.282	13.423	21.722	24.556	13.853	9.0371	0	17.019	14.888	6.1933	16.401	7.7172	15.748	19.413	16.544	29.304	25.571	43.383	7.9553	18.199	20.198	17.465	24.204	21.674	27.107	15.294	37.099	38.389	38.982	46.826	47.434	49.537	65.154	62.041	66.866	63.886	63.265
2.7677	0	0	0	3.0094	5.1984	8.8918	3.5011	6.3837	3.9163	3.5209	5.7463	1.4967	9.1701	5.771	6.299	1.1462	0	0	0	0	0	0	0	0	0.31178	0	3.8307	0	6.1343	0	0	0	0	3.5029	0	4.1352	0	0	0	0	4.0492	0	0	0	0	0	0	0	0
16.718	3.1774	0	3.5996	0	0	0	0	0	0	0	0	0	0	0	0	0	0	0	0	0	0	0	0	0	0	0	0	0	0	0	0	0	0	0	0	0	0	0	0	0	0	0	0	0	0	0	0	0	0
0	0	3.1282	4.8932	0.70162	8.5815	8.4988	18.257	11.859	10.744	3.0601	0	4.8462	6.8586	4.2868	12.103	6.8625	9.5161	13.325	17.46	12.562	10.813	14.754	31.135	22.474	18.295	17.969	29.147	23.33	24.525	21.913	25.808	37.117	27.073	29.534	28.812	28.416	35.066	31.991	31.253	26.746	31.926	36.187	26.901	30.897	32.811	32.479	21.599	22.695	15.234
0	0	0	5.5902	0	12.531	4.3598	9.3236	7.4649	22.997	14.08	18.144	19.819	12.146	16.245	18.353	17.852	19.03	14.885	16.268	12.819	21.7	14.668	5.8148	6.3446	15.549	9.1096	10.752	13.489	9.326	13.847	7.4044	14.856	7.6493	18.429	9.0157	24.913	13.346	19.278	21.637	12.105	12.626	9.3511	14.903	20.246	33.433	19.683	19.605	24.87	22.827
0	0	0	0	2.7858	6.9891	6.0715	12.769	8.5416	4.972	9.2901	9.8643	11.547	19.449	15.834	10.379	25.593	20.049	29.661	27.01	30.507	25.777	26.343	34.51	30.069	27.081	30.356	29.529	44.634	35.635	56.576	44.943	29.468	37.345	42.538	45.142	52.165	62.8	67.013	54.773	60.066	61.864	62.277	63.777	59.901	57.457	66.747	70.735	69.316	73.941
0	0.63983	0	1.168	2.9621	0	0	0.27455	3.389	11.349	8.9678	5.0364	13.491	15.204	20.08	13.243	19.209	17.028	18.17	20.703	25.949	31.251	34.922	37.228	30.834	36.416	37.062	43.67	47.603	40.813	47.439	36.781	27.732	42.578	44.522	47.68	47.82	24.303	50.5	58.18	63.312	58.482	57.996	52.631	58.312	52.647	58.123	64.926	66.236	66.79
0	5.1792	0	5.5923	9.7265	0	7.2518	7.9297	22.81	16.525	23.869	26.843	24.138	29.027	23.286	28.903	16.459	4.619	21.329	7.5272	9.4266	12.487	15.039	12.942	22.249	12.271	20.109	29.217	32.294	26.624	32.827	45.833	54.553	47.404	41.454	44.154	32.329	27.352	17.451	16.038	16.759	12.507	20.23	5.7798	8.4796	4.7982	13.648	17.668	16.494	39.46
10.667	29.207	11.12	0	0	0	0	0	0	0	0	0	0	0	0	2.8097	0	0	0	0	0	0	0	0	11.701	32.406	22.598	10.394	25.314	19.725	18.135	26.767	25.494	13.717	22.873	31.999	28.833	0	0	0	0	0	2.5874	29.387	16.904	0	28.68	0	0	20.053
0.73217	0	4.1012	5.6041	0	0	0	0	0	0	0	0	0	0	0	0	0	5.4524	6.3529	0.050533	0	0	0	0	3.115	0	0	0	0	0	0	0	0	0	0	0	0	0	0	0	0	0	0	0	0	0	0	0	0	0
6.0825	11.712	5.7713	0.73153	0	0	0	0	0	0	0	0	0	0	0	0	0	0	0	0	0	0	0	0	0	0	0	0	0	0	0	0	0	0	0	0	0	0	0	0	0	0	0	0	0	0	0.57382	0	0	0
42.835	9.5191	6.0067	0	0	0	0	0	0	0	0	0	0	0	0	0	0	0	0	0	0	0	0	0	0	0	0	0	0	0	0	0	0	0	0	0	0	0	0	3.5295	6.0748	9.6032	0	14.189	0	12.148	2.5032	0	7.685	11.281
2.4016	0.95833	2.1443	0	5.7483	0	0	2.4715	0	0	0	5.6265	4.4279	6.8003	0	0	4.1457	0	0	0.0057624	0	1.0312	0.33071	1.2024	0	0	0	2.8216	0.46442	0	0	0	0	0	0	0	0	0	0	0	0	0	0	0	0	0	0	0	0	0
0	0	0	23.83	27.433	18.688	18.31	24.892	38.559	34.964	42.326	26.471	31.163	41.916	46.359	55.633	62.245	54.792	58.652	48.374	38.431	37.342	43.656	41.922	56.182	46.53	60.053	70.185	64.272	65.732	74.312	34.043	36.43	32.96	36.375	35.573	29.79	22.244	27.422	30.547	26.511	22.404	28.562	26.937	23.908	28.183	40.044	35.068	41.389	32.552
0	0	0	11.391	18.243	47.502	24.017	41.561	53.559	65.524	54.415	60.811	60.113	44.997	59.259	59.635	66.166	70.751	65.471	58.501	59.612	56.838	49.752	44.631	46.343	58.21	44.099	50.722	52.574	44.501	63.924	43.457	46.624	43.763	31.408	15.43	35.56	32.404	30.865	19.432	29.868	37.275	33.072	48.863	58.428	50.282	67.51	76.517	76.553	64.977
6.4161	2.5401	0	14.818	0	10.139	4.5578	9.8588	20.12	18.62	11.736	9.1034	13.342	17.351	10.253	26.847	9.7024	4.8082	7.8921	0	0	0	0	0	0	0	0	0	8.6515	1.1062	8.5511	0	0	0	0	0	0	0	0	0	0	0	0	0	0	0	0	0	0	0
1.2979	8.4376	0	0	0	1.1371	1.754	2.7776	3.513	0	0	0	0	0	0	0	0	0	0	0	0	0	0	0	0	0	0	0	0	0	0	0	0	0	0	0	0	0	0	0	0	0	0	0	0	0	0	0	0	0
5.6203	0	0	6.8165	0.24714	0	0	0	0	0	0	0	0	0	0	0	0	0	0	0	0	0	0	0	0	0	0	0	0	0	0	0	0	0	0	0	0	0	0	0	0	0	0	0	0	0	0	0	0	0
19.533	1.307	0	0	0	5.9025	0	0	0	0	0	0	0	0	0	0	0	0	0	0	0	0	0	0	0	0	0	0	0	0	0	0	0	0	0	0	0	0	0	0	0	0	0	0	0	0	0	0	0	0
16.961	5.203	0	2.2976	0	0	0	0	0	0	0	0	0	0	0	0	0	0	0	0	0	0	0	0	0	0	0	0	0	0	0	0	0	0	0	0	0	0	0	0	0	0	0	0	0	0	0	0	0	0
30.091	0	0	0	0	6.1933	0	0	0	0	3.6857	0	0	0	0	0	0	0	0	0	0	1.2626	0	0	0	0	0	0	0	0	0	0	0	0	0	0	0	0	0	0	0	0	0	0	0	0	0	0	0	0
0	0	0	17.944	14.859	3.878	19.158	20.714	19.201	17.455	21.918	16.314	21.521	13.251	27.017	29.373	19.92	35.722	39.835	33.977	39.17	36.565	56.264	53.096	59.08	76.219	71.011	74.759	84.718	85.719	113.61	113.46	117.07	115.89	126.09	137.67	135.93	138.29	145.12	146.04	140.96	143.61	162.71	145.22	154.44	160.42	164.82	167.1	175.42	180.14
0	0	0	13.11	7.8916	14.032	25.43	29.324	32.675	31.383	36.11	41.237	44.628	42.682	50.662	44.235	46.73	52.316	65.178	66.921	73.649	71.709	90.142	88.225	96.515	101.58	95.447	108.62	119.53	126.54	160.4	129.83	129.83	161.92	157.13	144.87	163.29	155.28	169.09	185.04	187.55	206.44	197.84	197.66	186.55	198.42	205.58	214.94	202.53	205.25
6.0603	4.5361	0	0	0	3.6812	0	0.8368	0	3.0786	0	0	0	0	0	0	0	0	0	0	10.503	0	0	0	0	0	8.8171	2.5925	0.12725	0	0.14027	0	0	0	0	0	0	0	0	0	0	0	0	0	0	0	0	0	0	0
11.066	1.4616	0	1.3211	1.4759	0	0	0	0	0	0	0	0	0	0	0	0	0	0	0	0	0	0	0	0	0	0	0	0	0	0	0	3.3604	0	0	0	3.9458	2.0084	0	8.3553	11.371	28.779	20.267	33.362	30.199	51.631	48.727	61.442	50.383	30.413
0.7952	0	0	0	4.2208	5.6428	0	3.5249	3.6198	0	0	6.3698	14.401	15.751	14.079	11.856	9.6653	13.246	11.928	11.983	4.319	9.4976	7.6805	14.485	12.302	11.753	3.815	14.14	10.949	18.215	18.2	10.343	24.063	28.398	29.003	28.298	33.565	28.043	28.815	32.172	39.413	44.843	24.738	35.846	30.239	34.408	29.558	30.82	36.898	32.378
0	0	0	11.778	17.152	14.036	22.462	7.5482	8.3643	7.1483	23.013	34.045	43.201	58.31	54	49.566	37.739	42.38	61.099	55.814	52.528	74.586	57.023	58.702	59.495	64.844	66.462	73.632	68.092	63.835	93.409	45.557	62.134	54.022	59.549	52.44	49.087	47.89	57.089	58.34	64.687	63.033	63.169	87.999	79.756	75.147	86.446	93.068	91.025	90.518
0	0	0	7.7323	3.4249	6.6653	1.8481	3.8456	8.9421	14.736	16.776	1.5718	21.293	9.7089	12.413	3.3516	0	0	0	0	0	0	0	0	0	0	0	0	0	0	0	0	0	0	0	0	0	0	0	0	0	0	0	0	0	0	0	0	0	0
17.192	2.8932	0	0	0.29512	0	0	0	0	0	0	0	0	9.3496	11.16	23.11	23.602	38.761	40.015	48.3	41.267	52.476	64.246	62.417	73.233	66.375	88.076	82.757	107.3	95.256	103.37	102.83	114.67	84.535	113.72	101.81	115.19	120.3	115	122.58	131.79	130.92	135.56	129.42	129.96	126.23	129.29	139.47	143.76	150.11
34.045	9.0193	0	1.1255	0	0	0	0	0	0	0	0	0	0	0	0	0	0	0	0	0	0	0	0	0	0	0	0	0	0	0	0	0	0	0	0	0	0	0	0	0	0	0	0	0	0	0	0	0	0
7.7365	6.3049	0	2.6041	0	0	0	0	6.6579	0	0.31341	0	0	0	0	0	0	0	0	0	0	0	0	0	0	0	0	0	0	0	0	0	0	0	0	5.469	10.783	16.014	20.069	16.582	20.17	26.233	27.639	32.792	38.617	40.932	50.066	57.357	65.835	49.106
0	0	0	0	7.4145	0.92072	2.5706	11.661	10.107	5.817	14.15	4.3253	17.929	11.698	9.5722	1.7802	8.0847	3.8323	9.042	10.475	7.4072	10.442	5.2155	0	0	0	0	0	5.3059	18.4	32.455	47.14	56.882	74.974	96.192	117.16	120.78	150.92	162.35	174.6	217.91	229.58	243.82	257.45	261.94	279.44	279.54	280.97	293.19	297.39
19.845	0	0	0	1.057	0	4.1714	0	1.4342	5.2649	0	0	0	4.0576	0	2.3695	0	2.6355	0	0	0	0.46605	4.1716	0	9.8348	21.938	21.443	30.783	42.386	54.413	49.375	54.848	55.473	67.011	77.438	69.18	79.109	67.361	80.669	86.464	95.819	94.33	89.773	92.049	83.725	95.533	81.212	83.726	73.372	77.202
0	0	0	14.501	12.313	20.684	32.276	29.601	14.066	18.291	15.88	33.574	36.182	45.217	47.046	40.395	42.569	53.071	76.912	71.403	85.158	85.223	93.423	99.17	105.35	121.08	130.1	140.61	168.33	186.76	202.15	179.27	193.82	200.66	207.08	217.25	210.63	196.99	207.53	208.9	215.56	214.76	223.71	216.48	219.3	220.15	228.72	218.07	230.28	216.38
0	0.75889	0	0	2.0915	11.654	0	7.5512	6.001	8.2119	15.149	13.063	6.5359	10.497	24.471	19.233	13.987	10.926	8.9599	20.463	19.326	12.496	29.544	16.742	27.057	26.962	22.927	27.627	21.178	24.371	28.454	20.261	23.99	21.785	24.769	31.391	31.656	29.779	20.703	29.3	33.513	33.566	36.978	33.452	36.143	32.181	55.925	54.47	43.664	41.23
0	0	0	0	3.6951	21.178	16.483	18.609	31.226	26.658	44.847	34.65	45.413	35.551	45.668	45.657	53.713	47.814	44.757	48.468	36.502	40.622	31.963	45.178	46.876	35.564	49.633	55.034	43.675	40.508	50.045	56.453	39.12	36.313	36.371	28.506	34.688	37.832	52.315	62.715	69.82	72.063	78.349	103.24	99.623	104.2	92.225	107.59	105.63	109.75
8.6526	10.747	0	2.9103	0	0	3.3071	0	10.956	1.9336	3.6188	2.3581	2.843	5.032	4.0713	0	0	0	0.99889	0	0	0	0	1.5906	0	0	2.5763	0	4.2811	0	12.896	12.042	22.352	31.195	26.675	28.826	19.66	15.578	13.81	0.17188	4.8629	2.0441	9.9161	1.252	6.6034	0.080291	6.0982	6.7225	14.215	20.36
0	0	0	0	12.61	2.4918	20.673	26.929	19.139	30.404	20.82	34.151	35.332	40.827	34.67	30.79	43.774	39.877	41.883	39.194	40.897	33.219	35.367	40.405	40.412	37.32	37.008	39.069	45.303	47.504	35.733	39.32	43.196	34.32	34.445	40.354	29.749	21.665	33.892	25.47	26.417	22.925	35.066	36.293	33.074	33.293	31.602	22.113	38.684	48.799
0	0	0	6.5179	7.7855	1.5333	5.1926	9.4622	12.53	0	0	5.826	4.6731	0	13.897	0	6.5535	9.4948	9.2659	15.573	13.198	12.614	13.335	10.798	16.84	18.084	11.045	12.29	11.386	18.6	14.424	13.092	19.763	16.911	24.989	27.946	22.036	26.073	30.312	32.647	39.713	36.216	50.428	47.109	54.421	51.991	60.106	68.681	63.156	68.298
31.248	8.677	7.2631	0	0	0	0	0	0	0	0	0	0	0	0	0	0	0	0	0	0	0	0	0	0	0	0	0	0	0	0	0	0	0	0	0	0	0	0	0	0	0	0	0	0	0	0	0	0	0
0	3.4434	0	0	4.9016	0	16.306	9.6407	10.002	10.441	22.84	10.877	17.904	22.313	17.724	20.47	21.579	24.64	38.826	28.194	31.106	31.445	34.29	23.231	25.703	20.931	19.414	29.695	28.958	37.748	37.243	40.567	47.908	50.627	53.679	62.17	69.647	67.65	75.107	50.452	62.43	44.306	59.359	47.289	42.008	54.104	65.947	57.96	62.84	75.055
21.438	11.22	4.9665	0	0	0	0	0	0	0	0	0	0	0	0	0	0	0	0	0	0	0	0	0	0	0	0	0	0	0	0	0	0	0	0	0	0	0	0	0	0	0	0	0	0	0	0	0	0	0
0	0	0	10.656	10.784	25.209	33.865	27.133	21.865	23.82	22.864	48.549	59.262	68.541	70.627	70.419	74.421	69.894	71.92	81.737	96.884	95.8	97.159	104.05	110.24	99.62	112.13	121.21	135.61	147.77	171.93	125.71	71.22	63.595	73.51	73.299	56.667	35.554	55.121	56.578	71.491	71.034	69.821	50.987	38.39	38.402	47.296	37.501	49.063	53.857
2.979	5.8972	1.7951	0	0	0	2.3346	4.0828	1.7547	5.475	7.3133	8.3985	22.69	19.296	18.601	22.964	21.896	32.96	45.257	51.904	48.377	64.435	61.915	60.945	69.599	69.777	64.943	71.803	68.223	66.965	60.93	63.073	72.554	76.137	85.485	88.245	88.904	82.342	85.567	75.658	81.415	75.782	81.094	114.67	84.258	84.313	97.116	82.441	88.299	94.107
0	0	0	18.181	9.7822	15.064	33.235	39.627	52.895	50.114	55.846	78.385	57.399	67.787	73.009	75.756	88.133	93.1	99.037	91.787	93.052	110.83	103.75	120.04	95.98	103.61	103.83	105.73	112.84	123.26	133.96	96.829	119.16	109.24	104.6	121.97	111.37	113.29	115.41	112.94	123.47	109.38	110.77	109.88	118.83	116.62	124.85	125.11	126.39	124.03
0	3.8116	0	2.9028	1.9677	0.52056	0	0.24894	0	0	0	0	0	0	0	0	0	0	0	0	0	0	0	0	0	0	0	0	0	0	0	0	0	0	0	0	0	0	0	0	0	0	0	0	0	0	0	0	0	0
0	8.2614	0	0	1.0345	0	0.87287	0	0.12083	0	0	0	4.6473	8.9576	24.936	40.507	45.855	64.019	72.7	83.702	97.351	105.47	108.78	118.27	122.22	143	148.46	152.61	152.84	168.37	160.59	178.38	163.36	177.16	188.02	187.13	191.21	193.68	194.01	190.81	190.87	193.18	209.94	198.75	193.47	208.92	195.01	213.28	196.05	203.96
3.7116	0.057265	0	0	0	0.20088	7.6428	0	15.298	3.0224	3.7587	4.9151	1.5284	7.2785	5.9654	3.3622	8.494	7.6539	2.138	0	0	0	4.196	0	0	0	0	0	0	0	0	0	0	0	0	0	0	0	0	0	0	0	0	0	0	0	0	0	0	0
0	0	0	0	2.1171	4.0909	8.4297	1.4856	2.4378	0	0	0	0	0	0	0	0	0	0	0	0	0	0	0	0	0	0	0	0	0	0	0	0	0	0	0	0	0	0	0	0	0	0	0	0	0	0	0	0	0
15.436	8.7583	0.81438	0	0	0	0	0.70738	0	0	0	0	0	0	0	0	0	0	0	0	0	0	0	0	0	0	0	0	0	0	0	0	0	0	0	0	0	0	0	0	0	0	0	0	0	0	0	0	0	0
0	0	1.9369	0.76468	0.69513	12.374	0	0.03092	2.062	2.66	3.159	3.5473	0	0	0	0	0.58798	0	0	0	0	0.94244	0	8.2842	38.732	31.564	36.139	47.51	56.469	63.84	83.928	81.85	88.639	113.01	125.74	138.95	166.72	173.9	184.21	206.33	206.97	230.85	225.73	254.83	272.05	268.46	274.03	356.47	257.65	255.17
5.1728	19.438	0	9.6636	0	0	0	0	0	3.5596	0	0	0	0	0	0	0	0	0	0	0	0	0	0	0	0	0	0	0	0	0	0	0	0	0	0	0	0	0	0	0	0	0	0	0	0	0	0	0	0
3.6269	4.5554	1.9346	0.24561	0	0	0	1.6413	0	0	0	0	0	0	0	0	0	0	0	0	0	0	0	0	0	0	0	0	0	0	0	0	0	0	0	0	0	0	0	0	0	0	0	0	0	0	0	0	0	0
0	0	0	17.348	21.447	18.894	14.404	11.993	25.45	30.717	29.134	17.589	27.806	33.289	37.623	47.923	62.008	43.305	36.102	42.792	34.258	30.909	41.411	66.587	111.02	115.92	158.5	184.33	201.48	242.63	277.38	240.09	271.31	278.36	319.39	328.35	333.41	340.04	340.76	351.61	363.65	383.72	388.97	389.84	384.11	411.57	422.68	416.9	405.88	408.97
0	0	0	1.7419	9.0103	1.5801	0	14.804	5.3179	17.323	11.097	21.493	14.158	9.1237	24.39	26.571	29.976	31.798	31.839	35.237	25.563	34.439	26.282	26.515	31.868	36.091	39.899	43.612	46.453	43.317	66.806	50.196	59.334	58.259	66.091	66.209	82.274	78.893	73.82	82.62	77.3	80.129	84.143	87.938	99.883	96.229	94.081	103.72	98.313	99.093
26.744	15.014	0	0	3.8551	0	4.7992	0	4.5852	0	0	0	0	0	0	0	0	0	0	0	0	0	0	0	0	0	0	0	0	0	0	0	0	0	0	0	0	0	0	0	0	0	0	0	0	0	0	0	1.6396	1.711
13.018	9.7468	0	0	0	0	0	0	10.199	14.798	31.696	44.724	54.523	74.576	76.51	92.938	105.31	107.31	115.76	121.26	138.81	161.31	154.27	160.52	151.33	166.4	173.08	168.44	167.02	165.44	178.61	164.24	169.47	179	185.53	156.58	169.26	168.19	162.03	169.55	142.67	157.21	158.96	152.57	147.89	141.17	136.92	154.08	148.45	137.14
0	0	0	30.957	8.8944	6.8248	2.9923	0.64039	2.5303	2.2691	2.7497	7.513	8.0434	13.863	8.9755	13.874	18.047	5.7306	6.8258	0	7.9636	7.2097	0.90552	15.401	11.383	11.88	13.811	0	17.578	13.744	22.376	0	0.53929	8.0917	3.1414	5.268	0.341	0	0	0.11727	12.158	11.54	7.25	13.851	19.57	22.635	12.408	14.315	5.3249	22.935
0	1.8669	0	0	8.4754	0	5.6764	0	0	0	0	0	0.49668	0	0	3.2334	0	0	0	0	0	0	0	0	0	0.035681	0	3.5231	0	5.1271	5.2157	0	1.8337	1.6277	0	0	0	0	0	0	0	0	0	0	0	0	0	0	0	0
24.444	0	0.69923	0	0	0	0	3.7768	0	0	0	0	0	0	0	0	0	0	0	0	0	0	0	0	0	0	0	0	0	0	0	0	0	0	0	0	0	0	0	0	0	0	0	0	0	0	0	0	0	0
9.5754	8.0237	0	0	0	1.8832	0	0	0	3.1536	13.753	12.356	17.837	18.044	28.975	24.013	33.092	31.628	39.423	31.719	24.322	29.564	38.975	33.521	31.929	34.281	28.359	30.531	35.361	33.032	38.509	37.489	33.754	37.58	41.45	28.701	30.503	40.294	26.585	27.953	28.099	22.246	25.755	24.485	16.92	12.598	17.92	14.247	23.32	23.315
14.857	5.4979	0	0	0	0	2.3871	0	3.689	4.6859	14.468	23.481	43.919	57.048	54.502	66.406	66.71	81.428	80.122	88.654	85.391	107.55	87.321	112.89	101.29	112.11	109.16	122.31	119.07	142.28	147.44	146.53	136.66	149.98	140.97	142.69	139.73	144.59	143.97	147.17	153.04	159.95	166.3	156.51	153.23	153.02	136.62	135.12	139.26	155.18
10.126	5.3026	0	0	0	0.055555	0	0	0	0	0	0	0	0	0	0	0	0	0	0	0	0	0	0	0	0	0	0	0	0	0	0	0	0	0	0	0	0	0	0	0	0	0	0	0	0	0	0	0	0
16.052	7.7208	0	1.0909	0	0	0	0	0	0	0	0	0	0	0	0	0	0	0	0	0	0	0	0	0	0	0	0	0	0	0	0	0	0	0	0	0	0	0	0	0	0	0	0	0	0	0	0	0	0
0	0	0	23.285	15.187	5.0681	15.869	17.449	23.799	7.3768	14.241	11.763	15.058	15.437	21.812	22.891	15.852	15.501	18.042	22.062	30.228	27.262	28.389	24.303	46.198	42.381	68.567	73.287	69.987	64.468	106.66	44.63	62.061	84.001	90.324	99.448	115.26	103.45	111.2	103.73	98.003	104.73	104.06	110.05	114.84	98.615	94.088	114.53	103.66	112.15
10.286	6.9149	0	0	0	0	0	4.318	0	0	1.4859	0	0	0	0	0	0	0	0	0	0	0	0	0	0	0	0	0	0	0	0	0	0	0	0	0	0	0	0	0	0	0	0	0	0	0	0	0	0	0
0	0	0	24.343	12.194	11.419	28.179	29.641	36.926	13.227	26.633	33.109	26.355	18.659	23.694	30.5	31.768	38.521	37.665	44.055	25.993	28.884	37.585	35.659	33.348	28.381	23.867	27.772	32.221	21.179	34.186	0	9.4112	14.046	5.5702	0	0	0	0	0	0	0	0	0	0	0	0	0	0	0
3.9618	0	0	3.5082	3.5629	2.7994	4.0549	0.37493	5.4873	7.2979	0	0.68683	4.6718	10.964	0	0	6.6601	7.7968	10.991	7.5721	3.3105	8.7804	7.4268	4.0949	14.53	11.327	11.13	20.845	16.943	27.775	27.227	38.379	47.177	60.595	55.725	76.241	74.537	91.289	82.981	83.407	99.821	96.854	109.57	116.75	140.65	126.09	132.33	132.44	135.44	143.33
15.918	7.238	8.3386	0.79107	0	0	0	0	0	0	0	0	0	0	0	0	0	0	0	0	0	0	0	0	0	0	0	0	0	0	0	0	0	0	0	0	0	0	0	0	0	0	0	0	0	0	0	0	0	0
29.396	10.891	0.49643	3.6001	0	0	0	0	0	0	0	0	0	0	0	0	0	0	11.337	3.2309	12.119	10.389	10.617	12.977	13.877	12.631	7.3032	10.936	8.8562	16.458	0	28.63	13.1	21.219	19.667	1.9711	13.38	5.9315	13.485	8.2135	13.771	14.688	16.958	18.955	30.13	19.895	30.932	33.727	26.643	28.843
0	0	0	0.043033	6.4384	6.9682	0	3.7747	1.8466	17.511	18.413	19.408	17.566	5.2936	27.132	16.75	24.388	11.599	19.247	22.032	7.6624	21.313	12.11	18.228	9.3707	15.561	21.88	27.689	31.557	29.964	53.341	41.173	44.327	35.19	48.02	51.247	56.391	61.21	63.149	62.162	57.315	49.97	56.342	54.634	70.071	71.771	60.123	63.895	63.465	60.888
0	1.6028	0	12.031	10.524	7.739	18.943	19.696	8.3384	5.7118	4.9513	18.281	23.341	28.114	21.969	15.057	16.118	21.524	40.538	33.177	37.846	41.918	32.402	37.912	47.564	41.253	42.774	43.496	59.703	66.567	86.288	49.322	58.687	70.37	67.092	77.598	78.478	91.258	88.906	113.88	130.34	130	155.79	143.11	131.37	141.41	147.95	149.12	170.98	126.66
0	0	0	5.1729	0.59679	0	14.025	12.346	26.278	26.969	28.182	21.961	34.294	26.205	34.32	38.514	24.105	32.161	27.624	29.93	28.745	40.965	38.787	34.363	28.359	31.456	48.334	52.005	50.188	42.328	53.761	54.068	67.88	72.557	76.751	66.988	55.488	56.454	48.782	48.258	50.447	40.652	52.982	43.713	48.066	43.165	40.549	56.509	57.857	68.362
20.509	0	0	8.7702	0	0	0	0	1.2568	0	0	0	0	0	0	0	0	0	0	0	0	0	0	0	0	0	0	0	0	0	0	0	0	0	0	0	0	0	0	0	0	0	0	0	0	0	0	0	0	0
0	0	0.09258	0	7.4667	0	8.2492	0	2.6786	4.9842	6.8766	12.235	8.1129	5.7361	12.365	5.2819	14.04	13.057	15.174	10.352	19.517	7.9503	14.816	14.015	14.769	21.493	17.254	14.206	23.968	20.434	20.375	22.735	32.565	26.472	38.361	36.872	40.395	44.969	44.987	46.258	57.549	65.288	60.513	64.945	67.39	71.874	73.806	74.622	73.827	78.411
0	0	0	0	2.7338	5.2983	12.452	12.954	8.1825	8.316	12.72	11.316	17.581	20.161	10.556	16.109	25.521	24.23	28.238	30.886	39.374	40.569	35.737	45.649	46.837	55.573	58.084	74.41	84.234	82.363	97.544	99.976	115.96	110.63	130.29	135.56	133.11	129.27	146.4	147.74	151.59	161.3	164.68	168.51	181.27	175.44	184.69	189.05	191.73	188.24
9.9229	3.6416	0	0	0	0.056175	0	5.0064	0	0	8.6744	9.4418	0	1.826	4.2621	6.8746	7.6662	5.659	5.1903	0	6.8351	1.452	4.0247	3.6434	0	0	0	0	0	0	0	0	0	1.6166	0	0	0	0	0	0	0	0	0	0	0	0	0	0	0	0
0	0	0	0	5.6264	5.4818	11.918	7.3827	15.931	20.269	11.232	15.685	17.015	12.289	15.236	7.5538	2.9835	13.796	5.8709	9.8465	13.922	13.395	8.3499	3.4337	7.3784	4.9893	5.1412	0.21621	0	1.8689	0	2.5211	0	0	0	5.3318	17.659	30.293	22.258	28.332	40.383	61.013	71.556	65.558	92.083	102.54	110.75	122.68	128.97	129.9
0	0	0	0	2.8844	10.168	8.0633	15.225	6.9825	9.8519	12.855	14.148	22.686	17.092	10.95	12.638	15.505	24.241	24.844	20.433	19.171	15.504	10.148	19.8	16.168	19.557	16.899	26.599	20.287	12.989	25.333	29.599	35.585	34.993	41.764	39.894	33.559	39.818	32.104	37.896	43.346	34.266	39.527	44.767	54.825	54.991	48.352	52.917	53.492	48.689
0	3.6973	0	7.0903	10.662	13.329	2.4632	10.724	0	0	6.4044	2.252	11.996	10.655	4.2749	0	0	0	0	0	0	8.6288	6.2947	2.0213	1.2087	0	0	5.0028	0	0	35.18	0	8.9178	12.981	18.398	14.112	12.08	35.846	29.321	40.911	43.445	44.418	61.889	74.515	65.848	61.335	76.974	60.629	56.833	62.749
2.6369	7.9455	4.2549	0	1.0805	0	0	0	0	0	0	0	3.2648	17.775	11.609	14.365	17.062	15.447	22.143	23.643	21.936	31.593	20.979	30.423	25.966	31.89	30.333	30.483	38.163	44.525	39.904	26.942	31.843	38.231	41.078	38.689	47.037	41.074	36.447	45.524	38.047	50.2	37.548	45.197	39.733	34.025	38.377	45.653	43.392	39.16
16.008	4.7945	0	0	0	0	0	7.0845	0	6.6069	7.8463	9.9944	4.9277	0	6.3532	0	3.455	6.4076	10.556	7.1459	10.401	7.362	3.8963	13.009	2.7895	8.9153	10.199	5.5403	10.766	15.622	17.093	6.4108	18.275	19.366	21.377	17.444	17.083	24.731	16.511	16.774	12.502	7.9507	7.4267	15.269	12.819	22.859	43.881	38.901	39.941	41.256
0	0	0	0	6.5421	9.0565	20.209	17.713	15.529	23.069	24.081	24.171	23.125	26.588	22.767	26.091	23.801	33.478	39.412	40.056	44.894	45.712	43.521	46.297	49.528	45.392	40.67	54.445	60.599	54.901	77.782	80.058	111.87	118.22	136.23	148.95	151.42	174.14	189.03	209.8	219.09	209.15	241.37	252.75	258.05	247.65	274.86	301.15	293.49	284.83
0	0	0	0	0.66093	9.2962	17.504	21.232	8.2346	6.5355	17.609	19.709	29.796	30.984	25.124	28.407	44.508	42.33	40.896	52.949	52.302	46.756	41.182	56.588	63.607	49.677	51.763	63.316	55.24	53.35	63.617	57.688	66.364	61.869	71.912	68.013	64.265	60.442	65.43	67.662	67.701	63.094	71.814	67.639	67.26	65.813	68.809	61.025	55.935	63.364
43.698	9.4654	0	0	0	0	0	0	0	0	0	0	0	0	0	0	0	0	0	0	0	0	0	0	0	0	0	0	0	0	0	0	0	0	0	0	0	0	0	0	0	0	0	0	0	0	0	0	0	0
0.80121	2.61	0	14.28	4.0291	0	0	0	0	1.159	0	0.71961	0	1.7852	8.7907	1.9416	3.143	5.7287	12.829	10.981	23.43	18.635	11.689	8.5621	21.06	33.679	26.456	31.319	34.3	36.81	60.068	40.134	43.528	23.877	49.25	52.743	56.959	54.904	43.598	46.151	49.461	61.313	48.674	47.477	40.823	50.358	48.569	49.907	57.035	60.642
15.737	3.3322	0.022435	0	0	0	0	0	1.2801	0	0	0	0	0	0	0	0	0	0	0	0	0	0	0	10.948	13.009	37.462	41.776	63.129	75.052	78.49	94.073	115.53	120.56	136.22	140.91	171.17	193.25	228.12	212.87	213.31	233.88	208.15	213.32	207.36	219.02	197.46	213.83	212.7	208.16
0	0	0	14.942	1.1973	9.5495	13.273	26.025	25.351	20.888	35.779	26.444	39.912	31.645	26.874	46.566	45.039	49.855	59.023	56.803	60.81	60.052	70.062	68.96	66.119	65.083	69.713	82.003	58.502	53.465	74.052	44.965	60.865	57.442	53.235	42.053	49.559	42.224	48.798	44.421	50.479	47.099	51.994	66.9	62.888	55.485	72.552	74.301	75.887	68.685
27.61	6.7842	3.5946	6.7869	0	0	0	0	0	0	0	0	0	0	0	0	0	0	0	0	0	0	0	0	0	0	0	0	0	0	0	0	0	0	0	0	0	0	0	0	0	0	0	0	0	0	0	0	0	0
14.594	0	0	0	0	13.644	14.212	17.174	18.774	15.316	30.633	28.232	12.231	12.881	2.601	2.1769	16.766	0	0	0	0	0	0	0	0	0	4.6171	0	0	5.4843	4.5756	0	0	0	0	0	0	0	0	0	0	0	0	0	0	0	0	0	0	0
0	0	0	13.697	18.1	11.841	14.983	7.2595	0	0	4.6015	9.6526	16.954	16.214	23.72	21.143	17.373	14.333	32.217	19.131	29.8	37.172	43.903	27.197	23.75	31.902	40.482	48.263	61.089	46.686	90.267	26.057	54.27	42.184	32.401	22.745	31.025	26.059	33.826	35.271	32.318	40.969	30.568	42.922	46.678	31.364	55.328	40.086	31.307	28.638
58.506	25.367	14.688	0	0	0	0	0	0	0	0	0	0	0	0	0	0	0	0	0	0	0	0	0	0	0	0	0	0	0	0	0	0	0	0	0	0	0	0	0	0	0	0	0	0	0	0	0	0	0
4.1892	2.799	0	0	0	3.7208	0	0	0	0	0	0	0	0	2.9324	4.6682	0	6.381	6.4296	12.559	3.2856	13.485	13.296	15.852	10.812	7.8258	14.738	16.703	14.803	18.451	10.575	29.856	35.739	43.399	47.434	52.153	61.801	73.857	68.999	74.666	80.823	99.2	101.27	88.643	98.882	100.37	107.26	110.61	114.38	113.22
3.5107	11.033	1.8177	0	0	0.52083	0	0	0	0	0	0	0	0	0	0	0	0	0	0	0	0	0	0	0	0	0	0	0	3.9343	0.80284	0.58461	13.006	12.548	9.5283	13.056	10.502	16.929	5.7872	0.49821	5.8625	5.7528	6.9647	0	2.2275	0	13.275	13.589	9.7237	8.9362
15.609	6.0686	0	0	0	0	0	0	0	0	1.0165	0	0	0	0	0	0	0	0.71133	0	0	0	0	0	0	0	0	0	0	0	0	0	0	0	0	0	0	0	0	0	0	0	0	0	0	0	0	0	0	0
9.1643	4.0111	0	0.76472	0	0	0	0	0	0	0	0	0	0	0	0	0	0	0	0	0	0	0	0	0	0	0	0	0	0	0	0	0	0	0	0	0	0	0	0	0	0	3.453	1.6919	2.8992	0	5.0932	14.096	18.84	18.409
31.409	2.03	1.5621	0	0	0	0	0	0	0	0	0	0	0	0	0	0	0	0	0	0	10.717	14.009	15.225	18.438	44.873	66.707	103.71	129.8	176.53	201.64	244.97	264.64	307.12	316.16	368.36	381.81	417.06	439.75	464.99	517.39	506.65	547.05	556.06	557.72	546.06	574.66	573.23	553.53	574.33
0.27664	0	0.13836	0	3.9054	4.5216	0	0	0	0	6.9046	10.481	16.494	19.513	16.49	5.2637	7.3454	16.82	38.589	60.74	67.304	77.93	79.714	97.859	104.7	115.94	120.14	135.94	147.95	159.61	179.57	192.91	189.07	198.28	221.71	217.9	233.13	239.91	256.11	247.2	284.43	278.11	276	288.48	295.66	309.55	313.92	324.05	331.24	337.56
5.7419	1.5478	1.1633	3.292	0	0	0	0	3.2948	0	0.49265	0	3.9654	0	0	0	0	0	0	0	0	0	0.42639	0	0	0	0	0	0	0	0	0	1.0006	0	0	0	0	0	0	0	0	6.9891	0.72139	9.5919	14.139	3.6632	5.1918	8.4186	14.121	10.551
7.6135	7.2189	1.2553	0	0	0	0	4.2366	3.8489	3.3285	8.945	5.1278	9.009	2.1539	5.8296	0	0	0	0.22864	0.43444	0	0	0	0	0	0	0	0	0	0	0	0	0	0	0	0	0	0	0	0	0	0	0	0	0	0	0	0	3.3804	0
0	0.96382	0	1.2449	1.0685	0.01991	0.26137	0	2.8377	0	1.8262	2.289	2.114	0.59819	0	0	0	4.0931	1.5846	1.4154	3.3104	1.9547	18.673	28.824	37.412	35.158	46.823	30.714	55.053	39.43	60.185	66.52	80.252	81.304	78.001	89.083	111.43	122.87	170.19	156.05	189.97	184.09	222.5	210.91	198.64	203.97	238.17	229.28	223.69	228.57
4.1611	18.069	0	10.217	0	0	0.97162	0	0	0	0	0	8.0504	4.3858	0	3.4507	0	0	22.275	25.242	36.398	32.232	27.965	62.121	62.795	34.029	36.114	83.112	84.297	56.391	76.474	99.103	109.69	113.41	123.16	122.72	105.05	108.7	111.64	113.93	128.64	124.68	132.12	129.87	122.46	112.69	138.59	121.44	135.41	152.95
19.528	12.237	0	0	0	0.70891	0	0	0	0	0	0	0	0	0.23505	0	0	0	0	0	0	0	0	0	0	0	0	0	0	0	0	0	5.2556	4.9618	8.548	10.602	16.43	8.4393	18.66	22.888	26.557	31.727	33.824	39.029	40.493	38.633	39.206	45.311	37.274	40.752
0	0	0	1.7089	4.7269	1.8842	4.8349	2.1502	4.2453	2.4396	5.8376	7.6451	10.184	13.155	5.4991	14.265	8.4922	3.8771	4.4937	6.9351	2.1892	0	0	3.5039	1.4892	11.838	0	5.1953	0	4.2163	0	0	0	0	0.78685	0.26387	0.036689	0	0	0	0	3.7236	0	0	0	0	0	0.53231	0	0
7.9009	1.3077	0	3.4485	0	0	4.0058	0	0	0	0	0	0	0	0	0	0	0	0	0	0	0	0	0	0	0	0	0	0	0	0	0	0	0	0.14894	5.2381	16.463	13.695	16.376	15.259	26.303	31.634	31.639	36.12	50.505	34.497	38.709	37.089	41.969	52.791
0	0	0	18.073	10.73	15.219	22.89	28.728	25.031	10.379	12.162	30.154	38.243	30.769	31.948	27.462	14.257	22.428	29.314	22.838	26.945	24.509	26.409	18.66	23.146	11.434	6.2062	17.305	23.651	27.629	39.5	12.747	16.899	19.738	21.781	22.377	10.091	9.907	18.138	8.3384	16.392	13.624	14.058	2.3966	8.8148	17.653	24.114	22.114	31.023	39.575
25.936	0	0	0	0	3.6958	0	1.9287	0	0	0	0	0	0	0	0	0	0	0	0	0	0	0	0	0	0	0	0	0	0	0	0	0	0	0	0	0	0	0	0	0	0	0	0	0	0	0	0	0	0
12.813	0	0	0	0	0	0.66231	0	0	0	0	0	7.9277	9.9157	0.33859	0	0	0	6.5353	2.7063	4.4236	0	2.6626	2.49	8.2625	14.747	12.441	19.943	9.1458	15.051	14.72	31.652	29.362	28.542	32.97	49.93	54.308	62.12	59.465	53.33	65.218	75.809	87.189	87.699	94.067	104.44	96.097	97.604	102.44	107.09
5.7859	0	0	12.435	10.233	0	0	0	0.50742	3.0492	0	0	0	0	0	0	4.9051	0	0	0	0	0	0	0	0	0	0	0	0	0	0	0	0	0	0	0	0	0	0	0	0	0	0	0	0	0	0	0	0	0
0	0	0	1.2895	7.0897	5.3572	5.6889	4.071	4.1664	0	2.1129	11.666	14.409	14.149	11.213	4.4153	3.0918	22.136	15.178	20.227	16.268	18.037	13.04	11.535	15.503	17.112	20.633	23.328	22.122	23.447	19.395	26.263	21.152	31.057	24.935	22.655	23.769	22.72	30.142	30.97	31.644	28.909	42.526	36.792	45.85	43.047	48.16	39.561	38.819	39.255
0	0	0	1.2687	0.69034	3.2819	5.8593	1.1408	0.067385	0	3.2166	9.1119	13.106	17.313	12.071	9.1787	7.1603	14.716	14.162	16.129	16.807	19.616	13.565	16.638	12.08	16.631	21.302	22.274	19.427	19.821	15.549	20.231	20.023	26.954	22.816	20.13	17.282	15.366	19.263	15.207	24.435	17.66	20.177	21.889	21.613	29.171	27.165	21.782	17.875	25.06
0	0.61237	1.3163	9.041	0	0	0	8.789	3.3258	6.2048	6.7439	7.2451	3.2384	0	3.7712	0	4.9402	1.1735	3.2123	0	5.3649	0.81088	0.32222	1.3156	0	4.4376	0	0	0	3.8269	5.7514	0	8.5684	7.2142	0.39531	1.059	0	5.2541	6.4978	6.6785	0.62014	0	0	1.6341	1.8751	8.84	12.289	13.587	9.4753	3.5255
0	0	0	16.346	15.637	0.80989	5.5931	0.64457	12.422	2.6581	7.7462	0	0.54572	7.1154	12.069	19.489	23.945	25.468	27.642	22.747	12.509	21.169	36.782	36.53	58.97	51.847	84.427	92.114	118.68	145.74	182.78	181.85	228.55	242.24	296.28	328.31	368.59	385.64	410.17	384.18	466.77	494.03	484.02	481.82	547.93	553.24	574.99	613.48	604.74	598.68
21.625	2.7296	0	0	0	0	4.1472	0	0	0	0	0	0	0	6.1162	35.647	45.444	68.737	91.367	116.05	167.93	163.63	198.91	219.55	243.39	297.69	322.95	354.07	369.32	339.32	347.84	376.57	317.75	387.02	344.45	372.88	324.31	419.96	329.69	418.75	415	367.45	454.48	334.69	351.02	406.23	384.61	403.41	402.65	414.89
0	4.0518	0	16.645	11.857	23.965	0	0	0	0	0	0	0	0	0	0	0	0	0	0	0	0	0	0	0	0	0	0	0	0	0	0	0	0	0	0	0	0	0	0	0	0	0	0	0	0	0	0	0	0
10.576	0	0	0	0	6.0592	0	5.9605	0	7.712	0	0	0	3.0364	0	2.3281	4.2537	16.003	21.007	17.911	16.241	12.129	20.259	25.761	20.588	23.672	15.039	30.339	13.05	18.816	18.046	10.405	16.473	19.753	30.979	33.253	35.785	35.312	35.321	33.857	42.785	52.822	56.774	58.662	48.972	52.595	48.401	62.849	58.915	57.839
0	3.9434	2.3508	0	4.0555	1.768	0	0.143	0	0	0.59611	1.9718	8.0493	0	3.5574	3.594	10.99	6.944	5.5911	4.3203	10.118	15.693	14.988	15.5	15.271	27.754	24.529	21.121	22.241	29.126	28.068	29.322	39.905	45.312	46.478	38.939	45.674	46.637	46.42	46.041	48.901	43.517	39.231	43.1	46.767	48.012	50.741	52.164	48.554	49.532
7.4887	0	0	4.643	7.2099	0	0	6.4564	1.4872	3.6054	2.4541	3.9275	11.401	1.923	5.4258	4.2857	0.61868	1.6332	0	0	3.6916	6.5347	7.5248	5.256	0	0	0	0	0.38091	2.5593	11.32	10.542	13.441	19.187	14.391	22.269	39.195	46.227	40.2	47.029	41.889	59.343	56.169	55.866	53.151	61.244	71.391	69.686	77.784	87.788
28.115	5.2804	0	0	0	0	0	0	0	1.5578	0	0	0	0	0	0	0	5.271	8.425	7.2766	0	0	3.8203	0.10996	0	2.9219	12.992	12.818	12.675	10.39	3.4017	0	5.8851	0	1.949	0	0	0	0	0	0	0	0	0	0	0	0	0	0	0
12.124	1.884	6.2492	0	0	0	0	11.956	11.445	6.4793	11.852	9.2309	15.404	15.523	12.738	10.602	12.113	8.2505	9.8902	15.941	4.7447	14.275	9.7686	15.951	6.9087	15.884	10.242	11.442	7.762	4.2739	5.8853	0	5.3907	8.4491	9.0152	2.3937	0.50951	0	0	0	0	5.2996	0	0	0	0	0	0	0	0
0	0	0	17.034	11.031	9.2756	24.344	29.473	37.967	35.298	25.078	26.132	37.544	39.47	43.604	35.084	37.116	34.494	42.609	50.76	71.704	93.828	102.6	114.94	153.74	161.07	187.24	204.33	234.38	247.91	305.52	277.97	295.9	286.89	335.34	336.83	365.08	353.19	361.15	370.76	376.88	380.6	371.43	383.79	366.9	372.49	389.6	373.8	360.51	376.36
0	0	0	18.977	5.1368	14.937	21.219	21.281	21.364	3.5056	5.3315	6.1819	0.3926	1.1941	0	0	0	4.6821	0	1.5253	0	0	5.8944	10.786	0	0	5.8767	9.1359	12.023	9.0052	26.152	0	9.5896	14.855	8.3828	17.524	20.356	17.678	25.778	25.666	44.579	27.366	42.588	50.402	55.375	57.166	71.505	64.186	79.554	60.443
26.787	2.8778	0	0	0	0	0	0	0	0	0	0	0	0	0	0	0	0	0	0	0	0	0	0	0	0	0	0	0	0	0	0	0	0	0	0	0	0	0	0	0	0	0	0	0	0	0	0	0	0
0	1.4713	3.4197	0	0	0	1.8877	0	0	3.3255	0	0	0	0	0	0	0	0	0	0	0	0	0	0	0	0	0	0	0	0	0	0	0	0	0	0	0	0	0	0	0	0	0	0	0	0	0	0	0	0
8.4462	3.2462	0	14.32	0.17695	2.6009	5.311	0	15.471	0	6.0691	0	4.6938	14.334	9.8588	6.7994	14.195	16.961	14.618	7.117	10.094	10.67	11.512	9.6419	19.683	7.1042	19.218	18.944	18.907	8.5528	28.632	0	7.1298	5.033	11.854	17.284	23.27	21.013	20.835	11.57	16.851	18.258	17.315	10.856	25.82	12.553	12.798	20.388	14.205	31.092
5.6461	0.2438	4.1234	4.2069	0	0.002508	0	11.35	0	0	0.36431	0	0	0	0	0	0	0	0	0	0	0	0	0	0	0	0	0	0	0	0	0	0	0	0	0	1.0734	1.011	0	1.7877	0.83863	5.6488	7.7441	18.982	16.674	19.985	33.58	40.746	44.917	39.574
0	0	0	0	4.0072	9.2574	4.7496	3.696	13.81	13.476	6.726	11.07	15.317	23.768	11.637	11.992	17.347	22.32	35.417	45.108	61.263	88.947	129.22	180.08	242.02	296.42	412.66	489.93	572.5	668.73	725.84	798.04	878.53	976.97	954.34	1007.6	1091.5	1153.7	1186.8	1253.6	1127	1150.4	1127.5	1135.6	1125	1107.3	1102.1	1074	1095.7	795.46
0.85078	3.6844	0	0	3.4597	0	0	0	0	0.33127	3.4066	0	1.6225	7.7711	10.986	0	3.8322	11.152	6.7416	9.5803	12.47	16.859	3.5223	7.6369	8.2552	14.057	19.155	13.586	9.1207	14.205	7.4677	7.3305	1.4503	9.5151	2.2325	3.3247	8.5369	14.228	4.9391	11.551	3.9725	7.8522	4.115	9.438	11.696	9.5827	1.4902	6.2267	0.10952	0.78252
0.23574	0	6.9938	0	0	0.09929	4.4399	2.0794	11.708	5.8239	10.06	14.927	24.517	35.804	42.028	49.535	52.387	95.447	85.8	89.247	100.37	92.785	109.63	106.94	116.07	134.05	119.2	107.4	143.49	142.57	146.12	154.8	169.09	171.66	177.7	173.95	192.2	196.19	182.74	172.49	182.84	190.88	197.78	202.97	207.59	191.74	200.09	186.45	179.34	195.93
0	5.9264	5.4186	1.9057	0	0	0	0	0	0	0	0	0	0	5.0156	14.541	25.224	40.361	52.177	82.687	89.746	103.78	114	144.51	169.71	178.69	186.64	203.84	207.61	225.43	213.57	225.38	239.73	247.75	250.26	254.87	291.31	288.83	289.76	290.69	304.66	299.01	308.35	303.52	309.29	303.6	297.5	310.32	311.54	309.01
0	12.272	6.7782	9.9494	0.95402	0	0	0	0	0	0	0	0	0	0	0	0	0	0	0	0	0	0	0	0	0	0	0	0	0	0	0	0	0	0	0	0	0	0	0	0	1.9004	0	0	0	0	0.73891	2.6049	0.18008	0
0	3.2503	0	5.3781	5.0221	0	0	0	6.0929	0	0	4.5018	0	2.9484	6.3108	10.926	0.59243	4.5221	0	4.3847	0.76482	0	0	0	0	0	0	0	0	0	0	0	0	0	0	0	0	0	0	0	0	0	0	0	0	0	0	0	0	0
0	0	0	2.0605	6.1875	2.6086	0	0	0	0	0	2.5464	0	7.8017	4.5476	0	4.5555	6.1126	8.8072	2.3231	6.5071	0	3.9249	10.052	8.0483	2.2756	4.1274	0	5.1923	0	11.482	13.133	20.683	27.8	39.439	48.128	65.929	71.583	68.289	77.023	77.524	86.465	95.953	103.28	105.47	109.41	103.87	106.11	107.04	102.82
1.7015	1.1146	0	2.2521	0	0.59077	3.1333	0	0	3.3071	0.51521	0	0	0	0	0	0	0	0	0	0	0	0	1.3703	0	0	0	0	0	2.3376	0.84107	1.5011	13.111	12.309	9.528	17.154	22.125	28.893	17.48	21.512	31.426	28.001	32.466	26.648	27.275	29.835	32.744	32.437	37.432	37.223
0	7.66	0	0	0	4.4901	3.9761	2.2071	12.061	10.955	21.845	23.088	30.564	36.967	34.211	49.782	65.444	66.382	67.45	80.661	68.682	90.755	86.079	91.728	88.635	99.755	89.834	88.408	94.598	106.58	96.104	91.261	115.12	105.61	102.59	97.244	106.86	105.63	90.421	93.744	101.95	95.65	90.833	93.595	85.974	87.129	101.97	93.62	96.737	96.243
0	0	0	0.71429	1.8463	7.2065	0.9491	4.8534	7.9277	4.6052	4.1496	6.3098	4.8129	9.2816	5.7069	0	0	1.7648	6.6746	4.3112	6.7634	6.025	15.388	13.087	4.6562	11.289	4.9039	5.0018	15.82	14.548	27.521	23.229	10.656	15.068	17.273	12.258	19.336	32.742	25.466	20.522	19.48	15.614	21.865	25.586	26.011	21.715	16.069	19.168	15.356	23.042
0	0	0	0	4.6195	11.595	6.1877	2.5702	5.6087	6.381	12.22	15.606	22.791	15.798	14.9	13.379	10.473	17.801	14.589	14.934	12.117	17.739	14.015	17.619	9.1035	16.054	18.292	15.125	22.19	13.605	16.421	14.87	13.134	28.537	17.785	16.192	13.004	13.008	14.213	15.766	17.712	18.448	18.7	19.917	22.084	21.469	24.514	18.764	17.568	19.045
15.767	0	0	0	0.23311	0	0	0	0.031574	0.38976	3.774	4.4797	3.9381	2.0647	4.7535	16.274	21.302	28.386	30.943	29.885	37.176	50.947	53.632	60.039	64.028	68.002	67.719	83.849	84.898	98.06	104.2	98.666	99.702	106.51	112.09	111.78	124.58	124.17	129.53	135.34	127.21	132	143.51	132.02	135.42	140.86	143.92	155.63	146.05	149.67
5.8808	0	1.6273	8.1815	0	0	5.4639	7.625	11.643	8.0658	8.722	4.1572	10.814	18.99	2.5046	9.7784	4.3721	4.9489	14.899	12.071	6.4153	7.6367	7.3241	5.9339	11.359	9.8527	0	1.5266	0	4.0804	0	3.3248	0	1.4253	0	7.7729	6.4037	8.2505	10.008	0.27949	0	4.505	0	2.56	5.2381	0	0	0	0	0
3.9589	0	0	4.7857	2.5341	0	0	0	0	0	0	0	0	7.1687	6.3966	3.6769	7.2838	11.482	12.034	7.3126	4.5453	5.8366	4.391	12.434	12.142	6.3175	0.45464	19.531	19.366	11.623	18.524	4.3712	8.7021	11.123	10.37	9.0354	13.318	12.79	12.622	12.646	14.5	13.809	4.134	9.2169	12.806	9.2506	7.1022	12.575	8.7371	10.529
0.59208	0	0.60369	0	0	5.3404	0	5.1914	3.13	0	8.688	7.1752	9.4583	4.1761	1.619	0	7.33	9.2167	8.0876	4.5127	12.015	8.1314	15.554	8.6386	15.131	15.242	13.681	13.432	17.995	16.017	15.293	19.121	20.025	23.666	19.929	20.314	25.819	22.3	15.016	20.874	19.215	26	21.656	23.29	30.252	30.429	35.898	30.864	29.079	30.385
45.836	0	0	0	0	0	0	0	0	0	0	0	0	0	0	0	0	0	0	0	0	0	0	0	9.2331	5.0022	16.145	20.533	35.64	28.473	20.062	29.873	29.393	21.904	38.218	44.006	45.658	36.762	29.536	35.405	41.232	45.719	50.079	40.859	38.465	44.483	49.024	56.439	55.877	60.774
10.667	6.8699	0.20942	0	0	0	0	0	0	0	0	0	0	0	0	0	0	0	0	0	0	0	0	0	0	0	0	0	0	0	0	0	0	0	0	0	0	0	0	0	0	0	0	0	0	0	0	0	0	0
0	2.9336	0	8.2094	0	0	6.7858	7.9826	10.887	9.7175	17.75	16.718	21.968	3.3112	16.777	0	0	5.6597	5.8871	12.994	12.018	7.8565	7.6699	13.911	8.5524	8.8681	7.2422	2.1522	6.0169	11.205	10.29	4.7241	11.681	12.618	12.035	12.246	12.346	9.9486	12.821	10.987	3.8555	0	5.5038	3.5848	6.2913	0	15.594	10.344	12.436	14.751
0	0	0	5.0979	1.9803	14.435	12.865	35.259	26.859	39.972	45.863	59.753	56.715	74.853	85.278	69.762	98.92	78.024	84.963	85.776	92.171	91.427	88.911	101	90.358	118.9	93.06	98.635	99.545	106.22	104.6	90.669	109.66	99.777	100.75	88.375	101.43	84.629	88.781	95.723	106.98	97.897	100.83	101.06	93.072	92.365	102.34	111.14	108.04	111.81
0	0	0	3.439	10.202	11.939	20.474	17.499	22.629	22.645	20.472	8.5383	22.36	12.924	28.524	26.571	24.349	43.642	45.682	41.624	48.678	52.796	63.263	66.478	85.853	90.967	67.831	70.328	88.779	101.62	115.35	92.4	91.754	106.13	83.86	93.693	89.8	87.076	46.41	48.14	42.714	47.78	48.383	40.628	41.285	41.239	45.238	62.829	55.506	37.908
9.0253	3.7563	0	0	2.3141	4.5496	0	0	0	11.152	10.266	0	0	0	0	0	0	17.499	15.38	10.815	15.767	4.5693	7.1374	0	25.155	20.955	17.611	24.266	18.482	12.927	12.589	0	0	0	0	8.0203	6.2567	13.82	9.8494	15.591	15.078	22.194	47.602	39.595	42.394	53.548	41.891	49.272	50.845	45.837
0	0	0	21.176	20.683	21.435	22.26	14.345	13.142	14.739	21.593	39.415	45.438	52.033	35.826	41.749	37.067	28.12	31.503	41.11	37.035	44.162	40.428	34.437	25.865	24.979	26.852	29.424	36.857	23.781	48.5	0	14.945	1.9905	0	0	0	0	6.1629	6.4154	13.14	17.337	16.723	20.571	27.508	21.667	30.102	23.134	25.891	26.741
12.4	7.665	0	0	4.8753	0	0	0	0	0	0	0	0	0	0	0	0	0	0	0	0	0	0	0	0	0	0	0	0	0	0	0	0	0	0	0	0	0	0	0	0	0	0	0	0	0	0	0	0	0
1.8679	0	0	0	2.0249	5.4771	0	0	0	2.3488	3.7421	2.1807	7.8359	11.648	0	7.004	6.5639	1.7302	1.7877	9.5245	1.2249	0	0	9.3172	8.7764	2.0693	8.3489	9.9635	11.538	12.231	7.357	0	8.9818	13.844	6.6321	20.794	15.42	7.0916	8.2212	21.278	20.149	22.966	22.657	12.736	7.7435	4.142	14.984	16.978	22.717	15.007
0	0	1.712	0	0	2.3034	5.7296	5.3921	10.907	0	3.7951	8.954	6.2416	8.4658	5.1529	0	0	0.95986	15.127	6.6677	11.829	4.7912	4.5208	12.824	6.2905	6.518	0.27567	0.75862	4.7514	9.904	10.691	0.25847	0	4.604	1.5265	8.083	16.859	15.955	21.345	11.626	13.167	7.2947	9.1322	15.113	8.223	4.0039	0	8.3065	3.3513	1.2258
5.0317	6.1787	0	0	2.877	0	0	0	0	0	0	0	0	0	0	0	0	0	0	0	0	0	0	0	0	0	0	0	0	0	0	0	0	0	0	0	0	0	0	0	0	0	0	0	0	0	0	0	0	0
0.56847	0	0	5.2957	0	0	0.41398	0.74677	7.9585	0	0	0	0	0	0	0	0	0	0	0	0	0	0	0	0	0	0	0	0	0	4.7433	9.477	17.786	17.3	8.4147	19.316	31.801	32.436	46.519	49.279	54.992	60.301	53.915	61.888	63.308	68.664	60.711	63.514	67.383	63.091
0	0	0	0	0	8.0775	3.7351	0	6.4105	7.9869	6.6205	11.808	16.518	19.663	24.171	27.523	18.123	14.581	27.397	26.475	26.641	19.626	23.849	20.002	22.726	33.602	24	34.007	39.556	48.706	35.483	42.197	45.731	53.604	53.429	49.517	66.373	58.761	52.481	66.378	60.865	65.049	61.401	69.261	67.926	66.888	79.138	74.215	71.793	75.7
40.512	10.649	0	0	0	0	0	0	0	0	0	0	0	0	0	0	0	0	0	23.892	0	11.564	16.999	47.019	26.197	57.021	85.406	119.67	105.48	146.76	157.99	200.82	211.54	224.53	251.32	256.18	301.35	301.76	328.52	331.63	337.8	338.19	371.39	392.56	382.43	386.47	399.55	375.95	381.81	391.57
12.467	4.8812	0	0	0	0	0	0.38674	0	2.8303	0	0	0	0	0	0	0	0	0	0	0	0	0	0	0	0	0	0	0	0	0	0	0	0	0	0	0	0	0	0	0	0	0	0	0	0	0	0	0	0
15.684	8.2573	0	0	0	0	0	0	0	0	0	0	0	0	0	0	0	0	0	0	0	0	0	0	0	0	0	0	0	0	0	0	0	0	0	0	0	0	0	0	0	0	0	0	0	0	0	0	0	0
6.4754	8.4956	0	5.2635	0	0	3.8543	5.8121	8.6865	12.607	19.082	15.059	15.411	19.022	20.278	20.654	5.7335	19.936	18.373	11.2	16.306	18.249	24.056	26.753	20.185	21.892	25.971	34.708	34.754	30.413	47.959	42.21	57.575	63.186	59.803	52.635	48.275	43.323	41.073	43.729	37.095	35.795	37.883	27.99	32.347	28.5	32.922	37.425	28.459	34.553
9.5249	0	0	4.14	0	3.8161	0	2.0149	0	4.0608	2.478	1.4758	1.8196	0	0	0	3.9814	1.2192	0	0	1.5407	0.92416	10.746	8.5165	10.212	17.743	34.273	33.932	35.888	40.041	35.597	33.005	36.037	37.002	47.656	57.883	60.349	51.485	58.922	64.207	58.68	53.654	68.414	61.811	72.926	76.162	73.622	75.1	64.93	67.343
22.988	3.409	0	0	0	0	0	0	0	1.7336	0	0	0	0	0	0	0	0	0	0	0	0	0	0	0	0	0	0	0	0	0	0	0	0	0	0	0	0	0	0	0	0	0	0	0	0	0	0	0	0
35.269	39.863	0	0	0	0	0	0	0	0	0	0	0	0	0	0	0	0	0	0	0	0	0	0	0	0	0	0	0	0	0	0	0	0	0	0	0	0	0	0	0	0	0	0	0	0	0	0	0	0
0	0	0	0	7.013	5.3122	13.243	17.314	2.3505	11.264	11.021	11.824	25.853	22.98	17.434	23.622	25.427	30.158	43.969	41.501	44.108	36.859	31.097	38.854	29.172	38.57	34.946	53.189	49.772	46.749	66.091	66.739	72.763	81.344	91.573	88.767	90.49	87.615	102.51	106.2	101.32	102.14	116.34	112.11	135.66	118.75	122.06	128.06	134.15	125.52
1.6203	6.5973	0	0	6.437	0	0	0	0	0	0	0	0	0	0	0	0	0	0	0	0	0	0	0	0	0	0	0	0	0	0	0	0	0	0	0	0	0	0	0	6.3607	8.5152	11.772	18.093	18.186	13.347	6.7828	6.6147	13.69	13.743
0	0	0	7.0125	2.4211	10.883	0	9.1	8.2194	16.307	26.015	31.812	33.055	30.067	36.326	39.392	43.261	43.164	40.962	49.099	34.056	43.256	18.714	35.25	23.643	26.692	26.71	27.52	24.823	18.255	33.907	27.111	26.671	23.045	25.522	22.843	33.514	24.869	26.142	35.484	34.287	23.412	16.404	14.622	29.537	29.913	21.506	23.517	24.379	25.211
0	0	0	5.2471	0	5.0741	9.6776	10.986	11.687	11.868	9.1188	16.945	8.4692	18.729	18.423	27.676	28.869	33.182	53.54	38.251	52.182	57.783	66.336	71.458	77.418	94.857	98.415	105.76	120.31	125.85	126.55	125.79	134.42	146.84	158.75	174.71	191.31	194.74	213.14	217.03	186.31	233.21	224.75	246.84	243.03	238.1	259.23	258.94	254.23	272.93
4.4231	2.189	0	0	0	0	4.9054	0	4.7405	2.0653	4.7487	9.7844	10.202	8.5411	11.376	2.6045	12.134	5.3434	8.2653	1.0916	0	0.83725	6.8166	3.9019	0	8.7179	6.2726	7.1955	0	0	0.90587	0	4.09	7.2668	8.6784	0	8.9999	11.726	8.7564	14.226	17.955	19.698	16.059	17.638	20.785	16.087	15.582	15.353	21.46	15.546
2.8441	0	0	0	0.54942	5.0326	4.1795	3.588	0	2.4457	0	0	1.5887	10.165	5.8508	5.7668	0	4.9	2.1916	1.0304	12.453	0	0	5.174	0	0	3.9081	5.5135	0.68309	0.0022947	0	1.7002	0	0	0	0	3.6574	0	0	0	0	0	0	0	0	0	0	0	0	0
0	0	0	2.8701	0	6.3235	1.3516	3.8036	6.1458	7.7651	0	2.1029	6.3269	6.4466	1.6922	0	4.0145	3.6864	10.813	3.9652	0	0	0.95072	0	0	0	0	0	0	0	0	0	0	0	0	0	3.4919	1.4778	17.203	11.86	10.372	18.83	19.052	29.183	38.81	41.076	29.111	30.705	44.493	49.22
21.553	12.38	2.7164	0	0	0	0	0	0	0	0	0	0	0	4.0749	0	0	0	0	0	0	0	1.8967	0	0	0	0	0	0	0	0.97313	0	0	0	0	0	1.0347	0	1.0398	1.7876	4.1372	6.4662	10.985	4.5389	0	7.2022	1.9572	15.967	10.777	11.457
9.7739	5.7298	3.4991	0	7.0591	0	0	0	0	0	0	0	0	0	0	0	0	0	0	0	0	0	0	0	0	0	0	0	0	0	0	0	0	0	0	0	0	0	0	0	0	0	0	0	0	0	0	0	0	0
10.252	0	0	0	3.5203	2.0353	0	0	0	0	0	0	1.6913	0	0	0	0	0	0	0	0	0	0	0	0	0	0	0	0	0	0	0	0	0	0	0	0	0	0	0	0	0	0	0	0	0	0	0	0	0
3.8552	4.0327	0	0	1.8854	0	0	0	0	4.2728	0.724	0	6.0443	2.9985	8.6859	3.136	3.2828	0	0	0	0	2.8219	0.22091	0.14105	0.64217	0	0	2.8367	1.2956	1.5653	6.9826	0	0	2.9861	0	0	0	0	0	0	5.3346	0	1.7703	0	0	0	0	0	0	2.4366
0	0	1.3742	0	1.8124	0	2.3723	0	0	0	1.0629	0	0.97206	7.0262	3.8334	3.5191	0	0.45811	0	3.1272	6.9026	17.163	9.4874	11.668	15.38	8.7031	10.543	15.675	6.3968	14.358	6.3385	10.165	15.036	9.2034	5.1669	6.3611	16.698	23.763	9.539	16.17	7.9339	8.8251	0	0	2.9223	0	0	0	0	3.911
0	0	0	0	5.2987	0	10.477	0	8.3487	12.682	14.517	16.669	17.757	20.805	22.388	23.805	26.031	25.156	34.139	25.07	38.898	25.592	38.849	42.794	39.402	51.656	38.983	36.431	37.477	34.104	37.608	40.138	44.349	46.626	44.145	44.206	50.732	53.017	50.622	51.371	57.772	64.704	64.296	79.641	68.473	66.069	67.399	62.992	67.478	79.632
23.158	7.8073	0	0	0	0	0	0	0	0	0	0	0	0	0	0	0	0	0	0	0	0	0	2.43	6.7811	16.217	22.301	19.973	27.763	36.659	32.25	38.908	42.935	42.223	54.523	46.329	52.75	46.11	53.607	49.823	55.85	66.834	58.355	50.066	48.858	50.031	51.849	53.692	60.038	59.818
1.3029	0	0	4.6841	0	7.6849	0.6468	4.1091	3.585	0	6.8537	8.7709	9.1531	17.755	19.773	2.1531	9.829	12.605	25.801	18.45	28.185	19.775	21.242	29.033	28.338	43.475	51.967	53.722	69.141	89.743	120.1	128.58	145.02	174.42	204.31	230.4	252.83	286.39	284.01	295.64	295.54	303.03	312.91	313.63	316.56	335.18	321.32	359.3	352.86	371.3
16.079	0.63277	0	0	0	0	0	0	0	0	0	0	0	0	0	0	0	0	0	0	0	0	0	0	0	0	0	0	0	0	0	0	0	0	0	0	0	0	0	3.1766	10.534	14.875	6.1561	12.227	14.367	12.925	13.792	18.096	17.417	22.253
0	0	0	18.43	0.10311	21.664	19.995	30.275	38.837	25.402	35.161	22.85	36.561	33.914	36.221	25.711	32.713	39.79	52.159	77.226	102.71	132.77	173.53	221.21	250.48	293.82	369.74	404.73	488.78	546.61	624	614.88	696.15	763.14	804.75	823.69	889.59	962.21	1002	1001.3	1079.5	1129	1190.7	1217.3	1238.1	1254.7	1312.5	1339.2	1348.2	1388.8
20.465	6.555	2.2009	0	0	0	0	0	0	0	0	0	0	0	0	0	2.6882	5.1426	9.2411	2.4404	13.126	12.761	19.255	16.911	21.49	28.96	36.963	37.634	37.641	52.497	47.4	62.599	64.096	71.801	77.876	77.101	71.35	71.828	71.193	82.23	85.878	88.442	79.761	81.511	101.74	98.519	100.82	96.667	89.398	85.911
28.053	8.6537	0	0	0	0	0	0	0	0	0	0	0	0	0	0	0	0	0	0	0	0	0	0	0	0	0	0	0	0	0	0	0	0	0	0	0	0	0	0	0	0	0	0	0	0	0	0	0	0
34.719	0	0	0	0	0	1.2692	0	0	0	5.7594	3.937	15.496	26.91	42.159	53.714	56.775	76.537	106.65	128.38	146.85	149.45	174.27	202.39	302.84	326.84	277.9	375.83	332.91	394.17	407.3	406.12	447.39	462.47	468.59	470.55	481.19	490.37	506	508.82	510.26	534.17	538.68	523.5	516.63	551.91	562.92	581.7	559.46	577.51
8.6086	0	0	2.4744	2.2395	0	0	0	0	0	0	0	0	0	0	0	0	0	0	0	0	0	0	0	0	0	0	0	0	0	0	0	0	0	0	0	0	0	0	0	0	0	0	0	3.7383	4.8087	10.527	21.266	28.791	29.551
14.942	1.0287	3.7173	0.9485	0	0	0	0	0	0	0	0	0	0	0	0	0	0	0	0	0	0	0	0	0	0	0	0	0	0	0	0	0	0	0	0	0	0	0	0	0	0	0	0	0	0	0	0	0	0
4.8011	0	0	17.41	0	14.143	10.348	13.496	27.355	25.774	19.233	23.78	39.274	22.318	15.826	23.329	11.272	12.617	5.6267	0	14.736	12.151	10.353	11.055	15.53	8.5593	19.046	12.889	34.144	20.152	29.201	0	0	0	0	0	0	0	0	0	0	0	0	0	0	0	0	0	0	0
0	0	0	11.319	7.3825	19.629	22.68	12.649	15.655	22.245	50.956	64.586	70.044	90.838	96.149	88.482	93.327	92.849	93.424	94.364	118.63	124.33	137.43	137.12	153.46	145.57	169.11	186.91	203.01	207.33	251.68	206.55	256.39	243.78	275.34	278.78	275.81	299.85	300.24	311.92	325.88	341.89	360.55	372.18	365.02	374.21	389.75	397.8	393.21	404.7
12.438	9.1983	0.19398	0	0	1.507	0	0	0	0	0	0	0	0	0	0	0	0	5.4715	12.636	20.32	31.285	54.593	75.932	100.24	130.42	141.36	161.95	206.67	226.72	258.69	262.86	289.59	324.52	323.32	377	400.73	416.05	402.89	391.99	411.4	416.52	430	397.91	417.87	425.82	433.72	428.86	457.15	439.92
0	5.2297	0	17.845	0	10.561	8.0033	10.074	18.812	19.262	21.069	13.56	0	0.82391	7.7785	3.1729	7.6854	13.239	9.6602	17.373	18.882	24.623	12.756	17.429	10.767	8.8349	9.4239	0	0	7.1779	11.398	0	0	0	0	0	0	0	0	0	0	0	0	0	0	0	0	0	0	0
0	0	0	10.239	9.6728	7.9646	17.154	0.46737	0.40665	3.3049	11.637	24.591	26.673	35.481	28.746	33.626	37.298	31.95	49.673	49.454	70.919	87.757	92.038	102.32	119.35	116.88	127.38	150.26	138.37	141.12	180.78	131.25	153.9	143.71	155.31	147.71	138.81	146.43	144.09	146.07	145.96	154.45	149.25	160.4	146.22	152.84	156.49	154.47	148.78	151.21
0	0	0	28.005	23.621	14.527	22.899	8.9285	34.718	22.073	23.71	17.102	25.687	34.335	35.065	43.667	48.533	40.491	44.783	40.372	29.717	24.524	32.734	42.452	52.731	52.262	61.22	59.405	67.332	77.624	83.127	38.56	31.25	24.763	26.334	29.584	30.427	18.051	22.311	19.203	17.783	14.386	18.308	16.382	13.21	22.304	31.747	23.242	7.3201	16.897
0	0	4.3557	0	2.8304	9.0197	12.489	13.887	3.3234	14.599	12.467	23.146	19.37	29.272	32.748	23.12	14.955	25.112	23.995	41.892	41.323	34.367	36.398	41.551	32.742	50.682	54.302	67.398	80.759	101.18	99.505	107.87	112.71	122.57	128.91	138.53	152.54	155.4	171.76	179.74	180.21	177.49	175.8	167.59	180.18	175.47	187.98	178.64	181	189.64
10.119	7.6763	3.599	0	0	0.023363	0	1.6593	0	0	0.59833	9.5597	0	1.0579	6.558	0	4.6187	0	0.96767	0.045098	4.4362	6.6403	2.4542	0	0	0	0	0	0	1.3382	3.7297	0	0	2.1062	0	0.78203	0.71605	1.5047	0	1.0685	0	0	0	0	0	0	4.0804	3.3363	15.739	7.7161
0	1.347	0	1.6147	0	3.6496	2.7199	10.09	9.9103	5.7125	13.51	7.4962	23.769	9.3803	10.397	0.079729	17.073	5.6823	8.6737	15.576	13.634	0.53453	0	0	0	3.3977	0.66568	0	0	0.093012	0	0	7.2731	0	0	1.7126	0	6.3328	1.9634	2.8663	5.1224	10.976	2.4456	0	0	8.5959	20.589	9.6787	17.836	12.587
0	0	0	18.215	7.495	11.992	15.355	20.037	16.674	8.6259	14.439	11.378	19.368	27.157	21	17.541	38.104	27.629	28.936	36.063	36.896	38.806	16.696	41.163	44.157	43.209	55.596	53.996	56.785	59.756	87.235	52.597	79.435	87.199	105.3	99.92	118.29	129.05	105.99	132.21	155.23	133.99	130.92	121.87	138	135.33	125.65	143.88	142.26	160.32
0	0	1.1117	0	7.6026	11.63	19.205	15.789	33.842	22.489	22.076	44.92	47.89	44.284	44.74	54.087	34.937	49.035	52.301	44.722	56.161	47.24	53.6	46.506	45.279	45.541	45.398	30.933	47.602	49.517	53.072	36.814	35.76	37.003	29.034	37.053	46.148	47.742	47.827	48.026	42.531	38.244	37.682	41.337	38.639	34.209	36.101	35.611	36.786	41.437
38.604	5.8374	0.96249	0	0	0	0	0	0	0	0	0	0	0	0	0	0	0	0	0	0	0	0	0	0	0	0	0	0	5.7141	4.3944	0.082772	0	0	0	6.335	0.21917	5.9701	7.3552	2.7546	11.421	2.7436	2.9141	5.1474	1.4468	7.4544	5.1471	7.252	10.778	0.20707
30.01	0	0	0	0	0	0	0	2.4137	0	0	0.083447	0	2.0607	0	0	0	0	0	0	0	0	0	0	0	0	1.203	0.4836	0	0	0	0	0	0	13.366	4.4561	11.927	10.282	4.5239	5.9795	14.194	21.631	20.867	15.697	23.511	28.097	25.701	40.445	40.581	43.869
0	0	0	0	8.0565	1.4	4.8586	12.181	7.4112	6.8187	11.015	5.7469	9.6602	11.475	6.4728	0	8.1577	6.2059	9.1286	5.7627	7.3824	10.589	11.357	7.0767	9.645	12.492	7.736	8.4636	8.1955	3.1507	1.2988	2.8346	11.781	7.7666	5.6471	0.60123	1.2175	0	0	0	2.0973	0	0	0	0	0	0	0	0	0
0	0	0	10.317	4.7889	22.295	21.9	12.385	5.3919	7.1961	31.239	44.972	28.763	46.413	46.597	39.245	31.929	31.759	48.109	47.035	52.609	65.89	60.024	64.499	68.242	72.532	77.972	82.63	87.553	86.174	121.42	64.824	84.549	77.911	75.404	63.903	63.511	66.131	76.367	64.415	68.983	72.574	72.227	79.997	84.749	80.552	88.258	78.258	77.399	65.943
22.651	0.85403	0	0	0	0.45271	0	2.0911	11.645	9.6521	0	9.6497	14.213	8.8181	22.372	19.159	3.4244	4.6935	24.651	27.987	24.303	16.963	21.06	25.9	36.568	36.65	43.065	50.138	49.468	50.154	56.708	62.821	73.339	69.65	82.563	90.395	74.835	88.426	78.733	89.075	98.252	102.7	114.95	95.785	110.69	111.02	91.399	107.48	112.05	113.19
0	3.9253	0.98651	10.622	0	7.3861	1.1394	6.136	0	4.5019	0.94932	5.8751	7.5247	0.60202	5.0177	0	5.7578	0	3.4157	6.7441	11.991	0	5.7613	0.62112	0	3.9262	7.6937	4.3408	0	4.015	0	0	0	0	0	0	0	0	2.3474	0	0	0	0	2.3981	0	3.1587	0	0	0	1.6515
0	0	5.7629	0	0	0.59242	0.72302	0	0	5.6819	20.734	30.013	6.9254	4.2313	0.82796	0	0	0.9676	0	0	0	0.88597	2.2961	0	0	0	0	0	0	0	0	0	7.7494	0	19.631	10.419	17.67	4.705	12.371	23.328	23.168	26.038	15.608	14.144	6.9501	17.762	17.922	9.9455	9.7804	11.891
13.911	0.28196	0.48951	1.2041	0	0	0	0	0	0	0	0	0	0	0	0	0	0	0	0	0	0	0	0	0	0	0	0	0	0	0	0	0	0	0	0	0	0	0	0	0	0	0	0	0	0	0	0	0	0
6.6397	14.199	0	2.6067	0	0	0	0	0	0	0	0	0	0	0	0	0	0	0	0	0	0	0	0	0	0	0	0	0	0	0	0	0	0	0	0	0	0	0	0	0	0	0	0	0	0	0	0	0	0
12.468	1.9376	1.712	0	0	0	0	0	0	0	0	0	0	0	0	0	0	0	0	0	0	4.886	0	0	0	0	0	0	0	0	0.64163	0	0	4.6602	0	0	0	0	0	0	1.7644	9.3791	2.3794	3.604	5.3003	0	0	0	0.092802	7.9118
5.2019	3.0057	0	12.089	5.2548	0	0	2.1198	5.3656	2.0626	1.2029	0	0	6.7024	5.9112	13.813	13.692	11.852	13.387	15.577	3.9015	3.4231	6.2009	9.6059	12.497	2.1984	10.343	6.5899	18.893	6.9442	19.451	1.7656	4.5889	2.8861	9.3473	17.799	11.847	13.788	20.07	16.135	14.793	22.009	27.235	28.232	29.192	39.593	46.249	44.172	52.292	53.215
0	0	0	0	3.8133	8.7827	11.929	16.812	11.201	13.279	20.1	23.881	33.992	26.187	23.943	17.474	25.859	19.974	26.133	23.343	31.651	30.172	32.677	28.284	29.77	32.602	35.862	32.01	40.097	44.619	42.991	50.478	59.206	63.982	70.298	65.874	75.47	80.598	74.227	74.407	84.888	84.934	88.99	87.224	95.304	100.86	100.56	96.904	100.51	101.81
0	0	0	15.055	13.518	14.648	21.664	18.047	35.592	30.248	25.29	36.728	34.877	46.457	51.471	46.158	42.578	50.015	33.504	40.975	43.215	52.902	41.79	32.01	30.635	33.858	27.257	31.275	41.633	45.548	70.349	33.763	30.229	12.764	23.272	33.048	33.931	33.191	15.76	21.413	24.186	29.019	20.059	18.848	12.413	11.148	24.813	17.689	22.611	17.842
13.97	8.3008	1.3545	0	0	0	0	0	0	0	0	0	3.368	0	4.4835	0	0	0	0	0	0	0	0	0	0	0	0	0	0	0	0	0	0	0	0	0	0	0	0	0	0	1.5669	0	0	2.9015	0	0	0	0	0
1.2109	0.064965	3.8047	0	0	0.2647	0	7.3716	0	0.19256	5.8731	7.8948	6.9833	10.229	16.78	10.547	9.2162	15.601	19.969	31.983	31.569	39.831	36.501	43.731	37.389	52.033	46.528	64.711	73.796	95.427	108.12	117.63	110.8	119.93	139.93	150.09	163.93	167.31	193.92	194.24	207.12	193.45	203.36	199.05	212.2	200.25	213.59	210.69	218.46	225.14
0	0	0	19.452	14.66	10.301	13.889	21.831	26.789	13.825	16.352	15.391	32.21	29.15	30.408	34.932	33.876	46.111	37.911	32.913	42.677	32.861	35.457	37.811	36.602	41.159	53.062	54.602	45.529	38.787	64.157	0	13.799	11.293	9.455	10.203	24.459	24.432	17.707	3.1067	10.275	4.6961	3.3632	2.3663	9.8428	0.090517	0	14.837	7.5049	13.825
0	3.6645	0	12.205	0	0	1.1348	5.8359	0	0	0	0	0	2.5011	0	1.7503	0	0	24.418	13.638	21.774	23.533	18.408	24.106	28.722	18.399	30.163	41.365	22.734	58.634	76.39	75.018	105.96	98.298	147.57	173.8	193.9	252.55	277.54	292.53	340.28	378.74	357.47	395.89	431.02	447.02	448.68	499.91	529.05	437.09
0	0	4.2343	0	1.5499	2.1735	7.0574	0	0	2.7645	1.2685	3.9785	11.893	16.792	20.273	14.576	28.221	27.642	26.611	31.646	30.937	41.128	52.076	49.21	57.649	58.568	66.162	75.771	58.274	50.186	63.499	90.559	87.156	83.589	81.149	84.859	102.77	95.742	106.34	104.04	101.33	102.57	99.699	106.75	112.16	106.19	97.475	108.71	107.99	111.79
52.834	10.845	0	0	0	0	0	0	0	0	0	0	1.7511	2.8175	8.1997	6.5942	4.7607	12.134	4.5964	12.361	12.892	17.502	9.9809	24.806	24.679	26.626	20.118	7.4806	15.318	37.633	5.98	35.488	26.758	13.37	33.797	13.094	15.494	26.43	21.564	14.361	20.112	18.089	13.992	15.52	0	11.147	7.5321	0	14.252	16.223
0	0	0	19.194	7.0543	10.359	3.2367	6.8293	3.5168	17.488	14.202	13.243	13.459	7.1162	4.1127	8.6802	17.511	0	2.2597	0	2.0188	6.1382	0	4.9855	0	4.1538	10.601	7.5621	12.651	13.189	20.488	3.3958	8.389	11.483	10.302	11.406	4.9774	14.944	3.2041	6.1013	24.358	20.315	19.57	26.732	23.981	32.779	31.593	21.728	22.321	28.711
7.4177	0	0	2.5551	1.0347	0	0.43383	0.91355	2.5717	4.7003	0	7.553	0.4043	3.7441	8.6582	5.4017	9.0409	0	0	3.5123	1.6007	0.9643	4.6347	0.73171	0	0	0	0	0	0	0	0	0	0	0	0	0	0	0.23768	0	0	0	0	0	0.98123	0	4.7266	9.8286	6.1015	11.399
9.7991	11.534	0	2.3803	0	0	1.6308	0	8.5947	8.917	16.964	9.831	10.27	6.6242	15.15	9.0508	0	4.9538	0	6.7032	2.444	8.935	12	9.9982	8.6882	9.9997	9.5964	21.048	13.856	13	19.85	22.659	35.376	38.052	30.721	35.117	17.55	22.306	13.983	4.3435	9.9657	0	1.7412	0	0	0	0	0	0	0
0	0	0	0	12.074	3.2869	4.0427	6.6998	11.935	8.9479	12.953	11.43	19.367	16.124	16.997	14.584	26.023	39.332	63.415	77.365	98.419	132.84	162.07	210.16	238.08	278.4	306.93	348.17	395.89	428.25	455.3	480.13	519.37	510.35	453.9	629.88	643.53	678.52	629.31	679.73	729.65	720.84	722.02	718.82	760.52	752.36	782.56	780.7	771.47	775.12
18.895	1.6097	0	0	0	0	4.9915	0	0	0	0	0	0	0	0	0	0	0	0	0	0	0	0	0	0	0	0	0	0	0	0	0	0	0	0	0	0	0	0	0	0	0	4.627	0.44947	1.9533	0	0	0.14891	0	0
10.531	0	0	0	0.41659	9.938	0	3.2009	3.1471	15.54	0	0	0	0	0	0	0	18.681	19.83	9.1608	11.946	15.763	25.156	20.381	39.634	45.384	59.791	61.209	67.411	71.815	72.305	80.297	87.681	84.501	87.041	105.31	98.557	102.15	100.83	102.82	104.32	116.64	111.68	103.01	96.492	91.587	97.397	88.505	104.87	97.236
0	0	0	0	4.448	4.5755	5.8618	0	8.2687	4.647	5.9153	0	7.2978	0	0	0	0	0	0	0	0	0	3.253	8.1662	2.3214	25.973	31.79	45.09	37.807	62.197	59.291	63.491	73.592	85.198	104.59	87.525	97.733	114.6	130.29	110.41	110.61	105.38	114.28	96.816	117.94	124.5	130.93	134.19	138.4	116.99
0	0	0	0	7.9981	5.8452	7.1027	12.726	4.277	0	0	0	0	0	0	0	0	0	0	0	0.45826	0.96574	20.349	28.258	38.968	55.129	63.449	86.138	100.81	122.75	122.92	139.38	146.88	159.93	182.71	210.01	214.08	204.7	224.86	259.1	261.16	245.41	248.94	254.11	286.05	297.71	301	310.22	311.21	308.05
0	0	0	18.826	11.815	10.61	21.096	16.544	9.5604	0	0	19.512	18.68	31.52	16.03	8.2444	3.6015	8.2841	13.901	11.445	17.119	15.728	15.663	16.961	20.8	5.1198	10.576	10.285	23.386	28.748	36.814	0	6.198	2.0498	0	0	0	0	0	0	17.424	12.741	5.3557	0	0	0	4.8973	0	3.6542	0
5.2364	0	0	0	0.59884	8.7465	11.995	16.062	14.685	20.577	13.684	13.051	26.92	37.719	28.611	22.244	25.789	30.433	41.004	32.053	37.094	31.748	31.903	42.637	30.825	39.422	42.93	38.315	41.641	31.513	35.256	44.701	43.633	38.626	37.956	43.436	42.212	45.273	44.458	37.862	29.802	25.153	28.894	33.195	21.851	23.553	14.292	18.215	22.881	23.783
11.43	10.065	0	4.3952	0	1.4042	0	0	0	0	0	0	0	0	0	0	0	0	0	0	0	0	0	0	0	0	0	0	0	0	0	0	0	0	0	0	0	0	0	0	0	0	0	0	0	0	0	0	0	0
14.4	2.4168	0	0	0	1.7453	0	0	0	0	0	0.83408	0	0	0	0	0	0	0	0	3.1292	14.12	2.0931	6.4286	0	0	10.728	0.58399	5.4218	0.15901	3.1178	0	0.079808	0.30305	0	0	0	0	0	0	0	0	0	0	0	0	0	0	0	0
0	0	0	0	8.5408	2.7151	3.3233	6.4847	0	7.1512	2.2081	3.3996	10.655	20.702	22.825	13.75	20.495	31.593	37.16	40.011	31.057	46.559	47.052	51.764	59.03	53.175	56.111	62.919	76.436	81.323	76.604	73.157	73.11	84.573	87.389	86.615	94.72	83.317	88.877	93.307	90.854	88.956	82.77	95.465	93.42	98.118	86.338	102.72	95.39	82.359
7.9501	0	0	5.2766	0	3.1184	0	0	0	0	0	0	0	0	0	0	0	0	0	0	0.02769	0	0	0	0	0	0	0	0	0	0	0	0	0	0	0	0	0	0	0	0	0	0	0	0	0	0	0	0	0
35.616	7.6398	0	0	0	0	0	0	0	0	0	0	0	6.1605	2.2186	9.9463	13.753	17.877	17.146	18.048	12.392	32.455	31.164	37.685	27.202	31.727	26.481	39.794	32.073	41.27	51.794	55.182	48.779	53.168	46.257	59.919	56.755	64.996	69.394	57.485	66.348	66.704	62.565	65.993	66.911	72.785	66.856	68.786	66.474	59.893
0	4.8388	0	14.656	2.6064	3.1686	12.141	10.779	19.818	6.8349	20.01	5.5293	6.3793	0.36698	9.2913	19.997	21.471	31.743	28.637	35.058	35.799	55.454	51.768	56.276	78.016	58.904	64.619	86.574	104.65	102.89	131.02	99.352	125.94	142.52	136.65	160.04	161.09	169.15	172.35	192.74	205.56	177.4	199.12	204.25	207.48	223.73	235.73	227.44	236.29	224.8
0	9.8418	0	10.569	0	3.7524	8.6445	11.448	23.812	7.7743	16.453	8.8781	10.975	7.8002	4.9061	21.152	21.373	22.339	28.034	34.41	32.329	36.062	39.295	42.447	39.004	30.525	25.705	46.204	44.894	49.259	57.624	24.424	39.114	42.985	33.942	39.838	39.69	33.352	25.292	14.006	26.333	3.801	16.004	15.928	15.337	20.651	31.721	31.206	28.655	9.3257
0	0	0	6.5688	23.003	9.6541	20.831	9.4911	19.752	15.793	0	0	0	0	0	0	0	0	0	0	0	0	0	0	0	0	0	0	0	0	0	0	0	0	0	0	0	0	0	0	0	2.0439	0	0	0	0	0	0	0	0
2.8487	1.974	0	0	0.76574	0.36515	10.038	14.253	9.5255	11.261	9.8091	22.11	15.881	23.581	20.683	19.744	20.266	18.311	18.79	25.499	16.975	36.23	38.811	33.955	36.705	44.187	50.359	60.554	76.562	61.996	85.891	70.665	97.543	56.302	90.749	90.533	43.14	72.667	54.882	68.905	59.535	56.752	63.855	45.959	69.779	54.727	68.449	62.394	67.559	78.322
0	0	11.562	2.5105	0	10.507	1.0624	0	0	4.1699	0	0	0	0	0	0	0	0	0	0	0	0	0	0	0	0	0	0	0	0	0	0	0	0	0	0	0	0	0	0	0	0	0	0	0	0	0	0	0	0
0	0	0	11.846	16.7	4.3373	17.112	11.31	23.489	22.976	22.355	42.659	33.974	34.562	42.879	30.894	37.255	29.413	54.978	47.071	71.523	70.394	70.517	67.84	78.293	77.927	90.329	90.2	103.76	109.42	151.44	120.9	115.19	117.75	133.28	138.82	155.96	128.2	126.52	122.94	130.38	128.97	125.81	123.01	125.41	121.58	122.81	134.13	136.43	135.63
0	1.8737	0	0	3.2371	0	5.985	0	4.1022	4.917	8.5704	7.8688	5.02	1.4046	4.0314	3.5207	1.1554	10.498	7.7224	2.4661	12.733	6.2987	11.558	3.6809	2.131	8.429	4.5261	0.35715	9.6913	9.0027	5.3623	15.746	16.385	15.281	10.741	16.336	14.932	23.279	8.7679	7.4845	9.0791	14.934	15.143	16.399	14.164	15.762	15.615	14.406	15.956	26.503
0	0	9.8542	2.4242	3.2722	0	0	1.8318	0	0	0.21735	0	0	0.61774	0.5421	0	0	0	0	0	0	0	0	0	0	0	0	0	0	0	0	0	0	0	0	0	0	0	0	0	0	0	0	0	0	0	0	0	0	0
8.6674	5.7864	0	0	0	7.0428	0	0	0	0.19907	0	0	0	0	0	1.3137	3.207	10.841	5.6443	4.3264	17.895	4.3429	19.718	5.4042	18.752	2.8993	14.731	9.9561	12.454	16.196	11.04	7.3288	6.3913	8.979	11.081	16.198	23.124	16.516	19.125	10.558	22.428	16.183	28.436	36.272	29.744	44.99	41.712	35.259	32.338	32.825
0	0	0	2.373	28.207	49.736	47.321	30.022	67.818	75.322	66.518	83.419	89.237	98.064	87.263	96.138	96.803	107.21	94.661	97.28	81.532	112.39	52.841	64.887	64.425	103.88	61.945	102.09	115.77	116.73	124.45	132.57	127.25	131.41	124.75	137.34	154.88	151.86	161.25	169.52	192.91	186.26	212.24	203.83	219.55	218.71	227.79	232.03	237.02	256.87
0	0	0.039661	0	5.0046	2.1693	6.4872	0.1221	3.9396	13.427	7.617	9.0747	0	2.7836	2.8958	3.5273	2.334	4.1004	1.3098	0.0080962	2.3023	0	2.625	5.3054	0	12.302	6.0963	5.111	18.678	21.313	27.609	35.461	48.432	58.793	61.06	63.831	71.415	82.373	79.835	86.901	87.246	99.806	93.54	96.621	94.609	100.4	114.98	107.9	103.67	117.42
6.9097	0.74199	0	0	0	1.1035	5.2173	0	0	2.8666	0	0	0	0	1.7239	0	0	1.0249	0	0	0	0	0	0	0	0	0	0	0	0	0	0	0	0	0	0	0	0	0	0	0	0	0	0	0	0	0	0	0	0
2.5246	0	0	0	4.9453	0	1.6039	0	0	0	0	0	0	0	0	0	0	0	0	0	0	0	0.24306	0	0	0	0.91532	0	1.6446	0	0	0	0	0	0.29335	0	3.4972	0	0	0	0	0	0	0	0	0	0	0	0	0
13.068	9.9054	7.1099	0	0	0	0	0	0	0	0	0	0	0	0	0	0	0	0	0	0	0	0	0	0	0	0	0	0	0	0	0	0	9.3391	28.68	50.962	64.262	91.734	103.7	139.97	165.77	167.44	193.85	198.02	226.85	222.02	239.96	264.21	298.84	308.03
0	3.8968	0	0	8.7158	0	9.2457	2.771	12.641	13.892	20.222	16.386	26.283	25.915	19.997	10.535	20.982	20.725	21.501	31.336	27.161	30.23	27.725	14.655	18.539	16.054	9.2359	12.041	15.368	26.109	16.676	22.772	20.675	16.361	21.372	37.757	28.753	36.497	17.625	17.277	47.523	47.179	46.123	40.842	39.854	49.186	44.454	42.792	36.482	29.533
4.475	0.95395	0.64627	0.61793	1.5752	0	0.93903	0	0	0	0	0	0	0	0	0	0	0	0	0	0	0	0	0	0	0	0	0	0	0	0	0	0	0	0	0	0	0	0	0	0	0	0	0	0	0	0	0	0	0
3.1664	0.037802	0	13.928	6.592	2.1293	2.9882	7.0493	5.4927	3.1844	1.3883	0	0	0	0	0	0	0	12.028	1.4925	1.4149	3.4441	10.352	13.003	8.3458	4.761	1.6312	0	3.2132	12.114	10.642	4.219	0	0	0	0	0	0	0	0	0	0	0	0	0	0	0	0	0	0
0	0	0	0	7.9546	0.68274	4.1613	0	0	1.9259	3.846	1.9866	6.8429	3.1859	0	0	5.4342	7.3852	8.0376	2.1055	8.7974	1.1506	8.566	0	2.2944	9.7756	7.5848	6.6245	9.1052	4.2855	7.451	9.2576	14.502	16.61	17.925	14.075	18.791	17.259	12.231	18.55	17.273	22.802	19.042	23.387	28.878	23.235	23.931	20.305	18.612	32.914
29.82	5.661	0	0	0	0	0	0	0	0	0	0	0	0	0	0	0	0	0	0	0	0	0	0	0	0	5.9323	0	0	0	1.0696	0	0	5.983	11.309	0	6.9841	2.5314	3.4736	16.671	8.6116	8.2687	0.45597	4.6665	0	0	0	0	0	0
11.863	3.2035	0	0	0	4.4109	0	11.112	12.251	19.341	34.528	40.751	38.554	42.563	61.162	42.665	63.693	63.659	67.471	63.519	67.379	63.8	64.402	74.898	62.543	70.731	65.502	61.746	71.581	77.042	75.53	71.644	82.14	77.369	74.837	79.361	77.055	75.474	72.724	64.604	63.062	75.514	65.795	65.664	75.694	68.105	76.616	75.955	93.845	82.403
1.6409	0	0	0.72141	0	2.2145	7.7581	1.938	10.298	2.9495	8.4182	4.3354	5.2999	0	7.8372	0	4.1714	3.7607	4.8057	3.6338	4.9266	0	10.456	1.9855	0	0	2.9376	0	3.8358	8.5585	4.2847	7.7383	5.5316	14.794	3.6272	3.7719	8.5595	3.285	8.8537	7.8898	7.7075	1.4448	6.5271	7.2098	4.9003	2.6603	8.2902	6.1852	9.7373	10.945
14.343	8.1668	0	0	0	0	0	0	0	0	0	0	0	0	0	0	0	0	0	0	0	0.19715	2.3702	0	0	3.7636	14.797	11.132	15.24	3.2615	6.5053	21.244	11.782	15.161	22.206	0.26876	11.823	25.513	10.581	1.1748	21.183	28.757	11.566	11.797	19.024	12.789	11.029	22.252	20.635	4.3512
10.303	8.0861	0	0	0	0	0	0	0	0	0	0	0	0	0	6.3701	11.363	7.1992	11.14	14.835	22.111	16.598	24.02	13.088	14.593	19.789	15.297	14.36	4.2144	13.746	9.3272	9.1808	3.3145	0	0	0	0	0	0	0	0	0	0	0	0	0	0	0	0	0
7.6971	3.0433	0	0.81346	0	0	0	0	4.7978	0	2.8075	0.24915	0	0	2.8985	0	0	0.11223	0	0	0	0	0.55184	0	0	0	0	0	0	0	0	5.7228	0	13.225	3.3539	7.9935	6.2331	0.58608	9.1574	5.3511	6.9972	8.791	15.652	10.038	8.1596	0	11.997	8.3431	19.384	21.35
2.4723	4.0578	0	0	0	2.841	3.8167	0	0	0	0	0	0	0	0	0	0	0	0	0	0	0	0	0	0	0	0	0	0	0	0	0	0	0	0	0	0	0	0	0	0	0	0	0	0	3.5238	0	0	0	0
0	0	0	20.769	12.822	4.3094	3.2888	8.7523	10.791	16.546	8.7068	4.1257	28.285	48.103	48.956	74.643	85.687	92.166	108.15	113.61	115.87	136.1	144.92	180.73	192.92	178.46	194.37	212.75	228.6	262.4	262.42	230.35	256.97	245.09	283.67	283.81	313.85	293.38	279.01	321.3	321.77	304.76	318.82	312.77	315.6	320.17	325.36	329.51	314.43	319.44
0	0	0	2.3434	4.4597	6.8022	10.882	7.733	10.232	12.654	9.1255	7.5581	10.834	14.968	10.211	0.97481	13.393	11.487	25.831	33.812	33.787	51.753	72.326	67.312	78.706	89.178	95.732	119.04	119.76	127.21	137.65	147.61	155.67	158.39	173.71	189.47	191.34	199.53	207.47	226.45	237.34	262.97	243.45	261.73	266.58	278.47	252.69	270.99	279.5	293.18
9.3473	7.3418	0	10.053	0	0	0	1.7853	0	0	2.6832	0	1.0122	0	0	0	0	0.8714	0	0	0	0	1.0234	2.3438	0	0	0	0	0	0	0	0	0	0	0	0	0	0	0	0	0	0	0	0	0	0	0	0	0	0
11.414	7.9782	4.2291	0	0	0	0	0	0	0	0	0	0	0	0	0	0	0	0	0	0	0	0	0	0	0	0	0	0	0	0	0	0	0	0	0	0	0	0	0	0	0	0	0	0	0	0	0	0	0
0	0	0	1.761	0	8.7546	16.717	21.406	11.224	8.0389	19.044	20.662	23.034	30.144	32.468	40.059	33.986	34.574	46.937	45.426	39.722	51.336	49.096	50.383	53.227	54.633	60.559	65.742	68.82	56.103	71.194	69.436	58.407	64.441	73.036	39.556	71.317	54.685	49.74	76.532	78.853	79.378	76.331	66.665	55.996	46.193	69.914	51.321	79.655	80.429
0	0	0	0	15.154	1.3436	27.477	0	20.751	25.361	32.318	28.185	29.59	29.241	11.346	0.70493	0	11.439	11.046	12.986	14.608	18.676	40.475	38.827	59.427	102.36	119.18	129.35	157.97	183.79	214.04	237.93	260.59	274.45	292.62	306.51	330.31	346.63	339.35	336.78	353.87	368.11	351.72	361.64	361.47	357.36	359.7	364.77	351.76	360.17
5.9251	0.15087	5.5995	1.4913	0	0	0.25794	0	0	0	0	0	8.2679	0	12.243	11.858	8.5479	5.7822	6.8754	3.6929	0	8.0894	12.361	19.731	18.305	23.133	25.74	18.723	16.863	20.673	18.783	20.4	26.242	27.068	20.273	27.961	25.702	29.519	27.419	29.186	18.644	21.385	16.68	21.167	21.314	26.2	28.319	27.465	29.197	18.539
13.762	10.884	6.7953	5.5327	0	0	0	0	0	0	1.9601	0	2.501	0	0	0	0	0	0	0	0	0	0	0	0	0	0	0	0	0	0	0	0	0	0	0	0	0	0	3.5631	0.43135	7.6853	9.3658	0.37691	5.6604	0.8709	6.203	5.9218	8.212	1.7228
5.5448	5.8524	0	0	0	1.9554	0	0	0	0	0	0	4.7144	0	0	0	0	0	0	0	0	0	0	0	0	0	0	0	0	0	0	0	0	0	0	0	0	0	0	0	0	0	0	0	0	0	0	0	0	0
5.3141	0	0	0.70767	1.4121	1.9338	0	1.1273	0	0.17723	3.8097	0	8.8681	22.027	23.599	16.096	22.098	19.538	17.963	19.262	23.739	23.702	20.168	22.447	28.973	22.67	17.428	13.893	16.636	16.523	15.051	17.151	22.61	22.408	28.092	27.949	40.46	30.016	25.744	29.329	30.29	37.244	31.981	43.757	38.768	40.457	38.319	50.598	49.461	55.504
16.697	7.8739	0	0.52509	0	0	0	0	0	0	0	0	0	0	0	0	0	0	2.9839	25.822	25.319	35.661	60.729	57.903	64.366	63.08	50.412	58.747	71.577	78.861	79.2	87.372	95.682	101.33	97.693	110.48	109.09	117.03	107.06	110.32	112.18	109.92	102.35	104.99	117.09	122.4	125.11	125	119.04	127.73
0	0	0.44308	0.94363	7.5411	4.2396	1.8149	1.9536	7.6167	2.7986	4.7602	6.8388	17.034	14.981	10.409	0.61257	14.231	7.4898	18.455	20.174	16.994	17.836	14.696	16.227	11.898	13.375	8.8878	12.976	15.473	27.379	26.448	33.608	40.557	49.872	65.929	71.288	61.186	65.256	74.122	74.291	95.393	95.912	101.96	92.697	105.96	99.352	121.64	108.27	111.59	118.15
15.929	2.1075	0	2.1842	4.4645	0	0	0	0	0	0	0	0	1.1805	0	0	0	0	0	0	0	0	1.0084	5.2389	0	2.6426	0	0	0	0	0	0	0	0	0	0	0	0	0	0	0	0	0	0	0	0	0	0	0	0
0	1.6468	0	2.8806	12.959	6.0284	18.885	7.1782	28.156	43.661	19.084	26.469	37.748	14.543	19.641	11.702	7.5221	2.0582	4.9582	5.6874	6.5157	0	0	0	0	0	0	0	0	0	0	0	0	0	0	0	0	0	0	0	0	0	0	0	0	0	0	0	0	0
15.515	2.3964	0	0	0	0	2.7577	0.18129	0	0	0	0	0	0	0	0	0	0	0	0	0	0	0	0	0	0	0	0	8.7329	5.6282	0	0	0	0	0	0	0	0	0	0	2.9055	0	0	0	0	0	0	0	0	0
1.3598	0	0	0	7.1788	0	5.3025	0	0.12751	0	1.4813	0	0	3.0881	0	0	0	1.9534	3.1899	4.153	7.3461	6.9718	14.069	6.0831	6.9089	12.031	11.204	9.6514	10.596	10.712	11.922	18.428	15.626	14.414	19.946	18.012	19.199	22.866	17.83	21.119	39.252	40.349	44.019	58.734	64.994	66.767	85.861	86.685	92.86	110.88
0	0	0	11.029	3.7659	6.8257	10.601	16.929	14.472	18.731	7.716	26.621	18.17	28.156	21.768	20.958	29.619	16.32	18.927	15.186	26.3	26.423	15.943	10.391	13.128	12.736	12.623	11.857	23.407	22.466	55.881	20.594	27.424	12.188	27.716	42.258	38.388	31.904	21.521	23.1	31.822	32.052	31.432	24.812	21.525	25.613	32.655	28.357	39.139	36.173
0	0	0	0	0	2.3323	7.3628	7.3913	0	2.7979	1.6703	4.3405	8.3362	8.2759	1.8508	4.9507	8.9866	8.2895	6.6146	7.8002	8.3976	8.7909	5.0288	9.5771	15.998	23.727	45.436	71.89	94.056	115.23	130.91	144.04	190.41	217.72	260.43	309.37	286.29	331.95	350.96	329.33	395.41	410.43	419.51	422.3	436.26	438.57	450.33	459.24	476.59	464.82
0	0	0	0.98661	4.6115	7.1897	13.218	13.051	6.2152	8.9759	10.747	9.5818	9.0881	10.15	1.5311	7.0028	5.1983	9.3693	17.938	12.235	7.0898	8.698	7.7042	11.21	11.129	22.962	19.817	44.507	45.775	55.68	68.7	64.544	82.628	84.775	101.06	99.266	99.491	103.6	102.66	102.06	104.73	102.18	111.84	107.32	118.96	124.62	120.98	126.97	119.7	115.19
21.676	5.5463	0	0	0	0	0.98232	0	2.4093	0.10419	0	2.7529	1.672	9.1643	5.8042	8.283	0.67773	14.156	0.64923	5.3673	2.4348	1.7091	5.208	3.5506	6.1623	0	8.2576	3.7181	15.806	18.887	10.657	15.731	19.148	11.344	16.634	12.744	11.069	9.9813	2.6171	4.3575	12.916	5.2635	0	0	0	0	0	0	0	0
14.188	5.9117	0	0	0.33314	3.15	0	0	0	0	0	0	0	0	0	0	0	0	0	0	0	0	0	0	0	0	0	0	0	0	0	0	0	0	0	0	0	0	0	0	0	0	0	0	0	0	0	0	0	0
0	0	0	24.835	13.311	6.3333	16.746	13.538	21.346	25.4	14.983	12.847	9.1465	15.552	11.025	23.515	24.468	16.46	16.016	20.648	0	1.2584	0	0	3.2099	0	0	0	0	0	2.5628	0	0	0	0	0	0	0	0	0	0	0	0	0	0	0	0	0	0	0
6.5706	0	0	0	0	5.0018	5.3103	2.6858	2.1303	7.8892	2.9629	5.0043	1.7093	4.9639	12.018	13.089	20.672	16.479	19.229	29.568	38.265	53.262	51.923	56.075	57.295	66.224	76.733	81.358	85.84	82.083	91.64	88.833	97.709	93.695	112.34	123.87	109.4	111.21	106.41	106.64	114.28	103.51	116.53	122.03	123.46	127.47	113.24	122.14	114.56	124.68
0	0	0	6.343	2.1	4.6706	12.905	15.914	17.862	18.212	28.62	16.273	39.88	34.653	35.711	35.643	33.031	44.433	41.74	52.473	53.433	53.633	39.187	34.769	36.397	38.811	41.53	43.052	37.652	49.724	42.981	49.974	51.604	56.839	49.339	54.87	57.369	55.094	52.929	53.196	49.37	59.013	55.742	68.864	68.75	61.483	62.812	63.555	61.811	62.238
0	0	0	0.48652	0	9.8769	7.4981	2.8584	6.2999	15.481	4.8874	16.729	27.505	25.139	30.015	22.158	22.143	19.84	18.603	30.86	26.637	35.999	22.212	21.366	23.911	21.204	28.165	38.53	28.564	42.204	51.832	54.478	65.667	70.312	65.383	78.629	49.389	46.633	95.326	56.428	31.835	53.627	94.99	98.301	110.65	114.99	109.76	95.461	108.59	99.168
11.801	5.7476	0	0	0	0	4.092	4.1983	3.5384	7.7258	2.4216	4.2489	3.8513	10.614	14.807	22.33	12.34	22.587	15.111	22.474	15.883	14.752	23.736	13.168	23.574	18.157	21.532	17.426	20.204	25.294	13.685	17.884	17.174	0.82961	5.7012	1.3353	2.5292	2.7597	12.22	4.9287	9.5035	10.948	0	0	0	0	0	0	0	0
0	1.817	2.0372	0	0	6.0591	1.201	9.5129	4.9731	5.8723	13.361	12.05	22.432	18.067	8.1064	6.3625	11.763	9.16	15.311	13.765	18.685	24.986	18.38	18.886	23.988	29.076	23.759	25.366	29.193	26.851	34.702	40.923	39.891	51.572	45.958	44.907	47.47	49.252	50.02	51.782	57.636	59.261	58.839	52.691	52.68	65.421	68.677	63.443	62.243	64.525
31.886	3.922	2.564	0	0	0	0	0	0	0	0	0	0	0	0	0	0	0	0	0	9.136	0	0	0	3.2661	0.72526	0	0	0	11.18	0	0	0	0	1.4274	0	0	0	0	0	0	7.7345	0	7.2649	0	0	3.3317	0	4.7721	10.922
24.124	7.7963	8.2277	0	0	0	0	0	0	0	0	0	0	0	0	0	0	0	0	0	0	0	0	0	0	0	0	0	0	0	0	0	0	0	0	0	0	0	0	0	0	0	0	0	0	0	0	0	0	0
14.586	0	0	11.871	4.3689	4.364	9.6374	10.403	19.407	21.211	5.4324	10.515	9.4709	0.021876	26.531	23.169	30.792	41.828	54.231	67.219	85.131	98.079	100.42	110.73	131.42	126.58	132.17	163.56	157.52	212.23	238.21	220.55	232.72	228.75	247.48	248.58	258.62	246.07	273.77	291.15	284.94	297.68	304.61	283.83	287.38	305.44	325.57	320.7	323.97	331.61
0	0	0	0	8.3108	2.0398	1.8739	10.578	3.7229	2.6057	10.624	9.7269	11.234	11.522	7.4774	2.8535	1.5968	2.7496	0	3.5767	7.5903	7.4121	6.5893	0.87513	0	4.0835	2.5782	1.3254	5.9845	9.197	7.2194	8.2692	11.207	25.694	19.627	12.85	25.063	25.635	26.614	36.506	23.807	34.812	25.555	33.638	33.212	52.184	39.38	37.803	36.374	29.452
18.846	19.891	0	14.778	0	0	0	0	0	0	0	0	0	0	0	0	0	0	0	0	0	0	0	0	0	0	0	0	0	0	0	0	0	0	0	0	0	0	0	0	0	0	0	0	0	0	0	0	0	0
18.129	5.6831	0.41989	0	0	0	0	0	0	0	0	0	0	0	0	0	0	0	0	0	0	0	0	0	0	0	0	0	0	0	0	0	0	0	0	0	0	0	0	0	0	0	0	0	0	0	0	0	0	0
14.305	12.921	0	0	2.3733	0	7.8935	15.327	19.063	14.028	32.269	27.781	33.507	19.684	27.14	25.899	15.607	18.244	11.969	8.9366	12.079	11.646	12.476	23.071	10.631	13.317	13.56	10.489	12.938	9.4661	22.529	21.294	26.49	32.35	30.502	26.672	15.219	10.479	2.8563	0	6.4811	0	0	0	0	0	0	0	0.40083	14.983
0	0	0	0	10.015	10.774	7.5019	0	11.55	0	0	0	0	2.9146	0	0	0	0	0	0	0	0	0	0	0	0	0	3.5682	0	0	0	0	0	0	0	0	0	0	0	0	0	0	0	0	0	0	0	0	0	0
49.667	16.612	0	0	0	0	0	0	0	0	0	0	0	0	0	0	0	0	0	0	0	0	0	0	0	0	0	0	0	0	0	0	4.5592	8.0832	28.877	35.737	47.601	54.829	53.548	82.006	80.262	96.397	103.28	113.67	116.23	127.4	145.69	145.46	146.12	145.67
9.5336	5.3729	0	0	0	1.4471	0	3.6043	0	3.967	1.25	2.9769	0	0	0	0	0	3.1593	5.3361	4.903	24.366	27.191	37.226	36.307	43.298	52.383	68.528	66.222	70.133	85.354	81.18	91.196	101.22	98.882	111.69	121.26	122.16	132.29	133.84	115.99	135.93	126.2	138.49	154.11	163.35	158.68	152	160.31	145.27	149.38
0.15857	0	0	20.643	7.9688	11.275	13.463	16.62	17.869	7.453	6.4203	11.957	11.394	23.615	8.9234	19.165	23.458	23.403	27.049	18.456	28.695	27.564	21.237	18.75	18.714	19.953	30.316	28.771	20.893	19.444	39.93	0	0	0	0	0	9.994	0	0	0	0	0	0	0	0	0	0	0	0	0
0	3.3923	0	3.7422	0	1.4399	3.5861	0.91143	0	0	0	0	0.0049902	5.7396	0	0	6.6988	6.4117	9.0926	12.654	5.9712	11.34	4.7016	10.132	16.089	11.161	10.678	10.776	4.0614	3.9437	6.2722	7.4583	15.284	9.5759	3.7072	4.0823	6.8817	7.6499	1.9483	3.1424	4.2524	3.83	4.8957	0	0	0	0	5.3697	2.3288	0
0	0	0	22.682	6.1162	4.0071	2.4847	0	20.677	15.621	9.7653	20.232	23.691	34.294	27.134	26.868	25.265	13.02	12.674	14.219	24.733	23.529	13.962	8.4639	13.388	12.236	7.5977	8.3562	10.496	18.217	46.581	1.2113	3.2453	0	12.675	19.611	15.615	15.049	2.6403	9.5214	15.184	14.303	9.13	6.1682	10.591	11.161	13.186	8.6497	21.227	9.3305
0	0	0	28.54	2.208	6.4707	0	7.4391	0	1.1832	0	2.8074	8.0775	0	0	0	5.5058	0	0	0	0	0	0	0	0	0	0	0	0	0	4.2161	0	6.4446	10.101	16.938	12.796	2.9037	24.972	17.798	33.01	47.313	37.167	50.687	65.525	56.314	64.986	60.279	72.867	72.383	79.144
0	4.7898	0	0	4.2302	7.5699	0	0	0	0	0	0	0	0	0	0	0	0	0	0	0	0	0	0	0	0	0	0	0	0	0	0	0	0	0	0	0	0	0	0	0	0	0	0	0	0	0	0	0	0
7.5094	0	0	21.107	8.6791	12.81	23.122	20.214	33.84	18.576	17.874	20.615	20.546	35.711	42.199	41.841	49.152	55.136	59.522	67.76	69.714	70.601	77.137	81.18	86.365	96.28	112.62	110.31	118.33	109.19	149.78	74.789	102.78	109.48	109.8	119.7	139.2	125.24	138.53	128.32	135	134.55	147.53	138.26	156.51	142.09	121.29	132.98	118.03	128.37
37.558	5.5287	0	0	0	0	0	0	0	0	0	0	0	0	0	0	0	0	0	0	0	0	0	0	0	0	0	0	0	0	0	0	0	0	0	0	0	0	0.91128	1.0281	8.11	14.903	8.1059	29.748	31.478	36.556	45.26	59.017	68.538	83.118
7.9829	1.7363	0.63408	0	0	0	3.7498	0	0	0	0	0	0	0	0	0	0.92615	5.3164	9.5222	2.2836	11.767	4.0504	15.239	14.291	21.755	15.978	12.179	8.7902	19.217	28.19	25.079	32.218	40.191	38.166	49.021	49.111	51.837	63.947	71.585	75.733	85.5	80.417	88.26	89.92	87.609	88.447	91.211	86.193	91.87	95.018
0	0	8.9679	0	0	9.6686	2.5023	6.1994	6.6346	0	0	12.077	16.564	27.825	20.604	25.293	22.561	32.076	27.427	35.909	27.22	21.647	17.726	20.138	12.431	10.574	1.7266	11.328	4.6102	7.0153	8.3354	7.3525	13.184	5.3049	12.892	6.3692	12.808	12.153	15.826	4.8479	4.812	3.6142	0	5.6059	4.5704	6.8137	0	0	0.26842	8.537
0	0	0	0	6.8647	7.7549	4.8933	12.525	17.894	6.1912	10.362	12.398	17.282	14.362	9.1265	6.968	15.922	13.217	29.879	30.97	33.7	39.069	44.746	36.626	47.14	56.326	60.801	72.494	87.023	91.638	103.32	109.18	117.61	118.71	114.12	133.07	126.93	136.51	126.83	137.57	141.32	130.37	139.91	123.57	142.48	140.89	134.78	135.35	132.99	127.58
0	3.1374	0	7.9195	6.2927	2.8717	8.2442	8.0478	18.418	14.182	16.259	13.419	19.387	11.865	13.902	24.796	25.962	34.173	38.574	37.699	48.221	51.162	49.342	55.249	53.729	44.776	48.444	59.451	63.125	66.622	71.138	49.34	61.53	64.533	45.409	54.698	50.739	43.65	40.199	34.082	40.978	27.454	28.703	33.841	43.687	37.479	49.78	48.644	45.886	39.402
0	0	4.31	5.369	4.3058	14.75	0	13.116	7.0261	9.6984	12.472	11.723	11.957	6.736	14.394	20.392	33.556	53.554	67.772	80.914	108.03	134.58	141.98	175.2	185.15	231.83	226.52	244.72	251.62	267.74	294.99	290.77	305.89	307.96	325.92	319.69	343.84	345.2	372.63	370.13	366.36	392.15	384.2	403.56	394.62	411.33	393.58	405.59	395.49	383.29
12.649	1.0182	0	6.7066	0	0	8.7147	0	6.8856	0	0	0	0	0	0	0	0	0	0	0	0	0	0	0	0	0	0	0	0	0	11.258	0	0	0	0	0	0	0	0	0	0	0	0	0	0	0	0	0	0	0
9.3918	2.1385	0.15515	0.035665	0	0	0	0.84513	0	0	10.251	0	4.1133	0.34258	0.41054	0	0	0	0	0	0	0	0	0	0	0	0	0	0	0	0	0	7.8442	20.922	36.293	50.888	74.737	93.698	108.99	126.71	155.33	156.14	186.77	183.56	189.3	210.37	215.58	214.34	215.35	239.87
15.869	0	0	1.5801	2.5894	0	0	0	4.325	0	4.2185	3.5241	4.5856	0	0	0	0	0	0	0	0	0	0	0	0	0	0	0	0	0	0	0	0	0	0	0	0	0	0	0	0	0	0	0	0	0	0	0	0	0
8.9292	2.5053	0	0	0	0	0	0	0	0	0	0	0	0	0	0	0	0	0	0	0	0	0	0	0	0	0	0	0	0	0	0	0	0	0	0	0	0	0	0	0	0	0	0	0	0	0	0	0	0
0	0	1.4007	0	8.6981	5.399	7.7964	13.49	5.8159	10.888	10.971	17.661	17.74	23.046	18.077	32.093	42.664	55.13	70.195	77.901	93.512	99.203	107.57	124.09	137.27	159.4	172.8	191.9	204.34	225.92	253.67	267.01	285.45	305.11	343.55	357.07	392.47	409.82	439.91	446.92	436.25	434.93	466.59	487.14	496.27	497.22	503.05	522.37	528.98	535.34
0	0	0	20.466	10.321	18.917	16.146	20.109	28.632	17.265	26.583	22.346	15.391	15.407	9.3085	10.055	7.778	16.818	24.342	25.023	16.409	35.193	39.633	40.817	39.221	39.536	40.075	54.046	59.107	70.344	77.44	50	61.964	75.56	69.54	83.817	86.387	94.512	111.54	109.45	125.41	119.87	135.79	146.84	160.96	166.94	168.16	179.2	185.42	179.4
0	12.155	5.3904	0	0	0	5.7548	3.5904	8.0221	0.69264	0	3.1823	9.9693	0	14.531	13.866	13.843	14.89	13.056	26.341	12.768	13.485	13.461	14.38	18.946	11.386	0	0	0	0	0	0	0	0	0	0	0	0	0	0	0	0	0	0	0	0	0	0	0	0
0	8.4243	0	0	0.51931	0.64051	5.9349	6.0385	3.5383	8.7785	7.5442	9.3298	8.8054	12.547	14.838	12.939	12.964	14.196	17.525	22.881	10.679	7.3954	17.4	27.51	27.927	39.644	31.658	38.708	28.409	19.584	20.371	20.285	37.351	34.83	43.976	47.358	52.271	69.832	78.913	92.799	74.188	87.949	87.313	89.454	92.726	99.408	103.15	88.706	89.497	95.851
17.201	4.9354	0	8.3892	5.6731	0	1.4037	0	0	0	0	0	0	0	0	0	0	0	0	0	0	0	0	0	0	0	0	0	0	0	2.9399	0	0	0	0	0	0	0	0	0	0	0	0	0	0	0	0	0	0	0
5.1754	4.0969	0	16.414	0.37042	2.297	7.8239	12.353	31.884	38.927	49.554	71.032	94.401	119.1	137.18	142.34	153.97	171.84	189.26	209.85	229.5	284.21	155.79	341.17	401.75	477.95	583.38	655.84	795.64	867.85	978.06	613.56	717.62	1208.9	758.78	804.07	1284.7	880.46	910.12	936.1	945.8	965.13	997.3	552.21	545.54	518.31	526.51	517.09	532.09	522.94
26.379	14.1	10.784	0	0	0	0	0	0	0	0	0	0	0	0	0	0	0	0	0	0	0	0	0	0	0	0	0	0	0	0	0	0	0	0	0	0	0	0	0	0	0	0	0	0	0	0	0	3.6244	0.63741
4.1545	4.0107	0	0	0	3.1555	0	8.5122	8.2137	0	4.9174	0	14.345	10.098	16.395	3.7101	13.475	6.5463	7.0404	3.4211	4.2602	8.9746	9.2471	8.0564	10.178	13.486	9.1656	9.7168	2.2405	2.5511	0	0.95468	1.4353	9.5189	3.4125	0	3.2176	16.757	15.085	20.049	25.472	29.975	30.554	33.568	45.78	36.001	36.753	36.785	46.046	32.378
18.877	9.6151	0	0.34343	0	0	0	0	0	0	0	0	0	0	0	0	0	0	0	0	0	0	0	0	0	0	0	0	0	0	0	0	0	0	0	0	0	0	0	0	0	0	0	0	0	0	0	0	0	0
0	0.90025	0.6762	0.31844	3.4956	2.4473	0	3.0037	5.1978	16.115	15.967	13.287	17.82	15.081	15.294	8.607	8.5763	14.357	7.4902	16.62	16.995	15.86	13.017	10.814	14.174	4.0368	9.7399	11.193	4.6578	3.7721	0.46831	4.9269	7.4205	3.0697	3.3388	3.0451	7.3926	18.616	7.882	14.109	6.5338	7.7303	6.1019	9.404	9.9752	15.032	9.268	8.9288	7.1116	1.1215
0	4.2593	0	3.1462	1.8247	0	4.0621	4.1588	0	0.70411	6.1362	14.551	14.138	20.473	12.099	22.871	9.8147	20.89	14.273	26.735	19.575	23.49	12.638	32.264	25.478	21.883	31.972	34.588	29.75	33.576	30.616	25.097	29.64	33.031	30.985	34.699	31.592	35.129	43.994	37.511	43.32	51.716	44.801	50.669	41.78	38.288	36.772	31.884	38.384	50.706
0	0	1.3655	3.0754	0.013834	0.60191	4.9516	4.2887	12.111	0	1.8963	5.9096	7.4489	8.7227	5.7832	3.0558	5.4809	7.1021	15.416	6.4714	18.174	8.4271	17.991	20.011	26.27	21.501	18.569	16.365	23.407	26.145	32.323	17.793	16.026	13.961	14.236	15.006	21.463	19.703	25.475	18.902	26.58	17.975	24.306	20.588	21.528	18.851	20.138	23.839	20.979	28.463
0	0	0	0	2.0618	8.7243	9.2071	8.2186	0	0	13.862	14.915	15.972	13.884	10.906	6.9789	3.1183	15.911	8.1258	11.603	5.819	3.4695	7.0242	2.8498	1.7511	9.0045	6.8502	11.889	7.0462	5.7092	3.1288	5.3424	6.0945	18.056	7.08	0	0	0	6.2608	8.3391	7.1285	3.6482	10.622	14.172	7.5703	11.783	16.31	7.4377	7.3673	1.5784
14.86	5.3078	0	3.9856	0	0	4.7294	0.2642	2.5848	0	0	0	0	0	0	0	0	0	0	0	0	0	0	0	0	0	0	0	0	0	0	0	0	0	0	0	0	0	0	0	0	0	0	0	0	0	0	0	0	0
0	5.4862	4.2323	7.3028	0	0	0	0	0	1.4079	0	0	0	0	0	0	0	0	0	0	0	0	0	0	0	0	0	0.12943	0	0	0	0	0	0	0	0	0	2.3915	0	6.2469	2.2813	7.0098	3.8641	8.1213	14.087	14.924	24.343	20.828	26.527	26.794
8.6034	5.5453	0	0	0	0	0	1.6924	0	1.0795	0	0	0	0	0	0	0	0	0	0	0	0	0	0	0	0	0	0	0	0	0	0	0	0	0	0	0	0	0	0	0	0	0	0	0	0	0	0	0	0
1.9869	4.6197	0	0	0	6.8706	0	0	0	5.0225	2.4652	0	0	0	7.2543	0.49061	0	0	0	0	0	0	0	0	0	0	0	0	0	0	0	0	0	0	0	0	0	0	0	0	0	0.9906	0	0	0	0	0	0	0	0
2.7795	5.8743	1.7125	0	0	0	0	5.326	0	0	0	0	0	0	0	0	0	0	0	0	0	0	0	0	0	0	0	0	0	0	0	0	1.3291	0.7887	17.553	17.842	25.756	26.255	35.793	44.46	51.31	46.745	57.956	49.241	62.953	58.396	68.165	62.412	65.012	65.351
2.6597	0	0	6.9683	0	4.3753	2.8554	11.118	0	2.3444	4.0886	6.9135	0	0	5.5036	0	0	1.9046	4.4634	1.3829	2.3008	2.2862	0	0	0	0.22533	0	0	0	2.4663	0	0	0	0	0	0	0	6.7844	0	0	0	0	0	0	0	0	4.7787	0	3.8726	2.0305
0	0	0	0	0	32.032	28.943	53.711	50.393	49.671	83.7	103.19	112.21	109.48	74.306	91.647	93.062	85.366	106.67	115.28	111.67	135.11	115.34	94.409	116.47	120.49	120.71	121.43	104.76	102.48	131.7	70.317	82.962	76.275	75.27	59.04	56.971	63.929	56.437	60.528	64.249	73.602	75.373	88.063	80.339	81.382	84.668	83.032	83.867	83.416
7.8786	0	0	0	1.5607	8.6613	0	2.5425	3.1377	0	1.8403	14.679	13.779	17.516	6.0839	0	2.7284	5.2104	12.363	11.959	6.8635	7.7216	6.9296	8.9479	11.563	14.203	7.0546	12.099	12.54	16.14	20.947	36.163	32.203	30.871	31.009	58.674	75.27	79.963	97.832	106.13	117.84	154.94	161.9	180.92	198.45	204.97	222.2	240.13	244.34	259.52
11.955	6.2685	4.0275	0	0	0	0	0	0	0	0	0	0	0	0	0	0	0	0	0	0	0	0	1.2757	0	4.1365	0	0	0	0	0	0	1.2921	0	0	0	2.2556	0	0	0	0	0	0	0	0	0	0	0.35796	5.6594	1.5203
0	0	0.08692	0.77947	2.0191	0	2.3698	0	0	0	0	0	0.34548	0	5.1002	3.9093	0	3.7274	0	6.1518	0	0	0	0	0	0	0	0	0	0	0	0	0	0	0	0	0	0	0	0	0	0	0	0	0	0	0	0	0	0
0	0	0	0	4.4998	11.995	6.4262	7.1565	3.1255	0	4.624	10.968	15.735	21.612	25.432	13.96	9.6652	23.698	11.259	22.604	17.282	23.056	15.289	18.562	8.7031	15.887	19.513	21.45	19.893	22.044	20.971	21.934	29.174	27.89	29.111	25.402	15.809	18.214	27.381	22.82	22.747	28.183	25.101	30.952	25.396	30.299	34.735	28.544	27.156	32.317
0	4.8106	0	7.3786	0	4.1237	0	11.798	18.639	14.097	17.252	6.1337	11.587	9.8573	2.0184	4.7214	2.5535	6.894	13.206	10.14	0	2.0624	23.763	11.354	13.184	10.542	14.38	13.239	6.7237	17.402	3.1981	21.868	16.346	21.909	16.61	26.175	24.53	16.149	22.011	21.431	16.391	22.468	17.411	25.257	21.348	24.866	20.743	22.118	20.224	23.999
0	0	0	13.645	6.3379	10.684	14.411	18.343	27.942	30.933	28.221	21.693	41.273	22.928	37.146	21.706	13.982	13.348	20.77	15.452	22.389	31.429	51.177	62.457	68.212	84.103	107.21	112.84	129.74	159.28	186.41	199.71	251.69	308.95	372.69	395.27	466.54	506.75	548.63	578.83	639.52	646.53	698	714.91	743.41	784.17	818.84	795.98	812.41	847.4
5.8801	0	0	18.902	0	9.6695	6.7642	6.6798	13.188	0	0	0	0	0	0	0	0	0	0	0	0	0	0	0	0	0	0	0	0	0	1.5013	0	0	0	0	0	0	0	0	0	0	0	0	0	0	0	0	0	0	0
0	0.3765	2.3651	1.8181	1.5533	0	4.1749	0	0	0	0	0	0	0	7.1275	8.1839	0	8.8345	0	12.746	5.1733	2.495	5.362	3.8512	9.0993	2.848	1.1349	0	0	2.3299	2.1667	5.7568	4.7172	10.491	2.1833	7.1872	1.1314	7.7708	2.5757	0.142	0.22424	3.0373	3.6975	5.633	6.6254	8.9258	10.764	12.492	9.4605	4.5549
0	0	0	22.149	3.7409	16.193	12.239	21.088	29.589	27.018	31.363	31.896	33.485	29.985	4.4965	40.438	28.591	46.752	56.86	112.72	85.113	115.85	145.7	172.11	173.49	168.64	169.6	182.48	220.46	217.77	261.99	175.94	208.87	198.59	223.9	220.56	177.2	206.03	227.73	251.9	252.99	229.12	210.51	213.8	238.88	245.13	250.62	232.61	222.41	238.02
0	0	0	9.0491	3.7229	11.35	1.8175	10.074	12.529	16.013	13.471	18.166	15.788	2.4956	15.064	18.615	21.07	16.741	15.786	12.822	14.002	23.242	13.367	13.729	18.561	22.739	20.041	29.785	32.977	26.84	37.028	23.113	32.227	27.085	27.64	32.174	45.778	28.264	35.335	40.178	37.216	36.688	36.386	45.893	28.235	31.633	43.544	47.537	48.473	46.943
0.79167	16.516	0	0	0.47432	0	0	0	0	0	0	0	0	0	0	0	0	0	0	0	0	0	0	0	0	0	0	0	0	0	0	0	0	0	0	0	0	5.3816	1.6625	16.318	11.64	22.666	6.1527	22.282	26.199	30.677	15.726	24.171	30.351	30.518
0	0	0	3.8736	11.094	0	14.922	7.1689	22.735	11.575	6.6521	6.99	14.722	6.3197	9.1477	13.618	0	14.805	11.692	15.362	7.6175	21.556	26.208	39.442	38.072	52.479	59.283	72.352	83.67	88.261	108.66	96.14	115.79	117.76	132.08	116.16	121.01	126.59	115.93	120.54	116.54	120.52	111.26	102.86	99.75	94.763	101.82	99.857	90.348	101.25
7.1512	7.0025	0	0	0	1.0487	0	3.6205	4.0537	5.6495	2.056	5.0177	0	0	0	0	0	0	0	0	0	0	0	4.3219	4.7308	21.469	30.026	34.728	59.02	81.88	102.67	119.64	138.64	154.45	169.32	185.49	206.9	221.51	235.2	241.18	236.77	248.89	266.32	279.73	289.34	285	300.17	304.19	298.94	295.82
17.295	0	0	1.5648	0	0	0	0	0	5.4513	0	0	0	0	0	0	0	0	0	0	0	0	0	0	0	0	0	0	0	0	0	0	0	0	0	1.7531	3.4254	0.31845	0.899	0	17.875	19.081	17.604	4.8556	5.2761	5.9884	13.274	12.202	12.807	12.801
10.436	2.4023	0	1.1803	1.7679	0	0	0	0	0	0	0	0	1.4795	0	0	0	0	0	0	0	0	0	0	0	0	0	0	0	0	0	7.0525	20.243	26.359	29.233	48.653	67.599	70.761	77.282	74.294	84.849	91.127	91.044	105.97	125	150.14	143.48	155.91	159.61	170.63
22.117	3.0379	0	0	0	0	0	0	0	0	0	0	0	0	0	0	0	0	0	0	0	0	0	0	0	0	0	0	0	0	0	0	0	0	0	0	0	0	0	0	0	0	0	0	0	0	0	0	0	0
12.409	5.2066	0	0	0	0	3.4046	0	0.22713	0	0	0	1.2216	1.0543	0	0	0	0	0	0	0	0	0	0	0	0	0	0	0	0	0	0	0	0	0	0	0	0	0	0	0	0	0	0	0	0	0	0	0	0
2.4163	15.876	0	2.8114	0	0	0	6.7291	0	0	0	0.86613	0	0	2.4209	0	0	0	0	0	8.7019	2.6482	0	2.4371	9.037	2.8513	4.7741	8.3299	3.9031	14.482	12.724	8.102	12.964	14.111	13.648	22.95	16.666	24.624	24.899	29.939	22.232	24.09	22.631	23.932	31.018	29.825	46.509	42.62	54.715	50.629
6.5394	3.5399	0	0	0	4.6104	3.9616	0.34587	0	6.3933	9.1922	0	0.13807	0	0	5.3342	9.7949	8.5954	12.828	15.418	25.209	27.02	27.172	17.96	22.45	22.741	31.161	26.085	19.593	25.699	22.298	15.832	17.886	14.543	24.535	23.181	25.109	15.363	12.516	17.542	16.97	14.379	30.812	30.932	38.541	38.06	33.821	40.279	31.307	32.46
15.479	4.2143	0	1.9416	0	1.6629	0	0	0	0	0	0	0	0	0	0	0	0	0	0	0	0	0	0	0	0	0	0	0	0	0	0	0	0	0	0	0	0	0	0	0	0	0	0	0	0	0	0	0	0
0	0	0	30.859	5.2044	18.265	14.412	29.808	19.891	36.559	24.895	32.425	28.156	27.608	26.453	32.928	33.164	25.939	18.422	8.4998	24.048	29.641	24.221	37.782	42.159	59.495	83.416	85.271	109.11	119.52	140.17	130.47	145.75	177.55	180.62	189.97	199.47	198.14	191.58	225.91	227.36	220.17	238.71	238.06	220.16	246.44	256.66	254.65	231.27	247.71
7.3502	7.2801	1.0398	5.8191	0	0	0	0	0	0	0	0	0	0	0	0	0	0	0	0	0	0	0	0	0	0	0	0	0	0	0	0	0	0	0	0	0	0	0	0	0	0	0	0	0	0	0	0	0	0
0	0	1.9065	0	2.3241	7.107	0	5.4529	0.97469	8.8053	0	4.6405	7.9739	10.611	13.352	16.754	7.5773	2.2238	6.6365	3.8881	0	0	0	2.7185	0	4.089	0.70913	0	0	2.7678	0	0	0	0	0	0	6.3398	0	0	7.1406	6.9343	13.195	6.5433	16.438	8.3767	12.382	14.164	17.348	18.766	14.418
9.4366	8.197	0	2.6738	8.3096	0	0	0	0	0	0	0	0	0	0	0	0	0	0	0	0	0	0	0	0	0	0	0	0	0	0	0	0	0	0	0	0	0	0	0	0	0	0	0	0	0	0	0	0	0
0	0	0	25.961	27.85	17.365	19.06	16.385	40.902	32.103	40.162	29.39	37.534	51.219	49.57	57.643	75.4	63.382	63.164	61.286	47.422	40.014	47.727	53.026	56.927	50.258	59.888	69.827	67.288	60.515	71.793	29.78	35.803	22.313	39.946	33.779	30.59	25.138	24.88	18.314	20.814	26.303	20.115	11.767	21.535	15.769	30.81	20.355	23.876	13.853
7.1561	6.458	6.8174	0	0.005955	0	0	0	0	0	0	0	0	0	0	0	0.97429	7.8465	20.054	39.162	60.22	82.01	104.9	135.26	163.05	187.68	225.09	255.71	257.25	279.42	286.24	307.56	302.76	336.51	333.43	342.18	328.05	343.58	341.6	347.59	366.36	376.77	386.33	362.11	372.5	365.18	360.67	350.46	357.3	362.14
0	0	1.8324	4.9856	7.9932	5.059	8.5407	0	9.0724	9.6661	14.214	16.16	14.783	16.368	24.06	15.466	17.484	22.8	25.378	13.183	25.752	23.662	17.555	13.628	15.437	33.524	29.53	13.172	18.66	21.185	28.697	26.761	34.6	34.389	33.935	26.083	27.323	41.551	30.2	25.404	27.611	36.225	33.216	36.171	35.803	26.961	42.801	36.414	36.442	39.175
10.277	0.94837	0	0	0	2.2363	0.69851	0	0.23306	0	0	0	0	0	0	0	0	0	0	6.308	0	0	0	0	0	0	0	0	0	0	0	0	0	0	0	0	0	0	0	0	0	0	0	0	0	0	0	0	0	0
0.21759	0	0	20.763	3.8201	5.318	0	4.9544	3.1107	21.292	13.22	20.683	19.409	13.335	19.8	21.832	21.626	20.17	14.463	12.386	23.693	33.355	30.305	35.221	37.862	42.023	57.908	40.26	64.153	63.476	75.348	61.42	75.269	84.229	79.516	76.249	71.56	77.194	74.33	79.567	85.046	81.996	98.213	79.636	73.068	97.769	95.728	93.909	76.836	75.906
35.019	25.774	0	4.1916	4.4466	0	0	0	0	0	0	0	0	0	0	0	0	0	0	0	0	0	0	0	0	0	0	0	0	0	0	0	0	0	0	0	0	0	0	0	0	0	0	0	0	0	0	0	0	0
15.947	0	0	0	0	0	2.3536	0	1.0942	4.5526	0	0	0	0	0	0	0	0	0	0	0	0	0	0	0	0	0	0	0	0	0	0	0	0	0	0	0	0	0	0	0	0	0	0	0	0	0	0	4.6061	9.7609
3.0244	4.2836	3.8647	6.7677	0	0	0	0	0	0	0	0	0	0	0	0	0	0	0	0	0	0	0	0	0	0	0	0	0	0	0	0	0	0	0	0	0	0	0	0	0	0	0	0	0	0	0	0	0	0
20.181	7.417	0	0	0	0	0	0	0	0	0	0	0	0	0	0	0	0	0	0	0	0	0	0	0	0	0	0	0	0	0	0	0	0	0	0	0	0	0	0	0	0	0	0	0	0	0	0	0	0
7.4314	3.7022	3.2129	0	3.6063	0	0	0	0	0	0	0	0	3.2394	0	0	0	0	0	0	4.8487	0	5.6376	3.6499	13.425	18.637	19.269	43.773	45.218	51.62	48.539	68.748	91.001	96.241	101.84	103.14	125.64	127.38	126.86	150.63	161.38	127.93	131.31	131.44	145.08	147.54	154.98	135.33	139.43	175.04
0	0	0	2.0502	0	12.867	9.5365	31.768	23.152	26.687	49.051	40.725	45.875	43.633	71.648	57.118	62.758	65.684	52.568	64.185	57.065	86.094	52.683	45.219	44.151	50.995	82.072	64.138	59.216	48.84	62.814	41.597	47.474	45.791	48.12	44.504	54.467	45.537	46.799	42.773	36.221	27.145	31.413	32.871	43.11	35.385	38.733	40.015	29.919	33.212
4.557	2.2929	0	0	2.7722	0.73717	0	0	0	3.9508	6.455	3.1437	17.938	12.739	11.817	13.61	20.575	24.735	52.605	76.612	74.775	89.743	97.823	99.484	133.7	147.98	168.72	202.46	207.5	216.16	228.05	262.99	278.4	293.77	314.17	337.52	367.76	387.16	389.22	428.04	432.12	414.99	438.69	431.96	459.73	459.02	459.67	464.86	463.8	473.94
9.6769	2.4482	0	15.256	0.36921	3.7682	13.575	18.239	26.086	8.256	10.23	12.983	12.844	26.12	18.261	25.763	32.907	34.014	28.349	26.663	40.429	33.782	29.595	26.58	29.539	26.904	37.887	24.081	30.288	20.226	39.93	0	9.6701	11.823	11.858	18.928	27.279	29.674	23.968	24.111	25.423	42.83	54.549	67.161	77.564	85.806	86.565	96.158	104.38	111.77
0	0	0	0	14.632	28.513	63.849	98.076	100.53	123.26	141.43	159.66	159.97	184.72	186.79	181.68	178.29	193.52	198.88	199.91	200.1	201.25	171.32	184.58	219.59	214.24	244.23	209.64	194.2	189.71	187.23	184.05	212.34	189.48	205.8	206.21	203.74	232.82	222.92	235.73	271.4	280.89	272.31	279.54	277.83	276.85	274.82	303.31	301.51	309.01
15.899	5.2623	0	0	0	0	0	0	2.1623	0	0	0	0.63373	0	0	0	0	0	0	0	0	0	0	0	0	0	0	0	0	0	0	0	0	0	0	0	0	0	0	0	0	0	0	0	0	0	0	0	0	0
21.938	6.2562	0	0	0	2.5631	0.028619	9.8611	3.0878	20.071	6.2888	11.241	6.4352	15.305	0.13047	3.6047	16.491	27.855	20.186	28.809	14.868	4.2164	14.33	20.967	28.324	22.444	32.311	29.258	26.69	15.24	9.3777	17.468	18.943	15.199	29.622	42.611	43.534	53.318	57.282	71.596	74.14	105.13	94.829	102.62	108.51	106.99	119.35	121.31	139.65	140.88
0	6.2122	0	15.283	0	3.5123	0	9.0747	12.72	9.933	8.9906	12.168	10.147	0.86021	4.388	7.9818	5.8957	16.197	22.115	28.512	44.345	53.592	59.116	60.997	66.54	73.731	82.764	104.58	105.81	113.75	123.95	107.5	139.58	140.72	137.98	156.55	161.41	163.76	166.17	171.23	188	169.18	182.57	177.3	184.12	193.08	195.81	191.67	176.34	176.75
11.092	0.66045	0	0	0	0	0	5.7101	1.8653	11.792	0.8385	0	0	0	0	0	0	0	0	0	0	0	0	0	0	0	0	0	0	0	0	0	0	0	0	0	0	0	0	0	0	0	0	0	0	0	0	0	3.9992	2.7072
0	0	0	12.649	15.356	23.784	39.637	26.67	25.217	24.231	31.163	51.805	56.159	62.795	55.826	62.184	65.213	65.873	85.184	73.444	87.541	75.589	77.125	80.277	84.328	73.116	72.823	83.148	93.87	106.35	117.17	91.415	111.32	123.19	134.81	129.72	124.94	130.8	141.76	170.82	189.9	180.76	192.39	186.79	187.48	184.84	189.81	192.31	199.68	200.98
6.0147	4.7455	3.4295	0	0	0	0	0	0.40601	0	0	2.2183	0	0	0	0	0	0	0	0	0	0	0	0	0	0	0	0	0	0	0	0	0	0	0	0	0	0	0	0	0	0	0	0	0	0	0	0	0	0
0.10388	0	0	0	2.4103	4.0962	5.8657	2.3767	5.8868	2.1842	1.8143	0	10.013	13.862	16.188	2.1348	4.7766	11.241	5.479	10.295	0	0	0	0	0	0	0	0	0	0	0	0	0	0	0	0	0	0	0	0	0	0	0	0	0	0	0	0	0	0
0	0	0.63503	0	0	8.6241	0	1.5447	2.5598	5.9377	8.5276	0.44033	6.3327	1.34	7.7846	10.557	17.083	20.665	25.378	31.3	26.833	27.058	40.15	39.36	37.935	35.85	31.042	36.469	32.247	36.034	36.3	36.869	41.173	40.359	43.37	37.866	38.275	35.762	37.176	32.484	34.12	42.495	38.616	45.996	42.056	40.508	43.216	41.88	40.831	42.717
0	0	0	0	11.659	10.079	12.655	23.35	20.14	22.185	10.914	7.7638	18.788	25.417	14.247	8.5258	3.5041	5.367	14.584	21.732	10.054	4.8006	7.5444	3.9796	9.4514	5.331	3.565	0.29082	0	0	0	1.0939	1.5637	0	0	0	0	0	6.5311	0	0	10.459	6.4667	13.563	16.032	12.166	0	3.6511	1.3946	0
0	0	0	5.522	0.56972	11.097	36.773	31.954	20.163	34.367	36.535	26.905	22.557	18.334	28.328	9.9987	21.455	22.303	23.234	10.505	14.375	18.113	26.991	8.9089	11.895	14.851	4.0401	10.383	10.452	14.946	23.08	17.923	26.308	22.604	27.833	28.154	28.87	26.953	21.595	17.939	9.0779	8.6139	19.92	12.925	8.3919	8.5615	2.1574	4.0203	13.593	9.7592
15.849	5.3051	0	0	0	0	0	0	0	0	0	0	3.3461	0.74317	0.96639	14.517	7.9313	14.909	7.8995	11.875	12.245	10.867	0.63035	10.409	4.1686	11.704	20.295	14.224	10.205	12.915	11.611	8.9483	8.2689	11.355	3.9481	5.4787	7.1051	6.8206	1.638	1.1535	3.4675	6.6776	4.1389	1.6186	0	0	0	0	2.8801	20.748
23.819	19.645	6.0494	0	0	0	0	0	0	0	0	0	0	0	0	0	0	0	0	0	0	0	0	0	0	0	0	0	0	0.6246	0	4.5403	0	0.20443	0	9.9151	5.8866	7.439	0	0	1.9637	8.5388	9.1019	4.4071	0	0	0	9.0788	0.61396	0
16.493	6.6366	1.6991	0	0	0	0	0	0	0	0	0	0	0	0	0	0	0	0	0	0	0	0	0	0	0	0	0	0	0	0	0	0	0	0	0	0	0	0	0	0	0	0	0	0	0	0	0	0	0
7.8972	2.988	0	3.1082	0	1.0846	0	0	0	0.20018	3.594	0	0	0	0	0.7101	0	4.0504	0	0	5.1777	1.7974	7.5736	0	0	0	5.9016	5.959	0	0	0	0	0	0	0	0	0	0	0	0	0	0	0	0	0	0	0	0	0	0
10.753	12.686	0	17.865	0	0	0	0	0	1.8276	0	0	0	0	0	0.92476	0	0	0	0	0	0	0	0	0	0	0	0	0	0	0	0	0	0	0	0	0	0	0	0	0	0	0	0	0	0	0	0	0	0
0	0	0	0	7.9813	7.2464	7.6618	2.8642	12.172	0.49047	2.0742	4.2033	3.9154	5.1501	0	0	0	0	0	1.1688	0	0	0	0	0	0	0	0	0	0	0	0	0	0	6.6443	10.69	27.702	33.971	50.692	54.491	71.217	65.449	81.581	78.69	83.097	100.35	110.99	110.45	109.46	116.81
23.842	9.5837	0	0	0	0	0	0	0	0	0	0	0	0	0	0	0	0	0	0	0	0	0	0	0	0	0	0	0	0	0	0	0	0	0	0	0	0	0	0	0	0	0	0	0	0	0	0	0	0
5.2083	12.008	2.7919	3.3007	0	0	0	0	0	0	0	0	0	0	0	0	0	0	0	0	0	0	0	0	0	0	0	0	0	0	0	0	0	0	0	0	0	0	0	0	0	0	0	0	0	0	0	0	0	0
0	0	0	12.317	22.85	24.182	23.579	20.803	20.088	20.854	40.571	60.427	61.739	81.13	81.788	81.939	78.146	79.574	90.614	89.81	111.22	128.01	129.74	123.58	132.46	141	146.94	159.83	143.06	137.31	178.14	128.42	147.53	140.94	132.25	129.67	128.15	132.78	132.66	135.04	141.46	137.33	137.38	143.86	137.99	142.77	149.23	147.88	141.59	141.73
20.735	3.021	3.687	0	3.8344	0	0	0	0	0	0	0	0	0	0	0	0	0	0	0	0	0	0	0	0	0	0	0	0	0	0	0	0	0	0	0	0	0	0	0	0	0	0	0	0	0	0	0	0	0
0	8.1036	2.6363	0	4.3211	0	0	1.651	4.9783	0	8.8669	9.4183	5.1092	18.751	16.27	27.806	27.407	54.027	43.904	59.547	70.931	91.192	106.01	117.48	114.67	117.19	146.29	135.6	140.83	155.35	158.41	151.33	61.12	57.282	82.631	22.787	26.568	19.149	24.224	33.372	26.329	26.088	31.744	9.4183	25.029	0.28684	22.874	0	1.5239	8.6433
0.89558	1.2422	3.065	4.8501	0	0	0.089888	0	5.2825	0	0.4358	0	0	0	0	3.2059	0	0	0	0	0	0	2.7863	0	0	0	0	2.8385	0	0	0	0	1.9477	8.2935	4.3519	3.6626	5.9465	2.0735	5.0065	2.0087	0	12.967	8.0657	10.753	13.195	4.7972	8.2018	12.184	12.841	7.3342
0	0	0	0	1.7963	1.4198	9.0512	12.104	4.9325	6.0327	15.223	13.288	17.696	13.217	9.1819	7.4729	13.191	21.079	11.624	14.96	27.831	24.058	21.594	32.02	27.005	35.122	32.637	39.136	47.08	38.544	56.667	69.667	75.521	79.687	97.453	98.048	100.61	109.06	108.81	113.64	123.89	128.03	140.6	142.55	138.19	147.91	140.74	153.72	150.52	136.94
18.29	0	0	2.1979	0	0	0	0	0	0	0	0	0	0	0	0	0	5.4685	3.0949	11.576	0	0	6.7462	7.6335	8.0785	18.832	29.069	21.802	32.437	29.818	29.823	21.326	28.112	33.497	34.137	34.493	41.872	26.91	34.491	30.245	37.226	32.017	36.617	30.317	20.64	26.074	21.795	22.767	27.745	21.686
27.33	0.047776	0	5.1495	0	0	5.8774	0	0	2.9446	0	0	0	0	0	0	0	0	0	0	0	0	0	0	0.31734	7.2294	0	5.6612	6.5225	25.747	35.045	22.522	19.37	38.544	16.544	19.286	23.707	15.135	35.376	33.608	40.302	41.585	31.328	22.62	24.602	24.822	35.261	44.122	35.472	32.607
3.5506	2.8858	0	0	0	0	6.4921	2.561	4.1283	0	6.406	0	0	0	0	0	0	0	0	0	0	0	0	0	0	0	0	0	0	0	0	0	0	9.8215	13.886	11.64	12.765	11.727	20.231	24.627	27.25	22.681	30.145	28.69	26.397	21.336	31.041	32.003	32.297	34.236
7.6221	1.4097	7.5564	14.933	6.009	0	0	0	12.517	0	0	0	0	0.70619	6.5242	6.868	6.4393	0	0	6.6449	3.5234	3.1934	0	0	0	0	2.7989	0	0	0	0	0.77115	3.1685	12.436	0.80223	0	0	0	0	0	0	0	4.8811	6.2764	6.6478	13.971	13.823	8.6061	3.3031	1.7865
19.645	2.4182	0	0	0	0	0	0	0	0	0	0	0	0	0	0	0	0	0	0	0	0	0	0	0	0	0	0	0	0	0	0	0	0	0	0	0	0	0	0	0	0	5.3338	0.58783	0	9.2036	10.743	21.278	20.43	23.361
11.642	6.2358	0	0	0	1.7902	2.7511	0	0	0	0	0	0	0	0	0	0	0	0	0	0	0	0	0	0	0	1.2982	2.2387	0	0	0	0	0	0	0	0	0	0	0	5.8565	0	5.7441	0	0	0	0	3.3976	1.3479	0	0
1.6561	0	0	0	0	6.9015	24.807	20.703	38.425	43.569	44.581	61.096	69.181	157.84	92.894	130.63	86.537	83.365	93.376	130.41	134.73	117.99	123.24	118.14	129.22	136.67	129.37	129.43	128.31	112.66	126.3	120.96	127.55	139.57	140.27	127.34	127.71	131.32	136.62	129.77	129.6	134.61	135.89	128.19	131.57	131.36	129.28	125.76	126.17	126.72
15.021	0	6.4914	5.9326	0	0	0	0	3.3596	0	0	0	0	0	0	0	0	0	0	0	6.241	1.6444	9.5192	0	0	1.8423	9.458	6.5192	0	0	0	0	0	0	0	0	3.6236	0	0	0	0	0	0	0	0	0	0	0	0	0
0	0	0	0	0	0.35084	4.4534	1.7022	0	6.7635	4.093	0	5.5923	4.0005	21.306	1.1068	4.2458	3.6478	0	0	3.9234	8.1442	0	0	0	0	0	0.18276	3.392	0	0	0	0	0	0	0	0	0	0	0	0	0	0	0	0	0	0	0	0	0
13.336	0	0	9.8658	0	8.6111	11.912	14.168	13.122	10.543	0	0	6.3241	0	1.0824	0	0.37502	0	4.5024	0	14.564	3.6504	23.192	16.955	16.457	14.577	0	4.9667	8.0387	29.055	36.319	8.7975	1.1775	9.6285	0	0	0	0	0	0	0	0	0	0	0	0	0	0	0	0
17.6	7.125	0	0	0	0	0	0	0	0	0	0	0	0	0	0	0	0	0	0	0	0	0	0	0	0	0	0	0	0	0	0	0	0	0	0	0	0	0	0	0	0	0	0	0	0	0	0.2264	8.7672	14.255
0.12798	0	0	0	2.7165	9.2943	1.6744	6.6753	5.8559	15.158	10.325	9.8228	7.3625	17.703	15.139	20.924	6.8442	10.485	17.14	17.954	11.365	14.567	12.825	24.681	24.249	36.289	20.057	33.739	31.395	47.363	42.952	43.252	51.859	59.031	62.765	55.792	66.41	62.532	67.259	73.372	68.527	80.221	76.802	87.156	82.439	92.517	86.512	88.596	90.43	89.933
1.1415	0	0.67585	0.023283	5.2284	0	0.89449	0	0.77433	0	0	0	0	0	0	0	0	0	0	0	0	0	0	0	0	0	0	0	0	0	0	0	0	0	0	0	0	0	0	0	0	0	0	0	0.5778	0.45039	0.61996	0	0	5.6321
0	1.9167	0	4.3251	0	6.0386	0	0	0	0	7.373	4.1703	2.4953	0	0	0	0	0.97615	0.59039	0	0	0	0	0	0	0	0	0	0	3.2989	0	0	0	0	0	0	0	0	0	0	0	0	0	0	0	0	0	0	0	0
0	0	0	0	8.0467	10.191	5.8199	12.229	1.653	14.547	30.211	41.907	51.055	79.813	93.045	120.09	141.28	165.55	200.59	200.33	225.83	234.91	247.51	284.72	292.59	297.92	320.94	322.27	349.31	340.91	348.7	365.53	368.48	372.7	369.97	372.27	375.5	393.42	382.03	383.87	380	373.95	375.94	370.34	375.03	385.79	376.76	372.7	379.01	375.51
4.0002	0	1.5518	6.0032	0	0	4.6029	10.6	0	0	0	0	0	0	0	0	0	0	13.735	22.862	25.278	31.858	37.192	32.618	48.385	57.832	60.028	48.059	61.455	58.049	54.855	54.071	62.738	62.305	74.719	88.483	86.626	76.856	86.541	84.272	79.552	68.872	86.838	90.906	91.785	79.671	105.42	93.396	100.17	103.58
14.891	10.997	0	0	0	0	0	0	0	0	0	0	0	0	0	0	0	0	0	0	0	0	0	0	0	0	0	0	0	0	0	0	0	0	0	0	0	0	0	0	0	0	0	0	0	0	0	0	0	0
0	0	0	13.344	0	9.6391	6.1632	1.1364	9.7939	7.9386	0	0	0	19.12	0	0	0	0	0	0	0	0	0	0	0	0	0	0	0	0	0	0	0	0	0	0	0	0	0	0	0	0	0	0	0	0	0	0	0	0
0	0	3.6649	5.4829	0	17.26	0	0	14.136	24.419	22.515	20.657	23.818	25.343	37.419	29.09	41.724	47.761	45.865	56.63	47.992	54.654	50.454	57.29	63.367	75.383	80.195	77.099	84.857	82.754	88.094	72.764	87.085	78.983	86.276	86.841	88.368	87.761	74.611	87.036	81.532	79.182	80.682	80.534	92.327	85.53	83.332	84.608	80.823	76.896
11.312	6.2279	0	4.3789	0	0	0	0	0	0	1.1203	0	0	0	0	5.0774	0	3.5682	7.4829	0	0	0	9.8196	3.7771	0.249	0	0	0	0	0	0	0	0	0	0	0	0	0	0	0	0	0	0	0	0	0	0	0	0	0
17.877	0.67618	0	6.7796	0	0	0	5.6943	0	0	0	0	0	0	0	0	0	0	0.43939	0	1.2334	0	7.6523	1.9998	5.3248	12.285	27.935	23.502	24.468	31.22	37.079	33.62	29.989	42.204	38.637	27.521	27.876	27.961	35.366	25.73	32.425	37.829	36.805	40.651	34.851	41.976	36.066	43.317	49.254	44.549
0	6.1341	4.4191	0.067311	0	0	2.6722	0	0	0	0	0	0.18956	0	6.8113	11.22	9.4631	17.704	21.048	21.241	24.935	26.194	22.72	26.215	35.974	37.966	31.022	36.998	43.111	49.664	56.969	54.008	62.642	73.883	78.126	84.11	82.425	87.821	80.826	92.693	88.858	90.198	97.595	102.59	96.103	93.529	101.97	107.45	99.241	97.699
0	0	0	0	0	9.1524	13.976	10.626	12.287	18.327	18.096	20.446	11.114	23.582	18.097	12.665	11.677	11.284	17.076	29.704	43.555	41.073	40.905	47.934	52.889	74.734	73.183	76.217	83.21	109.47	102.59	104.83	106.04	109.31	110.22	108	129.32	116.54	141.3	146.52	167.65	176.79	187.76	164.93	181.17	170.72	173.63	195.37	201.96	202.16
0	3.0532	0	2.9249	5.121	0	1.3751	0	10.684	3.9967	4.7623	8.5028	17.033	19.365	24.433	32.82	29.362	36.955	33.801	42.23	28.676	33.072	26.577	28.582	28.903	31.576	28.121	17.623	23.349	32.975	36.16	33.724	33.191	47.203	42.842	52.067	56.107	71.43	70.592	74.198	81.912	69.72	73.376	81.015	85.012	84.319	86.393	100.39	86.421	89.16
3.9257	3.4364	0	4.7407	1.9675	0	2.3763	7.6569	0	0	2.4793	8.2843	15.792	26.747	22.325	41.258	48.06	34.275	45.517	47.584	61.453	55.557	54.726	45.017	52.366	54.277	40.041	49.354	43.47	43.465	83.513	40.779	48.462	30.103	43.667	53.257	65.491	49.335	43.933	44.164	47.11	41.689	55.209	34.347	38.103	29.259	28.815	37.078	40.341	31.206
0	0	0	0	0	9.0755	2.8148	1.105	0	0	0	0	0	0	0.69664	0	0	0	0	0	0	0	0	0	0	0	0	0	0	0	0	0	0	0	0	0	0	0	0	0	0	0	0	0	0	0	0	0	0	0
0	0	1.6189	2.3339	0.092075	4.8142	17.813	13.494	25.75	12.526	21.891	26.398	25.672	29.071	21.97	29.703	20.088	24.504	13.677	29.451	13.264	19.395	11.397	8.7724	18.172	7.9946	4.4495	0	1.3718	6.0215	17.753	22.461	11.179	32.431	21.212	36.785	42.003	46.271	27.914	28.345	17.621	19.961	26.905	32.368	25.71	46.019	0	26.333	27.825	20.195
6.596	8.015	0	0.61575	0.3609	0	0	0	0	0	0	0	0	0	0	0	0	0	0	0	0	0	0	0	0	0	0	0	0	0	0	2.9316	3.5731	20.536	17.517	30.77	39.279	50.393	49.336	54.504	63.175	77.799	71.317	69.218	64.549	61.224	59.644	56.505	68.226	83.524
2.2788	0	6.8767	0	1.3909	4.1794	5.885	4.9048	0	2.6546	8.0601	10.41	9.5135	16.882	8.1832	6.3462	0	0	4.3525	12.226	11.13	6.3992	4.3434	5.7444	4.0936	2.6109	0	0	0	0	1.9001	3.4845	0	0	0	2.4995	0	0	3.5596	0	0	0	0	0	0	0	0	0	0	0
0	0	0	20.625	26.11	13.484	23.456	18.216	29.3	26.153	29.213	14.166	22.933	36.84	41.168	47.311	55.98	45.636	48.585	45.432	36.947	33.303	42.073	37.091	48.328	40.008	43.612	47.693	54.236	56.853	59.264	11.889	12.46	7.9282	12.673	10.817	7.2913	4.5711	2.3879	0	0	0	1.4814	0	0	4.523	2.2921	0	4.8077	0
9.447	2.2442	3.3786	0	0	0	0	5.5635	0	0	0	2.0589	18.195	32.162	29.97	49.58	50.355	60.011	71.897	79.543	91.454	104.82	101.21	121.46	131.81	130.06	164.44	158.24	169.44	154.66	169.21	173.46	155.7	172.36	162.14	187.99	208.98	221.32	226.24	237.26	259.01	229.78	236.06	256.73	274.48	271.3	279.59	282.38	300.81	313.32
13.642	12.761	9.3401	0	5.0781	0	0	0	0	0	0	0	0	0	0	0	0	0	0	0	0	0	0	0	0	0	0	15.279	0	0	0	0	0	0	0	0	0	0	0	0	0	0	0	0	0	0	0	0	0	0
7.0638	0	0	0.4719	2.0407	0	0.70549	11.034	5.2088	10.576	4.5779	9.4428	7.3756	4.1333	4.9535	11.917	9.663	12.606	9.8521	2.5529	13.732	9.3261	12.135	10.033	5.2778	14.254	8.5705	13.846	6.3034	4.767	14.071	14.706	12.803	10.337	5.8989	5.5736	14.934	17.476	15.601	16.052	9.1586	18.024	16.884	9.3479	9.9427	15.491	21.698	24.642	26.057	30.598
0.57057	0	0	15.718	7.2984	5.3066	13.401	13.173	19.109	10.781	17.23	23.433	36.386	59.863	81.166	114.53	144.9	189.4	229.27	266.55	322.99	336.88	389.24	436.86	471.59	502.65	526.83	557.36	576.85	615.08	643.22	607.33	627.46	644.56	637.39	650.27	638.75	646.45	659.7	658.19	643.74	639.42	642.34	610.76	612.38	626.7	619.05	642.47	608.68	587.59
10.67	2.5594	9.3589	0	0.74768	0	0	0	0	0	0	0	0	0	0	0	0	0	0	0	0	0	0	0	0	0	0	0	4.4229	11.32	17.097	27.583	25.53	41.244	36.715	43.084	47.905	66.59	63.949	61.352	70.343	82.348	81.477	70.923	71.162	70.67	76.715	74.478	82.989	97.254
0	0	0	28.788	14.095	24.961	29.742	25.792	50.41	48.392	50.088	48.04	58.582	78.253	71.454	84.576	110.17	142.58	165.69	222.68	282.96	365.28	444.96	530.45	635.47	693.79	795.62	824.1	901.24	975.29	1034.6	960.99	1094.1	1076.5	1084.3	1115.9	1109.2	1131.9	1136.3	1173.2	1150.5	1179.4	1156.8	1164.6	1153.4	1150.6	1192.3	1199.3	1154.7	1148.7
13.071	8.1398	3.875	6.2444	0	0	0	0	0	0	0	0	0	0	0	0	0	0	0	0	0	0	0	0	0	0	2.1399	9.8761	0	9.1452	18.591	5.8266	14.632	18.329	24.891	21.451	7.2423	12.7	10.815	21.994	21.35	28.748	27.399	20.984	17.976	24.773	9.3036	20.809	31.269	19.361
11.491	7.7337	0.48466	4.9576	0	0	0	0	0	0	0	0	0	0	0	6.7708	0	0	0	0	0	0	0	0	0	0	0	0	0	0	0	0	0	0	0	0	0	0	0	0	0	0	0	0	0	0	0	0	0	0
0	0	0	19.34	0	18.584	0	0	9.6947	3.8067	17.958	27.62	18.96	15.91	9.2974	13.506	11.815	12.429	12.423	15.4	12.292	16.505	13.996	12.679	4.8751	18.791	12.139	8.3846	1.436	13.407	3.943	6.8664	0	12.008	12.504	19.848	22.724	29.69	34.287	45.923	38.171	28.665	46.602	39.246	40.281	34.55	54.311	48.567	50.479	56.499
7.8105	0	0	0	2.6148	2.415	2.3802	2.3767	5.9253	10.139	3.6174	4.3627	9.2859	19.589	9.0534	0.89225	9.3818	10.946	11.979	19.201	8.842	17.447	21.055	31.932	37.104	65.477	80.844	103.41	117.61	156.61	164.07	182.66	213.12	233.74	224.79	239.18	258.1	276.77	296.79	282.19	287.02	303.66	307.94	310.19	316.48	340.12	346.33	338.35	351.35	356.35
16.307	1.2839	0	0	0	1.8216	0	0	0	0	0	0	0	0	7.1493	0	2.9475	0	2.2645	0	0	0	0	0	0	0	0	0	0	0	0	0	0.0066943	0	0.40081	0	3.2019	0	1.746	0	3.5057	0.2888	0	0	6.4705	2.9831	0	0	0	0
12.595	5.3161	0	0	0	0.26847	0	0	0	0	0	0	0	0	2.0411	0.89404	0	0	1.4296	0	2.9684	0	2.152	0	0	0	2.9335	3.0113	0	4.1832	2.1526	3.7818	6.0272	14.904	5.2841	0	8.5122	6.3568	7.7217	8.5649	11.488	3.2278	7.4818	10.757	11.232	7.1121	6.5032	0	0	0
36.404	12.731	0	0	0	0	0	0	0	0	0	0	0	0	0	0	0	0	0	0	0	0	0	0	0	0	0	0	0	0	0	0	0	0	0	0	0	0	0	0	0	0	0	0	0	0	0	0	0	0
31.032	1.6409	0	0	0	0	0	0	0	0	0	0	0	0	0	0	0	0	0	0	0	0	0	0	0	0	0	0	0	0	0	0	0	0	0	0	0	0	0	0	0	0	0	0	0	0	0	0	0	0
9.7024	0.70233	0	6.5491	0	0	0	0	0	0	2.2084	0	0.88563	0	0	0	0	0.092271	0	2.7119	0	0	0	0	0	0	0	0	0.54898	0	0	0	10.289	3.2204	7.3825	4.8435	16.76	23.496	9.2326	6.5612	10.051	23.475	21.027	17.045	20.26	19.097	27.838	39.898	34.807	37.708
24.393	3.3132	0	0	0	0	0	0	0	1.0181	0	0.46718	0	0	3.2065	0	0.89967	0	4.258	0	2.8114	2.8627	0	0.7737	0.065564	17.617	20.461	27.686	19.247	24.706	25.118	29.521	24.945	24.865	24.877	21.962	20.04	22.258	33.444	22.946	19.004	30.363	27.941	29.634	29.485	27.499	29.023	24.726	34.305	33.951
0	0	0	0	6.4149	1.613	3.1642	0	0	0	0	1.0321	11.684	4.215	9.3507	3.4671	2.4146	6.8661	8.3566	7.9777	8.1175	12.939	8.3702	8.6911	9.036	9.9327	18.453	18.919	17.908	19.148	15.501	18.377	25.76	36.762	29.284	21.487	20.187	25.158	29.61	30.716	33.031	39.544	46.613	44.346	51.272	65.449	69.571	64.267	69.942	80.362
19.075	0	0	0	0	1.4919	2.9923	13.971	2.5548	22.256	17.856	21.692	6.9998	13.128	25.008	18.703	25.424	41.912	43.66	38.334	28.338	25.073	35.554	35.877	43.751	42.504	53.613	66.647	68.74	67.674	88.425	103.22	115.45	112.38	120.28	138.33	148.47	158.25	139.29	208.97	227.32	240.71	250.67	253.18	267.34	281.03	290.16	308.42	307.06	322.15
0	0	0	0	0	0.90103	14.085	8.2036	2.1053	7.5175	15.733	17.066	17.871	18.028	11.894	3.7874	16.18	13.478	22.228	28.366	15.982	20.576	20.506	20.294	30.839	25.584	25.925	39.428	36.777	39.408	50.343	50.079	61.003	54.856	66.47	61.978	65.189	60.764	68.283	69.284	81.4	75.469	85.295	85.032	90.186	84.284	86.988	101.87	85.803	79.294
10.956	0.24548	0	27.803	0	0	0	0	0	0	0	10.63	32.807	55.677	63.87	68.981	96.515	105.01	84.068	115.88	118.84	134.64	142.33	159.45	153.02	168.18	196.25	177.53	167	199.42	218.28	203.83	215.26	183.56	235.04	226.73	182.72	218.86	168.68	169.99	181.42	194.37	161.45	201.52	191.58	172.45	151.24	168.35	160.55	166.2
0	0	0	22.191	0	16.016	17.875	22.583	28.214	30.092	26.161	30.971	35.076	31.539	37.97	54.142	48.238	46.079	60.212	54.563	74.039	87.074	69.642	79.129	76.639	54.9	68.426	72.804	78.619	86.468	84.231	53.189	60.334	69.083	49.712	60.323	63.92	57.565	48.397	53.583	60.912	37.783	32.924	34.096	22.326	39.011	42.137	34.499	38.079	27.579
17.011	8.7489	0.096984	0	0	0	0	0	0	0	0	0	0	0	0	0	0	0	0	0	0	0	0	0	0	0	0	0	0	0	0	0	0	0	0	0	0	0	0	0	0	0	0	0	0	0	0	0	0	0
0	0	0	0	7.5727	13.622	11.351	14.624	22.53	23.597	22.99	26.548	34.24	33.65	34.728	36.144	41.814	50.212	73.693	91.761	105.61	147.25	161.41	193.33	202.15	246.17	295.4	306.72	318.63	347.08	405.68	427.11	475.06	500.3	501.91	551.96	577.32	584.61	618.71	647.44	653.3	690.76	713.48	745.45	766.73	784.95	832.14	798.97	772.04	812.14
4.4098	8.9648	0	7.7587	0.31096	0	1.6632	2.5001	0	0	0	0	0	0	0	0	0	0	0	0	0	0	0	0	0	0	0	0	0	2.7659	18.987	28.709	55.77	56.745	76.541	84.082	88.245	89.729	109.34	119.7	151.78	132.79	161.7	157.06	163.51	150.18	177.19	168.77	172.77	182.29
0	0	0	12.431	2.7866	2.1162	11.595	12.654	10.597	12.741	7.432	14.348	8.8746	25.825	15.114	20.009	21.456	13.762	24.594	33.384	36.698	41.392	40.043	44.887	46.611	51.917	41.338	43.473	49.889	55.851	81.991	57.888	68.731	46.862	71.522	72.825	78.902	73.744	61.668	64.542	68.843	83.078	72.97	63.214	61.94	55.995	60.621	58.282	70.403	65.44
13.748	0	0.22276	0	0	0	0.070687	4.6626	0	0	0	0	0	0	0	0	0	0	0	0	0	0	0	0	0	0	0	0	0	0	0	0	0	0	0	0	0	0	0	0	0	0	0	0	0	0	0	0	0	0
6.2613	0	0	2.2463	0.23149	3.7344	0.56911	15.082	7.1887	7.3324	3.9198	7.9987	6.449	7.2243	8.818	0	7.2873	1.1898	3.0957	0.80446	11.961	11.258	6.1728	18.439	7.1708	12.031	6.0538	12.542	14.051	23.784	27.214	17.35	29.739	25.131	23.397	31.573	26.798	28.387	33.304	32.386	40.147	19.601	29.539	41.451	39.785	38.179	47.834	42.561	44.963	43.324
10.256	6.0054	0	0	0	0.29395	2.5654	6.8865	2.3356	11.232	12.932	21.223	24.109	16.038	29.507	26.843	40.855	35.576	39.104	35.618	41.384	40.069	34.477	40.792	27.076	38.776	42.325	57.929	62.241	76.62	78.677	97.728	123.85	134.79	138.07	155.07	172.07	185.77	209.44	204.49	227.87	221.13	248.21	262.68	266.09	271.51	293.13	282.54	300.72	297.73
0	0	0	0	1.8258	7.0794	4.627	1.502	0	2.7287	5.0632	11.815	13.413	9.3959	8.666	2.7797	4.6221	8.5328	1.3079	14.852	3.5417	6.67	6.6418	10.536	3.1124	9.1322	17.273	31.157	27.294	24.148	21.184	31.048	31.295	44.775	36.674	33.169	34.229	28.611	40.57	36.474	37.178	45.256	41.542	38.467	37.437	46.271	43.748	40.712	43.96	42.175
2.3284	0	1.203	3.8541	3.476	1.8285	0	0	0	0	0	0	0	0	0	0	0	0	0	0	0	0	0	0	0	0	0	0	0	0	0	0	0	0	0	0	0	0	0	0	0	0	0	0	0	0	0	0	0	1.8623
8.1236	0.84743	0	2.0385	3.6651	0	0	1.3289	1.8975	3.4649	0	0	2.6131	12.703	9.3459	4.613	2.9955	14.799	22.16	24.329	33.467	27.455	35.157	42.844	45.332	46.624	50.097	49.819	54.303	55.522	62.769	63.105	68.553	78.527	78.994	82.772	87.985	98.517	96.248	93.263	96.046	91.125	98.937	110.64	106.67	112.73	107.5	111.14	112.36	118.52
18.046	0	0	0	0	0	0	0	0	0	0	0	0	0	0	0	0	0	1.1573	0	0	0	0	0	0	0	0	0	0	0	0	0	0	0	0	0	0	0	0	0	0	0	0	0	0	0	0	0	0	0
0	0	0	0.14292	5.0914	8.3501	6.4864	14.856	12.6	12.67	30.927	11.957	28.586	32.443	23.623	26.404	36.571	33.707	48.168	48.657	55.482	53.077	61.954	56.662	49.568	53.654	50.432	58.333	59.958	70.553	74.35	75.381	83.547	78.992	97.219	101.63	111.74	114.07	114.89	137.61	141.88	127.05	112.1	123.35	127.84	145.81	189.57	199.41	189.5	189.01
0	0	0	18.46	26.184	14.832	11.389	17.595	26.919	28.283	30.47	12.107	31.703	32.07	36.694	45.2	44.748	44.347	43.979	42.183	32.778	20.307	26.128	33.789	43.651	27.872	40.255	34.962	39.368	46.497	44.765	15.672	22.214	17.294	30.021	31.541	31.054	30.664	29.45	33.177	28.045	38.101	40.442	39.21	35.405	40.43	56.602	45.056	45.176	43.355
0	1.223	2.327	0	0	6.5393	0	3.1552	0	0	5.5162	7.1277	9.1499	6.8539	3.0937	0	0.90406	3.0505	0	0	0	1.2043	2.521	0	0	0.053338	0	0	0	0	0	0	0	0	0	0	0	0	0	0	0	0	0	0	0	0	0	0	0	0
0	0	0	6.0276	4.7751	5.1521	15.115	3.7775	0	2.3689	0	0	0	6.0395	2.7749	0	0	0	0	0	0	0	0	0	0	0	0	0	0	0	0	0	0	0	0	0	0	0	0	0	0	0.28144	0	2.4019	0	0	0	0	8.7126	12.285
3.26	11.47	0	18.711	0	0	5.4588	7.4842	13.651	8.0573	27.588	13.426	8.3056	21.773	15.574	18.725	16.662	26.971	35.336	36.071	32.558	43.154	44.437	49.043	45.716	47.516	44.91	55.463	55.942	68.851	81.374	37.113	53.424	57.098	48.577	61.999	59.539	52.167	61.857	57.745	64.971	49.964	59.956	53.967	66.652	59.814	76.893	75.152	61.523	56.479
0.29088	0	0	3.1552	1.7423	0	5.8767	1.591	1.7843	0.86061	4.1312	0	0	0	0	0	0	25.17	31.967	46.554	59.845	70.852	89.283	98.948	108.78	118.33	129.29	126.96	145.14	160.75	158.77	183.64	192.8	205.08	216.15	196.33	251.03	279.23	312.18	341.95	355.42	374.34	341.54	464.09	494.91	511.58	524.36	515.49	564.47	576.07
4.1867	0.62163	0	3.286	0	6.7227	1.3029	0.25893	2.8896	0.48027	0.29223	0	0	0	0	0	0	1.2246	0	0	0	0	0	0	0	0	0	2.5384	16.015	35.052	60.924	66.905	111.52	125.29	157.91	180.86	234.17	268.08	279.55	324.22	343.25	379.58	372.76	395.16	397.19	421.49	436.48	459.9	449.84	461.4
7.4403	0	0	4.2541	0	0	0.71325	3.483	3.409	0.017122	0.0079629	3.371	7.0554	6.7307	6.4912	13.037	0.78368	13.545	11.064	12.824	3.0355	6.5794	18.236	8.8765	13.063	6.2209	5.672	10.04	12.473	9.3905	5.5756	8.6424	14.329	14.811	8.2153	11.468	13.253	14.055	18.51	9.2525	9.3512	25.29	19.289	20.684	2.1424	0	0	0	0	0.65192
8.7216	1.5467	0	0	0	0	0	8.5074	13.595	3.9646	9.1449	3.2439	0	0	2.5099	5.1785	0	4.832	4.2973	0.32133	0.81001	0	5.8763	2.6449	1.6206	0	3.8695	4.3513	11.94	17.592	17.555	16.727	24.008	22.677	21.08	26.847	35.739	46.736	51.647	58.918	58.808	68.223	85.189	92.771	77.086	82.719	89.525	99.52	100.57	107.55
0	0	0	0	5.5256	1.7659	4.6791	5.352	0.28274	0.86239	12.805	8.2839	17.147	19.87	23.302	17.945	27.14	31.452	47.206	51.256	74.62	104.3	114.02	152.54	179.42	209.5	257.66	292.36	315.84	338.15	409.21	438.25	466.67	510.02	531.31	551.01	592.66	563.08	608.76	631.03	682.29	670.72	700.42	702.61	715.96	709.72	721.83	732.39	722.32	731.65
10.217	1.2522	0	0	0	0.517	0	0	0	0	0	0	0	0	0	0	0	0	0	0	0	0	0	0	0	0	0	0	0	0	0	0	0	0	0	0	0	0	0	0	0	0	0	0	0	0	0	0	0	0
0	0	3.7726	0	1.4395	12.819	0	4.9334	0	0	1.8595	6.4598	8.4021	8.0437	2.0193	6.9437	17.792	22.331	26.983	31.164	31.157	50.15	59.353	61.425	64.837	78.198	87.307	93.702	93.454	95.255	95.562	106.3	115.21	123.14	122.42	115.03	133.05	127.21	127.44	128.99	126.5	131.05	125.41	122.55	125.67	126.11	130.42	122.95	124.98	123.92
0	0	0	0	4.7785	0.36399	13.83	2.9141	11.931	14.582	18.183	5.175	11.03	10.849	11.348	9.8227	16.789	15.172	21.033	7.7293	14.321	13.544	16.051	12.024	0	11.503	9.2825	5.5487	12.419	6.1365	0.75368	5.9204	14.281	1.9899	0	2.9203	3.666	2.5218	0	0	0	0	0	0	0	0	1.3339	0	0	9.6105
0	1.7242	5.0365	0	0	0	4.6344	6.439	2.1287	0	0	1.3912	11.59	0.83965	1.2116	0	0	0	4.816	9.5748	8.9765	9.2165	2.3866	11.53	7.0577	14.109	7.1532	7.9703	6.5663	2.5854	0	4.2827	8.7048	9.9277	16.039	17.978	20.639	16.039	26.566	18.414	21.926	16.755	15.54	19.305	31.753	20.149	20.496	12.827	21.216	30.869
11.789	7.5516	4.1226	8.124	0	0	0	0	0	0	0	0	0	0	0	0	0	0	0	0	0	0	0	0	0	0	0	0	0	0	0	0	0	0	0	0	0	0	0	0	0	0	0	0	0	0	0	0	0	0
8.3715	6.5474	0	0	3.0521	0	0	0	0	0	0	0	0	1.2361	0.77287	0	0	0	9.8799	5.8239	5.8053	3.2378	4.1251	14.559	8.1881	3.9463	0	0	0	0	0	0	0	0	0	0	0	0	0	0	0	0	0	0	0	0	0	0	0	0
0	1.1747	0	0	0	11.032	10.127	9.8906	14.395	13.944	26.946	8.7136	28.82	17.101	30.046	29.777	30.89	35.423	28.201	36.792	31.78	26.666	22.361	28.588	36.825	35.182	40.133	45.163	52.611	55.568	77.172	84.157	93.174	89.684	98.698	95.831	119.67	104.52	136.76	153.7	160.37	157.51	169.04	179.62	205.84	209.71	195.34	208.17	221.77	209.22
18.666	11.949	0	9.4083	0	0	0	0	10.518	0	0	0	0	0	0	0	0	0	0	0	0	0	0	0	0	6.5281	9.7107	5.7026	7.4605	0	27.382	1.435	15.613	28.725	28.808	44.411	64.164	60.129	62.193	53.979	51.909	53.191	66.569	64.802	72.489	70.592	58.979	76.472	67.85	76.549
30.257	4.3571	0	0	0	0	0	0	3.772	0	0.93115	2.7787	8.7931	4.8878	10.832	9.4649	3.6149	6.2365	7.6576	5.7514	7.1748	0	4.9409	2.5011	7.5135	5.2016	13.661	12.624	26.339	16.693	16.756	8.2621	21.984	13.572	7.8749	8.9722	7.2935	7.5311	4.2672	19.927	14.242	16.695	23.192	13.728	10.203	17.653	14.708	15.165	23.865	18.893
0	0	0	4.0973	8.1164	7.0597	3.3456	12.382	15.695	15.866	17.741	18.072	26.582	25.231	39.412	32.609	34.526	36.666	40.24	38.727	44.107	51.203	42.42	42.398	47.842	42.35	43.605	48.485	47.217	45.371	50.329	40.198	45.495	48.502	48.327	39.465	40.025	32.017	44.922	48.072	48.407	47.182	46.366	43.831	48.385	36.461	40.914	48.428	49.282	44.595
17.218	0	0	0	0	4.1914	0	0	1.562	0	0	0	0	0	0	0	0	0.70759	4.4291	0	0	0	0	0	0	0	0	0	0	0	0	0	0	0	0	0	0	0	0	0	0	0	0	0	0	0	0	0	0	0
10.087	0	0	0	1.8629	0	2.8201	2.0161	5.2096	9.5526	0	3.2871	0	4.0108	2.3421	5.8269	0	2.7742	0	0	0	0	0	0	0	0	0	0	0	0	0	0	0	0	0	0	0	0	0	0	0	0	0	0	0	0	0	0	0	0
0	0	0	11.657	17.575	36.056	26.504	36.357	27.215	32.187	43.445	52.698	61.472	68.878	75.987	64.901	57.472	51.44	59.467	73.492	66.316	82.29	75.172	73.086	73.625	67.05	70.193	77.777	62.202	45.347	86.972	42.107	54.255	49.418	43.007	37.078	35.476	43.479	41.306	39.175	50.674	54.648	49.026	27.985	17.901	8.6701	24.734	15.607	9.4386	14.071
7.3854	0	0	0	0.50048	2.5473	5.1778	0.73715	3.6336	9.0405	12.647	4.2387	3.6518	0	0	0	0.73115	0	3.6269	0	0	0	0	0	0	0	0	0	0	0	0	0	0	0	0	0	0	0	5.5113	1.6295	0	19.539	32.119	37.235	46.092	37.799	35.806	39.783	54.843	58.588
39.634	7.2034	0	0	0	0	0	0	0	0	0	0	0	0	0	0	0	0	0	0	0	0	0	0	0	0	0	0	0	4.0734	20.302	13.118	14.989	32.299	48.885	57.03	56.752	71.144	69.27	62.287	43.687	60.339	52.407	50.31	57.193	56.029	78.881	78.62	81.949	89.107
12.572	3.412	0	2.7231	0	0	0	0	0	0	0	0	0	0	4.9427	0	0	0	0	0	0	0	0	0	0	0	0	0	0	0	0	0	4.3329	8.7729	11.463	21.411	16.682	14.251	20.915	25.183	29.694	34.895	27.325	31.882	32.687	30.846	23.922	27.853	21.048	12.91
15.622	0	0	0	0	0.32147	0	4.0808	5.1399	8.1714	0.38699	0.65055	0	4.5825	0	1.031	0	2.3391	0	0	0	0	0	0	0	0	0	0	0	0	0	2.8118	2.7403	0	0	0	0	3.1291	0.15888	2.6609	0	16.458	0	1.3996	0	0	0	0	0	0
0	0	0	20.843	6.8647	13.413	20.631	25.615	21.914	17.352	20.082	15.385	9.2213	10.727	1.8071	16.162	10.045	28.688	20.407	20.947	24.81	31.933	35.392	40.323	31.235	28.669	31.625	36.946	34.262	38.257	50.728	0.34993	11.979	11.651	0	5.8763	7.5281	4.9733	17.801	8.6393	9.7252	0	1.4564	4.5692	2.8311	4.9262	11.779	25.955	9.9144	9.6305
26.097	7.9526	0.24034	0	0	0	0	0	0	0	0	0	0	0	0	0	0	0	0	14.344	0.423	19.921	27.964	22.45	26.313	31.442	39.144	38.803	51.707	54.391	58.383	42.526	54.848	55.124	70.799	61.982	62.632	65.681	70.566	77.788	72.823	73.326	86.222	90.117	85.429	77.735	87.439	91.795	87.131	85.25
0	0	0	1.1718	1.092	4.8877	2.219	5.1347	0	5.9388	10.55	5.7927	5.6573	2.3235	0	0	0	0	0	0	0	0	0	0	0	0	0	0	0	0	0	0	0	0	0	0	0	0	0	0	0	0	0	0	0	0	0	0	0	0
4.6485	1.8142	0	1.5992	0.72369	0.08914	0.15498	6.9605	1.7785	1.5177	4.2741	0	0	2.428	0	1.2817	8.4439	4.8906	10.987	9.1363	19.306	18.507	24.943	28.692	26.461	26.926	32.133	33.03	38.672	31.969	49.853	50.574	54.956	51.476	57.368	70.61	96.077	110.52	109.11	116.38	133.62	158.41	170.98	183.91	197.41	202.44	207.63	221.19	222.08	243.94
0	0.26078	0	0	1.2538	2.9817	3.7664	0	0	0	0	5.7542	4.1	1.8329	10.923	1.4925	6.0905	16.042	12.047	21.203	12.498	21.236	19.137	23.141	24.277	30.317	34.512	36.714	34.505	24.572	30.862	43.002	40.083	47.043	39.801	40.063	36.414	39.864	37.808	41.448	46.016	55.079	59.742	71.372	70.148	71.275	75.035	77.001	63.416	70.647
5.3876	3.8027	0	0	0	0	7.8327	2.0342	0	4.8102	0.72266	8.7724	0	0	0	0	0	4.8111	0	0	0	0	0	0	0	0	0	0	0	0	0	0	0	0	0	0	0	0	0	0	0	0	0	0	0	0	0	0	0	0
7.1298	0	0	6.9435	1.5998	0	3.6997	0.25917	1.4864	0	0	0	0	0	0	0	0	0	0	0	0	0	0	0	0	0	0	0	0	0	0	0	0	0	0	0	0	0	0	0	0	0	0	0	0	0	0	0	0	0
0	0	0	0	11.963	8.1104	12.746	14.326	10.63	18.991	10.913	1.0376	17.844	3.2207	10.994	11.246	12.244	17.551	21.19	18.964	18.659	20.588	12.907	37.101	19.386	34.388	36.056	59.987	62.994	73.698	93.984	97.543	107.1	115.38	130.56	133.18	125.19	126.36	138.94	139	142.5	145.16	153.7	157.45	165.43	176.03	168.29	178.49	172.63	172.62
0	0	0	15.315	4.291	3.6211	4.7987	0	4.7681	0.62511	1.1371	9.7847	5.1474	7.2634	15.378	11.902	8.9738	1.0366	8.9511	12.463	7.3169	13.254	13.249	0.42888	13.601	5.4334	4.0875	4.0052	10.336	7.1097	40.065	10.293	11.683	0	14.914	28.269	23.929	19.928	11.956	19.026	24.062	23.052	20.053	23.721	26.816	34.308	34.577	35.646	40.227	37.53
10.985	3.2887	2.6721	0	0	0	0	0	0	0	0	3.1103	0	4.6537	0	0	0	0	0	0	0	0	12.68	20.986	37.034	56.615	69.934	95.394	119.62	144.97	168.76	194.72	229.9	266.18	272.24	311.03	303.34	390.58	366.01	386.55	443.81	484.62	500.53	522.93	554.41	566.76	589.32	581.54	593.81	586.35
22.343	4.267	0	0	0	0	0	0	0	0	0	0	0	0	0	0	0	0	0	0	0	0	0	0	0	0	0	0	0	0	0	0	0	0	0	0	0	0	0	0	0	0	0	0	0	0	0	0	0	0
1.5992	0	0	10.207	5.6148	5.2813	27.854	20.863	26.424	13.832	21.314	9.9099	14.696	5.7781	13.405	8.4187	25.86	18.786	18.716	22.595	26.563	31.885	28.542	40.579	36.18	31.258	22.539	22.603	34.286	44.519	46.843	10.846	17.216	25.78	12.512	12.511	14.135	20.763	20.379	30.003	39.943	55.774	52.15	47.159	53.966	69.708	87.8	105.01	88.084	85.364
0	0	0	2.3968	6.3819	6.3087	9.9327	2.0128	3.8668	0	0	0	2.7127	0	0.93994	0	0	0	0	0	0	0	0	0	0	0	0	0	0	0	0	0	0	0	0	0	0	0	0	0	0	0	0	0	0	0	0	0	0	0
0	0	0	0	3.0727	6.1185	8.7959	11.642	12.764	9.636	15.311	17.956	23.853	12.122	20.151	22.079	22.647	33.049	31.647	44.041	37.052	39.693	32.692	36.28	43.659	49.585	44.494	48.673	56.442	53.711	49.155	62.418	67.425	82.517	82.56	85.45	98.38	108.28	123.88	122.5	136.23	143.62	167.02	166	168.47	180.57	188.4	189.75	181.84	198.37
0	0	0	21.558	4.9452	8.7687	8.0023	11.498	9.6263	22.77	20.475	27.733	35.52	32.837	29.832	33.047	36.882	31.806	32.201	16.54	25.573	37.415	19.345	26.977	19.849	30.64	34.524	22.567	32.801	30.12	43.19	14.614	23.101	31.206	29.682	20.605	14.838	15.076	6.8052	23.413	29.599	14.363	22.654	22.132	23.586	24.809	15.158	28.353	24.531	34.412
7.5968	5.2648	1.3341	3.9534	0	0	0	0	0	0	0	0	0	1.5684	1.4465	5.0333	20.231	20.972	20.553	19.083	18.763	11.557	25.35	25.86	18.12	9.4032	10.082	6.9608	1.8747	12.183	9.0814	4.9616	7.0962	11.098	1.3788	12.115	3.4255	0	1.7062	6.0059	2.0071	1.5301	5.5581	0	1.1553	0	0	0	0	0
18.329	18.356	0	2.5329	0	0	0	0	0	0	0	0	0	0	0.046053	3.492	0	0	0	0	0	0	0	0	0	0	0	0	0	0	0	0	0	0	0	0	0	0	0	0	0	0	0	0	0	0	0	0	0	0
0	0	0.58877	0	3.5041	5.4769	0.57115	0	0	0	3.9564	5.3144	10.428	7.8329	11.85	3.3452	0	0	0	1.5201	0	0	0	0	0	0	0	0	0	0	0	1.0336	0	25.843	21.872	26.78	32.741	42.86	49.02	64.611	76.093	86.726	88.518	97.888	99.634	108.46	109.4	104.15	111.73	127.49
7.596	2.5838	4.3534	0	0	0	0	8.8679	8.4427	8.3421	27.841	21.882	46.513	95.828	69.913	86.032	85.863	88.378	103.1	99.32	116.89	127.4	122.03	136.35	140.66	102.06	118.76	100.88	100.09	101.65	116.13	107.56	128.11	129.84	123.15	124.21	136.03	141.73	135.77	172.57	150.05	149.97	162.5	155.68	168.22	164.33	169.86	164.87	178.08	179.27
6.5925	9.8759	0	20.044	0	0.34229	0	0.47746	0	7.8998	6.0807	9.505	6.5144	11.035	3.3266	12.509	8.4627	0.76581	4.7855	3.2827	12.083	15.63	7.2001	26.343	10.994	33.442	43.952	41.081	48.998	47.975	54.395	32.093	43.24	52.329	56.354	56.625	62.414	35.716	47.135	41.711	55.928	55.046	52.063	64.033	88.681	68.447	58.517	106.96	75.029	127.25
0	0	0	20.415	17.19	25.568	29.116	20.33	33.114	21.423	25.765	24.275	39.62	36.586	48.898	30.089	43.174	40.498	52.812	48.534	42.176	46.557	47.65	33.334	42.28	43.765	61.454	54.196	44.644	34.27	59.984	8.5329	23.987	30.792	19.988	31.112	47.345	35.404	34.046	25.817	34.01	16.868	24.567	44.163	47.444	49.865	29.565	47.093	24.244	10.471
2.8357	3.5412	0	0	9.1292	1.6458	0	0.4336	7.5981	1.6263	13.981	5.7822	4.7026	7.3766	20.16	16.139	10.829	15.45	13.743	20.346	24.842	16.988	10.006	0.71831	0	10.922	11.253	4.8593	4.1522	14.819	12.316	18.138	28.217	21.113	43.831	36.287	50.112	55.049	55.864	53.403	72.503	68.676	66.997	68.973	75.55	76.127	88.772	88.464	79.81	39.994
12.917	0	0	0	0	0.64116	3.0987	0	0.71401	1.9357	0	0	0	0	0	0	0	0	0	0	0	0	0	0	0	0	0	0	0	0	0	0	0	0	0	0	0	0	0	2.4767	0	2.5625	0	0	0	0	0	0	0	0
41.354	3.7299	8.9429	0	0	0	0	0	0	0	0	0	0	0	0	0	0	0	0	0	0	0	0	0	0	0	0	0	0	0	0	0	0	0	0	0	0	0	0	0	0	0	0	0	0	0	0	0	0	0
6.8788	0	1.8935	0	0.21835	0	0	0	7.2574	0	0	0.33284	0	0	0	0	0	0	0	0	0	0	0	0	0	0	0	0	0	0	0	0	0	0	2.5569	8.4918	29.707	28.282	33.313	43.902	51.248	67.784	74.767	76.08	73.063	80.696	88.452	104.06	92.078	80.931
20.083	5.5867	0	9.9115	0	0	0	0	0	0	0	0	0	0	0	0	0	0	0	0	0	0	0	0	0	0	0	0	0	0	0	0	0	0	0	0	0	0	0	0	0	0	0	0	0	0	0	0	0	3.8817
6.5256	0	0	0	2.8812	9.7574	0	4.1896	1.9188	4.5225	0.0081458	0	0	0	0	0	1.5807	0	0	4.8502	0	0.16406	0	0	0	0.03695	0	0	0	0	0	0	0	0	0	12.707	29.428	60.551	88.915	117.48	163.68	197.24	251.34	280.5	318.15	346.91	365.69	418.8	443.18	477.62
10.445	7.9051	0	0	2.8314	0	0	0	1.3869	7.0173	6.8329	0	0.53162	8.1239	0	5.3942	4.0726	0	3.6913	6.4283	7.4515	3.9013	0	0	0	0	0	0	0	0	0	0	0	0	0	0	0	0	0	0	0	0.66807	0	0	0	0	0	0	0	0
8.0298	2.614	0	14.133	4.3094	0	3.3393	5.8272	21.471	2.3299	10.519	8.553	14.032	21.121	18.074	24.973	18.413	30.222	28.735	21.682	33.454	26.21	27.547	17.004	24.425	29.444	35.934	36.396	36.643	21.624	55.462	14.572	35.36	33.694	44.438	55.769	65.123	68.401	73.723	64.545	60.431	56.003	67.649	63.886	79.832	74.611	72.999	96.082	91.61	91.91
16.172	0.90414	0	0	0	0.54458	0	3.2473	6.6592	0	0	0	0	0	0	0	0	0	0	0	0	0	0	0	0	0	0	0	0	0	0	0	0	0	0	0	0	0	0	0	0	0	0	0	0	0	0	0	0	0
8.4943	0	0.019516	3.159	0.91213	1.1487	0	0	0	0	0	0	0	0	0	0	0	0	0	0	0	0	0	0	0	0	0	0	0	0	0	0	0	0	0	0	0	0	0	0	0	0	0	0	0	4.3839	0	0	0	0
4.5543	0	0	21.848	6.0603	2.9383	11.661	9.2736	6.6838	0.63571	0	0	0	7.9015	6.1741	13.452	3.7225	4.6924	13.331	5.131	23.217	13.398	19.986	17.582	19.679	25.36	15.231	31.673	37.421	42.039	59.163	32.872	24.794	40.305	28.545	25.768	28.229	30.375	44.299	46.47	48.584	49.224	44.317	36.667	41.114	22.425	26.54	40.6	33.619	28.927
10.854	1.8874	3.7068	0	0	0	0	0	0	0	0	0	0	0	0	0	0	0	0	0	0	0	0	0	0	0	0	0	0	0	0	0	0	0	0	0	0	0	0	0	0	0	0	0	0	0	0	0	0	0
0	0	0	5.3404	0	15.525	0	20.654	12.414	26.651	17.372	11.321	20.723	6.6532	20.958	11.468	16.982	14.797	15.66	18.799	7.4038	16.968	0	7.1742	8.6884	16.037	15.938	23.095	34.866	18.658	41.585	29.605	31.886	39.202	47.941	42.496	56.267	40.501	56.201	57.979	56.58	61.823	53.668	58.098	72.87	72.379	61.946	68.231	66.464	67.999
0	0	0	22.466	6.2876	13.342	18.088	27.04	28.479	26.435	37.582	30.188	27.27	26.487	28.863	33.503	24.936	39.225	33.451	36.299	44.598	42.572	41.455	43.711	36.398	32.155	33.686	40.818	35.581	51.692	52.371	19.306	25.325	31.622	18.278	26.104	20.478	25.316	24.263	15.68	17.674	13.687	21.181	21.594	17.188	22.357	34.251	33.98	12.451	2.1015
1.4908	0	0	0	0	0.40305	7.7251	5.5712	6.7211	10.443	12.026	18.198	25.87	33.873	27.497	28.139	32.176	27.694	29.499	24.435	29.053	32.918	21.496	27.77	30.498	28.35	22.806	28.779	29.791	42.541	29.921	26.33	24.101	22.809	24.376	25.116	23.867	29.644	23.332	23.749	24.236	25.756	19.475	24.974	24.015	23.504	17.12	15.32	21.209	14.647
0	0	0	25.746	33.423	19.529	44.951	23.469	44.421	51.451	46.704	44.919	52.586	71.16	74.807	62.702	75.848	66.776	65.459	70.595	55.516	50.422	71.516	89.408	91.547	90.599	100.78	113.98	114.84	114.39	135.99	81.86	95.589	89.346	91.987	104.31	100.92	92.597	88.24	89.85	76.018	70.489	87.359	71.459	72.184	80.667	94.174	69.392	79.077	83.784
3.5832	0	0	0	0.9253	10.692	6.635	12.19	2.0351	12.251	12.494	6.5528	3.9237	5.1836	0	6.8891	5.8565	6.1965	10.61	3.3141	7.8609	3.2677	14.043	0	2.6715	6.3464	10.14	0	0	15.19	29.286	59.161	104.4	169.65	219.19	259.87	313.9	367.1	411.42	442.82	468.72	487.15	530.16	562.93	606.82	634.84	628.5	672.57	649.98	628.98
25.379	10.262	0	10.505	0	0	0	0	0	0	0	0	0	0	0	0	0	0	0	0	0	0	0	0	0	0	0	0	0	0	3.112	0	0	0	0	0	0	0	0	0	0	0	0	0	0	0	0	0	0	0
0	2.8119	10.262	0	0	0	0	0	0	0	3.6044	2.6197	9.0295	8.4184	17.552	27.287	23.904	30.408	23.728	31.867	20.441	37.549	33.415	37.952	45.016	43.975	41.013	42.179	32.024	40.189	31.566	33.892	36.788	34.6	32.779	40.848	38.123	38.436	40.153	32.882	25.174	31.991	26.718	30.815	27.922	26.294	41.794	37.67	34.988	32.022
0	0	5.2453	0	3.87	7.629	0	8.3557	5.1162	6.4468	12.85	10.914	14.801	14	12.728	9.9503	3.3419	11.285	17.459	28.159	33.955	23.18	21.524	28.022	23.151	31.483	18.6	24.49	21.879	34.575	27.419	37.902	37.537	42.38	42.541	49.598	55.116	58.574	74.949	70.618	81.04	77.751	77.154	84.782	74.234	80.883	87.121	78.319	84.192	98.961
9.0693	2.163	0	0	0	6.4253	0	0	0	1.3032	0	0	0	0	0	0	0	0	0	0	0	0	0	0	0	0	17.014	12.855	14.138	14.401	12.32	12.411	14.195	16.389	22.284	23.659	29.972	26.733	32.159	28.612	29.485	27.588	39.675	45.834	51.655	47.449	51.548	54.162	34.183	43.344
0	0	0.80619	0	5.4088	2.6117	7.9984	13.103	0	4.4661	7.861	0.47381	0	0	0	0	0	0	0	0	0	0	0	0	0	0	0	0	0	0	0	0	0	0	0	0	0	0	0	0	0	0	0	0	0	0	0	0	0	0
0	0	4.2833	0	0	3.5654	12.501	14.168	17.615	7.6729	27.568	18.203	28.781	30.126	44.185	59.744	60.246	75.146	83.541	96.222	91.978	103.97	108.86	118.8	127.19	135.59	140.82	140.36	143	136.84	140.11	68.763	57.539	49.828	42.993	33.016	38.895	33.935	42.859	50.269	54.464	46.138	50.913	52.523	60.545	70.433	70.969	72.872	83.289	75.079
10.672	1.3726	3.712	0	0	0	0	2.2844	0	0	0	3.8635	0	3.9388	0	0	0	0	0	0	0	0	0	0	0	0	0	0	0	0	0	0	0	0	0	0	0	0	0	0	0	4.5617	3.9277	0	12.807	16.327	0	15.876	16.695	10.712
27.058	7.9543	0.29488	0	0	0	0	0	0	0	0	0	0	0	0	0	0	0	0	0	0	0	0	0	0	0	0	0	0	0	0	0	0	0	0	0	0	0	0	0	0	0	0	0	0	0	0	0	0	0
0	0	0	0	14.47	4.4143	12.199	13.686	10.468	13.553	16.723	18.766	21.53	9.967	6.7462	0.35871	9.4483	6.2712	9.753	17.719	22.057	24.397	24.615	22.541	17.678	27.869	21.219	37.916	34.933	37.165	48.47	46.548	46.862	54.255	62.811	62.126	61.226	64.463	61.798	69.995	83.283	78.249	82.564	73.436	78.431	82.45	84.839	91.215	77.86	78.486
0	0	0	0	10.569	1.7047	9.8722	0	5.2008	7.4782	10.955	7.1716	5.212	2.0946	7.1351	5.6726	2.8233	9.8995	6.4174	5.6715	7.9498	0	10.455	2.2766	9.2511	9.7999	6.3074	2.5743	6.4067	0	1.9425	6.1422	12.869	8.7307	12.396	17.096	20.493	21.717	24.012	25.481	35.085	41.796	44.236	60.589	66.693	79.538	88.371	81.992	87.59	113.3
0	0	0	28.176	22.772	14.719	22.551	17.315	27.988	36.997	39.539	24.559	37.032	51.005	50.511	58.912	57.758	57.872	62.662	62.122	47.885	38.056	53.015	47.194	57.035	51.292	63.593	62.221	74.994	72.357	89.163	46.699	58.841	57.017	67.621	69.867	73.127	63.837	71.796	87.895	74.018	82.338	91.154	85.482	89.775	87.299	109.29	95.916	99.427	92.308
0	0	0	0	3.3402	7.4314	13.234	16.28	9.7015	11.985	9.3451	8.026	8.7479	8.7278	13.858	13.839	10.424	13.729	22.854	18.237	13.846	16.344	16.193	18.86	21.562	40.038	43.868	69.464	83.298	99.658	122.49	144.84	164.76	183.51	214.83	224.69	255.98	255.88	277.88	283.75	305.48	302.54	335.18	334.86	340.19	341.31	345.52	351.43	349.37	360.49
20.974	6.0243	0	0	0	0	0	0	0	1.2833	0	0	0	0	0	0	0	0	0	0	0	0	0	0	0	0	0	0	0	0	0	0	0	0	0	0	0	0	0	0	0	6.6543	0	0	0	0	0	0	0	0
0	8.5792	0	9.9356	2.9714	0	0	0	0	0	0	0	0	0	0	0	0	0	0	0	0	0	0	0	0	0	0	0	0	0	19.114	0	0	0	0	0	1.9056	0	0	0	0	0	0	0	0	0	0	0	0	0
0	0	0.73513	0	6.4931	1.5276	6.67	0	4.112	4.0493	7.9732	3.896	0	7.3151	11.726	0.52088	4.9007	7.2768	12.975	2.7454	1.8864	1.0641	8.0731	0	1.6562	0	1.6842	0	0	0	0	0	0	0	0	0	0	0	0	0	0	0	0	0	0	0	0	0	0	0
0	0	0	0	0	8.6669	10.76	20.107	0	0	5.3284	6.7202	13.884	9.1033	17.199	9.2418	32.233	44.275	41.12	41.114	41.087	42.657	34.434	29.947	22.358	24.905	28.974	28.861	31.179	31.647	31.442	27.13	28.685	51.088	43.471	36.834	43.264	44.53	44.703	26.737	38.927	38.471	48.763	54.293	46.786	53.505	56.286	50.179	41.789	50.045
34.821	31.242	0	0	0	0	0	0	0	0	0	0	0	0	0	0	0	0	0	0	0	0	0	0	0	0	0	0	0	0	0	0	0	0	0	0	0	0	0	0	0	0	0	0	0	0	0	0	0	0
4.4435	0	0	13.678	11.004	12.163	5.723	8.8902	10.091	0.20816	10.192	1.3824	4.4714	24.04	19.043	19.544	17.082	29.857	29.095	30.012	34.941	27.012	32.126	28.873	27.547	34.276	38.526	32.904	35.651	20.951	37.887	0	0.94284	3.1587	12.058	2.9235	22.593	11.238	13.032	6.6089	0.66041	0	12.185	9.6149	10.703	1.1823	0	9.2474	4.3809	11.208
0	0	0	0	15.36	5.6565	14.882	15.218	15.581	25.137	33.041	25.692	26.019	27.916	30.732	32.302	34.138	51.69	49.325	64.212	67.388	80.709	109.31	151.27	152.65	134.08	141.92	145.47	151.85	153.02	155.63	190.84	201.18	217.33	257.56	233.24	260.26	256.72	308.42	330.7	333.38	341.82	367.48	359.21	394.14	368.07	405.04	380.47	406.84	424.43
24.169	0	0	2.4395	0	1.2229	0	8.387	0	10.66	21.212	23.523	19.668	10.489	18.297	5.9165	18.877	16.389	16.353	15.053	28.2	19.127	15.351	19.093	17.744	23.103	18.219	23.428	24.377	32.235	25.177	18.335	27.321	26.512	41.477	33.326	30.952	43.74	47.053	41.197	36.655	45.911	37.537	40.504	48.482	50.788	53.572	51.101	56.636	49.549
0	0	0	0.78781	4.4642	10.077	7.4981	9.2319	3.0915	15.013	9.2787	6.7793	9.9237	14.081	12.055	12.15	2.139	10.154	15.903	8.3804	5.9989	1.0088	12.363	9.3962	4.4272	5.0085	0	2.1699	4.8531	0	6.8564	0	1.6182	7.1468	10.159	7.3462	11.35	0.74506	0	0	0	0	0	0	0	0	0	0	0	0
0	0.11203	0	1.2904	3.1804	1.8133	0	0	1.6851	0.87069	0.46647	0.9752	3.4559	12.262	4.5723	6.319	8.8912	18.72	9.6898	20.606	22.766	27.846	29.581	28.74	29.939	30.233	31.183	31.53	26.295	27.677	19.009	26.015	28.947	20.249	19.351	20.494	28.588	33.407	25.416	29.458	19.672	20.717	22.057	32.356	27.063	25.639	27.364	17.484	14.018	17.494
8.4731	1.2645	3.1051	0	1.2871	0	0	0	0	0	0	0	0	0.8938	5.2296	0	0	0	0	11.454	7.1351	0	0	0	0	0	0	0	0	0	0	0	0	0	0	0	0	0	0	0	0	0	0	0	0	0	0	0	0	0
17.571	8.3234	0	17.218	0	0	6.4339	14.142	9.876	1.3032	0	0	2.4526	0	0.015778	0	0	0	6.9554	4.7016	11.976	1.8723	13.626	14.681	10.274	18.621	2.0119	8.386	10.654	22.066	44.392	24.585	33.579	46.512	50.131	54.194	45.584	54.738	76.316	73.841	74.772	99.845	91.352	101.95	93.39	97.298	102.12	114.93	108.77	102.47
22.469	9.5755	0	3.3422	0	0	0	0	0	0	0	0	6.9923	0	1.1526	0	0	0	0	0	0	0	0	0	0	0	0.87745	0	0	4.791	0	0	0	0	2.2277	20.095	14.297	25.146	32.235	52.417	53.644	68.679	75.582	78.498	91.437	95.029	112.52	114.68	142.61	145.05
3.154	0.95645	0.3784	1.0333	0	2.0071	0	4.0464	8.2535	0	10.022	0.077325	0.2846	0.71548	0	0	0	1.5721	0.82551	5.7513	0	0	4.9778	8.5928	8.3221	9.0788	17.359	11.089	6.2012	6.4245	15.411	26.598	27.781	24.231	30.125	32.695	40.844	31.04	36.937	25.945	28.21	38.305	27.449	40.632	39.9	32.976	32.492	35.407	36.797	43.821
0	0	0	19.854	3.6198	11.175	26.496	26.622	38.296	33.928	33.441	45.787	55.577	53.876	46.198	64.034	57.027	70.1	71.559	70.976	71.5	75.371	86.648	88.839	77.711	87.7	72.67	82.103	87.494	95.45	111.31	58.442	78.931	73.904	55.26	65.765	68.203	73.68	78.249	85.041	89.87	67.761	79.344	78.443	86.837	90.013	90.775	100.26	87.509	86.633
19.586	0	0	7.7012	2.759	0	8.8923	3.8095	7.7183	0	0	0	0	0	0	0	0	0	0	0	0	0	0	0	0	0	0	0	0	0	1.4639	0	0	0	0	0	0	0	0	0	0	0	0	0	0	0	0	0	0	0
6.7126	0.62018	0	16.731	0	10.479	3.9764	13.249	26.811	26.563	8.706	24.195	37.198	39.578	36.8	34.763	28.842	24.731	28.856	22.973	23.732	40.468	36.237	45.22	43.337	46.887	65.031	65.681	95.972	97.797	114.79	73.153	105.52	113.37	137.41	139.24	151.52	169.1	169.31	183.87	200.34	190.99	211.08	227.19	232.02	240.61	231.14	233.06	236.66	245.19
0	0	0	0	0	1.2547	4.1326	6.1114	19.67	7.1153	12.336	20.277	15.572	17.257	14.812	10.083	10.788	9.5045	13.971	12.744	11.547	5.021	16.847	17.494	12.64	10.893	10.975	0.32269	13.548	16.811	18.887	13.057	8.7372	4.616	3.6452	5.9457	12.992	15.306	11.474	8.817	6.6225	5.1448	5.1369	10.426	9.4862	4.292	4.1876	4.3688	3.3737	7.2039
0	0	0	4.818	5.0245	0	1.8086	0	0	0	0	0	0	0	0.9947	5.366	0	1.4948	0	0	0	0	0	0	0	0	0	0	0	0	0	0	0	0	0	0	0	0	0	0	0	0	0	0	0	0	0	0	0	0
0	0	0	0.64368	10.495	6.3278	7.0132	28.823	26.619	23.938	27.461	22.311	28.234	28.125	20.993	13.46	17.227	16.871	44.738	26.909	17.429	14.24	17.483	14.427	10.018	10.368	4.7276	12.597	8.4361	11.092	13.931	17.361	11.997	14.866	15.892	18.349	17.241	14.615	5.111	5.1725	10.798	3.9845	0	0	0	2.8338	4.7357	0	0.69674	1.4814
11.841	0	0	0	2.5143	4.0742	3.7574	9.7504	8.9152	20.512	37.95	39.736	49.463	60.541	62.89	58.364	66.705	86.449	87.915	102.09	113.78	105.73	112.66	117.53	120.2	126.29	106.44	126.03	128.71	126.03	128.87	127.24	121.86	122.13	122.25	133.36	130.89	132.27	141.45	137.29	127.98	118.18	122.72	119.64	123.36	115.52	119.19	119.38	131.13	128.22
0	0	4.2371	3.6906	0	6.661	0	0	0	1.7337	0.46713	1.2145	0	0	0	0	10.247	3.6805	0	7.0859	1.0359	17.944	18.139	26.092	26.86	13.473	16.735	25.901	57.434	32.318	33.88	55.156	63.874	62.347	68.223	44.539	49.903	44.275	51.038	43.3	54.042	40.437	40.174	46.648	39.367	78.906	67.413	74.988	31.056	65.837
4.687	6.9183	1.7966	3.6129	0	0	0	0	0	0	0	2.2394	7.3279	0	0	0	0	0	0	0	0	0	0	0	0	0	0	0	0	0	0	0	0	0	0	0	0	0	0	0	0	0	0	0	0	0	0	0	0	0
30.505	9.9711	1.7565	0	0	0	0	0	0	0.35782	0	0	0	0	0	0	0	0	1.1782	0	0	0	0	0	0	0	0	0	0	0	0	0	0	0	2.5595	0.74682	0.026198	1.1511	0	0	5.3679	17.299	12.11	11.184	5.4087	16.638	15.066	19.686	23.002	25.111
24.838	0	0	0	0	0	0	1.2403	0.45435	0	0	0	0	0	2.3346	0	0	0	0	0	0	0	0	0	0	0	2.3968	0	0	0	0	0	0	0	0.36613	0	0	0	0	0	0	0	0	0	0	0	0	0	0	7.6154
4.7429	0	0	0	1.5206	7.9036	0	0.1673	1.0789	0	0	0	0.59249	0.67962	6.7296	0.53326	3.2434	1.0169	19.397	20.414	34.002	41.835	65.56	84.651	127.36	207.74	309.39	400.74	551.2	708.21	883.13	1079.3	1290.3	1553.1	1691.9	2003.6	2167.3	2388.9	2538.5	2598.7	2777.3	2858.5	2922	2878.7	3070.2	3186	3155.6	3233.8	3201.7	3224.8
15.521	4.8278	2.6809	2.2854	0	0	0	0	0	0	0	0	4.8069	3.2038	0.30501	0	0	1.0983	0	0	0	0	0	0	0	0	0	0	0	0	0	0	0	3.1164	0	0	0	0	0	10.509	4.3514	15.954	15.308	4.4609	11.663	8.7435	17.907	15.074	20.438	12.434
9.0115	1.3623	0.81629	0	0	0	0	1.3688	9.1068	5.0495	4.5889	2.0664	19.496	11.515	21.42	25.606	28.911	29.585	27.458	28.055	25.801	43.737	45.551	51.283	47.095	55.519	58.514	51.868	60.054	60.906	58.4	62.004	68.833	69.493	59.593	68.739	70	74.22	67.663	64.832	61.276	64.949	63.538	64.118	66.082	71.437	71.81	72.305	71.768	68.601
0.69638	0.68613	0	18.44	4.465	0	7.1449	4.4537	8.1807	0	0	0	0	6.5965	0	7.7209	13.818	22.512	12.34	11.716	25.333	28.049	21.659	16.13	29.596	27.624	36.661	22.954	29.991	19.896	38.192	0	14.112	12.742	20.345	26.974	34.341	38.394	24.195	25.394	30.024	17.527	32.916	16.633	38.052	26.919	32.049	34.196	29.892	38.685
0	0	0	4.3472	5.1591	1.9416	4.4777	6.4912	0.39271	0	5.3779	0	0	0.30966	0	0	0	0	10.054	5.8686	6.3817	15.928	15.342	9.7944	13.465	10.446	14.509	24.753	27.127	26.906	36.041	35.719	44.221	48.757	57.277	58.893	45.647	51.963	50.656	50.086	71.381	62.889	75.741	64.305	73.531	70.045	72.339	75.772	79.515	64.205
0	7.1574	1.3438	0	3.4941	4.6563	0	2.6602	9.6502	0	0.51183	1.3452	4.5217	2.6078	13.068	0	1.2078	0	0	0	0	5.6315	1.5426	0	0	0	0	0	1.3856	0	0	0	0	0	0	0	0	0	9.8307	20.95	28.872	48.188	42.108	52.395	63.321	57.724	63.433	49.881	27.161	40.587
0	1.9034	1.7504	3.824	0	0	0	0	2.6467	0	0	0	0	0	1.2463	0.45187	0	1.4751	0	1.4677	0	0	0	0	0	0	0	0	0	0	0	0	0	0	2.3587	0.24304	2.4001	4.1666	0	0	2.0908	0	0	0	0	0	0.7129	3.2811	4.0475	0
0	0	0	0	0	17.746	13.268	11.181	22.671	14.913	9.3684	5.6594	18.29	26.821	53.431	57.478	65.496	87.277	92.743	129.08	145.34	156.18	170.15	187.44	196.1	161.78	160.13	182.46	172.75	184.27	248.39	256.35	192.71	182.02	194.47	204.88	206.7	205.71	216.81	224.96	214.25	208.41	206.78	202.81	200.15	193.44	202.95	204.58	200.37	208.14
11.098	6.9941	5.1512	4.5123	0	0	0	0	0	0	0	0	0	0	0	0	0	0	0	0	0	0	0	0	0	0	0	0	0	0	0	0	0	0	0	0	0	0	0	0	0	0	0	0	0	0	0	0	0	0
11.788	0	0	0	3.2081	0	9.6485	9.9847	14.345	15.939	10.921	16.97	22.804	30.215	30.155	34.809	29.188	36.926	23.587	31.231	17.2	17.103	21.762	8.4502	18.597	7.06	7.203	10.737	15.232	15.099	2.5305	0	6.3251	0	2.9479	0	0	0	0	9.7081	0.6043	0	0	0	0	0	0	0	0	0
18.645	25.99	11.626	0	0	0	0	0	0	0	0	0	0	0	0	0	0	0	0	0	0	0	0	0	0	0	0	0	0	0	1.2556	1.1188	13.154	33.221	20.5	27.627	30.01	35.164	49.241	50.614	62.787	60.181	51.668	60.892	63.995	64.127	59.718	61.495	69.289	62.638
14.98	7.7262	0	13.767	0	0	4.6912	0	0	0	0	0	0	0	8.058	11.41	34.542	44.025	60.382	54.385	65.292	76.067	99.455	105.79	118.6	121.51	144.84	139.37	142.59	142.27	166.63	114.76	147.83	165.02	156.83	198.54	209.13	227.91	226.18	225.77	241.73	249.07	257.82	260.8	273.4	275.25	282.17	285.05	278.49	311.03
0	0	0	0	1.398	21.584	18.014	20.896	19.41	24.053	33.169	25.198	28.166	29.044	29.053	21.534	27.903	22.046	16.304	20.339	20.453	40.484	42.646	58.598	74.032	88.938	119.81	150.71	175.26	180.81	200.51	198.91	216.9	231.3	231.54	276.12	268.39	291.02	311.56	328.24	333.07	303.06	343	335.21	349.84	347.54	352.42	348.51	320.27	321.86
17.812	4.5407	0	0	0	0	0	0	0	0	0	0	0	0	0	0	0	0	0	0	0	0	0	0	0	0	0	0	0	0	0	0	0	0	0.55435	0	0	0	0	0	0	0	0	0	0	0	0	0	0	0
3.988	0	0	0	0	1.3213	7.6248	0.9265	0	4.2199	0	0	5.6097	8.225	2.1165	0.61894	4.6284	1.7016	7.3905	4.8848	3.4482	6.4355	10.723	12.151	14.781	18.755	13.999	19.412	8.2563	10.305	4.0179	11.498	14.073	8.3583	10.969	11.36	14.374	22.474	18.019	9.2335	12.676	17.99	12.493	9.1682	9.7587	12.733	6.8366	5.5525	14.619	17.208
5.1104	2.3134	0	0	0	2.4265	4.1382	4.3593	0	3.2042	0	4.9368	7.8709	0	6.2483	9.9897	8.7016	5.8306	7.0022	13.168	23.232	19.284	19.478	7.783	17.458	26.164	37.44	42.162	34.653	41.451	45.854	51.038	55.322	52.668	69.23	76.731	91.05	80.621	90.598	81.296	102.85	94.723	121.31	131.74	136.15	147.19	141.52	149.14	155.81	155.79
12.858	5.0079	0	2.7972	2.0506	0	0	0	0	0	0	0	0	0	0	0	0	0	0	0	0	0	0	0	0	0	0	0	0	0	0	0	0	0	0	0	0	0	0	0	0	0	0	0	0	0	0	0	0	0
2.8363	0	0	0	0	0	34.657	23.489	0.27964	0	30.009	25.813	25.672	12.391	4.6034	5.9795	9.1703	8.6869	10.292	0.95709	5.946	0.60004	14.026	3.4729	0.56628	0	0	0	0	0	0	0.89948	0	7.9475	0	1.0904	0	0	1.7242	0	0	0	0	0	0	0	0	0	0	0
3.1396	0.7255	3.3532	0	0	1.8706	0	4.4987	1.3263	9.5722	17.959	26.612	35.358	44.695	49.148	51.436	52.812	72.052	85.975	106.07	111.28	118.89	123.2	144.21	139.93	142.09	153.16	162.44	165.74	165.19	181.94	190.03	188.66	199.1	202.29	205.05	208.89	201.92	225.58	212.78	213.59	229	211.61	214.49	213.62	210.99	216.04	211.48	221.94	217.31
0	4.6232	0	1.2829	0	1.8368	1.1155	0	1.149	0	6.2991	1.0578	2.183	4.844	1.1425	12.164	0	15.757	14.754	12.606	8.1627	19.216	12.13	13.763	10.296	9.1115	8.8852	6.4203	6.5147	13.443	1.8083	0.19914	15.153	7.7893	7.0018	13.015	10.088	22.983	5.9894	0	7.8869	8.1102	4.6952	0	7.0914	0	1.6419	1.7048	0.42502	5.5996
4.8511	0	0	0	3.2142	9.3415	0	4.7621	14.095	8.7077	12.639	15.973	5.8776	15.064	14.043	11.298	3.9681	8.3746	0	12.051	16.259	37.023	32.381	37.655	29.333	29.672	28.607	28.067	30.912	30.348	33.906	35.548	30.731	38.445	37.186	35.411	33.394	27.35	38.975	36.156	34.613	37.176	38.712	35.218	33.264	32.722	32.199	35.321	29.975	32.232
0	0	0	0.75591	5.2666	4.6295	4.5948	15.368	14.024	16.139	28.245	28.349	35.179	37.718	43.835	46.199	66.556	72.472	95.157	114.28	131.61	146.53	167.87	170.69	152.54	189.59	191.78	204.51	203.8	236.1	247.55	257.6	273.23	295.87	306.01	302.5	312.21	317.45	328.63	329.89	329.45	317.69	320.59	323.08	333.08	348.29	346.91	336.95	332.31	329.19
0	0	0	3.0612	14.266	2.6409	17.222	6.6376	18.523	16.462	28.06	18.328	18.474	24.414	38.219	30.643	35.302	35.917	42.288	31.814	44.098	43.967	53.553	53.999	56.651	75.148	64.546	67.196	78.244	69.271	75.927	90.86	96.423	101.63	114.1	124.1	139.03	153.93	161.39	171.65	187.94	196.68	195.6	220.41	218.84	198.67	198.43	208.61	214.05	220.23
0	0	0	5.826	21.573	35.344	57.126	74.164	81.452	89.033	110.1	105.59	109.75	112.77	127.53	125.14	116.39	115.78	117.47	125.11	115.04	112.06	116.63	121.37	107.2	111.73	114.53	107.96	123.4	108.21	99.074	120.22	120.58	113.24	111.27	114.65	120.15	119.75	117.04	107.98	98.589	111.69	117.34	98.383	113.05	112.1	117.6	128.21	129.16	120.7
4.8335	0	0	0	0	2.8034	2.6709	0.79752	0	0	0.64976	1.8385	7.7349	3.9615	2.2892	0.7873	0	2.1961	0	9.7516	11.237	8.6017	8.1552	8.6896	2.6809	14.888	12.629	28.761	41.823	60.121	67.527	77.783	82.919	120.74	138.04	165.93	194.6	209.38	270.84	264.38	298.05	311	329.44	326.56	337.7	349.17	363.04	392.16	406.81	396.97
0	0	0	12.351	12.426	14.914	14.709	1.3989	18.268	0.016278	4.7387	5.8857	4.9106	0	2.679	2.9713	0	4.5994	7.536	4.9968	10.906	13.425	16.243	21.125	19.998	18.836	12.212	22.496	20.542	22.803	35.63	0	0	0	0.24171	0	0	0	0	0	0	0	0	0	0	0	0	0	0	0
0	0	0	9.8849	7.8979	16.392	15.083	40.082	46.52	28.381	17.947	0	0	0	3.9051	8.2603	13.07	13.336	15.44	5.5324	9.4724	16.869	25.91	28.533	14.94	18.737	45.594	36.683	46.143	55.052	42.648	42.358	61.898	49.659	48.786	47.848	58.727	44.363	56.473	61.716	42.174	43.698	45.417	35.075	32.396	40.674	26.537	47.204	33.344	25.521
0	0	0	0	9.0936	4.1518	7.0087	4.0183	0	4.5276	10.723	11.886	20.653	16.086	20.503	9.4864	6.5693	16.641	8.1932	24.497	13.273	15.497	9.1687	6.1441	0	5.2411	10.882	5.7418	2.1122	3.2756	8.0812	3.2355	15.322	18.19	24.978	16.347	17.737	8.0292	12.81	23.249	20.315	15.938	22.069	20.164	18.027	39.764	39.541	49.48	39.214	40.934
7.9349	0	0	3.5334	3.4494	0	0.89601	11.773	1.4109	0	0	1.3428	0	0	0	0	0	0	0	0	0	0	0	0	0	0	0	0	0	0	0	0	0	0	0	0	9.9292	15.827	18.608	18.093	19.819	28.906	33.587	35.505	35.614	36.653	45.477	49.872	47.279	55.469
[truncated: 1,877 more rows]
[truncated: 78 more columns]
