# Supplementary material for: Limits on information transduction through amplitude and frequency regulation of transcription factor activity
Source: eLife. 2015 May 18;4:e06559. doi: 10.7554/eLife.06559 (PMC4468373; doi:10.7554/eLife.06559)
Supplement: Supplementary file 1. — Raw single-cell time-trace data for HXK1 (15259 cells), SIP18 (21242 cells), pSIP18 mut A (18203 cells), pSIP18 mut B (17655 cells), 1× reporter diploid (21236 cells), and 2× reporter diploid (19222 cells). The data are also available from Dryad Digital Repository (Hansen and O'Shea, 2015). DOI: http://dx.doi.org/10.7554/eLife.06559.014 [file elife06559s001.zip › source_data/1x_SIP18_HXK1_DM_70min_1117nM.txt]

4.0594	8.2194	0	0	0	7.0796	2.3398	0	0	0	0	0	0	45.667	100.3	170.44	192.33	302.8	556.85	665.03	946.4	1234	1598.6	1928.1	2131.8	2269	2521.4	2915.5	3729	3520.6	3525.2	3932.9	3223.8	4156.4	3698	3756.4	3887.9	4092.8	4668.5	4014.3	5352.4	5533.5	5703.5	5860	5902.5	6026.3	6045.3	6247.8	6245.8	6346.2
8.1234	16.663	0.055614	2.4123	0.65208	0	0	0	0	0	7.0148	3.3364	24.692	36.448	59.648	84.408	123.22	207.82	327.19	471.29	634.56	855.73	1107.6	1290.1	1574	1852.2	2069.9	2327.6	2609.6	2899.5	3040.1	3339.7	3571.7	3835.5	4232.5	4528	4670.7	4794.4	5086.7	4975.6	5330.8	5700.6	5664	5686.8	5961.1	5970.5	5908	6041.1	6255.3	6219.2
0	0	2.2423	0	1.2814	2.9959	4.8893	10.513	10.609	9.2703	5.2918	4.5795	5.613	6.9281	0	31.533	52.135	91.733	121.28	186.62	254.03	343.51	406.98	528	612.84	705.91	818.76	855.6	965.75	1101.9	1212.5	1301.4	1490.5	1579.7	1741.7	1902.1	2043.5	2201.9	2308.2	2401	2542	2706.4	2860.9	2901.6	2885.5	2873.9	2938.4	3038.3	3006.9	3091.5
0	3.2217	3.9828	0	4.8636	0.91361	0	0	0	0	1.8998	12.096	60.538	81.906	144.91	241.5	331.63	435.2	590.12	764.55	936.01	1094.7	1264.3	1415.4	1634.8	1820.3	1989.3	2166.7	2363.6	2652.8	2744	2889	3024.2	3352.7	3564.4	3715.7	3746.3	3921	4023.7	4313.9	4599.6	4672.7	4838.4	4934.7	5059.3	5089.6	5008.8	5236.3	5280.1	5359.6
0	0	0	0	16.551	5.4231	17.543	23.067	12.999	27.204	18.22	22.69	22.158	17.516	16.007	28.775	59.925	81.552	140.29	204.11	309.86	498.93	487.83	721.13	1026	1221.3	1447.7	1811.7	1999.3	2173.4	2419.1	2637.5	2941.9	3093	3392.4	3582.4	3830.9	4000.3	4152.8	4380	4393.8	4668.5	4728.4	4811.7	4958.4	4964.9	5101.6	5081.2	5065.8	5150.7
8.0217	0	0	7.6975	0	4.0102	0	2.2618	0	0	0	0	0	0	0	0	0	0	0	0	0	0	0	1.4185	10.276	36.071	87.431	150.1	249.12	314.53	403.77	454.1	559.91	566.48	688.8	765.03	780.58	846.61	875.28	951.68	968.36	1069.8	1439.6	1132.2	1171.8	1171.6	1226.1	1288.1	1243.6	1204.5
6.9252	7.0763	0.42825	0	0	0	3.3425	3.3908	6.7987	4.4985	2.7737	5.5639	14.097	26.409	61.715	122.59	225.93	352.5	541.82	754.69	1071.9	1444.2	1607.9	1810.5	1993.2	2576.4	2945	3239.4	3623.9	3921.3	3938.1	4576.5	4946.3	5241.3	5602.2	6044.3	6292.9	6715.4	7131	7489.4	7491.6	7943.6	8105.7	8476	8821.6	8972.7	9152.4	9457.4	9549.1	9653.9
10.162	8.9528	0	0	0	0	0	0	0	0	2.4092	0	0	3.4041	5.8077	24.134	11.644	29.972	37.103	59.604	70.616	85.539	101.2	193.06	207.33	236.58	326.42	375	422.45	484.91	493.17	572.16	711.24	974.5	1261.1	1392	1526.5	1645	1828.5	1930.6	2058.6	1967.6	2055.3	2148.6	2294	2406.8	2433	2569	2636.8	2765.1
7.5224	0.93814	0	4.3438	3.8114	0	4.1685	3.2444	8.5794	7.5465	0	0	0	0	0	0	0	0	0	0	0	0	0	0	0	0	0	3.212	54.905	98.282	134.89	209.45	283.17	318.71	395	525.18	636.94	674.32	747.67	843.22	905.83	979.63	1012.7	1094.1	1087.5	1065.7	1241.7	1233.7	1273.7	1291
0	0	0	6.2966	1.6736	0	1.8582	6.9504	8.4669	10.027	12.093	18.05	17.166	13.961	24.339	37.1	63.848	126.99	238.01	277.63	345.53	438.46	573.91	670.65	780.9	912.88	1023.7	1145.3	1231	1473.7	1558.8	1643.1	1882.4	1990	2138	2351.6	2543.6	2619.1	2802.1	2902.2	3059.2	3074.4	3207.6	3191.3	3294.2	3333.3	3426.2	3446.2	3376.4	3492.3
5.1896	0	0	0	1.8106	8.6125	4.6284	0	0	0	2.9452	3.6189	10.263	21.944	26.99	49.077	83.278	142.19	192.45	270.82	348.53	425.6	549.51	681.89	797.83	930.34	1134	1058.4	1137.9	1233.8	1346.5	1411.7	1581.7	1752.8	1841.1	2019.5	2138.4	2251.6	2321.7	2482.2	2467.1	2511.4	2635.7	2716.5	2795.1	2906.9	2920.2	2945.5	2978.3	3012
0	0	0	1.1468	0	0	15.098	15.091	17.282	29.473	27.1	37.557	56.376	60.823	103.34	120.12	165.23	190.75	249.42	311.32	361.54	461.39	525.77	621.41	696.76	755.22	826.41	911.86	1011.2	1088.6	1195.8	1304.2	1344.6	1441.8	1553.6	1720.5	1744.9	1845.5	1983	2045	2092.8	2246	2286	2331.7	2361.5	2461.6	2481.6	2493.1	2500.2	2469.6
1.2282	9.1149	0	1.7029	11.092	0	0	0	0	1.2225	8.0824	8.9611	19.537	45.544	81.477	155.33	248.55	336.66	514.14	660.66	843.52	1044.8	1172.3	1350.8	1522.3	1852.5	1941	2112.9	2360	2541.6	2785.2	2816.7	2996.8	3319.2	3524.7	3777.1	3711	4097.3	4314	4428.8	4584.3	4698.1	4719.6	4864.1	5102.2	5228	5119.2	5719.2	5257.7	5476.8
1.7216	3.2464	15.991	0	9.0727	0	0	0	0	3.2411	3.3432	0	0	11.177	12.298	28.748	26.71	48.097	88.452	121.82	154.14	193.53	259.66	302.77	334.61	424.58	454.65	525.95	613.5	677.71	798.24	884.63	1024.5	1265	1499.9	1761.2	1938	2251.8	2457.2	2587.4	2694.7	2875.3	3043.1	3174.1	3279.9	3423.3	3569.5	3535.4	3674.8	3773.7
9.803	13.609	0	0	0	0	0	3.2618	0	11.581	80.377	114.88	151.81	211.14	254.77	383.91	497.37	612.06	757.77	682.33	1090.7	1173.1	1427.4	1422.5	2099.4	2442.4	2903.3	3161.1	3581.8	4053.8	4533	4868.6	5334.6	5665.8	6087.4	6250.8	6656.3	6990.9	6936.6	7329.7	7733.1	7810.4	8021.3	8190	8139.6	8554.1	8793	8844	8830.3	8900.4
2.0581	2.853	0	0	9.2344	0	6.1461	0	8.9917	1.9936	35.228	31.412	68.309	87.104	134.28	200.06	299.21	352.53	470.51	548.14	648.22	714.38	835.96	899.71	979.95	1000.1	1059.8	1136.7	1198.9	1335.2	1369	1510.3	1660.3	1699.6	1832.7	2056.5	2079.2	2113.8	2249.2	2355.7	2332.5	1868.4	2525.9	2594.7	2781.2	2625.9	2734.8	2790	2811.9	2850
0	0.78412	1.0349	3.7673	6.458	0	0	1.0146	0	4.449	0	1.0786	0	8.8223	1.974	0	0	0	0	0	0	0	0	0	6.412	7.8248	39.265	84.604	154.43	201.31	302.47	369.11	575.39	592.72	634.39	744	881.67	949.75	913.33	1093.4	1203.8	1169.7	1224.2	1101.3	1278.3	1337.9	1422.9	1465.9	1424.2	1426.3
27.335	0.27845	0	0	0	0	0	0	1.9793	0	11.32	3.2566	16.123	21.54	35.161	44.795	45.455	60.237	56.202	36.038	96.03	129.97	157.85	249.39	287.73	417.82	593.2	765.54	912.7	1213.1	1482.3	1826.3	2249	2678.6	3064.7	3406.6	3911.1	4245.6	4430.5	4685.6	5119.3	5609.4	5975.3	6012.2	6125.9	6094.2	6272	6143	6165	6228.6
25.785	10.894	0	0	0	0	0	0	0	0	0	0	0	7.7423	15.136	38.213	117.11	210.75	344.78	512.83	654.38	823.85	1072.8	1141.9	1329.7	1674.5	1660.4	1990.9	1946.4	2095.5	2184	2289.3	2444	2529.4	2659.6	2667.1	2806.5	2942.6	3018.9	3295.4	3367	3354.2	3546.7	3522.3	3581.2	3729.6	3729.5	3722.6	3754.7	3901.2
13.726	1.5722	0	0	0	2.1686	0	0	0	27.66	57.693	107	202.75	285.19	415.72	511.22	639.1	778.05	857.13	952.76	1140.7	1285.5	1360.7	1616.3	1864	1956.9	2278.8	2678.7	2633.3	2878.1	3069	3257.9	3333.9	3566.3	3651.8	3772.9	3918.5	3961.7	4146.8	4301.8	4542.8	4645.2	4663.5	4730.1	4803.1	4926.6	4950.7	4982.9	5057.7	4944.4
3.1397	0	0	4.9024	0	5.2513	1.3925	7.6213	0	9.9504	12.775	21.324	19.964	41.349	41.455	60.689	64.273	74.525	114.24	147.38	200.11	238.95	283.44	327.83	388.81	461.3	513.56	619.62	732.82	824.57	946.34	984.45	1073.7	1152.7	1265.7	1396.5	1424.2	1473.6	1553.5	1689.2	1756.1	1871.9	1918.9	2011.7	2053.2	2099.5	2156.5	2272	2263.8	2292.9
11.217	6.852	0	0	0	0	0	29.078	75.17	144.38	227.13	356.63	501.16	673.21	869.26	1043.2	1265.1	1566.9	1927.3	2289.5	2565.8	2951.3	3262.3	3623	3931.6	4325.4	4778	5142.9	5699.8	6167.6	6559.6	6823.5	7161.8	7604.6	8066.6	8070.2	8427.2	8566.5	9441.3	9004.3	9470.6	9802.4	10025	10201	10257	10389	10626	10714	10652	10709
0	0	0	0	2.2252	2.2302	8.5193	7.9389	12.217	29.617	74.048	129.6	185.08	272.1	368.15	511.94	656.12	825.9	959.97	1142	1316.4	1474.3	1562.5	1775.4	1893	1965.2	2109.5	2271.3	2383.9	2523.1	2531.8	2737.2	2760.2	2789.5	2917.7	2958.6	3009.5	3120.5	3196.3	3341.6	3346.8	3411.3	3474.4	3487.2	3553.3	3541.7	3577.1	3654.5	3612.3	3651.1
19.635	5.5435	0	0	0	0	0	0	0	0	0	0	0	0	0	0.84146	16.473	65.571	123	215.29	313.94	509.72	698.92	981.26	1270.6	1559.4	1969.1	2393.8	2700.5	3094.3	3470.7	4027.3	4366.5	4890.8	5481.7	5868.9	6309.6	6619.7	7121.8	7257	7892.6	7918.2	8274.5	8800.3	8850.1	8768.9	9106.3	9129.3	9285	9531.2
1.0205	7.2692	0	0	0	0	0.88641	0	1.2786	4.5748	9.8516	13.794	1.3419	4.0564	0	0	0	4.5167	5.7448	9.389	37.024	49.442	82.641	154.93	234.6	344.22	486.96	579.82	743.65	923.1	1086.9	1273.9	1399.2	1639.3	1812.4	1973.4	2215.2	2375	2549.6	2698.2	2783.9	2914.9	3033.5	3204	3109.8	2731.1	3150.4	2867.7	3255.1	2985.5
1.5387	0	0	1.4208	2.4441	0	5.7505	1.3948	9.4177	11.361	32.956	52.148	119.58	186.47	324.4	436.46	590.08	816.27	956.92	1324.3	1350.4	1563.1	1725.4	2185.7	2155.4	2429	2686.1	2851	2996.1	3213.8	3503.1	3668.1	3847.7	3946.6	4080.9	4196.7	4320.2	4610	4581.3	4725.3	4831.5	4878.1	4940.2	5018.2	5123.7	5096.8	5095.2	5183.8	5074.4	5139.3
3.7866	0.61562	0	0	0	3.4696	2.8657	0	0	0	0	0	2.6534	5.0405	7.9358	2.2942	6.4755	33.719	65.554	112.59	153.04	252.86	370.25	452.71	591.73	673.78	806.61	945.13	1093.6	1274.1	1430.1	1646.2	1894.8	2142.7	2356.7	2576.5	2797.1	2955.3	3236.3	3333.4	3518.7	3748.1	3823.4	4164.3	4276.1	4264.5	4478.4	4434.9	4533	4677.3
0	1.8965	0	4.5848	0	9.3232	0	3.2784	0	0	0	0	0	0	0	0	17.364	36.773	51.337	73.523	117.36	118.81	149.78	178.82	204.99	178.74	221.14	250.4	301.05	420.55	491.25	506.95	546.45	577.55	633.37	688.62	821.89	916.53	1131.4	1255.2	1341.8	1510.8	1496.2	1653.7	1668.1	1851.3	1902.8	1901.6	1956.2	2072.6
0.88879	0	0	0	0	11.507	0	8.2201	0	0.60679	0	2.1415	0	0	0	0	0	0	2.2554	12.365	22.556	62.025	112.2	171.76	206.31	301.68	357.18	458.32	604.34	801.99	882.74	1017.8	1237.9	1332.9	1608.8	1739.8	2019.8	2237.6	2507.1	2701.6	2952.6	3102.2	3165.4	3349.1	3394.6	3391.7	3574.5	3569.1	3693.9	3642
17.785	13.878	0.56542	6.0187	0	0	0	0	0	0	0	0	0	0	0	0	0	11.627	31.922	51.673	89.37	135.99	237.41	328.88	444.67	580.41	700.4	812.31	945.09	1099	1271.6	1406.8	1563.6	1669.2	1809.1	1979.5	2055	2199.3	2276.5	2351.1	2408.4	2527.6	2605.3	2573.4	2642.4	2693.1	2679.7	2687.9	2644.7	2587.1
0	0	0	2.1703	1.6771	8.2991	9.6884	20.701	9.3309	6.8716	8.9035	15.372	18.672	37.408	75.967	100.61	154.74	222.82	364.79	503.32	641.98	805.41	1032.6	1196	1455	1629.5	1918.9	2124	2412.4	2666.5	2928.7	3062.1	3344.9	3542.1	3841.2	4087.5	4214.6	4305	4449.3	4657.7	4815.8	4849.9	5012.4	5072.1	5095.2	5193.5	5024.8	5244	5154.4	5201.1
8.3014	5.4125	0	5.9656	0	3.7328	0	0	0	0	0	0	0	0	0	0	0	0	0	0	4.2154	47.246	102.34	168.35	202.96	257.99	332	407.32	527.87	666.14	794.54	883.02	1005.6	1127.6	1321.9	1461.1	1671.7	1809.1	2059.5	2182.7	2366.2	2619.9	2627.8	2771.8	2921.7	3007.9	3136.4	3169.7	3175.8	3314
24.735	18.026	0	5.4293	0	0	0	0	0	0	0	0	0	0	0	0	0	0.66772	22.337	57.337	69.699	90.4	131.06	163.12	219.53	258.01	317.1	327.65	393.62	442.37	522.34	633.37	724.18	817.45	875.74	977.68	1084.1	1183.6	1254.8	1398.8	1454.6	1540.5	1588.9	1607.1	1668.2	1706.7	1798.2	1987.1	1962.1	1978.7
22.165	11.459	0	3.2535	0	0	0	0	0	2.2726	8.27	16.688	41.075	82.502	112.75	180.91	263.12	388.17	527.01	719.07	881.02	1106.4	1252.1	1464.8	1736.7	1824.5	2020.7	2140.5	2345.9	2447.4	2616.3	2581.3	2699.1	2730.9	2927.9	3018.9	3080.2	3123.7	3417.2	3469.6	3430.2	3524.8	3402.6	3447.9	3715.3	3730.9	3757	3817.3	3682.4	3645.8
1.8852	0	0	0	0	6.3659	7.6533	0	0	0	9.4659	37.044	91.161	166.49	259.89	339.11	451.14	531.55	609.99	716.31	757.78	844.64	936.42	1014.7	1111.8	1207.4	1319.8	1460.2	1562.8	1688.8	1776	1905.9	2097	2238.6	2335.2	2416.9	2515.8	2554.5	2646.5	2741	2739.9	2832.6	2834.2	2938.7	3013.6	3125.1	3108.2	3147.2	3111.3	3232.4
13.489	12.114	0	0	0	0	0	0	0	3.057	0	0	0	0	7.9485	23.793	24.713	45.662	80.649	101.17	149.99	180.49	240.99	285.38	353.56	401.01	483.39	592.71	631.29	773.76	847.17	1062.9	1322	1447.8	1577.8	1773.5	1972.1	2114.3	2275.2	2408.9	2646.2	2788.4	3029.7	3081.9	3195.2	3176.6	3334.2	3429.3	3451.5	3565
1.6707	0	0	0	13.033	2.6119	4.4834	1.1369	0	0	1.8783	0	0	0	0	0	0	0	0	0	0	0	16.511	36.993	93.741	166.14	276.8	464.32	725.2	926.43	1171.2	1386.5	1693.4	2003.4	2159.4	2309.7	2476.1	2639.6	2921.7	3110.9	3085.2	3338.6	3315.3	3399.9	3280	3536.8	3558.7	3629	3619.7	3598.5
0	0	0	8.901	0	8.5982	1.546	6.8079	11.996	28.336	29.665	43.42	49.84	68.471	100.28	113.61	111.45	142.85	179.09	221.12	296.91	384.2	464.89	578.58	691.63	804.9	889.65	1018.5	1168.9	1291	1470.8	1558.1	1704.6	1883.3	2084.8	2229.8	2279.7	2488.9	2520	2748.4	2859	2958.5	3200.2	3303.2	3279.6	3347.5	3493.6	3434.3	3475.9	3525.7
5.8437	2.9538	0	0	6.2083	0	0	9.5889	22.4	51.46	98.81	168.22	266.46	376.73	562.55	771.17	942.68	1155.7	1475.3	1756.8	2037.6	2370.1	2641	3107.7	3348.9	3631.6	3977.8	4295	4466.1	4912.5	5100	5622.3	6024.7	6088.6	6549.1	6921.6	7019	7433.5	7393.8	7812.6	7834.7	8133.2	8191.4	8515.9	8711.9	8677	8765.4	8946.6	8988.8	9071.2
0	1.3315	0	0	0	2.167	18.096	5.7503	29.624	49.31	70.766	110.08	158.52	201.38	251.54	336.8	412.22	537.2	670.36	764.91	864.61	1044.6	1209.5	1402	1560.2	1790.6	2015	2231.5	2455.8	2693.8	2950.3	3138.2	3449	3763.1	3992.9	4184.7	4266.7	4520.5	4780.6	5037.1	5289.8	5530.4	5698.8	5873.4	5902.3	5971.5	6145.6	6252.8	6373	6530.8
20.149	5.9433	0	0	0	0	0	0	0.37793	7.6554	4.1078	32.969	86.64	172.79	231.17	370.28	558.78	773.97	1038.7	1265.3	1562.7	1849.3	2135.3	2552.1	2813	3249.9	3433.8	3877.5	4275.1	4528.3	4982	5172.9	5403.5	5944	6343.5	6548.2	6873.3	7179.4	7482.8	7718.3	8052.5	8146.3	8240.3	8532.2	8626.6	8618	8806.6	8982.9	8870.5	8775.6
0	0	0	0	0	10.433	7.5288	13.145	0	0	1.7074	6.8847	4.1307	12.115	9.493	34.03	57.529	95.522	141.72	189.84	282.38	355.56	464.65	532.66	694.73	686.39	733.51	842.99	958.04	1066.4	1183	1258.7	1319.4	1343	1404.5	1415.5	1595.2	1710.5	1881.1	1921.4	2014.7	2080	2027	2074.8	2180.3	2350.9	2361	2384.6	2459.4	2451.8
15.428	5.8668	0	0	2.9019	0	0	2.2767	13.004	8.474	15.269	14.115	11.085	39.93	77.181	139.19	234.18	325.17	415.9	546.11	645.78	828.14	933.33	1091.8	1201.6	1414.7	1531.4	1584.9	1730.1	1783.6	1947.2	2004.2	1915.7	2074.7	2308.9	2467.6	2550.3	2651	2795.5	2811	2992.2	3001.3	3117	3324	3281.5	3280.2	3575.6	3552.3	3517.9	3498.8
16.38	15.942	0	5.5911	0	0	0	0	0	9.6645	12.373	26.442	25.735	70.284	99.824	168.78	285.19	441.65	702.18	928.75	1199.5	1592.2	2006.5	2447.6	2805.2	3192	3661.1	4023.9	4416.8	4913.4	5158.1	5574.2	5964.2	6461.4	6902.5	7176.8	7502.7	7660.9	8046	8337.9	8223.7	8557.7	8708.4	8600.8	8828.2	9174.4	9110.5	9322.7	9628	9459.7
0	0	0.84873	0	8.7682	3.897	1.5811	7.4211	2.4015	21.704	19.682	11.603	20.364	26.796	35.639	26.742	39.83	49.832	61.558	89.364	156.87	200.93	259.28	299.52	404.26	419.72	521.57	596.16	741.97	853.5	914.1	1012.5	1164	1185.8	1241.1	1429.2	1463.1	1600.5	1626.2	1676.5	1790	1835.1	1863.4	1883.7	2019	2051.3	2094.1	2160.4	2125.4	2102.1
5.0294	1.8469	0	0.70495	0	2.0603	0.29006	0	0	0	0	0	8.3946	15.072	26.076	60.539	96.397	131.62	196.12	275.41	346.04	420.15	544.89	672.15	853.78	948.77	1099.2	1323.4	1557.6	1759.4	2037.6	2148	2421.2	2655.9	2872	3105.2	3425.6	3539.8	3713.4	3925.4	4238.6	4262.3	4501.4	4543.6	4687.7	4786.8	4864.2	4902.3	4899.6	4869.8
4.1319	7.5127	0	0	0	0.4965	0	12.953	28.729	96.056	161.3	245.73	369.54	491.61	599.76	707.04	838.71	970.68	1109.2	1219.2	1303.3	1426.8	1550.9	1690.7	1802.7	1984.2	2146.7	2360.8	2601.8	2858.3	3059.6	3171.7	3471.3	3832.2	3922.9	4071.8	4443.5	4652.1	4911.6	4974.2	5202.2	5495.5	5445.1	5474.3	5549.2	6392	6522.7	6465.1	6469.8	6753.8
7.204	0	0	0	0	2.538	0	0	0	0	0	0	0	0	0	0	0	0	0.18033	10.048	20.678	71.336	119.35	175.87	240.63	371.65	455.93	614.38	704.84	842.78	925.51	1209.8	1395	1537.4	1705.7	2009.1	2156	2143.2	2297.5	2477.3	2547	2760.9	2888.3	2900	2956.8	3054	3141.1	3099.6	3128.8	3266.7
8.9156	2.9609	1.683	0	0	1.768	0.40849	0	0	0	0	0	0	0	0	0	0	0	0	0	0	0	0	0	0	0	25.216	51.642	110.93	212.87	311.84	470.31	634.24	786.22	982.14	1113	1541.2	1395.5	1625.1	1663.8	1811.3	1954.6	2087	2070.2	2184.4	2152.2	2202.8	2199.2	2200.5	2239.7
16.302	20.173	5.8468	1.2336	0	0	0	1.6272	12.399	62.857	133.3	209.89	310.72	450.66	612.36	801.37	935.82	1203.8	1441.2	1758.5	2163.3	2490.3	2912.2	3918.3	3619.3	4791.8	5142.4	5819.3	6229.2	6824.5	7506.3	8245	8240.4	8725.4	9318.5	9790.2	10394	10689	10989	11480	11731	11875	12112	12098	12380	12626	12625	12721	13114	13156
16.011	12.659	3.225	0	0.10204	0	0	0	0	0	0	0	0	0	0	0	0	0	30.538	45.809	88.262	119.39	180.64	218.77	239.66	281.78	337.98	370.41	440.07	516.51	564.27	595.64	653.97	751.55	788.11	936.23	923.31	1001.9	938.47	1073.8	1077.8	1114.4	1185.3	1279.9	1410.7	1358.9	1369.4	1394.6	1449.8	1505.6
0	0	0	0	3.1947	9.3688	10.689	5.321	14.89	8.5479	25.265	34.627	41.297	62.533	41.79	121.18	179.09	249.5	302.37	546.3	703.17	938.19	1216.3	1476.8	1814.7	2071.4	2401.4	2833.3	3026.8	3419.3	3732.6	4144.2	4726.5	5407.6	5618.4	6016.2	6488.6	7104.9	7550.5	7936.4	8320.9	8542.8	8773.4	8835.1	9423.7	9642.8	9788.2	9859.3	10008	10061
0	0	0	4.8505	4.9872	0	20.145	6.5482	14.033	0	0.3379	0	0	0	3.7085	0	0	0	4.6842	16.01	19.245	30.334	88.866	123.68	149.18	182.01	223.77	320.04	418.53	524.49	691.84	803.8	951.43	1094.3	1247.2	1449.5	1673.7	1778.2	2037.5	2123.9	2399.9	2557.9	2612.2	2788.3	2985.1	3019.2	3170.3	3167.3	3345.9	3616.5
20.025	15.354	0.66163	6.5483	0	0	0	0	0	0	0	2.2664	0	15.763	46.704	88.894	129.03	186.6	311.5	395.55	487.58	504.41	598.49	739.56	751.89	867.87	970.96	1064	1334.2	1304.7	1306.1	1442.1	1534.3	1607.1	1721.5	1892.2	1933.4	2082.9	2147.9	2267.1	2288.9	2424.7	2503.6	2560.1	2586.7	2630.7	2721.7	2752.9	2737.5	2769
0	0	0	3.2541	3.4523	10.606	15.278	5.5687	12.416	22.99	38.456	59.748	130.04	210.79	278.68	414.37	580.75	506.89	814.56	802.49	1075.3	1120.3	1358.2	1582.9	1744.2	1994.5	2199.9	2420.1	2613.5	2832.6	2976.5	3210.6	3489.1	3593.2	3792.3	4057.8	4177.5	4454.6	4497.2	4837.3	4976.6	5157.3	5347.6	5272.7	5293.8	5352.7	5553.3	5476.8	5549.2	5604.6
4.1237	0	0	0	0.080641	1.2558	2.4975	0	0	0	0	0	0	8.7747	11.749	49.437	92.509	158.49	272.6	378.12	491.49	699.2	754.99	975.3	1152.4	1377.2	1857.7	2254.2	2117.4	2638.8	2960.5	2963.8	3268	3441.9	3751.8	3805.5	4043.3	4104.3	4343	4592.8	4576.1	4717.9	4741.3	4935.1	4930.9	4941.2	5093.1	5035.9	5091.9	5183.6
11.802	7.5684	0	0	0	0.82175	0	8.165	4.1645	0	0	2.2695	4.7646	1.1741	11.828	9.1906	17.388	11.076	19.661	27.949	30.029	46.518	79.333	140.4	242.81	372.44	536.35	696.47	884.66	1170	1460.6	1823.3	2274.2	2650.5	3241.3	3529.5	4104.6	4577.6	4965.2	5347.2	5696.9	5972.6	6319.9	6551.3	6766.9	6735	7023.3	6960.5	7275	7284.1
10.885	17.116	1.3312	0	0	0	0	0.14371	0	0	0	0	45.61	141.56	305.44	529.47	793.38	1108.9	1537.5	2003	2419.4	3039.1	3523.8	4111.5	4767.6	5220.9	5788.3	6442.3	6908.4	7225.9	7675.9	8368.8	9145.5	9542.3	10248	10318	10737	11106	11467	11386	11806	12260	12209	12411	12489	12631	12889	12640	12396	12140
0	0	0.026869	0.72425	0	0	6.5123	14.645	20.351	24.603	27.569	26.695	32.287	26.162	42.047	33.733	49.309	44.109	57.438	81.357	115.59	180.15	248.94	346.22	455.82	561.27	733.08	878.17	1108.2	1235.9	1510.4	1669.3	1888.4	2034.2	2199.6	2463.5	2570.3	2811	2894	3097.1	3198.3	3401.6	3449.4	3491.1	3604	3642.7	3692	3785.5	3741.9	3742.9
29.938	4.5081	0	0	0	0	0	0	0	0	0	0	0	0	0	0	0	0	0	0	0	0	49.15	122.12	226.04	362.28	474.51	650.8	844.23	1041.2	1290.8	1451.8	1791.4	2095.9	2374	2627.7	3034.1	3202.6	3458.9	3490.9	3552.6	3778.9	4254.6	4345.4	4524.5	4576.2	4746.8	4969.1	4865	4810.4
0	0	0	2.8472	0	3.0201	2.8091	4.8277	0	0	0	0	0	0	0.92303	0	3.9305	9.4305	63.7	111.86	194.58	290.43	385.27	502.03	711.34	944.44	988.47	1043.6	1222.8	1479.7	1617.3	1940.4	2164.6	2369.6	2671.6	2842.7	2852.2	2928.7	3046.1	3302.8	3435	3497.1	3688.1	3599.7	3623	3687.8	3732.3	3845.5	3870.5	3960.7
25.094	0	0	0	0	0.68907	0	0	0	0	0	0	0	0	0	0	0	0	1.453	27.117	49.03	92.778	140.98	196.97	223.43	266.3	316.97	379.59	423.95	486.09	546.97	581.13	629.05	699.19	748.22	710.88	870.85	865.7	912.07	809.13	868.38	896.03	1078.3	992.88	998.76	1037.7	1117.8	1088.5	1002.6	1024.3
10.477	8.9957	0	0	4.2734	0	0	3.1137	0	11.777	14.113	11.567	3.6189	18.748	39.321	49.966	90.071	114.48	198.71	262.96	354.61	440.47	555.3	651.42	773.36	870.26	1102.2	1210.9	1382.3	1619.7	1781.8	1905.6	2120.7	2283.3	2334.4	2515.4	2511.4	2715.6	2768.8	2913.3	2965.2	3031.7	3213	3308.6	3500	3502.6	3586.8	3636	3657.8	3678
5.5443	10.21	0	0.37742	0	0	0	0	0	0	0	0	0	0	0	25.803	75.546	158.99	295.05	387.37	526.79	717.86	881.88	1058.6	1210.4	1420.9	1565.9	1778.2	1677.9	2178.9	2323.1	2460.1	2592.6	2668.6	2844.2	2878.7	2963.1	3071.8	3108.1	3233.6	3271.4	3303.4	3382	3305.2	3430.3	3412.3	3403	3443.8	3379.8	3422.7
2.2086	0	0	0	5.7008	0	0	0	0	0	1.2818	4.3375	12.446	32.197	48.926	83.702	159.36	222.53	296.75	379.55	495.76	609.55	787.42	1015.2	1206.3	1379.9	1673.1	1909.4	2145.4	2291.8	2625.5	2750.3	3250.9	3431.7	3536.4	3889.7	4100.9	4082.3	4499.8	4507.4	4827.6	4910.8	4919	5034.8	5169.8	5584.1	5638.5	5712.3	5636.3	5550.6
0	0	0	8.8963	10.652	3.3376	8.208	8.31	23.728	1.3242	17.534	0	14.672	2.8189	32.494	22.09	35.208	39.785	42.626	58.751	59.082	83.771	81.279	138.88	147.74	175.23	198.67	206.59	305.05	244.44	297.74	399.27	501.62	565.56	592.2	766.54	847.26	983.36	1040.8	1155	1241.8	1280.6	1331.4	1368.1	1424.3	1457	1433.8	1489.6	1489.4	1620.4
1.0987	11.169	3.8134	0.38272	0	0	0	0	0	19.953	41.721	60.863	93.021	105.03	145.29	160.45	194.32	236.2	297.39	360.54	387.29	452.87	486.72	581.63	683.13	738.12	813.08	934.13	1046.1	1129.3	1254.4	1291.4	1435.4	1459.6	1589.2	1732.6	1746.9	1813.6	2000.4	2053.6	2089.8	2047.8	2136.5	2440.1	2495.9	2674.7	2884.7	2683	2752.7	2813.2
11.372	0	0	0	0	0	23.092	0	0	0	0	0	20.596	75.026	146.63	219.4	341.4	487.67	645.65	824.94	1033.8	1285.8	1537.3	1833.6	2129.7	2340	2737.8	3028.4	3372	3702.2	4101.8	4480.1	4925.4	5290.6	5921.8	6368.7	6843.9	7154.9	7586.8	8177.4	8394.7	8601.4	8972.5	9058.6	9111.3	9239.5	9401.9	9668.1	9697.2	9985.3
0	0	0	3.1527	11.973	11.367	0	8.2816	9.717	5.1534	5.5107	13.505	20.831	26.902	40.567	36.623	49.715	65.63	69.966	72.523	84.539	96.112	121.4	145.85	147.78	161.81	185.67	223.33	259.86	348.54	372.31	470.63	533.07	650.86	763.53	929.55	989.35	1134.2	1226.5	1369.3	1485.6	1621.7	1738.7	1830.2	1962	2070.5	1982.5	2122.2	2107.1	2204.8
0	0	0	0	7.2297	12.916	19.207	9.9502	11.172	12.898	19.828	22.067	40.272	71.278	116.67	208.24	334.09	480.68	648.18	820.33	984.57	1155.3	1349.3	1512.3	1656.1	1893.5	1991.3	2181.5	2334.5	2196.6	2440.4	2512.7	2623	2662.4	2776.7	2806	2832.2	2842.4	2859.3	2860.5	2860	2849.3	2904.7	2933.5	2899.7	2897	2862	2885.7	2846.5	2813.2
0	0	0	0	0	8.4554	9.702	9.9089	21.989	18.614	36.431	75.317	140.29	268.81	333.94	455.74	693.97	832.18	1024.5	1239.9	1489.5	1855.1	1965.5	2223.9	2498.9	2689.4	3073.5	3052.2	3333.1	3584	3672	4298.4	4584	4926.6	4139.2	4464.1	4682.5	5208.7	5103.2	5032.5	5375.2	5571.9	6819.1	6463.2	7321.2	7351.6	7482.3	7658.4	7647.2	7815.4
0	3.1288	0.15515	0	0	11.01	2.1917	0	9.4168	50.472	130.1	211.9	379.23	542.65	751.02	1010.3	1289.2	1585	1884.3	2295.1	2599.4	3073	3555.8	3866.4	4170.7	4677.3	3582.1	5137.8	5326	5665.8	5957.4	6181	6503.6	6882.1	7284.8	7431.8	7357.9	7863.6	7626.2	7950.2	8120.5	8215.1	8531.1	8536.5	8668	8176.9	8332.5	8387.1	8553.8	8586.6
7.2737	5.2996	0	1.0797	0	0	0.17235	0	0	0	25.784	55.429	119.03	199.38	306.34	446.07	579.66	698.3	844.83	1035	1154.5	1334.5	1479.1	1756.1	1962.9	2090.3	2295.8	2547.8	2878.7	3030.2	3185.9	3365.7	3590.5	3827.3	4124.6	4432.1	4672.4	4946.2	4923.2	5043.5	5378.4	5559	5771.5	5867	5906.3	5975.6	6240.1	6228.8	6257.1	6353.1
10.163	4.2218	0	0	0	1.1503	0	10.708	6.9887	2.6522	9.3348	27.729	66.098	129.71	231.69	341.59	481.57	631.38	854.32	1065.3	1288.7	1628	1924.3	2241.5	2607.6	2820	3121	3613.3	4122.6	4366.6	4674.6	5069.2	5550.7	5828.5	6156.1	6557.7	6866.7	7055.5	7568.4	7727.5	7992.7	8124.1	8381	8412.1	8974.4	9093.4	9286.9	9085.5	9357.7	9384
24.98	4.6045	0	0	0	0	0	0	0	0	0	0	4.5465	12.025	74.609	121.6	261.27	378.56	562.26	754.55	1061.1	1375.8	1752.5	2119.1	2578	2581.3	3007.8	3272.2	3969.7	4004.7	5182.9	5019.1	5305.8	5643.2	5846.8	6203.5	6429.9	6326.5	6406.5	6671.9	6951.1	7118.9	7393.7	7727.1	7845.5	8034.2	8044.4	8073.7	8464	8309.8
10.01	0	0	7.1444	0	2.1973	3.7292	3.7309	2.3111	13.615	21.105	56.019	102.63	195.97	298.65	419.49	530.02	796.99	902.64	1255.5	1489.2	1771.8	1976.3	2304.6	2530.2	2846.3	2729.7	2872	3194.3	3473.8	3627.8	4371.3	4622.8	4926.9	5183.6	5420.1	5572	5675.3	5333.9	4884	5833.7	6392.7	6270.2	6420.4	6517	6059.8	6562.5	6619.7	6677.2	6288.6
16.153	4.079	0	0	0	4.2736	4.2987	2.0536	0	4.0894	1.4784	1.0246	0.35274	0.18748	0	0	18.889	61.842	148.98	252.76	399.31	596.3	826.42	1114.3	1396.3	1658.4	1967.1	2287.6	2706.1	3106.3	3542.3	3850.1	4261.2	4660.4	5199.2	5603.6	6170.4	6500.2	6774.3	7119.7	7668.6	7833.1	8086.4	8452	8632.2	8893.4	9190.1	9109.3	9426.7	9432.3
0	6.3875	0	0	9.6317	5.6468	0	8.9717	6.7425	7.2813	0	2.619	3.1057	0	0	0	0	0	0	7.7644	31.325	86.908	137.96	180.17	237.36	353.83	423.02	543.72	633.23	763.2	840.97	984.72	1125.9	1324.9	1488.8	1690.8	1801.7	1957.4	2068.5	2274.2	2416.1	2555.8	2727.2	2793.3	2916.7	3020.3	3118.3	3047.3	3091.5	3168.8
4.8315	4.3821	0	0	0	0	0	0	2.7664	15.245	29.92	57.855	96.23	146.01	218.55	297.57	365.81	457.11	553.17	680.67	778.26	897.05	1028.5	1164.7	1260.8	1500.9	1647.6	1722.9	1963.9	2095.4	2194.5	2312.5	2420.3	2703.6	2794.8	2977.3	3008	3302.5	3336.1	3393.4	3481.9	3663.5	3550.9	3725.3	3826.3	3867.2	3961.8	3949.5	3913.7	3942.3
14.963	14.658	11.857	0	0	0	0	0	0	0	0	0	0	0	0	0	1.6571	8.1412	39.759	103.92	173.49	269.46	374.78	498.27	648.44	776.13	931.77	1103.6	1280.8	1420.9	1607.2	1806.6	1953.4	2105.7	2241.4	2443.1	2508.7	2559.1	2674	2790.2	2832.9	2894.9	2962.6	3012.6	3084.7	3170.6	3168.1	3217.4	3310.1	3460.3
6.896	0	0	0	0	1.7464	5.2576	1.5034	10.893	0.65291	0	7.0838	18.191	50.884	61.542	106.23	125.38	144.99	213.14	227.4	282.81	305.91	370.18	432.46	662.61	778.84	942.55	1140	1341.2	1628.3	1843.2	1726.9	1886.5	2418.8	2367.3	2785.9	2814	3192.7	3531.6	3726.1	3992.3	3550.4	4144.3	3889.3	3861.6	3847	3960.7	4056.8	4058.8	4045.1
8.1836	0	0	0	0	3.6962	19.008	11.181	20.189	34.796	21.739	28.435	35.402	45.266	40.032	40.235	52.058	52.931	69.394	84.315	123.33	134.76	180.28	245.29	328.18	409.77	500.78	670.49	758.17	934.2	1113.3	1452.4	1631.6	1831.4	2049.2	2292.4	2253.9	2435.9	2996.7	3262.7	3191.4	3068.5	3511.3	3812	4002.2	3869.6	3937.5	4083.7	4019.5	4109.4
0	15.087	0	1.2737	0	3.311	1.9992	0	11.433	21.726	51.684	133.26	273.98	432.52	636.91	887.63	1167.6	1539.2	1733.1	2469.6	2670.6	3064.2	3598.5	3878.5	4503.1	5129.6	5580	5953.9	6382.7	8053.3	8493.8	7787.5	8149.8	8732	9097.1	9281.4	9595.5	9999.6	10193	10583	11003	11082	11377	11560	10678	11894	10204	12282	10932	10545
1.6821	7.1693	4.9362	1.5999	0	0	0	0	0	0	0	0.3128	15.97	21.869	33.793	46.779	65.496	114.52	174.74	251.78	337.64	451.59	589.59	772.71	997.41	1115.2	1341.5	1611.9	1765.5	1989.4	2218.2	2484.4	2724.1	3014.1	3262.3	3499.1	3694.4	3834.3	3914.1	4186.8	4330.3	4582.7	4674.1	4770.4	5004.5	4903.4	5073.2	5219.7	5386.6	5550.9
20.85	20.235	0	0	0.44237	0	0	0	0	0	0	0	0	0	0	0	0	7.5559	21.115	45.941	62.751	91.149	121.63	181.84	253.67	352.06	444.05	535.84	604.38	774.52	822.83	947.67	1056.9	1241.1	1417.8	1519.6	1795.9	1957	2032.1	2139.8	2353.3	2483.7	2640.1	2776.3	2857	2996.1	3161.1	3177.5	3254.9	3403.4
0	2.6875	0	0	7.2312	5.9602	0.47437	6.0196	4.8194	6.8945	9.8114	8.5503	14.036	15.464	17.101	31.281	61.97	92.804	113.04	167.63	175.56	242.22	312.87	402.31	456.65	548.56	610.02	714.14	811.43	923.07	1028.2	1048.4	1193.8	1207.4	1319	1310.4	1404.1	1542.1	1637.7	1657.4	1738.4	1713.8	1818.1	1977.9	2079.2	1865.5	2021.8	2048.3	2064.5	1996.4
0	0	0	0	3.7189	5.2312	8.7687	19.052	19.365	63.05	59.499	87.568	132.89	177.26	194.75	224.39	264.13	285.48	338.66	327.76	439.82	550.33	710.07	849.31	1037.5	1206.7	1405.4	1657.5	1822.4	1989	2259.7	2413.7	2725.1	2956.8	3147.9	3365.1	3163	3832.2	3994	4116.6	4250.5	4397.7	4537	4647.7	4858.1	4967.5	4791.9	4860.2	4888.7	4911.8
0	0	2.1534	0	2.5697	7.1505	9.974	13.791	13.634	14.383	10.768	18.389	16.015	22.656	18.441	43.681	76.172	114.91	172.61	248.42	347.46	495.27	632.59	838.54	1055.2	1351.2	1677.2	1997.5	2339.3	2709.5	2966.6	3429.1	3758.4	4129.5	4699.2	4803.1	5163.8	5450.7	5680.9	6050.8	6227.6	6360.8	6653.8	6864.5	6828.2	6902.6	7225.8	7138.2	7119.9	7286.3
20.683	3.1419	0	0	0	0	0	3.3354	0	0	0	1.1288	18.547	25.649	60.134	105.96	162.64	219.82	268.31	331.15	379.73	359.28	408.39	548.88	639.77	816.93	944.5	1116.8	1269.9	1524.3	1665.7	1913.5	2132	2392.3	2721.5	2903.4	3261.3	3493	3678.8	3933.2	4204.9	4428.9	4597.5	4918.9	4942.9	5058.8	5152.3	5205.8	5191	5343.9
0	0	0	0	12.947	25.532	35.886	35.017	48.095	87.614	89.868	102.48	108.58	130.18	127.89	168.31	204.97	271.56	361.58	382.58	505.68	619.85	660.41	793.78	890.46	1095.3	1159.1	1373.7	1479	1621.2	1843	1876.1	2183.8	2408.5	2679.6	2615.1	2694.6	2895.7	3014.5	3074.1	3170.1	3241.1	3454	3437.4	3564.1	3506.3	3594.4	3648.9	3627.4	3578.1
23.61	13.483	1.9106	1.9089	0	0	0	0	0.45154	36.777	66.705	106	168.15	195.28	234.33	287.05	330.6	370.85	408.44	470.59	464.75	530.08	579.05	660.55	699.64	806.75	869.83	961.66	1086.3	1204.8	1380.9	1551.5	1761.3	2042.2	2240.7	2396.1	2531.9	2812.3	2974.1	3077	3209.3	3331.1	3355.2	3442.4	3490.4	3601.6	3604.9	3627.6	3730.3	3804.6
0	1.7752	0	0	0	3.6543	4.3503	0.70527	0	1.1912	1.4977	4.1781	20.982	51.648	86.109	135.02	191.45	239.59	338.91	409.02	529.32	648.21	682.12	767.87	852.78	923.55	1007.4	1050.9	1102.9	1160.5	1237.9	1427.8	1544.6	1600.3	1709.6	1720.2	1746	1856.1	1837.5	1780.5	1786.6	1813.4	1874.1	1863.8	1940.3	1829.2	1858.9	1874.9	1948.9	1947.6
2.8561	10.875	0	0	0	0.21503	7.0854	0.35686	19.771	41.852	107.64	176.01	290.19	368.87	471.5	687.82	654	956.08	1106.7	1287	1476	1742.7	1902.1	2172.2	2345.4	2617.4	2797.2	3096	3260.7	3533.9	3559.5	3651.6	3812.9	3720.7	3908.3	4116.7	4228.7	4518.1	4444.2	4613.2	4710.2	4803.4	4855.3	4819.8	5037.9	4946.2	5072.8	5123.8	5080.2	5138.9
0	0	0	0	0	2.7121	16.374	8.6643	5.4821	16.053	21.135	38.58	57.52	113.88	155.41	249.4	344.04	476.71	632.2	847.25	1008.7	1261.4	1432	1793.8	2054	2253.3	2560.4	2861.3	3087.2	3472.6	3772.8	4085.6	4417	4788.9	5127.6	5417.3	5720.3	5917.1	6281.6	6518.3	6619.6	6801.7	7127.4	7212.9	7257.8	7343.7	6984.8	7383.5	7465.8	7645.6
0	0	0	2.1124	7.4615	10.314	11.911	11.209	16.062	14.567	18.797	18.184	18.739	13.385	9.4737	23.418	27.584	34.801	50.421	52.957	86.565	129.8	199.74	280.91	374.56	489.4	666.4	831.96	980.31	1152.1	1332.1	1582.3	1807	2026.6	2304.5	2570.1	2778.7	3047.6	3181.3	3368.3	3617.6	3839.9	4004.8	4032.8	4215.9	4170.4	4321.6	4427.7	4548.7	4784.3
0	0	0	0	12.577	11.441	37.807	34.721	81.19	64.481	113.94	168.91	194.24	250.98	311.97	401.58	465.18	541.14	602.86	692.69	754.96	802.19	885.1	940.84	1010.4	1088.6	1133.6	1289.9	1359.4	1481.3	1619.4	1841.3	1980.8	2222.9	2427.4	2610.5	2814.2	2963.2	3177.8	3325.3	3519.4	3687.9	3886.6	3871.9	4095.6	4121.9	4162.5	4310.1	4195.8	4301.1
15.058	9.1611	0	1.6584	0	0	0	0	0	0	0.10949	0	0	0	7.4026	5.1181	50.989	62.32	148.57	258.16	356.07	378.4	613.03	856.86	1022.6	1169.7	1134.1	1494.6	1595.6	1505.2	2054.5	1701.5	1885.5	2020.3	2160.7	2254.3	2324.4	2346.3	2460	2448.6	2566.1	2625.9	2545.3	2526.5	2516.9	2633.7	2682	2642.8	2644.8	2671.1
2.2937	0	0	0	0	0	12.386	10.352	10.118	19.862	9.3279	15.324	14.183	26.901	67.388	108.76	192.02	351.54	449.67	727.17	863.01	1107.9	1344.1	1406.8	1515.8	1629.3	1801.5	2276.8	2468.8	2614.7	2663.7	2443.6	2516.7	2621.3	2706.1	2724.9	2903.6	2860.9	3015.1	3099.5	3114	3174.8	3181.7	3303.5	3292.2	3350.9	3390.7	3386	3400.1	3453.1
2.0465	0	0	0	8.259	13.018	5.4058	31.083	21.849	36.808	26.072	52.379	45.486	55.237	49.191	62.115	56.424	84.972	92.998	130.62	173.33	197.17	254.08	348.76	447.75	540.72	608.98	685.28	764.5	887.43	971.39	1020.5	1111.6	1192.2	1274.7	1270.2	1293.6	1256.2	1260.4	1288.5	1524.3	1492.3	1451.7	1417.7	1486.9	1542.7	1521.7	1451.9	1622.3	1557.6
0.63525	0	0	4.0464	0	0.93174	5.9644	5.9177	11.898	26.053	76.92	120.66	178.57	280.45	379.87	514.84	676.5	788.58	1080.1	1256	1466.3	1581.2	1789.8	1851.5	2408.1	2641	2789.8	2919.3	3076.9	3357.7	3099.7	3712.8	4027.4	4314.1	4587.2	4809.5	4827.7	5010.6	5193.4	5492	5439.8	5761.3	5876.3	5975.8	6127.8	6159.9	6154	6281.9	6292.1	6428.8
15.32	2.5555	1.2581	0	0	0	0	0	0	0	10.877	42.532	114.51	207.61	355.14	528.38	796.77	1141.2	1519.8	1979.1	2450.5	3044.6	3651.4	4212.4	4776	5637.6	6313.6	6794.8	7489.1	7980.8	8631	8929.6	10183	10893	10810	11009	11753	12252	12695	12848	13512	13739	14593	14635	15927	16045	16817	16552	16757	16997
0	11.332	7.1196	1.5648	0	0	0	0	3.9678	3.202	4.7785	0	21.854	43.436	110.9	175.37	267.53	411.92	567.88	755.81	956.86	1191.5	1431.5	1688.2	1997.2	2332.4	2508.3	3024.2	3479.5	3799.5	4103.4	4370.7	4726.9	5040.3	5271.5	5671.8	5909.7	6212.9	6542.6	6259.2	6967.8	7737.7	7655	8391	7853.3	8067.6	8188.7	7643.7	8457.1	8075.9
22.482	6.5343	0	0	0	0	0	0	0	0	0	20.515	50.392	127.59	202.51	363.01	526.75	674.49	861.12	1036.5	1237.1	1415.9	1649	1848.4	2077.1	2307.8	2506.5	2782.8	2958	3240.4	3358.4	3461.5	3810.6	4125.3	4314	4499	4804.3	4963	5081.2	5133.6	5268.6	5490.6	5580.5	5802.7	5817.8	5846.1	5918	5909.9	6044.7	6089.4
7.689	7.2909	0	4.9055	0	0	0	9.7843	0	6.3457	1.0143	0.053354	0	4.1905	9.8156	5.5689	21.592	23.014	46.762	77.858	87.387	99.026	125.34	169.35	207.52	251.94	331.02	412.26	522.95	589.57	668.69	775.22	867.5	950.51	1029.3	1147.1	1187.8	1312.7	1359.1	1452	1484.6	1584.4	1607.1	1711.8	1768.7	1760.4	1782.8	1858.4	1819.6	1849.9
8.2285	0	0	0	3.8841	2.7327	5.7103	3.7881	0	1.0502	0	0	0	0	0	0	0	0	0	0	16.225	30.808	60.697	106.48	164.09	242.29	332.13	420.93	505.31	611.19	724.88	794.62	871.16	1006.6	1057.7	1135.1	1245.6	1242.8	1274.3	1393.1	1615.7	1621.8	1618.5	1630.1	1651.9	1679.7	1710	1705.6	1894.4	1809.2
0	0	0	5.847	3.7668	9.0891	4.162	5.7754	10.7	9.8417	12.053	5.7418	24.325	33.919	44.566	70.725	114.75	192.25	266.69	327.11	541.39	674.58	821.67	828.32	955.42	1149.6	1394	1558.2	1739.9	1525.6	1684.7	1784	2723.2	2228.6	2213.3	2851.1	3123.4	3280.1	2720.2	2929.3	3943.3	3840.7	3168.9	3693.6	3746.5	3922.8	3764.7	4059.9	4076.9	4175.5
3.7109	1.8784	0	2.0781	0	9.9114	0	6.5866	0	0	0	0	0	0	0	0.21306	26.047	45.9	94.28	162.34	200.34	268.96	325.66	438.59	612.52	807.06	1040.3	1294.8	1647.3	1908.9	2223.1	2562.6	2891.3	3110.9	3432	3674.3	3951.3	4178.2	4385.4	4692.3	4794.2	5024.9	5051.2	5081.3	5176.9	5316.1	5184.7	5304	5270.6	5277.6
18.252	3.9391	0	0	0	0	0	0	0	0	0	0	1.0166	33.717	40.389	115.85	192.17	259.96	325.72	394.92	451.02	594.82	618.59	749.64	803.82	992.26	1036.4	1217.9	1219.1	1395.1	1501	1748	1864.8	2090	2258.4	2433.9	2681.4	2761.9	2869.8	2898.8	3123.8	3263.7	3242.6	3357.3	3391.6	3479.9	3499.9	3507.3	3542.6	3557.2
0	0	0	0	2.2827	10.699	11.203	10.358	8.2027	27.583	45.348	80.049	130.8	190.96	232.77	299.32	375.8	478.54	701.35	839.96	1084.3	1313.8	1651.7	1827.1	2099.6	2361.7	2633.4	2994.5	3486.1	3779.6	4308.7	4109	4311.8	4555.3	4797.3	5133.1	5449.7	5784.3	5940.6	6269.1	6417.7	6708.3	7033.7	7058.8	7200.8	7159	7219.2	7214.9	7215.3	7409.6
2.5603	9.492	0	2.5983	0	2.1258	0	0	9.9849	0	11.485	8.8483	35.796	59.817	151.63	174.3	290.15	443.82	482.48	773.63	883.82	901.25	1006.3	1230	1669.3	1699.3	1797.3	1950.4	2270.4	2504.7	2846.3	2884.1	3099.4	3325.5	3535.1	3955	4114.4	4309.6	4463.1	4679.3	4985	5093.1	5132.9	5229.5	5375.6	5389.3	5637.9	5534.4	5127.3	5143.7
12.879	10.956	0	0	0	0	0	0	0	0	0	3.8183	29.76	47.212	84.999	128.12	184.63	306.45	494.41	710.32	855.95	1040.8	1279.2	1573.9	1774.6	2046.1	2380.1	3134.5	3151.5	3398.5	3749.5	4110	4381.7	4648.1	5077	5132.6	5250.5	5557.4	5661.3	6044.6	6271.5	6536.8	6583	6737.7	6924.7	7039.7	7122.6	7273.4	7506	7565.1
1.6593	1.8488	0	6.0169	0	1.5092	0	2.7744	5.5902	2.0201	4.4171	0	0	0	0	0	13.097	41.399	116.8	192.26	266.48	318.98	430.07	541.55	582.18	766.58	833.45	939.53	1134.7	1218.2	1458.6	1540.8	1717	1876.5	2079.2	2260.2	2463.1	2649	2785.3	2962.7	3120.5	3214.6	3450.2	3506.2	3577.2	3820	3833.6	3929.3	3862.9	3927.1
2.6467	6.6688	0	2.8874	11.562	6.1661	1.256	0	0	0	0	2.4462	0	0	0	0	0	0	0	0	27.452	81.546	188.75	291.07	457.5	666.07	883.41	1031.4	1142.7	1358.6	1575.6	1827	1979.2	2150.4	2357.3	2563	2728	2833.8	2965.7	3119.9	3190.1	3305.6	3402.7	3427.9	3486.7	3638.5	3839.4	3801.7	3944.6	3925.8
25.363	5.1374	0	0	0	0	0	0	0	0	0	0	0	6.9244	67.189	135.67	191.46	275.22	358.07	495.14	572.67	690.13	765.37	830.8	944.9	1056.7	1129.5	1207.5	1375.5	1557.8	1595.4	1692.8	1923.2	2117.6	2282.3	2433.8	2587.8	2726.7	2798.8	2753.6	2986.5	2968.1	3048.1	2948.6	3160.4	3230.7	3296.4	3168.1	3154.3	3174.1
0	0	0	0.2367	11.54	6.1638	3.2086	3.0049	4.4221	9.1381	4.1994	10.093	10.914	16.722	26.856	15.999	27.968	27.268	63.589	85.857	171.32	226.63	343.91	486.61	611.79	814.55	1051.6	1305.1	1636.2	1934.9	2322.6	2661.8	3152.4	3364.1	3788.8	4169.4	4539.6	4911	5330.6	5565.4	6007.4	6160.5	6243.6	6453.3	6599.1	6776	7017.9	7036.1	7054.6	7189.4
0.6061	3.0781	0	0	1.9117	2.8675	2.251	0	0	0	0.66177	1.8484	10.491	13.684	9.6907	5.5503	9.6379	31.413	47.226	78.685	154.86	240.23	383.06	571.07	725.5	885.78	1102.8	1283.6	1487.8	1629.1	1770.7	2058.5	2300.7	2537.3	2637.9	2843.1	3115.8	3175.9	3399.5	3574.7	3582.3	3718.7	3840.9	3888.2	4113.7	4119.5	4277.5	4350.7	4400	4333
0	0	1.5046	0	10.994	1.436	4.4562	6.0331	7.4598	18.392	0	9.5788	8.028	16.116	13.451	0	6.8711	0	0	0	23.541	19.424	49.283	97.732	129.13	188.46	245.77	329.61	436.15	559.19	683.69	763.11	901.93	1004.7	1083.4	1223.7	1351	1472.5	1576.7	1627.9	1735.4	1828.9	1849.4	1857	1965.5	1964	2067.6	1983.5	1921.9	1953.2
0	0	12.408	0.95456	15.986	0	0	11.987	0	25.507	35.297	70.396	102.02	195.25	221.68	234.48	318.08	384.1	492.62	497.26	616.27	777.62	903.97	964.73	1339.2	1365.1	1570	1600.7	1898.5	1967.8	2163.1	2416	2554.9	2659.4	2736.9	2968.8	3243.3	3219.8	3421.7	3477.8	3870.7	3885.8	3960.3	3925.4	4194.7	4257.2	4186.1	4412.3	4446.1	4411.9
26.148	5.3577	0	0	0	0	0	0	0	0	0	0	0	0	2.5534	26.204	71.415	121.67	182.9	249.54	337.71	431.85	548.03	718.75	905.47	985.37	1342.3	1420.2	1720.7	1999.6	2329.2	2432.7	2715.8	3031.9	3247.2	3337.6	3534.9	3582.6	3767.4	4001.9	4279.2	4392.3	4410.2	4476.7	4562.8	4714.8	4751.4	4731	4947.4	4838
22.048	6.5855	0	0	0	0	0	0	0	0	0	0	28.924	106.51	208.68	336.23	487.82	677.83	850.77	1032	1258.4	1499.4	1784.4	2174.2	2431	2841.3	3136.9	3379.7	3752.5	4065.1	4615	5029.1	5422.9	6019.2	6412.5	6857.5	7201.2	7394.5	7441.4	7814.6	8239.5	8418.8	8567.2	8511.4	8826.3	8800.2	8840.3	8778.9	9102.3	9022.9
11.911	4.5341	0	0	0.80247	0	0	0	0	4.314	23.387	38.78	68.567	114.92	183.28	280.31	411.7	571.29	766.99	946.44	1245.3	1578.3	1750	2077.3	2465.6	2795.6	3021.2	3639.8	3864	4361.2	4894.6	5192	5915.3	6459	6917	7284.8	7694.2	8160.1	8545.8	8695.1	8915.7	9025.5	9056.4	9414.4	9456.5	9262.3	9878	9874.9	9887.2	9995.6
2.2945	7.8352	0	4.9778	3.7573	0.85194	0	0	0	1.1749	7.5456	6.1866	21.842	33.528	53.136	82.738	134.82	190.88	262.49	351.35	440.62	540.35	615.19	726.04	834.17	978.69	1033.8	1150.7	1292.4	1398.5	1484.8	1631.5	1755.7	1950	2103.4	2247.7	2355.8	2484.9	2686.4	2812.1	2866.2	3044.3	2857.6	2971.3	3075.9	3221.7	3230.8	3286.9	3354.5	3372.9
0	2.0946	0	0	4.5497	1.1848	7.0206	5.9567	3.0627	0	11.006	20.396	44.519	76.791	107.82	166.37	225.04	357.54	454.5	429.51	541.99	721.02	728	813.46	844.56	1013.8	1076.4	1002.3	1061.3	1189	1324.4	1763.2	1862	2051.5	2264.7	1996	2481.5	2708.5	2827.1	2858.1	3014.4	3168.9	3240.7	3216.8	3261.5	3331.9	3359.5	3515.3	3528	3562.4
0	0	0	0	8.5702	0	11.413	48.725	102.07	182.33	292.83	472.26	745.76	927.01	1184.2	1532.5	1769.3	2331.9	2523.1	2796.8	3352.3	4071.7	4729.9	5346.8	5903.6	6540.3	7380.3	7469.9	7890.1	8326.6	9255.8	9944.8	10195	10848	11614	11890	12387	12730	13728	13247	13871	14041	13659	13512	13943	14114	14298	14439	14073	14100
0	4.9107	1.7021	5.0934	0	0	0	6.3125	2.4416	0	1.206	3.4709	8.1621	20.595	47.341	86.083	125.68	188.84	260.79	323.28	426.07	542.84	688.38	707.36	841.11	991.93	1059.7	1129.1	1375	1414.8	1448.4	1700.8	1559.3	1783	1808.4	1930.5	1938.7	2025.7	2173	2225.5	2359.6	2316.9	2372.9	2497.9	2671.8	2649.4	2626.2	2678.2	2879.6	2545.1
14.423	1.639	0	0	0	2.8915	0.026923	3.5227	0	4.2675	0	1.5049	0	0.29115	0	2.4443	8.1661	17.446	37.772	71.758	136.82	180.97	274.01	373.27	471.6	633.61	753.34	864.33	1027.1	1162.3	1315.7	1421.7	1565.1	1691.4	1870.2	1969.2	2123.5	2284.9	2358.9	2517.1	2762.8	2811.7	2894.9	2936.2	3066.5	3196.4	3132	3185.1	3293.5	3204.4
21.213	22.2	5.5215	3.7734	0	0	0	0	0	0	0	0	0	0	0	0	0	33.035	94.717	187.98	251.55	334.77	417.67	524.28	633.74	720.88	795.2	863.82	1001.2	1051.7	1103	1163	1285.5	1335.5	1439.6	1489.8	1563.9	1579.8	1663	1738.2	1778.1	1844.6	1867.9	1893.6	1947.1	1962.5	2002	2034.2	2036.6	2056.7
0	5.261	0	7.675	1.8627	1.1658	3.186	4.7972	5.0307	0	0	11.588	39.561	73.304	117.42	188.1	274.43	398.55	565.57	713.29	856.6	1135.4	1277.8	1421.4	1630.3	1844.1	2006.3	2132.9	2398	2541.9	2747.8	2870.4	3114.7	3315.1	3487.2	3700.3	4040.2	4081.6	4175.8	4323.7	4634.5	4665.9	4796.2	4900.9	4928.1	5056.5	5076.8	5130.6	4982.7	4998.7
10.062	0	0	0	2.3049	16.856	7.553	2.0625	0	0	12.157	0.92057	9.7077	0	0	0	0	0	0	0	17.165	54.598	76.71	107.47	178.63	209.98	264.27	367.39	478.85	608.14	689.75	742.72	824.62	927.89	1046.7	1050.2	1181.8	1341.6	1395.2	1489.3	1654.5	1661.6	1842.2	1864.3	1725	2042.1	2026.2	2073	2156.7	2058.7
18.793	18.08	6.3034	2.961	0	0	0	0	0	0	0	3.8365	24.073	87.493	145.94	249.3	404.85	569.31	733.86	958.32	1164	1506.2	1778.4	2140	2428.3	2698.8	2958.7	3577.9	3765.7	4307.1	4808.5	5145.1	5529.7	5720.6	6094.1	6420.3	6855.9	7017.1	7334.7	7636.3	7758.5	7936.4	8024.9	8233.6	8300.2	8594.2	8467.5	8568.8	8658.4	8706.3
4.24	0	0	0	0.53149	5.2851	12.605	3.5645	0	0	0	0	0	0	5.3173	12.304	55.854	83.765	131.48	217.83	246.28	390.53	544.75	680.76	793.53	1007.8	953.79	1559	1640.9	1824.1	1541.7	1714.5	1839.7	1985.1	2100.8	2170	2280.6	2339.6	2546.4	2626.2	2625.4	2664.1	2726.7	2860.5	2898.8	3026.6	3103.2	3037.1	3187.8	2985.2
7.4925	8.5487	1.226	4.068	0	0	0	0	0	0	0	0	0	0	0	0	0	0	0	0	0	0	31.264	35.482	58.029	75.558	96.953	161.53	202.25	284.71	352.92	450.44	452.52	519.41	689.11	894.55	1055.2	1161.3	1247	1417.9	1595.1	1678.5	1709.9	1753.1	1836.9	1957.2	2069.6	2079.9	2047.5	2010.6
19.764	1.7672	0	0	0	0.38683	0.17882	0	0	0	0	0	15.991	22.522	58.889	81.94	102.99	152.9	199.05	241.58	281.38	376.88	473.52	551.04	662.19	787.53	916.3	1000.3	1130.9	1244	1398.8	1456.5	1643.4	1781.3	1971.8	2038.8	2346	2386.2	2514.9	2526.3	2613.8	2699.2	2902.7	2915.1	2875.7	3038.9	3078.9	3014	3066.5	3092.9
29.532	8.3473	0	0	0	0	0	0	0	0	0	0	0	0	1.4432	18.849	62.894	149.44	272.76	393.58	565.27	839.54	1163.7	1462.8	1746.7	2032.8	2196.9	2582.1	2780.5	3032.6	3239.4	3219.3	3525.7	3551.1	3635.6	3528.5	3937.1	3838.5	4010.6	3878.8	3842.7	3922	4129.5	4030.9	3862.5	3911.8	4016.9	3967.8	3857.2	3921.1
11.642	0	16.789	0	0	2.6602	0	1.0926	3.1181	7.1769	3.7851	3.5833	14.029	12.784	69.85	139.69	237.42	387.48	573.06	760.08	997.74	1256.6	1540.1	1861.7	2399.9	2830.5	3181.4	3590.7	3659.2	4117.9	4362.8	4545.1	4848.9	4934.4	5400.4	4292.4	4411.4	4706.1	4702.1	4910.7	5082.5	4668.9	5260.8	5344.6	5365.3	5489	5529.2	5604.2	5687.7	5744.1
0	0	0	0	0	1.0011	9.1186	12.911	3.5177	12.578	20.223	36.33	44.764	61.989	64.012	74.885	86.347	94.987	117.1	128.13	131.72	124.46	155.94	148.95	185.41	233.09	314.44	375.4	548.55	672.33	868.14	1018	1261	1445.6	1667.1	1952.9	2073.2	2311.1	2398	2746.7	2851.7	2899.1	3078.1	3155.1	3300.7	3414.2	3497.7	3602.9	3573.1	3645.7
4.1552	6.1858	0	0	0	2.4293	0	0	0	0	0	0	0	0	0	0	0	0	0	0	0	27.608	91.171	113.23	221.99	243	291.47	425.05	416.06	494.09	570.15	619.94	680.23	750.45	832.44	909.75	1035	1077.3	1123.8	1193.6	1313.1	1404.7	1440.9	1481.3	1558.7	1641.4	1692.5	1721.8	1670.1	1740.7
21.527	1.8505	0	0	0	0	0	0	0	0	0	0	0	0	0	0	25.758	92.395	196.58	317.02	469.08	670.55	858.77	1194.8	1460.2	1702.5	2015.1	2430.4	2702	2804.9	3379.7	3790.8	4102.6	4558.2	4997.8	5342.5	5755.7	6064	6365.9	6659.8	6825.6	7011.2	7292.7	7774.1	7955.9	8139.5	8232.2	8374.8	8536.2	8579.3
2.674	0.35817	0	0	1.8489	0	9.3589	6.1957	14.101	20.318	53.309	114.88	147.61	261.01	379.13	513.67	670.44	896.6	1091.4	1324.4	1634.5	1903.5	2123.7	2309.4	2453.1	2761.7	2905.9	3148.2	3347.3	3502.5	3637.8	3806.7	3938.6	4048.7	4340.4	4324.6	4495.9	4547.1	4596.7	4567.9	4691.6	4743.8	4873	4738.4	4903.7	4874.4	4921	5026.1	5020.4	5053.9
0	0	1.5598	0	0	6.3102	11.011	1.4166	2.1138	3.2561	14.792	27.046	52.677	69.564	89.79	117.11	154.15	199.68	210.76	249.65	301.12	352.6	404.39	475.31	528.73	586.53	670.21	683.65	727.09	821.07	918.74	1020.5	1175.9	1298.1	1407.4	1633.7	1742.1	1868.5	1975	2127.9	2218.8	2280.4	2368.6	2473.1	2606.1	2673.2	2715.6	2714.2	2813.7	2788.7
20.97	10.324	0	0	0	0	0	0	0	0	0	0	19.7	73.978	118.9	190.22	292.06	363.66	465.57	538.38	702.39	839.95	1013.3	1047.7	1256.7	1298.4	1389.5	1495.6	1606.9	1698.7	1795.4	1873.4	1969.8	2097.8	2154.6	2212.9	2385.7	2437.8	2466.1	2550	2661.2	2765.3	2932.1	3101.1	3218.3	3271.4	3291.3	3286.4	3345.3	3422.8
9.2026	5.3901	0	6.5647	0	0	0	10.6	0.92625	0	1.9272	5.0914	8.8807	15.589	9.7685	5.8503	21.36	12.72	38.196	70.552	96.973	144.46	197.81	230.33	271.33	335.04	386.52	434.31	489.11	543.37	573.02	636.03	733.09	898.23	1105.5	1226.7	1380.1	1580.3	1786.3	2016	2100.3	2328.5	2273.8	2371.2	2655.5	2815.1	2939.2	3054.1	3053.6	3164.4
10.841	1.0566	0	0	0	2.7139	12.593	14.005	8.0881	17.323	7.8867	16.385	42.031	29.435	42.07	22.08	39.25	35.334	29.461	25.03	31.46	37.721	33.22	65.783	143.28	227.79	330.28	494.54	658.79	919.62	1167.3	1468.1	1741.3	2070.4	2445.4	2622.5	3035.8	3229.7	3471.8	3725.4	4174.1	4192.8	4366.7	4585.4	4514.3	4762.2	4856.5	4854.4	4970.1	4969.6
0	3.5027	0	1.8336	16.979	11.172	0	0	0	0	0	11.9	5.1705	9.85	4.9144	18.846	46.444	90.094	160.44	226.13	330.41	431.65	507.03	606.66	683.37	779.1	871.21	977.39	1107.5	1229	1335	1443.9	1531	1624.7	1593.4	1681.1	1771.6	1804.8	1868	1939.5	2010.7	2019.8	1999.9	2030.7	2103.6	2169.3	2234	2194.4	2224.6	2185.3
0	0	0	0	3.3154	1.4394	10.393	9.2007	0	2.9289	0	5.5138	3.0791	7.3765	12.101	2.443	8.6731	0	10.747	23.715	40.855	59.926	101.55	113.7	161.95	215.22	247.41	284.74	322.3	438.29	512.54	563.07	660.1	768.62	881.69	990.01	974.98	1076.4	1037.9	1181.1	1330.2	1353	1456	1496.4	1563	1521.2	1362.9	1497.8	1513.3	1544.7
36.536	18.044	0	0	0	0	0	0	0	0	0	0	0	0	0	0	0	20.083	40.113	93.606	120.13	163.15	200.27	230.82	282.65	294.16	329.49	343.63	336.91	419.87	489.51	575.57	709.71	843.05	942.57	1004.5	1141.1	1281	1420.3	1818.2	1763.6	1886	2061.7	2052.4	2274.4	2285.3	2326	2393.3	2501.9	2567.7
2.218	3.4175	0	2.845	0	6.5544	0	1.3888	1.4887	3.0681	4.6317	7.042	22.549	45.792	102.93	155.74	218.61	273.89	375.04	469.09	519.1	641.36	712.6	726.04	852.58	1260.1	1157.7	1274	1688.7	1934.3	2239.7	2507.4	2764.2	2987.8	3360	3503.4	3826.3	3950.3	4226.5	4397	4750.8	4727.5	4978.8	5075.7	5124.2	5361.3	5484.1	5654.9	5591.9	5695.9
0	0	0	0	0.75354	3.5854	3.098	0	0	0	0	0	5.9784	1.8363	0	0	0	0	0	0	0	0	32.374	63.099	100.02	128.32	200.62	262.23	328.27	383.88	479.01	586.55	709.02	827.41	907.91	1060.4	1138.6	1223.5	1273.6	1388.9	1450.7	1524	1554.3	1595.1	1689.2	1735.3	1808.1	1737.1	1832.1	1785.8
4.0569	4.4834	0	4.7778	0	3.7169	0	3.369	0	0	0	0	24.384	45.866	70.432	117.37	189.24	262.89	406.79	574.45	734.49	938.17	1198.3	1465.6	1726.8	2019	2357.8	2645.9	3056.3	3378.7	3646.1	4010.9	4377.7	4542.4	4939.7	5245.7	5330.1	5705.5	5926.6	6142.9	6311.9	6483.5	6457.8	6667.5	6726.3	6975.2	6968.9	7071.2	7140.7	6972.2
6.457	8.2643	0	3.5652	0	2.8354	0	0	0	0	0	0	0	0	0	0	0	0	2.7137	24.469	29.142	17.391	23.954	20.431	2.5083	8.5647	21.633	37.454	85.916	108.19	122.2	180.72	270.36	303.23	420.68	522.13	743.28	829.59	798.49	842.26	825.47	897.95	971.86	1019.1	1054.5	1120.8	1062.8	1111	1185.2	1135.2
41.159	6.4975	0	0	0	0	0	0	0	0	0	0	9.8448	13.056	43.344	91.716	146.84	278.8	436.62	632.54	833.59	1087.1	1258.4	1551.5	1788.9	1993.5	2244.4	2504.5	2718.2	2909.5	3209	3363	3651.5	3925.3	4088.8	4325.9	4576.6	4824.9	4915.2	4869.7	5130	5254.3	5538.5	5612.9	5555.7	5636.8	5733.6	5773.8	5786.5	5847.8
0	0	0	2.8402	0	4.0886	7.2738	7.173	1.4369	0	0	4.9141	2.9832	6.4374	4.1211	5.6849	19.126	14.592	34.988	53.968	80.335	113.54	165.76	213.42	279.82	384.06	492.64	591.11	683.64	810.93	878.37	967.88	1037.1	1162.6	1333.2	1480	1459.9	1512	1571.7	1739.4	1842.6	1766.6	1905	1937.4	2022.6	2063	1971.4	2098.3	2121.3	2132.7
13.917	15.871	4.7945	7.6949	0	0	0	0	0	0	8.0725	16.025	0	0	13.25	14.23	0	13.35	38.482	92.94	157.99	237.53	362.33	490.67	665.92	809.34	1042.3	1262.9	1467.1	1724.9	1972.5	2382.7	2583.9	2816.6	3249.7	3680.1	4024.8	4321.9	4675.1	4942.6	5102.7	5445	5603.4	5799.3	5825	6130.3	6058.2	6123.8	6250.8	6503
11.293	4.5688	1.2025	0	0.51364	0	0	0	0	0	0	0	2.5254	11.649	10.329	18.192	17.198	25.407	48.118	71.186	93.893	146.65	176.18	213.92	228.87	282.82	375.69	404.27	488.46	606.9	720.29	816.46	1002.3	1170.5	1420	1517.9	1693.1	1828.1	2066.8	2137.1	2253.5	2491.5	2559.4	2626.6	2723.3	2806.9	2829.3	2973.1	3039.8	3064.1
19.608	0.57954	0	0	0	0	0	0	2.4923	2.3437	9.0493	26.117	30.317	43.063	71.656	104.57	145.72	185.86	225.77	269.42	303.53	366.01	396.54	474.37	547.28	613.98	688.07	802.29	996.86	1195.1	1336.2	1577.3	1785.4	2130.9	2524.8	2830	3159.6	3480.4	3654.1	3971	4082.1	4349.9	4675.4	4871.3	4910	5059.1	5241.5	5182.3	5375.2	5473
12.366	0	0	0	1.5611	0.15304	0	0	0	0	0	0	0	0	0	0	0	0	0	0	0	0	0	0	0	0	44.799	104.64	122.56	238.71	337.45	549.11	673.13	857.94	1088	1217.5	1452.4	1535.3	1741.9	1942.3	2294.4	2386.3	2493.3	2531.8	2756.7	2786.6	2944.4	2885.8	3103.7	3064.5
0.43052	0.98127	0	0	1.9659	0	7.1945	3.6878	0	2.8844	2.3305	0	0	0	0	0	0	0	0	0.066718	20.001	52.809	104.56	143.28	273.1	367.5	565.76	670.95	884.98	1140	1241.8	1437.4	1753	2051.1	2366.1	2602.8	2794.5	3251.3	3124.7	3889.5	3258.2	4021.2	4055.7	4091.3	4507.3	3765.8	4325.8	4142.1	4082.2	4317.4
0	3.7719	0	4.4112	5.8817	2.8903	0	8.7925	1.5754	0	3.5899	0	0	0	3.6438	20.678	49.649	112.83	180.97	273.7	390.62	574.78	795.17	1064.2	1346.6	1615.9	1823.4	2134	2489.8	2730.4	3018.5	3269.2	3601.3	3830.3	4050.4	4279.7	4440.9	4580.6	4883	4963	5187.3	5242.8	5341.4	5424	5617.5	5648.6	5592.7	5730	5727.5	5719.1
0	0	0	4.5793	0	4.2691	8.8686	9.9207	13.544	10.729	17.061	11.413	10.606	1.6745	20.578	21.696	27.973	30.686	47.579	82.761	127.36	184.08	239.07	287.35	360.5	428.83	517.61	613.61	633.87	732.8	839.82	948.49	1017.6	1066.2	1162	1268.4	1301.4	1404.1	1493.7	1593.2	1700.6	1750.4	1827.1	1830.5	1922.4	1895.6	2003.6	2033.2	1974.6	2010
8.434	21.024	0	0	0	0	0	5.2205	2.7863	7.3389	2.9641	8.2727	11.432	43.866	102.82	174.12	268.4	412.88	585.21	766.42	948.45	1171.2	1435.7	1645.8	1978	2294.4	2514.1	2814.3	3108.1	3563.8	3929	4068.8	4455.2	4902.3	5150.1	5639.4	5879.5	6285.9	6546.3	6956.9	7273.5	7642	7752.4	7975.3	8185.1	8513.3	8621.6	8950.9	9083.2	9221.3
15.745	10.541	1.0279	0	0	0	0	0	0	0	0	0	0	0	0	0	0	0	0	28.836	59.066	139.7	221.17	380.52	534.07	680.22	889.91	1124.2	1376.7	1614.1	1918.7	2214.5	2413.3	2742.1	3077.1	3347.5	3535.7	3671.3	3902.1	4024.3	4243.6	4326.8	4389.4	4681.5	4814.9	4938.6	4956.1	5179.5	5130.4	5197.2
17.777	17.432	4.4169	0	0	0	0	0	0	0	0	0	0	0	0	2.2744	32.494	63.277	93.082	136.13	172.5	223.71	273.89	312.21	397.67	467.19	547.84	671.77	766.34	893.14	987.13	1149.6	1301.2	1466.6	1668.7	1805.6	1888.1	1979.3	2087.5	2147.2	2181.4	2239.7	2308.7	2317.7	2411.3	2474.5	2420.8	2488.1	2529.3	2559.7
2.5326	5.9106	0	4.942	0	0	0	0	0	0	0	0	0	0	0	0	0	0	0	0	0	0	0	0	0	0	10.878	57.525	112.68	219.36	275.76	402.64	508.47	635.43	672.56	782.79	849	907.14	998.08	1006.2	899.12	1081	1288.1	1344.4	1400	1434.9	1504.7	1441	1536.7	1563.8
0	0	0	0	3.5526	10.205	16.842	16.646	11.113	18.503	24.949	41.64	56.394	61.709	97.486	131.71	204.38	243.33	329.69	387.71	429.09	560.91	666.57	726.75	884.82	983.91	1149.9	1275.5	1389.3	1505.2	1612.8	1634.5	1831.1	1887.2	2006.9	2169.7	2208.4	2323.2	2413.8	2573.3	2711.4	2844.1	2892.6	3003.7	3049.6	3170.8	3204.9	3185.7	3222	3161.3
24.4	12.24	0	0	0	0	0	0	0	0	0	0	0	0	0	29.024	47.527	127.41	176.13	242.68	309.11	403.02	464.3	600.07	715.65	782.18	893.91	1013.3	1118.4	1294.4	1405	1661.6	1730.9	1981.4	2294	2430.6	2621.3	2767	2947.1	3085.8	3138.7	3231.2	3400.9	3496.5	3625.3	3577	3744	3769.6	3746.2	3570.7
5.5079	2.4984	0	0	4.5324	0.20558	1.871	1.9035	0	0	0	4.9173	19.99	14.374	60.794	94.88	154.35	271.69	386.51	519.98	704.96	937.34	1115	1369.4	1611.8	1700	2123.3	2446.1	2630.4	2826.6	2906.2	3473.5	3748.1	4078.6	4039	4486.4	4682.9	4786.7	4864.7	5241	5201.2	5185.6	5129.8	5617.7	5703.8	5851.3	5713.9	5833.9	5933.8	5529.3
26.426	14.167	8.7602	0	0	0	0	0	0	0	0	0	0	26.548	35.641	71.381	138.18	231.69	330.44	417.6	644.95	907.54	1152.8	1472.6	1728.4	2171.2	2279.2	2846.3	3353.3	3378.9	3893.3	4259.3	4591.7	4860	5452.4	3948.5	4192	4032	4545.1	4626	4406.7	4233	4274.2	5193.8	5242	4739.3	5648.3	5412.9	4909.7	5276.3
0	0	0	0	1.6508	6.5125	2.6063	0	0.027714	0	15.73	37.228	85.75	127.38	166.56	238.66	294.6	389.52	502.42	702.71	945.81	1180.7	1488.1	1665.1	2083.2	2427	2764.2	2853.2	3387.6	3577.8	3682.6	3829.1	3842.1	3898.1	4119.3	4258.7	4304.3	3524.8	3661.6	3781.5	3860.6	3954.9	4024	4010.1	3918.2	3939	3896.2	3981.7	4000.9	3975.9
8.383	4.6842	0	0	0	0	2.6112	0	0	0	2.6605	4.2806	5.636	0	0	0	0	0	0	0	0	0	0	0	0	12.63	22.722	45.5	85.238	127.03	165.67	193.37	312.57	362.62	491.78	532.71	749.23	802.37	914.53	904.18	888.85	1131	1250.5	1276.5	1311.9	1480.3	1475	1459.8	1426	1449.5
0	0.017854	0	0	0	9.7269	0	5.5477	0	0	0	0.76614	0	0	0	0	0	0	13.325	23.177	53.819	89.636	140.43	218.79	291.78	354.01	477.01	592.64	718.63	838.42	939.52	1068.7	1200.7	1344.1	1539.3	1718.4	1920.9	2045.9	2534.7	2484.8	2721.4	3092	2900	3236.1	3034.1	3396.4	3424.6	3432.2	3541.9	3417.7
1.935	0	0	1.6919	0	0	7.7869	4.3694	12.369	48.106	109.64	194.72	318.01	451.13	625.04	806.68	989.68	1247.6	1457.9	1788.8	2125.3	2549.1	2919.4	3205.5	3780.3	4192.1	4658	5113.7	5569.3	6072.5	6587.3	7267.9	7710	8321.9	8740.8	9320.7	9314.3	9709.4	10343	10693	10812	11087	11540	11650	11561	11638	11724	12027	12318	12390
0	0	0	2.4079	7.2859	8.7308	11.247	18.287	14.204	8.4602	18.019	4.8664	7.1724	15.541	7.2064	20.889	24.331	42.372	67.866	122.37	192.02	274.7	390.74	553.82	654.08	836.91	998.45	1157.2	1362.5	1471.5	1623.1	1742.3	1908.7	2064.4	2107.8	2335.7	2480.8	2487.8	2706	2771.2	2866.2	2963.8	2929.8	3013.6	3016.1	2993.5	3069.2	3175.8	3168.3	3237.6
0	0	0	4.7118	9.9274	0	1.3445	3.8864	0	1.9722	1.6424	0	4.5298	4.0379	12.982	27.295	35.573	55.036	89.995	109.19	155.47	233.39	280.73	380.5	486.15	578.16	632.39	740.31	1029.7	1140.9	1211.8	1330.5	1418	1629.4	1694.7	1963.5	2040.3	2078.5	2223.2	2296.4	2391.3	2475.2	2603.3	2645	2689.4	2712.9	2741.8	2722.9	2661.4	2669.6
9.2489	6.7348	0	0.92941	0	0	0	14.631	4.4009	26.727	30.121	34.764	32.949	51.693	79.365	93.018	131.31	180.85	226.35	313.76	363.74	471.6	552.05	692.05	811.63	954.34	1124.3	1280.6	1467.8	1587.9	1800.4	2053	2244.8	2453.2	2613.7	2800.4	2895.8	3061.2	3261.1	3392.6	3458.5	3569.8	3594.7	3678	3673.2	3752.7	3830.3	3928.2	3882.8	3750.7
7.856	3.1559	0	0.58415	0	4.115	0	0	0	1.5455	0	0	0	17.649	36.178	79.923	145.19	205.51	268.59	327.75	351.21	439.62	496.78	569.16	660.64	699.29	760.68	825.14	862.41	930.71	1002.7	1088.2	1107.2	1159.8	1186.6	1228	1277.8	1295.4	1272.2	1283.7	1383.8	1388.4	1422.3	1453	1555.1	1589.4	1648.8	1659.3	1651.1	1616.2
0	0	0.60275	0	2.3369	0.48446	4.5349	7.3269	5.4289	6.8831	7.4997	6.0059	9.7604	13.71	11.244	41.62	67.628	113.36	147.61	277.3	300.6	422.62	541.04	730.75	919.7	1194.3	1443.6	1695.2	1975.5	2289.5	2572.2	2853.6	3210.2	3467.7	3879.5	4068.3	4283.1	4431.6	4509.5	4806.4	4803.2	5069.5	5243.9	5494	5675.1	5881.2	6021.1	6039.5	6022.3	6230.8
26.529	11.668	2.9119	3.6238	0	0	0	0	0	0	0	51.822	72.27	85.354	177.53	226.53	287.41	405.73	443.67	568.88	684.42	823.27	982.41	1136.5	1390.6	1580.9	1826.1	2137.3	2370.7	2672.1	2984.1	3195.6	3474.6	3727	4091	4305.9	4643.4	4815.2	4927.1	5147.6	5317.9	5491.8	5570.7	5667.9	5702.9	5804.7	5903.2	5897.5	5933.1	5890.3
0	0	0	0	9.6597	1.3705	10.311	0	0	0	0	0	0	0	0	0	0	3.3252	28.265	45.267	78.716	120.9	179.9	222.52	295.32	331.98	432.44	543.08	702.99	816.81	1061.4	1236.5	1452.3	1587.9	1859.6	2040.8	2353.7	2395.6	2687.9	2831	2931.4	3226.6	3332.7	3493.4	3624.2	3582.9	3699.9	3707.4	3775.5	3825.4
16.866	0	0	0	0	1.2656	0.56875	0	1.2899	5.7055	13.701	13.587	32.57	44.612	51.739	74.668	109.92	169.97	266.6	346.87	481.27	626.26	812.55	968.93	1082.9	1349.5	1439.3	1645.4	1837.6	2043.7	2310.1	2503.5	2560.2	2695.8	3052.2	3176.2	3309.1	3457.6	3632.7	3474.3	3927.3	3972.3	4041.5	4164.1	4260.1	4203.4	4353.2	4484.6	4426.8	4268.8
0	0	0	0	1.7722	5.3276	7.9273	0	0	0	7.4816	22.482	56.804	92.91	146.47	243.4	370.82	525.47	687.47	921.3	1131.5	1403.9	1742.2	2039.8	2266.3	2671.2	3013.7	3226.7	3684.8	3982.4	4139.9	4463.9	4716.2	5008.6	5159.5	5474.4	5690.3	5731.5	6037.2	6181.2	6226.7	6387	6616.2	6519.8	6552.4	6805	6933.7	7010.2	7179.4	7134.6
16.519	3.6674	0	0	0	0	3.6968	0	0	0.80378	2.6004	8.3421	37.672	74.517	169.15	269.34	426.45	616.18	867.09	1128	1416.4	1718.7	2087.8	2437	2919.8	3209.5	3576.5	3998.1	4292.7	4659.1	5209.9	5760.7	6175.1	6637.6	6994.3	7293.9	7751.8	8019.9	8194	8450	8738.1	8855.3	9124.3	9412.2	9456.4	9662.4	9606.7	9886	9887.2	10049
4.8221	12.925	0	6.0976	0	0	0	0.36056	0	0	3.5567	5.3664	28.848	45.569	83.812	123.51	189.72	255.48	312.41	392.12	472.97	593.26	707.95	775.62	910.26	1068	1174.8	1328.7	1565.9	1746.3	1881	2091.8	2316	2597.6	2932	3133.2	3246.3	3514.8	3763	4025.3	4059.8	4282.4	4022	4277.1	4414.3	4594.5	4699.1	4740.9	4749.8	4899.7
12.761	10.506	0	0	0	0	0	8.0195	3.1377	0	18.891	11.788	11.381	19.321	46.225	69.658	106.94	140.24	191.92	257.14	307.13	402.6	554.43	496.21	209.68	371.92	568.12	703.8	784.77	966.18	1242.8	1517.5	1730.7	1994.6	2324.5	2555.6	2857.7	3068.2	3260.2	3562.8	3698.2	3759.7	3939.4	3994.7	4112.4	4228.7	4372.8	4453.4	4388.1	4571.7
0	1.2224	0	0	1.0739	2.1714	1.0776	9.2503	5.823	12.693	24.144	27.539	36.866	30.071	63.734	57.044	98.543	105.93	140.63	186.27	248.71	291.66	346.01	413.53	513.07	637.8	760.88	834.66	1005.7	1083.1	1245.9	1396.4	1554.9	1643.1	1849	2081.3	2141	2266.6	2519.7	2598.2	2710.6	2788.5	2905	2907.7	3006.4	3065.6	3123.1	3204	3272.7	3263.8
0.1286	1.6283	0	0	5.875	0	0	6.6928	0	0	0	3.9972	5.033	14.951	0	3.7716	0	0	0	4.3151	39.937	63.766	111.66	197.48	307.81	405.69	591.07	750.45	792.06	960.61	1058.9	1176.3	1419.8	1460	1515.2	1652.5	1832.2	1892.2	1996.1	2175.2	2212.5	2264.1	2296.7	2426	2520	2647.2	2724	2707.4	2688.8	2712.2
8.9088	6.4565	0.30691	0.59636	0	0	0	0	0	0	0	7.2952	24.132	91.6	203.76	394.22	532.83	879.88	1302.5	1552.4	2115.7	2453.4	2914.5	3373.1	3022.8	4070.5	4730.7	5367.2	5716.6	5906.6	6174	6531.1	6977.7	7249.3	7517.9	7954.7	8049	8567.9	8800.2	8929.6	9365.2	9523.2	9892.1	9883.5	10058	9819.8	10214	10097	10026	10282
6.334	2.9705	3.4449	0	1.5103	0	0	0	0	1.3256	3.3749	0	2.2644	0	0	0.34008	0.18071	13.664	36.54	76.5	100.77	185.33	205.36	258.68	336.41	384.35	371.03	494.69	572.21	655.39	590.89	801.36	798.36	831.23	866.41	857.98	883.54	926.19	948.32	1014	1032.4	1048.8	1056.5	1098.2	1151.5	1157.1	1203.2	1188.5	1249.1	1237.6
0	3.3317	0	3.6295	2.3472	1.3642	0.55898	3.3588	8.2895	23.139	56.262	106.4	150.65	231.26	346.91	503.45	649.4	847.87	1111.1	1310.2	1563.3	1872.8	2164.2	2456.4	2711.7	2960.3	3268.4	3668.5	4035.5	4322.9	4785.6	5091.4	5493	5864.7	6291.2	6820.7	7128.2	7554.8	7711.3	8498.5	8662.9	8781.2	9001.5	9201.5	9318.8	9653.9	9773.4	9911.7	9925.8	9990.5
0	0	0	0	4.6761	9.152	6.2769	7.3447	11.462	4.1907	8.7661	6.9648	6.0053	11.992	17.292	39.724	65.228	106.7	164.09	254.58	314.24	396.13	452.05	522.28	611.21	709.21	797.21	850.93	910.19	977.76	1128.3	1199.9	1325.3	1398	1558.1	1785.9	1930.8	2091.4	2277.3	2365.3	2465.1	2653.4	2700	2788.7	2928.7	3040.3	3137.7	3237.5	3008.6	3366.6
5.7848	0.98263	0	0	0	4.1434	15.513	4.1677	0	5.5388	20.604	38.74	77.082	143.63	249.62	400.9	599.33	901.06	1239.6	1544.7	1999.5	2363.5	2812.6	3234.7	3761.3	4089.4	4698.3	4971.2	5572.2	6042.1	6483.5	6781.8	7237.7	7720.1	8019.4	8247.1	8658.4	8730	8983	8973.1	9247	9438.4	9437.4	9683.1	9741	9583.3	9879.9	9844.5	9817.1	9905.3
9.4994	4.4059	0.51207	0	0	3.951	0	0	0	0	0	0	0	0	0	0	0	2.2838	32.428	54.305	120.65	169.91	267.52	333.99	415.03	512.28	580.25	733.05	817.04	867.03	969.46	1086.6	1267.3	1393.6	1603.1	1714.2	1953.3	2053.2	2354.7	2586.4	2651.6	2839.9	3054	2961.5	3203.2	3344.9	3379.8	3326.9	3296.4	3398.1
25.074	3.6969	0	0	0.98885	0	3.6392	0	0	0	0	0	28.61	45.277	89.916	163.84	161.68	241.33	312.27	384.76	417.92	535.66	635.17	690	791.78	841.5	1250.2	1396.2	1304.5	1301.3	1937.8	1568.9	1561.9	1725.6	1872.2	1945.1	2137.3	2278	2363.6	2340	2405.5	2413.1	2710.9	2738.4	2777.8	2790.9	2840.3	2807.7	2714.4	2747.2
0	0	0.71254	5.1928	10.533	0	0	9.8552	7.9136	21.131	26.152	45.746	64.909	110.38	177.4	277.63	432.99	612.7	823.25	1017.2	1388.6	1675.5	2034.6	2291.2	2621.6	2997.4	3280.2	3554.9	3812.7	3924.8	4455.5	4671.1	5011.2	5126.7	5283	5548.9	5740	5882.6	5945.2	6072.1	6216.6	6140.4	6344.6	6309.6	6326.3	6278.6	6372.4	6538.1	6344.5	6415.6
3.4188	10.671	2.2334	0.72251	0	0	0	0	0	0	0	0.90455	7.6404	15.506	42.54	69.273	110.66	174.62	204.39	262.68	343.04	413.65	538.14	627.5	675.12	872.17	898.07	1030.8	1165.7	1290.3	1485.9	1628.2	1855.2	2012.2	2289.8	2446	2561.8	2712.3	2870.3	2912.1	3115	3304.5	3331.7	3330.8	3488.5	3582.8	3424.9	3614	3541.2	3600
13.179	2.1641	0	0	0	1.6929	0	0	0	0	0	0	0	0	0	0	0	0	0	0	0	0	0	0	15.113	61.584	107.28	143.39	165.56	226.68	305.89	316.61	349.95	434.63	476.38	500.89	527.24	490.66	538.83	613.83	769.1	789.11	792.72	803.85	808.52	912.03	890.2	898.75	1028.8	967.36
0	1.2279	5.4795	0	5.385	0	0	0	2.1497	0	0	0	0	0	0	0	0	19.98	36.531	71.364	104.07	169.73	186.76	210.95	279.12	333.14	392.57	420.5	422.17	496.26	514.52	596.75	643.75	736.94	789.78	906.3	962.22	1051.5	1131.5	1253.1	1295.6	1445	1515.4	1627.6	1719.8	1786	1854.2	1882.2	2006.6	2110.2
4.8743	1.1042	0.31273	0	0.23446	0	1.6413	7.2915	4.2523	10.97	9.7586	24.193	44.94	72.582	92.061	164.13	247.73	323.56	439.73	589.92	808.43	1051.7	1191.5	1338.4	1513.8	1737.6	1891.6	2038.8	2292.2	2499.1	2706.7	2910.3	3178.3	3343.9	3713.7	3746.6	4011.7	4107.8	4390.8	4567.4	4687	4910.4	5064	5110.2	5159.1	5287.7	5392.6	5539.9	5465.1	5634.7
0	0	0	3.6777	0	0	10.831	40.522	73.036	105.16	158.76	194.72	261.57	336.87	425.99	495.2	601.6	697.1	849.03	1022.3	1177.1	1367.6	1546.1	1711.6	1962.1	2089.7	2188.7	2240.2	2504.5	2717.8	2860.4	3097.2	3421.1	3709.1	3787.5	4086.1	4394.7	4401	4484.2	4912.3	4698.6	3806.4	3924.8	4519.5	3883.1	4878.6	4067.2	4029.4	4979.8	4997.1
13.04	0.64865	1.5644	0	0	4.2422	0	2.923	0	0	0	0	0	0	0	0	0	13.332	41.631	94.493	164.86	251.18	352.03	454.44	605.56	756.27	927.22	1108.7	1324.7	1578.9	1810.9	1894.9	2169.2	2406.2	2548.6	2686.1	2834.2	2892.9	3102.5	3177.6	3403.9	3577.3	3513.1	3644.5	3733.2	3734.7	3840.3	3695.4	3902.8	3826.1
0	0	1.6667	0.1132	0	0	10.94	6.9346	12.217	12.327	19.241	11.616	15.573	9.9788	13.812	2.6187	1.9345	4.6149	20.082	47.484	88.494	175.7	258.88	324.98	372.62	433.55	581.39	673.52	854.95	889.98	1026.6	1213.8	1270.8	1324.8	1354.6	1550.2	1609.6	1696.9	1791.3	1781.3	1826.9	1864.5	1901.8	1952.7	1981.9	1798.1	1999.5	2036	2017.4	2054.1
0	0	0	2.1417	8.1623	13.078	18.349	18.794	26.006	31.182	34.369	43.938	49.784	82.567	101.88	159.45	224.28	312.87	435.37	560.24	650.93	871.68	1021.3	1184.4	1338.4	1496.1	1638.5	1782.7	1866	2029.5	2141.2	2286.9	2450.2	2549.4	2661.7	2823.6	2905.1	2985	3102.1	3132.4	3133.5	3246.3	3270.5	3324.6	3357.5	3408.1	3377	3447.7	3488.3	3520
5.9534	1.7767	0	0	0	1.4975	0.70009	2.6215	0	2.8604	6.2675	0	8.7647	0.45209	15.308	17.078	35.971	59.898	123.3	154.21	204.69	262.14	340.71	402.43	497.6	592.22	709.58	800.18	870.3	981.71	1161.3	1364.2	1547.5	1664.9	1859.3	2067.3	2214	2383.4	2471.5	2653.5	2719	2967	3001.9	3093.6	3110.6	3194.8	3229.5	3266.2	3281.7	3349.9
6.4994	7.6959	0	0	0.35872	5.4671	0	6.9306	0	0	0	0.29889	11.441	41.513	61.169	92.666	131.81	199.32	292.37	367.25	477.36	572.91	668.91	737.14	848.72	929.74	1023.7	1124.8	1237.3	1335.2	1392.7	1433.7	1494.9	1575.2	1732.4	1769	1783	1899.1	2030.2	2131.7	2133.7	2075.9	1936.7	1984.9	2158.1	2213	2291.3	2399.7	2398.9	2420.7
0	0	0	17.389	33.721	21.082	58.48	76.303	60.747	89.978	109.58	111.52	111.4	151.86	124.16	137.13	172.44	196.71	303.14	380.88	508.05	671.75	854.35	1066.7	1336.3	1576.9	1913	2278.3	2580	3217.5	3662.8	4095.5	4837.5	5547.8	6238.7	6592.9	7074.7	7466	7763.1	8315.6	8874.1	9124.8	9305.1	9541.2	9543.8	9600.3	9629.3	10464	10105	10320
8.0094	6.0209	0	0.54153	0	0	0	0	31.49	61.585	131.23	238.52	353.68	569.55	783.59	1024.3	1288.6	1705.5	2010.5	2583.5	2704	3080	3456.4	3916.1	4316.2	4947.4	4911.7	5755.6	6044	6238.2	6628.9	6745	6911.8	7230.5	7475.2	7794	7926.7	7668.6	8048.1	8322.2	8299.8	8620.9	8468.7	9112.8	9037.3	8919.2	9098.3	9159.6	9278.6	9258.4
0	0	0	0	0	3.2561	11.05	11.156	13.028	30.868	34.389	71.901	153.32	232.21	363.16	502.26	702.85	907.56	1108.4	1417.1	1663.4	1898.5	2264.3	2423	2750	3014.8	3369.7	3488.8	3763.1	3980.3	4266.1	4324.8	4773.6	4911.2	5416.9	5686.7	5716.8	6090.4	6280.4	6566.3	6821.5	6920.1	7073.7	7064.3	7262.1	7285.7	7485.7	7580.5	7632.1	7639.7
14.932	0	0	0	0	11.771	0	0	0	0	0	0	0	0	0	0	0	0	0	0	0	0	0	44.224	128.99	256.21	396.96	618.98	823.54	1106.7	1389.4	1682.4	2012	2322.6	2557.7	2798.2	3110.6	3250.7	3590.5	3752.7	4036.1	4046.7	4188.9	4395.8	4239.2	4411.2	4482.5	4334.1	4531	4669.8
20.932	6.6372	0	0	0	1.7214	0	0	0	4.5691	1.9606	11.565	44.574	105.41	207.6	342.15	501.34	679.59	971.92	1253.6	1641.5	2017.3	2440.3	2916.9	3047.6	3868.5	3966.2	4602.5	4981.2	5376.8	5850.8	6559.3	6929.6	7102.4	7556.8	7860.7	8400.7	8620.9	8867.5	9009	9421.8	9662.8	9902.8	9889.7	10101	9905.4	9939	10210	9992.5	10050
22.589	5.7643	0	0	0	0	3.8253	0	0	0	0	0	0	0	0	0	6.7768	20.986	9.459	22.203	42.514	58.072	116.8	201.34	261.86	342.51	450.5	563.65	651.82	816.26	946.3	1144.9	1351.9	1573.2	1646.8	1772	1899.2	2070.2	2194.4	2342.8	2643.8	2624.6	2675.2	2766.4	2780	2857	2933.7	2875.6	2999.7	2921
7.4238	2.479	0	0	0	5.3598	0.063512	0	0	0	0	0	3.9719	17.652	54.798	98.905	168.72	240.08	312.7	377.63	464.92	605.68	671.64	813.64	934.25	1018.6	1116.5	1193.8	1325.8	1456.6	1581.4	1461.8	1484.5	1641.6	1714	1795.1	1872.9	1905.4	1989.6	2041.7	2255	2345.3	2336	2392.7	2403.5	2506.3	2593.8	2525.4	2644.4	2648.1
5.7455	0	0	0	0	0	5.473	7.2763	2.0361	4.0156	11.278	6.5682	11.37	1.1277	12.038	7.175	15.886	13.746	27.552	14.249	20.2	24.149	58.3	93.439	162.79	253.09	458.29	545.88	723.2	914.18	1159.9	1371.6	1641.6	1916.9	2239.1	2557.7	2709.8	3054.8	3177.3	3530	3663.7	4032.4	4135.2	4143.9	4315.1	4280.8	4589.8	4552.5	4464.8	4520.7
0	0	0	7.896	0	6.9056	0	0.3554	0	0	6.1632	1.2229	7.3693	26.866	47.654	59.383	119.48	195.19	316.32	435.89	567.25	712.74	851.04	1013.1	1130.8	1284.2	1409.6	1561.3	1817.7	1928.7	2052	2256.4	2353.7	2474.4	2738.5	2812.1	2958.1	2984.4	3090	3195.3	3260.4	3442.8	3429.8	3462.7	3490.5	3485.7	3420.1	3520.4	3517.8	3433.7
3.0649	4.1255	0	3.4592	0	0	0	0	0	0	0	0	0	0	0	0	0	0	0	0	0	0	0	19.442	44.232	93.522	161.29	195.03	268.14	361.05	412.15	590.83	706.32	759.7	898.1	989.42	1042	1099.3	1187.7	1288.1	1346.3	1411.8	1329.6	1327.1	1369.4	1321.4	1401.5	1305.9	1372.1	1402.3
7.279	6.6783	0	3.7454	0	0	0	0	0	0	0.23915	7.8039	2.0346	10.488	13.907	32.819	58.484	109.28	149.71	194.1	244.64	318.91	376.89	454.68	557.48	665.07	749.32	896.97	982.38	1114.5	1242.3	1331.8	1555.5	1640.4	1858	2075	2242.4	2499	2675.3	2902.2	3174	3375.4	3670.9	3635.9	3966.7	3598.3	3613.5	3624.6	3581.6	3783
1.5016	4.3261	2.1356	0	0	0	0	0	0	0	0	0	0	0	1.133	19.011	23.279	38.255	64.881	82.539	114.7	146.27	174.89	223.9	295.87	361.89	465.44	541.21	631.05	742.21	849.21	971.85	1087	1110.1	1310	1372	1458.2	1503.2	1569.7	1661.7	1635.3	1728.9	1761.7	1785.6	1867	1796.7	1927.6	1820.4	1888.2	1852.3
1.7518	5.731	0.26396	0	0	0	5.9428	0	3.0166	25.346	60.697	104.87	197.7	294.93	385.65	527.86	686.52	853.2	1045.5	1243.8	1442	1728	1922.7	2217	2452.9	2733.7	3033.2	3261.1	3450.7	3765.3	3875.2	4243	4415	4662.1	4931.9	5248.5	5332.8	5470.1	5809.5	6037.2	6154.6	6416.1	6551.8	6518.8	6603.6	6604.2	6545.2	6605.2	6696.6	6636.1
0	2.2296	0	0	0	4.3516	1.0558	2.006	0	0	0	14.466	53.771	116.3	221.79	309.26	437.69	533.48	770.34	896.68	1115.5	1307	1592.9	1731.6	2135.6	2385.5	2734.1	3034.2	3393.1	3687.2	4593.8	4544.9	4885.9	5131.9	5140.2	5422.2	5903.6	6143.7	6270.9	6620.6	6767.5	7065.3	7237.2	7321.7	7580.5	7768.8	8008.9	8146.9	8289.4	8203.8
17.908	18.211	0	2.3971	0	0	0	0	0	0	0	0	0	0	0	0	0	0	0	0	0	17.759	35.857	57.179	100.19	133.74	197.32	270.62	400.06	490.09	593.1	741.63	969.39	1187.2	1502.1	1751.6	1950.5	2275.6	2652.5	3000.7	3238.1	3490.6	3613.7	3721.7	3956.8	4917.7	5162	4350.2	5256	4524.3
0	0	0	1.2455	0	3.8929	6.5605	8.2155	24.38	23.308	24.574	42.761	56.948	84.493	145.48	170.57	236.17	281.87	330.4	480.19	580.74	715.76	825.31	977.08	1173.9	1328.9	1483.7	1647.9	1825.2	2049.6	2265	2548.3	2652.4	2825.1	2976	3168.4	3220.6	3426.8	3467.4	3541.6	3605.9	3796.2	3870	3922.5	3960.4	3917.5	4077.6	3974.5	3998.9	4095.9
22.033	15.838	0	0.89933	0	0	0	9.4585	0	15.648	11.903	14.93	33.32	51.328	110.78	173.23	255.57	368.97	589.49	665.41	692.74	1008.1	1122.9	1172.2	1347.2	1430.6	1865.5	1852.9	2049.7	2363.9	2894.5	2623.6	2608.8	2872.1	3179.4	3346.1	3376.9	3676.2	3845.5	3922.7	4107.3	4134.9	4284.8	4388.6	4553.1	4611.5	4428.9	4737.8	4759.9	4837.7
0	0	0	5.3172	4.1576	9.4946	7.8545	17.85	9.3034	11.517	16.724	28.399	104.03	161.16	272.01	432.47	684.04	977.28	1271.9	1702.8	2100.8	2447.9	2914.6	3352.7	3618.2	4212.5	4657.4	5199.7	5765.4	5777.9	7072.8	7842.4	8071.9	8620.8	9273.3	9614	10645	10830	11460	12259	12031	12924	13344	13281	13376	13588	13698	14058	14182	14368
0	0.78381	0.36771	0	10.563	0	2.0309	0	0	0	0	0	0	0	0	0	3.5588	39.626	88.369	146.63	225.06	302.96	445.58	519.08	659	787.02	887.02	993.51	1077.3	1216.7	1317.3	1425.9	1502.4	1706.4	1797.8	1941.8	2060	2107.8	2255.5	2343.2	2439.8	2462.5	2520	2610	2578.9	2665.9	2716	2760.9	2705.6	2778.6
0	0	0	0	11.555	8.5051	9.9166	14.763	10.27	21.188	8.9547	16.125	20.214	29.425	47.908	61.979	151.52	220.59	345.41	463.38	685.24	915.28	1156	1443	1714.2	2085.7	2514.8	2791.8	3102.3	3430.4	3773.8	4067.1	4505.1	4787.3	5154.9	5608.6	5943.6	6194.5	6356.7	6647.9	6900.9	7098.1	7332.7	7307	7734.4	7875.9	8054.4	8129	7997.5	8162.7
0	0	0.49368	4.1016	3.4497	6.9976	8.08	20.152	20.018	35.513	35.61	33.639	33.649	40.614	63.355	71.962	123.22	175.03	230.11	299.9	386.37	455.59	569.59	648.39	733.14	799.19	882.99	974.05	998.35	1120	1189.8	1222.3	1324.7	1327.2	1393.6	1464.5	1511.1	1548.3	1571.7	1569.8	1633.3	1580.3	1664.6	1679.5	1726.4	1786.2	1788.3	1836.5	1782.5	1800.1
0	0	0	0	3.1821	8.4286	6.3224	0	0	0	0	2.2409	4.6127	4.1327	10.394	41.78	92.64	163.34	236.35	315.57	453.38	536.31	728.48	923.21	1044.3	1261.5	1559.6	1730.3	1657.5	2017.9	2484	2325.3	2638.4	3380.4	3798.5	3716.7	4083.1	4385.9	5253.4	5642.2	5446.4	5726.4	5916.5	6352.5	6281.3	6850.8	7067.4	7012	7230	7319.6
0.60997	2.2794	0	0.24958	0	1.5292	6.5401	0.62659	3.848	4.2602	1.8046	8.4202	22.869	33.006	60.636	96.112	150.03	187.4	298.65	413.48	538.87	679.11	860.68	1085.8	1319.9	1518.8	1761.2	1949.2	2142.1	2405.5	2569.7	2646.3	2902.8	3052.3	3260.7	3546.5	3535.8	3684.3	3704.9	3947.6	4124.8	4131.7	4249.5	4321.1	4263.6	4292	3726.8	3829	3832	3911.3
0	0	0	1.2058	6.5107	6.8685	5.5731	0	0	10.453	4.9147	6.2751	9.3969	10.095	12.086	20.893	36.858	70.511	126.44	225.37	320.8	484.07	653.54	869.65	1103.2	1312.7	1564	1778.1	1968.5	2300.2	2602.7	2888.8	3200.2	3497.1	3743.3	3925.5	4378.7	4748	4884.3	5281.6	5571.7	5662.3	5879.8	5938.8	6148.1	7167.3	7459.2	7566.7	7700.9	7754.1
9.8486	2.8416	3.2959	0	0	0	0.96822	0	3.2998	0	1.1219	0	0	0	0	0.83952	8.6989	29.5	89.538	140.97	263.39	328.43	494.14	699.21	942.5	1095.1	1288.5	1500.4	1723.8	1877.3	2062.7	2322.2	2473.9	2768.7	3029.3	3299.3	3566.2	3844.3	4134.5	4474.1	4792.5	4970.9	5139.8	5260.3	5045.5	5254.1	5436.5	5488.6	5567.2	5653.5
21.355	3.0547	0	0	0	0	6.3646	1.2503	0	0	0.43513	3.8145	10.915	28.539	82.552	190.84	277.25	465.6	657.83	838.02	1101.7	1442.1	1819.3	2181.4	2462.9	2867.1	3015.5	3751.1	4249	4860.5	5249.8	5636.4	6178.7	6601.8	7094.7	7392	7904.1	8325.1	8696.1	9069.1	9550.6	9606.9	9807.8	10259	10368	10530	10826	10941	10960	11232
0	0	0	0	0	7.8032	13.655	20.104	29.099	49.072	80.452	126.76	210.01	290.85	415.89	542.41	692.23	843.29	1034.4	1229.4	1411	1630.1	1820.6	1986.5	2328.9	2559.6	2739	3003.7	3218.7	3580.6	3811.3	4266.6	4526	4796	5172.6	5201.1	5507.2	6023.8	6070.8	5735.3	6166.3	6566.1	6529.4	6652.9	6695.1	6546.5	6921.1	6745.7	6889	6965.6
6.2194	2.8533	0	1.3597	1.7801	0	0	9.3543	6.0472	4.4705	11.472	16.853	28.234	23.044	36.213	43.274	63.477	83.77	113.99	154.83	197.69	243.86	304.63	335.23	412.05	475.23	582.34	641.32	752.62	826.09	765.24	830.55	903.43	1084.4	1223.1	1266.6	1345.3	1392.5	1541.3	1656.1	1665.7	1723.9	1655.3	1699.3	1854.5	1990.2	2037.8	2090.9	2000.2	2099.6
13.356	7.3491	0	0	0	0	0	1.8013	0	9.6554	13.613	11.679	17.18	29.8	39.275	51.941	77.527	113.22	149.26	193.68	240.42	278.64	390.93	450.89	560.21	638.03	738.41	930.45	1115.2	1301.8	1469.6	1712.9	1986.2	2218.7	2514.5	2724.8	2936.7	3102	3398.5	3516.9	3630.4	3889.2	3983	4158.2	4325.8	4437.8	4485.4	4530.6	4488.1	4518.7
7.646	12.204	0	0	1.8116	0	0	0	0	3.7208	7.9173	15.803	27.556	39.271	47.741	55.238	67.511	99.033	117.01	147.17	155.99	196.62	244.02	245.4	230.61	256.14	292.34	335.59	387.37	436.15	450.06	529.43	577.31	704.98	829.98	915.74	1029.7	1175.4	1286.4	1439	1474.9	1482	1520.7	1796.4	2055.4	2231.9	1213.4	1295.3	1294.1	1320.9
16.139	8.9128	0	0	0	0	0	0	1.3461	0	0	0	0	0	27.138	42.881	89.177	168.47	238.34	327.96	421.38	531.23	724.12	901.42	1032.6	1154.6	1310.4	1516.5	1656.8	1857.2	1884.1	2139.2	2421.3	2523.8	2731.4	2826	2911.1	3207.4	3126.8	3175.7	3247.3	3206.4	3605.6	3583.6	3660.4	3703.6	3790	3786.2	3790.2	3926.1
0	0	7.696	10.604	1.3661	7.3979	2.7366	1.6025	11.818	10.914	22.592	36.313	43.956	52.127	56.817	80.96	127.2	154.59	183.61	199.4	217.76	259.05	338.14	368.79	499.05	539.22	601.74	753.52	835.61	1019.9	1135.7	1202.8	1342.3	1536.3	1646.4	1771.2	1946.1	2065.1	2121	2274.8	2372.9	2410.5	2533.1	2721.4	2729.8	2766.3	2974.7	2910	2939.9	2736.9
11.972	2.4407	0	0	0	9.5363	0	0	0	0	0.66531	6.303	0	19.116	45.165	66.301	128.17	191.04	260.53	349.72	448.89	610.83	743.72	850.7	1002.3	1155.9	1222.9	1337.5	1472.7	1654.6	1814.9	1983.5	2055.9	2300.9	2583	2756.8	2951.2	3190.5	3461.2	3523.8	3805.7	3703	3927.2	3999.9	3979.5	4063.8	4131.7	4223.4	4247.3	4468
0	0	0	0.12756	0	4.124	11.936	12.105	11.699	22.177	27.557	20.55	21.076	26.489	48.099	62.678	108.18	159.42	199.06	245.56	297.31	420.26	557.91	656.94	771.91	948.36	1112.4	1344.2	1502.1	1671.8	1978.3	2125.2	2184.8	2331.3	2572.8	2662.5	2824.3	2985	2957.9	3066.9	3068.2	3433.7	3412.8	3475.3	3404.2	3456.5	3422.1	3445.4	3461.1	3487.5
29.995	20.242	6.5967	4.5969	0	0	0	0	6.4235	33.69	69.412	101.31	173.67	265.66	357.44	476.18	641.92	785.1	962.15	1202.5	1450.9	1749.1	2081.9	2363.6	2741.1	2976.9	3350	3701.5	4054.1	4429.9	4924.9	5203.4	5602	5994	6334.5	6713.7	6911.1	7207.6	7575	7718.1	7936.2	8191.4	8349.2	8520.8	8671.9	8809	8916.7	9030.4	9173.5	9061.7
2.4392	0	0	0	2.6015	3.1954	2.4352	0	1.5561	0	19.805	39.485	55.278	78.275	121.64	172	222.68	285.28	366.21	399.73	512.21	705.16	836.52	918.24	1191.7	1335.2	1720	1822.6	2006	2215.4	2130	2637.4	2892.4	3240	3438.5	3638.7	3928.8	4098.6	4319.7	4692.4	4868.3	5071.9	5206.2	5320.1	5649.1	5803.2	5766.3	5952.6	6057.4	6060.5
1.9084	1.458	0	0	0	5.4092	0	9.1458	9.8197	14.36	11.623	17.858	28.222	48.529	83.543	114.79	154.87	199.33	269.07	322.86	408.76	451	557.16	635.69	696.35	768.75	832.2	936.66	1040.6	1216.8	1286	1390.7	1462.3	1566.7	1632	1679.7	1800.5	1899.8	2029.5	2026.7	2125.5	2205.4	2223.1	2214.8	2271.3	2341.6	2319.2	2309.8	2291.2	2354.5
2.1339	2.361	2.7817	0	0	0.90062	0	0	0	1.623	1.728	17.317	25.071	91.269	108.72	137.8	197.98	295.75	314.17	392.68	464.29	578.39	677.61	815.19	943.4	1036.3	1205.9	1365	1586.6	1808	2036.5	2544.1	2781	3088.9	3293.5	3468	3663.4	3844.9	4087.4	4218.7	4549.5	4778.8	4776.6	4860.9	4990.2	5193.2	5233.4	5360.6	5332.9	5370.6
0	2.9712	0	0	0	11.747	23.313	12.977	13.138	13.28	21.121	15.754	21.772	20.513	43.913	55.301	110.76	136.55	194.06	174.12	176.16	237.49	268.81	304.8	337.4	391.38	619.6	575.77	656.37	773.43	895.85	1034	1175.8	1343.9	1520.2	1677	1823.1	1378.3	1449.1	1576.8	1732.9	1807.2	1912.2	2063.9	2032.5	2140.6	2196.5	2221.5	2224.2	2252.6
14.39	0	0	4.0469	0	1.3259	3.242	0	8.8668	41.905	55.104	113.18	190.16	233.99	329.54	424.1	506.58	635.1	788.5	924.73	1202.9	1244.7	1590.5	1832.9	2088.4	2166.7	2576.2	2757.4	2986.8	3251.1	3145.3	3281.2	3466.4	3650.6	3878	4160.8	4632.5	4852.7	5222.6	5179.2	5325.5	5290.4	5362.2	5347.3	5330.1	5305.2	5400.8	5492.7	5469.6	5498.2
0	0	0	0	1.9359	11.242	5.7453	5.2475	0	5.9626	6.0782	9.7747	44.757	86.23	150.84	251.86	327.2	449.43	595.94	664.7	808.29	907.72	1046.9	1193.2	1384	1472.2	1670.5	1777.8	1987.7	2205.7	2493.6	2862.6	2968.3	3123.1	3423.4	3602.2	3647	3875.9	3922.6	3968.4	4026.7	4286.3	4189.4	4396.3	4706.3	4640	4641.8	4953.3	4771.1	4956.5
23.947	4.9845	0	0	0	0.31209	0	0	0	0	0	0	0	14.893	32.877	81.492	156.05	247.97	374.41	500.84	600.01	756.82	942.74	1108.3	1320.2	1439.5	1562.1	1773.1	1942.5	2095.2	2226.5	2170.2	2219.6	2410.8	2445.2	2615	2712.3	2654.4	2788.1	2926.5	2997.9	2998.2	3099	3031.9	3121.6	3066.8	3112.5	3211.5	3188.4	3207.4
0	0	0	2.3451	0	7.8917	11.523	5.6489	9.4898	17.652	24.87	54.848	99.363	163.51	225.22	304.19	368.8	486.62	567.43	661.43	797.72	899.02	1010.5	1191.3	1250.5	1394.2	1605.8	1749.8	1819	1979.6	2188	2210.3	2337.8	2496.9	2656.2	2825.3	2903.7	2993.9	3079.1	3117.7	3194	3184.1	3270.9	3350.8	3300.3	3413.2	3333.3	3431	3354.8	3176.8
34.13	11.202	0	0	0	0	0	0	0	0	0	0	0	0	0	0	0	0	0	0	15.151	80.313	153.62	248.97	384.4	477.55	666.11	823.72	1001.7	1218.9	1420.8	1635.8	1953	2229.2	2495.5	2633.4	3109.6	3283.6	3611.8	3693.2	3953.3	4094.7	4301.6	4373.7	4402.6	4537	4679.3	4615.3	4655.4	4718.5
0	0	0	0	2.005	17.262	22.061	13.538	29.609	17.958	18.667	10.785	17.758	0	0	0	0	0	0	0	0	0	2.6123	16.317	16.76	0	6.1879	0	30.16	26.45	8.3412	25.074	57.417	65.345	201.4	210.3	361.25	455.17	596.01	528.93	623.9	669.79	971.59	1006.9	1220	1564	1715.2	1657	1610	1718.3
7.6297	5.9054	0.63041	0	2.3211	0	0	0	0	0	0	0	24.64	43.296	104.32	147.41	214.04	324.94	411.46	478.63	550.62	751.98	896.17	1050.6	1288.8	1525.5	1776.4	2097.5	2330.5	2589.2	2868.7	3132.8	3248.3	3562.3	3824.1	4207.5	4199.4	4532.3	4962.1	5014	5187.7	5260	5493.1	5611.7	5447.1	5851.4	5822.7	6127.5	5998.8	5926.3
0.93971	3.2306	0	1.8402	0	6.792	0	0	0	0	0	0	17.664	56.402	109.09	177.6	267.81	408.11	595.68	816.58	1028.3	1279.2	1601	1889	2262.1	2544.7	2804.3	3227.5	3634.5	4007.5	4391.7	4823.8	5024	5496.8	5822.2	4591	5254.6	5269.5	5516.4	6833	7041.8	7181	7104.4	7257.7	7219.9	7164.1	7231.1	7354.2	7322.8	7476.4
15.342	6.9351	6.3711	0	0	0	0	0	0	0	0	0	0	0	0	0	0	0	7.267	4.9681	12.597	25.428	27.918	59.967	78.643	97.835	143.84	199.22	254.5	345.82	368.05	446.93	550.61	687.48	876.17	949.98	1060.4	1170.1	1224	1333.7	1465	1531.5	1561.1	1581.7	1681.6	1752.7	1742.1	1807.8	1837.4	1921.1
0	0	3.5935	0	0	0.96979	9.088	12.798	23.857	18.255	17.554	24.567	24.412	23.297	2.5087	6.5404	19.866	0.40778	10.293	1.871	0	0	0	2.8588	16.57	47.851	80.518	104.5	147.89	206.98	283.13	344.67	437.19	464.22	563.23	604.25	655.04	714.32	776.85	883.13	909.32	955.74	987.53	1055	1072.9	1114.5	1171.7	1147.1	1111.6	1153.3
8.9299	4.4664	0	2.3683	0	1.6793	0	0	0	0	0	0	0.22022	0	0	17.936	42.456	105.44	191.28	287.51	426.94	569.4	718.19	918.49	1130.7	1306.6	1875.8	2074.8	2061.4	2310	2574.3	2703	2946.6	3066.4	3236.2	3430.7	3467.2	3744.7	3855.9	3943.1	4062.6	4254.8	3698.4	4176.7	4325.6	4359.9	4404.2	4373.8	4381.8	4322.8
3.7077	0	0	4.7751	0	6.6009	1.3398	7.13	0	0	0	0	0	0	0	0	0	0	0	0	0	0	1.8698	7.0557	0	0	0	0	0	0	52.552	22.18	75.913	160.57	282.73	451.66	617.21	697.37	850.18	949.53	1116.2	1298.7	1425.7	1570.8	1738.7	1807.6	1942.8	1968.3	2087.4	2124.7
0	0.41589	0	0.10658	0.59527	5.3873	5.3326	5.4299	0	0	0	7.8136	12.895	29.382	22.355	42.763	42.684	73.61	68.939	95.318	109.66	89.712	103.19	143.56	160.75	137.24	202.74	338.46	350	420.39	523.26	704.83	895.91	952.34	1134.8	1389.3	1597.2	1808.4	2049.5	2324.4	2373.3	2481.3	2474	2646.4	2816.6	2872.6	2920	2989.3	3051.5	3360.5
0	8.405	14.984	0	17.501	0	0	0	0	0	20.578	42.328	129.25	173.65	268.13	360.13	414.07	582.86	673.54	826.42	1116.6	1248.1	1429.2	1560.6	1729.8	2042.5	2161.6	2330.9	2511.6	2725.2	2832.4	3091.6	3322.9	3387.1	3539.9	3759.4	3995.7	4117.4	4277.1	4460.4	4749.7	4662.6	4766.4	4918.1	5045.6	5149.6	5135.9	5172.9	5199.2	5251.2
0	0	0	0	0	8.0287	4.0828	4.2576	0	0	0	0	6.0741	7.8976	0	14.552	31.587	71.537	118.38	173.39	248.89	350.95	441.99	513.44	624.75	703.81	875.92	1022.4	1077.4	1216.2	1251.6	1447.8	1579.7	1580.1	1705.2	1848.9	2024.6	2023.7	2067.7	2227.7	2301.8	2358.6	2283.1	2369.8	2472.9	2620.7	2680.7	2655.2	2633.1	2701.8
0.63202	0	0.11384	0	0	9.6289	0	13.974	7.3787	11.43	31.293	61.39	74.521	142.74	172.34	213.92	270.36	361.08	426.16	536.17	671.48	801.12	883.61	1014.9	1132.7	1262.4	1367.5	1605.2	1603.8	1628.8	1915.6	1983.7	2230.3	2534.4	2603.2	2763.3	2968.1	3270.3	2759.7	2908	3091.4	3130.4	3413.8	3162.1	3601.7	3716.5	3505.5	3588.8	3861.9	3660.9
1.7103	0	0	0	1.7587	5.1811	1.7232	0	4.2626	0	0	2.9471	3.8081	2.9663	20.998	31.822	56.832	96.784	130.79	182.45	271.99	384.79	535.14	719.77	885.23	1070.2	1202.9	1417.2	1689.9	1861.8	2082.2	2199.3	2302.2	2710.6	2896.2	2902.1	2949.4	3007.3	3283.4	3640.8	3680.9	3802.6	3674.9	3777.8	3950.9	4276.7	4264.2	3937.8	4313.4	4287.1
0	0	0	9.8749	11.507	17.56	16.82	15.652	27.162	34.203	45.452	38.205	47.293	54.031	71.462	95.273	125.1	176.02	223.66	266.73	346.98	437.83	503.34	611.56	691.06	827.98	906.41	1018.6	1078.4	1221.7	1305.9	1330.5	1442.4	1516.7	1636.6	1694.9	1758.9	1849.8	1850.4	1938.2	2013.2	2061.9	2079.9	2120.6	2195.5	2166.5	2213	2216.9	2283.2	2339.7
0	0	0	0	3.0152	15.676	6.8727	14.964	13.19	17.831	10.314	13.186	20.29	39.295	79.626	130.69	171.83	257.11	333.07	430.57	561.29	679.37	795.22	900.17	1019.4	1074.4	1229.2	1394.4	1522.4	1613.4	1784.8	1890.8	1927.5	2017.9	2124.1	2226.2	2447.3	2589.6	2680.4	2402.7	2646	2818.1	2945.5	2791.2	2930	3034.5	3000.9	3087.3	3101.2	3102.3
10.287	12.464	0	1.2197	0	0	0	0	0	0	3.7716	0	4.3312	11.167	11.25	17.545	31.494	37.696	84.138	130.45	184.79	282.08	362.1	497.9	665.33	843.75	940.41	1161	1474.8	1721.5	2065.6	2366.6	2603.1	2813.4	3182.5	3491.8	3764	4033.1	4362.6	4656.7	4913.7	5175.2	5256.5	5311.7	5649.3	5741.1	5861.4	5992.4	6059.3	6263
24.191	8.7604	0	0	0	0	0	0	0	0	0	0	17.182	41.877	90.383	156.4	244.92	307.97	436	604.13	837.84	1027.5	1224.9	1506.4	1582.2	1871.3	2115.7	2374.5	2777.4	3263.5	3116.8	2780.8	3008.9	3563.8	3613.7	3787.5	3954.4	4085.7	4308.2	4470.7	4881.8	4818.6	5007.8	5289.5	5284.3	5450.3	5590.8	5512.5	5827.6	5883
6.0125	0	0	0	1.7772	0.99322	2.8161	0	0	0	0	0	0	0	0	0	0	0	0.28782	10.617	32.259	59.35	125.85	197.69	291.63	427.32	550.1	706.84	894.02	1048.2	1212.9	1503.7	1640.9	1876.2	1965.7	2230.8	2422.2	2512	2914.1	3005.3	3052.6	3135.2	3204.9	3333.5	3307.7	3341.2	3388.9	3287.7	3273.1	3414.5
15.879	7.3659	0.82184	0	0	0	0	6.5958	3.518	0	13.732	0	0	0	1.6409	0	0	0	0	0	0	2.857	11.79	24.544	48.645	113.28	195.2	272.13	387.67	519.2	686.23	834.19	951.41	1095.4	1268.9	1522.8	1581.7	1758.5	1719.7	1898.7	1944.3	2099	2246.5	2422.4	2525.4	2492.7	2592.2	2599.8	2644.2	2738.8
3.0095	13.256	0	5.7727	1.63	0	0	2.6302	0	0	9.0712	5.1493	16.635	24.928	26.046	37.393	52.143	63.621	107.69	146.97	225.19	357.37	494.16	480.09	625.93	771.44	565.14	616.37	782.6	876.09	919.24	963.25	1007.4	1179.1	1288.1	1317.3	1366.6	1454.7	1586.3	1726.8	1716.4	1769.5	1667.8	1747.4	1863.2	1959.7	2000.8	2073.3	2065.6	2077.8
0	0	0	7.3255	2.9823	2.8712	3.0493	9.2845	11.223	12.135	25.45	28.151	36.024	71.216	112.87	173.42	272.56	364.19	499.76	632.05	821.52	1020.4	1227.3	1478	1756	2016.5	2202.5	2500.6	2775.4	2994.1	2956.1	3154.4	3334.1	3585.4	3922.8	4111.1	4254.3	4525.5	4836.3	5028.8	5041.4	5100	5130.6	5208.3	5354.2	5547.7	5640.5	5779.6	5285.7	5670
0	0	1.3817	0	1.1794	1.9528	4.7255	3.5488	1.9349	0	0.089668	3.026	6.7993	3.4024	11.967	13.328	24.038	33.75	39.979	38.803	49.96	58.865	81.392	77.216	99.057	110.12	112.43	136.74	131.05	137.17	168.47	206.52	248.5	301.44	364.83	392.54	470.51	483.49	529.5	653.08	661.44	695.9	764.1	863.28	960.46	1039.8	1093.3	1062.2	1157	1127
9.0751	6.654	0	0	0	0	0	6.1994	8.1329	19.296	48.328	76.202	118.61	172.14	230.35	316.19	407.93	571.62	719.18	911.63	1127.6	1247.5	1488.1	1684.9	1956.3	2210.4	2317.7	2690.3	2791.9	3063.2	3387.9	3485.4	3697.8	3959.1	4198	4313.4	4402.1	4668.8	4712.4	4865.6	4888	5042.9	5209.3	5136.4	5373.6	5238.7	5351	5426.6	5428.1	5547.6
18.787	6.142	0	0.42405	0.73388	0	0	0	0	0	0	0	0	0	0	0	7.9793	33.712	63.752	108.36	150.46	205.02	261.5	362.52	467.52	584.67	677.76	830.51	924.59	1023.7	1169.4	1303.6	1412.9	1598.9	1758	1871.6	2045.2	2123.1	2188.9	2234.2	2401.9	2435.3	2600.6	2696.2	2741.6	2820.2	2893.1	2905.7	2984.1	2989.3
19.305	3.7944	0	0	0	3.1193	0	0	0	0	0	0	0.99959	0	0	0	0	6.2505	24.216	63.268	133.18	190.4	286.06	402.57	595.87	745.68	903.61	1092.4	1621.1	1894	1698.7	1843.5	2054.1	2260.4	2464.6	2600.9	2803.7	2903.8	3011	3155.9	3500.2	3612.7	3633.9	3718.3	3626.5	3745.9	3727.4	3678.8	3804.1	3740.5
19.045	3.8252	0	0	0	8.6501	0	0	0	0	0	0	0	0	0	0	0	0	0	21.701	45.969	60.892	129.21	179.67	296.86	431.61	558.02	646.41	706.59	887.62	1007.2	1092.8	1209	1402.2	1515.1	1590.4	1704.3	1673.8	1785.4	1945.6	2193.6	2220.5	2215.2	2276.6	2339.1	2352.7	2480.1	2432.5	2559	2520.2
21.915	11.259	0	0	0	0	0	0	5.8138	47.94	84.63	151.6	214.83	294.52	376.18	458.42	564.57	745.86	930.7	1110.1	1296.8	1553.3	1860.8	2075.7	2298.7	2589.6	2847.5	3265.3	3545.4	3780.2	4006.6	4265.4	4577.7	4864	5140.5	5388.2	5604.9	5873.1	6107.4	6278.2	6488.9	6658.2	6640.8	6796.6	7014.2	7155.4	7232	7296.3	7315.2	7452
0	0	0	2.735	0	11.458	6.9089	7.785	9.1456	1.8398	8.1559	3.7798	18.711	19.72	42.469	42.163	64.191	71.053	108.37	136	159.81	201.65	239.14	293.63	315.77	341.86	373.26	398.58	458.32	547.43	689.46	725.89	865.42	1035.4	1145.9	1331.1	1538.9	1642.1	1791.8	1893.2	2096.4	2169.3	2255.6	2353.6	2466.5	2537.8	2612	2559.5	2680.3	2736.5
14.073	15.863	0	5.8553	0	0	0	2.1006	0	0	0	9.5977	0	14.718	13.273	36.365	106.88	154.97	280.82	411.93	598.6	709.05	936.86	1182.6	1301.6	1487.9	1748.7	2010.2	2208.2	2584	2571.1	2336.3	2296.9	3169.8	3275.1	3355.2	3538.1	3514	4067.5	4171.6	4354.9	4325.1	4557.6	4195.2	4908	4687	5140.7	5161.4	5162.3	4981.4
0	1.6639	0	0	0	13.781	15.344	26.065	26.328	65.576	108.2	160.82	209.01	255.48	268.59	346.17	293.75	402.27	479.38	604.34	741.01	848.65	1007.3	1234.5	1287.9	1420.4	1545.5	1822.5	1788.4	2062.8	2215.9	2750.7	2557.3	3060.4	3382.4	3657	4034.5	4229.9	4319.9	4545.1	4774.9	4998.8	4993.9	5086.7	5248.5	5295	5595.9	5510.1	5586.9	5676.4
9.9195	0	0	3.0686	0	0	4.0678	6.211	0	0	0	0	0	0	0	0	0	0	0	0	0	0	0	43.949	74.105	128.15	191.02	262.81	406.28	450.59	568.3	763.26	930.65	1065.8	1294.7	1608.4	1886.2	1987.3	2173	2345.7	2472.9	2606.4	2737.6	2882	3029.3	3064.4	3153.3	3151.5	3271.8	3419.4
0	0	0	0	0.4874	1.6532	7.3817	12.6	8.1584	9.3456	17.22	19.547	25.733	45.764	69.942	105.44	170.45	258.66	360.04	510.67	646.48	754.35	907.65	1096.7	1236.8	1478	1606.3	1798.4	2033	2205.1	2578.5	2585.4	2866.8	2972.8	3324.6	3492.9	3663.2	3821.6	4093.4	4024.2	4298.6	4340.8	4511.8	4687.3	4486.9	4588.6	4618.9	4813.4	4884.1	4895.6
4.4124	5.4963	0	0	0	1.0683	0	0	0	0	0	0	0	0	0	0	0	0	0	0	0	0	5.0921	20.155	62.044	100.51	149.12	201.21	289.99	383.14	454.27	572.35	699.92	821.59	949.45	1080.4	1203	1369.7	1410.8	1554.5	1684.6	1727.5	1860.1	1844.8	1942.7	1966.4	2104.6	2105.9	2005.4	2001.9
9.1264	3.2621	0	3.4414	0	0	0	13.634	22.352	26.77	25.459	29.115	28.591	41.59	36.32	35.607	33.847	45.315	57.059	91.716	117.36	151.49	216.91	306.61	437.01	609.61	820.96	1043	1339.5	1635.8	1920.7	2275.1	2612.2	2964	3508.9	3868.1	4230.8	4399.5	4808.6	5058.8	5313.1	5460	5636	5762.8	5911.4	6046.6	6104.7	6152.3	6204.4	6239
6.4987	0	0	0	6.5881	3.2953	4.8966	6.0764	0	4.3887	0	4.4568	1.9799	6.6482	2.1928	10.311	49.342	75.107	85.236	91.554	162.7	172.82	206.68	256.85	359.83	424.13	567.95	628.57	712.34	853.46	1013.5	1152.2	1253.5	1400.4	1498.7	1601.4	1681.2	1728.2	1789.5	1843.7	2062.6	2094.1	2110.7	2125.2	2114.6	2186.8	2215.7	2171	2298.9	2235.8
0	3.0795	0	1.2303	1.3051	10.666	2.5697	0	0	0	0	0	0	0	0	0	0	0	17.592	10.225	41.596	84.145	146.99	196.6	238.07	280.4	381.17	479	624.1	744.13	826.92	1041.5	1267	1290.7	1408.1	1651.4	1994.5	2169.9	2472.7	2793.6	2995.9	3019.3	3099.8	2995.5	3186.6	3352.6	3645.2	3736.9	3913.4	3866.2
20.359	8.8319	0	0	0	2.3885	0	0	0	0	0	0	0	0	0	0	0	0	0	0	0	21.603	64.206	117.85	201.17	217.81	328.86	405.12	525.15	651.46	799.74	866.13	996.8	1157.2	1357.7	1473.5	1758.5	1876.9	2073.9	2103.6	2300.6	2361.1	2662.8	2875.9	3036.5	3000.8	2963.4	3063.3	3007.1	2940.8
11.042	2.7236	0	0	0	0	5.2184	7.4643	43.624	98.819	199.06	308.54	437.09	611.65	786.76	978.76	1227.4	1466.9	1795.9	2092.8	2446.9	2818.8	3292.5	3615.7	4153.2	4549.1	4954.4	5385.3	5942.6	6329.3	6783.9	7098.6	7482.1	7858	8343.1	8428.6	8895.5	9235.1	9170.8	9624.3	9947.5	10013	10439	10505	10565	10689	10955	11165	11119	11049
6.4218	9.9738	4.1969	5.5295	0	0	0	0	0	0	1.8608	16.477	60.724	122.77	195.33	268.12	344.97	455.57	577.45	719.6	884.09	1071.8	1331.3	1679.6	2085.6	2470.3	2845.7	3257.4	3725.4	4150.2	4652.7	5296.1	5673.8	6178	6781	7335.3	7624.1	8132.4	8445.7	9057.2	9491.7	9705.8	9964.8	10074	10431	10249	10386	10363	10494	10296
5.9196	1.7979	7.9461	0	0	1.8932	6.4954	0	0	0	7.7493	8.3347	18.347	39.724	96.92	168.38	291.09	438.51	627.02	842.58	1093.8	1382.8	1691.8	2014	2421.5	2723.4	3069.8	3502.1	3802.7	4431.8	4661.1	5130.4	5548.3	5800	6150	6303.7	6834.2	7063.4	7012.6	7364.6	7533.9	7843.2	7952.6	8055.4	8316.7	8227.7	8517.6	8673.1	8641.6	8781.3
0	0	0	0	12.561	2.8354	9.02	15.189	18.147	12.247	27.761	45.61	42.871	58.042	76.23	97.033	102.07	133.76	165.07	197.83	182.57	261.13	275.59	358.22	477.79	614.11	750.5	914.32	983.53	1273.9	1417.8	1506.1	1713.8	1965.1	2245.3	2540.5	2710.9	2924.9	3225.9	3430.5	3631.1	3805.2	4223.4	4456.1	4701.5	4863.7	4894.4	5062.8	5109.8	5158
0	0	0	8.4371	6.4363	7.754	7.6005	5.5121	10.202	12.368	18.742	13.245	15.283	12.918	5.3285	4.8375	1.0586	9.2017	30.214	43.26	58.809	86.127	118.4	182.3	268.09	322.46	376.15	566.09	657.27	823.43	981.97	1149.5	1341.2	1456.6	1561.3	1645.3	1747.3	1909.9	2013.9	2106.3	2286.8	2298.3	2420.5	2428.9	2563.2	2511.8	2630.7	2699.3	2634.5	2692.3
17.507	6.3339	0	0	0	0	1.4558	0	3.7336	19.861	59.229	138.4	240.15	377.53	542.43	767.59	1021.7	1192.2	1620.7	1976.3	2349	2858.2	3245	3917.1	4242.7	4627.3	5133	5529.5	5888.8	6520.7	6971.6	7645.7	8255.4	8744.6	9233.2	9706.6	10245	10752	11008	11434	11844	12238	12325	12826	13052	13402	13945	13953	14112	14106
0	0.24128	0	0	1.2536	7.8679	5.6033	6.8796	0	0	6.3826	13.683	15.789	8.735	0	6.9331	5.4728	12.158	36.418	51.194	99.662	166.19	223.77	318.53	402.21	491.69	699.65	991.65	1113.3	1260.3	1428.6	1638.1	1790.4	2018.8	2163.5	2430.5	2653.8	2665	2699.1	2538.4	2868.9	2934.2	3085	3091.2	3183.5	3059.5	3264.4	3500.6	3570.8	3806.7
0	0.59017	0	3.3169	3.0349	0.36215	1.8781	15.145	11.848	32.46	38.994	53.914	62.229	98.083	138.56	240.58	364.4	567.88	713.68	906.84	1093.3	1282.3	1483.9	1802.4	2144.4	2540	2667.8	2926.1	3236.4	3602.7	3986.7	4290.9	4619.9	5022.1	5451.6	5644.7	5434.6	6515.3	6818.3	6856.1	7336.9	6949.3	7024.3	7495.4	8371.4	8516.5	8445.3	8203.2	8020.2	8293.5
7.9463	21.409	0.31418	6.4595	1.4802	0	0	0	0	0	19.639	92.171	126.42	206.24	290.56	436.83	637.32	895.32	1144.2	1418.8	1696	1908.4	2313.7	2557.7	2867.6	3186.8	3419.2	3768.1	4080.1	4392.5	4902.3	5310.2	5815.9	6148.8	6574.9	6943.1	7393.6	7916.5	8179.1	8849.4	8939.4	9217.3	9438.7	9588.1	9718.1	10232	10021	10287	10308	10438
0	4.4113	1.8222	0	1.6917	4.0225	0	0	0.21287	24.127	64.601	109.89	166.83	235.5	312.59	416.44	527.79	670.14	799.53	1090.9	1108.2	1775.1	1558.5	2285.9	2119.2	2366.8	2710.1	2972.8	3761.2	4247.9	4518.8	4256.5	4467.9	4809	5169.8	5384.3	5742.3	5949.3	6067.9	6101.1	6505.2	6537.2	6649.9	6790.4	6935.6	7010.3	7059.9	7162.8	7188.4	7256.6
16.644	16.591	3.9014	0	0	0	0	0	0	0	0	0	4.2671	0	14.88	65.83	118.99	259.46	331.5	449.76	578.91	751.6	942.64	1115.8	1446.9	1578	1895.5	2323.1	2573	2935.6	3350.3	3445.7	3766.4	4252.7	4732.1	5098.1	5356.7	5771.5	6238.2	6417.7	6631.9	7039.4	7150.9	7247.5	7527.4	7708.1	7736.4	7907.1	7891	7941.9
0	0	0	0	1.4806	8.3184	6.6781	13.532	13.087	8.0523	24.971	30.776	45.833	52.212	71.898	85.334	103.34	134.7	177.09	253.17	292.64	356.64	468.55	622.51	764.63	923.14	1156.2	1353.8	1672.8	1968.9	2270.6	2512	2826.6	2436	3359.8	3729.1	3726.4	3850.4	3976.4	4161.8	4963.5	4429.9	4512	4591.2	4784.5	4969.3	4918.2	5031.8	5105.8	5143.1
1.4286	0.11689	0	0	1.8087	1.2866	2.2819	1.0717	1.2888	4.4144	1.5803	8.5503	11.56	10.023	15.947	30.908	39.925	46.153	68.308	76.097	100.53	122.64	147.88	210.59	248.72	316.75	360.47	410.22	505.98	549.19	597.43	672.2	741.57	813.5	900.54	929.39	1001.4	1074.4	1171.2	1283	1318.2	1396	1441.6	1510.3	1539.4	1579.3	1640.6	1696.7	1704.6	1729.8
0	6.9352	0	3.876	0	0	0.75363	0	0	0	0	0	0	0	0	10.396	19.152	89.578	144.17	249.55	359.54	509.66	678.38	846.15	1053.7	1300.7	1529.8	1830.6	2098.4	2366.8	2642.6	2845.8	3138	3405.1	3672.1	3963.1	4245.2	4347.1	4568.9	4780.4	4908.8	4994.2	5067.3	5220.6	5412.7	5522.5	5698.9	5554.2	5607.1	5403.2
14.151	2.3495	0.83589	5.7989	0	0	0	0	0	1.5913	1.3893	1.8635	0	0	0	0	5.4536	7.372	35.775	68.311	122.62	160.33	224.11	297.42	395.47	512.2	670.06	806.25	967.74	1167.6	1407.6	1594.7	1781.3	2067.6	2357.4	2614.4	2855.8	3061.4	3276.3	3254.4	3097.7	3218.6	3486.4	3707.6	3716.8	3741.5	3872.4	3869.9	3653.2	3812
21.569	6.5491	0	0	1.8644	0	0	0	0	0	0	0	0	0	0	0	0	0	0	0	0	0	0	0	0	35.982	43.453	109.52	110.73	207.29	223.94	266.97	329.56	439.9	517.08	613.86	714.96	733.11	789.89	775.71	857.02	887.89	993.82	1015.9	1107.2	1116.8	1137.5	1134.3	1226.9	1188.4
0	0	0	0	5.7432	10.83	27.359	9.9185	14.093	5.6583	17.559	15.72	23.059	20.965	37.684	35.182	32.021	73.934	91.017	12.6	6.3737	31.479	34.111	55.98	98.061	79.063	83.044	90.201	110.43	139.44	166.37	236.95	315.95	426.95	454.58	322.89	385.3	410.43	503.2	565.64	591.83	620.27	728.25	751.56	827.49	873.99	887.93	911.85	956.37	938.46
21.602	0.62188	0	0	0	0	0	0	0	0	0	0	0	0	0	0	14.795	33.397	70.377	119.26	194.25	309.83	435.01	638.18	795.97	1067.5	1271.1	1549.4	1749.9	2084	2315	2663.2	2849.1	3233.9	3490.5	3670	3843.1	4031.5	4065.7	4220.2	4413	4510.9	4648.3	4673.6	4628.8	4725.2	4775	4719.3	4791.1	4714.2
0	0	2.2954	4.4829	0	0.039955	0	2.7822	0	34.524	83.914	180.74	191.41	416.55	545.15	717.5	944.53	1082.3	1467.7	1610.3	1978.8	2298.4	2398	2639.6	2903.4	2851.9	3071.6	3328.2	3688.6	3340.5	3372.1	3473.7	3500.8	3531.8	3663	3721.9	3797.7	3883.4	4466.7	4619.1	4522	4700	4624.1	4581	4531.3	4513.8	4506.4	4545.1	4549.6	4554.3
1.82	0	0	0	3.2451	13.301	1.78	0	0	0.13265	3.9076	3.6854	12.922	2.7918	18.704	31.453	49.455	63.699	78.458	105.33	128.98	163.95	213.43	251.01	291.06	340.23	397.49	462.87	524.94	568.57	656.75	730.8	832.46	941.02	1012.9	1168.8	1233.2	1310.2	1416.1	1549.7	1581.4	1644	1737.3	1798.3	1944	2066.6	2104.8	2102.4	2180.9	2069.2
11.005	4.0526	0	0	3.7237	0	0	9.0063	0	0	12.204	14.457	29.911	58.602	83.453	138.95	196.98	265.27	395.9	496.89	629.45	779.8	936.43	1076.7	1199.6	1483.8	1577.5	1836.9	1846.6	1875.8	2093.7	2244.7	2668.2	2740.5	2951.1	3208	3226.5	3321.8	3514.9	3770.7	4071.7	3877.2	3897.4	4309.9	4482.8	4574.3	4409.1	4440.7	4462.7	4512.6
24.947	2.568	0	0	0	0	1.3425	0	5.6925	0	0	0	3.0478	4.3189	11.143	21.324	38.714	102.81	164.73	208.96	296.75	391.4	524.24	607.22	723.33	787.54	927.02	1022.7	1143.6	1267.3	1379.5	1503	1645.9	1760.1	1921.7	1938.5	2144.8	2221.8	2400.7	2253.9	2385.8	2477.6	2712.2	2686.4	2739.7	2762.5	2841.6	2850.5	2775.5	2771.7
0	0	0	9.4467	12.066	2.6078	7.4607	4.3131	0	26.075	8.9385	27.089	29.473	19.104	46.137	82.663	129.52	167.06	220.46	277.67	350.4	434.66	505.37	576.78	650.99	720.7	829.36	890.08	995.11	1081.1	1198.7	1160.9	1169.7	1285.3	1318.7	1492.4	1556.5	1576	1606.3	1695.7	1786.9	1773.6	1914.1	1811.3	1868.7	1850.5	1981.6	1976.1	1842.2	1928.7
2.7751	0	0	0	4.3272	2.9416	4.3587	0	0.51807	2.8647	7.8337	5.8446	20.864	29.606	39.99	65.424	100.97	153.48	189.73	250.07	296.5	398.05	463.54	579.72	689.84	776.01	905.51	1040.3	1130.9	1236.1	1300.6	1407.8	1522.1	1669.6	1756.8	1934.5	2051.5	2143	2211.2	2402.3	2440.2	2538.7	2595.6	2633.9	2691.9	2793.1	2907.4	2880.4	2968.2	2913.4
0	1.7507	0	2.9413	1.2617	1.1947	9.7868	16.399	20.08	26.059	36.357	44.864	62.152	90.157	148.91	182.87	246.36	306.25	397.01	497.76	594.52	754.15	827.38	965.59	1102.3	1288.5	1384.6	1586.8	1790.7	1961.1	2227.9	2394.3	2590.5	2780.1	3008.8	3164.8	3341.5	3491.2	3844.5	3931	4104.2	4248.1	4317.3	4478.6	4590.8	4752.5	4792.5	4826.7	4937.4	4982.7
0	7.5619	0	5.3052	0	0	0	1.5934	5.4251	4.5719	19.491	18.852	41.022	37.951	44.438	86.153	115.16	163.43	183.61	319.93	370.03	501.72	627.64	763.57	951.35	1066.1	1368.3	1564	1712.2	1976.5	2179.2	2389.2	2545.9	2782.9	2976.8	3062.1	3314.5	3538.4	3478.2	3635	3830.7	3975.1	4373.7	4426.3	4544.2	4562.5	4656.4	4777.5	4657.8	4726.8
7.8215	2.3397	2.6618	0	0	1.6072	0	7.9145	3.3675	20.633	17.756	48.081	75.67	114.93	136.37	207.98	212.3	272.9	292.41	375.67	459.39	521.66	574.59	703.48	726.34	841.2	987.95	1061.1	1123.8	1460.6	1440.2	1615	1560	1590.2	1805.6	1889.5	1910	1891.4	2029.3	2120.7	2093.8	2137.7	2171.2	2170	2191	2240.8	2236.5	2218.8	2243.4	2287.3
13.544	15.262	0	2.7322	0	0	0	0	0	0	0	0	6.4692	42.953	66.238	70.562	121.77	173.9	246.66	333.6	395.21	494.48	610.9	672.68	771.23	919.14	957.54	1035.7	1201.1	1269.2	1444.7	1499	1573.7	1638.1	1793.2	1885.6	2072.7	2205.4	2327.4	2354.7	2505.4	2587.1	2606.5	2775.2	2866.9	3017.3	2971.4	3045	3130.3	3309.2
19.899	13.261	0	0	0	0	0	0	0	0	0	0	0	0	0	1.1992	20.135	95.652	168.68	198.28	340.54	493.09	603.64	721.2	932.34	1128.8	1314.4	1484.5	1681.9	1837.6	2037.3	2166.6	2288.5	2581.5	2663.5	2745.1	3048.5	3146.4	3377	3493.9	3587.9	3670.8	3840.1	3869.2	3937.9	3927	4010.8	4137	4187.6	4152.8
21.322	12.741	0	0	0	0	0	0	0	0	0	0	11.695	42.258	53.413	66.364	94.748	147.36	172.21	234.34	281.35	349.85	419.49	427.05	587.38	669.78	789.95	872.87	1060.8	1172.7	1125.2	1433.2	1574.7	1751.1	1978.3	2071.9	2176.8	2290.3	2489.6	2495.8	2556	2701.6	2736.5	2684.9	2935.4	2948.8	2992.8	3078.3	2989.2	3170.4
0	0.26189	2.9611	3.042	0	0	0	2.218	0	0	1.9606	6.4614	16.532	22.907	36.212	55.102	77.642	110.27	169.68	228.84	306.58	443.51	555.17	686.89	839.51	990.29	1106.3	1292.5	1409.6	1593.3	1728.3	1770.1	1827.5	1903.7	1954.4	2223.3	2242.5	2333.9	2459.8	2609.2	2458.4	2530.5	2735.4	2656.9	2796.9	3019.4	2923.3	2924.8	3255.5	3325.3
7.0766	3.356	4.37	1.1595	0	0	0	0	0	0	0.96947	14.371	16.74	3.172	29.34	11.146	12.578	64.425	103.01	177.91	337.55	516.08	719.83	1038.3	1296	1668.5	2052.2	1963.7	2774.6	3354.3	3790.8	3827.8	3703.9	4158.9	5267	4777.6	4952.5	5362.7	5607	5948	6118.6	6374.8	6359	6564.3	6809.4	6865.4	6992.3	7082.3	7039.5	7182.5
0	0	2.8633	0.30488	12.258	6.0605	5.2413	4.863	2.0105	0	19.445	17.556	12.877	24.641	30.009	41.329	49.139	60.082	92.403	138.44	146.13	191.79	222.55	289.51	372.93	460.33	530.53	652.52	741.56	896.15	1009.9	1136.9	1241.7	1404.7	1597.2	1806.6	1939.8	1965.2	2160.1	2196.2	2217.9	2387.2	2405.9	2449	2450.3	2504.5	2489.6	2576.7	2727	2634.7
19.938	16.913	4.4235	8.2791	0	0	0	0	0	0	0	0	0	0	0	5.2772	1.644	1.0553	9.1639	24.039	36.104	43.916	45.949	94.356	129.74	171.18	218.16	250.64	334.09	385.57	473.43	616.05	742.11	879.1	1016.6	1158.6	1284.3	1393.9	1517.1	1690	1773	1855	1922	2085.2	2105.6	2260.8	2219.9	2266.4	2290.7	2318.7
12.562	11.525	3.7539	5.7366	0	0	0	0	3.0647	18.285	57	96.351	159.47	238.66	351.02	500.99	651.3	822.49	1059.3	1236.4	1502.1	1701.4	1925.8	2487.5	2681.4	2731	3248.7	3162.5	3743.7	3577.4	4211.1	4014.3	4119.7	4014.1	4207.5	4454.2	4646.1	4632	4774.9	4963.7	4955.6	4943.1	4908.5	5029	4984.2	4955	5018.8	5106.3	4986.7	4887.8
0	0	0	4.051	0	11.682	16.303	28.215	33.258	28.309	72.224	119.38	147.95	196.81	275.41	328.32	372.85	485.96	585.56	701.27	730.14	872.88	963.77	970.66	1020.8	1123	1255.5	1428.6	1623.1	2034.8	2222.4	2328.9	2563.7	2145.7	2294.9	2465.7	2570.1	2759.8	2844.4	2981.6	3092.8	3125.3	3301.1	3289.8	3417.6	3458.8	3595.8	3723	3775	3767.5
0	0	0	7.5469	0	3.2364	2.3368	11.753	3.69	10.344	12.442	4.4639	0	0	0	0	0	0	3.0901	9.8282	10.788	0	20.67	8.0881	5.7368	9.9424	14.938	29.465	81.711	122.81	117.18	146.36	175.07	199.47	282.14	367.14	380	447.12	501.31	582.07	645.69	730.57	778.75	837.94	858.94	925.82	943.5	1012.8	1034.4	996.85
6.3996	0	1.3321	0	3.9509	0	1.9279	7.1913	7.1678	14.22	19.143	11.932	9.9788	15.468	14.813	17.305	25.749	13.066	30.176	20.237	44.808	72.408	122.38	157.3	235.39	274.65	364.4	465.46	579.08	715.02	807.93	937.57	1028.6	1181	1347.9	1420.6	1449.2	1738.9	1684.6	1733.5	1785.4	1944	2067.4	2144.6	2370.2	2319.5	2458.1	2583	2705.9	2743.1
15.019	0	0	0	4.3313	5.9267	0	0	0.57228	0	0.35727	12.609	17.707	22.096	32.462	39.962	61.297	76.428	98.681	136.75	192.57	258.34	362.61	470.6	570.36	712.45	844.74	1043.5	1225.2	1444.1	1678.9	1948.1	2283.7	2563.5	2841	3199	3449.9	3716.9	4032.3	4173.8	4304.7	4724.2	5124.9	5343	5469.6	4967.4	5852.1	5886.2	6066.9	5913.9
24.874	0	0	0	0	0	0	0	0	0	0	0	0	0	0	0	0	0	0	0	0	9.6322	18.019	61.307	110.56	183.84	211.5	355.26	435.35	574.6	478.62	442.73	558.45	702.8	847.7	932.51	1068.2	1151.5	1125.8	1168.6	1262.9	1334.7	1409.2	1416.6	1489	1406.5	1465	1487.7	1501.6	1506.4
6.7566	6.8414	0	7.4891	1.0932	0	0	7.4976	0	0	0.40507	8.4623	11.333	4.8485	0.8165	1.7361	31.767	42.729	88.664	151.96	232.4	328.81	444.67	545.53	657.37	867.51	1038.7	1270.6	1499.3	1728.5	2005.3	2188.8	2391.7	2663.9	3074.5	3249.9	3500.6	3737.2	3947.9	4208.1	4381.8	4395.8	4572	4620.9	4851.8	4903.7	4770.9	4959.6	4930.7	5078.6
16.236	0.8747	2.9746	0	0	0	0	0	0	0	0	0	0.72892	18.557	29.013	69.409	84.255	122.09	184.87	205.37	264.68	353.43	430.91	547.58	613.94	611.01	824.9	793.86	895.14	1323.3	1212.3	1321.6	1524.9	1758	1998.2	2117.3	2298.2	2453	2629.7	2701.7	2784	2862.3	2811	2898.6	2927.9	3011.3	2992.4	3103.6	3093	3176.1
0	0	0	2.8267	5.3301	13.623	10.575	20.055	17.078	8.4889	16.713	0	13.648	9.3605	8.928	14.452	35.141	80.238	148.41	256.63	391.05	523.08	694.73	909.56	1153.8	1211.8	1461.8	1752.3	2099.6	2434.9	2695.3	2306.2	2690.1	3758.6	3272.5	4450.9	3813.5	4187.3	4572.2	4587.2	4856.7	5053.3	5322.5	5949.2	6384.9	6232.7	6687.4	6613.4	6244.8	6984.2
3.549	3.4836	0	0	5.0584	0	0	0	0	10.701	52.649	104.75	201.3	318.03	414.73	597.91	712.17	874.62	1057.3	1230.7	1386.2	1562.6	1869.4	1997.4	2302.9	2541.3	2842.8	3099	3274.1	3625.3	3859.4	4171.1	4574.4	4866.1	5178.3	5506.9	5847.3	6163.9	6426.3	6674	6829	7127.4	7270.7	7460.3	7531.3	7817.8	7996.5	8151.2	8081.2	8250.3
0	0	0	0	14.495	32.424	38.075	52.811	54.979	56.462	87.272	80.564	73.321	84.371	80.607	116.91	144.87	163.96	235.44	240.08	295.43	358.99	395.05	490.64	582.81	711.91	856.42	1084.1	1258.8	1904.8	1739.1	2003.6	2355.5	2548.8	2778.6	3084.7	3244.5	3475.6	3711.6	3928.4	4045.1	4205.7	4298.4	4432.7	4496.9	4434	4560.7	4588	4685.7	4802.1
3.449	4.0359	0	0	1.5692	6.2785	1.6455	4.3468	0	2.4977	0.81546	0	8.7474	1.4763	0.24063	0	6.442	22.488	78.061	139.6	234.09	376.49	505.09	664.53	817.36	1007.2	1170.4	1385.1	1827.2	1647.6	1883.1	2091.8	2288.4	2577	2762.8	2934.4	3032.7	3209.7	3179.4	3626.2	3689	3824.2	3953.8	3861.2	4049.5	4131.6	4193	4450.7	4350.1	4389
0	0	0	0	5.6514	5.0021	3.0865	7.0888	0	0	0	0	17.231	13.454	20.441	27.991	42.86	51.696	85.082	119.13	139.06	154.53	218.25	257.66	296.64	326.34	335.83	449.17	453.54	443.55	627.33	687.71	799.19	855.11	943.45	1006.3	1090.2	1136.4	1230.2	1244.7	1261.9	1411.6	1444.2	1475	1542	1541.7	1542.1	1532.9	1602.5	1603.7
1.6306	0	3.0948	1.0077	2.2235	0	10.07	4.653	5.9127	0	14.126	38.455	67.777	108.14	143.23	211.13	233.56	327.71	399.39	463.63	524.34	637.75	755.72	862.7	989.86	1127.4	1192.8	1318.1	1370.7	1493.7	1648.7	1892.8	1989.1	1805.8	2038.1	2065.5	2263.6	2482.5	2596.2	2591.8	2484.9	2604.9	2694.7	2714.6	2772.9	2870.9	2979.7	2977.2	3001	3033.7
1.9733	0	0	2.197	0	5.4035	3.9734	0	1.3132	0	2.2012	37.273	67.327	111.56	153.99	229.93	290.1	405.35	388.62	452.61	559.37	792.9	923.11	1025.3	1147.1	1291.9	1414	1583.9	1706.6	1903.2	2020.4	2143.5	2274.5	2395.3	2607.2	2792.6	2889.3	3079.3	3165.9	3281.3	3403.1	3495.8	3562.3	3623.2	3696.2	3718.3	3814.5	3849	3789.5	3834.4
2.6465	0	0	10.805	0	8.2863	0	0	0	0	3.0261	12.656	31.713	67.81	99.244	118.82	175.86	264.13	368.93	447.62	555.43	631.68	744.69	892.3	980.25	1084.2	1253.7	1463.6	1699	1829.2	2013.1	2285.5	2541.9	2746.3	2972.6	3279.7	3537.9	3692	3945.2	4216.2	4147.2	4529.6	4572.4	4653.5	4804	4880.3	4985.5	5012.9	5024.3	4947
29.8	9.9422	0	0	0	0	0	0	0	0	14.18	37.127	72.154	97.946	146.3	226.36	343.41	448	606.02	752.75	921.17	1104.3	1169.2	1348.3	1622.9	2030.8	2104.6	2295.4	2559.3	2759.3	3015.8	3344.6	3575.2	3844.3	4148.7	4326.9	4507.3	4677.2	4736.8	4796.9	4893.8	4989.7	5015.1	5159.8	5250.3	5203.8	5310.1	5274.1	5233.2	5284.1
0	0	0	5.0623	5.9387	10.249	4.2271	5.5021	14.109	19.486	24.77	23.789	31.268	29.883	35.104	41.719	46.24	53.902	74.501	83.389	113.36	168.73	279.1	363.83	472.31	624.06	759.87	965.43	910.08	1110	1523.1	1383.6	1682.8	1928.8	2143	2234.7	2348.6	2365.2	2535.8	2704.5	2987.5	3169.4	3221.4	3334.2	3298.6	3336.2	3430.1	3594.7	3536.8	3612.9
22.025	9.395	0	0	0	0	0	0	0	0	0	0	0	12.744	15.255	36.673	71.636	126.3	194.46	312.69	480.52	665.28	862.75	1126.3	1400.7	1700.1	2029.5	2389.6	2662.5	3060.2	3414.7	3782.6	4059.7	4465.4	4758.3	5217.5	5297.4	5635.5	5714.7	5889.2	6049.2	6070.4	6305.4	6511.2	6604.3	6588.3	6787.9	6649.9	6944.7	7027.8
11.284	10.957	5.1434	0	0	0	0	0	0	0	0	0	0	0	0	0	27.408	99.193	181.3	294.88	465.01	620.91	884.73	1125.1	1475.1	1792.8	2110.2	2300.2	2972.7	2983	3355.6	3813.8	4194	4641.2	4987.8	5453.6	5817.9	6094.7	6252.9	6536.9	6839.6	6933.6	6949.6	7285.1	7277.4	7477.5	7735.9	7757.9	7927.7	7943
14.944	10.57	0	0	0	0	0	2.9737	0	0	0	0	4.6728	7.1041	14.003	44.153	119.48	195.25	339.43	469.74	619.49	832.73	999.33	1202.5	1444.5	1673.2	1881	2079.1	2480.4	2804.3	3071.4	3291.8	3794.5	4100.3	4468.5	4535.4	4778.4	5126	5591.4	5860.6	5858.4	6090.6	6236.5	6300.6	6588.3	6856.8	6804.5	6964.5	6462.2	6548.7
17.263	10.41	0	0	0	0	0	0	0	27.885	75.474	144.86	253.71	383.76	552.6	725.35	998.08	1296.7	1649.7	1943.8	2339.1	2800.9	3316.5	3698.1	4221.2	4393.4	5092.2	5478.9	6006.6	6503.2	6853.1	7267.8	7610.7	7886.4	8311.8	8276.4	8660.6	8787.8	8940.4	8969.2	9222.3	9312	9375.6	9449.1	9746.4	9870.4	10051	10065	10107	10281
0	1.9946	0	0	1.7589	10.035	5.8467	11.908	19.747	24.251	66.752	89.766	120.8	166.3	219.41	251.17	289.47	340.23	371.31	393.4	430.35	513.95	581.34	711.11	829.36	1046.3	1264.4	1382.1	1495.9	1616	1723.6	1830.5	2039.2	1996.6	2107.5	2272.8	2358.5	2534.8	2608.8	2644.7	2749	2738.1	2817.9	2800.9	2934.3	2941.2	2984.7	2914.2	2971	2961.1
0	0	0	0.10101	4.4654	3.0508	4.8062	5.7273	9.4005	4.2958	3.2147	1.34	7.9275	15.809	28.198	45.371	92.639	143.93	231.77	306.83	421.59	485.6	570.86	824.46	958.44	1194.7	1231.3	1667.8	1807.1	1681	2170.2	2010.7	2198.3	2428.1	2595.2	2704.4	2822.6	2997	3161.5	3312.9	3333.6	3444	3515.6	3632.5	3658.7	3752.9	3646.3	3696.6	3626.5	3672.2
0	0	0	2.7648	1.8087	8.0171	17.772	10.222	16.794	28.969	48.99	32.762	106.04	177.5	283.29	421.75	659.89	935.64	1023.3	1391.3	1609.2	1913.4	2170.8	2427.2	2830.2	3123.1	3424	3692.2	4090.5	4311.1	4770.5	4926.5	5520.2	5823.1	6261.3	6461.8	6689	6920.1	7295.3	7620.4	7948.6	8183.8	8199.4	8403.5	8452.3	8647.4	8707.1	8865.7	8765.4	9018.5
1.3486	3.424	0	9.4703	0	1.3299	0	3.9822	0	0	2.0487	0	0	0	0	0	0	0	0	20.49	27.955	55.595	123.71	194.11	318.8	436.54	556.51	734.99	975.78	1190	1472.7	1659.2	1925	2035	2369.1	2623.6	2764.5	2938.7	3126.4	3278.9	3301.5	3469.1	3583.4	3680.5	3786.6	3870.1	3848.4	3956.3	3984.8	3889.2
19.284	16.664	0	7.4627	0	0	0	0	0	0	1.1588	0	3.4123	27.971	50.269	108.83	171.33	252.34	335.8	417.66	515.69	630.39	714.94	866.29	983.01	1143.3	1252.8	1340	1538	1635.5	1787.6	1973.3	2144	2231.8	2420.4	2577	2802.7	2906.4	2994.4	3051.8	3140.8	3102.3	3188.5	3305.9	3188.1	3326.3	3507	3672.7	3630.1	3654.9
1.6438	4.2135	4.0142	0.36269	0	0.43442	0	0	0	0	0	0	0	0	0	0	0	13.268	37.852	47.736	78.548	115.91	124.84	159.73	231.62	273.76	329.65	368.5	424.48	572.88	646.65	757.18	904.48	1022	1146	1293.2	1395.4	1552.2	1685.2	1886	1982.5	2141.9	2255.3	2379.8	2459.2	2438.1	2543	2553.6	2627.9	2575.8
24.433	8.2777	0	0	0	0	0	0	0	0	2.9062	17.86	27.022	50.37	83.539	98.938	142.91	189.35	223.32	268.27	296.37	384.44	457.77	644.93	736.07	888.29	942.15	896.07	915.35	1281.1	1350.1	1126.7	1233.4	1289.7	1403.7	1471.7	1504.1	1626	1744.9	1845	1951.9	1726.2	1759.9	1956.7	2049.7	2006.6	2135.1	2087.2	1970.8	2141.2
0	0.27804	0	0	1.114	2.9513	5.7744	4.948	0.37978	2.8792	0	6.0685	18.586	34.037	71.741	138.04	224.32	300.3	411.91	499.91	622.84	778.14	861.7	967.63	1122.6	1264.7	1409.1	1465.6	1654.5	1794.6	1917.2	2165.7	2308.2	2444.7	2593.9	2724.8	2917.8	3111.6	3157.1	3374.9	3492.4	3598.7	3706.5	3730.7	3749.9	3828.9	3909	3882.5	3977.9	4054.1
14.497	9.6231	0	4.4087	0	0	0	39.832	81.573	154.29	222.47	289.89	351.41	471.87	578.59	709.71	879.79	1019.4	1130.7	1342.2	1495.7	1703.9	1902.5	2107.1	2357.5	2593.8	2815	2918	3065.1	3197.1	3521	3640	3977.5	4104.1	4371.2	4583	4893.4	4952.3	5076.8	5276.3	5509	5641.7	5797.6	5750.3	5921.2	5983.2	6098.9	6188.3	6276.2	6277.4
3.085	15.844	0	7.0083	0	0	0	0	0	0	0	0	0	0	0	0	0	2.1659	0	13.506	0	22.124	77.936	158.86	232.26	326.48	482.73	508.03	875.34	1046	1335.1	1570	1908.2	2196.6	2547.3	2747	2998.3	3269.7	3363.2	3661.4	3835	4002.4	4205.2	4452.2	4485.7	4423	4614.1	4653.5	4590.3	4567.3
13.148	10.259	0	0	0	0	0	0	0	0	0	0	37.727	115.69	215.18	353.25	501.36	760.28	1096.5	911.78	1574.4	1934.6	2222	2751.6	3041.4	3313.7	3596.6	4148.4	4204.4	4942.4	5092.4	5249.5	5504.3	5806	6090.7	6283.4	6627	6801	7010.7	7116.8	7335.6	7364.7	7636.4	7830.4	7939.6	7928.9	8057.6	8236.1	8221.6	8299.8
10.037	7.2432	0.70857	0	0	0	0	0	0.023007	1.1438	22.724	23.825	41.663	64.23	89.369	105.25	144.08	178.23	251.04	290.58	399.68	484.83	663.04	737.04	896.53	914.33	1174.1	1274.8	1361	1459.7	1541.2	1605	1639	1448.2	2090.1	1859.6	2342.8	2456.7	1966.5	2602	1960.5	2029.1	2160.2	3100.1	2511.9	2475.8	2525.3	2609.9	2712.7	2649.1
0	0	0	1.0625	6.6469	9.9696	6.5269	18.763	12.646	14.418	26.943	21.304	27.204	26.144	31.557	54.372	87.786	152.78	242.95	373.69	517.94	691.7	896.94	1099.4	1304.9	1511.2	1807.7	2101.4	2377.5	2561.3	2837.8	3012.8	3274.1	3570.7	3826.5	4185.7	4379.7	4673.4	4770.5	4962.1	5089.2	5246.7	5506	5464	5375.5	5593.4	5635.1	5650.8	5595	5788.6
19.117	3.6824	0	0	0	0	4.9056	0	3.894	0	0.41491	28.075	112.89	216.25	408.47	638.44	926.23	1222.4	1603.5	1932	2282.3	2689.9	3086.6	3480.8	3974.9	4304.1	4732.3	5093.6	5461.4	5930.6	6351.9	7131.8	7465.2	7892.1	8235.1	8568.9	9269.6	9922.4	9975.9	10480	10503	10660	11191	11119	11283	11504	11787	11693	11855	12050
0	3.631	10.754	6.2691	0	1.72	0	10.847	0	6.3319	8.4497	0	28.536	33.807	72.626	112.44	166.45	245.41	374.29	417.76	521.63	637.2	766.71	911.95	1228.4	1403.3	1650.4	1641.9	1933.7	2089.3	2503.8	2897.5	3183.1	3263	3849.3	3922	4289.6	4565.2	4702.4	4914.8	4976	5262.6	5234.3	5459.5	5576.1	5342.6	5610.6	5698.3	5965.5	6143.5
11.224	3.5849	0	0.2731	0	0	0	2.4821	4.8991	2.5736	15.543	44.147	96.412	163.01	234.06	311.4	411.53	491.8	594.26	700.42	756.33	837.6	942.94	1060.6	1104.7	1210.1	1364.3	1431.1	1463.7	1590.3	1599.4	1845.8	1766.8	1872.5	1975.2	2118.6	2234.7	2307.4	2396	2468.7	2582.6	2631	2670.8	2867.2	2884.9	2998.3	2910.8	2926.3	2862.3	2943.2
24.125	7.8296	0	0	0	0	11.788	49.356	114.31	196.29	318.14	471.78	646.91	819.95	1049.1	1277.8	1516.8	1794.7	2081.9	2420.8	2663.2	2975	3332.4	3703.8	3957.2	4328.3	4657.8	5215.1	5598.1	5897.7	6467.3	6949.7	7210.6	7620.2	7713	8020.3	8526.9	9035.9	8989.6	9047.7	9433.9	9787.8	10012	9974.9	10074	10228	10182	10371	9610.4	9793.9
0	0	0	0	3.6683	0.50831	2.3703	5.0877	7.0792	4.7804	3.9107	1.0615	2.3132	0.92179	0.81784	11.577	7.1617	0	16.897	47.814	75.889	133.9	220.3	426.16	611.51	719.63	860.55	1060	1108.6	1614.1	1741.5	2025.2	2041.7	2218.6	2503	2763.2	2999.2	3271.8	3383.6	3688.2	3733.3	3968.8	4009.1	4082.8	4197.7	4264.6	4337	4367	4323.5	4381.7
8.807	8.9798	1.9535	0	1.4008	0	0	0	0	0	0	8.5029	16.389	0	0	0	0	0	0	15.686	18.402	42.183	77.575	109.51	171.75	229.14	307.95	385.29	501.78	558.91	611.09	736.48	863.4	959.66	1124.5	1244.6	1362.2	1485.5	1590.4	1652.8	1742.9	1849	1893.6	1949.2	2107.3	2042.4	2136.8	2166.4	2268.6	2303.5
19.885	9.4957	0	0	0.26352	0	0	5.7716	1.0366	5.8866	15.694	7.3627	12.098	19.799	25.327	45.399	123.33	220.21	352.75	517.58	724.46	948.19	1110.2	1272.4	1546.4	1711	1907.9	2099	2411.7	2552.5	2746.2	2944.5	2621.6	3013	2924.4	3221.4	3282.6	3398.9	3498.5	3208.8	3327.3	3357	3644.4	3436.9	3652.8	3884.3	3988.2	4065.9	4470.6	4187.5
6.6709	0	0	6.111	0	0	0	2.3138	0	0	0	0	0	0	0	13.023	48.947	93.615	173.57	273.24	338.67	481.85	616.04	787.57	992.27	1213.6	1412.8	1613.2	1842.8	2127.2	2380.3	2614.2	2768	3075.9	3402.5	3549.2	3829.8	3771.5	3953.3	4017.2	4277.8	4392.8	4272.9	4257.3	4256.7	4184.4	4517.1	4442.9	4209.9	4368.8
4.2034	0	1.6883	3.2154	0	0	0.56811	0	0	0	0	0	0	0	0	0	0	0	0	15.404	54.714	63.685	130.87	179.2	257.23	301.22	388.98	506.99	573.74	624.04	687.34	809.14	889.72	1013.7	1100.2	1077.6	1027.9	1003.5	1042.1	1177.9	1257	1294.6	1313.7	1348.1	1490.6	1492.9	1479.3	1547.7	1526	1615.3
9.0435	15.235	3.4025	0.63534	0	0	0	0	0	2.9567	8.8906	43.517	57.821	106.98	119.93	193.73	306.89	381.58	523.56	699.34	836.68	1049.1	1218.6	1419.3	1562.9	1714.5	1820.8	2049.5	1705	1856.5	1897	2193.7	2135.2	2199.7	2306.3	2506.8	2482.8	2500.2	2605.7	2677.9	2726.2	2770.7	2635.7	2696.1	2668.8	2802.7	2893.1	2852.6	2884.7	2892.1
9.1368	5.2736	0	0	0	0	0.99014	0	0	0	0	5.2115	5.5402	22.024	47.21	103.93	174.23	294.65	444.19	606.07	821.22	1107.4	1396.7	1700.2	2067.6	2476.7	2850.3	3170.2	3615.2	3942.3	4321.7	4638.5	5176	5472	5834	6110.6	6502.2	6650.3	6891.2	6950.9	7192.9	7284.1	7314.9	7356.6	7410.5	7429.9	7627.4	7801.8	7761.6	7938.1
0	0	0	3.4753	22.404	2.9267	5.4302	5.7579	0	12.291	29.083	36.769	96.534	127.81	170.76	244.61	308.42	377.13	484.98	573.91	629.3	757.03	853.69	954.36	1050.2	1277.8	1370.2	1507.9	1658.5	1813.5	2044.3	2096.8	2217.1	2295.7	2411.4	2492.9	2607	2746.8	2886.6	2920.1	3011.7	3012.7	3117.7	3121.5	3275.1	3325.4	3329.9	3357.1	3310	3325.3
22.74	2.9262	0	0	0	0	0	0	1.7773	0	21.685	41.838	103.53	160.52	223.94	343.65	506.37	711.11	860.05	1094.2	1314.8	1579.6	2087.3	2157.4	2328.5	2707.6	3068.6	3272.5	3648.9	3930.6	4332.2	4591.3	4936.9	5006.8	5492.2	5609.6	6205.1	6305.4	6395.6	6446	6547.9	6792	7021.7	7067.7	7050.4	7152.4	7342.4	7276.3	7225.4	7221
0	0	0	0	3.3441	4.5237	6.989	10.313	15.664	9.1471	14.954	16.653	27.648	68.512	113.03	202.29	305.02	445.38	617.75	796.54	1030.7	1265.1	1507.4	1804.6	2163	2494	2879.5	3177.6	3558.7	4057.1	4481.7	4830.7	5372.1	5636.6	5969	6172.6	6386.9	6739.5	6916.5	7275.7	7396	7710.8	7979	7907.9	8088.2	8073.4	8271.7	8442.7	8404.2	8557
8.107	10.259	2.8786	0	0	0	0	0	27.534	37.067	100.1	137.79	226.64	254	387.18	462.61	578.72	631.35	811.19	850.35	1077.2	1167.6	1250.4	1311.5	1630.7	1886.1	2069.2	2453.2	2611.7	2964.3	3096.9	3548.8	3862.9	4094.3	4465.2	4836.6	5075.8	5501.3	5757.4	6006.3	6220.6	6514.7	6680.8	6779.2	7063.6	7039.7	7233.5	7494.6	7450.7	7481.4
0	0	0	0	11.547	17.46	22.181	47.104	44.237	68.697	84.071	102.19	136.71	162.38	159.77	209.43	281.83	390.51	549.44	681.33	876.76	1079	1268.5	1606.9	1854.7	2161	2411.7	2801.4	3065	3317.9	3713.5	3799.5	4225.8	4326.5	4785.3	5098.8	5170	5369.4	5575.4	5754.1	5929.5	6110.9	6268.3	6354.7	6545.3	6469	6466.1	6706.3	6639.7	6694.7
4.726	0	0	0.38962	0	8.4235	0	0	0	0	0	0	0	0.95677	1.12	3.4457	0	0	0	32.04	53.873	137.73	218.37	277.09	376.62	481.86	582.02	690.07	787.6	892.45	1048.4	1180.3	1346.4	1452.8	1555.1	1809.1	2014.1	2109.2	2324.5	2444.4	2483.8	2564.4	2659.8	2889.4	2925.3	3008.5	2976.2	2966.1	3038.1	3141.1
10.661	4.6222	0	0	0	1.378	0	0	0	0	0	0	0	0	6.0225	15.206	36.95	78.508	99.157	144.64	217.64	288.22	411.01	512.7	681.62	821.36	998.39	1213	1415.1	1672.2	1870.3	2172.4	2405.7	2717.9	2966.7	3245.3	3432.2	3660.5	3886.3	4112.8	4483.5	4573.8	4667.3	4741.5	4896	4909.6	5078.9	5044.8	5242.8	5147.9
8.7054	0	0	0.69409	0	14.335	21.441	12.6	9.4536	7.073	3.9374	1.4068	10.176	8.4394	42.902	103.96	192.12	297.34	397.25	498.2	605.85	780.14	887.08	1018.4	1261.9	1492.5	1703.2	1912.7	2183.4	2471.3	2715.5	2892.8	3238	3466.7	3809.7	4006.5	4328.9	4528.8	4834.2	4988.1	5252.1	5316.5	5611.5	5226.3	5251.6	5230.9	5473.4	5448.5	5617.7	5625.2
8.3623	8.4265	0	0	4.9765	0	0	0	0	0	0	5.1606	26.588	64.788	147.72	209.64	295.87	388.68	479.16	566.07	660.88	736.74	872.56	965	1076.5	1224.2	1361.2	1416.8	1520.9	1691	1802	1986.7	2118.3	2220.7	2396.6	2403.2	2537.8	2541.4	2563.9	2652.7	2700.5	2775.3	2786.1	2883	3001.4	2868.9	2896.8	2905.1	2966.8	2935.4
0	0	0	2.882	4.7997	5.4616	8.482	12.577	10.615	16.923	26.662	10.019	40.649	35.726	41.263	49.652	77.929	90.556	135.15	175.46	241.35	318.29	419.33	553.08	736.34	850.79	1094	1214.4	1352.8	1466.3	1645.6	1797.2	1965.3	2050.9	2215.9	2361.2	2452.5	2600.3	2696	2799.7	2915.7	3012.9	3021.6	3034.1	3097.7	3095.3	3086.8	3111.3	3074	3074.5
27.773	8.529	0	0	0	0	0	0	0	0	2.3329	8.2721	38.881	53.299	119.61	199.3	321.2	469.83	645.79	839.87	1070.1	1314.5	1537.3	1731.4	1873.1	2187.1	2446.5	2792.1	2849.7	3258.4	3504.6	3712.3	3996.7	4315.3	4545.5	4690.4	5160.4	5343.1	5388.4	5361.6	5805.5	5979.1	5842	6365	6373	5889.7	5980.7	6167	6573	6574.8
5.755	1.4799	0	4.8426	0	0	0	0	13.373	48.302	101.84	173.28	272.85	414.42	577.76	759.03	958.14	1234	1508.9	1787.8	2198.5	2623.2	3002.8	3450.3	3963	4192.4	4679.7	5081.7	5578.7	5921.2	6327.1	6468.2	6936.5	7176.5	7440.3	7720	7904.3	7987.9	8192.4	8427.4	8472.4	8560.2	8656.5	8539.6	8758.4	8921.6	8943.5	8817.8	8963.6	8885.1
25.849	5.4065	0	0	0	0	0	0	0	0	0	3.263	4.0461	19.239	45.395	78.151	100.22	132.9	176.46	222.98	276.03	385.46	524.24	673.76	715.96	1018.3	1199	1127.9	1544	1493.7	1776	2012.6	2214.7	2341.1	2572.6	2694.7	2795.9	2963.5	3052.7	3157.9	3164.5	3251	3246.7	3168.1	3169.4	3260.1	3222.9	3235.3	3270.5	3298.3
0	0.8999	0	5.8035	0	9.2949	0	3.0409	0	0	11.466	10.036	21.233	27.803	27.295	27.156	44.651	34.915	52.423	52.96	81.372	106.21	103.59	135.13	184.77	213.58	247.2	317.52	476.21	581.57	700.16	843.02	1011.6	1209	1476.1	1593	1769.3	1941.1	2194.4	2483.8	2562.2	2682.9	2645	2767.9	2957.7	3207.8	3364.7	3484.7	3402	3419.1
0	0	0	5.8846	0	19.88	3.9549	0	7.3434	3.0413	15.007	7.1055	36.405	32.971	83.903	93.416	162.96	225.38	326.83	411.67	537.89	668.07	809.2	937.64	1054.1	1262.9	1434.9	1611	1727.3	1901.9	2100.7	2190.7	2360.4	2479.2	2585.4	2753.2	2778.6	2925.7	3047.2	3116.8	3120.1	3152.5	3203.9	3238.5	3278.9	3391.9	3386.3	3356.4	3400.7	3496.8
5.8259	0	0	0	0	0.92437	0	0	0	0	0	0	0	0	0	0	0	0	0	0	0	0	0	0	0	0	0	0	70.059	83.608	148.14	233.71	348.35	482.65	612.31	764.94	898.9	997.94	1170.2	1225.4	1284.1	1391.7	1506.7	1615.2	1683.9	1769.6	1818.6	1809.9	1896.3	1848.3
8.1797	2.8997	0	0	0	4.6402	5.6478	0	0	0	0	12.463	31.826	87.998	162.81	282.84	410.68	568.9	783.73	1014.1	1256.8	1577.2	1869.1	2170	2529.5	2918.6	3343	3718.3	3996.9	4523.2	4847	5262	5422.5	6041.5	6256.8	6678	6840.5	7049.3	7214.6	7305.7	7672.4	8310.2	8564.1	8577.7	8772.1	8534.4	8894.4	9155.9	9295.8	9159.5
18.208	17.833	4.2906	1.749	0	0	0	0	0	0	0	27.158	67.743	159.49	277.39	453	650.68	866.96	1174.8	1428.7	1729.1	2073.3	2346.9	2676.5	2992.4	3317.3	3546.8	3776	4204.5	4399	4424.8	5108.4	5376	5599.2	5728.1	5946.3	6194.6	6421.2	6685.2	6836.6	6859.7	7168	6982.9	7215.6	7511.9	7633.1	7902.3	7869.4	7791.4	7856.4
19.242	2.107	0.15806	0	0	0	0	0	0.44941	0	15.105	66.45	138.94	239.25	416.89	611.13	834.79	1068.6	1319.7	1677.4	2022.7	2328.9	2891.3	3282.8	3711.2	4198.9	4721.2	5187.4	5516.5	5899.7	6532.6	7234.2	7659.5	8038.1	8335.6	9012.3	9438.7	9791.2	9877.7	10066	10515	10952	10918	11382	10973	11389	11242	11193	11234	11431
21.4	0	0	0	0	0.67537	8.2773	0	0	0	0	0	0	0	0	0	2.2	30.239	58.939	78.65	146.76	225.43	348.35	484.79	618.9	782.11	949.52	1177.5	1346.7	1506.9	1747.2	1898.7	2171.2	2401.4	2511.5	2719	2945.3	2974.6	3227	3344.1	3395.8	3565.1	3560.7	3652.7	3745.2	3940.2	3949.3	3826.8	3901.4	3876
0	0	0	10.894	0	5.2313	0	2.088	0.72073	2.5783	0.53371	0	1.3675	5.4692	11.31	18.369	30.792	58.524	109.46	184.95	267.54	368.77	447.83	619.96	794.06	802.05	1125.1	1290.1	1453.9	1801.2	1925.2	1779.6	1949.8	2168.1	2257.8	2461.2	2500.9	2635	2728.3	2829.6	2909.8	2969.2	3090.8	3165.5	3244.1	3230.4	3219.4	3322.6	3306.5	3278.3
12.678	0.56539	0	0	0	5.7419	0	2.3982	11.616	6.8677	5.6548	6.4399	2.3657	0	2.5529	13.755	15.975	12.578	32.003	29.676	46.21	50.806	71.237	141.84	211.43	311.12	432.2	622.17	750.25	959.05	1183.7	1339.8	1545	1856.2	2090.2	2313.5	2448.9	2689.2	2725.6	2884.5	2930.9	3126.4	3224.1	3233	3269.9	3229.7	3328.7	3349.3	3367.3	3299.2
14.14	8.8038	3.3367	0	0.24462	0	0	0	0	0	0	0	0	0	0	0	0	0	0	0	0	0	0	0	11.661	76.926	114.07	248.42	301.58	479.12	647.99	801.43	997.99	1214	1455.7	1658.5	1879.8	2021.4	2142.6	2303.2	2372.7	2519	2591.6	2777.4	2912	2889.1	2967.2	2889	3099.8	3045.3
25.453	4.4959	0	0	0	0.98066	0	0	6.5015	8.775	62.338	121.6	227.18	340.04	452.79	622.06	812.51	1036.1	1270.5	1504	1870.9	2026.8	2397.4	2702	3018.9	3249.1	3457.6	3722.5	4003.6	4117.7	4261.5	4229.1	4469.5	4553.5	4918.7	4702.1	4954.6	5012.9	5095	5340.6	5186.7	5282.8	5482.8	5601	5540.8	5573.2	5588.5	5541	5498.1	5532.4
0	0	0	7.4244	0	9.4249	3.3637	5.8542	2.9316	0.98361	6.5305	31.033	68.526	142.74	233.72	425.67	849.42	987.62	1638	1615.8	1923.5	2401.4	2697.9	3293.5	3825	4032.7	4486.7	5010.7	5301.1	5669.3	6003.5	6303.2	6694.9	7123.1	7651	7859.2	8197.7	8396.6	8563	9107.8	9514.4	9521.8	8358	9805.1	10029	10037	9992.7	10338	9762.3	9716.7
9.8009	4.436	0.70502	0	0	0	0	0	0	0	1.1143	8.21	7.5554	5.6351	6.4396	8.869	29.854	60.547	104.74	178.62	296.18	377.13	538.97	715.84	917.66	1077	1309.1	1470.9	1720.5	1963	2232.7	2433.8	2688.6	2995.4	3378.1	3494.3	3643.3	3863.6	4050.9	4068.8	4276.7	4533	4365.7	4393.3	4541.2	4656.7	4634.7	4746.8	4700.9	4897.4
9.9177	0.047454	0	0	0	3.336	7.6637	1.4057	0	3.3167	5.2571	18.228	43.639	96.246	163.14	258.46	352.9	489.79	717.99	836.24	1192.3	1361.4	1611.1	1903.1	2254.4	2614.6	2963.2	3362.6	3873.9	4043.8	4699.7	4672.2	5144.1	5577.3	5869.9	6297.1	6758.9	7050.4	7241.3	7432.4	7967.1	8075.5	8548.2	8019.1	8323.3	8520.8	8564.5	8701.3	8881.5	9062.2
21.089	19.485	11.966	0	0	0	0	0	0	0	0	0	0	8.9673	13.33	41.943	83.873	141.93	211.96	320.38	409.57	546.73	663.42	843.76	1011.1	1218.4	1380.4	1532.7	1734.4	1864.6	1960	2137.5	2348.9	2546.3	2752	2932.2	3088	3209.3	3315.9	3538.1	3717.9	3695.6	3792.2	3800.1	3960.4	4120.2	4174.7	4249.9	4299.1	4302.7
19.743	0	0	0	0.011904	0	0	0	7.4137	0	5.531	3.5115	3.3277	0	1.5537	16.796	34.971	50.272	63.709	79.984	118.24	136.65	183.68	287.89	377.83	502.03	574.36	713.72	802.56	1037.8	1151	1363.7	1586.4	1920.5	2262.3	2474.8	2773.8	3026.7	3137.3	3419	3643.6	3680	3943.8	4050	4035.3	4197.1	4353.1	4239.8	4234.2	4234.1
19.094	7.3489	0.96772	0.23879	0	0	0	0	0	0	11.446	36.118	78.739	92.646	139.83	196.02	294.13	415.66	571.89	819.45	993.52	1237.5	1638.5	1930.3	2291.6	2570.8	2858.2	3180.4	3493.2	3860	4151.7	4401	4771.4	5120.3	5388.4	5673.3	6041.3	6049.2	6154.3	5918.2	7110.3	7137.1	7391.8	7551.4	7426.2	7629.4	7647.8	7849.2	7934	8082.8
21.514	3.5642	0	0	0	1.2806	3.7063	4.0013	2.4209	21.516	57.223	88.294	155.43	206.9	245.19	315.88	370.4	468.68	545.11	649.4	758.87	909.91	995.94	1036.8	1157.5	1245.7	1355.1	1420.5	1554.5	1529.3	1625.4	1740.4	1721.6	1677.3	1731.1	1824.4	1847.4	1807.5	1797.8	1923.9	1902	1898.3	1820.7	1917.3	1928.8	2032.8	2072.8	1968.8	1965.2	2077.4
25.487	5.9694	0	0	0	0	0	0	0	0	0	0	0	0	36.75	107.02	224.07	371.73	610.5	838.17	1105.3	1349.5	1640.9	1936.4	2250.7	2529.2	2937.3	3314.5	3608.9	3856.3	4104.1	4232.4	4721	4920.5	5183.9	5415.6	5889	6113.8	6408	6406	6515.5	6018.9	6753.7	6948.1	7194.5	7280	7214.7	7282.3	7483.9	7456.8
21.496	8.8943	1.6906	1.925	0	0	0	0	0	0	0	0	0	0	0	4.8264	50.047	131.97	231.22	360.34	546.42	784.18	1134.1	1386.8	1748.3	2261.1	2670.6	2940.8	3573.3	4123.8	4354.6	4858.9	5238.1	5822.7	6301.1	6802	6960.4	7358	7715.2	7827	8348.3	8700.6	8610.9	8853.2	8827.3	8771.1	8852.2	8902.8	9178.4	9108.3
18.016	0.25724	4.4999	0	0	0	0	0	0	0	0	0	0	0	0	0	18.73	75.816	146.6	267.18	419.43	611.38	780.61	944.64	1140.2	1327.6	1538.2	1622.8	1955.9	2277.7	2373.4	2718	2839.2	3306.5	3622.4	3734	4185.8	4536	4901.1	4491.4	4750.9	4580.2	5022.4	5461.3	5402.4	5328.9	5542.4	5423.7	5388	5385
24.423	6.0326	0	0	0	0	0	0	0	0	0	3.2579	42.559	56.804	136.63	212.25	339.32	545.03	782.01	1042.9	1326.7	1697.6	2005	2542.3	3022.5	3442.5	3920.1	4414.9	4906.2	5578.1	6121.6	6659	7059.4	7681.1	7871.3	7300.2	9102.9	9510	9922.7	9596.5	10144	10096	10620	10803	10946	10175	11497	10173	10091	10357
0	0	0	0	8.8491	2.6652	12.824	7.0623	9.8375	0	6.9013	0	5.7925	31.419	25.189	34.883	45.385	66.285	83.741	118.43	152.34	201.88	264.53	385.13	480.68	574.86	749.49	910.42	1123	1276.5	1482.8	1567.3	1705.3	1897.5	2082.3	2304.1	2542.8	2657	2899.5	2912.6	3116.2	3257.4	3336.5	3464.9	3569.2	3651.9	3703	3728.9	3694.5	3783.7
0	0	0	0	9.9028	12.301	0	12.199	7.627	10.828	13.521	21.63	28.093	45.578	48.552	47.658	68.739	85.903	110.71	125.47	227.28	298.8	403.28	522.57	610.6	670.54	838	963.54	1104	1309	1459.9	1548.4	1480.9	1613.5	1733.2	1779.3	2011.2	2127.5	2157.3	2640.5	2371.4	2817.3	2577.4	2803.6	3000.2	3008.2	3155.4	2935.4	3084.8	3084.5
0	0	0	0	0.43109	8.186	9.7482	3.5421	0	0	0	4.7488	36.7	69.82	149.16	227.43	335.14	452.11	563.07	735	840.01	943.44	1134.9	1286.8	1514.5	1659.5	1881.9	2041.2	2182.3	2329.9	2516.5	2665.5	2779.2	2872.7	2915.8	3166.2	3273.3	3388.4	3531.2	3622.8	3665.7	3690.3	3821	3918.5	3972.9	4001.5	4086.1	4097.5	4176.6	4113.9
22.037	6.0011	0	0	0	0	0	0	0	0	0	0	0	0	0	0	0	0	13.83	59.428	160.63	278.94	426.37	606.74	844.23	1079	1197	1418.3	1546.5	1769.6	1848.5	2096.9	2266.2	2548	2733.8	2913.8	3035.6	3126.8	3263.1	3372.9	3467.6	3541.2	3687.6	3839.2	3834.7	3862.6	4007.1	3971.2	3996.6	4111.3
4.2122	2.2863	0	0.91679	0	1.0981	2.0259	0.22744	6.3353	4.8237	13.534	19.55	10.986	13.574	24.421	59.285	126.71	250.45	413.61	631.41	854.96	1243.7	1556.1	1968	2441.2	2952.9	3323.9	4006.7	4611	5291.2	5671.9	6106.7	6717.4	7339.8	7622.7	8143.3	8845.1	9445.1	9693.8	10204	10479	10189	10294	10253	10991	11089	11125	11512	11407	11459
0	0	0	16.588	19.424	14.372	10.686	25.033	23.694	14.878	13.516	16.536	31.473	26.728	46.648	46.695	70.967	54.477	91.364	97.661	220.41	290.92	410.82	537.61	738.99	899.25	1021.3	1162.9	1395.5	1691.7	1969.5	2179.6	2392.2	2172.1	2330.9	2579.5	2698.7	2961.7	3137.7	3279.5	3484	3497	3662.7	3820.3	3975	4064.6	4148.2	4278.3	4312.1	4361.1
0	6.0534	0	0	0.75805	1.3224	0.57521	0	0	0	0	2.8497	17.092	45.651	61.364	101.98	126.38	148.13	212.1	282.38	313.7	403.79	521.2	594.76	811.62	963.38	1296.5	1556	1646.4	1880.1	2016.9	2293.5	2502.5	2711.2	2774.6	3134.1	3416	3580.6	3645.6	4108.7	4014.2	4253.1	4328.3	4391	4353	4490.2	4537	4757.3	4825.9	5044.5
0	0	0	0	0.52598	11.266	21.24	29.276	25.343	47.557	57.986	65.329	80.372	89.905	114.71	156.5	202.16	229.98	319.24	380.67	470.93	612.08	735.13	859.36	1079.6	1293.3	1542.4	1706	1868.9	2136	2460	2669.7	2914.2	3242.5	3494.5	3850.9	3839.9	4378.6	4471.1	4758.9	4982.3	5157.2	5395.4	5480	5585	5760.8	5830.2	5909.4	5835.7	5933.6
6.9251	0	0	8.1996	0	4.3814	0	5.5566	0	1.6265	0	0	0	0	0	0	20.877	51.692	131.27	179.11	237.27	278.36	336.45	380.31	442.34	510.62	549.38	657.37	754.19	841.88	914.89	978.35	1068.1	1111.9	1220.2	1305	1347.8	1415.2	1471.5	1610.9	1595.3	1681.3	1697.1	1770.3	1804.2	1868.1	1922.2	1942.6	1946.1	1912
4.0883	9.5324	0	0	0	1.4051	0	0	0	2.8295	7.2418	11.767	3.177	6.364	4.0522	0	0	1.4128	9.1459	16.834	37.267	61.912	123.25	193.85	268.43	330.44	380.63	496.82	526.85	663.01	755.51	862.02	937.3	1012	1123	1199.7	1243.1	1348.8	1350.6	1481.8	1567.6	1630.5	1718.9	1714	1833.3	1776	1889.3	1898	1854.2	1891.3
24.751	1.0278	0	0	0	0	0	0	0	0	0	0	12.553	22.695	56.819	66.702	90.776	148.07	208.74	285.23	397.46	559.18	714.75	905.89	1135.8	1342.7	1578.1	1828	2081.8	2318.5	2579.2	2875.2	3177	3454.6	3639.2	3783.8	4146.9	4285.2	4487	4605.2	4769.7	4808.7	4665.9	4453.7	4503.9	4579.3	4684.6	4623	4661.9	4655.1
9.1819	11.224	0	0	0	0	0	0	0	0	0	0	0	0	0	0	0	0	0	0	37.893	24.109	19.882	52.079	63.921	89.088	110.75	151.21	165.91	263.43	244.78	321.91	369.85	447.09	557.9	610.58	735.53	809.34	846.03	985.74	1090.6	1173.7	1181.1	1249.4	1370	1418	1507	1494	1568.6	1566.6
0	0	0	7.0554	9.7011	2.1371	6.1172	15.394	14.821	26.904	22.187	51.023	94.213	176.71	303.49	429.89	613.53	811.17	1041.6	1268.8	1589.5	2046.2	2363.4	2683.5	3070.5	3531.7	3780	4264	4549.5	5097.2	5623.4	5970.8	6110.9	6532.5	7049.2	7539.9	7796.5	8253.7	8912.6	8851.6	9110.5	9657.1	9941.8	9979.9	10372	10469	10568	10846	10823	10924
18.861	14.62	0	0.47963	0	0	0	0	0	2.8872	20.861	27.148	27.917	42.487	50.424	39.417	52.035	53.874	78.431	96.434	157.52	219.19	293.22	383.78	461.41	603.49	736.38	903.3	1126.2	1326.7	1558.8	1780.2	1984.5	2228.3	2464.4	2673.4	2883.2	3022.2	3375.4	3496.7	3741.2	3814.6	3769.8	3913.1	4080.1	4190.3	4269.3	4395.8	4401.2	4434.5
0	0	4.0708	1.4544	3.1501	0	1.4374	2.6133	10.971	2.5209	8.0734	5.025	15.283	37.352	99.575	163.24	294.2	485.47	669.96	891.06	1130.7	1413	1736.3	2077.6	2414.2	2706.7	3077.9	3354.2	3717.8	3944.6	4120	4464.6	4681.6	5107.1	5391.6	5649.8	5731.4	6222.4	6260.2	6309.4	6401	6888.2	7061.1	7129.1	7202.5	7212.3	7256	7333.6	7154.4	6869.8
0	0	0.28802	0	12.298	2.7389	0	0	0	1.909	1.15	7.5623	4.7358	4.9872	2.4989	0	0	0	0	0	0	0	4.6078	26.079	61.649	117.57	159.03	222.6	320.25	417.76	523.78	589.99	684.58	758.53	825.09	896.51	939.88	1044.1	1150.8	1203.9	1336.5	1413.3	1488.4	1626.6	1655	1784.8	1750.6	1841.5	1823.2	1910.7
4.5045	0	0	0	3.0366	0	8.8011	0	0	0	0	0	0	0	0	0	0	0	0	0	0	0	25.939	52.825	96.601	135.83	196.23	299.06	384.13	486.74	589.14	654.12	746.47	841.31	947.41	1120.1	1201.7	1273.7	1414.1	1449.8	1565.5	1634.2	1664.2	1673.2	1748.3	1535.1	1796.1	1826.6	2065.4	1585.8
0	0	0	0	3.9379	1.4508	10.412	5.2332	15.589	13.516	31.958	32.028	48.637	54.595	82.761	98.191	150.53	181.63	242.24	300.8	352.65	456.77	500.76	590.18	662.64	725.51	794.48	835.92	1029.7	1170.3	1240.1	1355.3	1395.9	1587.9	1713.7	1881.5	1994.8	2060.7	2188.2	2223	2352.2	2470	2496	2613.9	2628.8	2660.1	2734.6	2700.8	2679.7	2745.8
0	0	1.1417	0	1.5924	2.6522	6.0451	0	8.4813	0	10.471	17.469	29.302	46.426	68.834	88.785	132.89	77.043	140.64	237.12	314.26	392.5	503.81	592.52	757.21	896.72	986.91	1090.1	1263.3	1489.4	1631.8	1716.9	2007.1	2302	2278.3	2502.9	2670.5	2933.2	3037.6	3253.9	3440.1	3591.9	3615.6	3849.7	3972.3	4050	3459.4	3539.6	3527.6	3630.5
0	0	0	0	5.2265	0.55684	13.548	5.3024	15.655	13.497	15.522	17.787	33.383	47.171	28.472	44.216	68.975	93.872	137.48	180.66	272.26	345.31	409.51	485.22	604.57	701.37	781.63	929.64	1036.2	1136.5	1212.1	1311.2	1509.4	1577.9	1758.2	1846.6	1922.2	2094.4	2092.5	2323.6	2294.8	2386.5	2459.2	2515.7	2577.4	2547.2	2534.1	2595.4	2590.8	2742.6
13.432	4.2957	7.5887	0	0	0	0	0	0	0	2.6354	21.213	73.714	136.57	253.56	390.99	421.2	672.08	866.96	1126.7	1184.1	1452.9	1717.1	1907.7	2429.2	2660.7	2889.2	3140.5	3202.6	3434.1	3834.3	4040.2	4222.2	4358.1	4577.8	4669.8	4935.7	4982.8	5119.6	5149.1	5225.2	5365.2	5506.1	5497.8	5580	5633.2	5665.6	5695.1	5734.1	5755.7
5.6341	0	0	0	0	4.776	4.1901	0	0	0	0	0.20982	7.0416	22.051	53.716	102.37	168.93	260.41	388.17	530.2	722.68	969.04	1265.2	1524.7	1795	2127.1	2415.2	2694.4	3020.8	3367.5	3590.3	3787.5	4078.7	4368.1	4632.7	4857.5	5332.5	5302.7	5646	6005.4	6085.9	6305.1	6435.3	6654.1	6806	6856.9	7039.6	7058.7	7319.6	7399.7
4.0758	0	0	0	1.5255	0	4.2886	0	0	0	0	3.515	6.9601	12.203	12.989	24.933	50.552	95.465	151.52	212.71	313.68	402.6	524.44	635.23	755.17	929.5	1079	1222	1433.8	1533.2	1738.2	1897.5	2067.4	2232	2313.7	2529.6	2679.4	2786.9	2923.7	3132	3144.3	3321.6	3442.6	3510.4	3613.3	3744.9	3754.1	3776	3826.8	3814.5
25.234	17.887	0	1.5967	0	0	0	0	0	6.7779	5.5968	45.628	74.329	132.42	218.4	306.9	436.97	694.6	939.14	1119.4	1449.4	1707	2049.7	2318.2	2643.1	2982.6	3215.7	3564.9	3866.9	4301.5	4712.4	5024.8	5419.9	5820.6	6292.9	6308.6	6575.2	6785	7068.5	7456.3	7581.5	7784.1	7994.8	8244.1	8270.7	8629.7	8544.8	8965	8930.1	9010.4
14.363	8.8798	0	0	0	0	0	0	0	0	0	0	0	0	0.84658	6.8898	25.061	51.295	80.653	129.21	174.23	248.64	322.9	449.58	577.29	691.49	806.69	1005.6	1187.9	1326.1	1545.6	1711	1828	2024.4	2235.9	2389	2633.2	2864.7	3166.9	3266.3	3512.2	3570.5	3540.2	3586.7	3739.7	3879.8	4042.2	4159.8	4058.1	4270.5
22.776	8.2414	0	0	0	0	0	0	0	0	0	0	0	0	8.5131	53.242	111.42	177.31	296.14	397.68	810.86	733.01	917.3	1094	1336.6	1580.2	1731.4	1997.3	2257.9	2381.6	2576.1	2968.5	3216.7	3418.3	3606.3	3739	3805.6	3896.1	3966.1	3968.6	4117	4157.2	4169.8	4326.9	4301.6	4314.7	4441.5	4381.9	4415.7	4423.2
0	0	6.0986	19.352	10.225	18.183	29.815	15.477	31.335	41.594	53.693	46.319	43.764	46.398	58.403	53.515	87.043	93.988	131.38	185.5	261.86	428.61	539.36	741.75	956.11	1200.6	1488.7	1946.5	2318.5	2590.5	3090	3407.7	3775.4	4074.2	4347.4	4751.9	5117.9	5358.3	5617.4	5782.6	6068.7	6294.7	6603.1	6785.7	6813.5	6915.6	6900.8	6864.6	6877.1	6877.1
11.805	7.5498	0	0	0	5.401	3.6832	0	0	0	0	0	0	0	0	0	0	0	0	0	0	0	0	17.423	108.74	171.86	276.15	377.52	535.04	648.59	821.28	1033.7	1154.4	1383.5	1563.4	1687.4	1884.6	2020.7	2237.8	2456.7	2780.6	2266.3	2383.5	2488.5	2511.2	2442.8	2516.8	2608	2661.8	2695.3
0	0	3.1245	14.223	1.8981	0	0	0	0	0	0	0	8.8043	33.1	72.915	168.42	259.96	418.85	553.18	725.53	914.1	1168.3	1459.5	1786.5	2175.4	2617.5	3037.5	3420.7	3590.2	4214.2	4605.4	4991	5337.3	5651.9	5917.6	6229.6	6487.2	6875.8	6997.8	7120.6	7394.4	7533.9	7629.6	7688.2	7851.7	7882.1	8111	8115	8119	8328.8
4.8709	11.786	2.6804	4.2769	0	0	0	1.6413	17.149	43.583	73.346	108.15	147.29	195.09	242.45	289.24	351.07	409.73	466.93	508.68	586.21	611.75	665.11	717.96	941.15	1034.7	1210.9	1343.3	1499.1	1779	1932	2226.1	2489.7	2770.1	3050.4	3234.7	3428.6	3610.9	3801.4	3978.3	4170.2	4312.5	4397.1	4477.4	4526.5	4569.9	4627	4774.7	4751	4737.8
7.7828	0	0	0	4.5864	3.6214	0.71334	0	0	0	0	0	0	0	0	0	0	0	0	0	0	0	44.109	105.83	185.82	278.67	428.13	589.83	743.73	951.95	1118.7	1356.3	1611.4	1781.7	1937.7	2226.5	2349.3	2504.7	2634.7	2848.8	2885.1	2941.7	3236.2	3247.4	3337.5	3523.5	3589.6	3512	3567	3545.7
12.883	0	0	0	1.9452	6.0406	0	0	0	0	5.8771	6.8374	44.953	81.43	141.15	202.85	257.33	413.3	553.33	844.88	1083	1357.3	1660.3	1520.8	1592.7	1901.7	2229.8	2063.3	2373	2668.5	2987.1	3195.3	3301.6	3524.5	3731.5	3983.5	4095.8	4415.8	4654.5	4679.3	4690.4	4841.2	5335.2	5360.5	5501.4	5612.2	5709.5	5744.7	5638	5700
14.295	3.6213	0	0	0.53868	1.9431	0	0	0	0	0	0	0	0	0	0	0	24.038	56.88	112.28	183.72	226.56	316.02	436.79	594.86	715.92	905.02	961.15	1094.5	1270.1	1495.2	1516.9	1632.4	1752.7	1833.1	1899.1	1976.6	1954.4	2030.1	2123.4	2330.1	2319.8	2330.9	2388.2	2386.7	2515.1	2523.1	2398.5	2595.7	2613.5
0	0	0	4.779	6.0908	8.275	6.3619	6.1442	11.386	8.7016	19.309	9.7884	18.48	21.627	15.937	19.15	23.809	27.92	16.532	11.57	15.907	13.244	16.995	1.0251	0	6.0861	28.517	66.812	88.47	147.59	191.5	280.88	378.55	451.33	603.77	717.47	848.41	1000.1	1093.7	1285.6	1515.4	1602.3	1685.5	1768.7	1789.9	1923.4	1993.5	2069.8	2157.8	2240.5
0	1.8519	0	8.9787	0	0	0	0	1.9733	15.647	45.042	86.959	138.49	191.5	246.76	319.28	368.71	456.33	526.46	617.14	750.95	848.76	931.46	1021	1170.6	1263	1458.2	1562.9	1762.7	1955	2153	2407.7	2582.8	2784.7	3014.2	3202.5	3385.9	3533.9	3707.4	3892.6	3994.9	4242	4339.6	4355.5	4452.9	4658.9	4736.4	4755	4831.8	4858
15.147	14.44	11.707	0	0	0	0	0	0	0	0	5.8603	41.557	99.34	172.82	309.1	470.59	651.3	871.75	1045.6	1185	1537.7	1835.5	2001.6	2220.2	2479.8	2735.1	2961.9	3290.8	3541.1	3791.7	3969.7	4335.8	4529.8	4835.4	5100.8	5277.2	5542	5859.2	5958.8	6128.5	6333	6421	6641.1	6746.5	6817.7	6897.2	6975.2	7169.8	7145.4
0	0	0.77699	0.65556	0	0	5.1143	2.8662	10.701	15.505	8.7817	13.544	20.147	30.949	53.074	99.335	107.66	163.53	200.87	283.56	368.44	501.73	558.96	619.33	680.21	839.42	1012.3	1141.1	1132.8	1295.8	1451.7	1441.5	1530	1607.9	1761.8	1787.7	1887	1963.8	2135.6	2177.2	2183.3	2249	2260.1	2334.5	2372.7	2412.7	2427.2	2457.4	2523.5	2533.3
0	0	0	11.627	0	0	11.956	0	0	0	0	4.2353	7.2011	6.7136	1.2766	1.0963	15.457	30.871	73.093	120.58	142.44	253.14	336.27	480.98	561.87	637.46	800.1	1010.1	1454.6	1658.3	1757.9	2086.2	2175.4	2531.3	2431.9	2807.3	2916.7	3308.3	3504.8	3341.4	3807.8	3874.1	3980.9	4091.6	3646.2	3607	4370.9	4328.3	4416.7	4483.9
15.408	9.7352	0	4.0428	0.87566	0	0	2.8031	0	0	0	3.8909	2.6766	8.56	19.724	30.964	65.546	87.531	113.22	150.25	193.85	196.49	267.14	280.72	339.49	417.57	485.87	534.31	650.68	733	810.72	895.71	968.71	1050.4	1250.7	1256.7	1294.1	1298.4	1432.5	1601.4	1574.4	1573.9	1457.4	1463.1	1640.5	1745.4	1760.4	1856.5	1794.2	1848.5
11.699	2.4393	0	0	0	1.6404	2.9044	0.70968	0	1.8708	0	0	1.1178	0	1.117	20.135	53.084	121.56	182.55	280.31	470.59	604.43	841.68	1055.4	1293.8	1546.7	1948.2	2185.2	2549.8	2846.5	3108.3	3523.3	3894	4268.4	4678.1	4919.6	5361.8	5602	6075.7	6439.7	6956	7152.8	7493.4	7787.3	7853.1	8138.1	8329.5	8204.6	8646.3	8761.8
0	0	3.3457	0	0	4.0868	6.107	18.804	14.96	24.558	32.06	27.903	44.699	91.287	130.98	159.39	279.7	385.26	515.86	666.54	802.97	852.15	973.19	1047.5	1258.6	1409	1393	1566.5	1662.1	1930.5	2110.3	2282.3	2411.8	2468.8	2595.7	2596.3	2818.4	3044	3081.1	3266.1	3360.7	3376.2	3405.4	3455.5	3537.9	3558.1	3613.3	3661.8	3629	3735.7
13.608	8.006	0	0	0.70216	0	0	4.5233	0	4.4019	6.3138	1.7135	14.236	36.725	74.82	108.07	160.3	188.69	233.81	286.42	350.44	432.77	505.28	558.89	615.29	654.78	683.49	762.68	775.16	876.43	916.39	913.32	1004.1	1078.7	1224.4	1239	1270.8	1384.9	1364.1	1503.2	1482.1	1601.2	1732.4	1809.8	1961.5	1903.7	1945.9	2004.8	2143.2	2177.7
4.4235	3.7592	0	0	0	6.591	0	0	0	0	0	0	0	0	0	0	0	7.7875	6.0219	8.9935	7.8505	51.743	99.904	190.09	289.46	369.98	519.4	660.98	839.28	1025.4	1223	1414.6	1598.6	1765.8	2044.7	2197.1	2387.2	2598.6	2753.1	2817.1	2992.2	3056.1	3159	3263.8	3339.6	3369.9	3488.6	3521.2	3505.9	3501.3
0	0	0	8.641	0	2.133	6.0032	11.242	39.091	62.477	129.54	218.54	318.16	459.3	635.91	846.37	1093.2	1358.5	1611.5	2144.6	2278.2	2782.4	3210.9	3702.4	4030.4	4614.3	5080.3	5238.8	6589.8	6704.6	7552.5	7413.9	7862.4	8160.9	8568.8	8959.3	9523.2	9755.9	10020	10380	10306	11083	10794	10762	11290	11144	11189	11153	11086	11558
6.685	5.1409	0	0	0	0	3.1584	5.3835	10.232	7.0928	6.9736	17.354	13.126	24.783	25.631	38.87	48.739	79.543	109	156.28	194.03	247.5	325.36	394.91	484.37	560.91	667.22	808.42	930.63	1086.9	1271.4	1406.6	1615.2	1765.9	2024.7	2233.6	2379	2553.2	2641	2794.4	3027.2	3113.4	3261.5	3306.4	3418.2	3404.2	3430.7	3534.4	3521.4	3614
10.682	16.574	8.6025	3.6508	0	0	0	0	0	0	0	0	0	0	0	0	0	0	0	0	0	0	0	12.447	20.538	31.153	30.452	52.514	101.86	165.07	216.83	322.22	442.8	589.44	749.59	904.42	1032	1197.1	1356.8	1405.1	1581.7	1691.2	1743.3	1862.7	1958.8	2020	2002	2127.8	2176.4	2271.5
7.5935	2.5046	0	0	0	0	9.815	0	3.4294	2.7577	6.7765	1.1085	5.417	2.2004	0	10.528	27.63	32.384	62.765	46.91	99.843	100.62	150.89	198.68	240.62	302.76	372.53	477.05	565.85	683.65	680.18	816.5	930.02	1034	1166.5	1304.7	1420.9	1604.9	1827.1	1916.1	2037.9	2001.4	2158	2289.3	2400.8	2384.2	2497.4	2604.4	2589.3	2734.8
2.6334	0	0	5.6199	0	5.5257	2.3817	0	0	0	11.385	41.393	78.452	128.91	188.4	235.47	291.06	395.08	483.48	580.27	696.94	877.72	1032.1	1184.6	1368	1443.6	1597.3	1773.3	1977.7	2259	2344.2	2482.6	2769.1	2912.6	3322	3259.7	3651.1	3861.1	4027.2	3851.8	3938.1	4139.4	4307.1	4521.5	4600.2	4512.2	4628.5	4292.5	4553.6	4295.4
8.0894	13.535	0	1.2297	0	0	0	0	0	11.134	37.592	48.446	80.627	122.06	152.69	251.86	359.07	583.41	807.19	1101.2	1371	1736.8	2121.1	2606.1	2990	3336.5	3708.5	4120.3	4554.8	4952.8	5338.6	5636.6	6118	6215.9	6686.9	5968.5	6943.2	6473.3	6834.7	7522	7024.5	7765.3	7860.5	8185.1	8216	8187.1	8423.5	8450	8296.8	8431
0	0	0	0	1.2372	22.829	24.895	34.514	36.057	24.934	38.684	36.123	82.918	85.863	118.36	201.86	283.46	400.29	562.96	731.97	969.35	1229.3	1459.6	1538.4	1875	2159.4	2370.4	2708.1	3062.5	3261.4	3544.8	3697.3	3789	4036.4	4323.7	4554.1	4693.1	4797	5037.1	5056.4	5252	5348.9	5114.3	5227	5309.7	5361.4	5432.9	5690.7	5564	5475
0	0	0	6.2691	0.033491	0	1.4697	0.73645	6.336	1.3353	20.208	31.635	65.703	106.18	162.78	243.62	333.46	439.49	639.28	798.74	953.3	1154.7	1394.9	1648.6	1836.6	2015	2295.5	2489.3	2784.5	3065.6	3375.2	3599	3788.5	4001.8	4203	4412.4	4777.6	4979.7	4906	5227	5178.6	5554.6	5622.8	5841.7	5850.4	5941.2	5892.8	5966.3	6005.5	6054.7
8.7184	6.3564	0	0.30801	0	1.9634	0	3.422	0	0	0	0	0	0	0	8.1897	24.789	46.25	69.414	111.04	135.4	182.67	266.8	337.44	461.17	561.09	692.14	855.29	1048.2	1194.3	1412.9	1606.1	1755.3	1890.3	2089.2	2212.3	2382.1	2542.1	2693.2	2701.7	2830.7	2974.9	3008.2	3072.1	3121.6	3174.8	3228.2	3258.6	3341.2	3344
1.8926	0.70895	3.289	0	0	1.3283	2.151	16.547	15.527	11.629	10.208	15.112	18.796	16.021	13.99	35.276	74.694	110.24	190.88	277.01	415.45	565.7	698.88	888.02	1076.1	1246.4	1496.4	1757.3	1977.5	2179	2391	2615	2887.9	3091.9	3355.9	3417.9	3520	3620	3694.1	3971.1	4009.6	4135.9	4174.2	4131.8	4287.7	4275.8	4395.5	4314.1	4393.8	4401.9
0	0	0.36737	7.0832	0	1.6777	3.0021	0	3.2871	0	0	0	0	0	0	0	0	23.343	37.759	64.687	101.29	177.16	312.73	453.41	607.6	791.82	1064.6	1327.8	1610.2	1883.6	2232.5	2587.5	2911.5	3249.2	3670.8	4069.1	4357.3	4688.7	4855.6	5303.5	5559	5791.2	5995.2	5990.8	6193.4	6388.7	6593.5	6371.2	6560.9	6511
2.6571	2.1884	0	2.6399	0	6.7569	0	6.0557	0	3.4779	0	0	0	0	0	0	0	0	0	0	0	0	0	0	3.5976	40.698	100.71	200.71	328.61	425.75	551.58	648.55	792.86	915.09	1054.9	1194.3	1315.1	1380.5	1489.3	1599.8	1717.3	1798.5	1889.3	1901.7	1932.7	2088.9	2053.8	2124.5	2147.5	2139.9
7.2515	10.821	0	0	0	0	0	0	0	0	0.1872	0	0	0	0	0	0	17.269	25.445	50.899	103.48	164.07	265.25	395.59	549.95	719.02	898.61	1174.8	1381.2	1698	2011.6	2324.2	2728.4	3069.3	3519.3	3745	3976.8	4374.1	4706.8	4762.9	5019.4	5263.1	5497.3	5344.6	5676.1	5654.2	5713.9	5888.5	5954.3	6053.7
18.657	11.457	0	11.909	0.46778	0	0	0	0	0	0	0	0	0	0.19537	7.6381	24.541	44.217	53.019	72.17	118.41	183.63	230.21	273.22	348.48	392.29	497.39	640.28	645.11	748.56	765.56	808.55	898.05	962.97	1158.5	1242.7	1297.3	1408.8	1462.6	1803.1	1867.6	1916.2	1882.5	1916	2143.9	2229.9	2279.8	2349.9	2386.8	2364.6
0	2.0487	1.2983	0	0	2.3793	2.1586	3.392	0	2.8412	0.16381	11.525	14.153	13.735	15.81	28.975	54.796	64.592	151.17	201.89	298.42	387.36	434.59	540.91	676.25	808.69	950.88	1117.1	1276.7	1439.8	1563.8	1659.9	1851.1	2029	2297.9	2485.8	2561.5	2634.2	2758.9	2896.7	3164.8	3218.9	3350.2	3466.8	3585	3668.4	3687.9	3809.3	3427	3869.1
11.964	0	0	0	0	2.0638	0	0	0	5.9736	10.241	12.297	26.043	47.977	76.279	102.21	147.31	187.22	226.57	284.24	353.85	374.15	443.81	509.53	582.54	627.75	719.99	801.82	905.29	1019.1	1150.9	1245.7	1314.3	1472.5	1589.6	1603.9	1731.2	1774.2	1889.5	1916	2013.6	2204.2	2164.8	2219.8	2261.7	2287.1	2337.1	2277.2	2524.5	2553.7
16.359	5.0898	0	0	0	9.0118	1.2294	11.981	6.5139	9.5029	55.298	134.64	232.23	393.21	628.82	883.02	1162.5	1559.2	1969.4	2305.5	2700.8	3180.2	3472.5	3838.2	4221.8	4507.9	4780.7	5180.6	5499.1	5939.7	6415.4	6426.4	6655.6	6908.3	7357.4	7291	7510	7671.2	7974.6	7971.9	8071.7	8255.9	8212.2	8687.1	8588.7	8556.8	8750.3	8730.4	8758.4	8851.9
8.445	6.8048	0	0	0	0	0	0.89476	0	0	0	8.4614	1.877	21.615	45.178	89.689	145.2	210.37	278.81	337.08	406.13	549.75	635.34	854.93	866.4	1048.5	1224.2	1359.8	1576.5	1673.9	1988.9	2020.6	2023.2	2412.8	2957.4	3043.7	3042.2	3106.9	3278.8	3422.7	3708.8	3645.1	3752.3	3945.6	4193.9	4232.9	4340.1	4479.8	4087	4245.2
1.0473	1.2422	0.11535	8.1026	0	0	0	6.4394	6.4529	2.2478	15.99	13.732	12.983	17.02	20.331	21.956	22.926	37.129	53.101	76.656	114.07	174.12	283.12	405.98	522.62	713.63	895.65	1108.9	1354.6	1599.1	1831.2	2031.9	2223.1	2451.4	2593.3	2822.1	2997	3193.7	3413.7	3528.7	3708.4	3861.7	3893.3	3865.7	3800.1	3917	4009.6	4103.5	4064	4043.1
14.294	11.374	1.5893	0	0	0	0	0	0	0	0	0	0	0	0	0	6.9761	20.68	55.723	96.531	129.43	210.45	238.03	411.38	549.61	698.75	866.26	1066.3	1339	1553	1753	2058	2375.2	2702.6	3015.2	3402.5	3645.5	4043.5	4431.8	4420.5	4749.5	4917.6	5072.4	5194.8	5398.8	5385.4	5514.6	5673.5	5744.7	5837.2
0	2.2866	0	0	6.6255	1.4448	0	11.002	20.524	4.3658	9.2132	13.594	22.807	26.144	14.518	37.471	84.023	139.81	188.75	234.83	306.19	393.05	472.91	636.28	787.77	951.85	1113.4	1342.1	1543.2	1801.1	2068.5	2249.5	2505.7	2808.7	2995.5	3261	3620.5	3857.1	4159.3	4487.5	4593	4718.6	4744.3	4995.6	5081.3	5095.8	5071.3	5213.1	5142.8	5334.4
20.143	9.0922	0	0	0	0	0	0	0	0	0	0	1.5671	21.623	48.579	97.912	128.33	208.85	271.89	399.58	528.16	649.89	884.37	1396.6	1670.8	1663.6	1947.3	2275.8	2666.3	3023.4	3437.1	3814.7	4117.3	4463.1	4849.5	5043.4	5356.4	5532.6	6011.4	6178	6392.1	6397.4	6616.7	6973.6	7045.5	6898	7100.7	7017.5	7146.5	7037.3
3.9345	0	0	0	0	6.8981	7.1219	6.2727	0	2.9626	18.528	14.608	23.202	32.028	28.711	56.651	27.539	75.245	71.831	81.055	91.907	108.66	130.86	143.66	207.32	261.01	378.57	490.75	532.93	657.44	719.57	867.01	980.95	1057.4	1199.7	1374.7	1558.2	1643.1	1656.6	1838.4	1899.8	2033	2005.7	2090.6	2231.1	2408.5	2493.4	2495.5	2467.3	2647.4
18.587	14.228	2.371	0	0	0	0	0	0	0.028892	6.1061	0	0	0	0	0	2.2675	23.009	63.335	113.88	174.37	284.26	321.19	416.07	491.03	596.93	688.96	772.34	955.46	1156.6	1332.6	1234.6	1387	1558.4	1774.5	1924.3	2053.1	2226.1	2418.4	2404	2504.2	2624.5	2672.9	2722.2	2822.5	2819.8	2792.9	2940.5	2969.5	2984.8
0	0	0	0	5.9276	2.6046	7.9143	18.663	9.382	18.502	10.473	23.39	50.129	78.839	139.75	246.36	368.25	535.22	716.67	926.78	1156.4	1369.2	1590.6	1868.2	2082.2	2263.1	2561.4	2848.4	3109.5	3484.8	3691.7	4013.5	4350.9	4617.8	4763.2	5032.4	5208.2	5504.6	5577.6	5781.9	6000.2	6264.8	6278.3	6434.9	6542.4	6660.6	6707.9	6748.9	6757.5	6911.5
38.192	16.054	2.7601	0	0	0	0	0	0	0	0	0	0	0	3.8292	5.4835	45.795	117.96	186.5	267.22	376.88	544.73	720.7	934.73	1175.6	1400.9	1972.3	2178.5	2508.8	2523.7	2943.3	3124.4	3378.9	3572	3728.6	4030.1	4390.3	4494.7	4629.3	4758.1	4974.4	5099.1	5229.4	5326	5424.2	5449.1	5697.2	5667.7	5723.7	5807.5
15.606	0	0	0	8.8843	1.3358	0	0	0	0	0	0	0	0	13.034	0	2.1464	0	0	0	61.868	82.268	145.64	250.33	391.42	542.25	721.64	927.71	1102.4	1301.9	1571.3	1788.6	2000.4	2307	2631.9	2882.5	3217.3	3412.5	3820.6	4117.6	4543.7	4797.4	5008.9	5108.7	5248.7	5476	5598.6	5707.3	5968.3	6063.7
11.373	0	0.53081	3.6946	2.734	0	0	1.9625	0	10.895	38.474	86.079	142.93	228.57	350.21	510.24	694.25	946.68	1229.6	1549	1841	2160.3	2612.8	2872.1	3306.4	3630.1	4045.2	4335.5	4733.2	5072.6	5605.7	5933.7	6376.4	6733.9	7187.7	7448.4	7977.8	8144.7	8482	8805.4	9200.2	9519.4	9640.1	9730.6	10045	9919.2	10035	10181	10182	10322
12.333	15.996	4.8343	9.577	0	0	0	0	0	0	0	0	0.19301	3.9887	13.256	6.1554	19.454	39.077	46.594	65.623	53.708	97.335	106.25	154.6	199.13	268.05	344.98	451.68	585.48	774.2	939.32	1186.1	1429.5	1648.7	2011.6	2213.7	2430.6	2684	2994.2	3128.1	3372.1	3566.1	3621.1	3755.1	3923	3977.9	4158.6	4240.1	4358	4384.2
26.241	6.7638	0	0	0	0	0	0	0	9.512	51.524	129.93	253.14	429.9	660.64	941.21	1246	1631.7	2010.2	2346.2	2904.1	3310.3	3817.2	4233.3	4689.6	5084.1	5543.4	6180.3	6730.4	7231.9	7612.5	8100.2	8669.5	9087.3	9459.7	9733.6	10066	10191	10349	10457	10767	11145	11169	11190	11286	11427	11275	11410	11567	11596
4.2535	3.4337	0	3.6123	0	3.2719	0.077277	0	0	0	0	0	0	0	0	0	0	0	17.595	59.738	108.65	199.63	331.8	500.83	621.33	814.28	1037.7	1204.2	1486.7	1663.5	1846.6	2067	2294.2	2425.2	2572	2773.4	3003.3	3144.8	3178.4	3329.2	3441.8	3560.1	3812.3	3706.6	4004.8	3934.2	3925.8	4196	4346.3	4094.1
33.522	13.234	0	0	0	0	0	0	0	0	0	0	0	0	0	0	0	0	11.284	40.353	94.909	183.28	308.22	456.97	608.9	772.96	1022.5	1568.7	1910.3	2269	2637.2	2572	3001.1	3460.7	3816.3	4246.7	4750.3	5163.2	5523.7	5613.9	6199.6	6438.8	6770.9	6944.8	7170.1	7381.2	7666.8	7669.3	7553.3	7809.8
25.576	12.164	6.6714	0	0	0	1.7257	0	0	28.235	49.762	161.19	213.4	369.31	511.01	570.09	787.2	997.56	1160.9	1506.6	1594.7	2079.8	2466.6	2389.9	2580.4	2953.9	3473.7	3432.1	3900.6	4038.1	4292.4	4814	5132.3	5561.1	5129.5	5312.6	5514.2	5275.8	5495	5683.4	5879.9	5507.2	6379.5	6866.9	6961.2	7075.1	7198.3	7174.7	7423.1	7251.3
16.776	14.768	13.709	0	0	0	0	0	0	0	0	0	1.3784	28.885	54.819	109.86	116.64	217.15	216.32	339.79	452.71	491.87	637.26	647.09	851	1043.1	1185.3	1364.5	1662.9	1744	1984.7	2085.9	2463.3	2528.7	2730.6	2954.5	3199	3351.3	3521.9	3704.6	3935.2	3894.5	3825.5	3992.1	3970.2	4008.4	4169.7	4057	4156.7	4089.1
17.738	0	0	0	0	3.1058	5.0581	0	0	0	0	0	0	0	0	6.5316	8.1013	26.75	40.938	47.088	89.326	156.33	253.89	355.88	532.6	650.29	876.81	1132	1352.1	1544	1745.1	1946.3	2255.9	2501.6	2832.6	3287.2	3742.6	2855.2	3112.5	3266.7	3420.8	3479.4	3693.9	3925.4	3975.6	4015.9	4148.3	4237	4224.1	4331.3
17.786	13.867	5.2654	1.7775	0	0	0	0	0	8.2652	8.2714	21.94	33.533	67.681	104.01	126.95	149.98	223.66	253.46	347.46	430.72	570.77	681.33	862.66	1045.7	1219.1	1418	1611.5	1816.4	2019.1	2146.3	2336.4	2583.2	2790.6	2996.4	3094.9	3292.2	3443.2	3608.6	3844.7	3933.2	4074.3	4124.4	4275.1	4515.7	4692	4306	4341.3	4322.8	4302.5
2.409	0.99548	0.39162	3.6536	0	3.9721	0	2.1419	3.5934	0.59434	1.0272	0	0	0	0	0	0	0	0	0	0	0	0	0	1.1532	45.259	70.905	159.49	275.66	405.6	471.16	614.03	748.21	853.16	1053	1301.6	1398.2	1627	1706.4	1780.6	1925.4	2019.3	2054.1	2208.8	2165.2	2231.8	2447.3	2380.7	2328.1	2347
7.7439	6.034	0	0	0	6.8885	0	0	0	0	2.3336	14.111	47.825	70.817	139.04	223.23	330.07	463.54	605.13	859.54	1014.2	1274.7	1567.5	1817.1	2128.6	2365.1	2283.4	2835.9	3116.8	3301	3028.6	3764.7	3954.9	4131.6	4382.5	4528.1	4708.2	4890.9	4972.6	5072.4	5163.1	5216.7	5328.4	5335.8	5474.6	5525.3	5747.7	5703.9	5809.2	5803.5
3.8958	0	0	0	3.6254	4.3021	5.0129	3.1649	0	0	0	0	5.3269	11.092	31.83	51.618	77.275	108.96	119.83	135.3	189.72	214.26	286.27	372.41	445.85	529.17	660.25	753.38	842.28	943.45	1031	1121.6	1268.8	1383.2	1471.8	1576	1696.7	1769.9	1861.5	1939.9	1980.4	2019.5	2122.6	2220.9	2299.8	2348	2414.8	2365.5	2420.4	2414.7
0	2.0227	0	0.48585	0	0	2.0973	0	0	0	0	0	0	0	0	0	0	11.447	51.944	127.16	201.94	337.68	446.34	603.35	762.36	927.41	1139.3	1399.1	1601.4	1812.2	2114.1	2427.5	2623.2	2979.6	3430	3697.9	3900.6	4063.3	4417.9	4723.5	4702.3	5115	5522.3	5546.1	5820.5	5885.2	6031.3	5775.1	5905.3	6015.8
2.4814	0	0	6.272	1.7104	4.8305	0	2.4671	0	0	3.7258	11.957	20.002	34.758	56.215	95.737	155.15	221.65	364.2	565.68	766.59	1045.4	1295.7	1746.8	2043.9	2459.7	2616.8	3165.9	3714.3	3939.2	4113.1	4886.3	5276.5	5578.6	6360.1	6873.5	7147.8	7299.8	7440.2	7852	8072.4	8337.3	8638.2	8747.4	8910.2	8994.5	8960.5	9000.7	8947.5	9282.8
0.23609	0	0	0	0	8.0579	5.3968	0	0	1.6656	0	6.3675	6.3459	0	1.9231	0	0.74937	0	0	0	0	0	3.5113	10.818	13.876	20.356	51.251	50.101	31.371	30.763	68.255	122.95	175.01	216.4	260.38	293	333.33	342.54	367.6	444.62	464.03	494.23	551.2	610.1	672.99	701.07	761.31	693.04	744	746.21
23.061	6.5021	0	0	0	0	0	1.4784	36.731	85.145	184.16	280.34	449.79	616.58	885.96	1118.3	1385.2	1780.6	2116.7	2465.1	2773.6	3420.6	3953.4	4585.7	4264.1	5409.6	5301.4	6228.6	6935.6	6675.6	7482.5	8477.4	8983	9521.9	10076	10415	11338	10785	11729	11147	12053	12344	12569	12705	12753	12959	13261	13165	13275	13376
0.47868	0	0	3.2681	0	10.572	10.152	5.4515	4.9879	17.551	18.114	50.765	91.833	106.17	180.29	238.57	326.01	429.05	475.86	597.11	717.08	791.16	878.54	977.89	1123.6	1218.1	1330.5	1448.9	1521.2	1682.7	1748.3	1777.6	1842.7	1995.6	2044.6	2058.9	2035.3	1978.6	2026.9	2076.4	2207.4	2181.2	2201.4	2160.6	2147.6	2244.6	2284.7	2258.4	2360.4	2289
6.9242	11.774	0	0	0	0	7.1703	0.1459	1.1698	9.8645	11.115	10.897	15.138	24.838	65.023	109	156.68	213.22	345.74	489.82	612.68	837.28	1024.1	1318.1	1650.1	1905.2	2160.3	2520.3	2796.4	3114.9	3495.7	3694.6	4498.9	5075.3	4855.1	5152	5209.3	5373.1	5648.8	5808.7	5948	6087	6399.8	6161.2	6353.3	6184.4	6419.8	6463.7	6289.1	6521.1
13.445	6.7295	5.2586	0	0	0	0	5.06	1.4733	5.8741	0	0	0	1.0864	0	0.3302	0	0	0	0	0	0	0	0	0	0	9.5476	52.71	158	267.91	385.48	475.03	667.65	797.81	951.23	1200.5	1290.9	1507	1525.6	1735.2	1654	1837	2027.8	2096.2	2282.9	2378.1	2435.2	2365.5	2604.2	2576.2
10.571	4.7221	0	0	0	0	6.3259	0	4.5611	5.3307	3.7687	12.953	29.639	53.388	91.986	121.11	202.86	280.41	428.5	621.01	844.35	1080.6	1454	1783.5	2148.8	2541.6	2975.9	3468	3801.8	4205.2	4610.1	4910.2	5194.2	5610.4	5790.4	5986.7	6353.5	6634.6	6902.6	6940.4	7193.9	7051.4	7340.5	7551.8	7619	7593.7	7570.3	7496.8	7544.5	7539.3
7.2315	1.7562	0	0	0	0	4.781	8.9349	4.2901	5.6039	13.268	7.9454	7.8542	0.78878	11.2	10.531	22.845	15.24	26.844	39.795	61.947	101.49	149.69	189.06	277.71	345.04	446.32	559.98	684.96	786.17	968.78	1093	1213.8	1329.3	1490	1576	1709	1809.6	1865.7	1983.9	1977	2143.8	2064.6	2192.3	2216.2	2213.4	2199	2231.3	2258.7	2235.5
5.8647	1.5708	0	0	1.4603	4.8911	3.5006	0	0	0	0	10.441	34.039	45.604	96.267	142.55	225.78	361.66	378.23	467.26	593.95	716.01	898.75	1013.2	1164.7	1343.6	1519.8	1693.3	1796.4	1982.1	2162.9	2348.9	2579.9	2749.3	2844.7	3012.7	3258	3588.7	3647.1	3832.3	3864.5	3881.2	4118.7	4071.1	3811	4330.3	4243	4332.5	4459.3	4462.3
7.9291	9.8274	0	4.9475	0.72819	0	0	0.092668	2.9923	16.55	17.683	46.644	107.83	190.07	325.71	458.38	384.18	474.52	560.41	688.01	811.21	914.89	1024.5	1174.5	1312.1	1443.5	1592.4	1661.6	1772.6	1920.7	2032.8	2166.2	2267.1	2367.4	2441.7	2568.1	2611.6	2698.7	2779.7	2980.1	2951.6	3007.8	3049.8	3064.6	3172.1	3206.3	3269.5	3342.6	3335.1	3385.7
8.2012	0	0	1.4156	0	8.3472	4.767	0.60328	0.65759	0.78548	0	8.0239	3.145	0.85429	0	7.0232	4.8296	22.466	48.168	95.484	253.6	310.55	490.76	690.9	1129.4	1457.8	1738.6	2158.8	2413.6	2725	2981.1	2821.1	3105.6	3439.7	3750	3814.7	4166.2	4401.1	4517.4	4880.4	4946.2	5087.5	5373.8	5474.5	5589.7	5687.8	5856.4	5838.1	5815.4	5939.1
21.571	3.6657	0	0	0	0	0.44584	0	3.0101	0	0	0	2.8326	0	0	10.905	19.843	45.625	87.43	136.89	190.35	300.48	391.28	516.07	608.24	681.78	878.7	896.95	1008.9	1094.1	1240.9	1300.9	1459	1555.8	1701.8	1822.7	2062.4	2195.1	2312.3	2331.2	2500.4	2626.9	2859.3	2882.3	2919.4	3083.1	3194.3	3231.4	3222	3272.9
0	0	0	0	5.2145	4.2427	11.665	18.912	19.596	20.496	33.562	47.866	76.519	104.73	142.04	216.6	295.85	340.33	422.26	553.88	541.24	623.13	648.95	712.67	786.23	853.62	856.72	1001.4	1101.3	1138.7	1205.2	1286.6	1394.4	1429.8	1504	1563.9	1647.1	1691	1749.6	1867.2	1900.1	1965.4	2025.1	2081.2	2068	2091.4	2196.3	2192.1	2190.6	2227.5
10.231	17.295	2.0331	1.3991	0	0	0	4.9997	14.378	37.511	59.593	80.983	148.26	212.13	263.12	310.03	373.25	464.27	542.07	667.66	781.11	874.57	838.86	973.7	1272.4	1363.3	1424.4	1498.9	1648.6	1698.1	1025	1031.4	1112.5	1129.8	1185.9	1208.4	1313.7	1312.2	1397.3	1522.3	1478.7	1492.2	1460.8	1489.2	1554.9	1590.4	1609.8	1642.1	1643.6	1600.8
13.011	11.369	0	1.7924	0	0	0	0	0	0	5.2124	0	2.3481	0	6.9965	18.094	22.619	33.909	55.235	93.212	115.75	188.14	287.44	404	551.55	730.7	937.37	1111	1348.6	1511.6	1689.4	1871.3	2147.8	2455.9	2707.9	3053.8	3189.4	3467.1	3711.3	3752.4	3946.3	4262.2	4235.2	4376.4	4451.4	4448.2	4540.3	4529.9	4436.9	4532.5
0.86798	8.0107	0	0.89377	0	1.1418	0	4.1241	0	2.5504	0.22975	0	0	0	0	22.668	38.202	107.21	164.24	225.31	277.72	393.28	512.71	634.44	714.2	830.72	940.72	1033.2	1139	1161.8	1229.2	1409.6	1480.6	1540.4	1639.9	1572.7	1598.5	1700.3	1676.8	1708.6	1782.8	1807.7	1831.4	1818.6	1892.6	1964.9	1946.8	1987.8	1975.6	1979
0	4.7449	0	3.6268	0	6.7241	8.6857	0.3471	7.9708	0	8.3751	5.0103	10.208	20.543	28.159	57.744	70.499	97.534	166.11	226.42	310.81	435.81	526.9	663.48	864.99	953.88	1241.1	1444.8	1721.3	1950.7	2247	2410.4	2657.8	2788.4	2958	3249.6	3353.4	3483.5	3515.2	3705	3790	3831	3854.6	3900.9	3967.2	3999	4081.9	4132.3	4040.8	4027.8
9.995	3.6892	1.9001	0	0	4.8865	0	0	0	0	0	0	0	0	0	37.725	114.33	186.22	308.84	422.11	585.17	813.27	1116.3	1246.5	1408	1547.5	1952.6	2195.6	2551	2917	3124	3377	3688.8	4064.1	4351.3	4697.7	4999.2	5309.4	5586.7	5814.4	6038.3	5515.7	5677.7	5826.6	6350.3	6447	6590.9	6246.3	6760.4	6863.1
3.0679	0	0	0	3.3331	9.1061	4.1371	5.2653	0	0	0	0	7.1569	15.131	10.153	43.053	50.676	96.618	153.84	226.06	353.1	462.27	640.09	776.05	994.74	1202.6	1500.3	1700.9	1891.1	2164.6	2388.2	2851.8	3147.3	3353.2	3675.2	4016	4412.5	4678.1	4904.3	5143	5474.2	5627.2	5762.6	5992.9	6174.5	6328.2	6440.1	6601.2	6541.3	6749
10.932	13.992	9.6363	2.1012	0	0	0	0	0	0	5.0102	10.249	18.313	38.704	94.376	150.88	276.93	417.73	524.97	820.7	1013.2	1198.9	1473.9	1737.4	1900.8	2268.4	2504.2	2740.1	2988.1	3285.2	3393.7	3680.1	3975.8	4253.6	4527.2	4794.4	4924.4	5066	5200	5437.5	5673.3	5829.4	6023.5	6083	6259.4	6294.8	6344	6540.3	6598.5	6631.2
13.276	18.161	3.0517	2.1531	0	0	0	0	0	0	0	8.8143	43.535	66.379	99.568	125.53	196.01	239.49	254.65	346.41	403.18	533.27	639.59	787.67	876.01	989.61	1171.2	1383.4	1483.9	1820.4	1945.5	2067.2	2541.7	2816.5	3067.3	3444	3518.7	3965.8	4223.7	4251.2	4572.8	4704.5	4903.8	4985.7	5373.1	5327.3	5311.5	5382.7	5422.9	5672.3
20.692	4.4781	0	0	0	0	0	0	0	0	0	0	1.4015	0	0	28.907	107.25	231.28	422.16	609.61	817.83	1172.7	1520.8	1874	2104.6	2406.7	2812.5	3067.7	3304.6	3626.3	2991.2	3658.8	4160.3	4307.9	4541.4	4595	5034	5243.1	5233.5	5233.5	5301.1	5552.4	5870.7	6089.1	6523.1	6795.3	7565.1	7598.7	7617.6	8012.1
7.1764	9.3448	0	0.02519	0	0	0	0	0	0	1.9277	9.0086	53.322	127.53	247.96	345.32	514.19	724.38	940.04	1289	1499	1859	2152.6	2523.9	2894.2	3382.5	3795.5	4254.7	4681.5	5056.6	5560.4	6131	6405.1	6876.1	7453.6	8098.6	8509.2	8733.2	9339.1	10071	10178	10897	10924	11085	10987	11209	11479	11553	11652	11798
17.552	39.676	0	0.095473	0	0	0	0	0	0	0	0	0	0	63.639	133.84	281.71	443.34	659.34	996.68	1299.9	1610.2	2044.4	2248.1	2763.9	3247.4	3624.5	4280.4	4836.5	6353	6778.7	6194.6	6581.1	6939.2	7202.9	7596.5	7685.8	7982.2	8164.6	8326.1	8497.7	8530.4	8729.7	8662.5	8901.6	9021.5	8921.1	9359.8	9264.2	9238.8
35.997	7.9986	0	0	0	0	0	0	0	0	0	0	39.916	84.827	157.23	219.38	291.49	402.16	507.03	607.19	803.25	979.65	1169	1398.9	1610.9	1845.6	2133.1	2444.2	2709.1	3038.8	3453.3	3734.1	4106.3	4492	4928.6	5106.7	5527.7	5768.5	6091.5	6214.3	6412.7	6594.7	6968.8	7147.3	7064.3	7055	7316.2	7458.6	7406.6	7459.7
0	0	0.42278	0	7.1309	10.182	3.5984	0	10.516	3.4002	10.438	2.8809	14.265	0	9.186	12.553	15.974	0	27.391	39.977	51.125	109.79	166.06	218.01	277.08	320.78	420.2	489.61	599.71	804.46	993.83	1222.3	1472.7	1778.4	2100.9	2349.5	2598.8	2885	3051.9	3293.7	3517.2	3710.8	3879.9	3852.5	4120.9	4126.7	4154.6	4129.2	4169.1	4166.1
0	0	0	1.1209	2.2627	0	16.411	5.8781	11.99	16.173	20.661	21.327	24.692	32.436	49.762	58.183	84.387	86.721	141.47	198.38	245.08	322.59	420.45	530.29	662.23	779.81	939.08	1047.4	1212.4	1307.7	1401.3	1355.8	1672.8	1700.4	1803.4	1910.7	1973.2	2094.9	2058.6	2132.8	2185.1	2197.7	2202.6	2198.5	2183.1	2299.8	2273.2	2258	2206.3	2227.8
0	5.5708	4.1777	0	0.68391	0	2.9672	3.9731	2.048	6.8152	7.925	9.0672	11.535	15.567	7.6699	22.138	28.758	38.728	54.579	62.31	79.615	96.964	107.85	158.74	178.29	217.82	234.2	277.17	318.8	370.69	409.64	509.44	587.5	673.27	787.55	799.16	910.99	973.97	1070.5	1212.8	1232	1368.4	1395.4	1535.6	1592.6	1614.6	1696.7	1774.4	1764.9	1811.5
10.534	6.7185	0	0	4.25	0	0	0	0	26.196	67.096	134.47	210.38	315.58	474.27	656.68	802.58	1045	1247	1603.7	1793.1	2190.6	2486.8	2886.9	3014.8	3380.7	3745.3	3995.7	4147.6	4459	4310.7	4753.9	5125.2	5212.9	5440.5	5659.6	5711.6	5977.2	6039.2	6033.8	6146.6	6321.6	6295.4	6292.8	6468.9	6567.4	6501.6	6623.9	6776.1	6725.7
3.0959	0	0	0	4.1836	2.7689	5.6399	2.7192	8.3457	30.252	43.472	101.48	185.38	290.61	457.94	648.31	859.68	1057.9	1339.1	1569.1	1906.4	2192	2426.6	2589.9	3077.6	3288	3696.2	4081.1	4375.7	4993.5	5236.4	5649.4	6200.6	6514.2	7054.4	7434	7964	8224.7	8450.3	9032.6	9219.3	9415.6	9762.9	9862.4	10367	10651	10628	10979	11108	11159
1.634	0	0	0	1.9257	8.5994	0	0	2.084	7.3401	3.5891	8.8818	9.2369	15.081	12.682	16.216	25.763	45.614	53.268	73.554	83.443	130.25	178.56	270.52	394.65	478.32	650.83	810.3	996.4	1164.6	1387.3	1633.4	1882.5	2151.6	2455.2	2658.6	2964.9	3155.5	3398.3	3504.4	3797	3889	3997.3	4110.7	4086.1	4206.5	4249.5	4284.8	4184.1	4188.8
4.884	3.3418	0	0	7.5047	10.252	0	3.5233	0	4.6293	11.153	35.055	75.008	128.7	189.51	302.31	421.99	571.51	755.37	998.28	1230.4	1465.9	1704.9	1973.8	2127.1	2412.1	2831.5	3009.6	3354.9	3563.8	3833.3	4054.4	4358.2	4817.3	4935.3	5204	5559.5	5590.2	6168.2	6309.8	6689	6612.8	7057.3	7289.8	7321.4	7511.8	7273.4	7333.1	7631.7	7261.2
0	0	2.6078	0.80601	4.2271	9.6442	13.957	16.272	16.974	17.124	13.085	12.536	36.014	62.823	115.78	165.35	248.16	305	409.31	489.69	591.9	707.49	797.44	914.6	1058	1190.5	1376.7	1631.3	1771.1	2013.7	2288	2611.9	2972	3202.4	3479.4	3825.9	4021.5	4333.6	4383.1	4757.5	4937.3	5232	5306.3	5570	5535.5	5689.8	5754.5	5827.6	5854.3	5918.5
21.481	1.1483	0	1.1388	0	0	4.9548	0	0	0	0	0	0	0	0	36.431	88.98	171.38	284.07	453.17	666.77	875.96	1128.8	1393.3	1692.3	2006.9	2265.3	2605.1	2887.6	3242.8	3569.7	3801.5	4122.5	4522.2	4940.2	5149.1	5441	5660.4	6129.7	6195	6612.3	6638.8	6784.9	7032.7	7153.2	7125.5	7200.8	7113.7	7428.6	7422
0	0	0	3.8142	4.8279	0.95968	17.613	34.634	58.651	94.631	174.95	259.24	397.84	502.43	614.65	772.35	902.47	1037.9	1243	1385.6	1541.1	1689.7	1805.5	1984.2	2107.8	2292	2397.2	2627	2825.9	2969.9	2943.5	3277.3	3335.5	3494.8	3583.9	3745.7	3743.9	3968.8	4020.2	4173.5	4307.3	4509.9	4554.2	4536.9	4607.8	4735.3	4720.7	4651.7	4645.4	4725.7
2.8692	13.844	0	0	0	0	1.1646	0	0	0	0	0	0	0	0	0	0	0	0	0	0	0	15.062	48.436	104.19	174.74	297.65	478.17	598.37	806.16	1035.5	1295.1	1556.6	1705.8	2010.1	2174.9	2321.6	2514	2638.9	2819.1	2903.4	3050.5	3091.2	3162.8	3180.9	2947.8	3011.9	3009.9	3088.5	3117.1
0	9.1504	0	3.9904	2.7719	0.40584	0	0.34213	0	0	0	6.3352	5.3677	73.979	103.46	174.38	263.66	356.7	489.74	643.56	801.55	1025.1	1207.5	1511	1727.2	1923.5	2182.7	2464.1	2751.1	2908.3	3189.7	3412.3	3639.9	3809.1	3934.1	4070.1	4315.5	4388.8	4654.5	4682.7	4783.4	5004.2	5106.4	5230.8	5194	5361.4	5467.3	5387.9	5659.2	5536.5
15.931	6.2831	2.7882	0.95063	0	0	0	0	0	0	0	0	0	0	0	0	0	6.4867	41.273	87.168	90.144	157.03	219.86	300.04	300.05	477.48	539.27	758.67	952.65	1204.2	1370.2	1522.9	1795.9	1934.8	2109.6	2244.8	2398.3	2506.2	2728.5	2650.3	2860.9	3044.5	3037.9	3091.6	3183.1	3199.4	3202.3	3299.1	3326.1	3363.6
11.133	3.8371	0	0	0	5.3725	6.0303	7.2843	14.84	18.035	20.968	19.169	17.307	45.902	85.704	164.28	263.94	420.27	623.1	865.69	1168.5	1479	1818.9	2216.6	2759.2	3235.2	3608.4	3950.6	4367.8	4774.6	5104.6	5572.5	5355.5	5533.1	5487.7	6614.3	6103.5	6187.1	6586.3	6877.6	7168.2	7170	7385.5	7612.5	8303.5	8208	8395.9	8408.1	8516.5	8543.9
0	0	0.1722	0.9072	3.1592	0	1.6785	5.2019	0	0	0	0	7.6387	4.5341	24.957	37.022	0	16.625	92.026	175.94	301.47	437.18	628.17	837.11	1103.8	1325.2	1669.1	2012.2	2300.8	2623.1	2967.4	3341.7	3807.5	4162.7	4521.1	4903.8	5286.8	5765.1	5927.6	6314.6	6594.5	6750.3	7044.6	7299.5	7503.2	7559.3	7602	8027.6	7874.1	8135.1
16.379	0	0.56641	0	0	0	0	19.897	11.631	21.019	14.266	21.8	18.795	18.08	12.325	25.112	18.305	27.131	26.591	21.722	24.394	32.63	31.015	45.477	58.385	95.958	105.63	159.79	189.09	247.16	298.74	332.83	457.62	537.06	709.35	721.44	783.93	849.63	912.09	1035.7	1086.1	1174.7	1160.7	1231.9	1277.3	1280	1429.5	1410.5	1393.5	1444.6
22.755	6.8724	0	0	0	1.9353	0	0	0	0	0	0	1.6341	0	17.974	31.883	36.32	103.09	170.79	258.6	334.09	410.77	528.62	757.46	823.57	978.25	1101.8	1241.6	1460.3	1611	1780.3	1858.6	2193.7	2379.1	2570.9	2667.6	2956.4	3106.1	3243.7	3330.9	3453.8	3637.3	4023.9	3965.9	4069.4	4307.9	4324.4	4364.8	4449.1	4513.7
0	0.096655	4.6918	0	0	3.5692	2.7782	5.5454	0	4.2758	8.175	2.9523	8.1705	0.69648	8.0287	34.721	59.379	121.8	222.14	302.97	469.75	679.32	904.92	939.45	1173.1	1624.6	1897	1893.7	2378	2675.7	2994.7	3060.1	3356.4	3911.2	4209.9	4439.8	4964.7	5262.1	5288.8	5832.9	5839.6	6002.9	6296.4	6596.5	6672.9	6970.6	6885.1	6961	6885.9	7036.1
0	0	2.0159	0	1.0539	0	8.1172	4.5377	12.968	19.881	38.894	44.552	71.712	108.87	135.84	197.33	282.66	383.15	468.25	765.84	886.55	1099.2	1342.5	1552.3	1810.8	2076	2307.3	2453.9	2671.7	2799.2	2958.8	3098	3311.4	3375.5	3528.7	3545.4	3524	3718.4	3889.6	3826.8	3984.7	4036.2	4035.5	4222.9	4226.5	4256.1	4297.4	4476.9	4416.6	4460.9
0	0.26328	0	0	8.5437	2.0596	1.2411	10.485	1.2053	3.9555	10.201	2.1107	5.3753	0	18.342	6.0928	13.546	10.476	34.076	38.308	49.831	82.344	119.07	147.29	192.72	245.13	282.54	360.53	446.93	581.03	636.94	887.68	1012	1176.5	1325.2	1507.3	1734	1880.2	2000.8	2182.8	2352	2399.4	2594.8	2561.5	2687.6	2698.4	2729.7	2809.8	2837.6	2822
0	26.944	0	0	0	0	0	0	6.6561	0	2.1501	0	0	0	0	0	0	0	0	0	0	0	0	0	0.77786	0	0	39.358	67.483	91.293	134.76	206.95	260.41	357.72	418.59	483.95	534.97	678.05	679.62	879.84	967.61	1190.6	1265.1	1186.3	1328.4	1275.7	1315.5	1371.6	1308.2	1277.5
0	0	0	3.149	7.6651	2.5269	0	4.5139	0	0	7.7356	26.557	85.141	150.68	195.32	307.09	432.45	543.01	641.32	786.17	908.04	1052.1	1251	1388.2	1515.7	1700.5	1895.1	1966.2	2062	2220.2	2248.5	2404	2589.7	2620.3	2756.7	2880.1	2853.4	2898.3	2909	3074.6	3211.3	3258.3	3474.6	3566.5	3803.5	3963.2	3944.4	3990.2	4182.2	3535
8.1107	8.5082	0	0.70245	0	0	0	0	0	0	0	6.934	33.422	75.413	140.83	256.38	323.68	427.12	573.7	678.71	785.04	893.51	1012.1	1135.6	1217	1277.7	1381.6	1544	1590.8	1766.8	1802.6	1895.8	1975.7	2024.8	2094.7	2144.3	2165.7	2255.7	2317	2350.4	2459.5	2397.9	2547.8	2521.2	2616.6	2569.4	2637.6	2711.5	2625.3	2656.9
1.6336	5.4545	0	0	6.4645	1.0964	0.61353	7.3749	8.9653	6.4422	34.809	51.676	118.96	172.62	247.97	349.31	463.72	615.52	788.22	895.76	1200.5	1396.3	1671.8	1927.5	2203.8	2587.1	3028.6	3460.6	3296.7	3700.5	3954.8	4495.8	4970.2	5166	5466.8	5809.4	6116.6	6419.9	6536.5	6943.4	7068.7	7234.5	7817.4	7856	7826.4	8049.3	8291	8379.8	8645.7	8819.1
8.0855	3.7886	8.5988	7.8672	3.5163	0	0	0	0	0	0	0	0	21.024	25.029	65.079	101.97	161.74	243.03	371.66	478.45	623.6	801.19	999.63	1244.5	1509.4	1791	2095.2	2394.6	2585.2	2995.3	3098.8	3347	3596.3	3800.3	4099.8	4153.3	4438.8	4675.5	5000.9	4888.4	5143.5	5309.2	5136.1	5114.9	5296.1	5457.8	5494.1	5463.6	5664.7
0	0	0	0	13.581	21.667	19.724	28.578	52.851	53.408	59.944	74.099	76.178	101.36	131.8	170.68	197.76	203.23	159.56	226.53	283.06	342.86	345.01	415.58	492.38	578.79	722.3	833.08	1018.2	1305.7	1564.4	1800.8	1940.9	2126.2	2325.7	2606.2	2892.8	3010.3	3202.8	3244.5	3412.6	3522.7	3620.4	3693.4	3818.2	3898.4	4123.4	4032.4	4028.3	4037.2
13.901	7.4424	0	6.899	0	0	0	0	0	0	8.1966	28.122	67.94	106.15	155.85	248.79	345.21	447.81	553.09	703.26	721.58	887.05	990.16	1098.7	1256.2	1293.1	1385.3	1562.6	1733.7	1867.6	1921.3	2100.1	2283.8	2459.8	2334.2	2446.4	2501.5	2574.9	2561.9	2520.2	2458.9	2629.8	2623.6	2543	2659.8	2625.9	2552.2	2736.8	2735.4	2830.3
8.6848	0	0	0	1.4477	1.0594	3.3229	2.7924	0	0	3.5161	14.867	48.343	92.154	147.23	252.22	341.6	500.39	671.81	874.8	1045	1361.6	1589.7	1893.1	2233.3	2551.3	2871.1	3456.1	3633.9	4057.5	4358.1	4634.3	5192.6	5351	5540.1	5951.8	6556.7	6780.8	7071.7	7416.7	7389.8	7594.3	7875.3	7741.9	7864.9	8102.6	8082.5	8388.5	8497	8332.3
3.4797	4.7096	7.3809	0	17.066	0	4.59	3.9019	0	0	0	12	2.7171	12.529	0	5.1369	6.4504	0.69631	22.866	6.7813	45.625	54.193	105.35	152.46	208.08	253.25	321.55	385.03	455.52	541.68	630.08	714.83	847.86	897.47	1018.2	1169	1220.6	1293.4	1383.4	1505.4	1636.9	1702.9	1773.4	1715.3	1794.7	1835.9	1967	1948.6	2075.8	2176.5
1.6436	0	0	8.6709	0	4.2886	0	11.247	15.68	28.589	38.36	53.96	71.167	90.348	110.45	113.86	152.3	154.59	182.32	227.33	261.57	294.07	388.54	498.49	658.37	842.06	1009	1224.5	1501.1	1801.1	2084.7	2342.8	2680.8	3088.3	3344.7	3743.8	4215.4	4465.3	4679.6	4867	5149.7	5555.3	5822.8	6023.7	6055.9	6439.2	6597.4	6813	6644.5	6667.4
27.051	14.856	0	0	0	0	0	0	0	0	0	0	0	0	0	0	0	0	0	0	13.279	59.823	95.898	176.71	241.66	306.09	413.8	473.21	542.39	648.51	726.63	783.3	908.81	991.56	1127.3	1161.9	1296.6	1383.4	1510.8	1471.4	1509.1	1654.4	1856.3	1859.4	1882.5	1951.4	1969.7	1992.9	1966	2001.5
6.3665	5.1684	2.1581	4.9842	0	0	0	0	0	0	4.1844	2.6596	5.5156	9.7177	15.475	37.465	40.35	67.961	96.708	126.67	143.89	205.1	271.37	320.84	411.42	462.99	550.06	684.21	808.56	963.45	1095.6	1220.6	1390.9	1518.5	1696.1	1899.5	2059.7	2172.5	2224.4	2379.8	2496.1	2612.5	2624.8	2657.1	2754.4	2902.4	2933.1	2984.8	2969.6	2963.5
0	0	0	0	5.4163	13.038	18.554	21.754	36.126	43.222	72.959	77.73	86.864	106.74	126.68	150.58	159.68	179.33	201.26	210	252.19	316.26	410.08	488.9	553.32	705.25	787.7	971.24	1053.1	1197.7	1508.1	1624.7	1677.4	1910.3	2014.4	2221.9	2328.2	2445.4	2527.4	2645.9	2660.2	2769.3	2784.2	2879	2872.9	2968	2864.3	2948.8	3023.8	2978.4
0	0	0	5.7616	0	13.785	8.7334	14.577	20.167	32.299	19.859	25.865	47.506	62.336	70.97	81.25	111.08	126.73	167.43	207.27	249.62	273.57	307.49	356.43	370.12	396.03	453.49	487.3	579.86	618.31	677.27	745.22	782.78	759.22	849.83	1010.3	1042.9	1174.7	1219.4	789.14	863.12	1020.2	1064	1095	1182.4	1182.5	1229.8	1286.5	1440.4	1388.2
0	0	0	0	10.408	1.0111	1.335	8.6212	9.8076	16.285	6.9465	10.983	32.746	41.108	77.18	111.35	189.28	271.53	340.04	433.59	594.5	718.65	802.94	930.5	1109.6	1217.9	1311.6	1426.6	1522.4	1621.7	1720.7	1687.1	1816.3	1879.6	1997.9	2044.7	2108.5	2181.3	2243.3	2257.1	2423.1	2397.9	2465.8	2489.5	2508.5	2592.1	2621	2675.4	2642.7	2670
13.036	5.6387	0	0	0	0	1.9613	3.4052	4.3092	7.6725	17.747	3.8643	6.5932	7.0384	9.5408	11.83	11.735	26.888	57.059	118.93	153.42	259.89	357.97	475.13	658.24	840.68	1019.9	1219.6	1487.9	1770.9	2014.4	2322.7	2668.5	3009.4	3491.8	3766	4004.7	4351.9	4630	4807.6	4879.4	4632.4	5299.4	5398.9	5576.2	5693.1	5566.6	5825.9	5665.5	5887.8
6.6539	0	0	0	0.029064	7.73	1.157	0	0	0	0	0	0	0	0	0	0	18.285	32.486	85.266	145.81	232.25	343.81	437.55	535.3	660.15	830.79	934.16	1094.9	1262.8	1440.1	1551	1709.8	1850.6	1931.8	2216.9	2431.7	2493.3	2726.1	2808	2949.1	2973.1	3060	3329.8	3394.2	3258.4	3320.7	3232	3221	3413.9
12.858	2.6861	0	0	0	0.21545	10.012	0	0	0	0	0	0	20.916	71.748	157	308.75	529.75	788.83	1061.7	1398.4	1756.2	2238.1	2671.8	2955.3	3374.8	3732.3	4191.8	4680.5	4990.5	5468	6149.3	6606	7051.9	6889.9	7155.4	7389.9	7671.3	7990.6	8230.7	8287	8358.7	8415.1	8398.6	8400.4	8467.8	8469.9	8801.8	8907	8621.4
0	0	0	3.8732	12.625	11.149	27.344	8.2566	15.181	23.687	27.041	38.712	34.444	29.035	27.114	19.632	26.099	57.776	109.31	160.27	249.12	373.36	528.62	689.71	905.05	1092.8	1308	1515.9	1771.4	2080.2	2424.5	2639.1	2942	3206.5	3492.7	3848.1	4212.9	4638	5074	5006.1	5161	5524.4	5733.5	5976.9	5981.8	6171.8	6584.4	6581.2	6670	6753.9
0	28.092	0	0	0	6.2428	0	15.812	29.882	30.043	29.209	49.772	44.028	58.849	60.722	81.075	135.45	203.15	301.51	424.79	635.95	838.61	1022.6	1295.5	1533.2	1790.6	1971.6	2254.8	2502.9	2728.5	3099.7	3382.4	3497.7	3742.9	3986.1	4297.1	4394.4	4666.5	4923.7	5030.9	5290.3	4719.5	4964	4899.4	4966.5	5111.3	5210.7	5314.2	5258.3	5397.9
0	0	2.8671	0	0	5.4295	11.672	7.3955	9.0972	9.7047	25.885	51.643	101.42	145.72	200.09	256.32	329.79	425.33	531.57	721.88	928.28	1167.9	1323	1548	1867.8	2115.2	2477.5	2708.6	2996.7	3338.2	3674.5	3901.7	4327.9	4600.4	5069.4	5505.8	5834.5	6145.5	6452.2	6852.2	7395.6	7663.5	7993.3	8381.8	8624.3	8691.7	8806.1	9032.1	9090.4	9330.9
20.583	9.0233	0	0	0	0	0	0	0	0	0	0	3.1951	7.2855	10.985	47.255	97.073	136.48	179.92	200.47	257.78	278	316.16	390.82	450.27	511.82	584.77	669.75	758.84	896.66	1000.1	1227.1	1376.8	1574.7	1781.3	1990.2	2165.9	2324.9	2493.1	2577.1	2795.2	2904.8	2989.1	3266.4	3246.8	3367.5	3428.6	3451.6	3519.8	3546.7
16.138	6.9669	0	0	0	0	0	0	0	0	0	2.7788	6.6323	24.089	89.544	176.93	272.72	429.43	634.86	853.49	1046.8	1329.3	1490.7	1859.6	2163.5	2645.4	3003.6	3357.6	3823	4241.2	4824.4	5368.2	5867.7	6556.8	6923.6	6329.7	7796.9	7944.4	8345.1	8755	9301	9344	9412	8567.2	9429	9472.5	9869.7	9938.3	10336	10110
1.6423	2.4345	0	0	0	1.9452	0.62036	6.1952	10.947	0	5.4469	13.395	23.941	33.218	70.69	129.13	203.82	321.2	450.13	655.5	852.08	1077	1351.4	1622.9	1927.7	2146.6	2342.7	2742.9	3003.6	3334.4	3535.8	3757.6	4055.5	4303.3	4581.5	4849.9	5085.2	5414.5	5518.9	5869.9	6211.7	6247.5	6707.5	6718.3	6819.3	6626.2	6906.8	7052.8	6973.8	6950.2
3.4315	0	0	0	0	5.7621	6.7331	0.062583	0	0	0	0	0.66498	16.583	25.973	35.541	55.931	104.47	103.52	130.55	163.01	221.88	275.04	451.78	428.22	551.6	631.58	681.92	722.75	939.34	1022.5	1010.2	1299.4	1301.3	1360.4	1563.1	1731.5	1561.5	1650.2	1750.8	1748.6	1897.6	1928.7	2070.1	2077	2026.6	2094.1	2150.9	2166.2	2275.7
7.9698	0	0	1.205	0	0.26448	2.3686	0	0	0	14.792	0	2.7253	8.7805	26.699	55.199	84.423	111.03	194.77	310.09	401.72	569.71	758.98	886.39	1071.5	1198.8	1384.6	1564.7	1720.2	2003.6	2157.5	2357.9	2626	2793.5	2995.2	3185.4	3343.7	3440.4	3591.9	3708.9	3829.2	3969.3	4018.8	4109.9	4131.5	4211.5	4200.1	4042	3980.8	4316.3
5.7105	0	0	0	0	3.1748	6.0594	26.844	28.345	64.261	103.16	131.66	165.26	231.51	301.5	360.58	474.72	562.85	693.32	812.52	962.38	1131.1	1265.1	1419.6	1574.7	1767.4	1965.2	2156.8	2330.1	2424.6	2773.6	3119.3	3349.3	3523.3	3850.8	4081.6	4273.8	4375.4	4548	4878.5	4833.5	5071.5	5118.1	5281.4	5379.1	5408.4	5504.3	5499.1	5466.2	5493.3
4.6821	2.7383	0	0	3.9354	0	1.8602	10.804	0	0.92343	13.342	14.733	31.888	38.192	47.013	53.579	62.476	81.221	102.89	134.08	122.75	176.51	189.68	245.94	283.82	269.72	305.53	347.64	392.41	465.64	590.95	724.34	827.24	1036.7	1174.3	1324.2	1511.3	1779.8	1993.6	2338.6	2470.4	2405.2	2782.5	2827.3	3038.5	2990.2	3212.5	3194.5	3355.2	2870.1
16.545	0.83856	0	2.3871	0	0	0	0	0	0	0	0	0	34.78	97.374	187.09	311.27	452.48	613.91	759.86	916.76	1099.8	1289.2	1460.3	1627.5	1783.8	1997	2135.6	2345	2480.2	2619.8	2774.4	2880.8	3004.8	3180.3	3236.5	3390.5	3428	3505.2	3633.4	3707.4	3719.5	3795.2	3788.2	3863.2	3922.7	3963.8	3950	3971.6	4006
0	0	0	4.0709	7.1806	15.812	1.7468	8.7986	4.8446	17.372	24.27	39.479	66.741	99.344	138.17	185.32	227.59	359.73	358.04	429.81	554.91	618.08	723.09	803.69	923.96	1057.8	1139.9	1207.3	1282.7	1320.3	1440.2	1429.2	1556.1	1551.8	1673.8	1718.4	1801.6	1832.3	1880	1967.5	2059.1	2105.5	2147.8	2154.9	2218.6	2291.2	2341.7	2437.1	2524.6	2536.5
7.9178	7.8797	0	4.8703	0.70233	0	0	0	5.7264	10.958	25.951	39.08	45.98	60.856	89.554	110.71	150.25	161.11	211.2	308.71	382.95	490.81	595.21	716.11	869.66	990.51	1149.4	1311	1510.7	1644.9	1859.6	1993.9	2207.1	2404.9	2710.5	2786.9	2978.1	3193.1	3382.7	3654.1	3750.7	3842.8	3826.3	3891.9	4053.7	4197.9	4386.3	4386	4402.9	4395
0	3.9362	0	0.4384	0	3.995	13.591	0	10.553	5.1729	6.2352	16.619	1.9116	20.177	11.823	30.672	39.578	76.406	151.93	225.21	286.74	403.74	469.2	601.48	750.07	911.64	1145.9	1270.2	1415.3	1581.3	1785.1	1721.4	1900.3	2141.1	2239.6	2427.1	2615.9	2689.5	2821.5	2841	2963.9	3028	2964.4	3150.1	3283.1	3268.7	3314.1	3353.7	3483.7	3591.2
0	0	0	2.5107	1.994	3.3946	11.922	9.3793	6.9739	6.1073	13.825	10.338	15.387	19.419	37.989	61.564	93.296	108.74	158.1	196.29	261.24	330.93	416.89	503.28	583.81	668.52	775.54	869.58	1040.7	1167.6	1376.1	1511.1	1676.2	1814.9	1894	2144.2	2320.7	2385.7	2543.8	2296.8	2811.2	2767.8	2826.2	2564.6	2999.2	3041.6	3106.8	3046.8	3049.4	3064.5
17.401	0	0	1.3174	0	2.4793	0	0	0	4.6617	0	0	0	0	5.9421	20.341	58.844	97.172	177.72	240.34	258.62	359.64	431.15	534.92	637.45	906.89	817.52	1051.2	1034.6	1367.9	1367	1362.8	1548.4	1541.9	1663	1714.1	1869.3	1997.1	2078.3	2152.3	2216.5	2402	2452.1	2478.4	2606.1	2430	2661.3	2400.2	2826.4	2672.6
0	0	0	0	2.0818	13.776	0.69714	8.0495	15.085	21.311	23.334	34.28	72.015	137.52	201.61	310.5	493.64	673.44	877.8	1089.3	1294	1547.7	1862.6	2042.3	2313.2	2681.6	3114.7	3338.5	3778.5	4217.6	4367.7	4668.2	4986.4	5469.4	5710.5	5959.2	6022.8	6389.3	6566.3	6621.6	6890.2	6915.2	7169.1	7196.9	7229.7	7222	7264.7	7586.9	7327.4	7280.8
2.3871	0	0	0	0	5.991	2.2807	11.138	9.0173	0.22003	12.467	20.883	28.282	63.209	134.1	210.33	400.43	473.4	566.97	786.23	996.73	1144.3	1318.1	1517.5	1616.5	1889.8	2067.1	2334.3	2476.6	2576	2891.4	3047.6	3172	3163.2	3312.6	3498.6	3716.2	3626.8	3841.8	3939.4	3946.4	4066.1	3997.4	3991.2	4025	4104.2	4200.9	4224.9	4236.1	4233.4
14.734	5.0506	6.6155	0	0	0	0	0	7.3589	5.5403	7.986	15.781	9.5197	7.0344	15.311	13.976	10.301	19.903	42.895	47.857	63.723	68.787	104.38	131.24	144.58	173.64	200.06	230.71	295.77	326.27	438.46	439.21	513.53	599.38	730.33	848.29	805.49	911.25	888.97	965.8	989.89	990.2	1135.5	1192.6	1345.5	1303.1	1359.1	1377.6	1484.3	1466.2
14.999	8.2414	1.5037	0	0	0	0	0	0	0	0	6.746	12.024	28.354	37.961	49.895	74.615	97.518	127.31	176.02	222.16	332.38	407.33	525.24	578.5	685.48	779.45	908.6	1053.2	1163.3	1269.3	1370.4	1550.9	1676.9	1848.2	1962.6	2100.4	2203.2	2324.3	2404.2	2446.3	2400.4	2358.2	2342.1	2418.1	2487.5	2490.2	2570.7	2615.7	2715.2
6.8065	9.0184	0	0	1.2119	0	0	3.8617	8.3857	45.568	104.76	173.48	254.04	350.11	487.88	674.29	712.48	1078.9	1282	1572.6	1911.1	2397.5	2360.5	2523.6	2713.6	2541.8	3198.2	3349.9	3512.9	3782.6	3849	3836.6	4032.3	4288.6	4415.8	4565.5	4628.8	4816.7	4987.9	5034.4	5055.7	5243	5204	5273.5	5502.3	5639	5783.8	5802.1	5729.8	5838.8
19.657	7.6293	0	0	0	0	0	0	0	0	0	0	0	0	0	20.908	32.204	35.046	54.913	60.039	133.58	139.68	219.56	238.38	286.28	355.01	379.62	422.25	450.33	537.01	563.3	610.1	666.38	727.16	792.83	788.74	839.18	819.38	921.85	960.05	1044.8	1069.4	1103.8	1128.1	1104.6	1185.1	1259.1	1203	1362.2	1301.8
9.1324	0	3.2917	0	1.4858	0	0	3.7235	0	0	7.4379	8.4512	0.024624	1.7813	11.719	15.334	30.42	44.313	99.174	132.25	212.45	229.52	319.82	366.71	406.85	507.83	554.84	689.69	807.99	892.17	1051.5	1107.4	1223.7	1238.6	1415.9	1540.5	1392.3	1536	1521.6	1967.6	1983.7	1994.8	2140.3	2233.8	2346.2	2351.5	2445.7	2443.7	2576	2523.2
30.787	1.2602	0	0	0.9499	0	0	0	0	0	0	0	0	1.3474	17.242	69.517	159.79	272.95	441.99	622.75	809.56	1059.5	1359.2	1559.5	1879.8	2061.4	2477.3	2773	3053.9	3572.3	3852.9	4233.2	4690.1	4995.4	5230	5757.2	6244.3	6510.8	6765.6	7232.7	7281.9	7238	7176.2	7564.4	7481.3	7761.7	7828.5	7360.9	7226.7	7517.1
23.822	10.264	0	1.8971	0	0	0	0	0	0	0	0	0	0	0	1.1038	2.1174	10.705	31.591	35.424	43.14	119.08	169.15	257.67	356.63	470.26	662.96	1023	1212.5	1435.9	1635.7	1905.3	2126.2	2326.2	2533.3	2732.7	2946.7	3160.8	3429	2739	2714.9	2727	2853.9	2955.3	3006.5	3033.6	3097.9	3081.4	3078.9	3213.8
0	11.448	0	0	0.33545	7.2546	0	5.4025	0	0	0	0	0	0	0	0	22.652	74.159	146.98	226.03	421.76	495.67	653.85	1022.7	1224.4	1387.3	1702.8	1897	2174.9	2397	2518.8	2821.6	2921.3	2930.7	3195.2	3189	3475.3	3462	3609.3	3659.5	3906.7	3784.6	3744.5	3907.1	3651.6	4051.1	3831.3	3863.5	3887.2	3765.6
0	4.4031	2.3351	0	0	6.0316	0.22858	11.868	20.102	31.497	72.5	136.65	262.83	398.06	594.24	866.63	1168.7	1463.9	1882.8	2174.5	2520.5	3000.6	3216.5	3821.5	4180.7	4604.8	4910.3	5469.2	6144.8	6610	6956.9	7269.6	8033.2	8368	8922.5	9149.5	9591.1	9799.3	9833.9	10094	10429	10759	10940	11161	10929	10993	11202	11468	11279	11532
0	0	0	0.78162	2.913	3.1603	2.0633	2.4247	0	9.3519	4.8888	3.249	5.4545	9.4493	20.613	10.692	46.336	74.874	159.09	182.86	288.36	421.7	527.14	663.3	836.14	993.02	1156.8	1365.8	1541.7	1703.5	1912.6	2053	2341	2396.8	2520.7	2944.9	3146.8	3211.4	3287	3548.8	3802.2	3658.4	3784.2	3848.4	4046.5	4111.7	4222.9	4346.1	4338.1	4309.7
0	0	0	0	4.7425	7.6374	3.9106	20.781	24.853	23.794	56.967	89.014	144.54	186.84	258.24	334.17	390.4	502.82	657.7	782.12	1010.9	1179.3	1442.7	1706.3	1914.6	2241.6	2586.9	2944.4	3303.9	3719.1	4237.6	4475.3	4561.2	4865.8	5351.4	5282.8	5418.9	5627.3	5896.9	5766.2	6151.7	5346.1	5501.9	6796.8	5734.2	7117.8	5952.9	7152.4	7076	7086.5
10.054	0	0	6.9959	0	0.1863	0	2.0077	0	17.607	75.313	182.72	352.57	560.28	778.58	1066.6	1366.5	1673.2	2097.1	2434	2811.9	3167.8	3455	3939.4	4168.2	4638.5	4908.5	5310.4	5501.3	6089.1	6282.4	6589.7	7102.4	7383.8	7789.6	8002.9	8376.4	8749.4	9096.9	9657	9820.9	10143	10315	10513	10755	10853	10958	11177	11189	11270
21.867	10.15	0	0	0	0	0	3.8047	0	0	4.2865	16.946	33.034	53.001	63.72	104.88	162.32	248.44	325.79	432.34	604.1	796.77	1048.6	1341.3	1666.6	1992.6	2230.5	2526.1	2974.6	3194.1	3557.3	3888.3	4279.3	4716.7	5131.6	5414.7	5810.1	6013.7	6050.9	6364.1	6505	6717.8	6904	7196.3	7098.4	7114.8	7107.9	7201	7333.5	7277.1
2.6903	5.1994	0	0	0	0.9015	13.959	11.498	7.4571	0	18.14	44.498	57.3	105.27	141.92	194.32	226.6	278.76	374.72	455.17	578.02	713.13	856.84	1038.8	1205.9	1455.7	1732.6	2098.1	2462.2	2866.5	3298.4	3666.2	4235.8	4748.4	6113.5	6995.3	7263.6	8113.2	8469.3	8588	9525.2	10409	9868.3	10116	10778	10900	11168	11225	11435	11544
0	0	0	0	4.1298	5.2106	33.362	30.708	53.898	69.508	107.84	125.61	161.71	185.08	216.81	259.76	319.92	365.66	434.21	515.5	609.74	722.87	836.96	939.54	1082.6	1271.8	1387.9	1556.4	1667.7	1822.8	2032	2173.8	2255.5	2401.5	2595.3	2782.6	2903.5	3000.7	3124.6	3160	3310.9	3322	2578.2	2665	2643	2715.3	2798.1	2853.3	2855.2	2870.1
2.6518	0	0	1.4424	4.0623	8.6525	5.8006	11.768	11.397	13.83	24.436	20.476	34.049	32.314	58.44	88.377	141.1	179.45	241.79	309.51	367.02	454.68	557.92	650.19	766.28	897.64	1022.8	1147.1	1260.5	1480.7	1605.1	1712	1931.1	2056.1	2282.9	2382.8	2528.7	2774.9	2895.7	3166.9	3370.6	3506.3	3639.7	3751.8	3782.2	4042.6	4112.2	4206.3	4302.6	4264.2
0	0	0	10.433	9.0496	12.628	2.5223	11.174	3.1942	2.9727	5.9463	5.6982	47.881	74.909	119.52	190.21	204.13	373.71	466.57	608.63	739.7	882.04	814.71	929.92	1222	1438.5	1570.5	1686	1936.3	2026.6	1771.8	2251.6	2329.8	2369.6	2640.5	2823	2946.4	3127.1	3212.5	3400.8	3369.5	3581.2	3678.6	3781.5	3889.5	3909.1	4037	4089.7	4082.3	4005.5
8.9612	0	0	0	2.654	6.375	0	0	0	0	0	14.77	52.101	122.21	182.16	283.79	411.19	580.85	798.91	1027.5	1203.7	1482.6	1760.2	2117.3	2409.8	2593.3	3120.5	3342.4	3783	4189.5	4621.9	5093	5648.2	5758.7	5785.6	6799	7303.6	7570	7730.7	8369.3	8595.4	8719.6	9275.5	9700.6	9795.5	9830.2	10274	10381	10540	10464
5.4087	4.0537	1.1141	0	0	5.2443	0	0	0	0	0	7.6889	20.696	63.025	94.261	147.88	180.91	248.34	284.95	414.56	370.95	512.18	505.04	693.03	729.25	802.02	852.14	767.53	822	881.86	946.3	987.78	1031.8	1058.9	1105.9	1095.5	1126.4	1137.2	1132.8	1159.7	1170.1	1223	1236	1256	1306.9	1330.9	1381.6	1369.9	1383.6	1376.8
20.831	8.5879	0	0	0	0	0	0	0.17213	0	25.041	68.533	153.47	234.92	378.8	550.38	713.72	1002.5	1270.4	1481.2	1742.2	2087.6	2357.6	2796.5	3283.3	3474.4	4039.6	4321.8	4706.4	5244.6	5599.3	6198.1	6428	7204.9	7508.2	7847.9	8462.7	8408.1	8675.5	8847.3	9230.5	9419.1	10063	9924.1	10025	9922.7	10151	10262	10433	10445
0	0	0	0	7.3574	2.5038	0	4.7763	3.8309	2.4169	0	0	14.314	21.052	20.691	45.845	59.742	126.39	170.99	196.01	216.34	271.79	303.11	370.75	446.56	567.06	692.05	832.58	949.95	1074.7	1103	1223.9	1329.3	1509.1	1615.6	1828.5	1940	2069.3	2133.7	2295.6	2469.7	2479.1	2619.4	2705.2	2789.3	2812.1	2847.8	2876.8	2876.7	2966.5
3.619	1.7829	0	0	1.8575	3.9495	3.2694	5.6142	0	0	0	1.9617	0.13599	11.911	0	0	0	12.078	37.042	61.645	125.58	172.61	224.98	320.03	439.21	526.31	673.93	831.47	926.93	1021.3	1128.8	1302.6	1458.4	1558.2	1744.9	1917	2144.4	2295	2477	2661.8	2844.8	2976.4	3046	3173.1	3524.4	3688.1	3716.6	3797.8	3812.6	3749.5
23.449	9.3676	0	2.9356	0	0	0	0	0	24.445	18.008	73.712	136.37	205.73	249.25	309.35	374.6	485.69	646.6	773.08	986.77	1119.2	1329.2	1590.8	1876.7	2066.7	2393.3	2680.2	2930.9	3263.9	3577.1	3850.7	4183.3	4559.1	4870	4984.2	5276	5463.1	5633.6	5902	6322.1	6466	6611.6	6725	6706.8	7103.5	7016.4	7033.4	7176.5	7112.5
3.3607	9.2923	0	1.6733	0	1.4223	0	0	0	0	0	0	0	0.51314	0	0	0	0	0	6.4898	8.3052	23.332	59.731	92.105	152.58	232.95	301.38	430.98	566.26	659.27	799.8	913.15	1052.8	1159.1	1357.7	1535.3	1688.1	1796.2	1932	2025	2220.4	2302	2336	2366.7	2432.7	2485.6	2579	2598.5	2625.7	2583.4
0	1.8378	0	0	5.3074	0	3.4942	0	0	0	0	0	0	0	0	0	11.05	31.058	74.407	141.42	191.49	228.18	335.24	405.63	475.73	578.52	677.77	792.06	905.03	1000.1	1109.5	1106	1175.9	1330.7	1472.3	1588.6	1544.2	1666.4	1703.8	1833.5	1963.4	1979.3	2110.5	2124.3	2150	2165.2	2127.7	2159.2	2212.8	2315.5
8.231	0	0	0	1.1765	8.118	4.08	0	0	0	1.0641	0	0	0	0	0	5.2007	29.359	101.35	188.52	264.93	405.37	491.7	651.03	817.03	935.74	1079.2	1211.7	1329.7	1403.5	1574.6	1412.8	1712.6	1674.8	1923.7	1918.6	2014.4	2043.6	2142.1	2197.7	2232.2	2245.2	2307.1	2244	2177.7	2029.6	1965.9	2013	2147.4	2082.5
0	0	0	0.10382	2.0412	3.4628	0	6.9611	10.287	11.8	22.078	34.792	56.589	85.096	113.65	157.14	202.03	306.63	409.59	502.38	599.53	693.98	933.1	1032.6	1220.4	1423	1563.4	1681.8	1942.7	2202.4	2306.9	2475.6	2196.2	2469.4	2595.7	2698.6	2761.4	2880.1	2954	3027.8	3115.6	3096.7	3225.6	3377.9	3438.2	3450.6	3499.4	3575.7	3533.6	3460.7
0	0	0	0.029953	12.211	12.737	1.4842	11.96	19.2	28.837	25.256	12.603	11.752	20.116	42.788	33.698	54.183	64.155	84.916	84.338	154.59	204.76	288.89	402.24	543.03	667.32	851.97	1038	1222.7	1552.1	1728.5	1935.1	2167.2	2316.6	2661	2807.3	2980.6	3037	3367.4	3442.5	3543.8	3549.5	3780.3	3804.4	3879.8	3735.8	3903	3714.4	3612.8	3657.7
0	0	1.3703	0	2.5603	0.30665	4.473	2.359	4.9846	8.3405	7.1097	4.3295	2.5194	0	0	0	0	11.872	31.729	70.409	113.95	192.54	248.09	371.88	451.22	571.94	716.62	862.73	993.64	1202.1	1340.5	1582.1	1791.4	2027.3	2280.9	2469.1	2681.5	2897.2	3152.1	3304.2	3487.1	3695.3	3738.3	3932.7	4026.1	4067.8	4082.9	4164.8	4278.3	4330.8
0	0	0	0.96714	0	5.4543	1.0371	0	4.3237	0	5.674	3.2156	12.438	25.118	56.672	111.75	197.19	297.5	469.73	653.45	854.77	1149.7	1423.4	1635.3	1912.6	2174.4	2530.6	2895.3	3171.2	3481.6	3772.7	4070	4447	4659.3	4993.6	5351.1	5511.8	5759.2	6035.2	6300.6	6508	6691.6	6636.8	6702.8	6825.4	6841	6976.2	6802.5	7010.4	6889.5
4.7395	5.1681	0	0	0	7.7025	9.1564	2.1084	2.8514	4.2205	9.8868	15.868	13.561	25.37	44.696	40.783	63.347	80.604	115.36	111.24	188.18	213.7	297.05	409.23	530.04	665.1	798.14	1000	1106.7	1273.9	1557.9	1439.7	1644.2	1799	2007.5	2180.3	2323	2460	2617.7	2815.5	2840.5	2912.1	3053.3	3177	3239.9	3430.6	3525.9	3626.6	3655.5	3734.6
6.8273	11.796	0	2.8034	5.1101	0	0	0	0	0	0	0	0	0	0	0	0	0	0	10.132	100.07	190.69	293.66	417.64	513.22	681.12	850.54	1016.8	1216	1422.1	1603.6	1699.4	1833.7	2027.9	2263	2384	2567.5	2759.5	2981.9	3227.3	3288.5	3400.1	3530.4	3531.4	3735	3854.9	3916.4	4009.9	3701.3	3774.6
3.2292	0	3.8913	0	0.3569	0.02487	0.91544	18.734	28.267	20.79	20.817	26.918	24.093	44.598	81.466	129.43	240.65	323.11	425.73	588.05	682.03	872.96	912.11	1001.6	1196.4	1265.6	1453.7	1556	1616.7	1861	2205.9	2641.8	3100.4	3322.7	3571.3	3651.3	3657.8	4010.3	4259.8	4562.8	4776.7	4985	5169.5	5225.6	5230.4	5386.8	5829.8	5582.2	5392.7	5647.7
8.4636	8.2483	0	0	3.2815	0.069411	0	0	0	0	9.3567	19.879	43.37	110.91	210.57	394.37	627.38	922.79	1313.4	1779	2177.4	2805.7	3382.8	3923.9	4426.1	4984	5730.6	6504.9	6833.6	7164.1	7653	8144.9	8721.9	9217.9	9828.2	10544	10723	11297	11691	12022	12341	12408	12692	12627	12881	13015	13219	13228	13294	13422
6.1945	0.039509	0	0	0	7.032	0	0	0	0	0	0	0	0	0	0	0	0	25.266	67.163	137.41	215.09	321.38	450.63	573.02	743.42	968.36	1184.2	1417.2	1702.2	1886.4	2228.9	2584.5	2864	3127.6	3462.2	3717.7	3855.8	4095.5	4342.3	4427	4571.8	4894.3	4909.8	4920.2	5048.8	5048.3	5111.5	5163.6	5185.5
0	1.64	0	6.9034	3.51	0	3.1889	0	13.329	12.901	19.356	30.04	42.557	59.446	75.572	83.67	113.97	138.55	178.66	273.11	356.44	500.07	618.68	799.59	911.17	1112.4	1310.8	1548.7	1795.5	2100.3	2262.5	2613.4	2752.9	3044.8	3205.8	3559.2	3739.9	3976.8	4208.2	4358.5	4616.4	4648.7	4578.7	4672.6	4769.6	4933.4	4968.7	4898.7	5017	5093.6
15.185	15.304	0	0	0	0	0	0	0	11.196	33.309	55.511	86.023	125.05	165.21	205.19	236.55	296.12	383.97	455.69	435.7	519.73	604.13	737.89	882.5	1016.8	1139.2	1303.2	1486.7	1650.3	1763.6	1883.3	2111.2	2370	2603.3	2803	2912.6	3102	3272.2	3366.5	3530.9	3649.6	3646.8	3797.2	3913.8	4014.4	4037.7	4141.3	4118.6	4218.7
27.796	10.663	0	0	0	0	0	0	0	0	0	0	0	0	0	0	0	0	0	2.746	38.605	65.095	105.05	172.4	242.27	313.02	415.95	513.91	613.51	756.37	885.49	997.11	1137.2	1299	1545.7	1708.7	1842	1862.5	1948.5	1924.2	2068.2	2144.3	2185.5	2263.7	2227.9	2333.2	2371.7	2349.9	2465.1	2414.6
16.526	9.4472	0	0	0	1.906	0.34792	0.24501	0.10685	0	0	0	0.77771	16.112	29.348	62.736	96.065	148.17	178.82	211.25	269.8	339.78	412.43	465.38	538.36	638.67	756.51	823.45	888.98	988.17	1214.7	1336.3	1476.1	1619.9	1711.4	1843.8	2015.3	2055.6	2211	2299.3	2328.8	2434.4	2497.8	2521.7	2616.7	2656.6	2741.9	2604.4	2609.9	2549
12.419	4.3689	0	0	0	5.14	6.7984	0	0	0	0	0	0	0	0	0	0	0	0	0	13.857	19.712	70.124	139.56	216	310.32	372.44	458.68	504.98	627.47	777.14	869.09	917.23	1062.4	1207.1	1335.6	1445.2	1538	1673.6	1767.9	2119.3	2192.2	2200.1	2319.9	2348.7	2409.8	2547.4	2529.4	2745.2	2700.1
0	0	0	7.6308	0.40927	0	0.027446	7.5717	12.659	3.5882	3.3396	4.3921	0	0.55781	0	0	0	0	0	0	0	0	0	0	0	2.4777	10.375	70.985	130.36	265.74	352.73	426.85	514.36	597.58	674.09	864.4	986.2	1061.2	1209.8	1285.9	1434.7	1442.6	1533.4	1654.9	1603	1652.5	1835.1	1786.4	1787.7	1930.1
24.352	3.6839	0	0	0	0	0	0	0	0	0	0	1.1226	0.38903	20.039	68.938	147.27	266.92	403.82	570.66	808.04	946.37	1217.5	1507.5	1950.8	2171.7	2443	2894.5	3394.9	3602.9	3562.3	3918.4	4511.2	4829.3	5120.2	5229.3	5709.6	6143.2	6162.5	6446.1	6621.8	6736.7	6986.8	7264.3	7103.9	7527.7	7538.6	7696.7	7701.5	7929.6
1.0883	0	0	0	1.8113	12.325	7.591	5.9592	9.3874	25.149	22.459	35.133	40.416	63.079	103.09	146.79	209.22	260.39	344.59	410.45	527.04	631.15	769.41	990.91	1158.4	1287	1452.1	1700.2	1729.7	2064.1	2083.9	2055.1	2191.4	2275.5	2485.6	2508.5	2655.4	2652.9	2754.8	2868.3	2962.9	3008.6	3076.3	3198.5	3255.4	3258.8	3354.1	3452.6	3473.2	3498.1
24.943	16.577	0.83975	0	0	0	0	0	0	1.7424	7.2987	4.6478	24.985	33.652	51.874	68.59	86.337	138.26	197.06	255.63	320.71	439.27	581.64	707.9	858.92	1003.6	1140.9	1299.8	1492.2	1617.6	1807.9	1945.5	2127.7	2338.8	2544.5	2683.4	2845.1	2961.2	3115.9	3333.8	3393.3	3501.1	3568.4	3598.3	3741.8	3801.4	3897.9	3975.5	4060	4046.4
18.761	7.4448	0	1.2688	4.5525	0	0	0	0	0	0	0	0	0	0	9.802	37.186	79.953	159.5	221.75	261.91	289.6	120.9	180.86	277.38	392.12	540.06	685.55	829.53	1048.6	1267.9	1348.8	1473.8	1734	1925.5	2093.8	2482.3	2622.1	2596.5	3019.1	3304.4	3448.3	3310.4	3630.8	3422.9	3892	3772.5	3795	3889.5	4066.4
20.25	3.0121	0	0	0	0	0	0	0	0	0	0	36.124	66.874	155.67	264.47	337.51	506	655.61	761.34	932.88	1125	1338.5	1587.7	1805.3	1980	2221.4	2509.8	2764.3	2988.1	3332.5	3547.1	3819	4056	4235.1	4438.5	4828.9	5083.5	5328.9	5385.5	5594.2	5722.9	6003.6	6189.1	6294.2	6373.6	6435.1	6525	6526.7	6627
0	0	0	0	0	11.322	2.4195	7.9988	1.3416	3.013	0	16.253	26.084	58.373	125.73	191.55	333.52	491.13	744.28	1010	1340	1649.1	1970.2	2343.1	2654.8	3031.3	3345.7	3751.7	4085.8	4447.5	5017.5	5347.6	5725.7	5993.3	6287.8	6799	7161.6	7397	7768.6	8111.9	8414.1	8643.8	8462.7	8636.1	8903.1	9118.5	9321.3	9215.6	9188.7	9177.6
31.016	12.787	0	0	0	0	0	0	8.3925	37.807	83.018	122.35	202.57	244.34	346.88	388.34	502.76	551.53	646.69	719.8	827.46	929.25	1010.3	1090.5	1241.1	1379	1494.1	1523.2	1794.6	1871.4	2013.5	2164.9	2386	2576.9	2778.7	2945.1	3118.3	3308.6	3507	3531.3	3697.5	3920	3909.7	3933.9	4037.6	4034.7	4009.9	4034.3	4133.6	4014.4
0	0	0	4.5938	0.031257	6.6798	8.4738	13.693	22.788	27.353	51.748	81.56	84.378	110.28	201.65	287.93	357.08	450.71	518.14	694.67	772.81	920.98	1036.6	1135.9	1269.3	1349.3	1460	1606.8	1643.9	1703.9	1811.7	1897	2012.6	2044.5	2065.4	2152.6	2234.6	2249.2	2304.9	2377.6	2555.4	2573.5	2481.5	2616.4	2691.3	2757.9	2882	2816.7	2810.9	2739.3
25.461	1.6125	0	0	0	0	0	6.0905	1.5913	3.0064	7.9308	14.524	16.928	25.384	97.534	166.79	324.08	500.17	716.67	951.01	1052.7	1302.6	1545.2	1908.1	2168.7	2452.9	2499.8	2621.9	3002.8	3241.3	3575.5	3873.1	4065.4	3995.3	4465.5	4658.5	4870.1	5056.4	5254.8	5313.2	5421.7	5588.9	5713.8	5814.8	5945.9	6277.7	6249.5	6250.3	6383.4	6568.4
9.1757	4.1235	0	0	0	2.7334	5.0257	0	0	0	0	23.043	56.846	112.39	205.01	326.57	481.81	673.63	885.9	1159.2	1469.6	1728.8	2064.9	2487.4	2848.9	3175.7	3828.8	4169.2	4448.4	5018.7	5434.9	5868.2	6297	6864.7	7046.6	7469.1	7679.8	8011.3	8122.8	8702.5	8945.6	9344.1	9330.8	9415.5	9162.1	9579.4	9615.2	9317.1	9449.3	9384.6
17.984	6.4939	0	0	0	0	0	0	0	0	0	0	0	0	0	0	0	0	0	0	0	0	0	6.392	18.823	52.561	75.651	157.67	223.78	355.95	498.66	658.31	799.7	950.46	1219.1	1355.4	1523.3	1681.4	1817.7	1961.8	2030	2142.7	2287.8	2383.6	2448.6	2566.9	2580.3	2754.7	2815.8	2836.1
0	0	0	0	7.8555	16.085	28.973	41.187	53.644	56.836	90.703	78.815	109.2	111.03	116.95	134.54	147.82	166.74	192.01	218.44	240.54	263.73	309.52	344.44	386.43	427.34	486.46	539.67	617.39	694.91	738.26	792.46	904.89	979.35	1090.6	1149.3	1230.2	1284.5	1366.3	1348.3	1431.7	1454	1483.9	1480	1573.2	1642.2	1633.4	1681.1	1680.6	1712.1
0	0	1.2059	1.8836	0	15.758	1.4161	11.281	0	0	0	8.6608	0	3.1134	0	10.049	39.145	99.248	197.52	306.06	449.92	632.9	870.87	1093.4	1336.1	1641.3	1903.8	2249.9	2623	2885.1	3175.5	3554.1	3912.8	4119.9	4381.3	4679.1	4907.4	5319.1	5543.7	5752.4	5996	6028.8	6101.1	6192	6165.1	6437	6639	6551.3	6680.8	6626.9
0	0	0	0	0	4.7897	6.8496	7.5083	8.2071	11.076	11.391	14.419	18.97	18.743	13.248	18.022	20.382	28.457	49.616	79.053	140.26	179.65	225.41	330.97	394.55	428.49	594.25	737	876.15	982.78	1154	1264.3	1425.7	1584	1748.4	1923.7	2012	2120.7	2269.9	2399	2460.6	2601.6	2603.4	2699.2	2872.6	2950.5	3026.3	3129.8	2777.3	2808.9
16.696	6.0784	0	0	0	1.4116	0.68831	0	0	0	0	2.6264	0.80918	0	0	16.606	22.142	45.752	104.39	195.35	301.86	359.26	573.33	809.49	1006.3	1258.6	1463.5	1807.8	1972	2323.3	2508.4	2869.4	3161.7	3630.8	3936.8	4209.5	4514.8	4741	4827.7	5065.3	5396.9	5513.2	5670.5	5883.4	5975.1	6143.7	6107.1	6198.2	6350.2	6224.5
11.046	4.5097	0	0	0	7.4992	0	0	0	0	0	0	0	0	41.65	58.862	147.06	202.92	258.56	404.51	487.65	522.82	619.13	752.81	864.14	853.55	949.65	1081.2	1237.7	1416.2	1620.6	1762.8	1934.6	2172.6	2306.6	2471.7	2535	2623.9	2929.1	3082.9	3312.8	3295.7	3449.1	3468	3634.5	3739	3765.8	3674.5	3873.7	3879.5
18.434	18.889	2.2789	3.9715	0	0	0	0	0.17756	20.662	51.042	72.837	105.85	169.31	255.93	363.13	497.68	672.97	923.06	1202.8	1739.4	2133.9	2554.2	3064.5	3687.2	4387.5	5074.6	5743.9	6585.3	7390.5	7909.6	8573.2	9421.3	10123	10812	11324	11887	12430	13044	13634	14049	14137	14447	14541	14947	15239	15446	15271	15174	15109
0	4.3623	0	0	1.9718	8.1338	0	0	0	12.586	37.479	48.595	83.885	105.82	151.84	215.68	244.29	391.85	435.05	506.25	586.88	808.05	1005.5	1083	1218.6	1283.9	1401.3	1598.8	1824	1846.8	2031.7	2415.5	2470.5	2588	2839.8	3030.7	3193.1	3463.8	3518.1	3634.4	3771.1	3882.3	3948.8	3967.1	4159.1	4074.6	4236.5	4343	4398.8	4496.8
11.16	11.844	0	0	0	0	0	0	0	0	0	0	0	0	0	0	25.604	96.531	214.83	401.47	543.47	740.15	899.15	1104.7	1322.8	1614.2	1831.6	2087.7	2426.8	2608.8	2950.4	3159.7	3390.5	3473.8	3854.3	4075.1	4238.4	4442.8	4640.1	4738.9	4828.6	4768.5	4911.6	4780.7	5018.7	4955.4	4789.3	4699.3	4839.9	4841.3
0	0	18.17	0	13.443	7.6683	0	12.076	1.3764	13.913	1.2457	12.792	17.479	21.918	28.299	19.329	24.313	15.049	17.384	27.466	52.874	53.965	93.949	135.67	206.47	260.46	345.72	526.35	677.91	857.15	1113.1	1214.7	1452.5	1709	1824.7	2001.6	2201.3	2419.6	2586.7	2738.4	2902.1	3004.8	3084.5	3204.2	3372.6	3470.6	3495.6	3643.4	3617.8	3641.1
1.2973	2.2607	0	0	2.3577	6.5924	0.84174	0	0	0	0	0	8.0933	36.916	59.052	116.45	133.9	199.86	290.15	387.76	511.2	615.85	742.84	785.27	967.38	965.81	1195.9	1357.7	1430.4	1527.6	1611.9	1861.9	2098.5	2128.7	2253.7	2409.1	2597.6	2647.3	2689.5	2820.4	2894.7	2965.7	2918.8	2981.7	3076.7	3109.9	3257.2	3200.6	3297.4	3318
17.241	2.2658	0	0	0	0	1.7105	0	0	0	0	0	0	0	0	0	29.44	84.636	135.3	225.91	354.93	491.55	649.98	791.33	972.59	1150.6	1237.1	1470.6	1646.5	1876.9	2102.2	2104.3	2159.2	2429.9	2667.5	2830.6	3041.5	3240	3287.9	3388.8	3658.2	3729.1	3814.1	4019.3	4082.2	4216	4238.7	4280.7	4382.2	4397.1
0	12.595	0	0	0	2.9989	0	23.12	1.3377	6.1081	11.327	0	0	0.21945	0	6.8635	7.1143	28.992	33.246	77.599	78.399	162.41	190.59	303.04	414.89	555.96	571.13	756.34	917.41	1119.5	1322.7	1498.2	1717.9	1834.2	2023.7	2116.8	2216.2	2369.4	2368.8	2461.6	2752.2	2639.5	2779.5	2771.7	2964.8	2517.2	3091.9	3024.6	2988.6	3090.6
16.08	6.7116	0	0	0	0	0	0	0	0	0	0	0	0	25.757	67.912	160.88	297.46	378.76	535.75	686.78	929.15	1136.9	1486.3	1792.7	2053.6	2399.2	2744.8	3052.4	3408.1	3835.9	4259.6	4736.9	5174.8	5439.5	5853.6	6202.4	6484.4	6704.6	6965	7412.5	7499.2	7572.1	7935	7776.3	7787	8049.6	8289.9	8261.9	8289.4
22.476	2.2426	0	0	0	0	0	0	0	0	0	0	0	0	0	0	0	0	0	0	7.7601	69.449	130.94	211.68	277.94	377.22	464.29	529.88	663.83	767.53	846.73	912.22	991.68	1056.8	1203.3	1202.3	1276.1	1335.6	1417.6	1301.6	1285	1339.7	1518.9	1494.9	1508	1555.5	1592.9	1514.7	1432.8	1498.8
2.3093	0	0	7.0619	0.81606	2.2251	0	13.425	0	10.466	22.895	74.799	123.35	200.57	294.09	403.12	539.35	688.93	927.52	1205.4	1217.5	1471.4	1656.1	1938.4	2127	2398.8	2470.9	2938.5	3237.2	3466.6	3701.9	3324.4	3479.5	3598.3	3784.6	3947.6	4005.2	4167.8	4281.4	4451.7	4554.3	4732.5	4826.7	4913.2	4839.6	5090.1	5072.6	5198.9	5120.4	5201.2
0	0	0	0	2.9197	6.272	12.752	24.959	38.228	37.151	54.382	95.893	170.48	279.04	411.7	585.33	773.41	1040.3	1338.2	1533.8	1902.4	2233.9	2506.8	2737.1	3073.1	3488.2	3834.8	4242.7	4459.3	4717.5	5272.5	5569.6	5717	6110.3	6310.7	6597.9	6723.4	6907.7	7046.9	7141.6	7328	7498.3	7605.9	7870.5	7928.2	7988.6	8090.2	8009.7	8083.8	7962.7
3.1554	0	0	0	4.095	3.8102	12.144	26.066	41.764	62.581	77.682	100.89	108.26	114.04	111.23	166.67	214.49	312.88	426.64	513.47	629.6	777.81	930.86	1071.6	1309.1	1497.9	1680.6	1901.6	2057.7	2235.4	2308.6	2513.3	2741	2950.4	3140.9	3295.8	3463	3776.6	3751.7	3962.3	4101.8	4195.9	4272.3	4365.1	4458	4561.3	4595.9	4691	4655.7	4738
0	0	0.32267	5.5942	2.8939	0	3.9003	0.98962	14.142	10.994	28.136	41.754	56.42	66.1	104.8	121.95	166.77	195.73	249.97	289.06	314.38	389.25	434.9	567.96	628.48	782.59	855.33	976.6	1058.2	1221.4	1454.4	1807.8	1961.4	2205.4	2344.2	2645.1	2641.8	2993.9	3193.5	3260.8	3499.3	3636.3	3752.3	3910.2	3926	4004.2	3856.3	4055.2	4064.3	4155
4.0859	3.0195	0	2.8792	0.38171	5.2148	0	0	0	0	0	0	0	0	1.0294	36.13	91.906	164.44	242.88	329.47	405.57	595.71	750.26	1018.5	1342.3	1549	1663.2	1874.4	2147.3	2428.6	3191.5	2980.1	3270.3	3562.8	3957.5	4184.6	4490.2	4759.5	4991.5	5149.8	5376.8	5549	5738.8	5997.9	6027.9	6147.1	6331.9	6456.2	6473.3	6575.8
8.893	8.2332	4.7322	0	0	0	0	0	0	0	8.4046	13.623	16.615	25.28	26.341	39.695	60.427	77.642	147.42	214.36	299.64	451.26	582.74	745.37	913.25	1081.6	1284.3	1512.8	1680.5	1977.7	2187.8	2583.8	2910.9	3199.3	3578	3884.4	4171.7	4535.8	4794	4968.5	5219.6	5513.6	5557.7	5741.5	5954.3	6061.6	6128.3	6395.5	6511.8	6645.1
0	0	0	7.6358	32.781	44.854	81.736	109.44	165.91	137.48	199.3	279.62	380.52	403.17	483.68	649.02	696.18	820.1	949.76	1077.2	905.94	958.14	1038.4	1118.2	1604.5	1343.1	1826.5	1521.7	2053.1	2163.1	2457.1	2638	2244.9	2313.1	3075.2	2678.5	2764.8	2866.1	3811	3176.1	3262.9	3356.2	3488.2	3496.6	3655.1	3655.3	3789.9	3829.1	3891.8	3913.5
10.613	0	0	0	2.2448	0	0	0	0	0	0	0	0	0.67283	6.6894	8.8458	4.6634	22.86	36.481	64.483	109.7	187.83	256.57	376.42	467.76	572.83	741.42	800.48	972.35	1119.3	1268.1	1468.8	1614.7	1802.6	1971.3	2147.5	2256.2	2267.7	2476.6	2463.7	2479.3	2644.7	2688.4	2868.8	2886.1	2780.6	2900.4	2830.2	2811.2	2897.6
9.8999	0.09457	0	0	3.8136	0	3.7767	0	3.6036	5.4848	16.656	9.6246	6.0338	18.271	28.036	31.661	40.319	29.576	67.15	116.75	173.27	280.73	384.52	468.27	579.08	734.95	893.09	1035.3	1160.8	1394.8	1498.8	1624.2	1737.8	2002.7	2103.9	2315	2309.4	2611.4	2543.1	2676.8	2718.9	2673.4	2915.3	2942.1	3135.6	3098.7	3164.2	3076	3137.6	3101.6
10.461	1.5316	0	0	0	5.0166	2.007	0	0	0	0	0	0	0	1.3286	4.8864	16.041	29.39	40.762	94.4	197.45	253.02	384.94	551.05	763.97	907.34	1196.9	1415.3	1600.8	1915.1	2212.5	2557.4	2790.2	3305.4	3527.3	3761.1	3934.4	4271.8	4552.2	4713.5	5145.4	5271	5389.2	5503.7	5546	5684.5	5626.7	5731.5	5256.7	5852.4
0	0	0	4.7741	16.1	15.808	22.557	24.271	16.895	8.8827	16.748	46.05	95.804	203.68	340.46	543.48	735.3	884.58	1267.5	1488.6	1738.2	1942	2100.4	2375.5	2610.3	3000	3363	3734	4096.6	4314.8	4396.8	4904.7	5252.1	5398.7	5839.5	6188.7	6509.5	6765.2	7060.7	7322.8	7812.6	7815	7881.6	8010.3	8304.9	8545.6	8028.7	8297	8234.2	8294
9.0027	8.9792	1.7879	2.8513	0	0	3.7891	0	16.382	24.204	48.86	68.08	99.361	128.39	236.51	305.69	374.64	442.95	543.05	610.77	696.59	834.35	933.21	1059.3	1233.7	1424.4	1618.2	1939.5	2276.7	2651.1	3010.2	3279.8	3672	3982.6	4225.6	4645.7	4959.5	5260.9	5497.1	5900.7	6267	6298.1	6711.1	6982.1	7192.1	7114.6	7304.5	7511	7492.2	7709.3
11.366	8.2119	0	0.14136	0	0	0	0	0	0	0	0	0	0	0	0	13.234	35.396	75.422	102.57	174.87	240.33	337.03	462.37	624.74	804.96	1005.1	1270.6	1485.5	1739.7	2040.4	2181.5	2497.1	2814.9	3132.2	3360.6	3717.6	3994.9	4332.8	4558.3	4927.4	4947.9	5184.9	5443.2	5682.6	5698.6	6052.7	6187.5	6303.4	6498.1
9.6101	8.5854	0	4.6155	0	0	0	0	15.601	38.242	85.555	164.88	243.32	312.01	377.21	458.06	521.26	550.5	637.75	743.27	810.84	879.97	1041.3	1079.9	1174.1	1250.1	1422.6	1503.6	1668.5	1809	1934.8	2042.2	2103.1	2287.1	2400.5	2566.8	2731.3	2760.8	2947.6	2973.1	3104.7	3251.7	3214.3	3153.2	3238.9	3317.6	3386.8	3372.1	3371	3338.6
0	0	0	0	0	11.21	6.3728	12.095	13.967	12.622	35.325	70.179	100.2	194.83	337.71	502.2	778.84	889.32	1145.5	1581.2	1736.2	2239.6	2200.7	2829.4	3798	4185.4	4204.3	4382.1	4874.8	6028.6	6713.1	6664.6	7248.4	7460.7	7614.9	8065.6	8211.5	8586.6	9101.7	8915.7	9098.2	9202.8	9328.5	9528.3	9668.1	9970.6	9937.7	10118	10385	10426
3.4048	0	0	0	8.1068	0	11.329	8.8453	0	0	12.296	17.961	21.876	15.12	14.991	31.163	21.221	24.71	46.365	102.54	135.97	204.03	276.58	356.54	459.69	528.06	671.9	832.2	874.51	1069.4	1103.1	1313.8	1521.1	1592.5	1785.5	1996.5	2206.8	2271.1	2438.4	2670.9	2806.9	2921.3	2912.6	2996.6	3175.6	3237.7	3438.8	3334.4	3273.6	3437.2
0	0	0	0	0	4.7585	3.1945	6.3582	14.554	13.314	27.11	46.346	72.006	105.31	143.83	212.67	275.56	354.01	465.35	590.13	749.89	967.93	1088.3	1394.4	1606.7	1853.6	1991.4	2284.4	2558	2810.7	3087.9	3302.8	3583.5	3698.9	3799.8	4047.7	4164.3	4322.4	4605.7	4744.5	4946.3	5131.6	5172.1	5330.9	5416.9	5510.3	5636	5429.6	5565.6	5506.5
8.7483	5.2031	0	0	0	0	0	0	0	0	0	1.1949	22.549	53.205	126.21	199.21	310.3	435.55	631.72	853.1	1073	1355.4	1703.2	1929.6	2309	2575.5	2893.6	3127.9	3371.3	3702.6	4031.8	4372.8	4766.2	5101.7	5503.8	5475.4	6092	6050.7	6409.2	6353.9	6362.6	6566.8	6799	6988.5	7251.4	7229.7	7395.2	7318.2	7504.8	7680.4
17.739	6.8342	0	0	1.3257	0	0	1.359	13.062	5.8655	19.888	10.957	0	3.0901	5.2847	0	0	0	13.868	53.584	136.33	265.06	434.05	602	815.11	1024.8	1232.3	1431.1	1616.9	1945.3	2271	2445.4	2680.1	2930.2	3380	3747.1	3859.9	3974.1	4506.2	4584.4	4529.9	4616.2	5089.9	5418.7	5523	5482.6	5551.3	5609.9	5659.6	5636.6
6.5388	5.6713	0	0	0	0	1.9196	0	0	0	0	7.0201	37.196	103.69	199.63	333.67	542.42	783.92	1056.5	1293.2	1674.4	2076.7	2501.3	2887.1	3237.5	3697.2	4027.9	4562.2	4964.1	5291.8	5757.5	5990.9	6291.6	6638.3	6752	6882.4	7044.7	7024.8	7269	8117.3	7874.4	7877.6	8613.9	8073	8375.5	8107.3	8276.8	8204.6	8402.6	8838.3
15.252	19.391	0	0	0	0	0	0	0	0	0	0	0	0	0	0	0	0	0	9.3391	0	0.57735	26.763	50.573	113.24	137.74	211.11	354.39	453.35	613.72	756.34	895.8	1111.6	1312.1	1561.5	1732.4	1929.5	2074.5	2255	2338.1	2518.2	2553.3	2688.9	2732	2828.6	2924.6	2880.7	2959.5	2927	3015.8
15.821	3.0023	0	0	0	0	0	0	0	0	0	0	0	0	0	0	27.154	65.636	129.73	186.19	297.69	446.07	634.55	787.82	1016.8	1113.2	1481.3	1623.6	1758.3	2266.9	2461	2629.7	2906.5	3032.8	3235	3379.5	3626.6	3727.2	4033.8	4135.5	4245.2	4382.3	4521.3	4578.8	4510.4	4600.6	4742.8	4847	4846.3	5006.2
16.447	0	0	0	0	5.6098	6.5664	0	0	2.8815	6.648	11.524	4.7723	3.6171	2.2486	0	0	0	0	3.9057	0	0	4.6747	24.361	88.329	132.21	249.15	383.61	574.69	780.2	1059	1325.4	1609.3	1961.5	2286.7	2543.7	2912.9	3289.8	3543.7	3870.8	4005.4	4177.2	4421.4	4596.1	4812.8	4815.9	4944.9	5211.7	5107.7	5278.3
6.6774	9.3467	0	0.018852	0	0	0	0	0	0	2.6093	0	1.1196	3.6436	0	0	0	0	0	0	17.957	40.014	87.292	149.9	229.85	289.79	312.39	466.74	546.58	667.19	822.26	935.46	1069.8	1141.7	1334.7	1508.9	1611.7	1860.8	1941.9	2065.2	2205.2	2276.7	2370.3	2280	2430.8	2372.2	2409.3	2488	2561.1	2604.3
1.6981	0	0	3.7574	5.5432	1.802	3.2167	6.9614	4.8656	26.195	14.604	8.5406	23.108	21.361	16.109	25.633	24.007	27.169	40.535	55.509	90.604	122.6	175.26	220.02	269.64	333.2	437.73	505.55	627.33	728.54	902.97	867.92	1117.3	1275.3	1436.1	1634.7	1713	1837.6	1963.9	2204.2	2319.1	2445.2	2574.8	2643	2851	2903.1	2944.4	3028.6	3029.6	3215.8
10.683	5.5438	0	0	15.587	16.635	0	0	0	0	0	0	0	0	0	0	0	4.9718	22.647	48.931	99.885	152.61	218.05	288.85	389.66	524.49	671.55	826.78	1023.7	1208	1397.2	1587.3	1767.8	1980.5	2219.9	2259.5	2417.9	2572.5	2769.7	2926.3	2974.7	3037.4	3003	2998.5	3204.4	3364.4	3460.1	3549.2	3556.7	3543.6
8.7572	10.876	2.846	5.6169	0	0	0	1.4588	0	12.164	0	2.9103	1.8184	10.948	26.196	29.016	36.144	67.116	101.32	158.83	226.26	307.23	429.52	527.8	672.89	789.87	910.27	1054.9	1218.7	1318.6	1444.5	1614.6	1778.1	1880.5	2157.3	2294.1	2407.5	2592.6	2752.8	2970.9	3058.9	3225.5	3339.7	3407.5	3494.6	3633.4	3761.2	3825.1	3925.3	3869.8
0	0	0	0	9.5938	11.379	10.994	24.091	33.183	71.567	114.87	154.69	211.81	271.7	335.74	415.59	499.99	532.3	677.93	803.84	952.95	1181	1155.7	1306.2	1524.9	1659.1	1914	2132.5	2465.4	2639.6	2763.9	2988.3	3138	3429.9	3755	3946.5	4000.8	4165	4365	4732.4	4751.4	4926.3	4863.6	5105.4	5239.7	5435.4	5520.4	5724.1	5786.7	5844.4
13.839	1.9296	0	0	0	2.7602	0	0	0	0	0.56751	0	0	0	0	0	0	0	0	17.16	28.925	72.386	134.68	187.4	275.1	335.95	466.59	599.73	694.59	910.76	1074.5	1233.3	1406.6	1560	1780.3	1882.6	2106	2339.5	2408.7	2611.1	2774.1	2904.1	3097	3065.2	3126.1	3154.2	3177.4	2922	2876.7	3019
7.1555	5.4985	0	0.16094	0	0	0	0	1.1304	8.652	27.507	63.072	105.82	129.93	186.45	222.35	258.86	316.04	389.19	490.58	558.43	704.62	841.77	957.59	1083.5	1192.4	1413	1445.6	1823.4	1922.6	1917.4	2361.1	2591.8	2875	3077.9	3375.5	3622.2	3845.1	3877.7	4215.4	4433.4	4702.9	4828.6	4911.5	4983.2	4914	5078.8	5096.9	5039.3	5098.7
7.6128	4.4466	0	0	0	3.8734	0	2.1453	10.248	7.1728	20.551	29.209	10.35	15.109	32.991	46.687	69.239	121.48	166.75	257.61	307.89	398.68	500.47	653.25	752.43	880.62	1011.7	1201.5	1260.6	1418.5	1544.9	1634	1709.4	1754	1336.4	1805.3	1789.8	2051	2119.3	2104.7	2126.3	2189.9	1732.1	2212.1	1834.8	2243.9	2309.9	2317.4	2288.4	2193.9
19.569	3.7526	0	0	0	0	0	0	0	0	0	0	0	0	0	4.0914	13.17	45.078	83.501	131.42	195.67	281	379.12	503.94	604.45	744.04	866.47	1083.9	1124.7	1266.6	1439.4	1608.9	1718.7	1856.5	2010.4	2126.1	2199.6	2370.3	2508.5	2606.2	2682.4	2687.6	2783.2	2844.6	2894.3	2859.1	2881.5	2860.3	2918.6	2940.7
0.92459	1.3075	0.76969	0	0	2.3081	2.3891	0	0	0	0	0.037293	0	0	0	0	0	0	5.7189	0	14.265	41.622	98.269	149.61	219.22	325.9	437.66	638.3	802.78	1044.6	1292.8	1515.3	1856.6	2018.7	2256.4	2593.3	2750.9	2950	3238.3	3619.2	3771.8	3835.1	3934.7	4056.7	4339.4	4482.8	4417.1	4368.7	4435.2	4474.9
4.8078	0.61286	0	0	0	0	3.9616	0.26518	0	2.94	2.5263	5.4556	6.7106	6.0485	7.2332	4.5617	11.255	55.165	95.609	142.23	197.59	291.27	377.06	554.72	650.99	774.99	991.83	1069.5	1229.7	1415.9	1617.3	1849.5	1978.9	2195	2365.3	2596.4	2768.1	2850	3112.3	3223	3368.6	3483.8	3530.9	3676.9	3787.3	3781.5	3990.1	3996.4	4079.1	4102
6.7612	0	0	0	0	0	6.5469	0	0	0	0	0	0	0	0	0	38.147	113.58	201.97	327.99	464.8	628.74	807.99	983.87	1150	1445.1	1555.5	1724.2	2032.6	2159.6	2448.5	2534	2772	2924.2	3137.4	3220.7	3451.3	3529.5	3669.2	3778.5	3956.4	3880.3	4025.7	4191	4123.3	4162	4208.1	4262.8	4361.1	4318.2
0	0	0	0	0	4.732	16.266	32.918	38.63	63.993	87.076	135.09	194.61	266.72	382.39	490.69	650.1	814.31	1020.1	1165.9	1446.2	1630.3	1886.3	2065.6	2386	2613	2945.1	3183.3	3352.5	3620.5	3937.6	4134.4	4411.7	4607.9	4866.4	5083.9	5293	5526.6	5735.8	5907.3	5887.4	6145.9	6168.5	6426.1	6521.1	6619.8	6670	6745.2	6698.3	6718.2
32.546	1.7491	0	0	0	0	0	0	0	0	0	0	0	0	0	0	0	0	10.07	22.873	37.749	61.945	91.059	132.69	155.85	210.62	280.41	337.73	413.75	517.32	655.14	783.53	932.92	1152.5	1375.3	1497.7	1626.2	1838.3	2046.7	2212.6	2263.8	2452.9	2524	2622.7	2752.2	2717.5	2727.9	2703.8	2719.6	2775.6
0	3.521	0.17007	1.8907	0	3.7969	3.7986	12.919	21.36	27.233	62.043	92.327	138.32	201.93	249.95	353.84	496.19	636.32	854.95	1045	1304	1549.7	1774	2063.2	2347	2466.3	2692.8	2949.9	3171.3	3405.4	3842.4	4110.4	4270.3	4587.5	4926.1	5159.9	5450.8	5717.8	6204.6	6467.3	6679.4	6780	7069.4	7336.2	7561.8	7661.7	7749.8	7672.7	7724	7844.5
20.567	8.1399	0	0	0	0	0	0	0	0	0	6.0259	22.471	22.184	45.582	56.119	86.771	174.27	192.41	276.3	383.23	456.5	583.94	770.4	944.67	1154.1	1328.2	1542.9	1780.7	2140.7	2465.3	2751.8	3026	3366.1	3827	4171	4582.7	4911.7	5154.1	5392.2	5736.8	6004.5	6192.3	6615.5	6797.9	6650.4	7139.9	7268.2	7288	7349.3
11.785	4.7232	0	2.3767	0	13.931	0	0	2.2754	0	0	0	0.66385	0	0	0	0	0.54088	12.424	29.477	52.207	72.429	104.97	169.68	228.47	315.96	422.58	586.32	739.88	990.16	1160.9	1407.1	1706	2046.1	2417.2	2773.6	3055.3	3356.8	3690.2	4018.7	4318.3	4507.4	4729.1	5059.7	5203.1	5346.7	5386.9	5559.7	5585.3	5571.9
12.741	6.6288	1.4741	0	0	0	1.6207	0	0	0.68333	8.3797	4.4656	5.0486	4.6706	18.7	32.33	22.773	31.567	56.627	78.319	73.398	115.06	137.87	178.82	188.88	250.37	279.32	365.25	381.64	403.54	491.89	448.15	550.35	572.62	718.65	781.3	820.93	892.84	924.41	912.67	1008.1	924.05	881.97	861.39	939.93	961.03	1005.6	1051.5	1056.8	1110.5
8.736	4.6381	0	0.53902	0	0	0	0	0	0	0	0	0	61.915	112.21	232.64	369.9	549.47	738.59	1006.5	1238.6	1574.4	1798.8	2189.8	2530.5	2860.2	3284.5	2917.1	2879.7	3509.1	3883.2	4004.3	4204.1	4448.9	4649.9	4801.3	5024.3	5185	5249.2	5512	5587.1	5805.4	5855.1	6364.8	6494.8	6492.8	7033.6	7063	7080.8	6885
0	3.0861	1.2105	0	2.3296	0	4.9225	11.854	6.12	0	0	0	3.7592	0	0	0	0	1.2987	0	0	7.8133	13.246	17.355	71.502	134.15	240	339.33	509.63	684.13	865.02	1034.5	1252.4	1448.6	1551.6	1797.3	1996.6	1941.2	2252	2422.7	2587.3	2694.7	2778.2	2839	2966.1	3046.3	3022.9	3218.7	3265.8	3215.5	3173.7
7.639	11.364	0	0	26.247	4.5105	0	2.8547	46.865	64.783	108.62	208.46	284.52	484.54	638.83	857.68	1136.6	1412.3	1804.5	2223.3	2744.9	3278.2	3649.1	4375.7	4861.2	5404.3	5884.4	6637.8	7258.3	7833.1	8238.8	8116.5	8823.5	9147	9295	9681.6	10504	10514	11142	11219	11124	11757	11885	11571	11932	11777	11895	11804	11852	11893
0	0	0	3.756	3.7444	12.876	13.401	8.9584	18.07	15.931	11.034	10.592	18.088	16.602	20.126	27.618	40.38	68.078	87.521	107.44	146.41	182.63	228.72	258.28	300.07	351.78	426.1	501.16	562.4	623.25	715.59	822.81	918.22	1033.6	1185.7	1300.7	1392.9	1540.5	1641.1	1809	1925.5	2025	2130	2186	2338.8	2402	2470.9	2603.6	2664.6	2768.8
0	0	8.3729	0.71935	0	3.2178	0	3.0126	0.53091	0	0	0	0	0	0	0.20409	2.8521	11.994	22.217	23.719	36.866	70.602	81.806	94.133	104.81	114.58	120.65	176.38	191.17	278.69	314.44	367.44	451.58	532.55	645.77	777	1053.9	1181.5	1417.1	1606.2	1764.9	1882.2	1929.4	2101.2	2163.4	2274	2418.3	2431.2	2583.3	2564.3
18.224	1.2904	0	7.1914	0.63924	0	0	0	0	0	0	0	0	0	25.803	41.474	63.597	85.885	93.404	123.13	188.14	221.92	253.33	305.66	409.67	446.76	576.44	686.39	809.94	919.73	1073	1116.4	1170.2	1308.8	1405.9	1456.8	1489.6	1585.9	1642.1	1720.6	1890.8	1964.7	1921.1	1981.4	1966.6	2119.5	2093.2	2112.4	2251.4	2187.7
0.36231	6.0423	0	0	4.2027	0.81362	0	0	0	0	0	0	0	0	20.021	58.551	140.27	225.75	374.73	538.02	718.91	956	1198.5	1441.8	1633	1794.9	2070	2221.3	2351.7	2505.7	2634.8	2815.1	2991.5	3036.9	3252.9	3244	3354.8	3440.7	3518.7	3523.5	3548.2	3599.9	3645.6	3756.3	3822.6	3809.1	3836.4	3828.4	3980.3	3977.3
0.92791	5.8383	0	0	0	1.6426	4.3754	3.4837	0	4.6357	45.632	101.43	199.45	325.74	523.3	742.52	1012.8	1397.1	1607.3	2034.6	2310.5	2665.3	3206	3529.6	3931.8	4204	4758.7	5134.4	5174.5	5458.8	5707.7	6015.5	6437.2	6454.8	6652.6	6881.5	7151.5	7156.7	7205.4	7464.3	7480.2	7641.6	7693.2	7694.1	7772	7765.5	8018.4	8038.7	7997.9	8101.8
19.05	7.6939	0	0	0	0	0	0	0	0	0.16746	7.3123	19.103	34.478	75.135	103.79	135.6	171.85	189.1	229.97	232.66	270.24	299.23	346.07	393.88	456.74	546.22	665.11	750.46	816.38	893.69	988.02	1129.9	1258.9	1484.1	1575.4	1749.4	1859.4	1939.9	2081.2	2233.4	2143.3	2384.9	2532.2	2574.8	2648.7	2244.6	2354.8	2602.7	2894.3
0	1.7803	0	0	5.237	8.4354	3.3433	0	0	0	19.408	42.741	75.649	109.28	126.97	205.28	278.51	365.37	409.67	376.43	413.47	494.4	537.59	539	687.8	792.79	969.33	1151.7	1250.1	1431.4	1563.4	1727.2	1992.9	1999.9	2252.3	2467.9	2713.9	2874.9	2931.3	3103.6	3330	2792.1	2717.7	2793.1	2932.5	2980.7	3223.3	3864.3	4228.5	4416.3
0	0	0	0	11.159	14.393	9.8969	6.0647	8.8861	3.6458	12.277	15.057	14.762	22.446	24.711	19.067	42.362	84.404	160.94	270.83	415.87	621.45	862.34	1167.8	1432.4	1789.7	2356.9	2580.8	2996	3361.7	3833.1	4140.8	4628.3	4977.4	5246.9	5713.4	6043.6	6340.1	6599.3	6871.1	6968.2	7101.9	7233.4	7577.2	7811.5	7845.1	7903.8	8068	8071	8170.1
22.439	17.221	0	0	0	0	0	0	0	16.218	50.068	126.19	253.44	388.5	550.11	751.25	964.61	1233.7	1496.9	1717.3	2004.8	2328.2	2553.6	2909.2	3391	3709	4054.9	4533.1	4885.4	5164	5511.3	5751.4	5921.9	6179.3	6778.2	6878.6	7236.6	7624.7	7686.9	7745.7	8027.9	8182.7	8395.6	8843	8791	8756.5	8788.6	8857	8821.5	8917.6
4.4826	0	0	5.084	0	4.0929	2.9754	5.4488	0	1.1344	0	0	0	0	0	0	0	0	13.99	34.503	57.854	122.76	126.92	177.86	210	282.68	291.54	385.42	358.83	388.76	466.27	455.6	486.53	502.03	579.22	622.93	657.34	707.57	728.27	784.73	820.5	882.27	891.9	971.69	963.57	1063.7	1054.8	1109.1	1072.2	1090.1
1.6089	0.36642	0	0	0	6.2642	0	8.0459	1.3058	7.9471	8.3027	6.5101	13.491	4.441	9.8694	17.43	39.316	70.943	146.84	209.67	307.47	430.07	520.37	660.27	835.19	972.11	1154.3	1303.8	1468.2	1608.6	1789.8	1944.7	2093	2232.1	2440.2	2501.8	2646.2	2819.7	2851.3	2905.8	2872.3	3025.7	3065.5	3158.9	3308.8	3297.5	3394.2	3363.6	3397.4	3442.4
0	0	0	3.4194	5.0895	13.411	12.527	19.019	16.929	17.922	21.091	25.696	38.58	43.143	48.541	65.586	98.132	137.54	149.92	186.64	254.11	327.79	429.66	532.85	680.57	799.66	985.75	1146.5	1317.6	1522.9	1721.2	1903.4	2150.4	2396.4	2660.5	2919.3	3084.9	3370.7	3577.8	3769	3956.9	4130.7	4287.3	4347.2	4411.9	4484.7	4562.5	4638.8	4892.5	4922.3
0	2.7314	0	1.3266	0	0.3838	7.6192	6.5204	7.4669	10.517	19.111	32.023	69.85	98.728	155.37	190.07	251.61	292.65	367.17	420.23	498.78	567.54	646.95	698.9	741.84	808.85	841.23	899.73	1190	1267.5	1499.9	1687.5	1712.1	1612.3	1784.2	1916.4	1957.8	2092.9	2149.6	2320	2427.1	2547.5	2699.1	2720.2	2736.1	2852.6	2891.3	2949.8	2904	2998.1
10.751	12.518	0	4.5595	0	0	0	15.715	36.508	75.581	131.74	189.97	274.39	392.17	523.46	663.34	872.57	1124.3	1325.2	1667.7	1975.8	2402.8	2778.3	3129.5	3638.2	4053.2	4292.5	4906.1	5261.2	5740.5	5804.3	6214.3	6748.7	7121.4	7549.2	7681.7	7892.4	8336.2	8775.5	8994.4	9058.2	8948.4	9032.7	9305.2	9384.1	9730.7	9458.8	9808.6	10003	9705.1
0	0	0	3.3093	0	15.077	2.4801	7.0543	1.6709	0	4.5356	19.11	13.603	35.339	23.736	35.761	88.174	128.57	248.27	248.28	414.45	517.86	584.02	734.65	857.55	911.89	995.25	1029.2	1271.5	1326.5	1497.8	1540.2	1598.7	1647.7	1670.6	1726.8	1744	1815.9	1903.3	1933.1	1980.9	2192.4	2025.5	2076.2	2068.9	2233.3	2241.1	2217.5	2294.1	2279.4
5.3112	0.88734	0	0	0	14.219	3.1707	0.37302	0	0	0	3.6378	33.805	59.817	121.57	182.19	293.84	463.14	656.53	947.96	1205.7	1513.1	1907.4	2369.2	2618.8	3024	3276	3476.4	3998.6	4439.4	4725.8	5180.1	5394.8	5588.7	5809.5	6130.1	6181.3	6585.4	6871.2	6702.4	6657.5	6608.4	6632.4	6754.3	6980.4	6845.5	7154.2	7610.9	7692.4	7730
0	0	28.124	0	0	0	3.2494	19.952	14.49	32.786	26.716	24.047	23.1	33.32	38.794	72.619	36.061	70.559	93.198	120.61	186.08	219.09	299.71	358.2	473.01	529.93	605.39	709.78	844.6	960.74	1116.7	1203.6	1522.2	1624.7	1893	2209.6	2271.7	2399.2	2688.3	2699.8	2846.1	2840.3	3022.5	3605.8	3200	3178.3	3303.6	3958	3515.9	3705.6
15.479	0.4306	0	0	0	6.0839	2.29	14.955	18.519	28.919	54.646	72.772	139.09	249.26	426.18	428.07	882.93	832.14	1133.9	1426.1	1864.5	2173.3	2982.8	2983.5	3674.4	4023.6	4201.1	4754.8	5752.8	6253.6	6581.5	6951.3	7282.1	7393.7	8084.9	8068.2	8419.1	8591.6	8453.4	9071.5	8694.7	8832.8	9207.8	9419.8	9321.1	9239.8	9539.2	9663.8	9365.1	9442.9
8.5053	6.3267	0	0	0.83809	0	0	10.917	0	0	9.1588	9.0095	29.998	93.502	167.53	286.55	465.39	645.95	934.36	1214.6	1443.3	1880	2094.4	2390.6	2708.7	3036.8	3341.3	3818.5	4261.8	4552.9	5224.1	5623.1	5827	6313.7	6905	7259.3	7525.5	7839.5	8528.8	8648.7	8700.8	8984.2	9122.3	9197.9	9398.9	9433.5	9535.6	9725.7	9398.6	9452.5
0	0	0	0	1.7567	5.5386	11.88	16.456	12.967	6.5582	34.247	82.54	140.51	206.23	317.86	461.42	609.74	801.7	1007.3	1228.2	1494.6	1602.8	1926.4	2094.4	2418.3	2656.8	2955.1	3288.2	3551.7	3929.7	4152.6	4362.8	4729.4	5107.1	5419.2	5844.9	5978.9	6246	6525	6681.6	7328.3	7389.2	7841.4	7722.4	8079.1	8139.1	8021	8346.6	8329.9	8599.8
34.563	7.0218	0	0	0	0	0	0	0	0	0	0	0	0	0	0	0	0	24.957	45.734	73.012	102.96	180.87	277.78	312.91	403.57	510.98	640.19	774.72	977.42	1127.5	1339.6	1604	1816.9	2180.3	2340.2	2697.7	2966.4	3205.6	3183.6	3557	3769.9	4080	4252.6	4344.5	4523.4	4548.2	4604.6	4624.5	4586.8
4.703	9.8416	0	0	0	0	0	0	0	0	9.3969	6.7073	13.968	13.072	28.56	53.672	63.906	138.76	209.4	281.53	399.01	497.04	620.39	754.66	909.6	1044.6	1204.9	1429	1656.6	1843.3	2486.4	2883.8	2852.7	3036.3	3390.7	3636.8	3835.3	4207.3	4376.5	4609	4761.5	4949.9	5317	5405	5625.6	5674.8	5901.3	6073.9	6236.3	6242.8
0	0	0	12.396	3.6435	8.0266	6.3609	13.807	11.677	16.945	16.228	23.995	52.204	83.151	131.79	181.72	263.37	383.64	520.28	723.94	901.7	1174.3	1422.2	1718.8	2004.8	2357.4	2618.5	1736.4	1997.2	2269.3	2419.3	2712.6	2892.4	3152	3390.2	3611.6	3657.3	3934.9	4048.3	4265.8	4311.1	4608.4	4709.9	4799.4	4860.7	4985.7	5029.8	5092.8	5064.6	5092.8
0	0	0.25133	0	0	5.025	5.253	4.9295	5.1309	12.833	22.517	16.549	44.159	62.202	137.87	230.56	339.33	462.5	580.31	604.13	805.58	1063.6	1237.6	1515.7	1722.3	2032.5	2402	2577.6	2869.4	3184.6	3418.3	3395.6	3421.2	3793.1	4131.6	4441.2	4491.4	4728.2	4869.7	5112.2	4745.3	5221	5493	5414.9	5489.1	5554.8	5548.3	5557	5762.2	5796.2
0	0	0	11.635	7.5372	31.746	31.35	75.46	70.416	97.932	120.98	136.51	141.58	175.64	239.36	288.38	417.53	576.6	758.43	977.79	1196.3	1420.3	1736.1	2014.9	2405.5	2773.8	3181.8	3650.9	4190.2	4546.9	4423.2	4848.9	5338	5814.8	6287.7	6828.8	7253	7660.4	7916.3	8323.8	8907.4	9137.9	9636.3	9847.7	10027	10174	10250	10549	10810	10682
0	0.11687	0.5793	0	0	1.8677	7.0642	7.9591	0	0	3.3648	4.023	3.207	4.6857	22.12	55.581	92.807	181.09	308.17	401.81	547.85	724.37	902.59	1087.3	1313.7	1576.8	1877.6	2070.6	2522.3	2558.3	3005.8	3288.3	3504	3632.4	3785.9	4046.6	4154.1	4099.4	4182.4	4369.1	4538.4	4736.2	4686.2	4552.7	4590.9	4469.4	4552.2	4432.4	4461.7	4297.7
0	0.53652	0	1.4187	0	1.1061	5.0805	0	4.9322	10.653	12.855	19.489	24.702	24.876	29.943	61.538	111.27	180.52	258.29	380.63	456.65	590.16	665.99	827.48	964.18	1051.2	1045.1	1341.3	1518.3	1699.3	1809.5	2011.9	1752	2206	2258.7	2509.6	2932.2	3016.6	3196.7	3421	3560.9	3715.6	4130.9	3806.1	4051.1	3959.3	4068.5	4144.1	4113.5	4369.2
0	0	2.5138	3.164	1.8226	0	5.3365	0	3.103	9.6071	5.8014	12.983	21.959	13.559	20.874	16.941	17.496	48.437	82.065	136.98	198.5	297.02	373.35	510.15	663.24	828.79	1001.1	1179.3	1411.9	1593.1	1834	2056.1	2175.3	2317.8	2566.5	2711.9	2804.5	2912.4	3052.1	3172.5	3162.8	3148.1	3218.4	3273	3312.9	3362.2	3395.8	3239.6	3281.5	3330
11.473	3.4541	1.1817	3.2314	0	0	0	0	0	0	24.026	87.071	203.85	335.01	516.02	782.35	1077.3	1502.9	1877.3	2208.3	2525.4	2959.4	3277.3	3774.7	4147.5	4604.3	5108.4	5330.4	5934.6	6318.2	6559.9	6924.9	7505.6	7896	8514.9	8595.2	9058.1	9370.1	9648.9	9911.9	10170	10289	10449	10671	10779	10712	10914	10795	10881	10937
2.4111	0	0	5.0034	1.2752	5.6527	0	1.0488	0	6.2535	6.0782	0	0	0	8.4273	12.75	26.177	32.706	41.505	53.745	71.323	100.83	63.342	85.424	91.953	82.458	101.84	130.36	204.38	273.77	219.48	377.52	393.86	437.05	413.25	566.56	592.41	650.71	695.61	716.92	656.11	805.7	876.7	882.57	912.58	907.69	1012.9	988.49	996.91	922.49
0	0	0	0	6.9466	17.741	21.258	3.3124	10.447	12.857	20.168	41.906	42.723	55.255	60.554	83.357	53.328	69.79	114.86	123.89	162.73	219.29	291.54	330.51	479.16	568.94	673.86	853.47	1026.8	1323	1565.4	1720.2	1991.9	2313.7	2617.9	2869.5	3303.4	3472.4	3763.3	4089.6	4241.6	4225	4469	4593.9	4707.7	4663	4963.9	4977.8	4959.6	5017.1
2.2186	2.2492	4.5898	4.6908	0	0	3.644	5.7175	0	12.478	12.8	6.2128	8.8572	1.7491	4.1996	0	0	0	0	0	0	0	0	0	1.0714	15.935	34.667	90.077	202.69	284.83	398.74	545.61	627	688.47	796.92	966.91	1115.6	1252.6	1448.3	1540.3	1697.5	1815.9	1892.7	1864.7	1962.2	1990.9	2027.5	1925.9	1952.8	2079.7
0	1.825	0	0	0	4.1312	5.5363	11.14	18.715	19.887	27.788	25.823	23.399	24.182	24.533	26.879	39.318	28.116	50.164	49.16	73.025	119.84	145.31	198.51	242.39	291.3	367.95	466.4	622.45	731.25	858.8	1014.9	1170.6	1271.8	1457.9	1625	1817.5	1959.3	2103.3	2141.1	2274.5	2368.6	2442.3	2581.4	2616.7	2574.3	2629.2	2597.4	2740.2	2714.9
0	0	0	3.8557	0.64057	6.3953	12.925	6.6794	9.8444	15.521	9.8253	24.795	62.761	102.37	203.5	325.36	471.93	637.62	873.55	1089.6	1289.2	1527.8	1742.9	2013	2170.2	2430.6	2724.5	2892.5	3047.7	3280.6	3672.5	3738.4	3949.9	4313.7	4330.1	4682.3	4692.9	4976.7	4990.3	5267.1	5301	5424.7	5433.4	5583.1	5518.7	5600.8	5697.1	5613.5	5456.4	5540.4
23.568	2.0759	0	0	0	0	0	0	1.5292	0	0	0	0	0	0	0	0	0	0	0	0	2.0983	25.269	68.948	94.661	157.06	239.95	336.99	435.5	565.01	699.79	818.11	1038.1	1208.1	1364.4	1492.3	1803.4	1992	2127.5	2117.7	2239.9	2396.3	2545.9	2629.7	2690.6	2803.9	2893.8	2909.6	2914.5	2968.2
8.7995	0	0	0	6.6756	11.677	7.0512	13.47	0	0	0	0	0	0	11.857	15.968	67.329	124.16	194.87	294.81	440.86	548.61	679.74	924.47	1152.8	1332.2	1622.6	1861.7	1990.9	2388.5	2662.6	2967	3205.4	3575	3751.8	3916.1	4154.5	4303.2	4528.1	4750.5	5024.4	5047.6	5137.2	5235.8	5147.2	5279.9	5347.2	5461	5591.4	5510.5
0	0	0	0.96454	0	11.307	18.454	13.522	14.392	17.705	29.495	26.4	44.713	35.751	54.045	52.611	81.708	100.78	140.99	210.32	312.98	415.72	532.32	686.07	818.07	950.48	1133.5	1236.8	1353.9	1453.3	1643.4	1810.1	1955.3	2147.9	2261.4	2425.3	2568.5	2739.3	2865.7	2999.6	2964.9	3238.9	3270.8	3295.8	3324.1	3463.5	3613.1	3585.1	3570.3	3472.7
0	36.192	0	0	40.581	42.248	0	0	0	0	0	0	0	0	0	0	0.60586	84.518	166.93	235.09	293.25	394.41	499.6	572.07	729.7	856.87	964.33	1145.3	1267.8	1435.6	1611.9	1621.6	1799	2085.9	2198.5	2441	2497.8	2495.2	2753	2871.5	3108	3086.8	3258.6	3200.6	3119.7	3108.8	3156.8	3304.6	3181.2	3284.7
8.6805	9.5342	0	0	0	0	0	0	0	0	0	0	0	11.993	15.496	54.603	91.551	155.94	217.25	280.96	388.39	424.38	506.64	644	751.55	858.34	987.65	1190	1285.3	1472.1	1617.4	1837.8	2109.2	2336.6	2741.3	3027.8	3441	3674.3	4081.8	4426.8	4631.5	4770.7	4803.5	5003.5	5234.6	5429.9	5664.1	5853.5	5762.9	6152.4
3.2992	0	0	0	1.4125	4.0843	8.0062	3.6829	0	18.036	35.344	96.271	170.3	273.03	380.18	516.13	619.24	752.09	911.88	985.06	1089.3	1216	1355.1	1656.6	1654.6	1890.1	2086.9	2309.9	3089.6	2615.8	3126.6	3426	3629.2	3912.5	4199.7	4456.2	4854.1	5181.9	5343	5405	5738	5915.9	5984.8	6027.7	6190.2	6371.6	5892.9	6000.6	5873.3	6038
26.766	12.946	0	0	0	0	0	0	0	0	0	0	13.577	14.634	60.256	72.762	111.66	186.45	250.41	346.07	478.6	609	769.78	893.86	1096.4	1354.7	1702	2402.7	2713.3	3434.7	3947.4	4445.5	4989.8	5495.8	5884	6295.4	6970.4	7202.1	7685.9	8031.1	8329.2	8709.4	9079.1	9397	9518	9747.7	10071	10246	10257	10565
1.9407	4.9454	0	0.20915	0.86938	0	0	0	0	0	3.1927	0	1.8327	10.492	20.997	50.265	76.316	105.04	138.24	180.44	223.08	310.48	429.89	569.96	697.74	862.67	1028.2	1169.6	1342.8	1451.8	1624	1807.5	2003.7	2221	2380.7	2505.5	2661.2	2860.1	2845.7	2988.3	3067.5	3189.3	3356.1	3463.8	3564.3	3627.2	3501.5	3493.7	3559.2	3603.5
0	0.86448	0	0	2.0478	9.4779	0	0.34755	0.71716	12.103	14.34	13.139	17.067	25.226	34.573	49.917	85.537	135.48	235.29	353.23	456.34	610.48	796.77	915.32	1089.7	1293.7	1471.2	1702.9	1840.7	2030.2	2176.1	2411	2633.1	2736.8	2918.6	3205.9	3339	3494.5	3680	3856.4	4024	4231.8	4231	4445	4457.7	4565.7	4734.5	4700.3	4715.5	4715.5
18.772	7.4024	0	0	0	0	0	0	0	0	2.6861	21.888	45.136	56.46	94.367	120.14	161.78	193.78	213.47	270.55	343.98	399.6	511.29	629.23	736.12	874.94	993.14	1098.6	1180.9	1322.8	1427.7	1586.4	1691.6	1799	1932.6	2036.8	2127.6	2112.6	2219.9	2325.3	2557.3	2617.9	2700.4	2687.7	2837.6	2863.4	2876.3	2788.4	2997.5	2965.9
7.0992	4.736	0	0.61246	0	0	0	0.044882	0	0	6.9526	2.6421	0.84598	0	0	0	0	0	0	11.969	28.793	51.721	99.357	101.1	154.64	172.81	206.73	259.6	315	394.4	451.36	479.34	542.73	561.64	667.79	763.34	825.6	869.82	910.75	989.02	1113.1	1180.5	1189.6	1185.9	1236.1	1298.8	1397.7	1366.8	1401.1	1317.9
17.218	10.676	3.1967	0	0	0	0	0	0	0	15.65	68.17	157.09	292.24	504.02	757.88	989.96	1304.2	1600.5	1925.8	2280.7	2623.9	3030.2	3487	4014.7	4427.5	4877.5	5417.3	5931.2	6447.3	6962	7406.8	7971.9	8293.5	8817.2	9104.2	9572.9	9905.7	10266	10302	10867	10945	11198	11445	11406	11597	11776	11859	11935	12081
0	0	0	4.4914	1.1359	15.537	4.5552	12.932	0.43821	6.6192	3.7763	11.28	8.6247	6.1169	6.2159	0	2.7214	8.6049	45.158	85.292	155.18	269.83	439.49	613.21	794.34	951.17	1161.5	1558.7	1757.3	2057.8	2309.9	2540.5	2862.4	3211.4	3522.3	3830.2	4250	4485.1	4859	5041.8	5331.3	5450	5545.6	5602.3	5652.7	5948.8	6071.3	6110.8	6138.2	6182.2
5.855	0	0	4.4891	0	4.3046	0	9.0279	0	0	0	0	0	0	0	0	39.47	94.861	162.15	265.96	381.75	468.45	592.1	803.8	997.17	1198.1	1397.6	1593.5	1903.8	1970.8	2231.2	2260.7	2288.8	2362	2559.1	2831	3035.6	3176	3290.8	3536.2	3618.1	3890.4	3998.9	4159.3	4171.3	4400.4	4441.9	4765.9	4716.4	4776.5
5.1835	1.7652	0	20.553	6.6017	0	0	0	0	0.8696	20.491	26.072	45.878	115.85	148.91	185.57	269.95	316.73	405.11	481.58	532.78	535.59	631.54	748.43	859.2	961.06	1057.6	1115.1	1189.1	1312.1	1369.7	1478.5	1549.5	1594.4	1697.6	1735.9	1797	1944.1	1936.5	2080.7	2079.7	2080.3	2241.2	2208.7	2320.1	2331.7	2335.3	2354.8	2359.5	2446.1
21.113	13.922	0	0	0	1.5952	0	0.36202	5.9279	38.099	53.488	101.81	152.47	198.17	249.87	312.07	407.58	485.95	600	750.34	906.66	1093.1	1316.9	1515.4	1771.6	2024.2	2301.3	2543.2	2866.1	3202.7	3586.3	3729.9	4008.5	4429.3	4661.3	5037.1	5309.9	5598.9	5920.5	6130.5	6259.1	6407.2	6611.7	6656	6944.7	6941.6	6949.8	7107.2	7250.9	7140.7
18.802	1.7076	0	0	0	3.9681	0	0	0	0	0	0	0	0	0	18.087	49.628	83.51	137.81	187.58	240.79	296.46	366.39	501.55	623.57	712.59	870.95	717.03	810.21	1019.5	1299.8	1562.1	1750.3	1944.1	2114.9	2226.1	2356.5	2457.2	2629.3	2689.4	2964	2746.8	2743.2	2761.8	2830.8	2935.1	2953.9	2985	3100.1	3102.7
23.511	5.129	0	0	0	1.9323	0	0.28678	0	1.1977	0	1.5431	12.445	20.086	80.79	177.87	309.13	461.74	655.35	850.75	1065.9	1336.8	1590.7	1925.3	2352.6	2768.8	3197.8	3582.4	3876.3	4379.8	4793.5	5165.8	5628.9	6074.5	6388.2	6866.8	7198.3	7584.1	7891.8	8172.9	8525.8	8628.4	8836.2	9014.5	9088.1	9391.7	9519.6	9529.9	9603.5	9540.4
0	0	0.31098	0	8.4265	5.4155	1.9316	8.1027	5.1026	26.177	26.109	48.436	79.326	111.53	169.88	223.72	293.08	366.86	498.71	590.5	805.49	974.39	1198.5	1429.4	1702.4	1905.8	2124.4	2419.4	2595.2	2863.8	3066.6	3297.2	3470.8	3703.3	3910.4	4118.5	4318.4	4555.1	4734.8	4851.5	5066.6	5118	5219.3	5285	5518.5	5535.4	5661.5	5710.8	5662.3	5718.4
4.0529	1.3505	0	0	3.1982	0.96618	0	1.4033	0	0	0	0	0	0	0	12.001	43.359	89.136	172.33	270.8	360.27	484.75	636.76	738.5	966.53	1098.1	1244.6	1382.6	1489	1675.8	1854	2015.5	2183.8	2341.4	2577.1	2677.2	2895.4	3269.8	3351.7	3541.7	3764.1	3806.3	3978	3954.6	4206.3	4066	4169.8	4138.4	4178	3619.1
28.797	20.487	10.902	0	0	0	0	0	0	0	0	0	9.4586	34.423	74.757	160.69	237.47	383.49	571.57	740.6	998.18	1174.5	1418.5	1654.8	1980.8	2414	2613.2	3203.8	3212.4	3399.1	3499.2	4194.2	4930.7	5086.1	5274.5	5458.7	5545	5812.9	6036.2	6267.7	6374.2	6456.3	6582.9	6569	6731.1	6575.6	6475.7	6480.9	6747.5	6485.9
0	0	0	2.7294	0	2.1253	8.2939	0.37114	0.19005	0.98706	2.7124	1.1707	24.968	28.019	17.673	63.154	41.137	81.74	151.89	166.43	205.97	316.33	365.78	490.01	512.82	403.66	446.11	514	534.64	454.07	547.84	582.99	605.49	652.43	719.39	701.76	768.67	713.03	738.72	766.64	819.16	900.76	984.31	1010.8	1119.1	1135.8	1227.6	1218.9	1331.8	1353.6
1.4641	0	0	5.9688	0.30644	2.8875	0.41028	7.7975	10.152	16.042	14.975	19.672	39.294	85.241	172.14	259.72	420.47	665.88	883.25	1199.8	1471.9	1773.6	2144.5	2462.8	2852.7	3290.3	3710.7	4156.7	4582.5	4923.2	5259.5	5684.8	5969.3	6362.6	6559.5	6961	7194.1	7534	7733.5	7921.6	8138.5	8339.8	8622.3	8883.8	9029.1	9021.6	9027.3	9211.3	9217.4	9074.8
16.681	9.3863	0	0	0	0	2.5637	0	0	0	0	0	0	0	12.789	54.434	114.82	210.12	333.89	510.03	691.75	937.25	1320.7	1695	2050.1	2451.5	2818.6	3349.1	3734.8	4089.9	4530.9	4886.2	5289.2	5730.8	6125.8	6297	6676.8	6838.9	7179.6	7336.9	7573.8	7789.8	7956	8129.4	8003.7	7991.6	8144.8	8147.6	7986.3	7951.9
10.9	13.155	0	21.822	0	0	0	0	9.0965	34.974	68.456	86.521	140.04	198.49	233.31	297.11	367.37	466.49	582.01	685.93	805.69	746.92	820.39	890.92	918.93	1141.2	1187.3	1296.2	1452.4	1572.3	1682.2	1831.2	2027.5	2214.8	2424.2	2600.5	2769.3	2892.8	3052.1	3076.5	3325.3	3165.4	2907.2	2879.6	2965.4	3032.5	3038.7	3136.1	3119.9	3162
4.5519	4.9232	0	0.34455	0	0	0	8.537	3.3947	0	20.212	12.847	17.089	28.769	31.991	79.891	120.07	203.34	304.23	385.95	527.83	696.52	869.22	1033.9	1241.2	1479.9	1830.4	2067.9	2217.6	2575.7	2852.9	3151.6	3507.4	3721.2	3984.7	4298	4592.8	4908.5	5099.6	5360.3	5443.6	5941.5	5954.6	6022.2	6451.6	6357.6	6549.7	6944.9	6690.8	7193.1
5.9348	0.8191	0	2.9431	0	3.6239	0	0	0	14.424	32.671	47.011	72.918	88.579	122.32	140.57	170.61	211.97	261.32	287.87	327.33	377.9	458.97	573.25	721.91	824.49	1014.5	1246.7	1483.9	1736.5	1987.4	2287.4	2537.9	2743.3	3086.1	3244.9	3489.4	3637.4	3895.7	4086.7	4248.1	4399.2	4539.5	4642.2	4469.4	4546.3	4731	4762.6	4789.2	4875.6
0	0	0	0	0	7.2729	9.0026	0	0	0	0.55417	4.1587	6.3393	2.7721	7.2716	11.324	44.863	83.163	115.84	170.13	254.65	377.04	502.58	693.78	898.29	1099.9	1312.1	1571	1899.8	2195.7	2510.6	2827.8	3017.6	3336.6	3633.2	3922.3	4223.9	4210.8	4577.8	4942.7	4971	4897.5	5028.4	5068.1	5043.2	5112.8	5305.8	5211.8	5336	5252.4
12.151	6.1559	0.0087042	1.4336	1.3647	0	0	0	0	0	0	0	0	0	0	0	0	2.3609	30.323	51.697	80.714	128.61	193.1	285.02	379.29	473.44	562.49	692.93	835.29	972.96	1060.4	1189.5	1376	1492.2	1720.1	1814.6	1946.3	2072	2294	2106.2	2140.5	2226	2209.1	2197.9	2243.5	2317.4	2251	2348.3	2328.4	2364.4
11.41	10.494	0	4.957	0	0	0	0	0	0.34076	3.9324	16.497	22.354	30.857	37.591	51.832	84.309	137.04	209.57	359.73	490.73	655.45	813.4	969.23	1128.6	1267.6	1429.3	1697.4	1780.9	2058.4	2190.6	2350.3	2420.3	2576.6	2718.6	2759.4	2786.2	2925.8	3086.4	3322	3337.1	3247.8	3152.8	3196.4	3416.9	3442.2	3573.5	3607.5	3606.9	3694.7
1.1512	5.554	1.546	5.9803	0	2.5247	0	0	0	0	0	0	0	0	0	0	0	0	0	0	0	0	13.199	57.235	109.83	149.55	212.2	323.18	429.87	579.76	783.04	938.85	1095.1	1268.1	1486.9	1713.2	1965.7	2155.3	2342.9	2473.9	2631.4	2842.8	2964.8	3080.3	3180	3352.8	3461.8	3566.1	3571.8	3690.5
21.602	1.3824	0	0	0	4.2194	0	0	0	2.0908	0	0	0	0	0	20.092	76.675	141.77	213.88	326.75	488.31	649.11	843.67	1100	1364.1	1520.7	1883.6	2206.3	2646.5	3009.7	3293.6	3526.6	3883.7	4041	4135.4	4326.2	4682.6	4727.7	4671.5	4778.5	5210.5	5435.2	5249.4	5516.1	5420.3	5455.9	5466.9	5469.1	5718.4	5588.5
11.838	6.0527	0	0	3.3885	0	0	0	0	3.3448	19.827	40.073	72.994	146.24	272.62	354.72	466.56	684.06	839.76	1000.9	1140.3	1271.7	1451.6	1623.6	1675.9	1829.6	1963.7	2086.5	2304.1	2510.1	2665.3	2789.4	3147.7	3271.4	3532.2	3791	3906	4102	4119.1	4315.6	4346.3	4483.2	4569.5	4730.9	4881.8	4834.7	4957.8	4972.7	4983.4	4968.9
34.738	16.408	0	0	0	0	0	0	0	0	0	0.70224	0	30.601	100.24	169.62	292.68	414.44	547.08	726.34	876.91	1028.5	1208.2	1391.7	1584.5	1748.5	1917	2124.3	2224.8	2434.4	2746.4	2890.2	2976.8	3176.8	3394.9	3558	3675.5	3833.6	3962.7	4132.7	4236.7	4327.7	4422.7	4450.6	4640.4	4705.2	4792.6	4856.6	4915.3	4933.9
23.833	4.1363	1.4357	0	0	0	0	0	0	0	0	0	19.443	16.727	31.242	41.273	61.933	106.74	153.94	207.57	293.96	392.9	411.4	684.66	797.9	985.92	1197.5	1348.2	1548.5	1760	1961.4	2122.9	2391.9	2589.1	2772.7	2876.7	3220	3390.3	3578.8	3627.7	3798.1	3927.4	4165.3	4251.9	4332.7	4433.3	4533.7	4589.1	4540.2	4548.3
0	0	0	0	5.4602	7.0506	17.049	23.674	38.353	60.795	86.604	149.54	241.2	368.97	517.41	731.24	952.38	1176.9	1473.9	1698.7	1980.7	2206.9	2527.6	2797.4	3022	3354.7	3590.7	3943.3	4172.5	4148.5	4571	4844.3	5001.2	5224.3	5495.1	5803.9	5984	5939.7	6160.7	6316.9	6266.7	6334.3	6517.6	6496.5	6650.4	6698.4	6774.3	6837.3	6724.8	6912.4
15.989	0.79137	0	0	3.5896	0.26299	0	0	0	0	0	2.8781	0	0	18.022	33.872	81.301	206.05	298.76	442.67	567.21	789.38	971.97	1478.2	1692.6	2008.7	2083	2639.3	2965.7	3195.6	2985.2	3263.9	3588.6	3827.6	4034.4	4403.6	4569.5	4693.1	4971.2	5192.8	5584.1	5822.4	5905.7	6081.3	6144.6	6504.8	6753.3	6726.6	6869.5	6925.7
20.996	9.9372	0	0	0	0	0	0	0	0	0	0	7.5781	18.295	62.745	144.47	248.84	346.4	507.43	605.02	726.74	865.08	1002.5	1182.4	1463	1684.6	1890.1	2045.4	2194.4	2329.3	2521.1	2689.7	2751.6	3051.1	3235	3346.1	3573.2	3633.7	3739.4	3946.4	3945	4129.2	4258.9	4378.6	4490.2	4645.6	4681.3	4752.5	4805.1	4952.8
0	4.9749	0	4.1463	20.688	22.73	0	45.069	29.42	40.095	39.225	42.328	40.821	39.483	23.208	36.784	44.659	59.407	73.19	131.35	139.82	173.66	212.96	267.32	325.17	394.41	501.73	546.64	696.93	791.71	881.62	1048.1	1136.9	1246.2	1418.9	1534.3	1584.6	1685.8	1823.7	1947.7	2077.9	2235.6	2264	2299.4	2404.5	2504.9	2499.6	2576.7	2551.9	2560.1
17.055	0	0	0	0	5.1254	0	0	0	0	1.1096	6.8799	12.579	19.381	37.216	75.076	117.03	200.01	304.09	442.05	597.82	755.56	894.25	1174.2	1379.2	1636	1891.1	2220.1	2446.6	2836.4	3174.3	3475.3	3774.1	4173.7	4559.1	4813.1	5100.9	5517.1	5708	5627.8	5821.7	6138.6	6333.2	6465.5	6523.9	6758.8	6674.3	6735.7	6651.2	6730.5
9.8914	0	0	4.1268	0	0	2.7481	2.0255	1.2817	6.6589	5.108	6.4368	4.0078	11.25	21.903	46.635	95.984	172.91	291.4	409.41	540.74	802.48	915.23	1260.8	1553.8	1863.7	1946.5	2290.5	2972.8	3324.9	3379	3749.4	4208.9	4595.7	5107.3	5204	5179.4	5227.5	5479.2	5871.8	5525.4	5775.2	6262.4	6249.5	6278.1	6394.4	6656.5	6579.1	6393	6703.6
25.143	8.183	0	0	0	0	0	0	0	0	20.984	66.33	127.08	180.91	257.69	327.55	443.85	576.23	711.83	841.56	919.51	1061.2	1167.4	1399.6	1502	1685.7	1913.8	2047.2	2182.5	2510.4	2677.1	2733.6	3051.5	2979.1	3130.4	3169.1	3373.2	3428.4	3389.1	3549	3624.5	3695	3810.1	3780	3762.9	3770.5	3763.2	3800.5	3916.2	3949.3
17.828	6.8228	0	2.1275	0	0	0	0	0	0	0	0	0	0	0	0	0	0	2.3195	19.269	29.561	63.023	106.59	171.46	245.34	329.45	398.42	488.23	618.52	750.49	870.63	1076.2	1304.3	1517	1767.9	2001.7	2215.5	2473.8	2719	2841.1	3036.9	3173.6	3298.3	3345.8	3495	3602.8	3755.6	3778.4	3767.3	3778.3
29.046	4.5112	0	0	0	0	0.73677	0.11646	47.063	84.969	128.58	176.85	235.93	319.4	400.41	417.53	470.6	556.95	657.2	776.21	910.93	1292.8	1301.4	1617.5	1818.2	2427.4	2412.4	2830.2	3156.1	3440.8	3810.6	3984.7	4455.6	4776.5	5166.5	5397	5829.8	6112	6277	6414.3	6729.4	6820.2	7225	7517	7632.4	7740.3	7860	7891.8	8224.1	8121.6
5.0191	0	0	0	0	0.90345	13.027	10.966	37.527	74.873	133.33	239.08	375.59	581.28	819.01	1146.3	1480.1	1873.9	2247.8	2606.4	3038.8	3403.6	4131.5	4405.3	4922.1	5415	5889.5	6448.6	6943.2	7037	7928.6	7997.7	8113.7	8648.9	9340.2	9789.5	9992.5	10057	10379	10504	10717	10738	10863	10807	10737	10669	10824	10818	10881	10856
0	0	0	7.6863	8.6899	23.619	7.6763	1.6233	7.9711	11.337	25.816	59.044	115.51	185.49	296.23	430.78	595.37	808	988.85	1193.7	1437.7	1692.4	1965.2	2238.2	2473.2	2601.3	2847.8	2974.5	3291.1	3521.7	3711.6	3881.6	4123.5	4350	4478.2	4433.9	4682.4	4820.9	4922.4	4949.3	5030.9	5201	5183.6	5331.5	5426.6	5406.6	5407.6	5468.6	5402.6	5313.3
6.0219	0	0	0	0	3.236	8.3787	0	0	3.5097	0	0	3.6156	25.502	69.113	144.16	230.08	369.67	531.64	701.42	945.34	1260.7	1569.3	1884.1	2217.2	2590.8	2978	3303.8	3688.2	4059.7	4273.6	4639.2	4930.4	5218.2	5424.6	5591.7	5901.5	6088.5	6257.3	6471.3	6469.3	6505.5	6863.9	6811.6	7101.9	7114.7	7161.4	7286.8	7321.3	7395
2.7282	0	1.8216	0	10.95	0	0.066119	0	0	3.3326	9.7575	14.895	28.251	29.16	58.112	67.774	88.743	109.25	148.65	171.18	221.69	285.41	370	507.15	687.48	841.71	1027.7	1245.8	1443.4	1626.5	1724.9	2017	2176.6	2410.5	2667.3	2850.7	2983.5	3176.9	3202.3	3276.7	3373.6	3519.2	3621.4	3770.3	3802	3756.7	3749.1	3850.6	3925.3	3897.2
20.413	7.4825	0	0.94394	0	0	0	0	0	5.6005	14.942	16.636	27.333	46.366	57.581	87.46	156.74	268.52	384.01	580.54	830.07	1091.1	1355.8	1725.3	2091.7	2563.3	3018.3	3510.8	3990.8	4508.6	4977.1	5416.3	5696.1	6183.9	6586.2	7008.4	7320.4	7577.5	7751.5	7927	7773.6	8428.9	8327.4	8815.5	9280.7	8940.1	9234.1	9351.7	9206.9	9225.3
0	0	0	2.873	0	4.8607	8.0828	16.172	22.742	15.121	20.166	16.065	20.861	25.965	44.304	60.558	121.06	180.24	308.53	461.67	623.47	854.43	1103.2	1361.1	1615.6	1966.5	2274.3	2531.7	2968.1	3282.3	3617.5	4144.1	4490.8	4190.3	4590.1	4998.3	5174.1	5089.7	5788.9	5540.6	6464	6299.6	6483.8	6363.7	6615.4	6621.1	6660.5	6597.1	6533.4	6555.9
0	0	0	0	5.8119	17.54	9.4155	22.074	17.489	22.073	18.498	27.714	48.141	101.32	182.8	296.11	469.44	694.03	950.39	1245.7	1524.9	1855.8	2261.1	2583.1	2872	3396.2	3696.9	4071	4623.5	4757.5	5137.6	5443.8	5701.3	5846	6212.7	6429.8	6790.7	6930	7048.9	7061.5	7259	7411.7	7411.8	7406.6	7517.2	7725.5	7741.1	7868.4	7891.2	7663.2
3.0923	8.1161	0	6.8238	0	0	0	0	0.44684	0	6.8209	3.8579	3.3715	17.311	29.032	51.052	77.627	130.12	183.18	274.52	361.69	508.56	687.88	906.61	1063.4	1155.6	1253.6	1372	1579.9	1768.7	1940.9	2155.9	2334.2	2562.3	2867.4	3104	3304	3504.6	3740	4186.2	4436.4	4227.1	4602.4	4640.4	4853.1	4912.6	5076.9	5024.7	5330.6	5164.3
21.419	0.98626	0	0	0	0	2.1926	0	0	0	0	0	0	0	0	0	0	0	0	0	0	5.124	47.803	60.683	63.016	61.898	71.294	77.88	120.77	172.18	203.12	270.33	366.47	450.63	612.49	655.87	913.96	1019.8	1129.5	1086.2	1212.9	1359.6	1557.6	1599.7	1604.6	1604.3	1672.1	1695.2	1640.1	1652.9
16.332	5.1125	0	0	0	0	0	0	0	0	4.8385	43.099	118.26	212.92	357.78	556.83	726.71	1000.8	1284.1	1652.6	1910.4	2335.9	2507.2	3028.7	3344.2	3762.6	4103.9	4231.9	4570.8	4921.6	5203.5	5361	5461.2	5960.1	6003	6218.3	6474.8	6737	6759.5	6909	7066.9	7066.9	7560	7871.3	7982.7	7962	8136.4	8449.7	8401.2	8250.8
11.36	3.8401	1.4881	0	0	5.2752	3.6316	0	0	0	0	0	0	0	0	0	0	0	0	0.14938	17.694	39.356	121.38	209.53	273.72	362.72	466.22	584.77	774.94	954.78	1109.8	1277.2	1586.8	1799	1904.1	2269.1	2481.8	2600.5	2629.4	3050.5	3169.1	3367.8	3234.5	3587.8	3718.9	3722.4	3825	3875.9	3892.1	3957.8
10.418	7.539	0	1.714	0	3.334	0	0	0	0	4.4964	0	1.085	9.5401	0	4.4598	15.485	21.39	52.612	84.381	145.27	240.6	346.4	485.34	628.96	820.35	967.15	1168.3	1447.2	1681.2	1917.4	2139.1	2445.2	2646.2	3006.1	3196.4	3461.5	3704.8	4066.2	4437.3	4531.1	4656.3	4813.7	4788.2	5094.8	4968.9	5156.2	5570.8	5285	5534
0	0	0	0	0	2.0409	9.1519	7.0487	10.051	12.404	11.985	23.712	44.318	99.305	172.02	282.85	411.83	564.31	740.02	928.17	1170.9	1459.4	1670.6	1943.7	2264.4	2506.9	2740.6	3136.7	3497.1	3882.3	4138.8	4401.9	4666.4	4738.5	4993	5295.4	5711.4	5817.3	6217.8	6595.1	6640.2	6820.3	6893.8	6859.3	6947.7	6864.5	7078.4	6987.1	7013.5	7106.2
9.646	1.114	0	0	0	3.526	0	0	0	0	0	0	8.8476	0.11754	0.66744	0	0	0	0	0	33.491	82.648	167.07	248.75	358.33	491.84	688.29	848.96	1008.8	1162.8	1346.8	1572.2	1816.6	2040.4	2271	2607.8	2892.5	2980.9	3236.4	3544.3	3742.3	3877.7	4104.2	4271.7	4431.8	4558.5	4756.4	4797.4	4951.9	4946.5
0	0	0	4.6857	5.2175	3.0625	0	6.6495	11.768	24.276	10.281	11.982	29.813	45.5	61.199	104.64	171.01	221.65	327.13	335.23	456.79	536.28	689.31	858.35	1016	966.48	1053.6	1238.9	1372.9	1482.4	1588.4	1693.1	1863.6	1878.5	1979.6	2069.8	2238.8	2312.1	2390.1	2436.1	2532.5	2593.5	2644.5	2643.3	2821.1	2870.1	2865.5	2989.8	2951.3	3004
7.4763	10.124	0	0.31728	2.3845	2.2733	0	8.7642	0.46225	12.836	8.006	14.614	26.253	46.578	43.468	39.434	50.067	37.162	61.429	69.067	67.53	96.528	99.875	138.59	189.44	264.05	383.31	522.41	672.23	906.16	1082.6	1348.6	1607.1	1967.2	2284.8	2621.8	2854.7	3236.7	3526.4	3966.9	4196.5	4419.1	4507.5	4761.2	5091.1	5216.6	5451.7	5461.4	5513.5	5543.5
0	1.7145	0	9.0457	0	6.7046	0	1.5031	0	8.9207	25.077	33.023	73.673	101.15	148.05	193.04	256.53	289.42	386.26	416.12	439.19	497.13	553.26	598.62	675.11	687.81	720.5	755.26	862.86	909.93	920.66	979.17	999.56	1017.9	1054.2	1117.5	1101.6	1139.2	1148.8	1180.9	1200.6	1269.9	1296.3	1326.9	1364.7	1412.5	1386.9	1414.7	1420.6	1424.5
0	0	0	1.3997	4.1414	5.3729	23.317	16.48	21.184	44.532	74.134	122.23	170.98	262.94	302.57	427.87	522.88	597.53	718.84	806.52	928.67	1014.8	1207.7	1353.2	1474.2	1638.5	1812.3	1813.5	2067.4	2192.5	2571.6	2825.9	3190.7	3357.4	3490.2	3835.7	4144.3	4476.3	4711.5	5042.2	5330.5	5432.6	5582.6	5236	5597	5716.3	5939.6	6128.6	6125.6	6011.9
0	0	0	0	4.2397	10.302	2.1316	0	0	0	14.177	37.895	90.87	108.07	198.16	260	361.64	435.27	587.56	712.79	896.46	998.22	1140.9	1433.2	1445.9	1608.2	1813.7	1999.6	2093.8	2322.1	2632.6	2690.9	2958.8	3013.3	3275.1	3543.8	3812.8	4005	4153.1	4362.4	4486.4	4645.1	4756	4762.2	5009.1	5109.9	5240.8	5395.9	5326.3	5203.5
13.117	14.344	4.087	0	0	0	0	0	0	0	0	0	0	0	0.30206	0	0	4.5139	1.1852	9.6459	5.6306	15.125	0	15.11	13.356	20.155	24.024	48.103	54.334	151.67	163.93	250.4	351.45	461.47	593.06	692.38	771.97	851.95	969.28	960.16	1089.4	1171	1240	1230.9	1322.9	1352.2	1303.1	1350.6	1374.4	1431.4
19.571	0.73142	2.0373	0	0	0	0	0	0	2.7116	16.345	49.068	98.668	159.46	250.54	383.5	545.06	770.79	961.4	1151	1386.8	1702.2	1924.1	2233.5	2614.5	2910.2	3293.7	3674.5	3752.5	4236.3	4730.7	5024.7	5758.8	6199.7	6601.1	7047.3	7459.5	7690.6	7989.6	8366.3	8848.3	8603.3	9305.7	9548.5	9531.1	10016	10374	10128	10395	10360
8.5035	5.6891	1.0328	0	0	0	0	0	0	0	0	0	0	0	10.616	65.611	130.56	239.41	372.73	518.77	753.56	968.86	1201	1503	1772	2081.6	2324.6	2709.6	3074.2	3514.1	3750.1	4061.5	4477	4850.8	5196.9	5506	5853.2	5843.4	6241.8	6077.1	7004.3	7169.7	7257.5	7638.2	7822.1	8057.2	8162.9	8158	8277.6	8363.7
0	0	2.2728	0	0	6.5489	2.7246	1.5238	2.6499	1.1405	3.8682	6.1797	15.048	35.324	63.59	100.37	168.31	288.76	427.02	579.25	708.45	833.41	993.8	1142.6	1258.4	1423.2	1523.4	1648.4	1771.2	1943.8	2002.3	2038.1	2191.4	2281.7	2396.4	2453.5	2432.8	2515.9	2461.7	2592.5	2736	2752.8	2823.7	2861.1	2859.6	2851.1	2639.2	2696.4	2718.5	2746.7
0	0	0	10.597	19.814	12.714	21.786	29.409	32.488	42.767	48.913	64.515	132.17	231.72	339.37	463.78	624.85	847.86	1039.7	1301.5	1492.1	1826.6	2051.9	2270.3	2513.2	2717.5	2917.7	3121.2	3353.7	3622.9	3853.2	3909.9	4077.5	4392.6	4560.4	4785.3	4879	5078.4	5095.2	5147	5300.7	5358	5443.2	5557.5	5489.3	5632.3	5558.9	5615.5	5477.5	5616.7
0	0	0	0	0	5.2487	16.615	10.788	19.697	13.222	17.284	27.929	51.421	94.332	188.86	313.39	420.31	601.88	687.41	940.78	1160	1364.4	1612.1	1858.6	2103.8	2460.8	2753.3	2926.5	3232.7	3518.9	3917.4	4208.6	4421	4776.7	5069.2	5236.4	5366.6	5667.1	5893.4	6179.4	6324	6509.5	6468.2	5766.6	6856.7	5949.2	7158	7273.8	7199.8	6645.4
0.76356	3.9831	0	0	0	0	1.9168	0	0	0	4.3801	0	9.16	7.3879	56.531	99.242	186.9	271.3	424.39	585.18	746.51	919.92	1124.2	1355.8	1612.2	1751.1	2156.8	2506.5	2788	2762.1	3035.4	3291.8	3518.7	3870	4167.5	4238.1	4584.2	4828.1	5010.1	4981.8	5175.5	5255.4	5396.3	5378.7	5397.9	5435.5	5515.5	5975.2	6134.5	6068.4
6.1727	6.8542	0	0	0	4.1563	5.7448	29.519	39.226	50.684	64.583	74.936	139.23	120.21	158.18	221.72	295.64	475.84	557.03	695.72	734.22	892.09	1095.5	1360.1	1611.4	2023.5	2305.2	2618.2	2782.7	3089.7	3407.3	3473.5	3902.3	4140.4	4515.3	4691	4878.1	5291	5321.4	5434.4	5699.5	5795.4	5849.5	6172.8	6246.7	6366.1	6499.8	6431.2	6407.8	6580.7
0	1.1275	0	0	10.916	3.6011	1.2206	2.1364	0	10.777	26.584	46.127	50.858	63.301	73.008	101.64	88.518	118.96	139.66	185.73	230.59	300.76	352.7	405.2	497.26	569.89	640.27	767.7	781.29	944.48	1013.6	1169.7	1325.3	1318.3	1503.3	1673	1819.1	1923.9	2042.2	2241.9	2198.6	2360.8	2349.5	2401.5	2459.2	2620.4	2719	2820.8	2737.6	2798.8
11.99	11.127	0	2.5599	0	0	0	0	0	0	0	0	0	0	0	0	0	16.562	42.017	80.966	100.06	149.5	182.16	252.2	278.64	313.45	375.11	432.33	461.59	568.75	666.51	769.62	933.8	1015.2	1182.5	1280.5	1425.3	1449.1	1570	1562.1	1704.2	1754.7	1746.2	1742.8	1822.4	1831.3	1822.7	1894.1	1970.1	2002.9
15.283	5.6393	0	1.5889	0.59161	0	0	0	0	0	0	0	4.9787	9.4554	22.979	60.931	101.42	162.16	219.99	296.29	353.54	449.31	496.44	653.35	618.03	742.12	835.48	1059.1	1110.1	1208.8	1255.7	1037.8	1304.2	1311.8	1533.4	1670.9	1867.6	2047.2	2129.5	2157.9	2560.6	2698.1	2594.7	2926.1	2680.3	2887.4	2966.4	2897.9	2930.2	2858.1
0	0.80206	4.3601	0	0.51833	6.3352	0	5.6015	16.701	40.567	105.75	231.9	364.45	470.79	732.29	890.91	1159.9	1329.5	1755	2095.6	2513.3	2973.4	3310.5	3676.7	4050.9	4373.3	5165.7	5610	6028.6	6218.7	6410.9	6944.6	7125.1	7139.7	7409.4	7419.4	7892.7	8115.3	7716.1	8433.7	8518.3	8746.6	9329.7	9178.8	9262.4	9518.2	9504.3	9807.2	9875.6	9832.8
0	0	0	0	0	6.3534	32.807	54.52	52.657	68.622	101.14	121.44	167.18	212.94	285.06	372.11	485.42	615.93	764.55	896.74	1052.3	1185.2	1428.3	1630.3	1865.9	2100	2385.4	2716.8	2868.4	3213.4	3466.1	3653.7	4024	4193.9	4455.5	4518.9	4724.7	5078.8	5307.9	5507	5588.9	5648.9	5724.4	5818.6	5876.3	6083	6097.9	6238.6	6220.5	6186.1
1.9225	0	0	2.2783	0	0.76865	5.829	7.8915	10.236	20.68	36.909	40.685	81.973	96.75	149.21	190.18	223.41	287.13	396.69	520.16	661.86	824.03	663.02	1094.7	1406.7	1514.3	1629.4	1841.4	1875.8	2060.1	2113.4	2313.2	2361.2	2540.8	2753	2859.9	2971.7	3175.2	3222	3331.7	3453.8	3535.1	3693.7	3741.4	3760.5	3930.2	3984.4	3952.4	4005.7	3994.1
4.3316	0	0	0	0	10.587	7.9562	0	0	6.2341	15.709	42.587	54.506	82.043	112	138.54	176.72	219.11	254.11	309.6	375.26	448.12	538.42	677.55	817.49	916	1076	1173.3	1284.7	1416.8	1522	1745.4	1841.7	1987.3	2107.1	2307.3	2406.9	2488.7	2698.8	2832.8	2922.9	2899.3	2994.5	3103.7	3158.3	3366	3305.9	3284.7	3349.2	3311.3
6.7342	0	0	0.35631	0	0	1.6793	0	0	0	0	0	14.88	45.2	69.731	117.56	137.83	229.57	288.74	353.81	270.52	445.22	474.78	400.98	611.83	647.6	720.47	569.02	874.39	827.53	990.36	871.75	895.78	927.06	1013.6	1024.4	1140.9	1121.4	1216.6	1269.6	1320.4	1318.7	1348.1	1442.5	1404.8	1364.4	1486	1488.4	1453	1447.8
0	0	0	0	2.3794	8.827	2.4174	0	0	0	0	9.0702	27.84	66.931	151.16	249.16	397.45	618.78	851.4	1148.5	1409.6	1743.5	2262.3	2863.9	3277.7	3755	4517.7	4832.2	5576.4	6146.1	6183.5	6912.1	7302.2	7443.5	7785.5	8227.5	8417.8	8505.6	8406.9	8895.5	8831.1	8939.3	9250.8	9193.9	9624.3	9638.9	9623.2	9783.6	10027	9926.4
0	0	0.30285	0	0	0	11.031	14.927	15.128	12.789	12.684	17.156	19.08	17.74	21.379	50.601	81.547	131.61	200.49	287.32	396.54	555.31	718.87	958.86	1219.7	1491.6	1686.4	1964.6	2349.2	2703.2	2924.2	3208.2	3775.6	4034.7	4330.9	4682.7	5132	5585.8	5906	6390	6484.9	6746.3	6617.2	7172.5	7225.6	7288.8	7605.9	7590.1	7663.1	7935.6
4.1458	2.6806	0	1.0429	0	0	0	1.1038	0	0	6.6455	6.9872	24.949	22.789	55.27	57.485	95.407	98.63	118.79	128.2	144.14	176.09	161.54	209.22	216.19	239.89	256.46	237.66	259.38	269.74	400.1	474.33	493.27	535.13	578.21	703.71	728.56	782.48	859.95	1003.1	1027.4	1139.7	1166.5	1202.4	1212.6	1347.3	1431.3	1462.6	1470.8	1514.1
24.649	4.5806	0	0	0	0	0	0	6.8491	7.2572	34.088	48.895	77.874	100.08	136.32	163.48	229.91	368.91	548.61	749.1	977.93	1299.9	1632.6	2033.9	2459.3	2850.3	3372.6	3923.2	4383.6	4823	5412.1	5802	6510.3	7167.7	7514.3	7959.4	8589.7	8944.2	9257.6	9749.3	10054	9831.1	10027	10111	9636.9	9956.9	10025	9811.2	10031	9876.8
2.9799	10.559	0	0.072996	0	0	3.3154	0.52886	3.9789	18.403	70.013	124.28	168.38	230.85	300.29	394.22	495.03	654.24	780.27	932.16	1102.6	1371.4	1645.8	1935.9	2345.9	2651.5	3001.3	3372.7	3499.2	3846.6	4381.4	4609.4	4854.4	5001.5	5409	5642.2	5854.5	6061.7	6244.6	6192.8	6345.2	6481.1	6609.7	6566.3	6783.4	6679.5	6741	6854.9	6978.3	7439.1
0	0	0	0	2.6646	5.6632	6.9302	4.0666	3.117	0.55705	0	0.57679	7.5454	57.341	87.042	160.17	287.72	426.29	657.57	931.44	1231.2	1653.5	2062.4	2491.2	3035.7	3526.3	4041.2	4566.1	5109.5	5463.6	5809.7	6471.4	6839	7198.1	7666.1	7956.8	8427.5	8923.9	9524.6	9706.2	10043	10294	10615	10672	11125	11304	11296	11265	11342	11628
0	3.1485	0	5.2751	5.5677	1.6387	0	0	0	0	0	3.0887	8.0512	10.287	15.78	23.077	19.065	50.304	82.154	101.65	145.28	256	370.43	492.44	473.8	520.3	713.27	935.66	1076.6	1212	1277.6	1484.1	1598	1657.8	1911.6	2075.6	2160.9	2147.6	2346.2	2457.8	2422.9	2608.5	2733.6	2917.3	3115.5	3209.9	3443	3574.7	3487.7	3916.1
10.941	7.8188	0	0	0	3.1851	0	0	0	0	0	0	0	0	0	0	0	3.9064	10.391	0.36746	22.956	71.695	119.24	223.26	291.9	385.4	537.82	654.63	819.61	945.9	1111.7	1278.1	1488.1	1643.8	1805.1	1977.9	2155.9	2239.2	2434.7	2606.1	2668.7	2809.4	2937.4	2895.6	3151.2	3260.9	3357.7	3389.1	3405.7	3443.1
0	0	3.8754	1.6363	12.074	0.92823	4.0045	14.971	10.985	39.782	34.233	49.429	87.031	123.52	177.07	233.27	268.21	315.68	384.53	482.87	576.4	702.11	866.15	927.04	1024.7	1162.1	1484.9	1526.3	1861.4	2012	1882	1897.6	2010.9	2494.4	2585.8	2743.3	2866.8	2970.6	3069.6	2956.6	3150.9	3107.4	3213.4	3178.4	3327.7	3388.3	3337.1	3421.5	3423.1	3369.1
3.5856	1.9215	0	0.61	3.5539	1.3959	0	8.4059	9.5224	14.969	6.7796	22.315	18.909	24.979	21.168	19.895	18.68	19.25	28.537	13.188	0	27.112	38.352	86.429	154.87	208.74	279.89	374.87	479.66	573.26	722.46	833.2	983.83	1105.6	1272.1	1368.2	1498	1650.2	1697.7	1800.7	1915.3	2035.6	2088.1	2180.8	2159.6	2268.6	2350.5	2380.3	2313	2384.8
16.121	3.2117	0	0	0	0.93341	0	0	0	0	0	9.507	37.092	54.979	113.27	139.85	198.48	255.12	313.72	402.3	423.62	509.01	597.81	698.18	849.54	988.29	1163.7	1308.5	1538.9	1781	2105.4	2235.8	2548.2	2942.2	3233.3	3548.2	3788.8	4179.7	4538	4923.1	5087	5219.9	5560.2	5582.5	5836	5919.5	5865.4	5893.1	6070.1	6121
0	0	0	0	1.4786	8.5599	3.3942	0	0	0	5.72	6.2095	15.103	10.263	17.865	32.512	74.34	122.82	227.82	318.17	461.62	612	811.77	1040.9	1237.5	1447.4	1731	1898.7	2056.6	2400.6	2626.4	2825	3089.3	3201	3429.9	3616	3702.4	3773	3823.9	3856	3939.6	3970.4	4107.6	4158.7	4237.4	4185.9	4220.8	4152.6	4194	4246.5
5.7866	3.774	0	3.5849	0	6.9913	0	4.7862	0	0	0	0	0	0	0	0	0	0	0	0	0	0	0	0	9.0742	27.034	53.686	113.01	201.23	231.69	299.4	393.35	485.88	582.74	699.41	889.72	972.78	1085.5	1179.7	1294.1	1402	1535.5	1655.6	1712.6	1746.1	1879.9	1868.4	1955.4	2038.5	2038.6
17.007	1.2513	0	0	0	1.3187	2.3784	0	0	0	0	0	0	0	0	0	0	12.617	70.817	137.67	203.77	320.92	485.62	622.06	747.01	925.07	1087.9	1362.6	1527.3	1733.5	2008	2083.2	2230.7	2403.5	2536.9	2697.6	2934.9	3162.6	2984.5	3219.4	3270	3769.2	3655.7	3998	4107.8	3536.7	3953.8	3921.1	4179.7	3974.8
20.233	21.089	2.3602	5.1023	0	0	0	0	0	0	0	0	0	0	0	2.9444	35.835	85.346	164.25	229.68	362.94	493.61	674.69	915.11	1186.5	1408.8	1672.1	1976.9	2279.5	2550.7	2778.9	3166.6	3464	3762.1	4087.8	4405.8	4665.6	4804	5146.8	5441.3	5450	5611.5	5689.7	5766.3	5853.5	6034.7	6092.8	6304.4	6431.2	6470.8
0	0	0	0.41667	5.7023	5.2881	5.7039	5.6191	12.594	14.778	23.22	18.514	20.558	48.852	64.435	110.82	169.9	250.77	353.99	499.31	617.1	778.78	950.79	1161.6	1332.9	1541.8	1686.2	1854.7	1981.4	2216	2404.4	2450.1	2574.3	2712.3	2824.8	3026	3137.7	3218.7	3271.5	3292.9	3316.9	3433	3432.9	3499.7	3475.2	3465	3471.6	3473.7	3550.8	3623.9
4.8812	4.9006	0	1.1764	0	0	1.8348	0	4.161	0	5.4977	10.987	3.8182	5.6532	8.7398	13.23	45.389	78.526	157.1	194.06	290.3	364.3	578.66	765.19	981.4	1203.2	1411	1598.9	1933.3	2141.9	2321.7	2573.4	2855	3022.1	3283.6	3464.7	3631	3766.7	3922.8	3956.7	4155.4	4175.6	4297	4315.3	4383	4510.7	4624	4548.2	4493.7	4585.1
0	0	0	7.7462	4.9121	1.5447	0	9.734	14.546	8.1679	20.553	21.944	25.664	41.815	57.838	100.1	156.68	196.02	260.78	325.95	374.75	490.06	599.71	720.65	816.86	852.26	859.06	988.02	1142.8	1265.7	1356.7	1386.7	1361.6	1415.4	1497.8	1558.7	1534.4	1736.2	1766.2	1796	1901.8	1915.3	1969.9	1986.3	2064.9	2004	2083.8	1987.2	1844.4	2274.6
18.311	11.029	5.3211	0	0	0	0	0	0	0	0	0	4.3994	8.8243	33.138	48.61	61.77	101.36	165.05	231.65	318.15	422.04	536.98	729.18	870.78	1037.9	1202.6	1404.6	1580.1	1776.1	1884.5	2065.5	2277.6	2511.1	2708.9	2855.8	3141.4	3309.7	3411.9	3277.9	3336.2	3476.2	3451	3526.2	3664.1	3777.2	3727.6	3861.5	3942	3996.6
9.4004	9.6227	0.014336	0	0	0	0	0	0	10.711	36.764	61.238	123.11	180.76	249.48	348.82	461.96	614.01	783.92	977.53	1149.9	1363.4	1591.4	1793.8	2008.1	2247.2	2486.5	2742.4	3118.1	3352.2	3554.3	3851.7	4132.9	4397.7	4758.6	4956.5	5163.3	5434.7	5571.5	5754.5	5884.9	5972.5	5952.6	6023.8	6199.3	6396.6	6319.8	6466.5	6434.1	6553.1
7.8384	0	0	0	0	3.6097	9.0044	0	0	8.0288	7.0991	4.5738	13.526	21.625	26.665	36.806	57.759	64.947	104.29	121.82	159.45	186.63	248.08	270.29	365.83	465.67	529.15	662.54	715.01	786.47	939.26	917.43	949.53	1100.9	1166.2	1282.5	1359.6	1445.5	1596	1683.4	1758.9	1721.3	1856.1	1931.2	1854.1	1901.9	1944.4	2025.6	1914.8	1927.5
0	0	3.0558	0	5.4608	0	0.0068313	4.9148	6.4966	0	0	0	8.2056	11.009	0	27.35	30.973	32.439	54.647	84.943	125.65	206.53	248.43	394.99	554.54	734.78	902.98	1119.1	1323.2	1606.7	1763.8	1951	2170.3	2329.5	2581.7	2735.8	2858	3018.4	3112.8	3367.8	3282.5	3517.2	3643	3777.9	3838.7	3930.8	4026.1	4019.8	3987.7	3978.8
16.487	13.187	0	4.2333	0	0	0	0	0	0	0	0	21.721	84.267	173.18	261.28	426.48	606.16	702.58	1149.2	1379.8	1738	1935.2	2279.1	2488.9	2835.6	3095.2	3387.7	3487.6	3631.3	3796.8	4232.5	4538.4	4692.8	5038.4	5266.4	5495.8	5765.2	5936.2	6048.2	6346.3	6559.4	6517.1	6604.3	6784.8	6795.8	6905.1	6868.8	6947.4	7043
0	0	0	9.1674	4.6081	15.207	7.6566	24.806	19.273	19.245	15.528	27.531	26.481	55.802	84.673	142.44	208.76	252.34	318.87	422.33	558.45	655.39	790.98	955.01	1047.9	1269.4	1432.7	1608.7	1900.6	2029.5	2158.6	2252.6	2372.8	2671.8	3035.7	3261.9	3292.7	3729.3	3646	3916.3	4229.4	4087.1	4357.3	4701.7	4365.1	4583.9	4572	4823.2	4861.2	4981.3
0	0	0	0	0.68667	4.7163	13.7	19.121	28.118	38.958	50.867	62.437	66.789	78.302	108.35	107.91	135.65	149.59	156.12	172.89	180.93	223.53	248.13	335.59	433.44	536.37	705.11	857.82	1113.4	1327.8	1618.9	1834.2	2023.3	2283.2	2499.5	2904.8	3047.4	3158.6	3488.4	3694.6	3781.5	3957.8	4166.9	4082.9	4176	4243.4	4280.3	4407.7	4356.1	4395.7
2.5516	0	0	1.4902	6.9883	12.435	0.075348	0	1.5883	0	0	15.824	35.825	56.803	98.641	154.67	244.25	331.04	440.75	567.71	630.96	802.51	855.43	981.83	1026.7	1121	1211.8	1301.6	1343.5	1405.7	1488	1562.6	1606	1741.5	1738.1	1857.4	1908.1	1898.2	1977.7	2018.7	2095.5	2165.8	2139.3	2262.3	2281.4	2297.7	2349.7	2281.3	2252	2385.5
6.7905	0	0	0	0.26388	7.7135	0	2.2716	2.7615	5.6143	2.6122	0	0	0	0	0	0	5.3019	71.755	135.95	224.83	325.47	470.71	614.74	721.68	933.86	1036.9	1267.6	1342	1586.8	1653.6	1879.6	2019.8	2138.1	2311.3	2455.9	2493.9	2534.8	2730.4	2817	2828	2974.8	3113.9	3133.1	3188.5	3244.4	3272.9	3335.8	3306.7	3286.6
2.6202	0	0	1.6405	0	10.045	3.2965	0.34527	0	0	0	0	3.1869	33.533	62.877	114.77	199.75	299.57	368.35	477.51	615.82	764.55	912.03	1069.6	1147.8	1275.2	1359.2	1467.3	1669.1	1809.3	1901.7	1942.9	2086	2199.2	2403.2	2561.3	2666.3	2636.3	2680.5	2843.4	2756.2	2857.7	2930.7	3017	3012.5	2883.9	2970	3022.1	3118.7	3006.4
1.2021	0.47919	0	2.8546	7.8732	0	0	0	0	9.7534	43.254	154.52	300.81	536.14	837.15	1164.4	1542.4	2008.2	2538.6	3013.7	3645.3	4287.4	4864.1	5504	6097.1	6522.2	7268.3	7878.9	8616.1	8867.3	9545.2	10206	10737	11039	11772	11913	12489	12819	13113	13394	14094	14054	13970	14366	14267	14677	14551	14447	14493	15002
15.733	26.379	6.9349	0	0	0	0	0	0	0	0	0	0	0	0	0	0	0	0	0	0	0	0	7.3469	26.619	25.61	16.889	9.7038	42.519	28.47	42.67	85.946	136.65	235.8	394.94	468.79	596.85	715.57	858.71	971.43	1091	1254.4	1291.3	1302.3	1437.1	1568.7	1594.3	1662.3	1753.3	1861.5
10.064	13.146	0	0	0	0	0	0.82731	0	0	8.61	17.167	72.361	147.08	249.3	383.86	568.96	731.79	934.37	1273.7	1441.7	1761.6	2141.6	2264	2754.2	3199.7	3305.9	3796.6	4075.7	4438.2	4873.7	5252.7	5556.5	5969.6	6408.5	6727.9	7016.1	7324.2	7743.2	8006.8	8347.2	8502.8	8605.6	8726.5	8998	9248.4	9552.2	9563.6	9557	9832.5
11.619	4.7625	0	0	0	3.4059	0	0	0	0	0	0	0	0	0	0	6.9933	45.029	122.75	218.55	318.54	453.79	663.56	807.83	969.05	1125.8	1235.7	1397.6	1594	1705.7	1518.5	1822.3	2061.7	2173.2	2260.9	2490	2454.3	2513.6	2631.4	2755.3	2869.7	2988.9	3086.9	3090.1	3194.8	3005.3	3376.9	3271.5	3248.9	3254.3
2.5245	0	0	0	0	5.6233	8.9042	8.7883	5.7435	0	5.2629	9.2346	14.836	20.869	32.24	33.343	54.549	67.724	78.67	85.398	124.73	191.53	276.78	357.01	442.25	508.24	641.19	735.43	756.74	875.8	957.49	1220.6	1391.2	1599.4	1744.3	1921.4	2163	2341	2531.5	2594.3	2641.1	2728.6	2905	2910.5	3059.5	3196.6	3355.9	3195.3	3308.1	3333
16.417	0.57847	0	0	0	2.4605	0	5.3863	0	17.232	18.466	33.542	46.894	135.31	153.86	249.92	380.43	471.73	592.92	720.21	1276.2	1020.7	1522.6	1778.3	2066.1	1778.4	2046	2580.5	2488.6	2828	3071.4	3243.9	3450.2	3748.7	3789.5	3760.3	3843.3	4401.7	4572.2	4786.6	5112.8	5220.9	5310.7	5399.6	5545.5	5667.7	5818.1	5744.1	5988	5932.2
3.7346	5.2457	0	0	3.9913	0	0.59219	0	0	1.4561	3.7669	5.7843	15.108	26.607	39.906	35.889	43.896	62.878	113.9	139.59	187.03	261.76	344.24	415.86	506.53	555.12	594.87	731.26	734.53	865.51	996.37	1249.7	1413.7	1541.1	1771.6	1877.3	1969.1	2059.1	2169.1	2381.6	2486.4	2687.3	2803	2863.4	3088.6	3266.7	3056.7	3102.7	3075.8	3178.1
33.544	6.1896	0	0	0	0	0	0	0	0	0	0	0	0	0	0	0	0	0	0	0	0	0	0	0	0	0	0	82.152	165.92	234.67	371.95	539.69	667.62	877.66	994.54	1288.6	1489.5	1667.5	1735.8	1915.5	2153.1	2594.3	2936.7	3375.9	4185.5	4306.1	4299	4246.2	4292.7
0	0	0	8.6059	4.5024	0	1.3185	0	0	0	0	0.17627	10.072	2.8894	6.5268	8.3579	20.164	38.773	43.593	73.11	125.43	202.66	284.14	365.56	467.13	587.95	707.31	831.2	947.39	1089	1156.3	1338.6	1457	1650.6	1828.7	2073.9	2213.2	2359.7	2547.3	2777.6	2958.1	3122.8	3236.7	3326.4	3591.1	3678.9	3731.2	3737.5	3677.6	3883
0	0	0	0	3.3713	9.5893	9.4022	11.896	0.66646	4.5044	6.5373	5.8526	29.477	40.145	74.495	106.23	142.95	180.9	223.78	297.59	341.77	446.47	547.16	685.51	861.08	1016.4	1236.4	1373.7	1597.4	1819.6	1978.4	2209.5	2432.1	2704.4	2340.4	2525.6	2666	2832.8	2920	2963.3	3074.7	3134.8	3309.8	3397	3556.9	3500.7	3564.2	3632.1	3694.8	3703
2.5081	0	0	2.0153	2.8735	4.1404	11.415	7.7574	5.6013	0.73089	6.1485	14.367	19.758	24.739	40.335	81.676	157.56	264.37	412.6	603.35	779.37	971.44	1197	1479.1	1746.7	1957.4	2161.7	2400.6	2667.1	2979.2	3253.8	3624.5	3692.3	3969	4279.4	4428.7	4892.1	4696.5	5109.9	5109.6	5448.6	5735.7	5836.5	5939.3	5985.6	5968.4	6173.9	6228.8	6133.8	6288.3
12.462	0.28405	0	2.236	0	0.064665	0	29.575	82.081	189.14	376.6	548.38	742.82	1037.9	1236.7	1565.3	1749.3	1994.7	2071	2410.6	2651.8	2930.9	3009.1	3221.9	3553.1	3832.6	4118.5	4425	4801.2	5033	5366.9	5544.5	6204.4	6477.1	6777.9	6792.7	6768	7530.7	8015.2	8236.1	8622.7	8687.7	8712.3	9124.9	9322.4	9490.4	9623	9748	9615.9	9722.9
3.3091	3.8497	0	0.086555	0	0.072845	0.9744	0	0	0	0	0	0	0	0	0.39762	6.1736	0	17.128	61.677	100.15	175.47	284.15	415.71	476.33	606.81	771.04	974.3	1173.6	1392.9	1643.5	1853.6	2191.3	2155.3	2467	2265.6	2999.9	2720.5	2637.9	3056.2	3596.4	3921.7	3598.4	3537.3	3625.2	3463.7	4353.4	4296.3	4326.9	4193.7
16.582	8.8898	0	0	0	0	0	0	0	0	4.0196	7.1771	16.949	16.154	25.986	44.857	48.502	75.554	90.375	128.55	174.56	219.36	263.84	357.2	434.85	605.63	716.75	899.78	1039.6	1311.5	1447.6	1675.3	1869.5	2102.1	2360.7	2607	2852.4	3028.3	3193.2	3361	3590.5	3745.6	4009	4243.3	4480.6	4646.5	4622.5	4685.7	4805.8	4752.9
0	10.017	0	0	0	0	2.4049	2.4539	0	1.8101	4.1399	0.39477	5.2492	3.1351	10.492	7.7861	40.062	40.21	100.76	141.31	180.52	222.82	270.31	372.1	452.01	526.35	628.82	697.79	801.89	913.3	1025.8	1195.6	1279.9	1365.4	1525.2	1710.4	1718.4	1828	1869.7	1949.1	1946.7	2056.2	2318.6	2255.6	2294.1	2393.9	2356.2	2339	2448.7	2419.7
0.34003	0.32879	0	0	3.614	3.7277	0	3.6903	0.18168	16.433	39.453	79.187	137.23	190.85	224.04	301.4	332.09	402.64	487.34	510.33	569.83	625.03	715.83	788.64	867.68	960.95	1131.8	1234.7	1278	1471	1498.2	1673.2	1769.9	1840	1907.6	2101.3	2288.9	2374.8	2354.5	2464.4	2632.7	2861.1	2779	2767.8	2798.5	2937	3123.9	2942.6	2911.1	3004.4
2.3071	0	0	5.3452	3.1455	1.6326	0	0	0	4.4235	10.702	5.744	37.382	56.741	99.94	195.04	306.04	453.09	609.8	820.87	1027.8	1278.6	1516.7	1873.2	2075.4	2302.5	3142.9	3560.6	3948.1	4277.5	4700.4	4620.3	5063.8	5499.4	5893.8	6081.3	6566.2	6744.3	7054.5	7229.1	7616.3	7842.1	8119.8	8257.1	8420.4	8702.5	8802.1	8757.4	8919.8	8987.5
0	0	0	3.1143	5.3299	5.1991	8.347	2.2598	9.4109	9.206	12.302	7.3576	14.074	14.696	5.7053	20.166	28.715	41.099	61.596	86.207	138.31	190.13	255.9	340.02	435.32	564.62	699.71	797.1	923.93	1062.5	1201.3	1337	1562.4	1702.5	1869.3	2115.1	2241.1	2360.3	2553.2	2706	2794.8	2945.4	3068.6	3119.5	3185	3196.1	3327.8	3353.4	3381.1	3451.1
0	0.75498	0	4.197	4.9839	0	0	7.3832	24.581	16.537	34.294	65.381	92.372	121.79	161.56	198.87	210.05	257.12	292.67	351.44	430.35	537.91	661.29	778.42	930.58	1157.8	1360.6	1632.6	1937.7	2300.6	2642.1	2992.9	3409	3818.5	4207.6	4584	5021.3	5399.3	5789.2	6131.3	6390.4	6836.4	7119	7416.9	7551.4	7754.9	7940	7905.8	7973	7926.7
18.211	3.2256	0	0	0	0	0	0	0	0	0	0	0	0	0.038182	38.181	72.969	110.92	151.3	197.81	270.06	352.14	382.06	489.68	561.92	649.59	691.98	783.74	835.67	933.06	983.18	1031.7	1036.4	1135	1208.5	1224.7	1297.9	1321.9	1410.9	1185.9	1233.2	1178.9	1249.4	1307.2	1323.3	1341.1	1357.7	1330.4	1410.7	1414.1
12.921	0	0	0	0	0.35311	1.2655	0	5.3299	0.050918	1.8366	0	0	0	13.742	67.307	114.33	168.62	219.41	274.69	347.76	456.23	528.21	573.16	687.88	797.04	882.27	1027.5	1211	1200.7	1298.9	1419.5	1509.5	1515.4	1660.7	1887.9	1839	1895.8	1904.4	1995.4	1925.1	1972.8	2130.9	2167.7	2310.6	2205.5	2256.2	2284.9	2363.9	2302.2
4.3487	6.4128	2.4743	0	0	0	0	3.3357	3.9995	11.103	14.754	11.84	10.335	9.3252	17.566	18.812	6.5256	12.43	18.741	0	5.3697	14.991	10.898	39.171	54.392	95.839	126.48	155.86	188.35	214.52	271.52	364.94	406.8	457.07	517.1	576.82	647.43	720.35	823.74	910.05	962.2	1036	1013.9	1096.8	1157	1171.9	1192.7	1203.5	1294.1	1338.8
0	0	0	0	8.3364	9.0366	11.541	31.483	18.496	23.443	46.415	114.8	201.03	240.49	331.26	425.44	541.22	643.96	716.99	789.24	873	959.28	1072.1	1050.6	1162	1237.6	1375.3	1514.1	1749.5	2062	2012.2	2394.3	2722.3	2870.4	3135	3387	3406.4	3751.9	3744.8	4179.2	4044.3	4452	4554.5	4791.1	4930.6	4927.6	5146.1	5202.5	5164.8	5223.6
23.307	2.0352	0	0	0	0	0	0	0	0	0	0	0	0	0	41.319	64.097	148.92	257.14	392.91	505.37	698.2	831.93	949.62	1313.6	1443.3	1584.6	1874.9	2319.1	2530.1	2709	2777.2	2994.5	3278.4	3475.4	3599	3742.9	3931.5	3949.1	4106.2	4471.9	4263.5	4931.2	4517.3	4666.1	4609.1	4708.3	5178.8	4813.5	4855.5
0	6.5087	2.5939	0.14258	0	0	3.3596	0	0	0	0	0	3.4385	18.719	40.393	68.046	102.75	159.3	242.21	318.99	381.85	445.76	562.26	650.18	770.43	886.78	993.16	1138	1295.1	1506.4	1629.2	1762.4	1996.3	2422.4	2499	2585.7	2958	2945.3	3403.5	3425.8	3676.5	3902.2	3941.9	4116.8	4200.4	4327.5	4384.7	4396.1	4409.7	4627.2
15.98	12.246	7.2407	0.44727	0	0	0	0	0	0	0	0	0	0	0	0	0	0	0	0	0	0	0	9.5311	29.724	64.511	105.48	138.02	195.15	265.46	289.63	420.31	527.58	658.21	779.19	851.17	960.35	1025.3	1180.2	1199.3	1327.3	1413	1415	1455.1	1514.6	1423.3	1552.6	1680.1	1731.9	1794.7
4.0907	1.2368	0	3.0035	0	7.2804	0	6.644	0	0	13.572	43.094	64.974	127.01	166.91	238.89	270.85	379.89	474.02	558.9	597.64	743.87	835.59	1012.2	1253.1	1040.6	1358.9	1498	1491.5	1743.9	1465.3	1941.7	1907	2253	2357.5	2361.8	2327.5	2437	2649.6	2780.2	2564.6	2979.7	2824.7	2990.3	3026	3098.3	3227.7	3199.4	3231.7	3218.7
0	0	0	0	0	3.3955	14.67	49.721	99.7	202.52	349.34	447.91	632.84	830.69	989.19	1250.3	1538.9	2280.5	2682.8	2986.6	3487.6	3252.3	4208.2	4528.9	4973.4	5326.7	5756.2	6066	6468.4	6698.3	7306.5	7430.1	7906.8	8197.2	8585.1	9179.9	9098.2	9564.3	9763.1	9923.4	10084	10342	10550	10573	10856	10945	11011	10941	10911	11069
8.0189	3.8556	0	0	0	1.4887	0	0	0	0	0	0	3.7705	0	0	0	0	0	0	0	0	0	0	0	0	0	0	0	0	6.6835	73.586	107.16	215.83	260.08	398.93	516.54	687.43	785.99	894.79	1046.2	1170.2	1310.5	1450.7	1526.8	1692.1	1668.5	1832.6	1845.9	1921.3	1929.3
0	2.5287	0	3.2708	0.39458	9.8091	4.5641	15.745	4.6677	10.893	20.372	21.624	35.641	59.843	70.924	91.906	130.09	125.62	159.55	213.54	299.02	407.61	532.7	664.87	818.06	959.35	1170.1	1414.5	1636.1	1832.3	2044.8	2197.2	2396.5	2614.9	2896.4	3092.1	3190.2	3516.9	3739.1	3938	4023.3	4093.9	4154.6	4227.6	4476.2	4498.9	4667.5	4783.3	4833.1	4934.7
12.278	7.8524	0	0	1.4021	0	0	5.8673	11.029	0	16.038	31.105	68.205	121.6	187.2	258.53	395.04	581.03	748.42	941.9	1219.6	1438.4	1795.1	2018.3	2606.2	3004.3	3238.3	3914.3	4256.1	4630.4	4908.4	5307.4	5756.5	5974.1	6269.2	6648.7	6794	7059.9	7121	7111.9	7437.2	7527.3	7680.4	7681.1	7839	7667	7747	7886	7871.5	7849.4
4.8754	3.1371	4.9497	0	0	0	0.44321	0	0	2.3387	2.832	0	0	3.3927	5.6098	24.491	69.299	121.08	217.63	239.65	295.43	408.69	502.71	610.7	733.29	836.34	933.99	1063	1203.1	1417.5	1565.1	1851.2	2008.9	2144.9	2381.9	2527.9	2674.1	2925.3	3052.3	3169.5	3339	3449.1	3508.2	3616.5	3758.9	3901.2	3996.4	4029.5	4036.8	4050.6
0.75244	2.8123	7.635	0	1.7473	0	4.2491	19.662	11.92	32.104	103.62	152.06	170.96	271.38	367.37	538.46	714.27	923.52	1080.4	1350	1417.2	1659.1	1858.7	2221.9	2534.7	2732	3136.6	3455.2	4053.6	4155.2	4210.1	4743	5226.7	5424.4	5572.1	5793.5	6112.8	6394.7	6461	6847.7	7077.7	7037	7047.4	7269.3	7526.6	7720.8	7875.4	7841.7	7918.4	8192.5
22.315	0	0	0.40137	0	0	0	0	0	0	0	24.758	47.75	85.335	162.45	261.87	463.71	695.23	971.69	1266.3	1698.8	2086.2	2540.3	3161.6	3709.7	4183.6	4710.8	5407.5	5739.4	6313.2	6967.5	7274.6	8049.8	8555.9	8940.9	10202	10994	11082	12047	12687	11428	11771	11609	12124	12090	12442	12482	12468	12596	12766
0	0	0	0	0.35289	17.328	17.26	86.119	161.02	315.13	505.78	679.42	922.62	1221.2	1426.9	1683.4	2060.4	2549.9	2802.8	3161.1	3514.1	3935.5	4481	4688.3	5445.7	5887.7	6329.7	6787.3	7217.8	7538.3	8082	8997.4	8862.7	9967.1	9876.1	10391	11606	12034	12377	12051	12993	12570	12672	13026	13189	13267	13351	13724	13769	12393
17.831	2.1901	0	0	0	3.9447	0	0	0	0	0	0	0	0	0	0	0	0	0	0	0	0	6.1818	14.086	66.398	117.09	183.39	239.18	304.74	364.55	423.13	463.21	539.53	590.69	655.11	726.7	796.95	811.63	852.48	928.23	954.86	950.16	1066.5	1111.6	1076.6	1059.4	1080.4	1145.9	1191.1	1170
0.67887	1.5025	0	0	0	8.866	1.2724	0	0	0.62711	0	9.214	27.169	24.316	56.702	66.93	109.63	151.16	187.48	250.08	307.66	368.68	438.99	531.43	620.31	731.37	828.25	919.67	991.71	1114.1	1206.7	1281.1	1319.2	1403.5	1432.8	1486.7	1563.6	1438.3	1562.3	1466.2	1768.6	1872	1786.9	1715.8	1679.6	1778.7	1835.2	1727.1	1949.7	1927
0	0	0	0	1.5535	3.3644	6.7046	4.4402	13.541	13.279	17.42	23.4	41.336	41.167	47.239	67.505	81.767	87.857	98.627	113.27	121.93	143.89	167.89	216.66	242.19	292.82	316.81	364.34	408.18	449.56	497.22	552.31	644.83	693.54	757.94	807.14	859.21	911.99	963.9	1057.6	1063.9	1132.4	1219.6	1230.5	1271.1	1274.8	1305.9	1348	1308.1	1399
0	0	0	4.69	0	12.464	14.578	13.003	14.448	3.16	0	1.2633	19.427	32.633	101.55	88.873	162.59	219.9	301.82	371.44	562.84	649.45	868.22	1018.4	1214	1388.6	1470.4	1644.7	1858	2074.3	2484.4	2751	3037.5	3280.5	3556.8	3959.3	4084.5	4381.2	4554.3	4811.5	4930.6	5015.8	5219.7	5278.4	5278	5530.6	5681.8	5708	5770.1	5990
25.27	9.1165	0	0	0	0	0	0	0	0	0	0	0	0	9.9982	39.301	81.727	126.03	174.53	198.96	249.96	362.54	410.56	553.12	712.64	904.43	1100	1291.3	1405.4	1588	1937.4	2187.6	2337.9	2469	2592.3	3103.8	3204.2	3640.2	3986.5	4310.7	4439.9	4670.3	5017.6	5149.1	5269.2	5510.3	5683.1	5907.3	5988.8	6077.6
0	0	0	2.0099	6.4409	14.358	15.136	33.327	40.111	37.966	48.593	51.382	53.849	41.508	46.355	52.302	71.218	118.79	187.23	289.64	391.95	525.23	663.65	803.3	917.4	1051.1	1220	1356.7	1544.5	1673.2	1891.6	2044.8	2100.9	2312.1	2454.8	2547.7	2721.8	2842.4	2939.2	2979.5	3037	3185.9	3211	3264.6	3274.8	3424.4	3504.6	3413.1	3540.3	3581.9
7.791	1.5194	0	0	0	2.4472	0	0	0	0	0	0	0	0	0	0	0	0	0	0	0	0	38.436	122.39	225.13	322.95	410.53	561.86	734.81	853.94	1025.4	1229.3	1472.1	1647	1998.9	2200.1	2568.8	2719.5	3240.6	3573.8	3630.6	3905.9	3816.7	4061.1	4079.1	4450.9	4586.1	4579.9	4763.5	4902
0	10.265	0	0	0	8.8025	8.0357	2.2929	0	0	5.3791	4.1228	11.015	14.451	4.4141	24.091	30.127	62.698	89.696	173.04	264.28	396.54	597.5	761.16	1055	1254.4	1539.3	1831.3	1995.3	2245.1	2320.1	2576.9	2658.9	2813.7	2985.8	3184.1	3411	3514.9	3738.9	3981	3960.7	4172.5	4260.7	4386	4608.4	4642.7	4852.1	4838.8	4843.5	4984.1
14.954	0	0	0	0	4.3489	9.1209	1.4951	6.7133	14.293	5.3399	4.1676	0	0	0	1.2396	0	0	6.958	10.814	46.92	56.424	110.55	179.13	252.29	338.76	444.11	581.31	690.57	855.62	996.62	1134.7	1276.1	1511.6	1732.1	1922.4	2156.5	2358.7	2556.3	2750.2	2968.4	3033.1	3161.8	3385.9	3481.5	3524	3690.1	3725.1	3775	3886.7
13.687	4.2354	0	4.0347	0	0	0	0	0	0	23.049	76.183	173.27	339.48	510.74	733.6	1049.2	1368.4	1786.3	2196.6	2644.4	3064.2	3460	3888.8	4400.2	4976.3	5190.9	5703.4	6276.3	6768.3	7213.5	7639.3	7767.6	8180.4	8413.8	8710.3	9178.5	9327.8	9639.8	9976	10027	10405	10362	10806	11153	10887	10841	11267	10982	11085
0	0	0	0	3.0709	8.1184	15.689	1.8851	1.3502	4.9229	29.621	58.207	82.986	122.81	166.87	205.2	271.52	351.46	422.64	499.52	605.09	709.11	853.09	1038.5	1183.7	1379.5	1611	1811	2020.5	2330.1	2505.6	2780.8	3064.8	3414.7	3568.2	3988.6	4236.8	4297.2	4688.1	4925.4	5201.2	5287.2	5432.7	5523.9	5722.5	5864.1	5950.6	5941	6036.4	6071.5
12.727	8.9215	0	0	0	0	0	0	0	2.0594	6.8138	6.101	11.786	4.3173	0	0	0	0	0	18.045	25.157	53.773	95.109	124.34	196.49	262.16	324.13	446.38	548.01	703.02	732.93	777.12	896.28	1054.9	1186.3	1192	1253.9	1375.3	1537.5	1626.1	1665.1	1682.3	1653.7	1730.5	1853.8	1970.8	2059.3	2102.1	2112	2086.5
19.088	18.088	5.4425	0	0	0	0	0	0	0	0	0	25.795	81.441	143.52	261.97	401.32	558.3	774.17	996.3	1225.6	1453.7	1811.5	2213.3	2426.8	2669.4	3048.5	3389.6	3810.9	4169.7	4752.3	5099.7	5415.6	5746.9	6156.4	6392.6	6715.9	7174.7	7301	7674	8039.3	8365.9	8500.4	8602.7	8789.5	9164.2	9340.5	9235.2	9289.6	9259.4
10.383	5.066	0	0	0	3.2347	0	0	0	0	0	0	0	0	0	0	0	0	0	0	0	0	0	0	0	0	27.863	52.175	63.498	130.85	171.43	211.34	308.71	387.11	394.72	502.44	546.42	582.68	674.65	769.46	749.7	819.46	890.25	921.77	985.05	1075.7	1123.8	1097	1122.7	1096.1
22.45	5.0711	0	0	0	0	0	21.872	68.481	131.93	236.91	356.27	504.01	665.8	866.73	927.46	1314.8	1720.8	2101.7	2185.1	2986.7	3365.3	3880.7	4105.4	4227.3	4961.3	5102.2	5548.4	6093	6543.8	6718.1	7659.1	8072.6	8393	8834	9238.2	9534.1	9793.5	10139	10487	10657	11059	11299	11429	11437	11447	11394	11589	11739	11946
21.395	4.5392	0	0	0	0	0	0	0	0	0	0	0	0	0	0	0	4.1149	1.5358	8.0679	16.002	13.72	30.637	83.54	133.76	229.67	289.74	434.15	551.17	714.89	860.37	1018.4	1205.6	1460.6	1708.7	1940.8	2126.7	2406.8	2459.4	2589.6	2819.9	2864.8	3044.6	3125.4	3202.3	3285.7	3367.3	3428.6	3537.1	3532.2
0.76389	0.5449	0	5.8923	4.8199	0	0	15.63	3.3681	17.069	7.0854	15.286	40.999	50.506	88.203	105.41	146.71	174.48	228.83	301.51	332.77	405.93	563.94	752.13	938.39	1136	1274.7	1590.8	1822	2034.1	2275	2417.5	2564.7	2893.6	3192.3	3352.5	3544.7	3340.6	3411.6	3828.5	3819.1	3828.6	3927.9	3886.9	4004.3	4144.5	4361.9	4313.9	4332	4356.6
4.8646	6.5188	0	3.3057	0	0	0	0	0	0	0	0	0	0	0	0	12.467	33.784	94.036	149.17	218.31	344.4	471.27	630.46	814.56	1012.5	1368.2	1521.5	1848.3	2139.4	2330.6	2627.3	2382.8	2673.1	3505.1	3802.6	4168.3	4516.6	4783.8	5239	5459.2	5792.7	5971.2	6303.8	6497.3	6705.7	6902.7	7001.7	7101.4	7091.1
13.997	25.22	2.9302	4.567	0	0	0	1.4021	23.287	109.75	198.24	336.88	539.54	804.29	1047.3	1438.5	1846.7	2221	2690	3134.7	3784.8	4264.7	4880.9	5413.2	6093.5	6304.7	6824.7	7312.4	7784.1	8414.4	9018	9982.4	10370	10715	11301	11677	12255	12677	13398	13792	14046	14177	14332	14400	14846	15094	15204	15574	15312	15313
0	0	0	1.23	3.9223	5.9196	18.712	26.146	43.318	42.893	47.807	40.16	27.713	32.077	35.328	52.116	70.708	104.5	151.14	210.9	311.85	461.6	613.81	816.93	1035.3	1292.3	1657.5	1909.2	2206.8	2567.6	2940	3235.8	3641.2	4076.6	4643.4	5052.8	5257.7	5507	5858.1	6100.8	6355.8	6608.1	6827.9	7027.4	7242.4	7213.9	7420.9	7475.2	7710	7687.9
0	0	0	0	2.5716	8.5298	9.1681	11.829	18.84	17.933	29.205	49.406	89.252	130.39	181.78	224.52	282.4	362.94	396.93	462.87	528.89	604.28	659.88	672.84	796.71	926.07	968.78	1059.6	1124.4	1279.1	1340.6	1461.2	1528.1	1646.5	1710.4	1846.3	1815.1	1893.4	1988.8	2065.9	2128.4	2132.5	2226	2183.6	2201.4	2297.9	2277.7	2264.2	2158.9	2237.3
3.7295	0	0.65571	0	0	16.683	0	12.931	0	0	0	16.996	16.243	33.973	83.229	130.73	186.51	197.61	248.29	301.9	408.91	413.61	488.41	538.07	626.04	715.85	796.16	990.63	1002.7	1206.1	1291.1	1392.7	1448.3	1499.8	1719.3	1758.2	1928.2	2108.8	2375.1	2493.5	2676.4	2856	2906.6	3013.4	3037.8	3271.5	3324.4	3194.4	3329.5	3387.8
14.319	12.532	7.6305	0.66041	0	0	0	0	0	0	0	0	0	0	0	0	0	0	0	22.499	33.197	86.308	129.6	233.22	336.9	480.56	625.78	825.85	1064.6	1291.7	1477.6	1768.3	2037.3	2273.3	2644	2844.3	3042.8	3315.6	3482.7	3628.4	3829.3	4161.9	4329.7	4345.3	4659.6	4765.6	4812.3	4907.7	4908.7	4991.2
0	0.27625	0.7419	0	4.2592	6.7234	0	8.8155	5.3406	8.7189	10.409	13.317	36.65	82.827	129.81	216.54	309.21	456.03	565.43	687.9	865.26	1057	1246.4	1422.6	1641.8	1813.4	1974.1	2180.4	2475.7	2639.1	2825.9	3057.6	3256	3548.1	3693.3	4039.3	4010.3	4182.1	4316.1	4428.8	4484	4551.3	4733.3	4893.5	5022.2	5028.7	5050.2	5109	5090.6	5003.7
6.8465	0	0	0	0	4.6587	6.4857	0.2302	4.2788	5.3666	0	2.0468	0	0	0	0	0	0	0	0	10.184	41.655	79.287	141.05	239.82	353.33	439.16	652.04	775.29	1012.1	1263.5	1400.8	1633.1	1907.6	2141.5	2375.4	2731.7	2870.5	3222.6	3426.1	3642.9	3962.2	4056	4392.5	4548.3	4601.9	4780	4899	4905.1	5132.3
6.1341	6.735	0	1.7587	0	0	0	0	6.0704	9.1697	24.716	38.624	58.596	75.506	95.058	117.53	159.14	236.73	319.02	441.23	569.41	712.02	881.4	1042.5	1231.8	1447	1632.4	1820.6	1954.1	2178.9	2372.2	2529.7	2641.7	2820.1	3007.7	3178.5	3293	3378	3562.1	3753.6	3792.7	3849.5	3966.5	4037.9	4136.8	4181.4	4195.7	4151.5	4150.6	4148.7
9.2061	7.7686	0	2.121	1.885	0	0	0.54054	0	0	0	0	2.2272	9.2919	5.3344	17.789	41.114	72.552	142.41	216.05	320.02	407.11	529.21	617.61	687.65	1079.7	920.01	1181.5	1271.4	1367.1	1521.5	1653.3	1730.9	1855.7	1951.1	1968.8	1947	1981.8	2139.9	2241.6	2246.3	2217.8	2186.5	2119.6	2365.4	2398.4	2453.3	2567.3	2483.2	2525.2
0	0	0	6.9159	2.0754	3.9086	7.2359	9.0576	13.726	6.2331	20.713	20.536	14.374	9.1756	6.1525	0	0	0	0	10.513	57.879	138.85	223.24	325.22	459.21	542.85	657.97	817.19	1000.7	1191.3	1305.7	1517.8	1631.4	1770.6	1782.3	1936.3	2059.4	2109.7	2272.2	2351.3	2473.3	2466.3	2505.7	2582.7	2631.5	2659.7	2671.5	2601.4	2655.8	2668
8.295	11.528	1.426	0	0	0	0	0	4.3399	0	0.43429	0	0	0	0	10.483	4.8261	52.281	94.317	149.57	224.48	282.14	384.63	466.55	667.26	741.59	914.18	1100.7	1340.3	1490.3	1646.6	1800.8	1956.9	2052	2291.4	2495.4	2537.5	2709.4	2829.1	2982.9	3155.7	3267.8	3138.4	3108.6	3670.5	3707.8	3763	3938.8	3631.2	3632.3
1.013	1.156	0	1.0868	0	11.32	0	6.4351	12.5	15.461	19.791	13.491	8.7468	9.228	0	0	0	0	0	0	0	0	0	22.345	14.02	41.925	59.933	79.791	204.39	188.09	238.95	299.12	332.58	375.72	443.56	535.56	562.85	581.69	598.64	649.07	685.52	766.85	805.52	841.44	848.52	876.83	903.93	948.52	926.12	918.13
0	0	0	0	7.7964	10.604	13.22	23.126	26.175	29.318	45.965	34.758	67.463	112.16	178.75	309.38	494.45	647.8	864.03	1163.8	1301.2	1746.8	1780.5	2288.3	2626.8	2829.4	3007.1	3265.4	3632.2	4461.4	4915.5	5223.3	5727.3	6150.7	6624.3	7295.7	7689.6	8194	8587.8	8994.2	9325.5	9496.9	9664.2	10026	10197	10191	10408	10206	10272	10515
5.9422	0	0	0	0	7.5713	5.2426	17.256	8.6256	18.03	36.195	71.796	113.33	171.2	238.3	324.78	481.07	638.18	878.38	1186.5	1470.2	1868	2308.3	2797.1	3125.9	3255.1	3855.7	4221.2	4546	4561.3	5226.4	5897.3	6393.3	6935.1	7418.5	7528.7	8090.3	8345.1	8512.2	8907	9213.9	8900.7	9208.1	9679.9	9610.3	10081	10445	9741.4	10053	10347
18.584	10.515	4.3687	0	0	0	0	0	0	0	0	0	0	0	3.6679	66.159	77.292	78.821	56.918	109.77	137.62	193.34	255.68	251.45	401.68	465.3	565.16	619.6	710.95	799.93	894.97	1020.4	1063.4	1161.6	1195.4	1304.1	1360.3	1404.1	1447.4	1501	1533	1580.6	1539.4	1602	1700	1742.2	1787.9	1763.1	1834.9	1877.8
0	0	0	0	3.3539	6.4253	13.016	2.603	0	0	2.8814	5.6212	9.7303	7.2232	7.5669	15.481	41.077	67.08	110.69	159.23	235.1	340.54	457.35	557.91	714.85	795.34	857.69	1000.4	1134	1269.6	1392.6	1430	1577	1740.1	1985.1	2242.1	2354	2440.6	2660.9	2688.6	2823.9	2920.9	3044.9	3160	2978.5	3247.6	3351.5	3396.6	3371.1	3455.4
0	0	0	6.6613	4.7064	3.2678	6.346	0.54619	12.415	10.337	27.789	47.494	70.016	110.95	193.84	275.13	373.51	486.75	637.22	756.58	969.45	1173.8	1318.6	1602.9	1820	2045.9	2277.5	2507.8	2859.6	3102.1	3439.8	3693.9	3950.3	4130.8	4347.4	4624.1	5009.4	4963.9	5396.2	5508.6	5649.3	5814.2	5784.7	5938	6126.3	6275.2	6371.4	6329.6	6342.1	6382.2
0	0	0	0	10.005	18.017	19.075	27.828	25.39	31.39	39.09	42.97	50.265	43.266	54.386	41.412	69.06	89.634	134.24	181.74	262.38	380.82	549.92	699.53	921.39	1150.1	1462.5	1672.2	1947.2	2190.9	2341.7	2757	3039.2	3278.2	3661.9	3992.2	4012.1	4278	4540.2	4784.3	4879.6	5072.6	5219.9	5172.3	5249.1	5351.4	5385.1	5450.4	5387.3	5604.1
14.665	17.172	0	0.74975	0	0	0	0.35376	0	0	0	0	0	8.0714	33.26	56.836	121.9	215.2	325.78	428.22	521.8	665.46	799.76	966.38	1095.9	1297.2	1476.7	1697.3	1998.8	2116.8	2379	2617	2934.5	3195.6	3573.2	3748.3	3957	4075.1	4451.6	4628.2	4909.9	5008.2	5033.5	5176.7	5295.3	5393.6	5522.7	5673.2	5773.9	5891.5
0	0	0	9.9056	3.7602	10.248	15.754	13.991	15.287	25.288	38.196	30.272	29.363	27.04	14.156	9.9622	9.1355	11.022	14.201	0	0	13.883	0	5.0476	0	10.162	18.508	17.775	24.518	87.287	137.68	176.56	201.2	252.66	299.86	363.29	385.42	451.7	472.42	533.19	553.87	610.07	617.9	665.15	1038.8	1563.7	1626.9	1555.6	1631.7	1705.2
13.497	3.6702	0	0	0	2.759	0	0	0	0	0	6.993	6.5841	0	6.5199	13.46	17.016	27.084	34.597	43.745	88.335	78.711	100.43	137.92	192.6	241.78	295.03	362.98	416.56	529.34	566.54	624.76	657.26	752.96	802.59	830.65	886.16	847.38	929.01	988.21	1171.8	1064.2	1107.1	1105.8	1059.1	1085.4	1111.5	1103.2	1209.1	1104.3
1.4088	0	0	0	0	7.5755	1.2213	1.3249	5.2023	0	0	0	0	0	0	0	0	0	0	26.886	33.827	27.314	31.291	19.379	65.82	76.475	103.49	122.59	186.58	257.5	294.97	327.6	431.57	546.04	673.86	774.6	1050.6	1129.4	1252.1	1403.1	1562	1575.5	1701.2	1690.4	1662.8	1709.6	1685.9	1725.5	1755.1	1849.7
0	0	0	2.7688	5.9719	8.7379	11.538	9.9597	3.101	10.798	13.806	10.287	28.594	65.096	109.82	210.92	315.7	465.81	639.97	768.94	974.14	1200.8	1428.3	1706.1	2013.1	2241.1	2535.3	2761.5	2883.3	3154.1	3374.3	3576	3761.6	3888.4	4050.4	4204.2	4483.8	4608.7	4820.7	4854.3	4938.6	5076.1	5231.5	5192.6	5311.5	5451.6	5338.4	5375.6	5488.1	5678.3
0	4.571	0	0	0	1.5678	7.0197	1.8482	7.8967	8.4184	23.363	19.608	34.342	42.453	45.629	69.01	97.454	142.44	184.13	229.73	319.69	399.07	521.48	635.38	769.87	901.3	990.04	1164.4	1398.6	1587.3	1726.8	1871	2086.9	2131.3	2364.2	2607.2	2751.8	2946.5	2972.6	3191.6	3252.9	3368.7	3275.6	3260.1	3249.5	3232.3	3377.2	3469	3377	3393.6
11.721	4.7899	0	0	0	10.721	0.88288	0	0	0	0	9.7259	33.935	44.656	73.112	107.51	140.28	159.47	183.04	219.74	257.67	238.22	288.85	313.3	347.68	367.48	447.64	505.84	495.13	668.36	761.36	886.27	1003.3	1164.7	1280.4	1404.9	1551.1	1584.1	1713	1836.4	2143.4	2185.7	2222.4	2325.9	2386.7	2466.8	2514	2499.4	2671.5	2590.5
11.884	6.6402	1.5902	0	0	0	0	21.429	17.493	29.7	44.778	76.508	129.44	205.27	288.34	401.39	534.41	668.8	759.29	912.12	1020.8	1097.7	1209.8	1270.6	1398.7	1479.9	1522.2	1514.1	1610.7	1619.5	1619	1648.2	1712.1	1722.6	1749.4	1855.6	1759	1833.7	1658.9	1747.7	1727	1715.9	1784.5	1882.7	1973.4	1968.5	1946.2	1926.8	2061.4	2009.4
0	0.89537	1.0563	0	0	1.5763	0.80485	6.0632	3.4812	5.737	10.644	21.129	43.236	73.348	99.849	137.91	183.13	242.14	295.51	395.08	519.59	716.6	839.22	1044.4	1254.2	1474.1	1740.6	1910.5	2171.9	2464.1	2626.6	2518.5	2615.4	2836.5	3027.4	3540.9	3721.6	3778.3	3935	4054.8	4156.6	4165.7	4223.4	4390	4473	4460.8	4596.1	4545.6	4537.6	4513
2.2079	0	0.48596	3.0392	0	0	4.2815	0	0.77638	0	0	0	0	0	0	0	0	0	0	0	0	0	0	0	13.768	40.054	90.984	160.45	207.62	310.34	374.64	530.76	634.29	734.63	857.27	937.96	1052	1119.1	1240.5	1383	1445.1	1529.4	1553.2	1646.4	1775.6	1723.2	1844.2	1866.1	1877.2	1930.3
20.434	11.776	3.987	6.2908	0	0	0	0	0	0	0	0	0	0	10.946	28.033	62.633	109.19	169.35	247.61	316.88	405.41	538.15	700.72	860.31	1020.7	1218.4	1416.6	1634	1836.9	2090.7	2207.8	2580.4	2815	3144.3	3332.8	3482.9	3710.5	4075.6	4128.5	4282.4	4498.1	4375	4530.7	4685.9	4858.6	4876.3	4988.1	5065.4	5095.6
29.475	22.039	4.3915	0.1265	0	0	0	0	0	0.84464	6.36	13.282	35.716	56.356	71.274	93.738	153.44	236.08	334.23	457.51	585.95	736.25	792.25	942.42	1129.5	1603.7	1540.1	1919.3	2069.4	2053.6	2268.9	2527.9	2764.8	3032.4	3297.9	3582.8	3811.5	4041.5	4235.4	4449	4586.9	4841.6	4961.1	4962.3	5226.1	5318.4	5393.7	5605.3	5594.2	5544.1
0	0	0	3.9398	0	0.7752	1.1639	0	0	0	0	1.3026	11.334	40.855	92.553	201.26	329.13	558.33	694.21	1018.5	1267.6	1484.3	1835.3	2138.8	2544	2855	3273.6	3688.8	4096.5	4416.8	4837.3	5152.2	5563.1	5848.8	6375.5	6676.4	6827.6	7083.7	7382.8	7523.6	7672	7875.3	8095	8023.4	8003	8085.7	8158.6	8242.5	8438.7	8250.7
0	0	0	0	6.7619	8.2789	7.0197	0	0	5.8724	45.481	101.88	192.41	311.35	459.59	639.92	803.43	1026.4	1190.5	1401.8	1639.6	1946.9	2092.1	2327.6	2726.7	2633.8	2989.1	3339.1	3435.7	3710.4	3893.5	3996.5	4410	4550.2	4587.9	4819.9	5100.6	5110.7	5257.6	5593.8	5567.8	5716	5871.5	5939.9	6115.1	6227	6347.1	6271.4	6465.6	6378.5
13.867	0.31702	0	0	0	2.1758	3.9506	0.39944	14.713	46.195	86.07	186.28	271.19	331.97	424.68	503.99	652.81	703.37	802.17	846.73	954.93	1019.3	1072	1154.1	1258.4	1350.4	1457.6	1554.1	1655.1	1774.3	1870.3	1881.9	1881.6	2047	2102	2182.6	2280.3	2261	2382.8	2425.5	2440.1	2466.8	2547.4	2512.3	2582.6	2536.3	2597.3	2587.8	2619	2592
12.145	10.392	1.5121	0	0	0	0	0	0	0	14.361	18.848	20.93	36.166	50.52	62.662	88.408	110.36	122.8	175.05	187.56	226.82	257.79	296.92	372.32	430.82	575.76	611.42	724.07	884.89	1056.5	1149.9	1306.5	1585.9	1883.1	2127.1	2261.4	2402.1	2676.3	2651.9	2884.4	2966.2	2980.4	2951.5	3157.9	3014.7	3025.6	3122.8	3081.6	3138.3
22.179	5.9645	0	0	0	2.1989	0	0	0	0	0	0	0	0	21.253	53.968	88.713	125.2	216.22	323.47	451.19	638.36	744.62	857.86	972.87	1165	1309	1483.3	1756.9	1901	1900	2169	2632.5	2700.3	2978.4	3078.6	3258.1	3368.8	3446.4	3699.6	3790.5	3849.2	3978.1	3978.6	4023.5	4033.4	4192.7	4203.3	4298.1	4337.2
0	0	0	8.016	12	10.473	0	18.423	10.782	28.057	19.57	3.6141	19.895	29.453	28.533	70.448	108.92	177.97	280.31	377.95	563.47	749.01	929.27	1213.3	1285.1	1669.5	2171.1	2232	2729.5	2749.2	3498.8	3304.2	3630.8	3835.1	3903.3	4380.7	4919.9	5162.7	5221.7	5585.8	5810.7	5888.8	6294.6	6242	6242.3	6294.8	6049.5	6040.6	5091.2	5160.8
15.944	12.2	4.6857	0	0	0	0	0	0	7.9732	10.01	10.83	16.448	25.193	41.877	51.503	58.836	70.055	78.501	82.569	117.85	123.14	199.63	213.29	221.7	253.01	463.83	455.27	471.33	619.55	583.18	693.53	765.58	913.27	998.64	1176.5	1192.6	1313.6	1342.4	1454.2	1523.7	1600.8	1752.7	1843.6	2005.4	2013.7	2081.4	2100.3	2190.4	2258.9
4.8096	0	0	0	10.838	14.94	2.9073	5.4638	12.375	37.468	34.751	94.315	69.516	124.01	102.57	121.4	126.02	245.93	230.12	299.67	416.45	557.84	666.83	796.53	1018.5	1328.5	1659.2	1944.2	2064.5	2351.8	2659.9	2860.8	3207.6	3619.1	3909.9	4231.1	4441.2	4545.2	4922.1	5091.7	5445.9	5762.4	5675.2	5817.9	5990	6189.7	6234.9	6232	6539.2	6569.4
0	0	0	0	2.7602	17.879	12.46	18.238	18.552	14.046	14.257	30.065	27.718	34.212	20.004	17.269	12.126	13.983	32.379	34.439	44.91	80.68	133.18	183.01	249.03	262.27	357.65	478.29	635.13	715.07	849.38	980.72	1122.5	1177	1299.2	1389.1	1592.1	1692.3	1850.9	2001.6	2122.3	2226.4	2223.6	2288.5	2343.1	2421.7	2543.3	2420.8	2745.3	2569
15.467	6.7062	0	0	0	2.4383	0	0	0	0	0	40.268	76.157	223.12	302.33	478.7	729.55	976.63	1370	1610.7	2040.9	2592.3	2999.4	3451.2	4321.8	4902.5	5272.5	5390.7	5888.8	6479.6	6815.5	7723.7	8656.2	9107.9	9444.9	10195	10681	10898	11047	11705	12229	12741	12772	12991	12968	12745	12869	13127	13276	13261
0	0	0	7.2146	5.1956	7.6339	15.834	24.601	30.156	28.681	40.345	37.307	41.566	46.678	51.102	44.857	49.101	32.961	44.978	47.532	49.685	56.819	47.155	65.182	59.385	70.35	67.757	117.46	223.64	302.08	423.52	541.17	659.14	779.54	901.47	1174.2	1350.8	1523.3	1737.4	1831.1	2085.4	2175.1	2275.4	2299.8	2412	2462.9	2575.8	2565.8	2546	2640.4
28.878	13.901	1.038	0	0	0	0	0	0	0	0	0	0	0	0	0	21.992	59.702	124.61	187.88	244.4	330.23	367.41	440.65	505.51	596.67	693.76	739.5	805.75	881.46	948.14	990.87	1138.4	1232.7	1368.1	1441	1454.5	1538.5	1629.3	1606.5	1717.1	1784.1	1756.7	1789.7	1858.6	1910.7	1879.3	1920.5	1941.7	1987.2
2.7528	0.0035005	0	0	2.891	8.886	0.92917	3.0445	0	0	0.18749	0	0	0	0	0	0.68739	4.2794	0	7.1534	4.2297	14.789	51.074	86.216	100.45	128.37	146.52	211.34	215.36	211.18	283.25	342.53	420.08	469.07	494.87	553.6	603.46	630.76	650.23	741.92	728.69	743.77	784.45	785.2	840.69	843.95	883.64	830.88	859.1	844.15
0	3.3285	0	1.2001	2.495	0.47276	5.0998	5.0096	3.1383	3.4723	12.843	9.6128	30.693	44.666	64.039	102.58	144.14	215.22	313.04	426.1	588.12	724.46	890.59	1079.2	1295.8	1527.9	1718.3	2008.6	2144.8	2465.3	2709.4	3004.2	3273.5	3414.5	3714.8	4016.3	4215.8	4402.9	4515.5	4795.1	4865.6	5037.7	5121.9	5107.9	5225.8	5351.6	5502.8	5488.2	5492	5493.1
17.875	11.137	4.1694	0.97272	0	0	0	0	0	0	12.084	48.034	116.54	222.94	355.42	523.76	744.9	1000.1	1247.9	1653.9	1916.4	2363.8	2663	3124.4	3472.8	3758	4130.7	4251.2	4600.4	4905.2	5135.9	5457.6	5690.9	5996.9	6378	6614.4	6670.7	7170.2	7454.1	7701.1	7853.8	8023.8	7995.4	8165.5	8106.4	8195.1	8179.1	8266.2	8237.2	8172.4
13.14	0	0	0	0	8.3202	11.307	0	0.40781	10.122	5.9606	15.869	20.156	26.396	41.174	59.603	78.995	100.11	115.82	131.19	211.46	269.58	363.07	441.08	557.29	714.51	871.44	1040.4	1186.2	1377.8	1577.7	1697.9	1939.3	2065	2206	2352.5	2518	2626.6	2797.2	2902.3	2963.2	3064.7	3180.3	3282.7	3293.2	3271.3	3319.8	3440.5	3387	3411.3
25.393	18.128	0	0	0	0	0	0	0	0	0	0	0	48.949	95.288	143.35	197.61	332.13	460.65	573.17	668.22	865.78	1001.7	1166.3	1358	1557.8	1730.1	1954.8	2212.3	2439.7	2671.6	2825.4	2976.5	3225.1	3496.5	3683.5	3854.4	4135	4285.8	4453.5	4708	4817.1	4913	4979.7	5031.5	5076.6	5127.4	5152.6	5299.9	5379.1
15.248	14.386	2.699	1.1023	0	0	0	0	0	0	3.745	9.4246	31.663	65.775	111.79	167.53	260.12	379.44	535.9	737.94	967.81	1261.4	1463.8	1858.5	2030.9	2357.7	2629	2975.9	3622.5	3964.6	4689.1	4817.7	5362.3	5765.3	6044.2	6529.9	6699.2	7504.7	7488.9	8266.1	8474.8	9045.8	9199.8	9467.9	8929.5	9338.3	9355.3	9437.2	9674.6	9689.5
0.24579	0.95312	0	7.4979	2.2113	0	0	2.3651	0	0	0	0	0	0	0	0	0	0	35.815	96.261	133.66	179.33	233.21	298.17	344.4	420.49	505.81	605.64	732.66	855.32	980.42	1166.1	1349.4	1488.7	1664.1	1924.1	2121.8	2252.7	2484.2	2667.8	2770.4	2962.8	3141.5	3217.3	3280.4	3420.9	3420.2	3564.3	3563	3559.9
0	0	0	1.5398	0	6.8842	22.341	25.821	33.421	31.021	36.208	42.19	63.352	71.748	80.986	91.945	119.27	149.92	208.54	244.8	319.28	400.39	496.34	616.36	571.66	666.7	988.38	1222.1	1312.1	1527.3	1716	1859.7	2236	2462.8	1866.4	2862.5	2350.1	2521.5	2647.4	2731.2	2808.3	2884.1	2717.6	2674.1	3286.4	3468	2863.7	2880.8	2992.4	3027.4
0.46841	0	0	0	4.79	9.794	0	0	0	0	2.7427	8.5502	30.072	64.337	120.36	203.24	311.4	441.64	611.44	778.28	993.65	1234.3	1497.4	1845.7	2158.1	2388.3	2831.1	3086	3394.5	3713.6	4108.4	4345.6	4597.3	4898.5	5055.8	5406.2	5728.3	5849	6117.9	6313.2	6335	6473.3	6610.6	6590.3	6679.8	6765	6721.8	6802.7	6669.2	6624.9
0	0	0	0	10.317	26.62	49.688	47.048	77.561	74.262	78.74	44.497	68.72	68.295	111.92	151.81	207.21	257.81	327.44	340.22	414.32	478.41	542.38	619.05	715.35	790.62	953.65	1087.7	1234.4	1313.2	1515	1646.6	1815.3	1948.4	2163.8	2364.5	2476.5	2599.7	2703.1	2832	2963.6	3065.7	3143.3	3155.5	3355.3	3333.4	3366.5	3411.4	3436.8	3466.2
2.4209	7.789	0	4.0049	8.2399	0	0	10.915	2.2384	1.3474	6.4061	9.9051	25.086	50.18	69.529	102.46	129.96	161.93	202.22	250.29	322.6	413.89	480.37	548.12	634.74	752.75	813.37	900.89	1018.2	1129.6	1196.4	1267	1324.6	1447.7	1558.2	1635.9	1752.9	1746	1936.4	2123.5	2154	2170.7	2131.3	2176.9	2329.3	2487.9	2610	2699.8	2742.1	2766.9
7.6797	8.9405	0	0	0	2.7714	0	0	0	0	0	0	0	0	0	0	0	0	34.235	59.408	130.82	208.63	340.85	492.44	650	765.78	971.55	1194.8	1383.9	1639.5	1901.2	2111.8	2443	2674.9	2838.3	3147.2	3254.8	3508.4	3671.4	3790.7	3990.4	3979.9	4200	4220.3	4548.6	4368.7	4505.9	4476.5	4408.2	4586.6
0	0	0	0	1.6844	9.141	3.973	0	0	0	0	0.18317	0	0	2.7276	9.8382	14.394	19.687	34.147	33.497	53.375	70.068	95.412	156.18	219.55	328.42	471.96	725.34	819.11	952.88	1111.4	1303	1507	1551.6	1622.6	1820.2	1964.6	1919.9	2090.1	574.67	568.75	618.6	610.48	642.99	727.85	736.98	817.24	696.07	717.14	716.04
0	3.0388	0	4.732	0	0	10.489	27.019	15.929	34.149	69.854	122.78	189.36	297.93	416.08	567.72	823.08	1006.7	1197.2	1453.1	1640	1849.3	2095.3	2371.3	2678.9	3062.4	3367.4	3777.7	3795.1	4146.7	4431.4	4527.8	4777.2	5139.7	5123.9	5483.1	5606.7	6039.6	6089.9	6294.7	6358.9	6213.2	6397.2	6736.6	6531.3	6768.6	6771.1	6817.5	6807.5	6891.7
22.172	18.033	1.2935	0	0	0	0	9.9404	30.628	68.269	109.57	167.65	210.99	266.16	324.92	370.89	409.81	491.84	585.62	687.59	744.96	866.44	992.2	1085.8	1238.1	1308.1	1433.6	1480.4	1559.3	1791.5	1930.6	1948.4	2089.6	2202.4	2381.8	2640.9	2749.8	2792.4	2854.4	3116.3	3202.5	3323.1	3310.8	4556.9	4884.9	5166.6	3731.5	3687.4	3697.1	3567.8
0	1.3968	0.85698	0.67343	0.98117	3.889	1.7697	2.8853	0	18.687	18.418	23.959	33.482	28.783	41.622	36.49	37.555	25.084	31.462	14.75	30.603	16.198	27.685	27.763	29.146	21.044	33.769	38.405	56.743	104.69	151.97	182.8	282.4	298.55	309.24	394.91	491.79	601.18	669.78	748.71	894.69	930.55	1023.9	1029.3	1202.4	1237.4	1381.3	1488.5	1493.1	1525.6
12.389	0	0	0	1.3503	1.0973	0	0	0	11.414	22.547	62.599	85.174	121.01	156.64	215.44	253.25	299.85	410.21	487.44	606.91	684.93	796	910.85	1140.7	1245.2	1515	1675.3	1689.9	1915.2	2089.8	2177.7	2362.9	2550.5	2609.7	2665.4	2850	2885.7	3023.1	3202.3	3464.6	3539.5	3655.3	4031.2	3780.4	4297.5	3937.1	3859.4	3963.3	3813.1
20.168	19.702	0	0	8.5745	0	0	0	0	12.854	17.469	28.285	34.184	49.715	55.522	57.255	69.241	102.34	154.2	241.92	388.03	593.56	832.77	1103.6	1466.7	1809.1	2154.6	2677.6	3182.7	3603.2	3893	4596.9	4994.9	5838.5	6368.7	6621.9	6903.2	7646.8	7596.2	8145.3	8180.3	8840.5	9182.7	9462	9557.8	9908.9	10164	10422	10524	10465
3.2768	9.0822	2.2469	0	0	0	0	8.4702	10.309	7.8915	13.177	8.1921	6.4011	16.065	6.5038	13.297	35.241	103.75	162.38	293.88	433.78	613.25	844.92	1123.3	1382.3	1558.3	1276.9	2255.3	2495.7	2787.6	3134.6	3449.7	3748.1	4071.4	4339.3	4566.4	4775.9	5017.7	5116.6	5284.2	5380	5561.3	5720.1	5753	5862.5	5754.2	5887.5	5865.6	5858.1	5971.2
17.544	0	0	0	0	5.7725	0	4.0431	7.1407	16.233	37.503	86.627	159.39	278.19	425.17	605.99	852.36	1111	1473.2	1822	2159	2518.6	2915	3400.2	3719.9	4099.5	4376.8	4856.7	5109.6	5673.6	5868.6	6278.9	6657.8	7166.8	7192.7	7592.8	7893.2	7996.1	8106.9	8310.5	8613.5	8598.3	8870.7	9080.1	8964.6	9031	9057.2	9235.4	9125.5	9062.9
1.1837	0	0	0	0	0.21979	7.5819	4.5867	6.2784	5.184	6.2285	9.0781	15.478	22.514	47.765	47.574	72.648	79.208	124.94	165.76	232.6	332.94	461.4	582.09	785.18	956.3	1201.4	1401.8	1619.5	1835.7	1971.8	2224.8	2484.1	2560	2759.8	2956	3133.5	3286.3	3347.8	3619	3709.7	3857.5	3966.4	4090.6	4060.1	4158.9	4124.7	4121.3	4152.7	4210
0	0	0	0	3.205	3.2298	12.691	0.49116	4.4955	4.2797	24.62	36.15	56.931	61.854	72.779	92.873	113.6	143.54	225.69	215.68	285.89	296.64	292.07	350.23	496.96	559.77	689	864.16	885.58	1069	1265.8	1378.4	1598.7	1714.8	1939.2	2164.4	2407.1	2610	2794.8	2920	3021.1	3171.3	3159.1	3390.3	3476.8	3594.9	3705	3772.2	3870	3952.7
19.044	3.6572	0	0	0	0.18596	0	0	0	27.326	63.526	151	261.49	410.41	574.71	772.42	964.82	1217.7	1530.6	1660.7	1903.9	2278.7	2659.3	2993.8	3281.3	3639.2	3918.5	4289.3	4474.3	4979.4	5115.5	5331.3	5737.2	6088.6	6206	6462.1	5789.1	7040.1	7101	7324.5	7609.9	7672.4	7829	7662.4	8003.9	8125.6	8109.1	8149.3	8413.4	8317.2
0	2.0456	0	0	4.0934	11.822	0	0.69585	0	0	0	0	0	0	0	0	0	0	9.038	25.369	25.194	14.969	14.625	3.2563	0	12.002	16.024	101.91	236.92	386.93	535.92	655.29	895.16	1079.9	1310.2	1663.2	2008.8	2248.2	2446.2	2747.5	2915.5	3152.5	3286.5	3438	3556.5	3684.2	3757.1	3766.5	3828.7	3849.8
4.8726	11.393	0	0	0	0	2.5689	7.665	18.472	29.346	64.357	106.96	143.76	192.03	231.31	290.87	338.47	417.04	497.63	567.89	669.63	832.7	1008.3	1162.9	1330.1	1481.4	1686	1922.9	2099.6	2326.8	2587.5	2823.2	3014.1	3168	3278.4	3416.4	3523.4	3653.7	3706.6	3868	3933.3	4055.7	4160.5	4137.8	4289.4	4260.6	4327.4	4329.6	4352.2	4378.7
0	3.5662	0	2.7486	0	4.7471	3.4944	13.316	0	0	0	5.0298	17.524	44.544	56.888	76.823	120.55	148.97	198.96	230.7	363.55	383.63	460.95	533.55	597.68	691.82	735.15	822.09	1188.2	1085.6	1224.8	1449.7	1529.3	1412.8	1765.9	1915.1	2054.8	2187.8	2299.3	2468.6	2655.9	2629.1	2643.3	2767.9	2909.3	3013.6	3090.9	3166.6	3145.3	3135.6
0	1.7007	0.47702	0	0	1.2984	5.5145	11.395	8.5005	22.542	18.126	15.13	11.489	12.392	24.538	12.239	17.932	12.999	27.561	45.08	65.385	117.26	177.05	267.95	374.68	475.73	647.93	781.18	928.65	1063.4	1260.7	1426	1534	1617.4	1813	1998.2	2080.7	2173.8	2256.1	2341.7	2391.1	2452.2	2500	2537.5	2729.1	2694.1	2682.2	2701.5	2712	2702.6
23.354	1.4359	0	0	0	0	2.923	0	0	0	0	0	0	0	0	0	0	0	4.2021	2.623	23.353	81.929	90.688	191.36	229.21	309.09	390.53	494.86	635.73	916.43	989.22	1072.4	1282.4	1434.8	1634	1853.7	2092.4	2118.7	2224.9	2234	2562	2603.6	2826.5	2793	2848	2910.2	2928.2	2936.4	2964.7	2982.5
1.2534	0	0	1.0788	6.7035	2.5402	6.8172	10.122	1.9245	13.417	4.7203	20.959	16.337	35.75	67.443	111.78	192.18	290.46	444.31	632.21	838.6	1129.8	1412.1	1610.7	2034.9	2413.6	2815.4	3282	3619.8	4072.6	4520	4861.2	5315.5	5530.4	5977.4	6288	6351	6697.5	6950	7132.3	7089.8	7086.1	7183.4	6816.8	7307.5	7731.5	7767.8	7494.1	7440.9	7699.3
14.04	9.6613	0	0	0	1.0622	7.1655	0	17.198	9.4846	24.799	42.667	94.15	147.48	209.76	298.06	399.93	513.12	638.29	784.1	889.48	1057.5	1230.8	1464.6	1598.6	2168.2	2079.1	2341.5	2367.6	2711.3	2836.8	3110.7	3468.4	3532.2	3601.4	3663.6	4193.1	4422.1	4612.4	4768.5	5061.3	5188.4	5863.4	6151.4	6391	6774.6	6601.6	6551.3	6639.1	6623.5
5.2723	0	0	0	3.6829	3.7165	6.5704	10.565	8.5851	12.961	5.2225	16.586	18.47	31.514	34.95	60.692	89.917	110.36	136.95	155.8	191.47	224.84	252.03	309.18	350.8	445.62	508.11	577.64	666.43	748.79	840.92	984.89	1079.7	1216.9	1364.3	1433.6	1535.3	1655	1694.6	1884.7	1880.9	1991.5	2039.2	2116.3	2191.4	2224.3	2319.4	2397.9	2369.9	2418.3
0	0	0	2.131	3.8041	7.2879	11.477	16.616	11.883	14.998	16.715	12.608	18.574	19.893	23.937	32.92	40.747	57.997	67.762	104.16	163.59	232.18	302.49	363.71	465.06	569.12	685.02	806.79	911.53	1053	1178.9	1278.5	1528.1	1592.8	1810.5	1897.9	2121.2	2405.3	2487.4	2736	2930.6	2957.7	3116.1	3210.8	3342.4	3327.9	3376.5	3468.6	3568.4	3630.5
17.015	15.38	2.9132	0.92299	0	0	0	0	0	0	0	0	0	0	0.93142	17.382	47.285	101.84	183.25	295.56	378.6	479.05	582.37	709.39	813.29	933.11	1038.6	1166.5	1254.9	1393.7	1408	1514.8	1657.8	1765	2047.2	2113.9	2233.1	2276.4	2405.9	2562.3	2530.3	3529.4	2770.7	2733.4	2948	2909.2	2908.6	2998.7	3046.9	3035.6
26.331	11.352	0	0	0	1.6268	0	0	12.284	0	20.52	14.629	47.858	61.077	97.481	139.5	189.96	250.18	287.53	321	416.97	575.68	651.44	786.37	860.93	993.35	1163	1307.6	1518.1	1678.3	1731.7	1997	2139	2309	2597.8	2653.4	3030.2	3153.2	3423.5	3503	3641.2	3795.2	3993.4	4103.1	4282	4254.7	4496.7	4348	4380.9	4367.4
0.60528	4.175	0	0	6.5488	0	0	0	0	0	0	11.397	20.037	22.206	51.271	71.49	120.08	173.58	282.12	374.95	436.25	577.56	805.75	912.64	1124.5	1201.5	1450.7	1648.1	1823.5	2010.5	2231.3	2448.5	2684.6	2829.1	3131.8	3349.1	3552	3714	3868.4	3979	4078.6	4302.7	4371.6	4471.9	4653.8	4619.9	4743.9	4821.8	4882.5	4898.9
7.185	0	0	0.22145	2.8377	3.9653	3.1755	0	0	1.1834	39.389	84.686	205.72	361.6	566.62	773.49	1051.9	1335.1	1635	2028.7	2287.7	2439.7	2688.1	3176	3420	3770.3	4108.2	4377.9	4685.7	4876.1	5012.1	5362	5611.7	5778.7	6058.4	6320.7	6704.5	6620.2	6572.4	6949.3	7049.9	7300.4	7223.3	7422.3	7447	7026	7145.3	6872.3	6993.6	7234.2
0.51692	4.3386	8.2396	0	0	0	0	3.9778	0	0	0	0	15.888	46.013	98.067	177.5	266.02	426.08	606.21	774.69	1044.7	1344	1559.5	1902.9	2070.3	2468	2618.8	2937.8	3511.6	3743.6	3948.2	4390.5	4682.4	5059.3	5332.8	5622	5825.1	6052.3	6265.8	6465	6246.7	6810.1	6862.4	6924.5	7181	7212.6	7336.8	7221.7	7192.6	7282.2
12.147	0	0	0	0	3.0001	11.144	0	0	0	10.823	52.786	86.863	141.57	233.77	331.85	454.67	555.56	748.33	856.08	1036.5	1241.7	1387.7	1569.9	1795.2	2052.9	2173.6	2371.1	2533.4	2731.4	2831.6	2972.9	3166.9	3295	3473.2	3577.1	3709	3856.3	3954.1	4046.4	4169.3	4268.6	4363.1	4486	4494.1	4535.3	4660.1	4707.7	4681	4775.8
9.5695	3.4758	0	0	5.5945	0	0	0	0	4.6276	14.741	17.057	15.293	36.903	50.509	57.934	72.625	71.118	94.865	119.46	154.48	182.91	239.37	292.98	355.13	417.91	492.96	600.7	639.4	730.17	839.86	906.03	1016.2	1064	1218.1	1341.4	1320.6	1448.4	1395.8	1622.2	1705.3	1797	1945.3	2028.5	2117	2105.8	2120.1	2181.6	2067	2087.2
26.079	22.223	0	7.7328	0	0	0	0	0	0	0	17.324	60.4	109.86	183.21	241.62	289.6	405.79	540.59	694.96	904.8	1038.6	1283.9	1510.6	1736.6	2044.9	2314.1	2657.3	3038.3	3319.9	3506.3	3675.3	3989.3	4185.5	4516.9	4822.5	5037	5294.5	5519.4	5860.4	5926	6131.4	6215.8	6255.3	6478.6	6645.5	6648.5	6744.2	6953.3	6916.5
8.0682	0	0	0	1.7067	0.97432	0	0	0	0	0	0	0	0	0	0	0	0	0	0	0	0	33.844	89.876	151.53	231.18	312.65	410.55	515.9	657.46	882.32	903.06	1204.7	1397.9	1510.6	1561.7	1722.1	1685.3	2014.3	2092.9	2269.4	2303.1	2355.4	2342.6	2438.3	2477.1	2453.9	2408.9	2411.8	2534.6
0	0	0	0.49806	0	2.5235	14.548	10.579	16.229	16.181	19.898	19.864	35.249	42.435	81.008	118.04	166.65	219.05	292.44	346.29	429.05	496.75	587.71	644.75	748.91	815.63	967.07	1001.8	1057.9	1164.2	1324.6	1376.5	1467.5	1580.9	1690.6	1825.9	1917.6	1987.6	2053.9	2195.4	2330.5	2422.1	2489	2510.5	2620.7	2674.9	2800.3	2688.4	2694.8	2675.2
0	0	3.2949	0	4.8674	0	0	10.885	0	0	5.0147	15.132	36.921	66.095	97.718	141.89	214.94	283.01	388.93	441.87	487.91	591.68	723.27	761.08	851.33	942.76	960.8	1057.8	1248.9	1286.9	1425.8	1536.7	1658.5	1787.2	1894.9	2028.8	2165	2211.5	2215.8	2240.7	2381.2	2358.6	2397.9	2441	2628.5	2563.4	2589.5	2559.7	2615.7	2626.8
12.844	2.8867	0	0	4.4712	0	0	0	0	0	0	0	0	0	0	0	0	16.771	25.33	42.609	73.039	150.56	234.58	316.77	402.81	545.93	775.22	895.69	1088.8	1374.8	1592.2	1922.1	2295.7	2652	2887.8	3236.8	3548.8	3737.3	3916.2	4161.6	4331.6	4528.8	4764.5	4837.6	4961.6	5232.8	5170.3	5395.8	5531.3	5435.9
15.121	0	0	0	0.39013	6.6104	0	0	0	0	0	0	0	0	1.0691	14.638	49.319	116.26	258.36	417.09	565.84	764.61	912.51	1118.8	1320.2	1410.3	1574.6	1630.1	1830.2	2121.9	2163.2	2403.7	2553	2782.5	2922.2	3157.2	3312.3	3291.9	3546.2	3706.9	3825.7	3960.4	3782.2	3969.2	4056.6	4196	4101	4026.2	4106.9	4334.2
6.1104	3.1732	0	0	0	0	1.6686	0	0	0	0	0	0	0	0	0	0	0	4.6348	16.469	60.123	101.12	151.08	224.9	285.25	410.03	519	637.96	735.53	908.45	1064.9	1202.2	1293.4	1443.4	1561.1	1771.8	1844.1	1955.5	2120.8	2247.3	2379.2	2345.5	2379.1	2728.8	2611	2662.1	2851.4	2740.1	2933.4	2849.8
8.7143	0	5.6454	0	3.003	0	0	0	0	0	0	0	0	1.8322	5.6303	10.575	35.632	60.358	112.64	175.12	302.41	401.03	592.43	757.69	982.04	1180.4	1418.8	1573.8	1909.5	1838.6	2251.3	2224.2	2713.2	2983.7	3110.8	3474.3	3559	3662.7	3647.9	3732.4	3826.3	3826.6	3953.2	4074.4	4256.7	4214	4373.5	4442.3	4573.1	4445
13.94	3.7467	0	0	0	8.0146	15.968	0	0	36.191	57.151	109.84	154.92	190.65	222.63	276.17	350.2	449.56	528.85	604.96	709.06	788.88	896.34	999.63	1238.6	1254.4	1450.7	1483.2	1504.5	1691.8	1829.3	2132.7	2183.1	2300.2	2524.8	2640.8	2753.9	2839.1	2996.1	3135.8	3400	3426.9	3516.4	3602.5	3704.4	3769.1	3662.5	3807	3863.7	3877.2
1.849	0	0	0	0	0	30.425	20.611	32.669	38.75	44.593	48.825	59.335	55.494	40.564	66.743	83.248	135.93	205.08	288	414.02	644.62	839.57	1006.1	1272	1277.4	1413.6	1952.8	1866.9	2448.6	2806.7	2986.9	3417.6	3528.6	3745.5	3937.3	4228.7	4611.4	4918.7	5152.2	5325.1	5350.1	5589	5626.3	5772.3	5773.4	6025.3	6019.8	6219.5	6373.5
0	0	0	8.2437	7.597	0	0.90813	0	7.8491	2.2652	14.925	6.1234	6.1614	16.95	42.598	69.225	122.42	174.92	229.97	317.53	404.5	521.32	593.63	683.74	806.71	914.22	972.41	1048.9	1128.6	1275.1	1347.9	1476.6	1514.2	1564.4	1595.8	1726	1777.9	1786.5	1900.3	1843.5	1950.8	1993.9	2019	2006.7	2002.8	2086.8	2097	2055	2028	2141
4.6892	0	0	6.8535	0	6.4258	0	0	0	8.1568	3.2028	23.525	37.747	59.199	107.65	140.8	219.49	313.04	414.31	538.81	697.07	866.35	1070.7	1223.5	1462.1	1662.8	1926.6	2194.3	2404.1	2772.1	3036.4	3557.8	3763.9	4114.4	4512.5	4894	5069.6	5558.1	5562.2	5893.5	6159.6	6329.9	6300.8	6753.6	6891.5	7169.5	7224.1	7527.5	7516	7619.8
0	0	0	2.7537	11.019	16.007	10.432	18.346	13.067	8.388	15.512	15.327	23.113	48.92	64.666	98.971	134.54	170.18	211.4	295.56	333.36	472.1	465.63	531.54	599.19	697.52	739.24	827.63	919.25	1048.8	1182.6	1258.1	1326	1542.4	1725.8	1899.5	2041.8	2102.1	2317.8	2399.2	2458.2	2507.4	2555.4	2684.7	2688.6	2874	2891.8	2950.2	3035.7	3249.2
15.422	9.5604	0	5.5691	0	0	0	0	0	0	0	0	15.251	42.282	48.207	70.625	96.165	188.88	287.01	301.1	368.29	663.36	770.8	814.4	960.03	685.69	1060.2	807.9	1269.1	1396.7	1360.2	1489.7	1270.9	1387.6	1579.2	2004.6	2248.6	2346.8	2537.6	2638.6	2775.5	4321.4	4985.9	5483.4	5959.8	6012.9	4911.1	5089	5037.8	5069.2
0	0	0	4.0899	4.374	0	4.2053	13.036	14.169	12.356	19.363	14.937	22.735	25.763	38.144	39.93	49.959	42.191	57.991	76.616	103.77	149.52	228.11	339.21	458	591.7	816.71	986.27	1184.6	1383.5	1695.8	1884.1	2105.7	2367	2639.6	2796.1	3148.2	3358.2	3538.1	3831.8	3875.2	4166.9	4271.3	4480	4562.5	4395.1	4495.8	4630.4	4590.5	4667.9
0	0	0	0.82977	0	0.81081	16.282	25.774	38.467	75.953	120.52	132.53	203.83	326.18	441.57	571.07	767.19	985.04	1250.9	1466.8	1674.7	2022.5	2232.4	2551.7	2838	3125	3439	3773.9	4065.1	4441.6	4898.1	5246.4	5575.9	6010.2	6288.4	6817.5	7089.2	7239.7	7790.7	8145.6	8263.4	8473.4	8868	8834.3	9061.1	9274.2	9381	9139.5	9299.8	9333.7
17.877	4.3651	0	0	0	0	0.071562	0	0	0	21.568	63.037	145.54	234.6	363.75	503.85	686.4	922.36	1198.2	1484.7	1807.4	2150.4	2473.4	2710.9	3034.6	3304.4	3522.7	3697.5	3912.1	4213.5	4357.3	4502.3	4906.7	4871.1	5157.9	5160.5	5394.3	5445.6	5517.7	5579.1	5706.3	5516.7	5563.2	5433.6	5397.1	5384.7	5498.2	5404	5356.3	5282.1
26.153	1.8648	0	0	0	1.2111	0	0	0	0	0	0	0	0	7.6861	22.895	48.127	71.007	106.75	150	237.69	307.83	409.64	544.67	696.29	913.09	1269.3	1426.1	1666.5	1986.8	2129.5	2453.8	2701	2957.6	3103.6	3357.6	3498.2	3588.8	3435.1	3645.2	3880.9	3406.4	3374.5	3375.3	3402.9	3474.5	3483.4	3413.9	3612.2	3568.2
0	0	0	6.5535	0	2.6359	8.9946	2.2307	17.528	13.676	18.873	2.2321	14.13	6.23	8.3514	0	6.7946	0.45331	18.425	50.556	83.118	164.74	201.84	235.94	305.04	385.4	421.52	453.43	549.79	690.8	836.91	961.07	1091.1	1163.6	1186	1323.2	1464.9	1488.2	1636.9	1726.3	1772.9	1854.9	1847.7	1865.4	1920.3	1974	2019.5	1951.2	1986.1	1959.5
13.471	12.997	3.2416	0	0	0	0	0	0	0	3.4681	12.195	15.985	34.558	35.003	50.932	57.328	68.52	86.032	118.1	131.87	133.95	154.51	179.23	194.35	207.37	206.39	260.47	318.6	404.05	449.06	528.27	620.73	723.62	900.85	1017.3	1137.9	1230.1	1357.6	1395	1507.8	1569.6	1534.8	1621.5	1712.4	1776.6	1748.8	1810.8	1894.9	1972.1
29.677	9.3493	0	0	0	0	0	0	0	0	0	0	0	14.216	49.133	129.38	256.22	396.92	560.03	730.35	1027.1	1206.4	1539.2	1816.4	2106.9	2439.5	2672	3046.9	3202.2	3585	3724.2	4062.5	4191.8	4665.7	4929.1	5253.6	5457.7	5728.8	5202	5610.5	5678.3	5532.3	5893.6	6217.3	6089.3	6487.7	6272.7	6348.7	6396.9	5493.9
4.8664	3.0685	0	0	0	1.2813	0.21114	4.603	0	0	10.439	28.492	72.267	146.18	217.42	334.11	434.74	602.49	737.77	900.68	1104.3	1278	1481.9	1695.2	1962.1	2191.8	2533.6	2739.1	2984.5	3299.7	3458.4	3812	4148.2	4278.3	4627.8	5005	5460.6	5863.7	5944.2	6203.7	6811.9	6970.7	6987.3	7304.3	7398.4	7741.9	7941.1	8138.6	8082.2	8143.6
15.412	0	0	0	0	0	1.8193	0	0	0	0	0	0	0	0	0	0	0	0	0	0	6.7641	42.667	84.938	166.14	259.31	385.88	539.49	702.39	823.3	994.32	1118.4	1307.4	1486.9	1725.4	1851.3	2110.7	2194.1	2403	2574.5	2729.8	2820.4	3036.8	3157.6	3132.1	3175	3251.1	3385.9	3440.9	3459
14.113	4.5181	0	0	0	0	0	0	0	0	0	0	0	0	0	0	0	9.4434	64.917	157.09	287.99	447.48	637.63	823.5	1096.7	1343.7	1541.3	1886.6	2291.4	2498.2	3097.1	3249.1	3844.1	4195.3	4581	5047.7	5615.1	5951.7	6549.5	6983.2	7131.2	7412	7399.5	7927.5	7940.3	8142.8	8411	8832	8674.2	8874.9
11.483	0.095953	0	0	0	2.8731	2.5514	0	0	9.0431	45.606	131.71	226.64	350.05	501.5	644.39	817.43	1005.1	1122	1285.7	1485	1613.4	1756.8	1905.5	2050.6	2224.1	2404.8	2564.8	2747	2936.7	3124.2	3252.3	3444.8	3629.9	3800.8	4002.5	4169.5	4316.8	4365.7	4509.9	4758.6	4985.9	5081.7	5043.7	5164.5	5260.9	5423.6	5308.8	5344.8	5360
15.701	8.133	0	0	0	0	0	0	0	0	0	0	0	0	0	14.845	33.777	58.111	87.891	138.54	207.28	285.38	407.65	557.75	726.97	885.4	1050.7	1239.9	1414.6	1589	1729.4	1921.7	2099.8	2367.6	2670.3	2970.3	3265.4	3543.5	3705.9	3925.1	4296.7	4360.5	4586.7	4599.1	4825.2	5173.6	5263	5320.6	5596.2	5437.5
10.294	14.997	0	0	0	3.5342	0	0	0	0	26.796	0	0	11.732	38.849	76.24	136.52	209.96	306.29	419.01	562.77	716.76	926.74	1086.1	1307.6	1503.9	1768.2	2065.3	2344.2	2663.7	2925.7	3229.7	3553	3889.1	4178.4	4463.8	4770.8	5078.7	5407.7	5673.9	5974.7	6017.2	6084.7	6231.5	6596.6	6838.7	6890.2	7007.9	7065.7	7012.8
13.279	3.9017	6.0678	0	4.9478	0	0	0	0	0	0	0	20.153	34.214	55.274	78.003	116.89	155.12	221.36	283.67	337.57	439.38	526.43	671.26	729.04	820.36	961.51	1121	1311.1	1546.9	1728.7	1909.4	2309.8	2450.6	2860.3	3080.3	3410.3	3694	3890.8	3996.1	4366.4	3646.7	4013.5	4179.4	4048.2	4403.6	4382.2	4452	4453.8	4503.3
10.772	0	0	6.3012	1.4568	0	0.56233	0	0	0	0	0	0	0	0	0	0	19.711	76.255	160.91	252.7	413.1	608.57	736.39	958.25	1169.2	1373.5	1575.8	1748.9	2180.2	2451.1	2744.2	2981.6	3311	3444.1	3825.2	4097.3	4284.4	4657.6	4848.9	4837.4	4971.6	5116.4	5298.1	5371.3	5415.5	5575	5432.2	5539.7	5779.8
7.1172	19.247	0	0	0	0	0	2.3321	0	4.2261	21.653	42.763	83.19	136.95	205.28	334.61	464.38	653.08	864.96	1053.1	1225.7	1562.2	1857.4	2104.7	2374.3	2905.5	3353.3	3174	3887	4059.6	4842.7	5066	5513.4	5905.2	6253.7	6553.9	6855.2	7179	7587.1	7751.6	7957	8275.2	8466.1	8782.5	8907.5	9101	8371.8	8367.1	8547.1	8784.1
0.75793	0	0	0	3.24	1.9694	8.8173	4.4657	5.5959	6.6813	4.6273	19.718	53.368	72.69	90.115	163.37	196.01	239.1	277.56	326.87	380.68	403.48	475.91	510.1	558.47	617.76	675.8	716.54	744.68	775.7	803.72	841.43	926.7	963.04	970.2	1034.9	1029	1048.8	1067	1144.1	1109.3	1090.6	1127.3	1164.1	1220.7	1240.1	1287.1	1215.8	1250	1206.5
0	0.75536	0	6.0639	0	3.1585	15.647	22.276	15.093	26.265	25.414	30.917	34.951	44.923	73.257	107.01	132.88	152.59	218.69	277.04	330.4	270.22	311.19	343.88	376.47	394.78	453.57	454.1	533.03	537.74	754.14	829.15	928.9	1022.4	1125.5	1289.4	1389.6	1487.9	1596.1	1730.6	1854.9	2009.4	2138.1	2184.8	2294.7	2388.6	2451.9	2559.9	2497.1	2618.5
17.263	0	0	0	0	10.269	0	0	0	0	0	0	0	0	0	0	0	0	4.2553	15.74	44.194	72.739	103.62	149.34	224.34	274.62	391.27	465.8	592.53	767.7	975.1	895.03	1270.2	1367	1554.9	1569.3	1702.9	1813.2	1942.8	1984.6	2292.8	2132.4	2285.7	2142.7	2428.4	2420.6	2440.5	2445.1	2507.7	2562.3
15.144	3.8465	0	2.4633	0	0	0	0	0	0	0	15.937	44.471	78.296	125.9	181.35	255.51	352.19	452.98	532.11	653.37	753.28	890.98	1087.9	1284.8	1418.4	1630.1	1801.9	1945.4	2173.8	2321.5	2450.8	2579.8	2811.9	2972.5	3054.3	3294.2	3280.9	3402.7	3490.4	3623.4	3695.2	3782.7	3896.7	3968.3	4006.2	4016.5	4099.5	4093.5	4117.9
10.595	12.725	0	6.734	1.6256	0	0	0	0	0	0	0	0	0	0	0	0	0	9.793	21.287	49.404	69.193	78.949	105.56	159.24	198.97	250.95	315.85	386.11	423.9	496.05	554.51	621.95	695.06	790.5	828.22	898.86	946.7	1111.3	1264.6	1280.4	1242.6	1173.4	1238.4	1386.7	1459	1491.5	1608.8	1570.5	1616.1
21.671	3.0321	0	0	0	0	0	0	0	0	3.9481	32.396	102.23	150.51	277.62	366.34	463.63	660.94	727.64	976.99	1203.9	1581.6	1854.7	2251	2572.3	2885.5	3340	3353.8	3836.3	4253.6	4490.9	4200.9	5156.9	5455.9	5767	5981.6	6389.2	6730.9	6810.2	6864.9	7271	7289.5	7635.3	7786.8	7705.9	7855.9	8054.5	8027.2	8163.5	7975.9
1.7385	0	0	0	1.2705	10.795	0	13.481	4.2717	13.394	14.553	19.362	24.846	51.042	64.58	88.745	133.83	162.45	252.05	379.32	520.55	676.73	819.64	971.73	1262.9	1550.4	1802.3	1638.8	1815.5	2258.7	2339.3	2861.1	3109	3457.9	3835	4122.1	4401.1	4607.3	4798.5	5037.4	5226.6	5501.3	5538.5	5706.2	5819.2	5912.1	5977	6103	6045.8	6130.2
19.57	3.0125	0	0	0	0	0	0	0	0	0	0	0	0	0	0	21.364	84.242	174.97	299.55	483.11	653.63	838.67	1110.4	1237.7	1708.6	2067.8	2177	2667.1	2940	3099.9	3561.7	3953.4	4211.9	4502.7	4811.7	5070.1	5270.4	5653.4	5890	6027.6	6201.7	6353.3	6567.3	6489.9	6674.9	6738.1	6677.5	6777.1	6730
0	0	0	0	6.3712	12.754	8.6254	15.391	0	15.306	0	21.278	59.603	119.87	213.62	343.23	528.16	704.24	934.71	1196.7	1487.7	1798.2	2196.9	2472.5	2830.8	3248	3515.8	3932	4205.4	4536.8	4769.4	5035.2	5413.4	5634.8	6021.2	6319.1	6554.5	6750.1	7029.5	7210.2	7508.7	7758.6	7976.8	8199.2	8372.4	8336.4	8644.9	8692.5	8799	9018.1
20.763	8.015	0	0	0	0	0	0	0	0	0	0	9.1286	34.978	95.702	130.25	186.4	254.96	325.88	391.13	486.54	588.53	743.8	829.91	1016.5	1178.1	1324.6	1504.2	1622.4	1781.6	1954.6	2133.2	2253.3	2355.3	2565.2	2599.7	2693.5	2881	2903.9	3032.3	3114.4	3077.2	3222.2	3250.9	3253.9	3295.8	3276.6	3271.4	3276.9	3263
0	0	0	4.0632	2.845	1.0029	10.047	9.8331	8.9222	15.547	13.331	16.318	33.118	45.76	69.822	113.57	167.16	224.45	307.6	397.89	507.12	612.04	674.69	796.24	879.42	1041.8	1134.1	1194.8	1339.4	1496.3	1583.3	1643	1855.1	1955.1	2170.8	2272.4	2387	2432.2	2553.3	2683.5	2739.2	2844.5	2855.5	2952.6	2999.5	2804.6	2718.2	2742.1	2686.1	2772.4
17.249	5.5039	0	0.80643	0	0	0	0	0	0	0	0	0	0	0	17.217	59.328	100.71	141.27	184.86	257.72	345.71	420.92	482.17	594.96	671.06	755.43	840.02	883.85	977.21	1002.7	1115.5	1136.6	1234.3	1316.5	1387.4	1417.1	1520.6	1566.5	1646	1740.5	1573	1631.8	1711.9	1720.1	1740.4	1822.5	1796.3	1826.2	1872.5
1.6724	3.0419	0	0	0.3112	0.95805	1.5394	6.8863	0	0	0	0	4.7099	0	3.2472	0	0	0	5.053	15.324	14.084	23.924	57.83	103.69	187.56	261.97	424.21	562.77	686.01	929.85	1167.1	1314.3	1559.6	1730.3	2021.2	2135.1	2355.2	2486.9	2748.6	2813.5	2854.6	2996.2	3137.4	3181.2	3367.8	3348.4	3402	3434.5	3492.6	3434.2
8.8152	3.5466	0	0.55192	1.5409	0	0	3.8483	0	0	4.5843	0	1.4986	0	0	3.9605	8.0125	35.156	68.922	106.52	159.76	229.02	285.29	396.88	500.69	585.08	705.5	854.28	992.97	1142.6	1263.1	1399.4	1538.9	1639.7	1775	1890.2	2087.4	2113.5	2204	2316.5	2368.4	2402.7	2483.8	2574.9	2405.1	2389.9	2473.5	2484	2507.7	2539.9
0	0.44662	0	3.9259	4.013	4.6642	0	5.0905	0	7.1747	1.7677	10.199	11.963	44.345	83.411	146.88	246.69	379.46	525.84	654.53	823.83	1032.7	1258.3	1553.6	1742.5	1935.2	2146.3	2463.6	2694.8	2923.1	3251.7	3458.2	3668.9	3985.4	4188	4475.5	4665.8	5034.4	5071.6	5358	5568.4	5653.6	5797.4	5917.2	6124	6186.8	6463.1	6265.8	6407.6	6402.5
12.239	8.8452	0	5.6005	0	0	0	0	0	0	1.3012	20.723	48.84	87.459	122.49	182.26	262.54	340.53	470.54	607.22	944.05	1105.3	1459.2	1463.5	1660.8	2393.5	2647	2447	2951.4	3348.9	3934.6	3688.7	3909.6	4100	4285.5	4629.4	4785.1	4831.8	5191.5	5385.9	5521.8	5601	5571.3	5611	5892.4	5913.9	6011.6	6186.8	6144	6163
2.5831	0.80187	2.9767	0.1929	2.4285	0	0	0	1.1579	0	4.5562	0	0	0	0	0	10.166	22.124	49.307	79.793	100.63	141.34	191.02	238.93	270.44	303.43	321.09	351.09	395.37	434.29	414.95	441.26	548.27	567.35	619.61	652.06	683.77	718.48	775.99	760.22	824.88	808.33	806.44	799.66	854.57	909.1	878.33	893.51	890.22	990.39
22.381	8.0864	0	0	0	0	0	0	0	0	0	0	0	0	0	16.047	55.548	151.98	294.43	470.93	573.2	783.61	1023.8	1312.6	1629.4	1935	2264.8	2631.1	3015.5	3350.3	3746	4139.3	4475.5	4978.7	5686.4	5681	6135.5	6457	6770.1	7084.5	7166.9	7834.1	8004.8	8541.3	8673.4	8575.3	8893.7	9161.6	9035.1	9246.4
0	0	0	5.6451	1.453	0	7.9983	13.921	18.436	23.694	49.493	117.27	235.13	425.43	662.4	969.35	1298	1750	2182.9	2738.1	3289.4	3829.1	4222.2	4797	5271.6	5476.5	5955.3	6302.4	6495.6	7060.8	7352.2	7824.5	7827.3	8497.1	8546.4	8706.3	8989.8	9149.6	9619	9651.4	9692.4	9609.1	9830.9	9810.4	9903.5	10099	10025	10047	10143	9953.5
12.299	0	0	0	2.1595	1.1013	0	0	0.92532	4.9256	14.786	53.853	109.22	192.42	362.12	561.58	744.36	950.39	1222	1539.4	1767.5	1920.5	2361.6	2581.2	2877.5	3003.9	3405.8	3504.2	3776.5	4092.8	4291.4	4523.5	4823.8	4925.5	5061.1	5370.7	5572.1	5956.2	6023.8	6341.7	6702.3	6558.8	6801.1	6702.9	6701.4	6663.1	6960.6	6575.8	7104.7	7166.9
17.129	3.2032	0	0	1.272	0	0	0	0	0	0	0	0	0	1.1174	4.4848	23.314	34.78	74.633	135.67	208.76	290.13	396.43	504.52	625.41	753.12	845.7	956.39	1138.8	1338.4	1518.3	1591.7	1806.3	1993.8	2207.5	2421.4	2654.5	2884.1	3045.1	3158.2	3162.4	3384.6	3570.8	3643.2	3645.9	3728.8	3929.8	3972.1	3983	4193.8
4.7686	1.781	0	0	0	6.5011	4.6732	0	0	0	0	12.261	30.665	57.369	76.259	167.49	250.69	356.8	497.33	599.17	728.6	989.58	1181.6	1340.8	1404.3	1596.1	1842.1	2294.2	2179.9	2341.9	2382.4	2634	2781.7	2943.2	3180.8	3359.5	3615.5	3817.9	3859.7	3907.7	4117.2	4095	4170.4	4281.5	4277.4	4311.4	4394	4419	4426.4	4447.1
0	1.1544	0	0	0	12.701	7.3451	24.151	26.312	45.824	50.694	86.745	87.37	105.88	141.69	197.75	261.26	328.43	429.31	566.63	665.71	861.87	976.2	1178.9	1314.7	1415.3	1528.7	1737.2	1961.3	2092.2	2320	2445	2680.9	2912.3	3170.4	3378.6	3505.6	3625	3691.4	3781.5	4063.6	4048.1	4184.6	4255.7	4371.7	4391.6	4487.2	4430.9	4495.9	4482.6
0	4.8755	0	15.658	0	2.1238	11.011	11.649	10.806	16.47	10.728	7.1902	17.573	10.597	19.959	19.021	24.007	27.437	41.42	49.33	67.913	51.698	67.53	91.349	105.42	137.23	175.73	250.18	356.18	437.38	508.27	644.14	746.54	839.77	908.21	1064.8	1125.7	1197.6	1238.2	1408.6	1423.5	1578.4	1569.4	1702.9	1722.9	1772.9	1824.5	1797	1787.3	1766.3
19.578	8.2177	0	0	0	1.4898	0.82241	0	0	0	0	21.898	30.289	63.516	96.451	150.21	210.36	287.76	407.28	487.31	612.82	777.42	946.97	1123.6	1333.6	1469.9	1868.7	1946.3	2335.4	2392.8	2573.5	2803.2	3031.2	3339.7	3681.4	3994.3	4298.3	4657.5	4562.2	4600.7	4854.9	4777	4918.5	5129	5373.3	5351.6	5561.7	5575.4	4844.1	5688
6.158	0	0	4.2615	2.4686	2.7982	0	4.1	4.9387	2.9371	4.3552	7.786	0	0.83802	0	2.1259	34.73	98.81	182.41	315.45	444.93	622.76	746.02	927.53	1129.3	1376.4	1521.6	1795.9	2042.5	2349.5	2667	2989.1	3261.7	3468.5	3663.5	3939.1	4185.1	4511.2	4755.3	4982.7	5137.9	5312.1	5454.9	5528.1	5785.6	5989.6	6065.5	6119.9	6199.2	6027.1
0	4.1189	0.16716	0.82755	0	0	0.65473	0	0	6.9215	13.263	17.993	24.887	31.463	32.155	40.484	40.755	68.606	84.383	71.339	98.659	163.96	263.94	433.33	568.44	749.82	1021.5	1270.5	1492.4	1839.7	2120.6	2284.2	2517.6	2748.3	2873.8	3144.7	3379.5	3609.2	3769.2	3977.2	3965	4009.5	4220.3	4359	4377.8	4417.7	4482.6	4354.9	4559.3	4377.6
0	7.6814	0.0007741	0	0	0	2.3269	0.57189	0.86067	0	2.5944	4.0712	5.8913	2.266	7.829	0	0	22.337	39.353	59.626	96.047	127.76	201.53	262.65	326.64	415.57	552.49	717.03	820.49	963.66	1095.4	1172.5	1291.5	1446	1558.8	1703	1813.1	1833.7	1890.2	1973.6	2086.7	2140.9	2149.1	2238.9	2200.9	2271.3	2313.4	2343.5	2340.8	2267.1
4.9394	2.9075	0.081033	0	0	0	0.32978	0	0	0	0	1.2512	3.1725	7.8164	25.227	83.894	165.93	296.83	448.64	650.16	903.25	1200.5	1472.9	1801.9	2155.5	2509.6	2977.7	3374.4	3814.6	4260.9	4583.7	4997.8	5466	5980	6394.9	7021.2	7311.7	7852.7	8187.2	8259.7	8497.7	8982.1	9283.9	9358.2	9651.6	9816.9	10058	9817.9	10272	10293
0	0	0	0	0	1.4106	8.6615	4.8164	21.192	14.766	18.036	24.757	35.074	75.689	150.85	257.92	404.94	596.02	806.92	1104	1355	1687.4	1995.9	2283.3	2612.1	2827.6	3206.7	3485.8	3787.5	3981.5	4321.8	4571.7	4792.7	4937.2	5071.4	5277.4	5349.5	5555.6	5635.3	5636.3	5808.2	5992.6	6017.2	6038.8	6078.8	6193	6060.9	6022.2	5961.4	6171.4
0	0	8.0655	7.0632	0	7.0295	1.7407	0	0	0	1.1935	2.6054	13.205	24.701	43.794	92.081	130.06	201.24	297.16	391.13	455.81	571.12	681.45	775.2	1050.3	1265.7	1416.4	1552.9	1746.1	2004.5	2227.9	2472.4	2768.2	3032	3380.3	3704.8	3863.1	4172	4415.7	4604	4791.9	4868.5	5117.8	5208.3	5319.8	5381.7	5410.4	5663.6	5558	5816.4
0	4.6582	0	4.8472	4.4332	0	0.16648	0	7.5745	3.2029	5.7295	1.5801	1.4396	3.8222	0.72971	0	0	13.251	31.84	70.494	141.65	258.11	386.66	507.99	676.18	814.99	933.46	1100.5	1222.5	1416.3	1442.5	1551.7	1644	1779.8	1885	2075.6	2091.3	2121.2	2157.6	2244.4	2306.1	2299.7	2364.1	2294.5	2477.2	2530	2613.3	2371.5	2469.9	2423.4
2.0926	4.5079	0	0	0	0	0.84903	0	0	7.197	0	0	0	0	0	0	5.4974	11.123	55.096	111.54	179.17	267.55	344.34	567.25	703.24	760.81	996.39	1126.9	1224.1	1460.9	1591.5	1762.2	1963.8	2018.3	2257.3	2366	2594.6	2792.1	3132.7	3429.8	3623.3	3887.3	3878.5	4005.2	4169.9	4141.9	4403.9	4373.5	4484.4	4621.4
2.5904	0	0	4.2981	0	5.4772	1.3666	4.6018	0	10.428	11.442	22.969	62.944	117.14	197.88	281.21	409.9	546.31	719.55	913.3	1122.1	1303.3	1557.3	1740.3	2037.8	2271.6	2543.5	2864.2	3218.1	3448.7	3663.6	4005.8	4151.2	4478.8	4882.7	5171.4	5285.4	5427.9	5542.7	5666.1	5686.4	5936.8	5923.7	6025.9	6029.5	6068.8	6089	6233.8	6188.1	6183.2
0	0	0	0	3.4281	16.963	15.415	8.4691	22.172	16.887	29.269	54.71	71.741	105.3	126.35	183.37	225.99	272.46	315.6	297.09	395.01	449.42	563.31	621.27	701.2	752.77	859.87	980.4	997.32	1083.1	1152.4	1261.1	1350.3	1481.8	1464.2	1636.5	1710.9	1755.2	1874.1	2000.6	2030.9	2170.4	2195.3	2202.5	2282.5	2344.3	2430.5	2394.9	2475.4	2373.7
12.602	11.352	0	2.5433	0	0	0	1.6981	0	0	14.272	26.12	55.509	82.648	118.61	143.3	193.89	234.99	304.83	349.97	418.04	520.93	620.06	676.81	798.24	890.69	1043.7	1126.5	1275.7	1660.5	1557.9	1662	1757	1978.2	2142.3	2296.1	2363.6	2515	2680.6	2865.2	2865.5	2915.6	2915.2	2976.5	3102	3338	3285.3	3476.1	3457.3	3499.7
0	0	0	0	2.321	8.5806	2.7887	1.5205	0	0.79947	6.8083	15.824	12.395	31.141	45.676	77.309	116.28	168.67	230.03	306.56	366.63	483.97	567.87	700.51	793.26	897.09	1047.9	1161.6	1314.2	1512.8	1712.8	1883.5	2106.4	2239.2	2587.8	2739.7	2979.6	3146.9	3387.8	3498.8	3729.1	3934.2	4075.6	4180.7	4300	4356.1	4349	4597.4	4549.3	4561.4
0	0	0	0	37.567	68.796	79.138	77.763	69.652	48.045	0	25.269	34.499	29.398	55.416	90.775	135.12	239.28	252.59	334.13	429.16	555.41	760.33	984.65	1136.2	1727.1	2181.4	2736.7	3100	3699.8	4485.5	4926	4304.7	4849.8	5462.8	5876	6523.8	6755	7251.7	7628.9	8193	8248.9	8299	8506.8	8725.2	8941.2	9270.2	9389.7	9023.4	9275
0	0	0	5.9693	10.067	11.92	14.811	25.284	12.037	21.738	23.998	39.428	50.461	69.502	79.686	129.74	219.91	351.11	464.23	629.13	830.13	1053.7	1265	1514.3	1758.5	2000.9	2266.5	2550.2	2772.4	3049.1	3301.8	3575	3870.8	4212.8	4434.9	4703	5122.8	5295.4	5449.6	5858.3	5982	6226.3	6318.9	6251.3	6599.8	6597.7	6815.5	6961.7	7013.2	7159.1
0	0	0	6.4588	3.5079	15.995	0	3.7965	9.44	9.2053	8.3454	0	2.7743	24.902	34.439	61.647	82.098	125.81	166.47	230.93	285.71	361.64	413.91	622.49	625.33	802.23	963.36	1182	1489.6	1752.3	2047.8	2351.7	2597	2931.5	3172.7	3477	3744.1	4005.4	4269.4	4490.9	4646.8	4826.1	4928.7	5094.6	5103.9	5290.1	5282.8	5372	5394.4	5443.7
0	0	0	0	5.1723	1.3568	17.025	23.092	16.287	29.776	47.846	68.562	54.803	63.49	33.102	45.89	60.482	97.74	151.75	196.02	276.87	386.16	437.57	579.18	681.63	869.88	971.92	1169.9	1373.9	1665.2	1790.6	2072.9	2276.5	2250.1	2392	2757.3	2946.6	3188.7	3353.1	3515.8	3500.6	3603.2	3468.8	3629.3	3804.4	3904.6	3976.7	4054.7	3971.7	4214.3
4.5079	9.6596	0	0	0	0	0	0.44294	3.1355	5.6967	1.0923	0	11.811	0	0	1.0032	25.101	34.788	56.289	52.139	58.565	97.168	86.399	119.16	101.96	143.06	156.29	182.69	209.65	291.77	309.36	414.33	444.76	569.23	720.46	793.13	907.65	1032.5	1189.8	1365.2	1498.8	1700.3	1763.7	1869.2	1882.8	2026.4	2219.4	2239.2	2376.2	2351.4
14.26	6.0058	2.8912	0	0.33002	0	0	0	1.4172	1.961	12.443	16.469	21.427	18.725	30.722	42.634	73.483	56.284	104.25	109.42	141.08	185.59	207.9	303.81	361.28	475.52	582.74	605.79	711.48	712.92	846.58	729.17	738.25	906.14	937.72	991.48	1007.6	1014.9	871.77	959.28	910.68	1096.3	1339.2	1256.7	1407.6	1403.2	1415.8	1406	1455.3	1486.1
24.314	2.1484	0	0	0	0	0	0	0	0	0	13.908	35.757	78.815	145.83	237.17	346.46	480.71	653.05	781.1	940.21	1106.3	1278.5	1411.3	1633.9	1763.1	1847.1	1993.4	2155.9	2238	2301.7	2644	2751.7	2921.7	3084.5	3189.1	3202.6	3315.9	3331.9	3444.1	3575.4	3650.8	3740	3769.9	3866.4	3833.5	3939.9	3871.4	3946.7	3925.2
10.777	0.88715	0	2.5597	0	1.5547	0	0	0	0	0	0	0	0	2.4355	0	0	18.505	39.768	103.66	180.1	283.8	358.43	491.99	442.07	697.75	816.82	917.49	962.5	1053.9	1246	1442.8	1592.8	1705.7	1873.5	2034.9	2222.5	2368	2469.7	2775.2	2787.6	2829.8	3071.4	3002	3258.8	3367.8	3466.4	3413.4	3412.3	3485.6
7.2005	0.01486	0	0.34769	0	0	0	0	0	0	0	0	2.493	0	9.7403	7.7421	8.6226	23.181	48.793	54.705	78.595	129.49	162	224.78	268.07	298.86	376.63	428.61	514.91	606.69	737.2	829.85	958.03	1068	1161.6	1379.4	1488.3	1563.7	1606.6	1628.5	1791.9	1807.5	1940.1	2065.9	2025.9	2007.4	2145.6	2125.1	2240.9	2326.1
20.341	5.8224	0	0	3.4638	0	0	0	0	0	0	0	0	0.29531	0	5.6691	11.583	23.244	38.046	35.38	68.909	86.126	132.19	232.8	325.6	463.42	583.01	736.54	868.33	1068	1183.1	1415.3	1607	1878.9	2206.5	2423.3	2461.4	2937.7	3113.6	3215.2	3427.6	3583.6	3730.2	3894.4	4066.7	4126.2	4220.6	4300.4	4347.8	4393.4
18.592	1.6064	0	0	0	1.2071	0	0	0	3.6729	0	5.9086	10.643	34.521	48.121	61.98	94.646	155.48	193.99	220.34	293.42	404.42	536.04	655.21	902.55	1085.4	1310.9	1510.3	1647.4	1724.6	2125.2	2367.2	2106.8	2278.1	2439.4	2645.2	2782.3	2833	2930.3	3087.2	3397.9	3461	3473.9	3553.3	3602.5	3669.5	3689.8	3713.4	3896.5	3682.6
0	0	0	3.9654	22.269	10.608	1.2346	3.0852	0	0	0	1.5236	0	0	7.1499	5.8425	7.861	37.07	96.958	150.01	221.69	337.78	452.35	601.54	768.22	986.78	1173.5	1402.3	1587.7	1890.2	2140	2398.6	2665.9	2917	3243.5	3376.4	3607.6	3738.3	3905.1	4157.9	4320.4	4456.7	4651.4	4744	4857.4	4919.2	4922.3	4940	5005.7	5128
0	0	0	7.2597	0.43857	6.1524	0	2.9642	11.023	11.972	24.302	28.176	64.992	154.79	255.8	412	631.26	840.81	1126	1457.4	1767.8	2029.7	2469.5	2737.1	3155.9	3432.8	3913.3	4183.4	4494.1	4826.3	5044.4	5325.2	5736.5	5934.8	6155.9	6441.1	6537.8	6765.6	6970.5	7150.6	7320.6	7443.6	7550.7	7627.6	7458.4	7853	7985.2	8076.8	7974.9	7635.3
3.9651	3.0502	0	5.6106	4.5981	5.4466	0	18.438	6.4817	18.134	21.767	28.348	42.363	52.452	85.163	110.03	170.71	263.25	425.83	600.99	827.26	1119.4	1473.3	1643.5	2105.1	2463.2	2725	3141.2	3925	4254.1	4345.7	4611.2	5144.1	5580.6	5962.6	6152.1	6676.3	6991.3	7294.6	7491.9	7572.1	7679.6	7759	7800.8	8270.1	8331.3	8664.6	8800.2	8793.7	8957.4
0	3.8255	0	4.0625	0	4.0823	0	6.7676	0	5.1705	5.9761	20.023	24.023	39.776	47.145	72.637	113.98	175.63	244.78	332.26	399.47	530.74	650.63	749.71	859.82	968.41	1094.4	1308.4	1397.6	1615.6	1833.2	2076.7	2264.4	2447.1	2674.7	2874.8	3133.9	3248	3508.3	3668.2	3739.9	3988.6	4020.4	4227.2	4278.7	4350.4	4509.5	4459.3	4623.1	4572.9
17.324	4.1123	0	0	0	0	0	0	0	3.6118	0	13.387	31.323	57.877	129.38	197.14	296.94	412.59	506.94	593.67	730.68	829.75	936.69	1062.2	1222.1	1346.4	1488	1551.5	1709.6	1811.8	1851.8	1933	2079.3	2183.6	2271.3	2301.1	2435.7	2437.1	2608.2	2797.3	2980.9	3086.2	3093.5	3147.7	3214.2	3422.3	3505.5	3430	3608.3	3565.9
17.034	8.3497	0	0	0.37811	0	0	0	0	0	0	0	0	0	0	0	34.093	66.128	98.056	170.37	244.3	293.93	363.97	448.33	519.82	603.77	683.54	742.25	832.04	936.33	1001.2	1050	1067.5	1130.5	1184.1	1183.9	1209.4	1126.2	1199.6	1282.9	1478.3	1493.1	1403.1	1405.9	1453.5	1538.6	1552.1	1443.1	1636	1505.3
5.8549	0	0	7.6202	0	0.17116	0	0.44074	0	0	0	0	0	0	0	0	3.2682	15.342	35.401	99.878	192.82	241.34	340.29	583.96	650.16	1036.4	1191.5	1447.7	1836.5	2089.5	2470.9	2830.4	3126.2	3414.7	3750	4121.3	4397.8	4743.8	4957	5224.9	5357.3	5655.8	6045.2	6179.5	6472.9	6757.5	6721	6951.9	7111.4	7216
6.4252	0	0	3.8097	0	2.5871	7.6366	0	0	0	0	0	0	0	0	3.9041	40.838	83.308	158.75	250.37	367.26	505.01	720.49	902.25	1169.2	1538.9	1581.8	1822.2	1952.2	2208.1	2402.1	2526.8	2634.6	2726.7	2959.9	3218.3	3396.5	3476.2	3562	3677.1	3756.7	3845	3911.7	4012.5	4064.9	4071	4115.2	4251.4	4246.7	4227.4
14.297	4.9481	5.283	0	0	0	0	0	0	2.6496	9.072	3.3448	2.7782	8.6197	9.9286	9.4648	15.326	4.5645	17.892	14.605	37.121	47.35	62.887	91.39	136.65	175.02	263.57	328.7	442.74	589.91	718.26	813.57	962.47	1121.8	1403.4	1535.1	1590.3	1700.6	1749.1	1938.6	1950.5	2153.8	2307.8	2329.5	2557.4	2536.1	2568.9	2533.5	2618	2657.6
4.9032	11.234	0	0.43142	1.7329	0	0	0	0	0	0	0	0	14.468	16.284	44.048	71.454	99.754	141.35	165.94	182.61	243.93	251.84	302.81	342.18	381.98	407.14	477.88	619.6	662.1	759.96	887.47	955.8	1050.6	1176.4	1227.6	1410.8	1478.6	1537.9	1609.7	1729.7	1828	1903.6	1934.4	2048.9	2077.4	2104.4	2197.2	2174	2230.4
0	0	0	3.5148	3.9121	2.1989	7.7042	11.04	11.04	5.9193	16.763	15.835	27.466	62.372	103.06	172.09	232.17	309.14	368.03	488.37	583.84	759.22	800.28	940.11	1024.6	1204.4	1359.8	1511	1579.9	1709.1	1809.9	1943.9	1996.1	2139.4	2235.8	2360.8	2423.2	2496.6	2505.3	2557.4	2593	2609.7	2618.7	2721.6	2689.2	2748.2	2707.6	2723.2	2733.2	2736.3
15.493	5.7531	6.7944	0	0	0	4.5676	4.1711	1.3139	14.998	4.9901	6.0374	1.549	8.869	19.462	30.924	67.034	67.125	107.81	100.81	169.6	157.08	206.83	267.01	318.09	419.11	587.09	542.63	707.83	847.2	958.68	1075.9	1206.9	1315.3	1488.2	1661	1709.8	1969.9	1999.6	2105.7	2289.3	2210	2490.6	2801.9	2944.2	2913.3	3109.8	3160.2	3281.5	3426.9
0	0	0	4.9807	0.2143	5.7998	14.648	7.9703	8.6019	20.688	5.06	5.3488	10.947	3.4846	0	0	0	0	0	0	0	0	0	0	0	2.8507	31.531	68.358	104.42	168.06	226.46	288.54	384.13	452.09	527.37	619.47	722.55	797.07	938.58	1053.5	1112.1	1185.8	1282.6	1371.8	1415.4	1502.8	1579.2	1519.3	1563.2	1603.9
0	0	0	8.8683	7.6403	0	19.005	18.629	28.357	25.337	32.361	34.637	45.296	86.356	177.15	274.25	446.73	586.99	856.85	1125.9	1473.2	1741.5	2120.2	2739.7	2779.1	3482.2	3408.7	3829	4220.8	4481.9	4969.7	5127.7	5382.3	5667.9	5743.5	5955	6045.3	6321.9	6430.4	6482.7	6649.5	6700.8	6829.8	6810.7	6816	6822.8	6940.4	6900.6	6855.7	6732.7
0	0.6388	3.1241	0	0	0	3.8803	5.6071	26.297	50.106	73.23	110.64	134.48	184	223.12	289.89	376.32	452.19	577.55	669.4	763.44	830.29	947.11	1102.3	1253	1331.2	1503.3	1559.7	1708.4	1910.6	2034.9	2134.4	2210.6	2472.6	2598.4	2817.1	2683.9	2759.7	2921.3	3095.8	3284.1	3180.2	3369.8	3393.2	3560.4	3478.9	3388.3	3499.1	3515.3	3475.1
17.208	0	0	0	4.381	0.25771	7.349	9.2328	0	6.9801	0	22.855	59.62	70.992	113.32	160.47	201.58	238.94	284.22	312.49	372.85	417.7	472.45	528.23	553.11	611.87	649.86	691.08	708.45	794.88	803.14	851.83	846.38	888.65	889.4	912.14	954.76	862.66	879.63	876.93	1084.1	1079.5	1032.3	1009.1	1103	1152.4	1110.4	1181	1346.2	1207
29.238	0	0	0	4.4818	0	7.3806	0	8.8579	0	3.2809	0	2.3007	18.153	53.68	142.83	248.98	381.99	621.86	1107.7	1078.5	1382.9	1687.5	2041.5	2393.7	2726.5	3138.8	3460.6	3831.9	4272.6	4644	5292.5	5736.2	6176.5	6493.8	6761.9	7237.2	7605.1	7778.3	7897.4	8215.9	8402.4	8543.4	8878.1	9131.7	9162.3	9368.2	9376.9	9333.8	9423.3
0	5.9535	0	0	0.63373	5.4472	1.3719	10.461	16.938	51.717	105.46	158.11	267.3	395.53	603.09	813.33	1058.2	1412.2	1726.3	2105.1	2424.9	2843.9	3152.4	3446.6	3816.2	4091	4434.5	4789.1	4951.9	5195.8	5344.2	5591.6	6009	6166.1	6458.5	6465.7	6704	7013.7	7021.4	7186.9	7325.7	7561.4	7719.1	7632.5	7850.5	7821.1	7835.4	7903.2	8005.8	8230.5
14.249	11.237	0	8.8345	0	0	0	0	0	0	0	0	1.9393	0	0	0	0	0.45185	17.215	31.721	44.569	60.628	82.279	132.62	223.13	274.68	434.83	613.14	820.75	990.69	1203.7	1397.2	1681.5	1958.6	2240.4	2470	2613.3	2958.3	3215.5	3517.6	3722.6	3885.5	3835.1	3208.2	4210.7	4326.4	3927.3	4016.4	3986.2	4072.3
0	0	0	0	1.4058	15.739	10.372	1.9697	2.4671	11.085	3.5699	12.001	22.664	21.209	34.119	50.802	77.629	99.916	140.69	158.83	211.62	255.54	340.37	424.22	512.97	639.31	770.25	887.27	1046.2	1161.1	1374.3	1606.7	1714.8	1815.6	2080.2	2218.3	2490.6	2634	2651.8	2772.5	3037.3	3138.7	3148.6	3186.3	3218	3290.4	3408.6	3424.7	3480.6	3439.9
16.913	3.952	0.6646	0	0	0	2.3743	0	0	0	0	0	0	0	0	0	0	10.686	57.586	123.77	223.17	371.88	609.91	744.58	996.8	1244.2	1368.9	1762.3	2047.2	2249.3	2581.4	2461.7	2932.9	3253.2	3452.4	3706.1	4058.2	4386.2	4573.6	4510.3	4813.1	4966	5371.8	5389.1	5549.9	5587.3	5723.2	5725.6	5816	5806.9
7.388	0	0.32043	0	0	6.4713	0.069905	0	0	2.2012	10.389	10.645	26.32	56.042	110.03	193.12	353.92	454.43	696.1	939.25	1183.3	1536.9	1903.5	2302.6	2817.3	3258.8	3671.8	4250.7	4697	5446	6066.8	6526.1	6825.9	7026.2	7801	8083.4	8218.5	8662.1	8865.8	9516.9	9771.8	9598.8	9925	9778.7	10124	10091	10085	10371	10022	10148
24.573	10.454	0	0	2.5196	9.0223	2.0227	0	0	0	0	0	0	0	14.994	26.046	56.861	89.902	124.1	197.82	287.94	398.92	547.76	670.1	940.34	1054	1226	1428.9	1638.3	1876.7	2238.6	2331.9	2583.6	2888.2	3034.6	3241.4	3490.9	3591.7	3838.8	3967.3	4268.9	4332.2	4510	4745.4	4913.1	5014.1	5087.3	5143.7	5293.2	5242.6
0	0	3.2243	0.57804	0	0	5.8079	10.139	10.696	8.0722	3.3622	9.5122	5.0872	9.0174	31.756	88.101	188.84	312.15	475.44	658.57	918.06	1098.7	1371.8	1960	1958.2	2406.7	2461.6	2774	3274.5	3303.4	3620.4	3783.8	4067.3	4802.9	5024.3	5395.9	5030.5	5287.5	5555.7	5838.2	5916	6111.7	6293.3	6324	6393.4	6452.1	6700.4	6770.2	6777.7	6904.2
10.117	10.213	6.0721	6.4483	0	0	0	0	0	0	0	0	0	0	0	3.2944	40.515	102.67	206.9	323.79	477.58	605.46	760.24	947.49	1056.1	1238.3	1381.4	1573.3	1798.9	1979.7	2191.7	2435.6	2699	3019.2	3242.1	3500.2	3593.1	4012.5	4577	4669.9	4667.6	4933.7	4956.4	5217.7	5323.5	5427.5	5582	5503.2	5713.8	5653.2
12.003	0	0	0.33195	2.884	9.0897	0.2426	3.7787	0	0	0	0	5.7849	34.709	62.864	94.792	168.37	197.32	269.79	365.57	481.25	577.68	598.4	690.88	798.15	862.35	910.18	995.06	1029	1172.8	1261.4	1443.8	1538.5	1738.1	1966.9	2080.6	2230.9	2327.6	2499.8	2633.1	2722.8	2819.6	2806.1	2898.5	3143.3	2978.8	3157.3	3062.3	3219	3219.4
1.0364	0	1.2751	7.6818	0	0	0	38.74	97.626	211.04	329.34	465.61	653.19	848.69	1030.3	1185.3	1357.6	1547.3	1764.2	1977.6	2130.1	2376.7	2686	2819	3054.5	3378.9	3558.6	3878.6	4180.6	4502.3	4764.9	5133.6	5568.3	6026.3	6451.2	6963.3	7005.5	7611.3	7855.3	8100.7	8358.7	8595.3	8777.8	8727.2	9035.8	9157.8	9115.2	9287.2	9502.4	9273.2
17.452	11.177	0	0	0	0	0	0	0	4.6572	24.286	60.456	147.96	265.92	438.86	631.5	865.9	1151.7	1508.1	1878.6	2226.3	2725.6	3085.8	3536.8	3864.7	4276.5	4665.3	5057.1	5453.1	5858.8	6342.8	6998.4	6846.5	7477	7899.5	8470.4	8777.6	9024.3	9578.6	9775.1	9982.8	10321	10374	10596	11036	11036	11249	11169	11182	11266
16.861	9.6796	1.0856	0	0	0	0	0	0	0	34.775	72.189	131.37	216.72	286.76	380.91	513.86	663.62	809.51	1025.8	1200.1	1391.6	1534.4	1722.6	1917.5	2044.4	2239.1	2515.2	2675.3	2738.1	2875.8	3090.7	3345.5	3407	3641.4	3764.2	3913.2	4079	4160.7	4189.1	4311	4309.1	4395.1	4375.1	4456	4465.4	4403.8	4372.8	4410.8	4547.2
0	0	0	0	0	10.997	37.976	53.693	88.784	118.25	160.12	192.25	235.3	267.63	312.59	367.98	378.36	421.56	509.18	580.4	689.01	793.9	963.32	1162.6	1414.6	1586.7	1922.5	2193.2	2477	2867.9	3256.7	3608.2	3933.4	4343	4622.2	4854.1	5256.4	5492.6	5684.4	5975.3	6298.5	6387.9	6444.5	6388.3	6384.5	6649.2	6627	6620.6	6923.9	6988.9
0	0	0	0	0	0.73061	8.1395	8.9616	7.7031	2.1464	2.8877	7.7203	5.884	0	0	0	0	0	0	0	0	0	0	12.968	24.976	57.078	81.293	99.785	119.95	177.02	231.05	293.97	340.69	396.67	489.03	546.09	608.54	714.56	815.93	976.47	1009.9	1089.9	1182.2	1262.4	1332.6	1421.9	1490.3	1522.1	1531.8	1609.5
0	0	3.2992	0.994	8.1153	4.7369	0	33.157	20.766	17.852	5.5466	10.646	10.604	16.541	17.206	26.272	48.403	82.289	138.96	161.97	265.72	381.53	498.64	676.22	820.32	1061.2	1255.7	1452.9	1648.3	1946.3	2003.9	2124.4	2439.6	2562.5	2663.6	3191.7	2602.8	2856.2	2938.2	3224.8	3267.3	3198.1	3403.8	3703.7	3505.9	4715.2	3427.4	3967.8	3907	3882.1
2.46	3.2448	0	2.6114	0	0	0	2.403	1.5672	0	7.1909	1.314	9.421	0	6.4963	6.9565	28.866	22.599	54.098	92.853	116.11	140.22	169.25	193.79	285.36	282.52	368.76	413.71	504.88	582.48	663.33	715.08	780.82	1016.3	1082.8	1148.8	1227.2	1200.1	1305.5	1375.8	1501.6	1557.5	1559.5	1543.4	1650.7	1938.3	2006.1	1986.9	1811.1	1782.3
0	0	0	5.9504	7.7254	4.1201	0	7.8783	23.034	18.608	18.897	19.16	26.402	32.85	35.177	40.982	80.173	148.12	288.09	436.72	661.95	927.29	1060.8	1462.2	1778.5	2023.4	2334.8	2775.9	2717.3	3057.5	3476.7	3984.9	3574	4028.3	5301	5598	6205.8	5974.9	6765.5	6773.9	6996.5	7253.5	7390.2	7494.1	7538.3	7088	7117.6	7529.8	7518.6	7797.8
17.297	12.486	0	0	0	0	0	0	0	0	0	0	25.439	52.836	109.91	196.07	332.67	466.88	657.68	869.25	1054.8	1306.8	1561.9	1756.3	2134	2061.5	2960.7	3071.4	3129.7	3569.9	3685.3	4014.4	4409.8	4743.5	5025.7	5237	5279.7	5560.6	5882.2	5879.2	5957.6	6081.5	5978.8	6106.4	6243.1	6110.6	6112.4	6205.8	6340	6356
18.085	9.5936	4.2529	0	0	0	0	0	0	0	0	0	0	0	0	0	0	23.912	56.611	115.88	179.27	262.27	376.29	534.9	661.3	851.91	1020.9	1218.4	1433.7	1798.5	1793.1	2036	2355.6	2603.6	2858.1	3141.9	3339.9	3496.5	3819.3	3970.3	4122.8	4410.8	4525.9	4617.6	4819	5049.4	5245	5476.6	5558.5	5659
25.863	9.3785	0	0	0	0	0	0	0	20.193	52.87	122	199.74	304.69	388.29	489.78	587.85	711.37	814.13	927.22	1077.6	1159.5	1274.1	1445.7	1649.7	1778	1935.1	2158.6	2272.9	2326.2	2639.2	2892.6	3015.6	3233.1	3313.7	3462.9	3527.5	3589.2	3778.8	3808.7	4013.1	4000.9	4063.8	4035.3	4101.9	4135.8	4156.3	4078.1	4156.3	4085.9
11.402	4.9271	0	2.6943	0	0	0	0	0	0	0	0	10.486	35.671	57.503	89.699	115.07	146.8	174.41	224.07	232.91	298.49	359.43	377.12	430.7	479.06	483.54	552.71	645.59	724.5	822.52	913.52	951.21	1053.2	1266.3	1393.1	1518	1564	1640.1	1748.3	1719.5	1871.8	1948.8	1946	2098.3	2122.6	2193	2301.3	2277.9	2318.4
26.039	10.252	0	0	0	0	0	0	0	0	0	0	38.537	114.7	233.42	396.81	660.39	916.44	1445.3	1548.8	1906.5	2352.7	2867.9	3273.1	3770.1	4273.6	4690.6	5357.8	5832.1	6360.1	6802.7	7218.9	7689.9	8232	8842.1	9135.8	9574.9	10004	10206	10784	11136	11004	11438	11649	11394	11615	11797	11781	11781	11698
4.3478	14.175	0	1.8619	0	0	0	0	0	0	0	0	0	0	0	0	12.585	29.365	40.265	71.337	80.741	154.24	227.84	321.94	417.31	449.71	554.19	686.78	795.83	923.29	978.65	1120	1207	1349.5	1503.4	1600.4	1699.7	1868.2	1975.7	2110.9	2481.2	2550.1	2673.4	2646.1	2703.1	2808.1	2807.7	2822.5	2744.6	2756.2
0.028515	0	0	0	0	16.05	2.0624	13.585	16.314	19.13	14.317	10.755	6.2401	4.4	0	4.8933	8.4479	12.295	23.89	27.196	44.735	64.878	67.98	105.97	143.37	196.03	271.19	326.76	385.27	465.54	560.79	705.79	799.08	853.76	990.02	1113.4	1137.8	1235.7	1364.1	1436	1436.5	1515.8	1584.7	1646.6	1732.2	1812.5	1800.3	1825.8	1875.1	1900.6
0	0	0	0	9.8391	16.263	8.6814	6.2403	12.208	7.8044	33.609	83.173	164.22	238.12	349.96	433.71	583.73	717.6	852.29	995.25	1169.5	1313.7	1477.9	1652.4	1809.1	1937.6	2139.8	2278.7	2491.6	2648.8	2759.8	3000.7	3183.2	3397.8	3509.4	3771.8	3974.5	4109.5	4312.4	4653.3	4768.5	4945	5053.3	5195.8	5328.1	5584.3	5651.4	5721.2	5942.9	5935.9
0	0	0.85037	0	4.1189	3.6906	1.0389	8.2007	0	0.4536	6.1216	12.922	15.126	10.203	3.9805	1.3352	0	0	0	0	0	0	11.097	3.6023	26.578	28.199	28.889	28.525	64.093	108.04	159.52	172.38	224.62	213.45	242.53	308.76	348.91	407.64	426.83	431.43	488.93	510.33	558.14	579.51	683.98	701.78	797.03	842.42	835.2	864.82
2.0809	7.6268	2.6263	0	0	0	0	0	0	0	0	0	0	0	0	0	0	0	0	6.8259	31.655	70.444	82.496	137.67	179.58	224.98	277.47	371.39	413.39	497.95	574.54	660.61	764.91	884.13	925.37	1059	1082.3	1106.7	1221.9	1329.4	1361.3	1398.8	1425.5	1508.4	1573.5	1564.7	1611.9	1634.4	1690.9	1730.1
10.617	3.9876	0	0	0	3.0022	2.5026	0	0	0	2.5453	2.8609	22.099	48.793	105.53	191.12	301.23	455.27	585.86	708.6	880.33	1055.2	1257.9	1406.6	1587.2	1738.7	1849.5	1967	2040.8	2168.4	2230.3	2324.5	2398.8	2453.9	2517	2589.5	2641.2	2658.3	2705.8	2778.7	2920.6	2879.7	2951.4	2980.4	2998.4	2964.9	3013	3068.8	3070.2	3127.8
0	0	0	6.0653	0	0	13.56	53.018	92.701	171.01	284.16	437.94	629.02	821.78	1033.2	1334.9	1656.5	2009.7	2359.6	2668.6	2934.4	3490.3	3958.5	4465.4	4822.6	5321.1	5599	6112.3	6137.9	6926.3	7643.3	7848.3	8070	8324.5	8852.4	8776.7	9063.4	9377.1	9704.8	10004	10334	10557	10737	10884	10984	11026	11350	11335	11419	11496
0	0	0	0	0	3.2159	15.218	19.348	12.856	31.157	57.014	69.534	104.69	147.12	222.25	303.21	417.68	544.52	732.94	886.05	1110.8	1360.5	1615.1	1886.2	2059.5	2939.7	2749.9	2985.4	3401.6	3559.2	4011.8	4200.3	4420.2	4767	4962.1	5152.2	5337.5	5528.4	5651.1	5871.8	6005.2	6075.9	6167.8	6248.4	6363.1	6505.8	6706.3	6852.4	6635.3	6749
13.736	17.639	2.9538	0	0	0	0	0	0	0	0	12.945	51.783	112.74	202.27	320.9	508.11	719.82	932.48	1160.7	1440.5	1705.3	1987.2	2255.8	2505.4	2799.1	2984.3	3285.3	3380.9	3727.2	3979.7	4327	4348.6	4592.8	5081.7	5046.9	5423.9	5582	5822.4	5868.5	6023.6	6174	6360.8	6409.4	6519.1	6631.1	6735.5	6754.3	6992.2	7151.8
14.522	0	0	1.0561	1.0024	0	1.969	0	0	6.8645	31.233	72.816	127.2	209.65	323.62	435.51	627.05	805.32	1065.1	1243.1	1446.4	1802.9	1985.8	2208.6	2538.2	2795.1	2952.3	3182.5	3427.4	3517.1	3748.8	3933.2	4033.5	4259	4188.5	4554.1	4859.5	5118.4	5146.3	5379.1	5604.8	5622.5	5628.5	5690.8	5815.2	5943	5858.7	5887.6	6008.8	6098.7
20.731	9.6352	0	7.3796	0	0	0	0	0	0	0	0	0	22.265	49.578	69.786	106.77	168.35	245.78	324.42	439.12	606.52	745.87	988.58	1161.6	1378.8	1648.9	1935.1	2268.9	2378	2680.1	3008.2	3332.5	3481.8	3723.9	4006.5	4312.3	4549.2	4627.2	4655.1	5018.4	5125.2	5302.5	5332.4	5488	5495.9	5553.6	5692.2	5753.9	5921.2
0	2.4182	0	3.3337	0	0	5.3068	8.7831	28.18	36.03	86.363	126.53	186.23	238.9	319.66	406.22	484.18	591.91	727.86	947.28	918.53	1018.2	1130.2	1215.3	1365.2	1471.7	1645	1777.5	2001.4	2250.9	2473.5	2705.8	2758.1	2986.4	3119	3306.3	3361.5	3571.9	3733.4	3686.3	3802.6	3954.7	3918.2	3946.9	4058	4048.9	4231.3	4102.4	4230.1	4184
21.241	0	0	3.1108	2.7966	0	0	0	0	0	1.1342	18.823	27.846	40.569	61.415	94.585	127.46	161.37	203.46	231.86	307.77	377.77	484.3	638.69	808.38	1016.9	1302.5	1564.7	1853.7	2161	2441.2	2707.3	3005.6	3283.3	3696.5	3920.6	4127.6	4291.7	4477.2	4778.7	5160.1	5230.7	5294.2	5475.9	5493.1	5610.1	5677.8	5769.2	5897.2	5794
6.8532	0	0	0.29695	0	7.724	0	0	0	0	0	0	2.4582	22.52	43.91	60.104	106.16	159.47	194.4	256.73	298.34	342.2	407.79	489.47	519.24	549.61	602.57	632.15	734.37	847.59	950.04	1034	1165.9	1281.3	1389.5	1484.7	1568.6	1625	1740.5	1817.8	1835.9	1918.9	1955.3	2077.5	2074.9	2032.7	2081.9	2057.1	2102	2125.1
3.1101	2.8793	0	0	0	9.8201	0	4.3051	0	0	0	0	0	27.709	61.939	134.74	224.76	376.92	514.75	648.52	866.83	1044.3	1293.8	1517.5	1713	1966.5	2240.8	2586	2889.3	3164.9	3523.1	3831.4	4062.7	4403.6	4556.7	4721.8	4994.3	5179.5	5454.6	5809.2	5879.9	6113.4	6087.3	6188.1	6054.4	6220	6413.9	6481.1	6419.7	6430
0	9.4432	0	0	5.2026	0	0	0	0	0.25838	0	0	4.1509	0	3.7242	15.495	54.217	100.31	177.9	272.47	379.09	511.63	626.49	785.99	984.36	1081.5	1257	1419	1445.2	1567.6	1631.6	1812.3	1962.5	2002.2	2071.5	2172.1	2299.2	2314.4	2381.1	2449.4	2521.4	2648.8	2663.2	2794.9	2865.2	2845.1	2940.9	2885.8	2950.6	2939.7
13.36	4.8047	0	3.221	2.2063	0	0	0	0	0	15.551	34.83	82.424	152.08	239.32	309.07	413.02	580.98	702.94	840.24	1011.7	1139.4	1292.2	1425.9	1567.2	1735.3	1896.5	2070.8	2187.1	2398.5	2572.3	2697.1	2883.3	3086.5	3302.3	3488	3360.9	3557.2	3911.9	3944.1	4089.3	4285	4213.8	4162.1	4353	4651.1	4637	4747.7	4828	4884.3
16.234	5.2481	0	8.0053	0	0	0	0	0	22.337	59.798	94.088	121.72	168.92	210	277.02	323.43	377.41	451.32	534.61	558.88	712.12	790.4	852.14	902.62	1016.4	1208.6	1323.4	1240.1	1350.4	1489.4	1565.7	1605.1	1720.9	1863.5	1885.7	1956.7	2024.3	2170	2195.9	2268.4	2307.3	2426.9	2401.9	2420.9	2413.1	2465.8	2501.5	2533.1	2573.3
3.7532	0	0	5.1438	0.14336	0.68309	0.94997	3.752	5.9019	5.0644	3.0403	0	0	0	0	0	14.209	39.28	97.823	180.34	235.71	322.75	453.17	543.28	685.9	872.94	1055	1259	1404.6	1647.4	1787.9	1998.8	2224.4	2311.3	2619.2	2878.1	3005.7	3026.3	3157.6	3428.5	3555.4	3753.7	3821.1	3957.1	4010.2	3971.4	3998.5	4098.8	4135	4190.6
15.721	9.4094	0	0	0	0	0	0	0	0	0	0	0	0	0	0	0	0	0	0	35.036	65.373	140.89	234.02	361.04	502.98	721.92	966.78	1146.3	1474	1761.2	2011.7	2289.9	2634.3	2834	3019.3	3263.4	3403.8	3614.6	3757.8	3993.2	4151.1	4150.3	4316.3	4354	4398.4	4466.5	4369.4	4629.6	4662.9
13.488	0.94275	0	0	3.5172	0.13064	0.26695	0	6.0632	0	1.4966	3.9221	15.331	24.456	59.563	78.06	119.01	181.48	282.34	400.22	501.74	662.51	857.33	1021.8	1266.6	1515.3	1783.1	1959.2	2274.1	2557.1	2832.5	3070.9	3481.9	3678.6	3966.4	4085.8	4412.8	4626.6	4717.4	4966.8	5087.4	5223.1	5423.2	5564.6	5796	5718.8	5710.9	5533.5	5627.8	5690.7
14.623	0	0	0	0	0	6.7642	0	0	0	0	0	2.9265	0	5.7152	10.751	4.2883	14.978	0	0	0	0	0	0	62.527	169.68	256.04	335.57	440.01	573.83	744.16	880.51	1045.7	1187	1359.6	1513.4	1516.3	1625.6	1736.9	1884.4	2125.5	2168.8	2152.5	2243.1	2291.8	2367	2379.8	2438.6	2574.4	2563.1
1.4599	2.8568	4.067	0	0	0	5.5988	0	7.8927	8.6019	20.984	19.244	27.302	61.322	98.68	162.02	244.98	357.89	493.42	628.91	690.11	981.06	1040.5	1368.4	1589	1881.3	2071.1	2342.6	2529.8	2871.3	3187.2	3443.3	3816.5	4047.2	4376.5	4804.5	5052.5	5295.2	5445.4	5705.5	5970.2	6215.8	6248.6	6309.6	6596.9	6687.4	6868.3	6848.4	6848.5	6844.3
3.161	5.3133	0	0	0.23318	0	0	0	0	0	1.6752	0	17.685	16.706	47.17	80.99	134.77	191.77	288.1	418.32	529.52	677.25	805.52	985.23	1201.3	1298.8	1514.8	1693.4	1877.6	2070.1	2206.5	2354	2616.6	2627.2	3084.5	3100.9	3415.2	3495.8	3538.6	3689.6	3625.6	3690.9	3702.8	3817.4	3866	3861.3	3837.5	3814.7	4005.7	3888.4
25.742	0	0	0	0	0	0.29654	0	0	0	0	0	3.8409	28.27	55.963	126.35	208.66	307.63	436.61	590.88	860.12	1121.8	1305.9	1594.7	1947.5	2250.4	2519.7	2798.8	3101.6	3568.1	3895	4304.6	4728.1	4912.5	5434	5711	6033.5	6466.1	6914.9	7611.2	7319.8	7734.9	7839	7995.1	8043.9	7840.3	7793.5	8245.8	8194.4	8267.1
9.7696	3.978	0	0	0	0.4522	0.67621	0	0	0	1.7456	12.277	30.354	44.58	61.1	97.007	150.89	257.6	327.87	455.58	623.24	763.68	998.83	1130.8	1335.5	1501.9	1755.5	1995.7	2230.3	2475.4	2661	2754.7	2900.6	3075	3223	3365	3326.3	3462.4	3467.9	3618.6	3827	3848.6	4004.8	3948.8	4041.7	4085.1	4152.5	4105.9	4216.3	4109.8
1.0329	2.275	0	0	0	9.9236	9.135	0	0	0	5.2646	20.366	55.533	115.05	184.1	258.73	365.49	469.39	537.4	662.56	808.9	892.81	1079.1	1243.1	1403.4	1619.2	1714.2	1853.4	2080	2268.7	2441.4	2680.9	2950.9	3493.3	3657.8	3558.3	3817.5	3733.3	4181.3	4558.1	4589.9	4811.4	5120.6	5185	5309.3	5439.6	5706.1	5677.8	5737.2	5783.8
8.1607	6.3105	0	0	0	0	3.982	1.0384	5.1931	14.206	8.2667	7.039	6.0236	10.116	12.221	41.837	59.219	88.642	116.25	142.56	138.3	210.69	254.55	338.7	445.29	493.78	598.3	702.1	807.17	972.93	1063.3	1179.3	1268.9	1378.1	1481.8	1522	1574.2	1696.6	1768	1742.3	1892.3	1969.7	2035.2	2017.5	2104.2	2101.7	2180.1	2208.7	2195.3	2236
12.701	11.744	1.3686	4.6323	0	0	0	6.5569	12.53	37.358	69.412	90.817	119.82	172.73	222.29	262.37	355.25	494.72	619.28	739.67	970.67	1127.2	1399.4	1612.6	1792.3	2140.4	2433.7	2787.9	3122	3282.5	3583.2	3967.2	4317.9	4592	4873.9	5139	5421	5607.7	5864.5	6154.8	6254.7	6358.8	6535.2	6568.4	6720.2	6788.3	6862.6	6903.6	6977.9	7136.5
0	0	0.89637	5.1975	10.249	0	0	2.2179	0	0	0	10.838	29.654	52.244	61.031	84.462	98.258	93.298	121.75	97.541	192	119.2	213.81	228.28	261.26	236.25	280.96	256.72	274.39	295.09	327.66	434.6	497.23	453.42	496.06	572.06	643.75	714.93	776.2	808.55	912.48	979.31	1005.1	1022	1122.9	1149.5	1153.5	1206.1	1165.6	1211.7
8.0476	2.2758	2.8297	0	3.065	0	0	0	0	0	0	0	37.053	78.323	141.81	217.64	296.77	379.63	506.34	550.1	649.74	716.41	780.35	886.15	972.2	1149.6	1306.6	1392.1	1438.5	1490.5	1691.7	1899	2214.4	2285.9	2437.3	2526.3	2638.9	2775.2	2767.6	2736.9	2851.3	2904	2936.5	3002.8	3098.5	3045.1	3149.6	3132	3178.6	3111.8
12.435	0.27764	0	0	0	0	7.2582	0	31.638	64.121	168.96	309.06	514.64	777.97	1159.3	1537.3	1937.6	2525.3	3034.2	3686.2	4250.2	4780.5	5402.8	6076.6	6663.3	7225.9	7909.1	8441.8	9114.6	9626	10288	10814	11392	11862	12142	12684	13358	13665	13937	13852	14396	14551	14748	14762	15033	13909	15229	15089	15555	15622
0	0	0	1.3821	6.4366	3.2363	3.8354	3.1153	0	16.66	42.807	23.178	93.088	112.49	150.95	209.39	308.24	407.1	533.89	719.08	879.62	1078.1	1295	1497.6	1727.2	1931.8	2200.4	2430.8	2636.8	2849.2	3177.5	3375.3	3635	3839.7	4117.1	4313.5	4922.8	4871.6	5155	5347.6	5271.4	5450.7	5470.3	5606.4	5877.4	5685.7	5631.6	5682.1	5847.4	5810.1
21.17	0	0	3.6793	0	0	0	1.7784	11.105	0	29.706	46.407	121.83	118.19	277.18	390.96	453.93	627.68	716.27	876.5	774.14	1148.2	1221.2	1380	1648	1701	1782.9	2060.9	2144.6	2180.7	2351.7	2488.6	2158.6	2664.8	2807.5	2932.9	2573.6	3228.2	2942.9	3457.6	3241.2	3641	3708.9	3306.6	3732.3	3844.4	3451.9	3916.1	3927.2	4010.6
19.913	3.3046	0	0	0	0	1.5113	1.7041	0	7.7195	18.366	60.294	101.57	164.69	279.64	382.44	522.5	698.37	907.82	1084.2	1340.2	1566.7	1746.5	2066.9	2404.5	2608.4	2921.3	3198	3382.6	3657.1	3897.5	4221	4474.4	4638.5	5015.7	5117	5436.2	5531.3	5646.8	5998.6	6188.3	6381	6486.3	6587.2	6694.4	6688.9	6750.2	6813.1	6996.7	6999.7
0	0	0	5.5827	6.1818	0	1.7738	6.0763	12.586	3.8024	11.829	17.397	25.473	32.648	53.764	87.971	138.03	210.66	303.8	447.58	592.13	863.35	1012	1236.6	1473.5	1721.6	1960.6	2191.8	2666.4	2826.2	3220.8	3452	3768.6	4102	4292.6	4661.4	4860.1	5121.7	5396.3	5432.3	5699.1	5821	5766.7	5740.2	5823.1	6016.6	6084.3	6017.8	6124.8	6120.7
11.232	0	0	1.0202	0	0	2.2263	0	8.5262	45.805	113.36	228.09	361.82	549.56	741.28	955.97	1226.5	1557.1	1949	2339.8	2808.3	3359.7	3812.3	4484.7	5029.8	5408.6	6211.9	6786.9	7044.1	7579.7	7919.6	8591.6	9235.5	9483.3	9735.4	10336	10603	10853	11364	11904	11975	12291	12335	12225	12508	12354	12287	12351	12968	12896
12.97	4.7089	0	0	0	0	0	0	0	0	13.573	43.228	104.96	189.49	314.45	475.9	693.7	911.63	1179.1	1415.7	1681.9	2019.4	2388	2735.2	3010.1	3325.7	3587.7	3889.1	4179.8	4514	4801.4	5012.7	5361.9	5463.5	5849.1	6266.2	6451.8	6613.5	6609.7	6759.9	6770.6	7037.7	7098.4	7168.9	7274.9	7315.4	7342	7365.5	7476.6	7583.4
1.1299	1.5933	0	5.0421	0	8.069	0	7.8402	0	0	0	0	0	1.5341	5.5911	3.3666	23.726	30.345	48.873	46.325	67.976	77.767	140.27	210.24	288.6	413.1	527.75	670.25	858.02	1017.9	1183.7	1359.7	1577.5	1662.1	1853.3	2039.8	2128.2	2358.7	2502.5	2636.1	2758.7	2900.4	2923.5	3039.3	3109.9	3297.7	3266.1	3360.6	3497.7	3522.4
21.155	16.21	0.35969	0	0	0	0	0	5.3523	42.528	85.08	169.67	291.43	420.55	564.51	882.57	1206.1	1458	1761.6	2073.5	2460	2712	3008.7	3350.6	3690.6	4076.3	4521.1	4787.4	5262.8	5514.3	5659.6	6156.6	6629	6970.4	7084.6	7617.2	7671.2	7576.6	7639.2	7908.6	8242.3	8305.7	8442	8693.6	8512	8774.8	8809.1	8829	8825.5	8771.8
3.3849	7.7921	0	0	0	2.4393	0	1.6599	13.828	24.396	59.531	110.71	186.91	296.56	343.32	510.46	543.42	763.74	853.82	1075.5	1113.4	1287.7	1421.5	1559.2	1685.1	1710.2	1796.9	1984.6	2089.3	2257.7	2243.2	2403.2	2337.8	2473.7	2592.8	2778.6	2831.6	2992.4	3031.9	3065.6	3212.1	3279.9	3364.4	3331.8	3384.5	3417.4	3430.3	3409.7	3350.1	3400.8
0	10.835	0	1.5093	5.4316	1.6362	0	0	0	40.554	104.47	169.92	260.23	392.16	506.66	606.96	800.85	967.84	1185.7	1370.8	1543.4	1795.7	1952.7	2085	2260.5	2416.6	2566	2683.6	2844.3	3107.2	3034.8	3217.2	3291.9	3466.6	3699	3722.5	3589.3	3768.7	3810.3	4051.8	4144.4	4035	3908.6	4028	4144.1	4248.9	4297.8	4340.3	4344.4	4308.7
5.2586	0.77138	0	0	0	5.9601	0	0	0	3.1211	0	7.0035	27.486	47.963	65.219	128.91	189.58	295.17	412.79	544.32	696.25	904.91	1157.8	1359.6	1495.4	1698.7	1887	2351	2433.4	2983.4	3249.9	3443.3	3674.9	3972.7	4247.9	4587	4833.1	5075.2	5146.4	5332	5655.3	5807.4	6040.1	5976.4	6181.9	6279.2	6392.7	6446.2	6451.4	6521.5
0	0	0	0	3.7071	1.7286	1.1805	14.546	12.793	11.14	6.4029	16.248	23.875	39.207	61.173	100.01	143.99	217.31	299.69	403.09	512.39	598.41	736.96	829.86	949.22	1064.5	1268.8	1333.4	1512.3	1752.4	1794.6	1950.4	2025.5	2181.2	2348.5	2518.1	2599.5	2636.4	2712.6	2889.3	2922.4	2941.8	2996.3	3182	3187	3244.4	3032.6	3181.5	3151.5	3144.9
3.5533	0	0	0	6.3733	1.6651	3.9642	2.0014	0	8.6086	30.823	82.378	147.49	209.93	288.46	362.4	432.09	559.15	661.65	784.48	910.12	1044.9	1122.7	1275.3	1465.7	1656.9	1833.9	1939.5	2046.5	2112.1	2285.4	2418.8	2497.5	2706.1	2856.8	2979	3098.3	3068.2	3172.7	3328	3341.7	3399	3551.4	3608.4	3629.8	3681.8	3729.6	3646.4	3652	3669.7
0	0	0	7.9008	3.0553	3.7711	0	7.5311	0	7.6844	0	0	0	4.4159	14.29	48.24	100.36	191.05	317.64	448.28	591.27	697.19	882.85	1064.7	1202.7	1460.4	1702.6	1980.4	2267.9	2596.4	2936	3254.2	3654.4	4026.7	4342.4	4751.2	4866	5212.6	5607.3	5923.5	6141.5	6506.7	6696.9	6922.7	7106.4	7254.3	7455.8	7490.8	7392.1	7508.9
13.876	0	0	0	0	9.8806	1.3834	2.4251	1.582	24.084	45.624	104.15	178.52	286.98	437.77	571.68	728.49	942.58	1088.1	1299.8	1530.9	1831.9	2117.3	2269.8	2573.8	2973	3128.4	3417	3773.6	4018.5	4266.8	4695.4	4879.2	5212.1	5460.8	5561.2	5819.4	6072	6298.2	6533.6	6869.4	6917.9	7306.8	7331.4	7286.1	7497.5	7567.8	7702.4	7908.9	7945.9
0	0	2.7876	0	0	0	10.51	16.401	9.0003	8.5967	9.4419	14.843	24.948	35.203	47.526	84.299	114.2	152.21	190.57	257.92	311.99	408.52	501.44	632.94	748.52	908.05	1188.9	1388.3	1592.3	1820.1	2069.8	2405.2	2705.8	3032.7	3422.6	3595.8	3922.9	4416.4	4423.9	4731.5	4840.7	5093.6	5123	5112.3	5378.8	5424.9	5503.4	5550.8	5545.5	5668.1
0	3.6464	0	3.2326	4.0956	0	6.9049	2.7712	0	0	8.5669	5.1398	12.322	21.328	10.97	11.186	33.014	49.663	85.055	107.44	127.38	152.55	209.52	221.06	316.26	432.59	453.53	506.23	570.14	664.31	655.72	684.63	753.18	828.16	940.23	922.97	975.47	1007.9	1111.3	1244.6	1238.5	1226.8	1158.6	1146.2	1076.8	1155.9	1068.2	1145	1123.8	1146.9
0	0	0	0	0	1.5549	16.551	0.5685	2.8267	12.523	21.57	35.722	43.052	69.224	86.627	92.432	129.98	163.9	181.5	201.81	252.41	321.06	363.17	393.61	459.9	515.81	557.2	663.53	752.33	953.41	1023.6	1093	1157.3	1444.2	1614.9	1841	2233.3	2384.1	2597.4	2854.1	3090.3	3144.6	3464.4	3542.5	3721.3	3866.3	4027.6	4092	4126.8	4288
17.444	13.123	3.602	2.6769	0	0	0	9.3579	0	10.788	14.018	27.933	63.536	133.82	238.84	281.89	471.91	660.53	807.74	1027.9	1180.8	1344.8	1625.2	1747.8	2020.9	2318.7	2483.8	2748.6	3035.4	3460.6	3780.1	4329.2	4644.5	5078.7	5391.8	5794.6	6188.4	6444.4	6828	7142.9	7189.6	7379.6	7697.2	7764.2	8045.7	7985.1	8141.1	8348.7	8337.2	8351.3
3.9707	2.8718	0	3.0831	0	0	1.1432	6.286	9.2715	0	9.6987	25.202	40.765	57.364	59.575	97.736	102.32	139.64	198.41	207.49	248.57	276.96	315.78	354.61	424.67	475.69	501.15	610.77	633.76	765.83	744.88	783.73	901.03	982.93	989.32	1018.7	1096.3	1181.4	1232	1251.2	1313.8	1385.8	1443.1	1398.5	1488.7	1491.9	1485.4	1527.1	1501	1510
0	0	3.1251	1.4396	0	4.0868	2.8571	6.7771	4.6114	4.8438	16.37	17.223	11.921	18.701	12.288	27.986	41.396	75.937	144.91	196.88	277.31	386.37	474.81	665.51	797.04	930.98	1001.6	1188.1	1333.8	1396.3	1626.9	1828.6	2165.6	2117.8	2630.4	2613.6	2819.4	2896	3149.2	3264.7	3514.4	3660.4	3689.6	4112.1	3938.7	4080.7	4065.2	4609.7	4326.2	4515.7
0	0	3.4286	0	9.4132	0.35759	0	6.2286	6.8545	15.424	4.5906	6.6725	7.4649	6.3735	16.597	7.3583	0.048761	0	0	0	0	0	0	0	0	2.5623	6.0131	37.553	70.589	113.98	187.26	239.78	313.49	333.45	414.8	511.96	592.05	654.34	743.55	808.16	893.39	944.24	1021.8	997.03	1151.1	1164.3	1232.6	1362.3	1295.3	1399.4
1.0375	0	0.83956	0	2.5138	0	4.8749	7.5956	7.5245	8.21	4.5898	10.186	14.651	17.676	12.737	24.905	31.944	37.218	65.395	110.01	173.8	264.18	369.36	478.68	600.04	733.32	910.81	1049.9	1241	1384.9	1546.1	1689.1	1899.2	2020.5	2207.4	2378.6	2556.7	2763.1	3004	3283.2	3316.8	3516.4	3511.2	3565.5	3703	3636.6	3737.6	3708.8	3593.2	3588.3
5.9734	9.9423	0	1.4526	0	0	0	0	0	0	0.57453	3.3963	5.3125	13.215	29.732	65.107	106.89	160.42	240.48	400.73	509.29	643.95	778.24	959.52	1137.2	1301.4	1486.8	1656.2	1782.6	1983	2130.9	2373.8	2526.4	2711.5	2916.3	3049.1	3242.8	3484.3	3529.8	3692.1	3917.4	3977.6	4119.3	4341.5	4469	4490.5	4640.7	4721.2	4770.2	4858.9
0	0	0	3.4375	0	8.4008	5.5476	8.8941	8.3099	2.266	14.961	19.898	31.465	46.537	71.19	92.015	117.6	138.72	190.34	277.02	403.6	485.83	691.22	849.14	1127.8	1393.7	1649.7	1916.8	2252.2	2563.1	2665.8	2586.5	2794.6	2902.7	3119.7	3399.1	3458.3	2988	3040.7	3276.9	3439.9	3347.1	3536.7	3570.1	3643.2	3634.6	3631.3	3748.9	3819.5	3855.5
19.539	15.724	0	0	0	0	0	0	0	0	0	1.5124	19.26	66.164	127.04	186.66	363.54	495.85	700.04	863.06	1073.7	1391	1672.2	1917.7	2257.6	2594.9	2871	3125.5	3539.9	3919.4	4190.7	4524.1	4797.8	5286	5684.2	5952.5	6302.3	6662.2	6879.7	7184.1	7373.9	7561.6	7507.9	7636.6	8047.6	8092.1	8365	8373.6	8361.9	8396.7
9.0948	0	0	0	0	3.1114	20.981	47.436	120.1	210.28	328.92	475.1	580.93	734.96	863.92	997.78	1145.2	1271	1367	1434.4	1553.1	1622	1672	1812.6	1881.4	2046	2253.2	2369.6	2546.6	2767.9	2998.9	3155.4	3344.4	3606.1	3846.2	4046.5	4237	4369.9	4543.3	4715.1	4964.1	4983.4	5137.8	5374.5	5309.2	5299.1	5511.2	5592	5544.4	5630.4
13.087	6.0743	0	0	0	0	0.078909	0	0	0	3.0753	0	5.2488	29.771	66.587	115.24	213.61	318.02	449.49	602.15	776.51	1032.5	1294.7	1531.8	1834.8	2120	2462.2	2726.4	3119.9	3391	3737.1	3937.5	4225.5	4539.3	4764.3	5200.9	5533.2	5284	5463.8	5679.7	5890.3	5984.3	6174.2	6306.5	6307.9	6387.4	6454.1	6626.5	6751.6	6855.4
0	0	0	1.4937	2.0835	17.785	31.515	26.864	54.621	76.374	80.973	109.3	138.93	155.22	186.19	270.29	320.89	396.64	484.11	532.22	678.31	742.86	875.01	950.39	1072.3	1223.7	1389.3	1557.8	1736.1	1799.5	2094	2370	2589.1	2899.9	3065.8	3280.3	3631.4	3690.8	3771.1	4177.4	4252.3	4496.3	4691.6	4299.1	4342.9	3945	4790.5	4811.5	4692	4569.3
2.6356	2.6962	0	1.2033	1.065	0	0	0	0	0	0	0	0	0	0	0	0	0	0	0	0	0	0	0	41.919	77.533	110.08	201.99	353.08	459.38	532.47	660.1	766.99	875.97	975.12	1051.4	1181.4	1235.6	1328.8	1316	1408.5	1443.5	1477.6	1478.3	1561.2	1597.3	1636.8	1684.9	1671.1	1672
0	0	0	2.0249	6.2124	6.9872	11.577	9.398	6.8845	2.6693	8.4135	8.6462	2.7028	6.5585	6.5939	55.699	110.42	237.04	381.93	566.09	795.25	1046.9	1312.3	1702.5	2001.2	2344.2	2630.1	2920.5	3207.5	3560.3	3973.3	4056.2	4387.4	4814	5008.6	5562	5851.5	5946.1	6001.7	6307.9	6322.4	6587.1	6806.6	7069.9	7001.6	7104.5	7204	7330.2	7137.7	7293.8
0	0	0	3.8891	6.4598	12.42	0	0	0	0	0	0	0	10.683	18.066	39.681	75.79	116.69	216.1	337.59	441.31	580.46	715.44	873.48	1051.1	1217.4	1438.7	1613.9	1838.8	2069.3	2250.3	2527.1	2713.1	2981	3095.4	3304.1	3442.2	3559.5	3750.3	3875.2	3925.8	4082.2	4181.4	4280.1	4340.4	4480.9	4506.5	4576.6	4554.7	4560
17.127	14.703	0	1.626	0	0	0	0	0	0	4.5133	6.7624	0	11.55	13.513	9.4499	0	1.9755	10.247	13.092	5.7643	18.122	38.725	96.519	159.76	249.12	349.69	421.11	545.31	618.52	740.86	910.69	1090.9	1231.1	1427.6	1574.1	1720	1812.6	1982.2	2142.5	2197.7	2321	2329.7	2386.5	2450.9	2572	2599.6	2652.8	2780.6	2739.1
6.2079	6.9128	0	0	0	0	0	0	0	4.0495	24.659	35.339	88.599	147.7	273.57	386.32	573.15	787.08	987.52	1227.3	1479.1	1829.2	2023.6	2243	2618.4	2845.9	3133.8	3273.3	3530	3827.1	4032.1	4287.1	4556	4822.8	5050.4	5334.6	5397.6	5552	5701.7	5927.7	5964.1	6204.2	6470.7	6494	6794.5	6725.2	7052.8	7013.6	7086.4	7203.9
0	4.4801	0	0	3.0545	0.18569	9.3918	6.6235	13.407	3.0629	8.1022	9.767	18.852	16.639	27.399	40.71	54.996	102.86	178.52	244.67	308.02	422.86	493.63	633.54	752.77	878.48	1057.9	1305.6	1526.5	1795.6	2004.1	2196.7	2453.8	2610.3	2855.5	3102	3250.8	3411.3	3584.5	3723.4	4004.8	3876.2	4011.7	4167.8	4168.5	4072.1	4074.4	4373.7	4479.5	4537.4
0	0	2.8352	0.65731	5.2564	0	9.5604	2.6933	17.038	23.49	22.747	34.355	45.771	12.41	70.502	84.704	99.763	101.1	133.72	168.75	220.5	290.61	400.11	538.15	754.66	926.22	1123.2	1359.2	1638.5	1903.3	2106.5	2332	2715.7	2876.4	3352.1	3499.5	3733.8	3951.9	4126.2	4277.9	4614.1	4782	4727.2	4751.4	4907.5	5009.4	5075.9	5082.6	5072.8	5212
6.7142	0.71176	1.4282	0	0	0.1785	2.7973	2.8684	0	0	0.36154	12.296	32.801	79.32	136.09	257.26	385.95	583.82	816.59	1035.7	1282	1569.4	1924.7	2212.1	2594.4	2691.9	3061.2	3435.3	3676.6	4144.6	4351.3	4690.4	5214.2	5390.1	5453.4	5825.6	6174.8	6527.4	6806.3	7044.7	7178	7297.9	7450	7631.9	7941.2	7990.4	8149.6	8329.6	8106	8414.7
2.2602	0	0	5.5365	0	1.5163	3.4124	14.502	16.033	33.241	49.125	93.594	143.59	206.12	265.88	372.2	480.73	583.56	710.38	842.94	991.13	1130.9	1286.2	1538	1623.4	1917.4	2055.3	2409.5	2610.2	2816.6	3321.4	3800.5	4031.6	4377.1	4691.6	4812.3	5229.8	5306.7	5873.1	6133.7	6397.1	6402	6419.4	6594	6710.7	6738.7	6694.1	6641.5	6695.1	6689.4
0	0	0	0	8.2797	8.3371	26.487	31.947	45.563	35.462	56.07	66.225	86.104	103.33	138.67	193.77	266.84	372.9	489.94	651.51	804.44	1053.9	1266.7	1564.7	1775.7	2053.3	2422.6	2740.5	3086.1	3350.5	3745.5	3971.8	4350.7	4532.5	4780.4	5091.7	5219.5	5624.9	5878.7	5952.5	6095.6	6113.1	6275.3	6348.2	6446.4	6602.9	6675.5	6764.9	6663.3	6506.1
7.536	6.0651	0	2.1629	0	0	0	0	0	0	0	0	0	0	0	6.2977	18.61	35.601	102.94	105.84	186.7	229.87	308.76	473.01	620.06	795.54	1003.6	1092.5	1273.8	1529.8	1813.3	1942.6	2134.9	2422.2	2540.9	2793.5	2957.8	3193.4	3352.4	3621.8	3717.5	3868.7	4007.7	4156.7	3944.3	4005.6	4353	4397.5	4020.9	4374.2
0	0	0.17905	0.89443	6.5351	0	3.731	1.7051	0	0	0	0	0	0	0	9.3753	57.332	138.31	246.78	382.15	530.57	694.88	960.21	1209.8	1576.2	1826.8	2126.3	2101.3	2949.3	3376.4	3863.5	3645.8	4066	4440.1	4899.1	5377.3	5786.1	6065.2	6329.9	6731.2	7244.7	7219.5	7431.8	7470.9	7641.1	7886	7846.2	8159	8319.3	8651.4
17.849	1.9142	0	0	0	0	0.74747	0	0.070676	27.05	49.941	97.471	166.11	256.26	343.75	451.68	617.99	774.67	966.57	1149.2	1389.2	1574.4	1747	2054.6	2173.5	2519.7	2868	3163.2	3367.4	3645.8	3854.4	4213.5	4396.6	4804.4	5109	5207.4	5508	5699.6	5653.1	5948.9	6183.4	6185.3	6254.4	6476.6	6638.2	6422.1	6724.6	6830.6	6899.9	6919.8
0	6.5491	0	4.5019	0	0	6.3578	8.221	8.4717	19.448	61.915	135.34	229.76	369.73	567.04	772.85	962.04	1301.1	1639.9	1859.8	2201.6	2557.5	2880.4	3178.3	3501.8	3760.1	4102.7	4578.1	4797.8	5193.8	5525.9	5629.5	5873.1	6125.2	6194.9	6488.2	6733.7	6953.6	7308.6	7400.7	7774.7	7750.7	8191.4	8187.8	8480.9	8350.7	8592.6	8530.7	8577.3	8627.4
0	0	0	8.2152	3.2822	5.4726	1.2113	12.04	7.1069	14.236	28.643	27.146	47.184	39.957	41.052	56.684	94.865	133.78	208.8	282.95	401.63	509.46	665.84	800.11	955.03	1133.1	1279	1521.6	1801	1923	2112.1	2317.9	2419.8	2765.8	3080	3379.2	3472.8	3859	4134.5	4551.5	4682.5	4884.9	4962.1	5121.2	5400.4	5555.7	5817.2	6045.5	6084.2	6304.3
0	0	0	0	0.65774	27.3	35.798	10.41	37.137	20.782	14.376	10.712	26.261	32.777	27.965	43.098	68.7	68.488	104.11	112.74	176.07	195.92	256.76	340.04	375.51	548.43	624.28	722.4	894.98	1003.9	1029.3	1316.8	1481.9	1612.9	1798.4	2080.6	2232	2461.7	2465.2	2702.2	2752.3	3086.9	3154.7	3270.8	3309.2	3383.5	3502.9	3686.8	3723	3777
8.8602	4.4827	0	0	0.25837	0.25814	0	0	8.1548	42.969	79.482	123.82	186.94	287.72	376.88	524.94	656.81	824.67	928.05	1133.9	1257.1	1486.1	1760.3	1945.2	2147.8	2339.8	2748.7	2852.3	3027.2	3022.2	3518.1	3741.1	3986.5	4241.4	4434.3	4613.4	4900.4	4943.1	5177.5	5317.5	5475.4	5657.1	5664	5885.2	5811.3	5929	5938	6140.1	5996.2	6050
0	0	0.67876	6.6274	0	0	1.7023	5.2032	18.561	18.159	19.171	18.667	19.752	21.793	30.454	36.753	69.575	74.772	129.24	184.79	257.61	369.62	513.02	676.8	864.89	1066	1283.5	1580.3	1845.4	2307.6	2536.2	2840	3338.4	3587.7	4111.5	4440.6	4783.7	5037.8	5455.8	5731.5	5896.9	6070.4	6158.5	6194.9	6339	6432.9	6457	6595.4	6554.8	6718.4
3.1964	10.632	3.0586	0	0	0	0	0	0	0	0	0	0	0	0	0	0	0	0	0	0	12.714	42.792	84.444	126.08	187.42	238.16	281.24	338.81	447.71	582.33	748.46	906.51	985.35	1128.9	1251.6	1417.9	1458.2	1516.3	1685.5	1708.1	1854.4	2003.5	1976.5	2148.8	2130.2	2253.9	2178.4	2289	2262.6
19.423	5.0255	0	0	0	0.84428	0	0	0	0	0	3.5175	22.94	26.543	49.229	68.438	105.58	183.5	249.57	192.86	272.03	362.5	490.63	618.84	798.34	932.63	1152	1363.4	1693	1960.7	2262.8	2470.5	2751.7	2993.3	3307	3443.2	3763.8	3977.4	4149	4265.4	4419	4480.6	4815.6	4954.8	5131.8	5200.4	5306.6	5315.6	5330.6	5444.4
19.494	3.9302	0	0	0	0	0	0	0	0	0	0	0	0	5.1813	46.254	124.04	210.35	330.56	461.45	621.33	917.44	1033.1	1310.5	1458.5	1543.2	1652.5	1754.7	2103.3	2286.3	2451.8	2587.9	2762.1	2763.2	2946.8	3121.6	3322.4	3482	3344.9	3627.5	3569	3660.1	3786.4	3890.4	4020.1	3892.7	3971.9	4018.4	4040.1	4104.1
0	0	0.48698	5.3391	0	0	8.2198	11.077	22.362	14.293	24.526	31.51	45.169	60.334	91.725	140.93	186.65	263.03	364.35	497.63	667.31	871.65	1120.2	1395.7	1654.6	1872.9	2153.5	2402.8	2740.5	3003.7	3244.7	3353.7	3532.5	3715.9	3850.3	4062.7	4239.5	4317.8	4548.7	4792	4947.9	5022.9	5045.3	5057.5	5204.5	5166.9	5298.6	5266	5352	5295.5
10.266	0	0	0	0.0040605	4.4428	0	0	0	0	23.572	47.075	76.695	128.3	174.26	230.17	311.76	411.09	533.5	704.84	827.47	1041.3	1276.1	1548.2	1789.8	2007.8	2325.1	2619.4	2981.6	3305	3473.5	3842.2	4160.4	4543.3	4705.1	5181.4	5499.1	5754.6	5946.9	6112	6284.9	6453.3	6506.8	6703.1	6810.1	6786.6	6863	6781.3	6971.5	6979.3
17.77	7.2611	0	6.4939	0	0	0	0	0	0	0	0	0	0	0	0	3.6785	46.992	112.96	180.79	308.09	440.3	619.05	764.76	1003.3	1192.8	1447.5	1686.8	1926.6	2262.5	2450.5	2699	2749.9	3090.4	3282.7	3599.3	3755.6	4136.4	4129.6	4378.7	4611.8	4827.8	4649.9	4832.3	4957.8	4961.7	4952.6	5097.2	5320.3	5440.9
5.6612	10.206	0	4.1826	6.111	0	0	5.0984	0	8.8551	39.259	103.72	190.08	317.64	322.88	438.67	673.88	722.37	869.57	1104.6	1145.9	1507.1	1601.4	1798.7	2072.1	2411.7	2656.9	2989.2	3279.2	3596.5	4039.8	4361.7	4605.2	4987.3	5435.8	5632.9	5994.6	6382.3	6638.6	7010.6	7210.5	7210.8	7323.6	7579.5	7978.4	7863	8179.8	8302.7	8479.8	8629.3
11.41	9.1441	3.7873	0	0	0	0	0	0	0	0	0	0	0	0	0	0	0	0	0	0	0	0	1.3992	35.684	71.754	119.42	190.18	307.77	425.11	526.07	622.37	754.92	948.63	1137.8	1259.9	1433.8	1535.9	1708.2	1776.2	1900.9	1993.7	2046.4	2047	2185.4	2397.1	2249.6	2348.1	2343.7	2446.8
0.69526	0	0.052284	0	4.6203	4.7733	0.71754	7.3157	12.432	17.05	25.601	10.276	3.7044	8.269	0.82763	5.9957	8.1337	28.681	57.16	72.787	138.22	202.75	261.2	340.71	398.63	494.78	589.79	640.49	752.4	834.38	891.46	927.26	962.81	1015	1149.8	1269.5	1297.6	1368	1430	1553.3	1564.5	1670.6	1833.5	1916.8	2197	2157.1	2299.5	2417.8	2386.8	2534.5
20.939	7.3476	0	0	0	0	0	0	0	0	0	0	0	0	0	0	0	0	22.904	55.071	87.062	178.54	259.92	359.32	505.74	671.84	793	974.1	1122.9	1314.2	1453.7	1606.2	1717.6	1824	2000.9	2096.5	2258	2397.2	2507.3	2600.2	2670.6	2702.5	2794.6	2935	2897.7	2950.3	2977.4	2929.4	2988.2	3013.2
17.341	6.9059	0	0	0	1.5257	0	0	0	0	0	1.9564	11.462	37.935	111.96	221.57	426.63	636.81	859.45	1161.4	1456.2	1813.5	2216	2714.1	3186.4	3634.1	4174.3	4628.3	5010	5564.6	6216.6	6703.9	7220.8	7838.2	8553.8	9142.7	9658.3	10167	10718	11050	11411	11560	11775	12191	12305	12307	12681	12778	12893	13096
5.4181	4.6188	0	2.5664	0	0	2.6346	0	0	2.1938	22.268	63.525	99.743	168.24	229.76	320.17	432.2	553.99	673.21	848.83	1012.6	1137.2	1378.8	1506.5	1727	1971.2	2194.1	2374.7	2456.7	2698.7	2903.5	2863.4	3153.7	3161.1	3308.8	3460.9	3493.2	3559.2	3628.7	3762.3	3775.4	3808.8	3947.4	3915.5	4015.5	3956.6	4033.6	4002.1	3946.3	4053.7
15.071	7.7004	0.88467	1.3289	0	0	0	0	0	0	0	0	0	0	0	0	0	0	0	0	0	6.6151	36.29	114.35	178.67	311.94	446.03	616.28	823.83	969.92	1140.7	1410.3	1761.4	2092.1	2413.2	2597.1	2813.8	3091	3312.6	3445.4	3650.5	4013.8	4042.4	4032.6	4106.6	4263.4	4315.7	4405.9	4304.9	4420.8
8.8095	1.8798	0.76164	0	5.5615	0	2.1733	0.41832	0	1.2484	6.1749	0	0	0	0	5.9547	49.878	75.36	129.82	209.03	315.05	425.33	546.96	645.35	766.32	946.34	1051.3	1121.6	1259.1	1400.6	1566.8	1642.6	1718.8	1862.3	2029.3	2172.7	2141.8	2308.3	2295.7	2430.8	2487.6	2629.4	2754.1	2955.3	3103.3	3099.9	3215.7	3281.9	3469.2	3515
10.951	1.7725	0	0	0	3.4169	6.9215	10.173	18.419	44.915	55.518	84.548	131.79	180.82	259.62	355.64	490.09	634.86	794.19	992.19	1220.5	1448.9	1750.9	2054.4	2379.7	2726.7	3060.1	3415.5	3633.6	4026.5	4191.4	4480.7	4894.2	5071.9	5491.1	6010.7	6544.8	5882.4	6330.6	6236.4	6638.9	6537.3	6833.3	6937.6	7028.9	7053	7030.9	7161.4	7200.3	7425.6
0	6.8138	0.55075	0	5.8468	0	0	3.1575	13.315	11.817	13.788	19.461	30.403	60.928	84.311	111.05	151.5	198.02	262.01	309.4	377.82	428.34	527.23	569.49	664.72	797.28	872.32	967.56	1098.6	1157.8	1274.8	1389	1475.7	1703	1836.8	2075.4	2116.4	2270.5	2439	2559.6	2695.3	2712.3	2759.7	2846.6	3006	3080.6	3156.4	3265.9	3110	3207.8
17.751	3.2395	5.2942	0	0	0	0	0	0	0	0	0	18.168	0.17147	22.757	66.294	104.05	158.34	194.28	290.2	345.13	481.7	582.31	821.25	995.07	1208	1445.9	1734.9	2013.8	2298.6	2642.8	2244.6	3178.8	2425.1	2631.2	2826.1	3201.3	3401.2	3737.2	3917.7	5511.8	5790.3	4141.6	6167.5	4390.2	4901	4941.9	4714.8	4884.3	4838.6
25.616	6.2736	0	0	0	0	0	0	0	0	0	0	0	0	0	0	0	0	0	6.8307	32.911	91.17	162.83	244.77	348.37	423.17	556.53	724.37	912.07	1162.5	1376	1724.1	1819.7	2014.5	2208.6	2339.9	2477.5	2643.1	2827	3028.7	3105.7	3177.3	3346.1	3430.6	3519.2	3577	3636.7	3541.8	3566.6	3626
13.884	14.332	0	1.6879	0	0	0	0	0	0	0	0.42283	1.2738	1.598	0	0	0	0	32.512	65.689	104.17	173.61	267.52	375.78	343.9	574.1	675.55	874.01	1095.2	1272.1	1430	1674.9	1903	2161.9	2505.5	2609.6	2829.4	3023	3281.5	3358.3	3592.6	3803.9	3859	3936.9	4080.4	4148.4	4194.2	4291	4321.7	4364.8
20.289	23.378	0	7.0938	0	0	0	0	0	0	0	3.2963	21.401	41.618	69.202	90.876	120.55	162.5	245.75	347.28	457.45	614.98	717.66	885.94	1128.3	1288.7	1502.2	1768.7	1952.6	2106.6	2340.4	2437.8	2654.2	2889.8	3022.3	3310.6	3413.9	3589.1	3784.9	4011.1	4077.3	4137.3	4321.9	4320.4	4329	4429.9	4561.1	4578.7	4629.4	4483.9
1.9949	0	0	13.29	0	7.9454	0	0	0	0	2.6343	0	0	0	0	0	0	0	12.465	49.179	111.06	183.21	260.33	353.14	492.61	630.68	835.54	985.72	1245.8	1524.2	1640.1	1904	2179.2	2379.9	2618.5	2940.5	3033	3137.4	3399.7	3545.8	3711.5	3917.5	3956.6	4143.6	4174.2	4305	4422.3	4738.2	4751.7	4711.4
4.5745	0	0	0	0	3.2577	7.9178	10.958	12.768	14.495	41.408	80.117	151.48	240.48	342.21	450.58	573.4	690.88	829.25	929.48	1098.9	1195.7	1418.9	1583.7	1726	1882.2	2009.6	2203.7	2365.9	2430.4	2628.9	2798.3	2957.8	3111.5	3370.7	3678.5	3670.9	3928.3	3953.4	4243.4	4285.8	4567.3	3756	4761.1	4848.8	5007.2	5141.4	5216.9	5194.9	5270.1
0	0	1.136	1.0138	3.4922	5.5398	0	11.596	15.586	6.8264	12.261	9.0984	20.32	38.135	57.425	91.816	102.31	174.97	235.76	310.6	395.62	515.55	624.16	739.89	909.76	1075.4	1117.9	1405.9	1550.6	1658.8	1945.7	2108.3	2291.8	2344.2	2771.1	3022.2	3291.2	3471.7	3635.8	3690.1	3974	4032.8	4223.8	4131	4282.2	4242.4	4411.8	4510.7	4482.7	4468.1
11.524	0	0	0	0	0	5.4118	0	0	0	0	0	0.66325	0	23.642	53.736	109.52	162.21	204.52	273.9	352.51	422.19	501.91	622.38	744.65	858.08	918.06	1039.3	1140.8	1272.1	1318.1	1417.8	1540	1725.7	1924.7	2000.6	2124.5	2171.6	2278.2	2412	2477.7	2576.6	2679.7	2639.9	2833.7	2859.9	2867.9	2784.5	2951.1	2960.4
8.0304	20.676	3.706	0.11003	0	0	0	0	0	0	0	0	0.93355	23.764	27.74	18.722	18.934	29.711	38.591	49.001	58.755	59.171	78.156	106.63	157.7	210.19	255.52	386.91	503.37	613.55	700.49	728.57	872.94	1011.2	1189.1	1330.8	1424.8	1530.1	1680.6	1807.3	1879.6	1975.9	2006.3	2075.4	2176.8	2208.8	2290.9	2395.5	2439.9	2417.1
0	0.10237	0	1.3225	0	2.0173	17.552	5.0918	10.118	0.55124	10.435	12.535	5.2935	13.716	8.6742	1.865	0	0	0	0	0	0	0	0	0	0	0	41.279	77.454	153.4	244.84	337.46	501.75	561.44	729.7	884.39	1008.8	1062.8	1203.4	1281.5	1555	1512.9	1593.2	1624.3	1902	1872.1	1814.8	1918.1	1974	1902.6
0	0	0	0	0	19.115	12.625	18.905	4.7237	2.2317	0	13.775	21.068	14.419	16.269	12.742	17.329	5.8108	55.082	81.225	141.44	194.9	302.12	390	529.41	679.73	844.48	1003.5	1241.8	1469	1610.6	1639.7	1958.7	2121.9	2327.2	2531.9	2456.1	2539.1	2617.2	2837.3	3055.1	3076.5	3149.7	3242.5	3269	3348.3	3287.5	3319.6	3372.7	3584.2
3.215	1.2703	0	0	0	8.5619	3.2043	0.30594	0	0	0	0	0	0	0	0	11.917	4.605	29.007	55.043	103.21	136.1	185.28	249.62	317.5	353.43	391.75	489.14	501.51	576.79	644.99	744.46	765.31	808.54	925.15	1043.7	1188	1264	1436.5	1500.9	1575.5	1654.8	1700.1	1812.5	1842.4	1831.3	1927	1949.1	1960.7	1979.3
2.2242	0.097568	0	0	0	0	8.9616	0	14.799	6.7592	15.093	8.2452	23.149	9.1222	0.72308	31.312	3.8064	57.036	124.66	187.76	314.09	401.99	605.02	876.09	1029.4	1216.3	1737.4	1850.3	2186.7	2585.4	2681.5	2993.9	3252.6	3656.4	3950.8	4187	4491.8	4670.2	5296.3	5716.5	5911.4	6040.8	6537.5	6691.2	7127.3	7442.8	7733.7	7585.4	8030.1	8513.2
0	0	7.192	0	2.9681	3.1209	2.4137	0	1.4711	14.267	35.597	86.252	109.44	124.74	169.56	259.42	331.13	389.24	418.58	512	618	661.3	733.42	846.14	989.31	1020.3	1161.7	1093	1395.4	1468.1	1660.2	1781.7	1802.6	1863	1980.7	2166.2	2252.4	2394	2495.5	2549.9	2702.8	2763.3	2816.4	2932.2	3000.2	3103	3134.4	3363.8	3330	3406.2
3.4188	5.7641	0	0	0	0.26395	4.0517	6.988	2.7976	0	17.741	25.2	50.657	76.041	117.29	212.89	341.78	488.57	712.47	972.9	1286.8	1628.6	2075.5	2436.6	2981.9	3300.6	3771	4505	4821.9	5400	5630.6	5988.2	6511	6658.8	7160.9	7539.9	7888.1	7777.8	7967	8400.1	8507.5	8383.3	8910.9	8577.1	8647	8904.7	9025.6	8890	9016.9	9218
1.3245	0	0	1.7556	4.9985	0	0	4.5346	0	1.3171	0	0.1664	23.503	71.416	132.12	252.93	337.34	477.03	821.56	891.09	1143.4	1609.2	2067.8	1863.9	2336.9	2529.6	2798.5	2887.1	3379.8	3506.9	3768.4	4486.3	3777.8	4139.1	4713.5	5312.2	4984.3	5822.6	6004.5	6226.3	5822.6	6868.3	5952.2	6289	6400.5	6506.6	6484.7	6238.4	6546.2	6518.7
0	0	0	8.5665	2.0881	6.2221	4.2486	3.4111	7.4533	12.647	21.027	43.14	71.783	91.923	115.25	161.11	198.51	247.08	281.02	341.17	407.71	450	543.86	562.54	617.13	704.41	816.84	857.61	942.45	1031.9	1088.9	1206.3	1389.6	1509.7	1591	1726.1	1847.2	1952.9	1889.1	2139.8	2245	2274.4	2322.2	2351.5	2478.3	2482.5	2556	2767.8	2699.7	2734.5
11.465	4.9852	0	0	0	0	5.2277	14.707	27.277	41.004	73.065	110.75	145.7	190.99	247.14	326.57	414.8	574.33	710.38	876.25	932.05	1096.8	1263.8	1475.5	1655	1894.8	2112.4	2343.5	2424.5	2869.7	3165.1	3321.3	3561.7	3825.5	4110.3	4337	4701	5016.8	5148.6	5443.1	5539.1	5681.4	5725.8	5863.6	6174.1	6183.1	6487.1	6439	6418.3	6574
19.062	9.9736	1.0186	0.80397	0	0	0	0	0	19.18	62.986	125.48	208.26	317.51	472.87	638.67	801.69	1036	1292.4	1534.8	1810	2110.8	2320.7	2729	3068.4	3351.5	3592.3	3820.1	4100	4332.5	4470.8	4783	5170.3	5272.5	5493.4	5714.6	5834.7	5975.5	6325.5	6359.8	6612.8	6585.2	6676.9	6606.2	6791.3	6813	6835.8	6897.2	6783.9	6843.3
13.604	9.581	7.5413	3.3981	0	0	0	0	0	0	0.86594	0	0	9.7835	13.561	15.779	40.914	69.939	107.75	166.75	226.34	306.28	401.65	564	707.48	904.62	1117.9	1301.5	1494.7	1628.4	1893.8	2207.4	2398.4	2650.8	2857	3143.4	3290.6	3492.5	3682.9	4003.3	4023.2	4092.3	4139.3	4266.4	4380.5	4476.6	4568.8	4648.4	4707.6	4631.3
11.418	8.774	0	2.3812	0	2.9627	0	3.5756	0.43555	36.624	86.75	140.22	239.03	316.87	465.16	528.69	618.48	720.07	855.22	1090.8	1203.1	1808.6	1939.6	2200.9	2418	2693.1	2066.9	2546.5	3063.7	2700.9	3284.6	2810.5	2894.5	2950.4	3341.7	3283.9	3371.5	3602.5	3694.2	4024.2	4191.5	4330.4	4074.3	4164.5	4357.9	4380.8	4435	4443.4	4426.1	4539.8
0	0	0	0	5.0865	5.2777	9.0358	5.4561	5.8872	0	3.9395	3.3356	10.225	6.8435	12.329	19.911	55.048	99.828	153.27	228.28	340.6	482.38	659.8	857.54	1063.5	1267.5	1539.9	1777.6	1995.1	2303.9	2648.5	2723	3071.7	3336	3749.4	3914.8	4119.7	4329	4604.2	4961.6	5120.5	5234.7	5644.4	5726.6	5749.9	5979.8	6119.8	6195.5	6186.4	6224.6
20.653	0	0	0	0	0	2.2934	0	0	0	0	9.8108	0	5.5918	26.446	42.694	100.71	138.29	216.48	384.23	524.02	698.89	924.33	1205.3	1424.2	1667.2	1891	2318.9	2652.8	3003.9	3323.7	3575.4	3949.5	4218.4	4575.3	4856.7	5301.7	5508.3	5636.1	5639.4	5988.6	6287.4	6493.6	6455.8	6733.6	6050.8	6098.2	6241.6	6043.7	6177.3
0	4.4104	2.9134	0.38504	0	3.198	0	18.634	0	25.48	5.3498	13.339	5.1651	13.776	0	0	0	0	0	17.269	56.252	139.43	201.32	263.56	327.64	365.03	442.03	516.62	620.23	782.85	890.84	966.92	1097.3	1225.6	1278	1463.7	1432.9	1490.8	1980.3	2125.4	2134.5	2304.2	2100.9	2140.7	2241.2	2409	2390.6	2330.8	2435.9	2462.1
0	6.354	0	0	4.3638	0	0.91867	5.8082	25.035	71.821	137.83	216.2	294.53	380.2	468.95	559.24	730.19	800.91	988.38	1123.2	1262.2	1404.8	1575.3	1642.3	1961.7	2241.6	2425.1	2704.4	3105.2	3404.9	3727.3	4026.8	4398.5	4756.6	5234.7	5465	5688.5	6151.6	6365.9	6522.8	6679.3	6910.8	7049.8	7187.9	7348.4	7355.7	7358.8	7305.1	7392.9	7410.8
0.14323	0	6.2372	3.3087	0	1.9679	0	0	0.87377	14.581	12.977	22.52	44.556	78.079	111.01	140.32	167.68	206.33	246.54	287.62	359.95	391.44	429.23	492.29	541.04	571.66	666.16	723.5	813.58	856.64	940.39	1070.1	1267.5	1367.2	1449	1622.8	1714.3	1763.1	1912.6	1955.7	2076.6	2048.9	2100.8	2152.9	2270.6	2277.4	2388.9	2402.6	2401.1	2343.8
4.8183	0	0	0	0	13.064	7.2172	0	0	2.4016	0	2.6332	1.5097	12.135	37.972	79.81	174.62	314.93	460.15	814.78	1099.9	1353.6	1615.8	1918.5	2244	2348.6	2994.7	3318.1	3690.2	4063.4	4429.1	4558.2	4984.8	5425.1	5344.3	5565.6	5913.6	6186.4	6441.4	6480.2	6846.3	7141.1	7368.2	7119.7	7304.9	7421.1	7892	8057.7	8223.6	8558
0.61054	2.8452	0	7.4532	0	0	0.79722	13.857	0	4.8773	18.158	33.471	84.35	142.47	296.23	450	711.81	991.99	1376.4	1788.3	2245.4	2738.6	3240.2	3765.7	4222.1	4712.7	5246.9	5626.8	6113.7	6696	6957.2	7321	7972.2	8156	8430	8579.8	8682.5	8898.1	9136.5	8780.4	8994.6	8759.3	9078.2	9124.2	9300.7	9234.1	9459.2	9386.9	9608.6	9736.1
0	0	0	0	0	22.783	34.675	41.404	28.936	32.149	29.948	30.432	49.601	48.548	49.604	54.143	79.3	82.142	103.63	137.54	169.01	200.38	252.46	306.7	374.32	370.14	419.92	446.13	507.17	614.67	775.18	943.15	1093.8	1264.1	1495.5	1670	1884.1	2056	2187.4	2294.9	2338.8	2452.7	2501.5	2560	2695.8	2615.5	2828	2759.3	2691.3	2851.1
5.551	3.6296	0	1.0395	0	0	0	0	0	0	7.5908	18.192	39.767	63.001	61.055	105.35	131.56	190.45	279.87	344.69	459.43	607.28	669.53	804.54	940.36	1088	1262	1400.3	1435.2	1605.8	1650	1819	1860.5	1899.1	1882.3	2037.1	2128	2041.8	2194.9	2270.7	2350.5	2435.2	2343	2415.6	2566.5	2709.8	2724.5	2824.3	2780.6	2822.9
17.025	16.212	0	1.9923	0	0	0	0	29.524	72.801	107.37	170.92	208.91	256.6	306.76	353.81	407.9	441.53	454.09	524.55	538.5	625.16	659.56	706.34	689.05	719.5	778.57	852.66	967.85	1050.3	1041.5	1214	1043.1	1439.2	1504.5	1232.1	1635	1684.6	1502.2	1555.3	1565.9	1657.9	1607.5	1640	1883.5	1791	1925.5	1972.2	2020.7	1961.5
37.857	3.7051	0	0	2.1357	0	0	0	0	0	0	14.623	96.409	172.67	279.91	435.56	618.17	773.16	919.12	1156.2	1320.9	1608.7	1886.6	2150.6	2396.2	2651.9	2924.7	3376.8	3695.4	4166.4	4431.5	4590.6	4841.5	5201.8	5437.7	5666.8	6000.6	6087	6288.1	6436.4	6609.8	6719.1	6797.2	6957.1	6900.9	7042.4	7150.2	6860.5	7109.6	7155.2
0	0	0	0	3.8929	0	7.6107	13.006	16.793	16.888	26.842	30.397	52.478	61.202	90.457	106.21	138.23	154.89	216.55	243.88	281.36	330.14	408.29	429.76	572.7	671.9	794.24	932.19	1067.4	1168.5	1360	1570.8	1717.9	1912.4	2081.8	2311.3	2396.3	2632.4	2749	2875.3	3008.1	3171.3	3234	3307.8	3097.9	3429.8	3379	3499.3	3449.3	3448
6.654	3.3108	0	0	0	0	5.1811	3.3796	4.3181	15.963	16.187	14.953	18.823	19.46	42.63	65.152	77.605	89.037	119.61	136.74	175.77	190.19	221.37	257.78	277.17	309.77	347.57	450.02	537.73	613.43	736.65	813.1	885.9	1026.6	1185	1416.9	1528.2	1724	1863.8	1985.8	2166.1	2284	2430.2	2474	2560.8	2676.7	2724.1	2725.6	2775.4	2829.9
58.305	46.536	23.376	0	0	0	0	0	0	0	0	0	0	0	0	54.783	145.22	234.7	345.71	582.81	765.23	929.27	1094.4	1357.4	1617.6	1822.4	2117.7	2363	2661.6	2920.2	3241.5	3548.5	3880.6	4144.1	4538.4	4776.9	5057.9	5323.5	5605	5930.4	5962.5	6251	6424.7	6384.5	6396.8	6307.9	6385.6	5809.8	6271.5	6441.6
0	0	0	0	4.8818	6.8737	8.8578	12.055	9.7682	3.7017	8.2392	35.514	65.264	105.44	171.31	246.46	340.15	446.1	577.75	704.99	863.81	989.82	1176	1354.3	1564	1747.6	1911.3	2071.6	2238.1	2448.2	2609.3	2741.5	2993.8	3230.4	3572.3	3802.9	3857	4117.2	4251.9	4675.4	5011.4	5028.6	5422	5453.1	5510.1	5635.6	5652.4	5843.1	5864.5	5831.7
0	14.214	0	5.621	5.1889	0.049378	0	0	0	0	3.6129	0	0	4.938	0	9.1771	23.466	21.765	41.945	51.648	29.745	53.727	86.16	140.29	209.56	261.63	348.94	428.09	543.42	631.11	746.56	867.08	966.38	1069.6	1171.5	1216.9	1355.1	1406.9	1535.9	1605.3	1764.2	1810.3	1890.4	1948.9	2091.9	2107.4	2211	2169.6	2312.1	2302.9
17.137	12.547	1.5113	0	0	0	0	0	0	0	0	0	0	0	0	11.887	33.283	74.112	160.34	257.28	324.39	393.73	533.81	713.91	853.56	1014.2	1172.6	1305.6	1556.7	1670.1	1760.5	1948.9	2120.4	2229.9	2589.8	2576.8	2780.8	2736.2	2923.5	3041	3008.8	3100.4	3091.4	3195.6	3195	3217.9	3191.7	3282	3379.9	3329
12.128	1.821	0	0	0	4.5619	0	0	0	0	0	0	15.178	32.059	60.8	104.71	198.57	249.05	360.13	430.08	552.3	642.52	757.35	890.75	1025	1124.3	1304.5	1383.4	1704.1	1936.3	1811.4	1963.1	2014.7	2157	2230.6	2224.9	2290.5	2279.8	2292.6	2385.3	2552.5	2504.6	2553.8	2471.8	2544.9	2552.7	2613.5	2538.1	2685.5	2554.9
23.723	0.6738	0	0	0	0	0	3.046	21.574	71.443	146.06	273.55	404.71	608.52	816.08	1109.4	1257.5	1598.3	1926.3	2422.1	2805.9	3272.9	3461.7	3899.6	4534.7	4907	5510.3	6126.7	6402.2	6842.5	7493	7701.5	8130.4	8502	9045.7	9521.1	10246	10372	10965	11378	11811	12175	12362	12784	12881	12931	13583	13905	14195	14074
2.1821	9.3459	1.2472	0	0	0	0	0	0	0	0	11.271	29.824	55.881	112.68	158.06	235.78	321.59	427.99	524.32	640.06	727.07	809.41	1066.1	1022.3	1231.9	1271.8	1445.2	1701.5	1467.5	1532.7	1705.4	1711.2	1715.9	1810	1867.1	1902	2085.3	2180.6	2219.4	2338.6	2480.8	2626	2670.1	2855.9	2769.4	2842	2989	2963.9	3078.5
0	0	1.1464	0	2.2144	3.3009	9.6477	21.003	10.523	10.425	2.2966	3.6317	6.7543	8.1566	8.542	23.42	39.041	57.649	94.076	114.75	151.1	188.91	221.5	307.78	387.42	520.3	640.53	760.51	943.56	1092.4	1279.4	1479.6	1714.3	1954.3	2165.5	2393.2	2677.9	2821	3057.6	3313.5	3427.3	3582.2	3754.4	3912.8	3942.9	4018.8	4180.4	4156	4222.8	4337.9
30.455	5.2454	0	0	0	0	0	0	0	0	0	0	9.8479	8.8227	28.1	51.706	96.809	150.73	239.76	346.04	399.87	537.73	645.01	769.55	877.13	1007.5	1135.5	1271.9	1421	1525.9	1839.1	1905.2	2052.8	2315.2	2497.7	2527.2	2851.1	2976.1	3084.7	3171	3397.6	3608.5	3721.1	3737.4	3681.5	3832.2	3508.8	3519.3	3539.2	3577
6.5985	4.1528	5.5453	3.7051	0	0	0	0	0	0	0	0	0	2.8584	12.907	56.811	121.11	225.28	318.5	433.6	583.08	697.75	832.3	1038.6	1194.1	1469.1	1726.7	1921.8	2238.5	2425.1	2724.4	3132.8	2682.2	3124.2	3474.4	3751.1	4049.7	4269.1	4072.9	4342.3	4651.7	5748.1	5731.5	6244	6243	6427.2	6510.8	6609.1	6617.7	6704.1
17.968	15.777	0	0	0	0	0	0	0	0	0	0	0	16.814	55.034	116.93	202.62	279.65	414.77	533.57	656.57	925.58	1023.5	1200.4	1410	1647.9	1910.5	2156.1	2509.7	3036.4	3093.7	3293.8	3548.6	3861.3	4237.4	4407	4560.4	4989.7	5194.4	5296.4	5408.8	5934.4	6235.1	6313.4	6494.4	6587	6672.2	6758.9	6794.2	6899.2
20.395	5.8149	0	0	1.3382	0	0	0	0	0	0	0	8.0696	54.56	98.125	156.13	222.83	300.61	343.53	416.31	475.45	528.37	679.99	767.14	835.38	866.36	876.63	908.31	919.27	992.88	978.15	1011.3	1012.5	1115.1	1147	1151.4	1240.3	1247.8	1256.8	1301.8	1379.8	1418.9	1525.9	1602.4	1657.1	1676.1	1721.4	1701.2	1771.1	1736.9
0	0	0	0	10.025	10.062	0	6.0835	9.6297	13.459	4.186	10.803	19.288	19.322	21.709	16.229	27.868	47.103	37.559	52.427	103.1	128.08	171.6	196.99	272.47	308.79	350.98	412.94	476.27	516.67	552.07	568.45	547.47	586	584.72	642.32	700.84	733.13	785.84	834.66	962.51	958.42	1047.3	1073.6	1146.5	1214.1	1266.3	1387.2	1355.2	1402.9
25.496	5.7988	0	0	0	0	0	0	0	0	6.8516	0	17.505	43.589	78.951	141.55	230.24	375.78	534.02	673.99	779.64	882.91	977.84	1077.6	1251.7	1441.7	1612.7	1731.7	1934.9	2093.5	2288.4	2490.7	2586.3	2786.9	2929.5	2987.2	3183.8	3371.7	3433.5	3541.7	3640.2	3857.6	3896.6	4017.5	3751.3	4059.9	3850.7	3995.7	4029.5	4000.1
0	0.26263	0	0	1.379	1.8076	2.8764	0	0.67447	0	13.02	15.902	41.853	83.364	138.16	224.01	263.7	376.86	514.27	605.43	736.59	881.84	1038.6	1161.7	1370.3	1432.9	1584.9	1742.1	1906.8	1964.8	2172.1	2199.3	2323.1	2444.9	2392.1	2491.3	2503.8	2537.2	2672.6	2789.7	2797.7	2821.1	2855.4	2971.7	2972.8	3081.7	3090.4	3002	3091.4	3080.4
0	2.0819	0	0	0	1.0211	17.703	22.954	19.522	32.713	37.91	42.962	61.807	60.855	88.65	101.76	125.11	178.23	198	318.34	436.98	584.69	597.99	757.39	867.64	686.4	930.41	928.38	1018.4	1142	1148.2	1319.4	1431.6	1518.1	1306.4	1405.6	1726.7	1763.4	1836.9	1878.8	2004.6	2099.3	2162.1	2226	2274	2318.7	2392	2412.5	2462.9	2508.9
0	0	0	0	3.8197	5.5449	5.1551	5.538	5.9574	1.7484	0.39073	3.9276	17.684	23.659	39.802	66.793	112.38	196.68	312.04	410.04	581.58	709.72	938.27	1107.5	1208.7	1451.7	1592.5	1470.2	1589.4	1694.4	1828.1	2378.2	2513.6	2734.9	2914.6	3112.9	3247.5	3262.2	3360.2	3598.9	3565.3	3637.7	3753.3	3840	3927.4	4073.3	3956.8	4078.7	4095.9	4092.7
0	2.5179	0	0	1.4181	8.0371	1.0911	0	0	61.306	132.81	243.11	332.14	499.12	642.38	784.18	1137.6	1468.6	1710.8	1993.3	2342.1	2670.3	2839.1	3191.1	3905.4	4173.6	4696.8	5081.4	5321.8	5659.6	6007.1	6454.1	6866	7221.9	7492.5	7707	8182.7	8503.2	8723.9	9076.3	9048.7	9235.5	9342.2	9507.3	9794.4	10015	10243	10049	10056	10222
0.82235	0	0	3.7217	2.0483	1.6904	0	0	0	7.4591	30.272	56.354	103.97	137.5	183.81	216.66	268.16	327.54	396.37	475.31	539.66	638.78	700.31	776.99	878.53	966.87	1071.5	1112.1	1304	1367.2	1476.4	1595	1717.4	1805.4	1934.6	2019.6	2054.9	2181.3	2268.1	2441.1	2495.6	2593.6	2787.3	2811.4	2908.8	2909.2	3049.6	2939.8	3077	3137
0	0	0	0	7.9799	6.3704	4.5868	11.393	8.3751	15.638	7.4459	13.788	7.4894	19.832	22.172	12.933	22.394	3.1818	12.153	5.3868	36.826	24.372	47.435	61.728	73.158	57.669	63.577	93.49	124.5	133.55	194.15	155.28	192.25	168.04	194.85	226.03	342.15	412.95	473.13	512.25	624.8	655.86	726.06	741.95	893.05	888.68	960.54	1054.6	1120.2	1113.7
0.73361	0.74064	0	2.3079	0	0.21627	0.6366	7.5906	23.732	31.344	71.002	106.26	145.14	190.18	265.46	330.92	384.99	462.89	529.17	596.46	701.56	791.18	813.79	879.86	978.46	1033.1	1079.8	1136	1263.5	1323.4	1430.7	1550.7	1566.4	1619.7	1669.3	1801.6	1915.7	1994.9	2109.6	2162.6	2251.6	2318.7	2376	2420.3	2489.2	2571	2635	2557.4	2536.8	2571.4
23.614	6.8406	0	0	0	0	3.2213	0	0	0	1.3181	7.5232	23.653	24.493	54.277	55.655	90.513	133.33	144.02	187.16	229.29	258.79	366.52	398.63	496.96	591.59	681.09	851.84	1012.5	1188.6	1332	1506.6	1685.7	1958	2241.7	2264.9	2368.9	2459.3	2638.2	2680	2920.5	2853.5	2934.2	3117	3064.3	3118.7	3131	3260.4	3259.6	3299.8
0	0	0	0	7.8702	7.8098	9.1197	6.5759	0	0.64321	18.708	31.705	59.758	77.241	105.37	136.86	183.13	215.55	246.92	273.39	298.18	329.13	371.95	412.34	444.45	487.48	550.09	555.45	543.2	515.97	547.1	566.09	603.36	694.77	715.93	773.95	816.34	833.6	907.3	1005.9	969.07	1019	1055.7	1120.5	1170.8	1190.7	1178	1147.1	1183.4	1152
38.275	8.4697	1.7341	0	0	0	0	0	0	0	0	0	0	0	0	0	0	50.983	144.49	256.1	466.98	607.04	872.96	1067.8	1417.5	1719.8	2033.7	2290.1	2731.9	3114.3	3457.9	3725.7	3924	4441.4	4717.8	5150.5	5482.2	5674	6097	6208.5	6791.8	6266.8	6868.3	6579.3	7657.5	7769.9	7740	7284.4	7569	7551.6
0	18.001	0	6.4733	2.011	0	0	0	0	0	0	0	0	0	0	0	0	0	19.02	62.928	108.61	184.35	258.82	345.34	453.34	537.95	614.35	706.11	845.94	907.78	981.33	1030.9	1088.9	1196.1	1332.7	1360.1	1375.8	1435.9	1595.3	1757	1736.2	1749.8	1668.3	1700.8	1871.5	1889.1	1936.9	2103.1	2036.7	2038.5
0.44278	6.2657	0	0.78836	1.7735	0.065913	0	5.7438	2.7443	4.026	4.8706	18.756	22.446	43.425	105.62	236.09	372.18	516.58	704.88	892.38	1066.6	1286.3	1568.5	1858.1	2044.6	2333	2596.3	2889.8	3107.9	3422.2	3725.1	4006.4	4278	4460.5	4687	4853.7	5006.9	5328.2	5484.4	5612.4	5716.5	5902.7	5967.6	5951.1	6186.9	6208.5	6337.7	6378.2	6343.1	6483
0.35212	6.6241	3.8159	0	0	2.0209	0	0	0	2.8051	3.9244	3.6548	15.743	10.139	0	7.8401	0.54426	14.906	9.5682	12.138	24.785	45.267	56.413	76.332	126.68	131.58	214.01	346.61	399.53	388.23	411.95	625.96	763.83	792.17	921.08	995.79	1220.1	1273.7	1422.8	1535.3	1646.2	1685	1555.7	1665.6	1789.3	1863.2	1987.3	2012.2	2036.3	2135.7
0	0	0	0	1.3559	7.1036	4.1108	0	0	0	22.295	54.905	108.75	203.74	340.28	518.8	714.63	955.99	1254.6	1508.6	1722.3	2017.2	2351.4	2684.5	3020.1	3322	3669.8	3694.8	3930	4864.1	5210.8	5270.9	5667.6	6304.3	6580	7169.4	7744.4	8072.4	8497.2	8492.3	8737.4	8982.9	9309.1	9282.7	9848.1	9921.9	10055	10058	10356	10259
11.338	9.7188	0	1.8399	0	0	0	0	0	0	0	12.327	44.49	81.882	169.71	256.89	363.89	466.92	608.07	716.03	869.66	1028.5	1155.2	1264.5	1445.1	1592.4	1691.6	1797	1902.8	1953.9	2158.8	2318	2427.5	2581.3	2786.5	2899.4	3008.6	3217.5	3142.5	2656.4	2703.4	2802.8	2897	2951.7	2993.6	3023.4	3047.1	3054.7	3051.8	3175.8
4.3419	0	0	0	0	13.832	0	0	1.4352	0	3.5374	7.1163	17.463	14.346	42.774	82.832	152.56	242.58	321.71	407.15	519.93	640.44	786.07	933.52	1089.3	1247.9	1465	1677.4	1728.4	1953.8	1992	2088.2	2315.5	2435.2	2562.5	2698.9	2858.1	2919.8	3060.3	3111.7	3103	3214.9	3328.9	3263.7	3414.4	3563	3566.9	3532.3	3536.6	3496.5
15.209	17.028	0	0	7.656	0	0	0	0	0	0	0	0	3.7759	31.896	50.286	65.668	82.172	99.843	131.33	146.39	198.14	182.22	236.72	283.39	321.94	339.61	415.72	473.01	603.84	689.06	809.39	934.97	1065.5	1207.6	1388.1	1510.9	1617.5	1737.5	1883.1	1988.3	2006.3	2115.6	2170.9	2197.2	2331.4	2302.4	2402.7	2457.8	2508.3
6.733	0	0	1.7874	1.7664	2.1827	3.4631	3.5703	3.3123	8.6415	2.5005	9.3928	12.546	21.114	14.879	26.91	44.256	88.133	147.38	251.67	369.74	518.44	599.05	738.62	830.05	992.07	1146.7	1203.8	1525	1522.5	1618.2	1754.8	1799.5	1916.3	2117.1	2406.1	2439.1	2564.4	2836.5	2996.7	3087.4	3026.7	3077.9	3043.5	3351.2	3216.3	3313.2	3417.6	3363.8	3470.9
0	0	0	0	23.3	58.123	55.446	38.182	34.099	64.507	91.827	77.927	107.78	104.59	119.07	135.42	167.37	188.61	227.6	259.75	324.28	394.07	487.07	549.79	648.88	669.31	812.02	895.11	938.24	1053.6	1144.6	1261.2	1357.9	1474.7	1624.2	1648.5	1798.4	1872.4	1882.2	1867.8	1923.2	1988.6	2043.6	2068.7	2151.6	2095.8	2216.1	2158.8	2168.3	2170.2
11.854	16.041	0	4.7877	0	0	0	1.5288	0	10.453	18.95	29.584	29.579	57.515	76.626	90.167	118.86	163.35	211.73	287.95	360.03	437.66	521.65	640.31	747.36	890.94	1012.5	1054.2	1182.9	1226.2	1330.9	1469	1624.2	1770.8	1892.3	2092.7	2179.7	2304	2448.2	2637.4	2741.2	2681.1	2719	2717.7	2845.1	2940.2	2997.4	3112	3184.3	3176.2
0.6366	0	0	4.4561	9.0248	5.7187	0	0	0	0	22.414	73.805	166.26	274.47	419.5	581.9	823.7	997.51	1297.8	1520.9	1729.2	2054.4	2234.7	2506.2	2739.7	2852.4	3055.7	3201.7	3335.2	3764.9	3827.9	4137.4	4449.2	4661.3	4739.8	5097.4	5428.4	5622.8	5936.4	6075.5	6265.2	6673	6555.5	5886.7	5961.8	5816.8	6081.6	6023.9	6056.7	6046.5
0	0	0	0	2.5006	2.003	8.2771	8.1322	11.31	12.763	23.482	28.022	54.814	94.336	157.31	233.82	342.13	490.5	681.36	902.51	1132.4	1423.9	1737.5	1953.2	2198.6	2421.8	2806	3110.1	3411.2	3715.3	4077.5	4482	4785.6	5220.2	5767.5	5969.6	6272.5	6610.4	6976.8	7319.4	7536.5	7586	8007.2	8135.7	8090.1	8194.4	8180.7	8552.9	8532.3	8485.7
0	0	0	1.8088	3.9586	1.4401	13.693	20.915	25.076	42.573	68.824	87.599	100.58	108.18	134.46	154.23	168.33	199.25	233.41	305.9	372.19	434.72	480.3	555.06	635.27	699	715.83	835.56	961.66	1074	1157	1242.8	1315.2	1398.9	1488	1698.2	1764.5	1758.6	2008.7	1993.8	2164.7	2215.3	2226.3	2344.3	2413.9	2466.3	2495.2	2403.9	2446.7	2558.5
4.0793	0.56273	0	0.59234	0	1.9223	0	0.64397	0	0	0	0	1.6837	0	0	0.089102	0.84403	0	10.013	13.097	22.8	45.293	88.035	110.18	141.17	186.04	263.61	296.38	380.82	467.3	607.43	690.24	778.35	900.4	1014.4	1229.2	1277.7	1409.1	1455.7	1628.8	1717.3	1847.3	1931.1	1978.3	1971.1	2076.8	2130.3	2152.9	2178.1	2259.4
8.0673	4.2174	0	3.1715	0	0	4.9296	4.5392	0	0	0	0	0	37.605	72.127	144.84	279.89	312.74	474.53	611.65	807.6	1374.3	1744.4	1603.3	1931.4	2169	2821.7	3297.8	3037	3125	3459	3601	3802.5	4042.2	4363.4	4619.9	4764.1	4857.5	4964.3	5085.5	5345.6	5416.4	5395.4	5501.3	5460.7	5633.4	5565.1	5796.1	5753.1	5949.8
7.8668	4.2775	0	0	0.45411	3.8762	0.43322	0	0	0	0	0	0.8278	19.973	63.61	107.86	177.15	227.54	287.05	345.96	528.41	448.75	506.04	617.41	672.53	772.51	847.97	845.94	838.49	881.92	909.3	920.86	897.68	974.19	986.13	999.08	1012.7	1021.7	995.66	1105.2	1248.7	1307.3	1215	1237.2	1234.7	1309.4	1319	1362.7	1426.9	1387
0	0.23499	0	0	1.0077	1.9891	6.9179	8.6351	5.2996	7.8423	13.938	6.7004	5.0941	1.9936	1.7019	1.7117	5.3583	0	0	0	0.85196	15.325	38.44	79.216	129.26	225.93	396.05	562.02	728.37	915.94	1139.1	1420.5	1644.7	1895.2	2225.7	2636.7	2895.1	3212	3410.5	3673.4	3955.8	4107.2	4325.8	4518.9	4702.4	4792.1	4877.2	4985.7	5028.5	5087.2
16.472	22.191	0	0.005873	4.556	0	0	0	0	0	3.0812	22.876	62.9	138.47	243.69	390.52	570.66	805.28	930.61	1381.5	1477.7	1719	2183.6	2674.6	2835	3899	4157.6	4733.8	5558	5662.7	6183	6923.4	7613.4	8309.1	8997.7	9488.8	9954.2	10546	11079	11831	12139	12555	12663	12932	13549	13668	13931	14251	14450	14281
6.1431	0	0	4.2934	2.845	0	0	1.7805	17.321	3.1315	18.753	15.654	21.162	25.954	35.419	37.766	61.496	67.658	83.889	119.94	154.24	228.13	281.87	379.44	473.67	569.21	691.5	790.48	990.35	1059.3	1249.7	1341.2	1560.8	1721	1924.1	2152.4	2461.5	2649.5	2930.9	3064.2	3194.4	3395.1	3272.5	3412.1	3423	3631.3	3625.6	3643.2	3752.3	3810.9
0	2.7969	0	5.6332	4.97	0	0	0	0.24257	0	0	0	10.091	31.637	66.27	133.97	209.5	333.19	471.93	719.12	876.8	1151.6	1375.2	1660.3	1889.7	2387.2	2620.3	3168.5	3591.6	3992.9	4408.9	4758.4	5149.2	5497.9	5808.5	5790.1	6136.1	6313.7	6712.3	6801.9	6860.2	7026	7046	7244.4	7295.7	7604.5	7554.8	7586.7	7656.8	7702.4
19.82	5.3381	0	0	0	0	0	0	0	0	0	0	7.87	30.2	52.99	78.582	146.97	193.4	255.52	326.54	401.7	447.64	561.99	608.83	737.03	787.18	889.91	951.96	1031.3	1137.7	1275.5	1349.5	1447.6	1601.3	1721.7	1782.6	1906.8	1975.7	2060.8	2213.3	2290.1	2364.4	2486.3	2561.7	2654.5	2684.5	2762.4	2784.9	2819.6	2923.7
0	0	0	0.049621	4.6873	8.4759	0.11028	9.8698	0	0	0	3.7556	0	16.22	12.724	38.396	113.87	189.85	323.18	490.43	657.99	850.74	1029.2	1246.6	1480.3	1761.4	1966.6	2249.8	2321.3	2699.8	2931.3	3074.3	3039.1	3330.6	3508.8	3751.4	3724.1	3835.6	4391.7	4637.8	4705.3	4862.9	5028	5217.1	5174.8	5076.9	5159.7	5054	5206.7	5018.8
3.9217	3.9042	0	4.853	0	0	0.010141	0	0	0	0.46856	0.079244	13.178	37.428	81.691	151.5	236.56	356.62	458.41	569.5	731	856.37	986.92	1159.7	1268.8	1395.6	1555.8	1681.1	1780.5	1991.8	2053.6	2237.2	2262.8	2331.3	2497.9	2557	2755.1	2880.2	2945.6	3226.2	3298.8	3401.7	3444.1	3509.1	3585.7	3619.9	3804.8	3811.2	3973.4	3935.6
14.195	0	0	0	3.8934	0	0	0	0.16245	0	4.7386	26.623	66.258	117.36	184.6	251	349.52	458.09	553.02	575.16	750.25	910.97	1044.4	1267.4	1426.6	1624.7	1888.2	2102.9	2366.3	2746.9	3011.1	3181.4	3455.9	3783.9	4056.1	4297.8	4644.6	4738.2	4886.1	5033.9	5185.4	5174.1	5270.1	5491.6	5731.3	5868.9	5898.5	5926.4	5960.6	5844.9
0	0	0	8.3641	2.2933	6.211	0	0	12.598	53.744	119.14	188.72	270.52	425.43	582.8	755.62	986.93	1292.4	1610.3	1923.5	2326.5	2701.8	3001.9	3407.8	3684.2	4238.7	4625.1	4965.3	5490	5882.3	6283.1	6655	7227.8	7375.2	7845.4	8209.7	8413.6	8741.3	9166.6	9434.4	9542.3	9731.6	9745	10216	10465	10233	10361	10777	10533	10411
23.527	5.8849	0	0	0	0	0	0	0	0	0	13.006	27.307	55.388	105.17	193.86	272.53	373.54	478.76	588.83	707.75	790.64	943.82	1086.3	1229.4	1350.8	1473.4	1610.4	1691.1	1859.3	1986.7	2173.5	2297.6	2468.6	2626.2	2764.5	2891.7	2936.2	3012.9	3122.4	3180.7	3248.7	3364.6	3490.2	3495.7	3621.9	3707.9	3637.5	3722.8	3714.2
2.6033	0.99677	0	3.2195	2.2556	2.8799	0	5.1775	0	0	0	15.71	45.126	120.27	213.91	372.85	550.43	799.57	1120	1402.3	1757.9	2081.1	2566.5	2993.5	3384.7	3858.8	4211	4685.8	5157.7	5406.9	5934.9	6406.7	6807.2	7152.4	7431.7	7606.2	7946.5	8179.1	8441.9	8616	8859.4	9144.9	9326	9379.6	9515.9	9276.6	9483.5	9717	9639	9678.7
16.054	3.3628	0	0	0	0.97509	0.57204	0	0	0	0	0.73541	0	0	8.1978	23.803	58.191	84.305	115.67	161.46	224.1	373.47	419.87	548.23	795.88	993.92	1133.4	1465.4	1692.5	1885.7	2370.2	2566.5	2795	3169.7	3397.5	3588.7	3837.8	4044.7	4086	4239.6	4435.6	4591.5	4528.8	4764.6	4590.4	4839.7	4761.5	4745.2	4734.9	4620.6
0	10.764	0	4.2371	0.658	2.9682	4.2133	33.159	108.46	209.82	419.85	632.66	940.21	1217.4	1515.5	1906	2242.4	2804.7	3498.6	3918.9	4255.1	4883.9	5538.2	5959	6453.3	6755.1	7470.6	7618	8137.1	8607.7	9155.4	9134.8	9485.2	9798.9	10211	10437	10435	10830	10909	10736	10904	10917	11009	11124	11119	11208	11361	11379	11309	11383
4.0371	6.6479	0	0.093769	0	0	0	0	0	0	0	0	2.1961	3.121	20.048	70.684	132.78	223.73	343.31	464.62	593.62	712.83	827.52	988.38	1124.5	1293.2	1438.7	1598.2	1863	2123.9	2410.7	2581.9	2854.8	3065.7	3308.2	3453.5	3702.2	3993.5	4126.5	4341.3	4325.4	4478	4564.9	4646.7	4696.3	4747.1	4893.6	4927.6	4776	4246.6
7.311	11.939	0	5.7963	3.9948	0	0	0	0	0	0	0	0	4.5907	0.63739	3.6564	9.6541	23.85	68.252	100.56	147.17	214.53	270.45	352.43	480.74	622.29	736.43	884.22	1095.6	1104.4	1324.2	1469	1684.8	1872.1	2097.7	2291.7	2375.4	2479.7	2676.6	2861.4	2973.7	2972.4	3012.9	3226.8	3371	3473.7	3336.1	3570.1	3103.2	3454
9.7794	0	0	3.5345	0	0	0	0	0	0.6404	0	16.203	33.681	47.965	62.193	97.845	110.98	160.05	187.77	244.91	290.69	346.69	407.33	489.37	622.09	673.41	900.32	1085.2	1212.4	1464.3	1627.9	1902.2	2225.8	2335.1	2615	2827.7	3162.8	3382.1	3604.4	3938.1	4002.9	4182.8	4349.8	4443.8	4610.4	4519.5	4900.1	4935.7	4932.6	5052.4
0	6.983	0.88804	0	0	0	2.8307	1.6424	7.0888	0	9.0223	8.0156	14.311	30.437	68.429	105.32	162.32	247.18	337.72	439.44	510.37	588.39	738.96	702.9	1006.8	1091.2	1220.5	1364.8	1539.1	1751.2	1810.4	2128.8	2401.4	2590	2810.2	2967.5	3159	3174.4	3284.9	3183.5	3727.6	3936.5	4110.2	4081.5	4157.8	4155.7	4010.9	4070.7	4118	4263.2
11.488	6.7551	1.3597	0	0	0	0	0	0	0	0	0	0	0	0	0	0	13.225	78.782	136.09	222.27	363.85	565.8	707.18	874.38	1098.5	1315.2	1582.6	1807.9	2022.1	2216.8	2339.4	2597	2826.4	3074.5	3316.2	3419	3667.3	3901.4	3969.7	4122.8	4402.4	4425.7	4307.2	4418.9	4588.5	4593.9	4668.1	4771.5	4737.5
2.6524	3.9421	6.5637	0	0	0	0	0	0	0	9.5251	40.104	105.44	166.35	286.91	409.97	563.94	823.27	1072.7	1219.4	1521.2	1839.6	2272.6	2664.8	2782.5	3304.5	3902.2	4226.5	4907.8	5015.4	5257.8	5692.1	5956.1	6275.9	6828.5	7168	7448.7	7683.5	7998.7	8090.7	8218.7	8478.1	8368.5	8494.8	8720.8	8691.9	9372.9	9210.9	9199.5	9446.8
12.1	11.396	0	3.2581	0	0	0	0	0	3.5617	37.327	97.778	193.34	347.03	517.57	726.56	867.29	1231.7	1470.6	1743.2	1950.8	2191.1	2376.4	2620	2842.8	3066.5	3317.3	3483.5	3825.9	4068.9	4287.5	4454.9	4739.7	4912.9	5134.4	5359.7	5687.6	5722.1	5860.8	6076.2	6131.8	6254.6	6346	6426.1	6373.6	6467.2	6607.3	6676.2	6683.3	6881.3
5.3	9.4159	2.9943	0	0	0	0	5.5526	0	0	0	0	0	0	1.3345	4.1321	13.48	41.131	53.34	85.625	137.82	225.67	326.89	449.32	592.99	732.31	878.49	1027.4	1176.8	1354.3	1578.6	1701.8	1855.6	2039.9	2237.1	2416.5	2839.2	2868.6	3034.4	3072.3	3378.4	3458.5	3592.5	3694.6	3745.9	3967	4132.3	4022.2	4126.7	4199.7
9.1568	5.7661	1.4386	0	0	0	0	0	0	1.8846	3.3011	3.8132	0	0.80019	19.37	36.659	76.006	109.2	180.56	248.99	328.09	414.07	500.34	591.34	715	716.3	850.24	959.3	1195.2	1345.1	1463	1590.2	1711.8	1878.4	2011.2	2170.7	2166.2	2402.1	2343.1	2477.3	2481.6	2693	2764.6	2840.2	3024.3	2886.9	2945.7	3089.1	3168.4	3126.9
0.53814	1.4934	4.6435	7.174	0	0	0	3.2352	10.249	0	16.61	32.73	50.692	65.53	85.161	121.62	122.39	169.12	216.16	225.05	348.59	509.33	611.06	708.17	878.87	1079.4	1311	1513.5	1745.8	2080.9	2322.7	2615.3	2927.9	3254.7	3412.3	3832	4190.7	4187.4	4413.2	4812.6	5025.6	5125.5	5270.6	5385.5	5393.7	5583.3	5614.1	5742.8	5741.4	5815.3
11.167	3.3806	0	0	0	2.5152	0	0	0	0	0	0	0	0	0	12.978	63.181	126.4	251.07	409.11	616.35	918.39	1222.5	1536.6	1924.9	2228.3	2643.8	3248.9	3521.5	4095.6	4558.7	4977.3	5408	5852.9	6241	6405	6781.6	7027.7	7303	7427.2	7382	7654.5	7771.1	7870	7970.6	8095	8029.1	8008.1	8119.2	8172.7
16.754	6.4686	5.5815	0	0	0	0	1.1627	0	13.318	49.838	115.37	224.34	339.83	513.53	822.89	1139.8	1412.6	1740.5	2027	2373.3	2735.8	3057.9	3489.4	3999.9	4017.4	4697.6	4992.7	5245.7	5729.7	6228.3	5653	5578	5973.2	6435.5	6692.2	7048.6	7300	7378.5	7681.1	7710.3	7930.5	8064.3	8314.2	8093.3	8308	8556.8	8174.7	8304.4	8507.1
3.436	2.6304	0	0.37952	0	0	3.8297	16.33	2.0406	17.473	16.67	30.716	41.424	56.165	77.362	124.37	174.93	262.12	374.61	514.67	658.11	851.12	1060.7	1192.8	1442.3	1605.3	1863.9	2016	2283	2477.8	2664.4	2897.2	3213.1	3200.4	3369.2	3543.3	3551.4	3653.9	3755	3712	3887.8	3988.4	3988.3	3964.4	4043.7	4114.3	4214.9	4188.8	4232.2	4237.4
0	0	1.7375	4.6507	7.7395	3.6014	0	0	0	0	0	0	0	0	0	0	0	0	10.269	53.253	133.41	212.77	309.9	444.23	531.9	675.25	810.04	1127	1295.6	1200.9	1500.2	1617.8	1485.9	1568	1581.3	1818.5	1892.4	2223	2319	2338.1	2071.9	2103.6	2182.3	2241.9	2303.9	2359.7	2361.8	2440.6	2435.6	2540.5
0	0	0	1.7503	0	7.3487	0	7.6445	6.0996	15.73	35.383	83.423	145.62	264.13	387.67	551.37	860.66	1089.4	1432.4	1765.8	2091.9	2548.2	2867.6	3390.5	3814.3	4511.3	4881.3	5260.1	5888.7	6507	6573.3	6977.8	7207.7	7608.8	7916.9	8604.6	9099.5	9236.4	9401.1	9698.1	9795.4	11983	10539	10766	10950	11696	11772	11840	11565	11822
0	10.404	0	0	0	9.9879	0	1.6683	0	0	0	0	0	21.29	58.75	139.09	222.61	312.47	418.93	550.1	667.25	851.06	937.18	1004.6	1248.1	1362.6	1589.4	1678.4	1769.6	1909.7	2184.3	2362.1	2606.9	2774.4	2875	2933	3275	3424	3649.1	3833	4011.9	3978.4	4381.1	4553.5	4482.2	4694.4	4866.3	4840.6	4931.9	5091.3
9.7741	13.174	2.7189	0	0	0	0	0	0	0	5.7812	6.1835	32.504	55.275	101.12	187.77	315.15	503.95	719.03	963.87	1215.8	1487	1779.8	2105.2	2419.7	2759.3	3077.2	3362.6	3666.1	4048.4	4216.2	4477.4	4771.2	5630.9	5808.2	6143.8	6520.8	6709.3	7106.1	6941.6	7096.4	6693.1	6742.8	7801.8	7874.7	7097.6	7132.9	7248.2	7303	7010.6
26.498	4.0836	0	0	0	0	0	0	0.36951	11.676	56.075	93.822	156.07	217.43	313.12	347.88	458.07	593.7	695.35	879.91	1057.2	1264.9	1485.7	1794.8	2072.5	2338.5	2721.7	2988.1	3295.5	3624.4	3912.8	4045.1	4352.6	4558.4	5036.4	5185.5	5515.7	5570.6	5845.5	5990.1	6076	6275.1	6509.9	6283	6625.1	6764.2	6782.1	6643.9	6582.6	6725.1
17.056	3.0359	0	0	0	6.5062	2.1748	0	0	2.3372	0	6.7795	13.575	12.983	20.458	23.713	35.453	49.908	57.493	86.791	129.58	173.32	252.54	375.76	530.24	685.01	885.08	1087.7	1282	1543.8	1781.1	2033.4	2286.9	2571.8	2768.6	2966.5	3277.9	3020.7	3571.7	3720.5	3583.2	4021	4209.2	4379.5	4346.3	4368.3	4451.7	4325.8	4516.4	4563.7
8.3827	9.8904	5.5313	0	2.9209	0	0	0	0	0	0	0	0	0	0	0	9.8039	20.092	63.205	112.31	159.88	199.05	280.57	420.01	508.93	558.19	921.61	992.93	1381	1395.4	1571.5	1779	1773.6	2005.4	2030.6	2265	2097.8	2380.9	2513.3	2418.6	2715.1	2710.5	2657	2672.3	2894.7	2895.7	3055.1	2893.8	2964.7	3044.4
26.048	9.6097	0	0	0	0	0	0	0	0	0	0	0	0	0	0	2.0415	12.199	55.781	70.955	67.628	99.249	154.12	243.68	293.15	455.72	559.93	664.64	801.29	1060.2	1198.6	1329.7	1497.3	1771.2	1834.8	1916.5	2099.9	2194.2	2301.4	2435	2603.4	2636.6	2642.5	2714.6	2696.3	2822.2	2870.5	2739.1	2979	2946.9
0	0	0	0	3.3677	4.1395	7.2804	13.711	13.696	11.777	8.7891	16.463	22.688	49.291	74.785	129.09	212.15	311.08	396.25	490.09	588.89	712.83	814.1	898.63	1038.2	1133.3	1320.5	1526.4	1539.7	1869	2005.2	2190	2428.6	2477.8	2681.5	2814.9	2948	3102.7	3214.7	3387.6	3381.9	3541.5	3562.5	3654.7	3729.3	3734.7	3857	3927.8	3926.8	3917.7
1.5763	0	0	3.3008	3.6019	4.3501	0	0	0	0	3.1996	5.3424	8.1285	21.04	24.866	24.242	25.987	35.697	63.025	88.617	105.97	167.07	230.96	298.22	363.19	398.26	528.85	614.38	731.02	856.51	968.39	1112.5	1274.2	1395.1	1543.7	1672.5	1813.9	1912.2	2056.6	2179.3	2243.2	2365.6	2470.6	2605.4	2652.3	2685	2734.7	2719.9	2766.7	2841.3
0	0	0	5.7967	0	11.367	0	0.7512	0.45752	0	0	0	0	0	0	0	4.8238	18.7	70.094	144.26	234.12	365.39	549.61	708.01	893.12	1184.5	1292.4	1492.7	1831.4	2090.7	2273	2680.3	2964	3050.7	3321.5	3791.5	3798.9	4117.3	4369.9	4556.3	4584.6	4916.8	5011.9	5308.2	5248.2	5371.5	5366	5500.2	5473.6	5429.5
9.4694	14.868	0	1.4137	6.9659	0	0	0	0	0	0	0	0	0	0	0	4.4713	33.56	79.359	145.22	251.59	376.33	514.8	642.18	819.39	903.82	1158.3	1326.7	1516.2	1654.3	1778.4	1970.6	2211.1	2511.1	2848.3	2902.6	2873	3015.7	3218.1	3522.1	3520.8	3618.9	3577.4	3748.5	3934.7	4046.5	4159.3	4205.5	4240.3	4259.1
0	1.34	0	0	0	2.2593	3.4117	9.293	13.209	8.9999	10.007	16.577	18.529	12.753	18.279	19.293	30.969	35.858	44.115	84.003	99.185	157.9	168.05	224.06	249.51	319.82	350.5	448.73	626.14	726.97	825.9	961.02	1004.9	1119.2	1200.1	1308.9	1392.3	1551.1	1678.4	1723.4	1857.5	1879.4	1922.4	1799.1	1818.4	1690.9	1681.1	1662.2	1596.5	1651.6
0	0	4.3737	1.1173	5.3665	3.0751	6.154	0.061082	7.4221	11.895	7.6528	11.105	17.025	20.577	36.19	29.138	40.921	78.267	157.52	217.26	371.65	494.14	705.22	774.1	932.71	1135.6	1273.2	1575.3	1443.5	1844.4	1656.6	1953	2012.7	2156.8	2230.5	2364.9	2339.6	2486.2	2527.1	2528.1	2637	2542.4	2642.7	2759.8	2759	2725.1	2701.6	2858.1	2670.2	2740.1
0	3.7616	3.2162	0	0	1.6614	0	0	0	0	1.477	17.107	60.878	154.04	292.25	480.14	687.58	962.65	1260.9	1705.2	1972.8	2283.7	2630.5	3071.8	3604.8	3991.8	4244.7	4773.4	5290.1	5793.6	6003.1	6451.7	6986.5	7283.8	7751.4	8265	8649.5	9276.3	9334.4	9791.7	9894.6	10109	10144	10196	10708	10722	10948	10847	10719	10817
0	0	0	0	134.27	177.42	436.32	552.6	596.77	615.68	962.41	1054.8	1146.7	1304.2	1243	1319.4	1730.3	1716	1865.1	2113.6	2337	2527.5	2900	3154.8	3435.6	3795.5	4095.5	4589.5	5625.4	5132.9	5243.5	5668.4	6315.2	6364.6	6942.6	7073.3	7225.8	7520.2	8084.1	8270.3	7938.9	7936.2	8247.1	8369.9	8431.8	8430.8	8362.7	8557	8353.6	8167
0	0	6.7261	4.9925	3.8661	2.194	5.1339	0.17034	5.6508	11.066	5.5697	7.5339	5.0707	8.302	3.673	11.577	5.7939	15.382	20.946	19.384	26.992	38.86	36.785	44.173	42.983	56.545	62.258	94.135	128.92	208.81	269.99	367.75	487.85	619.04	794.93	945.17	1168.5	1345.9	1628.4	1776.2	1903.4	2110.7	2155.8	2336.7	2448.4	2494.9	2580.3	2665.2	2707.4	2724.4
0	4.7489	0	7.1857	1.4227	0.56915	5.85	5.5327	12.797	16.712	17.846	31.727	51.264	93.799	173.66	265.99	420.87	599.52	814.09	1171.1	1426.4	1869.3	2124.6	2707.6	3096.4	3383.4	3623.5	3935.6	4456.6	4786.8	5243.5	5338.1	5715.2	5837.2	5878.6	6142.6	6580.3	6837.3	7187.8	7326.6	7772.4	7751.4	7762.9	7878.6	7807.1	7981.7	8143	8092.3	8176.4	8273.6
12.845	7.8528	0	0	0	0	0	0	0	0	0	0	7.1733	24.972	48.198	86.28	143.83	253.27	405.8	594.98	755.69	1011.8	1268.5	1521.2	1757.3	2057.9	2352.4	2663.1	2842.6	3117.7	3268.8	3672.5	3925.1	3967.5	4406.4	4386.1	4608.9	4699	4925.9	4833	5022.1	5096.5	5098.5	5344.7	5370.1	5349	5422	5539	5507.6	5614.4
20.846	4.5844	0	0	0	0	0	0	0	0	0	0	0	0	0	0	7.5239	26.521	52.374	97.138	137.15	197.24	294.34	400.38	500.46	633.88	771.3	912.12	1015.2	1176.8	1340.4	1556.8	1756.9	2080.3	2269.9	2503.2	2918.1	3097.3	3349.4	3522.9	3695.9	3805.6	3758.2	4009.4	4003.7	4012.5	4197.4	4387.4	4329.1	4397.9
0	0	0	3.7585	5.6816	7.1504	0	0	0	1.3159	0	0	0	0.8211	0	0	0	5.8901	22.714	15.848	35.168	78.471	129.63	138.05	176.46	253.33	328.76	439.44	584.7	746.63	835.21	1016.2	1153.4	1352.5	1464.5	1597.2	1724.1	1810.7	2003.4	2023.5	2242.2	2290.7	2470.5	2521.8	2599.3	2679.7	2729.3	2822.3	2895.7	2871.8
2.4493	5.6131	0	0	0	3.6193	4.5374	17.533	21.324	32.855	49.832	51.043	65.963	85.27	123	166.94	251.76	306.69	381.96	596.12	685.64	974.33	1180.4	1431.7	1618.9	1885.9	2097.5	2304.7	2586.5	2959	3175.1	3422.2	3801.5	4065.8	4541	4583.8	5099.3	5132.3	5384.2	5493.8	5558.3	5502.3	5546.2	5614.4	5768.4	5671.9	5788.8	5847.1	5959.2	5875.5
0.098159	1.2405	0	5.4768	0	5.4219	0	4.4612	0	2.8287	1.8968	6.6184	8.0817	30.276	44.93	67.862	115.51	178.04	269.34	358.61	463.76	556.16	691.11	814.78	960.94	1073.2	1226.7	1437.2	1647.1	1830.2	1927.3	2145.5	2334.7	2465.9	2733.8	2865.9	3008.5	3113.1	3186.2	3428	3551.1	3793.8	3859.4	3973.2	4083.4	4142.6	4259.7	4442	4399.2	4401.9
0	2.0628	0	1.2466	1.7989	0	2.2333	7.08	6.1689	10.415	19.522	14.41	30.095	31.485	38.112	31.071	58.286	58.951	61.439	85.466	91.545	137.51	147.2	171.34	182.69	204	216.95	261.1	359.12	418.09	531.19	649.95	717.81	806.43	908.62	1050	1222.3	1265.1	1404.8	1480.4	1610.5	1651	1683.5	1806.8	1897.9	1945	2007.5	1951.3	2006	2025.3
1.127	0	4.6024	0.21431	0	1.9087	0	0	0	9.1157	0.6236	1.9025	10.646	8.105	35.767	45.735	82.85	115.3	163.32	217.64	288.58	341.68	404.06	475.53	563.81	627.68	749.49	784.59	893.31	989.52	1103.2	1170.8	1245.4	1289	1401.7	1540.3	1631.5	1727.9	1795.9	1930.2	1971.3	2159	2213.1	2263.9	2287	2409.7	2440.4	2457.3	2415.8	2467.9
0	6.1684	1.3376	2.4674	0	0	4.7332	3.3776	4.0408	0	11.811	13.479	31.333	70.474	114.32	171.02	232.64	346.63	493.67	734.73	848.26	1227.4	1371.7	1694.5	1974.4	2296.6	2682.6	3079.3	3248.7	3599.5	3844.2	4034.6	4167.3	4471.9	4598.5	4990.5	5162.1	5341	5234.5	5534.6	5829.6	5630.7	5917.3	5739.9	5813.6	5911	5971	6002.8	6070.7	6050.2
0	0	2.777	0	0	0.75438	7.304	4.8512	11.652	6.7927	19.984	17.199	6.3576	0	3.93	6.4389	18.954	53.984	118.74	192.79	307.34	404.55	486.62	632.85	656.46	761.44	904.9	1039.1	1257.1	1368.1	1510.1	1693.3	1791.7	1860	1980.1	2106.5	2298.4	2217.4	2419.5	2675.4	2806.7	2790.6	2815.7	2969.4	3050.1	3040	3055.9	3148.8	3055.2	3136.3
4.4651	9.3449	0.24536	0	0	1.6429	0	0	0	1.1987	0.23795	2.9875	0	0	0.49307	26.971	69.503	162.35	286.32	464.53	632.67	856.95	1110.9	1334.5	1564.7	1894.4	2138.4	2447.7	2710.6	3114.4	3388.8	3812.4	4099.1	4430.3	4747.3	5046	5306	5598.8	5925.8	6080.3	6337.7	6512.8	6706.8	6897.1	6792.6	6995.7	7182.2	7076	7164.5	7115.4
0	0	0	0	0	18.071	11.209	5.1594	0	20.784	54.619	126.29	216.83	345.21	552.58	762.47	1001.8	1259.5	1436.7	1733.1	2032.9	2330.4	2562.8	2890.9	3249.6	3493.3	3832.3	4060.8	4362.5	4748.1	4823.1	5057.3	5393.9	5635	5971.4	6093.4	6335.2	6455.3	6620.5	7021.8	7110.8	7235.3	7323.4	7487.5	7511	7771	7771.1	7867.7	7984.5	8024.9
1.1686	3.2015	1.1367	1.5447	0	0	0.99757	0	0	0	12.864	60.175	127.37	211.85	328.78	455.92	588.25	739.97	864.58	971.21	1141.7	1272.6	1402.6	1657.9	1794	2049.3	2319.6	2527.7	2785.8	3052.6	3270.3	3725.5	3912.4	4431.1	4748.1	5048.7	5452.5	5656.8	5874	6112.8	6181.5	6461.1	6588.5	6800.5	6890.1	6990.8	7196.8	7077.9	7173.9	7280.7
9.1474	0	0	0	0	4.2312	7.4908	1.8514	9.2901	12.562	33.695	56.131	88.749	123.02	157.04	205.6	252.49	344.87	417.95	532.8	705.62	880.84	1084.5	1547.9	1555	1807	2308.6	2303.2	2624.7	2905.8	3137.2	3331.4	3417	3942.2	4252.6	4544.5	4765.8	5003.1	5047.6	5341.3	5570.1	5764.1	5759.6	5972.8	6012.2	6117.8	6128.2	6127	6189.4	6079
4.8655	1.2802	0	0	0	0	7.1171	10.605	8.0016	9.4517	17.608	11.93	24.353	13.605	32.541	34.454	40.423	42.59	54.707	59.509	86.654	112.02	155.72	187.84	227.26	255.19	337.91	356.16	399.33	442.22	548.46	640.11	689.74	721.86	812.36	963.66	1294	1358.4	1452.1	1509.7	1282.9	1353.1	1465.6	1496.1	1529.9	1623.9	1686.7	1712.9	1706.4	1768.1
0	0	0	5.0434	1.3266	2.4452	1.0767	0.15383	0	15.161	13.907	19.27	45.226	44.572	112.46	205.92	287.46	376.26	493.17	625.61	1005.8	947.67	1191.2	1471.7	1531.2	1924.1	2299.4	2587.5	2940.8	3079.2	3193.8	3381.2	3571.1	3795.3	4079.2	4423.5	4508.1	4851.8	4798.1	5114.9	5051.5	5117	5245.8	5349.6	5463.3	5639.6	5937.2	5682.4	5527.3	5942.1
14.674	16.307	3.0713	4.4567	0	0	0	0	6.7494	13.039	58.699	147.71	239.77	407.04	591.44	788.7	1012.7	1261	1509.7	1773.8	2133	2375	2675.7	2830.1	3373.5	3685.2	3689	4057	4600.6	4520.5	4849.3	5237	5662	5879.6	6156.4	6357	6676.9	6823.6	7225.3	7303.9	7467.7	7520.7	7771.4	7865.1	7939.7	7925.3	7956.2	8093.3	8147.5	8078.7
[truncated: 130 more rows]
[truncated: 78 more columns]
