# Supplementary material for: Limits on information transduction through amplitude and frequency regulation of transcription factor activity
Source: eLife. 2015 May 18;4:e06559. doi: 10.7554/eLife.06559 (PMC4468373; doi:10.7554/eLife.06559)
Supplement: Supplementary file 1. — Raw single-cell time-trace data for HXK1 (15259 cells), SIP18 (21242 cells), pSIP18 mut A (18203 cells), pSIP18 mut B (17655 cells), 1× reporter diploid (21236 cells), and 2× reporter diploid (19222 cells). The data are also available from Dryad Digital Repository (Hansen and O'Shea, 2015). DOI: http://dx.doi.org/10.7554/eLife.06559.014 [file elife06559s001.zip › source_data/1x_SIP18_HXK1_DM_70min_175nM.txt]

45.231	14.795	0	0	0	0	0	0	0	0	7.5369	10.938	27.917	20.358	28.256	33.145	42.926	41.175	40.351	53.031	57.091	86.087	89.392	116.46	129.56	140.43	158.95	163.73	168.35	187.85	212.09	214.99	223.21	230.51	238.21	229.25	243.67	245.87	257.84	263.85	270.93	272.71	282.48	276.79	289.2	304.7	309.05	280.22	305.89	324.2
52.97	7.3131	0	8.1345	0	0	0	0	0	0	0	0	0	0	0	0	0	0	0	14.163	31.633	28.803	38.719	65.776	74.418	110.36	141.83	148.95	181.88	234.77	257.89	261.56	307.86	314.12	354.9	356.37	379.55	404.02	411.79	434.1	476.45	464.2	453.76	462.69	483.49	469.71	471.37	464.94	491.08	488.87
0	0	13.059	2.5034	0	0	0	0	0	0	0	0	0	0	0	0	0	0	0	2.5908	2.1391	14.139	20.716	12.767	24.898	24.93	31.181	27.189	31.873	35.809	30.277	35.797	32.011	25.468	17.37	16.605	7.3121	0	0	0	0	0	0	0	0	0	0	0	0	0
15.706	2.4341	0	3.3529	0	0	0	0	0	0	2.3921	0.49888	0	0	0	0	0	3.0198	0.70418	0	0	0	5.4963	0	6.2973	0	14.78	20.692	22.344	28.64	37.632	19.416	31.006	30.955	28.936	38.349	37.459	35.865	43.708	33.516	54.79	42.018	54.195	54.125	61.023	53.319	56.018	31.369	39.877	40.673
0	0	0	8.7929	0	4.2107	2.7649	0	0	0	0	0	0	0	0	0	0	0	0	0	0	0	0	0	0	0	0	0	12.582	20.59	15.314	25.728	15.072	30.696	31.855	31.477	61.122	56.55	59.142	78.976	80.332	70.945	78.205	85.074	101.04	97.178	102.51	95.629	105.12	0
7.582	0	0	11.278	3.6664	0	0	1.237	0	0	0	0	0	0	0	0	0	0	0	0	0	0	0	0	0	0	0	0	0	0	0	0	0	0	0	0	0	0	0	0	0	0	0	0	0	0	0	0	0	0
0	0	5.2759	8.0022	0	0	4.2534	0.86359	0.063809	0	0	0	0.40096	0	0	0	1.699	4.1353	0	0	0	0	3.4259	9.3557	7.6134	1.9812	1.123	3.8718	0	11.462	2.0709	3.2222	8.6154	0	8.9646	0	3.2071	0	9.9348	0	7.1697	0	6.633	0	0	0	0	0	0	0
0	5.6008	0	0	1.2619	2.0429	0	0	0	0	0	0	0	0	0	0	0	0	0.14957	27.591	35.083	82.242	93.384	138.04	197.1	277.41	343.4	427.01	529.84	617.28	772.8	828.71	917.71	1047.8	1140.8	1186.5	1245.3	1363.8	1455.5	1534.8	1615.1	1682.7	1691.3	1737.7	1711.9	1764.3	1794.5	1848.1	1866.1	1857.7
24.781	4.579	0	6.5227	0	0	0	0	0	0	0	0	0	0	0	0	0	0	0	0	0	0	0	0	0	0	0	0	0	0	4.9466	0	10.069	11.053	19.202	40.847	47.75	58.341	74.024	74.798	105.12	99.375	121	131.48	140.58	144.27	157.09	138.66	140.96	154.71
6.2718	0	0.1726	1.1337	2.4805	0.2187	0	4.0593	0	0	0	0	6.6987	16.454	48.881	78.012	126.91	182.35	221.84	375.24	348.42	477.95	506.4	547.51	561.26	605.35	643.33	678.19	744.72	757.22	760	749.21	783.3	837.87	850.97	837.47	863.24	857.14	884.33	902.92	926.24	993.51	1008.6	985.98	1028.6	1050.7	1043.9	1028.6	1014.2	1014.9
13.677	5.1774	0	3.8742	0	0	0	3.4351	0	6.3557	9.1904	0.88674	13.063	2.9258	12.866	13.84	15.209	24.26	33.982	27.538	36.313	43.951	46.132	49.063	50.193	57.934	53.845	69.279	90.115	86.271	114.62	80.682	102.99	104.5	106.68	130.81	122.56	126.59	111.15	122.69	147.01	138.66	125.82	112.43	105.89	38.604	0	0	0	0
11.94	3.1454	0.59946	0	0	0	0	0	0	0	0	0	0	0	0	0	0	0	0	0	0	0	0	0	0	0	0	0	0	0	0	0	0	0	0	8.2752	0	0	0	14.279	8.824	10.628	25.349	29.861	20.56	57.4	21.242	7.6232	13.186	15.955
0.16989	7.3662	0	0	0	0	2.0467	0	0	0	0	0	0	0	1.0106	0	6.0545	6.8689	32.066	39.239	53.31	65.902	77.105	117.69	126.41	223.65	202.01	250.42	289.98	228.89	527.81	458.3	509.08	515.17	651.51	743.41	769.95	842.37	912.01	937.96	970.41	1029.7	1008.8	1045.4	1046.3	1086.4	1107.3	1112.7	1127.5	1121
0	0	0	17.664	12.98	11.604	8.5805	13.94	11.371	0	0	0	0.45444	0	0	0	0	0	0	0	0	0	0	0	0	0	0	0	0	0	0	0	0	0	0	0	0	0	0	0	0	0	1.0867	0	6.797	0	0.26524	0	0	0
11.392	6.1686	0	8.0527	0	1.5084	0	0	0	0	0	0	0	0	0	0	0	0	0	0	0	0	0	0	0	0	0	0	0	0	0	0	0	0	11.647	14.606	10.884	17.303	0.82495	0	0	0	0	0	0	4.7872	1.1896	12.325	0	7.6343
12.296	0.652	5.4929	2.7943	0	0	0	0	0	12.604	7.8413	13.055	3.2097	14.938	13.392	10.022	15.784	14.003	12.194	0.1566	0	0	0	0	0	0	0	2.5741	5.1172	8.7621	5.085	5.3707	21.379	26.515	45.212	57.211	65.266	71.34	87.47	96.64	112.59	120.09	135.97	147.25	177.54	191.38	209.54	208.84	223.27	235.3
15.146	0	0	0	0.029331	0	0	0	0	0	0	0	0.89174	0	0	0	1.601	5.4522	0	0	0	0	0	0	0	0	0	0	0	0	0	0	0	0	0	0	0	0	0	0	0	0	0	0	0	0	0	0	0	0
0	0	0	20.85	2.1738	15.363	0	0	0	0	0	0	0	0	0	0	0	0	0	0	0	0	0	0	0	0	0	0	0	0	0	0	0	0	0	0	0	0	0	0	0	0	0	0	0	0	0	0	0	0
2.6772	4.0632	3.2292	0	0	0	0	0	0	0	0	0	0	0	0	0	0	0	139.33	0	0	0	0	65.643	69.063	0	0	0	4.8859	30.402	0	109.52	107.76	27.555	497.96	59.592	182.78	269.97	277.59	322.27	370.04	399.71	420.71	435.51	451.13	491.63	480.82	521.95	530.23	523.46
14.839	7.9326	0	0	0	0	3.0384	1.1786	0	0	0	0	0	0	0	0	0	0	166.45	0	0	0	8.7334	1.2695	26.834	10.765	80.547	95.282	114.81	258.82	212.35	282.33	276.78	313.58	369.82	452.79	379.24	462.4	511.51	513.62	540.47	545.13	518.04	565.92	599.04	577.79	568.76	586.11	574.09	557.5
12.154	0	0	4.478	0	0.72738	0	2.9949	0	1.2821	2.1284	4.2539	5.2867	0	0	0	0	0	1.5603	3.2164	1.2792	14.824	11.018	14.932	22.266	23.278	32.913	37.596	66.337	66.61	93.043	80.691	85.212	92.005	89.443	104.63	115.2	133.95	141.59	134.95	146.66	135.85	138.46	117.29	112.65	110.96	128.69	150.24	154.89	152.75
0	0	0	10.52	4.7057	0	0	2.9851	0.62661	7.4563	3.7252	3.4793	0	1.7075	10.915	1.6765	0	1.7278	0	12.414	0	5.4472	11.517	3.8046	5.145	0	7.2123	8.9697	10.769	16.917	7.3088	1.0787	7.3099	6.4672	5.6054	12.363	11.207	9.0725	10.54	0	3.3657	0	0	0	0	0	0	0	0	0
5.855	8.146	0	0	2.4019	0	0	0	0	8.8441	8.1373	22.551	30.709	44.825	53.77	64.821	80.51	99.696	91.434	157.51	102.09	142.79	150.15	147.85	188.91	174.92	192.47	207.79	212.01	220.18	230.52	245.63	250.87	233.35	299.89	304.23	290.25	328.75	325.43	358.38	364.02	387.54	395	404.74	408.26	425.53	422.11	430.55	434.19	432.59
20.146	0	4.1986	0	0	0	0	0	0	0	0	0	0	0	0	0	0	0	0	0	0	0	0	0	0	0	0	0	0	0	0	0	0	0	0	0	0	0	0	0	0	0	0	0	0	0	0	0	0	0
1.4234	5.5664	6.8499	0.75061	1.7851	0	0	0	0	0	0	0	0	1.3632	0	0	0	0	0	0	0	0	0	0	0	4.9454	3.4309	13.228	26.536	33.727	37.362	42.282	63.861	53.472	70.741	69.8	71.402	103.94	110.34	114.42	137.9	137.05	173.24	185.18	56.134	53.622	60.8	63.72	67.098	81.937
4.849	4.1171	0	3.4932	0	0	0	0	0	0	0	0	0	0	2.0916	2.617	0	0	166.15	0	0	0	14.982	120.07	93.802	0	27.369	31.538	36.578	72.163	26.237	124.53	135.98	97.063	518.34	186.92	338.85	470.47	526.17	618.19	688.05	785.79	809.17	884.47	909.92	984.96	1076.2	1101.4	1113.1	1131.1
3.6166	4.412	0	0	7.8463	0.94227	0	3.1084	10.195	7.2858	9.5289	13	8.7904	2.1162	3.9928	0	0	0	0	23.019	0	9.814	0	0	0	0	0	0	0	0	0	0	0	0	0	0	0	0	0	0	0	0	0	0	0	0	0	0	0	0
0	0	0	1.9696	0.009666	7.7349	0	2.7629	11.713	5.8524	17.285	1.3431	9.5852	11.211	22.752	30.175	40.67	66.633	80.102	99.448	112.96	113.97	140.09	166.59	170.63	205.33	206.57	215.09	226.2	245.66	254.07	303.39	310.07	309.23	322.98	342.75	363.97	386.71	394.45	395.22	427.15	427.55	433.06	449.93	439.91	407.9	417.74	440.48	443.67	435.96
13.741	5.3755	0	3.2416	0	0	0	0	0	7.1001	4.3914	8.4995	5.468	4.792	13.623	1.9238	0	0	96.563	38.291	0	7.4055	21.862	11.663	12.524	0	252.78	0	8.6242	101	22.135	265.96	251.02	256.94	347.15	526.18	578.12	639.8	748.44	810.26	841.95	921.86	963.03	1053.8	1113.9	1130.6	1150.8	1178.5	1295.6	1264.3
15.627	4.856	3.8428	2.0004	0	0	0	0	0	0	0	0	0	0	0	0	0	0	75.506	198.65	0	249.56	0	7.7562	8.1049	15.785	27.854	44.74	61.244	71.528	69.957	76.61	173.22	80.372	141.57	441.97	137.46	261.12	279.67	313.07	342.87	353.39	395.09	438.37	467.27	485.74	514.86	503.51	502.5	491.97
0	0	0.48703	7.088	0.1114	2.1573	5.2639	7.3987	10.331	4.2648	13.808	10.512	16.532	12.078	12.829	9.6295	21.121	19.669	14.84	13.425	17.325	13.112	27.68	36.828	39.725	52.459	33.945	42.165	41.361	51.652	35.09	43.132	55.187	57.58	57.224	50.109	72.695	53.358	72.306	52.003	77.685	68.95	85.815	60.607	69.991	75.751	82.529	90.045	106.59	100.02
8.4015	0	0	0.46528	0	2.3721	2.3884	0.45875	0	0	0	0	0	0	0	0	0	0	222.92	130.96	0	161.19	0	21.208	21.744	21.556	32.682	60.551	88.75	122.34	151.08	164.56	266.19	168.32	271.32	609.16	251.18	382.8	408.78	461.58	483.35	489.36	502.18	513	532.34	552.89	550.4	547.17	581.01	528.68
4.193	0	0	0	2.3186	6.9061	0	11.514	21.606	12.297	13.699	22.197	22.595	30.028	28.508	35.577	30.837	40.347	32.683	25.707	26.134	24.778	12.935	9.4115	5.0588	6.2269	0	10.334	0	0	0	0	0	0	0	0	0	0	0	0	0	0	0	6.4328	0	0	0	7.0817	1.1292	0
0	0	0	0	0	9.5891	17.278	16.177	13.039	12.052	15.144	19.982	33.929	32.179	34.169	39.704	42.299	36.351	51.27	46.327	50.998	40.775	37.665	41.204	32.711	72.986	39.221	44.484	51.177	0	250.31	357.81	101.92	10.865	65.305	96.399	79.929	93.126	106.66	106.71	104.48	108.57	121.42	118.64	124.17	138.71	147.31	140.89	151.67	137.39
26.119	4.1985	0	0	0	0	0	0	0	0	0	0	0	0	0	0	0	6.1084	0	0	9.1705	0	14.136	0	133.22	0	22.772	54.252	71.65	89.822	114.43	120.06	123.46	119.23	199.11	156.73	195.6	213.36	232.66	225.82	256.4	246.54	263.82	296.1	294.26	303.28	303.36	319.22	317.81	332.16
7.0385	0	0	2.0611	0	1.4791	0	0	0	0	0	0	0	0	0	0	0	0	0	0	0	0	0	0	0	0	0	0	0	0	0	0	0	0	5.7025	0	8.9918	0	0	0	0	0	0	0	5.9261	0.27185	1.5473	5.0007	0	6.4381
15.618	0	1.0231	0.72054	0	0	0	5.0432	9.1917	3.1711	9.2915	3.3484	18.391	5.6736	6.4207	13.557	1.4981	0.49737	9.3808	0	8.216	6.6288	0	0	0	0	0	0	0	0	0.5221	0	0	0	0	0	4.016	11.343	22.272	24.707	38.839	37.515	39.656	23.295	5.6469	9.0815	24.809	50.95	63.633	61.82
0	0	2.0532	0	0	0	4.9309	14.493	11.336	22.792	36.838	46.451	61.346	66.95	73.006	91.05	110.66	112.64	119.64	116.87	123.18	131.47	148.77	149.09	155.94	158.22	167.65	166.72	168.26	169.1	151.75	157.27	167.51	176.07	161.97	157.23	161.09	168.99	161.91	158.35	161.73	145.75	146.48	144.3	151.68	151.6	129.34	152.81	166.23	157.11
23.142	10.851	6.788	2.2392	0	0	0	0	0	0	0	0	0	0	0	0	0	0	0	0	0	0	0	0	0	0	0	0	0	0	0	0	0	0	0	0	0	0	0	0	0	0	0	0	0	0	0	0	0	0
11.771	0	0	2.8138	0	0	0	0	1.5417	0	3.0259	0	2.6458	0.28162	0.97088	5.2311	0	0	182.96	176.66	0	191.43	0	16.818	17.281	9.1995	20.835	22.371	18.393	29.445	11.402	0.23065	83.466	0	9.6059	301.24	0	22.266	28.547	33.825	35.498	29.657	19.187	26.145	20.733	17.018	21.973	19.609	27.752	0
0	0	1.852	11.066	4.1611	2.3467	0	0	0	0	0	0	0	0	0	1.5974	14.616	14.594	32.887	34.56	42.682	42.599	57.528	66.768	81.69	96.061	94.086	104.43	125.63	148.58	123.76	139.6	173.88	186.59	207.51	230.05	267.3	266.55	326.14	347.6	370.63	365.93	398.8	459.94	486.13	481.1	502.96	525.4	539.67	533.65
21.41	2.2639	0.44076	6.6596	0	0	0	5.3486	0	3.7394	6.8119	4.8213	7.4816	5.4652	8.3271	12.782	14.51	30.155	44.949	52.087	66.551	81.612	83.908	91.074	106.55	119.23	127.75	136.41	158.82	165.86	184.23	179.91	193.6	185.68	207.17	217.59	233.61	224.24	232.81	224.08	255.44	253.19	250.69	252.56	241.1	254.05	273.82	293.77	319.52	324.95
16.425	12.111	0	0	0	0	0	0	0	0	0	0	0	0	0	0	0	0	0	0	0.69692	59.836	113.68	172.07	249.86	361.17	462.36	543.24	607.61	694.47	793.74	774.87	891.38	983.68	1045.5	1125.3	1153.9	1245.8	1245.5	1338.7	1359.6	1424.7	1406	1418.6	1481.4	1456.6	1536.5	1517.1	1527.4	1547.4
4.2815	0	0	4.4402	0	1.4441	4.763	0	0	1.8167	0	0	0	0	0	5.7357	0	0	210.37	125.98	0	163.23	0	32.055	33.245	22.486	22.327	36.063	26.647	33.715	34.733	52.186	157.59	64.543	148.9	583.29	202.54	346.05	412.97	464.23	520.25	563.89	609.31	674.4	710.9	743.71	771.69	814.47	836.19	817.52
2.4996	0	0	2.5793	4.4662	1.3749	0	0	0	0	1.7991	9.6449	8.1797	13.285	6.7274	20.913	14.731	0	237	0	0	14.144	32.415	82.83	196.11	0	50.616	40.609	53.048	67.344	0	54.825	168.06	0	329.25	0	49.36	111.73	107.35	105.02	108.68	128.05	127.79	130.53	119.64	131.89	141.14	145.03	139.96	126.5
4.934	8.0448	0	5.0176	0	0.53512	0	0	0	0	0	0	0	0	0	0	0	0	0	0	0	0	0	0	0	0	0	0	0	0.53932	13.862	17.232	45.638	69.441	94.626	115.81	136.9	155.29	161.03	177.84	193.3	206.58	206.37	221.66	253.08	250.73	266.02	274.51	266.62	266.39
20.085	5.0108	0	3.4721	0	0	0	0	0	0	0	0	0	0	0	0	0	0	0.55566	9.707	24.175	14.95	34.455	0	267.82	0	37.605	52.104	64.553	67.581	91.135	90.13	107.54	105.89	183.89	125.82	179.72	184.78	208.59	221.96	223.13	235.59	237.33	253.47	249.78	266.67	269.12	269.23	269.98	281.01
0	0	0	0	0.99631	5.7027	6.6274	13.949	6.4652	9.2232	8.2819	7.0315	14.522	9.9014	19.751	18.211	19.644	6.4908	29.568	19.961	24.132	20.817	29.053	33.752	27.153	65.039	26.27	35.388	40.135	0	184.38	184.15	103.16	0	36.681	58.273	43.779	51.79	61.146	56.432	48.657	51.86	42.891	64.679	54.534	59.398	67.228	59.426	51.934	46.123
29.631	4.6104	0	0	0	0	0	0	0	0	1.2795	0	6.9132	0	0	0	0	10.051	9.4953	4.2033	30.036	47.312	56.167	90.989	87.155	109.21	130.76	149.96	160.48	174.09	200.63	216.52	240.15	258.9	298.03	282.31	322.09	327.31	359.03	367.81	381.03	387.39	383.22	401.35	398.3	404.5	407.22	431.43	419.16	433.04
3.0744	0	0	0	0	0	10.064	3.3609	11.44	3.4369	8.0696	4.088	6.6623	0.70839	13.203	5.271	3.2411	0	163.01	0	0	4.3255	14.218	24.629	27.629	0	42.576	24.758	5.4948	154.13	32.385	85.129	69.291	85.415	69.925	143.14	63.311	118.83	122.92	118.65	134.82	122.13	131.64	125.83	148.37	160.37	131.53	136.93	141.8	130.67
3.7581	5.453	7.6755	11.259	0	0	0	0	0	0	0	0	0	0	0	0	0	0	0	0	0	0	0	0	0	0	0	0	0	0	0	0	0	0	0	0	0	0	0	0	0	0	0	0	0	0	0	0	0	0
0.82256	1.3937	0	0	0	0.54748	5.891	17.413	5.2905	5.7848	5.6189	0	10.464	6.3898	15.071	8.0876	15.501	4.9726	14.159	4.4241	10.274	0	0	2.3012	0	35.5	4.8304	8.489	14.144	0	167.63	130.54	52.635	0	3.4513	26.055	20.31	21.717	32.596	25.195	21.375	30.834	31.242	42.82	41.737	50.483	60.481	48.427	66.378	62.001
8.7902	0	5.0404	13.451	0.11779	0	0	0	0	0	0	0	0	0	0	0	0	0	0	0	0	0	0	0	0	3.1287	0	0	6.352	25.071	10.391	15.647	36.052	40.738	50.281	21.833	47.346	45.502	40.92	37.528	46.233	21.65	23.135	20.519	33.124	16.122	13.751	23.977	21.247	18.713
20.539	0	0	5.4398	0	0	0	0	0	0.54475	0	0	0	0	0	0	0	0	0	0	0	0	0	0	0	0	0	0	0	0	0	0	0	0	0	0	0	0	0	0	0	0	0	0	0	0	0	0	0	0
5.2716	6.0633	0	7.9979	0	0.73054	0	0	0	0	0	0	0	0	0	0	0	0	0	0	0	0	0	0	0	0	0	0	0	0	0	0	0	0	0	0	0	0	0	0	0	0	0	0	0	0	0	0	0	0
0	2.0967	0	0	0	0	9.7367	15.573	19.61	15.56	22.678	13.032	20.184	12.433	19.439	13.11	18.289	23.163	17.442	21.589	23.507	19.174	18.033	24.965	18.968	25.155	2.6198	8.2136	10.67	14.864	22.211	15.672	14.194	10.703	5.004	4.8759	6.0399	4.5922	1.0425	1.6152	0	6.5171	3.7963	0	0.73354	0	3.5506	0.099739	7.1475	9.1112
20.246	4.1235	0	6.0118	0	0	0	4.9998	2.2816	0.46649	13.422	0	7.0312	0.97011	0	0	0	0	0	1.6822	0	0.8894	0	0	0	0	0	0	0	0	9.0128	0	0	0	0	0	0	0	0	0	0	0	0	0	0	0	0	0	0	0
0	0	2.2428	9.4121	8.5194	2.885	0	0.26693	1.5919	2.0301	0	3.0019	0	0	5.5018	9.9774	4.9535	4.5031	10.941	8.6298	14.301	10.115	13.685	18.57	28.121	39.512	42.764	64.635	71.732	88.164	72.169	93.665	114.72	121.54	173.62	145.63	156.19	151.84	157	170.85	152.24	135.56	153.91	158.22	174.53	144.66	153.84	165	162.5	172.64
18.113	0	0	11.165	0	0	0	0	0	0	0	0	0	0	0	0	0	0	0	0	0	0	0	0	0	0	0	0	0	0	0	0	0	0	0	0	1.5049	0.76466	14.069	13.874	22.345	15.404	15.72	0	0	0	0	7.1933	3.2318	9.5766
37.938	17.28	0	1.6284	0	0	0	0	0	0	0	0	0	0	0	0	0	0	0	0	0	0	0	0	0	0	0	0	0	0	9.3643	0	0	0.88163	0	0	0	0	2.6633	2.7068	3.6267	0	0	0	0	0	0	0	0	0
0	5.6959	1.6404	0	0	1.8796	0	1.8273	0	0	0	0	0	0	2.6789	4.457	2.6367	0	11.599	0	0.56391	0	0	0	0	13.173	0	0	0	0	124.31	178.98	11.614	0	0	0	0	0	0	0	0	0	0	5.1376	0	7.4421	2.6333	0	0	0
0	0	0	8.2875	0	6.5585	2.3293	7.9009	6.5134	1.166	6.2772	2.4782	1.4916	14.477	22.414	27.97	22.571	0	260.5	197	0	253.92	14.695	125.55	128.97	139.9	171.01	206.77	241.96	323.91	389.45	445.67	618.75	580.96	740.86	1191.2	895.63	1101.2	1202.2	1272.2	1358.6	1472	1497.6	1532.2	1605	1608.3	1628	1700.4	1707.5	1633.2
0	0.0074066	0	1.222	0	5.5911	9.3547	9.6468	23.216	0	21.416	16.485	19.543	19.695	37.156	49.108	68.394	82.48	100.09	129.83	127.76	135.06	142.47	161.94	168.5	168.86	159.69	170.85	177.51	188.36	202.2	214.93	244.55	259.19	273.11	298.13	333.79	361.81	395.2	416.1	462.04	458.31	482.18	504.46	513.96	538.49	544.97	534.51	577.9	608.15
0	0	0	7.4673	8.009	5.5975	0	0	9.8368	0	14.046	17.911	32.323	23.736	26.257	30.92	42.329	46.044	50.835	65.377	62.038	67.236	70.545	90.003	90.713	101.35	87.767	104.95	107.06	117.6	123	130.49	123.64	130.92	130.26	138.22	148.93	168.47	201.57	192.46	211.12	193.47	205.47	201.99	201.17	201.38	213.29	200.5	222.54	228.36
6.8696	2.0188	3.7595	0	0	0	0	0	0	0	0	0	0	0	0	0	0	0	20.496	0	0	0	0	90.495	97.986	0	52.773	42.367	55.594	70.894	84.409	178.08	215.3	428.04	213.31	173.59	242.27	285.91	306.45	320.51	326.43	343	338.57	356.57	372.16	367.34	390.7	382.69	393.06	388.92
9.5984	0	2.9536	10.528	0	0	0	0	0	0	0	0	0	0	0	0	0	0	0	0	0	0	0	0	0	0	0	0	0	0	0	0	0	0	0	0	0	0	0	0	0	0	0	0	0	0	0	0	0	0
28.479	16.248	0	1.1713	0	0	0	0	0	0	0	0	0	0	0	0	0	0	0	0	0	0	0	0	0	0	0	1.672	10.109	9.442	8.9633	6.4297	22.712	25.469	34.024	46.108	59.406	80.374	116.61	51.898	76.876	94.361	106.56	126.84	142.47	153.23	169.27	155.19	160.43	169.69
7.3338	2.6661	0	1.7749	2.3533	0	0	0	0	0	0	0	0	0	0.53038	0	0	0	284.02	0	0	0	0	0	122.1	0	0	0	0	0	0	30.27	167.78	0	358.24	0	0	0	0	0	0	0	0	0	0	0	0	0	0	0
7.3331	0	0	5.6472	0	2.223	0	3.0595	5.105	5.6283	10.24	10.474	16.024	22.379	18.924	26.757	2.1192	0	250.26	92.48	0	223.55	0	56.406	57.805	60.762	67.533	67.266	71.404	75.988	58.76	83.119	174.05	20.008	64.663	444.61	0	72.95	87.693	79.118	77.594	75.657	74.714	75.06	73.673	74.986	73.709	62.926	71.117	22.863
18.412	6.404	0	10.808	0	6.1015	0	8.7591	8.7216	4.5728	3.2903	0	3.4468	0	0	0	0	0	19.611	22.651	24.741	46.535	41.464	57.551	61.919	73.17	77.714	89.618	114.73	115.01	126.89	109.6	112.09	132.46	126.54	146.95	145.69	145.27	163.41	153.2	162.88	161.41	177.36	134.38	112.66	116.17	142.06	153.36	91.44	149
5.6402	0	0	13.529	0	2.4691	0	0	0	0	0	0	0	0	0	0	0	0	0	0	0	0	0	0	0	0	0	0	0	0	0	0	0	0	0	0	0	0	0	0	0	0	0	0	0	0	0	0	0	0
0	0	8.4464	1.7875	0	3.4502	8.4639	11.53	6.0282	15.239	12.672	10.057	20.755	15.144	16.736	17.724	19.601	6.6811	20.784	16.834	9.6692	6.5756	0.70768	9.563	3.8954	45.855	22.614	40.475	25.218	0	167.06	143.69	85.587	0	27.557	48.824	42.8	45.804	47.69	52.859	45.92	46.302	48.854	63.515	50.182	52.777	62.527	181.27	47.159	41.916
13.02	0	1.3422	4.1942	0	0	0	0	0	0	0	0	0	0	0	0	0	0	0	0	0	0	0	0	0	0	0	0	0	0	0	0	0	0	0	0	0	0	0	0	0	0	0	0	0	0	0	0	0	0
0	0	0	9.9539	0	0	0.9174	0	4.9224	0	0	0	5.8701	0	0	0.50478	2.4286	0	0.15063	0	0	0	0	1.2161	0	0	0	0	0	0	0	0	0	0	7.3391	0	9.6522	16.999	17.69	11.421	21.494	25.332	35.877	31.42	32.132	31.066	31.459	31.398	52.766	56.408
8.2158	9.3984	0	5.8599	0	0.33582	0	0	0	0	0	0	0	0	0	0	0.28302	0.092408	0	0.36264	0	3.4955	1.5177	0	0	3.8882	0	0	4.1694	35.783	57.984	74.102	103.86	133.34	183.75	237.51	278.43	315.59	351.03	398.31	425.46	464.12	495.31	538.48	579.03	584.14	622.49	637.5	617.69	643.35
24.292	0.55236	0	6.8523	0	0	0	0	5.6984	14.66	19.388	21.049	31.27	15.434	26.256	25.555	15.62	28.459	35.275	29.841	43.871	54.515	52.54	61.595	62.772	67.465	71.809	74.08	90.023	97.618	124.85	119.14	149.11	172.14	178.29	224.77	248.22	289.87	325.87	359.36	377.21	390.79	399.05	352.59	395.88	414.93	465.75	508.05	519.74	533.96
6.2431	2.2041	0	1.6832	6.741	0	0	0	0	0	0	0	0	0	0	0	0	0	38.299	0	0	0	0	0	0	0	178.47	0	0	38.577	0	288.34	274.34	108.11	118.5	236.86	300.99	371.92	495.62	590.07	714.72	793.06	880.45	959.05	1051.4	1117.5	1209.5	1468.2	1478	1560.3
9.1845	0	0	6.0795	0	0.40109	0.97192	0	0	0	0	0	0	4.647	10.427	16.325	0	0	255.39	83.36	0	225.91	0	50.908	52.383	52.94	81.787	114.89	161.43	210.83	261.23	314.36	445.42	361.91	510.25	825.98	500.51	649.92	689.8	719.5	786.1	794.7	796.18	822.97	864.57	877.01	873.35	889.13	890.12	828.38
0	0	0	0	15.514	23.89	26.12	27.645	24.369	34.257	37.906	34.051	38.997	46.206	36.398	33.548	33.617	38.47	28.305	26.618	28.201	30.153	33.613	16.035	26.052	19.958	30.129	26.548	33.968	32.408	24.635	22.145	18.876	23.411	16.245	27.921	23.862	18.474	10.093	15.474	27.023	21.518	23.413	30.077	32.887	40.83	31.709	38.005	29.15	52.354
44.057	23.44	0	0	0	0	0	0	0	0	0	0	0	0	0	0	0	0	0	0	0	0	0	0	0	0	0	0	0	3.5373	21.312	9.3989	34.035	21.287	42.954	49.364	48.074	43.727	64.766	59.784	62.596	68.281	60.035	73.629	67.651	55.703	58.385	45.802	51.1	57.663
13.798	0	1.0508	5.6709	0	0	0	0	5.8353	5.3924	0	0	0	0	2.2601	20.992	42.326	86.31	147.15	310.14	446.58	611.74	802.61	965.9	1147.7	1355.6	1565.4	1802.2	2001.5	2177.3	2316.3	2435.5	2563.5	2646	2702.5	2854.9	2965.3	3040.8	2955	3098.7	3023.6	3138.8	3039.3	3106.9	3055	3051.9	3138.8	3095.9	3068.7	3074.9
0	4.1947	0	0	2.5179	0.73826	2.5992	0	0	4.3704	5.2154	0	7.4724	17.171	7.6399	2.0522	11.716	0	2.2845	5.0281	0	9.1967	0.65457	16.422	31.683	37.98	46.068	57.542	89.18	109.07	161.25	162.31	211.91	244.56	308.52	379.03	404.49	466.85	493.09	549.55	598.15	670.56	702.94	744.63	771.84	821.41	872.34	916.93	927.94	949.44
16.519	2.8946	0	7.982	0	0	0	0	0	0.15261	0	0	0.094579	0	6.6082	0	0	2.1841	1.6141	0	0	0	0	0	0	0	0	0	0	0.74476	0	0	0	0	0	2.2182	10.231	5.982	25.362	29.848	38.581	42.877	74.261	73.441	87.904	78.092	84.459	66.001	68.641	77.72
0	0	13.183	6.1103	0	0.65496	0.98973	0	0	1.1085	0	0	5.9787	6.0274	33.168	48.887	88.225	105.19	148.53	202.48	213.04	293.27	350.85	358.81	476.61	599.66	644.38	669.47	758.61	816.92	941.34	971.1	1046.4	1082.8	1133.5	1213.3	1242	1273	1326.1	1368.3	1423	1376.2	1428.2	1455.9	1477.1	1522.7	1479.7	1486.8	1502	1527.9
4.4881	9.0396	0.43837	9.6918	0	0.61642	0	0	0	0	0	0	0	3.6481	0	6.0159	6.1727	17.822	12.286	23.312	25.731	37.245	30.22	20.859	37.518	50.834	49.754	68.362	75.639	125.07	157.81	175.93	221.04	247.39	291.15	347.8	352.55	392.83	399.04	389.83	427.31	450.37	495.1	533.89	567.44	601.06	591.27	625.54	643.44	688.38
50.217	19.919	0	3.7539	0	0	0	0	0	0	0	0	0	0	0	0	0	0	0	0	0	0	0	0	0	0	0	0	0	0	0	0	0	0	0	0	0	0	0	0	0	0	0	0	0	0	0	0	0	0
0	2.5346	3.9519	0	0	0	4.8957	0	0	0	0	0	0	0	0	0	0	0	0	0	0	0	1.2107	0	5.407	7.1559	18.274	23.492	39.264	62.935	85.39	152.76	227.33	293.64	380.57	525.13	628.4	773.33	898.71	1081.4	1223.2	1358.7	1495	1604.2	1729	1856	1923.2	2118.3	2087.8	2092.1
33.273	19.953	0	1.8046	0	0	0	0	0	0	0	0	0	0	0	0	0	0	0	0	0	0	0	0	0	0	0	0	0	0	0	0	0	0	0	0	9.3643	16.373	37.024	53.838	76.225	102.05	116.68	136.17	155.83	112.64	111.38	116.73	129.73	146.41
5.6829	0	6.6876	10.434	0	0	0	0	0	0	0	0	0	1.873	0	0	0.32958	12.295	6.0129	29.879	37.527	43.943	53.299	58.352	35.821	30.801	41.801	81.842	97.73	107.66	98.549	80.245	106.35	112.19	130.37	132.86	144.97	153.6	154.99	156.27	162.9	145.01	153.87	146.73	153.41	157.62	154.62	159.28	140.41	141.24
0	6.982	0	0	2.9678	1.1853	0	1.3246	0	0	0	0	0	3.155	0	0	0	0	0	0	0	0	0	0	0	0	0	0	0	0	0	0	0	0	0	0	0	18.121	27.151	31.595	32.066	50.483	37.893	42.819	41.157	42.57	65.573	63.479	76.058	79.45
33.68	16.061	0	6.8291	0	0	0	0	0	0	0	0	0	0	0	0	0	0	0	0	0	0	0	0	0	0	0	0	0	0	0	0	0	0	0	0	0	0	0	0	0	0	0	0	0	0	0	0	0	0
7.617	0	13.179	3.1752	0	0	0	0	0	0	0	0	0	0	0	0	0	0	0	0	0	0	0	0	0	0	0	0	0	0	10.36	21.666	44.868	45.095	62.24	84.413	87.109	98.588	128.81	140.49	161.72	166.1	183.69	211.68	217.12	243.56	225.05	241.66	241.04	262.4
0	0	0	2.1715	4.4821	5.3204	2.5814	6.3452	27.431	3.7646	20.018	10.359	2.4073	7.1477	6.2917	6.2312	13.294	23.39	28.797	23.604	19.135	26.522	16.716	31.691	24.637	39.756	20.684	28.565	41.168	55.842	69.297	75.426	93.85	98.654	103.31	124.37	128.06	130.48	154.7	153.86	168.69	187	167.91	182.04	202.41	176.62	192.28	202.51	204.59	193.11
0	0	0	0	0	0	21.137	22.248	17.703	8.7636	11.912	14.228	18.156	14.027	19.208	26.794	21.067	13.882	34.322	15.997	25.157	22.267	10.623	17.229	7.6899	45.016	16.333	19.162	18.427	0	108.39	296.67	41.888	0	3.7282	34.138	23.385	22.705	31.65	29.589	21.206	19.508	23.222	35.551	38.701	47.225	53.289	94.457	91.284	91.627
12.465	6.2401	0.76325	0	0	0	0	0	0	0	0	0	0.2236	0	0	0	0	0	0	0	0	0	0	9.7322	19.301	29.219	59.048	62.754	71.725	83.218	99.853	112.3	135	142.15	164.5	172.04	186.73	168.31	195.57	209.82	215.94	223.57	239.86	240.58	248.01	246.1	249.45	252.82	252.39	262.37
16.072	3.5644	0	5.7637	0	0	0	0	1.9741	2.1692	9.462	11.286	33.568	56.453	62.378	86.893	69.805	46.187	205.56	341.14	0	385.83	108.92	223.26	228.23	237.64	274.04	280.65	308.12	326.88	320.26	306.18	392.25	322.02	371.66	689.98	431.53	600.74	637	697.37	737.86	778.37	842.52	862.49	921.13	961.87	1001	1021.3	1049.4	1060
0	0	0	6.1159	5.1322	1.7248	0	6.184	14.705	2.4109	10.15	2.358	9.2871	0	11.3	8.0416	14.433	4.3779	9.2842	11.222	17.819	16.67	27.874	45.35	52.448	53.359	44.132	68.787	88.536	95.651	100.92	120	131.34	149.9	205.09	202.09	224.66	231.79	248.77	284.07	264.19	296.96	343.77	340.22	379.86	395.31	481.26	419.58	444.54	474.61
16.093	0.3486	0	9.1163	0	0	0	6.4817	0.90757	11.14	6.2967	0	0	0	0	0	0	0	0	0	12.124	21.097	67.047	0	375.88	67.844	208.07	255.05	312.63	336.92	380.97	416.52	443.75	466.54	562.24	550.33	596.33	607.17	655.39	662.35	681.66	700.41	688.53	741.93	737.65	769.34	751.95	759.78	763.56	781.73
6.9349	0	5.8308	0	0	0	1.7149	0	0	0	0	0	0	0	0	0	0	0	150.37	0	0	6.6351	6.5613	16.902	34.223	39.092	111.52	159.2	217.39	413.13	420.27	558.29	633.26	753.77	855.53	1078.3	1152.2	1290.2	1427.6	1479.3	1608	1698.8	1814.5	1926.9	1965.8	2003.2	1999.6	2043.8	2163.8	2166.2
0	0	0	3.4441	4.2877	5.9825	4.4596	3.2609	2.4585	0	2.0677	0	0	1.9929	0	0	0	0	0	0	0	0	0	0	0	0	0	0	0	0	0	0	0	0	0	0	0	0	0	0	0	0	0	0	0	0	0	0	0	10.2
45.316	14.962	0	0.36546	0	0	0	0	0	0	0	0	0	0	0	0	0	0	0	0	0	0	0	0	0	0	0	0	0	0	0	0	0	0	0	0	0	0	0	0	0	0	0	0	0	0	0	0	0	0
1.4652	0.11688	0	0	1.4731	0.91061	5.7799	14.56	5.9715	3.8608	8.1936	1.7895	17.45	11.769	37.056	38.215	40.506	29.969	61.098	62.028	64.27	62.627	77.5	102.58	120.53	222.72	219.12	284.66	330.31	262.3	597.87	650.6	589.07	594.82	750.79	819.6	870.43	930.62	966.09	1047.1	1083.4	1123.9	1166.5	1179.2	1235.6	1266.9	1294.2	1298.3	1258.1	1310.9
12.08	25.396	21.33	0	0	0	0	0	0	0	0	0	0	0	0	0	0	0	0	1.4239	0	0	0	0	0	0	0	29.353	40.17	74.968	83.762	87.8	117.96	111.95	132.51	139.16	141.97	149.92	165.99	149.32	162.61	173.43	190.28	203.67	192.05	196.25	206.86	191.71	184.88	178.72
0	0.61398	0	5.6415	1.2149	0.73316	0	2.121	17.318	9.0484	9.9787	0.87204	9.8981	3.6263	6.7151	1.0391	7.4375	2.8786	5.0425	8.9191	9.6011	11.351	3.5931	18.827	11.412	23.683	18.808	20.101	23.322	27.672	42.969	50.505	60.814	76.087	96.769	105.85	141.71	166.02	214.9	227.34	271.39	278.82	323.72	346.2	346.17	372.63	384.47	411.77	429.93	436.1
0.59254	0	8.06	6.2233	0	0	0	0	0	0	0	0	0	0	0	0	4.652	0	0	0	0.81132	3.4562	21.893	36.5	44.199	49.856	56.41	72.66	74.929	94.553	92.924	97.822	112.82	132.7	150.89	156.41	162.23	175.97	198.82	191.31	202.12	215.85	220.91	219.21	222.08	238.43	245.58	250.92	267.44	266.15
0	0	0	6.6732	0	3.2683	4.3456	11.773	5.9072	0	6.2344	9.8171	14.497	3.233	10.323	9.1379	17.709	13.738	9.1941	1.9602	10.355	9.2061	21.492	30.19	22.785	35.553	33.011	38.525	45.363	57.477	58.411	74.301	84.188	79.482	102.22	105.12	112.17	105.52	115.74	105.58	115.51	114.86	131.83	124.88	130.35	136.26	135.06	155.38	157.71	157.81
4.6106	0	0	0	3.5879	0	0	0	0	0	0	1.5907	0	0	0	0	0	19.037	0	40.058	0	10.583	0	0	14.08	0.17832	25.766	25.307	33.32	37.324	45.84	51.722	46.116	21.522	87.389	68.268	59.228	85.07	80.668	91.438	106.27	109.41	111.41	123.24	113.16	125.9	128.1	114.79	126.8	128.44
7.1153	0	0	6.5965	0	5.6083	0	0	0	1.7309	0	7.9179	0	0	9.5973	5.1636	13.819	0	95.825	45.646	25.504	30.514	57.076	61.198	64.591	0	296.95	0	56.079	127.19	22.217	173.01	156.3	63.242	47.886	102.98	84.062	82.519	76.401	83.391	86.478	93.234	82.083	86.094	70.055	82.098	73.611	84.273	80.976	66.352
15.66	0	2.4552	6.3263	0	0	0	0	0	0	0	0	0	0	0	0	0	0	0	0	0	0	0	0	2.5506	0	4.7766	1.2754	2.0669	16.709	9.0307	21.098	37.784	27.346	41.866	59.683	66.153	73.619	71.263	91.994	113.09	119.48	115.38	108.76	134.99	115.77	140.54	128.53	133.12	133.37
0	3.2604	0	0	0	1.5128	2.7038	0	3.9294	8.2277	2.5263	8.7937	8.1156	19.142	28.407	20.44	22.5	62.178	39.958	86.404	16.338	79.188	58.988	64.542	87.109	69.818	84.62	82.487	111.83	104.78	116.59	119.74	135.77	110.59	219.53	152.27	137.45	163.04	169.84	182.07	182.11	188.04	187.63	187.33	184.62	180.95	188.18	182.22	183.36	174.73
5.3243	0	2.5255	0	4.3097	0	0	0	0	0	0	0	0	0	0	0	0	0	0	0	0	0	0	8.7178	10.653	13.415	24.949	22.37	38.857	50.65	46.635	54.579	71.429	69.472	94.169	97.966	114.88	112.76	133.67	143.2	140.29	161.88	174.53	180.73	182.79	186.18	178.68	193.87	199.63	209.08
45.351	21.582	0	2.6449	0	0	0	0	0	0	0	0	0	9.8405	9.2254	22.371	21.431	13.975	11.906	20.058	19.441	12.04	10.899	16.815	10.16	14.886	14.293	2.4643	0	10.898	27.107	13.107	26.197	15.247	12.513	6.0441	0	0	0	0	0	0	0	0	0	0	0	0	0	0
14.341	6.6208	1.7993	0	0	0	0	0	3.168	3.4494	9.6761	7.1358	18.714	19.36	34.004	35.493	49.938	0	271.62	54.64	13.682	85.459	85.826	84.034	110.31	67.746	99.493	98.26	60.703	181.07	83.34	136.36	100.95	103.1	135.32	152.34	74.014	113.19	116.49	113.48	103.05	90.781	89.008	77.056	88.245	90.931	86.679	81.03	83.247	72.401
0	0	0	1.9424	2.934	10.247	10.535	10.897	12.897	3.0519	0	0	3.3978	5.8936	10.465	8.6545	14.391	22.212	15.332	10.695	13.534	15.43	25.953	29.804	27.939	42.346	38.132	43.46	41.009	53.024	45.121	44.677	57.962	49.617	71.236	75.197	79.615	89.425	107.93	94.923	112.8	110.51	127.19	109.12	111.83	133.71	133.61	137.68	152.37	149.79
13.67	4.2206	0	6.6012	0	0	0	0	0	0	0	0	0	0	0	0	0	0	0	0	0	0	0	0	0	0	0	0	0	0	0	0	3.465	29.232	28.644	38.943	57.872	65.056	70.091	97.84	97.833	104.3	106.05	102.76	107.83	122.56	89.035	88.986	114.35	110.39
5.6714	5.3659	2.736	0	0	0	0	0	0	0	0	0	18.608	23.295	16.265	13.932	13.545	0	171.35	0	0	23.793	3.3546	7.7676	22.513	0	5.9414	1.6274	0	79.516	0	4.5923	0	0	27.213	54.202	0	0	3.9793	0	0	0	0	0	0	0.058674	0	0	2.3102	0
35.084	18.358	0	4.6145	0	0	0	0	0	0	0	0	0	0	0	0	0	0	0	0	0	0	0	0	0	0	17.954	21.35	36.561	52.389	75.862	75.151	89.674	84.4	94.814	101.47	112.17	125.74	122.79	125.06	133.42	140.8	131.57	151.13	145.48	147.9	142.13	131.86	149.29	149.6
9.3251	0	0	2.2392	0	2.1561	2.749	2.1619	19.676	24.449	65.238	69.264	75.405	89.913	109.66	119.5	129.66	119.93	132.34	146.81	192.75	215.24	258.18	309.04	330.44	382.68	464.48	554.06	658.46	730.7	690.87	739.23	955.25	1016.6	1133.3	1310	1339.8	1243.6	1304.3	1371.5	1447.2	1599.1	1918.9	1534.2	1483.5	1552.4	1494.9	1577	1537.8	1535.3
27.295	7.402	0	5.3892	0	0	0	0	0	0	0	0	0	0	0	0	0	0	0	0	0	0	0	0	0	0	0	0	0	0	0	0	0	0	0	0	0	0	0	0	0	0	0	0	0	0	0	0	0	0
10.508	0	1.8653	10.197	0	0	0	0	0	0	0	0	0	0	0	0	0	0	0	13.93	5.9679	18.42	33.237	54.678	62.529	67.511	78.396	104.82	114.58	130.63	115.59	139.91	146.91	158.54	185.76	194.33	221.28	219.31	244.89	274.91	318.65	310.78	331.49	332.71	349.47	359.73	363.4	386.3	367.75	393.79
0	0	0	0	3.0829	3.6178	0.18309	4.6881	0	1.7228	4.1243	2.6125	14.288	28.216	42.783	52.274	60.566	81.045	134.31	136.83	131.41	139.51	147.55	150.15	152.16	224.57	201.19	228.19	209	112.72	390.27	305.32	296.48	148.68	195.73	225.82	215.4	208.77	222.95	219.88	221.77	222.48	216.26	235	232.76	239.18	241.07	229.88	238.19	235.53
11.362	10.242	0	8.6394	0	0	0	0	0	0	0	0	0	0	0	0	0	0	0	0	0	0	0	0	0	0	0	0	0	0	0	0	0	0	0	0	0	0	0	0	0	0	0	0	0.015611	4.405	7.5288	8.9956	7.9129	16.43
5.7171	0	0	7.53	0	0	0	2.5443	2.6538	11.786	7.3877	2.5013	0	0	1.0226	0	2.5204	0	0	0	0	0	0	0	0	0	0	0	0	0	0	0	0	0	0	0	0	0	0	0	0	0	0	0	0	0	0	0	0	0
41.112	13.567	0	1.0382	0	0	0	0	0	0	0	0	0	0	0	0	0	0	0	0	0	0	0	0	0	0	0	0	0	0	0	0	0	0	0	0	0	0	0	4.3714	8.2454	17.691	13.249	13.272	3.9862	9.3979	12.926	0	7.6336	1.873
0	0	5.1327	13.837	0.38574	1.97	0	0	0.24618	8.5691	0	0	0	0	0	0	0	0	0	0	6.547	0	0	0	0	0.057042	0	0	0	2.8492	0	0	0	0	0	0	0.53706	0	0	0	0	0	0	0	0	0	0	0	0	0
0	0	3.954	0	3.4796	0	4.6564	6.0873	3.9109	4.9978	0.71652	0	0	0	0	0	0	0	0	0	0	0	0	119.88	128.27	0	75.101	94.595	155.9	205.6	227.17	275.43	309.61	470.63	418.07	362.75	452.18	512.62	532.31	499.41	564.61	579.55	595.84	614.54	614.42	616.45	612.03	611.8	595.41	606.91
0	10.652	0	0	6.7064	0	1.3901	0.45458	0	0	0	0	2.1115	10.531	0	0.15414	0.9402	0	0	0	0	0	0	0	0	0	0	0	0	1.584	8.3038	8.3565	23.232	26.657	51.022	70.484	60.761	98.084	106.6	119.07	134.99	163.96	150.86	172.08	170.15	193.82	190.43	198.09	206.85	196.02
19.509	6.2986	3.295	2.8653	0	0	0	0	0	0	0	0	0.78356	4.0709	0.92215	3.0176	0.26383	8.2455	1.2371	9.19	8.741	7.4025	13.177	0	321.99	0	22.486	33.357	63.977	64.386	80.229	82.792	70.913	58.881	148.78	89.255	128.72	112.61	123.28	116.54	123.98	134.74	143.31	127.59	149.62	153.61	152.27	132.31	143.49	152.64
28.465	9.6704	0	0.47768	0	0	0	0	0	0	0	0	0	0	0	0	0	0	0	0	0	0	0	0	0	0	0	0	0	0	0	0	0	0	0	0	9.0759	9.7156	2.2607	0	12.05	12.523	19.617	20.384	18.558	23.632	39.515	17.401	28.17	16.323
0	0	0	15.011	0	0	0	0	0	2.09	5.4923	8.1517	4.7957	2.3847	7.2683	10.385	24.861	30.947	31.964	34.813	47.107	54.895	62.156	73.071	100.31	121.52	121.69	145.2	140.16	181.17	205.02	215.21	239.9	256.47	292.43	297.25	323.41	338.46	309.56	334.68	328.85	340.39	336.92	351.53	362.35	363.26	369.91	388.65	379.62	403.57
8.5052	2.5856	0.80517	0	0	0.34425	0	0	0	0	0	0	0	0	0	0	0	0	0	0	0	0	0	0	0	0	0	0	0	0	0	0	0	0	0	0	0	0	0	0	0	0	0	0	0	0	0	0	0	0
24.218	6.4758	0	14.371	0	0	0	0	0	0	0	0	0	0	0	0	0	0	0	0	0	0	7.8862	0	0	0	0	0	0	0	5.3738	0	0	0	0	0	0	0	0	0	0	0	0	0	0	0	0	0	0	0
11.279	5.2767	0	7.9844	0	0	0	0.73394	0	0	5.2519	0	10.593	3.9567	3.2678	0.32247	0	0.57424	10.381	1.5838	11.076	18.106	16.066	28.897	37.805	57.459	72.826	80.978	114.33	136.99	165.09	146.97	186.23	205.99	210.48	244.02	253.02	281.06	306.84	317.1	329.28	334.54	349.35	322.79	329.83	305.38	309.13	356.75	360.32	364.72
0	1.7343	1.0597	8.7045	3.0576	0	0	0	0	0	0	0	0	0	0	0	0	0	271.85	0	0	0	12.977	0	49.642	0	0	0	0	0	0	0	130.36	0	412.46	0	0	0	0	0	0	0	0	0	0	0	0	0	0	0
10.085	7.9766	0.59962	0	0	0	0	0	0	0	0	0	0	1.5726	14.094	20.103	19.058	0	201.47	52.019	0	50.308	51.05	60.219	84.163	49.74	83.34	83.493	70.366	167.36	97.677	119.22	116.72	114.82	178.55	117.88	104.99	129.79	140.49	142.88	138.88	143.27	134.79	142.28	141.49	150.42	148.92	151.13	154.21	155.08
15.291	8.6519	3.6563	0	1.7989	0	0	0	0	0	0	0	0	0	0	0	0	0	18.48	0	0	0	0	0	13.924	0	330.69	39.492	160.09	258.51	249.19	538.71	530.32	427.69	499.06	621.7	670.17	702.84	694.84	751.17	800.43	826.43	856.76	856.89	855.38	908.58	886.31	923.19	937.16	935.6
0	0	0	10.986	2.0497	0	0	0	2.0614	0	0	0	0	0	0	0	0	0	0	0	0	0	0	0	0	0	0	0	0	0	0	0	0	0	0	0	0	0	0	0	6.3858	8.8811	12.867	14.883	21.923	23.138	32.704	29.111	20.866	27.764
13.523	0	0	6.7299	0	8.5053	2.2847	8.5935	19.873	45.545	56.408	54.215	51.386	56.991	65.257	68.426	74.577	73.158	62.146	54.297	69.523	70.503	77.821	67.151	73.562	61.794	74.821	69.242	80.466	87.882	84.893	65.04	81.311	73.878	73.391	76.705	71.399	73.088	74.003	74.703	67.355	78.282	77.982	73.954	84.748	77.434	87.518	65.097	63.836	62.484
0	1.9816	2.2074	6.426	2.5866	0	0	4.5433	0	0	0	0	0	4.2487	9.3763	4.5303	1.2584	7.8926	0	69.697	0	18.386	20.532	27.928	30.392	35.816	52.425	82.3	117.46	165.23	227.2	276.19	359.19	420.22	537.56	572.64	662.15	753.33	815.45	871.07	964.26	974.18	1026.6	1094.7	1155.2	1172.3	1181.1	1229	1248.8	1265
21.631	0.51008	0	8.2501	0	0	0	0	0	0	0	0	0	0	0	0	0	0	0	0	0	0	4.7712	16.456	31.79	83.03	125.12	174.96	256.58	326.49	426.58	486.25	580.43	654.67	719.02	815.66	865.52	971.54	1028.2	1099.5	1159.7	1216.8	1230.8	1259.2	1290.4	1343	1401	1417.7	1410.2	1433.5
7.696	4.9044	0	0	0	0	0	0	0.61105	0	0	1.5016	0	0	0	0	0	0	0	24.014	0	10.068	0	0	0	0	0	0	0	0	0	0	0	0	0	0	0	0	0	0	0	0	0	0	0	0	0	0	0	0
0	1.023	0.9597	0	0	0	4.4089	4.6495	0.59496	2.3361	1.6943	1.9732	1.5347	1.5335	4.9197	0	0	0	8.3429	0	0	0	0	89.931	97.544	0	45.874	31.59	53.78	77.939	72.841	151.11	137.74	311.7	130.08	80.797	143.11	159.9	181.44	191.24	182.83	185.57	187.69	189.9	195.07	210.46	195.09	198.22	201.67	189.59
19.339	7.6889	0	6.5726	0	0	0	0.62582	0	7.4172	3.6871	0	12.969	0	5.0882	0.0070813	0	7.8247	15.368	19.628	19.208	30.551	22.227	27.433	28.93	33.727	34.017	35.017	44.869	54.007	56.31	28.061	46.262	46.387	47.336	52.918	53.467	70.355	70.435	49.314	74.304	67.756	77.069	42.009	43.789	34.017	45.276	65.463	87.689	76.791
0	9.9555	24.298	0.97726	0	0	0	0	0	0	0	0	0.16595	0	7.8849	10.019	28.054	34.336	31.631	32.835	52.596	74.175	66.438	63.441	74.86	71.681	75.157	75.044	93.283	87.24	80.166	87.369	103.23	112.66	119.35	126.47	150.1	118.25	126.28	127.04	92.247	87.468	97.911	122.11	123.84	128.03	124.65	125.83	110.57	134.21
14.966	7.4586	2.8539	0	0.53181	0	0	0	0	0	0	0	0	0	0	0	0	0	246.82	0	0	0	0	0	91.986	0	0	0	0	0	0	0	125.1	0	274.83	0	0	0	0	0	0	0	0	0	0	0	0	0	0	0
38.69	12.83	0	2.9896	0	0	0	0	0	0	0	0	0	0	0	0	0	0	0	0	0	0	0	0	0	0	0	0	0	0	0	0	0	0	0	0	0	4.2981	5.9914	13.283	24.059	23.231	24.814	37.959	31.721	25.594	27.212	19.079	25.948	23.653
7.2269	4.8276	0.82511	0	6.0487	0	0	0	0	0.26228	0.66862	5.2446	4.9777	11.118	23.101	21.179	27.806	35.954	27.309	115.16	45.044	99.582	101.56	138.81	152.89	159.02	178.67	208.15	210.73	239.23	258.38	256.32	280.84	290.71	316.1	310.7	331.55	320.22	329.04	353.37	349.4	368.83	366.32	377.61	381.44	379.02	386.06	383.41	369.44	357.84
3.0814	0	4.9674	0	0	2.4277	11.71	4.6569	0	0	0	0	0	0	0	0	0	0	0	0	0	0	0	8.6453	4.2246	11.11	17.305	6.8131	11.832	22.655	24.308	13.638	34.13	22.895	37.495	28.828	33.76	31.57	33.782	30.3	43.179	32.688	35.817	6.2474	7.4323	5.395	2.7103	6.6837	8.8456	16.871
38.287	5.9594	2.4103	0	0	0	0	0	0	0	0	0	0	0	0	0	0	0	0	0	0	0	0	0	0	0	0	0	0	0	0	0	0	0	0	0	0	0	0	0	0	0	0	0	0	0	0	0	0	0
10.968	0	0	7.1059	0	0	0	4.5806	0.98374	7.7729	10.43	3.368	12.092	2.7389	8.0055	7.4285	1.4414	11.108	28.289	43.004	51.427	82.273	105.04	143.51	161.32	212.79	235.04	259.81	303.23	327.95	371.86	358.46	397.54	425.98	426.48	444.02	464.7	488.68	506.82	519.66	536.51	551.05	560.2	536.82	509.64	521.65	539.76	568.67	570.31	576.48
0	4.7864	0	2.9878	0.43311	0	2.2482	0	0	3.4416	5.1912	3.5588	0.87517	5.1015	2.2837	0.73954	0	7.1389	0	45.094	0	14.72	0	0	4.2324	0	16.988	28.064	57.833	79.396	110.27	147.57	190.4	182.53	297.82	289.63	307.43	376.45	384.2	409.55	407.07	436.5	450.18	458.55	486.27	503.62	509.22	502.78	493.9	519.36
18.889	2.0681	0	3.1062	0	0	0	0	0	0	0	0	0	0	4.9589	0	0.48788	4.8606	5.3174	9.5831	33.173	62.957	102.22	25.312	315.09	167.35	277.54	347.23	409.1	451.79	511.48	558.06	574.73	591.34	674.45	674.59	694.95	700.24	748.93	746.68	755.1	773.66	743.42	781.13	785.01	801.82	799.6	789.81	801.11	818.82
10.663	0	0	5.0838	0	0	0	0	0	0	0	0	0	0.1175	0	0	0	0	193.75	0	0	0	0	40.7	156.9	0	0	0	0	0	0	0	103.71	0	203.27	0	0	18.109	0	11.117	6.5011	14.497	9.4511	11.109	4.3887	1.137	0	10.548	3.2997	0
4.6538	0.052608	0	6.1364	0.50215	1.71	0	8.0929	0	0	0	0	0	0	0	0	3.0834	0	7.4478	23.46	30.067	41.244	52.874	46.537	57.607	61.471	55.193	74.674	95.94	82.334	96.405	80.19	92.456	97.09	74.381	105.27	82.397	73.874	64.394	91.688	67.056	58.1	56.296	59.517	62.753	60.691	57.107	46.617	61.854	58.506
10.174	0	0.83824	13.452	0	0	0	0	0	0	0	0	0	0	0	0	0	0	0	0	0	0	0	0	0	0	0	0	0	0	0	0	0	0	0	0	0	0	0	0	0	0	0	0	0	0	0	0	0	0
16.802	3.755	0	3.1092	0	0	0	0	0	4.2654	0	0	0.23024	0	0	0	0	0	0	0	0	0	0	0	0	0	0	0	0	0	0	0	0	0	0	0	0	0	0	0	0	0	0	0	0	0	0	0	0	0
0	3.164	0	0	0	10.717	1.4366	0	0	0	0	0	0	0	0	0	0	0	0	0	0	0	0	0	0	0	0	5.6273	11.493	20.36	16.287	23.509	50.426	38.191	37.707	54.453	49.755	58.976	69.909	84.675	89.226	92.967	111.18	126.79	135.81	147.63	128.56	141.2	112.53	121.08
5.1852	0	1.8413	0	0	9.0172	0	2.1171	0	0	0	0.1542	3.2886	0	11.029	4.8056	2.1002	5.8	3.3568	2.6755	16.34	7.7894	23.207	26.542	32.446	41.87	44.467	62.206	80.366	101.73	108.42	144.85	181.81	204.92	235.79	285.65	294.35	310.3	369.34	418.68	429.24	435.11	491.84	441.23	445.87	460.95	482.92	479.29	493.25	467.11
34.547	11.521	0	3.0372	0	0	0	0	0	0	0	0	0	0	0	0	0	0	0	0	0	0	0	0	0	4.3005	13.918	7.8052	12.093	25.172	42.544	26.2	33.555	39.853	43.919	62.714	60.25	60.02	71.276	81.2	94.343	90.608	102.14	105.42	110.62	114.26	120.91	128.28	141.85	143.32
3.2365	0	0	7.505	0	0.22485	0	0	0.79937	0	3.1542	0	0	3.1415	3.2424	9.5695	0	0	176.42	0	0	0	0.73271	77.174	210.56	0	16.008	12.555	21.295	49.014	0	52.497	195.29	14.557	294.53	30.924	116.79	213.67	213.05	230.11	235.6	256.02	259.68	269.98	257.56	283.24	283.67	292.99	299.87	275.31
3.5384	1.7053	0.32108	0	0	0	5.7226	0	17.051	2.4241	5.4373	5.3781	9.1939	5.9587	0.32219	0	4.9254	2.1666	0	0	0.037667	0	0	4.9077	10.966	21.084	34.804	49.95	70.392	72.008	88.049	96.555	128.81	128.83	147.76	165.12	177.98	195.29	218.78	221.71	227.92	221.04	238.09	221.53	224.3	234.81	249.97	249.94	241.45	254.47
17.743	4.3311	0	5.2787	0	0	0	0	0	0	0	0	0	0	0	0	0	0	0	0	0	0	0	0	187.6	0	0	0	0	0	0	0	0	0	23.755	0	1.0782	0	20.307	31.309	23.078	27.4	28.462	42.205	55.18	56.113	44.557	50.853	45.099	58.207
7.4963	0	0	4.88	0	0	1.4185	0	0	0	0	0	0	0	0	0	0	0	206.62	156.28	0	168.79	0	14.284	14.644	12.738	14.996	24.73	31.624	26.259	18.825	16.269	93.059	0	24.489	316.58	0	40.263	49.613	50.135	52.14	49.409	40.749	46.574	49.701	53.137	53.195	47.769	63.315	21.609
36.865	16.489	0	3.0026	0	0	0	0	0	0	0	0	0	0	0	0	0	0	0	0	0	0	0	0	0	0	0	0	0	0	0.046846	0	5.4698	1.7066	0	1.3091	10.198	8.9112	9.1417	8.4105	18.132	8.2404	3.0803	27.292	19.153	3.4611	6.5428	2.0451	6.6283	2.1361
2.4609	4.8355	0	0.98234	0	0	3.0635	0	0	7.4181	1.649	0	2.3662	2.7055	0	0	0	0	0	0	0	0	0	0	0	0	0	0	0	0	0	0	0	0	0	0	0	0	17.564	6.2077	6.1995	5.5562	18.708	17.483	31.55	36.203	49.817	45.725	47.423	57.218
41.728	16.115	0	0.13079	0	0	0	0	0	0	0	0	0	0	0	0	0	0	0	0	0	0	0	0	0	0	0	0	0	0	0	0	0	0	0	0	0	0	0	0	0	0	0	0	0	0	0	0	0	0
5.6064	5.4402	3.6685	2.7211	0	0	2.0414	0	0	0	0	0	0	0	0	0	0	0	14.551	4.7578	16.77	2.7905	0	183.84	193.83	0	57.375	48.88	67.43	72.808	50.642	96.44	145.94	364.2	138.59	25.656	78.967	93.658	108.56	105.13	96.385	118.29	96.53	95.917	100.48	100.81	87.273	83.721	85.312	78.247
2.1922	0.69011	0	12.018	0	0	0	0	0	0	0	0.5377	0	2.1362	0	20.781	27.071	0	183.68	0	23.076	25.601	62.038	151.98	167.03	0	86.029	80.247	84.132	109.22	39.076	136.65	129.41	58.955	471.68	61.04	173.42	300.02	317.82	361.43	384.6	427.57	406	445.73	461.84	510.28	475.92	519.5	501.51	493.63
0	1.5766	9.2222	5.1982	0	0	0	0	0	0	0	0	0	0	0	0	0	0	0	0	0	0	0	0	0	0	0	0	0	0	0	2.246	0	3.9003	9.3917	8.9222	23.189	24.365	41.054	22.573	31.665	38.036	44.848	48.147	42.024	51.882	47.772	60.518	65.044	64.709
5.8912	3.8764	0	0	4.4529	0	0	0	0	0	0	0	0	0	0	0	0	0	0	10.702	0	7.1762	0	0	0	0	0	0	0	0	0	0	1.6313	0	27.216	14.671	4.8568	35.778	24.936	32.36	32.703	42.848	35.123	45.211	41.359	47.037	45.467	41.136	52.348	38.799
13.841	0	1.6612	7.7729	0	0	0	0	0	0	0	0	0	0	0	0	0	0	0	0	0	0	0	0	0	0	0	0	0	1.9469	0	0	9.6214	24.888	62.535	92.328	121.48	142.78	190.06	230.62	271.24	305.05	343.55	388.84	419.61	449.34	503.05	504.85	516.38	544.87
0	0	0	11.642	9.9718	7.5291	6.4085	2.4938	0.27581	1.1681	4.8976	10.531	7.6966	5.1055	5.9706	12.403	0	0	188.97	0	0	0	1.138	63.852	203.33	0	14.429	6.8115	8.8886	22.166	0	0	104.86	0	156.32	0	0	20.763	19.674	32.76	32.238	34.734	24.547	30.844	26.279	30.859	26.736	30.779	32.928	6.5386
0	0	3.7627	0.56969	2.5639	0	3.7641	4.364	3.0196	0	0	0	7.3384	0	0	1.5612	11.801	22.232	22.856	33.85	70.682	96.954	164.29	227.71	280.05	354.26	411.66	478.79	545.08	634.27	699.22	788.2	838.79	896.56	991.19	1020.7	1094.3	1130.7	1199.5	1197.5	1245.3	1273.8	1269.4	1272.9	1303.3	1292.1	1321.6	1348.5	1327.2	1360.5
7.8376	0	0	2.8994	0	0	1.2865	0	0	0	0	0	0	0	0	5.3939	0	0	234.23	62.617	0	209.35	0	66.648	68.593	139.25	172.08	225.12	278.05	358.7	428.07	478.03	665.1	604.75	787.68	1121.3	854.67	1055.6	1171.2	1258.6	1353.1	1428.2	1487.5	1575.4	1634.2	1704.1	1726.5	1817	1791	1892.7
25.653	12.201	0	7.7137	0	0	0	0	0	0	0	0	0	0	0	0	0	0	0	0	0	0	0	0	262.77	0	0	0	18.857	12.53	8.7024	13.856	18.508	10.504	51.43	27.388	44.401	45.481	59.437	60.494	46.123	61.134	37.453	48.961	56.221	46.144	34.447	32.085	35.75	47.038
0	0	3.6401	6.593	0	0	1.5162	0	0	0	0	0	0	0	0	0	0	0.51544	17.07	27.373	50.768	49.409	79.8	88.898	89.271	97.107	100.65	111.78	96.946	108.37	115.58	141.63	165.65	152.93	165.94	150.48	98.266	96.532	95.323	120.5	102.85	121.67	176	147.56	211.6	167.51	144.71	170.4	154.92	145.74
0.49114	0	2.2378	0	0	0	3.5204	0	0	0	0	0.91593	0	1.7731	0	0	0	0	0	0	0	12.887	0	4.4452	0	6.2051	0	0	0	0	0	0	0	0	0	0	0	0	0	0	0	0	0	0	0	0	0	0	0	0
4.8786	0	0	0	0.31273	0	11.534	8.4594	39.46	55.043	85.288	103.64	118.75	148.61	160.26	186.56	196.86	207.4	229.18	261.14	267.5	281.06	306.76	321.78	331.83	353.5	369.97	389.42	382.65	403.4	427.61	438.87	467.63	495.48	487.44	495.41	531.04	512.67	512.72	541.2	545.74	577.36	587.65	572.37	584.5	569.37	573.35	585.96	570.24	546.93
3.5204	8.0708	0	3.7989	0.38399	0	0	0	0	0	0	0	0	0.15209	0	0	0	0	0	30.81	0	17.304	0	0	0	0	0	0	2.6164	0	0	0	0	0	30.093	3.2116	0	0.25298	0	0.86726	4.2333	11.236	7.7074	13.859	12.543	16.397	21.505	18.095	19.628	13.495
15.471	5.6688	0	0.08893	0	0	0	0	0	0	0	0	0	0	0	0	0	0	52.062	0	0	0	3.3084	7.007	31.09	0	270.34	0	71.827	137.3	36.36	274.21	259.82	163.84	181.13	237.09	221.21	231.92	239.31	255.98	290.15	286.1	289.45	306.68	298.74	299.51	314.3	334.18	316.82	320.84
23.961	16.778	0	0	0	0	0	0	2.3357	0	0	0	0	0	0	0	0	0	0	0	0	0	0	0	0	0	0	0	0	0	0	6.4368	25.602	25.841	19.462	23.437	37.44	47.269	39.689	45.38	43.245	50.483	42.186	43.34	50.76	36.638	42.488	31.302	34.869	31.739
19.126	7.1508	1.1668	4.1245	0	0.24419	0	0	0	0	0	0	0	0	0	0	0	0	0	0	0	0	0	0	0	0	0	0	0	0	6.0667	3.7329	55.502	82.582	126.11	165.38	184.81	218.74	239.61	295.51	289.35	306.97	336.68	319.45	389.51	390.48	445.39	474.25	484.04	452.98
0	0	0	0	2.4102	3.9719	13.76	14.655	14.686	6.0985	13.426	14.027	31.048	21.854	20.141	19.309	26.796	33.462	52.218	48.756	89.501	125.2	202.13	282.91	328.73	471.7	514.43	605.18	722.86	741.33	962.55	1075.5	1137.5	1237.5	1416.4	1598.9	1693.8	1758.7	1822	1912.4	2037.3	2087.4	2159.8	2164.5	2206.4	2221.2	2245.3	2262.5	2326.4	2307.9
15.157	0	3.709	1.6695	0	0	0	0	0	0	0	0	1.6945	7.4286	10.052	11.061	8.0262	20.117	14.159	29.446	15.8	19.317	26.787	30.557	25.657	24.427	54.277	43.228	38.834	51.059	54.853	77.83	108.58	127.26	137.95	171.88	183.38	215.69	235.87	278.32	304.05	320.84	357.55	382.02	413.32	415.8	460.19	456.12	469.35	481.77
7.9014	1.1841	10.746	0	0	0	0	0	0	0	0	0	11.123	5.1717	27.443	56.171	59.924	107.19	134.45	146.34	174.71	183.22	208.26	218.03	235.88	255.84	259.04	273.08	294.77	292.23	298.36	324.27	354.67	367.16	393.04	420.25	444.13	474.15	503.58	525.55	566.88	569.61	593.06	629.88	655.84	670.79	659.52	684.12	666.31	698.12
9.7371	0	0	5.0354	3.5355	1.4752	0	1.4325	0	3.5146	0	0	0	5.7383	21.214	21.928	37.059	46.508	48.736	68.93	60.847	72.366	89.122	94.94	101.64	105.65	102.78	126.44	126.78	139.64	151.36	169.94	203.5	241.61	275.56	303.53	335.8	359.7	389.97	399.42	424.77	434.33	457.48	472.04	488.68	495.23	535.58	525.58	517.72	511.9
11.195	0	0	5.3804	0	1.2094	0	0	0.20023	0	2.5531	10.018	10.576	8.5163	18.526	21.07	21.626	5.5098	11.424	30.23	8.5953	24.736	18.483	0	0	4.6027	0	0	0	0	0	0	0	0	0	0	0	0	0	0	0	0	0	0	0	0	0	0	0	0
17.56	5.9895	4.9956	0	0	0	0	0	0	0	0	0	0	0	0	0	0	0	0	0	0	0	0	0	0	0	0	0	0	0	0	0	5.6719	8.1488	1.7511	12.227	19.487	0	3.6041	6.7952	17.548	10.812	8.2165	25.441	15.502	19.429	12.769	8.1885	23.324	20.16
9.5282	0	0	8.9967	0	1.9146	0	6.4176	0	0	0	1.6199	6.9395	0.79864	13.187	16.022	22.662	42.084	61.423	63.21	103.66	120.19	151.11	190.66	210.13	227.31	245.65	275.24	308.24	331.34	349.67	359.61	391.21	426.88	460.32	487.66	511.18	532.66	542.35	586.94	625.49	640.99	662.13	671.47	700.03	684.77	695.51	707.71	712.02	727.19
0	0	0	0	16.663	15.246	56.172	37.701	54.103	49.373	62.405	54.805	64.285	69.511	62.99	62.634	80.64	74.797	73.887	59.197	66.093	72.333	64.121	70.722	73.327	47.882	48.269	49.95	56.693	58.364	43.197	37.257	39.078	35.125	39.548	47.432	38.863	42.528	53.053	47.618	52.691	50.482	63.645	48.857	54.845	49.013	41.87	46.09	61.579	52.799
0	0	0	2.1127	3.3128	3.1301	1.4972	7.7749	27.628	10.425	15.405	16.423	12.143	9.7484	10.42	11.641	16.066	16.536	17.208	19.201	25.69	18.265	17.642	37.853	26.713	34.396	11.129	11.885	25.231	27.824	27.047	30.425	39.871	40.421	43.241	49.525	64.921	65.671	80.595	87.752	99.755	117.94	137.12	157.76	163.38	168.33	176.03	198	195.21	213.28
2.2779	1.8325	5.1967	2.107	0.012375	0	0	0	0	0	0	0	0	0	0	0	0	0	0	0	0	7.1593	0	0	0	2.4014	2.3885	7.917	24.695	29.44	23.569	25.85	30.709	35.756	50.361	56.444	58.418	71.833	76.876	92.435	107.73	120.29	101.53	93.793	100.87	115.16	119.73	129.55	135.51	146.37
0	0	0	4.0067	0	0	15.966	4.1371	7.2161	0	6.9118	12.275	14.553	5.7004	11.334	9.3312	19.062	14.388	6.9646	8.2499	7.1083	4.8934	16.024	15.86	12.135	6.9163	7.9633	0.96845	10.109	6.4181	4.1256	0	4.3749	0	2.5626	0	3.6256	0	8.1564	0	9.6541	13.335	23.263	9.0588	4.634	16.484	13.134	16.202	27.224	21.751
9.7028	0	0	11.436	0	0	0.71008	2.8834	2.5645	7.2733	19.821	16.021	33.858	28.062	41.208	53.309	47.57	49.787	46.909	56.221	59.839	65.901	65.879	57.565	40.082	50.363	47.911	46.337	50.362	57.149	60.211	63.159	58.026	78.192	81.74	87.977	108.54	119.24	122.73	149.58	168.2	162.11	179.17	185.7	198	201.34	206.33	192.2	219.56	232.74
0	6.6675	5.418	11.743	0	0	0	0	0	0	0	0	0	0	0	0.58951	24.269	52.597	62.944	78.152	117.93	117.31	188.69	77.859	463.01	152.86	262.2	307.76	375.14	411.83	470.42	502.69	517.26	543.96	615.42	615.55	647.84	704.25	713.76	694.91	692.09	716.66	759.24	785.74	789.2	770.9	735.77	742.62	761.19	772.89
20.78	14.182	0	0.7885	0	0	0	0	0	0	0	0	0	0	11.445	0.53895	8.8872	0	68.198	26.645	6.643	9.2072	32.231	32.433	40.073	0	310.91	0	123.16	170.69	28.443	323.13	309.56	86.222	87.208	124.48	106.3	108.48	114.48	126.87	169.12	169.26	207.19	197.8	231.44	216.33	264.24	284.14	310.21	307.64
18.127	2.4882	0.21279	0.74103	0	0	0	0	0	0	0	0	0	0	0	0	0	0	246.57	0	0	0	0	0	0	0	0	0	0	31.407	0	35.887	38.587	66.235	127.15	180.51	201.02	299.8	355.82	443.96	505.21	595.56	665.78	731.95	784.5	854.47	894.39	939.27	983.57	1002.5
6.8472	0	0	5.5527	1.1925	0	0	0	0	2.7909	0	0	0	0	0	0	0.5795	0	0	14.578	12.534	11.527	12.4	26.372	23.663	20.089	25.719	21.534	27.448	30.749	33.296	37.677	35.146	51.544	53.684	49.03	58.657	52.658	55.499	56.257	59.31	50.672	58.597	54.974	65.537	55.933	61.017	66.73	57.592	56.067
2.662	5.7369	0	3.7738	1.3995	0	0	0	0	0	0.36724	2.0588	0	4.7826	0	0	0	0	146.57	0	0	0	0	65.432	162.23	0	0	0	0	0	0	0	158.64	0	188.05	0	0	0	0	0	0	0	0	0	0	0	0	0	0	0
9.8061	1.0292	3.8745	0	0	0	0	0	0	0	0	0	0	0	1.855	0	0	0	213.07	0	0	0	1.0815	25.638	37.723	3.3712	31.765	20.245	3.6483	105.89	36.502	85.49	71.737	83.201	76.368	147.68	43.75	86.519	93.118	97.07	84.38	94.647	85.081	91.914	89.252	87.633	84.699	87.806	83.592	83.279
0	0	0	0	2.8331	3.0002	7.8827	12.787	6.6819	9.2043	7.0016	11.805	14.505	12.996	12.772	18.477	15.558	3.0097	33.598	14.858	18.366	16.386	12.471	16.367	9.178	46.067	21.267	39.277	53.225	0	114.23	386.46	221.6	126.87	219	261.43	284.05	304.15	330.03	348.55	366.13	389.95	398.82	433.42	431.79	450.26	458.92	473.42	473.05	491.71
0	4.6643	0	0	4.0763	3.465	1.4729	6.0744	11.15	15.67	25.582	30.955	41.572	67.881	78.411	89.538	99.422	100.76	118.95	144.24	134.23	164.32	163.37	205.14	249.48	324.01	372.42	461	542.66	605	720.29	748.73	859.67	905.21	999.61	1057	1100.6	1175.6	1238.4	1260.3	1281	1331	1365.4	1359.9	1366.3	1423.4	1397.9	1401.2	1413.4	1428.9
12.746	0	5.1077	6.4778	3.6615	0	0	0	0	0	0	0	0	0	0	0	0	2.4082	0	8.039	0	0	0	0	10.672	0	2.4681	0.23587	0	9.079	0.40485	0	0	0	0	0	8.5614	0	1.7551	1.9437	16.059	40.101	10.583	21.692	15.872	17.586	20.301	40.625	15.989	48.348
0	24.055	0	15.386	0	0	0	0	0	0	0	0	0	0	0	0	0	0	0	0	0	0	0	0	0	0	0	0	0	0	0	0	0	0	0	0	0	0	0	0	0	0	0	0	0	0	0	0	0	0
15.567	0	0	4.1208	0	0	0	0	0	0	0	0	0	0	0	0	0	0	0	0	0	0	0	0	175.14	0	0	0	0	0	0	0	0	0	0	0	0	0	0	0	0	0	0	0	0	0	0	0	0	0
46.049	14.216	0	0.94827	0	0	0	8.6145	6.6609	0	0	0	0	0	0	0	0	0	0	0	0	0	14.063	48.365	76.933	120.04	187.24	209.54	285.12	342.13	407.6	455.65	497.31	542.85	594.39	659.72	689.28	697.33	750.17	763.02	787.86	798.31	801.4	836.46	836.54	830.1	831.48	804.18	830.65	855.88
3.6555	5.0563	1.0896	0	0	0	0	0	0	0	0	0	0	0	0	0	0	0	268.59	0	0	10.42	0	0	126.58	0	29.866	26.675	33.134	62.448	0	44.137	227.93	0	540.5	43.431	42.288	86.588	89.084	96.71	86.964	100.07	98.839	93.854	88.291	90.71	91.641	81.911	92.885	61.391
14.881	0	0.46744	2.5428	0	0	0	0	0	0	0	0	0	0	0	0	0	0	0	0	0	0	0	0	0	0	0	0	0	0	0	0	0	0	0	0	0	0	0	0	0	0	0	0	0	24.131	54.322	50.39	53.69	49.119
0	0	0	0	25.531	26.067	19.598	4.2431	19.694	12.849	15.419	10.246	19.664	7.151	7.1289	6.7147	18.347	14.098	15.054	5.2205	9.6185	16.517	24.023	27.052	29.005	37.124	40.961	37.712	67.123	81.41	109.04	125.82	159.18	179.15	236.21	268.76	316.14	337.57	372.3	412.59	439.14	438.47	516.94	504.94	540.57	565.42	562.11	573.14	604.97	606.81
0	0	4.3153	4.4763	0	0	2.7841	7.9811	8.847	4.1298	3.2555	0	5.4575	0	3.8976	0.14728	5.7691	0	6.367	0	0	0	19.907	55.332	74.22	95.24	122.03	157.57	212.26	275.46	315.86	365.44	455.38	478.45	557.92	553.35	626.74	658.09	692.87	719.92	733.51	764.76	810.18	818.6	841.28	843.35	878	894.69	917.61	905.46
4.292	5.7648	0.046322	0	1.616	0	0	0	0	0	0	0	0	0	0	0	0	0	0	19.108	0	10.509	0	0	0.7849	0	1.7003	0	11.475	7.407	7.2059	16.222	25.054	0	82.712	50.47	10.727	51.381	42.686	57.177	55.707	68.699	68.772	69.043	68.219	70.358	72.417	71.411	70.54	72.611
1.559	0	5.0715	6.0035	0	0	5.3395	0	2.2421	0	0.78647	0	0	0	0	0	0	0	0	0	0	0	3.6446	3.8891	8.1648	13.987	11.818	21.029	24.766	33.333	30.478	33.29	48.949	46.431	55.418	58.793	77.737	82.139	88.877	80.43	88.967	86.363	90.602	92.737	93.079	102.66	109.41	109.27	120.59	114.04
14.518	0	3.7656	14.83	0	0	0	0	0	0	0	0	0	0	0	0	0	0	0	0	0	0	0	0	0	0	0	0	0	0	0	0	0	0	0	0	0	0	0	0	0	0	0	0	0	0	0	0	0	0
0	0	0	1.2945	0	8.6028	9.3234	9.1456	13.16	12.676	15.942	15.411	16.1	12.448	12.852	15.817	24.814	15.626	17.044	11.801	15.319	14.508	17.728	25.076	19.261	16.246	15.214	12.932	22.707	19.216	10.225	15.279	14.773	7.1578	4.1836	3.5329	8.5088	3.0164	8.4412	0	0.20774	0	0.71573	0	0	0	0	0	4.0481	0
1.8027	0	0	5.3344	0	1.0553	0	0	0	0	0	0	0	0	0	0	11.873	4.0648	1.6647	0	2.1134	8.2103	7.3187	5.2131	6.1494	13.906	10.386	19.31	12.685	18.488	26.402	30.243	22.545	47.649	57.692	58.456	65.604	69.901	78.779	77.744	80.25	85.973	71.754	83.07	89.724	101.5	113.68	112.99	110.8	124.53
15.397	11.239	6.5344	0	0	0	0	0	0	0	0	0	0	0	0	0	0	0	0	19.581	41.263	55.131	78.553	122.51	146.25	179.52	201.11	226.55	249.85	316.36	303.52	353.15	410.51	452.89	497.09	522.34	551.04	581.72	624.16	631.16	667.34	675.19	699.81	740.15	771.27	780.12	781.09	800.83	804.02	829.24
12.628	0.83486	2.5278	5.3367	0	0	0	0	1.656	21.574	29.17	48.933	59.461	78.098	85.101	82.514	97.945	59.114	194.39	132.74	110.28	132.86	151.45	136.77	159.75	63.914	402.83	83.577	150.25	220.5	99.815	264.56	248.65	156.07	160.8	223.6	204.55	217.64	218.07	228.69	242.83	243.75	249.17	246.5	232.97	239.74	243.42	254.57	245.13	235.11
0	0	0	2.6432	3.119	2.5047	0.49618	2.1437	0	0	0	0	10.877	12.714	21.136	31.75	35.153	47.594	88.828	99.297	92.465	109.76	105.28	111.54	117.31	166.98	149.46	189.7	205.53	105.23	399.68	466.76	323.85	277.89	296.22	467.35	401.39	445.9	597.07	612.15	674.6	581.15	760.89	789.58	825.5	841.81	886.91	896.72	926.57	947.31
0	1.5458	0	1.8846	1.9104	0	2.9955	0	0	7.9265	17.028	22.135	26.257	21.473	34.493	30.222	34.322	0	106.68	53.235	30.361	41.847	61.654	52.336	58.047	0	224.72	0	64.532	108.28	12.21	309.51	295.51	134.54	132.62	218.7	223.11	240.07	294.7	325.56	373.1	382.84	378.15	391.78	411.46	409.41	424.98	450.12	411.3	434.38
0	0	0.52847	4.6476	0	5.4353	7.9	6.3056	3.871	2.128	5.6392	1.6626	0.47224	0	1.3983	0	4.7595	0.96788	0	0	0	0	0	0.20251	0	3.1525	0	0	0	0	0	0	0	0	0	0	0	0	0	0	0	0	0	0	0	0	0	0	0	0
12.267	14.109	0	9.1004	0	0	0	0	0	0	0	0	0	0	0	0	0	0	0	0	0	0	0	0	0	0	0	0	0	0	0	0	0	0	0	0	0	0	0	0	0	0	0	0	0	0	0	0	0	0
0	2.9972	0	0	1.2074	0	1.7453	3.0831	0	2.4764	0	0	5.3465	8.1324	0	0	1.5829	0	0	1.8613	0	6.3857	2.8322	15.475	10.196	30.519	22.433	27.724	33.839	36.562	42.88	30.959	39.541	47.407	55.024	60.645	62.773	79.429	88.633	97.012	96.477	105.55	109.64	100.95	91.573	111.49	110.84	114.08	129.74	125.58
0	3.4293	0	0	1.4615	0	1.0239	1.7152	0	0.64448	0	0	3.5652	0	0	0	0	0	0	0	0	0	6.0783	0	0	4.4734	12.893	18.494	23.222	26.031	9.1012	26.245	24.345	57.128	53.322	75.35	80.301	97.026	115.96	119.66	153.01	163.46	153.14	173.58	183.6	200.86	168.22	181.64	183.14	201.37
0	5.5196	0	1.9298	1.816	0.27015	0	0	0	0.25085	0	0	0	0	0	0.73122	0	0	216.36	0	0	0	4.0225	40.314	109.16	0	4.4022	4.7476	9.4192	32.351	0	77.703	201.38	0	470.21	12.218	59.47	131.82	125.93	142.94	151.87	165.79	157.13	170.43	164.61	180.28	181.76	195.75	196.05	181.94
31.012	19.952	0	4.4554	0	0	0	0	0	0	0	0	0	0	0	0	0	0	0	0	0	0	0	0	0	0	0	0	0	0	0	0	0	0	2.7419	6.7774	14.005	19.628	19.137	17.37	31.669	34.407	58.694	60.787	62.182	87.418	87.198	70.278	65.703	62.515
0	0	9.0812	6.5891	1.5405	0.70453	0	0	0	0	0	0	0	0	0	0	0	0	0	0	12.088	30.257	58.285	69.597	97.359	137.46	186.04	263.21	352.75	471.64	593.84	732.95	913.38	1055.4	1185.6	1312.5	1392.5	1546.2	1652.3	1687.9	1753.6	1731.5	1876	1956.6	1967.6	2078.6	1987.4	2075.1	2033.8	2063.5
8.6765	7.4861	0	0	0	0	1.8474	10.044	0	3.7743	4.1394	0	10.488	13.067	36.021	37.309	60.041	77.094	127.82	151.2	195.05	220.6	272.21	327.15	349.84	446.03	471.65	547.18	605.63	511.7	871.02	869.41	796.38	823.35	935.42	982.41	1063.1	1112.2	1154.6	1180.8	1241.9	1240	1288.5	1333.3	1320.2	1408.2	1454	1405.7	1440.5	1425.3
1.1116	0	2.5022	2.9594	0	0	6.1747	2.7084	8.3032	0	0	3.0518	3.0392	0	0.059871	0	1.6775	5.6045	0	0	0	0	0	0	0	5.5686	0	0.95572	0	0	0	0	0	0	0	0	0	0	0	0	0	0	0	0	0	0	0	0	0	0
0	0	2.779	0.51866	3.9227	0	5.1882	7.3394	5.8947	6.7895	0	0	0.98879	0	8.2043	0	0	0	0	0	0	0	0	55.372	62.161	0	74.22	92.876	165.54	223.1	254.67	296.6	280.6	420.14	483	416.36	516.37	552.48	601.93	619	628.69	646.62	679.14	675.03	700.44	714.63	718.38	706.42	710.2	717.6
1.6369	0	0	11.55	2.657	0	0.4	9.3565	31.201	55.409	120.43	179.81	247.29	292.59	383.23	457.27	571.3	610.52	775.33	844.22	934.07	1067.5	1076.5	1163.4	1214.4	1253.5	1355.9	1442.9	1438	1482.8	1504	1548.8	1563.2	1619.6	1638.5	1666.3	1720.7	1662.1	1641.7	1702.7	1783.2	1795.4	1759.5	1799.3	1828.3	1880.7	1939	1906.6	1921.6	1913.2
16.283	8.1867	0	4.042	0	0	0	0	0	0	0	0	0	0	0	0.37868	0	13.958	24.39	27.226	48.013	47.802	55.387	0	261.37	19.489	109.61	150.05	176.91	192.68	217.75	238.06	235.51	262.56	346.93	303.45	363.98	372.63	375.92	411.15	404.13	393.35	425.66	472.94	411.1	456.38	476.25	491	473.97	479.26
0	4.1646	0.99577	0	0.0088728	0	2.2968	3.7663	0	0	0	0	0	0	1.5736	0	0.22099	0	22.143	12.13	26.957	24.398	0	100.58	108.35	0	67.735	50.235	75.717	81.399	66.591	110.09	96.059	248.51	140.4	40.537	96.487	108.52	118.75	125.02	116.63	114.71	108.76	109.54	119.16	122	114.35	114.79	115.97	101.54
20.377	0	0	5.0619	0	0	0	0	0	0	0	0	0	0	0	0	0	0	0	0	0	2.9554	0	7.0513	9.7674	0	9.1009	15.141	8.7272	14.297	11.728	22.996	29.471	32.104	25.729	32.635	40.607	29.939	32.596	43.072	52.18	57.436	58.257	50.525	68.762	55.724	76.461	71.021	90.319	107.6
9.6106	7.3159	0	0	0	0	0	0	0	0	0	0	0	0	0	0	0	0	292.6	0	0	0	0	0	109.58	0	26.108	27.463	33.276	57.633	0	60.992	225.3	0	438.53	53.178	63.588	116.62	124.05	126.16	120.75	133.58	110.18	133.74	126.95	116.19	119.14	119.17	108.27	78.316
5.0769	0	0	6.6631	2.738	0	3.731	7.7251	0	0.71159	8.9486	6.2496	18.966	24.012	34.413	47.761	50.755	58.63	69.8	88.346	117.09	129.4	141.74	154.09	166.74	194.04	198.86	256	309.08	371.65	450.99	534.55	663.91	782.62	907.14	1074.8	1175.3	1359.5	1479	1578.7	1681.1	1745.2	1882.9	1924.9	2031.1	2111.3	2059.2	2029.6	2042.2	2084.8
34.104	12.165	0	5.2764	0	0	0	0	0	0	0	0	0	0	0	0	0	0	0	0	0	0	0	0	0	0	0	0	0	0	0	0	0	0	0	0	0	0	0	0	0	0	0	0	0	0	17.424	15.148	25.904	20.796
0	0	0	0.5461	0.55889	0	4.6155	14.326	12.219	8.2435	9.5936	13.644	19.206	14.617	5.8958	10.697	5.9945	11.286	7.7728	6.6977	9.4717	0.85411	2.4478	0	4.8727	0	0	0	0	0	0	0	0	0	0	0	0	0	0	0	0	0	0	0	0	0	0	0	0	0
0	13.471	0	4.2533	0	0	0	0	0	0	2.1609	3.8576	2.3714	0	0	0	0	0	0	0	0	0	0	0	0	0	0	0	0	0	0	0	0	0	0	0	0	0	0	0	0	0	0	0	0	0	0	0	0	0
22.493	6.0682	0	3.8926	0	0	0	0	0	0	0	0	0	0	0	0	0	0	0	0	0	0	0	0	204.54	0	0	0	0	0	0	0	0	0	8.8865	0	0	0	15.869	28.904	23.47	37.473	32.289	67.233	72.005	81.939	84.014	101.99	122.91	153.97
0	7.9878	0	9.7615	0	5.1055	0	0	0	0	4.8193	6.0243	22.105	33.029	45.732	63.395	80.036	105.23	135.33	130.35	151.49	176.01	169.73	173.51	191.62	202.82	221.54	233.82	209.65	235.54	238.56	228.64	235.34	240.94	238.57	270.57	290.45	289.69	283.01	290.2	291.63	305.2	316.88	315.55	323.79	326.62	332.23	343.99	343.01	342.69
9.648	1.0388	7.3789	4.5691	2.8787	0	0	0	0	0	0	0	0	0	0	0	0	0	0	0	0	0	0	0	0	0	0	0	0	11.197	23.358	34.33	50.791	74.246	95.498	106.36	138.45	166.95	206.46	207.93	231.15	219.75	276.09	320.91	291.53	269.71	297.03	298.31	297.41	311.82
1.7215	0	2.0879	4.0344	0.1941	0	1.6709	0	0.19403	0	0	0	0	0	1.8934	13.138	19.283	19.104	25.24	17.356	27.952	32.937	54.607	56.794	58.758	57.345	56.057	61.352	72.251	80.255	77.845	77.732	75.936	77.33	82.598	76.085	84.655	84.338	93.087	82.22	91.042	80.183	87.339	82.268	90.955	98.658	93.653	102.53	105.15	115.12
0.84696	8.4633	0	0	10.427	0	6.4182	0.19456	0	10.831	12.595	15.014	11.24	8.635	18.186	23.415	33.665	5.1707	102.3	59.527	73.733	130.5	132	131.08	141.42	71.075	314.5	51.435	139.61	183.82	95.022	462.18	451.69	249.38	271.63	338.42	347.39	341.84	373.89	401.42	421.97	427.01	446	443.93	410.06	427.31	436.47	509.22	420.94	426.24
19.589	3.5265	0	0	1.5782	0	3.4881	0	0	0	0	0	0	0	4.1092	0	0	0	0	0	0	0	0	0	0	0	0	0	2.0414	16.635	37.235	46.285	59.975	73.247	88.636	93.965	98.618	119.05	113.16	128.51	133.31	128.97	136.17	124.25	161.56	171.54	156.24	153.49	180.86	182.2
24.242	2.0242	0	0	0	0	0	0	0	0	0	0	0	0	0	0	0	0	96.535	191.42	0	236.65	0	0	0	0	7.1186	8.9627	14.239	14.525	0	0	48.652	0	4.4292	280.88	0	52.55	58.697	65.267	78.749	75.681	91.078	91.629	100.41	105.95	102.6	101.75	119.33	71.796
11.498	0	0	7.098	0.21536	0	3.1531	0	0.46079	0	0	0	0	0	0	0	0	0	0	0	0	0	0	0	0	0	0	0	0	13.337	35.996	30.596	59.624	100.04	118.27	177.82	236.51	299.57	373.57	426.69	475.68	523.35	593.6	645.95	701.95	732.75	760.83	787.96	826.72	830.1
0	0	0	4.3466	6.5494	15.823	0.42744	0	0	10.95	13.469	10.253	4.6373	9.6684	10.291	11.867	24.353	24.41	24.256	49.619	80.021	156.12	210.25	295.4	380.64	497.63	571.01	678.48	770.24	866.87	950.19	1056.2	1133.5	1193.2	1267	1336.7	1457.9	1502.2	1531.5	1565.6	1569.5	1675.3	1630.9	1749.5	1732.6	1799.3	1854.5	1840.7	1819.4	1903.3
21.585	10.695	0	1.9178	0	0	0	0	0	0	0	0	0	0	0	0	0	0	29.466	0	0	0	0	0	0	0	166.81	0	0	0	0	60.833	42.864	0	0	0	0	0	0	0	0	0	0	0	0	0	0	0	0	0
0	0	1.1009	9.0361	0	0	0	0	0	8.8851	0	0	0	0	0	0	0	0	0	0	0	0	3.1578	0.93448	0.79086	0	6.9933	13.58	19.745	28.033	18.834	22.499	29.794	28.965	35.711	43.307	51.873	45.499	50.797	54.076	63.431	54.093	60.246	56.483	68.365	65.627	67.549	62.383	60.642	64.516
0.77062	3.2911	0	1.8426	3.931	0	0	0	0	0	0	0	0	0	0	0	0	0	234.52	0	0	0	19.746	0	39.185	0	0	0	0	0	0	0	77.294	0	346.27	0	0	0	0	0	0	0	0	0	0	0	0	0	0	0
15.516	8.3454	3.2813	0	0	0	0	0	0	0	0	0	0	0	0	0	0	0	0	0	0	0	0	0	0	0	0	4.3382	15.227	27.641	31.304	38.076	50.393	37.062	51.889	57.84	77.613	82.636	98.049	86.046	92.181	103.05	99.507	108.31	115.23	122.28	99.373	87.504	92.282	96.946
12.917	5.2832	0	12.038	0	0	0	0	0	0.96556	10.338	3.5432	8.8001	8.0744	2.9282	0	0	0	2.9182	5.152	11.11	14.792	13.267	26.892	36.184	51.964	80.418	119.25	150.84	179.29	221.31	239.27	279.71	329.15	341.71	382.15	408.47	451.3	485.61	502.86	540.03	529.41	571.51	546.8	541.9	561.46	577.29	618.63	625.64	625.79
26.311	5.4489	0	6.5621	1.5133	0	0	0	0	0	0	0	0	0	0	0	0	0	0	0	0	0	0	0	0	0	0	5.6744	4.3761	14.205	13.127	40.329	50.105	67.875	75.964	99.141	83.637	91.063	101.92	117.58	139.28	147.9	162.11	160.77	182.77	181.24	182.95	172.67	185.08	191.46
9.3286	12.998	2.5492	0	0	0	0	0	0	0	0	0.66983	0	0	0.079255	0	0	0.11097	0	26.174	0	1.0786	0	0	0	0	0	0	0	0	0	0	0	0	7.9335	0	0	0	0	0	0	0	0	0	0	0	0	0	0	0
3.8725	3.1511	0	0	4.3046	0	0.98389	0.79612	0	1.116	0	0	0	0	1.6437	0	0	0	2.1598	0	0	0	0	1.7653	6.8666	0	0	0	0	0	0	14.111	42.852	271.11	0	0	0	0	0	0	0	0	0	0	0	0	0	0	0	0
42.113	14.579	0	12.037	0	0	0	0	0	0	0	0	0	0	0	3.6516	0	0	2.0555	4.6628	2.2322	4.5137	6.8706	7.0104	9.0632	17.249	18.311	19.368	25.161	40.191	66.701	58.057	72.982	72.899	73.79	78.733	87.012	86.215	100.28	97.794	101.75	99.864	93.055	118.95	117.59	111.09	116.91	116.17	104.35	121.22
32.902	9.0776	0.90345	0	0	0	0	0	0	0	0	0	0	0	0	0	0	0	0	0	0	0	0	8.3682	4.383	21.796	30.014	35.209	49.479	58.605	78.467	83.837	84.691	91.367	109.72	119.69	108.47	124.06	131.85	129.34	134.72	135.34	154.04	142.91	148.24	137.42	163.64	182.32	214.27	210.99
0	0	0.15353	5.0782	2.3566	0	0.19004	0.41548	10.139	0	15.039	0.92976	5.8147	8.1689	10.243	4.9037	18.308	22.701	22.782	30.462	28.44	28.003	26.182	36.314	38.485	33.184	26.8	28.171	29.742	36.997	37.245	43.263	49.88	61.165	49.522	62.87	74.391	78.242	95.023	91.428	105.74	112.96	123.86	126.86	130.62	132	182.53	167.03	159.03	166.37
0	0	7.368	1.9304	8.0188	5.1356	24.934	26.089	27.984	14.357	25.054	24.182	22.511	26.748	22.122	23.226	25.122	26.608	21.313	18.119	17.275	17.199	31.293	36.195	43.734	53.455	57.279	43.405	51.896	70.149	64.833	63.993	95.583	86.181	116.6	107.35	116.14	122.64	139.27	135.49	163.43	153.94	166.15	157.02	170.5	162.3	173.03	175.07	194.41	197.23
5.5705	7.5763	0	0	0	0	0	4.0679	0	0	0	0	0	0	3.5296	23.028	54.323	116.76	153.99	283.49	299.51	391.7	475.44	557.23	629	679.29	747.37	848.17	927.39	999.3	1098.4	1143	1275.1	1351.8	1453.1	1468.5	1548.7	1623.3	1677.9	1751.1	1774.8	1859.3	1901.2	1972.1	1969.6	2043.2	2047.7	2043.3	1998.5	2061.5
0	0	4.5368	15.978	9.131	10.532	6.5537	0	6.0107	2.8214	14.824	10.057	1.9542	9.5041	5.7263	6.5109	0	0	228.53	0	0	0	36.282	63.77	59.489	0	19.189	22.068	23.166	44.305	0	85.743	213.37	0	432.43	5.7788	40.368	95.469	99.009	112	111.17	113.89	104.73	113.31	108	115.18	119.11	118.54	125.5	111
1.6873	7.4262	0	10.394	0	0	0	0	0	0	0	0	0	0	0	0	0	0	0	0	0	0	0	0	0	0.13132	0	0	0	4.5431	1.9801	0	4.4597	3.5655	12.031	7.9158	17.824	14.005	0	0.33798	0	0	0	0	0	0	9.0538	8.7912	0	0
6.5948	7.4494	0	1.4223	0	0	0	0	0	0	1.3148	4.5643	12.009	27.071	50.971	73.281	126.47	134.76	246.15	271.37	333.84	389.35	454.23	524.97	575.02	537.46	821.39	635.53	742.28	813.03	731.33	999.64	998.36	879.3	939.69	1044.7	1082.1	1104.6	1113.9	1162.7	1225.9	1224.6	1304.2	1301	1325.8	1330.4	1382.5	1384.1	1367.9	1376.3
36.191	7.1611	0	2.6946	0	0	0	0	0	0	0	0	0	0	0	0	0	0	0	0	10.311	14.691	47.564	83.566	99.217	79.926	114.02	147.62	155.49	148.85	238.18	185.83	223.15	243.48	251.75	265.6	294.47	286.46	299.17	309.28	314.26	319.52	319.62	330.36	324.11	318.15	322.31	316.39	319.1	337.34
12.689	14.194	0	0.99711	0	0	0	0	0	0	0	0	0	0	0	0	0	0	29.565	0	0	0	2.276	0	0	0	265.18	0	9.2822	75.993	36.253	244.6	229.68	160.08	181.81	292.97	322.77	351.44	399.53	440.44	494.43	518.22	536.05	577.57	594.76	614.39	644.92	670.69	665.95	687.62
43.906	7.1261	0	5.3739	0	0	0	0	0	0	0	0	0	0	0	0	0	0	0	0	0	0	0	0	0	0	0	0	0	0	0	0	0	0	0	0	0	0	0	0	0	0	0	0	0	0	0	0	0	0
0	3.6332	8.111	0	3.7187	0	0.12349	0	0	0	0	0	0	0	0	0	0	0	5.7327	20.458	1.477	32.341	25.218	47.746	43.748	60.962	62.452	63.304	81.852	89.913	86.957	86.569	89.34	111.42	111.69	118.91	101.22	126.3	138.91	138.76	145.54	159.56	133.29	137.27	131.5	143.77	142.75	134.49	140.07	142.87
34.097	9.6899	0	5.7028	0	0	0	0	0	0	0	0	0	0	0	0	0	0	0	0	0	0	0	0	0	0	0	0	0	0	0	0	0	0	0	0	0	0	0	0	0	0	0	0	0	0	0	0	0	0
0	0	0	0	4.5033	0	17.181	16.905	19.806	16.971	19.257	23.651	30.328	26.757	28.918	26.667	22.486	26.376	21.689	22.068	25.6	19.135	25.227	18.218	16.634	20.803	16.098	23.924	29.306	14.361	12.044	12.964	4.1857	8.2458	1.2914	17.674	21.424	11.333	8.3709	14.913	34.306	24.987	26.232	38.575	31.118	55.027	42.925	62.981	48.932	82.982
8.199	0	0	0	0	6.733	5.3846	6.1444	3.0485	4.1607	0	0	5.3544	5.206	8.915	12.262	17.686	0	29.252	0	3.2956	0	0	0	0	20.379	0	1.5761	0	0	211.95	128.73	120.75	0	0	11.219	7.4284	17.775	32.193	25.691	28.934	47.554	49.346	73.25	71.233	81.178	92.294	96.623	95.14	109.43
23.778	0.83505	1.4802	0.47396	0	0	0	0	0	0	0	0	0	0	0	0	0	0	0	0	0	0	0	0	0	0	0	0	0	0	0	0	0	0	0	0	0	0	0	1.6268	2.0807	0	11.624	0	16.153	6.2225	14.406	1.4254	0	0.87757
13.696	2.6553	4.4626	0	0	0	0	0	0	3.3193	0	0	0	0	0	0	0	0	0	0	0	0	0	0	0	0	0	0	0	0	0	0	0	0	0	0	0	0	0	0	0	0	5.1207	0	29.079	0	1.3673	0	0	16.781
4.6723	0	0	1.4692	0	4.1852	14.433	14.846	25.728	21.95	12.985	19.456	38.324	34.482	18.715	37.434	42.819	29.41	40.05	50.311	27.892	29.891	32.216	21.515	25.861	12.841	32.448	25.768	33.45	29.797	0	23.992	28.02	24.773	0	0	0	0	0	2.4074	18.781	8.619	11.393	0	12.54	0	0	0	0	9.2401
8.8171	8.563	2.2743	0	0	0	0	0	0	0	0	0	0	0	0	0	0	0	0	25.667	0	0	0	0	0	0	0	0	0	0	0	0	0	0	0	0	0	0	0	0	0	0	0	0	0	0	0	0	0	0
2.172	0	0	3.199	0	2.228	8.3566	2.4108	0	0	0	0	0	0	0	3.4021	0	0	178.04	144.55	0	157.96	0	4.0265	4.8889	0	3.6167	0	12.574	18.619	3.1546	6.5224	72.324	0	15.304	315.7	0	60.384	70.753	92.945	90.193	104.28	113.02	102.61	125.55	111.2	115.13	127.93	142.76	73.155
46.274	15.446	0	3.3147	0	0	0	0	0	0	0	0	0	0	0	0	0	0	0	0	0	0	0	0	0	0	0	0	0	0	0	0	0	0	0	0	0	0	0	0	0	0	0	0	0	0	0	0	0	0
0	0	5.2168	8.5021	0.33332	0.23548	0	1.411	5.8478	21.385	25.443	32.371	44.373	61.308	66.921	94.263	112.43	129.02	138.49	172.76	169.56	212.7	220.06	241.74	265.92	252.62	280.41	292.53	297.55	303.81	305.76	297.02	304.53	309.01	311	316.48	325.24	318.17	328.52	326.63	343.1	335.02	331.39	331.8	343.62	347.68	348.81	342.51	330.94	337.92
0	0	1.4752	0.39107	3.9716	6.4376	0	3.742	0	2.6621	4.1315	0	0.75051	12.698	10.489	9.1449	14.186	15.233	20.723	25.219	11.083	38.445	18.161	33.584	43.434	56.056	47.316	59.52	74.546	83.711	95.149	78.147	83.601	106.19	141.29	117.28	109.96	148.59	150.34	161.99	178.35	182.62	185.01	181.07	193.89	212.86	233.43	236.74	229.22	236.16
22.399	4.2185	8.2159	0	0	0	0	0	0	0	0	0	0	0	0	0	0	0	0	0	0	0	0	0	0	0	0	0	0	0	0	0	0	0	0	0	0	0	0	0	0	0	0	0	0	0	0	0	0	0
3.2679	0	0	7.6726	5.5041	4.5907	0	0	0	0	0.26275	0	0	0	0	0	0	0	126.48	205.53	0	270.01	0	63.535	66.258	79.098	91.155	123.58	134.78	135.18	148.13	141.81	208.92	108.57	167.33	464.34	114.25	237.4	239.63	244.8	270.35	256.45	256.85	264.73	282.2	296.2	310.9	304.3	334.36	296.45
5.6536	4.0978	0	5.1443	0	0	0	0	0	0	0.011865	0.14847	0	0	0	0	3.1511	0	0	1.0452	0	0	0	0	0	0	0	0	10.939	37.778	52.151	62.971	84.752	113.43	132.95	165.35	187.41	196.96	212.51	224.68	240.96	270.18	257.75	288.21	305.1	313	329.38	337.51	352.67	365.78
31.936	18.767	0	1.4839	0	0	0	0	0	0	0	0	0	0	0	0	0	0	0	0	0	0	0	0	0	0	0	0	0	0	0	0	0	0	0	0	0	0	0	0	0	0	0	0	0	0	0	0	0	0
6.0928	4.5287	2.6511	0	0	0	4.959	8.5805	0	11.108	12.19	12.331	10.024	16.308	14.301	26.118	17.744	23.531	33.046	25.33	26.995	30.4	26.949	32.836	38.365	38.601	34.84	40.599	53.015	50.376	52.115	62.828	67.559	56.045	66.563	50.603	70.531	77.959	49.814	34.018	3.5412	14.299	11.022	1.331	0	0	0	0	0	0
4.0857	3.089	3.0567	2.5618	0	0	0	0	0	0	0	0	0	0	0	4.7716	3.4116	12.483	5.0703	7.3214	11.191	16.28	13.191	5.4912	15.513	21.248	21.237	19.689	6.923	33.914	41.143	31.347	36.124	54.713	61.094	67.847	82.642	84.25	73.85	53.855	53.873	69.418	62.681	66.017	89.244	86.143	96.83	102.27	105.06	106.09
1.5518	0.17463	0	4.1097	1.3668	0	0	0	0	0	0	0	0	4.8042	32.463	47.121	77.018	111.96	193.25	258.23	299.14	355.31	395.78	451	447.23	491.53	545.03	615.78	657.07	712.03	756.55	799.44	809.24	873.7	890.92	949.14	909.8	964.22	1045.2	1087.8	1051.9	1096.1	1104.7	1090.2	1073.7	1042.5	1133.3	1051.9	1113.2	1009
0.75751	0	0	7.3047	4.5414	0.89457	1.558	2.5759	0	0	0	0	0	0	0	0	0	0	0	0	0	0	0	0	0	0	0	0	0	0	0	0	27.664	70.803	119.19	172.45	263.81	317.26	374.23	421.51	463.11	479.6	552	565.95	647.16	656.46	686.76	714.07	718.36	770.51
2.6148	0.9202	0	0	0	1.4738	6.1782	4.1686	1.5607	3.3681	3.7835	4.7669	11.053	10.029	13.467	14.242	10.99	5.999	28.24	14.957	15.98	11.332	6.9363	15.088	7.0255	50.215	19.091	27.864	24.208	0	193.28	121.79	79.334	0	43.784	62.917	65.27	64.694	68.326	68.477	67.838	73.543	76.333	81.096	96.634	95.637	103.46	111.33	116.97	103.96
3.1029	3.2617	1.9828	0	2.1573	0	0	1.9041	0	0	0	0	0	0	0	0	0	0	0	4.7608	0	0.37638	0	0	0	0	0	0	4.0712	4.3435	20.121	35.854	57.728	34.625	128.12	119.72	108.57	161.27	172.11	208.61	228.84	241.84	262.16	286.81	304.12	320.2	335.39	348.31	342.03	343.12
1.034	0	0	2.4945	4.0533	0.14756	5.3009	9.4002	0	0	0	0.072732	9.9197	0.50041	0.75414	0	0	7.7849	0	0	0	0	0	0	0	0	0	0	0	0	0	0	0	0	0	0	0	0	0	0	0	0	0	0	0	0	0	29.154	27.171	44.191
0	0	0	0	0	3.0349	10.689	8.8316	5.114	9.6011	8.0817	2.1462	5.4016	0	0	8.2798	0	8.6479	10.723	11.889	17.526	18.552	27.299	39.315	57.05	69.292	83.454	93.442	123.76	135.11	141.4	148.89	155.85	147.75	167.89	170.6	191.91	190.59	200.99	192.94	173.77	194.49	225.57	213.75	221.15	227.73	255.01	227.83	227.92	235.27
0	0	0	0	0	9.7212	7.4052	0.43866	0	0	0	0	0	0	0	0	0	0	0	0	0	0	0	0	0	0	0	0	0	0	0	0	0	0	0	0	0	0	3.0832	7.4277	15.834	31.187	18.671	19.304	15.966	22.96	12.139	25.618	14.005	24.095
29.019	5.8572	0	6.2616	0	0	0	0	0	0	0	0	0	0	0	0	0	0	0	0	0	0	0	0	243.16	0	26.203	34.928	66.106	46.167	80.73	98.723	122.07	142.26	222.57	190.57	259.09	281.66	316.55	347.39	388.69	429.66	435.3	546.04	520.7	567.27	572.37	574.47	627.6	611.93
0	2.3637	0	2.7389	0	0.6477	1.0164	5.1864	18.403	0.64808	13.724	2.1336	3.0094	2.5649	4.5546	0	5.4723	6.9072	6.2343	4.31	0.58476	1.4786	0	2.5513	0	0	0	0	0	0	0	0	0	0	0	0	0	0	0	0	0	0	0	0	0	0	0	0	0	0
0	0	3.5358	13.879	1.7188	6.9089	0	0.63513	0	3.5393	0	0	0	0	0.64941	0.96528	15.517	23.841	29.43	60.997	47.572	57.34	72.879	85.77	91.478	91.45	108.11	115.34	115.19	128.18	124.34	116.84	148.88	203.81	269.38	275.97	348.98	440.87	493.01	571.94	665.73	712.21	801	917.83	909.46	1005.3	974	1032.2	1087.9	1152.2
15.839	0	0	7.7953	0	0	0	0.22767	1.5123	5.9215	5.8768	9.4229	10.346	5.1578	13.235	5.3425	3.6917	9.57	12.011	10.99	13.399	21.788	12.607	17.634	19.35	29.141	39.672	43.505	57.847	60.633	78.49	61.384	75.743	74.38	81.622	98.812	107.35	118.85	126.75	127.55	151.92	138.62	139.46	121.76	120.98	113.38	138.76	176.66	173.64	181.29
25.903	1.6323	0	0	2.5696	1.7959	0	0	8.6891	0	0	0	0	0	0	0	0	0	0	0	0	0	0	0	0.28433	8.2146	36.945	52.385	65.449	84.737	84.516	110.09	142.61	147.71	173.15	209.22	198.49	220.1	232.98	293.82	275.54	298.88	294.73	312.63	342.79	315.28	323.99	304.15	311.18	320.58
0	0	0	4.773	2.7307	0	2.8922	0	15.665	2.6766	11.601	0	8.2722	0	6.066	0	5.8371	9.237	13.412	16.915	11.277	5.8716	6.9424	12.886	2.0739	5.6813	0	0	0.071109	0	0	2.533	2.9696	20.427	6.1194	7.244	16.644	23.331	26.632	29.63	24.764	30.637	37.896	39.615	44.72	29.418	38.686	46.257	46.234	53.798
0.88758	0	3.6209	2.4699	0	3.2671	6.6029	3.0529	9.2224	0	5.3823	0	11.412	1.7153	4.1686	10.58	15.273	4.8077	0	0	0	0	5.5461	6.8633	6.7781	4.0672	5.2602	3.7817	0	6.6854	0	0	0.15382	0	0	1.5498	0	0.2897	6.6596	0	1.0461	0	7.8812	0	0.9264	0	0	5.7205	9.0532	7.1513
0	1.0533	0	1.3497	2.8915	3.2147	7.7099	14.155	14.08	20.984	12.402	15.534	21.179	15.298	29.587	11.75	22.574	5.7432	38.358	10.494	21.167	0	0	66.398	73.474	0	11.339	0	0	0.38925	0	53.352	39.14	214.88	6.5287	0	0	0	2.9215	7.2132	0	0	0	0	0	0	0	0	0	0
18.651	5.7203	0	5.5017	0	0	0	0	3.62	17.622	22.591	28.954	37.618	48.01	56.618	58.745	74.603	68.65	77.332	82.257	134.21	141.48	107.09	20.297	323.58	35.004	98.652	103.69	128.11	141.21	173.03	114.54	110.69	84.573	138.34	81.143	115.4	105	118.26	105.44	100.56	107.28	98.945	105.57	101.83	104.99	95.742	101.91	93.98	91.647
0	0	0.43879	7.1715	3.4665	1.9708	0	0	0	0	0	0	0	0	0	0	0	0	0	0	0	0	0	0	0	0	0	0	0	0	0	0	0	0	0	0	0	0	0	0	0	0	0	0	0	0	0	0	0	0
0.31135	0	3.987	1.5408	0	0	2.2674	1.9591	3.7761	0	0	0	3.5429	5.2795	0.63884	7.4479	31.423	33.442	42.798	50.746	59.402	65.206	86.144	100.64	105.95	123.7	122.49	147.9	162.51	158.2	149.53	150.62	164.78	160	164.67	165.14	188.56	177.74	233.82	184.77	196.02	180.18	206.52	188.41	210.93	227.12	222.69	223.89	240.26	225.92
8.6681	0	0	0	0	0	5.0182	4.2896	0.47684	4.6461	8.6802	6.385	11.934	19.879	17.814	19.436	8.5749	3.0839	22.507	15.887	24.121	19.794	17.05	27.289	19.322	79.301	47.343	68.002	72.377	0	247.05	228.67	73.785	55.512	127.08	171.53	173.32	181.73	200.8	182.9	204.63	205.32	211.86	205.69	174.06	186.24	175.78	180.81	181.65	187.33
1.4668	0	0	2.563	0	0.59687	7.5917	0.03196	0	0	0	0	4.3192	0	0.42543	0	1.956	2.5595	1.2522	0	0	0	0	11.192	4.3864	0.43486	6.4507	0	0	3.8092	0	0	0	0	0	0	0	0	0	0	2.0779	0	0.33111	0	0	0.32117	0	0	10.195	4.9459
18.227	3.3776	0	3.6343	0	0	0	0	0	0	0	0	0	0	0	0	0	0	0	0	0	0	0	0	0	0	0	0	0	0	1.4237	0	40.889	55.016	88.251	121.06	0.6868	0	0	0	0	5.5115	5.4332	6.5542	12.915	7.5579	3.2465	1.1461	2.4503	1.737
7.9936	5.2282	2.3252	7.745	0	0	0	0	0	0	0	0	0	0	0	0	0	0	0	0	0	7.189	4.5255	1.749	4.3632	5.3785	9.6453	3.1335	14.767	15.22	19.57	9.7494	13.239	23.087	30.537	33.987	30.361	39.417	18.818	16.469	22.592	24.129	11.807	17.349	32.437	29.806	28.876	32.602	29.973	33.108
1.5312	0	0	7.4351	1.7555	6.8701	0	0	0.36082	8.0752	3.5754	0	0	0	4.1585	12.242	15.493	24.796	35.397	49.892	67.42	86.55	107.03	136.88	182.71	206.64	254	290.51	329.17	390.94	401.04	452.32	545.74	574.38	648.95	670.89	722.62	728.8	741.59	771.19	802.61	806.62	837.13	823.09	870.76	866.91	838.19	895.56	915.91	933.31
7.4697	4.8117	0	0	0.78934	0	0	1.4829	0	0	0	0	0	0	0	0	0	0	0	0	3.6983	16.658	42.473	72.089	103.31	176.8	190.74	245.87	282.77	196.19	560.25	654.66	482.89	441.08	525.67	588.59	594.12	631.45	659.98	676.11	705.29	719.91	745.1	784.64	759.95	792.85	784.97	774.68	793.21	790.84
0	0	0	7.3817	2.6857	9.2068	2.8532	5.8776	0	0	4.8087	0	0.9713	0	21.428	19.437	22.255	27.147	29.267	37.999	55.4	69.247	91.017	93.078	121.4	121.59	162.13	220.93	223.61	254.8	273.8	270.85	305.56	317.24	314.65	337.54	378.52	390.92	418.41	419.07	419.63	429.74	433.21	452.05	476.88	480.39	446.37	431.89	425.94	475.55
3.4207	0	2.7735	0	0	0	0	0	0	0	0	0.52054	0	0	0	0	0	0	0	27.528	0	24.407	34.008	50.844	46.846	70.27	61.946	98.717	105.17	123.01	137.87	146.52	182.67	204.78	246.38	252.35	287.11	306.4	333.26	348.99	385.96	415.66	444.34	448.89	460.44	468.1	454.01	474.54	468.89	465.88
0	0	1.3561	0	0	3.1469	3.8627	9.0841	0	2.1752	3.5316	6.6666	22.199	19.781	36.44	44.595	52.663	52.622	68.588	77.389	89.226	84.157	97.639	118.38	109.97	169.24	147.2	155.85	165.77	54.327	282.22	149.62	165.94	162.5	284.62	340.85	378.06	430.56	474.79	495.63	534.52	564.89	593.3	641.43	663.47	714.59	735.18	753.78	783.07	804.14
0	0	12.156	2.7265	0	11.422	16.718	15.059	19.79	9.1858	15.531	13.17	17.546	2.9357	6.7098	13.999	20.962	12.683	18.194	1.2425	6.4181	6.8759	13.58	21.69	13.837	13.725	14.652	10.607	8.0947	20.606	8.2727	0	10.581	8.2142	12.353	10.09	20.56	10.083	21.247	19.583	19.154	14.394	20.374	16.827	22.236	19.057	12.922	23.909	27.11	28.68
4.6238	0	0	7.3838	0	0	5.2638	0.83265	1.5358	0	0	0	0	0	8.8018	6.4128	0	0	91.075	159.96	0	182.63	0	46.582	48.012	69.865	86.868	106.03	117.58	181.27	207.69	148.01	206.12	185.18	130.93	405.07	211.52	239.21	336.87	267.63	259.65	269.31	263	268.29	310.62	371.85	286.48	293.34	275.23	240.86
38.254	19.661	0	2.299	0	0	0	0	0	0	0	0	0	0	0	0	0	0	0	0	0	0	0	0	0	0	0	0	0	0	14.382	3.5203	13.709	30.012	17.545	30.004	41.133	42.141	43.071	47.169	57.753	89.029	64.069	77.233	79.182	63.491	0	0	0	0
0	3.8996	0.57974	0	1.81	0	0	0	0	0	0	0	1.7164	5.9705	0	0	0	0	0	20.566	18.568	47.483	78.242	113.21	157.47	213.68	254.69	303.88	390.03	440.82	515.08	547.71	604.95	699.16	786.89	805.16	854.29	939.92	986.5	1043.4	1068.3	1092.6	1076.4	1122	1151.7	1144.3	1167	1134.7	1153.3	1159.9
12.195	0.96911	0	10.589	0	0	0	0	0	0	0	0	0	0	0	0	0	0	0	0	0	0	0	0	0	0	0	0	0	0	0	0	0	0	0	0	0.67075	5.131	5.5245	5.5328	9.6948	21.025	24.15	30.225	15.391	9.3827	11.601	0	0	0
5.3719	1.8239	0	8.4125	0	0	0	4.616	0	0	1.0839	6.7864	8.2174	9.6659	26.788	22.472	39.28	48.766	46.823	105.15	47.279	75.95	80.873	81.18	73.307	76.077	63.903	72.268	71.985	95.313	80.17	86.807	89.282	90.716	106.4	86.424	89.488	79.498	78.296	76.869	77.474	77.259	84.882	75.258	83.477	79.173	72.818	57.729	49.167	37.389
3.7654	0	0	0	0	3.2059	5.9825	7.9159	2.0808	0.56817	4.2891	0	7.3824	0.44582	7.7002	9.0137	3.6748	1.8169	28.267	6.2317	4.9381	6.1789	8.3351	11.939	4.4261	36.745	24.399	34.958	28.574	0	247.41	153.95	154.37	0	48.317	65.869	51.95	58.947	63.169	62.675	54.371	52.247	54.249	56.366	52.728	55.677	51.662	48.092	39.388	38.317
5.5659	0	1.3839	0	0	3.5714	2.1877	0	0	0	0	0	0	0	0	0	0	0	0	0	0	0	0	0	0	0	0	0	0	0	0	0	0	0	0	0	0	0	0	0	0	0	0	0	0	0	0	0	0	0
21.531	0	1.3971	3.6045	1.1472	0	0	0	0	0	0	0	0	0	0	0	0	0	3.5137	3.4854	0	0.45572	12.038	5.411	7.8212	3.9716	12.764	8.1404	15.341	21.43	4.8195	21.522	26.552	20.058	21.847	20.812	8.9712	8.04	14.562	9.2829	13.654	8.045	19.905	0	4.5824	0	1.6168	0	0	0
18.632	4.7083	0.59472	4.097	0	0	0	0	0	0	0	0	0	0	0	0	0	0	0	0	0	9.7792	0.86024	17.358	35.262	46.341	84.887	107.81	169.68	239.83	301.38	354.87	407.23	507.51	573.9	663.59	732.94	781.42	869.76	924.57	923.65	960.96	1060.4	1014.1	1039.1	1005.5	1027	1058.6	1084.4	1056.8
20.796	11.736	0	8.5817	0	0	0	0	0	0	0	0	0	0.20298	0	0	0.91924	4.0258	11.12	0	4.2006	12.647	27.715	13.15	12.784	11.269	24.579	19.745	34.532	36.685	44.385	34.235	67.994	84.825	89.79	124.89	144.23	169.07	148.47	159.83	179.43	176.92	193.43	195.36	226.38	212.14	216.45	192.42	198.86	198.11
5.5555	7.0544	0	0	0	0	0	0	0	0	0	0	0	2.2395	0	0	4.5643	6.9271	6.3828	8.873	1.4234	9.228	9.0914	18.205	23.374	32.19	35.496	18.112	42.431	36.489	41.429	28.561	39.485	46.606	54.175	72.86	82.077	103.52	116.33	135.42	153.91	165.19	163.11	159.82	157.77	168.55	173.19	190.27	203.79	209.44
0	0	6.067	0.5689	0	0	0	0	0	0	0	0	0	0	0	0	0	0	0	0	0	0	0	0	0	0	0	0	0	5.3652	10.255	25.385	47.842	59.808	77.662	88.741	110.06	133.69	152.02	174.47	202.89	191.67	219.55	240.96	258.74	276.38	278.1	291.87	277.25	292.38
5.2244	0.82906	0	5.8983	0	11.981	0	0	0	1.5257	4.3689	17.271	13.15	42.991	51.656	72.217	101.3	141.47	159.1	181.94	235.61	254.26	289.27	299.9	338.09	375.79	410.41	431.17	468.03	470.05	485.68	464.55	470.89	487.11	481.27	498.1	497.31	508.19	521.47	516.01	492.17	509.23	504.43	504.92	510.34	503.89	517.61	508.88	519.49	523.17
0	0	1.7647	9.6021	0	0	4.9828	2.5	0	0	0	0	0	0	0	0	0	0	0	0	0	0	0	0	0	0	0	0	0	0	0	0	0	0	0	0	10.51	25.588	40.117	57.619	67.994	72.733	92.257	125.02	121.67	125.76	122.34	122.66	114.07	134.56
0.11076	0	0	2.7658	3.1909	0.48281	0	0	0	0	0	0	0	0	0	0	0	0	162.78	0	0	0	4.802	82.302	153.38	0	15.368	17.498	22.706	41.58	0	41.599	85.512	0	341.94	0	58.991	134.34	123.2	146.33	150.08	185.44	175.35	193.95	172.69	197.64	200.82	209.25	221.31	198.17
16.509	4.3871	0	4.8221	0	0	0	0	0	0	0	0	0	0	0	5.0172	3.3922	9.0491	15.626	4.0278	18.041	22.7	25.073	17.821	20.798	21.043	39.6	44.697	100.25	172.38	289.26	395.97	583.46	799.69	988.01	1179.4	1414.7	1614.3	1758.2	1958.7	2163.3	2407.9	2431.4	2665.8	2829.4	2802.2	3004.7	3108	3217.1	3306.9
0.13103	0	0	2.1482	0	4.4328	6.7765	0	0	12.918	25.623	34.511	55.845	64.619	85.236	101.98	127.16	151.67	153.37	175.82	193.47	211.63	213.09	213.14	214.6	216.18	239.95	246.61	258.68	274.92	281.04	276.59	325.76	331.19	339	367.99	374.16	388.93	388.37	398.25	395.58	397.08	413.15	427.25	430.16	421.32	404.13	413.18	421.21	415.95
13.121	2.9531	0	0.21708	0	0	0	0	0	0	0	0	0	0	0	0	0	0	238.7	41.233	0	199.02	0	40.324	41.35	41.568	46.289	56.917	69.445	100.3	119.79	147.92	279.18	138.18	279.68	546.36	202.53	333.76	382.83	411.93	465.48	481.66	513.72	554.96	552.76	610.08	616.85	628.13	658.69	606.07
6.066	10.901	0	0	0	0	0	3.168	0	0	0	0	0	0	0	0	0	0	0	0	0	0	0	0	0	52.82	10.665	29.944	42.014	0	170.71	52.218	35.255	0	68.9	115.86	133.41	134.97	176.55	210	219.68	249.78	273.08	312.52	339.59	344.92	371.22	389.33	392.25	407.35
18.56	3.7386	3.8943	6.8327	0	0	0	0	0	0.8179	9.3333	4.6891	12.237	7.1433	18.449	23.085	21.51	32.458	50.817	54.662	61.89	83.149	81.486	100.97	103.29	148.89	168.24	193.04	205.16	261.51	289.88	299.28	346.4	375.23	394.14	443.37	474.57	503	511.65	509.64	538.25	550.25	557.53	555.4	555.47	555.13	571.07	611.64	629.34	622.32
1.8857	11.283	0	17.342	3.9247	0	0	0	0	0	0	0	0	0	0	0	0	0	0	0	0	0	0	0	0	0	0	0	0	0	0	0	0	0	0	0	0	5.8367	0	0	3.5133	21.088	29.364	39.718	55.16	71.731	79.346	96.534	95.196	110.58
6.4449	4.5048	0	0	0	0	4.9999	0	0	0	0	0	0	0	0	0	0	0	201.82	0	0	0.95268	0	14.202	19.77	0	24.221	4.2536	0	79.942	2.0677	45.214	36.589	39.001	39.023	102.4	5.6095	29.748	45.071	29.883	32.094	37.151	23.53	40.319	44.454	46.097	32.084	30.775	35.659	30.714
17.522	5.3915	0	8.5916	0	0	0	0	0.19489	0	0	2.267	0	0	0	0	0	0	0	0	0	0	0	0	0	0	0	0	0	0	6.9048	0	14.985	24.601	39.346	61.844	79.851	93.552	112.62	134.16	157.83	169.72	174.52	190.71	193.37	204.21	225.06	224.34	228.39	248.15
3.9635	7.9305	10.853	0	0	0	0	0	0	0	0	0	0	0	0	0	0	0	0	0	0	0	14.492	2.3773	25.681	19.85	60.796	43.78	78.106	88.402	118.88	143.76	212.2	250.77	288.93	360.02	427.75	478.35	554.76	587.5	652.71	704.04	769.6	812.48	869.63	812.6	882.89	878.15	929.57	960.11
0	0	11.992	2.5616	0	0.15395	0	0	0	0	0	0	4.8375	0	0	0	0	1.9357	0	1.3056	7.9419	24.568	21.707	20.22	23.351	25.868	37.539	30.946	32.822	29.796	34.319	28.875	54.323	43.772	48.497	54.116	50.485	45.843	48.32	58.434	65.307	57.633	65.461	100.86	110.97	115.79	109.47	126.1	110.79	157.75
17.014	0	0	4.4275	0	3.2424	0.14571	0	1.3417	0	0	0	0	0	0	0	0	0	0	0	0	0	1.5593	2.6343	0.2213	3.2103	0	0.57875	0.6536	0	2.2994	0	0	0	0	0	0	0	0	0	0	0	0	0	0	0	0	0	0	0
10.377	0	0	7.9079	0	0	0	0	0	0	0	0	0	0	0	0	0	0	0	0	0	0	0	0	0	0	0	0	0	0	0	0	0	0	0	0	0	0	0	0	0	0	0	0	0	0	0	0	0	0
23.448	8.9577	0	0	0	0	0	0	0	0	0	0	0	0	0	0	0	0	0	0	0	0	0	0	203.59	0	0	0	0	0	0	0	0	0	30.157	0	7.6847	5.5501	15.542	26.838	32.741	47.213	41.019	76.03	79.741	90.631	72.798	79.216	76.854	114.16
25.177	6.0241	0	5.4151	0	0	0	0	0	0	0	0	0	8.5509	14.689	22.699	25.842	38.827	43.506	48.036	65.527	56.462	78.399	0	294.65	28.812	89.091	108.38	125.57	138.02	143.54	162.89	175.44	151.48	205.73	180.86	212.3	215.49	228.25	210.3	211.19	219.61	207.15	208.5	217.69	217.29	211.77	207.22	192.54	238.32
9.7114	0	0	0	5.6043	0	0	0	0	0	0	0	0	0	0	0	0	0	0	0	0	0	0	0	0	0	0	0	4.3391	4.6101	8.2184	27.576	30.832	41.026	49.986	66.546	85.667	71.571	79.707	103.81	112.29	115.32	137.17	122.09	131.27	132.21	137.46	145.65	148.64	147.37
14.702	0	0	7.5307	0	4.6394	0	0	0	1.0413	0.37579	0	0	0	0	0	0	1.0506	0	0	0	1.1635	10.221	13.576	30.099	33.709	59.633	61.787	82.861	110.52	125.58	127.69	154.88	171.83	184.54	214.29	232.95	263.84	277.51	290.1	310.29	345.4	360.03	388.75	398.6	394.62	410.33	399.86	423.75	432.14
0	0	0	1.2789	0	0.072192	4.3647	3.9765	18.397	3.5353	12	7.0708	12.484	10.585	11.981	10.991	18.714	16.172	18.422	17.941	16.983	20.976	29.376	31.306	24.898	24.682	9.8019	21.736	22.861	28.491	40.926	33.744	31.959	29.852	37.266	28.566	31.821	35.038	41.151	36.678	36.987	30.937	35.804	30.476	37.298	30.708	38.234	40.296	31.793	49.43
0	0	2.7348	1.8547	0	3.2741	5.7357	0	0.75397	0	0	0	1.8405	0	2.0779	0.68325	11.189	7.1656	0	0	0	0	2.8124	5.4096	7.7696	4.183	13.46	6.4697	2.753	7.7826	5.5792	0	2.3448	4.019	10.638	5.9606	14.094	5.0643	11.409	2.8084	5.9683	0	7.3077	6.2484	0	5.193	8.3517	15.812	18.869	19.691
13.333	6.6589	1.3958	0	0	0	0	0	0	0	0	0	0	0	0	0	0	0	257.55	0	0	0	0	0	8.3184	0	0	0	0	0	0	0	0	0	0	56.819	0	0	0	0	0	0	0	0	0	0	0	0	0	0
22.429	4.9195	0	0.99592	0	0	0	0	0	1.8331	6.5057	0	8.9073	0	0	0	0	0.32214	0	0	0	0	0	0	0	0	0	0	0	0	0	0	0	0	0	0	0	0	0	0	0	0	0	0	0	0	0	0	0	0
9.4669	1.8854	2.3914	0	3.3601	0	0	8.025	4.6883	19.649	21.834	52.477	62.552	81.333	101.73	138.4	160.85	167.31	164.42	258.33	202.52	241.31	286.13	285.68	307.23	325.14	355.78	428.53	381.52	366.57	346.95	355.15	389	414.92	462.1	460.18	495.32	499.44	536.61	552.6	569.91	584.61	602.12	641.4	659.65	664.01	684.78	680.85	710.6	694.52
0	4.4927	0	21.42	0	0	0	0	0	5.1052	6.2558	4.5818	0	0	0	1.6368	8.1612	5.8293	0	0	0	0	0	0	0	0	0	0	0	0	0	0	0	0	0	0	0	0	0	0	0	0	0	0	0	0	0	0	0	0
2.7474	1.9805	0	0	4.3671	0	0	0	0	0	0	0	8.26	19.715	26.632	42.613	67.646	101.28	130.78	182.58	212.59	284.13	328.13	380.8	428.49	499.53	550.48	595.97	651.41	663.72	739.46	757.15	912.14	905.85	959.34	955.63	1000.3	1059.9	1080.7	1124.5	1145.7	1176.9	1168.8	1189.6	1220.1	1252.6	1258.9	1234.5	1235.2	1273.3
0	8.7192	0	0.86644	0	0.19667	0.14514	4.1838	0	3.719	0	4.9519	6.1843	8.3144	10.641	12.165	16.411	17.05	24.091	30.948	27.408	46.249	32.933	49.59	59.775	70.602	74.962	92.746	126.72	160.05	203.81	242.89	287.6	312.2	370.6	386.18	441.14	476.03	516.09	523.62	552.54	603.31	588.81	612.1	617.4	621.91	633.16	664.84	665.17	676.18
1.1048	0	0	8.2205	0	0	3.7206	0	0	0	0	0	0	0	1.5331	0	0.64254	3.1008	2.9429	0	14.834	30.882	75.707	127.03	159.81	219.63	246.16	303.16	390.32	475.3	565.26	690.54	717.45	887.05	954.81	1132.3	1241.1	1337.4	1527.3	1622.1	1698.7	1833	1852.1	1937.6	2053.5	2159.7	2239	2373.5	2362.8	2403.4
11.964	7.1036	0.74901	0	0	0	0	0	0	0	0	20.212	9.1272	25.716	27.994	25.868	32.917	0.17976	125.02	76.575	43.085	54.027	102	113.3	121.33	44.684	421.1	79.768	108.05	177.2	116.97	443.19	431.74	316.92	265.62	315.7	334.84	334.74	383.36	364.26	429.11	434.65	402.54	402.33	396.08	443.24	440.63	480.32	482.74	424.62
0	0	4.0632	14.912	1.5256	5.8624	0	0	3.8999	8.9653	7.2428	9.7385	14.327	7.2568	17.819	18.497	32.351	38.335	46.91	52.502	69.826	55.495	67.093	80.528	97.617	97.238	92.963	105.43	93.067	120.91	101.62	113.52	143.21	139.51	164.48	148.08	180.49	178	166.85	180.54	185.08	165.14	179.33	178.88	204.78	193.09	210.69	201.27	230.16	234.01
10.203	4.4354	2.4124	1.3055	0	0	0	0	0	0	0	0	0	0	0.76798	0	0	0	220.36	0	0	0	0	10.781	14.44	0	0.23906	0	0	55.091	7.9453	61.645	58.153	80.747	94.963	154.6	76.571	120.12	129.7	138.53	158.27	166.31	163.67	182.66	195.77	197.25	186.06	170.52	154.35	157.75
1.3967	0	0	3.4102	0.94462	1.6469	2.2928	0	0	0	0	5.1176	0	3.0152	0	7.4158	11.15	0	330.1	0	22.005	60.408	75.38	61.086	191.16	5.4838	104.34	113.12	106.13	136.37	47.828	109.21	297.69	0	578.7	106.62	100.17	152.78	159.77	161.89	161.94	162.83	154.93	154.71	135.76	149.17	151.93	149.24	148.97	126.15
0	0	0	7.4288	0	3.6933	0	0	0	0	0	0	0	0	0	0	0	0	0	6.4368	0	0	3.4206	8.1284	7.4066	0	0	4.2566	9.4672	16.443	13.297	8.0225	26.277	44.979	52.679	67.527	86.402	107.9	123.97	128.08	142.18	150.69	152.38	168.55	191.24	193.33	195.53	200.92	213.09	218.38
0	0	2.0386	0.41454	0	3.4436	17.625	17.61	15.491	0	15.436	8.4458	7.6922	8.8609	10.154	7.8332	14.273	7.6127	0	2.0734	0	0	5.3094	4.4066	1.1054	0	0	0	0	0	0	0	0	0	0	0	0	0	0	0	0	0	0	0	0	0	0	0	0	0
21.757	4.2555	0	0	0	1.8196	0	15.273	25.163	24.424	30.136	18.706	16.153	20.642	17.823	22.285	0	0	160.22	171.11	0	192.83	0	60.826	62.957	105.24	146.07	197.24	233.72	283.92	346.93	388.21	537.75	504.4	601.18	994.83	674.85	900.89	962.49	1015.6	1085.2	1135	1172.8	1185.8	1232	1296.4	1356.3	1384.7	1403.4	1380.2
10.617	6.5904	0	0	0	0	0	0	0	0	0	0	0	0	0	0	0	0	0	0	0	0	0	0	0	0	0	0	0	0	0	0	0	0	0	0	0	0	0	0	0	0	0	0	0	0	0	0	0	6.2789
10.641	0	0.69881	1.0876	0	0	0	0	0	0	0	0	0	0	0	0	0	0	0	7.2943	0.43498	5.7809	12.527	17.077	31.929	28.05	44.698	57.712	48.567	62.376	68.108	79.296	83.043	102.85	114.6	129.13	140.1	139.4	140.41	156.78	165.47	186.86	194	145.42	156.39	154.43	179.91	166.58	155.81	161.7
0	0	1.3219	5.2652	0	0.31456	8.3008	4.8388	0	0.06904	4.7378	0	7.2158	0.77125	6.4888	0	11.492	5.6817	4.5415	4.3841	4.0984	0.59136	5.6504	14.959	12.762	6.3332	1.2819	0	4.5886	11.684	0	0	0	0	3.3107	0	0	0	0	0	0	0	0	0	0	0	0	0	0	0
15.263	6.9825	0	6.9097	0	0	4.6998	2.7422	22.945	0	9.069	1.0693	7.1558	7.9433	0	8.7485	4.6151	0	0	0	0	0	0	0	0	0	0	0	0	0	0	0	0	0	0	0	0	0	0	0	0	0	0	0	0	0	0	0	0	0
8.5123	5.2141	0	5.5941	0	0	0	0	0	0	0	0	0	0	0	0	0	0	0	10.737	0	6.606	0	0	0	0	0	0	0	0	0	0	0	0	0	0	0	0	0	0	0	0	0	0	0	0	0	0	0	0
9.361	5.2912	0	0	0	0	1.3504	0	0	0	0	0	1.666	4.1415	0	0	0.73834	2.6692	0	8.9751	10.378	1.5562	1.959	16.859	19.464	21.945	40.663	4.1745	0	0	0	0	11.785	9.5517	9.3914	10.487	22.288	9.5893	8.5967	5.7569	10.774	19.471	25.469	30.655	30.193	20.821	22.695	24.732	26.893	28.109
0	0	4.5759	12.827	6.9074	4.2069	0	0	0	0	0	0	0	0	0	0	12.044	24.591	44.209	28.741	24.876	45.236	74.115	81.831	74.884	99.21	93.405	118.22	140.68	125.22	89.523	91.49	120.73	134.74	162.13	163.42	198.37	231.98	252.81	273.05	329.01	306.43	366.93	393.31	408.39	411.93	431.89	466.6	467.67	492.17
4.8912	0	0	6.2056	0	0	0	2.2431	1.991	0	5.2956	0	0	0	0	0	0	0	236.09	53.296	0	214.71	0	101.13	103.54	151.1	175.5	199.82	235.93	254.88	266.03	287.37	406.48	255.48	319.64	670.3	280.96	394.43	434.78	417.12	421.88	414.49	422.17	417.73	433.04	453.27	454.68	440.81	427.82	387.17
51.509	15.511	0.99639	0	0	0	0	0	0	0	0	0	0	0	0	0	0	0	0	0	0	0	0	0	0	0	0	0	0	0	1.6084	0	0	0	0	0	0	0	0	0	0	0	0	0	0	0	0	0	0	0
6.6826	7.6726	0	0	0.89508	0	0	0	0	0	0	0	0	0	0	0	0	0	149.53	0	0	2.5661	0	0	9.5119	0	0.8625	0	0	95.038	0	47.926	34.795	46.828	89.809	154.29	75.433	122.61	141.37	170.02	167.24	183.26	177.71	211.54	215.93	219.59	220.91	225.53	232.51	242.71
6.723	3.9596	0	0	2.6915	0	0	2.8421	0	2.9034	0	0	0	0	0	0	0	0	0	0	0	0	0	0	0	0	0	0	0	1.3746	0	5.5486	10.252	13.576	15.195	19.629	10.236	19.69	0	11.381	8.0571	15.577	10.879	11.716	15.496	25.444	19.716	15.039	11.97	14.548
0	0	4.7499	5.8126	0	0	7.2724	1.8225	12.048	0	2.6933	5.3703	2.6907	5.606	2.7825	2.1976	10.553	9.1613	8.4914	3.2916	10.708	10.041	16.803	26.465	25.512	25.773	21.569	23.369	24.657	33.658	21.372	28.751	25.026	30.686	40.621	41.044	52.934	59.182	58.697	60.087	68.827	57.702	74.399	78.59	80.687	80.641	87.916	90.959	99.871	105.66
43.038	12.822	0	0	0	0	0	0	0	0	0	0	0	0	0	0	0	0	0	0	0	0	0	0	0	0	0	0	0	0	0	0	0	0	0	0	0	0	0	0	0	0	0	0	0	0	0	0	0	0
30.799	6.9109	0	1.8174	0	0	0	0	0	0	0	0	0	0	0	0	0	1.9084	0	7.1687	15.475	1.9884	15.611	0	260.7	0	5.5052	8.2496	25.166	35.008	39.121	45.261	48.152	34.218	120.51	83.681	132.55	127.91	141.21	144.23	165.64	176.55	175.56	200.48	195.89	215.8	213.25	213.53	212	226.93
8.7176	0	0	0.088161	0	2.5612	6.0936	18.134	4.9641	17.616	21.089	10.329	14.307	5.2894	16.728	13.235	14.996	17.223	5.0574	19.006	19.895	4.2309	17.176	0	143.76	0	2.7866	11.459	20.643	22.839	31.852	33.445	27.828	24.261	76.107	44.925	89.047	89.607	85.222	108.11	112.66	120	131.9	135.57	137.7	165.24	173.68	172.18	165.73	195.33
0	0	7.5197	10.99	0	0	8.0316	0	0	0	0	0	0	0	0	0	0	0	0	0	0	4.38	15.592	0	0	0	0	0.28372	0	0	0	11.158	22.405	41.97	66.225	98.78	125.6	161.89	188.45	206.66	234.95	241.6	278.08	311.01	315.7	355.32	359.75	390.12	389.14	450.78
4.7626	0.72234	0	0.5754	0.7244	1.1225	0	0	0	0	0	0	0	0	1.9124	0	0	0	0	35.624	0	15.567	0	0	13.861	0	2.4075	1.6362	15.334	19.783	10.886	14.999	20.385	0	50.361	35.939	14.987	40.683	38.815	40.123	46.29	57.74	41.992	58.557	51.268	55.923	54.878	53.062	48.645	52.923
0	0.73013	5.2994	0	1.4856	0	6.6108	6.8596	2.0865	11.754	6.8719	15.617	13.974	28.103	39.716	42.737	53.493	44.561	102.27	84.592	100.49	100.14	51.498	150.61	159.35	58.168	183.11	184.71	225.49	285.8	315.23	444.29	517.48	834.5	618.83	628.4	736.76	815.71	847.24	895.48	931.44	984.54	999.61	991.67	1064.6	1096	1092.2	1093.5	1121	1136.3
1.3628	0	0	1.2444	0	0	6.9273	2.6056	8.0249	7.0236	3.7428	10.92	15.494	17.079	11.047	3.735	8.5058	10.47	12.819	11.639	16.914	9.1532	25.82	21.023	27.755	28.725	54.873	60.928	77.251	85.768	93.538	98.446	106.67	133.85	140.3	167.41	176.97	181.12	190.53	190.79	225.2	231.29	242.21	273.55	279.96	313.96	294.25	331.06	308.29	350.03
28.247	9.9538	0	5.5864	0	0	0	0	0	0	0	2.9823	0	20.657	28.746	40.286	54.633	70.444	61.997	60.925	62.094	84.047	94.488	97.89	95.406	98.845	104.45	110.05	125.15	125.22	113.25	102.2	126.22	134.59	134.72	135.47	112.84	102.4	122.72	98.279	126.18	124.14	125.9	116.92	137.53	122.73	128.28	115.75	114.14	119.9
15.942	0	1.5424	6.6641	0	0	0	0	0	1.0741	0	0	0	0	0	7.1857	0.013411	6.7432	1.9639	0	0	2.915	1.6026	0	226.22	0	0	3.2367	24.886	28.986	37.709	46.071	51.486	32.221	100.57	45.275	94.217	88.35	92.474	95.457	113.17	108.4	110.4	117.65	115.28	114.72	116.69	127.86	122.31	118.6
15.826	9.2565	4.3388	3.3257	0	0	0	0	0	0	0	1.791	0	0	0	0	0	0	57.435	0.58375	0	0	0	0	0	0	136.42	0	0	2.1057	0	150.04	132.96	0	0	51.52	35.242	42.554	41.577	57.098	76.554	82.323	86.327	81.776	88.592	92.468	107.91	111.62	110.55	108.17
14.638	0	0	2.8534	0	0.80117	0	0	0	0	0	0	0	2.4824	0	10.926	0	0	244.34	150.32	0	213.37	0	81.096	83.452	117.21	151.39	196.28	238.05	292.48	346.57	368.5	533.53	455.09	572.21	964.69	629.93	763.55	843.73	910.78	954.31	987.35	1008.6	1029.8	1097.3	1105.7	1103.1	1148.1	1138.6	1120.2
10.211	0	0	0	0	0	1.912	1.3431	0.15141	0	0	0	0	0	0	0	0	0	259.93	55.737	0	202.48	0	1.2522	1.3672	22.263	34.353	51.806	74.432	121.74	141.59	204.94	331.29	251.12	414.12	710.2	404.54	558.05	621.43	662.33	698.53	736.29	767.9	794.84	820.91	883.73	911.58	950.85	925.27	885.35
2.8923	0	2.7688	6.5619	0	0	0	0	0	0	0	0	0	0	0	4.8976	44.959	71.956	107.12	163.45	191.86	283.36	290.47	367.72	419.32	458.75	504.4	549.71	596.75	639.39	658.91	726.75	744.54	755.67	809.78	830.8	845.47	893.27	921.14	925.91	960.61	1018.1	987.3	1063.1	1073.1	1062.2	1095.5	1113.8	1131.2	1133.7
16.024	0	2.4322	6.4631	0	0	0	2.459	0	6.7533	4.2899	2.8229	4.526	2.5424	7.0356	0	0	17.277	63.88	121.34	208.37	317.51	399.38	512.63	598.89	754.92	846.05	934.36	977.21	1107.7	1227.3	1254.7	1376.9	1451	1538.4	1619.5	1654.9	1770.4	1816	1870.3	1891.2	1950.3	2005.4	1959.4	1974.9	1972.3	1990.9	2040.3	2078.8	2083.2
9.0607	7.288	0	3.8216	0	0.42568	0	0	0	0	0	0	0	0	0	0	0.59806	0	0	0	0	2.1769	0	0	0	0	2.2327	0	0	0	0	0	0	0	0	0	0.18776	0	0	0	0	0	0	0	0	0	0	0	0	0
0	0	5.5597	8.4357	0	0.21684	0	1.3673	0	0	0	0	0	0	0	0	0.18467	0	0	3.5677	2.0985	15.929	27.414	28.707	32.482	44.302	49.765	62.858	77.83	86.303	89.967	102.89	120.01	113.19	144.23	156.34	189.61	188.73	220.21	232.43	245.5	260.42	292.74	300.28	307.49	321.24	317.95	335.71	355.78	356.8
11.603	5.35	1.7892	0	0	0	0	9.5955	0	6.3305	5.4421	6.2016	9.1988	25.387	28.699	43.63	52.671	59.29	66.1	75.14	72.833	85.718	75.758	89.941	99.272	93.176	109.88	99.333	116.41	116.9	119.78	124.94	142.64	119.63	140.79	136.53	154.78	164.24	176.24	175.62	173.27	185.38	164.39	170.82	167.37	173.39	194.71	190.33	194.92	206.68
3.5441	0	0	0	5.108	4.2517	0	9.3246	9.5653	6.3698	5.2747	9.0926	0	1.5146	0	0	0	0	0	0	0.87568	0	0	0	0	12.071	5.6291	20.674	34.098	56.615	63.529	52.224	57.94	80.887	96.929	100.81	118.55	128.74	145.6	142.88	157.34	163.14	171.14	192.65	130.42	138.48	131.43	130.21	126.42	121.91
3.4648	4.8567	0	3.4681	0	0	2.5971	16.148	8.3051	6.4116	0	0	0	0	0	15.65	0	0	0	0	0	0	0	0	0	0	0	0	0	0	0	0	0	0	0	0	0	0	0	0	0	0	0	0	0	0	0	0	0	0
0	0	0	8.1276	6.7262	4.7011	11.886	0	0	1.863	3.7904	4.3785	5.6766	9.208	10.891	4.6954	0	0	0	0	0	0	9.9589	7.9867	0	8.8911	0	14.925	23.899	25.511	54.735	27.865	51.622	35.017	43.485	58.118	64.491	72.271	79.367	99.859	122.16	123.92	123.18	154.98	190.98	202.73	219.12	256.4	279.31	306.46
7.1264	0	0	0	5.607	13.681	8.824	9.6416	11.314	19.421	13.079	0.10482	0	9.6179	4.9685	6.4084	6.6178	0.39683	2.983	4.8879	2.7987	4.2008	0	0.44694	6.079	0	0	0	0	0	0	0	0	0	0	0	0	0	0	0	0	0	0	0	0	0	0	0	0	0
16.146	0	12.183	7.9828	4.7907	14.319	1.7241	0	0	0	3.0703	0	0	5.5845	0	0	0	0	0	29.502	0	42.257	33.009	44.593	70.833	44.629	70.499	70.958	96.309	95.68	109.47	122.22	138.84	109.02	191.55	179.28	171.64	196.53	209.32	221.96	219.73	227.81	235.62	247.3	270.24	275.97	301.84	282.71	309.58	306.63
3.3346	0	0	2.654	0	16.11	7.4765	37.553	36.477	49.598	60.384	80.402	86.568	100.99	105.86	115	137.15	135.61	129.64	114.35	133.05	132.73	152.4	128.28	162.35	160.12	181.94	146.39	191.06	193.61	210.17	187.95	201.55	204.94	207.01	209.92	216.99	222.35	235.24	223.15	231.95	238.35	222.92	230.45	233.86	233.73	229.75	203.48	210.45	218.7
2.6367	0	0	0	1.3	4.9628	0	0	0	3.579	0	0.9293	4.3101	12.433	7.9838	3.4123	0	4.6554	7.4878	0	15.647	6.9222	15.005	14.463	16.617	24.126	38.1	46.735	52.829	58.22	62.026	79.92	101.79	129.52	154.74	165.04	174.94	181.29	200.43	193	222.64	190.98	222.72	247.36	226.89	244.97	240.85	239.49	233.93	250.46
0	0	2.86	0	2.1323	1.5117	7.526	0	0	9.5795	2.2137	2.3379	0.10021	0	18.053	4.9654	3.1352	0	20.069	15.261	20.83	10.502	0	64.111	71.099	0	105.44	108.33	146.94	189.04	199.48	319.23	332.14	538.91	431.76	389.75	502.49	557.94	628.59	652.82	690.53	776.9	785.49	828.47	820.44	818.08	840.43	884.49	860.27	863.7
17.747	0.87229	0	0.54724	4.2591	0	0	0	0	0	0	0	0	0	0	0	0	0	0	0	0	1.2802	16.246	0	287.05	0	19.531	47.492	69.501	80.516	64.458	69.261	65.575	60.012	104.94	71.527	107.19	106.96	112.09	109.21	99.041	121.39	116.51	122.59	121.47	145.25	149.06	142.99	128.71	147.08
2.0868	0	0	8.5411	2.7562	0	0	0	0	0	0	0	0	0	0	0	0	0	0	11.649	4.0574	7.7214	11.819	22.424	23.498	18.697	28.378	34.935	36.168	41.265	32.325	31.638	34.68	37.895	39.194	45.521	53.082	41.846	49.585	42.428	44.342	43.403	39.34	43.301	41.416	42.471	43.442	36.824	31.692	39.492
5.2496	7.1685	0	6.3228	0	0	0	0	0	0	0	0	0	0	0	0	6.3234	11.85	22.1	22.083	32.828	46.416	49.229	53.695	81.403	102	103.66	118.95	113.31	134.62	149.74	178.28	204.24	218.8	239.79	253.49	274.12	280.34	262.9	277.98	323.44	318.08	337.09	324.49	257.86	326.8	279.4	274.88	281.87	278.51
0.92712	8.79	3.9515	0	0	0	4.0837	0	0	0	0	0	0	0	0	0	0	0	172.53	0	0	0	0	0	6.5697	0	12.953	0	0	99.847	10.74	47.689	31.053	44.798	78.449	69.159	36.445	77.945	98.85	99.588	98.372	111.89	108.56	121.42	126.86	131.21	129.9	118.14	135.49	134.68
4.2933	0	1.5624	0	3.0787	1.0898	2.3615	11.001	2.1091	11.94	5.6138	6.8981	13.094	12.884	7.2325	4.4249	6.06	12.045	1.4112	0	2.057	0	0	0	0	0	0	0	7.4954	0	0	0	0	0	0	0	0	0	0	0	0	0	0	0	0	0	0	0	0	0
23.266	1.4277	0	0	0	0	0	0	0	0	0	0	0	0	0	3.5977	13.81	30.578	55.602	83.511	120.35	146.42	180.77	215.96	243.29	290.42	328.73	358.37	354.74	383.09	412.33	424.82	458.97	443.77	466.28	485.66	505.69	525.39	534	512.68	533.68	550.63	561.73	551.8	546.96	549.52	555.86	544.06	574.04	575.21
5.5476	4.4762	0	0	0	3.6783	8.8296	5.5101	1.1732	11.489	12.755	26.832	23.602	31.841	45.151	60.691	64.227	68.087	88.243	89.247	106.07	114.21	114.98	132.17	142.32	135.98	142.61	133.44	149.42	167.01	176.77	193.42	212.41	208.81	228.96	245.78	284.31	290.94	161.08	152.99	160.25	185.33	188.44	200.8	212.37	189.82	202.03	198.39	210.14	213.75
0.60278	0	5.4454	7.2154	1.4013	0	1.1055	0	10.887	14.032	0	3.1862	6.2606	1.0309	3.4279	15.502	14.356	5.3218	10.426	11.641	17.789	10.634	12.391	11.412	11.97	13.964	1.7265	3.2398	0	5.964	0	0	0	0	0	0	0	0	0	0	0	0	0	0	0.25261	0	3.1715	4.8769	12.693	16.665
6.3712	0	0	1.573	0	10.449	2.1925	9.286	12.946	24.413	37.145	39.169	47.122	50.745	70.649	76.239	66.108	70.757	378.57	227.03	0	369.01	64.996	179.41	183.08	192.89	216.09	259.19	298.61	353.03	422.4	483.53	625.53	560.38	767.38	1025.6	757.68	931.53	974.58	1044.3	1101.6	1142.4	1183.3	1201.8	1249.4	1280.6	1322.9	1340.5	1350.7	1315.5
0.84255	5.7387	0	15.817	0	0	0	0	0	0	0	0	0	0	0	0	0	0	0	0	0	0	0	0	0	0	0	0	0	0	0	0	0	0	0	0	0	0	0	0	0	0	0	0	0	0	0	0	0	0
13.155	3.3686	0	3.2471	0	0	0	0	0	0	0	0	0	0	0	0	0	0	0	0	9.9645	0.62131	15.909	23.622	28.782	48.714	52.368	64.337	75.661	92.269	92.737	106.32	114.44	120.47	128.84	135.78	134.74	156.23	155.69	177.14	183.03	191.84	207.05	188.78	200.53	200.73	212.65	204.74	201.48	189.86
6.3291	0	0	0	0	6.5478	13.557	33.496	55.563	88.608	111.33	170.55	180.61	210.08	251.19	271.37	307.19	317.93	325.41	332.76	374.75	387.12	416.54	413.44	434.71	444.03	442.97	470.14	489.29	523.87	532.32	522.73	582.65	610.43	622.36	663.78	565.35	571.3	599.11	600.41	561.67	593.54	606.79	615.71	617.48	537.09	529.75	593.72	607.54	605.65
28.613	8.1226	0	0	0	0	0	0	0	0	0	0	0	0	0	0	0	0	0	0	0	0	0	0	3.9221	17.421	18.132	1.5265	0	0	12.457	12.627	17.148	20.619	27.453	46.715	60.536	77.463	76.378	80.751	89.287	86.177	112.47	101.75	93.454	105.31	126.38	34.194	39.605	32.866
0	0.64918	0	10.551	0	1.6601	0	0	0.66402	4.3884	17.853	0	0	4.5946	25.912	32.028	67.715	68.482	58.162	86.089	100.27	121.46	120.66	117.15	131.78	138.87	164.15	153.99	154.88	167.2	176.2	174.75	172.73	189.32	212.13	197.71	207.16	205.93	191.63	185.08	191.61	187.89	171.72	186.14	189.09	194.83	193.44	202.66	198.03	195.21
0	0	0	12.295	4.1843	0	0	0	0	1.3163	0.029693	0	0	0	0	4.061	8.357	9.7606	22.302	36.597	63.285	64.489	67.4	83.804	91.775	101.83	100.85	126.96	140.75	154.23	136	157.69	167.74	192.12	202.93	198.41	206.11	216.05	218.64	206.48	204.06	193.05	201.4	197.32	213.02	209.18	212.18	226.18	220.19	206.33
0	0	0	5.9727	0.58292	1.1197	8.2515	9.6189	10.349	8.5064	10.178	14.714	21.204	26.032	25.069	39.831	40.868	45.886	29.782	41.78	39.553	40.311	54.3	63.533	50.346	55.647	49.505	47.432	48.141	55.697	40.278	30.284	42.237	40.199	37.29	38.308	48.59	45.194	45.349	36.908	39.229	35.683	51.478	46.608	35.812	43.17	49.643	47.165	54.944	61.021
3.862	4.7026	0	7.4986	0	0	1.2903	0.21073	3.7062	0	0	0	0	0	0	0	0	0	8.9259	0	0.69178	0	0	0	0	25.185	0	0	0	0	127.47	109.23	74.803	0	117.91	176.2	210.03	247.41	308.81	360.32	385.31	436.89	467.84	513.58	531.53	589.88	588.18	621.59	674.95	669.37
12.611	7.241	9.9818	6.0739	0	0	0	0	0	0	0	0	0	0	0	0	0	0	0	0	0	0	0	0	0	0	0	0	0	0	0	0	0	0	0	0	0	0	0	0	0	0	0	0	0	0	0	0	0	0
18.154	0	0	8.2526	0	0	0	0	0	0	0	0	0	0	0	0	0	0	0	0	0	0.085278	22.058	25.877	43.945	57.109	72.041	92.807	106.58	115.19	136.38	123.21	156.04	172.63	175.96	196.79	189.28	196.37	204.75	210.7	222.77	240.94	249.09	237.31	273.04	275.42	272.34	268.48	274	281.31
0	0	0	8.2796	0	0	7.7124	0	1.6717	9.4811	0	0	0	2.9796	5.6955	6.9909	7.0867	21.012	21.431	36.292	28.204	38.419	49.756	34.835	37.652	31.981	32.979	34.927	46.75	50.798	36.847	36.42	44.106	48.184	64.814	76.507	69.889	81.519	91.052	72.388	107.14	112.22	112.1	129.31	135.99	130.06	154.9	149.33	162.46	150.63
3.4913	3.2753	0	8.8341	0	1.5894	0	0	0	0	0	0	0	0	0	0	0.43183	1.0391	1.3011	0	9.9712	29.355	49.901	75.288	131.91	230.74	319.33	406.1	488.16	649.69	782.06	899.2	1029.5	1159.5	1336.8	1440	1597	1753.6	1848.2	1876.8	1992.5	2127.1	2158.5	2200.7	2216.7	2262.9	2350.4	2335.7	2260	2423.8
33.732	0	0	2.3716	0	1.6691	0.50246	11.332	21.355	13.09	20.579	11.191	13.478	8.1819	12.699	9.8394	6.6662	7.7151	7.2265	5.7486	9.9406	10.712	4.6369	4.6283	12.422	23.791	33.034	21.896	23.598	37.466	53.093	44.636	50.201	41.684	46.983	45.348	47.262	49.039	48.528	54.052	59.156	60.782	47.64	56.464	56.623	46.961	55.252	43.959	49.527	47.277
7.8222	0	0	0	5.6291	6.0667	6.465	0	0	5.1182	7.688	4.2963	1.5566	0	5.2675	0	0	0	48.414	0	0	0	4.0937	8.8502	15.855	0	210.03	0	56.512	112.63	37.578	372.28	359.97	201.81	233.52	332.76	344.13	354.15	422.92	459.19	436.14	489.77	482.69	572.36	594.6	591.94	620.81	650.02	649.95	714.22
0	0	0	6.6495	0	7.9474	1.0937	10.434	0	0	0	5.788	5.3016	5.2511	1.4731	9.5865	0	4.392	7.7651	4.9267	4.753	0	12.608	3.1164	8.4303	29.815	39.226	39.566	55.152	64.481	46.52	63.662	67.403	70.11	63.821	81.028	81.063	83.919	81.956	71.533	91.287	97.044	96.673	88.912	110.84	115.01	97.322	115.92	100.04	121.67
17.007	3.1209	0	0	0	0	0	0	0	0	0	0	0	0	0	0	0	0	249.38	0	0	18.82	27.029	32.895	87.712	52.07	97.665	108.81	100.22	173.68	97.73	151.52	148.01	185.41	238.44	299.47	172.17	225.16	220.27	233.99	217.87	231.3	225.91	236.65	206.28	206.55	208.59	209.48	220.99	215.12
0	0	0	18.822	7.0767	18.741	9.8842	12.887	12.093	29.211	6.2146	15.515	3.326	15.796	19.281	22.701	49.132	54.422	67.782	102.09	115.07	147.62	173.25	213.73	267.39	265.29	300	365.52	433.5	457.21	474.24	519.94	560.36	584.66	649.25	668.87	712.51	706.03	728.03	739.07	795.85	783.88	818.02	823.52	815.58	803.45	834.99	873.04	877.86	862.08
20.825	7.3286	0	2.8438	0	0	0	5.3815	0	10.25	12.101	4.2873	14.198	11.571	14.429	13.042	0.761	8.2543	14.792	6.391	9.3556	10.135	0	0	0	3.4525	0	1.0627	0	0.1654	4.5247	0	0	0	0	0	0	0	0	0	0	0	0	0	0	0	0	0	0	0
11.008	1.8896	2.4745	0	0	0	5.1938	0	0	3.1266	0	0	0	3.8077	0	0	0	0	214.46	0	0	0	0	0	19.129	0	0	0	0	17.726	0	2.8774	0	0	42.115	126.37	0	7.5689	14.331	14.94	10.404	13.954	8.2144	17.768	18.514	13.545	7.6373	6.9867	15.112	12.589
12.065	8.2079	0	0	0	0	0	0	0	5.3541	0	6.2656	7.6297	0	7.9303	0	1.4625	0	56.577	0	0	0	0.83097	0	0	0	273.12	0	0	56.738	0	118.55	101.18	0	0	37.114	21.171	24.39	26.761	30.771	53.465	46.985	40.851	39.673	26.967	32.183	40.84	40.626	41.86	37.305
28.303	14.375	0	6.1124	0	0	0	0	0	0	0	0	0	0	0	0	0	0	0	0	0	0	0	0	0	0	0	0	0	0	0	0	0	0	0	0	0	0	0	0	0	0	0	0.89758	0	0	0	0	0	0
0	0	6.112	10.81	0	1.2123	2.0501	0	0	0	0	0	0	0	0	0.89364	5.8866	20.02	22.145	37.808	48.792	58.863	73.87	79.277	105.66	118.86	132.41	171.88	177.9	218.53	200.05	230.03	265.8	287.47	311.02	316.37	358.72	359.3	368.59	385.9	381.85	365.74	390.65	398.77	400.83	409.55	412.72	421.68	443.65	442.87
14.228	5.7355	14.16	7.7889	0	0	0	0	5.5696	10.021	11.805	14.38	0	0	6.9781	6.1725	5.9372	10.431	2.7866	1.5531	0	4.678	25.031	4.6414	10.579	15.814	14.675	6.4893	14.971	16.194	4.066	23.703	37.973	31.541	26.211	37.798	18.817	20.592	21.889	38.652	37.832	25.424	40.505	19.016	26.072	14.609	32.031	20.848	7.7527	0
11.554	0	0	4.1942	0	2.1111	3.6971	0	4.3271	0.19685	5.645	3.0498	0	0	2.2352	4.7317	3.2641	0	303.53	241.55	24.608	407.42	207.3	391.77	400.78	472.43	518.37	549.5	638.54	666.69	743.29	756.69	855.78	809.27	907.59	1292.6	948.08	1125.3	1219.7	1280.8	1364.6	1463.2	1532.2	1537.4	1592.4	1644	1691.9	1690	1728.3	1748.5
0	0	0	0	0	10.9	8.0719	0	0	2.8151	0	0.51367	9.7407	0	8.793	10.956	7.1735	1.4255	21.431	7.7449	14.971	4.5759	0	19.932	25.685	53.148	30.152	44.916	38.16	0	211.92	253.52	70.279	0	40.551	63.838	51.219	59.085	57.767	53.161	54.577	48.506	51.308	57.26	55.962	36.232	0	0	0	0
17.517	0.037051	0	6.607	0	0	0	0	0	0	0	0	0	0	0	0	0	0	0	0	0	0	0	0	0	0	0	0	0	0	0	0	0	0	0	0	0	0	0	0	0	0	0	0	0	0	0	0	0	0
0	0	0	7.0704	1.7825	4.6247	0	0	2.1004	0	0	2.698	0	0	3.3266	6.2825	0	0	272.49	0	0	2.7925	0	0.49512	137.61	0	45.357	37.74	48.751	58.495	0	92.216	271.53	0	550.41	47.165	80.226	162.05	139.74	165.35	154.74	189.22	169.16	190.85	178.96	187.92	189.59	204.38	202.52	174.76
2.5409	2.7099	0	0	2.3934	0	5.5548	2.2695	0	0	0	0	0	0	4.634	2.4271	1.6443	0	256.49	0	0	0	0	0	32.722	0	0	0	0	10.616	0	0.34554	0	0	36.121	123.93	0	2.5425	15.113	14.47	16.27	23.619	20.797	43.656	50.363	41.826	25.313	43.792	56.664	55.234
0	0	0	2.3284	0	4.4046	9.4332	2.3513	0	1.4464	0	3.129	0	0	0	0	20.841	49.539	64.799	95.518	135.74	174.42	217.41	242.12	277.91	301.88	345.5	354.5	386.03	413.73	454.32	472.92	518.44	558.55	557.89	594.57	600.53	627.16	660.74	676.26	696.72	715.73	733.79	774.67	791.77	814.47	797.94	792.01	777.88	796.88
28.967	10.697	0	4.0579	0	0	0.9986	2.7412	3.8616	3.0829	1.6687	2.7805	0	0	0	0	0	0	0	0	0	0	10.528	15.515	20.118	28.294	54.992	62.576	80.734	125.87	159.75	192.88	229.54	240.5	269.59	300.44	341.62	367.85	406.77	400.56	457.15	477.76	447.34	507.51	493.75	501.62	517.77	516.04	528.72	516.43
14.074	3.7224	0	7.889	0	0	0	1.5912	0	2.0973	14.823	6.5233	11.408	0	0	0	0	0	0	0	0	0	0	0	0	0	0	0	0	0	1.0033	0	0	0	0	3.9139	11.492	15.737	26.716	32.167	50.356	31.905	37.849	9.6657	0	0	9.2457	31.234	24.707	32.222
21.097	6.7055	4.3789	0	0	0	0	0	0	0	0	0	0	0	0	0	0	0	0	0	0	0	0	0	0	0	7.1632	5.845	14.646	24.578	14.194	30.206	29.113	41.289	47.021	61.832	56.465	71.015	73.861	90.829	112.47	113.79	130.23	109.2	131.7	112.74	133.38	111.88	121.98	130.08
20.813	14.063	0.74634	0.18145	0	0	0	0	0	0	0	0	0	0	0	0	0	0	47.834	0	0	0	0	0	0	0	191.7	0	0	0.67457	0	151.18	134.21	0	0	0	0	0	0	0	0	0	0	0	0	0	0	0	0	0
17.458	6.3111	0	1.2267	0	0	0	0	0	0	0	0	0	0	0	0	0	0	7.322	0	0	0	0	0	0	0	156.72	0	0	0	0	126.78	109.38	0	0	0	1.7621	30.651	60.372	95.754	154.35	189.56	241.25	275.61	296.66	366	407.42	465.35	503.91	550.76
0	0	0	12.37	7.3306	19.604	14.012	10.31	25.288	24.272	26.669	26.816	38.838	40.942	55.544	71.326	88.728	105.35	118.92	136.28	139.85	152.65	157.31	163.02	168.76	133.38	132.07	138.41	135.84	37.892	22.589	30.966	46.283	48.606	67.844	54.823	68.746	63.021	80.524	85.85	92.419	76.838	92.432	102.36	121.98	125.4	123.91	136.16	144.9	149.56
0	3.9608	0	10.006	0	1.3472	0	0	0	0.51178	11.917	0	0	5.1565	6.7545	9.186	22.694	9.7285	12.748	7.6383	5.5963	2.6821	1.3383	0	0	0	0	0	0	0	4.5074	0	8.5159	32.723	49.297	69.036	104.99	129.68	143.08	171.42	181.83	217.29	210.34	232.96	273.27	297.78	291.99	314.82	346.9	337.54
10.425	21.137	0	1.0263	0	0	0	0	0	0	0	0	0	0	0	0	0	0	0	0	0	0	0	0	0	0	1.5318	8.7761	63.438	95.508	188.89	227.17	326.85	438.06	550.15	863.91	999.52	1117.8	1252.9	1380.3	1497.5	1563.3	1638.8	1707.7	1802.8	1814.3	1848	1899	1988.1	1964
0	1.1437	0	4.5741	0	1.3965	3.2051	9.8185	15.369	7.5416	15.547	4.8576	7.7171	5.0308	12.944	8.4457	10.867	18.854	19.368	27.662	33.915	45.142	52.33	68.134	69.118	92.034	103.78	124.38	136.91	145.73	159.27	193.28	187.2	200.19	208.28	226.21	230.12	232.51	246.28	245.01	254.73	266.51	275.63	291.66	277.31	280.98	285.75	298.56	303.01	316.26
10.511	4.6894	0	4.0888	0	0	0	0	0	0	0	0	0	0	0	0	0	5.7555	8.6427	21.902	43.489	56.355	98.491	7.8695	433.91	80.722	203.27	254.92	299.85	344.72	374.73	422.56	452.07	470.9	564.41	554.24	586.73	606.98	630.08	648.01	678.24	656.85	685.48	722.72	747.96	736.66	744.36	744.13	741.58	745.28
0.38426	0.19855	0	0.81239	0	1.2959	2.5414	8.0612	23.363	5.9776	21.11	29.118	36.606	13.925	33.246	35.741	41.3	46.737	47.674	47.721	53.962	56.397	53.46	63.346	72.413	74.742	67.586	65.979	84.859	85.316	90.49	102.28	104.35	105.65	98.504	97.034	109.68	101.96	120.52	109.65	107.49	108.64	105.55	107.85	116.65	108.78	108.4	110.25	114.24	117.9
10.603	4.1063	14.038	8.841	0	0	0	0	0	0	0	0	0	0	0	0	0	0	0	0	0	17.907	26.867	54.654	102.34	128.36	186.09	201.16	250.29	304.78	300.62	360.58	399.29	435.73	465.51	463.19	509.5	511.26	563.32	581.43	593.66	591.32	616.8	605.97	631.37	629.57	634.65	635.54	627.72	630.66
0	0	0	5.3418	4.8367	7.1223	0	15.072	9.9476	17.334	22.18	10.312	10.309	16.099	11.925	0.73659	3.9709	0.895	0	0	2.9734	0	0	0	0	10.101	13.019	15.66	12.164	18.575	20.905	26.411	21.081	43.331	45.938	49	41.476	57.738	55.518	50.03	55.941	70.42	82.014	83.582	77.349	64.598	82.605	81.489	79.519	107.35
8.3516	6.6334	0	0	1.8289	0	0	0	0	0	0	0	0	0	0	0	0	0	0	25.892	0	0	0	0	9.4526	9.4861	34.741	50.647	69.143	81.466	114.89	126.02	143.93	129.53	200.31	169.23	179.89	216.36	227.34	236.87	251.18	256.2	244.07	276.31	277	274.45	288.07	277.78	282.78	282.17
0	0	3.6297	0.93481	0	7.3588	22.069	14.65	6.5675	9.8417	20.901	46.095	96.089	142.18	220.89	308.84	458.9	615.84	796.94	1009.1	1264	1475	1746.4	2010.1	2351.8	2582.8	2825.1	3117.8	3370	3665.7	3933.1	4023.3	4305.9	4532.9	4744.6	4877.5	5076.9	5103.9	5112.6	5316.1	5301.6	5390.5	5478	5512.3	5609.2	5521.5	5397.4	5265.5	5269	5314.7
0	0	3.1896	0.44584	0.31145	3.8958	5.822	5.3887	0	0	0	0	4.2353	0	0	0	0	0	0	0	0	6.8249	10.076	0	3.2043	3.1623	8.6302	5.6621	6.937	9.805	1.0204	9.3342	30.997	25.575	37.532	56.669	52.433	58.82	83.95	95.084	105.43	106.26	114.09	123.93	129.36	156.58	147.37	146.32	136.78	175.18
10.455	0	2.663	3.6601	4.5011	0	0	0	0	0	0	0	0	0	0	0	0	0	0	10.197	2.4146	14.799	24.216	36.73	35.143	0	15.936	19.495	16.128	27.517	24.181	13.813	25.153	28.266	22.414	40.854	44.391	37.132	37.493	15.553	24.918	25.924	48.186	39.578	37.269	31.497	35.94	13.025	19.84	37.292
19.314	0	0	7.6875	0	0	0	0	0	0	0	0	0	0	0	0	0	0	0	0	0	0	0	0	0	0	0	0	0	0	0	0	0	0	0	0	0	0	0	0	2.7756	0	13.836	4.4168	19.876	0	24.037	5.1152	5.9014	0
43.816	21.285	0	0	0	0	0	0	0	0	0	0	0	0	0	0	0	0	0	0	0	0	0	0	0	0	0	0	0	3.4784	28.878	24.215	38.401	30.135	41.333	44.87	49.686	44.389	43.585	54.143	57.173	60.062	61.461	54.053	57.394	45.02	52.666	35.401	35.951	50.047
40.098	20.326	0	3.909	0	0	0	0	0	0	0	0	0	0	0	0	0	0	0	0	0	0	0	0	22.284	55.147	103.66	142.07	198.71	275.43	335.79	422.47	494.15	568.91	634.7	707.96	789.62	849.08	903.98	992.11	1083.5	1104.9	1084.1	1166	1131.7	1195.6	1209.2	1252.3	1231	1293.6
7.1729	7.5176	0	0.052962	2.5888	0	0	0	0	0	0	0	0	0	0	0	0	0	236.13	0	0	0	9.6151	0	69.582	0	0	0	0	0	0	0	123.2	0	351.25	0	0	12.539	5.9826	7.61	2.9492	14.064	2.5039	3.1613	0	0	0	2.0615	0	0
31.765	10.907	0	1.9323	0	0	0	0	1.6059	0	0	0	0	0	0	0	0	0	0	0	0	0	0	0	0	0	0	0	0	0	9.3847	0	7.5149	8.7606	22.494	31.097	46.202	53.565	61.347	80.268	103.08	109.59	108.74	124.98	110.62	114.97	114.33	118.55	120.32	118.03
2.5873	1.5716	0	0.86828	0	0	0	0	0	0	0	0	0	0	0	0	0	0	157.9	0	0	8.1121	8.7047	7.1805	24.455	6.7841	39.987	28.559	16.434	145.11	37.344	80.338	61.181	75.072	99.308	150.43	69.199	109.15	133.15	129.2	138.76	145.88	136.06	147.41	154.08	157.59	151.82	140.73	153.31	148.88
11.207	6.8507	3.2059	0	0	0	0	0	0	0	0	0.49934	7.9699	7.4776	11.655	33.496	21.598	39.761	47.64	55.324	46.139	51.223	53.566	70.377	83.07	83.1	78.544	78.074	81.064	95.895	104.26	109.74	111.23	116.94	126.7	128.76	159.89	156.28	175.97	176.25	171.73	196.1	217.02	224.63	243.86	251.7	271.25	286.16	304.93	294.95
0	0	0	15.143	0	3.6547	0	0	0	0	2.7251	0	0	0	0	0	0	0	0	0	0	0	0	0	4.681	2.3108	8.2306	11.098	12.629	35.178	44.963	47.729	58.866	76.191	71.951	106.89	112.8	118.74	108.54	110.98	114.38	117.14	121.59	125.53	133.89	139.33	133.98	144.97	138.52	153.37
0	0	5.8711	1.8679	0	0	7.2747	0	0.11267	2.1232	0	0	0	0	0	0	0	1.3713	3.4876	0	26.633	37.552	52.853	67.119	80.652	84.374	87.482	92.677	98.127	115.68	112.4	139.28	166.08	167.06	195.86	204.28	222.49	234.7	251.2	262.05	289.16	290.03	304.85	341.42	340.49	383.29	360.85	381.13	370.56	398.41
5.404	0	0	17.322	3.5654	0	0	0	0	0	0	0.10712	0	0	0	0	0	0	66.243	18.817	0	0	29.005	44.423	42.998	0	290.12	0	76.714	158.75	53.423	246.84	231.57	175.31	171.85	249.35	265.81	262.66	284.99	289.55	296.71	283.87	312.85	304.97	324.5	328.54	354.2	352.74	346.8	350.7
5.2347	0	0	0	0.84086	3.4429	8.122	4.9023	0	3.0135	0	0	0	0	2.7731	9.7706	0.16463	0	0	3.2383	0	0	0	0	0	0	0	0	0	0	0	0	0	0	0	0	0	0	2.9022	0	0	0	0	0	0	0	0.012939	0	0	0
0	0	0	7.2604	9.3399	0	0.30894	0.77704	0	0.87044	5.2287	10.583	9.2932	22.369	20.956	30.606	29.719	0	324.9	0	15.134	45.695	82.134	28.414	112.08	0	49.306	38.575	37.961	51.829	0	0	190.76	0	471.32	15.167	0.12807	56.01	55.128	52.714	58.901	64.675	55.432	55.386	54.66	48.955	50.317	53.517	53.747	30.22
0	0	0	0	5.7112	6.295	0	1.721	5.1925	4.3387	3.5381	4.232	2.1847	2.3897	4.0465	0.82553	0	0.028198	0	54.744	0	2.6831	0	0	0	0	0	0	0	3.6838	22.758	14.755	38.25	31.353	59.53	48.767	60.371	63.879	68.495	81.132	81.975	101.14	94.417	99.953	108.76	112.84	112.71	105.15	110.46	80.825
12.409	6.7389	0	3.9062	0	0	0	0	0	0	0	0	0	0	0	0	0	0	49.694	228.6	0	249.68	0	41.872	42.984	63.464	89.538	102.84	123.77	144.14	148.06	145.64	208	120.2	149.1	384.84	164.29	261.33	285.49	285.22	308.17	322.39	335.38	331.61	341.1	344.72	360.49	364.5	373.48	332.48
0	2.5767	0	0	0	4.6948	7.5285	15.431	8.6212	12.009	19.411	13.599	28.861	29.748	42.199	41.816	40.585	31.034	51.211	40.603	49.797	43.781	39.594	46.713	37.444	86.21	51.507	60.593	61.627	0	152.84	213.07	40.047	10.787	75.21	109.96	104.14	111.3	125.43	137.73	144.55	156.97	158.58	178.08	181.9	193.98	201.65	197.38	196.41	201.23
21.766	11.622	3.2314	0	0	0	0	0	0	0	0	0	0	0	0	0	0	0	0	0	0	0	0	0	0	0	0	0	0	0	0	0	0	0	0	0	0	0	0	0	0	0	0	0	0	0	0	0	0	0
0	0.052575	0	1.4201	2.8257	0	2.363	1.273	0	0	0	0	0.90331	4.9867	9.8673	0	12.026	0	26.105	31.214	31.373	27	0	185.3	195.08	0	67.726	71.038	96.775	101.22	74.119	96.235	73.739	227.13	212.07	125.2	181.52	232.14	258.4	291.76	265.98	304.58	343.43	353.07	372.3	391.53	397.6	408.69	421.43	403.58
0.87002	0	0	0.3562	2.8827	0	5.2243	4.6658	7.2983	1.0862	5.3706	7.5532	11.241	1.924	4.4576	10.77	22.574	15.658	13.736	13.792	11.497	18.261	21.154	34.103	31.493	29.833	41.153	56.065	51.915	78.188	76.917	98.76	110.46	127.1	144.27	177.99	194.65	191.65	230.4	238.07	257.15	247.41	283.29	273.76	309.62	313.67	304.65	317.11	327.1	329.81
22.894	3.4502	0.25532	1.2816	0	0	0	10.759	6.0631	14.939	20.834	13.051	39.425	62.305	109.51	163.3	216.38	299.56	393.86	447.21	495.26	563.05	628.98	702.38	760.58	717.92	829.35	870.75	916.76	961.99	967.6	956.7	980.75	1020.5	1000.1	1033.3	1049.6	968.52	1080.1	1097.1	1126.8	1154.3	1166.3	1116.1	1093.4	1081.1	1078.5	1100.1	1097.8	1090.3
11.498	0	0	0.81228	0	0	0	0	0	0	0	6.3917	7.6026	23.596	50.293	72.052	73.996	65.789	370.83	380.72	116.48	496.39	309.87	476.14	486.5	572.82	674.02	716.09	793.55	836.83	873.24	890	980.18	915.58	1006.7	1330.6	989.7	1126.7	1158.9	1159.6	1220.5	1185.6	1211.2	1241.8	1224.9	1234.6	1258.7	1284.1	1282.8	1211.5
0	0	5.6455	6.2527	0	0.49936	1.9977	11.995	0	0	9.6815	0.54134	13.621	9.6531	9.7405	9.6438	24.634	9.2522	14.977	2.9753	19.178	6.796	13.943	8.1306	0	8.3964	20.253	0	5.8085	9.2648	26.479	41.152	38.495	36.177	15.081	12.901	3.7276	0	0	0	23.177	18.791	0	0	0	0	0	0	0	0
6.645	0	0	7.225	2.5758	6.7918	0	0	0	0	0	0	0	0	0	0	2.8129	9.2684	8.8746	1.0843	13.901	28.14	23.129	25.924	17.508	20.97	36.342	35.586	44.421	50.355	57.987	37.171	48.217	54.395	55.027	64.555	63.076	60.945	59.08	66.056	65.605	75.624	79.975	76.867	91.422	81.095	81.923	75.195	74.637	75.297
7.2641	0	17.103	17.6	0	0	0	0	0	0	0	0	0	0	0	0	0	0	0	0	0	0	0	0	0	0	0	0	0	0	0	0	0	0	0	0	0	0	0	0	0	0	0	0	0	0	0	0	0	0
0	0	0.7956	12.715	0	5.3661	9.1738	0	0	0	0	0	2.4209	1.6848	2.3552	0.89693	11.798	17.858	19.035	20.056	32.187	55.063	62.741	74.867	119.32	150.02	185.06	230.39	297.67	359.17	458.84	521.92	622.73	686.44	792.58	892.21	964	1071.6	1121.9	1252.8	1144.5	1301.1	1368.2	1389.6	1392.6	1446.3	1484.2	1486.2	1511	1485.6
3.134	0	0	0	0	4.8314	7.4166	0	0.92362	5.567	4.86	6.4408	13.473	24.83	24.092	39.503	25.953	0	275.56	168.02	0	253.7	6.3607	101.3	103.64	98.49	110.04	114.53	115.82	132.13	137.89	134.48	239.23	101.07	153.87	561.46	127.74	229.31	244.7	260.08	260.92	268.77	260.36	282.3	290.87	286.93	284.87	290.58	297.01	251.52
0	0	0	0	0	5.2453	10.4	8.8762	5.1568	7.5488	5.3242	6.245	11.626	4.181	14.187	16.125	13.195	6.4111	29.373	13.056	19.891	12.04	9.8425	13.672	8.6498	38.964	21.209	23.379	19.122	0	225.34	167.95	120.03	0	16.01	30.096	24.368	21.423	31.72	19.263	20.625	16.537	22.392	31.753	29.695	37.223	35.522	38.179	34.904	30.05
8.5827	0	0	12.404	0	0.72867	0.35696	1.1064	0	11.124	17.529	16.801	19.233	20.354	21.154	30.096	45.277	68.528	84.051	71.225	112.32	137.12	153.19	169.1	198.57	230.68	270.9	307.46	330.89	365.89	412.07	392.2	411.04	460.87	473.36	517.36	524.83	553.9	560.01	576.94	611.91	520.37	542.72	523.11	499.34	553.46	549.19	573.46	585.24	547.34
13.882	7.5257	1.5156	0	0	0	0	0	0	0	0	0	0	0	0	0	0	0	50.15	0	0	22.791	50.381	62.644	87.936	19.234	401.65	84.99	174.91	268.77	219.5	411.11	399.2	288.28	320.43	400.35	412.87	430.19	428.2	459.11	472.63	465.03	497.81	484.15	490.16	510.61	521.76	532.01	535.99	558.53
40.636	19.412	0	0	0	0	0	0	0	0	0	0	0	0	0	0	0	0	0	0	0	0	0	0	0	0	0	0	0	0	0	0	0	0	0	0	0	0	0	0	0	0	0	0	0	0	0	0	0	0
33.531	14.001	0	0	0	0	0	0	0	0	0	0	0	0	0	0	0	0	0	0	0	0	0	0	0	0	0	0	0	0	9.0449	14.004	25.266	36.173	40.76	49.849	60.044	64.149	83.614	79.508	105.69	98.635	121.08	117.17	116.87	109.27	114.75	110	123.65	126.51
0	0	0	5.2068	8.2983	0.1781	3.6488	0	0.6923	6.5671	0	0	0	0	0	0	0	0	0	0	0	0	0	0.030097	0	0	0	6.4063	10.008	15.4	12.335	11.58	30.127	44.751	54.21	78.301	90.538	90.672	113.78	111.71	144.31	145.74	147.96	158.31	163.99	173.07	165.11	169.23	177.65	182.02
0.4946	0	0	0.74045	0	6.8531	2.1062	7.4009	2.3855	6.5328	6.0276	5.2351	15.086	12.81	10.52	9.3441	16.417	19.288	28.853	35.932	50.387	60.371	82.819	144.35	173.32	101.06	160.6	173.54	168.56	137.15	141.35	171.73	182.67	223.75	252.48	288.02	310.3	347.75	360.28	378.2	445.2	467.26	472.95	523.8	536.23	576.37	566.55	584.09	607.23	598.68
51.139	1.211	0	0	0.17676	0	0	0	0	0	0	0	0	0	0	0	0	0	0	0	0	4.215	3.53	9.5095	10.414	24.027	31.802	23.006	30.546	37.312	63.794	56.593	76.912	81.497	99.626	109.95	133.99	143.54	158.31	172.93	173.66	185.72	189.3	222.23	226.22	226.71	240.72	236.33	272.1	282.58
0	0	0	5.9504	0	6.3792	5.9153	0	0	0	0	0	0	0	0	0	0	0	0	0	0	0	0	0	0	0	11.04	36.693	58.726	88.337	114.82	139.09	160.87	201.95	222.07	262.04	305.61	338.19	369.33	377.96	399.7	403.82	420.37	416.97	451.42	451.94	472.59	444.76	474.4	480.47
4.2268	0	0	0	0.24389	0	4.7448	1.0712	1.3853	1.3141	4.4135	12.189	19.309	16.469	27.548	32.909	37.887	22.3	71.942	44.605	51.194	46.98	54.944	54.691	46.022	83.604	58.333	67.041	64.611	0	83.941	299.15	71.982	7.6014	50.196	79.554	67.272	73.136	84.023	81.331	80.108	79.321	87.406	90.663	95.996	95.074	98.601	98.3	98.731	91.6
0	0	0	13.268	15.479	7.2138	0.59506	7.1331	6.2572	9.4069	9.1671	12.367	17.691	20.498	34.609	38.014	66.329	84.729	95.445	198.97	170.85	222.81	247.6	304.19	328.65	363.75	391	433.26	471.3	525.02	598.52	597.55	670.92	711.1	798.29	795.23	825.81	541.88	572.43	600.6	615.19	639.82	654	649.51	679.44	675.86	695.05	697.27	701.84	692.89
7.4984	0	10.95	1.1945	0	9.566	1.1212	7.3978	8.2321	1.3133	6.6691	0	0	0	0	0	0	0	240.28	64.227	0	212.7	0	44.775	46.007	38.555	44.064	63.086	72.646	82.541	101.23	115.13	263.09	154.6	279.22	663.9	279.8	458.73	488.36	491.46	541.21	590.18	594.25	648.85	625.4	655.43	669.69	684.18	696.5	700.32
0	6.1087	3.034	5.5878	0	1.0132	0.18635	6.961	2.3706	0	0	11.244	11.521	13.078	6.6663	3.8164	14.822	14.893	17.998	27.738	42.616	37.163	52.908	54.214	101.14	122.3	182.56	227.22	265.01	287.29	329.01	332.14	374.19	422.76	463.05	521.76	491.72	538.87	548.23	562.02	648.89	650.25	631.3	630.66	602.9	646.49	628.82	686.59	674.91	715.98
0	0	9.547	0.079544	0	1.34	0	0	0	0	0	0	0	0	0	0	0	0	0	0	0	0	0	0	0	0	2.5061	17.557	45.462	59.324	82.8	100.08	132.22	152.99	173.41	214.64	203.75	220.13	247.1	272.44	276.98	264.39	284.04	297.08	303.11	320.6	302.91	328.76	322.54	333.23
7.2659	0	1.1661	7.3287	0.82419	0	0	2.3401	0	5.6164	0	3.193	0	0.46527	0.50532	0.43262	0	4.6006	4.8141	8.3291	5.054	1.4426	6.9618	6.8682	3.1847	0	0.66421	6.7327	2.8152	7.6243	7.0266	0	0	0	0	0	0	0	0	0	0	0	0	0	0	0	0	0	0	0
0	4.4761	2.473	0	0.32418	0	0	0	0	0	0	0	0	1.6901	0	1.6019	13.568	31.586	58.649	97.368	119.72	155.26	176.24	219.38	230.26	262.81	277.36	295	353.89	343.04	385.8	371.81	382.66	395.3	437.07	448.48	456.07	463.67	473.26	469.76	481.64	510.35	504.8	497.96	489.46	485.41	508.31	487.02	488.8	493.65
0	0	0	3.4339	8.0646	15.053	30.084	31.147	41.137	45.173	33.515	39.089	32.653	40.932	24.458	39.627	49.043	44.755	45.82	49.024	38.133	46.621	46.769	44.689	41.699	28.249	46.305	48.183	40.129	41.352	31.657	36.636	38.508	37.827	45.023	52.212	57.549	62.244	67.212	72.019	65.928	75.356	70.514	73.264	95.328	90.704	84.949	75.995	70.182	80.758
20.356	0	0	0.091808	6.1236	0	0	0	0	0	0	0	0	0	0	0	0	0	0	0	0	0	0	0	0	0	0	0	0	0	0	0	0	0	0	0	0	0	0	0	0	0	0	0	0	0	0	0	0	0
0	0	0	7.6702	0	0.50809	5.1072	6.501	4.152	0	0	0	8.6726	0	0	0	1.8335	0	0	0	0	0	0	0	0	0	0	0	0	0	0	0	0	0	0	0	0	0	0	0	0	0	0	0	0	0	0	0	0	0
0.99512	0	0	5.3081	1.1752	4.3485	0	1.1768	0.68824	0	0	0	0	0	0	0	0	0	0	0	0	0	0	0	0	0	0	0	1.8666	4.591	0	0	0	2.6673	0	4.6776	8.5097	7.0551	16.718	7.9104	24.107	17.043	15.388	15.748	16.418	23.473	21.477	22.679	11.45	23.247
37.894	13.781	0	4.1548	0	0	0	0	0	0	0	0	0	0	0	0	0	0	0	0	0	0	0	0	0	0	0	0	0	0	0	0	0	0	0	0	0	0	0	0	0	0	0	0	0	0	0	0	0	0
7.5902	5.4553	0	0	0.11549	0	0	0	0.52214	1.4819	0	0	0	0	0	0	0	0	0	42.217	0	16.841	0	0	1.9261	0	0.31782	12.248	21.171	30.35	37.524	52.021	82.407	52.44	144.58	118.37	127.77	175.41	174.23	201.63	214.45	223.61	222.54	258.46	262.34	265.84	278.77	280.91	282.83	294.82
0	0	7.0432	3.4016	7.2617	0	0	0	0	5.5084	0	0	0	0	0	0	0	0	0	0	3.2623	0	0	0	0	0	0	0	0	0	0	0	0	0	18.956	12.076	38.067	25.63	35.622	46.561	44.652	39.305	50.308	55.057	61.699	66.22	59.699	71.401	88.027	75.618
1.1882	4.4225	0	3.4219	2.2471	0	0	0	0	0	2.8859	0	0	0	0	0	0	12.485	0	70.85	0	41.872	39.538	82.378	146.54	206.26	301.73	398.35	485.11	573.89	665.16	793.22	893.45	938.48	1140.3	1166.6	1231.2	1336	1427	1418.3	1458.9	1539.6	1548.8	1556.6	1573.2	1596.5	1614.2	1603.4	1622.1	1633.9
3.501	0	0	10.958	3.5096	0	0	0	0	0	0	0	0	0	0	0	0	0	0	0	0	0	0	0	0	0	1.6696	4.1009	21.407	25.28	46.794	48.408	69.482	82.448	96.17	112.71	144.66	144.16	156.33	168.06	192.08	183.7	196.63	210.73	207.64	219.25	221.02	228.28	228.21	254.67
1.9691	1.7094	0	0	1.9588	0	3.2745	1.1361	0.77643	0	2.7986	0	7.7399	1.0921	4.1946	3.7288	2.8867	0	21.176	5.1535	3.3907	0	0	0	0	24.304	0	2.3858	3.9958	0	186.05	252.48	60.07	0	0	3.6298	0	0	3.5868	0	0	0	0	7.3064	12.442	13.283	11.37	1.4732	0	0
0	0	8.2396	0	4.2836	0	1.0971	0	0	0	0	0	0	0	0	0	2.282	3.3136	15.845	61.974	76.704	128.44	161.05	232.18	250.92	302.74	345.05	394.39	446.08	492.61	528.98	537.71	622.3	703.13	767.47	821.9	896.64	971.34	985.03	1076.7	1128.8	1207.2	1217.2	1273.1	1291	1294.5	1343.4	1357.3	1354.2	1383.4
12.105	8.627	0	0	0	0.059956	0	0	0	0	0	0	3.7732	8.9904	16.927	14.128	15.172	12.524	14.394	4.4948	18.73	15.245	8.5116	17.439	23.603	19.928	6.8723	13.005	10.086	7.1776	4.1395	3.0831	0	0	0	0	0	0	0	0	0	0	0	0	0	0	0	0	0	0
34.652	15.05	0	3.5688	0	0	0	0	6.641	26.464	48.601	79.851	120.4	176.46	228.12	274.52	341.4	389.28	438.61	477.25	525.4	573.09	591.05	627.02	644.11	678.82	737.8	724.68	760.41	783.15	792.99	821.1	844.73	768.65	846.82	858.33	894.7	870.59	898.1	869.19	884.41	874.35	866.84	857.77	857.53	836.62	850.5	821.58	813.7	803.71
0	0	1.9077	3.7103	0	0	12.972	0	1.0779	0	0	0	1.507	0.83918	3.8881	0	10.284	9.4824	9.2934	18.24	30.842	43.6	52.185	78.507	87.537	105.78	118.12	124.92	140.35	171.16	154.74	165.6	173.37	182.7	195.37	186.5	214.99	213.73	233.42	223.14	240.5	222.28	228.23	233.09	228.08	221.81	220.18	228.56	233.95	238.85
0	0	10.332	4.8742	0	0	0	0	0	0	0	0	0	0	0	0	0	0	0	0	0	0	0	0	0	0	0	1.9361	9.82	26.553	28.134	41.251	78.853	88.722	100.31	119.71	133.12	144.15	166.08	181.86	196.27	188.86	209.25	233.62	237.32	253.76	236.57	102.94	93.581	101.21
4.6987	14.484	0	5.296	0	0	0	0	0	4.8454	4.9727	6.5863	0.99516	0	0	0	0	0	0	0	0	0	0	0	0	0	177	0	0	7.4203	0	323	310.58	34.269	38.561	108.31	109.11	120.63	142.04	145.24	167.17	167.79	182.67	184.15	179.66	173.21	192.02	189.38	190.07	183.64
12.206	9.2355	1.9596	0	0	0	0	0	0	0	0	0	0	0	0	0	0	22.704	0	74.828	0	41.374	15.691	21.58	40.821	30.215	42.466	46.556	51.619	53.947	44.041	48.3	42.136	19.201	89.638	50.53	23.002	52.338	44.419	50.745	45.827	49.471	52.932	62.296	48.788	44.208	48.367	36.718	39.652	30.156
9.645	1.4047	0	0	3.9626	0	0	0	0	0	5.3129	3.6555	8.7157	0.54104	0	0	0	0	0	0	0	0	0	0	0	0	0	0	5.741	2.305	24.254	26.675	36.127	45.912	53.922	57.479	68.233	65.979	65.139	65.947	75.167	75.166	80.15	94.501	88.524	93.589	87.74	105.95	106.97	129.3
0	0	0	0	1.3217	4.4786	2.0752	7.0591	18.563	11.068	23.278	5.8999	18.372	11.133	22.31	19.041	19.725	26.039	28.345	27.439	29.1	28.899	24.213	26.51	26.145	24.218	18.18	18.351	15.612	17.142	22.076	18.928	27.591	23.046	20.446	17.333	21.013	13.085	21.041	18.128	21.955	24.191	29.312	22.93	28.09	24.244	19.71	29.467	35.655	33.856
40.419	16.01	0	4.2762	0	0	0	0	0	0	0	0	0	0	0	0	0	0	0	0	0	0	0	0	0	0	0	0	0	0	8.477	0	6.3055	11.437	21.682	26.392	32.289	28.728	51.949	59.384	66.267	73.354	75.641	92.376	83.087	69.759	85.992	64.67	81.473	72.178
11.679	0	0	0	0	0	3.2512	0	5.8894	6.4094	0	0	0	0	0	0	0	1.4	0	16.685	13.266	15.958	30.652	41.518	53.862	55.847	74.411	76.758	94.439	109.16	100.5	114.45	133.53	145.06	146	140.87	128.51	158.38	94.603	106.3	110.01	87.832	96.857	94.009	91.958	70.766	89.109	80.857	65.85	53.584
0	0.38375	0	3.7198	2.4906	2.0707	0	0.042934	16.894	5.7776	19.145	11.145	18.612	10.041	21.294	21.603	38.075	82.873	87.174	121.11	143.74	168.87	171.11	204.64	210.43	224.68	220.33	247.88	309.02	305.76	303.87	328.85	350.45	385.72	401.46	428.17	427.04	430.32	454.21	436.77	469.67	492.61	507.06	503.86	513.43	521.06	524.06	531.62	555.83	571.18
15.804	0	0.59924	0.48523	0	0	0	3.9563	6.6522	20.83	16.169	25.52	23.331	15.248	19.542	23.049	17.439	18.51	30.462	28.971	39.098	49.621	40.016	60.264	53.46	62.716	64.348	74.229	94.297	103.39	115.65	93.944	122.86	120.86	117	147.61	171.17	186.37	221.38	245.27	262.58	268.58	234.13	218.85	210.28	227.24	251.46	291.96	291.43	305.59
42.619	13.244	0	0	0	0	0	0	0	0	0	0	4.4242	0	5.8714	7.9623	6.4423	2.5617	0	0	0	0	0	0	0	0	0	0	0	0	5.4914	0	6.6865	24.917	25.176	0	0	16.967	26.171	24.204	36.88	26.811	19.44	47.084	49.366	54.091	46.566	38.309	114.68	103.75
0.59547	0	0	7.112	1.198	0	4.8081	0	0.91232	0	0	0	0	1.6036	8.1976	12.135	26.28	34.954	80.996	131.2	194.82	261.7	314.75	381.35	468.33	540.36	587.31	646.56	762.36	856.97	920.01	1001	1067.5	1081.5	1144.5	1184.2	1225.9	1256.4	1312.4	1388.1	1403.3	1410.5	1462.9	1456.6	1515.6	1486.8	1486.3	1484.2	1508.2	1532.2
6.9407	2.8809	0	0.73102	0	0	0	0	0	0	4.6092	0	0	0	0	0	0	0	206.33	0	0	0	0	9.0474	124.94	0	0	0	0	14.552	0	14.101	203.11	0	405.09	0	0	58.307	42.459	65.113	51.528	75.514	62.275	69.889	73.059	80.322	68.042	78.763	92.881	53.187
7.7831	0	0	5.158	3.5567	0	0	0	0.18732	0	3.2956	0	0	0	0	0	0	0	0	0	0	0	0	0	0	0	0	0	0	0	0	0	0	0	0	0	0.52578	0	3.1328	6.8512	7.0031	15.102	17.798	18.112	35.481	35.602	42.636	60.339	58.062	82.056
5.4218	2.8923	1.4172	0.28879	0	0	0	0	0	0	0	0	0	0	0	0	0	10.469	0	58.631	1.1167	33.053	40.007	58.03	69.167	97.445	137.66	192.7	251.85	310.65	396.48	424.02	521.91	567.97	682.24	730.73	773.99	833.27	909.47	941.22	997.73	1030	1057	1381.4	1413.8	1451.8	1438.1	1401.5	1103.6	1104.6
0	0	0	1.2325	13.263	17.169	36.282	30.892	31.682	47.528	55.372	51.615	67.913	62.407	53.793	61.367	72.945	63.735	182.19	186.03	229.58	290.83	366.63	456.26	503.13	453.01	788.07	570.92	683.56	762.81	700.54	970.97	971.25	829.91	878.67	1035	1034.8	1120.2	1150.2	1374.9	1212.6	1225.2	1238	1250.7	1285	1300.7	1368.6	1338.7	1346.5	1317.8
10.442	0	0.67162	5.4922	0	0	0	0.92856	0	0	0	0	0	0	0	0	0	0	0	0	0	0	0	0	254.17	0	0	0	0	0	0	0	0	0	10.454	0	0	0	0	0	0	0	0	0	0	0	0	0	0	0
6.2807	0	7.1269	8.7143	0	0	0	0	0	0	0	0	0	0	0	0	0	0	0	0	0	0	0	0	0	0	0	0.73827	12.673	19.439	12.458	32.333	73.889	76.257	126.83	134.69	194.33	219.96	209.81	207.58	254.53	246.5	279.53	296.93	334.95	335.18	340.25	313.84	351.39	362.59
21.59	5.7267	0	10.567	0	0	0	0	0	0	0	0	0	0	0	0	0	0	8.1013	5.3541	11.687	24.519	46.171	49.673	86.275	102.96	137.3	153.85	163.59	186.94	222.5	224.66	284.27	300.54	340.25	372.16	377.39	394.65	412.06	405.88	412.44	423.67	424.99	435.06	460.28	443.44	455.16	450.38	455.1	448.09
0	3.3111	2.428	10.104	0	0	0	0	0	0	0	0	0	0	0	0	0	0	0	0	0	0	0	0	0	0	0	0	0	0	0	0	0	0	0	0	0	0	0	0	0	0	0	0	0	0	0	0	0	0
5.4333	0	0	7.1294	0.14766	0	0	0	0	0	0	0	0	0	0	0	0	0	0	4.8257	0	0	0	0	13.808	14.018	45.583	89.163	129.9	181.75	213.51	277.49	335.97	395.72	453.23	500.6	570.7	589.77	658.69	697.15	763.88	812.3	872.19	880.77	916.79	906.15	966.41	939.9	940.73	979.34
2.3467	0	0	0	3.4149	0	2.874	4.9436	0	0.40243	0	5.8867	19.014	36.907	66.906	83.181	117.85	154.45	205.08	224.94	280.11	292.66	257.86	477.72	493.21	310.72	439.63	446.72	497.86	559.41	549.42	585.35	603.92	798.59	848.32	810.9	938.47	978.34	1055.3	1094.2	1139.8	1147.7	1195.8	1219.2	1246.7	1285.5	1302.8	1321.3	1364.3	1349.6
6.8849	0	0	1.8194	1.4105	4.5296	4.4346	1.95	2.6487	2.0405	2.6627	0	5.327	0	0.63227	1.3117	0	0	0	0	0	0	0	0	0	0	0	0	0	0	0	0	0	0	0	0	0	0	0	0	0	0	0	0	0	0	0	0	0	0
15.55	4.373	0	2.468	0	0	0	0	0.39336	13.606	8.536	18.443	16.557	19.786	26.758	33.486	36.09	52.971	50.108	49.958	50.766	74.766	81.808	78.722	74.159	61.576	84.306	88.529	99.648	99.595	111.32	91.663	102.58	101.7	111.18	125.01	121.61	119.04	133.94	129.43	150.89	148.64	167.8	155.89	152.38	141.37	165.7	158.34	158.72	142.16
7.5579	11.261	2.42	4.5027	0	0	0	0	0	0	0	0	0	0	0	0	0	0	0	20.07	0	0	0	0	0	0	0	0	0	0	0	0	0	0	0	0	0	0	0	0	0	0	0	0	0	0	0	0	0	0
9.2828	0.39563	0	2.5789	0	2.036	0	0	0	0	0	0	0	0	0	0	0	0	213.99	107.25	0	178.45	0	10.217	11.156	10.089	22.522	24.863	20.35	32.49	17.348	30.213	123.18	0	44.811	387.48	0	72.504	76.457	96.007	101.67	109.95	109.1	125.61	121.83	137.93	137	133.59	140.73	95.414
0	0	0	7.5825	3.4465	4.1686	10.523	6.8096	13.958	5.1428	13.306	7.9883	11.271	13.262	22.272	18.813	26.865	21.876	25.428	29.078	29.924	23.49	32.584	50.664	53.741	58.459	57.963	61.297	63.462	86.181	84.038	102.02	115.32	111.47	137.98	141.16	172.18	173.78	196.39	198.79	203.55	214.43	223.2	232.13	229.52	248	253.68	275.14	287.23	300.44
8.9293	7.3533	0	0.53972	0	3.0603	0	0	0	0	0	0	0	0	0	0	0	0	0	0	0	0.93122	8.1557	2.7568	11.541	10.704	43.91	47.903	78.401	97.08	107.52	105.72	135.22	153.16	147.82	180.24	193.2	205.73	217.71	217.34	233.12	232.15	235.87	260.07	259.02	257.25	253.96	244.41	245.06	257.26
1.3449	0	2.2711	9.2904	0	0	0	0	0	0	0	0	13.784	10.241	43.994	61.646	89.649	97.086	131.06	151.93	193.2	193.83	244.15	294.44	316.48	342.49	382.62	404.24	440.55	444.43	472.9	473.2	511.72	521.2	552.8	553.52	598.41	598.67	617.85	633.66	636.16	638.8	638.69	637.23	659.84	662.52	646.12	654.36	663.43	663.49
3.8867	0.92242	7.3558	0	0	0.26034	0	0	0	0	0	0	0	0	0	0	0	0	0	0	0	15.28	13.185	16.51	41.304	77.029	97.274	139.25	177.52	261.16	354.34	446.42	590.69	709.94	871.97	1029.9	1146.8	1315.6	1441	1585	1660.1	1704.1	1850.9	1920.1	1929.2	2094.8	2160.1	2188	2124.8	2127.8
1.0048	3.898	5.3343	7.4552	0	0	0	0	0	0	0	0	0	0	0	0	0	0	0	0	11.046	30.428	59.485	82.164	120.94	146.75	181.62	211.02	235.18	252	279.73	298.46	345.21	368.21	398.74	461.15	477.79	493.08	504.61	540.88	527.09	532.67	543.56	570.44	582.49	592.72	564.92	604.91	595.18	605.19
21.108	0	0	0	0	0	0	0	0	0	0	0	0	0	0	0	0	0	0	0	0	0	0	0	0	0	0	0	0	0	0	0	0	0	0	0	10.953	0	6.4882	22.821	34.672	49.213	55.198	67.308	95.181	98.169	101.84	118.1	108.27	119.77
3.2075	2.6071	2.5771	1.0765	5.543	0	0	0	0	0	0	0	0	0	0	0	0	3.9386	0	83.62	7.4649	86.773	95.306	144.22	187.89	215.99	269.63	304.16	336.27	394.7	405.82	460.74	478.47	484.28	619.75	541.6	521.68	588.75	560.13	578.8	554.33	570.97	560.49	587.97	564.18	578.1	606.51	562.98	578.59	588.72
43.299	13.474	8.1636	0	0	0	0	0	0	0	0	0	0	0	0	0	0	0	0	0	0	0	0	0	0	0	0	0	17.045	38.64	65.432	104.29	137.29	151.51	168.43	212.62	235.65	247.52	306.56	328.61	338.94	359.46	374.04	355.91	381.88	384.19	373.53	401.07	380.39	380.08
23.609	11.44	0	1.0513	0	0	0	2.4598	0.62049	0	4.7303	0	2.9582	0	0	0	0	4.1825	16.555	14.729	30.674	60.612	57.719	90.288	115.2	126.03	149.23	172.14	204.99	209.98	239.47	231.05	269.3	284.77	270.02	293.09	304.41	329.4	325.69	332.93	337.44	342.75	347.06	312.46	325.03	306.96	326.36	342.45	337.54	341.24
0	0	10.575	7.2576	1.2073	2.7727	15.098	14.31	3.3625	5.0618	3.7629	15.575	7.4367	1.3252	0	0.90794	4.1177	36.252	62.548	129.82	198.39	277.89	380.7	449.09	545.97	610.47	727.97	835.23	924.05	785.36	1050.2	1084.6	1162	1194.4	1249.5	1253.7	1257.1	1320	1341.6	1421.1	1433.2	1373.9	1423.4	1462.7	1461.2	1499.4	1471.4	1461.1	1463.9	1424.9
5.5626	5.3783	0	0	4.3905	0	0	0	0	0	0	0	0	0	0	0	0	0	209.85	0	0	28.419	0	39.627	175.4	0	16.756	27.464	20.718	51.422	0	48.36	255.1	0	183.28	0	69.122	134.47	149.4	167.09	185.12	196.13	220.46	230.88	243.27	254.3	264.98	281.1	305.18	276.68
0	0	0	4.0217	0	0	4.0509	9.4544	22.956	3.732	18.125	10.155	8.8482	7.2868	12.966	12.107	12.573	6.8072	9.6683	10.088	5.8511	13.298	13.058	15.327	16.027	19.938	8.1215	14.928	29.696	49.839	60.071	71.625	98.473	123.64	128.32	140.35	177.04	193.83	211.92	245.62	244.4	287	285.38	287.01	320.55	341.34	355.82	369.13	378.41	413.87
0	0	5.2325	12.003	5.2839	0	2.753	0	0	6.5486	6.9061	0	0.12605	0	0.70481	0.067722	6.4804	1.2488	9.6198	14.261	18.469	24.15	39.192	53.207	77.023	94.336	97.43	128.17	144.71	170.86	163.23	222.18	231.51	264.14	295.97	302.93	332.44	343.13	349.33	334.13	349.26	346.29	365.43	360.67	392.6	364.31	374.23	384.55	413.99	398.12
12.338	3.963	0	0	0.95272	0	0	0	0	0	0	0	0	0	0	0	0	0	165.73	0	0	0	7.5707	70.722	173.84	0	25.251	33.882	31.522	52.233	0	20.116	102.21	0	244.69	0	0	55.856	56.072	55.963	51.765	75.081	52.768	63.751	50.163	55.327	36.359	56.124	40.346	30.209
0.8262	5.7861	0	0	0	0	4.2659	5.0806	0.26164	0.61996	3.3814	0	5.2607	1.1468	4.5217	3.8355	8.9524	0	24.397	8.3672	5.7387	0.48526	0	0	0	18.985	0	1.261	0	0	186.17	223.07	78.906	0	0	0.95594	0	0	0	0	0	0	0	0	0	0.92446	0	0	0	0
20.513	10.386	0	4.1534	0	0	0	0	0	0	0	0	0	0	0	5.4514	3.0283	23.154	41.97	18.841	32.988	45.217	24.974	12.659	21.984	16.096	23.351	18.268	50.164	36.707	43.985	19.669	34.03	25.73	16.042	30.972	32.063	29.33	25.625	25.206	26.742	25.924	35.362	38.789	46.832	36.823	45.142	30.928	33.45	33.693
12.554	1.0326	3.6711	4.2396	0	0	0	0	0	0	0	0	0	0	0	0	0	0	0	0	0	0	0	0	248.69	0	106.49	196.07	305.4	365.3	466.68	531.57	635.57	720.14	812.86	878.2	958.87	976.53	1104.4	1160.7	1204	1240	1271.7	1325.3	1336.6	1407.8	1399.7	1395.6	1407.5	1445.6
8.728	1.4013	0.75116	0	0	0	0	0.055052	0	0	0	0	0	0	2.1983	0.50986	0.53589	3.7539	0	60.398	8.2145	56.812	82.054	139.45	178.72	248.79	309.15	384.32	438.25	504.22	611.46	629.06	731.55	794.34	912.48	958.82	1024.3	1084.9	1172.4	1226.6	1298.7	1349.9	1426.3	1431.9	1484.2	1528.8	1501.5	1508.8	1511.1	1538
18.974	0	0	7.6638	0.38884	0	0	0	0	0	0	0	0	0	0	0	0	7.1766	33.209	57.245	94.493	123.31	161.27	189	208.77	246.25	281.51	307.82	363.27	371.91	412.16	424.79	445.68	489.63	497.98	554.11	575.72	595.91	625.28	658.55	687.8	701.53	745.38	744.67	764.31	801.71	810.83	819.74	838.82	870.59
17.47	5.0633	0	6.2459	0	0	0	0	0	0	0	0	0	0	0	0	0	0	1.497	7.576	16.602	19.853	34.851	0	214.92	0	87.477	115.36	168.84	201.58	272.38	278	326.73	363.89	420.28	446.48	488.31	518.66	557.72	594.87	605.51	642.69	680.61	718.2	719.72	736.29	748.78	759.62	776.97	813.11
0	0.013677	5.7496	8.427	0	0	0	0	0	0	0	0	0	0	0	0	0	0	0	0	0	0	0	0	0	0	0	0	0	0	0	0	0	0	0	1.9007	4.326	5.6123	15.233	15.043	19.397	6.0435	36.103	62.57	57.238	68.969	49.541	69.443	60.083	76.621
19.096	6.0974	0	4.9039	0	0	0	0	0	0	0	0	0	0	0	9.6256	4.7096	10.218	19.079	16.427	23.82	38.127	46.41	36.798	48.586	60.035	104.92	141.31	192.88	242.29	308.3	347.42	428.09	513.67	621.69	755.01	848.27	914.57	976.05	1044.4	1077.4	1149.7	1194.5	1203.3	1204.2	1226.5	1231	1252.4	1251.4	1258.4
3.056	0	2.3174	2.1685	0	2.3011	4.029	1.6925	3.7782	0	0	0.32214	2.257	0.61993	0	0	0	0	0	0	0	0	0	0	0	0	0	0	0	0	0	0	0	0	0	0	0	0	0	0	0	0	0	0	0	0	0	0	0	0
20.109	9.6116	0	0.59104	0	0.47319	0	0	0	1.1904	0	0	1.9858	6.7308	2.7249	0.64606	2.0296	14.837	7.5122	0	0	14.945	10.688	4.5644	5.7091	0	15.794	9.9575	23.558	21.158	29.251	17.872	39.774	80.53	125.38	196.63	250	318.84	389.61	449.83	552.45	592.25	713.78	792.22	856.05	939.19	1003.9	1069.7	1117.6	1145.3
0	0.21738	3.2272	0	2.5099	0	2.0763	3.0399	0	3.9038	0	2.6231	14.359	11.039	4.0559	1.6626	6.7416	1.2185	6.6243	12.929	10.397	22.967	15.575	28.182	30.122	35.707	39.441	48.863	65.542	71.587	92.465	75.235	97.031	102.53	128.33	125.84	139.11	170.69	186.28	179.05	211.98	219.87	229.16	240.33	243.16	248.91	253.11	253.61	277.42	306.23
18.937	8.2645	0	3.7131	0	0	0	0	0	0	0	0	0	0	0	13.554	17.884	41.994	56.331	57.685	79.261	123.33	137.78	137.19	151.19	148.14	166.78	181.78	193.13	203.6	212.41	202.09	228.13	225.56	244.5	253.43	272.41	289.54	307.7	312.62	345.01	334.31	366.91	369.57	386.72	384.63	402.12	402.2	379.76	381.59
3.2981	0	0.75004	0	1.7012	0	1.7961	0	0.87261	0	0.59253	0	0.93993	0	0	0	0	0.30479	0	0	0	0	1.8077	0.17224	0	3.5743	0	1.61	4.2551	13.423	11.806	10.039	29.832	18.779	27.435	24.591	38.042	12.661	39.668	19.798	39.282	41.444	55.312	36.596	20.887	21.504	25.406	28.718	35.139	38.075
30.385	13.945	8.2073	2.1144	0	0	0	0	0	0	0	0	0	0	0	0	0	0	0	0	0	0	0	0	0	0	0	0	0	0	0.0021185	0	8.3399	19.311	25.798	43.93	59.473	72.97	89.427	105.92	116.58	130.74	136.9	157.47	160.57	156.13	172.71	176.58	178.55	190.71
23.674	3.2312	0	0	0	0	6.9617	13.616	0	0	2.8938	0	0	0	0	0	0	0	0	0	0	0	0	0	0	0	0	0	0	0	13.662	6.6465	42.211	87.049	139.85	236.21	324.23	425.4	529.2	644.3	759.92	842.89	874.14	1028.2	1052.1	1108.8	1189.4	1208	1231	1243
49.876	21.424	5.9058	2.8198	0	0	0	0	0	0	0	0	0	0	0	0	0	0	0	0	0	0	0	0	0	0	0	0	0	8.7262	51.74	66.237	105.54	155.95	231.66	299.89	360.29	442.73	550.05	607.51	707	761.86	812.5	896.31	937.87	1001.5	1037.3	1080.2	1118.9	1182.7
13.853	5.8296	0	0	0	0	0	0	0	0	0	0	0	0	0	0	0	0	24.826	0	0	0	0	0	0	0	194.28	0	0	1.6718	0	125.27	107.58	0	0	26.592	9.6395	10.411	11.165	22.522	40.987	40.294	44.058	34.749	31.124	37.01	44.273	56.102	52.513	48.309
26.64	4.3803	0	0.13146	0	0	0	3.2969	0	5.4856	2.4386	0	0	0	0.41782	0	0	0	0	0	0	0	0	0	0	0	0	0	0	0	0	0	0	0	0	0	0	0	0	0	0	0	0	0	0	0	0	0	0	0
2.6798	6.6395	0	0	5.0932	0	0	0	0	0	0	0	0	0	0	0	0	0	232.17	0	0	0	54.311	0	55.794	0	0	0	0	0	0	0	79.952	0	85.53	0	0	0	0	0	0	0	0	0	0	0	0	0	0	0
30.075	11.442	2.8587	0	0	0	0	0	0	0	0	0	0	0	0	11.658	30.314	50.948	83.165	105.36	146.71	184.74	195.22	294.4	230.3	287.63	335.7	296.07	304.64	308.96	343.96	353.94	362.88	359.16	389.25	400.27	430.72	426.02	437.82	415.8	465.18	469.44	469.96	436.56	463.03	473.86	478.76	479.88	490.22	504.95
7.0168	6.4024	0	0	0	0	0	2.3943	0	0	0	0	0	0	0	0	0	0	0	0	0	0	0	106.47	114.44	0	0	0	0	0	0	0	0	141.3	12.643	0	0	0	0	0	0	0	0	0	0	0	0	0	0	0
0	0	3.0294	2.1653	0	13.434	11.39	29.492	33.198	36.242	23.215	38.219	47.748	59.58	86.889	113.47	104.54	60.244	239.2	371.34	26.028	421.24	137.8	251.21	256.86	273.81	281.96	305.78	309.95	328.24	340.4	338.23	405.21	307.23	305.15	637.28	254.94	405.41	418.81	421.78	402.83	444.54	426.13	441.89	461	439.97	452.84	456.38	462.81	409.9
9.512	2.5449	3.3505	0	0.57042	0	0	0	0	0	0	0	0	0	0	0	0	5.4412	0	33.869	0	2.7651	0	0	5.7687	0	3.2726	7.1332	16.63	17.737	0	3.467	4.4181	0	46.509	0	0	12.29	0	3.1017	7.7224	0.67581	0	1.5362	0.51854	0	0	0	0	0
30.424	8.4966	0	1.8933	0	0	0	0	0	0	0	0	0	0	0	0	0	0	0	0	0	0	6.0818	0	236.49	0	0	0	0	3.2241	5.0239	18.922	19.731	14.361	91.315	56.442	107.8	106.73	134.5	146.84	158.44	169.86	188.23	197.51	209.62	226.72	214.78	239.7	224.98	247.14
0	0	0	0	7.6283	15.898	22.32	27.584	43.103	49.331	78.816	84.958	105	131.8	150.93	173.2	185.69	193.49	198.14	209.82	221.16	211.1	226.65	237.23	240.73	237.61	246.62	251.18	239.2	253.73	229.19	253.07	246.34	244.12	244.75	245.45	262.24	266.74	283.56	275.2	276.35	249.75	238.6	246.65	243.59	254.38	239.67	254.51	286.28	284.85
9.6413	0	0	4.2662	0	0	0	1.4095	0	0	0	0	1.183	0	0	0	0	0	0	0	0	0	0	0	2.0841	7.0569	12.602	10.997	10.341	19.583	16.756	16.752	28.816	27.013	45.594	33.781	43.934	32.655	49.068	41.847	49.155	38.763	48.209	38.312	48.33	52.633	54.375	52.75	68.448	66.307
12.173	7.1283	0	6.8555	0	0	0	0	0	0	0	0	0	0	0	0	0	0	33.524	0	0	0	0	0	11.734	0	337.94	0	78.484	172.47	129.26	310.04	296.09	241.74	269.78	350.4	384.55	393.36	405.78	444.62	476.58	479.8	502.04	506.81	508.65	525.77	547.54	538.81	568.52	607.3
32.473	13.363	0	8.7483	0	0	0	0	0	0	20.59	35.773	41.996	77.715	106.53	129.31	157.21	175.47	211.6	216.53	244.56	243.23	257.14	273.19	294.55	303.17	325.47	333.04	336.13	338.58	373.47	342.11	383.28	373.41	384.71	386.5	382.45	395.13	408.54	406.62	417.9	414.08	402.81	400.13	412.45	406.83	410.35	404.94	402.23	405.97
35.795	18.844	0	5.9009	0	0	0	0	0	0	0	0	0	1.8085	11.042	11.334	21.807	19.668	21.486	33.922	27.771	44.637	44.978	42.496	52.631	58.087	55.271	58.717	51.197	63.95	76.435	57.437	79.332	74.765	73.976	76.112	73.133	66.322	64.746	68.667	68.756	66.491	67.675	71.909	56.744	60.379	61.003	35.439	47.35	45.426
9.753	5.6811	0	0	0	0	0	0	0	0	0	0	0	9.5557	16.676	27.539	43.084	76.851	71.233	159.49	74.742	151.2	136.45	139.67	177.37	160.21	183.14	185.85	203.23	223.61	218.41	238.65	236.28	206.86	348.95	267.64	256.06	279.21	284.87	300.88	290.59	293.29	292.85	301.23	303.77	312.43	318.22	308.46	302.98	295.53
36.432	3.6598	0	0	0	0	0	0	0	0	0	0	0	0	0	0	0	0	0	0	0	0	0	0	0	0	0	0	0	0	0	0	0	0	0	0	0	0	0	0	0	0	0	0	0	0	0	0	0	0
14.19	0	0	4.3519	0	4.0233	0.067752	0	0	0	0	0	0	0	0	0	0	0	0	0	0	0	0	0	0	0	0	0	0	0	0	0	0	0	0	0	10.783	16.843	6.093	19.681	13.223	7.1693	17.069	21.677	26.049	31.818	25.993	13.358	27.961	35.082
0.64645	0	0	12.988	4.9714	0	0	0	0	0.57984	0	0	0	2.2076	5.3469	0.22402	1.5028	3.9708	1.2427	8.4692	0	0	11.627	14.262	7.9611	8.309	17.165	16.103	9.652	19.333	6.818	1.2495	2.8984	1.4177	0	6.147	11.583	6.3169	9.2478	1.3745	9.8876	0	2.5122	2.6199	17.081	16.719	16.456	10.466	11.671	19.222
4.5244	7.2797	0	0.80157	8.0015	0	0	0	0	0	0	0	0	0	8.007	33.761	62.159	0	318.81	115.72	253.42	295.14	290.67	423.87	600.17	384.64	528.47	572.6	615.2	658.27	620.6	682.65	802.29	577.86	814.44	597.66	720.53	802.21	807.23	792.97	823.67	823.94	800.1	803.98	808.46	830.47	809	827.32	820.43	801.61
5.3265	0	0	5.9311	1.8274	2.6771	0	0	0	0	0	1.6784	0	0	0	0	0	0	286.2	0	54.92	110.35	142.77	183.28	272.12	209.32	387.58	418.34	431.84	391.97	344.09	420.42	590.1	236.66	881.16	440.51	490.57	564.49	541.91	555.36	556.02	564.37	564.63	563.1	570.32	561.9	571.1	565.2	570.46	547.63
21.416	2.7605	0	4.2759	0	0	0	0	0	0	1.0497	13.428	10.545	43.899	65.663	90.922	115.36	171.16	215.42	220.96	272.96	319.61	349.22	354.81	406.06	403.25	440.58	460.63	508.82	505.82	496.14	505.9	529.37	536.62	536.3	565.99	557.12	572.93	567.34	564.65	567.52	610.3	577.47	582.35	599.08	598.75	568.75	549.69	542.18	579.21
0	0	0.42495	7.3085	11.384	8.9045	0	0	0	0	0	0	7.2534	0	2.4796	6.1312	1.7551	8.4616	2.3523	7.911	9.5285	0	0	0	0	0	0	0	0	0.47586	0	0	10.801	22.886	34.638	37.663	66.903	66.17	83.756	82.946	105.93	91.665	102.17	123.88	137.37	136.27	143.54	148.98	152.7	126.24
0	0	3.8448	11.436	0.4533	0	0	0	0	0	0	0.73962	1.1226	0	0	0	1.1889	0	0	0	0	0	0	0	0	2.0104	0	0	0	4.0858	0	0	0	0	0	0	0	0	0	0	0	0	0	0	0	0	0	0	0	0
0	0.7882	0	0.30519	2.5388	0	10.711	1.267	0	0	2.0527	5.1325	0	0	15.824	2.5861	13.994	0	26.147	10.315	20.189	24.506	0	149.9	159.21	104.78	266.29	308.87	331.58	459.94	502.22	619.3	619.24	849.54	761.02	781.69	894.55	942.26	975.79	1029.1	1087.6	1121.6	1176.5	1179.1	1192.3	1228.5	1231.9	1250.3	1226.7	1240.3
0	1.9494	1.8857	8.954	0	0.53937	0	0	0	0	0	0	12.276	0	0	0	0	0.7546	2.6664	0	3.5644	12.149	1.9843	0	2.472	0	0	0	0	0	0	0	0	0	0	0	0	0	0	0	0	0	0	0	0	0	0	0	0	0
22.129	0	0	3.6889	0	0	0	0	0	0	0	0	0	0	0	0	0	0	0	0	0	0	0	0	0	0	0	0	0	0	17.694	4.5892	23.141	31.361	44.586	61.352	81.893	99.771	107.68	124.14	124.79	117.18	136.79	140.28	167.91	176.7	163.2	160.46	172.86	189.86
18.39	6.8902	0	4.5227	0	0	0	0.1487	0	11.06	1.3782	0	10.119	0	0	0	0	0	0	0	0	5.5519	0	7.7867	9.0841	2.2622	11.537	2.5292	31.562	25.465	47.81	27.424	50.334	58.7	70.123	90.5	102.16	127.7	143.24	166.99	186.33	177.67	208.65	176.44	146.31	178.55	185.88	196.18	232.94	237.54
16.256	5.0712	1.0167	0	0	0	0	0	0	0	2.4743	4.7521	3.7149	0	0	0	0	0	0	0	0	0	0	0.75085	15.681	24.318	41.889	69.729	89.686	104.26	147.44	182.94	221.4	277.94	282.52	350.76	386.07	430.69	451.82	476.88	534.66	547.78	570.52	577.32	586.88	577.74	581.49	589.3	619.24	601.26
1.5719	6.4716	0	0	0.38093	0	6.0009	0	0	0	0	0	0	0	0	0	0	0	138.39	4.8833	0	0	0	0	14.765	0	0	0	0	26.681	0	0	0	0	12.159	33.536	0	0	0	0	0	0	0	0	0	0	0	0	0	0
4.1968	0	0	4.928	4.5646	4.5407	2.7371	0	0	0	0	0	0	0	0	0	0	0	0	0	0	0	0	0	0	0	0	0	0	0	0	0	0	0	0	0	5.3223	14.168	16.529	36.185	47.224	33.665	52.418	48.759	80.922	82.279	75.858	67.326	79.7	87.415
0.51172	2.212	2.8987	0	6.3925	0	0	0	0	0	0	0	0	4.8082	0	0	0	2.862	0	12.837	0.51406	9.6428	0	14.189	27.827	49.546	71.551	100.61	149.09	198.99	279.14	310.78	382.45	454.84	578.63	646.9	748.42	906.93	1001.7	1165.5	1285.8	1394.6	1471.9	1552.3	1655.2	1670.5	1755.2	1833.7	1895	1915.3
28.156	4.4789	3.2873	0.54498	0	0	0	0	0	0	0	0	0	0	0	0	0	0	0	0	0	0	0	0	0	0	0	0	0	0	0	0	0	0	0	0	0	1.6565	1.0014	5.8189	20.297	22.294	30.709	16.562	31.413	19.435	35.656	15.863	16.991	18.467
11.357	9.8701	0	0.96371	0	0	0	0	0	0	0.017345	4.6631	0.88476	0	0	0	0	0	73.428	19.049	0	0	0	0	0	0	182.76	0	0	4.4901	0	48.651	29.915	0	0	0	0	0	0	0	0	0	0	0	0	0	0	0	0	0
0	5.9472	0	6.2933	5.8291	0	0	0	0	0	0	0	0	0	0	0	0	0	131.29	0	0	0	0	57.325	94.558	0	0	0	0	0	0	0	19.509	0	207.86	0	0	47.778	44.484	51.407	54.815	58.683	60.116	73.958	59.77	79.217	66.812	77.921	78.681	52.697
32.846	11.792	0	0.44212	0	0	0	0	0	0	0	0	0	0	10.543	15.501	17.681	12.344	33.907	38.563	66.491	59.395	76.919	90.38	100.63	131.46	152.95	149.5	164.21	192.68	226.94	242.71	239.86	255.57	271.12	273.86	278.98	299.01	307.81	310.19	317.8	316.9	326.9	335.46	327.73	337.65	326.35	322.48	319.95	316.53
21.382	0	0	1.0402	0	0	0	0	0	0	0	0	0	0	0	0	0	0	0	0	3.372	1.3042	11.908	0	314.52	0	4.9885	9.4137	42.467	47.256	79.596	86.791	106.51	121.65	209.65	162.39	219.41	240.95	263.87	293.45	305.09	319.13	316.74	342.84	359.23	368.09	389.06	381.87	391.09	403.69
0	0	3.7344	3.3581	0	1.3371	0.71748	0	0	0	0	0	0	0	0	0	0	0	0	0	39.025	78.174	106.92	145.89	200.41	255.98	316.95	384.66	455.52	611.07	697.26	795.18	999.04	1103.2	1273.3	1435.5	1576.4	1699.1	1764.2	1865.5	2103.1	2143.9	2185.2	2300.2	2267.4	2391.8	2491.9	2503.9	2518.5	2590.5
26.338	10.381	0	5.9316	0	0	0	0	0	0	0	0	0	0	0	0	0	0	0	0	0	0	0	0	190.61	0	0	0	0	0	0	0	0	0	38.935	0	1.4492	0	0	0	0	0	0	0	0	9.4627	7.1606	68.796	119.05	26.103
4.5367	3.4406	0.51822	0	0.77459	0	1.3647	0	0	0	0	0	0	0	1.4022	0	0	0	11.474	0	0	0	0	40.447	46.644	0	23.135	14.383	55.545	90.912	116.57	204.78	229.5	422.47	358.56	328.97	424.11	473.3	530.24	564.47	571.74	587.6	628.74	678.98	688.68	690.15	691.35	701.13	684.67	693.3
0	7.7176	0	18.151	1.9624	0	0	0	0	0	0	0	0	0	0	0	0	0	0	0	0	0	0	0	0	2.2786	38.048	82.457	148.58	211.48	281.66	366.48	492.52	573.69	632.03	719.1	768.94	882.74	955.5	1042.6	1100.7	1148.8	1196.2	1273.3	1293.8	1355.6	1327.9	1392.4	1336.9	1309.4
25.446	1.4506	2.6237	5.4761	0	0	0	0	0	0	0	0	0	0	0	0	0	0	0	0	0	0	0	0	166.5	0	0	7.4273	33.711	72.833	124.11	163.33	213.83	231.06	359.57	334.56	418.25	467.26	495.64	546.79	574.01	584.31	611.52	654.75	636.98	686.92	673.73	714.74	707.62	708.46
23.956	15.86	0	8.8924	0	0	0	0	0	0.091797	0	0	0	0	5.9917	0	0	0	0	0	0	0	0	0	0	0	0	0	0	0	0	0	0	12.82	45.253	69.768	121.24	145.35	166.96	199.32	250.74	278.94	290.52	301.75	355.4	343.87	355.95	375.03	401.69	398.39
0	0	0.19313	18.889	0	1.6518	2.6476	0	1.2008	16.389	2.4225	0	0	0	0	0	0	0	0	0	0	0	0	0	0	0	0	0	0	7.9253	9.5419	3.8394	2.5258	19.156	15.914	23.362	41.675	33.345	36.508	41.852	52.146	45.807	50.973	58.782	60.11	67.61	79.975	64.571	71.187	77.63
16.507	0	1.7503	1.3376	0	0.61112	0	0	0	0	0	0	0	0	0	0	0	0	0	0	0	0	0	0	0	0	0	0	0	0	0	0	0	0	0	0	0	0	0	0	0	0	0	0	0	0	0	0	0	0
13.726	8.1429	0.32607	0	0	0	0	0	0	0	0	0	0	1.8014	3.4426	4.4685	16.04	0	113.42	66.471	47.501	69.063	83.863	91.375	102.51	25.47	332.06	40.488	106.98	186.08	66.872	191.56	174.64	97.498	96.157	140.14	122.15	138.67	127.56	132.23	146.8	143.98	135.28	119.37	120.81	116.67	121	128.67	125.27	110.82
0	11.328	0	0	6.225	0	3.2025	3.8774	4.9829	0	0	0	0.98315	3.4314	7.6019	9.6167	7.408	0	12.844	4.3811	15.418	3.9912	6.9756	19.906	15.984	92.155	51.368	69.713	88.372	0	206.9	259.39	99.991	63.987	164.1	228	247.74	271.73	338.64	391.5	399.24	446.24	470.27	549.04	581.8	642.03	641.23	665.88	704.78	725.06
0	0	0	0	3.0646	0.68371	0.68058	2.5085	5.03	0	0	0	0	0	4.837	0	0	0	8.8639	0	0	0	0	74.384	81.701	0	3.4309	0	0	0	0	48.019	16.813	163.6	0	0	0	0	5.5408	3.6988	0	0	0	0	0	0	0	0	0	0
1.7299	1.1	0.24655	3.1393	0.91157	6.8996	0	0	0	0	0	0	0	0	0	0	0	0	0	0	0	0	0	0	0	0	0	2.7028	18.896	17.503	7.3436	23.43	21.676	31.018	38.719	57.988	48.043	53.332	40.126	56.972	70.379	72.517	82.98	78.251	88.14	84.205	87.575	86.997	73.964	76.854
0	2.2074	0	0	0	0	11.049	12.345	15.608	14.939	14.213	15.747	14.678	9.4869	18.262	8.6631	8.0015	0	34.208	4.7467	6.0136	0	0	49.608	56.051	0	0.84058	0	0	2.2302	0	41.745	79.901	315.05	53.318	0	5.2294	20.374	27.997	36.122	26.191	36.642	20.588	30.719	30.13	31.949	28.053	27.154	28.765	12.878
29.484	19.76	0	0	0	0	0	0	0	0.20216	0.49748	1.2918	0	0	1.4658	12.626	19.842	39.764	49.916	67.309	82.474	97.941	112.82	123.73	137.48	169.1	160.1	164.48	170.39	234.35	253.27	253.92	255.53	269.31	304.86	339.25	347.97	341.7	372.42	410.6	419.75	479.02	472.29	481.82	483.67	523.91	519.51	546.79	558.32	566.61
0	3.3519	0	14.298	0	3.3563	0	0	0	0	2.4384	0	0	0	0	0	0	0	0	0	0	0	0	0	0	0	0	0	0	0	0	0	0	0	0	0	0	0	0	0	0	0	0	0	0	0	0	0	0	0
1.8897	11.978	2.1015	0	0	0	5.5731	0	0	0	0	0	0	0	0	0	0	0	0	0	0	0	0	0	0	0	0	0	0	0	0	0	0	0	0	0	0	0	0	0	0	0	0	0	0	0	0.36569	0	5.4255	12.272
16.374	4.7828	0	5.9854	0	0	0	0	0	0	0	0	0	0	0	0	0	0	0	0	0	0	0	1.3107	6.8152	0	9.6213	4.3295	6.3962	8.9578	8.5552	17.916	15.95	22.524	12.701	12.483	0.96968	1.5908	9.7823	9.4144	4.4987	11.21	9.1867	0	6.2018	0	6.0376	0	0	0
0	0	3.5618	21.112	20.665	28.794	23.546	12.568	24.025	16.964	23.112	11.5	10.886	19.421	11.243	4.7277	23.467	0	0	0	0	0	0	0	0	0	0	0	0	0	0	0	0	0	0	0	0	0	0	0	0	0	0	0	0	0	0	0	0	0
15.234	0	1.2955	0	0.51939	0	0	0	0	0	0	0	0	0	0	0	0	0	0	18.46	0	2.9128	0	0	0	0	0	0	0	0	0	0	0	0	11.664	0	0	0	0	0	0	0	0	0	0	0	0	0	0	0
0	0	1.9092	0	6.7982	0	9.9205	10.745	1.2621	18.37	8.8909	9.2512	13.403	13.391	25.231	14.735	19.601	11.161	33.881	15.249	30.125	15.684	0	166.17	175.94	0	19.962	11.567	33.65	31.011	10.39	26.26	0	167.98	110.21	0	45.988	61.37	77.317	70.142	72.069	72.618	68.836	82.99	86.669	84.797	81.634	84.995	89.853	84.847
6.1921	0.7591	0	3.6445	0	3.6545	0	0	0	0.91588	9.6892	2.3482	0	0.5903	12.538	17.422	38.145	50.594	55.828	64.352	70.019	77.443	90.503	91.562	96.504	121.34	118.11	127.28	126.49	152.34	160.01	149.62	163.1	175.36	203.15	201.82	213.19	211.59	205.45	208.97	217.88	225.32	223.02	245.95	262.83	244.42	253.92	252.84	256.66	252.59
0	0.26725	0	11.805	4.8481	0.10502	2.8204	8.9592	0	0	0	0	0	0	0	0	0	0	199.38	52.624	81.642	252.18	333.93	439.82	533.13	608.62	769.77	903.51	990.11	1181.8	1220.8	1417.1	1547.6	1705.9	1751	1970.1	1995.8	2035.7	2091.2	2162.6	2168.1	2278.4	2271	2304.4	2313.2	2367.6	2355.9	2372.2	2362.4	2437.1
4.4206	4.7078	2.927	0	0	0	2.8538	4.2805	0	1.7188	0	0	6.5523	0	0	0	0	0	9.2345	0	0	0	0	0	0	22.575	0	5.3963	5.7755	0	125.13	233.9	36.752	0	0	9.5758	2.9909	7.637	13.637	11.044	0	0.42891	0	8.4633	7.1011	7.2911	9.9701	16.58	16.736	6.1507
17.487	0	0	3.6835	0	2.7223	9.9603	10.028	11.064	3.0814	5.1269	5.4264	10.76	3.9135	23.079	16.77	7.1725	13.375	18.652	35.23	36.377	43.315	52.646	64.55	74.185	92.274	113.93	143.83	188.8	229.89	283.66	336.35	387.98	452.87	498.52	227.79	259.36	286.01	298.24	334.75	365.47	350.28	384.68	377.55	417.65	426.22	408.05	415.43	441.76	440.69
0	2.8756	0	1.9872	3.4968	3.0152	0	0	0	0.65187	0	0.37941	0	0.8498	0	0	0	0	0	50.917	0	17.655	0	0	2.3691	0	0	0	0	4.815	4.1114	9.9447	28.685	10.739	119.58	59.017	54.761	93.22	83.746	98.349	108.73	124.77	136.39	128.96	141.4	136	144.2	144.61	151.88	148.32
28.783	5.7437	0	6.5373	0	0	0	0	0	0	0	0	0	0	0	0	0	4.1971	18.376	52.435	80.741	104.52	141.13	25.598	395.33	147.72	272.18	295.58	313.02	347.87	393.47	423.79	439.28	442.85	504.06	498.8	544.89	543.84	582.6	612.73	633.95	642.94	694.3	725.77	718.43	715.41	743.97	737.74	769.32	777.99
15.821	0	0	2.1087	0	1.2896	1.7283	0	0	0	0	0	0	0	0	3.829	0	0	177.68	155.35	0	198.12	0	108.56	111.85	182.23	228.69	281.52	320.88	370.22	396.79	422.3	544.13	462.28	585.88	883.67	609.41	715.55	775.9	793.66	826.59	817.71	790.69	900.57	911.18	931.64	972.7	1036.1	1058.1	1043.5
12.837	3.0319	1.4234	0	0	0	0	0	0	0	0	0	0	0	10.568	22.742	32.461	50.268	62.929	100.48	119.85	128.67	155.21	176.71	197.29	220.97	232.19	254.8	264.87	295.86	300.52	315.37	315.93	351.66	367.34	399.59	402.34	418.44	427.38	451.52	474.29	481.66	507.43	496.42	511.38	509.05	506.48	537.66	549.17	544.79
0	0	0	1.8181	20.249	0	0	77.168	65.002	69.167	57.483	72.669	57.985	64.559	70.893	56.67	69.077	98.194	65.799	74.568	23.63	112.28	80.607	92.558	141.09	108.03	135	134.9	161.92	181.9	199.4	208.15	236.21	207.81	294.96	270.31	264.26	314.97	307.5	332.03	339.47	343.69	344.23	362.75	354.74	336.35	357.51	356.37	362.43	363.27
45.994	13.13	0	0	0	0	0	0	0	0	0	0	0	0	0	0	0	0	0	0	0	0	0	0	0	0	0	0	0	0	0	0	0	0	0	0	0	0	0	0	0	0	0	0	0	0	12.005	0	0	0
1.4039	0	1.7914	4.8728	0	0	7.7511	6.3678	7.5423	0	0	1.1254	3.1098	0	3.0691	0	1.9966	0	0	0	0	0	0.35036	7.9595	4.8685	1.9569	0	0	0	2.6385	0	0	8.9717	11.679	18.811	33.156	55.07	67.486	105.48	109	133.7	154.95	167.39	132.83	209.2	130.95	233.09	167.16	273.05	276.24
16.02	4.9102	0	5.8873	0	0	0	7.9998	7.0237	13.243	18.434	20.293	35.177	46.244	62.657	68.704	72.495	72.344	95.337	116.55	140.51	155.75	151.15	152.18	168.75	188.31	178.99	202.32	228.48	246.03	269.68	266.48	309.2	336.76	344.16	403.31	428.91	464.12	499.33	516.14	516.08	523.23	530.69	523.73	509.91	534.89	557.86	594.41	570.01	564.32
4.5262	0.049058	0	0	0	0	4.9249	3.3313	4.6464	4.0471	0	0	0	0	0.75075	0	0	0	6.4998	0	0	0	0	68.683	75.606	0	0	0	0	0	0	21.209	9.4859	178.72	114.57	44.521	156.47	238.78	293.85	347.91	382.88	433.34	485.54	528.62	574.93	608.51	654.48	692.25	689.6	701.51
42.864	18.981	0.32788	3.9476	0	0	0	0	0	0	0	0	0	0	0	0	0	0	0	0	0	0	0	0	0	0	0	0	0	0	0	0	0	0	0	0	0	0	0	0	0	0	0	0	0	0	0	0	0	0
0	0	0	0	2.152	5.1588	6.3806	14.7	22.489	69.518	117.55	191.67	284.02	346.82	437.21	540.35	621.85	682.75	713.23	857.43	862.88	970.93	1002	1038.8	1081.1	1136.4	1172.9	1191.6	1245.2	1257.5	1287.9	1278.6	1365.5	1380	1387.8	1419.4	1429.7	1460.6	1495.3	1518.7	1511.3	1519.5	1555	1540.7	1555.4	1538.8	1556.5	1557.7	1544.7	1525.6
4.1331	9.0318	3.7939	0	0	0	2.6354	4.4711	0	7.4578	13.734	8.8677	19.602	21.839	21.269	24.943	17.339	16.725	19.522	20.986	12.56	12.888	10.882	9.1185	15.907	6.4701	11.097	6.8701	10.409	8.6491	3.4468	12.331	16.568	0	3.123	1.6331	12.825	13.997	24.188	12.89	0	9.1343	16.703	12.516	26.329	27.781	45.025	22.923	22.707	29.514
18.068	0	0.74607	12.362	0	0	0	0	0	0	0	0	0	0	0	0	0	0	0	0	0	0	0	0	0	0	0	0.4548	0.27655	5.2681	12.652	0	0	2.9999	3.0272	22.846	33.416	32.338	52.282	56.79	63.359	56.594	59.224	42.368	34.308	41.989	52.024	77.683	71.079	100.78
10.136	9.3236	0	0	0	0	0	0	0	0	0	0	0	0	0	0	0	8.8713	0	47.378	0	4.7886	0	0	8.3679	0	0	0	9.8781	17.699	16.804	27.734	41.571	10.106	131.07	71.375	53.522	76.12	79.951	85.658	94.679	111.7	99.524	120.29	111.46	117.93	124.41	108.57	114.22	116.21
10.463	2.9395	0	1.5693	0	0	0	0	0	0	0	0	8.7148	0	6.1566	6.129	0	0	11.639	9.0342	21.552	40.198	77.804	119.75	156.17	221.09	228.6	268.01	311.22	205.85	501.19	596.39	521.08	344.27	470.49	498.84	502.59	528.93	560.68	556.15	558.2	563.45	561.96	613.92	593.23	601.46	596.7	619.53	599.13	589.75
17.529	5.2731	0	4.3223	0	0	0	9.9204	1.9888	1.1964	16.632	15.774	20.17	19.224	19.15	19.445	21.709	15.985	47.193	55.422	57.272	73.001	82.947	89.291	102.71	118.68	132.01	145.51	178.3	192.61	217.7	218.48	251.85	258.52	268.37	301.82	291.61	333.61	342.65	347.29	351.65	354.81	353.93	343.21	339.86	339.11	359.92	384.01	408.79	402.6
11.751	15.256	0	7.9546	0	0	0	0	0	0	0	0	0	0	0	0	0	0	0	0	0	0	0	0	0	0	0	0	0	15.173	72.274	123.14	227.48	341.95	468.57	598.46	701.67	823.86	915.74	1024.7	1113	1185.8	1198.2	1130.1	1344.6	1448.6	1472.8	1433.8	1581.8	1619.7
0	4.7117	1.1934	0	1.4162	0	0	0	0	0	0	0	0	2.108	0	0	0	0	0	0	0	0	0	0	0	0	0	0	2.3862	8.1581	38.262	44.396	83.008	111.38	148.3	171.51	197.87	246.45	283.7	323.6	349.25	405.44	422.46	441.74	470.96	504.73	533.35	547.39	566	574.95
6.4667	5.7302	1.1965	3.0718	1.9751	0	0	0	0	0	0	5.8328	0	0	1.5318	0	1.4622	0	63.03	13.385	4.1802	22.414	33.538	27.16	41.343	0	281.93	0	24.251	88.332	0	267.64	253.19	58.643	45.263	108.33	93.938	94.275	89.926	101.41	121.83	118.74	123.3	110.22	104.36	124.15	128.91	131.69	132.67	121.38
0	0	5.5724	7.2256	1.9672	0	0	0	0.3821	7.3144	0	0	0	0	0	0	2.6186	6.533	7.1338	15.688	20.866	10.972	18.725	20.248	16.851	23.687	16.576	17.351	28.773	25.726	8.7117	18.504	30.866	24.139	38.706	22.992	31.214	24.938	32.488	28.233	25.591	12.344	22.179	30.169	37.958	31.581	29.088	42.642	42.608	62.719
0	0	6.1478	0.88267	0	0	5.2298	0	0	0	0	0	0	0	0	0	0	0	0	0	0	0	0	7.3059	5.5006	2.4369	0	0	0	6.1766	0	0	0	0	0	0	0	0	1.6959	0	0	0	0	0	0	0	0	0.37844	5.1156	1.7196
0	0	0	0	2.8456	0	12.117	5.1631	9.2536	0	1.2726	0	2.1191	9.4084	12.589	10.153	24.633	0	202.27	15.064	0	54.355	72.208	80.467	103.87	57.862	106.62	88.464	73.989	211.85	113.68	178.48	161.89	154.99	196.49	236.94	125.36	178.76	182.34	174.88	193.51	188.9	188.73	181.71	183.98	232.95	184.46	185.36	181.18	204.48
42.675	16.309	0	3.6989	0	0	0	0	0	0	0	0	0	0	0	0	0	0	0	0	0	0	0	0	0	0	0	0	0	0	0	0	0	0	0	0	6.183	0	16.222	12.557	27.303	33.214	35.442	60.838	75.757	61.166	79.613	70.956	91.063	102.05
16.161	7.1872	0.48672	0	0	0	0	0	0	0	0	0	0	0	0	0	0	0	0	21.194	0	5.1028	0	0	0	0	0	0	0	0	0	0	0	0	31.561	0	0	3.328	0	0	0	1.3319	3.3394	8.6815	0.402	6.7731	7.8929	1.8227	7.8932	5.7469
0	0	0	4.8124	0	15.704	31.459	32.707	39.881	42.329	47.285	49.931	58.847	58.992	72.793	67.327	53.373	38.283	326.52	154.72	0	282.1	0	79.543	81.9	72.286	77.281	91.475	92.078	99.73	89.384	97.988	183.55	35.037	149.31	361.05	50.064	128.31	114.95	118.59	89.857	76.488	79.363	74.178	71.875	53.1	67.161	70.939	78.266	19.494
0.91431	0	3.7744	6.8231	6.162	0	0	0	0	0	0	0	0	0	0	0	0	5.8495	15.965	26.397	40.212	46.942	69.56	86.645	106.18	142.17	155.95	186.98	209.3	240.18	238.85	262.87	299.43	319.95	337.11	346.77	365.33	352.84	376.53	371.54	392.86	364.52	372.83	375.55	391.54	400	401.4	400.68	397.84	410.15
0	0	3.5568	1.7169	5.5186	0	0	2.9401	0	0	0	0	0	0	0	0	0	2.5939	0	72.478	30.335	92.898	137.34	160.93	209.61	248.5	276.87	308.78	379.68	431.84	488.69	509.75	566.5	609.58	691.95	724.88	775.98	795.65	851.26	938.55	1017	1045.6	1019.2	1041.8	1084	1085.6	1113.5	1072.8	1101	1049.3
0	0	0	1.8537	0	6.6649	10.054	8.3525	10.695	9.3558	12.925	7.1405	13.556	15.881	13.696	23.943	33.172	37.899	31.224	24.689	28.64	32.501	35.834	41.126	43.388	36.736	33.597	31.295	40.507	52.731	27.147	27.108	37.536	25.511	27.153	28.457	33.729	20.132	25.035	17.677	24.146	11.37	22.309	16.346	20.465	20.046	16.485	18.048	30.452	26.622
12.609	0	7.0691	11.621	0	0	0	0	0	0	0	0	0	0	0	0	0	0	0	0	0	0	0	0	0	0	0	0	0	0	0	0	0	0	0	0	0	0	0	17.171	29.556	44.837	58.784	58.512	79.503	82.24	106.26	110.87	107.64	113.51
10.974	0.74484	0.45378	2.7463	0	0	0	0	0	1.4088	4.4962	7.5735	5.0866	1.7864	2.4976	0	0	0	76.336	16.676	0	0	1.8092	4.1072	12.043	0	207.8	0	0	48.516	0	125.87	108.31	0	0	55.4	49.385	40.235	48.164	52.637	68.964	61.205	67.857	55.535	48.067	50.995	59.523	70.005	57.911	37.052
7.1704	10.394	0	0	0	0	3.8247	0	0	0	0	0	1.2745	0	3.8861	0	0	0	9.633	0	1.4588	0	0	124.53	132.75	0	1.2912	0	0	16.429	13.363	59.226	65.392	259.45	247.71	193.92	291.35	359.36	460.05	528.59	579.01	631.72	683.7	746.62	779.21	827.09	821.26	869.17	905.03	908.41
12.802	0	0	3.9572	0	0	0	0	0	0	0	0	0	0	0	0	0	0	302.71	106.43	0	252.28	0	50.802	51.991	71.056	123.7	95.605	113.09	124.74	120.65	120.14	240.79	99.782	222.06	503.67	96.869	214.16	228.68	228.56	243.89	233.18	241.26	247.2	242.21	259.42	263.08	268.56	277.91	218.14
17.056	0	0	3.9359	0	0	0	0	0	0	0	0	0	0	0	0	0	0	0	0	0	0	0	0	0	0	0	0	0	0	0	0	0	0	0	0	31.304	84.031	120.13	169.46	204.66	237.94	283.83	326.17	387.72	435.26	460	467.39	515.68	505.52
0.75429	8.0407	0	13.951	0	11.11	0	0	0	0	0	0	0	4.1187	1.7188	9.3339	21.165	8.9001	18.786	18.844	24.078	24.009	23.761	16.124	35.095	36.345	37.112	31.303	27.848	52.599	62.525	54.496	62.877	82.998	98.956	109.8	128.65	127.06	133.12	146.85	150.78	167.09	142.99	170.66	175.36	171.79	182	184.13	190.68	196.09
0	1.7331	0	2.6718	0.90521	0	4.2208	0.79423	12.154	12.184	19.52	8.4405	19.429	11.204	15.333	12.313	9.6768	16.104	14.333	18.548	21.266	20.467	8.2065	18.579	13.498	21.698	11.159	7.8765	14.554	18.068	21.564	22.222	28.857	30.388	34.827	30.3	29.84	28.691	33.468	30.699	30.711	32.941	36.78	39.573	32.806	31.231	25.975	26.299	40.424	45.087
1.76	5.7849	0	0	5.6859	2.8968	0	0	0	3.7915	0	5.0185	2.4664	0	0	0	0	0.21666	0	30.764	0	20.703	2.69	0	5.923	0	8.0372	16.481	23.55	32.311	38.059	49.641	52.681	22.497	105.07	69.133	46.285	69.279	62.87	68.459	73.387	86.698	73.15	85.211	80.409	85.549	91.827	67.396	81.763	80.322
1.5334	0	0	0.97276	0	7.6037	0.31371	4.3124	11.779	12.912	15.271	1.738	0	0	0.34478	0	0	0	211.03	150.42	0	160.76	0	0	0	0	2.9605	3.0713	12.304	1.3277	0	0	51.62	0	41.581	342.4	0	120.69	156.22	205.16	228.89	249.26	281.08	299.23	312.18	323.31	353.51	339.49	363.65	341.84
38.099	12.985	0	4.6842	0	0	0	0	0	0	0	0	0	0	0	0	0	0	0	0	0	0	0	0	0	0	0	0	0	0	0	0	0	0	0	0	0	0	0	0	0	0	0	0	0	0	1.6598	3.5314	17.066	28.397
0	0	0	0	17.742	15.435	4.9425	20.28	7.6963	14.839	19.054	16.993	13.6	22.746	13.653	14.41	0.33039	16.323	0	79.869	0	20.386	0	0	0.45688	0	0	0	0	0	0	0	0	0	0	0	0	0	0	0	0	0	0	0	0	0	0	0	0	0
0.95244	0	3.6046	10.706	0	0.41057	1.2246	0	0	13.132	9.5089	0	0	0	0	0	0	0	0	0	3.6579	0	0	0	0	0	0	0	0	0	0	0	0	131.63	175.98	175.77	201.15	203.65	224.89	262.59	262.95	240.98	261.87	282.65	267.74	262.93	279.04	257.27	247.55	252.65
0	0	1.3624	6.997	3.5363	0	0	1.1965	0	0	0	0	0	0	0	0	0	0	0	45.729	0	4.0496	3.5741	20.473	23.054	16.35	6.8892	17.206	26.961	34.787	49.507	47.106	74.339	65.168	92.964	89.158	91.235	86.756	111.53	126.24	130.06	148.14	157.19	156.08	157.07	163.39	175.44	170.93	163.94	156.83
16.875	0.90488	1.7671	6.0395	0	0	0	0	0	0	0	0	0	0	0	0	0	0	0	0	0	0	0	0	0	0	0	0	0	0	0	0	0	0	0	0	0	0	0	0	0	0	0	0	0	0	0	0	0	0
3.023	2.1105	0.40173	0	3.8993	0	0	4.4092	0	2.5297	0	0	0	0	0	0	5.7792	0.45082	0	38.94	0	13.82	33.001	59.018	89.62	136.57	194.22	232.67	293.66	360.45	441.51	477.26	574.13	617.1	687.46	730.68	769.8	836.53	862.55	909.72	954.46	1050.8	1059.3	1074.2	1123.1	1142.2	1157.3	1138.4	1178.1	1141.3
0	0	8.5935	1.036	2.8838	4.6619	0	0	0	0	0	0	0	0	0	0	0	0	0	0	0	0	0	0	0	0	0	3.5178	6.6522	28.933	19.612	22.102	43.438	53.515	83.145	112.41	149.52	168.45	208.75	226.6	279.21	298.54	335.43	375.23	400.7	431.14	475.03	488.44	485.14	528.54
2.9293	5.6936	0	0	0	0.6607	2.7851	0	0	4.1841	1.7532	4.4149	12.556	20.904	41.925	46.838	58.268	53.777	92.534	72.6	87.48	86.494	39.983	190.98	200.41	35.941	154.71	135.37	144.15	166.04	140.11	208.37	139.7	312.86	172.5	118.33	157.42	176.13	191.46	186.75	181.16	169.95	199.85	166.59	177.5	167.57	165.15	158.59	164.89	163.79
11.389	0	1.3913	5.3256	16.423	0	0	0	0	0	0	0	0	0	0	0	0	0	0	0	0	0	0	0	0	0	0	0	0	0	0	16.833	49.325	96.666	162.89	122.73	142.42	173.55	209.01	244.05	271.14	289.4	312.7	314.52	341.88	451.66	521.4	355.39	361.24	366.1
9.9394	4.1055	3.1998	1.969	0	0	0	0	0.63047	0	0	0	0	9.2019	15.823	9.7124	17.566	0	116.39	63.432	31.616	47.162	54.344	44.92	53.393	0	262.99	0	25.105	104.88	0	79.621	61.05	6.2911	4.1511	46.082	46.076	30.167	37.66	31.297	43.227	29.969	36.862	27.172	23.681	16.696	23.601	22.596	22.132	16.818
0	0	2.2049	10.898	5.5058	1.1927	0	0	0	9.1672	5.4455	0	0	0	0	0	0	0	0	0.85001	0.33422	0	7.5289	28.707	39.628	47.744	61.546	93.362	115.16	172.87	196.63	240.16	338.13	377.44	451.68	487.52	563.33	583.37	638.92	677.61	698.06	717.49	749.07	747.08	805.33	817.88	829.74	853.67	855.1	854.57
6.5414	0	0	0.704	0	0	4.26	0	0	0	0	0	0	0	0	1.8783	0	0	0	0	0	0	0	0	0	0	0	0	3.9931	15.923	23.475	37.024	25.731	41.924	43.303	51.89	60.951	70.683	63.415	76.33	81.196	70.758	89.293	82.898	104.93	97.685	101.93	88.028	112.61	124.94
0.060571	0	5.3352	11.195	6.4657	0	0	0	0	0	4.0894	2.754	14.513	15.228	28.057	40.666	46.698	66.944	69.114	77.762	107.61	110.62	128.77	154.76	173.19	203.41	196.46	215.08	236.72	254.52	250.53	251.41	274.91	276.75	298.81	285.64	292.45	313.13	296.97	288.18	294.12	273.73	276.46	284.16	295.12	270.92	278.67	273.38	288.77	295.95
6.1404	5.5192	2.1092	3.6568	0	0	0	0	0	0	2.2296	0	0	0	0	0	0	0	20.624	0	0	0	0	0	2.0123	0	164.28	0	0	11.973	0	230.33	214.94	28.612	0	55.669	39.721	34.881	42.291	42.201	56.328	62.636	56.277	55.069	45.994	47.186	49.464	319.96	53.749	46.508
6.7739	6.2711	5.8723	0	0	0	0	0	0	0	0	0	0	0	0	0	0	0	120.7	0	0	0	0	0	0	0	0	0	0	73.666	0	0	0	0	0	26.949	0	0	0	0	0	0	0	0	0	0	0	0	0	0
13.05	0	0	2.7478	0	0	0	7.7416	14.371	36.639	48.301	54.092	85.548	106.53	132.55	142.74	157.43	185.11	216.43	254.06	276.16	306.15	294.57	307.68	290.29	314.53	325.53	343.14	342.2	345.89	361.82	351.4	365.04	375.25	363.2	365.11	363.47	366.08	359.53	346.75	360.78	343.77	344.73	332.63	301.74	297.2	301.95	332.79	328.81	316.71
8.3055	0	0	7.7727	0	0	0	0	2.0397	10.947	14.956	26.336	46.622	40.128	45.492	61.81	59.89	63.12	77.298	116.4	126.15	156.72	196.66	250.56	258.6	288.45	321.59	354.74	389.07	430.95	480.66	432.72	525.68	538.61	510.46	613.25	597.25	656.81	640.08	696.28	706.25	708.17	708.31	722.06	746.84	769.84	739.69	709.27	731.92	727.52
22.297	0	0	6.9357	0	0	0	0	0	0	0	0	0	9.891	22.899	39.649	58.336	85.731	115.79	141.6	151.7	187.8	214.79	232.62	223.21	242.1	260.39	294.98	297.34	315.92	313.71	350.16	372.23	362.29	359.42	383.74	376.44	402.29	387.7	393.23	390.45	390.37	392.15	382.6	414.22	394.96	403.4	397.86	387.74	391.28
17.062	5.741	0	2.799	0	0.43356	0	0	0	0.33244	1.7678	6.1102	0	0.57785	2.7802	0	0	4.1934	4.511	0	0	3.6271	10.178	8.4161	0	0	4.9821	0	12.015	18.204	24.822	10.779	28.795	46.203	53.949	69.983	87.042	100.41	105.9	126.07	250.19	267.35	273.37	289.42	302.84	285.83	315.2	311.28	331.34	332.32
16.893	11.926	1.6202	0	0	0	0	0	0	0	0	0	0	0	0	0	0	0	0	48.323	0	0.90759	0	0	0	0	0	0	0	0	0	0	0	0	102.31	51.083	41.223	86.639	100.19	132.8	152.63	181.15	181.08	204.46	224.93	228.97	256.81	257.14	263.5	278.83
11.711	8.588	0	0	0	0	0	0	0	0	0	0	0	0	3.0386	0	0	0	241.55	0	0	0	0	0	26.288	0	0	0	0	19.4	0	41.719	47.862	73.141	147.74	273.92	169.7	215.46	265.49	307.73	338.6	385.58	367.55	427.4	450.78	497.62	482.56	476.48	507.77	518.25
2.0609	0	0	3.2238	5.7117	2.3244	2.0457	0	5.6108	16.146	2.2985	3.1741	9.2939	9.8467	0	3.8116	1.0503	0	0	0	0	0	0	0	0	0	8.5401	0	4.4164	11.062	12.396	19.903	39.409	38.618	47.239	86.854	94.372	104.83	121.08	126.48	148.96	152.92	173.78	204.2	221.19	208.53	232.45	229.03	220.86	224.55
2.7597	10.133	1.4818	0	0	0	0	0	0	0	0	0	0	0.92647	2.3038	0	3.3423	0	37.457	15.098	24.299	25.421	0	66.766	73.614	0	52.888	41.663	51.736	57.721	44.22	140.42	153.97	388.95	113.71	30.213	77.052	97.582	111.97	115.85	104.56	114.4	103.96	115.22	111.94	110.83	113.25	114	114.85	97.437
0.37041	0	0	7.0187	1.4457	3.4453	2.3669	0	0	0	0	0	0.27155	0	0.18318	4.5407	7.6653	17.344	19.185	24.74	34.01	21.357	34.143	44.427	55.889	57.148	60.452	82.189	95.825	116.2	118.77	155.37	197.4	238.89	294.49	319.66	366.68	394.6	445.9	475.83	510.59	535.47	562.8	587.04	631.94	614.18	701.2	694.66	713.81	732.86
22.264	4.3552	0	1.0266	0	0	0	3.1577	0	12.864	8.1599	0	7.6339	0	0	0	0	0	0	0	0	4.8873	0	1.2691	9.9536	9.5031	12.335	18.81	24.646	38.863	41.649	19.999	34.733	35.557	38.568	43.395	43.501	52.301	57.206	62.648	61.327	62.274	85.499	64.327	18.76	0	7.7056	54.353	33.211	60.681
23.462	5.656	3.1063	0	0	0	0	0	0	0	0	0	0	0	0	0	0	0	0	0	0	0	0	0	0	0	0	50.09	63.788	51.933	67.469	80.294	114.38	128.05	140.93	186.48	227.01	237.14	287.48	306.06	312.56	356.81	376.63	405.65	438.68	443.2	456.8	466.8	470.37	456.46
22.344	2.0451	0	5.998	0	0	0	0	0	0	0	0	0	0	0	0	0	0	0	0	0	0	0	0	189.9	0	8.8337	41.847	85.716	125.3	185.33	214.12	262.94	296.7	359.33	383.44	462.36	527.35	569.41	583.34	655.15	695.04	720.19	769.75	761.28	793.77	826.36	827.48	869.77	895.63
24.964	0.77962	0	5.7336	0	0	0	0	0	5.2249	13.68	15.167	31.006	19.192	24.658	17.613	12.085	20.072	30.8	33.193	43.7	53.933	43.262	39.913	46.545	49.589	45.454	38.889	45.182	53.871	54.984	2.9789	15.276	40.783	6.803	22.957	14.29	20.654	59.996	56.041	39.121	71.423	54.332	40.266	0	3.7077	13.919	22.706	52.032	47.676
2.4829	0	4.5311	3.6894	10.093	0	0	0	0.33912	1.081	0	0	1.8886	0	0	2.0538	10.104	14.111	28.087	33.263	50.042	44.642	55.314	67.713	85.868	106.45	135.63	182.94	235.92	311.95	359.08	434.99	538.09	650.88	751.9	832.4	912.03	1031.7	1081.2	1171.1	1224.9	1283	1368.2	1427.7	1461.7	1492.3	1596.9	1645.8	1652.9	1678.4
5.0108	2.5094	0	5.3746	1.2954	0	0	0	0	0	0	1.5965	0	2.9451	0	0	0	0	285.45	0	0	11.193	0	0	110.65	0	2.1747	4.9382	0	9.383	0	0	173.06	0	475.7	0	0	14.157	6.6651	10.417	1.6407	8.9983	6.0109	0	0	0	0	0	0	0
0	3.7493	0	3.4511	9.6149	0	0	0	0	0	0	0	0	0	0	0	0	0	0	0	0	0	0	0	0	0	0	0	0	0	0	0	0	0	0	0	0	0	0	0	0	0	0	0	0	0	0	0	0	0
0	0	2.8045	4.4683	0	4.6933	8.0674	13.631	11.024	3.3615	12.484	2.5911	17.133	16.855	27.835	31.92	44.42	54.366	57.302	75.944	103.7	129.99	155.06	194.47	224.66	232.94	248.52	283.23	304.49	352.5	362.03	393.61	428.56	452	477.65	486.68	559.42	566.7	588.08	616.81	635.27	653.33	664.7	689.08	686.81	694.07	724.99	712.05	757.13	741.21
0	0	6.2356	15.376	12.144	3.1181	0	0	0	0	0.36914	0	9.1147	14.899	1.0923	21.28	30.039	61.527	97.241	160.83	298.73	451.81	676.24	995.3	1346.7	1760.1	2225.7	2741.4	3179.3	3777.9	4353.1	4832.6	5497.4	6089.8	6741.4	7403.5	7693.1	8243.6	8871.2	9070.2	9381.5	9656.1	9648.1	9933.1	10096	10265	9989.6	10087	9898.1	10120
14.377	0	0	6.21	0	0	0	0	0	0	0	0	0	0	0	0	0	0	0	0	0	0	0	0	0	0	0	0	0	0	0	0	0	0	0	0	0	0	0	3.4002	10.478	14.544	29.029	26.586	78.574	69.796	82.046	75.364	73.937	75.358
28.964	5.2445	3.4282	6.0313	0	0	0	0	0	0	0	0	0	0	0	0	0	0	0	0	0	0	0.39794	0	7.1806	2.9453	25.583	31.738	27.187	35.15	29.663	54.739	56.881	45.834	54.108	58.095	67.982	62.89	59.201	74.349	88.994	95.104	107.86	91.789	101.72	93.407	118.38	101.95	101.6	96.674
4.1141	8.9003	0	5.7531	0	0	0	0	0	0	0	0	0	0	0	0	0	0	0	0	0	0	0	4.5203	35.312	52.891	79.526	125.69	168.4	225.51	280.28	327.98	404.32	469.11	587.78	661.56	749.37	792.85	849.61	907.23	951.36	1014.8	1069.9	1102.1	1194.4	1255.2	1281.4	1283.7	1257.2	1257
1.74	1.6874	0	8.0788	0	8.269	1.8901	0	2.0309	2.4653	15.557	26.296	23.199	43.672	45.888	55.63	52.856	83.849	93.296	146.73	156.39	160.54	142	157.67	178.01	174.75	170.47	168.72	177.47	189.48	200.88	177.43	182.67	185.35	180.97	194.87	207.54	197.48	220.85	233.01	261.22	253.4	219.61	206.87	272.07	244.66	258.68	237.5	227.01	260.31
10.859	3.9873	0	0	0.99528	0	0	0	0	0	3.5252	2.822	10.018	2.0248	0	0	2.9745	7.725	11.884	24.464	33.461	40.964	39.946	62.244	74.721	84.109	94.454	114.41	123.85	133.34	163.92	174.99	213.87	237.18	275.13	310.48	370.78	379.53	413.52	471.4	494.57	529.08	582.7	608.91	620.55	612.03	613.04	613.81	593.35	609.92
9.2856	6.2879	0	0.30818	0.58354	0	3.228	0	0	0	0	0	0	0	0	0	0	0	0	0	2.6836	14.436	27.948	42.036	40.093	77.568	109.38	186.44	203.47	258.38	312	366	387.57	446.26	484.84	556.13	602.3	652.5	700.78	737.01	765.55	784.36	838.4	853.06	890.84	904.84	927.5	906.33	974.47	963.1
29.931	9.9966	0	9.7572	0	0	0	0	0	0	0	0	0	0	0	0	0	0	0	0	0	4.5545	38.934	67.944	106.04	156.69	193.94	247.74	285.6	343.74	399.23	438.69	477.86	495.86	529.77	562.84	578.15	611.94	642.85	648.48	704.36	690.63	713.33	714.15	741.65	711.88	740.41	722.43	717.83	749.53
13.884	0	0	2.8492	0	0	1.0803	3.1251	8.1477	0	1.6049	0	0	0	0	0	0	0	258.73	76.681	0	205.77	0	0	0	0	0.26598	0	2.7357	4.206	0	0	82.792	0	22.676	270.99	0	0	0	0	0	0	0	0	0	0	0	0	0	0
18.38	12.892	0	0.37226	0	0	0	0	0	0	0	0	0	0	0	0	0	0	50.834	0	0	0	0	0	0	0	193.97	0	0	17.707	0	153.2	136.31	0	0	0	0	0	0	0	0	0	0	0	0	0	0	0	0	0
0	0	0	0	17.343	15.547	13.194	19.777	11.901	12.013	17.045	17.747	14.633	14.734	14.571	10.959	6.7612	15.747	2.9308	74.683	0	25.108	17.768	23.383	20.633	13.127	6.0584	23.016	21.444	22.758	39.949	32.675	49.05	49.619	71.385	72.69	79.365	92.251	104.3	107.88	115.93	172.26	180.89	187.16	206.88	201.16	197.13	197.67	210.87	214.57
13.169	12.416	0	5.39	0	0	0	0	0	0	0	0	0	0	0	0	0	0	0	0	0	0	0	0	0	0	0	0	0	0	1.4204	1.2958	20.183	34.494	73.881	77.73	125.4	96.884	105.16	95.918	146.09	145.74	176.01	190.72	227.06	240.55	230.98	261.75	250.18	276.56
9.7959	10.195	0	1.614	0	0	0	0	0	0	0	0	0	0	0	0	0	0	0	0	0	0	0	0	0	0	0	0	0	0	0	0	0	0	0	0	0	0	0	0	0	0	0	0	0	0	0	0	0	0
0	0	3.3672	0	0	3.7048	9.123	7.3789	19.309	10.689	23.02	21.428	30.147	22.835	26.161	35.373	40.106	45.643	38.533	37.057	39.491	44.806	54.664	58.868	69.017	69.286	81.904	87.61	105.26	131.82	139.76	162.38	178.22	199.02	236.63	241.25	296.66	280.72	318.56	334.89	355.76	379.87	387.92	398.54	426.83	442.11	462.54	497.9	532.26	553.84
4.7895	0	0	8.175	0	0	0	1.0847	13.056	3.1058	11.434	0.0014577	1.8157	0	5.4507	1.2534	8.1323	11.333	10.695	25.804	23.92	20.369	24.734	31.222	34.944	42.236	35.164	43.52	54.662	62.005	73.658	109.65	124.79	166.83	200.21	244.61	292.08	354.83	400.09	470.35	526.65	554.39	627.29	646.03	683.14	697.66	681.62	711.91	747.1	751.06
4.851	0	0	10.201	2.6456	0	0	0	0	0	0	0	0	0	0	0	0	0	0	0	0	0	0	0	0	0	0	0	0	19.128	12.878	14.38	29.386	49.447	51.961	52.749	73.965	72.556	87.531	79.706	85.524	76.674	89.497	77.893	84.818	94.426	101.88	93.859	81.418	94.302
24.495	0	0.68214	8.0241	0	0	0	0	0	0	0	0	0	0	0	0	0	0	0	0	0	0	0	0	13.504	22.987	48.97	65.13	83.529	110.92	131.83	161.49	194.48	184.34	203.63	231.8	227.64	243.51	260.36	301.01	297.56	302.6	311.82	307.54	307.19	289.07	308.65	273.57	288.62	282.51
18.089	3.1397	0	3.4822	0	0	0	0	0	0	0	0	0	0	0	0	0	0	0	0	0	0	0	0	0	0	0	0	0	0	0	0	0	0	0	0	0	0	0	0	0	0	0	0	0	0	0	0	0	0
0	0	8.9849	2.3264	0	3.009	0.37851	0	0	0	0	0	0	0	0	0	0	0	0	0	0	0	0	0	0	0	0	14.042	34.607	63.166	83.104	97.584	154.17	185.57	229.18	300.21	341.67	393.18	443.19	510.76	554.07	581.55	653.88	714.49	745.92	776.78	798.69	828.2	857.98	883.75
20.261	3.6183	0	8.5572	0	0.020726	0	0	0	0	0	0	0	0	0	0	0	0	0	0	0	0	0	0	0	0	0	0	0	0	0	0	0	0	0	0	0	0	0	0	0	0	0.48953	0	0	0	0	0	0	0
20.511	0	0	2.3758	0	0	0	0	0	0	7.7868	20.707	51.849	65.157	96.861	111.31	128.8	138.93	160.97	183.35	212.74	229.59	244.52	264.19	298.81	355.07	405.77	490.87	605.81	676.09	763.5	842.5	938.1	1019.1	1025.1	1108.2	1179.9	1250.2	1289	1314.3	1346.6	1348.9	1388.6	1391.1	1429.1	1431.7	1423.4	1443.6	1476.2	1504.5
18.798	9.4949	0	0	0	0	0	0	0	8.6071	6.7272	10.187	0.88758	0	12.253	2.5505	5.4982	0	71.016	16.074	0	11.53	8.5879	1.5076	11.415	0	239.33	0	0	39.836	0	90.254	72.63	0	0	0	0	0	0	0	0	0	0	0	0	0	0	0	0	0
31.699	6.0469	0	6.1402	0	0	0	0	0	0	0	0	0	0	0	0	0	0	0	0	0	0	0	0	248.37	0	0	0	0	0	0	0	0	0	32.988	0	10.45	10.091	9.97	3.2892	8.2112	11.857	5.4514	16.465	10.819	25.212	8.8151	15.181	13.511	12.752
0	0	6.211	9.7966	0	1.1843	4.6828	6.6567	0.27346	1.298	0	9.9424	7.876	0	0	0	0	0	0	0	0	5.3978	12.481	0	9.4183	13.289	14.614	22.482	26.409	42.309	48.145	57.657	88.828	83.022	89.478	103.8	100.81	95.015	113.04	117.32	133.11	117.9	129.91	145.28	152.49	166.44	145.85	150.06	137.93	142.79
0	0	11.157	18.726	6.2917	7.2219	0	4.8102	0	0	0	0	0	0	0	0	0	0	0	0	0	0	0	0	0	0	0	3.059	2.5286	9.0706	11.56	16.42	32.012	29.851	53.917	66.258	58.194	60.555	61.441	79.306	85.111	87.369	98.49	128.11	145.92	154.23	147.11	148.06	128.19	151.12
0.77935	0	0	14.621	20.294	9.4779	0	0	0	0	0	0	0	0	0	0	0	0	0	0	0	0	0	0	0	0	0	0	0	0	0	0	0	0	0	0	0	0	0	0	0	0	0	0	0	0	0	0	0	0
8.2668	6.7335	2.0658	0	1.8322	0	0	0	0	0	0	0	0	0	0	0	0	0	0	16.088	0	0	0	0	0	0	0	0	0	0	0	0	8.8227	0	64.965	37.479	47.189	89.223	90.947	105.66	120.91	120.25	120.39	136.98	138.13	154.93	157.65	153.95	161.26	171.07
18.111	0	0	2.4552	0	0	0	0.54372	0	0.14016	6.0722	9.6031	45.256	83.744	127.04	163.89	230.15	284.12	306.61	356.67	438.17	499.75	591.81	500.81	850.36	591.99	738.43	799.3	847.41	907.11	962.76	989.37	1006.7	1061.3	1114.4	1157.1	1213.9	1233.5	1262.5	1249.7	1297	1287	1206.9	1299.4	1338.8	1326.1	1298.3	1279.4	1312.6	1273.9
0	0	4.1148	1.4847	3.1888	0	2.0451	4.356	0	0	0	0	0	0	0	0	0	0	0	4.0358	0	0	0	0	0	0	0	0	0	3.8594	19.749	24.176	57.677	69.58	104.35	102.11	123.82	129.42	152.24	180.98	182.52	205.71	216.73	328.98	353.51	332.75	360.37	373.31	217.6	248.7
10.99	11.549	0	3.0651	0.09789	0	0	0	0	0.65436	0	0	0	0	0	0	0	2.571	5.1051	35.728	65.02	74.288	103.46	148.91	160.58	221.28	208.62	242.81	271.36	302.68	316.07	332.69	377.62	395.81	415.5	407.04	463.68	507.3	503.26	556.55	584.17	595.61	613.86	633.32	646.26	640.54	662.07	682.24	662.63	686.13
36.04	11.713	0	3.8604	0	0	0	0	0	0	0	0	0	0	0	0	0	0	0	0	0	0	0	0	0	0	0	0	0	0	0	0	0	0	0	0	0	0	0	0	0	0	0	0	0	0	0	0	0	0
8.9902	0	4.6634	1.9427	0	0	0	0	0	0	0	0	0	0	0	0	0	0	56.005	211.2	0	238.48	0	13.02	13.42	6.4095	12.411	15.916	22.462	22.409	4.9703	2.5763	55.697	0	0	247.58	0	38.967	46.611	44.353	55.387	45.11	50.291	54.364	63.526	62.641	64.269	64.671	63.738	17.811
19.732	0	0	14.268	6.5723	0	0	0	0	0	0	0	0	0	0	0	0	0	0	0	0	0	0	0	8.6361	5.1715	31.755	41.373	64.76	71.71	78.034	95.692	136.17	130.9	143.37	153.63	136.71	123.07	142.55	172.52	228.43	228.96	256.66	242.55	248.92	230.06	266.22	261.67	260.66	299.77
0	0	1.44	2.9594	7.2221	7.0739	1.3858	0	0	0.013277	0	0	0	0	0	0	0	0	0	0	0	0	0	4.8303	38.477	66.383	103.71	148.9	192.97	239.03	288.06	326.31	412.86	458.89	529.19	599.37	649.31	711.35	765.16	867.15	924.23	943.09	1007	1067.7	1068.3	1094.4	1137.5	1161.8	1157.8	1166.9
9.0289	7.5347	0	0	0	0.14646	0	0	13.2	0	12.034	0	1.2844	0	1.099	0	1.256	4.0843	5.2999	4.5478	3.14	5.2837	5.3894	28.504	32.588	60.428	78.062	90.92	125.33	165.07	201.43	221.69	267.62	279.5	286.99	319.33	345.79	377.68	388.33	400.53	427.93	446.8	480.62	495.59	507.37	488.04	514.26	527.13	557.94	566.34
21.923	0.30576	0	5.5945	0	0	0	3.7943	0	13.389	30.54	35.413	48.138	55.03	65.088	66.095	72.532	77.345	94.904	102.99	106.18	117.43	106.9	117.16	126.4	153.25	126.93	128.11	139.46	134.43	136.22	103.38	106.2	97.327	94.479	77.856	94.761	89.57	88.217	83.079	88.686	72.719	77.383	45.42	28.971	19.508	37.194	56.566	51.012	50.938
9.4095	1.3434	0	0	0	0	1.9802	0	0	0	0	0	0	0	0	0	0	0	142.03	0	0	2.6771	0	0	13.981	0	4.1164	0	0	71.144	0	14.367	0	0	35.365	21.89	0	8.3607	9.7276	10.42	2.9267	9.2289	0	12.745	8.7296	0	0.38572	0.26905	11.596	2.8752
0	0	0	4.9041	2.2346	4.9666	0	9.1772	17.575	8.0786	25.221	23.528	29.248	28.293	35.225	44.503	57.269	66.335	65.16	85.519	74.118	86.85	86.777	101.69	105.5	121.2	110.86	132.53	126.05	131.14	120.23	126.96	132.54	151.05	164.06	183.89	202.56	229.84	255.98	279.25	313.78	332.75	345.66	388.5	400.26	396.13	414.4	422.15	448.83	459.54
15.429	6.3502	0	3.8061	0.18287	0	0	0	0	0	0	5.8222	5.7512	6.2063	12.458	13.259	23.27	0	69.24	0	0.28051	37.99	43.007	40.772	60.098	0	179.17	0	39.704	74.012	0	335.04	321.82	89.756	59.359	124.7	126.69	129.96	129.54	141.95	179.04	179.57	190.37	170.56	179.86	189.61	189.07	217.17	194.78	199.19
0	0.061311	0	14.491	2.2827	0	0	0	0	0	0	0	0	0	0	0	5.1673	0	0.98913	0	1.7737	9.0708	13.825	2.1225	17.188	29.102	22.209	24.413	23.01	50.258	63.889	53.311	60.153	67.69	85.07	93.05	90.75	86.259	76.687	74.414	71.668	75.762	67.851	68.465	81.074	86.151	88.656	88.599	89.39	82.265
7.424	0	6.0249	4.876	0	0	0	0.48765	0	8.4431	2.5149	20.957	19.604	44.824	56.132	66.217	95.035	117.76	144.53	163.95	170.33	205.02	232.02	259.12	275.5	285.91	307.26	311.18	331.81	358.05	345.42	355.43	384.75	376.56	411.5	423.54	449.83	441.62	448.3	467.49	486.49	490.06	486.09	494.05	512.03	516.46	529.85	519.15	511.61	526.39
8.6877	0	2.4798	13.136	0	0	0	0	0	1.7232	0	0	0	0	0	0	0	0	0	15.362	2.1291	19.373	31	38.211	48.81	25.682	27.118	34.776	42.283	50.232	48.54	41.602	48.056	51.42	52.531	58.844	66.196	60.84	49.179	45.883	58.501	35.525	28.56	16.237	5.7536	12.026	3.3541	0	0.13704	0.061991
11.049	0	0	2.1781	0	0	0.32487	0	0	0	0	0	0	0	1.1036	0	0	0	0	0	0	0	0	0	0	0	0	0	0	0	0	0	1.4697	14.155	25.785	49.778	94.736	139.47	175.41	206.7	132.72	143.41	148.5	163.8	210.93	231.09	239.27	243.83	283.57	290.68
6.9519	7.0469	0	0.98027	0	0	0	2.9617	0.11547	2.3561	3.4228	12.004	15.61	7.8612	11.248	7.5845	4.8271	16.129	0	95.8	23.612	64.358	93.606	120.12	149.26	181.95	228.63	289.46	327.97	396.22	484.94	495.56	551.07	637.33	696.11	717.78	785.15	834.62	894.99	942.95	977.24	1024.8	1073.1	1107.6	1124.2	1169.7	1180.1	1153	1164.5	1204.2
11.43	6.9678	0	0	1.6321	0	0	0	0	0	0	0	0	0	0	0	0	0	248.03	0	0	0	0	0	10.727	0	0	0	0	18.733	0	4.9728	0	0	23.309	5.0908	0	4.8357	17.47	11.224	10.327	14.544	0	11.97	16.908	13.846	5.5941	5.0715	11.763	6.9087
2.3961	2.4842	0	7.8398	0	0	0	5.0312	12.117	4.4972	10.896	9.3255	7.0642	9.6358	14.463	11.565	15.724	26.996	30.777	35.812	37.808	56.673	61.897	87.49	88.208	109.15	96.001	115.16	124.68	137.76	147.16	159.2	166.81	169.55	181.41	156.19	164.5	151.72	175.74	178.98	170.37	180.11	190.51	188.43	200.76	198.53	207.63	207.96	224.87	226.36
8.8203	3.7996	0	0	2.9599	0	0	0	0	0	0	0	0	0	0	0	0	0	158.68	0	0	0	0	0	0	0	2.3183	0	0	80.814	0	25.17	12.664	14.601	69.471	39.132	2.3838	26.703	32.081	36.833	55.261	43.482	55.88	36.872	64.42	35.552	41.68	35.062	52.395	24.083
5.9064	0	0	7.48	2.2931	0	0	0	0	2.3618	0	0	0	0	0	0	0	0	0	0	0	1.3986	12.187	23.378	42.341	58.485	61.897	91.857	112.28	132.33	140.38	154.7	190.71	213.99	242.6	284.5	296.98	336.55	320.93	340.89	385.49	372.25	400.51	424.02	405.39	426.29	426.18	440.92	437.52	442.31
4.2775	0	0	6.8423	1.5419	0	0	0	1.0623	0	5.0649	0	0	0	15.557	45.806	68.022	85.786	415.19	320	162.38	572.02	386.22	527.18	538.47	637.43	704.24	768.18	820.5	835.97	842.6	891.87	1024.8	918.63	974.4	1326.2	928.94	1060.9	1084.2	1096.4	1122.8	1117.4	1107.1	1135	1140.2	1174.7	1178.6	1152.7	1127.3	1075
2.1571	0	10.089	7.8519	2.1374	0	0	0	0	0	0	0	0	0	0	0	0	0	0	0	0	0	4.0308	18.413	30.985	39.338	64.508	93.594	116.76	144	159.45	180.39	191.67	207.66	230.93	246.12	261.98	251.35	248.77	269.69	283.23	281.2	287.87	303.2	293.78	305.08	292.4	284.32	280.59	298.72
0	0	0	5.6954	0.31576	0	2.6574	0	0	0	0.36797	0	0	0	3.8628	4.5852	0.56901	0	0	3.9955	26.579	24.103	36.164	38.07	36.243	38.306	56.692	66.734	101.73	115.37	146.75	153.26	171.3	196.26	207.87	275.68	279.51	225.15	290.45	301.94	322.66	324.81	326.6	316.91	362.8	362.1	348.42	329.8	314.66	314.3
14.171	23.399	0.017316	9.0916	0	0	0	0	0	0	0	0	0	0	0	0	0	0	0	0	0	0	0	0	0	0	0	0	0	0	0	0	0	0	0	0	0	0	0	0	0	0	0	0	0	0	0	0	0	0
0	11.458	9.9276	0	0.61114	4.2047	0	0	0	0	0	0	0	0	6.1033	2.6903	11.212	21.368	11.083	62.583	22.243	50.485	57.113	78.497	87.969	107.59	153.51	205.09	257.92	335.87	437.48	495.29	594.7	683.93	811.55	869.11	965.83	806.3	877.39	990.2	1018.8	1085.5	1115.2	1167.3	1238.5	1247.4	1266.7	1275	1277.7	1292.4
10.848	0	6.2088	9.1992	0	0	0	0	0	3.8139	4.2186	8.2727	4.0919	21.908	23.572	26.921	30.37	42.088	41.375	50.88	44.658	41.13	57.72	55.665	62.112	46.949	48.929	54.828	60.051	52.701	46.115	50.541	48.027	34.627	48.598	46.994	45.611	43.17	36.178	25.795	47.195	33.563	30.971	23.967	36.787	30.166	28.001	30.499	15.855	19.702
2.1984	0	0	4.6928	3.3514	7.8158	11.295	15.61	14.291	19.166	18.71	10.292	27.124	18.414	27.502	25.723	18.444	29.675	29.753	42.534	38.117	32.798	45.434	0	308.35	0	45.617	66.515	88.807	86.085	117.97	122.09	129.54	124.43	186.06	154.81	220.12	218.71	257.64	261.82	279.17	302.12	298.06	312.4	323.94	333.13	334.53	341.79	356.86	367.02
0	0	6.1014	9.373	11.759	0	0	0	0	0	0	0	0	0	0	10.433	33.453	52.889	59.365	60.742	96.874	85.533	106.62	119.59	143.17	153.96	145.64	152.95	169.33	169.47	159.96	168.26	138.04	173.38	189.49	190.18	209.92	179.67	172.59	163.06	161.33	151.82	159.89	162.39	176.75	174.78	156.48	170.27	176.5	169.11
7.2293	3.7599	0	0	0	0	0	0	0	0	0	0	0	0	0	0	0	0	0	0	0	8.5864	43.655	131.31	203.44	331.69	477.46	652.14	847.67	1021.9	1208.4	1398.8	1583.6	1827	2025.9	1822.1	2013.9	2161	2271.1	2418.3	2511.1	2573.4	2651.7	2722.5	2765.8	2781.3	2787.8	2873.2	2887.4	2924.5
15.578	0	0.99266	5.7121	0	0	0	4.5417	0	5.6589	0.26691	5.2059	5.3549	0.29862	2.579	3.485	0	4.8015	13.119	5.0381	7.7896	19.549	6.3794	15.452	14.113	8.7797	14.889	14.29	28.799	19.455	33.854	33.11	48.137	63.627	49.594	60.652	88.838	69.064	85.063	95.166	89.319	95.129	83.889	63.535	43.917	53.249	62.915	73.579	86.645	76.677
0	0	0	13.536	1.9104	2.9624	2.5801	0.41868	0	7.4815	0	0	0	0	0	0	0	0	0	5.2495	0	0	0	2.102	0	0	0	4.7622	3.3107	3.0414	0	0	0	2.5681	5.7036	6.6073	0	0	0	0	0	0	0	0	0	2.0272	2.6651	0	0	0
22.214	6.9551	0	0	0	0	0	0	0	0	0	0	0	0	0	0	0	0	28.281	0	0	31.764	59.959	87.225	109.62	42.989	359.33	108.34	186.92	259.11	205.9	438.85	427.76	331.51	364.14	470.59	484.7	539.49	572.89	602.82	597.38	637.67	665.03	678.56	680.85	713.36	711.02	737.67	733.01	734.95
18.863	0.57298	0	5.7776	0	0	0	0	0	5.7136	0.65674	11.717	0	23.947	35.694	33.826	39.208	57.216	55.623	67.441	54.106	64.439	66.273	61.814	73.186	61.505	66.557	74.612	65.419	67.594	55.91	39.363	43.084	32.493	41.062	36.077	40.925	29.685	33.713	19.298	28.218	17.965	16.104	10.179	8.2664	14.614	3.6053	4.6608	0	26.546
4.2114	0	3.4932	19.189	0	0	0	0	0	0	0	0	0	0	0	0	0	0	0	0	0	0	0	0	0	0	9.2936	0	0	1.3514	0	0	8.1081	10.034	22.485	33.858	34.402	41.218	41.152	49.04	60.145	56.693	61.313	69.831	74.193	79.319	79.568	85.064	73.914	80.741
8.1859	1.8846	0	3.7179	0	0	0	0	0	0	0	0	0	3.9894	0	0	0	0	274.2	0	0	0	0	0	113.96	0	0	0	0	3.3336	0	22.388	176.84	0	390.41	0	0	22.754	17.982	27.907	33.267	46.478	40.722	44.944	38.476	42.779	40.464	50.584	51.059	26.376
0	5.655	0	6.1218	0	0	0	0	0	0	0	0	0	0	0	0	0	0	153.44	0	0	0	0	63.07	179.92	0	3.2128	15.826	16.068	41.881	0	34.911	167.31	0	321.16	0	58.195	134.38	139.51	149.66	147.48	169.95	163.75	177.88	156.26	159.38	164.12	183.25	190.63	178.62
18.807	0	0.75257	9.277	0	0	0	0	0	0	0	0	0	0	0	0	0	0	0	0	0	0	0	0	0	0	0	0	0	0	0	0	0	0	0	0	0	0	0	0	0	0	0	0	0	0	0	0	0	0
27.87	2.602	0	0	0	0	0	0	0	0	0	0	0	0	0	0	0	0	0	0	0	0	0	0	0	0	0	0	0	0	3.2143	0	41.184	36.305	14.44	3.0987	0	0	0	0	11.712	2.9609	3.4011	0	0	0	0	0	0	0
0	0	7.6864	4.902	1.3025	8.0992	7.5154	19.226	10.515	14.385	10.891	18.255	21.219	14.837	11.942	18.71	16.054	18.793	0	82.672	0	23.954	23.485	27.835	30.221	32.672	35.523	42.359	54.59	51.55	60.801	50.608	73.991	80.779	95.158	98.585	84.705	89.121	97.164	98.52	120.33	108.12	109.76	124.51	129.95	119.56	127.84	115.51	117.3	99.21
12.668	2.511	0	3.4066	0.13273	4.6868	0	0	0	0	0	0	0	0	0	0	0	0	0	0	0	20.682	17.39	11.961	25.927	22.571	43.818	52.201	77.823	62.898	61.003	61.893	76.263	80.487	87.498	98.9	102.26	100.36	114.78	103.71	103.71	120.89	117.58	119.62	119.32	121.14	110.76	88.475	84.54	78.759
3.201	1.1436	0	0	0	0.30052	0.8904	0	0.87583	0	0	0	6.3045	0	1.7296	0.63132	8.9087	15.846	7.6676	6.2515	8.4646	1.4074	0	4.9201	5.4147	3.3633	3.4503	1.2211	1.7352	11.415	5.197	0	2.2127	0	0	0	2.1023	0	0.96518	0	0	0	0	0.40821	0	0	5.769	3.6605	20.315	10.825
17.906	3.5072	0	0	0	0	0	0	0	0	0	0	0	0	0	0	0	0	31.795	0	0	0	16.415	2.2149	13.267	0	198	0	11.506	60.269	0	230.28	214.75	105.31	81.056	161.68	166.14	162.81	177.22	198.3	223.66	239.72	246.21	261.29	255.3	281.34	295.36	327.89	319.32	312.82
16.318	0	0	5.9536	0	1.1465	0	6.9723	8.5853	30.564	28.212	25.671	29.092	31.085	48.407	42.195	44.65	59.104	77.796	73.809	73.62	84.303	76.002	91.197	91.537	99.712	97.778	126.34	153.8	158.45	174.06	166.46	182.37	200.32	218.02	239.27	259.23	280.23	289.78	289.52	313.72	301.78	302.67	299.45	283.78	285.05	304.12	312.97	319.23	329.11
21.803	8.6312	0	4.9084	0	0	0	0	0	0	0	0	0	0	0	0	0	0	0	0	22.044	17.508	43.008	0	208.26	0	102.6	149.46	200.31	269.84	338.87	315.21	340.44	388.03	440.17	400.43	502.55	524.05	560.71	590.33	640.51	668.89	699.57	738.98	755.28	780.62	794.03	800.45	820.45	819.93
7.1177	4.3417	0	0	2.3852	1.0102	0	0	0	0	0	0	0	0	0	0	0	0	0	15.848	0	0	0	0	0	0	0	0	0	0	0	0	0	0	0	0	0	0	0	0	0	0	0	0	0	0	0	0	0	0
8.5483	4.5817	0	0	0.72922	0	0	0	0	0	0	0	0	0	0	0	0	0	5.3591	0	0	0	0	182.18	191.84	0	56.699	49.31	90.704	126.23	137.97	188.25	246.23	485.27	366.85	274.73	346.43	399.03	460.26	495.66	484.71	532.46	519.4	574.98	562.29	589.2	613.27	611.76	608.13	619.65
14.391	3.5621	0	1.1144	0	0	0	0	0	1.3376	8.8799	12.036	11.583	5.5815	10.672	0.20469	11.665	0	64.175	13.399	6.5628	9.8832	23.909	24.18	23.548	0	267.32	0	7.1736	46.028	0	114.04	96.009	16.78	0	48.287	32.237	21.976	23.433	24.48	43.571	38.547	38.815	28.398	27.532	29.074	30.533	38.906	37.628	26.266
6.5383	4.574	0	6.8179	0	1.4477	0.012709	20.306	25.284	16.071	21.83	22.185	27.238	18.205	17.294	16.187	25.199	27.829	20.437	13.846	30.244	27.126	27.421	27.313	22.622	4.857	25.887	18.23	17.095	16.37	26.205	0	6.9866	4.5851	2.9136	9.866	2.2077	3.7996	10.308	0	0.38645	8.5569	12.349	15.868	16.296	13.428	17.839	0	0	2.9212
0	0	0	8.5697	6.5757	7.8133	3.1839	3.3251	0	7.0964	5.7297	8.1272	4.3235	2.6059	0	5.8395	0	14.757	0	45.627	0	27.847	11.533	0	20.464	0	5.9899	9.4772	13.146	9.8906	5.5566	0.84961	14.701	0	42.506	9.6272	0	5.9662	1.5691	2.3529	3.5389	7.5652	5.0858	12.101	10.042	9.6923	7.5263	5.3555	0.72665	0
19.254	0	3.6312	0	0	0	0	0	0	0	0	0	0	0	0	0	0	0	36.583	0	0	0	13.71	0	16.845	0	229.73	0	22.513	84.362	6.5953	275.55	261.16	108.34	155.81	232.66	164.76	275.69	267.58	330.11	258.38	266.32	249.2	261.05	332.85	243.31	270.2	289.98	270.53	377.31
13.16	3.8727	0	1.798	0	4.9119	0	0	0	0	0	0	0	3.0381	8.4041	0	12.78	16.781	18.235	15.385	28.344	42.993	39.417	42.545	31.281	38.955	56.845	61.654	75.951	71.424	82.902	60.944	37.195	51.276	42.469	81.942	84.121	86.274	103.58	89.468	112.6	117.15	124.85	127.77	135.25	115.58	120.75	117.1	124.09	123.94
0	0	0	8.924	7.7198	1.684	4.1428	10.749	23.49	3.0521	20.726	5.3871	12.384	3.3754	12.561	7.5454	11.47	11.636	16.868	14.924	25.451	12.528	12.162	36.169	13.569	21.408	0	1.2064	6.1428	0	0	2.4501	16.705	34.633	60.282	106.54	155.16	178.66	228.41	282.8	339.31	355.44	427.52	447.9	487.7	495.93	498	529.61	532.55	577.24
36.83	0.44602	23.115	0	0	0	0	0	0	0	0	0	0	0	0	0	0	0	0	0	0	0	0	0	0	16.778	97.916	136.95	214.72	194.24	343.49	367.73	454.51	519.86	577.64	652.51	721.94	800.63	828.86	852.39	927.25	910.14	957.87	930.72	933.04	925.12	945.54	993.46	991.26	968.11
1.5289	8.2019	0	10.412	0	0.23156	0	0	0	0	0	0	0	0	0	0	1.8541	0	0	0	0	14.34	1.2613	9.019	17.016	21.551	24.702	27.537	20.331	45.338	48.795	48.039	60.608	65.6	81.465	85.319	96.359	93.793	81.55	72.649	85.107	91.501	80.72	87.508	104.05	102.63	103.07	113.65	108.24	114.22
4.095	0	0	0	0	0	5.639	9.4559	6.6878	9.4863	11.256	11.247	17.394	13.059	12.23	20.744	17.995	14.507	18.23	17.134	13.09	14.983	12.462	15.775	22.083	15.311	14.995	19.776	28.008	30.248	43.361	39.75	37.078	32.581	37.581	29.291	50.538	44.719	43.827	38.477	37.917	47.394	55.52	64.666	67.299	65.565	86.778	77.846	84.569	90.928
10.132	7.6131	0	0.088138	0	0	0	0	0	0	0	0	0	0	0	0	0	0	0	22.299	0	0	0	0	0	0	0	0	0	0	0	0	0	0	16.357	0	0	0	0	0	0	0	0	0	0	0	0	0	0	0
20.266	4.1685	0	4.9352	0	0	0	0	0	0	0	0	0	0	0	0	0	0	9.7012	14.878	21.978	27.317	52.66	0	400.15	3.6773	90.714	115.42	151.13	142.15	182.62	188.52	212.4	196.57	306.65	255.12	331.12	338.82	339.68	353.72	386.67	398.89	391.47	439.02	433.41	466.28	448.17	511.17	483.06	520.74
10.636	9.7495	0	0	0	0	0	0	0	0	0	0	0	0	0	0	0	0	0	13.502	0	0	0	0	0	0	0	0	0	0	0	0	0	0	0	0	0	0	0	0	0	0	0	0	0	0	0	0	0	0
4.9858	2.4553	0	0.45036	1.0908	0	0	0	0	0	0	0	0	0	0	0	0	0	251.58	0	0	0	77.3	0	107.79	0	18.36	47.601	31.126	44.033	0	0	192.63	0	413.94	51.531	32.169	104.47	93.41	94.895	99.782	100.62	95.91	104.06	92.446	97.991	98.04	100.34	108.61	81.852
21.455	3.3907	1.3915	4.4505	0	0	0	0	0	0	0	0	0	0	0	0	0	0	0	0	0	0	0	0	143.47	0	0	0	0	0	0	0	0	0	35.48	0	14.77	10.329	21.89	34.393	35.738	44.354	35.71	46.226	40.439	53.486	49.48	46.821	40.186	49.49
9.8799	0	0	11.578	0	0.90229	0	0	0	0	0	0	0	0	3.9982	0.011153	0	0	0	0	9.4415	19.763	19.566	29.115	33.363	34.82	36.469	47.559	54.533	65.206	85.636	72.163	95.66	133.59	137.37	175.79	216.75	253.26	284.52	318.91	366.41	381.41	403.55	434.72	477.17	488.29	493.6	502.32	503.24	529.16
22.932	0	0.82318	1.2593	0	0	0	0	0	0	0	0	0	0	0	0	0	0	0	0	0	0	0	0	0	0	0	0	0	0	0	0	0	0	0	0	0	0	0	0	0	0	0	0	0	0	0	0	0	0
3.162	0	2.3195	13.212	0	0	0	0	0	0	0	0	0	0	0	0	0	0	0	0	0	0	0	0	0	0	0	0	0	3.0419	0	0	0	0	0	0	5.5618	0	4.957	0.55449	9.2247	6.5905	11.826	5.8	4.4974	15.067	11.103	8.8214	7.5738	2.1602
0	0	0	4.4548	4.2018	14.723	22.245	20.588	29.763	43.884	51.984	48.116	49.929	49.855	56.858	64.372	66.989	94.814	96.106	98.794	133.03	182.94	204.78	230.95	276.15	315.75	369.04	407.51	438.31	492.99	575.37	596.26	652.04	760.37	769.26	848.7	925.76	965.34	1032.2	1056.5	1133.4	1244.6	1258.3	1305.2	1357	1394.2	1464.1	1412.2	1467.2	1563.3
37.64	18.907	0	3.5178	0	0	0	0	0	0	0	0	0	0	0	0	0	0	0	0	0	0	0	0	0	0	0	0	0	0	0	0	0	0	0	0	0	0	0	0	0	4.2022	0	0	0	0	0	0	0	0
0	0	2.9195	2.4871	0	0.98239	3.7085	6.5847	5.0081	0	2.0963	0	5.4652	0	3.9982	10.177	23.823	17.466	23.339	20.635	22.604	27.16	42.76	50.155	48.427	57.342	60.617	61.301	62.875	71.994	56.444	69.235	75.149	73.684	83.46	73.147	86.229	78.833	94.361	79.285	87.829	80.782	86.189	82.644	84.943	82.113	74.4	79.265	87.576	89.256
0.9848	4.1447	0	12.15	0	8.6437	0	0	0	0	0	0	0	0	0	0	0	0	0	0	0	0	2.6471	2.0482	5.6009	12.676	6.4792	4.0508	0	8.3062	25.857	10.578	14.983	27.281	25.556	27.664	36.276	36.305	21.136	24.608	14.666	15.455	11.319	17.848	29.155	18.811	19.776	25.508	28.088	19.461
0	0	3.0167	10.592	17.812	0	0.16066	0	0	0	0	0	0	0	0	0	0	0	192.03	0	0	0	0	0	35.277	0	0	0	0	0	0	0	74.636	0	352.46	0	0	0	0	0	0	0	0	0	0	0	0	0	0	0
0	0	0	0	0.54064	0	18.236	3.1549	6.6424	8.1086	4.5029	0	9.6548	6.3129	26.638	12.277	21.893	13.479	46.758	31.874	35.521	37.279	0	204.49	214.61	0	76.507	76.746	104.51	105.58	84.893	125.13	90.843	220.82	209.45	87.154	145.3	176.6	190.42	182.7	193.74	208.07	213.31	231.05	236.22	215.87	214.87	244.78	235.38	200.43
8.8521	3.7958	0	3.0034	0	0	0	0	0	0	0.59887	0	0	0	0	0	0	0	61.185	4.6565	0	0	0	0	0	0	221.45	0	0	38.125	0	103.12	85.048	0	0	33.706	12.63	4.742	11.06	16.788	28.965	32.153	24.568	24.341	14.206	20.867	19.026	31.249	31.281	21.072
4.2742	1.7893	0	0	0	2.2725	4.6704	3.6307	0	5.7747	0	0	3.3051	0	4.3196	0.29988	1.6835	0	21.207	12.096	25.745	19.627	20.941	32.19	23.382	71.154	46.379	58.339	59.084	0	139.24	267.86	69.461	10.722	59.194	95.099	94.426	96.316	104.03	107.19	106.29	109.84	113.83	118.86	128.18	129.54	132.54	130.1	129.94	126.98
5.7606	0	0	4.4813	2.0291	0	0	0	0	0	0	0	0	0	0	0	0	0	0	22.392	13.675	38.606	60.188	98.053	110.33	105.26	111.61	131.24	165.83	209.03	236.57	281.27	341.47	380.26	439.14	485.92	565.44	574.04	627.93	683.53	748.9	761.44	780.66	847.5	821.78	840.96	878.49	868.29	880.67	891.37
5.0988	10.303	0	0	0	0	0	0	0	0	0	0	0	0	1.419	0	0	0	0	0	0	0	0	0	0	1.3252	0	0	7.0399	3.4453	9.6521	5.307	9.8724	4.8081	12.104	10.75	10.678	23.279	28.594	33.757	38.085	45.838	42.987	24.537	35.509	32.099	45.074	57.919	74.575	55.6
0	0	0.25834	4.0056	0	1.9641	4.9719	12.052	21.02	9.8958	14.523	13.268	17.923	2.4806	6.8099	6.2033	16.239	14.03	17.534	26.323	20.066	21.381	28.855	58.431	84.162	143.55	147.96	206.3	255.5	308.46	363.92	343.68	463.96	520.24	561.64	609.44	667.12	667.69	766.57	782.46	823.99	854.05	832.96	891.22	899.04	937.64	939.5	983.19	999.19	1010.4
35.144	15.838	0	2.7879	0	0	0	0	0	0	0	0	1.4543	0	0	11.501	5.0974	1.2696	5.1589	4.6643	12.387	6.1769	7.0581	9.7697	11.427	12.62	18.883	12.081	8.8198	20.487	22.785	16.549	22.38	17.954	13.608	11.536	13.896	11.56	8.6241	11.467	5.4443	7.107	6.121	9.7917	0	0	0	0	0	0
0	0	1.162	1.8424	7.7037	8.8341	0.82524	12.759	13.672	16.928	7.6323	11.3	21.566	22.873	25.06	18.291	29.709	35.158	40.139	30.553	38.602	41.649	53.512	41.938	46.924	55.304	69.509	76.143	74.802	75.481	72.753	77.099	79.234	89.881	85.184	97.762	107.88	111.27	102.75	91.542	107.2	104.71	100.98	121.65	119.86	131	118.7	131.08	135.72	155.95
0	0	0	6.9995	10.238	9.1974	11.003	16.889	30.188	39.791	41.91	45.713	55.384	59.451	85.105	96.125	105.45	126.22	155.23	178.38	229.07	247.42	297.48	341.86	401.82	458.19	510.78	619.03	345.19	426.2	388.21	387.82	481.25	517.6	546.17	555.74	597.91	605.78	583.55	658.12	662.26	684.46	706.33	627.47	748.52	798.47	736.37	783.65	774	775.26
3.275	0	0	8.9919	0	0.33412	0	0	0	0	0	0	0	0	0	0	0	0	0	0	0	0	0	0	0	0	0	0	0	0	0	0	0	0	0	0	0	0	0	0	0	0	0	0	0	0	0	0	0	0
22.512	0	5.1681	3.0736	0	0	0	0	0	0	0	0	0	0	0	0	0	0	0	0	0	0	0	0	1.2608	0	18.93	16.388	32.024	34.012	42.507	51.608	65.294	77.901	78.32	98.249	102.67	127.26	127.39	154.62	182.34	180.61	173.42	163.77	172.03	155.45	187.01	186.81	181.35	179.94
7.3942	2.9676	0	0	0	0	2.3278	0.50969	1.0358	12.834	17.991	14.374	25.348	39.926	24.577	48.819	52.848	68.21	63.144	71.715	76.527	75.668	78.378	84.743	85.474	71.99	73.26	78.567	76.657	88.944	86.779	88.584	85.891	83.283	86.528	77.743	94.236	90.224	103.94	82.977	68.352	76.792	87.069	90.934	86.015	88.494	113.08	115.19	115.07	120.09
26.427	0	0	0	0	0	0	0	0	0	0	0	0	0	0	0	0	0	10.993	17.986	12.487	27.408	37.385	41.93	51.197	45.267	72.251	73.804	65.97	65.151	62.402	66.891	68.393	76.491	80.515	97.675	82.556	107.9	118.52	123.31	140.23	146.34	155.63	166.89	175.31	176.17	197.15	193.01	179.96	179.02
18.961	4.9456	0	5.4527	0	0	0	0	0	0	0	0	0	0	0	0	0	5.1514	1.7183	0	0	0	6.0785	0	2.6227	0	16.802	18.932	25.924	34.327	48.583	27.726	45.678	56.886	59.094	61.618	60.738	66.869	58.025	66.724	67.787	81.572	77.921	78.699	88.079	74.448	68.814	68.543	63.888	67.619
16.923	7.8132	0.14019	9.2571	0	0	0	0	0	0	0	0	0	0	0	0	0	0	0	0	0	0	0	0	0	0	0	0	0	0	0.64406	0	0	4.7267	5.7608	23.635	19.248	17.085	0	0.043391	0	0	0	0	9.4855	11.244	11.517	10.923	2.2986	5.5748
22.299	11.367	0.9458	0	0	0	0	2.5435	0	0	0	1.5231	1.7906	0	0	0	0	0	45.877	0	0	0	4.9616	0.24075	14.738	0	227.35	0	34.817	104.64	17.917	351.49	338.73	207.52	204.53	305.28	309.55	341.14	361.84	409.74	452.83	467.31	472.91	457.37	479.57	498.81	507.01	533.51	525.7	534.44
0	0.94861	0.43714	1.5714	1.9688	0.57751	1.1245	0.089932	0	3.7891	2.782	3.4045	9.0708	3.4104	0	0	0	0	0	0	0	0	0	0	0	0	0	0	0	0	0	0	0	0	0	0	0	0	0	0	0	0	0	0	0	0	0	0	0	0
0	0	0.033088	5.1175	1.2876	0.77526	4.7896	0.45348	0	0.091043	0	0	0	0	0	0	0	0	0	0	0	0	0	0	0	0	0	0	0	0	0	0	0	0	0	0	0	0	0	0	0	0	0	0	0	0	0	0	0	0
0	2.5712	0	9.3441	15.198	2.6581	0	0	0	0	0	0	0	0	0	0	0	0	0	0	0	6.5555	0	7.6697	15.455	27.671	17.992	31.136	26.008	42.612	53.353	56.967	73.139	67.735	76.398	76.827	81.347	80.36	94.275	89.878	93.253	94.77	93.37	96.007	97.573	96.058	100.24	106.05	103.71	107.84
11.696	3.5717	0	0	0	0	0	0	0	0	0	0	0	0	0	0	0	0	214.07	0	0	0	7.331	36.829	74.199	0	4.9985	7.3084	19.404	27.642	0	82.736	236.66	0	485.37	7.2908	41.427	106.07	104.97	104.56	120.69	129.05	121.28	134.24	111.74	140.23	138	133.61	143.61	122.3
3.1756	6.159	0	0	0	0	3.4715	0	0	0	0.15574	5.214	0	2.6591	7.2852	5.3763	9.6717	0	254.36	0	18.317	49.809	89.661	119.01	142.92	34.094	150.68	175.42	208.91	249.61	222.63	420.22	641.08	285.1	883.18	447.27	547.11	615.85	607.22	655.63	695.21	691.45	699.87	694.65	725.12	727.05	760.8	753.1	754.03	782.48
0	1.2438	5.2574	6.6268	0	0	2.362	0	0	0	0	0	0	0	0	0	0	0	0	35.998	67.848	120.84	125.71	172.05	237.13	275.34	314.58	370.65	400.57	453.51	490.97	513.45	577.43	625.3	738.36	891.85	994.82	1045.9	1174.9	1301.8	1380.7	1527.6	1583.5	1641.2	1641.6	1777.2	1862.1	1864.2	2034.9	2016
21.081	4.334	0	3.4965	0	0	0	0	0	0	0	0	1.9335	3.4125	8.5102	14.431	22.206	18.912	35.52	58.878	81.661	120.75	159.01	175.82	223.13	300.97	366.13	452.26	534.18	619.02	726.58	674.13	780.64	1033.9	973.42	1096.7	1248	1225.9	1231.3	1364.2	1542.1	1505.7	1460.9	1520.3	1519.1	1595.5	1587	1614	1624.7	1682.1
14.472	2.7832	0	6.8571	0	0.60293	0	0	0	0	1.8854	0	0	0	0	0	8.15	4.3428	6.8935	0	0	17.234	17.332	6.9008	12.239	0	12.039	10.424	26.428	32.493	41.486	35.872	80.631	95.382	89.102	118.31	19.576	15.652	11.932	11.728	78.849	83.716	87.553	81.769	88.467	89.519	92.996	76.459	89.8	84.649
0	0	0	2.9633	10.348	5.589	0	0	8.4584	0.54566	0	0	0	0	0	0	0	0	0	0	0.86788	0	0	0	3.6026	2.9203	0	3.1176	11.16	16.165	0	0	7.9912	13.929	26.238	27.234	51.914	54.126	74.986	72.933	80.243	84.893	114.25	132.74	144.52	159.19	161.05	186.62	211.57	246.17
2.8788	5.7392	0	0.5477	0.6135	0	0.95104	0	0	0	0	0	0	0	0	0	0	0	0	0	0	0	0	0	0	0	0	0	0	0	0	0	0	0	0	0	0	0	0	0	0	0	0	0	0	0	0	0	0	0
6.645	4.5915	1.8263	8.2678	0	0	0	0	0	0	2.9056	0	1.6493	6.1302	7.2411	17.494	28.514	33.7	23.024	26.882	20.88	32.441	26.664	17.188	38.501	31.513	35.659	39.176	27.469	48.58	64.561	70.066	96.464	113.45	146.96	154.08	199.42	218.65	209.82	240.41	256.14	274.48	285.26	316.53	303.08	305.95	295.52	312.05	318.02	323.53
5.6861	0	6.5904	8.5712	0	0	0	0	0	6.4855	5.07	3.6614	0	3.8771	1.9211	4.8198	5.6824	15.782	0	24.927	35.584	31.369	55.676	86	139.03	113.51	144.82	158.96	185.62	184.27	191.32	203.62	221.8	226.9	250.6	268.38	290.49	254.07	273.74	282.6	276.11	285.28	279.76	294.95	294.69	278.62	298.88	273.38	267.31	297.12
8.1557	7.9023	0	0	5.5106	0	0	1.9967	13.12	0	6.6603	0	0	0	3.2151	0	0	0.89982	4.9071	9.039	0	10.152	9.6858	2.0806	0	13.769	3.9301	19.45	22.979	33.87	48.775	40.17	56.486	59.306	58.812	60.119	72.232	73.5	83.63	86.881	87.879	84.277	99.054	93.679	104.88	90.473	88.918	103.05	105.42	109.53
37.43	28.972	0	2.6822	0	0	0	0	0	0	0	0	0	0	0	0	0	0	0	0	0	0	0	0	0	0	0	0	0	0	0	0	0	0	0	0	0	0	0	0	0	0	0	0	0	0	0	0	0	0
20.211	0.8973	0	0	0	0	0	0	1.4438	0	0	0	0	5.7782	19.583	27.869	44.925	64.231	89.606	127.19	175.13	205.49	278.65	226.86	578.17	356.62	510.2	565.25	615.25	682.57	796.87	789.15	864.85	868.98	941.94	962.71	1022.6	1048.6	1091.9	1091.8	1142	1166.1	1116.8	1171.7	1174.5	1203.9	1221.1	1217.9	1264.6	1271.6
0.2087	0	6.5073	0	0	0	4.2014	4.1675	1.7809	26.93	38.772	65.38	109.42	135.97	174.66	227.77	268.82	333.2	400.56	470.53	498.22	591.44	611.33	637.21	704.55	708.63	727.87	768.89	789.92	778.34	796.41	813.26	827.87	828.17	843.64	870.9	851.19	867.16	899.39	908.55	888.4	883.03	912.57	932.85	933.59	911.01	915.13	929.99	911.39	916.43
0.31276	6.5368	0	0.75467	0.68771	1.054	0	0	0	0	1.2856	3.2591	0	0	0	0	0	0	43.144	0	0	0	0	0	0	0	193.63	0	0	3.1887	0	183.31	167.02	0	0	2.0418	0	0	0	0	6.1359	4.8913	5.705	4.3316	0	6.2004	16.304	14.217	31.418	12.23
12.235	11.533	5.145	0	0	0	0	0	0	0	0	0	0	0	0	0	0	0	0	0	0	0	0	0	0	0	0	0	0	0	2.0166	0	0	0	0	0	0	0	0	0	0	0	0	0	0	0	0	0	0	0
0	4.0224	0	0	5.4534	0	0	0.67341	0	1.1622	9.4695	5.1313	13.871	17.06	11.663	12.785	7.4437	11.878	15.622	21.153	15.366	30.535	26.286	45.704	49.751	62.67	71.572	75.67	132.71	178.5	205.46	219.26	266.41	304.88	351.04	328.1	327.19	376.93	428.69	435	459.16	455.08	486.54	416.84	426.65	483.22	499.61	460.83	474.08	480.52
0	0	0	10.191	8.5247	10.713	6.3949	12.132	0.2298	32.106	24.737	19.839	21.121	22.118	0	0.51821	6.5549	0	27.345	15.534	29.592	16.318	26.263	27.47	45.87	56.926	63.813	78.352	83.11	123.75	114.54	137.89	168.94	198.79	204.92	228.23	247.17	297.21	302.47	309.28	329.61	315.75	346.68	395.86	379.25	391.87	388.44	418.31	425.77	374.73
0	0	0	0.28411	1.4639	2.6573	11.184	8.3836	7.2232	12.751	11.139	23.442	37.191	42.765	45.809	47.673	49.664	48.62	56.471	62.831	63.185	90.432	88.56	122.97	114.58	141.81	150.57	160.98	181.47	181.14	208.82	205.26	221.57	223	259.8	283.78	269.2	297.54	297.25	306.07	314.89	317.67	336.12	331.16	341.14	343.97	385.59	370.41	388.16	375.54
0	2.3371	0	5.3255	0	4.2115	0	0	0	2.5187	2.7622	0	0	0	0	1.8501	4.5131	7.2245	0.72675	0.8742	0	1.1768	0	0	0	0	0	0	0	0	0.017617	0	0	0	1.2286	5.7306	13.966	6.0445	0	0	2.2009	5.3787	0	0	4.4543	9.5014	6.9371	16.181	7.0185	13.881
8.0094	0	0	5.2279	0	1.0533	2.3107	0	0	0	0	0	0	0	0.71766	1.4844	0	0	0	0	0	0	1.4089	0	0	0	0	0	8.384	21.895	31.856	26.802	32.489	39.813	38.117	49.688	78.948	91.261	96.035	120.26	134.92	122.24	117.59	125.35	144.96	137.88	143.31	134.84	155.66	155.2
0	0	7.9342	3.5282	1.4156	0	6.6991	0	0	0	0	0	3.7565	0	10.539	12.362	27.805	36.879	63.331	70.139	109.07	134.79	138.38	133.14	142.43	116.73	115.53	116.95	144.6	124.69	129.22	174.99	203.49	200.96	216.58	229.21	225.3	189.09	250.31	212.07	218.41	255.21	229.12	294.77	249.94	261.93	248.3	260.43	250.3	272.83
9.8642	0	0.46115	2.3953	6.6143	0	0	4.0165	1.0334	4.6928	3.9869	1.5872	0.81841	0	0	0	0	0.57538	0	63.799	19.49	52.477	71.577	101.84	104.91	125.74	144.3	162.51	181.35	198.44	230.57	206.95	254.13	270.72	313.79	321.73	353.05	373.33	408.46	439.93	463.73	508.9	535.09	560.23	567.96	557.56	576.36	549.74	544.65	557.75
0.25501	0	2.7896	5.8222	0	0	0	0	0	0	0	0	0	0	0	0	5.3806	54.59	55.739	112.89	79.199	151.37	176.14	199.17	246.74	257.11	287.92	307.71	337.95	358.43	375.19	420.59	450.23	447.49	527.95	523.91	532.86	591.31	602.57	623.69	645.38	648.27	652.91	706.44	689.2	687.26	678.04	725.11	738.78	700.26
0	17.647	10.202	8.9125	1.6101	0	0	0	0	0	0	0	0	0	0	0	0	0	205.54	0	0	0	0	0	79.057	0	18.874	18.481	28.082	61.622	4.3252	96.411	285.96	0	633.83	95.16	137.27	220.8	220.61	226.98	237.91	247.77	264.8	251.76	245.25	262.57	263.27	261.78	280.38	238.96
18.541	1.7398	0.41144	6.6299	0	0	0	0	0	0	0	0	0	0	0	0	0	0	0	0	0	0	15.628	0	127.89	0	47.511	75.736	103.52	134.06	149.61	165.68	188.54	193.73	272.46	247.12	287.44	291.92	310.99	338.85	333.8	339.4	367.02	385.57	392.38	396.86	400.72	411.9	417.26	421.03
0	0	3.217	3.5221	3.4501	3.4837	0	0	0	0	0	0	0	0	0	0	0	0	0	0	0	0	0	0	0	0	0	0	0	5.5143	12.184	0	17.897	23.687	34.586	43.83	37.763	28.706	30.149	25.979	46.419	38.369	44.991	28.467	35.797	48.784	50.513	46.925	36.743	47.699
14.1	0	1.316	0	1.3348	0	0.65191	0	0	1.0482	0	0	0	0	0	0	0	0	0	0	0	0	0	0	12.806	35.438	93.9	137.44	184.09	245.77	285.43	351.37	410.64	434.65	511.08	567.42	609.48	656.02	722.1	765.2	786.18	803.75	839.54	877.41	895.78	876.47	931.36	915.34	909.73	903.54
2.3875	0	0	0	5.8238	0	9.9655	0.45493	0.063441	7.0794	0	0	0	0	1.9351	0	2.7546	5.6538	44.541	37.083	60.501	65.357	21.085	271.4	282.93	101.51	194.25	250	289.09	350.06	346.22	421.85	490.23	723.39	570.55	479.61	537.27	555.91	630.09	651.66	641.19	655.47	624.08	680	652.73	669.1	681.1	681.26	672.59	659.48
21.097	0	0	2.7851	0	0	0	0	0	0	0	0	27.228	53.669	102.6	96.388	115.38	144.62	193.63	218.17	238.06	287.14	255.67	155.45	512.15	201.11	333.45	393.67	344.55	475.24	456.76	490.4	518.14	571.52	667.64	690.38	807.15	842.52	928.34	980.93	1008.4	1036.2	1049.6	1120	1169.5	1156.1	1222.7	1211	1226.5	1247.6
0.93763	0	0.06482	13.288	0	0	0	0	0	0	0	0	0	0	0	0	0	0	0	0	0	0	0	0	0	0	0	0	0	0	0	0	0	19.761	48.421	83.658	104.33	130.34	154.45	192.18	230.36	255.91	279.68	312.16	355.93	380.37	403.23	410.18	411.12	427.42
22.064	0	0	4.1246	0	0	0	0	0	0	0	0	0	0	0	0	0	0	22.482	80.78	126.63	204.48	320.12	402.74	495.61	564.54	682.1	797.63	896.18	951.29	1084.9	1151.4	1167.6	1375.2	1447.3	1511.7	1594.6	1685.7	1542.7	1532.7	1567	1566.8	1579.2	1562.5	1569.8	1544.3	1560	1543.5	1553.4	1579.7
25.282	0	0	5.1722	0	0	0	0	0	0	0	0	0	0	0	0	0	0	0	0	0	0	0	0	0	0	0	0	0	0	0	0	0	0	0	3.3278	13.851	22.088	31.895	30.789	43.081	43.396	61.653	57.642	74.966	77.923	75.725	58.449	66.142	59.658
0	5.0496	0	8.1992	0	5.4529	0	0	0	0	0	0	0	0	0	2.637	17.354	5.1003	2.0076	10.405	8.0759	16.263	19.878	16.49	25.324	27.58	22.816	22.128	21.441	43.049	47.881	37.943	46.386	53.143	61.482	61.793	75.426	74.013	62.026	67.803	45.175	51.769	50.854	61.306	70.202	81.474	84.506	96.721	92.437	100.67
37.824	4.876	0	10.43	0	0	0	0	0	0	0	0	0	0	0.039885	2.1995	0	0	0	0	0.88856	0	0	0	0	0	0	0	0	0	6.6633	0	0.44476	0	0	0	0	0	2.5468	7.9407	2.9177	5.4305	7.2823	24.496	11.283	7.2717	14.679	2.8873	8.7646	9.7929
22.464	0	0	6.6047	0	0	0	0	0	0	0	0	0	0	0	0	0	0	0	0	0	0	0	0	0	0	0	0	0	0	0	0	0	0	0	0	0	0	0	0	0	0	0	0	11.736	0	22.013	4.8267	6.0917	10.802
0	1.3051	2.7586	0.33371	2.7841	0	0	4.9239	0	0.34911	0	0	0	0	0	0	0	0	0	49.492	0	0	0	0	0	0	0	0	8.6538	44.834	54.422	59.805	84.951	85.922	88.379	83.804	94.021	105.68	116.1	130.46	140.41	160.99	151.09	168.28	172.34	165.11	165.65	165.88	153.34	149.4
1.0969	0	0	0	3.4186	0	2.1566	0	0	0	0	0	0	0.58863	0	0	0	0	0	0	0	0	0	0	0	0	0	0	0	0	0	0	0	0	0	0	0	0	0	6.7254	7.2285	16.678	8.128	1.3396	5.4734	0.59211	17.86	9.9398	24.665	28.096
27.347	6.3453	0	2.1937	0	0	0	0	0	0	0	0	0	0	0	0	0	0	42.602	0	11.98	47.154	85.645	117.73	137.02	88.842	457.88	157.34	235.41	318.04	283.97	500.67	490.76	419.93	469.04	583.27	577.08	592.9	633.26	661.56	690.69	702.75	702.01	696.01	713.49	711.79	727.68	772.44	751.51	753.13
42.116	19.953	0	2.0319	0	0	0	0	0	0	0	0	0	0	0	0	0	0	0	0	0	10.598	13.543	12.976	25.084	39.91	41.103	42.044	45.507	54.613	64.518	57.226	66.243	63.458	70.511	71.23	80.252	79.957	83.817	88.039	99.56	99.308	102.18	103.9	104.57	91.593	99.275	81.881	89.986	89.785
0	0	1.0184	9.3663	0	0	0	0	0	0	0	0	0	0	0	0	0	0	0	6.1288	0	0	0	0.32629	2.4145	0	0	0	0	0	0	0	0	0	0	0	0	0	0	0	0	0	0	0	0	0	0	0	0	0
9.1539	3.8029	0	2.4031	0	0	0	0	0	0	0	12.31	0	4.7801	0	0	0	0	32.668	0	0	0	9.2292	14.276	21.511	0	222.3	0	25.492	61.9	0	173.28	156.56	112.22	101.79	206.22	217.46	243.77	292.55	321.91	388.74	390.09	403.57	412.49	410.57	424.5	435.26	469.15	449.08	454.18
10.818	13.181	0	0	0	0	0	0	0	0	0	0	0	0	0	0	0	0	203.22	0	0	18.426	26.591	43.462	56.847	26.907	71.853	68.668	75.058	198.57	155.28	227.63	241.62	277.02	307.96	435.19	369.54	431.1	467.01	512.07	546.12	556.62	558.1	585.53	604.42	598.72	615.92	610.12	652.76	631.02
3.0607	0	0	5.6817	0	8.2678	1.8492	0	5.4322	0	0	0	0	0	0	0.2733	0	0	227.3	27.21	0	176.84	0	31.36	32.208	28.967	45.991	68.6	64.412	80.004	79.543	114.63	214.68	55.117	159.89	409.59	42.762	142.45	159.85	162.51	165.89	166.42	164.26	184.27	186.65	194.03	193.54	192.02	210.88	152.56
6.3067	0	0	0	0	5.0746	0	0	0	0	0	0	0	4.295	0.48927	19.242	0	0	116.18	214.48	0	228.43	0	35.935	37.818	37.563	38.318	40.579	49.23	66.157	55.347	73.058	160.68	60.833	106.36	430.86	124.88	224.64	255.52	299.76	308.13	340.27	345.69	368.99	379.66	381.39	388.4	400.14	436.6	376.81
11.969	13.509	0	6.8269	0	0	0	0	0	0	0	0	0	0	0	0	0	0	0	0	0	0	0	0	0	4.4045	12.693	31.098	47.204	70.21	116.07	101.65	141	165.08	200.34	228.3	276.69	283.41	294.99	316.78	333.41	358.24	382.55	408.22	400.76	439.27	511.08	518.96	472.86	485.63
10.833	0	0	0	0	2.4162	0	3.0171	1.9746	0	0	0	0	0	4.7773	0	0	0	0	0	0	0	0	44.944	51.269	0	0	0	0	10.61	12.619	58.959	38.771	189.58	163.45	89.871	174.99	215.9	243.8	264.88	262.35	265.47	275	289.43	328.34	323.96	324.3	332.61	333.75	317.39
0.7194	0.19265	0.70446	0	2.6934	0	2.0812	7.5647	0	5.4199	0	2.7527	6.8051	10.296	18.849	11.914	20.665	6.813	26.948	24.709	19.255	9.359	0	98.195	105.87	0	40.48	18.309	22.586	32.225	8.7409	41.311	7.2193	57.234	5.9375	0	2.1025	14.77	16.753	11.198	3.7753	0	0	5.3125	3.2954	2.7187	0	0	0	0
0	2.3188	0	24.519	0	0	0	0	0	2.0856	3.2538	1.8142	6.641	6.9102	7.8763	18.636	34.675	34.051	26.596	34.393	36.127	54.66	48.913	40.699	52.767	69.234	73.91	75.846	83.309	105.29	127.19	131.88	167.88	186.33	205.57	234.02	250.62	268.47	281.52	282.68	277.62	294.79	293.02	305.82	326.36	317.93	342.13	340.22	351.35	351.92
24.764	0.021011	0	1.6929	0	0	0	0	0	0	0	0	0	0	0	0	0	0	0	0	0	0	0	0	249.06	0	21.137	46.723	72.988	80.076	100.1	113.41	121.59	126.14	185.1	143.76	169.07	175.35	189.23	194.07	192.73	202.67	195.78	214.58	215.22	222.03	219.44	220.87	220.62	223.63
1.951	0	0	0	0	7.072	7.4278	5.1903	5.7402	9.314	21.608	17.54	25.652	22.554	30.183	34.788	41.988	41.976	47.425	49.774	50.472	47.256	60.755	72.406	70.134	89.654	108.45	135.75	148.07	229.01	290.99	413.54	565.89	717.08	885.68	1042.8	1215.3	1392.3	1497.5	1721.4	1877.6	1980.5	2112.1	2215.2	2239.7	2312.5	2263.2	2410.5	2497.2	2514.3
11.229	0	0	55.732	0	0	0	0	0	0	0	0	0	0	0	0	0	0	2.9926	0.55401	16.138	18.898	0	93.028	104.73	0	91.104	87.988	110.98	123.17	106.12	193.95	198.11	407.36	194.7	124.71	181.33	214.5	248.57	248.8	237.55	272.19	240.29	229.43	219.25	205.06	173.49	128.97	125.49	106.71
19.431	5.8835	0	5.4612	0	0.72344	0	0	0	3.2926	4.383	0	0	4.0124	6.7213	8.8211	5.6982	15.375	4.5372	0	0	12.013	14.208	9.8393	6.8491	2.073	17.386	30.18	40.47	47.079	58.517	46.462	64.48	72.966	64.882	85.637	99.416	95.87	107.6	108.28	108.58	126.97	141.2	130.36	162.79	140.16	151.64	139.46	140.56	140.36
0	0	6.27	2.5117	0	2.7978	2.9462	0	0	0	1.3143	0.55519	0.499	0	0	0	0	0	0	0	2.7525	10.279	14.026	0	1.2845	0	0	0	0	0	3.7552	19.093	51.383	75.003	113.63	159.88	201.67	238.16	283.53	309.39	332.39	346.51	385.8	427.32	444.91	465.12	472.5	465.43	454.56	473.99
3.4411	6.5306	2.8919	0	0	0	0	0	0	0	0	0	0	0	0	0	0	0	0	19.855	0	0	0	0	0	0	0	0	0	0	0	0	0	0	44.315	22.688	2.8996	36.387	43.337	48.907	60.838	71.646	81.764	95.739	93.708	100.8	95.835	102.9	114.24	142.08
0	0	0	11.728	0	1.9604	0	0	0	3.6886	6.746	0.51322	0	0	0	9.0303	14.903	14.633	9.0714	7.1951	14.204	24.364	21.115	16.551	20.19	23.586	33.635	23.227	17.846	34.942	39.098	30.573	36.41	46.608	43.421	51.894	61.975	59.964	42.695	46.573	51.869	53.384	42.724	42.712	46.629	58.148	68.592	72.753	63.119	70.202
4.797	11.351	0	0.97729	0	0	0	0	0	0	0	0	0	0	0	0	0	0	0	0	0	0	0	0	0	0	0	2.1069	0.87055	17.901	45.042	52.324	72.42	101.36	131.04	154.24	205.85	238.24	257.31	300.93	304.5	327.7	320.42	409.57	432.11	438.53	454.28	501.28	507.48	501.41
41.08	10.321	0	0	0	0	0	0	0	0	0	0	0	0	0	0	0	0	0	0.90768	3.4331	0	0	0	0	0	11.785	7.1721	17.101	47.827	74.312	74.202	105.89	120.88	145.42	166.32	199.71	222.24	240.38	277.4	306.36	317.55	349.6	361.76	362.2	355.59	380.15	365.86	373.71	388.4
30.009	15.34	0	2.0841	0	0	0	0	0	0	0	0	0	0	0	0	0	0	0	0	0	0	0	0	0	0	0	0	0	0	0	0	0	0	0	0	0	0	0	0	0	0	0	0	0	0	0	0	0	0
35.249	14.316	0	0.43068	0	0	0	0	0	0	0	0	0	0	0	0	0	0	8.2198	21.471	27.549	33.511	35.14	56.978	53.191	62.847	68.526	87.727	79.819	88.953	114.4	101.75	125.14	111.17	120.71	114.27	117.8	122.29	101.22	98.653	107.65	100.39	87.531	96.15	87.639	86.464	79.405	75.732	73.82	79.433
0	0	0	5.7625	0.45946	2.2761	0	0	0	0	0	0	0	0	0	0	0	0	179.01	0	0	0	0	57.11	132.16	0	0	0	0	0	0	0	25.489	0	225.54	0	0	0	0	0	0	0	0	0	0	0.35297	0	2.2266	9.7756	0
14.619	3.6041	0	2.3428	0	0	0	0	0	0	0	0	0	0	0	0	0	0	0	0	0	0	0	0	0	0	0	0	0	0	0	0	0	0	0	0	0	0	0	0	0	0	0	0	0	0	0	0	0	0
11.135	6.689	0.33477	0	0	0	10.062	2.0754	8.3834	2.5271	18.053	22.504	37.346	48.216	53.773	56.804	70.829	0	368.8	84.203	36.934	104.64	115.45	133.18	157.97	101.6	139.34	118.35	90.436	148.59	117.98	147.72	134.51	134.86	175.79	159.48	94.323	126.47	144.19	127.64	138.94	145.49	125.14	143.58	152.07	135.39	116.66	116.04	132.22	125.91
15.162	2.7408	0	0	0	0	0	0	0	0	0	7.4633	14.312	21.233	16.842	18.396	25.142	35.404	32.007	43.524	39.819	47.295	41.126	56.415	52.061	60.682	78.673	79.951	81.087	73.201	84.506	83.151	93.006	98.627	94.977	98.293	96.871	90.919	87.181	87.734	95.152	108.92	111.11	93.165	100	92.816	98.064	82.168	84.372	89.581
32.623	16.295	0	2.9464	0	0	0	0	0	0	0	0	0	0	0	0	0	0	0	0	0	0	0	0	0	0	0	0	0	0	0	0	0	0	0	0	0	0	0	0	0	0	0	0	0	0	0	0	0	0
3.443	4.5125	0	0	1.2941	0	1.8583	0	0	0	0	0	0	0	0	0	0	0	0	0	0	0	0	35.612	41.664	0	0	0	0	0	0	9.0804	0	97.67	1.4416	0	0	0	0	0	0	0	0	0	0	0.72199	0	0	0	0
3.3194	0	1.7085	6.6154	0.090858	0	0.41748	0	0	0	0	0	2.9905	0	0	0	0	3.6249	0	0	9.4386	2.6929	4.2299	0	0.63214	4.9223	0.71941	16.634	25.155	47.799	52.842	54.184	70.021	86.008	114.28	175.33	171.55	173.22	239.84	251.12	248.07	240.08	295.04	299.8	324.53	338.21	330.29	379.39	377.93	381.62
12.699	1.2209	0	0	0	0	1.9593	0	0	0	0	0	0	0	0	0	0	0	254.83	48.557	0	198.16	0	0	0	0	25.725	69.219	114.33	165.5	216.53	264.97	406.22	325.61	502.32	693.77	432.19	579.35	703.26	739.73	708.05	771.59	754.5	802.21	787.42	828.72	814.76	834.02	861.73	818.22
0	0	2.801	1.7299	2.3549	2.4508	0	10.839	20.914	12.728	22.364	13.468	24.273	11.507	13.258	8.7659	13.778	21.206	20.559	28.765	30.523	34.808	38.847	60.594	60.064	66.214	52.697	63.409	91.646	115.47	137.24	135.3	172.19	187.16	205.14	194.39	213.97	186.89	188.68	162.91	139.59	144.35	154.8	152.39	164.15	158.82	160.21	163.5	170.02	154.43
12.747	1.3249	3.1462	10.633	0	0	0	0	0	0	0	11.172	0	0	0	0	0	0	0	0	0	0	0	0	0	0	0	0	0	0	0	0	0	0	0	4.7048	5.9719	3.8353	11.586	10.288	19.608	13.262	25.232	23.893	26.146	22.028	25.076	16.694	16.299	20.414
19.422	3.9711	0	0	0	0	2.215	0	0	0	0	0	0	0	0	0	0	0	85.199	0	0	0	0	0	0	0	0	0	0	106.29	52.091	99.975	98.115	141.92	207.58	182.39	198.69	260.81	278.96	290.5	300.8	319.13	300.83	336.83	335.01	331.36	354.54	348.93	357.62	354.03
0	0	4.1645	9.0144	0	0	0	0	0	2.6985	0	0	0	0	0	0	0	0	0	0	0	0	0	0	1.7688	11.704	9.2758	21.653	36.137	25.582	19.797	54.632	107.42	108.72	125.75	135.14	149.11	133.81	163.01	172.51	152.56	143.85	154.98	161.77	162.43	164.94	149.11	158.29	161.61	169.74
0	0	3.5183	4.5782	7.4375	6.1099	3.0399	0	0	0	0	0	0	0	0	0	6.6997	6.5651	17.665	24.181	28.032	35.074	40.965	41.061	45.5	44.082	55.117	62.554	66.917	71.03	62.866	68.185	68.381	90.625	109.94	124.76	135.58	76.051	57.09	60.446	70.477	70.184	60.627	64.306	53.074	65.955	50.524	59.374	64.877	80.566
4.1732	2.8411	0	12.737	0	0	0	6.4876	0.57887	2.606	24.109	10.505	11.055	14.457	9.3103	19.075	28.024	30.285	17.777	26.824	34.778	41.871	45.616	54.632	72.197	82.805	92.504	101.52	107.12	134.3	138.19	153.99	151.44	169.5	165.79	196.33	235.8	216.62	215.41	239.44	216.28	236.95	224.47	223.82	235.14	251.39	265.06	270.07	265.65	270.66
8.0524	0	8.4384	0	0	0	0	0.28866	0	0	0	0	3.5023	0	2.3146	2.3354	12.32	4.3154	11.39	5.3782	17.158	18.103	34.692	52.196	82.933	117.66	185.51	214.58	258.21	315.78	366.41	449.01	553.79	637.11	682.55	722.58	807.93	842.11	940.4	952.74	955.37	952.37	1008.8	1030.5	1043.3	1054.8	1053.6	1132.7	1131.3	1140.4
15.714	0	0	2.8231	0	0	0	5.4773	0	3.0233	14.411	9.8693	11.266	0.652	2.1363	6.6562	0	0	13.815	18.952	18.032	27.937	29.17	41.081	38.172	51.741	67.921	69.3	92.937	105.75	118.05	99.772	117.72	117.91	140.08	136.5	164.37	175.05	162.27	198.5	197.01	196.45	182.85	172.32	153.35	149.29	164.66	189.72	193.94	198.61
0.36817	0	0.59345	9.2373	2.6803	1.8708	0	0	0	0	0.035901	0	0	0	0	0	0	0	1.1712	0.77456	20.287	2.4676	16.85	24.711	28.434	5.6364	0	2.2919	11.881	14.531	0	7.0521	43.262	67.826	97.171	116.67	163.65	183.12	215.1	222.57	256.13	266.03	309.04	347.37	401.97	406.53	404.15	438.47	452.15	468.02
15.002	5.7562	0.27636	0	0	0	0	0	0	0	1.2546	0	0	0	0	0	0	0	0	0	0	0	0	0	0	0	0	0	0	0	0	0	0	0	1.9868	0	30.449	59.712	84.224	97.074	113.33	136.7	153.74	169.27	188.93	200.4	195.36	230.64	243.54	245.46
41.526	20.459	0	9.4996	0	0	0	0	0	0	0	0	0	0	0	0	0	0	0	0	0	0	0	0	0	0	0	0	0	0	0	0	0	18.079	41.471	87.641	127.94	151.38	192.83	213.2	267.74	286.84	301.63	313.46	322.91	334.27	364.42	366.18	388.69	412.71
0	0	7.2612	4.2271	3.4918	9.4252	0	0	0	0	0	0	0	0	0	0	3.669	6.8678	13.235	20.35	39.038	38.692	37.747	48.037	51.763	56.865	56.986	55.931	56.715	48.345	39.826	42.19	34.85	45.483	42.616	39.375	30.442	26.102	29.626	23.51	17.537	6.8911	29.086	36.317	27.869	21.733	12.147	19.016	5.2618	12.05
6.6342	4.779	0	2.1628	0	0	0	0	0	0	0	0	0	0.13655	0	0	0	0	252.92	0	0	39.258	41.386	89.98	124.37	0	105.19	114.46	124.89	147.04	88.819	193.36	386.79	0.68601	687.68	116.48	151.6	236.29	222.05	230.03	250.09	254.41	252.58	254.91	256.56	272.21	267.79	273.85	292.52	269.8
2.8829	5.9068	1.3679	0	0.92422	0	0	0	0	0	0	0	0	0	0	0	0	20.027	0	50.904	0	33.362	17.681	19.878	40.573	22.565	51.322	66.933	100.64	119.76	155.34	185.83	224.5	240.62	449.46	491.71	597.85	738.98	854.73	942.3	1067.9	1180	1241.3	1362	1467.1	1488.8	1564	1678.8	1640.4	1701.7
0.21741	4.2931	4.4948	0.47813	0	4.9062	0	3.632	0	0	0	0	0	0	0	0	7.6784	0	0	0	0	0	0	0	0	0	0	0	0	0	0	0	0	0	4.5472	8.5113	12.317	15.34	11.126	12.644	13.493	25.561	30.96	41.214	60.131	59.495	63.501	70.444	74.514	66.541
35.478	15.886	0	2.4771	0	0	0	0	0	0	0	0	0	0	0	0	0	0	0	0	0	0	0	0	0	0	0	0	0	0	33.351	38.797	69.27	102.54	138.3	187.09	232.81	276.18	321.9	375.89	406	428.66	459.58	506.95	489.74	513.13	493.11	506	508.47	518.12
0	1.9857	0	7.77	7.244	0	0	0	0	0	0	0	0	0	0	0	0	0	248.68	0	0	0	0	0	110.39	0	0	0	3.035	43.381	20.746	150.35	353.23	22.294	664.85	305.46	440.2	616.79	712.92	841.44	885.39	1033.8	1085.1	1206.2	1256.4	1345.1	1373.3	1478.2	1482.4	1530.6
36.393	1.9972	0	0	0	0	0	0	0	0	0	0	0	0	0	0	0	0	0	0	0	0	0	0	0	0	0	0	0	0	0	0	0	0	0	0	0	0	0	0	0	0	0	0	0	0	0	0	0	0
18.039	6.5554	0	4.566	0	0	0	0	0	0	0	0	0	0	0	0	0	0	0.72995	0	5.7255	15.9	10.242	29.135	30.507	45.466	64.004	91.427	125.85	167.35	223.85	231.48	282.68	336.7	370.89	427.65	492.39	542.12	584.41	636.85	675.31	697.11	721.05	727.92	736.8	772.8	692.19	992.73	800.69	1022.6
11.884	0	0	2.3452	0	2.6276	0	6.6824	15.488	14.823	10.325	9.2355	8.9743	6.8796	4.3439	8.8431	0	0	289.03	186.65	0	374.6	132.53	270.71	276.97	377.2	416.39	458.77	528.85	564.63	588.23	603.7	702.72	585.53	678	1032.7	642.66	765.05	753.12	794.12	797.56	816.15	825.46	834.77	865.37	869.82	873.01	866.18	863.55	806.26
17.883	9.1795	1.9402	0	0	0	0	0	0	0	0	0	2.3178	0	0	0	0	1.7074	0	6.7447	2.5761	4.5784	0	11.659	0.44546	8.5881	13.352	12.452	4.1797	0	0	1.5231	12.078	11.591	2.0897	8.7742	12.31	8.5307	4.5479	2.2377	10.612	12.463	17.764	24.009	22.317	16.903	11.255	14.917	28.18	28.544
3.0185	0	0	3.7661	0	1.4926	0.34334	0	0	0	1.5481	0.70417	0	0	0	0	0	0	0	0	0	0	0	0	0	0	0	0	0	0	0	0	0	0	0	6.1799	0	2.6469	4.4038	0	6.8607	3.0874	8.8374	22.123	27.884	40.453	17.277	25.817	12.796	35.335
12.9	0	1.7464	8.0675	0	0	0	0	0	0	0	0	0	0	0	0	0	0	0	0	0	0	0	0	0	0	6.8262	12.242	11.825	24.033	18.483	15.776	16.609	22.777	24.362	27.132	40.145	23.543	36.051	28.568	47.311	36.494	41.36	36.577	41.752	45.108	41.059	42.308	29.968	35.25
0	5.8755	0	0.83562	0.0035401	0	3.3712	0	0	2.5789	0.79611	0	1.8814	13.537	3.4922	10.871	4.8247	3.1339	12.663	15.062	8.3281	28.947	17.633	40.535	37.601	52.369	57.504	69.682	108.7	130.05	174.08	186.06	222.46	306.22	369.72	385.98	426.72	479.93	510.55	547.21	587.86	615.43	625.2	647.19	663.4	679.31	713.58	712.52	734.65	737.01
3.9784	0.70206	1.2447	1.4464	0	0	0	0	0	0	0	0	0	0	0	0	0	0	0	0	8.9155	16.706	25.774	39.042	58.874	82.668	106	104.9	143.09	176.95	230.59	274.94	422	505	560.24	705.51	847.49	867.17	829.24	894.24	1033	1023.8	1088.3	1142.6	1187.7	1249.2	1257.3	1293	1342.4	1344
13.867	8.3907	0	7.3847	0	0	0	0	0	0	0	0	0	0	0	0	0	0	0	0	0	0	0	0	0	0	0	0	0	0	0	0	0	0	0	0	0	0	0	0	0	0	0	0	0	0	0	0	0	0
0	0	0	9.0974	0	5.9706	0	8.218	12.801	0.79186	12.985	0	1.3807	0	2.5017	0	0.8453	3.8234	4.0164	6.0854	1.5849	5.4999	0	3.6468	0	1.0228	0	0	0	0	0	0	0	0	0	0	0	0	0	0	0	0	0	0	0	0	0	0	0	0
5.0089	0	6.0798	8.3111	2.4216	0.64611	0	0	0	0	1.7732	0	0	0	0	0	0	0	2.7324	6.7729	3.3561	2.9917	3.7472	2.2986	16.816	18.621	3.5846	10.065	15.931	13.684	0	0	6.5985	4.3709	11.936	2.0349	12.602	8.1699	6.3626	5.0305	7.1425	0	1.6696	9.3163	21.765	20.899	11.694	20.253	26.437	27.58
0.43986	2.5296	0.22948	0	1.2516	0	0	2.2681	1.9495	6.988	0	0	0	0.80194	10.21	10.537	18.834	33.08	90.14	88.747	129.98	135.35	96.056	362.04	375.61	108.32	250.55	224.86	247.06	332.04	337.73	318.29	343.75	563.04	444.26	320.97	365.4	386.34	402.46	411.6	419.86	417.84	399.4	407.74	419.78	420.7	428.8	406.86	415.14	409.73
15.288	3.5872	0	5.4268	0	0.17511	0	0	0	0	4.4643	1.7106	0	1.6475	8.8312	6.5184	18	28.43	24.649	20.718	27.012	52.787	54.774	47.202	48.961	48.571	62.447	53.959	67.826	66.517	67.464	51.713	64.342	59.355	61.474	67.932	69.934	70.097	74.462	79.444	75.791	77.588	92.187	79.958	100.09	96.49	100.4	91.849	93.715	99.345
12.646	7.3738	0	0	0	0	0	0	0	0	0	0	0	0	0	0	0	0	67.332	6.4596	0	11.284	18.712	16.113	24.496	0	262.03	0	18.677	98.435	10.941	147.64	130.05	30.279	26.197	87.484	79.171	55.232	49.982	53.291	64.489	60.397	61.695	55.723	51.387	51.118	62.885	59.303	56.591	48.739
16.274	2.0892	0	5.1099	0	0	0	0.83214	12.18	13.037	16.527	12.748	17.324	11.336	13.602	15.335	16.036	21.648	42.081	48.054	56.546	73.715	71.027	83.442	95.762	114.22	123.16	126.86	143.89	147.77	174.6	160.06	170.41	189.15	177.01	202.01	208.67	231.99	235.83	241.79	249.77	240.72	241	217.19	196.47	203.06	225.5	249.68	248.99	256.3
23.642	10.833	0	5.4011	0	0	0	0	0	0	0	0	0	0	0	0	0	0	0	0	0	0	0	0	0	0	0	0	0	0	9.979	0	12.952	18.591	25.777	56.736	54.366	69.198	69.868	83.043	100.07	91.13	129.53	125.74	146.41	151.31	166.25	152.59	171.69	184.99
0	0	5.8167	8.4551	0	3.0056	7.3683	1.5314	0	6.3461	0	0	0.99762	0	0	0	13.912	11.148	24.395	34.533	50.038	68.112	84.74	95.47	93.946	105.94	136.18	147.64	160.58	195.45	223.53	222.47	207.58	219.38	220.93	227.11	223.25	218.64	220.16	228.83	226.64	213.77	238.56	239.38	243.25	253.37	231.25	239.35	226.03	235.2
1.2812	7.2916	0	0.62227	6.423	0	0	0	0	0	0	0	0	0	3.8526	0	0	0	0	5.423	0	23.519	0	0	15.542	0	0	0	0	0	0	0	0	0	0	0	0	0	0	0	0	0	0	0	0	0	0	0	0	0
0	0	10.225	12.054	0	5.9792	5.7492	8.818	0	10.633	0	10.086	6.1395	13.361	3.1228	0	0	1.9138	0	1.5347	0	0	4.0768	0.73309	7.2281	0	0	0	0	0	0	0	0	0	0	0	0	0	0	0	0	0	0	0	0	0	0	0	0	0
10.467	5.259	0	0	0	0	1.9688	4.6267	0.18676	4.558	1.9351	0.60506	10.845	15.466	37.439	53.012	71.612	82.953	113.51	145.37	192.12	211.84	256.05	297.75	304.66	391.88	375.47	418.41	456.66	340.82	612.78	508.24	530.73	473.03	569.21	622.43	610.9	637.61	633.23	658.94	617.47	676.27	696.01	717.14	723.49	725.06	723.49	718.61	709.43	722.27
25.137	25.375	0	3.8592	0	0	0	0	0	0	0	0	0	0	0	0	0	0	0	0	0	0	0	0	0	0	0	0	0	0	0	0	0	0	0	0	0	0	0	0	0	0	0	0	0	0	0	0	0	0
0	0	1.0543	12.969	1.9492	0.89992	0	0	13.723	26.223	0	20.259	9.6721	2.0205	17.586	29.751	39.237	45.984	64.594	71.263	97.48	76.785	96.876	107.09	122.49	143.41	139.06	132.27	138.24	145.6	134.31	133.83	177.44	169.16	173.54	156.26	169.56	157.68	150.96	150.59	145.86	133.5	139.2	138.07	154.1	152.04	145.66	148.99	153.54	169.87
26.985	17.684	0	0	0	0	0	0	0	0	0	0	0	0	0	0	0	0	0	0	0	0	0	0	0	0	0	0	0	0	0	0	0	0	0	0	0	0	0	0	0	0	0	0	0	0	0	0	0	0
4.7516	0.097986	0	0.25144	0.32406	0	3.4429	0	0	0	2.1256	0	0	0	0	1.7571	0	0	179.24	0	0	0	8.0966	63.67	64.679	0	0	0	0	5.2729	0	16.398	132.75	0	419.78	0	0	45.308	42.998	50.433	45.506	68.403	46.606	53.384	54.379	65.029	60.563	66.717	65.754	51.309
0	0	0	11.851	0.14064	4.8904	0.51759	0.28165	5.7133	0	9.0791	0	4.6531	0	11.638	10.164	11.784	6.0003	2.569	5.4558	16.385	22.009	15.652	20.82	20.594	31.413	26.661	41.609	62.784	71.637	85.619	77.42	91.403	93.356	103.87	111.66	127.87	143.6	155.66	163.41	168.4	161.32	185.76	181.86	195.41	207.51	193.16	186.56	203.12	216.39
12.366	0	1.0284	3.1487	0	0	0	0	0	0	0	0	0	0	0	0	0	0	0	0	0	0	0	0	0	0	6.8457	8.4628	3.5538	10.307	0	0.15316	11.108	0	0	2.6681	0	0	0	0	0	0	0	0	0	0	0	0	0	0
12.466	7.1684	0	0	2.3225	0	0	0	0	0	0	0	0	0	0	0	0	0	31.241	0	0	0	0	0	0	0	150.56	0	0	0	0	101.43	84.433	16.55	31.402	117.91	124.65	157.53	194.8	221.94	264.91	293.57	313.83	331.21	344.59	350.33	372.88	376.92	386.47	393.36
9.1436	8.0086	20.747	0	0	0	0	0	0	0	0	0	0	0	0	0	0	0	0	0	0	0	0	0	0	0	1.0397	43.886	137.82	117.62	143.56	165.58	226.99	263.73	282.38	327.32	361.26	396.08	447.69	488.41	547.42	586.85	589.52	594.58	635.54	633.56	633.58	643.7	658.16	673.56
0	0	0	2.5198	2.9972	2.8831	0	2.5298	14.71	2.4984	14.221	2.2917	10.849	2.8098	12.649	11.285	16.248	18.555	17.743	24.204	20.763	20.623	17.362	28.902	27.637	37.262	24.171	27.109	37.441	39.283	51.671	56.974	60.538	69.079	68.951	72.141	78.492	79.956	87.055	92.434	96.568	123.95	126.33	130.94	125.08	125.9	132.17	152.9	152.63	156.36
13.496	10.706	0	6.841	0	0	0	0	0	0	0	0	0	0	5.3684	6.2031	41.36	24.258	137.03	120.79	158.44	203.18	250.58	267.47	302.48	226.08	560.81	268.05	364.64	417.32	349.77	492.27	481.17	414.47	434.09	486.34	498.63	478.34	510.18	516.84	514.39	532.27	510.79	510.44	499.99	504.92	507.39	512.36	512.85	503.75
8.867	0	0	0	0.29577	0.61185	0	0	0	0	0	0	0	0	0	0	0	0	0	0	0	0	0	44.189	50.977	0	0	0	0	0	0	0	0	18.523	3.8294	0	0	0	13.851	26.436	29.795	37.9	36.816	72.146	93.218	104.58	108	127.41	119.75	126.57
24.854	0	0	3.9936	0	0.13833	0	0	0	0	1.0827	0	0	0	0.60375	3.5356	0.88423	9.3787	7.3331	0	0	6.6573	7.3294	3.7203	0	0	2.7344	0	0	0	0	0	0	0	0	9.3655	23.921	36.345	58.225	57.423	85.822	102.85	128.55	149.2	163.01	173.58	188.75	183.63	169.17	179.39
0	0	0	2.9676	0.069867	18.444	25.155	44.898	52.315	68.979	85.129	91.415	119.67	110.07	120.75	134.49	147.71	161.06	162.71	172.07	190.73	184.39	216.65	201.54	228.45	246.93	248.69	289.94	307.14	333.84	332.77	354.38	401.96	418.69	449.03	464.46	492.75	480.11	516.2	529.39	539.18	516.94	543.12	542.64	576.14	582.18	561.1	586.17	611.05	258.79
1.2834	1.7336	4.2537	0	0.28639	0	1.7784	2.0384	6.5702	8.5313	6.2239	9.9233	11.721	3.2445	22.054	6.0498	6.8801	0	19.219	3.511	5.8446	0	0	55.105	61.776	0	13.255	0	8.1649	17.867	0.047246	58.259	50.786	180.53	79.61	9.9289	54.657	85.132	99.074	109.8	96.917	92.662	107.43	110.16	110.42	105.52	118.27	115.85	105.36	104.79
19.56	19.455	0	0.46108	0	0	0	2.9433	0	14.06	0	6.982	0	0	0	7.4846	0	11.769	1.1967	0	17.14	38.973	87.195	127.47	176.47	229.44	306.28	357.7	426.31	547.7	620.16	739.35	928.02	1071	1238.2	1470.4	1570.9	1782.9	1979.3	2222.4	2293.2	2450.2	2555.9	2672.5	2750.7	2876.9	2875.8	3015.4	3048.9	3096.4
4.2498	0	0	2.5264	0	1.1967	0	1.0369	0	0	0	0	0	0	0	0	0	0	0	23.866	0	0	0	0	0	0	0	0	0	0	0	0	0	0	0	0	0	0	0	0	0	0	0	0	0	0	0	0	0	0
0	0	0	0	5.0198	3.2797	6.9489	5.1713	4.5974	5.4621	8.4145	13.299	14.239	10.088	11.96	9.5747	10.723	19.671	20.779	20.235	34.338	27.635	43.183	36.373	56.445	85.686	118.93	156.22	196.49	237.5	251.05	275.39	308.08	352.63	380.5	430.21	447.71	479.15	493.84	514.85	546.41	568.49	578.49	588.03	591.11	614.61	629.32	641.66	636.37	676.78
8.5038	7.5169	2.2844	0	0	0	0	0	0	0	0	0	0	0	0	0	0	0	0	51.451	18.951	90.766	93.541	107.2	159.21	154.35	183.33	213.71	232.98	237.71	253.94	260.88	281.73	230.02	325.35	292.17	288.25	311.79	318.37	325.72	334.44	336.61	347.46	351.01	355.61	340.5	352.11	343.1	360.36	347.46
0	0	0	3.6817	0	1.6685	0	1.7992	0	7.7943	21.013	11.269	17.235	15.165	18.934	30.818	35.055	25.047	25.343	26.601	20.544	37.122	23.385	26.566	33.365	36.036	34.639	32.042	22.37	38.952	50.49	37.618	48.929	59.566	76.347	84.901	101.63	108.5	94.801	113.53	119.76	139.85	132.73	127.18	143.54	160.58	173.29	169.81	168.13	179.48
17.19	9.1355	0	1.0472	0	0	0	0	0	5.2875	4.4674	0	5.6969	0	0	0.85389	1.6413	17.608	29.616	37.769	64.221	94.213	98.24	118.88	130.83	149.91	156.96	163.06	193.83	191.91	209.24	192.05	200.49	214.92	232.08	235.22	227.58	232.35	232.19	237.69	245.94	242.51	238.71	204.31	192.76	199.55	213.68	233.29	239.82	251.41
0	7.3836	0	0	3.4945	0	3.6176	7.6047	6.9086	3.9289	6.1261	6.2246	15.601	19.911	16.115	20.35	18.464	10.725	16.435	22.703	17.802	51.854	49.066	81.275	98.818	136.77	156.07	189.37	235.07	266.95	302.72	320.71	376.55	396.93	472.87	509.9	518.57	575.62	662.97	672.23	693.12	749.87	730.83	768.64	757.27	783.34	777.5	794.71	789.44	778.71
0	4.0664	0	11.226	0	0	0	0	0	0	3.8375	1.8827	0	10.626	17.743	39.811	62.425	73.801	100.11	108.12	124.55	154.68	157.7	169.17	188.65	191.91	208.87	200.66	204.29	241.58	245.75	243.41	235.19	255.65	258.34	249.65	256.66	249.02	230.76	223.95	220.2	232.83	230.12	225.57	231.46	238.56	243.81	238.03	229.8	221.98
6.3712	0	0	7.1995	0	0	0.85647	3.9695	0	0	2.3649	0	0	0	0	0	0	0	98.492	97.831	0	105.26	0	0	0	0	0	0	0	0	0	0	40.34	0	0	300.56	0	13.197	47.066	11.327	0	0	0	0	0	0	0	0	0	0
4.6438	0	0	4.6498	2.4717	1.2141	0	5.6417	0	1.7419	0.41796	0	0	0	0	0	0	0	0	0	0	0	0	0	0	0	0	0	0	0	0	0	0	0	0	0	0	0	0	3.2182	11.234	0	8.8718	10.598	29.803	25.597	22.857	13.999	57.253	51.452
16.08	0	1.3258	10.388	0	0	0	0	0	0	0	0	0	0	0	0	0	0	0	0	0	0	0	0	1.3012	0	6.5031	1.6639	1.4989	0.053255	0	17.068	25.04	31.112	22.014	32.319	28.831	41.153	38.957	60.87	64.673	57.875	66.724	61.426	61.849	62.055	78.559	78.061	63.508	68.957
0	0	0	19.533	30.58	58.558	85.026	118.26	123.27	128.85	119.67	128.22	150.45	137.65	153.34	163.71	165.84	184.28	191.6	186.23	203.02	227.96	269.4	345.29	474.37	596.18	709.75	884.09	1016.2	1175.6	1354.6	1458.8	1651.7	1798.8	1999.2	2031.1	2203.5	2365.2	2446.8	2553.3	2621.3	2717.1	2735.5	2814.2	2872.5	2862.3	2881	2865.5	2899.8	2969.1
2.1122	0	0	0	3.4608	5.3716	9.7438	11.867	6.4392	11.854	11.642	7.3003	24.534	17.465	37.157	35.729	29.762	18.74	38.536	28.994	38.656	24.199	20.406	22.274	16.55	57.616	25.531	34.82	32.773	0	185.23	296.13	77.556	7.199	78.625	111.75	123.17	129.65	148.07	167.64	178.31	182.25	181.92	205.67	203.66	220.63	222.86	233.37	237.45	246.29
2.1506	0	2.2723	0.13298	5.363	0.31458	0	2.3048	0	0	0	0	0	0	0.10154	0	1.5776	7.2105	0	28.222	0	8.2688	21.132	37.705	40.539	70.573	97.34	131.41	160.44	182.89	233.86	243.65	295.93	319.2	362.79	378.66	393.44	413.16	454.95	467.88	492.48	488.46	498.47	514.06	512.85	524.25	527.93	517.09	494.71	511.99
3.662	8.1361	0	5.7002	0	0	0	0	0	0	9.2859	1.6457	3.1038	4.2911	4.2118	14.465	30.121	29.186	30.017	25.309	20.744	28.004	31.361	31.373	38.089	35.345	33.669	30.701	24.475	36.031	47.169	35.197	29.238	35.77	45.616	55.91	56.043	48.255	40.836	41.92	30.037	46.519	33.165	35.256	38.915	42.265	50.439	51.588	47.423	44.989
12.516	3.2859	0	0	0	0	0	0	0	7.8971	22.538	51.551	66.633	82.235	113.06	120.87	138.32	115.71	231.44	195.9	199.11	231.78	251.32	253.64	260.17	169.66	497.86	195.12	281.59	307.55	196.73	359.88	345.6	251.03	255.64	282.34	299.35	295.75	278.06	289.4	296.66	295.69	288.88	305.88	264.93	284.82	285.28	290.22	274.78	282.5
9.8398	7.0223	0	4.0158	0	0.32128	0	0	0	0	0	0	0	0	0	0	0	0	0	0	0	0	0	0	0	0	0	0	0	0	16.037	7.44	21.031	40.885	44.514	61.304	72.348	69.135	78.953	79.709	100.7	106.93	120.98	138.08	162.23	185.55	212.92	222.82	254.56	277.23
17.56	11.431	0	0	5.3414	0	0	0	0	0	0	0	0	0	0	0	0	0	0	0	0	0	0	0	0	0	2.3755	0	0	0	1.889	6.4178	34.928	40.101	51.3	77.45	102.45	90.709	117.45	125.26	150.31	164.77	182.26	195.56	207.56	206.72	206.41	207.28	214.74	231.17
15.22	0	0	9.0147	0	0	0	0	0	0	0	0	0	0	0	0	0	0	0	0	0	0	0	0	0	0	0	0	0	0	0	0	0	0	0	0	0	0	0	0	10.354	16.944	30.647	26.918	42.198	39.913	54.742	31.981	40.197	51.104
4.0672	0	0.41752	7.3901	0.21632	0	0.58348	3.6968	0	4.3107	0	0	0	0	0	0	0	0	0	2.6849	0	0	0	2.2368	0	0	0	0	5.9027	14.513	22.278	31.375	65.078	98.745	130.33	197.64	247.62	267.62	332.99	390.31	450.19	497.96	562.65	607.93	649.4	691.57	726.58	792.58	774.25	830.04
5.75	0	1.4783	0	0	0	6.4759	0	0	0	0	0	0	0	1.2308	0	0	0	166.89	0	0	0	0	0	10.424	0	0	0	0	67.363	31.328	95.334	114.33	146.6	250.33	355.78	274.76	337.99	371.51	430.08	478.38	525.56	498.41	559.6	574.13	582.99	601.15	619.84	634.87	644.27
17.209	0	1.8564	5.1066	0	0	0	0	0	0	0	0	0	0	0	0	0	0	0	0	0	0	0	0	0	0	0	0	0	0	0	0	0	6.7422	37.969	83.384	122.19	176.39	243.78	320.2	370.19	426.46	490.91	532.12	571.67	593.63	665.63	655.07	701.4	747.95
1.5873	2.0503	0	4.0227	2.2381	2.6358	0	0	0	0	0	0	0	0	0	0	0	0	0	37.911	0	0	0	0	8.3264	25.582	31.644	51.695	52.994	78.447	93.334	100.3	116.17	131.27	150.42	135.46	148	145.52	151.6	160.1	159.25	159.61	152.16	162.38	163.75	171.55	159.31	153.25	127.98	133.64
3.5885	5.7034	0	0.73858	0	0	0	0	0	0	0	0	0	0	0	0	0	0	309.86	0	0	4.6741	0	0	67.828	0	0	0	0	0	0	0	72.051	0	329.92	0	0	0	0	0	0	0	0	0	0	0	0	0	0	0
13.055	14.633	0	0	0	0	0	0	0	0	0	0	0	0	0	0	0	0	135.84	0	0	0	0	0	0	0	0	0	0	49.291	0	0	0	0	0	16.63	0	0	0	0	0	0	0	0	0	0	0	0	0	0
42.921	16.295	0	6.0798	0	0	0	0	0	0	0	0	2.9483	0	5.9244	9.441	0	0	0	0	0	0	0	0	0	0	0	0	0	0	0.81085	0	0	0	0	0	0	0	0	0	0	0	0	0	0	0	0	0	0	0
9.2677	4.4906	1.0278	0	0.74187	0.042846	0	0	0	0	0	0	0	0	0	0	0	0	0	5.1158	0	0	0	14.591	9.3773	25.466	39.648	61.662	73.095	79.683	98.787	100.67	129.9	139.1	163.98	148.57	154.75	178.5	185.39	203.99	204.18	210.19	221.67	247.06	259.99	257.62	251.93	251.7	222.09	215.26
0	0	2.2519	16.187	5.0102	8.299	0	0	0	0	0	0	0	0	0	0	0	0	0	0	0	0	0	0	0	0	0	0	0	0	0	0	0	0	0	0	0	0	0	0	0	0	0	0	0	0	0	0	0	0
16.127	0	0	1.27	0	0	0	8.02	4.8198	1.9038	0	0	0	0	0	0	0	0	0	0	0	0	0	0	158.28	0	0	0	0	0	0	0	0	0	0	0	0	0	0	0	0	0	0	0	0	0	0	0	0	0
28.019	18.141	0	6.9513	0	0	0	0	0	0	0	0	6.3546	4.8057	2.434	5.5397	12.086	18.189	17.847	16.255	24.944	21.127	26.774	20.719	29.521	26.981	46.388	19.413	30.569	20.924	45.468	38.796	37.303	28.793	33.645	32.862	38.051	22.777	23.818	25.181	27.186	17.82	14.964	25.8	19.627	16.868	21.098	5.0856	15.842	11.205
16.236	3.4931	0.93631	0	0	0	1.1622	0	0	0	0	0	0	0	0	0	0	0	254.89	0	0	0	0	0	18.768	0	0	0	0	14.403	0	0.68462	0	0	6.4229	10.951	0	0	0	0	0	0	0	0	0	0	0	0	0	0
0	0	0	0	0.22066	6.1666	10.918	10.287	11.097	14.274	27.51	27.406	52.638	55.793	75.244	91.775	100.66	102.88	137.54	134.81	148.57	152.67	170.49	176.19	171.86	217.23	191.67	200.12	192.81	95.576	293.08	455.23	238.94	173.29	242.85	257.04	277.97	302.01	308.33	313	328.73	353.32	353.25	390.58	386.62	416.51	416.31	426.1	444.35	420.59
19.911	0.74201	0	1.2922	0.36964	0.16851	0	0	0	0	0	0	0	0	0	0	0	0	2.3576	0	0	0	0	0	0	0	16.704	21.518	35.62	46.952	55.672	43.517	73.401	78.85	86.84	100.08	106.9	108.52	109.3	109.64	118.12	133.47	141.48	139.36	154.65	164.27	169.16	154.91	167.11	169.63
0	0.69551	0	0	0	5.035	1.0657	0	1.6089	7.1322	0	0	4.3409	0	7.3955	0	0	0	16.157	0	0.67595	0	0	75.441	82.645	0	63.758	46.849	82.141	108.46	110.65	198.2	179.1	382.41	251.14	208.54	301.52	316.42	352.47	388.45	410.9	443.23	478.99	486.17	507.69	537.11	551.06	555.67	563.02	578.21
0	0	5.0463	0	0	0	11.656	21.887	32.454	49.845	62.943	88.995	107.19	124.59	137.62	140.52	153.77	159.98	175.6	188.82	209	185.81	101.25	250.24	260.56	118.34	227.3	208.44	217.82	202.72	190.38	242.92	175.07	259.7	159.98	140.7	195.68	220.04	227.17	222.22	213.4	208.79	211.34	229.54	215.46	230.2	226.61	221.4	208.11	203.26
4.9146	4.9076	0	0	2.0275	0	0	0	0	0	0	0	0	0	0	0	0	0	0	0	4.4691	3.5883	20.736	21.78	50.241	67.165	117.35	146.54	205.79	248.31	274.21	328.95	356.31	386.69	403.99	439.13	431.22	495.92	490.27	525.41	542.87	573.18	529.57	525.31	510.92	537.78	516.7	528.76	512.54	516.02
11.476	0	2.203	10.548	0	0	0	0	0	0	0	0	0	0	0	0	0	0	0	0	0	0	0	0	0	0	9.2138	12.229	16.833	25.016	12.493	18.132	23.536	29.139	30.766	43.335	48.395	43.368	48.469	52.211	57.934	59.312	59.3	62.82	61.508	71.024	65.504	66.661	59.304	61.532
11.662	0.19547	2.4995	0	0	0	3.5589	15.514	7.9559	2.7114	0	0	0	0	0	0	0	0	0	0	0	0	0	0	0	0	0	0	0	0	0	0	0	0	0	0	0	0	0	0	0	0	0	0	0	0	0	0	0	0
0	4.7224	0	4.9434	2.1825	0	0	0	0	0	0	0	0	0	0	0	0	0	245.05	0	0	0	0	17.646	151.49	0	73.122	74.595	104.97	137.51	87.798	208.18	373.61	11.523	690.01	192.15	226.14	293.6	285.11	320.46	322.21	338.74	341.98	364.98	361.49	358.9	367.67	401.1	385.99	372.45
35.286	15.194	0	6.9049	0	0	0	0	0	0	0	0	0	0	0	0	0	0	0	0	0	0	0	0	0	0	0	0	0	0	0	0	0	0	0	0	0	0	0	0	0	0	0	0.0083225	0	0	0	0	2.3739	0.57998
0.90732	0	0	14.848	0	2.2107	0	1.1189	0	0	0	0	0	0	0	0	0	0	0	0	0	0	0	0	0	0	0	0	0	0	0	0	0	0	0	0	0	0	0	0	0	0	0	0	0	0	0	0	0	0
9.7869	0	0	5.3028	0	2.604	0	3.0344	3.8593	17.243	15.644	8.8016	25.4	19.156	30.774	27.467	33.218	61.849	79.132	90.776	121.33	140.71	165.33	206.57	209.03	250.65	274.81	328.72	318.41	337.08	366.51	387.8	418.65	454.19	481	543.85	568.46	582.96	627.79	604.05	648.09	621.09	626.99	626.3	606.12	253.98	236.09	259.56	273.84	260.93
0	8.8422	0	7.4869	0	3.1108	0	0	0	0	3.2036	0	0	0	0	0	0	0	0	0	0	0	0	0	0	0	0	0	0	0	0	0	0	0	0	0	10.566	12.142	4.9616	19.026	13.123	29.361	29.804	47.857	66.456	75.791	68.651	79.305	73.78	86.835
11.768	1.699	0	5.1314	0	0	0	0	0	0	0	0	0	0	0	0	0	2.7868	3.4333	0	8.4244	34.174	58.673	68.367	81.331	89.192	134.18	151.74	166.42	206.36	222.23	223.24	270.1	296.44	302.8	316.14	327.26	355.23	354.75	393.46	398.92	412.28	434.31	421.92	426.52	432.43	432.96	419.53	433.74	410.29
3.2973	0	0	11.904	0	0.30035	0	0	0	0	5.1952	9.7342	1.9168	9.9084	12.47	27.802	31.704	0	298.52	16.855	88.497	139.94	174.66	228.61	299.32	194.24	350.13	399.38	436.24	489.71	474.37	600.41	733.29	325.3	1036.4	465.4	547.94	624.78	608.42	638.84	647.27	661.13	645.28	666.49	660.16	684.29	686.09	704.36	700.27	705.74
0	0	0	5.6342	0	11.299	20.416	4.7712	0	0	11.498	0	5.0673	0	0	0	0	0	0	0	0	0	0	0	0	0	0	0	0	0	0	0	0	0	1.331	1.7214	17.66	19.93	40.04	42.637	35.904	35.29	62.577	49.309	38.671	60.887	44.247	58.245	61.123	64.542
10.946	10.974	0	0	0	0	1.1411	0	0	11.495	29.546	33.182	49.978	46.831	52.334	57.204	70.766	84.567	96.22	103.83	103.81	122.81	116.4	131.78	140.55	135.63	138.89	132.74	143.94	134.78	152.42	152.3	171.96	180.35	184.18	186.34	205.36	201.16	207.01	212.92	206.3	229.9	235.48	239.69	238.05	245.43	238.97	248.93	243.53	242.76
23.906	4.051	0.22503	4.5106	0	0	0	0	0	0	0	0	0	0	0	0	0	0	0	0	0	0	0	0	200.8	0	0	0	10.177	5.3859	12.776	21.015	20.741	15.595	79.424	32.438	63.739	68.501	80.918	87.874	90.319	94.377	86.538	102.02	100.3	114.29	107.14	103.22	108.08	112.16
8.3955	17.321	0	0	0	0	0	0	0	0	0	0	0	0	0	0	0	0	0	5.4229	0	0.29044	0	0	8.568	5.6591	12.641	21.649	29.23	34.337	43.84	44.397	61.282	40.412	137.27	34.424	83.638	105.71	111.99	118.52	80.967	93.776	63.821	147.45	144.23	141.41	153.17	147.14	145.15	153.27
13.962	11.001	0	1.399	0	0	0	0	0	0	7.4843	11.225	12.665	14.674	30.887	23.51	40.287	11.838	139.68	86.26	60.662	78.258	104.29	108.26	117.71	28.447	333.76	48.983	122.81	173.99	61.179	260.41	244.81	138.81	134.81	197.57	192.02	189.44	196.84	209.92	221.73	233.49	231.64	228.09	212.85	217.91	224.78	226.95	222.97	213.87
27.298	0	0	6.1514	0	0	0	0	0	0	0	0	0	0	5.3107	0	0	0	0	0	0	0	0	0	0	0	0	0	0	0	0	0	0	0	0	0	0	0	0	0	0	0	0	0	0	0	0	0	0	0
8.0703	5.3664	0	3.7676	0	0	1.8363	0	0	0	0	0	5.3032	4.8885	24.448	14.278	15.933	22.176	30.103	59.243	61.912	63.877	69.077	71.557	64.021	59.612	72.674	77.355	91.069	91.851	119.99	143.14	160.46	175.04	177.61	218.11	208.08	239.5	252.44	254.98	271.32	282.43	273.15	271.46	305.77	292.93	291.56	264.96	282.36	293.06
4.9394	11.066	0	2.2627	0	9.9356	0	0	0	0	0	0	0	0	0	0	0	0	0	0	0	0	0	0	0	0	0	0	0	0	0	0	0	0	0	0	0	0	0	0	0	0	0	0	0	0	0	0	0	0
7.3048	8.2087	3.9225	0	0	0	0	0	0	0	0	0	8.4869	18.193	27.629	28.689	37.209	0	207.03	25.929	0	55.813	56.705	83.312	98.476	68.581	102.61	84.822	70.478	166.62	101.59	149.96	126.31	135.05	127.6	177.96	99.038	135.72	158.04	146.31	144.03	139.72	136.56	142.29	143.4	132.44	123.85	135.82	137.87	120.8
20.021	18.122	0.59775	0	0	0	0	0	0	0	0	0	0	0	0	0	0	0	0	0	0	0	0	0	0	0	0	0	0	0	0	0	0	0	0	0	0	0	0	0	0	0	0	0	0	0	0	0	0	0
13.647	0	0	3.6238	0	0	0	0	0	0	0	0	0	0	0	0	0	0	0	0	0	0	0	0	0	0	9.9782	13.388	5.6375	6.4326	8.1746	29.083	46.4	37.546	37.487	54.244	51.414	52.011	78.981	88.604	99.511	92.334	112.04	104.49	131.65	60.772	144.85	117.94	65.514	116.99
2.8652	0	2.9556	3.443	0	0	5.063	2.2674	3.4203	0	0	0	0	0	0	0	1.0957	0	0	0	0	0	0	0	0	0	0	0	0	0	0	0	0	0	0	0	0	0	0	0	0	0	0	0	0	0	0	0	0	0
3.38	0	2.7257	2.3033	0.55522	0	0	0	0	0	0	0	0	0	0	0	0	0	0	0	0	0	0	0	0	0	0	0	0	0	0	0	13.568	34.777	53.146	86.902	81.75	108.34	118.19	148.43	158.25	175.37	167.14	164.26	179.72	191.3	205.32	201.49	212.6	220.29
7.0784	0	0	0	1.3046	1.7707	0	0	2.6109	9.3996	13.29	22.584	25.191	47.493	71.222	84.39	74.268	83.959	360.65	244.78	28.53	415.77	175.42	256.16	262.02	302.07	308.46	347.47	395.92	386.34	432.63	466.61	554.91	465.61	559.34	832.42	473.29	580.35	605.33	627.06	634.86	650.71	651.49	628.54	638.42	647.58	677.78	650.35	676.13	589.11
0	0	0	7.4866	6.9265	9.836	11.401	4.052	11.434	11.839	22.814	2.0314	0	0	0	0	5.7716	9.0511	10.095	12.175	28.575	50.803	72.642	87.332	127.69	168.48	207.91	247.55	272.31	337.77	375.26	396.17	468.12	489.3	548.83	590.17	631.91	647.59	635.11	657.45	671.62	695.58	684.46	688.62	724.55	749.4	730.32	729.76	742.92	767.51
13.381	9.5874	0	0	0	0	0	0	0	0	0	0	0.98413	12.217	14.169	24.768	21.364	0	199.34	27.862	9.4172	83.384	99.567	174.74	227	279.91	385.06	462.2	490.54	653.71	692.32	776.12	841.51	865.68	956.5	1089.1	1080.9	1147.5	1217.1	1345.7	1351.2	1396.7	1387.9	1431	1421.8	1436.7	1439.2	1485.8	1513.5	1509.1
25.498	6.2986	0.25278	1.0293	0	0	0	0	0	0	0	0	0	13.349	15.148	32.089	39.589	53.957	76.324	87.862	121.01	134.96	180.23	88.969	360.2	172.62	290.01	339.34	377.65	368.27	423.34	421.31	446.26	420.8	555.28	480.24	503.73	581.93	520.74	497.25	493.94	527.14	529.69	531.5	532.1	540.02	551.84	543.39	541.03	571.13
0	0	0	12.737	9.7023	2.1361	9.321	0	0	7.168	1.3253	0	0	3.011	0	0	0	0	0	5.1253	0	3.5784	0	3.5348	1.3864	0	0	0	0	0	0	0	0	0	0	0	0	0	0	0	0	0	0	0	0	0.43453	0	3.7518	0	16.302
14.285	0	1.5226	7.1286	0	0	0	0	0.54935	3.1476	1.6107	5.2027	4.7971	10.514	2.0001	17.699	13.363	19.783	21.367	21.122	18.336	15.278	26.632	29.074	28.541	26.931	58.292	74.376	43.528	54.77	62.303	99.527	122.38	124.02	147.61	167.16	180.24	188.32	208.61	235.52	250.23	246.63	255.23	239.99	279.02	254.73	265.49	253.56	252.2	258.59
27.864	1.2194	0	8.7309	0	0	0	0	0	0	0	0	0	0	0	0	0	0	0	0	0	0	0	0	0	0	15.618	39.933	70.772	110.21	146.46	178.71	227.21	268.8	294.49	351.05	380.18	454.24	484.9	8.8461	20.045	24.828	33.359	22.059	36.158	25.883	30.369	9.0146	8.8823	6.4217
0	6.0585	0	32.159	0	0	0	0	0	0	0	0	0	0	0	0	0	0	0	0	0	0	0	0	0	0	0	0	0	0	0	0	0	0	2.9494	0	2.2162	0	0	0	0	0	0	0	10.978	14.253	12.155	17.61	15.32	12.618
38.27	13.337	0	1.383	0	0	0	0	2.3594	0	0	0	0	0	0	0	0	0	0	0	0	0	0	0	0	0	0	0	0	0	0	0	0	5.6092	0	0	0.75807	0	5.1107	9.267	13.801	24.407	18.606	32.196	21.29	18.527	33.918	11.692	27.576	18.107
10.833	0	0	10.228	4.619	0	0	0	0	0	0	0	0	0	0	0	0	0	0	0	0	0	0	0	0	0	0	0	0	0	0	0	0	0	0	0	0	0	0	0	0	0	0	0	0	0	0	0	0	0
13.457	1.4691	1.807	5.4259	0	0	0	5.6881	0	2.4479	7.7801	2.1948	7.116	0	0	0	0	3.6644	15.073	25.191	30.444	42.564	33.242	60.021	64.448	93.334	96.986	114.07	139.34	131.04	176.93	158.2	177.64	199.71	208.13	249.41	272.36	340.97	359.05	373.4	400.8	393.34	406.53	389.87	360.97	303.52	333.89	362.83	384.91	395.47
0.086847	0	0	7.1612	4.3993	6.8787	0	0	0	0	0	0	0	0	0	0	0	0	0	0	0	0	0	0	0	0	117.24	0	0	0	0	226.68	212.5	0	0	0	0	0	0	0	0	0	0	0	0	0	0	0	0	0
19.94	6.8087	0	0	0	1.4717	0	0.99501	2.956	0	6.5791	1.0056	9.9948	2.261	1.3968	0.11345	0	0	0	0	0	0	0	0	0	0	0	0	0	0	11.742	0	0	26.528	38.029	74.65	120.25	166.33	213.61	234.4	255.02	313.26	356.28	335.01	357.11	381.1	414.73	452.78	476.18	465.62
3.8665	0	0.04829	1.1752	12.001	0	0	0	0	0	0	0	0	0	0	0	0	0	290	0	71.024	141.1	272.34	249.1	426.37	315.45	435.76	529.27	531.22	569.67	568.57	578.49	876.39	516.8	849.01	664.9	717.66	806.48	819.94	838.84	849.68	875.11	835.46	837.78	915.54	931.52	917.28	958.4	943.98	940.14
0	3.2523	0	0	0	2.4884	9.0871	6.8987	5.7065	0	0	0	0	0	4.0573	7.192	0	0	15.04	14.078	20.161	23.172	36.205	49.655	62.851	113.69	98.552	131.22	149.93	49.035	379.9	430.19	312.04	236.07	358.38	395.74	367.95	398.25	449.51	497.37	510.47	492.43	527.23	569.46	559.26	596.49	596.52	624.97	603.98	626.34
20.914	8.4638	7.8316	0.17943	0	0	0	0	0	0	0	0	0	0	0	0	0	0	0	0	0	0	0	0	0	0	0	0	0	0	0	0	0	0	0	0	0	0	0	0	0	0	0	0	0	0	0.19587	0	0	0
22.741	0	0.37794	8.0201	0	0	0	0	0	0	0	0	0	0	0	0	0	0	0	0	0	0	0	0	0	0	0	0	0	0	0	13.647	31.228	25.772	20.477	48.919	48.417	34.112	72.434	67.584	88.716	88.04	105.02	102.22	113.47	93.889	128.16	117.74	111.49	95.63
10.318	3.3919	0	0.91132	0.051738	0	0	0	0	0.78628	2.1104	4.2468	7.6385	1.2873	15.879	27.173	47.582	28.529	136.07	112.67	145.26	181.36	214.23	247.14	277.67	202.84	507.58	278.22	375.33	442.8	375.15	707.69	701.47	625.57	589.26	679.77	693.35	717.34	744.83	756.94	784.35	791.97	805.32	797.43	812.92	819.29	834.17	882.15	839.19	839.74
0	0	0	2.0202	0	14.283	14.535	9.4447	9.1377	7.1984	6.2722	10.697	13.708	3.7793	10.361	1.1799	6.442	12.219	19.504	21.796	38.226	49.461	76.164	99.6	131.55	142.76	174.34	192.91	235.55	264.65	311.39	347.33	395.25	439.2	487.02	513.34	475.56	513.1	561.26	579.71	621.46	652.04	589.7	710.36	743.13	760.47	749.55	712.05	812.55	727.85
15.74	0	0	11.728	0	0	0	3.7991	0	8.3573	18.171	1.6687	14.094	12.033	13.776	8.4624	4.1881	6.022	15.831	19.745	9.712	12.539	15.641	14.419	14.052	22.588	21.711	14.257	27.595	28.808	40.417	17.213	33.846	26.381	28.096	39.77	43.309	49.619	58.222	45.749	66.836	56.209	56.712	37.826	36.823	29.389	44.335	58.282	69.44	69.249
3.6807	0	0	0	6.276	0	0	4.8005	0	1.3456	2.1983	0	0.56347	0	0	0	0	0	0	0	2.7619	0	6.0027	0	7.8862	16.674	42.88	59.244	72.441	68.337	99.821	98.982	108.99	126.06	125.28	166.8	159.44	156.47	114.17	107.43	113.27	108.45	105.22	86.462	87.947	102.32	84.465	85.283	74.28	91.565
7.5066	1.3922	0	0	0	0.40474	13.601	0	8.718	0	0	0	0	0	6.8847	0	3.862	0	18.27	0	4.0974	0	1.6425	0.25124	0	8.8994	0	0	0	0	176.61	184.76	18.483	0	0	0	0	0	0	0	0	0	0	0	0	0	0	0	0	0
9.1211	10.491	0	9.757	0	0	0	0	0	0	0	0	0	0	0	0	0	0	35.172	0	0	0	0	0	0	0	228.58	0	0	68.017	17.886	311.44	297.89	179.01	207.69	318.6	358	403.82	471.44	499.82	560.37	600.32	608.95	650.95	680.68	698.06	707.68	735.24	729.37	712.62
18.857	5.448	0	9.4707	0	0	0	0	0	0.12647	0	0	0	0	1.4943	0	3.2315	14.317	6.8978	3.5698	17.16	29.136	38.612	38.572	35.665	35.118	46.636	42.483	58.46	52.071	55.225	35.328	55.462	67.744	64.737	75.296	82.377	83.768	83.4	85.582	98.723	104.79	107.55	109.02	118.21	112.03	125.85	119	109.07	107.48
4.7256	20.408	0	0	0	0	0	0	0	0	0	0	0	8.1672	0	3.1689	6.1406	0	2.1193	0.49586	0	0.067525	0	11.774	0	5.2153	0	0	5.3178	4.1656	12.669	5.3265	13.998	7.6693	25.239	18.492	3.8266	35.693	30.142	37.683	29.865	41.383	29.204	20.749	18.028	23.546	32.209	23.011	31.018	41.761
21.753	8.285	0	7.4016	0	0	0	0	0	0	0	0	0	0	0	0	0	0	0	0	0	0	0	0	0	0	5.9113	20.357	47.427	68.736	91.183	96.531	123.05	131.36	154.51	182.68	194	203.76	226.07	240.88	252.73	235.37	253.88	242.39	221.1	217.83	232.53	262.92	280.89	273.83
2.349	0	0	9.1564	0	1.6247	3.2893	0	0	0	0	0	3.2684	1.4973	6.098	5.0443	9.3732	13.772	24.505	40.181	67.73	99.067	130.16	157.41	198.81	224.53	261.45	318.89	407.61	456.22	535.76	580.11	681.53	778.53	858.17	930.46	1012.3	1095.3	1121.5	1197	1209.3	1226.4	1260.9	1270.8	1299.8	1327.1	1358.5	1210.2	1387.1	1372.5
2.2311	0	0	9.3766	0.44946	0	0	2.9484	0	6.7255	0	0	0	0	0	0	0	1.2878	4.9683	27.244	16.635	46.641	88.016	91.168	105.06	114.81	132.11	160.01	174.17	197.34	197.08	213.54	214.49	220.98	238.13	245.21	252.82	258.26	269.23	268.77	285.14	282.37	293.85	308.61	316.34	318.94	309.93	303.7	319.3	333.53
0	0	0	0	0	7.8895	9.6152	0.74352	3.0762	8.8724	4.3415	2.5746	15.287	3.2858	10.242	13.546	10.957	0	18.451	7.5819	0.95473	0	0	0	0	26.663	0	0.13796	0	0	165.38	165.6	46.017	0	0	3.6985	0	0	0	0	0	0	0	3.19	0	7.1339	5.8315	2.7762	0	0
2.3856	0	0.19037	15.505	0.90127	0	0	0	0	7.3866	3.7905	12.014	0	18.218	20.832	26.585	30.909	32.803	22.978	43.345	24.382	30.892	37.118	35.042	26.717	22.201	17.557	14.533	16.28	24.291	9.8195	0	0	0	0.1182	0	0	0	0	0	0	0	0	0	0	0	0	0	0	0
0	0	4.2745	4.8369	3.4912	0	2.0169	4.4187	2.7346	5.6362	0	0	0	5.2058	18.548	32.328	66.867	109.24	122.82	178.87	217.11	265.31	308.22	408.65	514.59	592.34	725.1	917.04	1023.6	1182.1	1308.9	1468.8	1567.5	1705.4	1923.7	2032.3	2130.8	2195.6	2299.8	2429.4	2424.8	2532.5	2542	2617.8	2650.9	2676	2696.3	2734	2792.6	2808.4
0	2.3934	0.85299	0	1.4712	0	4.9724	0	0	0	0	0	0	0	5.9627	0	1.6557	0	16.313	9.3386	26.227	18.989	0	111.81	119.99	0	97.739	76.808	150.48	212.66	222.23	325.27	291.92	404.44	354.83	348.07	424.13	471.75	549.66	584.95	603.94	624.02	629.91	679.04	682.85	683.19	677.89	703.15	685.86	700.26
42.848	14.47	0	9.2247	0	0	0	0	0	0	0	0	0	0	0	0	0	0	0	0	0	0	0	0	0	0	0	0	0	0	0	0	0	0	0	0	0	0	0	0	0	0	0	0	0	0	0	0	0	0
6.0657	0	3.2159	9.7726	0	0	0	0	0	4.5417	0	0	0	0	0	0	0	1.4848	0	9.8617	0	16.337	21.726	26.054	32.64	24.511	33.496	51.136	52.626	69.857	59.941	58.535	69.242	67.213	76.305	85.127	94.238	87.083	96.386	86.612	101.36	93.653	96.743	99.862	107.6	103.08	106.32	90.607	89.464	100.62
0	0	2.375	3.0133	0	1.186	2.7175	0	2.2111	0	0	0	0	0	0	0	0.5437	0	0.54506	0	0	0	3.7373	4.5819	5.1061	6.6374	5.6319	6.5522	12.139	13.673	16.687	19.838	19.526	18.999	28.134	25.336	28.856	21.308	32.569	23.774	18.854	18.337	26.204	24.985	38.282	28.405	22.635	26.8	38.02	42.505
5.9945	0	9.4041	2.7008	0	0	1.2144	1.7082	0	0	0	0	0	0	0	0	0	0	0	0	0	0	0	0	0	0	0	0	0	0	0	0	0	0	0	0	0	0	0	0	0	0	0	0	0	0	0	0	0	0
11.502	11.227	2.5851	0	0	0	0	0	0	0	0	0	0	0	0	0	0	0	0	0	0	0	0	0	0	0	0	0	0	0	19.186	31.146	50.757	51.699	83.04	93.541	124.26	34.954	45.943	35.844	34.652	39.072	55.595	70.914	56.884	80.476	106.69	104.42	102.43	108.68
44.247	31.539	0	4.615	0	0	0	0	0	0	0	0	0	0	0	0	0	0	0	0	0	0	0	0	0	0	0	0	0	0	0	0	0	0	0	0	0	0	0	0	0	0	0	0	0	40.686	0	0	0	0.49696
14.425	1.381	0	4.3579	0	4.3109	0	0	0	1.2041	2.9022	0	0	0	0	0	0	0	0	0	0	0	0	0	0	0	0	0	0	0	0	0	0	0	0	0	0	0	0	0	0	0	0	0	0	0	0	0	0	0
0	3.7968	0	9.1634	0	0.44021	0	0	0	0	6.6807	0	2.412	1.9238	0	2.3433	7.6625	5.1333	6.2972	4.2827	8.7498	9.5467	11.167	10.963	6.6106	12.865	8.1429	7.9153	2.5226	16.812	23.896	15.707	19.664	28.298	37.37	31.775	48.623	46.233	39.47	46.773	42.791	50.504	44.512	31.772	37.959	43.235	44.093	45.894	45.808	55.773
16.244	0.23987	0	4.2851	0	0	0	2.7612	0	1.0429	3.5445	1.6243	15.608	9.3225	11.267	3.6957	0.7793	0	2.3862	6.1162	10.311	14.432	7.611	7.3159	0	0.66599	0	2.8652	15.06	16.559	18.14	14.191	7.7195	22.696	28.234	30.816	39.463	37.184	39.931	58.981	66.788	52.468	53.972	60.637	66.933	75.946	60.313	51.768	61.753	65.46
6.5272	3.6596	0	0	0	0	5.4715	8.0766	7.6892	4.7493	1.109	9.2556	18.669	14.601	13.957	2.1875	0	0	154.22	0	0	0	0	0	0.99578	0	2.5133	0	0	65.44	0	1.6802	0	0	0	48.684	0	0	0	0	0	0	0	0	0	0	0	0	0	0
43.229	20.875	0	7.15	0	0	0	0	0	0	0	0	0	0	0	0	0	0	0	0	0	0	0	0	0	0	0	0	0	0	0	0	0	0	0	0	0	0	0	0	0	0	0	0	0	0	0	0	0	0
20.935	10.428	2.904	0	0	0	0	0	0	0	0	0	0	0	0	0	0	0	0	0.84023	23.826	27.85	52.56	78.978	94.13	108.37	115.84	163.75	185.1	201.86	240.2	284.66	312.12	374.95	424.67	496.47	520.89	580.44	615.63	638.78	675.07	711.79	754.84	778.98	804.91	779.34	826.02	811.01	831.54	841.93
33.72	12.774	0	4.0004	0	0	0	0	0	0	0	0	0	0	0	0	0	2.4001	0	9.1562	14.672	5.2436	19.023	0	181.15	0	11.086	25.631	49.549	70.139	100.81	138.59	186.93	223.29	362.9	377.67	479.06	530.69	623.23	695.13	743.57	817.09	909.91	969.86	1057.8	1126.6	1177.3	1214.9	1243.2	1281.4
9.2258	0	0	11.549	0	3.6732	0	0	0	0	0	0	0	0	0	0	0	0	0	0	0	0	0	0	0	0	0	0	0	0	0	0	0	0	0	0	0	0	0	0	0	0	0	0	0	0	0	0	0	0
0	0	7.8069	9.7661	5.048	10.307	0.4175	0	3.429	13.093	3.9064	0.99084	0	0	2.9153	11.342	17.977	32.902	40.464	49.353	60.81	60.405	73.932	90.475	100.95	125.41	134.74	167.63	171.8	199.55	182.24	213.84	246.15	236.24	310.22	288.23	349.56	333.63	324.62	349.26	367.42	386.43	391.4	380.16	384.88	386.12	433.42	449.69	431.19	439.24
0	0	4.0695	8.6128	4.5653	6.4578	2.5202	6.2416	5.6881	7.2199	0	0	0	0	0	0	0	0	0	0	0	12.427	28.174	23.669	42.526	42.974	68.706	93.52	115.89	135.09	140.35	148.87	173.1	180.13	178.81	205.42	192.13	195.39	203.73	199.64	218.61	203.01	219.06	229.3	224.64	240.71	233.09	217.91	214.38	225.04
26.804	0	0	8.3875	0	0	0	0.87397	1.0105	13.927	5.817	6.7029	11.108	3.3759	6.8323	7.7937	0	4.5844	7.8379	0.48394	0.37984	8.8193	7.1821	11.805	31.359	59.927	67.2	97.028	133.74	183.61	224.11	262.64	321.98	387.29	435.95	508.05	602.19	647.97	662.57	739.85	752.72	799.02	820.21	862.23	835.09	862.61	873.18	922.77	963.29	991.82
0	0.1638	0	10.727	0	4.7066	0	0	7.4907	21.927	48.319	54.299	67.958	91.96	119.57	110.58	143.9	161.78	168.49	192.49	207	225.26	254.61	254.47	275.39	291.4	311.23	306.12	304.1	327.2	330.35	307.98	327.47	340.58	339.78	359.2	349.75	343.28	345.79	343.78	332.67	345.29	346.12	339.89	360.58	352.88	343.85	363.85	351.59	341.94
2.4798	0	12.572	2.6271	0	0	0	0	0	0	0	0	0	0	0	1.0148	22.149	38.24	40.499	53.297	51.422	64.608	79.903	81.381	93.3	110.41	136.75	172.74	235.57	268.69	299.65	354.67	378.35	407.13	446.72	483.71	501.37	534.35	576.33	641.75	688.48	673.89	700.46	711.19	732.48	781.21	742.37	762.43	749.04	768.07
42.35	19.612	0	0	0	0	0	0	0	0	0	0	0	0	0	0	0	0	0	0	0	0	0	0	0	0	0	0	0	0	0	0	0	0	0	0	0	0	0	0	0	0	0	0	0	0	0	0	0	0
0	0	0	11.219	21.235	28.107	25.737	25.813	28.26	40.932	43.828	22.659	48.324	34.211	32.054	18.907	37.226	23.784	22.63	47.331	17.126	27.992	24.068	28.555	33.396	26.503	19.061	21.093	14.227	26.98	20.199	15.832	20.347	26.962	46.443	70.667	117.37	123.16	160.2	159.42	211.41	224.34	267.77	294.84	321.55	339.56	367.53	397.77	393.72	410.67
0	0	6.8931	1.9086	0	11.147	0	0	0	0	2.3155	2.4094	0	0	0	0	0	0	0	0	0	0	0	0	0	0	0	0	0	0	0	0	0	0	0	2.6741	12.915	14.686	9.04	17.192	11.17	27.434	22.39	37.429	48.598	58.218	66.217	71.352	58.426	74.585
10.321	8.5817	2.4264	0	0	0	0	0.13202	0	0	0.068313	0	0	0	0	0	0	0	0	17.506	0	0	0	0.74513	0	1.4048	0	12.844	18.656	15.701	29.735	18.902	35.212	43.589	65.935	67.789	77.209	78.379	95.428	113.5	137.59	160.8	171.25	192.29	228.27	227.61	232.5	253.51	179.1	208.9
0.55783	11.622	0	15.379	0	0	0	0	0	0	0	0	0	0	0	0	4.3851	0	6.3016	4.4207	4.7488	17.552	3.5044	0	5.2224	12.935	7.6765	11.877	0	15.823	25.919	11.11	26.742	27.645	36.255	45.047	60.514	53.698	44.364	47.749	45.208	63.128	34.896	49.249	59.342	65.559	66.029	65.825	64.331	75.148
1.8153	0	0	1.6065	5.7136	7.0478	0	0	0	2.8702	9.4073	14.413	15.975	19.866	50.054	46.953	73.282	45.749	148.22	127.89	120.58	155.31	175.62	171.98	185.03	98.134	369.16	114.71	176.54	226.55	136.04	279.87	264.62	203.5	193.83	250.35	248.3	236.22	235.95	252.02	259.36	261.66	256.26	248.57	249	262.63	263.25	278.32	267.85	260.85
1.887	0	1.9596	5.499	2.779	0	0	0	0	0	0	0	0	0	0	0	0	0	0	0	0	0	0	0	0	0	0	0	0	0	0	1.0836	29.489	48.804	80.492	75.642	119.04	120.26	148.85	144.42	161.2	156.75	185.73	211.48	242	215.64	226.26	235.7	250.01	266.83
4.8704	2.6417	0	0	0	2.9432	2.5994	0	0	0	0	0	0	0	0	0	0	0	0	0	0	0	0	0	0	15.178	0	0	0	0	143.7	151.69	41.444	0	0	0	0	0	0	0	0	0	0	0	0	0	0	0	0	0
6.3123	0.67723	0	8.3591	0	0	2.6778	0	0	0	0	0	0	0	0	0	0	0	0	0	0	0	0	0	0	0	0	0	0	0	0	0	0	0	0	0	0	0	10.467	16.093	22.73	33.505	41.655	40.937	60.742	67.684	66.246	65.402	85.266	81.722
0	0	0	2.7807	0	0	9.5393	0	0	0	0.068639	0	0	0	1.6339	0	15.017	0	0	0	0	0	0	0	0	0	0	0	3.34	5.5981	0	0	0.21677	0	0	0	1.5962	0	8.8294	1.9009	12.99	26.766	25.311	7.2341	7.1308	17.35	9.6098	18.988	33.664	32.748
15.568	4.4451	5.18	0	0	0	0	0	0	0	0	0	0	0	0	0	0	0	209.26	0	0	0	0	0	0	0	0	0	0	27.486	0	0	0	0	1.9456	0	0	0	0	0	0	0	0	0	0	0	0	0	0	0
7.7675	6.8631	2.9736	0	0	0	0	0	0	0	0	0	0	0	0	0	0	0	0	0	0	0	0	29.245	35.193	0	27.338	26.139	34.726	51.254	48.961	127.16	135.96	256.88	174.11	103.22	153.12	181.19	193.15	197.81	208.44	216.08	234.88	227.41	243.05	247.53	232.06	241.52	239.61	215.12
10.684	18.821	0	0	0	0	4.9647	0	2.2876	1.6647	5.2902	7.8426	28.726	8.5903	22.947	30.039	31.849	31.37	45.251	41.852	48.612	50.114	35.921	55.488	63.397	68.624	40.545	50.298	39.498	0	208.24	202.82	100.24	0	41.92	55.641	53.907	26.043	43.633	67.139	58.287	56.914	54.761	61.665	61.681	76.078	62.111	60.265	53.342	50.958
32.295	17.617	0	2.9282	0	0	0	0	0	0	0	0	0	0	0	0	0	0	0	0	0	0	0	0	0	0	0	0	0	0	0	0	0	0	0	0	0	0	0	0	0	0	0	0	0	0	0	0	0	0
17.634	4.2986	7.9601	0	0	0	0	0	0	0	0	0.76446	0	0	0	0	0	0	36.324	0	0	0	0.35259	0	0	0	110.81	0	0	20.924	0	99.965	82.296	0	0	38.803	38.072	25.841	32.246	44.276	65.652	63.648	56.074	55.649	47.297	55.867	68.945	90.296	85.501	64.871
5.0296	0	0	0	5.0429	14.979	1.2128	18.358	29.864	39.601	57.668	60.776	95.183	125.08	133.26	157.44	139.17	97.792	326.06	337.23	38.777	403.62	139.14	246.6	251.51	269.34	286.39	314.73	322.61	382.66	429.24	445.12	539.45	488.24	627.95	959.61	671.6	841.71	933.4	956.39	1028.1	1071.5	1148.6	1189	1251.2	1225.4	1251.5	1294.4	1308.6	1213.8
24.055	1.8546	0	5.627	0	0	0	0	0	1.9437	0	0	0	0	4.0978	0	0	0	5.0449	0	2.0401	8.8252	0.68534	14.87	8.6057	19.545	11.35	17.778	28.087	34.091	38.521	26.694	50.785	65.172	67.558	85.412	99.035	109.69	142.8	135.05	167.38	156.46	169.85	154	141.63	150.83	179.63	206.09	204.95	214.2
1.5841	0	0	4.9664	1.9454	0	0	0	0	0	2.9513	2.7874	0	3.7769	11.417	25.736	36.772	0	311.98	61.139	140.38	197.18	256.3	339.68	421.05	317.57	448.55	490.17	559.66	629.53	610.9	710.22	888.36	566.29	1156.9	742.87	844	953.8	948.01	977.89	1027.7	1060	1023	1084.8	1094	1120.6	1130.1	1113.6	1132.7	1091
8.1609	3.9005	0	6.1229	0	1.0659	0	0	0	0	0	0	0	0	0	0	12.644	12.975	11.683	10.744	2.1816	0.30322	0	0	0	2.6841	0	0	0	8.1107	16.737	0	5.7496	9.4893	18.519	27.643	26.564	23.674	17.279	12.124	13.937	18.578	0	7.2598	23.091	22.663	23.73	30.885	24.294	23.487
0	0	7.3715	4.4928	0	0.032836	1.8049	1.2103	0	0	4.135	0	1.803	0	9.5488	15.796	15.151	13.475	16.865	31.871	52.186	70.964	83.862	91.318	81.611	95.831	115.38	122.55	140.49	149.52	141.99	116.67	127.04	122.84	127.42	130.79	128.66	129.9	133.3	131.02	162.78	150.75	159.77	170.62	172.44	199.01	179.28	188.92	172.58	179.11
0	0	56.231	0	0	0	0	0	0	1.244	0	0	0	54.044	0	75.855	23.357	87.207	76.598	162.93	94.917	118.21	141.97	147.36	157.54	175	179.18	209.44	191.36	223.88	254.09	249.66	292.63	288.98	329.14	322.98	329.58	347.09	360.49	385.88	402.33	416.68	435.67	433.92	451.73	456.15	446.94	455.13	445.34	433.98
14.631	12.572	0	0	0	0	0	0	0	0	0	0	0	0	0	0	6.2213	0	162.07	0	0	35.351	44.039	63.364	84.917	58.527	111.21	90.483	76.847	222.44	127.41	162.69	139.58	157.5	164.98	223.77	148.55	176.76	194.45	208.85	216.15	210.57	214.96	218.84	214.55	222.91	207.58	210.13	219.17	207.64
25.087	0	0	1.5229	0	0	0	0	0	0	0	0	0	0	0	0	0	0	0	0	0	0	0	0	261.17	0	0	0	7.3601	16.292	16.775	12.735	10.545	15.113	64.277	26.706	67.314	61.53	72.567	82.042	83.244	89.147	90.82	99.574	101.35	105.64	93.935	106.18	98.665	109.69
21.594	0	0	6.2306	0	0	0	17.963	22.79	34.453	52.758	63.231	89.677	102.88	113.41	132.18	150.82	170.19	172.77	195.7	201.41	187.45	208.77	95.279	427.23	127.06	211.59	224.69	247.94	229.54	239.76	239.84	234.75	217.27	302.58	248.55	255.82	258.95	267.98	269.57	258.84	291.41	284.39	278.23	256.82	266.52	261.1	244.47	237.15	251.54
0	3.0346	5.0516	0	0	0	0.92892	8.1247	4.8546	13.413	6.1494	8.2667	14.351	20.475	18.544	17.672	14.981	14.914	18.097	25.636	16.125	36.051	34.578	68.609	64.013	67.291	66.275	66.552	80.357	86.067	87.196	81.267	102.86	118.36	166.54	182.75	218.41	270.02	302.38	348.13	395.29	450.31	479.95	515.58	536.92	576.38	618.04	628.73	655.48	701.1
0	0	4.8224	5.7481	0	1.1957	0	0	0	0	0	0	0	0	0	0	0	0	0	0	0	0	0.3494	0	4.6635	7.5482	24.163	31.696	33.389	38.056	45.723	64.234	101.22	105.22	143.43	162.5	190.96	195.38	212.79	224.98	224.94	231.23	258.86	272	275.61	288.9	279.75	290.01	271.62	292.32
7.9431	6.0666	4.7854	4.2578	0.43456	0	0	0	0	0	0	0	0	0	0	0	0	0	0	0	0	0	0	0	0	0	97.995	0	0	0	0	101.64	87.893	0	0	0	10.917	20.924	38.045	57.379	86.702	84.785	111.84	119.6	113.95	126.14	128.61	163.88	142.65	141.46
0	0	3.3308	0	7.3702	11.109	28.225	26.178	22.673	28.31	25.343	26.807	37.999	28.695	34.638	33.432	47.617	32.468	30.956	21.937	23.044	24.661	29.171	40.894	33.597	33.015	37.654	41.935	38.841	54.011	57.882	56.17	60.866	69.676	65.388	63.244	78.218	74.357	85.946	71.663	80.662	82.424	87.105	90.794	90.391	104.7	100.54	104.29	109.86	113.51
9.3104	6.5643	1.4146	8.7038	0	0	0	0	0	0	0	0	0	0	0	0	0	0	0	0	0	6.6374	0	9.1027	16.393	24.181	31.556	44.671	39.473	80.912	108.76	95.069	122.93	149.49	169.09	198.62	202.47	223.48	229.46	237.27	236.13	268.08	277.92	299.46	303.56	323.86	297.16	292.29	305.4	308.39
0	0	0	0.14224	3.0904	0	8.1892	0	8.5569	1.9791	6.9177	11.499	6.0888	5.8712	0	6.1248	6.9702	0	173.17	0	0	0	21.639	86.695	157.19	0	5.1688	0.53336	8.5457	15.07	0	0	129.38	0	370.41	0	0	18.088	11.574	12.02	10.057	19.353	9.9969	22.601	6.7063	14.084	4.1657	19.219	17.565	0
6.772	0	0	12.066	0.1733	0	0	0	2.4048	1.1546	0	0	0.31194	0	1.9283	3.6124	0	0.79138	0	0.001694	0	6.9295	8.0738	13.099	4.6822	20.767	21.338	30.926	29.349	42.754	61.05	73.813	89.528	94.942	102.26	95.382	124.85	134.7	171.12	169.93	185.32	196.73	180.62	194.36	197.74	210.68	236.03	244.47	231.52	237.81
11.961	3.3418	0	0	0	0	0	0	0	0	2.0207	2.9104	0	0	0.32123	0	0	0	51.057	0	0	0	0	0	0	0	245.37	0	0	32.245	0	98.092	80.125	0	0	0	0	0	0	0	0	0	0	0	0	0	0	0	0	0
31.83	4.9067	0	2.0509	0	0	0	0	0	0	0	0	0	0	0	0	0	0	0	0	3.6297	12.173	61.855	0	383.45	62.692	207.81	322.46	444.8	447.37	566.71	638.45	722.42	802.17	942.25	1000.2	1125.3	1193	1283.7	1320.5	1380.9	1380.7	1475.2	1476.4	1535.1	1576.5	1598.2	1580.5	1585.5	1611.7
17.486	0	0	6.4032	0	0	0	1.3068	0	7.961	6.5311	0	5.6218	5.8048	8.0632	6.786	8.2606	30.892	46.947	51.479	63.276	79.203	69.17	93.959	102.59	111.5	119.05	114.76	127.17	128.49	142.9	124.91	124.42	133.29	126.41	139.79	136.97	132.51	144.22	141.08	153.69	146.87	147.91	119.52	104.43	106.24	123.91	138.99	147.29	150.12
16.704	5.1313	2.4478	0	1.461	0	0	0	0	0	0	0	0	0	0	0	0	0	155.89	0	0	0	0	0	0	0	0	0	0	78.694	0	21.841	4.7366	12.333	33.682	92.215	4.2176	45.773	48.27	40.934	44.038	52.305	41.615	45.31	46.685	50.591	45.666	42.82	42.34	40.493
1.1178	2.7131	0	7.1571	0	0	0	0	0	0	4.1134	3.5179	0	3.644	1.038	2.4358	0	0	312.56	0	0	18.932	3.3316	0	100.42	0	0.097274	0	0	7.9106	0	0	162.53	0	442.16	0	0	2.2267	0	0	0	0	0	0	0	0	0	0	0	0
38.889	11.376	0	9.1739	0	0	0	0	0	0	0	0	0	0	0	0	0	0	0	0	0	0	0	0	0	0	0	0	0	0	0	0	0	0	0	0	0	0	0	0	0	0	0	0	0	0	0	0	0	0
0	0	5.8292	12.823	4.4187	6.9359	0	0	1.8029	11.989	14.139	2.6339	13.443	7.6033	20.731	44.924	61.609	82.73	102.75	116.54	147.03	152.93	180.81	204.22	210.78	240.72	252.85	264.27	276.86	305.82	307.65	333.96	359.96	385.54	439.98	450.73	491.74	513.95	535.61	588.48	572.87	576.51	666.48	677.03	683.64	726.35	726.64	778.06	755.6	776.32
13.029	7.1799	2.2239	0	0	0	0	0	0	0	0	0	0	0	0	0	0	0	127.44	0	0	6.3657	20.133	36.756	41.258	10.562	71.506	68.814	55.622	180.03	111.63	168.11	175.05	212.48	237.22	366.72	341.04	452.73	546.08	637.17	689.38	793.05	843.33	947.4	1033.4	1081.1	1100.2	1110.4	1143	1115.5
0	8.1883	1.976	0	0	0.22912	0	0	0	0	2.0554	3.2329	2.2077	9.6918	12.732	12.397	19.552	20.304	14.799	76.212	22.475	71.988	53.003	62.977	90.344	80.989	108.55	127.35	157.37	167.4	194.61	201.52	220.94	191.87	247.49	235.83	257.59	294.47	307.13	316.83	326.23	338.12	340.82	354.2	354.56	355.79	354.42	348.28	363.1	358.96
0	0	1.916	11.276	0	0	0	0	0	0	0	0	0	0	0	0	0.16843	12.093	20.932	41.311	62.137	96.969	145.55	187.62	234.47	249.56	306.93	334.84	376.22	421.37	435.61	503.77	557.13	624	662.82	690.48	702.85	732.6	767.02	773.89	803.26	791.13	822.48	813.13	813.8	839.59	826.39	812.48	768.35	793.05
0	0	0	6.964	11.459	0	0.43503	10.159	19.589	5.494	19.133	1.2558	12.786	1.0506	7.6196	3.2337	8.425	9.4227	8.5701	0.9403	8.3742	4.5245	0.014756	2.5568	0	0	0	0	0	0	0	0	0	0	0	0	0	0	0	0	0	0	0	0	0	0	0	0	0	0
0	0	8.4793	2.4904	0	5.2861	9.0731	6.7359	13.866	6.2388	17.002	12.672	16.8	15.091	22.26	25.624	34.343	35.391	26.194	23.197	35.136	24.895	39.586	46.562	54.225	46.219	44.844	47.703	46.439	52.728	45.16	40.43	44.085	44.14	50.052	43.644	38.596	33.794	43.531	32.541	35.047	29.802	32.317	28.342	33.302	25.79	22.146	29.397	41.512	41.24
15.171	7.6894	0.065737	0	0	0	0	0	0	0	0	0	0	0	0	0	0	0	0	0	0	0	0	0	0	0	0	0	0	0	123.76	230.6	22.741	0	0	0	0	0	0	0	0	0	0	0	0	0	0	0	5.4946	4.6373
0	0	0	13.448	6.9189	0.80154	0	1.0335	1.2037	14.363	22.57	27.192	31.463	62.886	97.079	152.56	184.22	235.87	279.98	340.09	397.25	431.35	468.03	540.43	541.02	580.05	597.81	640.91	666.96	674.72	678.94	692.01	747.33	732.51	759.81	750.51	771.75	776.09	774.11	788.88	796.26	770.35	786.82	808.6	824.65	766.86	800.03	792.34	810.77	781.45
0	0	1.0477	6.1005	1.3349	5.4929	0	0	3.7994	5.7694	2.8706	0	5.1541	0	0	0	3.0991	4.0389	11.866	5.4828	22.138	14.883	27.265	34.802	40.703	44.402	42.987	60.855	69.206	74.231	71.55	83.805	101.05	104.88	116.41	110.52	132.96	139.08	142.03	140.32	147.93	149.21	157.77	169.53	178.05	164.62	171.41	174.74	179.78	195.45
11.201	0	3.0606	3.3613	1.5088	0	0	0	0	0	0	0	0	0	0	0	0	0	0	0	0	0	0	0	0	0	0	0	0	0	0	0	4.66	0	0	1.5397	0	0	9.0163	19.608	19.772	33.703	30.334	21.92	31.041	17.398	30.473	17.618	14.747	3.8148
0	0	6.5006	4.2445	3.2029	0.68077	0	9.8008	9.2139	6.8559	4.2255	2.875	15.341	4.9466	0	0	0	3.1497	0	0	15.059	14.367	40.838	46.134	73.904	107.92	145.13	175.98	204.31	231.73	253.22	264.05	289.25	343.98	326.92	375.25	387.53	434.17	413.66	431.81	459.19	492.8	497.84	561.55	552.13	577.83	561.38	578.78	565.18	591.7
0	3.5859	0.077872	0	0	0	8.4984	10.49	14.743	6.6959	6.1385	0.73479	13.853	12.703	14.706	19.801	12.096	6.4242	25.447	9.111	7.0285	3.808	0	4.2967	0	31.735	9.9118	32.282	42.393	0	211.35	271.58	113.72	52.198	135.29	166.72	176.81	182.67	201.51	209.67	205.57	219.96	229.76	245.91	259.2	256.47	253.18	262.8	266.78	263.39
11.071	3.2073	0.34017	10.378	0	0	0	0	0	0	0	0	0	0	0	0	0	0	0	0	0	0	0.27518	12.393	15.333	9.3923	27.777	34.808	32.348	53.237	44.819	68.449	70.529	75.901	83.826	103.96	93.858	83.257	43.119	27.034	50.172	40.217	51.766	24.565	43.236	53.359	63.12	42.606	40.663	38.121
3.1045	0	1.279	8.4708	1.3935	1.2099	0	0	0	0	9.7731	19.283	58.92	79.609	138.44	176.26	219.87	278.35	313	349.44	402.23	432.59	469.88	516.63	520.04	531.06	525.89	514.62	548.62	588.45	582.86	445.52	457.96	424.74	436.92	419.76	452.48	421.69	446.59	438.24	421.76	423.21	431.51	406.7	419.34	395.98	382.13	411.91	406.84	410.28
0	0	0	0	17.242	9.6498	0	17.475	0	6.2944	0	0	0	0	0	0	0	0	0	0.12206	9.8798	1.4786	15.349	0	266.71	0	30.784	44.085	66.845	60.135	78.478	84.726	92.297	78.669	136.44	84.368	126.82	125.92	136.02	135.96	141.25	149.19	145.17	142.99	117.49	125.61	128.71	140.92	149.29	156.8
2.3184	3.28	0	0	2.4781	0	4.5644	14.655	4.1102	3.146	1.4233	0.82601	11.3	9.6864	27.816	32.341	24.188	17.769	39.634	31.924	42.49	40.202	29.835	48.095	39.507	103.99	53.629	62.033	67.093	0	161.42	68.434	39.011	0	69.887	84.012	81.31	104.98	101.49	102.52	104.31	102.81	110.99	144.9	131.6	147.04	150.76	146.08	158.18	160.36
11.7	14.14	1.3329	1.4556	0	0	0	0	0	0	0.74742	0	0	0	0	0	0.81094	0	0	0	0	0	0	0	0	0	0	0	0	0	0	0	0	3.3644	14.476	20.931	31.425	32.213	21.628	24.65	17.376	31.022	26.986	22.353	26.592	32.024	30.493	46.61	38.613	39.87
17.64	4.9114	0	0	0	0	0	0	0	2.0609	0	0	4.8411	5.8885	3.743	4.431	14.14	26.424	32.53	43.679	52.267	63.859	96.1	0	260.33	51.014	129.25	183.35	203.95	203.06	220.51	255.29	266.06	249.49	321.66	265.75	307.21	315.32	312.79	328.87	329.63	349.73	362.01	353.04	385.43	401.12	419.45	414.2	425.47	449.5
1.3966	0	3.7387	9.1845	0	0	2.993	0	0	0	0	0	0	0	0	0	0	0	0	0	0	9.6194	27.603	39.491	71.693	113.33	152.09	195.43	234.58	265.38	327.4	377.39	460.95	497.12	544.34	592.34	624.3	623.35	669.8	731.06	719.8	752.2	753.08	771.32	804.7	822.34	767.35	835.19	824.16	852.81
5.1958	0	1.7545	0.57883	1.1523	1.5941	0	0	0	0	0	0	0	0	0	0	0	0	0	31.489	0	0	0	0	0	3.7281	0	10.655	21.785	32.099	48.639	43.447	77.023	85.219	126.59	129.77	150.18	187.39	215.08	262.63	289.5	342.11	359.91	373.29	418.78	449.47	448.6	435.01	434.69	443.89
0	0	0	0	10.831	8.9448	15.909	15.382	14.853	9.741	21.671	13.439	25.63	27.596	22.773	24.125	25.113	19.478	45.036	36.002	45.964	56.165	67.348	76.501	90.214	139.88	117.01	144.71	145.87	33.295	305.26	270	215.22	117.55	192.4	208.35	209.22	213.09	215.47	234.87	213.48	223.65	244.09	245.81	261.53	270.42	253.13	261.41	279.28	276.47
0	0	0	0.72439	4.5769	2.5278	0	0	11.99	5.0081	11.087	0.78351	6.1413	0.29388	19.33	31.419	72.304	101.66	125.76	161.46	194.55	211.15	256.75	283.83	292.07	329.93	342.89	365.14	376.42	412.69	405.01	446.3	468.39	446.34	464.35	458.28	455.95	471.32	458.61	462.98	476.43	467.08	466.95	460.28	449.9	467.28	451.19	455.08	466.37	473.18
0.014794	10.318	0	0	0	0	2.1054	4.4642	0	0	0	0	0	0	0	0.22711	2.963	0.9081	16.526	4.7847	14.985	28.027	40.532	57.067	83.807	109.73	89.377	107	133.27	15.38	311.03	399.78	197.75	110.81	162	189.4	170.67	178.79	181.61	185.12	178.8	191.77	198.64	209.73	203.01	226.93	214.84	211.9	205.61	194.81
22.531	2.3907	0	0	0	0	0	0	0	0.28586	0	0	0	3.5407	3.6471	12.666	8.4728	14.071	27.852	29.726	50.505	66.617	79.971	72.56	91.828	112.13	140.36	85.17	77.116	69.143	78.87	79.664	69.587	56.644	61.774	60.407	59.46	64.644	69.234	68.904	63.952	74.479	89.771	70.139	68.504	67.972	65.456	80.317	88.131	91.185
14.369	0	0	8.5031	2.6769	0	0	3.1426	0	8.3442	11.507	7.7991	15.458	10.958	27.195	26.803	33.2	47.846	86.874	96.51	78.996	111.38	114.51	161.61	161.51	211.07	319.8	308.32	395.47	391.96	490.25	408.77	521.63	501.73	538.85	668.98	595.59	764.55	784.59	838.88	728.27	852.31	863.56	846.29	858.63	349.16	314.28	340.02	352.3	360.85
4.3282	3.0404	0	8.002	0	3.7685	0	5.9472	0	12.847	20.202	36.449	51.095	60.301	86.175	90.147	107.99	117.41	134.53	140.02	155.81	168.12	184.9	183.37	179.61	193.91	206.36	203.76	218.97	231.59	235.08	208.94	228.9	236.79	240.02	254.88	242.29	242.45	245.03	234.96	247.79	244.21	251.19	247.42	256.54	246.09	257.54	238.42	230.51	221.34
0	0	4.4234	8.7719	1.9442	4.1041	0	0	0.87445	3.4788	0	0	0	0	0	0	0	1.9099	8.3131	9.8571	14.047	2.0943	5.1517	11.496	8.239	7.2541	15.722	29.27	26.394	60.129	41.326	70.193	103.7	129.91	167.52	186.76	239.99	252.33	316.61	346.15	391.72	451.06	495.01	532.55	591.1	615.91	656.95	711.47	723.63	748.63
0	0	1.9494	14.338	7.0425	8.9429	6.5746	3.0267	5.0961	2.3943	5.2467	4.0651	7.9818	11.942	20.421	18.734	14.255	8.398	11.555	20.658	18.449	30.307	27.883	43.21	52.467	89.382	103.99	149.65	200.38	240.28	285.54	308.08	363.82	404.76	427.49	449.83	505.76	549.34	575.15	630.85	639.56	660.05	686.24	691.2	725.11	745.16	734.39	765.04	769.95	763.79
15.118	0	0	3.2849	0	0	0	0	0	0	0.17047	0	0	0	0	10.983	0	0	173.54	165.93	0	197.47	0	17.862	18.456	22.903	40.538	63.821	80.869	102.31	143.85	167.74	277.8	193.44	280.08	632.39	283.28	441.2	498.3	510.02	557.63	590.25	590.3	625.17	646.96	674.67	686.82	701.54	706.46	690.67
0	0	0	9.4277	0	2.9375	6.679	10.431	14.705	23.929	16.501	0	26.754	11.165	21.053	14.204	0	11.632	33.031	20.063	24.976	30.691	28.65	26.791	36.913	38.69	21.378	17.414	36.75	51.635	47.635	28.144	50.341	53.547	59.471	57.224	80.599	79.947	110.88	102.3	120.44	104.49	99.268	66.519	66.47	59.841	83.132	119.67	119.78	112.74
6.4472	5.9438	0	0	0	1.3349	0	0	0	0	0	0	0	0	0	0	0	0	0	33.918	0	13.161	0	0	0	0	0	0	0	0	0	0	0	0	39.382	0	0	0	0	0	0	0.65071	0	0	0	0	0	0	0	0
9.1	1.2651	0.95895	0	0	2.3278	0	0	4.8882	0.88549	0	0	0	0	0	0	0	0	148.76	165.73	0	209.7	0	0	0	4.4493	11.874	31.646	34.206	55.567	53.797	64.478	147.64	49.8	128.71	402.05	72.425	179.36	206.81	215.73	240.63	247.1	240.75	264.02	260.77	261.1	279.61	288.83	282.86	242.6
7.1144	2.1592	0	0	0.49397	0	0.24529	7.0286	0	0	0	0	0	0	0	0	0	0	229.66	0	0	0	4.5985	18.001	71.531	38.382	95.061	90.824	105.21	221.16	169	214.8	214.68	220.55	299.56	393.17	258.15	312.21	343.32	340.52	361.42	358.03	369.28	395.67	376.7	367.84	368.39	376	389.59	389.15
0.017636	0	0	0	2.6861	1.5048	7.0932	0	2.321	0	0	0.47526	0	0	0	0	0	0	0	0	0	0	0	0	0	0	0	0	0	0	0	0	0	0	0	0	0	0	0	0	0	0	0	0	0	0	0	0	0	0
12.326	1.3809	0	9.5437	0	0	0	0	0	0	2.6397	0	0	0.56407	0	0	0	0	0	0	0	0	0	0	0	0	0	0	0	0	0	0	0	0	0	0	0	0	0	0	0.31837	10.25	13.974	8.2224	17.72	11.718	13.506	0.99818	6.6117	12.445
0	12.716	2.5215	0	0	0	7.4164	0	1.719	11.051	13.507	3.8343	14.723	6.5996	11.966	9.9909	13.9	0	15.992	7.8906	7.0499	0	0	0	0	23.739	0	0	0	0	141.91	148.1	50.317	0	0	0	0	0	0	0	0	0	0	0	0	0	0	0	0	0
3.3387	0	0.94862	7.4896	0	0.19829	0	0	0	0	0	0	0	0	0	0	0	0	0	0	0	0	0	0	0	0	0	0	0	0	0	0	0	0	0	0	0	0	0	0	0	0	0	0	0	0	0	0	0	0
0	0	0	0	40.628	67.523	138.32	165.46	190.23	229.01	284.48	282.27	368.28	352.16	407.47	434.55	420.03	460.31	503.34	542.7	550.91	531.01	562.63	578.66	601.38	679.38	689.52	728.23	764.88	687.23	969.06	1119.1	962.14	964.7	1075.2	1161.6	1173.3	1211.4	1281.3	1292.3	1319.4	1393.2	1401.9	1434.2	1431.7	1493.6	1467.9	1433	1441.6	1402.9
4.7332	0	0	7.1079	3.4904	3.0268	0.51718	0	0	9.0652	1.6191	0	3.3877	0	0	0	0	0	0	12.785	24.059	37.183	82.376	124.96	178.39	255.25	301.58	388.26	437.31	515.43	586.38	657.36	720.76	779.01	837.7	893.44	921.71	945.72	1011.5	1051.2	798.34	828.98	1119.1	1095.3	1110.9	1107.9	1072.7	1093.1	1008.5	1091.2
18.397	6.2453	1.328	7.531	1.1123	0	0	0	0	0	0	0	0	0	0	0	0	0	0	0	0	0	0	0	4.0517	0	8.3913	7.7642	2.1998	3.9903	0	0.52598	0	0	0	0	0	0	0	0	0	0	0	0	0	0	0	0	0	0
6.7119	0	0	0.53466	3.9286	0	0	0	0	0	0	0	0	0	0	0	0	0	267.05	0	0	25.269	33.667	59.656	135.76	0	92.205	107.97	115.38	143.29	84.098	158.81	350.05	0	646.07	120.99	143.18	214.04	218.23	210.83	211.42	211.34	198.56	218.37	200.99	220.21	211.52	218.55	220.55	201.48
26.337	11.326	0	0	0	0	0.87767	12.328	28.736	39.064	38.559	61.584	61.16	52.217	50.209	54.792	76.403	63.906	61.523	55.248	62.339	58.745	62.317	68.811	74.57	64.765	82.842	62.282	71.293	80.215	118.72	87.176	100.02	110.79	157.81	193.65	239.91	253.76	295.26	366.34	394.49	434.5	464.51	489.53	550.94	597.46	626.07	632.13	675.57	688.6
13.983	0	4.1329	9.629	0	0	0	5.5034	0	1.5076	1.717	0	7.3176	7.9573	10.155	1.5305	2.4396	5.898	20.2	22.108	27.774	20.035	14.978	33.925	36.421	30.832	29.71	41.996	38.768	40.006	39.277	27.136	24.551	27.561	18.814	27.916	29.768	33.005	28.035	17.603	21.018	19.006	15.433	0	0	0	0	0	0	0
10.505	0	4.5557	8.2125	0	0	0	0	0	0	0	0	0	0	0	0	0	1.5674	10.315	21.631	31.566	42.622	63.474	71.619	80.402	76.584	98.49	102.63	113.93	128.68	119.67	131.75	142.12	138.58	136.7	139.53	134.79	135.22	130.06	145.91	141.72	144.65	150.2	130.46	140.8	123.32	141.91	127.2	120.03	122.32
0	0	0	0.10218	6.7947	14.424	20.565	21.443	16.005	24.99	10.442	0	14.442	16.685	4.4905	12.412	13.244	24.92	27.809	46.415	40.355	37.089	34.636	50.252	82.059	77.96	102.83	97.507	134.99	132.7	167.65	169.6	190.63	183.48	215.48	221.26	254.73	260.56	279.66	281.29	276.95	296.53	307.06	314.85	300.74	336.97	357.21	322.15	336.58	346.43
7.1704	7.3462	0	0	4.7085	0	0	0	0	0	0	0	0	0	0	0	5.5721	58.377	71.889	157.8	111.78	207.4	215.47	252.24	324.64	357.33	444.57	467.56	520.08	551.83	587.28	614.61	652.7	630.74	744.14	724.72	708.82	747.26	761.56	785.83	781.86	810.13	792.36	806.29	804.51	793.76	789.01	801.72	801.56	786.24
13.332	0	0	7.6657	0	0.56127	0.97815	12.357	20.97	15.956	21.628	15.66	14.374	22.105	21.83	17.564	10.98	0	5.781	8.7456	9.4916	3.7707	2.4646	4.8569	2.536	10.291	33.124	49.677	84.423	130.17	191.58	227.92	287.72	313.28	365.18	426.54	494.16	521.12	555.45	578.21	625.8	623.73	653.71	694.32	684.5	688.89	739.23	723.6	743.68	729.26
38.429	18.358	0	17.406	0	0	0	0	0	0	0	0	0	0	0	0	0	0	0	0	0	0	0	0	0	0	16.083	8.725	17.52	28.082	51.385	42.601	61.224	56.648	56.304	66.597	75.007	67.601	65.34	84.083	93.155	82.098	85.676	88.878	77.237	72.877	76.453	59.866	72.541	57.134
1.7454	4.3076	0.78575	0.73204	4.2264	0	0	0	0	0	0	0	0	0	0	0	0	0	153.42	0	0	0	0	63.386	119.7	0	0	0	0	15.806	0	8	94.475	0	340.59	0	0	18.744	10.294	27.159	20.586	34.409	19.348	24.039	15.78	15.196	13.993	17.861	16.754	0
7.5782	0	0	4.058	0	4.5753	8.1784	7.7964	19.86	16.001	28.688	11.591	20.84	18.069	18.139	20.986	0	0	90.988	254.66	0	259.71	0	22.726	23.312	5.9011	20.772	38.218	14.122	25.203	0	3.382	34.817	0	0	136.14	0	0	6.5714	0	0	0	0	0	6.3627	0	0	0	0	0
5.1704	0	0	11.491	0	0	0.26239	0	18.412	27.006	30.333	24.608	27.025	17.339	27.57	17.548	8.6099	18.973	27.952	43.429	36.48	46.584	52.413	103.86	154.17	235.64	285.95	337.15	462.12	506.44	582.66	628.36	678.12	748.32	725.16	731.46	791.82	834.57	764.39	850.38	908.57	894.6	950.14	720.3	927.25	943.16	966.8	1030.7	1010.4	1006.8
6.7717	0	0	3.3825	1.4455	0	4.1883	0	0	0	0	0	0	0	0	0	0	0	0	0	0	0	0	0	0	0	0	0	0	0	0	0	0	3.7242	6.6763	9.3651	20.103	26.059	27.931	33.509	47.729	39.431	38.274	31.88	44.89	53.565	34.897	29.836	46.021	42.037
0	0	0	5.2765	4.4671	10.39	0.91883	0	0	0	0	0	0	0	0	0	0.80716	0.97459	0	0	0	0	0	0	3.4869	0	0	0	0	0	0	0	0	0	0	0	0	0	0	0	0	0	0	0	0	0	0	0	0	0
23.575	0	0	10.436	0	0	0	0	0	0	0.61072	0	0	0	3.2535	1.0161	6.507	12.313	0	7.1497	9.6143	0	0	0	187.6	0	0	0	0	0	0	0	0	0	4.4084	0	0	0	0	0	0	0	0	3.9861	26.267	35.814	44.297	27.186	31.208	31.766
0	3.055	0	5.6957	0	1.956	11.503	4.5092	0	0	0	0	0	0	0	0	0	0	0	0	0	1.2966	9.0637	1.2387	0	0	0	0	0	0	0	0	22.354	34.114	42.007	66.955	53.055	62.855	76.468	68.154	71.084	69.79	82.502	91.692	74.565	101.53	77	91.451	83.681	131.09
12.564	7.7193	0	0	0	0	0	0	0	0	0	0	0	0	0	0	0	0	0	41.4	0	44.525	74.497	105.94	113.41	159.16	140.96	159.92	225.47	314.69	259.13	274.88	292.27	292.37	362.06	350.84	350.03	398.82	414.97	420.36	446.63	457.46	442.91	481.52	485.74	481.35	502.77	492.23	509.88	503.93
19.174	7.4595	0	6.8867	0	0	0	0	0	0	0	0	0	0	0	0	0	0	0	0	0	0	0	0	0	0	0	0	0	0	0	0	0	0	0	0	0	0	0	0	0	0	1.1262	13.179	11.693	18.905	26.819	15.157	29.217	31.327
0	0	0	18.878	9.6508	28.161	16.101	11.577	16.214	23.294	44.992	29.558	38.127	26.296	37.227	32.382	32.456	39.8	47.114	33.743	24.548	27.436	23.938	25.897	20.473	20.458	21.158	15.715	4.4025	14.7	27.701	12.216	16.818	26.066	36.048	33.408	33.138	32.617	19.937	17.699	16.073	16.807	19.893	14.737	21.802	30.825	27.167	56.2	19.105	9.1449
22.328	7.4901	0	6.389	0	0	0	0	0	0	0	0	0	0	0	0	0	0	0	0	0	0	0	0	0	0	0	0	0	0	0	0	0	0	0	0	0	0	0	4.0614	8.0813	13.249	13.15	0	0	0	0	12.001	19.98	29.677
0.39482	4.5036	0	3.8221	0	1.1677	0	0.39725	10.067	0	14.394	9.9607	4.6265	0	1.9887	0	0.1988	2.095	1.9086	5.4869	10.633	14.359	16.5	35.089	40.904	56.746	53.95	60.355	82.615	95.798	104.19	118.61	131.59	134.61	134.34	148.11	151.39	156.76	171.72	173.6	200.27	215.48	194.2	198.93	189.73	228.52	201.98	217.27	212.12	222.35
0	0.96104	0	0	0	0	6.7264	2.0335	2.8978	0	0	0	0	0	0	0	0	0	0	22.168	0	15.915	0	0	3.9229	0	0	0	0	0	0	0	0	0	54.657	15.832	0	24.712	29.042	42.546	44.519	53.964	61.642	109.81	93.85	108.92	126.43	129.26	129.78	139.16
33.434	9.4229	0	1.9147	0	0	0	0	0	0	0	0	0	0	0	0	0	0	0	0	0	0	0	0	0	0	0	0	0	0	0	0	0	0	0	0	0	0	0	0	0	0	0	0	0	0	0	0	0	0
0.029368	1.5076	0	5.7997	3.5942	0.79888	0	4.3574	0	0	0	0	0	0	0	0	0	0	0	0	20.641	68.013	120.38	173.9	279.48	363.3	487.91	565.81	684.4	776.11	860.31	1002	1101.5	1258.4	1377.8	1536.9	1685.6	1778.5	1949.6	2091.3	2156.5	2275.6	2338.7	2433.4	2519.5	2717.3	2742.7	2790.9	2914.3	2958.4
0	0	7.3302	7.053	0	0.81171	0	0	0	0	0	0	0	0	0	0	0	0	0	0	0	0	0	0	0	0	0	0	0	0	0	0	0	0	0	0	0	0	0	0	0	0	0	0	0	0	0	0	0	0
7.2488	0.86119	0	1.6724	3.1815	0	0	0	0	0	0	0	0	0	0	0.030896	0	0	164	0	0	0	9.8828	62.316	92.111	0	0	0	0	0	0	0	102.62	0	369.49	0	0	15.548	11.295	19.288	22.524	46.289	34.632	44.618	37.627	46.178	49.681	55.764	51.956	40.061
24.183	16.461	0	4.5989	0	0	0	0	0	0	0	0	0	0	0	0	0	0	16.321	0	0	0	0	0	0	0	151.25	0	0	0	0	165.49	148.88	0	0	10.075	0	0	0	10.738	22.648	26.229	31.978	31.525	19.099	27.648	34.452	133.88	39.254	29.07
0	0	1.4765	7.4622	4.5699	5.939	0	0	3.4351	0	0	0	0	0	0	0	0	0	0	0	0	0	0	0	0	0	0	0	0	11.812	0	0	0	0	0	0	0	0	0	0	0	0	0	0	0	0	0	0	0	0
0	0	0.31854	7.8663	4.4472	5.8968	3.2258	4.0658	11.136	19.841	18.853	16.567	22.837	23.357	34.501	42.498	44.91	46.88	54.263	67.778	70.549	69.031	75.784	78.619	83.129	85.166	86.981	76.842	92.015	96.799	95.108	88.059	111.63	92.431	94.729	76.361	83.487	76.395	77.026	68.932	61.94	37.562	35.868	41.844	38.733	23.371	23.954	19.358	25.407	32.227
0	0.92095	0	0.55787	0.5464	8.0545	0	0	0	0	0	0	0	0	0	0	0	0	0	0	0	0	0	0	0	0	0	0	0	0	3.3589	0	0	0	5.2707	30.789	44.403	53.853	64.23	68.728	71.279	74.033	87.25	110.61	101.99	126.27	124.48	137.3	119.89	139.64
0.93825	0	0	0	0	8.9835	11.537	0	6.5858	0	0	0	0	0	0	0	0	0	270.22	0	0	0	0	0	118.76	0	0	0	0	0	0	0	134.18	0	391.72	0	0	0	0	0	0	0	0	0	0	0	0	0	0	0
0	0	1.983	0	0	0.16165	2.1691	1.4293	12.278	0	6.2657	4.5315	1.0202	9.6952	12.116	11.922	19.022	25.226	7.3494	10.268	16.622	21.527	24.52	36.334	26.396	25.274	22.085	29.496	26.482	29.517	21.692	22.533	27.264	17.12	22.329	26.566	39.103	28.013	53.652	34.759	36.858	38.752	46.56	45.374	41.112	51.772	45.782	47.517	64.288	57.779
37.042	13.015	0	4.7012	0	0	0	0	0	0	0	0	0	0	0	0	0	0	0	0	0	0	0	0	0	0	0	0	0	0	0	0	0	0	1.328	21.886	35.995	30.015	49.505	56.737	55.754	74.048	73.787	87.902	87.303	89.826	89.188	76.06	89.113	84.272
0	2.4102	0	6.1108	0	7.2651	0.28663	3.5049	2.4972	6.9741	24.818	0	6.3592	22.083	38.951	46.858	57.161	69.499	78.245	77.084	90.668	98.909	98.498	94.209	101.01	111.4	114.87	115.58	98.149	120.23	119.83	108.42	114.09	124.03	131.02	138.14	148.49	142.64	136.81	123.36	130.04	135.67	112.97	104.55	131.88	118.63	126.4	121.08	124.51	119.87
16.157	0.21044	3.6356	0.55909	0	0	0	0	0	0	0	0	0	0	0	0	0	0	0	0	0	0	0	0	0	0	0	0	0	0	0	0	0	0	0	0	0	0	0	0	7.4724	4.6558	4.5101	0	8.9544	1.7947	16.753	16.06	6.6879	0
0	2.0439	0	0	0	1.8464	4.5964	7.5101	17.915	11.836	31.278	29.367	42.067	53.745	70.188	82.714	89.287	119.95	142.05	161.76	157.68	179.89	175.1	193.62	185.07	207.43	202.51	217.96	231.86	237.61	243.55	245.39	269.46	273.34	263.44	283.34	281.14	273.14	289.76	291.22	302.95	317.22	322.83	337.28	320.3	323.07	314.23	313.93	333.03	327.94
0	0.58205	0	0	5.4454	4.2879	5.5419	19.818	4.8092	0.99488	12	13.448	15.01	11.637	13.417	5.3915	14.358	16.678	11.059	1.7522	5.3301	0	5.5457	0	1.5504	0	1.7622	3.1999	14.154	19.922	14.023	29.891	49.105	61.332	57.537	88.922	93.835	120.34	112.75	131.05	169.47	170.01	173.83	187.53	186.13	190.89	200.41	212.51	210.75	248.61
0	26.142	4.8254	10.937	0	0	0	0	0	0	0	0.76269	16.818	28.19	48.31	73.598	83.63	97.734	189.16	165.35	222.93	287.9	344.73	389.97	455.05	387.76	662.17	458.14	561.8	644.14	612.09	970.81	970.32	778.97	798.88	904.91	936.11	951.43	1011.3	1049.3	1082.6	1081.2	1147.6	1179.1	1176.1	1212.9	1276	1280.7	1271.8	1279.5
0	0	3.7997	0	6.398	2.9607	3.1943	4.843	0.78326	7.3662	10.389	30.908	40.036	59.001	76.609	84.81	95.43	103.49	145.89	139.2	181.25	172.9	107.09	163.58	172.26	115.48	239.01	221.51	234.5	248.97	242.17	296.16	268.12	425.5	289.85	230.96	297.97	330.07	348.77	362.62	361.01	389.67	390.64	410.11	417.07	408	406.88	406.51	409.55	413.38
8.187	0	0	7.0435	0	0.70669	0	4.9917	10.703	14.266	7.4515	4.644	8.746	16.555	9.5778	13.259	14.075	27.279	10.657	22.09	13.963	8.5994	15.701	11.273	4.8203	0	0	0	2.6244	8.2839	0	0	0	0	0	0	0	0	0	0	0	0	0	0	0	0	0	0	0	0
0	0	4.1966	1.3778	0	0	10.847	0.41441	0	0	0	0	0	0	0	0	0	0	0	0	0	0	0	0	0	0	0	0	0	0	0	0	0	0	0	14.336	19.741	19.654	29.678	44.251	63.851	62.647	78.298	98.323	111.03	123.15	99.769	112.35	94.179	120.68
0	0	0	0	0	3.9197	10.142	15.78	14.026	17.201	13.248	7.2259	27.574	20.954	24.713	21.265	14.848	9.731	38.728	24.662	33.014	29.187	29.126	25.035	27.201	68.872	48.99	45.311	54.683	0	172.01	343.44	97.697	6.9463	54.444	61.16	57.848	59.542	63.824	53.226	56.574	59.518	51.833	66.821	64.327	80.835	71.39	67.396	62.864	53.55
24.812	10.244	4.4498	0	0	0	0	0	0	0	0	0	0	0	0	0	0	0	0	0	0	0	0	0	260.2	0	0	2.0591	20.58	25.763	40.25	31.733	25.053	18.813	79.557	55.004	61.566	57.989	75.843	62.838	52.951	61.124	48.539	54.628	78.142	74.683	47.681	43.419	59.594	72.116
20.237	3.4041	0	1.6654	0	0	0	6.1439	0	7.2119	7.3737	0	11.394	3.1392	0.94485	5.0358	0	0	5.926	2.5339	0.19525	1.9263	0	0	1.6429	4.8709	1.1065	1.9308	10.493	17.997	28.079	9.7336	10.495	17.288	15.295	34.889	40.113	51.372	62.042	69.857	67.922	76.152	79.248	45.853	38.168	44.177	64.846	96.349	82.091	97.522
21.454	0	6.2705	7.7082	0	0	0	0	0	0	0	0	0	0	0	0	0	0	0	0	0	0	0	0	0	0	0	0	0	0	0	0	0	0	0	0	0	0	0	0	0	0	4.5859	0	8.0048	0	3.2665	0	0	0
1.9392	0	0	2.9064	0	2.0844	1.161	0	0	0	0	0	0	0	0	3.8621	9.0352	0	0	0	0	0	0.83335	6.6333	6.4811	7.4721	3.3798	0	0	2.1491	0.30838	0	0	0	0	0	0	0	0	0	0	0	0	0	0	0	0	0	0	0
0	2.3955	6.1394	0	0	3.2681	0	0	0	0	0	0	0	0	0	0	0	0	0	0	0	0	8.215	0	9.8217	9.3167	15.809	11.613	3.4165	13.045	10.285	9.6906	20.121	13.001	0	6.9371	0	0	0	0	0	0	0	0	0	0	0	0	0	0
12.813	0	0	5.5661	0	0.12346	0	0	0	0	0	0	0	0	0	10.27	23.435	59.351	122.04	194.99	267.77	373.25	489.39	596.74	744.86	920.51	1111.8	1301.7	1615.7	1837.1	2133	2327.3	2587.8	2869.6	3111.5	3278.4	3746.7	4175.1	4226.5	4487.6	4531.7	4817.3	5084.9	5226.7	5348.5	5270.7	5464.9	5147.5	5313.7	5207.2
0	0	8.9048	2.8572	0	1.5018	0	0	0	0	0	0	0	0	0	0	0	0	0	0	0	14.502	24.878	13.822	33.181	41.864	59.618	63.873	100.54	106	106.85	123.25	180.78	156.38	178.94	220.88	209.83	229.66	277.18	314.93	284.68	301.25	300.69	330.83	322.46	341.95	324.2	347.6	325.02	351.6
5.814	1.586	0	7.0644	0.92158	0	2.1177	7.4426	0	0	6.5371	0	0.43961	0	8.0292	10.01	15.657	39.313	39.488	32.641	54.61	71.62	81.696	89.421	97.905	96.932	112.6	101.76	106.94	113.22	129.89	119.82	136.66	133.6	139.24	130.78	144.46	130.76	129.97	123.23	138.94	137.31	143.83	153.51	149.18	140.61	149.21	124.03	121.42	121.07
26.115	3.5754	0	6.5693	0	0	0	0.036168	0	0	0	0	0	0	0	0	0	0	0	0	0	0	0	0	0	0	0	0	0	0	0	0	0	0	0	0	5.3959	16.176	7.9969	23.421	31.05	51.61	53.997	14.907	17.633	16.156	63.233	50.492	58.965	66.954
3.7612	9.7242	0	0	0	0	0	0	0	0	0	0	0	0	0	0	0	0	214.63	0	0	0	0	14.447	20.327	0	13.848	5.9966	0	84.802	22.986	80.106	68.397	72.613	86.131	143.68	54.555	105.55	113.02	113.82	107.72	124.08	109.55	119.14	130.59	131.29	121.06	124.48	141.84	141.05
0	0	0	5.1317	4.6276	0	0	1.43	13.012	4.6184	14.382	2.157	9.3815	1.1337	0	0	6.7434	5.1141	10.931	14.025	12.155	18.295	19.975	29.273	45.788	60.528	64.66	75.634	93.234	97.413	117.99	140.31	145.15	162.55	180.45	209.77	235.37	256.24	275.35	273.07	300.36	307.72	311.45	335.81	343.45	358.8	373.98	376.63	421.81	443.59
1.9957	13.369	0	7.6938	0	13.778	0	0	0	0	0	0	0	0	0	0	0	0	0	0	0	0	0	0	0	0	0	0	0	0	0	0	0	24.136	45.811	72.149	91.686	107.32	129.27	174.72	211.77	233.66	275.91	297.83	315.2	313.1	337.71	388.73	386.65	385.85
12.145	0	0	9.5246	0	0	0	0	0	0	0	0	0	0	0	0	0	0	0	21.808	35.311	63.116	76.821	94.41	114.85	129.77	134.8	169.63	235.13	275.73	326.02	391.05	458.13	520.27	578.09	631.86	674.49	733.37	819.03	873.17	915.84	921.87	937.49	955.66	1013.1	1033.4	1022.6	1035.2	1083.9	1079.1
15.158	8.2656	1.826	3.0956	0	0	0	0	0	0	0	0	0	0	0	0	0	0	40.653	0	0	0	0	0	0	0	237.26	0	49.278	98.671	27.157	374.89	362.63	145.18	195.16	300.1	272.67	301.24	350.7	378.83	420.93	422.78	450.87	469.02	472.8	492.78	506.8	521.54	571.85	553.31
17.991	0	0	4.01	0	0	0	5.6531	3.8096	10.497	3.6611	3.5568	10.674	0.3374	4.055	7.5748	0	2.8338	16.614	11.725	22.226	22.409	15.014	18.595	0	29.261	15.658	6.0101	19.754	25.567	39.461	13.551	32.899	28.376	17.428	28.192	36.987	35.324	55.076	66.224	57.494	58.265	53.101	22.173	7.6179	8.102	14.725	37.063	41.339	48.845
7.5742	8.1359	0	4.2824	0	0	0	0	0	2.7773	2.4179	5.0376	2.9165	0	0	0	0	0	55.369	6.778	11.52	22.887	45.883	43.828	65.629	0	282.99	7.4694	80.539	113.16	24.965	224.66	208.71	167.34	124.75	183.24	177.81	182.23	191.11	199.72	215.87	238.17	239.29	230.96	229.6	249.84	246.96	271.68	262.09	249.27
0	0.71773	0	0	3.3998	2.7464	7.5873	12.856	10.299	5.8005	6.5545	0.31607	7.4534	2.0303	5.5748	11.673	10.138	0.6657	17.852	8.2236	13.988	3.3757	4.2075	12.377	1.3112	43.258	18.098	27.485	33.262	0	204.96	297.45	213.81	16.428	87.423	123.39	99.209	86.823	114.63	98.446	107.52	107.88	108.88	136.11	139.34	154.97	153.91	148.9	158.06	160.33
17.659	0	0	4.3199	0	0.89412	0	0	0	4.4595	12.436	3.7854	9.2077	13.168	19.148	29.061	33.584	44.858	36.833	15.62	31.712	45.334	54.506	47.385	54.536	40.825	69.198	62.47	73.619	88.118	92.271	84.786	103.62	115.44	122.67	141.6	130.46	135.64	163	152.99	222.09	224.34	241.64	236.72	247.51	238.86	251.67	236.57	245.41	255.01
7.1991	0	3.9118	6.9149	0	0	0	0	0	0	0	0	0	0	0	0	0	0	29.932	0	0	0	0	0	0	0	142.36	0	0	32.361	0	135.92	119.03	101.1	130.56	230.59	247.68	290.96	320.48	362.33	415.49	460.27	493.2	514.2	522.75	566.97	554.06	595.44	625.19	622.6
0	1.195	0	6.3823	0	0.14371	6.3544	0	2.5343	1.946	7.7847	16.382	4.6711	16.499	10.415	24.564	18.131	0	257.62	0	0	22.926	16.475	44.753	167.75	0	48.068	38.102	33.132	61.076	0	59.564	246.53	0	460.3	0	14.591	72.961	61.825	69.175	69.506	80.131	65.635	72.803	68.87	67.478	65.926	75.088	77.093	40.38
13.422	10.215	4.2211	0	0	0	0	0	0	0	0	0	8.3314	8.317	19.152	16.681	33.124	0	276.9	42.528	9.1422	74.147	108.34	122.79	143.79	110.48	158.36	155.28	123.05	224.62	175.51	257.31	246.54	243.93	277.3	353.46	254.5	296.99	331.55	357.93	344.55	330.7	351.55	376.19	353.09	374.06	373.76	377.29	385.78	349.44
27.411	1.7312	0	6.0855	0	0	0	0	0	0	0	4.1698	15.439	33.93	48.932	66.278	86.834	106.88	110.17	136.27	147.36	155.75	184.62	60.079	449.62	79.901	200.03	179.64	208.18	207.38	202.27	196.74	192.01	188.17	265.96	210.16	245.08	237.58	252.73	252.18	258.48	249.77	253.51	278.08	271.05	274.33	270.51	280.04	277.1	281.65
1.4143	9.7737	0	4.2682	0	0	0	0	0	0	0	0	0	0	0	0	0	3.3897	0	9.8973	0	0	0	0	0	0	0	0	0	0	0	0	0	0	0	0	0	0	0	0	0	0	0	0	0	0	0	0	0	0
0	0	4.7631	1.6288	0	10.588	1.889	0	4.3102	0	0	0	0	0	0	0	0	0	0	0	0	0	5.4099	20.662	8.5741	21.671	15.611	11.543	8.9697	21.608	14.342	6.1995	20.206	23.589	29.176	25.882	38.353	32.523	42.897	26.537	41.115	37.122	49.579	44.655	40.706	50.03	36.187	50.388	59.84	62.412
15.662	0	3.7896	3.2978	1.4072	0	0	0	0	0	0	0	0	0	0	0	0	0	0	0	0	0	0	0	0	0	0	9.362	1.3655	0	0	17.91	39.218	69.441	97.83	122.42	184.6	223.61	291.84	334.92	268.75	418.89	339.47	369.57	405.36	343.89	459.52	462.81	476.97	492.23
5.354	0	0	0	1.9304	0	1.4991	1.1034	0	3.527	0	0	0	4.7964	12.875	14.093	34.752	26.482	50.082	43.516	67.28	63.745	0	144.1	152.67	31.174	150.21	128.53	137.51	153.53	141.51	187.73	181	284.96	164.27	144.53	213.45	245.91	278.99	279.27	280.67	301.09	288.5	311.6	321.84	337.04	334.87	359.13	373.66	374.2
0	0	0	15.367	4.9251	3.6487	3.7765	6.6282	15.997	24.308	15.899	26.257	5.5652	23.432	4.9878	6.5712	0	0	0	15.778	0	8.7888	18.324	0	11.881	10.713	20.254	16.716	26.126	34.184	48.236	57.406	66.122	71.204	64.865	89.496	85.668	96.564	87.575	113.26	108.46	112.7	125.61	117.15	130.64	118.96	129.36	114.54	108.4	108.86
20.613	4.7833	0	6.7849	0	0	0	0	0	0	0	0	0	0	0	0	0	0	0	0	0	0	0	0	147.12	0	0	0	2.3511	0	4.2458	2.8198	0	0	35.13	0	22.165	14.624	28.09	26.771	25.762	37.814	34.461	46.154	43.962	56.202	55.266	68.821	68.374	90.62
0	0	0	18.879	12.273	6.9833	0	0	0	0	0	0	0	0	0	0	0	0	0	0	0	0	0	0	0	0	0	0	0	0	0	0	0	0	0	0	0	0	0	0	0	0	0	0	0	0	0	0	0	0
2.212	0	0	1.1775	0.58945	0	9.675	6.5292	6.6183	2.9411	4.506	3.0296	4.2871	0	5.7813	3.1342	3.8437	0	0	0	0	0	2.2302	10.752	6.4006	0.48577	0.17919	0	0	5.2002	0	0	0.83739	0	0	0	0	0	0.33166	0	0.75878	0	0	0	0	0	0	0	0	0
13.498	0	0	7.7896	0	0	0	0	0	0	0	0	0	0	0	0	0	0	254.9	94.853	0	192.1	0	4.2619	4.3468	0	0.57732	10.719	14.091	17.858	7.1749	5.9388	87.155	0	12.849	276.07	0	0	0	0	0	0	0	0	0	0	0	0	0	0
0	0	0	3.7397	15.718	0	0	17.521	10.563	7.124	10.59	17.412	20.521	10.28	17.186	27.805	19.325	30.609	11.017	67.933	0	21.939	26.129	28.664	21.025	20.324	19.221	9.9332	0.79206	0.79684	4.894	0	6.4631	0	3.2779	0	0	0	0	0	11.255	0	9.4581	6.4939	16.009	8.4334	1.713	3.1942	0	0
0	0	1.1133	0	1.9999	2.1351	9.4751	1.4574	1.2328	0	4.5242	0.49833	4.9069	0	0	3.0507	6.9578	4.1791	0	0	4.7083	0	2.8852	11.123	4.5288	8.8606	8.2311	0	6.6774	9.6387	0	0	3.2554	0	2.1246	0	2.3491	0	8.0309	0	0	0	0	0	0	0	0	0	0	5.7669
6.3133	15.868	0	0	0.51242	0	0	0	0	0	0	0	3.0428	4.6825	0	0	0	0	0	0	0	0	0	0	0	0	0	0	0	0	0	0	0	0	0	0	0	0	0	0	0	0	0	0	0	0	0	0	0	0
0	0	0	5.2575	3.1061	1.5568	7.3466	0	0	0	0	0	0.007422	0	0	0	1.4744	4.309	16.185	16.693	12.092	35.577	48.502	37.003	60.425	55.358	82.029	85.983	104.74	112.63	125.13	148.6	162.94	167.35	190.43	215.32	203.59	227.8	222.52	239.77	243.58	230.42	255.19	277.04	273.61	306.2	282.16	292.88	284.14	309.69
4.6407	2.7256	0	4.3372	5.3768	0	0	0	0	0	0	0	0	0	0	0	0	0	36.633	34.49	49.439	56.466	14.79	192.18	202.41	100.28	271.17	296.17	360.13	437.85	454.9	577.94	666.26	939.13	759.79	788.12	871.11	969.75	1007.1	1104.1	1147.4	1218	1252.3	1306.7	1331.1	1374.8	1372.5	1410.6	1429.1	1404.1
1.0483	2.3341	0	6.4479	0	0	6.3576	1.8617	0	0	0	0	0	0	0	0	0	0	190.48	0	14.586	29.526	50.729	110.2	243.26	3.7141	98.02	110	103.35	121.91	60.923	37.715	178.28	0	250.84	0	119.34	97.305	96.395	173.23	180.35	181.37	185.44	194	105.75	114.19	168.94	121.45	194.22	93.579
21.931	0	0.76483	8.6545	0	0	0	0	0	0	0	0	0	0	0	0	0	0	0	0	0	0	0	0	0	0	0	2.1364	0	0	0	3.1263	10.204	0	0	0	0	0	0	0	0	0	0	0	0	0	0	0	0	0
0	0	0	9.6569	2.0617	6.9011	2.3956	3.7578	4.5044	10.82	0	7.1352	0	0	0	0	0	1.9462	0	6.285	0	2.2386	14.504	19.009	24.02	23.965	22.25	46.54	42.185	55.895	47.888	46.962	53.957	54.898	57.424	68.687	83.109	76.233	83.848	84.968	99.631	85.002	97.427	112.53	117.29	125.56	136.42	140.22	148.19	169.46
14.167	15.483	4.2804	0	0	0	0	0	0	0	0	0	0	0	0	0	0	0	0	13.81	0	1.7013	0	0	0	0	0	0	0	0	0	0	0	0	37.359	13.505	3.3374	43.377	41.222	64.145	74.165	73.737	81.434	102.24	112.79	107.53	115.75	126.46	127.78	135.24
0.43577	0	0	10.816	0	0	0	0	0	0	2.7436	0	4.4826	10.169	15.042	11.94	4.4689	7.848	7.0389	14.18	19.946	4.6925	30.911	17.343	14.528	28.477	18.966	26.191	46.007	61.52	57.536	58.662	53.429	99.297	89.584	103.28	150.02	157.18	161.71	170.26	190.39	181.26	193.03	196.14	233.52	249.51	257.47	251.49	252.15	231.81
13.187	4.6553	0	4.4848	0	0	0	0.99135	0	0	6.7994	0.089533	10.531	0	1.7918	0	0	0	2.5366	9.5725	0	15.842	0	0	0	0	0	0	0	0	10.634	0	15.709	27.151	20.511	51.977	58.608	75.567	94.156	95.396	110.34	104.34	107.14	86.294	83.293	92.016	100.5	139.22	140.32	136.55
12.685	0	0	0	0	0	0	0	0	2.8081	3.1466	4.4725	7.0906	3.7132	12.512	20.029	24.591	19.733	38.105	33.413	43.74	38.646	42.451	58.655	58.214	119.4	77.854	94.07	107.18	4.0885	267.26	158.63	151.1	75.747	163.66	194.8	174.64	169.85	191.48	179.51	179.32	187.03	189.89	206.01	211.74	224.45	243.59	236.96	221.35	222.37
40.842	9.8272	0	4.5884	0	0	0	0	0	0	0	0	0	0	0	0	0	0	0	0	0	0	0	0	0	0	0	0	0	0	0	0	0	0	0	0	0	0	0	0	0	0	0	0	0	0	0	0	0	0
0	3.0425	0	0	2.8048	0	3.837	4.4438	2.9127	0	1.0637	0	7.5771	6.2365	9.4512	13.585	22.571	19.547	50.246	40.166	63.833	74.579	82.716	104.17	106.63	179.5	157.51	181.53	200.13	97.495	364.7	395.72	201.24	164.39	242.75	295.54	295.24	308.38	331.11	337.44	343.81	355.53	341.48	368.45	370.45	368.99	366.35	361.26	358.02	362.02
1.1106	0	8.0542	6.4701	0	6.7852	0	0	0	0	0	0	0	0	0	0	0	0	0	0	0	0	0	0	0	0	0	0	0	28.157	65.267	143.18	221.93	289.46	385.45	490.75	570.55	665.03	756.59	831.43	883.04	932.05	966.77	1022.5	1080.4	1087.9	1101.8	1175.5	1182.7	1190.9
21.535	9.3375	0	0.12701	0	0	0	0	0	3.3213	0	0	1.7707	0	0	0	0	0	0	0.40386	0	4.6724	0	14.677	19.703	19.836	45.576	50.387	83.669	109.13	138.17	164.52	162.35	182.58	191.96	234.25	256.78	272.05	286.8	316.55	302.23	334.56	339.96	296.79	284.46	298.5	319.51	314.71	337.43	325.75
0	4.3501	0	8.0226	0	3.5783	0	0	0	1.1497	9.6174	7.099	7.139	7.9405	14.274	21.739	35.414	33.999	48.405	53.924	53.818	67.784	69.851	66.557	77.182	90.283	94.126	97.453	98.606	125.3	139.64	148.29	179.99	179.67	213.38	240.48	262.14	276.4	267.46	295.76	299.09	321.98	316.89	346.14	361.42	372.15	376.4	384.18	402.29	402.55
0	0	0	5.2592	8.0672	4.4201	14.049	11.015	6.5773	8.0932	14.666	0	5.0378	0	6.7048	5.2784	16.23	24.867	13.543	17.303	18.621	18.533	20.124	33.806	25.889	16.224	17.526	31.205	24.41	23.305	27.691	14.469	21.006	13.682	18.321	16.557	22.109	12.53	25.08	9.999	9.5703	7.9863	17.3	4.7609	5.3309	3.9548	0	3.1674	15.285	13.286
0	44.645	6.5791	0	6.9407	0	0	0	0	0	0	0	0	0	0	0	0	0	0	0	0	0	0	0	0	0	138.39	0	0	15.353	0	160.75	148.27	28.726	1.6414	78.06	65.107	116.48	111.02	102.36	159.23	182.19	198.81	184.67	179.56	201.68	220.11	220.55	234.64	227.61
7.3655	10.039	0	10.044	0	0	0	0	0	0	0	0	0	0	0	1.7878	0	0	0	0	0	2.0727	0	0	0	0	0	0	0	1.8579	6.2072	0	0	9.7175	9.4685	22.308	31.331	27.25	16.258	25.649	19.153	15.194	22.349	21.33	25.299	38.751	34.06	39.714	33.409	38.174
14.933	13.185	0	8.5565	0	0	0	1.724	4.3979	0	0	0	0	0	0	0	0	0	0	0	0	0	0	0	0	0	0	0	0	0	0	0	0	0	0	0	0	0	0	0	0	0	0	0	0	0	0	0	0	0
8.6713	0	2.879	0	0	0.074087	0.61733	2.2701	0	0	0	0	0	0	0	0	0	0	8.5775	5.0587	25.775	44.383	68.411	66.022	87.523	119.25	137.38	152.37	153.27	186.92	202.44	212.34	247.74	264.64	261.95	287.72	309.73	333.08	347.78	364.08	372.92	370.16	378.65	401.25	410.07	444.2	424.99	423.54	400.26	423.54
7.4416	0	0	14.041	0	0	0	0	0	0	0	0	0	0	0	0	0	0	0	0	0	0	0	0	0	0	0	0	0	0	0	0	0	0	0	0	0	0	0	0	0	0	0	0	0	0	0	0	0	0
0	0	0	23.407	14.042	0	11.281	15.963	31.445	28.321	23.043	36.592	30.331	30.082	42.979	70.249	59.419	68.362	79.354	91.557	85.418	95.771	108.6	91.627	110.6	128.54	115.93	112.81	135.4	127.04	114.75	122.78	131.99	138.26	153.34	163.2	183.51	177.02	182.93	190.04	214.54	190.33	213.46	216.21	233.23	219.41	228.35	251.55	233.61	245.31
17.417	2.9338	0	3.078	0	0	0	5.5512	2.1142	1.6815	7.0766	8.3259	12.975	2.7248	6.9045	0	0	0	6.8167	3.252	2.5214	5.5903	0.37782	2.0311	0.46469	14.498	0	0	9.7835	7.873	17.902	0	0	0	0	0	2.0153	17.142	16.069	20.545	27.628	29.056	21.874	7.3369	0	0	17.83	44.358	50.227	54.295
0	5.3706	1.203	0	2.1224	0	0	0	0	0	0	0	0	0	0	0	0	0	2.5475	0	0	0	0	85.446	92.974	0	54.955	34.177	48.932	77.73	66.869	146.06	125.41	276.67	115.25	82.48	154.43	182.17	200.54	217.41	219.93	229.27	232.02	260.15	265.34	269.38	279.92	273.93	275.22	266.19
18.389	9.311	0	0	0.34243	0	0.49626	0	0	0	0	0	0	0	9.1248	0	0	0	204.8	0	0	7.4466	1.6383	25.883	37.431	0	39.981	28.043	13.724	124.16	50.994	96.838	79.415	66.534	104.57	188.08	82.05	106.79	121.64	108.58	111.78	108.14	103.98	108.48	115.24	106.32	99.508	97.945	114.17	105.12
8.7247	0	0	4.9027	0	0	12.15	0	0	0	0.25377	0	0	3.3638	2.4675	0	0	0	0	0	0	0	0	0	0	0	0	0	0	0	0	0	0	0	0	0	0	0	0	0	0	0	0	0	0	0	0	0	0	0
0	2.2838	0	0	0	0	9.6717	17.959	7.4771	5.1183	1.3327	0	6.923	7.0533	4.667	2.0944	2.2909	0	9.7374	0	0	0	0	0	0	40.71	14.071	34.804	40.101	0	196.37	225.87	56.313	5.3458	73.49	85.487	82.746	91.748	99.644	102.59	105.83	107.68	112.79	130.12	118.93	140.42	143.4	136.05	132.53	120.9
2.5209	0	4.483	6.3912	6.9356	1.4159	0	0	0	0	0.28551	1.2668	6.7098	2.1326	9.4261	10.292	13.531	13.345	19.676	18.718	27.962	22.582	17.466	29.101	28.869	28.355	23.29	30.202	44.203	56.286	39.859	53.822	85.152	89.513	107.41	103.32	133.3	123.62	136.19	134.9	139.25	140.09	143.92	155.61	167.45	173.08	179.48	185.62	202.87	202.88
0	0	0	0	8.0693	6.9538	0	7.8838	10.048	12.571	12.97	4.8817	22.664	25.139	15.263	20.236	18.78	19.919	27.398	32.539	17.78	34.933	20.088	35.174	29.675	42.931	35.61	38.894	42.902	37.369	44.609	42.962	37.972	42.283	53.823	64.358	53.23	78.211	79.059	92.297	96.868	109.55	99.423	97.991	98.112	105.29	115.02	115.8	120.01	121.92
38.785	0.99458	8.3907	0	0	0	0	0	0	0	0	0	0	0	0	0	0	0	0	0	0	0	0	0	0	0	0	0	0	0	0	0	0	0	0	0	0	0	0	0	0	0	0	0	0	0	0	0	0	0
20.915	1.5186	0	0	0	0	0	0	0	0	0	0	0	0	0	0	0	0	0	0	0	0	0	0	107.08	0	0	0	0	0	0	0	0	0	20.514	0	19.417	13.79	32.096	41.805	43.053	50.942	47.138	69.426	68.089	74.423	83.502	71.708	70.903	87.576
4.5202	0	4.2801	3.9587	9.5263	0	0	0	0	4.999	0.69375	6.2021	8.9247	19.879	23.351	37.132	56.267	55.043	63.717	77.514	89.774	79.288	97.772	83.216	99.619	87.709	96.012	107.98	116.36	121.47	124.78	132.24	161.99	157.7	184.7	174.82	198.39	191.25	202.69	211.56	212.26	194.92	215.61	174.08	174.84	173.23	177.31	190.7	197.36	189.02
2.3227	5.793	2.28	0	1.7081	0	0	0	0	0	0	0.53013	0	0	0	0	0	14.395	0	32.106	0	6.5004	0	0	0.32843	0	0	0	0	0	0	0	0	0	26.24	0	0	0	0	0	0	0	0	0	0	0	0	0	0	0
0	4.9063	0	0	4.4337	0	7.2596	3.7052	0	0	0	0	0	0	0	0	0	0	9.9503	0	0	0	0	0	0	32.916	0	12.405	23.035	0	192.43	179.89	40.491	23.092	91.037	152.33	146.24	180.5	221.87	234.57	243.57	277.06	286.76	317.06	309.51	319.75	327.93	331.49	342.11	330.75
18.678	0	0	0	0	0.35628	0	0	0	0	0	0	0	0	0	0	0	0	223.4	41.045	0	177.72	0	4.5537	5.1065	0	0	10.598	10.744	19.391	16.48	42.822	158.9	0	114.99	415.16	67.007	187.97	237.12	267.84	308.78	345.3	358.34	406.54	423.05	440.78	466.22	463.84	510.19	475.68
11.109	5.0558	0	0	0	0.5901	0	1.3858	1.3387	0	0	0	0	5.3908	0	8.2096	0	0	0	0	0	0	0	0	0	0	0	0	0	0	0	0	0	0	0	0	0	0	0	0	0	0	0	0	0	0	0	0	0	0
0	0	1.911	7.0281	2.9325	1.8284	6.0897	3.8328	0	0	0	0	0	0	0	0	0	0	0	0	0	0	0	0	0	0	0	0	0	0	0	0	0	0	0	7.7356	4.7635	10.024	4.7097	8.4667	0	0	10.425	24.128	17.912	27.678	9.4763	19.601	5.9904	18.93
0	0	1.6889	10.109	0.81053	0	0	0	0	0	0	1.2019	0	6.6247	0	0	0	0	0	0	0	0	0	4.7568	5.8644	0	0	7.2931	16.273	16.591	15.644	1.2852	8.6096	12.839	20.352	20.854	26.015	17.925	20.743	14.913	27.47	22.523	23.295	26.464	32.938	26.291	27.735	31.914	12.817	28.168
0	0	3.1956	5.741	0	0	2.3076	1.3617	0	0	0	0	0	0	0	0	0	0	0	0	0	0	0	0	0	0	11.689	14.806	26.724	40.456	44.32	62.662	87.021	98.148	110.54	124.85	133.93	130.44	153.06	155.41	165.67	146.63	167.02	194.89	200.61	199.92	198.05	211.71	203.78	224.92
53.963	35.113	0	7.291	0	0	0	0	0	0	0	0	0	0	0	0	0	0	0	0	0	0	0	0	0	0	8.8711	2.9847	5.8084	10.789	23.085	28.274	53.354	87.222	137.19	179.45	230.35	290.92	378.8	453.35	560.08	626.03	650.13	763.65	831.28	901.29	902.87	919.13	1002.6	991.17
17.177	0	0	8.9038	0	2.8399	5.5948	16.85	11.453	10.647	22.217	18.818	24.915	19.64	17.077	14.928	12.742	17.044	14.478	19.765	30.557	36.884	2.7598	7.3643	0	0	0	6.3655	8.2747	22.641	23.012	13.636	22.769	22.879	27.14	34.682	48.811	59.931	50.236	59.97	64.626	57.483	51.112	55.634	49.29	54.099	65.372	51.923	54.019	63.052
0.72325	0	0	0	0	0.63397	4.0463	0	4.6872	3.8446	3.4192	13.815	10.941	20.069	16.742	19.541	8.252	0	304.46	0	27.557	77.097	137.1	88.887	205.51	87.531	240.6	405.02	360.82	438.87	613.9	538.94	767.84	440.2	1156.4	835.53	933.21	1060.6	1116.3	1260.1	1255.3	1288.1	1305.5	1325.2	1355.3	1377.5	1384	1424.3	1423.4	1410.4
28.074	3.6649	0.29677	6.8717	0	0	0	0	0	0	0	0	0	0	0	0	0	0	0	0	0	0	0	0	207.86	0	0	31.568	50.101	57.088	66.673	85.347	88.636	81.6	129.97	99.534	136.07	145.2	161.39	165.71	177.01	177.92	180.84	202.6	183.62	189.26	201.01	207.35	195.78	223.6
1.91	0	3.4498	0	0	0	11.113	2.6273	0	0	0	0	0	1.7781	12.686	6.7402	13.742	10.643	7.0836	11.179	12.813	26.567	58.082	61.465	79.793	75.627	75.734	70.876	86.197	95.392	92.836	110.49	133.74	133.89	150.48	150.68	179.89	167.69	198.39	193.58	205.54	209.01	219.52	228.71	220.95	224.47	216.3	213.98	224.62	223.72
7.271	1.0635	0	0	0	2.6565	0	7.4692	6.8371	14.173	8.1416	13.956	14.143	10.968	9.012	7.1193	5.2364	2.0524	1.4621	0	10.638	0	9.4136	15.876	29.002	44.723	57.936	139	147.5	72.175	95.686	147.4	167.2	229.48	286.14	338.75	389.78	435.54	500.35	566.92	591.22	658.63	728.99	760.33	785.62	820.28	849.39	849.22	872.59	855.26
0	0	1.8006	4.9943	0	0	0	0	0	6.5884	12.572	35.27	53.624	78.642	109.61	150.69	177.13	105.24	421.29	222.05	325.45	346.46	385.29	483.79	643.21	417.57	518.85	506.67	507.57	575.32	485.06	493.93	667.31	413.99	736.81	425.7	563.65	566.92	605.91	613.8	594.49	587.56	575.34	588.76	563.6	579.02	571.83	572.76	570.16	525.21
20.851	0.34126	0	2.7566	0	0	0	0	0	0	0	2.7824	6.0348	0	0	0	0	0	4.2842	11.623	22.117	39.037	39.115	73.079	96.421	130.42	143.16	166.92	212.99	235.28	277.16	278.27	333.63	386.03	440.71	495.62	577.04	613.6	727.32	752.08	809.12	864.92	894.52	934.03	955.06	997.36	1021	1111.7	1120.6	1144.1
7.6954	0	0	13.463	0	0	0	2.857	0	11.598	11.221	14.989	13.726	9.0056	13.324	5.306	0	7.879	16.253	9.8387	7.5736	16.532	6.7951	8.1835	4.6046	7.7672	9.0786	9.1171	19.184	17.495	40.579	16.871	32.195	43.149	61.006	84.523	95.602	114.91	134.7	138.39	159.14	153.42	163.29	151.98	146.26	153.42	178.28	201.61	209.96	208.61
23.575	7.5635	0	8.0843	0	0	0	0	0	0	0	0	0	0	0	0	0	0	0	0	0	0	0	0	0	0	0	0	0	0	0	0	0	0	0	0	0	0	0	0	8.6552	0	10.193	15.471	17.843	16.109	21.63	10.605	5.8307	5.6642
0	3.2094	1.5803	0	6.7632	0	2.1417	0	0	2.3206	5.5654	5.1002	8.4426	6.43	10.214	8.0121	10.635	11.989	26.619	29.645	21.943	41.264	32.061	57.315	53.634	61.641	55.701	57.077	74.802	74.391	87.163	70.63	83.753	78.437	93.054	102.38	74.168	103.72	98.182	110.15	120.26	119.77	111.59	99.638	100.96	98.491	111.67	105.91	107.07	115.08
18.083	0	0	1.7606	0	0	0	0	0	0	0	0	36.689	60.831	95.102	131.47	149.4	145.98	453.76	422.93	166.17	530.28	352.14	514.14	525.29	575.86	605.55	633.47	664.75	692.57	763.01	810.88	909.74	870.81	974.5	1340.4	977.38	1182.5	1225.3	1296.3	1316	1355	1413.8	1430.8	1468.3	1503.2	1587.3	1697.2	1706.7	1684
7.8768	8.8757	0	0	0	0	0	0	0	0	0	0	0	0	0	0	0	0	0	39.728	0	15.031	0	0	20.075	31.002	61.837	78.363	123.25	154.53	176.34	200.98	231.5	226.71	314	303.03	330.17	357.27	369.83	400.02	423.19	444.65	447.65	479.57	488.91	468.21	467.99	480.37	476.84	496.01
6.4733	0.67757	0	10.787	1.3434	0	0	0	0	0	0	0	0	0	0	0	0	0	0	0	0	0	0	0	0	0	0	0	0	0	0	0	0	0	0	0	0	0	0	0	0	0	0	0	0	0	0	0	0	0
2.8706	0	6.6302	4.4949	2.9213	0	0	0	0	0	0	0	0	0	12.691	21.403	52.423	72.143	86.544	107.3	135.59	157.66	194.92	214.16	239.84	259.75	277.45	317.89	340.56	360.95	370.07	386.6	425.02	428.13	450.27	454.03	489.6	491.06	480.61	477.59	493.52	488.46	493.37	438.12	464.23	440.58	456.39	489.19	487.01	493.99
1.8316	0	0	0	2.1589	4.6273	0.064111	14.332	7.2014	2.7783	3.8066	9.1078	22.174	19.755	27.719	36.438	58.021	78.094	97.9	112.72	136.79	160.09	173.4	184.13	216.11	217.54	259.67	279.05	290.18	301.93	308.98	346.01	332.28	388.33	397.44	428.89	447.92	469.22	468.64	458.86	472.89	494.17	496.46	488.63	495.7	484.97	473	511.31	488.83	518.73
2.2082	0	0	20.144	0	1.5705	0	12.349	5.3777	12.825	20.661	19.586	8.2783	28.664	28.514	30.396	27.909	36.357	30.02	18.085	13.658	23.752	28.98	12.974	18.309	21.279	41.027	42.388	43.701	45.828	51.382	47.257	56.481	68.033	81.151	74.554	83.303	92.81	108.84	0	0	2.6371	3.2331	0	0.66002	0	0	0	0	0
19.307	1.5014	0	2.978	0	1.7749	0	0	0	0	0	0	0	0	0	0	0	0	0	0	0	0	0	0	0	14.489	53.518	80.345	131.04	166.78	216.54	263.36	322.32	352.81	418.63	476.16	500.81	555.07	586.69	621.42	665.41	679.51	725.38	730.73	767.74	774.08	807.99	827.52	822.8	822.65
0.94465	0	0.86806	5.3739	3.0284	1.0721	0	0	0	0	0	0	0	0	0	0	0	0	0	0	0	0	0	0	0	0	0	0	0	0	0	0	0	0	0	0	3.7343	3.8511	33.215	35.011	51.917	42.497	71.808	91.224	114.26	111.08	112.19	141.6	139.26	170.97
17.247	2.4104	1.4616	7.0451	0	0	0	0	0	0	0	0	0	0	0	0	2.2121	4.1512	1.2007	5.0042	15.734	13.746	26.011	0	266.68	0	17.448	31.478	48.972	52.073	58.471	70.726	59.736	45.123	97.893	73.718	117.51	116.96	122.2	125.16	133.84	154.6	152.16	168.42	170.32	161.68	169.43	157.41	168.74	183
38.183	20.27	0	0.96385	0	0	0	0	0	0	0	0	0	0	0	0	0	0	0	0	0	0	0	0	0	0	0	0	5.2563	17.601	50.782	37.186	56.559	62.197	67	75.658	90.381	91.037	121.96	111.15	121.79	120.84	119.31	141.88	118.44	118.05	128.76	110.85	122.05	131.61
0.94528	0	1.8546	0	4.5313	0	0	0	0	0	0	0	0	0	0	0	0	0	0	0	0	0	0	0	0	0	0	0	0	0	0	0	5.162	0	0	0.5952	0	0	0	0	0	0	0	0	0	0	0	0	0	0
15.992	10.468	0	6.8428	0	0	0	3.8322	0	0	0	0	4.2566	0	0	0	0	0	0	0	0	0	0	0	0	0	0	0	0	0	0	0	0	0	0	0	0	0	0	0	2.374	0	0	0	0	0	0	0	0	0
0	0.046951	0	0	7.6034	0	2.121	0.79358	0	0.52117	0	0	4.5479	3.4357	11.358	3.8557	12.258	0	21.204	17.84	29.577	11.727	0	111.46	119.51	0	94.072	63.974	82.003	93.68	87.446	178.93	140.53	264.58	130.36	83.179	140.16	163.1	193.16	192.19	187.78	190.96	187.91	205.36	204.2	206.44	207.03	182.73	183.72	184.34
0	0	0	9.9938	3.4168	17.206	14.727	3.2872	25.051	19.997	30.778	29.549	28.024	32.017	36.256	50.677	48.177	61.24	64.758	65.083	69.79	67.3	80.148	68.753	79.881	83.441	60.78	74.721	83.217	100.47	83.395	97.069	119.89	110.39	131.91	122.2	153.29	159.16	166.15	161.25	169.33	163.9	164.72	178.86	181.25	185.02	187.12	195.32	206.8	208.56
0	0	0	10.346	0	1.3995	4.325	2.6105	0	0	14.982	4.4639	0	1.927	4.6896	13.961	8.4	18.109	10.096	17.08	30.261	42.847	43.772	46.829	74.955	89.858	84.729	80.858	85.821	108.51	100.07	104.75	104.8	123.76	102.91	129.28	139.95	134.13	107.56	108.2	93.251	102.22	106.15	113.05	140.26	125.54	120.98	135.04	124.33	123.97
6.9181	0	0	1.6113	0	4.3918	12.24	1.8318	6.343	3.8125	7.5366	0	0	0	0	6.6748	0	0	64.284	212.57	0	236.61	0	21.106	21.85	8.7541	10.433	17.047	17.73	15.118	0	0	43.2	0	0	236.81	0	4.9001	22.651	12.935	16.64	18.979	9.1169	8.9239	13.921	24.524	21.647	25.291	26.872	0
11.704	0	1.379	10.955	0	0	0	0	0	0	0	0	0	0	0	0	0	0	0	0	0	0	0	0	0	0	0	0	0	0	0	0	0	0	0	0	0	0	0	0	0	0	0	0	0	0	0	0	0	0
2.3656	0	0	0	5.4062	8.8479	10.422	11.198	31.318	18.906	39.306	17.206	30.434	20.63	38.039	30.651	44.179	43.658	53.121	71.357	64.756	65.669	74.34	82.889	86.207	83	81.852	84.939	90.936	99.71	107.95	109.7	117.75	121.75	111.26	102.64	111.55	123.79	115.61	108.46	109.66	114.53	115.15	123.26	111.84	122.41	101	115	122.49	108.16
13.711	0	5.9012	1.009	0	0	0	0	0	3.9095	0	0	5.9512	0	0	0	0	0	0	4.7354	0	5.6265	0	11.441	9.0632	1.6674	3.0881	5.9418	0	0	15.343	0	0	0	0	5.0316	24.871	31.138	47.901	58.109	68.975	71.497	83.418	65.186	51.215	62.781	87.568	105.04	106.08	105.8
0	0	0	0.57975	0	7.0972	14.761	26.963	35.808	32.368	41.027	39.314	32.457	39.55	40.419	49.741	39.088	2.8688	303.05	184.67	0	272.45	7.1426	147.03	151.22	220.19	268.38	308.44	348.6	387.15	428.81	466.61	565.54	478.62	569.11	935.83	519.97	632.63	672.28	667.92	695.74	703.61	736.74	746.69	748.15	773.6	791.83	769.92	782.76	769.54
0	0	0	0	7.3493	5.6542	7.8317	9.7153	20.76	0	7.0006	0	0	0	1.3927	0	0	3.2501	4.6901	0	10.936	0	0	0.79653	0	0.058608	0	0	0	0	0	0	0	0	0	0	0	0	0	0	0	0	0	0	0	0	0	0	0	0
0	0	0	0	10.423	5.6787	0	6.4354	0	12.453	15.647	16.136	17.47	21.236	13.408	20.824	16.12	8.6177	12.713	13.703	0	11.842	0	7.6906	1.2501	11.117	2.2953	0	5.8612	6.8001	9.4979	0.82428	5.5276	7.7242	3.7544	17.559	14.955	25.787	22.031	30.194	36.799	41.128	39.956	35.603	22.046	34.315	87.325	109.68	108.03	113.84
21.408	3.3133	0	0	0	0	0	0	0	0	0	0	0	0	0	0	0	0	0	0	0	0	0	0	0	0	17.704	35.187	55.381	91.961	134.34	163.44	210.55	255.72	297.06	331.12	362.05	408.42	437.56	457.38	488.98	536.88	531.06	550.31	562.54	550.65	561.41	563.57	522.78	512.12
0.1562	0	0	5.9658	1.9425	0	0.32731	7.9825	14.547	3.6261	14.3	2.6026	9.9265	0.95852	7.0562	8.7311	12.126	17.813	21.396	22.404	21.68	23.393	20.384	25.792	26.977	35.979	25.699	33.245	34.609	39.849	39.148	46.582	51.421	56.308	54.538	58.047	67.291	76.559	90.704	95.073	113.03	120.32	123.75	133.94	145.11	146.31	153.86	152.66	178.07	188.35
2.0183	4.924	0	12.552	0	0	0	0	0	0	0	8.7176	1.779	6.7109	18.734	37.428	43.008	68.987	73.05	83.378	108.18	122.48	120.86	139.69	150.34	161.37	167.32	184.7	175.22	226.2	249.17	247.32	270.73	303.36	333.64	341.48	360.73	388.98	372.62	395.05	385.28	405.93	392.61	392.76	420.85	423.33	438.82	429.04	425.97	427.37
0	0	4.0876	18.621	0	1.6845	0	0	0	0	0	0	0	0	0	0	0	0	6.509	11.032	38.886	75.955	122.79	145.22	157.74	184.44	218.87	249.59	302.05	295.7	329.66	358.2	385.84	425.67	469.19	497.86	498.7	511.17	538.45	528.49	600.13	576.2	611.07	590.81	593.07	607.32	593.8	578.65	555.56	580.44
0	1.8428	0.020218	0	0	3.0344	0	0	1.2985	3.4827	4.1386	0	0.40077	0	0	5.1135	1.9407	7.7948	0	40.689	0	0	0	2.2105	0	0	0	0	0	0	0	0	4.7916	0	16.159	4.0826	5.5258	4.4112	7.3124	9.8037	22.514	26.691	25.009	406.78	431.96	423.84	444.57	455.91	48.014	36.316
16.284	0	1.1622	9.7502	0	0	0	0	0	0	0	0	0	0	0	0	0	0	0	0	0	0	0	0	0	4.7596	14.759	39.207	55.477	85.769	104.45	127.97	159.35	192.49	220	255.64	267.94	285.67	317.62	338.53	388.97	406.39	420.07	454.21	470.4	476.01	495.23	510.08	506.69	540.64
3.2778	3.0257	3.1601	9.2503	0	0	0	0	0	0	0	0	0	0	0	0	0	0	0	0	0	0	0	0	0	0	0	0	0	0	0	0	3.4491	10.084	6.0836	13.723	14.871	17.405	21.491	36.378	33.477	29.57	41.716	50.732	58.941	69.346	55.486	51.699	43.128	56.469
25.811	6.7767	0	6.3859	0	0	0	0	0	0	0	0	0	0	0	0	0	5.8758	0	0	0	0	0	0	0	0	0	0	0	0	0	0	0	0	0	0	0	0	0	0	0	0	0	0	0	0	0	0	0	0
12.983	0.68618	0	0	0	0	0	5.8672	1.8305	0	10.933	0	0	8.2996	0	5.8646	0	0	3.4112	0	4.6851	19.886	10.164	19.497	34.066	22.684	44.56	48.895	65.869	72.54	88.905	97.387	102.71	116.92	131.79	107.41	123	148.89	128.62	121.16	131.73	133.1	136.61	138.27	143.85	159.22	151.49	150.32	154.37	155.96
0	0	0	11.107	0	3.0845	2.3709	7.5439	3.1254	2.2913	0	8.0566	0	1.4163	0	1.6483	0	0	51.97	186.72	0	196.88	0	3.4662	3.7988	2.1554	1.6785	0	5.0149	0	0	0	29.241	0	0	202.37	0	1.2153	0	9.7649	10.969	0	6.1963	1.5875	1.843	0	6.9485	2.7497	12.69	0
0	0	2.1972	0	5.4259	3.0741	2.8384	9.0047	14.773	24.213	18.946	27.572	30.259	35.076	22.705	25.593	34.518	17.056	25.144	30.97	8.5355	30.769	16.723	25.247	24.797	27.606	23.419	27.512	32.994	33.142	52.12	42.642	48.828	49.227	80.588	84.279	75.611	102.05	105.8	108.41	121.33	131.99	125.84	127.94	146.32	142.36	134.23	152.8	170.52	167.84
0	0	0	0	7.2607	2.0742	0	0	0	0	3.3255	0	0	0	0	0	0	0	253.81	0	0	0	46.608	0	54.45	0	0	0	0	0	0	0	103.23	0	360.17	0	0	0	0	0	0	2.6471	0	0.86428	0	0	0	0	0	0
11.155	1.457	0	0	0	1.2609	5.2936	7.8736	1.3252	0.043662	4.6468	7.0042	14.955	4.4117	9.1555	6.4485	3.3605	0	19.75	18.558	28.397	41.186	45.932	67.816	68.472	139.48	105.73	147.96	141.52	47.744	332.82	246.73	205.38	129.28	197.18	232.82	240.6	243.5	263.63	270.79	256.83	263.77	278.52	293.89	301.01	300.63	298.35	304.49	311.15	300.89
30.948	18.427	0	15.639	0	0	0	0	0	0	0	0	0	0	0	0	0	0	0	0	0	0	0	0	0	0	0	0	0	0	0	0	0	12.275	29.407	46.908	65.407	73.341	108.12	113.38	133.59	145.05	154.49	167.16	153.67	166.02	170.16	165.35	150.48	166.23
38.331	16.387	0	3.6488	0	0	0	0	0	0	0	0	0	0	0	0	0	0	0	0	0	0	10.327	5.4675	10.427	25.595	59.191	63.933	68.837	107.68	130.17	127.01	138.42	137.5	147.52	151.4	156.18	173.47	172.12	161.44	159.21	168.53	174.39	185.28	188.84	174.55	172.5	174.31	168.27	160.72
26.684	6.1381	0	1.9139	0	0	0	0	0	0	0	0	0	0	0	0	0	0	0	0	0	0	0	0	237.97	0	0	0	0	0	0	0	10.365	13.361	112.87	65.878	137.98	149.28	199.85	238.51	249.68	271.92	305.93	362	383.97	392.82	407.43	429.09	441.51	459.75
5.5929	3.2878	0	0	0	6.5286	5.7301	0	0	0	0	0	0	0	0	0	0	0	0	0	0	0	0	0	0	0	0	0	0	0	0	0	0	25.656	38.647	35.126	49.522	85.876	88.394	114.55	124.29	123.84	132.2	128.65	152.03	146.17	151.67	132.32	154.7	145.62
36.359	19.246	1.2515	5.8394	0	0	0	0	0	0	0	0	0	0	0	0	0	0	0	0	0	0	0	0	0	0	0	0	0	0	10.774	0	7.8988	15.563	17.743	26.919	31.208	25.549	31.45	41.146	41.394	60.943	63.081	65.784	66.203	57.9	142.64	142.59	145.55	147.13
14.352	8.3455	0	3.9231	0	1.9485	0	0	0	0	0	0	0	0	0	0	0	0	0	0	0	0	0	0	0	0	0	0	0	0	0	0	0	0	0	0	0	0	0	0	0	0	0	0	0	0	0	0	0	0
25.006	0	0	7.8858	0	0	0	0	0	0	0	1.9359	11.634	27.258	56.658	69.397	92.252	126.67	158.65	188.3	214.33	242.77	303.85	314.02	356.72	401.23	466.14	545.35	637.01	742.15	858.79	916.75	1162.6	1248.2	1401.9	1540.5	1708.5	1768.1	1903.3	2024.4	2108.9	2262.6	2270.5	2367	2387.9	2374.8	2383.7	2320.1	2414	2406.1
2.2225	0	0	8.5066	1.4221	0.56009	1.524	0	6.4647	9.6837	14.892	10.531	0.67767	14.955	16.339	5.8434	11.419	17.744	6.4396	31.625	9.5395	10.08	20.168	22.842	10.309	3.9677	10.658	6.237	7.477	13.319	2.1273	0	0	0	0	0	0	0	0	0	0	0	0	0	0	0	0	0	0	0
3.4137	3.3213	0	0	5.2781	0	0	0	0	0	0	0	0	0	0	0	16.093	35.293	35.417	137.86	84.065	138.77	164.49	194.92	223.04	260.91	267.74	282.45	322.76	330.46	350.38	341.88	401.16	390.36	396.28	391.25	410.26	397.91	416.34	430.08	430.63	420.26	411.04	422.73	434.33	440.2	420.77	408.64	422.41	422.74
0	2.0846	0	6.2527	7.3035	3.5411	4.8115	12.37	22.861	0.94436	15.84	9.4954	6.3316	7.5646	17.762	11.04	30.092	22.44	26.961	32.729	22.708	19.687	21.588	26.66	23.74	35.345	17.101	20.847	25.664	28.663	25.27	32.355	27.549	28.048	22.057	25.141	29.432	37.988	41.184	94.666	45.865	60.632	66.379	57.395	60.562	57.935	63.795	67.659	70.937	77.663
12.902	0	0	0	0.60662	0	2.7523	0	3.8803	0	0	0	0	2.0974	6.4757	9.4522	6.1629	0	274.73	0	0	31.651	30.925	40.678	67.643	18.811	46.48	31.317	14.757	87.206	11.883	56.458	34.686	28.635	67.977	51.395	10.439	37.966	40.24	37.104	37.242	37.824	26.739	30.359	35.019	30.66	26.467	17.149	26.074	22.604
12.585	0	0	4.0427	0	3.24	0	12.923	13.865	26.537	29.126	35.301	42.852	30.72	39.663	42.364	32.621	53.442	83.708	79.334	90.705	106.93	114.44	177.84	154.48	192.88	205.58	220.87	252.23	271.71	306.34	302.4	324.46	338	331.65	369.78	390.48	402.87	420.07	420.27	419.37	400.77	413.68	367.49	376.51	367.54	365.07	394.13	407.59	394.7
3.2816	0.014474	1.2322	0	0	2.1562	0	15.005	16.319	14.008	6.5157	11.614	6.2501	11.513	14.814	8.6751	2.8153	15.072	0	75.305	0	20.633	17.064	27.095	17.049	22.065	14.519	20.717	20.852	17.492	24.419	21.614	38.756	25.961	48.171	32.819	25.342	27.651	23.303	32.173	26.903	41.312	37.283	31.11	34.507	29.595	30.567	22.833	15.345	9.2803
22.642	1.7781	0	0.74794	0.62143	0	0	0	0	1.5146	4.5799	0	4.1907	0	0	0	0	0	6.6205	13.922	22.714	38.792	49.397	82.488	76.024	106.16	96.496	113.24	142.56	148.6	174.5	174.27	215.3	231.48	237.7	272.42	283.83	328.31	331.88	335.88	376.93	398.21	421.6	387.87	387.63	402.61	397.17	440.87	450.3	440.69
17.949	7.5939	0	5.6931	0	0	0	0	0	7.8098	6.1233	6.4483	11.424	5.0537	6.452	0.79911	0	0	0	0	0	0	0	0	0	0	0	0	0	0	5.1206	0	0	0	0	0	0	0	0	0	3.6877	0	0	0	0	0	0	0	0	0
0	0	0	7.6004	0	2.8807	4.4971	12.217	6.9241	1.1533	7.2139	3.5081	18.069	12.942	10.192	10.454	0.73197	3.1197	3.755	0	7.4458	0	0.36481	0	0	0	0	0	0	0	0	0	0	0	0	7.4542	9.1534	17.116	12.811	13.108	37.54	37.201	57.156	64.26	68.542	73.265	55.335	42.426	11.605	23.861
6.918	0	0	6.3168	2.7357	0	0	0	0	0	0	0	0	0	0	0	0	0	0	0	0	0	0	0	0	0	0	0	0	0	0	0	0	0	0	0	0	0	0	0	0	0	0	0	0	0	0	0	0	0
16.009	7.15	0	1.5998	0	0	0	2.563	0	0.15924	1.6337	0.58435	0	0	5.0373	1.2797	0	14.536	26.395	29.75	36.776	51.764	51.043	64.246	67.78	79.069	85.568	101.14	103.89	121.19	122.28	92.888	106.9	119.12	111.43	128.81	120.63	118.45	128.61	136.88	142.72	138.07	121.34	110.28	82.541	98.527	108.85	121.37	120.52	148.61
0	0	0	4.6015	0	6.3066	11.097	3.0299	1.9473	0	0	1.2632	25.905	64.338	132.44	213.92	344.31	453.07	575.91	713.19	891.66	991.01	1113.3	1234.3	1357	1521.5	1587.5	1656.2	1769	1815.4	1910.5	1960.3	2101.3	2164.6	2214.9	2255.5	2302.8	2386.2	2429.2	1991.6	2539.2	2511.1	2366.9	2344.2	2400.6	2553.1	2410.1	2549.4	2519.5	2582.7
4.8747	0	0.29618	11.444	0	1.529	0	0	0	0	0	0	0	0	0	0	0	0	0	0	0	0	0	0	0	0	0	0	4.9103	42.708	43.345	63.419	73.549	84.974	115.45	103.09	133.57	134.27	149.04	156.11	161.17	148.21	172.76	175.13	203.72	205.68	212.55	219.11	233.49	244.64
0	2.6258	0	0	4.5611	6.5045	0	0.63496	0	0.97646	5.3837	2.047	0	0.46732	0	0	0	4.9341	0	58.74	0	3.295	0	10.888	2.4589	7.5216	5.3091	12.411	15.287	22.362	41.068	17.371	36.844	37.952	55.874	51.772	45.746	44.185	45.728	60.612	67.282	77.8	68.589	78.434	74.022	82.424	81.791	72.541	59.305	45.75
22.117	0	1.6059	0	0	0	2.4905	0	0	0	0	0	0	0	0	0	0	0	0	0	0	0	0	0	0	0	0	0	0	0	0	0	0	0	0	0	0	0	0	11.257	12.712	6.9687	15.272	8.1192	14.07	5.7433	21.597	2.072	8.2832	0
10.251	0.075155	0	2.3756	0	0	0	3.7899	4.9042	12.235	8.0608	13.32	10.495	40.207	69.78	119.14	172.08	250.33	351.55	401.04	470.62	543.05	584.1	724.66	753.54	849.15	863.6	909.27	940.02	978.66	1054.8	1030.9	1071.1	1059.3	1080.5	1096.7	1127.8	1147.3	1140.1	1169.9	1178.2	1177.2	1195.8	1187.1	1176.2	1171.8	1216.2	1248.8	1246.9	1223.8
0	0	0	4.5394	2.0894	13.702	15.047	31.007	31.635	48.395	35.696	53.033	51.139	56.71	50.148	41.05	33.656	46.343	28.045	40.985	18.348	37.709	28.385	29.467	24.426	19.039	24.914	15.961	22.008	23.569	14.372	4.4082	7.8301	12.127	8.0986	3.4802	14.69	12.107	12.447	0	10.48	0	0	0	0	0	0	0	0	0
2.2293	0	0.12058	0	0	2.4666	7.6943	6.1005	1.6462	0	0	0	3.7019	1.096	6.0201	6.2392	32.417	39.555	52.112	54.001	87.366	113.4	132.42	173.53	195.22	225.16	249.97	277.61	325.87	323.13	354.49	387.01	406.86	440.94	444.41	462.46	472.4	460.8	477.03	479.44	497.58	484.31	518.61	520.41	515.13	527.77	496.95	506.68	526.49	506.39
37.382	10.147	0	0	0	0	0	11.459	20.02	34.072	44.084	57.244	68.509	84.387	101.5	123.55	139.12	174.42	235.27	292.9	370.38	449.39	523.96	614.96	695.99	808.67	893.86	949.72	1045.6	1117.8	1191.4	1237.4	1292.8	1334.1	1430.5	1432.6	1483.5	1535.2	1526.3	1510.5	1571.5	1580.6	1585.7	1613	1614.6	1634.4	1631.9	1598.1	1644.2	1640.5
24.875	13.762	0	5.7762	0	0	0	0	0	0	0	0	0.32829	2.4004	10.213	0	18.072	11.314	10.926	19.629	28.723	21.87	35.176	32.912	27.329	42.707	37.942	23.261	37.602	36.729	52.94	38.424	42.006	50.546	44.588	50.311	58.853	68.98	82.769	108.66	111.99	136.14	131.21	151.64	147.13	143.81	137.33	136.46	159.37	162.31
1.6913	1.9996	3.5836	0	0.42468	0	0	0	0	19.881	28.756	33.991	42.619	61.773	65.027	77.621	88.519	92.012	108.13	117.89	119.72	133.4	138.7	159.31	151.61	176.93	164.63	176.89	184.76	185.08	212.53	199.94	239.9	249.52	295.49	348.31	385.77	449.03	506.5	537.98	563.46	623.14	649.83	674.18	727.87	749.71	795.21	810.62	825.64	846.51
21.293	0	0	4.9443	0.7454	0	0	0	0	2.1015	0	0	0	0	0	0	0	12.643	20.213	26.553	45.815	43.644	57.558	91.572	118.9	153.83	180.27	217.82	282.04	329.42	353.31	385.61	455.23	463.87	492.84	503.93	540.68	587.39	611.14	629.27	634.64	614.03	639.2	645.67	694.36	685.9	704.69	736.32	749.5	741.31
0	0	0	10.061	4.147	4.3349	2.9764	0	0.35325	0	5.3368	0	0	0	0	0	6.421	9.4096	1.0792	3.771	0.44075	6.9787	0	0	6.6489	7.2109	14.644	13.537	0	25.68	34.341	22.775	24.956	38.325	55.105	76.708	102.26	108.48	120.96	144.82	153.88	195.8	181.65	233.72	244.04	272.24	280.2	312.43	333.68	349.41
7.7247	0	0	0.76182	0	0.20109	5.7766	19.007	10.871	35.261	44.215	57.792	52.6	84.917	92.431	101.94	121.92	117.44	111.55	174.73	109.58	124.16	138.28	138.88	139.36	147.74	134.22	131.7	137.46	113.38	112.03	98.481	110.76	108.67	132.61	109.53	99.022	112.9	105.38	109.07	116.2	117.02	126.06	125.18	128.98	119.7	113.72	105.38	95.331	75.873
0	0	0	0	10.335	1.5601	4.3883	5.8559	3.8929	9.1958	13.124	25.643	46.557	65.525	83.78	109.52	120.65	173.61	215.43	263.1	272.34	325.58	357.14	414.89	458.91	529.5	541.99	591.47	655.79	679.08	745.03	746.58	810.75	815.85	835.39	867.33	901.31	953.2	744.24	833.74	873.61	993.74	1002.3	995.43	1015.4	1015.8	1066	1028.8	1066.7	1054.9
4.7985	8.0533	0	7.9956	0	0	0	0	0	0	0	0	0	0	0	0	0	0	0	8.0587	6.6969	7.6191	3.4034	0.67894	5.7189	4.8955	2.4298	1.4514	0	8.3717	14.689	10.343	0.89796	16.662	19.176	21.759	32.604	14.096	8.8391	10.171	7.5297	18.329	7.3264	10.955	27.728	30.079	25.106	39.317	37.077	26.286
17.001	1.979	0	2.6653	0	1.025	0	0	0	0	0.76744	0.88788	2.3505	3.67	8.9722	7.1306	16.01	9.1542	10.144	0	5.4786	20.01	37.146	43.913	46.499	60.401	78.2	74.005	107.9	109.33	117.4	95.464	138.48	141.69	132.33	162.06	162.12	167.97	157.24	174	172.02	182.66	186.31	190.3	205.14	188.72	196.98	179.34	179.24	184.94
2.8181	0	4.5962	10.862	3.3173	0	0	2.6906	0	3.4617	3.0739	0	8.4392	49.325	96.199	152.53	217.46	293.57	371.48	459.43	507.77	579.25	643.73	712.28	785.41	843.46	844.11	875.48	954.61	1021.2	1094.7	1091	1165.4	1270.5	1320.5	1386.3	1480.6	1513	1590.6	1647.8	1733	1801.3	1764.1	1845.2	1912.6	1984.8	1989.9	2034	2066.7	2094.1
1.5526	7.972	0	0	3.7624	0	0	3.4483	3.9755	9.7679	10.687	17.453	26.18	38.167	34.325	41.735	48.329	56.107	76.145	95.615	97.909	128.28	146.73	181.12	191.99	216.81	219.61	230.15	250.03	261.63	295.82	286.33	313.94	331.49	339.4	361.38	373.14	403.77	409.85	431.18	450.32	454.26	453.03	435.51	433.29	449.93	442.05	460.35	454.23	476.65
0	0	7.2787	0.73611	0.29757	0	0	4.1169	8.5932	5.5123	7.6042	4.7422	14.375	0.4649	11.288	11.032	21.694	20.737	10.572	8.4883	15.371	6.0986	18.21	19.774	13.542	13.32	15.98	17.682	20.158	30.418	23.228	27.431	49.196	35.252	61.974	63.9	74.932	70.47	90.359	80.87	90.575	101.54	115.88	105.51	106.96	106.15	111.76	121.6	135.56	131.47
0	0	5.3255	6.042	0	0	0	0	0	0	0	0	0	0	0	0	0	0	0	0	0	0	0	0	0	0	0	0	0	0	0	0	0	0	0	8.3691	6.0858	27.124	38.047	48.058	49.405	50.474	71.658	107.71	103.08	119.18	99.105	120.61	94.028	132.25
0	0	0	0	6.7931	2.7473	0	0	0	0	0	0	0	0	0	0	0	0	9.6094	21.246	12.067	14.92	39.418	55.312	67.694	79.652	89.729	99.997	109.3	118.1	145.2	145.81	171.27	178.72	203.95	221.63	229.11	273.81	296.68	307.49	321.06	345.51	347.86	347.97	343.74	351.98	363.57	372.31	360.8	355.64
0.73151	7.3594	0	0	2.8517	0	0.49743	4.2481	0	0	0	0	4.3316	0	8.6627	8.0425	12.474	3.6746	40.495	25.692	34.795	47.652	53.956	39.759	49.377	79.554	77.103	49.635	74.886	0	208.93	127.78	77.545	0	41.067	65.315	64.645	55.716	61.226	62.01	68.578	61.238	68.859	75.74	78.324	87.41	85.183	75.243	84.64	87.549
31.799	10.1	0	6.1092	0	0	0	0	0	0	0	0	0	0	0	0	0	0	0	0	0	0	0	0	0	0	0	0	6.6615	19.931	56.255	36.757	68.708	71.129	84.882	96.862	105.19	107.57	110.96	117.12	121.21	126.74	126.29	148.62	137.46	139.18	137.41	123.97	144.95	142.86
15.197	0	0	0	2.4159	0	0.531	0.26672	6.6709	0	0	0	0	5.5614	5.2197	2.3006	0	0	254.41	0	0	0	0	0	34.796	0	0	0	0	0	0	0	0	0	15.015	98.214	0	0	0	0	0	0	0	0	0	0	0	0	0	0
18.879	5.4523	1.8638	0	0	0	0	0	0	0	0	1.4593	0	0	2.7864	0	4.121	0	62.298	17.815	18.961	37.952	63.128	73.681	86.454	19.216	277.82	26.103	101.69	162.71	68.822	242.69	227.24	174.89	177.13	276.51	280.03	300.56	320.05	360.03	392.59	413.75	431.87	448.21	471.12	486.62	513.34	525.28	531.6	521.12
17.419	0	0	8.2408	0	0	0	0	0	0	4.63	0	9.3829	24.485	30.884	40.724	51.658	59.165	71.688	100.91	128.32	140.45	183.18	66.789	445.07	191.05	313.99	350.8	415.32	464.79	531.55	572.3	613.7	645.48	751.39	733.81	675.77	564.18	484.08	380.72	370.06	369.21	372.91	394.35	382.49	395.1	394.16	396.86	380.4	390.37
3.9826	1.6295	0	1.4241	7.1663	0	0	0	0	0	0	0	0	0	0	0	0	0	0	22.828	0	0	0	0	0	0	0	0	0	0	10.917	9.9314	22.433	24.376	41.345	31.737	22.302	27.724	27.045	31.019	32.861	43.175	51.293	37.692	37.048	53.506	33.156	31.941	29.987	22.389
0	1.8847	34.548	5.7395	0	0	0	0	0	0	0	0	0	0	0	0	0	0	0	0	0	0	0	0	0	0	0	6.9763	40.667	63.664	141.64	175.13	172.9	213.4	204.21	238.81	265.49	318.72	319.1	313	357.35	389.74	394.67	423.49	428.12	438.95	416.12	437.13	433.81	442.38
26.344	10.318	0	12.543	0	0	0	0	0	0	0	0	0	0	0	0	0	0	0	0	0	0	0	0	0	0	7.6689	4.5038	24.618	33.605	52.468	50.088	76.439	71.889	88.925	111.28	123.92	107.77	116.08	0	14.045	4.6287	25.791	21.727	32.523	34.106	42.183	25.189	39.018	24.559
12.081	13.199	0	3.0991	0	0	0	0	0	0	0	3.7	0	0	0	0	0	0	70.001	5.0685	0	4.4065	20.363	21.723	25.832	0	269.24	0	23.255	83.683	0	212.48	196.7	72.6	81.141	122.18	102.17	106.4	109.66	118.62	131.49	120.11	127.35	125.88	125.76	131.11	139.2	139.42	132.68	139.96
0	0	0	16.351	0	1.1554	0	0	0	0	8.2311	0	0	0	0	0	5.4214	0	0	0	0	4.2206	0	0	0	0	0	0	0	0	0	0	0	0	0	0	0	0	0	0	0	0	0	0	0	0	0	0	0	0
9.5044	2.9802	0	0	0	0	6.0648	0	0	0	0	0	0	0	0	0	0	0	154.97	0	0	0.333	0	0	12.644	0	17.581	0.19805	0	146.27	28.305	61.514	47.718	74.766	97.319	145.63	70.708	113.87	125	103.91	115.85	118.66	105.73	127.73	145.63	158.73	150.91	154.55	155.41	169.24
8.4374	0	0	5.4866	0	0	0	0	0	0	0	0	0	0	0	0	0	0	0	0	6.2151	18.825	33.84	39.394	48.637	68.417	71.919	74.837	113.91	107.91	132.87	115.61	134.42	135.06	132.44	149.67	169.31	182.5	171.73	192.97	179.43	188.33	168.27	174.12	174.75	187.73	176.17	164.92	171.62	187.36
0	3.1097	18.643	0.77517	0	0	0	0	1.5081	1.4122	0	0	6.0114	3.8799	12.533	0	11.569	11.369	10.674	12.816	19.117	29.751	50.271	41.683	64.896	73.498	91.979	102.73	113.33	114.4	121.38	127.78	138.74	143.51	164.93	174.8	146.81	164.43	180.43	183.44	196.1	177.3	205.51	224.74	218.78	219.82	221.83	218.15	217.87	230.41
5.2439	7.5731	0	1.6315	0	0	0	0	0	0	0	6.5889	0	0	0	0	0	0	34.04	0	0	0	0	0	0	0	168.51	0	0	0	0	51.365	32.726	0	0	0	0	0	0	0	0	0	0	0	0	0	0	0	0	0
0	0.61771	0	3.7805	0	6.4311	10.882	30.17	71.095	108.23	184.91	230.14	313.79	361.57	428.53	482.94	539.03	606.01	621.74	658.81	663.15	709.3	739.26	790.5	814	871.48	884.01	867.65	840.55	882.63	914.6	896.38	937.44	927.59	978	969.45	986.09	924.04	956.17	943.74	965.67	1005.6	1000.4	1045.7	1000.6	1028.2	1044.8	1036.3	1031.9	1032.3
4.2727	0	0	9.8238	0.58584	1.3475	4.3243	0	0	0	2.4553	0	0	0	0	0	0	0	0	0	0	0	0	0	0	0	0	0	0	0	0	0	0	0	0	0	0	0	0	0	0	0	0	0	5.5991	14.385	17.602	24.988	35.563	37.999
0	0	0	21.507	8.1944	13.345	2.2477	15.16	12.808	17.102	3.9323	17.415	10.374	17.071	16.674	22.487	32.069	27.14	19.645	10.487	10.669	24.228	27.02	21.155	25.019	17.437	27.562	20.97	25.204	20.569	23.93	4.8471	4.8941	26.459	5.769	29.353	31.715	37.201	44.025	42.891	53.807	57.618	70.101	69.438	81.85	86.125	87.384	75.107	85.855	86.955
0	0	6.3059	8.9132	0	0	0	0	0	0	0	0	0	0	0	0	0	0	0	0	0	0	0	0	0	0	0	13.8	45.977	73.319	122.11	164.8	242.99	289.4	306.99	424.33	492.86	580.7	467.79	611.74	653.34	650.13	694.99	736.45	751.42	755.11	793.88	796.59	806.99	804.07
37.52	4.4742	0	8.849	0	0	0	0.47839	0	0	0	1.6966	0	0	0	0	0	0	0	0	0	0	0	0	0	0	0	0	0	0	3.4009	0	0	0	0	6.1607	12.294	11.078	21.996	24.686	31.747	40.796	42.925	51.619	43.717	41.369	60.269	40.451	48.385	54.632
0	0	0.80036	2.3135	0	1.4241	7.2506	8.4005	11.709	12.804	7.8448	15.052	15.662	8.1204	11.512	9.0817	25.803	21.932	20.73	11.213	12.443	8.296	21.227	25.739	16.38	11.799	10.175	0.64742	8.3739	21.325	20.205	25.388	43.451	38.063	61.572	49.368	62.936	66.807	78.033	62.673	77.962	86.552	95.61	0	0	0	0	0	0	0
6.0999	0	4.3783	8.4812	0	0	0	0	0	0	0	0	0	7.7973	16.139	34.135	38.731	55.321	86.092	101.22	139.51	117.99	127.02	143.37	169.01	189.28	211.28	243.32	267.15	287.19	308.68	358.02	409.3	447.53	491.17	528.5	570.02	611.38	631.46	626.24	675.24	633.46	667.88	678.5	717.45	712.35	724.41	753.17	796.11	768.33
0.69007	8.3572	2.4462	0	0.52657	0	0	0.24742	0	0	0	0	0	0	0	0	0	0	11.144	8.8461	8.8856	10.638	3.7325	3.7811	0.99427	43.678	0	2.3521	6.5383	0	138.88	102.54	51.847	0	0	8.5597	0	0	0	0	0	0	0	0	0	0	1.2066	0	0	0
3.2322	11.882	0.98896	6.2386	0	0	0	0	0	0	0	0	0	0	0	0	0	0	0	0	0	0	0	0	0	0	0	0	0	0	0	0	0	14.957	66.982	153.02	243.08	346.73	457.68	561.38	673.42	769.77	844.84	980.98	1076.6	1170.5	1241.7	1388.3	1426.8	1498.6
0	0	1.1217	2.1022	0	0.85725	5.6982	1.817	2.3313	0	30.885	25.225	41.765	22.777	33.879	28.524	30.408	26.92	11.898	15.019	23.748	17.223	24.468	31.637	20.938	23.96	18.116	16.464	19.405	22.4	13.35	12.407	14.335	4.4448	13.55	10.725	10.25	5.1824	19.56	10.655	7.7223	5.1573	18.052	12.28	9.4432	13.504	7.7751	8.5975	21	19.757
28.715	15.355	0.17143	5.7031	0	0	0	0	0	0	0	0	0	0	0	0	0	0	0	0	0	0	0	0	0	0	0	0	0	0	0	0	0	0	0	0	0	0	0	0	0	0	0	0	0	0	0	0	0	0
16.412	2.4199	0	1.9339	0	0	12.927	0	0.38281	0	0	0	0	0	0	0	0	0	0	0	0	0	0	0	0	0	0	0	0	0	0	0	0	0	0	0	0	0	0	0	0	0	0	0	0	0	0	0	0	0
6.5983	2.0978	1.9402	2.3763	4.0194	0	0	12.124	0	0	2.4737	0.095236	0	0	0	0	0	8.7338	0	19.016	0	10.357	2.3063	10.329	13.319	25.82	28.446	42.111	61.331	80.604	130.3	135.36	185.3	210.84	283.46	296.03	338.15	317.16	366.52	372.74	429.31	456.35	485.42	515.07	527.52	552.07	559.66	558.88	563.19	575.11
18.718	3.0361	0.99703	8.1823	0	0	0	0	0	0	0	0	0	0	0	0	0	0	0	0	0	1.0815	0	3.2258	2.5081	2.3459	7.9442	3.8732	15.028	17.689	18.919	0	13.534	7.661	5.2512	19.355	19.73	31.643	41.273	37.837	39.374	32.244	34.921	3.7697	7.8168	0	7.5621	29.32	28.377	33.811
20.346	11.665	0	4.0677	0	0	0	0	0	0	0	1.3477	0	2.5605	0	0	17.321	0	0	0	0	16.432	2.9108	0	7.6902	0	11.255	8.1421	2.3089	9.752	9.7359	8.5408	16.855	10.469	8.9553	16.97	19.034	17.459	12.071	0	0	2.1379	13.197	12.348	17.736	5.9514	13.291	4.2758	0	0
26.306	4.0676	0	0	0	0	0	0	0	0	0	0	0	0	0	0	0	0	0	0	1.2357	0	8.0431	0	287.34	9.9769	101.81	168.52	253.5	319.51	393.09	488.05	565.32	636.73	750.68	786.63	881.74	946.65	1038.6	1038.1	1102.5	1167.2	1191.9	1255.6	1297	1337.9	1343.6	1405.7	1424	1432.8
12.49	14.367	0	1.9501	0	0.54906	0	0	0	0	0	0	0	0	0	0	0	0	0	0	0	0	0	0	0	0	0	0	0	0	6.2618	0	0	11.602	13.801	17.638	22.259	28.035	5.652	12.296	12.279	14.559	7.9946	12.316	21.84	21.15	20.577	28.675	23.389	19.911
6.6036	7.623	0	0	7.3203	0	0	0	0	0	5.192	0	1.0031	2.9714	0	0	0	0	0	21.737	0	23.603	0	0.36154	18.647	0	17.61	14.565	28.021	30.897	35.67	40.76	53.081	19.624	134.71	96.706	74.635	95.941	102.32	95.593	132.88	115.41	118.89	123.74	128.43	123.38	131.79	122.69	129.44	139.58
0	0	0	3.9967	10.536	3.4386	0.77407	7.3109	27.621	7.9582	19.865	7.1412	23.735	10.215	22.98	13.181	29.251	22.296	27.324	33.682	24.211	33.701	35.803	41.233	46.988	74.988	84.579	116.09	137.55	162.31	202.38	226.66	255.98	278.24	315.82	327.08	378.89	400.08	426.69	436.35	450.4	442.1	440.13	467.22	486.76	484.31	494.82	513.15	529.43	532.29
6.5677	2.3859	0	0	3.5496	0	0	0.64533	0	0	0	0	0	0	0	0	0	0	122.53	0	0	0	0	0	0	0	0	0	0	0	0	0	0	0	1.5687	88.132	0	0	0	0	0	0	0	0	0	0	0	0	0	0
8.6534	6.5222	0.28133	4.0517	2.273	0	0	0	0	0	0	0	0	0	0	0	0	0	0	16.248	0	0	0	0	0	0	0	1.4356	4.5769	8.8333	21.329	12.967	38.104	44.091	62.558	51.238	52.601	67.701	64.616	74.42	81.477	97.947	109.01	113.43	117.75	124.58	116.17	117.34	97.526	98.519
10.453	0.95903	0.68662	0	0	0	0	0	0	2.2306	2.4125	0	4.9904	0	0	0	0	0	0	0	0	0	0	0	0	0	0	0	15.154	44.019	73.096	96.721	139.28	154.51	120.6	238.7	251.48	292.46	334.2	336.77	187.09	211.4	395.56	421	424.34	296.51	317.93	438.38	330.61	328.08
5.2776	0	0.73012	11.305	0	0	0	0	0	0	0	0	0	0	0	0	0	0	0	0	0	0	8.2303	15.04	27.969	27.432	41.336	68.457	93.564	117.77	143.55	146.76	181.55	205.43	235.2	249.71	266.83	285.21	303.54	314.63	338.39	348.29	346.64	368.34	361.79	374.28	377.95	370.72	371.78	374.32
24.692	3.2377	0	5.2364	0	0	0	0	0	0	0	0	0	0	0	0	0	0	0	0	0	0	0	0	245.05	0	0	27.764	58.215	73.332	99.776	129.11	132.46	153.86	242.92	208.9	292.95	294.44	327.1	359.07	375.12	392.37	404.3	442.96	478.22	481.88	490.55	511.94	512.32	540.91
7.4676	0	0	0	0.57923	0	1.1097	4.4979	0	0	0	1.5607	4.0555	8.8252	16.349	27.073	8.1996	4.5736	22.976	16.294	19.195	18.49	8.3298	19.094	6.5358	32.831	37.532	37.206	23.287	0	122.6	265.59	43.077	0	47.798	67.928	67.561	79.002	101.21	99.495	104.53	113.82	124.34	136.01	144.26	158	156.46	153.99	153.11	157.71
5.3407	0	0	8.4208	0	3.0345	1.3029	4.676	0	0	7.0594	6.5446	18.402	28.622	45.301	62.001	76.134	83.008	101.12	124.03	157.57	182.8	205.32	210.75	223.38	238.6	266	228.04	243.51	246.11	241.33	340.44	365.12	363.51	385.72	372.39	414.43	412.15	379.54	407.25	421.27	404.44	410.54	405.7	420.55	407.86	396.99	374.08	407.05	382.39
0	0	0	3.4998	4.3805	5.2867	0	0	0.5641	2.1848	3.6308	13.589	4.6852	10.726	17.643	20.116	13.099	0	265.26	0	17.601	39.832	61.299	115.49	248.22	58.021	193.38	231.8	263.08	316.48	283.6	327.08	584.4	193.98	778.44	352.83	448.93	510.66	535.92	546.28	552.37	585.33	564.45	577.13	571.84	590.49	582.39	580.95	603.69	554.95
12.204	1.4627	0	0	0	0	4.7475	0	2.9514	0	2.6809	3.0996	8.7848	33.406	32.262	14.477	33.186	0	315.97	37.068	0	45.559	22.354	25.972	70.832	10.048	10.124	8.0766	0	34.602	3.6101	23.228	2.835	10.181	58.764	122.12	0	11.616	30.281	28.198	24.503	31.145	18.078	27.401	38.716	27.864	26.159	22.339	23.619	23.738
9.1864	0	0	7.6356	0	0.59915	0	5.3129	2.5701	0	3.7374	0	0	7.1897	2.9605	3.1345	0	6.0951	3.0781	4.1269	3.6812	0	0	0	234.24	0	0	0	0	0	0	0	0	0	18.344	0	11.521	1.9173	10.378	7.5819	3.7828	3.5805	4.3636	20.999	10.69	16.294	8.7437	10.378	12.482	21.639
8.6299	9.5681	0	0	0	0	4.1757	0	0	0	0	0	0	0	0	0	0	0	261.1	0	0	0	0	0	33.262	0	7.6173	0	0	38.828	0	26.188	8.7254	16.581	72.418	153.42	26.861	71.27	83.378	92.798	100.83	107.97	111.86	124.23	132.75	140.28	142.56	152.52	156.22	155.84
4.4571	0	0	0	0	4.8903	5.83	0.47828	0	0	0	0	0	0	0	1.6688	0	0	4.9156	0	0	0	0	0	0	23.477	0	1.5907	0	0	139.86	154.2	76.806	0	0	14.22	7.354	5.3643	13.639	21.138	11.169	26.953	12.797	1.319	0	0	0	0	0	0
6.4169	6.0566	0	0	0	4.0823	0	0	0	0	0	0	0	0	0	25.991	32.124	37.311	363.4	331.65	66.159	404.22	209.24	360.43	368.54	410	448.93	502.31	525.46	544.42	581.4	614.49	687	628.12	697.58	1027.7	688.14	842.4	869.78	889.37	935.43	968.12	926.83	993.41	974.49	976.43	1051.6	1019.9	1060.8	1046
12.672	0	0	5.6347	0	0.93363	0	0.03746	0	5.8614	2.9208	2.0943	0.74119	1.7395	0	0	6.8104	2.3874	1.5251	15.034	38.945	31.867	58.033	67.797	86.522	117.06	129.8	151.14	163.13	246.42	286.63	309.58	362.4	377.74	401.87	437.79	483.6	495.13	504.46	509.72	527.17	540.28	557.5	440.82	455.42	465.42	474.63	474.64	472.73	496.35
4.9889	0	0	9.5369	0	2.6707	0	0	0	0	0	0	0	0	0	0	16.606	85.35	169.54	283.77	393.38	526.4	666.86	729.02	891.9	986.74	1098	1210.5	1300.8	1397	1568.9	1631	1696.7	1751	1785	1803.3	1882.2	1836.1	1915.3	1907.2	1990.9	2052.4	2033.5	2008.1	2048.9	2029.4	2063.6	1918.6	1940.5	1944.3
0	9.6645	2.3082	6.3485	0	4.056	0	0	0	0	0	0	0	0	0	0.12691	9.6789	12.561	7.1969	0.38177	5.0159	14.891	3.4518	4.8219	16.244	19.95	15.385	16.383	13.574	27.593	31.997	30.885	40.015	42.774	66.208	66.241	88.862	78.307	65.575	79.456	82.459	87.692	91.626	97.16	110.23	113.48	105.19	114.91	113.81	118.48
30.535	3.7212	0	2.0588	0	0	0	0	0	0	0	0	0	0	0	0	0	0	0	0	0	0	0	0	149.3	0	0	0	0	0	0	0	0	0	61.963	42.59	95.94	113.85	152.16	193.88	224.17	263.1	295.32	339.88	387.36	408.98	416.81	419.13	448	468.93
0.75994	0.44626	0	6.5888	0	1.081	0	0	0	4.8814	5.2083	0.62444	4.6077	10.546	4.3936	12.088	22.18	19.404	16.017	17.296	6.4856	23.861	9.3389	4.8039	10.945	14.41	6.1448	8.9454	0	5.9575	13.874	2.2803	4.627	11.978	16.95	17.36	23.064	20.104	1.5859	0	0	0.097845	3.1152	0	3.1154	0	6.2259	3.6052	0	1.5849
0	0.51188	2.8621	0	2.0373	3.1757	1.6888	1.7963	0	0	0	0	0	2.7977	0	0	0	0	0	0	0	0	0	1.4113	2.536	6.7419	11.019	11.467	29.358	37.221	69.077	65.962	81.525	86.206	121.9	143.92	124.86	172.71	194.68	201.9	224.72	234.59	225.26	213.06	223.43	220.47	235.63	236.64	242.44	254.26
0	0	0	0	0	37.32	63.066	97.486	137.11	169.08	222.4	261.33	300.31	359.38	394.26	410.17	434.12	335.69	654.59	399.66	484.3	521.31	496.85	574.76	742.46	473.48	561.03	579.73	569.79	592.11	517.9	580.7	716.53	429.4	710.7	439.36	522.13	576.76	568.84	592.63	557.12	566.91	581.65	551.98	564.19	555.03	562.4	558.72	567.58	556.53
0	0	0.013056	6.0951	4.3916	0	0	3.9887	13.203	6.159	15.035	7.045	10.481	7.7326	10.122	8.6332	11.484	12.379	16.062	14.86	13.458	18.216	12.585	24.647	23.363	36.783	23.567	37.458	37.726	54.017	56.009	66.007	61.764	72.727	75.46	75.468	86.114	82.912	90.16	87.269	94.005	116.81	119.4	117.52	122.46	120.75	108.35	126.95	136.32	138.71
2.8545	3.0378	0	0	1.1711	0.40132	4.0121	9.6352	1.084	0	0	2.5372	4.5185	1.8789	6.1865	10.377	5.5286	2.5528	16.283	10.901	22.62	29.921	42.379	76.434	114.2	228.89	242.47	307.52	383.18	307.86	574.48	595.11	610.71	584.97	719.64	795.13	839.96	857.4	947.76	955.96	1029.1	1059	1135.9	1084.3	1076	1074.3	1094.5	1107.5	1125.3	1139.3
4.8172	8.5985	3.4464	0	6.5746	0	0	0	0	0	0	0	0	0	0	0	0	0	0	17.438	0	0	0	0	0	0	0	0	0	0	6.1736	0	0	0	5.4814	0	0	0	0	0	0	4.314	4.2195	0	0	0	0	0	0	0
20.848	0.88445	2.5787	0.44338	0	0	0	0	0	0	0	0	0	0	0	0	0	0	0	0	0	0	0	0	0	0	0	0	0	0	0	0	0	0	0	0	0	0	0	0	6.3532	1.1353	2.2723	0	6.0296	0	11.299	0.06153	0	0
37.929	8.3015	0	0.48762	0	0	0	0	0	0	0	0	0	0	0	0	0	0	17.353	41.605	97.126	176.69	267.1	354.84	508.05	603.25	759.25	850.08	1015.9	1162.6	1269	1397.4	1531.3	1629.8	1740.6	1772.6	1880.8	1926.7	1950.6	1922.2	1931.9	1996.6	2021.3	2046.9	2162.2	2101.1	2112.2	2212.7	2146.5	2208.4
12.758	6.2908	0	0	0.17233	0	0	0	0	0	0	0	0	0	0	0	0	10.518	0	56.359	0	31.218	12.978	4.6724	22.426	4.2862	10.623	16.149	18.681	25.297	17.964	16.707	22.334	0	34.016	18.8	1.3091	24.726	16.316	13.764	27.266	28.282	20.646	24.476	18.884	22.209	18.578	8.5665	12.558	9.0575
9.0048	1.7431	0	3.1747	0	0.10941	0	0	3.3073	0	0	0	0	0	0	0	0	0	0	12.594	0	0	0	0	0	0	0	0	0	0	0	0	0	0	0	0	0	0	0	0	0	0	0	0	0	0	0	0	0	0
2.2809	6.9349	8.3339	0	0	0	0	0	0	0	0	0	0	0	0	2.9119	28.632	38.113	44.564	48.628	74.722	94.933	107.27	116.63	136.04	154.09	159.12	164.76	169.6	179.38	170.15	199.42	187.39	251.69	249.87	264.21	274.39	283.57	283.26	280.25	307.74	280.39	324.43	344.06	322.06	359.99	337.04	359.91	344.31	365.1
7.6909	2.7283	4.061	0	0	0	0	1.0868	0	5.0587	1.0941	3.6896	17.503	29.712	66.538	89.646	133.54	165.56	236.55	274.87	335.38	370.66	302.19	466.08	481.17	423.29	571.55	582.82	620.86	663.91	660.49	718.45	720.09	856.95	808.89	810.28	949.09	1032.3	1073	1087.2	1084.6	1171.5	1146.6	1167.7	1261.6	1220.2	1237	1304	1283.5	1333.3
38.437	13.755	0	0	0	0	0	0	0	0	0	0	0	0	0	0	0	0	0	0	0	0	3.6741	6.201	11.141	5.9205	23.187	14.497	19.065	26.355	48.939	39.073	46.249	42.187	37.535	36.301	46.423	38.975	44.946	32.801	41.572	39.715	37.115	38.319	30.531	19.661	26.841	12.62	14.054	17.582
19.003	7.6097	0	3.7591	0	0	0	2.912	0	13.749	7.4343	3.4628	10.851	2.1895	6.9696	3.8008	0	2.2436	11.173	15.349	14.602	27.178	22.244	29.723	43.389	46.198	40.01	43.164	58.886	72.216	84.214	75.285	115.37	131.19	130.96	162.2	190.75	205.39	235.43	241.64	258.41	295.65	273.83	265.03	253.09	273.9	293.95	321.38	334.79	333.28
9.9203	0	0	7.059	0	12.156	0	0	0	0	0	0	0	0	0	0	0	0	0	0	0	0	0	0	0	0	0	0	0	0	0	0	0	0	0	0	0	0	0	0	0	0	0	0	0	0	0	0	0	0
0.77821	0.35341	0	0	0	2.2582	4.7301	4.3118	3.1423	4.0611	4.8592	0	9.8378	0.11664	10.221	3.1857	2.7063	0	15.523	7.0373	8.4698	5.2499	1.4771	13.318	4.3343	50.18	25.416	46.428	51.152	0	221.58	262.32	135.64	85.745	177.75	210.95	233.09	253.97	280.49	300.14	311.54	329.92	352.59	375.86	386.39	397.18	393.24	398.28	398.18	389.35
12.975	0	0	3.4367	0	1.2676	0	0	0	0	0	0	0	0	0	0	0	0	115.31	104.26	0	122.75	0	4.6337	5.1224	5.772	9.8333	27.487	43.71	55.675	75.562	91.751	172.63	83.917	108.87	460.75	123.13	225.85	246.97	219.87	214.59	230.29	240.38	267.94	278.13	289.99	321.06	342.89	357.1	330.49
6.758	7.9843	0	9.9939	0	0	0	0	0	0	0	0	0	0	0	0	0	0	0	0	0	0	0	0	0	0	0	0	0	14.271	29.644	28.593	43.835	61.689	86.549	98.02	127.48	136.37	136.26	152.91	157.28	172.53	174.35	185.55	212.26	211.68	224.84	225.85	227.37	236.12
15.362	9.5873	0	4.473	0	0	0	0	0	0	0	0	0	0	0	0	0	0	73.116	14.819	0	0	5.56	0	10.222	0	188.52	0	0	45.518	0	124.09	106.25	19.49	4.3426	57.374	30.005	27.977	27.248	38.355	50.012	44.977	40.573	35.815	21.559	27.695	22.617	34.692	36.511	24.087
12.903	0	0	3.3062	0.95506	0	1.5201	0	0	0	0	0	2.5017	4.8091	27.091	45.374	71.328	80.032	109.81	136.43	149.72	184.61	205.78	209.75	227.11	265.85	259.96	277.21	314.38	307.47	353.2	346.67	358.73	394.18	405.26	431.06	451.15	480.94	509.27	513.52	536.05	540.58	540.94	552.6	591.98	592.38	565.88	602.81	622.96	644.05
4.9497	0	3.9466	0	2.8308	5.1723	0	0	0	0	0	0	0	0	0	0	0	0	0	0	2.8109	0	0	0	0	7.2615	0	2.7871	5.1865	5.5416	0.94223	11.925	17.982	20.517	34.634	46.681	47.254	46.555	61.59	79.507	96.066	109.39	129.93	129.36	150.4	155.63	165.08	174.83	170.91	177.42
18.694	8.2129	3.1682	0	0	0	0	0	0	0	0	0	0	0	0	0	0	0	0	0	0	0	0	0	0	7.1781	20.623	44.054	59.689	60.574	89.708	98.512	141.11	162.16	190.66	216.45	242.82	277.97	302.37	333.46	311.98	329.78	348.49	389.07	403.2	515.63	507.42	504.68	539.03	526.18
0	0	0	10.555	2.9607	11.182	0	6.243	12.835	7.3342	8.5222	11.836	13.39	16.164	12.828	17.268	11.027	23.477	13.095	18.822	14.147	12.31	31.411	25.788	28.741	16.506	48.261	48.575	48.464	50.249	48.58	65.336	75.493	74.335	87.709	93.371	104.84	104.57	116.73	127.13	128.4	130.18	142.35	120.92	141.08	139.62	158.81	131.6	144.56	136.4
0	0	13.054	0.67555	0	5.106	0	0	0	0	0	0	0	0	0	0	0	0	0	0	0	23.3	41.618	73.311	153.71	222.02	313.17	382.71	478.93	517.44	586.65	667.56	798.32	835.97	879.99	986.91	1068.3	1086.4	1154.6	1236.9	1283.4	1278.3	1350.1	1400.9	1440.2	1425.3	1430.5	1500.2	1487.9	1525.1
1.7159	0	0	3.8685	6.4634	2.8727	9.8973	4.7085	0	2.1471	4.0862	1.5918	8.7842	4.1216	8.0892	14.454	3.9994	0	0	7.4534	13.619	16.281	20.356	17.84	9.3567	12.617	20.459	19.901	36.101	30.992	42.611	32.569	41.952	44.332	45.818	47.554	66.77	77.631	55.806	76.338	68.643	73.862	72.271	70.737	76.29	57.157	65.102	51.207	53.604	74.238
35.564	10.388	0	1.5006	0	0	0	0	2.8236	0	0	0	4.9051	0	10.791	6.7074	5.6872	3.6058	13.708	6.7181	11.889	19.463	19.797	17.646	22.956	30.411	36.906	31.625	36.252	42.835	52.501	34.737	48.699	43.802	52.989	43.399	59.981	44.245	48.529	61.786	65.824	57.482	61.209	75.074	70.687	67.491	71.052	66.217	75.988	83.079
12.892	0	0	8.8123	0	0	0	1.8567	0	0	0	0	0	0	0	0	0	0	162.51	89.449	0	120.52	0	3.99	4.8611	2.6188	14.701	27.496	26.568	32.474	29.743	26.552	111.14	0	12.238	395.37	0	67.499	82.472	103.27	79.699	91.413	93.294	95.874	101.83	96.474	100.78	106.81	99.178	51.425
11.23	2.8938	1.7739	4.5519	0	0	0	0	0	3.361	8.2385	4.8425	5.4571	8.7992	20.042	11.752	23.768	0	113.4	45.472	21.096	36.332	42.04	39.293	51.052	0	260.72	0	33.858	109.47	0	196.14	179.49	75.765	85.002	157.13	143.13	145.24	141.68	151.32	175.63	180.98	187.76	179.56	181.83	194.06	197.63	217.24	216.64	218.37
43.218	18.659	0	0	0	0	0	0	0	0	0	0	0	0	0	0	0	0	0	0	10.035	17.724	34.709	62.205	78.593	110.27	149.6	177.59	200.21	222.62	263.54	267.48	293.66	298.02	315.57	309.64	346.23	341.32	360.73	338.1	350.63	341.39	339.31	375.57	370.92	384.97	391.29	357.25	364.5	346.97
15.197	2.7901	0	4.0864	0	1.708	0	0	0	0	0	0	0	0	0	0	0	12.95	14.467	0	0	0	0	0	0	0	0	0	0	0	0	0	0	0	0	0	0	0	0	0	2.5489	5.0451	0	0	0	0	0	0	0	0
14.68	4.3295	0	4.9801	1.2235	0	0	0	0	0	0	1.9221	0	0	0	0	0	0	26.983	0	0	0	0	0	0	0	187.14	0	0	0	0	158.88	142.15	0	0	0	0	0	0	0	0	0	0	0	0	0	0	0	0	0
0	0	0	0	20.888	32.978	22.222	6.1408	32.295	1.7507	7.772	0	9.6606	14.17	3.1954	9.1821	26.994	9.1587	7.3603	7.7221	23.697	42.86	38.921	51.297	37.685	42.222	41.068	65.816	53.495	85.019	64.072	88.95	83.038	75.365	84.476	76.149	90.951	85.471	105.86	113.33	109.09	62.87	88.726	106.6	111.73	110.75	85.829	95.696	88.32	93.903
15.314	0	0	14.013	0	0	0.060882	20.793	11.57	27.834	18.348	27.945	34.695	23.42	12.839	14.541	26.308	38.552	55.881	57.881	69.442	85.258	87.376	94.75	97.632	116.7	103.07	115.14	115.9	132.93	143.72	126.14	143.25	156.02	154.55	169.42	180.12	185.75	186.28	197.88	209.16	200.02	193.5	176.43	139.32	159.25	184.64	210.32	211.51	205.14
2.8013	7.8615	0	11.577	0	0	0	0	0	0	0	0	0	0	0	0	0	0	0	0	0	0	0	0	0	0	0	0	0	0	0	0	0	0	0	0	0	0	0	0	0	0	0	0	0	0	0	0	0	0
0	0	2.9366	5.2383	0	0	5.4341	0	0	0	0	0	0	0	0	4.0488	10.29	9.4168	15.367	22.101	25.05	43.901	72.775	93.868	100.87	97.696	106.84	133.99	146.58	147.4	147.77	159.45	195.89	182.31	182.77	185.19	210.47	194.95	230.61	211.85	216.32	191.79	240.95	247.38	265.85	266.71	277.54	267.73	282.88	301.93
23.217	4.4989	0	4.6383	0	0	0	0	0	0	0	0	0	5.7782	0	0	0	0	0	0	0	0	0	0	0	0	0	0	0	0	0	0	0	0	0	0	0	0	0	0	0	0	0	0	0	0	0	0	0	0
3.1194	5.7815	0	4.9226	0.43475	0	0	0	0	0	0	0	0	0	0	0	0	0	261.69	0	0	0	63.917	0	74.394	0	0	0	0	6.5332	0	0	151.83	0	303.5	10.644	0	67.078	55.801	74.237	73.117	89.476	81.533	87.021	85.116	85.139	84.811	82.238	88.918	61.391
0	0	0	5.1012	0.91272	0	14.287	0	6.9199	6.1327	0	0	4.6007	0	7.9936	15.15	22.414	39.843	27.056	45.712	67.626	72.006	125.71	148.42	169.24	195.21	216.24	261.51	268.28	294.11	301.48	298.1	380.89	370.44	426.64	432.4	487.86	431	477.26	470.21	509.52	470.34	511.29	472.6	525.58	505.02	545.79	542.67	545.64	571.51
11.65	0	0	8.2963	2.5573	0	0	0	0	0	0	0	0	0	0	0	0	0	0	0	0	0	0	0	0	0	1.3556	3.3663	0	16.413	3.1635	18.481	28.764	12.405	68.164	75.492	92.659	105.06	105.88	127.44	136.59	149.18	167.47	361.12	413.7	403.9	436.44	424.99	435.85	434.62
12.137	0	1.2136	1.3104	2.7147	0	0	0	0	0	0	0	0	0	1.8227	0	0	0	0	41.509	0	33.673	38.09	58.904	65.743	85.436	99.758	130.14	159.89	164.97	246.51	256.8	325.93	351.52	430.61	457.18	484.78	521.52	553.36	535.73	617.82	654.61	701.46	698.73	722.67	748.53	750.54	837.1	777.15	761.96
1.4875	2.6918	3.0342	0.90472	0.18967	0	2.7668	0	0	0	0	0	0	0	0	0	0	0	0	0	0	0	0	29.333	35.348	0	0	0	0	0	0	0	0	0	0	0	0	0	0	13.466	0	0	0	8.7758	10.514	10.915	21.908	19.707	17.004	11.431
8.6423	8.319	0	0	0	0	0	0	0	0	0	0	0	0	0	0	0	0	0	11.314	0	0	0	0	0	0	0	0	0	0	0	0	0	0	0	0	0	0	0	0	0	0	0	0	0	0	0	0	0	0
12.475	0	0	0.47866	3.8474	0	0	0	0	0	0	0	0	0	0	17.813	52.523	86.006	146.83	188.36	289.71	324.21	366.18	403.45	461.37	490.77	552.37	595.77	640.12	664	711.87	719.97	752.65	801.44	813.09	866.61	904.66	931.33	903.3	985.69	1009.4	961.61	972.01	988.93	994.1	1004.1	1018.2	1008.1	1066.6	1031.8
0	3.7898	1.8743	0	0	0	1.9244	7.1544	0	0.81615	0.020402	0	0.1389	5.3785	13.421	5.382	4.2941	0	19.581	0	6.8155	0	0	55.307	62.136	0	7.9254	0	0	0	0	43.599	24.788	154.97	0	0	1.0459	15.908	28.06	28.222	27.876	27.116	21.963	23.434	27.733	31.864	28.649	21.487	27.601	13.03
0	0	0	15.522	2.4345	26.862	41.6	47.378	41.076	52.071	35.44	47.444	57.33	54.457	44.454	34.143	59.672	53.98	53.291	54.263	62.852	74.232	102.9	114.07	127.47	147.38	182.81	207.16	219.7	253.52	250.55	289.11	300.3	348.77	351.89	390.62	371.14	393.2	399.79	438.88	443.01	456.71	351.46	451.7	497.17	492.83	500.39	377.23	494.16	377.37
33.036	7.5306	0	0	0	0	0	0	4.5081	0	0	11.637	0	0	0.89792	0	2.3818	0	0.49806	0	5.9963	3.4152	10.405	12.96	10.732	10.317	20.279	18.984	15.619	26.024	39.319	31.346	39.439	36.041	32.314	30.275	48.385	33.677	45.018	42.445	60.2	56.382	50.47	57.23	48.785	32.954	48.673	42.306	38.879	42.734
6.4961	0	2.3141	2.6472	0	0	4.4205	0	0	0	0	0	0	0	0	0	0	0	0	0	0	0	0	0	0	0	5.401	18.13	21.417	40.74	44.473	58.227	78.489	77.962	90.115	100.37	138.79	130.03	153.22	159.59	178.31	191.11	212.54	212.27	201.64	215.45	230.04	236.3	242.52	252.17
42.323	18.304	0	0	0	0	0	0	0	0	0	0	0	0	0	0	0	0	0	0	0	0	0	0	0	0	0	0	0	0	0	0	0	8.067	9.8203	18.709	32.883	21.797	49.583	54.482	61.229	63.489	75.047	84.138	89.332	77.21	97.812	87.968	89.385	91.646
0	0	8.7969	13.407	6.3491	1.7957	0	0	0	5.3068	0	1.7779	3.8736	6.2804	17.459	34.455	49.707	65.91	85.292	115.37	169.01	193.82	246.87	331.43	386.43	450.3	533.6	644.88	765.95	898.09	983.96	1160.3	1329.8	1466	1612.8	1717.2	1858.3	2005.3	2146.8	2235.9	2396.6	2332.7	2468.2	2564	2598.1	2601.4	2628.6	2655.6	2624.6	2695.7
3.1026	5.3547	1.8239	2.9342	0	0	0	0	0	0	0	0	0	0	0	0	0	21.136	5.5411	89.284	10.438	78.156	88.282	105.29	168.27	167.59	216.36	260.29	283.78	309.37	363.15	374.24	395.5	411.85	550.38	473.74	464.38	509.8	535.85	555.83	562.54	583.44	571.27	577.61	589.65	593.59	614.43	597.86	588.07	598.49
2.7686	0	1.7682	0	0.12676	0	0	0.2778	0	0	0	0.3505	0	6.5291	7.1251	19.701	30.511	0	254.57	163.31	203.72	328.5	421.03	486.2	604.45	649.71	752.06	825.45	846.52	1011.7	1045.1	1085.6	1112.4	1154.4	1270.3	1319.1	1350.9	1423.9	1468.1	1499.4	1543.7	1574.5	1597.3	1606.9	1610.8	1630.5	1616.8	1662.1	1658.1	1714.1
20.007	7.0047	0	0	0	0	0	0	0	0	0	0	2.3731	17.446	22.496	35.767	52.84	0	342.39	62.333	46.867	116.76	136.06	155.12	181.84	145.74	165.47	163.95	137.11	188.87	156.75	236.38	211.57	224.68	235.3	218.23	190.96	245.72	249.43	251.94	250.9	243.56	235.71	235.57	245.03	249.18	244.96	236.63	249.57	244.93
0	1.7409	6.5484	4.3935	0	0	1.5758	0	0	0	0	0	0	0	0	0	0	0	0	0	0	0	0	0	0	0	0	0	12.917	18.773	25.597	26.039	51.997	50.815	63.115	78.391	93.541	105.32	127.94	135.18	152.57	155.09	182.18	204.1	214.15	232.66	205.54	239.73	212.92	231.14
0.69092	0	1.1277	10.249	0	1.4388	0	0	3.1028	6.0764	0	0	0	0	0	0	0.48743	4.7779	6.3538	30.071	12.132	22.069	35.987	34.561	50.676	46.265	63.643	56.956	63.566	64.415	73.175	59.811	70.081	76.242	85.596	90.132	94.796	82.47	91.451	86.859	101.2	97.81	97.925	93.182	93.518	92.845	94.059	90.415	85.73	95.797
0	0	2.4333	3.9766	0.25562	0	7.9949	0	2.2548	0	0	0	0	0	0	0	0	0	0	0	0	0	1.1423	28.327	12.145	19.26	19.752	18.107	35.192	46.65	38.603	50.163	26.548	24.894	36.965	90.828	101.12	114.98	150.61	150.11	155.27	160.31	174.45	160.1	183.32	185.8	188.16	186.48	216.98	207.88
0	0	0.93368	0	4.0956	0.52746	0.031887	0	0	0	0	0	0	0	0	0	0	0	0	0	0	0	0	0	0	0	7.6029	21.144	55.163	55.636	12.042	23.371	24.668	35.995	28.659	43.738	57.317	58.976	63.226	67.826	83.404	96.977	88.176	102.95	107.48	128.59	108.18	123.81	123.21	143.5
0.023606	8.2242	3.6465	1.8936	0	0	0	0	0	0	1.8873	0	0	4.2585	0.4077	0	0	4.5105	0	33.98	0	12.097	0	0	0	0	0	0	0	0	0	0	0	0	9.0969	0	0	0	0	0	0	0	0	0	0	0	0	0	0	0
0	3.3393	0	16.178	0	2.3236	0	0	0	0	3.7652	0	0	4.7657	2.3401	0	9.8449	10.091	13.772	10.433	9.9066	13.873	7.7088	4.3925	9.9391	27.838	45.16	71.564	96.32	178.29	246.05	343.49	440.71	547.94	691.18	824.84	897.09	993.67	1103.3	914.79	1039.4	1072.8	1325.8	1457.9	1507.4	1534.9	1622.5	1587.6	1602.7	1725.8
23.676	0	5.3248	0	0	0	0	0	0	0	0	0	0	0	0	0	0	0	0	17.561	15.533	31.816	43.833	62.013	78.029	73.564	105.34	100.84	106.46	121.31	111.57	122.87	140.97	138.77	149.82	159.75	163.04	163.31	174.81	199.17	213.85	218.08	225.15	205.79	231.71	210.75	235.26	222.66	203.52	213.44
0	0.62527	0.73461	1.6375	5.2678	0	0	0	0	0	0	0	0	2.3626	2.0031	4.6636	0	0	160.6	0	0	0	0.35047	117.88	235.12	0	116.01	155.57	196.53	252.21	219.06	314.81	495.39	343.11	642.25	380.49	489.8	584.88	633.27	652.6	668.05	701.52	715.9	720.62	751.54	747.31	793.36	794.59	796.5	767.51
7.5836	0	0.49852	6.3307	0	0	0	0	0	0	0	0	0	0	0	0	0	0	0	0	0	0	0	0	0	0	0	0	0	0	0	0	0	0	0	0	0	0	0	0	0	0	0	0	0	0	0	0	0	0
4.7106	0	0	1.9916	0	5.7027	2.2348	0	0	0	0	0	0	0	0	0	0	0	135.77	106.57	0	142.22	0	18.721	19.401	19.386	25.927	37.299	38.483	45.84	27.038	27.279	111.07	0	0	371.39	0	75.885	107.13	167.4	40.504	33.851	31.884	29.512	27.549	28.212	39.111	31.618	37.578	0
1.3576	0	0	0	7.2208	0	9.3736	0	0.037029	8.2487	3.1942	4.6312	4.5295	12.218	6.8855	9.7921	5.7838	31.034	7.7421	60.593	0	43.883	37.641	44.447	61.831	61.703	78.101	95.659	135.67	133.61	158.93	152.77	175.2	151.45	234.4	238.38	211.62	258.29	253.32	264.05	279.76	288.49	288.48	310.26	307.22	307.17	299.15	299.3	317.67	313.95
48.271	18.272	0	0	0	0	0	0	0	0	0	0	0	0	0	0	0	0	0	0	0	0	0	0	0	7.7232	10.113	3.9264	11.737	20.963	29.685	26.529	29.641	22.486	24.128	30.056	37.393	30.531	28.877	31.644	39.167	41.027	33.718	42.011	54.127	40.522	50.586	43.176	48.62	52.15
0.60763	2.922	6.2506	5.3192	2.0028	0	0	0	0	0	31.123	50.935	83.079	88.112	134.59	175.77	223.01	241.3	256.69	260.05	296.16	313.21	277.9	291.76	300.05	316.13	308.16	305.14	325.67	328.05	256.62	331.81	334.5	331.18	345.96	329.96	352.33	336.9	358.1	372.68	385.39	387.97	397.94	403.01	400.71	483.13	400.82	395.47	424.7	394.05
2.2093	5.6877	0	0	0	0	3.2083	3.6092	5.0412	0	0.25391	1.0273	7.074	1.1431	5.9773	6.0939	0.58742	0	15.507	4.3979	8.1683	2.6763	0	2.3304	0	51.279	29.8	73.023	105.49	26.874	383.43	342.83	353.52	316.11	444.51	517.67	545.06	636.01	706.23	759.26	825.66	803.59	848.35	899.33	895.16	935.96	915.5	945.54	978.94	982.13
0	8.4877	0	9.3232	0	0	0	0	0	0	2.8843	0	0	0	0	0	3.561	0	0	0	0	0	0	0	0	0	0	0	0	2.8113	11.501	6.1227	7.2029	15.781	29.823	34.213	36.064	33.205	25.53	19.259	17.885	32.136	22.135	25.635	36.484	29.443	32.407	40.943	38.065	15.123
14.049	0.43369	0	0	0	2.9585	0	0	0	0	0	0	0	0	0	0	0	0	127.94	94.291	0	105.28	0	0	0	0	0	0	0	0	0	0	5.8218	0	0	257.82	0	0	0	12.657	0	0	0	0	0	0	0	0	0	0
0	0	5.4298	0	11.124	1.4274	0	1.083	10.994	18.661	18.88	12.83	17.839	12.54	18.246	29.505	24.79	35.147	35.635	47.344	66.725	57.339	63.72	75.921	89.756	105.71	114.64	139.05	138.8	164.51	155.29	182.74	237.4	257.3	317.35	333.79	378.06	425.39	415.25	461.76	478	499.93	529.98	535.49	544.57	544.2	564.83	589.61	620.05	584.27
39.874	15.246	0	1.653	0	0	0	0	0	0	0	0	0	0	0	0	0	0	0	0	0	0	0	0	0	0	0	0	0	0	0	0	0	0	0	0	0	0	0	0	0	0	0	0	0	0	0	0	0	0
4.2978	0.55403	0	0	0.89109	0.73605	0	5.6132	2.5877	3.7809	0	1.3824	14.749	14.332	35.309	57.044	94.32	117.13	197.74	247.42	315.24	361.87	423.78	502.61	554.82	615.71	695.66	812.75	851.64	877.64	1192.8	1227.3	1172.9	1191.2	1405.9	1422.8	1559.3	1602.5	1639.6	1671.7	1703.4	1716	1835.8	1864.8	1892	1906.8	1865	1910.7	1903.1	1924.7
1.1418	0	0	5.8542	0	3.7875	4.6838	6.9056	0.37023	13.65	12.801	19.06	20.441	21.245	22.819	16.302	32.152	47.136	54.72	60.54	81.528	92.278	130.86	140.45	172.44	207.75	216.44	227.4	290.83	314.53	299.26	310.85	346.03	344.84	375.22	405.01	417.02	364.37	414.28	511.98	508.22	522.06	537.47	586.82	594.65	616.47	603.76	622.9	625.9	653.06
1.2821	3.0151	0	4.9352	1.4896	0	0	0	0	0	0	0	0	0	0	0	0	0	225.88	0	0	0	5.9476	39.627	83.813	0	28.956	39.811	54.86	75.103	6.269	116.87	291.3	0	619.95	41.723	89.634	161.33	147.78	162.24	160.99	162.1	166.88	170.75	160.66	179.08	182.86	183.25	187.44	164.87
9.0707	9.3693	0.58641	0	0	0	1.2356	0	0	0	0	0	0	0	0	0	0	0	207.35	0	0	0	0	0	19.325	0	31.603	31.227	20.124	129.32	74.474	139.16	117.96	138.99	152.6	200.05	129.9	165.61	177.54	180.3	189.82	190.45	193.19	208.65	203.94	214	201.65	204.48	210.36	202.76
1.3496	4.161	0	0	0.1503	0	6.4952	0	0	0	0	0	0	0	0	0	0	0	227.35	0	0	0	0	0	3.3196	0	0	0	0	49.291	0	16.118	0	1.5104	3.5812	31.031	0	0	0	0	0	0	0	0	0	0	0	0	0	0
40.03	18.878	0	5.0346	0	0	0	0	0	0	0	0	0	0	0	0	0	0	0	0	0	0	0	0	0	0	0	0	0	0	0	0	0	0	0	0	0	0	0	0	0	0	0	0	0	0	0	0	0	0
1.8556	0	0	7.1674	0	12.838	0	13.918	15.464	34.878	52.531	73.46	86.659	110.05	126.25	137.64	160.76	169.16	164.96	173.23	194.38	191.18	181.26	181.18	184	168.93	158.77	190.06	196.64	201.83	196.73	197.5	202.27	221.32	196.2	213.58	200.19	195.16	183.59	154.49	147.81	154.67	162.15	159.19	179.77	174.86	192.78	174.46	185.15	181.69
13.545	7.9044	0	5.9531	0	0	0	0	0	0	0	0	0	0	0	0	0	0	0	0	8.1167	11.124	30.536	0	287.88	0	79.963	114.3	140.68	159.22	178.84	203.1	220.27	225.13	300.96	264.21	309.36	308	319.17	342.3	343.51	365.08	351.53	367.37	383.69	389.24	394.87	391	384.66	400.12
0	0.42246	4.0342	0	0	5.5388	0.55476	0	0	0	0	0	0	0	0	0	0	0	0	0	0	13.547	23.592	30.67	37.209	85.023	106.34	135.86	184.09	191.95	247.51	278.71	328.78	406.75	428.32	421.51	538.64	585.92	563.49	652.42	610.31	665.07	660.73	719.33	713.41	823.39	774.58	777.47	769.87	793.63
21.41	0	0	4.0421	0	0	0	0	0	6.7941	0.61311	0	15.637	0	8.2722	19.781	40.233	46.816	57.727	79.066	103.83	129.88	116.81	153.32	159.61	195.04	208.25	213.69	239.6	260.2	282.89	245.93	261.85	277.23	267	321.77	332.87	358.36	379.24	371.87	404.5	408.95	395.41	375.34	365.5	374.99	377.7	413.84	419.71	415.5
0	0	0	5.5408	0	2.1863	6.0764	7.0262	20.554	8.4594	17.178	11.118	17.718	9.2842	14.248	6.2852	21.029	18.676	19.896	28.262	23.457	24.225	23.562	23.567	31.012	33.177	25.3	33.703	39.171	42.597	46.556	43.889	55.639	62.08	62.021	68.628	79.375	83.002	92.206	105.75	116.5	132.03	134.43	139.25	134.61	137.76	147.47	145.42	163.59	176.02
39.019	19.987	0	3.1565	0	0	0	0	0	0	0	0	0	0	0	0	0	0	0	0	0	0	0	0	0	0	0	0	0	0	3.6476	0	2.0664	0	0	0	0	0	0	0	0	0	0	0	0	85.63	50.405	65.092	55.068	54.398
10.771	4.1109	0	5.5695	0	0	0.83818	0	0	0	0	0	0	0	0	5.1461	0	0	0	0	0	18.758	28.17	54.053	81.75	109.27	161.37	210.01	260.24	322.24	398.06	424.07	512.18	579.23	636.58	645.12	760.77	824.77	757.25	905.84	909.39	931.55	983.48	956.35	975.41	1004.2	1018.7	1023.2	1048.5	1095.1
1.2182	0	3.7604	9.1833	0	0	1.916	1.2302	0	0	0.37182	0	1.6522	0	0	0	0	0	0	0	0	0	0	0	0	0	0	0	0	5.424	0	6.8867	13.572	9.0582	16.496	17.105	28.05	24.644	33.908	25.046	22.069	24.614	32.644	33.103	31.682	37.597	33.141	35.242	42.87	48.439
17.548	0	0.7931	4.3158	1.3932	0	0	0	0	0	0	0	0	0	0	0	0	0	0	0	0	0	0	0	0	0	0	0	0	0	0	0	0	0	0	0	0	0	0	0	0	0	0	0	0	0	0	0	0	0
0	0	0	6.9931	0	8.8938	0	0	0	0	2.4838	0	0	0	3.1906	11.076	23.269	30.662	20.989	33.335	61.156	63.506	72.959	64.271	113.06	121.75	122.51	102.15	108.42	161.14	151.09	121.8	136.45	145.58	158.23	154.25	168.64	165.05	194.06	180.69	194.64	214.76	220.2	91.077	61.114	63.769	59.981	73.364	66.415	65.954
0	0	3.1199	7.4463	0	0	8.0793	0.21035	0	3.2366	3.3202	0	6.8788	0.29151	3.328	0	0	0	3.9236	0	3.0955	25.402	25.491	23.96	25.138	25.597	34.982	39.637	39.38	35.688	18.638	48.005	65.481	65.878	83.132	100.5	128.63	148.47	158.03	171.88	168.43	179.06	213.96	259.57	278.4	284.32	281	300.09	287.9	289.7
20.812	1.8053	0	0	0	0	0	0	0	0	0	5.6777	18.66	27.36	34.84	59.215	89.96	131.15	148.84	192.41	221.62	224.42	271.52	314.32	337.41	373.58	405.39	430.06	459.76	466.6	517.93	510.51	555.4	569.39	594.57	592.51	630.5	640.31	657.98	665.25	718.38	741.93	711.74	698.22	719.25	736.9	743.71	769.61	760.58	757.22
16.368	0	0.80631	0	0	1.6128	0	0	0	0	0	0	0	0	0	0	0	0	0	0	0	0	0	0	0	0	35.916	66.951	115.68	178.49	216.91	303.17	378.12	435.67	503.03	569.03	637.75	662.1	733.4	740.93	837.94	873.09	917.01	965.01	1005	989.88	1028.7	1053	1038.6	1099
13.686	0	3.5622	12.166	0	0	0	0	0	0	0	0	0	0	0	0	0	0	0	0	0	0	0	0	0	0	0	0	0	0	0	0	0	0	0	0	0	0	0	0	0	0	0	0	0	0	0	0	0	0
5.016	3.2737	4.2147	0	0	0	0	0	0	0	0	0	0	0	0	0	0	0	0	2.9113	0	10.6	0	0	3.8611	0	11.84	18.214	22.322	32.196	41.715	49.972	51.596	33.52	107.98	84.851	67.319	99.179	102.89	121.92	123.86	133.47	120.51	135.33	136.13	135.4	146.69	127.93	123.14	133.19
24.875	0.89737	0	6.1875	0	0	0	0	0	0	0	0	0	0	0	0	0	0	0	0	0	0	0	0	0	0	0	0	0	0	0	1.1895	7.5319	0	0	0	0	0	0	0	5.5599	2.6573	8.5391	0	1.9656	0	8.8355	0	0	0
18.833	4.0093	8.143	0	0	0	0	0	0	0	0	0	0	0	0	0	0	2.6036	0	7.8983	20.716	9.9156	21.243	26.992	38.336	50.97	60.55	66.042	85.875	93.932	91.823	111.9	132.95	146.94	155.17	162.72	173.85	186.49	199.35	211.14	261.43	284.33	289.97	331.53	316.9	329.51	334.5	346.01	341.89	366.36
13.531	0.60027	0	11.808	0	0.50202	0	0	0	5.7117	11.666	3.0282	6.1624	4.2805	0	8.0994	5.2918	4.1451	6.7761	2.3034	12.119	24.39	39.372	38.242	46.214	55.94	72.055	99.346	128.55	151.83	182.89	170.28	209.9	220.25	229.88	253.42	261.83	257.73	258.14	250.76	259.41	269.43	276.16	276.83	301.76	280.38	290.55	277.41	286.64	287.48
14.654	0	0	9.3289	0	0	0	6.6196	0	3.9177	9.5413	1.7273	7.381	0	0	0	0	0	5.7456	0	0	0	0	0	0	0	0	0	0.19897	0	0	0	0	0	0	0	0	0	0	0	0	0	0	0	0	0	0	0	0	0
0	0	0	0	5.3985	5.2482	7.9003	11.803	4.89	0.89229	1.7282	12.649	3.7833	2.547	0	0.16152	0	5.2854	6.5444	0	11.786	2.8083	7.859	0	8.1287	12.585	11.844	15.622	24.52	18.57	9.3867	15.967	16.618	34.111	22.778	36.906	32.546	33.031	39.52	29.5	48.064	49.473	58.811	57.781	65.384	77.184	50.931	55.763	56.886	77.019
30.247	9.582	0	6.8619	0	0	0	0	0.1243	0	0	0	0	0	0	0	0	0	0	0	0	0	0	0	0	0	0	0	0	0	7.2386	0	15.929	18.424	27.145	44.026	62.013	88.36	88.448	100.29	119.12	122.78	141.71	156.88	149.1	153.94	163.38	148.48	161.89	227.99
0	1.0219	0.98736	1.1669	0	0	5.9598	4.1016	1.1379	0	3.6712	1.3221	7.7751	0	3.0852	0	12.192	5.5446	0	0	0	0	4.9718	10.405	5.9689	8.6914	10.78	4.9404	4.4953	12.04	0.50539	3.8593	9.0691	3.6143	6.9057	2.0861	7.3832	4.3725	8.1202	0	3.285	3.4882	9.2036	4.066	2.7436	3.0917	1.3713	1.0136	7.6574	15.506
2.5544	0	0	0	0.046141	4.081	0	6.9376	1.7509	0	1.8515	0.63739	8.4203	2.949	1.685	0	0	0	0	0	0	0	0	0	0	0	0	0	1.612	0	0	0	0	0	0	0	0	0	0	0	0	0	0	0	0	6.6684	0	5.8772	3.1334	21.632
22.095	14.253	0	2.3798	0	0	0	0	0.69686	4.1638	0	0	0	0	0	0	0	0	0	0	0	0	0	0	0	0	0	0	0	0	0	0	0	0	6.0503	21.334	52.653	66.148	95.543	125.35	140.32	169.12	182.21	211.7	221.03	236.71	246.14	250.66	286.72	289.34
0	0	0	4.2043	0	4.5389	3.1868	1.5271	0	0	0	0	0	0	0	0	0	0	0	0	0	0	0	0	0	0	0	0	0	0	0	0	0	0	0	0	0	0	0	0	0	0	0	21.241	3.7083	9.4033	0	0	0	3.6944
5.1205	0	0	0.23088	3.1245	0.38142	2.417	0	0	0	1.7314	0.75342	0	6.4798	0	0	0	0	143.43	0	0	0	0	74.828	134.1	0	0	0.46589	1.039	33.544	0	0.39246	90.766	0	200.75	0	0	60.515	55.66	63.659	64.947	75.812	70.343	66.817	56.968	54.539	60.794	64.039	67.893	38.466
0	0.25429	0	0	7.2897	7.5878	0	3.5733	0	4.6502	0	0	0	0	0	0	0	0	0	28.746	0	0	0	0	0	0	0	0	0	0	0	0	0	0	0	0	0	0	0	0	0	0	0	0	0	0	0	0	0	0
0	0	0	14.399	0	31.846	35.346	50.26	48.78	62.319	84.542	62.14	84.828	88.074	100.24	108.4	110.04	123.87	117.82	133.03	146.21	151.05	157.16	169.33	173.85	204.29	202.91	190.41	190.31	227.25	245.61	268.09	303.7	327.35	364.82	390.86	423.4	453.59	483.72	542.29	525.13	597.27	593.83	610.88	596.98	630.85	667.13	682.57	708.54	725.72
0	0	0.18903	1.2607	0	3.6368	10.479	0.030049	9.8954	4.1559	6.8885	9.4261	6.9448	1.4919	0	4.4132	9.0869	14.08	0.072371	0	4.1006	0.38342	7.9942	13.913	5.5754	22.132	16.599	15.053	10.644	17.774	10.235	7.1756	6.4948	6.2814	6.8792	3.2303	19.387	5.7055	10.293	0	0	0	0	0	0	0	0	0	0	0
[truncated: 78 more columns]
