# Supplementary material for: Limits on information transduction through amplitude and frequency regulation of transcription factor activity
Source: eLife. 2015 May 18;4:e06559. doi: 10.7554/eLife.06559 (PMC4468373; doi:10.7554/eLife.06559)
Supplement: Supplementary file 1. — Raw single-cell time-trace data for HXK1 (15259 cells), SIP18 (21242 cells), pSIP18 mut A (18203 cells), pSIP18 mut B (17655 cells), 1× reporter diploid (21236 cells), and 2× reporter diploid (19222 cells). The data are also available from Dryad Digital Repository (Hansen and O'Shea, 2015). DOI: http://dx.doi.org/10.7554/eLife.06559.014 [file elife06559s001.zip › source_data/1x_SIP18_HXK1_DM_70min_275nM.txt]

26.589	8.1189	0.77163	3.1422	0	0	0	7.0597	0	0	0	0	0	0	0	0	0	0	0	0	0	0	0	0	0	11.964	15.471	68.956	83.486	106.41	146.59	150.77	203.98	267.29	291.72	284.61	370.35	358.25	379.71	366.17	356.29	363.86	383.94	350.31	372.4	416.98	396.01	402.53	393.38	388.34
36.475	3.1524	0	0	0	0	6.7223	0	0	3.8211	0	0	0	1.2838	3.8272	0	0	0	0	0	0	0	0.16637	9.6767	9.6008	6.799	11.939	14.824	24.143	23.081	31.629	23.257	59.13	63.997	88.916	102.14	125.4	169.58	167.04	247.78	226.67	15.689	30.768	24.632	51.126	45.918	57.151	46.98	74.784	83.403
23.964	9.4197	2.1427	0	0	0	0	0	0	0	0	0	0	0	0	0	0	0	0	0	0	0	0	0	0	0	0	0	0	0	0	35.941	102.25	164.08	231.93	250.79	334.53	397.09	466.09	514.77	574.17	577.94	641.96	715.69	764.54	791.56	808.84	827.91	890.72	922.41
4.486	8.0369	4.2993	0	0.16788	0	0	0	0	0	0	0	0	0	0	0	0	0	0	0	0	0	0	0	0	0	0	49.551	89.892	92.165	103.59	139.54	174.3	204.3	227.98	224.07	283.48	315.54	308.83	310.5	303.53	322.9	363.63	361.75	347.6	372.31	356.5	365.02	365.51	358.54
13.251	3.919	3.5502	0	0	0	0	0	0	0	0	0	0	0	0	0	0	0	0	0	0	0	5.6236	19.083	30.053	54.718	69.864	36.192	61.772	68.171	102.54	104.17	112.12	116.57	122.06	125.2	133.53	138.01	160.03	154.9	160.44	157.41	146.96	171.64	177.02	201.43	202.6	210.23	234.97	229.59
0	3.6569	1.068	0	0	0	7.1069	5.9515	9.3249	9.062	14.787	12.241	14.68	16.481	22.929	36.635	49.377	70.745	84.809	94.646	118.89	121.31	144.35	157.04	165.98	177.35	180.95	206.75	208.69	218.36	218.86	234.82	240.82	244.31	252.18	252.29	251.29	270.74	281.73	285.94	277.08	285.56	279.57	276.36	281.29	300.69	303.01	300.96	303.19	314.85
3.4289	0	0	0.95782	0	2.7052	0.71992	0.98383	3.0422	4.7187	0	0	0	0	0	0	0	0	0	0	0	0	0	0	0	0	14.713	49.171	108.18	174.53	260.53	356.77	481.46	627.67	774.91	974.44	1137.6	1305.1	1465.1	1681.7	1856.6	1987.1	2130.7	2235	2337.6	2446.5	2523.4	2616.7	2627.7	2747
5.6613	3.4837	0	9.9236	0	0	0	0	0	0	0	0	0	0	0	0	0	0	0	0	0	0	0	0	0	0	0	0	0	0	0	0	0	0	7.1474	10.84	32.494	69.967	82.637	129.91	131.92	140.21	161.09	181.67	245.74	233.81	249.05	254.56	258.96	265.01
7.5089	8.0603	1.1176	0.29287	0	0	0	0	0.16247	4.1155	1.2019	12.211	5.2448	10.033	0	0.83806	0	4.9621	0	0	2.0456	2.7485	10.084	0.8074	6.3974	3.6223	3.8193	13.358	14.226	15.828	12.233	16.896	21.673	19.754	24.521	21.202	27.845	21.869	25.4	21.754	10.101	10.561	14.799	11.291	18.642	11.447	12.01	19.218	11.992	24.943
12.751	4.5137	0	0	0	0	0.95054	15.088	3.0459	7.5286	0	2.1969	10.632	5.0195	0	2.8423	6.2888	15.057	15.417	26.783	34.556	43.066	55.174	57.938	79.851	96.322	115.63	152.84	156.19	180.33	214.51	221.8	266.8	270.58	304.12	307.13	338.42	375.98	402.8	431.34	432.2	454.02	465.5	470.46	499.35	469.51	481.07	502.64	510.54	498.76
2.9994	5.1413	0	7.2973	1.1271	0	0	0.5676	0	0	5.2326	0	0	10.501	9.8884	42.193	33.16	73.125	95.253	134.56	190.17	230.33	262.49	268.75	301.6	346.11	306.86	336.61	355.63	357.14	398.56	319.71	363.16	390.31	418.27	290.78	374.63	484.43	504.74	610.37	618.88	677.12	694.46	789.26	795.49	804.95	812.95	829.64	837.09	888.09
0	0	0	0	16.945	11.551	21.252	3.5787	12.294	13.912	4.7924	0.97377	3.8545	9.6648	0	0	0	0	0	0	4.8941	50.552	86.134	120.86	180.53	240.42	429.41	564.9	684.35	875.26	750.01	821.59	916.22	1013.3	1058.8	1243.3	1333.6	1447.6	1590.1	1591.9	1776.6	1888	1764.9	1840.8	2046.5	1901.2	1973.2	2017.4	1996.1	1994.4
0	4.8102	0.96236	5.6723	0	0	3.7078	0	3.1347	0	0	0	0	2.0074	27.686	0	0	0	2.201	19.712	9.8135	18.132	28.403	56.542	107.75	177.39	252.19	334.91	394.15	500.53	582.88	614.34	810.85	909.39	1052.8	1116.6	1234.5	1170.4	1284.1	1396.8	1308.1	1467.8	1556.5	1644.3	1667.4	1638.2	1767.9	1786.8	1873.9	1779.9
4.7379	0	0	4.5044	0	5.7784	0	0	0	0	0	0	0	0	0	0	0	0	0	0	0	8.9798	1.9533	30.273	67.503	113.61	150.65	158.96	210.23	222.78	249.91	268.72	308.99	402.29	462.01	451.22	497.21	515.47	540.33	610.52	594.21	582.97	607.93	630.49	671.83	663.42	675.74	673.76	680.6	691.55
17.096	8.9398	5.2783	0	0	0	0	0	0	0	3.5332	13.463	31.609	57.775	105.97	131.08	179.62	192.68	278.8	328.01	400.16	509.17	590.64	734.75	798.11	902.02	976.29	1125.2	1185.1	1211.9	1263	1321.9	1386.9	1459.6	1536.9	1453.6	1539.6	1542.8	1578.8	1485.5	1588.4	1625.4	1541.9	1606.9	1602.4	1613.4	1677.5	1680.2	1662	1650.4
6.4101	0	0	5.4719	4.1902	4.9787	0	0	0	0	4.088	0	0	0	0	0	0	0	0	0	0	0	6.236	11.845	40.472	44.423	80.496	96.151	136.37	144.15	180.88	197.79	234.14	273.43	303.54	353.55	389.55	454.22	492.83	537.9	578.37	595.29	640.69	660.81	696.25	700.13	704.13	767.11	767.32	780.18
2.6317	0	0	0	7.2845	3.0847	0	5.7143	10.35	8.517	2.1049	5.6125	4.9199	12.302	0.15075	0	0	17.735	20.365	40.558	65.806	78.727	123.73	153.84	197.37	239.8	274.76	351.81	385.82	471.25	530.46	557.32	575.85	546.08	610.72	651.24	704.5	751.06	850.32	829.98	822.73	864.51	765.87	798.06	797.18	839.18	956.1	872.89	887.7	885.36
16.939	3.0542	5.8755	0	0	0	0	8.9794	0	2.384	3.2264	4.8316	2.5427	6.8733	4.0509	6.3194	4.8527	5.0344	13.502	15.075	22.067	45.772	53.418	67.082	59.173	74.352	68.688	73.315	68.947	74.684	75.421	88.676	90.745	96.327	78.207	80.177	77.302	87.99	91.314	106.03	114.57	106.75	124.23	131.15	135.68	138.9	132.48	133.79	150.6	157.38
4.9349	5.3894	12.292	4.5751	0	0	0	0	0	0	0	0	0	0	0	0	0	0	0	0	0	0	0	0	0	0	0	0	0	22.916	82.444	159.6	237.98	403.32	585.16	786.75	976.48	1209.3	1390.7	1627.8	1800.3	2024.5	2141.8	2318.2	2513.6	2704.1	2690.2	2928.3	3015.1	2953
2.8098	0	0	0	9.7768	0	1.9581	0	0	0	0	0	0	11.179	0	0	0	10.052	11.263	36.374	39.676	62.251	74.709	100.83	124.99	140.89	170.13	208.01	262.55	297.1	328.99	388.51	477.64	540.63	564.63	693.79	738.34	811.9	886.52	958.04	998.6	1056.7	1081.3	1137.6	1157.9	1165.4	1137.4	1199	1209.6	1167.2
9.8729	0	3.483	0.64516	0	0	0	0	0	0	0	0	0	4.6125	0	0	0	0	0	0	0	0	0	0	0	0	0	19.231	14.422	0	0	3.2545	0	1.6296	24.816	49.361	116.02	138.33	203.79	203.44	237.9	281.32	287.42	296.62	333.95	370.11	366.46	360.23	384.7	389.56
0.24745	0	2.895	0	3.7681	0	2.7985	0	2.8891	4.5623	12.246	13.353	38.272	79.11	130.31	171.03	202.11	270.53	329.93	406.46	443.56	529.98	541.82	619.24	689.54	786.54	759.94	820.38	822.44	877.93	926.14	935.88	988.97	1019.8	1045.9	1127.2	1129.9	1154.2	1243.1	1263.3	1226.1	1238.8	1242.6	1235.3	1262.1	1227	1259	1292.2	1315.6	1352.3
5.0581	1.8179	1.516	1.497	0	0	0	0	0	2.6341	0	0	0	0	0	0	0	0	0	0	0	0	0	0	16.133	59.697	116.63	153.41	256.51	363.21	388.63	576.17	670.78	747.91	886.59	1021.4	1066.8	1118.7	1224	1243.1	1377.5	1412.2	1506.6	1488.5	1496.8	1531.3	1553.2	1549.2	1557.3	1613.4
10.305	12.793	0	0	0	0	0	0	0	0	0	0	0	0.87431	15.955	34.969	46.117	61.051	67.812	96.929	108.99	117.52	141.02	163.09	176.23	189.94	212.01	231.2	253.71	284.84	294.25	310.42	352.16	385.34	425.12	433.45	422.9	473.41	477.43	491.22	515.33	533.55	559.15	567.14	600.8	591.27	582.08	540.72	592.99	587.92
0	0	0	0	0	7.6176	12.218	9.7188	16.647	19.587	16.316	31.108	31.549	38.463	45.473	51.585	62.666	60.516	70.868	53.771	69.364	58.885	92.877	109.81	125.45	173.67	217.85	318.48	393.1	527.13	631.4	747.29	909.18	1016.7	1136.8	1288.9	1385.1	1459.5	1547.1	1713.9	1715	1720.6	1766.6	1825.9	1873.9	1904.9	1941.1	1831.3	1925.5	1917.1
11.841	3.5844	0	0	0	0	0	0	0	0	0.063504	12.154	0	0	0	0	0	2.7865	4.7244	15.78	5.0891	18.547	21.676	26.384	73.45	84.229	97.138	168.22	205.44	265.86	301.76	298.41	347.54	431.38	515.62	637.33	789.91	688.44	886.4	833.47	859.5	904.45	952.63	985.76	1036.2	1040.1	1060	1168.8	1180.2	1252.6
1.2991	0	0	0	6.095	0	0.10738	1.7438	2.5329	0	0	0	0	0	0	0	0	0	0	0	0	0	0	0	0	0	0	0	0	0	0	0	0	0	0	0	0	0	0	0	0	0	0	0	0	0	0	0	0	21.303
10.879	0	0	0	0	0	0	0	0	0.10395	0	0	0	8.5826	23.578	9.4351	15.431	28.566	47.532	58.483	70.115	91.827	109.34	158.4	216.94	282.98	364.66	458.13	582.74	669.28	795.99	876.78	1014.7	1182.6	1328.5	1492.3	1729.4	1777.1	1959.6	2079.1	2142.4	2259	2316.6	2423	2464.1	2549.1	2667.7	2683.3	2763.4	2807.9
0	0	0.065308	7.625	0	0.17584	0	0	0	0	0	0	0	0	0	0	0	0	14.685	15.418	7.6296	5.7975	10.422	4.3366	3.1744	11.783	11.229	19.927	11.818	23.765	29.886	35.611	46.774	62.235	88.199	105.31	130.07	143.72	183.5	220.79	227.49	241.98	234.38	283.77	261.77	308.63	296.33	285.71	334.9	326.95
8.1209	1.5883	4.7031	0.47215	5.1852	0	0	0	0	0	0	0	0	0	0	0	0	0	0	0	0	0	0	0	0	0	0	0	0	0	0	0	0	0	0	0	0	0	0	0	0	0	0	0.12235	5.186	11.202	0	14.241	8.842	0
0	0	0	6.0834	2.6423	5.5942	3.5146	8.7912	0	6.3477	0	16.222	15.466	31.475	35.77	28.36	52.107	69.085	83.724	76.133	138.72	136.92	158.14	167.65	164.93	213.35	200.12	191.52	258.47	267.77	296.53	328.36	357.51	366.52	408.45	361.88	371.65	382.1	354.23	342.5	332.68	333.28	356.03	363.51	375.19	377.54	398.27	379.34	373.68	391.55
13.861	3.5571	0	0	1.2753	0	0	0	0	0	11.05	0	3.0271	0	0	0	2.5161	0	0	0	0	0	0	0	0	0	0	0.977	5.1482	2.3205	11.615	8.5296	9.2798	2.5772	27.625	37.143	54.009	65.271	61.965	65.526	63.334	68.201	67.684	86.526	81.882	74.888	89.18	77.979	98.752	111.38
0	0.90338	1.9882	1.5776	4.4395	1.0732	0	0	1.7704	10.611	9.2847	5.4609	9.6348	21.653	31.957	63.344	85.246	103.49	142.4	175.24	233.29	263.69	285.51	315.74	356.71	425.57	442.96	489.57	502.51	564.49	641.27	534.39	534.73	575.67	553.1	640.37	582.68	615.67	773.36	846.24	897.93	905.82	963.9	942.91	939.44	1005.5	1003.1	1033.3	976.2	1035.1
28.89	8.8085	4.6475	0	0	0	0	0	0	0	0	0	0	0	0	0	0	0	0	0	0	0	26.437	66.506	180	312.78	451.82	665.31	926.94	1196.2	1507.1	1729.9	2016.2	2306.4	2707.5	2894.6	3247.3	3637	3786.4	4007.9	4275.8	4298.8	4320.9	4565.3	4723.9	4899.4	4935	4962.6	5209.2	5182.2
7.4885	10.985	0	0	0	0	1.2189	0	0	0	0	11.904	13.872	6.8406	4.705	22.753	22.473	32.582	38.629	47.752	42.421	55.782	75.163	81.759	136.05	215.82	258.77	375.09	546.48	727.35	979.58	1253.2	1498.6	1868.2	2195.6	2526.6	2906.8	3221.9	3413.7	3530.4	3729.2	4026.6	4285.8	4313.4	4452.1	4493.1	4653.5	4891.6	4947.8	5108.7
15.196	9.2929	3.6703	0	1.3187	0	0	0	0	0	0	0	0	0	0	0	0	27.008	27.537	36.425	55.59	80.174	111.15	120.77	125.87	152.08	161.4	245.38	206.07	213.85	239.49	245.66	259.17	255.85	272.16	298.73	277.99	299.5	293.02	310.84	309.41	315.46	301.43	300.81	296.25	282.62	290.2	301.55	296.56	300.34
0	0	0	0.67813	2.6654	3.2814	10.609	8.4675	4.6388	0	5.9361	0	0	0	0	15.81	35.192	93.345	150.26	239.42	345.02	409.4	521.18	636.68	760.25	844.66	971.92	1083.2	1216.7	1344.6	1400.3	1487	1640.8	1702.6	1875.3	1980.8	2086.3	2110.5	2243	2250.8	2400.4	2447.9	2503.4	2537.1	2573.5	2576.5	2495	2521.1	2582.3	2664.2
0	0.078223	2.5992	5.4581	1.4801	0	0	0	0	8.0989	17.636	13.045	7.0796	19.31	5.282	19.568	7.6999	13.439	7.5844	15.748	19.23	48.253	53.068	99.366	135.67	214.91	239.53	300.42	360.31	419.64	545.95	624.8	697.96	752.87	834.57	874.66	914.58	997.01	1043.4	1134.2	1200.3	1240.8	1269.9	1201.3	1324	1341.8	1406.2	1431.8	1415.1	1519.3
8.407	0	0	0	5.2329	0	3.7872	0	0	0	3.992	0	1.1232	0	0	0	0	0	0	6.781	11.863	41.444	64.208	112.81	183.08	256.23	336.57	417.82	536.25	661.4	809.53	937.38	1031.8	1282.4	1459.2	1651.7	1771.7	1920.8	1987.8	2091.8	2179.1	2332.2	2404	2589.4	2728.7	2750	2750.4	2909.5	2835.2	2915.8
6.4308	8.4361	0	0	0	0	1.0317	0	2.1253	0	0	0	0	0	0	0	0	0	0	0	1.0883	10.88	3.098	11.882	16.03	15.557	6.8463	24.099	15.473	20.168	18.131	25.906	13.253	17.421	22.766	21.355	15.631	19.735	12.713	11.543	30.635	24.743	17.315	14.546	18.849	7.9306	5.0398	5.5806	5.4987	9.5018
12.99	3.3852	0	0	2.3962	0	0	0	0	0	0	0	0	0	0	0	0	0	6.3604	10.259	21.386	27.867	35.272	61.316	104.19	138.21	163.15	198.09	219.34	273.95	338.73	383.5	424.74	479.85	491.25	583.94	621.21	651.39	702.21	701.74	682.45	715.56	768.76	823.19	861.5	855.89	861.52	877.94	867.64	889.96
19.315	3.7328	4.4718	3.7964	0	0	0	4.5461	0	0	0	0	9.873	6.5551	15.732	21.06	30.449	35.123	41.144	53.248	39.223	44.618	53.88	55.11	81.547	99.706	181.85	245.37	338.21	468.07	553.45	658.6	787.36	879.5	1035	1172.1	1326.4	1449.9	1472.2	1594.7	1650.6	1684.4	1729.1	1817.1	1832.3	1919.6	1908.9	1964.4	1939.4	1945.4
15.379	0.53649	0	0	0	0	0	0	0	0	0	0	0	0	0	0	4.4253	4.9703	43.861	68.641	106.06	130.58	180.67	217.25	244.45	268.07	314.93	358.49	400.71	433.04	496.3	583.89	587.69	591.97	588.33	654.83	705.36	733.97	817.96	840.79	883.06	900.79	923.68	900.09	995.54	993.02	985.93	1020.7	1016.6	1077.3
1.3165	3.6632	0	0	0	0	6.8612	12.108	6.8494	5.6632	0	0	0	0	0	0	0	0	0	0	0	0	0	0	0	11.747	0	41.206	43.46	50.56	58.589	46.931	46.033	82.845	94.789	83.681	83.152	75.052	93.356	74.098	100.21	63.102	101.69	92.367	94.755	97.715	91.636	117.05	127.29	120.15
19.787	9.7596	0	0	0	0	0	0	0	0	0	0	0	0	0	0	0	0	0	0	0	0	0	0	0	0	0	0	0	0	0	0	0	0.69426	1.0121	4.8057	1.0005	6.5393	0.8014	7.3751	17.182	4.3926	7.5245	3.6932	0.14972	2.5825	0	1.6954	0	0
2.2667	0	0.86185	2.6903	0	0	1.1979	0.36629	0	0.3006	3.5426	4.7456	16.967	13.403	18.748	29.037	28.228	44.817	41.326	61.39	44.994	54.555	58.874	67.734	58.895	76.189	74.227	88.886	76.24	88.114	111.3	111.72	152.95	150.41	183.06	255.29	257.92	255.42	300.61	329.81	405.53	366.09	420.03	436.97	493.14	419.08	428.55	418.97	411.42	541.86
9.145	0	0	0	0	0	16.371	0	8.7772	2.7738	8.5115	9.3168	29.907	41.39	45.49	45.516	56.212	77.669	70.354	81.779	80.731	86.158	101.94	101.71	104.89	104.04	93.255	90.431	93.179	80.451	123.79	99.527	125.54	145.11	120.97	168.37	190.18	202.38	223.29	237.47	250.02	268.74	274.87	276.11	287.65	297.12	309.7	309.42	339.94	356.38
0	0	0	5.9791	15.372	0	2.9857	15.159	13.052	55.703	43.994	60.922	51.932	49.827	57.251	60.631	69.432	62.094	66.007	75.017	74.268	81.711	80.839	86.597	69.081	83.625	82.615	74.246	71.108	70.063	60.735	77.145	73.831	65.272	55.562	43.56	62.113	65.76	55.187	64.402	60.845	62.774	61.637	68.546	74.269	68.091	64.121	72.894	73.764	77.449
15.611	10.235	0	0	0	0	0	0	0	0	0	0	0	0	5.2568	7.9112	44.493	66.779	111.25	172.39	219.7	314.1	445.16	621.79	741.67	849.99	1073.6	1255.1	1403.3	1574.9	1724.4	1863.7	2017.9	2204.8	2402.1	2546.6	2655.5	2823.6	2839.9	3052.6	3145.1	3274.9	3222.8	3440.8	3332.2	3416.8	3583.7	3668.5	3714	3753.1
8.8143	0	0	0	4.512	2.1875	3.2267	0	0	2.2852	12.277	6.5111	2.7847	0	3.5875	2.3397	0.8994	10.204	2.7261	9.4281	0	1.4631	0	0	8.1792	8.2172	11.827	31.174	48.863	112.2	142.54	259.67	304.54	400.83	455.28	517.25	581.51	680.45	745.04	773.37	790.67	783.37	841.91	851.06	902.46	923.46	744.16	814.06	961.2	657.9
0	0	0	0.71534	0	5.0468	15.172	16.643	9.9974	15.164	4.3232	2.8359	0	0	2.0954	8.933	12.253	5.5802	0	4.2208	9.2656	10.532	12.89	13.221	3.9959	0	0	28.485	32.342	31.812	53.539	59.859	75.55	128.72	156.63	165.08	182.6	188.71	227.39	251.07	286.39	297.46	316.77	336.17	334.4	338.04	358.82	346.36	363.99	394
3.9291	1.3943	0	8.0829	0	0	0	0	0	0	0	0	0	0	0	4.4503	0	2.8463	1.178	9.7933	9.3842	7.8828	5.3126	6.2459	6.3985	2.4242	0.54224	0.17855	3.988	2.4386	4.022	20.281	16.738	11.269	15.176	7.0558	23.312	26.424	7.9199	14.569	13.091	5.9684	6.2102	9.2682	5.1604	5.6201	0	11.726	10.332	12.245
23.033	11.792	0	0	0	0	0	0	0	0	0	0	0	0	0	0	0	0	0	0	3.9714	10.106	11.74	20.061	28.335	40.764	54.789	75.406	110.06	124.31	111.72	138.21	192.16	231.94	280.63	287	331.42	387.01	372.84	364.87	402.83	417.99	461.26	446.8	402.57	383.6	355.19	350.93	355.25	365.62
21.01	8.0776	3.277	3.9285	0	0	0	0	0	0	0	0	0	0	1.5876	3.0832	21.147	24.201	35.59	31.501	62.098	77.095	67.514	65.674	71.891	81.823	84.908	97.384	104.42	117.29	141.25	186.28	230.32	276.85	314.37	367.34	424.88	453.7	554.87	623.25	668.13	713.78	724.58	759.53	792.42	808.55	799.9	824.4	840.96	839.5
8.5168	8.3462	4.7299	0	0	0	0	0	0	0	0	0	0	0	0	0	0	0	0	0	0	0	0	0	0	0	0	0	0	0	0	0	0	0	0	0	0	0	0	0	0	0	0	0	0	0	0	0	0	0
11.053	14.476	0	5.0602	0	0	0	0	0	0	0	0	0	0	0	0	0	0	0	0	0	0	0	0	0	0	0	0	0	0	0	0	0	0	0	0	0	1.4937	0	1.3875	0	0	0	0	0	0	0	0	0	0
7.0228	17.351	0	9.9809	0	0	0	0	0	0	0	0	0	0	0	2.8899	0	14.696	30.5	31.58	61.917	84.815	138.49	162.68	202.74	272.45	374.23	445.68	536.85	648.94	753.6	707.09	810.64	961.24	1053.8	1132.5	1250.6	1266.6	1286.7	1415.8	1395.4	1419.2	1554.8	1568.4	1668.1	1641.2	1710	1719.5	1773.9	1810.1
0	5.1228	3.4569	1.3748	8.9526	0	0	0	0	0	0.0074566	0	0	0	0	0	0	0	0	0	0	14.965	36.607	70.708	88.375	126.4	158.84	177.92	218.4	250.49	281.39	302.9	314.93	307.94	342.03	356.82	329.77	356.88	329.35	349.14	354.39	384.31	373.82	380.66	357.72	376.85	351.05	388.99	375.81	369.9
15.313	0	0	0	0	0	2.9905	0	0	0	0	0	0	0	0	0	5.3124	3.8513	13.708	35.292	36.352	93.367	101.42	197.42	201.76	205.17	357.05	382.04	392.46	478.96	521.06	541.36	613.91	773.33	848.42	942.75	996.62	1046.1	1103.5	1150.3	1131.5	1166.6	1174.7	1205.3	1188	1170.7	1158.8	1213.9	1202.9	1191.4
14.296	3.3149	0	0	5.2947	1.8108	0	0	0	0	0	0	0	0	0	0	0	7.134	11.652	24.081	33.415	50.969	101.56	134.79	194.17	294.22	380.85	489.15	611.46	789.22	868.05	1027.6	1200	1412	1598.9	1743.1	1726.9	1826.5	2154.8	2243.7	2270.6	2374	2557.5	2604.5	2562.3	2701.4	2641.3	2687.2	2779.8	2706
26.006	9.0891	0	0	0	0	0	0	0	0	0	0	0	0	0	0	0	0	0	0	0	0	0	0	0	0	0	0	0	11.285	68.822	122.97	204.38	276.18	412.1	509.37	625.63	730.61	840.96	911.81	1052.6	1115.4	1163.5	1237.2	1371.4	1357	1392.6	1396.8	1444.5	1453.7
12.606	0	0	0	2.5177	0	5.1764	0	0	0	5.882	0	8.8635	5.3435	22.686	42.464	82.384	115.52	150.23	196.54	237.35	316.08	360.76	428.73	547.1	655.09	719.95	844.37	934.68	1012.9	1185.6	1285	1331.6	1506.8	1576.4	1687.9	1751.9	1861.3	1935.8	2066.8	2016.8	2109.4	2204	2273.6	2271.1	2284.6	2328.7	2381.8	2407.2	2395.8
2.8887	4.524	7.2261	2.6904	1.2135	0	0	0	0	0	0	0	0	0	0	0	0	0	0	0	0	7.2523	23.277	52.114	75.466	101.01	115.71	160.14	175.27	209.49	242.53	261.1	282.59	321.14	331.63	369.75	362.44	394.44	391.46	400.8	408.9	421.03	435.84	437.87	439.84	429.85	438.34	447.57	445.43	441.19
8.9199	3.9172	0	0.9068	2.4911	0	0	0	3.9757	0	1.6227	0	0	0	0	0	0	0	0	0	0	0	0	1.1466	1.4558	6.1877	16.246	22.378	27.271	23.971	28.874	43.237	45.603	52.167	55.92	56.429	61.071	61.697	58.854	65.061	64.276	75.473	78.802	68.39	78.453	68.393	81.37	71.795	69.818	68.81
17.59	9.1732	2.6602	0	0	0	0	9.0272	0	0	0	0	0	0	0	0	0	0	0	0	0	0	0	0	0	0	0	0	0	0	0	0	0	0	0	0	0	0	0	0	0	0	0	0	0	0	0	0	0	0
9.9527	8.2277	0	0	0	0.66174	0	0	0.050182	0	0	0	0	0	0	0	0.43048	27.203	31.133	79.729	103.56	164.55	223.89	261.16	378.39	420.81	491.12	594.87	599.92	686.64	756.7	812.01	878.53	952.6	1042	1087.1	1145.5	1261.8	1313.4	1379.8	1406.9	1401.9	1465.5	1494.9	1503.8	1563.6	1515.6	1610.5	1658.6	1637.1
23.72	13.537	0	0	0	0	0	0	0	0	0	0	0	0	0	0	0	0	0	0	4.2702	0	10.631	24.021	45.132	21.378	33.188	39.076	77.716	70.585	101.86	139.96	191.59	222.27	297.16	306.98	364.48	389.21	430.29	487.15	503.76	566.77	557.35	611.3	648.74	636.77	661	688.63	721.98	736.81
24.384	9.8114	2.8623	0	0	0	0	0	0	0	0	0	0	0	0	0	0	1.8648	10.204	29.843	39.9	71.086	120.72	153.55	222.67	296.06	360.46	434.04	510.3	603.03	695.64	940.06	1110.1	1328.1	1488.2	1650.3	1917.7	2163.2	2377.1	2628.5	2885.3	3027.8	3220	3373.9	3491.1	3632.3	3672.7	3748.3	3865.2	3897
0.85627	4.0323	0	14.48	3.4129	0	0	0	0	0	0	0	0	0	0	0	0	0	0	22.046	42.44	58.384	97.947	138.67	151.19	195.49	233.7	254.88	280.62	293.85	324.31	370.82	404.31	398.04	425.92	408.2	450.29	449.52	451.48	421.87	457.47	441.12	446.13	430.92	430.33	451.94	446.48	468.52	463.25	452.02
11.561	12.094	0.39688	0.14015	0	0	0	2.7982	0	0	8.7111	17.07	21.83	13.809	13.97	6.9201	20.331	19.836	17.077	19.214	18.134	21.693	36.034	47.287	40.517	52.986	50.085	45.398	52.982	63.907	64.65	71.408	83.556	99.911	105.31	124.86	115.82	125.18	114.17	130.26	130	49.583	45.148	42.898	52.548	40.289	50.038	55.381	58.755	62.054
3.8356	2.9487	0	0	0	8.6815	0	0	0	0	0	0	0	0	0	0	0	0	0	0	0	0	0	0	0	0	4.7653	50.95	125	205.72	333.19	461.64	597.41	702.81	935.07	1090.9	1250.1	1348.2	1517.5	1644.9	1758.7	1979.8	2054	2200.8	2163.9	2370	2453.5	2282.1	2616.3	2647.5
12.061	11.263	5.2936	0	0	0	0	2.5181	0	0	0	0	0	0	0	0	0	0	0	0	0	0	0	0	0	0	0	0	0.3581	0	12.174	0	4.8826	8.2126	1.0843	5.3398	0	0.19381	19.241	29.015	44.559	26.413	38.726	47.881	60.235	61.576	55.615	63.594	92.717	103.91
0	0	0	0	16.465	17.984	8.9557	2.9539	42.388	45.424	89.931	120.2	173.26	199.61	236.03	274.54	347.9	393.3	437.2	492.59	518.36	539.3	587.04	598.63	635.61	638.15	672.23	708.32	697.29	691.91	693.41	643.3	644.5	653.59	650.83	685.66	668.63	668.53	651.25	655.71	673.88	659.48	677.5	638.04	650.39	611.34	609.56	625.09	621.94	672.4
1.2942	0	0	7.312	0.10992	0	6.7676	0	5.9474	6.5145	8.8694	18.732	24.102	20.974	38.791	26.216	33.837	38.985	54.979	87.835	83.107	105.66	121.64	131.89	152.96	196.12	186.7	205.68	197.71	208.46	235.53	219.22	196.21	242.65	204.38	214.06	323.28	233.84	220.9	208.12	191.28	174.51	135.85	162.86	156.27	147.46	130.86	139.27	106.1	125.85
21.372	11.917	0	4.3912	0	0	0	0	0	0	0	0	0	0	0	0	0	0	0	0	0	0	0	0	0	0	0	0	0	0	0	0	0	0	0	0	0	0	0	0	0	0	0	0	0	0	0	0	0	0
30.573	29.534	0	0	20.584	0	0	37.672	27.491	36.57	41.042	50.928	53.045	61.768	64.689	67.739	75.005	99.516	127.68	100.86	162.77	111.79	208.82	226.63	240.59	261.35	261.37	284.67	250.02	283.95	275.08	274	281.35	297.76	302.24	287.9	318.48	314.42	326.24	306.59	295.18	302.8	305.68	296.41	280.93	306.14	281.26	305.68	285.66	313.92
0	0	0	0	1.8751	10.176	30.022	35.714	38.385	56.442	53.135	81.684	81.896	97.559	95.782	105.18	113.55	121.01	110.87	122.9	131.17	131.59	135.24	125.65	130.18	123.18	130.34	141.95	147.23	163.54	161.75	182.15	209.71	194.15	216.56	229.4	245.9	266.36	268.52	276.81	295.11	289.27	336.2	325.48	314.91	315.28	306.1	334.85	338.69	358.75
0	0.36072	5.2322	1.9388	7.3973	0	0	0	0.34315	3.8334	1.3376	0.97654	0	0.80699	0	14.161	0	6.4153	9.9961	29.917	61.541	99.507	142.79	175.02	229.78	310.61	366.09	425.74	506.18	559.51	689.86	737.09	738.99	818.83	962.02	943.39	1110.7	1133.9	1097.8	1421.5	1342.7	1359.4	1625.2	1509	1554.5	1575.5	1686.4	1629.5	1593.3	1489.3
6.695	3.9562	0	2.3631	0	0	1.5798	0	5.007	1.5156	0	0	0	0	0	0	0	0	0	0	0	0	0	0	0	0	0	0	0	0	0	0	0	0	0	0	0	0	0	0	0	0	0	0	0	0	0	0	0	0
11.692	8.9014	0	3.0336	2.7889	0	0	0	0	0	0	0	0	0	0	0	0	0	0	0	0	0	0	0	0	0	0	0	0	0	0	0	0	0	0	0	0	0	0	0	0	0	0	0	0	0	0	0	0	0
0	0	0	0	5.0164	19.582	31.601	40.763	58.126	58.22	54.506	70.858	61.576	72.438	84.387	59.753	57.768	58.278	46.24	43.559	46.972	64.362	21.58	17.038	11.346	18.907	17.231	44.658	49.793	74.158	117.91	147.88	183.1	156.26	190.97	276.96	304.72	314.44	370.48	337.58	421.49	386.13	429.76	426.05	444.52	467.04	458.92	518.3	519.17	497.68
0	7.8217	9.9459	0	3.9224	0	0	0	0	0	0	0	0	0	0	0	0	0	0	0	0	0	0	0	0	0	0	0	0	0	0	0	0	0	0	0	0	0	0	0	0	0	0	0	0	0	0	0	0	0
1.0387	5.0284	2.22	0.88734	0	0	0	3.9891	3.2763	0	0	0	4.8915	0	0	0	0	0	0	0	0	0	0	1.1184	0	0	0	0	0	0	0	0	0	0	0	2.3773	0	0.49837	0	0	0	0	0	0	0	0	4.9936	2.9371	2.9406	0
8.9033	10.401	3.5755	0	0	0	0.14853	0	2.0666	0	0	1.7418	0.91494	7.1727	0	0	0	0	16.202	18.239	81.741	123.77	189.38	256.94	404.45	581.12	747.91	930.94	1067.1	1247.4	1510.3	1695	1997.5	2158.1	2398.7	2667.2	2855.6	3084.2	3252.5	3546.2	3682.5	3773.8	3866.1	4003.5	4077.1	4153.7	4233.5	4344.5	4395.1	4565.5
0	2.3485	0	0.11285	0.38514	2.6419	0	1.386	0	1.3666	0	0	0	0	0	0	0	0	0	0	0	0	0	0	14.692	10.694	10.722	29.828	26.088	22.825	38.947	49.885	67.357	87.438	75.349	70.527	101.24	78.784	113.2	139.61	97.77	90.636	101.07	130.4	162.63	193.14	185.81	201.9	190.47	221.83
21.753	3.1038	0.89381	0	0	0	0	0	0	0	6.7403	5.7683	9.1311	15.658	32.526	33.854	78.288	134.98	203.12	290.49	339.91	410.31	494.14	562.35	619.53	711.46	774.2	835.49	889.79	983.96	1001.2	1081.6	1102.8	1222.9	1237.9	1293.2	1335.6	1419.2	1525.4	1594	1596.6	1627.5	1678	1748.9	1755.6	1829.7	1824.2	1881.6	1901.1	1930.7
17.493	1.4562	0	8.5845	0.61897	0	0	0	0.057243	3.3693	0	0	0	0	0	0	0	0	0	0	0	0	0	0	0	0	0	0	0	0	0	0	0	0	0	0	0	0	0	0	0	0	0	0	0	0	0	0	0	0
1.6747	5.6396	8.2203	1.9812	0	0	0	0	0	0	0	0	0	0	0	0	0	0	0	0	0	0	0	0	0	0	0	0	0	0	0.23394	0	11.753	21.982	25.566	21.595	4.6847	18.242	23.143	42.722	46.853	48.232	37.464	39.821	48.211	44.567	32.674	42.591	35.779	37.153
0	4.4835	0.79173	5.4289	5.844	0	0	0	0	0	0	0	0	0	0	8.4333	0	26.779	23.932	53.062	99.036	150.6	176.31	237.39	300.05	385.44	426.49	513.69	561.38	637.98	726.22	767.29	824.64	854.28	866.25	819.15	854.87	875.7	927.24	964.96	958.86	989.77	970.42	1018.4	1024.8	1035.4	1016.9	1058.4	1024.5	987.13
0	0	0	0	10.306	6.5062	14.022	2.332	14.673	19.298	27.141	33.945	13.376	19.494	13.547	21.641	17.43	19.731	8.9146	28.579	30.691	49.776	63.208	88.347	122.82	163.17	199.99	240.35	298.13	417.51	490.85	574.02	676.5	792.47	910.76	777.52	1232.6	1321.2	1203.4	1203.6	1260.1	1381.6	1442.5	1644.3	1653.5	1706.9	1765.8	1810.6	1834.8	1872.1
2.376	0	0	0	7.5165	0	2.3379	0	0	0	0	0	0	0	0	0	0	0	0	8.254	11.802	32.332	9.3085	31.446	57.458	58.746	69.406	92.005	95.367	110.57	83.999	127.26	125.67	147.11	137.58	147.35	149.64	152.8	158.58	183.73	173.93	176.29	199.93	217.5	208.28	205.75	217.54	209.06	207.39	261.41
0	24.053	20.035	0	0	0	0	2.2956	0	7.1796	0	1.3623	0	0	0	0	0	0	0	0	0	0	0	0	0	0	0	0	0	0.1247	0	0	7.5216	0.068469	14.578	23.821	17.554	22.694	26.886	12.553	10.255	0.98657	5.0249	5.611	17.503	18.843	12.432	28.159	32.76	34.913
4.551	0	0	0	9.2053	0	0	0	0	0	0	0	0	0	0	0	0	0	0	14.048	10.581	38.22	60.665	77.609	132.6	201.89	257.73	282.27	432.48	563.25	663.07	864.31	983.7	1159.3	1299.5	1500	1616.9	1855.9	2103.6	2174.7	2221.3	2409.9	2408.6	2561.4	2543.1	2571.1	2786.6	2896.7	2950.5	3040.2
18.014	0.33159	0	0	2.7089	0	0	0	0.2452	0	2.7687	0	0	0	0	0	0	3.2692	0	15.091	16.713	29.108	36.528	66.026	94.305	100.81	133.95	170.05	165.94	186.54	231.01	251.64	267.47	279.52	328.53	348.22	392.67	396.34	407.55	430.12	446.4	482.67	474.5	506.23	497.33	507.86	511.02	494.15	522.53	527
10.485	4.1935	0	0	0	0	0	0	0	0	0	0	0	0	0	0	0	0	0	0	0	0	0	21.111	54.247	156.71	201.93	310.56	405.6	393.74	562.12	644.74	622.74	960.3	1000.9	874.66	1121.5	1010.6	1049.6	1044.4	1069.6	1064.3	1175.5	1212.5	1270	1191.4	1125	1176.5	1176.2	1161.1
0	2.8993	3.6964	0.50461	10.479	0	0	0	0	5.7324	0	11.487	7.3124	0	0	0	0	0	0	0	0	0	0	0	2.1249	39.554	109.79	174.85	262.07	378.79	503.11	641.79	758.64	975.52	1163.3	1326.9	1540.6	1717.1	1843.1	2007.3	2100.8	2247.2	2381.9	2542.7	2591.3	2707	2823.2	2909.1	2861.3	2911.2
11.394	6.6201	0	0	0.85867	0.088283	0	7.0547	0	0.079634	0	0	0	0	0	0	0	0	0	0	0	0	0	0	0	0	0	7.5914	4.1667	11.479	14.04	11.276	19.784	31.22	38.307	61.805	57.19	79.104	64.449	46.415	46.803	48.348	47.312	40.651	40.017	48.853	30.058	36.262	35.031	43.655
11.618	7.0508	0	0	0	0	0	6.1994	2.7279	0	3.6887	4.9947	9.0895	8.9765	18.262	40.621	62.479	107.44	139.13	186.86	232.51	294.6	326.37	393.46	441.72	491.16	550.16	577.04	628.61	684.31	725.83	752.07	827.23	886.03	955.91	949.88	954.03	1020.9	1067	1099.6	1121.1	1132.9	1181.8	1235.9	1240.9	1298.9	1279.5	1293.2	1315.3	1294.9
0	1.4839	0	0	1.4613	10.886	11.534	9.5355	11.802	7.7179	19.358	12.646	20.814	14.378	18.759	4.9533	4.1306	0.38274	4.5937	0	0	0	8.4831	0	1.2203	12.932	27.547	19.551	14.794	29.869	38.739	51.986	78.78	123.09	127.34	146.85	187.83	212.86	247.99	267.39	304.24	323.45	350.31	366.29	382.38	409.66	458.86	480.23	463.72	486.1
8.6745	0	0	0	7.406	0	0	0	0	0	0	0	0	17.184	20.947	28.965	56.519	81.072	125.44	203.79	283.34	380.27	460.81	577.16	662.62	829.03	955.93	1105.6	1305.7	1438.3	1595	1584.8	1696	1787.4	1891.4	2064.5	2127	2236.7	2351.2	2476.6	2521.2	2605.1	2649.1	2710.9	2676.2	2712.4	2792.5	2820	2882.9	2978.8
10.896	11.802	0	0	0	0	2.6623	0.98295	0	0	0	4.3159	0	0	0	0	0	0	0	0	14.846	20.734	65.311	92.345	115.41	176.23	228.06	264.33	355.01	425.55	498.18	557.19	617.04	633.63	657.3	768.93	834.35	841.3	907.51	984.44	1005.2	1018.1	1085	1137.1	1176.3	1178	1144.5	1253.1	1218.2	1251.6
0	6.2548	0	0	0	0	12.198	13.054	10.542	1.4643	0	22	0	15.582	0	0	0	0	0	0	0	0	0	0	0	0	0	0	0	0	0	0	0.46561	12.177	21.564	27.624	45.009	71.036	96.021	119.32	107.07	116.65	150.75	155.32	148.03	164.18	171.78	239.3	227.52	251.52
0	3.5429	0.45665	0	1.4317	0	3.6145	2.6292	0	12.217	30.008	43.553	81.009	118.64	138.18	227.15	311.53	405.58	506.39	603.49	755.3	793.76	946.19	1199.7	1150.6	1452.7	1667.7	1654.7	1768.5	1911.3	1970.2	2314.4	2426.5	2533.2	2399.3	2776.7	2926.5	2964.5	2996	3028.2	3057.4	3245.1	3176.2	3298.8	3348.1	3178	3266.1	3371.8	3355	3424.2
2.5888	0	0	1.6588	1.3389	0	6.9733	0	7.1888	1.387	7.9153	1.9936	0	0	0	0	0	0	0	0	0	0	3.4536	0	33.188	10.926	24.509	43.384	49.37	69.027	85.947	104.92	118.64	118.72	135.53	148.15	149.87	152.75	173.5	197.96	197.47	191.19	188.97	181.26	203.01	185.69	203.8	201.76	192.39	188.78
1.6556	0	0	0	1.671	2.0324	3.3838	0	0	0	6.815	0	6.4705	4.2678	10.615	12.127	9.2219	28.273	51.071	66.368	93.695	131.14	168.61	206.47	247.46	286.45	354.76	400.27	455.64	489.54	478.59	480.59	508.7	529.77	519.08	515.42	512.47	516.6	531.34	538.04	523.82	526.81	551.24	535.34	549.99	537.91	541.89	543.67	534.43	539.86
6.113	9.6229	1.9408	3.2802	0.93229	0	0	0	0	0	0	0	0	0	0	0	0	0	0	0	0	0	0	0	0	0	0	0	0	0	0	0	0	0	0	0	0	0	0	0	0	0	0	0	0	0	0	0	0	0
9.3322	8.1982	0	0	0	0	0	0.42065	0	0	0	0	0	5.1265	0	19.079	69.236	130	219.15	338.97	501.47	648.09	828.1	1023.9	1166.6	1419.4	1552.3	1801	1902.4	2150.1	2243.6	2341.4	2540.6	2669.2	2730.8	2889.3	2870.8	2916.9	3104.3	3163	3402.1	3336.6	3393.5	3451.8	3478.8	3667	3587.3	3681.2	3594	3644.7
0	31.001	2.2167	1.932	16.439	2.0396	0	0	0	0	0	0	0	0	0	0	0	0	0	0	0	12.912	43.118	98.247	126.34	210.64	243.64	365.31	469.88	507.56	637.29	630.88	723.32	759.39	853.61	849.91	916.6	966.29	1050.4	1129.7	1182.8	1256.6	1264.3	1384	1452.1	1511.2	1558.5	1537.1	1642	1610
17.289	7.3935	0	0.040414	0	0	0	0	0	0	0	0	0	0	0	0	0	0	0	0	0	0	0	0	0	0	0	0	7.7843	0	0	0	0	0	0	0	0	0	0	0	0	0	0	0	0	0	0	0	0	0
14.896	0.19043	2.6323	2.3461	0	0	0	0	0	0	0	0	0	0	0.30771	0	12.868	27.744	95.853	163.68	231.76	334.67	486.42	599.02	878.35	1022.8	1294.6	1417.8	1468.8	1726.5	1722.2	2030.4	2254	2510	2755.3	2933.6	3182.1	3374	3554.3	3918.8	4164.7	4203.4	4381.3	4498.1	4604.5	4778.5	4840.9	4941.6	4925.7	4885.8
10.585	11.344	0	0	0	0	0	0	0	0	0	0	0	0	0	0	0	0	0	0	0	0	0	0	0	0	0	0	11.669	12.29	11.264	8.7311	0	4.6583	0	1.4521	0.34016	6.0261	0	0	6.6059	0	0	0	0	0	0	0	0	0
13.389	1.6414	0	0.022539	0	0.107	0	11.442	8.4941	6.3181	0	0	2.9874	0	0	0	0	0	0	1.6895	0	13.041	34.018	91.524	166.91	259.73	326.32	422.37	508.7	644.61	769.27	881.41	1027.2	1120.9	1244.1	1433.8	1448.9	1647.5	1672.5	1752.4	1766.3	1772.5	1943.6	1919.5	1899.9	2012.5	1997.8	1996.9	2017.9	2077.8
0	13.989	1.8905	0.70431	0.16718	0	1.2649	6.8809	0	11.988	3.0959	15.881	12.039	12.299	0	0	0	0	0	0	0	0	2.0325	1.7886	0	0	4.7092	7.9498	8.5513	10.856	10.428	10.17	14.113	11.245	10.8	15.856	10.195	8.0927	7.0329	2.9559	0	0	0	0	0	0	0	9.5798	0	4.2338
15.764	11.81	0.096859	0	0	0	0	0	0	0	0	0	0	0	0	0	0	0	0	0	0	0	0	0	0	0	0	0	0	0	0	2.6637	0	1.4218	4.5308	11.986	19.881	13.078	23.079	21.903	18.143	28.513	15.227	17.884	11.476	19.012	22.244	13.679	17.394	21.08
0	0	0	4.5464	7.0262	5.9374	28.774	34.198	36.678	53.085	65.371	66.522	74.398	81.767	83.696	88.552	95.451	109.23	100.72	110.76	124.22	145.57	147.58	164.68	211.03	226.27	256.55	298.97	368.43	418.1	471.88	546.04	641.8	682.12	738.57	810.79	852.58	922.3	980.6	988.49	1076.2	1063.6	1113.4	1046.4	1118.2	1134.1	1104.8	1111.6	1141.5	1157
18.667	6.3889	3.6074	0	0	0	0	1.5037	2.623	0	0	0	0	0	0	2.1704	2.8649	16.771	32.824	64.587	94.854	112.5	151.25	193.84	253.35	309.52	348.23	393.78	452.57	481.36	555.96	601.91	700.96	791.86	880.95	959.12	1048.5	1099.4	1186.1	1239.6	1325.9	1339.7	1383.1	1459.2	1494.8	1501.1	1543.6	1539	1577.1	1571.1
0	3.7811	0	1.255	0	0	5.0632	12.066	5.2658	0	0	0	0	0	0	0	0	0	0	0	0	0	0	0	0	0	0	5.8389	24	32.177	66.48	114.95	134.23	147.69	143.61	165.56	205.65	233.72	197.07	248.29	241.42	228.42	236.35	251.07	286.5	255.66	254.33	271.16	266.88	266.4
2.9747	5.5402	0	0.50536	0.48037	0	3.3884	1.1192	4.7014	0.29301	0	0	0	0	0	0	0	0	0	0	0	0	0	0	0	0	0	0	0	0	0	0	0	0	0	0	0	0	0	2.0641	54.278	52.983	47.69	44.798	111.23	86.237	102.17	141.88	148.86	190.65
7.2462	0.15596	0	0	3.1709	0	0	0	0	0	8.0433	14.831	29.207	59.306	54.079	70.215	96.875	120.35	118.55	143.08	159.94	155.34	189.84	213.98	237.99	285.44	316.76	353.4	397.44	413.74	440.26	486.58	544.17	550.52	564.66	635.07	665.67	679.99	682	709.22	696.09	710.51	743.46	782.72	721.35	714.21	738.62	742.1	724.39	735.33
8.674	0.94331	0	0	0	4.1905	0	3.0056	0.56869	3.0309	0	0.044363	5.756	3.8784	6.0974	0	0	0	0	0	0	0	16.611	14.637	6.0206	30.701	74.211	88.29	142.67	237.25	322.01	354.88	589.89	635	856.59	989.5	1195.2	1295.2	1419.5	1609	1716.6	1776	1946	1976.6	2095.6	2206.6	2253.2	2258.3	2346.1	2288
0	0	0	6.239	0.53529	13.62	14.256	14.861	7.6512	0.32304	3.0748	3.112	24.133	66.486	132.17	222.17	383.68	528.85	723.66	922.41	1203	1347.7	1689.3	1939.4	2242.1	2574.3	2757.4	3057.8	3384.8	3607.5	3952.7	4176.6	4221.3	4644.7	4894.8	5338.8	5415.8	5632.4	5937.7	6005.7	6231.6	6216.2	6426.6	6302.7	6360.1	6389.8	6381.4	6530.8	6657.8	6755.8
1.4076	0	0	4.4785	5.3489	0	4.1587	7.5486	4.1843	6.5433	14.525	7.6659	1.8533	2.7963	2.7616	0.11047	3.754	10.814	16.762	2.2806	11.108	8.1749	29.504	32.976	64.454	81.293	139.06	158.95	248.94	328.22	424.32	529.89	617.68	777.4	874.14	991.14	1083.6	1162.5	1282.4	1390.1	1425.3	1515.2	1543.9	1542.9	1647.6	1656.6	1705.8	1729	1775.7	1680.3
3.3131	0.99444	0.41487	0	1.0004	1.0813	0	0	0	0	0	0	0	0	0	0	1.5182	11.027	1.3132	10.267	18.233	22.217	20.142	28.779	52.325	47.7	67.761	87.925	102.9	93.922	101.66	124.02	130.3	137.86	161.93	168.8	180.81	189.24	216.08	224.12	216.36	253.16	243.24	258.88	254.49	235.78	251.89	296.01	297.73	294.89
8.7421	2.1819	1.8888	0.80824	0	0	0	0	0	0	0	0	0	0	0	0	0	0	0	0	0	0	0	0	0	0	0	0	0	0	0	0	0	0	0	2.9499	0.96123	20.137	12.693	23.943	49.017	67.972	86.713	92.538	93.756	101.03	104.02	116.35	127.01	139.84
0	7.1005	5.334	2.0571	8.6415	0	0	0	0	0	0	0	0	0.25123	0	3.6423	0	2.8961	2.0747	6.9979	8.9002	9.2141	1.474	7.5775	0	21.942	0	15.775	30.79	29.925	78.427	79.79	126.25	177.44	205.34	285.42	344.91	415.27	490.18	590.47	647.13	668.84	705.09	792.67	806.36	836.75	838.94	900.83	955.84	963.24
7.6667	4.2182	0	0	0	0	3.3272	2.5348	12.413	3.3811	11.326	12.452	11.559	5.4136	9.4216	2.754	14.849	12.265	16.6	17.338	10.877	7.7038	6.9755	11.195	0	8.6723	3.5031	7.9353	15.37	13.946	16.899	37.288	21.463	29.804	29.138	43.453	37.733	46.237	41.629	46.806	63.527	56.957	72.158	65.314	71.17	57.766	63.626	57.031	59.293	56.868
17.047	14.71	0	0	0	0	0	0	0	0	3.5993	0	22.077	39.693	30.717	46.294	44.889	50.517	35.088	33.971	60.354	123.96	126.37	144.96	135.18	159.06	168.66	202.02	230.34	216.84	274.49	278.43	348.99	457.53	547.81	533.58	538.28	602.83	651.75	654.06	702.9	723.85	752.72	806.42	784.92	829.86	804.76	797.09	775.77	832.65
16.123	7.8639	0	0	0	0	1.2837	9.0498	1.396	6.8772	0.73823	9.5377	0.45897	8.8331	24.081	17.922	28.194	20.392	29.046	17.126	29.321	27.496	29.342	41.528	44.875	51.474	36.872	44.333	38.177	41.553	50.297	62.342	44.964	59.258	62.766	60.848	75.914	79.119	99.193	112.42	129.44	107.74	114.98	123.36	131.45	137.27	138.46	142.83	146.83	160.87
0	0	10.448	5.722	0.42489	0	0	5.79	1.4622	2.4424	0	0	6.8438	8.0767	8.6023	0.62951	8.5996	0	0	0	6.2159	2.3573	10.903	18.354	19.985	20.627	36.152	19.572	25.741	24.74	20.3	38.238	26.869	30.22	27.097	29.479	43.807	33.983	35.79	36.54	31.867	31.23	21.788	23.889	28.772	29.616	30.231	17.126	36.974	28.197
4.3379	5.4697	0	3.4486	0	0	0	1.6342	0.76476	0	0	0	0	0	0	0	0	0	0	0	0	0	0	0	0	0	0	0	0	0	0.7943	0	0	0	10.562	24.641	0	0	0	0	0	0	0	0	1.8799	0	4.2191	3.1665	5.1093	6.1233
2.8968	0	0	0	0	1.4115	3.188	4.1429	0	10.838	0	6.3541	1.1921	2.5119	8.6573	6.0897	9.781	5.51	1.2765	8.288	7.3145	6.0999	7.9971	0.29417	13.206	13.951	12.464	16.574	10.999	33.433	16.47	29.918	37.061	28.355	32.126	35.383	57.01	68.174	64.588	63.338	69.02	75.886	79.563	92.221	105.77	109.9	102.52	126.11	126.21	148.62
2.8998	7.7455	0	1.97	15.966	0	0	0	0	0	0	0	0	0	0	0	0	0	0	0	0	0	0	0	0	0	0	0	14.715	18.683	18.3	13.853	0	0	0	0	0	0	0	0	0	0	0	0	0	0	0	0	0	0
5.3292	0	0	0	3.6577	1.9504	0	0	0	0	0	0	0	0	0	0	0	11.061	17.217	29.747	41.963	54.296	87.062	113.19	169.9	210.79	313.78	371.96	487.56	626.57	608.28	716.08	793.62	905.08	986.71	1116.1	1216.6	1246.2	1354.8	1442.6	1520.2	1549.6	1622.3	1642.4	1700.6	1692.1	1774.3	1799.4	1783.9	1759.2
0	0.55132	0	6.0766	0	4.0791	0	0	0	0	0	0	0	1.3741	0	0	0	1.4507	7.7019	13.032	15.904	20.64	18.941	28.99	40.945	40.913	48.513	63.187	64.231	80.73	83.386	92.046	126.44	136.06	166.01	171.94	167.34	178.07	201.98	205.25	204.5	222.2	210.46	258.25	272.11	303.05	279.2	279.29	303.21	276.52
10.171	8.5921	9.238	0	0	0	0	0	0	0.99203	0	0	0	0	0	0	0	0	0	0	0	0	0	0	0	0	0	1.0669	11.296	12.633	27.389	35.361	48.906	55.025	82.77	101.97	118.41	108.72	122.38	114.78	118.1	127.51	143.7	148.73	159.6	156.1	167.94	187.12	186.64	206.22
2.2373	3.1447	0	3.4452	0	0	3.0929	7.4181	5.4438	12.139	0.20837	1.3788	2.5406	4.4651	8.9695	10.373	13.049	26.16	47.676	85.017	148.5	253.94	379.35	448.2	640.62	734.73	910.68	1012.8	1163.5	1348.9	1407.1	1504.4	1661.9	1802.5	1900.1	1848.1	2085.8	1984.6	2096.4	2099.4	2191.3	2198.8	2260	2214.9	2278.3	2363.8	2403.7	2423.9	2438.8	2453.7
11.484	0	0	0	4.2604	0	7.1452	0	0	3.8764	14.849	17.878	37.175	62.238	105.76	200.5	314.33	457.31	582.29	741.69	905.09	1095.5	1271.9	1407.7	1561.7	1740.8	1895.1	1984.2	2131.6	2346.1	2485.5	2637.5	2825.9	2999.6	3163.5	3282.4	3479.2	3498.7	3690.5	3655.6	3816	3839.2	4116.8	4114.8	4119.2	4130.5	4160.5	4250.4	4204	4079.2
0	0	0	0	6.6664	6.9776	17.134	19.037	36.293	46.141	83.625	87.056	104.27	95.121	107.19	114.94	148.07	169.11	174.43	189.25	217.56	214.48	236.54	232.15	252.12	264.3	303.22	317.04	363.45	392.99	417.41	504	568.21	623.99	697.89	763.44	803.2	917.84	1029.6	1129.4	1199.8	1243.6	1401.5	1426.8	1514.4	1537.2	1626.6	1629.6	1718	1757
0	0	0	0	2.8411	16.549	2.5814	2.5726	13.124	15.513	4.8214	8.2745	25.239	44.237	91.401	112.31	161.05	211.08	258.22	331.97	437.38	479.8	529.53	613.54	653.1	774.03	811.21	867.88	998.37	1037.6	1095.8	1078.1	1163.4	1199.1	1219.8	1252.7	1279.2	1319.9	1381.3	1353.7	1318.4	1373.8	1413.2	1448.8	1468.2	1523.1	1488.8	1492.8	1500	1577.1
0	5.9486	6.003	11.944	0	0	0	0	0	0	0	0	0	0	0	0	0	0	0	4.738	30.282	68.664	136.74	222.99	314.33	422.22	514.27	614.3	639.64	712.22	883.06	894.6	926.85	1022	1155.8	1248.1	1287.9	1383.1	1661.5	1474.6	1702.6	1849.9	1746.4	1924.8	1989	1923.3	1947	1969.2	2033.2	2076.7
4.3516	0	0	6.7226	0	2.5258	0	3.7599	5.3937	7.6627	0	4.585	0	5.0311	6.0695	8.0946	0.29911	5.0638	2.5585	16.904	13.641	9.0859	7.4162	8.3233	1.1578	0	0	0	0	0	0	0	0	0	0	0	0	0	0	0	0	0	17.809	32.792	34.506	26.341	0	0	0	0
0	0	0	0	0	7.3894	38.207	81.424	157.86	258.1	348.34	472.61	612.94	711.5	859.06	939.57	1043.4	1211.5	1241	1419.9	1565.8	1487.1	1591.1	1654.5	1721	1749.6	1915.6	1814.9	2116.6	2225.2	2305.7	2257.5	2372	2452.6	2028.3	2736.9	2810.3	2886.8	2841.4	2932.7	2928.9	3052.3	3153.4	3176.7	3274.1	3286.7	3316	3273.2	3350.6	3337.2
22.292	13.004	0	0	0	0	0	0	0	0	0	0	0	0	0	0	0	0	0	0	0	0	0	0	0	0.60922	0.71439	9.2385	70.433	48.662	57.352	50.73	85.308	132.44	180.77	174.46	183.81	224.37	248.01	257.25	301.99	303.38	337.77	367.06	368.14	387.9	373.37	379.54	374.52	385.83
0	0	0	5.7649	0	0.74973	15.35	12.927	21.358	26.397	37.62	38.545	46.642	52.286	65.678	87.246	75.286	93.106	113.02	139.27	156.36	160.35	186.49	218.62	236.65	296.39	351.28	413.74	465.69	582.35	638.93	715.42	874.22	938.77	1051.7	1175.5	1251.1	1355.5	1401.7	1443.5	1549.1	1549.1	1629.6	1694.6	1700.5	1688.8	1715.2	1731.5	1749.6	1811.5
16.82	11.222	0	2.8939	1.3703	0	0	0	0	0	5.4968	27.33	60.242	91.441	143.09	172.57	230.04	292.99	357.52	490.33	757.05	828.15	970.99	1181	1101.1	1202.3	1383.6	1476.2	1651.2	1423.3	1402.8	1482.2	1577	1723.5	1880.8	2002.7	1894.8	1965.1	2030	2090.5	2095	1607.3	1775.7	1809.7	1841.4	1884.4	1933.8	1981.4	1980.8	2036.9
0	0	0	0.73417	9.0969	21.078	18.793	48.291	0	11.113	11.903	19.663	30.677	41.561	44.245	29.292	35.653	33.638	54.08	44.15	33.405	30.44	29.699	37.845	26.345	30.566	15.84	42.96	50.868	31.588	29.89	32.71	51.724	63.718	56.203	48.01	74.865	77.585	58.929	57.59	53.514	48.146	55.39	65.407	61.453	91.416	64.487	77.213	80.678	71.137
0.47382	4.1455	0	0	1.7886	0.26174	8.8142	0	0.50669	24.12	18.798	35.421	19.995	30.203	22.165	41.941	30.111	24.646	49.278	62.741	76.06	125.21	201	277.94	383.95	524.11	654.78	758.95	852.34	1005.6	1257.7	1196.7	1335	1439.5	1491.3	1645.4	1752	1748.8	1902.8	1880.9	1885.8	1949.7	2007	2041.5	2057.7	2111.8	2115.5	2157.7	2044.1	1931.2
10.109	0	0	0	1.9189	0	1.8518	0	0	0	4.2158	0	0	0	0	0	0	0	0	0	0	0	0	0	0	0	0	0	14.208	76.947	133.9	265.7	362.18	493.47	528.32	804.72	928.14	1120.5	1399.4	1547.1	1642.7	1776.9	1947.9	2046.8	2164.4	2237.6	2300.7	2464.4	2444.2	2482
2.9338	5.4653	3.5078	0	0	0	1.9049	0	0	0	0	0	0	0	0	0	0	0	0	0	0	0	0	0	0	0.056457	0	0	0	6.9229	23.235	32.316	0	22.996	14.163	42.975	56.519	52.837	55.51	43.004	34.69	40.32	61.877	91.276	81.097	94.551	94.035	121.27	114.83	115.52
3.6905	0	0	0	0.22444	0.087715	0	0	14.196	10.932	12.098	14.035	20.43	9.1611	20.076	11.621	28.191	18.977	33.089	48.057	49.824	58.965	64.285	87.457	113.7	131.59	122.61	152.02	163.65	178.29	204.07	229.05	270.2	307.62	383.47	411.15	465.28	500.13	530.19	377.59	393.74	420.26	429.22	445.85	449.18	442.71	439.17	461.11	444.58	492.08
18.541	2.5111	0	0	0	0	0	8.1456	5.3347	0	0	0	10.577	13.869	16.313	14.951	23.274	11.21	12.166	14.858	13.173	19.35	19.027	23.487	30.806	37.771	44.44	45.703	56.161	57.559	66.813	60.817	53.725	70.713	68.83	89.831	80.576	98.015	104.2	109.16	98.924	98.428	101.46	99.093	107.25	107.5	103.71	101.99	114.64	105.43
14.703	0	0	4.7238	0	0	0	0	3.6179	0.044576	0	1.1125	0	5.2427	0	0	2.0156	3.3076	0	0	0	0	0	0	0	0	0	0	0	0	0	0	0	0	0	0	5.096	12.849	8.5127	20.679	359.1	20.358	23.791	22.285	30.458	39.057	28.521	14.16	32.872	34.868
2.3475	0.86439	0	3.2595	1.5737	0	1.869	1.9389	6.0757	2.9764	8.4544	0	0	0	0	0	0	0	0	0	0	0	0.42043	0	36.278	5.8834	46.766	54.275	74.562	93.683	113.85	148.7	163.74	182.2	207.74	218.87	229.41	245.7	263.46	287.05	302.08	297.38	345.65	291.08	289.8	306.98	307.7	335.45	335.78	308.68
8.8756	2.713	0	0	0	9.9871	4.8276	0	3.2956	8.0576	5.2898	8.8004	9.058	16.213	20.526	5.9373	14.051	12.888	20.233	38.177	62.155	81.878	133.22	205.54	263.38	356.94	441.4	518.54	607.03	690.84	756.02	738.24	792.02	844.52	1049.3	955.32	1054.4	1034.9	1068.4	1270.7	1239.4	1269.8	1254.1	1246.6	1293.4	1282.7	1125.5	1220.9	1329.7	1375
6.0652	7.6235	2.0056	0	0	0	0.65905	4.9678	9.8424	11.207	8.2924	21.38	13.544	23.08	16.98	38.913	40.884	46.902	39.917	45.167	50.95	43.67	44.854	55.806	55.102	65.119	54.716	41.589	33.695	27.686	19.569	15.694	14.413	14.781	13.176	8.5062	6.326	9.1699	9.8551	9.3768	3.1518	15.742	9.4212	10.357	2.3415	18.707	15.103	20.215	14.074	20.569
0	6.6247	0	0	0	0	4.4267	3.3314	4.0592	1.2633	2.9365	8.6139	4.5774	7.0696	1.2526	2.2045	0	7.582	6.7228	0	4.5438	6.7769	0	7.1311	14.81	16.007	14.581	19.982	21.008	25.65	22.401	34.785	27.234	31.52	34.603	40.439	22.964	21.371	19.71	18.771	15.349	23.888	22.625	20.593	13.56	19.73	26.52	24.393	20.882	25.874
3.0756	0	0	1.5466	0.76106	6.8076	9.5092	0	7.3906	12.289	11.672	6.9755	11.029	9.9719	0	0	0	0	0	0	0	0	0	0	0	0	0	0	0	0	0	0	0	0	0	0	0	0	0	0	0	0	0	0	0	0	1.5876	0	0	13.134
19.135	12.876	1.4002	0	0	0	0	0	0.68562	0	0	0	0	0	0	0	0	0	0	0	0	0	0	11.543	24.728	24.706	52.344	41.268	68.118	70.182	73.467	81.775	83.609	83.909	80.077	81.27	96.242	89.095	105.6	91.921	96.252	101.45	91.182	94.837	93.846	96.631	104.99	85.525	107.99	83.568
1.1782	0	0	2.6242	0	3.0553	8.304	10.663	9.8575	9.275	3.9435	16.423	17.577	12.167	9.9285	6.5975	13.564	5.0969	0	2.2578	0	0	1.9607	0	0	5.5854	5.964	1.9019	3.2521	8.0219	20.067	24.056	33.377	35.263	35.751	0	0	8.6239	14.865	9.3167	0	9.1246	7.1231	0.64889	0.55941	2.2373	0	5.9187	11.287	24.159
0	0	4.9348	15.02	4.3393	0	0	3.539	7.5401	3.1651	0	0	0	0	0	0	12.039	19.856	41.616	59.218	60.828	60.287	83.357	96.092	122.74	144.31	157.47	193.75	218.86	241.81	294	262.28	287.77	295.92	390.63	307.13	360.85	360.34	398.24	449.35	485.3	448.26	404.21	507.22	423.29	457.69	504.9	365.82	488.71	461.08
0	0	0	0	7.7588	8.3669	4.9601	0	1.5453	3.8067	10.613	13.471	10.989	9.2623	3.724	16.838	14.798	20.346	35.536	41.811	43.865	52.23	60.787	60.068	77.27	95.08	74.524	78.337	79.448	103.87	121.7	131.9	149.49	203.31	199.14	266.12	307.72	354.98	416.39	416.85	445.92	494.03	513.35	596.92	626.42	638.71	637.45	658.24	689.22	714.09
0	3.1999	0	5.968	0	2.5008	9.2105	9.0275	10.508	5.2117	3.1317	2.8547	12.798	20.919	40.738	95.784	151.93	247.06	337.29	461.17	605.36	785.49	994.23	1206.9	1343.5	1557.8	1733.7	1800	2302.1	2328.6	2615.8	2820.4	3022.7	3331.1	3544.7	3651.2	3898.8	3957.4	4058.3	4221.1	4382	4519.6	4499.8	4542.5	4669	4863	4905.4	4935.2	4987.1	4996.5
0	0	0	0	2.7734	0.85653	7.8053	9.0108	13.066	9.8249	0	0.24484	1.6889	9.1248	6.9629	0	0	0	2.0988	0	12.856	10.935	33.812	45.253	69.027	94.914	133.87	205.65	241.14	327.22	442.83	521.71	658.34	770.84	884.84	958.43	1108	1242.7	1309.1	1386.9	1498.8	1541	1663.8	1764.2	1830.2	1874.6	1887	1890	1959.4	1971.8
9.6121	5.683	3.3325	0	0	0	0	0	1.9245	2.8691	9.1418	12.765	15.806	15.348	20.309	24.317	14.04	25.34	19.89	34.346	39.321	48.717	55.229	53.205	66.121	79.484	84.682	104.87	102.4	121.64	125.85	129.42	134.09	139.63	155.48	178.82	195.01	180.8	195.3	182.54	194.7	196.62	206.07	222.07	217.78	217.75	238.66	248.58	245.17	250.57
3.4984	0	0	0	14.94	0	4.5308	0	0	0.63956	5.1175	2.7742	5.6842	17.179	3.4966	35.394	70.69	142.26	217.21	294.85	382.71	528.74	648.05	781.48	940.7	1173.4	1289.8	1517.9	1707.2	1880.2	2064	2330.6	2386.9	2657.7	2756.9	2986.1	3099	3198.6	3392.5	3512	3536.5	3657.5	3659.8	3642.3	3705.4	3710.2	3681.6	3873.3	3838.6	3827.3
0	1.8058	0	2.393	0	1.4704	9.198	13.459	4.9986	4.0443	0	0	0	3.8157	3.8762	16.444	11.804	3.2755	0	0	0	0	0	0	0	0	0	0	0	0	0	0	0	0	0	0	0	0	0	0	0	0	0	0	0	0	0	0	0	0
0	0	0	1.3025	2.0164	1.2914	1.514	0	7.1689	0	0	2.2451	0	3.7053	0	0	0	0	0	0	0	0	0	0	3.7483	16.946	26.707	59.294	86.107	94.584	127.73	149.03	177.48	192.3	215.7	221.28	283.03	287.6	318.85	323.6	332.44	388.25	373.8	406.35	386.71	409.57	420.41	430.12	443.19	446.48
16.398	5.9134	0	0	0	0.14745	0	0.23588	0.45799	0.3239	2.249	1.2358	11.739	6.9694	1.6444	0	0	0	0	0	0	0	0	0	0	0	0	0	0	0	0	0	0	0	0	0	0	0	0	0	0	0	0	0	0	0	0	0	0	0
0	0	2.5929	0.36992	1.6594	0	5.8277	6.0024	2.1718	8.9749	9.2209	8.4179	9.8081	10.155	44.48	31.276	37.48	70.568	56.928	98.172	84.82	142.96	152.24	167.21	197.03	256.89	250.07	298.16	276.75	343.48	332.71	362.16	422.23	443.55	477.78	512.69	518.72	558.25	591.38	578.98	680.83	641.41	681.73	689.23	794.1	776.76	766.34	779.71	760.76	839.97
0.41839	0	1.8155	4.7384	0	0	0.3192	0	0	0.61746	12.031	30.179	58.727	94.53	157.93	214.33	247.19	310.91	314.16	382.23	470.04	565.5	664.9	730.7	848.98	961.22	1044.7	1130.1	1222.9	1324.1	1374.9	1435.6	1452.3	1574.3	1617.8	1708.2	1730.4	1726	1883.1	1890.3	1949.9	1946.2	2003.3	2062.9	2130.6	2171.2	2104.3	2065.5	2085.7	2219.1
4.496	2.928	0	0.47275	0	2.157	2.5211	7.9705	2.5572	13.783	54.396	118.72	162.93	307.09	387.51	499.62	581.69	714.82	773.39	881.13	930.06	1248.2	1165.3	1489.5	1413.8	1486.7	1658.9	1595.8	1704.6	1696.9	1815.2	2111.7	2136.1	2074.3	2221.4	2202.5	2301.4	2317.7	2366.5	2395.8	2462.3	2408.2	2450.5	2429.3	2530.8	2326	2286.8	2375.1	2287.4	2404.4
28.011	9.6421	4.4799	0	0	0	0	0	0	0	0	0	0	0	0	0	0	0	0	0	0	0	11.909	19.569	59.095	81.472	104.12	139.99	156.91	158.27	191.28	211.39	249.02	265.01	284.28	265.31	264.33	296.65	291.76	288.58	278.44	264.2	267.7	285.69	278	255.01	267.76	242.31	285.84	280.76
1.5713	0.22432	0	0	6.1059	1.3374	0	0	0	0	0	0	0	0	0	0	0	0	0	0	0	0	0	0	0	0	0	11.412	19.467	35.841	38.406	50.631	75.41	96.461	120.81	135.88	161.48	194.67	236.46	262.71	268.36	300.63	329.85	363.12	352.61	388.53	410.99	421.46	438.96	457.35
7.7818	6.3558	0	0	0	0	0	9.0057	8.4717	10.571	0	3.5061	16.997	20.514	56.758	88.439	115.51	138.92	180.26	209.08	234.87	271.61	313.35	347.11	374.72	401.58	445.73	430.63	465.78	500.73	508.7	528.66	547.71	566.55	553.78	538.15	544.57	572.14	579.52	585.28	571.02	565.33	574.54	568.38	546.79	537.74	538.71	545.54	567.55	567.38
0	1.1958	0	1.5642	0	0	13.833	12.67	15.695	9.2219	16.65	17.169	13.6	25.385	19.495	18.507	22.03	23.195	27.035	16.04	12.764	16.453	13.433	17.024	15.755	13.188	6.6075	28.711	15.96	28.992	40.911	41.822	64.454	75.019	70.235	59.261	71.805	71.133	98.318	101.12	91.928	107.96	98.409	113.86	134.28	129.1	98.3	94.968	107.08	87.644
7.5592	7.6006	0	0	2.5018	0	0	0	0	4.1998	0.55022	7.8994	1.6143	0	0	0	0	0	0	0	0	1.9891	0	0.48732	0	0	0	9.125	0	1.9356	0	0	3.0552	3.9637	0	0	0	0	0	0	0	0	0	0	0	0	0	0	0	0
4.3775	0	0	0	2.1713	3.7358	0.38365	12.835	10.633	0.47999	0	0	5.7207	0	5.8375	0	6.846	2.8928	0	1.0149	0	0	0.41283	6.7113	1.5422	0.27567	3.5833	0	0	5.0577	4.8695	0	0	0	0	0	0	0	0	0	0	0	0	0	0	0	0	0	0	0
0	8.0227	0	0.90137	0	4.1066	0	0.71464	0	0	0	5.7229	3.7876	0	0	0	0	0	0	0	0	0	0	0	0	0	0	0	0	0	0	0	0	0	0	0	0	0	0	10.399	14.921	18.411	24.051	21.739	28.074	29.507	36.648	34.492	42.01	36.872
6.8061	7.3016	0	0	2.5185	0	0	0.05036	0	9.4272	0.029346	0	2.0051	7.7259	3.5108	11.826	11.463	6.5989	13.079	16.375	16.844	30.588	32.934	37.17	45.17	45.393	49.92	54.475	55.028	58.423	73	83.795	93.97	105.82	105.92	107.9	122.62	117.64	135.66	121.96	121.32	114.82	127.96	136.94	149.75	127.02	162.01	169.96	132.52	145.04
16.747	11.254	0	0	0	0	0	0	0	0	0	0	0	0	0	0	0	0	0	0	0	0	0	0	0	0	0	0	0	0	0	0	0	0	0	0	0	0	0	0	0	0	6.1902	20.162	58.381	20.624	32.619	54.237	55.747	74.686
0	2.2458	0	3.4847	6.1393	1.2362	0.17978	0	0	0.84513	0	0	0	0	0	0	0	0	0	0	0	0	10.193	36.692	79.198	131.25	186.42	250.57	341.29	385.94	444.96	487.38	561.14	669.94	790.13	829.47	901	1033.2	1113.3	1217.3	1242.3	1343.4	1380.4	1493.3	1149.7	1591.2	1559.8	1349.9	1658.3	1694.2
10.917	4.5696	0	0	0	0	0	0	0	0	0	0	0	0	0	0	0	0	0	0	0	0	0	0	0	0	0	0	0	0	0	0	0	0	0	0	0	0	0	0	0	0	0	0	0	0	0	0	0	0
0	2.0609	0	0	0	7.6803	11.375	7.4354	8.9264	10.551	15.086	6.6489	20.007	13.814	21.272	18.163	7.4319	21.984	30.034	36.612	47.626	58.542	69.557	73.49	76.014	96.593	113.95	117.28	123.18	117.33	142.45	135.45	144.09	176.75	172.44	159.85	173.13	159.4	189.85	190.41	202.45	189.41	224.92	214.51	219.73	224.02	253.5	232.05	231.71	245.59
11.566	8.1218	10.459	0	0	0	0	0	0	0	0	0	0	0	0	0	0	0	0	18.189	42.74	86.805	142.78	229.63	363.44	489.14	582.07	727.66	862.74	953.03	1029.2	1190.1	1324.1	1430.4	1543.6	1617.9	1697.2	1748.1	1791.8	1874.8	1878.1	1910.9	2014.4	2027.2	2104.4	1996.9	2012.2	2036.9	2113.3	2078.9
0	27.442	0	0	0	0	0	0.50766	0	0	0	8.8085	25.777	65.494	97.797	137.14	165.26	245.08	275.12	321.21	406.28	449.37	520.12	583.35	619.1	607.96	639.58	708.04	753.41	745	795.1	691.72	710.16	707.69	774.23	756.35	809.77	887.21	890.14	926.58	950.89	958.33	912.72	958.92	957.96	1027.9	986.56	1032.2	1021.7	1047.9
7.9988	9.615	0	0	0	0	0	3.6679	0	0	0	0	0	0	0	0	0	0	0	0	0	0	0	0	0	0	0	0	0	9.6624	0	0	6.5117	35.721	68.296	53.598	54.206	88.494	103.87	148.92	177.26	192.69	230.14	225.87	242.69	275.67	247.86	261.72	253.07	274.04
0	0	3.4282	0	4.7184	3.1491	2.1913	0	0	0	0	0	0	0	0	0	0	0	0	21.97	30.109	52.69	92.563	106.86	150.65	167.86	200.11	205.82	236.86	266	278.96	307.57	343.72	342.34	386.38	418.52	430.1	445.59	444.67	492.14	502.46	486.67	511.94	474.69	523.26	512.91	504.43	512	545.02	517.37
3.9964	0	0	0	4.7324	6.9068	5.2412	1.4953	11.773	10.866	19.26	21.307	17.86	19.819	31.694	44.812	62.7	68.124	78.036	113.87	124.36	161.6	173.16	196.64	248.51	262.32	317.64	322.54	374.93	362.51	406.79	438.7	467.31	474.36	509.41	558.08	563.4	599.55	574.19	598.46	643.42	649.71	678.14	675.83	680.21	664.88	668.05	509.75	510.03	537.27
8.305	0	0	8.7923	0	8.6127	0	3.3017	7.0816	0	0	0	0	0	0	0	0	0	0	0	0	0	0	0	0	0	1.4947	10.202	12.488	28.085	28.495	29.81	50.081	59.219	61.984	63.8	82.541	84.671	98.155	95.25	93.328	97.591	82.005	100.33	93.76	98.965	97.427	98.699	103.27	96.895
10.582	3.2958	0	0.01579	0	0	0	0	0	0	0	0	0	0	0	0	0	0	0	10.802	17.247	32.192	37.546	35.198	46.162	48.945	43.962	38.213	57.425	104.12	102.79	133.18	130.07	119	120.44	130.49	154.36	133.28	154.22	152.46	166.22	152.88	119.41	139.25	132.09	182.53	213.85	199.29	203.07	156.5
17.851	5.42	0	3.7242	0.38872	0	0	0	0	0	0	0	0	0	0	0	0	0	0	0	0	0	0	0	33.187	17.201	70.974	120.95	168.63	226.06	298.41	377.14	576.06	681.32	779.49	877.65	945.55	995.35	1144.1	1180.1	1264.1	1306.2	1354.7	1393.1	1415.8	1340.4	1398.7	1383.5	1432.6	1438.2
3.6246	0.25229	0	0	0	1.2522	3.0663	19.076	36.557	40.835	55.668	66.405	78.68	106.64	116.72	153.13	175.45	234.63	286.4	360.09	512.52	506.29	605.47	707.01	786.07	935.3	1009.6	1009.7	1168.6	1185.6	1318.8	1398.3	1413.7	1478	1586.3	1621	1715.8	1745.3	1785	1868.2	1882.9	1807.3	1903.2	1952.2	1967.1	2006.4	1969.8	2006.3	1961.6	2048.8
13.74	6.9333	0	1.5581	0	0	0	0	0	0	0	0	0	0	0	4.4153	8.9625	21.008	7.6663	25.291	33.126	52.428	61.792	86.197	107.61	137.67	166.3	195.93	212.15	223.19	261.75	282.99	311.74	329.07	375.06	412.32	468.34	467.62	511.48	534.31	586.98	656.49	685.58	711.74	728.58	714	743.09	775.41	817.6	834.11
17.733	10.438	0	0	0.57266	0	0	0	0	0	0	0	0	0	0	0	0	3.9928	7.0543	4.9087	15.343	34.126	34.161	48.753	54.579	72.214	76.586	80.697	115.34	124.55	103.57	90.844	123.71	164.66	199.66	209.7	188.22	248.53	285.36	298.5	320.83	348.28	386.85	419.82	417.47	432.17	427.16	441.98	458.7	489.63
0	6.3513	0	0	2.0005	0.29737	9.5363	7.7991	9.1377	15.054	11.549	11.538	4.9496	7.6633	3.4169	7.8541	8.3776	16.645	4.8461	8.1287	10.961	2.9061	6.6589	7.718	27.561	52.433	94.441	141.73	207.61	295.43	364.93	442.47	537.53	646.82	754.03	870.31	934.53	1081.4	1200.5	1271.2	1336.7	1428.3	1439.2	1493.5	1529.3	1571.8	1628.1	1619.3	1619.8	1655
15.697	1.9901	0	0	0	0	0	0	0	0	0	0	0	0	4.2437	0	0	0	0	0	0	0	0	0	0	0	0	0	0	0	0	0	0	0	0	0	0	0	0	0	0	0	0	0	0	0	0	0	0	0
11.722	1.5542	0	0	1.2119	0	0	0	6.4264	1.4235	0	0	0	0	0	0	0	0	0	4.8807	3.9556	5.2894	1.693	8.7426	12.349	24.318	52.028	106.85	157.85	204.86	266.36	327.15	375.49	405.26	481.12	532.36	596.13	625.01	667.83	689.95	755.48	753.14	749.85	750.65	823.02	814.49	835.84	839.16	819.62	848.86
6.6931	10.754	0.74988	2.1842	0	0	0	0	2.9971	2.0114	0	0	0	0	0	0.11272	10.628	25.839	64.691	96.275	165.75	224.31	297.12	376.79	436.94	555.52	673.79	807.95	939.05	1147.1	1261.1	1419.8	1634.7	1860.8	2124.3	2379	2649.6	2812.3	3024.9	3262	3406.7	3490.2	3630.4	3424	3829.4	3943.6	4111.8	4085.3	4088.2	3902.4
9.0005	8.2755	0	0	0	0	0	0	3.8591	0	0	0	0	6.2693	14.218	28.462	48.129	80.563	123.03	166.74	242.47	318.82	410.55	504.22	646.19	785.33	939.41	1029.7	1236	1368.1	1452.9	1535.1	1725.7	1917.7	1993.7	2064.1	2065	2180.8	2209.4	2270.8	2347.1	2327.8	2414	2355.3	2383.4	2442.5	2455	2458.6	2515.6	2483.4
5.6236	6.3003	1.6973	0	0	0	0	0	3.0858	7.128	0	6.5192	0	0.10109	0	0	0.45441	3.6156	0.63049	0	6.1997	8.5624	17.525	8.5918	13.231	31.025	44.549	74.688	95.503	126.78	159.97	186.23	226.64	270.69	301.67	344.72	383.8	428.94	457.26	459.37	487.77	506.93	508.06	539.66	561.81	559.6	567.77	610.83	596.76	606.86
20.203	0	0	0	0	1.1046	0	0	0	0	11.052	28.077	41.177	76.46	128.89	217.55	320.7	443.37	582.89	724.77	818.8	985.6	1242.2	1322.2	1427.3	1591.1	1733.6	1833.9	1952.5	2046.8	2174.9	2275.2	2377.4	2488.7	2519.4	2617.5	2651.9	2747.4	2838.6	2907.9	3013.3	3031	3093.3	3117.1	3200.8	3180	3208.4	3164	3269.6	3299.5
7.4568	5.0936	0	0	0	0	0	0	0.46169	0	0	0	0	0	0	0	0	0	0	0	0	0	0	0	0	0	0	0	0	0	1.9047	13.172	1.4942	13.25	25.416	42.086	51.636	58.3	74.379	83.833	114.6	132	135.15	158.53	168.38	182.2	206.9	9.2361	12.228	17.748
14.285	1.5315	6.979	0	0	0	0	0	0	0	0	0	0	2.0488	15.571	1.32	42.344	86.137	130.1	172.63	234.11	296.38	371.02	455.23	608.66	671.04	870.15	1064.4	1098.8	1178	1420.7	1334.1	1515.5	1634.9	1728.5	1844.7	1996.6	2114.7	2170.5	2335.2	2435.8	2443.9	2464.2	2531.6	2585.2	2818.1	2839.8	2910.9	2923.5	2896.7
3.4943	2.9989	1.3405	0	3.5873	0	0	0	0	0	0	0	0	0	0	0	0	0	0	0	0	0	0	0	0	0	0	0	1.0856	10.929	10.705	16.307	0.46631	11.689	5.6544	8.4782	9.226	13.945	4.8894	16.035	19.016	28.906	29.022	28.175	29.675	26.083	25.642	18.48	17.981	22.608
0	9.3787	0	0	0.3064	0	12.639	15.078	17.72	18.702	22.37	34.781	29.52	25.581	24.005	24.109	18.646	26.37	15.846	15.36	27.424	23.014	32.976	52.526	35.392	36.674	39.463	40.831	28.489	42.927	39.285	38.624	39.408	36.246	43.92	43.819	44.353	45.398	50.993	48.775	37.623	49.612	53.345	44.976	46.014	44.278	47.928	56.418	52.061	59.967
0	0	0	0	1.0241	1.9387	15.326	6.0233	5.8773	11.218	1.9485	6.941	6.2456	14.196	25.63	34.402	68.232	95.924	132.42	158.85	202.01	229.64	261.66	282.19	320.22	354.42	376.68	402.35	391.51	435.47	452.88	483.03	426.52	489.49	466.24	419.95	480.23	486.77	502.79	486.97	472.1	487.28	499.27	497.07	513.89	517.65	505.07	500.07	502.93	509.22
5.5284	1.3978	0	0	1.1309	0	2.4253	2.4552	8.8842	8.1568	5.6699	9.0713	0	0	0	0	0	5.6797	0	2.2252	11.132	15.361	24.109	24.744	44.776	68.197	83.984	110.27	123.28	157.23	171.97	209.12	293.44	312.57	363.71	440.6	482.86	543.04	607.39	621.8	701.14	764.92	799.21	849.96	854.9	868.38	953.06	964.62	993.1	1045.2
0	0	1.6422	0	3.4601	8.6008	0	0	0	0	0	0	0	0	0	0	0	0	0	0	0	0	0	0	0	0	0	0	0	0	1.8645	10.273	22.374	63.924	129.81	157.19	188.33	249.73	291.86	330.6	355.53	379.07	403.44	441.89	402.3	406.92	392.77	421.66	408.2	433.54
14.266	4.4953	0	0	0	0	0	0	6.2911	7.7697	5.1433	0	4.9569	10.59	9.1846	6.6014	11.966	10.088	12.656	19.46	11.877	14.361	24.688	22.157	23.334	22.058	25.026	27.945	23.403	24.111	22.324	14.583	13.497	21.721	22.379	26.495	16.097	23.39	6.0698	12.341	17.899	26.877	15.655	17.34	13.461	19.624	8.1774	4.6465	18.971	16.88
0	6.256	0	1.6217	0	0	4.8188	0.80781	0.35891	4.6523	0	0.50541	0	0	13.026	11.677	19.021	29.84	37.174	39.095	63.314	74.831	98.9	105.63	111.01	152.58	177.32	252.71	289.11	351.1	398.53	454.86	529.24	630.27	691.6	796.92	829.7	875.1	946.17	969.22	1039.5	1047.6	1083.4	1072.7	1113.5	1134.5	1166.4	1184	1195.2	1209.3
13.934	5.9416	7.4352	10.922	0	0	0	5.6184	12.749	2.3791	5.2383	0	0	0.23914	0	0	0	0	0	0	0	0	2.4818	6.8145	1.9843	11.014	15.061	22.34	33.418	54.835	61.639	66.508	61.389	80.256	83.025	103.04	105.69	120.48	109.65	123.01	112.62	113.78	117.15	130.98	135.23	118.25	133.2	123.08	128.57	128.85
2.775	0	0	1.0859	1.7173	0.80629	0	3.5959	1.6864	6.6515	4.0658	1.5885	2.1047	3.3901	1.8946	0	1.0171	0	0	9.0558	2.3094	3.7398	0	0	0	0	0	0	0	0	0	0	0.060814	0	0	0	8.4964	4.9018	0	0	0	0	0	0	0	0	0	0	0	0
12.659	5.4549	4.1702	0	0	0	0	0	0	0	0	0	0	0	3.8905	0	0	0	0	0	0	0	0	0	0	0	0	0	0	0	0	0	0	0	12.813	17.896	90.162	102.22	128	140.41	152.01	180.66	203.6	197.17	214.99	243.92	251.16	265.69	286.68	271.51
20.211	0.069986	0	0	2.9759	0	0	0	0	0	0	0	0	0	0	0	0	0	0	0	0	0	0	0	0	0	0	0	0	0	0	0	0	0	0	0	0	0	0	0	0	0	0	0	0	0	0	0	0	0
0	0	0	0.028695	1.636	2.4753	4.7229	5.8068	10.672	13.889	12.847	18.252	11.949	11.481	7.344	16.32	17.922	15.036	8.8267	16.913	6.5103	0	0	0	0	0	0	0	0	0	0	0	0	0	0	0	0	0	0	0	0	0	0	0	0	0	0	0	0	0
29.035	4.7887	4.561	0	0	0	0	0	0	0	0	0	0	0	0	0.87574	2.0072	15.901	16.085	15.459	14.99	6.4305	8.0434	0	19.626	9.4907	0	5.0578	0	0	0	0	0	0	0	0	0	0	0	0	0	0	0	0	0	0	0	0	0	0
40.857	20.949	0	5.5606	0	0	0	0	0	0	0	0	0	0	0	0	0	0	0	0	0	0	0	0	0	0	0	0	0	0	0	0	0	0	0	0	0	0	0	0	0	0	0	0	0	0	0	0	0	0
37.625	3.3642	6.2972	0	0	0	0	0	0	0	0	0	0	0	0	0	0	0	0.87102	9.4513	13.471	24.985	53.813	76.365	125.95	138.77	146.65	193.68	206.63	241.63	286.89	321.01	378.43	429.78	511.41	532.79	617.22	707.92	704.89	757.88	984.53	1039.5	1094.8	1158.6	1189.1	1232.1	1244.8	1281.7	1340.2	1335
2.8561	0.30895	0	0.96078	0.012436	3.9586	4.2304	2.7633	10.526	12.939	24.725	48.042	75.544	99.295	128.09	152.93	193.64	234.89	290.57	337.78	377.05	419.54	465.73	552.48	620.89	665.5	719.36	786.54	825.52	872.97	911.94	932.77	986.63	1021.6	1089.2	1104.2	1167.9	1120.7	1190.6	1230	1239.7	1281.9	1234.5	1356.7	1290.5	1333.6	1318.9	1320.1	1370.4	1343.8
9.7363	0	0	1.596	0	0.62573	8.1624	0.86328	0.08288	0	0	0	0	0	0.68649	15.025	49.367	83.953	141.49	209.2	302.47	431.69	587.27	667.72	774.88	932.36	1024.6	1157.4	1224.7	1470.5	1554.2	1609.8	1661.9	1783.9	1926.5	1965.9	2132.5	2262.7	2270.7	2328.5	2441.2	2464.9	2539.8	2473.6	2506	2585.4	2594.6	2610.4	2630.1	2620
1.5363	7.4023	1.7721	0	1.4979	0	0	0	0.4737	0	0	0	0.54771	0	0	0	14.34	0	0	2.9666	0	10.231	0	1.7729	0	2.2166	7.7939	5.9417	1.879	0	0	0	0.98517	0	4.8588	10.593	5.7973	11.225	14.717	8.7492	19.513	18.719	24.253	20.186	17.633	26.397	29.919	25.699	21.039	25.719
11.156	4.4349	0	4.6425	0	0	0.71168	9.3565	14.709	26.346	26.938	24.68	76.395	116.33	172.58	240.49	325.64	368.29	424.65	502.86	537.37	598.51	651.11	700.3	648.39	779.35	830.48	883.75	981.01	976.88	994.74	1006.7	1100.7	1278.6	966.68	951.08	935.59	933.98	980.75	1007.6	1023.3	981.08	990.36	1019	983.36	993.37	1006.6	1015.1	1031.9	1044.8
28.644	10.772	1.2399	0	0	0	0	1.4516	2.6138	0	0	7.0511	11.762	6.8113	30.777	44.054	51.393	70.84	99.226	131.02	175.74	204.13	280.82	360.15	459.24	537.08	600.44	698.73	752.28	837.5	859.48	960.56	1009	1070.5	1142.1	1144.5	1194.5	1234.5	1274.6	1261.4	1331.6	1311.1	1339.3	1364.1	1332.4	1370.3	1380	1345.6	1367.5	1378
14.505	1.0325	0	0	0	2.4862	1.0505	0	6.6602	1.7425	3.8687	5.6819	9.8083	15.275	5.6914	23.184	18.306	40.793	55.078	77.889	101.88	149.49	194.39	229.17	296.87	317.6	396.15	442.06	463.63	473.36	524.92	559.83	607.56	662.51	691.39	735.48	763.29	793.1	837.05	839.32	858.63	862.76	891.73	868.68	877.05	898.81	906.03	880.79	882.71	914.86
0.69209	10.057	0	0	0	3.3838	0.71545	1.9254	2.0122	0	0	0	0	0	0	0	0	0	0	0	0	0	0	0	0	0	0	0	0	0	0	0	0	0	0	0	15.367	19.938	64.541	78.676	136.18	193.72	200.06	226.74	246.15	312.35	309.6	349.17	386.27	422.69
0	0	0	0	0	5.0242	13.839	19.158	23.255	18.217	19.306	16.23	13.047	14.947	14.265	20.362	20.427	13.631	18.828	23.944	47.303	72.146	106.37	117.17	134.69	155.7	193.85	255.04	277.94	280.46	286.47	279.84	307.17	359.32	370.08	405.32	416.26	391.3	441.7	415.89	453.34	438.3	422.94	416.21	437.08	416.85	432.59	460.7	458.4	470.42
10.418	4.2079	0	0	0	0	0	12.832	5.6531	17.056	2.28	2.2439	11.861	9.1399	14.437	7.3627	2.1188	12.256	13.823	20.809	17.693	22.421	23.333	27.271	36.361	35.782	38.464	53.761	63.067	77.978	107.55	124.98	148.5	143.75	154.14	165.28	183.21	196.8	211.8	216.71	235.28	251.32	243.85	238.26	259.99	250.63	253.64	289.81	256.73	278.41
7.1854	0.76845	0	0	4.0552	5.1756	0	0	0	0	9.7269	41.385	83.642	160.05	258.8	385.37	516.86	665	801.08	940.35	1076.3	1220.3	1337.7	1450.9	1538.9	1654	1723.2	1840.9	1898.8	2007.7	2133.3	2240.8	2314.4	2509.3	2627.6	2773.2	2943.8	3077.2	3172.2	3215.6	3331.4	3566.9	3585.7	3681.6	3626.5	3885.8	3920	3801.6	3782.8	3751.3
0.22072	0.85929	0	0	1.729	1.0306	12.526	14.631	12.341	18.839	21.745	21.599	25.08	31.977	38.007	30.44	13.866	19.99	15.963	12.851	8.6556	5.4235	7.4895	5.2104	8.7068	12.969	34.375	31.832	28.398	36.106	57.316	55.783	92.335	166.61	189.5	224.74	302.52	382.14	440.72	511.41	548.36	581.72	654.79	685.44	742.63	776.99	819.83	861.13	862.06	894.88
7.2926	0	0.38441	0	0	0	0	9.0538	12.685	13.622	3.7001	5.6352	15.131	11.356	7.5241	9.6052	16.697	8.0153	8.2765	6.068	2.7066	16.297	11.114	9.7029	15.234	15.384	31.589	16.399	25.6	28.052	27.783	36.429	30.842	29.452	30.345	38.536	43.82	36.4	46.883	34.347	52.068	36.376	22.998	22.8	18.42	30.859	33.419	28.669	42.669	27.892
6.7574	7.7395	0	0	0	0	0	5.2726	7.3656	2.2249	2.4264	0	8.3914	9.1041	4.0282	0	0	0	0	0	0	0	0	0	0	0.18586	5.3022	23.123	84.988	88.596	77.162	88.454	95.035	73.347	100.27	124.37	128.55	156.16	190.5	201.24	237.13	219.29	250.1	220.2	287.43	335.03	341.61	356.22	348.06	356.89
18.226	2.6229	0	0.10352	0	0	0	0	7.802	4.0974	2.4092	3.4721	10.651	20.093	0	0	0	0	0	0	0	0	3.9009	8.8942	11.241	2.7128	5.9544	14.329	13.158	15.094	15.883	4.316	15.964	37.206	66.951	102.82	132.48	195.52	228.74	288.98	357.63	387.21	430.39	479.55	510.06	567.96	591.97	620.2	651.43	694.25
1.6049	0	0	2.657	0	2.2085	6.572	22.533	20.681	21.386	21.372	26.513	29.838	47.063	56.925	78.063	79.944	88.121	95.593	124.51	125.58	136.29	144.98	159.66	168.42	185.24	180.39	221.51	191.51	252.84	265.95	294.01	309.86	321.56	373.39	371.9	406.48	405.61	439.66	423.71	448.38	472.16	468.89	500.19	504.81	522.84	503.78	520.64	530.21	546.44
12.418	4.9656	0	0	3.6244	0	4.6005	0	0	0	1.145	2.4746	0	0	0	0	0	11.521	32.782	60.642	79.239	100.73	118.47	135.93	204.82	235.27	241.27	225.67	278.61	293.81	315.33	373.6	371.56	372.28	378.04	411.19	390.97	415.55	446.28	395.85	393.3	423.34	442.97	500.41	464.29	441.41	415.7	438.71	427.29	442.78
13.38	4.4142	0	0	0.032905	0	0	0	0	0	0	0	0	0	0	0	0	0	0	0	10.258	8.9513	29.624	23.086	43.897	46.339	39.799	64.586	66.902	81.531	99.653	121.32	148.07	185.21	197.93	256.06	294.12	348.63	376.82	421.69	453.49	481.46	492.25	518.66	550.07	564.4	605.48	615.56	658.75	662.78
8.5051	2.9879	0	0	3.0472	1.2769	0	0	0	0	0	0	0	0	0	0.83093	1.0458	24.51	25.264	41.612	57.322	72.205	87.312	112.58	136.27	163.96	170.68	180.02	219.56	283.39	339.22	372.3	426.65	526.73	593.05	695.5	786.45	877.03	941.32	1008.5	1059.9	1195.9	1264.6	1399.9	1454.7	1555.3	1645	1743.9	1749	1763.9
6.6993	0	0	0	8.7121	4.4573	2.8364	0	0	0	11.553	10.147	2.2127	3.5974	5.6897	19.014	21.416	33.926	30.998	46.568	44.384	57.431	59.353	74.274	104.19	121.22	114.29	113.19	115.25	137.9	154.08	170.5	166.98	211.93	193.27	235.67	238.22	263.91	271.05	272.4	283.09	284.05	338.61	374.17	400.45	410.47	386.15	431.57	433.49	380.09
6.4728	3.5319	0	9.3578	0	0	0.35856	1.7669	2.7473	7.7283	8.2225	22.748	60.012	88.474	147.72	209.67	260.15	354.52	393.44	518.11	595.25	786.95	877.59	1028.9	1112.9	1251.4	1440.2	1501	1665.9	1831.8	1962.4	2080.1	1972.8	2062.9	2122.2	2160	2184.2	2219.7	2261.4	2269.4	2262.1	2334	2367.6	2386.2	2458.8	2445.2	2454.9	2331.5	2503.3	2422.7
6.4849	6.6337	1.529	0	0	0	0	0	6.3897	0	0	1.5366	0	0	0	0	0	0	0	0	0	0	0	0	0	0	0	0	0	0	0	0	0	0	0	0	0	0	0	0	0	0	0	0	0	0	0	0	0	0
0	3.0714	0	2.7169	5.5489	0	0	3.2512	6.3096	2.3486	0	11.395	9.317	14.962	16.69	30.975	33.213	51.173	53.415	67.627	88.353	95.467	116.5	132.01	141.54	159.27	166.14	192.3	191.36	204.87	224.31	231.09	234.35	239.49	269.71	290.95	301.97	306.66	311.41	325.56	324.18	324.02	341.39	350.76	349.91	341.13	343.95	359.65	350.07	356.76
9.1104	3.2107	7.4956	0	6.4864	0	0	0	0	0	6.7572	0	0	10.649	17.54	48.263	64.944	96.797	111.19	146.57	178.52	225.2	257.14	321.26	335.7	452.63	548.26	668.69	868.76	1019.8	1245.1	1480.3	1780.9	2016.3	2266.4	2445.5	2522	2924.6	3006.5	3315.8	3441.8	3559.9	3424.6	3544.1	3704.4	3823.6	3964.5	4061.3	4095.7	4256.5
0	2.669	0	0.69548	1.4069	0	4.2512	2.1488	9.2598	10.243	19.629	11.844	18.29	21.768	28.708	36.831	40.874	60.41	73.787	98.533	133.19	186.87	253.66	347.1	474.74	596.33	712.97	831.05	965.92	1149	1275.5	1321.1	1529	1539.1	1691.7	1785.2	1858.8	1903	1970.4	2008.3	2118.1	2143.2	2136.2	2200.7	2328.1	2319.8	2423.9	2395.1	2408.6	2499.9
12.559	9.6813	3.4696	12.533	0	0	0	0	0	0	0	0	0	2.5206	20.245	1.3944	10.87	5.9602	21.122	20.181	40.451	44.949	52.294	66.925	54.692	60.196	63.256	76.916	75.206	61.872	100.26	98.628	129.63	161.39	202.06	219.16	261.14	295.09	324.54	338.19	386.6	393.06	447.22	445.14	449.87	536.27	559.47	587.3	607.64	621.61
4.5595	2.1439	2.5736	0	0	0	0	0	0	0	0	0	0	0	0	0	0	0	0	0	0	0	0	0	0	0	0	0	0	0	0	0	0	0	0	2.5762	7.6089	6.8802	26.725	34.716	39.202	30.488	41.435	54.06	63.481	70.171	63.533	65.264	81.977	93.578
11.741	3.4619	0.8533	0	0.58855	0	0.82623	3.4886	0.67033	2.3287	6.1477	0	5.9127	10.445	18.787	22.028	9.5283	23.989	27.76	39.187	63.555	89.436	102.15	114.43	156.39	171.94	213.99	241.79	264.06	303.37	320.44	352.15	361.93	408.72	436.46	414.01	510.58	521.68	534.88	553.06	568.06	626.51	656.57	626	670.8	644.71	706.69	717.19	724.27	751.04
10.065	0	0	0	8.3186	0	0.79084	0	6.5266	5.2925	4.3203	5.8891	3.1538	10.284	8.6939	9.9883	6.5106	13.215	6.584	4.3967	14.565	10.421	13.145	11.547	8.2292	13.257	5.2717	15.446	19.422	18.228	15.093	15.229	13.316	15.901	15.994	18.692	18.987	17.769	26.883	9.3919	6.6222	1.2297	5.5676	6.4058	6.1601	11.098	11.002	18.404	10.683	9.1343
14.926	20.841	0	0	0	0	0	0	0	0	0	0	0	1.2664	0	5.5915	5.0736	9.8754	20.086	16.243	27.396	29.754	32.263	39.609	41.713	52.178	70	85.536	114.17	131.53	128.1	149.34	179.2	239.54	272.22	285.59	303.88	342.01	365.15	376.66	395.36	411.1	441.58	464.74	441.9	470.07	460.93	459.29	456.9	468.53
0	0	0	0	2.1177	7.7998	2.5009	0.075849	0	5.7503	2.499	0	1.6661	3.868	0.55068	4.6155	0	0	3.3992	16.541	53.997	104.52	164.41	220.02	293.51	350.76	460.59	605.15	729.93	860.1	989.97	1121	1250.6	1418.9	1497.8	1650.9	1766	1856.1	1970.7	2053.9	2195.4	2305.2	2401.3	2399.4	2478.1	2531.9	2521.3	2594.1	2631.5	2617.9
0	0	0	0.5098	4.077	0	7.5595	1.9355	1.9299	3.988	13.122	37.392	36.656	122.06	179.76	188.12	239.39	254	368.32	464.61	386.53	613.55	593.51	685.08	659.33	676.72	788.69	741.59	811.3	864.67	921.16	1013.3	1137.2	1228.3	1345.8	1487	1607.3	1742.3	1886.4	2038.5	2125.9	2188.4	2302.3	2359.1	2485.2	2522.9	2630	2566.8	2544.7	2601.3
16.56	6.9629	0	0	1.227	0	0	0.46225	2.3943	1.2407	7.3985	28.722	31.157	44.505	64.177	89.976	97.814	93.322	102.12	116.86	146.86	158.06	205.54	244.29	328.77	347.05	403.12	547.68	569.84	691.73	864.38	895.39	1015.9	1158.9	1287.8	1397.6	1483.1	1561.5	1657.7	1741.7	1811.9	1857.5	1893.2	1949.6	1978.8	2008.7	2008.5	2045	2083	2071.7
7.8727	6.6982	0	0	2.0351	0	0	2.9839	3.1055	4.6919	0	3.8038	6.6575	2.8875	4.2257	1.7052	0	7.6552	12.423	25.167	45.696	50.944	48.731	60.248	85.797	83.123	103.34	125.64	132.65	151.73	152.58	147.36	170.57	180.59	188.46	227.99	226.97	252.68	219.12	224.91	240.13	202.91	222.71	186.87	219.33	262.78	249.51	248.6	244.9	285.85
12.819	11.617	0	0	0	0	0	0	0	0	0	0	0	0	0	0	0	8.3584	30.138	75.612	154.38	214.74	318.2	433.95	544.04	691.64	824.59	995.78	1158.7	1296.8	1451.5	1643.8	1873.4	2174.4	2485	2594.9	2360.8	2520.9	2638.5	2742.9	2824.6	2878	2887	2997.8	2948.3	3014.3	3021.2	2981.9	3036.4	2995.8
3.163	9.9441	0	0	0	0	1.8528	0	0	0	0	0	0	0	0	0	0	0	0	0	0	0	0	0	0	0	0	0	0	0	0	0	0	0	0	0	0	0	0	0	0	0	0	0	0	0	0	0	0	0
0	0	0	0	22.836	25.276	62.32	114.7	102.54	122.44	135.35	143.93	176.51	220.38	280.3	297.79	327.79	414.72	509.85	621.13	731.3	922.41	1069.3	1158.2	1390.6	1607.6	1839.6	1882.4	2053.4	2327.1	2395.5	2737.2	2958.9	3100.2	3318.7	3407	3530.4	3729.8	3929.2	3875.2	3953.2	3998	3974.5	4068.5	4085.3	4129.9	3999.4	4029.2	3952.9	4026.5
12.119	0	0	0	1.5921	4.9224	0	0	0	0	0	8.5306	7.9341	14.35	49.347	69.261	100.26	155.99	194.51	247.51	298.94	360.11	403.33	471.83	519.48	606.96	657.84	764.74	814.63	871.27	945.69	976.39	1030.1	1099.8	1160.6	1204	1264.4	1322.4	1415.5	1424	1419.1	1466.4	1496.6	1532.3	1538.9	1536.6	1541.5	1584.7	1594.6	1627
0	4.4732	0	1.897	0	3.8796	5.3844	5.9964	0	7.5662	3.5842	2.3244	4.0178	4.8138	3.741	11.845	19.106	55.521	95.111	156.84	209.09	271.2	327.06	385.02	405.39	464.1	503.1	515.92	574.7	604.24	615.67	624.52	669.3	702.16	686.26	713.29	721.33	731.59	765.64	763.3	768.68	781.68	801.36	788.99	807.18	833.37	833.79	840.98	819.64	839.84
0	3.9926	0	3.6785	0	0	0	8.1188	0	0	5.5673	0.90297	0.15667	0.98977	0	0	0	0	1.757	0.72354	20.146	11.011	30.302	36.711	36.666	49.213	20.796	36.127	34.988	61.148	78.49	130.99	205.81	261.52	347.12	470.38	611.36	738.33	867.88	986.38	1108.9	1172.1	1274.2	1379.3	1498.8	1531.5	1590.2	1691	1712.5	1802
16.378	1.1283	0	0.65559	0	1.2059	0	0	0	0	0	0	0	0	0	0	0	0	0	0	0	0	0	0	0	0	0	0	0	0	0	0	0	18.059	50.424	87.182	126.7	189.56	238.85	297.62	345.13	374.87	416.4	454.95	483.96	574.98	641.46	635.58	661.98	651.3
24.396	3.8528	0	0	0.2708	0	0	0	0	0	0	0	0	0	0	0	0	5.3798	27.459	56.555	81.665	110.86	139.52	168.66	233.58	291.64	359.34	438.13	532.86	619.21	719.53	931.05	1084.1	1239.5	1486.5	1570.5	1744.5	1972.2	2069.3	2201.9	2334.8	2396.2	2403.2	2445.5	2490.9	2554.6	2583.4	2632	2680.9	2601.4
6.1053	1.1514	5.2343	0	0	0	0	0	0	2.6568	0.32724	5.4867	0.34702	0	0	0	0	0	0.37231	0	0	9.5465	1.4074	7.9361	14.838	9.8579	17.066	18.65	10.164	16.655	15.797	28.568	25.101	29.917	26.908	23.771	27.041	23.139	35.707	34.897	39.73	26.166	31.86	67.357	73.041	67.72	63.656	54.915	22.313	23.109
9.2271	2.4935	0	0	0	3.7928	0	3.1412	0	0	7.7671	0	0	0	0	0	0	0	7.2893	18.69	47.854	74.874	103.95	131.88	187.31	188.18	235.81	255.8	283.89	316.99	314.66	342.2	346.5	346.88	369.71	388.39	379.39	375.29	385.98	413.94	398.75	387.91	408.34	389.82	375.98	384.51	394.56	398.75	388.08	366.18
0	0	0	0	7.2735	20.783	20.301	21.705	17.314	24.094	31.151	26.004	25.775	25.711	40.46	32.458	21.871	28.044	23.823	15.724	16.57	25.079	27.323	14.49	10.297	12.416	17.557	0	0	0	0	0	0	0	0	0	0	0	0	0	0	0	0	0	0	0	0	0	0	0
0	0	0	0	0	1.1258	7.0971	4.9565	4.5703	3.9547	4.4051	17.07	20.52	13.476	15.012	30.082	40.128	51.293	62.824	85.694	104.87	125.68	154.65	183.98	196.25	223.29	248.01	272.27	289.04	320.76	327.03	346	341.13	368.96	386.67	422.52	431.05	450.63	474.79	489.13	480.54	467.6	471.7	479.78	487.44	486.44	500.48	498.6	507.31	525.15
3.4721	4.8775	11.417	0	0	2.4614	0	0.46657	0	0	0.30116	1.425	6.265	0	0	0	0	0	0	0	0	0	0	0	0	0	0	0	0	3.8178	18.708	38.154	73.338	78.783	127.38	147.91	157.95	190.77	202.3	237.93	269.64	306.53	323.48	344.86	360.97	382.04	422.48	455.12	485.36	523.34
0	0	0	0	18.489	1.9273	9.4818	11.95	23.947	35.815	30.536	36.444	40.441	59.509	42.251	34.591	34.784	28.856	20.174	44.56	43.513	59.927	28.071	40.894	49.195	61.424	72.427	72.633	81.93	59.599	68.973	89.669	91.903	88.229	93.86	89.955	102.08	119.69	128	135.15	126.53	129.5	138.52	135.23	144.44	152.59	155.93	159.93	157.24	173.28
0	0	0	4.479	4.9085	0	5.5182	6.4643	16.266	23.646	50.877	41.196	44.007	38.873	45.436	58.919	82.632	115.14	146.92	215.64	283.78	388.92	468.41	561.09	659.76	771.27	875.17	946.47	1074.2	1186.7	1274.9	1381.4	1451.5	1598	1788.2	1907.8	2047.7	2135.8	2365.5	2522.2	2474.5	2575.7	2680	2872.8	2839.6	3016.6	3049	3177.5	3032.8	3130
14.398	9.8781	0	2.4888	0	0	0	0	0	0	0	0	0	0	0	0	0	0	0	0	6.1342	38.551	63.661	138.75	180.95	225.42	309.22	410.05	471.62	537.17	643.68	741.95	720.94	749.47	860.36	1008.9	1024.3	1049.8	1109.9	1203.6	1234.2	1289.3	1320.9	1347.2	1361.6	1431.2	1445	1497.3	1528.2	1522.2
4.4039	4.7963	5.3534	0	6.3018	0	0	0.92964	0	0.59512	11.256	9.1822	5.9192	7.8507	13.471	0	0	0	0	0	0	0	0	0	0	0	0	0	0	0	0	0	0	0	0	3.0664	90.632	185.75	207.1	231.07	311.05	317.95	434.77	407.7	340.78	481.69	488.82	532.65	539.01	537.13
15.938	0.92496	0	0	0	0	0	1.2365	11.648	6.8711	19.892	24.712	44.158	61.909	60.847	103.44	103.31	143.98	160.84	166.99	190.4	212.26	213.68	233.41	233.01	237.86	245.87	236.91	254.36	256.09	245.31	252.06	261.28	266.98	285.47	295.2	297	317.78	303.07	282.81	268.63	288.35	290.77	266.19	275.73	283.44	264.92	306.38	307.81	333.84
18.921	7.7746	0.14508	0	0	0	0	0	0	0	0	0	5.9031	53.062	146.12	260.96	382.17	482.98	768.85	1118.7	1412.1	1654.9	1989.9	2223.3	2503.9	2816.3	3061.8	3374.6	3630	3837.9	4004	4184.9	4292.2	4581.6	4567.1	4742.1	4845.7	4957.6	4971.8	5027.3	5049.8	5049.3	5074.2	5169	5151.9	5177.6	5086.3	5152.1	5120.7	5035.3
2.1693	0.28962	0	2.4787	0	0	6.4207	30.104	54.856	89.525	133.52	185.7	236.17	273.53	326.28	379.69	414.33	433.79	618.22	494.32	510.63	546.57	580.67	585.71	611.93	641.42	645.61	662.67	670.93	682.08	728.59	740.64	746.79	770.98	789.79	811.36	815.85	836.64	836.32	869.89	829.62	838.82	849.52	864.97	871.99	851.45	840.13	859.09	846.15	838.77
0	0	0	8.8919	0	11.043	27.336	45.535	32.546	41.345	63.675	70.19	74.502	91.13	81.002	90.445	91.342	82.282	84.648	95.103	99.915	93.705	91.351	86.857	88.733	93.627	95.085	97.408	99.627	102.91	100.19	95.545	96.325	86.697	97.088	114.51	104.92	123.3	111.18	105.68	106.43	111.11	119.26	121.16	128.96	123.08	121.37	94.751	98.861	98.461
6.9734	0	0	0	0	4.5385	3.8227	0.24811	0	0	0	0	0	9.6564	0	0	11.958	23.171	69.541	112.04	184.69	235.06	329.19	403.48	487.33	613.85	716.3	834.7	958.61	1252	1210.2	1317.5	1473.3	1488.7	1508.8	1726.1	1826.5	1845.9	1985.3	1955.9	2070.9	2072.9	2130.2	2075.4	2078.3	2045.3	2016.8	2133.2	2070.8	2099.1
9.3972	0	0	11.299	1.7807	0	0	3.6474	0	0	0	0	0	0	0	0	0	0	0	0	10.234	45.253	101.57	178.77	323.38	501.69	734.26	933.29	1228.4	1606.4	1940.8	2336.8	2786.9	3109	3553.5	4039.3	4318.4	4728.2	5120.8	5269.9	5705.3	5091.8	5979.9	5730.6	6411.2	5716.4	5498.9	5539.6	5614.1	5341.2
27.661	13.639	7.1362	0	0	0	0	0	0	0	0	0	0	18.091	54.79	108.16	204.01	302.69	427.79	534.53	761.26	944	1110.3	1363.3	1583.8	1839.2	2072.9	2376.8	2614.1	2797.2	2958.9	3040.6	3338.8	3381.5	3690.6	3725.1	4063.4	4119.9	4104.3	4353.5	4407.7	4460.4	4602.2	4711.2	4771.1	4807.1	4862.9	4954.6	5020.4	4909.6
11.588	3.0547	0	0	4.3312	0	0	0	0	0	0	0	0	0	0	0	0	0	0	0	3.3816	21.61	69.081	59.566	107.94	77.821	119.08	141.19	176.18	209.98	250.45	300.1	380.14	437.76	551.31	624.16	692.19	776.04	848.14	917.23	968.4	1042.7	1152.8	1185.5	1254.8	1321.6	1409.1	1412.1	1453.3	1534.1
0	10.516	0	4.2461	5.6994	4.9508	4.9503	0	0	0	0	1.4685	3.2198	0	0	2.3251	12.65	0	0	8.344	0	0	0	0	5.6837	4.2995	22.913	45.973	48.805	54.014	87.475	81.639	88.954	98.867	143.88	150.5	183.36	166.18	192.93	186.88	186.81	191.94	217.61	228.09	208.38	234.29	220.6	243.03	255.74	258.1
0	0.62992	0	1.379	3.5147	0	6.5323	1.9479	1.9417	5.9092	10.214	0.44205	4.7451	0	0	0	0	3.675	2.3976	12.197	24.889	53.402	91.547	102.08	182.44	213.67	311.96	392.04	548.6	746.18	701.94	855.94	1067.8	1235.7	1419.9	1602.3	1755.6	1886.1	2056.2	2163.5	2281.5	2395.6	2507.3	2619.4	2725.7	2775.4	2788.3	2815.2	2825.2	2983.2
17.042	2.1141	0	0	0	0	0	1.2823	0	0	3.9122	0.76215	0	0	0	0	0	0	0	0	0	0	0	0	0	0	5.0933	24.582	48.582	62.582	138.42	132.12	187.03	241.83	296.64	361.99	438.29	499.94	581.99	592.93	674.02	730.93	794.08	845.53	901.41	895.91	1003.6	1034.7	1094.5	1127.2
8.4664	5.8336	0	0	0	0	1.9868	0	2.3672	4.7775	7.8479	8.6096	21.636	31.574	36.55	47.626	56.83	58.175	68.456	75.464	85.935	82.702	108.16	110.29	112.81	137.21	157.07	212.98	275.85	327.8	437.41	512.39	640.26	770.8	900.03	986.58	1060.4	1181.2	1238.6	1348.6	1450.7	1511.9	1534	1584	1615.5	1647.4	1672.9	1639.3	1674.9	1672.2
3.2358	2.1514	0.45286	0	0	0	4.2729	0	0	0	0	0	0	0	0	0	0	0	4.8547	12.598	30.269	42.18	44.425	41.73	65.851	64.534	63.527	87.669	88.97	90.382	85.4	117.28	130.23	131.91	133.23	127.76	144.8	167.94	180.74	186.09	190.43	169.62	143.99	163.39	171.31	170.05	166.35	171.21	180.01	162.16
30.662	16.972	4.4874	0	0	0	0	0	0	0	0	0	0	0	0	0	0	0	0	0	0	0	0	0	0	0	0	0	0	0	0	0	0	0	0	0	0	0	0	0	0	0	0	0	0	0	0	0	0	0
0	0	3.5883	4.591	4.0478	0.17537	14.615	12.208	5.9639	9.5856	6.5984	6.5043	8.2774	6.6187	2.7925	0.16106	0.27166	3.9773	2.6293	7.3634	10.053	0	0	0	0	0	2.7221	0	0	1.711	0	0	0	0	0	0	0	0	0	0	0	0	0	0	0	0	0	0	0	0
15.9	8.5211	0	1.3387	0	0	0	0	0	0	0	0	0	0	0	0	0	0	0	0	0	0	0	0	0	0	0	0	0	2.3634	2.3792	0	0.6198	0	5.0039	0	0	0	0	0	0	0	0	0	0	0	0	0	0	0
0	0	0	1.0078	5.4457	37.63	72.744	85.657	116.47	110.63	122.62	121.73	131.2	126.93	125.85	109.52	73.607	91.53	91.424	68.585	84.974	41.743	59.994	74.848	123.17	168.71	221.46	302.46	352.85	448.52	542.98	602.52	653.42	724.9	791.02	843.65	968.9	911.23	1086.5	1051.6	1009.8	985.83	1096.4	1093.9	1049.1	1098.9	1082.3	1100.8	1174.2	1146.3
35.318	9.8206	3.1669	0	0	0	0	0	0	0	0	0	0	0	0	0	0	0	0	0	0	0	0	0	25.249	25.365	22.932	51.733	56.639	82.486	136.75	180.52	246.44	258.66	338.97	307.02	353.21	402.63	394.1	360.86	365.67	397.91	398.09	461.64	470.54	439.89	442.71	439.13	510.82	455.82
0	0	0	5.9786	0.59712	4.4988	0	0	0	0	0	0	0	0	0	0	0	0.27334	13.905	19.553	24.083	35.106	40.898	52.523	51.065	80.815	81.539	86.905	95.397	89.513	94.243	102.37	98.786	93.933	109.38	112.22	108.71	88.497	107.16	106.64	94.816	85.526	68.684	83.059	88.744	76.318	72.049	75.145	71.255	66.501
1.167	0	0	0	0.51275	8.0861	8.1138	8.5405	23.116	24.19	23.168	22.208	29.073	16.872	5.4342	14.28	10.611	5.7432	13.452	8.978	1.1166	11.867	6.7097	7.3753	7.7198	13.645	17.589	21.855	32.413	32.184	31.147	25.114	31.8	35.618	34.171	48.02	41.972	62.006	48.51	41.038	55.888	52.536	60.018	57.736	70.282	62.052	51.052	35.885	54.442	45.656
7.9337	3.483	0	5.9913	1.0657	0	0	0	0	0	0	3.9355	0	0	14.368	12.115	12.2	20.334	19.318	18.966	0	0	0	0	0	0	0	0	0	0	0	0	0	1.1847	2.7708	10.285	14.253	12.567	8.0255	0.64257	0	0	0	0	0	0	0	3.7671	0	7.2097
4.321	18.269	0	0	1.2256	0	0	0	0	0	0	0	0	0	0	0	0	0	0	31.649	67.834	125.92	152.61	215.68	287.79	344.85	354.36	485.02	554.44	651.52	732.9	789.12	812.31	870.45	934.5	985.68	1039.2	1110	1111.9	1171.7	1188.5	1211.8	1257.5	1289.6	1245.4	1286.9	1292	1343.2	1360.1	1321.8
0	0	0	6.6372	13.148	17.943	17.676	20.684	27.379	14.803	21.418	51.741	85.15	157.63	161.87	247.61	328.26	434.29	481.38	663.2	744.72	787.51	1001	1115.2	1177.8	1258.7	1325.3	1269	1498.6	1718.8	1815.4	1920.1	2077.6	2153.7	2111.1	2274.8	2431.2	2408.1	2537.7	2489.8	2448.9	2474	2591.7	2494	2555.7	2582.8	2629.7	2618.7	2689.1	2691.2
5.5342	0	0	0	0	0.63693	7.3396	11.404	7.8092	13.998	20.271	14.668	23.33	30.218	46.079	42.563	45.761	65.329	61.252	76.806	76.121	102.93	105.83	96.668	93.606	111.82	125.81	119.15	113.77	110.19	122.31	52.288	59.255	66.142	59.895	54.747	58.867	53.436	60.772	54.524	73.401	64.17	82.615	65.422	75.365	75.055	80.573	94.997	77.136	96.069
24.816	7.494	3.9087	0	0	0	0	0	6.2003	0	0	0	0	0	0	0	0	0	0	0	0	0	0	0	0	0	0	0	0	0	0	0	0	3.1626	29.905	19.531	13.857	42.279	54.617	63.222	77.574	74.267	90.232	96.083	132.83	126.88	115.67	112.08	148.77	136.01
11.69	8.088	1.5895	0.59551	0	0	0	0.57795	0	0	0	0	0	5.3809	2.6044	11.706	24.82	28.776	57.563	67.253	102.55	105.2	130.54	166.1	165.73	182.57	255.14	287.56	290.36	356.54	395.29	392.98	402.73	403.48	437.08	469.34	545.78	567.19	586.52	634.6	672.67	731.16	749.24	804.93	789.13	748.45	770.17	836.56	848.2	880.4
0.22663	0	0	4.1033	0	1.7328	3.1733	3.0854	0	0	0	0	0	0	0	0	0	0	0	0	0	0	0	0	0	0	0	0.87124	0.98084	17.179	9.5063	5.8962	8.0363	19.735	24.674	31.483	32.03	50.988	33.549	43.897	35.192	42.049	45.242	34.378	40.871	33.887	32.169	49.205	49.885	44.435
0	0	0	0	0.71424	4.6323	17.743	10.713	0.99162	0	4.7326	2.9451	8.4171	0	0	0	0	3.4367	16.967	21.127	20.098	35.192	50.059	50.782	70.756	121.64	135.83	168.32	164.21	209.21	220.92	222.58	299.46	315.07	367.63	425.06	429.43	452.42	467.89	523.34	612.89	582	628.36	621	655.89	628.87	643.17	603.89	648.58	686.02
17.541	11.148	5.7989	0	0	0	0	0	19.251	12.687	7.9994	16.63	29.363	48.862	42.807	45.272	58.305	73.357	88.242	95.96	120.15	132.94	158.61	170.27	176.91	204.39	226.4	220.31	239.2	264.86	254.48	272.58	260.75	264.67	281.96	281.53	278.19	284.87	297.37	281.97	297.98	270.77	259.22	270.76	260.44	269.48	267.13	273.74	269.45	262.29
4.7124	2.1711	0.5508	0	0	4.45	2.3389	12.226	14.176	19.441	6.7416	11.278	13.626	15.438	5.1521	4.7345	0.38047	4.3503	0.88637	3.0427	16.925	26.633	11.21	26.68	18.549	30.367	20.695	28.85	21.61	31.529	15.944	41.79	37.775	38.674	25.647	21.428	18.42	21.288	26.709	34.767	29.829	0	4.9773	12.483	26.88	27.803	18.661	21.955	22.173	27.258
13.787	10.686	0	0	0	0	0	0	0	0	0	0	0	0	0	0	0	0	0	0	0	0	0	0	0	0	0	0	0	0	0	0	0	0	10.215	1.7526	2.1256	37.678	49.337	52.661	63.816	47.864	70.323	76.94	92.763	113.22	92.446	94.048	80.707	76.914
5.6543	0	0	0	3.9395	1.5483	4.7047	0	0	0	0	3.1812	8.2748	11.597	8.651	6.6502	4.9119	24.963	39.18	48.929	60.766	54.725	63.46	94.255	101.12	132.65	156.2	218.32	239.99	295.99	312.69	438.19	431.78	494.22	607.18	627.45	725.21	879.01	910.7	1028.8	1048.6	1107.7	1115.1	1217	1133.8	1194.6	1241.9	1258.2	1230.8	1323.9
0	0	0	0	6.093	9.8035	16.707	12.467	25.28	33.906	24.437	27.934	31.86	36.578	40.375	57.036	60.035	63.216	57.684	53.715	68.598	71.836	81.93	87.408	84.812	86.576	64.585	103.16	124.9	153.09	179.18	209.69	287.43	457.75	601.75	769.52	955.92	1118.5	1306.6	1489.7	1660	1780.5	1990.6	2228.7	2374.3	2389.8	2556.4	2611.8	2773.9	2857
0	0	8.696	2.6618	4.5617	0.9954	0	0.18861	0.73674	6.3189	4.4911	3.265	11.168	33.905	57.056	113.33	181.13	273.25	325.88	452.57	560.48	682.02	761.12	810.65	923.39	1039.1	1147.7	1261	1331.8	1367.9	1462.7	1547.1	1619	1693.4	1770.1	1876.6	1895.2	1968.2	2047.7	2157.1	2180.8	2247	2221	2322.1	2336.4	2429.6	2410.8	2462.6	2452.3	2491.3
4.2733	0	0	1.6213	0.72184	0.78063	0.35322	0	0.86717	2.4806	0	0	0	0	0	0	0	0	0	0	1.3606	0	7.2923	13.035	43.806	92.217	139.04	210.58	269.87	346.22	441.5	523.73	626.51	732.78	845.26	940.33	1044.3	1160.2	1254.6	1364.2	1416.3	1473.5	1508	1636.2	1604.1	1615.3	1717.1	1636.5	1747.5	1756.2
12.936	2.2237	5.5236	1.2172	0	0	0	0	0	0	3.6812	33.367	63.66	97.912	158.99	190.28	168.44	217.3	278.9	318.9	345.18	359.68	395.59	475.49	449.41	516	531.64	596.04	616.02	615.84	661.84	752.61	860.58	981.01	1074.5	1235.6	1361.4	1430.5	1480.8	1652.4	1730.6	1948.3	2108.7	2131.4	2209.9	2290.8	2321.5	2360	2433.1	2413.9
16.435	15.697	10.802	3.4019	0	2.5929	0	0	0	0	0	0	12.974	30.075	52.22	56.03	98.692	108.38	125.97	196.34	235.32	252.63	252.45	168.49	195.68	263.28	277.37	360.36	447.96	499.39	551.52	656.71	760.82	888.23	1003.4	1088.3	1143.1	1161	1283.2	1353.9	1375.2	1353.5	1418.5	1432.4	1525.4	1527	1542.8	1598.2	1621.6	1669.3
23.163	5.6008	3.791	0	0	0	0	0	0.37872	0	0	0	0	0	0	0	0	0	0	0	0	0	19.43	41.405	87.083	146.12	186.23	284.6	353.21	433.07	515.11	600.69	680.63	781.41	846.14	911.22	987.27	1093.2	1140	1230.2	1290.7	1258.2	1367.6	1424.7	1414.4	1456.2	1498.2	1509.9	1500	1509.6
16.846	8.224	3.5929	0	0	0	0	0	0	0	0	0	0	0	1.5347	0	0	7.173	42.82	89.576	123.66	215.55	300.49	432.9	525.54	634.51	772.44	930.47	1020.7	1092	1215.7	1300.4	1161.6	1235.7	1525.8	1562.4	1683	1754.7	1826.6	1776.2	1838.2	1895.1	1980.9	1946.7	2006.7	2037.7	2082.8	2055	2105.5	2057
20.259	2.0688	0	0	0	0	0	0	0	0	4.5111	0.39031	0	0	0	0	0	0	0	0	0	0	0	0	0	0	0	0	0	0	0	0	0	0	0	0	0	0	0	0	0	21.107	14.328	43.59	25.632	11.334	25.626	55.157	47.354	56.99
19.248	0	0	6.25	0	0	0	0	0	0	0	0	0	9.1077	7.3219	18.124	26.749	33.663	41.327	39.339	47.769	47.146	50.994	59.205	61.067	61.213	58.652	65.902	66.017	72.631	75.999	72.544	101.57	102.7	114.75	140.49	161	175.3	190.78	202.7	197.11	201.17	206.76	210.8	213.27	212.48	199.77	223.17	211.92	225.91
2.6343	0	0	0	5.0716	3.7796	8.1248	0	0	6.8325	17.942	23.412	24.887	22.081	28.917	49.788	45.879	29.89	38.021	59.11	75.803	124.31	200.29	280.53	394.6	544.68	633.11	720.01	836.88	978.02	1076.7	1218.1	1345	1490.2	1532.2	1678.4	1713.6	1769.9	1920	1863.6	1906.6	2065	1716.4	1737.9	1770.7	1787.6	1676.6	1778.8	1788.5	1790.9
0	0	0	0	9.5945	15.57	23.534	34.184	34.99	44.025	38.268	62.694	66.912	76.163	82.477	106.68	115.65	153.47	161.07	201.59	206.47	231.11	286.63	311.27	378.09	450.4	546.74	638.87	759.62	894.24	1009.2	1167.9	1325.8	1328.4	1460.6	1553.3	1650.3	1787.1	1838.8	1857.7	1999.4	2026.2	2033.2	2137.2	2173.4	2140.2	2243.6	2242.4	2302.5	2276.1
10.182	3.797	0	0	0	0	0	0	5.964	0	0	0	0	0	0	0	2.8616	0	0	0	0	0	0	0	0	0	0	0	0	0	0	0	0	0	0	0	0	0	0	0	0	0	0	4.636	0	0	2.6573	4.9994	11.986	28.868
18.553	17.51	0	0	0	0	0	5.212	0	0	0	4.3358	5.543	10.769	5.0262	8.1128	19.681	19.473	12.54	22.182	18.588	23.001	30.503	38.355	46.953	67.402	75.967	87.616	114.97	158.72	151.36	167.5	210.66	254.84	299.38	318.85	312.01	381.86	378.47	342.17	364.22	364.41	385.04	395.49	379.94	405.56	370.16	372.72	348.48	362.24
2.4188	0	0	0	8.3921	6.0665	0	0	5.573	11.419	52.96	96.48	138.22	202.52	228.93	230.4	343.49	395.07	440.53	520.51	573.79	623	679.07	769.37	829.21	935.01	1013.2	1158.6	1214.1	1293.7	1418.3	1467.1	1570.7	1640.1	1757.2	1745	1723.3	1736.7	1826.8	1805.1	1749.9	1814.1	1876.4	1922.8	1896.8	1932.1	1942.1	1975.8	1984	1999.8
13.572	1.9148	0	0	0	0	0	0	0	0	0	0	0	0	0	0	0	0	0	0	0	0	0	0	0	1.5892	10.04	16.084	24.331	33.928	44.601	57.395	72.333	95.143	133.01	158.3	187.93	203	225.71	237.83	247.95	285.75	332.04	337.99	321.88	345.27	360.15	359.4	367.02	373.17
11.103	3.1893	0.17148	0	0	0	0.6904	0	0	0	0	0	0	0	0	0	0	0	0	0	9.7795	1.0994	19.093	21.615	17.828	24.15	39.593	54.844	75.194	88.803	129.72	181.22	215.16	259.43	314.48	422.57	526.45	597.56	777.5	835.11	954.12	1004.2	1105.7	1166.9	1272.7	1291.8	1321.5	1389.4	1424.8	1446.4
14.819	0	5.2729	4.4171	0	0	0	0	0	0	0	0	0	0	0	0	0	2.2409	19.149	54.198	76.634	124.26	185.28	225.83	282.21	363.98	416.93	566	683.1	628.77	831.73	992.37	1129.3	1300.6	1433.2	1616.4	1789.1	1874.2	1932.6	2083.6	2229.5	2341.4	2607.1	2668.9	2695.6	2878.1	2840.9	3016	2983.8	3064.7
8.8512	3.522	0	0	3.451	0	0	0	4.9474	0.77883	0	0	4.099	0	0	0	0	0	0	0	0	0	0	0	0	0	0	0	0	0	0	0	0	0	0	0	0	0	0	0	0	0	0	0	0	0	0	0	0	0
0	0	4.4907	1.0114	0.62141	0	4.2159	1.3072	2.1815	1.9909	0	0	0	0	0	0	0	0	0	0	0	0	0	19.455	55.599	129.63	174.06	271.27	326.06	419.75	515.89	659.18	795.28	867.12	982.26	1129	1230.9	1313.1	1422.6	1551.1	1590.6	1633.6	1738.1	1765.3	1818.1	1839.3	1803.9	1765.2	1899.1	1958.6
5.0842	10.086	3.251	0.13737	0	0	0	0	0	0	0	0	0	0	0	0	0	21.874	71.773	113.68	177	228.93	305.98	363.33	441.22	503.07	563.84	633.03	691.35	756.79	758.94	832.1	832.36	874.52	913.9	972.82	967.48	972.84	994.79	984.26	991.81	1055.5	1023.3	1055	1032.8	1032.7	1044.1	1045.1	1041.2	1028.6
0	0.54451	6.188	3.8917	0	0	0	12.079	3.7609	13.858	13.898	23.826	49.794	70.301	96.569	138.28	170.56	205.12	225.63	285.89	308.5	350.11	374.88	408	339.93	356.57	373.88	388.7	401.2	407.08	430.2	442.84	450.6	452.6	477.56	487.65	505.87	522.1	537.27	540.71	542.87	552.31	548.55	572.96	568.05	579.97	570.16	593.89	584.62	603.87
10.515	7.4044	0	0	0	0	3.9032	5.3444	0	0	0	0	0	0	0	0	0	21.672	69.025	155.1	237.41	342.39	453.59	614.33	728.64	952.44	989.27	1162	1526.3	1802.8	2075.1	2361.3	2593.7	2815.4	3048.8	3240.3	3574.7	3611.4	3831.6	3999.8	4115.4	4252.2	4655.2	4815.4	4979.6	4998.5	5125.6	5149.4	5262	5348.4
5.613	1.9285	0	0	0	0.56377	6.6424	2.9213	0	10.373	6.2912	5.0321	6.6374	8.0177	14.024	10.104	2.0485	18.636	25.206	40.748	50.673	85.475	116.29	146.73	212.82	276.2	370.48	478.82	563.77	671.98	760.04	862.24	981.58	1098.2	1154.2	1240.6	1415.2	1434.1	1529.6	1559.8	1612.4	1654.8	1701.4	1746.2	1817.8	1847.2	1916.8	1948.9	1933.5	2020
0	1.8445	0	0	6.7296	9.8179	0	0.334	0	0	0	0	0	0	0	8.0947	8.2313	26.325	42.684	75.987	109.19	129.07	167.25	211.82	280.83	325.64	411.43	449.19	531.73	587.81	620.36	660.44	740.38	777.5	861.33	857.95	853.18	885.87	895.67	882.34	916.02	904.23	939.83	884.3	921.69	852.54	851.04	832.11	838.01	879.85
2.0048	2.6412	0	0	1.9326	0	5.5781	0	0	0	16.777	19.451	31.986	40.017	62.302	84.62	104.97	121.41	140.64	171.29	196.52	227.41	246.8	270.72	313.22	339.19	373.12	399.23	443.06	479.03	493.18	526.58	547.21	587.67	588.49	642.44	644.9	680.66	680.36	676.43	695.1	693.39	729.51	805.6	772.22	768.51	779.81	820.29	822.11	821.62
0	14.262	5.1584	0	0	0	0	0	0	0	0	0	0	0	0	0	0	0	0	0	0	0	0	0	0	0	0	0	0	0	0	0	0	0	28.679	72.58	132.61	195.93	270.11	316.72	412.3	489.33	550.92	590.17	652.06	671.86	718.63	750.38	782.47	822.26
2.9475	0	1.6437	0	3.5119	0	0.84483	2.2943	5.3867	3.7318	0	0	0	0	0	0	0	0	0.31287	8.6244	16.998	25.507	37.191	45.305	70.218	88.089	110.5	151.31	182.46	236.43	358.75	417.6	496.11	537.26	617.13	722.34	757.03	810.36	803.8	818.82	955.95	910.63	999.7	985.49	1065.9	1010.2	1017.7	1073.5	1100.6	1204.7
6.6585	3.0347	0	4.5739	0	0.49873	8.3566	6.3049	0	6.1202	7.6225	17.179	6.8318	0	0	0	0	0	0	0	4.6675	14.003	44.073	69.264	110.15	135.92	198.68	257.08	269.46	314	374.41	408.79	444.73	472.91	473.98	482.18	506.25	490.14	531.4	578.69	596.59	606.7	614.28	626.47	641.11	641.88	581	627.63	607.69	680.56
0	0	0	13.64	2.9272	2.6904	15.075	16.995	16.071	17.858	30.09	22.974	26.405	19.345	33.561	19.782	39.991	35.115	53.995	53.202	55.957	80.868	66.045	104.48	126.35	149.02	163.8	198.04	230.57	261.04	272.52	298.55	336.22	365.05	414.63	441.03	463.38	491.27	475.8	490.98	480.43	517.08	545.77	532.61	537.97	533.07	524.95	544.75	552.53	581.6
0	0	0	5.3242	7.2776	7.438	4.6139	0	8.3508	8.5536	1.9397	10.595	15.754	24.58	34.217	44.953	58.364	69.389	87.813	106.38	115.45	133.44	154.84	173.48	186.8	244.94	287.07	356.48	389.22	444.68	534.46	583.13	690.1	739.38	842.42	933.99	1019.6	1064.9	1160.2	1193	1215.3	1264	1251.9	1378.2	1312	1334	1312.7	1312.1	1331.6	1286.5
22.608	13.604	0	0	0	0	0	0	0	0	0	0	0	0	0	0	0	0	0	0	0	0	0	0	0	0	6.536	47.907	72.822	101.35	114.34	160.45	224.72	306.62	385.57	430.25	527.91	626.68	661.07	770.71	868.55	877.92	995.04	1073.2	1110.8	1191	1255.6	1282.2	1314.8	1397.5
11.431	12.062	0	0	0	0	0	0	0	0	0	0	0	0	0	0	0	0	0	0	17.298	30.054	51.811	91.893	111.06	146.95	175.34	212.94	283.06	306.46	328.31	363.33	419.42	491.72	555.72	578.72	599.96	610.83	683.82	702.77	739.43	744.98	811.38	827.5	848.27	880.5	841.32	864.38	864.61	892.27
10.112	7.4153	0	0	0	0	1.2929	8.6032	7.7204	15.451	14.183	21.109	25.896	45.103	43.008	48.002	61.963	63.53	61.762	75.857	82.796	82.578	99.406	85.192	93.692	91.378	90.875	94.46	106.12	163.57	190.06	146.78	200.43	231.46	255.59	281.18	290.05	328.56	342.15	372.24	397.3	403.5	425.65	410.97	447.16	441.58	446.77	461.48	484.75	482.26
0	0	8.0767	5.2516	10.616	16.152	17.877	29.104	21.568	28.967	13.008	18.643	8.1153	21.214	24.466	2.2203	12.683	15.108	35.523	47.684	70.308	88.165	101.1	120.62	147.08	165.33	189.49	228.77	242.29	283.89	317.13	331.31	382.56	398.46	440.31	489.29	521.22	560.36	582.07	613.17	667.38	679.11	691.5	696.97	715.42	759.44	752.08	738.15	742.13	767.22
7.5789	0	6.0361	0	0	0	0	5.7492	19.667	27.833	36.848	29.916	64.267	86.427	114.99	132.63	156.48	206.83	261.96	309.26	297.03	336.92	367.84	390.26	401.89	428.3	447.1	475.19	480.89	498.62	525.86	550.43	570.52	594.75	640.2	651.67	680.14	694.28	748.8	743.74	802.22	788.04	862.48	815.66	916.09	877.37	888.1	883.92	910.09	920.1
0	0	0	0.057274	1.1113	11.498	13.627	19.231	21.724	28.827	25.446	22.132	30.931	28.242	30.191	37.101	35.596	37.981	37.793	43.802	44.287	47.472	46.529	53.888	45.174	61.075	55.619	55.246	65.133	65.866	75.631	93.995	106.06	92.416	107.01	107.6	120.15	134.8	126.15	129.79	134.94	133.32	137.19	145.77	140.83	144.16	139.88	151.39	140.41	154.41
31.936	5.9214	0	0	0	0	0	0	0.49724	0	0	0	0	0	0	0	0	0.75776	5.6012	10.812	9.4499	14.156	30.097	64.265	85.517	90.688	108.17	152.5	145.88	143.62	174.43	172.17	195.67	202.69	211.69	148.37	142.11	169.26	192.15	196.79	205.15	246.77	240	246.34	268.63	261.76	289.78	249.91	295.92	282.38
0	0	0	0	20.881	32.574	54.784	70.266	88.677	95.624	97.627	102.6	101.19	119.63	73.085	117.81	104.77	109.2	107.77	109.14	116.71	111.29	92.173	104.78	107.18	113.42	113.69	113.25	117.93	110.91	111.44	120.41	111.38	104.87	94.644	100.82	88.249	94.672	88.593	96.946	90.367	89.418	91.662	79.173	80.381	83.106	71.5	76.65	63.904	84.02
0	2.4491	1.0219	0.12899	2.0749	2.2753	0	0	3.3103	5.9254	25.072	17.912	29.019	41.219	36.797	60.328	58.533	77.79	73.035	95.64	101.41	136.44	134.96	171.67	187.06	252.36	257.23	309.53	382.02	400.29	477.24	556.21	613.43	644.75	744.77	785.19	837.97	926.85	955.8	1052.8	1101.5	1130.5	1137.7	1210.5	1302	1340.8	1381.2	1436.7	1470.9	1552.1
14.172	9.1484	3.7096	0	0	0	0	0	0	0	0	0	8.682	37.707	84.087	124.28	193.75	276.17	391.25	556.64	677.12	857.84	1059.4	1222.1	1442.8	1703	1906.4	2172.2	2393.1	2589.6	2768.8	2895.8	3190.9	3390.8	3553.4	3762.4	3951.4	4160	4329.4	4475.7	4536	4629.2	4668.1	4697.3	4878.1	4913	4878.1	4943.5	4882.9	4942
11.732	5.6467	3.2284	3.538	0	0	0	0	0	0	0	0	0	1.034	2.5565	0	0	0	0	0.086505	3.5008	0	4.862	0	1.9425	2.206	7.9457	0.29675	5.0743	1.5158	13.319	10.8	0.017722	7.0181	7.8983	10.378	15	19.002	14.822	13.756	0	2.1046	0	7.4764	4.2187	8.0201	0	2.7968	8.3349	0
4.0932	0	0	0.80132	0	1.0878	6.3295	17.866	10.915	24.72	19.658	23.945	28.013	25.313	34.893	43.082	52.584	53.481	57.272	75.688	73.599	80.453	81.704	91.843	113.76	129.51	152.64	169.26	195.49	196.86	238.76	273.65	312.48	370.61	431.88	513.5	599.8	679.28	736.6	828.62	891.21	983.96	1038.6	1081.3	1173.1	1193.3	1220.2	1274.2	1318.3	1382.1
17.241	5.4512	0.54148	0	0	0	0	0	0	0	0	0	0	0	0	0	0	0	0	0	0	0	0	0	0	0	0	0	0	0	0	0	0	0	0	0	0	0	0	0	0	0	0	0	0	0	0	0	0	0
0	1.084	2.2716	0	0.40789	2.447	2.9899	6.4563	1.1073	8.3065	2.8441	2.7036	3.8873	16.359	31.38	25.496	51.079	83.537	80.605	92.596	142.42	161.03	224.22	255.74	246.98	304.41	300.29	355.01	344.81	383.01	408.51	449.97	414.67	445.47	449.94	462.19	494.28	487.48	547.53	568.72	568.59	582.93	603.37	609.01	635.83	659.64	642.75	665.19	674.66	675.87
17.673	0	4.0804	0	0	0	0	0	0	0	2.7915	0	12.967	0	0.81679	2.2002	3.8576	4.323	21.77	8.6046	7.0451	0	8.4172	21.734	63.938	107.38	153.9	216.64	274.21	358.24	437.46	480.1	552.12	671.99	731.55	766.98	869.69	949.62	939.77	1031	1158.6	1140.8	1171.1	1220.5	1224.6	1245.3	1285.9	1297	1307.6	1288.1
9.4066	7.1957	0	0	0	0	0	2.9596	2.7178	0	0	4.8786	0	0	0	0	0	0	0	0	0	0	0	0	0	0	0	0	0	15.864	53.641	76.605	40.453	69.151	124.36	153.3	194.18	266.83	313.75	345.28	382.94	426.01	444.25	445.8	473.17	529.59	518.14	529.25	610.25	667.67
4.0482	4.9857	0	0	4.7533	4.3701	0	0.17461	0	0	0	0	0	24.492	39.957	98.383	155.25	228.95	306.73	486.2	592.67	601.18	783	1083.3	1012.3	1283.1	1475.3	1393.7	1483.9	1609.7	1614.7	1993	2106.3	2183.6	2218.8	2244.7	2401	2288.9	2415.9	2364.8	2368.4	2457.1	2412.8	2503.1	2469.7	2463.5	2421.9	2482.7	2438	2422.6
19.627	0.00092102	0	0	0	1.8366	0	0	0	0	3.6381	3.0726	6.2705	0.99152	5.7016	6.2077	13.643	4.5703	8.8706	4.9657	5.5784	0	8.5305	13.286	26.976	27.388	37.716	53.032	57.761	55.156	73.374	93.484	99.162	107.14	130.36	130.22	164.34	156.71	149.15	169.13	155.38	160.6	162.61	199.13	162.42	143.11	170.65	166.58	163.7	204.25
15.848	7.1652	0	0	0	0	0	0	0	0	0	0	0	0	0	0	0	0	0	0	0	0	0	0	0	9.2328	30.942	42.36	76.647	96.317	85.543	108.69	168.97	256.19	330.15	381.44	457.57	541.46	540.78	686.1	706.07	764.32	816.71	831.44	1041.3	1181.7	1211.4	1268.8	1342.3	1336.2
0	0.97585	0	0.61218	2.2173	0.85924	2.5049	12.079	6.531	13.566	13.895	13.384	17.671	14.18	11.036	19.189	18.146	17.016	21.034	28.396	30.767	32.538	30.863	32.428	35.101	40.506	47.342	70.31	103.33	147.21	235.78	327.6	445.6	573.64	735.61	884.53	1117.4	1270.3	1447.2	1605.6	1828.9	1843.5	2052.1	2227.9	2456.6	2527.4	2670.7	2790.9	2929.5	3116.4
0	0	0	7.637	0	6.3044	5.0665	0	5.7414	3.9102	0	0.13392	11.092	6.7871	8.633	6.358	21.966	31.525	49.289	89.428	104.47	152.04	210.31	284.79	376.13	470.28	588.86	688.23	791.45	885.93	971.73	1053.7	1115.2	1205.2	1266.2	1394.7	1394.3	1451.5	1492.2	1558	1539.9	1611.1	1596	1610.5	1583.3	1651.4	1683.2	1639.6	1713.6	1694.2
20.308	2.3195	2.2228	0	0	0	0	0	4.6708	0	4.4402	0	0	0	0	0	0	0	0	0	2.6027	1.1685	7.2748	7.8671	29.393	25.213	30.831	50.711	72.323	113.25	144.97	200.31	226.76	211.48	293.75	351.12	456.22	558.41	644.07	749.23	826.5	905.99	978.42	1072.7	1146.9	1184.8	1277.3	1316.5	1353.6	1369.6
17.105	4.7741	0	5.8047	0	0	0	0.36801	0	2.9374	0	2.6002	10.084	1.9476	3.9913	0	0	0	0	4.7478	17.65	34.511	39.008	56.552	82.117	105.69	178.79	165.84	209.16	302.77	284.41	345.36	391.24	427.66	461.4	511.33	510.88	557.89	588.7	644.64	608.47	617.63	688.93	694.38	723.89	725.49	765.38	714.96	756	805.78
0.94645	9.6986	0.18067	0.83967	0	0	0	0	13.809	0	0	10.337	4.5798	2.2657	0.22502	6.1637	0	0	0	0	6.545	17.962	11.79	24.501	19.274	35.71	47.899	57.061	71.686	90.271	99.275	108	124.48	123.28	161.05	195.2	190.13	200.64	226.38	231.29	240.87	263.57	278.53	284.37	294.93	305.84	314.03	324.51	322.38	338.05
10.301	2.2133	4.9938	3.2028	0	0	0	0	0	0	0	0	1.6681	0	0.21869	6.6807	12.01	34.727	56.785	121.24	155.85	261.41	297.62	398.32	457.11	567.68	632.47	773.49	864.48	991.43	1084.8	1223.9	1366	1539.5	1533.7	1666.2	1839.1	1895	1908	2019.6	2058.9	2103.9	2154.2	2250.3	2202.2	2256	2254.2	2224.4	2275.8	2273.9
0	0	0	3.2024	3.0441	0	9.3698	0	1.8972	0	1.6542	0	0	0	0	0	0	0	0	0	0	0	0	0	17.313	0.046069	18.838	15.895	33.446	29.279	37.562	49.833	56.668	71.577	87.027	90.865	98.513	107.35	105.91	118.8	119.7	124.88	130.02	100.04	119.53	111.43	115.72	127.84	172.41	152.2
0.69054	7.8238	5.7335	5.8783	2.9877	0	0	0	0	0	0	0	0	0	0	0	0	0	0	0	0	0	0	0	0	3.7931	11.895	77.373	129.71	219.61	349.74	485.05	557.6	667.19	768.88	925.59	968.91	1178.9	1123	1361	1433.1	1474.4	1543.9	1689.9	1700.2	1649.6	1735	1760.8	1677.4	1633.5
25.844	21.006	22.772	21.027	2.5898	0	0	0	0	0	0	0	0	0	0	0	0	0	0	0	0	0	0	0	0	0	16.882	21.472	17.332	63.333	132.74	139.98	196.6	217.34	193.95	235.68	284.71	288.02	312.38	317.52	332.77	321.57	352.08	375.88	373.62	398.15	396.57	357.33	353.43	355.11
2.44	0	0	0	0.28294	1.7398	3.9017	0	0	0	0	0	0	0	0	0	8.3496	36.032	69.395	117.76	160.75	201.13	258.6	320.38	411.78	453.85	646.66	540.94	594.75	683.08	749.83	810.56	936.49	1056.3	1131.7	1226.2	1366.8	1460.8	1552.4	1653.4	1755.5	1895.7	1888.1	1957.8	2010.4	1960.3	2006.7	2056.5	2055	2104.5
12.581	0	0	3.5504	0	0	0	0	0	0	0	0	0	0	0	0	7.9681	14.951	22.193	32.235	33.476	50.452	80.746	74.47	56.696	95.979	112.13	118.04	188.49	182.15	237.98	279.1	308.92	330.99	348.31	391.86	424.44	466.4	515.15	521.1	558.25	604.89	616.28	642.48	695.98	787.73	809.33	828.46	865.9	848.64
9.279	11.068	3.0419	0	0	0	0	0	0	0	0	0	0	0	0	0	0	0	0	0	9.3593	40.369	48.505	72.261	111.68	154.91	171.02	248.96	231.62	261.02	331.12	396.03	424.63	395.23	429.51	404.91	450.32	429.31	488.57	464.65	509.28	493.42	414.31	515.25	465.95	526.18	524.1	572.16	595.5	557.03
7.5023	0.62582	0	0	3.3488	0.33756	0.064221	0	0	0	0	0	0	0	4.0489	46.85	101.01	167.92	257.65	372.25	447.95	535.11	633.17	777.86	842.13	922.78	1052.9	1152	1209.2	1402.8	1433.6	1630.5	1768.3	1947.6	2071.2	2204	2374.3	2494.8	2631.9	2837.6	2829.1	2999.2	3135.4	3114.4	3239.1	3261.6	3314.4	3354.9	3426	3479.8
31.198	0	21.605	0	0	0	0	0	0	0	0	0	0	0	0	0	10.733	45.468	85.537	149.01	223.54	304.12	427.82	523.94	706.77	758.11	961.86	1147.2	1384	1621.9	1877.2	2117.4	2530.1	2727.3	2951.1	3240	3515.9	3705.5	3830.7	3983.2	4171.3	3769.4	3816.2	3835.1	3935.7	4019.8	4028.4	4089.9	4029.7	3977.4
12.456	0	0	0	0	0	4.8032	12.952	8.7621	15.583	10.306	10.623	5.135	6.5379	13.062	5.466	1.5206	9.3837	25.192	35.178	52.263	69.781	107.87	94.709	113.09	132.61	147.31	195.86	186.83	196.02	236.75	214.76	251.09	262.4	291.26	285.96	311.09	322	330.45	361.9	343.72	364.26	378.25	369.75	424.49	412.2	396.46	405.52	432.51	430.72
8.2629	0	0	0	5.1502	0	5.7801	0	0	0	6.552	0	0	7.2293	13.183	37.772	50.517	83.483	100.5	142.06	177.98	215.36	233.26	275	336.28	386.51	429.35	479.3	540.56	624.75	717.84	826.15	945.61	1124.8	1305.8	1534.5	1762.7	1947.1	2064.5	2303	2504.6	2630.4	2846.7	2971.3	3158	3230	3313.7	3446.7	3396.5	3369.3
15.05	7.1078	0	0	0	0	0	0	0	0	0	0	0	0	0	0	0	0	0	0	0	3.1567	10.473	2.1795	11.677	0.26911	0	3.641	5.6194	8.8604	9.5794	6.3174	24.795	37.745	82.206	116.78	149.81	197.11	213.23	278.85	631.28	258.58	276.52	328.36	372.17	425.47	440.67	412.35	463.27	492.4
5.1722	0	0	5.435	0	0	5.5331	6.0853	10.663	8.8846	0	0	2.2819	0	0	0	0	0	4.6504	32.857	77.259	115.1	129.19	191.82	253.39	305.82	377.09	405.83	476.6	531.66	602.44	659.31	711.73	781.16	830.76	876.45	931.76	967.48	1048.4	1034.1	1107.4	1090.1	1070.7	1145	1200.6	1074.6	1158.1	1160.7	1152.8	1161.2
21.144	11.42	3.4997	0	0	0	0	0	0	0	0	0	0	0	0	0	0	0	0	0	0	0	0	0	0	0	0	0	0	0	0	0	12.482	1.6452	27.096	24.07	49.439	57.843	65.311	72.863	52.756	97.987	103.11	116.78	111.03	113.09	98.346	77.38	129.14	123.49
27.548	16.545	0	0	0	0	0	0	0	0	0	0	0	0	0	0	0	0	0	15.706	25.767	52.346	79.102	94.504	148.2	178.12	189.16	227.24	302.57	384.11	375.41	557.98	633.91	727.55	824.78	929.74	950.58	1003.8	1049.6	1094.8	1126.1	1165.8	1151.4	1167.5	1180.9	1182.1	1168.8	1149.5	1136.2	1128.4
0	0.86747	0	3.9733	3.8207	0	3.8499	4.3444	1.4723	0	7.5757	0	0	0	6.8572	4.8602	13.555	18.087	19.374	31.057	28.308	46.222	46.687	72.299	104.57	133.02	190.25	242.46	295.58	351.05	456.94	526.32	614.74	691.55	784.93	884.77	981.09	1057.5	1176.2	1201.7	1170.3	1170.3	1230.7	1339.6	1318.4	1448.6	1395.9	1408.5	1496.1	1507.8
2.8068	9.5571	7.064	5.065	0	0	0	0	0	0	1.0665	0	0	0	0	10.047	1.1411	33.243	71.026	126.83	244.52	351.25	438.26	601.91	715.6	844.63	989.55	1106.4	1213.5	1368.7	1651.2	1751.3	1929.7	2051.7	2270.6	2470	2748.6	2963.3	3097.7	3494.2	3627.9	3781.5	3860.7	4263.4	4211.6	4720.5	4712.9	4861.3	5004.1	4911.3
19.201	18.08	0	0	0	0	0	0	8.0017	0	0	0	0	0	0	0	0	0	0	0	0	0	0	0	0	0	0	0	0	0	0	0	0	0	0	0	0	0	0	0	0	0	0	0	0	0	0	0	0	0
4.9483	0	0	3.551	0	1.5172	2.5921	1.963	0	0	0	0	0	0	0	0	0	0	0	0	0	0	0	0	0	0	0	0	0	0	0	0	0	0	77.033	0	0	0	0	0	0	0	0	0	0	0	0	0	0	0
17.044	0	0	0	6.7002	1.8732	6.6197	0	0.26007	1.0312	12.57	27.997	50.204	83.542	161.07	242.7	323.18	426.82	514.86	585.19	681.08	765.28	836.73	942.31	1021.3	1071.7	1169.1	1265.7	1366.4	1482.4	1557.2	1610.1	1749.7	1862.9	1980.8	2056.9	2164.1	2225.9	2285.3	2360.2	2374.9	2479.2	2535.6	2576.7	2596.7	2630.8	2693.4	2648.4	2720.2	2674.5
11.822	13.838	0	0.69824	0	0	0	0	0	0	0	0	0	0	0	0.66881	5.3469	9.2892	0	4.7371	15.536	33.774	34.43	41.416	55.149	65.885	74.693	81.159	116.65	160.58	184.33	243.29	262.54	276.96	303.3	310.82	334.67	324.39	339.85	346.8	378.88	386.12	348.16	347.61	370.01	410.76	463.07	422.26	428.35	393.99
22.169	2.5994	0	0	0	0	0	0	0	0	0	0	0	3.4991	12.262	0	2.6723	6.5181	8.455	8.0846	6.4655	5.2709	9.9835	22.299	28.007	64.534	84.55	154.57	266.06	266.18	327.72	390.16	474.81	542.49	608.86	636.14	766.2	809.99	854.4	939.67	1002.9	1053.5	1071	1115.5	1114.1	1240	1229.7	1294.2	1330.5	1299.9
6.4424	4.0377	7.9709	0	0	0	0	0	0	0	0	0	0	0	0	4.9268	9.959	22.874	29.23	48.894	45.102	79.368	33.714	95.395	146.54	144.99	152.15	184.18	152.28	215.49	225.98	223.8	271.51	334.61	403.87	473.8	554	677.1	749.49	787.22	838.87	872.84	980.41	977.46	1057.9	1064	1067.7	1058.3	1046.4	1107.7
3.5748	5.0927	0	0	0	0	1.2357	12.804	0.27199	1.5009	8.8479	0	4.3043	5.9976	4.5276	0	0	2.1597	8.3902	17.575	24.379	58.726	81.929	90.265	114.25	127.99	154.02	164.41	177.24	194.78	192.51	201.16	207.22	230.14	199.78	206.91	205.81	218.23	221.86	211.59	204.32	213.37	219.7	190.12	194.95	202.43	225.22	216.03	215.49	230.77
8.1275	5.673	0	3.8585	1.2313	0	0	0	0	0	7.5804	23.916	50.805	82.097	116.77	175.61	211.23	312.3	366.33	501.47	587.89	675.06	804.89	921.38	1029.2	1252.2	1421.5	1653.8	1876.4	2106.4	2413	2647.6	3021	3186.6	3551	3762	3976.6	4206.6	4343.4	4574.6	4688.9	4910.2	5169.7	5195.8	5134.5	5356.3	6237.6	5632.7	5647.2	5659.7
0	3.3827	0	0	6.9719	0	3.4269	0	0	0	0	8.8098	3.5251	18.845	16.143	11.396	18.147	36.022	36.8	47.66	41.914	55.99	30.011	54.995	56.04	43.136	42.084	47.367	52.326	44.971	44.121	43.285	47.867	62.133	100.79	99.753	149.34	172.74	220.57	251.1	278.31	315.56	334.18	354.63	381	393.24	413.2	418.02	446.62	435.64
16.778	2.8686	0	0.67188	0	0	0	0	0	0	0	0	0	0	0	0	0	0	0	0	0	2.3373	4.0423	24.651	24.491	40.746	37.03	70.84	87.574	102.62	133.25	177.3	246.43	324.3	369.12	429.17	579.96	629.66	688.29	693.67	769.41	794.51	825.17	882.45	891.43	1031.7	1055.8	1049.8	1022.2	1056.7
0	4.8	0	0	4.5222	0	0	6.2426	2.2105	0	0	0	0	0	0	2.6032	4.2357	0	0	2.7948	3.1618	132.72	85.743	61.738	52.367	44.999	40.985	35.798	32.295	31.654	34.339	33.569	48.792	68.612	107.3	142.29	168.71	238.23	274.46	365.53	379.89	429.3	480.3	526.07	597.38	603.09	661.03	671.69	704.73	746.93
1.4676	0	0	2.9909	2.9525	5.0113	0.015278	8.4426	12.738	25.421	25.286	29.469	40.842	45.203	53.567	69.641	68.796	90.733	108.43	122.69	153.29	155.44	172.34	182.89	232.25	201.2	258.64	230.45	276.65	287.84	328.93	339.11	371.13	395.86	449.07	446.67	477.64	540.57	519.4	568.77	600.55	585.47	610.52	582.18	602.1	573.23	610.96	617.13	643.67	654.02
0	0	0	18.429	12.554	18.794	0	22.177	33.24	24.963	11.111	23.065	36.415	43.555	26.801	34.048	37.475	61.241	63.492	61.124	57.877	30.248	27.985	23.461	22.534	20.806	18.945	30.92	25.819	24.019	29.331	24.22	30.503	29.692	45.22	46.085	51.976	50.357	52.157	43.65	42.852	40.071	42.509	38.206	44.649	40.447	40.482	50.682	51.127	65.281
0	0	0	0	5.7194	7.7426	11.059	26.677	17.379	20.086	27.943	24.707	29.332	25.296	32.233	35.854	26.294	41.175	36.435	51.885	49.66	73.594	98.223	101.49	164.96	218.42	297.55	379.4	455.36	548.86	645.92	635	837.41	795.67	1048.7	1013.7	1228.8	1244	1421.6	1436.7	1494.7	1535.1	1721.6	1733.5	1794.7	1868	1911.4	1921.6	1962.1	1963.6
10.09	0.54969	2.4906	0	0	0	0	0	0	0	0	0	3.122	7.5393	20.692	24.199	29.131	37.63	57.438	84.636	132.53	153.74	194.18	223.51	369.15	334.33	544.6	470.11	573.83	710.5	796.44	991.23	1152.1	1292.5	1388	1520	1680.6	1783.1	1921	2041.7	2088.9	2199.2	2261.8	2285.2	2303.4	2489.4	2512.6	2542.5	2631	2683.3
7.2577	7.2288	0	2.3816	1.0055	0	0	0	0	0	0	0	0	0	0	0	0	0	0	0	0	0	0	0	0	0	0	0	0	0	0	0	0	0	0	0	0	0	0	0	0	0	0	0	0	0	0	0	0	0
0	2.0978	0	0	4.8828	3.2907	0	9.8603	10.335	16.599	11.347	12.782	8.258	8.5856	3.6526	13.057	3.165	15.13	8.8982	18.772	13.176	21.252	16.172	18.088	16.923	13.168	15.025	9.5648	11.801	9.3245	7.0294	14.075	21.301	11.373	5.7748	5.9685	18.547	20.796	13.57	9.7883	5.8885	4.5583	2.119	7.7097	5.7996	0	0	5.4212	1.7777	11.972
0	0	0	15.53	0	0	27.56	6.5631	29.879	36.391	46.796	53.156	59.314	84.675	93.756	116.25	127.18	140.57	158.98	188.76	192.9	221.51	254.05	259.6	275.9	279.37	257.16	284.42	330.88	329.92	358.24	353.61	367.64	329.65	385.4	393.63	402.51	437.65	421.07	431.18	428.67	412.99	412.98	420.34	439.65	429.4	416.51	415.56	409.25	417.63
18.103	9.7855	1.9545	3.483	0	0	0	0	0	0	0	0	0	0	0	0	0	0	0	0	0	0	0	0	0	0	0	0	0	0	0	0	0	0	0	0	0	0	0	0	0	0	0	0	0	0	0	0	0	0
0	0	0	3.6594	0	8.204	6.9546	6.9787	4.441	0	4.1117	0	0	0.75219	0	0	0	0	0	0	22.418	13.424	37.823	45.831	52.454	68.863	95.499	124.25	137.28	176.71	188.51	218.09	226.43	235.14	221.14	243.35	302.53	302.12	390.18	398.51	407.7	400.08	431.63	487.53	492.15	495.34	479.49	530.83	530.93	553.8
19.502	7.9481	0	0	0	0	0	0	0	0	0	0	0	0	0	0	0	0	0	0	0	0	0	0	0	0	0	0	3.2363	30.62	37.716	80.707	62.82	51.914	42.256	48.395	6.2376	0	5.6945	8.6393	55.659	19.626	0	0	7.296	22.411	26.143	19.906	12.774	0
8.1329	0.5834	0	0	3.192	2.8562	0	0	0	0	0.13036	6.0421	0	0	0	0	0	0	0	0	0	0	0	0	1.3851	7.3246	0	0	0	12.126	14.302	27.685	31.476	77.456	87.087	168.13	215.16	305.77	353.9	404.53	480.2	553.18	640.93	709.17	808	833.05	825.16	896.51	921.01	973.61
14.818	0.89579	0	1.5304	6.3154	20.015	4.9464	12.564	14.796	6.0279	20.732	31.681	63.891	110.66	158.73	214.26	297.77	407.35	560.75	723.89	898.52	1161.4	1433.4	1696.9	2079	2449.3	2883.9	3408.3	3784	4142.7	4398.5	4708.6	5080	5571.7	5787.9	5990.3	6565.2	6971.1	7240.2	7510.4	7522.8	7603.2	7778.6	8047.2	7967.3	8206.1	8109.3	8172.7	8432.7	8228.7
6.941	3.1966	5.1292	0	0.097552	0	0	3.8217	3.4397	6.552	0	0	0	0	0	0	0	0	0	0	0	0	0	0	0	0	0	0	0	0	0	0	0	0	0	0	0	0	0	0	0	0	0	0	0	0	0	0	0	0
14.256	0	0	0	0	0	0	4.9869	14.204	0	11.077	11.719	10.544	17.281	20.888	35.929	61.594	98.226	114.36	158.71	194.5	238.88	299.68	347.98	349.76	412.24	451.04	501.29	530.39	613.63	349.42	365.28	382.38	378.89	391.7	432.61	402.21	405.97	424.86	421.29	444.7	424.36	436.27	416.06	411.15	416.07	413.66	419.08	407.09	402.22
16.46	2.95	0	0	1.5939	0	0	0	0	0	0	0	0	0	0	0	0.72647	23.634	30.896	56.182	66.821	107.11	142.33	153.37	214.95	253.09	297.47	329.34	418.42	473.71	532.15	610.17	721.28	826.56	983.55	1075.1	1220	1312.6	1465.5	1648.6	1707.8	1868.8	1913.4	1984.9	2134	2180.6	2200.7	2326.6	2309.3	2381.4
21.368	11.366	6.273	0	0	0	0	0	0	0	0	0	0	0	0	0	19.751	56.047	111.88	211.7	300.03	393.68	475.73	647.98	709.42	847.65	961.16	1092.3	1199.7	1335.1	1413.9	1559.7	1629.6	1724.6	1800.6	1847.6	1885	1917.8	1933.7	1964.7	1919.9	2028.9	2088	2113.7	2079.7	2059	2134.9	2096.6	2138.1	2141.3
13.392	10.623	0	0	0	0	0	0	0	0	0	0	0	0	0	0	0	0	0	0	0	0	23.81	41.771	82.251	106.33	121.57	164.41	219.85	258.83	272.51	292.36	347.4	412.11	474.85	485.31	475.44	554.85	570.11	585.74	630.58	624.08	648.09	682.8	680.51	684.56	681.13	691.64	690.76	708.09
0	0	0	0.58058	3.4663	4.9117	3.8906	0.35185	4.8968	3.2305	0	0	3.6599	5.5963	0	0	0	2.1522	0	10.468	41.492	57.648	107.35	174.99	243.75	359.8	456.26	620.07	732.68	849.8	971.62	1092.2	1197.6	1296.6	1447.6	1553.4	1652	1739	1876	1967.4	2023.1	2056.2	2134	2129.7	2271.9	2289.8	2277.2	2315.8	2297.6	2294.7
10.81	0.21761	9.1491	0	0	0	0	0.48283	0	2.6262	0	1.046	1.7009	0	0	0	0	0	0	0	0	0	0	0	0	0	0	6.3787	10.966	7.9814	2.5964	26.624	31.342	37.53	38.156	50.058	57.105	54.625	68.118	77.762	93.629	76.627	90.334	96.81	100.86	97.635	91.063	90.584	101.3	113.51
16.052	0	0	2.974	2.7728	0	0	0	0	0	0	0	0	0	4.9326	0	0	0	6.2164	15.9	58.376	117.77	197.32	272.95	357.54	460.41	540.6	635.4	724.01	758.02	851.27	681.99	682.55	937.8	870.49	964.66	934.99	1061.5	1124.6	1056.3	906.79	1104.6	1169.2	992.38	1013.2	1136.1	1186	1101.7	1121.3	1179.7
10.067	5.8324	0	0	0	0	0	1.7218	1.9609	1.0172	0	2.8358	3.9413	11.887	11.924	15.694	15.974	30.716	26.434	48.58	73.013	93.125	102.38	116.39	189.22	200.69	233.99	270.41	293.84	358.4	385.59	411.86	438.93	512.36	575.68	619.54	641.56	755.75	744.01	809.98	839.08	786.97	870.53	890.17	920.22	968.23	929.72	964.6	988.53	1051.2
27.569	11.566	0	0	0	0	0	0	1.2807	2.3528	0	0	3.8329	0	17.803	5.7727	12.528	16.576	16.196	4.333	7.074	20.315	25.234	39.08	47.218	42.59	64.813	62.845	79.127	94.994	125.07	135.72	157.38	184.91	204.65	254.01	263.88	295.03	334.21	344.53	352.51	353.5	310.61	357.84	347.61	340.67	367.86	355.55	414.33	418.64
0	0	0	0	1.0159	4.6029	4.4324	3.3432	7.3948	5.2803	11.397	3.4309	21.772	24.994	38.577	51.553	80.595	103.53	146.39	189.43	225.02	244.06	275.8	259.55	263.61	324.19	365.84	417.4	496.21	573.23	675.05	752.84	875.52	978.41	1068	1143.3	1278.4	1372.2	1483.5	1550.2	1622.9	1669.5	1696.7	1761.6	1796	1885.4	1881.6	1849.5	1914.7	1919.7
12.105	4.1329	0	0	4.0616	4.6753	0	3.0625	0	0	0	0	0	0	0	0	0	0	0	0	0	0	0	0	0	0	0	0	0	0	0	0	0	11.961	17.856	15.936	33.868	46.109	57.437	74.014	94.384	101.45	102.63	116.54	144.87	142.7	155.06	176.78	182.98	200.95
6.4954	6.8547	0	0	0.02465	0	4.0667	0	0	0	7.2421	0	0	0	0	4.3899	18.828	31.601	42.48	62.413	105.58	161.09	222.58	312.2	398.39	512.21	618.2	750.76	870.98	1067.8	1217.6	1413.1	1531.4	1688.8	1872.6	2077.9	2225.8	2333	2393	2555.5	2574.6	2707.3	2634.3	2680.5	2755.3	2735.3	2812.7	2833.3	2896.4	2953.7
0	0	4.1271	4.3093	0	12.009	27.37	30.449	35.033	33.84	24.405	37.933	37.851	36.515	37.436	38.348	32.318	30.114	39.693	35.851	34.008	37.34	37.324	35.381	50.01	88.786	101.9	113.32	161.15	216.5	278.42	379.11	525.63	695.2	955.49	1078.7	1291.8	1540.3	1638.1	1853.9	1982.9	2147.8	2228.8	2341.7	2440.4	2500.2	2580.9	2653.3	2674.7	2684.5
6.995	0	8.6973	2.658	0	3.0524	0	0	0	0	0	0	0	0	0	0	0	0	11.167	40.075	69.372	117.72	171.97	269.01	304.71	367.16	415.95	488.08	581.16	595.26	696.43	725.94	802.3	882.72	918.21	978.8	1042.2	1101.6	1109.3	1123.3	1149.2	1181.5	1174.9	1164.4	1202.2	1243.4	1239.2	1264.9	1219.5	1264.5
0	0	0	8.3389	12.154	16.288	12.934	14.316	11.943	21.08	21.207	29.14	45.721	31.706	46.618	40.5	58.631	63.51	151.98	184.01	273	392.77	453.71	545.73	668.74	850.1	1023.8	1090.1	1498.5	1630.6	1718.3	1642.3	1899.4	1978.8	2137.5	2305.1	2380.9	2512.2	2601	2675.3	2732	2828.1	2864.6	2919.9	3000.5	3015.9	3074.8	3112.2	3117.8	3254.5
39.078	8.661	0	0	0	0	0	0	0	0	0	0	0	0	0	0	9.9963	19.749	26.622	74.444	175.01	245.85	363.29	421.12	600.16	839.61	1031.6	1381.1	1629.6	1854.5	2246.4	2507.1	2852.5	3055.8	3612.6	3770.7	4224.5	4698.6	4848.1	5204.3	5313.8	5092.1	5194.5	5544.1	5786.5	5912.3	5767.8	5619.4	5928.1	5873.7
11.208	1.6413	0	1.7125	0	0	0	0	0	0	2.726	0	0	0	0	0	0	0	0	0	0	0	7.3267	13.661	37.211	18.889	27.012	9.4451	0	0	0	0	0	0	0	0	0	0	0	0	0	0	0	0	0	0	0	0	0	0
0	0	0	0.23441	6.1895	4.1551	8.9742	4.7052	2.4973	5.9208	7.1329	7.7849	1.1664	9.3014	16.402	0	0	0	5.6076	0	0	0	0	0	0	0	0	0	2.3901	0	0	0	0	12.173	0	0	25.149	27.903	33.285	23.792	20.074	44.337	52.004	30.116	18.505	52.8	42.689	51.51	73.475	54.65
0	0	6.5548	0.21941	2.1172	0	0.96858	3.6745	4.6973	7.7358	3.3994	7.9968	3.7462	12.715	0	0	0	0	0	0	0	0	0	0	0	0	0	1.7644	2.5377	8.24	2.0006	6.0795	7.8613	3.9796	5.3099	11.73	21.528	21.798	23.936	25.459	26.753	18.783	26.857	33.703	44.155	51.875	45.564	58.36	38.842	42.168
4.7489	7.1939	0	1.4368	0	0	0	0	2.5574	0	0	0	0	0	0	0	0	0.77816	12.358	14.002	19.824	26.47	32.889	34.605	40.294	37.498	43.285	57.305	67.096	64.122	72.453	71.793	73.992	73.209	74.079	77.836	69.608	80.077	82.114	76.888	87.543	80.816	88.43	75.667	83.09	75.888	73.799	63.233	62.655	68.777
18.208	13.242	0	0	0	0	0	0	0	0.99928	0	0	0	0	0	0.5638	4.3692	10.11	0	12.053	19.455	24.22	31.804	59.718	51.735	77.367	72.553	76.966	94.501	97.665	101.64	114.84	136.3	133.1	147.33	152.48	168.72	175.35	183.55	183.49	194.66	201.32	208.77	223.54	230.19	249.4	247.22	272.97	278.46	280.41
1.9157	0	0	0	10.585	3.9696	0.74561	0	0.058157	3.8463	15.228	21.435	17.547	11.155	9.1214	15.675	15.526	28.904	35.379	37.198	53.176	81.974	121.31	171.26	260.67	357.71	463.55	534.85	643.1	742.09	829.94	896.17	1017.2	1047.1	1144.5	1262.8	1353.8	1413.8	1490.2	1543.8	1544.7	1591.4	1798.8	1906.8	1964.9	1969.8	1973.5	2068.7	2166.5	2140.8
0	12.871	0	0	1.209	0	0	0	1.837	0.93239	2.3313	0	0.27943	0	0	0.46098	1.1265	5.9221	0	5.4304	4.4876	7.7593	6.3716	2.3863	11.351	11.033	14.446	11.016	12.504	22.857	24.318	39.089	41.696	51.754	69.123	74.828	72.184	91.358	99.897	102.87	108.6	118.53	128.77	126.58	114.1	126.51	129.81	137.54	133.12	134.87
0	3.3486	0	4.7259	0.33965	0	0	0	0	2.4533	0	0	0	0	0	0	0	5.6984	11.557	23.397	44.223	65.177	96.12	122.88	140.2	183.74	214.5	247.61	285.4	320.68	388.05	409.22	474.85	484.48	519.35	589.61	589.82	594.46	610.38	617.35	669.02	633.38	667.48	672.7	689.78	647.15	668.06	636.95	669.24	730.39
1.8364	0	0	4.7473	0.58109	0	0	2.094	0	0	0	0	0	0	0	0	0	0	0	0	5.5109	5.3544	19.823	49.055	66.048	84.977	114.14	137.73	162.08	169.12	205.47	221.93	259.02	250.15	272.25	310.24	321.67	318.87	359.36	359.19	425.09	414.52	421.65	409.23	445.24	395.05	405.83	420.03	421.49	451.64
31.625	8.7125	4.9583	0	0	0	0	0	0	0	0	0	0	0	0	0	0	5.3471	4.1301	8.4701	29.871	45.958	99.657	125.13	198.45	261.84	309.8	350.4	398.93	474.54	515.04	575.18	599.76	677.95	702.01	657.15	728.28	767.65	733.31	744.09	767.55	783.23	762.8	783.34	798.91	766.53	782.5	811.84	790.2	803.36
18.22	0.13602	7.8019	0	0	0	0	1.0007	5.8348	0	1.1377	0	0	0	0	0	0	0	0	0	15.198	28.009	72.423	78.247	123.86	203.21	193.35	237.37	288.28	393.72	390.06	432.37	479.83	502.17	563.8	567.44	607.76	617.84	624.36	636.46	701.88	553.96	579.05	647.69	625.65	633.38	656.36	626.96	672.1	654.87
10.752	4.1105	0	0	0.55276	0	0.043881	0	0	0	0	0	0	0	0	7.4543	10.736	33.983	65.592	94.983	116.67	146.87	199.05	253.19	313.43	392.7	460.46	490.47	558.44	633.44	741.15	852.49	874.87	959.82	942.68	1079	1059.6	1107.1	1111.3	1123.9	1111.4	1140.6	1261.8	1343.2	1391.8	1410.3	1407	1393.2	1355.7	1344.5
14.186	7.6469	0	0	0	0	0	1.598	3.0048	0	0	0	0	0	0	0	0	0	0	0	6.1662	8.5213	16.394	33.123	51.123	48.826	90.132	121.91	203.26	250.33	306.05	403.83	542.75	737.52	902.24	1043.5	1194.8	1415.3	1579.3	1668.8	1837.3	1964.3	2126.7	2258.8	2372.8	2497.6	2516.3	2593.2	2730.1	2784.7
21.281	1.7025	0	5.4982	0	0	0	0	0	0	0	0	0	0	0	0	0	0	0	0.42586	41.906	92.213	158.66	220.77	285.34	352.56	403.03	457.07	538.53	597.05	688.88	775.26	741.19	817.36	867.47	905.27	981.89	1000.7	1039.8	1059.2	1079	1069.7	1017.4	1009.8	1033.3	1051.6	1106.7	1077.4	1060	1076.7
15.058	1.7068	0.74186	0	0.95482	0	0	0	0	0	3.4807	0	0	0	0	0	0	0	0	0	0	0	0	0	4.9616	0	31.324	53.874	124.31	174.76	248.71	353.97	449.64	532.22	634.96	743.61	850.11	912.87	1042.4	1134.6	1175	1212.6	1316.2	1354.9	1431.1	1469.2	1458.4	1506.5	1520.8	1547.7
5.5156	12.07	2.9613	0	0	0	0	6.1743	9.1491	2.6184	3.7291	5.438	5.8915	0	0	8.1492	2.5329	7.7972	8.9226	14.556	11.633	7.6243	5.5544	13.766	8.2525	6.9426	15.443	20.853	19.768	22.314	26.457	33.961	34.41	47.675	54.814	63.241	2.3392	11.04	7.6714	0.94204	0.29246	5.9127	10.927	0	0.82935	0.79754	8.4599	8.0387	0	6.3719
7.8886	7.5309	0	0	0	0	0	0	0	0	0	0	0	0	0	0	0	0	0	0	0	0	0	0	13.817	36.78	9.5051	17.675	40.573	60.25	53.333	70.312	101.25	146.5	147.87	171.77	204.84	205.81	220.62	221.1	277.47	273.01	325.4	368.53	411.23	341.99	377.58	379.13	394.01	468.59
13.947	9.348	0	0	0	0	0	0	0	0	0	0	0	0	0	0	0	0	0	20.99	16.222	22.419	30.189	41.125	54.386	62.732	58.628	44.537	61.745	97.645	119.52	173.78	174.23	225.55	221.11	303.87	321.6	372.7	423.2	410.75	464.28	505.21	578.74	626.54	657.23	696.19	716.93	765.23	771.1	731.03
26.487	10.684	10.969	0	0	0	0	0	0	0	0	0	0	0	0	0	0	0	0	0	12.043	18.938	49.001	87.817	153.18	199.74	264.77	339.12	437	555.43	701.1	878.57	1088.8	1241.3	1497.8	1635.4	1831.5	2020.3	2138.2	2351.9	2446.4	2517	2588.3	2718.9	2783.3	2886.3	2922.3	3037.5	3127.7	3088.9
14.633	8.2385	0	0	0.13665	0	0	0	0	0	0	0	0	0	0	0	0	9.994	24.031	52.328	73.096	91.507	129.76	180.08	231.88	268.23	297.33	260.19	349.43	397.3	409.73	449.3	435.82	482.03	467.05	487.15	504.62	514.24	534.44	539.1	519.7	507.43	507.73	536.98	539.63	534.42	545.87	552.67	508.44	527.91
10.481	2.2859	0	0	0	0	0	0	0	0	0	0	0	0	0	0	0	0	0	0	0	0	0	0	0	0	0	0	0	0	0	0	0	0	0	0	0	0	0	0	0	0	0	0	0	0	0	0	0	0
14.178	3.4506	0	0	4.6991	0	0	0	1.1042	0.86027	0	0	0	0	0	0	0	0	0	0	0	6.7322	13.974	16.081	16.543	25.116	31.403	46.735	51.4	60.695	55.462	64.745	74.582	65.043	68.369	70.036	88.919	87.417	86.422	75.255	71.779	70.253	70.185	75.922	83.073	90.12	91.193	99.679	87.074	78.274
4.1969	3.1951	4.5192	0	0	0	0	0	0	1.9899	1.5328	0	0	0	0	0	0	0	0	0	0	0	0	0	0	0	0	0	0	0	0	0	0	0	0	0	0	0	0.59919	0	0	0	0	0	0	4.3938	11.714	31.028	19.222	22.881
8.4911	4.8985	0	1.5375	0	0	5.1673	4.4489	0.43523	8.8323	0	0	0	0	0	0	0	0	2.9653	0	0	0	0	0	0	0	0	0	85.758	110.5	154.26	185.17	198.24	246.14	241.23	207.71	263.39	296.47	297.23	322.5	316.12	310.64	310.53	307.2	317.91	311.52	295.1	320.04	346.17	299.03
10.499	1.8799	0	0	4.788	0	4.7324	0	0	0	4.6187	0	2.5551	0	0	0	0	3.7227	23.295	52.584	76.881	116.14	158.42	194.39	261.68	317.43	350.37	410.51	432.39	479.66	483.48	549.69	575.44	645.51	624.67	678.85	713.45	719.8	756.63	724.56	758.09	801.19	809.84	849.13	841.2	800.13	788.6	805.39	791.21	880.64
0	1.24	0	0.61539	0	1.2565	3.7839	11.67	0	0	4.7179	0.030472	12.927	9.869	4.2415	9.0255	10.158	25.742	36.19	47.171	56.549	83.074	108.94	108.22	136.32	123.15	155.18	140.07	163.68	187.33	198.66	236.32	265.3	312.76	341.9	379.88	447.78	506.34	556.15	612.58	617.35	672.54	699.15	741.14	764.83	811.71	851.7	872.14	846.85	878.49
0	7.4163	2.6018	0	0	0	4.0783	5.7208	5.3851	5.2838	0	0.32001	0	0	0	0	0	0	0	0	0	0	0	0	0	0	0	0	0	0	0	0	0	13.955	35.944	74.65	108.99	177.07	184.4	245.37	305.57	354.16	396.8	434.05	464.38	532.65	570.69	612.13	620.48	687.07
0	0	0	0	11.351	9.7646	0	1.712	0	0	0	0	0	0	0	0	0	0	0	0	0	0	0	2.6945	0	2.3941	24.911	69.734	54.632	60.258	79.46	84.756	104.85	94.615	105.05	108.45	105.58	101.26	79.68	57.489	111.17	77.968	95.144	79.867	121.88	88.249	85.002	76.37	81.99	111.23
26.289	4.5995	0	0	0	0.13546	0	0	0	0	0	0	0	0	0	0	0	0	0	0	0	0	0	0	0	0	0	0	0	0	0	0	0	0	0	0	0	0	0	0	0	0	0	0	0	0	0	0	0	0
0	2.3587	9.4153	2.9605	4.328	0	0	0	1.2106	0	14.207	4.3071	0	3.8815	0	11.721	3.5247	7.6458	7.5295	15.277	32.421	39.756	36.562	57.581	59.919	95.992	85.594	104.71	157.41	155.68	256.81	323.85	422.94	539.27	648.57	818.29	940.07	1108.8	1214.4	1395.8	1521.3	1609.2	1605.9	1748.6	1820.4	1891.1	1910.2	1977.2	1964.1	1999.4
0	0	0	13.319	2.9852	11.828	33.695	46.757	52.32	66.15	84.579	95.755	111.53	137.6	168.02	208.43	228.69	264.18	296.66	348.84	399.28	414.69	460.94	473.98	529.73	541.56	578.02	592.89	611.37	620.49	614	645.22	658.76	666.32	666.81	666.24	733.62	679.19	721.1	702.16	794.44	788.38	693.24	681.84	684.72	669.43	677.78	687.48	656.63	652.46
3.4335	9.5716	0	4.8502	0	0	1.0088	3.1236	9.5172	2.525	0	0	0	0	0	0	0	0	0	0	0	0	0	0	0	0	0	11.771	21.785	21.501	20.936	36.506	83.872	149.91	192.58	211.74	248.47	275.49	316.36	352.6	397.34	444.28	456.66	471.96	537.69	505.38	555.51	584.02	615.14	634.43
0	0	0	4.8737	0	6.2726	0	0.70818	4.4147	1.4704	6.7916	5.9342	15.098	12.51	16.669	18.196	32.388	40.307	35.207	38.253	47.143	50.359	44.467	51.031	50.703	74.29	61.248	72.714	73.691	75.671	78.339	80.542	68.143	68.986	74.558	79.889	83.011	63.254	70.816	81.622	67.191	52.738	33.936	52.909	67.829	56.661	40.285	19.647	37.689	28.814
2.3169	6.9832	0	1.4899	6.8489	0	0	0	8.7355	9.1664	21.633	4.9227	7.9001	20.332	6.2089	38.416	27.337	41.231	62.415	85.788	135.6	214.52	313.77	437.54	607.28	833.17	1034.6	1285.8	1635.1	2018.8	2348.7	2674.8	2999.7	3421.3	3768.1	4035	4268.4	4759.7	4815.5	5134.2	5475	5503.3	5577.9	5819.7	5929.4	6114.1	5988.9	6147.3	5848.2	5786.4
0	0	0	1.2117	4.9477	8.278	7.0254	20.076	17.658	30.211	27.021	18.967	13.36	5.7182	5.8864	7.7696	7.8013	11.137	9.2562	20.034	18.897	11.91	6.6187	8.1814	0.15315	2.2886	0	0	0	0	1.9544	6.8501	10.307	15.709	11.435	13.986	34.649	39.149	30.802	36.841	47.914	170.15	198.67	323.28	338.95	344.58	345.96	391.82	419.25	448.93
14.584	3.2903	0	0	0.24495	0	0	0	0	0	0	0	0	0	0	0	2.4571	27.719	60.731	100.37	171.57	246.23	337.08	448.71	565.18	669.83	756.35	872.69	977.7	1125.6	1269.7	1398.4	1613	1723.4	1893.4	2059.4	2219.5	2369	2508.3	2680.4	2810.6	2721.3	2953.2	3058.8	3243.5	3196.2	3212.4	3344.5	3349	3302.6
10.44	0	0	0	1.6436	0	0	0	0	0	0	0	0	0	4.3283	0	0	0	0	0	0	0	0.44648	0	0	2.4548	1.1824	46.124	77.659	116.54	176.21	250.98	331.36	445.48	527.78	609.37	741.03	852.15	901.14	976.48	1051.9	1118.1	1144.3	1164	1190.3	1234.7	1209.8	1253.2	1272.5	1242.4
0	2.3925	0	0	2.2031	0	2.8374	8.8322	6.7937	3.4979	0	0	0	4.2251	0	0	0	0	0	0	0	0	0.48421	0	3.9015	16.607	15.796	45.235	66.632	106.2	158.31	217.12	311.12	375.91	466.74	552.93	691.72	777.53	864.92	956.12	1032.4	1118.6	1144.6	1213.8	1267.2	1367.9	1424.1	1412.8	1454.7	1460.8
17.798	17.661	0	0	6.6916	0	0	0	0	0.95074	0	0	12.33	8.2801	23.206	41.234	59.001	95.016	86.445	98.293	98.34	96.706	110.49	129.9	161.23	167.33	185.83	179.58	171.06	203.45	236.57	263.26	288.41	326.3	351.17	407.88	474.41	488.16	518.77	529.29	543.23	570.63	621.73	678.47	707.67	760.15	712.01	765.87	750.55	784.22
7.9787	7.3037	0	0	0.3537	0	0	0	0	0	0	0	0	0	0	0	1.9179	27.743	57.593	84.057	136.68	183.83	218.13	261.3	312.33	357.24	418.16	437.71	471.77	529.84	533.33	571.41	613.3	630.87	634.97	681.11	684.1	689.39	699.82	687.21	728.01	700.63	750.16	772.25	770.96	757.96	788.45	781.57	783.56	861.12
14.713	5.9876	9.3229	2.9523	0	0	0	0	0	0	0	0	0	0	0	0	0	0	0	0	0	0	0	0	0	0	0	0	0	0	0	0	0	0	0	0	0	0	0	0	0	0	0	0	10.006	0	13.135	11.893	0.64697	5.2167
6.4024	7.6754	0.7575	0	0	0	0	0	7.3876	0.82851	3.6723	8.7161	0	0	9.3007	0	1.0757	0	1.8601	3.6123	16.3	21.948	31.623	46.843	84.44	81.117	139.96	180.35	209.87	248.71	268.68	301.63	352.17	409.64	507.78	585	675.51	682.78	752.69	1066.8	1210.5	1141.7	1211.4	1287.6	1445	1466.8	1466.9	1508.4	1536.6	1623.8
1.903	2.447	0	0	2.4467	2.8526	0.64544	7.4648	3.3857	0.86806	2.1239	2.0758	0	0	0	0.86797	4.744	0	0	0	0	0	5.7856	21.487	13.433	32.495	30.345	62.02	84.338	103.9	135.02	171.94	227.93	286.87	305	332.45	352.1	371.79	418.15	422.54	477.29	486.82	506.12	539.4	551.41	558.37	598.22	626.38	634.82	676.04
0	0	0	1.0881	3.6271	6.1277	3.4985	8.6794	10.211	5.4951	6.7361	12.033	6.7874	6.6178	1.1175	4.3012	0	0	4.6925	35.213	53.155	75.361	124.71	143.97	187.25	243.15	316.84	363.42	419.43	475.93	629.99	558.92	573.4	636.08	689.07	656.88	689.08	726.16	699.46	708.09	721.64	736.42	766.02	759.44	788.43	836.86	818.85	783.81	806.2	803.08
12.946	0	0.48815	3.6568	1.9895	0	1.5012	2.4047	0	0	0.30729	0	0	0	0	0	0	0	0	0	0	0	0	0	0	0	0	0	0	0	0	0	0	0	0	0	0	0	0	0	0	0	0	0	0	0	0	0	0	0
3.8151	0.9991	0	0	2.5207	1.9415	2.454	0	0	0	0	17.208	38.529	84.006	81.812	109.5	136.61	171.07	207.37	235.76	294.3	320.64	362.76	412.96	467.25	561.13	599.7	680.74	710.21	730.4	807.33	845.28	873.17	915.78	882.45	946.01	934.21	1006.5	1025.9	1022.9	1065.2	1099.7	1113.8	1133.7	1107.8	1085.7	1127	1190.7	1136.4	1129.1
0	2.9997	0	0	9.3172	0	0	0	0	0	0	0	0	8.2479	0	0	10.005	22.648	58.662	122.22	178.38	239.52	351.51	484.75	620.37	750.19	956.85	1114.3	1228.3	1395.9	1535.8	1718.2	1819.3	1840.3	2004.9	2153.1	2245.9	2436.8	2413.2	2571.1	2576.6	2658.7	2838.8	2814.1	2824.9	2956.3	2950.5	2941.7	3002	3009.9
0	2.7873	0	0	6.4725	1.0586	3.3091	0	0	0	0	0	0	0	0	0	0	0	0	0	0	0	0	0	0	0	0	0	0	0	0	0	0	3.5383	50.506	71.442	108.07	119.86	152.05	218.9	232.38	250.21	284.88	271.61	302.24	320.84	474.46	581.65	591.63	662.66
0	4.405	0	2.2169	1.8977	0.3095	0	7.4927	4.7016	8.4291	11.765	9.43	12.572	18.535	24.773	59.2	82.846	117.81	161.52	219.34	326.24	401.57	522.77	601.58	713.3	817.41	935.43	1043.3	1204.6	1234.7	1480	1660.5	1813.2	1907.5	2052.2	2141.1	2252.4	2446.3	2486.7	2611.2	2652.6	2786	2849.3	2928.1	3014.1	2957.6	3100.4	3099.2	3128.6	3115.4
15.38	2.6493	0	0	0	0.58736	2.7954	0	0	0	0	0	0	0	20.24	64.036	128.25	234.47	333.03	469.99	659.49	843.64	1042.9	1281.3	1573.7	1866.7	2250.4	2609.6	2972.5	3378.6	3669.1	4095.1	4443.8	4903.2	5435.4	5799	6251.8	6562.1	6773.3	7056.3	7325.3	7499.5	7761.7	8071.6	8219	8527.7	8518.4	8677.4	8850.7	8719.5
2.9855	0	0	0.90633	0	2.7465	3.4885	0	0	5.8676	0	0	0	0	2.1789	1.0637	0	11.998	12.577	8.9504	8.8897	8.644	0	0	0	0	0	0	0	0	0	0	0	0	0	0	0	0	0	0	0	0	0	0	0	0	1.6657	8.9374	8.2982	0
18.456	10.134	0	0	0	0	0	0	0	0	0	0	0	0	0	0	0	0	0	8.1223	10.744	22.767	26.022	51.329	63.949	82.121	97.568	129.86	162.04	218.65	237.82	297.46	347.56	434.28	491.8	524.87	589.37	652.02	670.94	670.2	695.64	749.78	765.22	815.58	832.7	809.03	815.1	852.78	836.26	847.53
17.256	10.464	0	0	0	0	0.06454	0	2.4427	0	0	0	0	0	0	0	0	0	0	0	0	0	0	0	0	0	0	0	0	0	0	0	0	0	0	0	0	0	0	0	0	0	0	0	0	0	0	0	0	5.8394
5.4495	3.3333	4.6421	5.4954	0	0	0	0	0	0	0	0	0	0	0	0	0	0	0	0	0	0	0	0	0	0	0	0	0	0	0	0	0	0	0	0	0	0	0	24.034	38.94	22.318	16.047	31.821	28.189	15.236	8.9423	28.738	33.605	47.409
24.778	18.524	0	0	0	0	0	0	0	0	0	0	0	0	0	0	0	0	0	0	0	9.3152	20.779	26.102	41.61	49.571	45.737	47.268	58.82	101.58	111.8	144.53	152.22	140.02	161.15	155.13	191.18	170.53	187.63	219.53	253.63	243.11	198.33	252.33	260.21	302.49	321.04	320.33	307.15	287.6
0	1.9275	0	4.7726	0	0	10.458	0.38993	0	0	0	0	0	0	0	0	0	0	0	0	0	10.777	19.118	38.215	59.667	65.209	74.124	144.69	155.57	145.73	156.03	155.33	162.21	196.39	215.63	204.25	211.45	184.61	218.32	221.67	237.46	212.54	192.68	216.02	203.25	196.93	203.15	233.88	238.86	255.67
0.65163	0.64575	0	0	0	7.8782	15.277	0	0	11.731	15.072	11.393	15.618	15.013	10.73	2.7135	6.6831	0	0	4.3172	0	0	0.86589	0	0	0	0	0	0	0	0	0	0	0	0	0	0	0	0	0	0	0	0	0	0	0	0	0	0	0
0	0	0	6.3632	0	4.1106	1.8506	0	6.0221	1.5642	3.9214	4.1746	4.9264	10.348	11.286	9.8214	6.5971	13.409	19.386	26.666	24.522	16.647	26.54	31.77	41.207	60.434	75.995	95.374	106.84	123.68	140.98	145.65	161.63	171.39	204.35	203.55	238.08	239.91	274.3	282.48	281.98	277.41	292.12	324.3	324.1	378.78	346.32	346.9	387.23	414.56
0	0	0	0	0	2.2803	10.362	11.399	15.46	16.403	34.124	39.592	55.199	57.653	65.713	76.317	112	130.61	165.24	214.13	229.12	300.12	338.57	436.45	469.78	592.78	649.45	749.75	867.84	977.23	1078.2	1207.7	1346.4	1486.4	1640.1	1749.9	1896.7	2027.7	2152.9	2094.5	2196.9	2231.8	2319.7	2348.1	2415.5	2416.1	2463.9	2509.5	2512.8	2631.5
25.733	4.9312	3.4461	0	0	0	0	0	4.2421	0	4.8077	0	0	0	0	0	0	0	0	1.9674	15.62	51.92	58.438	100.85	148.04	181.23	263.84	301.37	327.52	381.14	399	514.97	539.41	653.56	724.15	710.64	846.12	900.68	968.83	1003.6	1053.3	1117.2	1149.6	1194.4	1245.6	1186.1	1142.4	1168.5	1172.6	1202.2
4.6851	0	0	4.6221	0	0	0	15.813	7.4751	19.275	14.28	17.994	12.241	14.226	17.666	24.699	36.213	39.503	45.835	56.802	59.799	72.733	78.118	86.558	90.377	98.095	107.59	110.81	108.67	77.223	86.968	110.96	120.54	127.86	134.81	152.93	171.75	181.58	182.26	207.32	197.18	201.59	224.92	219.66	216.43	219.6	203.41	229.09	218.29	232.4
8.3361	13.294	11.355	0	0	0	0	0	0	0	5.8689	0	0	0	0	8.7617	0	1.793	0	6.5747	28.555	40.166	36.618	62.09	64.055	108.54	104.99	131.89	162.47	148.33	203.42	235.22	279.4	289	286.47	318.25	358.16	395.26	381.28	448.14	568.77	555.71	513.88	531.15	544.37	502.11	458.81	494.58	481.22	486.85
1.5725	6.1153	0	1.7287	0	0	1.7701	4.8796	4.7637	0	0	0	0	0	0	0.05742	0	0	0	0	0	0	8.61	13.469	22.743	39.16	40.464	67.046	98.43	119.43	117.89	139.7	154.08	224.48	249.66	259.72	289.44	307.3	277.2	269.45	309.56	306.57	351.88	369.05	377.41	392.75	417.97	438.09	437.87	454.14
10.614	0	0	0	3.3285	0	0	3.6048	0.17736	0	0	0	0	3.2151	0	0	0.46914	26.033	40.747	79.037	119.84	168.27	249.95	406.74	511.3	621.03	791.78	876.44	998.47	1205.1	1311.5	1413.7	1521.2	1656.4	1815.1	1897.2	1977.6	2073.2	2202.3	2248.8	2521.1	2438.9	2426.3	2544.3	2544.6	2653.4	2524.4	2552.6	2840.5	2717.7
8.353	8.6364	0	0	0	2.7695	0	0	0	0	3.8841	1.6983	7.3065	9.6041	16.143	22.517	32.618	46.934	72.882	118.44	145.72	196.14	205.98	303.93	290.93	424.74	394.63	440.91	506.47	601.44	634.42	738.34	815.34	911.76	1006	1231.3	1197.7	1256.2	1345.5	1366.1	1431	1495.6	1544.3	1572.9	1625.8	1667.6	1680.8	1693.9	1696.5	1756.4
11.646	0	6.9525	3.8607	0	1.2523	0	0	0	0	0	16.899	24.525	33.238	45.099	42.733	47.436	24.903	13.245	10.431	11.272	8.8582	4.8004	22.422	19.041	14.077	25.364	19.433	17.933	27.463	20.58	17.882	15.267	19.093	17.088	26.815	23.881	26.121	37.998	39.47	32.577	28.809	0	9.0799	15.954	20.64	16.867	14.063	22.965	13.939
1.423	9.3741	4.7725	6.3856	2.5409	0	0	0	0	0	0.76498	4.8301	10.411	35.804	56.611	107.84	135.51	177.16	220.49	297.56	344.06	410.59	447.95	551.78	546.12	694.29	713.63	845.44	941.43	967.89	1138.9	1374.9	1548.1	1655.7	1816.7	1105	1076.7	1033.7	1063	1135.6	1189.4	1187.1	1179.9	1256.9	1255.5	1243.3	1317.1	1344.3	1381.7	1493.6
10.37	0	0	1.07	4.8291	0	0.25923	0	0	0	1.7077	0.31805	0	0	9.2371	23.595	52.725	77.378	101.64	138.98	174.54	218.57	257.66	283.27	361.57	420.74	536.17	644.05	708.48	796.95	905.25	955.06	1093.4	1158	1290.7	1430.2	1521.8	1537	1673.8	1728.8	1818.6	1821.3	2097.8	2105.7	2219.7	2095.9	2155.9	2232.5	2294.9	2245.9
0	3.3007	0	0	0	5.0528	10.534	14.334	13.431	10.497	2.5697	10.358	10.925	12.634	14.168	0.69132	1.3386	5.4591	0	0	6.2565	36.167	49.945	81.715	111.16	159.92	214.68	301.95	358.58	440	488.19	608.82	719.78	792.5	901.83	1056.7	1204.8	1331.9	1429.2	1564.2	1663.1	1770.4	1865.5	1954.9	2048.5	2133.6	2153.5	2113.9	2104.9	2242.3
5.0482	0	0	5.1993	2.8795	0	2.385	0	0	0.69174	0.37387	0	0	0	0	0	0	0.40641	0.65007	0	1.0029	13.685	9.3411	20.659	22.626	16.647	13.768	26.421	23.275	26.728	31.033	28.235	40.086	36.559	67.218	66.084	61.035	72.535	65.182	79.571	93.387	95.308	97.46	84.624	89.731	87.638	89.507	92.15	101.94	111.54
4.2667	0	0	8.2894	0	0	0	0	6.2789	3.2201	3.3943	0	1.7751	7.0782	5.1414	6.9526	1.9534	0	3.7357	3.8729	16.148	1.1026	8.5613	14.391	17.171	10.707	9.5734	13.895	11.596	9.5505	10.624	1.2465	10.128	2.5044	8.2226	7.8324	0.7134	5.8023	0	2.0146	7.5076	0	0	0	0	0	0	0	0	0
0	3.1549	6.7128	0	7.3872	0	0	0	0	14.061	3.9684	7.024	0	0	0	0	0	8.781	0	0	0	0	15.827	5.9156	8.4395	9.8941	7.4045	6.5807	12.019	6.8971	19.417	18.981	25.016	31.562	27.808	45.919	41.615	51.762	56.196	46.378	57.819	37.547	32.743	55.834	48.343	92.224	97.156	110.83	63.09	82.548
0	0	0	0	5.7725	11.08	13.347	18.068	32.851	38.8	55.564	63.8	72.404	93.837	103.08	160.9	175.09	220.71	259.24	313.96	376.05	442.54	483.71	536.28	557.48	669.41	692.91	763.47	874.31	842.8	916.86	980.68	1025.2	1088.6	1132.7	1230.5	1264.6	1368.2	1396.7	1518.9	1570.7	1657.9	1587.6	1785.3	1781.6	1757.5	1779.7	1773.6	1804.2	1865
0	0.49318	0	5.3738	5.079	0	11.376	18.113	17.218	14.341	0.20284	19.634	19.862	17.184	20.847	29.38	29.863	37.138	16.079	9.4098	8.6752	13.274	8.9038	19.833	22.785	19.347	19.756	26.919	25.506	19.58	52.959	73.12	131.93	171.69	240.98	294.93	362.36	420.07	508.28	542.54	585.47	643.3	688.13	743.55	788.44	792.08	835.8	882.33	894.61	909.14
0	6.6957	2.9848	2.7357	2.4682	0	0	5.9968	1.8686	0	0	0	0	0	0	3.0214	0	0	0	0	0	0	0	0	0	0	0	0	0	0	0	0	0	0	0	0	0	0	0	0	0	0	0	0	0	0	0	0	0	1.8668
16.051	5.1667	0	0	0	0	5.1706	7.6796	5.8387	2.2354	0	2.2757	0	0	0	0	0	0	0	0	0	0	0	0	0	3.1064	11.202	27.15	49.086	66.123	56.663	59.731	100.42	143.69	186.56	195.38	295.54	399.54	467.42	733.09	901.06	897.29	930	962.07	940.18	928.88	897.54	893.79	903.66	910.54
0	0	0	14.085	11.237	12.779	10.707	20.596	16.226	6.1472	41.694	38.942	38.743	76.185	85.173	145.5	207.15	407.85	519.56	455.75	600.72	719.73	821.58	888.56	910.01	1014	1055.9	1077.2	1110.6	1249.4	1327.6	1364.4	1395	1484	1571.8	1605.1	1724.9	1789.1	1821.5	1940.1	1911	2235.4	2032.4	2305	2262.5	2019.5	1976.3	2018.3	1998.8	2002.1
4.5486	0.66545	0	5.4131	0.10216	2.5785	0	0	0	0	0	0	0	0	0	0	0	0	0	0	0	0	0	0	0	0	0	0	4.0517	35.01	67.773	88.109	119.45	140.85	176.82	204.64	218.95	244.07	275.31	305.87	320.4	337.25	360.72	325.84	369.85	358.44	382.05	406.53	408.98	408.49
1.8072	2.0091	0	0	4.8089	0	2.4153	0	0	0.083255	0	0	0	0	5.5165	3.4512	9.2621	19.356	19.943	38.621	31.483	45.383	48.068	74.471	102.63	106.69	139.01	149.87	194.6	274.06	327.57	412.22	393.06	650.13	739.33	918.18	1060	1211.7	1335.3	1468.7	1550.4	1684.5	1832	1937.8	2033	1987.7	2011.1	2052.8	2067.4	2129.7
0	0	0	0	0	25.281	62.395	132.36	199.85	266.81	353.81	402.79	460.64	504.96	559.4	622.07	655.48	729.78	725.7	832.01	855.75	951.91	959.23	1015	1031.2	1124.6	1162.2	1223.8	1284.1	1338.4	1397	1416	1468.8	1465.3	1477.9	1522.3	1563.2	1600.6	1592.4	1722.1	1699.6	1365.4	1341.3	1379.4	1388.8	1385.7	1321.7	1344.9	1334.2	1330.1
0	0	0	0.44031	7.5961	12.708	6.4991	17.644	11.778	13.116	9.6369	0	3.042	8.5773	5.5272	0	7.3999	12.992	31.797	25.477	49.932	48.026	84.953	91.224	91.191	123.89	131.37	185.74	157.97	202.65	213.93	267.56	331.73	403.84	500.9	601.57	789.57	892.58	1021.3	1177.2	1261.3	1377.4	1505.7	1627.1	1639.4	1572.1	1549.4	1521.2	1851.6	1849.5
2.3964	2.0655	0	0.68919	0	0	2.9522	8.2397	0	7.5847	0	0	0	2.002	0	2.1874	2.5104	0	0	0	1.7876	6.7838	8.8496	7.1918	4.3232	9.8148	0	28.592	37.895	33.776	33.78	41.305	45.567	89.227	97.665	107.52	96.98	109.38	131.47	139.28	171.24	172.44	192.41	209.21	191.15	185.4	188.4	198.87	212.87	220.98
18.22	15.62	0	0	0	0	0	0	0	0	0	0	0	0	0	0	0	0	0	5.1254	9.4218	20.198	28.308	27.727	39.702	48.476	58.01	84.692	117.05	138.83	144.13	149.31	206.26	274.99	339.71	388.29	430.89	528.02	599.85	660.38	750.53	801.96	884.68	930.8	969.37	1044.4	1069.5	1065.4	1137.9	1160.7
29.558	4.7024	0	0	0	0	0	0	0	0	0	0	0	0	0	0.44434	11.512	53.2	98.165	161.65	215.36	258.35	304.96	384.26	459.72	525.5	567.31	673.6	759.16	889.12	1003.5	1128.9	1253	1402.1	1580.8	1683.3	1820.2	2054.9	2236.7	2399.3	2591.3	2691.4	2875.8	2918.9	3076.5	3181.9	3292.3	3291	3429.5	3391.5
1.0351	0	0	0	0.19567	0.59883	2.9843	0	0	0	0	0	6.7656	7.7806	34.81	65.623	130.6	190.5	356.55	434.36	584.74	785.45	858.27	1204.8	1337.6	1429.1	1649.7	1837.6	1947.2	2146.4	2260.6	2339.8	2465.3	2627.9	2633	2853.5	2860.2	2650.9	3018	2696.5	2871.4	2751.8	3006.6	2964.6	3018.6	2938.8	3168.2	3024.3	3133.4	2822
15.684	5.0105	0	0.3921	0	0	0	0	0	0	0	0	0	0	0	0	0	0	0	0	0	0	0	0	0	0	0	0	0	0	0	0	0	0	0	0	0	0	1.5305	14.279	23.649	8.5498	13.448	23.641	39.808	68.625	57.662	85.121	97.216	144.47
12.332	4.2572	0	3.9106	0	0	0	4.6906	0	6.1955	0	0	0	0	0	5.7345	2.1547	4.1728	16.338	35.906	49.339	86.373	108.37	153.6	193.98	236.69	274.49	329.51	350.98	391.52	467.59	504.79	531.5	561.01	621.19	694.42	753.98	827.98	834.9	961.35	1018	1116.3	1179	1257.4	1294.9	1347.3	1364.3	1443.6	1503.6	1577
0	11.251	0.32675	2.0932	0	0	2.3365	0	0	0	0	0	0	0	0	0	0	0	0	0	0	0	0	0	0	0	0	0	0	0	0	0	0	0	0	0	0	0	0	0	0	0	0	0	0	0	0	0	0	0
25.821	20.151	0	0	0	0	0	0	0	0	0	0	0	0	0	0	0	0	0	0	0	0	0	0	0	0	0	0	0	0	0	0	0	0	0	0	0	0	0	0	0	0	0	0	0	0	0	0	0	0
3.303	0	2.1709	3.2248	0	0	0	0	0.46014	0	0	0	0	0	0	0	0	0	0	0	0	0	0	0	0	0	0	0	0	0	0	0	0	4.1127	22.488	56.988	59.181	105.25	102.49	158.51	178.63	216.7	259.16	276.76	314.61	306.18	343.47	356.21	367.91	400.94
1.8043	3.49	0	0	0	0	8.8201	1.5145	4.783	2.4327	0	5.8512	4.8786	2.4755	3.2887	6.8485	0	7.0809	0	0	0	1.7566	0.17256	1.607	0	0	0	2.8163	0	5.8338	0	0	0	0	0	1.6547	0.53391	8.3561	0	5.7764	3.3702	5.1075	3.6078	0	0	0	0	11.908	9.9694	14.035
0	0	0	0	0	7.1895	7.9737	9.5163	8.4506	12.345	16.565	5.7861	10.365	8.8681	3.3161	6.6793	7.2762	21.307	35.314	55.485	75.858	112.27	135.92	225.09	298.51	407.35	509.35	621.94	745.1	894.19	972.53	1095.4	1325.9	1422.5	1543.6	1876.1	1948.7	2072.1	2256.3	2344.2	2532.5	2522.8	2602.1	2676.8	2740.8	2745.9	2797.1	2839	2892.7	2982.9
0	0	0	0	13.923	4.9046	26.787	32.318	21.485	39.371	27.838	23.914	20.377	17.888	12.19	6.7909	9.0405	13.145	9.3272	11.341	7.1601	12.534	0	22.725	59.941	101.47	147.41	249.8	308.04	420.15	487.95	602.38	773.21	842.44	1006.4	1127.8	1270.7	1412.8	1489.9	1625.9	1745.2	1807.1	1960	1977.9	2149.1	2277.8	2473.2	2461.6	2461.4	2606
19.592	8.5773	3.1853	5.0179	0	0	0	0	0	0	0	0	0	0	0	0	0	0	1.14	0	0	0	1.0313	0	3.2835	0	0	4.5683	14.211	20.355	31.643	18.826	21.22	52.515	61.959	99.275	97.371	142.03	163.91	174.54	173.64	156.16	158.71	155.64	129.94	141.57	125.16	134.69	162.57	161.11
3.7815	0	0	5.9695	9.1682	0	3.9729	1.6019	0	0	0	0	0	7.5527	9.6654	0	0	0	0	0	0	0	0	4.4799	18.113	88.771	101.91	170.94	240.83	292.65	350.93	419.3	512	572.26	652.7	692.99	747.53	797.81	884.69	901.07	932.52	963.16	977.09	966.55	977.23	978.56	964.83	1040.5	959.5	959.81
0.82896	5.4405	3.1165	0	1.1223	0	0	0	0	0	1.5574	0	0	0	0	0	0	0	0	0	0	0	0	0	0	0	0	0	0	8.0756	23.613	48.663	100.59	145.95	188.6	254.37	324.52	417.82	498.06	535.53	602.66	634.02	683.43	693.55	741.8	599.52	626.46	626.72	622.39	686.82
1.7851	3.7369	0	4.1965	1.2476	3.2742	0	0	1.9742	0	0	0	0	0	0	0	0	0	0	0	0	22.417	84.765	146.22	210.59	316.49	410.09	536.26	631.29	768.57	910.91	1033.6	1187.4	1217.1	1343.3	1517	1663.1	1714.2	1758.8	1778.6	1896.9	1965.3	2083.3	2102.5	2004.5	2108	2142.5	2208.2	2309.8	2262
25.593	10.021	0	0.18611	0	0	0	0	0	0	0	0	0	0	0	0	0	0	0	0	0	0	0	0	0	0	0	0	0	0	23.055	105.77	201.04	287.11	390.23	511.61	637.65	779.73	885.56	947.05	1053.2	1149.9	1234.9	1373.5	1492.1	1433.4	1540.1	1550.2	1592.8	1621.9
12.839	4.9864	0	0	0	0	0	0	0	13.231	62.355	103.86	157.74	219.98	273.26	365.18	412.13	473.24	498.41	562.06	613.43	651.51	685.43	726.93	741.31	799.75	798.96	825.88	817.49	859.41	872.81	894.43	862.86	888.51	872.35	949.54	945.07	945.23	924.69	903.68	902.9	917.41	946.59	961.49	955.19	958.98	949.29	994.32	972.5	967.91
14.643	9.9332	0	0	0	0	0	3.7837	1.7156	6.9766	2.6822	19.879	34.335	48.297	54.735	83.062	92.058	127.28	152.96	198.11	218.05	278.04	331.27	379.24	449.25	559.77	663.35	741.02	864.8	1009.5	1116.7	1199.3	1390.5	1430.9	1557	1695.8	1712.1	1867.5	1923.9	1980.4	2071	2187.5	2236.2	2361.3	2324.8	2321.3	2395.5	2388.6	2443.7	2455.1
14.204	0	0	0	1.5766	1.1823	0	0	0	0	0	0	0	0	0	0	0	0	0	0	0	0	0	0	0	0	0	44.276	116.09	209.38	243.52	282.07	331.98	348.21	381.72	385.75	459.15	508.36	529.32	553.03	576.45	521.55	582.07	599.59	634.19	669.11	681.74	654.57	679.03	681.07
0	0	0	5.3416	15.909	2.6571	11.96	13.586	26.243	20.033	31.437	27.331	20.321	16.903	14.045	15.012	16.407	15.73	21.038	14.138	24.168	29.921	30.41	40.793	36.049	57.434	60.363	70.559	70.62	88.781	84.883	98.447	97.661	103.9	116.18	107.11	115.58	124.87	128.16	125.77	125.96	129.49	135.04	126.72	136.45	136.45	138.27	142.5	146.01	124.29
20.383	9.6785	7.5251	0	0	0	0	0	0	0	0	0	0	0	0	0	0	0	0	0	0	0	0	0	0	0	0	0	0	0	0	0	0	0	0	0	0	0	0	0	0	0	0	0	0	0	0	0	0	0
0	6.2923	0.051344	4.7967	0	0	0	0.43567	2.4313	10.974	1.5652	9.2715	26.693	63.975	115.73	220.27	310.07	426.4	566.55	731.98	894.14	1083.1	1242.7	1458.9	1466.3	1707.7	1874.7	1968	2078.3	2211.3	2298.2	2509.8	2690.8	2751.4	2876.4	2995.2	3064.6	3194.7	3255	3286	3366.1	3333.4	3459.6	3386.3	3427	3423.8	3463	3547.3	3538.8	3590
17.52	6.9437	1.8243	0	0	0	0	0	0	0	0	0	0	0	0.19959	0	0	0	0	0	0	0	0	0	0	0	0	0	0	0	0	0	0	0	0	0	0	0	0	0	0	0	0	0	0	0	0	0	0	0
0	0	0	0	4.3648	0	6.8652	12.693	11.191	13.632	15.063	12.146	12.284	9.5344	11.16	21.275	19.174	20.917	26.477	36.298	43.305	50.152	44.699	53.93	59.856	76.485	77.108	80.97	90.28	50.93	53.253	68.908	77.236	66.897	74.688	78.877	96.936	114.57	104.73	104.87	116.07	106.54	117.27	126.11	135.63	131.26	128.5	137.94	133.68	144.48
1.2728	8.6965	0	0	2.6588	0	0	2.6629	0	0	0	0	0	0	0	0	0	0	0	6.5991	19.957	0	12.431	15.092	5.0019	0	0	12.774	0	0	21.404	27.654	65.827	72.098	83.594	86.406	74.776	75.918	111.04	109.97	88.603	95.268	105.86	116.5	151.27	158.15	147.88	119.07	114.48	117.21
8.7893	3.4405	0	0	2.6894	0	0	0	0.8916	0	10.608	21.024	36.237	47.563	65.395	94.731	163.86	239.51	341.23	452.5	617.86	776.24	957.49	1145.9	1341.4	1522.9	1696.2	2016.5	2148.6	2035.6	2233.5	2433.3	2588.3	2681.8	2599.4	2684.8	2669.7	2937.8	3102.6	3102.8	3173.7	3247.7	3331.1	3609.8	3707	3764.8	3869.2	4101.1	4144.6	3978.9
0	0	10.121	11.196	3.6186	0	0	0	0	0	0	0	23.697	83.962	168.68	224.95	316.37	414.78	472.69	565.11	715.17	893.03	891.05	881.73	949.17	1066.7	969.73	1132	1743.2	1386.7	1420.8	1511.8	1591.9	1645.7	1684.5	1727.7	1758.1	1788.6	1774.9	1760.4	1860.2	1856	1825.1	1826.1	1859.7	1858.7	1908.2	1941.6	1923.7	1935.5
16.176	0	0	0	0	8.4048	0	0	0	0	0	0	0	0	0	0	0	0	0	0	0	7.4888	0	8.9372	32.288	48.205	32.758	66.286	64.589	85.224	87.515	109.99	128.84	144.73	170.8	214.91	211.61	241.61	263.62	284.58	309.85	337.58	349.16	365.37	390.65	371.95	378.94	311.11	316.55	367.16
32.956	8.0028	0	0	0	0	0	0	0	0	0	0	0	0	0	0	0	0	4.0085	26.172	50.744	86.36	167.75	218.54	321.03	365.5	450.79	639.95	759.55	895.65	907.92	980.73	1184.7	1251.5	1516.7	1568	1588.2	1652.8	1724.4	1830.8	1894.5	1876.7	1947.3	1996	2063	2097.7	2155.2	2147.3	2262	2239.2
0	0	0	0	30.695	29.212	22.048	17.528	22.167	27.413	63.414	35.932	46.409	54.384	66.934	71.023	78.176	85.77	83.445	113.89	114.15	133.12	161.71	176.41	190.07	282.76	282.1	297.03	296.37	363.47	369.5	390.15	398.22	414.24	424.85	474.81	474.74	511.2	524.8	495.12	493.79	504.39	475.41	532.28	525.32	495.85	510.12	490.12	435.77	515.65
3.388	4.7907	0	0	7.3811	3.0125	7.3682	7.9863	9.5368	0	1.9331	8.7274	2.4063	0	0	1.4568	0	5.3428	1.269	1.1034	5.4854	15.994	15.212	37.149	32.017	30.052	39.425	42.245	74.995	85.574	66.19	74.83	104.02	146.1	186.81	156.71	152.69	195.7	217.4	227.81	267.64	264.51	304.5	331.92	331	354.32	334.66	327.58	305.37	319.96
2.3295	2.2738	0	4.9163	0.81643	0	0	0	0	0	0	0	0	0	0	0	0	0	0	0	0	0	0	15.376	47.902	82.982	112.62	175.51	206.45	248.33	300.94	366.53	425.31	457.13	499.38	495.41	522.7	556.29	629.85	611.26	613.25	626.75	637.34	679.57	670.57	639.89	672.01	654.43	634.69	674.82
13.967	7.5472	0	0	0	0	0	0	0	0	0	0	0	0	0	0	0.62648	8.8076	21.137	28.287	62.059	84.44	114.29	123.6	135.94	181.35	156.31	192.82	198.28	269.66	274.12	347.13	353.78	402.38	408.88	434.33	465.78	461.7	497.47	512.38	565.4	567.17	530.51	581.28	608.2	629.9	672.13	648.64	653.16	608.82
0.44654	5.1561	2.1985	4.7449	4.3206	0	0	0	0	6.6061	22.478	30.016	47.773	66.354	83.481	125.19	145.2	194.1	243.28	324.83	394.82	476.51	568.16	663.86	774.05	887.59	997.85	1062.7	1079.3	1226.3	1331.4	1365.6	1496.3	1543.3	1651.2	1734.8	1766.1	1878.8	1963.1	2034.4	2069.4	2194.8	2206.5	2247.2	2301.4	2292.2	2445.3	2410.8	2417.2	2457.9
13.898	1.8925	0	0	0	0.69775	0	0	12.988	9.5432	9.1057	6.131	7.455	15.598	9.5814	10.314	16.861	16.434	17.648	18.656	26.358	20.57	24.691	22.865	27.671	21.307	11.627	15.609	11.099	13.929	13.977	0.94958	10.337	27.869	12.578	7.855	3.7057	14.694	0	8.1908	6.673	6.5419	10.479	15.342	12.445	16.428	11.854	15.667	87.537	108.7
3.9724	6.339	0	1.4251	0	0	0.2487	0	0	1.1231	0	0	0	0	0	0	0	0	0	0	0	0	3.2072	0	12.467	19.463	36.823	41.344	40.351	55.459	102.32	130.06	211.75	226.87	284.92	354.38	403.25	478.11	537.23	562.38	660.03	649.81	700.59	714.15	801.82	790.86	788.17	798.64	820.98	666.35
19.078	10.974	0.17879	2.4099	0	0	0	0	0	0	0	0	0	0	0	0	0	0	0	24.883	94.654	162.19	233.52	289.83	371.9	461.29	562.15	637.12	780.48	849.23	980.21	1114.3	1221.6	1355.7	1360.5	1564.2	1689.5	1847.6	2044.8	2089.4	2245.1	2272.7	2302.8	2447.9	2466.1	2698.2	2509.3	2694.2	2758.3	2794.5
5.1097	0	0	0	1.5584	2.6444	0.10464	0	0	0	0	0	0	0	0	0	0	0	0	0	0	0	2.3384	3.7309	23.791	8.8407	49.849	70.64	103.94	179.04	242.66	302.19	366.73	392.98	502.53	577.37	627.39	696.76	758.84	800.5	826.01	792.6	864.23	848.3	892.88	904.96	884.43	921.03	931.85	956.23
25.064	5.5951	0	0	0	0	1.4143	0	0	0	0	0	0	0	0	0	0	4.4972	11.907	35.988	57.767	89.238	119.61	155.3	246.5	254.89	322.87	369.31	410.22	480.8	516.03	528.03	603.93	721.36	779.8	814.29	934.11	995.64	1073	1106.8	1186.5	1258.8	1315.9	1378.3	1500.3	1576.1	1593.5	1639.1	1615.6	1680.8
1.2936	2.6721	0	0	0	0.26928	3.713	13.594	1.7824	10.751	25.25	30.257	43.466	48.088	48.303	51.766	51.21	61.475	62.585	72.082	72.067	92.111	96.206	82.146	108.16	119.31	139.13	155.67	168.95	211.23	244.36	250.47	263.47	365.43	357.01	381.92	411.06	447.28	463.28	512.65	541.71	568.63	580.96	592.03	608.31	623.71	645.08	649.72	636.67	659.45
0	0	0	0	0	3.1133	5.5779	7.5746	6.8504	4.4843	0	0	0	0	0	3.0405	24.961	69.245	137.31	213.24	358.7	443.13	606.3	746.93	926.69	1070.9	1157	1295.2	1483.6	1639.1	1695.4	1830.4	2028.4	2174.5	2247.6	2479.6	2613.3	2721.7	2825.2	2896.3	3011.2	3166	3236.7	3303	3414.5	3288.1	3565.8	3488.1	3516.3	3570.5
5.2352	2.4654	0	5.3121	0	0	3.3967	1.2842	16.107	6.8927	23.148	11.038	29.013	20.354	33.024	41.179	52.433	57.866	61.614	65.055	74.32	113.14	104.96	126.98	128.74	134.87	144.86	152.72	147.38	149.45	149.1	166.03	138.78	156.66	151.96	156.98	150.78	158.88	178.12	160.47	154.55	169.57	179.33	163.44	173.32	175.59	181.17	173.05	172.9	175.19
1.0444	0	0	4.569	2.0956	1.9078	1.3349	13.442	11.948	13.247	3.5048	0.31604	5.0712	0	0	10.995	4.2142	2.4087	0	0	0	4.9623	0	0	0	0.82621	0.14505	0	0	0	0	0	0	0	0	0	0	0	0	0	0	0	0	0	0	0	0	0	0	0
22.61	7.3301	1.9521	0	0	0	0	0	0	0	0	0	0	0	0	0	0	0	4.1706	7.4011	11.371	9.0444	22.72	30.485	53.413	59.447	59.815	62.443	61.1	71.133	84.936	77.539	104.06	121.04	153.87	148.19	180.96	218.78	248.38	270.2	310.94	339.61	376.44	408.04	404.06	410.24	465.31	431.7	454.42	474.5
8.4876	3.4242	0	3.9437	0	0	0.98778	0	0	3.3754	0	0	3.8303	0	0	0	0	0	0	0	0	0	0	0	0	0	0	0	0	0	0	3.271	0	2.0031	0	12.51	7.3387	12.481	12.713	27.341	39.704	37.804	42.323	51.133	54.851	48.254	43.028	15.421	13.002	23.986
0	3.2044	7.464	10.764	6.8927	0	0	0	17.562	56.402	112.09	178.1	251.68	359.68	413.86	570.86	631.54	747.95	808.71	902.63	971.56	1121.1	1169.7	1268.9	1315.9	1409.3	1501.3	1609.1	1644.5	1725.4	1736.4	1831.3	1936.2	2016.8	2058.2	2057.9	2153.9	2073.6	2074.6	2150.6	2082.8	2119.8	2095	2041.6	2114.6	2124.5	2151.2	2214.6	2180.8	2201.2
21.82	7.0772	0	0	0	0	0	0	0	0	0	0	0	0	1.9775	0	16.619	22.399	37.899	46.313	54.687	60.46	83.37	86.141	98.378	102.77	122.82	138.56	184.91	228.41	282.93	318.8	352.14	428.74	479.37	564.63	616.75	655.01	706.59	752.16	772.39	783.26	802.99	855.44	863.33	862.5	867.05	854.49	890.15	876.84
2.1187	0	0	3.4192	5.0926	1.9374	0	0	0	0	0	0	0	0	0	0	0	0	0	0	0	0	0	0	0	0	0	0	0	0	0	0	0	0	0	0	25.585	14.659	51.393	78.051	85.011	74.626	80.1	102.15	113.98	114.55	107.76	108.38	139.09	115.58
0	0	0	0	13.716	6.214	5.7151	0	3.5705	0	10.415	21.282	30.418	37.093	38.126	29.714	33.789	49.743	69.947	32.894	79.221	149.4	142.34	177.26	154.62	165.73	217.26	214.7	217.38	202.53	205.47	203.04	226.08	268.44	279.43	272.13	301.63	262.63	271.85	279.24	309.93	278.15	315.4	348.66	353.5	371.82	344.45	329.14	287.17	298.62
12.808	0	0	0	0.38378	1.6593	4.4985	0	13.663	33.777	78.869	103.56	158.73	174.69	261.57	297.61	286.86	425.24	532.8	631.96	693.96	786.5	859.75	954.48	1067.4	1225.6	1504.4	1620	1662.3	1823	1900.9	1745.7	1863.1	1985.6	2017	2099.1	2164.5	2159.1	2156	2190.3	2179.1	2210.2	2237.4	2273.2	2291.4	2313.1	2247	2281.9	2387.8	2403.4
7.1208	0	0	0	0	1.4405	6.3988	7.0345	0	0	1.6771	0	0	0	0.14904	3.0472	3.8983	17.601	34.109	43.384	59.927	77.721	89.447	103.41	104.12	128.1	142.56	132.13	141.23	146.19	164.29	151.9	173.04	217	223.86	234.46	287.11	293.96	327.37	180.69	187.87	193.68	213.22	193.11	201.77	226.99	233.59	243.16	224.19	238.64
31.847	7.4082	2.4231	0	0	0	0	0	1.7033	0	0.98561	0	1.8075	0	0	0	0	0	0	7.911	40.738	72.214	161.57	258.65	361.19	482.17	644.61	773.58	956.81	1128.6	1235.8	1360.8	1481.8	1654.9	1806.4	1845.9	1950.1	2133	2126.5	2211.8	2229.7	2301.8	2358	2452.3	2425.9	2477.4	2547.4	2567.6	2475.7	2503.6
9.1613	11.747	4.9212	0	0.23355	0	0	0	0	0	0	0	0	0	0	0	0	0	0	0	0	0	0	0	0	0	0	0	0	0	0	0	0	0	0	0	0	0	0	0	0	0	0	0	0	0	0	0	0	0
0	0	0	4.3684	0.045212	0	0	11.998	3.0525	7.0322	0.64726	4.1809	2.5639	1.6507	0	6.6711	0.66299	10.872	14.199	26.547	37.891	44.748	35.622	44.176	47.341	48.454	59.311	59.536	62.424	65.288	71.711	89.723	111.06	101.56	123.06	119.23	142.51	159.76	157.76	179.32	179.75	168.19	174.23	185.04	192.18	179.78	187.81	204.9	207.68	205.02
12.65	6.4814	0	0	0	0	5.4107	5.9118	0	0	0	0	0	2.6128	1.1134	8.0509	26.911	38.995	67.658	96.973	142.58	174.96	248.89	357.03	425.83	569.12	664.23	837.15	920.41	1166.4	1394.1	1266.5	1406.4	1489.7	1603.4	1704	1828.7	1888.1	2008.9	2032.9	2134.8	2137	2136.6	2249.6	2447.4	2626.8	2264.4	2346.5	2293.3	2345
6.1843	1.8125	0	3.4329	0	0	1.0653	0	6.1122	9.6674	21.708	6.5071	6.692	0.12978	7.3805	3.7902	7.6232	13.932	4.4614	6.7627	2.2528	13.85	21.146	15.965	50.711	26.088	50.17	60.357	74.619	100.4	114.34	152.01	167.31	203.38	231.63	258.52	256.97	286.74	326.69	351.71	358.78	360.45	389.31	392.21	421.98	413.33	450.56	483.87	519.77	515.83
1.8429	0.18509	4.8483	2.839	1.5956	0	0	0	0	7.1778	6.1748	6.2102	5.9028	13.676	16.729	48.319	68.115	104.64	138.12	208.88	277.99	368.79	409.65	509.01	618.81	656.56	673.06	680.09	727.64	747.84	786.68	683.11	935.1	968.35	1076.7	467.8	548.57	677.74	782.83	920.74	1064.5	1114.6	1188.4	1273.8	1404.1	1411.8	1467.8	1525.6	1530.9	1562.2
0	0	0	0	2.1103	8.1301	10.535	7.7411	8.3483	4.9928	10.391	0	0.79361	0.22683	0	0	0	0	0	0	0	0.1244	12.824	16.821	7.8376	58.483	106.97	125.61	174.26	217.3	281.55	315.45	356.61	423.89	421.12	471.3	520.79	533.72	524.5	591.64	640.89	610.95	769.38	709.93	736.17	751.86	741.38	694.82	732.32	750.36
2.0456	0.17898	0	1.4744	0	2.6935	6.9478	24.135	23.588	13.211	9.1998	21.168	23.595	15.351	15.706	7.8728	9.5688	16.1	16.982	4.9569	0	0	0	0	0	0	0	0	0	0	0.20531	7.9341	16.289	12.248	5.5572	0	2.9008	8.5619	24.082	27.698	26.892	30.77	35.172	28.703	36.666	43.915	46.851	76.082	108.83	111.55
5.5692	5.1703	2.6319	1.4581	1.3174	0	0	0	0	0.83478	10.366	20.265	40.439	69.191	100.82	149.94	181.37	239.6	283.8	344.24	452.97	537.94	627.85	747.45	827.72	976.02	1116.9	1218.6	1394.6	1474.8	1633.9	1691.8	1793.2	1884.7	1989.5	2089.6	2127.6	2235.8	2267.5	2346.5	2372.1	2461.5	2417.9	2511.1	2547.9	2609.6	2545.5	2607.3	2636.9	2722.7
2.0157	0	0	2.9018	6.3756	0	4.9858	12.068	11.734	17.911	13.007	15.826	14.945	8.9319	11.161	11.124	11.662	7.9432	9.4021	21.37	16.747	19.978	6.4141	8.7372	4.1477	2.2365	3.3421	0	0	2.188	2.4345	15.402	19.454	16.776	24.558	20.142	39.832	50.24	40.768	67.323	61.984	111.1	120.62	108.28	106.91	114.08	120.64	139.91	133.73	144.11
2.0458	4.212	0	1.2624	0	3.465	1.8675	0.53312	20.62	13.147	5.1376	10.206	21.844	21.15	29.99	31.875	35.642	29.404	40.926	52.399	49.867	50.745	58.936	70.743	84.669	110.76	122.49	150.16	166.5	188.31	199.41	209.17	230.65	228.03	258.16	273.99	278.6	290.08	331.45	321.75	318.98	322	311.21	330.92	299.26	331.27	338.16	289.82	354.12	327.16
10.608	2.3847	0	7.3408	0	0	0	0	0	0	0	0	0	0	0	0	0	15.628	25.327	26.942	33.349	49.569	53.629	66.348	77.936	94.642	117.42	138.58	149.98	164.77	173.31	204.26	251.79	240.6	273.23	301.26	314.99	356.11	357.66	382.55	444.19	450.81	512.53	507.23	582.91	584.49	575.58	554.43	587.28	614.1
5.2848	3.9595	0	3.658	0.40105	0	0	14.964	3.0606	0	0	0	0	0	0	0	0	0	0	0	0	0	0	0	0	0	0	0	0	0	0	0	0	0	0	0	22.181	10.653	7.7232	9.2632	8.8163	4.7315	4.4887	10.089	9.7404	10.708	7.1846	24.551	25.391	16.738
9.3532	0.26503	0	0	0.0061856	0	2.4155	0	0	0	0	0	0	0	0	0	0	0.91368	0	0	0	0	0	0	11.648	12.005	26.566	28.875	30.366	34.52	47.279	54.924	71.114	114.62	184	276.6	386.66	446.63	513.91	627.84	686.22	782.68	913.85	982.59	1041	1155.4	1232.9	1283.1	1401.2	1462.9
9.7281	4.3942	0	0	0	0	0	2.1422	0	0	3.7554	0	0	0	0	0	0	0	0	0	0	0	0	0	0	0	0	0	0	1.7235	0.43381	8.6814	0	0	0	0	0	0	0	0	0	0	0	0	0	0	0	0	0	0
0	0	0	10.541	7.4249	12.635	23.204	19.72	14.272	16.922	13.548	8.7972	9.027	11.539	4.3437	8.9757	11.356	5.5392	1.5933	0	0	2.8553	2.1225	6.5175	0	3.874	3.8016	0.68878	0	0.912	0	7.6697	0	12.919	0	5.6333	3.7146	12.796	23.209	7.059	16.481	42.638	45.295	70.794	98.334	135.09	162.66	208.61	208.57	223.98
12.252	11.521	0	0	0	0	0	0	1.5177	0	0	0	0.7669	0	0	0	0	0	0.72227	2.3026	4.9739	9.2145	7.0566	21.815	14.582	18.919	23.427	30.057	39.396	54.882	62.977	77.337	78.329	86.253	87.905	108.62	108.69	106.17	107.9	113.03	119.49	119.09	127.23	130.65	116.58	113.16	132.62	130.58	132.4	140.66
11.788	0.69109	0	0	0	0	1.2956	0	5.814	14.299	12.476	17.495	34.499	44.462	52.902	73.831	83.407	103.71	111.06	114.52	131.22	144.55	164.13	170.22	159.73	164.67	169.41	174.53	174.9	192.18	209.58	212.05	240.83	241.31	269.33	267.82	305.81	326.62	312.26	302.68	289.99	264.48	275.16	282.17	277.61	277.01	261.43	258.23	259.33	257.54
0	0	0	0	7.5896	4.856	14.705	10.246	18.24	25.959	28.586	29.304	22.819	14.623	21.222	8.1248	18.82	20.444	11.389	14.395	16.965	20.983	26.584	31.952	66.288	41.145	90.509	114.17	165.96	220.8	286.45	333.07	378.45	469.81	516.27	596.81	671.69	712.76	759.9	799.85	851.27	889.14	887.78	905.94	946.61	979.86	991.39	1037.2	1051.8	1046.5
7.7573	1.0582	0	0	4.2378	0	2.7194	0	1.1053	0.63891	17.339	0	0.10337	0	0	0	0	0	0	0	0	0	0	0	7.0211	11.345	0	0	0	20.66	13.661	25.368	24.887	53.803	55.541	113.94	139.79	175.34	226.75	238.86	257.59	307.94	338.2	385.39	398.73	395.08	391.37	404.12	412.97	423.4
0	0	0	4.9851	3.5994	20.935	10.362	24.348	26.028	30.12	31.776	22.366	28.374	34.233	32.966	23.397	16.548	14.18	29.892	10.559	12.559	38.561	37.958	16.374	23.693	30.992	41.63	36.636	35.71	39.181	38.921	38.422	74.354	83.107	86.743	95.148	112.15	112.88	123.5	141.13	144.79	151.63	166.54	169.48	154.74	174.52	181.65	173.21	172.17	177.55
0	0	0	4.2227	11.068	9.6207	9.3649	11.79	18.805	3.9167	10.422	27.894	9.6654	21.335	13.266	4.4251	17.61	32.162	35.901	56.934	79.644	84.75	87.823	99.601	123.92	126.98	163.54	183.66	213.13	233.41	258.51	233.58	265.91	287.22	312.7	302.56	336.39	372.69	410.67	456.11	444.21	450.86	488.62	518.3	497.89	521.62	514.16	533.35	536.07	585.56
12.925	10.753	0	0	1.805	0	0	0	0	1.036	0	0.32064	9.3356	29.076	31.498	33.917	36.663	51.993	61.091	75.712	85.507	96.768	113.21	127.53	138.23	157.17	170.93	190.01	232.77	268.59	333.85	388.78	406.58	244.24	301.47	367.13	407.05	424.41	554.94	583.4	609.48	593.12	582.86	648.12	659.62	694.78	681.99	725.09	707.45	746.45
18.537	14.374	0	0	0	0	0	0	0	0	12.78	28.831	55.133	77.443	108.05	170.75	181.22	228.1	316.98	350.74	387.22	469.83	491.61	578.13	642.78	643.12	638.58	756.05	820.11	935.85	993.84	1119.1	1219.7	1411.6	1620.8	1597.7	1706.8	1816.1	1940.6	2004.8	2048.1	2201.7	2352.8	2320.1	2344.4	2485.1	2519.8	2500.7	2469.7	2468.2
11.901	0	0	0	0	0	2.4715	0	0	0	17.586	9.8681	7.6897	9.457	19.44	25.145	24.382	32.373	34.165	54.727	73.99	85.573	92.718	123.03	169.84	220.09	251.42	308.1	383.13	451.3	550.11	647.65	764.7	836.23	931.49	978.86	1094.4	1187.7	1308.7	1359.1	1451.3	1574.3	1633.2	1735.9	1787.4	1821.9	1788.2	1916.7	1901.7	1971.8
0	0	0	2.3836	2.6995	15.422	14.969	28.49	23.637	38.758	25.335	26.993	30.672	26.017	26.898	32.69	38.918	35.561	27.498	46.074	42.618	41.906	36.646	28.84	27.936	20.687	30.622	21.537	26.565	21.303	23.507	19.058	27.313	6.3592	8.3098	2.2251	10.824	10.329	0	0	0	0	0	0	0	0	0	0	0	0
14.591	5.858	2.1473	0	0	0	0	0	0	0	0	0	0	0	0	0	0	0	0	0	0	0	0	0	0	0	0	0	0	0	0	0	0	0	26.824	38.283	91.721	121.77	160.93	193.27	259.79	295.39	304.39	316.53	388.04	438.63	425.78	431.57	620.74	603.58
5.74	1.133	0	3.6727	0	6.2826	1.4834	3.0977	0	0	1.4065	0	5.7881	12.213	0	2.6138	2.0165	0	13.361	0	0	0	8.5454	0	0	0	0	9.3768	2.7101	24.565	33.868	75.388	98.702	140.12	165.71	230.66	301.99	362.95	458.21	482.68	543.07	537.12	578.72	575.78	671.9	667.07	626.78	700.53	708.62	766.55
3.3128	5.1997	3.4944	0.47775	0	0	0	0	0.6075	8.4409	6.7227	0	0.21197	0	9.0034	14.697	31.425	63.696	127.99	157.98	218.46	330.16	369.7	415.67	518.27	626.81	683.9	787.05	909.53	954.64	1080.2	1159.2	1279.7	1324.5	1414.6	1531.3	1563.3	1664.6	1742.5	1817.2	1882.9	1941.9	1992.6	2064.5	2006.8	2040	1652	1754.2	1757.7	1816.7
34.647	19.047	0	0	0	0	0	0	0	0	0	0	0	0	0	0	0	0	0	0	0	0	0	0	0	0	0	0	0	28.018	53.81	113.9	190.19	271.52	398.27	436.33	473.83	589.98	647.43	701.74	736.99	757.77	818.25	930.98	915.94	977.07	963.45	916.91	991.38	987.46
10.392	8.8549	3.4033	0	0	0	0	0	0	0	0	0	0	0	0	0	0	0	0	0	0	0	0	0	0	0	0	4.2441	17.045	27.907	30.485	35.276	53.817	54.863	54.669	84.398	104.44	89.528	114.6	103.01	99.57	112.82	116.51	125.66	138.16	131.99	127.87	147.72	88.721	73.583
0	0	0	0	4.1004	0.39772	17.036	2.8926	0	0	4.0055	8.4748	2.2688	10.139	11.064	6.408	8.0904	9.3355	7.8498	0	0	0	9.2325	6.7686	7.5826	21.206	47.281	87.453	114.7	156.61	207.52	274.55	409.71	490.87	601.73	725.53	836.28	953.15	1106.4	1204.5	1374.7	1371.2	1495.2	1571.8	1752.7	1731.1	1849.5	1984.3	2021.8	2100.8
18.298	5.5267	6.4734	0	0	0	0	0	0	0	0	0	0	0	0	0	0	0	0	0	0	0	0	0	0	0	0	0	0	0	0	0	0	0	0	0	0	0	2.7375	0	0	0	0	0	0	0	0	0	0	0
6.3591	13.776	0.61885	0	0	0	0	0	0	0	0	0	0	0	0	0	0	0	0	0	0	0	0	0	0	0	0	1.2579	0	0	0	5.9673	8.1674	3.9144	0	10.236	0	0	5.4379	0	0	0	0.13812	1.4572	19.244	0	0	0	0	5.309
0	0	0.65242	8.4371	2.0077	2.7792	2.2977	2.8382	17.794	27.887	23.6	38.511	53.057	52.401	59.289	53.385	66.133	82.01	80.802	94.526	87.834	84.235	100.79	96.892	90.031	110.35	101.42	103.97	92.768	112.43	100.53	112.54	102.42	111.31	103.81	110.55	88.788	102.26	98.466	106.2	80.108	107.44	103.33	83.805	73.522	59.586	62.029	85.649	82.444	86.625
22.879	12.6	2.4572	0	0	0	0	0	0	0	0	0	0	0	0	0	0	0	0	0	0	0	0	0	0	0	0	0	0	0	0	0	0	0	0	0	0	0	0	0	0	0	0	0	0	0	0	0	0	0
0	5.1787	7.4023	0	11.239	0	0	0	3.5297	8.3951	10.089	12.029	5.4424	6.4033	0	18.97	13.558	15.117	6.267	17.534	26.917	54.563	35.815	58.571	78.063	147.32	188.48	264.92	372.48	481.26	629.34	751.23	880.59	1055.3	1155	1355.2	1425.8	1559	1737.4	1862.5	1957	2017.4	2085.4	2217.4	2297.3	2372.8	2382.9	2394.4	2388.8	2417.8
2.8401	1.5778	0	6.9447	0	0	7.9639	7.9862	0.48411	1.2333	2.5321	0	0	0	0	0	0.081683	0	0	0	0	0	0	0	21.037	62.912	126.62	228.45	342.56	491.75	660.78	852.17	1117.4	1413.1	1648.8	1928.5	2200.8	2371	2664.2	2709.7	2990.8	3059.8	3207.9	3304.1	3423.7	3559.6	3697.4	3707.8	3764.6	3769
0	1.0292	0	0.9693	5.1079	2.1837	9.8374	4.8371	6.6164	0	0	0	0	0.16204	3.5921	0.47462	0.70943	8.5504	16.933	4.8536	16.499	11.652	31.936	35.242	49.078	60.249	68.055	96.688	81.164	79.799	88.544	115.91	142.69	146.69	137.35	124.56	153.33	176.15	182.17	178.09	218.03	216.48	262.82	257.62	276.37	297.4	302.98	350.7	348.35	352.94
6.9177	6.8801	1.1511	0.86587	0	0	0	0	0	0	0	0	0	0	0	0	0	0	3.6753	4.5921	0	3.9077	4.6349	4.8846	10.056	25.585	38.557	57.236	65.673	92.707	121.72	154.3	172.97	201.24	230.79	264.41	299.33	299.65	338.78	367.58	377.94	288.99	304.15	314.22	344.6	423.63	342.51	436.14	462.26	455.83
0	4.8011	0	0	0.76144	0	1.5623	0	1.5068	0	0.49145	0	0	0	0	0	0	0	0	0	0	0	0	0	0	0	0	0	0	0	0	0	0	0	0	0	0	0	0	0	0	0	0	0	0	0	0	0	0	0
0	0	0	2.304	5.1903	0	12.775	31.194	19.857	11.98	9.807	9.81	10.601	17.14	12.896	25.387	4.1762	18.026	2.4778	1.1398	6.4716	0	0	0	0	11.709	0	15.452	24.77	43.205	37.675	30.773	43.994	87.2	95.137	107.85	158.89	178.01	248.35	263.02	308.43	334.45	393.25	411.08	465	525.65	547.06	565.18	606.89	633.35
0	1.1121	7.5313	0	0	4.0667	0.32297	4.2527	22.645	25.913	6.3716	0	0	4.9625	3.3022	14.133	0	6.796	0	1.9863	5.5588	12.074	12.443	6.2414	5.7263	8.1601	9.9619	10.773	14.464	20.254	16.683	9.6475	17.519	17.52	18.057	21.698	18.906	12.195	16.872	13.844	4.6506	7.0699	9.7367	17.513	19.265	19.117	17.57	32.26	32.714	37.172
11.086	0	0	2.1691	0	0	0	0	0	2.5836	9.6497	5.4915	7.1059	5.616	11.642	18.208	25.747	42.134	27.132	36.653	39.533	50.278	63.933	66.391	94.86	82.93	87.282	95.049	113.4	111.92	126.02	151.51	161.26	181.84	227.28	301.81	337.75	363.53	345.13	341.11	311.27	283.36	253.3	228.58	234.01	209.95	196.17	185.03	165.72	102.75
15.621	7.6123	6.0347	0	0	0	0	3.2462	1.1125	9.1479	0	1.1791	1.8187	0	0	0	0	0	0	0	0	0	0	0	0	0	0	0	0.5747	8.556	21.957	45.924	62.263	86.457	96.522	130.88	131.64	163.47	181.6	208.51	221	222.07	203.98	208.52	238.84	223.71	244.87	217.34	210.32	214.64
0	0.23567	0	0	9.5926	1.6323	2.5041	13.841	5.6449	0	13.926	3.3559	16.193	7.4193	10.479	7.8794	14.049	32.575	34.336	59.204	68.768	85.325	131.56	144.99	182.04	265.37	357.89	437.61	538.53	667.97	832.69	920.66	1022.1	1154.2	1255.2	1351.2	1523.6	1606.6	1667.2	1776.9	1899.9	1948	2025.5	2049.4	2121.9	2125.6	2126.4	2187.3	2215.3	2183.9
0	0	0	0	5.4846	1.3874	7.8746	8.8105	4.8908	6.2033	0	0	0	0	0	0	0	0	0	0	0	5.9898	16.641	6.4154	36.187	36.593	47.242	74.254	91.677	123.87	112.47	146.99	197.29	199.68	230.14	256.12	288.06	317.8	388.41	452.95	401.01	440.07	447.78	505.81	524.08	577.07	541.9	536.18	535.48	543.6
10.763	4.4635	1.3976	0	0	0	0	0	0	2.3384	0	0	0	0	0	0	1.6722	0	15.367	11.129	20.764	31.158	23.668	47.71	53.16	54.912	52.688	62.074	65.966	62.013	53.824	69.071	62.529	63.798	73.962	68.518	64.93	74.166	81.414	85.227	76.894	44.682	54.294	65.547	63.954	57.569	59.993	51.811	61.615	59.112
0	2.5822	0	8.146	3.001	7.3855	3.4048	0	16.068	11.685	0	0.89707	0	0	0	0	0	0	0	11.087	28.748	44.597	84.482	111.48	139.7	195.37	243.93	278	309.35	331.87	404.33	446.72	478.71	475.42	502.15	540.8	588.03	597.24	643.61	667.66	648.13	690	691.52	703.08	721.26	745.91	684.91	698.92	677.46	741.43
13.597	2.8524	0	6.1412	0	0	0	0	0	0	0	0	0	0	0	0	21.98	24.567	52.244	100.02	167.64	222.85	326.63	472.67	602.67	725.21	888.17	1065.5	1240.2	1459.1	1589.6	1660.2	1929.1	2101.7	2251.9	2359.9	2656.2	2766.3	2888.7	2981.7	2999.1	3074.2	3220.7	3233.1	3386.2	3354.7	3527.2	3553.7	3583.7	3582.7
20.048	13.74	0	0	0	0	0	0	0	0	0	0	0	0	0	0	0	0	0	0	0	3.5684	0.76105	25.9	44.936	67.577	74.841	101.13	123.6	162.47	198.59	209.46	251.69	289	317.88	375.39	401.68	449.13	531.9	579.95	641.3	680.51	729.06	741.4	768.28	777.69	836.19	811.89	851.98	852.97
27.111	10.812	1.6616	0	0	0	0	0	0	0	0	0	0	0	0	0	0	0	0	0	0	0	0	0	0	0	0	0	0	0	0	0	0	0	3.3189	0	0	0.70518	12.001	25.435	28.12	25.31	39.922	29.288	47.913	27.996	35.211	32.485	51.62	33.034
0	0	0	5.1277	11.049	0.65962	10.133	12.684	32.027	38.118	34.969	35.635	36.217	44.069	41.914	28.738	27.695	38.01	43.872	43.754	41.764	41.821	43.512	48.416	35.404	43.863	52.929	90.691	132.72	183.88	296.36	380.6	458.85	583.97	728.56	865.7	976.57	1161.6	1337.9	1519.2	1605.3	1758.7	1943.3	1986.7	2149.6	2213.3	2236.3	2360	2275.8	2358.4
0	0	0	3.1357	7.7653	17.786	25.705	24.005	12.046	29.282	0	21.471	73.229	153.04	177.37	239.59	322.77	433.47	513.74	592.73	663	741.14	861.64	1158.2	1095.2	1205.5	1370.9	1445.3	1654.6	1922.2	2055.8	2290.4	2467.5	2579	2796	3009.3	3066.5	3060	3191.5	3425.3	3582.6	3770.7	3912.7	4002.4	4086.1	4097.9	4270.9	4375.7	4424.3	4395.3
0.77271	4.7471	5.7749	1.646	2.3676	0	0	0	0	0	0	0	0	0	0	0	0	0	0	0	0	0	0	0	0	15.174	22.156	49.024	77.432	144.47	242.3	282.48	334.12	381.04	455.42	545.71	553.8	614.56	620.7	708.58	716.97	713.21	764.66	794.6	820.76	803.09	1080.3	1107.7	1151.2	1162.9
18.288	3.6968	0	0	0	0	7.6327	2.7946	14.456	11.331	12.399	4.6	8.206	18.655	53.993	97.21	141.07	196.82	239.99	280.79	357.69	427.26	482.29	563.51	657.71	827.4	789.75	939.95	1121.7	1357.8	1312.8	1718.4	1936.8	1974.7	2021.7	2046.8	2130.3	2619.6	2728.7	2510	2931	2472.6	2380.6	2786.2	2996.3	3080.9	3181.6	3216.1	3362.9	3344.2
0	3.5709	5.0678	4.787	6.8947	0	0	0	0	0	0	0	0	0	0	2.7328	0	0	2.0715	22.796	15.547	48.483	44.974	89.73	111.35	211.35	239.79	310.8	400.24	412.33	550.19	596.71	704.81	814.12	889.95	961.19	1016.5	1182.2	1203.4	1379.2	1398.5	1443.2	1408.5	1536.8	1547.3	1649.1	1646.1	1641.2	1664.7	1662.9
16.168	2.2012	0	3.7065	0	0	0.7745	0	0	0	1.6244	0	0	0	0	0	0	0	0	0	7.3963	29.632	60.073	99.286	153.7	191.3	269.52	350.7	402.99	481.93	540.47	581.27	681.68	736.6	824.43	864.99	927.31	988.57	1024.7	1053.3	1074.9	1109.7	1142.8	1216.4	1205.9	1243.6	1227.8	1279.9	1270.9	1273.1
0	4.127	0	0.0087897	0.54124	3.142	0	0	0	0	0	0	0	0	0	0	0	0	0	0	0	0	0	0	0	0	0	0	0	0	0	0	0	0	0	0	0	0	0	0	0	0	0	0	0	0	0	0	0	0
0.1461	0	0	0	4.2007	0	7.0141	0	1.1741	10.438	18.247	19.866	34.759	46.844	76.116	114.18	142.23	205.5	237.53	281.97	336.47	398.89	424.89	480.08	540.99	592.62	643.11	703.61	773.84	857.31	898.18	993.32	995.77	1061.1	1074	1168.8	1228.3	1220.4	1229.6	1299.8	1285.9	1292.6	1336.6	1423.4	1453.6	1437	1462.1	1450.7	1451.5	1450.9
2.5649	0.6537	0	3.5972	0	0	0.91968	3.1141	15.273	24.703	24.3	14.401	19.41	15.29	12.76	9.3835	12.67	5.3304	21.539	19.933	18.459	20.251	18.203	37.246	28.883	42.187	50.963	57.072	71.119	73.079	72.163	83.485	77.193	82.46	70.264	84.552	86.788	82.091	77.74	86.208	99.374	115.36	112.29	99.969	100.55	97.017	96.27	88.501	93.601	98.367
0	2.1865	4.2595	0	0	0	2.2619	0	2.914	5.362	2.8758	0	0	0	0	0	0	0	0	0	0	0	0	0	0	0	0	0	0	0	0	0	0	0	0	0	0	0	0	0	0	0	0	0	0	0	0	0	0	0
15.241	3.6489	3.2065	0	0	0	0	0	0	0	0	0	0	0	2.6729	10.682	17.162	21.597	39.282	52.456	42.04	78.655	68.455	74.744	96.834	102.69	104.91	139.8	118	132.64	128.46	134.86	152.27	152.62	152.48	146.49	152.88	165.03	174.92	172.44	171.85	170.84	161.67	159.44	160.96	165.2	161.19	159.77	163.07	163.53
2.7677	0	1.8651	0	0	0	0.031301	6.3403	6.2697	9.6465	4.0859	6.4558	11.058	15.229	22.627	36.502	46.347	51.489	59.436	64.834	90.215	102.35	109.55	158.97	138.02	150.98	158.29	174.15	174.7	183.48	172.11	186.53	247.49	232.43	189.23	219.7	201.63	239.12	250.42	263.63	250.84	236.38	272.52	283.64	280.93	274.31	306.64	312.07	288.24	314.86
9.7204	0	1.9862	0	0	0	4.7958	12.016	0	0	3.2903	16.366	16.98	22.39	8.9957	18.174	15.234	27.283	30.777	34.144	40.144	32.88	74.292	72.592	55.76	52.44	90.04	109.37	144.24	204.72	267.56	361.18	477.68	557.21	675.18	843.95	1019.3	1132.3	1279.8	1389.1	1533	1621.8	1738.4	1844.3	1932	2012.6	2043.5	2137.4	2193.7	2247.1
6.6107	13.959	0	0	0	0	0	0	0	0	0	0	0	0	0	0	0	0	0	0	0	0	0	0	0	0	0	0	0	0	0	0	0	0	0	0	0	0	420.71	604	586.89	656.97	722.17	691.51	653.17	715.65	701.92	652.34	699.73	738.49
0	1.8775	0	2.2668	1.4029	0	5.8202	7.8443	3.8543	8.365	7.5427	4.7944	4.2613	0	0.52955	0	0	5.8439	0	0	0	0	0	0	7.8879	0.49489	28.266	13.062	11.683	25.873	29.724	25.921	55.435	42.592	68.144	79.527	73.666	65.681	71.823	64.074	108.1	86.394	89.448	53.005	105.94	63.372	78.401	80.044	75.322	114.79
4.1498	0.7162	0	1.8294	0	0	1.1347	2.0689	3.0597	8.7884	6.0634	6.5848	4.1731	5.2989	0	10.22	4.6922	6.3186	0.095352	11.084	7.8759	9.4404	0	3.735	4.0631	6.2509	7.2019	0	5.9758	0	0	0	0	0	0	0	7.0128	9.7297	1.4354	0	0	0	0.59473	0	0	0	0	0	0	0
0	3.1773	0	4.6175	4.1593	6.0022	0	0	0	0	0	0	0	0	0	0	1.8557	23.461	28.501	48.423	88.538	102.39	113.02	157.95	163	192.75	217.74	266.93	299.16	357.15	413.6	506.92	532.36	633.04	714.54	811.26	908.62	951.77	1129.5	1229.6	1289.9	1471.1	1524.1	1583.8	1577.1	1430.7	1433.6	1489.2	1616.3	1568
16.671	7.2576	5.3305	0	1.6288	0	0	0	0	0	0	0	0	0	11.449	1.087	17.95	11.46	16.427	32.666	26.273	31.181	25.778	32.443	46.913	52.483	30.21	44.444	51.419	64.026	57.286	42.523	47.61	76.339	75.302	82.057	120.23	27.242	35.782	8.2808	5.3965	0.15153	13.475	17.421	21.285	0	0	6.2004	0.85499	50.69
5.6224	0	0	0.99237	1.5313	2.6614	0.14301	7.5777	5.896	10.623	10.793	1.5242	8.4522	11.274	2.6185	8.4251	13.609	4.7125	10.551	16.499	19.549	21.23	19.539	27.843	25.461	39.486	45.63	43.221	48.099	59.443	57.994	77.317	92.723	86.08	98.57	91.21	118.14	119.71	117.82	127.21	122.53	115.12	120.24	122.35	122.52	116.1	114.04	124.17	127.51	127.47
0	0.76238	0	0	1.4889	3.5586	4.6789	4.631	3.7732	3.4705	7.9244	4.0427	7.7519	3.5401	9.2123	0	0	2.7561	21.765	32.848	83.937	178.73	283.02	354.6	528.96	668.49	860.51	1014.2	1135	1306.9	1417.1	1550.8	1732.2	1888.3	2001	2061.6	2282.4	2409.4	2592.4	2642.1	2777.9	2927.5	2964.8	2996.9	3078.4	3111.3	3134.6	3244.3	3052.3	3174.4
8.2822	0	0	4.6149	0	0	0	0	0	0	0.63893	0	0	0	0	0	0	0	0	0	0	0	0	0	34.397	31.1	71.938	88.079	132.72	167.53	217.36	260.85	290.08	315.05	368.02	416.66	422.16	477.72	490.84	549.72	534.81	589.07	560.36	573.48	565.95	573.16	590.42	600.63	597.85	594.72
3.7384	0	0	9.6067	0	1.7057	0	0	2.3821	0	0	0	0	0	0	0	0	0	0	0	2.7667	3.0923	0	13.511	31.391	58.068	69.508	75.812	88.614	117.25	169.11	178.79	183.54	188.86	212.22	218.96	247.94	253.86	275.33	286.09	290.4	293.79	253.98	295.02	243.72	283.01	273.17	225.01	279.03	249.59
0	4.5641	0	0	1.0276	2.6161	2.037	0	4.4868	0.019764	4.2238	17.895	13.048	18.557	13.085	19.405	21.121	7.3543	14.14	17.641	12.223	10.739	0	4.0072	0.7677	2.1369	0	0	5.5846	0	0	0	0.81136	6.2537	6.1641	7.4506	9.7132	7.2428	12.994	13.558	18.661	23.776	24.963	21.857	26.274	33.393	34.997	27.649	19.273	25.174
35.607	11.185	4.4392	0	0	0	0	0	0	0	0	0	0	0	0	0	0	0	0	0	0	0	0	0	0	0	0	0.54862	5.4051	35.566	50.078	62.982	107.77	122.78	151.49	125.19	146.63	164.67	184.83	190.08	159.31	169.44	187.43	199.35	196.11	207.5	205.26	174.1	201.17	192.82
21.44	3.4975	0	0	0	0	0	0	4.1673	0	0	0	0	0	0	0	0	0	3.5651	4.2417	12.564	12.933	52.823	68.545	135.14	174.96	208.5	262.37	331.11	384.41	493.09	531.98	691.67	812.97	938.6	1116.7	1274.6	1426.1	1504.1	1743.7	1806.9	2026.2	2083.4	2271.4	2392.7	2449.8	2499.8	2557.2	2659.3	2639.5
3.0182	3.0216	3.9405	0	0.29441	0.60565	0	0.2055	3.7435	14.587	19.343	20.812	27.87	29.421	28.734	30.313	35.072	32.616	29.631	32.757	35.828	39.523	35.603	35.735	31.4	31.072	31.902	39.07	40.946	45.385	43.019	38.626	52.17	49.55	49.176	65.183	60.331	57.063	60.841	58.112	52.053	42.135	50.836	43.778	50.555	48.798	46.951	48.687	47.367	45.996
2.0848	3.6167	0	2.4955	0	0	0.20043	0	0	0	0	0	0	0	0	0	0	0	0	0	0	0	0	0.36897	12.812	43.69	51.209	91.604	109.31	159.47	216.49	256.38	335.05	364.72	436.65	526.43	619.54	622.09	658.44	654.44	690.53	749.43	803.3	850.95	819.56	879.16	831.66	884.42	942.64	923.95
5.2748	7.603	5.7994	4.3989	0	0	0	0	0	0	0	0	5.2543	21.012	31.557	39.621	57.492	79.768	86.432	102.05	138.86	160.1	197.44	186.05	191.91	245.94	235.49	263.56	269.13	296.71	338.03	336.77	344.59	364.62	477.15	514.85	500.35	494.42	508.05	470.39	497.45	557.77	443.81	462.66	508.55	550.61	593.38	629.49	652.69	666.73
15.926	9.408	8.2363	0	0	0	0	0.30534	0	0	0	0	4.6079	10.125	4.9401	17.579	32.461	47.142	50.333	88.559	105.82	121.74	148.81	168.79	206.8	238.55	289.79	324.04	365.55	391.92	470.61	527.09	588.47	657.73	695.89	809.82	855.98	879.56	937.82	975.3	981.35	1038	1047.3	1074.7	1074.4	1103.7	1130.3	1120.3	1135.9	1143.8
2.8716	0.50364	0	0	0.48447	0.71221	0.97136	8.02	8.7449	5.0047	6.1325	5.2283	4.5426	8.8769	15.484	12.291	2.2615	8.8293	7.6832	1.7288	0	4.2147	0	0.044033	19.329	45.861	99.286	135.49	191.79	254.99	323.55	404.17	499.48	604.42	648.41	683.42	771.16	845.19	912.18	979.68	1016	1071.6	1110	1138	1160.7	1174.7	1238.3	1286.1	1333.7	1313.3
33.251	3.9605	5.1012	0	0	0	0	0	4.3853	0	9.0649	5.5716	2.4347	4.1473	7.7756	18.77	18.576	50.147	80.579	117.69	182.4	244.64	302.03	371.52	469.5	537.47	614.85	655.04	738.83	824.83	872.46	889.35	980	1099.2	1150.2	1138.6	1133.8	1146.4	1156.7	1187.4	1131.9	1131.9	1132.5	1104.7	1109.1	1087.7	1129.5	1073.2	1112.2	1093.1
0	5.5665	0	2.3061	2.6127	0	3.8448	9.3711	9.992	11.895	11.206	27.844	20.277	20.235	19.057	17.258	10.441	15.248	14.312	15.957	20.929	18.262	35.012	48.25	34.314	55.444	60.049	76.702	69.89	87.034	80.942	103.72	89.349	113.29	114.91	131.63	145.7	148.21	133.98	136.57	147.46	147.05	152.7	151.41	144.59	141.71	143.48	150.9	161.01	158.73
12.315	6.9003	0	0	0	1.4778	0	10.275	2.8595	11.411	0	6.5698	6.7477	0.47361	5.1304	3.0788	1.2988	10.836	10.546	31.445	25.085	54.398	52.793	54.173	63.836	94.483	118.85	154.54	186.25	215.09	299.84	330.69	366.89	382.41	431.64	466.81	511.11	545.51	574.19	655.88	651.55	687.93	707.67	720.92	801.83	756.28	778.48	783.54	810.61	852.96
0	1.245	0	0	0	2.3569	15.001	18.897	22.608	35.782	37.075	38.793	50.673	72.498	85.216	88.62	84.776	129.72	130.96	140.64	149.09	156.85	172.46	165.82	191.18	202.76	198.12	242.94	241.74	266.18	305.8	330.08	381.97	404.14	414.34	421.39	465.8	439.73	506.19	526.17	522.29	530.62	558.88	598.65	664.25	600.08	587.65	592.8	614.61	598.99
14.109	5.7345	1.014	5.4306	0	0	0	0	0	0	0	0	0	0	4.8273	0.77286	0	2.6568	0	0	0	0	3.3349	3.2697	8.0605	2.7296	3.6441	0	0	1.4877	0	0.34084	0	0.039109	0	0	0	0	8.1347	0	0	0	0	0	0	0	0	0	4.4786	0
3.3601	1.5644	5.0799	0	0.7041	0	0	6.8014	0	0	4.7635	0	0.33254	0	0	0	0	0	0	0	0	0	0	0	0	0	0	0	0	0	0	0	0	0	0	0	0	0	0	0	0	0	0	0	0	0	0	0	0	0
10.691	0	0	0	5.6321	0	2.2317	0	0.18231	2.0119	16.606	19.673	24.825	29.25	40.6	52.356	74.637	95.663	113.84	149.63	172.21	205.83	242.96	270.9	344.35	387.05	449.67	526.39	569.99	618.55	677.56	730.91	815.41	892.16	956.04	971.75	1072.2	1112.2	1225.8	1256.7	1262.3	1342.9	1425.1	1501.4	1520.7	1537	1602.6	1576.6	1596.2	1598.3
5.6603	12.963	0	0	5.0935	0	3.3213	0	2.9471	4.7361	20.938	39.742	61.278	93.041	101.77	107.56	139.02	193.82	229.03	269.85	331.75	410.05	467.44	521.65	650.56	722.48	875.36	982.03	1073.2	1163.5	1128.9	1434.5	1557	1514.5	1720	1719.4	1844.5	1855	2015.7	2063.3	2123.8	2263.8	2313.5	2495.6	2445.5	2446.1	2565.1	2523.6	2563	2576.2
9.4103	7.4879	0	0	0	5.414	0	3.2695	1.2802	5.65	0	2.5436	1.8202	0	0	0	0	0.99956	30.223	29.111	42.987	82.913	117.32	132.76	205.24	305.06	393.21	504.65	622.25	774.32	914.63	1043	1163.7	1271.3	1408.9	1558.3	1667.8	1808.4	1990.4	1999.8	2134.1	2194.5	2355.4	2416.7	2491.9	2492.5	2529.5	2641.2	2594.5	2681.3
5.7092	6.346	6.2012	0	0	0	3.4497	3.9661	5.7713	6.8637	0	7.3755	9.9696	38.141	50.471	46.721	76.722	89.748	87.84	105.62	154.53	145.93	205.27	219.59	202.74	213.01	267.06	338.65	412.43	523.21	674.39	806.62	1030.1	1221.3	1454	1692.8	2137.4	2222	2377.8	2638.6	2885.1	3072.2	3218.6	3254.5	3634.7	3662.4	3644.7	3801.3	3237.7	3488.6
30.974	9.3016	5.3789	0	0	0	0	0	0	0	0	0	0	0	0	8.4608	8.1158	5.4282	7.239	49.207	49.05	73.161	96.651	111.24	157.13	180.66	198.98	205.67	219.01	223.94	259.6	262	335.12	366.32	426.33	424.5	475.66	536.21	587.81	616.73	646.29	673.01	719.56	765.32	788.06	814.93	817.25	824.16	837.47	856.95
8.5443	5.0482	4.2847	0	0	0	0	2.3246	0.053803	0	0	0	0	0	0	0	0	0	0	0	0	0	0	0	0	0	0	9.6431	6.7603	11.815	28.967	46.144	44.726	7.0456	0	13.528	39.539	39.613	78.103	103.48	118.16	113.92	122.79	156.04	191.67	211.45	204.45	239.56	282.46	291.42
14.734	3.5678	0	0	3.0302	0	0	0	0	0	0	0	0	0	0	0	0	0	0	0	33.7	86.171	148.71	213.26	290.76	386.33	486.59	590.26	694.4	808.53	377.18	457.48	499.68	540.93	614.26	669.12	746.77	757.32	803.04	845.63	880.68	917.67	969.29	955.64	990.61	1041.8	1048.9	1058.2	1085.5	1089.6
17.896	0	0	0	0	6.1277	2.3864	4.2036	0	12.905	31.851	104.04	200.29	319.13	423.76	549.95	679.24	827.26	943.75	1100.4	1211	1317.5	1365.4	1521.3	1923.3	1777.4	1835.7	1798.4	1904.7	1964.6	1900.8	1939.2	2013.5	2067.9	1999.1	2054.1	2123.9	2358	2116.2	2121.9	2101.9	2123.2	2169.3	2141.7	2109.3	2190.6	2191.4	2152.5	2236.9	2129.9
6.9191	2.9517	0	4.4062	0	0	0.42467	0.16527	0.63725	0	0	0	0	0	0	0	0	0	0	0	0	0	0	0	0	0	0.41579	5.7414	7.5626	9.9227	25.037	19.622	27.811	0	0	0	0	0	0	0	0	0	0	0	0	0	0	0	0	0
0.0094463	4.9943	1.662	0	0	0	0	0	0	0	0	0	0	0	0	0	0	0	0	6.9543	7.1045	5.747	7.0195	20.62	22.108	30.349	33.67	46.295	51.49	54.865	65.817	70.63	93.862	94.595	118.1	143.82	164.34	176.11	176.69	193.19	196.68	219.39	235.13	243.48	263.18	279.14	287.13	278.49	282.67	298.68
0	0	0.95647	0	0	2.5398	5.7848	2.1492	5.9311	0	1.6686	0	0	0	0	0	0	0	0	0	0	0	0	0	0	0	0	0	0	0	0	0	0	0	0.4631	0.63786	3.6166	11.101	3.8923	3.7033	3.8278	4.6801	17.583	15.022	16.722	17.804	19.965	19.679	9.3937	15.851
16.47	6.0239	0	0	0	0	0	2.5963	0	0	7.1427	0	0	0	0	0	0	0	0	10.701	26.644	43.226	69.74	72.328	85.4	115	119.8	133.66	155.02	149.33	174.85	188.54	249.91	168.26	168.14	216.22	245.17	266.42	276.85	326.47	373.25	382.23	418.57	437.08	453.4	456.96	439.87	487.14	473.66	513.08
1.0453	0.2494	5.9498	4.9686	0	0	0	0	0.35258	0	2.5552	0	0	0	0	4.8968	16.073	58.074	94.985	171.33	245.98	348.54	435.44	510.19	661.07	733.08	823.47	896.71	946.56	1089.6	1217.8	1298.2	1401	1515.2	1591.2	1697.5	1802.7	1856	1946.7	2085.4	2144.8	2165.3	2197.9	2313.7	2340.1	2353.9	2417.2	2373.5	2491.1	2473.7
6.4673	0	0	0	8.1385	0	9.4203	0	5.0004	10.518	25	18.913	10.668	7.9266	6.8476	20.891	36.918	46.628	48.475	76.774	78.55	87.131	114.11	114.41	126.47	135.1	134.99	133.03	127.91	139.63	135.06	144.15	151.06	123.6	109.19	128.43	102	112.73	115.67	86.241	64.12	62.101	89.51	103.68	103.88	87.489	88.787	120.35	78.515	104.56
8.0698	1.8468	0	0	1.1418	0	5.1858	0	0	6.6911	14.568	13.356	9.6749	12.119	9.4343	25.302	19.067	23.606	26.245	29.082	16.098	18.021	23.009	23.908	39.985	43.207	36.203	32.198	38.385	54.102	57.691	68.634	58.029	76.773	45.083	68.144	67.254	75.338	83.089	62.078	57.859	72.776	91.075	119.3	102.32	104.99	105.61	152.03	124.87	147.33
0.4779	3.9601	0	0	4.6056	0	0	7.2397	3.6567	2.5634	1.1472	0	0	0	0	0	0	0	0	0	0	3.0483	0	0	0	0	6.329	12.126	17.715	18.139	23.666	27.8	28.635	31.592	34.221	25.527	27.134	39.53	38.251	43.939	45.143	55.004	50.646	55.419	58.129	61.81	63.308	66.596	65.348	83.024
9.3661	5.3273	8.5699	0	0	0	0	0	0	0	0	0	0	0	0	0	3.196	0	0	0	0	0	0	0	0	0	0	0	0	0	0	0	0	0	0	0	0	0	0	0	0	0	0	0	0	0	0	0	0	0
7.5623	1.4983	0	5.7972	0	0	0	0	1.4823	0	3.7979	0	0	0	0	0	0	0	0	0	0	0	0	0	0	0	0	0	12.167	0	14.193	33.926	63.007	88.636	107.83	116.06	123.67	125.39	142.94	178.34	205.06	187.47	211.17	224.44	203.98	178.99	228.95	284.96	298.69	258.58
18.15	0.65247	1.1891	0	0	0	0	0	0	0	0	0	0	0	0	0	0	0	0	0	0	0	0	0	0	0	0	0	0	6.6189	13.683	4.8289	1.4879	7.9582	9.0577	14.114	20.672	24.618	33.13	28.603	37.992	39.068	24.328	39.838	37.52	38.758	40.292	37.188	53.812	46.019
30.429	12.43	14.598	0	0	0	0	0	0	0	0	0	0	0	0	14.601	18.259	24.228	50.042	55.816	92.83	91.249	152.29	200.55	274.81	298.82	359.28	442.29	478.68	488.35	543.51	665.52	680.02	705.89	739.81	728.7	814.62	839.91	883.45	986.21	1015.5	978.49	1070.1	987.28	1150	1134.2	1127.7	1115.9	1156.5	1153.1
38.019	20.038	5.2674	0	0	0	0	0	7.9018	11.934	13.451	9.3428	27.647	24.61	62.532	77.27	93.425	118.6	136.08	167	191.22	178.03	211.03	233.26	296.88	370.52	443.62	574.41	730.4	911.9	1100.9	1386.4	1640.3	1890.6	2186.9	2442.2	2681	2823.8	3087.4	3258.5	3040.9	3407.3	3672.6	3753.4	3803.2	3915	4010	3980	4002.3	3932.5
0	0	0	0	16.939	24.472	34.314	31.553	49.852	86.483	55.371	59.798	56.074	50.056	69.282	68.983	75.688	96.855	121.68	128.49	154.03	189.06	244.84	318.22	387.61	448.3	549.47	624.26	747.97	889.69	930.13	1039.8	1200.2	1296.4	1410.3	1522.7	1585.2	1580.1	1768.9	1889.2	1985.3	2034.4	2096	2035.9	2086.1	2021	2019	2032.2	2084.9	2073.8
0	0	0	1.692	0.79465	12.287	5.1591	9.4543	11.147	0	10.057	4.8545	0	12.103	9.0314	8.9677	25.397	15.388	48.253	62.391	87.504	97.102	138.16	171.47	200.94	267.12	328.17	387.52	476.72	555.91	637.27	683.76	757.91	853.98	928.22	1004.6	1094.6	1152.9	1254.4	1275.4	1350.9	1434.6	1382.4	1476.1	1545.5	1566	1545.2	1625.5	1564.9	1636.9
2.5019	0	0	2.3222	1.009	0	6.6584	7.0936	4.023	8.7573	3.0691	0	0	0	0.045808	0	0	0	0	0	0	0	0	0	0	0	0	0	0	0	0	0	0	0	0	0	8.4884	0	40.488	38.88	70.945	77.899	99.972	102.17	115.81	130.89	141.15	156.11	165.2	183.24
6.1583	0	0	0	0	6.5744	0.63263	0	0	0	0	0	3.3834	7.941	0	0	0	11.057	12.395	28.857	49.637	74.914	122.65	195.4	277.39	382.87	508.87	621.71	727.69	838.45	946.27	1076.3	1193.2	1287.2	1389.6	1440.4	1530.3	1652.8	1752.4	1771.9	1819.5	1849.7	1839.3	1919.2	1853.3	1913.9	1913.3	1978.5	1952.6	2006.9
10.005	7.2155	0	0.14004	0	0	0	0	0	0	0	0	0	0	0	0	7.4272	8.9216	49.862	70.348	120.89	140.5	179.89	223.77	243.26	288.69	299.57	341.9	333.96	393.6	414.45	462.05	472	542.02	591.23	676.61	742.14	790.96	928.51	970.91	1027.8	1072.2	1090	1121.7	1251.2	1231.9	1246.5	1339.6	1357.9	1371
10.029	0.48441	0	2.0948	0	0.35888	0	0	4.5038	3.5821	11.961	0.11885	3.1486	0	0	0	0.62724	15.685	12.091	23.657	38.889	56.806	79.778	85.04	119.07	118.01	172.48	198.16	249.89	317.69	374.96	399.01	441.3	502.78	561.83	617.66	641.14	694.4	726.17	768.08	799.75	844.9	821.93	805.41	828	837.47	878.64	889.86	931.66	876.98
30.609	11.71	0	0	0	0	0	0	0	0	0	0	0	0	0	0	0	22.323	77.762	159.76	258.34	382.92	501.63	698.64	900.8	1196.5	1380.6	1654.2	2021.5	2314.1	2657	2839.8	3307.4	3595	3965.3	4342.5	4760.1	5039	5458.9	5623.6	5973.3	6206.9	6221.8	6550.1	6554.3	6584.7	6844	6904.3	6993.1	7158.2
6.1793	0	0	8.3149	5.1825	1.9427	0	0	1.4633	0.51555	15.612	24.103	14.621	22.515	23.494	32.859	28.116	41.849	38.027	59.426	77.627	83.65	102.88	124.5	125.81	166.7	178.83	189.04	240.13	295.27	330.65	418.54	453.9	470.32	534.01	590.91	627.34	633.84	703.4	744.06	812.85	817.38	816.14	836.59	867.95	922.48	952.93	947.29	924.21	918.73
13.626	9.9064	0	2.2233	0	0	0	0	0	0	0	0	0	0	0	0	2.8636	0	0	5.5864	11.822	17.4	23.716	22.963	28.909	33.027	30.831	50.509	85.754	111.08	102.12	143.2	200.09	264.59	326.09	354.05	363.47	427.84	481.53	524.17	542.96	578.44	600.87	658.11	668.96	680.44	671	703.25	710.73	741.91
8.8741	0.092753	0	0	0	11.473	11.773	22.106	21.769	18.286	16.475	28.301	29.311	22.765	15.918	20.428	28.263	41.619	52.422	97.01	110.88	174.22	229.5	271.14	331.59	401.94	455.91	452.57	553.95	616.36	589.42	614.48	668.6	728.56	746.07	793.31	847.58	920.94	910.32	960.58	967.65	935.97	1022.5	1122.6	1068.9	1132.5	1185.5	1164.8	1185.5	1222.6
21.049	7.6258	4.0019	0	0	0	0	0	0	7.2569	0	0	0	0	0	0	0	0	0	0	0	0	0	0	0	0	0	0	0	0	0	0	0	0	0	0	0	0	0	0	0	0	0	0	0	0	0	0	0	0
17.257	3.3099	0	0	0.33114	0	0	0	0	0	3.068	0.038233	0	0	0	8.376	12.616	22.02	38.272	74.576	74.598	150.81	234.79	332.38	471.76	652.45	786.2	912.08	1044.6	1214.8	1366.7	1848.7	1994.2	2134.7	1937.4	2436.4	2619	2798.9	2915.3	3056.3	3031.5	3124.5	3256.6	3294.3	3371.4	3368.1	3432.7	3444.9	3429.7	3468.8
11.431	0	0	1.8988	0	0	0	0	0	0	0	0	0	0	0	0	0	0	0	0	0	0	10.25	0	3.4142	1.8206	0	0	0	0	0	0	0	0	0	0	0	0	0	0	0	0	0	0	0	0	0	0	0	0
0	5.4163	0	0	0.79705	0	8.8283	12.239	23.675	10.964	17.603	22.098	19.986	17.365	21.336	18.522	13.483	14.825	10.133	7.8919	3.3411	13.841	2.7353	7.6696	10.284	0.088488	2.8374	5.1561	7.3358	15.369	33.016	79.67	129.01	208.87	325.17	431.69	540.26	685.5	774.92	917.75	1061.5	1168.2	1313.9	1432.7	1547.3	1607.7	1681.2	1798.4	1780.5	1846.9
14.906	0	0	2.9965	0.82444	0	0	0	0	0	6.3091	0	3.2115	1.5911	3.0414	6.5432	6.9835	14.564	19.662	20.744	5.6736	2.6243	0	2.8316	0	0	0	0	3.9759	0	0	0	0	0	0	0	0	0	0	0	0	0	0	0	0	0	0	0	0	0
2.0857	13.543	0	0	0	2.3498	6.7804	3.1875	9.0313	7.6681	0.4978	5.006	0	0	3.4549	4.0049	6.4363	5.1056	0	0	3.8766	0	1.9405	0	0	0	0	15.34	19.605	42.723	74.246	91.599	150.02	217.13	250	318.23	359.28	373.21	458.48	487.34	524.49	564.59	590.14	671.23	726.62	755.63	775.83	793.54	881.95	915.88
0.5577	0.02468	1.4227	2.5384	4.2225	0	0	0	0	0	0	0	0	0	0	20.501	46.886	90.812	154.2	240.27	315.97	425.78	531.84	627.98	760.3	940.42	1109.3	1283.3	1457.6	1645	1830.4	2105.7	2295.7	2383.3	2592.9	2817.5	2907.4	3136.1	3171.9	3348.4	3486.4	3554.9	3591.6	3715.2	3779.8	3901.4	3866.5	4017	4016.8	4033
0	0	0	3.3705	3.7641	11.968	0	0	0	0	0	0	0	0	0	0	0	0	0	0	18.887	16.847	28.067	43.406	47.993	79.755	87.665	127.83	135.74	179.12	199.35	178.44	204.52	234.37	282.62	308.9	351.72	338.29	367.97	392.66	413.98	417.21	444.38	489.35	488.34	472.9	484.67	521.73	527.74	555.76
0	0	0	8.5175	12.86	0.38541	7.6381	8.0598	11.117	17.426	12.75	21.184	20.274	16.992	14.513	16.341	14.052	23.064	23.614	20.094	21.185	26.78	23.472	31.654	49.262	70.62	92.475	105.33	114.06	137.42	154.42	163.84	221.2	211.21	246.4	266.26	271.69	280.76	291.08	279.7	320.94	298.88	299.82	242.33	295.72	245.73	244.6	232.71	237.96	317.62
19.048	6.9103	0	0	0	0	0	0	0	0	0	0	0	0	0	0	0.44486	0.46011	1.1882	5.5361	0	0	0	1.4589	0	0	0	0	3.5251	0	6.3402	9.3916	0	1.3292	0	5.0569	9.5952	4.6199	0	8.4665	13.602	8.3496	14.678	5.4493	10.889	19.598	24.097	7.8825	10.864	11.916
18.876	29.359	0	12.264	0	19.429	0	0	0	0	0	0	0	0	0	0	0	0	0	3.1263	28.528	40.321	35.43	21.475	48.02	46.612	72.511	108.11	161.98	189.25	239.51	295.5	369.93	415.95	470.41	509.45	597.74	676.85	738.66	810.38	868.04	888.89	971.67	1014.2	1129.4	1113.3	1201.5	1356	1362.9	1336.9
24.14	8.3343	2.0881	0	0	0	0	0	0	0	0.87425	18.133	58.011	84.934	189.24	296.28	434.98	672.35	894.5	1115.5	1445.7	1709.5	2004.4	2262.6	2694.5	2928.5	3239.9	3686.3	3826.6	4177.7	4380	4708.8	5073.5	5314.8	5521.9	5665.4	5903.4	5816	6109.2	6571.1	6308.4	6620.9	6692.6	6857.1	6744.8	6935.3	6991.6	7127.8	7183	6990
7.5955	0	0	5.7133	0	0	0.82858	6.5023	3.9172	4.521	0	0.55213	4.4233	0	0	0	0	3.2654	5.5556	4.408	10.022	21.543	44.393	50.093	72.79	92	122.63	179.68	246	323.44	426.25	499.79	620.2	762.18	847.39	978.71	1093.8	1216.3	1350.6	1496	1554.8	1691.3	1822.7	1880.7	1891.5	1991	2105.9	2085.4	2181	2308.3
17.274	4.0118	0	0	0	0	0	0	0	0	0	0	0	0	0	0	0	0	0	0	0	0	0	0	0	0	0	0	0	0	0	0	0	0	0	0	0	0	0	0	0	0	0	0	0	0	0	0	0	0
0	2.6775	0	0	0.29933	1.7546	5.487	9.9529	0	0.35147	0	0	0	0	0	0	0	0	0	0	23.567	60.403	116.67	165.66	255.41	318.08	394.98	501.37	573.45	682	787.65	885.76	1011.1	1153	1220.9	1327.3	1483.1	1603	1709.9	1790.4	1907.5	2012.8	2017	2030.3	2145.9	2211	2203.1	2223.1	2310.7	2211.7
0	2.7348	0.82192	4.4101	3.129	0	0	0	0	10.202	29.264	109.8	191.7	290.2	446.09	600.02	763.01	966	1197.5	1407.2	1627	1784.3	1996.6	2157.1	2381.1	2519.8	2651.3	2655.1	2785	2890.7	2929.8	3050.3	3131.3	3145.8	3245.4	3247.3	3268.7	3321	3290.6	3272.2	3280.3	3283.5	3279.8	3264.3	3193.8	3251.3	3066.8	3152	3131.3	3230.2
3.7387	1.4272	0	0	1.7621	0	0	0	4.388	0	0	0	6.0244	0	0	0	1.5395	5.1135	15.239	22.82	22.565	36.33	38.669	83.499	98.646	129.95	128.29	164.94	192.26	224.74	257.03	285.09	319.62	404.38	480.58	550.16	592.92	653.37	692.38	753.35	799.89	868.56	904.35	953.36	990.43	1001	997.11	1015.5	1031.5	1088.6
8.0857	0	0	0	8.5682	0	0	0	0	0	1.9505	0.097799	10.671	17.325	77.125	122.31	196.64	278.09	355.64	394.51	468.71	574.35	597.46	673.26	734.25	802.21	852.9	917.85	946.22	979.61	1085.5	1061.8	1180.8	1250.7	1413.5	1456.7	1511.6	1631.2	1630.4	1668.8	1639.3	1820.4	1835.8	1918.4	1967.2	2113.8	1979.1	2082.5	1973	2026.2
0.38677	0	0	0	0	3.6875	7.0875	0	0	0	4.3277	0	12.486	18.012	34.287	39.277	57.728	92.411	122.26	153.12	192.46	236.51	280.23	322.94	353.83	424	499.93	578.97	647.14	738.63	833	898.18	1001.6	1097.8	1133.7	1190.9	1247.7	1360.2	1420.9	1557.7	1599.9	1602.5	1675.2	1741.5	1807.9	1813.8	1773.5	1832.9	1875.3	1884.6
13.794	7.0854	0	0	0	2.5167	0	0	0	0	0	0	0	0	0	0	0	0	0	0	2.7737	12.325	15.326	10.506	24.54	30.464	29.015	22.51	38.757	88.009	85.941	119.48	123.11	133.8	146.54	162.34	203.52	181.75	219.76	232.4	275.9	279.67	261.3	264.96	256.52	274.59	316.94	271.99	255.44	256.33
11.91	10.622	0	3.6106	0	0	0	4.9028	2.514	11.152	5.4314	16.482	6.6125	9.6444	0	0	0	0	0	0	1.0284	0	0	0	0	0	0	0	0	0	0	0	0	0	0	0	0	0	0	0	0	0	0	0	0	0	0	0	0	0
0	0	0	0.12009	0	6.4618	14.704	15.125	20.14	16.02	12.728	8.6867	6.2382	7.3815	16.863	21.177	20.371	10.349	10.371	14.508	31.606	32.653	63.219	55.244	55.593	68.304	72.884	100.42	97.729	134.86	134.4	146.31	177.75	213.57	225.63	222.7	227.3	213.43	256.38	258.04	269.56	271.56	282.89	290.32	259.35	261.41	298.49	304.55	318.02	320.4
29.722	14.524	2.8476	0	0	0	0	0	0	0	0	0	0	0	0	1.0315	0	4.3803	1.2833	7.0295	1.9087	12.012	25.78	44.876	83.566	88.553	111.7	139.87	170.82	207.2	233.84	297.57	238.99	382.56	436.84	444.02	449.73	554.75	598.02	618.59	686	697.67	752.02	798.21	818.84	829.6	839.99	824.87	870.68	865.2
0.42003	9.8007	0	0	0	0	1.6805	0	5.2234	0	27.192	63.535	124.39	224.92	348.51	469.57	647.14	816.41	1032	1257.1	1442.8	1691.2	1855.2	2123.8	2455.3	2703.9	3100.9	3307.7	3636.4	3894.5	4062.5	4467.7	4584.5	5227.7	5338.5	5538.6	5964.8	6395.2	6569.9	7097.1	7208.8	7361.2	7544.1	7787.3	7716.9	7884.5	7896.1	8079.8	8003.8	7832.3
23.955	3.5872	0	1.2477	0	0	0	0	0	0	0	0	0	0	0	0	0	0	0	0	0	0	0	0	0	0	0	0	0	0	0	0	0	0	0	0	0	0	0	5.3162	36.108	18.163	0	0	0	23.058	35.569	22.929	13.483	0
0	0	0	0	0	8.5403	27.225	40.421	43.305	68.093	80.976	84.204	100.01	112.87	116.37	129.82	144.68	167.06	164.87	176.11	181.14	181.1	201.32	214.27	220.3	225.71	229.51	227.42	231.38	237.54	240.65	248.65	292.6	278.52	270.52	306.2	271.99	277.32	277.75	247.43	288.85	258.11	273.65	245.3	278.52	256.9	252.29	231.87	227.1	269.86
0	0	0	0	9.9667	11.553	39.661	45.707	45.902	89.868	126.34	231	352.22	500.25	665.12	837.15	1038.2	1278.6	1375.4	1597.1	1696.5	1803.7	1941.5	2071.8	2065.9	2218	2403	2382.1	2450.8	2515.1	2763.3	2445.7	2456.5	2597	2674.9	2643.3	2689.5	2739.6	2748.6	2823.9	2823.9	2859	2915.6	2925.3	2968.9	3069.8	3011.3	3083.1	3083.5	3162.2
5.6592	0.80319	0	2.575	3.3866	0	0	0	0	0	0	0	0	0	0	0	0	0	0	0	0	0	0	0	0	0	0	0	0	0	0	0	0	0	0	0	0	0	0	0	0	0	0	0	0	0	0	0	0	0
33.376	0	0	0	0	0	0	0	0	0	10.732	27.073	66.58	116.23	210.97	288.2	362.54	447.97	459.03	602.17	737.07	879.85	867.52	859.26	1086.2	1178.3	1193.8	1216.9	1219	1256.2	1280	1340	1408.9	1447.2	1476.5	1460.8	1518.3	1585.5	1627	1681.5	1717.5	1733.1	1802	1897.5	1928.1	1992.2	2016.1	1956.4	2090.4	2051.8
8.8241	7.762	4.2547	0	0	0	0	0	0	0	0	0	0	0	0	0	0	0	0	0	0	0	0	0	0	0	0	0	0	0	0	0	0	0	0	0	0	0	0	0	14.416	14.651	27.028	37.956	42.587	59.158	60.183	78.338	87.111	102.68
16.128	10.224	0	0	0	0	0	0	0	0	0	0	4.3925	20.778	60.9	102	163.53	222.09	275.41	351.74	443.73	517.73	570.86	697.33	751.59	851.8	918.46	1022.2	1116.9	1209.4	1358.8	1457.8	1598.7	1742.1	1916.8	2067.4	2259.1	2357.8	2476.2	2546.4	2663.1	2949.6	3053.5	3099.6	2481.6	2549.2	2570.5	2644.6	2684.3	2782.5
21.1	13.768	0	0	0	0	0	11.081	0	0	0	0	0	0	0	0	0	0	0	0	0	0	0	0	0	0	0	0	0	0	0	0	0	0	2.2693	2.8146	0	27.231	38.616	46.732	67.42	68.928	87.992	114.89	102.97	128.89	97.137	92.4	81.672	91.746
11.776	6.9515	0	0	0	0	0	0	2.3266	15.921	25.136	56.18	88.708	126.19	146.42	163.68	194.58	249.82	292.4	329.71	366.56	403.9	430.6	465.03	524.55	513.63	513.1	545.3	559.29	566.4	580.26	584.72	584.38	512.13	576.83	566.64	572.34	545.01	583.34	581.61	589	576.62	555.9	572.09	577.46	616.37	591.56	620.01	611.09	630.02
1.45	0	1.2847	5.5168	0.49719	0	0	3.2335	0	6.1981	2.2338	0	0	0	0	0	0	0	0	0	0	0	0	0	0	0	0	0	0	0	0	0	6.2266	1.0754	26.905	42.599	40.104	45.45	47.539	25.921	61.231	61.449	78.957	68.478	111.22	90.925	96.554	86.178	107.67	138.58
10.142	0	0	2.0513	1.0387	8.6849	0	0	0	0	1.8356	0	0	14.4	27.48	19.919	32.438	34.901	53.237	66.438	82.198	111.68	140.93	178.96	187.93	246.8	265.87	321.88	352.35	362.21	368.52	414.26	483.97	485.64	539.76	531.18	588.96	624.53	665.63	677.05	677.75	736.03	780.99	753.58	783.04	819.11	817.02	864.77	900.45	858.6
2.8409	0	1.784	2.9003	0.29213	0	0	0	0	0	0	0	0	0	0	0	0	0	0	0	0	0	0	0	0	0	0	0	0	0	0	0	0	0	0	0	0	0	0.81384	19.571	1.4633	2.8804	4.425	18.213	37.021	34.048	9.0875	10.22	23	32.254
5.1749	5.6443	0	2.3489	0	0	0	0	13.099	0	0	2.0612	16.023	28.936	56.487	61.872	109.56	139.59	142.18	205.34	230.02	271.16	306.76	282.67	291.53	258.95	280.84	346.14	452.97	507.6	509.02	589.67	673.96	786.91	882.37	981.32	1036.7	1062.2	1111.8	1111.8	1158.8	1207	1394.4	1471.7	1505.6	852.43	855.36	897.58	920.08	958.26
7.0188	0	0	0	4.0969	6.8976	0	0	0	0.95253	0.1021	0	0	0	0	0	0	0.45978	5.8165	30.055	68.588	100.12	126.66	150.52	194.08	179.28	235.8	238.05	269.52	291.59	313.93	338.71	354.65	380.45	382.18	408.37	416.9	433.65	444.86	474.66	461.4	466.28	477.8	456.3	483.62	493.81	502.22	504.62	514.2	529.62
14.941	0.39888	4.2332	0	0	0	0	1.1263	0	0	0	0	0	0	0	0	0	0	0	0	0	0	0	0	0	0	0	0	0	0	0	0	0	0	0	0	0	0	0	0	0	0	0	0	0	0	0	0	0	0
16.014	2.3879	6.9628	0	0	0	0	0	0	0.20381	0	0	0	0	0	0	6.9338	8.5277	15.34	9.9045	17.566	25.966	26.569	42.108	56.429	60.03	74.403	96.109	103.91	93.931	115.01	136.03	146.42	185.19	182.11	215	228.2	233.74	246.73	267.1	273.02	270.22	284.35	291.22	297.94	293.72	301.91	297.52	307.4	311.69
7.8802	8.8034	0	0	0	0	0	1.8479	0	0	0	0	0	6.9952	0	0	0	0	4.787	0	4.6632	4.7062	2.4583	5.3048	6.9688	19.666	43.337	68.656	57.359	79.462	97.151	124.16	124.43	119.58	114.72	125.43	143.84	125.87	176.03	180.09	203.18	209.32	201.37	207.03	194.02	193.24	171.95	201.05	172.17	196.91
8.2436	12.82	0	0	0	0	0	0	0	0	0	0	0	0	0	0	0	0	0	5.8615	12.118	17.762	31.907	51.334	64.507	97.775	136.86	136.65	180.76	190.98	213.8	243.52	286.31	355	407.06	428.96	432.31	492.73	516.53	526.58	567.35	580.72	628.63	643.71	640.55	694.63	664.26	669.43	672.07	682.06
24.154	5.3203	0.43013	0	0	0	0	0	0	0	0	0	0	0	0	0	0	0	0	0	0	0	0	0	0	0	0	16.523	74.291	153.88	287.25	404.27	580.01	723.2	866.15	985.61	1122.3	1269.8	1374.5	1494.7	1573	1693	1723.2	1811.4	1869.5	1843.8	1898.7	1909.3	1949.8	1925.3
5.9076	0	0	0	4.1395	0.20272	7.4792	0	0	2.4025	13.311	7.7454	2.6665	0	0	0	0	0	0	0	0	0	0	0	0	0	0	0	0	0	0	0	0	0	0	0	0	0	0	0	0	0	0	0	0	0	0	0	0	0
0	3.0899	0.82845	0	2.4519	0	0	2.9169	1.7125	0	0	0	0	0	0	0	0	0	0	0	3.5364	0	9.3481	0	11.643	4.3609	2.0687	25.243	14.063	11.367	29.035	29.404	48.187	57.932	75.021	86.365	116.57	162.49	218.11	264.1	266.28	273.67	339.81	376.21	411.92	475.57	464.32	483.78	482.36	489.19
5.6809	8.4314	2.9661	6.3837	0.97132	0	0	0	0	0	5.7452	2.63	9.5769	27.157	36.898	87.176	107.74	138.73	174.41	222.59	274.96	348.81	412.41	490.3	619.99	694.59	771.18	862.45	945.48	1078.9	1191.2	1301.7	1402.6	1477.2	1557.7	1571	1622	1657	1745.4	1841.5	1902.3	1871.1	1985.5	1901.1	1976.8	2022.7	2024.6	2088.7	2095.8	2077.5
2.1108	9.6328	0	0	0	0	0	1.189	0	0	0	0	0.32453	0	0	0.34543	0	0	0	5.7179	0	18.54	10.675	20.041	10.788	17.587	16.766	21.187	27.265	18.846	29.77	26.641	43.155	45.79	45.468	55.844	44.476	51.276	0	0	0	0	0.42371	0	4.7019	4.0637	4.1129	0	0	1.6521
35.144	17.503	0	0	0	0	0	0	0	0	0	0	0	0	0	0	0	0	0	0	0	0	0	0	0	0	0	19.069	46.144	78.425	117.1	167.41	200.65	275.88	341.39	411.36	502.88	571.48	637.01	704.84	740.77	805.49	824.7	829.18	879.67	879.81	906.42	927.27	899.34	911.3
5.602	3.1869	0.95905	5.4897	0	0	0	0	0	0	0	0	0.88899	0	7.6934	0	0	0	0	0	0	0	0	0	0	0	0	0	0	0	0	0	0	0	0	0	0	18.696	0	0	0	0	0	0	0	0	0	0	0	0
5.3389	5.8387	0	0	0	0	0	5.7018	2.333	8.9037	3.2445	11.111	9.1737	15.047	14.027	11.476	11.43	12.071	25.916	22.151	23.881	29.98	31.934	35.117	33.18	40.38	43.123	53.448	47.653	43.145	55.023	63.906	62.551	57.957	59.834	60.07	64.647	65.636	77.348	71.557	76.02	75.656	79.418	71.613	72.766	72.077	64.851	70.222	78.799	78.075
0	0	0	8.7301	5.8295	0	13.97	19.545	29.969	30.08	31.59	31.281	30.274	45.882	57.396	115.58	169.46	288.49	416.19	559.55	725.37	886.18	1072.4	1302	1483.3	1657.2	1862.6	1975.5	2335.8	2638.2	2712.7	2899.8	3164.1	3007	3125.8	3475.7	3602.3	4295.5	4737.5	3605.6	3616.6	3605.3	3819.7	4058.3	4183.8	3966.6	4174.7	4267.5	3977	4175.1
0	0	0	0	13.457	28.276	35.407	44.487	52.305	78.595	83.897	105.73	113.74	120.85	144.41	166.47	144.36	194.77	216.32	244.31	271.18	299.76	327.68	349.07	385.03	434.92	479.18	469.53	515.33	553.84	504.77	626.65	613.9	723.75	790.14	878.18	1010.1	1022.1	1195.8	1261.3	1151.4	1187.4	1281	1290.9	1362.3	1380.9	1387	1417.3	1452.2	1452.3
5.6363	2.7606	0	0	0	0	2.2452	0	0	0	0	0	0	0	0	0	0	0	0	7.3816	16.629	32.29	47.003	51.316	77.407	78.367	92.491	129.34	133.28	190.03	264.5	317.48	432.54	501.92	579.9	656.36	651.17	700.03	802.49	855.48	886.03	902.31	933.8	942.34	997.31	984.77	974.11	978.12	1075.1	1081.6
0	0	0	3.5248	4.2796	0.2188	14.003	13.036	23.757	19.9	8.0804	9.0203	12.91	11.5	17.006	0	3.67	4.8395	2.7788	0	3.3634	1.0154	0	0	0	0	2.866	15.5	7.1603	19.397	21.06	37.549	59.071	60.378	42.666	22.169	33.761	11.522	33.254	32.044	22.91	25.297	28.374	38.757	39.626	60.979	50.397	41.343	39.163	19.829
13.387	0	0	0	0	4.3368	6.9693	6.1004	5.315	0	5.4717	0.37947	0	0	0	0	21.213	34.296	64.921	104.21	134.23	182.51	270.83	355.41	474.61	464.63	535.83	676.39	841.51	959.17	1117.3	1273.4	1457.7	1604.1	1820.1	1883.9	2179.5	2372.5	2450	2683.7	2740.6	2471.8	2482.2	2645.4	2698.5	2703.7	2678.5	2814.4	2845.2	2761.5
14.313	19.94	1.3691	0	0	0	0	0	0	0	0	0	0	0	0	0	0	0	0	0	0	0	0	0	23.333	30.091	26.276	56.089	82.988	120.76	133.72	172.64	209.87	261.43	282.27	350.31	375.72	398.58	420.29	442.43	472.64	478.9	536	573.89	592.44	585.5	600.59	627.32	635.39	685.46
18.335	4.3001	1.7065	0	0	0	0	0	0	0	0	0	0	0	0	0	0	0	0	4.4509	0	0	0	0.77603	36.948	49.543	83.677	144.66	198.47	273.64	314.5	429.04	546.47	664.09	772.37	870.37	960.22	1061.5	1130.1	1256.6	1296.1	1373.8	1418.9	1481.6	1533.2	1545.1	1584.9	1622.4	1669.1	1639.7
0	0	0.23406	7.3799	2.9181	0	3.6681	4.7363	10.248	11.126	18.166	25.812	30.697	42.74	45.256	55.17	84.367	76.372	109.75	139.77	199.29	259.92	291.09	356.04	468.7	576.53	708.74	858.63	1054.2	1279.5	1554.9	1798.9	2021.4	2279.9	2538.2	2686	2939.9	3059.9	3362.7	3469.3	3565.4	3704.2	3829.2	3922.5	4085.1	4232.5	4256.7	4283.5	4279.3	4422.3
2.8099	1.8227	0	3.0055	2.0837	0	0	0	0	0.5331	1.5508	0.037166	4.3169	24.276	51.697	115.63	136.82	225.1	296.84	359.94	431.52	559.04	615.88	688.93	765.44	856.3	942.77	989.98	1144.3	1123.1	1199	1245.7	1313	1351.3	1399.2	1358.7	1457.1	1482.3	1456.9	1540.7	1563.2	1592.9	1520	1626.5	1590	1576.4	1548.7	1593.6	1653.1	1570.8
14.131	0.86247	0.68592	1.4859	0	0	0	0	0	0	0	0	0	0	0	0	0	0	0	0	0	0	0	0	0	0	0	0	0	0	0	0	0	0	0	0	0	0	0	0	0	0	0	0	0	0	0	0	0	0
13.002	0	0	0	6.2834	0	0	0	0	0	0	0	0	4.359	37.495	82.801	136	206.3	286.79	410.31	514.3	651.23	743.37	833.8	978.75	1035.6	1318.8	1232.2	1303.1	1479.8	1601.8	1461.8	1489.4	1548.1	1574.4	1604.1	1685.7	1683.1	1713.6	1711.7	1679.1	1671.7	1760.1	1763.8	1771.6	1765.6	1749.8	1762.2	1825.6	1779.9
23.02	18.792	0	0	0	0	0	0	0	0	0	0	0	0	0	0	0	0	0	0	0	0	0	0	0	1.818	1.517	15.24	0	0.8057	0.14457	15.63	3.6181	6.6306	11.066	4.2285	6.9955	10.634	22.047	20.763	18.464	9.4327	16.672	29.523	40.537	32.711	30.843	21.804	36.33	42.236
21.291	16.227	0	0	0	0	0	5.3101	5.5388	0	0	2.8398	0	0	0	0	0	0	0	0	0	0	0	0	0	0	0	0	0	0	0	0	0	0	18.683	5.7992	0	16.669	18.482	14.115	34.614	31.633	50.669	64.144	45.347	75.45	41.663	36.468	24.452	36.283
6.5981	2.6052	0	7.549	0	2.0379	0	0.32156	0	0	0	0	0	0	0	0	0	0	0	0	7.7439	0	9.5509	16.96	33.134	38.541	59.747	100.69	76.47	87.417	134.89	145.53	191.6	241.96	294.09	325.45	376.66	468.04	572.16	632.89	650.16	700.87	729.06	799.13	840.52	901.86	940.55	972.2	967.35	1013
11.983	0	0.0097007	0	1.1461	0	0	0	0.85501	0	0	0	0	0	5.7295	31.347	47.661	70.638	105.16	146.15	162.64	190.59	201.72	234.65	297.32	318.75	351.57	386.28	430.03	503.52	580.84	671.28	727.56	787.21	807.75	884.9	954.66	1024.6	1115	1140.9	1186.9	1271.3	1338.9	1325.8	1442.1	1434.8	1361.2	1441.4	1560.3	1523.9
0	1.9686	0	0	5.588	0	1.4228	1.8489	8.4534	5.8595	21.037	16.748	17.744	33.88	28.265	62.36	68.75	82.274	80.768	105.23	125.84	149.04	151.79	183.05	187.09	217.5	219.33	256.07	277.93	294.68	354.39	377.9	371.6	374.42	380.32	435.83	445.75	523.23	522.49	581.44	583.9	589.32	601.54	698.18	680.36	690.08	716.68	731.07	725.82	753.16
11.931	3.0075	0.53825	0	0	0	0	0.5704	0	0	0	0	0	0	0	0	19.889	27.206	71.62	104.35	188.05	213.79	284.29	344.57	403.77	512.8	551.81	635.29	753.89	814.39	908.64	976.96	1107.5	1158.8	1212.5	1287.2	1412.2	1486.1	1550.4	1601.5	1640.3	1731.8	1789.1	1768.2	1768.1	1807.8	1805.4	1867.1	1848.1	1910.5
0	0.20054	0	6.6823	0	6.7685	0	0	0	0	0	0	3.8998	0	0	0	0	0	0	0	0	0	0	0	0	0	0	0	0	0	0	0	0	0	0	0	0	0	0	10.496	0	0.62792	0	11.122	16.482	21.68	0	3.9913	19.591	15.126
0	7.2089	0.18335	3.7627	0	0	0	5.0351	7.8197	8.3067	19.817	20.525	30.477	33.855	36.591	40.226	40.066	45.071	50.557	53.944	55.989	55.733	49.428	57.19	55.553	55.457	65.393	68.273	69.022	87.293	103.28	115.14	121.8	148.61	172.97	188.89	219.49	235.26	253.94	282.14	293.8	342.35	356.61	366.51	380.19	389.8	405.26	381.87	407.03	415.74
3.7333	0	0	0	1.3828	8.2121	1.2519	2.1436	13.153	0	0	0	0	0	0	0	0	0	0	0	0	0	0	0	0	0	0	0	0	0	0	0	0	0	0	20.948	26.195	40.043	22.012	48.842	49.769	17.833	29.834	23.271	41.927	43.267	32.179	42.022	44.645	43.121
0	0	0	8.7069	17.804	8.2978	9.2265	4.2643	14.558	0	0	4.5041	0	0	0	0	0	0	0	0	0	0	16.986	22.5	41.559	61.824	82.88	113.44	145.73	166.69	225.05	249.02	321.97	308.38	294.74	342.08	386.99	446.19	438.25	467.76	465.32	269.13	363.9	253.9	188.74	141.9	106.61	136.55	135.89	168.61
0	3.745	0	4.7044	11.739	0	0.722	0	8.9699	0	13.558	0	0	25.577	71.629	167.11	274.65	375.99	523.38	686.72	893.59	1097	1290.2	1477.9	1690.5	1927.3	2032.5	2269	2434.7	2617.2	2736.5	3066.7	3258.4	3407.5	3584	3804.9	4058.6	3146.8	3255.6	3318.8	4034	3989.2	4356	4232.1	4217.5	4251.5	4414	4535	4458.1	4438.8
4.9922	0	0	3.908	8.0195	0	0	9.9937	8.72	2.5608	0	0	0	0	0	5.0656	0	0	0	1.9687	2.616	3.4464	0	0	0	0	0	0	0	0	0	2.7967	8.0676	0	0	0	5.9397	16.473	0	5.466	1.5109	5.4127	6.4627	7.3126	16.254	13.272	9.8469	17.905	18.599	25.41
0	14.205	7.4734	0	4.3799	0	0	0	0	0	0	0	0	0	8.3545	22.373	35.251	41.212	55.023	69.925	94.507	104.23	113.04	126.86	143.06	158.12	162.21	171.1	207.33	207.51	212.34	205.95	223.59	223.72	259.74	266.03	284.92	288.12	293.3	284.56	290.51	292.94	294.83	300.31	296.47	292.92	302.85	296.9	306.97	312.69
2.6766	0	0	5.0506	2.9921	0	0	0.21663	8.0636	1.2873	6.7612	0	0	0	2.6341	0	0	0	2.6689	0	0	4.0961	20.477	43.286	72.799	90.305	105.01	135.59	177.58	207.29	221.17	272.76	300.55	357.17	419.41	458.77	536.35	644.74	577.57	602.99	727.21	687.94	731.72	767.94	808.26	787.4	806.48	812.64	833.8	867.28
12.181	6.0962	2.0723	2.9936	0	0	0	0	0	0	0	0	0	0	15.99	0	0	0	0	0	0	0	0	0	0	0	0	8.9731	38.649	62.281	125	196.31	319.66	428.39	547.67	667.37	811.56	962.49	1056.9	1141.3	1236.2	1347.4	1491.2	1535.3	1563.6	1581.1	1621.5	1681	1726.2	1789.5
22.464	17.003	0	0	3.1161	0	0	0	0.29206	0	0	5.5967	41.158	85.254	157.25	279.98	310.12	438.56	586.83	532.55	573.04	970.33	1092.2	1070	1228.3	1425.3	1458.9	1472.7	1554.1	1351.2	1536.6	1743.8	1820	1914.7	1942.1	1965.3	1996.4	2079.8	2107.4	2137	2225.5	2257	2297.8	2341.9	2316.4	2361.7	2304.8	2298.1	2305.4	2375.1
36.004	12.783	2.9308	0	0	0	0	0	0	0	0	0	0	0	0	0	0	0	0	0	0	0	0	0	0	0	0	0	0	38.687	80.661	175.87	250.79	360.07	452.08	469.78	598.38	690.9	765.65	849.37	977.45	1030.9	1092.7	1180	1279.6	1308.4	1380.9	1380.8	1436.1	1440.7
19.703	2.8892	0	1.6811	0	0	0	0	0	0	0	0	0	0	0	4.2422	2.7919	11.627	11.872	26.511	41.828	66.913	73.803	72.733	90.619	99.381	96.458	129.98	180.37	260.81	323.34	439.07	562.63	718.32	883.22	1106.7	1344.4	1541.7	1758.4	1962.3	2189.2	2289.9	2371.3	2523.6	2611.5	2724.2	2820.3	2819.2	2874.2	2846.4
0	10.85	0	2.7269	1.1307	0.11171	0	3.7081	9.2286	0	0	0	0	0	0	0	3.5185	7.4773	24.502	56.623	67.917	81.918	97.417	128.86	140.35	165.07	155.9	184	202.91	216.41	236.28	253.25	337.41	417.87	523.16	636.87	807.71	855.65	1000.1	1102.5	1171.2	1244.9	1328.3	1450.4	1572.1	1543.5	1573.3	1570.8	1618.3	1706.8
19.132	0	0	0.032051	8.7165	0	0	0	0	1.1028	1.8688	0	0	0	0	0	0	0	0	2.8099	24.439	53.79	68.066	113.15	170.89	185.48	255.76	299.05	311.74	351.28	405.6	410	485.4	526.94	696.17	659.04	714.28	757.12	810.39	884.55	924.08	967.51	984.76	948.58	989.18	995.54	1038.1	1082.5	1101.4	1086.8
0	8.5849	0	3.3498	0	0	2.7262	5.7883	1.4549	3.4801	3.0208	0	0	8.0247	8.2254	1.546	4.9603	3.4888	0	0	2.2898	0	0.39358	7.6613	0	29.844	28.944	30.985	22.73	41.234	57.289	76.866	104.34	143.53	173.41	24.83	37.733	60.236	79.371	85.686	103.51	124.99	123.51	138	149.94	162.95	188.24	178.08	189.1	180.82
3.9206	0	0	6.3854	1.7147	0	0	0	0	0	7.233	6.8648	0	0	0	2.3821	11.353	15.017	18.873	35.498	8.2054	23.011	16.953	40.377	73.459	83.416	105.01	130.2	173.41	218.35	264.99	275.95	285.34	305.19	359.04	378.12	432.95	421.58	482.07	502.42	508.45	430.17	514.22	459.8	558.02	537.13	571.13	591.74	652.2	518.52
22.385	7.5413	0	0	0	0	0	0	0	0	0	0	0	0	0	0	0	0	0	0	0	0	0	0	0	0	0	2.3438	0	0	0	0.33248	2.2824	21.468	36.115	41.407	63.733	66.681	75.802	49.103	64.576	69.213	76.418	92.456	92.719	73.155	81.936	82.287	87.491	106.81
0	0	0	0	5.593	7.689	0	8.4905	15.095	14.944	14.374	12.455	8.2375	15.772	27.184	25.867	23.802	29.375	24.808	33.848	28.913	35.654	28.13	24.938	20.74	16.396	16.517	0.010444	0	5.5275	0	8.0622	5.9859	0	0.87606	0	8.8047	8.5072	0	0	0	0	0	0	0	0	0	0.07423	0	1.6574
9.1431	1.3096	0.20433	1.8355	0	0	0	0	0	0	0	0	0	0	0	0	0	0	0	0	0	0	0	0	0	0	0	0	0	0	0	11.11	26.656	30.644	61.924	62.935	89.457	92.567	111.46	137.08	143.47	162.47	179.28	200.96	202.17	218.8	215.21	285.92	344.5	331.23
5.3849	0	0	0	2.579	4.5242	3.9513	0	0	0	0	0.39201	0	12.329	9.4685	6.3137	4.4402	17.075	25.458	29.422	21.343	22.481	6.3074	42.275	42.203	47.141	52.211	92.268	101.88	134.26	151.17	194.41	221.83	250.54	264.47	272.74	306.62	328.59	384.24	386.57	396.95	430.61	432.95	481.41	448.45	484.07	472.82	474.58	470.56	451.09
4.6879	0.85663	0	1.9978	9.7537	0	1.7897	2.0246	0.42451	1.395	0	0	0	0	0	0	0	0	0	0	0	0	0	0	34.695	21.557	81.032	125.59	196.48	255.07	340.46	439.75	731.21	869.06	993.73	1157.6	1269.1	1436.8	1615.4	1751.3	1631.8	1755.9	1860.3	1863.4	2068.7	2128.4	2151.8	2164.6	2135.3	2246.1
5.9125	4.2853	4.4778	6.336	0.51127	0	0	0	0	0	0	0	0	0	0	5.9721	5.9471	31.683	41.881	80.1	130.3	188.33	240.39	297.72	408.93	502.61	572.9	680.39	767.1	922.65	1100.8	1255.7	1459.1	1592.6	1783.1	1908.9	2012.4	2147	2205.5	2425.3	2475.9	2541.3	2663.7	2583.3	2681.9	2839.3	2905.6	2983	2962.5	2911.6
7.97	0	0	0	0	1.3337	8.6263	12.544	3.6278	4.3201	2.8348	11.232	23.994	37.678	36.902	65.03	64.071	80.832	91.77	97.116	131.97	146.94	164.49	150.96	172.51	178.59	196	212.3	270.79	288.18	319.37	302.38	336.16	398.11	412.64	393.81	337.1	319.32	366.65	386.7	459.81	478.56	451.93	471.25	470.23	487.67	457.11	542.01	543.17	504.09
22.206	11.171	0	0	0.3683	2.2949	7.6549	13.776	7.8288	3.5038	1.8029	18.69	11.859	12.778	12.095	25.194	22.345	24.526	31.871	45.871	61.424	91.289	103.68	134.15	179.04	220.11	314.58	405.61	511.83	693.05	857.03	986.35	1204.4	1437.8	1663.7	1904.7	2105.1	2282.7	2489	2648.4	2855.1	3030.4	3173.8	3309.3	3319.4	3457.7	3496	3590.6	3645.3	3621.6
0	0	0	3.9343	4.3539	3.5853	16.269	17.009	31.418	31.43	33.781	37.482	41.477	27.002	28.947	34.363	30.221	27.113	24.436	22.412	36.928	37.1	32.89	27.823	32.577	37.351	31.808	32.936	33.162	37.916	27.809	24.617	29.734	33.854	32.251	28.353	24.909	36.626	30.18	30.302	35.04	41.434	37.092	37.668	35.763	39.074	35.25	40.937	32.091	37.047
37.264	12.275	0	0	0	0	0	0	0	0	0	0	0	0	0	0	0	0	0	0	0	0	0	0	0	0	0	0	0	0	23.261	92.617	201.99	313.88	447.42	581.02	713.08	773.51	909.9	1158.5	1205.7	1400.6	1508.2	1626.8	1828.8	1899	1917.6	2003.8	2087.8	2108.7
10.632	4.2613	0	0	0	9.6643	5.2047	0.070941	0.23114	10.405	13.654	8.448	17.985	12.826	7.0219	18.943	19.701	18.915	12.365	12.234	24.993	29.082	47.138	46.146	72.839	69.437	101.41	121.82	149.17	263.83	297.91	414.59	457.13	534.69	616.13	714.23	824.25	910.11	1051.2	1124.3	1229.3	1330.3	1325.3	1399.1	1441.9	1566.5	1685	1759.5	1816.3	1763.7
10.27	2.1598	0	0	4.5218	0	0	0	0	0	3.3526	0	0	0	0	0	0	0	0	0	0	0	0	14.092	14.968	43.752	52.455	25.132	93.417	69.312	76.435	69.393	43.676	53.961	42.8	80.276	122.38	107.04	120.54	151.77	165.07	254.61	54.203	81.673	85.626	72.028	71.105	78.759	79.078	61.895
6.4855	4.0205	6.0749	2.0104	3.1553	0	0	0.6835	1.8383	6.3695	8.535	2.9483	6.6338	9.1957	7.6197	17.638	10.582	16.547	6.7147	18.818	32.444	38.617	13.259	41.493	24.33	37.715	42.425	54.368	43.546	70.088	92.715	112.22	113.65	97.679	86.735	85.61	74.347	94.039	97.97	104.94	136.94	128.48	106.23	133.14	127.43	130.27	105.8	147.45	123.2	138.48
20.837	3.5512	0	2.386	0	0	0	0	0	0	0	0	0	0	0	0	0	0	0	0	0	0	0	20.68	26.271	93.171	158.86	238.35	316.29	367.93	538.04	540.37	645.9	918.84	1000.8	1096.7	1178.8	1335	1385.1	1469.9	1562.1	1553.2	1632.4	1659.2	1661	1776.8	1824	1861.5	1798.6	1794.5
10.733	8.2343	0	0	0	0	0	11.467	18.551	4.9793	15.926	24.391	32.013	33.277	31.565	44.834	41.599	51.695	39.925	64.418	71.312	88.004	108.11	127.69	137.47	140.58	191.09	235.38	283.55	303.47	365.48	394.74	470.33	503.7	555.9	593.16	590.29	673.48	711.59	746.53	716.29	759.44	785.44	834.33	825.33	870.83	798.47	808.97	791.02	789.2
13.729	4.0345	4.8493	0	0	0	0	0	0	0	0	0	0	4.7059	7.4099	0	23.604	44.8	81.743	124.28	167.93	217.3	273.8	328.76	372.07	488.7	523.47	622.58	673.44	740.38	825.06	904.29	978.65	1067.3	1095.3	1171.6	1361.5	1364.2	1377.9	1450.5	1468.7	1492.2	1562.6	1576.9	1645.5	1607	1621.7	1673.9	1648.7	1735.5
0	0	10.341	0	18.975	0	0	0	0	0	13.037	0	13.803	0	27.806	26.324	7.1194	0	0	0	0	0	6.9213	12.105	29.918	48.124	50.953	62.424	70.2	88.186	97.617	99.693	110.63	94.286	97.492	123.59	103.05	98.004	101.28	92.331	121.14	90.594	96.991	53.787	85.919	30.764	39.361	30.151	52.882	97.479
7.051	3.687	6.6011	3.9521	5.0599	0	0	0	0	0	5.632	11.282	11.65	44.581	58.291	95.424	94.858	107.28	120.44	141.32	161.78	181.06	181.39	239.71	244.48	288.48	309.66	335.47	349.37	361.22	398.51	411.9	434.68	418.18	441	462.4	437.07	471.7	438.12	490.28	502.47	468.38	457.39	482.21	488.5	500.84	469.18	495.84	474.86	467.76
0	6.5297	0	0	9.2966	3.9431	0	0	0.72222	0	0	15.296	0	15.854	7.1531	11.353	20.388	39.325	39.325	46.936	57.676	67.417	100.7	123.8	180.64	232.49	272.86	357.11	430.56	451	584.33	688.7	804.46	776.18	918.11	959.34	1127.8	1211.6	1316.2	1415.9	1366.1	1440.6	1593.4	1558.9	1630.9	1621.8	1710.1	1718.7	1641.6	1763.5
13.2	9.8186	3.1778	0	0	0	0	0	0	0	0	0	0	0	0	0	0	0	0	0	0	0	0	0	0	0	2.7822	9.2088	34.196	61.544	76.348	89.686	128.99	163.65	197.04	208.72	237.81	261.89	296.99	308.45	289.65	309.79	304.72	302.41	324.92	323.43	318.81	321.83	314.46	333.41
1.0064	0	0	0	2.4376	6.6981	0.36816	0	0	0	0	0	0	0	0	0	0	0	0	0	0	0.95691	14.099	31.088	52.57	86.464	91.149	133.53	161.66	186.41	200.04	214.89	263.5	313.71	337.27	368.5	384.4	388.6	479.99	488.07	474.04	468.19	500.92	550.93	569.78	608.84	564.78	606.14	642.78	635.25
16.191	7.3396	0	0	0	0	0	0	0	0	0	0	0	0	0	0.1088	0	14.532	18.836	31.445	55.121	84.356	143.62	286.7	331.86	168.55	403.12	260.7	358.68	436.11	590.87	574.36	624.63	712.25	814.09	935.42	1021	1094.6	1253.6	1366	1398.2	1343.1	1440.4	1593.8	1575.4	1684.9	1739	1685.5	1792.8	1749.1
0	0	0	0	9.3896	6.0183	13.859	13.864	6.9038	16.561	14.291	20.316	31.778	47.209	87.602	105.16	134.41	185.13	239.85	294.37	347.91	407.31	480.11	517.72	607.22	646.66	728.16	779.92	813.77	866.94	943.18	1002.5	1061.7	1182.6	1222.8	1323.9	1401.5	1476.9	1558.4	1608.3	1699.9	1731.6	1778.8	1817.5	1880.1	1914.1	1958.6	2018.6	2029.2	2040.9
14.938	7.8619	0	0	0	0	0	0.48299	0	0.4704	0	0	0	0	0	0	0	0	0	0	0	0	0	0	0	0	0	0	0	0	0	0	0	0	0	0	0	0	0	0	0	0	0	0	0	0	0	0	0	0
9.8989	0.53788	0	4.4946	0	0	0	0.5857	0	0	0	0	0	0	0	0	0	0	0	0	0	0	0	0	0	0	0	0	0	0	0	0	0	0	0	0	0	0	0	0	0	0	0	0	0	0	0	0	0	0
0	2.6198	0	6.451	3.7565	0	0.97723	6.343	1.7327	1.7232	0.65524	0	0	1.1751	0	0	0	0	6.6206	23.763	11.9	13.622	7.4523	7.3341	23.872	23.744	32.581	41.955	44.697	64.889	56.109	81.002	102.14	98.93	98.735	164.17	171.43	198.56	201.92	213.72	282.99	280.75	300.16	302.14	378.58	341.76	366.25	334.02	351.67	403.69
7.0379	3.9847	0	0.76693	1.4932	0	0	0	0	0	0.76772	0	0	0	0	0	0	0	4.2242	9.8757	1.7387	0	0	0.18015	0	0	0	0	0	0	0	0	0	0	0	0	0	0	0	0	0	0	0	0	1.0234	0	0	0	0	0
0	0	3.8365	2.3984	5.8925	0	0	0	4.0045	4.7111	15.355	2.088	0.58897	2.3119	0	5.325	0	0	0	0	0	0	0	0	0	0	0	0	0	0	0	0	22.136	31.96	59.738	105.41	144.47	184.28	212.26	235.19	288.66	330.37	297.06	369.9	344.46	376.56	376.13	392.54	399.83	407.44
14.703	0	0	4.2411	13.11	1.0368	0	0	0	0	0	0	0	0	0	0	0	0	0	0	0	0	0	15.675	22.348	34.747	65.913	75.279	83.953	120.61	144.44	180.99	227.67	251.52	323.58	325.23	368.48	422.7	432.78	475.35	502.22	516.31	558.95	590.83	594.48	631.03	614.48	655.06	644.14	633.33
13.848	5.8957	1.2402	0	0	0	0	0	0	0	0	0	0	0	0	0	0.36475	0	0	43.551	31.572	17.442	19.322	38.906	54.735	46.663	36.8	46.004	37.872	46.139	58.232	57.24	68.284	91.209	125.33	153.71	175.44	197.36	193.84	195.66	208.12	235.34	253.53	268.07	287.93	268.28	282.54	304.32	300.27	336.08
14.395	10.132	4.832	0	0	0	0	0	0	0	0	5.047	3.2114	0	0	0	0	7.0829	14.422	10.9	20.596	22.069	35.825	48.667	61.853	74.168	73.554	73.151	83.713	90.929	99.181	102.59	99.687	105.21	117.67	122.44	113.83	125.36	119.98	137.93	125.34	136.63	130.35	132.74	134	127.25	125.48	129.78	31.984	22.548
0.70241	0.43331	0	0.62238	0	0.82863	0	11.268	0	6.2119	0.86986	0	0	0	0.49908	0	0	0	0	2.9175	0	0	0	0	0	0	0	0	14.46	37.915	73.702	111.75	161.22	189.64	230.07	289.87	355.09	413.18	426.9	478.68	496.04	531.3	575.36	583.67	619.46	643.53	643.19	668.62	707.63	755.5
1.6076	20.729	0	11.965	0	0	4.8954	1.9008	0	0	0	7.0844	0	0	0	0	0	0	0	0	0	0	0	0	0	0	0	0	0	0	0	0	0	0	0	0	0	0	0	0	0	0	0	0	0	0	0	0	0	0
0	0	0.79086	4.9382	0.58925	0	0	9.486	6.8912	7.4497	2.886	3.2781	10.694	8.8037	13.346	17.75	8.8212	17.603	8.4144	17.792	21.763	15.574	15.538	11.646	6.8805	15.009	3.9385	0	0	12.004	1.1001	9.897	18.537	5.1912	6.4167	0.43402	21.379	20.334	13.766	5.9979	2.9656	0	3.2311	1.8493	0	0.11416	0	4.3416	3.1002	2.5738
9.1828	19.468	4.8351	0	0	0	0	0	0	0	0	0	0	0	0	0	0	0	0	0	0	0	0	0	0	0	0	12.166	35.154	37.933	33.139	48.944	52.195	57.032	63.273	75.148	60.533	65.42	63.826	66.693	76.166	79.577	74.918	74.034	74.739	77.493	75.522	75.743	80.861	85.154
13.265	5.1606	0	1.6995	0	0	0	0	0	1.0854	0	0	5.4954	6.9516	17.38	1.4695	6.1009	0	36.911	56.229	71.214	100.34	120.64	145.7	160.77	203.02	225.46	280.89	320.44	328.22	377.89	406.66	455.77	492.42	549.68	567.48	623.42	651.42	695.86	720.45	761.58	790.92	847.16	826.02	839.33	913.21	924.54	924.35	934.44	952.67
2.9669	0.40087	0	4.6673	1.4452	1.5226	0	0	0	0	0	0	0	0	0	0	0	0	0	0	1.8516	0	9.0552	28.028	53.683	94.345	118.37	180.79	210.39	264.99	329.79	399.74	498.06	578.37	725.85	860.14	996.44	1125.2	1263.1	1377	1475.5	1577	1691.1	1743.6	1794.6	1863.9	1904.8	1985.1	2044.1	2015.9
11.838	4.5698	0	2.2822	0	0	0	0	0	0	0	0	0	0	0	0	0	0	0	0	0	0	0	0	0	8.2798	17.688	92.788	132.54	175.73	248.92	302.53	421.09	505.74	577.73	619.57	787.83	856.61	909.26	936.45	1015	1045	1100	1107.5	1128.3	1172.2	1188.8	1214.6	1214	1229.3
0	8.5737	3.1859	0	0	10.413	13.252	6.6288	15.809	0	8.0005	5.4506	3.4363	0.13125	0.14091	10.237	0	4.0285	0	0	0	0	0	0	0	1.9774	2.6368	20.578	41.57	60.444	65.152	118.58	161.89	198.19	251.16	264.85	298.21	335.94	350.5	404.8	447.45	502.65	543.12	566.19	579.53	646.06	665.34	621.74	671.76	716.16
17.024	7.2663	0	0	0.84823	0	0	0	0	0	0	0	0	0	0	0	0	0	0	0	0	0	0	0	0	0	0	0	0	0	0	0	0	0	0	0	0	0	0	0	0	0	0	0	0	0	0	0	0	63.194
0	0	0	0.5039	0	0	8.8368	0	0	0	0	0	0	13.462	33.089	45.267	81.359	115.3	164.75	238.63	299.59	387.53	494.24	526.83	643.12	709.77	817.85	850.18	931.36	1008.6	1105.6	1162.9	1282.1	1320.5	1382.8	1450.7	1438	1464.8	1474.7	1478.2	1540.6	1579.6	1605.3	1593.9	1635.3	1601.8	1617.6	1629.7	1603.7	1689.4
3.3237	1.7598	0	0	0	1.4255	3.0494	5.9704	0	2.9035	2.9551	0	0.54791	8.3219	17.93	31.897	47.385	88.628	134.16	203.8	243.83	328.54	391.42	467.62	538.84	592.01	675.29	718.65	757.83	857.4	872.85	948.74	975.44	1062.6	1116.3	1126.9	1162.7	1212.9	1231.2	1242	1265.6	1294.3	1328.9	1348.2	1344.6	1348.8	1375.6	1358.4	1344.1	1306.4
4.4796	3.1915	0	4.7745	0.50329	0	0	0	0	0	0	0	0	0	0	0	0	0	0	0	0	0	4.6745	14.812	10.972	14.382	7.4629	0	7.441	14.18	9.3734	15.733	4.1445	14.726	15.345	23.053	19.904	36.929	28.581	34.096	34.028	45.364	50.77	49.304	55.25	56.937	66.272	78.197	73.118	77.654
3.7598	0	0	0	0	11.043	8.4599	0	0	0	0	0	0	0	0	0	41.175	70.813	140.75	198.33	262.19	342.16	422.67	519.91	549.13	624.51	763.18	823.03	905.68	1029.5	1086	1105.8	1215.5	1225.5	1271.1	1289.1	1350.8	1410.8	1466.2	1505.6	1612.2	1590.4	1578.8	1538	1558.3	1568.9	1553.1	1580	1534.4	1595.9
15.118	0	0	0	0	11.083	8.3569	4.1019	7.8137	0	29.195	10.924	33.61	13.196	83.159	120.03	199.95	283.15	419.47	590.98	657.89	706.91	839.96	915.44	1063.4	1127.4	1271.3	1422.7	1541.9	1643.4	1773	1850.2	1990.7	2042.4	2260.1	2301.4	2445.2	2500.8	2699.4	2726.7	2718.3	2935.8	3087.3	3139.3	3086.9	3183.9	3198	3183.3	3258.5	3028.8
1.5108	9.8088	1.2965	0	0	0.33161	0	4.8096	0	0	0	0	0	0	0	0	0	0	12.2	24.233	85.627	141.94	237.45	350.15	467.87	613.35	789.67	992.09	1124.4	1337.9	1522.1	1692.4	1850.5	1977.7	2065.1	2192.8	2279.2	2324.3	2513	2592	2709.5	2724.8	2837.9	2807.7	2846.8	2871.5	2886	2934.7	2906	2972.3
10.995	0	0	0	0	3.6832	5.3534	18.434	12.581	13.723	8.0213	9.1721	16.33	13.546	19.157	24.647	24.268	33.818	44.484	49.353	51.886	64.637	66.178	78.802	73.549	96.099	115.81	156.85	181.87	223.38	290.06	317.05	369.92	401.94	437.73	480	511.36	566.34	633.19	708.24	721.07	804.45	820.03	837.14	828.62	846.87	880.23	917.04	970.54	976.41
7.6302	3.5882	0	0	0	0	6.4755	4.8494	0	0	0	0	0	0	0	0	0	0	0	0	0	0	16.272	11.629	16.08	22.711	40.72	58.808	82.147	127.41	162.83	212.99	229.76	259.33	270.72	334.2	361.3	399.34	468.77	510.43	556.54	550.22	617.5	639.17	683.04	678.25	656.55	707.08	706.6	743.59
1.2154	0.3441	0	0.4366	2.7318	1.1816	0	0	0	0	0	0	0	0	0	0	0	0	17.888	61.104	89.372	140.48	191.22	270.88	343.75	402.9	450.76	491.55	587.11	645.8	700.14	726.37	810.99	826.41	924.7	897.11	945.52	966	976.01	1033.8	1050.5	1037.2	1024.3	1077.4	1008.7	1030.4	1072.6	1030.2	1093.9	1080.1
2.4835	4.5624	0.38834	0	0	0	3.7081	6.5769	8.4115	7.8443	7.8909	7.3689	3.0361	2.7236	4.5445	3.2594	1.4921	6.0885	0	0	0.47316	0	0	0	0	0	0	0	0	0	0	0	0	0	0	0	1.6639	5.0971	9.1137	2.4147	4.4571	3.2	3.7937	0	0	0	0	0	0	0
0	0	0.90095	0	0	0	5.8845	11.87	6.9088	4.8924	12.024	38.82	88.73	162.86	266.98	374.07	517.56	613.4	735.8	941.21	1112.5	1294.5	1348.1	1517.6	1687.7	1792.8	2016.3	2195.7	2437.7	2576.5	2906.9	3083.4	2557.9	3387	3570.2	3728.2	3207.4	4016.6	3446.4	3513.3	4142.6	4421.5	4381.5	3807.4	4427.7	3938.8	4454.2	4437.1	4040.2	4625.6
5.971	1.9005	0	0	6.6371	5.1327	0	0	0	9.1253	20.926	33.331	56.984	87.025	104.17	126.11	164.22	199.18	241.17	262.66	287.38	324	331.58	357.57	402.34	433.66	464.68	501.01	499.81	514.9	522.76	534.2	534	562.12	592.85	601.75	649.5	676.11	693.74	713.36	742.1	737.29	780.32	778.23	778.63	784.5	788.79	794.5	795.25	803.84
24.147	7.6512	1.4693	0	0	0	0	0	0	0	0	0	0	0	0	0	0	0	0	0	0	0	0	0	0	0	0	0	0	0	0	0	0	0	5.2335	0	0	0	0	0	0	0	0	5.152	2.3351	0	0	0	15.602	11.514
18.559	4.0805	4.9107	0	0	0	0	0	0	0	0	0	0	0	0	0	0	0	0	0	0	0	0	0	0	0	0	0	0	0	0	0	0	0	0	0	0	0	0	0	0	0	0	0	0	0	0	0	0	0
0	0	0	15.776	9.249	10.626	11.081	18.716	15.069	7.5639	4.651	16.533	9.547	19.635	19.21	20.101	13.548	17.669	18.658	28.896	29.969	51.286	53.852	62.497	59.887	64.398	75.953	108.52	113.55	116.14	120.05	125.17	142.35	145.85	153.64	160.71	147.86	147.78	143.05	136.86	127.17	110.59	152.88	143.6	158.41	152.31	161.95	126.45	128.23	151.36
18.742	0	0	0	0	0	7.5038	3.8233	7.7043	0.33082	0	0	11.869	10.671	5.1666	5.4608	4.2777	4.9015	4.3978	3.173	6.8037	8.4875	11.074	13.314	10.346	13.123	18.77	13.708	33.631	45.755	59.22	71.935	89.199	118.16	136.43	165.99	200.04	213.86	240.05	266.14	296.84	291.43	313.17	323.31	356.38	369.37	397.46	369.6	393.43	370.22
1.45	5.0453	0	2.4004	0	0	0	6.4354	10.244	6.6759	7.4506	12.205	10.578	12.535	4.3837	12.803	16.637	10.406	12.732	15.572	17.592	13.487	12.805	14.414	20.836	17.523	24.41	27.338	26.154	32.136	33.405	31.313	26.212	32.468	36.33	36.938	26.323	25.024	32.02	26.903	21.358	24.257	24.188	15.187	17.979	17.038	22.856	20.254	13.954	17.377
0.62402	8.5492	0	0	0	0	0	0	0	0	0	0	0	0	0	0	24.857	87.158	156.47	244.45	336.16	424.7	524.93	601.38	708.99	821.19	936.25	1021.9	1131.3	1199.8	1273.3	1363	1446.3	1527.2	1581.4	1664.7	1715.1	1751.8	1788.7	1822.5	1846.5	1921	1931.6	1957.7	1953.7	2014.8	1994.1	1933.7	2001	2071.7
7.6753	0	0	4.4906	1.5423	0	0	0	0.018117	0	0	0	0	2.58	0	0	0	0	0	5.7988	25.879	41.358	67.465	99.632	127.86	155.03	183.04	227.64	230.67	268.61	276.69	308.01	363.33	367.17	425.56	445.59	513.39	526.79	580.15	605.03	602.34	676.22	661.97	638.65	630.56	700.99	675.02	722.78	702.85	645.74
5.4803	3.8954	0.39181	3.2043	1.4495	0	0	0	1.6689	0	3.4646	0	0	0	0	0	0	0	0	0	0	0	0	0	0	0	0	0	1.9279	0	4.1098	9.8131	0	3.2002	6.0498	12.289	3.5979	0.78975	0	0.48859	8.2452	7.3747	11.954	4.2177	6.499	0.64648	0	0	0	0
9.3461	0	0	0	4.5128	0	0	0	4.4386	3.6231	0	7.2256	0	0.87755	0	0	0	0	0	0	0	0	0	0	0	0	0	0	0	0	0	0	0	0	0	0	0	0	0	0	0	0	0	0	0	0	0	0	0	0
0	7.2424	3.9691	8.4276	0.99538	0	0	0	0	0	0.89443	0	0	0	0	3.1184	0	0	0	0	3.7631	2.8093	0	23.675	35.659	105.89	123.23	175.87	260.2	332.77	417.04	499.42	558.43	623.72	722.64	799.4	929.43	1014.6	1092	1218.2	1164.3	1207.7	1237.6	1259.8	1326.6	1341	1398	1433.1	1456.6	1520.3
32.308	14.934	7.3208	0	0	0	0	0	0	0	5.9041	0	7.937	15.023	64.817	108.12	188.94	291.3	442.91	558.04	735.64	856.05	1085	1282.1	1471.4	1656.9	1879	2023.9	2248.6	2399.5	2612.5	2744.1	2988.3	3176.8	3334.9	3359.1	3583.8	3871.5	3835.1	3978.5	4004.4	4048.6	3946	4093.4	4009.1	4014.2	4103.8	4319.3	4433.7	4426
0	3.4497	0	0	0	8.1987	3.8836	5.9644	4.2074	8.4226	6.4976	4.414	5.3321	11.576	13.058	8.1477	0	0	0	0	0	0	0	0	0	0	20.6	7.9677	13.852	32.433	46.291	37.335	39.535	94.902	88.225	83.841	130.58	137.28	196.67	197.9	245.84	293.69	313.55	278.97	327.48	366.29	403.42	416.65	374.6	419.71
0	0	0	16.601	11.099	3.6935	1.5486	0	11.005	14.533	23.348	22.888	48.453	75.427	137.65	216.36	293.88	403.64	486.99	613.68	719.72	871.88	955.56	1088	1205.5	1274.2	1407.4	1535.8	1666.6	1804.4	2004.8	2087.3	2284.2	2383.8	2508.2	2664.3	2718.1	2943.5	2981.1	3020.6	3149.2	3198.2	3236.8	3241.2	3278.1	3347.9	3373.1	3456.9	3516.9	3450.5
1.5599	1.9949	0.76787	2.7241	0	0	0.62227	0	7.1392	2.2773	0	0	0	0.24716	1.7468	3.4272	0.36785	0.48973	0.092764	2.1237	8.2421	0	0	0	0	0	0	0	0	0	0	0	0	0	0	0	0	0	0	0	0	0	0	0	0	0	1.2199	0	0	2.3212
7.4949	0	0	0	1.453	2.8015	0	0.10376	0	0	0	0	0	0	0	0	0	0	0	0	0	0	0	0	0	0	0	0	0	0	0	0	0	0	0	0	0	0	0	0	0	0	0	0	0	0	0	0	0	0
29.507	12.418	0	0	0	0	0	0	0	0	0	0	0	0	0	0	6.3689	6.4965	6.3511	13.846	25.112	11.781	30.973	37.163	59.716	91.92	74.013	90.652	83.512	91.348	96.09	110.52	123.55	118.94	134.57	108.32	121.17	107	123.87	118.09	104.74	95.597	116.2	104.54	106.81	85.47	112.11	76.107	109.9	96.175
2.9236	1.7672	0	0	0	3.2534	6.4468	7.1672	0	0	2.3846	1.3911	4.3568	0	0.81159	4.767	0	1.1768	1.0363	8.99	11.7	18.497	9.5012	31.574	16.816	41.796	60.507	98.151	166.72	239.49	367.4	490.1	627.44	749.68	926.42	1070.5	1257.6	1449.1	1576	1818.8	1919.8	2128.5	2228.7	2328.9	2454.5	2487.2	2528.5	2602.9	2686.8	2770.1
12.444	3.8419	0.38729	0.29488	0	0	0	0	0	1.2171	0	0	0	4.9609	0	0	0	27.918	49.6	114.73	163.84	198.93	268.25	320.74	407.58	437.7	550.35	525.85	623.56	674.82	726.02	779.9	862.94	893.5	967.44	1002.3	1100.3	1166.9	1258	1353.5	1359.2	1478.6	1474.3	1539.4	1594.4	1587.8	1619.7	1625.7	1654.1	1543.3
14.119	8.7677	0	0.088376	0	0	0	0	0	0	0	0	0	0	0	0	0	0	0	0	0	0	0	0	0	0	0	0	0	0	0	0	0	0	0	0	0	0	6.8214	0.015766	2.5898	0	0	0	0	5.8442	6.6682	0	9.9272	46.712
18.418	2.1355	3.9132	0	0	0	0	0	0	0	0	0	0	0	0	0	0	0	0	0	0	0	0	0	0	0	0	0	0	0	0	0	0	0	0	0	0	0	0	0	0	0	0	0	0	0	0	0	0	0
0	0	0	0	1.952	3.7891	3.4597	14.029	6.4106	14.072	8.7313	10.078	3.6287	7.0825	5.4276	8.6784	17.613	22.299	24.244	28.391	37.106	62.711	73.371	90.043	113.77	135.16	155.81	196.69	234.42	247.64	287.18	337.41	363.23	433.24	456.37	469.74	531.4	571.02	564.97	624.16	613.77	657.88	688.76	704.52	698.22	742.48	703.64	705.34	718.53	713.63
0	0	0	6.6585	0	0	8.4398	9.4777	11.668	11.765	12.16	3.1649	0	6.5703	0	0	0	0	3.4273	2.4464	11.216	23.966	20.884	29.174	38.363	50.081	58.252	68.651	64.98	81.446	81.144	80.551	84.512	94.779	102.92	110.24	118.37	132.63	130.69	167.56	161.7	170.67	190.63	189.22	209.35	218.48	241.15	249.4	260.61	273.76
25.467	5.9639	0	0	0	0	0	0	0	1.5949	5.9806	4.6971	5.8198	5.9173	1.0661	10.066	10.379	7.7161	2.5126	13.764	20.861	62.521	118.49	192.1	292.54	420.68	549.88	737.48	912.62	1146.1	1302	1511.4	1724.6	1914.2	2103.1	2321.2	2490.4	2654.8	2855.3	3084.2	3223.3	3255.5	3380.5	3549.8	3625.3	3853.8	3944.5	3913	3897	3959.5
4.5329	6.708	0	0	0	1.093	0.58755	3.9628	0	12.775	8.0265	7.5273	17.668	7.513	8.5439	3.5779	6.6973	8.1508	14.101	15.47	13.741	20.529	16.502	21.036	30.388	23.663	33.828	35.45	22.706	25.274	36.462	64.014	89.159	113.72	171.86	195.81	244.39	303.45	354.4	385.41	404.4	432.75	462.45	497.55	546.12	583.5	594.56	610.38	600.28	611.95
2.1314	3.2062	0	0	4.0911	0	0.019544	0	1.2845	0	0	0	0.20937	0	0	0	0	0	0	0.03672	0	1.1348	0	0.47221	0.54707	2.0724	17.431	28.783	42.623	60.02	80.119	88.534	108.48	123.5	147.34	170.62	205.02	231.1	262.86	280.88	309.77	350.26	377.67	406.44	431.93	453.08	467.38	479.34	506.58	537.97
26.062	7.1205	0	7.672	3.5731	0	0	0	0	0	0	0	0	0	0	0	0	0	0	0	0	0	0	0	0	0	0	0	0	0	0	0	0	0	0	0	0	0	0	0	0	0	0	0	0	0	0	0	0	0
7.84	2.5436	4.9033	0	0	0	0	0	0	2.4929	0	0	0	0	6.477	0	0	0	0	0	0	0	8.1605	28.655	55.471	101.54	144.84	245.53	313.33	378.16	488.09	621.25	740.9	910.89	1094.6	1206.7	1416.9	1540.2	1642.1	1711.3	1852.1	1884.9	1937.9	1945.9	2013	2092.6	2131.7	2129	2198.3	2110.7
7.5271	6.5586	0	0.61041	1.2968	0	0	0	0	9.8017	0.076467	9.7177	0.9401	7.9956	0	0	0	0	0	0	0	0	0	0	0	0	0	0	0	0	0	0	0	0	0	0	0	0	0	0	0	0	0	0	0	0	0	0	0	0
0	0.17425	0	0.46922	3.9708	0	2.2178	16.933	30.847	58.995	116.58	193.39	289.55	350.31	442.62	520.39	643.97	776.09	900.7	949.28	1069.6	1124.6	1196.8	1259.8	1284.8	1365.7	1352	1448.1	1506.3	1597.7	1615.9	1741.1	1751.9	1836.1	1868.8	1979.9	2010.6	2145.6	2138.6	2198.6	2202	2265.5	2287.3	2344	2386.9	2361	2419.9	2443.7	2463.1	2511.7
19.911	9.4307	0	0	0	0	0	0	0	0	0	0	0	0	0	0	0	0	0	0	0	0	0	0	0	0	5.3443	6.0744	36.291	45.37	51.559	72.807	99.583	116.69	139.55	163.96	159.68	183.66	193.74	220.7	249.88	252.44	235.37	229.09	244.48	272.9	254.14	293.12	293.11	332.85
7.1475	7.8285	0	0	0.040863	0	0	0	0	0	5.2213	0	2.9993	10.662	25.159	38.085	46.876	51.719	66.003	100.28	101.96	113.74	122.2	153.75	187.8	235.21	264.11	290.95	330.03	403.44	461.23	529.06	622.13	764.92	796.64	958.62	1111.9	1262.2	1341.4	1414.6	1561.6	1547.7	1648.6	1854.8	1896.5	1933.4	1947.3	2064.3	2056.9	2118.4
0	7.8233	0	0	2.7331	0	3.1571	0.43493	0	4.2861	3.1528	2.2127	0	0	3.6229	6.404	7.5022	8.8267	12.496	6.703	18.505	16.159	29.245	29.082	38.468	44.27	53.896	59.841	61.997	72.21	76.231	78.408	84.925	95.982	83.392	95.827	98.427	117.88	120.71	121.69	121.18	132.53	135.54	145.81	147.27	128.84	149.79	136.99	143.96	141.17
0	0	0	0	4.9592	4.6028	7.202	6.2116	0	4.8665	7.383	0.8137	8.6737	42.178	95.57	163.92	245.65	393.95	556.58	765.78	1037.9	1213.8	1382.4	1615.5	1870.6	2084.9	2496.4	2732.6	2954.3	3350.9	3620.1	3712.5	4202.6	4673.8	4651.8	4905	5516.9	5347	5644.8	5715.7	5872	6176.1	6344.9	6151	6623.2	6558.6	6574.2	6650.9	6636.7	6838.9
3.2825	4.5516	0	0	0.86857	4.0253	0	9.3659	9.0381	13.369	10.429	3.7712	6.7895	0	0	0.50974	0	7.415	3.7582	12.302	16.732	15.308	9.4983	4.7252	0.039016	9.7899	5.0055	0	0	1.4547	0	18.886	48.455	44.849	67.454	74.139	106.06	126.9	122.68	128.78	134.73	140.02	175.97	171.17	203.08	196.33	212.16	221.25	242	235.53
2.5973	0	0	0	0	0.53048	3.5402	0.68155	0	0	0	0	0	0	0	0	0	0	0	0	0	0	3.1409	1.7351	0.7827	14.813	35.501	37.442	42.826	67.733	96.899	128.34	143.45	202.29	214.45	240.64	279.19	304.04	370.01	390.34	433.34	447.65	471.94	496.69	520.11	534.62	560	569.37	578.54	579.38
0	2.8338	0	0	1.8099	2.6326	6.7149	2.1066	19.211	11.866	14.279	19.815	28.301	36.72	27.629	37.903	42.625	44.596	48.529	64.759	79.242	89.093	100.09	113	114.34	122.65	125.33	143.3	158.38	162.64	169.64	188.93	192.11	225.99	239.27	260.31	260.3	270.8	248.88	272.05	275.85	269.58	272.77	259.22	257.07	258.31	257.46	269.9	274.85	273.04
0	7.3159	0	5.9388	0	0	0	0	0	5.9379	2.6386	0	0	0	0	0	0	0	0	0	0	0	0	0	0	0	0	0	0	9.6409	9.8926	5.5527	30.377	11.329	26.792	28.033	35.186	59.727	31.357	1.5219	69.12	2.1258	31.65	0	99.208	70.692	70.572	0	92.273	63.486
7.9919	0	0	4.1037	0	0	6.5511	0	6.5321	0	0	0	0	0	0	0	0	0	0	0	0	0	0	0	0	0	0	0	0	0	0	0	0	0	0	0	0	0	0	0	0	0	0	0	0	0	0	0	0	0
9.4667	7.4096	0	0.75328	0	0	0	0	8.1465	29.458	66.148	119.61	200.48	277.46	363.08	470.19	556	668.62	745.82	879.79	989.24	1136.2	1268.1	1468.3	1633.7	1739.8	1870.8	1984.4	2097.4	2222.2	2408.1	2563.8	2718.5	2725.5	2989	3092.9	3094.1	3125.1	3232.9	3185.2	3251.9	3237.4	3264.7	3320.4	3349.8	3324.2	3374.2	3401.1	3356.2	3305
12.342	8.507	11.606	0	0	0	0	1.9005	0	2.1514	0	0	0	0	0	0	0	0	0	0	0	0	0	0	0	0	0	0	0	0	0	0	0	0	0	0	0	0	0	0	0	0	0	0	0	0	0	0	0	0
0	2.8977	0	0	6.9444	7.569	11.766	9.6658	9.0383	17.819	16.397	4.9099	12.134	10.801	18.822	15.138	3.4433	4.0532	0	1.2842	0	0	0	0	0	0	0	0	0	0	0	0	0	3.2696	10.573	16.686	54.475	55.558	68.211	89.048	117.55	127.2	167.8	160.68	197.6	184.42	202.5	229.89	224.38	241.85
12.445	0	0	0	0	9.8501	0	14.075	16.374	11.962	5.1596	13.494	13.647	28.471	18.027	20.681	19.312	17.914	17.119	32.833	31.428	37.816	79.465	56.376	73.806	72.063	83.507	88.55	100.39	106.77	112.26	121.33	142.23	155.23	176.16	190.71	198.37	204.48	211.39	228.69	251.83	248.66	263.54	279.55	302.72	320.79	343.86	345.8	365.99	352.84
0	0	0	2.9861	6.7473	9.1351	24.29	4.3486	12.218	19.164	24.236	23.466	27.446	20.936	17.512	25.141	32.465	35.838	44.334	71.798	75.437	95.086	112.84	147.51	160.73	199.08	201.07	233.94	245.91	300.57	317.56	365.38	371.47	409.46	403.78	451.09	458.97	474.37	476.53	464.21	458.55	489.63	577.92	566.7	606.3	603.14	580.66	608.22	578.79	600.7
17.597	0.21702	0	0	4.4177	0.11379	0	0	0	0	0	0	0	0	0	0	0	0	0	0	0	0	0.080885	47.085	118.98	213.52	325.24	583.6	657.34	816.55	966.59	1168.6	1336.4	1491.6	1678.2	1811.7	2009.8	2058.7	2168.6	2257.5	2443.4	2432	2590	2552.2	2515.8	2558.9	2595.3	2653.2	2623.5	2694.1
0	0.46939	1.0394	0	0.86193	0.8832	8.2245	17.153	17.123	19.595	11.856	28.078	24.555	30.706	38.822	33.07	35.457	38.183	37.05	42.076	50.854	50.141	44.298	50.602	50.008	62.128	66.639	59.084	69.746	67.986	70.644	71.32	69.728	72.166	67.896	68.009	60.633	66.558	66.148	60.096	50.894	56.84	66.997	69.347	62.127	64.734	63.522	70.392	59.435	61.554
0	2.1099	0	0.1602	0	0	4.3314	2.9378	4.4524	0	0	0	0	0	0	0	0	0	0	0	0	0	0	0	0	0	0	0.097106	0	0.10487	1.5161	7.6619	2.5382	15.985	22.217	19.585	28.549	29.91	37.612	40.631	40.611	48.308	46.886	46.575	52.525	63.302	59.698	61.8	62.088	70.738
16.289	7.9167	0	0	0	0	0	0	1.8724	0	0	0	0	0	0	0	0	0	0	0	0	0	0	0	0	3.167	15.548	26.032	50.948	65.927	83.861	96.869	105.69	128.05	134.31	147.22	155.01	66.319	63.201	60.648	61.482	83.071	60.405	84.18	84.833	125.85	155.77	162.95	154.52	160.96
10.102	6.0885	0	0	0	9.0084	0	0	0	0	0	0	0	0	0	0	0	0	0	0	0	0	0	0	14.51	0	0	0	0	0	0	0	0	0	0	0	0	0	0	0	0	0	0	0	0	0	0	0	0	0
1.8446	4.1388	0	1.4242	0	0	0.55597	10.131	7.8977	18.136	12.764	9.2913	10.43	16.568	21.783	37.879	25.783	50.513	58.37	66.824	72.822	91.22	114.85	136.64	157.51	186.98	202.04	244.26	281.79	321.91	385.38	441.98	583.62	662.13	787.76	921.13	1031.8	1179.4	1292.5	1405.1	1579.3	1657.2	1781.4	1869.8	1960.2	2035.2	2140.1	2178.5	2284.9	2376.9
15.38	18.148	0	0	0	0	0	0	0	0	0	3.9602	14.111	15.98	18.699	21.627	22.163	20.861	41.19	52.605	44.978	40.655	44.522	46.19	40.445	34.037	32.168	44.12	44.384	52.487	19.515	11.074	47.841	64.59	99.993	111.41	139.39	193	234.05	248.06	310.34	360.32	386.99	387.14	396.95	420.29	398.83	408.86	395.79	409.55
3.8686	0	0	4.5642	4.8434	0	3.7204	0	0	0	0	0	0	0	0	0	1.1461	15.025	24.179	36.015	50.557	74.622	95.006	112.94	152.5	184.89	253.66	282.07	298.2	405.25	533.9	609.85	740.65	865.27	974.75	965.02	1023.5	1063.8	1196.4	1192.9	1304.3	1315.3	1400.6	1505.2	1391.2	1444.6	1655.6	1465.2	1461.1	1530.5
3.7396	0	0	0	0.10161	5.825	2.4939	0	1.8213	6.9559	10.809	0.73195	4.8594	0	0.51883	0	0	0	0	0	2.1174	13.733	28.204	31.41	44.675	45.243	97.723	75.455	113.29	129.01	130.65	138.56	149.28	185.32	201.96	197.19	214.33	241.46	257.35	275.28	276.61	322.81	301.01	328.85	360.89	362.4	387.96	348.41	324.02	335.01
2.5345	8.9385	0	0	0	0	4.9339	0	0	3.3694	1.4994	0	0	0	0	0	0	0	0	0	0	0	10.662	14.741	37.705	36.234	45.247	84.174	106.01	101.25	113.3	135.3	142.81	181.68	177.8	224.19	241.94	263.22	294.8	335.2	351.35	390.41	414.86	429.51	458.49	461.65	459.53	481.53	479.58	504.08
16.584	3.033	0.82582	0	0	0	0	0	0	0	0	0	0	0	0	0	0	0	0	0	0	0	0	24.163	77.133	149.34	165.74	300.18	308.7	379.86	559.01	589.19	631.9	693.47	770.98	826.13	877.57	931.28	936.81	934.63	957.77	1040	1076.2	1088.6	1081.3	1128.6	1139.1	1166.4	1145.6	1123.9
26.952	6.0708	0.022911	0	0	0	0	0	0	0	0	0	0	0	1.2187	12.054	16.107	40.489	33.345	45.195	56.26	82.803	94.906	109.23	107.58	123.61	107.49	110.95	136.77	172.26	185.42	224.28	218.79	230.37	221.26	225.1	234.22	215.33	231.28	250.14	271.56	265.49	196.3	245.52	230.47	260.12	239.36	234.72	219.77	183.2
0	0.89671	0.48525	4.5578	0	0.094133	3.1852	0.25772	5.8361	12.969	5.3442	2.2359	6.1485	1.8495	7.9639	8.4946	5.5571	0.69614	0.25039	7.882	6.4787	4.9054	3.6162	0	0	0	0	0	0	0	0	0	0	0	0	0	0	0	0	0	0	0	0	4.1536	43.382	20.291	33.475	58.226	63.452	87.736
1.8972	5.4222	0	6.254	0	0	0	6.2774	2.5099	0	9.4568	30.377	66.007	110.73	161.3	216.82	281.96	341.87	409.75	449.05	510.14	562.17	609.89	669.53	684.36	727.11	748.41	796.92	866.69	900.28	956.78	1088.6	1249.9	1475.8	1688.2	1916.2	2143.4	2396.2	2678.8	2800.6	2989.5	3068.2	3343.9	3562.4	3758.8	3903.3	4045.1	4236.4	4292.4	4332.5
0	1.6673	3.2572	0.92977	0.1351	0	3.2879	0	1.2625	0	0	0	0	0	0	0	0	14.74	48.767	85.003	124.47	151.1	205.13	221.97	266.16	313.65	352.55	403.26	431.15	486.27	539.46	598.64	623.83	661.84	693.73	748.24	797.37	798.97	842.9	860.47	917.64	923.23	919.86	950.22	978.5	1017.4	1014.8	1022.1	1048.8	1062.7
0	0	2.9387	10.506	4.5079	0	1.3149	3.9092	12.91	13.737	17.999	7.556	4.0304	4.4671	0	15.331	0	14.678	0	6.1095	9.7619	28.248	20.541	59.483	58.926	136.22	135.28	214.12	286.01	370.39	459.65	531.25	647.2	745.52	811.89	897.53	1023.5	1114.6	1209.4	1292.9	1377.8	1404.6	1442.1	1542.7	1614.6	1639	1629.2	1682.5	1722.2	1698.7
30.349	23.926	0	0	0	0	0	0	0	0	0	0	0	0	0	0	0	0	0	0	0	0	0	0	3.0927	0	6.5387	7.8746	0	2.1612	0	12.839	3.809	21.725	15.162	0	0	0	0	0	0	0	0	0	0	0	2.0093	4.6281	14.174	13.477
15.271	4.1752	0	4.6892	0	0	0	0	0	0.93707	0	0	0	2.052	25.066	4.1047	41.059	49.649	68.124	94.57	97.07	112.2	139	162.9	208.42	244.16	305.25	384.27	453.5	514.6	588.52	660.33	757.52	894.65	974.44	1058.3	1253.6	1403.6	1497.4	1548	1627	1780.7	1804	1869.6	2000.1	2098.8	2136	2261	2263.4	2232.2
9.7392	3.4511	2.4022	0	0.18211	0	0	4.5845	0	8.2206	0	2.6061	5.4864	7.3212	9.8707	7.4944	9.4161	1.7078	3.2001	3.787	0	13.481	5.6935	14.792	11.054	13.866	17.369	21.591	12.568	9.3468	6.4873	10.883	7.3202	14.382	8.5387	4.9719	0	1.2855	3.4317	0	2.6721	0	0	0	2.1206	0	0	0	6.5237	15.703
15.292	8.0438	7.8299	0	2.015	0	0	0	0	0.71584	0	0.89504	3.7702	1.3392	0.64228	0	6.8288	9.8546	17.963	7.9537	8.4107	16.479	13.774	16.802	26.19	22.863	20.601	29.534	24.372	32.493	24.136	32.228	36.773	31.162	36.361	32.663	36.635	37.992	46.412	52.196	58.437	39.673	47.811	43.709	46.8	45.655	41.313	46.812	51.897	55.04
15.089	1.8535	0.69328	0	0	0	0	5.5273	4.8022	0	0	0	3.8587	9.1178	10.385	3.1068	5.7421	0	0	2.0897	0	0	0	0	0	0	3.5926	0	10.188	11.831	13.797	15.189	14.512	20.686	30.372	33.415	37.905	38.913	39.492	50.831	48.201	40.038	37.311	52.862	56.165	54.008	63.281	57.767	76.495	61.944
0	0	0	7.8964	3.9911	3.1257	4.6413	3.3796	6.4622	2.3703	10.708	6.1497	1.8833	3.8216	7.4528	16.193	8.6275	5.7415	14.365	17.875	15.679	17.874	16.657	17.415	14.923	12.281	22.469	23.195	21.245	27.493	35.607	57.596	69.534	66.897	77.151	76.513	118.42	128.99	127.62	136.36	149.23	124.58	122.93	129.66	127.78	132.36	137.58	152.67	145.13	162.06
11.119	15.878	0	0	2.1431	0	0	0	0	0	0	0	0	0	0	0	0	0	0	0	0	0	0	0	0	0	0	2.7188	0	0	1.2595	15.605	10.947	11.941	18.297	17.722	22.868	18.981	31.666	39.71	40.724	38.125	34.436	48.399	54.523	55.211	47.916	41.189	47.878	55.756
0	0	0	7.6838	30.766	35.557	53.545	74.708	72.012	88.797	92.332	69.527	93.085	80.793	81.654	57.989	68.901	66.755	56.825	64.225	62.798	62.454	72.926	55.382	63.873	73.1	70.965	98.173	110.5	145.89	208.88	249.3	298.12	312.3	352.77	401.72	447.54	482.42	564.97	613.65	613	636.57	715.19	786.08	792.96	736.71	699.05	684.17	701.43	702.54
0	0	0	12.091	14.243	38.499	37.462	49.785	52.244	50.49	59.65	92.519	68.748	71.299	82.234	67.838	64.467	81.837	85.308	86.975	87.981	70.943	78.96	82.181	79.471	76.439	46.09	67.927	66.634	67.577	94.213	112.87	119.46	132.07	136.52	137.25	159.75	159.94	187.83	214.78	196.64	203.44	245.6	254.52	276.51	281.66	268.73	291.55	259.38	264.2
0	4.1169	0	9.744	0	1.4551	0	0	3.1055	0	0	0	0	0	0	0	0	0	0	0	0	5.5247	0	0	0.34896	0	0.21577	0	7.5605	4.3489	10.373	2.8787	12.497	9.4518	12.356	0	0	0	0	0	5.2803	2.794	11.637	0	7.2592	6.19	9.5271	6.2438	0	3.2041
0	6.0953	0	8.8394	2.6595	0	0.36576	0	0	2.2523	0.85894	0	0	0	0	0	0	0	0	0	0	0	0	0	0	0	0	0	0	0	0	0	0	0	0	0	0	0	0	0	0	0	0	0	0	0	0	0	0	0
24.534	8.0405	8.6358	0	0	0	0	0	0	0	0	0	0	0	0	0	0	0	0	0	9.0309	20.39	35.618	28.481	41.052	49.391	64.701	88.45	79.311	97.523	117.14	126.37	137.4	134.34	154.92	176.31	174.07	182.95	200.38	195.82	206.81	208.17	209.37	233.48	225.75	214.66	234.82	231.21	243.51	226.03
19.582	3.6498	0.91671	0	0	0	0	0	0	0	0	0	3.2948	10.283	11.455	35.56	36.45	41.569	40.247	48.211	50.578	52.48	59.243	50.873	46.99	45.086	27.664	13.794	27.313	38.33	41.133	77.982	76.146	84.918	113.21	164.67	235.3	283.77	377.32	451.65	549.31	629.87	633	753.17	812.39	881.51	1003	1011.4	1070.7	1102.2
3.2877	1.5056	0	0	0	7.6265	1.8722	0	6.0713	7.7054	14.71	18.78	32.708	42.537	63.705	88.072	87.133	96.492	103.32	119.13	127.26	149.46	172.86	174.15	193.25	233.18	276.54	270.5	296.13	332.38	412.24	436.02	502.87	569.67	593.72	601.04	753.13	797.04	895.58	950.66	994.32	1012.8	1099.2	1153.8	1225.5	1252.1	1286.5	1304.1	1286.3	1351.5
11.862	0	0	0	3.5321	1.749	0	0	0	0	3.5649	0	0	0	0	0	0	1.601	11.945	13.858	2.8236	8.1608	3.7136	4.8557	16.227	8.7517	22.445	38.612	38.264	50.973	72.117	69.925	86.419	102.64	143.25	161.18	211.83	231.64	265.93	300.55	316.88	358.64	384.45	417.93	436.15	449.96	436.79	463.53	484.42	504.18
3.424	0.20851	0	6.9833	3.7345	0	0	0	0	0	0	0	0	0	0	0	0	0	0	0	0	0	0	0	0	0	0	0	0	0	0	0	0	0	0	0	0	1.2792	0	4.1044	12.407	12.927	10.095	6.1665	7.1463	9.4738	15.011	21.476	25.055	17.75
0.63619	5.4076	0	4.5948	0	0	2.6501	9.065	7.314	14.699	1.5515	0	16.441	8.7077	14.315	6.0448	2.1063	18.672	16.183	34.266	35.843	39.881	38.265	45.066	37.474	31.53	26.285	44.908	34	37.347	62.991	65.29	82.698	88.903	87.112	91.719	95.187	107.89	133.69	145.43	162.29	166.64	168.55	160.54	183.49	183.63	180.04	197.63	221.05	231.61
6.5123	9.1971	4.3479	3.7414	0	0	0	0.88668	0	0	0	0	0	0	0	0	0	0	0	39.262	60.063	128.02	224.08	313.99	437	704.91	786.88	966.91	879.71	1103.8	1277.8	1183.5	1374.9	1614.2	1863.1	2042.2	2289.4	2270	2319.1	2295.4	2422.9	2434.6	2458	2543.3	2624.6	2759.6	2738.8	2806.1	2820.4	2793.8
3.6847	6.4609	2.2117	0	0	0	1.4785	6.9806	11.997	9.713	10.049	12.95	16.452	20.511	20.571	25.972	19.794	24.686	30.418	27.618	36.992	26.124	33.268	29.009	35.085	34.759	35.727	31.081	31.525	33.484	32.916	31.793	33.011	24.804	25.07	21.11	24.31	26.826	29.89	31.932	27.069	31.032	44.845	37.08	38.27	39.185	54.647	54.786	56.117	62.928
0	0	0	5.5417	6.506	0	15.722	23.983	28.782	23.632	34.465	16.734	27.199	15.035	24.428	17.422	13.128	20.076	40.322	48.044	34.457	46.864	35.168	50.26	36.261	39.131	35.766	37.663	42.545	41.057	47.22	56.706	46.796	47.286	48.476	52.693	47.613	61.418	51.166	49.234	66.542	55.805	68.21	49.641	48.854	42.041	49.507	41.959	39.554	43.693
1.7593	0	3.3782	0	6.0639	0	0.2414	0	0.25736	2.1416	0	0	0	0	0	0	0	0	0	0	0	0	0	0	0	0	0	0	0	0	0	0	0	0	0	0	0	0	0	0	0	0	0	0	0	0	0	0	0	0
5.7586	0	0	0	4.269	0	0	5.911	0	0	0	1.7005	0	26.018	0.03387	0	0.92777	7.6026	4.5511	18.209	16.276	24.995	8.2477	5.3693	19.909	35.667	45.687	74.582	73.812	62.557	90.68	98.592	130.27	131.6	177.22	183.04	230.48	247.29	264.58	322.15	304.51	343.4	373.14	414.14	387.03	416.82	425.72	449.68	446.17	480.41
17.306	14.031	0	0	0	0	0	0	0	0	0	0	0	0	0	0	0	0	0	0	0	0	0	0	0	0	0	0	0	0	0	0	0	18.003	36.445	26.278	13.314	37.023	41.845	16.236	37.696	31.22	45.197	60.776	66.17	85.244	68.814	57.153	41.064	46.468
11.229	6.4401	0	0.97287	0	0	0	0	0	0	0	0	0	0	0	4.2534	3.2567	14.714	14.427	31.683	75.063	118.74	205.8	298.36	416.13	503.93	651.03	716.09	880.6	1056.2	1148.7	1253.9	1440.4	1500.5	1605.1	1680.2	1777.8	1887.4	2007.7	2008	2029.2	2059.7	2106.3	2196.3	2228.2	2199.7	2264.5	2251.5	2308.3	2347.2
10.333	0	0	0	12.468	4.5184	0	14.721	0	6.6958	0	13.08	13.36	4.8959	18.102	0	7.8318	7.4662	17.45	21.961	40.931	52.445	75.69	119.41	126.14	186.42	207.95	267.24	283.6	321.61	517.96	587.35	590.63	930.63	830.12	1166.2	1064	1111.6	1479.7	1589.4	1508.6	1680.8	1700.3	1822.7	1818.7	1936.3	1885.2	1877.5	1905.7	1903.8
0	1.551	0	0.52982	8.8475	0	3.0818	0.49663	5.5879	13.539	0	0	0	0	0	0	0	0	0	0	0	7.3207	16.36	73.426	66.126	174.02	252.46	381.51	314.83	631.53	745.76	900.87	1051.9	1249.8	1473.5	1735.8	1923.2	2159.3	2483.9	2659.8	2850.4	3038.3	3199.9	3300.8	3231.3	3303	3352	3187.6	3450.5	3634.5
18.438	13.557	0	3.7	0	0	0	0	0	0	0	0	1.2737	0.85702	5.8521	25.42	46.03	55.101	39.79	58.319	100.02	88.648	139.95	142.18	195.7	266.9	293.22	377.58	485.51	574.48	736.69	899.03	975.42	1100.6	1284.1	1497.2	1642.6	1811.3	1938.3	2109.3	2254.8	2332.2	2430.8	2498.5	2562.1	2709.3	2835.3	2796.4	2912.4	2995.2
8.3583	5.4261	1.5037	0	0	0	0.56727	0	0	0	0	0	0	0	0	0	6.9647	16.021	52.216	61.232	82.807	107.57	150.1	177.37	166.85	227.28	275.64	343.86	401.06	477.69	526.47	638.87	728.45	779.93	838.78	937.85	1008.2	1104.5	1199.9	1304.4	1344	1378.2	1428.9	1437.1	1464.1	1491.9	1468.3	1540.6	1548.8	1612.8
11.641	0	0	0.70535	0	0	2.8411	0	6.6472	0	0.17339	0	0	0	0	0	0	0	0	0	0	0	0	0	0	0	0	0	0	0	0	0	0	0	0	0	0	0	0	0	0	0	0	0	0	0	0	0	11.113	8.8217
7.6074	8.6137	2.1095	2.941	0	0	0	0	3.9013	3.2367	0	2.0885	11.311	22.077	28.888	28.543	38.317	68	79.87	100.2	146.27	143.11	200.37	211.78	242	278.63	342.66	398.16	456.59	526.12	635.32	520.74	572.69	731.04	752.91	922.4	1036.1	1046.7	1056.4	1165.2	1215.4	1239.7	1166.6	1223.9	1282.8	1318.3	1268.2	1270.6	1291	1355.1
8.313	3.3533	1.0738	0	2.6582	0	0	0	0	0	0	2.2886	0	0	0	0	0	0	0	0	0	4.2779	17.116	36.423	56.612	69.235	78.04	110.94	124.6	153.18	162.88	154.25	164.19	178.73	203.06	221.55	230.42	243.51	258.1	260.79	265.62	227.98	261.75	259.3	288.74	288.5	285.22	312.04	301.01	328.9
7.7028	0.8128	8.894	0	0	1.2554	0	0	3.4513	0	0	0	0.35679	0	0	0	0	0	0	0	0	0	0	0	0	0	0	0	0	0	0	0	0	0	0	0	0	0	0	0	0	0	0	0	0	0	0	0	0	0
16.118	2.9994	0	0	0	0	0	0	0	0	0	0	0	0	0	0.19387	20.348	43.207	57.668	183.63	206.96	284.39	395.94	582.39	583.97	705.03	852.87	1075.5	949.64	1093.1	1319.9	1303	1384.6	1474.1	1574.2	1678.2	1749.1	1847.6	1878.7	1953.8	1917.3	1934	1976.3	2003.7	2096.5	2050.7	2024.3	2059	2062.7	2119.1
0	0	0	2.9238	1.2561	0.028165	10.033	5.984	2.1753	1.8219	8.6522	0	0	0	0	0	0	0	0	0	0	0	0	0	0	0	0	11.446	26.453	22.248	37.308	59.335	74.296	135.35	165.99	186.89	216.26	229.05	286.61	311.95	357.32	382.67	398.77	430.19	471.56	470.6	526.28	545.89	532.9	569.14
4.4171	4.2146	4.7933	1.1326	3.2652	0	0	0	0	0	0	0	0	0	0	0	0	0	0	0	43.051	66.951	53.208	78.34	37.902	40.327	15.29	30.222	55.078	39.527	85.654	106.15	127.07	149.96	168.74	201.73	210.34	242.82	257.96	297.44	323.95	332.96	350.48	383.44	397.6	406.32	392.08	444.78	449.83	457.38
8.6296	9.2973	1.7388	3.9397	0	0	0	0	0	0	0	0	0	0	0	0	0	0	0	0	0	1.4068	7.5101	70.122	99.451	153.3	188.68	265.37	351.33	415.66	488.14	573.72	649.33	746.48	838.56	866.44	1024.8	1075.3	1117.5	1190.5	1151	1310.3	1371.7	1350.3	1449.8	1435.4	1524.8	1553.3	1616.6	1690.8
3.0958	7.079	3.7846	2.8528	0	0	0	0	0	0	0	0	0	5.0841	0	3.6699	0	1.8461	0	0	0.065962	2.3927	6.1187	4.764	1.3755	0	0	0.9953	1.4789	3.8702	1.6005	3.9825	0	3.0065	8.2019	0	0.61106	0	0	0	0	0	0	0	0	0	0	0	0	0
0	0	0	0	5.4325	4.0676	5.2429	3.8625	5.4886	0.68612	14.232	14.904	19.289	20.849	27.305	25.726	21.966	34.251	24.731	27.233	20.579	29.805	16.607	9.6169	5.694	23.234	34.925	66.781	105	182.43	236.89	285.13	393.29	554.52	598.74	623.87	712.73	799.84	884.4	926.86	931.71	954.15	1071.3	1096.8	1140.8	1154	1133.2	1155.5	1139.8	1161.6
0	0.76087	0	0	9.4502	5.4062	4.4864	0.53525	0	3.3558	0	0	0	0	0	0	0	0	0	0	0	0	0	0	0	0	0	0	0	0	0	0	0	0	1.4064	8.6358	31.534	54.523	85.52	100.35	108.86	131.61	150.28	165.15	186.35	189.19	210.53	227.19	206.8	248.71
11.565	6.5211	0	0	0	0	1.9221	13.526	13.625	18.587	11.098	16.844	17.884	19.656	27.722	37.812	54.138	86.528	123.4	166.23	202.49	249.57	278.38	322.74	376.22	404.8	441.82	455.71	495.17	509.73	544.5	572.44	557.33	675.27	733.64	772.3	803.49	844.24	813.47	956.41	924.25	931.21	1071.3	1143	1160.1	1064	1215.2	1230.3	1242	1282.3
0	3.7947	2.0033	0	0.4068	0	6.4327	4.2448	3.0668	6.9344	10.076	18.265	19.128	15.687	6.1523	9.4929	8.3666	7.9369	0	0	3.9153	0	0	0	0	0	0	0	0	0	0.043162	15.002	0.1954	18.633	26.568	9.7447	25.57	43.778	33.464	41.731	30.823	58.472	76.035	83.47	73.087	49.069	49.701	50.708	40.527	47.557
28.508	30.89	0	0	0	0	0	0	0	0	0	0	0	0	0	0	0	0	0	0	0	5.8729	3.2895	13.516	10.202	0	14.769	1.9107	27.235	20.806	28.878	36.669	24.557	31.824	4.1904	21.283	15.201	30.84	23.492	35.796	39.315	47.674	56.875	61.327	70.894	56.353	65.993	66.9	73.208	75.769
0	0	0	0.82821	4.7435	1.6185	0	0	0	0	0	0	0	7.6786	0	0	0	8.1954	13.481	28.907	50.074	103.85	114.36	163.84	201.07	256.39	58.77	84.002	95.203	113.91	128.44	143.82	169.33	170.01	197.74	174.71	210.52	232.64	229.54	233.64	236.13	259.7	263.66	272.44	275.43	281.08	281.96	296.95	321.88	318.17
0	0.21348	3.1814	2.131	0	0	5.7273	0	3.3381	2.6143	5.5194	0.049007	4.7151	0	0	0	0	0	0	0	0	0	0	0	0	0	0	9.3473	3.1221	16.422	21.88	22.825	11.503	20.547	22.178	27.531	19.33	30.83	21.697	27.408	35.263	39.32	35.552	34.734	39.434	37.645	39.69	37.253	39.747	47.882
9.7476	0	3.2632	0	0	0	0	0	0	3.0748	4.8413	1.1702	1.0573	11.053	13.958	2.124	11.628	16.208	42.775	74.223	93.634	115.48	113.19	143.18	172.35	183.78	222.77	302.91	254.06	255.46	237.73	234.86	212.48	232.95	241.8	248.15	240.14	193.47	183.43	125.86	117.47	111.39	107.48	88.421	78.561	94.897	91.375	103.12	88.962	80.943
5.5768	0	0	0	2.7302	11.072	0	17.889	19.681	25.478	24.744	17.503	25.903	27.987	46.938	87.036	137.13	198.93	256.79	350.77	479.16	589.6	720.26	801.91	943.74	1006.3	1191.2	1269.9	1380.1	1456.5	1500.2	1615.9	1736.6	1726.4	1915.9	1920.2	1928.1	1995.9	1906.1	2058.7	1975.3	2050.9	2110.3	2186.8	2073.6	2159.6	2171.2	2047.7	2277.9	2209.5
0	4.4134	0	3.1451	0.19779	0.97203	0	8.7647	2.3559	11.43	11.387	14.133	13.515	23.415	31.007	52.995	69.723	87.545	104.52	117.21	150.23	166.09	178.69	193.64	228.05	238.49	249.41	259.6	272.65	284.9	295.58	309.58	330.37	329	327.27	333.21	359.39	352.24	342.17	348.84	354.66	365.79	354.83	370.34	378.26	370	364.54	374.33	371.28	373.47
7.4314	3.0758	0	1.7753	0	0	0	3.147	1.0342	0	0	0	0	5.3742	0	0	0.46786	0.19898	0.92346	10.679	16.044	23.232	57.122	91.586	152.06	241.28	305.19	411.6	500.77	597.72	653.1	1023	1191.3	1306.5	1472.4	1536.9	1644	1395	1752.8	1819	1531.1	1877	1928.2	1934.7	1870.7	1665.5	1858.3	1559.5	1593	1807.1
9.7084	5.4489	0	0	0	3.1256	0	0.41735	0.451	5.9016	14.379	7.3801	16.953	0.10749	14.964	11.075	19.532	15.405	6.2753	16.607	4.7443	4.9539	0	8.4294	28.154	37.783	41.386	93.012	116.87	162.74	195.84	240.37	297.62	375.3	418.13	480.02	507.98	622.99	689.36	715.22	709.82	739.28	789.86	797.72	856.23	822.1	827.52	886.25	895.48	937.73
11.945	5.2573	0	15.467	0	0.28355	0	0	0	0	0	0	0	0	0	0	0	0	0	0	0	0.49942	22.134	64.471	115.2	202.41	235.16	350.14	432.3	577.31	700.44	734.63	827.96	908.43	925.76	1050	1042.5	1109.1	1121.9	1183.7	1356.8	1386.8	1436.3	1300.7	1301.3	1291	1305.8	1337.2	1375.4	1433.8
0	0	0	0	1.0278	8.6856	17.019	14.471	28.883	26.994	28.075	17.456	1.4204	0	0	0	0	0.60189	0	0	0	0	1.6684	3.8982	9.5311	5.4074	0	3.2098	14.486	23.261	23.48	16.909	34.71	40.476	41.053	56.222	60.624	74.767	72.597	80.135	79.708	71.251	78.054	83.815	81.048	83.263	86.144	93.965	92.577	105.32
8.6946	0.052046	0	0.5536	0	4.2754	0	0	0	0	0	0	0	0	0	0	0	0	0	0	0	0	0	0	0	6.6574	36.413	51.95	54.073	85.819	58.64	71.249	74.154	55.141	47.357	82.358	116.4	72.72	121.82	138.66	157.56	163.89	169.3	174.53	169.76	155.48	130.14	165.12	178.52	205.84
0	0	0	0	3.7395	4.53	6.4993	0	0	0	0	0	0	0	0	0	0	0	0	0	2.4638	12.198	27.055	35.882	55.842	69.284	93.785	94.998	108.09	116.51	119.67	130	142.41	151.38	162.87	145.56	180.09	186.45	181.86	189.11	183.67	208.72	207.78	187.62	183.98	170.18	193.27	193.62	172.98	185.12
10.456	6.1221	1.8269	0	0	0	0	0	0	0	0	0	0	0	0	0	0	0	0	0	0	0	0	0	0	0	0	0	17.26	43.777	75.52	104.53	146.73	227.84	318.52	441.11	580.74	690.14	802.44	945.97	1146.6	1299.6	1471.7	1574.4	1746.4	1839.9	1949.8	2030.1	2137.9	2214.1
15.06	4.5194	0	0	0	0	0	0	0	0	0	0	0	0	0	0	0	0	0	0	0	0	0	0	0	0	0	0	0	0	0	0	0	14.67	63.974	119.34	226.12	276.87	346.78	424.38	563.65	609.73	641.31	723.87	773.45	865.64	950.26	950.8	965.21	955.96
0	7.8705	1.0295	0	0	0	0	0	8.327	3.706	0	0.61094	0	0	0	0	0	0	0	0	0	0	0	11.653	43.597	68.337	121.93	178.44	249.81	338.38	397.78	447.44	473.56	530.23	636.58	655.75	713.97	786.84	780.12	829.09	866.56	903.61	895.26	918.45	960.07	980.8	966.65	989.4	1012.1	1052.1
20.081	6.5804	0	0	0	0	0	0	0	0	0	2.5222	11.018	36.12	79.56	110.94	171.67	200.96	244.13	307.63	352.98	379.86	446.29	479.81	536.54	559.82	587.18	635.67	702.68	784.5	849.85	949.77	1019.3	1125.5	1228.8	1383.3	1498.2	1608.8	1792.3	1895.9	2060.6	2230.4	2204	2359.2	2419.7	2559.9	2638.3	2661.5	2738	2776.7
6.2672	2.3647	0	0	4.0031	0	0.42484	0	0	0	0	0	0	0	0	0	0	0	0.026738	22.451	34.967	62.441	95.817	152.65	187.63	230.11	262.48	280.42	301.25	356.68	390.88	429.94	432.65	481.45	485.83	563.21	569.45	581.71	618.61	591.38	593.13	621.9	650.86	678.48	700.64	710.93	685.91	741.24	747.15	751.61
13.317	3.6295	0	0	0	8.1138	0	0	0	0	0	0	0	0	0	0	0	0	0	0	0	0	0	0	21.951	94.954	137.61	224.3	247.8	419.57	514.96	725.7	787.08	914.05	987.5	1104.6	1235	1351.9	1435.3	1510.6	1644.5	1674.9	1660.2	1821.4	2103.7	2118.8	2191.8	2261	2359.8	2314.5
8.7449	4.0101	0	0	5.4098	0	0	0	0	2.9991	2.3451	0	0	0	0	0	0	0	0	3.0798	0	0	2.4705	1.8742	9.614	14.313	18.6	5.5396	19.071	37.908	60.458	72.109	65.21	96.154	97.525	137.1	145.7	169.77	206.63	187.33	191.6	214.22	249.37	266.23	273.74	278.38	281.56	318.86	295.17	314.28
4.2272	3.1343	0	0	0	8.5987	1.5164	12.538	15.312	20.635	12.816	33.036	46.493	54.582	69.582	88.984	99.89	128.68	168.33	201.05	234.02	270.31	245.25	274.84	313.07	380.08	389.74	417.51	455.13	493.8	580.85	664.83	766.49	825.46	922.88	990.63	1060.9	1154.2	1254.1	1338.4	1409.1	1478.4	1555.9	1621.1	1668.5	1638.3	1688.9	1733.9	1807.6	1840.6
18.981	5.5563	0	0.48865	0	0	0	0	0	0	3.0435	10.962	70.205	80.238	103.86	147.99	205.59	244.16	281.87	329.47	361.18	394.43	463.89	502.15	566.43	692.94	751.36	907.66	1041.7	1185.4	1327.4	1422.1	1634.3	1851.9	2022.7	2192.6	2412.5	2505.8	2667.2	2809	2849.2	3013.4	3165.6	3201.1	3428.8	3585.4	3798.2	3933.1	3921.4	4099.4
14.901	10.472	0	0	0	0	0	0	0	0	0	0	0	0	0	0	0	4.7002	29.5	66.012	127.13	194.25	251.8	322.51	395.97	478.24	573.26	668.74	786.83	869.74	990.95	1150.9	1264.7	1445.6	1571.2	1660.6	1726.8	1890	1950.8	2007.2	2124.8	2204.9	2303.3	2316.4	2310.6	2403.4	2439.6	2445.7	2459.2	2474.6
0	0	9.2769	3.0279	3.8066	0	0	0	0	0	0	0	7.3815	50.637	88.807	174.94	257.18	402.9	530	697.09	840.37	918.92	1007.6	1121.8	1243.3	1428.7	1532.3	1678.7	1803.4	1989.7	2009.7	2056.6	2190.3	2187.4	2270.1	2377.8	2443.6	2407.1	2464.8	2486.3	2496	2612.1	2622.5	2665.5	2695	2746.2	2679.1	2687.8	2617.1	2594.9
0	0	0	0	1.8283	9.6705	11.205	19.11	35.188	41.457	60.919	61.069	67.04	90.953	96.047	75.968	85.102	98.48	79.685	77.825	89.242	68.186	64.214	53.257	58.89	52.164	60.391	43.603	29.613	25.608	19.943	4.4336	5.8162	31.338	41.638	53.375	100.55	135.22	179.85	247.4	252.02	311.75	368.6	407.08	429.45	466.24	501.53	512.25	538.86	543.53
0	17.704	0	1.0515	0	0.53245	11.621	17.882	15.088	21.838	8.057	14.501	7.0955	10.368	16.479	18.329	13.006	17.853	9.3869	13.535	19.314	14.147	21.432	27.842	28.4	32.368	21.214	54.431	76.493	96.327	123.47	154.25	176.97	240.74	284.59	347.85	357.48	371.51	405.22	420.65	496.01	510.12	564.43	575.57	592.05	610.54	643.4	677.18	667.21	706.38
7.2518	0	0	0.34924	5.2944	0	0	0	0	0.33005	3.0301	6.2941	3.7047	13.434	18.372	9.7243	2.223	9.9334	32.681	21.041	32.134	35.612	45.724	60.155	57.581	71.511	78.229	99.099	125.14	125.67	131.85	142.41	166.13	192.17	195.04	185.09	246.32	242.48	252.46	238.67	247.51	223.87	242.53	214.99	223.62	245.42	228.55	267.38	249.71	234.62
2.3141	4.2345	0	12.93	0	0	0	0	0	0	0	0	0	0	0	0	0	0	0	0	0	0	0	0	0	0	0	0	0	5.126	1.8155	3.5014	1.1824	0.86806	0	0	0	0	0	0	0	0	0	0	0	0	0	0	0	0
16.265	1.5087	0	0.064064	0	0	0	0	0	0	10.082	9.1622	11.681	23.183	78.26	142.47	229.83	322.61	439.34	553.37	681.37	835.72	939.01	1030.8	1103.1	1191.3	1296	1381	1436.5	1533.5	1611.7	1702.7	1703.8	1775.3	1876.8	1844.4	1912.5	1927.1	1925.4	1930.4	1965.1	1935.5	1945.2	2019.7	2001.1	2016.1	1977.1	1999.3	2051.1	2037.1
0.036611	0	0	7.8462	1.3698	5.8398	0	4.6724	6.0037	13.26	0.56242	5.2326	5.1971	5.0602	1.1885	8.1971	0	6.7705	0.8926	11.053	11.618	12.182	2.5	5.4312	0	0	3.0571	0	0	0	0	0	4.219	0	0	0.077435	10.529	17.373	2.8282	6.7084	4.1157	0	3.723	8.2131	10.56	6.6702	7.9807	21.902	13.398	27.139
22.586	8.7701	6.6668	0	0	0	0	1.4426	7.0942	0	5.3347	0	0	0	0	0	0	0	0	0	0	0	0	0.14541	52.558	98.039	162.4	277.22	355.12	465.13	596.19	769.49	915.87	1113.9	1267.5	1382.7	1549.7	1691.3	1845.7	1958.3	2056.2	2142.1	2270.6	2356.4	2354.5	2489.4	2560.1	2576.6	2666.2	2667.7
20.633	9.1645	0	0.040253	0	0	0.40924	1.6758	0	0	0	0	0.34471	11.579	30.6	16.006	24.597	25.275	42.252	50.87	47.347	57.925	70.704	98.081	90.163	112.54	125.01	148.44	146.31	152.21	127.57	141.97	190.2	243.4	299.82	330.14	455.68	524.96	550.69	619.24	661.28	707.82	760.55	810.59	880.69	950.89	944.47	1004.7	1058.6	1102.6
0	3.8816	0	0	0	3.3933	11.451	0	5.9823	0	0	0	0	0	0	0	0	0	0	0	0	0	0	0	0	0	0	0	0	0	0	0	0	0	0	0	0	0	0	0	0	0	0	0	0	0	0	0	0	0
21.729	14.199	1.6075	0	0	0	0	0	0	0	0	0	0	0	13.174	0	0	6.5766	22.986	28.312	45.986	70.873	89.79	122.31	139.71	154.63	164.68	233.09	278.67	302.42	338.18	371.37	438.54	530.12	604.11	699.42	814.99	899.39	1012	1072	1143.2	1187.1	1247.1	1335.6	1350.9	1466.6	1497.3	1576.3	1578.5	1616.6
2.1619	0.89879	0	3.8065	0.15994	1.5894	2.1634	0	0	0	4.2088	0	0.61549	0	5.784	28.461	65.937	118.85	169.31	261.13	340.14	470.56	576.78	663.32	811.45	931.51	1048.9	1182.3	1326.1	1486.2	1604.7	1736.9	1874.2	1997.7	2070.9	2233.8	2339.2	2397.6	2459.1	2665.1	2653.6	2674.5	2827	2878.2	2917	2839.5	2863.8	2926.7	2946.1	2891
10.534	9.2931	3.5693	0	0	0	0	2.7172	0	0	0	0	0	0	0	0	0	0	0	0	0	0	0	0	0	0	0	18.056	18.41	0	15.855	24.933	19.035	27.568	21.842	22.368	19.236	25.416	34.685	32.632	23.998	17.6	29.66	32.806	35.392	32.967	30.404	26.532	32.822	30.678
2.0976	0	0	1.5195	3.044	1.0937	2.8143	15.738	5.592	9.8213	4.2634	12.638	15.869	16.681	21.19	23.499	24.392	21.981	24.447	22.329	26.29	26.041	28.162	30.439	23.769	32.209	39.527	31.129	43.443	48.665	47.479	69.677	74.767	62.967	85.178	83.177	102.9	112.55	117.48	116.94	106.73	101.93	112.23	114.9	117.91	119.75	99.344	101.43	106	107.53
14.772	0	0	0.6441	0	0	12.143	19.942	9.6035	33.728	13.576	15.372	12.11	43.709	0	5.1364	19.136	0	0	0.54152	7.3511	9.8208	17.911	0	17.603	22.275	13.711	31.571	61.444	105.14	132.68	191.38	191.18	221.98	269.44	288.2	341.86	361.35	389.25	431.13	499.81	499.59	486.11	512.17	546.53	560.13	592.71	588.52	582.56	578.71
2.7925	0	0	2.9122	0	10.19	0	0	0	0	8.1773	0	0	0	0	0	0	0	0.62165	11.424	25.026	35.562	31.293	38.997	51.326	42.25	58.682	39.961	67.779	65.515	97.176	111.59	93.818	103.39	125.23	140.38	159.21	156.59	183.96	202.67	221.67	224.77	241.18	223.28	240.95	238.21	248.68	280.61	270.87	267.18
0	0	0	3.6546	13.722	11.629	14.333	27.541	26.501	18.48	18.025	30.083	43.013	48	54.149	65.12	87.818	107.55	126.07	136.84	158.27	151.62	165.67	155.45	175.81	189.92	189.18	193.34	226.9	204.82	215.07	266.7	290.12	303.99	324.99	341.85	394.6	429.47	465.67	482.86	557.8	578.88	605.32	595.15	653.32	684.21	678.63	724.93	745.8	735.8
30.022	7.794	0	0	0	0	0	0	0	0	0	0	0	11.176	23.763	50.564	96.77	130.94	175.84	230.66	310.71	368.26	461.58	519.18	577.66	646.47	718.94	726.67	787.84	860.88	940.64	1031.5	1060.2	1078.9	1192.4	1247.5	1277.5	1299.2	1502.9	1480.3	1515.3	1519.7	1513.5	1523	1556	1588.5	1562.3	1649.1	1606.6	1583.2
22.882	19.948	0	4.5399	0.79054	0	0	2.8765	0	0	0	0	0	12.15	0	8.9257	15.002	8.2118	30.822	39.686	74.198	79.651	104.67	118.75	125.31	171.64	230.97	253.17	310.99	336.9	404.28	461.43	520.12	570.29	592.84	636.9	752.78	758.04	874.8	905.38	932.27	951.67	976.53	996.46	1076.4	1111.3	1090.3	1133.8	1170	1220.3
10.206	2.6828	0	0	0	2.2369	0	7.1741	5.0603	7.7112	0	3.3339	8.3855	4.4214	0	0	0	0	0	0	0	0	0	0	0	0	0	0	0	0	4.0311	2.1607	14.793	17.674	13.348	2.4581	12.432	18.059	41.619	43.412	41.766	28.441	35.447	32.327	30.876	18.476	25.59	22.137	37.805	58.116
5.9689	4.0994	0	0	0	0	5.0784	0	8.7272	6.152	3.9495	4.375	2.9986	11.296	21.892	20.66	47.836	65.423	76.009	86.844	88.979	100.89	106.65	117.56	121.03	136.19	145.06	152.83	162.99	173.24	179.62	172.52	190.16	218.02	225.52	243.94	224.52	241.12	238.09	251.49	244.81	262.64	253.99	248.99	253.67	255.92	239.74	230.75	253.46	252.79
23.447	6.8982	0	0	0	0	0	0	0	0	0	0	0	17.649	2.1656	31.968	25.436	42.557	82.829	98.86	132.91	148.6	189.67	173.14	190.34	268.99	312.46	339.48	351.79	548.3	511.89	608.3	625.15	683.88	783.58	730.36	793.69	833.98	826.78	916.14	953.68	1130.2	1067.7	996.86	1156.9	1133.7	1267.6	1384	1209.8	1281.7
2.8454	4.1642	0	2.1717	0	1.2937	0	2.2002	7.4916	11.406	3.2628	2.0076	0	0	0	7.7256	0	0	0	13.351	17.553	22.987	23.406	48.103	57.226	71.039	96.543	102.67	119.22	134.76	147.41	185.94	209.4	218.71	244.81	265.76	285.35	286.41	312.22	315.96	332.6	318.99	322.79	346.85	352.51	370.38	366.13	390.59	375.62	400.6
4.768	0	0	0	0	14.169	9.8444	14.31	5.5939	18.699	10.932	9.3781	0	9.0107	0	0	0	0	0	0	0	0	0	0	0	0	0	0	0	4.2005	34.064	84.382	158.65	276.46	382.78	510.89	613.55	725.56	902.24	991.08	1052.2	1162.6	1224	1342.9	1463.8	1543.8	1609.9	1668.3	1771.7	1763.5
0	3.1552	0	0	0	3.107	23.151	15.482	10.935	27.82	40.907	37.435	41.998	45.958	38.229	35.418	39.986	42.291	36.26	40.384	43.254	48.391	57.426	55.35	75.417	77.695	115.99	144.64	125.8	220.36	206.84	306.4	426.65	444.69	479.13	609.2	675.78	722.8	734.54	814.71	802.06	861.85	854.36	830.63	853.11	821.66	840.74	835.33	826.75	851.01
21.355	6.1729	0	0	0	0	0	0	8.4032	0	0	0	0	0	0	7.3885	59.308	154.59	205.1	261.64	365.52	464.35	492.82	545.35	560.38	640.71	757.04	770.71	925.71	1006.9	1096	1201.9	1292.7	1470.7	1553.6	1668.6	1839.5	1917	1981.7	2024.9	2549.4	2272.4	2674.2	2717.7	2865.1	2487.9	2491.3	2501.9	2522.9	2497.8
0	0	3.3584	0	6.993	3.0807	0	0	0	0	5.3935	0	1.8618	0	0	0	0	0	0	0	0	0	0	0	0	0	0	0	0	0	0	0	0	0	0	0	0	0	0	0	0	0	0	0	0	0	0	0	0	0
9.5961	3.73	0	0.96682	0	0	0	7.1036	2.4395	6.1058	0	0	6.0413	0	0	0	0	0	0	0	0	0	0	4.1067	34.465	81.038	134.78	188.04	267.62	325.39	388.23	458.5	552.32	555.07	631.93	678.31	741.27	832.54	852.06	857.86	947.53	950.12	1003.2	984.22	1060.3	971.64	1008.9	1025.6	1009.1	1041.7
2.3583	3.8569	0.10782	13.004	0	0	0	0	0	0	0	0	0	0	0	0	0	0	0	0	0	0	0	0	0	3.8067	17.827	37.631	46.98	75.529	79.827	107.61	119.71	134.86	162.1	175.23	211.45	223.37	310.81	375.23	423.26	453.36	467.58	523.78	579.23	415.22	424.75	362.34	427.13	437.51
4.3531	0.39294	0	0.50033	0	3.3821	0	5.6739	5.3257	10.536	8.355	5.6351	2.1708	0	0	6.5227	2.3897	8.1915	1.2938	13.658	5.861	19.117	0.24422	11.05	3.4314	10.417	17.425	5.7771	14.956	20.626	18.489	32.976	44.019	41.177	39.769	44.875	57.818	67.756	69.47	52.2	50.205	46.542	54.415	63.209	51.643	44.619	53.614	62.684	52.605	62.269
15.237	0	0	0	2.8406	0	0	0	0	0	0	0	0	0	0	11.609	26.225	53.184	78.737	114.93	145.87	191.8	247.99	320.96	415.36	493.98	579.49	657.08	760.61	874.68	969.56	1106.3	1177.9	1286.4	1379.5	1541.6	1601.9	1659.8	1776.3	1826.6	1866.1	1882.7	1998.7	2012.3	2102.7	2144.7	2095	2176.1	2146.4	2144.9
8.6481	13.44	4.6615	2.7181	0	0	0	0	0	0	0	0	0	0	0	0	0	0	0	0	0	0	0	1.2102	7.5297	9.9382	16.765	16.788	29.119	35.154	41.633	41.293	45.222	38.16	71.299	74.4	87.779	104.79	137.34	134.44	155.27	149.81	180.27	213.24	235.98	250.96	248.19	226.41	254.8	245.8
12.157	0.93709	3.7696	5.2646	0	0	0	3.4747	0	5.5803	2.2942	3.8977	0	0	0	11.051	7.9843	8.7389	4.1403	9.5423	20.593	15.366	17.044	14.347	12.173	17.18	35.037	25.692	50.021	65.58	70.166	73.545	104.29	103.93	110.19	131.22	165.07	189.92	183.25	169.42	178.73	205.12	207.5	204.99	235.08	219.95	228.6	259.72	247.07	254.65
0	2.6118	0	2.3458	0	3.6627	0.8266	0	0	0.89491	1.9633	1.716	0	1.4805	1.7328	3.4393	6.5187	0	0	3.9328	9.356	11.882	0.98342	7.4188	1.5167	2.7359	3.3078	1.4809	8.7881	4.4982	8.0687	0	1.1558	4.9752	8.8629	20.37	6.7384	15.832	20.419	19.478	25.561	22.511	41.387	37.582	42.697	39.265	47.643	43.775	36.185	46.928
7.0022	4.3488	0	0	1.2132	0	1.2025	0	0.66683	0	0	0	0	0	0	0	0	0	0	0	0	0	0	0	0	0	3.9984	15.56	31.722	44.528	85.977	95.778	91.225	108.32	139.81	171.53	178.97	209.07	223.95	241.01	243.43	210.82	259.34	258.37	261.97	288.56	261.39	280.67	286.42	317.81
6.719	3.9635	0	0.27164	1.5995	0	0	0	9.6895	0	8.6227	13.56	13.828	29.572	29.991	32.009	35.318	43.109	54.139	70.229	92.446	126.36	146	182.72	196.34	222.11	287.11	305.78	391.34	459.21	502.48	559.93	590.66	656.48	702.46	770.92	832.66	908.86	975.15	988.03	1017.5	1003.2	1047.2	1073.1	1126	1096.4	1108	1059.5	1070.8	1109.6
7.1902	1.1625	1.4061	0	5.6623	0	0	18.883	13.885	13.525	23.451	23.599	23.751	19.425	20.976	5.74	9.1302	7.9627	11.025	1.7327	11.38	18.671	15.811	17.277	20.051	24.437	30.471	37.212	36.729	42.526	33.918	51.168	18.768	5.6415	0	4.8554	1.7234	0	16.741	10.305	9.0993	0	1.3136	3.261	10.956	9.1835	7.1614	3.3718	15.976	18.441
1.1112	0	0.082881	3.3325	2.1927	0	0	0	0	0	0	0	0	0	0	0	0	0	0	0	0	0	0	0	0	0	0	9.3726	1.1631	12.401	54.766	69.195	114.9	156.27	182.05	206.35	229.73	254.91	322.33	365.21	365.24	364.44	396.1	458.48	505.83	542.27	575.42	600.81	599.44	590.53
29.513	19.8	0	0	0	0	0	0	0	0	0	0	0	0	0	19.952	32.822	44.917	67.897	87.12	104.41	143.94	155.35	195.42	205.8	248.94	287.31	305.73	355.72	432.77	468.09	511.06	602.64	667.1	729.37	783.41	792.06	861.04	922.72	959.7	1051.6	1032.9	1085	1146.5	1132.8	1198.4	1182	1207.8	1202.1	1216.9
0	0	0	3.0559	0	0	11.113	13.347	14.211	15.738	11.455	4.1991	3.7865	0	8.6679	4.935	2.3995	8.0869	7.4033	8.1503	0	4.7544	35.837	81.879	170.02	257.99	358.89	458.94	537.35	682.6	807.23	920.88	1115.7	1140.5	1241.7	1376.9	1425.9	1492.7	1552.2	1519.2	1640.1	1636.2	1683.3	1664.5	1524.6	1603.3	1432.6	1431.6	1489.4	1488.7
8.0881	3.9763	0	4.2864	0	0	0	2.3027	0	0	11.518	0	0	0	0	0	1.5346	0	0	0	0	0	1.783	10.988	54.532	64.069	121.7	180.11	273.54	387.8	499.32	633.34	790.4	911.75	1024.8	1210.2	1355	1472	1533.2	1710.1	1750.1	1714.6	1854	1894.1	1832.7	1855.3	1845.2	1923.4	1976.4	1956.2
0	0	0	3.5661	4.1686	5.4786	7.4888	7.8084	6.7054	6.1072	0	0	0	8.6353	13.284	8.3822	30.274	48.904	77.413	73.443	120.94	111.94	150.98	167.99	197.89	215.28	247.9	278.82	278.91	297.06	305.48	319.29	368.08	383.21	396.68	400.89	429.1	439.92	479.11	504.11	491.42	499.54	547.67	588.39	586.77	598.74	584.96	619.72	592.59	592.79
26.282	5.4325	0	0	0	0	0	0	0	0	0	0	0	0	0	12.129	6.6106	14.694	14.321	28.48	24.249	34.002	59.273	65.208	87.546	123.17	151.57	183.63	225.55	328.61	409.21	465.39	538.51	438.31	476.36	563.41	569.13	660.12	607.37	661.6	673.27	703.93	739.12	703.83	732.41	717.32	727.61	799.68	712.52	744.13
18.944	11.906	0	0	0	0	0	0	0	0	0	0	0	0	0	0	0	0	0	0	0	12.151	18.376	33.254	53.551	67.387	83.273	117.23	146.65	180.06	196.17	224.93	281.75	327.15	385.91	383.24	342.59	388.96	424.89	425.48	447.13	459.45	496.1	510.78	511.24	519.71	494.23	477.04	472.34	471.52
12.398	1.3388	0	0	3.3487	0	0	3.346	3.9282	2.7779	0.63792	2.7992	10.458	12.485	15.827	13.334	17.738	18.909	14.321	10.136	11.964	22.888	32.721	29.953	34.933	38.281	40.692	50.663	62.225	63.517	86.48	105.88	102.16	115.21	129.82	139.16	154.11	165.16	173.55	179.81	181.3	178.21	184.25	193.43	183.67	203.44	213.39	207.52	219.7	212.34
0	0	0	0.6144	2.003	1.5821	18.976	23.927	23.748	12.115	18.035	16.832	18.063	14.37	18.903	13.309	8.1702	11.675	7.3694	0	9.129	9.0757	0	0	0.30761	3.1703	3.9899	0	0	0	7.6202	2.6817	0	0	0	0	0	0	0	0	0	0	0	0	0	0	0	0	0	0
15.645	4.3248	0	0	0	0	0	0	4.7433	0	0	1.3795	0	2.8747	0	0	0	0	0	0	0	0	0	0	0	0	0	10.974	32.71	55.418	54.75	89.442	86.319	69.31	117.46	128.83	160.31	164.21	200.38	222.52	231.99	233.09	248.27	265.32	250.01	307.91	292.88	325.2	336.36	358.86
7.1775	0.74924	0	1.0821	0	0	0.32693	3.4403	1.6335	6.7141	15.29	16.24	20.202	21.766	30.284	40.977	45.632	66.225	67.517	79.857	79.774	95.846	82.91	84.715	94.997	103.64	120.64	122.11	114.32	106.84	108.95	121.54	129.11	104.92	113.03	123.92	115.32	106.09	93.889	95.31	146.36	126.09	144.28	128.74	165.93	129.15	18.655	4.6032	11.051	31.987
31.161	3.9852	0.31677	0	0	0	0	0	0	0	0	0	0	0	0	0	0	0	0	0	0	0	0	0	0	0	0	0	0	0	7.3476	49.548	47.248	60.467	69.991	91.207	101.92	83.331	127.56	127.13	150.51	141.78	91.45	123.58	127.97	162	185.56	161.07	139.26	101.77
16.695	3.8509	0	0	2.9933	0	0	0	0	0	0	0	0	0	0	0	0	0	0	0	0	0	0	0	24.946	54.823	130.96	198.44	297.81	378.7	493.36	598.61	736.1	840.7	1015.3	1092	1249.3	1357.9	1485.8	1524.2	1699.3	1648.3	1766.9	1887.2	1854.4	1860.9	1858.9	1941.3	1917.9	1939.5
0	0	0	21.494	20.382	12.66	20.46	22.094	12.943	12.751	11.755	13.783	0	0	0	0	15.084	0	0	7.2374	2.5882	4.7589	12.368	6.6537	9.6021	9.8662	7.5639	7.8383	18.304	22.225	14.338	22.138	20.837	24.973	36.088	40.401	42.459	37.484	29.829	43.313	39.035	32.415	48.86	36.177	35.863	35.752	45.793	35.983	34.487	33.549
0	7.3996	1.5072	0	0	0	9.7038	10.575	2.1271	6.8359	5.8984	9.1879	1.6293	0	0	0	0	0	0	0	0	0	0	0	0	0	0	0	0	0	0	0	0	0	0	0	0	2.4803	0.10685	0	2.4214	4.9183	26.076	17.397	51.281	39.6	43.711	22.429	31.397	29.398
5.6458	8.5831	0	0	0	0	0	0	0	0	0	0	0	0	0	0	0	0	0	0	0	0	0	10.78	6.5742	9.6647	16.103	18.769	14.954	13.724	24.553	26.736	24.988	36.074	29.309	35.304	38.595	32.935	37.348	47.22	52.345	41.955	52.16	60.293	63.534	59.261	51.905	68.711	70.236	68.632
9.2787	2.2923	1.5019	0	0	0	0	0	1.572	0	0	0	0	2.1673	0.65287	0	0	0	0	0	0	0	0.10841	1.963	6.5752	0	4.1396	0	1.2427	1.4838	11.955	7.3203	3.9441	5.654	0	4.2806	7.1819	0	9.2491	0	0	0	0	0	0	0	0	0	0	0
14.908	6.387	0	0	0	1.1834	0	5.1527	0	0	0	0	0	5.7125	0	0	6.8769	0	0	0	2.5771	8.0383	2.3322	8.6538	0.38978	0	0	0	13.312	37.422	21.933	21.039	59.935	86.903	114.75	118.82	101.14	145.3	154.72	169.03	206.81	218.46	231.95	263.63	246.53	277.33	254.73	269.4	242.39	257.14
12.794	7.7415	0	0	0	0	0	0	0	0	7.1434	17.4	18.2	15.184	25.636	37.899	48.925	47.019	51.932	75.83	69.655	76.827	74.1	70.988	80.259	67.589	78.104	68.207	87.664	75.058	67.622	66.975	83.972	109.28	149.88	141.71	197.66	210.56	238.55	267.85	288.25	320.4	336.66	366.74	382.48	402.12	463.58	470.5	509.46	519.5
0	3.8729	0	4.5	0	2.2306	6.0974	8.7342	10.103	1.6512	6.3587	0	0	0	0	0	1.2269	0	0	0	0	0	0	0	0	0	0	0	0	0	0	0	0	0	0	0	0	0	0	0	0	0	0	0	0	0	0	0	0	0
0	0	0	0	1.6856	7.2492	7.9497	8.6338	0.51855	6.3903	5.226	0.28432	6.7064	4.6239	8.3054	1.5546	0.36474	0	0	0	0	0	0	0	0	0	0	0	0	10.417	51.607	66.547	107.5	175.24	192.24	222.89	294.23	336.84	375.24	421.26	432.16	448.5	498.64	490.1	482.09	509.07	521.65	546.68	527.93	538.24
8.828	1.6004	0	0	0	0	1.2159	11.103	7.4318	6.8495	0	4.5726	4.5648	0	5.8283	1.8283	0	0	0	2.4887	0	0	0	0	0	0	0	19.399	28.261	50.81	83.286	102.03	138.99	169.42	201.79	229.72	254.91	321.81	352.02	425.62	473.28	524.55	569.05	622.86	644.25	682.21	646.96	666.69	695.12	717.58
27.205	1.348	0	0	2.0422	0	0	0	0	0	0	0	0	0	0	0	0	0	0	0	0	0	0	0	0	0	0	0	0	11.119	13.458	13.372	46.904	59.021	61.644	110.5	107.85	142.71	111.41	146.8	214.95	0	0	0	0	0	0	0	0	0
0	1.4898	0	0	4.5279	5.8392	0	0	0	0	0	0	0	0	0	0	0	0	29.195	63.787	118.11	202.33	272.12	406.74	529.51	693.66	870.72	1002.8	1135.3	1279.1	1408.7	1533.2	1616.7	1695.4	1890.5	2037.5	2138.5	2170.3	2321.2	2399.2	2441.1	2568.3	2592.1	2589.6	2625.7	2697.4	2726.9	2691.3	2834.9	2830.6
9.4102	0	0	0	0	7.8973	12.777	2.0945	0	0	0	0	0	0	0	0	15.689	24.69	19.446	54.127	58.719	75.836	92.741	93.425	100.12	156.56	141.71	172.38	190.08	264.73	299.02	458.64	476.2	576.11	671.64	791.62	1012	1170.5	1372.7	1558.6	1750.5	1865.6	2015	2206.5	2311.3	2387.8	2563.2	2662.2	2794.6	2763.3
7.518	4.4262	7.7718	7.1606	0	0	0	0	0	1.8237	0	0	0	0	0	0	0	0	0	0	0	0	2.4927	10.62	0.41672	7.9978	0.16342	0	0	5.3617	0	0.088918	0.9036	2.3823	15.109	15.33	24.6	25.657	23.253	29.975	29.721	35.947	47.329	43.447	36.75	34.33	34.897	32.951	0	0
7.2273	0	0	2.0791	1.3082	0.72618	0	0	0	1.395	2.0631	0	0	0	0	0	0	0	2.7407	10.457	17.634	10.047	25.436	26.179	59.342	47.132	84.883	90.656	127.36	161.65	201.91	251.5	296.77	321.71	356.86	413.98	428.97	450.04	486.4	536.7	538.06	558.63	605.1	610.33	630.17	643.47	650.19	675.38	696.35	699.81
0	3.0945	0	0	0	4.5963	3.8468	14.691	19.694	14.49	12.296	6.673	3.9939	8.7725	7.104	22.556	6.9487	0.99337	4.7879	0	16.469	13.134	28.574	36.949	31.566	36.491	29.549	61.56	51.858	77.546	81.46	93.551	98.176	140.1	150.95	156.74	165.78	134.63	168.35	175.11	199.38	194.22	204.19	208.29	216.5	218.26	234.37	240.88	250.15	247.12
16.913	11.148	0	0	0	0	0	0	0	0	0	0	0	0	0	0	0	0	0	0	0	0	0	14.629	40.239	49.13	75.879	108.32	164.88	211.35	243.64	291.8	379.6	468.54	575.15	629.14	695.06	789.18	856.55	931.57	999.58	1070.3	1097.4	1121.4	1215.6	1238.8	1266.7	1261.8	1267.7	1309.5
0	3.4652	9.0925	0.10839	14.029	0	0	3.1859	0	0	0	0	0	10.89	0	0	0	0	0	12.658	50.174	96.862	151.27	227.38	312.76	459.38	565.69	687.89	835.13	941	1097.9	1207	1319.3	1407.2	1548.9	1675.4	1803.4	1909.5	1863.7	2031.8	2061.4	2101.6	2103	2178.1	2274.6	2259	2333.2	2335.1	2337.1	2374.9
0	5.958	3.0801	0.47185	5.0626	0	0	0	0	0	0	0	0	0	0	20.333	23.022	41.142	58.278	84.103	97.158	120.74	128.27	176.8	220.2	289.56	338.14	405.31	503.33	568.33	679.04	787.94	855.47	918.96	1020.8	1115	1189.6	1257.2	1296.8	1401.9	1446	1481.1	1453.9	1573.1	1611	1605.9	1659	1679.1	1688.7	1667.3
14.688	12.917	0	0	0	0	0	0	0	0	0	0	0	0	0.72199	0	0	0	0	0	0	0	0	0	0	0	0	0	0	0	0	0	0	0	0	0	0	0	0	0	0	0	0	0	0	0	0	0	0	0
4.9493	8.7763	1.3783	0	0.50935	0.40756	0	0	0	0.71882	0	0	0	0	0	0	0	0	0	0	0	6.6385	4.3609	13.255	11.361	13.77	36.358	38.342	27.119	25.03	27.67	41.506	43.708	46.79	34.965	50.323	52.186	45.605	44.356	50.908	23.937	9.9901	12.552	19.973	12.392	27.579	5.6558	10.708	12.912	10.302
1.9585	0	5.3902	4.999	0	0	0	0	0.47653	4.9505	2.9119	0.13399	1.8829	0	0	0	0	0	0	0	0	0	0	0	0	0	0	0	0	0	0	0	0	0	0	0	0	0	0	0	0	0	0	0	0	0	0	0	0	0
0	0	0	8.6423	9.747	29.451	44.681	68.287	75.235	79.813	90.436	106.37	105.88	118.17	129.38	82.764	85.087	81.502	100.76	79.271	74.061	67.705	75.287	71.609	75.073	59.038	69.351	65.369	61.621	63.986	77.401	90.346	117	126.82	127.17	129.32	161.02	157.51	158.23	163.82	163.53	153.32	185.19	203.94	209.91	225.39	208.83	226.58	221.73	223.03
9.0464	3.0893	0	3.9221	0	0	0	0.22675	0	0	0	0	0	0	0	0	0	0	33.703	35.464	62.095	85.941	126.13	183.17	232.42	323.08	425.31	519.1	631.77	816.46	951.29	1099.4	1284	1449.2	1639.7	1865.1	2088.1	2288.3	2537.5	2678.1	2943.6	3159.9	3340	3663.9	3687.8	3881.3	3920.3	4026.9	4069.8	4231
20.314	3.5607	0	0	0	0	0	0	0	0	0	0	0	0	0	0	0	0	0	11.324	36.802	67.813	102.07	114.58	147.74	146.88	161.23	186.49	207.24	246.79	293.77	331.09	347.94	359.63	387.02	456.71	464.01	508.42	525.13	574.03	624.7	635.47	606.7	640.21	634.97	704.21	737.21	727.93	710.1	705.58
5.3767	5.2363	3.5761	0	0	8.8123	0	0	25.503	1.4511	27.587	26.706	11.164	15.745	22.331	21.448	24.934	32.024	31.512	42.053	50.379	58.205	67.536	101.03	124.94	147.61	171.21	206.05	258.79	297.39	356.09	439.8	480.95	538.6	557.81	622.14	676.92	680.85	782.67	783.23	805.53	851.8	920.72	983.04	994.42	1005.1	1012.2	1036.4	1018	1040.2
5.9523	7.9162	2.8663	8.498	2.7997	0	0	0	0	0	0	0	0	0	0	0	0	3.4878	13.013	52.618	103.32	177.04	231.67	310.11	388.61	529.54	539.55	727.56	798.25	861.22	1004.9	1083.6	1160.2	1234.3	1524.8	1725.5	1806.6	1958.8	2004.7	2142.6	2293	2415.9	2435.7	2642.7	2707.8	2810.5	2883.9	3021.5	3057.5	3172.1
21.026	3.5534	0	0	0	0	0	0	0	0	2.6181	0	0	0	0	0	0	0	0	3.626	8.1879	23.737	67.444	155.39	290.74	475.5	623.08	901.56	1188.2	1490.5	1867.6	2108.7	2416.4	2910.2	3420.3	3784.1	4212.2	4801	5334.9	5791.2	5941.8	6397	6733.4	6948.2	6713	7646	7831.2	7995.6	7894.8	7777.5
0	0	0	4.4591	0.96413	0	12.695	16.803	9.6609	21.625	14.172	8.0041	6.5861	15.318	22.605	16.373	20.325	25.765	31.577	44.46	50.909	33.916	35.896	47.512	42.08	55.874	60.801	72.538	57.349	65.3	69.572	72.002	88.904	87.186	110.07	143.98	164.25	170.83	181.56	167.13	217.39	180.34	221.24	200.17	252.32	228.27	241.41	256.23	280.68	285.5
4.8724	0.91666	0	0	2.7647	7.3346	5.7735	14.838	15.806	19.028	11.853	9.9685	9.998	8.0364	7.8931	7.2497	4.4262	0	0	7.5164	10.269	7.9054	3.3037	10.317	11.846	14.374	37.309	29.821	51.907	35.853	59.684	73.905	92.135	85.627	96.456	107.91	112.44	127.78	117.91	127.29	124.62	126.82	145.04	137.67	136.76	129.36	128.03	141.73	134.86	130.07
10.945	7.974	0	0	0	0	5.7519	9.4931	0	11.677	0.33571	3.6647	5.5806	0	8.3739	3.377	0	6.1188	2.0059	7.219	0	7.0416	0	0	1.134	0	0	6.2022	21.66	37.467	82.256	110.64	166.53	190.35	220.58	267.07	305.28	342.82	379.17	438.94	451.51	475.3	505.28	553.38	631.88	689.39	627.8	729.73	766.87	791.29
0	0	0	0.55313	0	15.595	6.7488	0	0	0	2.5048	0	0	0	0	0	0	0	0	0	0	0	0	0	0	0	0	0	0	1.1417	5.9842	18.792	29.992	63.579	60.903	79.277	91.031	99.302	118.17	146.1	141.03	164.68	190.46	189.37	189.53	193.49	214.15	206.82	217.36	229.91
4.11	10.405	0	0	0	1.3637	0	4.775	9.4934	3.2352	0	4.7353	0	0	1.1637	7.8956	2.0343	16.414	27.373	40.793	69.058	79.201	111.95	155.28	178.05	162.92	268.02	242.82	290.58	429.54	414.11	471.33	577.41	639.49	771.46	930.88	966.87	1041.1	1133	1227.4	1253.2	1262.8	1425.4	1452.6	1483.2	1583.2	1691.4	1742.6	1795.1	1667
0	6.7902	0.88523	0	0	0	4.0128	6.8146	6.1049	5.432	9.7491	8.553	8.1554	10.208	9.2995	10.799	5.7571	7.9323	7.9622	4.6136	7.6514	5.9899	0.75522	4.4187	6.6542	9.016	12.397	15.857	15.634	24.285	22.118	20.976	26.273	31.506	39.701	58.335	50.746	66.693	72.62	75.962	68.041	80.093	98.781	86.892	87.159	79.931	93.439	95.389	86.264	98.057
1.2549	2.394	0	0	3.8446	0	1.4114	0	0	3.6835	7.9758	5.7504	3.3703	13.671	7.5283	14.23	15.629	21.43	34.324	51.83	62.211	91.657	103.3	155.8	195.09	246.88	282.13	320.57	368.15	447.86	467.6	519.2	555.73	608.93	605.81	677.66	716.24	732.86	754.33	692.23	656.13	680.31	486.21	503.79	499.71	500.87	492.75	504.77	498.87	513.65
9.9509	2.3768	6.5222	0	0	0	0	0	0	0	0	0	0	0	0	0	0	0	0	0	0	0	0	0	0	0	0	0	0	0	0	0	0	0	0	0	0	0	0	0	0	0	0	0	0	0	0	0	0	0
0	7.4492	0	0	2.5426	7.3033	14.378	10.95	10.063	5.6864	17.083	24.005	24.492	29.157	34.185	32.538	30.681	25.54	38.523	18.608	11.69	34.655	25.101	23.301	29.474	27.138	56.317	47.758	52.659	55.929	62.109	56.637	94.576	95.395	98.344	88.19	68.964	76.58	97.987	106.26	137.11	129.6	145.18	135.28	150.73	143.66	148.95	138.41	142.13	148.53
25.632	4.8654	3.7744	0	0	0	0	0	0	0	1.5081	0	0	0	0	0	0	0	0	0	0	0	0	0	3.9293	0	0	3.7764	0	0	0	7.1416	17.778	23.842	52.275	50.5	39.012	50.897	74.156	74.098	83.839	91.361	104.15	117.65	128.92	125.78	145.29	117.02	149.46	148.05
18.186	9.4049	7.8875	1.7233	0	0	0	0	0	0	0	0	16.534	15.329	39.42	46.192	61.403	75.048	83.009	93.384	113.83	151.08	176.37	181.3	209.01	218.44	238.6	240.37	270.27	278.47	277.17	279.37	305.5	295.49	307.69	308.13	328.21	324.04	343.4	346.05	347.3	343.66	345.56	348.97	359.19	337.99	354.24	354.92	364.62	353.15
6.8725	5.3519	0	0	0	0	0	0	0	1.1707	0	0	0	0	0	0	0	0	0	0	0	0	0	0	0	0	0	0	0	0	0	0	6.1597	21.999	38.43	65.786	77.486	108.46	118.07	131.41	163.55	184.5	195.63	226.56	228.11	248.32	257.07	274.18	301.62	305.74
0	5.5849	0	0	0.98348	0	6.1755	1.4105	5.5904	13.292	44.474	109.63	207.87	336.65	541.93	746.88	980.17	1251.5	1519.6	1766.2	1974.3	2282.1	2547.8	2829.2	3104.2	3356.6	3628.5	3753.2	3944.7	4307.6	4481.7	4583.6	4647.7	4918.6	4996	5115.5	5191.4	4829	5234.1	5310.9	5142.4	5307	5343.1	5149.1	5221.1	5012.7	5114	5118.3	5021.3	4961.2
0	2.1065	0	0	0	0	8.1	4.3071	2.9468	0	0	0	0	0	0	0	0	0	0	0	0	0	0	0	3.4842	2.1039	12.634	40.99	23.229	31.454	47.312	55.744	91.095	115	139.63	172.01	230.38	271.62	336.56	411.85	442.4	474.87	525.99	557.43	605.79	615.08	623.45	653.46	678.84	715.21
13.324	0	0	0	0.64515	0	0	0	0	0	0	0	0	3.1701	0	0	0	0	0	0	0	0	20.014	36.061	54.95	66.066	77.544	103.27	94.543	156.8	250.1	295.67	368.91	429.99	516.99	617.31	642.21	724.05	823.18	892.68	909.35	1009.3	998.36	1029.1	1071.2	1163.6	1255.2	1218.4	1218.3	1216.9
0	0	0	8.519	8.2301	11.775	20.607	20.735	15.663	16.135	17.109	9.6671	16.783	23.434	24.12	30.938	26.86	40.769	46.121	61.138	55.397	78.262	93.893	96.911	95.158	113.51	131.3	123.61	129.91	120.53	143.27	129.92	141.82	138.13	150.93	144.9	178.81	183.5	187.24	186.6	207.54	197.85	227.86	197.19	211.27	227.87	223.47	219.43	213.02	240.6
6.6135	0	1.3399	0	2.473	0	0	0	0	0	0	0	0	8.4055	14.91	0	0	0	0	0	0	0	0	0	8.5232	17.48	28.355	77.99	126.64	186.32	248.62	346.36	473.41	604.02	681.17	850.45	995.18	1152.9	1335	1485.7	1618.5	1773.9	1923.3	2016.3	2131.2	2265.1	2471.9	2593.3	2772.3	2823.5
3.192	0	0	2.5766	1.4125	0	0.69196	6.6339	5.951	18.346	14.76	9.3236	9.4106	0	11.628	0	7.7255	0	0	0	0	0	0	3.5224	0	0	0	0	0	0	0	0	0	0	0	0	0	0	0	8.4309	3.5442	13.682	22.033	13.858	21.196	21.906	25.579	27.77	45.284	39.525
0	0.85564	0	4.9202	1.8855	3.2556	0.92038	13.81	12.549	18.935	7.2225	9.2849	16.702	20.19	13.864	25.201	28.098	32.326	30.657	42.073	44.637	44.618	46.949	57.968	47.499	51.973	69.148	79.29	95.991	103.95	131.01	140.88	175.94	184.01	216.08	205.91	228.35	230.17	251.89	244.39	256.81	253.51	250.23	263.39	263.33	259.02	259.05	284.85	282.51	290.84
13.926	9.3876	3.7598	0	0	0	0	0	0	0	0	0	0	0	0	0	0	0	0	0	0	0	0	0	0	0	0	0	0	0	0	0	0	0	0	0	0	0	0	0	0	0	0	0	0	0	0	0	0	0
0	8.4153	3.3999	0	0	0	0	0	0	0	0	0	0	0	0	0	0	0	0	0	0	0	0	0	0	0	0	0	0	0	0	0	0	0	0	0	0	0	0	0	0	0	0	0	0	0	0	0	0	0
2.085	1.1023	0	0.20866	0	0.52519	2.3647	10.068	0	5.5658	0	0	0	0	0	0	0	0	0	0	0	0	0	0	0	0	0	0	0	0	0	0	0	0	0	0	0	0	0	0	0	0	0	0	0	0	0	0	0	0
16.89	5.5399	0	0	0	0	0	0.79242	0.22087	0	6.7404	0	0	0	0.1419	8.6579	23.384	44.089	65.945	126.56	206.88	291.06	396.2	540.89	693.9	768.11	945.56	1061.1	1238.9	1416.3	1615.6	1776.3	1847.8	1909	2061.6	2117.7	2233	2326	2378.6	2323.9	2314.5	2228.4	2286.2	2309.9	2345.4	2326	2397.3	2409.7	2346.1	2357.6
0	0	0	0	0	8.6774	3.5269	0	7.4507	0	0	4.4304	7.7098	11.154	15.742	17.701	28.353	64.405	90.908	120.88	121.11	144.11	190.71	213.66	261.73	295.57	335.13	385.89	407.92	465.18	505.75	555.55	611.84	616.25	674.12	687.71	755.05	759.58	782.41	819.87	841.78	859.21	803.18	947.7	985.4	922.15	950.07	862.53	995.82	943.38
10.809	0	0	0.66151	0	0	4.185	7.7584	3.5895	7.1623	12.03	6.8531	15.52	24.41	42.014	60.413	73.085	98.014	146.51	192.45	227.78	286.78	338.07	359.36	411.45	492.46	511.03	552.36	591.51	650.99	666.78	718.95	717.88	797.95	757.39	801.35	856.14	855.3	911.51	860.79	887.59	903.91	951.31	968.12	978.65	948.32	992.69	996.98	994.7	998.12
29.405	6.7079	0	0	0	0.4043	1.1315	0	0.9649	0	0	0	0	0	0	0	0	0	0	0	0	0	0	0	0	0	0	0	0	0	0	0	0	0	0	0	0	0	0	0	0	0	0	0	0	0	0	0	0	0
4.2339	3.0292	0	1.2418	0.16751	0	1.4983	1.9443	0	0	0	0	0	0	0	0	0	0.52364	6.6888	27.297	69.302	111.11	176.34	266.57	369.1	506.22	634.4	735.79	862.87	1019.4	1156.1	1279.6	1487.9	1561.1	1704	1877.9	1953.7	2101.1	2139.6	2119.1	2296.3	2427	2561.2	2503.2	2503.1	2461.1	2503.2	2482.9	2470.8	2469.8
15.884	4.4222	0.18479	0	0.23889	0	0	7.6486	0	0	0	0	0	0	0	0	0	0	0	0	0	0	0	0	0	0	0	0	0	0	0	0	0	0	0	0	0	0	0	0	0	0	0	0	0	0	0	0	0	0
3.4841	0	0	0	0.20251	6.7573	0	14.744	13.752	14.754	15.328	17.749	20.255	21.822	19.899	31.694	29.567	37.18	38.426	57.314	70.109	69.289	52.667	82.779	106.17	85.646	91.132	94.02	111.83	123.93	132.92	137.27	158.58	152.08	182.9	211.08	264.08	283.31	344.59	402.98	451.76	509.51	520.64	598.34	665.78	717.93	764.05	827.15	844.01	887.73
12.913	0.22319	0	0	6.1023	0	0	0	0	0	0	0	0	0	0	0	0	0	0	0	0	1.9253	11.641	17.639	30.774	49.072	50.933	46.32	55.386	80.002	84.159	109.1	109.87	158.86	138.07	185.36	195.02	230.08	233.84	224.95	224.44	227.37	268.23	319.19	321.93	322.41	312.1	339.09	323.7	333.05
0	6.6804	9.7559	0	0	0	9.6675	0	0	0	11.026	1.1099	0	15.731	10.116	16.624	15.235	15.302	14.078	11.293	19.982	23.842	7.8447	1.3479	7.0838	9.389	5.0187	11.247	18.364	24.166	13.837	6.7841	14.683	16.415	3.1791	10.84	21.527	27.149	11.049	10.642	10.417	16.952	24.936	19.619	22.76	5.5129	27.618	18.664	20.285	23.242
19.598	7.7111	0	0	0	0	3.0093	0.22797	5.6351	0	0.36081	0	0	0	6.372	22.638	24.823	25.856	45.7	57.226	115.66	123.99	155.89	192.11	252.5	283.61	324.82	384.14	431.59	469.18	496.01	485.6	582.02	667.76	772.4	850.17	968.87	1047.7	1190.3	1318.8	1385.2	1477.8	1533.8	1643.5	1642.4	1773.3	1759.9	1819.3	1888.8	1885.1
0	0	0	30.65	0	8.6152	0	3.5116	0	0	0	0	0	0	0	0	0	0	11.692	45.836	116.4	183.05	277.73	386.58	496.54	671.18	844.37	987.58	1184.9	1374.4	1521.8	1709.2	1821.8	1922.8	2187.3	2334.9	2420.5	2469.7	2730.2	2794.7	2809.8	2932.2	2933.1	3062.9	2985	3181.6	3114	3121.1	3254.2	3248.6
1.9874	4.4756	0	0	4.7747	0	0	0	0	0	0	0	0.22098	3.183	0	0	0	0	0	0	0	0	0	0	0	0	0	6.5302	3.1302	13.153	0	8.8317	28.091	24.404	17.64	11.958	27.601	24.422	49.998	53.285	52.69	56.544	68.369	80.88	55.076	49.799	34.024	45.931	21.745	28.746
12.699	8.4818	0	0	0	0	0	0	0	0	5.6456	0.74307	1.1518	6.0423	0.78504	10.417	7.2342	9.4241	17.757	28.942	29.616	41.666	47.768	65.067	86.906	107.11	123.53	129.44	148.02	188.95	222.77	241.14	236.01	295.22	293.95	375.23	414.91	468.91	521.26	515.24	545.3	593.46	643.61	701.3	722.65	737.65	752	800.12	790.76	824.33
16.207	0.46996	1.1283	0	0	0.097502	0	0	0	0	0	0	0	0.4721	1.9945	5.2145	17.793	31.997	61.228	100.57	144.15	224.11	315.76	375.01	501.94	630.86	633.18	649.97	755.6	891.76	948.8	1140.1	1227.3	1318.4	1412.2	1498.8	1667.7	1793.4	1834	1846.6	1968.3	2038.2	2105.1	2179.2	2239.2	2282.8	2375	2416.4	2399.1	2407.8
0	2.5989	0	0	4.0694	5.9944	1.2482	7.2557	0.045871	6.2465	2.687	0.65572	0	10.457	4.7161	0	0	0	0	2.0878	25.239	40	77.058	113.96	178.64	210.63	266.2	311.31	364.02	425.52	475.74	548.04	625.1	666.05	720.27	765.8	830.88	874.1	910.47	921.55	961.12	970.54	1044.5	1101.2	1131.5	1117.2	1112.4	1137.8	1131.9	1167.8
0	0	0	4.8006	4.9844	7.9102	3.9935	0	4.7402	2.4902	4.3651	1.6872	5.2448	11.108	16.561	18.503	26.712	29.073	48.933	54.252	58.443	68.222	69.005	67.658	89.697	129.58	119.75	153.78	166.8	174.39	183.02	202.59	239.58	227.59	267.96	265.39	269.98	300.82	333.13	352.97	325.47	315	314.67	404.12	358.65	361.48	358.83	334.26	373.25	353.25
0	1.3779	0	0	4.9805	0.54531	2.5029	7.633	10.324	23.181	20.571	27.103	33.136	47.032	50.596	76.64	94.33	79.506	77.136	88.674	106.36	110.23	106.95	121.78	106.75	101.49	122.18	104.47	114.4	123.77	132.45	147.43	150.15	143.68	150.32	139.8	168.03	171.62	159.55	162.15	154.87	184.3	182.44	191.11	201.54	206.61	211.97	223.79	216.28	230.94
2.4983	0	0	2.2936	0	5.6383	0	8.4198	4.8112	11.575	5.1191	9.5389	6.9682	6.9022	7.439	8.7685	14.058	4.965	24.153	40.444	45.309	53.416	42.943	45.289	52.701	69.539	76.48	78.019	76.324	82.126	111.99	116.96	147.3	141.07	149.01	152.47	174.27	196.04	176.54	186.42	172.92	184.69	201.67	191.05	211.02	196.13	193.72	214.96	208.06	220.51
9.9253	4.3175	0.71745	0	0	0	0	4.1864	4.6343	35.039	64.341	112.27	172.74	223.37	296.18	318.5	402.86	452.19	498.1	550.7	622.27	646.76	738.89	772.92	794.09	859.32	868.99	967.83	981.87	1005.4	1047.2	1063.6	1076	1153.5	1190.6	1214.1	1270.7	1337.8	1354.2	1354.5	1384.4	1405.2	1437.1	1431.8	1474.7	1484.1	1515.2	1536	1570.3	1545
8.4626	1.1734	0	0	7.0885	0	0	0	0	0	1.8218	0	0	0	0	0	0	0	0	0	0	0	0	0	0	0	0	0	0	0	0	0	0	0	0	2.5898	0	1.277	13.661	0	0	0	0.79999	26.68	6.1654	1.5697	0	0	0	0
1.6762	0	0	0	4.8496	3.8602	0.23202	6.0937	2.6957	14.368	10.473	17.734	9.1589	13.061	24.739	26.842	28.042	22.003	20.257	21.651	26.381	27.109	33.626	50.694	56.827	73.503	91.799	112.72	142.36	156.65	187.92	221.52	240.18	263.68	264.49	268.38	293.22	316.57	322.44	342.69	346.67	323.62	371.01	381.89	385.96	389.45	366.95	396.19	384.12	402.93
0	0.47615	0	1.8159	4.4565	3.9893	9.5763	13.233	12.292	14.057	15.633	9.5765	7.9551	11.691	22.881	31.566	21.012	24.175	19.674	27.412	48.637	61.446	83.813	81.782	103.26	124.2	142.75	199.89	230.5	272.19	299.25	320.75	386.59	449.87	537.95	567.87	588.04	695.3	707.67	772.04	838.71	843.55	941.06	956.23	953.84	987.03	1023.3	1002.1	1053.3	1066.3
2.7485	0	0	0	0	3.2324	3.4169	0	0	0	0	0	0	0	0	0	0	0	0	0	0	0	0	0	0	0	0	0	0	0	0	0	0	0	0	0	0	0	0	0	0	0	0	0	0	0	0	0	0	0
15.017	6.3393	0	0	0	0	0	0	0	0	0	0.13582	15.893	32.458	70.726	80.332	142.22	170.24	195.84	230.51	251.11	299.65	325.48	302.98	332.38	353.07	363.96	397.08	436.07	441.27	431.57	456.44	499.64	538.21	545.86	569.24	601.37	618.83	614.56	592.17	609.9	632.53	675.99	694.36	686.8	667.33	655.72	659.65	673.56	692.4
0	5.9545	0	0	2.1415	2.833	6.0487	5.3282	14.263	12.772	8.6715	1.6178	7.8995	2.01	6.2303	7.3005	9.9604	4.3023	0	0	0.29033	6.3097	17.18	8.9578	9.5808	15.036	16.218	68.412	83.815	104.14	128.2	135.61	185	228.43	258.28	277.37	303.68	298.92	337.84	374.27	422.42	443.16	546.4	609.55	653.94	658.59	681.69	707	687.42	736.18
0	0	0	1.8313	2.8548	7.2351	4.3165	11.181	7.6211	17.318	5.99	10.759	8.65	9.2486	6.5812	13.693	19.886	21.996	19.977	28.814	33.153	43.751	57.508	80.021	110.75	137.73	169.08	203.53	258.58	280.45	346.52	393.89	428.97	479.94	514.05	543.82	617.14	622.37	644.37	657.27	672.29	690.13	704.89	725.62	751.54	717.8	738.64	781.97	767.62	774.97
11.129	12.355	0	0.27237	0	0	0	0	0	0	0	0	0	0	0	0	0	0	0	0	0	1.249	5.3264	6.746	13.272	10.586	31.403	59.06	101.08	144.43	165.49	209.07	292.39	348.11	445.4	529.84	552.51	653.78	628.54	675.12	805.82	832.66	903.06	938.27	949.65	987.19	991.93	940.47	1024.2	1026.6
10.043	7.9384	11.139	5.8319	0	0	0	0	0	0	0	0	0	0	0	0	0	0	0	0	0	1.6367	5.0009	7.0995	3.0873	5.456	0.44724	0	4.8294	9.9184	3.9983	16.867	4.695	10.101	16.947	27.06	25.019	35.633	17.823	22.861	32.82	40.69	25.128	29.07	24.87	6.2909	13.669	16.015	0	0
0	0	8.536	5.9391	3.3697	0	0	0	0	0	0	0	0	0	0	0	0	0	0	0	1.6653	12.421	55.255	76.758	95.524	111.4	123.39	131.74	173.65	204.31	226.34	239.77	265.34	282.69	299.05	328.13	356.37	381.54	388.75	439.04	447.45	490.97	536.38	538.82	584.42	608.14	681.32	711.67	707.04	743.53
0	0	0	22.73	29.904	34.051	50.601	37.053	44.163	38.951	52.133	68.725	60.991	53.751	63.562	61.702	75.471	96.089	105.89	123.96	142.94	134.26	143.14	168.3	172.91	190.52	218.51	263.16	257.76	288.24	312.96	323.1	338.76	374.65	400.76	410.59	443.78	476.19	496.74	497.31	531.14	572.96	597.41	628.39	563.2	584.64	591.78	600.84	616.57	675.44
20.056	2.4172	3.0483	0	0	0	0	0	0	0	0	0	0	0	7.5113	0	0	0	0	0	0	0	0	0	0	0	0	0	0	0	0	0	0	0	0	0	0	0	0	0	0	0	0	0	0	0	0	0	0	0
10.153	2.833	0	0	0	0	0	0	0	0	0	0.2475	0.64124	4.0274	0	0	0	0	22.399	39.2	55.407	83.137	140.21	192.85	277.73	348.67	424.08	502.13	599.95	731.09	850.85	1014.2	1207	1283.4	1438.4	1582.8	1871.3	1956.6	2124.4	2197.8	2337.6	2494.3	2562.4	2601.5	2718.9	2784.2	2801.9	2907.3	2967.5	3014.2
12.905	6.9357	0	0	2.999	0	0	0	0	0	13.555	49.147	105.12	168.18	264.79	336.17	475.46	584.05	699.55	863.72	979.94	1175.8	1348.4	1500.5	1691.6	1949.5	2177.1	2296.7	2346.1	2800.7	2956.6	3078.4	3357.5	3560.9	3800.9	4023.8	4227.7	4415.3	4678.1	4871.5	4974.1	5101.8	5226.2	5420.5	5510.8	5658.7	5734.7	5816.6	5811.5	5780.1
6.1715	2.8353	2.5707	7.2967	1.0345	0	0	0	0	0	0	0	0	0	0	0	0	0	0	0	0	5.6146	5.1932	25.15	28.677	65.226	44.446	81.808	100.62	94.21	120.75	149.39	158.23	163.24	160.76	171.03	173.62	199.26	186.33	238.88	269.22	276.86	233.16	309.95	301.89	284.51	266.59	301.06	284.61	299.92
2.095	1.3464	0	2.8481	0	2.8119	5.7227	7.4638	0.49976	0	0	4.0509	5.2573	26.114	23.34	36.855	61.977	63.498	97.529	117.69	147.91	162.99	189.19	212.19	215.09	242.42	259.34	286.02	313.77	323.47	348.66	369.25	396.89	385.55	378.47	402.96	456.57	460.71	500.29	518.82	565.36	589.69	595.49	588.68	637.32	617.25	577.29	627.12	652.88	664.89
17.619	6.3262	0	6.0276	0	0	0	0	0	0	0	0	0	0	0	0	0	0	0	0	0	2.3942	0	5.0496	18.124	20.878	19.194	30.164	40.487	57.811	63.998	52.415	64.712	66.308	56.157	52.799	51.274	66.652	75.708	69.829	74.392	69.009	68.704	64	60.108	52.103	44.583	70.282	71.489	78.426
21.208	13.106	0	0	0	0	0	0	0	0	0	0	10.316	13.388	35.656	46.741	92.915	133.56	174.17	256.05	358.23	475.47	614.87	788.57	921.58	1109.7	1328.8	1527.9	1721.6	1915.5	2096	2353.3	2504.5	2681.2	2910.4	3126	3307.2	3454.8	3554.1	3673.3	3803.1	3810.2	4033.9	4186.2	4314.3	4254.2	4228.7	4295.5	4346.1	4217
2.4098	2.9242	2.7306	3.6648	0	0	0	0	0	0	0.14516	0	0	0	0	0	0	0	0	0	0	0	0	0	0	0	8.674	29.439	38.739	51.867	59.431	73.313	138.09	141.12	164.03	182.21	174.09	179.38	216.19	210.78	215.96	234.61	226.12	229.74	245.57	225.48	250.27	231.5	229.06	324.57
0	0	0	0	14.566	26.036	58.111	76.306	91.234	104.39	115	123.39	118.1	144.75	139.34	114.28	117.98	159.47	184.7	160.89	158.2	176.52	160.87	168.85	194.56	181.42	185.52	193.86	177.95	186.72	183.95	141.4	173.87	179.96	187.85	193.9	184.05	192.62	190	197.51	193.68	194.74	202.61	193.64	194.05	194.18	214.01	209.37	203.09	207.07
12.856	6.3246	0	0	0	0	1.019	0	6.34	6.361	11.599	9.5684	21.946	30.897	41.827	66.973	58.907	66.792	94.86	135.54	159.75	219.21	272.55	318.59	351.15	400.7	403.62	462.11	501.05	531.77	588.34	595.1	671.99	728.03	759.43	862.29	909.54	964.01	1010.6	1048.5	1105.3	1084.7	1170.9	1193.5	1194.9	1250.5	1246.1	1248.6	1248.8	1248.2
0	0.42445	0	5.2314	0	3.8557	3.3359	9.6779	9.481	10.811	7.3345	3.8605	0	0	6.1782	0	1.5548	0	0	15.947	27.332	60.524	92.29	114.74	143.21	181.09	208.38	263.22	289.69	311.97	341.32	342.23	382.78	442.35	467.89	503.07	525.11	536.62	600.86	615.8	638.82	638.98	682.85	694	709.17	717.98	749.09	743.25	780.8	794.7
20.455	8.3552	6.038	0	0	0	0	0	0	0	0	0	0	0	0	0	0	0	0	3.3445	42.19	72.256	151.13	214.51	342.27	454.09	588.92	709	857.63	998.12	1177.8	1300.1	1457.6	1569.4	1697.7	1786.7	1973.4	2086.1	2061.2	2130.3	2242.7	2257.5	2219.9	2282.1	2329.8	2354.2	2321.5	2326.1	2405.5	2348.7
18.232	7.6808	0	0	0	0	0.14216	0	5.6107	0	0	5.3171	12.766	29.224	24.366	38.783	49.806	51.609	60.645	54.473	56.373	70.408	69.481	73.156	78.649	78.171	76.449	72.252	79.158	82.869	89.928	80.496	81.806	81.108	81.454	79.298	73.307	72.602	69.631	63.294	65.697	69.615	49.985	63.504	63.184	61.892	73.46	59.471	72.498	57.332
11.466	1.2176	0	5.2573	3.9118	0	0	0	0	0	0	0	0	0.64979	0	3.7788	0	5.6917	0	0	6.8895	7.9155	0	9.0697	15.917	36.582	34.068	55.798	82.424	61.798	122.74	140.78	151.07	133.93	138.75	186.02	185.03	210.72	203.79	217.22	238.43	222.49	234.36	258.89	248.62	266.3	217.22	231.85	249.51	277.63
13.782	13.232	0	0	0	0	0	0.22869	0	0	0	0	0	0	0	0	17.745	46.283	82.696	118.38	184.06	269.71	351.45	448.67	544.79	613.26	758.97	913.02	1068.4	1185.5	1319.9	1455.2	1516.3	1711.6	1990.9	2128	2188.1	2464.1	2511.6	2694	2855.6	2860.2	2987	3081	2505.8	3280.7	3333.7	3487.3	3399.3	3377.5
0	1.4305	0	0	0	3.3244	1.7083	6.3212	2.7793	4.648	1.7537	0	0	0.91336	1.7663	0	0	0	0	0	0	0	3.8959	7.0546	37.702	36.321	57.027	91.329	110.8	177.7	208.37	241.44	288.14	312.38	263.28	273.47	345.53	365.21	392.29	407.69	437.47	469.7	495.71	524.31	559.76	601.53	610.95	622.38	651.34	651.44
3.366	0	0	0.69987	3.8437	1.9768	0	0	0	0	0	0	0	0	0	0	0	0	0	0	1.7643	16.95	14.712	58.694	86.157	129.78	167.05	210.83	274.12	327.5	377.53	433.3	456.92	547.02	607.51	663.36	706.64	751.43	820.76	821.87	801.41	822.68	905.45	1011.1	1113.4	1096.4	1084.1	1134.4	1118.8	1136
2.7774	0	0.24908	8.1186	0	0	0	0	0	0	0	0	0	0	0	0	0	0	0	10.697	94.253	158.43	199.55	280.48	347.4	433.01	510.19	623.04	707.02	804.32	891.87	987.38	1117.3	1129.8	1222.8	1342.4	1357.6	1451.6	1501.4	1475.7	1542.5	1596.1	1681.1	1657.2	1836.8	1760.1	1785.5	1945	1913.4	1894.1
0	4.8004	0	0	0.36341	2.4043	9.2785	10.981	5.5886	8.7433	4.8023	5.8954	17.384	15.391	33.325	43.764	41.234	63.756	83.004	110.51	125.76	170.59	182.95	194.52	211.91	208.5	233.94	207.55	245.94	237.71	244.59	263.26	268	319.05	313.4	341.45	421.84	464.58	540.6	589.77	605.26	679.4	698.18	758.16	788.85	828.36	854.35	895.5	910.03	932.32
17.801	8.4818	0.095878	0	0	0	0	0	0	0	0	0	0	0	0	0	0	0	6.4297	10.112	22.712	55.377	92.049	83.685	155.36	205.53	261.25	358.38	404.67	468.42	509.87	600.71	711.51	786.3	924.54	935.74	1023	1061.3	1133.6	1170.2	1193.1	1276	1350.8	1361.1	1367.4	1304.5	1364.7	1375	1394.3	1388.4
0	0	0	4.6103	2.8432	12.374	0	1.5132	0.77814	3.9019	11.288	7.0078	12.008	16.391	45.851	69.939	96.923	99.375	155.38	204.87	258.65	317.85	475.76	424.99	477.89	652.35	783.28	721.3	969.35	895.41	962.26	1004.8	1144.3	1043.2	1170.1	1140.6	1346.2	1398.6	1585.4	1569.5	1600.5	1648.5	1937.7	1743.3	1817	1711.9	1677.9	1825.6	1735.1	1949.3
0	1.319	0	5.2319	0	1.6098	4.4819	4.349	7.153	0.7772	1.3998	0	0	0	0	1.044	0	0	0	0	0	0	0	0	0	0	0	0	0	0	0	0	0	0	0	0	0	0	0	0	20.267	21.546	51.065	28.009	45.639	30.144	42.449	57.449	57.721	60.898
10.335	3.5467	7.7063	0.60007	0	0	0	0	0	0	0	0	0	0	0	0	0	0	0	0	0	0	0	3.9664	3.7448	2.9716	0	5.8436	0	8.0407	11.326	11.294	1.964	12.583	7.8936	14.716	10.817	0	0	7.2149	1.5424	0	0	0	3.3202	0	0	0	0	0
15.253	4.0583	1.7514	0	0	0	0	0	0	0	0	0	0	0	0	0	0	0	0	0	0	0	0	0	0	0	0	0	0	0	0	0	0	0	0	0	0	0	2.3883	0	0	0	0	8.2365	30.243	38.219	53.69	59.316	59.078	54.254
2.8344	3.5746	0	0	3.936	0	0	0	0	0	0	0	11.265	15.324	15.147	26.726	58.574	92.677	180.69	229.13	230	254.75	289.89	270.74	375.16	412.71	440.59	473.57	578.1	574.73	714.42	710.85	800.13	888.72	1010.1	1044.8	1168.2	1163.1	1281.2	1319.2	1415.2	1587.5	1660.6	1725.2	1722.7	1695.4	1853.3	1743.4	1817.8	1848.3
5.9756	2.2692	5.8894	3.4018	1.7888	0	0	0	0	4.362	11.712	0	0	0	0	0	0	0	0	32.669	67.465	115.95	146.24	202.5	249.58	325.23	391.37	456.4	532.92	609.15	717.13	796.13	898.17	985.16	1061.7	1210.7	1239.3	1344.7	1422.5	1569.8	1653.2	1697.6	1755.5	1795.2	1930.1	2050	2105	2152.1	2146.5	2150.4
18.468	6.938	0	0	0	0	2.2077	0	0	0	0	0	0	0	0	0	0	13.432	28.244	73.158	114.7	187.16	269.79	343.97	440.25	572.51	665.41	762.87	921.16	1106.3	1249.8	1513.9	1678.6	1826	2022.2	2233.5	2378	2556.2	2779.7	2954.7	3102.6	3180.5	3221.5	3253.4	3212.7	3248.4	3304.4	3193.1	3279	3279.2
0	2.8127	3.2535	0	0	0	0	0	1.5487	5.6485	3.8475	4.543	2.6257	0	0	0	0	0	1.3976	1.4948	0	0.2946	0	0	1.8475	0	0.089918	7.9516	12.63	12.837	19.233	21.816	18.587	24.971	29.899	36.701	24.773	36.818	41.876	46.377	57.325	75.01	87.324	86.138	103.94	116.91	115.77	36	34.652	38.032
17.772	11.225	0	0	0	0.10662	0	0	0	0	0	0	0	0	0	0	16.815	57.915	112.97	192.85	293.16	414.42	550.86	681.84	782.41	1043.2	1228.6	1407.8	1540.4	1820.8	1792.6	2285.8	2503.9	2606.3	3103	3413.3	3619	3863.8	3939.3	3571.7	4248.7	4359.7	4388.8	4352.4	4372.3	4508.1	4430.2	4405.1	4535.4	4472.8
10.456	0	0	9.9378	0	0	0.36015	14.233	16.854	27.067	28.269	22.047	24.547	15.863	28.17	27.726	41.143	76.42	80.706	87.704	78.083	98.641	109.18	118.75	132.66	128.7	141.36	160.62	162.53	169.44	162.24	181.02	195.14	236.42	267.14	323.14	350.88	407.95	433.94	480.07	542.44	556.1	564.38	571.55	641.12	641.67	666.37	725.06	714.76	720.28
12.194	3.9452	0	0	0	0	4.029	1.441	7.8463	0.24763	0	2.9535	0	0	8.689	5.1296	8.4561	11.349	23.26	20.304	30.719	46.457	48.321	48.611	49.128	62.874	73.533	103.79	126.76	153.47	145.86	170.26	222.93	299.94	370.14	424.61	476.56	597.46	692.52	793.78	901.74	999.4	1108.2	1211	1262.3	1325.1	1421.2	1432.7	1503.7	1573.4
2.9908	5.8419	0	0	0	0	2.0672	0.60286	0	0	0	0	0	0	0	0	0	0	0	0	0	0	0	0	0	0	13.692	31.805	18.495	31.504	32.121	37.349	38.162	15.618	0	6.8044	6.5818	2.9874	20.546	11.742	14.618	0	0	0	0	0	0	0	0	0
0	0	0	4.9002	0	1.3726	6.1568	8.4193	13.35	5.3484	5.0031	0	0	0	0	0	0	0	0	0	0	0	0	0	0	0	0	4.8706	19.957	27.596	28.66	30.902	38.613	39.533	52.235	50.47	46.85	54.591	46.835	51.302	50.654	60.721	48.11	60.645	50.592	47.731	72.366	68.617	8.6431	0
3.7316	0	0	3.4464	0	8.8414	0	1.4584	5.4668	12.254	25.09	16.545	21.244	17.142	17.94	19.562	38.909	56.993	59.955	66.795	91.905	107.15	118.22	139.85	154.28	172.42	183.86	195.75	169.64	185.11	201.72	208.33	236.9	232.75	264.12	255.08	286.71	285.24	289.76	313.46	328.94	320.54	330	292.32	321.4	313.78	350.15	352.21	365.92	344.37
24.153	5.4966	0	0	0	0	0	0	0	0	0	0	0	0	0	0	0	1.9788	22.462	71.815	122.43	193.98	248.75	266.58	354.84	373.9	417.03	466.87	501.66	557.58	616.51	655.85	678.76	694.04	734.81	718.56	752.51	758.38	733.09	759	808.36	802.62	793.65	805.67	759.78	806.63	795.64	772.75	793.21	738.65
7.688	1.8013	0	3.3402	0	0	1.5136	0	0	3.2487	0	4.5756	15.815	14.948	30.24	41.893	52.12	72.156	88.855	118.42	152.12	165.37	199.11	225.2	241.4	282.03	301.05	356.8	405.9	488.09	520.2	587.51	614.3	624.99	664.89	724.25	765.2	780.59	820.51	875.08	895.24	886.81	890.46	930.51	943.53	969.19	1026.2	994.32	1001.2	1005.9
23.8	11.077	0	0	0	0	0	0	0	0	5.6681	9.2205	39.473	36.595	101.24	111.57	161.58	235.49	361.57	492.31	745.23	917.76	1133.4	1318.9	1558.1	1854.7	2235.3	2537.5	2956.3	3251.6	3500	3895.6	4232.2	4536.6	4852.6	5016.2	5434.8	5530.5	6061	6126.7	6318.9	6395.4	6604.4	6728.6	6908.2	6971.3	7124.1	7101.2	7125	7080.2
1.8091	0	0	6.8619	1.5765	0	2.7366	17.926	17.49	21.553	4.7433	6.1847	5.9235	2.794	0	1.7558	0	0	0	0.2165	2.2144	3.2077	0	2.2994	5.783	23.616	62.114	98.586	137.3	159.19	215.47	249.38	303.64	347.23	398.56	421.56	470.86	513.22	520.87	566.86	573.18	606.03	611.13	617.98	650.49	642.84	646.79	689.81	688.76	693.49
0	0	0	1.7574	9.3655	0	0	0	0	0	0.73507	9.3732	6.9412	14.311	0	0	6.4955	14.741	21.424	36.039	56.65	74.028	93.749	132.12	155.72	191.78	197.55	247.39	261.07	296.25	304.41	331.35	358.06	382.95	398.9	472.37	518.61	565.69	564.78	626.5	610.85	634.03	686.73	679.15	657.48	692.52	703.57	704.05	711.93	716.08
11.706	9.0368	0	3.8761	0	0	0	0	0	0	0	0	0	0	0	0	0	0	0	0	0	0	0	0	0	0	0	0	0	0	0	0	0	0	0	0	0	0	0	0	0	0	0	0	0	0	0	0	0	0
4.5809	0	0	3.4319	2.718	2.6993	3.2439	8.4825	11.814	13.616	5.6111	1.2517	12.2	12.142	6.8654	16.912	8.2829	13.641	15.685	32.367	23.681	28.167	27.499	43.797	40.853	66.495	82.958	96.969	125.15	143.92	175.39	224.66	247.78	272.58	301.39	312.51	348.06	385.18	394.62	426.34	438.47	453.23	448.72	489.94	483.72	469.47	471.46	474.49	478.82	480.49
2.7684	0	0	2.4026	2.7743	0	5.8586	3.5862	7.6107	1.9871	15.902	19.312	51.419	85.002	106.88	135.87	185.09	222.85	262.5	300.89	327.41	396.27	399.71	505.45	493.29	603.86	656.12	595.15	623.23	692.89	820.21	786.01	845.16	911.57	912.07	1018.7	1139.3	1155.6	1276.5	1316.4	1358.4	1418.5	1469.9	1489.4	1550.2	1581.4	1634.4	1633.4	1678.2	1695.6
0	0	0	0	0	27.932	36.347	38.545	33.404	34.262	39.214	36.251	31.51	20.079	25.133	19.141	24.316	30.31	21.93	23.372	22.455	23.138	45.002	34.728	68.689	37.833	57.961	63.167	77.715	91.084	0	0	0	0	0	0	0	21.825	25.328	39.959	41.848	31.722	35.023	15.217	36.001	15.286	32.764	34.649	44.671	40.3
9.9336	0	0.47221	0.88406	0	0	2.6749	0	0	0	0	0	0	0	0	2.5046	0.71007	3.7536	21.844	27.228	59.069	118.62	92.368	120.89	146.94	174.11	233.04	269.76	298.92	353.85	379.3	416.43	438.83	453.64	518.35	525.32	605.73	618.31	671.69	715.23	723.08	774.42	727.59	759.13	799.18	180.19	148.56	192.98	169.53	182.47
0	0	0	0.94449	3.5802	5.2598	0	13.141	3.2326	8.1521	3.892	1.1387	10.77	3.4828	2.0843	8.7389	5.6577	12.528	20.616	40.934	54.122	83.733	123.58	133.91	182.15	207.76	238.9	274.73	309.07	373.93	386.84	454.16	494.64	547.8	607.63	644.66	674.16	758.92	800.64	831.61	915.89	945.52	933.78	999.85	1054.7	1040.1	1074.8	1131.2	1173	1165.1
0	2.511	0	0	3.6235	4.2564	5.3888	0	4.8865	0	4.6896	2.0384	4.447	9.1537	0	0	0	15.882	24.116	43.106	38.854	62.052	50.834	88.064	91.274	114.06	130.44	145.92	163.42	202.41	213.15	233.46	280.63	316.12	332.89	373.84	400.36	447.29	467.82	531.43	575.95	578.5	599.76	575.76	569.31	592.6	635.94	656.9	635.11	712.65
12.75	0.054502	0	0	10.455	0	0	0	0	0	5.725	4.5745	0	0	0	0	0	0	2.665	17.27	30.395	66.792	95.721	143.2	212.75	291.75	402.12	530.54	696.88	802.11	966.87	1144.2	1276.6	1464.2	1664.9	1768.4	1919.1	2101.5	2104.7	2273.4	2358.7	2471.8	2557.6	2660.7	2733.1	2713.8	2815.9	2726.1	2752.5	2812.8
21.566	0.76493	0	0	0	0	0	0	0	0	0	0	0	0	0	0	0	0	0	0	0	0	0	0	0.23811	0	0	0	0	13.988	41.509	78.283	115.9	174.64	248.36	325.84	375.83	442.87	510.54	583.41	658.13	703.07	793.3	786.55	824.89	837.53	898.35	912	932.84	946.5
4.9115	13.559	0.46119	0	5.0031	0	0	0	0.73886	0	0	0	0	0	0	0	0	0	0	0	0	10.818	16.375	42.142	45.684	57.347	59.25	76.034	75.131	87.358	98.572	138.29	149.4	161.32	165.13	185.89	176	193.22	222.41	228.56	244.53	213.92	229.3	227.64	228.55	236.37	243.06	223.42	225.44	237.63
12.809	4.8844	0	0	1.6903	0	0	0	0	0	0	0	0	0	0	0	0	0	0	0	0	0	0	15.928	56.716	99.346	193.46	297.79	399.43	525.33	724.91	916.11	1072.5	1259.5	1481.3	1689.7	1882.9	1939.9	2183.4	2248.7	2335.5	2332.4	2339.4	2404.6	2459.2	2445.5	2554.6	2559.2	2631.5	2573.2
0	0	0	0	0	13.184	24.247	0	6.2084	5.2193	15.599	11.725	1.6755	0.59208	0	0.6693	4.4569	5.4889	0	10.461	0.2893	10.865	16.641	8.3139	16.355	19.031	15.262	10.38	15.169	17.567	14.202	26.931	2.4379	25.748	7.4334	24.409	31.149	31.486	3.5933	0	0	0	0	23.535	24.433	20.068	19.987	34.605	17.941	23.159
33.126	7.8069	0.38179	0	0	0	0	0	0	0	0	0	0	0	16.156	30.658	41.979	77.055	132.13	205.23	276.03	381.13	532.9	702.72	946.26	1121.2	1305.9	1678	1961.1	2206.8	2712.7	3136.4	3525.3	3849.2	4412.4	4646.8	4736.6	4832.3	5125.2	5496.7	5797.1	6000.9	6190.5	6406	6543.2	6740	6657.3	6807.3	6998.3	7139.3
11.101	0.96314	0	0	1.6417	1.9965	0	0	5.7401	0	17.953	12.766	1.465	0	1.5288	9.843	20.808	30.299	18.263	32.06	30.925	49.4	45.811	50.168	87.637	109.31	142.52	183.56	236.38	260.21	319.06	361.09	431.34	481.48	532.58	610.61	705.73	800.73	874.08	942.6	1006.2	1055	1140.7	1204.1	1278.1	1296.6	1381.1	1418.9	1537.4	1612.1
0	3.6126	0	0	3.5222	0	6.56	13.164	14.315	16.887	16.762	19.236	17.371	33.881	15.494	36.626	40.138	60.879	76.057	65.583	85.202	113.63	143.31	205.87	219.27	231.52	260.41	162.3	173.94	207.55	218.62	254.82	339.73	392.96	411.12	446.87	469.76	543.94	561.93	598.19	633.76	691.36	677.91	683.62	725.82	749.16	763.33	763.34	788.28	769.67
0	0	0	3.9905	11.076	1.067	0	1.9023	4.1389	13.614	20.193	0	0	0	0	0	0	0	0	0	4.2804	24.951	6.8293	32.098	34.71	87.536	84.141	123.84	174.72	107.66	181.45	178.52	193.1	185.52	197.6	263.43	281.59	332.63	315.53	347.06	422.62	408.3	364.65	486.49	456.76	445.71	441.4	411.22	450.35	474.96
20.658	11.775	0	0	0	0	0	0	0	0	0	0	0	0	0	0	0.45478	0	9.3544	38.27	50.126	70.538	89.624	125.82	139.32	169.3	181.85	210.72	227.45	263.89	273.76	268.14	285.69	306.17	325.32	325.25	373.07	377.02	358.04	353.12	335.01	355.26	390.83	405.65	422.18	358.88	363.21	373.97	378.33	387.75
1.5139	9.2428	0	0	3.0381	0	0	0	4.8145	12.73	3.8464	1.5201	2.0186	7.0792	3.9903	6.0184	5.5768	12.782	19.66	29.538	29.898	41.625	36.965	37.739	73.463	62.154	83.51	93.892	91.776	103.47	154.06	153.37	128.83	124.58	149.1	164.84	200.11	208.84	229.3	275.11	287.65	277.98	316.06	331.33	365.88	389.05	369.85	389.73	389.97	426.93
0	2.1667	0	0.91205	2.0243	2.841	0	0	0	0	3.8838	0	0	3.2078	0	5.9147	7.1468	9.6508	18.167	30.129	34.429	46.054	69.653	104.41	157.44	236.91	301.38	410.63	487.13	580.5	724.37	794.81	908.62	1002.8	1105.7	1271.1	1350.4	1482.4	1539.2	1561.2	1753.6	1767.3	1863.6	1838.9	2004.9	1984.3	2006.8	2023.1	2069.5	2064.8
25.345	15.649	1.7331	0	0	0	0	0	0	0	0	0	0	0	6.7818	10.315	14.461	35.2	54.427	95.781	100.97	112.6	136.31	171.78	226.22	268.27	323.02	377.64	478.45	597.47	712.79	830.64	946.63	1152.9	1242.8	1450.1	1566.3	1647.5	1756.7	1874.7	1924.8	2010.9	2180.4	2177.6	2283.2	2328.4	2243.9	2416.8	2479.2	2509.4
21.561	3.8969	0	0	0	0	0	0	20.776	30.006	34.744	30.491	43.835	38.553	51.282	39.992	72.099	93.201	87.916	122.26	150.66	165.04	183.01	205.69	258.11	281.91	300.24	329.89	397.95	416.25	429.71	457.37	462.25	535.45	573.22	618.79	664.54	653.94	678.76	662.7	692.94	698.48	751.84	765.68	755.53	723.99	733.73	724.28	751.65	777.29
13.396	0.41381	0	0	0	0	2.6358	0	5.0766	9.4678	5.7371	5.2187	7.9568	7.5402	1.7616	6.821	3.0945	7.367	9.5756	19.545	31.322	45.741	76.787	84.775	108.61	123.06	149.99	179.3	203.12	230.16	245.14	261.29	275.62	297.9	317.92	339.46	353.28	360.68	354.39	376.71	362.82	373.69	372.72	358.21	353.24	364.44	360.04	352.05	348.81	356.06
0	1.137	2.8073	0.96916	4.2182	0	0	0	0	0	0	0	0	0	0	18.04	4.1487	21.294	15.887	45.146	53.659	107.59	149.95	185.37	258.52	330.86	438.77	543.58	608.76	734.62	938.18	1083.3	1284.5	1412.1	1611.7	1850.2	1980.8	2130.2	2263.6	2471.3	2604.9	2686.5	2761.3	2798	2866.3	2983	2984.1	3016.4	3056.5	3061.2
30.903	11.702	0	0.69512	0	0	0	0	0	0	0	0	0	0	0	0	30.411	26.923	30.628	45.092	21.773	28.207	0	0	9.1273	15.872	9.8489	31.733	47.945	61.953	61.189	69.637	104.22	87.983	144.44	176.08	186.57	190.47	187.98	192.83	194.71	179.37	219.71	208.7	219.44	198.2	222.28	225.81	212.31	283.93
9.2722	0	0	3.0528	0	13.106	0	2.6883	11.422	2.2637	0	0	2.0996	0	0	0	0	0	0	0	0	0	0	0	0	0	0	0	0	0	0	0	0	0	2.5804	0	0	11.833	21.818	35.897	27.559	31.583	36.891	56.63	56.651	41.801	51.549	50.491	68.6	86.009
0	1.9302	0	6.55	0.11363	0	1.3079	3.4763	3.4709	1.5413	4.9338	0	0	3.3368	8.5107	26.203	29.989	39.604	42.845	56.342	73.187	91.424	113.78	133.01	175.18	218.83	272.89	374.98	467.15	548.8	678.64	730.11	877.68	1032.4	1175.1	1191.5	1364.8	1460.3	1606.3	1628.5	1687.3	1617.7	1728.2	1605.1	1767.3	1910	1958.9	2058.4	2026.4	2102.8
0.3315	1.0751	0	1.1686	0	0	2.8302	2.8552	3.7042	18.369	28.392	51.844	76.332	125.12	191.52	313.85	338.73	399.3	482.26	570	666.36	819.37	991.59	1156.4	1378.3	1529	1694	1920	2203.7	2435.4	2457.3	2655.5	2882.7	3054	3254.1	3510.9	3510.3	3683.5	3653.6	3707.8	3868.4	3860.5	3920.1	3990.2	4014.3	4013.2	3999.6	4015.2	4088.1	4028
4.7463	0	0	0	4.6589	4.1703	3.7432	0	0	0	0	0	0	0	0	0	0	0	0	0	0	0	0	0	0	0	0	0	0	0	0	0	0	8.7232	14.884	28.752	26.813	38.666	38.574	57.707	54.443	24.948	45.178	30.5	32.165	3.9389	37.084	41.71	48.004	61.955
15.22	2.029	2.6386	0.027018	4.561	0	0	0	0	0	0	0	0	0	0	0	0	0	0	0	0	0.88472	0	2.43	6.3477	15.944	15.638	30.567	35.984	47.56	53.281	66.906	73.069	83.439	81.051	97.309	103.05	107.73	102.47	119.65	132.22	135.42	146	143.62	155.45	144.48	158.5	153.2	162.42	171.24
26.818	8.8914	0	0	0	0	0	0	0	0	8.2431	12.285	16.925	24.364	54.861	126	170.87	228.8	343.07	375.82	551.11	556.54	669.67	731.74	946.61	1032.8	1156.4	1262.1	1247.4	1378.1	1486.6	1711.5	1805.3	1907	2086.8	1974.8	2078.7	2252.4	2243.6	2359	2333.6	2379.9	2438.7	2437.9	2517.2	2474.4	2470.7	2462.8	2507.4	2599.3
5.9599	0	2.5352	5.2869	0	1.5954	0	8.6174	14.087	11.241	9.8022	0	0	0	0	0	7.3374	0	0	0.37571	0	0	1.574	0	0	0	0	0	0	0	1.3938	0	0	0	1.3367	15.103	7.9209	17.658	6.7262	19.599	13.516	15.172	17.411	7.8307	7.5306	16.615	18.548	19.007	19.881	25.043
2.1089	0	0	0	1.6413	5.1463	9.2267	2.579	0	0.58914	0	0	0	0	0	0	0	0	0	0	0	0	0	0	0	0	0	0	0	17.597	17.548	37.939	93.885	159.89	230.71	358.03	418.46	505.55	642.87	695.06	873.65	892.93	1025.2	1049.2	1165.6	1232.1	1305.4	1311.5	1404	1483.9
4.2712	4.1369	0	2.8	0	0	4.8828	4.761	18.269	26.17	38.013	62.161	101.55	144.09	178.79	237.2	258.63	311.37	348.95	387.43	431.81	443.74	492.11	507.92	507.71	534.38	555.93	560.29	569.42	585.2	582.92	597.89	593.31	630.14	609.9	617.46	641.78	672.25	646.7	644.85	644.11	643.58	631.32	608.86	615.5	613.95	631.87	632.41	628.14	621.98
0	0	0	0	6.0082	4.1901	5.4227	0	0	0	0	0	0	0	0	0	0	0	0	0	0	0	0	0	0	0	0	0	0	0	9.1528	38.13	75.538	102.73	131.48	157.36	200.03	240.03	258.6	320.39	308.42	307.47	345.85	464.9	402.09	348.95	334.86	412.71	380.8	396.08
11.331	5.1064	0	0	0	0	0	2.4411	5.968	0	0	0	0	0	0	0	0	0	0	0	0	0	0	0	0	0	0	0	0	0	12.698	11.57	30.149	23.707	22.335	27.244	26.087	34.808	45.125	43.276	39.99	43.974	48.072	41.166	34.421	28.576	37.915	36.674	52.482	84.192
10.592	4.6244	0	0	0	0	2.164	8.6439	1.0297	0	2.1797	13.188	23.148	57.956	98.885	188.19	313.56	454.56	652.15	821.89	1005.9	1176.3	1383.7	1551.4	1756.2	1930.3	2288.8	2450.5	2613.5	2873.1	3022.4	2989.9	3221.8	3429	3561.4	3748.3	3779	3901.7	4108.5	4122.4	4389.4	4251.5	4308.8	4432.2	4458.9	4476.4	4739.5	4615.2	4790.3	4711.5
20.493	0	0	0	0	0	0	0	0	0	0	0	0	0	0	0	0	0	0	36.081	66.48	137.19	200.74	299.77	367.94	495.41	627.5	681.9	778.62	896.62	1004.3	1048.4	1191	1282.3	1306.8	1400.9	1472.6	1585.1	1625.4	1690.6	1711.4	1767.1	1811.1	1796.8	1860.2	1858.3	1862.6	1910.7	1891.9	1967.5
0	3.0097	0	0	0	5.9849	3.5593	0	0	0	7.66	0	0	0	0	0	16.559	8.5535	10.475	32.925	30.971	31.879	32.182	60.229	55.775	82.893	67.133	97.95	122.01	136.99	160.4	168.89	205.86	262.54	282.83	313	368.78	391.78	400.39	225.01	237.9	254.95	293.28	289.91	332	273.05	298.31	308.32	314.91	353.15
1.8525	5.5264	0	1.9871	5.5278	0	0	0	0	0	0	0	0	0	0	0	0	0	0	0	0	0	0	0	0	0	0	0	0	5.3193	0	2.2032	12.748	7.4932	13.262	7.8146	6.9807	10.501	12.594	0	2.5798	0	4.7344	2.0733	11.621	12.013	6.4948	16.604	12.4	15.239
0.62942	3.6157	0	0	3.0625	4.5201	2.4351	9.3513	2.45	8.163	9.5806	0.60461	5.4194	2.8357	9.2563	14.264	13.576	40.279	60.331	82.078	105.94	126.68	163.15	188.78	238.2	327.69	406.74	497.26	591.13	776.26	876.66	984.28	1118.7	1188	1308.8	1370	1529.4	1593.5	1695.5	1745.5	1806.8	1810.7	1864.2	1895	1896.3	1954.2	2000.5	2004.8	1968.8	1997.6
11.148	1.0395	0	1.8317	0	0.93262	0	0	8.3926	4.3371	1.7502	17.846	12.363	23.526	24.92	39.813	46.244	57.754	58.374	73.865	80.374	111.56	108.67	94.359	110.99	107.58	114.25	134.01	133.43	136.13	135	138.03	129.61	147.81	142.7	163.29	172.41	168.25	194.57	175.93	185.38	163.96	180.41	165.64	182.71	213.6	210.7	230.92	233.19	254.99
8.991	1.6464	0	0	4.5087	0	0	0	0	0	0	0	0	0	0	0	0	0	0	0	0	0	1.151	32.053	82.591	137.33	199.76	250.94	347.86	444.13	567.98	647.44	753	887.59	955.19	1080.1	1221.2	1281.9	1376.8	1350.4	1333.1	1362.1	1407.5	1456.3	1473.2	1490.1	1507.9	1549.3	1556.8	1573.9
0	0	0	0	9.2049	8.0426	13.957	7.7163	6.7677	8.5441	18.796	17.56	13.497	11.667	18.676	31.319	52.03	83.695	106.08	140.51	173.1	202.76	232.66	292.15	337.56	384.91	462.65	496.46	547.4	567.68	659.87	725.03	833.64	873.34	988.78	1007	854.84	1146.2	1252.7	1304.6	1331.7	1430.3	1435.6	1482.4	1506.8	1514.8	1551.7	1552.9	1579.7	1567.3
15.332	5.5639	1.2674	0	0	0	0	0	0	0	0	0	0	5.5723	10.276	7.3595	26.696	5.3975	9.4637	16.085	23.39	26.278	41.612	35.685	48.192	40.098	51.817	56.415	68.192	63.41	72.531	74.241	70.586	75.003	80.081	80.943	65.03	73.684	75.985	73.934	65.247	59.141	56.883	72.428	66.594	62.089	68.317	57.091	72.94	56.016
15.332	5.8497	6.0811	0	3.6438	0	0	0	0	0	0	0	0	0	0	0	0	0	0	0	0	0	0	0	0	0	0	0	0	0	0	0	0	0	0	0	0	0	0	16.426	21.396	15.066	26.257	36.329	56.708	52.334	59.328	74.143	98.241	104
19.446	7.9377	7.9747	0	0	0	0	0	0	0	0	0	0	0	0	0	22.526	58.691	98.563	145.4	181.49	255.17	338.24	439.45	582.06	564.84	815.53	851.69	943.01	1071.6	1208.5	1274	1354.3	1404.5	1497.5	1539.8	1644.7	1737	1744.6	1760.3	1825.6	1939.4	1867.7	1901.4	1921.6	1928.7	1999.5	2022.9	2043.9	2567.7
2.2504	2.1155	0	7.3629	2.9772	0	0	1.0575	0	0	0	0	0	0	0	0	0	0	0	0	0	5.3615	42.669	94.094	213.6	315.05	486.49	661.81	822.47	964.01	1141.4	1303.5	1466	1677.1	1821.4	2073.5	2175.4	2403.5	2419.1	2528.4	2764.9	2824.6	2959.8	2980.2	3053.1	3116.9	3128.6	3180.4	3208.7	3292.1
0.41917	3.7966	0	7.2306	0	0	0	1.2096	0	0.047274	2.8613	0	0	0	0	0	0	0	0	0	0	0	0	0	0	0	0	0	0	0	0	0	0	0	0	0	0	0	0	0	0	0	0	0	0	0	0	0	0	0
3.0521	1.854	0.089048	0	2.0418	2.5871	0	0	0	0	0	20.212	27.234	54.027	56.814	81.932	110.22	159.83	193.4	255.95	286.4	328.27	387.21	409.94	440.63	468.61	507.54	543.73	565.8	611.52	632.56	659.29	682.21	691.27	751.74	762.77	800.69	854.66	913.75	943.36	949.51	995.39	1055.1	1074.1	1066.3	1069.5	1103.5	1126.5	1107.7	1084.3
0	0	0	20.016	12.835	49.884	58.638	92.011	81.689	114.79	111.39	119.05	132.3	140.05	91.309	74.302	69.033	69.245	69.116	78.24	61.146	49.442	34.925	74.097	49.535	70.239	64.604	68.652	63.348	53.824	56.717	36.316	76.042	46.893	63.55	40.226	69.98	59.369	53.626	51.11	46.718	46.032	33.189	36.785	37.44	35.304	24.976	38.015	22.501	36.531
0	8.7603	2.2881	3.2018	0	0.89835	0	3.9801	7.4993	0	0.62136	3.5478	4.2789	0	0	0	0	0	0	0	0	0	13.055	14.057	26.851	24.881	25.952	44.275	48.342	41.999	46	61.131	58.591	69.044	89.621	106.02	120.75	150.57	155.32	182.87	186.05	203.77	210.07	217.13	244.8	239.54	261.23	269.69	267.03	284.16
0.4607	0	0	0	0	6.1875	5.1367	0	0	0	0	0	0	0	0	5.5065	7.5718	14.413	21.18	44.133	74.206	116.41	166.06	218.25	270.25	364.86	438.61	512.05	625.74	741.33	839.36	970.32	1026.3	1036.5	1104.9	1220.1	1242.2	1290.8	1391.5	1384.5	1371.1	1416.1	1399.4	1461.5	1410.4	1470.4	1477.5	1504.5	1486.2	1456.7
14.158	9.4234	0	0	0	0	2.9725	8.4544	5.7447	8.2239	0	0	0	0	0	0	9.0403	66.536	134.21	206.68	333.62	449.98	593.54	676.98	869.69	1029	1189.6	1335.1	1473.1	1674.6	1808.6	1844	2009.9	2065.2	2076.2	2252.3	2186.6	2287.6	2326.1	2332.2	2444.3	2491.9	2461.3	2539.3	2535.6	2535.8	2658.1	2523.8	2629.3	2574.5
0	0	0	0	5.5677	7.0633	9.8944	14.161	10.498	13.362	13.379	26.231	34.695	32.037	50.293	66.504	77.182	99.644	112.77	130.98	171.19	273.15	339.86	386.06	449.35	488.24	637.35	735.04	767.34	858.99	970.46	1027.5	1104.2	1214	1242	1291.2	1377.1	1435	1474	1495.6	1580.1	1579.5	1645.8	1732.2	1755.5	1681.4	1733.9	1739	1720.1	1722.5
0.97502	0	1.0929	0	6.901	0.35714	5.2807	15.544	18.933	24.799	13.885	23.536	20.941	26.562	19.446	15.833	17.258	15.104	25.242	21.484	16.094	15.658	17.72	19.069	25.315	15.054	22.578	26.316	20.157	15.591	17.982	24.387	27.588	23.979	13.105	25.345	23.134	20.662	27.977	24.109	24.871	18.551	27.077	17.082	32.399	15.2	19.254	18.279	26.295	27.949
2.3105	5.6663	0	0.89539	0	3.0171	1.2751	0	0	0	0	0	0	0	0	0	0	0	15.948	40.132	78.947	122.67	197.84	233.05	296.55	390.81	499.98	671.85	826.28	985.67	1155.2	1274.5	1500.8	1695.6	1888.1	2040.5	2202.5	2322.3	2429.6	2577.1	2675.6	2816.1	2947.1	2895.5	3159.3	3328.1	3491.4	3514.1	3601	3703.4
10.272	1.5181	0	0	4.6181	0.65118	0	0	0	0	0	0	0	0	4.7947	12.082	67.135	119.48	224.59	328.87	418.27	522.19	615.6	753.04	839.36	929.42	1031.9	1193.8	1264	1253.8	1404.6	1445.8	1559.6	1623.5	1690.6	1665.8	1701.3	1762.6	1794.4	1803.5	1809.6	1891.7	1853.5	1873.5	1837.8	1856.7	1763.6	1765.3	1752.9	1727.1
16.734	0	0	0	0	0	0	1.061	0	0	0	1.7231	9.3239	31.57	65.562	106.77	81.792	97.307	151.64	171.16	202.35	261.34	313.33	408.52	500.46	618.18	765.21	921.82	1077.5	1225.8	1368.3	1515.3	1702.8	1809.6	1956.3	2058.2	2224.9	2319.6	2358.4	2428.9	2511.8	2515.5	2606.9	2642.8	2648.7	2725	2731	2774.4	2870.2	2883.2
19.583	24.809	0	0	0	0	0	0	0	0	0	0	0	3.1583	0.78297	28.94	30.718	46.078	52.745	71.108	92.465	146.96	228.63	299.8	402.15	520.15	638.07	561.5	650.63	882.5	1018.7	1167.7	1275.7	1482.1	1671.4	1795.4	1980.3	2162.4	2291.3	2489.3	2615.8	2694.2	2753.7	2952	3037.2	3183.2	3212.3	3300.8	3355.6	3405.5
0	11.521	0	3.2915	1.7163	0	0	0	0	0	0	0	0	0	0	0	0	0	0	0	0	0	17.853	43.254	81.778	121.59	153.02	201.17	303.14	367.07	437.21	537.31	653.44	769.82	969.27	1114.3	1272.1	1437	1578.4	1547.9	1724.6	1964.1	2000.8	2109.4	2208.8	2322.4	2316.7	2463.3	2509.2	2318.2
0	0	0	0	15.09	3.5036	1.1131	12.726	14.544	19.073	35.998	42.853	59.477	84.76	108.22	139.88	140.59	178.63	217.66	253.56	286.22	344.23	359.72	377.23	418.72	435.54	481.67	525.94	523.6	567.16	565.31	602.74	645.76	686.06	689.24	710.55	740.21	811.79	838.03	875.03	838.05	846.1	878.75	869.63	914.88	929.46	935.28	931.92	942.22	942.94
7.955	0.83364	0	0	1.038	0	0	0	0	0	2.3948	0	0	0	0.50792	0	0	0	0	21.978	36.395	58.157	69.191	91.967	86.579	144.7	85.414	131.83	133.01	158.03	186.11	41.69	245.01	248.05	91.814	200.72	344.38	390.72	388.39	375.24	396.1	428.62	422.83	449.91	437.9	459.61	471.96	464.4	453.46	512.95
7.1272	12.176	5.1643	4.7922	1.4384	0	0	0	0	0	0	0	0	11.037	0	27.406	13.243	27.625	31.936	46.363	51.359	63.854	56.258	79.929	112.43	163.51	202.22	286.87	313.21	422.37	552.13	684.68	790.87	886.93	1032.2	1166.6	1290.9	1425.8	1498.6	1687.7	1757	1869.4	1942.8	1880.9	2032.9	2131.5	2136.6	2211.9	2229.5	2214.9
0	0	0	2.3565	0	2.5665	16.746	11.457	14.547	10.116	20	31.948	36.982	43.23	45.148	51.327	42.51	57.539	50.159	54.569	56.048	63.326	60.858	74.989	73.096	74.796	75.312	59.841	68.614	62.111	59.097	63.908	55.431	63.49	62.923	72.89	78.072	83.376	71.515	76.842	83.827	80.413	83.01	78.416	83.982	76.575	87.503	89.959	93.503	91.829
9.0535	0	0	2.8326	0.95897	0	0	0	0	0.63894	16.06	0	10.442	9.9117	0	0	11.807	33.883	30.23	51.2	74.072	92.351	112.41	131.63	183.46	185.32	223.37	253.56	291.74	327.12	392.65	470.6	513.43	568.11	606.62	648.47	713.35	761.53	828.15	854.31	900.4	933.7	967.09	975.44	999.61	1041.7	1039.3	1087.9	1093.4	1085.3
2.2239	0	0	2.1734	0	0	4.5667	15.864	9.0602	16.526	16.393	16.685	14.526	22.427	22.997	7.5583	0	3.5012	0	0.41488	0	9.0207	12.336	13.449	42.958	45.137	83.827	95.24	124.82	143.28	182.25	250.56	333.87	394.6	461.92	517.75	592.31	652.29	714.52	773.73	841.06	896.06	928.12	977.53	991.83	1017.3	1033	1038.8	1079.6	1052.1
29.684	8.0646	0.90586	0	0	0	0	0	0	0	0	0	0	0	0	0.71392	10.634	27.445	33.314	38.752	48.322	48.602	52.995	64.259	98.59	104.92	89.83	115.31	117.05	115.1	133.14	149.47	183.56	199.86	254.41	200.94	211.3	232.64	235.68	237.81	233.45	263.42	260.06	280.19	278.02	248.03	265.09	251.82	248.75	268.09
0	4.1054	5.9211	4.0329	0	0	0	0	2.6028	3.1026	3.1659	4.2504	5.0851	7.6594	5.6855	33.831	59.222	116.7	189.9	300.19	394.84	534.18	670.82	795.81	956.61	1134.7	1318.2	1466.3	1525.1	1712.3	1895.2	1991.5	2098.2	2154.5	2261.8	2355.6	2462.2	2606.7	2685.8	2825	2853.4	2883.2	2852.6	2969.8	3100.9	3162	3210.3	3269.2	3313.8	3305.3
11.348	5.6757	4.8245	0	0.39403	0	0	0.90228	0	4.1249	0	0	0	0	0	0	0	0	0	0	0	0	0	1.3228	0.75101	1.5167	9.027	14.778	15.964	8.6755	12.15	32.021	31.8	43.207	31.167	31.118	31.592	33.195	44.806	53.362	61.908	49.765	64.614	67.997	66.846	71.656	60.345	51.259	71.465	59.278
13.424	10.047	0	1.5389	0	0	0	0	12.533	6.5454	11.312	28.014	23.433	33.683	29.637	35.469	52.776	51.539	67.151	53.433	75.696	75.138	86.919	101.68	97.637	95.669	94.437	112.57	130.43	132.31	118.59	105.33	129.02	148.41	178.93	157.2	149.99	166.21	192.39	192.24	207.03	201.45	231.85	221.95	196.23	209.7	181.81	190.72	193.49	193.54
28.449	7.5343	5.9913	0	0	0	0	0	0	0	0	0	0	0	0	4.2712	1.0056	16.652	22.827	29.368	40.335	46.726	51.911	79.943	128.97	144.57	192.92	239.58	263.55	331.59	392.83	446.12	561.16	668.38	766.91	836.53	921.65	1046.3	1102.6	1190.6	1273.3	1310.2	1354	1413.7	1480	1481.9	1469.9	1507.6	1537	1508.4
5.1788	0	0	2.2047	0	1.8434	3.8687	0	0	0	0	0	0	0	0	0	0	8.0777	66.479	131.8	227.51	332.91	502.82	600.2	791.56	966.42	1126.5	1228	1463.1	1669	1832.3	1989.5	2200.5	2483.9	2738	2783.2	2941.8	3025.7	3240.6	3278.7	3390.3	3475.9	3665.4	3792	3968.7	3897.4	3989	4021.4	4075.5	4014.1
16.295	0	0	2.8648	0.56828	0	0	0	0	0	0	0	0	0	0	0	0	0	0	0	0	0	0	0	0	0	0	0	0	0	0	0	0	0	0	0	0	0	0	0	0	0	0	0	0	0	0	0	0	0
0	3.0013	3.4772	5.7524	0	0.30476	0	8.8185	7.7338	12.914	23.54	21.993	26.887	24.454	23.942	13.316	34.968	40.263	41.808	47.907	50.361	43.623	57.246	58.263	65.477	65.509	55.617	51.739	65.089	64.276	66.045	68.782	49.315	59.043	63.979	79.423	155.4	179.07	186.67	194.84	257.17	146.74	272.68	294.25	175.48	177.43	194.18	208.96	206.86	239.4
4.4554	11.488	4.1621	3.2189	1.528	0	0	0	0	0	0	0	0	0	0	7.7199	4.6778	16.313	8.6447	5.6995	4.4451	18.571	8.5312	46.339	57.946	111.7	130.77	183.71	264.21	302.96	377.56	467.88	557.78	641.83	760.79	847.39	919.89	1042.8	1100.2	1259.8	1331	1335.7	1400.7	1512.4	1553.3	1652.2	1644.8	1728.6	1730	1764
6.9776	1.4171	0	0	0	4.0454	3.4914	1.318	0	0	0	0	0	1.9662	0	5.096	0.55086	16.758	27.36	55.685	87.892	118.75	137.69	174.67	218.35	254.25	298.59	327.42	360.67	405.53	434.8	452.37	494.6	535.17	496.47	554.82	589.26	608.31	630.43	621.32	623.09	648.05	646.02	617.93	636.38	644.95	650.77	699.81	671.46	671.64
0	0	0	6.0405	4.2733	0.12663	9.5096	11.103	10.836	14.644	3.3398	10.029	9.381	14.474	27.659	37.331	39.404	51.282	40.622	74.706	72.993	84.946	111.01	104.99	135.57	159.89	142.68	211.15	212.06	244.77	260.75	279.72	310.99	357.48	373.05	389.88	406.29	396.73	439.09	449.75	497.93	509.68	526.33	545.55	550.24	552.48	585.59	616.42	633.89	719.08
0	0	0	4.0411	2.9185	4.6407	2.3126	0	0	0	0	0	0	0	0	0	0	0	0	0	0	0	0	0	0	27.466	28.286	86.927	147.15	202.83	233.13	267.8	325.64	434.08	510.18	571.67	665.23	709.79	777.21	820.84	910.26	973.07	1034.8	1096.4	1171.5	1101.9	1197.7	1228.8	1156.1	1232.6
0	4.0472	0	6.1314	2.0333	2.4683	1.5769	0	0	2.1304	3.0035	0	6.1331	6.5525	2.0629	10.507	12.814	7.6212	16.495	3.9389	4.8981	0	7.5729	19.069	27.153	56.348	91.129	179.14	192.61	254.26	322.62	374.83	462.74	518.78	556.93	591.9	697.2	707.74	781.97	817.22	864.61	930.56	979.22	972.18	1047.1	1035.2	1036.3	1088	1105.2	1013.6
10.951	10.561	4.0094	0	0	0	0	0	0	0	0	0	0	0	0	0	0	0	0	0	0	0	0	0	0	0	0	0	0	0	0	0	0.69931	14.031	4.1449	16.605	31.574	37.891	67.027	73.868	97.238	112.28	122.19	121.53	137.35	143.62	137.05	148.11	155.96	172.71
14.626	6.3929	0	0	0	0	0	0	0	0	0	0	0	0	0	0	0	0	0	5.478	13.888	34.071	44.83	55.633	91.586	87.858	114.08	133.7	144.08	181.45	196.57	212.58	217.78	220.28	253.12	254.07	270.11	270.08	284.22	261.63	303.71	285.02	280.51	291.87	307.34	337	329.55	351.54	344.16	386.47
0	2.8624	0	0	3.2236	2.5529	4.4613	6.71	10.128	5.7024	3.9226	0.41369	3.2101	2.6014	7.6523	16.788	21.524	24.802	13.94	23.681	28.226	26.88	41.396	44.294	31.805	32.711	26.681	70.878	56.103	60.788	55.812	50.242	61.229	80.503	93.334	95.076	101.25	86.409	124.96	109.11	143.17	119.05	170.04	213.84	233.52	274.12	317.58	375.52	413.42	451.75
3.0455	4.7076	1.9377	0	0	0	0	4.3783	2.771	10.592	25.967	10.94	19.804	19.713	19.847	38.215	30.811	50.286	39.362	55.693	54.914	69.553	55.584	90.553	56.994	56.416	39.158	57.879	60.439	77.107	97.137	97.469	133.27	133.65	139.97	194.36	238.88	301.58	353.52	421.22	488.48	555.05	552.14	651.13	733.96	761.55	741.42	800.17	863.29	911.07
17.091	12.039	0	0	0	0	0	0	0	0	0	0	0	0	0	0	0	0	0	0	15.432	23.693	37.476	25.044	39.327	56.795	54.48	78.764	115.88	168.22	191.93	260.32	375.96	478.08	572.58	639.73	729.18	860.62	915.06	997.79	1053.4	1152.3	1190.9	1298.4	1306.2	1407.4	1402.7	1397.2	1446.7	1475.9
0	0.8528	0.17747	0	9.959	9.7897	4.4821	12.329	5.856	11.475	7.2001	22.342	20.612	15.461	23.051	22.076	27.799	35.87	37.83	42.004	47.322	51.463	59.711	71.834	51.584	54.499	54.05	49.836	44.541	61.569	65.089	52.018	56.359	66.002	64.454	68.576	70.43	70.016	58.697	65.093	58.353	55.55	63.058	54.44	57.34	57.1	56.834	60.573	50.658	59.395
0	4.4681	0	5.8931	0	6.1533	0	0	0	0	0	0	0	0	0	0	0	0	0	0	0	0	0	0	0	0	0	0	6.0778	15.65	32.587	39.806	80.233	137.19	150.26	203.53	242.32	256.17	345.52	349.88	394.45	446.34	475.91	531.75	591.79	594.94	620.07	612.83	644.37	646.15
0	0	0.038476	0	11.295	7.555	11.478	21.816	25.877	37.84	43.042	46.74	45.159	49.773	48.616	96.417	127.82	148.6	186.95	231.58	265.07	317.29	327.97	370.83	418.11	484.68	487.59	529.87	534.79	574.36	604.06	646.37	687.99	724.29	719.18	808.59	819.28	886.52	917.98	944.42	959.4	994.09	996.25	1074.8	1117.6	1122.6	1171.4	1190.3	1111.1	1094.2
2.9917	0	0	0	4.8154	1.1286	0	0	0	0	0	0	0	0	0	0	0	0	0	0	0	0	0	0	0	0	0	0	0	0	0	0	0	0	0	0	0	0	0	0	0	0	0	0	0	0	0	0	0	0
0	0.19225	0	0	0	8.3035	8.8358	7.8952	4.7321	3.7027	0	0	5.162	34.409	75.926	97.603	174.49	262.76	347.11	377.55	482.84	563.07	681.33	789.66	871.99	982.88	1087.4	1162.8	1234.2	1315	1462.6	1480.1	1562.8	1653.8	1744.8	1860.1	1921	1988.5	2015.7	2036.1	2128.7	2180.7	2216.8	2135.5	2326.3	2278.7	2248.9	2196.2	2198.1	2240.1
9.114	7.1264	0	3.7612	0	0	0	0	0	0	0	0	0	0	0	0	0	0	0	0	0	1.674	6.9939	20.491	41.478	57.817	85.179	69.574	85.532	70.422	120.98	76.346	76.077	76.639	99.921	100.21	134.73	125.74	111.38	110.58	113.61	105.01	110	130.06	98.422	128.93	129.57	117.07	148.45	146.57
5.3722	0	9.8817	5.55	4.1875	0	0	0	0	0	0	0	0	0	0.61465	23.263	19.94	20.247	15.238	20.862	24.481	47.872	43.972	57.09	86.058	162.11	210.22	291.71	365.86	457.73	615.2	724.02	862.33	982.85	1134	1285.3	1430.6	1524.3	1660.3	1767.4	1923.6	1740.9	1723.5	1917.3	1983.8	1988.8	1880.5	2150.6	1995.6	1985.6
3.6188	14.394	0	0	2.9003	0	0	0	0	0	0	0	0	0	0	0	0	0	0	0	0	0	0	0	0	0	5.3487	9.2653	19.23	22.214	29.25	43.68	34.362	44.895	31.531	39.959	37.928	41.177	35.212	39.124	43.065	44.351	54.015	38.364	51.841	44.259	35.201	35.695	38.198	37.316
17.757	6.1815	0.6862	0	0	0	0	0	0	0.31603	0	0	0	0	0	0	0	0	0	20.669	32.962	56.835	126.73	155.9	182.37	237.5	268.1	310.16	353.13	391.75	429.88	466.79	510.14	548.43	608.82	635.39	754.92	730.15	769.21	797.07	841.98	850.48	899.26	966.06	1006.4	973.72	1036.5	1063.4	1103	1096.1
0	0	0	6.7398	10.443	12.159	24.23	22.174	35.836	39.544	33.161	24.529	30.666	35.448	35.873	33.065	28.575	41.265	29.207	36.787	30.903	20.882	17.341	37.062	25.153	14.341	10.86	16.289	22.133	5.5934	5.6549	0	8.049	0	9.6988	22.142	17.175	23.211	14.199	30.166	35.431	25.579	24.881	30.758	26.642	32.704	34.516	49.043	53.612	54.186
0	0.1318	0	0	0	2.6148	6.155	5.7742	4.2473	0.20916	1.6374	0	0	0	0	0	0	0	0	0	15.503	31.859	64.447	104.99	156.37	195.2	287.4	338.58	380.57	499.87	563.78	596.47	702.64	753.25	838.36	921.23	924.88	995.33	1060	1071.6	1157	1166.7	1198.7	1205.9	1233.7	1232.9	1234.1	1287	1287.3	1371.8
2.5301	3.3513	1.8157	0.99133	6.4418	0	0	4.456	0.011003	3.8082	10.552	8.8295	1.9929	8.61	0	16.487	0	3.3869	0	3.0521	9.5348	24.501	3.3887	6.9257	6.5027	48.66	41.866	52.695	59.099	72.759	122.28	144.73	159.72	174.86	179.36	105.55	107.23	129.29	131.35	189.43	192.87	207.56	194.45	222.9	234.54	228.88	215.12	229.94	230.08	238.37
0	0.6268	0	0	2.0193	5.5762	2.2939	2.1534	0	0	7.9712	2.0682	4.2796	6.4279	8.5001	9.4129	5.2395	7.7287	17.357	18.327	24.029	36.559	52.978	52.675	69.625	90.378	121.36	118.39	132.34	160.01	160.17	173.92	195.6	237.24	261.83	282.33	311.77	353.53	383.52	403.1	442.44	431.02	488.83	484.94	493.35	514.88	524.84	553.65	527.72	542.2
11.211	4.368	5.1488	0.15403	4.4574	0	0	0	0.30965	0	10.4	0	0	25.91	82.548	175.11	275.31	409.13	489	606.59	735.26	883.23	1067	1236.6	1274.7	1519.4	1753.6	1940.6	2042.5	2310.3	2385.3	2595.9	2958.5	3033.6	3292.2	3251.2	3516.2	3624.1	3730.5	3793	3878	3846.4	3859.1	4106.4	4185.4	4111.8	4213.4	4249.4	4234.2	4104.6
32.685	5.7112	1.5732	0	0	0	0	0	0	0	0	0	0	0	0	23.341	36.097	25.366	28.242	39.274	56.503	72.994	89.894	103.46	145.88	155.75	169.49	189.88	193.67	198.52	198.96	216.43	237.94	250.52	277.18	247.15	261.7	278.8	303.08	306.1	304.21	299.67	321.74	318.11	323.6	310.52	323.19	304.87	338.45	342.41
5.6894	9.184	0	0	0.20844	0	0	0	0	0	6.2717	0	0	0	0	0	0	0	0	0	0	0	0	0	0	0	0	0	0	3.9234	7.5773	11.47	3.4458	17.543	9.8226	18.587	15.835	26.28	17.73	23.463	42.912	41.157	47.917	48.102	64.388	56.614	55.405	52.613	57.229	46.198
0	0	1.7269	0	7.1218	0	0	1.2071	3.9892	10.379	3.0379	0	0	0.051772	10.915	21.392	28.961	45.761	61.224	75.256	78.894	114.19	121.53	120.94	140.16	145.62	138.88	152.66	148.32	161.42	158.51	172.18	171.65	173.38	166.66	162.14	166.21	159.33	195.39	184.12	157.57	183.43	181.84	192.29	185.45	169.26	172.93	170.93	180.22	187.09
0	0	0	4.2435	0	3.7293	0.42477	3.6219	4.2783	1.4593	2.1189	0	1.4678	0.58211	0	1.2716	0	0	0	0	0	0	0	0	0	0	0	0	0	0	0	0	0	0	0	0	0	0	0	0	0	0	0	0	0	0	0	0	0	0
7.203	2.6174	0	0	6.7638	0	0	0	0	0	0	0.70294	5.4136	28.341	44.752	68.045	94.289	119.77	166.15	203.02	228.62	275.32	319.98	392.78	417.91	484.22	526.43	603.91	646.48	673.89	711.05	773.69	807.13	871.93	924.24	953.35	1036.4	1067.8	1108	1109.6	1167.4	1188.3	1195.5	1201.4	1195.5	1204.5	1232.5	1256	1272	1264.4
27.771	8.6548	0	0	0	0	0	0	0	0	0	0	0	0	0	0	0	0	0	0	0	0	0	0	23.878	32.583	51.337	97.023	161.76	249.71	362.12	489.37	647.65	824.18	981.21	1126.9	1280.1	1443.4	1441.6	1514.9	1630.5	1701.2	1819.5	1932.3	1921.7	1970.9	1977.4	2050.4	2067.6	2106.5
10.308	0	0	0.56348	1.0447	0	0	0	0	0	0	0	0	0	0	0	0	0	0	0	0.8908	28.231	96.021	148.43	246.69	271.55	390.22	474.63	571.61	670.08	785.54	851.03	953.75	994.76	1120.6	1185.3	1226	1306.9	1397.5	1426.5	1472.1	1469.4	1469.6	1565.2	1583	1473.7	1456.6	1528.1	1496.7	1433
2.4667	4.1341	0	1.0593	3.8395	1.0622	0	0	5.746	0	0	0	0	0	0	0	0	8.2016	10.743	32.089	33.004	47.591	53.423	57.265	66.824	87.593	98.567	117.11	132.6	140.03	163.05	168.98	213.3	242.41	286.89	313.11	348.66	368.02	436.56	471.95	490	531.8	566.32	613.84	615.5	651.12	648.86	667.68	733.92	737.45
1.8345	4.2249	6.2917	3.3111	2.2156	0	0	0	0	2.6148	8.0633	2.8966	9.1893	27.527	38.569	95.256	160.65	244.56	309.66	464.05	597.7	775.16	924.22	1047.9	1269.7	1476.9	1649.2	1824.8	1949.7	2292.8	2467.6	2705.2	2927.7	3131.6	3412.8	3508.2	3724.8	3941.7	4081.1	4214.4	4257.7	4310.6	4481.6	4425.1	4565.1	4577.3	4574.4	4700.3	4666	4490.2
0	0.13014	0	0.92505	0	2.2617	2.9498	0.139	0	0	0	0	0	0	0	0	0	0	0	0	0	0	0	0	9.2206	0.84384	0	23.085	3.6843	15.061	39.686	43.224	87.808	107.73	129.66	148.83	180.25	210.04	275.03	312.87	313.83	333.58	380.66	409	405.56	458.68	481.32	465.04	496.77	497.35
7.5647	3.7904	0	3.489	3.1862	0	0	0	0	0	0	0	0	0	0	0	0	0	0	0	0	0	0	6.3476	21.82	36.936	13.69	32.861	43.122	44.626	46.127	54.123	67.455	99.085	158.35	154.18	167.66	173.22	145.11	150.1	175.79	178.64	204.61	213.79	184.89	152.41	151.48	155.32	162.14	156.18
25.632	11.767	0	0	0	0	0	0	0	0	0	0	0	0	0	0	0	0	5.409	27.129	39.383	63.366	107.31	156.72	222.88	266.57	301.47	393.83	470.82	572.04	639.87	769.28	871.17	1033.1	1195.2	1255.2	1401.9	1546.8	1628.3	1763.1	1891.8	2009.9	2062.4	2227.3	2299.4	2376.7	2412.7	2437.5	2544.6	2656.7
7.3517	5.6874	5.0768	0	0.83266	0	0	5.6196	0	0	0	0	1.4758	0	0	0	0	0	0	0	4.3126	28.919	39.12	59.998	92.577	117.83	139.88	178.9	209.29	256.21	265.95	290.15	317.28	326.33	356.62	363.37	385.87	389.59	434.25	401.94	448.72	458.55	466.44	460.91	467.39	459.21	467.51	476.28	469.07	449.47
0	0	14.04	6.1614	16.018	7.917	6.5637	0	0	2.4848	0	0	0	0	0	0	0	0	0	0	0	5.0281	0	15.404	45.77	69.613	51.321	88.132	123.23	172.1	258.44	276.47	370.19	424.6	530.83	563.28	712.68	713.55	792.82	834.18	911.5	985.43	1077.6	1121.6	1162.8	1184	1257.1	1258.7	1372	1310.8
20.93	12.991	2.2061	0	0	0	0	0	0	0	0	0	0	0	0	0	0	0	0	0	0	0	0	1.9546	22.744	25.902	41.826	63.241	86.422	99.24	133.91	172.87	250.57	331.07	405.62	472.63	557.97	615.32	690.67	795.82	858.86	1012.3	1017.3	1076	1145.9	1144.2	1175.1	1211.5	1279.4	1324.7
3.062	3.259	0	0.66792	1.7577	0	0	5.1574	2.0201	5.1025	7.4098	1.6128	9.5494	0	3.6226	0	4.0464	8.3402	9.7002	17.565	13.855	20.113	19.471	22.444	25.405	25.641	25.687	37.576	49.716	49.754	61.529	75.651	64.755	87.52	92.173	106.85	123.86	150.04	140.66	166.02	202.61	188.91	195.79	210.46	233.05	226.28	240	221.09	234.36	245.64
14.823	10.528	0	0	3.5504	0	0	0	0	0	0	0	0	0	0	0	0	0	0	0	0	0	0	6.9375	12.041	69.778	164.78	289	365.01	482.25	599.56	715.65	844.81	935.7	1061.3	1172.6	1226.2	1317.5	1390.2	1521	1496.6	1585.7	1608.4	1778.6	1772.8	1755.1	1832.5	1835.6	1862.7	1846.1
6.7508	0	0	1.5636	0	0	7.5364	6.7276	4.5286	0	4.6141	0.026981	0	10.092	0	0	0	0	0	0	6.1491	7.4065	42.531	76.449	92.772	133.92	174.6	212.78	273.1	344.69	451.92	567.54	728.76	840.99	961.22	1046.4	1236.7	1381.4	1598.7	1744.1	1949.2	2050.3	2183.9	2232.2	2434	2483.9	2573.9	2805.7	2847.1	2889.9
0	0	0	9.9179	5.4718	3.408	0.87286	2.4693	5.7056	0.31266	0	0	4.809	9.0597	4.6413	8.9975	14.565	19.897	48.355	69.69	100.78	108.65	144.43	169.29	209.09	252	281.71	340.06	392.01	403.49	452.13	497.12	505.43	529.18	572.78	563.47	670.01	654.55	666.79	688.94	682.36	703.25	654.52	758.71	684.34	735.18	762.02	692.19	797.89	771.8
8.4935	4.4354	0.057818	0	4.3463	0	0	0	0	0	1.4065	0.7109	0	0	0	0	0	0	0	0	0	0	0	0	0	0	0	0	0	1.2703	11.47	28.182	27.961	68.674	69.537	123.1	162.2	201.07	222.41	226.09	249.92	283.96	338.15	393.84	412.49	443.34	425.7	458.21	494.74	503.58
4.4816	0.42849	0	0	0	6.1603	0	7.7541	0	0	0	0	1.4288	7.2635	13.88	20.803	22.57	33.982	41.592	62.631	61.594	83.122	98.737	103.66	108.73	131.93	135.12	150.5	171.1	216.81	228.2	248.42	291.89	343.29	359.67	359.01	427.61	458.5	519.4	518.77	542.11	578.31	603.07	637.48	637.2	666.13	675.64	663.99	660.97	705.06
18.335	6.7783	0.86695	1.2386	0	0	0	0	0	0	0	0	0	0	2.0087	0	10.695	17.714	30.333	37.99	52.809	69.767	90.863	125.96	165.53	231.62	269.01	365.96	500.1	699.57	840.71	999.32	1143.7	1491.3	1631.4	1769.5	1879.6	2090.8	2191.7	2246.6	2293.3	2322.1	2367.3	2466.4	2542.6	2519.6	2582.6	2662.1	2658.8	2649.8
0	1.3245	0	0	15.72	0	0	0	0	0	0	0	0	4.4424	0	0	0	0	0	0	0	0	0	0	0	0	0	20.384	25.792	42.99	52.735	66.492	79.366	103.89	90.838	87.654	117.42	140.26	168.38	184.45	176.93	181.48	213.92	205.49	192.57	220.51	193.58	186.54	90.34	81.239
1.0506	2.6698	1.9922	0	0	3.7971	0	0.98509	0	0	0	0	0	0	0	0	0	0	0	0	0	0	0	0	0	0	0	0	0	0	0	2.012	13.184	42.649	83.571	113.49	179.66	241.73	332.25	380.34	450.89	510.18	553.49	603.73	662.88	715.28	721.24	728.06	776.43	792.24
28.967	11.548	6.4307	0	0	0	0	0	2.3983	0	0	0	11.022	5.2117	9.3543	5.8378	11.517	23.184	50.503	52.765	47.126	32.001	58.563	43.079	76.392	67.698	87.513	101.17	31.488	59.132	41.466	84.509	103.77	152.38	181.32	175.52	178.19	196.28	208.88	222.57	218.73	229.55	238.78	246.49	245.49	230.24	222.39	204.33	204.7	222.15
0.43551	0	0	0	9.0493	0.9971	4.8257	0	0	0	12.512	14.738	25.461	29.294	28.316	34.03	31.295	59.111	62.521	67.759	78.411	90.157	76.096	82.515	107.85	124.65	122.21	141.78	154.15	180.66	193.95	198.46	220.3	224.49	245.46	362.71	320.97	384.55	391.76	435.23	421.25	481.03	484.69	515.35	536.66	492.05	483.67	494.13	482.97	518.64
2.2189	0	0	0	1.4638	0	6.8506	0.82864	0	0	0	0	0	0.18807	0	0	0	0	0	0	2.4278	0	18.585	34.628	78.113	121.45	138.43	195.1	231.3	301.96	325.41	381.22	453.94	464.99	499.45	550.87	558.1	585.05	660.49	721.46	719.4	710.68	791.01	827.32	837.58	909	886.98	914.83	918.82	957.71
0	0	0	2.0318	0.74349	6.6733	2.6588	9.7023	9.4871	1.7388	6.3713	0	10.415	11.418	7.8753	5.4287	0	15.113	6.586	3.5839	11.398	7.9974	2.7063	14.974	35.352	95.366	144.78	226.12	290.5	402.92	514.74	585.59	708.86	852.62	950.44	1106.8	1228.2	1279.4	1344.1	1517.9	1427.1	1628.2	1602.9	1653.3	1737.6	1856.9	1801.8	1781.6	1769.7	1844.7
10.804	6.6332	0	0	0	0	0	1.6061	4.4807	24.751	29.211	71.863	104.05	146.79	182.66	220.27	274.23	326.53	395.89	412.48	491.58	547.61	652.2	697.57	788.09	823.04	916.9	966.41	1119.3	1172	1315.6	1335	1527	1553.4	1670.5	1664.7	1734.2	1429.6	1554	1785.7	1745.4	1823.4	1920.6	1962.1	1992.3	2005	2053.9	2106.7	2074.8	2133.3
40.801	16.767	0.17799	0	0	0	0	0	0	0	0	0	0	13.583	29.184	52.895	81.282	114.65	151.19	173.25	185.41	172.79	152.01	188.42	212.51	228.87	254.73	271.6	288.4	306.12	314.43	333.96	349.97	345.64	369.56	332	326.63	358.89	328.92	341.36	324.38	334.65	335.54	359.12	348.68	377.2	380.9	367.19	393.9	398.39
18.046	7.2662	0	0	0	0	0	0	0	0	0	2.3739	10.649	20.588	10.096	16.861	25.347	7.8374	5.874	10.428	10.932	10.716	17.741	14.982	27.54	24.757	27.319	20.739	25.954	36.302	39.958	36.665	35.437	33.219	36.753	39.989	35.845	40.715	51.51	46.244	41.531	50.882	35.74	53.913	48.23	67.316	67.681	61.65	66.8	62.549
0	0	0	0.57955	0	4.8786	4.3085	0	0	0	0	0	0	0	0	0	0	0	0	14.301	19.778	31.879	56.846	70.029	103.98	124.93	153.02	165.9	172.54	192.24	221.04	255.67	324.95	366.19	442.26	506.37	539.05	561.93	646.09	655.29	720.54	730.94	771.66	763.98	825.62	755.26	774.73	741.84	754.2	773.29
17.062	4.762	0.39856	4.9365	0	0	0	0	0	0	0	0	0	0	0	0	0	0	0	0	0	0	0	0	0	0	0	0	0	0	0	4.7686	19.548	79.147	131.58	167.87	263.51	319.14	449.3	544.74	622.41	696.89	771.23	890.44	948.12	999.68	1083.4	1122.9	1200.8	1171
24.16	0	0	6.1389	7.0498	0	0	0	0	0	0	0	0	0	0	0	0	0	0	0	0	0	0	0	0	0	0	0	2.9286	4.9372	5.3944	15.713	12.129	20.643	14.565	41.555	48.792	52.198	55.444	64.803	92.806	100.53	109.19	101.14	117.14	117.38	126.65	118.79	111.09	122.76
13.607	0	0	0	1.5649	0	0	0	0	0	17.407	10.649	24.832	29.446	85.429	136.41	188.09	259.76	330.81	442.37	504.26	568.79	631.67	749.94	819.88	911.74	1017.6	1071.3	1127.6	1247.5	1294.5	1387.9	1446.5	1453.4	1531.9	1557.1	1717.9	1730.6	1792.2	1781.6	1802.3	1893	1872	1859.6	1837	1912.9	1828.7	1898.9	1918.7	1916.1
13.31	1.3188	0	1.1253	0	0	0	0	0	0	0	4.3131	16.297	25.138	44.027	52.488	69.054	67.721	85.912	99.954	110.93	135.23	163.72	189.1	206.41	195.68	240.39	216.39	309.93	380.29	418.29	417.06	442.76	450.75	449.95	467.32	505.68	488.39	528.46	557.79	598.9	609.3	578.66	371.49	381.69	430.92	460.75	448.34	412.29	399.27
3.7927	0	0	0	0	0.74866	3.7234	10.053	20.86	13.598	4.7543	14.08	25.564	18.792	31.274	29.276	35.849	15.987	42.404	44.737	47.053	61.394	79.338	91.697	105.24	100.99	139.47	128.64	149.95	165.42	174.2	179.63	181.7	191.67	197.98	225.45	244.34	248.62	267.18	274.34	270.43	286.48	264.87	285.75	292.79	307.75	294.9	284.9	288.58	298.77
0	0.032406	0.65482	3.1833	3.7163	0	4.5838	7.6097	3.2715	4.0968	0.76453	0.47815	0.062184	0	0	0	0	0	1.6398	3.5866	0	10.342	15.89	20.446	38.215	54.659	56.774	70.404	77.973	84.582	86.792	93.31	142.96	123.36	158.24	187.88	187.51	186.75	205.64	205.15	246.43	233.17	271.96	271.79	306.9	289.92	314.97	305.84	310.86	390.26
29.351	11.477	0	0	0	0	0	0	0	0	0	0	0	0	0	0	0	0	0	0	0	0	0	0	0	0	0	12.375	25.297	47.295	21.294	33.045	70.501	111.03	151.81	141.72	147	198.23	227.53	255.66	293.04	306.72	350.64	379.03	377.69	411.67	400.98	404.29	392.32	409.16
0	0	0	0	4.8282	0.12454	24.799	41.576	41.725	49.352	40.141	54.513	58.498	74.238	72.917	78.572	68.948	78.494	71.403	66.911	81.144	64.104	66.566	61.354	55.134	73.174	81.701	70.061	71.297	70.343	80.329	68.081	77.409	81.421	75.075	87.411	83.527	93.588	90.84	95.874	94.682	106.35	106.69	104.54	102.96	105.51	123.29	117.69	128.43	138.52
29.944	14.638	3.8563	0	0	0	0	0	3.6222	0	2.5462	23.118	47.624	98.491	136.89	185.7	288.47	340.51	379.1	462.85	544.39	621.69	742.31	823.57	1174.9	1330.7	1812.5	1896.4	2108.3	2319.7	2754.6	2934.6	3171.5	3533.9	3873.1	4146.3	4466.9	4715.4	4793.2	5084.7	5233.9	5361.5	4961.9	5382.9	5601.8	5396.2	5281.8	5647.7	5581.5	5615.7
13.435	8.9386	0	0	4.1512	0	0	0	4.1479	0	2.2568	0	0	0	0	0	0	0	0	3.2128	0	6.486	8.4924	11.946	23.136	55.055	83.524	113.91	174.19	240.97	326.27	406.68	426.94	466.63	636.57	759.19	842.28	943.03	1028	1072.9	1110.2	1179.4	1241.4	1325.5	1348.8	1354.7	1347.6	1380.3	1376.4	1395.4
18.032	9.6574	4.9051	0.69571	0	0	0	0	0	0	0	0	0	0	0	0	0	0	0	0	0	0	7.5684	0	6.0523	11.417	20.4	20.061	32.93	34.078	37.044	39.104	28.887	48.321	46.807	53.893	50.313	67.985	68.086	78.733	77.702	90.258	108.71	99.505	111.2	115	116.17	116.64	118.77	120.37
0.96199	0	0	0	0	1.4613	4.7481	6.3658	5.4666	12.119	22.727	39.411	71.598	100.4	129.37	161.06	196.82	232.72	284.72	352.31	405.17	487.09	558.03	645.73	786.58	921.06	1047.9	1223.6	1257.1	1670.2	1640.7	1767.6	1966.6	2200.6	2373.1	2534.3	2844	3029.1	3145.9	3310.2	3475.8	3511.6	3717.2	3737.7	3825.1	3889	3962.5	4021	3992	3987.7
0	0	0	0	20.028	33.182	42.878	45.565	42.409	43.478	55.643	59.202	47.561	53.963	54.752	48.406	61.34	46.361	63.121	47.663	33.441	50.754	25.806	24.82	41.026	25.949	61.28	73.645	89.891	111.39	143.67	159.15	199.8	243.58	284.48	329.87	409.44	459.05	498.15	551.03	546.87	588.55	633.2	619.75	651.47	672.34	709.44	706.86	671.42	709.82
0	2.8636	0	2.8916	3.1408	1.3111	7.4472	13.671	5.1162	3.58	2.3957	0.10113	11.042	18.11	20.46	29.473	37.79	36.624	48.844	53.035	91.936	113.12	167.94	217.91	244.86	316.23	358.73	427.09	489.51	560.52	595.5	670.58	767.95	873.56	941.69	1017.9	1099.1	1143.9	1263.1	1282.6	1380.7	1436.8	1510.4	1549.8	1560.5	1626.9	1632.4	1691.2	1705	1710.2
18.646	7.3135	3.3879	0	0	0	0	1.5891	0	0	0	0	0	0	23.195	54.893	103.7	184.92	263.87	338.98	442.67	558.67	713.36	789.8	928.85	1064.3	1194.4	1399.6	1492.6	1473.1	1647	1785.8	1864.2	1925.1	2094.4	2049.6	2051.8	2112.5	2153.9	2135.8	2172.5	2303.5	2341.3	2342.9	2390.4	2372.2	2350.7	2323.3	2390.8	2377.7
18.336	8.5714	1.8487	0.26872	0	0	0	0	0	0	5.7469	4.2901	24.215	16.26	43.863	58.778	70.979	83.563	107.2	133.2	146.09	188.33	216.88	331.35	428.57	556.3	643.84	792.07	935.56	968.46	1031.8	1211.1	1314.9	1487.8	1584.9	1722.6	1891.5	2051.6	1851.8	1934.9	2001.8	2047.2	2165.6	2223.8	2264.9	2267.2	2346.6	2372.4	2417.1	2425.2
0.75806	2.313	0	0	0.049765	4.2013	6.12	10.538	7.3058	10.415	11.58	0	6.8762	3.7739	9.8778	22.104	4.6229	0	8.4366	4.8035	7.7583	12.666	12.656	10.4	21.341	19.282	29.188	13.655	2.2206	0.62152	4.7118	0	0	3.7705	0.35837	0	0	0	0	0	0	0	0	0	0	0	0.61029	0	0	4.918
23.398	13.462	3.0352	0	0	0	0	0	0	0	0	0	0	0	0	0	0	0	0	0	0	0	0	0	23.16	47.633	132.11	268.05	280.11	565.03	743.79	801.92	928.41	1173.4	1352.6	1496	1652.4	1882.9	2005.9	2070.4	2159.3	2285.6	2380.6	2439.3	2497.3	2516.4	2600.9	2624.5	2688.6	2769.9
5.2391	5.1518	0	0	0	0	0	0	0	0	0	0	0	0	12.23	28.827	71.666	151.18	247.33	382.74	527.3	682.01	836.98	1022.4	1094.9	1346.7	1606.6	1774.4	2095	2316.1	2375.5	2579.2	2744.5	2959.5	3286.5	3390.8	3529.1	2961.6	2988.9	3131.2	3282.7	3725.6	3678	3830.7	4388.8	4414.8	4559.7	4602.8	4515.9	4434.6
8.6759	4.6324	0	0	7.9286	0.76117	0	0	0	0	0	0	0	0	0	0	0	0	0	0	0	19.178	31.398	54.691	100.77	132.63	105.67	107	128.81	161.33	170.07	178.23	170.28	216.7	205.32	205.4	227.8	230.51	231.3	226.7	195.78	210.56	244.86	245.67	250.15	245.82	236.22	259.33	239.78	216.5
23.787	13.453	2.8009	0	0	0	0	0	0	0	0	0	0	0	0	0	0	0	0	1.6315	32.346	53.776	122.97	201.55	203.42	270.38	380.62	443.46	518.54	511.68	725.75	671.43	783.69	841.93	878.61	925.9	972.79	1019.2	1104.9	1138.2	1228.3	1226.7	1209.6	1235.4	1259.9	1284.3	1293.7	1266.1	1228.7	1160.8
16.194	6.7672	1.029	1.2254	0	0	0	0	0	0	0	0	0	0	0	0	0	0	0	0	0	6.7838	35.621	77.673	138.34	208.9	285.38	385.53	502.35	602.57	674.07	771.31	937.41	1073	1217.9	1298.5	1383.9	1542	1620.5	1374.2	1478.3	1476.6	1526	1569.2	1573.9	1603.4	1598.9	1617.5	1645.6	1643.1
0	0	0	0	15.123	4.4475	6.0724	0	0	0	0	2.1433	0	0	0	14.264	12.134	15.784	19.997	20.284	12.327	50.989	45.708	58.113	69.129	89.821	92.912	98.547	112.48	139.39	137.16	162.45	175.74	207.75	203.88	250.3	287.35	303.39	328.79	316.3	314.76	350.11	340.9	365.07	372.73	396.13	381.3	428.1	423.19	431.83
12.203	1.1052	0	0	0.66571	0	1.5338	0	0	0	1.0366	0	0	0	0	0	0	0	0	0	0	0	24.227	71.993	137.51	210.15	266.76	349.31	455.11	567.86	653.46	768.3	896.64	1038.7	1138.3	1306.2	1398.6	1492.2	1570.5	1645.4	1699.7	1802.6	1708	1783	1864.5	1866.4	1836.9	1921.6	1876.6	1927.4
10.605	7.605	0	0	0	0	0	0	10.153	5.7133	4.2881	6.0662	7.3594	0.88945	5.3083	0	14.224	13.25	17.01	22.8	23.936	31.297	51.854	60.314	59.226	64.252	61.413	59.998	70.497	75.964	77.892	79.398	81.965	77.803	86.427	89.246	88.47	99.338	90.572	103.98	98.356	111.53	111.46	101.71	113.44	107.22	129.61	148.11	163.51	171.69
10.057	2.0935	0	0	2.8691	0	0	0	0	0	0	0	0	0	8.4125	15.642	38.75	49.399	72.125	87.096	96.039	121.37	136.42	165.71	188.98	209.03	240.24	262.91	336.2	363.51	426.4	482.76	488.28	525.17	524.38	597.96	665.05	682.84	830.65	857.75	880.83	930.11	1019.5	1155.8	1047.8	1131.9	1143.8	1209.1	1208.8	1245
0	16.039	0	6.0758	2.1335	0	0	0	7.502	7.9063	8.7439	0	8.3529	0	1.7497	9.1209	2.3636	52.289	41.586	69.194	104.51	123.4	194.34	200.04	228.31	312.02	383.17	484.56	576.09	629.81	703.24	656.26	764.56	856.41	928.55	1051.9	1179.2	1242.2	1352	1398.8	1550	1694.9	1979.2	2050.9	2134.8	2129.2	2178.5	2212.5	2208.1	2248.9
0	0	0	3.5753	13.032	1.5126	4.9561	4.4016	13.254	11.973	8.2595	4.5087	15.359	16.341	21.404	25.432	36.302	51.459	72.002	95.91	131.93	149.03	165.36	220.24	242.97	309.25	345.55	378.94	433.11	473.08	523.98	565.82	669.79	742.1	833.47	910.88	1001.1	1031.5	1117.9	1129.3	1167.2	1228.4	1190.6	1332.2	1235	1382.8	1141.8	1027.3	1206.9	1172.2
5.0825	3.6174	4.4959	4.3813	5.3184	0	0	0	0	0	7.7402	4.6297	3.8794	4.1813	0	13.881	0	5.7248	2.0334	23.942	46.355	89.935	121.04	177.81	211.86	300.47	337.73	390.19	436.98	507.48	585.58	641.33	690.53	710.57	728.09	801.61	829.09	888.91	903.12	945.33	979.93	1049	1069	1169.8	1130.8	1189.1	1183.6	1214	1210.6	1219.7
5.1488	3.1073	0	0	0	1.4037	0	0	0	0	0	0	0	0	0	0	0	0	0	0	0	0.074657	0	0	5.852	12.335	24.527	17.57	25.178	25.448	36.449	36.869	28.767	63.214	25.422	11.076	8.3679	0	0	0	0	0	0	0	0	0	1.0664	2.4896	0	3.3314
1.4985	0	0	4.3287	1.5544	7.1282	2.4032	7.7922	8.0503	10.94	7.1479	6.8651	2.1058	5.8378	2.708	9.271	10.674	11.867	9.0955	31.049	51.933	40.372	61.884	96.691	117.55	126.18	127	177.44	145.35	190.93	208.1	215.86	214.08	228.76	219.71	229.01	251.81	270.33	274.81	296.19	284.58	290.84	309.24	331.33	330.85	341.82	338.98	355.58	350.7	364.31
0	3.0692	2.914	0	0	0	3.8275	0	0	0	0	0	0	0	1.0196	5.3669	11.985	14.903	30.157	52.686	85.135	107.76	159.34	213.57	286.98	379.62	466.9	456.09	593.17	646.73	725.12	825.47	961.49	974.27	1043.5	1130.8	1139.7	1163.6	1176.2	1207.3	1282.1	1232.1	1303.3	1262.1	1298.1	1291.4	1310.1	1280.1	1270.5	1347.8
0	0	0	0	7.0983	5.7307	16.535	13.713	7.3795	10.706	20.008	23.183	13.466	25.74	32.227	32.197	46.411	67.996	66.427	84.272	76.218	96.891	112.41	140.59	230.44	248.84	321.06	366.31	439.71	470.04	282.24	309.5	364.37	409.1	469.32	540.53	561.36	614.43	691.78	729.77	751.75	781.59	826.87	834.31	900.38	883.28	887	925.52	925.8	921.75
0	8.6631	0	0.40612	0	0	0.92854	0.91212	0	0	0	0	0	14.947	0	12.025	13.643	17.279	31.577	47.842	77.18	102.58	174.42	206.24	326.46	341.79	425.96	614.78	633.28	723.85	810.67	1005.8	1152	1212.7	1249	1325.1	1436.5	1573.4	1669.2	1732.3	1820	1947.4	2134.9	2098.4	2188.2	2292.6	2265.8	2355.8	2393.9	2415
8.028	1.1768	0	0	0	2.0262	5.9063	0	4.6675	0	11.991	9.1432	15.376	10.037	26.153	27.587	54.64	51.243	42.748	49.417	48.78	58.58	62.25	64.708	69.799	97.106	118.38	195.97	259.77	336.04	428.65	509.36	678.16	796.14	975.37	1137.7	1258.1	1487.6	1597.4	1565.6	1708.7	1818	2078.1	2087	2201	2243.6	2381.2	2438.1	2562.4	2556.2
12.439	0.91827	0	0	0	0	0	0	0	0	0	0	25.615	32.658	43.489	59.865	77.891	0	0	0	0	0	0	0	0	0	0	0	0	0	0	0	0	0	0	0	0	0	0	0	0	0	0	0	0	0	0	0	0	0
4.7099	4.8788	4.7667	2.3586	3.9237	0	0	0	0	0	0	5.5614	0	0.30877	15.085	57.795	57.375	114.11	156.74	205.47	270.12	335.85	390.22	477.98	564.86	732.97	827.53	1011	1141.9	1335.9	1441.6	1609.3	1797.8	1921.8	1903.1	2081.7	2196.6	2353.3	2393.4	2502.2	2554.6	2553.7	2555.9	2429.9	2724	2794.5	2834	2849.3	2880.2	2867.7
0	0	0	2.7843	2.9512	4.3394	8.6308	0.025754	0.70032	0	0.69178	3.7683	1.0688	1.2819	5.9832	0	2.2474	0	4.3849	10.533	1.3257	0	0	0	0	2.401	3.2159	8.8989	1.8311	10.879	0.78912	10.796	13.069	0	8.8991	13.184	20.661	6.2173	31.852	39.435	26.227	26.231	5.1324	31.562	14.736	22.44	4.5643	0	16.259	13.955
13.392	13.745	0	0	0	0	2.4457	0	0	0	0	0.18039	0	0	0	0	0	9.3067	19.348	17.981	44.014	68.363	95.301	126.62	169.15	217.08	260.55	305.17	376.6	414.79	440.69	474.45	486.08	556.04	579.12	591.19	626.66	663.39	702.29	713.65	722.44	772.31	752.65	734.87	736.55	781.29	784.1	762.18	757.21	752.05
22.225	14.232	0	0	0	0	0	0	0	0	0	0	0	0	0	0	0	8.861	22.993	17.269	21.225	31.252	43.863	61.944	73.296	72.505	80.003	87.974	95.02	108.56	111.11	121.58	107.56	125.03	114.62	119.62	126.96	127.22	144.95	136.29	135.12	134.49	132.82	139.14	136.14	135.93	138.68	123.81	153.03	140.18
9.2979	0	0	0	0	7.0474	3.0008	6.1381	0	0	0	3.6756	0	1.1832	0	0	0	0	0	0	0	0	0	0	0	0	0	0	0	0	0	0	0	0	0	0	0	0	14.063	11.283	38.318	32.537	25.918	34.354	43.752	34.669	15.261	45.482	51.486	64.942
0	5.4142	0	0.38363	2.2443	0	1.4294	1.4126	0.43936	1.424	9.236	20.542	26.265	37.746	44.722	60.222	64.819	80.415	92.048	104.21	115.56	117.62	130.69	129.36	142.28	160.5	159.68	159.14	166.35	159.4	168.22	155.5	155.46	174.23	163.48	162.86	166.66	168.41	176.39	167.88	149.97	159.26	141.94	153.38	146.65	152.9	144.76	142.72	145.85	142.57
18.267	18.216	4.3068	0	0	0	0	0	0	0	2.1724	1.0611	0	0	0	0	0	0	0	0	0	0	0	1.1147	11.228	5.3945	7.0463	3.9187	0	0	0.83532	9.2291	14.091	11.566	10.026	11.577	11.203	11.193	22.833	25.068	24.944	17.316	24.867	29.8	34.305	29.291	17.414	16.428	15.663	12.588
3.6601	6.8098	0	3.0291	2.0024	0	0	0	0	0	0	0	0	0	0	0	0	0	0	0	0	0	0	0	0	0	0	0	0	0	0	0	0	0	0	0	0	0	0	0	0	0	0	0	0	0	0	0	0	0
18.963	2.8184	0	0	0	0.64081	0	0	0	0	0	0	0	0	0	3.4176	11.882	6.655	1.7746	22.484	28.666	45.45	49.165	36.852	42.363	54.369	54.435	27.547	37.987	85.675	86.132	100.19	80.853	61.445	59.801	41.467	53.454	27.24	52.038	46.01	68.253	64.881	22.752	25.336	25.585	74.222	55.639	59.168	33.728	20.305
11.39	1.7211	4.7476	0	0	0	0	1.7689	0	0	0	0	0.043601	5.3633	15.024	12.878	16.689	20.699	15.985	23.813	27.016	32.569	39.389	34.966	48.533	51.226	52.75	54.35	51.045	52.579	54.311	50.888	49.041	64.248	58.453	67.656	73.723	78.179	87.668	99.442	94.603	88.29	77.075	91.206	85.493	86.702	104.27	93.561	124.01	101.73
5.9829	6.1232	5.7291	0	1.4508	0	0	0	0	5.278	0	0	0	0	0	0	0	0	0	0	0	0	0	0.48423	14.863	12.111	19.861	41.366	37.328	56.435	69.819	90.795	113.95	135.9	157.39	171.68	201.64	197.12	228.76	227.86	238.67	224.45	246.57	254.88	278.35	278.19	283.91	278.8	292.97	299.25
13.003	2.3829	0	0	2.7459	0	0	2.1468	2.6776	0	5.13	7.0642	9.6855	15.038	15.188	17.116	13.101	22.272	24.525	21.279	30.051	40.21	34.992	35.81	31.151	24.009	27.745	34.506	38.53	47.262	21.806	4.3812	22.067	44.88	67.207	45.997	33.281	50.09	60.181	68.156	85.558	65.46	86.853	93.715	90.757	104.94	76.557	70.985	56.319	45.838
0	0	0	0	0	14.069	9.4098	16.805	19.271	4.2269	0	0	3.4505	0	5.9913	33.472	36.438	53.453	76.462	115.54	157.32	223.94	326.98	394.1	447.27	565.75	633.49	651.58	893.54	1075.4	1185.3	1278.6	1433.2	1621	1804.3	1942.1	2066	2184	2361.7	2480.3	2618.6	2666.7	2744.7	2868	3022.7	3081.6	3095.8	3138.7	3188.2	3392.3
0	0	0	3.3443	6.5447	1.4396	2.4513	0	4.2394	3.4196	7.6263	0	1.0527	1.8042	3.1246	1.0399	12.862	30.47	27.056	51.378	68.095	93.198	150.35	172.14	211.23	255.83	321.65	302.19	411.86	464.74	538.47	631.46	696.21	777.42	826.94	877.57	959.53	960.98	1071.5	1175	1189.5	1160.2	1315	1217.4	1268.4	1293.9	1293.7	1303.2	1345.8	1341
3.2635	3.5399	0	0	0	1.7667	3.8646	0	0	0	0	0	0	0	0	0	0	0	0	0	0	12.983	11.02	23.181	28.767	66.492	78.866	94.664	130.63	124.42	120.23	118.97	114.2	108.18	112.32	132.47	130.83	141.07	76.488	137.93	94.462	141.89	144.13	140.96	147.76	142.24	163.48	142.57	150.95	157.77
21.205	0.059123	0	0	0	0	0	0	0	0	0	12.529	44.458	102	153.53	211.85	257.22	306.51	378.92	421.3	488.02	528.59	567.54	634.06	660.45	717.12	742.82	795.23	847.11	881.88	931.51	961.9	1036.7	1123.2	1180.7	1198.5	1239.4	1293.3	1326.8	1374.3	1385	1413.5	1450.9	1418.7	1446.5	1434.8	1455.9	1423.7	1450.6	1432.5
0	0	0	6.4057	12.817	0	14.891	17.516	15.42	19.567	29.357	20.855	32.427	29.268	40.107	32.579	48.477	62.06	63.948	73.114	116.41	160.18	196.82	266.24	315.44	323.67	382.79	430.48	527.71	550.23	655.27	689.01	748.08	797.22	892.98	950.77	980.7	1046	1069.9	1132	1136.2	1158.5	1192.5	1193.7	1232.5	1288	1276.1	1266.1	1276.8	1292.2
0	0	0	5.1506	3.633	13.519	19.679	17.38	25.047	28.942	25.284	30.533	34.902	35.63	39.82	42.07	37.889	36.647	34.583	41.726	39.21	46.187	30.193	40.332	39.087	40.362	43.237	35.322	41.839	36.657	35.857	48.284	62.837	44.397	48.236	53.733	62.615	67.853	55.817	60.178	46.96	46.47	45.849	54.541	51.007	44.06	44.986	58.259	44.836	61.146
0.7735	0	0	13.576	9.3528	6.6505	2.1138	0	1.5628	0	0	0	5.5872	13.029	12.61	20.119	34.367	41.76	66.792	79.082	93.654	120.2	135.26	178.81	240.83	355.39	445.7	595.02	687.97	836.87	1027.8	1151.4	1280	1393.2	1572	1683.4	1787.1	1865.5	1931.6	1992.2	2084.8	2158.6	2158.5	2245.2	2212	2263.5	2280.6	2291.6	2364.5	2329
11.73	3.8655	0.90399	0	0	3.5611	0	6.1701	0	0.8303	0	0	0	0	0	0	0	0	0	0	0	20.438	20.949	41.58	68.807	85.557	118.12	141.31	163.79	164.13	201.82	222.9	239.06	304.16	311.58	337.8	357.48	369.11	395.16	408.13	431.18	445.85	430.46	429.48	441.15	441.68	451.34	434.16	457	448.38
7.0134	6.3885	0	0	5.7295	4.6554	0	0	2.1046	0	1.3456	0	0	0	0	0	0	0	0	0	5.0851	16.289	33.224	45.491	71.81	114.02	140.74	191.79	277.6	333.19	389.79	452.4	554.81	667.24	777.72	840.34	875.08	990.41	1041.8	1121.2	1169.8	1182.8	1246.2	1300.3	1316.9	1367.3	1371.5	1342.7	1402.5	1459.7
13.714	0	0	0	2.8462	0.53781	0	0	0	0	0	0	0	0	0	0	0	12.16	26.9	57.015	82.445	100.99	139.38	149.76	198.65	235.02	274.65	296.45	327.44	360.38	396.78	419.19	415.03	446.51	440.74	499.24	495.1	493.66	504.79	492.29	480.71	512.89	537.23	556.26	549.16	557.33	554	594.5	582.58	583.21
17.796	11.828	0	0	0	0	0	0	0	0	0	0	0	0	0	0	0	0	0	0	0	0	0	0	0	0	0	0	0	0	0	0	0	0	0	0	0	10.217	28.927	31.393	37.117	48.084	60.805	81.825	95.651	106.28	109.42	119.14	140.74	139.41
0	0	12.237	19.333	0	0	0.54788	14.833	0	0	0	0	0	0	0	0	9.1591	39.743	115.98	187.86	284.1	396.35	594.6	816.77	995.87	1214.2	1530.8	1808.5	1976	2245.4	2540.6	2821	3065.9	3353.3	3659.8	3871.8	4059.7	4207.9	4545.3	4646.7	5051.2	5084.8	5176.4	5400.2	5472.6	5650.7	5757.7	5852.7	5947.2	6058.3
14.757	10.894	0	0	0	0	0	0	0	0	0	24.442	111.74	183.24	293.7	460.86	571.59	691.66	886.61	1021.2	1117.2	1330.4	1485.5	1636.7	1784.4	2042.9	2162.5	2468	2665.4	3113.5	3289.3	3680.7	4187.3	4539.3	4992.8	5359	5774.6	6346.7	6504.7	6607.6	6592.8	6838.4	6837.6	7573.8	7936.3	8104.5	8488.6	8329.5	8428.8	8748.9
7.8493	9.7667	7.3491	0	0	0	0	0.066143	0	0	0	0	0	4.333	24.172	47.877	89.487	139.96	173.17	245.21	284.97	323.88	383	420.97	486.73	506.43	509.5	552.62	583.79	600.21	626.49	634.82	690.91	696.68	695.29	690.99	727.66	729.11	765.57	770.06	769	769.05	778.27	810.13	836.98	831.55	844.77	841.84	822.69	820.59
8.1474	3.7881	0	4.726	0	0	0	5.5084	0	13.231	9.5042	12.284	18.238	25.055	21.186	29.428	37.763	43.575	51.109	67.884	63.121	73.057	65.08	64.017	63.779	73.165	68.941	64.039	65.901	63.299	65.424	70.939	73.8	67.93	72.76	67.583	86.711	82.01	84.677	86.706	77.568	73.395	83.344	87.226	87.363	89.11	92.656	98.284	91.045	109.39
14.127	4.762	4.1513	0	0	0	0	0	0	0	6.5967	24.993	44.28	54.795	66.512	90.472	113.15	153.14	168.39	197.94	219.74	235.48	180.8	274.18	298.97	295.76	310.74	331.66	342.93	365.09	371.78	384.37	382.02	384.76	387.95	384.75	375.34	381.3	385.88	379.58	396.76	395.76	393.37	372.8	383.95	372.54	381.76	353.09	373.15	373.88
12.001	3.0406	1.291	3.2764	5.7422	0	0	0	0	0	0	0	0	0	0	12.813	21	38.472	42.897	70.567	79.473	89.809	95.364	104.14	129.73	120.77	158.19	191.49	193.78	202.86	215.86	227.62	267.23	295.95	306.08	329.12	371.97	382.19	406.81	445.17	459.04	493.76	496.85	528.23	537.36	535.99	549.2	582.37	590.78	606.91
16.567	7.7614	0	0	0	0	0	1.2401	9.0004	3.6959	17.804	36.23	59.467	70.818	85.55	98.139	108.88	118.43	130.61	143.93	156.83	175.23	172.95	196.78	203.5	200	210.75	201	210.76	215.4	230.75	191.26	218.72	218.4	205.4	226.82	239.55	249.58	279.26	320.79	372.13	401.87	451.52	517.47	650.62	713	819.63	830	922.69	988.21
12.608	14.304	0	0	5.7506	0	0	1.507	2.0824	0	0	0	0	7.5309	0	0	1.2449	0	0	8.6616	28.07	35.716	58.488	101.61	156.85	193.34	246.94	315.92	388.9	474.29	526.09	615.73	680.61	746.55	863.47	921.94	961.15	1000.6	1102.6	1151.9	1122.7	1223.6	1250.9	1386.6	1360.1	1414.8	1466.7	1520.6	1544.2	1596.4
17.049	2.5027	0	0	0	0	0	0.063959	0	0.92897	0	0	0	0	5.5936	0	0	0	0	0	0	0	0	0	0	7.3863	20.935	83.434	108	150.17	197.34	215.5	257.9	326.36	383.2	423.17	481.71	539.2	559.45	580.15	612.53	631.29	657.52	670.51	692.48	765.09	717.74	742.02	770.21	794.53
11.879	9.4934	0	1.5444	0	0	0	0.20062	0	6.0014	0	0	3.3196	0	0	0	0	0	0	8.833	11.972	40.185	67.856	93.159	138.07	159.6	188.39	239.43	251.87	283.22	331.14	330.7	385.86	400.14	419.88	381.18	368.26	403.77	374.07	362.85	388.3	399.39	424.15	415.38	449.25	418.6	414.38	424.51	444.41	423.43
10.404	4.4963	0.24909	0	0	0	0.95208	0	6.5303	13.705	18.06	7.318	26.959	23.707	27.273	30.213	45.04	44.835	54.475	51.094	49.466	57.699	57.56	60.616	52.422	62.831	52.981	62.755	73.468	73.152	70.527	80.637	74.754	73.211	63.435	75.33	71.867	69.475	67.883	65.979	75.826	76.704	84.728	74.479	81.458	73.662	48.496	49.598	47.693	52.02
20.737	5.911	0	0	0	0	0	0	0	0	0	0	0	0	0	0	0	0	0	0	0	0	0	0	0	0	0	0	0	46.15	71.663	44.032	50.527	39.341	21.142	29.487	58.851	38.764	77.041	67.813	110.92	111.99	74.574	116.72	147.43	191.75	204.12	187.57	182.73	156.37
13.191	1.4149	0	0	2.1462	0	2.1454	0	0	0	0	0	0	0	0	0	0	0	0	0	0	37.251	94.395	200.26	330.89	457.78	562.21	684.54	814.31	962.22	1102.5	1242.4	1387	1529.2	1596.4	1781.1	1869.3	1938.3	2015.2	2163.6	2343.2	2400.6	2481.9	2584.2	2580	2664.8	2688.5	2728.5	2705.7	2790.8
18.32	1.3724	0	0	0.94002	0	0	0	0	0	3.9231	0.47006	0	0	0	2.0576	16.617	14.583	18.33	30.746	35.989	41.863	57.147	77.496	108.22	128.57	149.17	202.04	216.62	204.51	229.17	254.69	271.51	299.04	283.31	336.03	385.05	415.07	437.93	490.1	515.01	552.69	599.97	658.9	679.95	712.69	769.45	935	931.03	971.79
23.808	3.4705	0	0.66455	0	0	0	0	0	0	0	0	5.193	6.8254	8.3508	23.524	39.587	34.136	63.6	91.939	132.77	177.35	243.59	287.49	371.95	399.58	478.91	529.81	591.98	627.21	687.78	729.33	809.22	848.48	888.09	893.25	944.52	907.24	941.02	945.81	926.23	986.38	974.78	1009.1	1054.1	1024.3	1022.8	1029.7	1046.9	1065.2
0	11.255	5.3084	7.2952	0	0.3497	0	0	0	0	0	0	0	0	0	0	0	0	0	0	0	22.708	18.093	17.743	20.193	28.105	22.894	24.252	39.747	31.452	45.536	23.831	36.694	37.075	48.475	32.036	37.981	54.486	52.238	55.719	60.684	71.63	72.103	63.919	71.584	64.989	64.218	67.545	60.999	59.487
7.3593	13.982	0	4.0061	0	0	0	0	0	0	0	0	0	0	0	0	0	0	0	0	0	0	0	0	0	0	0	0	0	0	0	0	0	0	0	0	0	0	0	0	0	0	0	0	0	0	0	0	0	0
6.2631	3.634	0	4.1585	0	0	0	0	0	0	0	0	0	0	5.3698	0	0	0	0	0	0	0	0	0	0	0	0	0	0	0	0	0	13.609	33.135	55.138	50.706	107.23	123.36	105.69	110.73	135.48	148.36	158.68	151.7	166.71	180.67	180.59	216.64	213.39	224.37
0	0	0	7.5671	0	0	28.221	25.752	18.022	5.1432	7.7974	0	0	0	0	0	0	0	0	0	0	0	0	24.507	35.07	49.924	99.77	89.648	187.36	201.86	195.77	230.73	236.52	238.9	240.35	228.39	210.56	236.53	231.2	187.33	276.61	220.78	257.72	216.63	169.84	215.38	193.39	149.86	203.13	158.88
24.164	9.5478	0	0	0	0	0	0	3.7153	1.6756	0	4.3979	0	0	0	0	0	0	0	0	0	0	0	0	1.4316	10.559	18.879	47.405	92.271	132.94	176.06	212.34	297.52	343.86	396.75	470.75	531.04	615.76	682.85	757.85	680.63	729.92	794.95	817.44	834.16	929.64	1001.6	1036.7	1037	1062.5
0	3.1529	0	13.439	6.6913	0	0	3.9875	0	13.021	5.8744	0	0	10.287	30.957	29.757	39.742	54.109	60.353	84.868	112.7	141.36	157.19	179.26	193.82	195.3	237.61	269.17	309.34	330.79	365.58	405.45	445.84	479.74	519.11	567.47	579.98	598.12	610.48	648.27	716.7	723.87	749.5	728.86	781.09	739.58	775.29	748.04	759.4	776.24
15.278	3.3035	1.9571	3.0762	0.031383	0	0	0	0	0	0	0	0	0	0	0	0	0	0	0	0	0	0	0	0	0	0	0	0	0	0	0	0	0	0	0	0	0	0	0	0	0	0	0	0	0	0	0	0	0
0	0	0	8.4179	1.5074	3.5394	3.1904	14.749	20.368	15.281	10.53	12.021	15.645	11.748	16.403	22.099	16.059	16.587	16.938	23.684	0	0	0	0	0	0	0	0	0	0	0	0	0	0	0	0	0	0	0	0	0	0	0	0	0	0	0	0	0	0
17.512	3.4359	0	0	0	0	3.4157	0	1.4179	0	3.2683	0	0.21239	0.22318	0	0	0	0	0	0	0	0	0	0	0	0	0	0	0	0	0	0	0	0	0	0	0	0.26199	0	0	0	0	0	0	0	0	0	0	0	0
15.772	8.744	0	0	5.8194	0	0	0	0	0	0	0	0	0	0	0	0	0	0	0	0	0	0	0	0	0	0	0	0	0	0	0	0	0	0	0	0	0	0	0	0	0	0	0	0	0	0	0	0	0
0	0	0	13.559	1.51	3.6617	0	4.7438	6.7459	9.239	2.1975	5.1315	5.2047	0	0	0	0	0	0	0	0	0	1.2176	0	0	0.83589	0	0	2.1562	7.9797	2.2385	0.31999	0	0	0	3.4864	0	7.1038	0	14.766	6.6362	12.248	17.069	0	0	0	0	0	0	0
15.358	0.58087	0	0	0	0	3.0691	0	9.2975	8.3669	0	7.8892	7.1412	11.387	3.3851	0.97834	0	1.9739	0	1.9095	6.1193	4.5485	2.3913	8.9023	1.9563	12.96	11.996	26.06	24.709	24.836	17.764	23.866	36.726	36.931	52.805	60.867	70.347	80.161	76.911	101.11	82.201	89.685	81.118	75.955	85.21	98.005	83.537	83.488	92.407	94.845
0	0.85976	0	0	2.8189	0	4.2962	0	0	0	0	5.988	4.472	0.94037	3.2933	10.447	2.1643	6.2202	7.8323	6.1625	10.778	8.2123	10.788	16.266	12.102	15.503	12.564	21.829	27.734	34.151	28.737	36.627	32.785	35.498	44.912	55.945	64.592	69.894	65.338	67.932	71.136	73.914	70.845	73.948	76.036	72.558	85.553	92.643	96.288	88.766
7.7157	1.7983	0	0	0	0	1.2592	0	0	0	0	0	0	0	0	0	0	0.72152	16.715	19.178	38.33	63.686	93.889	137.99	183.87	215.88	273.25	304.66	377.49	405.38	466.14	505.92	526.9	585.37	610.48	636.57	707.72	707.73	723.62	759.88	826.23	836.59	865.67	891.63	930.57	930.78	956.3	728.92	726.18	735.8
22.56	9.3842	0	0	0	0	0	0	0	0	0	0	14.709	0	18.951	15.534	25.834	38.477	24.469	42.165	34.169	65.556	48.839	94.787	66.117	85.129	76.95	103.29	144.1	147.76	149.79	148.31	185.46	225.72	299.08	349.69	592.09	485.59	650.69	558.59	250.77	306.83	367.51	423.08	487.56	522.71	530.3	615.27	628.31	674.71
14.547	5.0178	0	0	0	0	7.9079	19.224	17.392	61.024	123	177.11	273.77	328.87	367.41	358.33	410.65	448.87	485.85	538.8	618.37	568.52	651.92	701.95	688.21	731.53	763.76	791.83	852.02	888.7	974.38	1062.4	1133.2	1198.3	1265.6	1386.4	1510.3	1573.2	1695	1785	1892.9	1863.6	1996.2	2076.8	2120.9	2179	2179	2216.2	2263.4	2299.6
0	2.2473	6.9667	0	6.037	0	0	0	0	0	6.2203	0	0	0	0	3.3087	0	0	0	16.233	45.254	75.292	103.09	154.33	195.81	275.33	315.29	371.33	454.01	477.06	588.4	671.04	735.54	804.68	860.12	941.02	1045.7	1130.3	1217	1293.8	1376.2	1419.3	1362.3	1570.1	1556.8	1566.2	1599.2	1672.7	1668.3	1703
6.317	5.9347	0	1.2449	0	0	1.4747	0	0	0.26045	0	5.0218	0	0	0	0	0	0	1.8949	0	0	3.6069	0.84496	4.1713	0	4.7297	4.5109	8.7334	5.9146	13.009	4.659	9.0011	0	9.8104	7.4287	15.223	17.86	26.17	20.904	34.799	28.419	30.878	34.548	23.879	23.839	18.629	33.616	26.259	28.539	31.275
17.01	1.0994	0	0	2.2032	0	2.3548	0	0	0	7.2867	0	0	0	0	0	0	3.4275	14.147	44.726	75.289	119.14	187.76	279.47	386.51	479.75	570.42	673.73	784.97	902.05	1012.2	1122.3	1235.1	1368.8	1467.2	1596.4	1669.9	1722	1845.1	1910.2	1910.4	2013.1	2086.4	2112.3	2123.8	2142	1983.2	2044.7	2051.9	2114.3
5.9055	4.5531	0	3.7143	1.9751	0	0	0	0	0	0	0	0	0	0	0	0	0	0	0	0	0	0	0	27.648	21.354	68.617	99.84	136.46	183.02	240.49	207.36	215.32	300.33	322.86	346.58	357.65	391.55	394.86	420.67	468.94	472.14	509.18	510.18	642.95	645.36	593.92	604.41	666.31	602.45
6.0448	0.46162	0	0.9939	1.9261	0	3.3803	0	0	0	6.2839	7.0413	5.0139	0	9.4836	6.6759	16.332	6.6763	0	0.19383	0	0	0	0	0	5.0471	3.9708	11.834	21.954	24.132	33.703	50.427	82.259	91.942	153.7	197.01	257.24	320.91	389.43	450.03	525.85	535.93	601.78	661.82	678.18	821.74	759.94	788.17	871.81	890.32
2.0568	2.312	13.022	0	0.38505	0	0	0	0	4.0023	0	1.5558	2.511	4.0959	3.2443	3.7949	3.1839	7.9467	4.7583	0.18916	0	0	0	0	0	0	0	0	0	0	0	0	0	0.04177	3.0289	3.6182	2.888	0	5.1639	0	0	0	0	0	0	0	0	0	0	1.951
0	0	0	4.9001	2.2228	0	14.124	10.678	7.5347	24.542	28.621	24.739	28.164	21.154	24.416	42.836	29.898	51.101	55.594	62.946	68.267	84.878	90.507	111.49	117.1	140.27	148.97	160.87	175.77	180.21	221.86	215.12	291.5	292.08	308.87	179.53	77.684	62.604	53.153	21.121	49.937	22.446	33.912	0	30.21	14.88	9.3226	0	0	18.487
0	6.6874	0	0	0	1.2491	9.472	21.86	29.13	47.509	68.916	92.442	105	149.02	194.27	229.16	263.36	298.64	358.15	383.96	414.22	453.58	500.11	528.09	571.62	593.19	626.27	651.22	707.24	742.93	762.71	783.13	835.11	901.45	925.4	1008.8	977.13	1053.2	1110.9	1148	1220.6	1226.6	1278.7	1295.7	1301.8	1377.5	1331.3	1370.1	1392.1	1426.9
6.5308	0	0	2.5045	0	1.0092	4.9687	10.413	0	0	0.32021	3.0114	14.821	15.435	17.112	22.231	33.828	40.993	79.007	100.05	141.17	176.96	241.27	336.17	418.15	539.23	658.98	775.57	880.35	1038.3	1182.6	1322.9	1585.4	1838.4	1902.6	2120.1	2310.6	2496.4	2788.4	2930	3145	3273.2	3498.4	3532.8	3747.4	3660.8	3923.9	4028.9	4027.3	4240.8
11.85	11.397	0	0	0	0.92383	0.99179	0	0	0	0	0	0	0	0	0	0	0	0	0	3.5406	8.6803	15.212	35.022	44.557	56.715	54.344	90.373	106.69	102.56	103.23	128.67	265.82	363.43	443.76	484.95	540.32	591.85	608.83	668.33	694.9	758.26	803.31	841.69	845.88	802.97	976.21	1017.5	1029.4	1132.6
15.988	6.1473	4.6518	0	0	0	0	0	3.5931	0	12.924	6.0515	20.667	15.689	21.29	24.93	29.402	45.221	54.44	66.372	66.046	75.362	91.136	107.07	151.41	153.33	177.07	174.01	126.4	130.87	120.62	132.7	158.64	150.42	163.02	129.93	134.8	141.84	127.32	112.96	98.597	93.869	96.605	122.16	108.76	89.029	98.259	71.28	97.501	93.915
0	0	0	3.1229	1.4117	7.2905	1.0257	12.024	12.719	13.128	9.5523	5.9241	7.941	2.7738	11.47	17.298	8.7015	0.61164	0	4.0168	0	0	0	0	0	0	2.5195	0	0	0	0	0	7.3387	2.8521	0	0	3.2755	7.022	12.548	5.2402	12.204	4.0849	0	17.079	8.9219	0	0	0	0	0
18.529	12.657	3.4019	3.2249	0	0	0	0	0	0	0	0	0	0	0	0	0	0	0	0	0	0	0	0	0	0	0	0	0	0	0	0	0	0	0	0	0	3.1018	24.774	0.42341	7.4752	34.528	25.947	42.889	42.696	65.963	77.301	92.923	134.06	138.93
11.342	10.225	0.20128	0	0	0	0	0.039857	4.4406	13.884	9.1947	21.551	22.48	30.047	32.431	34.683	39.181	53.979	76.021	75.424	113.96	163.81	190.26	222.17	263.98	301.81	341.95	380.37	418.51	471.34	483.75	543.75	576.01	598.29	627.11	648.47	669.64	703.26	714.26	726.7	741.24	745.58	761.67	767.92	784.09	797.35	799.83	798.71	784.29	768.97
27.093	17.846	0	0	0	0	0	0	0	0	0	0	0	0	30.39	50.853	92.786	138.77	185.78	223.07	259.15	304.65	330.27	400.33	443.84	464.23	543.64	603.99	672.98	723.45	764.25	842.57	876.73	920	954.61	1022.9	1079.3	1107.8	1119.1	1204.5	1200.2	1206.7	1250.9	1229.5	1244.7	1291.2	1318.5	1324.6	1355.2	1363.8
13.742	10.901	0	0	0	0	1.8393	0	0.87056	0	0	0	0	0	0	0	0	0	7.4409	10.25	2.0843	16.073	23.758	30.545	22.198	29.583	21.045	23.021	38.692	50.892	32.973	40.798	60.465	97.761	137.6	158.02	163.6	241.06	297.59	360.91	412.43	457.12	537.35	514.2	586.58	690.01	779.52	778.04	799.99	847.58
12.708	0	0	2.6848	0	3.4739	0	0	0	12.383	0	0	0	0	0	0	0	0	0	3.9486	12.658	6.4637	0.45002	9.1045	6.4158	17.92	25.31	24.244	52.749	53.477	73.817	93.358	112.68	112.61	125.22	146.09	176.1	188.95	194.09	200.13	206.8	204.96	220.25	229.95	222.53	221.82	215.18	240.88	244.77	273.53
20.163	4.7112	1.1798	0	0	0	0	0	0	0	0	0	0	0	0	0.42433	21.644	38.908	77.8	123.45	198.67	270.69	365.55	441.7	569.72	661.65	724.95	821.59	937.44	1074.7	1135.8	1283.1	1346.5	1449.2	1515.2	1632	1731.8	1832.5	1881.1	1980.5	2148.6	2180.4	2128.2	2241.1	2231.4	2320	2397.5	2390	2397.2	2417.4
19.645	9.1941	2.5525	0	0	0	0	0	0	0	0	0	0	0	0	0	0	0	0.16129	0	0	0	0	0	0	0	0	0	0	0	0	0	0	0	14.877	2.8335	18.688	33.482	47.843	54.959	68.036	83.682	102.46	128.79	133.81	126.95	94.755	102.78	129.34	102.88
12.787	0.33795	0	4.0471	0	0	0	0	1.4523	0	0	0	0	0	0	0	0	0	0	0	0	0	0	9.0397	16.596	18.039	19.374	33	47.592	51.013	80.904	86.497	97.285	117.85	138.46	160.14	171.91	188.18	201.09	234.07	254.87	253.07	270.25	276.39	287.06	272	288.56	282.54	286.69	289.2
2.0642	10.553	0	3.1342	0	0	17.252	21.021	35.738	37.885	24.14	45.395	66.228	69.947	86.058	85.86	92.247	99.519	115.52	135.6	131.94	166.84	192.21	207.86	243.89	246.92	507.24	521.08	580.16	643.99	756.72	785.17	880.11	960.71	1019.4	986.24	1059.2	1119.5	1130.8	1181.8	1208.8	1175.6	1332	1320.8	1298.6	1318.8	1388.9	1396.6	1433.1	1477.2
5.7895	0	0	5.0989	0	0	0	0	0	0	0	3.8047	11.14	27.826	48.289	74.367	109.93	138.59	189.11	209.38	255.33	282.71	335.51	353.49	359.69	396.98	413.96	458.94	429.12	507.35	517.25	526.62	524.63	530.22	548.74	544.88	554.57	553.55	557.12	579.71	573.59	570.67	580.3	563.49	584.88	559.73	549.12	578.17	545.21	575
12.159	7.5158	0	0	0	0	0	10.115	0	0	3.0234	0	1.6253	6.9583	6.4246	10.602	1.724	5.9893	9.6779	26.208	84.934	120.4	165.7	190.98	236.27	246.77	279.26	281.73	324.13	360.26	407.43	430.9	456.49	489.04	544.81	552.14	618.15	658.81	689.82	738.08	740.79	807.95	780.96	754.48	842.46	745.48	741.38	685.35	683.69	696.87
20.404	7.9212	0	0.55566	0	0	0	0	0	0	0	0	0	0	0	0	0	0	0	0	0	0	0	1.4121	0	13.919	9.3817	26.947	42.063	45.869	31.812	46.432	83.849	95.578	105.73	90.78	134.85	128.22	167.31	143.41	165.51	149.3	175.72	182.47	162.38	209.13	201.58	220.11	194.5	210.31
18.338	13.643	0	0	0	0	0	0	0	0	0	0	0	0	0	0	0	0	0	1.2525	0	8.4289	20.181	16.06	23.945	25.83	36.742	46.497	71.709	84.813	70.126	90.763	140.58	180.4	216.1	248.83	257.63	297.07	305.02	352.56	393.54	403.94	433.82	458.11	460.25	503.33	490.38	487.22	472.96	495
5.6317	3.804	0	0	0	0	6.6326	0	5.183	4.3931	5.7384	0.51062	3.1373	0	3.1466	0	5.2737	4.0611	7.1423	4.1875	3.7393	4.2926	3.2612	10.248	9.0087	2.0704	8.8383	11.721	20.001	11.437	14.931	22.527	15.054	22.879	19.267	29.515	24.463	33.496	30.992	32.891	46.38	44.11	51.529	54.038	55.202	53.107	49.653	40.448	46.378	56.258
18.233	15.395	6.1208	3.5647	0	0	0	0	0	0	0	0	0	0	0	32.158	65.024	111.99	107.67	252.87	314.35	424.89	471.14	555.89	699.57	831.51	938.66	1096.1	1327.3	1460.7	1493.6	1651	1866.5	1959.4	2115.6	2248	2487.7	2638.6	2672.1	2682.7	3078.8	3161.5	3174	3317	3332.5	3534.3	3677.6	3679	3654.6	3670.4
5.1593	6.0981	0	0	0	0.86621	4.7185	0	0	1.5515	0	0	0	0	0	0	0	0	0	0	0	5.8113	38.141	62.057	113	175.72	261.18	317.13	373.85	477.21	535.95	590.91	679.29	784.86	959.81	1033.6	1173.8	1324.8	1505.6	1634.2	1612.3	1721	1794.4	1799.7	1854.5	1868.5	1505.1	1937.9	1935.4	1993.9
0	0	8.3404	10.042	0	0	9.4271	6.1713	6.8424	3.0961	0.65343	0	0	0	0	0	0	0	0	0	0	0	0	0	0	0	0	0	8.0793	8.0945	26.021	31.2	45.267	52.461	63.932	88.492	97.397	105.28	92.756	98.064	121.88	100.69	118.99	120.79	123.42	136.25	127.25	135.71	135.05	147.11
22.368	13.24	0	0	0	0	0	0	0	0	0	0	0	0	0	0	0	0	0	0	0	0	0	0	0	0	0	0	14.956	28.817	11.386	197.69	257.99	213.24	299.28	173.26	152.28	213.76	235.89	266.43	307.95	299.93	312.22	339.84	372.82	396.69	361.46	362.81	371.56	357.83
7.6062	2.3726	0	0	0	0	16.664	9.4921	19.636	21.941	16.914	26.09	37.133	29.125	29.423	41.169	39.916	50.631	47.755	52.587	48.912	46.344	56.959	44.865	45.145	45.659	45.302	64.435	61.536	70.21	78.566	80.752	97.862	114.6	128.57	149.06	154.45	176.41	177.81	209.58	215.77	223.63	237.35	237.09	241.58	242.93	246.05	243.05	263.29	264.34
0	1.7536	0	0	0	1.3878	7.7251	9.3258	7.683	5.4758	0	0	6.8932	0	0	3.7906	7.3109	12.928	22.946	29.132	55.628	84.417	122.7	158.83	213.75	306.41	379.28	582.75	763.85	897.43	1059.6	1227.1	1461.2	1629.5	1815.1	1988.8	2175.6	2355.3	2464.2	2563.6	2627.3	2708.3	2810.5	2762.9	2818.7	2837.8	2922.8	2944.4	2932.9	2913.3
36.833	21.134	2.1176	0	0	0	0	0	0	0	0	0	0	0	0	0	0	0	4.9841	50.348	107	180.06	306.16	435.02	624.45	793.77	963.14	1122.2	1316.8	1736.6	1702.9	1819.6	1994.5	2182.5	2279.9	2448.3	2579.5	2642.7	2725.4	2855.5	2815.6	2908.6	3021.4	2985.3	3057.7	3020.9	3001.3	3005.8	3096.4	3114.4
10.441	5.8248	0	3.159	0.075006	0	0	0	0	0	6.8364	0	0	0	2.8551	9.9869	49.783	96.056	141.31	224.06	322.26	413.63	535.34	670.58	802.96	950.66	1062.9	1185.3	1269.5	1432.4	1579	1736.5	1914	2072.9	2215.4	2405.7	2542.4	2661.9	2791.6	2868.5	3062	2981.4	3405.4	3620.3	3744.6	3769.5	3899.5	4006.3	3794.4	3759.6
16.629	0	0	14.816	0	0	0	0	0	1.9945	0	0	2.7788	0	0	0	0	0	0	2.8355	0	11.321	12.335	18.91	18.465	23.195	19.704	24.084	12.005	9.7294	28.721	43.862	41.113	34.74	27.907	19.177	33.336	34.877	52.638	49.355	60.23	64.618	64.172	68.712	77.998	73.03	77.844	94.631	113.96	111.97
10.574	0.16548	0	1.6362	0	0	5.2911	14.577	0.27227	7.8855	0	0.43692	6.0018	10.247	17.035	9.6628	15.128	23.667	37.925	54.015	45.782	69.213	78.083	91.486	126.54	134.24	179.76	219.31	227.09	264.6	343.61	386.59	450.78	479.02	553.65	593.6	725.7	686.4	786.13	886.35	827.86	844.04	810.75	787.73	850.58	639.03	792.44	700.85	810.13	935.27
0	0	0	6.474	6.2066	5.0438	6.5729	10.064	10.486	26.884	27.846	24.249	40.268	31.154	37.708	39.887	50.282	60.241	59.81	59.292	67.814	66.856	84.471	81.377	107.91	95.067	122.88	122.45	159.58	181.46	210.22	219.69	265.32	272.41	318.38	372.67	392.34	442.88	469.21	486.82	527.41	544.03	566.19	569.06	610.37	617.39	648.52	632.9	673.54	667.42
2.0739	1.9669	2.1617	0	19.866	0	0	3.7631	0	0	0	0	0	0	0	0	0	0	0	0	0	0	0	0	1.231	0	0	0	0	0	0	1.0126	0	1.6835	0	0	0	0	0	0.29765	0	5.4882	2.9106	4.6623	3.0098	1.993	0	0	2.6411	0
4.7197	14.568	0	2.629	0	0	0	0	0	0	0	0	0	0	0	0	0	0	0	0	0	21.45	27.686	52.292	69.829	48.462	68.176	74.205	58.713	80.879	80.952	73.726	72.715	71.464	105.76	64.861	102.74	77.984	129.67	120.88	124.29	127.72	107.9	122.11	119.8	0	0	0	0	0
0	0	0	0	0.76211	10.843	4.0756	7.6635	0	11.871	6.1315	8.4256	14.785	11.339	13.723	15.638	5.3927	6.3557	8.3068	4.1359	8.5006	19.286	23.049	16.807	24.266	34.99	48.717	41.069	22.03	36.131	37.185	32.392	44.124	58.366	34.522	26.849	20.398	28.036	30.153	25.051	18.763	28.238	29.058	10.355	2.9693	9.2204	8.2712	17.105	24.067	0
13.424	0	0	0	1.5242	0	0	7.5052	3.3295	5.7999	15.105	12.082	7.4679	10.905	25.939	8.2806	9.8038	19.335	37.9	93.068	136.15	223.94	311.05	398.05	484.1	601.65	717.94	895.51	1074.2	1282.9	1494	1692.3	1960.1	2323.1	2641.7	2903.8	3328	3441.2	4156	4742.1	4658.6	5053.4	5306.3	5533.2	5280.4	5374.5	4830.8	5656.3	5461.3	6195.4
0	9.8716	6.5811	8.9298	0	0	0	9.5429	5.6282	3.2289	0	11.22	27.28	43.997	57.706	64.595	86.915	108.95	118.52	133.61	146.46	159.71	182.53	198.14	229.29	251.39	267.51	264.84	279.49	314.53	329.23	335.65	348.86	352.49	358.15	354.2	396.24	394.98	426.87	426.64	424.27	428.69	430.21	445.39	441.45	456.14	459.08	466.37	480.21	475.58
2.2099	0	0	0	1.5189	3.2563	2.341	3.951	6.1925	13.063	12.865	13.581	34.677	33.934	42.357	50.783	55.216	94.878	104.66	120.64	169.61	188.19	233.37	275.06	307.85	356.43	407.88	422.66	492.9	557.43	594.5	607.26	646.49	702.17	737.18	737.27	797.19	835.69	917.59	932.77	961.92	993.84	1030.1	1048.3	1072.5	1084.1	1082.8	1104.2	1119.5	1139.8
7.1186	6.227	3.6858	0	4.1002	0	0	0	0	2.4119	4.8782	2.6853	0.23832	1.1427	0	0	2.1574	0	0.61706	0	0	2.0468	0	0	0.90209	0.32297	0	0	0	0	0	0	0	0	0	0	0	0	0	0	0	0	0	0	3.2398	0	0	0	0	0
0	0	0	0	8.7498	6.2095	4.5847	6.7652	13.581	14.994	23.063	27.278	34.242	24.476	24.18	27.462	38.526	36.903	31.378	32.924	38.661	42.412	50.152	79.495	122.18	158.61	224.87	263.04	328.66	373.86	448.57	484.65	590.02	683.01	799.56	836.66	963.83	1008.8	1104.8	1157.3	1155.2	1243.5	1286.4	1368.3	1414.5	1464.8	1449	1550.3	1578.2	1612.7
29.993	10.4	4.7548	0	0	0	0	0	0	0	0	0	0	0	2.0808	12.999	11.507	14.869	35.205	33.57	39.971	37.215	63.643	63.149	87.31	93.969	103.41	123.54	139.18	153.61	157.37	195.25	255.85	279.31	329.78	329.92	283.42	306.37	336.42	351.36	263.62	228.27	220.22	226.07	198.92	180.94	174.96	155.02	195.96	189.37
2.7889	2.8854	0	1.6566	0	0	4.7057	8.6801	7.3583	11.252	0	0	0	0	0	0	0	0	0	0	0	0	0	0	0	0	0	0	0	0	0	0	0	0	0	0	0	0	15.752	0	0	0	0	0	0	0	0	0	0	0
1.9787	3.6308	0	4.3527	2.1719	0	0	0.075767	9.2811	0	2.6005	0	0	0	0.594	0	2.6816	5.6605	3.3987	32.955	24.624	20.011	25.07	28.736	0	21.713	0	0	0	0	0	0	0	0	0	0	0	0	0	0	0	0	0	0	0	0	0	0	0	0
9.4746	3.2375	0	0	0.76094	5.4682	0	0	0	0	0	0	0	0	0	0	0	0	0	0	0	0	0	0	0	0	0	0	0	0	0	0	0	0	0	0	0	0	0	0	0	0	0	0	0	0	0	0	0	0
0	0	0	2.1064	0	5.557	5.0881	21.345	7.42	15.06	27.879	38.502	49.052	68.205	73.355	99.416	125.48	146.1	124.41	153.03	194.68	184.43	194.34	207.21	228.75	215.25	236.69	228.85	225.87	234.9	240.31	258.55	253.68	277.29	291.04	305.59	314.73	312.86	325.28	346.64	340.34	355.58	354.83	363.81	374.99	378.85	383.94	411.98	435.42	441.08
0.98401	0.27332	0	3.1699	0	0.75912	2.6267	3.0066	14.763	18.433	12.749	9.7253	20.554	11.737	12.513	14.454	7.6003	11.481	5.2983	11.162	12.493	13.813	9.6232	6.489	12.745	10.246	10.565	20.29	24.936	36.631	39.978	40.294	56.997	55.592	43.036	46.435	48.059	48.966	64.965	48.287	15.833	4.9068	0.066914	8.4087	2.8257	10.899	6.0721	13.218	16.045	35.796
4.1873	0.38294	0	0	3.658	3.4796	0	0	0	0	0	0	0	0	0	0	0	0	0	0	0	0	0	18.713	52.51	107.34	178.2	257.45	374.62	433.27	569.19	648.18	722.94	834.02	919.07	981.31	1110.2	1180.1	1290.5	1375.3	1396.4	1451.5	1477.9	1559.8	1595.3	1633.7	1647.5	1700.5	1649	1667.9
7.6244	4.6616	0	0	2.2996	0	0	0	0	0	0	0	0	0	0	0	0	0	0	0	0	0	0	0	0	0	4.4782	17.717	9.831	10.952	20.876	23.926	50.158	35.912	43.601	118.85	127.83	137.05	140.88	126.17	126.56	103.79	115.28	88.124	126.59	86.024	88.191	71.434	60.796	94.818
8.9516	14.996	0	0	0	0	9.551	0	0	0	0	0	0	0	0	0	0	0	0	0	0	0	0	0	0	0	0	0	0	0	0	0	0	0	0	0	0	0	0	0	0	0	36.128	53.559	85.765	91.126	120.97	180.74	225.7	274.88
5.2321	1.5667	1.9032	0	0	0	0	0	6.0919	2.8301	0	0.3234	0	6.9288	5.2352	0	0	9.2998	3.8257	10.258	9.157	24.254	33.891	73.442	103.67	141.48	211.55	312.16	359.53	509.8	626.02	750.69	900.54	896.06	1086.6	1239.6	1542.2	1678.9	1931.1	2062.5	2103.4	2272.3	2344.9	2481	2480.5	2500.2	2583.8	2734.4	2726.1	2747.1
5.8519	0	0	0	2.4751	0.65362	4.6211	1.2738	0	2.1494	6.4551	0	0	0	0	0	0	0	0	25.298	47.314	97.556	159.21	218.39	282.26	390.16	484.13	552.97	647.35	809.6	944.55	1077.5	1236	1425.6	1564.2	1697.3	1974.9	2018.4	2185.5	2238.2	2383.2	2518.1	2548.2	2695.4	2675.1	2817.9	2862.1	2930.9	2938.4	3105.4
0	0	0	1.4013	1.9012	0	4.0246	2.3985	1.561	4.2746	0	1.023	0	7.9753	7.7811	0.38135	4.937	6.8824	18.799	24.077	43.355	67.867	75.461	89.803	104.72	132.62	151.43	191.13	209.77	272.95	349.95	418.86	529.58	609.55	683.51	783.64	896.34	1020.1	1096.6	1200.1	1270.1	1362.6	1462.7	1482.2	1586.3	1665.4	1682.2	1713.6	1728.6	1733.7
5.1893	5.3378	0	0	0.3023	0	1.1358	4.5229	0.24292	0.9219	0	0	0	0	3.2723	0	0	0	7.3147	0	0	0	20.494	17.517	43.648	85.012	132.7	207.29	259.68	312.62	394.42	501.84	585.34	638.14	720.23	772.06	874.76	837.04	911.51	936.53	995.71	1028.6	1119.9	1144.1	1220.5	1125.2	1131.5	1168.9	1213.7	1202.9
0	0	4.134	0	3.8262	2.3655	8.1691	9.3889	3.9224	4.1745	0	0	0	0	7.6654	16.906	63.762	115.35	185.25	233.46	306.43	333.91	391.97	440.73	529.62	636.16	735.07	801.39	889.47	936.16	989.35	1020.5	1113.2	1196.3	1222.7	1306.6	1280	1322	1390.5	1467.2	1509.3	1559.9	1574.5	1631.9	1655	1707.4	1725	1786.6	1858.3	1853.8
2.2515	0	0	0	0	3.5191	7.2622	8.0378	12.204	21.257	21.045	17.808	35.771	42.595	41.545	43.599	51.053	48.16	45.43	54.604	58.862	57.66	62.64	38.823	45.395	39.42	36.613	57.752	54.305	56.213	48.095	48.197	56.412	79.148	70.716	91.699	89.595	84.632	66.47	82.451	91.213	95.587	108.12	114.27	106.49	81.133	73.963	65.621	95.317	76.503
13.052	0	0	0	4.9547	0	0	0	1.0858	1.9306	9.8091	11.39	3.2083	24.01	26.095	53.021	70.661	102.84	160.75	216.33	298.75	429.33	558.2	765.71	1008	1212.4	1430.9	1625.4	1945.5	2284.3	2486	2846.6	3099.7	3594.2	3843.4	4160.9	4497.6	4801.3	5146.1	5423.8	5795.1	6205.2	6380.5	6586.8	6751.2	6670.4	6757.9	7052.4	7022.3	7093.3
1.595	8.4723	0.36364	5.9964	2.971	0	0	0	0	0	33.122	21.283	37.606	119.49	136.25	176.32	227.93	262.07	284.1	321.2	352.7	362.09	417.74	463.77	522.62	574.93	638.18	717.47	773.16	835.04	966.94	1015.4	1110.5	1182.6	1306.3	1346.1	1451.2	1535.1	1566.7	1684.4	1770.4	1753	1802.4	1923.1	1943.2	1960.9	1932.6	1973.5	2030.5	1980.2
2.1623	0	0	0	8.6975	2.5173	9.4438	0	12.698	15.748	18.592	24.111	22.182	20.166	22.658	37.008	26.869	37.878	42.869	54.334	49.772	74.602	82.888	82.605	91.685	109.6	108.09	124.43	120.88	138.67	147.29	162.69	129.98	138.07	124.47	160.81	155.07	173.21	191.87	154.64	153.03	167.39	186.33	215.1	218.98	219.82	198.49	221.58	199.27	222.66
0	6.7139	1.8409	0	7.8706	0.069405	3.7932	6.0712	5.5497	4.7587	1.8137	0	0.9137	0	0	2.4871	2.5554	21.075	41.013	81.233	115.58	158.1	208.82	257.66	324.79	362.94	438.03	479.06	555.72	613.02	671.88	704.01	788.35	801.99	850.95	901.03	929.17	942.36	937.22	929.16	990.29	989.78	1013.4	1003.6	1054.4	1050.3	1037.4	1085.8	1083.3	1145.7
1.9237	0	0	4.2547	4.5309	4.3965	0	10.858	5.4473	15.752	0	10.822	8.6467	2.9568	1.2011	0	0	0	0	0	0	1.0085	0	0	0	0	3.427	0	0.94533	9.8338	16.97	23.61	34.267	25.107	30.901	27.179	46.304	46.723	45.925	52.264	46.291	50.997	48.638	51.109	52.288	52.804	43.943	64.107	59.278	50.301
2.3262	2.238	0	0.69363	0.66313	0	1.4868	4.0453	0.57843	4.1101	3.7034	3.4881	7.4126	6.8494	11.185	4.7154	4.6402	23.189	35.534	60.714	89.229	110.72	151.14	196.45	214.32	249.74	280.96	305	332.27	363.62	386.29	376.89	405.83	420.39	401.96	410.35	420.57	428.7	476.91	475.77	469.43	498.01	499.44	480.44	511.37	525.52	550.08	574.84	562.07	586.52
0	12.894	10.173	11.981	0.5399	0	0	0.92089	2.4135	0	0	0	0	0	0	0	0	0	0	0	0	0	0	0	0	0	0	0	0	0	0	0	0	0	0	0	0	0	0	0	0	0	0	0	0	0	0	0	0	0
6.0901	0	0	0	0	0.60131	8.5476	0	0	2.4162	6.0416	3.3075	9.4965	11.034	9.4506	9.5499	11.716	12.942	12.074	12.192	17.482	18.207	23.173	25.934	39.473	38.849	39.255	51.1	51.658	76.443	84.076	86.553	98.47	100.74	95.817	123.29	129.65	135.81	148.17	120.62	106.66	110.78	142.16	158.45	158.35	164.2	146.89	151.91	141.58	149.42
11.815	4.7447	0	0	8.8862	0	0	0	0	0	0	1.0762	0	0	5.239	21.415	31.885	50.401	66.079	94.975	115.78	157.65	185.21	228.08	282.27	327.11	354.97	382.12	444.27	487.34	541.97	564.16	602.34	668.59	656.44	722.11	730.61	758.56	788.14	787.86	751.48	760.73	821.37	878.5	864.89	857.05	848.24	884.18	893.62	886.97
14.66	8.3138	0	8.7373	0	0	0	0	0	0	0	0	0	0	0	0	0	0	0	0	0	0	0	0	0	0	0	45.757	69.357	84.902	168.25	184.69	189.68	241.07	300	384.29	518.53	599.45	678.1	791.32	880.99	968.05	1005.2	1119.4	1189.7	1316.4	1386.2	1400	1459.9	1454.6
6.8925	0.74829	0	0	5.1795	1.2196	0.22982	0	0	0	0	0	0	5.0063	10.897	31.098	50.066	105.01	178.93	227.82	289.46	345.75	427.53	574.69	722.58	839.46	1042.4	1208.9	1390.5	1606	1799.2	2003.9	2242.8	2318.5	2492.5	2605.8	2696.4	2821.2	2890.6	2969.5	3104	3255.8	3344	3365.7	3353.5	3504.8	3328.6	3367.6	3389.3	3345.3
4.7712	0	0	3.8304	4.4726	1.5293	0	0	0	0	2.4735	0.085956	0	0	0	0	4.1929	15.024	10.377	13.934	18.416	23.517	18.804	22.762	41.855	19.395	26.903	31.026	34.956	42.538	39.599	54.232	55.177	62.139	78.976	81.411	84.15	92.614	100.79	105.01	118.61	109.79	118.07	91.257	95.632	105.9	108.42	120.84	135.25	106.85
7.7792	6.3514	0	0	0	0	1.9129	0	0	0	0	0	0	0	0	12.791	40.822	72.097	104.29	162.4	225.66	293.76	366.99	454.21	572.21	661.97	742.56	855.56	941.48	1045.4	1116.4	1152.5	1308.3	1301.6	1407.7	1494.3	1543.8	1625.2	1633.2	1648	1744.8	1715.6	1677.7	1670.3	1724.2	1664.3	1700	1729.7	1743.3	1786.3
11.711	2.8789	0	0	0	0	2.9572	0	0	0	0	0	0	0	0	0	0	0	0	0	0	0	0	0	0	0	0	0	0	16.761	26.549	50.853	61.751	61.294	89.271	115.81	168.44	201.46	245.67	59.254	83.96	75.209	27.423	44.233	62.322	72.331	75.886	68.684	55.844	41.23
15.335	11.136	0	1.2855	0	0	0	0	0	0	0	0	0	0	0	0	5.1134	22.915	62.058	108.87	150.11	205.18	278.16	352.78	447.99	519.96	642.68	790.42	918.77	922.36	1022.1	1120.8	1177	1277.3	1362	1437.8	1543.4	1595.5	1647.2	1654.8	1710.4	1719.9	1708	1805.7	1826.4	1791.4	1815.5	1858.6	1859.2	1907
6.0335	2.1525	0	0.56157	0.25893	0	0	0	0	0	0	0	0	0	0	0	0	0	0	0	0	0	0	0	0	0	0	0	46.659	125.51	217.46	357.05	484.13	586.54	673.04	802.36	941.5	1044.7	1199.7	1281.2	1306.5	1491.9	1501.5	1624.8	1576.9	1682.4	1714.3	1697.4	1839.9	1857.9
9.224	2.885	0	0	1.6996	0	2.4589	0	5.0983	0	0	0	0	0	0	0	0	0	0	0	0	0	2.8202	20.15	44.724	52.609	57.87	58.914	62.66	86.394	83.046	108.87	115.47	130.92	103.19	141.54	152.17	186.91	208.41	194.23	201.52	224.69	263.71	294.46	290.78	285.61	293.23	306.54	298.33	306.51
11.128	0	0	0	0	1.7597	0.42252	2.3875	0	0	0	0	0	0	0	0	0	0	16.614	20.504	43.06	49.109	64.979	87.502	93.291	112.55	161.51	171.53	163.31	190.56	180.13	202.07	170.36	162.6	182.36	203.52	253.29	251.86	317.66	341.29	374.9	382.57	404.52	394.11	440.28	419.59	412.46	463.86	470.85	501.81
40.781	17.718	8.8606	0	0	0	0	0	0	0	0	0	0	0	0	0	0	0	0	2.6464	3.1797	1.7544	29.362	55.334	88.623	103.04	144.82	185.2	199.28	223.93	284.09	311.84	323.68	390.85	437.68	444.9	481.53	507.95	528.78	564	576.85	571.88	594.33	634.36	648.73	657.98	684.3	670.81	752.43	727.4
0	0	0	1.5757	2.8573	4.2225	6.6734	0	2.7201	0	0	0	0	2.0123	0	0	0	0	0	0	12.004	8.8391	25.578	55.245	69.66	89.335	112.68	136.99	149.17	165.33	190.02	199.93	229.45	262.08	304.36	347.54	412.31	496.85	567.69	620.18	645.48	752.85	786.38	847.86	883.88	900.87	941.26	975.66	1013.8	984.18
0.74194	1.7694	0	3.9349	0	2.7951	0	0	11.525	6.6381	7.0992	3.8319	15.465	8.4321	7.8559	11.991	21.188	27.229	41.984	68.426	79.303	96.968	152.53	207.55	291.88	413.84	529.82	660.25	775.32	877.27	1069.1	1267.1	1460.8	1594.9	1740.2	1878.2	2037.1	2357.6	2520.8	2790.2	2895.8	2961	2993.7	3104.9	3068.1	3219.6	3261.3	3248.8	3309.5	3341.5
18.428	9.1749	4.9857	0	0	0	0	0	0	0	0	0	0	0	0	0	0	0	0	0	0	0	0	0	0	0	0	0	0	0	0	0	0	0	0	0	0	0	0	0	0	0	0	0	0	0	0	0	0	0
5.5509	1.129	2.878	0	6.7387	0	0	0	0	3.3002	5.8457	4.1025	4.7384	6.7593	0.75511	23.813	8.5531	0.60494	3.1423	3.371	12.318	14.728	5.7175	22.563	6.0143	41.633	28.99	48.939	82.766	85.085	156.19	191.73	237.65	282.18	320.83	388.03	455.91	539.21	575.25	656.62	713.49	748.43	775.29	855.46	890.21	912.62	787.04	992.18	838	921.04
6.8628	1.4331	0	0	1.7249	0	0.29024	0	0	2.9062	7.5531	1.9727	2.0405	0	0	0	0	0	0	0	0	0	0	0	1.0507	0	0	0	0	0	0	5.7094	24.993	22.222	35.687	45.028	52.222	61.558	78.262	82.321	84.626	86.452	92.486	64.149	98.423	93.707	97.777	95.2	100.26	94.792
0	1.2358	0	3.1003	0	0.27803	3.5323	6.1787	4.946	2.3221	0	0	0	0	10.55	19.517	23.386	23.501	32.878	40.626	68.437	100.64	144.62	197.7	229.18	324.84	385.68	478.1	568.65	799.53	921.19	1020.6	1070.1	1263.5	1310.2	1429.6	1507.2	1569.9	1641.2	1736.2	1784.7	1823.2	1883.6	1877.1	2035.7	2115	2036.7	2155.9	2189.6	2257.8
8.0369	0	0	0.59245	0	0	2.9289	10.838	6.2099	16.667	2.9197	12.198	2.814	13.28	17.653	26.69	29.058	41.231	45.569	60.446	68.865	84.852	103.19	126.78	150.79	186.02	224.78	259.62	331.25	370.1	437.95	508.62	576.35	662.95	745.96	793.05	905.32	955.39	1033.9	1112.1	1195.6	1145	1218.7	1270.6	1347.8	1415.9	1432	1526.7	1537.6	1612.5
5.1626	17.94	0	0	0	0	0	0	0	0	0	0	0	0	0	0	0	0	0	0	0	0	4.497	38.78	64.761	119.16	166.77	233.66	282.69	365.48	399.25	458.49	567.21	696.88	807.96	877.09	971.32	1144.6	1230.2	1294.2	1440.3	1497.7	1599.2	1637.4	1607.8	1673.2	1626.5	1633.2	1668.7	1658.2
16.398	2.7741	3.083	1.5876	0	0	0	0	0	0	0	0	0	0	0	0	0	0	0	0	0	0	0	0	0	0	0	0	3.765	26.528	48.697	83.272	138.06	155.66	207.02	231.08	293.17	323.8	326.49	342.32	344.13	367.24	406.65	413.99	445.75	380.39	377.24	419	414.04	431.42
2.0374	8.3921	4.9835	2.7076	2.1152	0	0	0	0	0	0	0	0	2.1268	0	11.176	0	12.004	4.2245	14.952	25.156	34.072	26.681	58.501	59.175	101.69	93.91	130.44	158.21	166.77	214.08	226.29	253.24	292.13	288.55	352.98	344.78	405.88	409.51	464.64	473.9	498.44	481.79	528.48	554.06	552.99	534.25	557.14	562.84	584.35
2.8799	0	0	8.4243	0	7.1365	10.696	22.144	15.642	10.859	1.5428	1.159	0	0	2.9968	11.458	14.349	12.5	14.523	31.881	34.978	47.7	38.457	50.89	19.495	16.588	26.328	24.982	26.315	26.382	34.396	43.833	51.2	51.398	60.374	59.432	84.526	88.961	87.489	91.566	89.577	95.948	93.196	102.19	111.07	105.05	109.48	127.69	117.85	121.59
13.77	0	0	0	7.5073	4.7649	0	0	0	0	0	0	0	0	0	0	0	1.8072	1.2972	20.133	17.042	33.746	49.291	58.69	83.236	101.95	103.4	112.61	141.56	165.02	186.29	197.17	209.25	247.66	241.29	277.76	295.89	321.2	323.76	315.12	305.85	315.75	346.8	386.32	383.68	376.88	353.16	403.59	387.09	383.25
10.474	0	12.59	3.4703	0	0	0	0	0	0	0	0	0	0	14.822	64.572	126.61	200.29	288.76	380.53	487.36	585.08	690.32	858.78	964.49	1199.1	1333.6	1489.5	1656.2	1897.2	1946.3	1736.6	2033.4	2314.8	2109	2136.5	2474	2884.5	2952.8	3042.6	3218.7	2660.1	3097.2	3276.2	3333.4	3363.1	3373.8	3407.9	3421.6	3411.9
0	0	4.7608	5.0127	0	0.52439	10.318	0	8.4944	0	6.8872	7.654	0	0	8.6807	0	0	0	14.129	19.737	14.796	44.322	27.112	27.566	29.835	25.893	9.901	19.539	21.304	21.16	17.144	24.063	4.3961	4.0184	22.624	28.963	0	3.6902	9.5335	17.013	15.931	18.273	3.1321	6.8258	11.343	0	0	0	1.8475	14.472
6.0835	0.43135	0	0	1.3855	0	2.267	0	0	0.5721	0	0	0	0	0	0	0	0	0	0	0	0	0	0	0	0	0	0	0	0	0	0	0	0	0	0	0	0	0	0	0	0	0	0	0	0	0	0	0	0
0	0	0	0	4.1509	3.2626	11.259	10.453	13.366	10.161	17.847	16.913	16.918	15.217	17.078	14.974	13.182	11.38	4.9617	4.6315	5.0484	14.995	25.82	18.715	24.222	28.632	43.152	32.88	28.591	36.064	41.011	37.448	54.74	73.503	58.602	77.319	85.932	100.19	111.3	115.77	114.67	126.11	141.31	122.12	141.31	141.75	153.93	160.24	160.02	177.35
0	2.3177	0	8.2236	0	0	1.3116	0	0	0	0	0	0	0	0	0	0	0.84838	0	14.553	15.305	26.716	27.916	49.426	64.741	78.971	77.954	110.45	116.93	131.36	136.18	166.52	168.25	184.35	197.46	200.4	218.48	222.71	243.03	262.26	265.13	262.67	275.37	276.36	253.76	254.24	247.04	255.27	322.43	242.13
10.517	1.9289	0	0.4648	0	0	0	0	3.7538	2.4258	8.3394	0	3.156	2.1423	14.543	22.966	38.339	76.457	104.04	150.83	183.11	243.02	294.63	326.98	421.05	528.74	649.31	764.18	927.38	1115.9	1237.5	1419.6	1653.6	1872.9	2016.9	2234.9	2439.4	2564	2812	3067.8	3307.7	3383.6	3611.2	3801.4	3808.2	3958.4	3948.9	3990	3946.8	4039.7
0	3.0222	3.337	8.9891	8.08	0	0	0	0	0	0	0	0	0	0	0	0	0	0	0	0	2.1907	0.31632	13.588	8.8797	14.674	10.912	20.63	21.365	27.956	15.073	36.938	10.511	19.659	26.513	39.575	46.03	54.545	48.005	61.245	59.189	53.285	55.043	54.063	53.161	49.47	61.36	65.566	63.477	68.956
14.686	4.7977	1.5183	5.1854	0	0	0	0	0.23471	0	0	0	0	0	0	0	0	0	0	0	0	1.1063	2.1368	7.5208	22.534	25.807	55.236	82.745	74.897	115.03	140.03	145.2	175.35	190.29	240.25	274.49	286.56	326.69	383.41	410.08	433.38	433.03	498.52	493.62	520.97	571.82	572.74	601.68	613.86	665.45
0	0	0	0	0.35804	4.8527	8.7147	5.8576	0.38539	8.1672	13.824	0	4.3973	2.5433	2.6291	0	0	0	0	0	0	0	0	0	0	0	7.9566	5.3824	4.3167	16.684	28.893	31.804	46.278	81.704	88.408	98.024	123.02	140.24	157.03	0	0	0	0	0	0	0	0	0	0	2.1685
19.306	2.1038	3.038	1.5424	0	0	0	5.1459	4.2701	8.0511	3.0695	0	0	0	0	0	0	0	0	0	0	0	0	0	0	0	0	0	0	0	0	0	0	0	0	0	0	0	0	0	0	0	0	0	0	0	0	0	0	0
0	0	0	1.9084	4.1492	0	4.3317	8.4224	4.378	11.401	18.043	4.656	6.7159	4.3372	3.236	17.543	34.01	76.28	84.86	136.73	185.53	210.96	261.06	396.69	406.26	636.42	659.37	715.32	898.3	949.19	1053.1	1506.4	1683	1681.9	1853.4	2150.1	2220.4	2323.1	2524.7	2545.9	2681.4	2753.4	2849.8	2906.6	2984.4	3017.3	3040.3	3031.9	3109.1	3223.8
0	4.7788	0	0.80263	0	0	6.191	16.14	0	5.2768	6.3729	8.1066	12.072	24.592	30.095	45.362	53.21	60.254	60.761	70.851	91.43	88.619	95.917	97.311	106.19	110.9	101.42	141.58	153.55	159.14	136.39	151.76	149.23	187.41	207.22	222.98	209.84	205.79	221.44	230.96	262.7	235.07	256.18	245.46	283.3	274.87	278.35	279.33	289.96	289.5
14.066	5.5024	0	0	0	0	0	10.221	4.6206	8.3291	2.7757	0	1.6951	0	0	0.75923	0	0.18585	0	0	0	10.121	15.453	16.469	42.055	53.875	63.57	77.85	83.987	105.97	108.37	129.4	149.8	152.9	173.49	185.94	182.62	175.63	210.76	222.62	225.85	220.27	229.25	240.89	246.57	252.36	234.01	238.94	257.74	254.61
0	0	0	6.79	0	4.3105	8.211	21.066	25.162	44.809	27.718	26.455	14.889	33.296	34.305	37.281	40.051	25.844	57.18	66.63	69.227	72.186	68.205	74.434	74.4	78.998	71.837	80.857	74.635	39.865	54.865	59.806	79.291	69.894	79.628	77.474	91.626	106.3	97.681	90.31	91.567	80.168	85.455	87.105	88.852	80.333	66.017	85.984	78.673	79.275
4.0618	4.2775	0	0.46778	0	0	0	1.0098	0	0	0	6.8365	0.18014	14.097	29.092	56.928	85.535	136.58	170.71	222.17	252.75	288.42	333.95	386.55	458.08	530.29	576.96	622.97	687.03	792	805.19	872.24	954.6	985.48	1033.3	1142.4	1191.1	1201.3	1298.2	1210.7	1275	1221.3	1262.5	1273.2	1296.9	1249.6	1234.1	1214.7	1275.6	1271.4
19.654	8.0151	0	0	0	0.71137	2.195	14.315	13.194	12.39	16.012	26.188	22.084	23.626	36.219	28.52	23.914	31.788	40.886	49.604	46.832	52.472	58.826	67.715	88.051	78.97	79.442	111.4	135.95	171.17	164.65	161.55	250.93	321.09	345.98	426.24	465.56	572.16	574.16	685.58	749.8	776.19	825.71	873.92	919.38	951.23	904.36	971.03	996.32	1006.4
3.0908	3.4076	2.6028	0	0	0	2.8919	2.768	6.0943	12.875	4.6596	5.9175	35.517	49.551	54.332	63.373	84.528	116.84	132.86	169.88	213.2	139.16	113.58	123.66	150.51	149.05	160.8	177.93	192.97	221.03	262.11	291.91	315.73	253.81	378.45	420.97	417.99	469.06	498.11	471.13	593.77	484.51	571	603.36	618.1	635.45	605.51	586.05	638.95	665.61
9.0459	1.1443	0	4.2248	2.9159	0	0	0	0	0	0	0	0	0	0	0	0	0	0	3.2026	8.4965	38.682	55.54	95.75	161.78	198.78	254.78	321.93	399.7	489.3	535.65	610.91	695.25	810.55	874.25	1007.3	1100.2	1183	1291.5	1308.1	1342.1	1437.5	1502.9	1524.2	1524.8	1506	1526.2	1665.6	1624.2	1673.9
0	0	1.6715	0	5.3307	0	7.845	11.493	14.837	12.789	0	8.7384	0	0	0	0	0	0	0	0	0	0	0	0	0	0	0	0	0	0	0	0	0	0	0	0	0	0	0	0	0	0	0	0	0	0	0	0	0	0
0	0.25383	2.4757	0	0	0	5.6005	9.1481	4.7605	0	0	0	0	0	0	0	0	0	0	0	0	0	0	0	0	0	0.38054	54.352	92.017	150.64	222.46	312.28	448.96	569.05	723.81	919.78	1074.6	1228.9	1433.1	1541.4	1758.6	1815.5	2012.7	2125.7	2153.8	2243.2	2355.5	2407.8	2474.8	2518.7
0	0.93613	0	0.7612	2.3657	4.5026	0	0	0	0	0.12454	11.344	4.7982	2.6016	2.8884	2.0936	0	6.1527	3.5398	0	0.064508	12.9	2.7904	9.8003	4.152	2.3008	3.2499	11.559	5.58	6.3071	13.229	8.5161	3.0065	3.5512	0	0	0	0	0	0	2.4597	0	7.3032	0	5.8161	8.367	5.7816	10.415	0	0
0	0	0	2.3207	1.5876	14.085	12.27	31.18	13.781	43.479	36.427	41.848	36.152	59.951	38.489	29.749	31.655	29.505	29.673	51.12	56.607	95.448	90.12	95.542	107.41	110.81	145.92	142.21	163.69	192.92	200.02	254.25	275.39	333.92	342.76	334.1	389.69	361.07	422.51	435.35	449.03	437.8	464.04	463.38	488.43	472.17	456	486.56	482.72	482.51
0	0	0	2.9091	0	2.8337	7.5337	7.0031	7.7116	6.8771	4.7192	0	10.03	23.648	46.048	83.305	141.49	168.69	237.25	305.77	410.51	496.66	555.66	612.1	705.34	804.41	829.71	936.88	1018.5	1013	1062.9	1129.2	1155.6	1218.6	1288.9	1315.7	1326.1	1355.4	1427.7	1368.2	1441.4	1445.1	1495.5	1523.6	1538.2	1581.5	1556.6	1548.4	1522.2	1533.2
0	7.4682	0	3.5708	4.5923	0	0	0	0	6.8618	3.5091	5.047	0.12816	3.3559	0	15.404	0	3.7317	0	0.1376	12.057	19.89	18.649	35.745	49.648	99.78	91.219	121.58	149.16	151	230.25	249.5	302.15	337.96	345.83	409.69	428.24	497.87	530.89	618.1	633.83	647.62	656.32	603.16	750.54	799	774.77	644.32	743.28	895.34
0	3.8566	0	1.0578	0	0	0	0.36843	0.55443	0.73649	0	0	0	0	0	0	0	0	0	0	2.1479	4.5994	39.463	25.615	50.124	72.068	100.87	168.93	185.89	241.24	322.12	374.72	450.09	552.08	582.57	644.8	541.75	545.71	612.9	645.4	690.05	671.09	742.04	745.77	809.07	810.8	840.62	893.86	958.78	955.67
26.109	15.367	0	0	0	0	0	0	0	0	0	0	0	0	0	0	0	0	0	0	0	0	0	0	0	0	0	16.491	44.506	45.924	27.038	37.307	62.687	103.36	147.51	154.05	155.87	221.59	218.36	250.99	278.62	289.43	338.33	358.54	338.83	380.22	356.22	360.22	350.23	364.59
22.993	4.865	0	8.0619	0	0	0	0	0	0	0	0	0	0	0	0	0	0	0	0	0	0	0	0	0	0	0	0	0	0	0	0	0	0	0	0	0	0	0	0	0	0	0	0	0	0	0	0	0	0
8.4308	0	0	0	0	0.3037	10.785	14.579	0	9.4955	9.5489	27.342	8.1404	24.491	25.187	12.679	15.031	18.429	20.76	25.736	10.374	14.008	16.186	19.197	5.7593	29.42	21.394	60.264	71.709	56.381	54.894	57.765	78.764	120.58	152.98	162.23	224.71	285.8	302.57	313.22	362.66	406.88	422.57	442.87	449.13	484.98	529.59	554.18	553.56	532.32
4.5212	3.7486	0	0	0	1.2992	11.018	0	0	0	14.433	11.655	13.901	7.3001	37.663	27.872	33.485	37.103	43.331	50.39	64.223	94.655	119.54	180.81	238.63	310.73	403.41	480.95	560.67	646.22	780.98	811.36	940.13	1021.6	1091	1165.5	1325.5	1359.3	1471.1	1504.7	1617.6	1682.7	1666.7	1697.1	1717.3	1800.3	1845.1	1894.8	1880.5	1893.7
0	0.96466	0	5.2639	0.63138	8.8954	5.7771	0.50434	9.9649	2.6802	0	0.026558	6.3409	11.038	13.284	7.7048	14.601	23.993	35.764	36.95	54.758	71.151	101.09	138.87	192.39	242.84	289.8	336.52	376.23	424.12	466.28	515.1	543.62	573.49	622.19	664.98	730.92	759.13	809.28	871.03	898.92	918.07	967.05	965.62	996.77	1082.5	1072	1087.8	1128.1	1153
0	0	0	1.0087	3.7883	0.57937	3.7098	20.061	12.126	19.839	9.6239	7.1352	0	0	0	0	2.8441	5.8324	0	2.7796	2.6966	0	0	0	0	0	0	0	0	0	0	0	0	0	0	0	0	0	0	0	0	0	0	0	0	0	0	13.981	4.876	12.903
5.7918	7.3733	0	0.78483	3.7093	0	0	0	0	0	0	0	0	0	0	0	0	0	0	15.573	21.471	53.497	82.726	121.45	189.33	219.05	295.67	368.34	447.34	507.44	591.28	643.14	734.9	793.73	914.11	962.62	1006.4	1065.1	1106.6	1135	1156.8	1147.1	1215.4	1198.8	1189.8	1185.7	1229.6	1235.4	1222.6	1233.4
18.506	10.217	0	0	0	0	0	0	0	0	0	0	0	0	0	0	0	4.6594	10.763	47.348	68.194	86.235	125.66	128.67	162.97	195.14	205.99	208.79	249.43	314.18	348.02	371.65	369.85	415.28	408.49	433.7	473.82	465.48	491.84	513.81	554.3	568.03	505.38	576.81	585.85	625.95	621.66	650.35	632.98	628.93
6.9514	9.1673	0	5.2634	0	6.0822	0	0.83255	0	0	0	0	0	0	0	0	0	0	6.7116	14.141	10.506	18.885	33.917	38.479	46.568	114.2	114.43	146.66	159.14	208.62	285.32	347.33	433.34	532.95	598.8	675.71	795.92	887.63	822.05	935.09	1082.7	1219.2	1323.1	1334.6	1466.4	1507.2	1540.7	1522.7	1654.5	1763.3
10.418	5.3688	4.4373	4.6483	2.4988	0	0	0	0	0	0	0	0	0	0	0	0	0	0	0	0	0	0	0	0	0	0	0	0	0	0	0	0	0	0	0	0	0	0	0	0	0	0	0	0	0	0	0	0	0
0	2.8174	0	13.178	0	4.9159	0	10.662	5.7367	8.8658	7.5839	7.3372	2.1803	5.1808	8.2844	11.544	9.3623	14.71	6.5528	19.138	17.669	22.927	13.633	16.105	19.912	31.334	43.105	49.754	63.69	16.463	26.148	43.319	65.044	80.264	88.737	101.64	128.92	135.32	137.67	154.74	155.35	151.83	179.3	170.8	166.33	141.08	147.29	159.58	145.67	157.05
0	6.0516	0	0	0.093561	0.49337	22.339	21.934	12.739	21.356	8.8814	11.562	8.1166	3.649	0	0	0	18.354	36.728	45.239	75.174	116.99	177.04	215.45	272.01	331.25	389.98	438.69	500.73	590.47	644.33	765.24	814.96	866.35	874.22	929.68	974.76	976.06	1120.2	1109.2	1146.5	1180.4	1204.3	1241.6	1257.2	1259.5	1230.5	1335.8	1297.2	1417.6
0	2.6951	0	1.438	0.20137	4.448	6.7467	9.2564	14.773	12.049	5.8137	6.2068	1.7226	3.9819	16.143	30.935	47.118	62.662	85.796	115.72	155.85	192.54	227.01	238.79	268.74	300.27	318.42	367.69	426.73	433.19	439.88	439.83	479.02	517.56	562.57	539.04	560.41	562.3	593.54	576.36	605.35	592.75	625.69	627.59	616.88	644.24	654.17	650.23	656.31	678.36
20.615	5.9276	0	1.4568	0	0	0	0	0	0	0	0	12.891	41.167	76.3	119.16	173.82	242.13	301.3	334.88	400.1	537.43	609.43	696.08	859.08	892.69	956.94	1071.4	1364.9	1515.7	1649.3	1742.7	1558	1702.8	1989.7	1989.6	2092.4	2199.7	2262	2081	2367.3	2176.1	2419.1	2607.9	2557.8	2374.5	2654.4	2669	2534.3	2476.8
0	0	0	0.96254	0	2.3158	7.7308	4.2636	1.0636	0	0	0	0	2.002	0	0	0.65012	19.659	41.515	59.75	106.2	160.93	160.62	203.21	278.31	309.33	365.1	446.84	476.18	546.01	651.8	749.88	759.17	841.73	882.6	979.31	995.59	1011.8	1076.3	1113.6	1072.3	1078.3	1074.9	1107.5	1119.2	1192.1	1099.1	1102.9	1145	1127.4
4.0101	3.9332	1.6165	8.8243	3.1003	0	0	0	0	0	0	0	0	0	0	0	0	0	0	0	0	0	0	0	0	0	0	0	0	0	0	0	0	0	0	0	0	0	0	0	0	0	0	0	0	0	0	0	0	0
0	0	0	3.5232	3.5516	4.4156	0	4.3142	6.1947	0	0.10375	0	8.193	9.724	7.9645	10.091	14.37	23.585	27.646	39.832	38.429	42.909	63.948	86.346	110.37	147.65	196.8	250.54	308.18	370.09	465.08	568.37	678.31	830.17	968.92	1124.7	1304.4	1444.2	1644.1	1795.4	1919.4	2053.3	2115.5	2249	2207.3	2432.1	2442.6	2381.3	2632.1	2722.6
15.305	3.8993	0	0	2.1014	0	0	0	0	0	2.817	14.913	57.584	92.953	138.66	204.07	274.74	357.12	420.89	468.66	644.32	612.68	659.38	686.28	742.38	770.32	876.21	904.91	933.75	964.07	970.48	1005.3	1008.2	1029.9	1038.4	1069.2	1067.3	1079.6	1056.9	1069	1071.9	1082.5	1100.7	1075.2	1079.6	1107.6	1110.2	1089.5	1129.2	1166.3
9.1718	0	0	11.1	3.6735	1.0986	3.6487	7.4898	10.891	8.9388	2.7983	9.3358	3.9127	8.0482	3.917	6.5516	3.7297	6.6366	2.5143	7.5775	9.7989	4.2547	7.0074	7.9264	9.6977	3.1469	3.3745	5.6503	3.3472	0	0	0.45236	9.7314	12.317	15.708	38.826	40.374	59.879	59.176	94.019	136.33	124.59	140.46	166.66	167.67	184.47	192.67	156.7	159.94	158.17
33.773	16.227	1.8852	0	0	0	0	0	0	0	0	0	0	0	0	0	0	0	0	0	12.031	22.795	64.662	81.371	125.61	163.04	210.43	281.78	289.5	385.74	430.85	495.37	592.87	639.81	717.92	733.67	835.18	863.11	898.34	925.74	983.6	938.77	968.08	989.56	1034.3	1037.7	1050.9	1040.8	1083.8	1081.5
14.123	5.3398	0	0	0	0	0	0	0	0	0	0	0	0	0	0	0	0	0	0	0	0	0	0	0	0	0	0	0	26.067	40.329	137.8	179.08	218.93	286.56	352.88	419.29	466.29	558.42	623.42	695.71	760.95	734.25	833.74	847.47	921.45	994.04	1013.6	1043	1023.7
9.5909	0	0	0	2.3122	0	3.3832	1.2311	11.649	0	0	0	0	0	0	0	0	0	6.2953	0	0	0	9.1148	31.474	64.808	56.16	102.4	129.34	146.83	207.42	278.54	353.16	444.36	557.54	631.34	692.4	772.49	840.55	922.21	942.21	1097.9	1149	1189.7	1215.5	1231.9	1219.7	1265.2	1304	1308.3	1393.3
0	2.4817	3.4763	6.3714	8.2469	0	1.8014	0	13.33	6.4488	23.889	10.66	11.984	14.936	25.346	68.021	91.19	155.24	209.21	308	345.86	490.23	569.86	608.55	770.54	912.98	1152.5	1346	1506.2	1665.6	1819.8	1934.8	2065.3	2110.5	2222.5	2300.7	2390.2	2520.3	2569.2	2630.1	2664.7	2736	2715.7	2864	2929.6	3019.4	2927.1	2953.9	3042.8	2951.2
0	5.7961	3.1721	6.7223	0	0	0	6.3528	5.8482	9.4053	26.564	16.181	13.271	27.228	15.601	45.736	23	41.099	47.675	66.681	80.877	107.38	106.51	151.49	140.66	231.66	229.42	303.68	346.55	352.62	451.56	476.17	563.95	604.78	640.09	730.5	778.91	848.56	904.86	971.39	975.67	1027.9	1031.7	1182	1186.4	1210	1228.7	1232.2	1253.4	1299.5
5.3092	6.9486	1.8543	8.9955	4.7161	0	0	0	0	0	0	0	0	15.886	20.555	64.461	47.306	78.029	76.25	104.18	145	177.19	253.27	340.98	426.1	542	665.73	799.19	906	1107	1290.8	1418.2	1618.8	1814.7	1855.1	2125.7	2091.5	2173.5	2337.1	2438.3	2575.4	2607.4	2703.5	2700	2800.7	2902.7	2874.5	2926.6	2914.5	2873.3
0	0	0	3.6132	4.814	16.16	2.3633	5.0597	14.44	11.233	29.251	33.793	63.089	77.092	94.216	113.72	153.63	177.87	187.9	217.67	218.4	247.36	267.49	296.54	302.12	342.59	348.39	348.42	364.29	374.31	364.2	378.31	379.81	458.63	489.17	491.35	443.29	427.14	432.52	416.22	418.17	421.33	414.18	461.96	429.87	439.31	433.53	461.97	474.53	452.51
9.1125	0	0	5.016	0	0	0.17109	0	0	0	0	0	0	0	0	0	0	0	0	0	0	0	0	0	0	0	0	0	0	0	0	0	0	0	0	0	0	3.249	0	12.95	26.876	32.056	34.93	29.16	41.084	49.902	44.06	37.556	53.748	59.917
8.1192	11.686	0	0	0	0	0	4.8124	0	0	0	0	0	0	0	0	0	0	0	0	0	0	0	0	0	0	0	0	0	0	64.602	73.165	81.7	88.087	87.135	71.097	95.787	103.56	124.53	131.72	122.66	129.65	121.41	115.97	118.96	101.52	120.78	132.96	139.82	154.84
3.3968	0	0	0	0	6.1589	4.3835	7.7111	0.29851	0	1.7466	0	2.1645	0	0	7.533	0	0	12.311	58.245	49.684	135.63	129.22	234.08	236.94	390.31	346.18	496.79	393.98	433.23	658.97	645	687.65	703.26	654.38	667.78	686.8	699.67	730.76	732.75	735.88	755.35	785.02	801.02	766.71	777.95	776.33	791.03	774.68	746.51
20.557	5.4316	0	1.1871	0	0	0	0	0	0	0	0	0	0	0	0	0	0	0	0	0	0	0	0	0	0	0	0	0	0	0	0	0	0	0	0	0	0	0	0	0	0	0	0	0	0	0	0	0	0
15.825	5.3292	0	0	0	0	0	0	0	0	0	0	0	0	0	0	0	0	0	0	0	0	0	0	0	0	0	0	0	0	0	9.7278	0.35139	14.904	23.611	41.189	84.165	87.815	119.81	146.57	199.18	210.88	175.33	235.65	245.17	292.17	310.78	316.74	331.24	288.37
0	8.904	0	12.523	0	0.13282	0	2.2152	6.7128	15.793	5.3234	19.1	22.719	15.632	24.507	35.936	38.538	42.273	39.73	47.289	61.619	59.142	57.639	65.518	65.135	67.056	64.008	58.146	68.197	74.896	146.99	208.99	275.9	337.8	443.34	499.42	610.58	659.73	790.59	899.66	957.95	1043	1096.2	1143.7	1196	1258.7	1236.6	1369.5	1377.5	1431.5
20.105	10.025	0	6.1712	0	0	0	0	8.3284	4.2525	2.0317	0	0.59666	8.5866	0	1.2206	0	0	0	0	0	0	0	0	4.2929	0	0	0	0	0	0	0	0	3.8591	10.993	21.288	33.756	49.375	48.796	72.269	49.295	50.327	62.22	61.509	74.551	69.215	122.55	126.83	133.7	137.49
12.968	0	0	0	1.2754	0	0	0	0	0	12.307	2.8499	11.176	1.0412	11.649	23.319	66.89	109.95	150.89	219.36	300.83	416.76	548.92	664.77	767.27	922.26	1140.6	1304.5	1457	1682.8	1824.1	2030.4	2155.6	2299	2441.5	2555.3	2694.5	2772.9	2910.1	3111.8	3261.3	3329.3	3212.3	3361.6	3371.7	3462.7	3467.6	3554.2	3446.5	3451.2
10.896	0	0	0	0	0	3.8203	0.66187	0	0	0	0	0	0	7.4143	0	0	7.8111	41.219	50.026	77.008	110.28	184.05	226.22	292.01	426.54	601.62	819.95	960.44	1147	1277.6	1334.3	1494.9	1696.9	1899.7	1987.8	2218.4	2359.8	2542.7	2657.7	2766.5	2947.1	3042.6	3203.7	3265.8	3373.9	3447.4	3493.1	3539.8	3562.9
24.986	11.073	0.53406	0	0	0	0	0	0	0	0	0	0	0	0	1.7578	0	2.7352	9.5395	6.0518	0	3.035	8.9919	14.88	44.025	47.517	65.27	91.947	124.11	138	162.26	222.57	276.07	291.96	363.53	375.04	414.33	419.13	440.2	441.06	485.62	484.9	496.25	545.11	530.07	531.34	544.65	522.5	564.84	544.77
22.069	9.6284	1.5953	1.9707	0	0	0	0	6.6345	0	1.4522	1.8804	0	0	0	1.9809	1.9427	0	0	0	0	0	0	0	0	0	0	0	0	0	0	0	0	39.886	38.877	128.7	153.84	137.36	208.86	229.39	286.08	321.23	344.37	401.61	442.13	439.45	433.33	469.04	517.03	507.18
9.2293	3.3117	0.51284	4.2696	0	0	0.90361	0	0	0	0	0	0	0	0	0	0	0	0	0	0	0	0.36836	0	0.2071	16.657	4.9884	22.843	26.403	33.909	40.757	31.501	3.1725	0	0	0	0	0	0	0	0	0	0	0	0	0	0	0	0	0
0	0	0	0	2.3551	5.5206	7.0001	13.37	5.4209	2.9539	0	8.7176	0.25125	9.0287	18.054	0	0	4.655	8.2181	2.5152	6.7279	8.4734	14.994	17.583	16.687	19.638	29.621	59.334	63.113	97.187	133.12	178.72	234.51	271.21	310.93	372.06	424.75	465.83	529.96	562.44	609.63	639.41	656.52	712.88	783.72	852.39	854.54	831.3	819.98	860.9
11.834	4.4456	0	2.5096	0	0	0	0	0	0	0	0	0	0	0	0	0	0	0	0	0	0	0	0	0	0	0	0	0	0	0	0	0	0	0	0	0	0	0	0	0	0	0	0	0	0	0	0	0	0
9.961	4.158	0	0	1.1566	0	2.0728	0	0	0	4.3634	0	1.7113	0	0	4.828	1.4166	9.7574	10.088	26.63	39.513	45.164	61.529	74.427	97.688	137.36	152.37	177.24	214.23	278.44	340.49	408.05	478.92	548.09	618.09	735.98	790.6	877.06	945.62	994.4	921.69	969.71	1045.4	1075.1	1086	1129.2	1111.2	1180	1177.9	1150.4
12.524	0	0	5.3431	0	0	0	0.35811	6.3361	0	0	0	0	0	0	0	0	0	0	0	0	0	0	0	0	0	0	8.0025	17.466	28.935	30.73	31.403	62.269	78.441	104.73	119	132.43	138.23	153.95	171.33	183.39	186.9	184.19	195.84	201.6	159.96	182.28	204.76	187.01	211.77
[truncated: 81 more rows]
[truncated: 78 more columns]
