# Supplementary material for: Limits on information transduction through amplitude and frequency regulation of transcription factor activity
Source: eLife. 2015 May 18;4:e06559. doi: 10.7554/eLife.06559 (PMC4468373; doi:10.7554/eLife.06559)
Supplement: Supplementary file 1. — Raw single-cell time-trace data for HXK1 (15259 cells), SIP18 (21242 cells), pSIP18 mut A (18203 cells), pSIP18 mut B (17655 cells), 1× reporter diploid (21236 cells), and 2× reporter diploid (19222 cells). The data are also available from Dryad Digital Repository (Hansen and O'Shea, 2015). DOI: http://dx.doi.org/10.7554/eLife.06559.014 [file elife06559s001.zip › source_data/1x_SIP18_HXK1_DM_70min_3uM.txt]

29.114	10.001	0	1.4199	0	0	0	0	0	0	0	0	0	0	0	0	0	0	11.823	63.801	139.75	240.63	325.43	429.75	681.53	668.73	1076.6	1020.4	1225.5	1725.6	1808.9	1877.3	2197.7	2414.5	2710.4	2945.8	3110.2	3348.9	3502.6	3647.6	3756.6	3856.2	3958.6	4084.8	4089.5	4124.8	4072.7	4235.4	4286.7	4385.7
15.275	6.9251	1.4484	0	0	0	0	0	16.723	38.25	77.197	131.57	221.6	375.06	528.31	719.49	935.03	1219.5	1483.4	1864.6	2201.2	2568.3	3061.6	3322.6	3789.6	4063.1	4543.7	4848.5	5062	5663.4	5861.7	6448.5	6490.5	6876.4	7290	7290.4	7479.3	7687	7808.7	8024.1	8217.4	8291.3	8588.3	8579.5	8786.3	8653.2	8498.3	8689.6	8782.2	8860.5
22.957	6.7491	0	0	0	0	0	0	5.4474	0	8.8911	0	0	0	0	8.072	6.085	14.537	27.018	58.599	100.09	144.75	220.76	286.22	402.39	527.89	823.1	870.35	1064.1	1210.9	1463.2	1775.5	2049.6	2416	2791.1	3002.8	3360.7	3905.4	4249.8	4522.4	4859.7	5221	5352.8	5542.9	5629	5943.5	6025.1	6174.2	6371.6	6364.1
0	0	0	0.30341	6.8584	1.9447	6.9413	17.941	33.145	37.187	26.555	54.028	59.551	106.67	128.19	158.14	178.43	226.15	236.71	252.66	282.99	338.2	352.49	424.3	456.7	546.21	571.3	713.63	806.63	969.54	1036.8	1110.8	1299.6	1516.2	1643.1	1832.7	2023.2	2259.8	2468.8	2562.8	2598.3	2689	2874	2980	3161.2	3192.7	3193.9	3271.7	3230.7	3369.7
23.295	8.53	2.3776	1.1882	0	0	0	0	0	0	0	11.186	68.669	144.48	257.16	364.72	498.5	682.24	868.4	1086	1374.7	1608.9	1892.8	2173.7	2355.5	2835.2	2973.9	3386.9	3654.2	3959.1	4247.2	4501.4	4709.8	4893.1	4891.4	5045.1	5214.1	5371	5578.6	5612.4	5644.2	5574.5	5748.2	5866.1	5923.6	6029	5669.4	6100.7	6113.4	5801.9
0	8.7442	0	4.2199	0.67513	0	0	4.6432	8.4193	4.6227	12.533	11.665	21.076	28.811	42.259	38.569	73.949	98.841	170.47	239	337.7	446.09	534.5	656.64	742.73	897.63	1063.5	1296.9	1345.1	1574.8	1749.9	1990.5	2236.3	2465	2763.1	2827.9	3084.3	3066.1	3179.6	3450.6	3507.8	3709.9	3829.5	3807.3	3925	3646.3	3818.9	3996.9	4086	4239.7
10.772	0	0	4.5726	2.0474	0	0	0	0.1552	0	0	0	0	0	0	0	0	0	0	12.808	26.595	44.705	99.683	173.5	269	325.95	485.85	591.08	724.95	904.11	1035.6	1221	1355.7	1671.3	1885.8	2170.6	2466.4	2795	3053.3	3124.5	3335.9	3736.1	3860.2	4017.8	4237.9	4631.2	4661.6	4734.1	4724.3	4740.7
16.864	6.6705	0	0	0	0	0	10.092	10.861	4.0516	0.33995	0	0	0	0	0	0	4.0596	7.4874	52.813	119.54	160.68	263.6	242.65	379.16	448.73	567.71	679.45	804.49	938.45	986.37	1093	1194.8	1374.9	1472.6	1506.2	1566.9	1590	1674.7	1737.7	1795.2	1869.9	1955.3	1970.6	2077.6	2224.2	2191.6	2238.8	2218.1	2285.1
5.862	0	1.7233	0.71211	0	0	1.4799	0	0	0	0.71935	1.3036	17.012	18.029	30.168	37.849	68.331	75.6	99.527	126.77	157.45	207.88	287.85	369.7	563.78	684.03	881.74	1098.5	1315.4	1722.9	1814.3	2162.6	2499	2838.5	3031	3278.3	3541.1	3735.4	3870.4	4116.9	4223.3	4443.2	4603	4560.5	4812.6	4893.5	4845.7	4779.6	4865.5	4950.3
0	8.987	0	0	0.98704	0	4.5289	5.6794	16.32	14.189	0.56832	0	2.2368	0	0	0	0	4.8188	0	4.1925	9.6777	18.477	44.475	39.606	92.901	137.62	198.49	251.68	324.02	383.16	478.97	535.1	601.93	707.69	935.33	974.61	1089.6	1270.1	1374.9	1539.2	1682.4	1833.5	1967.8	2159.6	2265.6	2356.1	2295.4	2411.8	2524.3	2604.7
28.916	10.864	0	0	0	0	0	0	0	9.6983	43.949	71.25	152.92	291.95	346.76	492.07	674.56	773.2	995.71	1207.1	1325	1518.9	1739.2	1882.8	2126.6	2109.9	2328.2	2592.4	2604.2	2609.3	2756.6	2722.4	2854.9	2960.6	3106.1	3145.1	3241.4	3346.2	3496.7	3588.1	3555.6	3576	3623.9	3722.5	3780.4	3767.2	3836.1	4006	4144.4	4054.4
19.012	2.5278	0	0	0	0	0	0	0	0	0	0	0	0	1.2878	13.563	27.899	69.467	137.96	211.59	342.61	450.84	593.61	701.89	886.49	1125.6	1373	1610.8	1816.5	1979.5	2273	2920.3	2757.4	2999.7	3310.5	3616.2	3765.1	4108.3	4279.6	4466.8	4664.2	4865.6	4906.3	5051.4	5204.8	5389.7	5418.9	5508.3	5550.9	5554.4
4.3391	0	0	0	0	1.7006	5.6524	5.5485	0.042172	4.8968	11.423	13.036	26.93	41.706	33.477	53.631	72.482	84.14	93.399	121.84	149.47	198.63	289.63	394.34	484.77	578.77	693.94	817.25	925.53	1036.7	1184.3	1298	1382.1	1533.5	1646.4	1767	1966.8	2158.2	2211.6	2153.2	2451.2	2509.3	2659.8	2618.7	2795.6	2868.7	2922	2953.5	2946.7	3158.8
0	0	11.706	6.3221	0.57215	0	0	0	0	0	0	3.2734	12.387	22.612	18.941	36.566	33.332	44.165	86.64	116.45	197.55	287.68	426.56	627.99	834.91	1093	1356.6	1637	1982.4	2307.7	2704.3	3052	3464.3	3803.4	4209.9	4509.3	4833.8	5111	5385.7	5489.9	5819.4	5917.1	6083.9	6200.6	6346.3	6416.2	6426.1	6521.5	6574.2	6290.4
27.347	0	0	0	0	2.1189	2.2275	0	0	0	10.19	50.241	132.63	254.61	415.7	682.45	915.11	1230.8	1505.5	1977.7	2360.9	2923.2	3327.7	3864.3	4303.8	4909.1	5486.2	6018.6	6693.9	7123.6	6834	8507.8	8876.6	9624.2	9970.9	10431	10787	11795	11925	12893	13195	13951	13514	13411	14426	14485	14680	14772	14424	13962
20.547	4.3656	0	0.64942	0	0	0	0	0	0	0	0	3.0234	16.529	68.693	147.57	239.16	358.97	502.82	662.32	1006.5	1225.8	1419.3	1729.3	1897.2	2195.7	2215.5	2519.5	2937.4	3152.5	3530.9	3616.3	3969.1	4291	4376	4837.3	5076.7	5483.1	5695.8	5934	6142.4	6538.4	6566.9	6496.4	6682	6996.7	7130.9	7202.6	7212.5	7126.5
9.2524	0	0	5.754	0	2.787	0	0	0	0	0	0	0	0	0	0	0	0.4152	11.6	20.763	42.568	0	7.4787	35.943	66.232	80.738	104.93	125.28	175.46	238.82	286.64	344.2	356.9	393.05	424.36	519.57	617.54	660.4	745.8	786.75	794.75	840.84	943.95	1010.7	1048.9	1059	1087.8	1234.3	1153.2	1184.1
21.559	0	0	0	0.055196	3.8035	11.443	9.4754	19.51	35.854	40.764	59.735	88.237	124	158.8	222.25	292.06	335.26	417.58	506.2	637.35	810.55	993.49	1215.5	1440.5	1691.5	2006.1	2258.1	2624.6	2927.9	3381.4	3622.5	3901.9	4294.9	4602.4	4928.6	5146.5	5490.4	5704.7	5905	6183.4	6516.2	6544.3	6807.8	6690.1	6928.6	7057.3	7073.9	7093.7	6880.6
12.675	9.7272	0.10416	0	0	0	0	0	0	1.2881	23.424	59.106	110.31	151.4	208.51	275.78	363.18	443.71	527.73	609.85	703.71	808.66	920.25	1005.8	1150.9	1216.7	1391.5	1574.1	1731.7	1854.7	2067.2	2177.7	2414.4	2552.2	2721.2	2916.8	3095.2	3320.1	3401.9	3622.7	3798.9	3969.3	4054.5	3528.4	3660.3	3720.4	3764	3624.8	3731.9	3728.3
31.927	6.8272	0	0	0	0	0	0	7.7545	0	0	0	14.062	37.056	89.712	167.37	257.2	340.48	420.91	513.21	612.44	717	832.49	954.59	1061.8	1185.7	1369.5	1561.3	1738.3	1815.5	1992.1	2245.6	2425.9	2550.2	2814.4	2943.4	3023.5	3329.8	3555.2	3743	3871	3880.1	4020.4	4152.4	4245.2	4388.4	4391.3	4534	4725.2	4656.7
19.71	8.9488	0	8.229	0	0	0	0	0	0	0	0	0	0.41983	0	0	27.938	55.349	90.752	133.67	185.6	289.46	271.32	456.04	496.25	625.18	726.18	825.87	968.9	1087.6	1142.5	1356.2	1426	1628.2	1756.2	1973.8	2088.8	2164.1	2399.5	2441.9	2532.7	2615.1	2702.5	2716.5	2814.7	2772.4	2861.8	2925.4	2811.9	2882.8
43.972	1.0719	0	0	0	0	0	0	15.944	53.996	125.2	239.56	364.23	518.5	708.13	949.81	1277.8	1591.9	1972.9	2276.8	2746	3137	3590.9	4044.8	4391.4	4855.6	5373.3	5899	6413.3	6801	7288.5	7697.1	8013.4	8505.5	8993.8	9599.6	9926.4	10309	10741	10923	11508	11709	11832	12190	12149	12191	12395	12492	12596	12648
5.9505	8.2444	0	0	0	0	0	0	20.138	54.003	134.12	267.48	450.6	684.46	978.84	1309.8	2153.1	2799.2	3317.3	3419.1	4451.7	3989.2	4368.2	5555.4	6120.8	6551.4	7889.3	7372.7	7797	7682.2	7949.6	8325.3	8958.6	9066.1	9520.8	9846.9	10322	10503	11069	11010	11124	11195	11574	10496	11515	11519	11812	11627	11939	11946
18.729	0	0	0	1.5718	0	0.90172	5.4995	4.5612	0	0	0	8.6385	6.0132	26.314	32.96	46.713	75.434	84.41	110.12	119.81	132.63	150.07	178.11	177.24	204.23	250.38	295.26	365.16	397.83	406.42	523.43	565.47	630.64	674.87	817.02	894.83	955.23	1154.4	1192.5	1313.6	1366.4	1425	1456.1	1444.9	1413.8	1523.2	1632.5	1607.9	1600.6
0	0	0	6.8263	5.2113	0.57532	0	0	2.122	0	5.2979	0	0	0	0	0	3.2223	24.691	53.696	136.09	235.46	352.98	452.54	594.78	720.17	853.46	986.76	1088	1274.4	1419.9	1533.9	1639.7	1690.2	1827.9	1875.8	1967.2	2105.8	2198.3	2274.7	2275.2	2387.1	2582.6	2728.3	2883.9	2809.9	2935.8	2926.9	2790.6	2927.9	2896.8
7.7939	0	0	6.2512	0	0	3.0813	29.591	93.101	191.85	317.83	466.03	666.15	871.76	1040.1	1248.6	1482.8	1756.8	2042.9	2349.4	2748.5	3095.7	3567.4	4071.4	4522.3	4992.6	5537.2	5965	6449.6	6973.1	7557.1	7956.4	8609.7	9040.9	9433.4	10012	10443	10561	10753	11255	11345	11662	11685	12045	12169	12460	12816	12720	12873	13056
13.405	7.5414	4.9063	7.3932	0	0	0	0	0	0	0	0.34121	13.964	20.9	40.755	61.61	71.01	90.455	112.84	123.3	149.83	171.06	197.04	215.3	231.68	253.55	266.27	350.89	354.34	411.69	457.65	526.98	621.56	661.69	795.46	858.4	914.43	1003.9	1059.2	1177	1167.9	1228.9	1203.4	1231.1	1310.3	1250.9	1305.7	1346	1297.1	1346.5
38.216	7.1983	0	0	0	0	0	0	0	0	0	18.97	51.942	101.7	191.99	292.18	391	559.53	696.48	829.09	990.54	1208.1	1336.6	1467.1	1632.1	1756.9	1917.6	2036.8	2233.1	2402.2	2571.5	2726.6	2804.9	2951.1	3017.1	3165.5	3337	3544.3	3615.6	3751.2	3681.2	3764.3	3754.4	3895.9	4092	3885.1	4004.3	4328.9	4323.2	4165.8
0	0	0	6.0358	0.89108	6.6297	13.889	26.295	27.441	29.938	37.938	32.816	49.886	56.319	113.33	159.56	240.61	333.99	459.41	631.67	746.72	1096.6	1302.1	1474.7	1635.8	1750.2	2068.3	2342.3	2543.1	2812.7	2968	3147	3398.5	3742.4	3870.1	3996.8	4291	4448.5	4637.7	4822.7	4930	5239.8	5454.5	5584	5785.3	5871.1	5589.1	5853.6	5800.5	5878.5
8.486	0	0	0	0	0	5.2009	30.754	61.882	126.17	189.8	263.46	357.08	451.15	530.34	621.54	705.82	837.42	942.79	1014.7	1148.4	1350.7	1550	1758.7	1934.4	2176.3	2521.8	2624.8	2944.6	3109.9	3303.8	3497.4	3823.3	4008.2	4195.3	4458.2	4690.5	4674.9	4964.5	5270.6	5536.3	5688.1	5614.6	5993.8	6092.9	6293.2	6367.3	6559	6748.7	6814.4
0	0	0	12.207	15.068	16.852	47.279	57.722	49.444	48.753	48.493	57.098	40.726	67.459	117.52	208.87	318.86	441.93	551.75	837.24	1059.1	1347.4	1560.6	1793.7	2093.3	2380.7	2693.2	2855.3	3189.2	3468.4	3800.3	4060.1	4327.7	4603.9	4959.5	5041.6	5332.3	5472	5633	5774.1	5820.5	5937.7	5983.8	5941.8	5322	5475.6	5494.9	6098.9	5564.5	6204.6
0	0	0	1.1403	4.0942	1.547	3.694	4.4331	2.2618	12.773	13.34	7.6216	20.299	46.853	84.798	156.86	223.76	318.97	403.5	485.47	572.91	650.06	754.33	895.12	989.52	1163.6	1197.4	1349.8	1451.5	1579.5	1711.5	1900	2053.4	2291.7	2300.1	2274	2417	2565.9	2964.8	3093.1	3170.7	3386.3	3528.4	3481.3	3584.6	3617.7	3647.2	3851.3	3941.5	3879.3
0	1.2152	0.94175	0	5.0034	0	9.8617	4.565	13.095	0	15.327	15.246	22.53	29.215	42.06	53.062	87.519	142.5	202.79	256.6	341.38	440.01	528.85	648.71	779.01	860.39	1017.8	1104.2	1232.1	1402.9	1539.1	1638	1717.9	1817.2	1972.2	2080.6	2185.8	2296.8	2435.5	2426.4	2582	2666.7	2768.1	2907.1	2808.2	2886.9	2946.7	3023.7	3062	3061.3
4.5065	0	3.0144	0.28843	5.0717	0	0	1.583	0	0	0	0	0	36.189	11.198	36.168	66.387	91.927	134.41	214.44	276.28	361.3	500.84	611.56	748.85	994.74	1115.7	1449.9	1522.2	1757.9	1949	2172.6	2491.3	2835.9	3187.4	3425.8	3711.7	4016	4288.3	4412.6	4647.6	4754.2	4862.9	4913.8	5137.1	5179.7	5282.3	5314.4	5377.1	5502
21.324	12.026	0	0	0	0	0	0	19.883	45.174	94.168	191.27	343.5	513.88	771.73	1087.4	1478.6	1914.3	2505.7	3133.9	3802.4	4512.2	4983.7	6053.4	6697.5	7411.3	8446.6	9190.4	10174	11457	11941	13011	14390	15097	15946	16778	17316	18033	18725	19189	19635	20272	20672	20479	21125	21062	21438	21735	21582	20985
19.928	0	0	0	1.1794	0	0	0	0	0	6.7163	32.008	69.48	77.188	166.72	281.83	409.63	507.52	776.98	1006.3	1264.3	1606.8	1991.7	2380.5	2764.6	3229.6	3757.8	4205.1	4769	5147.6	5714.4	6282.8	6830	7387.2	7886.6	8375	9007.2	9237.1	9719.9	9954.6	10330	10473	10637	10848	11171	11453	11382	11362	11688	11517
21.818	1.1161	0	0	0	0	6.7428	0	0	0	0	5.3118	49.196	153.51	295.95	477.09	713.33	905.71	1269.3	1555.8	1852.2	2193.1	2514.6	2969.7	3440.4	3814.7	4201.6	4550.7	5032	5375.2	5798.7	6419.8	6444.1	6858.3	7293.4	7801.1	8069.8	8369.1	8863.8	9084.8	9663.9	9973.7	9923.7	10211	10439	10626	10768	10790	10929	11005
0	0	0	4.5767	5.1427	0.42304	7.3958	6.0365	3.6186	10.318	23.471	33.718	65.761	96.69	134.77	187.11	249.93	336.83	450.88	558.79	713.68	910.36	1095.5	1289.1	1482.9	1706.7	1921	2097.3	2305.4	2432.9	2618.1	2722.8	2918.4	3063.1	3218.7	3426	3565.7	3765.1	3842.6	4002.9	4097.1	4286.6	4349.6	4566.7	4546.6	4682.1	4754.7	4653.1	4831.3	4891.9
8.1019	5.5132	0.18895	0	1.305	0	0	10.29	31.468	72.595	111.35	191.22	263.79	345.89	467.1	593.55	761.73	946.65	1114.8	1340.7	1575.2	1795.6	1945.7	2124.6	2441.2	2661.2	3047.1	3117.9	3351	3503.9	3686.2	3798.4	4011	4115.5	4426.3	4552.7	4578	4674.2	4883.8	4944.9	4977.8	4936.6	5067.8	5029.9	5072.9	5113.9	5133.9	5197.8	5323	5388.5
0	0	0	6.7495	0	1.5835	6.7727	18.482	32.08	26.828	42.559	41.131	68.682	70.567	105.36	131.69	214.33	279.3	377.22	631.67	759.8	1114.5	1604.5	1926.1	2274.3	2131.9	2812.5	3210.6	3681.9	4225.9	3938.9	5056.8	5459.8	5852.6	6365.9	6959.7	7174.8	7939	8051.5	8214.5	8558.8	7717.7	7907.5	8040.5	8372.1	8466.7	8462.5	8559.5	8459	8649.8
26.839	2.2189	0	0	0	0	0	0	0	0	0	2.8706	26.147	64.553	128.05	218.02	340.98	487.5	640.75	823.02	1030.4	1213.4	1420.5	1659.2	1883.1	2123.6	2284.4	2571.7	2708.8	2984.7	3160.5	3433.7	3539.8	3765.7	3878.9	4092.1	4241.8	4357.8	4465.5	4650.9	4704.8	4867.4	4860.6	5033.9	5168.6	5121.5	5151.7	5096.5	5342.8	5233.6
10.559	13.931	1.8053	0	0	0	0	0	0	0	0	0	9.1408	60.909	140.12	253.45	458.58	656.15	905.14	1252.3	1592.3	1969.9	2409.4	2822.4	3456.9	3893	4497.5	5032.7	5552.1	5992.1	6262.4	7175.8	7541.8	8087.8	8716.8	9100.4	9262.2	9666.4	9669.7	10082	10216	10550	10919	10922	10915	11028	11294	11469	11401	11784
35.5	7.6195	0	0	0	0	0	0	0	0	24.39	41.639	73.044	112.56	165.26	222.47	300.76	387.77	533.1	608.43	523.48	714.96	911.28	1144.9	1395.7	1572.9	1877.7	2038.9	2229.8	2419.9	2606.8	3140.9	3486.7	3800.6	3884.9	4291	4660.8	4960.1	5167.8	5353.5	5614.2	5937.5	5956.1	6009.3	6227.6	6198.8	6368.3	6461.7	6581.2	6594.1
34.913	0	0	0	0	1.7812	6.9538	0	0	8.9092	23.749	49.603	123.23	222.47	347.68	502.76	797.6	1036.2	1370.7	1713.7	2110.8	2328.1	2784.6	3046.2	4323.8	4482.6	4796.2	5444.6	5534.3	5894.1	6453.5	7068.2	7702.6	8148.6	8395	9080.9	9574.1	9930.5	10358	10611	11220	11225	11275	11723	11803	12002	12376	12488	12344	12714
2.2173	5.1575	0	0	0.023787	5.651	0	37.032	103.37	220.5	264.44	508.21	747.39	1013.1	1362.5	1775.4	2173.4	2496.9	2963.3	3396.8	3849.4	4227.7	4683	4743.8	5473.4	5936.9	6308.3	7598.2	8019.2	8507.6	8847.2	8943.6	8776.7	9010.5	9579.7	9726	9970.1	10225	10599	11018	10903	11328	11447	11366	11634	11777	11679	11504	11824	12124
16.823	5.2496	0	0	0	0	0	0	6.5354	4.6687	11.527	8.1243	10.875	26.67	51.154	96.823	189.23	298.93	446.76	559.24	700.79	860.27	1023.8	1169.8	1360.7	1604.8	1735.2	1993.1	2207.5	2375	2696.6	2896.4	3149.1	3350.2	3516.8	3798.4	4050.4	4110.7	4491.9	4681.5	4828.5	4841.2	4993.2	5067.5	5197.8	5181.8	5135.4	5160.9	5212.8	5288.7
0	0	0	5.3312	3.4376	0	0	0	0	0	0	0	0	32.37	82.458	173.32	330.89	463.76	654.83	917.43	1182.3	1520.2	1806.6	2072.1	2370.9	2832.5	3603.4	3825	4267	4683.8	5214.6	5285	5838.2	6207.5	6750	7033.3	7459.8	7734.5	8104.5	8373.8	8476.8	8674.1	9060.8	8735.4	9119.3	9148.4	9548.9	9588.9	9425.3	9438.5
20.966	4.2246	0	3.7311	0	0	0	0	1.201	0	1.9473	22.915	79.817	186.85	321.42	529.97	732.78	988.06	1285.3	1531.7	1852.2	2192.3	2453.6	2843.4	3214.5	3532	4013.6	4476.2	4665.8	4926.6	5651.7	5959.3	6556.8	6545.8	7222.9	7676.4	7972.6	8533.3	9018.8	9289.2	9768.1	9951.4	10159	10214	10383	10713	11191	11035	10791	11178
8.3403	3.8572	0	8.1854	1.5025	0	0	0	0	0	0	0	0	0	0	0	20.57	35.202	73.101	106.96	141.19	188.54	267.89	355.36	450.29	555.95	635.01	733.36	823.99	1036.2	1080.7	1267.6	1382.9	1424.7	1660.3	1674.8	1861.6	2041	2165	2188.6	2234.9	2301	2364.2	2391.5	2517.5	2573.7	2535.1	2563.3	2586.1	2572.7
0	0	0	0.67442	8.7298	7.2732	0	0.94082	0	9.9416	11.655	24.723	86.04	134.24	248.24	390.85	583.58	736.26	873.84	1097.2	1376.6	1737.8	1767.9	1989.3	2300.3	2677.5	3309.6	3613.1	3684.4	3956.6	4434.4	4345.4	4594.8	4567.6	4528.1	4225.5	5297.1	5470.3	5403.3	5150.9	5193.1	5340	5940.6	6032.8	6029.8	6237.9	6232.8	6345.9	6429.6	6642.3
4.4218	0	0	1.024	6.1439	19.708	0	0	0	0	0	0	0	0	0	0	0	0	0	20.48	104.08	169.61	241.91	354.6	486.86	541.42	664.04	794.03	935.95	1136.8	1316.7	1551.2	1768.9	1981	2245.6	2406.7	2744	3012.3	3310	3445.9	3616.1	3817.3	3969.6	4160.7	4387.3	4425.5	4513.3	4668.7	4587.3	4589.5
9.1654	6.3437	1.6423	5.3962	0	0	0	0	0	0.3143	0	11.647	26.311	66.779	138.85	274.99	388.06	560.31	840.58	1118.2	1396.7	1689.3	1967.5	2313.1	2733.7	3103.1	3603.9	4009.5	4383.1	4786.6	5102	5576.6	5964.4	6592.3	6738.7	7147.6	7706.3	8380.6	8429.1	8693.5	8751.1	9208.1	9433.9	9341	9719.1	9649.9	9590.6	9836.9	10015	10174
26.876	0	0	0	0	0	0	0	0	9.6792	20.767	30.394	65.947	88.377	149.45	175.05	243.16	304.44	449.75	531.46	681.5	871.47	1018.2	1262.2	1550.4	1777.2	2071.6	2294.9	2570.4	2838.9	3312.3	3572.5	3805.9	4134.9	4404	4635.4	4950.5	5224.5	5463.9	5564	5820.3	6016.7	6259.5	6403.6	6550	6574.5	6698.7	6727.5	6789.2	7125.5
26.851	6.2698	2.2409	0	0	0	0	0	0	0	0	0	0	17.937	94.502	216.08	385.64	603.33	882.28	1256.5	1688.5	2175.7	2767.3	3198.1	3787.7	4306.1	5032.8	5550.9	6171.5	6902.4	7531.8	8143.9	8836.1	9183.1	9952.6	10388	11122	11613	11943	12504	12882	13190	13136	13408	13689	13703	13640	14035	14302	13977
7.3359	2.4002	0	2.9845	0	0	0	0.25415	0	0	0	0	0	2.7553	9.1791	32.797	65.132	93.33	120.59	165.03	183.42	268.73	331.3	376.9	468.95	504.86	612.35	709.6	858.11	969.27	1054.8	1188.1	1372.6	1566.5	1769.5	1979.7	2207.9	2294.5	2469.3	2691	2773.3	2961.5	3074.6	2411.4	2333.7	2361.7	2416	2310	2404.7	2406.4
19.974	6.4879	0	0	0	0	0	0	0	0	0	0	0	5.4776	12.42	55.984	99.395	150.86	248.39	334.75	473.39	562.57	680.8	798.29	971.59	1130.7	1212.1	1428.2	1624.2	1793.8	1847.4	1990.5	2155.1	2318.4	2451.1	2615.3	2798.2	3342.8	3599.1	4136.6	4312.8	3612.4	3729.8	3814.9	3860.8	3852.2	3971	4006.6	4047.5	4030.4
33.026	12.549	0	0	0	0	0	0	0	0	0	0	0	31.083	84.835	187.19	286.1	377.65	561.26	729.5	928.36	1086.2	1186.1	1151.3	1505.8	1684.2	2030.4	2100.2	2256.1	2191.7	2253.3	2641.7	2945.2	3011.5	3262.1	3462.4	3576.7	3866.4	3972.9	3862.3	4089.4	4222.5	4336.7	4395.7	4351.1	4539.5	4345.7	4416.3	4576.1	4628.5
25.923	9.7572	0	0	0	0	0	1.1841	23.727	68.098	141.54	255.62	441.55	613.45	858.92	1152.9	1568	1999.4	2406.4	2901.9	3377.6	3990.3	4451	5022.2	5704.4	6124.9	6812.1	7266.6	7618.3	8202.3	8568.6	9253.6	9937.7	10439	10597	10930	11460	12002	12194	12435	12710	12676	13060	13366	13346	13419	13762	13964	14150	14005
8.5182	9.506	0	0	0	0	0	0.77103	0	2.5078	2.7496	14.573	53.988	92.637	157.37	220.09	342.8	425.45	547.87	731.71	920.15	1142.4	1361.9	1656.5	1972.9	2219.4	2610.7	2893.1	3187.5	3525.1	3783.2	4032.5	4319.1	4565	4766.1	5141.1	5475.5	5964.4	6239.3	6372.7	6508	6757.5	6909.1	6805.1	6936.8	7068.8	7241.7	7437.5	7459.8	7430.6
12.281	1.9037	0.73622	0	0	0	0	0	0	0	8.7256	7.3527	34.923	103.82	194.26	345.57	516.47	745.42	1006.4	1318.6	1633.5	1945.9	2198.3	2467.2	2838.5	3034.2	3404.8	3654.8	3733.2	4018.2	4514.1	4764.8	5243.3	5664	6023	6166.3	6514.7	6666.8	6550.5	6957.7	7364.7	7534.3	7446.4	7532.8	7927.9	7973.3	8069.9	7982.1	7887.4	8266.7
0.90554	0.56042	0.1849	3.8141	0	3.8028	0	0	5.5926	1.6163	4.0362	0	4.4526	0	16.483	39.815	127.71	232.16	404.94	609.16	820.43	1072.3	1265.1	1517.3	1858.8	2075.7	2347.3	2579.5	2929.4	3222.9	3468.2	3816.3	4076.1	4457.5	5117.5	5168.4	5567.4	6003.2	6326.8	6593.4	6806.2	7008.5	7393.7	7562.7	7826.4	7927.1	7885.9	8180.4	8124.8	8279.5
28.668	15.822	0	0	0	0	0	0	0	0	0	5.7543	60.44	130.09	230.7	360.16	536.82	715.89	960.68	1107.3	1342	1851.7	1752.9	2232.5	2418.9	2840.4	3682.7	4040.5	4410.5	4583	5078.4	5371.3	5943.2	6258.1	6643.5	7117.1	7384.6	7508.2	7674.5	7743.8	7398.8	7867.9	7891.4	8192.5	8180.5	8267.9	8431.3	8301.8	8275.9	8307.7
6.5644	0	0	1.7164	2.7645	0	0	0.44227	30.19	73.687	122.23	208.01	312.23	414.84	551.85	678.09	846	950.44	1150.7	1288.2	1518.9	1657.4	1824.9	1947.7	2228.7	2321.4	2638.1	2786.5	3034.8	3017.6	3221.1	3475.8	3745.3	3901.2	4022.4	4250.4	4422.5	4597	4833.3	4915.4	4930.8	5177.1	5241.7	5409.6	5538.8	5670	5679.5	6041.4	6048.9	6135.5
3.9082	4.3405	2.8775	0	0	6.7463	0	3.9924	48.216	59.785	141.97	240.48	360.54	499.19	674.29	858.05	1124	1341.6	1493.4	1707.5	1919.2	2159.5	2411.6	2589.8	2877.6	3030.5	3216	3379.4	3531.8	3725.2	3844.6	4014.9	4188.3	4426.5	4624.8	4591.3	4503.4	4789.5	4869.8	4979.3	5038.6	5124.6	5235.6	5348.9	5512.5	5435.5	5529.3	5470.9	5447.6	5021.5
19.87	3.5325	0	0	0.057962	0	0	0	10.076	31.322	107.42	196.34	309.65	440.58	590.47	741.79	958.18	1103.8	1425.7	1586.7	1892.9	2106.3	2467.6	2780.5	3015.8	3392.8	3827.6	4174.4	4724.6	5053.7	5330.8	5777.3	6248.1	6477.9	6754	7116.5	7247.5	7815.2	8014.4	8276.6	8481.9	8641.4	8722.1	8713.6	8811.8	9068.7	9087.2	8991.9	9371.5	9215.8
18.512	9.5446	4.3577	4.4028	0	0	0	0	0	0	0	0	0	0	0	0	38.547	68.732	171.24	269.74	410.45	589.13	762	938.71	1156.1	1341.7	1534.2	1732.5	1941.4	2178.7	2357.6	2566.8	2802.1	3011.1	3022.1	3195.2	3411.3	3457.3	3530.9	3614.6	3768.8	3916.7	3969.8	3979.2	4131.9	4137.2	4198.5	4265.8	4231.3	4349.7
0	0	0	5.3849	5.5613	3.0649	1.0329	5.0176	2.7495	22.241	53.544	89.675	166.14	237.41	354.01	481.63	632.66	793.57	968.21	1186.7	1391.8	1595.3	1930.4	2183.3	2503.1	2775.5	3029.9	3355.9	3617.5	3865.7	4133.4	4359.2	4608.9	4878.6	5091.4	5115.6	5486.2	5918.4	5998.2	6141	6545.8	6456.5	6773.2	7039.1	7035.5	7124.7	7131.9	7151.3	7181.1	7269.2
7.8783	3.0103	1.3725	1.5925	0	0	0	0	2.2127	0	0	0	0	17.625	21.443	36.433	52.488	75.094	91.639	100.03	136.77	187.91	250.05	328.87	423.88	448.82	530.92	630.88	717.54	774.92	871.58	963.38	1084.4	1233.9	1346.2	1321	1479.9	1417.5	1457.6	1579	1587.9	1770.3	1685.9	1806.1	1668.6	1825.1	1900.1	1766.3	1797.8	1713
0.14901	0	0	7.5156	0.7044	0	0.37111	0	0	0	15.283	40.339	77.278	113.51	148.98	194.76	246.27	271.5	316.42	402.41	504.01	568.72	644.88	752.9	813.33	913.72	1123.2	1137.2	1349.5	1471.3	1693.4	1857.6	2078.2	2312.9	2420.1	2684.1	2896.2	2936.5	3134.9	3218.2	3406.4	3487.8	3603.8	3616	3708.8	3703.7	3907	3394	3342.2	3312.6
16.3	8.5856	0	0	0	0	1.4423	0	1.5569	0	3.1402	0.85708	38.855	73.939	129.19	204.28	292.3	407.09	567.29	799.97	1064	1363.6	1681.7	1970.5	2384.9	2772.7	3218	3696.9	4173.7	4600.5	5062.4	5655.6	6243.7	6840.2	7368.1	7998.2	8545.9	8869.8	9422.5	9778.9	10056	10356	10904	10893	11142	11316	11406	11403	11748	11685
35.004	7.1832	0	0	0	0	0	0	0	0	0	0	0	0	17.046	64.308	131.56	180.35	314.55	435.98	610.54	776.1	975.84	1242	1532.8	1811.3	2157.5	2432.5	2754.9	3368.8	3440.2	3772.3	4105	4452.1	4706	5067.1	5382	5308	5709.3	5899.5	5924.1	6015.3	6171	6261.3	6327	6366.9	6473.6	6754.9	6707.1	6725.7
0	0	0	9.3411	3.9525	1.8704	1.6788	0	8.5928	0.9903	2.8275	6.0978	29.755	77.29	154.56	275.93	426.42	627.33	894.2	1191.2	1597.2	2091.8	2610.3	3184.2	3814.9	4333.8	5051.2	5439.3	6256.2	6812.9	7248.2	8110.6	8795	9266.4	10075	10390	10748	11268	11748	11573	12378	12785	12847	13087	13389	13421	13523	14086	14037	14096
9.5129	0	0	4.5466	6.6346	0	0	0	4.3011	7.7759	34.335	83.216	161.95	251.4	368.74	529.76	725.32	960.49	1214.9	1506.9	1837.7	2052.7	2312.4	2565.3	2952.7	3140.5	3423.9	3602	3876	4055.6	4285.3	4611.6	4807.6	5112.4	5233.4	5567.1	5715.7	5913.1	6180.9	6182.9	6192.8	6261.3	6481.5	6622.5	6623.5	6645.6	6788.5	6895	6959.9	7011.3
6.0457	6.6988	0	0	0	0	0.61896	0	0	0	0	0	44.224	103.2	216.05	355.44	567.7	774.72	1053.4	1414.9	1786.5	2193.5	2668	3106.8	3680.9	4119.5	4823.4	5264	5967.6	6582.2	7273.4	7728	8687.4	9325.4	10102	10741	11231	11740	12306	12756	13066	13221	13559	13917	13953	14110	14233	14626	14499	14793
28.765	10.523	0	6.4018	0	0	0	0	0	6.6771	6.4415	1.5987	2.9589	21.117	72.757	109.18	225.32	425.2	644.03	895.77	1009.1	1237.7	1640.5	1851.3	2531.3	2890.1	2702	3621.1	4405	4506.9	5178.5	5326.9	5314.9	6170.8	6437.2	6872.7	6056.4	7900.3	8014.8	8210.3	8845	8656.8	8966.3	9154.2	9209.6	9256.1	9432.4	9335.8	7932.7	8934.5
10.991	0.44445	0	5.4341	0	1.0847	0	0	5.7253	0.927	8.6664	8.5394	15.917	32.402	60.623	96.845	166.99	233.59	339.78	486.03	691.96	955.11	1211.9	1516.9	1821.1	2175.6	2505	2947.5	3312.3	3684.2	4052.3	4525.8	4998.7	5537.7	5696.1	6214.8	6667.2	6885.9	7248.7	7502.5	7597.8	8000	8056.6	8372.5	8228.3	8358	8560.1	8530.7	8665.9	8597.7
0	0	0	0	0	0.46896	22.228	12.702	17.974	41.803	42.938	55.542	78.154	88.932	99.95	142.93	230.16	325.73	532.08	756.6	1052.4	1411.8	1744.3	2127.6	2401.3	2742.4	3219.9	3558.9	4068.4	4204.6	4821.6	5349.9	5712	6176.3	6526.1	6937.2	7423.2	7664.5	8116.1	8156.2	8381.8	8518.4	8837.9	8803.9	8979	9126	9313.3	9317.4	9273.9	9294.4
27.56	4.6354	0	0	0	0	0	11.633	16.533	17.457	14.146	7.42	14.386	20.575	52.776	99.769	178.91	277.89	442.55	608.63	796.85	1057.2	1316.9	1584.3	1937.9	2075.6	2409.7	2802.8	3069.3	3288.3	3648.8	3918.5	4256	4519.8	4801.1	4917.9	5242.8	5578.4	5840	5950.5	6077.6	6138.5	6062.3	6452.9	6530	6502.9	6547.2	6615.6	6725.4	6525.6
23.592	0	0	0	0	0	9.2813	10.159	20.434	19.747	54.789	83.597	138.18	232.41	373.13	602.53	866.47	1242.1	1718.2	2117.5	2716.4	3401.8	3976.5	4709.1	5388.8	6175.5	6784.8	7505.2	8271.1	9161.7	9873.6	10367	11105	11312	12049	12907	13387	14003	14319	14817	15248	15911	15811	15903	16131	16439	16438	16986	17166	17156
10.915	4.0108	0	8.4645	0	0	0	0	0	0	0	0	0	1.6526	0	21.725	73.91	101.08	169.87	238.22	301.65	413.08	501.65	581.83	713.51	826.81	969.88	1073.6	1250	1693.2	1736.2	1883.5	2025.1	2182.9	2182.1	2282.1	2554.5	2605.7	2701.2	2806.4	2855.3	3023.3	3068.9	3147.8	3258.3	3182.9	3280.6	3397	3433.2	3407.2
20.026	0	0	0.063012	0	0	0.31077	0	0	0	0	0	0	0	3.2576	13.999	26.511	46.172	60.403	0	1.3224	22.142	46.35	129.3	224.52	386.14	554.58	695.68	901.79	1128.7	1356.2	1529.2	1889.8	2105.3	2405.6	2744	3175.8	3324.4	3605.6	3770.2	4125	4320.5	4415.3	4387.8	4571.5	4755.5	4795.1	4802	4899.5	4826.7
4.053	6.719	0	4.7878	2.9074	0	0	0	0	0	0	0	11.759	18.699	26.644	26.831	42.178	65.663	75.241	112.05	131.57	156.86	155.8	201.05	279.65	351.73	404.38	453.28	574.01	516.27	597.6	723.31	804.05	886.56	1085.5	1242.3	1423.9	1420.1	1524.1	1684.6	1752.2	1725.5	1904.3	1861.3	2060.1	2125.3	2126	2160.6	2236.1	2286.4
24.576	0.76916	0	0	0	0	0.70513	0.39141	7.7592	2.833	9.5783	30.46	39.862	56.916	82.728	134.33	172.73	260.51	360.88	480.84	545.64	656.66	796.28	944.94	1082.5	1240.7	1444.3	1477.9	1608.3	1943.4	1868.3	2140.1	2289.7	2460.4	2590.7	2843.1	3029.4	3121.8	3434.3	3597.1	3823.5	3997.8	4140	4182.4	4367.4	4433.4	4683.8	4657.8	4827.6	4944.9
12.972	11.435	0	5.0033	3.025	0	0	0	0	0	0	0	14.2	74.351	141.47	250.75	372.28	555.99	770.5	988.4	1231.3	1577.3	1788.5	2132.4	2510.4	2826.7	2536.7	3536.8	3824.2	4191.5	4478.6	4687.3	5141.1	5578.2	6007.7	6282.2	6974.1	7119.7	7496.8	7522.4	7678.3	8116.8	8464.5	8250.7	8697.3	8710.2	8727.6	8825.8	8942.3	8970.1
2.6305	3.3794	1.7595	0	0	0	0	12.921	40.701	114	192.06	282.12	414.66	548.38	743.5	920.68	1119.7	1384.5	1654.5	1856	2128.8	2429.9	2786.4	3014.6	3356.2	3706.4	4042.7	4469.5	4805.1	5336.3	5583.6	5903.8	6229.5	6529.1	6961.3	7356.6	7455.1	8129.8	8348.5	8521.7	8663.2	8884.1	9277.5	9399.5	9491.8	9727	9650.6	9675.7	9600.6	9675.4
19.883	1.2944	0	0	0	0	3.4915	8.5055	35.383	58.849	98.789	139.74	250.65	365.44	552.94	806.93	1155.2	1537.6	1960.9	2502.9	3041.9	3586.6	4270.1	4903.3	5670	6440.2	6893.1	7528.8	8500.4	9060.4	9929.5	10365	11190	11761	12561	13458	14518	14564	15045	15529	15774	16153	16372	16419	16650	16728	16845	16730	16756	16665
33.798	7.449	0	0	0	0	0	0	0	0	0	0	0	0	13.517	66.009	148.18	285.02	467.1	696.95	936.76	1263.1	1581	1860.6	2273.8	2482.8	2928.8	3261.1	3779.9	3881.8	4424.5	4719.9	4936.1	5317.4	5586.9	5720.6	6167.5	6655.9	6852.2	6837.5	7040	7285.9	7705.9	7959.9	7998	7969.1	8023.5	8233.6	8343.9	8264.4
0.017824	1.9085	8.8092	0	0	0	0	3.733	5.7771	12.759	7.9773	18.473	50.763	76.829	147.35	246.49	351.49	550.56	717.87	918.81	1122.3	1419.3	1695.2	1975.2	2237.4	2598.4	2854	3122.5	3414.6	3706.6	3963.2	4176.5	4544.1	4923.1	5069	5416.4	5815.9	6260	6588.5	6881.1	7065.5	7312.8	7533.3	7887.7	8109.6	8204.7	8314.3	8403	8441.4	8651.2
0	0	0	4.6523	0.54215	2.2806	0.90716	7.2722	3.2346	0	0	0	1.7228	0	13.612	0	6.515	0.76299	0	15.36	17.593	73.75	30.177	59.746	67.863	98.048	174.09	261.06	348.78	508.34	587.45	801.19	947.14	1149	1356.3	1541.1	1771.6	1896.9	2125.5	2248.9	2190.9	2409.8	2533.8	2593.4	2645.9	2794.5	2799.5	2941.1	2873.2	2996.6
17.305	5.1053	0	6.5405	1.0037	0	0	0	0	1.8606	0	9.3364	17.981	19.853	36.39	48.017	66.762	120.54	176.73	280.37	395.35	580.76	780.11	961.26	1239.8	1525.2	1798.1	2063.2	2375.6	2659	2854.4	3164	3352.1	3747.1	3937.8	4091.9	4339.7	4543.5	4862.7	4897.3	5366.2	5509.2	5579.4	5791.4	5957.6	6161.1	5781	5635.7	6087.8	5817.3
0	0	2.1367	0	6.3777	0	8.1783	9.4365	15.313	29.555	82.162	167.44	295.44	458.95	682.87	942.06	1306.6	1479	1855.9	2167.8	2414.3	2834.4	3172.5	3406.4	3864.4	4039	4327.4	4739.6	5020.3	5367.2	5564.2	5744.3	5967.1	6318.6	6507.6	6449.4	6726.4	6948.7	7240.2	7119.4	7211.6	7413.1	7514.1	7596.8	7487.4	7693.9	7659.2	7600.4	7783.3	7727.7
21.119	0	0	0	0	0	0	0	0.14818	0	0	0	0	0	0	12.977	57.279	104.95	209.04	302.9	428.97	577.38	763.96	1041.4	1298.8	1576	1847.9	2329.4	2526	3044.2	3415	3809.8	4290.7	4741.6	5063.1	5536.8	5889.2	6323.7	6712	6942.4	7100.1	7324.6	7554.9	7649.5	7800.9	7986.4	8207	8312.6	8420.2	8427.6
7.7702	6.3838	0	0.71612	0	0	0	0	3.149	0	4.1098	4.8968	13.409	42.876	74.372	144.78	227.41	349.6	528.97	706.78	901.73	1170.4	1520.9	1747.7	1975.7	2329.2	2626.3	3099.4	3374.2	3610.9	3870.8	4306.9	4608.1	4999.5	5107.3	5327.7	5450.9	5953.9	5898	5930.4	5756.4	6103.6	6301.4	6439.3	6313.4	6381.8	6401.3	6645.6	6589.8	6532.4
18.682	7.1673	3.5527	0	0.81482	0	0	0	0	14.204	9.8604	26.116	55.109	86.441	165.78	215.35	294.92	430.48	540.1	663.19	836.27	1017.6	1221.5	1389.9	1615.1	1784.5	2110.8	2418.5	2644.2	2852	3136.4	3321.8	3502.3	3785.6	3997.1	4142.8	4347	4432	4723.4	4795.1	4887.1	4985.5	5007.9	5067.4	5138.9	5288.5	5236.3	5307.2	5386.4	5361.9
15.123	1.2501	0	1.4637	0	0	0	4.3	0	0	0	10.158	0	0	7.8508	18.697	46.195	120.83	230.59	328.65	487.7	684.88	879.76	1106	1385.7	1684.5	2003.7	2349.3	2752.8	3057.8	3403	3832.7	4316	4666.9	5220.1	5579.8	5939.1	6300.2	6588.1	6999.8	7296.3	7817.6	7925.8	8053.3	8292.9	8407.2	8514.8	8556	8721.8	8745.1
0	0	2.3137	8.0151	0	0	14.96	0.76965	29.085	31.267	40.517	29.918	66.133	80.37	104.13	191.23	312.1	441.53	568.18	884.04	1097.6	1358	1680.5	2070.7	2446.6	2762.1	3107.6	3593.9	4075.9	4699.2	5025.9	5581.3	5955.2	6485.4	6928.1	7441.1	8085.4	8210	8702	8871.7	9292.2	9658.9	9716.3	9797.1	9986.3	10352	10325	10511	10544	10936
6.9557	0.19551	0	0	0	0	6.1162	1.9776	4.0154	0.041888	10.926	7.0128	18.52	43.717	65.021	100.13	163.26	234.21	343.93	456.52	590.37	777.97	915.27	1111.4	1276.8	1506.9	1588.7	1847.5	2041.1	2301.1	2391.8	2596.8	2810.4	2920	2965.6	3165.9	3242.1	3349	3485.8	3506.2	3509.9	3788.4	3754.4	3777	3834.7	3860.3	3954.6	3938.3	3983.3	3942
13.598	0	0	0	0	0.91782	1.109	0	0	0	1.3278	46.548	98.373	215.66	345.7	521.08	733.89	1011.4	1285.8	1543	1803.9	2151.2	2389.5	2745.2	3066.4	3365.3	3679.1	3939	4245.4	4579.3	4897	5063.3	5478.2	5771	6089	6163.6	6456.1	6662.8	6892.3	7132.1	7367.1	7680.1	7921.9	7854.1	8062.9	8229.4	8247.9	8463	8555.7	8686.4
0	0	0	1.3963	7.191	14.873	17.879	20.666	26.736	28.187	42.856	69.263	116.07	159.35	237.05	294.81	369.93	519.42	623.37	756.46	906.28	1076.8	1288.9	1475.2	1637.2	1850.8	2086.5	2203.4	2557.3	2787	2977.4	3184	3393	3665.6	3840.9	4145.5	4228.5	4678.4	4862.6	5139.9	5276.1	5402.2	5367.9	5572.6	5576.1	5633.3	5633.4	5683.4	5729	5786.8
15.562	5.6472	0	0	0	1.3527	0	0	11.882	0	0	0	13.202	23.347	96.126	68.914	80.798	139.68	195.47	279.56	377.84	491.52	609.64	777.49	976.54	1556.7	1409.6	1632.3	1799.6	2772.7	2262.1	2407.1	2612.9	2940.6	3149.7	3407.3	3643.3	3868.9	4080.4	4313.7	4421.8	4527.6	4755.2	4870	4973.7	5184.4	5198.7	5306.5	5362	5444.1
2.9739	0	0	0	0	3.3546	9.759	22.23	29.197	45.151	66.566	63.604	63.207	68.197	91.971	96.463	108.21	117.54	123.79	133.66	179.52	220.54	305.74	443.33	480.51	623.38	761.22	930.2	1085.7	1289.7	1532.3	1757.5	2077.3	2231.8	2407.2	2642.4	2904.6	3100.8	3252.5	3429.1	3583.6	3684.8	3821.1	3902.9	4048.5	4127.2	4028.4	4094.3	4112.3	4281.7
13.363	0	0	0	0	0	0	0	0	0	0	0	17.465	12.026	39.653	81.314	149.75	239.25	398.08	530.3	763.29	883.82	1137.2	1358.5	1535	1832.1	1994.1	2353.2	2550.1	2502.5	2855.4	3205.6	3502	3732.6	3986.6	4135	4363.7	4453.1	4826.4	4848.2	4843.1	4771.1	4796.6	5076.3	4853.2	5188.7	5042	5073	5178.1	5199
13.257	3.4313	0	0	0	0	4.9402	56.121	175.07	368.9	614.56	964.21	1397.6	1935	2492.6	3010.1	3617.6	4374.4	4980.1	5950.2	6565	7210.5	8049	8623.5	9257.2	9904.7	10700	11227	11926	12663	13071	13527	14140	14906	15689	16194	16778	17411	17906	18909	18396	18574	19085	19252	19472	19585	19644	20020	20054	20293
3.5295	3.9037	0	7.4416	3.5938	0	0	0	0	8.2801	7.2657	32.508	20.459	13.894	22.344	41.603	52.038	81.157	150.55	258.37	393.12	509.96	672.99	899.77	1118.8	1400.5	1637.3	1897.6	2140	2577	2896.4	2851.9	3201.2	3516	3735.4	3981.4	4392.7	4781.5	5162.7	5068.2	5323.4	5535.4	5719.1	6065.9	6236.6	6467	6559.4	6706.1	6669.4	6706
18.031	0	0	0	0	3.9235	0	0	0	0	3.5524	16.544	30.551	44.18	60.796	87.155	165.92	239.27	328.52	470.43	592.28	803.22	1013.5	1248.6	1564.2	1756.3	2031.8	2299.3	2321	2768.9	3064.5	3311.4	3777.8	4176	4258.4	4671.9	4751.7	4982.6	5111.7	5320.8	5510.4	5600.4	5698	5798.5	5937.5	5912.5	5969	5941.7	6038.9	6139.5
39.917	1.6487	0	0	0	0	0	0	0	0	0	0	16.086	38.931	49.876	97.334	131.04	189.6	311.03	371.16	448.07	582.7	695.58	868.13	982.32	1152.3	1311.3	1397.4	1583.4	1680.1	1908.7	2010.6	2330	2508.5	2757.2	2813.4	3055.3	3313.2	3370.1	3461.9	3527.2	3691.5	3730.2	3848.2	3775.9	3760.6	3723.6	3825.3	3936.8	3950.6
23.577	6.9399	0	0	0	0	0	7.5067	47.332	87.441	167.21	264.75	398.83	572.97	788.77	1023	1266.3	1549.2	1840.1	2173.8	2639.4	3041.3	3459.3	3921.7	4465.6	4987.4	5508.9	6086.8	6568.6	6998.7	7437.6	8150.6	8928.9	9357.8	9926.1	10008	10698	11369	11826	11750	11778	11722	12087	12280	12315	12562	12388	12737	12947	12954
0.31082	0	0	1.3558	0	0	8.2121	0	2.4959	34.831	66.761	111.2	168.62	259.93	348.25	405.43	459.31	503.04	602.19	660.31	721.91	733.21	772.58	786.37	800.99	816.06	975.51	891.02	938.19	931.44	1004.3	999.8	1029.1	1043.7	1120.7	1140.7	1241.6	1217.9	1292.4	1289.9	1322.9	1352.2	1395.6	1308.6	1368.1	1309.7	1412	1425.8	1418	1356.2
8.867	5.7697	0	0	0.96139	0	0	0	0	0	0	0	0	12.772	56.527	131	232.82	329.65	505.8	731.31	952.02	1218.1	1447.8	1786.4	2062	2270.1	2595.6	2953.2	3320.2	3727.8	3908.9	4375.8	4853.5	5177.8	5369.5	5822.3	5994.7	6405.1	6460	6781.9	6865.3	6899.1	6926.4	7148	7335.1	7426.1	7535.5	7772.8	7684.8	7786.6
24.371	4.204	0	0	0	1.9322	0	3.1211	14.444	23.15	74.364	132.13	254.62	395.41	610.83	884.6	1213.2	1655.5	1882	2375.9	2867.3	3284.5	3819.4	4296.4	4805.6	4962.1	5770.1	6102.8	6755.5	7099.5	7578.6	7425.9	7961.8	8835.2	8718.7	9901.1	8722.6	10640	9824.6	9697.5	10258	9762.2	10048	9970.5	9941	10341	10025	10190	10682	10367
0	4.4948	0	16.614	4.0444	17.795	2.5828	12.116	5.0087	0	19.546	7.381	78.238	184.84	336.9	585.22	867.67	1222.1	1658.6	1880.9	2367	2785.1	3153.4	3702.8	4174	4493.1	4969.8	5270.7	5740.7	6339	6587.3	7056.2	7370.8	7748.2	8228.4	8478.7	8977.5	9024.7	9495.6	9837.7	10021	10147	10264	10539	10466	10665	10798	10883	10957	11258
21.582	2.1646	0	0	0	0.35988	0	15.772	48.653	139.15	236.74	361.05	507.81	647.89	848.77	1006.3	1147.6	1369.7	1540.4	1709	1943.4	2206.9	2399.6	2661	2779.3	3123.6	3460.4	3579.2	3822	4181.6	4563.2	4791.7	5127.6	5315.1	5586.8	5976.9	6082.3	6367.1	6618.4	6850.8	6892.5	7118.8	7195.2	7287.1	7449	7718.3	7762.5	7939.3	7753.9	7762.5
18.574	0.086936	0	0	0	0	0	0	9.2098	0.66831	1.2477	0	13.167	51.772	125.92	229.37	338.27	466.25	622.66	794.72	977.81	1150	1335.6	1516.4	1709.7	1875.6	2071	2287	2483.6	2696	2886.3	3083.2	3188.1	3381.3	3510.3	3688.2	3794.3	4003.9	4120	4181.2	4322.2	4344.3	4455.1	4550	4711	4731.2	4712.5	4906.7	5100.7	4961.3
12.632	4.4952	0	5.7903	0	0	0	0.44469	11.126	13.286	0.43958	7.4752	8.8652	37.444	53.257	68.43	76.159	103.33	138.28	171.69	221.78	336.32	491.79	633.86	801.75	962.56	1228.7	1405.6	1747.1	1833.3	2083.2	2371.1	2631	2845.9	3134.2	3346.9	3697.2	3669.7	4028.5	4281	4714.8	5075.6	4982.5	4830.9	4947.8	5050	5318	5171	5420	5433.1
13.134	6.4407	5.5483	7.5556	0	0	0	0	0	0	0	0	0	16.552	27.8	44.193	55.413	75.215	89.529	113.29	131.07	162.45	195.61	252.76	310.83	390.9	449.06	510.79	598.06	713.66	781.74	830.23	1093.3	1220	1345.7	1556.1	1786.2	1958.8	2089.4	2312.5	2336.6	2541	2572.8	2748.3	2756.9	2774.5	2900.7	2813.6	2890.3	2890.2
6.1921	5.2514	0	0.1119	0	9.4246	0	0.64131	9.9575	9.1437	6.4223	0	36.781	56.5	85.281	121.18	133.39	175.8	235.2	306.72	435.72	549.93	595.61	672.8	785.12	907.72	1084.3	1218.7	1370.9	1559.2	1646.2	1667.5	1934.9	2015.1	2199.6	2305.1	2446.5	2481.6	2526.7	2697.2	2723	2862.1	2969.1	3015.9	3134.8	3105	3028.7	3099.5	3169.5	3212.9
8.6005	0.93023	0	3.5711	0	0	1.3921	2.0404	10.54	13.08	54.792	78.255	145.27	248.58	361.6	446.94	579.47	704.43	817.58	965.74	1053.9	1234.2	1495.3	1597.2	1776.9	1989.7	2076.9	2282.5	2421.1	2411.5	2614.3	2908.6	3138.4	3203.2	3322.7	3467.2	3566.7	3701.4	3883.7	4050.4	4285.8	4223.2	4229.9	4325.7	4415.1	4498.4	4430.5	4542.5	4594.7	4773.7
23.477	1.3498	0	0	0	0	0	0	6.8905	8.2406	16.467	49.237	116.06	190.26	285.94	429.36	605.09	777.28	1012.7	1194.2	1479	1722.5	2001	2283.7	2538.7	2856.9	3074.5	3277.3	3549.6	3828.7	4069.6	4267.7	4479.9	4714.1	4811.3	5213	5340	5421.5	5654.3	5579.8	5607.4	5599.1	5886.5	5989.6	5997.2	5984.5	6078.8	6020.9	6019.2	6390.3
19.904	0	0	0	0	0	0	0	0	11.522	18.545	48.106	64.859	75.134	106.84	133.87	143.96	181.98	254.08	348.33	463.22	615.04	738.83	947.7	1195.3	1497.3	1797	2061	2370.3	2692	3272.5	3530	3973.6	4262.5	4481.1	4714.8	5001.7	5305.5	5730.1	6066.1	5882	5896	5930.2	5843.8	6150.7	6055.2	6269.9	6301.4	6633	6698.4
21.927	5.1872	0	0	0	0	0	1.2693	14.054	16.245	54.901	105.25	201.45	286.85	411.18	552.04	690.64	941.21	1121.5	1325.6	1525.7	1795.7	2090.8	2375	2696.8	3055.8	3027.4	3304.8	3344.3	3894.2	4242	4628.2	4747.2	5138.1	5375	5786.1	6088.2	6399.7	6580.4	6880.7	7192	7333.6	7430.5	7576	7748.5	7639	7759	7754.8	7725.3	7927.9
14.095	0	0	0	0	2.5992	0	13.249	3.2469	12.921	9.4532	25.737	53.401	133.57	229.02	382.36	378.85	708.05	812.91	1128.4	1035.4	1502.1	1497.9	1746.7	2070.1	2346.1	2716	3155.6	3317.3	3971.9	4110.5	4371.6	4916.8	5258.2	5567.9	5710.2	5921.1	6023.8	6479.6	6511.4	6482.5	6817.7	6707.1	6470.9	7083.2	7621.9	7691.5	7622.5	7631	8578.8
13.19	15.87	3.0169	1.5615	0	0	0	0	0	0	0	12.199	53.903	127.85	219.01	360.59	564.59	756.41	1000.8	1253.8	1565.4	1784.3	2147	2521.3	2771	3144.7	3444.6	3602.4	3897.9	4152.8	4333.1	4767	4872.9	5244.8	5445.8	5706.2	6036.7	6220.7	6472.6	6539.1	6846.8	6846.2	7243	7364.2	7410.7	7562.2	7682.2	7707	7902.4	7914.3
0	0	2.6324	5.0796	5.1832	0	0	0	0	0	0.76524	0	0	0	0	0	0	0	0	16.181	43.108	63.27	93.776	167.43	257.72	348.73	420.69	534.49	734.37	839.15	1037.8	979.03	1077.6	1232.6	1316.5	1505.4	1654.2	1766.3	1924.2	2110.6	2181.2	2288.8	2368.6	2489.1	2552	2617.1	2628.2	2597.5	2703.3	2740.8
20.358	0	0	0	0.75567	0	0	0	5.4311	23.334	67.605	146.99	242.88	373.49	515.71	640.35	871.77	1116.3	1153.4	1354.7	1502	1706.8	1988	2029.2	2338.2	2513.9	2724.5	2870.2	3088.2	3314.4	3509.2	3649.7	3783.9	4035.2	4136.6	4340.9	4475.9	4575.9	4701.5	4970.1	4983.3	5119.6	5101.2	5293.6	5328.7	5411.5	5412	5410	5440	5377.3
0	0	0	3.2192	10.01	8.104	7.6962	7.8299	14.032	21.321	9.4689	5.7131	13.425	28.213	47.014	107.61	170.97	299.2	406.74	594.65	818.65	1018.5	1176.4	1388.7	1585.2	1877.8	2062.8	2623.9	2817.1	3222	3620.4	3937.5	4424.1	4741.7	5243.4	5879	6312.2	6646.2	7150.7	7495.4	7848.3	8316.9	8581.1	8793.7	9197.4	9197	9419.6	9590.1	9510.9	9734.6
13.846	10.823	0	0	0	0	0	0	0	0	0	0	0	0	0	0	0	0	0	0	0	0	0	8.5203	147.28	404.27	667.39	955.26	1314.6	1750.2	1679.4	2048.7	3080.8	3551.6	4248.4	4733.3	5045.7	5298.3	5627.9	4906.2	5987	6393.3	6772.9	6884.2	6039.5	6096.9	6094.1	6201.7	6258.9	6406.4
0	0	0	2.0433	8.543	0	0	7.2932	3.741	12.087	54.47	81.754	149.79	199.44	295.37	425.4	531.95	671.09	828.64	972.88	1142.6	1319	1458.1	1640.9	1773.6	1941.5	2170.9	2322.9	2508.4	2608.9	2840.2	3124.8	3369	3574.9	3752.9	4140.6	4501.9	4786.5	5065.9	5062.5	5530.9	5635.1	5909.5	6131.5	6208	6485.3	6271.9	6286.7	6406.5	6591
12.022	0	0	0	2.6073	14.888	1.0029	0	0	0	0	3.883	0	9.7226	3.9901	6.2147	17.651	35.722	57.605	84.06	107.28	169.78	164.39	218.02	295.51	378.42	354.26	414.37	503.21	621.17	706.97	813.51	928.6	1100.4	1333.4	1478	1611.2	1699.3	1770.3	1993.2	2156.3	2251.6	2412.9	2398.9	2561.5	2588.2	2693.4	2699.6	2784.3	2817.4
26.752	0.36274	0	0	0	0	0	0	0	0	0	0	0	0	11.284	82.296	164.79	293.78	400.94	569.05	772.89	981.56	1199.2	1347.7	1707.2	1878.9	2146.1	2402.6	2426.1	2923.3	3112.7	3335.2	3523.6	3885.4	4212.6	4596.5	4835	5070.6	5231.9	5466.6	5856.5	6065.9	6330.2	6270.8	6570.4	6603.7	6723	6803.1	6786.8	6795.5
37.138	9.8375	0	1.0044	0	0	0	0	0	0	0	0	0	0	0	0	0	0	0	12.803	39.717	58.488	83.512	115.32	150.73	250.1	306.22	446.74	594.76	732.07	916.8	1043.8	1199.3	1354.2	1601	1748.9	1915.6	2219.5	2385.1	2420.2	2784.3	2974.4	3103	3121.1	3306.2	3204.3	3277.7	3333.7	3287.5	3514.1
4.6511	0	0	4.358	2.489	0	6.6333	11.024	16.301	15.915	21.31	17.542	35.134	39.455	53.698	74.349	148.92	70.35	135.02	210.26	338.81	503.05	745.69	883.12	1193.3	1477.9	1805.7	2170.2	2555.5	2938.6	3218.8	3696.9	3851.6	4224.6	4572.2	4799.1	4986.1	5206.5	5351.6	5508.9	5445.7	5849.2	5904.8	6146.6	6138.7	6254.6	6501.6	6507.6	6604.6	6557.2
20.004	6.315	0.64176	0	0	0	0	0	1.1209	0	0	16.177	39.635	117.13	227.14	338.36	376.6	622.57	848	1059.1	1319.5	1793.2	2141.1	2600.8	2988.7	3371	3756.6	4191.4	4583.6	5061.6	5517.8	5936.8	6220.8	6600.2	6698.7	6978.5	7185.4	7430.7	7644.4	7824.7	7954.7	8125.8	8451.8	8598.7	8705.9	8857.3	9031.7	9395.1	9326.4	9393.6
0	0	0	13.526	10.652	21.1	6.1177	2.1118	6.8718	0	5.303	11.043	13.769	12.809	13.07	37.571	74.219	143.33	231.62	332.37	481.75	663.58	796.87	1031.8	1262.1	1500.5	1730	1925.2	2176.9	2467.5	2803.5	3064.2	3523.3	3696.5	4177.2	4553.3	4725.4	5129.6	5427.1	5709.1	6070.2	6326.6	6660	6797.2	6853.8	7191.4	7212.1	7377.5	7476.9	7482.6
0	0	0.06967	16.708	0	13.002	26.861	13.73	11.538	8.2913	5.3699	10.001	13.741	6.7396	18.015	17.827	35.208	91.767	194.61	329.31	505.9	763.84	1046.2	1383.8	1714.4	2111.5	2470.7	2887.4	3254.2	3594	4086.8	4521.1	4795.8	5314.2	5795.2	6203.6	6645.8	6901.3	7473.4	7615.9	7992.2	8359.5	8527.1	8650.9	8689.8	8845.8	9122.9	9252.8	9223	9406.4
23.924	0	0	0	0	3.465	4.611	0.18522	10.209	36.09	58.317	108.6	177.45	291.3	447.63	618.4	858.18	1130.7	1381.1	1697.6	2095.5	2261.9	2624.6	2910.9	3101.5	3257.8	3668.9	3730.5	4033	4200.5	4432.6	4533.9	4634.9	5075.8	5141	5303	5216.5	5245.2	5353	5516	5566.6	5691.8	5831.1	5893.5	5953.1	5931.2	5930.4	5762.1	5929	6003.6
6.5902	0	0	0.5651	6.9704	0.12956	0	2.6347	0	1.4375	0	0	0	2.231	0	0	0.17003	6.0045	15.272	13.284	18.435	24.414	42.818	83.479	112.41	185.75	253.5	379.98	562.79	712.43	853.96	986.34	1087.6	1216.4	1367.9	1506.2	1682.5	1740.8	1900.6	1961	2034.8	2115.2	2092.3	2152.7	2245.5	2249.4	2243.9	2264.4	2279.8	2286.8
11.92	5.2955	0	0	0	0	0	0	0	0	0	0	0	0	0.052823	2.7847	18.471	18.136	50.937	64.498	110.52	138.63	204.27	231.48	299.52	346.53	438.41	535.77	601.95	697.88	770.42	935.69	1135.2	1210.6	1257.5	1301.4	1444.3	1496	1550.9	1647.2	1795.6	1896.3	1939.8	1984.1	2111.5	2125.2	2144.7	2031.3	2121	2142.1
13.908	6.9628	0	0	0	0	2.5839	53.51	125.24	246.38	378.03	614.57	876.26	1174.9	1639.7	1986.9	2468.8	2988.5	3494.4	4123.1	4863.5	5302.7	5780.3	6238.4	7045.3	7326.7	8124.9	9585.1	10031	9824.6	10358	10840	11468	11746	12662	12875	13097	12300	12899	13122	13369	13243	13602	13913	14245	14691	14738	14756	14559	14822
19.728	0	0	0	0	6.8787	0	0.37516	0	17.518	48.415	83.958	130.18	162.97	227.59	327.69	432.44	542.37	660.49	763.1	904.18	1012.2	1208.4	1325.6	1489.4	1651.5	1787.4	2049	2278.5	2473.5	2784.5	2987.5	3250	3520	3829.5	4058.8	4205.5	4598.3	4806.4	5034.8	5195.6	5359	5532.8	5519.2	5475.5	5781.9	5739.8	5873.6	5973.8	5827.5
16.894	0.54278	0	0	3.2663	0	0	0	0	0	0	0	19.963	24.857	57.279	93.973	151.96	200.43	277.65	368.34	500.62	632.26	795.51	980.88	1101.1	1412.5	1622.7	1787.8	2121.5	2398.4	2699.3	3026.8	3471.1	3757.8	4104.3	4507.5	4687.2	5108.3	5314.1	5432.8	5624.7	5748.8	5889	6093.7	6196.2	6405.9	6429.2	6489.2	6523	6487.1
3.0328	1.9357	0	5.227	0	0	0	26.764	20.575	31.606	37.217	60.123	89.743	137.09	180.53	295.49	350.4	438.46	569.06	652.86	766.8	922.86	1110.9	1398.4	1617.8	1928.4	2177.6	2600.4	2944.4	3534.5	3990.6	4484.9	5516.7	6169.3	6814.6	7532.3	7970.2	8537.2	9048.3	9550.3	9886.1	10254	10606	10789	11493	11566	11776	11883	11906	12283
18.958	3.8455	0	0	0	0.60428	0	0	6.1306	41.765	105.55	182.61	297.1	393.67	505.76	625.41	767.14	969.64	1183.1	1453.6	1704.8	2057.5	2417	2815.9	3256.3	3580.9	4104.9	4536.5	4602.1	5448.4	5923.1	6231.3	6761.6	7099.1	7373.9	7712.7	8050.3	8337.6	8596.2	8799.4	9102.5	9328.8	9481.8	9687	9630.3	9908.9	9793.9	9960.3	9981	10016
40.623	0	0	0	0	0	2.505	0	0	0	4.8891	30.861	43.804	129.19	222.33	353.87	497.36	727.41	936.4	1214.6	1461.1	1780.5	2083.8	2438.6	2658.5	2899.7	3245.6	3588.9	3970.8	4139.2	4534.4	4826.9	4875.3	5398.5	5608.3	5951.4	6306.7	6489.4	6817.1	7198.4	7478.4	7578.4	7784.8	8093.1	8173.4	8241.6	8523.9	8653.1	8704.6	8761.3
0.45536	0	0	5.3777	3.6299	0	1.6599	0	1.6779	2.0578	3.9834	0	1.6885	11.844	20.497	40.77	76.041	95.402	147.98	246.45	334.36	463.47	564.58	694.03	887.23	1040.4	1283.6	1780.9	1624.5	1867.3	2237.1	2418.9	2657.3	2712.2	2934.1	3023.4	3281.7	3308.3	3566.6	3633	3806.2	3872.1	4029.3	3920.5	4045.4	4094.3	4243	4307.2	4251	4252.4
40.864	4.2139	0	0	0	0	0	0	0	0	0	0	0	0	0	0	0	0	42.311	132.5	241.07	385.76	560.59	737.45	939.51	1189	1469.8	1707.3	2046.3	2211.1	2592.4	2943	3167.5	3247.7	3486.7	3797	4133.1	4501.2	4714.9	4852.9	5215.7	5641.7	5820.6	6302.6	6565.6	7184.1	7243.5	7459.7	7243.1	7196.7
33.658	10.367	0	0	0	0	0	0	0	0	5.1226	55.442	128.69	204.87	317.65	460.03	614.61	817.38	998.03	1209.5	1518.6	1801.8	2111.9	2392	2730.3	3078.1	3237.2	3525.8	3874.5	4079	4333.9	4517.6	4842.1	4947.5	5208.7	5435.2	5659.4	5731.7	5852.1	5989.7	5949.8	6021.1	6081.6	6213.1	6164.2	6188.8	6187.7	6050.4	6161.6	6230.3
0	0	0	0	6.1167	21.645	51.167	88.382	131.64	179.04	245.14	316.13	392.92	528.88	670.02	846.74	1052.9	1318.8	1684.8	1978.2	3113.8	2862.2	3527.5	4733.5	4594.4	4808.3	5134.7	5652.2	6106.3	6588.9	7124.7	7399.1	7763.5	8037.8	8774.9	8963.8	9387.4	9726.5	9997.8	10325	10452	10420	10611	10920	10954	10955	10995	11128	11272	11147
13.932	1.5248	0	3.8643	0	0	0	0	0	0	0	0	4.0627	65.681	138.82	222.89	359.54	552.33	742.33	985.95	1221.6	1490.5	1669.5	2048.1	2374.1	2926.6	3388.9	3621.7	4030.4	4305.6	4708.2	4953.4	5278.2	5627.2	5766	6070.4	6326.1	6375.9	6771.5	6895.3	6935.1	7036	7205.5	7231.2	7493.7	7579.9	7506.8	7756.6	7755.5	7742.9
0	0	0	2.7397	7.9635	18.3	4.2587	22.693	38.747	60.194	98.053	153.03	248.51	330.25	481.75	579.2	727.21	922.75	955.92	1042.9	1189.4	1273.4	1493	1620.9	1754	1783	1892.1	2042.1	2063.1	2240.5	2300.2	2441.2	2514.9	2668.7	2845.1	2959.7	3193.2	3221.9	3217	3314.9	3327.5	3265.5	3484.7	3528.2	3564.9	3624.6	3681.2	3580.7	3706.2	3806.8
0	0	0	8.9722	5.043	3.6116	0	0	0	0	0	0	0	0	3.5087	3.6503	0	21.46	39.47	73.394	137.97	210.16	291.42	383.74	501.06	614.05	767.45	927.52	1043.4	1221.2	1362.5	1618	1760.9	1969.8	2116.2	2331.9	2377.9	2551.1	2664.5	2769.5	2901.4	2898.7	2975.9	3095.3	3089	3184.8	3192.1	3271.9	3263.8	3325.4
16.435	4.3481	0	2.0963	0	0	0	0	0.13483	0	9.4673	22.44	53.971	113.37	184.96	300.68	439.57	615.7	802.96	1041.1	1262.3	1590.3	1849.8	2248	2415.6	2786.2	3120.9	3473.1	3808.4	4249.5	4594.1	4984.4	5281.9	5665.9	5918.2	6236.8	6640.5	6928.5	7089.1	7285.7	7471.4	7822.8	7997.1	7922.4	8000.8	8180.3	8159.5	8486.1	8449.7	8524
0	2.0392	0	6.6949	0	0	4.1613	0	0.094416	0	12.424	2.6031	10.28	16.605	9.1221	2.7707	8.0133	4.7024	6.4735	8.7585	0	31.743	43.977	107.2	154.18	241.61	296.45	456.67	695.47	796.56	839.65	1052.9	1218.4	1387.4	1552.6	1715.6	1934.3	2078.5	2205	2330.5	2442.9	2668	2824.3	2863.4	2918.7	2969.5	3046.4	3133.4	3224.3	3244.9
0	0	0	10.117	20.429	10.527	47.405	33.577	58.303	76.198	102.29	135.54	212.95	348.53	474.47	659.04	971.87	1178.8	1543.6	1740.8	2085.7	2418.2	2712.3	2986.9	3333.1	3575.1	4164.2	4019	4474.4	4468.1	4863.8	4978.8	5323.1	5391.4	5481.4	5825	5818.2	5977.2	6124.1	5975.7	6214.8	6232.8	6355.4	6179.9	6237.3	6158.3	6473.2	6473	6516.5	6456.8
35.716	6.3236	0	0	0	1.2741	0	0	0	0	0	0	0	0	0	0	0	0	25.091	84.091	192.54	268.75	390.92	521.68	606.37	752.41	967.1	1164.6	1366.3	1576.7	1832.1	2052.6	2281.5	2507.7	2776.2	3113.5	3274.4	3653.1	3872.2	4062.7	4215.2	4341.8	4468.9	4643.6	4748.4	4917.8	5001.4	5027.1	5148	5214.2
3.2021	7.372	0	2.3745	4.4424	0	0	15.981	57.393	136.95	260.16	279.81	547.4	704.5	910.79	1088.3	1353.9	1565	1744.9	2071.5	2294.2	2609.4	2898.5	3193.5	3561.6	3824.9	4182.5	4618.5	4960.5	5287.1	5755.1	6221.1	6560	7201.6	7667.8	7954.6	8484.8	9020.9	9151	9600.1	9793.7	10111	10506	10830	10927	11039	11107	11151	11232	11415
9.3045	0.0070129	0	0.73745	6.7243	0	0	0	0	0	0	0	0	0	5.8075	2.9469	42.489	102.16	235.95	377.7	603.19	853.01	1179	1580.2	2081.2	2419.3	2977.3	3300.4	3968.8	4510.3	4816.6	5291.4	5800.9	6261.2	6552.8	7088.1	7522.4	7846.7	8018.1	8335.3	8556.4	8907.2	9084.1	9108.9	9456.2	9456.4	9457.2	9817.3	9612.9	9806.4
10.501	2.5255	0	1.2857	0.11338	0	0	3.0875	24.626	45.107	75.717	82.855	115.47	132.27	176.74	232.73	316.45	406.25	530.97	723.64	906.65	1148.2	1392.7	1630.4	1996.4	2202.2	2455.3	2863.6	3084	3539.6	3890.3	4047.4	4435.2	4667.4	5015.9	5339.2	5600.9	6234.6	6224.4	6592.1	6891	7011	7261	7302.2	7358.1	7595	7681.1	7731.4	7752.6	7914.9
5.6225	1.0545	0	5.8742	2.2228	1.7651	0	0	0	0	0	0	0	0	0	0	10.668	13.262	43.009	85.025	136.07	181.65	272.59	398.45	565.04	720.96	898.57	1065.1	1267.5	1461.2	1635.8	1794.3	1996.7	2135.4	2153.3	2371.4	2563.3	2585.8	2845	2842.5	2918.3	2953.9	3099	3188.4	3383.8	3380	3411.6	3530.8	3465.7	3510.8
0	4.0475	0	0.9688	2.6113	3.0476	5.4424	23.458	12.897	14.711	34.04	62.968	166.98	297.65	542.03	698.17	1029.1	1381.3	1741.1	2201.1	2635.2	3148.7	3681.3	4099.9	4764.9	5317.6	6059.1	6656	7075.6	7697.7	8182	8468.3	9216.4	9434.6	9978.9	10808	11239	11661	12015	12382	11942	12678	12752	13111	13100	13381	13343	13193	13081	13726
21.969	7.3165	0	0	0	0	0	4.6336	25.448	34.047	38.399	63.002	93.671	108.07	166.4	199.4	269.75	361.16	454.74	566.32	761	865.4	1121.2	1219.3	1310.2	1503.1	1520	1792.3	1942.4	1979.4	2320	2378.4	2493.3	2625.5	2819.7	3044.3	3320.1	3355.8	3492.7	3585.4	3652.9	3714.2	3765.2	3860.4	3855.8	3925.3	4068	4003.4	4067.7	4110
10.127	0.98289	0	3.1395	0	0	0	0	0	0	2.9257	7.6779	38.013	93.566	172.81	293.92	413.27	550.29	745.98	978.01	1200.9	1472	1759.2	2025.1	2320.9	2618.3	3086	3379.3	3816	4209.7	4659.7	5324.5	5653.1	6443.2	7074.4	7505.7	8038.7	8285	8660.4	8860.4	9343.1	9735	9918.2	10016	10460	10520	10550	10629	10908	10985
4.8007	3.2087	0	0	0.51557	0	4.7055	6.4053	0	0	6.4686	0	0	0	7.5126	0	0	21.717	46.553	80.939	80.742	138.29	153.21	251.02	229.88	336.77	415.27	460.56	574.66	668.25	763.3	836.4	936.65	1128.8	1261.9	1453.7	1593.3	1698.1	1957.1	2040.2	2203.1	2350.5	2353	2594.1	2530.3	2688.9	2739	2869.5	2927	2892.6
28.33	5.7944	0	0	0	0	0.11513	0.018858	10.115	13.382	12.723	9.7604	9.7209	14.131	12.45	15.58	31.82	42.159	89.366	93.241	168.13	227.75	250.57	380.05	494.39	584.41	658.33	749.01	858.52	994.06	1126.5	1244.9	1374.8	1494.5	1632.4	1760.7	1897	1992	2083	2189.8	2335.8	2491.7	2609.5	2680	2817	2876.4	2990	2939.4	2906.7	2981.9
9.8406	0	0	0	0	8.47	12.826	14.933	26.847	27.58	35.658	67.059	104.99	181.96	247.66	368.75	482.48	621.17	764.42	970.7	1170.1	1460.2	1700.5	1987.5	2286.8	2636.9	2839	3191.6	3230.3	3621.7	4034.7	4252.9	4526.9	4819.6	5098.6	5357.7	5848.9	6066.7	6364.5	6645.9	6964.7	7092.4	7242.5	7363.1	7594.5	7605	7907.5	7728.7	8046.5	7934.9
13.815	2.1274	0	3.4732	0	0	0	5.935	26.271	91.642	158.22	267.81	426.64	617.78	822.24	1028.8	1331.1	1650.8	1962.3	2335.6	2783.8	3151.8	3515.1	3852	4255.8	4516.4	4930	5340.1	5547.6	5826.3	5984.3	6065.9	6330.6	6584.7	6820.5	7075.4	7276	7353.2	7685.8	7863.9	7935.2	8228.5	8544.7	8535	8611.8	9170.3	9059.5	9275.5	9364.7	9515.7
12.827	5.3206	0	3.275	0	0.22106	0	0	0	29.796	69.872	152.9	280.99	445.24	658.55	863.27	1129.1	1380.7	1650	1895.5	2150.2	2426.2	2736.5	2953.2	3217.7	3464.7	3537.1	3801.9	3834.1	4024.4	4215.3	4400.9	4790.6	5000.3	5289.8	5650.4	5994.8	6414.4	6868.9	7115.7	7429.2	7517.1	7866	8019.7	8258.8	8407.1	8423.8	8625.9	8652.1	8485.5
6.5506	4.9061	0	0	7.5608	3.7449	0	0	0	0	0	0	0	0	0	0	0	0	0	0	0	0	0	0	42.535	38.569	93.686	136.61	190.56	250.56	348.13	467.53	610.46	796.54	1010.9	1235.1	1452.3	1695.8	1957.2	2212.5	2456.6	2761.9	2919.7	3177	3342.5	3348	3557.3	3789	3902.3	4142
30.257	9.0356	0	0	0	0	0	0	0	0	0	0	0	0	0	0	0	0	0	0	43.664	84.258	144.84	247.35	373.14	590.81	795.22	1037.2	1285.5	1566.1	1891.1	2171.9	2573.8	2945	3271.7	3606.9	3972	4424.8	4524.7	4874	5050.8	5063.2	5275.2	5378.8	5457	5641.5	5396.7	5517.9	5699.6	5554.4
2.918	0	0	4.7572	12.299	7.0566	0	0	0	9.8267	8.1573	9.8962	0	4.4809	8.2452	0	0	0	21.315	65.812	134.41	222.05	369.39	527.17	721.21	1009.1	1270.1	1584.7	1824	2184.3	2398.8	2732.6	3051.5	3251.8	3483.2	3328.6	3898.1	4157.6	4323.6	4274	4501.9	4586.9	4628.7	4584	4804.6	4656.2	4813.1	4974.5	4900.5	4920.8
0	0	0	4.2891	0.18964	2.555	3.2895	0.91613	10.258	27.331	83.829	176.72	330.63	533.99	747.91	1060.1	1385.7	1647.7	2041.8	2429.3	2954.1	3477.2	3850.7	4121.9	4699.6	4948.5	5308.8	5608.9	6124.5	6248.9	6459	6582	6900.8	7194.3	7404.7	7558.2	8109.8	7961.6	8115.4	8105.5	8252.6	8528.2	8568.8	8635.7	8798.4	8897.8	8799.2	8949.7	8908.5	8900.9
0	0	0	6.6976	1.9225	7.3742	0	0.98065	8.9061	6.8378	5.2683	9.3414	16.296	12.407	8.6316	17.839	12.927	37.515	43.448	105.45	168.2	244.69	340.55	447.58	566.67	680.86	811.04	918.03	1031.2	1154.3	1256.9	1344.8	1502.5	1626.5	1673.8	1773.3	1892.4	2045.7	2137	2167.6	2237.1	2407.3	2370.5	2459.1	2437.1	2481.2	2458.9	2499.5	2521.5	2578.1
10.671	1.8734	0	2.0695	4.0224	0	0	0	0	4.7183	18.72	42.515	80.746	154.21	223.88	372.49	505.43	717.45	893.27	1124.1	1388.8	1690.1	1970.2	2253	2474	2808	3060.1	3342.8	3574	3921.8	4329.9	4526	4756.5	4917.3	5173.4	5468.7	5776.1	5918.9	6061.5	6242.9	6310.5	6505.5	6654.1	6616.5	6937.8	6976.2	6908	6998.5	6961.3	7016.7
23.573	5.306	0	0	0	0	0	3.0247	8.3121	0.33109	6.7989	2.3092	0	7.3168	6.4441	11.816	37.433	49.206	101.31	111.38	159.21	245.64	319.41	415.03	484.4	568.1	628.65	735.58	848.98	1021.4	1185.4	1346.6	1629.2	1814.8	2025.6	2252.3	2485.9	2608.4	2739	2772.3	2885.1	3001.7	3098.6	3169.6	3215.4	3319.9	3381.6	3341	3350.5	3433.5
14.119	1.5592	0	0.37857	1.9242	0	0	0	9.1521	26.903	46.812	54.474	46.291	48.328	69.922	76.805	88.716	87.815	116.3	112.48	121.83	133.46	174.97	220.45	263.28	295.56	298.24	370.63	406.96	450.04	515.23	497.63	616.52	649.76	615.54	640.87	701.06	838.84	916.29	997.96	1061.3	1123.8	1221.4	1269.6	1351.2	1462.6	1442.6	1492.6	1540	1577.2
0	2.1425	0	0.69316	11.138	2.2262	18.921	4.1379	8.3918	22.089	31.953	55.187	74.068	122.8	161.56	214.55	265.33	344.63	409.3	465.52	559.77	693.07	839.89	1000.5	1122	1295.9	1410.1	1616.9	1752.6	1946.7	2032.5	2124	2314.2	2396.7	2665.8	2806	2918.9	3075.9	3174.8	3256	3199.3	3302.8	3370.6	3445.8	3617.5	3569.7	3541.7	3564.7	3433.9	3646.6
29.079	17.606	0	0	0	0	0	0	0	0	0	0	2.6667	33.086	77.687	172.21	313.01	520.87	746.78	989.09	1289.6	1588.6	1914.1	2204.7	2580.1	2842.6	3231.1	3589.2	3636.2	4193.3	4546.4	4920.2	5088.3	5673.4	5555.2	5882.9	6175.9	6105.2	6450.5	6660.7	6903	7017.4	7245.6	7380.2	7446.2	7552.8	7637	7677.3	7830.3	7749.3
13.316	2.8423	0	3.0457	0	0	0	2.9169	0	4.9614	19.913	51.414	122.24	220.09	363.44	509.77	629.21	771.23	972.37	1123.2	1385	1559.5	1733.4	1935.2	2122.3	2275.2	2437.8	2722.7	2887.8	3246.5	3326.9	3460.4	3660.8	3746.4	3970.7	4081.6	4167.5	4263.9	4315.8	4378.2	4459.8	4638.5	4763.8	4943.5	5038.7	5070.3	5044	5206.6	5338.5	5262.5
0	0	0	0	7.4508	8.9071	10.649	8.5981	8.6957	13.909	18.183	38.879	66.081	81.324	94.704	116.53	176.21	260.63	379.06	541.72	782.79	1039.8	1302.6	1543.7	1838.2	2247	2494.8	2881.8	3316	3620.4	4026.1	3960.7	4488.4	4655	4831.2	5277.1	5900.4	5672	6118.3	6590.3	6729.4	7128.9	6860.4	6711.5	7503.2	7595.8	7385.1	7749.4	7185.5	7546.9
24.939	0	0	0	0	4.7282	9.7873	9.365	2.5359	0.34948	1.4261	9.7516	42.325	66.717	145.88	243.17	366.92	494.94	650.33	887.09	1055.3	1235.9	1431.5	1643.6	1855.4	2100.3	2415.8	2614.2	2996.4	3263	3485.5	3882.6	4238.6	4500	4845.8	5211.7	5565.5	5659.2	6053.6	6319.3	6547.7	6739.2	6893.2	7168.9	7170.6	7214.2	7341.6	7321.3	7432.4	7592.9
9.5673	3.7316	0	0.26565	0	0	0	0	0	0.23959	16.399	53.788	110.92	188.89	273.14	368.1	471.97	563.78	672.12	762.72	900.11	1003.4	1159.1	1226	1383.9	1535	1673.6	1835.9	1975.6	2252	2443	2674.9	2910.8	3065.1	3190.4	3323.6	3755.2	4005.9	4208.1	4273	4284	4445.8	4555.8	4441	4673.1	4841	4868.6	4846.9	4876.7	5038.1
19.257	9.8595	1.1997	0	0	0	0	0	0	0	0	0	0	0	0	0	0	0	0	0	0	0	34.455	72.102	152.73	220.14	314.92	441.71	528.47	604.33	721.08	802.5	974.88	1084.9	1189.7	1267.1	1406.7	1506.8	1596.4	1670.8	1812.5	1918.8	1992.4	2024.3	2189.4	2136.1	2186.6	2163.2	2165.7	2233.8
0	7.7266	3.7805	1.0943	1.0825	0	0	15.888	45.702	75.637	173.82	258.29	398.49	485.36	618.11	732.85	879.61	1037.7	1228.9	1464.8	1651.2	1900	2129	2360.4	2610.1	2793.8	2912.9	3202.7	3352.9	3544.2	3626.1	3800.1	4000	4154	4279.7	4393.6	3680.4	4414.3	4809.4	5103.1	5132.8	5362.9	5426.8	5629.1	5725.7	5672	5818.5	5923.2	6087	6208.9
0	0	0	0	1.0962	18.994	0	0	0.67981	41.358	101.58	122.23	192.67	327.05	421.88	506.56	577.22	574.8	672.07	819.23	1046.9	1101.5	1482.3	1530.6	1767.3	2537.3	2479.5	2960.2	3203.3	3475	3504.1	4401.8	4664.9	5115	5471.4	5854.2	6210.5	6569.4	6961.1	7236.7	7433.5	7568.5	7842.2	8161.5	7810.7	8019.9	8021.4	7930	7985.9	8073.7
5.6376	3.8796	0	0	0.1331	0	1.0556	9.6752	13.771	17.209	19.643	21.493	40.063	69.031	84.898	143.59	211.53	253.34	317.34	429.35	527.48	667.76	786.22	981.35	1219	1416.4	1662.8	1887.3	2226.4	2457.8	2687.9	3066.7	3310.4	3407.2	3568	3830.6	4085	4169.5	4436	4495.5	4655.8	4589	4726.1	4788.7	4779.2	4816.5	4724.5	4881.2	4787.2	4745.5
6.3032	0	0	6.0741	1.7107	0	0	2.3599	4.5907	33.794	13.389	33.721	52.568	99.283	196.55	289.82	340.55	409.22	479.2	578.58	626.82	734.44	843.77	988.5	1148	1234	1372.4	1513.7	1803	2090.3	2003.7	2117.3	2238.9	2341.8	2389.9	2555.3	2772.8	2854.5	2928.5	2975.3	3043.1	3161.1	3251.8	3320	3452.1	3445.8	3479.3	3489	3515.4	3473.9
17.973	2.4307	0	0	0	0	0	0	0	0	0	0.50513	35.667	77.952	172	260.43	433.59	605.66	797.57	969.29	1288.7	1478.4	1760.4	2068.4	2389.3	2757	3101.2	3527.8	3887.5	4373.7	4721.2	5096.9	5553	5929.9	6332.9	6668	6974	7398.1	7676.1	8015.9	8172.2	8237.5	8369.4	8579.7	8685.5	8877.1	9403.8	9391.2	9517	9639.6
19.809	2.3761	0	3.2384	0	0	0	0	0	15.666	35.608	89.205	114.27	214.85	327.04	444.77	578.88	778.24	970.8	1215.6	1461.2	1721.2	1967.7	2294.1	2533.9	2783.5	2975.3	3236.4	3627	3790.8	4046.8	4369	4658.1	4973.9	5172.7	5577.7	6016	6427.3	6665.2	6723.2	7058	7266.4	7361.4	7632.2	7651.7	7617.2	7676.1	7889.4	7927.9	7841.8
0	3.8619	0	0	4.3628	3.0563	1.9498	20.683	28.849	50.218	69.446	110.67	175.91	270.69	372.54	496.4	755.49	1003	1302.1	1686.8	2048.5	2414.8	3016.5	3230.8	3742.1	4297.9	4663.8	5165.8	5619.7	5953.5	6443.4	6585.6	6964.9	7391.2	7806.4	7943.2	8443.3	8642.7	8861.2	9185.5	9357.3	9434.4	9729.1	10067	10273	10166	10409	10467	10693	10637
2.1038	4.7946	7.0482	3.2418	0.42535	0	0	0.71777	0	10.535	5.2165	1.3417	15.431	22.466	46.476	90.533	172.23	298.85	444.95	608.5	783.23	1031.7	1239.2	1434.2	1689.7	1834.2	2013.9	2207.3	2325.6	2484.8	2599.2	2644.5	2742.2	2854.8	3067	3114.9	3202.1	3246.8	3372.6	3500.4	3629.4	3711.7	3736.4	3811.8	3894.7	3937.8	4051.8	4073.1	4023.5	4133
21.297	2.0238	0	0	0	0	0	1.2059	0	6.1701	7.7657	40.363	84.166	169.42	291.49	433.46	634.08	858.5	1061.2	1355.9	1609.5	1845.4	2127.3	2344.4	2639.9	2935.9	3220.1	3427	3799.9	4024	4208.5	4308.4	4635.6	4816.3	5001.4	5178	5425.6	5517.7	5718.4	5691.4	5875.9	5946.7	6120.4	6069.3	6330.8	6576	6452	6610.3	6634.1	6641.1
36.584	9.5889	0	0	0	0	0	0	0	0	0	0	0	0	3.0354	7.0763	19.986	28.113	78.752	89.45	137.39	230.48	332.74	442.31	563.2	674.53	799.26	949.39	1119.9	1252	1388.1	1490.4	1641	1833.1	1943.3	2087.7	2263.4	2306.7	2398.1	2490.5	2568.6	2761.9	2762.8	2846.4	2874.6	2970.6	3050.1	3070	3116.6	3241
38.162	16.457	0	0	2.7928	0	16.296	71.714	166.16	328.65	509.01	690.58	1034.7	1405.6	1747.3	2087.1	2506.8	3189.9	3803	4388	4949.4	5532.3	6293.8	7090.4	7593	8139.9	8741.5	9401	10478	10954	11130	11820	12554	12993	13324	14058	14361	15009	15260	15402	15826	15888	16369	16450	16606	16791	16610	16779	17063	17011
17.372	11.353	0	0	0	0	0	0	0	0	0	6.9135	21.111	58.345	103.26	160.45	246.27	329.64	454.9	592.53	763.41	933.31	1152.3	1343.8	1603	1851.8	2083.4	2271.4	2561.3	2839.5	3110.6	3379.1	3694.9	3846.9	4259.9	4582.7	4835	5023.6	5341.5	5525.4	5883.1	6502.1	6682.4	6918.6	7243.9	7246.1	7372.1	7366.4	7693	7751.1
56.773	6.4157	0	0	0	0	0	0	0	0	0	0	0	0	0	0	0	0	11.403	52.466	92.936	139.64	210.81	282.93	363.49	425.06	530.5	638.58	790.39	928.46	1104.5	1301.6	1465.9	1665.4	1846.9	2055.2	2226	2386.8	2660.2	2769.9	2960.8	3066.6	3204.8	3228.1	3348.3	3375.7	3514.9	3535.2	3566.7	3674.1
0	0	0	9.8637	18.289	25.564	29.143	39.452	61.052	66.134	76.907	98.197	94.653	114.81	137.44	164.88	191.16	212.89	273.69	322.36	384.55	534.07	665.97	754.33	952.56	1115	1354.5	1658.5	1961.1	2305.4	2671.5	3045.6	3414.3	3838.9	4222.3	4606.2	5153.1	5472.1	5817.7	6126.2	6329.8	6857.7	6938.5	7192.7	7304.4	7469.1	7622.7	7670.2	7735	7719
6.3296	5.5664	8.9834	1.7545	0	0	0	0	0	1.296	0	2.7922	14.03	20.807	22.905	40.308	112.66	201.95	287.98	380.76	472.61	594.86	645.36	876.07	943.82	1111.5	1251.7	1376.2	1495.8	1693.9	1796.4	1826.8	1890.2	2097.1	2159.2	2276.7	2360	2485.3	2535.2	2638.5	2639.2	2731.3	2907.5	2982.9	3104.7	3198.6	3142.4	3343.2	3289.8	3409.3
14.15	9.3875	0	0	0	0	0	2.696	15.371	29.237	59.823	128.7	242.25	394.48	612.43	872.51	1155.3	1461.7	1917	2401.4	2806.8	3227.2	3666	4208.3	4614.3	4949.3	5478.2	5786.3	6269.2	6737.5	7154.4	7499.2	7932.5	8258	8786.5	9461.3	9865.3	10055	10633	11104	11112	11414	11092	11341	11644	11293	11461	11643	11783	11829
4.756	9.5614	0	0.61916	0	0	0	3.886	2.3841	7.1279	0	0	11.39	36.494	77.861	126.78	199.77	275.64	349.38	457.96	599.24	676.01	832	922.64	980	1046.6	1276.6	1511	1564.2	1810.3	1915.2	2107.2	2301.8	2464.9	2782.8	2796.4	3035.8	3208.1	3402.3	3570.6	3652.6	3848.9	4062.4	4222.3	4329.2	4429.2	4380	4432.6	4534.6	4644.2
19.907	8.2111	0	0	0	0	0	0	0	4.2792	14.189	21.276	18.547	60.236	76.642	142.72	213.06	318.36	463.08	606.36	797.8	1022.6	1223.9	1465.2	1655.4	1912.5	2130.6	2343.5	2548.3	2718.9	3023.1	3200.7	3480.6	3854.7	4122.3	4339.5	4602	4766.6	4932.2	5355.4	5275.4	5395.5	5434.6	5619.3	5770.4	5802.2	6054.3	5976.3	5891.3	5962.7
31.676	10.045	0.86659	0	0	0	0	3.326	5.2018	17.586	65.086	135.87	265.29	409.9	630.04	872.09	1142.1	1398.9	1713.3	2032.8	2386.6	2715.5	2988.1	3206.4	3486.6	3826.4	4155.6	4512.8	4767.2	4723.4	5406.1	5794.6	6184.7	6483.6	6848.4	7171.5	7437.6	7898	8159.1	8321	8523.2	8588.9	8914.6	8866	8955.8	8973.8	9008.4	9148.3	9200.4	9176.9
0	0.46674	0	0.18711	4.0405	6.9611	0	4.1644	6.9058	9.4545	36.202	59.462	116.86	189.22	301.77	461.37	667.31	918.39	1154.2	1457.6	1780.3	2131.1	2517.5	2912.3	3295.7	3645.1	4034.6	4334.5	4796.7	5199.9	5605.4	5939.8	6343	6662	6986.9	7469.5	7831.9	8196.9	8403	8723.1	9093.4	9408	9574.5	10006	10127	10341	10701	10702	11013	11080
0.91006	2.8824	3.4997	1.7576	0	0	0.030396	0.056652	4.8817	4.0211	5.1779	0.12319	10.512	5.4893	14.189	22.315	43.583	83.874	175.12	336.26	510.25	731.62	931.5	1141.1	1458.7	1436.7	1877.2	1876.3	2543.7	2421.6	2719.8	3076.5	3361.4	3474.7	3768.2	3924.8	4075.6	4401.1	4511.7	4733.2	4874.2	4938.9	5101.2	5170	5500.2	5384.6	5461.4	5659.1	5690	5677.6
28.662	2.5657	0	0	0	0	0	0	0	0	0	0	0	0	10.917	76.129	158.84	236.13	422.65	514.12	704.77	889.67	1081.5	1270.6	1505.5	1955.8	2065.4	2299.7	2571.1	2953.3	3221.7	3439.6	3357.8	3910.7	3815.4	4436.1	4699.1	4984.2	5135.1	5362.6	5278.7	5617.3	5651.8	5836.6	5903.6	5971.6	5994	6047.9	6170.6	6100.5
7.987	6.4834	0	0.66177	0	0	0	0	3.9144	0.93073	0	0	0	0	0	0	0	19.768	66.491	140.07	240.49	361.09	537.61	722.16	975.44	1188.3	1451.8	1755.1	1996.3	2214.7	2467.7	2614.2	2931.2	3136.5	3367.2	3360.7	3654.7	3731.1	4069.3	4299.2	4254	4214.7	4219.7	4333.6	4499.9	4519.8	4382.3	4600.5	4654	4721
22.281	8.1363	0	0	0	0.8659	0	4.5979	4.6669	21.099	40.01	56.669	84.426	105.53	119.66	138.04	158.66	186.7	222.55	313.99	439.46	650.31	852.2	1099.6	1424.5	1729.2	2083.6	2415.8	2440.8	3232.5	3650.3	4022.2	4335.7	4763.7	5054.3	5803.1	6102.1	6411.3	6839.1	7137.3	7494.9	7787.3	8038	8450.2	8697.5	8761.7	8998	8780.7	8618.3	9088.9
20.698	5.7465	0.21326	0	0	0	0	0	0	23.511	100.01	190.84	337.38	471.58	702.03	952.88	1186.8	1485.8	1830.5	2124.3	2313	3042.9	3419.4	3866.5	4552	5148.6	5626.5	6204.1	6802.3	7326.2	7439.3	7639.9	8273.4	8705.5	9208.9	9631.5	9907.9	10152	10664	10931	10922	10955	11405	11829	11839	11973	12038	12190	12282	12269
19.775	6.6968	0	0	0	0	0	0	0	0	3.6324	8.4776	28.759	85.529	188.5	329.05	527.29	707.32	1026.4	1388.9	1762.9	2219.4	2596.8	3114.9	3628.8	4003.5	4605.1	5144.5	5696.1	6055.4	6358.5	6961.4	7332.9	8006.9	8608.9	8964.6	9422.5	9962.8	10274	10747	10375	10791	11167	11263	11268	11384	11955	11686	11949	11781
10.154	0	0	0.28245	0	3.3162	7.0428	7.8954	23.267	34.314	55.112	80.499	124.85	164.13	230.65	283.55	374.61	485.82	568.49	695.33	860.82	1004.9	1188.6	1305.6	1577.6	1746.9	1981.6	2088.4	2342	2584	2739.6	3059.7	3169.1	3409.5	3437	3627.1	3968.6	4099.9	4277.3	4414.4	4534.3	4884.2	5090.5	5129.5	5240.9	5256.2	5310.5	5425.2	5482.5	5440.2
6.2954	4.7685	0	0.67914	10.029	0	0	0	0	0	0	0	0	12.027	52.326	77.051	191.35	280.18	418.43	559.35	700.66	885.05	1115.8	1347.9	1493.3	1726.9	2085.3	2262.1	2478	2886.7	3005.3	3510.4	3092.9	3937.8	3442.2	3638.8	3913.7	4028	5084.1	4283.3	4357.9	4444.3	4537.4	4506.7	4574.4	4584	4586.5	4650.4	4682.9	4737.7
0	2.7312	0	5.1255	3.3396	0	4.9672	10.262	18.31	9.9653	25.105	22.368	50.314	74.742	120.68	189.3	265.65	372.18	422.87	561.41	647.29	764.7	839.27	1011.8	1123.9	1349.2	1537.5	1719	1914.5	2150	2441.6	2757.3	2889.8	3170.4	3443.1	3683	4108.6	4371.9	4560.4	4873	4973	5204.8	5562.2	5702.5	6055.7	5892.2	5889.3	5957.2	6180.9	6273.1
2.2453	0.21015	2.8136	0	0	0	0	5.3643	2.4832	8.2947	8.1781	4.2172	20.71	43.387	83.869	135.03	215.53	332.19	429.77	528.95	708.34	920.8	1130.3	1371.6	1426	1580.5	1856.7	2218.6	2427.6	2693.8	2507.6	2682.6	2715.6	2817.7	3008.6	3065.6	3098.1	3250.5	3298.8	3393.6	3367.3	3419.3	3497.6	3576.8	3565.3	3650.3	3617.8	3681.4	3739.6	3731.4
14.721	11.317	0	2.8369	0	0	0	0	0	4.7689	19.403	27.687	72.308	125.98	188.87	277	370.48	547.91	660.67	765.62	909.35	1030	1179.8	1350.4	1442.4	1582	1691.6	1838.2	1884.4	2099.5	2177.3	2318.2	2346.7	2537.4	2520.5	2693.2	2911.9	2938.4	3129.9	3141.9	3256.2	3265.8	3454	3510.3	3611.6	3584.3	3545.8	3677.8	3621.9	3671.7
0	0	0	0	2.012	9.0414	5.364	5.7475	4.9111	8.9028	10.174	0	0	5.7492	21.37	46.313	70.339	134.89	221.06	314.82	445.2	553.81	674.2	810.87	914.11	1066.2	1150	1340.1	1445.4	1539.6	1640.6	1805	2065.7	2126.1	2300.2	2433.1	2666.2	2630.3	2733.5	2865.1	3021	3162.1	3165.2	3163.7	3312.4	3434.4	3496.7	3465.1	3498.8	3559.7
6.3031	0	0	0.51912	1.7299	0.31454	0	0	9.0208	25.145	49.395	79.756	137.49	216.67	341.07	470.25	623.1	800.86	998.31	1214.8	1448.7	1544.3	1822.1	2020.7	2186.4	2421.4	2536.6	2790.9	2900	3061.1	3165.8	3233	3450.3	3455	3599	3927.4	3930.3	4038.3	4159.7	4235.4	4310.9	4337.1	4390.5	4554.9	4509.9	4590.1	4578.6	4624.2	4663.9	4698.1
5.2101	6.9031	0	4.5406	0	2.8261	0	0	0	0	0	0	2.9687	23.141	101.42	170.15	285.09	453.92	584.76	732.19	944.39	1126.7	1300.1	1467.4	1671.7	1921.8	2090	2273.9	2555.4	2851.2	2943.9	3432.7	3597.2	4184	4326.8	4867.7	5153.1	5529.7	5759.1	5947.8	6316.1	6334	7038.7	7280	7404.1	7614.5	7643.9	7936.2	7971.8	7880.8
19.538	2.3679	0	0	0	0	3.0606	9.0646	21.502	53.789	117.1	199.75	336.2	522.54	713.93	988.55	1247.9	1552.3	1847.8	2092.5	2461.9	2762.1	2976.2	3165.3	3433.7	3775.3	4123.6	4342.1	4702.8	4867.2	5148.7	5594.3	5963	6237.7	6408.1	6854.8	7107.4	7657.5	7914.1	8336.7	8313.3	8495.2	8697.5	8832.8	9052.6	9151.5	9271.6	9534.3	9685.4	9649
14.397	2.0751	0	0	0	0	0	0	0	4.931	22.757	69.723	145.07	235.65	373.97	560.91	825.99	1149	1460.6	1743.4	2164.5	2436.5	2880.8	3262.9	3645.3	4081.9	4290.8	4618.6	5062.5	5346.6	5609.8	6026.4	6061.2	6376.2	6499	6933.4	6947.3	7150	7340	7435.8	7465.2	7356	7476.7	7519.6	7533.6	7816.4	7823.1	7816	8202.2	8148.3
12.076	11.137	0	0	4.078	0	0	0	0	0	0	0	0	2.5924	24.43	49.739	72.302	97.674	137.46	175.94	227.96	294.51	378.09	470.29	546.03	669.55	714.26	818.19	907.49	1115.2	1212.9	1392	1617.5	1715.3	1970.7	2027.5	2255.1	2427.8	2445.1	2546.8	2718.1	2813.9	2894.5	2884.4	3051	3044	3093	3182.3	3181.7	3160.3
13.571	10.127	0	2.4614	0	0	0	0	0	0	0	0	0	55.243	103.42	121.73	214.01	264.28	370.18	424.8	504.66	559.45	666.16	741.48	819.22	869.43	941.83	1047.5	1073.3	1236.4	1159.3	1273.7	1314.1	1347.4	1322.7	1509.2	1658.9	1600.1	1653.5	1687.8	1814.5	1885	1937.6	2001.7	2006.3	2162.3	2118.5	2084.4	2087.6	2176.1
0	0	0	0	0	9.751	70.048	51.387	56.797	65.052	74.737	83.85	104.29	117.87	150.36	208.6	354.73	602.92	834.14	1269.9	1556.8	1957.4	2710.6	2939.1	3488.1	3897.3	4664.7	5043.7	5122.1	6241.8	6981.5	7089	7551.8	7925.4	8185.2	8688.6	8930.2	9391.1	9519.9	9682.1	10026	10238	10436	10617	10561	10612	10732	10491	10583	12362
6.7763	1.5597	0	2.8472	0.42124	2.554	0	0	6.0316	9.9247	38.292	90.742	154.99	223.13	294.58	359.69	485.45	577.39	686.29	789.85	861.14	957.04	1156.8	1342.9	1551.7	1744.5	2035.7	2231.7	2585.4	2889.3	3249.1	3703	4023.1	4369	4689.8	5013.7	5391.9	5713.8	6248	6560.1	6665.2	7031.8	7194.6	7300.3	7754.3	7811.3	7829.6	7945.9	7932.4	8084.3
20.011	0	0	2.7365	0	0	0	0	0	0	0	0	0	0	2.3956	56.762	132.15	281.43	466.73	729.21	1078.6	1455	1870.2	2284.6	2820	3604.8	4431.4	4969.7	5506.9	6237.4	7408.8	7700.4	8504.7	9214.5	10128	10827	11467	11761	12359	12618	13179	13375	13619	14022	14618	14788	15083	15366	15423	15606
14.387	5.6384	0	1.4895	0	0.74054	2.0153	0.034313	8.6397	0	6.6857	0	0.7382	7.5291	0	0	1.5041	1.173	51.162	130.81	263.04	424.24	652.77	902.33	1191.2	1467.4	1810.9	2149.9	2495.4	2879.4	3171.7	3409.7	3860.4	4241.4	4545.5	4962.7	5153.3	5413.8	5395.3	5712.3	5920.2	6175.6	6086.4	6205.5	6111.4	6129.6	6154.4	6354.4	6528.1	6582.6
18.724	10.053	0	0	0	0	0	0	0	0	0.60429	18.713	38.981	64.118	94.113	132.39	178.49	211.91	263.02	324.06	382.7	441.75	506.72	568.85	658.73	743.15	862.68	983.49	1083.7	1157.7	1307.5	1397.6	1508.6	1669.7	1803.2	1922.5	2045.9	2202.2	2312.5	2572.3	2653.9	2740.7	2741.4	2975.8	3038.1	3084.2	3189.2	3300.2	3472.6	3572.2
10.197	10.187	0.14927	3.3892	0	0	0	0	0	0	0	0	0	0	0	0	0.97821	10.826	25.479	42.413	69.29	100.94	129.65	174.05	212.97	285.26	383.65	447.66	539.83	629.48	746.31	860.18	951.69	1071.2	1187.1	1330.5	1456.5	1667.3	1904.5	1980	2131.8	2211	2320	2478.7	2498.7	2570.6	2656.2	2652.8	2756.5	2704.6
27.332	0	0	0	0	0	2.2349	0	0	6.8758	49.844	119.04	229.43	314.6	599	734.25	1167.6	1214.9	1589.9	1932.8	2118.5	2736	3365.3	4011.8	3894.3	4309	5323.2	5334.7	6068.9	5638.3	6394.2	7550	8024.1	8360.5	8845.8	9069	9448.4	9993.7	10085	10526	10713	11037	11074	11433	11391	11446	11710	11503	11379	11637
11.922	3.2093	0	0	1.6444	1.409	7.9698	24.692	84.898	155.94	273.48	409.49	541.82	717.92	913.37	1056.2	1268.9	1381.7	1625.6	1719.4	1936.1	2179.9	2304.6	2528.6	2668	2786.7	2956.5	3106.6	3145.9	3187.1	3172.6	3297.8	3466	3436.5	3440.5	3365.2	3558.2	3511.7	3434.8	3602.5	3628.1	3813.6	3827.6	3952.7	4359.8	3969	4149.8	4189.8	4285.4	4197.5
4.411	0	0.67274	0	0	0	8.8069	8.9169	10.671	15.056	13.873	16.497	9.2423	32.501	44.239	61.023	90.208	114.74	146.24	181.54	248.53	272.45	328.66	330.47	409.43	457.21	558.08	697.48	814.71	951.6	1092.1	1329.9	1606.1	1796.6	2029.6	2123.6	2467.3	2628.5	2825.9	2984.9	3223.6	3462.9	3594.1	3695.3	3920.5	3980.5	3988.4	4089.9	4201.8	4290.7
8.4676	7.8171	2.7784	0	0	0	0	0	2.3674	0	0	0	0	0	0	0	0.55916	32.219	107.08	202	306.14	482.03	597.73	779.68	1033.7	1256.2	1470	1812.7	2022.9	2414.9	2699.1	2962	3297.9	3722.6	4020.6	4363.1	4709.2	4989.7	5362.4	5679	5723.2	6025.3	6184.2	5944.6	6192.8	6336.3	6397.8	6448.4	6422.9	6555.8
19.046	0	0	0	0	0	0	0	0	0	21.085	69.028	140.11	223.46	320.87	456.94	731.75	985.94	1231.5	1561	1967.9	2270.4	2706.2	3123.6	3446.7	4128.2	4417.4	4923.2	5372	5846.6	6282.8	6742.2	7518.7	7851.6	8433.5	9080.1	9177.3	9478	10037	10291	10422	10662	10827	11023	11250	11881	12190	12496	12322	12470
11.876	5.9379	0.052797	5.0328	0	0	0	0	0	0	0	0	0	0	13.637	32.834	67.463	137	224.61	373.79	548.02	815.65	1098.9	1441.4	1796.8	2189.1	2494.8	2895.5	3169.8	3619.4	4013.7	4378.5	4764.4	5079.8	5407.5	5793.9	6163.8	6715.1	6829.5	7311.5	7607.9	7803.5	8222.2	8147	8423.8	8590	8734.8	8836.5	9184.6	9394.4
11.187	0	0	3.9303	0	0	2.0743	0	5.1858	0	11.266	9.8675	32.036	69.272	122.78	212.31	341.32	496.82	692.35	930.41	1155.7	1419.8	1681.1	1894.6	2200.4	2391.9	2626.1	2821.3	3016	3134	3334.7	3559.1	3643.4	3770.3	3919.9	3994.2	3928.7	3961.7	4132.2	4253.4	4169.6	4393.5	4410.8	4405.1	4467.4	4414	4506.4	4456.6	4592.9	4562.3
2.5588	1.8078	3.3403	0	1.5612	0	0	0	3.3391	3.9667	9.1879	18.027	0	29.942	42.946	66.131	130.79	154.7	224.9	281.7	420.88	575.31	697.14	832.96	979	1194.5	1374.3	1473	1590.7	1535.4	1803.4	2128.6	2254.8	2554.5	2843.5	2926.6	2960.1	3222.7	3359.1	3544.4	3668	3993.4	4127.3	4199.4	4220.4	4401.5	4472	4505	4608.6	4602.3
22.574	14.823	0	0	3.1003	0	3.1509	7.7679	13.71	15.103	13.572	12.928	20.198	34.083	48.619	67.602	105.56	125.76	170.84	223.68	224.95	299.45	276.14	342.29	387.92	545.77	718.42	875.72	743.47	550.85	615.04	792.61	912.72	1056	1278	1364.9	1543.9	1639	2072.4	1968.2	2094.9	2186.6	2353.7	2486.8	2646.3	2614.1	2554	2672.5	2715.9	2793.7
4.2531	4.415	0	2.443	1.2734	3.2019	0	0	0	0	0	0.5967	0	27.969	76.27	161.09	296.87	488.93	768.1	1059.1	1392.2	1801.8	2198.7	2741.5	3199.7	3667.9	4045.7	4592.4	4938.9	5337.5	5792.3	6077.9	6418.2	6951.5	7233.6	7690.9	7996.9	8114.5	8531.6	8701.9	8603	9072.3	9151.3	8939.1	9147.8	8974.7	8959.7	9172.8	8906.7	9190.7
5.8487	13.955	2.4823	0	0.45593	0.953	0	0	0	0	0	0	0	0	43.227	82.76	153.52	251.1	401.89	580.1	754.45	958.43	1021.5	1295.3	1529	1818.9	2040.4	2459.4	2710.8	3122.4	3422.1	3740.5	4161.8	4466.5	4817.2	5080.6	5654.8	5944.2	6168.7	6476.3	6530.9	6948.7	7085.3	7075.9	7421	7436.5	7633.6	7697.7	7514.5	7772.6
2.6974	0	0	3.4293	0	3.9494	5.9507	22.694	62.131	128.58	249.58	374.24	506.86	773.69	1028.3	1333.7	1607.8	1879.6	2177.1	2486.3	2864.4	3184.2	3390.8	3602.2	3787	4107	4286.8	4144.1	4919.7	4820.4	4958.7	5335.6	5571.4	5825.5	6024.6	6213.9	6540	6701.7	6932.5	7086.4	7155.2	7236.7	7360.3	7573	7410.6	7583.8	7555.5	7530.1	7529.5	7644.3
6.2259	4.4796	0	2.5391	2.7455	0	0	0	1.1627	0	0	0	0	1.0762	0	11.334	13.197	16.14	26.617	42.461	25.65	55.637	84.48	108.07	166.31	243.47	361.21	451.62	601.91	762.5	914.91	1095.7	1368.2	1619.6	1907.4	2142.8	2457.4	2670.5	2981.6	3198.2	3474.4	3916.6	3946.4	4068.3	4286.4	4416.7	4617.1	4657.4	4863.7	4865.4
2.8174	0.85638	0	8.9454	5.1767	0	0	0	0	0	0	0	0	18.28	16.947	43.401	103.48	149.02	223.61	300.34	416.07	515.77	605.86	751.39	900.42	970.1	1017.5	1095.1	1267.9	1512.8	1555.3	1654.5	1774.3	1932	1994.2	2148.7	2249	2410.3	2564.2	2658.7	2802.9	2881.1	2957	3207	3288.3	3331.4	3399.9	3473.8	3443.7	3525.2
23.497	6.7654	0	3.4591	0	0	0	0	0	0	7.3695	29.484	70.879	131.91	209.58	285.96	359.79	477.79	551.29	672.15	775.26	826.97	925.2	1048.9	1134.1	1237.5	1317.5	1392.5	1414.8	1514	1599.1	1658.3	1713.3	1756.9	1900.1	2003.3	2111.2	2211.8	2369.9	2422.7	2592.6	2635.1	2847.1	2800.1	2943.4	3050.8	3003	3145.2	3152.3	3177.2
21.149	0	0	0	0	0	0	0	1.6069	15.317	42.559	91.052	193.73	293.62	423.52	567.21	685.18	832.3	988.33	1110.4	1260.4	1395.2	1506.8	1648	1782.1	1935	2037.6	2127.9	2136.5	2233.5	2369.5	2448.1	2482.3	2568.5	2665.2	2765.1	2818.6	2858.8	2938.1	2931.7	3000.2	3109.8	3057.3	3138.2	3068.9	3097.7	3137.4	3132.3	3158.1	3170
36.384	0	0	0	0	0.34052	0	0	0	0	0	0	0	13.537	49.532	123.6	220.14	356.36	489.47	710.89	937.74	1226.1	1555.5	1860.2	2183.7	2474.6	2831.4	3125.9	3499	3794	4115.8	4455	4872.1	5274.6	5531.3	6144.8	6406.5	6515.6	7204.4	7488.7	7512.3	7939.7	7886.7	8011.8	8239.9	8378.8	8429.5	8644.2	8578.9	8659.8
34.809	1.7184	0	0	0	0	0	0	0	0	0	6.8218	49.923	131.8	222.73	367.48	521.94	716.7	945.56	1162.6	1422.1	1667.3	1985.5	2232.9	2522.7	2795.5	2949.3	3262.9	3494.2	3774.1	4071.4	4295.1	4562.7	4972.6	5102.6	5284.5	5370.7	5604.6	5806.1	5888.9	6038	6082.8	6016	6154.3	6275.4	6291.9	6281	6281.9	6331.9	6365.7
31.01	1.3921	0	0	0	0	0	0	0	5.3568	8.5668	52.618	101.2	135.18	315.43	441.14	455.36	605.2	792.16	959.23	1106.1	1303	1587.7	1788.5	2081.2	2248.2	2444.8	2869.6	3003.9	3737.9	3860.5	3750.6	4019.7	4190	4411.6	4632.7	4829.9	5071.9	5262.9	5323.1	5428.2	5589.7	5239.4	5693.4	5901.8	5940	5934.6	6087	6093.6	6029.2
0	0	0	2.1827	0	5.0735	7.5881	5.0233	10.615	15.531	34.533	45.33	62.672	144.39	241.93	358.86	515.09	690.32	922.57	1140.1	1409.4	1667.1	1911.8	2262.5	2576.2	2746.3	2882	3142.1	3299.9	3534.3	3601.4	3700	3995.7	4171	4323.7	4517	4871.5	4850.4	4936	5135.3	5287.9	5306.9	5474.6	5509.4	5649.1	5624.1	5632.9	5624	5636.7	5748.1
21.278	6.0998	0	1.2946	0	0	0	0	0	2.0985	0	0	0	0	0	5.4708	4.782	34.86	55.864	90.559	175.42	252.14	335.34	446.98	590.02	719.26	805.95	922.11	1072.9	1230	1424.5	1566.5	1738.3	1817.5	1893.1	2043.7	2184	2207.5	2314.2	2487.9	2564.9	2740.2	2722.2	2746.1	2763.4	2831.1	2901.5	3031.9	2830.6	2844.1
3.2155	5.7795	6.1546	4.1759	0	0	0	4.1625	18.734	56.936	122.61	213.25	395.65	567.79	825.54	1112.9	1415	1854.4	2239.1	2552.9	3051.4	3499.9	3826.2	4398.8	4876.2	4972.7	5397.6	5981.1	6272.9	6786.9	7064.8	7231	7491.3	7635.9	7703	8027.6	7939.5	8076.1	8190	8313.6	8271.8	8392.3	8427	8486.5	8517.4	8560	8490.6	8426.4	8373.5	8494
8.3214	0	2.0506	0	3.271	0.077985	1.2997	3.2625	0	0	6.4697	9.7776	23.044	21.984	56.297	117.77	139.79	208.95	304.62	396.2	483.43	619.46	678.12	833.93	1045.1	1246.5	1300.2	1506	1697	1881.3	2065.1	2305.6	2495.8	2756.2	2920.3	3166.5	3469	3697.8	3864.2	3826.3	4158	4033.8	4203.5	4287.4	4169.1	4307.9	4377.2	4355.8	4406.6	4379.2
6.5722	5.6686	5.4093	0.62076	0	0	0	0	0	0	0	0	0	0	0	0	0	0	0	0	0	0	0	6.077	12.047	45.99	72.42	169.52	253.72	386.64	475.95	592.73	722.02	902.77	1031.2	1195.3	1426.8	1570.7	1701.8	1854.8	1919	1983.9	2114.8	2245.1	2353.2	2792.1	2682	2832.1	2731.8	2799
14.318	4.4576	0.63994	0.44924	0	0	0	0	0	1.3174	6.1659	0	0	0	13.506	49.16	108.94	220.43	342.99	568.76	803.62	1084.6	1388.6	1694.4	1996.7	2266.4	2568.2	2859	3039.1	3316.5	3646.8	3710.7	3976.6	3975.8	4120	4303.7	4398	4501.6	4556.2	4659.4	4737.2	4567.8	4701.2	4796.3	4897.2	5010.3	4944.2	5031.5	4992.4	5076.6
37.01	6.2317	0	0	0	0	0	0	0	0	0	0	0	16.864	79.727	117.26	201.56	335.08	481.7	643.44	1083	1151.2	1481.3	2219.1	2626.4	3092.5	3469.2	3915.6	4325.4	4802.5	5110.5	5506.5	6020.3	6470.1	6857.8	7412.8	7776.8	8314.7	8648.7	8912.4	9089.7	9268.8	9733.3	9941.4	10160	10134	10129	10131	10047	10243
5.38	0	0	2.4232	0	2.5655	3.4181	1.2568	1.6534	0.60986	3.8349	19.425	12.795	23.629	33.686	42.738	60.132	88.129	129.16	188.2	248.99	346.54	453.43	570.2	702.77	862.74	1005.5	1113	1276.5	1479.3	1670.8	1829.3	2045.2	2137.3	2556.8	2801.9	3026.6	3217.9	3407.9	3573.1	3759.7	3869.3	4230.3	4368.7	4355.3	4371	4380	4307.8	4321.6	4369.8
23.138	3.6776	0	0	0	0	0	0	0	20.026	69.709	137.3	247.5	400.39	535.07	732.45	954.66	1224.8	1423.2	1538.7	2032.2	2328.3	2440.9	2835.5	3198.2	3527.8	3557	4084.1	4360	4637.7	4915.8	5159.4	5368.8	5573.5	5822.3	6036.3	6441.4	6620.3	6887	6970.8	7066.6	7083	7295.4	6881.7	7652.4	7427.8	7315.2	7846.3	7905.2	7344.3
27.327	5.2705	0	1.9318	0	0	0	0.87212	24.31	64.791	118.24	209.54	336.43	547.44	761.43	1026.1	1401	1734.7	2026.3	2215	2838.9	3422	3954.5	4504.4	4886.9	5211.1	5180.8	5584.8	6049.8	6038	6466.7	6622.9	7283.6	7576.7	7626.3	7869.5	8150.7	8210.1	8602.3	8651.3	8871.3	8906.8	9009.7	9045.5	9217.8	9167	9189.2	9398.7	9442	9344.5
22.194	12.132	0	0	0	0	0	0	0	0	0	0	0	0	0	0	0	0	0	11.426	112.57	219.19	372.47	562.87	807.85	1144.4	1454.3	1610.7	1619.4	2435	2840.8	3236.5	3578.1	3892.7	4422.6	4938.1	5177	5642.5	5890.9	6015.2	6658.7	6962.5	7220.4	7503.4	7661.9	7842.5	8015	7887.5	8111.1	8388.8
16.984	10.029	0	1.15	0	0	0	0	0	0	0	0	0	1.3845	13.492	35.496	88.794	178.95	287.51	414.36	624.93	837.89	1063.9	1350.1	1708.3	1996.7	2284.7	2626.6	2655.2	3400	3728.8	4103.5	4544.1	5017.1	5321.2	5654.2	5797.8	6079.4	6368.2	6656.6	6948.6	7060.9	7178.6	7414	7421.6	7464.7	7775.3	7642.7	7672.3	7789.9
0	5.0486	0	7.4423	0	0	0	0	2.6786	6.8917	1.1232	0	7.2769	25.219	47.917	62.22	120.87	183.92	281	377.79	460.26	548.34	631.64	722.74	859.61	922.42	1060.8	1183.6	1307.4	1472.6	1589.1	1744.4	1906.2	2052.4	2218.1	2285.8	2453.1	2580	2662.2	2782.7	2793	3037.9	2996.4	3178.5	3299.2	3266.6	3237	3358	3395.1	3444.8
23.292	14.132	1.9385	0	0	0	0	0	0	0	0	10.254	65.077	156.86	281.83	466.59	743.93	1024	1363.7	1759.2	2102.9	2583.5	3091.9	3650	4135	4734	5161.5	5685.4	5774.1	6670.2	7545.4	8196	8536.7	9108.2	9657.6	10158	10684	11301	11674	11924	12447	12858	13120	13260	13389	13705	13822	13842	14096	14156
11.062	1.4618	0	0	0	0	2.3525	0	0	0	2.9248	20.055	44.579	76.477	118.97	152.22	222.63	339.4	485.08	641.04	901.07	1180.7	1460.5	1714.1	2077.6	2490.8	2798.4	3174.1	3546.5	3753.9	4169.1	4427.5	5019.9	5390.5	5772.2	5886.6	6292.7	6569.8	6843.3	6979.4	7067.7	7321	7367.6	7413.4	7600.8	7902.5	7950.5	8096.4	8022.9	8093.1
2.2089	0.62743	0	4.9287	1.8979	0	0	5.7298	0	5.0878	0.48184	0	0	0	0	8.6215	8.1934	27.532	59.173	93.613	149.99	219.34	304.23	424.49	519.69	678.85	834.95	1005	1214.9	1323	1618.9	1743.1	2147.2	2301.8	2638.1	2969.1	3185.3	3511.8	3605.1	4097.2	4097	4298.6	4475.9	4611.3	4844.6	4897.2	5047.4	5023.4	5043.3	5215.4
27.909	0	0	0	0	0	3.2884	2.3964	7.4841	2.6335	9.833	10.92	8.8223	0	9.5607	15.715	31.567	60.853	102.99	201.17	247.12	386.38	512.19	705.16	919.21	1135.7	1463.4	1926.7	1167.4	1369.1	1632.8	1960.3	2278.2	2605.5	2938	3297	3675	3905.5	4162	4465.5	4850.4	5112.9	5186.3	5230.9	5550.1	5534.6	5571.7	5760.9	5754.7	5897.1
18.301	20.614	0	0	0	2.2926	0	5.657	1.2752	34.352	29.968	88.991	172.1	283.89	439.9	607.09	796.15	1011.8	1203.8	1430.5	1658.1	1851.4	2108.4	2250.6	2415.4	2554.3	2757.8	2884.6	2984.5	3155.5	3241.6	3258.1	3396.1	3540.4	3612.4	3728.9	3802.5	3688	3809	3880	3845.9	3882.1	4037.3	4046.2	4166.1	4294.1	4311.8	4320.3	4440.9	4412
0	0	0	2.6715	11.135	11.168	16.16	18.087	4.3207	0	1.5691	0	2.5057	8.6966	9.5842	22.833	74.475	132.88	225.63	384.38	710.24	864.46	1028.6	1622.5	1946.6	1912.4	2410.1	2606.1	2902	3042.8	3509.9	3715.5	4137.5	4268.2	4524.1	5118.7	5511.6	5750.5	5967.8	6196.9	6660.5	6705.3	6941.9	7063.9	7407	7387.5	7527.3	7029	7271.5	7724.2
6.6501	0	0	0.88932	0	0	0.71229	19.453	7.9705	9.2101	3.2641	2.5927	11.852	8.7827	14.043	30.967	43.938	73.554	115.98	186.68	260.21	391.85	524.7	616.44	740.95	872.98	1064.1	1248.6	1398.5	1579.3	1685.2	1843.4	2032.1	2335	2601.3	3103.1	3747.6	4035.2	4200.9	4388.3	4558.1	4793.7	4916	5067.2	5194	4540.6	4641.4	4540.5	4098.4	4592.2
39.554	0.49866	0	0	0	4.4249	0	0	0	0	0	29.52	54.566	86.096	195.58	307.91	417.05	550	733.44	930.18	1080.8	1407.1	1645.2	2043.5	2324	2522.2	3093.9	3250.5	3580.4	3842.6	3855.6	4598.7	4553	4855.2	4798.5	5822.5	4903.6	6213.3	5362.8	5439.9	6799.2	6939.7	6205.5	6199.7	6454.8	6493.2	6695.2	6798.1	6955	7168
0.38322	0	0.49822	5.8771	0	3.244	0	4.7753	9.9677	8.6176	8.951	3.3459	20.822	16.465	30.644	29.093	24.304	39.877	33.685	51.993	88.663	106.29	108.29	109.65	223.94	270.74	284.6	326.51	366.37	393.2	421.18	479.39	534.69	646.75	747.74	869.8	1021.8	1139.2	1270.3	1435.9	1478.4	1662.9	1677	1774.1	1860.5	1898.2	1835.7	1934.1	1892.4	1957.6
0	1.6689	0	13.772	0	0	6.6217	0	0	0	0	0	0	0	9.247	47.128	135.54	203.83	344.73	480.82	703.36	940.71	1116.3	1457.1	1761.2	2078.4	2489.3	2712.1	3065.4	3273.8	3680.7	4101.4	4430.8	4979.3	5233.6	5524.1	6046.4	6054.2	6316.2	6553.2	6632.5	6700.1	7192.5	6993	7221.6	7284.2	7337.7	7300.3	7246.3	7264.1
14.911	7.95	0.60919	0.53973	0	0	0	0	0	0	0	0	0	0.19556	38.525	84.392	178.82	286.47	383.15	560.04	735.75	933.23	1045.4	1153.2	1368	1500.3	1737.7	1959.5	2079.9	2228.3	2467.2	2597.2	2752.6	2902.9	2961.9	3093.5	3333.5	3321.9	3387.2	3446.7	3647.6	3885.6	3826.3	4023.3	4213	4234.1	4270.7	4354.7	4367	4586.1
9.0323	0	0	4.3993	5.2191	0	5.6167	1.7074	4.3112	8.5278	26.739	58.31	134.71	244.9	375.93	525.29	727.09	904.21	1105.6	1333.6	1487.4	1777	2065.1	2225.8	2454.3	2611.2	2928.4	3155.5	3332.8	3648	3749.4	4073.2	4206.7	4288.5	4598	4622.5	4840.6	4773.2	4915.9	5098.4	5048.6	5252.2	5341.7	5180.3	5507.6	5413.7	5264.9	5443	5534.5	5672.7
15.182	6.4802	0	0	0	0	0	0	11.596	37.617	67.247	136.71	276.63	334	487.5	640.42	802.66	1008.7	1240	1489.4	1717.4	1971.2	2070.8	2366.6	2482.8	2613.9	2911.1	3029.6	3133.2	3274.5	3381.3	3538.4	3671.2	3730.3	3756.6	3764.1	3696.5	3871.1	4013.4	4064	4023.4	4168.9	4166.3	4281.3	4342.4	4180.5	4362.8	4350.2	4326.1	4378.5
1.7165	0	0	14.072	0	0	4.9472	3.8823	5.7263	8.9275	22.628	49.927	86.451	138.81	227.7	359.07	496.57	643.2	773.92	1012.7	1150.9	1431.9	1622.4	1841.7	2019.2	2228.3	2416.7	2345	2691.1	3211.3	3415.5	3369.9	3588.2	4139.8	4501.1	4585.4	4881.8	5126	5223.4	5579.3	5688.3	5954	5063.9	6097.1	6449.9	6496.2	6330.7	6533.9	6479.6	6728.6
28.272	10.536	1.3907	0	0	0	0	1.3496	5.2312	28.548	65.838	146.51	280.7	478.64	731.13	1034.3	1395.1	1838.5	2271.7	2784.3	3344.4	3835.5	4386.2	4821.4	5360.8	5699.6	6283.2	6774	7128.3	7831.1	8037.5	8623.1	9288.4	9663.9	10280	10506	10908	11395	11623	11896	11986	11972	12347	12412	12479	12634	12445	12555	12757	12672
0	0	0	0	3.2646	5.2379	2.6761	5.3247	0	13.695	47.872	90.053	201.27	333.59	503.2	679.29	870.06	1115.2	1292.3	1506.5	1670.8	1834.6	2030	2192.9	2359.6	2490.3	2634.3	2832.7	2845.8	2941.2	3079.1	3096.8	3205.2	3281.2	3344.2	3494.4	3545.2	3544.8	3600.8	3746.8	3726.8	3794.2	3801.4	3816.9	3997.1	3932.4	3930.3	3929.7	3901.7	3888.4
25.824	0	0	0	0	0	8.5194	0	0	0	0	0	0	0	0	11.841	7.2528	17.609	14.826	13.132	39.162	49.688	67.633	77.652	80.359	148.25	217.58	305	431.29	590.6	704.53	836.05	1020.6	1229.3	1366.3	1563.9	1684.6	1986.2	2139.1	2290.6	2448.1	2517.2	2451	2566	2482.5	2387.9	2474.6	2538.5	2660.1	2535
2.3711	2.2293	1.0545	3.5219	0	0	0	0	0	0	0	0	0	0	0	0	18.875	53.849	97.907	197.38	265.43	306.94	528.35	505.23	757.92	863.67	1078.5	1213	1291.5	1090.1	1370.4	1763.2	1663.5	1858.2	1961.8	2137	2382.8	2458.6	2553.6	2617.2	2767.1	2866.3	3122.2	3195.4	3192	3474.9	3557.6	3667	3658.2	3694.2
37.796	22.665	0	0	0	0	0	0	0	0	0	19.297	76.998	166.47	305.02	510.17	767.79	1065.1	1333.8	1597.4	1967.2	2241.9	2638.1	2987.7	3320.8	3593.8	4019.9	4410.5	4607.6	5020.6	5211	5625.1	5841.5	6111.9	6334	6687.5	6802.6	7079.2	7290.4	7524.6	7587.8	7669.3	7794.2	7891.4	7920.6	7938.2	7999.2	8091.7	8177.1	8079.4
28.598	10.19	1.0161	0	0	0	0	0	0	0	0	1.0508	53.131	109.46	195.23	342.7	460.26	664.1	806.21	1006	1237.8	1456.2	1710.5	1977	2163.2	2359.4	2657.7	2907.4	2940.3	3173.1	3414.2	3548.5	3797.9	3950.5	4058	4397.5	4577.1	4689.7	4865.6	4951.6	5294	5298	5371.5	5624.6	5734.3	5641.3	5846.9	5980.2	5981.7	5840.4
39.94	4.5291	0	0	0	0	0	0	0	0	0	0	0	0	0	21.526	54.13	87.803	165.87	260.45	399.18	568.92	801.93	1027.4	1327.9	1669.3	1991.1	2374.8	2798.8	3289.1	3737.5	4127.5	4525.7	5039.2	5498.1	6164.9	7177.3	6866	7042.8	7443.6	8475.1	7927.4	8143.8	9037.1	9096.6	10067	9724.1	9824.5	9861.7	9980.4
19.479	4.4548	0	0	0	0	3.427	1.0784	0	8.7544	13.952	2.6994	8.034	13.875	14.846	35.249	42.599	54.581	77.759	100.71	144.86	190.94	260.18	288.88	345.45	489.24	580.01	733.55	925.71	1066.8	1357.9	1639.3	1813.2	2097	2390.5	2591	2829.4	3107	3358.9	3484.1	3662.2	3740.3	3902.2	4087	4217.4	4234.6	4362.3	4499.6	4599.6	4542.5
5.9803	4.3615	0	1.4921	0	0.94609	0	0	0	0	0	0	3.4198	28.599	67.738	127.8	255.94	387.36	565.75	781.28	1032.1	1329.4	1587.4	1977.3	2239.7	2499.2	3009.2	3191.4	3673.4	3928.5	3655.3	4562.5	4695.7	5109.3	5589	5929.1	6168.1	6269.6	6661.1	6669.2	6998.4	7229	7539.8	7476	7688.5	7817.5	7956.7	8001.2	7978.6	8108.5
1.4865	0	1.1023	0	0	0	13.43	10.104	25.326	62.19	73.807	159.89	243.87	360.64	493.52	614.35	936.8	1068.1	1357.4	1682	2168.8	2440.5	3119.3	3245.3	3929.5	3836.4	4975.6	4981	5589.3	5953.9	6931.3	7128.7	7647.4	8258	8942.8	9370.8	9763.6	10090	10658	10959	11326	11513	11861	12055	12239	12287	12512	12452	12696	12659
10.222	0	0	0	4.8872	0	3.8597	0	0	0	0	0	30.811	86.455	134.68	227.18	345.97	491.42	686.83	955.06	1210.4	1521.8	1785.4	2146.1	2478	2323	3365.5	3557	3352.4	4269.9	4720.2	5039.4	5476.9	5826.1	6160.2	6515.6	6846.5	6978.9	7373	7249.9	7777.9	7839.5	7984.1	8074.6	8169.7	8243.2	8266.3	8354.2	8469.7	8374.9
3.5404	0.37278	0	0	9.2386	0	2.8475	3.7014	9.5857	0	11.845	7.7248	0.35188	5.9193	0	0	13.59	50.786	120.42	194.69	325.05	549.38	775.41	1099.3	1292.7	1560.6	1937.5	2147.5	2550.2	2777.6	3174.2	3464.2	3084.9	3516.5	3919.8	4210.4	4388.2	4554.6	5776.5	6013.4	5866.9	6558.5	6256.3	6669.4	7690.7	8219.3	7283.3	7397.7	8485.8	8156.4
10.159	1.7039	5.3782	0	1.8825	0	0	0	0	0	0	0	0	0	0	9.0798	14.926	82.251	137.63	222.21	292.73	412.7	537.1	646.87	815.52	929.13	1066.3	1200.9	1323.4	1438.8	1577.2	1649.6	1781.5	1865.4	2003.9	2076.7	2162.5	2206.7	2266.3	2355.7	2385.1	2504.2	2460.5	2636.1	2578.3	2565.2	2606.2	2555.2	2625.2	2851.7
19.351	0	0	0	0	0	0	0.74331	0	0	0	0	2.6516	10.825	36.85	78.278	123.83	157.7	242.14	283.27	337.47	382.92	446.74	527.46	702.76	728.32	821.07	864.64	923.65	974.14	1022.2	1106.6	1098.9	1178.6	1246.7	1373.8	1514.5	1765.8	1837.7	2065.6	2117	2201.9	2220	2392.7	2413.3	2613.5	2708.8	2761.4	2917.2	2899.7
16.707	16.247	0	0	0	0	0	0	0	34.637	78.686	193.77	347.71	501.1	739.2	955.05	1223.9	1483	1668.1	1947.2	2097.1	2509.4	2673.1	2905	3220.2	3274	3773.1	3874.5	4207.2	4468.7	4715.2	5356	5881.8	6084.5	6478.1	6847.9	7523.9	7835.1	7871.9	8463.9	8760.1	8823.4	9133.7	9067	9159.4	9407.5	9448.2	9533	9817.7	9884.8
22.377	9.9254	0.21372	1.8916	0	0	0	0.70046	21.825	66.313	120.8	226.87	356.43	521.2	732.65	1052.5	1394.1	1811.3	2254.3	2787.2	3368.8	3919.1	4614.8	5124	5745.4	6349.1	6949.7	7506.1	7629.3	8742.8	9329.4	9602.5	9596.7	10432	10479	10810	11000	11595	11742	11663	12096	12132	12264	12429	12431	12819	12691	12688	12692	12879
24.954	9.3104	0	11.331	1.7945	0	0	0	0	0	0	0	0	0	0	0	0	0	0	34.844	42.897	108.84	160.69	283.81	346.7	411	494.6	615.1	672.37	1389.9	1544.4	1638.2	1890.4	1930.2	1982.7	2063.5	2231	2339.8	2509.4	2648.1	2739.2	2847.6	2947.4	2957.4	3046.3	3086.3	3135	3258.1	3224.3	3331.9
7.2681	5.2663	0	0	0.025363	0	0	5.4313	11.483	18.404	24.1	30.176	46.206	81.86	94.696	122.82	158.61	238.35	303.34	391.32	520.11	685.59	881.77	1122.9	1336	1568.2	1750.3	1997.9	2166	2456.9	2607.9	2725.3	2931.7	3160.2	3438.9	3541.2	3683.4	3759.3	3688.7	3786.1	3811.3	3803.4	3994.2	4039.8	4205.5	4239.1	4272.9	4318.4	4165.3	4346.9
0	0	2.2092	0	0	3.3743	5.6521	9.329	5.9594	10.889	1.9713	11.584	22.151	57.423	108.98	162.04	301.55	444.98	449.87	667.97	868.17	890.75	1130.1	1341.4	1284.6	1445.3	1533.4	1730.4	1878.7	2055	2096.7	2293.7	2422.1	2658.6	2767.6	2773	2995.3	3108.5	3101.3	3255.2	3358.7	3373.9	3361.8	3395.8	3434.4	3471.5	3554.7	3648.2	3702.6	3761.8
0	0	0	11.493	4.4307	6.9523	1.3903	4.9253	0	1.6161	0	3.8756	15.943	17.039	19.35	40.027	54.543	78.752	136.96	231.19	332.4	529.65	768.74	875.38	1178.3	1475.3	1683.9	2110	2493.1	2948.9	3213.1	3637.7	3947.1	4194.2	4817.8	5081	5519	5425	5948.2	6071.4	6547	6524.6	6584.9	6967.5	6965.3	6948.5	6895	6905	6737.4	6902.9
41.268	2.245	0	4.9484	0	0	0	0	9.4634	60.819	137.89	266.37	444.83	638.03	877	1190.1	1391	1818.7	2117.8	2343.4	2808.3	3083.3	3543	3926	4295.3	3747.3	4103.7	4820.8	4888.5	6223	6980.8	7630.8	8419.4	8796	9067	9750.6	10247	10650	11222	11690	12090	12487	12584	12872	12773	13024	12910	13597	13546	13961
24.757	5.7379	1.7958	0	0	0	0	0	3.59	0	0	0	0	0	0	0	0	0	0	0	0	0	0	59.46	78.936	189.51	313.48	404.26	624.77	751.84	972.74	1204.4	1576.9	1825.4	1997.3	2191.6	2493.2	2817.1	3124.7	3401.5	3578.7	3757.7	3915.6	4082.6	4201.3	4457.2	4543.4	4628.2	4719.3	4894.2
12.206	0.35527	2.9858	2.9602	0	0.86108	0	0	0	0	0	0.53082	16.092	47.241	37.582	59.447	75.625	93.419	127.24	164.64	265.21	353.55	492.06	681.49	950.61	1153.4	1453.9	1697.1	2411.2	2838	3295.3	3010.6	3297.5	3568.9	3831.7	3868.8	4088.3	4287.4	4334.5	4431.2	4498.3	4682.4	4605.9	4723.6	4737.8	4677.9	4741.2	4598.1	4631.6	4668.9
0	0	0	7.3092	0.9989	5.6956	0.78406	4.1464	0	0	0.89813	0	4.2451	3.232	9.0225	18.61	19.563	30.755	30.313	51.202	80.674	115.19	143.44	171.82	212.53	272.75	326.53	353.01	409.34	475.91	578.49	663.44	755.82	981	1052.7	1256	1420.9	1607.4	1788.4	1838.3	2007.8	2096.4	2246.1	2298.1	2340.9	2419	2472.7	2576.2	2643.4	2606.9
0	0	0	0	9.8157	8.4444	10.678	7.5147	5.8588	10.502	20.135	22.695	22.628	29.678	40.625	83.659	114.5	212.56	283.72	401.42	560.2	719.96	897.07	1084.1	1264.8	1514.9	1734.5	1919	2169.4	2355.9	2493	2718.3	2816.5	3071	3254.9	3392.7	3518.6	3598.7	3706.6	3785.7	3923.2	3956.6	3975.7	4172.5	4150.6	4175.9	4308	4237.2	4246.6	4270
0	0	0	7.3464	2.2838	3.6262	0	1.6243	0	0	0	0	0	0	3.122	18.657	40.016	73.571	118.47	182.28	267.52	363.53	438.96	597.63	745.65	859.4	933.09	1162.8	1391.8	1636.8	1842.8	1961.5	2181.6	2362.9	2485.2	2719.1	2889.7	3087.2	3178.2	3206.6	3394.2	3528.8	3491.7	3547.3	3703.9	3721.7	3829.2	3581.2	3635.2	3746.5
21.872	0	0	7.7064	0	0	0	0	0	5.5605	10.627	13.024	25.165	40.561	56.935	64.876	67.279	85.233	97.667	125.8	142	205.21	261.35	377.62	474.48	643.76	724.99	876.33	1054.2	1206.8	1342.1	1501.4	1608.2	1692.3	1883.9	1901.3	2098.9	2310	2346.4	2381.4	2550.7	2664	2822.4	2907.1	2950.8	2885.5	2920	3012.2	3100.3	3152.9
34.3	15.147	0	0	0	0	0	0	0	1.3079	3.2038	0	11.809	23.433	55.784	109.21	185.19	340.65	570.32	839.32	1190.6	1649.3	2151.9	2661.7	3262.3	3783.3	4267.5	4859.4	5404.1	4739.8	5308.8	5738.3	6026.6	6644.8	7167.7	7511.9	7833.7	8692.1	8828.2	9258.1	9776.2	10002	10280	10383	10362	10528	10599	10929	11046	11005
25.516	13.911	0	2.9052	0	0	0	0	0	0	0	0	0	0	23.346	79.159	149.84	253.13	463.88	637.5	898.21	1210.1	1633.5	1951.3	2313.9	2766.9	3260.2	3574.6	4056.4	4435	4773.5	5296.4	5716.4	5942.7	6298	6586.8	6859.5	6970.5	6853.4	7091.4	7212.3	7297.6	7485.5	7669.7	7569.9	7560.8	7705.1	7831	7745.5	7765.1
0	1.5355	3.6509	1.9532	2.5865	0	0	8.1206	13.268	3.0743	48.914	61.241	136.74	225.2	373.11	528.54	705.01	925.22	1171.3	1453.9	1751.2	1840.7	2259.2	2804.1	3054.1	3328.1	3759.7	4187.2	4586.1	5044.7	5131	5777.4	6533.7	6967.9	7393.6	7741.2	8360.6	8569.7	8838.1	9174.5	9078.6	9642.9	9985.6	9920.3	10026	10460	10207	10405	10344	10255
24.267	1.7532	0	3.1019	0	0	0	0	0	0	0	0	0	0	0	0	0	0	2.3067	0	0	59	53.652	130.42	159.24	211.94	306.78	412	395.12	640.68	842.6	1007.6	1233.4	1489.4	1677.5	2054.2	2229.5	2464.3	2703.6	2928.5	3201.7	3371.9	3549.3	3687.6	3850	3958.2	4138	4176.8	4301.7	4437.7
14.468	0	0	5.2473	0	0.28469	0	0	27.101	73.965	170.38	318.26	489.97	749.74	1003.4	1321	1699.6	1919.5	2308.7	2536.4	2846.2	3125	3429.7	3739.7	3997.3	4288.5	4540.7	4773.6	5020.2	5222	5376.2	5660.8	5773.5	5941.4	6030.9	6122.3	6316.6	6222.8	6642.9	6683.6	6972.3	7058.9	6970.4	7112	7164.6	7218	7255.1	7409.3	7280.2	7324.8
12.86	6.0144	0	0	0.0042386	0	0	0	0	0	4.4046	8.9334	21.314	30.214	55.272	64.203	110.03	129.27	171.27	209.28	236.63	304.46	282.08	377.69	453.25	513.33	537.39	599.39	712.91	798.28	888.52	1037.1	1137.1	1236.3	1356.6	1521.1	1728.3	1799.2	1885.6	1993.7	2061.1	2172.1	2231.2	2286.3	2267.2	2352.1	2402.8	2427.8	2361.9	2425.8
11.206	2.4156	0	1.965	0	0	0	0	0	1.4079	24.875	54.795	145.09	275.26	487.59	755.75	1193.8	1666	2215.6	2867.8	3304.7	3894.4	4433.7	5064.3	5628.8	6110.1	6941.9	8146.6	8442.6	8801.1	9309.1	9510.1	10004	10571	11172	11786	11086	11680	11964	11865	12231	13284	13183	10357	13399	13383	13667	12656	13853	13632
0	0	0	12.337	7.0528	2.9051	0.86919	1.5118	2.7317	0	0	0	0	7.3735	13.491	34.2	78.325	135.86	212.77	362.57	500.4	714.52	851.27	991.4	1233.2	1453	1570	1807.7	2098.8	2264.5	2423.8	2449.4	2643.4	2815.5	2985.6	3223.3	3525.3	3613.4	3896.3	4071.5	4174.3	4348.4	4506.4	4734.4	4824.7	5020.5	5112.6	5241.2	5288.2	5417.1
11.358	1.9568	1.0827	0	0	0	0	0	0	0	0	0	0	0	2.2448	36.399	106.46	158.24	273.01	396.28	572.33	748.25	908.63	1064.7	1251.5	1384.5	1573.4	1818.7	1987.1	2067.9	2385.2	2447.5	2775.3	2946.1	3070.7	3051.7	3302.9	3417.8	3426.4	3583.3	3656.2	3812.6	3936.3	3833.4	3958.3	3987.3	4093	3969.9	4052.8	4111.1
17.404	6.8996	0	0	0	0	0	5.5772	0	6.9454	5.8727	0	0	6.5299	0	5.316	16.5	35.209	50.001	85.017	148.75	256.41	379.3	498.94	683	839.29	1064.6	1225.7	1379.4	1603.8	1720.2	1942.2	2084.9	2254.2	2492.4	2696.4	2776.8	2953.6	3073.8	3215.3	3353.1	3533.2	3573.6	3776.1	3814.3	3819.9	3985.8	3919.2	3990.4	3987.9
23.766	7.9906	0	0	0	0	0	1.5995	19.114	49.045	87.056	154.26	241.47	385.01	554.53	792.79	1022.2	1314.7	1614.9	1974.2	2411.3	2774.9	3136.5	3526.5	3950.2	4353.4	4604.3	5153.6	5532.1	5793.5	6232.8	6488.7	6872.3	7292.2	7760.9	7985.4	8180.2	8746.2	9073.2	9338.9	9503.1	9694.5	9897.4	9993.7	9936.7	10320	10307	10509	10752	10690
12.198	9.2295	1.6025	0.066982	0.37049	0	0	0	0	0	0	0	0	0	0	0	9.2174	31.324	43.116	60.172	102.24	89.584	125.65	168.02	197.1	201.75	216.34	296.32	325.84	409.3	512.98	648.02	875.39	1023.6	1171.4	1351.5	1510.8	1841.7	1973.7	2173.6	2416.2	2403.1	2639.1	2706.2	2859.5	2966.3	2970.2	3097.4	3173.8	3250.9
7.1815	4.9946	3.8513	1.0383	0	0	0	0	0	0.15028	0	0	0	0	0	0	0	0	0	8.0476	14.843	67.147	108.91	189.69	258.18	373.06	478.31	604.39	747.75	871.25	1062.1	1164.6	1316.3	1526.7	1730	1903.6	2044.7	2220.5	2345	2469.7	2611.6	2672.8	2794.9	2883.5	3007.8	3069.1	3152.6	3196.9	3211.1	3275.2
5.2521	0	0	6.2428	0	0.84541	0	0	3.3976	0	0.82258	8.9544	15.221	37.323	48.693	89.448	162.24	239.93	357.63	498.21	651.89	839.47	1043.4	1260.1	1469.3	1676.7	1760.8	1950.2	2227.1	2455.8	2625.6	3079.9	3278	3492.8	3675.1	3926.8	4198.8	4378.9	4564.9	4690.7	4943.3	5069.5	5121.2	5401.5	5665.4	5704.4	5876.5	6048.2	6073.9	6134
0	3.9558	0	3.679	0.42262	0	2.2188	16.157	21.161	15.202	14.87	11.89	24.046	45.868	68.147	76.388	100.33	151.71	195.68	239.81	334.63	400.4	471.39	541.57	619.81	697.73	778.09	931.96	997.09	1250.3	1393.1	1612.1	1816	2036.4	2297.4	2412	2692.7	2822.1	2951.8	3223.2	3250.9	3500.6	3521.2	3804.8	3679.8	3722.4	3588.1	3672.8	3764.3	3825.5
6.436	2.6018	0	0	0	1.8835	0	0	0	0	0	0	0	0	0	0	2.2106	0	3.5634	0	30.576	116.63	105.65	147.37	241.02	333.4	433.76	557.16	681.04	771.28	904.19	1057.9	1224.2	1364.7	1491.5	1475.5	1629.6	1690.7	1722.2	1794.6	1871.9	1939.8	1976.1	1993	2095.7	2066.1	2026.6	2113.7	2020.8	2056.8
2.9671	0	0	3.8844	6.0004	0	0	0	0	1.1338	0	10.071	34.574	65.504	97.74	180.82	261.08	367	493.95	648.63	786.19	1004	1098.5	1297.3	1580.2	1671.6	1980.9	2083	2360.6	2429.2	2761.4	2865.6	3103.5	3221.9	3306.4	3648.2	3710.8	3981.1	4160.9	4331	4324.7	4354.9	4466.4	4604	4782.5	4783.5	4835.5	4870.1	4879.1	4897
37.94	9.3487	0	0	0	0	0	0	0	0	0	0	0	6.3616	27.428	64.385	94.354	151.08	187.58	238.71	276.07	327.69	383.51	447.79	531.03	589.5	676.92	772.77	762.7	989.63	1166.6	1276.7	1407	1616.5	1716	1950.4	2134.4	2173.4	2416	2528.9	2680.2	2817.9	2875.8	2917	2993.2	2919.2	3032.3	3092.3	3085.1	3242.7
25.377	0	10.426	6.1061	0	0	0	7.7664	7.0676	72.851	110.33	178.09	265.65	382.57	506.88	675.32	824.5	1246.4	1209.7	1672	1655.7	1867.5	2147.6	2366.7	2727.3	2927.2	3157.6	3492	4065.8	4539.5	4948.3	5451	4882.9	5319.5	6726.6	5863.1	6186.8	6462.6	6788.7	7068	8001.6	7499.6	7973.4	8170.8	8235.5	8521.8	8454.3	8814.9	9011.7	8992.6
26.637	3.7661	0	0.47926	0	0	0	0	0	2.1846	6.3019	0.5647	5.937	17.53	32.571	40.807	48.761	84.177	145.22	214.83	317.14	476.68	662.69	870.08	1076.7	1348	1678.5	1823	2248.1	2429.9	2714.5	3129.6	3409.7	3769.9	4080.9	4335.3	4761.5	4999.8	5442.1	5573.8	5838.3	6104.7	6381.8	6371.1	6606.3	6607.6	6952.3	6962.4	7021.4	6990.7
27.704	7.6921	0	0.12216	0	0	0	0	0	0	0	0	0	0	0	0	0	0	0	0	0	14.943	53.683	134.51	197.16	279.61	310.16	458.99	546.83	618.87	815.79	995.52	1179.5	1405.9	1561.7	1814.3	2006.1	2209.7	2422.4	2639	2887.8	3184.1	3226.6	3279	3330.7	3438.4	3394.2	3525.1	3669	3612.1
0	0	0	0	7.1402	10.858	20.066	28.915	49.552	73.989	108.41	144.76	211.57	262.64	337.56	382.42	487.48	598.09	688.96	915.67	1008.6	1208.4	1359.4	1621.5	1903.8	2149.4	2506.8	2776.1	3124.9	3450.8	3911.2	4281	4656.7	4976	5504.3	5930.3	6372.5	6651.8	7101.8	7383.2	7626.7	7642.5	8030.1	8146.2	8160	8458.4	8489.1	8562.8	8629.5	8802.4
10.99	9.2907	0.64882	1.9124	0	0	0	0.48918	1.9897	1.5437	0	0	4.244	18.203	52.312	80.714	141.92	224.36	328.33	471.32	611.1	796.97	994.94	1207.7	1478.1	1634.9	1925.9	2253.5	2550.1	2882.5	3098.5	3408.9	3724.3	3949.1	4345.9	4519	4969.6	5086.6	5371.1	5494.9	5736.8	5980.1	6107.5	6241.6	6463.2	6536.6	6404.7	6645.9	6573	6617.8
16.838	0	0	6.5444	0	0	0	0	0	0	0	0	0	0	0	0	0	0	0	0	4.7543	7.7526	7.2177	30.323	35.699	33.469	43.667	57.772	84.118	127.57	155.13	212.84	212.55	279.66	310.72	416.54	529.19	543.31	654.69	717.91	707.39	745.31	921.83	959.19	1041.8	1048.4	1085.8	1176.9	1118.1	1150.4
24.419	12.543	0	0	0.35369	0	0	0	0	0	1.7033	2.1548	1.9993	0	0	0	0	5.5442	17.755	60.044	138.29	197.65	347.71	471.43	629.88	803.6	978.89	1230.3	1231.4	1586.4	1871.3	2161.2	2389	2619.8	2853.4	3134.8	3257.6	3455.8	3576.5	3819.4	3890.9	4005.3	3918.3	4066.4	4163.4	4156.6	4223.6	4172.2	4243.5	4205.5
42.037	0	0	0	0	2.5636	0	0	0	8.254	56.016	124.23	234.24	364.84	533.38	713.92	933.55	1269.9	1576.2	1851	2225	2494.1	2956.2	3330.9	3597.4	4094.3	4297.7	4621.6	5124.1	5107.7	5560.7	5862.3	6207.9	6567.7	6897.3	7236.1	7425.8	7640.7	7806.7	8018.5	8396.2	8459.4	8507.8	8625.1	8510.9	8533.4	8746.8	8774	8954.7	8908.1
17.032	0.47765	0	0	0	0	5.0824	0	0	0	1.8734	0	0	7.1869	9.946	17.893	32.22	39.571	47.936	69.882	109.12	179.39	273.09	358.57	512.56	638.46	901.81	1121.3	1335.1	1517.4	1802.9	2082.9	2382.2	2707.6	3013.5	3271.1	3534.4	3914.6	3094.8	4324	4398.3	4598.3	4763.6	4919	5040.4	5137.5	5153.4	5345.7	5571.4	5407.7
10.725	0.47759	4.7308	0	0.39412	0	0	1.8579	3.1206	0	0	0	0	0	0	3.5306	0.43877	9.8276	8.6564	35.845	40.726	105.97	145.56	219.48	292.35	358.08	438.11	492.77	569.03	590.13	670.58	706.52	778.62	824.71	896.93	941.87	965.63	1060.3	1131.5	1166.6	1211.2	1316	1298.3	1362.7	1299.1	1350.6	1391	1323.7	1319.2	1336.5
19.039	2.1349	0	2.8525	0	0	0	0	0	0	0	0	0	6.5286	24.891	45.674	85.306	139	190.62	279.34	369.3	474.46	573.8	810.57	1011.7	916.17	1301.1	1472.1	1370.5	1467.3	1883	1987.8	2124.6	1836.8	2103.5	2488.7	2693.3	2882.1	2998.6	3185.5	3283.5	3297.6	3602.5	3723.6	3817.1	3859.1	3978.3	3878.6	3835.5	4321.8
5.7123	9.7052	0	8.2593	0.36551	0	0	0	0	0	0	0	25.877	134.76	207.47	386.68	599.44	863.4	1122.8	1293.6	1875.4	1980.7	2088	2676	2954.7	3149.6	3621.5	3827.5	4144.5	4717.1	4649	5125.4	5692.1	5906.7	6001.2	6271.4	6788.6	6992.3	7355.4	7235.3	7402.7	7823.8	7920.9	8149	8485.8	8307.5	8412.1	8288.9	8352.4	8495.6
4.4111	0	0	0	0	10.091	23.991	34.909	43.568	57.319	74.245	81.804	82.525	87.02	90.821	94.532	103.77	91.444	118.15	186.78	269.8	299.57	405.26	512.47	634.08	833.03	992.66	1244.4	1366.2	1532.6	1696.4	1860.6	2085	2192.5	2334.3	2472.8	2489.6	2682.4	2553.2	2722.6	2792.7	2753.3	2718.5	2689.2	2758	2868.9	2839.8	2922.8	2915.2	2874.2
19.271	2.2716	0	0.0075436	0	0	0	0.88471	0	1.0744	0	2.8988	29.011	84.723	162.74	253.04	335.09	468.31	571.08	711	907.82	1070.4	1175.5	1402.5	1542.9	1647.8	1769.4	2007.3	2132	2263.6	2360.2	2512.9	2707.6	2867	2958.9	3053.5	3033.8	3024.5	3127.6	3218.4	3161.6	3380.6	3417.6	3441.7	3540	3578.9	3652.5	3651.7	3516.6	3743.9
12.913	3.7694	0	7.5974	1.7987	0	0	13.321	32.031	97.337	151.05	230.46	357.68	505.61	644.61	892.58	1112.6	1389.5	1651.2	1864.5	2121.5	2490.4	2807.6	3186.2	3618.1	4023.1	4561.2	5256.8	5482.2	5984.5	6442.3	6964.9	7398.1	7623.9	8045.2	8169.6	8626.3	8895.1	9073.2	9154.6	9529.5	9694.6	9878.8	9713.6	10049	10100	10020	10161	10355	10297
0	0.27183	27.625	11.494	8.1806	7.1256	0	0	0	0	0	0	0	0	28.452	89.511	162.09	226.05	379.26	502.11	648.85	836.14	929.14	1150.6	1227.7	1419.3	1602.8	1715.1	1934.8	2060.6	2275.1	2519.3	2735.5	2946.8	3180.5	3419.7	3773.4	4055.2	4179.6	4343.5	4492.9	4667.1	4734.1	4872.7	4964.5	4933.2	4940.3	5010.2	5092	5026.6
8.8652	4.6846	1.2244	0	0	0	0	0	2.5491	14.004	92.975	196.43	332.45	569.65	866.05	1256.6	1749.7	2239.9	2909.9	3633.9	4379.9	5411.7	6291.7	7292.5	8122.6	8818.2	9961.7	10572	11631	12558	13237	14284	15091	15851	16685	17017	17506	17987	18394	18982	19371	19254	20000	20002	20402	20423	20288	20193	19938	20048
0	3.223	0	1.5401	0	4.5596	0.17038	7.1654	5.5758	0.29037	0	0	0	6.8519	4.8164	17.737	27.8	37.248	36.965	58.804	54.998	86.7	114.54	142.08	204.11	296.75	387.41	536.93	689.51	859.96	1066.9	1264	1474.5	1764	1983.9	2242.7	2453.2	2673.9	2807.8	2935.9	3180.7	3402.5	3519.4	3677.7	3719.1	3765.7	3846.7	3855.7	4048.3	4007
0	0	0	11.232	0	7.4909	4.2734	4.8592	10.226	20.509	46.328	85.625	148.85	237.94	337.7	459.07	624.56	807.85	1040.6	1297.1	1551.3	1845.9	2116.3	2437.2	2618.8	2988.8	3275.9	3515.5	3825.4	4147.1	4433.8	4588.7	4840.6	5094.4	5343.2	5665	5739.2	6043.8	6295.8	6446.5	6604.1	6747.2	7130.4	7355.4	7152.2	7123	7189.1	7025.4	7349	7352.9
15.644	8.6143	0	0	0	0	0	0	0	0	0	0	0	16.577	66.765	98.231	180.06	262.75	375.7	487.86	560.35	667.86	712.96	772.36	998.64	1050.9	1147.3	1291.4	1534.8	1737	1890.7	2125.1	2373.7	2554.8	2789.5	2982	3224.7	3383.4	3563.4	3789.5	3797.9	4061.5	4098.9	4338.2	4382.4	4276.1	4375.1	4462.8	4713.3	4687
14.601	3.1212	0	1.737	0	0	3.8506	0	5.5581	7.7328	26.527	61.225	124.43	190.46	270.72	356.08	464.82	576.72	704.19	794.28	893.19	1015.8	1062.8	1221.5	1388.8	1534.2	1699.1	1893.3	2010.4	2171.9	2360.8	2546.6	2655.9	2875.4	2954.6	3044.4	3217.9	3299.8	3422.3	3502	3482.3	3638	3692.1	3762.2	3718.2	3735.8	3783.1	3827.4	3834.2	3888.4
17.418	5.7196	0	0.58398	7.9241	0	0	0	0	0	0	0	17.602	58.764	94.032	160.5	214.31	268.1	418.71	583.75	712.71	944.41	1058.6	1304.9	1584.8	1774	2050.1	2358.1	2603.7	2945.5	3138.3	3553.9	3743.8	3756.5	3789.1	4361.7	4734.6	4283.4	4536.9	4610	4840.3	5627.8	5226	5876	6110	6388.3	5553.6	6351.7	6368.3	6037.1
17.874	7.8565	0.52746	3.771	0	0	0	0	0	3.4372	0	0	0	3.2378	8.9527	0	0	0	0	0	22.705	55.196	72.398	111.95	187.27	200.75	286.55	376.34	479.05	606.74	763.5	867.1	1039	1220.1	1292.7	1159.6	1326.6	1556	1453.5	1785.3	1596.3	2132.7	1787.6	1846.4	1895.7	2041.7	2094.7	2076.8	2025.3	2076.2
0	0	0	1.6393	6.4771	11.048	1.5986	13.38	12.227	44.677	83.713	135.21	224.16	344.77	506.73	747.21	939.67	1230.3	1472.5	1812.6	2176	2295.6	2777.8	3176.1	3407.9	3764.2	4072.6	4415	4690.1	5423.8	5705.8	5568.7	5772.1	6188.7	6385.9	6658.5	6785.6	6952.4	7144.1	7310.3	7481.5	7528.2	7553.7	7768.7	7802.3	7980.7	7992.9	7967.5	8098.5	8251.7
21.266	6.2845	0	0	0	0	0	0	0	0	0	0	2.3185	47.736	97.444	191.57	296.17	465.58	655.95	904.67	1171.6	1386.2	1625	1996.9	2190.8	2547.2	2734.9	3112.8	3658.6	3403.6	4442.5	5072.3	5280.7	5987.3	6510.6	6529.9	7482.9	7351.4	8412.1	8705.6	8513.1	9285.8	9373.2	9872.8	9512.6	9809.2	9806.2	9953	10374	10376
0	0	0	0	10.795	13.07	19.634	22.271	35.358	35.835	40.166	47.424	77.811	85.524	135.49	225.55	297.12	386.79	496.18	601.8	772.69	901.77	1093.4	1245.3	1459.6	1622	1923.3	2184.6	2489.5	2763.9	3093	3412	3732	4114.5	4421.4	4770.2	5028.7	5327.9	5672.4	5927.7	6079.2	6334.8	6563.3	6581.6	6724.8	6768.2	6760.3	7065.2	7360.4	7323.8
8.9514	3.9135	0	6.7486	1.1357	0	0	0	0	0.2605	0.42075	35.973	72.148	136.87	243.16	367.79	519.95	676.56	871.81	1093.3	1272.9	1498.6	1774.7	2046.6	2322.9	2604.5	2732.7	3043.6	3368.9	3721.5	3936.3	4350.2	4558	4690.1	4858.6	5140.6	5554.3	5757.4	5987.9	5951.5	6158.1	6353.4	6398.7	6384.4	6735	6876.8	6720.8	6998.5	7130.2	6977.2
14.147	11.707	0	0	0	2.6422	0	1.5126	8.8249	3.2762	21.286	19.951	54.227	81.491	134.22	205.82	247.53	316.44	377.39	447.14	531.21	621.19	756.31	859.4	1016.2	1124	1305.7	1516.1	1693.6	1797.9	1961.8	2154.7	2262.4	2437.1	2636.6	2760.1	2919.8	3126.5	3279.6	3434.9	3577.5	3671.8	3721.4	3872.5	3929.3	4008.2	4028.9	4138.6	4289.9	4254.9
23.753	11.704	0	1.6124	0.15906	0	0	0	0	0	0	0	0	10.811	48.626	131.6	182.75	283.98	356.83	485.72	592.77	730.36	962.01	1191	1276.3	1468.9	1618.7	1816	1964.9	2066.6	2287.5	2528.5	2921.6	3013.4	3194.5	3348.4	3260.3	3488.8	3626.7	3733.7	3810	3890.9	4027.9	4133.5	4222.8	4261.9	4152.6	4234.6	4283.2	4248.9
0	0	0	6.2127	29.645	44.751	57.413	97.961	117.25	135.39	150.73	157.81	160.99	185.82	219.51	242.73	281.77	334.67	435.28	574.83	702.81	839.96	1022.1	1190.3	1375.2	1612.9	1807.6	2005.4	2152.8	2370	2583	2669	2975.6	3008.3	3284	3385.5	3706.6	3677.8	3814.1	3731.2	3715.1	3894.5	4046.7	4076.4	4244.3	4195.9	4190.9	4180.7	4216.1	4214.3
8.4383	4.2596	0	4.0603	0	0	0	0	0	19.305	39.031	68.494	136.35	159.33	231.61	240.22	329.92	379.26	464.16	537.03	606.51	711.9	883.06	924.56	1061.8	1143.2	1124.6	1247.6	1263.4	1530.5	1551.5	1671	1714.4	1695.6	1590.7	1822.6	1981.1	1926.5	1957.3	2008.2	2075.4	2137.8	2149.1	2127.6	2252.7	2269.3	2177.6	2275	2284.1	2320.9
9.1569	3.1766	0.4576	0	1.698	0	0	0	0	0.65159	0	0	0	0	0	0	3.3326	4.0148	20.937	17.646	39.483	115.29	187.53	289.42	463.21	572.53	871.12	1120.4	1239.5	1705.8	1919.3	2160.1	2381.6	2662.1	2933	3144.8	3425.9	3981.3	4127.9	4422.3	4518.6	4640.3	4865.1	4957.7	5236	5196	5291.3	5189.9	5172.8	5355.2
32.99	11.595	0	0	0	0	0	0	2.2756	0.92583	16.471	51.141	111.99	188.78	285.81	420.78	523.77	699.45	820.48	977.46	1178.5	1402.7	1631.3	1866	2142.9	2407	2796.6	3192.7	3555.1	3967.7	4284	4765.8	5133.7	5569.6	5916.2	6174.2	6469.1	6820.9	7253.5	7501.7	7695	7854.9	8021	8159	8161.5	8294.7	8458.5	8616.8	8795.9	8690.5
15.226	4.7903	5.164	0	0	0	0	0	0	0	0	0	0	0	0	14.378	26.441	48.762	65.593	97.021	106.93	175.46	205.06	307.1	365.47	450.91	513.18	555.76	628.79	643.08	744.36	871.37	966.11	1119.2	1197.9	1321.7	1514.1	1587.8	1680.7	1699.5	1899.1	1997.4	2071.8	2181.4	2306.7	2345.6	2316.4	2334.8	2471.5	2474.6
0	0	0	2.0907	10.994	13.366	8.5006	21.596	12.532	16.403	20.662	25.134	34.501	37.957	34.395	53.08	64.784	78.083	111.89	143.12	210.6	289.92	399.19	470.37	618.83	756.44	870.11	999.75	1131.3	1255.5	1355.9	1493.8	1641.8	1775.4	1921.8	2085.5	2219.2	2315.9	2453.9	2566.4	2678.8	2762.3	2893.4	3051.5	3136.2	3206.9	3224.4	3335.4	3311.7	3359.7
34.803	7.198	0	0.67835	0	0	0	0	0	0	0	0	6.4562	25.062	64.381	118.96	201.16	281.65	394.4	494.52	587.06	728.69	925.06	1101.8	1323	1323.9	1512.5	1632.8	1639.8	1971.6	2140.8	2519.3	2677.8	2802.1	2945.3	3124.9	3196.3	3418.7	3432.7	3631.8	3778.8	3803.3	3874.6	3947.7	3931.2	4076.6	4110.8	4067.8	4049.8	4134.1
3.2007	0	0	16.394	0	0	4.0651	6.3978	0	0	0	12.621	55.989	62.724	132.91	210.17	295.98	407.96	539.04	743.46	952.74	1076.5	1298.5	1397	1677.3	1818.4	1945.2	2157.3	2218.5	2678.7	2572.8	2897.7	3204.6	3355.9	3460.2	3761	3824.5	4164.7	4346.1	4450	4529.6	4691.1	4805.1	4903.6	5076.8	5164.7	5161.1	5131.1	5049.9	5110.7
0	0	0	0	4.9167	10.895	26.888	33.172	54.815	54.485	71.27	79.517	104.5	114.73	146.11	194.65	232.49	245.05	303.82	332.63	398.44	452.35	573.13	679.91	835.91	1013.4	1172.3	1420.8	1573.9	1779.6	1873.9	1986.5	2348.2	2519.1	2617.5	2768.3	2904.5	3084	3268.8	3374.7	3486.1	3566.4	3759.4	3784.9	3883.5	3981.5	3990.4	4058.1	4069.1	4060.8
0.87864	0	0	4.49	2.8103	5.2973	0	0	0	9.2232	64.138	113.99	155.3	204.21	291.14	413.56	282.88	442.84	616.38	824.16	1085.7	1419.1	1767.8	2159.6	2557.2	2976.3	3478.4	3998.3	4520.5	5181.6	5644.9	6322.4	6863.6	7474.9	7914.2	8293.9	9094.1	9310.4	9800.6	9989.5	10286	10386	10811	10850	11169	11460	11392	11356	11520	11547
0	0	0.56088	3.3222	0	0.0022192	8.6917	0	0	20.403	38.093	98.497	167.92	282.93	391	516.28	677.83	846.33	1094.3	1358.5	1629.7	1977.3	2299.4	2610.2	3012.5	3335.2	3949.4	4169.6	4624.2	4905.5	5301.5	5642.4	6022.1	6255.3	6566.5	6780.3	7250.7	7333.6	7806.3	8269.4	8522.4	8847.5	9011.7	9029.4	9437.6	9255.7	9666.4	8904.2	9119.1	8909.9
32.193	0	0	0	0	0	0	0	0	0	0	0	0	0	27.121	85.215	173.24	298.09	441.57	629.56	849.13	1091.2	1364.6	1656.1	1954.6	2158.4	2643.7	2984.9	3212.5	3556.5	4000.4	4489.2	4713	5291.4	5509.8	5956.4	6208.3	6505.4	7104.4	7209.2	7651.2	7791.2	7793.5	8152.7	8167.2	8275.5	8598.1	8613.6	8689.6	8720.4
0	0	0	8.9165	0	2.9274	13.211	5.2956	9.0967	16.261	2.1642	9.7298	0	6.7233	1.8594	2.0439	33.512	55.359	130.51	209.52	371.86	510.32	630.19	769.51	974.84	1171.4	1521.9	1677.9	1951.8	2235.4	2610	2802	3123.8	3314.8	3634.4	3872.3	4191	4323.1	4558.9	4663.1	4809.8	4976.3	5136.9	5048	5190.6	5189	5232.5	5282.4	5271.5	5366.5
42.421	5.3243	0	0	0	0	0	0	0	0	0	0	21.619	76.377	170.7	265.49	439.36	542.23	691.32	848.91	1079.1	1248.7	1485.8	1726.2	2006.4	2283.4	2644.3	2937.2	3277.8	3681.3	4117.4	4509.5	4742.8	5336.9	5752.4	5994.2	6514.4	6632.3	6943.8	7217.8	7452.6	7747.2	7847.1	8004.8	8166.3	8206.8	8182.3	8200.6	8318.2	8224.8
0	4.3484	0.83041	7.0135	0	0	1.4601	7.4017	10.255	0	20.444	36.332	135.37	202.06	287.57	408.54	443.06	660.13	825.64	1049.9	1292.1	1600.4	1833.2	2251.1	2566.1	2557.9	3261.5	3568	4073.2	4464.3	4938.6	5288.2	5674.9	5758	6168.6	6490	6634.2	7105.9	7105.7	7220.5	7423	7906.5	7865.2	7938.7	7995.9	8170.4	8279.9	8446.4	8351.9	8400.8
6.0184	2.7169	0.99741	0	0	0	0	0	0	0	0	0	0	0	0	0	3.0155	34.101	37.599	119.77	133.4	264.09	327.09	395.07	429.67	424.39	607.16	695.78	678.14	799.05	771.73	974.92	1067.7	1141.5	1188.6	1182.4	1272.7	1308.8	1330.5	1419.5	1499	1615.3	1629.6	1717.8	1864.8	1900.8	1902.4	1923.4	1898.4	2000.7
14.994	11.099	12.11	0	0	0	0	0	0	0	0	14.302	41.796	90.652	219.47	251.58	446.99	520.47	707.32	802.49	929.79	1285.7	1446.6	1543.5	1855.2	2031.2	2284.2	2407.2	2546	2742.4	2998.2	3182.5	3364.3	3446.6	3552	3555.5	3797.6	3924.1	3909	4087.2	4090.4	4262.7	4319.5	4309.7	4408	4402.8	4468.9	4482.7	4583.6	4567.2
38.555	0.78614	0	0	0	0	0	0	0	0	0.75268	26.32	46.121	68.749	110.96	132.4	172.55	290.45	332.68	411.97	324.67	513.08	377.55	424.22	433.54	476.31	514	731.31	601.07	603.19	617.24	708.37	769.29	799.17	869.32	1002.6	1062.9	1047.4	1166.8	1259.2	1391.4	1426.6	1517.8	1553.6	1597.3	1620.1	1700	1805	2245.5	1894.7
6.6371	5.3211	0.21584	5.6764	0	0	0	0	0	29.726	101.03	197.65	372.31	607.53	904.39	1275.8	1593.5	2141	2583.2	3047	3623.2	4189.7	4762.4	5320.9	5895	6494	7009.9	7555.8	7863.8	8426.8	8843.9	9133.2	9574.4	9870.8	10578	10649	10933	11086	11350	11853	11861	11830	11978	11930	12348	12354	12401	12454	12420	12653
0	0	0	6.3092	2.21	5.2299	6.9318	0	0	0	5.4524	13.13	39.683	84.948	133.98	258.27	387.32	443.82	603.19	800.16	1005.1	1213.4	1391.5	1650.2	2033.8	1936.1	2089.1	2638.6	2828.6	2681.6	3330.1	3480.9	3400.8	3599.5	3612.9	3856.4	3925.6	4171	4202.1	4418.5	4523.3	4535.2	4712.9	4865.9	4844	4845.2	4912.6	4850	4902.1	4968.2
11.617	0	0	3.239	4.3665	0	0	0	0	0	0	3.2144	23.659	75.154	137.22	235.32	345.12	454.34	615.19	818.09	1011.2	1226	1383.9	1622.1	1845.8	2031	2255.1	2431.1	2601.9	2827.9	3012.3	3238.7	3427.7	3660.5	3701.9	3723	3986.6	4140.2	4296.2	4366.1	4284.1	4489.1	4534.8	4509.3	4707.8	4723.8	4671.2	4802.3	4779.5	4813.9
38.332	16.962	0	0	0	0	0	0	0	0	1.4504	0	31.93	73.658	136.39	232.11	326.92	453.3	575.8	757.44	924.29	1121.2	1296.6	1474.6	1787.2	1956.3	2491	2768	3047	3391.9	3860.8	4305.5	4716.6	5223.2	5699.5	6153.9	6575.4	7043.9	7509.9	7801.6	8016.3	8135.4	8460.7	8499.9	8594.2	8713.6	8773.5	8917.7	9124.7	8986.9
0	3.5012	2.2217	0	0	3.7953	1.8761	5.2434	0	0	1.6854	0	0	0	22.769	41.021	57.997	84.457	139.12	204.03	277.17	460.38	600.75	786.04	975.54	1242	1491.4	1746.5	2072.2	2341.7	2636.9	2909.2	3145.6	3638.2	3769	4116.4	4596.3	4815.1	5045.7	5448.3	5571	5982.7	5881.3	6173.8	6429.7	6389.5	6306	6214.3	6304.9	6434.4
4.7454	0	0	0	13.989	1.6406	3.9473	37.777	67.195	138.71	233.98	351.6	506.46	720.22	962.3	1210.5	1444.9	1739.7	2125.9	2564.4	3174	3594.3	4040.3	4244.1	4666.3	4827.3	5318.5	5811.8	7462.8	6628.2	6865.6	7176	8248.5	8608.6	9042	9200.7	9721.6	9980.2	10408	10472	10933	11031	11211	11301	11556	11697	11393	11958	11783	11869
14.804	10.57	1.5388	5.1526	0	0	0	0	0	0	0	4.2126	34.435	76.03	155.71	223.93	333.24	481.03	684.43	729.58	902.71	1030.6	1310.1	1507.5	1734.3	2020.1	1988.9	2532.6	2704.8	3146.4	3473.9	3703.3	4111.9	4454.1	4712.9	5063.5	5405.8	5874.1	5976.7	6121.5	6396.6	6403.8	6650.4	6713.9	6888.5	6925.1	7014.4	7149.9	7040.2	7062.1
0	0	0	15.411	13.402	31.763	42.236	55.382	64.852	83.277	99.197	113.42	184.75	324.41	501.14	732.91	1071.5	1459.8	1995.4	2461.3	3158.3	3830.6	4245.8	4979.2	5929.2	6795.8	7441.3	8162.5	9037.8	8805.5	9506.6	10290	10945	11803	12099	12712	13620	13966	14750	15333	15130	16033	16158	16615	16902	16569	17236	17487	17309	17117
0.99828	4.6332	1.4429	0	0	0	0	9.4967	4.8104	15.957	11.573	15.056	33.055	40.67	55.906	84.205	139.3	183.34	282.43	340.81	392.24	519.99	646.61	770.39	891.71	1101	1194.5	1389.6	1593.4	1790.4	2005.2	2201.5	2448.2	2773.8	3052.6	3249.1	3448.3	3717.2	3913.2	4188.7	3981.9	4149.1	4622.7	4680.1	4870.3	4852.7	4888	4913.6	4874.2	4989.7
18.711	0	0	0.62611	1.7294	0	0	0	0	0	0	0	0	22.858	81.614	133.52	223.55	351.8	544.2	732.69	924.49	1160.8	1365.6	1554.8	1761.8	2032.5	2290.7	2369.6	2688.5	2896.6	3091.4	3307.5	3383.1	3562.3	3546.8	3765.4	3872.9	3823.1	3940.7	3950.1	4047.6	4055.2	4042.8	4209.3	4277.6	4215.7	4325.8	4274.7	4099.9	3908.2
0	0	0	6.0592	2.8931	5.9668	5.5231	3.9633	5.8869	4.968	24.384	58.96	143.44	232.87	396.16	571.22	762.6	1011.4	1230.7	1470.7	1787.4	2193.4	2487	2806.7	3094.8	3390.4	3787.2	4079.1	4394.3	4743.2	4884	5011.6	5289.1	5554.8	5697.1	6001.7	6130.9	6203.1	6342.2	6396.2	6405.9	6562.4	6518.2	6620.9	6695.4	6846.8	6840.4	6734.1	6798	6874.3
19.027	8.7049	0	2.9813	0	0	0	6.5799	0	20.998	26.923	42.938	56.905	84.829	152.1	175.75	251.21	321.14	415.42	565.43	730.55	873.86	977.19	1160.6	1373	1613.9	1686.5	1930.3	2132.3	2441.5	2760	2772.6	3019.5	3371.6	3653.5	3828.6	4086.3	4200	4458.2	4692.1	4855.1	4974.8	5160.2	5349.6	5431.4	5623	5751.4	5760.6	5923.2	5887.1
29.501	4.1067	0	0	0	0.72423	0.19454	16.056	50.162	63.459	95.562	123.61	182.09	244.01	313.98	434.77	544.32	701.14	914.6	1109.7	1349.8	1693.6	2047.2	2341.4	2670.8	3052.9	3510.9	4022.2	4509.5	4847.6	5365.8	5902.4	6316.8	6674.2	7260.3	7678.8	7938.9	8469.2	9061.9	9489.6	9620	9866.2	9912.2	10180	10242	10274	10412	10684	10893	10747
17.994	6.3573	3.6925	0	0	0	0	1.7418	0	8.4168	6.2021	30.112	42.26	75.754	121.68	164.44	207.59	281.43	367.77	501.37	634.62	822.92	997.5	1128.7	1404.2	1575.2	1866.7	2084.9	2343.2	2549	2758.4	2954.5	3158.4	3982.7	4176.2	4355.9	4566.1	4662.4	4899.3	4962	5235.7	5378.9	5596.2	5651.9	5828.1	6041.3	6236	6289	6428.5	6332.7
26.334	2.0991	0	1.8452	0	0	0	0	0	0	0	0	0	0	3.3729	36.853	62.279	136.86	231.58	376.35	508.64	743.87	822.73	1294.8	1660.4	1999.9	2201.7	2392.1	2725.1	3055.7	3324.1	3518.9	3724.7	3857.4	4092.2	4414.2	4454.3	4652.1	5001.1	5115.8	5463.8	5700.9	5644.9	5572.1	5737.4	5783.9	5639.3	5481.5	5730.1	5482.8
21.524	9.7395	0	6.7645	0	0	0	0	0	0	0	0	0	0	0	0	0	4.16	30.294	59.195	98.049	170.13	245.68	355.25	511.46	641.95	802.42	1046.1	1221.8	1436.1	1716.8	1930.8	2224.9	2456.5	2696.8	2981.4	3204.2	3446.1	3625.9	3941	4197.9	4314.5	4502.9	4563.2	4750.9	4845.4	4841.5	4883.9	4894.5	4947
37.98	13.963	0	1.2655	0	0	0	0	0	0	0	0	0	0	0	14.333	17.264	70.331	65.886	112.81	181.38	284.46	451	603.69	871.58	1095	1405.7	1683.6	1694	2420	2907.5	3213.8	3571.9	4093.4	4400.1	4930.2	5257	5657.1	6020.2	6369.8	6613.5	6936.8	7182.4	7374.3	7576.5	7666.7	7816.1	7856.6	7969.3	8150.9
31.05	1.6308	0	0	0	0	0.061765	2.5597	0	0	0	0	1.3375	0	8.4181	1.6635	0	21.399	24.615	40.975	20.053	58.005	73.202	109.23	127.21	198.41	317.12	402.1	480.18	566.74	668.15	792.94	836.39	994.04	1010.5	1155.2	1246.3	1305.6	1433.3	1502.2	1640.7	1676.9	1770.9	1813.3	1855	1816.4	1872	1960.8	1917.8	1930.2
14.489	9.7953	0	0.05205	0	0	0	0	0	0	0	10.005	10.156	41.465	99.242	194.61	264.39	454.91	680.21	940.44	1275.3	1604.4	2069.7	2430.5	2901.5	3349.8	3933.3	4552.1	4917.2	5400.1	5788.3	6212.4	6574.6	6991.4	7472.7	7736.3	8408.7	8624	9029.1	9240.3	9512	9641.9	10215	10365	10755	10852	10754	10579	10757	10653
0	0	0	0	2.7581	12.599	2.9719	7.1278	0.36949	13.258	5.912	17.235	13.663	21.033	22.091	27.326	56.626	88.844	102.49	109.24	113.66	129.01	167.75	192.82	209.35	339.44	380.6	447.02	455.96	517.69	580.69	677.7	786.54	922.97	1019.5	1120.2	1241.3	1395.4	1450.3	1496.1	1541.4	1568.8	1692.3	1797	1862.9	1892.7	1897	1971.4	1892.7	1952.7
29.263	9.154	0	0	0	0	0	19.855	78.767	176.41	320.71	499.96	776.87	1034.1	1365	1744.3	2127.7	2671.4	3043.8	3506.8	3969.5	4437.6	4932	5407.7	5885.9	6370.5	6647.5	7220.8	7334.6	7897	8450.3	8721	8977.9	9523.9	9889.4	10146	10460	10773	10971	11141	11546	11786	11790	11880	11854	12020	11966	11980	11852	11992
30.459	16.967	3.5355	0	0	0	0	0	0	0	0	0	1.4728	0	0	1.6836	56.682	140.9	235.15	354.79	479.07	660.24	885.42	1105.8	1349.4	1534.4	1789	2101.3	2119.5	2692.2	2901.5	3328.3	3594.2	3940.9	4185.6	4471.5	4710	5063	5130	5549.3	5827.9	6001	6179	6376	6502.9	6626.3	6827.7	6775.1	6900.4	6904.7
21.454	15.154	0	3.6139	0	0	0	0	0	0	0	0	4.0854	21.425	54.272	79.251	131.56	179	242.98	305.97	368.3	488.18	598.42	723.59	858.31	971.41	1069.2	1289.6	1355	1545.4	1643.6	1766.3	1985	1989.6	2131.7	2261.9	2343.3	2595	2653.4	2841.5	2964	2994.6	3152.8	3080.7	3222.5	3229.1	3385.8	3448.3	3550.5	3646.4
1.6095	0	0	5.4967	2.825	0	0	0	0	0	25.848	43.04	65.283	118.58	179.47	275.51	381.6	503.85	651.65	826.16	1023.6	1267.8	1479.6	1706.3	1964.8	2178.3	2466.7	2756.4	3027.3	3272.2	3501.3	3653.8	3977.9	4170.4	4424.3	4530.9	4746.3	4761.1	4939.9	5023.3	5229.5	5302.2	5379.7	5465.2	5685.3	5720.7	5671.1	5551.9	5651.5	5835
0	0	0	0	0	21.97	31.613	69.458	90.591	109.54	111.74	126.06	131.65	145.3	158.16	177.12	225.22	270.81	357.77	409.79	445.75	578.32	652	750.69	883.46	1016.1	1158.5	1308.7	1477.7	1747.1	1935.3	2144.9	2384.9	2658.1	3064.1	3171.6	3536.7	3555.9	3850.1	4065.3	4191.5	4443.5	4592.2	4663.5	4866.9	4894.3	4835.1	4919.7	5062.2	5266.2
9.9716	0	0	14.446	4.9734	0	1.7814	9.2971	11.518	18.159	0	16.854	19.556	29.473	45.872	49.867	34.631	41.165	48.974	66.164	105.16	141.5	196.9	237.2	326.12	373.4	477.27	610.92	730.57	816.26	873.64	1000.5	1087.3	1217.9	1408.8	1534.4	1657.5	1671.2	1770.9	1858.3	1898.4	1968.6	2063.7	2089.2	2216.4	2321.1	2319.9	2468.3	2423.7	2382.2
21.209	0	0	0	3.1074	0	0	0	0	0	0	11.92	23.574	27.977	72.964	95.353	140.25	186.28	273.89	315.93	420.04	498.84	591.83	617.69	767	881.85	969.01	1087.2	1212.3	1277.5	1524.9	1678.3	1868.8	1970.3	2088.3	2278.4	2344.5	2463.2	2521.5	2661.3	2654.2	2760.4	2706.4	2759.2	2797	2880.5	2952	3060.3	3074.3	3134.6
19.188	14.861	0	0	0	0	0	0	0	0	0	0	0	21.984	46.784	110.35	181.51	284.65	414.4	567.04	694.8	934.85	1004.2	1365.7	1606.8	1753.8	1995.8	2194.5	2373.8	2621.6	2814.4	3099	3222.5	3480.5	3705.6	3884.9	4102.3	4132.9	4132.3	4289.4	4382.8	4548.8	4615.8	4560.5	4529.3	4611.1	4533.5	4539.9	4511.3	4502.9
12.137	10.315	3.4618	0	0	0	0	3.7146	29.39	76.807	144.22	248.82	381.61	560.4	788.68	1040.1	1350.6	1696.8	2068.2	2390.7	2733.9	3216.2	3699.1	4148.9	4573.5	5036.7	5475.2	5809.5	6219.1	6605.4	7043.8	7419.9	8036.6	8521	8989.9	9232.5	9725.3	9960.5	10199	10534	10335	10548	10608	10997	11315	11291	11122	11247	11142	11311
12.874	6.8685	0	7.3107	0	0	0	0	0	0	0	0	0	0	0.24021	1.1249	14.426	33.668	34.813	64.246	50.062	55.022	81.359	124.98	117.82	127.62	125.15	195.04	222.93	287.38	370.73	449.06	620.49	581.62	663.19	815.18	987.35	1199.7	1392.2	1498.9	1764.7	1840.1	2002.1	2063.4	2171.1	2272.3	2376.3	2379	2435.6	2463
21.537	3.8425	0	1.3108	1.0725	0	0	0	0	0	0	0	0	0	0	21.368	68.548	99.278	215.06	308.63	411.06	557.33	698.86	796.23	997.99	1152.1	1214.3	1452.3	1700.1	1938.1	2601.9	2866	3282.5	3446.3	3821.7	4072.6	4254	4685.9	4764.1	5076.1	5314.9	5383.7	5608.4	5655.7	5992.6	6129.3	6208.7	6366.7	6396.2	6433.6
31.053	3.5103	0	0	0	0	0	0	0	0	13.906	68.546	147.5	260.7	373.76	478.55	622.29	810.55	1042.6	1227.4	1490.4	1672.4	1981.1	2206.8	2562.3	2838.8	3170.2	3354.4	3395.6	3958.8	4098.6	4274	4445.9	4694.7	4919.7	5060.1	5347.1	5555	5643.3	5731.6	5889.7	6062.9	6275.4	6338.3	6675.2	6927.2	6879.7	6637.3	6715.3	6804.6
13.014	1.0208	0	7.1761	0.98563	0	0	0	0	0	10.566	37.688	85.753	154.51	252.59	322.62	422.89	519.16	637.41	773.82	910.81	1054.4	1177	1363.5	1528.8	1746.6	1904.6	2020.3	2234.5	2381.3	2557.2	2735	2933.2	3057.9	3142.5	3333.7	3329.7	3412.7	3654.2	3754	3898.8	4070.6	4181	4181	4368.9	4405.1	4409.1	4513.3	4584.4	4589.1
0	1.6838	0	10.659	0	2.9424	8.8525	9.4958	8.1923	8.1249	14.915	0	9.0013	0	1.4337	0	0	2.4197	23.294	62.039	132.81	221.62	301.93	410.42	786.2	956.52	1169.6	1353	1615.3	1842.7	1995.9	2178.2	2451.6	2769	2922	3131.5	3315.6	3516.8	3700.1	3806.3	3840	4270	4144.3	4153.7	4301.5	4470.9	4503.1	4611	4401.1	4651.6
16.964	0	0	0	0	1.8959	0	3.4261	0	0	0	0	0	0	0	0	0	0	16.324	27.704	69.278	130	221.56	349	508.32	625.39	830.64	969.94	1133.5	1338.1	1603.2	1837	2083.1	2307	2599.5	2811.3	3127	3316.2	3565.7	3685.6	3816.7	3995	4143.4	4317.4	4532.9	4424.1	4655.1	4688.3	4705.3	4694.1
14.046	1.4526	0	4.6807	1.9583	0	0	0	0	0	0	0	0	9.3541	16.635	29.238	43.83	96.95	184.68	322.5	509.45	696.42	1022.6	1232.9	1492	1863.7	2119.9	2513.7	2757	3104.1	3535.7	3901.1	4028.8	4267	4714.8	4970.5	5369.9	5595.3	5853	5830	5916.9	5935.7	6539.2	6615.5	6820	6890.9	6617.9	7032.1	6874.5	7047.6
22.163	6.5893	0	1.0637	0	0	0	0	12.569	16.068	25.976	28.625	32.946	50.59	62.918	90.294	171.15	263.31	351.05	543.13	695.03	839.28	973.43	1226.6	1320.7	1450.4	1637.4	1828.9	1968.2	2081.3	2323.4	2464.6	2684.2	2921.6	3039.4	3391.2	3725.5	3711.4	3611	3743.9	3881.9	3962.7	4050.3	4360.2	4237.6	4306.6	4375.1	4405.1	4499.3	4519.4
17.355	2.4706	0	0	0	7.1471	0	4.6715	12.981	58.8	135.94	220.96	356.37	518	746.5	1068.6	1320.3	1644	2027.7	2447.8	2966	3433.5	3938.9	4543.4	4870.5	5275.5	5887	6262.3	6896.5	7094.1	7417.9	8018.4	8514.3	8860.7	9069.6	9447	9464.6	9839	10198	10462	10367	10615	10760	10908	11014	11211	11448	11599	11564	11542
30.947	5.2801	0	0.44468	0	0	0	0	0	0	13.779	54.437	124.7	224.97	347.93	505.07	675.7	911.34	1155.1	1435.8	1697.3	2026.7	2323.4	2697.1	3140.2	3436.8	3821.5	4212.3	4270.6	5108.7	5000.4	5670.4	6148.5	6675	6950.4	7306.6	7706.4	8331.5	8416.6	8744.6	9027	9063.9	9229.2	9373.3	9458.1	9543.3	9795.4	10155	9973.8	9907.9
13.908	1.8982	0	1.7824	0	0	0	6.9905	4.6017	0	0.95163	0	0	7.3388	4.0897	16.869	25.986	73.558	124.72	212.61	310.67	446.05	607.12	743.77	963.19	1106.6	1389.7	1532.4	1651.8	1914	2069.3	2253.9	2413.3	2576.8	2823.7	2922.2	2999.9	3185.5	3295.2	3423.9	3541.1	3676.1	3684.7	3820.6	3800.9	3766.1	3870.6	3879.8	3916	3873.5
14.231	11.312	0	0.51974	0.74459	0	0	0	0	1.6526	0	0	0	0	20.377	81.021	163.12	308.21	489.51	688.6	905.01	1123.6	1395.2	1658.1	1911.8	2127.5	2366.6	2631.2	2747.8	3061.7	3249.7	3546.8	3827.5	4036.8	4133.7	4326.6	4756.5	4886	5061.8	5204.6	5264.6	5246	5416.8	5408.7	5573	5582.4	5561.8	5728.2	5724.2	5578.8
5.1141	2.2392	0	0	0.90306	0	0	1.514	3.8521	15.321	46.605	106.6	190.19	319.62	520.35	703.38	987.09	1202.9	1516.7	1729.3	2187.1	2466.4	2794.1	3211.6	3799.9	4291.7	4857.9	5270.1	5668.5	6319.5	5938.4	6292.1	7066.4	7539.7	7781.5	8163.4	8457.2	8839.2	9000.7	9013.6	9241.2	9338	9713.8	9794.9	9527	9816.1	9985	9799.2	10045	10016
13.192	9.3595	0	0	0	0	1.8135	0	1.5273	4.827	7.2403	21.698	65.645	148.5	251.51	404.5	607.46	860.28	1120.4	1408	1750	2061.1	2438	2778.5	2997.9	3393.2	3689.7	4007.6	4243.2	4408.2	4728.2	4950	5359.2	5662.5	5875.2	6151.9	6367.7	6614.2	6822.7	6969.8	7208.9	7603.1	7679.5	7819.4	7804.9	7777.8	7796.3	7913.3	7982	7982
0.13595	3.6252	3.3765	0	0.14893	0	2.0376	2.1392	8.8196	0	7.3009	3.3997	30.721	64.825	116.32	177.66	260.36	371.94	488.71	662.24	803.57	1007.8	1160.1	1393.4	1625.3	1829.1	2046.1	2207.5	2347	2536.4	2709.5	2894.2	3147.7	3398.1	3502.1	3681	3969.2	4069.4	4214.1	4575.4	4505.5	4750.2	4998.6	5071.2	5163.8	5302.3	5508.3	5561.3	5686.7	5831.2
12.248	0	0	4.8834	0	0	7.3725	21.455	55.906	128.66	267.16	436.67	688.75	917.35	1186.4	1495	1912.6	2234.4	2715.8	3122.9	3466.9	4060.4	4457.5	4899	5387.1	5874.1	6408.5	6962.4	7376	7826	8368.9	8688.3	9208	9659.1	9630.1	10179	10497	10832	11046	11563	11535	11577	11690	12086	12442	12602	12649	12978	13148	13319
0	2.0431	0	0.47005	0	0	6.0446	0	2.4536	5.0621	0	0	3.4849	12.329	8.208	26.569	50.715	93.817	171.76	288.78	466.76	642.87	890.17	1081.7	1361	1565.4	1989.5	2161.5	2304.6	2547.3	2729.2	2907	3192.3	3326.3	3501	3759.7	4004.9	4102.4	4329	4445.7	4657.3	4752.1	4908.3	4772.7	4934.6	4870.9	5010.1	5047.6	5107.1	5035.8
12.092	5.3466	0	2.6203	0.53467	0	0	0	0	0	0	0	4.2198	37.777	99.397	183.46	309.53	445.93	625.48	929.67	1145.3	1187	1513.9	1679.3	1903.3	2113.5	2276	2560.9	2757.5	2960	3174.5	3368.1	3527.7	3707.9	3818.5	3875	4083.5	4168.5	4412.5	4434.9	4449.4	4628.5	4661.9	4809.3	4934.4	5028.8	4988.8	4801.2	4955.9	5045.8
1.1594	0	2.3226	0	4.522	0	9.1758	9.3338	9.9609	6.4263	14.18	6.4325	9.0606	5.7044	11.987	2.1391	2.7345	31.606	71.311	150.87	239.01	352.18	489.42	624.25	838.73	990.81	1261.6	1478.6	1705	1989.4	2230.1	2480.8	2764	3147.1	3401.2	3739.7	3884.7	3964.2	4232.4	4388	4540.5	4423.6	4453.7	4673.5	4633	4916.2	5064.6	5292.8	5221.7	5170
0	0	0	3.5301	2.5479	7.3496	5.0546	0	6.0006	12.775	45.108	89.333	174.56	299.25	432.32	667.25	891.08	1100.1	1406.4	1639.7	2002.8	2345.1	2626.8	3054.1	3384.1	3676.5	4112.2	4361.2	4574.1	4869.7	5082.6	5400.1	5586.5	5949.4	5962.3	6170.4	6396.2	6762.1	6685.4	6691	6893.9	6942.6	7221.2	7309.6	7453.3	7715.8	7740.8	7705.4	7981.2	8166.3
1.9576	0	1.9397	0	1.2852	0	3.5191	5.4631	8.8167	11.034	7.9509	14.938	28.444	72.977	131.23	196.29	270.45	388.33	472.26	545.63	646.16	821.5	1017.2	1123.2	1287.4	1499.6	1646.7	1829.9	1969.9	2227.3	2260.5	2547.7	2735.4	2926.4	3170.6	3348.3	3559.6	3784	3865.9	3991.9	4040.9	4144.1	4464.8	4538.9	4794.2	4868.6	5155.2	5509.9	5417	5565
32.966	6.3372	0	0	0	0	0	0	0	0	0	0	0	14.758	57.33	100.15	167.06	219.5	288.44	360.67	449.62	536.26	646.7	712.45	828.44	884.99	989.16	1123	1176.5	1345.2	1465.4	1523.4	1638.8	1785.9	1859	2057.6	2127.8	2298.5	2454.1	2565.1	2698.8	2860.8	2904.8	2999	3240.1	3335	3446.5	3483.7	3558.1	3545.7
12.46	3.2714	0	0	0	0	4.4499	10.485	20.157	14.371	31.977	41.155	65.975	87.776	120.64	165.89	223.95	272.05	328.86	380.64	465.64	604.11	724.2	844.14	1071.1	1254.3	1477.6	1695.8	1891.2	2100.3	2274.5	2540.9	2768.6	2981.6	3192.6	3339.8	3509.8	3702.7	3910.7	3969.8	4009.8	4292.3	4437	4436.1	4575.1	4661.4	4651.1	4739.4	4743.1	4790.5
14.74	1.5287	0	0.06427	0	0	0	0	0	0	0	0	19.795	64.452	118.7	206.57	231	352.94	445.73	553	631.07	759.73	931.08	1012.3	1065.5	1233.6	1344.8	1390.1	1545.1	1761.2	2669.8	2254.9	2442.9	2631	2826.7	2877.2	3114.7	3317.5	3427.6	3490.4	3664.3	3845.7	4044	4022.5	4125.1	4063.7	4208.9	4106.1	4102.9	4229.4
4.1263	3.1186	0	0.932	0.20032	0.23938	0	6.5937	13.925	15.554	35.861	71.635	157.27	197.43	341.09	453.66	559.78	726.98	953.08	1091	1265.7	1507.7	1716.7	1989.9	2256.6	2339	2803.5	2988.5	3231.9	3458.3	3641.9	3916.1	3837.3	4071	4275.3	4242.1	4375.6	4445.1	4470.8	4773	4916.4	4984.1	5055.1	5071	5095.3	5170	5079.1	5235.4	5191.1	5274.8
16.414	7.3383	0	0	1.3251	0	0	0	7.6807	0	20.312	43.29	107.78	185.42	302.55	453.26	612.02	794.96	1025.9	1203.8	1487.7	1741.8	1998.9	2252.8	2572.7	2894.1	3099.4	3497.2	3686.5	3970.6	4190.7	4436.1	4780.3	4863	5040.8	5113.6	5389.9	5875.1	5990.6	6052.3	6397.2	6407.6	6487.4	6729.2	6910.1	7078.9	7209.8	7375	7444.7	6991.3
0	0	0	0.20119	0	8.0408	31.347	53.016	82.219	116.41	147.67	169.35	200.28	271.42	348.63	419.85	499.06	604.36	763.36	952.8	1031.8	1280.5	1431.2	1686.3	1982.2	2259.8	2814.2	2640.9	3042.2	3246.4	3982.5	3795.5	4086.3	4303.3	4471.6	4707.1	4928.2	4994.2	5236.6	5378.1	5488.6	5540.3	5624.6	5732.4	5964	6078.5	5966.6	6132.7	6039.9	6044.8
0	0	0	4.8035	0	8.4022	16.8	44.107	82.992	145.45	256.76	284.09	509.95	707.36	866.53	1108.3	1332.7	1670.2	1947.9	2285.3	2656.8	2885.1	3265.1	3519.2	3730.7	4038	4466.1	4869.3	5108.2	5337.3	5549.7	5973.2	6221.1	6456.8	6722.2	6962.8	7360.7	7637.9	7991.7	8109.8	8491.2	8657.6	8896.2	9158.9	9301	9507.2	9499.8	9536.1	9724.1	9729
32.619	0	0	0	0	0	0	3.7069	52.364	99.407	210.24	393.44	602.66	874.76	1131.5	1471.6	1854.9	2249.9	2730.4	3165.3	3696.8	4342.4	4722.2	5270.6	5900.2	6397.7	6736	7251.3	8000.7	8236.2	8617.1	8984.6	9418.7	9481.8	9791.6	10090	10495	10461	10789	11142	11273	11628	11725	11802	12123	12308	12262	12462	12413	12430
4.8816	2.7384	0	4.9727	6.6646	0	0	0	0	0	3.2464	7.0598	18.496	42.447	66.545	114.67	174.04	281.08	423.35	642.87	839.82	1058.9	1334.5	1571.1	1909.3	2210.2	2518.9	2850.1	3185.5	3591.3	3931	4283.8	4539.4	4853	5152.2	5347.8	5697.2	5893.1	6013.8	6163.5	6199	6399.7	6398	6375.8	6511.6	6485.1	6406.3	6438.4	6261.8	6419.8
0	0	0	3.2349	5.1977	7.277	9.6673	20.241	26.189	38.518	51.354	61.945	84.102	96.197	114.78	138.88	143.45	174.83	200.68	239.39	265.36	330.06	362.43	434.9	503.3	612.3	687.4	761.75	850.82	893.12	976.02	1078.4	1130.6	1226.5	1303.2	1396.3	1445.9	1484.8	1575	1591.2	1645.8	1717.3	1735	1791	1839.3	1926.3	1976.6	2050.3	2111.7	2271.5
0	0	5.3497	0	18.545	0	9.4543	9.5953	8.2216	3.1622	14.183	2.6034	11.256	13.11	4.6879	0	0	6.6353	12.483	15.144	16.339	40.263	42.735	82.061	97.781	120.52	223.18	268.33	400.23	491.72	589.58	700.15	802.13	979.87	1178	1350.1	1538	1827.9	2027	2210.6	2441.8	2678	2917.6	3136.7	3209.5	3391.3	3528.6	3727.3	3718.6	3827.8
20.628	0	0	0	0	0	2.2842	0	0	0	0	0	0	0	0	23.947	74.656	171.62	309.82	466.77	664.39	871.86	1121.5	1407.3	1734.4	2061.8	2421.7	2801.8	3054.2	3402.8	3998.1	4159.6	4562.6	4841.6	5083.5	5537	5594.5	5979.2	6000.8	6104.7	6312.6	6458.5	6550.1	6510.3	6571.1	6811.3	6736.4	6646	6727.3	6784.7
11.406	6.2167	0	0	0	0	0	0	5.9121	11.282	6.3991	9.3348	11.919	26.69	61.811	117.27	183.88	263.63	364.78	496.83	648.34	819.14	1061.5	1273.5	1520.2	1782.6	1904.3	2305.3	2479.8	2843.1	3070.1	3274.4	3542.2	3972.1	4375.4	4488.9	4696.2	5128	5197.2	5692.5	5480	5932.2	6072.9	6231.3	6243.1	6331.2	6352.8	6333.5	6551.2	6662.4
15.194	7.2264	0	0	0	2.3919	0.011809	12.266	9.3783	5.013	18.534	25.369	55.094	98.811	166.03	274.29	352.17	476.59	662.08	847.69	1095.4	1408.1	1797.6	1940	2334.5	2586.5	2839	3326.1	3588.3	3850.3	4476	4708.1	5014.8	5279.8	5644.7	5699	6084	6337.1	6637.4	6902.7	6932.4	7012.8	7126.6	7226.9	7159.2	7299	7426.7	7537.5	7733.4	7630.1
0	0	0	2.9711	19.868	2.248	12.852	16.29	30.558	64.229	103.92	151.73	218.08	278.19	359.98	429.74	589.57	679.92	807.52	981.98	1140.6	1232.4	1530.5	1697.2	1934.2	2110.8	2509.7	2642.4	2871.5	3133.9	3459.4	3624.6	3812.4	4070.4	4336.9	4554.4	4766.2	5046.9	5173.4	5335.8	5734.1	6064.7	6323.8	6256.9	6622.4	6551.2	6769	6831.2	7110.7	6961.5
15.747	3.1806	0	0	0	0	0	1.9463	0	0	0	0	20.442	51.999	140.23	233.81	359.38	512.76	681.32	1084.7	1277.5	1565.4	2049.3	2229.1	2473.5	3025.7	3114.2	3973.7	4297.9	4832.4	4658.3	5467.3	5788.3	6112.2	6650.2	6914.2	7163.1	7191.1	7433.5	7636.6	7831.1	7927.4	8286.1	8328.1	8280.8	8558.6	8653.9	8752.2	8744.5	8590.8
0	0	3.0613	4.6529	4.2419	0	0	0	0	0	0	0	0	0	0	0	0	0	0	0	0	5.4176	6.6256	36.252	79.002	128.24	183.14	258.41	380.1	521.51	634.74	730.68	917.33	1104.7	1224.8	1449.3	1617.9	1849.4	2008.3	2165.9	2263.8	2479.3	2550.1	2697	2779.3	2883.1	2867	2881	3080.7	3114.1
0	0	0	20.402	16.748	3.1961	9.5827	0	23.095	6.5035	0	0	0	0	0	0	0	0	0	8.2515	83.657	177.96	234.92	390.83	519.22	712.26	913.72	1073.7	1266.7	1463.3	1641.1	1917.9	2101.7	2326.9	2575.5	2793.6	3033.6	3304.5	3415.1	3572	3620.9	3702	3839.6	3971.4	3958.6	4134.3	4038.8	4108	4149.5	3989
17.526	6.7954	0	0.74603	0	0	0	0	0	0	0	0	0	14.704	43.877	90.288	180.58	290.11	448.82	597.92	814.04	1041.8	1265.8	1530.5	1771.8	2056.7	2321.8	2565.4	2937.7	3319.4	3619.1	4088.4	4438.5	4912.3	5260.7	5617.3	6048.1	6354.6	6670.9	6814	6997.9	7255.9	7388.3	7542	7704.5	7800	8010.6	8027.8	8283.8	8455.2
0	0	0	3.8476	0.68508	16.306	1.0215	10.172	0	9.0486	9.9605	0	0	0	0.79754	20.445	40.873	62.059	104.69	163.55	225.13	279.49	377.51	489.61	569.61	614.36	735.88	885.61	998.09	1107.3	1262.2	1411.9	1478.5	1613.5	1675.7	1815.8	2066.5	2219.6	2234.1	2397.9	2328.3	2538.3	2522.7	2572.8	2717.7	2465.9	2683.1	2654.5	2659.4	2770.3
14.778	3.2254	0	0	0	0	0	0	3.697	9.6984	0	9.968	24.349	53.293	107.12	168.09	235.67	315.81	392.64	495.8	619.53	714.68	868.39	909.18	1042.6	1119.6	1208.4	1374.6	1461.5	1618.6	1691.1	1822	1920.9	2097.5	2269.7	2447.2	2509.1	2593.2	2725.1	2855.4	2969.7	3036	3137.4	3255.3	3405.1	3477.7	3512.6	3592.7	3764.2	3758.8
0	3.1284	0	6.9282	0	0	0	0	8.9498	16.681	23.125	36.456	46.315	79.839	112.29	156.53	232.78	303.42	421.14	522.8	629.89	749.26	885.24	968.15	1055.4	1192.5	1355.6	1910.1	2289.5	2457.1	2833.2	3148.3	1759.6	1857.8	2007.9	2075.2	2131.6	2198.9	2286.7	2382.7	2401.9	2479.8	2488.1	2578.9	2645.7	2606.8	2523.7	2676.6	2728.7	2758.2
2.4283	0	1.5353	3.1354	1.6263	0	0	0	11.4	26.988	38.277	45.492	48.838	57.614	65.576	64.82	72.388	81.325	81.671	75.717	84.529	101.97	100.7	149.98	170.26	180.64	180.45	219.02	256.98	326.7	397.75	479.49	689.68	767.28	880.97	1006.1	1153.8	1337.1	1399.7	1508	1587.1	1649.9	1795.3	1777	1902.9	2066.8	1983.6	2043.2	2036.9	2106.5
28.606	1.1429	0	0	0	0	0	0	15.934	21.493	47.964	84.88	139.72	199.35	267.38	375.89	483.01	589.79	755.28	957.4	1256.1	1395.6	1641.9	1975.5	2167.5	2617.2	3006.3	3164.5	3295.8	3583.9	3860.6	4123.1	4424.4	4582.1	4808.4	5175.8	5391.2	5728.2	5870.2	6115.9	6213.3	6298.4	6288	6463.2	6536.6	6509.4	6804.6	6728.4	6766.2	6831.7
10.996	9.4631	0.39128	0	0	0	0	4.4993	0	0.53586	0	12.945	50.536	107.25	207.24	331.22	508.92	676.27	918.07	1242.9	1515.9	1821.2	2162.8	2528.4	3164.7	3479.8	3829.8	4194.2	4721.8	4942.5	5101.3	5365.5	5874.8	6134.2	6463	6871.6	7299.5	7469.6	7581.3	7723.4	7883.3	8156	8298.1	8334.6	8563.6	8579.4	8949.3	9041	9041.1	9111.5
42.703	16.35	0.8994	0	0	0	0	0	0	0	0	0	16.645	59.565	144.34	267.82	413.77	641.35	840.89	1108.1	1401	1643.8	2004	2262.7	2548.3	2761.8	3047.4	3456.1	3710.3	3909.6	4177	4461.2	4735.1	5025.8	5247	5469.2	5598.6	5927.3	6203.8	6365.1	6584.4	6793.2	6934.9	7099	7144.8	7259.5	7291.6	7428.7	7576.6	7494.1
10.152	9.4663	0	0	0	0	0.96519	0	0	0	5.6143	0	3.6058	4.2037	23.334	48.087	62.293	107.94	185.27	220.12	296.68	333.09	372.99	468.54	569.02	602.08	801.63	829.4	1006.9	1255.8	1316.6	1434.8	1427.4	1721.4	1681.7	1792.5	1977.1	2160.3	2146.7	2235.5	2244.2	2334.7	2543.7	2546	2420.8	2534.2	2645.5	2681.1	2602.6	2743.2
30.056	13.513	0	0	0	0	0	1.6837	4.0865	39.721	86.672	171.18	310.98	445.41	597.65	727.22	910.64	1084.2	1280.3	1440.8	1658.9	1884.3	2059.2	2284.6	2526.2	2726.8	2932	3279.3	3485	3565.2	3945.7	4186.1	4455.4	4688.4	5005.1	5202	5430.7	5777	5888.1	5939.7	6070.6	6083	6211.9	6357.5	6442.8	6503.2	6532.2	6691.8	6883.8	6751.7
17.334	5.4146	0	0	0.28	0.43502	0	0	0	0	0	0	0	0	0	0	5.097	28.372	40.982	68.267	126.07	197.45	265.09	396.64	554.75	727.89	881.1	1027.1	1210.8	1414.9	1634.2	1816.4	2081.9	2335.6	2645.7	2902.9	3086.5	3313.5	3598.7	3724.8	3983	4110	4206.1	4122.5	4331.7	4444.2	4368.3	4503.1	4544.3	4651.3
14.336	0	0	3.6591	0.18127	0	0.52339	0	0	0	0	3.5769	21.164	57.453	95.939	142.73	222.41	242.02	348.02	419.06	601.92	795.08	924.14	1111.7	1261.4	1457.1	1626.9	1806.2	2066.9	2192	2459.8	2841.9	3016.8	3134.4	3315.9	3551.4	3742.9	3912.5	4149.2	4330	4286.6	4298.4	4280.4	4387.6	4401.6	4457.6	4472.2	4416.7	4603.9	4526.1
22.273	1.2065	0	0	0	3.4929	0	0	0	0	0	0	10.966	22.85	16.693	22.517	22.664	35.406	15.775	42.795	82.944	163.96	307.67	442.91	624.97	798.95	1071.6	1249.6	1526.1	1737.4	2023.2	2241.5	2492.1	2751.3	3008.8	3194.7	3380.2	3548	3668.7	3823.7	4130.3	4256.8	4448	4684.3	4871.9	5027.2	5075.4	5167.1	5302.8	5436.6
26.536	11.668	0	0	0	0	0	0	6.5392	5.9922	3.7901	0.69323	8.6836	10.642	27.225	38.719	76.257	117.98	212.9	302.55	443.69	604.12	806.25	1028.8	1207.2	1490.4	1665.5	1900.2	2283.9	2340.7	2757.1	2844.1	2985.7	3193.6	3474.3	3776.5	3788.7	4022.4	4068.6	4147.6	4235.7	4446.3	3520	3638.3	3730.3	3796	3872	3855.2	3754	3824.5
4.7719	4.3916	0	5.4478	1.7431	0	0	0	0.20043	0	0	0	0	0	4.1384	12.535	54.72	90.362	146.3	257.88	339.73	511.56	670.65	914	1169	1401.6	1723.2	1980.1	2276.5	2753.5	2922.5	3237.1	3596.7	3862.1	4126.8	4465	4737.7	4921.6	5202.8	5483.3	5649.4	5564.4	5891	5856.2	5955.1	6076.6	6042	6139.6	6076.2	6110.7
0	0	0	0.64868	9.4608	11.8	23.835	28.244	27.685	34.511	34.243	31.697	45.701	67.128	90.016	99.724	143.99	232.86	339.38	487.52	607.57	754.68	929.5	1112.7	1325.5	1540.6	1805.2	2112.2	2324.4	2600.9	2853.2	3169.1	3472.4	3753.6	4267.7	4416.7	4728.8	5063.6	5290.3	5547.1	5694.8	6004.4	5238.7	5333.3	5290.9	5366.3	5128.5	5264.2	6066.2	6177.2
23.801	0.058186	0	0	0	0	2.316	8.3874	9.2546	0	8.1654	0	0	0	0	0	3.1253	17.909	6.9809	32.551	49.013	71.038	104.38	96.9	104.55	124.24	198.05	244.6	275.6	306.19	343.04	421.96	421.69	473.8	535.41	529.88	574.65	665.07	758.28	794.59	772.67	729.74	784.16	828.96	861.81	843.36	791.31	923.91	1008.9	933.46
17.369	0	0	7.1254	2.3637	0	0	0	0	0	0.31648	11.249	42.358	70.631	128.72	213.67	276.64	363.9	497.33	638.39	796.04	930.68	1096.7	1267.1	1492.5	1670.7	1794.9	1931.1	2125.7	2262.9	2558.8	2741.6	2994.5	3130.5	3459.9	3668.4	3876.9	4106.9	4220.4	4407.9	4607.8	4817.3	5012.2	5168.9	5288.9	5349.1	5277.1	5375.8	5594.6	5587.7
8.7604	0.74314	0	0	0.42425	2.1047	0	0.79555	5.0872	19.438	21.394	18.182	35.249	65.232	103.39	156.38	230.04	144.11	202.72	264.78	378.22	456.3	576.81	687.41	824.65	996.58	1144	1357	1518.8	1696	1924.5	2029.3	2411.4	2550.7	2745.7	2972.4	3099.6	3390.9	3487.7	3580.9	3750.8	3871	3899.5	4031.9	4173.7	4297.1	4287.3	4303	4349.2	4344.9
21.291	4.2194	0	0	0	0	0	10.043	13.398	3.5954	12.813	6.769	20.978	30.605	51.796	90.402	131.63	204.59	285.18	399.05	464.85	613.42	710.83	831.56	928.73	1041.7	1149.9	1310.9	1487.2	1592.5	1678.4	1868.5	2047.5	2211.3	2316.6	2447.1	2602	2913.9	3076.3	3245.3	3336.1	3367.8	3513.9	3702	3816.7	4070.8	4148.8	4243.4	4500.7	4386.6
6.6782	8.4202	0	0	0	1.6219	0.94941	3.1296	6.7542	8.5843	0	11.507	26.073	56.302	120.53	209.49	357.63	526.89	757.27	1027	1304.4	1571.3	1866.3	2188	2664.7	3031.9	3387.3	3650.3	4059.1	4526.6	4751.3	5202.4	5665.8	6102.9	6457.9	6709.6	7052.6	7200.9	7573.4	7829.3	8060.3	8253.6	8507.6	8537.1	8755.1	9009.5	9002.4	9040.7	9259.6	9270.2
3.513	0	0	14.695	17.847	20.86	0	0	36.332	91.027	212	356.07	586.46	857.92	1151.7	1474.2	1846.2	2111.9	2663.3	3237.1	3666	3868.6	4976.4	5369.1	5874.2	6347.1	6818.7	7620.7	7745.3	8989.7	9566.4	10149	10744	11272	11953	12272	12903	13339	13636	14246	14417	14788	15141	15487	15552	15940	16132	16289	16507	16514
33.388	0	0	0	0	4.3011	2.3229	7.4509	23.495	27.582	59.021	90.788	130.53	171.19	219.36	270.42	326.59	403.59	518.28	616.88	278.09	392.25	487.22	638.61	825.94	1032.7	1219.1	1447.8	1675.3	1900.4	2137.7	2452.1	2687.1	2969.1	3229.1	3573.3	3830.4	4050.4	4335.7	4539.9	4763.3	4972	4990	5176.6	5318.2	5285.2	5457.2	5631.8	5649.4	5638.1
0	0	0	3.2385	7.9091	10.391	6.9643	0	10.318	0	0	0	0	4.2866	3.7312	0	8.8472	16.047	52.323	113.05	193.99	276.04	407.39	563.3	777.23	908	1159.9	1335.4	1582.6	1862.4	2094.5	2308.5	2546.1	2740.6	3136.8	3484	3808.6	4037.6	4408.7	4541.3	4700.3	4911	4953.6	5062.1	5297.9	5169.4	5297.2	5393.2	5385.9	5467.2
29.572	9.247	0	0	0	0	3.1752	0	14.239	21.554	33.625	46.252	55.458	90.393	125.42	165.05	237.11	300.72	389.37	444.59	546.28	594.41	728.05	858.03	951.34	1063.3	1185	1300	1444.1	1571.9	1745.1	1974.5	2127.2	1558.3	1699.4	1864.3	2040.3	2109.2	2231.8	2321.8	2458.3	2557	2577.7	2790	2799.7	2810.8	2881.9	2908.7	2899.5	2975.9
6.7497	0	0	0	2.513	0	4.9074	0	6.6201	0.26148	13.431	9.7118	26.743	37.979	76.46	94.575	170.81	267.74	365.79	464.83	655.57	826.56	1026.8	1276.4	1404.8	1727.3	2010.7	2229.6	2434.5	2601.5	2578.7	2770.8	2908.6	3114.3	3282.3	3497.6	3475.5	3756.8	3854.9	3917.5	4018.3	3719.1	4097.9	4205.6	4201.9	4422.4	4479.8	4694.2	4732	4784.6
15.293	5.5636	2.5497	0	0	0	0	0	0	6.7683	2.9344	7.9933	21.856	48.55	109.95	125.29	172.32	212.93	301.63	319.31	325.21	416.46	417.85	547.61	654.96	728.15	833.4	927.26	1028.7	1158.8	1228.6	1242.2	1335.2	1414.5	1542.7	1641	1798.8	1880.7	1897.4	2040.4	2031.2	2143.9	2235.6	2238.2	2308.9	2402.8	2351.8	2388.8	2327.3	2494
0	0	0	3.0768	4.2584	6.5859	9.3542	15.714	15.233	12.098	22.018	18.445	29.617	41.343	64.027	87.286	101.14	113.12	144.87	173.27	249.03	299.46	396.28	548.91	775.7	910.08	1077.1	1280.6	1584.5	1774.9	2089.9	2301.2	2584.7	2927.7	3112.6	3460.1	3666.4	3975.2	4235.7	4545.7	4582.2	4783.5	4890.8	5045.2	5089.1	5252.4	5194.4	5290.1	5377	5329.2
21.061	5.4226	6.7929	2.206	0.81003	0	0	0	0	0	0	0	0	0.96292	20.328	39.507	67.146	133.56	193.23	276.34	356.04	488.81	680.96	796.08	983.57	1158.2	1380.1	1663.3	1672.1	2162.4	2458.5	2739.1	2985.7	3488.8	3887.3	4327.7	4480.1	4693.4	4918.9	5095.4	5466.4	5679.7	5567.2	5844.2	5813.5	5988.9	6256.5	6144.6	6237	6296.2
41.488	5.381	0	0	0	0	0	0	0	0	0	0	0	0	0	0	0	0	0	0	11.112	51.968	127.78	227.05	332.44	460.9	580.71	762.64	939.99	1256.2	1466.1	1760.6	2015.1	2316.7	2517	2851.4	3099.9	3365.6	3649.2	4028.9	4296.9	4392	4659.5	4778.7	5054.6	5000.8	5032.3	5173.9	5418.4	5500.1
21.453	8.2643	4.3472	0.94537	0	0	0	0	0	0	0	0	0	0	0	0	0	0	0	0	18.666	87.128	94.666	148.61	186	252.78	305.87	335.11	442	530.95	602.79	729.05	839.81	918.85	1007.5	1125.1	1220.7	1301.7	1434	1457.2	1632.6	1641.7	1712.1	1737.4	1710.2	1691.5	1598.4	1769.2	1730.1	1732.8
28.085	0	0	0	0	2.8962	0	0	0	0	0	0	2.1968	2.1098	35.682	65.29	137.78	254.98	386.86	545.7	762	989.32	1233.5	1420	1660.7	1936.5	2191.4	2416	2690.5	2804.7	3096.8	3259.7	3483.9	3661	3853.4	4082.1	4187.4	4368.3	4569.3	4565.9	4846.5	4951.2	5051.3	5086.1	5081.3	5186.1	5231.5	5205	5245.2	5316.7
0	0	0	6.0272	5.0033	3.7366	0	0	2.1464	0	7.1276	14.434	50.103	90.892	145.94	238.75	296.15	412.4	630.78	696.03	750.5	947.02	1127.4	1229.1	1454.2	1453	1821	1977.9	2169.2	2364.6	2591.2	2805.2	3052.4	2518.7	2594	2746.3	2883.9	3037.6	3247.8	3379.9	3608.5	3761.2	3609.8	3756.9	3619.2	3679.8	3730.4	3814	3887.8	3963.3
36.548	6.4766	0	0	0	0	0	0	0	0	0	0	0	0	16.526	107.62	201.53	382.54	629.31	929.31	1323.4	1640.4	2088.1	2444.6	2963.6	3425.6	3860.6	4414.3	4792.9	5323.1	5630.6	6071	6496.7	6949.3	7382.3	7516.8	7922.6	8528.4	8660.1	9022.5	9206.7	9117.7	9537.8	9652.6	9747.6	9795.1	9907.5	10120	10118	10223
21.393	1.8367	0	6.9972	0	0	0	0	0	0	0	0	0	0	0	0	18.905	34.468	87.28	146.03	217.32	265.39	363.21	461.36	544.82	498.86	595.25	664.98	775.55	872.17	1007.7	1212.7	1260.3	1379.6	1474.1	1602.4	1744.8	1823.7	1959.9	2065.5	2129.3	2137.9	2243.2	2373.9	2439.2	2438.5	2506.2	2621.3	2530.9	2568.1
14.91	0	0	4.2052	0	0	0	11.013	0	0	0	0	0.10392	0	0	0	0	0	14.289	35.341	79.559	143.29	215.32	279.59	315.03	414.88	547.22	675.37	802.49	1001.7	1051.3	1111.9	1234.2	1462.5	1645.4	1784.9	1908.6	1948	2145.4	2279.3	2515.4	2622.1	2829.3	2889.7	2978.9	3107.8	3175.6	3231.4	3202.2	3319.6
19.414	2.2152	0	2.82	0	0	0	0	0	0	2.8868	0	20.746	45.256	95.461	165.86	229.47	310.61	397.56	526.5	620.48	735.9	911.19	1012.3	1201.2	1328.1	1399.8	1596.2	1643.2	1762.1	1880.2	1953.7	2182.8	2301.4	2443.3	2462.5	2580.3	2711.7	2785.6	2947	3006.9	3036.4	3161.5	3205.1	3265.1	3350	3358.1	3413.9	3472.9	3492.3
0	0	0	4.7278	6.869	0	2.3826	0.12858	0.090822	16.673	10.178	21.171	39.887	79.028	109.44	166.42	210.25	264.13	317.06	372.9	441.68	450.42	520.66	611.39	640.72	725.19	834.59	977.79	1030.7	1102.4	1248	1311	1468	1547.5	1618.1	1737.9	1923.5	2105	2185.2	2341.4	2347.5	2433.8	2462.1	2499.1	2596.2	2651	2725.9	2770.9	2769.8	2824.4
27.788	1.7811	0	4.0492	0	0	0	0	0	0	0	0	0	0	0	0	0	5.3669	26.204	53.187	82.19	121.95	190.5	277.97	391.82	497.94	593.29	679.02	667.31	969.79	1122.3	1312.8	1502.8	1717.2	1904.9	2094	2222.3	2411.4	2495.2	2692.6	2846.7	2923	2991.6	3105.4	3216.4	3186	3241.9	3239.6	3277.9	3346.8
18.544	12.21	0	0	0	0	0	0	0	0	0	0	0	0.31279	5.228	10.536	0	0	0	0	0	0	17.61	14.045	29.066	25.616	132.15	175.27	282.59	333.15	436.77	590.99	748.47	955.42	1071.5	1140.2	1116.4	1214	1322.1	1445	1523	1618.8	1649.1	1677.1	1784.9	1781.5	1790.7	1841.6	1868	1867.9
0	0	0	0	9.6013	2.0671	1.3636	0	0	0	0	0	0	0	5.6345	58.013	114.83	204.79	315.62	430.75	593.22	757.58	1002.6	1206.6	1503.1	1845.4	2254.3	2595.8	2836.8	3309.4	3578	3729.3	4040.5	4395.5	4447.2	4683.7	5019.5	5331.4	5223.9	5442.6	5545.1	5662.4	5726	5953.3	6056.1	6129.6	6085.3	6066.3	7260.7	5898.7
28.185	7.3104	0	0	0	0	0	0	0	0	0	0	0	0	0	2.9846	12.344	50.487	136.84	172.91	243.26	419.95	440.14	524.92	631.86	771.21	887.83	1019	1279.8	1501.4	1536.7	1708.3	1860	1940.3	1967	2085.3	1877.7	2324.5	2085.4	2258.9	2687.9	2350.6	2402.6	2481.5	2420.6	2391.1	2370.5	2305.7	2426.8	2521.2
4.778	9.4934	0	5.1872	0	0.67797	0	0	0	0	0	0	0	0	0	10.319	28.344	55.2	73.726	118.29	165.21	213.94	274.3	373.42	457.48	545.8	516.9	666.27	756.14	835.95	898.45	986.98	1002.4	1064.5	1104.8	1190.9	1416.5	1347.6	1449.6	1439.5	1448.6	1626	1520.3	1628.8	1698.7	1709.2	1689.1	1709.9	1707.3	1703
25.699	4.9484	0	0	0	0	0	13.623	39.879	97.86	168.3	238.15	327.13	454.17	570.26	719.47	820.97	960.51	1086.9	1234.5	1430.8	1549.8	1688.2	1913.3	1994.4	1948.5	2057.3	2204.5	2387	2482.7	2882.1	2895.1	3075.9	3288.5	3512.8	3767.8	3847.7	4068	4226.9	4382.1	4465.5	4568.2	4739.9	4751.7	4890.8	4955.3	5057.6	5096.1	5190.4	5263
13.753	1.6104	0	3.9451	0	0	0	0	0	0	0	0	0	0	6.5903	53.028	130.36	202.72	294.23	459.83	598.17	784.72	966.73	1221.2	1440.4	1706.4	1962.4	2196.8	2481.7	2702.1	2938.7	3169.9	3431.2	3778.9	3931.8	4226.3	4367.6	4657.9	4913.3	4800.1	5237.6	5345.8	5459.9	5494.6	5621.4	5679.8	5528.2	5704.4	5591.9	5544
21.893	5.7208	0	0	0	0	0	0	0	2.7641	0	0	0	0	5.6054	50.692	161.62	270.08	467.52	542.4	798.84	1032	1285.9	1548.3	2288.9	2208.5	2674.2	2920.5	3229.4	3624.5	3841.4	4327.6	4593	4909.2	5252.1	5649.5	5901.4	6128.9	6470.6	6581.9	6934.7	6878.8	7236.2	7438	7609.3	8041.1	8043	8094.3	8105.4	8319.8
0	0	0	3.3803	0	4.8914	6.2217	5.7294	4.8582	2.4116	6.5852	0	0	0	0	0	7.1071	15.298	21.194	35.732	110.53	153.46	252.78	325.47	437.49	549.99	682.72	762.23	862.49	936.9	1132.5	1150.4	1228	1324.8	1485.7	1544.2	1676.1	1694.6	1834.2	1892.1	2032.1	2082.9	2207.9	2106.9	2231.9	2223.5	2271.2	2432.9	2470.8	2478.8
7.1632	11.051	0	3.2422	0	3.344	0	0	0	0	0	0	0	0	0	0	0	0	0	0	0	9.5399	26.866	73.098	121.45	184.54	246.24	296.55	382.12	451.73	501.76	562.98	640	763.69	850.43	923.18	983.15	1054.5	1061.7	1131.3	1197.6	1325.2	1332.7	1453.7	1454.7	1496.3	1566.3	1516.9	1553.8	1591.2
0.12703	0	0	5.0976	3.3168	1.479	0	0.48542	1.1861	0	0	0	0	0	4.9834	39.069	81.504	137.29	192.02	266.93	352.67	455.23	595.73	734.24	844.27	940.2	1110.1	1215.6	1328	1377.6	1510.4	1617.2	1718.4	1790.1	1835.5	1918	2048.7	2054.3	2174	2158.8	2181.1	2279.9	2282.4	2356.6	2365.7	2336.8	2376.7	2366.7	2473.4	2506.6
2.0449	5.3936	1.4351	4.9897	5.1324	0	0	0	0	0	0	0	0	0	26.346	76.963	148.68	287.52	445.79	650.85	935.43	1173.9	1501.5	1851.7	2207.5	2516.7	2920.6	3150.8	3536.7	3964.5	4104.9	4529	4788.3	5034.6	5174	5446.5	6208.5	5545.6	6606.9	6220.6	6923.6	6641.9	6831.3	6932.5	7027.8	7233.6	7188.4	7261.4	7317.3	7401.9
0	2.4062	0	4.1559	1.5699	5.2785	0	0	1.1964	0.78902	5.6356	0	15.694	50.461	115.06	229.14	376.75	560.76	772.26	1015.9	1241.7	1518.7	1801	2112	2457.2	2859.6	3292.8	3749.2	4131.9	4650.1	4902.4	5311.1	5739.9	6136.8	6598	6941.9	7395.6	7653.2	7859.8	8010.4	8231	8438.1	8744.4	8936.7	9202.7	9581.3	9522.8	9672.6	9732.7	9487.3
0	0	0	2.207	18.706	13.037	0.71054	3.7725	6.1607	14.322	7.8985	11.794	7.4341	31.498	54.742	105.15	133.46	177.92	223.59	316.4	433.31	435.56	580.51	634.12	707.61	819.09	968.43	1051	1061.7	1157	1093.8	1193	1304.9	1384.6	1441.6	1559.9	1653.2	1725.2	1756	1799	1905.4	1869.5	1905.1	1997.8	2004.1	2055.5	1951.4	1998.5	2025.5	2045.1
27.883	2.6906	0	0	0	0	0	0	0	0	0	0	0	0	0	0	0	0	23.643	53.252	85.137	123.12	168.66	236.47	297.69	419.19	515.17	698.27	820.08	1059.2	1287.8	1461.1	1692.2	1931.9	2127.5	2379.4	2534.5	2788.7	3021	3128.4	3297.6	3339.8	3529.7	3563	3689.6	3778.2	3817	3956.5	3875.3	4028.5
12.481	1.3375	0	0.0023644	5.6723	0	0	0	0	17.407	42.712	100.44	220.88	382.63	537.6	795.18	1041.1	1283.9	1612.4	1921.1	2224.7	2544.5	2837.3	3152	3424.9	3629	3886.1	4190.3	4323.4	4504.9	4655.2	4995.3	5121.4	5353.1	5524.6	5746.4	6193.4	6333.4	6658.3	6836.6	6952.7	7344.9	7522.1	7355.7	7719.4	7678.5	7882.1	8098.5	8048.2	8171.2
13.701	10.781	0	0	0	0	0	15.439	0.68002	0.0023778	13.011	25.373	71.673	130.58	199.85	349.16	506.62	596.66	831.19	1026.3	1178.2	1474.9	1743.4	2084.3	2441.2	2954.5	3327.8	3750	4145.5	4486.8	4874.3	5338.7	5553.1	6002.8	6359.4	6468.8	6859.3	7204.8	7285.9	7331.4	7361.2	7772.1	7878.3	7954.1	7974	8117.5	8323.3	8335.7	8516.9	8439
0	0	0	0	5.3103	5.5441	0	0.92734	0.59151	0.79756	0	1.8761	8.5147	0.61735	2.998	9.7202	2.3601	6.3958	0	0	0	18.323	29.741	37.616	54.134	100.66	181.02	212.25	292.98	353.93	418.41	519.37	646.01	824.99	924.65	1041.9	1157.6	1319.5	1407.5	1519.2	1612.4	1666.3	1698.9	1813.6	1901.6	1911	1939.4	2255.1	1792.1	1867.6
9.8472	7.175	0	0	0	0	0	0	1.4801	0	0	0	0	6.4907	17.415	45.736	67.324	118.75	179.08	246.8	350.83	466.4	660.96	805.4	987.16	1182.1	1372.9	1605.5	1795.6	2118.1	2369.7	2605.5	2807.7	3015.6	3344.8	3702.5	3874.6	4076.6	4346.8	4594.5	4768.2	5074.9	5135.7	5338.2	5548.2	5710	5834.2	5821.8	6065.2	6085.2
0	0	0	3.1273	5.2625	10.525	6.269	27.436	64.049	131.29	267.95	446.19	683.27	955.89	1193.4	1515.6	1843.8	2199.9	2584.8	2985.7	3490	3891.2	4468.6	5100.2	5413.8	5752.9	6487.5	6856.2	7381.2	7814.9	8472.8	9267.6	9626.4	10207	10586	11183	11545	11898	12613	12977	13194	13369	13451	13730	14044	14295	14291	14200	14566	14795
0	3.284	3.0265	0	0	2.5976	1.1228	3.3048	5.3768	2.708	11.562	0.39097	9.4798	0.62275	5.9869	0.43503	3.7118	4.2618	5.9082	33.631	52.522	122.41	144.81	174	249.35	296.52	362.71	491.3	544.11	642.33	760.93	835.62	905.84	927.49	982.93	1110.6	1171.1	1221.8	1315	1289.9	1324.5	1483.5	1381.4	1464	1525.1	1539.5	1538.6	1639.4	1608.3	1691.3
7.4891	1.8507	0	0	0	0.15764	4.8885	1.0553	6.8516	29.509	44.084	87.227	130.93	166.36	205.93	246.52	279.31	305.35	337.75	392.65	449.46	425.7	535.24	535.39	499.32	518.48	641.17	677.54	735.29	746.84	813.16	851.94	917.45	925.07	991.97	1069	1131.5	1136.3	1244	1267.9	1338.2	1434.4	1472	1382.6	1435.7	1438.6	1496.8	1562.1	1514	1525.3
31.316	2.8641	0	0	0	0	0	0	0	0	16.889	62.416	136.63	215.04	325.86	441.41	581.1	762.11	967.17	1194.3	1476.2	1712.6	1996.1	2247.6	2485.9	2873.8	3128.4	3397.4	3439.7	3938	4253.4	4621.2	4875.1	5035.7	5311.1	5630.8	5862.7	6169.3	6260.7	6572.6	6765.6	6923.1	7021.9	7122.7	7208.7	7384.3	7505.5	7495.5	7468	7256.2
0	0	0	4.9433	44.657	43.328	45.384	69.287	82.241	77.625	99.719	107.35	92.968	113.86	156.92	201.27	276.54	388.23	465.25	576.13	671.46	836.44	1015.5	1151.4	1302.7	1445.2	1561.8	1789.7	1909.3	2116.5	2318.8	2390.3	2460.3	2600.4	2799.7	2912.4	3006.4	3118.3	3061.5	3177.2	3061.3	3104.3	3147.5	3189	3278.7	3486.9	3500.7	3584.4	3553.3	3634
15.08	16.955	0.80162	0	0	0	0	0	0	0	0	0	0	0	0	0	0	0	0	0	0	0	2.9869	67.118	176.54	279.31	415.73	505.23	694.25	877.36	945.48	1171.9	1454.5	1630.8	1875.2	2103.8	2313	2493	2657.4	2787.2	2948.2	3271.3	3261.6	3424.1	3399.5	3425.3	3511.7	3514.8	3608.8	3681.4
17.286	10.455	0	2.3608	0	0	0	0	0	0	0	0	0	0	0	0	27.01	81.467	152.51	370.16	361.24	489.47	862.64	1037	1298.6	1544.6	1705.9	1690.7	1872	2603.7	2335	2506.4	2835.4	3015.2	3228	3375.8	3440.7	3747	3912.9	4051.6	4353.1	4404	4639.8	4403.8	4460.4	4516.6	4484.9	4648.7	4666.4	4682.9
3.7828	0.56503	0	5.5673	5.591	0	0	0	0	0	0	0	0	0	0	0	0	0	0	0	0.29152	14.9	35.447	85.24	130.83	190.88	269.77	524.99	475.02	588.62	870	871.92	1021.8	1019.5	1223.4	1133.3	1272.3	1597.2	1796.5	1911.9	2088.3	2211.6	2373.8	2419.5	2596	2549.9	2602.6	2635.8	2643	2798.1
18.138	12.589	1.949	0	0	0	0	0	0	0	0	0	0	0	0	1.1809	38.5	78.446	135.12	241.45	295.93	386.59	442.71	558.8	689.89	828	937.63	1027.3	1210.2	1358.3	1333	1480.4	1638.3	1725.9	1946.1	2079.8	2264.1	2373.4	2519.6	2661.9	2842.1	2903.2	3003.3	3109.5	3256.7	3374.4	3221.4	3313.8	3368.9	3455.6
16.048	10.277	0	7.339	0	0	0	0	0	0	0	0	0	0	0	0	0	0	3.7828	42.04	73.727	134.6	216.71	306.96	391.88	466.2	553.63	704	742.94	769.72	874.59	911.73	1084.3	1069.6	1101.2	1160.7	1141.6	1320.3	1383.3	1452.1	1523.1	1513	1545.7	1559.6	1637	1663.7	1631.3	1724	1721.3	1786.1
26.145	0	0	0	0	0	0.21383	0	0	0	0	0	0	0	0	22.11	88.55	105.36	146.96	204.23	347.38	582.57	636.46	857.34	1061.9	1265.4	1478.7	1720.7	1947.5	2200.1	2481.1	2644.1	2931.1	3123.4	3221.4	3467	3601.4	3821	3989.1	4140.1	4168.1	4233.8	4376.3	4542.1	4620.6	4582.9	4645.4	4800.9	4880.7	4790.8
38.819	2.9944	0	0	0	3.0856	0	0	0	0	1.9336	9.5423	14.458	12.712	26.208	39.618	59.68	108.84	193.55	175.07	276.32	403.88	560.95	751.5	835.15	931.08	1236.2	1308.3	1700	1697.6	2144.2	2666.6	3023.8	3265.2	3438.6	3665.4	3888.4	4123.2	4446.9	4647.8	4893.2	5044	5228	5463.8	5507.1	5598.3	5777.4	5895.8	5837.7	6005.4
0	3.1772	0	7.7109	0	0	2.5115	6.1817	7.0507	8.3003	14.887	28.017	52.35	82.095	188.57	324.9	525.79	760.42	1028.2	1390.2	1798	2403.6	2890.5	3695.1	4345.8	4866.8	5606.6	5975.6	6835.4	7623.6	8363.1	9042.7	9894.6	10678	11822	12231	13118	13843	14449	15337	15251	16263	16176	16594	17032	17669	17115	17558	18037	18039
0	0.88719	0	4.2676	0	5.523	0	2.7322	14.808	3.2614	3.7898	0	0	22.611	40.884	86.838	125.08	173.51	245.99	340.55	434.13	562.47	710.87	874.43	1034.2	1241.1	1484.5	1707.1	1993.8	2286.5	2623	2843.5	3174.3	3453.9	3630.8	3806.7	3816.1	3993	4186.3	3993.9	4286.9	4614	4604.8	4855.3	5003.5	4783.4	4348.7	4787.1	5047.2	4668
1.7881	4.2975	1.9216	0	4.1483	0	3.3528	0	1.1122	0	1.6595	0	0.62522	1.5005	4.953	0	9.2194	30.334	57.254	79.593	108.86	173.6	236.71	321.39	391.95	477.17	584.6	706.57	828.04	890.36	1026.9	1159.2	1282.3	1453.6	1588	1776.5	1851.7	2029.6	2165	2257.6	2393.3	2434	2642.3	2717.1	2719.7	2800.2	2874.9	2985.4	3066.8	3142.8
25.064	9.462	0	1.2557	0	0	0	0	0	0	0	0	0	0	0	4.6082	36.073	62.007	137.59	249.51	382.1	584.25	787.17	1067.4	1345.8	1730.6	2021.5	2135.7	2475.8	2972.8	3167	3600.5	4274.6	4723	4794.2	5353.2	5774.2	6240.1	6598.9	6819.8	7110.7	7053.5	7246.1	7621.6	7624.6	7876.4	7861	7869.1	7918.7	8055.7
24.421	13.707	0	0	0	0	0	0	19.857	62.589	161.86	286.48	424.32	583.57	833.39	1075	1411	1713.2	2166.3	2614.6	3078.7	3623.4	3989.8	4825	5103.5	5668.1	6364	6758.4	7145.5	7376.2	7760.5	8749.4	9358.1	9750.1	10002	10283	10517	10743	11364	10838	11136	11390	11763	11818	11927	11614	11990	12058	11973	11909
5.7782	6.1451	0	4.7888	1.8785	0	0	0	0	0	0	0	0	0	0	24.869	59.838	125.79	251.1	448.41	656.38	924.15	1225.5	1573.4	1978.4	2440.3	2746.2	3217.5	3536.1	4009.8	4190.6	4763.9	5145.2	5292.9	5418.5	5770.2	6484.5	6900.9	7178.2	7269.2	7339.2	7459.8	7673.4	7635.3	8032.4	7855.6	7841.3	8072.7	7946	8159.2
44.296	1.4872	0	0	0	0	0	0	0	0	5.0559	43.573	78.387	147.25	237.57	350.23	484.37	681.9	835.45	1047.8	1264.4	1420.9	1650.7	1813.1	2014	2242.7	1970.2	1960.9	2648.6	2861.7	3048.9	3289.1	3370.8	3439.1	3667.4	3764.3	3929.7	4099.6	4290.4	4391.1	4628	4722	4730	5003.7	4909.4	5033.1	5024.8	5172.3	5216.3	5276.5
28.246	13.432	0.75998	0	0	0	0	0	0	0	0	9.1715	59.994	106.1	195.23	318.42	476.07	648.14	849.87	1059.6	1258.6	1459.5	1629.9	1935.7	2246.1	2440.1	2711	2961.2	3260	3428.6	3727.4	3959	4197.3	4444.9	4745.4	4978	5426.8	5660.8	5833.7	6230	6367	6491.2	6863.8	6689.9	7087.7	7138.4	7113.7	7546.2	7537.9	7509.9
31.597	8.8256	0	0	0	0	0	0	2.2509	0	3.2539	0	1.816	12.054	30.42	58.492	94.244	182.25	250.54	381.66	545.92	737.78	991.78	1194.3	1463.5	1789.5	2218.3	2664.9	3060.1	3513.9	4008.8	4508.1	5262.6	5691.2	6113.5	6550.9	7126.8	7745.7	8075.8	8325.6	8505.5	8790.4	9316.2	9651	9816.7	10103	10074	10341	10565	10559
9.2417	13.312	0	0.33551	0	0	0	0	0	0	0	0	0	3.6426	31.308	57.023	123.46	218.12	344.38	535.98	735.12	1017.5	1292.4	1614.1	2065.4	2383.3	2718.5	3028.2	3420.3	3673	3999.4	4340	4649.1	5010.6	5234.6	5428.6	5530.1	5576.1	5727.8	5925.7	6079.3	6131.7	6317.1	6408.2	6808.6	6852.2	6862.5	6945.9	7079	7046.6
11.517	6.9737	0	6.948	0	0	0	0	0	7.3643	34.231	85.635	199.66	355.05	563.36	816.96	1127.8	1413.9	1730	2071.6	2536.2	2711	3188.4	3534.3	3923.3	4183.8	4553.7	5054.9	5221.9	5607.9	5838.7	6132.8	6604.4	6721.8	7015.8	7235.4	7738.8	8039.3	8287.1	8503.1	8756.7	8855.7	9149.4	9307.5	9715.7	9904.2	10020	10225	10579	10792
0	0	0	0.1289	4.2662	0	8.7053	0	1.65	8.5107	3.2501	1.1173	5.7262	31.574	38.525	62.616	85.175	81.911	119.58	168.65	233.79	336.48	394.94	469.04	623.56	728.77	915.47	963.63	1134.6	1304.3	1447.7	1575.3	1767.9	1867.7	1986.4	2105	2325.6	2388.4	2588.6	2661	2780.1	2911.4	2914.9	2781.3	2946.6	2935.9	3120.6	2857.2	2726.6	2667.6
0	0	0	3.424	11.268	18.322	0.24919	7.7879	3.357	8.9585	29.822	51.197	130.19	195.51	305.68	432.56	622.04	871.67	1078.5	1294.9	1597.6	1936.6	2316.4	2910.4	3212.9	3751.8	4150.8	4563.1	4926.9	5323.5	5693.9	6005.5	6323.4	6587.2	6848.2	7121.8	7210.5	7387.4	7715.5	7918.6	7012.6	7195.8	7639.5	7522.4	7664.7	7949	8034.9	8635.7	9034.6	8893.4
16.044	0	0	0.84385	0	0	1.3876	0	0	0	1.1377	0.33504	5.0196	28.311	73.724	162.19	293.61	470.34	662.12	877.12	1211.6	1492.2	1910.4	2234.7	2740.2	3030.8	3343.8	3762.5	4180.2	4163	4950.7	4986.8	5334.8	5741	6111.1	6410	6619.9	6967	7470.9	7354.7	7745.2	8059	8227.5	8322.1	8622.4	8777.7	8909.2	8627.3	9060.1	9019.7
0	1.8905	2.1253	0	0.093964	2.7555	1.8949	10.793	19.311	43.906	67.21	102.28	155.04	211.9	293.51	393.49	471.02	597.46	710.28	834.94	992.66	1183	1373.9	1614.3	1803.4	2022.9	2099	2295.3	2594.5	2798.1	2885.8	2953.5	3068.7	3341.1	3519.4	3635.4	3692.1	3969.3	4123.9	4174.4	4273.2	4349.3	4460.6	4409.5	4499.5	4646.7	4657.3	4641.2	4645.2	4680.2
8.5886	1.9026	0.61286	0	0	0	5.507	7.9246	15.944	30.137	35.321	24.606	44.48	55.013	77.366	132.26	235.39	349.99	527.39	713.03	969.58	1196.7	1462.2	1684.6	1954.8	2178.6	2376.2	2675	2868.6	3165.9	3297.4	3465.6	3716.2	3926.3	4101.5	4183.1	4414.3	4579.5	4816.6	4783.4	4982.5	5175.8	5246.8	5386.6	5549.1	5541.1	5728.2	5747	5767.4	5844.5
32.329	12.619	0	0	0	0	0	0	0	0	8.3026	22.912	49.626	63.543	74.191	78.4	102.73	137.93	132.83	161.68	177.13	196.65	231.95	275.57	338.14	385.62	472.15	582.37	568.39	818.63	969.89	1188.1	1362.8	1633.6	1871.9	2346.9	1964.3	2057.4	2148.9	2253.8	2394.9	2487.1	2595.3	2687.5	2738.8	2674.9	2762.2	2683.6	2750.8	2788.5
0	0	0	2.9851	8.5533	3.8918	1.7067	0.54787	5.8925	14.119	12.213	10.716	20.372	45.71	87.419	180.52	296.1	486.57	696.04	923.2	1190.3	1549.3	1818.5	2092.3	2509.9	2854.7	3241	3556.9	4019.5	4291.8	4813.7	5045	5650.5	6196.5	6391.5	6570.7	7026.1	7151.4	7529.4	7878.3	8118.4	8257.8	8503.2	8879.4	8947.3	9209.3	9493.7	9437.6	9385.7	9542.4
0	1.5325	0	2.6637	11.157	9.8523	15.646	24.381	34.287	40.68	87.58	124.99	181.08	239.3	300.43	357.77	401.18	465.47	488.04	555.45	595.03	662.25	742.14	866.65	1004.1	1163.1	1409.1	1528.7	1857	2064.3	2369.6	2612.5	2809.8	3035.8	3233.2	3544.8	3837.6	4087.4	4362.6	4554.4	4687.7	4969	4972.6	5256	5335.4	5513	5551.3	5427.5	5655.3	5693
10.547	5.5652	0	4.019	3.257	0	0	0	0	0	0	22.294	68.96	101.05	209.44	337.12	498.09	708.55	987.23	1314.1	1726.4	2170.9	2390	2663.3	3504.9	3566.6	4028.8	4361.4	4762.6	5074.4	5538.7	6041.4	6432.7	6862.5	7218.2	7562.3	7792.1	7952.8	8513.3	8478.2	8761.4	8788.9	8780.2	8665.6	9003.1	9462.7	9359.7	9482.5	9568.1	9346.7
1.826	0	0	13.681	12.831	0	0	0	0	7.545	7.9424	0.041342	8.6961	7.5109	39.444	19.829	34.586	74.539	126.7	249.68	352.56	477.11	624.56	799.7	1072	1366.7	1598	1921.9	2393.1	2803.4	3128.9	3499.4	3846.6	4091.1	4572.9	4825.5	5277.1	5494.5	5691.5	5932.6	6113.9	6391.6	6485.8	6417	6671.4	6750.1	6660.6	6760.9	6569.3	6661
22.805	0	0	0	0	0	2.539	0	2.9933	0	0	0	0	0	0	0	26.915	84.876	132.09	213.7	281.43	357.19	430.86	560.48	725.84	903.49	997.46	1117.9	1309.5	1450.4	1638.6	1758.3	1943	2092.1	2267.7	2393.3	2495.5	2627.9	2709.8	2780.3	2952.7	3005.6	2960.1	3007.6	3068.8	2810.6	3100.5	3123.7	3214.9	3261.3
12.4	5.0831	0.21157	1.1981	0	0	0	0	0	0	0	0	0	0	0	0	0	0	0	0	0	6.4252	55.913	116.83	230.99	328.6	465.32	597.48	743.59	878.83	1020.7	1189.1	1358.6	1578.3	1760.4	1927.8	2174.7	2323.3	2438.1	2678.3	2761	3025	3000.9	3255.3	3259.4	3382.7	3411.3	3398.9	3429.1	3443.9
0	0	0	5.7781	5.5157	5.4424	0	2.2208	0	0	5.4092	4.3452	7.2208	30.393	68.236	133.55	212.95	318.07	424.01	558.75	716.11	886.64	1014.9	1265.5	1443.8	1660.4	1866.8	2018.7	2306.8	2571.2	2727.9	2905.3	3106.4	3303.2	3508.6	3857.1	3979.5	4132	4270.9	4383.9	4537.1	4650.7	4912.1	5041.4	5095.1	5060.5	5189.6	5082.8	5093.5	5250.4
22.209	7.7896	0	0	0	0	0	0	0	0	0	0	0	4.7598	4.4865	23.282	47.993	70.749	137.21	198.11	286.35	379.67	527.1	681.34	824.51	1055.1	1210.9	1417.3	1715.2	1887.5	2129.9	2372.8	2584.4	2845.9	3067.2	3293.5	3431.1	3716	3862.1	3993.8	4144.1	4275.6	4490.1	4565.5	4453.7	4761.9	4638.9	4703.5	4728.6	4775.3
43.381	0	0	8.8783	0	0	0	0	1.3436	3.6972	15.679	41.69	42.53	62.081	81.758	102.24	103.6	135.53	163.94	243.4	310.75	401.32	512.64	599.7	707.66	809.03	958.43	1093.2	1210.5	1328.2	1521.1	1747	1933.6	2110.5	2352.6	2504.7	2762.9	2890.5	3135.7	3309.1	3520.5	3652.5	3722	3899.5	3907.2	3976.4	4121.3	4229.7	4288.6	4451.4
24.063	0	0	0	7.8388	0	0	0	0	0	0	0	0	0	0	5.7254	0	19.733	65.06	119.48	148.65	200.52	300.74	551.21	694.79	759.06	919.82	1024.5	1576.3	1430.6	2072.8	1950.5	2043.3	2415	2591.5	2931.5	3144.5	3346.5	3604.8	3598.8	3824.7	4003.4	4162.8	4117.2	4275.9	4376.2	4515.2	4524.4	4700.7	4687.3
1.0884	0	0	0	4.5864	0	4.9285	14.681	12.885	28.706	58.661	92.876	161.87	255.1	376.67	525.36	675.24	819.65	993.15	1181.6	1377.6	1553.5	1816.4	2083.5	2398.9	2754.1	2965.7	3298.4	3683	3986	4278.3	4616.9	4977.2	5339.1	5755.3	6130.7	6787	7283.9	7523.7	7914.6	8431.1	8516.3	8590.8	8861.3	9072.6	9218.6	9363.3	9371.4	9703.7	9574
6.7091	6.9341	0	2.7157	0	0	0	0	4.6179	0.33927	2.1916	6.4891	34.696	20.643	57.781	102.11	132.93	194.27	268.88	355.19	444.39	534.71	628	704.98	764.08	824.11	878.5	984.13	1029.5	1087.2	1087.9	1176.5	1258.1	1314.6	1436.2	1500.4	1444.9	1402.9	1397.4	1457.4	1571.3	1512.4	1557.1	1660.6	1653.9	1622.8	1686.9	1625.7	1728.5	1817.7
0	0	0	8.9904	0.3643	4.5538	0	0	0	14.925	12.491	18.725	27.217	52.476	64.647	114.22	141.59	303.57	468.8	533.69	753.2	1027.8	1354	1626.8	1994.4	3028.5	3120.4	3299.8	3708	3915.2	4841.9	5179.3	5392.8	6082	6544.8	7144.7	7673.1	8004.6	8522.3	8914.2	9416.2	9654	10145	10207	10526	10645	10987	11137	11420	11305
13.438	10.918	0	9.862	0	0	0	0	0	0	0	0	0	0	0	0	0	0	0	0	0	0	0	0	9.3856	12.785	0	72.167	124.02	204.59	292.86	370.43	518.57	602.85	665.73	768.49	861.42	1022.2	1079.1	1162.5	1302.2	1302.1	1397.4	1446.2	1540.1	1577.1	1502.8	1600	1644.1	1697.1
28.714	8.6543	0	0	0	0	0	6.5115	21.846	42.169	63.819	93.782	211.45	393.09	622.81	967.65	1373.8	1711.8	2147.9	2626.5	3269.6	3727	4420.9	5201.4	6140.9	6780.5	7442.2	8107.3	8442.6	9340.6	9669.9	10576	10781	11244	11683	11803	12778	12353	10379	11249	12661	12961	12740	13073	12608	13044	12928	13218	12550	12527
37.094	19.091	0	9.5582	0	0	0	9.2362	27.209	55.406	115.71	200.13	354.31	447.47	659.67	971.68	1300.4	1716.9	2147.7	2734.4	3434.1	3878.6	4593.4	5245.8	6171.9	6658.2	6992.1	8015	8164.5	8858.9	9390.4	10278	11148	11510	12223	12832	13530	14106	14844	15515	16157	16372	17086	17566	17904	17862	18119	18713	19111	19099
26.112	0.96363	0	0	0	0	0	0	0	0	2.2593	29.903	79.829	140.87	251.14	343.79	505.78	657.52	859.05	1001.8	1178.7	1383.1	1606.6	1809.2	2115	2130.9	2416.6	2604.4	2772.3	3018.1	3206.9	3436.8	3734.8	3828.8	4124.3	4299.4	4509.1	4641.8	4910.4	4851.7	4962.6	5229	5298.4	5352.5	5540.5	5643.6	5656.5	5572.4	5675.5	5723.5
5.1148	0	0	5.0498	0	0	5.0264	1.2257	0.44708	0.13082	0	0	0	0	0	0	0	0	0	29.771	60.826	72.536	116.63	202.88	222.71	289.14	440.02	453.01	606.12	679.42	865.78	917.62	1013.5	1087.8	1244.9	1339.8	1449.3	1488.4	1595.7	1636.1	1740.6	1788.5	1916.7	1778.8	1853.9	1813.3	1914.6	1887.7	1847.5	1842.4
27.393	2.6695	0	0	0	0	0	0	0	0	0	8.7296	29.121	80.309	142.81	254.41	364.33	538.18	680.95	808.66	1034.3	1256.2	1439	1694.1	1809	1967.6	2149.3	2272.4	2788.5	2878.6	3086.5	3399.1	3603.5	3845.5	3855.1	4212.4	4323.2	4705	4852.5	5081.2	5217.2	5394.6	5406.3	5592	5733.9	5702.7	5747.3	5762.1	6017.4	6019.3
6.8767	7.0928	0	5.1633	0	0	0	0.06956	12.688	16.503	23.668	25.313	38.636	97.138	127.77	171.98	209.26	286.79	330.77	464.02	553.87	750	944.03	1092.1	1361.2	1481.8	1878.4	2120.3	2270.5	2368.9	3086.6	3486.5	3796.8	4189.6	4527	4955.6	5379.4	5687.3	6045.6	6382.3	6688.7	6937.6	7000.6	7300.2	7399.8	7549.2	7995.9	8146.5	8271.3	8385.9
17.738	3.9012	1.2219	2.2946	0	0	0	0	0	2.3623	26.819	23.727	49.935	90.642	151.74	213.64	319.51	470.13	628.12	852.38	1016.9	1258.1	1520.2	1736.7	1997.5	2195.5	2341.1	2656.5	2909.2	3175.8	3349.7	3637.3	3946.6	4100.7	4242.7	4313.7	4467.7	4624.9	4779	4803.5	4895.6	4779.1	5024.8	5091	5101.5	5233.1	5307.9	5435.8	5321.2	5436.7
0	0	2.2688	0	0	0.92048	7.8589	6.7709	10.088	17.453	11.874	12.391	14.845	19.064	21.057	23.234	43.073	88.937	150.26	234.47	367.29	560.74	758.04	1019.1	1249.5	1550.9	1870.7	2004.8	2512.7	2923.6	3201.8	3617.2	3979.7	4261.8	4752.7	4989.5	5374.7	5803.9	6153.7	6297	6496	6732.5	6978.5	7080.2	6318.7	7333.7	7319.8	7542	7589.7	7890.4
31.227	15.408	0	0.44203	0	0	0	0	0	0	7.6774	26.543	61.761	129.98	225.49	342.03	458.93	608.29	809.07	1022.4	1215.1	1489.9	1806.4	2127	2448.9	2753.2	3192.8	3392.5	3744.3	4168.8	4536.9	4702.1	5042.2	5340.8	5381.6	5641.2	5973.7	6238	6400.6	6486.4	6776.8	6685.3	7078.4	7021.6	7098.1	7223.3	7222.7	7280	7202.4	7276.4
17.168	0	0	0.99688	0	5.4094	0.96545	0	0	0	25.551	91.825	148.71	264.98	439.09	669.95	912	1377.7	1700.6	1775	2129.4	2433.7	2601.9	2985.7	3183.5	3514.1	3748.9	3928	4327.2	4476.7	4699	5020.6	5154.6	5409.1	5799.2	5822.9	6027.8	6176.3	6250.2	6426.3	6681.9	6812.5	6775.8	6713.2	6818	6805.2	6746.3	6768.2	6698.5	6720.9
19.822	0	0	0	0	0	0	0	0	0	0	27.284	72.961	172.19	313.24	497.68	715.64	1011.1	1377.5	1723.4	1979.2	2487.7	3028	3401.5	3791.2	4131.4	4655.5	5198.8	5500.4	5914.4	6402	6733.6	7258.9	7681.8	8124.7	8577.6	8933.5	9380.9	9597.6	10010	10210	10449	10424	10315	10818	10618	11131	11174	11391	11481
22.647	0	0	3.1766	0	4.6772	0	0	0	0	0	0	23.592	90.214	209.31	360.83	567.29	797.64	1061.5	1415.8	1711.5	2125.8	2518.8	2957.3	3356.1	3831	4201	4589.7	4908	5309.9	5543.8	5917.6	6172	6448.4	6510.1	6830.1	6930.5	7400.7	7585.4	7567.9	7794.4	7883.6	8327.6	8501.2	8465.6	8259.6	8412.5	8712.3	8829	8626
40.524	3.8519	0	0	0	0	0	0	0	0	0	0	0	0	0	0	21.623	66.876	116.95	183.63	285.08	422.09	532.54	680.16	816.02	1035.6	1219.4	1437.9	1679.6	1819.8	2197.1	2432.3	2644.5	2833.3	3128.8	3440.6	3511.1	3793.8	3936.8	4234.3	4291.4	4500.9	4510	4737.7	4742.6	4824	4902.3	4832.6	4926.5	4950.3
31.712	1.7443	0	0	0	0	0	0	0	0.80084	0	52.095	137.92	287.34	501.88	796.11	1213.1	1411.8	1769.1	2087.2	2528.1	2548.4	3312.3	3634.1	3994.4	4242.7	4909.2	5341.4	5656.8	6116.9	6546.8	6737.5	7169.7	7500.4	7855.4	8259.4	8696.4	8865.9	9205.7	9373.8	9683.5	10010	10235	10444	10592	10642	10566	10888	10809	11032
15.188	0	0	0	0	0	0	2.5503	0	0	0	5.6234	10.758	22.549	36.358	64.565	98.478	152.7	235.32	350.7	468.25	592.92	754.75	833.88	976.26	1077.4	1288.3	1427.5	1535.9	1730.1	1732.2	1913.8	1971.4	2174.9	2282.3	2366.8	2397.8	2444.2	2541.2	2639	2781.8	2871.8	2886.5	3082.3	3166.3	3250.4	3282.3	3342.7	3455.9	3455.5
0	0.87051	0	0.10537	0	5.8252	5.9443	7.7844	11.176	19.336	31.864	54.867	110.34	196.2	325.55	445.22	627.1	800.26	987.19	1262.3	1510.1	1794.6	2049.5	2348.2	2629.6	2717.5	3493.6	3499.9	3982.4	4296.3	4491.6	4856.7	5218	5583.2	5942.8	6078.3	6449.5	6757.9	7162.6	7182.4	7612	7672.5	7996.4	8079.4	7966.9	7862.3	8098.3	8211.5	8208.7	8228.3
9.97	6.3267	0	0	0	0	6.0269	22.486	80.752	165.02	341.55	481.84	698.54	1017.1	1262	1601.8	1965.4	2315.5	2753	3227.8	3663.9	4226.2	3253.9	3840.3	4830.3	4610.7	5149.9	5980.8	6290.2	6560.2	6253.7	7113.4	6712.4	7715.8	7002.4	7855.5	7787.4	7384	7592	7923.2	7598.6	8483.5	7922.6	8569.6	8098.1	7970.6	8495.6	8213.9	8844.9	8780.8
28.66	0	0	3.783	0	0	0	0	0	0	0	0	0	1.1619	8.4967	26.471	89.752	197.97	292.32	431.31	561.09	700.17	836.37	1149.2	1291.5	1463	1634.3	1922.3	2102.9	1842.9	2527.3	2652.6	2863.7	3128	3258.3	3463.5	3668.4	3847.5	3858.4	4049.9	4148.6	4120.5	4325.3	4374.2	3406.1	3409.6	3428.8	3604.2	3582.1	3712.8
24.602	14.405	0.34126	2.1396	0	0	0	0	0	0	0	0	0	0	0	0	0	38.726	78.027	133.94	196.01	233.22	305.61	357.21	458.25	474.41	574.45	652.04	640.7	790.64	887.72	954.08	1043.1	1323.9	1183.6	1343.2	1436.2	1540.9	1651.5	1718.8	1805.2	1911.5	1953.9	1999.7	2121.9	2155.3	2223.6	2222.6	2242.5	2329.3
9.7234	0	0.8356	1.8969	0	0	4.0673	3.7654	5.0327	30.824	45.243	102.88	188.6	287.69	432.74	551.26	742.75	885.2	1067.7	1270.8	1476.3	1588.5	1982.6	2191	2420.6	2669.6	2860.5	3094.6	3353.8	3705.3	3878.3	4235.9	4429.6	4673.5	4942.8	5103.7	5405.4	5497.2	5602.2	5812.2	5944	6047.6	6093.8	5997.4	6182.7	6184	6347.1	6326.9	6399.9	6494.1
26.08	13.298	0	0	0	0	0	0	1.7807	0	0.62632	0	1.7212	1.5727	10.029	27.103	27.432	54.531	68.85	125.5	187.14	295.55	403.09	509.51	671.2	773.52	1008.2	1203	1381.3	1524	1723.9	1867.5	2084.1	2278.4	2465.5	2586.5	2705.6	2908.5	3090.1	3225.4	3295.1	3344.8	3421.6	3545.6	3597.7	3546.9	3658.1	3759.8	3926.8	3800.9
5.6031	0	0	0	2.9722	0.43239	0	0	0	0	0	0	0	0	7.7975	67.457	105.94	148.13	188.69	240.51	272.76	342.85	374.4	448.1	508.46	570.52	686.64	723.52	780.85	822.05	911.16	1071.9	1100.9	1263.7	1265.2	1383.5	1636.1	1646.4	1833.2	1849.6	1883.2	1983.2	2082.3	1935.3	1972.7	2028.7	2012.1	1998.7	2020.2	2129.5
15.622	0	0	0	0	6.109	0	6.6908	6.9816	0.14978	0	4.8092	25.394	45.427	85.239	141.69	222.75	316.08	418.97	551.24	691.65	888	1127.7	1332.7	1611.5	1864.8	2139.5	2473.5	2499	3051	3396.4	3858.3	4200	4643.8	4840.9	5084.9	5698.8	5334	5581	5731.4	5892.2	5913.2	6159.7	6207.4	6347.3	6437.5	6594.3	6427.1	6636.8	6725.4
0	0	0	7.0016	3.7882	2.3019	7.5316	0	0	19.608	67.191	134.76	237.61	352.63	497.89	655.18	843.82	1043.5	1257	1517.9	1781.5	2112.5	2312.9	2646.9	2975.3	3332.5	3647.3	3993.1	4478.3	4815.9	5131.6	5443.1	5757.1	6109.9	6441.2	6897.8	7186.8	7462.8	7775.5	8014.6	8177.9	8291.1	8535.4	8640.7	8636.2	8675.7	8650.8	8516.8	8774.6	8759.4
0	0	0	0	2.5139	19.571	4.3657	12.607	19.486	65.269	127.44	174.07	250.2	294.27	391.32	519.46	612.76	739.51	871.5	1023.9	1215.5	1361.3	1603.6	1816.3	2024.7	2240.9	2462.2	2707.1	3050.9	3327.1	3699.4	4014.6	4404.1	4815.4	5272.6	5666.2	5937.4	6392.5	6760.8	7005.2	7337.7	7618.1	7827.2	8024.3	8050.5	8604.5	8626.8	8688.6	8738.6	8960.9
8.757	0	0	0	0	0	0	0	0	0	8.275	20.491	55.46	114.36	186.78	258.4	413.48	460.86	561.61	748.78	909.19	887.43	1166.3	1326	1233.3	1407.1	1569.9	1736.8	1849.3	2060	2645.7	3031.1	3402.1	2836.3	3082.8	3357.5	3558.8	3599	3780.8	3944.5	4262.3	4281	4396.6	4422.4	4774.9	4721.6	4720.2	4830.9	5058	4985
0	0	0	6.0231	2.6751	7.7122	7.6372	30.395	39.99	64.266	102.77	183.12	292.83	437.62	610.99	845.63	1014	1250.6	1509	1710.8	2014.2	2311.7	2617.5	2963.4	3306.3	3503.2	3755.8	4272.2	4515.1	6229.5	5308.3	5705.9	5869.2	6213.8	6493.4	6802.6	6937.2	7195	7279.5	7639.4	9307.7	8014.2	8134.9	8239.2	8489.9	8451.3	8454	8331.8	8453.4	8418.8
0	0	0	11.923	3.4295	4.5255	0	14.451	46.877	108.53	209.63	341.1	514.27	711.49	869.9	1157.4	1414.2	1680.7	2436.2	2648.4	3356.4	3573.7	3816.6	4363.5	4205.8	4666	4600.8	4857.2	5687.8	5800.6	5370.8	5526	5691.1	5903.5	5939.4	6187.6	6045.9	6100.2	6208	6113.8	6060.6	6029	6157.2	6254	6249.5	6159	6298.9	6153.8	6389.7	6385.9
0	9.6087	2.9773	8.1024	1.2323	0	0	0	0	0	0	0	0	8.4562	23.576	55.16	86.162	133.94	210.42	313.47	414.43	566.44	742.04	939.54	1156.3	1407.1	1660.9	1903.5	2124.7	2438.4	2546.5	2901	3277.5	3508.1	3880.8	4044.3	4366.8	4524.8	4562.2	4698.2	4721.5	4741.2	5027.1	5258.9	5242.5	5281.4	5516.2	5315.7	5307	5474.7
12.295	3.4638	0	0	0	0	0	0	0	0	0	0	0	0	0	0	0	0	0	17.037	24.563	60.232	81.325	125.99	139.53	193.08	274.87	330.62	400.25	459.01	618.15	747.37	892.16	1067.5	1235.2	1436.6	1713.9	1899.5	2150	2302.1	2551.3	2772.3	3042.9	3277.2	3291.7	3425.4	3570.9	3573.9	3673.8	3817.8
9.9802	5.5826	0	3.7991	0.074482	0	0	0	0	0	6.8342	38.661	91.294	198.63	328.7	466.72	687.93	900.05	1105.8	1342.5	1612.4	1970.6	2233.3	2586	2770.3	3043.7	3375.7	3749.1	3973.4	4278.5	4493.3	4548	4857.3	5091	5406.1	5437.7	5628.8	5589.3	5491.2	5717.4	5766	5800.8	5907.7	5873.6	5944.3	5937.3	5824.6	5681.3	5903.3	5849.2
5.8511	9.8608	0	4.0034	0.33031	0	0	0	0	0	0	0	0	0	0	0	0	8.5988	30.15	59.472	78.891	137.76	205.21	271.98	385.49	445.36	534.54	621.72	715.95	882	894.39	1084.2	1190.1	1338.9	1479.1	1493.3	1650.6	1667.7	1671.7	1615.2	1610.3	1652	1680.8	1742	1726.1	1718.8	1842.5	1781.8	1860.4	1856.9
0	3.5187	0	0	0.3935	6.5794	3.9854	0	0	0	0	0	20.449	71.603	158.72	243.4	394.32	518.6	718.81	962.84	1184.4	1461.2	1571.1	1911.8	2126.6	2447.7	2900	2881.6	3428.6	3826.4	4152.8	4393.1	4690.4	4945.2	5213.1	5546	5895.4	5756.7	6131	6477	6642.2	6841.7	7138.8	6977.8	7032.2	6877.8	7159	7352.6	7407.9	7335.5
14.368	2.2058	0	0	0	0	8.2555	9.6704	36.015	77.758	137.33	215.12	360.75	483.26	607.54	771.89	964.3	1155.3	1331.4	1556	1716.1	1946.3	2077.1	2281.3	2575.7	2635.1	3063.6	3114.3	3355.5	3467.6	3614.6	3839.2	4128.9	4220.2	4402.6	4708.2	4904.7	5048.3	5340.6	5485.8	5571	5733.9	5855.4	5856.9	6066.5	6101.8	6165.3	6279.4	6420.5	6511.6
0	0	0	10.769	0	3.4863	6.9217	8.3579	1.4516	27.681	86.574	139.15	256.98	388.37	561.71	799.55	1059.6	1301.8	1589.4	2001.4	2450.8	2939.5	3503.7	3931.6	4634.2	5218.1	5907.4	6511.9	7330.9	7867.5	8569.7	8833.3	9422.1	9989.4	10331	11010	11328	12000	12624	13174	13164	13453	14059	13983	14083	14323	14352	14605	14535	15180
33.55	2.1933	0	0	0	0	0	0	0	0	0	20.523	87.414	193.1	349.48	553.26	767.68	1054.3	1315.8	1700.9	2017.2	2484.1	2984.8	3427.2	4109.4	4656.1	5214.6	5670.3	5759.5	7035.4	7564.5	8193	8833.9	9502	10040	10675	11290	11810	12200	12666	13134	13320	13800	13934	13786	13812	13980	14205	14493	14284
9.8072	1.672	0	0.4402	4.6909	0	0	5.0097	1.5036	0	0	0	0	0	0	3.1193	0	7.3363	37.542	37.076	58.88	106.2	111.06	178.02	189.36	220.38	272.53	301.76	379.29	438.84	524.55	564.62	623.78	693.51	746.03	850.8	952.95	996.83	969.35	1037.7	1096.9	1233.7	1236.5	1333.4	1397.5	1396.6	1397.6	1467	1502.7	1530.8
25.45	17.035	0	0	0	0	0	0	0	0	7.5081	18.552	36.133	68.784	106.83	167.74	293.53	450.21	657.35	863.51	1125.3	1448.4	1729.9	2024.9	2305.2	2604.6	2958.9	3281.7	3612.4	3990.3	4207	4533.2	4624.1	4978.6	5393.4	5529.3	5814.9	6091.3	6242	6478.4	6449.5	6575.8	6741.4	6868.3	6889.3	7065.1	7121.7	7209.3	7263.4	7277.2
6.984	1.0409	1.8202	2.6854	0	0	0.14987	0.11301	9.6389	8.3613	16.621	19.574	24.25	26.07	45.939	52.822	72.907	84.011	111.61	115.53	164.18	197.64	261.68	291.58	358.96	448.62	551.53	669.55	734.89	843.63	899.75	1020.1	1106.9	1278.5	1410.4	1426.2	1540.3	1629.2	1661.8	1801.6	1839.4	1995.3	2000.3	2034.4	2131.2	2100.8	2027	2071.4	2137.8	2493.8
13.714	0	0	7.0245	1.868	0	0	0	1.7355	0	0	4.6707	5.3451	16.403	13.406	21.693	46.716	60.642	79.922	101.83	125.01	76.301	90.022	137.39	223.08	752.67	694.1	704.53	810.37	906.6	1004.7	1012.1	1126	1387.8	1514.3	1700.6	1890.9	1794.4	1979	2187.4	2224.3	2316.9	2425.5	2567.5	2626.8	2682.6	2696	2832.2	2738.1	2842.9
4.0351	5.0706	0	0	0	0	6.1481	0	0	0	0	0	0	8.7827	11.495	42.339	114.84	160.01	240.2	337.98	466.5	529.57	619.57	694.79	776.02	843.16	1035	1079.4	1224.2	1363.2	1517.4	1520.2	1696.8	1796.8	2059.5	2165.6	2321.4	2420.3	2592.1	2704.9	2819.2	2909.9	3031.2	2959.8	2984.5	3090.2	3228.5	3272.6	3324.6	3272.8
33.267	15.123	0	0	0	0	0	0	7.6628	24.783	65.708	104.88	167.62	267.19	357.66	482.41	625.59	772.03	1002.7	1113.5	1339.7	1471.1	1665.8	1812.3	2020.4	2203.3	2419.2	2601.1	2802.8	2924.6	3296.4	3553	3730.4	4022.8	4124.3	4230.9	4484.5	4612.8	4688.2	4718.3	4930.8	5039.4	5087.9	5307.6	5530.6	5521.1	5628.7	5591.6	5586	5645.3
18.873	21.406	20.717	0	0	0	0	0	0	0	0	0	0	0	0	5.489	59.534	100.5	133	200.38	239.07	293.74	385.87	453.98	537.37	621.62	734.23	812.2	861.62	857.03	955.92	1038.7	1108.9	1215.8	1274.9	1379.7	1406.8	1463.4	1503	1588.9	1677.8	1685.7	1735.3	1714	1781.7	1692.5	1830.1	1713	1694.5	1799.1
14.406	2.0565	0	0	0	0.095841	0	0	0	0	0	0	11.362	20.376	42.572	71.349	106.34	147.29	217.66	276.39	402.2	482.47	629.93	797.87	954.68	1168.7	1320.4	1539	1702.7	1934.8	2201.1	2378.5	2656.2	2698.3	2890.3	3134.7	3398.9	3744.5	3897.4	3773.8	3947.1	4001.5	4138.3	4179.3	4278.9	4380	4419.6	4495.4	4529.3	4585.9
8.9352	8.458	5.684	0	0	0	3.2732	0	8.6848	38.252	81.387	181.11	323.78	548.18	730.99	971.55	1343.9	1660	1947.1	2242.9	2676.6	2955.2	3361.6	3745.4	4030.5	4388.7	4842.4	5033	5554.9	5855.1	6250.4	6450.5	6895	6932.9	7485.1	7545.3	7835.2	7971.3	8142.7	8432.1	8275.5	8862.5	8957.5	8482.2	8256.3	8975.9	9017.9	9273.1	9081.6	9048.1
19.102	2.0764	0	0	0	0	5.9389	1.7169	0	0	0	0	8.5899	0	11.142	42.082	56.522	102.52	208.81	318.99	439.45	618.72	780.03	905.04	962.3	1165.1	1380.2	1580.1	1588.8	1761.2	1971.5	2163	2233.9	2417.4	2505.1	2626.3	2669.4	2903.2	2957.2	3046.8	3010.8	2960.8	3162	3193.4	3051.6	3231.9	3103.9	3042.1	3066	2939.9
14.528	5.6907	0	0	0	0	6.3355	0	4.9307	4.212	30.627	57.121	128.44	234.47	339.35	519.17	748.76	898.73	1158.3	1349.5	1685.4	2065.4	2559.1	3210.5	3239.8	3925.7	4527.2	4886.1	5328.3	6011.2	6003.2	6929.7	6922.3	6890.5	7202.3	7316.2	7664.8	7705	7948.5	8165.2	8195.1	8646.7	8841.3	8892.9	9073.3	9226.2	9299.8	9188.9	9422.5	9504.9
41.023	5.0873	0	0	0	0	0	0	0	0	0	0	0	0	0	0	0	0	5.6897	35.703	100.13	161.92	252.09	341.05	448.18	587.25	685.19	832.69	868.1	1072.2	1124.7	1228.1	1388	1524.7	1601.8	1773.9	1791.3	1956.2	1967.6	2022.9	2078.4	2157.5	2195.8	2298.2	2353.4	2322.6	2336.1	2333.1	2399.8	2274.6
25.312	5.4552	0	0	0	0.38526	0	0	0	0	0.84655	0	0	0	0	0	0	19.249	42.212	88.793	152.73	247.3	369.95	507.94	669.99	716.1	965.16	1170.8	1423.9	1611.6	1821.8	2075.1	2260	2407.8	2645.5	2903.4	3038	3167.6	3421.3	3523.5	3591.4	3690.4	3711.8	3888.4	3834.3	3899.7	3879.3	4125.9	4204.7	3973.6
13.377	7.1574	2.5337	0	0	0	0	0	0	0	0	0	0	0	0	0	0	0	0	0	0	0	0	0	0	0	0	0	0	0	0	0	50.614	173.29	288.44	433.52	526.76	634.42	788.74	925.85	1106.5	1180.1	1302.9	1559.9	1718.1	1898.8	1974.4	2073.2	2181.6	2226.3
0	0	0	0	2.7237	0	9.859	2.476	10.89	13.496	15.196	23.041	38.245	67.733	69.107	89.876	126.41	135.8	156.16	218.65	246.14	325.76	443.36	482.95	602.78	582.76	738.22	865.58	1054	1068.5	1068.3	1062.2	1166.4	1196.4	1391.2	1492.8	1698	1756.8	1878.9	1951.7	2066.1	2119.2	2284.9	2239.6	2213.1	2278.3	2415.4	2490.6	2515.4	2484.5
8.5612	0	0	7.7589	0.32909	0	0	0	0	0	4.7042	0	2.5923	0	12.409	26.581	33.307	53.357	81.015	142.48	198.55	283.94	387.83	551.17	666.1	824.18	966.49	1146.8	1219.4	1434.3	1597.6	1724.3	1983.3	2148.8	2285	2376.7	2602.1	2914.3	2549.8	2587.1	2823.5	2948.6	3096.3	2991.5	3106	3164.5	3262.1	3404.1	3388.9	3493.6
16.033	2.2941	0	1.6568	0	0.029319	0	0	0	10.667	55.224	113.27	179.67	341.71	515.66	557.09	543.92	815.05	991.23	1030.7	1377.6	1123.8	1179.7	1276.3	1381	1542.3	1594	1723.5	1787.7	1904.8	2001.8	2029.7	2098.8	2226.5	2342.8	2356	2459	2543.9	2598.8	2689.4	2782.7	2901.2	2967.6	2894.1	2897.9	2954.2	2930.1	3011.8	3052.5	3054.8
45.855	6.5888	0	0	0	0	0	0	16.069	49.1	129.54	229.99	334.07	410.11	581.53	752.01	887.57	1057.3	1146.1	1439.9	1413.3	1983.3	2298.7	2545.1	2410.6	2757.5	3090	3444.9	3779.5	4073.3	4393.4	4705.3	5115.1	5507.3	5681	6017.2	6215.9	6382.7	6687.1	7016.2	7432.2	8838.7	7657.9	9259.6	9294.1	10753	9664	9712	9823.3	9916.8
4.3857	0	0	0.61257	8.707	3.271	0	1.7334	0	0	0	0	0	0	0	0	0	0	2.9086	14.505	47.124	69.46	141.22	187.48	276.78	326.37	386.19	543.86	635.63	894.44	789.78	1117.9	1318.7	1562.3	1752.3	1900.2	2055.4	2142.6	2312	2508.5	2630.5	2829.2	2927.6	3014.1	3146	3359.6	3465.6	3497.8	3509.4	3571.6
0	0	0.49381	0	7.3109	0	9.6226	4.2864	3.6432	2.0938	22.831	20.548	38.766	64.176	126.25	168.09	265.61	374.92	522.57	700.94	853.2	1033.8	1294.1	1585.5	1818.9	2100.8	2490.3	2788.6	3311	3426.7	3832.9	4134.7	4341.7	4916.3	5219.6	5605.2	5801.9	6191.4	6476.7	6714.4	6958.3	7307.3	9146.4	7920.4	8015	8380.5	8655.9	8802.6	9008.7	9121.8
5.0413	5.509	3.9781	0	2.0483	0	0	0	0	3.2117	0	0	21.423	89.597	183.8	307.89	511.64	779.31	995.37	1217.2	1549.8	1921.9	2301.9	2663.4	3094.2	3435.8	3921.8	4251	4763.6	5256.4	5407.8	5739.4	6414.9	6668.1	7116.8	7504	7964.1	7772.4	8217.7	8258.4	8763.4	9919	8961.4	9049	9420.2	9199.3	9444.8	10629	9473.9	9534
23.434	1.7126	0	0	0	0	0	0	0	0	0	0	7.9459	30.321	84.516	185.59	326.99	490.35	695.53	940.49	1216.9	1476.4	1749.9	1980.5	2278.2	2568.7	2765	2987.2	3326.3	3699.3	3999.4	4181.3	4461.2	4881.6	5249.6	5575.9	5843.4	6149.7	6551.8	6846.8	7149.4	7352.6	7482.6	7814	7837.5	8060.3	8152.7	8280.4	8377.5	8365.5
20.362	6.5624	0	0	0	0	0	0	0	0	0	6.7603	19.345	38.156	86.202	123.36	163.87	218.32	284.94	361.41	463.55	578.67	662.55	764.85	876.29	991.04	1144.8	1305.5	1418	1591.9	1651.9	1766.8	1895.7	2510.5	2716.4	3055.4	3124.7	1975.7	2083.3	2188.4	2238.8	2294	2469.4	2528.3	2668.3	2846.2	2889.1	2957.3	3044.9	3054.1
17.933	5.6648	1.8996	0	0	0	0	0	0	0	7.5498	5.0051	12.471	29.613	33.705	61.462	127.11	211.83	322.74	429.69	582.64	759.28	919.81	1095.5	1306.7	1440.4	1671.1	1885.7	2051.1	2192.4	2354.6	2579.1	2811.8	3019.9	3176.3	3266.3	3466.6	3602.6	3670.8	3840.8	3966.7	4197.4	4267.4	4311.8	4472.9	4446.3	4461.6	4321.1	4447.7	4535.5
13.561	20.94	7.2334	5.1485	0	1.9566	0	0	0	0	0	17.001	50.63	91.635	140.57	202.49	251.72	338.92	436.21	601.39	731.03	902.04	1103.1	1368.6	1650.6	1866.4	2150.9	2370.8	2579.7	2727.3	3200.3	3411.4	3814.5	4083.8	4411.3	4638.2	5031.4	5217.9	5453.5	5647.1	6004	6083.1	6269.7	6591.1	6746.8	7248	7202.3	7507.8	7633.9	7468
0	0	1.0501	1.4786	6.9041	3.3407	0	0	13.671	45.094	103.16	206.34	348.28	522.27	696.71	882.24	1126.5	1390.6	1674.8	1970.6	2374.7	2745.1	3041.5	3370	3706.6	4186.5	4444.2	4703.1	5041.6	5233.2	5609.9	5937.3	6169.5	6497.5	6820.7	7126.5	7378.8	7687	8026.1	8052.7	8250.5	8474.6	8585	8895.6	8961.2	9141.5	9248	9067.6	9350	9349.9
15.83	0	0	0	0	2.3795	0	0	0	0	19.637	55.368	124.43	207.05	300.97	385.41	533.62	632.64	760.65	874.3	1055.6	1170.9	1350.9	1439.8	1572.1	1741.4	1816.6	1963.1	2091	2179.1	2034.5	2534.4	2616	2799.9	2901.4	3010.1	3173.4	3220.9	3400.2	3457.1	3513.1	3577.7	3688.9	3771.2	3825.5	3895.8	3936	3777.7	4077.3	3967.1
22.668	6.0021	0.54091	0	0	0	0	7.7061	0	0	0	0	0	30.851	89.226	159.12	218.89	314.28	451.99	577.74	664.94	1010.6	1005.6	1009.6	1202.9	1524.8	1777.2	1735.4	2656.1	2799.1	2866.8	3161.4	3305.6	3586.2	3808.2	4166.6	4322.1	4451.7	4654.6	4855.7	5094.7	5120.7	5461.8	5530.3	5824	5906.6	5954.3	6100	6189.9	6040.6
0	1.2034	0	0.28169	0	0	14.404	47.585	104.69	141.97	208.96	251.08	327.45	432.08	576.55	674.09	909.6	1103.2	1403.4	1641.9	2019.5	2373.4	2598.5	2981.8	3402.1	3727.7	4229	4695.8	4892.6	5537.9	5790.8	6245.2	6514.1	6819.8	7279	7474.5	8108.8	8092.9	8564.8	9118.3	8964.7	9359.3	9703.4	9727	10248	10157	10062	10447	10367	10227
23.573	8.493	4.3911	5.4384	0	0	0	0	0	0	0	0	0	0	20.229	28.333	76.692	155.25	262.91	386.32	587.48	689.29	970.87	1125.6	1149	1403.6	1578.1	1767.9	2001.2	2283.1	2451.2	2718.5	2942.6	3343.9	3664.3	3904.8	4164.1	4345.5	4637.4	4983.3	5136.3	5302.1	5476.4	5407.5	5591.7	5828	5844.6	6037.1	6171.1	6410.7
29.063	0.92135	0	0	0	2.7117	4.2954	0.77503	4.4507	0	10.851	13.22	22.796	17.551	28.443	34.405	41.662	63.437	98.423	158.44	118	184.54	307.15	391.58	566.11	745.97	917.65	1187.9	1362.5	1699.5	1894.5	2259.1	2578.4	2817	3105.2	3382.1	3585.8	3802.4	4112.8	4218.6	4494.1	4650.5	4785.1	4869.9	5034.9	4949.5	5075.5	5116.2	5073.4	5232.6
26.218	10.395	0	3.4552	0	0	0	0	0	0	0	0	0	0	5.4707	26.519	55.552	82.076	130.75	222.29	317.22	489.52	714.4	961.28	1185.5	1427.2	1627.8	1961.5	2178.4	2488.8	2708.6	3049	3507.1	3881.8	4118.4	4605.6	4944.1	5504.3	5701.4	6341.4	7649.3	7644.2	7608.3	6968.9	7264.8	7560	7957.1	8297.9	8144.7	8362.5
25.361	11.222	0	0	0	3.2841	0	0	0	0	0	0	1.272	11.041	29.943	50.983	68.216	111.29	167.71	323.94	403.75	606.25	709.98	1265.6	1591.2	1576.7	2050.8	2922.8	2678	3046.5	4103.7	4540.1	4059.3	4536.9	5498.3	5028.4	6369.1	5762.5	6051.7	6230	6331.7	6396.2	6797.6	7110.7	7222	7332.5	7329.4	7366.9	7447	7229.3
26.442	6.9847	0	0	0	0	0	0	0	0	0	8.2292	67.722	132.78	247.99	406.38	592.96	819.01	1037.4	1271.1	1641.9	2004.1	2419.2	2756	3032.9	3376.5	3698.4	3971.2	4358.9	4772	5003.9	5510.6	5911.5	6441.7	6826.4	7117.4	7187.8	7655.1	8283.5	8381.4	8585.3	8748.3	8557.8	8896.7	8860.1	9102.8	9203.7	9395.5	9421.6	9376.9
23.257	13.12	0	0.14607	0	0	0	0	0	0	38.719	64.317	115.09	163.68	244.71	330.84	430.27	540.25	704.11	925.34	1057.2	1376.2	1685.3	2159.2	2431.5	2861.2	3143.6	3692.6	4045.4	4399.5	4604	5196.8	5740.7	5868.8	6330.5	6610.8	6860.5	7291	7447.8	7545.8	7805	7890.3	7916.6	7832.2	8133.2	8232.5	8223.7	8365.3	8333.1	8478.9
39.084	0	0	0	0	1.8074	0	0	0	0	0	0	0	17.248	40.955	90.196	165.1	239.95	334.43	506.45	694.69	874.23	1063	1282.1	1462.1	1634.4	1815.4	2060.1	2311.7	2573.3	2726.2	2887.6	3187.2	3415.9	3641.9	3923.2	4073.6	4361.9	4494.5	4107.9	4306.6	4467	4776.9	5042.4	5007.1	5249.5	4778	4842.2	4855	4870.1
26.587	2.2535	0	0	0	0	1.8501	0	0	8.1825	4.9265	1.0525	11.812	43.458	81.209	155.22	190.47	226.85	313.96	375.44	482.33	601.69	767.3	931.51	1112	1340.4	1611.8	1871.4	2017.4	2527.5	2632.6	2885.7	3048.7	3415.8	3631.6	3794.7	3834.3	4379.5	4432.8	4708.4	4787.2	5120.2	5135.2	5356.6	5439.8	5452.7	5376.9	5473.7	5685.1	5669
0	0	0	2.1198	9.9022	6.2725	0	3.5464	0	3.7234	0	0	14.601	33.953	48.583	82.076	96.392	122.63	129.77	164.38	229.15	280.27	357.31	434.37	512.66	628	730.63	787.86	868.91	934.54	982.87	1050	1116.9	1190.8	1247.8	1342.3	1387.6	1460.1	1572	1578.7	1637.3	1678.9	1774.6	1816.7	1823.7	1845.9	1884.7	1860.6	1669.3	1713.9
0	7.3459	0	2.4919	4.4509	0	2.2546	0.15878	0	0	0	11.129	30.773	104.84	142.16	245.45	334.83	415	532.03	667.41	866.01	1090.3	1258.5	1547.2	1977.3	2172	2556.5	2807.7	2917	3360.9	3555.7	3946.7	4180.4	4413.5	4698.5	4757.5	5022.7	5246.7	5201.1	5524.4	5651.3	5745	5932.4	5857.6	5833.6	5980.6	5785.1	6069.3	6091	6240.9
29.541	2.2395	0	0	0	0	0	0	0	0	0	1.3679	12.909	35.84	52.259	89.234	109.33	138.56	172.73	207.06	260.58	243.75	289.7	377.98	470.77	601.42	773.41	970.83	1186.2	1333	1667	1986.2	2307.9	2650.4	2867.5	3175.5	3416.6	3788.7	3974.3	4144	4335.2	4352.9	4587.4	4631	4717.1	4953.1	5011.6	5073.2	5209.7	5031.3
15.387	17.747	9.7615	0	0	0	0	0	0	0	0	0	0	1.7534	0	0	9.2168	18.372	55.756	100.71	223.36	371.16	572.09	795.95	1121.8	1414.1	1669.6	2026.2	2375.5	2719.9	3007.4	3363.7	3717.2	4080.3	4463.6	4551.6	4868.3	5020.6	5096	5307	5636.7	5722.4	5786.4	5928.8	6160.6	6079.4	6038	6157.6	6061.8	6060.2
0	6.9659	0	1.3666	0	0	12.068	0	5.4982	12.288	27.855	94.117	149.59	217.95	320.76	389.68	472.21	585.13	728.77	890.08	1014	1377.3	1564.8	1814.6	2146.4	2294.7	2595.3	3087	3117.8	3713.6	4234.7	4740	5138.2	5529.7	5939	6317	6847.9	7174.6	7833.2	8082	8276.3	8774.3	8895.5	9232.6	9219.7	9233.8	9276.3	9800.5	9697.7	9672
4.7825	6.4694	0	1.6321	0	0	0	0	0	2.1996	0	0	0	0	0	11.315	39.976	66.158	153.65	261.42	377.81	537	638.64	724.97	932.25	1090.8	1464.4	1490.4	1736.8	1866.9	2122.6	2257.8	2437.3	2534.9	2748.4	2803.1	2961	3127.5	3289.4	3337.8	3234.1	3283.2	3448.5	3294.9	3401.3	3340.5	3336.3	3482.7	3414.6	3460
35.972	0	0	0	0	0	0	0	0	0	0	0	31.539	62.26	127.23	208.15	284.58	416.58	554.01	724.47	883.23	1127.2	1239.1	1441	1732.8	1859.1	1990.5	2306.5	2419.6	2585.2	2733.6	2906.2	3081.9	3432.7	3653.1	3817.6	3998.3	4103.3	4370.5	4622.9	4769.7	4879.3	5009.4	5122.8	5062.9	5004.8	5290.1	5386.4	5296.9	5414.9
1.146	3.0736	0	0	1.4831	0	0	0	0	0	0	0	0	0	0	0	0	0	0	0	0	0	0	14.827	35.212	66.439	116.88	183.97	233.46	269.56	369.5	453.16	564.39	475.17	573.21	834.04	951.25	1049.7	970.74	1050.7	1124.3	1296.7	1262.9	1357.2	1465.3	1292.6	1438.2	1406	1457.1	1475.7
18.869	2.5059	2.0705	0	0	2.6715	0	0	0	26.999	66.382	102.86	162.55	225.38	293.89	384.94	448.7	523.03	559.84	701.81	861.7	1005.1	1191.2	1396.4	1549.5	1855.5	2072	2394.2	2707.7	2837.8	3178	3451.9	3769	3965.6	4404.3	4793.7	4876.3	5249.2	5293.3	5699.8	5716.4	5801.3	6033	6186.3	6272.7	6565.8	6437.8	6525.4	6610.1	6767.7
0	0.40442	0	6.8174	0.39502	0.42881	7.2458	8.5065	3.2426	6.4018	20.063	29.897	72.451	132.16	257.11	335.23	441.2	577.55	705.36	867.29	1040.9	1209.1	1358.1	1553	1703.9	1966.8	2212.8	2444.9	2700	2870.5	3058.7	3292.9	3566.3	3761.3	4228.3	4508.4	4776.8	5028.9	5361.7	5538.7	5368.1	6122.1	6099.4	6446	5969.4	6667.3	6890.5	6813.6	6990.3	6950.8
0	2.0196	0	6.7029	0.29317	0.035968	0	2.6338	0.37359	0	0	0	0	0	0	0	0	0	0	0	0	0	16.536	51.655	103.72	160	232.54	295.51	424.74	443.76	607.09	651.52	728.81	822.29	995.86	1150.9	1191.1	1419.4	1545.3	1526.5	1700.2	1688	1798.4	1802.9	1919.5	1851.5	1787.6	1984	2049.6	2097.5
18.162	12.196	10.817	0	12.57	0	0	0	0	0	0	0.51084	0	0	0	3.3098	15.15	15.063	35.905	58.38	98.764	136.66	211.02	289.17	379.66	460.84	603.41	729.77	828.51	974.45	1128.6	1275.6	1520.9	1659	1832.9	1890.8	2084.8	2161.9	2247.2	2404	2533.6	2681.2	2751.6	2808.4	2996.4	2980.1	3008.6	3000.7	3080	3159
27.962	9.0194	0	0	0	0	0	0	0	0	0	0	0	0	0	15.868	74.198	144.24	256.36	422.28	657.96	850.45	1041.2	1431.1	1692.9	2063.6	2379.5	2789.2	3149.9	3503.4	3852.5	4221.6	4573.1	5100.2	5441.2	5953.1	6363.4	6776	7164.9	7773.3	8019	8268.1	8585.1	9019.4	8974.9	9196.6	9133.7	9589.1	9630.1	9544
3.6852	0	4.1099	0	0	4.3166	6.7426	4.5787	25.438	17.286	34.458	46.971	44.094	66.455	73.658	102.43	127.4	176.28	204.69	272.15	329.64	347.07	341.82	413.89	502.73	693.52	852.48	1014.7	1118.7	1289	1424.9	1632.9	1866.1	2048.6	2183.6	2342.4	2516.7	2810	2971.2	3096.9	3089.2	3221.4	3306.7	3249.7	3314.7	3445.6	3461.3	3648.9	3604.4	3662.5
0	0	0	0	8.4212	19.555	33.043	42.192	71.028	109.37	180.42	253.51	361.92	445.36	567.96	693.65	816.89	966.16	1143.7	1330.8	1558.2	1627.3	1837.4	2170.7	2289.4	2541.9	2792.2	3092.9	3455.7	3674.9	3976.5	4260.8	4028.6	4460.7	4770.5	4882.9	4932.3	5182.7	5573.2	5661.5	5426.5	5846.5	6176	6170.9	6525.2	6434.4	6255.6	6686.2	7088.9	7080.2
0	0	0	0	1.0223	8.1949	9.3371	41.026	104.01	178.73	292.68	420.31	673.72	949.06	1208.3	1473.6	1861.4	2249.8	2895.8	3261.5	3749.8	4520.4	5196.6	5797.3	6327.4	6274.2	6841.2	7625	8392.7	8475.1	8687.2	9400.8	9436	9845	10230	10363	10814	11144	11094	11460	11931	11893	12130	12135	12366	12398	12253	12601	12715	12581
17.7	6.5078	0	0	0	2.9749	17.276	58.338	89.98	101.77	182.8	207.9	291.16	364.5	491.73	691.35	890.81	1199.7	1427.6	1647.9	1812.8	2350.8	2754.8	3006.5	3497.3	3842.7	4282	4791.6	5117.5	5608.2	6065.3	6242.5	6811.8	7338.7	7692.5	8365.8	8217.6	9327.7	9727	10067	10422	10280	10744	10542	11195	10904	11105	11219	11442	11394
0	2.6513	0	7.4667	0	2.2625	0	4.7975	0	4.249	15.733	11.691	22.364	14.287	29.883	27.348	52.744	58.255	64.313	109.31	135.81	163.35	141.85	168.07	209.91	244.65	292.43	401.06	569.56	686.22	840.14	1058.6	1221.5	1399.3	1633.5	1887.2	2164.9	2324.3	2592.4	2837.3	3070.9	3287.4	3436.7	3455.7	3573.7	3666.7	3716.6	3871.6	3889.8	4062.2
6.4612	1.4997	0.32466	0	0	0	5.1125	1.8392	0	0	10.921	13.169	28.578	67.916	130.95	209.4	320.48	449.49	641.86	824.52	1043.4	1321.5	1537	1809.4	2209	2467.4	2780.7	3006.8	3396.1	3710.9	3939.5	4256.3	4447.3	4745.6	4844.9	4889.7	5117	5203.4	5225	5424.8	5625.6	5539	5700.5	5740.7	5897.7	5919.4	6157.1	6004.5	6052.7	5976.4
24.028	1.1605	0	0	0	4.3264	0.62838	2.9653	0	4.5783	14.074	31.077	37.57	68.356	110.88	153.16	198.07	254.41	342.15	35.424	69.18	132.79	202.83	301.02	420.91	531.71	707.58	884.08	1003.2	1148.3	1311.7	1506.7	1635.2	1768.2	1951.8	2144.3	2309.4	2339.7	2549.6	2679	2814.5	2898.8	3006	3145	3127.9	3132.9	3337.1	3418.8	3346.5	3411.7
27.58	1.894	0	0	0	0	0	0	2.6117	0	7.335	13.525	64.989	159.85	289.94	509.86	768.5	1094.8	1441.7	1867.2	2385.9	2935.3	3569.9	4201.6	4935.4	5654.3	6372	7087	7206.1	8862.9	9706.6	10556	11397	12282	13078	13746	14200	14976	15424	15920	16285	16300	16840	17463	17401	17847	18017	18414	18094	18417
10.457	2.7029	0	1.969	2.56	0	0	0	0	0	8.641	44.765	97.234	181.32	265.93	376.05	503.72	607.95	741.87	848.08	965.23	1095.8	1156.1	1239.3	1321.9	1455.6	1604.8	1664.5	1694.6	1844.8	1968.8	2215.2	2373.9	2583.1	2619	2688.8	2867.1	2908.6	3046.9	3204.3	3277.8	3361.8	3443.7	3511.5	3383.5	3607.6	3678.5	3759.8	3765.8	3719.9
19.009	8.136	0	0	0	0	0	0	0	0	4.3591	28.075	108.33	211.56	350.58	480.95	681.27	880.54	1256.6	1516.2	1652.1	2091.2	2617.3	2452.2	2907.7	3115.3	3386.6	3618.5	3972.5	4355.2	4615	4825.2	5214.5	5507.3	5953.4	6260.7	6466.1	6751	7063.7	7438.1	7419.2	7732.3	7939.2	8066.4	8123.1	8309.5	8508.8	8585.7	8691.1	8915.9
10.059	8.1284	0	6.7068	1.1233	0	0	0	0	0	0	0	0	12.752	23.115	30.138	51.21	90.203	133.97	184.37	228.84	284.22	404.01	465.36	546.95	633.58	744.24	851.52	924.33	1014.4	1088.6	1192.7	1211.8	1280.4	1376.4	1372.5	1465.2	1479.4	1482.5	1569.6	1548.6	1624.4	1608.4	1659.4	1651.7	1681.7	1603.7	1644.8	1698.8	1727.9
0	3.0394	0	1.9344	5.8155	3.6064	1.9826	0	3.1513	0	4.4191	8.3909	27.586	71.996	125.88	199.84	284.2	362.8	517.41	675.79	784.13	937.53	1081	1261	1387.6	1503	1690.3	1795	1906.2	2014	2164.9	2274.5	2437	2540.5	2630	2684	2903.6	2946	3131.1	3142.1	3211	3299.3	3536.5	3599.6	3640.3	3696.8	3764.8	3852.3	3767.5	3762.6
20.677	0.41176	0	0	0	0	0	0	0	0	0	0	5.4478	46.317	120.2	268.04	445.63	662.12	891.41	1160.4	1458.9	1798.8	2200.8	2411.7	2772.6	3129	3380	3550.6	4119.1	4322.8	4594	4787.8	5246.8	5506.5	5659.1	5831.9	6135.4	6450.7	6668.8	6845.2	7054.4	6838	6808.7	6701.6	6774.9	7354	7590.3	7557.3	7528.6	7572.6
0	10.015	10.88	4.2948	0	0	0	0	1.2068	27.092	84.245	161.49	340.12	572.65	823.53	1126.1	1507.6	1978.1	2471.8	2960.1	3409	3762.4	4225.9	4766.4	4926.6	5536.6	6057	6352.7	6575.2	6980.6	7498.6	7153.2	7420.5	7858.7	8292.3	8526	8747.5	8786.9	8876	9019.2	9059.1	8828.2	9059.3	9116.9	9205.3	9257.8	9256	9391.5	9129.5	9149.6
2.6189	2.1519	0	2.0966	0	0.085172	0	4.9607	9.1098	9.8066	8.9001	4.2153	45.929	107.85	188.3	292.14	421.53	590.97	730.86	884.45	1047.3	1282	1477.9	1615	1892.8	2073.6	2326.2	2609.9	2858.2	3154.1	3347.9	3723.3	3795.5	4050	4338.9	4495.5	4795.7	4890.6	5129.6	5372.2	5378	5389.1	5688.4	5778.5	6031.7	6199.9	6022.6	6141.7	6217.1	6467.9
21.644	0	0	0	0	0	0	0	0	0	0	0	0	0	0	0	0	0	0	0	17.997	47.884	92.935	91.698	185.03	294.26	310.71	420.71	612.27	606.48	704.82	1037.9	1247.3	1429	1562.5	1720.6	1988.5	2270.3	2301.2	2363.3	2736.6	2850.5	3142.5	3162.7	3282.3	3493.4	3498.2	3481.4	3634.4	3534.9
0	0	0	7.1897	4.2919	1.7099	1.254	4.0895	0.81002	12.909	13.43	24.221	35.117	58.621	83.676	110.34	136.76	157.65	192.97	225.61	316.26	424.4	572.72	687.46	837.55	1006	1144.3	1298.5	1431.1	1719.2	1869.1	2184.4	2327.9	2389.7	2581.7	2793.4	3068.8	3179.2	3371.7	3460.2	3589	3676.1	3426.9	3454.5	3561.4	3586.8	3520.4	3713.7	3701.5	3702.1
18.909	15.14	0	0	0	0	0	0	0	0	0	0	0	0	0	0.88851	29.439	129.69	201.66	295.15	449.92	648.51	821.22	1011.6	1342.9	1595.9	1855.3	2153.1	2499.2	2803.8	3127.3	3252.8	3564.1	3951.5	4279.9	4558	4737.6	4946.2	5336	5618.9	5830.8	6119.3	6318.7	6700.9	6762.8	6957.2	7117	7159.6	7462.9	7436.7
9.4959	7.6349	2.4937	0	0	0	0	6.0463	34.888	80.707	172.45	285.8	438.51	567.59	734.11	910.69	1135	1247.8	1456.2	1693.3	1819.3	2098.7	2248.8	2443.7	2722.5	2921.7	2979.3	3243.7	3338.3	3477.2	3700.3	3640.6	3874.3	4058.7	4246.4	4400.6	4443.1	4579.8	4756.5	4855.5	4871.9	4922.1	4992.9	5022.1	5139.7	5219	5249.9	5256.5	5286.2	5436.1
0	0.044518	0	0.3283	8.6675	4.775	0.78916	0.52986	4.3939	0.28245	2.1601	13.373	23.871	23.621	50.288	75.68	106.21	164.49	228.07	297.08	363.65	466.15	564.77	664.41	772.49	910.5	1037	1167	1297.1	1443.2	1572.9	1691.8	1640.3	2141.2	1941.7	2123.8	2270.6	2370.7	2753.9	2564.6	2813.3	2914.8	2948.5	2999.4	2991.6	3061.7	3084.7	3305.7	3076.6	3076.3
0	0	0	4.5362	3.0738	0	7.7341	0	1.7089	10.335	27.528	25.1	37.84	57.093	68.87	78.931	108.16	133.19	146.08	176.07	201.13	232.39	215.22	268.3	308.08	336.88	348.03	396.34	452.31	485.82	547.99	575.44	657.17	688.12	792.11	883.72	945.86	1035.3	1091.6	1199.9	1089.1	1219.9	1322.5	1391.7	1413.7	1464.7	1667	1495.6	1638.9	1658.7
27.44	3.6886	0	0	0	0	0	0	0	0	0	7.2501	13.401	22.746	42.27	63.683	91.003	127.24	173.23	24.297	55.702	77.107	122.16	202.56	304.28	378.73	515.25	593.69	834.73	1005.2	1183.3	1343.8	1606.7	1742	1997	2106.5	2248.1	2417.7	2539.5	2685.2	2836.8	2941.9	2964.9	3001	3075.5	3144.8	3161.1	3241.3	3315.6	3330.5
0	0	0	0	68.041	51.984	94.379	154.03	201.22	239.18	297.26	334.1	440.43	545.24	693.48	864.57	1090.3	1311.7	1526.4	1848.5	2247.6	2739.8	2727.1	3324	3864.6	4253	4690.1	5178.8	5428.5	5892.5	6082	6502.9	6842.4	7182	7620.7	8078.7	8147.9	8476.3	8499.5	8882.1	8886.9	8998.3	9185	9228	9431	9663.5	9389.3	9556.6	9920.2	9911.1
14.948	7.9053	0	2.2233	0	0	0	0	0	0	0	0	11.022	9.1246	18.466	59.107	165.65	247.6	269.97	422.98	407.69	519.83	672.65	814.57	1061.5	1252.5	1413.2	1666.4	1786.7	1948.8	2278.8	2524.9	2819.1	3168.9	3481.5	3835.5	4083.1	4389.5	4611.2	4823	5116.9	5226.5	5774.3	5752.3	5810.9	6102.6	6228.2	6561.9	6433.8	6516.5
34.223	12.227	0	0	0	0	0	0	0	0	0	23.967	106.09	226.03	412.8	652.66	984.14	1352.1	1695.4	2098.9	2576.7	3084	3685.5	4120.3	4655.8	5156.3	5634.2	6170.1	6267.7	7404.4	8056.8	8530.9	9336.4	9893.9	10330	10982	11274	11829	11690	12154	12701	12956	13306	13624	13650	13791	14130	14017	14029	14202
0.65764	11.253	0	0	3.8428	0	0.71964	0	13.523	41.027	77.309	114.95	162.9	191.58	264.64	278.57	341.57	382.59	406.64	445.69	497.78	554.59	597.77	643	671.82	747.09	811.6	848.78	985.76	1040.2	1147.8	1258.3	1365.7	1555	1768.2	1933.5	2126.9	2376.2	2550.2	2727.1	3009.9	3010.9	3401.6	3482.6	3544.9	3730.1	3914.2	4032	4066.4	4148.4
17.949	14.008	0	5.3804	0	0	0	0	0	0	0	0	0	0	0	0	11.687	38.75	111.18	182.66	242.54	407.13	563.17	682.19	823.64	1137.2	1264.7	1913.3	1602.5	1861.8	2000	2262.6	2557.5	2670.1	2873.9	3015.8	3160.6	3384.8	3608.6	3672.7	3767	4202.3	4383.2	4587	4768.4	4752.9	4945.5	5059.7	4988.2	5117.7
28.297	6.0688	0	0	0	0	0	0	0	0	0	3.0536	36.062	46.564	116.72	173.5	266.8	391.16	517.08	730.92	1007.8	1231.6	1655.6	1989.6	2242.8	2586.5	2889.7	3273	3576.6	3840.8	4146.2	4556.4	4665.7	4904.1	5142.3	5439.1	5528.8	5930.1	6148.5	6388.7	6494.4	6705.4	6773.8	6997.7	6975.5	7148.6	7277.8	7316.2	7412.3	7485.1
6.5075	0	0	2.6075	0	0	4.1943	0	0	7.3095	0	0	2.0245	32.406	57.199	109.15	197.61	262.18	418.42	523.31	741.82	939.66	1104.1	1315.1	1559.7	1830.3	2351	2687.5	3066.4	3422.8	3948.3	4185.4	4634.8	5147.6	5556.3	5968.4	6296.3	6652.3	7054.4	7249.4	7218.6	7309.3	7531.7	7534	7586.1	7615.3	7704.1	7916.6	7902.7	7868.6
20.905	34.333	6.0744	15.145	0	0	0	0	0	0	0	0	0	0	0	3.251	49.166	99.336	173.89	229.26	285.3	373.74	457.77	499.02	612.58	682.9	888.8	809.86	881.32	932.74	965.07	1038.3	1040.1	1127.5	1194	1275.6	1292.3	1313.4	1320.2	1397.2	1417.3	1525.1	1452.7	1631.5	1516.9	1506	1506.6	1548.9	1405.3	1534.9
32.831	10.811	0	0	0	0	0	0	0	0	15.637	53.456	97.475	166.88	241.5	363.4	519.71	712.65	930.27	1243.7	1512.5	1726.8	2125	2485.6	2854.6	3044.9	3404.5	3685.4	3733.7	4374.2	4732.8	5165	5534.3	5868.8	6069	6470.4	6925.9	7153.2	7345.9	7880	8049.4	8331.5	8612.1	8550.3	8890.7	9050.5	9162.5	9186.4	9067.8	9518.9
16.662	12.695	0	4.3343	0	0	0	0	0	0	0	0	0	0	0	0	0	0.35328	20.575	65.206	126.68	205.38	308.14	479.53	595.85	695.5	879.78	1142.3	1262.2	1480.5	1619.8	1784.8	2054.8	2174.2	2304.1	2322.5	2573.4	2800.4	2818.8	2962.6	3081.3	3002.6	3281	3165.9	3413.3	3396.2	3433.8	3463.4	3442.9	3470.7
0	5.136	0.50851	0	0	0	0.95837	0.52559	4.6831	1.5897	0	0	16.596	35.647	48.829	76.622	96.294	156.72	225.26	319.87	431.93	540.23	730.99	864.89	1049.6	1156.9	1422	1662.5	1766.1	1828.6	1940	2091.2	2199.2	2839.9	2593.4	2816.8	2968.5	3175.9	3209.1	3343.1	3389.7	3506.2	3572.5	3651.6	3746.1	3733.3	3644.9	3772.1	3829.9	3866.1
0	7.1205	0	0	0	0	5.075	8.5831	0.14701	0	0	0	14.653	18.223	69.756	106.05	167.99	238.22	326.01	471.27	595.11	791.53	1043.6	1202.6	1468.8	1723.4	2065.9	2375.8	2631.4	2968.4	3114.4	3560.5	3799	4102.4	4265	4485.3	4734.4	4895.1	5014.8	5160.6	5237.2	5443.4	5517.7	5508.2	5635.3	5573.4	5538.3	5615.6	5661.6	5580.1
10.443	0	0	0	0	0.0029341	0	0	21.078	50.844	135.46	242.86	368.58	534.93	740.48	979.08	1219.7	1456.7	1717	1920.6	2162.1	2363.3	2598.3	2856.4	3143.9	3340.1	3639.3	3837	3924.7	4212.6	4280.3	4308.7	4455.9	4649.6	4828.4	4706.3	4891	4938.4	5005.4	5011.2	5242.2	5336.2	5398.1	5560.3	5715.1	5790.3	5720	5835.8	5731.2	5895.2
16.324	3.6973	5.1816	1.6242	0	0	0	0	0	0	0	0	1.7939	0	24.672	37.645	80.917	138.8	210.27	266.12	372.67	500.81	618.91	740.42	935.09	1135.9	1384.6	1614	1890.2	2162.8	2406	2716.6	3045.4	3507.9	3836.2	4175.7	4432.6	4721	4950.2	5218.7	5478.7	5609.1	5840.2	6028.5	6075.3	6240.1	6281.3	6438.2	6498.8	6436.3
0	0	0.25627	8.2375	4.1497	8.6753	1.3245	0	3.9828	0	6.9787	30.377	57.859	110.22	146.32	170.01	211.23	274.3	312.11	341.33	495.31	647.97	770.49	1030.4	1304.5	1343	1674.3	1997.1	2293.8	2723.5	3040.5	3068.8	3560.6	3783.5	4034.1	4575.9	3515.3	3871	5144.5	4076.2	5685.7	6044.9	6005.2	6327.4	4854.5	6468.8	4767.9	5000.9	5062.2	4941.2
0	0	0	6.1854	4.0401	10.833	6.5735	4.2855	0	0	0	0	20.555	75.471	157.11	271.89	403.92	561.19	787.44	882.24	1194.1	1423.2	1724.7	2301.3	2175.3	2525	2665.9	3010.3	3606.6	3625.6	4076	3802	4024.5	4280.2	4427.8	4707.8	4888.3	5021	5279.9	5402.5	5473.5	5557.5	5657.8	5702.1	5728.1	5785.1	5778.2	5633.8	5634.1	5663.7
0	0	0	0	0.17499	15.679	26.972	44.652	53.816	71.383	77.226	54.386	86.742	140.03	145.86	196.29	241.25	231.61	254.84	261.46	271.21	342.7	385.61	437.24	521.2	579.84	639.64	685.76	750.57	792.78	881.56	931.64	1004.5	1076	1149.2	1204.6	1294.3	1322.7	1350.9	1470.8	1524.8	1603.7	1602.7	1720.2	1673.7	1628.9	1578.3	1460.7	1515.2	1526
0.234	8.489	1.6638	8.3477	0	0	0	0	0	0	12.742	56.425	124.44	256.37	460.32	768.31	1120.1	1498.7	1968.1	2480.2	3063.2	3595.4	4151.4	4762.9	5379.4	5923.4	6589.1	7173.7	7875	8367	9009.7	9394	10031	10726	11050	11501	11983	12449	13086	13444	13700	14195	14233	14534	14772	14696	14847	14744	15237	15129
26.646	13.729	0	0	0	0	0	0	0	0	0	3.3666	46.134	54.175	110.73	191.78	266.07	405.82	529.97	743.81	988.38	1265.6	1810.1	2274.1	2577.9	3382.5	3436.8	3931.8	3987.1	5017.8	5611.4	6295.6	6992.2	7642.4	8368.8	9105.5	9766.1	10422	11123	11490	12183	12932	13401	13861	13984	14238	14542	14592	14636	14884
7.423	1.6724	0	0	2.1447	0.95874	4.3122	0	0	0	0	0	0	6.2291	0	22.79	57.507	86.174	126.38	191.85	284.8	452.12	594.11	786.93	1000.3	1272.6	1530.6	1789.3	2055.3	2311.2	2508.5	2748.5	2885.7	3139.8	3322.5	3522.8	3712.1	3775.2	4035.6	4168.3	4173.9	4483.9	4618.9	4794.7	4919.3	4916.8	4931	5040.1	5159.1	5050.7
23.07	3.888	0	0	0	1.112	0	18.716	58.918	102.35	160.86	196.09	277.72	400.46	534.28	739.58	956.35	1143.9	1517.3	1895.6	2272.3	2699.5	2928.5	3374	3837.9	4145.3	4735.5	5227.3	5593.2	5998.8	6579.9	7057.4	7420.2	7836.3	8166.8	8498	8596.3	9034.1	9497.9	9837.1	10109	10085	10189	10476	10498	10479	10440	10979	11185	11147
21.018	1.6909	0	5.8799	0	0.88885	0	0	0	4.6896	11.806	18.439	46.622	95.321	154.76	247.29	365.06	520.12	734.59	986.87	1218.4	1611.6	1987.8	2358.5	2787.1	3164.7	3512.7	3957.1	4307.9	4737.2	5087.9	5649.7	6223.3	6676.3	7092.6	7533.5	7948.1	8251.3	8632	8750.5	9044.6	9509.5	9754.7	10032	10400	10695	11072	11245	11499	11644
18.161	2.0988	0	0	3.9042	0	0	0	0	0	0	0	0	0	0	0	22.288	41.499	90.925	134.4	189.3	289.6	370.18	454.61	633.99	728.23	885	1053.7	1196.9	1364.6	1561.9	1756	1977.6	2203.8	2411.3	2494.9	2703.3	2906.4	3087.7	2962.2	3321	3330.7	3564.7	3617.6	3701.4	3794.7	3872.2	3522.7	3955.1	4080.5
2.054	0	0	0	0	8.3066	32.221	45.678	61.089	113.35	127.1	146.46	179.61	215.4	267.84	329.76	410.01	468.75	652.28	847.4	1073.9	1219.2	1536.8	1923.4	2023.3	2343.8	2660.6	2989.1	3231.3	3558.5	4050.4	4210.7	4514.8	4973.8	5394.5	5660.9	5843.5	6087.7	6409.3	6647.3	6772.3	6915.7	7006.8	7038.2	7178.2	7373.2	7538.7	7618.3	7761.5	7493.8
4.1191	0.34023	0	13.26	0	0	0	0	0	0	0	0	0	0	0	6.6273	0	0	0	0	10.608	46.61	98.64	239.68	380.8	584.64	708.17	958.13	1295.8	1528.4	1807.2	2116.9	2277.2	2525	2688	3030.1	3238.3	3446.6	3544	3687.7	3846.8	3965.8	4292.6	4157.6	4208.7	4168.7	4202.6	4391.2	4533.7	4530.9
11.415	6.9136	0	13.24	0	0	0	0	0	0	0	0	0	0	0	0	0	0	0	19.131	39.118	53.128	95.871	134.41	169.03	249.32	303.62	418.23	477.14	574.17	710.07	806.14	981.95	1123.4	1331.2	1502.3	1633	1892.5	2089.1	2268.1	2283.3	2454.1	2594.9	2695.3	2864	2952.3	3068	2957.8	3050	3169.5
15.491	0	0	0	1.5091	0.13659	4.7679	1.8951	1.9778	0	8.5118	12.909	45.514	65.833	125.4	173.72	246.91	365.15	512.81	645	810.64	1005.4	1229.9	1444.8	1833	2062.3	2321.6	2689.6	3081.3	3389.1	3859.1	4077.4	4435.4	4764.1	5205	5949.3	5451.6	5663	5842.9	6040.4	6113.1	6213.4	6323.7	6581.5	6610.8	6640.3	6651.8	6785.6	6814.2	6904.3
23.89	0.82734	0	0	1.1573	0	0	0	0	0	19.684	59.881	159.54	275.42	437.82	645.99	855.84	1084.4	1445.7	1666.1	1975	2377.6	2571.6	2878.6	3146.8	3575.8	3822.7	4234.1	3854.8	4059.1	4398.5	4241.3	4623	4727.3	4922.7	5034.5	5182.5	5344.3	5452.2	5588.2	5795.8	5824.9	5946.7	6018.2	6173.2	6286.4	6383.2	6419.4	6378.6	6333.7
0	0.7871	0	0	0	2.7599	0.56511	0	0	0	0	0	0	7.5586	19.291	35.481	52.985	75.772	71.914	113.47	152.71	193.29	263.09	382.25	684.26	619.96	811.31	927.22	1150.1	1282	1444.4	1638.6	1851.3	1986.3	2069.8	2324.5	2451	2635.9	2705.2	2705	2925.8	2917.2	3060.3	3184.7	3227.5	3524.8	3621.4	3751.2	3585.4	3488.4
29.232	2.3208	0	2.8633	0	0	0	0	0	0	7.0079	14.965	27.491	47.776	63.427	117.74	152.77	199.49	286.42	454.43	640.01	813.66	1010.4	1275	1461.7	1772.5	1972	2466.3	2792.5	3270.6	3240.2	3427.6	3686.7	3849.8	4025.5	4350.7	4552.5	4674.2	4865.6	4973.9	5189.8	5242.3	5347.5	5430.3	5655.6	5508.4	5556.7	5563	5720.5	5816.2
13.396	0	0	0	0	12.402	19.196	23.918	35.491	43.696	49.847	59.857	49.655	48.663	41.555	41.1	72.018	79.815	69.471	86.887	137.72	186.32	245.95	335.69	434.91	597.44	732.19	893.3	1076.7	1238.1	1374.8	1512	1655.8	1801.3	1996.5	2103.5	2207.7	2328.4	2436.1	2541.8	2746.4	2890.1	2892	2973	2970.3	3012.7	3017.3	3071.2	3068.8	3136.5
32.171	0	0	0	0	0.40378	0	0	0	0	13.975	34.959	60.716	99.21	169.57	240.78	351.67	510.76	685.9	917.36	1261.8	1637.8	1920.7	2322	2775.6	3286.9	3645.3	4041.6	4572	4917	5420.8	5661.8	6152.6	6454.2	6769.9	7406.4	7485.3	7801	8060.8	8188.1	8455.4	8564.5	8693	8867.8	8924.6	9068.9	9003.8	9013.6	9051.6	8992.2
0	0	0	0.67395	0	14.136	20.411	28.672	19.908	27.258	29.651	26.785	54.294	51.452	84.338	111.55	148.13	196.23	284.39	378.99	548.68	641.13	709.26	877.71	1108.1	1284.4	1552.1	1782.5	1924.2	2102.2	2113	2454.5	2932.1	3161	3325.6	3524.1	3731.3	3969.5	3846.8	4184.8	4461.1	4384.5	4524.5	4460	4599.1	4806.9	4660.7	4747.2	4744.2	4401.4
6.8906	7.8899	0.79887	2.3177	0	0	0	0	0	0	5.8735	4.3006	18.083	30.183	45.52	64.498	85.222	103.33	143.03	183.5	238.4	301.06	389.24	484.42	634.93	777.17	954.89	1177.3	1389.2	1628.3	1831.4	2078.2	2327.9	2507.7	2807	2904.2	3105.5	3280.7	3362.5	3548	3729.5	3962.8	4037.4	4174.7	4320.8	4306.3	4387.7	4379.7	4380.4	4621.8
44.318	13.35	0	0	0	0	0	0	0	0	52.083	141.49	262.24	354.43	542.09	694.87	911.11	1143.1	1401.6	1614.8	1947.5	2080.8	2395.5	2712.9	3004.9	3031.4	3243.3	3533.6	3847.1	4138	4611.9	4865.3	4885.7	5321.3	5629.7	5826.9	6002.5	6158.7	6583.8	6770.3	6979.3	7161.5	7310.9	7537.6	7507.4	7489.4	7698	7748.6	7792.9	8001.2
23.272	6.1869	0	0	0	0	0	0	0	12.05	23.985	23.308	38.852	54.038	90.435	102.21	156.97	212.48	272.01	323.33	436.37	557.08	723.86	915.68	1013.1	1159.8	1279.7	1516	1631.9	1837.4	2079.1	2244.2	2484.6	2741.9	2908.7	3163.5	3288.5	3546.2	3699.6	3561.7	4136.5	3761.4	4342.9	4456.2	4601.2	4639.6	4766.5	4836	4898.4	4992.8
20.375	5.2113	0	0	0	0	0	1.7814	7.4045	24.157	59.843	130.65	214.38	331.59	494.02	534.39	758.11	1026	1336.9	1681.4	2025.8	2437.2	2773	3371.7	3224.2	4092.2	4378.5	4902	5339.8	5420.5	5965	6654	7258.8	7707.6	7945.7	8714	8789.9	9837.2	9657.5	10138	10316	10188	10800	10831	10832	11259	11098	11505	11615	11578
20.268	8.6845	0	1.9456	0	0	0	0	0	0	0	0	0	0	0	17.7	73.58	132.23	203.59	321.12	485.68	700.52	884.18	1048.6	1227.8	1389.2	1552.9	1748.9	1821.7	1977.6	2073.9	2221.2	2269.9	2379.5	2433.3	2501.2	2563.3	2718	2823.1	2798.8	3025.6	3591.2	3624.5	3742.2	3785.7	3885.8	4038.5	4079.4	4099.4	3683.4
9.4177	11.275	0	10.485	1.1404	0	0	0	1.9439	0	0	0	0	12.254	48.658	60.386	90.071	144.9	207.31	312.8	376.29	497.88	599.49	649.29	746.08	822.34	910.83	1008.1	1033.5	1131.1	1243.7	1349	1292.9	1287.9	1390.9	1431.1	1444.5	1538	1516.2	1579.2	1528.6	1535.2	1603.2	1650.5	1660.4	1682	1695.6	1685.2	1658	1786.9
0	0	0	7.6396	4.2779	0	1.7863	3.5236	0	7.2984	2.9328	7.712	11.291	51.141	79.474	146.19	214.44	277.1	342.37	440.74	650.11	822.71	1010.9	1239	1395.5	1545.2	1889.2	1869.9	2223.5	2346.2	2636.1	2741.6	2796.1	3265.1	3418.7	3681	3904.2	3898.4	4146	4265.9	4449.4	4655.1	4766.7	4637.3	4845.9	4948.7	5164.4	5141.5	5189.6	5155.6
18.227	0	0	0	10.471	6.4798	4.3561	0	0	9.3915	50.648	132.36	198.38	302.63	419.18	613.81	723.46	862.62	1042.9	1245.1	1436	1533	1626.9	1733.6	1852.7	1976.3	2103.6	2218.3	2362.9	2520	2627.5	2761.9	2895	3072.2	3206.4	3503.5	3653.1	3844	3936.9	4185	4364.9	4478.9	4515.3	4716.3	4860.7	4948.9	4962.1	5028.4	5137.7	5088
0	3.3134	0	0	4.1394	0	0	7.7867	7.4508	10.925	0.13842	0	0	13.393	35.981	42.145	70.929	124.31	156.15	205.64	276.86	343.19	388.82	459.34	530.65	691.18	757.04	896.67	1003.9	1205.8	1290.1	1395.2	1600.7	1811.1	1990.6	2196.3	2435.4	2698.7	2881	3086.1	3199.1	3313	3489.6	3506.5	3674.5	3656.2	3677	3721.6	3745.9	3797.6
3.9985	4.5964	0	0	0	0	4.7478	10.399	25.035	37.339	30.737	38.889	68.138	105.05	164.84	245.24	367.64	518.76	734.16	976.69	1203.7	1534.2	1837.1	2110.6	2507.7	2728.8	3231.9	3719.9	4076.5	4518.7	4992	5410.3	5744.8	6404.6	6808.9	6971.6	7363.3	7543.5	7896.1	8218.8	8180.1	8527.6	8787.8	8788.9	8944.9	9041.6	8971	9272.2	9252.5	9294.9
43.944	11.96	0	0	0	0	0	0	39.226	100.15	211.37	383.68	546.74	794.43	1131.3	1464.4	1833.8	2268.5	2664	3096.1	3631.6	4000.5	4373.2	5970.2	5516.6	6012.1	6521.3	6885.7	7368	7614.7	8341	8813.2	9510.3	9647.7	10139	10314	10969	10925	11102	11575	11532	11587	11625	12084	12436	12502	12504	12436	12391	12541
13.39	5.2878	0	0	0	0	2.5862	0	0	0	0	0	0	3.7373	55.948	113.46	202.26	331.07	374.65	684.33	752.87	969.94	1150.2	1405.2	1617.8	1856.3	1967.1	2156.2	2336.1	2673.9	2621.7	2855.3	3251.6	3404.5	3523.2	3710.7	3863.8	3975.4	4138.3	4214.3	4290.8	4490.6	4483.6	4531.8	4585.1	4676.5	4745.9	4830.4	4843.8	4878.6
8.6592	0	0	0	0	7.3012	13.339	12.505	21.687	20.8	30.904	26.019	25.294	21.696	62.385	87.519	140.51	207.2	310.34	473.57	640.54	816.6	1065.9	1250.7	1600.2	1942.8	2102	2552.4	3352.2	3163.5	3828	4188.3	4137.4	4453.3	4744.4	5259.4	5542.4	5908.3	6176.5	6411.7	6798.8	7061.9	7529.7	7642.1	7839.4	7830.8	7747.3	7726.9	7807.6	7741.8
40.731	2.9426	0	0	0	0	0	0	0	0	0	0	22.373	61.367	115.44	205.17	322.32	478.27	669.67	916.56	1325.2	1658.7	2149.3	2682.4	3284.9	3896.3	4405.7	5097.5	5655.2	6229.5	7135.5	7488.9	8094.7	8647.5	8953.7	9859	8165.2	9515.8	9945.4	10211	10581	10774	10563	10927	11441	11556	11453	12239	12509	12857
7.9035	4.6407	0	4.6579	0	0.48263	0	1.3781	0.49181	0	3.037	0	0	0	0	0	0	13.842	48.598	90.665	125.34	216.92	261.92	336.06	427.1	499.06	659.78	740.3	833.1	987.52	1089.6	1337.4	1586.2	1809.9	2104.6	2306	2508.5	2662.7	2894.3	3089.5	3324.5	3454.7	3498.3	3673.2	3685.1	3724.8	3818	3739.1	3797	3905.2
4.8421	0	0	1.7926	0	7.0023	0	0.478	0	0	0	0	1.5935	9.2849	42.177	97.516	188.77	301.91	410.96	563.91	657.92	909.07	1060.5	1412.9	1672.1	1735.5	2076.8	2540.8	2925.3	3140.5	3451.1	3818	4123.4	4487.1	4632.6	5091.9	5222.6	5567	6033.6	6203.5	6348.6	6734.1	6939.2	7194.7	7205.9	7321.9	7388.1	7483.1	7541.5	7525.6
22.585	6.2937	0	0	0	0	0	0	0	2.8133	22.409	74.14	128.88	220.81	362.28	557.1	800.79	1079.5	1339	1637.1	2035	2276.2	2773.8	3274.3	3721.5	4122.1	4725	5058.8	5790.2	5900.6	6457	6956.4	7356.9	7804.1	8414.1	8669.3	9015.7	9846.5	9940.2	10387	10391	10676	10847	11003	11144	11397	11290	11475	11700	11766
0	1.2459	0	6.8559	0	0	3.8027	35.678	92.697	188.52	331.68	509.47	769.72	995.48	1265.6	1565.7	1921.6	2302.6	2708.3	3185.7	3694.5	4269.8	4766	5307.3	5755	6224.9	6833	7412.9	8159.9	8548.2	9299	9711.7	10257	10714	11397	12067	12748	13177	13870	14135	14270	14653	15014	15477	15702	16127	16149	16461	16832	16918
6.8809	5.8353	1.2726	0	0	0	0	0.10115	0.086059	7.8681	8.7768	9.4602	7.3685	13.562	30.45	41.089	51.787	85.142	102.68	126.02	146.4	208.32	260.3	327.46	376.23	472.37	495.73	568.32	665.57	744.79	611.16	722.98	762.69	868.89	965.7	1106.2	1242.2	1404	1494.6	1615.3	1634.2	1656.7	1703.8	1812.4	1903.7	1937.2	1949	1950	1929.1	1974.3
32.195	7.2397	0	0	0	0	0	0.85051	0	0	11.767	53.021	111.86	192.75	313.73	464.04	639.88	856.96	1116.6	1396	1724.1	2053.8	2407.7	2763.1	3111.9	3519.3	3886.9	4347.5	4771.3	5126	5582.8	6127.8	6632.9	7000.7	7576.9	8066.2	8334.9	8749.7	9298.4	9567.9	9593.7	9903.2	10019	10214	10426	10524	10655	10918	11161	11084
15.093	0	0	0.84697	0	0	0.0036718	0	0	0	0	0	0	0	0	2.9202	18.276	18.549	37.651	49.621	76.538	105.02	122.99	209.9	256.45	381.29	478.88	616.02	752.84	954.28	1156.6	1330.4	1490.4	1678.5	1920.7	2201.3	2300.5	2563.7	2793.5	2911.3	3089.3	3166.9	3269.3	3442	3472	3674.1	3749.1	3806	4058.4	4135.7
13.163	7.0057	0	3.3601	0	0	0	0	0	0	0	0	0	0	0	0	7.2422	50.412	130.31	250.23	378.2	585.03	853.09	1174.9	1432.2	1841.4	2142.4	2520.6	2781.7	3442.4	3546.5	3923.9	4294.6	4428.4	4685.7	4947.4	5491.4	5682.6	5967.3	5899.9	6174	6297.2	6588.5	6730.6	7033.8	7012.7	6901.9	6997	6961.5	6948.1
26.563	0	0	0	0	0.052475	0	0	0	0	0	0	0	0	0	0	0	0	4.6116	5.2223	56.742	142.01	305.17	451.18	690.62	918.77	1210.9	1494.3	1844.2	2087.6	2583.9	2994.2	3166.2	3761.5	4078.4	4791.7	5303	5817.8	6331.5	6804.7	7350.9	7619.8	7858.4	8042.1	8314.9	8720.3	8842.6	8820	8877.1	9230
1.7836	0	0	2.5379	0	0.82355	9.6108	16.287	27.119	39.243	68.903	117.4	224.43	397.87	626.98	889.11	1198.7	1495.1	1808.7	2159.9	2423.9	2696.9	2982.4	2932.1	3159.4	3485.5	3777.5	3960.3	4145.6	4373.7	4522.2	4687.1	4886.8	5135	5134.6	5250	5413.5	5512.1	5603.5	5666.5	5624.2	5823.1	5926	6103.3	6211.1	6179	6262.1	6281.2	6437	6388.9
5.1099	1.3828	0	4.0865	0	0	0	0	2.9389	1.6016	4.6724	0	0	0	0	4.7601	7.5549	14.765	40.579	51.626	60.832	82.477	121.19	150.55	197.58	224.13	278.86	321.73	365.16	439.59	501.67	554.98	683.51	807.74	982.75	1114.5	1229.6	1405.9	1523.8	1754.8	1827.2	2026.3	2051.2	2179.8	2240.6	2382.2	2300.4	2537.2	2607.5	2526.2
14.901	0	0	1.6772	2.0427	0	0	0	0	0	0	0	0	1.1487	11.209	22.597	46.291	71.194	110.28	130.1	174.8	221.36	250.87	330.06	359.54	425.27	480.47	587.54	681.56	847.17	969.7	1177.4	1305.7	1489.4	1669.7	1861.1	2103.2	2315.4	2555.2	2721.5	2892.7	3032.3	3271.4	3377.1	3567.4	3685.3	3843.2	3971.1	4036.5	4201.8
8.6977	5.666	0	5.2929	0	0	0	0	1.9821	6.6636	12.209	30.403	53.698	88.238	135.81	172.53	240.55	314.76	387.68	497.16	595.38	701.05	788.57	762.06	1154.2	1235.1	1325.4	1535.2	1394	1986.4	2302.9	2153	2351.4	2456.7	2674.8	2900.3	3114.1	3282.3	3521.2	3764.8	3822.6	4060.3	4097.9	4274.1	4497.4	4548.5	4397	4703.5	4821.6	4947
12.51	3.5119	0	4.7633	0	0	0	0	0	0	0	0	0	0	0	0	24.071	81.859	154.73	260.38	387	558.44	742.14	961.52	1189.8	1385.7	1575.6	1832.6	2048.7	2276.5	2562.4	2820.6	3046.3	3271.5	3430.5	3658.8	3750	4118.5	4143	4479.5	4601.8	4450.4	4849.9	4809.8	4952.6	5072.3	4937.2	5127.5	5080.9	5071.8
7.9554	0.46118	0	3.496	1.5342	0	0	0	2.0013	0	1.5431	0	0	24.149	28.292	43.766	46.285	69.954	92.937	137.24	193.1	313.16	377.07	506.42	667.2	796.55	1012.7	1164.7	1343	1592.3	1781	2029.5	2345.8	2668.7	2926.2	3279.7	3496.1	3778.3	3964.5	4293.1	4547.3	4877.9	4854.9	5030.3	5162.6	5168.1	5482.8	5344.8	5568.3	5618.1
1.8383	8.4798	0	8.1487	0	0	0	0	1.4123	0.15584	7.6505	6.2027	27.27	25.929	78.626	126.68	212.27	355.12	520.68	737.28	1014.3	1374.5	1651.5	2114.6	2490.1	2826.1	3230.7	3601.6	4084.4	4563.7	5045.2	5548.3	5978	6431.2	6809.1	7367.7	7774.9	8165.6	8549.2	8821.2	8959.2	9399.1	9626.9	9701.6	9880.7	10143	10379	10640	10575	10891
7.567	0	0	6.4336	9.0685	10.533	0	7.3364	5.7452	12.472	16.044	125.93	241.64	362.67	382.63	673.52	923.74	970.06	1398.3	1702.7	1906.4	2403.7	2500.4	3198.2	3247.6	4203.7	4383.9	5045.2	5224.5	5648.2	5951.8	5940.2	6831.3	7457.9	7582.3	8307.7	8579.1	9253	9765.1	9817.2	10118	10486	10831	11225	11278	11905	12105	11895	12012	11836
16.743	4.3296	0	5.0911	0	0	0	18.021	23.992	55.047	65.313	72.067	100.86	121.36	154.86	177.4	231.9	252.88	311.19	380.33	447.45	524.92	625.94	718.48	803.94	912.76	1002.4	1179.7	1304.8	1485.5	1628.5	1701.7	1862.7	1957.2	2077.9	2161.3	2244.2	2410.8	2457.7	2693.9	2783.7	2791	2848.1	2965.7	3017.6	2995	2953.4	3012.9	3008.7	2993.2
11.351	0	0	1.3106	0	3.8691	0.45703	2.4357	0.67814	0	0	0	0	0	0	0	0.54622	62.75	131.85	221.43	311.19	444.85	564.93	724.74	890.54	1125.1	1313.4	1473.4	1698.9	1935.2	2162	2387.7	2576.9	2776.6	3066.7	3184.4	3505.4	3705.6	3945.8	4134.6	4427.5	4658.5	4819.3	4878	5065.7	5220.8	5334.9	5558.2	5669.7	5852
0	0	0	1.4828	5.9928	9.6052	3.6838	8.305	4.9677	9.1227	12.032	15.82	17.438	32.082	34.632	76.303	166.54	242.61	323.22	405.74	506.55	657.64	819.98	1045.7	1172.7	1375.7	1851.6	2194	2081.6	2193.9	2393.3	2587.6	2659	2840.2	2965.7	3064.1	3107	3353.4	3457	3521.7	3741.5	3707	3755.3	3938.1	4058	3923.3	4095.2	4225.6	4181.1	4195.9
6.4813	1.09	0	0	2.235	0	0	0	0	0.034872	0	0	0	0	0	25.348	56.569	113.39	185.31	292.5	409	527.43	679.11	835.8	952.32	1159.7	1308.2	1480.4	1620.4	1762.1	1941	2026.6	2183.1	2273.3	2439.3	2563.3	2703.9	2876.8	2906.9	3118.5	3072.7	3083.4	3179.6	3142.3	3366.2	3302.5	3458.3	3571.2	3520.4	3533.1
0.94161	2.9758	0	2.3939	1.1971	0	0	6.6404	0	0	0	0	0	0	0	10.249	15.762	34.74	85.943	125.27	195.38	312.71	458.32	616.24	823.77	1064.4	1209.5	1410.7	1661	1903.9	2177.8	2416.2	2681.9	3024.9	3216	3559.2	3724.6	3949.9	4209	4345.1	4580.2	4593.6	4810.5	4863.6	4991.7	5047	5181.8	5170	5298.6	5418.9
11.249	0.034846	0	4.4301	0	0	0	0	0	1.1387	0	4.1195	21.972	46.311	90.736	106.79	145.18	168.7	222.89	320.49	435.51	570.74	725.24	874.8	1050.3	1177.2	1426.3	1623.5	1839.8	2072.4	2155.4	2356.2	2479.5	2815.7	2994.4	3111.8	3236.8	3400.4	3576.1	3644.5	3754.7	3833	3975.8	4128	4193.6	4455.5	4366	4514.9	4573.9	4629
24.947	10.021	0	9.8023	0	0	0	0	0	0	0	0	0	0	7.5869	17.791	38.49	71.146	133.63	239.87	372.08	511.23	673.01	953.46	1119.9	1358.3	1554.7	1862.2	2044.5	2424	2744	3111.5	3423.6	3634.7	3727.9	3862.1	4021	4471.3	4559.6	4654.4	4861.2	4892.7	5006.1	5255.2	5335.8	5414.6	5342.9	5361.5	5451.7	5353.8
6.1128	8.6515	0	0	0	0	0	9.1435	3.4771	0	3.071	0	6.9826	0	19.548	15.641	27.895	32.663	39.328	56.194	97.505	143.97	217.65	278.94	350.97	454.16	570.18	701.24	863.28	994.14	1164.5	1333	1444.7	1662.2	1708.1	1928.9	2066.8	2121.7	2214.4	2392.2	2393.2	2464.3	2597.5	2633.7	2665	2712.3	2823.8	2899.3	2825.5	2828.6
29.737	6.2964	0	0	0	0	0	0	0	0	1.1945	24.346	36.135	69.533	104.18	158.1	218.16	268.52	344.44	412.01	560.62	675.57	783.8	875.23	1035.1	1224.8	1268.2	1388.8	1531.5	1601.9	1775.7	1893.5	1958.2	2033.6	2054.4	2258	2341.3	2478.6	2524.5	2574.7	2492.9	2517.3	2499.1	2577.8	2544.2	2566.9	2486.2	2468.9	2584.3	2397.7
16.607	10.802	0	0	0	0	0	6.0302	33.191	116	243.36	448.96	793.89	1083.6	1587.6	2098.7	2677.1	2784.4	3760	4091.8	4940.6	5692.9	6321.8	7112.9	7964.8	8502.4	9282.8	9867.7	10492	11294	11856	12313	13840	14185	15229	16150	16831	17247	17843	18337	19075	19366	20088	20253	20676	21183	21363	21401	22054	22055
28.01	0	0	0	0	2.3506	9.4132	32.839	79.423	143.19	271.33	419.65	542.87	779.3	965.96	1269.9	1519.6	1763.5	2052	2311.4	2436.2	2710	2813	3050.6	3310.7	3579.4	3843.1	4164.8	4522.2	4693	4887.2	5387.4	5518	5724.5	6028.2	6113.4	6245.9	6416.7	6838.7	6868	7043.2	7301	7432.1	7585.3	7697.4	7637.3	7904.7	8050.2	7975.9	8127.4
6.94	4.788	0	1.5034	0.74669	0	0	0	0	0.43393	25.686	42.7	89.193	122.92	148.82	369.99	364.5	509.2	915.93	1268.3	1560.4	1988.7	2378.2	2087.9	2488	2787.7	4077.1	4607.2	4882.5	5531.7	4922.6	5153.3	5609.7	6000.1	6484	6974.6	7358.7	9846.1	8512.9	8540.5	8637.4	9000.6	9199.3	9540.3	9771.2	9600.4	9877.1	9813.2	9922.9	10000
0	0	0	0	14.308	1.4075	16.882	0	0	0	0	0	6.4247	16.201	48.614	69.307	65.246	74.333	99.704	113.97	137.1	199.85	135.33	167.1	172.51	195.67	232.7	234.22	321.11	437.55	444.53	466.87	524.45	620.94	723.7	857.63	953.09	1148.3	1258.6	1295.7	1410.1	1576.4	1637.4	1759.8	1854.5	1894.5	1950.5	1907.3	2004.7	2050.9
0	0	0	4.7755	0.98931	7.3954	8.5024	20.782	19.192	12.959	10.675	16.13	9.2782	18.255	16.529	13.699	20.948	56.751	117.55	211.43	324.62	546.71	671.79	947.3	1141.2	1351.8	1573.8	1994.7	2217.3	2476.7	2749	2909.9	3178.4	3445.5	3702.5	3883.9	4064.1	4118	4301.4	4417.9	4489.3	4699.9	4809.6	4814.8	4825.2	4886.8	4913.2	4911.3	4901.7	5049.6
0	0	0	6.1598	0	4.8858	2.1029	5.7525	18.352	10.068	24.113	28.947	64.453	69.483	87.118	108.23	152.35	163.48	200.98	250.03	307.56	414.4	463.13	533.89	611.59	710.17	857.87	921.93	1006.7	1160.7	1317.6	1558.5	1700.9	1851.5	1912.5	2200.3	2341.7	2452.6	2635.8	2802.6	2777.2	2926.8	3019.4	3110.6	3268.6	3293.4	3415.5	3559.5	3509.1	3684.5
1.5064	0.59058	0	5.5543	0.8866	0	0	0	0	0	0	0	0	7.0695	27.697	54.299	83.842	115.06	154.98	207.07	243.71	314.33	373.91	457.39	555.52	631.9	722.28	845.95	871.34	1146.2	1231.9	1501.4	1710.2	1805.6	2111.5	2292.2	2602.4	2703.3	2976.5	2951.1	3032.1	3329.8	3506.9	3529.7	3624.2	3688.7	3733.7	3784	3774.7	3732.1
7.5945	0	3.9513	5.337	3.4609	2.6524	0	0	0	0	0	0	0	0	28.596	95.444	174.33	266.52	456.82	681.47	1010.2	1352	1827.2	2388.1	2914.9	3611	4367.8	5233.1	5885.7	6780.7	7959.8	8964.9	9631.6	10252	11435	12472	12946	14187	15300	15925	16709	17114	17511	17441	18280	18054	18629	18648	18865	18937
0	0	0	3.7593	7.3813	3.5731	0	5.9544	0.97017	2.2299	9.3347	13.517	20.077	49.075	96.985	161.25	250.04	342.63	477.06	538.25	748.78	916.25	1206.7	1434.3	1576.7	1981.5	2038.9	2414	2697.5	2910.1	3172.3	3450.7	3654.5	3878.3	4124.1	4453.6	4721	5106.6	5370.4	5618.9	5921	6305.8	6738.4	6728.5	6934.6	6810	7329.1	7464.2	7615	7657.6
12.605	0	0	0	0	0	3.3115	3.3258	4.632	25.027	77.213	157.08	242.84	350.05	476.95	569.88	749.5	975.26	1159.8	1413.2	1807.9	2115.3	2465.7	2826.1	3289.1	3774.9	4203.3	4462.6	4913.2	4986.2	5451.6	5662.7	5948	6247.6	6574.8	6804.6	6902.8	7264.2	7568.3	7857.8	8094.3	8704.5	8693.7	8885	8679	8869.7	8868.7	9142.6	9355.3	9650.4
13.702	1.2808	0	7.5732	0	0	0	0	0	34.767	107.11	182.09	329.83	503.41	764.07	1109.1	1446.8	1812.2	2333.9	2784.5	3371	3993.1	4654.6	5318.3	5925.1	6556	6727.7	7371.8	7867.9	8472.8	9126.9	9597	10182	10565	11028	11635	11585	12236	12720	12897	13337	13439	13933	14132	14405	15182	15324	15578	15469	15227
4.7871	7.1037	0	2.7217	0.93694	0	0	4.4905	11.32	9.9128	10.141	7.2091	10.817	21.407	29.103	49.744	67.681	107.8	112.74	169.4	217.66	253.82	338.85	396.49	563.69	344.53	510.4	705.43	878.42	1268.4	1586.7	1941.4	2195.5	2497.6	2824.8	3047.4	3360.4	3673.8	3870.9	4012.3	4229.5	4449.9	4574.5	4770.4	4989.8	5029	4956.2	5118.8	5160.8	5358
24.616	2.5537	0	0.061051	3.183	0	0	0	0	0	0	0	0	0	0	0	18.417	36.647	79.323	147.77	225.81	351.42	472.73	652.33	790.86	1008	1279.9	1531	1838.1	2162	2515.1	2722.1	2995.9	3462.1	3840	4294.5	4469.3	4677.2	5154	5228.3	5362.7	5487.6	5507.9	5707.6	6024.5	5862.6	5098.2	5286	5339.2	5443
10.505	0	0	6.0066	3.3031	2.1219	6.5869	8.0242	21.491	58.313	132.8	205.62	324.98	450.22	557.12	648.62	731.16	867.54	990.7	1119.7	938.07	1137.4	1470.7	1554.1	1574.9	1665.3	2002.7	2016.6	2261.6	2390	2402.1	2472.6	2726.4	2871.6	2941.2	3067.6	3136.8	3476.3	3484.3	3524.7	3636.9	3722.3	3828.6	3964.2	4020.5	4041.5	4123.7	4178.6	4344.4	4424.4
0	0	0	5.945	7.2786	9.4268	0	0.70943	5.9036	0	34.386	78.035	160.83	244.2	375.36	603.53	791.85	1017.1	1404.2	1629.6	2087.6	2376.6	3013.1	3320.9	3869.1	4356.1	4663.7	5012.2	5280.5	5711	6020.7	6404.1	6830.9	7270.5	7650	8004.5	8257.9	8566.5	8668.9	9019.8	9402.2	9514.9	9504.4	9979.5	9738.7	10048	9954	10270	10171	10240
0	0	0	11.202	9.7437	5.6981	4.1451	16.118	11.33	13.947	18.274	32.369	51.744	79.405	96.851	128.14	150.31	190.18	207.96	243.15	305.16	357.94	409.43	454.43	519.35	623.95	727.65	828.23	961.87	1090.7	1215.9	1417.6	1584.5	1833.7	2047.3	2240.6	2505	2702.7	2972	3104.6	3237.9	3394.4	3513.9	3684.5	3727.9	3951.7	3918.5	4000	4141.4	4231.2
9.1166	1.6526	0	0	2.7714	0	0	2.0986	0	0	0	0	0	0	0	0	0	0	0	16.589	43.759	91.179	144.63	191.1	240.8	278.78	392.99	477.02	591.84	688.82	780.1	927.93	1060.9	1176	1279.2	1350.8	1483	1593.2	1705.1	1800.6	1925.2	1980.3	2063.9	2064.5	2090.4	2152.1	2222.5	2256.2	2267.2	2331.9
12.977	0	0	0	0	0	8.0105	6.3883	15.41	19.619	20.947	33.539	49.069	83.419	137.14	237.9	361.52	544.33	762.35	968.62	1133.7	1452.1	1673.7	1974.9	2385.3	2753.2	3222.3	3235	3690.2	3961.5	4278.4	4235.5	4575.2	4937.3	5251.4	5270.5	5731.1	5748.7	5928.4	5397.2	6178.5	6048.5	6364.4	6051	6248.3	5967.9	5862.2	6101.9	6292.9	6266.3
22.492	4.882	0	0	0	0	0	0	0	0	0	0	0	0	0	0	0	17.231	55.541	127.44	204.98	330.12	463.91	634.37	800.75	961.11	1172	1350	1352.8	1758.1	2039.1	2368.9	2561.3	2840.2	3200.6	3484.2	3796.4	4019	4305.8	4526.7	4825	4970	5164.9	5377.1	5433.2	5483.2	5573.3	5573.2	5702.5	5768.6
3.5662	0	6.952	0	0	0	0	2.055	25.885	40.327	28.299	33.427	30.194	54.197	75.184	115.56	187.18	341.74	513.14	716.23	986.91	1253.8	1518.3	1756.8	2142.5	2381.7	2790.8	3077.7	3367.1	3815.1	4108.7	4401.8	4673.8	4934.9	5187.5	5321.2	5430.9	5592.6	5689	5801.2	5999.1	6119.2	6239.3	6352.1	6356.5	6530.3	6593.6	6700.1	6643.3	6648
15.568	5.9248	0	0	0	0	0	0	0	0	0	0	0	0	0	0	0	0	0	15.37	32.605	128.94	190.78	310.44	430.4	596.25	807.82	1002.6	1186.8	1382.8	1654.8	1826.3	2063.3	2216.1	2545.9	2683.3	2892.5	2998.1	3068.1	3325.7	3355.2	3445	3552.9	3753.7	3644.6	3673.2	3747	3655.5	3717.4	3727.9
28.629	11.447	11.06	0	0	0	0	0	0	0	0	0.92009	24.206	43.784	80.739	141.28	211.5	308.55	447.59	603.93	818.41	1057.4	1573.4	1807.6	2246.2	2505.3	3022.9	3532.1	3852	4454.3	5037.4	3975	4479.5	5622.5	5922.2	6269.2	6364.9	6293.7	6827	6969.5	6765.8	6877	6901	7249	7397.7	7405.4	7155.7	7288.4	7309.6	7343.1
0	4.0588	3.0966	1.2051	0	2.9862	0	0.20584	11.072	35.069	57.686	111.29	187.26	304.91	427.2	615.65	845.9	1068.9	1391.9	1687.7	2042.1	2452.7	2896.2	3232.4	3676.2	4115.5	4647.9	4993	5412.4	6053.5	6435.2	6582.9	7121.5	7539.4	7823.8	8337.5	8500.6	8732.7	9014.7	9355.4	9550	9787.2	9894	10124	10045	9898.7	9981.1	10058	10248	10265
26.084	1.0039	1.1156	0	0	0	0	0	0	0	0	5.2732	9.321	30.434	52.341	77.134	109.03	161.31	230.66	330.89	484.54	657.37	871.34	1053	1290.4	1521.1	1827.2	2127.7	2382.8	2705.1	3052.9	3415	3859.2	4212.9	4649.6	5060.7	5535.5	6021.7	6442.6	6882.3	7145.9	7439.2	7664	8016.8	8248.2	8355.9	8492.4	8696.2	8941.5	9057.1
30.063	5.4433	0	0	0	0	0	0	0	0	0	0	0	0	0	0	22.804	45.413	164.39	224.78	346.06	786.57	1033.2	1481.5	1427.7	1809.3	2682.9	2492.4	2518.8	4117.5	3779	4402.6	4698.7	5199.9	5629.6	6098.7	6365.6	6758.7	7060.9	7389.4	7537.8	7835.1	8135.9	8277.7	8503.8	8793.8	8759.3	8805.7	8912.9	9232.6
36.171	6.0054	0	0	0	0	0	0	14.839	43.732	125.69	237.44	348.47	493.8	655.26	1094.7	1072.7	1534.3	1825.7	2175.5	2358.6	2563.1	2829.3	3118.3	3439.6	3076.9	3626.7	3864	3724.5	4080.8	4386.6	4609.9	4081.9	4170.2	4253.5	4416.5	4597.7	4607.2	4840	4883.3	5136.1	5146.3	5206.3	5314.5	5442.4	5469.8	5571.8	5661.8	5611	5714
15.713	4.1693	0	0	0.61703	0	0	3.6271	1.0762	0	0	0	0	0	2.6009	12.343	10.856	58.239	95.913	128.52	188.53	255.12	311.89	331.29	433.83	504.38	605.31	730.31	896.53	1060.2	1174.5	1274.5	1423.7	1640	1765.6	1896.3	1984.9	2041.6	2181.2	2297.3	2437.7	2433	2581.6	2661.2	2743.1	2861.9	2881.3	2901	2916.2	2948.4
14.793	6.3303	0	1.7537	0	0	0	0	0	0	0	0	6.2	6.6507	15.24	24.96	42.678	45.572	47.157	76.436	151.09	194.93	297.21	333.44	327.84	360.22	418.81	448.36	531.42	588.53	607.07	668.47	685.64	817.6	954.35	1014.1	1124.8	1170.3	1257.1	1395.6	1494.4	1587.7	1692.6	1790	1844.3	2019.4	2013.4	2145.2	2099.2	2200.2
0	0	2.763	9.6865	1.9182	0.58561	0	0	0	0	7.8158	6.4375	4.4212	5.8683	4.7899	12.342	12.086	18.967	19.083	36.179	52.419	74.981	81.2	140.84	193.96	318.88	452.24	549.05	725.17	877.43	1072.9	1247.7	1466.5	1768.1	2015.4	2293.7	2591	2927.1	3127.3	3420.3	3698.3	4023.5	4243.2	4376.1	4450	4521.2	4747.7	4801	5006.3	4971.7
47.622	12.855	0	0	0	0	0	0	0	0	0	17.911	63.769	156.71	275.28	425.66	710.91	961.91	1258.7	1670.6	2044.6	2516.8	2998	3498.5	3990.6	4532.8	5041.3	5506.8	5984.1	6380.8	6906.3	7309.9	7698.8	8407.6	8696.4	9053.9	9310.8	9792.2	10146	10377	10886	11218	11124	11599	11606	11963	12169	12239	12181	12104
0	0	0	9.5487	0	4.0378	0	1.8936	0.86627	0.73901	22.343	46.172	133.55	223.72	372.14	521.86	750.77	1009.4	1279.8	1566.8	2001	2358.2	2650.4	3078.6	3533.5	3842.2	4293.6	4699.9	5199.6	5809.6	6146.2	6823.9	7143.7	7805.3	8297.5	8602.5	9094.5	9662.7	10030	10362	10685	11113	11424	11650	11846	12106	11876	12093	12233	12190
0	0	2.392	7.2338	4.8664	0	0	0	0	0	0	0	0	0	7.3936	15.558	37.564	34.628	64.481	88.127	140.79	218.72	270.9	384.57	483.78	663.73	805.57	913.79	1159.7	1308.5	1479.5	1607	1798.4	2053.1	2176	2427.3	2575.5	2757.5	2988.4	3151.7	3202.3	3470.7	3683.3	3837.9	3940.1	4090.7	4190.3	4177.8	4316.2	4357.1
13.286	0	0	13.072	9.688	0	0	0	0	3.3526	27.471	44.408	73.789	119.52	187.85	245.14	347	444.47	569.83	746.75	877.24	1020	1231.8	1419.3	1651.2	1849.4	2041.3	2248.8	2477.3	2734.2	2867.8	3171.5	3406.9	3634.5	3863.7	4099.3	4464.1	4762.6	4866	4988	5071.1	5227.4	5573.4	5558.8	5836	5916.1	5965.8	4874.7	4861.8	4878.1
14.545	0	0	0	1.4281	0	1.3289	0	18.742	57.787	84.066	194.24	284.84	427.86	551.54	697.06	810.09	954.9	1103.7	1212	1470.1	1579.8	1741.1	1917.4	2070.3	2252	2417.7	2639.2	2651.9	2831.8	3081	3090	3407.1	3478.8	3748.8	3813.5	4062.4	4109.1	4282.3	4426.9	4515.3	4531.2	4675.7	4856.5	4981.3	5009.8	5060.9	5117.7	5044.8	5099.1
29.676	4.3661	0	0	0	0	0	0	1.0994	7.3677	29.498	49.49	90.355	116.99	161.35	218.46	310.93	421.57	476.52	576	683.72	787.54	1074.2	1174.2	1221.3	1406.9	1533.4	1662.3	1669.8	1998.9	2203.2	2406.5	2586	2770.7	2993.1	3155.3	3365.4	3626.1	3656	3850.5	4043.7	4113.8	4143.7	4384.7	4384.1	4544	4691	4644.9	4763.9	4873.3
21.915	10.825	0	0	0	0	8.2186	13.101	17.906	0	3.7654	7.4048	36.924	93.295	167.9	302.68	442.45	630.26	820.92	1054.3	1327.2	1585.2	2012.4	2132.7	2463.8	2789.8	3100.8	3487.2	3828	4149.1	4444.4	4870.7	5260.6	5536.7	5966.4	6284.3	6618.9	6913	7252.5	7720.7	7735.6	8032.1	8357	8619.4	8614.7	8767.9	8953	9016	9291.5	9295.9
0	0	0	8.9388	2.4222	3.6447	0.50437	0	0	0	5.4723	4.4871	8.1184	14.092	30.765	53.204	93.85	150.83	228.68	353.73	481.42	620.74	786.87	1051.7	1129.1	1364.8	1516.1	1785	1996.2	2211.8	2427.8	2624.8	2808.5	2860.9	3078.3	3277.4	3435.9	3612	3861	4020.9	4063.5	4039.1	3632.5	3740.8	3505.7	4719.9	3961.4	3705.8	3889.7	3858.2
17.929	3.2995	0	0	1.4455	0	0	0	0	0	28.957	84.563	196.74	342.44	523.86	725.33	911.86	1136.8	1414.4	1607.7	1772.1	2064.8	2270.8	2572.6	2730.9	2971.5	3138.6	3313.7	3458.1	3522.5	3823.8	3870.5	4093.9	4219.1	4359	4567	4506.4	4786.1	4848.9	4874.4	4964.3	5137.6	5179.9	5316.4	5304.7	5385.4	5558.6	5467.2	5526.6	5542.9
36.182	7.7796	0	0	0	0	0	0	0	21.974	71.634	161.9	301.08	460.92	647.14	873.8	1155.2	1453.5	1809.7	2212.6	2506.3	2887.4	3344.8	3714.9	4108.4	4410.4	4698.1	5115.9	5190.3	6071.1	6265.4	6525.2	6936.4	7241	7629	7947.7	8288.7	8533.3	8652.9	8871.7	9237.8	9542.2	9382.3	9528	9684.3	9515.2	9800.9	9745.9	9938.9	10072
5.5945	0	0	4.9928	1.4926	0	0	4.1103	0	0.32823	0	0	0	0	0	0	0	0.24983	25.575	65.717	100.74	135.63	207.28	309.83	359.89	437.39	515.89	642.09	677.35	778.87	880.63	1037.8	1174	1260.8	1360.8	1498.8	1508.4	1501.7	1564	1677.9	1728.4	1806.5	1877.1	1963.9	1977.5	2093.1	2053.1	2084.8	2063.1	2105.4
4.3536	9.8529	0	2.3042	0	0	0	0	1.1266	0	5.3059	15.895	58.769	120.34	197.65	277.12	398.73	459.91	598.58	739.27	999.3	1120.5	1182.2	1427	1495.6	1895.7	1959.2	2202.2	2140.7	2490.5	2157.8	2614.8	2778.8	2794.4	3007.1	3053.6	3139.3	3345.9	3361.5	3476.6	3488.4	3507.4	3647.1	3790.6	3898.5	3936	3813.8	3999.8	3981.8	4077.9
0.17914	0	0	4.5621	0	7.2684	2.472	0	0	0	0	0	7.2919	32.157	70.801	135.4	240.58	315.05	449.45	617.22	807.92	1129.2	1147.6	1501.8	1554.4	1701.2	2052.9	2098.3	2365.3	2518.1	2682.3	2788.6	2995.2	3197.4	3489.9	3636.4	3812.5	3948.1	4139.1	4163.1	4355.7	4425.3	4500.8	4432.4	4611.2	4504.5	4571.7	4652.9	4665.8	4597.3
0	0	0	7.8752	6.2843	7.2629	0	0	3.1198	0	0	0	4.4245	15.192	29.911	71.025	101.93	178.22	257.31	361.46	496.68	679.37	913.33	1169.9	1397	1666.5	1914.5	2237.6	2529.5	2806.9	2975.6	3194.3	3382.2	3597.8	3692.9	3856.9	4004.1	4140.7	4366.2	4434	4573.6	4621.4	4606.4	4780.4	4700	4657.4	4631.8	4596.8	4565.8	4534.4
0	0	0	7.6955	0	4.626	9.1331	4.0399	6.1759	5.5271	18.577	55.098	76.897	117.85	142.13	216.86	250.91	354.36	398.99	549.7	723.87	826.06	1005.8	1178.1	1455.8	1686	2057.2	2293.2	2656	3019	3398.6	3770.2	4286.9	4604.3	5104.9	5584.6	6044.2	6247.3	6823	7108.3	7418.5	7778.7	7916.7	8038.6	8167.6	8206.4	8368.1	8301.9	8383.8	7880.8
0	0	0	9.7432	0	5.2928	1.5813	0	1.3842	20.454	66.633	104.77	183.94	297.41	425.95	577.94	792.38	981.8	1266.8	1525.2	1836.7	2228.6	2675	3096.2	3477.7	3886	4457.4	4874.7	5480.3	5769.4	6199.8	6534	6982.5	7459.9	7729.4	7887	8245.2	8523.8	8790.5	9059	9256.8	9509.2	9563.3	9779.9	10036	9851	10121	10164	10282	10180
11.68	2.6843	0	1.6382	0	0	0	0	0	0	1.2055	1.4833	10.604	10.427	33.42	37.589	75.715	162.82	238.41	355.44	491.48	643.96	851.64	1025.6	1208.9	1340.5	1466.5	1722	1874.5	2027.2	2309.3	2402.8	2537.8	2774.4	2869.4	3113	3274.9	3520.3	3744.2	3778.6	3909.8	3922.8	4191.8	4252.3	4311.1	4566.2	4507.5	4530.2	4653.1	4734.6
0	0	0	4.5308	7.6113	1.2514	0.4467	7.7305	29.483	76.836	162.78	250.82	410.15	621.18	811.64	1039.6	1334.1	1619.6	1937.4	2213.1	2549.4	2837	3223.9	3618.5	3948.7	4296.5	4564.1	4920.7	5463.9	5446.7	5698.4	5848.3	6104.4	6399.1	6535.5	6519.2	6615.3	6909.5	7067.2	7035.8	7250.1	7471	7313.5	7656.9	7532.4	7410.6	7572.8	7303.2	7654.2	7648.6
21.29	0	0	0	0	0	4.1976	0	0	0	4.3547	59.573	117.59	139.09	239.98	281.15	375.56	434.67	537.6	668.36	993.6	994.6	1204.3	1456.5	1942.3	2206.3	2582	2774.9	3282.6	3773.6	3471.6	3705.5	3712.1	3947.7	4288.2	5425.3	4907	5397	5704.5	7006.7	5974.5	6846.2	6399.4	6448.4	6575.8	6830	6843.1	6903.5	7151.8	7078.1
16.926	2.7236	0	0	0	0	0	0.060205	0	1.1428	13.879	29.227	45.531	60.031	77.431	96.678	108.89	134.9	178.82	231.92	286.57	379.77	436.07	542.35	586.26	764.34	870.32	940.37	1043.9	1090.5	1175.6	1262.7	1375.3	1413.4	1512	1585.5	1677	1753	1830.5	1858.1	1967.2	1939.1	1887.2	1870.4	1930.7	1929.1	1943.5	1906.5	2026.1	1953
4.8845	0	0	10.683	0	0	0	4.5484	0	6.3007	0	15.59	78.383	164.45	308.13	478.67	725.85	1006.6	1323.4	1685.4	2173.3	2618.7	3120.2	3326.7	4002.4	4339.2	4827.1	5276.5	5764.9	6527.2	6703.9	6926.7	7315	7830	8147.6	8713	9057.5	9197.3	9574.2	9859.6	9986.9	10330	10493	10669	10861	11125	10691	10365	11040	11018
37.925	18.055	0.21706	0	0	0	0.69856	0	16.938	3.2644	3.3411	0	0	22.053	41.739	128.85	204.49	314.64	410.91	565.23	685.24	879.03	1072.9	1228	1368.4	1596.6	1850.5	2187.3	2384.5	2524.9	2814.7	3007.1	3313.8	3486.4	3897.9	4061.6	4367	4711.3	5110.1	5424.5	5545	5702.8	5824.6	6154.9	6041	6179.4	6310.4	6547.4	6630.7	6310.2
36.688	18.637	0	0	0	0	0	0	0	0	0	0	16.472	32.571	68.175	104.67	164.74	277.1	403.5	698.4	756.06	1138.2	1134.3	1326.9	1842.3	2087	2133.4	2593.6	2642	3140.3	3389.8	3595.1	3964.9	4208.1	4485	4733.5	4899.5	5036.8	5338	5585.3	5655.1	5780.7	6168.3	6234.6	6207	6291.7	6232.7	6192.2	6247.5	6451.4
43.705	1.6591	0	0	0	0	0	0	0	0	0	0.73938	0	2.9483	4.9902	24.491	56.695	115.27	229.16	345.78	505.87	633.68	770.99	1027.1	1238.4	1372.4	1616.4	1811.8	2046.3	2228.6	2426.5	2874.6	3136.3	3540.3	3752.6	3929.3	4070.3	4225.6	4382.6	4550	4734.6	4836.8	4920.1	5095.8	5011.9	5091.2	5197.6	5276.3	5272.8	5334.2
38.361	10.721	0	0	0	0	0	0	0	0	12.928	27.204	73.004	128.07	207.86	320.4	426.23	654.25	756.56	991.64	1309.5	1635.2	1870.7	2295.8	2670.4	3010.7	3391.7	3903.7	4235.9	4563.8	4866.9	5288.7	5692.5	5871.5	6334.9	6487.5	6725.7	7067.5	7452.1	7656.5	7687.1	7752.1	7975.3	8238	8296.1	8302.7	8339.2	8555.5	8739.1	8610.7
23.571	3.3233	0	1.6766	0	0	0	1.725	0	0	0	0	0	0	0.17376	0	1.6561	5.1937	24.342	62.799	99.334	135.34	178.95	205.66	229.32	257.09	322.61	382.09	476.64	608.66	750.32	753.19	881.03	1090.4	1257.4	1452.3	1591.4	1690.6	1838.3	1951.8	2110.7	2222.4	2388.5	2481.4	2547.8	2706	2754.9	2843.2	2934.6	2895.7
0	0	0	8.0245	16.806	9.2817	22.789	25.361	45.745	41.104	50.399	57.454	104.74	180.28	271.34	365.29	530.87	698.45	886.28	1076.7	1334.3	1647.8	1922.4	2167.1	2548.2	2785.9	3205.6	3620.5	3944.9	4256.2	4659.1	4986	5356.7	5700.6	6255.4	6427.7	5639	7181.6	7500.1	7900.2	7957.4	8228.6	8562.6	8793.9	8991.9	8993.8	8880.9	9054.3	9143.4	9071.9
15.558	4.5042	0	0	0	0	0.5463	5.2703	12.449	11.872	17.49	22.576	36.385	53.55	73.022	117.34	169.13	249.8	353.73	444.99	566.88	704.8	911.47	1074.3	1237.2	1466.5	1658.6	1857.9	2114.1	2299.8	2537.7	2711.3	2952.6	2995.6	3191	3389.4	3498.4	3538.5	3662.2	3710.9	3724.1	3917.9	3882.5	3933.1	3964.6	3976.9	4066.3	4063.7	3915.4	4008.2
20.695	4.6551	0	3.7038	0	0	0	0	0	0	0	2.7712	12.576	24.118	49.734	86.718	148.72	219.49	293.73	409.65	510.86	749.03	957.48	1172.6	1311.4	1568.8	1854.9	2191.7	2471.6	2654.6	2968.8	3221.5	3493.3	3740.7	3868.8	4121.7	4307.7	4435	4694.2	4741.6	4905.5	5222.8	5327.2	5399.6	5323.5	5353.6	5350	5493.5	5572.3	5568.9
0	0	0	4.0692	3.2882	4.6172	9.896	0	4.9228	6.4809	19.598	32.154	101.92	176.21	298.13	442.34	643.2	832.66	1084.4	1321.2	1541.3	1880	2120.7	2382.2	2613.1	2931.1	3177.7	3375.4	3744.2	3987.9	4324.1	4611.2	4859.6	5096.8	5518.9	5745.1	5927.9	6307.9	6759.4	6953.2	7049.8	7193.3	7347.4	7542.2	7574.3	7811.1	7969.5	7997.8	7945.3	8075.3
27.342	5.5302	0	0	0	0	0	0	12.906	35.9	165.57	254.22	469.75	477.75	860.09	1222.6	1416	1750.9	2228.1	2449.8	2970.3	3339.6	3847	4095.3	4444.4	4894.2	5236.7	5638.8	5988.6	6470.5	6827.2	6535.4	6477.7	8282.8	8613.3	9066.4	9817.8	10252	10675	10813	11234	11126	11517	11881	12105	12310	12404	12560	12413	12612
6.7578	1.2793	0	11.992	3.5918	0	0	0	0	0	0	3.575	22.283	48.15	97.899	138.41	214.82	266.54	355.99	401.39	509.93	608.45	720.11	801.95	924.79	1072.6	1119.9	1320.5	1406.5	1504.9	1598.8	1801.4	1947.8	1950.8	2066.3	2339.4	2601.7	2655.4	2806.3	2820.9	3018.9	3076.4	3102.6	3202.8	3365.7	3360.3	3265.5	3327	3421.3	3424.7
10.788	11.781	0	0	0	0	0	0.39143	17.435	22.748	60.218	119.83	262.17	439.6	702.43	1040.5	1430.1	1976.1	2362	2897.7	3697.8	4087.3	4737.9	5273.5	6097.5	6472.2	7181.2	7752.6	8615.7	9204.6	9452.3	10232	10788	11248	11856	11907	12629	12984	13183	13873	13889	14295	14231	14597	14756	14448	14568	14843	14959	15048
3.9868	9.428	0	0	6.9381	0	0	0	1.3715	0	22.192	16.814	40.434	88.303	215.71	256.03	429.37	565.24	737.25	1009.2	1220	1510.3	1701.2	2205.8	2641.3	3005	3500.3	3896	4510.2	4860.6	5156.7	5610.7	6161.2	6590.3	6951.7	7241.4	7807.4	8055.8	8278.1	8534.6	8772.1	9140.3	9398.9	9437.9	9518.4	9581.3	9646.7	10011	10030	10017
0	7.9559	0	0	2.9836	0	0.20112	3.0315	2.5897	0	3.9011	8.2557	20.693	39.569	43.529	59.279	94.186	97.758	126.33	150.32	222.84	251.55	282.52	352.73	458.68	555.85	650.05	709.25	837.08	908.04	991.86	1052.6	1132.3	1144.9	1216.1	1320.2	1374.3	1392.3	1410.1	1389.9	1472.1	1410	1549	1471.3	1498.1	1538.6	1551.1	1640.9	1686.5	2160.7
29.309	15.944	0.94438	0	0	0	0	0	0	0	0	0	0	0	4.8353	64.908	129.23	244.01	476.37	593.99	909.62	1117.5	1417.8	2038.3	2233.7	2663.4	3195.3	3581.6	4075.2	4680.2	5058.9	5651.8	6120.4	6677.6	7185.5	7548.6	8072.3	8332.7	8860.5	9118.4	9588.8	9404.8	10044	10260	10426	10651	10712	10929	11113	11366
7.8893	5.2266	3.7765	2.9413	0	0	0	0	0	0	0	9.297	33.139	64.241	117.62	228.35	355.55	464.87	593.09	719.77	907.82	1076.8	1309	1456.8	1659	1764.1	1986.8	2166.6	2270.4	2349.2	2636.6	2596.9	2768.6	2891	2971.5	2990.9	3125.6	3154.5	3248	3303.1	3428	3530	3535.1	3643.2	3816.8	3773.4	3750.7	3754.7	3807.3	3908.3
13.403	8.1687	1.9621	0.33975	0	0	0	0	3.2361	7.5113	8.8977	14.585	19.273	34.192	49.516	66.98	98.473	152.3	215.53	286.88	395.38	528.29	667.78	801.84	934.99	1093.2	1201	1368.7	1547.2	1739.7	1865.1	2099.3	2352.8	2579.7	2852.1	3026.5	3280	3555.5	3606.1	3840.2	3954.8	4113.5	4257.5	4418.4	4637.6	4740.3	4845.9	4997.2	4966	5146.1
29.558	0	0	0	0	0	0	0	0	0	0	2.9892	9.5851	8.0883	24.476	35.766	47.447	102.95	147.22	228.73	309.87	449.99	535.07	727.72	943.67	1192.6	1473.2	1741.5	2083.9	2441.4	2948.8	3240.6	3594.5	3844.7	4508.5	4861.8	5336.2	5766	6024.5	6314.6	6641.6	6791	6949.5	7282.6	7401	7466.4	7552.4	7638.7	7687.7	7805.5
0	4.1196	6.1293	2.3881	4.7596	0	0	0	0	0	0	0	0	0	0	3.9879	0	3.7326	16.117	58.59	108.48	174.77	258.61	336.74	480.07	636.38	775.15	908.83	1124.5	1307.6	1555.1	1792.1	1892.6	2193	2632.4	2928	3285.9	3586.4	3882.4	4016.9	4209.1	4426.8	4575	4845.2	4879.5	5021.5	5054.8	5042.9	5168.1	5122.1
23.685	2.6661	0	2.7916	0.047586	0	0	0	0	0	0	0	0	0	0	0.72009	0.41916	34.565	120.53	284.36	471.6	742.55	1081.5	1455.1	1826	2333.7	2792	3503.7	3955.6	4396.3	4963.5	5318.2	6049.5	6434.8	7062	6736.4	7764.1	8128.4	8322.6	7125.1	6633.2	6561	7888.4	7758.5	7968.1	8110.8	8348.1	9203.8	7890.7	7642.9
26.82	4.5542	0	0	0	0	0	0	0	0	0	0	0	0	0	0	0.22643	26.449	74.544	167.32	300.37	448.99	602.99	811.93	1031.5	1301	1528.9	1834.9	2005.5	2325.5	2608.7	2731.5	2973.9	3209.3	3404.4	3698.2	3956.1	4313.6	4426.3	4750.8	4744.7	4797.5	4912.5	5100.9	5227.2	5206.9	5274.7	5267.1	5225.8	5291.1
40.1	10.696	0	0	0	0	0	0	0	0	0	0	0	0	3.7296	50.101	107.53	197.2	326.33	493.06	678.65	881.06	1127.9	1361	1618.8	1964.7	2107.9	2407.7	2733.5	2993.1	3362	3510.9	3834.4	4110.1	4308.1	4786.9	4890.9	5215.1	5471.3	5628.6	5540	5628.5	5700.8	5912	6060.1	6020.3	6123.3	6323.6	6366	6348.8
0	0	0	3.0978	4.8034	1.8303	4.4242	0	0.38055	2.1555	3.8255	0	7.5985	17.52	30.327	77.503	153.72	243.38	355.77	449.21	605.68	775.3	900.79	1097.9	1218.7	1345.2	1349.4	1596.1	1721.8	1817.8	1969.5	2184.1	2449.1	2633.9	2805.4	2988.7	3265.5	3525.8	3715.7	3803	3899.7	4044.8	4369.7	4476.7	4511.1	4579.1	4679.7	4668.4	4843.6	4888.1
26.37	5.1994	0	3.4037	0	0	0	0	0.53211	0	0	0	0	0	0	0	0	0.26137	41.804	88.382	200.54	356.77	578.24	792.07	1019.1	1293.2	1552.1	1872	2130.8	2431.7	3054.9	3238.2	3647.6	3968.8	4393.9	4658.8	5005.9	5164.5	5490.1	5659.9	5954.4	6141.2	6457.8	6589.6	6652.4	6757.2	6973.9	7138.8	7162.4	7416.7
9.2375	0	0	0	0.57369	0	5.225	0	0	0	0	0	0	2.1775	0	0.4971	24.404	63.518	109.35	168.75	259.26	330.34	440.2	535.49	628.68	697.9	801.49	879.06	1024.5	1200.3	1281.6	1404.7	1651.4	1788.7	1880.8	2069.7	2315.5	2439.7	2668.9	2709.9	2851	2935.2	3059.3	3138.1	3270	3270.2	3255	3484.3	3431.9	3502.4
10.377	3.8601	0	0.49274	6.4015	0	0	0	0	0	0	0	0	0	0	0	0	0	0	0	0	0.75874	4.7545	31.808	79.384	121.13	114.59	179.07	212.82	344.76	380.82	487.15	559.26	583.87	678.04	731.1	917.54	977.67	1072.1	1137.9	1206.2	1207.5	1331.2	1415.9	1452.9	1463.9	1506.2	1527.6	1547.1	1535.2
22.577	0.83288	0	0	0	0	0	0	0	44.96	100.76	132.07	185.37	235.52	332.52	431.99	563.36	756.68	1018.8	1316.9	1703	2104.1	2554.9	3006.3	3528.1	4063.9	4431.6	5004.9	5600.7	5974.8	6691.2	7180.9	7667.8	8085.8	8400.5	8848.1	9144.1	9673.9	9765.8	10072	10040	10156	10460	10655	10826	10939	10918	10953	10892	11000
0	0	0	0	4.4082	15.179	24.61	56.099	124.93	172.24	273.98	328.73	405.21	509.17	615.13	690.9	783.58	858.77	999.26	1241.1	1167.1	1302.3	1374.5	1486.4	1585.7	1693.1	1753.9	1792.7	1868.4	1873.4	1907	1963.9	1924.9	1979.8	1918.2	1998.5	2195.4	2036.4	2029.1	1959.1	1964.1	2050.9	2038.3	2040.9	2051.7	1988.8	2037.1	2028.1	1991	2006.9
45.896	0.19845	0	0	0	0	0	0	0	17.485	75.574	169.44	280.32	415.22	576.25	782.27	967.22	1226.2	1566	1806.6	2186.7	2569.3	2897.9	3289.4	3687.1	4136.6	4501.6	4838.3	5237.4	5564.3	6028.4	6473.9	6815.3	7292.7	7528.4	8032.5	8248.2	8678.2	9099.2	9485	9701.4	10149	10336	10379	10419	10545	11029	11171	11233	11263
26.517	6.1001	0	0	0	0	0	0	18.346	65.569	168.22	289.57	447.32	715.83	944.52	1280.3	1594.6	2003.7	2288.3	2605.3	3094.2	3562.5	4024.9	4550.7	4591.2	4865.1	5366	5802.4	6540.5	6928.6	7467.1	7481.8	7567.6	7884.1	8185	8220.7	8644.5	8820.8	8932.1	8957.6	9117.3	9371	9295.6	9368	9198.2	9584.6	9380.2	9385.4	9762.7	9620.4
21.414	6.4937	1.993	7.6603	3.1232	0	0	0	0	5.0688	39.361	95.634	169.63	252.98	364.78	466.01	602.43	704.46	867.46	999.72	1155.2	1331.4	1511.3	1800.2	2002.9	2274	2408.3	2743.4	2962.8	3295	3460.4	3796.3	4083.5	4248.1	4489.7	4780.3	5010.5	5337.2	5452	5658.1	5810.8	5762.8	5905.4	6008.8	6225.9	6381.9	6272.9	6343.4	6408.6	6471.9
18.724	6.9654	5.2295	0	0	0	0	0	0	0	11.009	0	0	5.467	17.297	22.239	10.256	13.032	14.071	13.467	40.001	55.674	94.34	102.11	152.69	180.93	277.42	358.14	438.84	570.86	643.62	716.66	840.65	1061.7	1147.1	1279.8	1424	1461.4	1570.1	1703.1	1845.8	1931.2	2081.3	2158.5	2279.6	2451	2511.7	2577.9	2615	2646.9
0	0	0	10.872	24.093	9.7875	0	0	4.3372	6.2493	0	3.275	0	0	0.40074	4.5894	16.912	30.012	42.945	57.803	90.461	115.17	123	170.5	213.13	290	357.05	478.85	597.94	690.76	777	928.75	999.97	1143.8	1223.7	1404.3	1538.6	1702.1	1836.8	1922.1	1997.7	2128.7	2254.1	2398.1	2438.3	2397.1	2468.8	2480.2	2640.1	2607.3
17.363	6.6921	3.1039	0	0	0	0	0	5.4324	23.613	82.818	157.06	306.4	503.71	747.94	1053.6	1353.6	1720.9	2176.1	2598.9	3181.7	3661.2	4295.8	4680.2	5284.5	5934.8	6443.2	7087	7518.3	7724.9	8077.7	8789.7	9111.7	10025	10333	10132	10108	10808	10628	10786	10951	11273	11304	11768	11710	11781	11509	11430	11541	11186
0	0	0.4758	6.9394	3.4074	5.651	6.2748	1.6402	6.1023	7.7242	13.022	1.0121	20.218	24.797	21.721	33.749	47.731	60.042	80.118	128.31	192.26	266.71	331.93	405.92	548.7	658.83	734.51	864.96	1029.8	1137.8	1291.8	1373.9	1489.2	1572.5	1706.9	1804.1	1902.1	1976.6	2109.7	2171.6	2185.4	2286.5	2380.2	2360.2	2294.9	2288.2	2344.2	2314	2377.8	2381.6
37.886	5.447	0	0	1.9257	0	0	0	0	0	6.4428	40.048	68.906	98.24	136.52	183.82	266.19	324.06	432.7	590.7	736.29	939.21	1132	1382.8	1524.6	1766.7	2028.1	2221.1	2396.8	2585.8	2751.5	3063.7	3193.3	3332.6	3471.6	3730.4	3832.3	4081	4156.1	4339.2	4281.4	4476.2	4468.3	4668.2	4747.4	4810	4812.1	4775	4870.7	4826.2
12.07	2.4749	0	3.2978	0	0	0	0	0	0	0	0	0	0	0	0	0	51.268	89.875	188.22	296.04	524.67	740.13	1039.5	1358.7	1766.4	2207.4	2643.9	3077.9	3496.5	4005.2	4604.2	5025.9	5669	6269.3	6564.3	7234	7387.2	8030.5	8443.1	8436.4	8607.8	8489.6	8661	9105.7	9658.1	10069	9703.5	9982.9	9847.3
21.162	0	0	0	5.0335	4.8956	0	0	0	0	0	0	10.254	43.629	79.041	134.55	226.93	328.75	439.58	603.03	764.52	983.1	1193.7	1501	1748.8	2057.4	2386.3	2746.6	3086.9	3465.4	3907.6	4209.8	4590.8	4948.4	5296.4	5866	6183.9	6687.1	6954.5	7198.2	7457.7	7620.6	7915.5	8411.6	8569.1	8666.2	8782.1	9017.1	9111.8	9113.8
12.739	8.1419	0	0	0	0	0	0	0	0	0	8.4465	17.383	40.697	23.803	45.582	81.712	128.47	131.17	170.28	311.96	419.71	527.49	690.2	879.96	1088.3	1274.6	1516.6	1757.3	1936.1	2249.1	2379.1	2682.3	3023	3285.1	3416.3	3680.2	3773.6	3929.1	4154.2	4302.4	4654.4	4742.3	4829.9	5031.9	5187.4	5186.1	5167	5192.1	5260.2
0	5.1722	0	5.1327	0	0	0.24869	0.13775	9.8663	36.801	122.5	206.55	370.02	583.35	878.61	1251.7	1593.8	2009.6	2441.8	2970.3	3404.1	3879.1	4432.3	4828.4	5369.7	5871.8	6273.3	6874.4	7389.4	7643.2	8078.1	8509.6	8850.7	9508	9850.8	10233	10611	10935	11386	11570	11475	11755	11863	11860	12050	11888	12078	11522	11640	11885
18.174	4.7602	0	6.6998	0.88164	0	0	0	0	0	0	0	0	0	0	6.412	10.883	18.001	40.621	77.929	100.2	150	181.5	243.83	285.65	316.46	326.7	435.73	440.26	512.2	545.27	596.12	755.17	826.37	890.52	976.66	1083.1	1279.4	1361.7	1461.3	1526.8	1574	1726.2	1816.6	1867.7	1981.4	1915	1984.4	1979.6	2056.8
0	0	0	1.9184	3.187	3.9798	0	6.7834	20.07	4.4189	13.571	16.158	22.07	33.523	75.962	117.26	171.59	222.46	289.46	387.21	503.8	597.11	772.27	876.79	1022.7	1176.9	1417.6	1586.6	1763.1	1874.1	2065.9	2631.8	2897	3055.9	3269.4	3509.6	3737	3913.1	4116.4	4227.4	4223.7	4019.6	4509.1	4023.8	4130.1	4176.8	4200.9	4328.2	4445.4	4289.1
36.6	2.0939	0	6.7581	0	0	0	0	0	0	6.9999	34.408	80.452	161.51	283.64	444.76	648.16	880.2	1161.7	1535	1899	2274.2	2626.8	3126.2	3428.7	3899.8	4326.7	4650.9	5083.1	5529.3	5978.7	6468.5	6827	7413.5	7844.6	8476.3	8981	9248.9	9604.7	9958.7	10318	10489	10671	11198	11099	11324	11158	11682	11272	11878
5.6386	0	0	3.9239	5.6535	2.88	0	0	1.7772	28.493	60.596	139.81	270.98	432	617.45	885.83	1220.8	1430.3	1996.2	2260.5	2701.6	3358.3	3978.3	4119.9	5183.3	5490.6	5829.3	6172.7	6338.6	6541.6	7123.8	7765.5	8156.8	8689.6	8732.2	9152.8	9233.9	9650.6	10022	10249	10431	10752	10713	10981	11162	11367	11195	11528	11250	11246
38.946	1.7699	0	0	0	0	0	0	0	0	0	0	0	12.298	82.385	185.65	401.16	588.68	869.7	1223.8	1638.5	2076.5	2726.4	3121.6	3456.4	4373.7	4465.7	4927	6071.7	6278.9	6787.2	7356.1	7761.5	8423	8547.6	9158.7	9354.3	10440	10055	9761.4	9699.5	9890	10300	10183	10566	11325	11291	11590	10811	11117
0	0	0	0	6.3328	0	10.436	8.6468	11.196	29.754	47.22	93.368	158.57	263.56	382.98	479.15	655.08	777.57	922.7	1150.5	1328.1	1505.1	1750.7	1881.4	2132.1	2422	2706.6	2852	3040.8	3229.7	3426	3571	3849.5	3943.5	4323.6	4249.5	4408.1	4427.1	4633	4555.7	4761.7	4684.6	4780.9	4745	4861	4900.8	4967.3	5107.2	4940.6	4938.4
0	0	0	8.8995	9.1863	1.4031	0.021477	3.611	5.5038	10.079	4.0219	2.4297	4.6305	15.509	32.708	41.366	61.669	67.196	84.083	123.34	127.49	180.4	287.35	356.45	471.92	602.62	689.18	824.12	965.26	1118	1159.3	1350.2	1462.4	1574	1699.2	1763	2007.5	2087.6	2161	2197.9	2229	2300.3	2407.1	2345	2412.3	2526.3	2503.6	2592.2	2587.6	2529.2
0.55951	2.8168	0	4.6057	0	1.8391	0	0	0	0	0	0	0	0	0	0	15.015	56.196	113.49	205.23	266.71	406.45	529.45	666.08	760.14	912.02	1071	1218.1	1408.9	1588.7	1740.7	1940.9	2083.7	2173.1	2295.1	2411.4	2635.8	2720.4	2799.6	2860.8	2873.2	2944.3	2970.8	2964.7	3082.4	3110.5	3103.1	3087.9	3112.1	3132
10.232	8.9103	0	1.0629	0	0	0	0	0	0	4.9112	27.436	64.079	142.68	229.28	351.8	472.11	648.19	825.44	982.28	1231.8	1518.7	1818.1	2096	2362.3	2674.1	3133	3480.8	3940.2	4235.3	4708.9	5041	5636.8	5892	6371.2	6544.1	6888.9	7143.2	7277.6	7685.6	7658.2	7849.7	7996.5	8217.8	8324.1	8326.9	8373.6	8391.5	8436.2	8521.2
34.059	0	0	0	0	0	0	0	0	0	0	0	6.8623	29.138	73.56	141.86	201.33	275.24	399.77	477.16	610.92	674.44	830.01	949.71	866.63	1201	1061.7	1109	1282	1430.6	1527.6	1801	1948.4	2157.3	2774.9	2912.5	3105.3	3363	3606.8	3666.9	3823.5	3965.3	4129.5	4202.2	4352.7	4345.9	4399.2	4363.9	4431.1	4590.2
1.0174	0	0	0	5.5506	18.925	38.024	44.769	77.359	105.65	124.07	146.77	176.86	222.14	267.73	338.71	408.25	536.59	631.9	778.29	939.49	1140.7	1377.3	1653.2	1941.7	2213.7	2481.3	2855.5	3206.6	3558.5	3841.3	4194.7	4640.5	5024.6	5308.7	5668	5903.7	6232	6394.3	6726.4	6941.9	7084.4	7301.3	7614.3	7768.9	7876.2	7875.7	8002.4	8174.5	8210.3
4.7478	4.0607	0	5.8824	0	0	0	0	4.5003	0.49531	10.972	19.839	47.519	96.808	153.96	234.89	353.03	499.9	716.84	935.45	1168	1510.4	1914	2259	2829.7	3256.3	3902.8	4391.5	4884.5	5543.2	6167.5	6796.5	7314.2	8061.7	8764.3	8916.5	9554.2	10194	10878	11214	11495	12175	12281	12858	13177	13527	13314	13597	13929	14353
1.9638	0	0	1.458	0	9.0854	0	11.405	60.794	125.49	252.14	444.18	653.05	972.2	1305.1	1693.6	2158.2	2729.7	3418	3996.8	5382.2	5150.8	5788.6	7156.2	7460.4	8287	9685.5	9390.4	9950	10969	11590	12531	13769	14745	15684	15926	16718	17864	18224	18697	19727	19405	19876	20042	20208	20982	20966	20935	21051	21232
0	0	0	0	27.61	54.597	58.602	74.088	101.69	116.49	127.23	137.02	154.77	161.83	178.86	191.15	165.42	160.55	152.74	144.82	146.07	136.65	150.59	134.09	135.04	156.72	160.55	196.62	232	279.42	329.58	393.62	440.31	531.51	632.71	729.34	779.29	903.41	1018.9	1099.3	1155.1	1244.6	1322.9	1401.7	1484.3	1534.8	1617	1649.3	1739.2	1782.7
0	0.010522	0.065027	3.0419	6.2957	0	0	17.505	5.39	3.457	0	0	0.23619	0	5.1523	0	0	0	20.025	27.255	73.329	128.3	195.31	247.48	399.52	478.83	627.46	795.51	998.2	1179	1371	1606.9	1825.6	2114.6	2386.1	2666.1	2832.4	3028.9	3228.4	3461.6	3641.8	3676.3	3891	3951.7	4041.9	4264	4194.6	4273.7	4274.9	4283.4
3.2499	0	0	10.597	4.3116	0	0	0	0	0	0	0	0	0	0	15.523	32.299	62.36	107.23	140.19	250.51	305.32	376.79	507.65	622.25	800.88	861.76	1013.3	1256.6	1250.4	1403.2	1788	1794.7	2329.5	2454.6	2319.2	2484.7	2570.1	2645.3	2798.7	2907.2	3022.9	3115.5	2955.6	3244.1	3186	3221.8	3183.6	3215.7	3230.7
0	4.4169	0	7.1259	12.756	0	0	0	0	0	1.9473	0	7.0623	27.633	29.127	37.259	39.413	36.102	50.347	54.724	72.544	98.15	156.84	237.38	382.85	537.45	605.83	801.89	910.38	1064.1	1512.8	1557	1714.1	1930.2	2201.2	2442.5	2928.8	3194.4	3504.5	3708.7	3914.1	3879	4136.9	4015.8	4203.3	4415.7	4503.5	4537.5	4492.2	4420.9
25.075	17.444	0	0	0	0	0	0	10.254	0	0	0	0	0	0	0	0	0	14.06	5.1274	30.337	66.089	130.89	256.57	340.38	479.51	656.93	800.95	803.21	945.38	1086	1169.1	1372.6	1506.5	1529.6	1672.4	1814.3	1815.7	2158.4	2223.5	2467.5	2488	1800.5	1952.9	1926.5	1945.3	2243.5	1965.1	1882.3	1960.5
16.276	0.18335	0	2.7505	0	0	3.0867	0.23519	6.6207	7.4995	7.8779	9.9857	0	1.8207	0	0	23.358	28.503	53.221	87.409	129.7	211.14	357.18	419.71	571.4	737.19	874.14	1056.7	1110.2	1469.5	1483.5	1776.2	2075.3	2238.8	2431.3	2617.9	2762.1	2909	3126.8	3210.9	3314.1	3516.9	3675	3567.5	3737.3	3770.2	3877	3826.6	3989.4	4001.3
0	12.585	0	0.46573	5.3469	0	5.3501	0	1.6318	4.1413	3.3941	1.7622	4.7811	0	0	1.0781	20.019	28.821	58.481	102.29	142.52	189.83	261.17	381.93	510.33	691.89	924.65	1173.2	1428.3	1715.2	2045.4	2307.1	2667	2950.5	3207.7	3649.4	3685.3	3956.2	4161.6	4374.9	4500.5	4692.9	4767.8	5020.1	5098.1	5232.2	5240.5	5332.5	5304.5	5390.2
0	0	7.5643	0.012018	4.7783	0	0.47181	0	0	0	0.044813	2.0142	0	0	0	0	0	0	0	0	0	0	0	5.486	9.6692	60.27	67.862	102.6	152.31	181.32	229.1	234.24	299.79	398.35	442.95	588.77	685.37	829.7	975.65	1085.1	1199.9	1400	1495.2	1694.2	1724.5	1824.8	1917.6	1975.9	2080.4	2103
18.583	7.0019	0	3.8326	0	0	0	0	0	0	0	0	4.5267	32.762	68.525	117.04	210.93	295.04	365.47	501.14	634.79	818.78	945.13	1129.2	1259.8	1428.8	1660.1	1847.6	2109.9	2342.5	2573.6	2672.4	2858.8	3160.2	3320.7	3581	3794	3407.4	4103.6	3858.3	4360.8	4475.4	4672.3	4692	4948.4	5020	5153	5127.1	5291.7	5296.4
0.92221	0	0	1.8344	0.91077	8.0838	7.5817	14.007	17.008	16.863	22.219	35.159	41.976	68.317	78.232	100.09	150.85	195.33	260.89	380.42	513.25	661.33	898.38	1131.7	1306.6	1339.3	1558.4	1734.3	2040.9	2249.3	2629.8	2845.3	3145.9	3366.7	3623	3755.2	3889.5	3466.9	3646.9	3714.6	3732.9	3567.3	3873.3	3902.1	3969.8	3835.8	4026.4	4190.6	4125.3	4109.7
5.4318	0	0	0	8.9673	0.52163	0	0	0	0	0	0	6.2674	20.171	30.506	58.88	86.857	101.32	143.68	183.23	222.84	267.53	286.79	385.19	520.58	684.63	739.9	902.08	1074.9	1318.5	1394.3	1609.8	1746.5	1964.2	2163.2	2290.6	2466.9	2609.9	2783.8	2897.6	3037.4	3155.1	3226.1	3315.9	3462.9	3430.1	3557.6	3608.7	3620.9	3675.4
13.89	5.3827	8.1414	0	0	0	0	0	0	0	0	5.1522	0	4.3598	17.575	31.201	63.732	80.261	120.41	164.67	230.91	275.47	366.41	463.04	676.01	789.53	922.24	1045.5	1156.2	1221.5	1495.5	1537.8	1727.2	1822.4	1979.3	2094.9	2245.5	2352.4	2450.5	2549.2	2723.5	2918.5	2996.1	3012.5	3141.1	3169.6	3224.2	3187.9	3279.3	3402.6
29.574	6.8101	0	0.32851	0	0	0	0	0	0	0	0	0	21.58	88.463	181.25	340.81	552.16	792.97	1093.3	1488.6	1803	2279.8	2640	3076.5	3478.8	3909.9	4311.1	4741.4	5032.2	5473.3	5920.1	6349.3	6873.8	7270.4	7780.3	8164.4	8476.4	8747.1	9029	9179.4	9475.7	9497.1	9767.8	9996.1	10132	10270	10177	10102	10187
19.247	9.3735	0	4.8552	0	0	0	0	9.1275	42.243	94.899	162.64	223.78	293.49	436.47	567.24	703.91	928.83	1102.8	1340.7	1576.3	1881.3	2231.6	2594.7	2936.2	3273.7	3542	3999.8	4296.9	4633	5040.2	5362.1	5908.9	6207.7	6223	6502.1	6877.5	7182.2	7455.6	7698	7918.4	7978.2	8035.3	8074.6	8155.6	8165.2	8087.4	8281.1	8223.4	8316.6
11.979	2.936	0	0	0	0	1.5296	8.7008	13.338	24.376	47.005	98.836	130.3	175.05	216.9	249.29	314.71	313.12	353.14	324.61	345.84	388.76	403.46	439.31	514.11	669.54	832.29	919.78	975.44	1120.3	1250.8	1567.6	1779.3	1892.4	2054.4	2193.5	2283	2489.4	2673.2	2844.4	2870.8	3014.1	2959.3	3313.5	3399.9	3568.6	3155.9	3319	3285.2	3201.8
15.475	2.8888	0	2.208	0	0	0	0	0	0	0	0	5.9172	10.902	7.194	24.11	39.74	62.633	108.8	164.77	213.85	297.74	372.73	449.77	561.35	666.49	823.59	955.23	1092.9	1218.5	1384.3	1474.9	1729.2	1811.6	1853.3	1933.1	2051.4	2096.9	2175.5	2266.2	2370	2368.8	2308.4	2407.9	2397	2657.2	2555.7	2746.7	2651.6	2569.2
15.402	7.1496	0	4.4999	0	0	0	0	0	0	12.702	6.7569	48.481	39.18	76.855	119.8	176.05	223.62	279.55	408.69	485.66	604.39	736.37	882.91	958.28	1196.1	1325.3	1519.4	1738.8	1860.4	2025.9	2123.6	2314.5	2496.1	2670	2915.4	3105.8	3384.2	3649.3	3905.7	4074	4251.9	4494.7	3748.8	3911.7	3959.8	3773	3990.4	4040.3	4077
25.796	1.4758	0	0	0	0	0	0	0	0	0	0	41.057	71.107	160.7	293.06	465.9	716.74	948.04	1218.4	1557.3	1951.6	2337.1	2757.4	3287.4	3624.4	4298.3	4780	4851.9	5813.4	6301.4	6737.2	7257.7	7604.6	8132.3	8496.8	8823.3	9183.7	9492.7	9840.5	9802.2	9891.8	9926.1	10439	10430	10560	10654	10618	10636	10673
17.396	8.0235	0	0	0	0	0	0.63447	7.5659	43.897	87.927	183.63	293.08	430.46	581.78	751.94	922.01	1135	1369.5	1643.2	1979.5	2346.9	2654.1	2971.8	3313	3675.8	4029	4351.2	4812.5	4939.5	5223	5502.6	5613.7	6001.1	6313.7	6249.1	6732.4	6828.2	6705.9	7309.6	7271.2	7266.5	7135.4	7264.7	7637.7	7814.8	7782.7	7760	7790	7670.3
38.119	5.0323	0.71274	0	0	0	0	0	0	0	0	0	3.0513	25.241	80.24	151.33	219.44	370.6	544.73	711.84	881.2	1100.1	1305.2	1504.5	1771.2	2057.5	2183.6	2364.7	2918.6	2931.3	3399.6	3517	3891.5	4137.1	4329.3	4448.5	4734.3	4855.6	4832.4	5094.3	5226	5378.8	5262.3	5238.1	5279.4	5347.1	5381.9	5496.1	5463	5468.9
0	0	0	6.0606	4.9323	3.7793	0	2.0822	2.2837	7.2446	1.5194	1.6056	0	0.01932	0	0.076498	4.381	9.6069	16.626	35.789	62.925	80.341	135.72	197.83	258.65	358.55	476.5	686.66	815.14	863.84	956.11	1052.1	1178.1	1263.4	1378.5	1552.3	1672.9	1796.6	1865	2012.4	2032	2097.5	2162	2182.6	2330.4	2281.5	2320.5	2319	2288.1	2356.5
19.221	0	0	0	0	4.5824	0.27197	0	0	0	0	0	9.3807	32.73	77.757	170.98	275.2	427.38	609.77	793.62	1057	1342.5	1689.4	2076.2	2466.5	2770.8	3269.1	3763.5	4366.2	4739.9	5214	5840.2	6418.9	6876.9	7297.1	7765	8265.3	8758.1	9195	9252.1	9813.9	9938.4	10212	10248	10492	10807	10896	11033	11351	11245
18.952	11.346	0	1.1693	0	0	0	0	0	0	0	7.7858	42.26	105.74	181.51	298.65	452.46	614.55	810.39	1051.3	1308.4	1592.3	1895.6	2233.2	2586.3	2925.4	3231.7	3713.5	4156.9	4551.7	4993.6	5404.3	6039.2	6413	6516.1	7545.7	7588.6	8372.7	8521.9	9134.9	9434.5	9790.9	9927.4	10356	9750.9	9967.6	10121	10975	10010	10625
23.355	7.8739	0	0	0	0	0	0	0	0	0	0	0	0	0	27.925	97.188	173.83	301	426.44	604.5	831.33	1117.8	1395.1	1899.8	2295.9	2721	2754.4	3028	3430.8	4233.8	4322.3	4711.3	5384.6	6092.4	6058.4	6467	6914.9	7307.6	7590.7	7868.4	8218	8395.1	8634.7	8966.9	9205.4	9404.2	9366.4	9253.1	9217.8
50.047	15.193	0	0	0	0	0	0	0	0	0	7.1693	50.523	138.76	247.44	364.21	469.38	620.1	729.55	967.57	1112.2	1243.8	1413	1640.9	1818.8	2199.6	2094.7	2538.1	2543.1	2434.2	2587.7	3388.7	3232.4	3072	3151.8	3888.4	3955.8	4077.3	4109.7	4457.8	4677	4973.2	5373.5	5471.6	5508.2	5548.2	5504.2	5671.7	5842.8	5935.5
4.1174	6.72	0.34005	0	0	0	0	0	4.7415	0	0	8.2373	66.962	152.01	273.22	414.14	579.38	768.71	1014.7	1047.5	1549.7	1826.5	2049.9	2489.5	2850.6	3271.2	3524.2	3986.7	4372	4845.7	5090.8	5449.5	5005.2	6123.1	5667.8	5902.4	7017.1	6311.5	6911.3	6885.4	7376.6	7124.8	7465.3	7614	7665.1	7611.1	7866.4	7552.5	7781	7609.7
0	0	3.0086	9.5022	0.96201	5.9079	6.1835	5.7599	10.236	9.8244	14.81	7.6005	20.37	37.361	67.231	61.14	108.82	166.76	244.85	393.59	584.14	853.06	1046.2	1316.1	1657	1998.4	2315.7	2823	3036.6	3403.5	3796.7	4105.5	4335.4	4701.9	5049.2	5188.3	5552.2	5746.4	6037.3	6237.8	6380.7	6569.1	6722	6737.2	6866	6947.7	6846.8	7052.1	7071.4	7200.5
15.57	9.9393	0.055916	0	0	0	0	0	0	0	0	0	0	0	0	0	0	20.632	58.897	155.37	263.77	422.69	604.77	829.93	1057.2	1349.5	1588.5	1915.9	2313.3	2712.1	3114.4	3478	4045.9	4490.8	4884.7	5266.7	5598.3	6004.2	6272.6	6505.2	6870.5	7246.9	7441	7461.1	7692.1	8065.4	7922.2	8439	8440.8	8363.4
0	0	0	9.7164	0	0	8.9119	0	4.3844	5.6206	8.2243	34.3	54.515	103.25	159.59	255.1	411.06	573.57	813.68	1100.1	1392.8	1802.6	2128	2351	2745.4	3074.9	3681.1	3883.5	4490.7	4813.9	5347.7	5572.5	6091.1	6475.7	6867.6	7168	7388.5	7703.1	8119.9	8358	8497.9	8521.8	8755.6	8649.2	8717.2	8906.8	9124	8827.1	8844	8947.5
6.4383	0	0	0	5.6413	1.8596	7.1847	2.5192	0	0	0	0	3.5621	28.515	42.061	86.367	110.46	175.49	279.31	416.47	613.3	795.05	1093.4	1343.7	1713.4	2046	2441.9	2756.1	3307.1	3799.6	4214.8	4601.2	5148.2	5610.8	6075.9	6525.8	6949.7	7496.8	7775	8202	8488.1	8679.8	9032.8	9146.9	9425.9	9502.1	9644.2	9845.8	9919.7	9777.3
7.1356	9.7342	0	0	0	0	0	0	0	0	0	0	0	8.6331	11.054	10.707	19.596	41.093	73.044	80.862	94.728	181.31	268.61	286.83	401.98	455.37	639.83	724.19	847.33	866.76	1139	1367.9	1441.8	1634.3	1986.1	2041.5	2221.6	2349.6	2487.6	2727.4	2813.9	2988.3	3153.1	2854.6	3024.7	3098.2	3036.1	3181.4	3229	3338.4
22.024	3.4198	0	0	4.766	0	0	0.54059	0	0	0	0	0	0	0	0	0	4.2734	19.9	68.973	158.34	269.91	384.55	518.95	645.62	803.92	982.59	1105.8	1287.3	1523.4	1572.4	1685.2	1901.1	2113.8	2293.4	2397.8	2535.8	2671.9	2733.3	2825.7	2853	2967.1	3029.7	3459.2	3563	3752.4	3749.7	3848.5	3932	3929.5
0	0	0	1.0621	6.6785	6.3828	5.7121	10.257	17.515	42.819	96.508	150.43	234.35	327.75	402.17	491.15	604.43	702.67	850.65	970.61	1158.3	1347.3	1579.2	1791.2	2042.6	2316.7	2729	3034.2	3396.3	3808.2	4072.1	4606.4	5144.1	3859.4	4006.9	3948	4206.7	4395	4667.8	4651.6	4807.5	4813.9	4873.6	5026.8	4989.1	5022.5	5165.9	5159.2	5103.6	5098.8
32.867	4.9757	0	0	0	0	0	0	0	0	14.987	22.112	29.988	43.956	65.965	79.302	112.81	186.64	234.89	328	464.71	583.84	717.76	780.27	929.56	1086.3	1273.4	1419.9	1593.2	1746.4	1930.1	2113.1	2212.9	2351	2550.3	2639.8	2776	2864.5	3048.4	3069	3284.8	3419.2	3305.9	3571	3416	3473.3	3546.4	3599.4	3624.4	3756.1
17.503	8.3063	0	0	0	0	0	0	0	0	19.487	45.269	116.66	176.99	271.8	402.68	561.57	687.8	891.72	899.6	1236.2	1455	1627.8	1913.8	2227.9	2413	2694.4	2881.1	3058.6	3378.8	2370.4	2527.7	2751.2	2854.2	3003.5	3227.4	3238.8	3368.6	3552.1	3820.1	3995.7	3926.4	3918	3972	3987.9	4196.4	4291.5	4337	4440.6	4406.8
0	1.4077	1.0228	0	0	1.0353	0.0093194	7.9601	12.753	8.1142	11.952	0	4.9464	8.0278	20.981	15.837	37.618	93.501	159.87	260.64	395.73	469.55	672.62	886.02	1098.7	1358.6	1551.7	1909.4	2172.2	2258.7	2767.9	2974.2	3040.3	3110.6	3491.9	3568.9	3888.3	3840.3	3838.7	3992.3	3994.2	4170.9	4217.4	4358.7	4347.3	4315.5	4351.5	4309.3	4646	4686.6
0	0	0	0	2.6404	9.7917	26.497	63.889	139.31	253.06	389.19	616.29	816.76	1118.3	1518.4	1786.3	2376.2	2776.7	3150.8	3362.8	4045.8	4507.5	5064.2	5098.2	5496.4	5680.3	5982.5	6379.3	6604.3	7426.3	7100.7	7717.6	7965.2	8133.8	8349.5	8725	9007.4	9399.7	9692.9	9860	10230	10591	10711	10870	11202	11566	11464	11784	11843	11845
13.801	0	0	0	0	5.241	0	0	6.2568	0	0	0	0	0	8.4723	53.686	77.708	123.57	212.92	269.68	316.61	395.14	469.12	504.96	594.57	719.82	731.41	818.93	917.42	975.39	882.25	942.01	963.55	996.31	1008.5	1116.5	1163.9	1226.1	1317.8	1346.6	1333.6	1335.2	1402.1	1527.5	1509.9	1527.6	1580.3	1648.5	1616.3	1595.8
43.293	10.338	0	0	0	0	0	0	0	0	0	0	0	0	31.277	97.523	184.42	311.14	449.5	673.64	915.06	1152.9	1395.5	1711.5	2052.8	2249.3	2718.8	3042.9	3303.9	3731.9	3926.7	4114.3	4500.6	4704.9	4880.3	5154.6	5274.5	5280.1	5665.9	5702.5	5923.1	5997.3	6032.6	6263.2	6047.5	6109.9	6221.4	6357.7	6245.1	6424.3
5.5983	2.8207	0	0	7.338	0.50824	0	0	0	0	0	0	0	0	0	1.074	22.484	64.084	144.52	275.69	470.03	695.08	923.74	1205.8	1549	1926.4	2318	2804.6	3171.2	3625.4	4136.5	4539.6	4951.8	5243.6	5344.4	5882.6	6105.8	6442.3	6683.2	6723.5	6881.5	6922.2	6955.2	7093.5	7223.5	7319.7	7418.9	7447	7514.8	7580.5
0	0	0	0	5.5176	0.063912	7.5751	12.885	45.506	103.37	184.81	323.54	514.98	698.45	944.96	1199.8	1500.2	1735.8	2028.2	2342.6	2641.6	2809.2	3012.9	3186.8	3439.9	3799.1	4316.5	4334.3	4589.3	4770.9	4949.5	4968.2	5255.5	5495	5711.6	5783.4	6093.2	6063.9	6294.2	6294.3	6515.2	6721.5	6986.3	6855.2	6900.5	7049.6	7049.2	7170.7	7191.3	7155.7
6.6085	13.019	0	1.5769	0	0	0	2.0745	0	0.18502	0	0	0	3.229	11.669	32.704	57.858	147.33	253.33	422.33	631.73	921.04	1216.8	1514.4	1879.3	2287.3	2618.4	2904.6	3301.9	3611.6	4012.7	4342	4589.7	4985.1	5353.7	5659.2	6039.9	6383.7	6603.5	6893.4	7156.6	7530.9	7593.4	8035.3	8004.8	8149.8	8330.6	8240.6	8546.9	8406.5
23.645	8.141	0	0	0	1.3332	0	4.6495	10.885	49.982	117.27	192.06	262.96	373.31	467.18	575.07	667.49	773.38	854.99	960.05	1066.1	1159.3	1241	1324.5	1473.6	1640.5	1813.4	2024.6	2220.4	2510.3	2728.9	3051.4	3413.6	3730.1	4077.8	4397.6	4575.7	4966.6	5061.1	5261.1	5422	5565.1	5741.9	5799.8	6040.4	6162.8	6214.2	6240.5	6075.9	6347
12.613	1.4947	0	0	0	0	9.8039	3.4072	17.801	41.291	58.15	71.253	138.1	166.28	219.6	261.41	345.96	421.02	509.57	621.59	739.84	859.64	985.45	1163.6	1356.3	1555.9	1720.6	1889.7	2000.2	2231.7	2412	2594.1	2696	2904.1	3072.1	3293.1	3456.3	3510.9	3691.9	3780.7	3805.1	3960.9	4023.8	3917	4106.5	4191.4	4205.6	4341.4	4334.3	4295.7
1.1654	2.1394	0	0	0	0	3.763	7.7155	8.3599	29.056	67.081	135.41	281.45	556.66	694.88	1021.4	1310.1	1626.6	1964.7	2301.7	2783.7	3290.4	3619.6	4158.2	4724.6	5125.3	5711.3	6197.1	6608.7	6680.2	7158.9	7595.7	8077.1	8487.2	8506	9028.7	9123.2	9656.5	9697.6	10022	10046	10749	10878	10839	11020	11536	10701	10936	11411	11728
0	4.1024	0	5.8352	2.1447	0	10.332	28.642	101.5	182.9	349.24	586.59	878.16	1267.1	1768.1	2328.2	2905.1	3616.2	4355.7	5226.8	5988.1	7059.6	7999.5	9109.8	10109	10854	12237	13171	14144	15162	15637	16591	17055	18162	18753	19480	20381	20823	20981	21628	21885	22211	22952	23055	23960	23745	23551	24014	24128	24432
2.9793	0	1.5633	1.2065	3.4948	0	0	0	0	0	0	0	0	0	0	0	0	0	0	0	3.3085	12.975	55.434	115.05	238.06	356.36	523.53	666.73	835.03	1028.4	1256.3	1533.4	1862.1	2121.5	2478	2655.8	2960.7	3211.6	3379.7	3558.1	3830	4017.3	4160.2	4276.7	4411.2	4562.1	4521.1	4579.7	4629.9	4207.2
23.686	7.0041	0	0.088405	0	0	0	0	0	0	0	0	0	0	0	0	0	0	3.0699	64.964	132.59	198.3	296.44	352.84	475.23	568.01	678.01	807.33	943.25	1113.7	1182.7	1288.1	1449.3	1638.5	1722.5	1891.4	2001.4	2199.7	2286.9	2429.7	2575.6	2666.3	2783.6	2792.8	2845.4	2863.4	2742	2788	2898.9	2843.8
1.9033	0	0	2.9135	0	4.6395	0	0	0	0	29.277	33.118	84.059	137.86	195.65	401.58	615.13	622	733.04	1265.7	1463.3	1491.5	1867.6	2315.2	2603.8	2652.7	3162.8	3512.4	2475	2846.6	2957.4	3245.3	3135.9	3620.7	3324.1	3470.1	3431.1	4102.8	4253.9	4692.4	4938.3	4513.6	4652.1	4852.1	5131.9	5102.8	4980.7	4680.5	4857.3	5185.5
1.7019	11.976	1.7844	0	0	0	0	0	0	13.328	45.27	100.19	194.01	331.03	496.96	677.2	895	1127.3	1315.8	1424.6	1650.1	1874	2101.4	2236.6	2427.5	2636.4	2740.6	2995.6	3035.7	3373	3498.9	3478	3734.3	3932.6	4025.6	4048.6	4216.4	4279.4	4468.4	4610.6	4611.8	4618.8	4563.7	4833.8	5041.9	5102.4	4884.8	5100.9	5113.8	5034.2
6.6509	0.78107	0	1.1857	3.5176	0	0.56147	0	0.82524	0	0	0	0	8.6995	2.9735	14.736	54.173	123.05	226.24	349.88	526.77	726.92	958.48	1236.8	1533.4	1750.6	2105.2	2498.5	2866.9	3149.7	3451.4	3932	4284.5	4554.6	4896.1	5135.5	5350.8	5777.3	6112.4	6139.9	6459.4	6619.5	6729.1	6840.9	6935.8	7083.9	7198.9	7459.2	7242.2	7488.2
6.1984	0.19417	0	0	3.795	0	0	0	0	0.48046	0	0	0	0.64247	0	10.106	14.358	33.746	60.623	92.339	128.72	207.85	281.38	380.4	486.47	646.53	727.82	909.5	979.04	1175.7	1317.8	1310.8	1483	1544.1	1695.4	1857.7	1986.1	2143.4	2175.9	2316.3	2415.9	2518.2	2521.3	2680.7	2706.6	2787.1	2783.3	2818.9	2792.4	2805.8
33.212	16.885	3.6277	0	0	0	0	0	9.8183	53.192	122.5	248.78	410.22	615.69	935.41	1263.9	1636.1	2024.9	2530.7	2939.9	3372.8	3826.3	4286.8	4738.9	5265	5642.5	6072.2	6685.1	7241.7	7873.2	8326.6	8820.4	9434.5	9837.1	10329	10947	11023	11407	11773	12292	12548	12911	13228	13472	13630	13990	13889	14103	14519	14319
0	0	0	4.0782	4.8677	9.7444	10.761	3.0723	3.3137	2.6063	27.552	51.945	74.856	127.97	167.17	240.84	300.89	247.19	422.84	419.97	540.87	522.41	556.13	587.25	611.51	733.85	697.49	721.5	883.68	973.23	1104.8	1237.4	1362.8	1466.2	1592.4	1786.1	1874.9	2058	2170.5	2250.9	2353.6	2502.7	2589.6	2678.7	2741.8	2755.3	2851.5	2832.4	2949.8	2972.5
1.3673	9.2782	0.19532	1.4364	0	0	0	0.34149	0	2.4235	5.9428	8.481	12.254	22.502	41.197	40.345	95.309	143.16	219.93	244.57	334.15	473.82	577.38	739.35	940.59	1158.6	1355.5	1478.9	1682.5	1927.1	2386.3	2237.1	2578.7	2660.9	2836.8	3006.9	3257.9	3390.3	3467.6	3629.7	3768.4	3741.4	3935.5	3741.7	3870.2	3980.9	4009.4	4175	4175.5	4174.5
4.8005	0	0	0.39524	2.4364	1.0245	0	0	0	0	0	0	0	0	0	0	0	0	0	7.1804	47.346	55.928	127.76	186.03	258.69	314.58	409.3	574	637.78	826.57	960.48	1190.8	1351.4	1498.9	1609.1	1848.4	1819.3	1927.7	2051.8	2285.4	2194.8	2326.9	2424.4	2475.4	2575.8	2567.7	2646.1	2622.6	2625.6	2632.9
3.9537	3.6854	0	8.1	0	0	0	0	0	0	0	0	0	0	9.9666	66.563	112.09	163.66	265.64	499.05	451.32	570.04	685.02	838.6	1004	1093.7	1632.7	2352.1	2059.2	2267.7	2663.9	2960.4	3144.9	3485.1	3792.9	4053.2	4343.6	4529.8	4880.2	4999.7	5144.6	5395.1	5871	5842.8	6022.4	6077.9	6319.5	6528.9	6611	6507
0.90241	7.422	0.10459	2.2642	1.4402	0	0	0	0	0	16.052	33.635	41.886	97.901	117.91	157.49	235.63	339.6	374.63	476.86	851.78	807.68	1269.7	1508.9	1772.2	1534.7	2189.2	2716.4	2956.2	3413.5	3814.3	4009	3417.5	3600	3976.3	4153.5	4254.1	4514.1	4713.8	4922.2	5115.6	5605.3	5594.3	5797.7	5792.5	5835.5	5961.6	6200.6	6245.7	6425.7
3.5588	2.0592	0	0	0	0	9.4045	43.99	144.01	284.67	486.01	763.55	1129.1	1541.3	2052	2466.4	3097.2	3781.8	4410.4	5165.8	5733.9	6315.3	7021.2	7551.1	8260.7	8688.2	9549.5	9860.6	10605	11210	11562	12105	12927	13148	13743	14278	14589	14996	15526	15515	15653	16090	16302	16351	16705	16914	16690	17088	17272	17756
33.619	4.2228	0	0	0	0	0	0	0	0	0	0	0	0	0	0	0	0	0	0	13.004	0	110.22	140.75	175.55	260.34	493.87	638.1	711.81	575.78	798.36	745.28	733.94	827.18	947.39	1154.3	1191.9	1340.3	1490.7	1615.6	1694.1	1755.6	1818.9	1928.5	1969.2	2114.5	2055.1	2145	2218.2	2223.4
7.217	4.9328	5.9093	0	0	0	0	0	0	0	0	2.7869	3.8597	58.96	137.23	232.36	371.58	589.13	759.01	1064.5	1343.7	1656.5	2036.1	2401.2	2811.9	3233.7	3613.7	4044.7	4393.6	4876.2	5350.9	5681.5	6170.3	6566.2	7013.3	7399.3	7829.2	8274.6	8571.8	8939	9148.4	9409.3	9738.1	9891.2	10185	10239	10360	10588	10451	10708
4.2221	9.7307	0	0.24849	0	0	0	6.216	8.9423	12.916	19.2	25.472	64.155	125.65	199.89	301.28	425.55	576.61	703.5	893.08	981.08	1160	1295.7	1369.6	1570	1744.5	1917.7	2172.4	2335.5	2602	2767.3	2932.9	3213.1	3493.2	3809.8	3860.8	4044.2	4178.7	4374.2	4594.7	4661.8	4882.3	4844.2	5052.3	5137.6	5208.8	5105.7	5187.1	5276.3	5458.9
0	3.1522	0	0	3.9358	5.7068	0	0	0	0	0	0	0	8.2055	28.161	73.334	155.03	279.07	416.83	551.17	810.1	1065.7	1254.1	1540.7	1776.3	2065.7	2539.9	2817.6	3075.8	3156.7	3578	3684.2	3722.9	4013.1	4162.1	4399.8	4520.6	4786.7	4909.8	5125.9	5187.8	5270.7	5357.2	5536.1	5676.3	5661.2	5662.2	5606.8	5742	5781.3
10.793	0.31266	0	0	3.1206	0	0	0	0	12.767	46.51	107.3	183.85	313.11	423.58	553.08	694.94	888.68	1066.7	1318.9	1556	1879.7	2150.6	2516	2896.6	3154.4	3380.2	3772.6	4184.1	4482.3	4991.9	5348	5711.4	5941.7	6514	6871.1	7319.8	7581.6	7976.4	8384.7	8678.3	8918.5	9163.3	8985.3	9373.4	9382.8	9413.4	9707	9690.1	9777
12.949	0.17824	0	0	0.13458	0	1.5061	0	0	0	0	0	0	0	0	0	0	0	26.94	101.2	216.14	324.63	443.73	618.53	751.25	921.41	1099.1	1230.2	1386.5	1537.1	1650.9	1789.6	1915.8	2098.8	2385.4	2356.4	2741.5	2934.1	3021.8	3249.1	3374.3	3458	3483.7	3557.6	3581.9	3637.5	3878	3982	4047.8	4020.3
7.5622	1.9878	0	7.2626	5.5833	0	0	3.8964	0	0	0	0	0	11.347	44.363	106.36	212.47	374.15	556.32	782.43	1032.3	1362.7	1648.9	1999.1	2387.5	2748.4	3087	3444.8	3685.5	3989	4354.1	4627.7	5106.6	5440.3	5750.2	6440.7	6111	6488.8	6683.8	6953.8	7067.7	7402.7	7320.3	7336.4	7498.8	7727.4	8157.3	8106.7	8013.8	8197.6
46.809	15.103	15.617	0	0	0	0	0	0	0	0	0	0	0	0	0	0	0	19.469	94.388	199.95	331.87	501.15	643.17	876.82	1158	1357.7	1738.6	1750.8	2134.6	2434	2736.7	2577.3	3306.9	3377.4	3500.8	3947.5	3967.5	4191.1	4442.3	4130.9	4917.9	4931.8	5261.7	5030	5490.7	5540.6	5566.8	5697.1	6017.7
26.597	9.9658	0	4.5659	0	0	0	0	0	0	0	0	0	0	18.049	80.02	135.65	244	323.69	428.8	571.05	754.62	854.48	971.1	1092.5	1293.9	1337.1	1559.1	1771.9	1907.2	2092.5	2266.1	2372.6	2510.6	2512.3	2628.4	2769.3	2791.9	2867.5	2975.6	2970.4	3108.8	3145	3313.1	3407.3	3441.8	3431.7	3394.1	3422.4	3499.4
16.457	12.299	0	0	0	0	0	0	0	0	1.1874	14.963	49.871	130.95	202.8	248.67	401.52	516.22	674.05	851.14	1124.9	1482.5	1929.3	1996.6	2658.1	2995.9	3369.3	3713.2	3914.4	4215.3	4521.3	4991.9	5276.7	5635.8	5757.5	6267.2	6797.5	7152	7592.5	7780	7854.2	7868.1	7534.1	8886.5	7753.5	8486.1	8785.1	8978.1	8908.8	9000.9
18.851	0	0	0	0	4.3359	0	0	0	0	0	0	0	0	0	0	0	0	17.988	22.897	59.403	86.316	141.83	207.25	287.12	411.94	516.42	694.61	900.55	1062.7	1301.6	1551	1724	1986.4	2213.3	2484.8	2723	3020.6	3179	3338.2	3448.4	3580.2	3678.1	3776.2	3912.3	4091.6	4104.1	4147.5	4280.5	4357.2
27.853	12.708	0	0.75741	0	0	0	0	0	0	0	0	0	0	0	0	16.119	61.887	120.8	195.94	355.13	522.8	696.9	864.57	1147.8	1357.9	1620.8	1940.7	2198.1	2546.9	2804.2	3021.9	3360.8	3718.7	4108.1	4505.9	4814.7	5089.7	5451.2	5820.2	6075.7	6227.8	6449	6548.8	6827.6	6918.9	7006	7103.9	7323.9	7207.5
35.893	0	0	0	0	0	1.9259	16.58	20.671	27.73	78.869	96.693	164.52	249.2	318.12	479.93	595.16	744.93	891.52	1034.3	1213.3	1399.4	1647	1851.1	2059.3	2334.7	2586.1	2833.9	3178.7	3267.3	3487	3443.7	3718	3850.4	4152.2	4312.8	4460.2	4751.1	5008.7	5147	5191.4	5167.1	5245.5	5474.1	5502.7	5516.4	5729.3	5725.2	5840.3	5896.2
19.523	6.9718	0	0	0	0	0.21172	0	0	0	0.022718	0	8.3231	63.835	152.81	291.27	469.66	644.03	906.44	1228.1	1536.1	1964.1	2381.9	2808.9	3189	3841.4	4128.9	4939.4	5373.2	5845.3	6348.9	7132.4	7606	8261.2	8775.8	9358.3	10024	10275	10704	10996	11230	11809	12227	12636	13077	13580	13761	14031	14314	14370
4.3229	10.787	0	0	0	0	0	0	1.2817	0	2.1635	2.5367	23.014	63.794	105.15	186.67	286.78	425.97	572.59	748.42	968.94	1175.6	1496.8	1578.4	1780.4	2049.8	2207.4	2540.8	2748.2	3032.3	2996.9	3400.4	3629	3769.9	3214.7	3232.4	3495.5	4166.9	3680.5	3488.8	4383.9	4418.3	4564.9	4548.1	4712.3	4729.5	4100.3	4596	4653.4	4659.6
0	0	0	6.2336	2.3804	7.3522	5.1372	0	0	0	0	2.8624	0	21.043	66.22	142.47	255.18	397.49	567.21	779.78	957.96	1183.6	1353	1611.3	1828.4	2077.9	2356.3	2629.5	2969.9	3253.5	3576.3	3805	4159.6	4415.5	4533.1	4930.5	5155.8	5261.1	5571.9	5643.5	5756.4	6152.3	6140.6	6414.7	6437.4	6522.8	6419.8	6391.6	6429.7	6327.5
0	12.724	0	0.58556	0	0	0	0.68825	4.4051	4.0488	10.884	16.976	17.796	31.617	42.529	101.89	142.15	225.78	326.02	562.09	733.14	1005	1316.7	1559.4	1856.8	2174.1	2627.4	2995	3637.4	3776.5	4120.4	4449.4	4810	5247	5665.6	6185.5	6409.5	6856.5	7242.1	7555.2	7735.8	7925.3	8122.8	8282.5	8349.1	8412.6	8734.1	8675.7	8847.4	8799.4
0	1.9507	1.1814	0	0.77343	0	2.235	0	0.71509	2.6776	31.678	69.306	143.05	268.68	418.83	649.85	874.11	1168.5	1522.8	1898.9	2276.6	2649.4	3041.7	3543.1	3826.3	4489.3	5182.8	5551.2	6060.4	6480.5	7164.1	7512.2	7963.2	8489	8882.6	9108.9	9787.2	9598.1	9839.8	10275	10496	10469	10704	10768	10862	10282	10097	10704	10602	10414
5.5126	0	0	0	38.929	0	0	10.326	25.621	34.492	48.638	86.518	132.74	194.99	292.11	406.7	618.69	856.02	1165.2	1499.1	1948.1	2294.3	2757.1	3329.7	4001.2	4894.8	5373.3	5763.9	7014.5	7454.2	7717.5	8803.1	7969.8	8240.6	8723.9	8921.4	9419	9719.5	9967.9	10284	10714	10972	11069	11375	11494	11740	12043	12025	12054	12258
0	0	0	7.0097	5.0023	4.929	1.0651	0	2.1654	0	2.3472	6.0779	23.521	60.008	102.14	131.25	198.73	245.71	302.29	431.42	508.19	638.39	711.57	989.13	1202.3	1201.8	1599.4	1472	1769.5	2266.5	2146.1	2374.5	2613.3	2912.6	3126.5	3417.5	3732.7	3888.4	4086	4396.8	4546.8	4753	4969.2	5080.7	5131.1	5406.4	5582	5568.2	5770.2	5856.6
0	0	0	0	4.7616	19.95	17.884	24.348	42.743	38.629	43.852	39.57	44.059	46.54	37.733	42.644	54.24	53.533	35.077	38.561	51.22	84.378	101.48	136.13	130.67	155.32	232.12	245.26	262.97	311.37	403.94	519.42	639.27	738.51	833.2	908.69	1083.6	1218.2	1263.8	1274.2	1410.5	1446.2	1581	1722.2	1788.9	1686	1740.5	1711.8	1788.7	1841.9
7.3018	0	0.10272	0	1.2949	0	0.9941	0	3.8633	0	0	0	0	0.77411	25.729	83.311	113.56	194.7	451.24	534.95	738.95	967.02	1204.2	1649.4	1962.8	2277.5	2566.5	2647.6	3264.7	3638.8	3957	4472.5	4923.8	5286.2	5615.8	5801.9	6169.7	6484.9	6717.8	7010.4	7087.8	7370	7500	7574.5	7858.5	7865.8	8025.3	7958.8	8053.8	8176.3
19.677	3.6394	0	0	0	0	0	0	0	0	0	0	1.0281	4.8442	29.974	68.657	96.279	179.61	300.39	380.19	522.79	630.14	757.21	1043.7	934.08	1284.9	1567.6	1494	1832.4	2172	2266.5	2654.7	2976.5	3219.7	3378.5	3539	3692.3	3923.9	4065.7	4185.2	4373.9	4404.8	4560.9	4697.4	4919.9	5037.1	5054.5	5038	5222.3	5004.2
0	0	15.567	0.54909	0	19.004	26.58	29.153	32.222	28.568	13.313	0	0	18.621	77.701	81.786	174.83	280.2	315.58	498.33	574.97	757.22	951.43	1067.8	1201.1	1295.6	1433	1594	1685.7	1897	1941.5	2120.1	2296.2	2544.1	2676.7	2842.3	3039.8	3133.2	3377.5	3409	3541.1	3916.1	3807	3924.8	3913.8	4071.7	4196.3	3914.8	3839.4	3930.3
3.7015	0.098327	0	0	0	1.204	1.3816	3.2257	36.843	76.989	131.4	196.29	304.22	436.12	591.1	765.39	970.48	1150	1350.8	1548.2	1712	1929.5	2180.8	2437.8	2794.7	3066	3374.3	3527.5	3853.2	4059.8	4219.6	4596.6	4821.7	5104.6	5084.8	5310.7	5619.1	5758	5944.8	5996.1	5761.2	5904.8	5895.2	5929.5	5854	6261.2	6363.3	6293.8	6366.3	6460.7
9.8921	10.004	0.022231	0	0	0	0	0	0	0	0	5.26	25.718	58.593	120.58	195.86	310.63	402.33	537.17	687.67	773.62	902.83	1032.3	1139.7	1355.1	1465.1	1584	1659.4	1756.4	1887.4	1912.9	2027.2	2142.2	2214.3	2309.2	2482.4	2593.5	2612.2	2796.8	2831	2869.9	2984.1	3072.4	3050.9	3140.9	3208.4	3255.8	3317	3376.3	3504.7
0	2.995	6.32	0	0	0	0	7.4731	10.303	21.246	39.744	93.216	164.86	312.14	466.6	666.62	945.84	1202.9	1472.6	1364.9	1630	2483.9	2786.3	3084.5	3432.6	3815.2	4103.9	4497.5	4694.9	5106.5	5430.9	5807.5	6550.4	6560.9	6799.4	5913.3	7431.5	6527.8	6502.9	6463.1	6504.7	6560.5	6925.5	6986.8	7207.6	7051.3	7091.9	7287.4	7290.7	7572.1
0	5.7188	0	0.045941	3.945	1.2252	0	9.9804	21.876	25.533	6.5088	0	0	11.485	21.551	11.368	32.758	49.873	100	199.06	297.45	405.7	525.22	642.98	830.46	993.57	1198.8	1508.7	1690.6	2001.5	2193.4	2427.6	2585.4	2922	3372	3520.9	3809.1	4018.8	4221.6	4423	4541.6	4747.3	5004.8	5097.8	5274.4	5309.9	5338.6	5444.8	5424	5652.2
22.596	3.7053	0	0	0	0	0	4.1766	0	5.0079	0	0	0	37.473	109.97	199.45	315.54	449.41	658.94	820.78	1036.8	1252.4	1416.6	1649	1829	2007.1	2194.2	2267.5	2780.2	3001	3281.3	3363.2	3847.2	4027	4309.7	4537.5	4775.5	4721.9	5137.3	5245.4	5637.3	5662.4	5836.5	5840.1	6071.3	6123.8	6332.2	6361.5	5423	5417.5
0	0	0	0	14.349	49.487	66.332	80.696	18.764	46.083	41.91	49.743	65.908	97.815	165.23	211.94	302.16	447.07	578.57	717.07	915.86	1161.1	1392.1	1720.2	2141.8	2511.2	3466.3	3321.9	3693.9	4857.5	4526.5	4900.4	5358.3	5714.9	6090	6476.7	6807	7148.2	7471.7	7755.3	8010.5	8380.7	8290.7	8533.7	8656.1	8556	8717.3	8861.2	8809.1	8926.4
0	0	0	5.2906	5.6282	10.617	6.3739	3.7712	9.6958	2.4475	8.0782	5.3535	15.908	54.241	98.626	165.48	250.57	340.22	449.12	584.35	724.98	930.69	1049.8	1287.2	1449.9	1691.7	1836	2060	2257.1	2546.5	2757.4	2880.2	3168.9	3411.5	3617.4	3825.1	4004.3	4246	4404.9	4483.2	4681.9	4890.6	4934.6	5130.6	5089.1	5144.1	5287.6	5309.2	5425.5	5520.7
0	0.967	0	3.3789	0	0	7.6047	5.7707	12.465	5.1066	8.6158	1.8988	5.5813	0	10.087	14.016	27.977	27.868	20.528	59.746	56.368	118.73	240.47	299.4	353.29	479.54	608.2	708.02	903.61	1077.8	1222.8	1527.3	1716.6	1956.2	2183.6	2430.6	2733.5	2949.9	3152.6	3415.6	3610.7	3894.2	3950.4	4094.2	4246.9	4361	4502.6	4526.6	4572.4	4679.8
18.472	6.9034	0	0	0	0	0	0.45033	0	0	0	7.8909	38.384	88.575	163.11	260.53	367.01	472.1	609.76	762.05	956.72	1167	1374.1	1629.4	1897.3	2137.7	2467.3	2756	3121.3	3344.5	3753.8	4193.8	4581.9	5008.9	5383.1	5646.7	6010.2	6347.9	6630.5	6864	7116.5	7445.2	7603.3	7774.8	8007	8015.3	8117.7	8221.3	8209.7	8367.2
28.286	12.75	0	0	0	0	0	0	0	0	0	0	0.81627	34.514	109.02	218.04	367.01	563.24	778.38	1056.2	1289.5	1607.5	1808.9	2197	2619	2879.1	3251.9	3568.4	3939.6	4297.8	4618.1	5040.9	5480.2	5779.8	6160.4	6391.5	6665.7	6871	7318.7	7541.5	7549.1	7760	8063	8060.4	8501.6	8469.8	8699.9	8851	8934.1	9009.5
27.541	0.09854	0	0	0	0	0	0	0	0	0	0	0	0	0	0	34.983	91.312	180.19	268.65	416.25	546.09	674.5	812.56	935.97	1053.1	1187.1	1335.6	1493	1619.8	1673.9	1759	1939.3	2051.7	2097	2220.7	2372.3	2489.3	2603.4	2626.6	2658.6	2691.8	2676	2679.2	2716	2862.8	2874.6	2921.9	2951.9	2923.4
26.592	0	0	0	0	0	0	0	0	0	0	0	5.4408	0	11.953	21.887	17.22	34.498	66.837	108.01	162.59	249.02	399.55	565.41	756.31	882.34	1122	1332.5	1506.3	1676.2	1907.9	2104	2351.1	2557.2	2777.4	2879.6	3069.8	3272	3474.7	3619.6	3580	3671.6	3778.7	3892.3	3908.9	3963.3	3949	3963.3	4021.1	4116.4
0	3.7856	7.0469	3.6058	0	0	3.9678	13.846	20.623	26.533	87.463	125.58	242.8	363.78	554.4	741.43	967.55	1271.5	1555.5	1859.8	2317.7	2617.1	3141.7	3556.5	3921.3	4399.5	4948.5	5009.6	5979.1	6452.6	6326	6385.9	6496	6941.2	7185.2	7584.5	7714.8	8051.7	8244.7	8371.2	8415.5	8633.9	8987.8	9140.1	9230.6	9071.7	8595	8890.9	8801.1	8992.9
29.31	16.026	0	0	0	0	0	4.1802	76.634	170.16	297.93	471.45	738.72	1001.4	1316.5	1671.3	2005.7	2464.8	2910.7	3335.4	3833.3	4309.1	4800.8	5387.6	5886	6476.4	7063.8	7537.2	7859.9	8227.5	8916.6	9467.6	9760.1	10235	10696	11092	11238	11612	11925	12302	12590	12809	12607	12941	13394	13454	13621	13370	13646	13573
4.65	0	0	0	0	0.9091	12.673	13.074	28.944	50.834	84.236	168.35	286.91	469.05	686.81	966.43	1287.1	1681.5	2135.5	2667.4	3136.7	3721.2	4239.7	4835	5422.8	5947.1	6455.4	7008.5	7446.2	8087.1	8620.1	8961.8	9636.3	10389	10974	11028	11400	11900	11979	12639	12748	13058	13085	13177	13624	13244	13225	13409	13281	13270
11.719	0	0	0	0	5.4617	0.71971	6.1754	4.9481	1.0373	0	18.848	10.913	16.908	13.527	17.715	23.968	46.28	70.429	108.09	179.27	257.77	358.84	503.77	634.35	773.11	932.28	1020.9	1189.9	1320.8	1454.2	1541.2	1662.2	1766.7	2233.5	2366.6	2468.2	2637	2754.4	2901.3	3291.1	3206.8	3259	3583.7	3689.8	3684.5	3419.1	3390.2	3484.4	3502.4
0	0	0	4.4666	11.498	16.41	12.034	14.8	17.353	20.691	26.295	32.452	52.004	85.887	130.84	226.42	288.37	415.46	477.84	607.37	751.08	933.22	1116.7	1295.5	1443.6	1647.2	1820	2060	2248	2443.9	2645.2	2872.1	3070.5	3273.9	3539.2	3688.7	3919.3	4065.2	4201.7	4409.5	4546.5	4625.7	4688.9	4916	4920.8	5150.2	5171.6	5201.7	5184.2	5375.9
0	0	0	0	3.1281	4.2025	6.4141	8.3895	8.4054	14.947	16.46	6.7743	6.9057	8.394	7.3036	16.88	28.926	50.05	62.91	79.65	102.22	129.62	183.97	234.54	301.48	359.72	404.78	513.86	572.43	659.46	675.06	720.26	793.67	876.84	993.01	1067.5	1144.5	1239.8	1355.7	1444.9	1435.7	1497	1533.9	1619.9	1748	1771.3	1792.2	1823.7	1821.6	1934.4
2.6216	0	0	0	0	18.424	10.929	23.62	26.101	29.53	36.034	90.938	121.4	204.37	276.81	404.96	637.39	841.38	1081.8	1332.7	1641.3	1956.7	2330.9	2809.7	3164.1	3725	4215.5	4678.5	4854.7	5499.3	6232.4	6745.7	7343.6	7773.2	8251.5	8717.5	8420	8226.6	8886.1	9218.9	9533.6	9850.8	10171	10396	10493	10831	10568	11298	11270	11476
10.817	2.5924	0	3.9782	0	0	0	0	0	0	5.5528	17.623	60.36	120.93	204.43	293.45	397.49	544.57	698.59	932.75	1249.6	1545.6	1869	2119	2453.3	2730.5	3158.4	3447.8	3805.6	4197.6	4311.3	4584.1	4995.1	5272.5	5563.5	5941.1	6381.9	6530.9	6931.8	7182.7	7420.7	7422.8	7639.4	7807.4	7830.5	8000	8018.6	8319.1	8271.9	8306.7
15.173	11.953	0	0	0	0.11322	0	0	16.814	0	12.207	22.778	43.469	54.212	62.908	62.051	77.456	88.683	101.55	123.46	139.52	171.34	154.79	204.35	280.95	350.62	458.3	533.87	651.55	826.34	974.46	1198.5	1370.6	1521.1	1726.9	1962.8	2294.7	2433.4	2795.6	2963.9	3156.6	3193	3413.9	3426.5	3609.6	3637.5	3746.9	3716.9	3815.9	4038.3
0	0	2.6104	4.8973	1.1145	8.2013	6.8014	4.796	4.3949	4.0872	17.607	25.09	38.353	70.053	113.09	156.32	205.03	279.32	347.27	469.31	552.14	637.47	747.26	874.46	959.89	1155.7	1260.8	1321.3	1487.8	1578.8	1737.5	1848.1	1929.4	2076.8	2183.1	2328.4	2469.3	2640.2	2719.7	2843.9	2922.7	3023.8	3166.3	3286.5	3324.7	3410.6	3423.1	3359.9	3504.7	3546.7
0	0	0	5.4356	2.1915	0	11.915	2.1814	1.0289	0.81396	4.1946	20.651	68.304	137.96	239.55	369.76	560.39	703.78	991.42	1168.2	1402.2	1845.3	1987.7	2321.5	2583.8	2921.7	3422	3707.5	3972.1	4227.5	4560.5	4789.7	5151.9	5476.2	5879.1	6118.7	6369.1	6459.4	6575.3	6754.1	7017.1	7213.1	7417.4	7258	7452.8	7384	7543.8	7717.6	7634	7745.3
37.858	14.453	0	0	0	0	0	0	0	0	10.789	29.225	82.528	157.89	265.73	418.21	637.49	885.36	1205.1	1504.3	1909.8	2240.5	2602	3018.3	3398.9	3686.9	4107.2	4583	4966.6	5303.1	5908.5	6464.7	6762.6	7243.6	7910.6	7795.2	8489.6	8756.1	9022.1	9308.3	9639.5	10016	10184	10372	10528	10625	10678	10714	10861	10600
10.165	0	0	2.4394	5.797	0	0	0	0	0	0	0	0	0	0	34.897	56.408	104.52	172.37	267.26	353.56	426.24	548.96	670.89	793.48	960.46	1048.1	1170.3	1271.4	1489.6	1586.1	1759.1	1889.9	2014	2121.1	2325.8	2524.6	2691.2	2817.6	2854.4	3029.1	3051.4	3228	3188.3	3302.2	3347.3	3420.4	3498.3	3290.1	3654.2
13.328	11.964	0	2.1779	0	0	0	0	0	0	0	0	0	0	11.986	40.002	100.97	184.2	320.69	511.01	777.18	1064.1	1408.4	1895	2393	2817.4	3350.6	3918	4460.6	5018.1	5612.6	6232.7	6613.3	7404.6	7916.5	8383.4	8785.2	9713.3	9942.1	10231	10590	10618	11005	11415	11591	11689	11715	11951	12192	12356
6.4298	8.2881	2.7547	1.3039	0	0	0	0	0	0.039237	4.7203	0.052039	39.355	71.281	140.58	218.53	343.15	490.97	724.83	807.81	1027.7	1337.6	1591.1	1853.5	2149	2466.9	2694.2	3045	3428.1	3666.5	3901.1	4116.1	4347.1	4547.4	4902.2	5210.3	5465.3	5827.1	5899.4	6073.2	6016.5	6106	6235.6	6599.1	6397.8	6690.7	6445.3	6811.2	6699.7	6703.1
7.0528	0	1.0473	5.6979	2.0787	0	0	0	3.1559	8.5237	85.273	185.99	346.84	579.48	891.92	1297.7	1616.8	2114.5	2555.7	3082	3518.8	4049.4	4482.6	4991.2	5368.7	5792.7	6107.6	6557	6977.8	7502.2	7943.7	8347	8964.7	9205.2	9715.2	10032	10333	10965	10900	11416	11759	11925	12193	12237	12726	12891	12974	13396	13277	13542
22.998	1.9411	0	0	0	0	0	0	0	3.0689	0	5.1747	19.454	52.849	108.01	187.01	288	430.85	601.25	812.45	1032.2	1288.5	1504.1	1779.7	2098.7	2398	2673.8	2994.7	3419.7	3752.8	4067.4	4324.3	4674.8	5165.7	5618.7	6080.8	6452.5	6678.2	7161	7431.9	7683.1	7945.7	8343.9	8178.2	8291	8474.5	8342.3	8489.4	8493.8	8537.5
29.548	6.6855	0	2.7524	0	0	0	0	0	0	0	0	0	0	0	0.43879	24.528	26.119	46.55	71.9	128.83	164.91	199.61	280.65	332.29	409.18	486.23	614.28	711.4	795.19	871.79	981.32	1110.1	1177.1	1204.1	1331.3	1353.8	1519.8	1547.8	1525.7	1669.7	1753.4	1700.2	1820.5	1736.2	1728	1634	1692.8	1802.4	1933.8
25.468	7.2137	3.4313	1.2602	0	0	0	0	0	0	5.36	41.174	83.878	140.99	240.92	416.57	625.52	875	1130.1	1396.8	1731.6	2041	2394.1	2781.8	3158.4	3572.2	4007.4	4442.9	4506.8	5366.4	5949	6464.2	6985	7681	8332.8	9172.6	9463.9	9756.1	10225	10768	11212	11243	11674	11866	12267	12219	12707	12553	12686	12679
27.35	2.8444	0.95176	0	0	0	0	0	0	0	0	0	0	32.825	97.034	185.47	314.81	470.61	668.06	1024.3	1417.3	1634.9	1999.2	2354.4	2686.6	2847.3	3376.2	3676.8	3725.8	4315.5	4655.2	4212.1	4693	4832.4	5268.2	5516.7	5934.7	6209.6	6421.9	6599.4	6769.9	6666.4	6438.2	6645.9	6742.8	6890.8	7061.9	7207.4	7298.2	7397.9
9.2585	3.6824	1.4955	0	0	0	0	0	2.933	3.9307	0	0	0.72805	0.52793	8.0207	23.69	52.63	60.999	92.028	147.73	201.66	272.26	350.4	474.26	650.47	836.19	1053.7	1273.7	1591.3	1867.1	2218.3	2511.6	2611.5	3083.9	3247.1	3772.2	4083.1	4222.1	4536.1	4726.8	4988	5179.3	5347.2	5009.3	5439.2	5547.2	5434.3	5311.5	5800.4	5810.7
17.536	6.7879	0	0	0	0	0	0	0	0	0	8.395	45.497	88.384	173.53	307.69	441.32	632.51	833.85	1067.5	1332.1	1562.5	1875.1	2100.6	2390.2	2771.8	2993.6	3270.3	3527.8	3765.4	4126.9	4431.1	4640.7	4930.4	5251.8	5529.6	5521.6	5842.4	5975.2	6345.5	6427.9	6616.5	6615.9	7076.7	7067.4	7187.3	7323.8	7611.8	7665.5	7703.6
21.185	5.9132	0	9.0201	0	0	0	0	12.082	21.183	49.407	63.203	80.699	106.45	121.49	141.23	168.19	193.52	200.82	230.58	291.04	371.07	453.67	576.21	692.01	878.55	1108.1	1266.7	1337.8	1594.6	1902.2	1820.7	2120.7	2742.2	2983.3	3266.2	3653.7	3795.6	4038.9	4406.5	4499.3	4817.6	5003.6	5130.4	5196.6	5281.3	5489	5545.1	5651	5851.2
10.939	1.3261	0	9.9894	0	0	0	0	0	0	0	0	0	7.3559	30.464	52.807	70.19	100.5	147.42	211.55	267.07	298.61	410.18	448.8	550.33	650.83	762.99	917.09	924	1279.4	1199.3	1610.2	1753.3	1846.5	1972.1	2114.6	2354.9	2480.7	2659.8	2725.7	2912.2	2998.4	3037.7	3172.2	3234.1	3298.1	3284.3	3427.4	3399.5	3421
15.122	2.2897	0	0	0	0	1.2878	0	0	0	0	17.52	22.67	71.159	146.56	268.25	415.07	564.72	773.63	940.35	1228.1	1493.5	1772.4	2006.2	2311.8	2674.1	2987.9	3272.8	3665.2	3941.9	4356.7	4647.9	4754.3	5163.5	5271	5529.6	5677.5	6020.1	6161.5	6268.4	6501.9	6822	7030	7038.5	7050.6	7337.2	7213.6	7274.6	7344	7522.9
1.7332	0	0	3.9758	7.1586	0	0	2.5048	0	8.0121	1.8722	9.9827	2.2895	11.901	42.785	85.126	141.8	236.1	326.48	438.09	513.1	678.73	861.24	1209.4	1240.6	1398.7	1540.8	1698.5	1878.1	2075.7	2214	2311.7	2618.3	2722.2	2871.1	3059.5	3338.6	3493.5	3540.4	3831.7	4145.4	4432.9	4576.6	4554.2	4710.6	4816.6	4774.2	4888.9	4894.5	5443.8
0	0	5.817	8.7288	5.0069	8.7462	4.4534	0.68831	10.377	14.387	46.665	112.7	232.11	366.81	556.58	769.56	984.87	1213.7	1465.2	1762.8	2013.7	2339.4	2677.1	2975.7	3356.5	3666.3	4059.5	4413.2	4826.6	5186.1	5499.6	5744.9	6083.1	6495.5	6620.1	6951	7143	7494.3	7760.4	7751.8	8007.1	8335.3	8402.8	8595.6	8633.4	8628.3	8687.9	8611.5	8630.3	8696.4
13.618	1.5359	0	5.2472	0	0	0.52577	6.0443	11.68	30.351	38.32	60.813	131.08	196.75	339.97	471.95	527.31	659.83	804.95	971.77	1267.3	1410.2	1572.7	1773.2	1958	2135.7	2432.7	2690.4	2779.9	3085.1	3396.9	3627.2	3987.3	4445.3	4707.2	5075.5	5389.5	5606.4	5944.2	6216.7	6292.3	6525	6645.1	7487	7672.2	7741.9	7912.6	8009.7	8199.2	8163.2
0	0	0.56696	2.0375	4.8877	0	3.8046	0	0	0	0	0	8.399	25.646	61.286	117.94	275.91	372.91	507.24	620.43	760.64	927.06	1089.3	1321.5	1515.6	1712.7	1661.9	1637.1	1792.5	1931.7	2096.7	2740.2	3006.5	3204	3464.7	3653.4	3846.4	3981.7	4224.1	4364.9	4557.3	4227.1	4783.4	4787.3	5001.1	4984.3	5144.5	5177.9	5287.6	5281.5
23.503	8.5092	0	0	0	0	0	0	0	0	0	0	0	0	8.9019	59.456	114.83	185.94	287.27	491.27	743.95	1009.5	1225.5	1395.4	1715.2	1968.3	2308	2523.9	2862.1	2618.5	2907.2	3221.6	3526.8	3855.9	4283.8	4572.7	5068	5421.2	5823.4	6131.1	6268.8	6494.2	6676.2	6934	7191.7	7310.2	7422.1	7584.4	7689.6	7632.8
40.157	12.388	0	0	0	0	0	0	0	0	0	0	0	0	0	0	0	53.77	125.02	235.36	357.76	499.21	678.95	891.28	1147.9	1379.6	1629	1854.9	1868.5	2414.5	2663.9	2874.7	3199.6	3390.1	3629.5	3981.1	4082	4319.3	4487.4	4799.3	4955.4	5189.6	5226	5492	5559.6	5607.9	5703.4	5814.3	5810	5845.6
28.943	14.659	0	5.3089	0	0.32971	0	0	0	7.9654	70.993	123.9	229.15	325.82	454.66	642.25	857.16	1086.5	1292.9	1580.1	1946.6	2274.3	2665.4	3013.9	3402.5	3769.1	4172.2	4550	4617.8	5354.5	5802.1	6251.9	6768.6	7214.1	7620.7	8058	8395.5	8813.6	9022.6	9203.7	9555.3	9853	9950.1	10224	10499	10548	10645	10797	10823	10641
7.941	9.3968	0	0	0	0	0	0	3.04	0	0	6.3592	32.987	53.513	84.025	147.3	231.3	298.91	413.37	595.76	770.24	965.12	1147.5	1410.7	1710.3	1913.3	2297.8	2547.3	2962.7	3372.8	3927.9	4417.8	4903.1	5212.8	5717.5	6167.4	6675	7067.7	7613.6	8197.8	8506.2	8553.9	8963.1	8986.8	9435.4	9644.6	9732.9	9958.5	10173	10235
23.229	0.49978	0	0	2.9782	0	0	0	0	41.932	124.08	245.24	419.73	817.86	782.09	1148.4	1330.7	1698.2	2125.1	2500.6	2914.6	3352.1	3929.5	4327.2	5201.9	5338.9	5691.3	6321.4	6846.4	7244.4	7951.8	8322.9	9112.3	9524	10138	10631	11124	11495	12002	12367	12909	13065	13370	13696	13415	13909	14025	14126	14331	14177
15.289	2.1331	0.51723	3.1103	0	0	0	0	7.9215	0	0	0	0	0	3.3917	41.517	96.585	181.45	282.95	464.48	591.27	803.23	1080.5	1334.1	1750.9	2050.1	2525.1	2797.4	3051.7	3600.2	3988.2	4298.8	4777.5	5504.3	5826.9	6211.7	6643.2	6855.8	7178.8	7446.9	7854.4	8178.4	8156.9	8300.6	8548.7	8504.9	8740.3	8698.8	8777	8733.7
0	0	0	3.8599	9.3763	0	3.4124	20.343	52.627	136.71	295.04	520.51	765.13	1067.5	1398	1745.2	2127	2547.9	3053.2	3483.7	3990.5	4303.6	4773.6	5123.9	5418.1	5885	6085.6	6646.4	6540.6	7057.1	7107.5	7547.2	7780.9	7921.7	8039.3	8252.6	8577.9	8812.9	8871.9	8818	9058.6	9404.9	9461.9	9409.9	9599	9557.9	9186.3	9186.7	9313.3	9706
21.446	0	0	2.0624	0	0	0.068172	0	14.105	11.158	30.709	75.651	137.3	216.64	336.49	464.87	601.67	769.75	992.55	1204.1	1409.2	1703	1990.5	2209.6	2455.4	2676.6	2874.2	3120.4	3491.2	3695.9	3877.8	4212.7	4636.2	4905.5	5301.6	5746.5	5973.9	6031.5	6226.8	6227.5	6181.5	6245.1	6301.2	6255.6	6350.3	6622.6	6528.9	6656.6	6971.9	7018.1
10.131	2.2683	0	1.9062	0.9895	0	0	0	0	0	1.3453	27.705	73.903	123.75	180.45	266.1	394.9	536.14	712.23	848.55	1094.3	1364.5	1605.5	1924.7	2208.7	2517	2907.5	3164.6	3529.1	3870.5	4093.5	4484	4664.8	4901	5105.6	5476	5683	5843	5943.5	6069.2	6092.8	6189.5	6399.3	6385.4	6418	6498.2	6299.6	6376.2	6345.2	6487.4
10.365	0	0.51662	1.1117	0	0	0	8.0425	1.5419	13.964	1.3577	5.9432	18.098	40.187	93.183	165.49	251.41	382.48	538.71	719.19	942.27	1221.5	1448.9	1743.2	2036.5	2275.2	2603.9	2969.9	3239.7	3650.1	3762.2	3889.1	4374.8	4625.8	5024.3	5349	5578.1	5871	6157.4	6370.6	6575.1	6582.8	6966.2	6887.4	7314	7343.5	7593.4	7660.6	7572.4	7710
17.302	7.702	0	0.99767	0	0	0	21.469	68.555	138.43	238.05	342.86	493.58	609.5	800.14	910.76	1076.5	1221.1	1399.4	1487	1638.5	1861.6	2007.4	2129.5	2286.1	2287.7	2383.2	2556.2	2662	2891.7	2858.7	2993.3	3125.2	3275.9	3174.3	3209.1	3339.2	3475.3	3458.1	3500.7	3522.3	3571.5	3615.4	3690.4	3637.7	3677.1	3702.8	3689.4	3736.6	3730.5
19.481	6.4782	0	3.3749	0	0	0	0	0	0	0	11.473	21.785	56.237	72.714	97.614	131.85	177.18	221.62	298.23	355.43	485.92	547.34	665.01	746.76	871.93	967.77	1112.3	1195.9	1376.9	1390	1614.7	1753.3	1884.1	2020.8	2180.6	2321	2506.3	2556.9	2683.1	2748.2	2948.7	3125.8	3158.4	3116.1	3258	3304.8	3451.8	3504.1	3593
0	0	16.339	7.0317	1.4867	15.553	1.0745	0	0	0	4.474	6.1599	27.183	58.948	197.54	290.58	447.53	626.78	884.03	1076.1	1277.2	1640.5	1848.3	2166.8	2474.6	2789.8	3018.9	3147.6	3531.3	3687.7	4066.5	4308.7	4676.9	4922	5156.9	5235	5464.3	5782.7	5718	5980.7	6089.4	6358	6502.3	6527.6	6738.9	6886.6	6438.8	6486.1	6395.4	6520.5
33.698	13.024	0	0	0	0	0	0	0	0	0	0	0	0	0	0	0	0	0	49.465	91.061	161.82	233.7	302.89	368.94	462.58	529.85	577.56	673.25	732.41	768.95	872.56	963.26	1060.3	1211.8	1339.7	1491.6	1568.9	1721.3	1849.1	2006.9	2084.4	2208.4	2283.3	2448	2445.5	2559.3	2697.6	2647.5	2874.2
23.177	10.81	0	0	0	0	0	0	0	7.7992	56.69	108.66	195.09	294.66	428.47	554.01	732.81	904.87	1097.8	1390.5	1594.5	1735.9	2164.2	2251.7	2456.5	2683.6	2854	3051.5	3258.9	3395.3	3896.8	3858.9	4019.6	4120	4305	4456.3	4428.5	4591	4867.9	5041.3	4868.4	5010.5	5052.1	4948.6	5012.6	5017.3	4978.7	5063	5102.9	5069.7
15.776	16.598	0	1.4722	0	0	0	0	0	0	3.7731	1.8338	25.273	32.36	75.973	100.73	152.66	203.55	261.08	342.66	430.12	527.13	646	812.8	942.86	1076.3	1182.6	1402.5	1501.4	1700.5	1882.4	2042.3	2216.3	2363.2	2502.6	2685.1	2782	3019	3098.7	3293.5	3323.9	3443.2	3658.8	3720.3	3806	3935.2	3786.6	3907	3926.7	3968.1
0	0	0	7.9547	4.9791	5.1319	10.319	11.995	15.8	19.911	44.48	70.184	133.45	228.47	344.08	568.77	847.98	1143.2	1589.7	1965.1	2495.5	3069.9	3644.3	4281.6	4887.9	5543.7	6287	7125.2	7857.7	8506.9	9196.8	9713.9	10242	11200	12128	13177	13729	14456	14559	15403	15995	16436	16430	17162	17450	17560	18156	18323	18440	18690
43.755	2.7147	0	0	0	0	0	0	0	5.368	21.097	48.179	77.691	125.11	179	266.39	358.29	507.94	684.84	800.1	986.13	1147.3	1386.2	1634.9	1892.4	2164.4	2510	2906.6	3226.6	3580.4	3774.3	4279.5	4738.3	5175.4	5577.4	5966.1	6364.7	6497.3	6758.2	7064.5	7296.2	7558.5	7649.5	7869	7960.8	8096.8	8236.7	8227.4	8347.7	8429.3
21.194	0	0	2.0018	1.8885	0	0	0	0	0	0	0	0	0	0	0	0	0	0	0	6.0584	65.582	183.74	364.71	516.51	775.69	1029.6	1248.7	1590.5	1858.1	2139.5	2437.4	2821.2	3187.2	3627.2	3895.8	4219.5	4532.2	4607.7	4891.6	5118.3	5261.8	5518.5	5703.6	5634.6	5802.7	6046.5	6207.4	6294.1	6337.8
0	0	0	0	2.2097	7.183	9.4746	13.07	14.511	0	0	0	0	3.1231	4.0666	17.511	26.347	48.843	124.5	221.3	337.29	465.08	617.6	786.9	1023.1	1157.7	1519.5	1671.6	1990.7	2261.6	2401.9	2796.4	3207	3441.1	3895.3	4255.2	4673.6	4943	5307.2	5436.9	5813.9	5948.3	6256.4	6156.2	6494.7	6445.8	6597.5	6851.9	6771.4	6775.5
11.947	2.336	0	2.7462	0	0	0	3.876	0	1.9978	0	0	0	9.3644	23.491	54.794	80.495	148.1	182.14	258.24	340.28	434.07	589.24	615.99	695.96	779.32	894.75	1050.8	1470	1293.6	1485.9	1473.5	1621.2	1883	2088.8	2295.3	2422.8	2560.1	2692	2827.5	2984.5	3097.6	3155.2	3293.5	3389.7	3506.7	3543.1	3599.7	3656.9	3674.4
3.1412	0	0	5.5884	0	1.6974	1.3772	0	6.557	1.6468	0	0	8.0846	16.485	13.659	5.3066	30.455	30.888	69.29	138.16	255.25	335.87	470.03	581.79	755.38	901.72	1129	1230.6	1427.4	1620.9	1837.3	2030.8	2165.6	2479.5	2789.8	2866.2	3184.1	3274	3762.9	3928.4	4075.7	4275.2	4486.9	4423.6	4527.9	4554.6	4723.2	4669.8	4788.3	4717.4
34.551	4.9753	0	0	0	0	0	0	0	1.2836	42.331	104.03	228.05	363.45	543.84	761.26	1114.6	1448.3	1740.7	2008.3	2290.8	2900.8	3262.6	3761.3	4170.8	4677.2	5242.9	5731.6	5821.2	6707	7186.6	7637.4	8074	8515.9	9137.1	9490.9	9786.3	10432	10545	9769.8	11017	10816	10804	10692	10622	10842	11221	11171	11236	11517
12.458	5.8587	0	1.3738	0	0	0	0	0	0	0	0	0	60.112	113.51	237.83	404.4	601.03	851.57	1108.2	1432.1	1755.9	2093.9	2458.4	2824.7	3244.6	3678.7	3955.8	4366.8	4757.2	5101	5344.2	5842.1	6090.7	6491.6	6628.7	7037	7199.7	7342.4	7622.8	7903.5	8096.5	8234.6	8392.4	8647.5	8566.7	8698.3	8660.8	8841.5	9088
9.8658	0	0	0	0	4.752	0	0.28247	0	0	0	0	0	0	0	18.919	32.158	48.765	92.806	98.522	135.05	147.96	226.81	263.88	308.91	407.04	496.92	623.57	748.86	881.17	1056.3	1189.7	1365.3	1447.2	1596.5	1827.6	1849	2001.6	2130.9	2189.1	2240.7	2325.5	2423.7	2380.4	2426.6	2526.2	2594.9	2582.3	2581.8	2564.6
10.013	4.0498	0	4.3196	4.5962	0	0	0	0	0.24978	0	0	0	0	6.9012	12.27	39.268	76.291	154.85	226.46	333.36	459.14	638.89	837.09	1021.2	1177.4	1404.2	1594	1687.2	1918.3	2017.8	2235.8	2364.4	2450.6	2604.4	2701.4	2869.2	2888.2	3097.3	3053.2	3121.8	3173.3	3254.6	3203.3	3284.3	3338.1	3347.8	3403	3405.8	3466.9
22.335	0	0	0	0	0	0	0	1.0575	0	0	0	25.154	57.762	120.12	187.74	247.08	294.67	368.12	430.26	501.23	559.32	641.1	715.86	836.08	946.22	1101.7	1379	1430.5	1567.2	1639.3	1880.9	2183.9	2368.5	2570.2	2698.8	2910.9	3140.9	3206.5	3419.5	3559.8	3537	3588.7	3719.8	3796.9	3954.6	4052.5	3925.6	4023.1	3947.3
15.116	0	10.317	5.5254	0	0	0	0	0	22.083	64.714	142.24	239.57	379.95	530.49	186.42	208.6	268.81	327.42	382.47	457.82	519.28	563.79	652.04	699.36	820.38	896.6	993.36	1092	1142.5	1306.8	1423.1	1543.4	1613.5	1714.6	1826.9	1926.1	2016.4	2192.1	2249.4	2250.9	2222.3	2219.6	2198.5	2275.8	2371.1	2393.8	2484.2	2584.7	2604.7
0	1.3883	3.198	0	0	2.4312	0	8.6029	23.749	71.658	144.23	257.16	432	688.78	990.8	1244.6	1656.9	2012.4	2558.3	3070.1	3495.7	4019.3	4622	5156.8	5980.7	6435.4	6977.4	7594.5	8429.8	8716.8	9261.3	10047	10558	10853	11405	11961	12600	12931	13319	13749	13843	14514	14725	14742	15150	15150	15383	15414	15508	15589
14.604	3.2899	0.53791	0	0	0	0	0	0	0	0	0	0	0	0.61504	1.321	6.7013	31.982	81.032	169.57	259.79	374.69	547.41	699.09	863.14	1064	1341.3	1539.4	1762.3	1984.8	2143.2	2409.1	2646.2	2952.1	3151.3	3451.8	3688.2	3759.1	3955.8	4211.3	4377.4	4438.9	4572.8	4757.4	4926.2	4999.1	5124.8	5141.2	5244.7	5313.1
15.309	2.3481	2.4718	3.552	0	0	0	2.3258	0	0.81403	0	0	22.394	85.728	165.2	255.02	364.76	500.94	664.78	843.74	1056.2	1296.8	1435.5	1517.6	1807.9	1880.3	2255.9	2442.8	2528.5	2818.4	3054.9	3172.3	3420.5	3655.7	3892.6	4019.7	4242	4279.4	4500.4	4695.7	4740.4	4829.9	4937.9	5064.1	5192.1	5343	5465.9	5357.9	5459.6	5439.7
5.5608	1.3407	0	0	0	4.5272	0	14.816	41.939	63.057	104.08	123.55	209.57	289.46	379.31	508.34	597.95	760.67	856.71	1004.6	1173.1	1334.6	1552.7	1697.4	1900.6	2080.6	2293.6	2535.2	2665.3	2945	3139.1	3330.4	3633.8	3881	4084.6	3862.6	4728.3	4425.9	5133.7	5325.8	4786.6	4942.6	5234.2	5328.2	5814.7	5753.7	5627.1	6072.2	5871.5	6382.4
0	8.3741	4.5435	1.3977	0	2.4321	0	16.601	8.4758	0	18.977	11.302	49.651	68.751	199.79	353.76	561.8	836.75	1182.4	1420.5	2068.1	2370.6	2796.9	3336	4119	4488.7	5126.5	4812.8	5247.5	5849.3	6303.5	7676.4	8363	7483.9	7785.9	9338.5	9867.8	10261	8767.2	10457	9010.7	10966	9245.2	9265.6	9412.7	9511.9	9514.7	9794.5	9744.4	9915
8.6843	5.5703	0	2.7271	0	0	2.3991	0	1.9631	0	6.5309	2.4544	14.573	20.14	27.13	50.854	84.886	91.97	144.8	190.37	259.39	334.05	425.76	526.09	592.1	735.86	865.28	992.62	1065.5	1171	1305.9	1408.1	1495.9	1604.7	1617.8	1628.1	1679.3	1775.3	1773.4	1805	1821.1	2021.2	2043.1	2032.3	2066.7	2095	2162	2175.6	2201.1	2206.9
3.3314	0	0	7.6955	3.4999	11.611	12.447	21.498	44.572	42.484	104.83	156.97	313.57	448.83	781.38	975.18	1328.8	1576.1	2096.9	2218.7	2663.8	3090.2	3470.3	3852.2	4288.3	4830.1	5267.6	5417.5	5959.8	3839.3	6070.3	6049	6381	6510.5	6907.3	7003.5	7329.9	7489.8	7802.9	8010.2	8074.2	8108.7	8350.2	8377.5	8427.1	8433.9	8376.7	8454.6	8621.4	8555.6
30.39	11.517	0.89841	0	0	0	0	0	0	0	0	0.89775	24.917	62.775	127.39	201.55	326.2	425.96	553.59	829.36	994.37	1128.7	1326.9	1494.8	1709.1	1839.4	2041.9	2242.7	2535.7	2807.3	2932.5	3097.8	3274.7	3538.7	3902.5	4174.6	4401.4	4538.3	4744.5	4881.8	5059.9	5127.5	5266.4	5315.4	5381.7	5240.7	4790	5090.8	4969	5206.5
5.8815	0	0	0	0.48487	6.8095	1.1196	3.5764	0	0	0	0	0	0	0	0	0	0	0	0	0	0	0	0	0	37.48	136.13	201.18	315.19	456.04	626.68	844.71	1003	1220.1	1428.8	1684.9	1905.1	2139.5	2392	2630.4	2940	3114.3	3215.1	3299.4	3436.8	3496.3	3595.3	3786	3867.6	4008.3
18.593	8.1001	0	0	0	0	6.0592	8.5111	93.676	146.91	218.51	292.02	393.01	377.23	684.04	823.83	1097.7	1275.8	1419.4	2135.2	2428.9	3040.1	3429.8	3080.6	3414.9	3775	4152.9	4477.6	4801.4	5069.1	5363.7	5379.6	5665	5851.3	6036.1	6287.3	6592.8	6697.7	6794	6828.2	6924.6	7072.5	7128.7	7139.3	7380.1	7367.1	7405.4	7462.6	7460.1	7600.9
0	0.37395	0	5.8864	0	0.35037	3.5986	10.443	17.822	34.087	71.236	97.415	129.68	164	198.92	236.01	278.38	293.68	313.67	348.85	378.86	430.92	483.62	519	593.39	692.64	750.81	824.03	970.44	1088.5	1138.1	1232	1346.9	1473.4	1517.8	1686	1839.9	1953.4	2023	2067.4	2191.9	2311.2	2408.2	2494.1	2456.2	2502.2	2566.4	2551.2	2606	2692.8
2.5886	1.1426	0	3.727	5.8803	0	0.70117	0	0	7.4182	0	0	0	6.6034	29.201	54.963	99.645	165.88	244.75	294.96	399.52	515.46	663.89	814.32	970.36	1154.9	1335.8	1518.1	1661.1	1903.5	2068.4	2132.1	2306.6	2410.5	2472	2581.5	2855	3049.4	3015.4	3155.7	3191.2	3287.3	3387.2	3446.2	3531	3573.6	3519.3	3650.7	3667.5	3670
4.0562	10.337	0.33123	0	4.8277	0	0	0	16.018	4.4276	4.1599	0.12914	7.4515	4.4545	41.938	74.875	159.06	271.31	392.73	473.81	659.36	824.59	1031.4	1315.6	1638.5	1903	2251.1	2767.7	3050.3	3638.1	4042.2	4441.7	4687.6	5047.2	5651.5	5884.9	6136.6	6594.1	7045.6	7404	7593.6	7784.7	8258.7	8268.1	8702.2	8422.2	8628.9	8572.4	9001.8	9197.2
11.416	0.13078	0	0	0.0365	0	2.754	1.592	9.6836	27.481	70.53	112.74	155.46	221.58	309.08	471.97	604.08	803.16	1023.4	1222.9	1552.8	1843.5	2096.7	2339.5	2770.3	3069.5	3505.6	3851.1	4270.4	4559.1	4930.4	5193.4	5578.4	6103.4	6235.7	6653.6	6742.2	7300.9	7591.7	7986.7	8050.1	8277.8	8483.4	8900.9	8830.2	9054.9	9251.8	9189.6	9404.8	9518.6
11.374	0	0	0	0	0	9.3593	20.214	24.989	29.16	19.362	58.392	83.94	94.349	104.48	134.4	165.3	199.1	230.11	271.59	269.77	294.22	339.7	372.91	473.4	494.11	547.86	634.4	620.96	793.41	963.68	1054.2	1210.8	1348.9	1496.8	1732.7	1889.6	2009.6	2132.6	2335.5	2433.6	2580	2636.8	2727.1	2824.6	2802.5	2926.8	2904.2	3013	3062.7
0	0	0	10.204	2.0516	3.5046	0	2.8226	0	0	0	0	0	0	21.891	65.844	141.78	237.64	379.5	531.91	710.68	899.77	1125.9	1386.1	1657.9	1957	2297.1	2602.3	2998.1	3283.2	3792.4	3986.5	4429.5	4834.9	5133.3	5475.9	5858.9	6151.6	6537.9	6758.5	6960	7054.1	7291	7745.7	7595.4	7692.5	7824.2	7772.7	7850.3	7975.2
17.006	3.4716	0	0	0	0.18875	0	0	0	0	0	0	0	0	0	0.04093	4.3633	16.398	51.691	73.899	142.99	206.04	304.49	414.09	554.5	715.27	833.78	1032.6	1137.4	1344.6	1518.6	1699.7	1909.1	1993.3	2289.4	2461.3	2453	2665.8	2727.6	2872.7	2878.5	2968	2967.9	3066.9	3122.8	3250.5	3225.1	3270.5	3346.6	3437.4
2.7823	6.7168	4.1821	0	0.15699	0	0	0.1472	5.595	15.041	27.543	67.19	149.68	267.45	405.94	617.09	849.01	1089	1343	1616.8	1905.9	2221.4	2534	2816.6	3172.5	3414.3	3657.4	4043.7	4257.6	4587.3	4921.9	5181.2	5545	5704.6	6085.5	6339.7	6644.9	6842.7	7107.6	7319.2	7377.8	7558.6	7795.6	7869	8074.8	8074.3	8004.3	8034.9	8091.8	8231.6
14.444	0	0	0	0	2.7322	0	0	0	0	0	0	0	0	5.7315	0	5.9423	29.484	44.57	76.64	129.91	162.7	223.79	315.4	379.62	476.38	603.08	824.1	738.54	916.33	963.3	1170.1	1319.6	1407.2	1449.8	1579.3	1571.4	1707.4	1837.2	1865.4	1879.2	1885.6	2075.1	2091.8	2215.1	2210.9	2263.4	2288.1	2269	2289.3
43.14	15.321	0	0	0	0	0	0	0	0	8.4053	24.279	57.877	105.65	194.85	297.31	389.57	596.19	822.35	1012.9	1316.4	1664.2	2088.1	2535.9	2994.1	3485.3	4072.4	4629.1	5338.3	5794.8	6239.8	6891	7577.6	7928.6	8626.7	9184.1	9540.9	10242	10895	11397	11603	11838	12348	12747	12869	13029	13359	13466	13853	13794
0	0	0	0	8.5541	14.982	11.738	25.045	12.809	10.987	39.455	50.726	85.49	172.05	428.06	620.92	761.56	922.2	1125.6	1244	1606.3	1647.7	1838.1	2114.6	2298.2	2443.7	2655.5	2898.2	3198.5	3315.6	3578	3788.5	3957.1	4259.5	4448.2	4642.7	4873	5058.2	5209.5	5396.9	5133.1	5072.8	5460.7	5221.7	6049.9	6028.7	6256.7	6138	6200.2	6303.7
0	0	0	0	21.41	0	5.6471	32.586	9.656	3.3857	0	0.6258	1.7487	23.797	47.486	81.888	141.45	240.59	361.61	484.45	655.76	909.18	1137.1	1390.7	1788.2	2127	2453.8	2770	3116.1	3435.2	3760.6	3977.5	4376.2	4715.5	4988.7	5254.7	5566.6	5883.8	6141.3	6226.2	6372.1	6472.8	6645.8	6830.6	7070.8	7070	6881.3	7027.5	6882.2	6934.2
3.8382	4.7235	2.3255	0	0	0	4.1773	0	3.1777	0	8.7882	0	0	10.772	12.233	5.0098	12.8	42.741	75.425	142.61	222.1	368.44	528.62	713.08	912.52	1131.3	1393	1638.5	1895.8	2165	2450.2	2690.9	2848.9	3113.3	3351.4	3492.1	3787.3	4052.7	4061.4	4289.9	4453.1	4582.4	4987.2	5055.3	5143.8	5337.2	5394.1	5484.7	5686	5811.3
0.48363	2.6853	0	0	6.5104	0	0	2.3759	27.776	35.397	37.256	76.251	109.57	148.59	201.9	280.57	401.86	512.63	712.72	889.87	1050.7	1317.2	1586	1882.7	2163.8	2384.9	2798.9	3011.4	3355.2	3617	3827.1	4184.3	4487.9	4801.7	5054.8	5479	5624.1	5927.6	6052.8	6199.2	6384.1	6493	6761.9	6839.3	6818.8	6989.3	7064.8	7033.6	7151.2	7144.1
0	0	6.726	5.4488	25.278	21.994	51.298	63.334	59.71	87.156	90.948	96.48	153.87	223.4	360.1	483.21	646.18	895.5	1146.4	1381.4	1669.6	2071.5	2348.3	2685.9	3011.1	3395.8	3725.1	4041.7	4299.9	4606.5	4840.1	5227.5	5446	5651.1	5875.9	6153.8	6279.6	6446.1	6598.2	6613.9	6596.8	6774.6	7048	6947.2	6935	7100.1	7087.4	7167.7	7069.6	7167.8
3.0603	0	0	5.4546	0.87533	4.3103	3.176	0	0	0	0	0	0	0	0	0	0	0	0	0	0	0	13.42	42.217	49.955	119.97	196.42	287.77	428.87	600.41	822.47	1010.1	1250.4	1525.1	1841.8	2187.7	2415.4	2689.6	2938.6	3264.8	3407.7	3606.8	3842.4	4037.2	4141	4279.8	4434.4	4476.9	4658.5	4738.1
0	0	0	6.9804	7.7948	5.8376	7.6749	11.674	12.862	25.351	50.922	62.354	106.93	147.72	184.61	261.09	315.92	383.8	446.86	521.39	649.93	745.94	868.38	998.1	1110.1	1295.2	1420.8	1633.6	1814.1	2022.3	2192.2	2380.9	2551.5	2598	2708.3	3087.4	3324.7	3423.5	3484.2	3724.5	3890.5	4022.8	4057.7	4303.2	3956.7	4139.7	4051.7	4267.2	4282.6	4384.5
0	0	0	0	28.402	5.341	7.81	12.807	17.772	21.985	28.431	6.4036	27.201	40.761	53.473	90.431	121.1	148.3	187.36	226.05	255.8	289.07	336.29	396.32	387.95	431.67	478.39	517.92	552	594.58	662.9	887.9	812.37	1056.4	942.41	1256.9	1386.6	1431.7	1568.2	1305	1665.4	1768.9	1656.1	1848	1678.4	2019.5	1723.1	1755.2	2054.6	2123.8
32.485	12.017	0	0	0	0	0	0	4.0689	32.312	76.741	147.86	267.37	397.08	550.34	731.49	911.8	1159.6	1463.4	1693.5	2062.1	2262.1	2520.6	2907.6	3169.9	3478.7	3785.5	4252.3	4566.1	4991.7	5428.8	5703.9	6159.7	6473	6897.6	7082.8	7518	7739.9	7980.4	8201.1	8421	8787.2	8823.6	8944.8	9014.5	9170.3	9293.3	9343.3	9510.3	9698.3
0	3.888	5.3904	0	14.303	9.075	0	0	8.2809	44.977	132.42	272.26	407.27	647.01	1003	1356.3	1799.2	2157.6	2570.6	3025.5	3397.7	3859.7	4293.5	4905.7	5079.6	5641.6	6170.9	6525.1	6939.2	7329.4	7939	8203	8446.6	8770.9	9263.4	9485.9	9885.4	10121	10517	10626	10799	11102	11591	11486	11614	11458	11512	11546	11639	11452
5.4145	3.6865	0	0	2.9491	0	0	4.3524	9.1477	15.255	21.192	30.405	45.533	73.365	114.31	178.25	253.81	346.27	442.52	500.55	677.14	870.71	1020.9	1194.6	1304.8	1493.4	1632.7	1843.3	1970.8	2205.2	2377.6	2461.4	2669.4	2892.1	3044.7	3280.2	3504.3	3740.2	3262.9	3326.7	3169.6	3316.6	3385.5	3490.2	3576.5	3629	3657.9	3696.1	3662.1	3829.7
26.581	9.4444	0	0	0	0	0	0	0	0	0	0	0	0	0	0	0	0	0	0	0	0	45.856	109.45	193.71	314.7	398.71	533.94	628.24	721.16	813.68	940.68	1058.2	1143.7	1246	1370	1403.3	1526.6	1648.7	1645.6	1686.1	1735.6	1767.5	1751.9	1816.8	1835.9	1910.2	1917.8	1946	1934.8
7.3433	0	0	0	6.6014	6.5738	0	3.0277	0.045975	8.894	0.99303	9.8724	53.098	118.18	159.53	247.72	358.31	516.76	671.25	790.94	944.21	1147.3	1308.4	1535.9	1609	1946.6	2330.4	2383	2595.1	2857	3078.9	3309.1	3499.8	3735.8	4087	4335.5	4597.9	4810.7	5016.3	5275.2	5432.9	5660.1	5667.9	5534.9	5780.2	5789.9	5983	6078.5	6077.6	6212.1
14.973	8.7983	0	0	0	0	0	0	0.67255	12.77	67.5	121.83	197.91	297.69	442.94	647.57	776.64	1063.3	1153.7	1463.9	1547.5	1859.9	2122.4	2098.7	2736.8	2430.9	2881.4	3609.4	3270.3	3472.8	4536.5	4574.2	4269.4	4549.3	4597.5	4671.6	4991	5191.5	5821.6	5960.5	5993.3	6091.1	6271.2	6303.3	6419.3	6410.1	6586.4	6608	6513.4	6447.8
12.379	11.542	0.99833	0	0	0	0	0	0	0	0	0	0	0	0	0	25.103	21.968	54.92	65.121	134.8	179.15	245.51	334.78	451.7	575.61	641.25	789.52	922.16	1052.2	1183.4	1358.7	1565.8	1716.6	1876.4	1955.9	2221	2317.4	2447.1	2609	2727.7	2967.3	3015.2	3171.3	3318.4	3308.9	3444.1	3459.3	3544.4	3538.4
24.036	4.671	0	0	0	0	0	0	0	0	0	0	0	0	3.109	42.7	83.225	98.209	145.02	187.17	292.68	377.86	466.92	495.41	592.61	566.2	626.82	719.95	831.54	934.4	1212	1163.1	1236.7	1337.1	1458.8	1581.9	1647.4	1720.2	1781.4	1857	1930.1	1964.8	2018.2	1969.9	2084.8	2180.6	2079.5	2076.7	2160.6	2136.7
29.569	2.552	0	0	0	0	0	0	0	0	1.176	25.241	81.135	134.87	217.79	306.25	419.54	531.48	689.51	801.47	966.82	1128.3	1276.7	1468	1665.7	1846.1	2043.9	2213.8	2302.4	2440.9	2608.4	2714.8	2797.4	3024.6	3111.6	3208.6	3281.4	3397.6	3514.9	3579.1	3697.3	3792.4	3776.1	3819.2	3846.1	3789.7	3949	4000.1	3874.5	3991.7
0	0	0	2.7688	4.9765	6.0516	4.6414	0	3.0181	0	4.7302	10.834	22.02	46.991	85.223	145.65	225.23	325.39	492.19	647.55	816.01	1009.7	1179.5	1407.3	1701.8	2634.4	2931.6	3073.5	3419.9	3722.2	4004.1	4300.6	4545.2	5091	5010	5162.4	4166.4	4347.1	4631	4748.3	4778.8	4874.9	5123.5	5209.6	5254.7	5327	5359.9	5390.5	5444.8	5534.6
0	0	0	7.4338	2.0024	0	0	2.5436	5.7986	41.013	81.402	109.43	179.9	217.12	273.33	336.48	373.98	415.2	459.18	505.32	651.85	670.38	677.28	698.67	760.89	821.12	895.99	943.89	997.58	1025.5	1085.4	1159.1	1240.6	1331.5	1442.5	1546	1589.1	1722.1	1849.3	1939.9	2024.7	1967.9	2068.1	2171.3	2177.5	2262.9	2296.4	2414.3	2425.5	2475.4
0	0	1.4158	10.829	8.1181	6.5758	2.5085	0	0	0	0	0	0	2.2647	17.614	52.277	88.499	171.53	250.54	372.15	504.75	668.49	814.72	996.96	1174.7	1445.8	1585	1836.2	2082.7	2280.1	2451.4	2721.3	2922.1	3139.4	3387.3	3547.4	3802.9	4010.9	4159.2	4229.5	4337.2	4604.6	4667.5	4869.6	4879.6	4967.3	5016.4	4733	4903.6	4988
23.523	2.3537	0	0	0	0	0	3.5359	33.083	111.5	254.28	456.1	753.51	1136.1	1535.3	1980.3	2429	3203.2	3616.2	4421.6	4848.1	5377.1	6013.1	6688.9	7240.7	7953.2	8671.2	9833.2	9578.9	10221	10854	11266	11536	11985	12614	13113	13394	13935	14270	14386	14949	15122	15297	15144	15659	15696	15651	15894	16211	16267
0	11.501	0	8.9013	0	0	7.7149	0	13.702	15.827	11.487	16.459	52	117.1	195.89	350.45	501.23	714.95	1014.5	1328.9	1667.1	2048.6	2464.6	2866.9	3443.1	3893.3	4556.1	5061.6	5457.3	5987.6	6459.6	6962.6	7426.7	8043.7	8576	8947.3	9349.3	9842.9	9941.2	10100	10523	10734	10848	11219	11271	11251	11663	11556	11799	11846
0	0	0	0	31.467	0	53.492	66.758	91.35	104.95	115.64	150.04	221.96	252.78	319.59	405.7	613.36	790.45	1005.8	1408.3	1879.9	2318.7	2286.1	2590.4	3251.6	3532.8	4139.4	4385.3	5149.8	5555	5332.4	6758.9	7105.5	8186.1	8462.6	8828.8	9323	9864.4	10374	10406	10726	11119	11121	11233	11272	11560	11557	11625	11625	11841
0	0	0.72849	9.0463	3.5164	0	0.48283	0	0	0	0	0	0	1.6493	12.875	27.541	43.308	61.291	90.393	138.85	196.13	283.89	367.85	562.04	739.83	988.28	1217.5	1484.5	1809.9	2111.2	2401.4	2710.2	3058.9	3386.4	3800.3	4136.8	4445.8	4758.5	5073.7	5289.9	5439.9	5757.9	5721	5967.2	5972.6	6133.8	6166.9	6100.8	6131.1	6209.6
0	0	0	4.29	6.1475	1.1391	0	10.996	2.7442	13.425	18.591	11.015	20.42	40.93	65.837	135.33	196.18	344.17	466.18	615.3	775.8	918.28	1140.5	1336.9	1456.8	1723.5	1935.2	2231.3	2399.4	2584.7	2817.9	3018.2	3295.8	3564	3752.5	4011.6	4146.8	4441.3	4616.9	4910.2	5137.2	5395.3	5385.1	5682.1	5624.1	5693.7	5686.4	5757.4	5943.3	5979
0	0	0	0	3.361	9.8784	11.331	27.773	31.349	46.517	59.748	62.217	64.727	65.923	69.14	67.821	74.5	77.241	82.824	100.54	126.36	179.8	236.5	313.77	409.44	531.01	725.42	900.38	1081.7	1280.5	1514.5	1766.8	2010.8	2259.6	2498.1	2705.5	3031.3	3206.6	3499.2	3737.4	3875.9	4190.2	4464.7	4216.6	4279.4	4386	4396.7	4661.6	4580.8	4924
0	0	0	1.9801	1.0012	8.9597	12.824	18.128	17.247	22.93	22.515	25.167	27.541	49.109	85.687	147.62	242.55	347.11	515.17	728.21	867.63	1110.3	1348.1	1608.9	1902.7	2116	2400.1	2678	2921.4	3274.8	3596.7	3834.9	4150.7	4401.3	4811.8	4556.9	4895.3	5032.1	5199.4	5501.7	5549	5717.7	5867.3	5987.8	6140.5	6221.2	5624.9	5917.7	6039.7	6187.6
7.2739	6.0649	2.8063	0	3.6764	0	0	3.1104	1.1886	6.7371	3.723	0	2.4211	6.4401	27.019	47.992	107.63	175	260.8	286.89	339.45	461.13	657.38	779.72	966.69	1115.7	1253.4	1415.9	1825.3	2109.2	2447.8	2265	2476.3	2677.6	2935	2997.3	3207.4	3417.5	3500.3	3660.4	3726	3838.5	3411.1	3518.5	3579.4	3531.7	3570.2	3609.9	3565.3	3607.5
7.7099	6.998	3.4851	10.293	0	0	0	0	0	0	0	0	0	0	0	5.6166	21.889	29.166	46.472	77.41	120.81	199	274.35	409.06	522.3	672.69	904.32	1062.4	1296.3	1495.4	1729.9	2006.8	2250.8	2588.5	2806	3062.4	3357.5	3564.5	3747.3	3865.6	3974.6	4116.2	4215.3	4244.1	4419	4518.9	4523.8	4567.7	4617.7	4704.2
15.49	17.256	0	0	0	0	0	0	0.34799	2.102	0	0	10.051	40.994	73.513	90.996	153.63	214.5	326.05	493.66	717.27	880.96	1114.2	1422.8	1831.4	2182.9	2498.4	2774.5	3135.1	3512.7	4016.3	3977.6	4332.4	5040.4	4705.1	4954.4	5211	5225.4	5559.9	5695.8	5580.7	5588.7	5727.7	5704.9	5761.8	5835.7	5833.1	5952.3	6169.2	6275.5
5.772	11.552	0	1.9689	0	0	0	0	0.94121	0	0	0	0	0	0	0	0	0	0	2.4202	42.333	80.638	171.12	233.13	371.5	533.61	691.09	871.67	1050.8	1310.5	1508.6	1782.1	2038.9	2321.2	2740.9	2968.4	3365.9	3545.2	3818.4	4292.8	4317.6	4798.4	4831.2	4979.9	5132.6	5274.4	5088.5	5289.8	5498.3	5597.4
11.921	3.4847	0.72239	0	0	0.64313	0	0	0.18001	12.997	52.172	93.109	132.5	192.26	243.2	338.2	438.84	567.78	753.72	1014.3	1233.8	1516.8	1777.4	2118.8	2413.7	2696.1	3050.5	3406.9	3715.6	4040.5	4259	4457.2	4819	5188.9	5279.2	5190.4	5512.7	5577.7	5577.7	5739.1	5944.6	6272.1	6265.6	6297.7	6536	6463.1	6416	6296	6361.5	6410.6
6.2376	1.904	0	5.8958	0	0.68692	0	0	0	0	0	0	0.048275	0	0	0	0	0	0	8.9142	37.148	91.546	142	212.91	288.28	383.85	507.8	677.39	842.57	968.6	1180.6	1372	1550.5	1739.1	1855.5	2045.1	2229.1	2342.6	2527	2625.2	2724.7	2814.5	2831.9	2846	2843.4	2836.3	2867.2	2929.3	2938	3038.7
6.9068	8.1872	0	13.113	0	0	0	0	0	0	0	0	9.7316	45.276	101.85	176.43	285.34	418.15	541.44	660.94	807.65	969.19	1121.8	1242.4	1409.6	1620.3	1793.4	1960.8	2130.2	2283.3	2433.4	2567.8	2718.5	2843	3035.4	3205.3	3428.2	3465.4	3697.7	3731.2	3854.9	3946	4153.4	4161.9	4355.9	4435.4	4425	4590.3	4555.4	4607.6
6.5059	0	0	0.34132	7.0857	2.2654	0	0.9774	25.646	47.586	125.31	237.51	372.52	560.19	794.22	990.25	1367.9	1649.9	2079	2266.6	2990.5	3095.4	3646.7	3983.2	4536.2	5098	6168.4	6557.9	7176.1	7405.1	7330	8176.7	8922.2	8821	8671	9090.7	7611.4	8516.4	8858.6	9506.8	9548.4	9518.1	9079.3	9863.5	10236	9948.3	10711	10880	10708	10686
0	0	1.6499	8.4886	2.7122	0.62912	0	0	0	0	0	0	0.77386	16.012	25.276	23.882	46.575	59.52	94.162	142.66	230.13	254.8	357.12	477.09	508.43	694.64	805.54	893.14	1084.2	1249.1	1577.1	1575.6	1834.8	2191.1	2474.2	2858	3113.2	3486	3730.8	3994	4236.5	4569.8	4799.9	5109.8	5244.6	5388	5631.1	5597.3	5808	5975.9
2.6173	7.0186	5.4797	0	0	0	0	4.9616	5.0242	6.181	37.063	78.488	140.61	209.02	306.1	398.51	543.11	673.62	826.52	980.91	1140.2	1335.9	1495.3	1685.3	1815.6	1998.8	2186.6	2337	2492.1	2619.8	2740.8	2960	3115.1	3221.6	3325.3	3459.8	3698.4	3793	3913.1	4027.3	4098.8	4258.5	3951.9	4038.5	4151	4225.3	4331.4	4384.3	4434.1	4530
0	0	0	11.449	7.8532	25.856	28.149	40.488	50.265	42.105	50.985	49.33	55.596	62.731	92.818	111.3	184.09	233.91	284.28	407.99	527.91	707.47	805.35	972.93	1097.8	1177.4	1333.5	1450.7	1527.9	1667.5	1796.8	1870.3	1917.8	1971.5	2107.8	2208.6	2296.6	2415.2	2481.9	2612.3	2568.4	2642.1	2738.3	2810.4	2821.8	2768.9	2807.6	2850.5	2953.3	3000
26.064	12.404	0	0	0	0	0	0	19.519	31.585	63.437	132.1	200.52	268.43	371.67	482.37	648.61	736.91	888.25	1260.7	1264.1	1409.4	1536.2	1628.1	1872.9	2002.3	1985.5	2130.5	2379	2501.1	2348.6	2758	2810.7	2953.9	3096.7	3229.8	3363.7	3450.7	3598.4	3511.3	3729.2	3671.7	3716.5	3707.2	3745	3793.9	3881.5	3946.6	4479.8	4097.3
14.219	3.4961	0	0.92258	0	0	0	0	10.666	10.133	34.492	56.306	93.816	137.37	198.68	273.42	335.61	392.9	444.81	529.5	616.79	758.69	905.56	1087.8	1264.5	1513.7	1801.2	2141	2483.9	2845.3	3280.2	3673.3	3960	4304.1	4676.4	4860.1	5078.4	5344	5560.4	5761	5922.2	6223.1	6328.7	6608	6673	6719.5	6787.7	6972.2	7036.1	7065
28.501	2.1685	0	0	0	0	0	0	0	0	0	0	0	0	0	0	0	34.849	66.755	141.2	225.45	365.01	506.48	639.85	794.47	1008.5	1220.4	1470.9	1762.5	2021.5	2182	2454.4	2680.3	2899.9	3057.4	3291.1	3489.6	3674.7	3850	3985.8	4099.3	4263.6	4231.6	4534.7	4546.2	4641.1	4685.7	4734.2	4820.9	4761.4
7.8488	0	0	0.63916	0	0	6.2202	0	2.8193	14.29	17.194	16.476	34.224	64.119	79.451	141.89	164.18	170.17	225.73	410.74	567.73	598.97	747.96	910.04	1068.8	1297.8	1681.9	1727.5	2108.4	2202.2	2221	2145.9	2416.2	2581.5	2855.3	3178.8	3364.2	3505.5	3877	4072.8	4263.3	4285.5	4500.9	4570	4541.4	4606.3	4886.7	4893.5	4861.1	4909.5
26.327	11.426	0	0	1.235	0	0	0	0	0	1.7511	0	0	0	0	0	21.682	72.201	177.19	266.94	478.91	716.41	1046.6	1351	1666	2068.8	2437	2851.7	3289	3346.5	3796.5	4133.1	4599.8	4834.3	5165.4	5518.6	5952.8	6075.3	6590.2	6990.5	7122.4	7335.2	7600.1	7769.5	7832.3	8001.5	8177.6	8315.1	8300.9	8386
0.30181	1.8801	0	9.5685	0	4.641	0	0	0	0	0	0	33.14	72.26	156.59	281.12	438.23	622.97	739.55	950.92	1157.4	1415.1	1631.2	1851	2071.9	2280.7	2480	2180.9	2246	2792.9	2968.3	3068.4	3227.6	3521.4	3524.4	3613.8	4024.5	4181.8	4292.1	4518	4729.2	5057.5	5125.8	5379.9	5279.9	5368.1	5528.3	5333.2	5487.8	5527.5
10.683	1.1199	0	4.6097	5.2846	0	0	0	0	0	0	8.6239	35.719	59.366	105.53	138.28	202.53	253.3	300.05	393.33	499.45	615.11	719.86	823.29	950.96	1135.1	1253.3	1496.7	1633.2	1815.9	1898.1	2003.9	2227.9	2256.2	2402.4	2596.3	2799.1	2736.1	3043.2	3015.9	3177	3185.2	3078.6	3362.1	3452.5	3543.8	3503.8	3631.4	3581.6	3655.3
42.655	6.5973	0	0	0	0	0	0	0	0	0	0	0	0	17.807	67.167	131.9	239.05	410.96	582.73	790.56	1042.3	1309.6	1632.2	1974.4	2316.6	2737.2	3127.3	3579.9	3881.2	4321.8	4688.3	5018.8	5404.7	5860.3	6227.4	6596.1	6732.8	7123	7211.8	7717.8	7844.9	7855.5	7770.7	8016.4	8143.1	8195.2	8359.4	8327.5	8499.3
21.041	2.187	0	0.57813	0	0	0	3.3325	0	9.3895	0	13.762	25.798	63.196	122.48	204.03	281.64	418.64	538.61	669.43	872.92	1042.9	1299.3	1447.2	1659.5	1834.7	2062.6	2291.2	2551	2875.3	2964.6	3157.4	3235.2	3521.8	4054.5	4287.5	4416.5	4253.3	4337.4	4517.5	4539.8	4947.5	4982.3	5095.4	5050.6	5396.9	5500.1	5590.2	5546.8	5573.6
17.34	4.3972	2.4434	0	0	0	0	0	0	0	0	3.3409	36.3	95.089	136.91	215.01	333.4	464.08	569.6	734.06	871.73	1116.8	1360.5	1641.2	1729.8	1850.9	2476.1	2506.6	2783.8	2830.6	2898.6	3376.2	3470.7	3642	3793.6	4097.1	4270.1	4383.9	4537	4609.3	4748.7	4834.4	4984.3	5112	5234	5182.4	5330.5	5503.2	5525.5	5508.7
19.878	2.8295	0	0	1.6152	0	0	11.602	1.954	10.698	0	0	0	0	0.9003	0	0	0	0	14.641	47.567	90.983	145.3	185.19	230.54	274.98	316.67	415.03	489.42	625.65	679.41	808.14	950.74	1191.8	1412.2	1600.4	1804.7	1990.1	2232.7	2421.2	2534.5	2676.9	2895.4	2985	3137.6	3325.6	3432.2	3483.6	3541.4	3541.8
0	0	0	0.68512	0	9.4728	1.4054	9.6634	17.399	16.415	4.3815	10.314	30.073	64.617	114.19	177.31	304.77	436.25	585.54	679.21	823.9	1006.3	1153.9	1251.9	1423.1	1866.5	2077.3	2210.5	2420.7	2560.9	2749.6	2917.6	2849.6	2934.6	3254	3219.7	3142.2	3204.8	3314.8	3380.5	3230	3227.3	3320.6	3323.5	3281.1	3200.3	3073.4	3075.8	3123.2	3097.2
9.1998	4.2781	0	7.1626	4.1763	0	0	0	0	0	0	0	0	0	0	0	36.527	60.672	111.75	182.55	332.57	406.17	579.41	808.48	1049.5	1283	1522.8	1848.4	2035.1	2438.4	2478	3109.3	3334.1	3708.8	4142.8	4484	4671.8	5061.3	5281.8	5538.7	5886.4	6117.1	6317.3	6413.8	6711.1	6783	6927.8	7146.1	7057.8	7064.1
11.49	9.0752	0.79053	0	0	0	0	3.284	3.7091	1.166	0	0	0	0	0	0	0	0	0	1.8806	9.4135	56.477	115.82	185.34	254.21	360.85	483.57	597.4	733.23	905.35	1083.6	1224.3	1438	1629.9	1814.5	1950	2129.8	2215.3	2421.2	2614.1	2844.9	3052.5	3104	3112.6	3208.1	3273.3	3470.6	3444.3	3606	3560.4
31.814	13.581	0	0	0	0	0	0	5.6031	11.979	26.822	45.712	69.493	101.1	195.33	246.11	317.28	457.68	496.99	580.5	810.49	926.33	1129.8	1292.2	1492.3	1697.8	1942	2206.9	2433.9	2697	2954.3	3219.8	3470.2	3880.8	4162.4	4333.2	4644	5028.3	5322.6	5840.3	5923.6	6399.5	5977.5	6226.1	6328.2	6367.7	6473.2	6534.9	6680.7	6684.6
0	0	0	13.177	12.517	4.1444	0	0.98351	0	21.751	10.497	7.1064	3.2018	16.266	18.281	37.387	40.981	49.542	70.742	102.07	153.88	223.87	307.69	403.21	517.48	660.83	779.54	896.11	1008.7	1222.4	1312.9	1486.4	1730.6	1810.2	1989	2228.7	2550.1	2740.2	3008.8	3107.6	3397.3	3541.2	3729	3913.9	4257.7	4434.6	4481.6	4709.8	4797.7	4917.1
0	0	0	0.81792	6.9846	2.0887	0	0	0	3.2418	22.062	67.831	185.7	329.84	532.94	796.47	1176.4	1546.1	1977.4	2515	3155.6	3742.9	4400.2	5182.1	5802.6	6552.3	7127.6	7808.2	8264.1	8999.9	9608.8	10284	10982	11386	11975	12662	13254	13566	13787	13992	14507	14731	14929	15028	15196	15324	15644	15746	15825	15843
3.8348	10.719	0	0	0	0	0	0	0	19.687	43.247	81.108	143.19	193.1	285.97	342.11	415.24	497.15	561.13	622.61	725.78	763.95	759.97	829.46	952.72	1072.3	1187.4	1271.7	1447	1613.2	1740.3	1865.2	1919.1	2271.6	2556.5	2744.8	2828.4	3098.5	3253.5	3091.4	3751.6	3690.1	3990.2	3994.1	4144.9	4203.5	4306.1	4367.5	4371.4	4509.8
8.1562	5.541	0	0	0	1.6721	0	7.079	6.6299	6.6832	15.747	13.512	19.103	30.255	50.091	103.05	183.18	255.32	374.21	498.78	683.72	918.8	1149	1427	1647.6	1848.1	2169.4	2464.7	2563.9	2748.1	2913.3	3366.6	3585.4	3860.6	3905.3	4102.2	4424.8	4695.3	4906.4	4963.9	5177.7	5373.4	5417.6	5540.6	5625.8	5733.2	5827.3	5943.3	6009.5	6133.4
2.79	1.7814	0	0.31625	4.3201	0.036074	0	2.7216	1.5471	0	5.7093	0	7.2452	13.624	12.866	42.525	65.055	125.61	168.34	227.09	285.13	360.34	418.1	478.87	508.43	644.84	723.75	801.03	845.62	907.72	1047.6	1249.5	1395.3	1561.1	1676.2	1824.7	2083.3	2235.4	2368.2	2356.5	2479.1	2525.4	2648.7	2730.1	2829	2880.3	2900.8	2832	2869.2	2943
10.243	8.3792	0	1.3723	0	0	0	0	0	0	0	0	1.529	63.071	162.78	299.29	460.08	678.85	903.68	1204.4	1523.8	1958.3	2364.2	2821.4	3389.3	3823.3	4412.2	5126	5440.1	6129.8	6712.1	7098.3	7748.1	8259.5	8770.4	8951.6	9376	9885	10162	10480	10515	11082	11035	11342	11259	11507	11608	11492	11598	11757
15.491	4.9579	0	9.4503	0	0	0	4.4688	0	0	10.311	62.108	89.976	146.94	214.13	282.75	344.27	417.18	524.21	630.68	742.19	901.17	1053.8	1207.4	1380.7	1567.1	1745.1	1950.9	2223	2428	2576.7	2705.4	2897.8	3170.6	3403.9	3700.6	3716.8	3863.1	4096.3	4270	4349.1	4466.2	4452.5	4655.7	4643.3	4804	4882.2	4860.8	4930.8	4866.8
10.251	0	0	1.1114	5.9863	4.8813	0	10.982	15.968	15.273	23.303	31.134	55.077	48.079	45.801	75.586	107.71	201.51	265.32	365.28	509.36	651.62	818.61	1013.3	1298.2	1525.3	1819.5	2132.3	2151.4	2689	2983.1	3267.2	3611.4	3887.3	4086.4	4555.6	4602.7	4758	4993.4	5263.2	5413.6	5529.6	5579.1	5768.1	5842.5	5885.1	5945.8	5927.3	5954.8	5967.1
15.787	3.7671	0	1.8528	0	0	0	0	0	0	0	0	0	0	2.7513	0	0	0	2.7367	22.347	59.719	103.1	173.45	325.55	538.65	772.66	1069.9	1348	1738.2	2115.1	2544	2949.2	3426.6	3935.2	4438.3	4862.7	5369.3	5693.6	6257.7	6546.6	6850	7025.8	7404.1	7630	7755.3	8018.9	8034	8365.8	8425.4	8524.2
0	0	0.73261	3.6718	6.4645	6.1416	0	2.7051	0	0	7.6008	1.9791	7.8189	44.698	88.821	169.83	264.32	399.14	572.35	772.87	1025.2	1288.4	1460.7	1814.8	2128.8	2473.5	2720.9	3067.6	3410.9	3770.3	4158	4442.6	4742.7	5124.5	5311.9	5658.6	5983.7	6242.3	6574.7	6751.4	6973.6	7216.1	7385.5	7610.6	7643.4	7688.4	7710.8	7721.3	7920.4	7765
9.8383	7.6097	0	0	0	0	0	0	9.5308	3.1329	0	0	0	0.035116	0	0	5.8054	6.9649	20.149	14.374	29.056	18.511	27.348	13.987	14.14	11.078	59.515	117.29	158.73	251.36	331.29	449.42	559.26	704.5	917.96	1007.7	1188.4	1326.6	1500.2	1691	1719.7	1893	2023.9	2106.6	2227	2230.9	2157.8	2271.1	2314.6	2402.4
0	0	0	1.8895	13.544	11.79	7.7942	6.0921	5.5495	3.2134	16.869	25.113	69.735	111.33	182.35	290.2	379.57	512.02	651.43	827.58	1006.7	1146.4	1391.7	1603.4	1808.2	2073.5	2350	2489.7	2616	2906.8	3644.2	3350	4016.3	4483.5	4718.5	5043.3	5294.3	5484.4	5941.2	6050.5	6424.2	6628.8	6725.7	7118.7	7091.9	7421.5	7497.3	7611.5	7833.9	7927.3
13.985	14.215	0	0	0	0	0	0	3.4042	0	4.1966	10.423	20.469	45.372	81.473	124.65	199.82	286.83	435.43	617.17	861.85	1098.6	1292.5	1557.3	1987.3	2318.2	2655.1	3065.9	3455.8	3882.6	4157.6	4433.9	4754.6	5097.6	5133.6	5639.3	5788.6	5932.8	6097.2	6589.9	6509.2	6675.3	6803	6751.9	7244.4	7161.3	7194.5	7370.5	7456.3	7645.7
0	0	0	0	15.019	23.362	23.588	38.397	44.723	58.347	48.783	74.554	132.09	220.33	367.87	569.12	850.62	1115.3	1442.6	1910.2	2329.3	2911.5	3311.7	3938.7	4546.2	5015.5	5764.4	6491.3	7045.1	7885.5	8329.4	8832.8	9679.3	10107	10877	11325	12278	13044	13592	13966	14426	14538	15163	15067	15611	15720	16051	16391	16344	16384
12.501	0	0	1.6919	0	0	3.0533	3.612	0.78506	0	0	0	2.8437	13.255	23.246	65.112	122.26	182.78	249.69	353.77	458.18	518.85	624.86	703.82	773.44	1083.8	1180.9	1320.7	1528.8	1702.7	1859.1	2161.4	2397.6	2616.8	2744.7	2967	3186	3341.5	3450	3507.7	3588.1	3602.9	3589.8	3620	3620	3829.3	3827.2	3834	3880.5	3848.7
6.0475	6.5835	1.5837	0	0	0	0	0	0	0	0	3.3812	0	0	38.083	73.494	103.13	104.34	278.17	348.61	452.66	466.93	763.37	982.94	1254.5	1465.3	1794.5	2151.8	2217.9	2568.6	2743.9	3064	3060.5	3322.3	3801.7	3811	3995.9	4035	4141.6	4423.8	4589.5	4700.6	4698.6	4885.5	4888	4861	5023.3	5042.3	5040.7	5081
8.8718	4.3687	0	6.1125	0	0	0	0	0	0	0	0	0	0	5.9359	11.021	16.362	26.513	43.266	59.957	105.84	172.15	231.67	362.68	506.92	683.06	885.81	1101.9	1292.6	1530.7	1787.5	2082.4	2333.6	2520.6	2740.8	2933.3	3170.1	3309.8	3524.4	3619.2	3766.7	3864.6	4059.1	4004.8	4149.9	4279.8	4231.8	4347.9	4259.4	4366.1
2.1817	0	0	4.399	2.4611	0	0	0	0	0	0	0	1.8813	11.495	17.879	54.761	103.54	135.63	193.86	236.42	286.99	370.23	478.26	616.44	695.37	831.24	954.45	980.65	1133	1168.8	1242.7	1462	1491	1807.1	1728.8	2040.4	2256.4	2451.4	2566.5	2643.7	2775.4	2895.4	3022.1	3113.5	3227.3	3234.8	3340.9	2805.9	2837.2	3031.6
34.831	14.014	0	0	0	0	0	0	0	9.1773	39.324	107.36	213.74	354.92	565.06	794.6	1057.3	1399.5	1816	2019.1	2615.7	3064.9	3608.9	4141.6	4706.8	5216.7	5743	6435.7	6967.8	7342.4	8107.2	8406.8	9044.1	9533.9	9669.3	10315	10766	11227	11859	12204	12840	13038	13220	13470	13120	13309	13694	13539	13560	13891
0	0.49803	0	5.319	0	0	3.435	0.75121	2.6488	10.044	4.643	13.974	14.221	23.558	28.575	40.579	94.349	154.27	247.88	441.19	652.13	883.75	1187.4	1549.4	1857.7	2189.6	2820.1	3096.1	3456.3	3726.9	4273	4521.4	4959.1	5278.9	5777.2	6018.1	6383.7	6476.4	6740.6	7075	6987.4	7091.5	7361.1	7214.9	7353.1	7270.8	7457.2	7413.7	7443.9	7338.4
20.151	19.143	0	0	0	0	0	0	0	0	0	14.978	47.144	73.915	107.01	159.63	200.2	216.34	297.42	320.76	351.63	407.41	404.16	434.38	664.94	709.61	911.72	1007.8	1306.8	1458.2	1959.1	2039.4	2274.4	2048.8	2331.5	2573.5	2869.3	3048.5	3309	3430	3598.6	3692	3962	3968.5	4153.9	4210.1	4326.7	4525.2	4586.6	4779.6
4.7642	1.6412	0	4.8724	0	0	2.6704	0	0	0	0	0	0	0	0	0	20.35	43.076	84.797	173.84	259.4	389.37	456.2	626.49	834.6	886.05	1422	1694.5	1528.1	1700.5	2542.2	2299.2	2508.4	2826.4	2986.9	3341.9	3624.6	3763.6	4143.1	4290.5	4457.1	4497.2	4841.8	5049.9	5092.9	5164	5256.3	5575.7	5449.3	5601.3
1.8108	7.2391	0	0	0	0	0.6922	0.71976	4.3099	0	0	0	0	0	0	0	1.2831	38.558	116.39	140.74	243.41	386.21	489.81	637.81	658.28	794.9	939.93	1102	1415	1373.5	1495.3	1585.2	1739.2	1867.2	1999.5	2056.4	2180.7	2326.3	2301.9	2395.9	2416.3	2487.2	2602.1	2616.1	2684.1	2724.3	2561.8	2580.5	2736.6	2783.2
7.4305	5.6465	0	0	0	0.64164	0	7.4302	1.1965	5.9037	0	4.2085	0	0	0.074524	0	0	0	21	70.425	151.49	256.94	393.88	502.19	686.53	846.37	1075.1	1302.8	1583.1	1851.6	1882	2298.7	2539.1	2902.4	3276.5	3504.7	3754.2	4042.4	4213.9	4547.6	4725.4	5014.4	5205.9	5302.4	5463.6	5709.8	5790.6	5897.5	6044.3	6013.7
27.175	5.0386	0	5.5729	0	0	0	0	0	0	0	0	0	0	0	0	0	0	0	52.832	129.63	208.69	325.96	486.51	694.47	1004	1278.9	1580.9	1773.3	1987.5	2108.5	2385.6	2633.8	3100.4	3242.4	3009.3	3354.5	3476.4	3831.1	4074.7	4592.9	4596.4	5028.7	5260.9	5215.2	5422.7	5152.8	5468.8	5649.2	5798.8
21.111	32.906	0	0	0	0	0	0	0	0	0	0	0	0	0	0	0	0	37.716	87.625	145.52	241.24	303.63	455.63	675.01	865.06	1085.3	1280.5	1638.9	1893.8	2116.9	2406.2	2740.3	2934.6	3269.9	3642.5	3852.6	4094.8	4440.5	4636.9	4567.2	4581.7	4981.4	4480.2	5146.5	5198.2	5247.6	5235.2	4910.3	5605.5
34.955	8.137	0	0	0	0	0	0	0	0	0	0	0	0	0	0	18.602	55.528	114.43	176.03	253.04	354.51	462.08	544.53	698.19	839.83	1099.2	1238.5	1483.5	1727.4	1867	2023.1	2183.7	2444.6	2597.7	2892.1	3024.3	3337.8	3450	3724.3	3808.2	4063.2	4201.1	4429.6	4620.4	4755	4753.4	4774.6	4859.2	4868.1
16.047	4.4229	2.3217	0	0	0	0	0	0	0	0	0	6.1612	16.146	34.516	56.573	76.215	123.49	180.8	255.26	280.89	379.24	481.19	613.37	756.84	859.83	1135	1292.6	1455.5	1677.5	1883.7	2199.9	2412.5	2624.2	2876.1	3047.1	3246.9	3343.1	3500.6	3680.6	3686.6	3682.3	3858.8	3887.2	3936.3	4029.2	4053.3	4179.9	4167.7	4146.4
26.322	0	0	0	1.5462	0	0	0	0	0	16.922	99.535	254.95	411.83	627.94	941.45	1259.1	1682.6	2091.5	2467.7	3100.9	3643.9	4135.1	4709	5211	5703.2	5953.8	6571.5	7073.6	7741.4	7871.2	8241.9	8701.1	9119.4	9515.8	9648.4	10229	10488	10856	11143	11339	11550	11618	11760	11894	12042	12023	12155	12445	12221
7.0632	0	0	0.21767	0.072856	8.603	2.8549	0.5792	0	0	0	11.623	16.269	28.852	43.074	58.64	83.773	103.74	105.49	132.92	182.96	261.45	339.1	504.92	654.14	811.42	973.64	941.29	1113	1226.1	1392.1	1572.5	1735.5	1898.2	2180.6	2328.6	2540.2	2631.2	2600.1	3027.6	3018.5	3196.9	3117.8	3344.5	3460.4	3427.5	3484.5	3592.1	3608.9	3601
27.14	13.203	0	0	0	0	0	0	1.4863	5.7874	12.829	23.758	77.362	143.39	273.23	391.58	578.02	794.71	984.13	1194.8	1527.9	1809.1	2073.6	2370.3	2743.2	3050.1	3440	3840.6	4258.2	4551.6	4850.5	5399.7	5979.9	6211.4	6734.2	7155.2	7525.1	7947.2	8350.5	8603.4	8912.6	8978.3	9285.5	9270	9635.6	9619.4	9575.1	9898.3	10193	9955.5
3.8714	0	0	0.10915	9.2007	0	1.04	3.9269	0	0	1.7449	12.754	31.313	61.775	83.823	152.5	244.55	308.17	399.79	550.97	752.49	918.16	1019.1	1234.5	1503.7	1604	1723.8	2123.9	2114.8	2729.2	3235.8	3524.8	3546.5	3865.5	3798.9	4270.1	4562.9	4731	4287.9	4872	5242.1	5452.9	4781.1	5054.1	5199.1	4935	5576.5	4617.5	5255.5	5060
4.2608	5.6485	0	0.8905	6.0209	3.2507	0	0	0	0	0	0	0	0	0	0	0	0	0	7.051	33.728	43.891	64.701	111.63	125.75	213.28	243.56	352.29	393.49	456.02	498.13	623.14	732.22	835.39	944.99	1076.2	1159.5	1326.6	1388.2	1533	1530.9	1684.6	1759.2	1783.3	1825.5	1853.2	1701.1	1948.9	1920.3	1796.8
0	0	0	4.8955	11.76	7.7898	4.241	0	0	0	2.4466	8.2463	20.184	45.888	120.13	226.74	361.3	512.98	811.32	995.3	1400.3	1709.5	2114.3	2436.6	2691.8	3070.7	3386.8	3830.1	4179.1	4435.1	4668.1	5042	5231.8	5603.1	5875.6	6247.5	6553.1	6860.1	7033.4	7299.4	7504.9	7457.3	7569.4	7707.9	7915.5	8222.5	8347.4	8325.4	8377	8522.8
13.795	6.7338	0	0	0	0	0	0	0	0	0	0	0	15.852	37.883	69.908	88.853	226.38	279.54	354.42	479.02	663.31	1005.5	1145.9	1507.6	1612.4	1683.5	2031.6	2238.5	2495.4	2280.6	2797.6	3185.8	3511.7	3645.2	3875.7	4263.9	4425.7	4674.8	4777.7	4916.6	5126	5033.1	5147.8	5019.1	5326.7	5450.5	5479.5	5580.5	5623.5
27.86	0	0	0	2.275	0	0	0.48092	0	0	0	0	0	0	0	11.061	0	14.826	34.98	62.972	103.46	135.77	196.51	228.32	263.05	296.61	405.28	499.12	584.27	628	776.66	871.52	978.01	1074.1	1206	1329.4	1427.6	1612.3	1810.3	1905.9	1952.5	1943.7	1997.5	2074.6	2064.6	2047.4	2061.4	2178.1	2275.1	2251.9
35.463	5.7485	10.142	0	0	0	0	0	0	0	0	0	0	0	0	32.657	76.347	182	266.14	410.09	518.11	679.07	859.63	974.95	1272.7	1340.7	1634.2	1729.7	2273.6	2175.6	2594.3	2508.9	3039.9	2831.8	3074.5	3215.4	3393.2	3445.7	3757.4	3901.9	3897.5	3875.6	4970.9	4210.2	4130.3	4969.1	5031.8	5080.6	4375.4	4348.8
0	1.6949	7.6534	4.0887	0	1.3566	0	0	0	0	1.2688	4.228	33.585	52.174	119.48	165.77	249.3	365.71	535.49	701.98	949.22	1197.9	1381.6	1689.9	2032.4	2389.3	2731.2	3022.9	3423.5	3808.4	4364.5	4964.3	4893.3	5227.3	5496.8	5837.9	6196.5	6476.9	6592.8	6873.1	7004.4	7306.6	7448.2	7448.1	7683.5	7725	7813.1	7929.5	8028.9	8067.4
15.816	1.3967	0	0.081209	0	0	0	2.6635	12.841	27.826	26.907	29.836	36.486	57.697	78.731	97.858	129.23	169.41	231.96	316.31	419.38	517.57	628.34	759.47	909.45	1062.4	1320.9	1549.7	1712.1	1949	2150.5	2326.2	2523.6	2905.8	3034.1	3297.3	3361	3505.8	3654.4	3766.2	3821.3	3938.7	4043	4062.3	4211.7	4369.6	4390.9	4475.4	4534.6	4615.3
10.448	2.543	0	0	0	0	0	0	8.1097	27.383	97.402	184.62	341.75	508.66	696.37	935.9	1198.1	1499	1826.2	2134.9	2422.1	2777.8	3088	3450.8	3832.1	3731.7	3957.8	4397.7	4837.5	5109.3	5050.5	5251.4	5429.7	5503	5734.6	5706.8	6013.9	5829	5937.5	6191.7	6140	6520.5	6697	6747.6	6989.8	7004.5	7069.4	6988.9	7027.7	7114.5
22.253	0	0	8.8638	0	0	0	0	0	0	0	30.064	89.49	163.76	279.7	444.48	613.49	888.41	1205.6	1580.9	1967.1	2422.7	3053.5	3411.6	4140	4585.3	5430.2	6243	6346.5	7905.6	8590.4	9377.4	10209	10738	11618	12320	13086	14068	13976	14868	15553	16138	16276	16884	16908	17494	17813	18071	18281	18541
0	0	0	5.5024	8.8541	5.3256	0	1.8409	0	0.94588	0	0	5.7853	11.067	25.289	38.738	53.693	69.261	107.62	161.51	236.12	311.25	434.53	545.23	694.44	873.86	1024.1	1141.2	1292.7	1460.1	1629.8	1824.2	2061.4	2263.6	2426.4	2672.5	2873.6	3068.4	3208.4	3378.1	3678.9	3740	3852	4016.1	4121.8	4194.8	4221.5	4284.9	4382.9	4430.6
0	0	0	5.9722	10.58	4.1769	0.82331	0	0	0	0.98255	5.9831	2.25	33.586	66.391	139.32	230.48	357.95	522.05	738.73	956.07	1212.5	1443.4	1691	1989.1	2172.8	2528.9	2798.6	2924.3	3331.9	3327.1	3792	3911.5	4125.3	4354.8	4780.1	4987.5	5305.5	5695.8	5802.9	6128.3	6390.9	6412.9	6626.4	6662.5	6831.6	6831	7155.3	7130.4	7285.9
10.743	9.0364	1.475	0	0	0	0	0	1.4486	17.696	63.309	131.11	213.3	326.1	468.22	603.5	861.68	1124	1419.6	1855.7	1979.2	2487.1	2881.1	3558.4	3761.8	4526.5	5248.1	5527.6	5098.7	5596.5	5270.3	5843.4	6249.1	6350.2	6585.6	6851.8	6965	7010.2	7430.7	7445.4	7816.9	7790.5	8095.6	8097.6	8562.5	8478.6	8456.4	8741.5	8355.6	8533.7
11.559	4.0016	0	10.538	4.0282	0	0	0	0	0	0	0	0	12.915	61.931	138.75	232.62	349.73	504.74	717.51	919.13	1184.9	1455.8	1717.4	2062.3	2325.4	2634.2	3053	3095.6	3458.8	3811.5	4264.2	4481.1	4672	5054.6	5285.8	5582.4	5787.7	6035.5	6128.5	6323.9	6270.6	6621.1	6660.1	6882.8	7005.8	6972.8	7069.2	7040.9	6997.4
9.8109	0	0	0	4.2176	0	3.0568	4.7324	0	0.89183	0	0	0	0	0.44524	12.29	50.049	103.65	180.79	278.92	406.24	604.38	794.47	1012.4	1281.7	1525.5	1918.8	2151.4	2487.8	2715.9	3219.5	3588.3	3995.3	4352.6	4704.3	5047.8	5350.6	5742.5	6183.5	6487.5	6940	7178.3	7511.4	7831.3	8258.6	8623.3	8864.4	9045.4	9352.9	9732.3
11.639	0	0	0	7.2401	10.437	14.533	12.881	13.304	16.544	14.585	59.335	131.39	220.16	346.85	487.42	679.76	874.97	1094.6	1315.1	1571.8	1926.7	2271.4	2567.7	2876.4	3249.5	3586.6	3945.1	4176.2	4525	4782	5013.4	5380.6	5671.2	5767.5	6209.3	6487.5	6657.8	6718.4	6939.7	7045.4	7077.9	7246.4	7525.9	7373.3	7521.3	7538.2	7729.3	7833.2	7732.9
23.515	7.0387	0	0	0	0	3.6283	4.3192	0.97191	19.243	29.661	35.82	63.891	133.97	185.74	292.72	386.08	541.96	731.09	851.89	1114.7	1248	1437.3	1604.6	1822	2067.7	2150.5	2431.2	2272	2703.9	2926.5	3231.8	3385.2	3570.1	3649.1	3847.6	4006.5	4115.3	4196.5	4275.2	4168.7	4257.4	4220.7	4248	4261.9	4266.7	4252.8	4241.8	4203	4262.5
19.944	6.3276	0	0	0	0	0	0	2.1157	8.2481	24.017	30.653	59.255	92.387	109.37	152.37	208.26	236.14	307.31	351.7	412.68	507.43	574.3	662.21	778.17	927.78	1115.9	1356	1583.4	1825.9	2140.4	2412.5	2753	3050	3241.6	3270.2	3578.9	3870.3	4054.6	4312.7	4381.6	4781.9	4913.2	5053	5130.5	5238.8	5402.1	5463.5	5409.9	5498.5
21.362	7.5693	0.047724	0	0	0	0	0	0	0	9.8557	65.558	172.18	320.67	519.52	767.2	1077.5	1377	1704	2183.8	2511.2	2885	3282	3738.5	4273.4	4615.8	5141.5	5516.1	5873.7	6357.9	6510.9	6963.3	7402	7721.9	8120.6	8401.6	8964.1	8872.5	9194	9439.3	9600.1	9878.2	9854.6	10092	10239	10251	10292	10317	10549	10730
0	0	24.701	16.226	20.484	0	0	0	0	0	0	0	0	7.0902	45.865	89.484	169.08	251.61	388.27	464.16	579.03	653.55	778.62	868.93	993.56	1110	1232.3	1296.9	1398.7	1473.8	1571.5	1596.3	1521.5	1643.2	1778.1	1815.4	1809.4	1845.5	1970.2	1972.7	1998.7	1952.3	2086.5	2198.7	2268.1	2239.1	2243.2	2280	2289.9	2324.7
11.554	4.5987	0	4.8762	0	0	0	0	5.7222	0	1.2254	0.12253	6.3356	15.795	23.257	28.982	56.282	77.968	89.23	104.87	126	206.86	251.19	354.04	426.41	531.73	664.5	784.95	900.24	985.44	1112.8	1238	1345.3	1458.5	1525.7	1637.1	1778.4	1886.4	2019.8	2063.4	2110.8	2322.6	2419	2409.3	2433.6	2432.9	2417	2553.5	2551.4	2570.9
25.786	0	0	0	0	0	0	0	0	0	0	0	0	0	0	0	0	0	0	0	0	0	0	15.671	85.132	161.77	247.64	384.64	515.17	655.25	774.49	911.38	1180.5	1437.2	1635.2	1923.3	2066.4	2744.5	2523.3	3269.8	3201.3	3415.7	3594.5	3719.3	3695.9	4239.2	4159.5	4347.9	4375.5	4485.6
0	0.53026	1.3492	4.4893	1.6727	1.9872	3.662	27.037	80.678	109.74	196.37	266.79	328.07	411.31	530.44	636.56	892.37	1076.4	1233.9	1705.4	2052	2023.8	2630.7	3038.9	2939.4	3290.3	3463.2	3914.7	4323.6	4831.1	5303.8	5504.3	5795.6	6089.2	6524	6816.1	7204.1	7459.1	7665.2	7949.7	7972.9	8171.9	8504.2	8863.8	9075.6	9087.4	9062.7	9210.8	9252.9	9385.9
0	0	0	2.6136	9.9343	12.558	0	9.985	0	0	0	0	0	0	0	0	0	2.7405	35.011	108.65	193.81	329.21	526.28	793.65	993.9	1155.6	1547.1	1796.1	2049.6	2335.2	2606.6	2998.1	3249.6	3315.5	3788.4	4063.6	4449.9	4279.5	4993.2	4648.5	5589.5	4914.4	5634.8	5361.1	5640.1	5470.7	6143.8	5580.1	5969.4	6017.4
4.2202	7.9588	0.86398	0	0	0	0.18258	7.394	5.674	7.7713	5.8061	0	6.8732	4.4999	13.13	20.445	19.83	34.706	39.996	41.449	34.327	76.665	85.999	56.333	89.235	134.66	120.44	202.46	240.89	373.05	423.86	468.25	555.48	696.03	850.7	995.38	1158.8	1280	1408.5	1534	1554.4	1615.5	1752.9	1856.3	1954.3	2027.7	2027.9	2111.4	2061.6	2096.6
13.186	0.12263	0	1.725	0	0	0	0	2.8725	0.53046	6.8268	16.159	26.192	40.243	29.837	18.874	52.612	107.19	185.3	313.23	455.68	645.19	835.04	1119.5	1320.2	1612.1	1960.9	2140.8	2568.7	2931	3295.2	3650.2	3980.5	4332.7	4729.5	5106.9	5537.3	5762.4	6057.3	6468.6	6702.3	6986.1	7189.2	7386.1	7697.3	7677.9	7899.6	7949	8031.7	8141.2
0	0	0	4.3938	3.6526	0	13.533	18.418	54.716	114.03	251.63	398.67	603.17	893.98	1184.6	1534.6	1903.1	2340.4	2775.3	3104.1	3529.1	3791.9	4205	4657.9	4795.7	5128.8	5365.4	5700.1	5986.7	6165.1	6397.7	6362.2	6587.6	6895.8	6887.5	7158.9	7498.4	7860.2	8044.9	7997.8	8089.9	8279.3	8484.4	8476	8405.7	8446.5	8568.9	8592	8642.8	8467
12.745	0	0	0.99902	0	0	2.4384	0	2.7703	0	3.6932	37.242	106.71	188.41	258.73	364.99	537.14	707.14	811.4	992.4	1221.4	1448.1	1751	1915.6	2163	2437	2812.2	3051	3496.9	3664.2	3928.4	4117	4549.1	4718.7	4926.5	5195.4	5567.8	5678.9	5898.2	6034.6	6139.8	6114.3	6343.3	6241	6428.8	6672	6737	6741.1	6959.6	6928.3
14.214	1.1331	0	5.7364	2.209	0	0	0	0	0	0	0	0	0	0	7.847	14.622	30.076	65.656	102.08	139.09	164.11	232.39	266.44	328.15	335.82	387.01	438.17	506.37	563.28	654.1	719.93	797.03	876.6	959.57	1070.3	1160.7	1281.3	1385.8	1474.1	1518.9	1580.2	1704.5	1806.4	1892.6	1920.1	1969.9	2066.6	2046.1	2094.4
40.205	11.89	0	0	0	0	0	0	0	37.008	82.02	196.41	336.46	534.51	758.4	1028.5	1333.5	1497.4	1956.6	2285	2462.9	3008.8	3269.1	3617.2	3991.9	4408.5	4751.2	5126.8	5506.7	5974.7	6240.5	6640.5	7083.9	7280.8	7635.9	8046.5	8744.9	8805.7	9111.3	9192.6	9843.4	9920	10032	10182	10453	10273	10550	10526	10314	10155
16.294	2.8105	5.7528	0	0	0	0	0	0	0	0	0	0	0	0	0	0	0	0	5.6215	45.747	78.156	57.717	100.4	185.06	283.32	496.86	540.95	752.84	953.9	1131.1	1208.3	1592.8	1722.4	1958	2066.9	2419.1	2506.4	2775.1	2917.7	3182.3	3223.9	3616.9	3570.7	3639.2	3637	3773.6	3767.9	3779.8	3756.3
35.08	10.58	0	0	0	0	0.089438	22.328	79.405	128.11	176.54	261.38	321.47	396.6	482.26	549.37	663.55	736.91	899.43	1002.1	1193.6	1429.6	1644.6	1940.6	2267.7	2501.2	2920.6	3191	3508.7	3768.9	4271.9	4399.9	4759.9	5153.4	5474.8	6016.6	6320	6576.2	6894.7	7119.3	7132	7755.7	7769.6	8046.9	8114.7	8480.2	8476.4	8668.7	8659.8	8732.5
0	0.66652	2.2128	0	0	0.63957	1.1605	3.5982	5.2267	0	0	4.0109	9.3649	26.325	74.086	148.93	278.87	428.35	636.51	888.46	1201.9	1487.8	1869.1	2256.3	2698	3158.2	3606	4071	4558	4877.1	5291.4	5540.2	6046.9	6293.7	6573.4	6976.1	7347.1	7464.7	7796.7	7994.3	8032.9	8106.4	8249.9	8237.3	8241.9	8536.9	8533.3	8585.8	8644.6	8730.3
16.744	0	0	1.0649	1.0329	0	0	0	0	0	0	0	0	0	61.404	141.93	284.97	440.15	664.46	917.94	1254.8	1611.3	1999.7	2392.1	2677.4	3119	3402.8	3785.3	4179.8	4618.1	5164.3	5402.1	6018	6283.3	6638.2	7314.7	7670.8	7798.1	8061.1	8710.3	8763.4	8814.8	9291.4	9532	9701.9	10126	10144	10100	10323	10342
42.761	24.194	0	0	0	0	0	0	0	0	8.95	13.825	40.659	81.306	151.77	282.22	433.09	588.1	842.12	1132.9	1449.5	1723.6	2049.1	2410.1	2822.7	3134	3379.9	3679.1	4466.8	4465	5197.2	5327.6	5443.9	5795	6222.6	6313.6	6387.9	6559.9	6909.3	7014.3	7071.3	7044	7163.1	7382.8	7378	7269.2	7300.4	7983.8	8427.2	8703.5
34.33	2.8369	0	0	0	0	0	0	0	0	0	0	0	16.216	49.586	30.75	58.836	57.901	116.93	89.739	119.45	164.52	204.96	344.65	451	543.03	614.57	755.59	896.36	1106.8	1256.6	1484.9	1758.8	2034.7	2348.4	2514.6	2764.8	3067	3345.4	3386.2	3636.9	3970	3814.1	4105.7	4259.1	4200.8	4085.1	4185.2	4352.9	4351.7
0	0	0	14.225	5.423	0.25984	0	0	8.7231	19.278	39.422	70.252	141.44	237.6	288.1	416.92	555.09	743.79	883.08	1040.9	1187.4	1403.8	1506.4	1557.5	1759.3	1827	2051.5	2195.6	2187.8	2417.1	2407.6	2581.1	2660.8	2692.9	2799.9	2923.4	3001.4	2947.2	3038.1	3075.4	3164.6	3164.6	3211.7	3321.2	3340.6	3550.9	3426.4	3509	3537.4	3631
8.4662	0	0	2.3202	0	0.1917	0	0	0	0	14.369	23.443	42.619	72.361	138.82	241.8	377.64	551.91	721.08	952.73	1026.4	1289.7	1761.8	2107.5	2408	2691	2923.2	3249.3	3516.8	3785.7	4045.5	4227.3	4297.7	4615.1	4772.9	4991.8	5132.9	5417.3	5492.8	5684	5885.8	5865.9	5833	6410	6356.9	6494.4	6497.9	6443.7	6790.6	6930.3
29.223	3.2345	0	0	0	0	0	0	0	0	0	9.7336	24.987	50.862	120.93	226.73	341.51	501.37	697.97	894.36	1096.7	1317.2	1600.8	1798.2	2032.5	2266.5	2482.4	2732.9	3030.6	3217.4	3445	3640.8	3923.1	4162.4	4283.7	4658.2	4602	4946.1	5156	5302.1	5446.5	5535.3	5638.9	5558.5	5762.6	5816.8	5796.1	6024.1	6058.1	5972
0	0	0	0	11.599	4.4552	0.33154	2.8327	0	6.5905	20.13	43.902	99.677	142.18	212.99	319.87	443.64	599.09	783.35	946.84	1135.5	1384.7	1582.9	1804.8	1966.4	2150.2	2379	2524.8	2702	2849.5	3024.9	3234.4	3451.1	3928.2	4410.5	4543.9	5093.9	5446.1	5812.7	6016.7	6304	6200.3	6512	6554.5	6725.5	6596	6570.4	6663.8	6653.4	6667.7
29.623	11.618	0	0	0	0	0	0	0	0	3.2695	18.722	72.066	143.47	232.48	408.84	565.02	787.41	1023.2	1296.4	1622.2	1932.9	2266.1	2593.1	2911.3	3198.6	3545.7	3863.7	4172.9	4557.2	4957	5148.6	5690.2	6098.5	6468.6	6885.7	7204.6	7558.8	7818.7	8076.5	8390.4	8571.5	8772	8994.4	8952.2	9089.1	9315.7	9317	9438.6	9640
0	0	0	3.2047	3.0081	2.7354	0.32911	6.8809	11.159	13.214	17.308	20.997	26.615	43.037	71.091	117.05	205.72	333.61	490.55	679.08	873.01	1145.3	1350.7	1666.7	2072.8	2463.7	2641.5	3336.2	3264.7	3500.4	4020	4199.7	4559.9	4942.3	5145.4	5447.8	5630.4	5853.8	6150.6	6164.1	6331.1	6471.4	6572.1	6788.7	6870.3	6785.4	6902.7	6889	6960.2	6904.1
0	0	0	2.447	8.5173	15.096	16.21	22.85	28.206	48.153	48.259	56.852	75.199	99.528	131.45	216.77	337.14	576.03	813.51	1188.8	1608.7	2147.9	2721.2	3131.7	3653.2	4311.9	5053.9	5489.5	6190.3	6818.6	7861.9	8642.9	8957.8	9560	10289	11295	11491	12856	13370	14011	14917	15288	16698	16008	16019	15604	17534	17631	17896	17772
20.043	8.0112	6.3115	0.96994	0	0	0	0	0	0	0	8.2546	31.82	71.247	117.75	120.55	156.36	248.48	360.45	431.16	614.5	772.11	1016.8	1293.2	1665.9	2057.9	2483.7	2771	3180.8	3496.8	3868.8	4825.1	5424.3	5800.5	6340.9	6728.2	7323.5	7646.6	8184.6	8517.5	8897.8	9126.8	9564.2	9481	9878.5	10058	9876.7	10147	10200	10237
14.974	11.144	0	0	0	0	2.3824	3.9217	37.022	78.77	165.08	240.25	357.89	465.88	590.99	764.32	909.11	1126.1	1273.8	1469.6	1668	1918.6	2164.3	2456.2	2693.7	2942.6	3310.2	3677.8	3885.1	4187.9	4386.2	4761.6	5263	5462.9	5761.2	6038.1	6416.9	6786.8	7200.9	7532.7	7643.4	7591.5	7975.1	8014.8	7971.1	8019.3	8155.6	8228.4	8350.4	8321.7
28.975	0.086896	0	0	0	0	0	0	0	0	0	0	4.5776	28.319	68.619	116.59	224.47	294.78	434.09	554.46	789.02	1030.5	1558.7	1681.5	2024.3	2389.2	2885.6	3365.7	3805.9	4241.4	4885.9	5437.5	5997.5	6342.4	6775.7	7054.8	7309.3	7688	8108.1	8461.1	8622.2	8828.8	9126	9170.4	9421.1	9710.4	9736.1	10026	9926.5	9899.6
40.328	0.15277	0	0	0	0	0	0	0	0	0	0	0	0	0	0	0	1.0616	23.763	72.298	162.27	287.57	441.18	654.38	860.11	1099.3	1311	1580.9	1781.2	2056	2266.4	2427.7	2656.5	2859.6	3055.3	3210.4	3419.7	3632.9	3801.5	3895.9	4051.8	4227.6	4384.2	4665.9	4792.8	4870	4935.9	5000.6	5155.3	4599.5
17.219	0.51272	0	0	0.71827	0	0.77932	11.342	43.814	81.715	148.64	251.52	378.28	506.6	704.39	921.68	1227.7	1470.6	1764.9	2124	2518.8	2867.1	3256.8	3546.2	3853.5	4386.4	4627.4	4857.1	5263.8	5435.6	5866.4	5988	6296.3	6604.7	6793.3	6937.7	7095.7	7363.3	7314.6	7416	7610.7	7770.5	7542.7	7662	7705.5	7795.1	7841.8	7880.6	8026.8	7966.9
22.739	14.657	2.6535	4.7346	0	0	0	0	0	30.441	110.66	222.22	360.42	596.24	844.98	1094.2	1333.1	1660.5	1925.6	2269.1	2572	2964	3383.3	3728.8	4112.2	4562.6	4869.2	5247.4	5539.2	5717.5	6021.7	6358.9	6812.9	7098.9	7175.5	7754.4	7709.8	8077.1	8370.9	8653.3	8790.5	9089.5	9096.1	9259.6	9491.6	9603.7	9685.1	9619.9	9932	9923.6
15.03	4.2159	4.4632	0	0	0	0	0	0	0	0	0	0	0	0	0	0	0	0	0	0	8.093	26.953	61.66	130.02	199.21	292.94	372.4	459.33	541.67	664.05	834.14	978.13	1064.1	1191.5	1237.7	1370.4	1490.9	1525.6	1626.9	1727.3	1920.1	1819.2	1890.4	2093.3	2095.1	2050.3	2144.2	2155.8	2250.1
19.451	0	0	0	0	6.6475	3.4888	2.4956	11.157	18.088	30	8.0858	21.211	27.552	26.876	28.067	43.973	71.261	79.049	111.68	155.25	189.86	233.08	286.27	337.81	407.59	470.86	564.61	594.97	667.38	747.14	921.35	1028.9	1166.3	1314.8	1506.8	1680.9	1803.6	1954.6	2101.4	2314.8	2417.5	2495.4	2590.5	2612.9	2691.1	2784.9	2840.8	2601.9	2925.6
0	0.21328	0	0	13.62	4.7064	9.6139	25.137	30.301	25.029	35.34	18.852	30.919	60.465	61.483	69.672	93.7	119.94	141.55	178.67	191.67	252.38	284.82	349.11	406.39	497.34	576.47	648.26	714.3	837.78	907.13	1000.6	1119.7	1197.9	1294.5	1422	1521.7	1585.3	1724.3	1819.3	1866.1	1936.9	1966.6	2015.9	2019.6	2036.7	2084.9	2027.3	2106.3	2026.2
35.945	0	0	0	0	4.5928	0	0	2.8576	0	4.4915	10.2	0	13.343	41.998	76.608	117.46	184.75	267.41	371.1	452.23	545.06	682.9	1050.6	1307.4	1138.3	1422.7	1578.5	1715.1	2094.6	1991.4	2239.8	2331.8	2516.9	2583.1	2789.8	2993.8	3100.3	3324.4	3442.8	3567.3	3679.2	3737.8	3922.2	3961.7	4014.6	4022	4199.5	4134.2	4208.3
9.9757	2.3936	0	0	0	0	0	6.9744	0	0	0	0	1.5864	16.785	43.03	100.28	155.9	236.41	342.2	513.69	690.89	924.08	1176.8	1367.6	1580.5	1782.7	2099.4	2399.8	2639.5	3056.5	3275.7	3489.8	3784	4283.2	4406.9	4827.2	5127.6	5359.9	5736.6	6265.3	6568	6769.5	7030	7136.1	7199.5	7313.8	7349.7	7473.6	7516.6	7497.5
43.214	8.5528	0	0	0	0	0	0	0	0	0	0	0	0	0	6.5975	9.5995	28.234	61.675	108.47	137.93	214.04	291.3	435.52	554.28	704.22	954.75	1158.3	1403.9	1628.6	1977	2270.9	2564.4	2842.4	3059.2	3282.1	3542.1	3725.3	3991.4	4172.6	4403	4463.6	4467.5	4555.9	4524.5	4664.2	4705.3	4851.9	4774.6	4911.8
0	0	0	7.6745	7.6041	11.663	14.577	16.157	11.423	15.876	25.238	26.406	26.194	39.179	52.023	76.299	95.388	129.38	173.94	230.32	275.46	322.91	406.41	481.23	542.39	659.17	790.82	1037.5	1136.6	1311.7	1591.1	1657.8	1975.2	2103	2355	2528.1	2661.8	2808.8	2965.4	3043.3	3150	3257.1	3332.8	3399.6	3503.6	3524.7	3588.8	3592.6	3593.6	3568.6
0	0	0	5.2783	7.6057	4.5892	5.371	13.88	22.745	46.893	83.916	161.8	250.51	366.59	548.41	710	939.95	1160.4	1412.3	1670.4	2006.3	2344.9	2643.3	2909	3596.9	3699	4237.1	4521.6	4569.3	5182.8	5127.1	5604.2	5867.9	6116.4	6582.7	6603.5	6845.6	7080.8	7222.4	7576.5	7602	7839.8	7882.1	7592.4	7725.4	7812.7	7602.6	7854.4	7890.4	7967.4
0	1.0573	0	5.3112	0	1.5274	5.9527	4.7721	0.0038304	0	0	0	2.8029	0	18.005	89.764	77.583	122.09	194.54	252.83	359.26	517.43	630.35	810.76	1001.6	1140.9	1312.6	1560.5	1791.2	2090.9	2345	2590.5	2926.1	3133.2	3439.1	3639.1	3877.3	4177.3	4455.5	4555.6	4704.8	4869	5029.5	5097.3	5278.5	5444.5	5429.9	5676.4	5667	5815.3
34.004	0	0	0	0	0.79864	0	0	3.3064	21.272	69.12	141.16	264.59	442.89	683.02	993.95	1340.2	1814.2	2119.2	2649.4	3078.8	3648.2	4185.4	4728.8	5248.7	5833.4	6520.5	7118.1	7711.7	8311.7	8782.5	9592.7	10302	11105	11713	12457	13039	13583	14254	14682	15306	15538	15888	16276	16530	16541	16640	16891	17101	17212
0	0	0	6.6803	5.7911	0	11.723	0	0	4.6092	2.4792	0	0	38.647	108.18	227.15	430.98	712.58	1033.7	1385.7	1685.2	2092.4	2482.4	2931.9	3435.9	3867.9	4612.9	4931	5351.4	5838.1	6135.7	6569.1	7041.5	7575.6	8101.4	8465.8	9058	9292.8	9806.9	9915	10381	10827	11051	10990	11161	11261	11526	11624	11717	11705
0	3.6997	0	3.4173	10.952	0	0	0.69228	14.652	35.561	83.48	134.39	207.33	285.96	402.32	509	634.68	749.67	843.47	919.63	1076.6	1230.5	1389.4	1569.6	1724	1950.2	2019	2429.5	2589.8	2866.4	3097.8	3015.1	3624.6	3877.3	4227.1	4452.1	4762.1	5155	5343.2	5719.1	5870.8	5955.8	6093	6323	6375	6384.9	6382.9	6529.6	6630.3	6684.6
8.3641	0	0	1.868	0	1.8037	0	0	0	0	23.777	54.537	76.966	130.55	171.01	213.35	256.83	330.04	399.35	492.66	606.73	688.86	808.9	907.57	1033.6	1091.6	1187.1	1276.7	1408.1	1510.8	1587.8	1734.4	1849.5	1894.6	2001.7	2126.3	2235.8	2323.8	2460.2	2578.1	2607.5	2612	2780.5	2864.2	2975.6	2987.8	3070.8	2991	2977.5	3009.9
1.7297	0	0	4.3731	0	0	12.559	0	12.808	18.883	30.708	31.523	66.277	144.52	267.82	412.14	627.36	874.45	1209.2	1629.9	2058.9	2517.3	3078.4	3629.9	4247.2	4951.8	5992.7	6402.7	6908.1	7855.9	8122.1	9057.4	9707.1	10335	10853	11136	12264	12248	12791	13027	13401	13823	14549	14239	15082	15524	15586	15913	16205	15911
28.301	9.0191	0	0	0	0	0	0	0	0	3.9749	0	0	0	10.362	86.584	175.66	297.74	459.08	598.26	813.96	1043.3	1563.7	1434.8	1644.9	1886.4	2161.5	2367.8	2627	2816.8	3102	3415.4	3733.6	4170.2	4521.4	4816.7	5214.7	5539.3	6043.4	6322	6417.8	6998.5	7090.3	7336.4	7588	7644	7959	8225.2	8179.4	8419.3
22.859	7.8838	0.82337	0	0	0	0	0	0	0	0	4.1615	30.938	50.357	88.836	162.75	232.97	364.3	500.37	670.9	856.05	1050	1218	1387	1528.6	1662.3	1860.9	2155.5	2308.3	2087.3	2314.8	2479.7	2752	2854.3	3071.6	3172.3	3362.4	3447	4137.1	3903.2	3993.8	3974.7	4082.2	4057	4214.9	4216.4	4262.5	4419.3	4567.7	4364.6
0	4.7202	0.65982	1.418	0	1.0633	0.78831	0	2.5822	0	5.8149	0	0	0	0	0	0	0	0	34.279	87.052	202.58	302.87	417.35	573.84	699.93	876.38	1039.1	1179	1409.1	1587	1776.4	1928	2156.6	2202	2428.1	2600.5	2750	2875.3	3065.3	3135.1	3364.7	3386.9	3535.2	3621.7	3779.8	3831.7	3943.4	4022.3	4145.5
2.4631	9.0127	2.2152	0	2.6337	0	0	0	0	7.751	39.78	89.448	187.44	297.42	430.93	576.9	752.55	914.68	1065.6	1200.4	1434.5	1786.9	2269.3	2272	2537.1	2789.8	2959.1	3171.8	3465	3775.9	4278.1	4190	4467.9	4698.3	5009.6	5350.7	5487.3	5673.4	5731.1	6026.9	6153.1	6324.9	6656	6548.2	6887.6	6817.1	7021.8	7131.1	7110.7	7216.3
1.5088	8.2001	0	0	0.36993	0	2.4461	0.53525	0	0	20.247	27.187	71.023	107.75	168.44	217.22	299.32	374.07	434.9	500.27	593.34	633.29	717.45	855.97	978.67	1194.9	1475	1634.9	1943.5	2218.5	2478	2620.9	2918.5	3271.2	3505.3	3705.5	4076	4374.1	4536.4	4834.3	5086.2	5491.4	5813.9	6065.7	5905	5984.5	6612.1	6722.4	7095.8	7236.3
25.578	5.8969	0	7.1873	0	0	0	0	3.7996	2.2626	15.725	14.801	29.961	62.477	101.68	126.34	181.49	220.43	267.45	390.54	542.15	726.99	890.46	951.62	1182.3	1726.3	1719.5	2477.7	2747.2	3026.6	3670.6	3531.5	3741.2	3925.3	4350.8	4668.8	5074.5	5477.7	5465.5	5712	6014.2	6119.6	6232	6296.4	6242.2	6210.2	6521.5	6543.4	6456.5	6633.9
0	1.8952	0	0	2.619	3.1897	2.4681	16.999	34.532	57.457	42.845	55.474	58.284	72.005	127.98	162.1	190.67	256.4	301.02	359.6	411.9	499.57	586.8	709.48	795.51	914.06	1010.6	1203	1361.2	1563.2	1642.5	1834	2011.6	2171	2334.8	2504.8	2720.6	2915.8	3045.3	3228.4	3225.9	3316.3	3434.8	3506.3	3732.8	3771.2	3794	3844.2	3801.8	3994.4
0	0	0	1.5842	11.146	1.7316	16.298	13.144	31.097	47.047	80.939	88.162	118.02	139.49	182.32	214.55	286.89	336.99	370.2	411.96	482.49	539.31	612.55	678.43	718.72	751.84	793.84	828.79	879.29	986.84	1094.6	1212.6	1468.1	1576.5	1739.4	1903.5	2131.1	2376.7	2517.1	2784	2978.8	3054.1	3277.8	3371.4	3631.9	3665.4	3575	3701.1	3796.3	3903.5
36.761	5.5751	0.79296	0	0	0	0	0	0	0	0	0	0	0	0	13.091	31.3	48.46	59.955	83.394	110.48	181.26	249.32	345.43	453.96	630.14	705.96	572.51	559.4	759.23	678.05	738.33	814.04	885.98	944.46	1041.4	1102.1	1249.8	1356.4	1510.5	1501.2	1538.4	1599.3	1723.2	1723.4	1759.3	1811.9	1768.4	1804	1778.3
9.9804	3.5974	0	0	0	0	0	0	0	18.698	37.445	96.971	186.08	287.54	415.34	595.16	775.53	1029.3	1294.8	1549.9	1832	2103.7	2418.7	2736.7	2975.2	3219	3568.2	3690.9	3980.7	4152.5	4398.9	4611.9	4811.6	4889.8	5187.9	5260.3	5438.5	5423.3	5619.8	5531.2	5780.4	5853.4	5891.9	6064.3	6139.3	6199.7	6139.3	6472.6	7642.1	6423.8
21.973	0	0	0	0	2.2864	3.9724	4.4498	6.9972	4.0595	17.955	37.375	95.838	182.99	352.21	530.04	812.85	1087.3	1409.9	1711.1	2129	2519.5	2977.5	2319	3945.6	4376	4760.9	5088.4	5552.7	5855.5	6493.8	6641.3	6995.5	7262.5	7503.7	7922	8132	8812.6	8546.5	9081.8	8952	9127.8	9814	9841.7	9898.9	9833.9	10103	10444	10166	10472
19.107	1.9889	0	0	0	0	2.1782	10.727	18.794	21.779	35.702	28.139	47.227	75.974	128.58	201.46	317.26	441.72	600.71	805.14	1050.7	1309	1574.5	1783.2	2058	2434.9	2778.8	3109.7	3522.2	3821.2	4265	4547	5059.8	5255.8	5775.6	6263.7	5997.9	6416.2	6714.1	6999.6	7046.4	7178.7	7456.8	7716.1	7796	7987.7	8067.2	8094.7	8323.2	8203.2
23.646	11.254	0	0	0	0	0	0.7181	3.0648	11.937	43.782	84.887	176.63	289.14	447.13	599.31	835.75	1069.5	1397.9	1725	2000.6	2246.5	2544	2714.7	2982.6	3061.7	3496.4	3685.3	3999	4118.7	4191.1	4436.6	4651.5	4834.4	5117.8	5147.6	5552.9	5704.2	6019.4	6307.9	6460.9	6529.8	6677.2	6756.6	6921	6832.2	7055.1	7055.6	7347.2	7234.7
0	0	0	9.2528	8.1344	4.2077	11.518	23.625	33.934	48.968	50.661	67.597	113.06	213.66	319.67	479.28	686.99	931.03	1244.5	1528.3	1861.9	2244.2	2666.1	2983.5	3458.2	3743.2	4174.4	4783.1	5045.4	5623.8	5857.8	6533.1	7044.1	7279.8	7738	7929.1	8319.5	8486.8	8872.8	9075.9	9431.4	9608.8	9801.7	9985.4	10156	10179	10086	10211	10316	10680
22.518	0	0	0	0	0	0	0	0	0	0	0	0	0	0	28.666	79.19	154.1	259.57	386.01	568.59	779.89	1019	1259.3	1528.1	1877.6	2168.3	2491	2851.1	3182.9	3577.3	3864.4	4254.8	4449	4835	5157.8	5379.4	5689.7	5895.6	6213.5	6464.9	6728.7	6964	7132.1	7162.4	7409.4	7334.3	7531.7	7692.6	7655.2
20.096	13.454	0	0	0	0	0	0	0	0	0	0	0	0	0	0	1.5386	16.765	47.097	97.297	162.16	292.56	388.22	537.67	691.43	868	1080.2	1265.7	1450.2	1691.7	1969.8	2255.9	2409.1	2637.2	2866.2	3075	3272.1	3498.5	3651	3813	3899.9	4169.8	4322.5	4252.9	4425.8	4529.3	4637.6	4617.4	4643.1	4645
0	0	0	15.373	4.9022	6.7056	3.1102	1.4983	0	8.0916	18.943	31.938	48.39	67.033	91.482	112.77	141.4	188.88	215.33	274.16	361.71	486.63	656.68	832.52	966.12	1130.3	1338.9	1500.7	1695.6	1904.3	2166.5	2351.7	2572.6	2902.2	3063.5	3424.9	3580.6	3806.5	3963.8	4073	4397.8	4507.4	4714.3	4723.3	4805.2	5069.9	5116.9	5038.2	4995.2	5218.8
44.057	0	0	0	0	0	1.8528	1.0105	0	0	0	0	0	39.253	105.34	182.83	290.93	451.2	661.69	844.66	1101.3	1278.4	1505.8	1795.1	2009.5	2223.6	2520.4	2669.9	2931.9	3118.1	3325.8	3535.9	3659.2	3895.3	3969.1	4208.3	4282.5	4397.9	4748.1	4814.8	5134.7	5307.7	5363.1	5486.7	5659.6	5692.6	5818.3	6081.5	6121.9	6306.6
7.3852	5.8351	5.8288	7.9523	0	0	0	0	0	0	0	0	0	0	0	12.284	44.05	95.176	138.02	216.19	274.47	381.18	468.19	559.95	666.3	819.53	895.75	1009	1075.8	1182.1	1283.1	1292.3	1419.7	1456.7	1545.9	1604.6	1729	1818.1	1825	1947.6	1900.7	1951.8	2045	2137.2	2217.4	2272.6	2263	2341.5	2300	2416.5
20.295	12.519	0	0	0	0	0	0	10.689	15.169	33.607	55.144	114.55	165.71	239.62	345.61	446.02	545.57	683.59	773.66	855.8	976.06	1080.4	1211	1308.2	1446	1512.7	1674.9	1776.6	1824.7	1973.1	2089.1	2099.5	2232.9	2336.7	2525.2	2663.2	2720.6	2777.6	2848.9	2916.3	2955.2	2940.7	3075.6	3102.5	3121.2	3165.6	3170.2	3125.8	3205.3
10.949	0	0	7.0827	15.371	0	0	0.26489	22.186	50.31	54.129	122.95	186.48	273.88	336.01	424.8	562.87	546.95	640	842.2	1022.1	1182	1387.2	1661.9	1876	2072.4	2388	2365.2	2661.6	2935.7	3372.9	3970.7	3581.1	3885.1	4161.1	4448.6	4705.6	5097	5195.3	5516.6	5911.9	5861.5	5912.5	6207.6	6358.4	6508.1	6440.9	6666.2	6600.6	6582.2
18.791	1.7265	11.538	13.662	1.5672	0	0	0	0	0	0	0	0	0	0	0	0	0	0	14.477	19.56	66.354	75.569	102.98	129.79	151.14	203.58	218.91	266.22	309.98	339.85	407.82	506.36	637.93	774.7	915.22	1086.1	1211.5	1389.9	1554.1	1700	1857.5	1932.5	2087.5	2045.2	2051.8	2211.3	2242.8	2319.1	2248
10.278	0	0	2.382	0	2.072	9.1586	5.3059	7.7323	0	0	17.901	48.627	127.49	230.68	349.73	509.31	686.13	814.24	943.67	1051.4	1234.2	1354.1	1566.1	1677.1	1807.8	1989	2101.6	2256	2381.4	2446.3	2660.1	2871.9	3040.1	3269.8	3392.2	3562.2	3605.9	3770.9	3881.2	4086.5	4165	4204.3	4161	4237.3	4267.3	4274.7	4327.8	4421.2	4396.2
0.81946	0	0	0	1.1817	12.712	19.65	35.089	56.982	102.92	155.37	247.6	307.78	375.22	461.75	615.88	751.34	926.43	1066.3	1252.4	1464.7	1604.4	1854.9	2134.9	2429.7	2759	3030.5	3473.1	3516.4	3916.9	4332.8	4752.4	5107.2	5353	5772.2	5963.5	6372	6459.3	6616.2	6949.1	7019.4	7221.8	7265.2	7531	7570.3	7737.1	7927	7751.8	7976.9	7861.1
4.6621	9.3279	0	1.8755	0	0	0	1.1772	3.3074	0	0	0	0	0	0	0	0	0	2.4817	57.595	104.26	197.82	306.35	467.47	628.63	807.31	1077.3	1368.1	1618.4	2006.4	2210.4	2498.3	2730.4	3075.2	3546.3	3767	4140.4	4438.5	4647.8	4629.3	5070.9	5344.4	5582.5	5612.7	5784.6	5707.4	5871.8	5888.1	6048.3	6199.7
2.9987	0	0	0	2.6064	0	29.447	36.522	51.033	46.085	61.052	77.451	116.12	207.48	286.21	385.14	454.76	577.13	755.83	972.54	1210.2	1468	1680.9	1971.1	2327.3	2633.5	2913	3174.6	3632.1	4014.5	4306.5	4602.9	5200.6	5535.3	5914.3	6154.1	6400.6	6678.2	6979.2	7368.3	7677.1	7997.6	8161.5	8309.6	8695.1	8623.9	8852.8	8854.2	8781.9	8889.1
16.685	5.0892	0	0.77945	0	0.56391	0	8.5138	0	23.687	36.03	30.965	78.329	175.98	150.18	201.44	226.32	285.57	372.23	413.05	468.12	588.27	672.02	729.27	962.24	829.99	1099.6	1098.7	1292.2	1519	1534.3	1691.2	1922.7	2028.7	2194.5	2287.1	2561.4	2629.3	2733.6	2833.6	2915.4	2904.4	3129.1	3218.3	3329.1	3341.2	3455.6	3404.9	3447.1	3498.1
16.697	6.2823	0	1.8309	0	0	0	0	0	0	0	0.73482	8.6046	14.048	37.704	80.979	135.79	159.61	372.66	448.7	693.38	851.04	1112.1	1316.2	1680.7	1916.4	2127.3	2494.5	2760.2	2923.9	3406	3724.1	4111.1	4462.5	5064.7	5389.1	5509.1	5717.4	6025.7	6337.3	6501.1	6503.4	6564.7	6528	6640.3	6962.3	6922.6	6928	7224	7075.8
2.9624	2.181	0	5.1415	3.1296	4.4764	0	13.322	28.952	48.275	147.9	315.28	481.75	724.97	1015.4	1362.7	1817	2239.9	2782.8	3208.4	3867	4427.2	4893	5454	6016.3	6594.3	7653.7	7724.5	8379.4	8210.2	9225.5	9213.6	9957.6	10647	11139	11565	12341	12218	12564	13077	13710	14158	14337	14446	14426	14472	14656	14456	14504	14580
0	0	0	0	25.695	70.618	100.63	166.11	222.18	258.45	313.61	386.27	444.71	564.59	694.47	827.53	964.76	1124.6	1350.2	1564.4	1845.8	2143	2501.8	2863.8	3175.1	3593.2	3960.2	4408.1	4820.8	5283.4	5814.8	6227.8	6750.6	7144.9	7506.4	8018.1	8502.3	8937.8	9337.6	9582.8	9946.7	10333	10653	10469	10747	10921	11105	11362	11369	11422
0.82337	5.3897	0	0	8.6816	0	0.58344	0	2.6243	0	11.431	12.263	28.473	34.05	36.594	75.864	119.54	200.21	289.54	401.52	578.58	740.93	919.09	1127	1320.3	1581.5	1759.2	2048.1	2363.6	2697.1	3002.5	3382.3	3875.2	4169.4	4616.4	4859.4	5278.2	5815.8	6165	6439.4	7012.6	6877.3	7007.2	6166.9	6606.8	7379.2	7098.4	7116.3	8354.8	8045.3
33.507	3.7397	0	0	0	0	0	0	0	0	1.6898	0	0	10.159	65.117	148.99	290.73	500.6	715.48	961.05	1275.6	1517.5	1840.3	2208.6	2571.7	2959.4	3272.1	3741.8	4005.1	4358.8	4529.2	4832.9	5026.5	5398.1	5804.1	5966.6	6145.5	6497.2	6621.1	6760.2	6858.4	6914.8	7223.4	7581.1	7459.3	7555.9	7549.6	7860.2	7860.1	7872.4
19.694	13.651	3.9008	0	0	0	0	0	0	0	0	0	0	0	0	0	0	0	0	0	0	0	0	0	0	6.1979	107.9	176.05	323.25	452.01	589.35	624.39	881.42	998.83	1216.2	1340.2	1552.7	1504.3	1640.8	1804.5	1970	2089.3	2279.2	2138.6	2286.6	2337.1	2307.2	2325.9	2434.8	2509.7
7.1989	0	0	3.7087	1.1148	0.78627	0	0	10.212	31.513	84.586	188.92	322.74	495.33	694.72	885.23	1201.7	1488.6	1714.5	2230.2	2458.8	2737.9	3067.2	3481.6	3839	4138.4	4459.2	4709.4	5158	5386.5	5580.9	6016.1	6304.6	6645.9	6757.9	6893.6	7403.1	7918.1	7878.5	8101.1	8116.6	8428.1	8466.3	8499.5	8847.1	8891.9	8959.8	9091.8	9169	9108.9
9.6173	7.4202	0	0	3.7069	0	0	2.5203	0.65162	6.8661	0	4.2428	17.361	48.026	104.04	164.05	243.87	348.77	404.95	608.61	722.88	882.78	1024.6	1225.3	1343.1	1473.3	1596.7	1763	1855.5	2016.5	2122.4	2336.6	2354.9	2486.3	2714.6	2803.1	2931.1	3008	3096.9	3138.8	3248.4	3268.2	3443.8	3465.2	3555.5	3659.8	3498.5	3546.3	3731.5	3741.5
17.277	0.64104	0	0.69108	0	0	0	0	0	0	25.146	13.555	18.481	14.891	12.9	0	0	0	0	17.947	90.534	195.47	330.82	470.8	603.14	759.26	1030	1263.8	1386.9	1738.8	1962.1	2209.2	2520	2800.9	3076.3	3395.5	3577.7	3799.1	4069	4247.9	4444.3	4563.6	4786.2	4824.5	5030.7	5129.4	5272.6	5429.5	5501.9	5541.1
15.226	2.7846	0	0	2.8184	0	2.5941	0	0	0	6.3053	4.9015	20.834	37.153	70.189	120.88	200.74	316.71	457.82	622.19	845.15	1030.2	1277.8	1501.9	1772.4	1990.2	2258.5	2508.3	3621.1	3103.8	3248.9	3478.9	3543.3	3708.1	3889.2	3985.9	4192.2	4282.5	4396.4	4544.2	4643.5	4772.1	4775.6	4829.6	4924.2	4901	4939	4998.1	5093.9	5112.9
0	3.3682	0	9.46	2.7181	10.349	0	2.7797	0	0	0	0	0	0	19.652	76.764	178.47	286	391.51	561.8	746.61	1000.2	1121.4	1297.1	1487.1	1531.9	1767.4	1920.8	2123.1	2313.3	2487.9	2675	2884.6	3105.4	3334.9	3556.7	3856.1	4055.2	4250.8	4486.6	4484.4	4760.8	4858	4859.8	4967.2	5209	5107.2	5380.1	5372.6	5456.3
22.823	8.4402	0	0	0	0	0	0	0	0	0	0	0	0	0	0	0	0	0	0	55.443	81.801	146.01	210.17	286.45	369.84	422.02	510.42	635.26	816.57	910.71	1086.1	1267.7	1414.1	1583.2	1838.7	1922.9	2159.7	2291	2394.4	2565.8	2737.6	2821.1	2926.6	2937.3	2915.7	2982.8	2986.5	3017.8	3080.7
4.1725	0	0.11222	1.5122	0	1.6322	0	0.57811	6.0449	0	0	0	0	0.92546	0	0	6.1878	5.0922	12.833	29.019	14.07	45.307	57.549	77.599	114.63	142.53	192.93	210.85	243.28	293.42	322.86	366.43	416.31	449.34	536.62	598.96	663.64	765.13	854.13	989.68	1082	1205.9	1239.5	1363.1	1394.5	1393.7	1521.2	1527.2	1549	1584.9
2.8166	0	0	0	0	1.1259	23.016	13.336	55.388	76.568	164.07	224.61	376.49	519.86	702.56	916.65	1221.3	1487.8	1757	2211	2640.6	3123.7	3304	3959.5	4241.3	5011.3	5477	5917.8	6396	6641.1	7278.7	7515.8	7890.4	8328.4	8320.5	8670.7	8931.7	9125.4	9384.3	9586.3	9538.7	10013	10009	9991	10101	10142	10301	10288	10508	10512
13.821	2.7453	0	0	0	1.4379	0	10.729	0	0	0	0	0	0	0	0	16.947	61.198	114.16	179.1	321.65	416.51	586.43	688.35	870.72	887.22	1023.2	1091.7	1255.4	1373.4	1430.8	1640	1820.6	2024.7	2197.9	2482.5	2591.8	2693.4	2852.1	2984	3113.6	3227.1	3375.7	3444.5	3565.8	3670	3830.9	3941	4133.2	4096.4
30.5	0	0	0	0	4.3272	0	1.5007	7.1097	25.241	100.89	219.43	408.96	653.24	951.3	1257.1	1661.4	1955.7	2377	2786.5	3226.1	3600.7	3949	4225.9	4749.3	5059.5	5442.1	5720.7	6132.9	6473.9	6807.9	7223.7	7443.2	7881	8097.6	8531.2	8856.3	9053.8	9445.5	9534.5	9892.8	9948.6	10176	10198	10255	10236	10405	10589	10540	10306
14.676	9.359	0	0.92992	0	0	0	0	0	0	0	7.7924	35.757	91.993	151.96	240.66	364.71	473.85	656	851.63	1101.5	1325.7	1580.4	1920.8	2182.7	2448.8	2783.1	3103.5	3329.5	3470.2	3361	4030.2	4305.5	4487	4638.7	4640.6	4846.8	5019	5117.9	5334.5	5478.5	5641.9	5728.5	5782.5	5933.6	5950.2	6005.8	5955.8	5986.9	6091.1
0	0	0	5.4145	9.6673	2.6465	0	0.25944	0	1.1899	26.161	47.817	92.977	162.67	69.539	38.028	42.205	61.511	83.307	100.4	135.55	167.22	172.02	226.98	275.74	322.69	364.14	452.29	581.71	698.13	828.27	923.71	1081.7	1204.5	1338.6	1527.4	1617	1944.1	2068	2152.1	2133.6	2399.2	2430	2623.4	2602.5	2726.6	2638.1	2611.7	2730.7	2769.2
25.828	0	0	0	0.478	0	0.93563	0	0	0	0	4.9778	18.844	75.408	170.3	351.92	584.3	901.82	1189	1514.5	1938.7	2341.8	2773	3132.1	3473.4	3834.3	4074.3	4403.2	4322.4	4914.4	5268.7	5436.7	4873.6	5931.6	6053.4	6220.1	6390.3	5785.5	6660.9	5672.2	6125.1	6392.4	6030.9	6522.1	7183	6673.6	6330.2	6470.2	6565.2	6468.2
10.431	9.587	1.5223	0	0	0	0	5.8104	0	10.821	11.558	41.673	88.548	137.48	246	336.82	476.12	657.41	862.79	1093.6	1358.7	1663.4	1776.1	2133.1	2361	2539.4	2971.3	3204.6	3241.6	3690.6	3607.9	4051.2	4121.7	4521.2	4813.1	5028.9	5203.4	5321.8	5271.7	5492.5	5604.6	5703	6246.3	6271.2	6407.3	6531	6591.6	6679.2	6831.8	6791.1
0	0	0	0	19.679	48.259	81.074	114.49	135.29	174.77	238.69	322.77	435.67	581.19	785.28	1002.7	1234.6	1553.8	1840.1	2099.4	2380.5	2738.5	2989.5	3205.5	3474.9	3647.6	3918.6	4115.6	4377.5	4493.7	4736	5076	5208.2	5284.4	5445.1	5548.5	5954.8	6080.8	6285.2	6370.7	6605.1	6696.2	6779.2	6986.4	7005.9	7237.3	7209.1	7055.6	7187.1	7181.2
0	0	0	0	6.8755	4.1886	7.1395	5.4772	14.904	24.02	26.601	35.111	47.88	68.298	121.79	199.45	309.58	424.35	619.92	808.34	1061.4	1315.2	1593.6	1816.8	2151	2404.2	2919.7	3017.9	3379.7	3671.1	4080.7	4362.4	4657.9	4936.2	5234.5	5568.6	5885.3	6013.1	6419.5	6631.5	6979.5	7191.3	7406.1	7407.2	7518.9	7518.7	7749.1	7744.2	7862.2	7785.9
10.041	3.4618	0	4.878	0	0	0	0	0	0	0	0	10.823	30.973	57.489	116.23	218.97	318.15	485.85	645.24	872.25	1108.7	1456.9	1721.7	2101.7	2406.3	2760.6	3005.8	3424.6	3798.8	4051.3	4477.3	4906.3	5061.6	5486	5526.1	6004.1	6032.6	6131.7	6224.8	6474.1	6746.1	6634.7	6756.3	6910.3	7035	7022.8	7023.7	7199.6	7238.1
13.214	3.5503	0	3.2563	0	0	0	0	0	0	0	0	0	0	39.168	96.398	198.03	366.63	525.89	702.05	944.62	1184.7	1433.5	1739.3	2046	2367.4	2586.1	2902.9	3222.3	3504.6	3870	3999.1	4218.4	4581.1	4759.1	5007.3	5347.9	5533.6	5823.6	6064.8	6297.3	6431.1	6780.7	6697.1	6821.7	6957.2	6888.8	6939.6	6930	7136.7
0	0	0	3.4872	12.574	8.0139	6.1528	12.085	0	6.6029	16.492	34.523	70.706	105.51	152.23	215.49	259.13	308.88	351.65	443.91	536.1	654.43	837.43	950.14	1117.4	1324.1	1495.2	1676.1	1968.4	2120.5	2413.6	2581.3	3064.8	3511.2	3826.4	4310	4645.7	4885.4	5264.5	5324.5	5582.1	5715.8	5818.3	6098	6114.9	6221.2	6072.2	6087	5500.9	5832.3
0	0	0	5.0246	21.481	14.224	4.1753	0	13.676	13.82	2.7161	13.628	10.522	3.166	15.696	12.046	42.485	58.54	64.617	112.85	228.84	256	403.64	575.21	752.73	870.93	1153.9	1284.3	1475.4	1624.7	1785.8	2092.8	2372.3	2652.5	2895.6	3189.9	3488.6	3766.5	3976.7	4064.6	4230.4	4424.5	4608.8	4727.6	4823.7	4979.6	5002.8	5059.5	5262	5211.1
12.716	1.3918	0	0	0.54052	0	0.050905	0	0	0	0	0	0	0	0	0	0	0	0	0	0	0	0	0	4.983	40.168	89.265	107.55	186.6	306.21	406.66	551.78	719.83	958.7	1145.3	1329	1532.3	1710.2	1882.9	2048.2	2162.7	2314.1	2456.5	2465.3	2508.1	2636.1	2676.8	2787.6	2807	2888
8.1133	2.428	4.7989	0	0	0	0	0	0	4.0035	0	0	0	7.5607	22.331	52.248	96.548	195.34	313.91	432.13	551.39	742.23	897.2	1088.8	1242.3	1518.9	1627.5	1924.4	2172.2	2433.1	2616.3	2746.1	3040.4	3283.1	3503.4	3686.7	3880.7	4110.4	4247.8	4425.5	4501.6	4598.4	4744.6	4803.1	4956.5	5011.4	5096.8	5123.9	5056.8	5266.9
9.2767	0	0	7.9536	0	3.4078	0	0	0	0	0	0	0	0	0	0	3.4611	16.228	17.234	33.718	70.497	96.487	132.52	216.43	303.19	383.29	496.66	655.93	823.57	1056.1	1279.2	1530.7	1728.8	1968.7	2288.5	2565.3	2552.2	3146.4	3193	3730.3	3946.1	4260.1	4369.7	4551.1	4622	4763.8	5058.2	5192.3	5238.7	5263.5
13.653	0	0	8.563	6.022	10.127	0	0	6.5122	2.0999	5.5534	5.1624	14.37	40.834	107.71	203.15	318.58	496.19	670.11	909.73	1143.7	1450.2	1772.4	2015	2365.8	2576.4	2926.4	3167.2	3519.9	3691.2	3832	4062.4	4309.9	4454.7	4676.9	5103.6	5182	5584.1	5777.7	6101.7	5973.2	5969.8	6317.9	6471.4	6861.3	6767.1	6554.4	6800.9	6923.5	7117.2
20.778	1.4356	0	0	0	0	0	0	0	0	0	0	0	0	0	17.409	49.64	79.254	174.78	271.28	416.38	563.44	734.37	943.09	1189.3	1259.7	1483.3	1663.4	1949.9	2220.1	2456.4	2568.4	2839.8	3027.2	3238.3	3478.3	3485.9	3777.7	3825.7	4125.3	4265.9	4476.7	4435.2	4620.8	4773.2	4629.4	4813	4989.9	5068.3	4963.5
24.668	0	0	0	0.57285	1.1246	0	0	0	0	0	0	0	0	14.391	80.328	142.23	240.7	393.7	505.57	696.15	853.12	1033.2	1236	1400.9	1591.9	1740.3	1942.7	2092.7	2268.8	2578.9	2767.7	2967.6	3186.8	3350.3	3661.1	3874.6	4246.1	4474	4740.8	4969.6	4999.1	5094.6	5117.8	5238.9	5405.3	5472.9	5498.9	5632.7	5778.9
30.128	1.8186	0	0	0	0	1.2571	0	0	0	0	17.082	56.227	97.218	152.3	240.26	335.14	412.4	541.61	670.03	747.55	853.78	949.89	1070.8	1187.2	1295.1	1370.1	1473.1	1546	1624.6	1676.4	1690.6	1692.5	1859.1	1850.4	1895.6	1946	2052.8	2086.3	2164.5	2199.3	2276.6	2302.5	2389.3	2515.3	2526.1	2491.5	2503.3	2588.2	2529.7
45.245	0	0	0.11909	0	0	0	0	30.547	48.531	88.759	120.71	189.43	252.45	330.34	357.65	393.28	464.26	556.97	625.16	671.26	764.33	933.41	917.77	1009.3	1065.3	1179.7	1309.4	1374.4	1399.5	1500.9	1649.5	1746.4	1836.8	1988.7	2088.4	2234.6	2429	2530.7	2637.2	2678.7	2646.2	2701.7	2801	2957.3	3056	3053.8	3078.3	3172.3	3049.6
6.4997	2.9675	0	0	22.327	0.42613	0	0	0	0	0	0	0	0	5.8996	33.45	85.667	160.98	261.91	404.59	533.81	737.03	933.35	1130.2	1369.8	1663.6	1971.7	2294.3	2487.4	2863.1	3168.2	3615.7	4101.9	4577.2	4915.9	5281.9	5772.4	6200.4	6711.4	6890.7	7170.5	7472.3	7870.1	7886.5	8489.2	8665.3	9050.4	9143.1	9278.1	9590
0	0	0	4.6062	6.2616	4.242	0	0	0	4.0193	8.6733	42.322	108.74	244.1	400.88	600.15	817.11	1120.5	1443.2	1750.1	2140.5	2498.5	3021.1	3439.7	3944.1	4487.2	4783.8	5140.6	5814.1	6059.1	6387.9	6839.7	7264.8	7623.5	7926.2	8442.1	8264.4	8615.4	9062.3	9188.9	9395.9	9522.3	9657.7	9843.5	9610.5	9354.6	9107.7	9510.7	9711.2	9702.2
0	1.2926	0	0	2.6266	1.3566	3.3666	1.5264	13.235	0	33.44	44.35	95.838	184.65	309.3	440.68	644.36	820.44	1047.8	1216.5	1425.5	1745.3	2023.7	2297.3	2530.9	2857.2	3236.1	3516.1	3938.3	4320.8	4586.5	4940.7	5326.6	5487.4	5801	6134.8	6352.8	6740.9	7094.5	7186.2	7458	7521.5	7797.4	8202.8	7994.6	8411.6	8328.2	8474.2	8682.8	8744.9
8.6306	8.7526	0	3.2411	0	0	0	0	0	0	0	0	0	0	13.776	45.71	113.29	185.58	285.78	391.94	509.64	650.66	804.41	992.75	1177.3	1384.8	1570	1792	1981.7	2300.9	2592.8	2839.6	3007.3	3173.5	3301.1	3569.5	3756.1	4091.5	4135.6	4150.1	4224.8	4778.1	4803.2	4884.8	5147	5035.8	5237.4	5299.4	5517.7	5598
14.367	3.4711	0	0	0	1.5694	0	25.125	43.725	122.47	219.34	370.35	637.34	869.61	1215.4	1632.8	2114	2659.3	3232.6	3828.6	4784.1	5700.9	6264.5	6965.3	7679.8	8896.6	9131.3	9923.7	10291	11514	11610	11574	12240	12508	13175	13483	14099	14498	14663	15234	15809	16112	16580	16821	16870	16928	17755	17762	17834	17992
30.252	3.2169	0	0.23306	0	0	0	0	0	0	0	0	23.978	63.818	120.89	219.63	425.1	548.49	736.47	964.05	1266.9	1574.1	2098.8	2357.3	2519.8	2906	3302.6	3661.7	3710.3	4469.8	4952.9	5108.6	5468.2	5624.8	6020.5	6317.6	6613.8	6942	6953.7	7289.2	7360.1	7600	7715.4	7937.2	8051	7967.4	8196.3	8254.6	8420.1	8537.3
18.49	14.298	0	6.1822	0	0	0	0	0	0	0	0	0	0	0	3.18	27.278	65.217	133.91	240.17	345.19	455.03	641.16	851.23	1045	1277.1	1581.5	1740.4	2073.7	2413.1	2593.1	2909.6	3199.9	3431.1	3721.3	4014.9	4489	4579.1	4941.2	5151.6	5459.2	5765.6	5753	5870.7	6131.4	6032.5	5959.9	6311.4	6736.5	6409.6
26.33	9.765	4.3459	1.4132	0	0	0	0	0	0	0	0	0	0	0	0	0	0	0	0	17.873	47.09	81.206	178.88	268.77	468.63	573.19	644.87	762.69	922.14	1164.2	1431.8	1528.1	1894.3	1902.5	2130.4	2309	2564.2	2725.7	2867.8	3127.7	3325.3	3464.4	3794.6	3752.8	3666	3517	3714.2	3802	3874.8
13.769	0	0	0	10.566	0	0	0	0.54952	0	0	0	9.6652	6.7895	15.354	42.552	50.097	90.419	152.21	220.22	309.61	403.79	526.38	671.51	859.03	1025.3	1167.5	1359.3	1645.4	1811.9	2050.3	2327.6	2533.2	2784.7	3057.8	3418.2	3713.9	4034.3	4278.8	4571.6	5044.6	5251.6	5296.7	5676.8	5959.4	6159	6033.1	6143.3	6300.8	6327.3
3.6759	0	2.9624	0	1.9935	0.84556	2.3748	1.8061	0	0.28563	14.968	50.315	124.38	217.9	351.51	490.62	657.18	791.59	1015.7	1180.3	1330.4	1490	1639	1867.6	2157	2225.5	2601.3	3054.9	3400.8	3533.9	4065.5	3762.9	4042.1	4232.7	4581.1	4743.5	5002.2	5228.9	5528.1	5551.1	5768.2	5767.5	5991.1	6071	6201.2	6244.9	6336.1	6463.9	6442.7	6436.6
1.4854	0	0	4.0883	3.1054	0.35428	0	0	0	0	0	0	1.3637	0	0	2.6689	6.8206	16.23	51.639	102.75	189.99	320.49	445.84	607.22	750.5	986.35	1168	1347.5	1559.9	1821.8	1960.8	2222.6	2446.8	2672.7	2908.6	3119.3	3379.3	3688.9	3833.8	4025.3	4145.1	4200.5	4270	4440	4494.5	4619.9	4744.9	4665	4815.3	4848.8
4.8044	8.0569	0	9.4123	2.5169	0	0	0	0	0	0	0	0	0	0	0	2.6328	34.285	114.1	176.56	240.96	367.49	509.62	666.64	863.16	1058.2	1284.9	1450.7	1711.4	1868.7	2092.8	2276.5	2512.3	2696.2	2938.3	3114.6	3230	3367.2	3430	3566.3	3916.6	4162.5	4055.6	4308.6	4273.6	4264.8	4365.6	4335.8	4310.5	4458
0.49098	2.6695	0	0	2.0277	0	0	0	11.356	11.774	7.2316	12.118	9.4729	18.013	20.918	29.628	52.324	75.314	131.03	201.37	294.49	441.01	561.84	730.31	895.59	1068.5	1236.5	1436.6	1632.3	1844.1	1990.3	2183	2465.1	2647.2	2834.6	3032.3	3248.3	3485.3	3705.9	3956	3981.9	4113.9	4354.4	4408.7	4640	4682.4	4718.9	4813	4856.1	5033.9
21.211	17.117	0	0	0	0	0	0	0	0	0	0	0	0	0	0	0	0	0	0	0	19.12	55.909	85.185	177.64	275.9	402.62	555.11	700.98	873.85	1041.6	1230	1473.2	1722.6	1914.3	2130.8	2332.1	2496	2662.6	2904.3	3022.9	3199.7	3353.5	3563.9	3564.7	3610.9	3602.3	3703.4	3749	3893.4
0	1.2342	0	0	0	0	16.406	36.307	62.823	81.736	125.93	146.4	192.44	231.24	300.31	357.49	421.18	516.54	634.9	720.1	889.86	1049.5	1209.3	1381	1660.9	1829.3	2075.3	2313.7	2569.3	2809.5	3025.2	3285.7	3550.4	3827.4	4018.5	4283.6	4435.3	4745	4992.7	5205.7	4303.2	5528.7	5695	5804.8	5965	6094.1	6023.6	5245.1	6197.5	6234.9
11.811	0	0	5.3129	3.3247	0	1.6122	0	0	0	0	0	0	0	0	0.73615	22.711	53.98	90.944	138.89	208.28	301.13	459.32	634.75	901.12	1098.3	1422.4	1700.4	2111.4	2468	2922.9	3340.9	3400.4	3813.6	4390.2	4490.9	5061.8	5429.5	5560.2	5777.6	5926.3	6111.7	6664.5	6894.1	7055.4	7156.1	6981	7115.1	7258.9	7364.1
2.0836	0	0	14.098	0.87496	0	0	0	0	23.939	25.437	41.712	90.02	140.42	231.7	319.63	430.04	539.66	661.9	785.57	956.11	1118.2	1331.6	1595.7	1876.2	2164.3	2423.6	2768.9	2965.6	3310.9	3543.8	3889.7	4105	4358.8	4508.7	4802.1	5216.9	5530	5611.6	5763.7	6004	6205.2	6393.2	6332.7	6591.2	6706.9	6715.1	6869	6967.8	6884.9
4.2939	0.4414	4.1021	0.90744	3.1695	0	0	6.2557	0	5.5153	0.95062	0	0	0	0	0	0	0	9.6446	32.917	97.22	145.89	233.93	337.57	403.62	529.11	642.09	811.67	912.39	1122.2	1260.2	1437.6	1697.3	1848.8	1910.7	2109	2322.8	2447.3	2572.1	2664.1	2709.6	2701.3	2696.2	2702	2826.4	2782.6	2693.5	2829.7	2767.5	2749.6
19.301	3.904	0	2.8766	0	0	0	0	0	0	0	0	0	0	0	0	12.477	46.369	104.29	158.85	212.93	313.75	344.48	508.79	621.3	772.71	908.87	1096.9	1094.3	1292.7	1522.4	1684.3	1809.6	1940.1	2075.2	2276.4	2387.2	2498.6	2543.7	2673	2768.8	2853.5	2897.6	2965.6	3016.9	3068.3	3133.1	3087.8	3119	3222.1
8.4878	7.512	0	0	0	0.67963	0	0	0	0	0	0	0	1.648	22.71	79.409	159.86	277.06	378.43	517.12	655.53	819.43	876.54	1079.1	1345.9	1566.8	1875.7	2125.3	2483.3	2787.4	3034.8	3269.7	3580.6	3875.3	3995.9	4154.8	4628.3	4733.2	4788.8	5060.2	5090.8	5171.3	5286.7	5329.3	5475.4	5477.4	5446.6	5566.6	5693.3	5674.6
0.10071	1.4583	0	0.98428	3.7697	0	2.0005	5.0947	7.499	4.1446	33.588	39.539	99.251	167.52	271.58	395.38	571.35	747.25	1018	1189.6	1425	1706.6	1909	2229.5	2439.2	2685.5	2977.5	3261.3	3480.8	3822.7	3899	4053.6	4148.2	4438.2	4456	4614.5	4796.5	5025.1	5103.8	5146.8	5339.6	5470.8	5639.9	5838.2	5910.5	6081.7	6124.1	6225.7	6311.8	6417.5
0	0	0	0.57864	6.7916	3.121	5.8931	19.127	26.184	32.269	52.571	70.782	111.67	154.89	185.2	227.76	304.07	375.69	476.52	555.64	626.58	734.44	825.72	906.93	976.23	1052.7	1161.5	1305.9	1424.9	1539.5	1654.4	1832.5	1979.7	2168.2	2330.6	2439.7	2652	2758.5	2920.6	3061.8	3109.9	3268.3	3387.2	3489.8	3740.7	3955.3	3875.1	3987.9	4091.5	4227.3
22.717	3.3431	7.2141	0.47482	0	0	0	0	0	0	0	0	0	12.566	50.523	98.878	136.45	182.71	283.92	338.44	486.94	689.58	868.73	1053.2	1288.3	1547.3	1853.3	2113.1	2383.3	2626.1	3001.4	3243.6	3594.6	3928.7	4107.2	4219.3	4746.8	5175.6	5763.8	5844	6019.6	5816.7	5580.6	5787.8	6905.4	6444.9	6556	6158.4	6362.3	6723.5
9.1527	8.0814	0	6.8063	0	0	0	0	0	0	0	0	0	0	41.025	120.22	261.04	450.6	628.64	922.68	1220.7	1475.8	1931.5	2258	2842.9	3137	3581	4126.3	4332.7	4776.3	5020.5	5628.6	5867	6494.4	6663.7	6989.7	7150	7561.6	7649	7752.6	8159.6	8185.6	8568.9	8408.9	8631.1	8940.3	8658.3	8958.4	8978.4	9302.5
18.746	9.1666	3.5666	0	0	0	0	0	0	0	0	0	0	0	12.899	82.475	168.08	378.43	629.01	1018.1	1384.1	1879.3	2403.9	2920.7	3655.1	4146.2	4956.8	5140.3	5636.4	6369.3	6645.9	6869.5	7440.1	7737.1	8022.1	8146.7	8677.1	8689.9	8832.6	8988.2	9381.7	9157.9	9453.4	9468	9567.4	9690	9604.6	9680.5	9317.4	9421.5
2.8737	2.1551	0	5.556	0	0	0	2.5671	15.086	22.382	67.871	129.55	219.51	344.24	518.94	704.93	992.49	1262.7	1515.2	1532.1	1800.8	2554.5	2882.8	3277.1	3655.8	3974	4334	4623.6	4955.7	5380.9	5574.4	5908.7	6160.2	6465.9	6763.9	7116	7167.2	7438.6	7821.6	8255.1	8260.1	8614.5	8827.4	8651.9	9106.4	9244.7	9123.9	9128.9	9342.9	9593.3
0	0	0	6.1997	4.8214	10.383	6.6439	8.5696	2.8271	0	0.18976	4.6063	18.551	17.065	16.458	25	24.367	31.143	19.533	19.145	36.498	50.807	72.927	71.127	105.06	172.96	202.24	214.68	290.26	317.7	321.28	417.21	475.78	623.8	754.27	866.21	1005.8	1131.4	1297.4	1325.3	1493.9	1542.2	1600.9	1704	1738.5	1880.7	1825.2	1820.1	1926.3	1969.8
16.387	10.385	1.133	0	0	0	0	0	0	0	0	0	0	0	24.897	62.514	148.73	235.04	364.42	489.66	625.66	785.65	883.08	1043.8	1343.1	1501.3	1673.6	1739	1886.3	2040.3	2083.3	2195	2281.2	2411.7	2529.4	2639.3	2791.7	2904.2	2979	3107.6	3106.9	3126.5	3260.2	3197.5	3369	3329.1	3395.2	3489.9	3477.8	3533.9
0	0.5587	0	6.6534	3.5767	2.5983	1.8151	9.1558	9.7405	13.191	10.332	13.662	24.631	42.838	58.79	98.542	164.15	251.58	345.86	465.61	577.28	702.72	817.66	996.22	1185.8	1417.8	1423.3	1835.7	1896.4	1951.4	2263.8	2395.8	2521.5	2646.1	2895.5	2938.9	3099.1	3098.4	3278.2	3375.3	3364.5	3606.6	3642.1	3730.9	3754.2	3777.9	3807.9	3861.9	3874.5	3952.5
4.5193	9.0429	0	0	0	0	0	4.1407	11.225	10.764	9.0338	9.5966	42.98	92.749	129.28	185.86	264.12	333.96	417.72	508.32	630.47	764.55	900.46	978.43	1190.1	1237	1449.4	1633.1	1710.1	1891.9	2041.3	2215.3	2345.7	2500.5	2701.6	2645.4	2826.2	2861.1	2877.4	3072.1	3030.2	3149.3	3248.5	3392.6	3409.5	3480.2	3406	3569.2	3589.9	3680.7
0	0	0	0	10.991	3.1707	5.5614	11.573	15.882	42.372	119.15	214.44	356.49	472.02	693.84	883.52	1041.6	1283.5	1499.8	1778.8	2041.8	2318.8	2494.6	3024.2	3407.8	3817.3	3945.9	4434.4	3859.6	5287.9	5820.6	6255.8	6645.7	7161.4	7619.1	7780.7	8559.2	8732	9126.2	9684.5	9851.2	10066	10277	10313	10736	10897	10905	11357	11270	11343
0	3.5054	4.0434	3.0036	0	9.8962	0	4.4807	13.866	0.36713	5.8578	1.6409	15.155	32.493	78.81	145.1	241.17	348.21	441.07	518.79	800.28	915.43	1108.1	1515.5	1502.4	1779.6	2352	2706.8	3127.1	3674.7	3906.3	4373.2	4786.6	5210	5539.9	5907.7	6531.8	6752.4	7249.5	7641.2	7778.1	8511.9	8062.6	8628.6	8892.2	8892.4	8696.1	9090.1	9153	9252.6
38.555	0	0	0	0	1.7415	1.1512	0	2.8217	1.3441	29.586	99.346	206.85	300.43	463.35	654.24	842.16	1078	1305.4	1496.1	1633.8	1958.8	2034.9	2284.5	2570.1	2705.4	2915.4	3047.3	3559.2	3621.3	3978.1	4431.7	4710.4	4966.8	5164.2	5449.6	5592.1	5877.5	5954	6363	6364.5	6749.3	6703.8	6691	6756.1	6790.5	7084.5	6950.3	6977.1	7119
29.682	13.273	0	0	0	0	0	0	2.8034	0	0	0	0	0	0	0	1.3946	18.797	94.152	152.13	270.52	438.52	580.41	732.24	944.15	1112.5	1338.5	1530.2	1807.7	2000.8	2318.2	2506.8	2763.7	3060.2	3318.1	3619.4	3882.7	4061.1	4206.9	4359.9	4570	4747.3	4837	4929.9	5049.7	5077.7	5188.6	5181.5	5203.5	5263.7
5.9393	3.0042	1.3326	0	0	0	6.3676	34.828	84.184	106.19	138.69	189.53	225.55	292.67	369.85	459.42	579.82	802.57	1000.3	1216.5	1523.8	1914.1	2314.4	2669.2	3007.8	3473.6	3867.7	4264.8	4635.1	5054.1	5424.3	5704.2	6177.5	6562.7	7017.8	7225.6	7626.5	7954.7	8159.6	8336.6	8525.6	8605.6	8835.3	8894	9084.3	9167.6	9122.1	9209.1	9144.2	9182.5
12.094	0	0	0	0	6.3957	18.453	10.36	33.643	59.315	77.869	119.55	177.32	259.64	353.83	486.45	624.82	748.37	908.85	1022.9	1233.9	1372.6	1500.2	1643.2	1797.6	1914.2	2053.8	2230.8	2362.5	2510.1	2573.3	2753.5	2815.5	2974.1	3010.3	3195.6	3275.4	3456.2	3535.6	3662.5	3731.6	3854.9	3874.5	3887.7	3787.3	3815.4	3822.1	3807.2	3975.7	3871.5
0	0	0	1.539	8.912	6.1817	4.9525	4.9875	12.718	29.482	81.996	161.34	269.14	418.99	593.88	821.3	1164.3	1435.7	1798.3	2190	2709.7	3169	3863.3	4221.4	4833.7	5251.4	5879	6569.3	7003.4	7403.2	7754	8397.2	9143.5	9641.9	10027	10460	10670	11082	11566	12104	12209	12771	13117	13381	13492	13545	13690	13850	13727	13846
16.369	0	0	3.3416	0	0	1.5308	0	6.091	29.646	59.572	123.67	190.46	244.5	305.44	355.82	386.33	476.22	410.46	532.61	708.54	845.52	942.82	1066.8	1179.1	1334.2	1739.8	1910.8	2140.6	2904.5	3176.4	3459.5	3886.7	4166.1	4515.6	4773.4	4969.3	5232.7	5460.3	5565.3	5861.1	6118.5	6246.5	6260.7	6398.2	6553.6	6581.2	6833.3	6804.9	7057.4
29.693	0	0	0	0	0	0	0	0	0	3.5476	0	2.0218	23.335	59.837	98.48	134.99	193.65	261.51	342.49	416.65	502.36	631.03	747.15	902.77	1036.6	1233.2	1549.5	1957.2	2338	2783.1	3286.1	3760.8	4190.8	4704.9	5104.3	5632.7	6161.6	6664.7	7039	7315.7	7589.5	7819.6	8143	8325.3	8511.1	8499.9	8683.9	8849.5	8939.5
11.698	0	5.7505	0	0	0	0	0	0	0	0	0	0	29.583	81.572	174.85	294.75	486.92	695.93	928.35	1200.7	1511.9	1854.4	2326.2	2715.4	3193.2	3753.3	4228.4	4790.9	5336.7	6083.1	6601.8	7419.2	7910.3	8697.6	9077.5	9832	10292	10875	11422	11910	12208	12649	12834	13070	13457	13528	13591	13591	14058
33.983	5.1203	0	0	0	0	0	0	0	0	0	0.31721	13.026	40.579	100.04	195.1	313.25	444.37	572.93	819.41	1008.6	1207.9	1483.5	1660.2	1891.7	2130.8	2461.6	2613.1	2893.6	3106.9	3407.1	3628.2	3758.4	4154.8	4349.2	4536.6	4831.6	4978.9	5113.8	5346.7	5500.8	5690	5777.1	5938.9	6124.5	6193.7	6219.3	6205	6248.9	6253.5
15.409	3.3935	0	1.9356	0	0	0	0	0	0	20.02	46.195	109.5	214.91	333.68	475.74	687.66	880.63	1102.1	1315.8	1580.6	1833.2	2027.4	2300.6	2623.5	2947.1	3240.6	3526.9	3715.7	3994.2	4295.6	4569.4	4857.1	5173	5047.3	5280	5510.7	5775.9	6005.6	6072.9	6043.4	6262.3	6331.4	6449.9	6381.4	6428.9	6658.8	6515.4	6711.1	6726.7
28.105	5.6822	0	0	0	0	0	0	0	0	19.27	57.99	146.01	232.3	406.34	611.18	788.63	973.98	1388.5	1660	2091.6	2392.1	2882	3284.3	3779.8	4294.3	4796.1	5212	5737.7	5798.5	6369.4	6717.7	7125.9	7554.8	7733.5	8045.2	8322.7	8915.7	9014.6	9042.3	9293.5	9386.9	9894.7	9746	9992	10353	10516	10676	10778	10762
32.913	2.1909	0	0	0	0	0	0	0	0	7.206	36.023	89.53	172.65	281.57	447.41	675.41	923.1	1176.2	1531.5	1821.9	2172.1	2561.8	2968.3	3316.4	3669	3929.3	4209.3	4566.7	4906.8	5192.6	5407.2	5697	5917.9	6193.5	6470.7	6532.5	6889.3	7127.3	7224.1	8000.7	7493.6	7543	7688.3	7726.6	7745.2	7932.1	8183.3	8674.6	8153
0	4.9369	0	0.68198	10.35	0	0	0	0	9.0156	11.132	8.0904	5.5039	37.073	38.996	40.788	35.027	51.975	83.167	146.5	254.41	377.27	512.55	643.55	813.65	978.96	1094.5	1241.6	1322	1459	1535.7	1737.2	1837.9	1834.8	1930	1961.2	2176.9	2184.3	2270.5	2193.3	2177.4	2256.1	2293.4	2295.7	2381.9	2382.6	2318	2388.8	2354.1	2386.8
0	0	0	0	7.6295	3.4198	10.758	9.6442	30.576	25.323	9.489	14.153	27.573	24.211	37.074	48.013	87.523	151.65	254.91	357.58	468.06	640.46	770.41	865.93	1103.4	1289.1	1515.4	1744.2	1891.5	2167.2	2347.7	2603.6	2712.1	2867.3	3177.7	3188.7	3466.6	3519	3674.4	3863.1	3914.7	4106.6	4289.1	4292.3	4386.8	4407.5	4306.6	4471.4	4598	4670.3
0	0	0	0	1.952	9.9999	8.1707	16.015	16.691	0.15086	25.55	12.494	52.378	90.776	188.75	289.5	454.79	632.14	863.25	1097	1357.6	1615.6	1851.5	2178.3	2567	2853.4	3167.9	3489.4	3790.1	3974.6	4182.1	4431.3	4740.9	5078	5291.1	5556.2	5892.4	5987	6217.6	6357.6	6465.2	6846.1	6970.7	7158.8	7334.1	7135.6	7204.9	7515	7393.9	7443.5
6.3447	0	0	5.6729	0	0	0	1.8561	5.7625	0	0	10.475	42.725	91.225	155.09	235.75	366.28	533.01	721.77	940.91	1158.4	1469.9	1720.3	1985.4	2222.1	2435.5	2612.8	2925.7	3114.8	3412.8	3372.6	3616.7	3906.3	3997.5	3974.1	4184.2	4553.6	4706.4	4995.6	5231.4	5276.7	5396.7	5577.6	5728.4	5872.1	6048.1	6045.7	6061.1	6034.4	6276.1
8.2376	8.2578	8.9063	0	0	0	0	0	8.9877	21.789	37.776	79.204	132.28	211.75	316.16	377.13	454.64	501.18	555.95	533.71	607.71	677.22	804.62	839.82	916.84	964.45	1167.8	1196.8	1343.9	1518.4	1747.7	1835.8	2048.7	2073.3	2437.6	2413.9	2836.4	2640.5	2951.2	2950.4	3492.1	3249.8	3249.9	3166.6	3340	3424.8	3547.2	3536.3	3589	3445.5
29.817	2.1573	0	0	0	0	0	0	0	4.1777	7.0526	19.143	24.742	69.204	95.115	127.22	192.04	285.03	342.85	566.2	784.08	978.06	1121.4	1388.6	1919.6	1873.5	2498.6	3109.9	3149	4501	3644.1	5122.9	4225.1	4522.2	4751.5	6097.9	5349	5448.8	5572.4	7454.8	6088.4	7875	6369.1	6525.4	6446.9	6610.7	6464.7	6647.3	6760.8	6913.4
20.499	1.3188	0	10.13	0	0	0	0	0	0	0	0	0	0	0	0	0	0	0	0	0	0	69.176	161.19	293.57	449.69	617.13	897.98	1089.6	1296.6	1669.7	1816.6	2010.4	2261.5	2517.6	2670.3	2944.7	3163.3	3493.1	3637	3903	4062.7	4107.7	4279	4337.7	4282.8	4484.2	4578.2	4603.7	4561.6
36.869	1.2848	0	0	0	0	0	0	0	0	29.959	72.662	140.45	220.92	357.42	443.17	570.17	774.98	946.43	1174.4	1370.6	1486.8	1713.2	1988.1	2277.9	2550.6	2791.2	3264.3	3368.8	3589.7	3697.4	4076.4	4188.2	4439	4722.5	5176.1	5324.2	5492.7	5708.5	6024.9	5911.1	6057.5	6208.7	6335.2	6463.8	6521.3	6613.8	6540.6	6597.4	6287.5
0	0	0	0	6.0808	13.344	28.656	39.687	55.001	62.132	66.865	79.316	88.752	94.351	115.64	124.41	139.09	152	182.42	165.38	223.84	260.27	282.43	351.33	443.83	569.77	654.47	760.58	921.06	828.46	972.79	1124.8	1292.9	1396.9	1530.3	1708.2	1981.7	2007.1	2094.6	2209.1	2180.2	2176.3	2120.3	2083.4	2120.3	2227.8	2187.6	2174.7	2236.9	2209
21.009	6.3503	0	0.60265	0	0	0	1.5329	0	19.763	30.132	48.973	78.756	112.4	146.66	201.86	237.6	305.09	384.2	484.13	604.35	765.37	920.33	1076.6	1244.9	1459.2	1703.8	1952.2	2208.1	2441.9	2601.2	2791.5	3115	3536.2	3701.8	4045.8	4353.4	4672.1	4959.1	5256.9	5654.2	5859.7	6104.6	6302.7	6622.9	6823.4	6927.6	7077.4	7258.9	7355.3
0	3.3674	0	0	0	4.9865	11.75	13.128	21.896	15.935	0.04005	5.4936	6.4737	36.212	75.023	143.16	251.3	379.19	586.65	809.28	1028.1	1367	1589.9	1744	1996.8	2278.3	2434.1	2776.4	3013.8	3184.5	3300.6	3435.6	3500.5	3707.7	3950.3	3893.1	4064.2	4146.8	4239.8	4181.1	4337.1	4469	4535.7	4582.3	4723.9	4630.3	4573.2	4672.6	4709.2	4738
45.827	17.763	0	0	0	0	0	0	0	0	0	9.4589	26.365	104.35	209.2	357.38	523.06	728.31	995.41	1259.7	1393.2	1786.5	1947	2247.2	2505.6	2965.3	3333.4	3845.6	4203.4	4708	5232.3	4931.2	5536.9	6260.9	6599	6814	6683	6809.6	7510.5	7333.7	7645.7	7918.5	7688	8197.4	8631.2	8212.6	8687.8	8641.5	8661	8849
0	0	0	1.419	5.6938	2.8369	0	4.2599	3.9335	12.957	4.2096	0	0	2.5783	0	0	0	0	0	0	1.5261	0.32621	27.897	48.79	72.375	99.315	175.51	276.95	336.88	413.65	515.32	577.42	695.37	775.38	939.69	1100	1219.8	1348.4	1483.9	1627.3	1658.6	1781.7	1797.7	1954.7	2108.4	2075.7	2203.4	2236.1	2204.2	2296.1
28.105	2.7447	0	0	0	0	0	0	0	0	0	0	20.74	48.31	124.96	215.13	333.71	455.24	671.22	839.61	1142	1383.1	1704	1958.2	2223.7	2456.8	2825.1	3091.4	3313.9	3608.6	3993.1	4408.2	4669	4954.5	5293.4	5675.6	5817.3	6161	6215.8	6376.7	6484.1	6628.5	6782	6881.6	6873.2	7063.9	7260.6	7170.4	7368.3	7402.7
36.127	14.126	0	0	0	0	0	0	0	0	35.882	98.199	167.66	255.19	309.93	428.24	542.03	712.22	836.32	1098.7	1349.1	1479.6	1777.9	2055.9	2458.2	2621.6	2881.7	3176.7	3214.8	3668.2	3971.1	4256	4400.9	4639.7	4603.2	4709.4	4780.8	4955.2	5020.2	5094.9	5140.5	5424.1	5309.3	5735.6	5910.5	5991.3	5895.1	6148.1	6144.8	6114.6
19.855	10.162	3.3928	6.7444	0	0	0	0	0	0	0	0	0	19.186	50.66	68.202	100.86	125.12	170.16	255.33	328.98	394.65	472.58	538.48	632.93	711.94	835.93	939.76	972.46	1111.3	1196.9	1395.4	1532.8	1504.8	1483.7	1549.1	1596.5	1597.6	1652.8	1703.6	1741.3	1774.7	1756.7	1823.8	1913.7	2008.1	2048.3	2038.5	2031.9	2118.3
0	0	2.3585	7.9623	0.50119	3.9497	0	0	0	0	0	0	0	0.89485	19.55	45.213	79.924	122.08	161.4	247.82	327.25	438.89	523.13	682.62	772.18	956.95	1047.5	1190.5	1337.5	1438.5	1460.1	1569.6	1779.6	1835.9	2000.9	2097.5	2277.1	2368.1	2487.9	2650.2	2613.1	2811.2	2867.3	2959.6	3024.9	3081	3090	3040.9	3191.7	3157.2
45.751	9.5946	0	0	0	0	0	0	7.5811	3.0288	28.855	50.893	146.6	239.02	394.87	487.1	612.53	851.28	945.35	1167.3	1492.6	1695.6	2043.5	2244.8	2617.6	2805.6	3135.2	3556.8	3375.4	3568	4135.1	4314.4	4401.2	4393	5109	5324.7	5502.2	5721.6	6111.2	6355.6	6378.3	6294.7	6680.1	6846.8	6715.7	6919.3	6728.4	7038.9	7202.4	7235.5
12.474	0	0	4.2616	1.1695	0	0	0	0	0	0	1.3797	58.8	118.81	222.37	360.17	558.85	740.39	947.19	1176.8	1419.6	1696.9	1944.8	2093.4	2441.5	2571	2851.5	3057.8	3330.7	3669.8	3820.2	4099.2	4382.1	4552	4795.1	4993.2	5379.5	5651.6	5851.3	6105.8	6332.8	6477.7	6694.3	6809.5	7079.8	7124.3	7231	7437.7	7456.2	7538.1
12.609	0	0	16.422	16.812	2.332	0	0	0	0	0	0.68696	16.927	51.84	80.482	109.61	178.21	215.46	291.87	365.48	458.83	546.15	678.01	833.27	956.69	1089.6	1276.5	1213.5	1435.1	1601	1691.2	1767.1	1447.9	1597.8	1979.7	1692.8	1831.4	1952.3	2173.9	2182.6	2227.2	2382.1	2425	2594.6	2480.2	2454.2	2585.9	2793.4	2759.8	2768.1
11.221	0	0.18387	0	3.5873	1.3827	0	0	0	0	4.3942	22.746	80.098	190.9	352.03	571.28	870.22	1120	1482.7	1826.9	2288.9	2745.9	3257.8	3799.2	4476	4991.1	5659.7	6332.7	7138	7890.7	8376.7	9111.1	9711.7	10281	10805	11311	11872	12232	13091	12838	13297	13362	13747	14089	14184	14468	14826	14741	14735	14733
11.56	11.681	11.376	18.555	0	0	0	0	0	0	0	0	24.317	54.443	84.04	171.76	246.13	341.7	437.75	540.26	689.21	789.37	903.19	1047.6	1192.1	1240.6	1377.7	1484	1577.9	1640.2	1661.7	1842.2	1870.3	2024.5	2038.7	2175.1	2322.2	2303.4	2486.8	2436.3	2605.3	2616	2705.1	2634.4	2747.7	2740.2	2628.9	2624.9	2743.2	2817.4
38.781	0	0	0	0	0	0	0	0	0	0	0	0	0	0	0	4.3024	18.849	40.621	87.232	106.16	161.6	197.09	284.17	361.84	443.89	503.61	644.75	746.82	1019.1	1022.4	1074.9	1145.1	1224.9	1356.4	1450.9	1397.1	1536.2	1640.7	1621.9	1915.3	1761.7	1985.4	1916	2021.6	1892.8	2296.4	2147.3	2293.2	2242.9
18.137	10.078	0	0	0	0	0	0	0	2.1053	5.0933	21.426	61.404	126.62	210.82	318.44	431.95	563.95	720.51	926.3	1157.6	1231.1	1449.4	1859.9	2195	2221.7	2397.3	3032.2	3356.3	3515.1	3817.2	4138.5	4327.2	4572.1	4792	5042.6	5183.9	5565.8	5864.9	5618.2	5631.2	6103.9	6015.9	6240.7	6092.9	6249.1	6261.9	6328.3	6452.6	6585.5
0	0	0	0.15871	0	9.094	25.512	35.206	59.792	104.12	173.14	256.37	360.06	489.64	636.27	803.63	1068.4	1315.7	1612	1870	2010.9	2295.6	2626.4	2896.8	3228.8	3260.7	3564.8	3933.6	3928.5	4100.2	4334.7	4395.3	4546.5	4679.1	4806.1	4708.7	4915.1	4838.7	4889.7	5006.6	5179.8	5261.8	5211.9	5275.8	5432.9	5371.3	5292.9	5015.1	5104.1	5154.6
32.671	15.335	0	0	0	0	0	0	4.5614	19.138	43.197	92.742	230.32	354	580.08	845.63	1242.2	1248	1913.2	2014	2359.8	2379.7	3371.7	3517.9	3767.7	4605.1	4672.6	4767.6	5485.7	5440.2	5357.4	6300.6	5417.3	5471.2	5678.3	6044.5	6278.9	6304.9	6340.9	6341.9	6647.8	6844.4	6796.1	6946	6920.2	6956.6	6996.9	6997.3	7054.8	7331.6
9.9628	5.9414	0	0.2422	0	0	0	0	0	0	0	0	0	12.79	23.835	38.478	82.43	120.97	188.72	304.5	420.88	624.61	864.31	1103.4	1354.5	1635.1	2060.5	2468.4	2529.9	3542.1	4056.3	3588.6	3958.9	4316.6	4653.9	5134.8	5385.5	5810.3	6250.7	6656.5	6843	7175.3	7254.2	7436	7318.1	7878.3	8036.3	7981.1	8065.4	8286
0	0	0	7.7094	0	3.8995	1.1701	7.4713	12.647	22.963	54.325	112.16	176.75	281	462.64	631.59	878.87	1104.6	1377.4	2058.7	2030	2766.5	2707.5	3491.5	4067.2	4604.5	5204	5537.5	6106.4	6535.7	7177.9	7569.6	7589.2	7711.4	9388.7	8847.7	9739.9	10137	9341.3	9277.5	9223.2	9988.8	10448	9815.2	10054	11430	10207	11238	10314	11501
0	0	0	31.005	207.72	419.24	582.97	671.21	751.64	860.3	1012.5	1059.5	1175.6	1205.5	1217.8	1347.3	1370.1	1384.7	1458.4	1511.4	1501.5	1667.7	1837.9	1939.7	2131.7	2283.8	2516.7	2662.6	2883.7	3052.5	3436.8	3608.6	4049.8	4412.3	4598.5	5050.1	5244.1	5713.4	5885.6	6340.7	6496.3	6563.1	6691.4	6965.6	6958.8	7142.4	7198.5	7250.9	7319.3	7293.6
11.342	4.1311	6.2436	5.3127	0	0	0	0	0	0	0	0	0	0	0	0	9.0746	6.6703	25.915	51.468	117.86	189.99	311.31	452.71	620.99	755.17	956.93	1148.6	1339.8	1568.6	1773.6	2125.9	2462.9	2756.1	3088.6	3227.8	3434.2	3615.3	3740	3886.9	3999.8	4066.2	4146.6	4216	4387.3	4345	4391.4	4357.3	4284.7	4253.5
5.379	0	0	1.4375	0	2.4119	0	0	0	0	0	0	0	0	5.1036	13.035	34.206	46.921	84.235	102.42	188.02	294.09	349.82	470.29	761.36	813.87	1044.8	1204.8	1369.6	1608.6	1651.4	1886.7	2047.6	2205.6	2321.7	2400.5	2570	2556.4	2639.4	2722.4	2878	2885.8	3003.8	3078.4	3233.6	3177.7	3203.7	3191.7	3296.4	3406.6
4.9412	4.5275	0	6.4259	4.5553	0	0	0	1.4508	6.1175	0.10844	2.3108	0	0	6.2411	38.867	81.318	174.44	268.73	374.05	537.34	752	957.07	1212.6	1444.5	1672	1893.4	2179.9	2425.3	2733.2	2913.4	3120	3301.8	3647.4	3915.3	4153.3	4628.6	4728.3	5224	5019.8	4894.1	5101.9	4833.5	5133.7	5714.2	5894	5937.1	5801.5	5779.1	5929.4
17.458	2.1128	0	3.2216	0	0	0	0	0	0	1.8027	9.7902	53.242	111.23	214.79	309.81	486.92	675.23	874.5	1124.9	1434.2	1777.8	2092.9	2398.8	2654.6	2980.6	3334.8	3613.1	3971.3	4237.6	4444.1	4488.4	4871.4	5196.9	5367.6	5626.5	5829.7	5989.4	6142.4	6468.7	6505.2	6722.8	6776.5	7086.9	7164.1	7225.9	7407.5	7458.4	7577	7626.2
4.1469	0	6.0438	5.3542	0	2.6629	0	1.4774	2.1803	9.5516	14.544	14.409	29.008	25.017	39.988	31.479	49.809	52.941	62.469	91.479	100.43	170.91	190.19	239.19	292.67	372.86	509.6	594.65	733.57	925.6	1133.7	1297.9	1450.1	1655.8	1796.1	1964.1	2137	2190.9	2398.6	2528.1	2574.6	2703.3	2624.4	2785.3	2850.8	2978.1	2995	2997.5	3042.3	3119.5
13.707	0	0	5.6019	5.9824	0	0	0	21.161	0	1.5564	3.8123	25.292	38.088	99.852	97.304	151.09	221.13	301.97	391.01	514.93	929.09	776.27	961.37	1143.6	1416.7	2013.8	1947.4	2266.3	2514.4	2806.2	3063	3569.6	3836.1	4141.3	4552.4	4870.8	5178.7	5602.8	5871.8	5998	6245.6	6278.4	6611.1	6718.1	6802.4	6896.8	7068.1	7058.1	7186.2
0	0	0	7.6024	8.7899	12.482	5.9251	4.229	8.6335	5.3783	6.4345	5.4965	15.201	31.872	53.72	73.632	118.26	182.54	245.15	392.53	552.73	794.72	1034.4	1308.7	1607.7	1945.4	2397.2	2694.2	3212.6	3613.1	3886.4	4324.3	4671.1	5216.9	5528.1	6006.4	6217.2	6771.5	7123.1	7267.1	7762.3	7833.9	8021.7	8229.2	8207.5	8307.7	8353.2	8316.9	8551.9	8581.5
16.199	3.926	0	0	2.7354	0	0	0	0	0	0	0	0	0	0	0	0	28.542	102.35	216.06	317.47	513.88	665.03	842.9	1124	1442.6	1669	2019.1	2319.3	2811	3097.3	3493	3727.2	4302.8	4702.5	5077.3	5336	5728.7	5836.2	6091.9	6395.2	6306.8	6576.3	6683.3	6345	6700	6729.8	6648.3	6648.3	6799.1
21.493	3.1883	0	0	0	0	0	29.995	69.027	97.916	142.12	186.75	306.2	386.26	522.58	694.67	862.56	1059	1298.7	1555.2	1801.3	2098.6	2405	2659.9	2897.2	3142.6	3457.6	3712.5	3984.1	4266.3	4482	4868.8	5137	5334.7	5528.5	5755.1	5754.3	5982.9	6126.1	6281.6	6348	6378.4	6428.9	6531.4	6664.6	6737.5	6671.9	6789.3	6969.9	6883.4
38.343	3.5603	0	0	0	0	0	0	0	0	0	0	0	7.2945	35.642	98.794	148.35	203.85	308.16	434.12	611.47	782.19	1016	1171.9	1416.5	1709.3	1938.1	2194.4	2532.1	2697.2	3336.2	3301.8	3584	3925.3	4088.2	4347.6	4431.5	4589.9	4867.2	4928	4901.2	5045.7	5031.6	5123.3	5171.9	5140.3	5186.2	5124.2	5195.5	5103.7
0	0.17561	0	6.7934	0	5.6731	3.422	19.088	7.9157	24.567	5.0044	21.225	24.428	43.746	75.605	98.602	136.56	201.84	285.28	372.36	533.7	698.75	897.61	1077	1309.1	1571	1794.6	2131.5	2457.3	2781.9	3089.2	3359.6	3749	4177.9	4593	4978.5	5224.6	5594.7	5903.1	6005.6	6302.8	6391.9	6763.8	6905.8	6889.4	7150.1	7132	7212.2	7502.9	7387.1
18.283	4.819	0	3.7115	0	0	0	1.3977	0	11.247	46.425	78.996	175.08	228.98	318.38	404.64	480.27	571.04	684.07	776.62	907.38	1039.1	1200.2	1307.9	1527.5	1637	1870.2	2127.6	2344.4	2584.8	2834.8	2998	3368.2	3694.3	4062.2	4348.5	4598.6	4858	5068.9	5368	5593.1	5639.4	5925.6	6014.6	6267.4	6450.4	6564	6567.9	6678	6608.9
0	0	2.961	15.858	6.5876	9.9563	7.1674	0.86798	2.803	7.5126	8.5423	5.8615	15.716	29.1	34.855	55.057	79.888	109.46	131.6	166.84	208.77	256.65	297.05	351.77	420.83	538.93	596.01	709.85	856.43	970.51	1130.2	1270.2	1410.6	1588.5	1694.7	1907.9	2015.8	2177.4	2335.1	2352.7	2413.2	2584.7	2576.5	2730.8	2737.6	2773.3	2795	2790.5	2945.7	2909.1
0	0	0	2.2596	0	0.59146	13.981	8.4057	8.1751	9.6517	2.5029	0	4.3735	21.614	22.176	55.545	131.11	209.93	353	545.34	837.03	1127.1	1428.8	1782.2	2175.8	2658.3	3296	3633.8	4262.5	4659	5360	5811.4	6408.8	6884	7612.2	8025.3	8584.8	8729.6	9317.1	9548	10070	10364	10477	10358	10735	10516	11020	10878	10913	11120
40.943	21.048	0	5.7227	0	1.3719	0	0	0	0	0	0	29.253	98.342	245.59	425.17	683.76	999.16	1266.8	1632.1	2116.2	2452.3	2873	3265.1	3578.7	4020	4325.3	4690.8	5132.2	5332.9	6001.8	6250.4	6852.5	7015.7	7322.6	7705	7507.7	8020.8	8161.9	8263.3	8486.2	8378.1	8490.7	8370.8	8762.2	8939.3	8681.5	9051.7	8872.2	8822.3
21.267	14.213	0	0	0	0	0	3.2572	8.4676	6.679	13.812	14.596	27.463	30.656	63.602	116.58	153.22	223.11	311.6	421.31	557.01	695.13	821.96	1004.8	1157.5	1342.5	1619.6	1839.1	2090.4	2337.7	2548.1	2750.8	3018.8	3217	3448.1	3709.6	3921.3	4125.8	4384.1	4608.6	4668.3	4712.3	4916.9	5025.3	5168	5269.8	5284.5	5358.4	5563.2	5490.3
17.336	8.2091	0.79241	0	0	0	0	0	1.3878	18.808	46.913	84.159	191.82	291.58	443.3	574.42	775.6	1104.3	1330.7	1576.9	1974.2	2161.1	2568.6	2895.8	3215.2	3629.4	4060	4196	4473.4	4859.1	5228.1	5445.5	5689.8	6044.2	6251.8	6559.2	6830.3	7039.9	7067.8	7152.6	7287.9	7333.7	7501.2	7700.5	7750.7	7785.2	8135.1	8212	8406	8382.2
0	0	3.7129	6.0542	5.7488	0	10.143	14.359	27.626	36.997	49.413	95.172	147.18	236.98	344.84	464.59	622.64	782.01	931.62	1112.9	1257.1	1475.5	1672.7	1742	2034.4	2218.2	2508.9	2802.8	3141.6	3494.8	3931.2	4220.5	4636.5	5028.9	5631.6	6042.8	6533.1	6924.8	7345.2	7567.9	7782.2	8031.1	8300.7	8409.4	8779.3	8877	8864.9	9039.5	9244.4	9524.3
13.805	2.4698	0	3.5936	7.6075	0	0	0	0	0	0	0	0	0	22.653	26.094	56.18	157.42	184.88	353.63	497.33	411.3	791.17	981.33	1136.5	1472.6	1687.5	1871.1	2029.5	2345.1	2511.5	2700.3	2882.9	3098.7	3052	3421.5	3542.6	3675.9	3708.7	3959.1	3724.9	3795.3	3855.6	3873.2	4130.6	3996.7	3892.5	4179.6	4169	4261.5
0	0	0.93426	16.694	3.2414	1.4919	3.044	0	0	0	0	0	0	0	16.719	42.852	69.111	115.38	170.09	242.11	341.82	483.19	624.98	838.18	1041.8	1324.1	1577.1	1903	2262.2	2585.9	2895.3	3197.6	3475.2	3868	4223.5	4518.9	4837.5	5148.6	5490.7	5676.3	6251.3	6580.2	6491.3	6662.2	6637.7	6982.5	7215.3	7266.4	7303.5	7194
19.864	5.7765	0	0	2.0579	0	0	0	0.62648	5.1135	46.106	104.98	226.14	344.3	496.32	638.67	784.89	942.32	1185.5	1225.4	1533.8	1694	1764.1	1940.2	2080.2	2268.2	2275.5	2575.2	2707.7	2719	2959.5	3084.3	3197.5	3310.6	3413.1	3606	3570.6	3694.5	3850.9	3947.6	3963.3	4063.6	4102.6	4005.3	4245.7	4325.4	4323.8	4289.5	4346.4	4465.5
0	8.2403	0	2.6325	0	6.3564	0	0	0	3.4508	0	4.8758	23.687	49.437	80.443	155.15	254.1	385.98	594.26	863.59	1092.1	1453.2	1740.9	2143	2561.6	2895.6	3276.7	3540.2	3933	4414.1	4527.6	4969.6	5302.7	5368.2	5889.6	5963.7	6046.2	6645.1	6917.4	7035.7	7159.3	7566.2	7825.1	7892.8	7988.1	8007.4	7627.2	7956.2	8524.1	8366.5
26.364	9.6329	0	0	0	0	0	0	0	0	0	0	0	1.1471	38.448	94.872	138.17	208.21	343.1	475.37	707.21	925.42	1177.3	1326	1585.2	1852.4	2152.8	2550.1	2698.3	3001.9	3219.9	3479.3	3801.1	3958.7	4126.2	4348.8	4517.3	4648.8	4767.7	4914.7	4929.4	4913.2	4986.8	5082.1	5052.5	5125.7	5189.4	5346.1	5472.3	5322.9
4.7537	9.7262	0	1.1854	1.3156	0	0	6.2814	14.182	12.426	7.7085	1.6176	18.629	29.91	45.069	65.047	104.49	146.13	209.63	288.26	365.06	452.97	574.15	666.69	836.05	954.93	1177.7	1455.6	1631	1898	2163.7	2414	2608.4	2943	3352.1	3515.1	3829.2	4021.2	4129.4	4256	4500.5	4711.5	4830.5	4953	5003.4	4895.8	4838.3	4926.1	5058.3	5227.9
0	0.21694	0	1.3858	0	0.79604	8.064	7.6315	0	2.5769	0	0	0	0	0	0	0	0	10.135	26.102	93.381	151.66	288.57	367.65	478.02	634.71	718.84	900.41	1025.8	1085.7	1259.4	1404.6	1583.6	1745.9	1888.8	1932.2	2079.2	2264.2	2291.6	2446.7	2550.4	2776.8	2815.7	2905.7	3081.3	3009.6	3129.7	3040.6	2923.9	3082.1
0	0	1.4585	8.1312	16.251	13.759	13.49	4.8661	14.417	5.7312	12.516	0	9.3686	8.5074	0	1.4485	9.8621	0	27.187	92.556	124.91	208.02	297.78	368.27	562.54	571.87	659.27	677.57	807.24	920.97	1028.7	1059	1152.1	1210.4	1228.3	1292.8	1354.9	1466.3	1450.8	1463.9	1613	1618.8	1614.6	1715	1663.8	1869.5	1528.7	1655.8	1633.5	1656.1
37.155	9.7225	0	0.098389	0	0	0	0	0	0	0	1.0486	35.506	73.503	124.38	212.57	329.82	487.46	648.65	872.75	1113.1	1385.9	1671.3	2001.4	2366.2	2752.3	3124.1	3487.9	3533.3	4257.7	4694.5	5015.5	5676.7	6091.1	6482.7	6978.1	7310.1	7620	7771	7999.9	8464.8	8529.9	8711.8	8760.4	8815.6	9110.3	9009.9	9359.3	9444.1	9617.7
26.344	14.202	0	0	0	0	0	0	16.012	31.473	66.527	112.3	171.77	241.54	355.6	466.96	571.83	707.38	824.39	982.23	1132.7	1261.2	1435.8	1662	1783.5	1957.2	2186.6	2426.4	2686.4	2911.9	3066.1	3266.4	3495.4	3647	3880.2	4083.7	4167.2	4469.5	4622.4	4789.4	4883.9	4925.6	5094.2	5286.4	5274.5	5320.8	5269.7	5354.8	5542.9	5496.3
0	0	0	9.0603	0.81247	1.8023	12.679	0	5.5349	4.3294	26.703	34.682	48.322	81.882	104.2	143.3	210.16	259.6	372.93	427.17	537.67	667.41	791.14	854.45	1033.6	1177.7	1234.4	1503.8	1713.3	1822.3	2087.8	2114.9	2160.9	2330.5	2572.8	2762.7	2913.2	3227.6	3313.8	3589.6	3785.3	4090.2	4096.9	4433.7	4397.3	4326.5	4440.8	4519.4	4539.5	4400.6
17.041	1.4143	0	0	0	0	0.29295	1.3934	0	0	0	0	0	0	0	0	0	0	0	0.91997	34.613	61.582	120.77	213.44	275.82	410	560.79	734.86	871.19	1055.3	1313.4	1457.4	1737.1	1985.1	2226.3	2464.4	2697.8	3053.3	3190.2	3520.6	3704	3774.6	3802.4	3850.5	4067.6	4159.4	4395	4428.1	4497.3	4522.1
0	0	0	3.734	4.2157	4.3787	3.9709	4.4093	14.492	47.831	148.44	280.32	451.88	678.76	934.87	1260.1	1601.3	1863	2228.3	2684.3	3099.3	3102.8	3125.7	4027.1	3867.8	5346.3	4934.6	5219.7	5958.1	6007.3	5583.2	5495.4	5638.9	5892.6	6127.2	6384.2	6751.7	6950.7	7180.5	7373.4	7572.3	7920.3	8024.8	8299.4	8385.3	8300.5	8499.3	8454.1	8605.3	8702.6
[truncated: 456 more rows]
[truncated: 78 more columns]
