# Supplementary material for: Limits on information transduction through amplitude and frequency regulation of transcription factor activity
Source: eLife. 2015 May 18;4:e06559. doi: 10.7554/eLife.06559 (PMC4468373; doi:10.7554/eLife.06559)
Supplement: Supplementary file 1. — Raw single-cell time-trace data for HXK1 (15259 cells), SIP18 (21242 cells), pSIP18 mut A (18203 cells), pSIP18 mut B (17655 cells), 1× reporter diploid (21236 cells), and 2× reporter diploid (19222 cells). The data are also available from Dryad Digital Repository (Hansen and O'Shea, 2015). DOI: http://dx.doi.org/10.7554/eLife.06559.014 [file elife06559s001.zip › source_data/1x_SIP18_HXK1_DM_70min_413nM.txt]

15.071	3.3175	0	0	0	1.1386	1.6743	2.5118	2.314	4.3392	9.4242	1.288	0.7418	2.0513	6.5545	21.098	24.486	54.076	85.251	106.4	131.74	179.77	229.77	265.86	287.3	360.12	412.19	471.11	533.74	617.14	727.71	790.42	913.58	1030.3	1158.1	1211.3	1307.7	1430.2	1537.5	1630.2	1726.6	1786.4	1849.7	1895.4	1958	1860.4	1911.4	1990.6	2007.9	2060.5
17.003	2.9662	0	0	0	0	0	4.6668	0.74617	6.8042	40.205	63.173	126.28	173.01	254.47	307.7	414.39	476.81	550.4	622.92	638.32	726.82	800	875.47	941.89	1016.3	1103	1239.4	1407.8	1655.6	1939.6	2131.5	2458	2761.1	3087.1	3514.5	3826.2	4231.3	4502.5	4824	5070.9	5258.9	5544.7	5681.5	5681.9	5881.7	5839.9	6082.8	6068.5	6035.1
26.267	8.0469	3.0675	0	0	0	0	0	0	0	1.2115	4.4405	0	0	0	0	0	5.9453	20.249	26.706	48.06	78.081	113.9	142.93	197.72	234.92	270.36	304.84	343.9	366.67	426.54	479.55	509.18	573.83	616.95	601.94	646.22	667.47	678.7	698.86	715.96	695.41	710.02	759.71	777.66	796.94	823.9	788.2	803.68	803.6
13.302	6.6472	0	0	0	0	3.4928	1.4631	4.7489	1.6171	0	6.1448	7.7197	19.087	27.854	63.414	101.95	154.39	194.24	283.18	376.99	491.3	620.82	784.93	894.65	1058.2	1280.1	1436.3	1653.2	1862.5	1987.1	2085.7	2234	2348.6	2431.2	2560.4	2666.6	2763.8	2884.4	2996.3	3081.9	3144.7	3084.4	3139.6	3200.3	3278.3	3341.4	3328.8	3306	3329.1
0	3.6021	0	2.0387	0	6.9284	1.5378	6.438	0	0	0	0	0	0	0	0	0	8.1679	0.43675	4.6535	20.409	41.939	82.601	122.01	161.46	216.8	263.17	312.63	364.99	421.83	469.96	524.32	558.04	625.6	651.59	696.82	733.38	741.06	826.22	854.11	855.63	723.74	856.69	860.93	868.95	877.6	845.24	954.74	938.29	959.7
15.838	6.2573	0	0.61974	0	0	1.1994	3.6368	0	5.7582	0	0	0	20.914	37.836	70.873	123.02	175.64	222.31	268.22	324.98	374.68	451.79	512.49	591.13	657.34	741.96	818.71	898.24	964.18	1077.4	1146.9	1210	1338.8	1395.5	1493.1	1547.9	1662.8	1688.9	1787.4	1868.3	1877.7	1936.4	1975.6	1982.6	2054.4	2088.7	2171.2	2189.1	2140.5
2.9669	4.6961	2.3926	0	0	0	0	0	0	0	6.3549	0	0	0	0	0	0	0	0	6.6987	0	4.1646	0	21.494	33.548	48.582	74.349	88.024	103.75	150.77	151.9	177.42	215.99	256.38	295.07	290.42	331.64	352.95	386.5	407.68	367.66	400.62	399.8	413.13	441.84	430.59	475.44	489.95	525.02	536.93
0.84182	4.3019	0	0.11049	0	2.8774	4.611	4.6269	7.559	12.397	6.4427	5.0239	0	0	0	0	0	4.9729	8.2064	5.2021	16.682	27.436	40.264	48.366	42.991	57.68	111.53	131.22	174.7	211.55	242.67	197.77	213.39	251.89	289.97	322.42	503.67	541.34	627.77	666.22	644.98	648.4	701.12	707.68	746.17	761.44	791.03	837.3	928.09	928.07
6.5437	0.87633	0	0	0	0	7.6435	0	0	2.1107	0	0	0	0	0	5.4534	6.3998	19.508	23.454	35.736	61.144	97.046	146.98	167.92	247.29	304.86	373.03	398.29	454.55	509.09	548.92	616.3	680.92	730.69	794.86	792.47	869.59	890.29	912.18	927.97	941.99	974.16	1038	1041.7	1028.8	1064	1106.5	1082.7	1063.7	1087.9
8.8843	9.3101	0.89774	0	0	0	3.0538	11.659	0.014158	0	0	0	0	2.1521	3.0364	0.1619	0	0	0	0	0	0	0	8.8232	23.366	75.383	139.46	217.77	341.37	474.74	629.35	893.75	1100.2	1316.4	1641.7	1863.2	2191.6	2508.8	2742.9	3022.5	3336.5	3673.9	3882.6	4160	4185.6	4423.2	4554.9	4522.7	4440.4	4532
0	2.9144	0	3.9584	0.6185	0	0	0	0.42197	5.0507	22.211	17.477	13.98	17.79	28.341	35.943	32.811	20.476	25.792	30.565	23.154	29.328	28.786	37.32	43.008	53.951	55.749	69.535	87.758	102.42	112.76	126.64	155.37	211.95	225.51	238.13	250.37	273.55	288.04	284.15	285.98	332.09	343.79	322.47	339.4	337.12	365.34	382.97	396.8	401.3
7.7115	4.2612	0	1.889	0	0	0	0.7507	0	0	3.3551	0	0	0	0	0	0	0	0	0	8.5526	16.734	33.826	46.801	68.487	96.014	124.56	138.17	153.46	167.8	196.74	234.09	260.14	318.17	365.46	405.92	489.6	526.57	598.75	646.26	676.76	714.33	746.56	773.29	784.07	856.58	865.73	876.72	822.39	852.24
31.466	16.547	0	0	0	0	0	0	0	0	0	0	0	0	0	0	0	0	0	0	0	0	0	0	0	0.6055	0	0	0	6.1092	6.2696	25.044	34.963	7.444	27.13	0	8.2601	0	8.8795	2.3552	26.812	13.928	1.5737	33.717	44.938	56.95	34.009	21.769	51.683	66.388
15.456	2.1281	0.45604	5.2213	0	0	0	0	0	0	0	0	0	0	12.644	20.464	34.354	42.827	56.149	71.984	92.229	84.582	115.9	157.64	178.6	243.03	319.29	365.14	452.62	502.46	564.16	704.7	792.61	890.78	1020.2	1178.7	1264.8	1359.4	1592.4	1647.5	1803.5	1874.7	1977.9	2083	2176.6	2286.2	2398.5	2399.8	2379.8	2452.4
0	0	0	7.038	8.7186	14.228	2.0752	1.0404	3.449	0	11.893	1.3836	1.4003	0	4.8196	10.242	13.046	13.204	24.26	33.195	54.044	65.18	64.179	74.541	68.017	96.728	100.4	105.95	101.03	99.501	91.776	99.404	113.06	125.57	128.19	142.9	133.97	137.32	123.62	160.55	144.8	129.25	148.95	146.53	152.42	171.15	222.56	228.37	232.56	253.91
10.85	1.4187	0	0	2.5051	0	2.2054	0	0	0	0	0	0	0	0	0	0	11.683	11.989	24.008	46.205	69.392	97.866	133.33	151.54	225.93	260.79	294.08	352	414.72	451.69	511.37	516.08	605	612.23	668.19	742.47	746.93	884.87	962.4	1006.4	1007.1	1076.4	1089.9	1126.1	1159.4	1184.2	1252.9	1258.7	1268.1
8.5036	2.9961	4.6734	0	2.0981	0	0	0	0	0	2.1045	0	0	0	7.4171	0	7.0379	3.7432	12.29	30.191	25.105	31.221	36.934	36.644	71.601	93.369	136.4	167.06	119.47	254.8	289.6	344.8	404.39	421.57	514.49	563.3	655.94	731.94	783.97	818.28	828.86	884.4	917.71	942.6	930.26	990.07	1002.5	1030.4	998.84	1041.2
0	5.1153	0	0	3.7483	0	8.0315	0	0	4.3169	2.898	0	0	3.0632	0	3.3949	32.608	74.146	146.81	264.68	417.17	606.56	811.94	1028.9	1322.2	1588.7	1882.1	2050.6	2378.2	2588.7	2834.9	3078.9	3363.5	3608.9	3806.5	4020.2	4261	4335.2	4535	4659.1	4844.4	4965.6	4832	4972.4	5321	5307	5159.1	5554.9	5427.3	5422.7
0	4.0438	0	0	0	2.9999	0.33129	0	0	0	0	0	9.473	16.879	37.921	38.042	52.339	87.469	107.63	132.08	156.19	207.31	220.23	277.82	366.56	475.76	607.79	777.5	921.25	1128.2	1249.6	1306	1457.3	1721.4	1781.2	1816.6	1996.9	1997.9	2042.5	2238.6	2187.7	2229.8	2350.7	2393	2445.8	2492.7	2487	2506.9	2520.8	2530
3.6606	10.664	5.6511	0	7.069	0	4.7546	1.9492	0	0	0	0	0	2.6465	0	0	2.373	18.799	29.181	41.806	39.49	52.45	49.244	54.646	61.399	74.403	125.91	157.71	166.45	206.9	252.34	221.63	226.24	244	289.72	325.18	353.57	345.65	423.35	398.37	462.37	407.57	557.99	534.27	537.93	546.45	663.88	587.85	714.41	642.04
2.5016	6.2498	0	3.9461	0.40211	0	0	0	0	0	0	0	0	0	0	0	0	0	0	0	0	0	8.492	6.8528	27.081	53.306	69.743	87.787	109.53	138.71	149.91	169.79	217.65	235.62	287.32	312.63	361.32	362.86	392.2	402.11	402.71	415.57	426.62	441.65	432.81	435.11	463.38	482.46	511.06	506.55
17.375	5.6147	8.6407	0	0	0	0	0	0	0	0	0	0	0	0	0	0	0	0	0	0.58727	4.9524	0	0	0	0	0	0	0	0	0	0	0	7.1256	0	31.135	52.202	88.884	119.83	154.63	155.59	171.68	195.98	221.58	257.77	287.91	314.82	299.13	339.45	339.4
6.3661	6.3798	5.2617	0.062659	0	0	0	0	3.7748	0.069074	4.937	5.8461	0.73374	0	15.458	15.821	26.626	30.965	30.428	46.286	48.507	59.594	79.774	112.32	168.78	260.55	363.97	485.25	621.86	766.61	900.45	1105.7	1281.2	1472.5	1631.9	1883	2081.9	2223.8	2352.6	2487.5	2600.4	2698.7	2791.5	2784.8	2741.9	2735	2887.1	2901.3	2893.6	2998.9
8.0555	7.799	0	4.512	0	0	0	1.6551	3.6478	4.8238	0	0.27628	9.3536	1.9647	0	11.799	9.6954	16.204	26.897	31.244	53.435	81.498	91.924	104	131.88	164.84	152.17	175.1	229.09	232.77	276.29	299.97	327.95	369.1	364.23	378.06	398.45	425.09	469.02	482.04	480.32	480.89	495.22	493.5	515.4	508.33	501.6	499.48	526.92	561.51
0	2.5929	0	0	5.3303	1.5465	0	0.39387	0.95141	0	0.55015	0	0	0	7.8146	6.8296	17.101	24.315	56.321	109.3	151.2	205.42	280.04	337.88	424.65	498.17	574.03	644.04	691.28	746.76	818.11	846.76	883.5	932.58	1006.7	991.92	1038.2	1089.9	1156	1166	1158.8	1195.1	1188.4	1222.5	1188.1	1239.5	1267.3	1284.5	1253.6	1264.4
13.053	0.31214	1.1437	0	0	0	0	0	0	0	0	0	0	0	0	0	0	0	0	0	0	0	0	0	0	0	0	0	0	3.0897	17.856	50.101	72.062	125.69	176.03	226.67	293.07	359.63	426.9	518.59	558.7	636.73	781.6	733.12	748.05	797.65	840.29	882.57	1373.8	1277.4
21.703	0	0	6.3933	1.2964	0	8.9339	9.4266	0.073587	6.5527	0	0	0	6.2004	0	0	0	1.261	8.375	13.763	14.964	24.482	31.009	37.426	54.713	76.97	112.46	147.68	185.01	219.44	235.92	273.43	300.84	292.11	294.77	318.39	346.06	394.64	409.02	431.57	428.41	426.5	427.59	402.19	421.91	443.43	460.11	446.41	440.1	447.4
0	5.9496	4.7064	1.0291	3.2614	4.969	0	2.172	0	0	0	0	0	0	0	0	0	0	0	0	0	0	0	0	12.565	41.369	48.097	36.69	65.014	90.439	101.96	130.21	156.52	165.42	186.6	239.87	284.57	285.43	310.23	388.54	436.56	492.41	484.88	514.91	557.68	625.36	599.64	689.47	675.07	685.79
6.3597	0	0	1.002	4.2146	0	0.92988	0	3.2285	12.072	10.398	8.1811	17.995	22.592	28.769	38.43	41.786	45.183	46.999	61.608	65.419	76.317	85.788	175.29	113.45	149.43	185.36	209.13	250.77	286.3	319.14	339.37	384.53	439.74	501.7	528.02	549.52	584.15	634.85	680.14	697.09	696.17	725.09	715.11	763.37	747.88	752.54	786.61	767.46	790.2
18.928	6.9136	1.8576	0.035577	0	0	0	0	0	0	0	0	0	5.8706	0	8.5035	4.6514	2.8708	35.362	34.239	15.125	6.0748	18.525	15.075	14.298	34.383	33.477	31.091	32.098	39.435	53.881	42.831	92.747	93.411	124.16	92.299	102.24	111.68	145.04	170.65	156.74	179.59	180.39	187.89	178.93	173.43	167.67	180.57	180.16	171.94
28.736	8.675	7.904	1.7794	0	0	0	0	0	0	0	0	0	0	0	0	0	0	0	0	0	24.786	86.43	171.73	250.57	363.22	441.54	521.27	636.92	791.31	857.04	715.87	774.33	801.24	869.12	872.99	912.67	985.21	1027.2	1040.9	1078.4	1070.3	1079.5	1097.8	1124.4	1142.5	1086.2	1110.7	995.49	1065.3
4.4656	9.7331	1.6036	0	0	0	6.4531	8.491	0.015363	0	0	0	0	3.1505	20.935	32.476	36.46	38.414	49.898	62.682	69.492	90.14	106.84	133.24	161.17	181.03	242.4	276.06	317.95	392.68	420.99	360.42	371.58	415.79	458.61	493.95	537.96	534.08	577.75	600.27	599.88	586.11	601.92	627.13	632.34	654.79	629.47	645.72	642.06	660.98
4.5546	0	0	0	2.4152	4.5197	4.3965	3.8186	4.293	20.153	14.888	10.281	5.6604	13.435	10.265	18.693	4.1517	27.49	38.604	64.923	109.57	185.01	257.29	386.07	490.9	664.05	806.71	1023.1	1230.1	1549.3	1691.6	2085.2	2492.2	2773.5	3094.4	3503	3940.5	4131.7	4462.8	4837.6	4989.2	5161.9	5410.6	5542.8	5795.6	6060.9	6066.9	6308.2	6341.3	6401.4
0	0	0.31097	0	1.7499	0	3.3225	1.3678	0.3136	7.1737	7.0216	5.2257	6.1136	0	0	0.1408	0	0	0	0	0	0	0	0	0	20.172	17.609	21.373	21.326	8.2443	38.018	76.444	74.351	113.05	110.94	133.89	154.6	187.08	196.14	211.88	184.27	204.92	183.89	190.64	181.4	182.55	200.98	209.22	216.13	204.02
9.2596	7.7487	0	0	0	1.7154	0	10.462	6.6702	0.70818	8.7085	6.0015	8.313	19.399	18.015	26.249	28.632	29.775	31.742	36.79	44.407	56.938	71.462	89.432	119.55	146.02	150.14	175.56	179.58	176.7	204.7	252.67	316.38	353.63	375.93	402.73	433.27	538.57	556.19	606.62	626.82	627.8	668.78	655.06	677.18	676.84	664.14	689.3	716.04	700.24
0	8.3613	0	0	0	2.6283	16.835	17.636	5.4845	15.661	7.6882	15.131	13.317	18.462	19.966	21.852	36.056	37.267	52.393	51.652	72.714	75.076	99.416	112.55	109.23	120.6	157.46	207.98	241.46	324.28	406.72	522.83	738.34	895.7	1120.6	1340.3	1609.8	1812.7	2009.3	2200.3	2362.1	2513.6	2585.7	2663.3	2634.7	2850	2906.8	2869.5	2834.6	2967.4
25.857	4.4949	0	0	0	0	0	0	0	0	0	0	0	0	0	0	0	0	0	0	0	3.9949	0	3.1695	36.243	57.638	96.517	117.78	154.11	249.85	276.04	382.78	493.65	615.28	730.82	902.07	970.84	1037.1	1122	1196.2	1288.1	1354.9	1420.1	1572	1580.1	1661.7	1683.8	1717.2	1775.9	1805.3
0	0	5.4053	3.1017	7.3394	7.9369	6.6551	7.1182	6.2428	17.824	32.514	45.428	78.941	117.64	154.74	187.42	254.52	307.98	411.67	502.71	591.27	682.44	775.07	835.91	930.66	990.15	1055.9	1103.9	1154.4	1238.7	1244.4	1277.3	1379.4	1348.2	1408.4	1413.2	1472.6	1481.4	1519.3	1580.5	1593.8	1608.2	1594	1609.2	1648.7	1706.1	1705.7	1740.2	1682.6	1682.5
28.099	12.465	0	0	0	0	0	0	0	0	0	1.3162	0	0.073929	0.39918	0	2.0401	3.3271	24.507	19.885	28.023	31.689	39.03	47.503	56.069	70.257	80.6	90.902	92.641	107.91	107.76	138.64	179.05	185.5	266.84	256.32	278.77	290.02	329.48	329.35	319.1	314.67	264.57	285.12	263.31	265.43	253.7	250.47	262.01	242.34
0.066384	3.4088	0	0	6.6933	0	0	0.13706	4.0575	1.8279	15.821	3.6988	12.467	9.7121	25.194	25.569	35.19	40.841	38.301	49.837	49.7	56.716	58.849	55.608	93.319	58.329	79.629	55.189	54.708	59.009	60.4	72.643	70.017	73.891	117.76	115.58	139.11	150.58	165.37	186.61	193.62	214.56	230.4	248.34	238.78	273.93	278.73	291.2	288.44	309.3
0	0	0	26.714	5.3982	11.528	16.63	50.347	67.422	60.645	54.683	62.989	65.176	64.746	64.298	106.27	112	144.74	169.42	203.54	250.1	257.32	306.28	338.31	366.03	421.48	468.47	449.38	483.61	500.78	527.53	634.25	648.69	719.49	736.97	760.14	777.42	810.29	833.38	870.96	903.18	928.31	895.85	942.05	942.98	965.91	962.54	1044.1	998	1051.6
10.366	2.6192	0	2.3227	6.8708	0	0	5.8071	0	11.306	14.301	0	0	0	0	1.2175	0	17.713	11.117	16.154	15.245	40.747	33.796	44.648	53.509	70.434	93.17	131.41	175.5	215.64	260.6	288.27	335.6	395.11	455.6	506.07	533.7	559.92	617.94	676.25	612.96	596.75	638.33	653.38	652.56	653.99	669.53	706.61	705.01	708.59
5.5481	9.2522	0	0	0	1.8504	0	1.0604	0	0	0	0	0	1.6169	0.35173	6.9592	10.933	29.82	41.789	76.851	116.02	178.52	244.77	306.55	396.33	519.84	624.03	710.68	807.42	864.16	978.09	1078.9	1196.8	1349.4	1435.5	1537.6	1659	1817.6	1866.1	1977.9	2097.6	2124.8	2186.1	2247.1	2321.4	2358.9	2382.7	2415.9	2469.6	2479.8
2.8321	7.1588	0	0	1.0253	0	2.0653	0	0	1.7161	0	0	0	0	14.727	31.089	73.912	125.31	210.88	274.91	400.16	538.06	686.06	806.72	996.2	1194.3	1573	1495.8	1642.9	1997.8	1896.1	2036.9	2179.6	2235.9	2398.3	2457.4	2567.2	2587.2	2782.2	2831.5	2915.8	3023.6	3069.7	3092.5	3157.4	3192.5	3208.6	3275.2	3271.7	3298.7
18.304	31.797	38.627	25.804	0	0	0	0	0	0	0	0	0	0	0	0	0	12.113	10.752	52.332	82.749	106.93	158.75	162.29	216.72	227.89	259.68	289.16	290.01	311.33	319.36	325.47	378.28	374.22	428.33	478.78	560.02	654.49	719.43	818.2	885.14	910.87	1030.4	1037.4	1104.1	1202.1	1273.1	1342.7	1415.9	1344.8
3.0648	3.7258	0.44467	0.64038	1.1487	0	0	0	0	0	0	0	17.926	24.257	40.006	51.005	67.546	81.932	101.76	119.65	131.99	152.11	166.5	202.02	254.99	288.93	374.39	450.48	529.78	584.68	596.11	675.59	785.5	818.18	882.24	877.68	945.91	952.87	1042.1	1021.6	1030.1	1081.4	1074.4	1087.6	1083.2	1106.6	1114.9	1186.2	1146.1	1145.1
5.3919	0	0	0	1.1644	0.52888	0	0	1.2687	2.4551	8.5788	0	15.864	9.2539	10.663	14.023	9.5833	11.429	15.738	19.517	24.713	31.934	27.28	36.994	30.701	38.911	37.857	50.955	41.431	50.002	52.266	67.433	95.154	130.19	142.81	161.95	194.11	230.1	254.66	305.67	343.23	349.96	386	427.24	462.93	514.21	533.35	585.95	609.65	620.81
12.605	5.0124	0	6.2393	0	0	0	0	0	0	15.441	31.089	37.026	52.106	70.767	104.51	131.18	181.73	226.38	261.94	327.33	390.58	470.25	551.63	632.31	738.85	830.1	945.86	1054.9	1038.5	1180.2	1272	1347.1	1434.8	1402.7	1520.3	1583.2	1751.5	1838.5	1883.6	1940.9	2031.3	2027.9	2058.5	1998.7	2076.4	2128.4	2087.3	2155.7	2167.4
8.6481	0	2.6234	0	2.4152	0	0	0	0	0	0	0	0	0	0	7.5417	43.135	117.03	233.51	385.49	539.4	706.54	936.91	1118.4	1335.9	1514.9	1759.1	2002	2185	2310.8	2554.8	2775.3	2939.2	3104.5	3216.6	3312.1	3403.2	3490.9	3678.9	3635.7	3727	3748.7	3817.6	3831.8	3864.4	3983	3953.3	4026.1	3935.8	3918.1
21.104	10.078	0	0	0	0.54124	0	0	0	0	0	0	0	0	0	0	0	0	9.5572	37.122	70.704	91.251	74.889	134.36	166.55	196.32	232.28	263.01	286.95	343	373.82	412.19	434.89	477	532.65	477.68	496.54	533.3	550.97	540.32	599.48	605.24	639.03	649.49	681.04	675.34	834.59	839.07	899.36	999.66
9.6808	1.2779	0	0.54788	3.0312	0	0	0	0	0	0	0	0	0	13.89	42.529	96.929	155.69	237.83	334.5	435.62	520.61	662.55	770.29	937.56	1030.6	1147.9	1309.6	1506.7	1567.4	1825.9	1902.8	2068.1	2207.1	2269.1	2428.7	2599.3	2705.2	2816.6	3044	3113.2	3343.8	3330.7	3580.9	3640.9	3629.6	3612.6	3813.9	3772.1	3797.1
15.613	0	3.8567	0	0	0	0	0	0	0	0	0	0	0	0	0	0	2.0836	0.52914	11.514	33.773	21.995	45.048	53.111	76.268	84.337	91.272	118.29	119.52	170.7	176.19	207.85	219.7	218.89	233.47	242.6	253.7	328.36	366.29	385.14	401.98	403.5	420.34	410.24	462.13	458.05	445.77	452.54	390.7	423.01
32.281	13.621	0	0	0	0	0	0	1.006	0.86108	5.2906	11.195	29.457	36.878	46.925	39.542	48.91	66.94	79.117	143.88	121.48	229.99	262.6	291.36	282.93	324.43	311.6	317.45	332.25	422.66	483.14	585.81	672.53	763.31	843.61	892.62	951.77	1037.2	1101.2	1179.1	1313.1	1356.9	1379.6	1435.4	1500.3	1568.6	1636	1788.8	1622.3	1627.7
0	0	0	0	15.253	0	1.9706	4.0635	8.2127	6.0989	10.298	1.8983	12.035	15.45	15.138	4.364	7.2622	3.9776	11.858	7.9602	4.2621	3.3392	1.623	2.0735	8.9072	15.462	17.044	21.133	13.583	18.23	19.919	41.48	55.648	41.753	67.332	61.72	89.198	68.273	77.494	90.913	110.13	108.36	89.948	94.64	100.33	111.68	117	141.36	99.455	103.62
5.6917	5.6337	0	0	0	0	7.2521	9.1019	5.3663	2.1207	0	0	0	0	5.8461	0	0	0	0	0	0	0	0	0	0	0	0	0	6.9669	23.004	34.522	37.694	45.577	58.386	78.484	109.7	126.49	159.86	217.18	228.58	240.71	259.5	281.41	320.75	327.03	385.33	370.52	396.38	381.3	422.48
42.415	8.5053	0	0	0	0	0	3.3087	0	2.7989	0.052242	0	6.4173	8.6366	18.364	15.773	26.571	43.724	37.071	54.166	48.961	75.134	80.392	112.23	99.014	111.09	145.4	158.43	199.24	225.04	298.24	419.11	533.46	630.49	688.91	848.86	967.68	1094.5	1202	1325.8	1360.7	1450.5	1492.9	1614.6	1667.3	1722.5	1757.3	1873.7	1955.5	1966.5
0	12.905	0	0	5.4069	0	0	2.4749	0.76606	10.38	5.8687	6.9366	5.526	9.3733	7.6431	0	0	0	0	0	0	0	0	56.856	92.902	118.08	156.51	199.37	259.78	308.14	366.29	413.29	464.33	504.78	534.87	599.82	610.56	689.87	697.74	757.22	765.68	795.52	854.68	861.71	898.14	936.47	988.74	1043.4	1045	1069.3
5.8714	3.1445	0	4.5626	1.9916	1.1036	0	0	0	0	0	0	0	0	0	7.3938	14.48	10.812	14.329	43.501	56.252	72.022	87.071	89.117	110.76	132.76	130.08	158.23	153.06	156.26	169.93	216.46	218.01	197.7	249.83	246.85	273.79	261.02	281.97	329.04	354.43	302.96	275.49	328.26	329.53	380.41	344.78	418.39	380.95	359.34
6.9562	12.83	0	0.2675	4.3475	0	0	0	0	0	0	0	0	0	0	0	0	0	0	0	0	0	7.8697	26.991	41.909	85.837	111.14	161.26	192.65	238.19	283.46	349.25	410.69	483.02	557.52	669.75	764.61	831.09	882.97	941.79	1014.7	1064.9	1071.7	1151.5	1181.1	1215.8	1278.6	1334.7	1327.9	1352.3
0	6.4345	1.3647	1.8331	0	0	0	18.574	48.343	95.59	152.74	267.22	366.39	542.93	702.97	871.32	1082.5	1203.7	1481.2	1714.4	1837.8	2121	2313.9	2356.8	2605.2	2755.7	2878	3021.6	3121.8	3216.6	3368.4	3369.4	3687.5	3633.4	3720.4	3742.1	3771.1	3845	3979.6	3992.8	4111.5	4179	4193.5	4147.7	4245.9	4280.1	4239.6	4284.2	4168.5	4200.9
0.34543	1.1648	0	0	1.7047	2.0757	2.884	0	0	0	2.5156	9.7844	44.275	82.664	155.56	269.92	352.35	414.83	550.3	664.91	802.55	879.4	992.34	1085.6	1150.2	1221.7	1273.1	1358.4	1415	1468.5	1513.4	1557.6	1607.7	1603.8	1713.9	1662.4	1740.6	1709.6	1740.4	1748.9	1797.7	1804.3	1765.5	1767	1787.4	1799.4	1779.1	1778.1	1838.3	1751.6
34.004	57.581	22.013	0	0	0	0	0	0	0	0	0	0	0	0	0	0.34006	8.6105	25.86	56.379	60.765	116.42	189.38	257.54	327.24	414.97	496.41	565.75	640.68	729.87	775.44	871.99	954.04	1029	1123.6	1179.5	1229.6	1259.8	1279.7	1314.5	1308.5	1355.4	1402.1	1394.2	1424.1	1417.2	1496.7	1454.9	1447.5	1473.7
20.707	0	0	1.3488	0	0.30984	0	0	0	0	0	0	0	0	0	0	0	0	0	0	0	0	0	0	0	0	0	0	0	0	0	0	0	0	0	0	0	0	0	0	0	0	0	0	0	0	0	0	0.47912	0
1.8207	2.0622	0	2.8032	3.9617	0	0	0	0	0	0	0	0	0	0	0	0	0	0	0	0	0	0	0	0	0	0	0	0	0	0	0	9.0021	0	18.927	21.862	48.235	49.852	59.638	95.215	127.55	145.74	143.56	146.94	153.7	177.72	196.94	212.83	196.38	205.37
13.691	10.799	0	3.6413	1.2046	0	0	0	0	0	0	0	0	0	0	0	0	0	0	18.955	68.081	136.23	247.28	346.36	467.13	571.68	739	901.9	1054	1166.6	1377.9	1553.5	1762.4	1920.8	2100.4	2244.2	2506	2796.7	2951.7	3044.5	3198.2	3349.8	3541.7	3673.2	3876.3	3897.1	4026.9	4037.4	4037.7	4070.2
0	1.357	6.6256	0	0	1.1772	0	0	0	0	0	0	0	0	0	2.5796	3.1976	4.8149	0	8.8202	12.55	28.537	29.223	38.772	78.556	97.357	163.19	223.68	281.09	371.2	451.58	537.08	709.63	793.53	843.23	931.41	1137.4	1245.4	1381.6	1385.9	1372.2	1435	1570.2	1615.7	1640.3	1703.5	1780.6	1811.5	1832.9	1809.6
16.44	2.3017	0	0	0	0	0	0	0	0	0	0	0	0	0	0	0	18.172	31.37	46.687	113.84	122.01	221.24	259.12	435.89	563.6	753.72	759.93	912.06	1054.9	1136.2	1314.6	1328.2	1442.7	1532.1	1671	1766.2	1860.7	1940.3	2040.9	2215.1	2319.2	2394.9	2499.2	2439.3	2464.7	2497.5	2553.3	2557	2601
0.81211	0	0	0	1.7983	9.2054	19.779	36.307	12.38	78.374	105.06	133.43	140.69	151.63	182.16	187.68	209.26	228.7	253.89	268.71	314.39	316.77	357	366.06	367.43	415.27	417.45	443.18	453.62	461.84	469.64	490.01	498.06	511.77	507.49	510.77	498.59	495.54	515.8	526.37	537.7	511.42	531.6	503.21	522.36	564.82	500.88	495.39	490.99	499.94
16.492	0	0	0	0	0	0.8417	0	0	0	0	0.76998	0	0	7.1801	26.509	60.302	73.564	137.87	243.59	283.4	403.03	526.31	601.3	634.32	732.07	832.66	929.58	1058.1	1098.4	1188.2	1296.9	1373.5	1476.2	1507.4	1352.6	1458.6	1435.8	1496	1559.1	1565.6	1653.8	1850.7	1865.6	1873.8	1880.1	1930.3	1934.6	1920.1	1941.9
11.466	4.3187	0	0	0	4.2593	0	0	0	0	11.433	21.375	51.849	88.311	151.48	258.55	349.21	495.09	631.73	808.56	889.04	1043.4	1190.5	1319.5	1454	1570.7	1678.3	1762.8	1854.7	1924	1964.2	2044.4	2168.7	2228.2	2326.4	2338.5	2322	2355.3	2402.2	2478.1	2525.7	2535.1	2525.7	2517.6	2541.8	2549.8	2586.2	2564.4	2605.2	2663.3
16.59	5.2327	0	0	0	0.05414	0	0	0	0	0	3.1078	0	0	0	0	0	0	0	0	0	0	0	0	0	0	0	0	0	0	0	0	17.97	22.415	32.556	20.251	20.743	15.669	23.799	30.679	28.351	28.035	21.607	22.732	14.393	17.475	0.7683	0	9.1443	1.731
0	7.4825	0	0	3.9592	1.4177	0.44296	0	1.9916	3.7489	19.384	21.954	35.721	49.04	52.793	79.587	105.95	125.97	164.22	212.85	240.77	296.9	353.61	416.22	493.22	552.13	587.57	651.37	710.4	796.33	836.2	965.89	1044	1134	1233.7	1269.9	1335.4	1348.4	1461.3	1470.2	1528.1	1627.8	1661.9	1651.3	1685.6	1690.9	1728.3	1673.3	1704.7	1796.7
22.081	5.1687	0	0	0	0	0	0	0	0	0	3.9591	0	0.38148	2.6239	19.171	30.257	63.739	100.63	131.27	174.98	196.03	250.3	275.17	347.88	413.16	481.82	565.48	656.57	765.51	837.91	983.1	1098.9	1224	1332.7	1371.9	1466.9	1552.1	1696.3	1762.3	1767	1804.8	1845.7	1865.2	1863.9	1875.6	1848	1949.5	1929.3	1883.3
17.974	6.233	0.30359	0	0	0	0	0	0	0	0.45258	2.7143	0	0	0	0	0	0	0	0	0	14.449	47.894	65.639	117.65	163.16	243.31	290.23	327.67	417.23	427.69	481.66	547.87	599.39	638.32	661.63	687.5	714.46	736.13	758.8	775.73	768.22	789.74	808.83	828.98	827.31	831.1	880.98	873.25	877.12
9.3551	6.8872	0.58101	7.545	0	0	0	0	0	0	2.3182	3.529	19.044	76.988	122.3	233.47	311.53	414.3	549.29	659.71	788.32	957.67	1094.8	1191.2	1335.4	1515	1749.6	1902.2	2008.2	2263.4	2422.8	2788.6	2924.5	3245	3559.4	3680	4007.4	4323.6	4487.5	4765.3	5001.4	5334.4	5439.3	5554.6	5711.2	5810.1	5937.6	5959.4	5918.8	6141.9
10.909	4.7538	0	0	0	0	0	0	0	7.2928	11.199	26.949	25.475	34.061	38.828	41.366	49.715	56.488	69.441	91.022	79.791	90.283	88.002	83.476	86.719	94.407	108.19	105.84	100.62	110.75	118.22	130.88	167.79	190.35	203.05	205.04	218.69	220.84	232.38	256.67	242.64	263.44	236.4	259.91	259.06	256.37	260.42	250.16	244.3	247.26
11.19	6.9271	2.3304	0	0	0	0	0.20453	4.5437	3.2589	0	0	1.4323	8.9944	0	0	0	0	10.328	12.254	17.822	13.691	14.446	7.1791	8.3425	14.29	22.54	23.801	22.352	23.201	38.511	44.477	58.71	78.641	84.245	117.02	142.02	186.58	216.17	235.33	250.02	245.24	260.17	253.65	274.43	296.15	295.72	290.96	309.54	307.62
0	1.1334	0	0	5.1933	8.3218	2.9033	0.89326	0	0	4.5019	0	0	0	0	0	0	0	0	0	0	0	0	0	0	0	0	0.186	10.821	21.597	53.831	78.344	109.67	114.41	154.53	169.35	190.37	211.9	221.15	246.79	244.31	256.34	288.94	280.32	302.95	320.24	314.57	304.53	286.84	314.87
2.296	2.2724	0	0	5.5638	2.349	0	0	2.3889	0.12267	0	0	0	0	0	0	0	0	0	12.318	69.858	109.43	225.35	352.12	525.33	702.41	952.2	1143.5	1306.1	1511.3	1795	2054.6	2245.5	2464.1	2632	2825.2	3013.6	3162.1	3204.4	3396.5	3432.5	3502.6	3576.8	3699.1	3749.5	3784.5	3823.8	3888.9	3930.2	3980.5
0.22412	4.1878	0	0	0	0	4.7291	0.12561	6.5006	32.023	73.678	179.24	247.61	443.52	648.06	795.05	945.72	1020.5	1209	1126.2	1205.2	1393.3	1719.4	1725.9	2036.1	2082.5	2486.5	2525.6	2660.5	2928.5	3060.1	3343	3585.8	3639.5	3810.9	4065.7	4247.1	4298.4	4322.1	4556.9	4685.1	4800.5	4867.3	4885.5	5830.2	5104.2	4966.9	5065.7	4943.4	4896.7
0	0	0	2.3679	1.4059	5.3508	3.2745	8.9166	0	0	0	0	1.0355	0	0	0	0	0	0	0	0	0	0	0	20.891	47.492	60.093	73.617	97.085	146.86	166.96	212.05	242.94	251.3	292.74	296.74	357.04	351.51	387.51	447.2	478.49	507.85	524.75	512.11	538.7	573.18	611.16	634.82	614.28	617.46
18.677	8.6091	0	0	0	0	0	0	0	0	0	0	0	0	0	0	0	0	0	0	0	0	8.4438	0	0	10.921	13.194	18.989	0	0	0	0	0	0	0	0	0	0	0	0	0	0	0	0	0	0	0	0	0	0
5.4166	5.7699	0	0	2.0846	0	6.9295	0	0	12.379	0	0	0	0	0	0	0	0	0	0	0	0	0	0	0	0	0	0	0	0	0	0	10.759	30.594	62.291	99.577	156.71	190	150.3	188.23	234.2	271.49	311.23	358.09	405.03	426.89	444.23	480.62	487.06	505
10.795	6.4549	2.6906	0.55536	0	0	0	0	0	0	0	0	0	0	0	0	0	0	0	0	0.017148	0	0	0	1.2169	17.288	34.889	50.762	34.318	58.748	93.574	145.21	184.11	218.46	246.69	319.02	370.29	458.9	425.4	466.28	499.51	498.47	510.63	525.35	523.61	535.69	564.61	588.64	625.64	619.43
0	0	0	3.3575	0	8.0156	3.1934	0	0.83228	0.51831	0	0	0	1.8968	0	0	0	4.4441	4.8118	14.504	26.024	40.227	75.147	91.617	132.41	171.67	210.68	249.41	308.06	352.98	371	422.43	445.1	504.78	515.08	538.08	566.94	610.14	649.37	653.7	658.26	635.39	647.76	686.68	712.5	732.13	719.09	739.64	765.97	854.57
8.1132	7.7522	0	0	4.8617	0	0	0	0	0	0	0	0	0	0	30.148	64.372	114.14	205.58	321.29	384	458.51	585.58	697.09	700.84	825.37	901.15	1065.6	1084.7	1151.9	1216.9	1319.7	1402.6	1455.2	1526.2	1584.7	1653.5	1675.3	1735.4	1833.2	1859.3	1922.4	1929.5	1962.6	1979.6	1920.6	1980.3	1941.4	1992.8	1940.3
21.034	9.6146	0.066307	0	0	0	0	0	0	0	0	0	2.5686	9.2805	4.9274	8.5896	20.477	61.955	134.4	186.22	291.48	335.85	465.46	565.78	704.14	845.06	970.43	1081.7	1183.7	1280.3	1413	1468.5	1610.5	1756.7	1794.6	1909.5	1897.7	2037.7	2022	2152.3	2224.9	2243.8	2269.7	2257	2294.8	2317.3	2317	2317.7	2330.7	2326.9
19.491	13.463	1.2143	0	0	0	0	0	0	0	0	0	0	0	0	0	0	6.5427	18.496	31.054	28.37	54.991	42.789	61.832	104.62	141.31	174.39	236.44	292.38	315.28	457.92	480.39	563.77	524.57	568.5	613.84	668.53	716	787.61	817.14	864.02	932.37	964.49	963.72	1008.2	1034.4	1081.3	1087.9	1088.2	1138.1
0	0	0	0.55392	6.0345	1.1936	4.6646	0	3.1044	0	5.3865	6.7866	0	1.38	0.17509	11.1	23.088	45.259	120.2	193.63	345.73	487.95	695.5	861.61	1068.8	1290.2	1495.6	1686.7	1854.5	1974.7	2186.6	2379.6	2609.4	2728.8	2799.4	2785	2892.9	2973.9	3048.1	3151.5	3174.7	3188.1	3154	3172.9	3187.9	3273.3	3212.1	3326	3242	3237.3
10.618	1.2676	0	0	0	0	11.523	0	0	4.7149	4.1237	6.4667	0	2.8566	1.5916	0.96232	2.5882	5.4531	5.6375	9.2486	11.256	18.384	28.453	39.569	74.307	99.501	115.58	142.98	150.44	195.59	191.41	243.4	294.14	303.96	343.02	354.4	373	394.99	441.88	437.49	445.5	454.25	440.87	476.92	486.75	507.36	509.78	538.23	522.53	531.04
22.815	14.436	0	0	0	0	0	0	0	0	0	0	0	0	0	0	0	0	0	0	0	5.8444	12.349	44.079	61.539	105.98	132.88	163.79	199.15	273.31	295.42	388.23	452.51	546.15	624.22	668.08	788.42	809.28	853.96	941.26	953.68	1030.4	1043.9	1021.4	1099	1162.6	1163.8	1278.3	1277.6	1311.3
16.54	7.4203	1.3379	0	0.45125	0	0	4.0116	0	0	0	0	0	0	0	0	0	0	0	0	0	0	0	0	0	0	0	0	0	0	0	0	0	0	0	0	0	0	0	0	0	0	0	0	0	0	0	0	0	0
0	0	0	0	8.4735	3.4961	17.189	11.063	35.002	39.651	55.041	74.152	108.21	145.65	223.29	304.37	401.37	450.18	515.02	619.81	572.56	904.68	814.5	919.94	1063.9	1088.8	1331.9	1282.1	1443.7	1438.9	1468.9	1618.6	1677.9	1714.7	1752.7	1784	1818.6	1870.9	1963.5	1977.4	1996.3	1982.3	2033.7	2039.9	2096.7	2027.5	2051.9	2132.4	2133.5	2130.7
39.93	2.6528	0	1.686	0	0	0	0	0	17.675	58.845	79.273	123.82	148.77	181.87	214.24	232.5	256.48	288.16	320.66	336.28	357.09	411.6	457.85	502.72	561.34	624.02	678.15	744.91	783.03	875	924.84	970.25	1024.7	1074.3	1067.8	1139.7	1142.8	1181.8	1202.4	1242.5	1291.9	1302.7	1424	1378.1	1401.4	1435	1354.5	1384.8	1398.5
2.1558	0	0	0.55773	1.5397	0.59365	0	2.7345	0	0	0	0	2.9701	0	0	0	0	0	0	0	0	0	0	0	0	0	0	0	0	0	1.1145	2.6292	21.44	0.015857	45.026	27.589	40.931	33.451	30.78	39.732	84.739	62.573	35.275	48.356	35.708	52.163	57.127	76.058	39.451	39.998
2.3494	0	0	0	10.097	4.5066	6.202	9.2103	0	2.4679	3.2757	0	0	0	3.3574	5.2725	8.4123	12.255	1.2351	11.026	19.384	23.795	16.393	18.991	24.689	42.773	49.152	42.766	48.893	12.173	17.93	28.622	47.339	42.012	65.162	54.112	71.585	71.4	116.21	124.73	130.63	124.83	163.37	178.01	175.1	196.72	187.46	180.7	166.62	181.02
1.6132	5.5731	1.176	0	1.0168	0	0	0	6.0689	11.467	4.6096	0	0	0	0	0	0	0	0	0	0	0	0	0	0	0	0	0	0	0	0	0	0	0	0	5.2406	20.723	48.822	87.678	140	163.67	198.3	237.26	249.8	302.79	312.37	380.32	412.05	433.32	441.2
9.8316	8.3052	0	0	0	4.6913	0	0	0	0	5.7255	13.083	15.646	33.101	29.613	51.943	63.357	68.945	87.193	93.082	102.66	117.39	118.23	111.15	153.72	154.61	168.37	191.45	202.08	210.99	210.25	272.53	272.41	274.62	321.73	326.39	361.1	389.67	444.71	481.78	502.74	582.12	569.42	559.13	557.19	644.18	671.28	643.84	673.85	687.56
10.664	5.3194	0	0	0	0	0	6.8239	0	0	0	0	0.46706	5.0719	4.1863	0	3.3453	4.0602	10.096	0.58882	19.528	24.216	21.265	19.356	43.454	38.004	57.293	94.743	137.69	189.94	248.91	309.25	421.83	496.23	589.2	712.7	829.37	941.96	881.2	1086	1057	1268.6	1092.9	1307.9	1407.8	1270.8	1342.1	1197.1	1383.2	1227
14.431	3.376	0	0	0	0	0	0.60038	3.0902	16.572	31.74	41.834	38.604	91.735	127.02	163.45	227.07	275.19	371.5	451.22	604.9	726.92	900.83	988	1037.2	1184.4	1269.4	1388	1511	1528.6	1785.2	1892.1	1467	1520.4	1575.7	1607.5	1920.7	1615.5	1846.2	1725.4	1727.6	1723.6	1778.5	1748	1768.8	1743.1	1768.3	1772.2	1753.5	1738.9
0	0	0	0	4.8237	9.77	8.2021	4.1744	4.6027	21.315	18.309	6.394	1.2752	0.50608	18.886	6.5341	2.1214	7.5524	45.17	37.751	112.2	100.3	167.28	313.4	341.7	458.24	551.05	682.49	810.72	972.11	1215.3	1224.8	1390.5	1539.8	1655.3	1813.9	1993.4	1997.6	2198.5	2289.2	2414.1	2467.5	2523.9	2541.7	2614.1	2723.7	2735.3	2736.1	2708.9	2751.4
4.3263	0.69415	0	0	7.3115	0	9.152	7.9412	24.81	30.514	40.162	46.494	46.912	51.967	65.343	80.876	85.457	78.229	78.492	87.907	85.851	108.81	106.92	123.47	124.14	122.98	105.17	121.02	111.51	129.27	120.15	129.94	142.42	139.07	168.37	162.11	168.63	165.57	191.44	213.46	218.64	223.53	255.11	245.14	262.51	257.1	288.07	313.03	305.36	330.99
16.363	0	0	0	0	0	0	0	0	0	0	0	0.44698	1.5119	12.094	22.503	34.965	23.434	68.297	76.188	69.344	118.86	189.56	263.7	342.54	432.05	553.31	676.99	802.91	938.79	1032.1	1184.2	1345.8	1504.8	1710.7	1874.7	2048.4	2227.8	2317.3	2361.3	2530.2	2550	2734.9	2787.7	2917.5	3038.8	3051.1	3027.8	3214.8	3189.3
0	0	0	2.1378	1.7986	0	18.407	37.85	40.679	28.01	24.072	30.301	26.411	33.298	21.244	14.553	26.73	36.336	65.104	103.01	240.15	238.94	313.78	395.36	503.04	592.39	700.45	810.33	931.93	1002.3	1117	1167.7	1254.4	1333.2	1359.2	1499.7	1507.7	1606.4	1640.9	1672.9	1704.5	1718.4	1732.6	1727.4	1789.8	1782.4	1850.8	1832.3	1782.3	1844.7
12.825	9.1704	0	4.6678	0	0	0	0	0	0	0	0	0	0	0	0	0	0	0	0	0	0	0	2.7265	5.4065	21.448	12.635	33.594	49.812	55.211	67.022	83.789	109.27	132.25	159.68	178.45	235.13	240.37	263.39	286.92	288.97	332.68	358.64	362.54	370.15	387.66	410.95	441.7	433.43	445.1
36.91	11.439	0	0.11111	0	0	0	0	0	0	0	0	0	0	0	0	0	0	0	0	0	0	0	0	0	0	0	2.1953	0	27.251	23.712	58.815	88.639	117.09	109.62	94.7	118.44	126.5	183.2	176.75	235.12	239.87	257.2	316.85	365.78	373.79	370.82	363.66	378.54	422.66
8.7401	1.5718	3.5658	1.033	0	0	0	0	0	0	1.0973	1.4935	0	0	0	0	0	4.1394	12.344	29.505	47.411	65.267	88.447	110.52	136.55	175.18	215.72	251.22	290.12	334.05	390.07	432.23	482.41	561.29	629.43	720.33	835.65	933.47	960.42	1008	1034.7	1112.1	1143.6	1227.7	1224.8	1232.1	1253.1	1274.6	1357.7	1308.8
26.594	10.51	0	0	0	0	0	0	0	0	0	0	0	0	0	0	0	0	2.7444	35.878	100.28	186	289.14	340.52	449.15	566.65	651.7	749.97	839.03	933.66	1025.7	1111.7	1238.8	1353.2	1479.8	1612.8	1768.4	1963.9	2018.3	2294	2292	2573	2606.7	2714.7	2788.1	2977.4	3057.6	2977.4	3151.1	3174.1
33.974	28.23	0	0	0	0	0	0	0	0	0	0	1.2795	0	0	11.136	16.287	31.421	45.687	59.185	73.07	86.603	119.26	125.17	151.09	169.1	160.49	195.22	215.78	234.01	222.04	257.12	267.45	266.29	294.93	292.21	308.78	319.55	313.88	346.79	354.2	385.64	356.86	333.81	351.84	366.65	384.02	367.46	390	384.57
9.3821	14.664	0	0.47907	0	0	0	0	0	0	0	0	0	0	0	0	0	0	0	0	0	0	0	0	0	0	0	0.58637	3.2029	3.741	6.404	8.4422	8.8062	21.429	11.91	32.215	43.303	59.112	67.782	73.246	65.069	68.839	59.816	49.957	62.182	73.906	92.651	79.402	75.627	82.749
16.343	12.678	1.0456	1.4701	0	0	0	3.7582	4.419	0	0	0	0	0.6781	0	0	0	8.9213	7.9025	35.041	89.738	130.6	218.5	301.5	339.76	430.25	518.3	553.45	669.45	899.48	873.83	926.48	977.8	1032.7	1079.9	1164.3	1205.1	1218.8	1237.8	1273.9	1288.3	1286.5	1250.6	1171.9	1181.3	1201	1206.5	1226.3	1215.4	1197.7
0	3.1734	0	3.9723	2.4825	0	7.8126	6.3509	0	0	6.4629	46.668	73.567	138.02	178.97	248.95	293.56	340.62	412.44	466.04	503.6	633.04	716.86	820.29	976.5	1003.6	1183.9	1223.5	1397.2	1553.7	1724.4	1825.5	1831.8	1938.2	2111.2	2220.3	2403.4	2350.2	2557.7	2539.4	2624.7	2708.5	2735.8	2867.7	2839.6	2910.1	2769.1	2885.1	2859.7	2856.8
29.223	6.5427	0	0	0	0	0	0	8.3228	10.432	24.169	67.728	119.15	214.09	290.12	379.97	502.8	605.56	730.94	879.35	978.72	1098	1196.2	1341.2	1348.1	1462.6	1570.7	1654	1745.4	1780.5	1799.3	1828.9	1930.8	1968	2036.1	2020.3	2122.1	2103.8	2143.4	2154	2269.1	2313.4	2266.1	2408.9	2502.4	2453.8	2477.8	2476.7	2501.7	2563.6
4.1021	0	5.1039	2.4914	4.4978	3.0075	0	0	0	0	0.30232	0.19932	11.933	35.442	61.458	76.062	92.076	125.43	163.51	210.54	250.28	267.05	337.07	366.78	394.28	432.7	442.58	506.9	532.02	589.81	661.22	728.56	871.19	945.88	1147.8	1232.9	1279.6	1297	1253.4	1388.6	1419.5	1434.9	1489.2	1575.5	1496.7	1588.3	1637.2	1622.5	1622.8	1619.7
20.905	0.38488	0	3.2429	0	0	0	0	0	0	0	0	0	0	8.3902	5.0277	12.079	6.584	17.652	22.22	20.946	23.934	26.327	22.072	23.817	31.057	42.281	74.089	105.81	137.7	172.31	237	291.65	377.89	463.79	526.25	568.49	614	691.46	731.39	785.34	780.2	848.59	880.62	894.5	894.93	913.74	908.94	888.48	949.39
5.2663	0	0	5.9321	0	1.7479	1.4769	8.4403	29.504	51.447	84.683	132.17	221.75	320.46	414.23	513.45	611.21	741.19	821.51	950.22	1058	1125.8	1131.1	1295.6	1368.6	1391.8	1397.4	1490.4	1484.6	1591.7	1528	1547.7	1549.6	1575.3	1549.2	1572.4	1619.4	1628.6	1655.7	1634.5	1638.3	1610.6	1593.5	1610.4	1566.3	1555.9	1567.3	1507.9	1545.9	1530.4
0.10843	0	0	0	11.366	2.5912	6.2768	6.3474	8.0168	9.839	9.3242	4.3298	3.7138	11.345	9.0676	30.472	50.534	106.42	162.56	240.36	353.05	504.35	599.7	716.61	870.18	1019	1112.3	1192.1	1372.5	1511.2	1600.9	1726.9	1850	1955.4	2046.6	2144	2203.9	2251.4	2420.1	2455.3	2568.5	2593.6	2624.9	2653.5	2715.8	2741.5	2734.1	2793.2	2790.7	2702
0	9.0825	7.1887	8.556	0	0	0	0	0	2.0175	4.5942	17.635	28.268	56.586	72.614	84.897	122.36	135.16	175.63	225.77	300.19	409.56	493.28	611.52	747.97	937.68	1081.6	1238.1	1394.7	1608.5	1802.4	2010.1	2191.4	2301.4	2577.7	2703	2849	2894	3063.5	3147.2	3219.8	3380.7	3461.7	3455	3481.3	3558.2	3685.5	3812.1	3843.2	3938.6
8.2696	8.3477	0	0	8.2287	0	0	0	0	0	0	0	0	0	0	4.8491	31.293	64.873	125.16	252.05	265.65	386.27	643.87	597.17	810.75	971.73	1032.8	1048.4	1171.3	1314.5	1542.6	1640.7	1781.4	1886.8	1982.8	2045.5	2036.6	2143.2	2211	2160.7	2221.4	2227.1	2414.7	2448.7	2511.3	2468.8	2530.2	2553.4	2506.5	2481.6
0	4.9531	3.1537	6.4948	7.5289	0	0	0	0	25.516	53.98	96.13	176.88	245.74	351.46	430.94	548.81	613.41	724.09	822.73	890.17	960.22	1034.5	1081.2	1158.2	1193.1	1276.8	1151.4	1309.8	1346.8	1370.3	1380.7	1486.6	1465.1	1524.1	1491.5	1519.1	1540.8	1548.2	1489.2	1478.8	1471.9	1490.3	1495.8	1458.5	1488.4	1471.4	1511.1	1507.8	1490.2
0	0.43292	2.8275	0	2.4107	1.1291	4.9076	0	0	5.6015	1.1794	0	6.0771	31.377	58.201	75.969	113.53	147.86	177.63	217.25	249.74	308.68	363.02	391.91	486.8	564.58	640.29	748.98	857.93	954.96	1048.4	1192.2	1298.8	1471.5	1629.3	1732.1	1932.4	1998.1	2189.6	2251.8	2479	2544	2657.2	2742.8	2841.5	2824.2	2884.1	2950	2998.6	3039.1
5.1388	0	0	0	2.167	6.5967	0	0	0	0	0	0	0	15.409	59.485	123.37	216.48	268.71	330.55	417.6	318.97	599.31	803.46	887.78	922.09	1151.3	1303.7	1202.9	1625.2	1444	1690	1582	1666.4	1812	1911.4	1992	2088.1	2195.3	2325.1	2448.7	2459.1	2424.6	2520.4	2647.6	2668.6	2676.8	2714.8	2852.1	2839.5	2886.5
3.3314	0	0	0	2.0729	0	7.4883	0	2.9629	23.287	24.221	28.456	43.161	59.844	86.997	118.67	143.84	173.22	207.42	265.89	316.91	350.85	383.92	401.48	526.51	542.64	611.32	597.12	651.86	681.26	748.91	842.39	892.02	908.58	949.39	980.2	1030.3	1064.5	1019.6	1016.8	1030.7	1058.1	1052.3	1055.6	1075.1	1076.7	1075.5	1082.6	1049.5	1063.2
0	0	0.61525	3.9487	2.4209	0	0.67212	0	0	0	0	6.0187	8.2341	10.28	29.642	45.386	66.196	84.431	108.68	144.4	166.91	199	222.83	271.74	343.74	394.37	437.35	511.57	591.59	661.98	711.72	796.07	908.32	1004.8	1128.2	1210.2	1254.6	1371.6	1465.3	1508.3	1592.9	1677.2	1691.6	1754.4	1863.3	1868	1953	1954.6	1979.6	2071.7
8.0174	11.115	1.0602	0	0	0	0	0	0	0	0	0	0	0	0	0	0	4.8731	13.67	14.454	33.114	46.328	58.5	77.339	120.37	176.91	256.3	298.71	344.93	402.86	453.11	514.04	594.49	679.31	773.92	897.4	1007.9	1114	1201.1	1308.2	1401	1462.2	1553.8	1580.4	1654.8	1680.2	1740.6	1768.9	1826.9	1856
0.96168	11.29	5.2601	0	0	5.6547	7.036	0	1.0546	0	3.1354	9.1633	15.965	46.644	87.121	141.01	247.46	287.8	490.75	479.27	593.01	688.5	817.84	931.15	989.05	1078.5	1112.1	1264.2	1366.3	1421.7	1490.9	1555.2	1530.5	1626.4	1632.3	1678.9	1784.2	1793	1877.2	1808.9	2014.3	2052.6	2116.3	2107.9	2029.8	2145.4	2179.7	2126.4	2212.1	2322.6
0	0	0	0	0	2.038	18.235	12.1	1.3401	16.777	7.9982	9.141	10.317	7.5107	6.3862	11.093	2.0356	4.1132	1.9856	0	9.6781	0	0	0	0.60294	1.8386	3.2929	11.113	18.653	37.005	42.957	62.822	98.15	102.92	111.78	124.78	155.56	160.92	198.75	216.29	222.83	240.87	242.09	277.63	272.37	280.96	264.53	293.89	280.56	300.82
20.864	0	0.30709	0	0	0	0	0	0	0	0	0	0	0	0	0	0	0	1.1159	7.8766	20.732	29.838	39.342	29.62	46.706	46.582	56.529	69.043	74.466	93.026	110.91	113.96	91.384	124.29	157.12	195.05	221.98	260.12	320.58	363.37	441.22	469.89	539.21	554.57	590.08	634.91	617.26	604.08	638.49	325.56
3.741	0	0	0.97787	0	1.8367	3.0529	0	8.988	6.987	9.344	1.0559	10.987	15.501	29.003	39.375	48.721	54.67	65.107	91.546	98.504	122.31	136.86	174.55	189.65	227.04	271.37	335.21	345.03	396.08	441.46	487.5	570.71	670.77	773.53	890.33	990.79	1145.3	1224.5	1356.9	1442.6	1546.9	1678.5	1725.3	1838.8	1931.5	1940.2	2041.2	2087	2136.5
8.5914	7.384	4.1678	0	2.5082	0	0	0	0.99876	0	0	0	0	0	0	0	0	0	3.9733	14.821	35.773	64.283	105.95	153.86	217.22	298.97	381.71	460.42	531.93	625.4	718.28	820.22	916.17	988.26	1053.3	1146.4	1196.4	1303.8	1397.8	1427.5	1474.6	1504.4	1543.1	1547.8	1598.6	1614.1	1681.3	1683	1677.7	1731.4
0	7.4686	0	0	14.753	0	0	0	0	0	0	0	0	0	0	0	0	0	0	0	0	0	0	0	0	0	0	0	0	0	0	0	0	0	0	0	0	0	0	0	0	0	0	0	0	0	0	0	0	0
13.009	1.8111	2.4009	0	0	0	0	0	4.105	0	0	0	0	0	0	0	0	0	2.0901	5.9905	15.259	31.22	42.515	63.217	97.75	137.31	146.51	189.52	247.8	303.62	390.29	505.13	623.31	769.91	920.34	1080.3	1292.2	1429.2	1573.6	1663	1764.3	1828.2	1988.5	2093.7	2181.2	2348.7	2401.1	2341.8	2405.7	2452.7
36.592	15.075	9.6317	0	0	0	0	0	0	0	0	0	0	0	0	0	0	0	11.542	62.421	136.92	214.29	311.13	379.97	486.71	610.26	723.51	823.8	949.88	1090.2	1246.3	1400.9	1537.9	1605.8	1761	1726.8	1838.1	1832	1906.8	1902.7	1954.2	1983	1999.5	1996.6	2052.7	2056.3	2054.6	2027.5	2086	2112.2
15.784	9.752	3.0564	0	0	0.83951	0	9.8482	3.5899	2.8523	0	19.902	31.773	78.489	115.28	126.41	146.02	190.11	187.48	254.29	255.65	275.73	330.24	313.61	338.25	337.48	444.7	391.64	506.41	548.25	574.04	527.89	583.92	619.91	640.02	676.18	698.99	710.33	753.09	731.24	743.64	751.48	762.3	783.17	694.77	792.45	753	748.37	744.61	869.97
19.917	0	0	0.4727	0	0	0	0	0	0	0	0	2.3008	21.987	33.425	25.208	43.674	40.19	45.848	87.49	122.45	179.88	215.59	326.88	433.18	566.73	686.85	804.69	1004.6	1214.3	1373.6	1517.2	1740.7	2013.4	2379.3	2617.7	2814.1	3113.7	3421.8	3492.3	3709.6	3832.8	3939.3	4119.9	4203.3	4269.6	4386.8	4260	4517	4618.3
4.4426	4.4387	2.3261	0	0	0	3.0253	10.208	0	0	0	0	0	0	12.37	19.255	29.716	39.364	50.565	66.924	89.699	115.89	126.93	134.64	144.61	166.34	165.16	180.7	184.9	196.72	216.55	219.67	216.47	219.48	244.98	237.74	246.84	237.12	244.41	243.31	235.81	224.71	228.2	250.78	219.04	255.6	209.91	224.29	206.52	213.27
0	0.13623	0	4.7804	4.0756	4.3276	0	6.2805	0	0	0	0	0	0	0	0	0	0	0	0	0	0	0	0	0	0	0	0	0	9.4673	0	0	5.8451	39.161	95.753	169.63	238.66	281.14	332.62	362.32	381.41	447.08	477.41	517.16	494.06	540.79	568.56	628.21	664.88	675.29
4.4354	2.992	0.55875	1.9867	0	0	0	0	0.29162	0	0	0	0.37421	0.48977	0	0.52222	0	0	11.406	14.714	18.627	31.355	33.677	38.538	55.195	86.384	72.197	76.682	99.673	112.28	123.01	146.15	151.23	173.05	187.76	190.09	225.74	245.17	271.78	285.57	275.69	267.56	268.91	437.56	439.28	410.97	408.19	400.44	424.72	476.82
3.2389	7.0779	2.4011	0	0	0	6.519	7.7945	2.6844	5.3572	0	0	0	5.0773	23.79	22.589	31.051	36.691	53.531	76.885	131.11	208.32	294.64	378.2	492.22	611.67	774.73	922.91	1135.7	1323.4	1490.4	1711.4	1946	2151.4	2359	2511.2	2795.4	2908.9	3047.7	3189.7	3251.5	3363.1	3517.7	3676.4	3806.7	3854.5	3808.5	3899.5	3851.3	3807.1
0	0	5.0294	3.1481	4.0192	0	0	3.1403	1.6629	10.706	3.7112	16.214	23.58	42.116	63.932	90.6	108.31	160.05	176.88	200.71	247.22	301.34	338.03	376.15	406.38	455.15	483.78	533.98	607.26	680.79	756.26	827.23	878.2	972.01	1036.4	1108.5	1225	1301	1389.2	1509.3	1605.1	1688.2	1818.1	1873.9	1893.4	2006.8	2046.9	2076.4	2098.6	2153.1
6.4192	13.034	3.0117	5.9656	0	0	0	0	0	0	0	0	0	0	0	0	0	22.017	58.585	131.94	213.9	330.79	461.49	636.54	800.69	987.78	1181.5	1427.5	1637.8	1859.2	2090	2397.1	2578.8	2790.5	2991.2	3137.4	3347.1	3535	3606.5	3801.1	3920.8	3960.9	4038.4	4083.9	4033.2	4017.5	4131.1	4165.6	4122.5	4045.9
5.8957	3.0337	2.3516	0	0	0	0	0	0	2.7062	0	0	0	0	0	0	0	0	0	0	0	0	0	0	22.238	67.975	118.82	167.53	242.51	329.92	425.22	585.6	805.29	901.45	1017.8	1187.3	1311.9	1492.5	1657.4	1757.5	1932.1	2057.5	2148	2335.8	2328.8	2448.7	2538.8	2667.7	2620.8	2622
0	18.345	1.5535	0	0	0	2.86	0	0	4.4124	0	0	0	0	0	0	15.76	0	14.072	14.648	25.808	39.933	76.605	69.955	104.95	191.39	238.13	365.26	422.29	579.12	725.71	847.19	1000.5	1146.8	1296.9	1400.9	1573.6	1701.4	1846.8	1912.9	2051.5	2110.9	2226.7	2316.5	2376.5	2483	2498.5	2604.4	2587.3	2633.6
23.056	14.996	7.1727	0	0	0	0	0	0	0	0	0	0	1.8162	17.649	28.092	55.156	76.943	94.604	136.47	181.5	242.74	291.76	346.27	437.49	520.14	600.53	732.6	828.47	924.55	1012.2	1052.6	1260.4	1381.4	1504.2	1578.3	1664.1	1726.9	1781.1	1756.9	1839.5	1913.8	1917.9	1930	1931.9	1985.5	2038.2	2056.1	2074.8	2108.6
13.3	2.7196	0	0	0.19049	1.6646	0	0	0	0	0	0	0	0	0	0	0	0	0	0	0	0	0	0	0	0	0	0	0	0	0	0	0	0	0	0	0	0	0	0	0	0	0	0	0	0	0	0	0	0
16.269	4.9049	0	0	0	0	0	0	0	0	0	0.21533	0	0	0	0	0	16.239	26.679	64.255	116.71	167.61	221.91	278.34	368.84	463.4	562.04	697.1	823.81	906.08	1036.6	1210.3	1280.3	1408.3	1480	1573.7	1642.5	1705.7	1791.6	1839.8	1923.7	1984.8	1993	2009.8	1945.7	2041.7	2131.4	2117.7	2187.3	2152.7
0	0	0	0	4.368	35.806	22.004	34.786	11.253	11.329	8.928	8.4497	0	12.972	35.033	35.577	45.481	58.632	69.492	83.428	87.925	122.04	148.45	180.1	200.92	227.8	254.4	286.09	325.04	358.56	402.27	461.79	486.58	490.91	539.07	564.32	661.16	707.06	756.47	757.66	705.28	744.61	841.67	866.86	772.18	921.88	853.33	842.51	846.53	875.48
1.5799	6.0069	0	0	0	0	16.552	5.0911	0	12.848	14.368	11.208	10.453	15.674	18.209	21.56	40.793	63.645	64.599	89.791	102.23	118.26	139.34	171.24	226.78	261	311.45	334.22	376.85	453.96	476.57	520.43	593.1	597.19	649.84	656.98	718.23	725.32	802.47	775.48	828.15	849.28	851.58	880.36	915.12	893.5	894.59	929.17	896.54	893.31
0	2.9861	0	7.2576	2.5907	0	0	2.3743	7.8689	21.937	26.343	23.987	35.763	56.412	66.564	70.411	77.721	79.101	81.306	87.944	104.35	119.05	136.67	145.22	164.83	163.83	179.39	202.58	215.4	223.15	241.32	255.49	281.24	305.58	333.22	347.42	360.51	402.07	419.01	460.12	476.41	490.23	541.19	550.69	606.05	630.39	646.23	667.71	688.97	720.82
5.6613	1.3856	0	0.86934	0	1.0559	0	0	9.5154	12.988	14.961	10.747	11.4	14.434	28.171	31.189	42.826	37.869	43.591	41.462	27.81	9.2335	33.886	53.563	72.597	97.394	143.32	169.35	209.48	244.11	268.19	298.72	310.69	345.76	396.42	470.89	503.25	544.62	558.85	616.95	723.59	703.29	730.57	775.43	807.53	777.13	850.97	864.11	889.32	870.65
13.968	6.1197	0	0	0	0.11477	0	0	0	0	0	1.5548	0	0	0	0	0	0	0	0	0	0	0	0	0	0	13.458	39.894	64.514	103.84	149.3	203.51	260.02	314.64	369.57	409.74	469.63	515.8	569.02	615.43	659.35	721.14	724.6	714.29	743.91	762.92	787.37	752.26	794.57	819.89
5.0378	3.3075	0	4.8473	0	0	2.2677	0	5.3002	1.4827	11.239	11.567	13.018	19.446	16.94	27.856	23.605	26.878	49.883	59.335	85.624	132.87	194.55	268.34	368.74	490.12	590.68	706.57	856.49	921.79	1064.6	1159.5	1326.8	1486.7	1570.5	1765.6	1934.2	2037.3	2214.9	2217.7	2306.1	2413.8	2503.2	2575.1	2677.9	2729.1	2717.5	2691.8	2537.3	2770
0	8.37	7.7126	5.6311	0	0	0	0	0	0	0	0	0	0	0	0	0	0	0.64244	17.113	24.445	54.874	78.626	97.376	103.71	126.25	154.86	178.16	216.43	277.44	317.06	367.28	424.92	509.86	534.43	581.4	564.97	665.83	566	614.82	646.3	709.84	735.19	760.54	821.32	681.16	738.21	759.32	775.8	827.92
12.818	0.76217	2.6344	2.228	0	0	0	0	0	0	0	0	0	0	0	0	0	0	0	0	23.058	66.715	142.03	228.75	356.85	526.09	670.68	894.07	1099.9	1390.9	1605.3	1921.4	2246.3	2457.6	2825.6	3080.6	3218.6	3598.9	3910.1	4050.7	4155.8	4289.9	4429	4368.5	4646.5	4644.6	4684.8	4655.3	4706.7	4741.9
20.655	1.1681	0	0	0	0	0	0	0	0	0	0	0	1.5011	0	10.557	34.602	68.725	122.68	188.4	251.25	326.98	414.86	523.09	610.76	727.61	831.8	966.22	1065.8	1194.1	1213	1332.9	1478.6	1541	1662	1748.7	1771	1868.4	1923.8	1969.8	1969.7	2151.8	2176.6	2181.4	2180.1	2245.8	2276.2	2314.6	2236.8	2267.1
10.766	11.748	1.1604	0	0	0	0	0	0	0	0	6.3607	23.926	46.997	71.203	93.536	119.15	0	0	9.4056	8.6513	14.712	8.6589	12.472	7.4516	15.502	0	8.7254	9.2073	0	0	0	0	0	0	0	0	1.1033	0	1.5995	0	0	0	0	0	0	0	0	0	0
2.4336	0.17608	0	0	4.6249	0	5.671	5.0989	0	18.193	20.291	30.988	23.016	47.54	73.002	83.327	112.13	126.29	139.76	172.85	199.73	198.14	229.9	254.31	320.28	376.12	419.18	466.37	558.75	645.67	757.25	855.41	1014.9	1057.3	1366.7	1534.1	1791.2	1922.3	2126.4	2288	2415.1	2600.7	2591.3	2724.9	3109.4	2989.6	3042.7	3243	3236.3	3331.7
14.545	3.0353	0	2.8154	3.0162	0	0	0	0	0	2.4084	0	6.0556	6.0355	0	4.3044	3.6161	2.191	26.167	34.686	31.449	50.131	65.115	66.856	76.137	93.858	103.24	111.01	80.579	93.414	90.943	114.7	136.65	166.76	149.39	135.78	150.74	127.28	154.67	149.21	132.02	142.64	146.16	130.11	155.74	155.69	138.56	136.97	131.03	111.69
12.088	6.0206	0.70748	0	2.4016	0	0	0	0	0	0	0	0	0	0	0	0	0	0	4.7211	27.846	45.586	78.524	85.515	116.38	144.33	167.99	191.11	220.28	244.51	259.35	268.2	284.11	304.47	299	329.7	354.81	386.57	416.81	434.63	439.12	435.64	445.82	442.94	460.46	473.84	489.38	495.58	475.01	494.7
14.903	5.5621	1.5928	0	0	0	0	0	0	0.20968	13.471	40.845	54.531	75.149	91.308	102.57	115.53	133.43	152.2	175.41	175.67	192.79	207.9	197.72	237.05	263.18	281.83	285.33	275.12	271.84	292.87	304.69	343.63	359.78	387.5	383.7	418.96	440.67	467.19	504.31	506.19	527.37	533.3	547.87	549.88	562.11	566.74	584.54	573.59	570.13
10.553	4.4789	0	0	0	2.7279	0	6.1184	4.2731	0	0	0	0	0	0	0	0	0	0.8828	13.543	45.46	81.783	125.41	188.5	285.19	384.36	477.33	608.37	764.42	912.92	1038.3	1261.9	1348	1515.2	1634.3	1759.7	1922.3	1945.4	2037.1	2270.2	2354.9	2544.6	2525.6	2504.2	2448.9	2583.8	2657.5	2668.5	2673.8	2743.4
12.743	9.562	0	1.4904	0.17555	0	0	0	0	0	0	0	0	0	0	0	0	0	0	0	13.044	28.299	42.018	63.747	79.567	102.43	126.92	156.79	183.69	213.75	247.13	249.4	274.29	340.29	271.58	326.75	340.31	406.26	367.61	458.86	448.26	413.45	414.79	423.98	368.57	423.04	436.26	441.56	432.68	401.87
18.554	0	0	0.61698	0	0	0	0	0	0	0	2.3532	0	0	0	0	0	0	0	14.578	36.376	70.31	111.28	139.3	157.02	197.92	223.02	276.76	296.74	319.42	374.72	406	452.26	457.37	503.86	548.58	544.63	584.37	593.07	624.17	617.76	621.53	658.99	672.72	697.61	694.72	701.19	670.75	668.93	622.79
0	0	0	8.0135	13.718	18.622	24.168	25.344	39.909	36.728	50.586	40.681	64.112	43.279	40.819	41.002	50.943	57.065	49.233	75.415	49.607	76.011	72.22	68.88	106.44	91.608	124.86	138.24	139.64	148.44	180.9	177.62	184.36	184.08	236.04	236.85	274.16	257.26	287.52	248.58	269.06	271.01	303.89	306.41	363.97	303.04	328.57	324.33	337.29	353.32
14.739	10.402	4.7424	0	0	0	0	0	0	0	0	0	0	0	0	0	0	0	0	8.3062	30.005	49.525	90.99	107.55	146.87	175.87	216.9	234.22	242.96	297.26	328.04	351.96	441.96	535.21	512.47	597.28	641.85	680.59	753.81	798.41	861.64	889.5	915.65	916.26	941.3	921.74	917.3	940.16	877.9	905.96
2.6658	0	0	9.5469	0	0	0	0	0.11579	3.5811	10.294	2.8195	24.712	34.189	77.752	126.69	197.54	280.07	399.03	503.76	637.44	792.09	970.14	1175.1	1339.8	1566.3	1786	2160.5	2419.6	2746.1	3038.9	3232.1	3520.4	3648.1	3861.9	4082	4228	4446.2	4679.3	4820.9	4895.8	4788.4	4859.4	5017.9	5055.9	5215.7	5281.3	5407.8	5461.6	5506.9
0	10.141	4.729	0	0	0	7.3496	5.678	6.8408	0	0	0	0	0	14.984	0	0	0	0	0	0	0	0	0	0	0	0	0	0	0	4.0829	18.887	16.455	67.965	149.1	220.89	278.51	321.92	410.01	504.2	518.92	532.89	586.91	794.53	669.86	659.88	649.03	713.31	717.58	755.62
28.26	6.8548	0	0	0	3.5163	0	0	5.6591	30.291	79.764	106.01	159.51	234.31	274.5	359.52	459.87	527.46	616.33	707.63	783.4	877.23	1029.8	1073.9	1226.7	1460.9	1659.8	1814.6	1908.7	2064.1	2251.6	2395.7	2615.4	2749.5	2933.2	3170.4	3206.6	3325.2	3450.6	3515.7	3600	3639.8	3749.8	3783.9	3786.8	3919.1	3871.4	4290.2	4734.3	4173.8
0	1.009	0	4.8105	2.8644	3.8956	0	4.7432	16.341	44.93	115.92	173.74	289.73	405.29	538.45	649.37	812.99	918.19	1025.3	1202.5	1317.9	1391.1	1514.5	1593.5	1660.8	1723	1823	1899.3	1924.2	1974.4	1946.1	2049.9	2075.2	2071.7	2152	2114.6	2260.2	2258.5	2290.8	2323.4	2355.2	2377.4	2350.8	2398.6	2412.6	2443.5	2495.8	2551.4	2513	2483.6
6.3864	0	0	4.778	2.2107	0	0.42887	0	12.716	2.5831	32.731	57.974	112.75	197.81	330.63	502.87	705.72	946.08	1286	1576.3	2083.7	2357.3	2792.2	3186.8	3726.3	4059.6	4677.7	4956.3	5507.1	6050.3	6570.7	7137.8	7652.1	8141.5	8725.1	9413.4	9878.5	10120	10548	10956	10873	11362	11829	11861	12010	12171	12460	12587	12692	12826
36.262	12.119	0	0	0	0	0	0	0	0	0	0	0	0	0	0	0	0	0	0	0	0	0	1.6941	25.56	84.273	136.52	235.7	316.34	471.63	627.66	787.74	954.65	1169.7	1330.2	1565.2	1706.8	1830.4	2006.6	2137.3	2318.1	2380.5	2506.4	2645.1	2725.7	2786.1	2853.9	2887	2927.1	2976.5
1.2234	0	0	0	4.5661	7.1573	6.9207	3.7953	0	7.2893	9.2495	0	4.2319	3.8178	10.259	26.002	24.346	72.433	124.9	195.93	277.65	384.44	540.15	632.1	779.22	1001.1	1123.1	1358.3	1503.3	1635.8	1678.4	1926.7	2143.8	2297.7	3054.9	2693.4	3468.3	3765.6	4155	4404.9	4525.1	4559.9	4845.6	4850.2	5000.4	5059.9	5100.4	5389.6	5456	5418.2
12.485	5.2527	0	0.59818	0.49354	0	0	0	0	0	6.1953	15.415	12.916	21.852	14.79	30.584	39.189	52.534	71.758	93.762	98.203	103.64	145.58	130.43	145.48	163.74	175.69	179.37	182.02	176.64	190.13	187.17	208.15	206.75	212.18	206.81	221.89	231.33	246.84	261.26	268.96	267.38	255.16	282.56	269.29	280.41	275.69	268.83	286.62	279.92
12.353	11.809	0	5.6165	0	0	0	0	0	0	0	0	0	0	10.316	59.367	145.15	238.26	354.52	480.9	618.17	781.78	977.38	1144.8	1424.7	1675.6	2130.7	2073	2292.1	2642.3	3160.4	3086	3414.5	3584.6	3824.2	3958.7	4166.3	4341.6	4472.7	4503.1	4681.5	4786	4795.5	4925.7	5001.5	5057	5265.5	5263.8	5416.1	5415.7
14.339	1.4702	0	1.3378	0.41923	2.9819	0	1.9582	2.943	4.1856	8.545	0	0	0	0	0	9.0383	92.773	169.9	306.64	424.88	582.98	742.85	961.76	1167.6	1417.1	1698.8	1924.5	2275.9	2434.3	2720.1	3032.4	3168.3	3468.5	3722.3	3869.8	4067.6	4286.3	4398.5	4589.6	4705.3	4873.1	5094.9	5108	5151.5	5029.4	5094	5187	5295	5353.2
0	2.5655	0	0	0.11725	0	12.707	12.546	3.0122	8.4026	0	14.218	26.731	54.616	85.102	110.7	127.6	146.86	185.84	197.78	215.93	243.17	263.48	298.13	301.87	315.33	349.64	385.03	419.77	475.05	526.9	569.21	639.75	687.87	773.49	820.8	885.33	927.59	1022.7	1077.2	1090.5	1128.5	1135.2	1181.9	1216.7	1224.5	1244.8	1239.1	1276.9	1299.3
2.5103	7.4045	9.0555	0	0	0	0	0	0	0	3.4835	0	10.39	21.127	36.07	44.399	63.363	83.291	119.14	145.87	173.93	233.84	278.76	369.34	445.55	543.97	626.8	747.51	826.24	942.46	961.63	1094.6	1260.2	1375.3	1454.4	1549.4	1688.9	1838.9	1907.2	1750.8	1748.7	1879.7	1832.8	1944	1870.3	1925.9	1977.4	2027	2105.1	2081.4
32.293	0	0	0.85872	0.80184	2.6785	0	0	0	0	0	0	9.4205	8.1031	15.525	23.117	35.139	43.951	79.612	123.23	150.41	190.53	239.29	299.72	361.21	445.37	543.99	646.32	782.52	954.49	1120	1319.8	1524.6	1691	1865.6	2002.1	2156.6	2286	2377.9	2562.3	2631.3	2754	2795.6	2796.8	2893.8	2968	2953.4	3017.1	3071.7	3112.8
9.9109	6.2791	2.714	1.4241	0	0.12114	0	0	0	0	0	0	0	3.3175	37.513	94.562	169.89	284.06	420.73	552.73	752.64	935.27	1153	1381.5	1513.9	1811.5	2013.7	2248.9	2402.1	2494	2848.2	2873.7	3037.7	3187.9	3361.1	3396.3	3571.5	3790	3761	3843.9	3922.2	4192.5	4127.6	4214.1	4212.7	4258.5	4318.5	4333.6	4237.6	4283.6
0	2.9823	0	2.0244	1.643	1.2466	0	0	0	0	0	0	15.246	38.419	67.248	107.85	130.23	164.07	225.82	271.03	288.28	345.78	347.63	369.57	405.32	425.33	451.92	485.89	506.92	552.23	552.83	573	622.14	672.8	682.28	699.87	733.08	728.27	745.7	740.37	739.3	768.64	747.99	776.53	748.34	767.62	763.94	805.68	792.54	812.46
2.1807	13.09	2.6108	0.63247	0	0	0	0	0	0	2.7878	2.7914	0	0	0	0	0	0	0	0	0.0666	10.103	32.164	48.223	94.466	147.18	208.1	275.53	343.74	426.84	495.12	555.59	649.84	773.97	830.88	937.58	1064.4	1138.9	1249.7	1281.4	1411.2	1434.3	1466.9	1579.4	1538.6	1663.2	1691	1705	1714.9	1724.5
7.8918	0	0	5.1948	1.8822	0	0	0	0	0	0.056744	0	0	0	0	0	0	0	0	0	0	0	0	0	0	0	0	0	5.1911	0	0	0	0	13.418	18.706	30.011	27.099	17.727	16.945	31.66	32.797	18.402	37.923	61.198	37.425	43.217	82.937	89.841	81.077	106
9.3971	10.16	0	0	0	0	0	0	0	0	0	5.5631	0	0	0	0	0	0	0	30.232	45.487	40.633	66.701	73.98	80.583	135.16	200.15	263.04	327.95	399.85	496.86	569.29	632.28	723.7	793.47	872.34	909.76	936.5	1037.9	1065.4	1101.5	1140.8	1175.2	1176.9	1191.7	1198.1	1206.6	1179.3	1165.3	1198.9
11.813	2.2718	0	0	0	0.79895	0	0	1.2782	0	12.622	12.693	21.025	33.545	37.761	67.031	70.732	81.03	118.35	123.6	151.14	159.92	182.7	187.98	208.98	199.13	215.44	227.33	226.69	228.2	224.64	240.09	244.17	243.23	255.22	253.33	287.58	289.43	326.79	323.83	349.8	386.58	390.39	373.14	402	406.98	446.19	425.73	458.63	473.19
0	0	0	7.5162	8.7731	0.24844	14.729	15.472	70.21	127.61	212.13	325.29	473.15	620.43	752.34	896.08	1031.7	1241.4	1344.8	1552.8	1781.2	1941.9	2133.8	2278.4	2504.7	2653.2	2764.1	2899.3	3093.8	3083.3	3287.2	3406.2	3463.9	3561.3	3771.8	3939.2	3970.5	4146.7	4266.1	4347.4	4372.1	4586.2	4557.3	4570.1	4752.9	4735.8	4887.1	4797	4877	4922.1
7.2226	8.0562	0	0	0	0	0	0	0	4.1251	0	0	0	5.8095	15.852	27.369	51.631	72.158	90.662	122.01	148.68	178.16	215.86	235.45	301.66	328.21	352.43	373.91	402.44	454	513.37	582.13	672.42	730.92	817.33	871.61	989.27	1019.1	1084.1	1112.2	1162.5	1218.4	1272.3	1304	1324.3	1360.7	1364.4	1412.2	1417.4	1442.4
8.5109	2.9999	2.174	0	0	0	0	7.9099	0	8.873	0	2.5827	2.4055	11.85	31.289	22.333	48.987	69.991	89.073	129.42	192.2	261.25	317.34	397.92	453.92	535.03	594.74	689.24	728.03	796.21	849.01	890.63	967.29	991.38	994.89	1028.5	1038	1091.7	1141.5	1178.6	1172.6	1206.7	1190.6	1158.4	1245.7	1301	1248.6	1278.1	1208.1	1248
11.728	9.462	0	0	0	0	1.313	4.7428	1.8567	2.8778	0	3.0912	7.8649	19.533	3.0651	1.5091	0	0	0	0.046197	5.9133	0.11254	6.1312	24.342	30.644	53.284	78.051	96.254	128.45	153.25	170.74	181.84	190.47	229.35	205.84	240.62	256.66	279.64	299.59	307.66	300.05	301.61	304.24	297.52	333.09	323.82	345.75	340.55	344.5	351.03
9.3623	0.67844	0	0	6.256	0	0	5.0227	1.0287	6.1174	5.9808	7.5942	0	7.1803	6.8374	19.803	6.7155	12.751	14.057	28.661	22.694	20.861	26.429	19.357	28.385	21.495	25.804	34.605	45.954	44.997	44.759	69.018	51.781	65.423	89.294	63.887	60.946	52.952	56.871	62.03	80.603	93.693	112.5	109.05	116.55	108.87	115.37	125.09	123.56	151.55
3.2506	6.6153	0	7.835	0	0	0	0.23522	3.6364	0.75757	1.5257	11.493	17.156	36.462	26.023	49.301	47.839	63.176	89.312	108.6	125.07	130.78	151.97	155.71	179.04	204.2	229.65	272.01	335.79	363.14	399.16	447.72	467.86	510.39	554	579.45	642.52	672.3	660.14	735.79	773.08	721.66	784.46	731.05	717.04	739.7	760.74	713.96	727.85	718.95
0.95641	4.1818	0	6.4721	1.471	0	0	0	0	0	0	0	0	0	0	0	0	0	0	5.7217	14.598	45.679	52.368	72.395	85.951	207.27	142.97	160.97	192.34	203.48	239.77	223.44	263.77	322.28	345.62	356.56	382.84	416.23	463.88	525.62	558.88	540.85	602.48	585.84	616.11	603.57	590.62	626.54	617.1	648.3
23.668	6.0924	0	0	0	0	5.2541	0	3.6929	59.314	147.86	239.4	323.28	431.73	543.79	649.59	750.6	866.54	958.27	1093.7	1183.4	1309.2	1470.6	1592.3	1684.6	1812.7	1996.3	2200.2	2325.6	2522.3	2527.9	2675.4	2874.1	3114	3049.5	3257.7	3391.7	3562.3	3622	3674.2	3681.3	3533.4	3393.8	3401.8	3340.4	3302.6	3293.6	3273.1	3281.6	3234.5
38.443	12.246	0	0	0	0	0	9.2585	29.73	44.062	73.436	117.84	160.87	249.76	348.77	401.76	578.09	705.68	858.54	941.51	1163.6	1309.3	1388.4	1569.6	1694.3	1813.7	1952.7	2030.5	2197	2249.1	2442.2	2591.7	2719.8	2836.9	2972.2	3057	3266.1	3316.3	3420.8	3556.3	3734.3	3768.9	3788.1	3867.2	4014	4080.9	3987.2	3957.6	3945.9	4002.2
0.26938	4.1267	0	0	0	0	10.635	5.3833	1.7975	9.6619	0	0	0	0	4.3443	0.24052	0	0	4.5706	0	0	1.3015	5.2591	5.2221	11.332	23.556	43.687	58.027	99.432	153.32	189	239.26	320.13	397.44	506	580.93	684.46	724.39	821.19	857.38	1042	1040.9	1189.3	1196.5	1131.5	1304.5	1357.7	1426.6	1390.7	1404.8
0	0	0	4.1265	0	4.4709	0	5.6472	5.3282	10.927	17.972	15.503	26.702	46.434	53.074	75.481	105.73	143.65	166.91	188.72	209.46	246.69	277.17	318.97	354.26	407.32	464.81	563.8	592.63	665.03	670.77	722.64	745.78	787.23	845.75	890.04	891.25	954.87	976.97	1012.6	1019.6	973.56	1011.5	1015.5	1020	1066.5	1085.1	1101.8	1110.3	1117.1
0	1.2945	0.99035	3.2506	0.33762	0	0	0	5.5605	5.4361	0.25911	0	0	5.1167	4.2891	4.3121	18.819	30.703	40.974	46.298	43.05	61.006	66.052	77.708	71.885	86.978	107.9	117.23	117.28	111.82	124.02	126.26	138.2	141.91	158.44	173.61	183.51	174.69	199.47	178.95	197.03	190.45	213.29	211.82	214.38	204.98	242.59	240.68	231.93	258.71
10.432	1.1429	0	0.014874	0	0	0	0	0	1.9447	7.6902	8.0676	9.4495	19.497	40.709	61.529	78.909	110.74	144.01	160.03	177.99	205.94	229.58	270.78	331.77	420.83	472.25	573.73	635.53	753.73	805.68	949.08	1067.3	1204.8	1265.7	1360.9	1442.9	1525.7	1586.9	2017.2	1931	2136.6	1857.6	1830.7	1929.1	1932.9	1987.8	2074.6	2094.7	2106.6
0	0	0	2.983	18.928	14.967	15.653	30.48	27.183	27.434	36.7	26.699	56.441	58.864	67.059	61.592	77.306	85.154	98.837	118	139.32	160.69	185.49	198.41	244.18	275.43	326.2	345.58	415.22	400.12	484.13	550.93	626.18	652.77	705.54	769.85	812.7	847.63	878.2	1017.7	1067.7	1132.4	1158.6	1187.1	1208.9	1232.1	1288.2	1309.7	1320.9	1298.7
0	3.0526	0.96585	0	0	4.0393	14.849	17.489	10.774	10.49	11.382	26.345	43.294	93.197	175.66	274.53	427.93	600.33	772.69	950.8	1143.2	1369.1	1594.5	1730.2	1933.1	1984.5	2267.7	2234.4	2580.7	2592.6	2711.8	2925	3070	3200.8	3233.5	3278.7	3465.8	3570.6	3675.9	3678.3	3766.8	3808.1	3821	3883.3	3752.7	3792.2	3698.2	3777.4	3714.6	3684.5
13.735	2.6682	0.83143	1.5062	0	0	0	4.342	10.097	4.083	0	0	0	0	0	1.1593	0	3.0053	17.169	0	20.969	23.613	42.982	17.653	46.904	58.945	63.252	63.126	64.673	85.458	55.874	50.336	69.109	87.867	68.8	108.27	130.37	172.58	173	186.44	187.62	200.51	223.92	224.49	238.43	260.41	254.21	272.68	268.14	269.25
4.744	9.43	0.66179	0	0	0	0	0	0	1.8611	7.212	11.659	17.848	19.786	19.855	35.906	52.944	74.46	94.649	142.89	176.81	214.81	249.03	314.13	388.24	472.11	560.93	568.82	702.56	775.12	849.28	972.1	1155.9	1297.1	1480.1	1683	1857	1951	2145.1	2265.8	2376.7	2520.6	2787.5	2905.6	2972.6	3067.8	3139.5	3261.4	3285.2	3251.9
16.658	0	0	0	0	0	0	0	0	0	1.7169	3.6978	2.719	9.6159	10.068	31.044	66.101	115.8	193.83	299.9	425.2	561.52	723.38	890.69	1057.5	1279.8	1538.6	1741.7	1962.2	2137.5	2329.7	2516.7	2762.1	2856	3059.4	3190.6	3311.2	3439.9	3615.5	3631.1	3711.5	3834.2	3912.3	3993.9	3979.1	4016.3	4068.9	4103.8	4077.9	4143
6.5522	1.9163	0	1.903	0	0	0	0	0	0	14.376	5.646	6.5536	0	0	0	0	0	0	0	0	0	0	0	4.7852	10.492	4.8413	9.8248	14.075	13.762	0	2.3942	0	12.205	7.8787	0	0	0	0	0	0	0	0	0	0	0	0	0	0	0
9.4307	8.1838	0.97217	0	0	0	0	0.39849	0	0	5.3758	0.9543	0.83087	19.138	40.525	67.79	111.16	160.04	236.72	308.28	388.95	456.91	527.49	624.67	715.57	815.92	863.51	963.74	1028.4	1075.6	1141.1	1226	1325.2	1366.9	1424	1521.8	1540.2	1663.9	1708.2	1723.2	1770.8	1858.1	1882.9	1892.7	1911	1923.5	1968.2	1993.4	2016	2048.1
4.7417	0	0	0	1.0569	0.056117	10.019	2.1222	7.0529	23.44	13.998	2.8684	0.76159	8.5765	15.225	11.829	19.429	11.763	15.957	14.649	22.004	40.5	76.991	101.27	117.69	156.06	188.41	190.38	223.71	246.17	269.89	303.73	369.74	389.48	413.57	398.1	432.11	449.93	512.72	527.02	541.92	576.99	588.43	592.67	608.25	612.13	643.63	650.52	481.24	528.82
0	2.7713	0	5.0606	0	0	6.582	0	0	0	20.71	28.13	45.713	72.951	91.299	139.66	180.82	229.77	291.67	347.41	373.38	422.77	503.58	591.8	670.05	780.11	871.5	1001.5	1115.5	1213.3	1335.8	1489.8	1630.8	1769.3	1893.6	1949.9	2138.4	2207.2	2288	2402.1	2463.5	2705.8	2700.4	2787.4	2900.7	2936.2	3057.6	3136.8	3144.4	3209.6
13.101	0	0	0	3.761	0	5.8222	5.2912	3.7062	4.8414	7.2122	0	0	0	0	0	0	0	0	0	0	6.5688	33.994	60.87	101.4	147.72	207.78	243.61	317.42	372.44	422.13	471.37	491.55	568.71	605.22	617.31	636.33	637.94	640.7	672.86	686.7	676.72	699.61	724.24	716.21	698.05	685.69	731.53	728.32	755.17
8.0453	3.2403	1.4662	1.4104	0	0	0	0	0.0030658	2.274	6.1386	0	0	0	0	0	0	0	0	0	0	0	0	0	0	0	0	0	0	0	0	0	10.641	22.871	25.7	24.012	44.992	37.924	47.978	54.445	48.5	78.241	134.42	134.52	142.99	147.92	169.54	182.7	201.39	211.06
12.52	8.7199	3.0125	0	0	0	0	0	0	0	0	0	0	0	0	0	0	0	12.172	57.807	124.53	262.66	332.09	516.31	678.04	861.51	1074	1165.5	1381.4	1529.7	1824.3	1829	1511.9	2148.7	2246.6	2572.8	2602.8	2800.7	2833.5	2954.4	3025.3	3035.7	3059	2977.5	2990.5	2942.9	3018	2984.6	2968.4	2975.5
0.68327	0	0.88645	0	4.9441	0	5.3776	4.5531	12.813	6.0898	10.078	10.548	0.88764	10.876	14.467	25.37	32.57	44.983	62.635	92.405	118.7	143.09	193.01	225.93	306.99	426.81	536.96	643.64	792.64	934.35	1097.4	1278.1	1444.6	1696.6	1896.2	2064.2	2276.7	2436.6	2709.7	2852.8	3057.9	3218.3	3293.6	3434.8	3511	3584.9	3640.4	3606.5	3664.4	3820.4
0	2.6044	0	7.7196	7.6843	0	0	0	0	0	3.635	10.896	0	0	0	0	19.149	38.712	57.261	94.306	121.7	158.07	190.41	231.44	293.45	334.76	398.56	441.17	477.61	508.99	531.51	558.77	590.8	650.4	675.23	697.15	710.64	732.47	728.82	812.31	844.84	866.58	897.79	923.21	935.52	936.95	988.94	999.32	995.06	1025.6
6.7645	0	2.3998	0	4.5569	4.7449	0	0	2.1459	0	7.1598	14.827	9.8579	16.148	0	5.3035	0.52638	0	7.4044	6.8992	0.82789	19.93	31.581	25.848	67.06	109.59	151.87	198.16	217.27	244.49	303.8	342.99	444.01	493.05	585.49	652.75	724.56	781.1	912.89	1017.6	1099.6	1151.6	1217.6	1307.8	1367.8	1428.7	1469.5	1498.6	1537.7	1581.3
2.7892	0	0	0	3.3725	0	6.6772	2.2371	0	10.759	12.682	17.627	16.118	26.677	43.123	68.226	104.35	139.08	185.55	224.57	287.91	324.86	367.97	416.82	464.31	508.22	557.21	640.27	715.36	798.7	842.05	956.73	1064.2	1177.4	1293.1	1418.3	1526.8	1570.6	1622.9	1666	1777.4	1851.2	1856.5	1876.3	1514.6	1546.5	1785.1	1963.3	2018.9	2079.7
8.0492	0	0	0	2.0794	0	15.228	9.2234	17.959	31.689	2.8896	23.989	16.675	12.31	15.493	24.698	21.743	41.975	54.14	58.982	68.13	83.662	81.622	125.36	136.26	196.61	253.64	277.39	371.07	440.02	545.18	483.28	585.5	717.92	834.55	1328.1	1443.6	1606.6	1783.4	2010.3	2126.3	2168.3	2236.2	2368.3	2397.4	2452.3	2477	2606.3	2286.9	2607.2
0	1.6989	0	0.96594	1.6167	9.5177	0	0	0.21888	0	0.98771	4.1726	4.545	17.406	2.8753	3.1186	11.303	8.1422	6.2829	0	0	17.24	29.538	20.746	53.148	75.099	104.78	137.93	110.74	159.28	187.04	196.77	270.61	316.97	342.36	424.87	508.79	565.14	625.61	675.57	751	755.96	800.47	855.2	842.41	867.96	894.82	927.12	995.87	975.3
5.4055	5.1977	10.123	0	0	0	0	0	0	0	0	0	0	0	0	0	0	0	0	0	0	0	0	0	0	2.1058	8.1746	27.424	42.039	61.987	79.105	93.278	129.06	180.14	220.35	277.47	330.13	403.9	453.66	508.79	557.36	559.71	592.58	615.14	671.12	688.42	722.92	736.83	755.33	774.11
5.0825	4.2932	0	0	0	0	0	6.6969	1.7031	0	1.5586	0	0.99415	4.9924	7.3529	3.9073	9.5763	23.278	38.434	38.085	53.939	94.61	108.88	131.69	165.87	202.99	216.74	246.72	246.14	295.97	317.25	340.56	374.61	367.79	393.4	394.57	427.38	432.46	432.12	472.97	506.06	515.25	498.24	516.16	561.71	609.67	637.86	664.9	668.03	660.72
9.9243	5.64	0	0.75201	0.42305	0	0	0	0	4.8947	11.791	25.684	32.209	45.14	58.581	71.393	87.942	109.81	93.539	100.64	108.63	163.28	167.14	221.2	323.23	449.47	616.6	787.4	1211.3	1291.1	1418.4	1972	2204.3	2468.2	2767.8	3190.2	3592.6	3929	4299.7	4696.2	4923	5021	5370.9	5670.3	5946.1	6426.9	6639.8	6951.6	6817.6	6685.4
4.0763	0	12.921	3.9838	0	0	0	0	0	0	0	0	0	11.526	21.395	73.203	124.48	166.65	237.82	211.41	415.71	555.33	649.14	766.34	950.79	1116.6	1270.2	1485.5	1645.5	1771.7	1971.3	2122.9	2360.8	2493.9	2641.9	2732	2888.3	3036.1	3173.2	3202.4	3285.6	3315.7	3317	3387.3	3372.4	3395.1	3400.4	3533.6	3518	3585.5
16.778	5.0784	0.40288	6.3448	0	0	0	0	0	0	0	0	0	10.608	43.818	62.561	92.945	114.48	143.83	181.01	236.49	302.93	351.57	385.23	439.05	502	537.18	588.84	661.99	713.3	772.95	847.67	896.24	947.99	1040.6	1054.3	1129.6	1124.4	1191	1290.4	1299.3	1343.3	1342.2	1458.8	1418.1	1480.3	1442.3	1459.8	1455.2	1449.9
13.464	4.829	6.3017	0.23357	0	0	0	0	0	1.6027	0	8.874	19.927	33.214	60.915	98.235	175.47	232.65	299.86	414.46	510.22	569.37	732.67	890.73	1048.9	1204.6	1374.2	1602.8	1807.4	1955.2	2179.1	2396.9	2663	2899.9	2992	3233.4	3356.6	3560.6	3831.7	4002.2	4147.5	4122.3	4276.6	4304.3	4463.3	4531.9	4509	4544.9	4409.8	4414.9
0	0	0	0	0.27488	11.162	15.511	9.6715	7.3822	18.65	35.746	67.332	97.913	130.34	181.47	224.34	281.75	304.88	350.6	400.22	449.05	487.5	597.28	654.18	727.06	831.33	956.5	1070.7	1142.2	1221.9	1335.9	1437.5	1510	1557.7	1654.2	1665.3	1814.7	1873.6	1921.9	2014.9	2082.4	2063.4	2100.3	2103.3	2140.7	2163	2157.4	2152.8	2158.5	2177.6
2.2909	8.7778	0	0	2.884	0	0	0	0	7.2079	10.42	14.824	23.171	43.181	61.088	80.355	112.48	155.34	200.63	273.12	329.15	390.25	446.3	524.07	626.91	728.88	838.66	912.53	992.97	1087.2	1203.2	1312.6	1459.6	1541.7	1616.4	1747.9	1779.7	1932.3	1933.2	1967	1987.4	2056.4	1923.6	1969.6	2185.9	1954.3	2010.1	2126.4	2211.8	2257.1
14.924	6.8091	5.7733	0	0	0	0	0	0	3.8321	24.261	46.29	58.353	94.761	116.87	159.62	190.18	250.49	311.02	364.84	458.96	517.65	578.43	641.95	708.3	789.3	861.78	851.12	912.56	917.5	961.93	989.1	1049.6	1197.9	1167.7	1217.7	1216.6	1283.8	1150.6	1231.7	1271.7	1323.4	1301.4	1226.1	1239.6	1265.8	1226.1	1224.1	1251.2	1225.9
0	0	0	0	11.338	1.8125	1.5731	0	5.869	0	6.1403	7.7788	15.953	30.598	52.428	67.017	87.624	94.717	94.921	138.72	148.63	138.74	154.96	117.59	135.86	145.33	152.81	157.21	129.37	147.65	169.58	179.22	174.29	197.3	211.32	222.09	240.31	228.95	243.18	236.85	238.49	257.64	261.58	269.09	290.88	290.36	297.99	274.28	267.43	274.98
8.3519	0	0	0	2.6292	0	0	0	0	2.5294	5.3124	26.533	38.813	51.913	84.163	105.87	136.1	173.44	207.17	247.3	270.55	297.3	332.81	353.57	378.5	402.26	417	465.78	484.65	508.97	493.24	540.11	536.02	544.05	562.93	579.96	563.3	566.91	589.79	581.21	590.98	591.9	592.97	618.3	614.09	613.87	603	597.66	595.04	623.23
5.8086	0	0	0	0	2.0891	8.0925	0	0	8.4707	0	0	0	2.014	10.323	14.912	16.88	38.566	48.698	61.326	110.15	98.888	166.37	155.7	234.2	293.85	250.44	352.83	361.95	397.5	412.42	486.7	513.21	545.86	561.16	613.27	635.39	671.95	839.03	865.96	893.93	924.52	1001.7	1142.3	1113	1126.5	1090.4	1155.9	1080.4	1092.7
6.9371	0	0	0	0	5.7919	0	0	0	0	0	0	0	0	0	0	0	0	0	0	0	0	0	0	0	0	3.5905	18.279	27.41	37.253	10.254	11.353	44.758	57.615	78.228	91.604	124.11	94.162	93.435	86.521	82.714	82.083	83.184	93.867	82.036	96.715	127.29	130.12	137.55	132.62
3.1674	0	0	0.19774	6.9858	0.96468	0	0.017272	0	4.6105	7.1059	10.992	10.254	14.553	20.51	31.582	36.711	48.205	56.629	86.156	115.25	158.43	208.52	228.26	269.06	337.92	372.25	427.04	456.06	484.71	534.49	575.32	598.19	619.38	667.3	738.59	793.66	876.32	908.91	1003.7	995.74	1043.4	1046.1	1046	1123.8	1096.5	1150.1	1116.2	1150	1162.7
33.873	8.7731	0	0	0	0	0	0	0	0	0	0	21.49	33.639	35.563	57.865	76.691	92.181	123.79	151.41	177.06	190.99	207.87	248.41	290.45	329.07	360.89	395.55	411.99	511.47	535.88	605.8	646.64	671.66	699.76	677.77	758.45	699.34	684.4	712.6	777.69	825.54	786.63	770.45	814.35	808.75	863.17	852.03	850.93	860.62
0	0	13.608	7.6166	0	0	0	0	0	0	0	0	0	0	0	0	0	0	0	0	0	7.4682	6.2989	39.716	53.713	89.601	127.61	173.66	229.72	279.78	314.55	362.84	430.52	491.39	561.22	610.55	684.78	747.8	767.35	750.34	760.35	830.65	846.47	893.13	920.31	966.42	987.65	1043.6	1077.4	1053.8
13.726	5.5034	0	3.3286	0	0	0	0	0	6.2338	0	1.426	0	1.4165	0	0	1.9598	7.0212	4.502	2.9188	0	2.1532	0	10.836	14.756	32.414	33.941	61.089	76.197	109.23	144.47	223.13	317.06	384.73	463.35	532.56	659.51	694.61	783.28	853.19	898.8	957.73	1011.6	1076.9	1080.1	1127.8	1162.1	1241.9	1197.2	1214.9
14.479	3.9277	1.3195	0	0	0	0	0	0	1.5785	0	0	1.6819	2.588	24.455	24.171	43.407	52.482	57.363	77.106	74.894	74.98	88.637	102.16	115.94	111.98	107.28	129.79	108.07	145.03	139.11	148.93	158.11	144.08	143.21	121.91	125.93	156.24	173.42	204.1	208.2	205.56	212.79	183.26	221.12	217.5	188.09	195.74	138	180.46
0	5.2365	0	1.342	7.9169	0	0	3.7284	0	7.2182	0.60234	11.262	12.555	33.406	76.086	71.001	86.754	88.583	96.878	132.74	160.18	191.97	274.74	341.35	418.92	525.31	633.68	754.48	849.35	983.13	990.87	1199.2	1265	1325.5	1473.7	1552	1654.8	1744.3	1822.8	1992.5	2009.8	2044.6	2064.6	2145.3	2190	2219.8	2230	2310.4	2150.7	2285.6
9.5016	6.3624	0	0	0	0	7.034	0	5.1492	22.344	10.366	9.5122	5.9715	17.197	45.654	94.909	140.99	196.73	246.08	306.61	372.7	438.5	497.39	583.06	651.41	772.17	808.69	906.18	966.43	958.77	1118.3	1231.4	1320.3	1342.1	1398.6	1387.2	1403.8	1429.3	1492.4	1489.4	1509.1	1554.7	1603.1	1634.2	1664.9	1642.8	1648.4	1672.4	1673.1	1681.1
0	0	0	0	5.4303	0	13.423	7.1067	12.937	8.2362	23.75	33.119	70.728	96.735	145.99	173.31	225.35	278.59	352.05	406.24	458.3	526.81	621.67	744.99	836.86	846.39	934.66	1086.1	1135.1	1188.4	1366.9	1455.7	1487.2	1615.3	1760	1851.3	1991	2069.9	2178.1	2224.1	2365.7	2441.9	2485.7	2514.5	2589.8	2759.6	2685.8	2740.2	2698.9	2713.2
10.592	2.6003	0	0	0	0	0	0	0.054034	0.30736	0	0	0	17.842	43.689	109.71	164.47	231.67	223.74	307.15	365.08	561.58	638.51	793.54	894.16	1008.4	1117.4	1006.3	1342.2	1435.2	1497.4	1541.2	1607.2	1647.1	1763.2	1729.5	1826.7	1892.2	1909.1	1946.5	1956.8	1954.4	2018.5	2010.9	2008.9	2017.7	2054.5	2100.9	2059.3	2100.4
17.483	9.5635	6.9208	0	0	0	0	0	0	0	1.1782	12.188	14.235	23.888	38.667	76.499	102.71	135.86	178.21	255.57	302.47	374.59	467.61	584.82	707.73	840.28	986.25	1127.7	1352.2	1535.2	1643.2	1861.4	2056.9	2289	2452.4	2569.8	2664.8	2810.8	2956.6	3089.4	3345.7	3290.3	3416	3548.7	3566.8	3543.6	3637.4	3760.1	3760.4	3830.2
11.39	8.4213	2.0267	0	0	0	0	0	0	0.35737	4.2168	0.95526	0	0	0	5.8389	7.7828	24.779	33.198	49.688	67.376	86.674	98.891	125.01	149.86	165.75	182.29	214.95	238.25	260.47	280.77	302.69	352.29	412.33	451.85	465.11	482.83	525.94	538.05	569.55	586.53	592.01	615.14	631.85	608.46	629.22	616.43	618.35	678.75	658.37
0	0	3.0859	0	1.917	0.20435	2.3356	2.5369	0	0	0	0	0	0	0	0	0	0	0	0	0	0	0	0	0	9.9992	2.4912	12.123	14.228	18.071	21.178	55.662	70.279	97.263	103.49	128.81	167.76	176.73	213.62	238.92	265	313.63	313.51	313.28	345.5	368.33	401.6	403.3	409.66	398.81
3.6778	1.0749	0	0	1.0435	1.3461	0	8.6566	0.48147	11.763	15.934	29.635	27.024	42.946	37.476	39.773	61.227	62.836	58.369	46.891	72.197	74.73	87.513	103.07	95.094	108.64	106.05	133.52	148.69	127.76	160.04	186.83	241.38	224.24	187.08	185.38	252.63	279.44	320.58	288.54	324.75	387.91	601.56	411.27	434.04	396.48	394.39	509.42	340.67	307.27
8.2327	4.7763	5.7169	0	0	0	4.1812	0	0	0	0	0	0	0	0	0	0	0	0	0	0.61851	21.912	50.954	80.523	95.788	143.44	169.84	231.96	288.27	335.75	371.57	462.19	511.17	542.63	621.89	675.91	738.7	762.18	837.1	878.8	903.13	950.07	992.28	1049.2	990.87	1096.1	1058.2	1088.3	1055.1	1131.8
4.6691	4.3356	0	0	0	0	8.4212	15.585	3.0147	0.66438	0	5.6275	2.3909	5.0448	7.3424	1.6549	0	0	0	0	0	0	0	0	0	20.11	47.51	73.808	172.27	227.48	328.02	398.29	483.16	581.21	658.94	760.88	885.21	965.74	1070.7	1152.5	1216.1	1312.9	1327.7	1427	1394.3	1533.2	1551.8	1561.4	1539.8	1579.6
18.507	4.2323	0	0	0	0	0	0	0	6.2885	8.341	20.947	16.902	21.271	28.955	35.174	41.049	56.907	66.175	75.895	116.65	109.28	137.58	146.23	171.65	185.57	203.62	217.36	211.66	231.19	255.38	269.18	279.78	320.1	312.56	344.38	351.86	365.04	381.49	414.94	415.08	423.55	436.38	442.9	526.72	418.55	413.21	363.16	353.19	371.02
5.0716	5.6589	0	0	1.9948	0	1.0322	0	0	0	0	0	0	0	13.482	8.2579	31.236	52.441	45.024	66.122	95.376	110.2	135.72	172.84	187.16	203.18	237.22	245.05	267.86	293.41	283.84	261.38	281.51	307.12	338.77	343.27	339.49	347.49	374.22	363.05	361.75	375.43	381.12	369.26	380.27	393.13	431.64	432.22	451.11	457.82
33.324	7.5391	0	0	0	0	0	0	0	0	0	0	11.322	46.632	101.82	199.5	352.94	564.85	741.46	1045.8	1282	1638.4	2006.8	2257	2602	2959.2	3154.1	3617.9	3651.7	3820.6	4321.8	4359.8	4555.7	4488.6	4603	4849.5	5250.3	5612.4	5522.7	5490.6	5660.8	6003.3	5733.1	6084.4	6099.9	6085.1	6423.5	6421.9	6289.8	6273.2
23.442	10.204	0	0	0	0	0	0	0	0	0	0	0	0	4.4007	0	0	0	0.34707	8.0982	10.091	7.6544	30.716	25.953	64.715	65.291	88.208	111.1	112.74	133.31	139.96	149.69	194.66	209.01	221.8	230.63	246.29	268.12	295.37	300.59	325.94	335.56	343.01	365.88	364.28	388.14	387.33	396.48	399.79	399.98
12.916	9.7929	0	3.5505	0	0	0	0	0	0	0	0	0	0	0	0	0	0	0	0	0	0	0	0	0	0	0	11.543	45.198	114.97	177.22	272.38	378.17	515.96	628.49	780.17	921.28	1028.8	1201.6	1256.6	1407.9	1513	1627.9	1673.2	1775.9	1810.7	1875	1987.8	1987.9	1988.7
8.8295	4.0632	0	0	0	0	0	1.0651	4.217	0	0.61841	0	0	0	0	0	0	0	0	0	0	0	0	0	0	0	0	0	0	3.6902	4.3553	48.312	88.668	128.74	196.51	244.33	264.15	322.74	383.02	424.57	452.02	508.59	552.89	607.46	634.07	631.43	648.8	657.51	646.85	676.91
11.845	11.872	0	0	1.0289	0	0	0	0	0	0	0	0	0	0	0	4.071	8.4434	9.0229	26.535	33.514	40.487	66.775	113.04	155.95	209.42	271.98	344.2	440.6	580	718.83	866.33	1081.8	1280	1504.3	1790.5	2042.5	2295.9	2468.2	2656.3	2847	2973.2	3182.2	3354.4	3226.3	3510	3627.3	3747.9	3779.9	3781.5
4.1667	5.2935	0	0.88944	3.0486	0	0	0	6.837	12.237	12.48	7.8311	7.8314	10.527	18.264	20.787	17.41	20.031	21.103	21.328	36.977	34.98	36.828	52.184	60.565	70.111	85.77	97.785	112.66	119.92	126.46	115.93	106.16	117.5	141.78	146.56	160.54	160.44	172.35	137.19	165.39	171.94	153.67	142.24	185.81	163.23	171.52	239.13	218.54	190.94
3.2721	3.1898	3.7225	0	0	0	2.1524	1.3697	0	0	1.5184	9.0604	1.6296	0.044545	1.4849	0.92751	0	0	0	0	0	0	0	0	0	3.7955	20.201	39.917	52.445	77.708	109.89	146.2	193.27	214.79	247.93	327.39	397.59	468.85	513.17	583.49	618.47	680.42	701.05	698.93	759.33	785.94	800.32	840.22	898.29	909.62
0	0	0	2.2445	4.5744	7.5697	2.2611	5.9707	16.959	23.243	39.39	45.141	94.155	145.53	230.01	297.91	384.94	488.34	599.74	725.94	840.24	958.5	1109.8	1202.5	1332.4	1446.2	1557.2	1701.8	1817.5	1926.4	2062.3	2087.9	2251.6	2346.5	2442.7	2574.2	2680.4	2728.3	2822.7	2978.4	2976.5	3096.3	3107.4	3191.8	3343.4	3315.7	3327.4	3439.6	3416.7	3423.6
0	13.737	0	0	1.1213	0	0	0	1.4985	0.23747	28.044	44.059	76.502	110.54	154.37	201.31	249.36	306.8	389.4	435.39	497.2	599.83	632.67	716.25	790.37	847.54	957.69	1016.9	1123.8	1203.8	1273.8	1370.3	1476.2	1545.6	1627.3	1667.5	1757.6	1771.1	1875.5	1886.5	1996.2	2079.2	2068.2	2094	2180.2	2160.9	2195.5	2205.6	2209.2	2264.4
20.624	3.1659	8.0468	3.3439	0	0	0	0	0	0	0	0	0	0	0	0	0	0	0	0	0	0	0	0	0	0	0	0	0	0	0	0	33.205	49	66.039	57.612	80.15	82.271	125.79	142.14	148.58	170.21	191.19	201.41	197.24	207.68	227.19	230.62	252.73	251.78
18.136	0.87838	0	4.6706	0	0	0	0	0	0	26.331	47.986	54.2	81.939	101.76	126.26	151.38	168.78	172.81	195.28	211.61	235.22	222.48	214.94	245.11	262.08	269.75	277.41	286.32	303.21	312.01	316.25	371.03	141.43	162.61	205.97	194.62	276.03	242.39	314.99	318.04	365.69	462.01	344.62	379.23	474.99	495.07	453.92	465.11	499.87
17.011	10.543	0	2.428	0	1.6591	0	0	0	0	0	6.8342	1.9789	0	0	0	0	0	0	0	0	0	0	0	0	0	0	0	0	0	0	9.9612	29.946	35.5	49.813	36.331	51.262	62.015	58.11	67.535	67.887	105.81	91.353	69.489	68.218	86.66	114.22	95.765	91.462	121.2
0.51133	7.0289	0	8.4254	0	0	0	0	1.9253	3.1618	5.865	0	9.2061	7.7207	55.419	89.687	129.12	181.15	253.16	304.14	384.89	474.6	584.68	684.06	794.89	933.14	1070.9	1272.4	1479.9	1682	1814.6	2025.9	2277.8	2443.5	2541.2	2840.9	2992.9	3210.5	3109.6	3249.1	3432.4	3600	3595.3	3887	3785.4	3820.3	3970.5	3933.4	3899.5	4116.1
0.93091	7.2006	4.3504	7.0238	0	0	0	0	0	0	0	0	0	0	0	0	0	0	0	0	0	0	0	0	0	0	0	0	21.285	44.989	52.311	75.149	124.09	162.52	198.62	237.4	278.13	297.63	319.96	337.11	327.29	344.74	354.34	393.38	380.08	407.07	416.36	497.69	504.24	522.8
0	9.1165	2.9261	5.5535	0	1.2562	0	0	0	0	3.6376	0	0	4.991	3.2756	19.917	49.104	78.679	144.64	214.91	296.76	379.1	468.23	563.7	781.1	813.83	939.09	1153.1	1305.2	1490.2	1621.7	1824.4	1980.1	2089.4	2285.5	2396.8	2539.2	2654.1	2703.9	2778.9	2840.1	2974.8	2923.3	2940.5	2958.1	3015.8	3027.6	3068.8	3153.8	3073.5
3.7865	0.85922	10.174	0	1.6956	0	0	0	0	0	9.6291	4.294	59.558	93.351	150.8	179.99	237.69	283.69	338.05	395.8	453.7	494.39	544.13	603.66	673.63	732.79	802.73	858.92	966.95	1080	1203.4	1311.3	1444	1573.9	1833.7	1967.1	2095.5	2230.1	2350.4	2463.8	2601	2749.5	2762.6	2918.8	2926.1	3066.6	3105.6	3160.8	3181.4	2901.9
7.4201	5.1282	7.4897	0	0	0	0	0	0	0	0	0	0	0	0	0	0	0	0	0	1.7984	1.5638	3.2429	0	0.62205	10.052	30.246	59.761	95.154	146.16	201.68	264.24	332.68	420.7	517.15	632.41	782.33	902.01	1035.8	1161.4	1274	1318.8	1416	1492.7	1600.5	1658.4	1654.7	1688	1667	1733.9
0	0	7.4981	0.0020837	1.6884	0	0	0	0	0	6.5971	0	7.8093	13.124	17.385	12.555	22.22	26.932	45.017	88.6	75.781	94.198	84.61	94.244	112.43	112.35	125.39	133.32	120.58	144.22	159.08	158.07	280.66	304.02	326.2	352.62	395.7	404.28	420.81	432.47	414.43	456.71	426.45	476.03	472.94	500.95	489.08	529.02	562.85	555.09
6.2868	5.2303	1.0059	0	0	0	8.252	9.6014	1.7483	6.3471	8.8512	12.879	17.417	31.447	60.86	83.947	107.05	123.94	165.61	200.69	252.09	301.8	362.09	405.48	468.16	536.3	605.8	683.93	736.48	830.79	909.95	979.93	1063.5	1121.5	1272.7	1298.2	1390.5	1530.9	1504.8	1709.6	1699.8	1774.6	1864.4	1985.5	2039	2162.9	2107	2154.3	2103.4	2136.2
0	0	0	5.3019	0	0	3.5183	2.9182	0	0	0	0	0	0	20.634	21.246	46.202	70.538	98.854	128.7	141.86	178.83	199.62	239.36	258.33	295.25	321.78	390.59	443.02	506.72	579.86	632.87	758.74	800.64	897.43	943.94	1040.9	1098.5	1169	1246.1	1316.2	1361.6	1375.9	1395.4	1423.5	1517	1548	1627.6	1568.7	1590.7
0	0	0	0.97022	10.131	0	0.63189	0.80619	0	0	0	0	0	0	0	0	0	0	0	1.2924	35.825	81.629	154.65	259.62	302.09	462.12	520.53	626.56	684.3	775.45	902.31	1122.1	1224	1332	1411.2	1504.2	1575.9	1697.3	1744.1	1837.3	1972.7	1972.6	2084.6	2088.8	2121.9	2232.4	2267	2341.8	2363	2319
28.303	11.259	3.0381	1.0252	0	0	0	0	0	0	0	0	0	0	0	0	0	0	10.542	13.684	22.871	23.426	24.599	45.27	53.1	107.79	121.1	185.35	266.32	355.77	484.03	641.82	795.7	971.84	1182.8	1313.3	1480.3	1583	1806.3	1888	2089.4	2203.5	2228.1	2385.7	2474.4	2588.1	2522.5	2677	2692.6	2672.2
8.7651	0.11617	0.76221	0.99688	2.0384	0	0	0	0	0	0.61907	9.7837	7.9054	20.767	25.248	31.541	43.149	82.548	146.33	226.65	291.12	406.97	530.04	650.38	785.89	1005.4	1173.6	1351.6	1538.9	1747.7	1913.1	2088.5	2242.9	2466.3	2653.1	2799.2	2948.3	3027	3247.5	3277.5	3308.7	3371.2	3506.7	3577.7	3579.6	3549.6	3658.1	3709.2	3659.7	3793.4
2.5032	5.2065	0	0	2.2881	0	8.4987	3.3759	1.4994	8.5823	19.841	22.909	25.803	44.281	63.086	96.687	139.82	216.67	298.75	374.36	509.82	634.84	786.07	946.87	1134	1363.4	1495.3	1617.2	1811.3	1949.4	2148.2	2291.6	2426.1	2552.4	2642.6	2794.3	3014.6	3059.9	3163.8	3194.8	3259.1	3336.5	3409.3	3427	3453.3	3506.5	3549.8	3579.9	3564.8	3593.3
1.85	0	0	0	9.1737	1.4352	2.6417	0	0	3.5937	3.0325	0	0	0	0	7.7973	13.637	42.397	88.809	133.23	200.05	264.91	315.62	363.3	413.42	518.23	573.65	633.86	683	749.08	823.9	864.24	866.48	969.77	1015	1045.3	1040.3	1062.9	1121.6	1143.6	1119.7	1113.7	1083.1	1140.6	1150.7	1162.5	1119.9	1172.5	1157.4	1185
4.5877	0.80854	0	4.9195	6.1468	3.4663	0	0	0	13.907	10.635	16.26	17.311	25.854	28.775	32.245	37.401	37.665	40.685	43.248	66.967	71.024	98.678	102.57	158.04	192.82	226.3	269.97	303.23	349.2	357.08	416.23	496.78	520.31	554.62	598.24	622.71	654.06	693.98	742.11	803.93	850.25	924.68	1002.7	1045.3	1019.4	1035.3	1031.6	1016.7	1027.5
8.265	9.6704	0	0.48568	0	0	0	0	0	0	0	1.7151	0	0	0	0	1.6352	1.4192	14.639	17.338	28.382	50.992	81.247	110.07	144.95	190.77	217.97	255.05	299.56	340.98	357.89	383.2	422.77	460.14	489.12	488.62	509.78	485.69	545.48	593.05	587.28	653.74	626.62	604.58	627.78	619.22	647.22	616.9	634.02	652.87
0	0	1.3312	6.6049	0	0	5.3716	0	9.0901	16.4	13.402	6.4217	23.258	17.796	23.356	29.932	30.927	35.032	38.201	49.878	62.771	70.218	76.392	94.742	99.962	121.15	141.68	168.3	178.46	189.53	203.48	219.54	261.31	286.38	353.46	408.94	501.74	586.69	606.05	597.7	636.29	696.64	713.96	734.15	754	792.79	788.03	815.75	842.35	855.8
11.067	13.711	4.0694	0	0	0	0	0	0	0	0	0	0	19.603	7.404	32.39	39.807	79.771	78.961	85.366	118.14	111.96	112.94	116.13	133.46	139.32	159.49	145.59	137.58	152.99	136.89	181.27	206.12	230.17	273.88	294.38	355.21	391.3	455.73	489.24	535.77	581.2	596.28	627.36	648.54	677.32	668.7	714.06	696.17	746.67
18.193	2.6415	0	0	0	0	0	0	1.1649	1.3745	9.2516	4.3586	6.3384	5.2084	0	0	0	0	0	0	0	0	0	0	0	4.5597	33.465	39.545	48.92	73.98	94.46	94.874	156.94	165.97	192.04	193.79	222.14	239.25	264.55	292.34	301.9	328.22	341.15	349.09	358.67	350.96	378.64	374.48	388.48	404.85
0	0	0	7.9674	3.3662	5.5031	0	0	0	2.8868	5.9984	0	5.1892	7.6091	14.292	21.767	25.541	32.575	45.094	62.624	61.401	71.363	72.333	106.81	111.77	124.15	139.89	159.57	162.26	163.7	151.95	151.91	167	196.67	218.84	201.56	217.32	206.53	206	216.67	199.25	194.89	174.52	200.54	191.37	201.41	209.2	206.08	201.11	240.29
16.893	4.6494	0	0	0	0	0	0	0	0	0.66617	7.8998	0	0	11.857	26.324	58.676	79.079	120.53	209.44	279.07	368.91	472.4	587.28	654.32	854.37	861.49	1078	1079.8	1180.8	1214.8	1358.2	1441.5	1528	1603.1	1703.3	1787.3	1839.4	1973.7	2089.5	2146.4	2186	2299.6	2314.7	2749.8	2267.4	2321.7	2329.5	2360.5	2394.8
0	0	0	0	2.1261	6.9958	0	3.9834	4.8281	0	7.6301	9.4318	36.259	89.273	141.98	219.04	282.01	354.74	435.6	518.3	587.32	655.3	701.73	744.35	819.02	811.36	849.25	919.88	905.02	911.01	933.87	952.88	949.83	946.97	962.94	950.26	966.95	932.38	930.8	942.31	955.08	945.51	916.07	899.85	909.41	881.9	886.59	904.19	882.55	838.2
16.889	2.9509	1.6383	2.9487	0	0	0	0	0	0	0	0	0	0	0	0	0	0	0	0	2.9936	18.309	37.765	80.799	153.08	241.08	328.29	446.03	555.38	635.42	791.09	945.19	1098.4	1233.8	1418.6	1511.3	1716.1	1828.1	2025	2074.3	2135.7	2242.6	2318.5	2444	2487.2	2552.7	2663.2	2752.7	2730.3	2773.2
38.525	11.815	0	0	0	0	0	0	0	0	0	0	0	0	0	0	0	1.46	0	0.90553	0	7.9162	15.389	49.328	78.36	150.73	206.73	307.73	371.13	464.88	591.34	761.28	915.25	1059.7	1177.8	1368.6	1481.5	1694.8	1770.2	2029.6	2099.4	2221.1	2361	2440.6	2585.7	2585.2	2729.3	2869.3	2899.5	2943.8
0	0	2.0874	1.7849	8.3841	0.57812	1.4819	11.279	0	0	7.2302	0	0.61817	1.1008	7.7847	5.7707	7.5619	1.3743	17.453	27.971	36.156	35.103	53.918	55.712	71.298	82.544	97.733	116.76	140.98	174.14	195.85	241.27	281.24	344.51	396.14	438	487.28	537.57	580.52	624.95	660.7	686.76	708.44	731.8	719.67	772.06	790.53	855.38	863.88	873.36
30.583	13.155	6.2716	0	0	0	0	0	0	0	0	0	0	0	0	5.2553	21.723	18.748	12.039	20.129	42.778	82.21	137.48	197.48	321.15	494.07	608.46	733.61	964.28	1200.4	1440.9	1438.9	1789.7	1976.6	2184.9	2452	2694.3	3001.1	3110.1	3370.9	3568.9	3691.4	3789.6	3893.2	4056.6	4242.6	4432.3	4461.2	4580.1	4707.8
21.023	5.8522	0	0.36292	0	0	0	0.26973	4.53	0	5.8481	17.72	8.9178	18.399	28.937	50.912	90.98	126.29	162.3	208.92	288.79	256.65	323.83	363.38	419.9	465.51	559.05	587.22	642.99	712.21	770.32	860.24	922.55	981.57	1067.3	1163.1	1267.3	1319.4	1420.4	1452.5	1512.6	1558.5	1649	1709.9	1736.3	1737.4	1809.8	1827.8	1850.9	1881.9
26.449	7.6665	0.25769	0	0	0	0	0	0	0	0	0	0	0	0	0	12.216	17.55	46.876	64.247	73.285	97.728	133.63	130.7	175.55	212.76	233.59	275.89	307.96	351	398.94	478.72	522.54	571.49	621.04	689.92	729.45	794.15	829.03	890.98	932.79	982.23	1006.1	1039.8	1106.8	1068.1	1151.3	1116.9	1157.3	1183.2
3.2186	1.9449	0	0	0.61248	0.49621	0	0	0	0	0	0	0	0	0	0	0.36556	0.31521	1.4449	9.0873	0.4672	1.3189	4.0525	0	3.8576	6.191	16.305	18.826	18.953	41.459	78.192	98.266	117.12	116.34	194.24	126.05	148.22	177.12	190.29	199.66	181.69	207.29	215.24	228.72	228.2	229.61	243.93	243.45	221.18	235.94
0	2.0695	0.7952	3.6344	0	0.68178	0	5.3358	13.511	0	1.6916	0	0	0	0	0	0	0	0	21.503	59.136	130.66	206.1	330.65	481.4	653.02	818.14	1002	1196.8	1406.2	1735.1	1888.7	2052	2333.1	2566	2808.2	2966.3	3066.7	3338.1	3339.8	3501.6	3497.3	3545.8	3675.8	3736.1	3930.3	3900.6	3814.7	4033.9	3966.1
0.4535	6.1127	0	1.7617	0	1.5044	1.8872	1.5542	1.3642	0	11.417	2.5567	7.6143	1.3186	0	0	6.2561	1.5451	20.357	29.483	42.093	54.34	75.851	105.83	185.65	271.18	365.36	449.11	572.7	711.11	866.21	1007.6	1167	1323.4	1469.2	1565.8	1713	1775.3	1884.4	1979.4	1956.5	2099	2031.5	2024	2110.6	2169.8	2140.3	2126.7	2173.3	2204.9
3.9933	1.7774	0	0	3.5912	0	7.6084	0	0	14.54	13.051	13.275	16.778	22.324	30.585	42.166	75.758	132.87	209.61	280.79	366.25	499.87	574.02	645.85	792.95	899.84	969.68	1022.2	1092.1	1194	1223.1	1310.5	1402.3	1459.4	1499.9	1560.5	1660.8	1670.3	1622.9	1648.5	1652.8	1671.9	1726.2	1740.3	1821.5	1866.5	1840.4	1913.7	1897	1891.9
5.5464	6.583	0	0	0	0	5.0066	9.0575	6.7823	6.1897	0	1.0067	0	2.6687	12.947	5.6099	10.983	5.3242	7.5654	11.211	18.278	55.728	103.96	165.28	230.77	329.42	433.88	558.81	661.51	777.49	934.57	1046.7	1182.3	1290.5	1461.3	1588.9	1699.7	1733.8	1845.1	1970.2	2042.2	2066.1	2140.3	2225.6	2287.7	2361.9	2343	2376.6	2395.6	2394.3
10.904	4.7022	3.8316	0.5175	0	0	0	0	0	0	2.7002	0.34646	0	0	0.97114	14.992	16.462	33.041	48.266	65.966	98.205	143.72	220.39	304.89	399.97	541.52	634.64	720.73	853.19	986.85	1131.5	1301.2	1442.6	1587.8	1716.8	1867.8	1998.7	2215.2	2280	2492.9	2602.5	2709.3	2748.9	2843.7	2902.7	3015.9	3038.7	3055.9	3148.8	3163.7
35.842	11.358	0	0	0	0	0	0	0	0	0	0	0	0	25.232	52.609	114.45	185.34	290.23	406.51	496.31	655.78	802.21	944.54	1453.1	1603.9	1738.6	1994.7	2120.6	2392.1	2223.9	2115.3	2263.3	2382.1	2451.2	2547.4	2679.8	2735.6	2847.1	2907.9	2968.7	3010.2	3077.2	3103.8	3151	3103.5	3163.7	3216.7	3180.8	3212
5.0894	3.6327	0.55152	8.2857	0	0	0	0	0	0	0	0	0	0	0	0	0	0	0	0	0	0	0	4.3737	9.9527	42.544	62.399	87.996	95.317	96.697	118.06	153.07	176.45	219.05	222.24	247.4	256.32	296.39	303.74	320.97	336.82	351.44	385.01	385.26	395.59	413.7	438.97	464.33	472.74	476.77
0	1.9966	1.5238	6.6097	0	0	0	0	0	3.3483	5.4254	4.5694	16.526	18.927	30.727	42.703	51.762	60.703	81.987	90.038	114.03	148.79	169.81	175.39	205.84	206.1	241.05	277.61	298.24	311.34	337.03	358.39	410.82	441.67	445.95	478.32	453.26	496.09	471.45	496.25	517.04	532.29	537.86	552.02	586.52	605.75	613.89	620.32	635.42	679.94
3.8063	0	0	7.0787	0	5.2082	1.6352	2.8074	0	0	4.6006	4.9373	0	0.42005	0	0	0	0	0	2.9039	9.5215	19.632	20.948	29.633	51.83	71.884	77.513	101.71	99.204	108.78	116.86	146.68	151.1	187.55	189.75	181.56	195.99	192.33	190.72	211.89	236.45	258.05	239.5	211.93	207.4	224.38	255.4	262.39	292.47	311.17
10.039	1.1143	0	3.3578	3.5698	0	0	0	1.1202	6.3483	6.4772	8.0833	4.0069	10.163	25.07	29.177	41.32	42.761	59.182	66.115	79.347	96.062	100.94	114.55	125.1	136.3	141.04	156.96	173.33	175.36	198.95	214.41	359.71	217.66	256.83	266.08	296.27	317.3	335.29	358.06	370.57	398.92	412.6	415.71	446.06	435.49	459.51	544.99	272.34	304.68
3.7408	0	1.4346	7.3589	5.1076	0	0	1.7045	0	0	4.3617	6.3443	23.756	28.372	38.741	45.599	63.98	80.265	119.07	165.04	220.25	261.7	301.21	366.2	412.97	469.14	522.42	586.35	629.53	694.61	712.19	769.76	818.47	886.73	947.82	951.65	1011.1	1132.2	1163.3	826.71	829.51	847.94	825.61	856.25	853.52	858.05	873.72	903.04	894.74	896.58
10.257	4.9749	0	6.329	0	0	0	0	1.1903	2.3477	4.9122	0	2.7434	0	0	0	0	0	4.1837	0	9.2029	52.422	71.687	57.025	71.563	79.412	69.373	65.373	89.124	94.158	102.88	107.09	127.05	125.32	164.57	166.04	182.81	192.92	202.18	230.18	242.64	246.79	275.87	287.16	301.74	304.9	311.95	320.76	321.39	342.29
4.7325	3.7141	0.47094	0	0	6.0172	0	7.2649	5.7216	4.3308	14.399	12.522	34.654	42.593	71.9	95.792	122.75	156.48	185.04	225	245.52	286.1	312.97	360.92	430.15	472.89	532.74	614.07	665.3	706.11	754.21	796.36	885.68	930.4	979.63	1021.6	1090.6	1099.1	1140.3	1181.6	1227.6	1227.9	1207.9	1241.9	1225.4	1240.9	1284.1	1296.1	1277.6	1290.7
3.0022	6.2219	2.641	0	0	0	0	0	0	0	0	0	0	0	0	0	9.126	18.666	55.366	101.68	170.3	182.01	235.76	268.77	341.73	414.96	460.6	557.67	587.47	659.27	708.38	751.1	821.95	896.1	931.56	958.35	1006.9	1045.2	1057.4	1089.6	1092.5	1152.1	1092.6	1157.3	1137.9	1160	1173.7	1207.1	1198.9	1189.3
23.744	0.1276	0	0	0	5.0441	3.1592	18.098	19.993	44.253	71.156	122.38	181.44	246.82	329.9	467.02	425.67	770.27	694.04	777.01	890.83	999.27	1123.8	1297.1	1449.8	1641	2410.6	2577.7	2750.5	2841	2971.2	3122.8	3215	3540.2	3508.2	3553.8	3709.3	3774	4137	3877.2	3923.8	4259.3	4209.5	4167.3	4039.3	4019.8	4101.3	4383.3	4322.4	4398.7
0	0	0	4.7146	6.3949	0	0.66186	0	3.9045	12.658	9.1708	0	6.0087	11.16	19.033	29.168	23.742	25.45	36.237	42.304	49.595	66.956	89.78	109.1	126.03	129.7	141.26	161.19	199.48	210.16	220.92	237.57	281.43	287.39	297.44	306.97	308.08	355.88	351.7	377.67	364.28	414.95	422.72	326.55	405.08	393.96	412.94	409.25	407.93	452.15
0	0	0	0	12.776	18.73	10.012	12.17	7.057	10.898	9.3773	0	7.4897	2.4362	12.496	22.014	33.431	71.319	120.94	172.95	246.41	337.64	430.3	498.68	555.71	655.8	699.63	834.1	874.51	919.74	1023.6	1086.5	1270.5	1307.1	1440.1	1518.3	1757.8	1746.3	1886.8	2030.1	2022.5	2118.2	2125.2	2236.7	2227.5	2340.8	2382.3	2414.1	2473.7	2505.4
17.153	5.1721	0	0	0	0	1.4669	0	0	0	0	0	8.3082	18.935	37.84	39.17	76.448	109.28	137.8	163.35	175.83	215.85	231.63	265.73	302.36	324.05	338.57	364.9	362.35	347.76	388.33	418.04	472.89	508.8	533.72	552.17	585.66	612.75	648.5	704.24	728.02	773.26	759.05	761.74	813.34	842.78	858.53	906.96	897.99	922.83
15.095	5.8547	0	0	0	2.7044	0	0	0	0	6.2923	4.0757	4.2497	3.9952	0	0	0	0	5.0954	8.4817	13.176	14.905	25.011	49.86	78.318	90.505	88.152	111.18	129.84	122.33	167.15	156.86	188.38	224.35	171.8	193.98	183.53	220.99	188.42	175.63	185.72	224.14	188.37	163.44	186.2	204.32	222.31	220.81	231.44	274.62
11.636	3.8587	1.2824	1.496	0	0	0	0	0.41762	0	5.2365	4.1872	3.3662	12.325	21.477	41.504	84.417	138.43	198.3	276.47	384.55	522.21	552.36	600.7	724.83	822.13	961.34	1076.1	1168.8	1267.2	1453.7	1427	1596.6	1700.5	1854.1	1909.3	1992.5	2012.6	2148.3	2229.3	2298.1	2418.3	2415	2528.9	2545.7	2602.1	2665.5	2730.6	2737.7	2780
19.024	7.483	0	2.5116	0	0	0	0	0	0	1.0573	0	0	0	0	0	0	0	0	0	0	0	0	0	16.659	50.933	110.14	174.87	271.53	422.01	585.24	765.1	1026.8	1340.5	1649.9	1963.1	2232	2443.3	2704.4	2964.4	3252.7	3437.8	3617.9	3550.3	3630.5	3880.6	3849.2	3937.9	4144.4	4123.2
0	0	0	0	3.1514	9.6235	2.7759	10.084	0.016965	0	0	0	3.5818	0	0	0	0	0	0	0	0	0	13.519	29.77	60.321	90.686	114.39	145.52	176.18	212.07	245.61	399.67	447.34	521	588.95	697.17	930.53	997.74	1142.6	1322	1315.8	1368.4	1321.1	1356.5	1433.5	1475.4	1585.7	1618.7	1649.4	1652
2.2934	8.0324	5.2094	0	0	0	0	0	0	0	0	0	0	0	0	0	0	0	0	0	0	0	0	0	0	0	0	0	0	0.7568	0	0	15.457	37.668	52.922	61.474	87.72	116.97	120.67	111.55	119.84	145.06	135.31	162.97	163.45	183.81	192.72	217.68	227.16	223.82
7.3016	2.473	4.1448	0	0	0	0	0	0	0	0	0	0	0	0	0	0	0	0	0	0	1.9811	17.637	17.755	30.13	34.705	42.858	62.411	65.724	80.92	85.052	94.986	109.7	108.9	108.35	130.7	152.17	192.1	208.02	211.39	201.73	200.44	217.39	205.77	225.95	225.18	230.91	209.2	233.03	227.35
10.567	27.474	0	17.072	0	0	0	0	0.072868	0	0	15.614	16.621	14.118	42.782	58.818	73.727	90.94	105.18	135.54	154.34	176.45	189.84	233.15	247.5	255.99	298.61	301.81	339.05	344.12	341.87	376.14	413.08	481.65	429.73	568.97	409.78	400.99	432.02	447.15	436.85	449.08	518.94	492.16	472.63	476.7	433.4	441.97	413.41	447.06
0	0	0	0	5.4872	3.4877	1.7397	0	0	0	0	0	0	0	0	0	0	0	0	4.4403	10.772	19.641	23.45	38.636	42.402	60.399	61.802	77.991	80.869	77.821	95.606	103.96	131.66	122.99	146.06	143.77	155.82	153.72	160.03	179.67	205.23	206.87	197.02	176.12	196.37	226.93	241.52	263.78	230.91	245.68
2.526	0	0	0.20277	3.1996	0	2.7524	2.4843	1.006	0	0.67284	0	6.982	19.113	36.198	64.041	114.25	173.77	233.61	334.47	432.87	493.29	688.46	818.71	864.18	986.94	1094.1	1265	1406.8	1661.7	1804.9	2041.9	2242	2423.6	2750	3000.5	3173.1	3351.5	3501.7	3656.1	3777.6	3929.1	3905.8	4070.8	4166.8	4231.1	4380.4	4321.2	4280	4387
4.6053	0	0	2.9962	0.7815	9.9483	0	0	0	0	0	0.40295	0	3.9603	8.4276	22.976	36.274	50.526	67.555	96.443	127.24	182.55	242.01	321.54	410.09	486.69	560.01	653.76	738.98	849.71	905.35	1013.2	1041.6	1121.3	1181.5	1219	1240.1	1306.4	1343.5	1354.1	1397.1	1437.4	1457.8	1504.4	1513.3	1499.2	1513.4	1530.3	1549.6	1509.3
12.128	0	0	4.1097	0	0	0.88106	0	5.722	0	3.5254	0	11.952	13.673	37.267	61.111	96.578	164.58	238.83	295.25	391.46	505.58	596.39	689.43	783.67	983.71	1103.2	1156.3	1260.5	1346.6	1487.5	1651	1721.5	1874.4	1961.4	2025.8	2195.1	2268.4	2346.8	2405.2	2470	2472.7	2624.1	2702.9	2718.1	2742.4	2720.8	2704.5	2722.3	2796.4
0.21889	0	0	0	0.92577	12.724	23.505	33.733	36.494	66.865	61.584	85.032	79.611	92.469	105.4	100.49	119.73	122	128.15	154.97	175.54	177.75	180.36	184.51	220.98	241.39	231.28	250.43	261.17	290.37	295.1	369.19	440.51	493.47	551.85	605.3	667.21	740.07	870.15	911.65	969.7	1016.3	1069.1	1127.4	1196.6	1194.2	1191.1	1260.8	1241.9	1273.6
7.9745	14.571	0	2.3845	0	4.7337	0	0	0	0	18.896	62.829	133.86	260.9	400.95	587.54	785.5	966.61	1224	1435.7	1609.4	1826.4	2012	2314.5	2535	2659.8	2884.6	3036.2	3233	3241.9	3441	3609.3	3574.9	3715.3	3896.2	4060.7	4268.2	4311.7	4339.2	4445.6	4519.7	4658	4677.1	4707.9	4827	4872	4779.6	4788.8	4917.8	4824.7
7.7551	5.1809	0.0622	14.467	0	0	0	0	0	0	0	0	0	0	0	15.008	51.026	94.87	130.48	159.15	190.74	265.28	312.51	369.22	455.95	568.23	685.58	784.34	893.1	1017.5	1102.4	1251	1401.2	1561.5	1712.5	1863	1919	2133.6	2300.5	2289.4	2397.3	2608.6	2591.9	2661	2633	2676.1	2720.4	2827.7	2800.9	2907.5
0	0	0	4.4038	5.4899	9.0078	35.701	30.003	13.824	46.533	59.912	57.507	67.942	78.076	91.981	85.38	110.82	122.47	133.11	136.47	144.53	153.3	171.2	195.04	217.51	263.49	297.26	333.15	400.85	416.34	511.78	584.56	673.14	724.83	845.14	928.06	1014.1	1080.6	1249	1238.3	1330.5	1361.5	1414.8	1433.7	1480.8	1463.9	1505	1505.6	1527.3	1550.9
13.883	7.825	0	0.72447	0	0	0	0	0	0	0	2.4683	5.5841	31.224	47.896	87.155	125.46	178.38	238.59	301.34	315.44	369.56	426.41	458.37	496.41	559.82	626.05	676.34	776.01	864.78	930.55	1037.8	1109.6	1250.3	1364.1	1445.3	1561.7	1703.4	1829.3	1976.1	2039	2189.6	2135.4	2219.5	2254.1	2295.9	2345.8	2310.4	2378.3	2434.3
16.116	7.8572	0.19341	0	0	0	1.486	0	2.0937	0	0	0	0	0	0	7.5892	53.847	100.17	174.09	240.45	340.17	440.25	534.78	651.72	770.17	860.65	943.1	1029.2	1154.5	1156.7	1234.3	1320.4	1354.3	1405	1413.3	1501.9	1512.6	1543.9	1555.5	1592.5	1622.6	1661.3	1669.2	1671.9	1679.8	1687	1692.9	1662.9	1627.7	1686.5
15.656	3.3721	0	0	0	0	0	0	0	6.1735	11.468	12.637	4.2511	7.0465	6.43	4.6316	0	3.3307	13.365	15.652	5.086	11.138	14.434	16.683	22.535	34.922	45.864	48.031	44.218	51.433	58.203	68.702	95.386	96.232	100.32	70.664	98.099	133.62	95.288	101.16	96.392	98.919	93.931	105.52	98.884	93.575	95.208	84.868	97.908	79.036
7.7436	0	0	0	2.4474	0	2.2973	0	3.4717	7.9319	11.604	1.8866	1.2943	18.305	39.62	83.475	119.32	208.63	294.31	377.87	474.24	602.93	671.4	780.53	857.4	966.95	1033.2	1155.1	1249.2	1308.4	1373	1409.4	1417.1	1480.4	1496.3	1517.4	1538.3	1548.7	1591	1631.3	1652	1609.8	1636.5	1615.3	1635.1	1625.9	1593.1	1669.1	1695.7	1673.2
0	2.9746	0.93697	0	2.5825	1.878	0	0.58391	0	0.82414	3.9591	0	0	0	0	4.9785	14.968	15.819	24.321	40.725	37.679	48.11	58.665	55.903	51.137	68.01	77.957	77.143	61.114	80.908	102.98	118.26	144.71	183.17	197.57	233.06	267.03	298.47	346.79	362.22	409.06	450.45	497.81	499.54	514.39	554.59	568.78	574.1	540.04	564.99
25.412	0	0	1.9482	2.3873	0	5.9953	7.1712	10.533	10.223	0	12.82	10.224	14.005	11.322	12.087	14.568	33.322	45.745	64.947	61.119	89.218	115.49	150.99	204.5	243.45	375.53	423.91	462.14	595.15	597.43	597.01	646.96	699.75	744.49	790.68	865.95	892.44	899.14	906.54	1012.8	1033.3	1053.4	1060.9	1083.8	1116.6	1084.6	1128.3	1143.4	1133.9
0	2.9962	0	0	5.2996	0	0.39813	0	0	0	0	0	0	21.794	84.643	175.95	292.55	439.09	551.58	717.5	855.77	1007.6	1217.9	1268.5	1456.2	1604.2	1728.3	1851	2074.3	2115.3	2300.1	2407.2	2490.5	2739.1	2882.5	2843.1	2993.1	3362.3	3217.8	3148.2	3326.9	3475.8	3585.4	3699.4	3777.5	3732.5	3778.1	3758.9	3766.3	3656.6
21.614	7.2688	0	0	0	0	0	0	0	40.802	69.936	152.3	192.93	299.7	481.9	611.81	786.22	953.7	1127.9	1160.4	1663.1	1645.5	2216	2198.8	2408.5	2709.9	2888.2	3015.2	3354.9	3577.3	3788.1	4050.1	4167.1	4418.3	4350.3	4471.4	4538.8	4959.8	4973.1	5410.6	5603	5660.6	5813.9	5978.2	5994.7	6047.4	5417	5357.5	5296.6	5215
14.628	6.0937	0	0	0	0	0	1.363	0	5.0985	2.9361	17.806	4.7593	7.5576	7.2205	16.801	3.5707	2.0692	0	3.2894	0	0	0	0	0	0	0	11.665	21.21	34.174	32.524	67.983	84.113	130.11	174.37	193.27	219.06	230.53	266.87	310.77	313.77	277.14	300.29	325.92	350.24	358.53	351.14	405.11	325.39	382.99
4.377	2.1381	1.5594	2.9348	0.28644	0	0	0	6.2609	9.7736	17.533	13.432	11.338	27.771	39.092	73.527	103.7	133.17	157.61	190.24	211.24	228.91	257.61	282.07	314.15	342.82	351.43	381.7	400.32	421.78	429.63	440.21	469.37	491.27	522.48	511.4	557.06	561.45	592.51	570.71	588.94	612.3	627.85	614.08	610.92	630.14	667.09	722.38	722.39	736.35
2.2644	1.0604	0	0	2.7386	3.2006	0	0.73387	0	0	0	0	0	0	0	0	2.4742	2.4112	0	11.679	12.552	10.038	15.697	19.24	29.189	32.84	43.067	36.196	34.269	48.851	65.513	85.522	127.82	149.14	189.74	206.92	251.53	281.75	321.13	332.54	378.62	415.6	463.98	476.93	497.72	546.46	552.54	549.44	562.71	571.56
2.5085	0	0	3.2367	0	2.9407	8.0098	6.1582	0.7146	6.1937	6.2727	0	0	4.6019	3.3453	35.016	63.521	120.07	184.24	232.37	333.71	427.95	526.16	609.07	663.14	735.86	805.54	917.83	1008.6	1093.4	1181	1214.1	1305	1387.1	1503.4	1495.4	1572.4	1610.9	1720.3	1772.2	1756.5	1841.5	1819.3	1839.5	1841.6	1871.6	1875.8	1929.2	1904	1898.9
14.722	7.5876	0	0.18461	0	0	0	0	0	0	0	0	3.5206	0	0	0	0	0	0	3.9068	9.8169	17.752	42.253	84.9	100.02	132.56	160.48	203.91	255.04	267.02	266.57	315.79	361.15	381.4	414.19	352.99	386.14	394.35	387.69	421.8	426.62	465.91	464.06	439.89	464.97	474.61	464.09	470.84	488.59	489.69
15.441	8.4299	6.912	1.9304	0	0	0	0	0	0	0	0	0	0	0	0	0	0	0	0.4976	11.196	24.925	43.771	51.505	73.34	91.228	105.6	126.58	140.13	147.98	150.9	156.8	166.8	196.57	172.51	183.61	201.39	230.91	245.66	237.31	237.34	222.19	236.38	231.01	241.55	229.7	252.82	252.03	263.19	263.29
6.5479	4.534	0.89104	8.4538	0	0	0	3.1677	2.6761	1.1305	12.487	14.318	15.47	25.706	15.37	26.736	25.28	26.629	42.217	39.163	40.217	48.652	55.061	60.976	73.352	89.362	87.777	118.13	109.22	127.45	138.75	166.11	177.11	181.93	204.67	213.68	213.3	213.62	231.47	251.03	267.55	293.83	270.67	270.97	284.52	314.11	322.03	329.76	339.31	364.54
5.0507	6.1687	5.2258	2.9974	0	0	0	0	0	0	9.0499	8.0159	0.21213	6.505	2.4258	7.6969	0	1.6433	0.87531	0	0	0	2.7816	0	3.6698	23.93	13.779	7.7732	0.27241	0	2.3414	4.0623	9.1487	0	0	0	21.587	30.262	28.625	31.925	29.894	38.964	63.102	54.532	46.151	35.01	51.315	64.472	110.23	116.71
15.172	10.3	0	0	2.8844	0	6.5044	0.39354	0	16.317	33.405	70.302	121.7	197.25	244.12	318.3	430.83	516.03	643.99	727.4	857.04	921.98	1024.1	1193.2	1263.7	1398.1	1508.8	1644.2	1726.2	1903.2	1956.7	2121	2288.7	2281.3	2461.8	2497.6	2662.9	2715.2	2875.5	2799.8	2880.5	2936.5	2980.9	2994.3	3112.9	3176.1	3126.1	3298.2	3225.3	3252.6
14.262	0	0	0	0	0	0.24652	2.0552	0	0.65731	0.55393	8.0227	0	2.1902	0	7.241	19.715	35.807	64.767	110.44	123.55	126.03	182.73	208.39	244.05	280.54	347.32	378.33	447.44	489.23	498.23	578.4	620.64	684.53	738.78	788.42	830.97	892.72	993.62	1039.6	1121.8	1219.8	1302.4	1391.4	1414	1470.7	1522.3	1549	1604	1650.6
0.89069	6.8542	3.0955	0	3.0178	0	0	1.941	0	0	0	0	0	8.6988	48.973	109.4	195.66	307.85	402.37	647.9	846.92	1152.7	1494.1	1810	2084.7	2566.2	2841.3	3341.9	3272.8	3724.1	3905.5	4388.5	4584.6	4784.2	5051.9	5316.9	5049.4	5403.4	5591.9	5787.9	5953.2	5900.2	5999.3	6179.9	6335.8	6245.2	6442.6	6445.8	6246.6	6434.4
14.21	9.7148	0	2.2528	0	0	0	0	0	16.089	71.196	127.32	188.83	264.87	352.48	471.07	543.92	633.97	717.76	743.42	796.24	1158.6	945.59	903.22	1006.7	1125.2	1135.8	1138.9	1160.7	1139.7	1163.4	1235.7	1278.3	1322.8	1333.2	1394.1	1437.8	1443.4	1561.3	1552.6	1512.9	1539.8	1548.3	1587.9	1557.5	1583.2	1596.7	1576.9	1623.4	1625.2
11.5	0	0	0	0	0	0	0	0	0	0	0	0	0	0	0	0	0	0	0	0	0	0	0	0	0	0	0	0	0	0	10.058	19.017	39.28	60.151	81.01	78.301	74.577	114.44	115.51	138.78	165.54	178.48	190.07	178.6	188.61	207.02	188.35	197.87	208.67
22.993	3.003	0	0	0	0	0	0	0	0	0	0	0	0	0	0	0	0	0	0	0	0	0	25.493	55.413	109.45	173.64	251.22	332.61	429.4	518.62	601.26	718.58	801.03	886.47	968.47	1047.6	1077.3	1179.5	1190.9	1280.1	1335.3	1352.9	1413.2	1482.7	1537.8	1513.1	1605.3	1487.5	1512
11.393	9.8724	0	0	0	0	0	1.547	0	0.19707	0	0	0	0	0	0	0	1.1502	7.8627	30.896	48.264	76.42	93.052	113.42	132.13	168.07	185.41	207.48	212.31	229.19	254.61	276.45	277.05	307.99	298.12	330.71	344.38	381.49	378.93	388.32	388.17	385.41	443.41	260.17	276.74	280.18	287.68	273.59	277.22	294.73
15.662	1.2032	0	0	2.3466	0	0	0	0	0	0	2.4323	0	0	0	0	0	0	0	11.054	39.052	59.728	117.25	154.98	242.22	329.83	396.51	514.51	546.36	625.93	709.81	893.66	996.21	1104.8	1186.4	1336	1464.4	1536.3	1673.9	1837.1	1893.7	1955	2106	2146.4	2264.8	2328.9	2437.2	2426.9	2378.6	2401.1
1.9854	2.0791	0	0	0	0	9.3418	9.3786	0	9.897	5.1262	0	3.7289	4.4432	10.52	4.5148	3.5746	3.9635	0	7.4171	30.119	56.316	119.38	184.9	302.01	417.68	537.83	663.91	773.85	906.53	997.94	1194	1307	1394.1	1572.4	1677.1	1872.5	1986.8	2080.7	2226.6	2188.1	2266.7	2455.7	2477	2537.4	2553.1	2647.6	2667	2676	2826.1
9.265	10.194	0	0	0	0	0	0	3.8396	0	0	0	0	0	7.6313	8.8379	23.618	43.814	66.266	89.882	102.03	133.6	145.16	201.24	259.5	328.68	411.71	539.7	624.58	734.83	811.81	946.45	1093.8	1168.7	1333.5	1394.1	1606.3	1704.1	1717.6	1795.3	1898.8	2006	2097.4	2108.8	2117.1	2213.8	2285.6	2330	2442.1	2475.5
18.59	1.203	1.3204	0	0	0	0	0	0	0	0	0	0	0	0	0	0	0	0	0	0	0	0	0	0	0	0	0	0	0	0	27.491	0	8.4805	0	7.8093	12.687	46.195	43.58	60.198	38.438	27.818	32.632	24.123	38.691	33.723	19.583	0	6.6055	14.304
1.9129	11.528	0	0	0	0	0	0	0	0	0	0	0	0	0	7.5019	50.703	102.06	165.31	261.32	312.98	438.83	511.44	597.12	745.83	905.49	1038.6	1043.9	1183.5	1316.3	1855.1	1691.7	1822.8	1895.9	2134	2320.9	2420.2	2483.1	2755.1	2749.3	2861.1	2934.7	3033.1	3142.6	3195.4	3387.7	3377.8	3496.4	3488.6	3506.1
0	0	6.3285	2.7548	0.65249	0	0	2.206	0	1.2135	10.982	9.4627	11.227	12.116	29.729	20.633	21.774	26.994	50.493	76.153	101.02	125.77	130.52	144.97	170.32	196.19	223.4	248.35	264.91	296.86	304.87	323.87	351.19	364.57	405.67	414.23	384.08	394.74	490.98	436.57	402.47	499.43	406.77	440.09	433.45	436.27	524.58	519.17	508.01	487.23
15.852	1.9566	0	0	0	0	0	0	0	0	0	0	2.6232	8.3139	26.526	46.156	67.147	86.789	107.76	146.06	166.26	206.68	237.81	277.35	332.09	384.92	583.49	548.26	556.33	762.86	848.47	783.37	834.03	896.55	919.85	1028.9	1055.4	1088.5	1148.2	1229.2	1281.9	1305	1402.2	1427.7	1412.9	1425.3	1441.8	1604.9	1447.5	1544
4.972	0.43368	2.1201	0	6.5137	0	0	0	0	0	0	0	0	0	0	0	0	0	0	0	0	0	0	0	8.2564	57.579	88.212	130.37	167.44	211.94	283.11	333.4	402.99	445.36	508.44	573.87	607.28	660.4	743.75	726.62	781.5	800.22	825.13	853.1	871.14	922.86	908.5	926.49	911.48	911.54
14.582	11.897	2.5135	0	0	0	0	0	0	0	0	0	0	0	0	0	0	0	0	0	0	33.283	78.382	137.27	205.42	350.34	471.1	602.24	735.55	915.35	1088.6	1189.9	1417.5	1555.6	1715	1925.9	2152.9	2309.3	2430	2583.5	2731.9	2797.3	2936.5	2959.2	3121.5	3214.2	3220.5	3234.9	3287.7	3333.8
0	0	0	27.153	16.241	14.019	10.207	29.011	15.317	17.668	19.712	13.547	30.324	27.826	28.409	22.645	23.775	26.28	31.717	34.7	50.962	52.82	56.241	63.576	68.06	73.642	102.97	126.81	137.29	175.17	176.33	213.12	261.69	285.49	307.12	338.91	374.44	394.06	417.05	446.15	416.75	430.38	432.87	443.89	437.98	463.17	476.35	498.72	515.95	511.65
5.5042	14.452	0	0	1.8026	0	0	4.5074	0	0	5.7041	3.9216	10.399	24.405	56.769	94.614	145.49	191.96	234.87	256.91	302.93	337.31	384.13	392.14	425.16	469.18	501.47	514.29	500.96	517.25	530.88	552.04	565.04	563.21	603.32	593.94	601.28	604.67	632.82	626.76	623.76	602.1	635.39	621.71	628.6	650.6	652.24	625.08	626.16	625.69
9.8206	5.4452	8.0819	0	0	0	0	0	0	0	0	0	0	0	0	0	0	10.51	18.695	61.325	75.242	80.778	61.084	101.88	94.401	100.53	110.94	124.35	126.23	124.6	131.5	131.29	123.82	119.18	106.79	120.23	136.36	151.58	152.92	158.15	138.62	152.93	143.02	144.28	160.37	157.51	173.18	168.39	158.94	166.03
7.4623	1.5316	0	0	0.53385	3.215	9.4934	0	0.47737	31.563	32.002	57.725	92.11	124.69	185.19	252.97	332.74	436.05	521.61	628.66	748	689.99	1004.7	901.01	1317.1	1503.8	1368.8	1429	1847.6	2035.9	2132.5	2295.2	2516.7	2603.2	2721.7	2846.5	2974.8	3022.7	3119.1	3182.8	3225.5	3294.3	3274.5	3288.7	3488.7	3445.7	3305.2	3348.4	3337.9	3384.3
11.43	1.1394	4.3568	0	1.9427	0	0	0	0	0	0	7.2213	17.002	52.148	101.64	157.06	253.52	339.73	485.44	619.44	714.87	826.45	948.96	1046.7	1172.5	1281.9	1350.7	1436.3	1501	1571.7	1630	1669.3	1739.1	1803.5	1834.5	1859.9	1927.3	1928.8	1948.7	1951.1	1955.7	1896.1	1917.4	1915.6	1886.8	1876	1867.1	1905.1	1900.5	1889.1
6.9654	2.1462	0	0	4.2197	0	0	1.8905	0	0	0	0	0	0	7.1583	35.521	71.568	83.682	128.06	168.11	191.32	212.07	243.15	269.34	295.28	323.07	328.04	327.17	291.47	322.3	359.05	374.08	383.89	375.48	442.55	456.33	470.93	482.02	510.48	499.41	515.46	541.21	536.03	550.86	555.34	580.09	573.69	587.55	569.32	572.19
0	8.1292	0.6628	4.5055	0	0	0	0	0	0	3.3924	0	0	0	0	0	0	0	32.843	87.401	177.08	269.69	372.33	501.36	638.53	784.01	912.9	1091	1235.6	1433.6	1577.8	1691.3	1850.6	2101.6	2204.9	2404.5	2562.5	2666.1	2776.4	2883.3	2942.1	3021.9	3109.7	3268.8	3273.5	3245.4	3418.8	3513.1	3423.9	3444.1
3.3711	5.1139	0	0	1.2088	0	0	0	0	0	0	0	0	0	0	0	0	0	0	0	3.7147	9.6624	19.897	18.751	52.208	88.541	162.3	240.22	312.68	424.41	555.87	709.87	822.35	963.63	1067.2	1304.2	1371	1531.5	1649.2	1805.9	1875.2	1954.3	2024.8	2090.1	2071.5	2217.2	2168	2348.8	2262.3	2293.8
35.032	7.8918	0	0	0	0	0	0	0	0	0	0	0	0	0	0	0	1.2064	17.969	32.748	71.23	111.71	168.17	240.38	329.94	417.88	487.28	589.14	663.49	762.97	807.07	938.84	997.74	1065.7	1182.6	1212	1264.1	1366.4	1371.1	1516.3	1489.3	1483.9	1508.5	1556	1596.2	1625.5	1595.2	1620.6	1650	1643.6
25.148	6.7171	4.9022	0	0	0	0	0	0	0	0	0	1.5326	0	7.8354	12.725	20.272	34.678	54.521	68.637	105.03	116.98	154.4	203.35	236.09	293.46	350.52	414.05	470.42	643.8	737.39	820.47	896.07	991.87	1104.4	1166.9	1248.2	1332.2	1374	1410.2	1513.9	1534.3	1577.3	1665.3	1680	1779.8	1744	1705.5	1651.4	1682.5
0	0	0	1.3865	18.416	20.555	27.653	55.737	39.71	36.249	79.43	38.919	42.657	55.948	55.221	85.849	93.306	139.46	163.2	170.85	197.1	291.35	290.89	299.94	380.3	432.86	485.82	540.42	705.2	646.71	788.02	756.67	805.58	877.9	914.45	917.29	949.84	988.74	1021.7	1060.3	1095.4	1108.7	1131.3	1115.5	1110.2	1140.4	1141.4	1150.8	1163	1156.6
17.489	13.085	0.89193	2.6797	0	0	0	0	1.9376	0	0	0	0	0	0	0	15.911	16.038	26.237	51.014	67.015	92.388	141.81	191.42	251.05	314.9	371.53	463.02	481.2	616.72	720.07	842.94	973.36	1063.8	1178.4	1236	1399.3	1518.8	1591.6	1742.7	1800.2	1890.7	1935.8	1983.9	2110.5	2143	2165.5	2183	2188.9	2233
31.825	9.6525	0.0040171	0	0	0	0	0	0	0	0	0	0	0	0	0	0.92548	9.8836	7.5781	21.799	16.92	52.753	77.579	106.75	144.96	194.34	245.46	298.49	360.43	445.25	538.73	610.04	717.34	782.93	901.56	1023	1129.1	1255.3	1371	1461.9	1506.2	1636.3	1682.6	1749.2	1854.9	1933.4	1944.5	2038	2070.5	2134.3
10.255	13.361	3.3633	0	0	0	0	0	0	0	0	0	0	0	0	6.0416	25.365	41.196	63.638	60.292	82.617	95.059	118.25	136.52	146.68	180.91	196.15	200.71	229.26	226.19	246.54	255.19	281.53	300.73	312.24	339.75	380.15	435.35	449.95	478.5	501.34	521.99	531.93	515.01	544.3	566.11	586.68	609.74	581.08	609.12
0	0	0	0	15.965	20.651	15.107	18.817	20.588	42.419	55.383	62.039	71.869	70.173	66.188	53.144	56.393	63.202	68.329	78.367	91.499	85.359	70.376	64.638	83.277	88.912	126.81	164.98	225.72	304.66	374.76	450.3	484.75	579.18	709.62	806.12	928.03	1001.5	1080	1113.4	1194.8	1220.9	1267.9	1353.3	1289	1404.7	1603.5	1700.6	1760.9	1766.4
12.54	1.1267	0	0	0	0	8.995	5.2753	3.431	0	0	0	0	10.914	9.1965	17.395	32.584	66.569	95.472	124.74	189.98	251.88	314.97	384.14	470.52	576.66	658.08	757.26	861.98	947.82	1080.3	1166.8	1286.3	1466.6	1608.5	1733.9	1894.9	1994.1	2105.6	2200.3	2342.7	2373.7	2453.4	2516.9	2576.3	2587.1	2655.1	2734.8	2707.2	2751.7
0	0	0	7.7257	2.2751	8.773	13.775	15.61	11.782	4.0228	17.663	20.497	12.823	20.53	22.205	17.071	17.557	16.198	16.896	17.295	18.739	18.064	21.457	25.172	22.531	37.891	46.995	48.996	58.766	49.775	57.342	76.327	83.873	97.826	108.05	138.78	202.57	243.1	287.31	291	322.98	352.53	359.45	345.57	370.67	382.02	383.97	389.66	464.53	442.73
13.01	10.655	0	0	0	0	0	0	19.505	27.997	61.616	87.987	114.34	148.56	167.54	183.59	217.1	246.44	253.85	268.14	282.28	302.17	311.92	339.94	352.84	391.45	422.73	478.38	517.87	614.49	639	769.67	914.49	963.47	1087.6	1085.7	1233	1277.6	1422.2	1503.3	1575.2	1617.3	1623.5	1712.3	1796.3	1778.7	1855	1910.2	1971.3	1958.1
6.4877	2.807	0	3.9127	0	0	0	0	6.9982	7.2206	9.0904	8.4417	9.7353	7.0625	9.0263	14.884	32.254	10.564	71.201	103.07	152.65	250.06	339.62	477.12	672.55	847.51	1074.5	1396.1	1691.3	1926.4	2214.2	2408.7	2795.6	2999	3303.9	3449.4	3736	4057.5	4289.4	4443.3	4516.3	4785.1	4806.1	4964.6	4931	5048.3	5112.2	5278	5139.9	5119.4
4.5659	0.0017989	0	0	0	7.6813	9.0189	11.308	11.246	11.458	26.362	34.603	51.974	39.765	41.607	66.483	82.936	84.618	95.52	101.97	101.48	104.98	124.68	119.11	159.62	172.99	153.75	184.01	194.06	173.54	188.78	207.93	213.04	218.95	232.4	202.22	227.97	209.74	222.98	242.6	244.18	272.03	248.29	216.45	217.59	243.08	260.27	230.62	227.17	246.49
21.047	3.0452	0	0	0	0	0	0	0	0	0	0	0	0	0	0	12.909	22.031	25.575	33.947	57.498	153.05	147.91	244.19	323.42	386.83	437.56	487.22	539.99	331.36	369.53	449.84	529.96	589.19	655.94	699.94	757.17	803.37	851.87	918.04	958.88	973	976.31	1031.5	1040.4	1061.2	1102	1166.8	1192	1163
0	0	0	9.9304	9.8857	0.67923	0	7.5263	4.5588	0	9.3418	0	0	0	0	0	0	0	0	0	0	4.8214	1.9313	19.207	24.491	41.333	53.517	81.69	97.628	99.604	93.145	130.72	145.18	161.74	193.47	189.69	181.06	215.84	207.22	225.48	234.63	231.51	244.93	276.85	272.87	266.56	319.3	314.28	334.26	320.1
16.314	10.182	0	3.9209	0	0	0	0	0	0	0	0	0	0	0	14.827	55.616	97.074	175.45	249.86	343.57	430.22	527.62	662.45	789.72	909.12	1061.7	1211.6	1367	1527.8	1617.9	1759.8	1910.3	2043.4	2140.8	2291.9	2550.7	2577.8	2654.6	2689.1	2869.9	2939.3	3044.3	3162.3	3204.7	3279.8	3303.3	3342.2	3291.3	3301.1
0	0	0	0	14.706	10.56	8.9679	16.672	15.656	16.355	12.342	5.4337	1.0211	1.7146	9.1356	0	0.77398	0	0	0	0	0	0	0	0	0	0	0	0	0	0	0	0	0	0	0	0	1.4304	32.105	33.518	23.514	44.504	63.25	56.381	80.112	103.42	99.624	116.11	84.416	106.56
0	0	1.0366	0	0	0	14.682	0	7.6555	0.13335	0	4.8681	1.6311	0.62533	0	0	0	0	0	0	0	34.485	59.193	68.003	133.57	212.49	247.4	242.3	365.67	501.05	576.52	562.7	640.71	696.31	755.23	827.07	859.02	917.8	942.49	1039.9	1094.2	1157.8	1137.5	1148.9	1132.5	1204.3	1202.4	1221	1221	1232.6
12.374	11.879	0	0	0	0	0	0	1.5302	0	0	0	0	0	0	0	0	0	0	0	0	0	0	0	0	0	8.4531	19.939	42.343	29.256	44.512	69.932	93.428	129.72	144.44	199.46	239.39	317.2	348.27	394.18	446.7	475.05	515.23	518.06	569.47	611.41	604.85	643.78	687.13	793.05
0	5.282	8.1209	14.086	1.7971	0	3.403	0	0	0	0	0	0	0	0	0	0	0	0	0	13.102	3.5837	31.436	36.593	69.623	110.09	150.04	194.83	262.42	331.78	409.6	484.62	538.21	605.41	654.44	776.52	853.56	911.44	968.13	1038.8	1070.3	1074.6	1161.4	1140.2	1210.4	1195.6	1195.6	1250.6	1239.3	1261.8
0	2.3043	0	4.1429	2.0332	3.059	0	0	8.2031	11.161	40.924	41.247	61.422	63.398	82.2	91.281	96.069	94.032	103.92	111.68	125.43	134.64	129.69	146.53	148.21	138.87	147.61	158.2	167.17	158.23	171.47	162.35	156.34	180.73	200.27	229.49	259.74	278.33	301.7	280.02	286.72	321.79	289.97	348.97	327.66	360.77	350.85	404.26	423.16	374.18
17.693	6.5997	0	0	0.44163	0	0	0	3.1185	5.7674	1.6404	30.289	60.089	141.54	206.23	282.45	369.41	525.05	653.73	830.33	1008.8	1156.9	1439.8	1576.5	1811.3	2068.9	2241.7	2430.8	2615.5	2825	2892.5	3091.8	3221	3338.9	3482.6	3576.9	3674.3	3954.3	3952.7	3926.2	3985.8	4043.6	4064.1	4072.4	4163	4142.1	4262.4	4244.7	4043	3974.9
16.555	3.2126	0	0	0.23423	0	0	0	0	7.4055	30.681	85.031	160.24	272.33	396.25	532.21	705.63	889.2	1054.9	1252.6	1373	1576.3	1681.6	1946.2	2143.5	2346.4	2531.3	2759.9	2973.4	3122.8	3268	3574.5	3733	3872.3	4119.4	4263.5	4364.8	4472.4	4544.6	4756.7	4824.8	4995.2	4940.2	4977.1	4998.2	5121.8	5273.8	5368.1	5412.9	5383
0	0.98968	0	0	10.635	0.52535	0	0	0	3.0275	2.0815	0	9.5789	0	5.6025	4.7413	0	3.0974	9.0186	16.807	27.118	29.04	47.187	87.401	91.113	121.38	173.69	214.83	253.9	301.71	335.94	358.94	425.34	472.82	514.25	560.99	603	627.93	651.66	701.87	733.3	701.12	729.11	761.51	771.29	768.16	817.61	833.32	794.33	817.29
3.5949	0	0	0	6.4343	7.1906	8.7791	3.1739	0	0	0	0	0	7.5507	42.414	53.556	93.921	147.38	208.72	332.82	455.98	612.37	790.77	933.44	1174.7	1434.5	1712.2	1968.6	2268.6	2487.5	2877.3	3102.3	3481	3788.5	3981.4	4225.7	4437.6	4635.9	4881.2	5050.9	5305.2	5346.6	5472.8	5565.6	5573.8	5672.2	5823.4	5817.6	5966.7	5804.4
4.3075	2.9503	0	3.6094	0	0.598	1.5078	27.824	29.864	43.01	48.173	22.709	0	0	0	6.3222	13.554	29.569	30.97	51.739	53.626	81.847	111.24	132.76	177.6	184.05	197.91	178.38	276.44	275.39	313.62	208.52	212.88	246.1	257.51	269.37	265.48	257.42	278.97	303.46	314.64	300.16	320.56	318.57	324.08	320.01	317.62	347.24	348.25	391.73
1.5417	0	0	1.921	5.0427	3.3024	0	0	0	0	0	0	5.0224	18.289	22	33.967	55.533	83.534	126.43	208.59	291.56	382.13	484.53	594.51	699.96	857.03	967.69	1145	1269.4	1385.7	1571.7	1727.3	1921.5	1997	2176.5	2229.4	2403.5	2565.4	2667.6	2870.6	2975.2	3060.4	3063.7	3062.5	3184.9	3258.4	3203.5	3319.2	3349.1	3317.7
9.3819	7.1757	0	0	0.43349	0	0	0	0	0	0	0	0	0	0	0	0	0	0	0.18868	20.961	46.827	80.942	160.26	232.84	316.64	422.17	552.31	686.39	812.02	930.73	1096.2	1179.3	1303.3	1440.7	1556.5	1681.6	1725	1788.5	1943.7	1967	2055.8	2083.3	2137.3	2201.1	2187.2	2225.8	2263.5	2178.8	2178.6
11.053	22.663	0	8.7069	0	0	0	0	0	0	0	0	0	0	27.064	74.948	139.59	198.25	297.3	389.66	498.79	574.9	686.8	785.74	877.43	1000.4	1093.9	1156.5	1265.7	1361.2	1496.3	1645.7	1798.8	1949.7	2145.9	2245	2452.1	2628.7	2800.1	2992	3074.1	3328.4	3381.5	3422.7	3496.1	3603.3	3610	3633.6	3699.1	3803.3
0	9.979	0.67243	5.5721	0.00065355	0	0	0	0	0	0	0	0	0	0	0	0	0	0	0	0	0	0	0	0	0	0	0	0	0	0	0	31.444	55.968	68.137	80.364	127.77	143.95	146.38	161.32	145.39	167.32	162.61	188	170.75	179.21	178.86	239.27	240.28	240.3
4.5932	6.1786	0	7.8257	0	0	0	0.011882	0.96803	0	6.1587	3.6426	0	9.8849	20.933	29.823	49.574	91.196	123.34	148.53	198.49	249.8	312.08	402.42	460.52	521.24	503.53	630.91	627.01	677.54	710.61	755.56	822.14	880	815.52	979.72	1100.4	1043.4	1157.7	1162.9	1306.1	1346.9	1369.3	1371.2	1390.1	1478.8	1377.2	1495.8	1470.6	1495
0	0	0	0	8.8693	0	9.2596	15.484	4.9985	22.16	8.2536	7.2559	4.0465	0	4.8062	0	7.849	0	0	6.6311	8.6858	4.1176	10.255	12.36	25.096	22.413	22.804	41.276	32.388	72.323	74.323	96.48	115.46	140.15	196.72	229.69	296.54	366.72	459.05	570.31	626.33	697.9	764.85	796.02	894.45	929.57	935.99	981.28	932.01	996.27
0	0	0	0	0.79535	4.0458	11.55	9.2075	2.0352	12.297	14.485	0	0	11.984	44.787	115.16	188.14	318.54	462.55	603.45	762.98	932.69	1126.8	1306.7	1549.4	1712	1955.2	2118.4	2366.6	2514.9	2712.3	2963.5	3110.8	3353.3	3479.1	3629.1	3729.1	3947.6	3949.8	4115.4	4320.5	4270.2	4318	4349.3	4391.3	4325.4	4480.3	4491.6	4437.9	4448.5
15.243	8.1775	0	2.5879	0	0	0	0	0	0	0	0	0	0	8.0659	15.653	19.015	24.854	29.905	45.372	52.827	60.223	82.666	88.31	109.55	115.45	131.31	134.24	187.25	170.3	162.84	189.91	251.56	240.49	278.89	301.92	319.82	312.34	345.21	402.58	436.89	400.99	398.92	428.38	448.23	466.52	455.25	531.98	523.1	607.42
16.076	15.343	1.2016	0	0	0	0	0	0	3.6715	7.0209	11.563	6.0585	7.8385	26.51	35.035	38.061	43.963	41.201	44.77	56.927	45.616	49.593	46.314	53.388	45.373	50.896	43.104	48.494	49.348	68.793	85.089	126.01	163.15	228.33	279.03	343.26	384.98	462.4	516.44	556.16	594.34	664.59	725.02	740.28	798.11	851.57	880.98	872.93	932.42
4.7475	0	0	0	7.1909	0	0	3.1816	13.077	17.095	29.815	41.565	44.222	52.324	104.3	110.42	136.6	173.18	200.95	221.67	251.54	250.5	252.39	265.55	273.51	341.85	320.7	376.86	339.54	340.36	397.92	347.82	360.37	368.2	407.93	411.84	414.03	435.25	473.1	491.27	498.3	514.69	548.8	516.78	539.08	574.31	584.96	619.14	603.57	620.6
0	5.0072	0	0.56488	5.9338	0.71261	0	4.5822	4.3366	37.623	41.609	77.492	126.85	200.35	264.38	280.64	420.97	494.34	546.34	602.95	674.96	753.23	825.44	892.23	985.69	1060.5	1249.1	1345.2	1375.1	1473	1553.1	1589.6	1651.3	1771	1834.4	1871.9	1955.6	1986.2	2070.5	2147.8	2196.2	2205.9	2246	2270.8	2329.4	2276.7	2328.2	2382.5	2320.7	2406
18.059	7.6537	0	0	0	0	0	0	0	0	0	0	0	0	0	0	0	0	0	0	0	0	0	2.6055	1.2941	18.043	16.735	43.006	40.718	67.077	93.498	130.44	189.46	228.88	303.85	402.8	514.44	569.94	677.34	764.26	846.48	954.52	1037.4	1064.6	1143.8	1177.6	1224	1273.2	1308.4	1337.1
20.989	3.4471	0.56674	0	0	0	0	0	0	5.1273	6.5606	20.071	16.8	36.508	46.526	37.548	53.916	61.114	76.348	92.4	93.694	74.446	87.642	75.785	76.366	76.71	76.841	106.14	87.58	97.937	99.483	124.98	146.87	168.1	128.76	126.86	145.51	138.04	165.01	166.46	152.91	168.39	176.91	147.16	174.35	180.23	177.56	163.98	170.87	152.28
22.654	4.8906	0	0	0	0	0	0	0	0	0	0	0	0	0	0	0	0	0	0	0	6.1282	22.424	13.034	41.164	62.792	77.094	158.15	112.19	123.15	146.86	206.43	250.77	296.33	374.73	389.67	438.76	503.03	542.95	603.63	634.95	633.59	668.1	693.8	707.67	728.05	755.32	769.71	788.01	771.01
21.009	0	0	1.8482	0	0	0	0	0	2.8425	21.489	44.778	117.98	201.43	291.07	387.9	501.53	627.84	763.59	942.2	1137.8	1259.2	1474.1	1606.8	1817.9	2089.8	2153.7	2546.2	2761.9	3070.2	3342.9	3690.2	4072.8	4425.7	4636.9	5051.1	5263.6	5643.5	5912.3	6216.5	6433.3	6736.4	6883.8	6962	7160.5	7158.8	7177.9	7161	7444.6	7546.2
11.145	9.2484	2.8564	0	0	0	0	0	0	0	6.6232	0	0	0	0	0	0	23.574	39.042	63.778	95.312	222.79	192.04	255.7	329.07	587.62	624.48	780.18	961.09	1090.7	1271.7	1432.8	1655.1	1805.2	1978.6	2089.1	2360.3	2472.3	2614.1	2742.2	2872.7	3080.5	3195.2	3236	3309.2	3262	3290.7	3269.3	3393.5	3467.9
0	0	0	2.0789	3.1794	0	8.7767	11.065	27.795	30.347	45.248	74.52	89.251	124.11	162.2	198.87	244.5	290.54	336.37	376.22	416.66	472.18	531.24	530.63	574.48	693.13	702.22	717.84	851.01	771.01	798.05	827.07	831.38	882.52	889.79	882.17	901.06	936.01	946.46	970.77	1025.5	1007.5	1011.3	1021.7	1060.1	1057	1063	1082.3	1080.4	1051.4
15.749	6.6649	0	3.5399	7.1024	0	0	0	2.0885	0	2.1289	0	0	4.9887	18.856	56.901	80.81	153.76	234.16	341.95	347.55	427.74	495.82	637.38	770.67	870.98	919.07	1062.5	1201.4	1276.3	1401.2	1558.8	1668.2	1845.8	1999.4	2140.9	2312.3	2496.2	2618.2	2801.3	2896.9	2977.5	3074.4	3108.4	3219.8	3230.6	3239.3	3345.4	3366.6	3427.5
14.968	2.3642	0	4.8297	0	0.20757	0	0	0	0	0	6.5426	0	0	0	0	0	0	0	0	0	0	0	0	0	0	0	0	0	0	0	0	0	0	0	0	0	0	0	0	0	0	0	0	0	0	0	0	0	0
8.6863	4.0183	0	0	0	0	0	0	3.3528	5.4988	4.0984	0	0.020743	0.55483	2.2732	7.1245	7.0932	5.4479	0	8.6805	8.1642	10.991	16.448	15.041	35.651	38.713	60.265	75.972	101.55	126.82	147.41	171.92	203.59	258.79	341.18	402.5	440.28	464.91	501.9	556.51	549.76	580.9	597.93	520.51	562.52	539.96	554.58	593.71	592.6	634.91
8.1793	8.0924	5.9162	3.48	0	0	0	0.83009	9.0923	0	11.482	13.422	9.6091	8.7619	11.646	10.893	4.1578	18.084	5.2816	12.067	34.014	74.158	108.48	195.87	274.07	397.9	547.3	710.15	838.4	1028.3	1221.4	1376.8	1503.4	1725.7	1875.1	2058.9	2221.7	2255.1	2376.3	2460.7	2539.4	2700.4	2795.5	2844.2	2953.5	3100	3140.3	3227.4	3345.2	3205.1
14.697	7.296	3.9941	0	0.021315	0	0	0	0	0	0	0	0	0	0	0	0	0	0	0	0	0	9.5424	63.648	106.04	175.44	243.5	332.27	403.99	436.5	522.53	576.09	660.27	748.91	812.52	872.57	927.14	955.07	962.73	997.57	990.22	1052.2	1089.2	1139	1128.9	1112.6	1144.2	1205.1	1166.2	1180.8
3.2813	0	0	1.6182	0.67048	6.6304	15.816	25.484	39.117	33.308	50.711	66.727	72.047	80.204	70.408	88.414	102.2	117.4	134.15	176.24	225.92	264.45	279.22	330.72	343.99	383.84	409.77	468.44	494.7	517.3	539.16	564.92	604.6	608.47	664.39	661.02	686.24	687.25	711.29	721	761.31	740.25	742.32	776.97	799.74	787.12	802.18	788.21	768.36	777.95
0	0	5.0262	7.6964	5.2524	0	3.842	7.3478	2.5504	0	5.4265	0	0.86792	0	3.3305	0.62657	0.93127	7.2219	20.896	24.841	53.053	66.691	92.991	111.04	132.42	137.12	162.74	206.13	248.96	335.25	388.08	449.03	568.68	651.18	764.61	873.25	960.98	1023.9	1085.4	1081	1122.3	1199.6	1170.3	1241.6	1233.3	1305.6	1299.3	1318.8	1366	1329.2
5.2589	5.8436	1.347	0	0	0	0	1.6334	0	0	5.657	3.6426	0	0	3.3548	6.6181	0.84499	24.453	44.371	85.889	143.53	184.42	254.83	331.91	419.08	475.88	565.37	645.73	686.38	716.45	760.61	838.61	877.8	928.4	940.96	1008.1	1104.3	1114	1124.7	1170.4	1215.5	1206.7	1217.3	1206.4	1257.4	1273.2	1322.1	1259	1309.7	1312.3
0	0	0	0.16933	0	2.5131	13.003	23.963	17.065	14.62	10.625	8.4036	11.584	1.594	21.506	19.065	28.275	26.972	22.27	27.832	27.078	31.453	31.317	26.357	13.647	27.698	63.204	85.001	104.53	154.15	208.73	254.95	294.85	364.49	468.56	518.05	601.87	630.15	718.61	754.43	831.68	836.68	865.33	906.69	908.79	977.09	948.7	965.38	973.07	1034.4
0	3.3225	0	0	0	3.8595	11.052	14.282	9.517	9.3191	3.1334	14.825	18.405	38.478	67.456	101.26	133.43	161.98	231.44	286.67	334.32	428.18	522.16	595.45	640.91	718.7	800.32	845.19	892.56	997.84	1038.8	1047.1	1064.8	1099.2	1136.8	1155.5	1182	1152.7	1227.2	1215.3	1171.9	1248.7	1233.1	1272.3	1244.6	1266.5	1267.9	1256	1222	1249.2
26.107	8.6132	6.5206	0	0	0	0	0	0	0	0	0	0	0	0	0	0	0	0	0	0	0	0	0	0	0	0	24.365	10.38	4.6629	16.104	18.202	27.226	28.361	44.111	41.264	46.066	58.979	92.032	128.32	134.35	169.2	204.78	228.27	289.54	327.55	377.66	403.42	442.34	498.1
2.4377	7.1678	0	0	0	1.2213	2.0955	1.78	1.2086	7.302	4.7407	0	0	0	0	0	0	0	0	0	0	11.505	27.092	50.062	100.95	153.87	218.51	268.56	354.27	403.04	465.96	507.43	577.53	616.74	678.26	699.23	722.03	723.54	750.1	794.49	808.74	786.6	833.25	820.72	866.89	848	914.69	925.59	869.83	943.78
3.5733	0	0	0	0	0	16.211	18.389	7.2256	22.473	17.575	52.079	57.178	62.279	66.751	87.831	134.63	174.71	214.52	240.85	290.48	330.88	374.73	408.07	499.37	573.04	624.27	691.12	743.92	820.3	904.11	977.98	1095.7	1181.6	1301.3	1368	1545.8	1664.6	1882.2	1922.2	2112	2244.5	2434.8	2552.4	2713.2	2799.8	2897.8	3010.3	2949.1	3038.4
7.8853	6.7842	0.7356	0	4.8111	0	0	0.33879	0	0	0	0	0	0	0	0	0	2.0614	15.373	29.633	40.092	44.283	58.071	66.728	82.532	89.43	129.84	199.77	278.85	358.79	472.59	582.24	687.31	813.12	958.36	1094.8	1275.5	1409.7	1560.2	1730.2	1888.7	2081.7	2209.9	2303.2	2551.8	2604.3	2843.5	2899.7	2929.9	3152.7
9.6835	0.53907	0	0	0.9469	0	3.8444	2.9683	0	13.586	1.083	10.753	0.52673	22.881	21.821	25.323	36.417	43.782	51.541	44.121	61.198	79.72	97.871	107.15	155.51	227.66	260.23	319.69	387.79	475.87	570.6	715.12	865.07	968.38	1115.6	1161.6	1288.6	1378.4	1489.7	1545.7	1666.6	1739.8	1814.2	1846.7	1875.8	1868	1881.8	1910.9	1930.5	1906.9
2.5949	7.5326	0	4.3154	0	0	0	0	9.648	23.038	24.994	45.673	56.334	81.431	101.22	127.6	157.93	195.1	238.2	279.36	340.99	386.19	444.63	512.97	589.39	680.83	786.53	891.87	919.96	995.62	1097.7	1243.3	1363.4	1449.8	1601.1	1670.1	1799.5	1901	2028.7	2068.6	2170.4	2227.6	2295	2319.3	2329	2360	2370.6	2467.7	2475.9	2469.3
0	0	3.7303	1.3976	0	2.7182	1.4203	0.029169	0	0	2.3822	3.9132	1.3604	2.0999	16.652	21.332	36.007	99.554	124.35	170.32	268.31	401.35	518.08	698.82	905.83	1117.4	1363.5	1696.4	2012.1	2346.4	2632.4	2900.2	3365.3	3666.7	3833.8	4107.6	4490.1	4706	4963.6	5206.5	5281.4	5449.3	5509	5563.3	5774.3	5886.8	5981	5983.5	5957.2	6010.9
17.584	6.3419	0	0	0	0	0	0	0.97784	0	0.15965	6.8267	0	27.923	70.92	124.16	137.31	192.91	192.94	291.68	327.6	384	406.28	428.13	483.64	529.79	543.66	572.18	578.29	644.53	627.35	579.88	608.52	617.77	666.71	684.17	701.47	685.04	711.44	735.97	718.78	775.32	766.21	746.34	747.36	773.76	757.25	753.12	778.9	797.41
18.544	4.3216	0	0	0	0	0	0	0	0	0	0	0	0	0	0	0	0	0	0	0	0	20.936	34.446	81.088	122.1	178.66	223.76	277.86	317.22	373.5	487.53	565.25	682	826.37	975.34	1043.3	1108.5	1311.4	1542.1	1674.5	1775.9	1928.8	2012.6	2083.4	2106.1	2224.7	2271.1	2254.4	2291
20.083	8.9059	5.7392	0.6784	0	0	0	0	0	0	0	0	0	0	0	0	0	0	0	0	0	0	0	0	0	0	0	0	0	0	0	15.176	21.376	61.488	82.081	151.02	206.19	257.35	332.66	377.13	399.91	457.46	461.18	497.43	538.89	535.57	598.29	620.31	594.63	617.11
6.938	9.8004	8.1056	1.4212	0	0	0	0	0	0	0	0	0	0	2.9542	14.183	25.217	66.274	125.98	169.01	239.71	309.57	387.4	504.44	586.03	674.98	785.06	878.19	980.04	989.51	1068.9	1174.5	1248.8	1285.5	1349.6	1450	1571.1	1635.4	1670.7	1719.6	1817.1	1835	1851.3	1856.3	1946.3	2039.8	2085.1	2116.8	2175.5	2215.4
0	0	0	0	13.675	30.63	0	29.278	7.7384	17.245	38.75	18.014	33.272	28.159	29.272	0	6.1352	12.405	11.156	24.241	21.491	38.199	34.217	32.065	61.469	80.985	91.522	95.049	108.32	123.74	132.77	178.31	200.68	197.69	232.93	233.87	262.73	269.1	258.62	276.5	311.56	316.8	306.65	298.44	318.95	317.23	332.46	354.11	300.83	304.21
7.8012	7.5468	0	0	0	0	0.56692	7.8063	0	0	0	0	0	0	20.66	13.221	57.037	89.654	92.619	128.47	154.05	193.25	193.67	246.53	260.28	288.7	361.92	351.51	370.44	398.28	437.3	467.15	536.14	581.03	638.75	657.71	695.64	789.81	877.6	942.83	932.56	986.74	948.01	1047.5	1055.5	1100.2	1112.8	1148.3	1130.8	1147
18.381	0.85181	0	0	0	0	0	0	0	2.5294	4.5857	20.654	9.3266	16.468	20.083	28.348	44.785	56.703	59.932	87.962	82.314	88.134	124.53	123.37	140.97	148.81	184.77	220.06	244.9	264.19	274.27	300.81	351.97	417	494.33	605.41	685.65	767.23	934.9	1025.5	1149.7	1312.5	1400.6	1504.5	1618.3	1646.4	1752.6	1869.4	1914.3	1979.5
17.574	6.275	0	0	0	0	0	0	0	4.1973	0	18.173	0	0	3.3332	2.5056	6.1868	11.084	8.8059	19.391	10.509	19.807	10.955	16.926	22.359	26.383	21.27	30.554	17.499	18.179	16.515	18.119	35.596	29.224	37.748	41.615	59.732	49.336	60.734	51.425	53.554	65.388	73.839	68.243	45.689	63.763	62.308	66.946	62.226	55.432
10.594	10.499	0	0	0	0	0	0	0	0	0	0	0	0	0	0	0	0	0	0	25.01	44.261	95.544	153.91	233.74	325.58	385.65	449.6	539.71	602.16	719.72	811.13	915.3	1070.4	1161.8	1315.9	1514.6	1674	1854.8	1991.7	2210.6	2321.5	2428.2	2655.3	2748.8	2921.6	2977.5	3027.3	3067.5	3109.1
0	0	0	4.3122	35.226	30.221	38.227	46.104	47.554	66.341	86.255	143.89	165.22	243.06	304.61	413.03	523.52	615.57	731.7	881.26	1027.2	1174.3	1337	1482.5	1574.7	1803.1	1867.3	2046	2101.3	2277.9	2396.6	2461.8	2514.5	2691.1	2704	2813.6	2951.5	2958.7	3075.6	3322.4	3331.1	3298.2	3358.9	3387.7	3380.7	3414.8	3472.3	3401.8	3443.9	3372.2
4.7943	5.6818	2.7167	2.6307	0	0	0	0	0	0	2.1629	17.95	52.16	131.19	188.48	279.83	386.35	527.08	642.59	780.93	905.75	1029.3	1064.8	1219.7	1278.2	1410.6	1496	1634.4	1677.3	1839	1924	1988	2092.7	2243.6	2355	2475.6	2651.8	2729.3	2732	2773.5	2938.5	2926.1	2965.2	3082.2	3123.6	3303.9	3226.8	3348.6	3238	3251.7
4.4054	6.4608	0	0	0	0.65896	7.3998	3.8703	0	1.9629	0	0	0	0	1.3437	0	13.3	0	9.4244	5.2679	9.8239	31.494	30.647	35.081	41.04	28.263	36.934	27.519	41.61	49.573	57.696	77.217	77.677	72.745	96.682	103.02	109.94	109.22	142.22	158.18	148.97	149.75	168.2	201.19	195.64	195.76	176.98	191.47	177.34	208.04
11.144	7.3192	0	1.9929	0	0	0	0	0	0	0	1.6563	18.664	40.481	72.293	150.54	208.29	260.94	362.05	420.27	517.12	590.5	702.03	751.27	880.69	930.63	1018.3	1053.2	1128.3	1165.5	1208.7	1284.1	1338.8	1358.7	1383.5	1375.4	1421.6	1415.6	1448.9	1458.7	1472.8	1504.7	1479.9	1467.1	1488.4	1496.2	1526	1500.3	1487	1496.4
7.362	4.0245	0	1.203	0	0	0	0	0	0	0	0	0	0	0	1.5715	0	3.4228	4.5983	10.089	16.722	21.252	34.273	56.185	67.07	78.703	92.265	83.838	97.79	88.162	119.49	125.35	152.43	177.61	212.16	248.32	315.41	369.35	392.65	446.6	471.21	488.4	523.08	517.43	545.4	546.55	525.82	581.97	612.02	599.52
10.991	2.8822	1.6184	0.7431	1.6893	0	0	0	0	0	0	0	0	0	0	0	8.1958	6.8456	10.008	39.895	72.041	125.11	184.16	229.58	312.07	408.73	498.36	629	760.23	902.74	1037.9	1188.8	1367	1545.5	1761.9	1813.4	2162.5	2276.9	2402.6	2825.4	2804.3	2835.7	2861.9	3002.8	3245.4	3233	3188.9	3432.1	3323.9	3369.7
9.56	0	0	3.7367	3.785	1.5634	0	0	12.329	1.0055	17.52	16.975	16.541	24.988	15.377	5.9558	0	23.761	48.906	78.339	74.525	112.72	195.18	222.84	312.22	408.84	501.19	573.21	670.32	818.8	898.56	988.76	1171.9	1309.2	1319.9	1467.4	1549.1	1763.1	1887.4	1969.1	2021.5	2145.9	2123.6	2228.4	2271.3	2339.7	2319.3	2378.8	2438.2	2408.8
28.106	16.314	0	0	0	0	0	0	0	0	0	0	11.649	35.438	63.816	78.725	136.95	204.57	257.82	291.43	346.54	552.05	673.15	777.28	882.09	994.47	1136.5	1247.4	1394.4	1570.5	1664.4	1763.8	2029.9	2241	2380.2	2479.5	2677.2	2831.3	3077.9	3314.5	3493.1	3474.4	3529.2	3827.5	3847	3930.1	4090	4304.2	4385.9	4404.9
14.36	0	0	6.3033	0	0	0	0	0	2.576	2.8753	16.957	19.13	34.371	61.971	70.424	99.545	119.4	154.78	186.57	217.93	250.95	280.45	299.29	299.63	360.96	394.38	491.76	482.45	462	550.51	630.23	657.58	744.25	786.83	812.08	877.12	914.82	1009.9	1073.5	1071.6	1162.8	1108.2	1178.2	1185.1	1203.8	1188.3	1224.4	1252.9	1281.5
8.5448	0	0	0	2.4215	0.45942	8.083	3.7783	0	1.4447	18.519	12.292	54.346	77.637	130.1	170.84	202.92	230.87	190.58	234.86	265.72	302.29	331.38	334.36	273.12	414.14	443.66	437.95	483.28	507.26	526.91	589.53	607.44	616.68	669.63	672.75	719.05	742.39	778.43	766.03	809.73	810.65	854.02	894.26	896.27	924.92	944.17	962.15	953.05	917.62
0	3.0032	0.60771	11.814	0	0	0	0	0	0	0	0	0	0	0	0	0	0	0	0	0	0	0	0	0	5.4735	38.973	65.701	80.116	132.48	181.36	210.95	281.66	273.86	309.81	317.9	398.51	392.43	411.5	468.2	506.25	524.55	501.76	507.32	525.17	561.48	552.86	575.77	579.7	596.2
16.956	5.5715	9.2024	1.2175	0	0	0	0	0	0	0	0	0	1.4756	0	0	0	3.9752	10.044	9.3507	9.0646	14.848	21.099	25.793	43.899	79.618	133.99	184.01	250.81	326.96	406.54	485.6	573.01	689.2	793.3	938.43	1068	1189.5	1294.1	1436.6	1526.9	1627.6	1733.4	1806.4	1908.1	1908.8	1985.3	2042.9	2068	2155
10.628	7.8421	0.95984	2.1526	0	0	0	0	0	0	0	0	0	0	0	0	0	0	0	0	0	0	0	20.367	72.275	125.75	185.44	282.43	373.24	478.92	605.75	736.45	889.19	1010.6	1230.1	1378.5	1533.9	1680.1	1870.6	2015.9	2096.8	2255.3	2384.6	2441.7	2485.4	2595.7	2649.2	2704.4	2695.8	2766.7
3.0267	8.8615	0	0	0	0	14.319	12.088	0	0	0	0	0	0	0	0	0	0	0	3.5679	3.3499	13.658	21.092	24.451	5.4744	16.532	27.466	46.777	33.159	57.145	58.133	79.754	75.337	85.86	121.02	116.1	129.15	152.8	186.37	189.78	194.04	201.81	201.94	238.44	248.67	263.21	237.02	238.49	226.2	250.94
0	0	0	12.68	8.5676	5.9464	6.5283	13.806	23.651	3.3226	4.0664	9.2563	17.371	26.135	29.566	32.158	52.746	101.62	153.94	240.27	354.04	512.58	641.1	762.59	883.82	1062.6	1154.4	1346.6	1448.9	1545.2	1686.2	1827.1	1932.1	2078.8	2056.1	2094.9	2203	2266.9	2290.9	2422.7	2479.6	2459.5	2449.3	2617.2	2640.1	2668.3	2682.3	2630.6	2648.7	2680.1
24.813	11.092	4.6706	0	0	0	0	0	0	0	0	2.2485	0	0	0	0	0	0	0	0	0	0	0	0	0	0	20.819	64.348	116.21	186.8	284.12	368.2	509.8	599.66	748.08	869.73	1015.6	1180.6	1328.9	1540.8	1670.5	1860.8	2004.5	2081.8	2232	2349.9	2474.3	2536.2	2641	2720.8
5.6602	12.418	0.26913	0	0	0	2.0378	13.409	28.59	83.012	119.36	189.81	272.52	366.43	458.66	561.47	642.08	739.09	899.6	1001.8	1160.1	1311.5	1474.2	1623.2	1800.4	2008.2	2082.6	2213.6	2445.5	2645.4	2778.8	3018.1	3260.2	3431.3	3626.8	3823.4	4065.7	4153.3	4514.3	4491.9	4724.7	4894.8	4954.7	5029.1	5118.5	5204	5322.4	5417.9	5339.4	5394.7
17.678	8.0075	1.3272	1.836	0	0	0	0	0	0	0	0	0	0	0	0	0	0.63242	21.568	61.9	102.71	151.47	208.35	253.21	310.4	383.72	416.23	449.79	508.98	558.36	604.45	644.62	700.95	749.36	810.75	832.29	846.23	873.77	936.74	995.24	1046	1110.9	1149.4	1151.3	1196.2	1236	1264.5	1238.6	1274.6	1300.3
2.4013	6.8639	1.1061	0	0	0	1.1898	0	0	0	0	0	0	0	0	0	0	0	0	7.018	10.37	23.667	28.659	43.413	56.066	86.188	149.14	182.68	228.07	214.57	133.65	163.81	215.26	275.18	329.68	345.91	401.26	456.76	504.94	564.14	561.25	619.26	649.01	687.69	760.93	759.82	824.87	853.55	913.49	915.26
0	4.8281	0	2.8239	1.4688	0.057418	0	0	0	0	4.2927	0	0	0	1.0156	0	0	6.2004	30.23	57.436	87.051	131.65	142.84	185.17	235.73	249.29	299.99	327.1	360.58	409.27	398.51	459.27	499.12	553.04	621.82	670.94	743.84	763.88	835.3	853.56	877.43	947.37	930.36	962.27	1023.6	1033.2	1070.2	1125.1	1133.3	1132.2
30.434	4.5345	0	0	0	0	0	0	0	0	0	5.0831	23.835	41.916	63.983	108.44	134.27	171.79	226.29	271.84	328.81	382.36	413.57	471.45	520.81	555.19	604.9	627.94	699.79	773.62	836.03	936.55	1006.1	1072.3	1137.8	1183.2	1258.4	1285	1386	1429.9	1402.6	1469.8	1502.6	1566.8	1547.1	1569.9	1527	1533.8	1375.4	1693.3
0	0	0	0	0	23.299	35.94	45.714	62.179	68.876	100.52	120.41	142.68	178.75	201.27	241.77	262.64	312.26	331.34	374.08	382.66	408.46	452.56	484.63	516.81	502.64	543.85	567.79	550.77	583.66	582.58	606.74	626.94	641.11	663.19	647.59	683.18	687.09	710.52	738.99	749.81	800.69	802.69	795.41	813.18	831.9	849.79	850.34	848.8	847.03
4.1844	3.6178	0	0	6.9761	0.73295	0	0	0	0	0	0	0	0	10.444	23.819	32.442	37.639	37.376	48.06	50.67	51.598	75.818	60.369	57.34	67.979	74.858	74.668	54.248	51.133	57.07	66.866	65.867	62.74	70.959	68.816	72.752	79.433	83.771	64.097	65.82	69.021	75.79	70.97	80.802	86.083	88.379	59.872	41.11	57.098
0	0.7888	6.8161	3.0195	0	0	0	1.8849	0	0	0	0	0	0	0	0	0	0	0.54792	13.987	23.201	32.144	40.446	64.498	58.98	79.825	102.9	103.57	112.26	149.03	145.11	160.86	200.87	225.51	262.26	255.98	281.94	305.05	311.46	286.72	270.89	287.04	297.32	306.82	300.18	312.94	289	323.62	341.69	316.37
6.1485	1.2431	0	0	0	0	5.682	4.3501	0	11.686	4.2981	4.9948	8.7215	22.345	36.728	38.151	81.207	115.27	138.16	182.78	257.97	312.92	412.16	463.2	519.32	653.98	660.7	761.32	843.63	951.1	1009	1137.3	1250	1484.2	1499.5	1584.6	1704	1721.8	1838.3	1929.8	1940.3	1954.7	2129.1	2192	2389	2319.9	2327.1	2373.3	2327.9	2384.1
18.629	13.171	0	0	0	2.8742	0	0	0	0	0	0	0	5.8781	0	8.401	5.9979	6.7326	32.733	29.998	28.655	33.701	53.383	67.62	102.39	136.78	178.47	197.23	258.51	320.09	359.94	402.16	488.47	522.71	581.91	620.94	646.71	691.72	707.3	751.4	793.29	804.26	816.81	840.37	839.96	855.37	846.51	880.52	864.72	856.01
15.046	1.719	0	1.0377	0	0	0	0	0	0	0	0	0	0	0	0	0	10.667	5.7377	4.3049	5.7743	8.059	6.6463	0	0	1.7052	10.705	57.32	64.344	102.42	109.42	167.99	229.96	333.93	463.43	621.7	747.84	885.24	1033.8	1159.6	1338.1	1469.3	1607.6	1681.3	1808.6	1867.9	1952.4	1988	2089.8	2082.9
2.911	0	0	0.12832	1.5215	0.95063	6.2738	0.49884	0	0	5.7251	0.74884	7.0044	38.663	89.164	178.35	297.13	496.08	662.54	898.31	1159.8	1449.5	1742.4	2086.7	2474.9	2885.4	3182.8	3507.8	3864.5	4184	4449.4	4758	4893.9	5180.7	5285.2	5456.9	5753.3	5777.8	5911.7	5999.2	5927.8	6129.8	6349.4	6362.4	6462	6467.4	6382.1	6272.4	6169.3	6176.8
8.7524	6.9966	1.0609	2.7626	0	0	0	0	0	0	0.70103	0	0	0	6.0848	5.5348	13.647	25.254	38.264	49.094	79.551	112.78	167.28	204.52	250.32	292.51	350.79	380.87	422.19	463.1	519.9	568.05	605.44	637.2	718.58	753.63	800.61	828.58	886.62	943.83	980.3	1031.8	1028.6	1017.2	1066.9	1076	1113.5	1170.3	1172.5	1204.7
9.7841	4.562	1.3491	3.4597	0	0	0	0	0	0	3.4607	6.0824	0	5.0812	13.359	10.858	0	0.41312	15.652	1.6976	12.072	10.072	34.547	45.07	61.346	118.95	161.67	174.09	216.17	236.31	280.83	325.9	382.44	460.36	497.56	575.01	715.76	785.27	802.64	864.91	932.24	974.3	985.34	986.75	994.76	1094.1	1072.8	1159.8	1174.1	1172.4
0	0.79622	0	0	14.403	0.7219	2.3214	0	4.6651	0	5.8784	0	3.0091	0	0	0	0	0	0	14.565	60.803	157.81	240.71	333.15	450.31	635.81	811.69	1022.5	1240.5	1445.3	1708.9	1945	2229	2490.8	2803.3	3140	3349.2	3520.6	3653.9	3942.4	4163.6	4421.4	4570.7	4729.2	4838.6	4933.3	5040.3	4935.7	5116.9	5264.6
0	0	0	6.7256	0.58132	0.85842	0	0	0	0	0	0	0	0	0	2.7665	2.608	40.905	60.407	45.884	67.047	79.756	88.464	106.73	99.736	114.6	122.25	162.52	183.19	238.33	263.29	250.26	277.11	300.26	354.21	543.75	573.02	628.71	685.08	729.32	168.18	138.91	147.94	139.75	137.32	127.55	134.56	160.83	153.52	153.49
17.61	13.127	0	0	0	0	0	0	0	0	0	0.53844	0	7.1684	1.1648	15.41	18.979	30.148	62.94	72.659	87.598	84.032	123.04	118.48	146.42	176.53	165.22	193.54	185.26	192.12	207.47	252.51	225.62	278.87	264.26	210.6	225.53	211.4	220.66	235.22	233.21	246.51	218.38	191.58	176.35	197.9	209.17	184.38	200.43	196.47
12.464	4.1658	0	0	2.4135	0	0	0	0	0	0	0	0	0	0	2.0326	0	5.4181	18.988	40.307	64.234	99.425	165.03	213.93	283.51	332.74	408.73	498.26	578.28	640.66	701.35	791.77	848.93	962.8	1011.5	1078.2	1085	1120.8	1182.9	1220	1261.7	1324.3	1367.2	1398.6	1394.4	1410.8	1422.7	1467.5	1417.2	1448.6
2.1965	4.254	0	0	1.4096	0	0	0	0	0	0	0	0	1.1902	20.556	31.92	49.115	77.065	106.29	134.74	173.59	209.14	227.72	303.3	336.35	333.03	336.57	391.21	386.61	462.34	394.22	408.78	517.27	447.29	532.17	554.53	515.32	529.76	579.79	534.87	513.23	600.68	523.89	537.31	501.32	527.17	521.36	568.51	582.75	570.8
9.4738	2.9749	0	0.74317	0	0	0	0	0	0	8.0079	5.9809	11.083	3.0903	3.1953	18.135	34.926	62.039	111.15	169.61	216.89	308.17	361.77	452.42	532.45	616.65	665.11	757.31	868.49	977.7	1016.7	1133	1224	1355.7	1428.6	1536.7	1600.2	1676.8	1820.7	1860.8	1930.4	2013.7	2050	2155.5	2232.1	2173.4	2290.2	2295.3	2300.7	2324.9
19.895	2.2706	1.0283	0	0	0	0	0	0	0	0	4.7824	0	6.4787	6.9205	9.5736	9.139	13.67	25.294	35.638	50.573	90.661	116.59	136.57	166.24	193.67	230.9	267.53	226.96	332.49	352.01	384.95	413.28	421.1	485.2	508.08	624.31	697.99	754.95	813.62	858.46	884.75	942.81	956.39	1020	1040.1	1086.2	1160	1152	1243.9
0	0	0	1.9741	7.168	17.1	13.895	14.961	15.652	27.346	36.977	47.212	74.373	118.95	166.69	129.63	274.58	313.11	272.59	335.51	378.97	599.63	481.7	508.2	778.26	628.53	651.58	731.6	739.68	780.89	852.18	894.8	944.75	971.51	1046.1	1057.3	1078.8	1094.3	1151.9	1171.8	1170.1	1199.4	1246.5	1274	1262	1296.9	1296	1281.1	1264.3	1317.8
13.9	4.0489	2.9183	0	0	0	0	0	0	0	0	3.9394	2.2008	7.7029	15.51	25.126	32.865	44.39	92.19	132.02	172.68	226.76	301.33	358.92	452.28	555.98	683.6	778.48	888.62	1000.1	1109.1	1229.9	1316.4	1428.9	1453.2	1517.9	1622.6	1682.9	1778	1830	1880.2	1914.5	1952.2	1960.7	2015.8	2019.5	2024	2012.9	2041.7	2053.7
12.05	3.2686	1.2122	0	3.6986	0	0	0	0	0	0	0	0	0	0	0.58135	0	0.14525	0	0	0.32808	0	0	0	10.33	2.9067	23.543	29.965	38.615	53.707	69.03	78.592	103.44	103.94	149.38	164.64	176.15	186.79	196.8	212.37	221.57	229.9	245.12	244.03	236.87	239.92	255.8	255.22	260.35	280.98
18.71	13.144	1.0118	0	0	0	0	0	0	0	7.5355	17.126	13.159	31.758	31.786	35.952	40.833	51.157	84.113	110.47	105.53	129.92	168.37	190.51	214.14	250.1	281.9	319.85	354.68	376.65	421.64	466.52	542.13	585.23	617.51	640.24	695.81	711.98	762.24	802.55	835.1	850.25	909.56	896.54	940.39	935.5	959.24	978.53	1006.3	1017.8
1.9245	6.8911	0	3.2345	2.8033	0	0	22.185	68.883	165.32	294.21	479.41	628.55	855.83	1035	1263.7	1484.9	1662	1859.4	2000.6	2155.4	2435.4	2579.1	2663.8	2778.4	2950.3	3026.6	3137.2	3233.8	3188.9	3277.1	3324.4	3347	3388.5	3329.6	3426	3442.1	3406.6	3436.4	3428.7	3402	3546.4	3590.1	3826.7	3687.4	3617.2	3686.1	3609.5	3698.7	3703.1
4.8042	1.4482	0	10.299	0	2.2157	0	3.671	5.4409	0.67689	0	0	2.7447	0	0	0	0	0	0	0	0	0	0	0	0	0	0	0	2.4092	8.9365	26.511	37.845	58.837	103	134.54	175.66	227.08	312.65	400.76	473.05	534.27	598.4	651.12	690.49	703.64	734.7	741.75	768.86	802.36	841.25
0	0	0.57808	4.4082	3.3214	0	6.094	0	0	0	0	0	0	0	0	0	0	0	0	3.8763	12.702	10.232	10.863	12.442	8.1633	3.3248	12.113	37.816	20.115	18.591	21.275	7.4298	18.925	29.117	30.043	30.21	43.578	55.601	43.124	27.235	19.99	14.614	0	14.963	0	3.5689	0	16.846	20.984	23.263
13.083	2.2432	0	0	0	0	5.0275	2.7396	0.95456	0	0	0	12.855	50.37	77.136	132.67	205.8	287.75	337.19	406.88	477.68	582.52	656.07	780.41	876.37	939.12	1031.1	1129.2	1230.2	1261.2	1341.7	1411.4	1448.9	1552.1	1535.6	1543.6	1627.1	1666.4	1760	1780.1	1768.2	1713.1	1709.3	1680.3	1709.9	1764.6	1755.4	1723.1	1779.1	1795.4
0.69815	0	0	2.2704	5.6594	0.82139	1.3192	1.1599	28.763	102.14	197.9	295.96	487.76	675.94	883.01	1127.1	1256.4	1694.5	2042.1	2292.1	2594.8	3000	3466.5	3728.5	4040.7	4382.7	4625	4898	5217.1	5497.9	5884.4	6441.9	6737.3	7028.8	7404.5	7740	7810.1	8217.1	8334.8	8421.2	8581	8694.4	8839.2	8906.6	8861.6	8662.6	9027.4	8900.3	8866.5	9124.8
5.0064	1.8413	3.0937	0	3.0639	0	0	4.3556	0	0	0	13.726	43.779	96.028	183.37	284.57	443.07	529.83	660.93	777.27	934.93	1165.3	1340	1537.3	1722.4	1710.2	1935.6	2139.3	2316.7	2554	2664.4	2899.1	3121.5	3280.9	3394.8	3448.4	3592.5	3838.8	4173.5	4363.7	4364.1	4717.7	4772.1	4684.1	4821.8	4721.9	4735.4	4904.9	4922.6	4918.1
9.9631	4.9533	0	0	5.1613	0	0	0	0	0	0	0	0	0	0	0	0	0	0	0	0	0	0	0	0	9.419	12.625	15.784	17.886	35.062	44.144	38.636	38.589	50.386	37.984	62.029	75.902	105.64	97.051	107.26	88.741	96.841	89.301	86.277	114.38	95.721	110.61	104.54	107.32	105.8
1.3019	9.6027	0	0	0.11424	0	8.3787	0	0	5.1817	0.2114	5.4656	0	0	0	0	0	0	0	0	0	0	0	0	0	0	3.7398	21.557	21.178	31.17	28.836	62.601	77.37	89.017	109.75	105.43	131.82	135.94	161.36	173.09	182.54	196.86	195.04	197.12	213.5	210.05	211.45	232.51	211.88	216.08
6.743	0	0	3.9799	2.2971	0.1376	0	0	0	0	0	0	0	0	0	0	0	11.101	50.354	84.823	129.1	197.53	276.88	369.54	469.02	613.09	748.86	782.79	978.24	1116.3	1265.7	1395.7	1557.7	1632.7	1807.4	1782.8	2021	2082.7	2124.4	2263.7	2385.5	2429	2477.3	2510	2569.9	2559.2	2634.2	2693	2738.8	2662.6
4.5542	0	0	0	0	0.56006	5.7279	0	0	1.8908	0	13.711	0	0	0	0	4.9396	15.417	26.444	62.353	92.143	138.59	212.53	289.13	371.35	494.71	628.37	754.94	904.6	1093.4	1314.8	1464.1	1573.7	1652.7	1900.4	2038.4	2155.3	2178.4	2324	2530.7	2573.1	2687.3	2714.8	2689.2	2837.8	2848.9	2823.4	2762.9	2893.4	2831.5
13.144	5.4379	0	0	0	4.6739	0	0	1.0793	10.484	6.2797	12.911	3.424	17.629	17.712	26.59	30.056	51.289	69.161	83.914	99.038	123.54	155.52	192.66	235.06	312.76	385.47	441.48	510.62	579.25	630.67	701.55	785.77	845.75	882.85	935.23	957.26	1014	1031.2	1084.9	1144.7	1190.6	1247.8	1274.3	1275	1303.7	1343.3	1362.4	1354.2	1396.3
10.54	10.378	0	0	4.5635	0	0	0	0	2.3419	0	8.4277	3.5489	27.16	24.683	47.632	56.85	74.05	85.436	95.258	129.43	131.7	150.57	162.1	174.31	215.28	283.31	298.52	337.51	380.42	380.62	450.87	499.07	536.57	598.86	655.2	688.39	743.01	814.73	893.37	939.75	971.61	969.89	1073.7	1100.9	1106.1	1104.5	1150.3	1131.7	1187
0	0.0014715	0	7.6175	0	0.3497	0	6.1231	4.5606	5.5975	0	0	0	0	0	0	0	0	0	0	0	0	0	0	0	0	0	0	0	0	0	0	0	0	0	0	0	0	0	0	0.41297	0	0	9.9133	13.984	17.894	26.476	0	13.076	21.756
1.038	0	0	6.7315	1.1301	2.6343	1.4847	0	6.3928	5.0605	6.0387	5.9822	13.352	5.9636	16.583	18.175	12.269	22.644	53.541	90.002	135.73	207.35	287.68	405.52	518.84	615.54	741.95	860.13	965.25	1081.7	1188.7	1285	1406.4	1526.3	1632.1	1788.4	1893.4	2023.3	2131	2247.9	2365.7	2591.9	2762.8	2765.4	2942.6	2733.4	2847.8	2863.5	2922.4	2907.5
19.513	2.3506	0	0	0.11186	0	0	0	0	0	0	0	0	0	0	0	0	0	0	0	0	0	4.5816	3.92	22.197	74.086	110.56	186.41	226.1	340.48	420.92	511	601.77	535.29	719.5	826.31	930.3	966.32	1068.8	1171.2	1206.7	1316	1348.9	1290.8	1366.4	1553.9	1593.9	1558	1561.8	1553.4
6.6052	1.0863	0	0	2.5417	2.1177	0.99574	0	0	2.0573	0	0	0	0	0	0	0	0	0	0	0	0	0	0	4.2661	29.741	47.26	84.444	137.84	207.86	296.24	368.66	447.49	559.56	654.62	764.13	820	974.87	1060.7	1161	1227.8	1329.6	1397.3	1435.3	1479.7	1512.1	1570.2	1685.6	1734.8	1686.2
29.049	5.8619	0	0	0	0	0	0	0	0	0	0	0	0	0	0	0	0.048808	32.137	70.413	131.6	183.55	242.9	334.02	413.44	412.49	487.2	586.31	727.01	829.42	924.68	1127.6	1280.9	1414.8	1542.1	1682.5	1880.3	1964.4	2157	2289.9	2360.8	2485.6	2582.8	2816.9	2801.3	2880.7	2876.7	2925.1	2937.9	2961.4
11.711	10.242	0	0	1.6641	0	0	0.026267	0	0	0	0	0	5.2417	0	6.2433	20.655	28.545	50.697	60.983	70.577	84.955	74.386	68.657	76.578	91.422	109.29	124.25	154.51	164.7	185.61	228.13	242.36	271.95	277.68	302.14	321.01	347.72	359.5	386.14	377.37	357.17	373.02	349.49	351.31	347.6	347.87	340.5	367.15	360.89
20.873	7.4838	0	0	0	0	0	23.522	77.931	157.78	273.24	380.82	502.53	638.84	734.48	899.46	952.71	1063.9	1134	1238.4	1334.2	1397.2	1506.8	1575.6	1735.8	1892.5	2070.8	2208.8	2288.6	2470.1	2539.7	2695.2	2840.1	2948	3064.7	3121.7	3128.1	3200.1	3326.5	3393.6	3466.6	3487.4	3512.2	3474.1	3516	3499	3566.9	3565	3592.8	3577.2
20.796	10.288	0	0	0	0	0	0	0	0	0	0	0	0	0	0	0	0	0	0	0	0	20.78	34.017	54.742	98.106	117.14	151.38	182.34	203.59	259.05	297.91	363.38	435.29	468.2	519.54	564.89	622.62	708.87	768.79	846.74	920.42	987.77	1124.1	1195.3	1245.1	1263.6	1200	1305.1	1440.2
0	2.2491	0	2.2572	2.4267	0	12.662	9.5804	5.2614	13.122	17.604	19.196	29.834	43.201	44.17	54.58	66.461	92.067	87.479	98.398	91.006	120.68	160.96	226.74	305.38	415.47	582.97	738.47	907.03	1091.6	1252.5	1494.2	1678.8	1884.8	2083.4	2209.9	2441.1	2539.5	2677	2806.8	2957.8	3006.7	3114.8	3193.1	3221.8	3199.3	3199.5	3249.6	3195.9	3258.1
28.234	13.819	0	0	0	0	0	0	0	0	0	0	0	0	0	0	0	1.8989	15.984	26.415	26.212	39.005	57.406	81.66	100.37	124.96	185.49	107.6	120.1	110.17	124.67	159.13	194.37	211.43	205.21	206.62	259.04	271.21	273.83	319.41	344.13	348.2	331.26	358.34	390.85	403.07	422.74	464.12	445.89	442.4
7.6423	0	0	6.1966	8.0662	0	0	0.94068	5.8242	4.0719	0.10194	0	0	0	19.712	12.208	23.315	31.436	40.78	58.091	72.919	80.689	120.49	130.38	175.86	193.44	235.19	292.31	355.36	497.22	587.52	691.67	848.17	971.44	1073	1246.4	1383.6	1502.6	1669.9	1745.4	1850.9	1960.1	1990.2	1993.6	2004.1	2221.5	2226.4	2222.2	2218.1	2265.5
6.5462	0	0	0	4.2542	0	6.4632	17.204	2.6667	11.771	6.6316	0	0	0	0	0	0	0	0	56.654	45.409	0	13.075	32.413	74.675	109.69	182.16	274.24	363.41	520.57	648.91	747.21	861.85	1000.8	1189	1224.6	1344.1	1434.2	1536.2	1634.4	1756.6	1758.3	1859.2	1833.8	1890	1928	1978.8	2041.7	2029	2064.2
26.077	9.4738	0.90733	0	0	0	0	0	0	0	0	4.1153	5.5795	17.106	21	34.558	50.93	61.67	101.21	136.29	172.59	201.26	233.87	245.55	291.55	345.45	370.03	393.91	404.81	447.17	478.4	498.04	533.42	555.63	583.98	584.93	584.99	594.63	629.37	664.41	666.85	677.56	688.28	710.18	703.3	701.19	705.8	733.26	720.6	733.79
16.689	8.5315	0	0.13017	0	0	0	0	0	0	0	1.4239	0	0	0	0	0	0	11.064	27.543	65.796	119.78	211.42	301.88	402.11	548.16	657.88	817.9	986.37	1169.2	1356.5	1572.3	1789.1	2021	2271	2501.5	2675.4	2854	3031	3219	3375.7	3556.1	3727.9	3824.2	3894.9	3992	4127.1	4076.8	4188.7	4251.1
4.4063	4.5683	1.106	0	0.23537	0.0030888	0	0	0	1.3602	0	0	15.377	47.264	112.16	191.82	309.8	472.37	649.83	819.96	949.12	1041.6	1408.8	1484.8	1709.7	1927.9	2205.9	2143.7	2480	2768.2	3022.4	2535.4	3256	3000.4	3035	3433.6	3166.4	3354.8	4284.6	3658.1	3534	3725.5	4224.6	4272.7	4462.9	4493.2	4533.4	4609.5	4495.4	4544.7
0	1.5779	1.606	0	5.0848	7.1287	2.8421	9.2105	2.3384	0	6.221	0	0	0	0	0	0	0	0	0	0	0	0	0	0	0	0	8.4643	26.641	60.721	103.11	164.7	227.71	271.32	324.82	391.89	437.01	469.07	481.1	523.64	564.32	627.34	603.71	618.42	640.28	674.2	697.41	719.9	698.13	685.73
10.833	7.8429	7.6285	0	0	0	0	0	0	0	0	0	0	0	0	0	0	0	0	0	0	0	0	0.23881	0	4.9327	14.406	11.264	14.46	21.205	12.224	29.854	36.016	22.233	17.439	32.779	35.331	64.974	65.389	77.835	50.914	47.552	61.78	45.936	62.861	70.382	82.44	71.792	66.767	65.814
0.89571	2.8133	0	0	10.157	0	0.56637	0	12.878	11.053	13.917	14.403	5.3698	10.151	20.8	38.197	68.166	83.07	99.823	113.96	127.43	148.63	158.13	178.06	197.6	197.72	214.96	238.81	231.02	257.49	265.61	294.59	379.31	419.57	514.35	562.12	678.89	760.25	843.75	924.56	965.4	986.45	1088.7	1145.7	1203	1253.8	1351.6	1319.6	1294	1342.1
14.962	3.6271	0	0.17401	0	0	0	0	0	0.17692	1.5943	5.9643	0	2.9365	17.854	27.205	51.408	80.777	117.68	155.23	210.09	233.1	294.61	342.61	401.45	433.41	494.67	549.11	604.6	691.42	720.79	795.61	832.39	914.81	999.72	1047	1108.3	1168	1255.7	1289.5	1216.9	1395.7	1442.8	1389.5	1405.6	1545.6	1589.3	1485.5	1642.5	1559.6
11.356	14.651	0	0	0	0	0	0	0	0	29.033	62.837	100.42	166.68	225.39	294.2	413.7	511.7	628.97	777.74	899.85	1012.4	1187	1367.3	1514.8	1678.8	1840.1	1980	2153.9	2320.1	2472.5	2670.6	2919.7	3125.1	3748.9	3525.6	4329.9	3838.2	3999.7	4017.3	4058.3	4044.8	4116	4173.3	4149.7	4235.4	4267.3	4236.1	4334.6	4261.4
11.815	3.9491	0.062177	1.3646	0	0	0	0	0	0	0	0	0	21.877	45.463	77.175	126.74	173.89	216.12	247.23	302.96	341.22	384.35	399.86	424.89	494.02	512.94	511.89	542.11	560.68	584.07	615.2	605.54	633.1	607.72	651.74	650.87	680.04	691.79	721.4	709.78	691.97	697.9	687.87	707.54	722.37	705.17	710.45	690.22	711.96
8.0415	4.7147	0	4.36	5.3972	0	0	15.266	16.118	54.579	82.52	105.78	130.21	178.35	218.42	217.26	257.96	249.28	314.38	268.96	420.82	475.59	510	644.29	715.28	765.25	889.07	992.48	1145	1230.1	1625.9	1549	1697.4	1875.8	2069.4	2125.4	2366.7	2516.3	2683.9	2849.6	3016.2	3093	3230.7	3288.4	3381.2	3450.7	3513.1	3585	3540.2	3685.1
0	0	1.0553	4.8737	1.4105	2.8951	0	3.2313	3.8815	0	0	0	1.7632	0.99902	9.2192	32.703	89.382	122.56	208.82	317.34	418.36	537.5	670.17	847.34	896.01	1057.8	1116.2	1251	1373.5	1511.5	1544.6	1659.5	1839.2	1928.2	1935.6	2035.8	2098.9	2184.7	2094	2246.2	2314.9	2345.5	2349.3	2257.4	2217.1	2196.6	2256.5	2411.6	2198	2365.2
39.256	13.412	0	0	0	0	0	0	0	0	0	0	0	0	0	0	0	0	0	0	11.92	50.539	146.57	177.19	276.25	411.18	516.04	657.86	792.98	1004	1150.9	1360.2	1695.6	1597	1849.3	2143.4	2286.6	2542.1	2619.8	2778.9	2955.5	3159	3205.5	3223.2	3412.9	3493.4	3590.9	3784.2	3615.4	3750.5
8.2537	0	1.5346	0	0.88475	0	0	0.35438	9.329	7.6723	0	0	0	0	0	0	15.719	26.671	42.022	54.214	77.195	98.928	144.57	181.27	227.94	272.62	314.04	371.6	406.89	486.95	566.44	675.2	750.66	835.01	940.08	1029.8	1158.8	1302.2	1451.7	1508.9	1604.1	1684.6	1747.8	1747.9	1872.8	1934.8	1909.6	1925.4	1826.9	1889.3
11.974	12.069	0	10.811	0	0	0	0	0	4.7133	0	0	1.7802	0	5.515	0.22557	0	0	7.5424	18.649	6.3061	14.313	19.305	0	0	23.392	19.676	21.388	12.656	13.061	21.073	18.595	42.891	41.461	38.843	28.571	26.812	23.694	40.191	42.313	27.432	30.211	24.201	16.36	5.2753	4.3698	6.7465	7.7233	0	1.0341
5.6734	11.551	0	0	0	4.1074	4.9911	6.7922	1.7183	0	0	0	0	0	0	0	0	0	0	0	0	0	1.1854	0	0	0	0	8.2071	4.2169	5.6436	10.061	13.49	20.69	10.674	39.975	41.532	64.023	80.311	118.42	143.24	170.91	150.86	187.92	218.77	221.27	288.79	244.83	278.24	269.31	315.7
0	0	4.4112	4.0158	4.096	2.1436	0	2.0595	0	10.344	9.7867	0	4.5459	1.5043	0	2.6226	0	0	0	0	4.3228	5.7706	27.951	42.096	64.227	103.17	130.31	201.1	286.06	361.26	445.47	553.78	662.45	779.83	901.21	1002.6	1082.7	1211.9	1272.6	1366.9	1439.8	1517	1550.4	1509.6	1560	1586.1	1632.9	1686.9	1649.9	1701.1
1.5337	0	0	0	10.721	11.746	2.6564	5.4226	7.9568	24.322	11.414	14.862	13.119	15.012	14.605	27.519	20.827	29.062	33.281	72.096	101.61	113.13	154.31	195.11	285.13	349.98	397.67	382.52	584.68	695.05	690.27	771.15	905.84	943.65	889.65	912.44	1031.9	1013.7	1140.1	1132.6	1108.6	1150.8	1191.7	1220.3	1250.7	1257.3	1292	1291	1291.2	1310.6
0	0	0	0	6.8518	1.526	11.361	0	8.13	3.3621	13.659	11.717	5.585	0	0	0	0	0	0.66134	0	0	0	0	0	0	2.3619	0	13.839	6.24	12.269	25.219	33.943	79.197	95.974	107.58	99.977	126.78	118.23	141.54	153.74	161.37	160.96	175.18	168.94	192.77	188.21	183.89	189.45	205.07	195.17
4.4051	7.4087	1.7764	0	0	0	2.8344	0	2.9013	1.0848	12.229	4.4215	5.2306	6.698	0	9.7792	8.0978	28.769	45.619	69.533	63.64	80.534	121.79	145.12	188.91	236.78	283.41	325.24	321.54	397.7	400.13	447.77	469.83	548.39	543.62	546.47	605.35	594.98	632.79	641.07	638.71	686.12	678.16	725.51	721	740.92	740.89	765.56	768.37	749.25
32.122	12.263	0	0	0	0	0	0	0	0	0	0	0	0	0	0	0	0	0	29.389	61.454	103.95	131.27	212.2	278.9	443.21	461.6	518.25	613.4	730.5	836.05	960.23	1012.6	1072.4	1160.3	1253.8	1362.2	1385	1478.1	1496.9	1580.6	1589.7	1615.6	1715.5	1754	1811.6	1781.6	1792.3	1816.1	1801.4
6.3336	2.97	0	1.191	3.1247	0	0	9.66	3.9126	3.1429	0	0	0	0	0	0	0	0	0	0	0	0	0	0	17.261	35.067	59.296	111.47	124.53	167.95	229.18	189.35	254.84	309.02	342.47	349.43	378.03	403.82	419.41	441.29	447.11	444.61	474.28	475.33	488.8	488.26	499.12	539.16	536.53	546.58
0	0	0	0	0	6.254	18.616	12.74	41.835	34.161	35.017	53.913	40.006	38.76	34.31	46.729	54.079	55.047	58.677	77.43	91.844	110.9	106.74	123.33	135.51	157.5	175.65	199.57	219.57	256.15	259.16	294.86	328.48	355.52	384.58	397	442.47	430.09	464.6	481.52	510.74	528.19	532.49	576.04	582.19	565.19	539.58	538.12	536.43	562.09
15.23	9.8887	4.695	0	0	0	0	0	0	0	0	0	0	9.8759	7.5654	23.503	41.118	64.037	111.26	126.2	187.66	221.04	288.53	379.18	459.57	507.28	569.11	647.19	700.64	766.42	791.96	874.3	950.9	1025.3	1028.3	1108.6	1152.3	1241.5	1256.5	1289.3	1334.7	1318.2	1327.6	1340.2	1382.5	1398.2	1420.5	1411.9	1401.8	1415
8.078	10.85	4.636	0	0	0	0	0	0	0	3.2985	0	0	0	5.5154	8.4659	33.17	100.95	194.55	343.52	550.24	700.05	911.98	1150.9	1345.1	1588.5	1754.1	1951.5	2034.2	2148.8	2312.8	2522.8	2589.7	2799.6	2878	3117.3	3168.9	3292	3448.3	3432.4	3551.6	3596.1	3609.1	3570	3672.9	3682.3	3747.1	3720.1	3791.9	3743.1
0.43132	0	0	0	4.5536	6.9642	0	0.34882	0	0	1.904	0	8.5214	17.388	28.171	32.36	49.806	55.901	46.334	58.3	49.457	50.356	59.317	41.924	53.882	74.185	75.208	68.097	59.513	67.161	72.757	85.497	80.355	80.427	93.076	89.248	103.96	89.994	112.3	103.06	107.6	100.7	107.84	107.88	111.11	121.08	116.23	129.47	110.96	115.43
5.3529	11.546	1.2912	2.7968	0	0	0	0	0	0	0.16552	0	0	0	0	0	0	0	9.3108	23.196	57.65	83.518	128.62	157.6	210.45	275.66	320.07	361.25	413.8	456.53	485.65	528.43	596.98	619.12	645.73	657.26	719.55	763.05	763.65	816.18	813.01	829.06	844.66	822.31	838.22	848.08	835.7	843.54	864.28	827.99
0	0	0	0	1.1093	6.0446	21.835	8.8066	0	6.7266	12.944	3.5932	0	4.704	0.01071	5.3667	0	7.3853	7.0628	11.786	4.7299	18.227	47.642	65.929	113.57	170.1	207.13	260.47	274.58	375.83	407.45	514.42	576.13	642.71	684.67	736.02	776.64	846.73	890.84	934.04	961.09	972.19	1014.8	1012.5	1067	1061.2	1095.5	1108.3	1106.2	1113.2
3.8067	5.0567	0	0	3.8563	0	0	0	0	0	0	0	0	0	0	0	0	0	0	0	0	1.9865	5.96	11.51	45.043	52.239	53.553	62.99	81.24	106.77	96.88	95.165	168.26	161.35	130.21	138.14	134.67	130.66	263.92	263.45	273.24	298.86	280.13	236.04	233.63	80.433	71.883	95.704	74.068	74.675
0	5.9017	2.1137	0	0	4.2213	4.3221	5.5985	8.6868	6.983	12.569	33.015	59.383	103.29	189.62	239.05	307.4	374.49	495.53	560.97	673.87	808.9	954.77	1053.8	1198.6	1318.6	1446.3	1590.2	1825.2	1992.2	2113.5	2296.7	2439.6	2680.9	2871.5	3054.6	3250.3	3323.1	3495.1	3719.2	3996.7	4108.9	4260.6	4261.6	4326.3	4465.3	4550.6	4551.3	4511.5	4549.2
0	0	0	7.2591	0	16.963	7.0961	18.702	12.413	24.908	31.278	30.349	37.72	67.986	87.884	128.67	155.28	241.96	298.76	368.28	427.23	559.35	719.31	782.79	949.87	1035.8	925.85	980.41	1060	1463.9	1448.4	1244.8	1298.7	1397	1411.7	1467.3	1531	1590.1	1649.6	1716.2	1746.3	1773.7	1800.6	1842.3	1839.6	1840	1869	1950.4	1953.9	1999.3
6.2774	7.9331	0	0	2.1642	0	9.0543	2.9872	0	2.3667	0	0	0	2.5019	13.762	20.254	53.823	81.328	143.56	197.03	259.67	356.01	417.03	379.62	602.07	670.99	767.82	861.18	934.43	1006.2	1049.2	1179.7	1279.7	1308	1394.1	1419.8	1514.9	1555.8	1597.7	1618.2	1672.6	1710.9	1758.7	1767.2	1795.2	1766.4	1794.9	1819.9	1796.7	1773.2
25.673	9.1148	0.9784	0	0	0	0	0	0	0	0	0	0	0	0	0	18.909	51.069	58.42	94.888	128.29	160.03	194.56	244.52	291.25	334.96	391.18	474.52	501.83	563.13	645.14	800.42	963.51	1315	1653.4	1523.3	1760.3	2068.7	2283.1	2596.7	2709	2944.6	3127.5	3279.7	3490.1	3538.1	3490.7	3736.8	3776.7	3775.4
5.925	5.8725	0	1.2752	0.96356	0	1.0716	8.3572	12.406	20.043	10.92	37.253	38.857	66.989	64.766	103.83	130.35	35.467	40.337	39.629	47.817	48.087	34.728	61.032	54.401	58.932	36.41	71.253	41.257	31.183	27.787	50.701	31.221	40.717	16.818	24.332	31.825	46.849	46.048	46.152	43.511	19.044	25.852	24.765	32.369	77.831	46.312	41.021	43.1	39.962
0	0	0	0	13.698	14.702	28.097	20.692	29.117	24.362	39.946	39.547	52.224	50.195	50.255	54.629	35.932	72	49.888	66.313	65.862	71.242	65.139	72.866	81.238	153.39	161.59	176.02	137.93	171.49	188.81	178.43	190.8	171.21	194.86	171.39	217.93	171.21	162.58	206.96	213.86	238.29	197.58	181.36	194.83	208.84	211.32	233.48	198.01	209.63
5.2254	2.1645	0	1.5843	2.0949	0	0	3.8441	0	0	0	0	4.3977	6.5174	19.615	27.85	41.188	55.126	68.674	85.029	99.353	129.69	134.51	141.55	175.43	192.56	193.56	199.41	201.95	213.45	211.59	244.94	263.21	253.31	271.8	272.96	296.65	266.18	273.95	304.34	310.98	315.7	278.59	288.13	302.15	314.11	313.95	322.28	290.38	290.07
0	0	0	6.5872	0	3.4087	2.5088	19.942	20.528	23.155	28.125	9.2528	71.265	69.311	107.08	99.419	118.89	150.69	193.35	250.9	268.25	343.79	396.68	417.04	494.5	622.14	649.55	690.61	764.89	809.22	884.43	944.85	1015.7	1212.4	1302.7	1387.6	1544.7	1613.5	1664.3	1802.1	1877.5	1953	2072.2	2189.3	2162.7	2272.8	2292	2365	2404.2	2369.6
0	0	0	0	0	12.803	22.173	40.287	38.602	33.712	56.418	71.96	86.877	95.569	96.026	111.11	107.71	132.43	160.94	181.98	214.23	247.61	285.24	329.4	396.21	439.2	472.97	524.25	573.73	585.89	626.32	671.64	725.36	783.79	834.13	869.49	927.58	958.87	1016.1	1049.9	1076	1129.4	1121.6	1129	1128.7	1152.6	1168.2	1176.8	1195.3	1234.6
30.194	9.2076	0	0	0	0	0	0	0	0	0	0	0	0	0	0	0	0	0	0	0	0	0.58272	15.867	48.286	71.881	107.15	127.37	187.89	222.06	273.22	348.45	438.97	509.44	585.99	632.88	739.64	824.82	878.18	1002	1074.3	1108.9	1174.4	1225.4	1269.7	1366.2	1393.5	1427.7	1484.1	1485.6
0	0	0	0.75931	0	11.846	5.1304	0	0.21806	0.73469	21.603	25.322	66.609	112.15	150.38	180.84	223.89	251.49	298.71	356.32	404.02	480.81	561.69	659.86	811.68	915.53	1047.3	1252.1	1375.4	1527.5	1623.5	1764.5	1945.7	2084.7	2138.9	2344.3	2624.4	2639.3	2720.5	2813.7	3047.5	3031.4	3217.5	3191.8	3338.3	3311.3	3433.2	3485.5	3578.3	3534.4
9.9072	5.6717	4.8845	0	0	0	0	1.1665	0	6.5189	15.378	27.532	34.584	57.71	74.119	92.947	107.18	128.18	151.58	162.67	221.48	258.51	325.1	377.4	449.75	544.17	636.55	739.86	904.74	992.2	1086.3	1248.1	1361.3	1506.5	1613.5	1741.6	1775.9	1944	2001	2130.4	2168.2	2167.7	2250.8	2273	2389.4	2353.5	2440.8	2422.6	2439.1	2451.8
18.077	7.3229	0	2.0588	0	0	0	0	0	0	0	0	0	3.9938	0	0	0	0	40.398	81.67	138.44	229.77	316.65	439.15	546.01	681.91	774.7	878.13	1212.5	1153.5	1307	1376.4	1475.6	1585.4	1692.2	1841.7	1925.8	2134.5	2249.9	2325	2329.2	2412.6	2488.4	2491.9	2512.2	2556.6	2600.5	2586.5	2634.8	2742.2
0	3.9557	1.8788	0	0	2.0042	3.9361	0	0	0	9.2165	0	0	0	0	0	0	0	29.889	70.865	119.94	171.75	213.78	264.73	366.57	438.88	512.25	632.04	737.01	906.13	1071.1	1263.2	1467.8	1685.8	1993.5	2190.9	2524.6	2728.8	3080.5	3257.5	3554	3762.7	3927.1	4049.8	4225.8	4315.2	4387.1	4487.7	4487.7	4619.8
0.3757	0	0	0	6.3598	3.578	12.639	0	14.626	6.9835	16.332	15.965	16.932	19.638	21.451	25.948	28.166	26.668	28.638	35.009	46.276	53.287	68.535	77.186	93.195	102.66	121.27	158.65	156.78	172.46	177.29	229.27	254.51	310.94	350.52	396.09	433.17	500.8	544.2	596.23	648.32	688.44	725.49	739.22	763.61	758.8	787.31	811.73	822.4	811.54
8.4556	6.7982	0	0	2.7818	0	0	0	0.76288	0	0	0	0	0	0	0	0	0	0	0	0	0	0	0	11.8	29.108	45.356	57.872	103.04	93.716	161.97	134.96	158.74	178.02	231.01	279.49	308.74	315.1	333.7	349.59	368.12	378.99	412.74	406.01	424.85	437.69	445.48	459.87	480.13	493.3
12.956	16.614	9.1205	0	0	0	0	0	0	0	0	0	0	0	0	0	0	0	12.832	43.5	105.91	165.68	208.73	279.45	359.06	375.43	450.86	507.26	558.24	583.44	617.54	653.57	719.46	744.24	752.15	828.07	857.33	948.24	956.2	1037.3	1029.5	1033.7	1058.4	1045.9	1059.2	1082.9	1120.8	1094.2	1090.5	1190
5.3009	8.4801	2.0996	0	2.3694	0	0	0	0	0	0	0	0	0	12.239	35.903	83.305	115.54	159.53	231.03	292.11	353.84	445.2	516.94	613.68	690.88	794.18	845.45	888.3	980.1	1055.3	1132.9	1237.9	1250.4	1342.9	1458.4	1408.9	1472.6	1585.9	1621.7	1697	1669	1691.5	1747.6	1820.8	1908.7	1945.4	1952.8	1868.1	1933
7.9649	8.783	6.483	1.92	0	0	0	0	0	0	0	0	0	0	0	0	0	0	0	0	0	0	0	0	0	0	0	0	0	0	0	0	0	0	0	0	0	0	0	1.4278	0	0	0	0	0	7.0096	15.967	5.0795	12.013	9.3797
0	0	4.8807	8.6314	9.6376	1.6375	6.0957	4.5095	20.989	17.778	26.53	17.605	38.569	46.614	72.871	84.894	102.08	102.61	127.53	150.43	168.73	203.59	209.51	230.68	241.84	257.05	283.88	328.33	323.07	355.86	369.06	398.85	412.55	449.71	475.78	495.42	549.27	578.6	593.66	595.23	589.32	603.65	561.9	620.47	616.41	639.36	674.91	678.39	717.89	691.82
0	6.4149	8.663	0	0	2.3363	0	0.02294	0	0	11.385	0	0	0	0	0	0	0	0	0	0	0	0	0	0	0	0	0	0	0	0	0	0	0	7.6832	37.122	85.255	129.23	153.12	168.84	182.95	207.27	213.48	269.71	249.82	284.41	311.08	345.57	378.98	370.06
19.551	8.9697	5.1776	3.7791	0	0	0	0	0	0	0	0	0	0	0	0	0	0	0	0	0	0	0	14.518	47.78	85.221	126.8	195.68	247.51	329.92	420.08	508.45	578.49	677.7	789.63	861.47	1000.1	1060.8	1166.7	1267	1267.9	1342.6	1435.7	1433.8	1494.7	1533.6	1595.7	1605.4	1608.8	1650.6
8.0866	0	0	0	3.7795	0	0	0	0	9.1403	57.039	126.71	229.86	361.1	553.5	791.9	1034.7	1311.9	1631.7	1956.3	2218.2	2615.9	2841.4	3270.4	3453.3	3847.8	3956.7	4244.2	4529.2	4749.8	4945.7	5214.3	5315.9	5383.9	5456.2	5655.1	5717	5783.9	5899.7	5954.3	5973	6043.1	6061.7	5996.1	6058.3	6114	6117.6	5988.8	6019	5949.3
7.287	0	0	1.4772	4.3804	0.55562	7.0305	9.1719	6.8778	1.7862	14.372	1.2369	0	0	0	8.3847	21.214	61.046	79.539	131.45	160.65	211.39	235.85	293.08	349.38	396.54	434.64	605.22	510.62	727.93	754.7	637.6	672.4	727.85	761.92	753.79	801.73	825.67	857.37	851.61	909.77	868.87	916.47	911.82	909.09	921.57	943.64	967.19	951.67	958.12
8.9722	4.7731	0	0	3.9433	0	0	0	0	8.0048	9.5638	4.1645	4.8952	4.5864	14.08	15.094	25.988	33.738	17.487	22.425	28.091	32.75	37.623	45.348	51.467	57.462	58.902	69.509	75.206	80.844	90.567	98.375	118.36	130.07	154.84	152.15	180.56	178.84	209.08	216.75	225.93	250.35	260.08	265.72	287.36	272.18	278.86	329.59	319.95	329.61
0	0	0.73713	0	3.7913	1.2659	5.825	13.888	12.067	49.509	73.354	88.577	101.1	172.74	214.34	215.45	267.9	300.12	319.53	379.17	383.88	390.48	420.85	381.86	468.24	418.25	439.8	440.8	506	499.01	538.68	580.97	628.45	650.17	693.58	705.51	780.14	774.62	815.71	829.4	868.74	869.06	894.93	930.34	915.59	946.85	966.49	973.76	964.18	952.84
18.188	0	0.3908	0	0.037318	0	0	0	0	0	0	0	0	0	0	0	0	0	6.209	27.096	38.692	54.459	112.56	158.54	222.51	318.96	430.98	529.51	621.33	752.57	847.45	1019.3	1151.6	1284.4	1410.5	1528	1619.3	1739.4	1836.6	1927	1986.1	2057.2	2153.7	2158.6	2189.2	2257.5	2262.8	2247.3	2277.4	2307.7
10.216	10.86	0	0	0	0	0	0	0	0	1.3832	13.257	14.51	10.303	14.03	21.339	25.566	21.783	34.451	22.986	23.591	18.05	21.795	19.058	46.001	45.005	74.324	102.77	122.56	126.05	144.22	198.59	229.85	230.88	271.01	289.52	297.18	321.3	328.66	232.29	222.19	254.52	429.76	258.18	253.79	269.09	289.39	442.75	445.12	285.31
14.681	17.388	0	0	0	0	0	0	0	6.5827	31.481	63.933	102.84	139.19	190.1	237.84	349.05	459.67	621.89	836.97	1079.1	1391.2	1652.6	1961.7	2219.5	2755.5	3146	3477.3	4011.2	4470.7	4727.3	5000.8	5456.3	5743.8	6059	6297.6	6602.2	6788.9	6641.2	6992.5	7032.2	7297.9	7423	7496.4	7469.8	7460	7636.4	7618.2	7838.2	7741.8
0	0	0	0	9.1077	12.941	29.819	24.709	16.917	38.366	23.857	70.613	43.621	116.64	98.727	230.13	213.51	270	363.73	430.27	640.57	608.14	696.8	843.42	1013.9	1159.7	1494.7	1426.8	1627.2	1821.7	1934.9	2139.4	2377.7	2515.6	2688.1	2863.8	3078	3194.4	3404.7	3449.6	3654.5	3787.9	3876.9	4054.6	4136	4174.4	4168	4276	4226.6	4242.5
0.20405	6.3023	0.84212	0	0.50328	2.6967	0	0.33311	0	0	0	0	0	0	0	0	0	0	0	0	0	0	0	0	0	0	0	0	0	0	0	0	0	0	0	0	0	0	0	0	0	0	0	0	0	0	0	0	0	0
15.367	9.9672	0	2.8422	0	0.81458	0	0	0	0	0	0	4.4198	32.587	93.376	197.35	306.42	450.23	515.84	687.98	868.82	1083.7	1415.3	1515.3	1638.3	2232.2	2489.5	2754.2	2621.1	2806.4	2946.5	3628.3	3802.9	4133.8	4438.9	4558.5	4796.8	5022.1	5253.4	5474.3	5582.7	5873.4	6050.2	6105.6	6190.6	6393.3	6381.7	6389.8	6534.5	6407.8
22.407	0.071506	0	0	0	9.084	0	0	0	0	0	9.9315	37.173	97.02	205.75	359.43	531.56	762.21	1004	1304.6	1609.7	1889	2218.7	2549.2	2786.7	3135.6	3416.7	3735.6	4338.2	4666.3	4491.6	4768.5	5095.3	5830.5	5508.6	5758.6	5841.3	6014	5947.8	6325.5	6334.2	6467.1	6497	7222.6	6502.2	6590.7	6602.4	6726.4	6744	6780.7
5.4526	2.8719	8.5724	0	1.4416	0	0	0	0	0	0	0	0	0	1.5777	8.7105	57.896	87.491	140.79	218.8	277.06	383.16	494.98	627.94	763.27	913.99	1038.5	1182	1342.2	1523	1648.8	1810.1	1953.7	2036.8	2213.1	2315.8	2475.4	2616.6	2592.5	2715	2826.7	2886.6	2965.2	3011.8	3184.2	3224.2	3250.1	3275.4	3272.6	3298
12.128	16.359	0	0	0	0	0	0	0	0	1.6946	0	0	7.9509	26.78	54.024	45.979	70.938	81.442	91.899	127.57	148.67	175.09	185.4	210.48	231.18	257.37	267.43	274.44	267.58	283.05	311.24	312.79	337.46	323.6	348.97	387.84	419.21	433.1	421.14	454.99	450.96	476.93	464.3	469.88	449.86	462.92	479.49	523.4	521.64
14.878	11.739	0.059083	0	0	0	0	0	0	0	20.177	59.113	115.05	185.06	252.78	345.53	446.43	517.31	655.06	785.38	867.26	957.93	1085	1176	1359.8	1624.4	1858.1	2180.7	2488.2	2848.5	3229	3536	4070.7	4440	4779.5	5033.7	5268.6	5380.5	5808.8	6155.5	6263.2	6328.6	6461.2	6761.5	6652.2	7004.3	7092.4	6901.9	6795.9	6043.2
8.5033	8.6313	0	0	0	1.3126	4.076	3.4378	8.7512	1.9656	25.812	36.567	48.972	76.876	99.948	129.14	153.66	180.31	208.92	234.12	263.59	294.87	329.06	370.6	444.63	483.56	557.47	590.5	635.48	735.15	787	862.39	998.09	1103.1	1127.1	1236.9	1386.8	1495.7	1536.9	1638.9	1705.6	1776.9	1777.9	1797	1825.1	1828.6	1893.2	1925.8	1958.4	1940.3
12.728	14.52	4.9228	0	0	0	0	0	0	0	4.5883	0	0.58687	0	0	0	0	0	41.763	107.84	200.41	330.08	478.7	639.78	823.73	1028.8	1249.8	1347.4	1556.7	1757.6	1964.4	2166.4	2346.6	2596.6	2834.3	2993.5	3282.9	3496	3690.8	3945.9	3932.7	3969.9	4052.9	4197.5	4197.8	4223.1	4312.8	4262.3	4446.3	4433
0	12.058	0	0	0	0	1.2314	4.3038	0	0	0	0	0	0	0	0	0	0	0	0	0	0	0	0	0	0	0	0	0	0	0	0	0	0	0	8.7925	30.579	52.041	78.011	98.173	119.9	136.09	162.77	193.5	199.06	256.66	249.42	259.95	242.34	282.71
3.9682	5.2918	3.2016	0	0.24539	0	0	0	0	0	0	0	0	0	0	0	0	0	0	0	0.79163	3.937	0	4.1312	7.2449	10.262	42.936	44.819	22.185	41.595	41.161	85.171	101.52	128.02	173.11	190.76	227.39	294.93	335.68	245.17	248.49	263.67	270.75	296.58	293.96	314.56	340.2	367.28	384.52	384.6
9.2297	0	8.1594	0	1.4254	0	0	0	0	0	0	0	4.8074	24.368	31.741	62.456	95.18	121.34	151.32	202.41	254.77	272.58	319.14	342.67	393.22	429.9	472.34	515.38	527.15	570.66	618.12	607.15	598.69	615.68	611.56	637.62	645.78	681.36	691.9	690.8	682.02	678.69	687.25	662.78	684	697.58	712.49	724.79	691.55	724.56
21.764	7.6546	0	0.32376	0	0	0	0.42907	3.8129	0	5.5082	20.86	15.266	35.819	61.122	134.36	211.98	305.62	436.69	605.8	831.28	1061.5	1311.2	1462.3	1713.3	2108.6	2370.4	2665.8	3080.2	3541.3	3830.7	4128.6	4562.2	4723.5	5277	5728.7	5889	6368.3	6577.1	6768.7	7056.6	7013.6	7014.8	7478.4	7847	7896.8	8127.4	8117.4	8033.6	8126.2
10.042	4.2604	0	0	0	0	0.92741	1.5136	0.84419	1.0995	1.6012	0	0	0	0	0	0	0	0	0	0	25.911	62.702	131.73	217.61	391.57	472.97	592.85	735.29	873.67	1033.1	1222.1	1383.6	1521.6	1772.6	1840	2011.7	2170.1	2301.2	2387.1	2469.8	2590.8	2661	2730.4	2814.3	2865.1	2847.6	2995.9	2871.5	3003.2
14.273	12.259	1.1098	2.2478	0	0	0	0	0	0	0	0	0	0	0	0	0	0	0	0	0	0	0	0	0	0	0	0	36.076	82.649	163.71	269.74	360.81	493.43	617.33	756.85	900.75	1062.9	1210.5	1338	1421.8	1516.7	1636.4	1689.9	1774.2	1869.3	1943.9	1995.1	2043.2	2157.9
6.4642	5.1668	2.2633	0	5.819	0	0	0	0	0	0	0	3.1724	11.371	16.007	33.31	42.392	56.949	65.34	87.633	99.094	125.09	150.44	171.32	204.48	242.92	282.35	333.44	383.26	427.24	463.4	499.96	535.19	599.87	645.77	682.91	712.35	736.18	805.52	828.46	866.98	894.03	923.18	957.12	970.83	977.63	982.25	1011.6	1021.9	1057.7
5.5627	3.0159	0	0	1.5896	1.8537	0	0	0	0	5.96	13.043	34.633	63.129	78.956	140.45	188.02	224.65	267.96	266.75	325.03	316.96	348.59	371.4	392.78	420.43	400.38	421.11	413.95	457.7	469.47	450.75	465.37	493.38	491.67	491.02	481.45	496.77	506.67	530.48	509.21	494.11	499.92	497.49	505.74	503.11	507.6	534.49	519.57	563.96
23.823	12.243	5.7582	3.4543	0	0	0	0	0	0	0	0	0	0	0	0	0	0	0	0	0	11.078	16.026	67.468	124.69	178.63	234.36	318.04	400.3	486.98	564.34	664.17	732.26	827.79	951.92	1029.6	1129.1	1178.2	1271.3	1292.2	1349.3	1344.3	1358.6	1373.9	1483.1	1453.7	1483	1533.3	1550.8	1573.5
24.056	7.3324	0	0	0	0	0	0	0	0	3.991	14.985	0	0	0.84985	0	0	0	0	0	8.1728	13.405	30.616	22.212	36.074	58.402	83.693	115.03	151.26	201.56	248.55	317.03	372.3	457	538.7	599.01	678.57	747.71	798.06	916.14	948.54	1017.1	1090.1	1057.8	1118	1193.6	1277.9	1244.3	1325.9	1353.4
13.742	11.492	0	0	0	0	0	0	0	2.4191	2.5784	0	0	1.2238	9.6094	5.834	23.779	36.058	63.974	116.82	160.45	233.5	328.1	404.6	463.6	555.82	641.95	745.49	803.63	805.16	965.92	1079.6	1111.8	1132.2	1257.1	1303.8	1359.4	1377.1	1409.8	1439.3	1476.7	1502.4	1559.1	1598.2	1550.7	1553	1578.5	1569.2	1543.3	1596.7
13.225	0	1.9967	2.4454	0	0	3.926	0	0	0	0	0	0	0	10.003	20.892	49.67	73.788	127.03	163.14	249.84	323.22	399.91	467.92	556.52	718.9	787.93	803.2	806.58	1075.3	976.79	1273.2	1412.1	1521.9	1606.5	1720.7	1774.7	1871.8	2042.7	2071.1	2079	2098.6	2123.4	2184.3	2067.3	2046.4	2074	2057	2077.2	2188.9
11.038	6.3516	2.7508	4.9924	0	0	0	0	2.1596	1.012	0	8.4241	2.5572	51.087	107.67	132.29	199.05	268.01	343.45	521.25	657.43	758.92	865.06	938.21	1029	1123.3	1182.4	1080.2	1165.3	1213.3	1308.2	1218.4	1273.3	1313.8	1300.7	1357.6	1357.6	1433.4	1461.5	1451.8	1470.5	1521.4	1501.7	1484	1492.1	1513.8	1532.9	1534.2	1537.2	1561.5
16.379	10.556	0.18576	7.8876	0	0	0	0	0	0	0	0	0	0	0	0	0	0	0	0	0	0	0	0	0	0	0	0	0	0	0	0	0	0	0	0	0	0	0	0	0	0	0	0	0	0	0	0	0	0
14.982	4.8182	0	0	0.37695	0	0	0	0	0	0	0	0	0	0	0	0	0	0	11.734	25.445	68.036	126.25	171.28	237.26	284.3	353.34	399.8	477.39	559.13	595.2	654.84	719.55	834.73	878.27	941.95	990.36	1046.7	1098.5	1098.8	1150	1159.2	1181.6	1164	1202.6	1214.4	1237.5	1243.5	1260.6	1263.1
14.056	10.231	1.8552	0	0	0	0	0	1.4831	0	0	0	0	0	14.304	13.706	34.358	69.015	103.29	173.85	255.46	337.54	438.04	517.28	613.18	692.91	822.24	928.38	1012.3	1123	1212.7	1226.2	1431.9	1459.9	1699.9	1880.6	2073.1	2219.4	2320.8	2515.6	2609.4	2718.6	2577.9	2866.4	2737.6	2846.8	3109.9	3159.1	3151.3	3179.9
5.2261	1.3898	0	7.0766	0	0.62066	1.1373	1.4407	0	0	0	0	0	0	0	4.8314	0.023237	13.368	18.868	23.125	34.389	36.851	53.133	69.23	80.548	89.318	108	96.435	91.411	89.4	102.85	117.74	141.39	134.22	145.75	153.98	193.35	230.53	225.19	266.05	278.24	280.55	311.18	308.42	323.13	297.47	295.95	306.88	365.46	360.72
19.903	0.77975	2.1588	2.686	0	0	0	0	0	0	0	0	0	0	0	0	0	0	0	0	0	0	0	0	0	0	0	0	0	8.7154	7.0403	51.381	64.484	96.13	115.12	148.94	150.44	168.13	189.15	224.94	224.54	248.67	273.81	279.94	287.11	278.34	278.53	290.03	297.6	327.88
13.876	0.69437	0	0.020098	0	0	1.5987	3.2017	4.5004	10.495	1.1157	16.872	16.797	25.852	17.517	21.65	28.412	28.485	40.405	44.427	49.904	59.237	84.778	111.65	152.9	222.95	292.78	396.67	460.43	540.54	645.38	737	782.67	855.95	950.24	1067.4	1129.1	1215.7	1271.6	1330	1407.3	1436.8	1500.5	1493.7	1569.4	1594.7	1624.1	1621.7	1643.1	1660.5
14.404	16.028	5.6832	0	0	0	0	0	0	0	0	0	23.513	21.696	42.536	37.911	48.964	50.687	43.204	60.922	66.86	57.4	65.863	45.274	72.724	55.541	111.94	174.09	220.65	321.77	411.3	537.99	698.62	816.23	978.13	1108.4	1124.5	1219.1	1283.2	1260.9	1344.7	1421.3	1477.3	1461.4	1354.8	1385.8	1430	1220.8	1574.2	1582.9
19.421	6.1203	0	0	0	0	0	0	0	0	4.434	6.7692	12.403	24.327	25.222	28.993	46.508	56.113	89.055	97.014	94.833	116.58	143.18	136.57	163.14	184.29	213.63	228.86	230.84	268.84	277.81	307.3	353.74	376.03	354.81	373.53	363.41	358.36	376.96	395.38	387.93	396.27	409.03	400.08	410.56	416.82	398.77	418.99	402.48	407.48
26.608	9.1791	0	0	0	0	0	1.1685	0	5.6408	9.1355	0	3.7259	0	3.5583	0	0	4.7622	0	18.491	40.033	50.302	113.15	169.53	213.38	258.21	325.79	376.66	419.73	428.19	477.83	501.45	513.27	603.71	558.12	664.65	683.72	708.95	746.5	811.05	764.16	799.04	792.99	825.99	836.9	835.58	857.59	928.62	877.8	866.11
0	0	0	0.91337	4.3818	1.9284	17.642	54.742	115.11	199.43	286.91	372.49	473.71	558.64	669.07	840.82	1015.9	1199.7	1191.5	1686.2	1518.1	1621.5	1773.7	1977.5	2073.2	2217.1	2350.5	2571.7	2701.9	2895.2	3030.6	3311.8	3508.3	3715.7	3862	3964.7	4133.9	4223.5	4350	4446.8	4562.1	4582	4702.2	4686.4	4691	4673	4721	4877.4	4816.6	4805.1
10.79	1.571	0.23964	0	3.6062	0	0	1.3372	0	0	0	0	0	0	0	0	0	0	1.42	16.618	28.219	54.553	88.11	132.07	185.45	241.59	308.06	380.59	490.99	542.28	678.74	790.59	928.69	991.17	984.82	1180.4	1175.8	1341.7	1459.1	1456.4	1566.2	1555.5	1723.3	1756.1	1829.4	1876.7	1752.9	1739.6	1721	1779.6
21.571	8.0607	0	0.30628	0	0	0	0	0	0	0	2.9296	2.0196	12.213	30.823	74.437	145.66	223.37	400.05	550.12	680.83	820.38	1012.6	1162.7	1415.4	1590.1	1699.7	1872.8	2040.2	2162.1	2261	2432.5	2561.1	2631.8	2676.6	2729.3	2803.9	2839	2881.9	2949.4	2980.5	3013.9	2965.7	3020	3027.1	2806.4	2783.8	2803.1	2794.4	2913.6
24.502	0	0	0	0	0	2.0836	0	0	0	0	4.2578	0	3.3676	15.794	0	0	20.826	43.527	91.769	160.67	216.76	304.38	360.94	472.59	591.26	714.14	925.9	1014.9	1184.5	1358.5	1562.3	1724.8	1893.7	2053.1	2228.9	2390	2499.6	2599.3	2795	2801.9	2904.5	2982.3	3028.7	3100	3199.6	3249.5	3266.1	3142.8	3081.5
14.46	4.8889	0	0	0	0	0	0	0	0	0	0	0	0	0	0	14.69	53.959	112.52	176.11	254.09	306.25	385.48	443.06	519.65	561.44	616.49	692.08	674.05	710.94	766.33	797.42	832.74	843.19	840.59	848.97	861.72	894.92	869.14	862.13	824.43	840.59	833.31	838.14	825.19	823.76	840.53	823.03	797.58	818.5
35.593	9.5811	0	0	0	0	0	0	0	0	0	0	0	0	0	0	0	0	0	0	0	0	24.213	71.526	120.89	186.81	255.42	334.66	402.41	569.29	734.91	904.32	1123	1275.4	1520.6	1707.8	1953.2	2132.5	2238.2	2342.4	2513.9	2710.4	2770.9	2886.8	3158.6	3155.7	3307.9	3430.1	3361.8	3419.4
12.383	7.4174	3.9825	0	0	0	0	0	0	2.44	0	20.968	45.98	67.968	89.028	113.12	136.57	162.8	191.8	207.78	241.72	285.96	297.33	335.07	333.73	392.39	420.82	442.11	475.29	484.62	519.92	599.94	592.78	590.98	640.9	618.23	625.83	666	686.45	658.5	747.3	667.29	699.59	678.23	687.3	693.99	741.78	700.74	725.46	727.11
0.022899	0	0	2.0417	3.5062	7.4838	3.9227	14.865	12.036	9.7724	15.923	0	5.8479	1.7575	11.535	5.1683	20.245	27.013	47.463	52.859	63.34	86.441	99.308	132.25	157.06	192.44	225.4	254.36	255.69	301.01	343.55	359.51	388.53	410.27	465.41	481.56	525.97	530.3	472.76	508.4	484.54	533.69	514.78	552.38	443.41	620.45	654.33	654.83	626.44	479.92
11.95	3.9359	4.1419	4.017	0	0	0	0	0	0	0	0	0	2.2773	4.3754	16.762	29.376	42.649	59.702	87.461	115.57	176.99	211.2	279.45	316.84	395.02	433.52	465.42	545.82	702.02	643.68	693.11	757.89	799.13	819.6	862.89	939.78	948.86	989.39	1021.9	1030.9	1055.9	1038.8	1066.3	1048.5	1035.9	1068.3	1060.2	1088.2	1018.4
11.149	0	2.0159	5.1444	0	0	0	0	0	9.4815	21.254	37.125	56.779	81.428	91.541	120.71	154.38	180.51	229.27	287.41	336.79	398.75	466.87	507.39	561.11	630.7	697.57	740.01	800.8	866.02	905.94	987.72	1060.7	1137.9	1007.8	1077.1	1124.7	1131	1129.9	1201	1206.7	1238.9	1416.3	1442.6	1474.5	1522.9	1622.7	1659.1	1661	1683
0	0	0	0.57067	9.4149	11.099	0	6.6732	2.0578	6.6705	4.0053	0	0	0	20.589	29.028	58.997	78.889	108.82	155.35	238.81	390.7	579.43	756.29	1099.4	1396.7	1790	2107	2556.8	3043.9	3456.5	4048.3	4576	4963.8	5344.8	5855.5	6270.8	6677.5	7166.7	7262.8	7747.1	7934.2	8450	8638.5	8534.5	8613.4	8888	8905.8	8786.8	8889.6
0	6.3267	0	0.15975	3.6595	0	0	4.8083	14.723	36.439	70.249	78.793	136.21	164.35	207.59	196.63	377.94	367.92	414.94	504.88	580.32	626.82	700.31	771.94	850.65	885.38	974.72	1044.5	1148.5	1170.2	1216	1292.7	1414.4	1477.1	1609.9	1640	1752.5	1863.7	1947.9	2008.3	2071.1	2083.3	2166.2	2238.6	2203.5	2174.1	2177.9	2306.8	2316.3	2328.5
17.721	0	1.6971	0	0.05464	0	0	0	0.548	3.8151	17.953	51.747	82.616	143.34	227.05	315.21	416.72	564.82	728.2	887.48	1161.9	1307.2	1339.7	1530.9	1789.2	1893.8	2151.5	2251.6	2433.1	2457.1	2597.1	2772.5	2833.4	3018.2	3063.1	3168.8	3213.4	3278.5	3375.7	3442.6	3551.4	3545.2	3576	3692.9	3758.9	3724	3712	3908.6	3902.8	3915.7
13.986	0.55981	8.3471	3.6603	0	0	0	0	0	0	0	0	0	0	0	0	0	0	0	5.281	8.2846	11.802	48.735	72.412	98.508	131.51	147.41	218.39	575.16	486.44	634.36	1127.3	1658.9	1777.5	1793	1864.9	1987.9	2099.9	2245.1	2236.2	2235.3	2343.5	2342.6	2376.7	2452.7	2577.1	2486.8	2495	2461.4	2474.1
8.6832	7.1799	0.80812	0	1.6324	0	0	0	0	0	0	0	0	0	0	0	0	0	0	0.61194	0	0	0	0	0	0	0	0	0	0	0	0	0	0	21.006	21.075	26.826	17.515	34.925	50.328	57.432	46.267	64.194	70.415	88.512	80.928	86.961	79.579	90.329	105.99
12.545	0	0	1.3837	4.7058	0	0.32983	0.76643	5.1715	8.9771	0	11.338	0	1.8766	0	9.4924	6.8923	30.047	48.148	53.594	77.138	93.365	125.45	134.8	148.82	155.45	154.23	173.58	186.59	202.88	205.27	217.84	218.45	245.16	264.67	265.78	299.92	295.35	354.26	391.3	407.05	415.57	430.59	438.39	463.54	455.83	475.95	526.51	532.69	505.94
19.068	0	0	0	1.65	0	0	3.0636	13.984	23.041	26.328	43.977	42.65	57.205	70.372	75.92	94.034	109.94	95.463	106.9	102.31	104.65	119.88	112.44	114.9	118.99	124.81	131.94	125.77	139.75	140.91	177.73	178.67	194.09	221.47	240.71	252.68	264.03	305.81	331.53	343.65	376.67	405.12	426.63	436.55	441.91	441.18	460.74	463.69	479.72
3.9057	7.9997	4.8579	9.6685	0	0	0	0	0	0	0	0	0	0	0	0	0	0	0	0	0	0	0	9.0021	56.331	106.01	224.78	361.78	508.76	677.84	878.13	1042.6	1311.7	1553.4	1787.5	1986.2	2245	2427.8	2502.7	2677	2815.8	3009.5	3084.3	3221.9	3291.8	3398.8	3411.8	3479.6	3488.3	3539.7
3.9514	0.32732	0	1.4368	0	8.0688	1.82	7.2771	0	7.6713	0	0	0	0	0.17928	12.917	25.386	80.864	109.94	184.91	279.16	290.78	394.34	510.77	660.95	926.43	1100	1244.8	1577.3	1743.7	1926.2	2115.4	2307.2	2432.8	2565.1	2675.3	2806.5	2904.1	3062.7	3138.5	3284.5	3304.7	3441.1	3346	3426.8	3402.4	3412.3	3503.9	3506.8	3453
21.681	8.3205	2.824	0	0	0	0	0	0	0	0	0	0	0	0	0	0	0	0	0	0	0	0	0	0	0	0	0	0	0	0	0	0	0	0	0	0	0	0	0	0	0	0	0	0	0	0	0	0	0
1.0798	3.355	0	0	3.2034	3.329	1.8608	4.7156	0	0.44828	4.3597	0	0	0	0.27207	0	2.8138	0	7.4967	47.294	91.26	179.37	268.56	400.76	593.33	807.7	1032.2	1246.3	1530.3	1782.4	1961	2200.9	2554.1	2895.2	3187.6	3294.2	3767.1	4109.7	4101.1	4319.1	4400.6	4579.1	4633.5	4744.4	5122	5006.3	5059.6	5041.7	5126.3	5157
0	0	5.4738	7.086	6.1999	0	6.3816	4.7636	3.4578	9.4656	3.6543	12.502	24.774	26.288	32.09	29.964	59.611	52.697	74.721	83.765	100.02	108.9	119.53	140.35	176.25	205.8	240.98	258.76	290.37	324.58	342.83	388.62	415.05	412.49	427.05	480.24	483.21	523.33	526.04	549.62	560.21	563.35	583.44	571.52	612.22	598.27	592.98	607.86	613.15	603.12
22.323	11.906	1.6149	0	0	0	0	0	0	0	0	0	0	0	0	0	0.67738	0	0	0	9.3378	23.206	0	16.785	25.724	41.226	38.966	65.503	85.876	111.68	142.48	166.43	234.71	294.98	358.47	415.47	522.43	581.34	672.94	743.06	786.21	881.09	948.99	1004.2	1060.4	1095.5	1095.2	1200.2	1202.5	1246.6
25.451	7.2339	0	0	0	0	0	5.7472	2.6692	0	0	0	0	0	0	11.814	42.476	54.039	60.659	68.496	81.987	105.09	127.13	138.6	145.16	173.67	184.47	220.54	244.44	287.01	301.8	396.22	445.04	448.34	488.7	529.9	578.5	631.96	660.99	645.43	651.27	634.97	654.72	635.06	681.58	711.22	703.38	733.24	720.07	709.35
22.338	4.2812	0	0	0	0	0	0	0	0	0	0	0	0	0	0	0	0	0	0	0	0	3.0123	5.1768	0	0	0	21.512	33.361	80.788	129.66	203.24	279.56	390.15	527.36	667.71	807.13	969.05	1124.7	1294.1	1379.2	1450.1	1623.5	1638.8	1675.9	1758.9	1784.9	1752.3	1826.6	1602.5
0	0	1.1338	0	4.9353	6.2133	1.3144	4.6529	8.8321	0	2.8251	1.743	4.6259	5.2809	0.71641	0	0	0.17902	0	0.38172	0	0	0	0	2.8803	0	0	0	0	0	0	0	0	0	0	0	0	0	0	0	0	0	0	0	0	0	0	0	0	0
21.202	0	0	0	0	4.1561	0	7.1198	0	0	0	0	0	0	0	0	0	0	0	0	0	0	0	0	0	0	0	0	0	0	0	0	24.326	40.988	15.322	33.1	60.263	111.2	59.421	114.51	72.099	64.609	82.06	92.824	104.8	115.91	130.33	157.69	258.23	201.84
3.0629	0	0	0	0	0.017325	5.3587	0	0	0	0	0	3.5412	6.9986	16.114	21.409	37.92	74.058	88.539	119.74	134.5	171.55	191.68	206.24	249.97	259.49	269.78	304.35	294.24	343.34	345.4	383.76	403.58	396.76	429.85	434.62	461.27	461.02	473.99	506.12	539.86	541.44	520.33	497.99	483.76	512.87	533.42	529.5	531.17	516.34
15.832	1.1383	0.54444	2.6346	0	0	0	0	0	0	0	0	0	0	0	0	0	0	0	0	0	0	0	0	0	0	0	49.128	83.648	147.63	216.07	301.94	374.81	441.4	523.93	560.86	645.73	706.26	729.79	809.64	842.09	903.89	925.37	947.62	973.63	990	1025.8	1059.1	1045.8	1078.5
0	5.5729	0	0	0.51837	2.0294	0	2.2691	0	0	0	0	0	0	0	0	0	0	0	1.1344	0	0	1.1929	0	11.559	27.167	16.46	21.3	27.734	43.736	58.318	75.715	101.47	106.16	120.22	131.29	159.25	150.1	146.77	178.48	204.68	221.71	209.61	219.72	215.55	246	248.71	278.72	239.21	229.1
25.568	0	0	2.6306	0	0	0	2.7096	3.1388	0.86423	7.0313	5.268	9.3848	6.1723	20.003	11.429	15.235	11.641	11.955	20.422	22.459	23.564	30.928	39.733	52.201	69.785	79.433	90.727	100.39	121.26	154.12	178.18	199.71	231.68	255.88	270.27	301.29	384.94	383.23	432.29	411.01	463.08	409.54	451.03	433.89	516.14	385.08	443.14	410.47	545.73
0	2.7329	3.021	5.504	2.2725	0	0	0	0	0	10.2	0.19215	14.593	11.538	30.24	39.491	45.046	67.276	90.652	129.97	172.67	235.99	277.92	314.85	353.85	388.68	455.15	493.06	545.9	600.55	612.85	663.71	726.19	761.13	800.45	812.31	908.96	901.5	933.66	932.54	934.43	960.89	956.04	997.62	974.5	1008.1	1016.5	1055.6	1100.3	1096.6
2.4771	0	0	0	7.7326	0	0.61213	0	0	2.2426	0	0	0	0	7.2018	37.603	55.49	131.53	155.17	206.65	294.48	421.4	502.02	593.61	714.8	858.05	953.36	1088.1	1216.5	1344.1	1433.3	1536.4	1665.9	1795.1	1914.5	1973.3	2025	2094.4	2194	2329.8	2342.6	2335.5	2390.4	2449.9	2539.3	2490.6	2532	2533.6	2530.2	2555.7
10.495	0	0	0	0.35213	0	9.3072	7.9815	0	18.049	17.687	31.41	58.821	110.55	161.1	234.16	347.63	462.15	639.87	839.4	1025	1253.4	1480.5	1790	2119.9	2452.1	2703.9	2922.8	3181.6	3289.6	3676.7	3951.9	4021.3	4309.2	4452.9	4648.5	4883.7	4989.6	5127.3	5121.7	5297.3	5298.7	5432.2	5377.5	5482.2	5524.5	5553.7	5619.7	5581.4	5702.3
0	2.9679	0	2.5613	8.0183	0	0	1.9003	0	1.239	21.579	55.861	93.367	138.82	209.93	278.73	349.82	480.71	556.72	671.37	697.24	828.53	939.04	1085.4	1223.6	1564.8	1642.2	1804.8	1730.3	1987.7	2083.4	2236.9	2306.5	2402.3	2473.3	2572.1	2630.1	2654.1	2751.3	2830	2911.6	2963.3	3000.4	3036.3	2991.1	3038.2	3071.6	3101.7	3056.9	3099.3
6.6066	4.412	0	0.36947	0	0	0	0	0	0	3.3389	10.462	24.1	26.035	20.711	30.138	31.559	50.451	64.14	104.74	190.69	255.01	431.8	540.45	742.49	910.12	1161.6	1314.9	1525.2	1753	1924.3	2065.8	2295.2	2381.2	2574.6	2662.4	2852	2869.3	2947.6	3135	3295.8	3419.7	3363.5	3422.5	3448.3	3443.8	3394.7	3589	3455.1	3437.9
16.345	5.8722	3.865	0.86821	2.5857	0	0	0	0	0	0	0	0	0	1.8606	12.375	40.849	85.011	126.43	192.5	262.76	345.63	388.54	509.6	582.35	635.08	730.43	811.51	869	1038.4	1090.2	1215	1375.1	1380.3	1428.2	1492.2	1580.8	1705.7	1809.4	1940.9	1873	1931.1	1987.5	1962.2	2045.2	2027.8	2056.2	2010.9	1999	1977.9
1.8622	0	0	0	1.8829	1.9438	6.0978	15.938	6.1577	11.113	5.5726	7.0767	13.273	15.011	16.398	20.907	28.857	46.679	40.004	34.489	36.331	51.466	32.828	29.417	24.951	39.385	45.826	59.812	78.379	96.746	123.07	142.69	166.97	209.93	259.01	261.27	275.83	318.91	374.1	420.28	437.72	414.32	465.82	457.5	479.51	481.9	491.45	536.06	539.13	562.42
0	0	0	5.5302	4.1943	9.1306	3.855	0.21762	15.52	4.1087	10.995	6.2319	11.435	23.492	39.841	70.334	96.615	146.01	208.01	269.6	369.74	475.63	583.64	757.55	879.95	1060.7	1256.8	1450.9	1565.3	1720.5	1891	2115.5	2263.4	2530.5	2684.2	2792.9	2904.3	2991	3032.3	3248.2	3361.3	3399	3530.6	3567.3	3495.2	3563.2	3558.5	3638	3594.1	3589.3
9.4704	10.374	0	1.722	0	0	0	0	0	0	0.045739	0	0	0	0.75169	15.572	34.464	62.55	110.07	149.61	202.1	244.57	282.15	345.67	402.04	444.88	485.79	519.21	584.93	624.69	623.36	662.54	710.96	714.03	737.78	754.77	796.77	776.03	776.68	781.01	783.23	771.88	794.41	767.58	755.16	772.56	796.74	787.28	781.64	809.66
0.14363	0	0	2.14	7.5923	0.83514	0	3.0189	6.2644	0	0	0	0	0	0	0	0	0	0	0	0	5.7882	19.641	24.753	43.07	64.599	101.18	140	204.93	255.53	346.59	418.72	493.51	586.4	641.93	762.03	846.99	925.87	1053.7	1038.1	1051.2	1075.1	1148.6	1208.1	1221.6	1211	1205.3	1212.4	1261.8	1293.8
5.1485	11.416	0	0	0	0	0	0	0	0	0	0	0	0	0	0	0	0	0	0	0	0	0	0	5.1997	17.282	32.458	43.658	35.977	49.516	75.361	78.755	96.076	89.681	131.64	161.42	193.92	221.38	282.96	300.26	299.97	339.81	362.46	410.06	419.37	448	457.81	502.76	490.37	529.89
13.46	1.2864	2.3668	0	0	0	0	0	0	0	0	0.95089	0	1.2182	0	17.262	43.651	79.466	128.68	195.62	265.78	356.25	453.02	534.53	640.88	777.2	828.29	944.06	1100.4	1137.1	1209	1325.2	1387.6	1465.7	1523.5	1624.9	1721.8	1803.7	1843.4	1852.3	1903.5	1956.5	1995.8	2027.3	2079.7	2073.5	2123	2135.4	2162.7	2198
0	10.557	0	0	2.0405	0	0	0	3.606	0	12.573	2.311	9.5983	0	0	9.4568	4.0035	23.506	23.07	37.121	48.995	68.871	87.954	124.61	135.8	157.87	173.23	198.89	214.09	227.69	237.57	251.95	287.3	324.66	711.52	716.06	776.18	761.94	750.06	691.26	800.74	742.66	713.87	691.26	694.3	714.29	713.48	767.23	785.96	811.53
0	3.7328	3.129	0	3.7898	0	13.674	9.7393	0	5.9478	0.51684	0	0	0	0	0	0	0	0	0	0	0	0	0	8.1884	43.178	82.531	157.58	265.44	348.53	437.46	549.81	698.83	817.3	1027.1	1147.3	1349	1461.4	1621.6	1770.1	1909	1972.9	2116.6	2171.9	2258.9	2344.5	2340.6	2487.6	2433.4	2350.5
0	0	0	0	10.42	8.2625	10.604	10.834	4.8086	7.1291	6.0893	0.45352	0	5.4914	9.5396	53.008	23.426	117.4	145.33	176.53	199.14	256.34	50.31	77.634	102.59	90.33	124.72	214.92	326.55	403.38	484.33	597.11	650.96	769.58	887.15	994.39	843.17	844.27	1202.5	1283.6	1354.7	1439.4	1173.6	1229.1	1213.1	1520	1545.4	1363.1	1728.2	1364.1
3.3399	21.947	0	4.1492	0	0	2.9557	3.7748	0	0.99853	0	0	1.8761	25.05	20.836	36.365	64.695	89.989	99.55	160.01	221.39	290.76	369.88	447.92	509.21	602.11	718.16	765.37	860.74	911.48	989.88	1091.6	1137.9	1286.2	1353.8	1469.4	1507	1538.4	1593.6	1655.2	1709.8	1722.3	1753.2	1694.6	1650.1	1800.3	1783	1716.5	1747.7	1781.2
9.2717	14.887	4.1182	0	0	0	0	0	0	5.0384	0	0	0	0	0	14.73	20.312	34.841	39.55	56.872	81.413	119.47	180.18	230.71	309.39	385.65	484.76	610.02	761.63	847.32	1019.8	1124.2	1313.3	1429	1558.1	1714.3	1839.4	2016.2	2138.7	2258.4	2359.8	2387.5	2515.8	2501.4	2588.4	2611.5	2610.9	2680.5	2715.7	2725.9
5.4166	2.6614	0	1.3628	4.2685	0	4.5521	7.7795	0	0	0	0	0	0	0	0	0	0	0	0	0	0	7.6396	14.08	24.807	37.458	50.466	68.145	132.02	176.34	236.37	225.12	266.44	384.54	429.67	467.59	595.2	581.38	678.38	708.41	773.06	779.65	807.79	785.87	855.6	868.18	842.82	858.48	839.98	892.76
5.2917	0	0	0	0	4.0734	0	0	0	0	0	0	3.7415	18.547	0	7.5908	19.779	45.32	102.84	181.95	285.42	447.91	618.56	810.13	1019	1217.8	1394.8	1673	1935.5	2632	2385.8	2553	2863.8	3152.7	3349.1	3670.9	3792.9	4145.2	4009.1	4174.9	4366.1	4557.1	4683.7	4879.4	4869	4997.9	5224.5	5087	5170.3	5207.1
1.6973	0.27238	3.2041	2.4589	0	0	0	6.9265	2.2981	12.539	6.7568	3.1775	5.3634	0.07555	5.0937	1.6475	25.948	48.565	81.9	143	216.01	293.97	382.72	457.16	604.38	711.26	825.64	938.29	1047.6	1180.6	1261.5	1376.2	1496.8	1602.9	1670.7	1830.1	1960.4	2131.8	2289.4	2505.1	2545.3	2655.4	2833.2	2840	3036.8	3051.4	3179	3238.3	3181.5	3306.9
11.032	0	3.4511	0	2.5635	0	0	4.9546	0	11.755	0	1.5172	17.877	57.737	128.77	213.83	322.35	419.74	553.95	712.38	795.1	1043.5	1267	1525.6	1750.8	1998.4	2129.3	2341.6	2578.8	2884.7	2969.8	3256.2	3404.2	3479.3	3597.5	3638.7	4026.7	4098.5	4058	4281.5	4326.1	4276.8	4432.2	4455.8	4606.6	4485.2	4522	4541.5	4476.5	4438.9
11.915	1.7492	0	0	4.2124	1.2893	0	0	0	0	0	24.534	51.155	108.09	177.47	277.68	373.13	487.17	606.75	732.11	899.74	1030.1	1200.3	1375.6	1582.1	1813.8	1972.8	2186.6	2369.3	2543.5	2680.8	2866.9	3075.6	3262	3409.1	3508.6	3640.3	3808.3	3924	4053.4	4105.2	4264.8	4282.7	4366.2	4417.7	4562.5	4554.9	4602.9	4622.7	4685.7
4.8352	5.953	0.98918	4.5513	0	0	0	0	0	0	0	0	0	0	0	0	0	0	0	0	0	0	0	0	0	0	0	0	0	0	0	0	0	0	0	0	0	0	0	0	0	0	0	0	0	0	0	0	0	0
0	0	0	0	19.781	34.304	69.199	81.149	99.935	113.32	93.811	91.728	86.635	79.969	63.029	83.781	71.28	78.229	74.08	75.707	69.778	68.625	71.154	91.113	90.211	89.937	99.072	91.268	99.672	133.55	119.75	124.15	155.35	177.04	158.8	196.43	226.87	266.68	267	291.75	302.59	281.42	308.62	273.45	300.32	320.96	219.34	224.83	225.35	256.82
23.018	5.2438	0	0	0	0	0	0	0	0	0	0	0	0	0	0	0	0	0	0	0	0	0	0	0	0	0	0	0	0	0	0	1.8253	20.701	30.173	19.382	43.018	57.524	72.187	96.887	106.28	118.07	117.17	118.01	136.77	126.01	129.32	153.39	142.82	144.62
0	6.344	1.3391	0	0	0	13.34	20.267	12.288	7.3118	5.2128	10.674	10.697	25.657	39	47.922	45.957	48.906	59.239	58.299	57.787	74.504	89.493	91.301	89.402	91.537	100.76	120.77	129.37	150.28	181.26	203.9	211.38	228.71	266.47	265.2	293.22	287.13	328.05	344.16	368.08	356.63	377.05	403.57	241.77	413.52	373.43	396.53	383.32	412.6
23.678	2.6593	0	0	0	0	0	0	0	0	10.688	5.5424	12.458	19.646	30.926	40.219	43.998	59.711	61.892	74.679	86.217	105.53	124.69	142.5	158.76	204.9	246.87	303.61	346.01	399.75	458.66	557.41	623.42	741.6	834.04	965.9	1050.2	1150.8	1223.1	1355.1	1427.3	1503.4	1592.9	1671.6	1666.8	1763.6	1791.8	1701.7	1842.7	1848.9
11.572	0	0	1.5928	3.9685	0	0	1.4473	1.0556	1.0983	0	0	0	10.951	12.448	15.16	23.791	38.11	42.917	56.391	55.958	81.39	92.407	101.74	101.04	112.57	126.96	147.32	168.09	198.86	216.97	303.61	344.21	434.64	535.68	620.55	690.69	761.66	907.16	988.63	1047.1	1128.6	1237.8	1294.3	1362.4	1443.6	1483	1560.1	1568.4	1572
10.649	5.288	0	5.6605	3.5585	0	0	15.982	3.7073	20.683	18.046	49.852	51.345	79.003	131.21	252.37	282.64	369.4	470.85	579.43	662	778.64	994.15	1321.4	1611.8	1950.2	2356.5	2774.2	2920.5	3267.1	3506.5	3748.7	4065.4	4178.9	4365.9	4503.2	4734.8	4828.7	5007.6	5096.1	5177.7	5348.3	5285	5246.6	5391.3	5360.9	5450.6	5596.5	5429	5481
0	0	0	0	2.7714	5.5596	6.9048	2.0995	2.629	0	5.1042	0	6.745	9.5912	15.215	35.288	52.446	85.581	112.08	146.93	194.74	252.21	278.51	316.97	369.47	446.05	501.48	563.51	591.08	635.16	708.07	771.97	859.29	890.88	972.51	990.76	1104.1	1119.4	1184.9	1236.5	1307.5	1338.6	1352.2	1377.4	1406	1432.6	1415.4	1472.5	1431.3	1407.2
8.7468	11.525	0	3.1005	0	0	0	0	0	0	2.3735	5.2751	39.728	98.373	148.5	241.64	350.87	464.4	582.03	701.46	806.13	883.33	1029.1	1095	1242.5	1357.8	1448.8	1515.5	1638.8	1702.7	1824.2	1997.9	2043.9	2208.5	2280.9	2397.1	2539	2658.4	2827.5	2889.3	2972.7	3085.3	3094.3	3262.5	3148.8	3300.2	3359.8	3315.3	3337.3	3303.2
7.0544	0	0	1.6435	0	0.56538	4.8065	0	2.2947	0.034527	0	0	9.4717	15.962	30.619	53.485	88.446	105.67	159.39	206.2	247.26	279.91	329.65	382.67	445.18	522.97	557.49	658.28	729.4	779.67	830.01	910.62	992.5	1096.8	1116.2	1038.4	1087.5	1169.3	1220.9	1266.3	1298.9	1332.8	1358.1	1406.4	1389	1421.1	1413.3	1445.8	1734.6	1766.6
11.717	14.336	4.7684	0	1.7688	0	0	3.1121	2.9809	10.588	0	2.7911	0	0	0	0	0	0	0	19.763	77.702	141.8	229.75	347.35	475.73	643.3	747.26	905.25	1061.2	1265.5	1417	1616.5	1911.3	2034	2279.7	2450.4	2739.3	3012	3198.2	3343.4	3516.8	3694	3907.8	4191.7	4285.4	4394.8	4478.8	4603.6	4481.8	4650.4
14.525	5.546	2.8932	0	0	0	0	0	0	0	0	2.2539	4.308	9.5694	4.273	1.4376	7.0186	2.5194	9.4217	19.837	15.373	13.464	21.887	15.776	15.722	24.783	26.927	30.908	25.097	25.291	40.269	45.771	62.92	79.595	95.74	88.546	116.23	130	164.09	194.64	188.97	195.62	205.35	202.27	242.87	235.09	238.87	261.72	273.25	267.5
12.302	8.1831	1.0807	3.3989	0	0	0	0	0	0	0	0	0	0	7.5492	17.449	42.73	49.403	58.707	83.291	99.389	108.45	176.85	158.77	182.15	199.46	211.17	239.21	283.36	294.21	329.42	386.25	442.48	387.45	429.22	448.5	494.35	529.94	555.57	596.23	629.3	644.5	672.4	707.31	715.37	735.46	750.39	765.14	794.36	832.7
26.039	9.4391	0	0	0	0	0	0	0	0	1.4335	4.537	0	0	2.8558	0	5.0324	6.5137	0	0	11.024	0	0	0	0.081477	11.929	41.474	110.68	156	253.21	399.62	566.66	703.96	829.54	975.74	1105	1244	1381.9	1500.1	1479.2	1574.8	1641.3	1707.1	1716.1	1808.7	1807.7	1882.9	1888.5	1906.1	1961.6
6.3028	0.65441	4.4492	4.9012	0.39909	0	0	0	2.9275	5.9712	15.221	0	1.186	0.49525	3.7214	12.622	21.997	41.253	98.33	172.56	241.65	333.29	445.02	560.98	628.91	717.94	847.3	910.35	1007.5	1087.7	1157.3	1232	1402.2	1479.8	1557.6	1634	1646.1	1770.3	1814.7	1832.5	1940	1968.1	2037.5	2071.5	2165.9	2179.3	2083.4	2091	2176.1	2106.4
1.6678	0.022792	0	0	4.1945	0	3.3617	3.2894	0	0	0	0	0	0	0	0	0	0	28.443	77.801	142.32	198.48	253.88	331.01	399.43	483.29	533.33	599.07	619.44	657.78	729.98	763.59	770.06	789.77	820.44	822.41	891.39	867.4	855.9	915.38	932.98	951.56	927.05	915.09	924.15	964.63	964.83	996.92	955.19	938.22
19.208	1.2514	0	4.2959	0	0	0	0	0	0	0	0	0	0	0	0	0	1.1897	15.346	7.4331	17.03	34.457	12.616	23.292	12.276	45.811	26.491	37.864	36.137	52.927	77.772	71.743	84.282	118.34	105.98	152.4	151.6	182.24	239.12	244.65	260.7	213.88	178.36	216.8	203.45	200.03	175.44	162.3	180.08	235.04
22.754	12.162	0	0	0	0	0	0	0	0	0	0	0	0	0	0	0	0	0	0	0	0	0	0	0	0	0	0	0	0	0	0	0	0	0	0	0	0	0	0	0	0	0	0	0	0	0	0	0	0
7.1811	4.9362	2.2877	0	4.5143	0	0	3.8322	0	8.5137	0	0	0	0	0	0	1.1078	0	0	0	4.2657	0	5.6908	0	0	1.0667	4.183	17.785	12.224	40.788	72.263	108.34	172.18	205.91	274.47	347.3	448.08	569.17	656.52	779.22	846.63	943.38	992.41	1008.7	1094.7	1112.8	1126.5	1161.8	1120.1	1203.3
12.686	0.13806	0	4.4224	0	0	0	0	0	0	0	0	0	0	27.457	59.797	110.51	183.4	261.55	326.31	434.24	529.48	698.68	771.03	920.19	1042.5	1162.1	1266.3	1404.9	1569.3	1703.6	1727.6	1878.6	1909.4	2062.6	2121.7	2190.1	2211.1	2282.3	2393.2	2466.5	2511.3	2547.9	2547.8	2568.7	2651.2	2723.4	2731	2831	2896.1
16.845	4.6693	0	1.7267	0	0	1.8337	0	0	0	0	0	0	0	0	0	0	0	0	0	0	0	0	0	0	10.748	6.9608	26.772	32.457	70.691	86.744	129.64	191.19	293.43	337.53	334.79	388.52	419.43	463.96	472.03	531.99	640.55	660.42	706.05	736.93	727.05	776.15	761.9	773.07	833.27
11.384	0	0	3.6013	1.7002	0	1.0761	0	0	0	0	11.813	8.7525	17.632	13.022	10.491	17.767	14.314	8.8904	20.49	22.892	39.222	63.856	82.068	87.511	128.13	152.76	183.12	235.08	268.36	320.69	364.68	409.25	545.1	520.28	545.97	641.52	650.75	703.88	739.03	769.27	823.34	890.71	875.72	913.83	925.98	970.3	965.11	997.81	1030.9
0	0	1.5119	0	1.3973	3.2708	1.9294	0	2.8237	1.6351	28.719	32.356	59.857	86.549	104.57	123.89	158.05	187.68	217.35	296.77	289.74	377.48	413.58	447.75	541.26	621.6	699.9	752.75	831.86	770.55	826.13	866.74	999.91	1017.9	1129.8	1239.7	1355.8	1444.8	1515.5	1600.6	1734.1	1834	1801.1	1857.2	1944	2011.4	2035.6	2065	2114.6	2106.8
0	0.31882	0	2.027	0	3.1956	11.134	5.0277	0	18.453	12.929	14.534	6.3451	14.772	22.12	15.395	23.06	29.38	27.432	25.193	31.222	25.499	47.874	57.734	106.02	159.84	202.52	278.11	373.68	444.76	498.07	638.73	756.24	812.49	912.21	1003.9	1070.9	1173.6	1224.1	1277.7	1319.6	1352.8	1417.9	1458.4	1490.8	1506.9	1485.5	1586.2	1517.2	1538.8
40.745	12.951	0	0	0	0	0	0	0	0	0	0	0	0	0	0	10.718	1.3536	23.762	30.019	20.267	50.968	68.431	77.774	168.05	241.61	233.7	392.36	392.21	480.3	558.36	798.43	877.72	1004.8	1038.1	1113.2	1296.8	1041	1197.6	1148.4	1314.2	1389.3	1433	1509.3	1487.9	1557.7	1553.5	1732.6	1599.2	1662
0	0	4.3185	7.0351	2.7298	1.116	0	0	0	0	0	0	0	0	4.438	0	4.6929	28.199	64.937	118.86	165.89	230.93	269.34	388.19	484.84	582.28	692.03	869.79	1012.6	1166.5	1337.8	1590.4	1953.1	2191.9	2507.9	2740.1	2896.5	3083.8	3274.4	3432.1	3514.6	3653.3	3853.5	3837.8	3846.5	3977.4	4047.1	4137.9	4115.6	4326.3
13.855	5.8905	0	0	1.0998	0	0	0	0	0	0	0	0	0	0	0	0	0	0	0	0	5.9582	20.29	34.563	52.91	76.514	107.12	156.43	215.51	246.42	296.41	364.19	410.55	457.25	531.93	591.01	632.29	641.19	702.73	759.74	798.12	836.97	876.18	909.48	931.87	942.67	993.89	992.59	1004.5	1056.7
8.2771	2.946	0	5.1821	0	4.3068	0	0	0	0	0	0	0	0	0	0	0	0	0	0	0	35.993	72.16	111.22	171.42	257.26	342.09	464.12	574.99	692.71	835.41	1008.9	1146.7	1325.5	1504.5	1627.6	1729.3	1865.6	2049.2	2195.2	2327.6	2404.5	3070.8	3161.5	3255.8	3153.2	2793.2	2813	2897.9	2927
14.09	15.005	0.99548	0	0	0	0	0	0	0	2.6531	0	2.9963	12.855	32.024	65.544	111.94	185.17	262.79	360.05	477.35	556.26	691.94	763	911.42	998.6	1076	1184.3	1342.1	1344	1466.6	1481.3	1583.3	1650.8	1715.6	1786.9	1832.3	1875.1	1758.1	1898.6	1922.5	2015.2	1973.8	1980.3	1938.5	1920.7	1959.3	1927.5	1971.5	1990.2
7.1546	4.6427	0.9249	3.8927	0	0	0	0	0	0	34.394	66.419	158.34	294.77	476.73	669.82	882.1	1134.3	1313.1	1555.3	1792.6	2163	2409.4	2731.9	3045.4	3440.2	3556.3	3900.5	4178.8	4544.7	4664.2	4965.5	5168.7	5353.5	5718.6	5951	6123.4	6178.8	6137.9	6387.7	6741	6569.2	6818.7	6853.9	6962.9	7168	6841.8	6644.3	6507.4	6242.9
16.807	0	0	0	0	0	0	0	0	3.4775	9.0862	12.487	13.7	19.613	36.347	58.638	79.725	99.721	138.7	193.72	270.31	334.3	384.18	373.68	462.13	543.32	504.2	721.02	781.94	804.73	803.83	700.82	781.77	767	814.74	855.96	898.69	948.52	948.74	1002.4	1028.1	1097.3	1068.5	1051.7	1095.4	1094.4	1131	1154.2	1126.2	1104.4
11.463	4.3744	0	0	0	0.47826	0	0	0.73499	15.975	32.491	46.277	36.437	29.773	45.676	63.511	79.338	103.62	136.98	156.86	184.46	248.6	254.46	291.13	405.26	427.23	413.15	423.67	494.91	567.23	648.25	687.13	809.12	865.26	906.07	1006	1129.6	1204.4	1318	1374.5	1412.9	1482.6	1500.3	1586.2	1585.4	1645.1	1660.2	1601.7	1721.6	1758
5.2405	0	0	0	5.2727	1.0217	7.1028	0	0	0	0	0	0	0	0	0	0	14.574	44.795	97.703	145.19	209.37	266.63	361.98	433.27	513.71	615.1	705.71	824.27	942.16	1023.8	1111.3	1314.5	1445.9	1533	1669	1764.9	1839.3	1905.6	2014	1968.2	1977.8	1998.8	2078.4	2072.4	2113.7	2077.3	2146.5	2154.9	2197.3
4.3887	1.5127	0	0	0.71745	0.12767	6.8661	0	0	10.43	1.6988	0	0	0	0	0	0	0	0	0	0	0	0	0	14.709	36.729	47.522	60.013	58.428	84.051	80.239	133.82	162.34	183.57	201	212.38	274.36	289.89	331.89	377.11	412.89	415.37	437.61	466.56	494.09	488.48	495.07	558.25	555.3	538.41
8.1096	0	4.4538	1.1943	1.3616	0	0	0	0	0.15484	0	0	0	0	0	0	0	0	0	0	0	0	0	0	0	0	0	0	0	0	0	0	5.3207	0	0	2.6645	4.8945	31.703	57.844	82.532	88.391	97.77	81.645	89.025	139.55	156.35	150.15	142.66	89.689	141.17
0.5211	0.95978	0	0	4.8964	0	6.8877	4.6306	7.0471	12.015	5.1994	0	1.7563	9.1827	13.371	54.621	105.64	158.5	231.13	316.47	422.4	595.56	760.49	860.63	1054.4	1254.5	1412.4	1563	1722.7	1865.3	2031.9	2219.9	2323	2429.1	2567.6	2576.1	2689.8	2677.6	2811.7	2822.7	2823.8	2768.7	2755.6	2854.4	2852.2	2817	2869.4	2837.7	2891.7	2951
0	11.243	0	0	0	0	7.1718	10.089	11.49	27.362	30.008	60.453	60.538	89.816	130.81	159.43	173.9	203.6	229.13	270.42	275.31	329.11	406.13	425.48	456.86	500.78	521.89	569.74	652.84	729.94	833	908.67	970.82	1094.9	1210.1	1325.8	1464.2	1513.7	1658.9	1849.8	1910.4	2091.1	2243.7	2466.4	2482.8	2601	2687.2	2734.7	2796.3	2765.5
16.063	1.5699	0	0	3.2635	0	0	0	0	0	2.85	4.4728	0	0	1.206	2.9191	4.9061	9.2807	0.7213	7.2724	26.755	40.451	46.944	27.53	34.752	69.102	99.583	144.55	168.41	200.49	232.49	303.33	339.1	405.77	477.03	507.55	568.09	654.38	749.85	810.26	930.81	994.82	1061.9	1081.1	1161.2	1178.5	1234.1	1194.9	1248.4	1281
17.088	2.9477	0	0.35129	0	0	0	0	0	0	0	0	2.7005	9.5312	14.678	12.482	27.408	43.327	60.815	75.025	97.351	126.8	158.45	176.53	200.77	232.75	235.71	268.57	281.59	305.47	332.42	365.13	394.34	405.14	426.47	449.85	477.06	484.41	519.62	517.98	501.98	529.03	531.4	518.3	538.07	553.88	551.17	544.3	607.27	613.79
4.2284	1.1231	7.1307	0	0.24438	0	0	0	0	1.4153	6.1843	1.8911	7.16	0	0	0	0	3.9311	1.7109	7.0494	27.743	38.457	48.386	71.954	95.61	125.75	164.5	238.4	293.35	567.58	474.27	604.96	774.75	1026.8	1071	1250.2	1428.9	1677.9	1812.4	2082.2	2271.4	2420.8	2546.8	2752.2	2927.1	2950.3	3067.2	3152.5	3207.1	3218.5
5.0266	0	0	0.59599	5.5147	0	3.2941	0	24.467	51.976	90.692	110.86	146.8	197.79	228.94	263.45	297.65	361.34	418.22	445.87	511.47	559.32	606.48	686.39	720.86	818.47	854.96	904.4	974.88	1019.8	1092.6	1106.6	1160.6	1239.8	1261.5	1284.2	1288.2	1356.2	1366.5	1468.9	1498.8	1461.9	1507.7	1486.7	1517.2	1528.4	1536.5	1572.4	1571.5	1586.3
15.739	6.6421	0	0	0	0	0	0.21311	0	0	0	0	0	0	0	0	0	0	0	0	0	0	10.936	25.207	45.847	85.14	115.13	152.66	197.53	235.84	300.19	328.16	375.11	413.33	458.26	521.4	570.45	599.36	663.5	680.45	711.88	689.21	721.48	722.91	764.14	770.22	802.1	815.35	773.52	810.18
14.008	5.6151	0	5.4629	0	0	0	0	0	0	0	0	0	0	0	0	11.656	28.419	58.067	99.525	127.08	188.12	219.24	275.36	355.02	374.82	466.07	541.76	631.77	734.56	808.87	932.33	1041.2	1145.6	1247	1339.6	1472.6	1553.1	1606.9	1675.8	1748.1	1867.8	1920.9	1928.9	1996.3	2139.1	2174.2	2158.8	2217.9	2203.4
5.4403	0	0	0.66992	0	0	1.1724	16.691	58.416	128.51	210.74	319.86	413.62	539.87	615.87	723.34	842.29	898.1	973.04	1082.9	1168.1	1205.1	1348.6	1437.9	1488	1576.1	1656.1	1800.1	1849.1	1922.4	1966.3	2075.9	2094.6	2230.9	2217.7	2311.2	2311.3	2318.2	2379.1	2448.3	2485.1	2463.7	2581.2	2574	2607.7	2556.5	2580.9	2633	2598.3	2618.8
0	0	0	0	10.003	4.309	30.884	33.956	36.348	70.791	75.122	81.522	85.43	107.2	131.79	156.08	198.99	253.59	324.9	404.9	494.76	575.8	674.86	807.25	928.76	1029.7	1141.4	1237.7	1323.5	1543.5	1698.6	1560.9	1637.3	1704.8	1787.7	1813.8	1878.6	1925.6	1996.3	1985.9	2044.2	2053.3	2098	2102	2011.4	2162.1	2167.7	2151	2113.4	2173.4
0	0	0	0	2.9414	0.50536	6.8947	4.6442	8.3392	48.225	45.499	68.106	66.865	54.437	68.616	84.865	102.61	106.47	119.82	131.06	147.36	163.99	182.13	190.79	225.63	247.48	259.93	289.8	298.71	329.96	356.78	406.78	466.61	474.02	551.39	581.11	666.17	675.01	785.83	829	892.05	960.05	989.41	1045.6	1043.1	1077.9	1107.1	1173.2	1190.1	1198.5
7.1134	3.6216	0	0	5.0303	2.7416	4.3942	3.2557	7.0505	5.7018	8.0059	6.3795	2.967	9.2485	8.9227	9.6427	5.5484	18.484	10.906	20.201	11.407	23.904	28.941	38.084	32.676	29.484	57.331	64.52	77.947	89.163	88.416	109.44	128.23	150.09	170.25	175.98	189.15	202.76	228.8	243.23	266.16	291.54	304.96	324.62	319.85	316.96	332.57	344.65	348.96	373.05
11.505	0	4.6138	0.20869	0.51	0	0	0	0	0	0	0	0	0	0	0	0	0	0	0	0	0	0	0	0	0	0	0	0	0	0	0	0	0	0	0	0	6.7929	11.241	0	8.2168	0	0	0	0	0	0	0	0	0
1.9491	3.8726	1.2672	0	0.69498	0	0	0	0	0	0	0	0	0	0	0	0	0	0	0	0	2.9683	0	1.0543	0	0	0	12.771	9.9866	20.089	3.8663	11.758	34.384	45.03	63.392	61.343	91.124	99.18	79.007	67.395	79.447	74.524	55.032	72.088	60.145	55.973	55.335	84.226	104	94.371
17.25	10.426	0.75376	0	0	0	0	0	0	0	0	0	0	0	1.344	11.76	16.932	14.974	21.694	26.06	34.516	34.559	47.168	52.364	63.587	97.531	141.62	180.63	237.89	300.22	351.77	413.96	506.09	592.74	701.8	792.87	887.84	966.38	1078.4	1174.8	1257.2	1354.8	1396.5	1454	1543.1	1545.7	1633.7	1705.1	1696.1	1747.6
0	0.23115	0	8.2409	0	3.9571	0	1.939	4.7991	5.4043	10.258	4.131	7.4267	7.5098	11.562	33.259	59.582	117.3	230.37	376.23	573.24	833.74	1158.7	1518.6	1863.2	2287.3	2645.6	3266.4	3595.4	4006.4	4399.2	4785.6	5419	5735.1	6012	6390.3	6668.6	6861	6863.3	7210.9	7380.8	7506.8	7848.6	7682.9	7761.2	7856.1	7950.4	8089.8	8089.1	8057.5
0	0	0	0	6.5013	6.2397	9.0582	7.6372	11.403	17.678	21.622	9.9257	20.312	37.213	56.312	85.811	141.75	222.28	280.58	383.06	555.37	679.76	849.62	978.45	1120.2	1269.1	1493.3	1536.5	1595.5	1720.3	1807.2	1926.2	2051.2	2278.9	2340.5	2507.3	2678.2	2780.8	2967.8	2965.3	3067.1	3142.6	3245.9	3256.5	3328.6	3343.3	3375.3	3491.9	3489.8	3596.1
15.927	10.093	0	0	0	0	0	0	0	0	0	0	0	2.863	0	0	0	0	0	2.5099	0	7.6886	14.703	3.5815	13.354	30.634	51.756	69.08	90.777	132.56	182.36	232.21	285.25	348.51	409.09	416.73	473.25	515.4	557.57	626.17	622.71	693.55	671.07	731.18	747.39	785.26	742.31	756.66	773.12	749.12
0	1.4798	0	5.9393	2.3193	0	7.2947	0.86137	9.4689	10.331	12.61	0	0	11.009	11.417	31.84	25.782	54.471	41.478	46.326	57.856	84.633	89.21	96.68	68.401	86.49	101.14	114.74	158.33	190.17	235.38	251.1	323.97	391	415.24	462.55	506.71	544.85	606.31	621.88	677.44	634.94	706.48	730.01	702.96	721.98	745.18	785.11	779.9	784.22
0	0	0	0	5.9152	0	10.158	4.7409	3.3146	22.757	11.67	5.8098	13.193	7.505	10.506	14.291	15.678	19.477	36.54	48.711	90.728	165.04	263.56	408.95	628.79	864	1063.4	1269	1574.4	1835.4	2127.3	2454.4	2745.4	3008.7	3338.7	3610.7	3825.7	3918.8	4082	4230.8	4402.1	4573.3	4726.4	4776.5	4828	4998.6	5082.4	5072.9	5048.3	5062.4
2.8898	5.1222	4.0654	3.8383	1.7048	0	0	0	0	0	0	0	0	0	0	0	0	0	0	2.0212	4.3172	14.115	19.113	24.512	27.792	43.392	50.865	70.513	81.088	109.47	104.06	150.8	190.43	208.51	242.26	269.4	302.42	321.72	346.29	344.07	323.05	362.09	363.71	403.42	381.35	405.58	409.58	446.88	461.72	439.58
38.371	8.2588	2.8716	2.9358	0	0	0	0	0	0	0	0	0	0	0	0	0	0	0	0	0	0	0	40.781	78.988	146.7	207.97	270.95	332.08	426.46	503.92	587.34	666.42	786.88	909.09	967	1145.4	1260.7	1420.8	1472.8	1617.4	1760.2	1880.4	2054.8	2185.9	2278.6	2162.9	2140.8	2076.6	2079
1.5326	11.993	0	0.66828	0.38947	0	0	2.9136	0	0	0	0	0	0	0	0	3.6633	17.325	25.84	43.64	39.212	54.746	62.623	92.692	121.11	112.09	152.48	182.63	218.63	292.99	436.71	423.36	536.36	628.49	704.05	795.65	910.15	1056.4	1109	1185.7	1265.4	1338.4	1346.6	1377	1411.9	1467.3	1446.6	1471.6	1470.8	1447.2
10.332	5.5246	5.5473	1.4874	0	1.0493	0	0	0	0	0	0	0	0	0	0	0	0	0	0	0	0	0	0	0	0	0	0	0	0	0	0	0	23.845	46.203	82.137	125.64	136.15	177.45	212.98	195.43	202.39	219.38	316.42	334.36	396.24	359.64	432.56	402.78	472.47
0	0.46764	0.19634	0	5.522	1.6288	0	2.0423	0	0	0	0	0	0	0	0	0	0	0	0	0	0	0	0	0	0	0	0	0	0	0	0	0	0	0	0	0	0	0	0	0	0	0	0	0	0	0	0	0	0
0	5.2215	0	0	0	0	4.9185	0	0	8.1871	0	1.0135	0	8.0349	7.3236	9.5835	24.676	45.498	69.135	108.8	187.71	293.08	409.94	586.64	744.66	921.36	1145.3	1354.6	1623.1	1729.2	1998.5	2254.4	2573.7	2627.2	3263	3756.6	4003.8	3815.4	4260.2	4487.8	4341.8	4610.7	4673.1	4988.4	4941.7	5163.6	4946.3	5081.5	5135.5	5071.5
12.755	8.5871	5.3942	0	0	0	0	0	3.1357	0	13.051	30.914	72.634	134.11	215.75	350.2	499.86	677.94	867.21	1113.5	1320.1	1532.4	1729.2	1800.9	2025.4	2238.2	2334.6	2566.7	2748.7	2877.4	3003.6	3242.2	3214.6	3373.8	3339	3451.1	3627.3	3587.7	3743	3775.9	3804.2	4032.1	4132.1	3964.1	3913.5	3906.1	3959.3	3943.9	3952.8	3963.6
0	3.7847	0	0	0	9.4773	19.534	29.781	30.433	35.881	28.191	42.606	36.898	48.595	62.852	62.25	71.234	66.16	71.144	70.642	89.557	98.002	123.09	149.46	169.55	196.12	243.92	272.92	361.7	414.23	453.45	536.33	575.52	607.15	665.5	690.26	799.72	758.84	790.21	878.01	871.69	872.97	912.24	986.06	966.96	968.6	986.41	1007.3	963.12	970.96
39.136	18.653	0	0	0	0	0	0	0	0	0	0	0	0	0	0	0	0	0	0	0	0	0	0	0	0	6.7562	13.951	0	2.9061	0	0	0	0	0	0	0	0	0	0	0	0	0	0	0	0	0	0	0	0
5.6348	0	0	0	4.3262	8.6294	2.3473	3.28	24.913	75.01	151.76	254.41	365.23	555.73	628.51	780.5	867.46	1001.3	1102.6	1123.8	1262.2	1331.9	1418.6	1576.9	1646.6	1703.5	1744.5	1916.7	2027.9	2140.4	2249.1	2234.1	2370.2	2457.7	2523.6	2630.9	2702.6	2679.6	2785.2	2822.3	2813	2910.5	2974.4	2975.7	2957.4	2952	3043.7	3031.8	3041.7	3026.8
16.128	3.8071	0	0	0	0	0	0.60237	10.854	34.907	47.212	65.555	79.008	95.705	106.37	126.3	146.4	161.35	173.96	186.57	192.81	194.51	203.21	195.47	194.42	203.87	204.14	225.09	229.42	229.36	225.2	264.89	276.66	311.07	334.58	363.29	373.05	388.7	419.23	448.33	479.97	509.28	539.23	548.03	602.64	617.57	618.72	647.69	655.6	660.91
0	4.1042	0	0	8.3196	10.675	6.527	0	0	18.997	25.003	16.724	25.997	16.623	39.575	38.51	25.465	19.076	21.856	22.406	15.153	23.853	22.452	12.526	10.994	0	0	0	0	0	0	0	0	0	0	0	0	0	0	0	0	0	0	0	0	0	0	0	0	0
15.536	11.945	0	0	0	0	0	0.61079	0	0	2.2888	12.167	0	5.7477	10.915	26.413	27.721	40.663	51.371	73.962	86.331	96.774	121.86	144.57	181.93	209.17	222.63	223.6	235.25	296.05	316.37	378.66	396.49	515.43	554.4	557.01	625.72	659.33	696.43	775.15	736.82	737.27	686.79	772.11	846.88	830.11	857.25	831.34	881.22	900.04
5.6949	0	0	3.2559	2.8593	0	0.61895	1.6223	8.789	15.568	22.455	27.458	32.239	43.282	57.126	58.873	67.278	66.363	69.904	71.705	72.929	71.97	83.81	76.718	81.752	72.75	84.359	91.735	85.369	97.954	93.727	108.17	108.27	119.62	131.28	113.83	106.51	104.92	110.33	112.68	130.51	127.92	137.84	134.24	137.2	130.66	128.33	126.13	130.39	143.14
10.882	4.8494	0	5.8145	0	0	0	0	2.4589	0	0	0	0	0	0	0	0	0	0	0	0	0	0	0	0	0	0	0	0	0	0	0	0	10.578	15.975	35.693	58.57	87.634	150.36	156.7	158.75	159.82	171.66	194.49	195.38	192.04	182.75	194.06	207.88	235.43
3.7936	1.9387	0	2.4253	0.45118	0	0	0	11.241	6.3525	8.1741	7.9712	9.6539	10.336	39.341	52.284	81.718	100.86	101.43	148.03	160.97	218.59	227.87	240.33	287.65	302.93	291.08	385.73	429.25	460.45	489.3	566.94	570.78	622.22	678.37	745.55	800.13	854.11	941.79	926.63	970.39	1035.7	1102.2	1092.9	1205.1	1205.6	1228.3	1445.5	1308.1	1371.6
1.8937	10.772	10.149	0.53352	0	0	0	0	0	0	19.2	5.9587	38.595	54.446	77.265	109.87	133.01	164.83	192.63	239	318.18	390.41	435.28	505.79	535.02	584	643.89	695.11	772.24	831.02	863.42	924.3	989.95	1055.7	1137.2	1167.2	1253.1	1278.1	1305.1	1292.2	1367.6	1456.1	1478.9	1551.3	1419.6	1435.2	1458.4	1623.4	1645.8	1661.1
4.7913	7.0642	0	0	2.0349	1.8955	0	4.8081	4.3902	7.8049	6.6592	11.072	3.3488	10.557	19.007	9.4333	27.272	21.775	1.2117	7.2958	11.896	4.5504	0	0	0	0	0	0	0	0	0	0	0	0	49.652	59.013	94.966	113.34	143.51	177.98	208.88	216.79	246.88	249.77	277.17	290.5	297.8	313.05	338.09	363.03
5.8857	7.2776	1.8971	0.0024559	0	0	0	3.8217	0	0	4.2925	8.0534	28.978	67.358	132.3	225.36	339.93	473.99	641.35	810.04	1034.3	1250.6	1442	1581.7	1761.1	2011.6	2198.3	2387.6	2531.8	2696.9	2867	3121.3	3303.6	3542.7	3655.8	3738.1	3915.7	4127.5	4149.1	4384.3	4478.9	4488.9	4551.4	4670.1	4684.4	4802.1	4925.4	5026.5	5129.8	5122.8
11.183	0	0	0	0	0	2.2181	2.9989	1.9619	0	3.4344	0.19668	0	0	0	0	0	0	0	0	0	0	0	0	0	0	0	0.35422	6.8854	3.9508	0	6.5046	3.2438	0.80389	3.5407	9.8133	0	0	17.744	13.821	16.252	27.429	18.437	32.455	27.546	18.002	21.254	21.596	13.807	22.276
8.5363	50.853	32.678	0	6.4712	0	0	0	0	0	0	0	17.873	72.157	129.7	188.1	239.6	307.89	345.64	410.13	519.9	623.7	739.71	858.05	952.41	1135.1	1250.5	1401	1546.1	1737.3	1829	1965	2153.2	2287.2	2471.7	2581.7	2732.6	2848.6	2914.5	2982.7	3054.9	3214.9	3230.5	3362.3	3279	3422.6	3482.5	3499.7	3573.1	3566.1
9.1077	11.605	0	0	0	0	0	0	0	0	0	0	0	0	0	3.0647	5.6802	23.541	45.294	57.395	81.828	111.51	132.01	160.02	175.37	204.75	212.34	221.49	242.09	253.77	277.34	290.8	293.7	318.21	296.14	320.84	332.42	374.23	382.24	419.93	409.72	409.07	405.64	408.64	443.3	434.38	460.17	458.2	456.12	469.55
4.0253	0.35474	0	0	3.2566	0	2.9103	0.89167	2.086	9.1488	0	0.42747	0	12.635	14.69	31.218	39.913	59.775	62.854	68.598	65.32	95.524	95.548	113.37	118.72	126.91	147.21	144.97	163.3	176.63	179.79	178.64	190.34	209.07	221.9	228	229.64	224.9	263.87	280.42	265.15	257.59	273.25	262.61	285.08	276.56	262.25	293.78	277.46	315.09
7.5118	1.8097	0	6.6747	0	2.5636	0	0	0	0	0	0	0.87335	0	0	0	0	0	0	0	0	0	0	0	0	0	0	13.94	24.694	51.206	110.19	128.31	158.02	218.71	240.29	308.67	366.36	407.03	476.53	523.22	538.06	552.29	586.22	629.42	633.29	651.36	647.23	637.24	680	752.47
16.434	0.75774	0.49903	0	0	0	0	0	0	0	0	0	0	0	0	0	0	0	0	0	0	0	0	0	0	21.409	43.986	80.617	119.07	152.55	176.48	228.39	241.42	312.39	375.16	428.87	491.81	530.11	615.7	686.19	767.04	832.03	869.06	927.54	950.94	959.44	1028.7	1050.5	1064.9	1106.3
12.676	3.2667	0	0	0	0	2.8694	0	0	6.3564	21.409	18.95	20.88	16.152	12.944	18.135	18.654	27.337	57.282	81.558	127.16	173.21	240.21	303.1	386.4	455.01	556.39	638.39	713.85	783.08	853.28	930.82	997.17	1087.6	1157.8	1203.3	1262.1	1282.7	1344.9	1394.7	1428	1531	1486.9	1511.9	1511.2	1560.9	1615.7	1550.5	1588.2	1632.9
8.4093	16.304	0	0	0	0	5.5967	6.5117	4.6257	4.55	0	5.9071	5.4124	37.832	58.795	120.32	211.85	325.84	485.03	658.39	849.49	1094.2	1278.1	1481.2	1684.4	1878.1	2043.1	2191	2399	2550.2	2608.4	2808.4	2920.1	2973.1	3131.3	3263.4	3300.5	3187.5	3308.5	3351.1	3357.4	3299.4	3418.6	3486.5	3518.9	3546.4	3447.9	3457.8	3487.6	3413.8
8.4099	9.7021	2.6782	1.1985	0	0	0	0	0	0.78248	2.8174	0	5.2555	11.099	22.449	47.726	74.939	110.19	140.82	170.84	214.25	267.06	321.1	400.13	522.86	652.87	771.7	910.87	1018.1	1169.1	1327.6	1478	1708.6	1889.8	2109.6	2246	2479.4	2588.9	2820.5	2936.2	3073.8	3224.1	3360.3	3391.6	3493.1	3545.5	3606.1	3715.9	3764	3758.8
2.982	14.254	8.3815	0.8822	0	0	0	0	0	0	0.94292	0	0	0	0.74832	4.1313	0	18.013	25.741	35.867	75.709	109.34	171.68	151.76	318.2	322.27	542.59	645.37	640.69	791.51	918.86	1060.3	1213.8	1375.1	1462.2	1587.3	1736.5	1880	1884.1	1964.7	2011	2079.4	2115.6	2168.4	2160.5	2217.6	2267	2288.4	2317.1	2337.1
9.1616	0	0.9382	0	0.78853	2.5616	0	3.1958	0	5.844	3.2405	0	5.6814	7.6474	21.333	27.232	35.412	46.333	65.057	93.194	104.45	112.43	140.97	159.91	172.92	193.16	200.04	209.51	210.81	263.9	254.97	252.95	313.17	307.55	341.39	339.58	415.41	460.97	531.41	595.67	652.61	714.5	669.2	745.63	754.13	865.16	864.11	908.68	861.94	952.91
0	0	0	0	3.7431	7.743	12.076	8.9651	18.177	15.614	20.598	12.052	14.988	16.339	27.015	25.969	31.447	24.949	24.168	26.816	26.406	24.054	26.527	23.215	49.491	84.628	123.44	143.18	183.08	249.11	298.26	379.17	489.76	585.35	741.14	664.6	993.73	1056.1	1225.9	1349.9	1460.4	1506.8	1610.6	1707.8	1765.1	1888.9	1983.4	2027.8	2037.1	2068.2
3.9883	0	0	0.69661	6.7462	3.4673	6.4848	4.9653	2.2137	2.9039	2.8285	0	0	0	0	0	0	0	0	11.786	33.051	86.114	123.28	194.2	256.92	353.09	446.8	531.27	664.86	765.61	878.03	998.49	1099.9	1226.9	1338.9	1433.8	1506.1	1604.2	1712.6	1844.5	1888.7	1903.2	1987.2	2034.6	2157.1	2133.9	2201	2277.3	2235.9	2236.8
0	28.914	14.215	3.7555	10.785	0	1.3742	8.2174	0	0	0	0	14.49	4.5855	25.031	38.101	61.03	111.41	131.12	182.92	241.33	269.14	350.08	365.27	383.72	511.29	512.8	619.05	580.53	688.89	628.94	762	907.85	1011.4	954.47	1074.6	1159.3	1220	1340	1423.2	1276.4	1451.7	1361.1	1407.5	1560.7	1605.9	1614.8	1679.2	1645.5	1690.1
21.456	4.7749	0	0	0	0	0	0	0	0	3.1827	6.7664	0	0	7.1086	14.171	9.2373	17.339	18.01	39.977	60.92	96.972	141.3	202.25	257.07	299.06	354.56	421.52	677.1	551.89	775.33	767.96	808.56	909.88	959.45	969.8	1017.1	1062	1122.7	1165.8	1222.9	1264.8	1313.5	1350.1	1360.6	1404.6	1448	1483.5	1484.4	1513.1
14.3	7.4185	14.454	0	0	0	0	0	31.649	11.835	15.64	31.716	39.882	40.972	53.952	57.624	81.941	101.37	99.169	121.54	144.93	118.97	140.58	160.93	155.59	169.7	218.81	196.8	233.82	263.44	239.23	263.65	277.37	343.08	435.96	527.61	644.43	731.12	851.22	916.66	1049.6	1125.5	1173.3	1216	1275.9	1246.3	1311.6	1287.2	1353.2	1560.2
0	8.0475	0	1.3132	0.31202	2.7906	0	4.2658	0	0	3.8715	0	0	0	9.1763	6.9227	30.018	52.313	84.149	129.68	200.98	264.43	296.24	377.21	459.58	490.52	543.71	598.65	679.19	690.66	751.52	762.51	856.38	899.71	948.47	951.37	1023.2	1045.8	1021.9	1080.8	1065.4	1098.7	1104.1	1273.3	1161.4	1185.8	1175.8	1206.8	1222.8	1198.8
16.254	9.4701	0	3.6071	0	0	0	0	0	0	31.603	71.513	144.56	248.56	372.55	539.41	763.25	896.29	1100	1309.8	1467.1	1649.4	1816.8	1952.3	2136.7	2264.9	2345.8	2536.8	2676.6	2836	2922.7	2986	3089.1	3233.5	3191.2	3359.7	3386.1	3478.2	3531.6	3602	3669.7	3667.4	3748.3	3774.8	3756.4	3797.6	3842.2	3772.6	3777.2	3798
8.7499	1.3097	0.70987	4.9003	0	0	0	0	0	0	0	0	0	0	7.8932	7.6519	0.74856	18.895	45.456	80.105	134.42	183.21	261.45	317.48	398.1	460.68	556.16	678.31	725.39	788.48	852.51	898.57	1008.4	1052.8	1115	1184.3	1243.9	1290.6	1312.5	1391.5	1430.7	1442.3	1496.6	1556.7	1571.3	1600.6	1621.6	1661	1699.7	1682.4
1.3959	8.6099	0	0	0	0	7.6547	12.279	0	0	0	28.442	62.883	97.637	171.39	218.52	301.74	359.61	393.12	490.36	547.63	620.81	843.6	738.31	797.27	809.83	858.33	877.17	915.96	1006.3	1058.7	1086.4	1113.7	1154.9	1225.4	1242.2	1306	1347.7	1390.2	1489.1	1504.9	1573.9	1592.3	1652.6	1342.2	1683.1	1691.9	1676.2	1674.2	1725.6
4.6041	0	5.1788	3.9875	0	0	0	0	0	5.3557	3.3581	0	0	0	0	0	0	0	0	0	4.3187	12.34	19.372	32.45	28.416	38.527	58.249	76.209	73.031	74.039	92.542	112.57	159.29	191.52	246.02	276.3	310.68	357.26	388.46	419.82	445.09	454.85	526.55	536.25	554.35	610.07	620.94	651.91	649.14	714.5
53.206	0	0	0	0	0	0	0	0	0	6.7448	9.8962	4.2444	13.295	19.625	38.813	60.689	89.473	143.09	170.23	224.53	263.34	340.58	398.02	474.46	534.29	617.21	671.2	736.23	744.03	737.37	807.08	821.18	864.85	912.49	905.75	959.12	976.61	975.4	996.19	1002.3	1016.9	1000.1	986.05	968.68	986.09	1016.8	949.73	980.73	995.46
12.132	12.834	7.0365	3.3581	0	0	0	0.16856	0	0	2.6223	3.7078	12.308	37.698	80.922	139.23	211.81	319.94	472.16	623.78	779.5	960.77	1147.3	1358.6	1531.1	1750.5	1877	2126.8	2323.1	2475.6	2770.9	3042.7	3283.6	3564.4	3837.1	4090.2	4317.1	4690.8	4883.4	5075.4	5489.8	5443	5594.6	5580.1	5636.6	5531.7	5765.5	5711.2	5827.3	5807
2.1364	8.5848	0	0	3.7556	5.1379	0	0.90956	2.9277	1.3593	6.8951	11.562	4.086	7.4751	13.803	18.564	25.729	24.985	21.765	18.082	12.618	2.2961	5.7474	4.7415	8.5433	5.3087	7.3862	7.9192	15.621	21.203	24.033	28.484	28.592	31.058	49.975	60.451	72.869	69.076	62.998	82.648	102.82	94.673	113.33	106.7	120.68	114.65	128.16	132.96	129.12	156.81
29.316	14.672	0	0	0	0	0	0	0	0	0	0	0	0	0	0	0	0	0	0	0	0	0	0	0	0	8.8302	31.32	41.865	41.435	50.76	69.301	62.697	88.222	124.09	134.4	151.83	180.39	217.54	250.34	290.93	338.63	375.52	404.19	418.67	462.85	459.28	473.32	488.64	527.19
0	7.689	0	7.4163	4.3515	0	0	0	0	1.365	10.16	0	7.228	11.763	0	19.739	54.515	95.022	147.4	234.04	323.38	454.32	595.18	788.92	971.41	1252.5	1471	1721.9	1904.9	2215.6	2536.5	2731.5	2985.1	3245.3	3488.1	3807.5	4114.7	4277.5	4547.7	4654.6	4651.9	4937.3	5082.4	5152.3	5240.4	5265	5498.5	5561.4	5753.8	5663.4
4.718	15.485	4.2206	0	0	0	0	0	0	0	0.11935	2.6423	0	0.77945	0	0	0	0	7.2829	16.291	42.87	85.298	154.06	230.73	301.33	376.42	460.04	526.85	608.11	674.92	756.72	849.63	972.24	1053.5	1089.8	1211.3	1328.8	1404.1	1470.1	1520.4	1603.3	1601.4	1648.3	1627.8	1643.6	1650.7	1666.2	1648.3	1684.3	1698
14.253	10.7	3.3178	0.44288	0	0	0	0	0	0	0	0	0	0	0	0	0	0	0	0	0	0	0	0	6.734	30.572	27.137	40.688	61.753	68.098	77.275	92.027	102.29	140.96	130.63	157.02	183.09	222.05	255.51	271.9	269.3	269.03	274.18	293.27	203.16	206.21	194.19	201.6	205.48	242.06
0	0	0.9236	1.1022	12.718	15.632	9.4987	41.15	31.531	48.104	40.711	46.276	38.521	48.45	52.748	42.59	49.32	38.613	45.981	51.605	45.404	56.112	88.581	95.799	133.34	178.3	227.78	308.46	314.93	435.54	526.6	647.59	738.25	806.42	912.25	1003.3	1075.9	1198	1307.9	1391.3	1402.8	1473.9	1526.7	1500.2	1655.6	1655.2	1668.7	1668.6	1638.3	1664.4
22.919	0	26.277	0	0	0	0	0	0	0	0	0	0	7.0037	5.1031	66.525	99.194	120.66	164.68	190.16	310.11	365.82	425.06	487.81	540.46	627.15	705.49	754.23	833.62	895.9	931.27	978.36	1025.3	978.33	1104.6	1049.1	1193.5	1173.4	1204.6	1263.7	1272.8	1163.5	1148.6	1173.8	1215.4	1231.1	1250.9	1278.1	1268.1	1256.6
33.634	8.4029	0	0	0	0	0	0	0	0	7.054	36.445	80.235	117.61	169.62	242.78	326.06	448.44	546.14	682.58	770.19	924.64	1051.3	1185.2	1344.5	1482.1	1590.4	1682.3	1797.5	1907.3	1898.1	2063.9	2126	2209.3	2269.6	2385.4	2521.5	2575.4	2598.3	2731.3	2689.4	2755.2	2744.1	2780.5	2821.4	2902.7	2847.1	2945.6	2903.6	3011.3
7.7207	0	0	0	1.9224	0.018401	0	0.90171	4.1668	4.7508	9.0612	22.582	23.015	36.72	56.906	66.504	89.292	96.153	126.2	143.17	166.53	193.74	224.49	236.56	251.75	267.79	301.76	343.78	373.71	409.18	418.77	445.19	475.19	519.28	528.26	565.56	559.29	585.01	575.11	614.11	619.11	672.73	665.66	719.24	718.95	644.92	699.82	701.04	689.54	703.26
16.38	0	0	0	2.3132	0	0	0	0	0	0	0	0	0	1.5532	0	18.072	38.405	69.38	155.36	252.01	358.67	500.78	631.17	849.74	1053.3	1393.9	1798.9	2082.1	2381.6	2788	3235.3	3647.5	4170.1	4546.8	4918.4	5295.6	5660	6062.2	6640.5	6622.3	7014.1	7241.8	7295.5	7480.4	7718.7	7835.4	7503.4	7545.9	7744.9
10.411	13.708	0	0	0	3.6412	0	2.2908	10.327	4.8126	4.207	0	13.817	0	3.6431	1.5711	0	0	0	0	5.501	7.1396	0	8.0864	12.654	27.161	28.741	28.89	69.716	109.5	116.5	198.8	242.02	306.73	355.31	432.87	520.53	619.11	712.65	775.5	816.06	844.43	887.82	1002.5	1027.2	1065.5	1056.7	1077.3	1158.2	1246.4
0	0.42475	7.1302	0	2.0977	0	4.2253	21.958	47.717	85.712	105.15	139.95	174.05	237.06	269	298.84	466.39	527	555.8	578.51	611.81	712.33	765.09	830.2	926.34	992.77	1035.4	1123.3	1262.5	1293.7	1282.8	1345.5	1477.3	1535	1556.2	1653.4	1693	1788.7	1815.2	1831.2	1951	1942.9	1967.3	2015.6	2057.1	2139.7	2093	2076.3	2075.8	2112.6
7.0041	0	0	0	0	2.9052	0	7.2163	10.554	14.837	22.644	17.179	27.871	50.572	64.078	85.196	84.48	108.04	129.26	139.38	186.49	209.18	247.83	285.29	281.77	323.89	350.97	413.16	399.67	434.07	476.19	479.36	483.51	546.97	548.34	562.14	557.62	588.3	633.92	652.29	673.44	681.38	689.86	681.93	701.72	726.48	718.62	738.66	722.13	799.2
35.54	18.618	6.4232	0	0	0	0	0	0	0	0	0	0	3.6009	0	0	0.16943	0	17.03	18.215	27.282	31.038	55.561	48.202	69.418	88.432	76.37	99.596	128	158.35	218.55	266.51	350.89	419.4	498.76	584.66	644.42	722.17	835.38	957.83	1012.8	1231.4	1204.6	1289.8	1402.4	1420.9	1596.1	1519	1557.8	1586.6
5.8418	0	2.8274	0	0	5.1108	0	0	0	0	0	0	0.75794	12.989	18.743	14.959	44.444	52.684	106.53	160.57	204.71	271.5	327.58	404.55	459.48	503.41	599.13	602.2	652.08	721.34	768.14	659.92	656.58	700.54	741.46	771.59	791.91	823.78	838.15	881.93	904.25	875.84	924.59	922.04	950.16	976.44	980.69	991.36	968.62	996.14
19.329	7.579	9.5181	0	0	0	0	0	0	0	0	0	0	0	2.0172	0.49301	4.1576	7.6956	6.0162	6.845	5.7688	5.8743	18.944	0	19.614	23.744	49.3	40.968	42.19	34.534	40.516	63.133	72.269	79.422	87.881	125.34	154.52	199.66	200.7	204.88	235.83	236.96	248.24	240.22	248.75	244.3	243.03	255.77	297.13	280.61
11.272	5.7714	5.7093	0	0	0	0	0	13.291	0	0	0	3.688	59.601	81.691	86.38	154.11	176.01	215.88	240.3	277.69	324.54	378.35	384.41	423.65	448.7	488.79	489.42	531.81	579.53	590.48	480.22	459.61	489.73	501.47	530.56	553.9	586.55	626.06	632.22	659.72	669.82	672.1	649.58	691.95	694.23	718.74	751.15	769.39	781.61
19.641	10.691	0	0	0	0	0	8.7625	29.398	61.428	121.66	172.72	264.15	370.25	475.88	561.05	623.69	675.01	781.48	860.25	862.77	957.12	982.66	1019.4	1038.8	1110.3	1190.5	1153.6	1179.5	1197.2	1222.3	1304.6	1324.6	1367.2	1426.2	1431.9	1524.8	1628.7	1662.5	1694.2	1700.1	1703.1	1749.9	1724.8	1787.3	1801	1828.9	1876.5	1844.7	1855.6
21.724	7.0045	0	0	0	0	0	0	0	0	0	0.4648	5.7357	3.8596	1.0036	0	0	0	0	8.3381	2.1318	8.2359	26.005	33.348	59.183	82.506	108.56	134.86	176.41	198.58	246.48	316.46	436.18	513.75	605.93	649.16	756.12	841.62	887.51	1014.8	1053.1	1122.4	1127.2	1137	1221.1	1294.3	1284.5	1327.4	1361.6	1340
0	0	0	0	8.7356	15.023	6.8746	14.343	17.376	19.319	22.376	31.988	30.289	51.59	66.817	97.294	153.32	214.51	256.55	369.05	440.7	526.94	647.64	753.27	866.08	960.44	1127.3	1298.9	1520.2	1681.5	1714	1966.2	2100.6	2222.9	2391	2560	2712.1	2880.6	3050.8	3289.5	3373	3490.3	3702.6	3772.6	3867.3	3833.9	4011.3	4008.8	4053	4044.2
0	0	0	1.6017	18.997	2.2961	25.979	16.251	3.5832	52.361	53.962	81.206	92.296	244.25	392.99	547.46	768.08	909.02	1119.4	1285.8	1734.7	1836.4	1967	2241.8	2550.1	2792.1	2919.9	3126.4	3375.1	3464.3	3626.2	3809.2	3954.1	4092.5	4226.9	4365	4425.1	4597.7	4668.8	4766.7	4858.6	5074.5	5058.5	5153.9	5085.6	5264	5162.2	5259.2	5303.1	5300.8
7.0461	4.1432	2.5661	0	0	0	0	0	0	0	0	0	0	0	6.6374	16.581	33.56	43.77	64.34	83.635	90.327	105.06	137.78	123.47	157.78	170.35	175.8	181.93	180.21	197.75	219.63	246.22	263.04	269.58	303.81	307.4	333.71	347.41	365.29	384.37	419.97	539.72	500.53	573.99	565.99	531.25	621.16	561.94	578.44	576.07
28.911	8.7927	0	0	0	0	0	0	0	0	10.525	12.52	8.1874	26.392	28.004	64.077	67.873	83.892	114.93	151.89	170.24	206.29	285.77	366.58	458.83	557.8	657.51	737.1	815.12	872.83	956.55	1030.6	1102.4	1218.6	1305.3	1315.3	1396.6	1434.9	1458	1520.4	1545.6	1580.2	1551.3	1542	1593.2	1576.2	1597.8	1562.8	1627.3	1623.4
0	3.1859	0	0	7.7809	4.7811	1.1934	8.6199	39.397	45.443	57.99	89.664	106.81	120.97	161.35	191.99	212.05	230.85	248.87	263.93	290.28	314.15	311.86	333.35	353.75	332.38	355.16	372.52	387.94	392.18	389.52	415.45	412.99	451.08	454.32	459.89	480.77	546.56	577.82	618.35	630.97	635.86	384.66	318.03	323.87	294.62	296.1	294.64	303.91	309.08
0	0	0	14.834	11.827	11.55	16.692	17.433	38.1	73.057	125.32	185.56	264.06	323.65	426.3	483.94	577.7	649.78	619.4	806.83	839.42	865.25	928.41	1020.2	947.18	1117.5	1238	1261.1	1352	1446.8	1419.4	1448.4	1502.2	1639.1	1974	2230	2428.9	2587.6	2992.3	2748.4	2812.5	2617.7	2879.7	2907.1	3012.1	2999.5	3087.1	3053.1	3193.6	3146.4
0	12.62	0	0	0	0	5.3379	26.819	2.3245	47.709	70.771	137.53	194.07	450.07	605.63	645.83	875.14	904.87	921.74	1030.4	1202.2	1289.3	1457.1	1390.9	1723.1	1749.5	1838.5	1739.3	2010.3	2166.7	2301.4	2423.7	2646.3	2689	2909.6	2981	3172.6	3151.3	3370.1	3473.8	3554.4	3630.3	3755.6	3740	3793.6	3936.8	3851.3	4007.4	4063.3	4072.8
0	0	0.35014	14.21	1.1858	6.8848	7.707	19.346	19.208	19.529	26.277	22.181	35.03	56.643	77.473	108.69	163.07	227.89	319.03	418.08	551.6	711.87	846.77	1022.8	1183.3	1355.9	1531.1	1703.1	1911.9	2055.2	2170.7	2331.4	2472.2	2574.4	2797.6	2944.8	3124.2	3226.3	3231.9	3367.8	3410.8	3497.2	3509.5	3568.7	3486.4	3615.6	3611.7	3641.8	3711.4	3739.2
8.3057	17.921	0	0	0	0	0	0	0	0	0	0	0	0	0	0	0	0	0	0	0	0	12.088	32.787	53.432	74.255	102.36	135.06	154.45	224.65	285.14	345.89	424.01	465.1	539.39	566.2	644.64	716.93	789.25	852.71	930.93	965.72	985.59	1013.9	1072.6	1107.4	1105.2	1141.4	1080.5	1132.1
28.476	4.3346	0	0	0	0	0	0	0	0	0	0	0	0	0	0	2.0002	16.513	56.522	93.247	135.93	151.91	194.09	296.69	334.94	377	378.12	490.5	517.48	544.43	669.94	744.31	720.99	796.73	1168.2	1345.8	1513.5	1471.3	1506.5	1592.4	1659.7	1730.5	1777.4	1821.3	1948.9	2008.1	2025.9	1993.1	2055	2120.4
0	7.9678	12.3	11.213	0	0	0	0	0	0	0	0	0	0	0	0	0	23.62	55	38.27	70.682	63.772	83.824	48.56	88.367	53.977	118.74	198.41	297.08	383.96	474	578.04	745.35	854.51	957.24	1054.8	1157.5	1272.5	1440	1532.1	1674.7	1777.3	1831	1911	1966.5	2055.5	2079.1	2154	2181.9	2179.6
18.247	3.2325	0	0	0	0	0	0	0	0	0	0	0	0	0	0	0	0	0	0	0	0	0	0	0	0	0	2.7808	12.598	13.934	0	11.102	0.60604	14.423	29.881	46.863	41.948	45.66	76.777	87.166	104.46	117.89	150.46	153.63	176.65	185	188.74	201.71	226.13	241.37
4.2201	0	0	0	3.0072	0	3.836	0	11.178	10.313	7.3008	2.9664	6.7605	0	16.543	7.48	28.661	21.125	19.593	25.298	27.156	33.247	57.574	42.439	55.574	58.043	45.855	28.344	39.892	28.267	27.905	18.718	13.843	21.631	34.99	25.859	27.095	33.312	46.23	55.527	55.574	63.283	82.751	80.224	88.448	95.877	120.85	156.68	149.22	167.95
32.792	14.486	0	0	0	0	0	0	0	0	0	0	0	0	0	0	0	25.897	45.725	102.07	183.9	276.91	400.44	569.15	774.66	961.7	1211.3	1432.5	1732.1	2029.1	2268.1	2506.7	2876.5	3152.2	3458.1	3756.5	4108.7	4208.8	4384.1	4704.3	4920.7	5183.2	5175.2	5263.5	5586.5	5662.6	5765.1	5886.4	5816.9	5922.5
23.189	4.2971	0	0	1.4503	0	0	0	0	0	0	0	0	0	14.864	32.962	50.492	109.33	140.05	170.76	205.48	208.83	248.37	273.75	290.2	338.88	354.12	425.25	444.84	524.31	570.27	637.08	745.26	882.61	1006.6	1164	1353	1538.2	1733.7	1930.1	2062.3	2260.2	2391.3	2564.8	2807.9	2780.8	2898.1	2960.7	3075.3	3142
2.1977	3.7092	0	3.7076	2.5484	0	0	0	12.126	0	7.4496	20.145	54.484	64.494	63.329	93.523	127.4	233.41	239.56	267.36	263.8	300.94	294.45	330.18	397.54	528.59	674.07	809.28	951.01	1068.8	1214.6	1443.3	1626.3	1845.6	2001.8	2151.1	2326.4	2474.8	2304.4	2361.5	2518	2651	2725	2846.3	2805.2	2849.8	2952.4	2954.8	3059.6	3166.5
7.0613	0	0	5.357	0	0	0	0	0	0	0	0	3.8165	0	0	0	0	0	9.6466	4.244	26.243	60.983	82.573	126.17	172	251.46	295.41	347.1	418.23	475	557.29	619.04	692.68	789.05	828.47	918.59	987.68	1078.2	1136.5	1196.5	1210	1220.5	1249.2	1296	1341	1368.4	1351.7	1344.4	1288.9	1406.1
0	11.023	0	10.578	0	0	0	0	2.5764	8.7809	8.5401	0.59959	0	2.9742	6.0094	0.85942	13.576	16.023	12.09	21.461	26.986	43.949	60.323	118.79	163.82	230.42	273.02	357.63	450.66	493.98	536.23	629.43	695.09	773.17	842.06	888.42	984.25	999.75	1053.5	1095.3	1116.8	1154.8	1225.5	1252.6	1248.8	1243.3	1324.7	1306.9	1334.7	1320
2.225	0.12998	0	0	0.51602	0	0.99572	2.7497	5.2111	0	14.869	10.834	9.5133	29.417	52.697	100.98	132.45	194.03	257.73	317.54	432.23	525.07	629.49	749.21	808.77	1114.1	1148.7	1179.9	1265.8	1370.8	1470.5	1660.6	1769.2	1888.3	1992.1	2147.1	2306.2	2440.7	2486.1	2593.2	2723.6	2796.6	2892.9	2954.2	2976.7	2969.3	3057.2	3085.7	3221.2	3160.7
24.963	40.202	0	0	0	0	0	0	0	0	0	0	0	0	0	0	2.7393	0	18.973	73.16	107.5	174.98	231.47	339.06	429.54	486.03	636.09	735.52	849.91	930.18	1049.8	1176.7	1312.2	1418.9	1548.2	1662.9	1769.7	1850.2	1947.2	2010.5	2036.2	2117	2189.4	2175.8	2222.7	2280.7	2315.1	2316.3	2243.9	2413.4
0	0	0	5.3655	0.76293	1.2994	0	0	0	0	0	0	0	0	0	0	0	0.53348	8.9528	17.346	25.684	44.928	64.571	111.43	136.27	213.02	269.37	371.32	440.69	518.68	600.87	685.19	782.01	853.76	962.15	1048.9	1079.1	1209.8	1242.7	1368.6	1447.6	1492.2	1555.2	1581.8	1564.4	1605	1642.1	1639.9	1626.7	1582.4
4.4446	0	0	0	2.6502	0	5.1668	2.7734	0	0	1.4545	0	0	0	6.5288	10.202	8.0963	10.314	16.637	31.62	24.624	28.026	30.559	28.316	40.005	45.675	55.828	59.339	66.942	88.198	130.03	163.23	201.97	222.8	291.77	339.69	377.31	418.45	463.98	502.65	536.14	574.84	585.3	615.94	621	666.77	693.76	712.26	696.85	732.06
28.183	8.2222	0	0	0	0	0	0	0	0	0	3.3413	9.4159	12.503	28.479	23.579	0.93342	23.098	30.217	58.628	86.261	121.86	164.94	287	411.11	462.3	385.79	372.85	385.3	465.74	479.9	544.17	636	709.55	770.12	873.63	899.21	1027.7	1032.2	1068	1085.9	1128.7	1151.7	1206.8	1273	1305.4	1358.5	1377.2	1374.8	1386.4
7.0022	2.9871	0	2.4991	0.20498	0	0	0	0	0	0	0	0	0	0	0	0	0	2.4264	6.8444	0	10.937	33.749	54.201	73.141	27.887	109.76	212.38	139.88	162.7	353.58	288.47	235.91	292.34	342.62	586.83	671.44	694.5	758.07	821.98	511.33	508.03	531.76	551.66	582.1	594.46	583.54	600	633.59	636.78
3.2279	0	0	0	5.8261	0	4.4166	1.9108	0	7.2131	0	0	0	0	0	0	7.2501	17.692	70.263	144.79	216.17	296.02	414.2	507.64	636.39	769.24	868.61	964.24	1034.2	1139.4	1215.7	1304.6	1378.4	1381.5	1446.7	1468.6	1534	1475.9	1629.8	1543.2	1548.4	1631.7	1619.4	1601.6	1609.8	1618.1	1626.9	1625.7	1573.4	1556.9
13.812	14.467	0	0	0	0	0	0	0	0	0	3.07	0	0	0	21.636	65.818	128.29	181.51	280.6	376.54	478.62	595.59	662.02	813.68	881.48	1022.9	1095	1187.9	1255.5	1337.2	1433.1	1516.3	1591.6	1633.4	1619.3	1670.7	1735.4	1742.9	1751	1786.7	1798.9	1808.7	1746.2	1719.5	1760.2	1759.3	1723.6	1734.3	1770.4
23.082	8.5251	0	0	0	0	0	0	0	0	0	1.0767	0.30836	12.605	3.1389	3.6525	8.2082	2.5723	27.098	21.501	23.964	22.141	42.86	31.047	34.852	39.121	54.067	53.189	46.851	52.5	69.314	82.983	113.98	113.86	126.58	115.86	141.42	138.43	154.71	172.4	158.53	176.24	170.79	160.15	162.67	162.91	169.06	172.9	158.9	157.11
10.525	6.6509	1.3037	5.4881	0	0	0	9.0279	0	0.71628	0	0	0	0	0	0	30.946	97.493	188.05	246.66	355.33	480.4	625.66	743.91	864.81	1087.7	1281.8	1482.3	1657.8	1896.1	2035.5	2155.4	2442.3	2588.7	2756.8	2864	3065.3	3322.1	3258.3	3453.6	3519.8	3571.5	3571.7	3650.6	3558.1	3713.2	3789.5	3687.8	3802	3770.1
0	0	0	0	30.033	35.108	0	10.483	0	0.26753	0	33.416	22.466	8.4279	5.9303	18.99	14.674	0	23.796	8.8829	23.284	34.812	8.3795	12.528	0	0	0	27.04	22.79	0	2.336	7.1811	53.507	67.727	111.14	123.55	168.55	228.85	309.99	376.19	409.29	479.39	514.77	550.65	609.27	652.98	680.37	744.48	788.36	790.48
0	0	0	0	9.9272	6.3978	2.9599	0	0	0	0	0	0	0	0	0	34.45	67.02	138.08	209.42	263.56	336.22	401.93	492.76	583.27	642.47	732.12	790.78	822.88	936.45	969.38	1014.6	1078	1126.9	1160.6	1227.2	1247.4	1237.6	1215.4	1222.1	1220.9	1249.9	1262.4	1218.8	1217.2	1217	1258.5	1270.6	1221.1	1224.2
15.478	0	0.088451	0	0	2.3789	0	0	0	0	0	2.8224	0	0	0	1.916	0	0	0	5.4285	1.9577	29.048	55.272	90.951	165.12	246.55	347.39	417.64	541.3	650.42	781.03	922.9	1048.7	1267	1438.1	1551.3	1742.1	1833.6	2008.7	2127.4	2190.4	2203.3	2408.8	2599.6	2635.1	2569.9	2637	2697	2717.6	2785.6
23.336	5.724	0	0	0	0	0	0	0	0	0	0	0	0	1.8258	29.316	24.359	44.214	62.501	73.608	94.577	131.86	184.4	231.56	268.53	326.58	403.52	448.64	532.87	603.97	591.33	680.33	708.34	763.51	789.4	830.12	855.69	887.49	897.37	951.71	959.44	980.97	1013.9	1050	1039.7	1017.9	1049	1118	1066.9	1100.1
0	0	0	0	8.2558	0	5.9872	2.7176	0	5.1627	0	0	0	0	0	0	0	0	0	0	0	0	0	0	0	0	0	0	6.1375	28.927	50.837	78.221	104.76	167.52	195.2	213.95	236.96	268.58	316.9	364.59	401.15	402.26	399.84	419.01	475.79	481.02	507.91	543.08	564.98	579.65
5.1396	15.304	0	0	0	0	0	0	0	0	0	0	0	0	0	2.6573	0	36.849	64.062	75.113	98.98	154.99	241.85	217	339.17	409.54	444.5	494	537.54	623.74	544.46	660.96	758.59	831.25	975.8	998.08	1106.7	1130	1176.1	1207.2	1190.6	1252.2	1272.3	1365.5	1365	1225.4	1276.7	1292.2	1312.1	1321.3
4.2408	4.8627	8.0321	0	0	0	0	0	0	0	0	0	0	0	0	0	0	14.792	34.255	53.315	98.646	158.76	223.23	268.14	387.95	445.95	552.74	616.27	681.25	730.64	830.76	880.01	979.03	1040.3	1129.5	1222.2	1317.1	1381.6	1501.6	1456.7	1593.2	1637.6	1737.5	1704.5	1794.6	1830.8	1903.4	1975.9	1920.4	1859.4
39.182	11.041	1.2961	0	0	0	0	0	0	0	2.4031	14.382	39.728	69.832	113.56	161.6	264.71	367.09	440.74	570.17	659.27	792.55	889.26	1038.6	1169.9	1225.3	1353.5	1488.9	1661.7	1704.7	1957.6	2070.7	2095.6	2441.2	2354.3	2439.2	2633.6	2617.8	2849	2924	2913.9	3054.4	3093.8	3106	3179.8	3230.7	3546	3591.9	3626	3693.5
0	0	0	4.1389	6.9209	0	0.44025	0	0	0	0	0	0	0	0	0	0	0	0	0	0	0	0	0	0	0	0	0	0	0	0	0	0	0	0	0	0	0	0	0	0	0	0	0	0	0	0	0	0	0
3.6748	18.623	2.239	0	0	0	0	9.2351	0	0	0	0	12.183	61.009	127.34	196.24	291.85	396.75	534.91	650.98	748.4	882	999.65	1183.6	1151.8	1390.9	1464.1	1584.3	1677.6	1774.4	1822.8	1899.2	1892.8	1934.8	1976.6	2057	2056.9	2073.6	2102.1	2106.6	2148.6	2139.8	2119.4	2225.2	2199.9	2205.3	2144.9	2214.8	2211.6	2220.8
0	0	0	10.093	4.3412	17.141	11.717	14.844	6.9846	28.214	28.466	15.802	14.735	23.641	33.958	61.892	59.287	94.559	103.08	98.387	116.58	88.902	104.3	102.95	105.74	139.47	134.55	137.94	145.65	176.89	183.46	158.23	187.91	189.17	201.82	195.4	192.7	187.55	224.89	207.47	206.35	188.92	205.3	188.86	214.37	203.73	205.01	229.94	224.9	266.91
3.2999	5.0223	0	0.11099	0	1.1549	0	7.6173	0	0	0	0	0	0.33653	14.273	7.5873	30.798	45.707	60.308	89.392	96.937	129.86	172.86	195.88	249.23	295.23	329.44	361.56	394.6	455.59	468.33	532.08	616.69	620.02	709.46	736.27	788.49	822.38	811.95	863.96	923.68	916.59	905.76	946.31	990.11	1011.4	1008.2	1061.9	1008.7	1033.1
6.6487	6.9315	1.9905	0	0	0	0.06753	0	0	27.208	57.165	115.9	158.81	227.61	271.6	333.55	381.82	444.04	480.2	531.09	591.68	639.64	677.62	707.15	730.29	780.74	805.89	815.83	895.99	894.38	945.2	949.39	961.52	1001.3	986.98	1031.5	1060.6	1109	1153.5	1168.9	1169.9	1154	1168	1173.1	1233.4	1228.8	1262.5	1235.9	1259.3	1263.8
23.179	0	0	0	0.15679	0	2.1486	0	0	0	0	0	0	0	0	0	0	0	0	0	0	0	0	11.289	38.727	89.154	136.81	174.39	225.01	310.7	406.07	480.52	572.02	702.09	850.03	988.9	1148.6	1234.8	1370.7	1400.8	1460.4	1523.1	1658.9	1704.9	1727.9	1768.2	1825.1	1900.4	1957.2	1891.9
11.834	1.4851	0	0	1.9075	0	0	0	0	0	0	5.4139	10.649	21.998	25.241	24.98	13.377	32.759	46.239	66.116	39.799	47.652	45.922	50.086	67.121	65.918	73.202	124.8	103.72	120.72	85.115	82.187	141.31	146.22	158.18	178.6	211.91	230.85	255.85	238.63	313.6	263.54	331.63	347.51	388.4	376.35	406.85	388.83	410.18	444.37
32.221	7.3992	0	0	0	0	0	0	6.3803	7.3738	1.4725	6.3999	2.3327	0	0	0	0	16.769	35.699	65.145	69.158	110.06	147.47	196.98	211.2	255.19	280.85	318.24	334.4	360.5	364.02	372.33	424.79	444.89	435.5	441.38	445.29	471.44	490.2	547.36	513.6	506.26	515.58	513.78	505.53	536.58	544.85	574.99	567.88	575.33
7.9887	7.486	0	1.6901	0	0	0	4.3022	2.8247	1.5871	4.6879	0	0	0	0	0	0	0	0	0	0	0	0	0	0	0	0	0	0	0	0	0	0	0	0	0	2.4619	30.764	58.72	103.41	130.68	160.33	190.94	215.16	277.61	256.39	324.09	339.61	352.02	389.5
0	0	0	0	2.2754	18.67	34.318	44.154	46.381	55.207	76.157	99.581	103.23	133.58	157.13	189.25	189.24	221.72	240.64	244.79	274.81	331.13	362.09	379.4	437.94	503.03	568.01	662.62	698.03	784.9	914.81	968.16	1028.7	1136.4	1240.7	1292.6	1402.9	1373.3	1496.9	1551.6	1607.3	1722	1753.7	1789.1	1837.9	1890.6	1851.3	1912.2	1860.1	1884.4
20.241	7.3865	0	0	0	0	0	0	0	0	0	0	0	0	0	0	0	0	0	0	0	0	0	0	0	0	0	0	4.4814	12.293	22.363	67.472	89.485	139.87	209.65	235.79	280.53	323.84	406.52	476.41	550.87	596.47	690.54	806.88	845.39	898.14	931.13	1002.5	1003.4	1036.6
11.381	0	0	0	5.4809	0	0	0	0	0	0	0	0	0	0	11.763	25.65	46.847	51.408	83.97	108.07	138.21	185.95	253.76	297.95	394.21	494.49	590.13	669.67	761.12	841.74	1007	1146.8	1322.2	1467.9	1603.3	1764.7	1894.4	2026.4	2144.1	2301.2	2365.3	2482.6	2581.9	2626.1	2690.4	2690.5	2797.7	2761.1	2782
0	4.7316	0	1.7231	0.1161	8.5545	13.793	15.57	27.449	24.297	36.375	28.4	24.598	32.151	43.139	46.145	49.687	44.072	39.408	33.803	36.03	27.087	27.892	26.362	24.912	19.536	25.617	22.426	24.159	27.505	26.598	27.313	15.346	4.3975	22.223	37.228	31.967	35.283	58.309	72.426	83.897	93.131	100.57	102.4	105.16	100.58	121.73	89.663	65.254	76.585
0	0	0	0	7.5415	0.47627	12.745	11.79	0	17.445	28.012	15.11	15.109	18.989	35.447	53.992	96.473	131.25	187.3	255.7	341.61	413.55	509.36	614.35	725.32	875.9	914.75	1023.8	1109	1283.7	1328.7	1429.5	1469.7	1580	1700.9	1769.3	1796.6	1824.7	1968.8	1916.7	1988.1	2073.8	2095.4	2111.3	2155.2	2190.1	2263.3	2291.2	2190.3	2251.8
14.818	3.6588	0	0	0	7.1723	0	0	0	0	4.6415	8.0838	3.9145	0.77294	0	0	0	0	0.97332	5.0525	5.2097	17.773	25.904	34.538	37.946	79.452	92.414	111.2	127.65	152.49	152.13	201.08	208.11	254.22	276.59	296.82	309.68	333.05	333.66	378.45	380.6	422.3	426.81	394.76	422.65	433.03	457.03	439.59	426.82	458.57
8.2401	2.6009	1.401	3.5608	0	0	0	0	0	1.5574	0	0	0	0.48441	30.468	86.161	146.3	211.64	310.27	402.37	450.59	601.43	708.52	896.79	991.95	1076.6	1212.1	1314.9	1481.3	1558.8	1758	1928.6	2029.4	2082.1	2157.3	2237.6	2383.5	2390.5	2520	2433.6	2530.1	2537.5	2645.1	2588.8	2638.6	2591.1	2547.3	2553.8	2612.7	2725.1
13.197	11.115	0	0.35109	0	0	0	0	0	0	0	0	0	0	0	0	0	0	0	0	0	15.592	40.213	82.391	124.72	190.99	231.64	289.68	342.09	386.56	484.66	507.84	579.62	664.29	684.95	765.04	853.66	886.5	968.13	981.62	1046.5	1129	1120.4	1135.1	1202.1	1212.3	1265.7	1240.7	1316.7	1276.7
13.82	12.316	3.2933	0	0	0	0	0	0	0	0	0.088225	0	0	0	0	0	0	0	0	0	0	0	0	0	0	0	0	0	0	6.0645	82.522	80.712	145.1	207.4	245.43	414.98	411.74	479.39	534.36	629.66	730.15	743.78	735.73	831.16	822.7	879.82	885.46	949.79	988.52
0	1.3576	1.9307	4.0655	1.9105	0	0	0	2.9973	1.3293	4.2076	0	21.689	14.743	24.156	29.109	26.189	24.513	36.202	49.194	68.763	82.787	119.73	148.56	195.51	201.79	208.19	243.69	305.68	395.2	619.33	579.57	636.49	658.02	697.13	723.81	736.47	775.45	779.17	824.96	827.67	901.42	868.67	860.7	885.92	904.55	912.32	922.03	917.51	935.52
10.53	0	0	0	2.7624	1.9985	0	1.91	0	7.1021	8.891	11.843	5.5318	6.008	1.6037	5.596	12.198	7.3547	9.1346	41.775	52.69	69.22	115.41	135.33	163.46	192.26	212.08	219.13	251.43	270.95	273.61	298.81	275.58	286.16	278.06	299.4	300.68	287.07	304.67	318.12	312.81	335.49	322.38	306.65	338.31	338.51	347.69	322.8	312.64	325.71
11.141	3.3955	1.7534	2.2586	0	0	0	0	0	0	0	0	0	0	0	0	0	0	0	0	0	0	0.73116	0	12.288	32.287	49.178	73.356	71.789	83.087	113.94	145.1	187.36	218.08	239.09	230.26	253.02	281.08	298.9	320.1	326.09	333.88	322.88	340.41	369.58	367.19	356.08	363.22	365.7	360.92
7.6299	11.738	3.1765	6.6193	0	0	0	0	0	0	0	0	0	0	0	0	0	0	0	0	0	0	0	0	0	0	0	0	0	0	0.046414	11.736	50.191	71.701	99.041	124.02	192.55	216.99	263.17	266.41	301.35	362.26	387.39	385.52	412.77	442.63	461.06	504.75	518.45	544.37
7.5733	4.6215	2.1597	5.7274	0	0	0	0	0	0.54579	0	0	0	0	0	0	12.012	11.727	25.598	48.918	73.475	111.71	167.14	173.84	212.55	228.69	314.8	312.19	344.6	368.64	382.9	469.68	503.85	537.5	553.95	579.97	621.35	630.92	659.94	669.89	708.1	715.28	765.59	768.87	767.86	751.65	837.51	816.37	799.47	791.4
19.204	0	0	0	2.1227	0	0	0	0	0	0	0	0	0	0	0	0	0	0	0	23.345	15.524	38.43	44.76	45.841	49.517	43.572	54.633	54.152	43.709	57.27	84.614	116.46	156.32	151.11	180.75	198.56	234.42	257.08	290.8	317.24	323.04	318.07	307.34	336.2	346.36	357.6	357.55	369.73	388.93
12.102	6.1433	0	0	0	3.7304	0	0	0	0	0	0	4.9193	43.413	90.235	153.99	231.08	321.62	428.98	509.78	635.76	764.63	896.75	1049.3	1145	1296.4	1409.2	1548.7	1726.3	1853.6	1970.3	2152.1	2128.6	2210.6	2323.9	2428.5	2456.2	2578.8	2679.6	2806.8	2887.9	2925.4	3008.8	3079.7	3080.2	3190.7	3216.1	3307.5	3326.5	3326.3
7.589	12.729	0	3.8975	1.4706	0	0	0	0	0	0	0	0	0	0	0	0	0	0	0	0	6.459	0	0	6.6621	0	0	0	2.3295	0	0	3.1938	0.13559	27.69	14.879	27.12	52.154	47.312	65.024	12.075	0	6.7176	0	0	0	4.9997	3.5921	14.115	10.173	19.852
27.791	5.3463	0	0.50402	0	0	0	0	0	0	0	0	0	0	0	0	0	0	0	10.8	13.483	15.959	25.054	25.549	43.927	45.887	56.992	92.336	108.77	124.92	136.79	176.39	205.87	249.34	336.76	296.25	331.66	377.22	443.45	486.42	547.87	588.57	654.88	695.41	728.92	744.24	769.44	855.29	834.68	893.38
18.646	11.679	0	0.43563	0	0	0	0	0	0	0	0	6.9257	39.15	98.099	209.31	351.83	514.97	718.66	892.95	1127	1394.2	1493.8	1731.6	2011	2128	2285.6	2382.1	2491.9	2657.3	2786.5	2924.9	3197.4	3560.4	3732.7	3793	4248.1	4287.8	4431.8	4577.9	4810.3	4799.6	4830.9	4950.4	5067.6	5076.5	5226.8	5176.4	5278.6	5357.9
10.966	3.822	5.5249	0	0	0	0	0	0	9.4489	13.063	30.589	56.637	101.17	154.25	237.8	339.11	432.13	551.81	688.41	852.45	1001	1173.5	1346.3	1507.7	1726.5	1909.4	2052.6	2320.6	2476	2665.9	2909.2	3067.6	3397	3534.8	3730.4	3995	4153.5	4378.8	4550.8	4790.3	4892.5	5056.7	5063.1	5185.4	5244.6	5314.1	5285.3	5484.9	5394.8
3.0141	2.0694	0	1.4261	0	1.1479	0	0	5.8911	2.5164	7.0952	0	5.6152	6.7924	16.855	16.408	13.399	10.951	13.902	20.461	28.689	28.203	36.731	44.305	42.776	60.375	77.036	89.935	107.61	99.524	120.78	138.88	172.15	211.79	233.67	242.57	250.31	286.62	277.2	332.84	304.89	348.54	363.1	351.7	383.82	405.17	442.86	459.12	450.09	443.66
0	0	0	0	3.1048	14.769	27.509	35.145	30.012	41.652	33.858	41.674	33.721	46.267	50.51	52.153	55.707	54.226	46.801	55.83	58.325	57.801	50.874	47.621	37.874	32.532	21.06	29.042	30.548	26.169	0	4.5155	22.772	13.509	15.036	28.851	29.352	28.944	24.717	13.132	0	4.5156	0	0	0	0	0	0.26595	4.3098	4.1311
0	0	0	5.3135	12.831	3.1289	0	0	2.718	1.3224	3.2285	12.742	6.4674	7.488	7.0338	15.254	14.266	14.421	25.497	35.405	36.005	69.633	94.895	162.69	219.57	364.97	471.17	487.58	540.12	573.42	742.28	755.88	814.71	891.93	985.86	1053.8	1113.3	1173.9	1188	1247.7	1279.2	1375.9	1437.4	1431.2	1500.8	1478	1521.6	1534.6	1579.6	1626.3
0	0	0	0	8.3438	14.643	20.102	20.989	20.36	22.734	51.195	74.193	102.71	141.22	179.75	246.04	292.43	327.32	405.95	435.1	470.07	494.38	571.48	607.7	683.33	762.73	815.74	849.4	882.42	905.96	932.3	990.86	1045.8	1082.1	1096.8	1070.1	1099.3	1106.1	1099.2	1102.8	1112.7	1104.1	1082	1068.5	1077.8	1088.7	1122.5	1078.6	1129.5	1140
18.815	0.23651	5.4551	0	0	0	0	2.5455	0	6.422	7.6441	8.6708	0	1.1207	1.9101	0	0	0	0	0	0	2.8394	8.1434	11.46	3.8533	12.166	11.105	24.113	31.395	34.918	42.452	51.237	62.829	74.554	101.85	93.996	110.66	110.31	135.24	45.399	29.795	25.616	30.689	20.637	29.4	35.778	25.519	30.041	12.356	33.947
15.804	7.4776	0	0	0	0	0	0	0	0	0	0	0	0	0	0	21.643	22.431	57.65	110.85	180.72	287.44	369.11	529.89	741.56	1080.5	1271.5	1311.1	1527.9	1959.4	2056.4	2410.1	2163.7	2781.2	2916.8	3100.5	3101.8	3399	3428.6	3497.7	3520.6	3544.8	3675	3592.6	3664.4	3671	3772.7	3778.4	3786.8	3803.2
1.8865	0.48254	9.6618	1.0423	0.92205	0	0	0	0	0	0	0	14.026	9.3806	36.61	41.712	45.228	49.291	60.964	72.069	90.152	102.7	102.13	111.34	126.82	130.39	164.31	188.16	205.48	260.87	303.24	360.35	462.7	539.58	637.55	688.37	811.99	919.41	959.03	1018	1044.1	1131.9	1108.6	1145.9	1173.3	1221.4	1214.2	1232	1267.6	1244.6
22.839	5.6298	3.6395	0	0	0	0	0	0	0	0	0.74284	9.815	29.599	58.136	113.74	165.78	204.94	283.04	350.1	420.64	426.52	486.73	500.61	616.48	709.2	748.26	775.58	859.06	804.59	883.65	912.38	986.33	1002	1003.9	1043.8	1055.8	1089.7	1112.5	1094.7	1091.4	1100.6	1179.8	1175.9	1186.2	1234.4	1272	1267.7	1274.7	1268.8
15.388	0.4089	1.5047	4.8159	0	0	0	0	0	0	0	0	0	0	7.5778	23.987	49.667	74.668	108.75	139.78	200.79	246.3	325.13	388.7	494.05	573.01	670.72	771.81	906.6	1030.2	1201	1358.3	1584.7	1788.9	1859.1	2165.2	2290.5	2617.8	2812.5	2979.7	3164.2	3325	3466	3560.5	3653.4	3741.5	3788.7	3937.5	4078.2	4137.1
11.849	10.844	0	0	0	0	0	0	0	0	0.4176	5.2176	1.7537	0	0	0	0	3.6868	18.642	37.679	59.36	82.297	109.23	113.02	153.07	184.75	198.87	225.04	233.94	253.48	259.97	273.48	303.34	329.32	336.35	330.66	340.42	343.5	340.2	352.19	345.1	349.2	348.41	315.95	324.42	322.44	335.13	308.63	307.71	332.82
11.181	9.6826	1.1051	1.1456	0	0	1.1176	4.9167	0.96598	0	0	0	0	1.0176	0	0	0	0	6.2681	0	10.84	14.23	17.75	38.264	36.387	58.321	60.939	60.142	69.397	89.968	116.71	107.91	121.81	135.92	119.3	154.06	157.37	169.44	167.82	174.39	169.44	151.47	169.92	130.13	143.7	149.51	153.58	128.16	135.47	138.14
10.529	2.3849	0.62684	0	0	0.95672	0	0	6.2384	0	1.0946	0	0	13.668	36.453	85.049	117.44	213.89	348.03	346.76	427.87	513.32	629.84	794.69	871.89	962.66	1017.4	1174.1	1244.3	1373.1	1515.3	1646.5	1682.7	1853.2	1891.8	1933.9	1999.6	2058.5	2246.1	2294.5	2338.9	2439	2397.4	2387.4	2481.2	2515.7	2509.7	2559.3	2562.1	2558.7
0	0	7.6704	0	0.92294	0	0	0	0	0	0	0	0	0	0	0	0	0	0	0	0	0	0	5.7048	18.862	26.951	37.954	51.715	63.619	99.789	110.49	131.65	185.78	218.65	254.69	275.3	331.51	331.68	365.19	352.84	358.36	373.27	381.72	379.48	351.86	417.41	426.6	423.05	448.81	462.82
0.92339	5.3601	1.3813	0.096925	3.6085	0	0	0	0	5.4245	2.9354	4.7137	5.8199	25.974	53.944	64.047	111.58	133.73	162.74	207.53	236.78	272.28	307.39	342.71	377.5	431.89	470.24	588.38	660.31	856.19	904.92	1042.1	1136.1	1192.6	1306.9	1426	1540.8	1681.4	1805.1	1926.5	2026	2095	2149.4	2147.2	2258.9	2261	2249.9	2272.4	2268.9	2285.5
16.808	9.1509	0	10.241	0	0	0	0	0	0	5.3221	17.271	40.676	50.434	89.134	108.82	146.36	171.78	214.9	268.66	331.2	403.49	442.43	492.49	601.11	659.75	746.76	757.98	973.9	993.12	1055.8	1288.2	1372.1	1525.2	1591.8	1574.1	1666.4	1737.1	1818.4	1766.3	1908.3	1930	1911.6	1976.2	1969.2	1998	2023.4	2013.8	2036.4	2032.7
2.433	0	0	0	0	0	14.66	8.9155	8.6572	21.956	19.44	10.025	0	2.7814	0	1.7194	4.453	19.609	51.182	77.598	134.78	193.93	265.04	327.87	401.7	463.18	522.56	575.88	610.32	647.35	667.4	735.48	803.58	808.24	840.19	875.78	934.37	912.4	964.84	868.14	977.07	995.25	989.43	1015.9	1032.9	1024.3	1005.7	1038	1009.4	1013.3
17.806	14.674	3.023	8.3945	0	0	0	0	0	2.603	0	0	0.78706	0	6.8346	24.081	23.447	35.049	46.665	69.129	105	158.53	215.56	299.97	408.18	511.21	655.87	778.33	901.1	999.76	1086	1112.4	1340.8	1369.7	1534.2	1666.5	1798.2	1949.2	2099.8	2172.6	2180.4	2362.5	2447.6	2453.9	2487.9	2645.6	2631.4	2693.1	2644.1	2746.5
0	0	0	0	5.484	5.7786	4.8869	8.3677	1.3665	14.382	10.279	16.599	19.619	34.651	46.408	58.647	71.366	90.859	105.48	120.76	145.5	155.03	194.14	194.27	228.89	274.09	278.51	268.32	275.31	299.31	309.78	331.5	354.3	361.36	358.15	371.85	383.31	388.44	442.64	428.52	444.36	462.83	462.14	502.03	493.83	503.7	502.43	545.19	522.83	531.12
0	0	0	12.914	0	14.299	14.258	16.024	24.755	32.57	38.985	69.475	110.41	192.41	269.48	377.84	517.27	662.16	871.77	989.15	1194.5	1373.4	1489.5	1587.1	1858.1	1986.4	2291.7	2370.8	2565.6	2743.6	2893.9	2911.1	3133.3	3210.8	3396.7	3462	3463	3423.2	3486.9	3671.4	3635.3	3792.5	3717.2	3722.6	3708.7	3846	3743	3731.2	3724.7	3734.5
9.7374	7.2621	1.3518	0	0	0	0	0	0	0	3.2812	8.795	9.0253	19.263	36.904	70.787	117.22	157.41	231.46	291.79	331.43	365.79	394.53	446.21	492.46	533.23	539.46	566.7	616.81	605.51	616.16	642.06	668.17	590.19	611	561.4	576.55	587.57	563.43	571.4	546.38	573.96	567.83	516.65	507.6	522.04	518.35	499.37	501.53	517.48
18.812	11.635	0	5.8421	0	0	0	0	0	0	0	0	0	0	0	9.876	30.052	40.145	82.419	131.81	219.99	310.44	478.2	587.8	760.08	919	1187.4	1316.2	1585.9	1682.5	1891.3	2069.3	2304.5	2513.3	2641.7	2790.3	2944.4	3109.3	2934.7	2951.9	3148.2	3392	3558.8	3466.1	3545.9	3597.5	3645.7	3612.8	3684.1	3668.4
0	0	4.8947	0	3.4589	0	0	0.65795	0	12.04	21.004	22.084	48.293	70.944	98.078	121.6	169.19	236.74	275.32	338.2	420.86	507.58	616.3	890.5	809.96	915.47	1007.8	1121	1229.6	1272.8	1312.6	1361.5	1468.8	1557.2	1609.2	1681.7	1707.2	2370.5	2486.3	2531.4	2666	2749.9	2125.1	2827.4	2257.3	2284.7	2312.1	2377.6	2376.2	2420.9
0	11.153	6.6838	0	14.326	18.412	18.952	21.415	25.617	31.696	27.321	34.282	31.391	27.442	40.978	28.371	38.968	39.158	26.825	27.754	33.722	21.184	15.504	16.833	23.344	22.697	19.51	19.074	14.93	36.278	44.612	47.884	85.077	90.308	106.87	152.91	186.26	260.34	306	370.89	407.57	450.56	478.68	477.4	545.05	530.04	562.35	536.64	516.29	584.5
13.44	12.436	4.9247	1.9515	0	0	0	0	0	0	0	0	0	0	0	0	0	1.0439	15.966	42.237	55.796	91.15	150.23	182.28	308.51	366.15	415.74	346.79	223.84	252.24	285.63	306.64	317.08	325.26	347.33	353.45	354.57	374.43	352.16	385.11	340.49	380.77	363.89	375.3	380.04	397.3	400.33	402.29	379.76	383.55
11.999	1.5973	0	0	4.961	5.136	0	0	40.877	88.256	178.74	289.03	398.07	516.45	681.9	841.58	1020.3	1213.2	1419.2	1611.1	1825.4	2075.2	2301.5	2571.5	2883.1	3109	3356.8	3770.7	4041.1	4242.2	4582.2	4961.7	5152.1	5461.1	5846.5	6278.6	6513.5	7051	7297.7	7655.7	7959.2	8360.5	8468.5	8355.4	8839.8	8803.7	9175.4	9304	9474.4	9586.4
0	0	0	4.4995	6.8127	9.4867	0	0	0.89006	0	0	0	0	0	0	0	0	0	0	6.1642	0	60.989	62.743	122.44	143.49	199.15	293.41	345.05	417.41	396.6	421.42	562.44	616.13	659.72	731.26	735.33	770.33	785.84	802.76	852.54	869.54	902.21	876.42	894.16	879.24	923.76	943.63	982.58	906.95	912.21
24.279	11.285	0.99452	0	0	0	0	0	0	0	0	0	0	0	0	0	0	0	0	0	0	0	0	0	0	0	0	0	0	0	0	0	0	0	0	0	0	0	0	1.4566	10.336	21.212	29.388	23.949	46.176	37.218	59.457	53.506	65.755	78.459
30.148	13.662	0	0	0	0	0	0	0	0	0	0	7.0147	7.1343	14.573	0	17.098	23.935	34.129	43.348	73.124	102.65	103.46	149.12	181.06	221.61	248.65	276.09	294.05	336.16	359.06	443.96	526.72	608.8	700.38	800.39	895.88	952.98	980.45	1061.7	1156.9	1186.9	1233.4	1297.1	1374.5	1365.7	1423.3	1462.1	1445.9	1462.8
3.4856	0	4.3561	0	1.5386	0	6.8871	5.4521	4.4372	0	0	0	0	0	0	0	0	0	0	0	0	0	0	1.6587	24.072	33.04	83.579	148.82	235.19	325.51	474.69	621.03	793.53	924.76	1034.7	1224.1	1063	1540.3	1663.4	1675.9	1792.1	1901	1921.7	1969.8	2135.6	2127.1	1829.4	1908.7	2161.5	2187.2
41.501	12.219	0	0	0	0	0	0	0	8.3743	49.509	109.96	189.82	299.86	423.06	548.83	683.12	857.28	1013.5	1154.3	1340.9	1534	1684.3	1969.5	2157.6	2332.7	2668.3	2958.7	3103.4	3348.6	3597.2	3922	4165	4227.4	4278.3	4496.1	4656.1	4866.5	4909.7	5233.6	5056.8	5179.8	5201	5298.7	5310.5	5305.6	5450.5	5473.5	5327.7	5244.4
2.6418	1.1308	0	0	0	0.55733	8.0968	9.3285	29.766	109.82	172.61	254.53	361.48	492.32	628.93	868.88	1084.3	1255.6	1584.3	1681.8	1944.2	2101.1	2426.5	2690.2	2955.1	3247.2	3517.7	3755.1	3987.8	4380.8	4738.3	4982.2	5275.8	5228.5	5881.7	6168.3	6502.9	6487.5	6804.3	7211.5	7358.1	7308.9	7480	7400.8	7193.4	7139.2	7303.2	7319.5	7358.5	7349.3
15.542	7.5636	0.49637	0	0	0	0	0	0	0	3.5834	0	0	10.145	19.086	25.996	61.425	76.914	93.746	123.42	130.95	166.98	186.45	209.82	249.9	294.75	329.29	408.08	423.91	513.6	556.45	623.84	713.92	756.17	819.01	888.15	1003.7	1083.7	1210.7	1255.9	1289.5	1386.3	1421.5	1434.4	1490.3	1549.1	1596.5	1598.4	1621.5	1616.2
5.6511	3.7675	0	0	4.7416	0.18025	0	0	0.62575	0	2.3747	0	1.6854	7.6059	17.58	27.302	38.996	41.536	46.009	64.308	74.735	99.106	137.98	178.31	228.8	298.09	379.7	436.99	504.04	600.43	730.13	855.33	972.89	1103.7	1210.5	1288	1449.4	1551	1690.6	1767	1861.1	1935.7	1983.3	2062.6	2040.4	2080.5	2149	2207.9	2120.5	2224.3
17.534	4.9706	0	8.0643	0	0	0	0	0	0	1.1819	6.9957	4.6463	18.038	31.615	49.608	82.116	139.72	201.61	259.93	304.36	396.4	490.11	575.75	707.49	805.05	901.86	1040	1170.6	1272.7	1377.7	1513.9	1610.2	1718.2	1869.4	2025	2118	2119.9	2210.6	2191.8	2425.4	2521.8	2475.4	2593.9	2629.3	2677.6	2657.8	2740.4	2691.3	2767.7
4.2137	4.6656	0	5.4791	0	0.31498	0	3.9617	0	0	0	0	0	0	0	0	0	0.46661	23.15	70.532	132.63	194.43	312.24	395.76	508.12	616.95	708.08	816.73	888.3	967.22	1046.6	1116.6	1228.9	1260.4	1368.6	1358.3	1466.9	1498.3	1520.6	1562.9	1616.3	1657	1651.1	1674	1732.6	1762.4	1780	1842.1	1802.4	1822.9
3.5843	0	0	5.7868	0	0	0	0	0	0	0	0	0	0	0	0	0	6.7511	36.76	72.85	122.61	208.44	305.91	404.71	531.56	691.22	848.79	1023.8	1203.3	1426	1557.2	1746.6	2116.6	2347	2589.7	2739.3	2997.4	3231.5	3369.8	3469.3	3628.2	3683	3753.4	3798.5	3835.1	3929.5	3914.4	3998.9	4018.5	3974.5
14.598	2.31	0	0	0	0.20961	0	0	0.027356	0	13.482	14.942	22.721	17.696	12.359	22.45	28.136	50.259	95.654	131.06	184.32	233.13	313.73	383.35	488.56	588.92	680.33	795.5	926.67	1032.6	1106.8	1272.9	1383.3	1492.3	1576.8	1659.2	1773.7	1908	1902.8	2005.7	1970.9	2151.4	2140.1	2126.4	2117.3	2112.7	2160	2156.1	2155.3	2181.4
18.71	2.5104	0	0	0	0	0	0	0	0	0	2.6572	0	0	0	0	0	0	0	0	0	0	0	0	0	0	0	0	0	0	0	0	0	4.7602	6.0207	0	0	0	0	6.8545	0	0	0	0	0	0	0	0	0	0
30.505	6.2994	0.27715	0	0	0	0	0	0	0	0	0	11.908	26.475	63.62	94.51	185.62	294.11	404.84	527.15	666.88	838.85	958	1118.8	1307.9	1450.2	1621	1764.7	1926.2	2091.2	2209.4	2374.9	2631.6	2741.6	2915.6	3121.5	3259.8	3471.5	3669.3	3693.4	3755	3904.3	3955	4035.7	4250.3	4254.4	4283.2	4436.8	4363.1	4491.3
11.936	9.6478	0	0	0	1.2272	0	0	0	18.544	25.4	44.999	49.264	70.779	67.014	83.801	78.876	90.389	116.12	134.19	148.89	186.18	223.36	234.8	312.8	380.17	493.36	506.79	592.11	653.69	783.55	850.52	1022.1	1059.5	1149.4	1345.1	1129.4	1153.8	1153.5	1237.5	1286.8	1312.3	1342.9	1412.1	1450.3	1474	1548.1	1577.5	1575.5	1602.8
4.0291	0	0	6.253	0.002503	0.97986	2.56	3.7131	26.023	31.052	32.711	32.99	25.492	60.374	67.862	76.151	87.951	118.37	216.12	203.43	256.53	329.61	505.47	460.76	521.69	691.23	687.76	752.93	898.27	949.56	1026.7	1194.3	1455.2	1530.8	1688.9	1838.5	1956.8	1988.2	2096.7	2021.1	2090.4	2107.8	2207.3	2318.7	2291	2273.6	2313	2344.6	2304.9	2365.3
9.3985	8.0846	2.7175	0	0.33351	0	0	0	0	3.6593	0	0	0	0	0	5.1624	44.98	107.32	165.21	265.18	349.22	463.25	610.29	744.63	936.58	1077.7	1211.3	1450.7	1497	1699	1775.4	1919.6	2064.3	2132.2	2317.6	2414.6	2593.1	2688.5	2825.9	2938	3017.7	3139.1	3109.4	3114.8	3208.7	3361.6	3376.4	3423.3	3401.8	3411.1
0	3.5353	8.1371	1.1204	2.1234	0	2.5962	2.9917	0	12.785	14.656	46.692	77.681	129.98	75.407	274.88	207.73	265.45	475.47	556.88	578.97	695.49	813.58	817.57	843.09	954.36	988.6	1055.5	1137	1253	1262.8	1385.6	1398.4	1409.6	1502	1534.7	1559.4	1627.4	1664.4	1532.4	1551.1	1531.5	1563.6	1561.7	1558.1	1533.9	1632.9	1622.3	1593.7	1625.4
3.6076	1.7044	1.56	0.25372	0	0	0	0	0	0	0	3.7947	1.0979	6.3533	8.4114	22.675	39.007	58.828	83.315	115.78	146.02	158.71	197.77	239.72	254.73	310.05	321.47	369.71	373.38	386.31	447.82	510.72	617.98	606.59	716.87	746.46	879.02	922.49	997.97	1029.2	1121.9	1132.8	1156.4	1208.1	1256.6	1252.2	1264.6	1314.4	1346.7	1300.2
12.975	10.08	0	0	0	0	0	1.3222	0	0	0	0	0	0	0	0.88876	3.8545	9.6454	23.85	32.354	45.476	53.889	74.037	83.422	87.104	118.56	145.71	151.02	176.31	199.68	210.64	214.07	233.49	224.28	212.32	251.7	256.04	295.48	320.03	325.65	320.4	321.25	300.93	304.41	352.94	348.27	344.66	366.05	343.77	351.05
19.56	0.41197	0	0	5.0864	0	0	0	0	13.836	15.686	33.151	107.52	179.78	289.66	327.05	508.04	599.61	809.39	933.51	1095.7	1240.4	1541.6	1712.1	1957.5	2132.2	2315.6	2625.5	2760.9	3024.7	3278.3	3464.8	3721.5	3918.1	4195.4	4272.5	4433.4	4682.7	4593.2	4676.2	4989.8	4933.2	5169.1	5144.5	5182	5347.7	5201.7	5269.7	5345.8	5240
30.133	7.4465	0	0	0	0	0	0	0	0	0	5.5868	0	0	0	0	0	0	0	0	0	0	0	0	0	0	0	0	0	0	0	0	0	0	0	0	0	0	0	0	0	0	0	0	0	0	0	0	0	0
5.8614	0	0	0.54168	0	9.577	0	4.2865	3.6589	13.048	16.722	15.592	18.667	28.298	41.191	78.239	126.08	221.98	314.68	452.12	614.19	836.52	1023.2	1272.3	1456.7	1684	1871.9	2097.5	2337.4	2447.2	2676.3	2889.4	2992.3	3191	3335.6	3456	3461.6	3659.8	3830.7	3925.9	4016.5	4087.9	4225.7	4206.6	4179.7	4277.7	4323.8	4420.3	4357.4	4349.9
9.9718	5.3239	0.23242	1.4273	0	0	0	3.3967	0	0	0	0	0	0	9.866	25.958	55.143	63.474	126.06	139.53	198.09	192.48	287.32	342.29	394.09	448.45	518.77	475.65	497.87	579.4	564.82	538.04	573.75	569.91	581.86	588.81	626.38	671.08	644.84	648.18	665.6	672.31	662.72	674.17	631.23	625.87	654.06	670.36	693.42	669.31
1.5756	7.0101	0	7.5194	0	0	1.3668	0	1.4056	0	2.6746	9.8126	45.895	80.451	114.87	172.08	234.66	277.71	360.68	404.09	472.84	575.39	626.46	693.5	728.36	804.59	825.46	866.62	930.47	976.01	995.58	1063.6	1098.6	1170.3	1208	1233.9	1319.3	1332.5	1430	1463.1	1516.6	1494.4	1498.1	1504.3	1537.6	1582.8	1548.9	1568	1587.6	1622.8
20.665	10.174	5.87	0	0	0	0	0	0	0	0	0	0	6.0265	2.7151	16.923	19.749	34.007	37.095	39.301	63.321	60.131	67.843	72.699	76.088	104.44	120.93	134.7	156.48	196.93	244.25	234.03	263	274.53	302.3	355.2	374.6	422.53	448.48	447.44	453.16	431.38	445.18	438.95	434.16	427.43	426.15	421.43	418.84	424.58
17.79	5.5187	0	1.4762	0	0	0	0	0	0	9.2154	26.102	55.408	107.54	171.11	252.36	365.27	475.61	588.44	731.61	879.5	985.66	1155.4	1322.1	1459.2	1644.6	1806.7	1989.5	2157.5	2271.6	2425.7	2601.8	2851.8	2960.8	3125.8	3321.1	3465.2	3614.5	3664.8	3837.3	3909	4042.5	4135.5	4183.1	4307.4	4115	4234.2	4328	4401	4335.1
14.706	4.6105	0	0	0	0	1.5382	0	0	0	3.1847	43.886	85.538	136.08	208.81	308.92	451.78	615.31	765.55	790.98	896.23	905.92	1148.8	1192.2	1468.7	1618.3	1693.1	1740.2	1937.6	2076.9	2185.1	2334.9	2641.5	2713.3	2983.7	3194.2	3296.9	3270.8	3449.5	3758.7	3888.7	4098.5	4069.4	4062.9	4196	4171.2	4274.7	4373.6	4516.1	4618.5
7.1572	0	0	0	0	13.235	15.119	17.292	18.161	16.579	10.416	16.265	3.5377	6.7012	8.0832	16.991	18.167	24.667	27.837	51.155	92.16	147.93	212.4	281.59	350.91	467.85	587.99	741.66	890.43	1043.4	1139.5	1327.7	1421.4	1596.6	1714	1855.2	1970.4	2047.4	2034.5	2071.6	2163.7	2256.5	2243.3	2249.9	2272.3	2354.7	2344.7	2358	2081.7	2348.2
30.188	9.9842	0	0	0	0	0	0	0	0	0	0	0	10.544	23.336	37.975	86.08	102.42	152.22	200.28	294.51	350.89	423.85	545.5	636.72	749.22	846.43	978.1	1068.1	1209.8	1310.7	1372	1493.7	1640.2	1721.6	1800.9	1902.4	1933.5	2081.5	2096.7	2223	2221.9	2234.1	2332.1	2274.5	2697.4	2267.2	2261.1	2308.2	2322.8
11.72	0	0	0	0	0.44129	0	1.3833	0	4.1226	24.498	33.674	72.489	131.62	183.88	241.05	344.49	399.75	482.62	559.36	640.98	748.37	821.27	840.55	903.78	1000.3	1072.4	1111.6	1121.1	1144.6	1166.7	1186.9	1264.9	1403	1242.8	1260.9	1262.6	1262.8	1273.1	1325.3	1353.2	1367.8	1329.6	1348.7	1357.7	1411.3	1439.7	1402	1386.3	1362
18.728	19.05	0	0	0	5.4881	0	0	0	0	0	0.98071	0	0	7.385	6.0203	19.743	42.293	72.728	126.71	175.73	225.78	287.12	322.23	410.28	460.67	505.64	598.99	633.36	663.02	665.54	735.56	726.64	746.64	729.5	750.97	746.47	775.06	784.27	828.33	769.5	789.48	747.94	771.3	781.15	762.66	783.32	738.07	729.27	735.7
9.9762	8.1094	0	0	0	5.7208	4.9642	6.38	5.6022	8.0291	6.8721	5.2763	5.2615	13.995	16.278	29.648	50.786	91.202	143.77	176.85	286.79	390.97	483.68	558.87	652.48	737.65	834.21	907.79	1100.5	1081	1197.4	1312.7	1396.6	1548.2	1643.3	1796.4	1953.9	2109.5	2163.5	2264.9	2362.9	2431.9	2497.6	2543.1	2570.7	2615.1	2661.1	2687.6	2734.8	2757.5
0	0	0	5.5971	11.197	9.7734	0	5.0225	18.392	17.662	23.015	9.2758	13.259	18.271	16.832	12.242	10.58	31.932	31.79	61.012	65.32	64.768	92.903	89.12	129.18	152.96	189.68	209.5	224.82	273.67	288.86	314.45	364.88	368.07	394.14	400.33	420.87	433.87	440.45	478.72	527.65	520.63	528.3	511.37	530.27	538.05	568.66	582.7	564.89	587.49
0	1.6642	5.6687	4.0373	4.5662	4.7635	0	10.743	0	0	5.692	5.8118	7.6213	4.4531	0	0	0	0	8.8356	41.019	63.958	128.84	191.8	295.2	390.11	516.91	587.05	747.14	850.71	979.1	1050.1	1171.4	1376.6	1441.2	1636.6	1696.3	1791	1915.4	1907.3	2067.8	2247	2310.5	2349.4	2431.2	2422.1	2553.5	2659.8	2773.5	2753.2	2684.8
0.91541	1.7667	0	0	0	9.2666	4.8321	0	0.37684	0	0.61002	0	0	0	0	0	0	25.314	30.999	49.149	72.911	97.218	115.75	131.55	166.03	167.58	186.77	197.93	218.04	236.7	254.95	269.32	274.93	309.92	338.83	311.91	324.9	342.77	351.1	380.73	396	391.8	386.58	390.25	387.4	372.53	391.77	411.48	403.88	438.48
38.708	9.9312	0.6486	0	0	0	0	0	0	0	0	0	0	4.3203	10.149	6.013	25.267	44.725	52.41	54.137	62.949	96.473	150.54	257.47	344.41	472.9	611.92	744.28	934.02	1132.5	1262.8	1462.7	1692.7	1847.2	2030.8	2220.6	2388.6	2485.7	2658.6	2840.8	2902.2	3042.5	3254	3189.9	3299.1	3445.7	3553.1	3526	3521.5	3475.5
1.0448	0.27812	2.402	0	3.6397	0	1.1484	8.7641	1.0366	11.743	6.5288	9.2525	14.056	16.99	37.257	21.264	38.927	37.105	43.706	49.398	51.565	66.494	74.96	83.691	108.44	111.94	120.64	137.17	135.23	162.82	170.73	186.05	196.6	188.16	202.26	189.72	217.26	222.05	204.54	221.34	215.11	217.97	211.17	213.23	256.17	240.5	229.78	215.24	173.65	196.33
0	3.4935	5.09	0	1.5293	0	0	1.2857	0	0	0	0	0	0	0	0	0	0	0	0	0	0	0	0	0	0	0	0	0	0	0	0	0	9.9356	32.127	60.245	96.191	133.21	138.98	416.47	461.72	475.64	462.3	480.26	454.61	477.97	494.56	499.7	499.69	577.98
0	3.1048	4.6144	1.2672	0	0	0	1.6723	4.5652	11.738	6.4901	8.8421	16.196	21.924	19.898	27.109	19.694	22.385	20.308	22.151	32.739	41.849	58.778	57.031	66.86	59.195	61.065	92.629	107.22	121.97	148.75	182.08	237.9	264.34	300.14	351.02	364.05	424.7	447.41	524.06	545.03	574.42	624.68	652	714.04	720.24	779.91	784.13	811.21	835.45
8.5588	2.6083	0	0	0	0	6.3341	25.135	29.81	76.668	146.52	213.72	296.64	427.03	566.97	655.55	906.38	1171.2	1398.6	1271.8	1986.4	1648.3	2357.8	2880.7	3172.2	3439.5	3311.4	3536.6	4197	4418.3	4632.1	4999.2	4055.4	5350.1	4445.6	4481.5	4717.4	4739.3	4943.6	5098	5311	5428.7	5496	5721.3	5793	5621.4	5952.4	6039	5939.8	6202.2
2.4491	4.5581	0	7.616	0	1.4484	0	2.7439	6.9592	2.193	0	0	0	0	0	0	0	11.625	19.341	29.581	49.578	71.453	71.376	62.516	95.34	132.99	107.43	126.39	152.5	130.54	183.44	230.46	295.89	353.57	426.47	494.09	567.06	646.18	711.44	779.66	789.12	821.87	825.28	891.7	913.62	900.12	946.33	935.8	955.09	1020.3
13.423	11.383	0	0.12828	0	0	0	0	0	0	0	0	0	0	0	0	0	0.85765	1.0549	8.1272	24.706	53.195	43.046	98.7	147.81	173.59	259.82	314.9	354.1	437.99	488.03	551.94	635.78	708.86	768.17	846.33	891.27	973.07	1008.1	1070.2	1081.6	1131.5	1147.3	1229.9	1274.1	1281.6	1310.6	1361.1	1358.8	1364
17.469	3.8544	0	1.2152	0	0	0	0	0.53768	10.344	5.7721	17.131	19.128	24.917	18.257	18.389	12.164	11.061	29.535	35.358	26.804	2.5912	5.5206	2.6454	3.0167	11.592	16.136	20.209	22.567	39.663	46.781	61.808	106.2	129.9	147.37	147.61	170.06	173.13	207.96	209.17	212.23	245.04	229.85	245.53	228.31	237.36	238.98	242.31	253.78	241.42
4.4942	4.6697	2.8675	2.9253	0.1838	0	0	0	0	0	0	0	0	0	0	0	2.6608	18.268	30.934	47.396	58.364	77.384	98.415	106.45	132.26	166.78	179.24	226.51	259.47	288.25	299.91	362.57	351.34	385.83	405.66	444.55	493.29	413.29	426.29	448.44	441.81	438.21	454.64	445.91	475.97	469.35	473.25	483.52	452.34	472.58
14.142	2.129	5.0558	0	0	0	0	0	0	0	0	0	0	1.4829	2.635	12.736	24.679	42.08	67.583	86.974	106.46	117.68	126.84	140.3	171.5	179.22	204.02	200.19	224.41	262.7	273.67	292.52	294.01	339.74	362.87	403.79	435.98	451.04	495.59	527.01	549.81	550.43	568.44	579.31	601.28	598.1	622.9	637.74	646.06	637.35
16.939	5.238	7.0005	0	0	0	0	0	0	0	0	0	0	0	0.32087	0	7.2134	34.386	61.007	119.21	182.55	261.03	402.21	559.33	695.35	835.09	1021.9	1169.1	1371.9	1612.9	1799.3	1990.4	2232.5	2430.8	2746.3	2783.4	3255.1	3704	3303.3	3598.9	3735.2	3950.8	4038.3	4044.6	4191	4192.7	4239.7	4362.1	4267.7	4283.4
26.516	0	5.1985	0	7.605	3.8768	0	0	3.8009	0	0	0	0	0	0	0	0	0	0	0	0	0	0	2.5761	19.824	44.502	88.109	129.5	166.02	201.64	218.42	282.91	315.75	374.45	415.14	473.85	486.62	534.96	573.57	658.06	682.06	725.46	753.76	814.32	784.54	767.65	828.12	844.71	800.45	836.87
0.22097	7.6597	0	0	0.78142	0	6.3041	8.7921	0	10.351	0	1.1996	0.49132	5.6918	7.1958	17.566	36.885	64.066	117.45	176.7	231.89	314.95	419.21	503.6	599.09	698.63	751.38	851.19	916.9	999.06	1080.3	1185.5	1301.3	1395.1	1543.3	1674.2	1845.4	1876.7	2001.4	2047.4	2131.6	2242.7	2264.1	2325	2355.2	2421.3	2420.4	2466.4	2472.6	2520.3
0	0	0	0.88643	8.5405	1.5684	1.5695	0	0	0	0	0	0	0	0	0	0	0	0	0	0	1.8695	17.05	46.415	80.862	118.28	154.68	182.87	211.79	249.87	293.83	331.14	364.87	371.57	409.01	435.8	464.73	507.95	527.58	546.7	520.45	565.96	547.64	597.84	549.72	562.34	563.8	548.27	528.62	509.52
13.243	8.9439	0	0	0	0.36837	0	0	2.935	0.76753	70.001	134.67	244.43	384.85	527.19	719.57	970.56	1184.3	1353.6	1632.1	1781.5	2031.7	2215.3	2386.7	2559.7	2807.2	2804.4	3209	3220.4	3688.3	3900.3	4223.5	4489.8	4753.6	5003.2	5124.3	5473.1	5559.9	5794	6133.7	6241.2	6568.8	6555.8	6690.1	6855.4	6937.4	7007.4	6982.5	7084	7117.1
31.076	3.0943	0	0	0	0	0	0	1.8797	9.3448	37.236	50.728	66.675	102.69	106.94	115.26	154.43	217.93	218.34	232.77	252.48	274.21	294.13	296.93	325.36	371.45	383.6	395.56	401.32	420.56	430.26	417.16	465.18	472.48	473.43	448.49	450.68	446.06	461.92	468.83	491.55	467.55	468.81	473.78	463.64	444.2	451.25	459.57	433.41	434.92
0	0	3.3429	0	11.84	1.6022	21.034	30.66	36.261	36.714	31.712	36.126	49.048	47.266	41.568	33.551	33.553	32.074	45.665	41.352	30.747	43.642	38.218	32.264	34.232	57.423	86.295	97.812	131.21	153.51	200.6	224.37	271.9	284.87	314.36	347.95	408.32	475.95	504.52	529.45	550.78	573.55	572.16	617.49	624.81	658.19	699.34	724.51	700.5	737.8
4.1359	0	0	0	1.3057	1.3136	9.3679	7.4819	4.6199	9.6572	7.1591	1.4264	0	0	0	8.4522	12.077	38.174	40.842	65.727	76.883	116.22	130.01	162.66	173.97	216.15	268.2	273.24	322.96	396.48	473.07	520.64	582.12	664.4	760.87	831.67	918.05	998.08	1088.1	1167.5	1205.9	1208.7	1278.4	1266	1331.7	1346.6	1394.7	1471.9	1485.1	1520
0	0	0	0.085162	2.8348	10.967	8.814	20.474	22.289	14.265	17.16	20.256	18.383	11.618	16.306	9.5432	0.56905	7.4889	0	0	0	0	0	0	0	2.1712	8.7646	0	0	0	0	0	0	0	0	15.075	44.492	76.449	115.15	101.67	92.487	105.63	132.13	123.95	122.98	115.53	144.76	138.75	170.6	157.94
0	0	0	0	9.0461	3.1249	5.8571	8.2866	1.7799	2.0114	8.7893	0	0	0.76983	9.4852	9.9342	12.995	6.4462	15.362	31.918	21.16	41.363	43.403	49.246	66.717	88.416	103.55	117.75	122.71	146.95	179.83	202.85	227.72	230.19	272.92	253.34	275.62	294.26	299.95	301.11	284.68	310.73	327.81	331.85	343.22	369.07	349.68	351.27	347.13	347.44
5.4771	7.7028	3.1922	0	3.8928	0	0	0	0	0	0	0	0	0	0	8.419	35.268	48.663	62.65	72.374	91.964	100.81	93.781	120.06	139.85	168.93	143.27	195.3	178.19	184.79	199.84	259.78	280.03	331.59	390.17	410.68	412.14	405.68	433.39	464.57	474.24	488.81	519.14	511.21	517.84	535.47	566	593.79	621.27	625.36
0	5.507	2.5714	0	1.5232	0	2.6656	11.525	0	6.3829	13.939	6.3553	3.9415	18.058	25.99	68.795	134.27	244.07	390.1	607.79	836.59	1083.7	1296.1	1685.8	1945	2368.1	2618.1	2926.7	3261.8	3571.1	3800.8	4121.8	4421.6	4739.7	5025.5	5243.4	5525.1	5630.9	6014	5983.3	6182.5	6345.5	6370.8	6440.2	6456.4	6516.7	6619.2	6698.5	6774.9	6748.6
15.112	4.8712	0	3.1556	0	0	0	0	0	0	1.946	0	0	0	11.032	11.014	48.776	78.632	140.24	189.11	243.94	303.02	328.49	385.8	421.92	462.13	500.28	525.15	577.01	642.88	795.67	682.84	734.08	735.93	746.29	772.23	820.8	811.51	855.38	878.86	885.98	911.32	900.46	1000.1	1164.8	1300	1190.1	1186.7	939.72	942.44
0	0	0	0	4.5054	1.1621	30.171	24.205	20.41	25.221	42.081	29.599	36.266	48.144	58.13	57.072	106.19	123.63	169.74	246.89	277.3	342.07	458.41	507.03	593.81	709.37	835.53	961.54	1114.9	1158.5	1272.9	1360.1	1365.1	1419.1	1535.6	1602.6	1679.5	1722.1	1811.5	1902.6	1939.8	1969.8	2001	2055.9	2119.7	2223.4	2205.5	2221.1	2244.3	2272.1
0.99442	10.764	0	0	0	0	10.169	18.026	31.331	49.378	103.13	177.95	265.44	392.6	537.25	700.61	831.87	1042.4	1216.8	1261.2	1592.7	1798.7	1994.1	2196.8	2332.1	2534.1	2671.3	2774.2	2961.4	3030.1	3273.6	3303	3434.8	3529.7	3564.8	3599	3693.8	3670.7	3700.8	3791.4	3820.5	3788.9	3733.3	3756	3848.7	3836	3929.3	3962.2	3916.6	3895.4
17.823	6.9056	0	0	0	0	0	0	0	0	0.2857	11.279	17.483	57.435	103.41	178.33	286.78	386.07	498.28	643.22	799.81	864.89	1007.9	1131.4	1245.2	1330.9	1461.1	1571.9	1687.8	1805.2	1897	2022.3	2132.3	2269.8	2396.9	2553.3	2689.2	2820.2	2935.6	2999.3	3020.1	3153.3	3177.7	3307.1	3427.6	3394.9	3497.9	3532.4	3637.4	3679.4
4.0096	0.91355	0	0	5.5202	0	1.2207	6.4676	5.2083	15.063	23.468	18.54	19.354	35.949	53.521	49.769	77.16	88.164	109.98	141.95	176.97	185.79	215.1	234.05	277.62	300.26	309.55	317.63	318.61	344.55	343.37	363.84	382.94	383.37	403.57	397.5	408.48	400.05	433.68	420.02	420.05	492.53	478.08	485.24	519.32	530.76	494.07	509.78	487.74	503.81
0	6.686	0	15.71	0.83315	9.4004	15.162	0	14.876	4.5994	13.613	9.4461	20.361	10.931	25.783	26.806	25.457	29.083	31.664	50.684	75.798	118.55	159.11	204.44	231.25	285.95	323.41	373.32	392.97	430.85	450.03	474.52	516.23	574.39	622.73	638.53	670.44	712.42	715.15	760.03	772.44	792.68	814.91	831.72	835.08	869.02	878.37	876.16	888.66	878.18
0	0	0	1.1021	8.5664	24.421	32.102	29.773	38.885	54.815	51.654	66.857	64.004	112.67	150.65	221.38	339.77	466.33	624.06	734.07	902.28	1073.3	1212.7	1355.9	1544.3	1693.7	1825.9	1955.9	2076.9	2147.1	2174.4	2288.7	2376	2418.6	2499.1	2469.1	2498.3	2537.1	2603.9	2577.4	2718.3	2710.3	2690.8	2732.5	2705.5	2775.4	2698.6	2725.1	2832.8	2787.5
0	0	0	0.11522	0	15.672	2.3087	9.6386	9.6299	0	9.3607	10.296	17.788	18.523	23.055	29.378	46.595	76.396	94.757	118.93	129.15	158.85	186.24	195	235.66	264.23	279.53	317.25	325.42	341.78	374.42	424.68	463.25	465.2	514.42	524.52	574.48	586.04	585.59	623.36	633.39	658.23	635.26	641.18	635.01	664.17	657.09	675.84	670.28	661.11
0	0	0	0	11.548	20.793	27.046	29.87	46.773	61.075	88.479	95.735	113.8	139.2	172.82	181.54	215.35	233.77	266.78	287.68	321.43	339.37	356.07	386.35	417.44	423.36	436.49	464.2	498.39	497.25	520.4	524.42	587.79	593.49	575.52	583.74	577.97	582.48	616	641.17	650.28	666.03	686.87	736.26	772.72	703.84	743.87	738.72	833.35	865.3
33.038	3.6747	0	0	0	0	0	0	0	10.037	8.2803	19.87	14.209	21.487	22.304	14.796	34.257	69.867	116.28	200.02	337.55	498.07	709.64	958.95	1208.8	1497.6	1791	2191.7	2518.5	2973.6	3134.4	3494.2	3926.4	4223.7	4427.1	4833.5	5049.3	5178.6	5610.4	5958.8	6060	6401.1	6515.8	6440.4	6680.2	6478.9	6450.6	6674.4	6564.8	6646.3
1.3655	0	0	0	0	4.6563	9.1934	0	2.4803	0.68373	2.007	2.5392	8.7109	0.22773	10.751	30.543	63.61	95.961	159.2	224.3	303.91	378.73	458.27	489.17	569.63	820.94	861.15	921.05	980.29	1145	1165.9	1213	1383.9	1487.5	1594.7	1696.3	1724.6	1851.9	1899.3	1978.3	1964.1	2090	2130.1	2200	2224.8	2258.3	2261.3	2328.1	2361.2	2313.4
0	0	0	2.0762	0	12.628	10.089	0	16.153	8.3444	5.4424	0	0	0	0	0	0	0	8.0837	16.555	14.426	42.598	54.433	92.348	131.15	187.08	253.56	379.87	528.2	707.55	903.28	1148.1	1398.7	1676.5	1900.8	2193.5	2521.1	2763.1	3042.8	3226.3	3387.6	3489.9	3674	3788.2	3928.8	3966	4032.8	4077	4197.5	4281.2
0.80665	5.2881	1.1983	2.3917	4.5005	0	0	0	0	0	0	0	0	0	0	0	0	0	1.7867	9.7197	0	9.2439	3.6493	17.354	20.884	31.962	45.792	60.17	76.461	107.93	152.68	213.31	316.9	381.37	478.41	528.64	619.74	670.94	783.83	847.78	897.95	963.06	990.41	1052.6	1074.9	1111.7	1142.4	1186.2	1179.3	1250
0	0	0	0	0.65281	4.5742	7.057	13.146	7.1992	4.5733	12.483	7.5032	17.503	27.501	46.947	78.311	120.47	163.19	218.36	265.15	330.08	368.38	402.2	465.75	482.48	518.44	567.69	583.7	604.9	631.24	634.72	673.68	695.57	663.14	696.15	677.8	673.4	650.64	658.15	669.4	682.68	695.75	674.27	643.43	634.28	662.5	662.52	660.54	641.29	653.26
25.723	8.1002	0	0	0	0	0	0	0	0	0	0	0	0	24.489	26.693	97.645	158.9	253.41	377.62	501.98	640.84	829.46	984.81	1176.9	1370.1	1590.9	1736	1888.5	2232.1	2437	2638	2872.1	3144.5	3331	3436.4	3484.4	3707.6	4025.6	4008.1	4342.5	4372.7	4550	4570.8	4535.4	4626.8	4681	4851.2	4794.9	4898
29.626	9.6546	5.2703	5.9082	0	0	0	0	0	0	0	0	0	0	0	0	0	0	1.972	17.873	21.196	47.17	56.076	88.205	111.41	167.83	197.27	255.18	292.35	289.54	362.9	493.13	589.57	766.77	885.97	987.85	1091.4	1177.5	1309.2	1202.7	1442.3	1486.4	1510.9	1705.4	1755.5	1773.3	1791.1	1773.3	1778.3	1794.2
0	0	0	1.5427	2.5601	0.6867	3.0548	0	0	0	1.8312	0	5.5578	3.0659	8.4248	9.1369	8.4772	13.795	23.141	32.52	31.562	47.138	31.29	56.116	69.095	91.855	103.15	102.59	113.44	105.15	121.79	145.7	166.64	147.85	181.27	162.32	194.29	187.08	195.95	203.05	266.1	264.33	241.08	239.36	242.8	274.9	280.32	294.27	275.46	273.84
3.1778	0	0	5.4229	7.0443	0	0.79436	0	0.45844	23.669	72.544	141.58	227.52	362.1	488.13	640.33	830.52	1066.6	1287.4	1555	1779	2075.7	2351	2591	2779	3059.5	3218.9	3392.3	3517	3591.7	3703.4	3745.8	3751.2	3909.4	3910	3991.8	4049.7	4125	4248.8	4332.9	4443.8	4320.1	4405.6	4326.1	4414.9	4292.1	4299.4	4383.8	4318.3	4367
7.1735	0	0	0	6.1051	0	0	0	0	0.69279	0	0	0	0	0	0	0	0	0	0	0	0	0	0	26.585	57.253	88.779	125.33	172.97	205.35	286.09	303.87	385.9	440.38	478.79	512.83	608.54	659.89	624.73	737.93	813.15	843.16	872.18	893.37	901.6	873.02	918.6	977.15	973.02	993.41
9.4045	2.8575	0	0	0	0	0	0	0	0	0	0	0	0	4.424	0	0	13.915	0	20.185	20.754	20.69	26.085	29.194	47.464	64.262	79.285	102.12	112.52	174.73	143.48	169.57	174.8	224.35	261.23	301.3	334.56	387.85	433.9	466.63	515.49	560.18	598.79	640.1	639.39	656.91	675.24	688.98	693.83	731.19
0	3.4155	0	0	0	4.9146	4.4279	3.6069	2.7911	2.3721	9.2342	8.0826	10.166	12.574	21.205	24.416	30.469	37.696	38.363	53.937	73.923	86.361	80.31	90.969	97.655	107.43	122.17	146.02	150.97	185.28	176.17	193.13	231.58	269.89	286.44	318.29	350.92	387.2	392.26	388.89	396.71	410.63	410.06	442.46	422.01	457.84	451.87	488.01	499.6	507.29
24.457	6.4467	6.5297	0	0	0	0	0	0	0	0	0	0	0	0	18.316	58.475	131.7	245.81	360.25	530.76	740.92	990.74	1226	1574.6	1862.6	2196.9	2482.2	2834.8	3200.7	3463.2	3810.2	4184.6	4447.8	4727	4922.4	5216.2	5372.8	5499.2	5598.8	5695.3	5755.8	5903.4	5841.5	5899.2	5800.4	6129.9	6213.8	6049.1	6126.7
0	4.1845	0	0.089786	0	0	12.976	13.471	2.0546	3.7156	15.786	10.198	5.85	13.153	25.574	19.71	11.052	20.47	30.379	23.239	32.335	33.571	49.579	42.567	41.793	38.031	46.02	53.347	77.541	96.456	128.59	141.76	158.71	178.14	218.48	236.5	334.93	297.15	328.58	329.74	362.92	371.4	369.84	427.43	426.31	432.17	394.55	423.28	383.86	398.32
0	5.0547	0.62892	0	5.3295	0	10.281	3.0824	0	10.147	10.58	7.0496	5.2491	5.8972	7.5609	7.6951	3.2613	8.9092	6.2405	0.72622	12.353	0	0	0	6.7552	8.0684	10.899	35.517	30.027	101.89	160.35	187.89	289.64	385.29	499.58	596.3	741.5	890.2	1046.1	1195.5	1321.1	1385.1	1524	1596.3	1673.5	1699.1	1660.4	1703.8	1383.4	1750
23.788	0.83672	0	0	0	0	0	0	0	0	0	0	0	0	0	0	0	0	8.4048	3.8786	8.0472	4.1884	11.906	4.1926	0	11.307	12.72	18.953	7.204	0	7.2386	5.772	26.596	29.34	24.487	10.432	9.6138	6.3838	5.7201	22.36	6.187	2.1354	0	3.3488	0	0	0	0	0	0
16.386	7.5878	5.5176	2.2196	0	0	0	5.0785	0.5887	0	0	0	0	0	0	0	0	0	0	0	0	0	14.532	34.297	37.582	39.742	53.797	63.39	63.968	92.502	109.83	131.24	125.43	155.85	172.76	194.93	219.08	215.52	223.79	247.23	252.99	234.68	245.92	234.9	283.79	270.25	286.89	293.47	293.03	294.14
29.064	8.9099	2.5058	0	0	0	0	0	0	0	0	0	0	8.2486	0	0	0	0	0	0	0	0	0	0	0	0	0	0	0	0	0	0	14.634	34.478	27.088	21.352	30.179	28.684	47.531	52.514	45.379	78.767	63.727	64.243	74.982	72.626	82.127	86.815	64.513	70.037
40.653	0	0	0	0	0	0	4.2663	21.91	60.522	103.07	168.79	246.7	356.55	477.15	636.75	742.14	900.93	959.9	1124.8	1477.7	1647.2	1832.4	2081.1	2510.2	2720	3035.3	3284.7	3470.8	3113.8	3108.5	3376.7	3502.9	3643.1	3769.1	4057.7	4102.4	4175.3	4486.1	4652.5	4622.6	4847.5	4942.1	4705.3	4850.3	4874.1	4866	4914	4970.5	5004.8
0	10.664	0	0	0	1.3771	12.553	6.1117	11	6.8605	0	2.073	5.0504	8.1837	12.048	8.1321	4.4335	18.62	60.187	119.06	217.96	341.96	477.32	632.76	804.38	959.41	1140.8	1309.1	1496.3	1649.2	1709.2	1889.1	1935.4	2156.1	2376.5	2445.7	2568.3	2647.2	2741.7	2825	2891.2	2807.6	3021.2	3037.7	3053.3	3136	3044.3	3099.3	3119.6	3076.8
5.7384	2.1554	5.5371	0	0	0	0	0	0	0	0	0	0	0	0	0	0	0	0	3.1122	5.6225	0	12.402	2.8657	7.9318	21.084	36.718	29.441	19.415	22.536	57.703	63.714	110.73	97.841	123.36	112.08	113.74	111.1	115.45	125.64	132.18	128.94	152.02	165.76	181.24	200.71	203.39	227.52	233.13	258.76
0	0	0	2.7929	0.98205	13.225	11.838	12.682	20.471	29.753	75.228	108.24	171.94	243.09	337.44	420.09	542.58	659.3	769.78	920.1	1078.7	1199.9	1315	1418.4	1534.6	1638.3	1795.8	1931.7	2045.3	2171.4	2301	2360.8	2520.6	2526.9	2737	2771.8	2833	2861.6	2970.3	2974	2932.4	2978.7	2951.5	3017.6	3010.1	3045.6	3053.1	3077.6	3130.2	3074.2
5.487	2.642	0	5.2819	5.5044	6.024	0	0	1.7119	0	0	0	0	0	0	0	0	0	0	0	0	0	0	0	0	0	0	5.1324	32.161	55.282	98.45	147.03	201.85	244.3	326.5	421.99	540.66	627.95	707.1	798.85	864.08	943.7	985.51	1030.8	1045.2	1053.3	1070.3	1048.9	1088.6	1109.2
3.2665	0	0	0	7.535	19.436	0	0	0	0	9.2592	34.362	64.69	163.32	314.81	477.66	684.91	915.27	1136.3	1423.1	1649.9	1955.6	2221.8	2503.6	2737.8	2919.2	3047.6	3342.3	3633.3	3853.3	3964.3	4134.6	4350.5	4689.1	4749.6	4990.9	5077.2	5115	5315.2	5404.8	5409.5	5579.8	5622.6	5697.8	5789.1	5812.8	5926.2	6021.8	6193.1	6241.1
1.4159	6.4107	2.1664	0	0	0	1.2992	3.9449	0	0	0	0	0	0	0	0	0	0	0	0	0	0	0	0	0	2.457	14.194	16.118	22.481	39.752	95.1	138.34	181.82	234.73	318.26	402.29	444.29	522.03	578.09	632.85	690.31	721.08	768.7	792.51	804.25	883.36	902.94	897.43	859.92	942.67
0	2.7817	0	0	0	6.6472	0	3.6736	2.0962	0	0.59561	14.613	61.826	130.93	207.84	296.61	402.03	474.7	583.34	698.37	796.26	877.69	967.87	1052.2	1135.8	1229.4	1290.6	1359.1	1401.2	1431.5	1469	1509.4	1575.7	1625.8	1685.9	1693.9	1756.6	1781	1791.6	1872.5	1900.1	1945.7	1967.1	1951.4	1930.7	1997	2028.6	1966.1	2007.9	2078.7
16.034	2.0513	0	6.3974	0	0	0	0	0	0	0	0	0	0	0	0	0	0	16.899	18.954	33.412	44.337	53.903	64.557	82.953	122.74	136.89	157.11	210.27	248.91	307.51	356.37	425.14	516.53	570.41	662.09	751.34	860.06	997.73	1083.1	1133.2	1195.3	1247.8	1332.7	1401.3	1470.9	1482.9	1494.1	1564	1583
5.0358	7.9077	1.003	0	4.9668	0	0	0	0	0	0	0	16.233	44.782	122.49	208.66	327.76	448.95	580.91	730.61	859.61	1045.6	1218.4	1401.3	1569.1	1575.2	1708.3	2037.1	2215.1	2364.9	2600.2	2673.5	2869.5	3108.3	3140.8	3191.1	3422.5	3457.3	3611.8	3668.9	3625.6	3690.5	3645.6	3775.1	3804.7	3828.3	3790	3775.1	3811.6	3842.8
18.197	11.646	4.4391	0	0	0	0	0	0	0	0	0	0	0	0	0	0	0	0	0	4.3792	16.891	57.26	73.907	116.75	157.09	187.61	231.85	280.79	319.07	384.38	422.67	509.87	579.28	483.96	486.21	519.2	557.87	581.77	648.19	675.02	671.59	684.86	717.01	733.68	760.67	771.78	771.47	766.65	767.14
10.354	10.182	2.206	0	0	0	0	0	0	0	0	0	0	0	0	0	3.6624	47.798	109.7	169.79	266.36	337.2	441.76	588.8	701.5	856.93	1005.7	1054.9	1201.7	1293.5	1428.2	1624.4	1724	1899	2042.1	2069.8	2239.1	2312.3	2380.5	2479.8	2595.7	2623	2662.2	2692.1	2705.8	2703.7	2703.5	2731.2	2684.7	2737.2
12.967	3.5815	0	0.039768	1.1294	0	0	0	0	0	0	0	0	0	0	0	0	0	0	0	0	0	0	0	0	0	0	0	0	0	0	0	8.9506	7.0634	30.75	24.205	42.247	42.431	41.108	45.433	41.31	39.672	50.562	64.791	66.654	93.57	90.266	91.414	69.831	67.948
1.9726	0	0	1.9994	4.7961	2.2978	0	0	1.4924	2.2678	8.3879	0	14.936	21.08	34.424	53.137	67.346	99.419	169.33	178.03	237.14	301.95	353.73	383.16	344.7	490.39	468.19	481.97	508.99	494.37	548.77	610.43	667.58	744.91	818.44	883.44	932.81	991.1	1049.2	1160.2	1223.9	1266.5	1353.5	1405.8	1397.9	1459.9	1510.5	1554.4	1579.9	1596.1
21.291	5.2302	0	1.711	0	0	0	0	0	0	0	0	0	0	0	0	6.5402	8.9827	29.979	45.486	65.897	87.484	91.331	133.88	139.68	166.65	179.38	211.59	246.74	272	305.47	386.78	446.08	579.41	681.53	773.6	906.06	1029	1195.9	1295	1851.6	1978	2157.2	2080.4	2284.9	2354.7	2456	2532.6	2537.6	2303.8
0	0	4.0705	5.7416	8.6664	0	0	2.1617	0	0	16.301	0	17.522	14.272	17.304	27.339	31.155	36.223	60.634	73.522	101.63	121.9	129.57	144.6	169.6	213.42	242.12	309.11	338.75	415.84	470.88	534.76	638.24	767.46	860.52	978.48	1085	1203.2	1258.6	1350.3	1394.1	1506.6	1584.6	1657.2	1711.2	1759.7	1843.2	1889.9	1951.9	1973.9
29.86	14.454	1.0609	0	0	0	0	0	0	0	0	0	0	0	0	0	0	0	0	0	0	0	0	0	8.1555	26.271	36.473	66.875	108.28	160.12	208.53	300.2	364.28	451.71	532.38	581.9	688.99	725.82	816.61	882.38	982	1051.4	1101.3	1192.5	1240.4	1350.7	1347.1	1363	1415.7	1443.5
33.53	5.5745	4.0914	0	0	0	0	0	0	0	0	3.4796	8.7708	11.5	3.068	10.372	12.183	18.066	39.295	52.532	53.149	73.014	89.892	91.378	108.83	152.65	170.63	200.27	211.89	239.8	239.03	259.62	315.15	347.49	381.19	366.84	387.67	396	416.12	428.5	428.94	438.11	460.42	448.74	444.9	454.37	461.76	479.86	464.13	457.38
8.8121	7.9388	0	1.9274	0	0	0	0	0	0	0	0	0	11.963	15.883	24.98	34.948	54.051	75.874	101.67	106.59	137.15	133.89	200.55	182.02	200.84	209.35	244.33	344.53	403.76	403.25	397.06	443.77	503.53	591.63	600.78	694.32	734.71	867.43	850.41	898.79	908.97	991.18	1022	1006	1081.5	1083.2	1125.5	1154.5	1180.8
4.0768	3.4021	0	3.1073	0	0.08664	0	2.4077	5.8171	0	0	0	0.83517	6.8962	0	0	2.2486	7.1837	19.994	31.569	73.171	138.6	144.87	220.24	310.09	416.01	497.4	590.03	713.36	799.74	954.34	1075.4	1210.1	1336.9	1417.1	1536	1686.1	1680.3	1843.3	1922.7	2013.4	2005.8	2037.4	2057.3	1968.8	1894.4	2099.3	2008.4	1878	2013.9
9.8315	10.116	1.3004	6.7112	0	0	0	0	0	0	0	0	0	0	0	0	0	0	9.3722	2.7157	10.376	13.756	27.329	43.582	42.387	87.298	93.975	108.88	171.4	183.56	231.44	323.2	404.02	532.68	649.78	687.38	803.54	950.6	1020.7	1158.5	1252.2	1363.4	1399.1	1466	1549.5	1593.1	1677	1675.4	1770.3	1882.9
6.0573	0	0	9.07	0	4.7402	0	7.0578	10.659	7.5222	17.957	12.018	30.58	30.777	37.872	43.911	56.679	86.318	108.83	137.16	162.68	219.12	238.11	291.86	330.02	395.3	427.23	482.74	571.86	633.93	685.47	776.04	888.44	982.89	1046.6	1163.5	1286.5	1392.9	1504.1	1622.1	1719.5	1780.2	1831.7	1892.3	1982.5	2030.9	2069.6	2115.7	2186.8	2195.2
7.2474	5.8477	0.15585	0	0	0	0	0	0	0	0	0	0	0	0	0	0	0	0	0	0	1.8164	4.4682	43.291	73.078	95.306	118.76	139.93	241.67	294.2	403.83	367.92	432.71	493.07	556.73	597.93	663.01	686.68	744.7	768.33	802.77	813.85	806.34	867.01	860.43	888.79	919.88	952.88	975.16	970.62
12.642	6.9215	0	0	0	0	0	0	0	0	0	0	0	0	0	0	0	0	0	0	0	0	0	0	0	0	0	0	0	0	0	0	0	0	0	0	0	0	0	0	0	0	0	0	0	0	0	0	0	0
2.6691	2.0494	2.9054	0.58068	3.7963	0	0	0	0	0	3.8548	0	0	0	0	0	0	0	0	0	0	0.3276	14.798	34.683	48.016	64.756	84.381	91.71	110.17	129.92	153.05	195.11	220.13	249.42	280.14	174.82	194.75	192.94	231.69	248.13	258.06	271.74	262.76	295.95	343.37	295.29	356.19	378.44	413.53	411.89
10.7	0	0	0	11.649	3.381	15.084	0	10.261	7.3089	15.375	23.81	8.7336	14.364	18.625	38.142	49.514	62.156	74.267	106.08	135.2	42.686	38.921	45.406	53.437	60.953	76.278	87.706	104.51	110.05	100.96	130.86	142.33	183.6	230.83	278.51	322.38	371.6	428.1	490.6	533.82	598.38	641.96	698.66	711.69	744.89	771.91	793.74	799.02	823.92
5.4066	0	0	0	2.1275	4.6372	0.86786	0	0	0	0	0	0	0	0	0	0	35.387	76.776	134.58	201.13	283.36	357.1	459.48	520.7	654.95	756.74	879.45	944.47	1141.8	1223.7	1379.3	1562.2	1651.4	1843	1926.2	2122	2187.6	2253.6	2284.1	2451.9	2587.5	2515.3	2618.3	2718.9	2689	2797.9	2851.7	2857.7	2824.9
8.8368	0.029581	8.8244	0	0	0	0	0	0	0	0	0	0	0	0	0	0	0	0	5.5047	40.319	85.1	149.58	218.49	320.35	407.79	505.08	630.84	724.74	911.86	1052.1	1174.6	1352.1	1494.2	1636.9	1766.5	2094.4	2164.9	2381.4	2526.1	2669.7	2817.6	2971.9	2985.6	3197.6	3287.9	3419	3398.2	3287.6	3433.1
12.372	2.8973	4.604	0.93298	0.010425	0	0	0	0	0	0	0	0	0	0	0	1.2244	3.0775	30.901	18.505	22.167	27.45	50.058	76.945	128.77	217.66	303.34	417.94	618.63	731.55	939.53	1056.7	1193.6	1403.6	1620.6	1887.7	2191.2	2271.1	2488.3	2711.9	2975.5	3068.3	3230.9	3307.1	3499.7	3886.7	4056.9	4087.4	3868.6	3928.8
2.8761	5.3014	0.017282	0	0	2.5016	5.3221	2.7646	3.1226	0	0	0	0	0	1.5104	1.4844	1.2779	0	0.03537	0	0	0	1.3157	11.026	7.0773	10.236	16.518	16.031	55.259	76.917	120.51	174.75	224.98	289	371.52	419.78	492.83	537.75	601.63	680.68	727.92	793.78	765.25	834.22	818.21	866.29	827.71	861.66	804.56	836.36
15.016	4.075	0	6.2312	0	0	0	0	0	0	0	0	0	0	0	0	0	0	0	0	0	0	0	0	22.115	67.373	119.18	222.46	347.35	435.56	527.61	671.74	777.21	935.32	1058.9	1180.2	1267.7	1363.2	1419.1	1545.7	1621.7	1713.8	1703.4	1724.2	1802.5	1863	1960.3	1931.1	1985.4	1975.7
16.958	15.064	6.6984	0	0	0	0	0	0	0	0	0	0	0	0	0	0	0	0	0	0	0	0	0	0	0	0	0	0	0	0	0	0	0	0	0	4.0477	19.063	30.554	24.973	9.7067	2.2189	1.5501	0	0	0	1.974	0	0	0
0	0	1.7824	2.3319	5.6187	0	0	0	9.0952	13.377	32.232	22.86	33.855	39.596	33.684	34.926	41.322	86.108	57.606	78.977	78.918	106.9	108.18	113.37	187.95	199.38	190.56	202.87	263.93	246.82	330.74	401.93	369.42	374.82	431.87	432.43	486.42	498.02	509.54	525.28	583.83	627.78	513.66	588.98	590.31	662.88	654.44	690.15	682.81	688.56
1.0397	0	0.54212	8.8374	2.161	0	0	0	0	0	0	0	1.4978	0	9.9036	29.785	53.296	114.43	192.58	305.48	441.89	598.88	769.72	1006.3	1160.6	1425.5	1660.8	2047.6	2212.8	2457	2774.7	2966.5	3306.8	3377.2	3360.5	3732.4	3823.4	4008.2	4125.5	4254.2	4136.4	4246.2	4353.8	4747.2	4757.8	4759.3	4748	4779.9	4927.5	4937.3
0	0	0	1.2173	9.6756	0	7.6607	9.014	4.3008	11.081	24.04	29.212	46.757	63.68	97.078	125.84	178.18	232.91	278.25	366.67	415.81	493.56	543.74	640.5	728.42	804.71	914.23	996.09	1076.1	1185.6	1252.3	1379.9	1504.3	1549.4	1672.1	1691.7	1833.2	1838.5	1925.4	1967.7	2059.8	2150.7	2105.9	2352.8	2540.9	2560.1	2603	2598.7	2595.7	2562.9
14.122	10.853	0	0	0	0	0	0	0	0	0	0	0	0	0	4.8949	25.15	47.924	71.163	116.66	135.35	172.37	214.55	271.74	335.55	414.82	496.6	615.71	708.44	812.98	904.61	1060.3	1168.2	1320.9	1473.1	1593.2	1768.4	1924.6	2042	2127.6	2338.6	2361	2494.1	2520.8	2605.4	2657.7	2725.5	2834.5	2732.3	2836.3
12.849	3.1346	2.051	3.447	0.45852	0	0	0.074637	0	0	0	0	0	0	0	0	0	1.2953	16.949	51.711	91.177	160.25	239.48	312.04	403.1	554.33	647.1	792.06	870.76	1085.2	1222.5	1408.6	1549.2	1644.3	1653.5	1777.7	2001	2092.3	2173.5	2109.2	2308.8	2350.2	2295.1	2344.2	2446.7	2517.2	2349	2274	2342.8	2489.4
3.031	0	0	0	3.6639	0	6.7985	3.9907	0.78332	17.282	8.0268	12.771	23.226	26.011	25.875	33.092	32.312	30.209	48.429	41.35	43.306	43.898	43.841	41.09	70.503	84.804	85.928	88.963	108.35	123.93	126.03	152.39	191.32	188.89	217.45	210.53	240.81	243.97	279.22	266.59	286.79	301.49	318.32	328.95	350.4	337.15	323.89	362.02	318.47	337.28
0.24219	4.5735	4.9455	1.1752	5.1296	0	0	1.0286	5.6457	29.245	43.296	82.988	119.64	166.64	214.45	264.3	329.48	390.1	443.66	517.6	551.9	590.95	687.46	708.36	768.03	826.61	883.27	951.66	964.05	1054.7	1077.6	1111.8	1162.7	1186.6	1176	1204.6	1254.3	1278.7	1314.6	1353.8	1375.8	1409.4	1401.8	1336.5	1402	1347.8	1386.9	1429.2	1321.2	1397.6
0.40897	10.315	0	16.715	0	0	0	0	0	2.7444	4.3725	4.5409	5.1763	8.3511	27.81	21.152	33.394	44.768	56.889	71.213	87.635	133.06	202.6	291.91	395.4	532.39	638.63	797.49	1051.9	1302.3	1471.4	1727.9	2001.1	2303.8	2501.1	2665.5	2925.8	3053.9	3308.2	3442.9	3585.3	3731.7	3831.7	3991.8	4095.7	4178.2	4208.3	4239.3	4333.5	4484.5
15.118	9.06	0	5.0598	0	0	0	0	0	0	1.0543	9.3943	7.6277	14.994	11.154	13.889	22.151	57.348	117.24	198.72	261.55	345.8	449.21	530.33	644.29	787.95	923.35	1012.3	1128.2	1251.7	1337.7	1429.5	1547.2	1632.3	1599.6	1643.7	1684.5	1745.9	1789.1	1799.6	1805	1843.1	1776.6	1822.8	1845.9	1865.2	1867.6	1840	1847.6	1869.3
3.8435	9.4926	8.9055	6.4146	0	0	0	0	0	0	0	0	0	0	0	0	0	0	0	0	0	0	27.148	53.001	110.1	168.13	233	291.18	356.64	429.31	545.45	693.82	857.59	1040.5	1221	1446	1690.2	1935.5	2110.6	2295.8	2438.2	2654.2	2775.1	2894.3	2992.9	3166.2	3276.5	3299.1	3503.5	3496.2
21.897	2.6577	0	0	0	0	0	0	1.5941	8.4643	13.815	28.602	39.852	68.59	84.495	98.449	136.41	164.64	181.75	212.32	252.97	279.29	337.11	364.07	393.7	451.89	530.6	576.53	650.32	585.5	735.16	791.81	813.27	834.08	884.91	904.93	964.9	992.96	973.24	1008.8	1038.3	1008.9	1015.6	997.21	1033	1060.4	1065.4	1028.2	1016	1031.3
0.20191	0	0	4.3459	0	0	6.5174	4.2451	0	0	2.7444	0	0	0	0	0	0	0	0	0	0	0	0	0	0	0	0	0	0	0	5.7052	0	12.474	1.3189	51.362	35.36	1.7593	4.5077	38.548	71.948	70.201	78.052	78.557	18.402	73.034	45.162	64.152	87.133	109.33	98.86
13.134	16.632	2.3184	2.8988	0	0	0	0	0	0	0	0	0	0	0	0	3.0647	16.022	28.533	45.447	52.323	79.111	99.523	123.55	130.29	166.01	167.28	195.82	223.38	233.97	256.97	221.37	250.51	249.91	240.68	264.17	269.55	299.96	308.26	316.49	309.36	287.37	292.2	289.01	287.42	302.85	304.31	321.88	307.43	317.49
0	7.6876	0	0	0	12.079	26.838	31.401	26.715	32.28	30.112	39.808	19.788	19.529	31.046	41.228	35.052	28.387	36.821	18.275	16.395	28.649	31.22	37.667	36.137	60.952	86.904	105.87	161.98	255.93	414.94	331.51	444.89	508.39	647.86	739.76	889.34	924.07	978.47	1136	1219.3	1177.4	1237	1329.8	1222.1	1414.1	1378.3	1387.9	1390.5	1437.1
19.593	10.985	0	0	0	0	0	0	1.1962	0	0	0	0	0	2.8255	46.878	95.133	160.93	228.2	327.48	404.03	478.13	562.29	704.99	801.2	876.29	887.69	1000.9	1084.9	1187.5	1316.1	1377.5	1566.8	1679.3	1905.4	2053.8	2513.4	2735.7	2965.2	3293	3541.6	3835.8	4169.9	4258.5	4461.4	4750.2	5042.2	5268.5	5329.7	5494.7
10.662	6.3164	0	0	0	0	6.2241	0	0	9.7109	1.6601	10.386	0	4.9972	9.9679	30.161	59.968	119.72	180.27	236.31	299.75	346	429.31	493.16	597.28	725.05	766.03	836.71	984.74	968.2	997.45	1079.9	1143.5	1221.9	1252.8	1315.8	1391.7	1423.7	1501.9	1532.5	1602.4	1609.9	1633.5	1672	1701.2	1709.5	1713.1	1747.5	1727.8	1731.5
19.586	5.6457	3.5001	0	0	0	0	0	0	0	0	3.6169	0	2.2216	0	0	0	0	11.117	10.118	15.29	18.125	37.002	32.998	46.22	69.841	83.293	99.41	109.64	124.77	142.46	171.22	220.54	243.19	281.05	280.16	299.98	320.21	368.14	412.46	417.54	426.65	440.18	469.94	459.39	451.89	473.18	477.49	459.98	472.33
0.55295	0	0	0	4.4846	1.2944	1.9645	4.9114	4.8712	5.6535	7.3436	0	0	1.9115	17.932	25.868	62.325	85.453	132.32	192.12	249.96	348.03	456.71	568.25	731.18	873.31	1052.9	1240.2	1373.2	1558.5	1753.8	1996	2120.5	2277.6	2453.2	2579.3	2656.8	2855	2974.5	2991.9	2932.9	3014.2	3031.1	3079.7	3105.9	3195.7	3269.7	3251.1	3258.2	3311.9
0	12.812	4.8149	0	1.557	0	0	0	0	0	0	0	0	0	0	0	0	19.17	46.593	61.703	124.86	142.47	189.73	191.53	234.14	286.76	304.72	347.06	377.22	433.39	478.01	535.99	602.25	649.04	707.42	731.46	756.86	815.27	851.34	885.82	930.62	960.42	984.58	1001.5	1061.1	1073.5	1074.9	1100.8	1043.7	1087.6
0	0	0	0	1.4788	5.8389	13.453	13.268	0	1.7411	0	0	0	0	2.8091	0	0	0	0	0	0.56334	5.0557	24.904	41.241	47.765	75.751	100.03	144.88	190.93	236.78	291.23	347.67	409.41	465.91	502.44	549.88	616.97	605.5	694.95	715.99	772.35	777.78	850.56	860.57	864.98	915.75	904.22	925.97	899.86	926.39
13.103	12.718	3.4054	0.54055	0	0	0	0	0	0	0	0	0	0	8.2416	39.069	90.308	141.49	213.12	288.18	354.05	400.74	477.74	564.81	600.42	690.86	737.11	806.3	857.36	928.57	940.34	982.43	1035.3	1046.9	1055.6	1099.2	1122.7	1173.3	1189.5	1471.2	1551.6	1552.8	1228.2	1251.1	1510.4	1273.8	1524.1	1589.3	1471.4	1574.1
49.958	4.2321	7.5726	0	0	0	0	0	0	0	0	0	0	0	0	0	0	0	0	0	0	0	0	0	0	0	0	0	0	0	0	0	0	0	0	0	2.8778	54.11	64.143	125.07	162.79	161.43	171.84	227.23	256.53	276.76	306.09	350.09	371.93	382.61
4.2735	0	0	0	1.4818	4.5849	6.4833	0.75959	7.1271	3.121	0	0	0	0	0	0	0	0	0	5.8278	44.463	86.407	165.32	242.9	373.67	481.27	624.31	721.24	842.35	998.02	1096.2	1240.7	1389.7	1556.5	1645.9	1885.1	2031	2139.8	2337.6	2461.9	2584.1	2589.7	2787.6	2812.7	2914.4	3040.5	3075.8	3176.6	3227	3215.5
0	0.31633	0	1.0442	1.2909	1.1752	0	1.8227	0	0	0	0	0.015544	1.5411	6.3006	8.4305	12.387	20.23	39.103	52.848	83.738	126.71	171.94	217.11	267.33	335.62	398.94	488.36	589.96	691.26	811.82	950.86	1154.9	1308.8	1511.8	1656.8	1946.6	2060.4	2189.8	2417.5	2487.6	2605	2778.1	2920.5	3001.1	3149.5	3186.6	3291.2	3342.9	3352.6
0	0	0	1.8157	0.95484	4.548	10.18	17.146	13.41	13.73	21.052	21.184	28.242	32.498	44.109	43.227	70.473	94.852	123	173.91	201.81	249.29	309.9	387.5	490.34	633.59	755.2	948.78	1148.4	1332.7	1569.1	1799.3	2063.6	2321.9	2693.2	2914.9	3241	3582.3	3917.7	4197.7	4478.2	4737	4912	5165.1	5446.2	5621.2	5819.2	5920.5	6096.8	6085.3
22.214	3.0424	0	0	0	0	0	0	0	0	0	0	0	0	0	0	0	0	0	0	0	0	0	0	0	0	0	0	0	0	0	0	16.159	45.473	77.565	139.26	211.33	294.09	379.63	470.69	494.45	563.54	660.16	669.62	760.29	803.68	866.97	866.15	891.01	914.29
35.803	17.233	0	0	0	0	0	0	0.93684	13.721	29.574	51.812	77.842	112.02	136.47	172.37	209.65	237.04	297.92	341.58	393.24	469.59	546.68	573.25	642.44	758.2	825.08	922.25	993.75	1085.3	1191.6	1281.6	1412	1526.4	1646.8	1758.5	1822	1919.3	1964.8	2051.2	2125.1	2186.7	2208.5	2236.4	2329.2	2354.2	2400.3	2462.2	2401.2	2405.4
7.7743	5.8024	0	3.743	0	1.7478	0	0	2.5159	0	3.7759	0	0	3.0515	2.4213	0.19941	1.9513	9.8749	17.369	19.706	26.6	39.761	55.962	47.584	65.304	52.267	84.305	74.484	94.932	74.463	91.741	80.639	89.926	93.246	91.686	101.18	138.61	177.62	231.08	165.77	164.29	174.95	158.29	160.58	126.55	138.07	142.36	131.42	156.1	156.52
0	0	0	0	3.6888	11.55	2.94	0	0	3.8125	0	0	0	0	0	0	11.176	0	0	0	0	1.9024	12.685	16.351	19.048	14.177	42.978	67.586	94.416	148.46	172.72	202.96	242.22	304.08	336.6	355.27	391.35	421.74	472.95	547.14	521.59	517.99	580.72	586.55	576.03	596.5	602.88	666.98	657.75	669.35
2.0716	6.3905	3.1868	0	0	3.4325	3.4681	12.723	8.255	7.554	1.0138	2.5551	0	3.1376	8.162	15.483	28.283	36.277	75.679	123.9	173.22	244.39	322	402.69	485.89	571.31	638.67	678.56	796.03	890.25	878.31	1003.3	1039.4	1078.3	1137.2	1070.6	1129.7	1279.9	1327.7	1334	1376.1	1377.8	1360.4	1433.3	1423.4	1400.1	1514.7	1415.6	1420	1507.6
25.339	1.8647	0	0	0	0	0	0	0	0	13.507	26.417	31.709	55.035	81.673	106.04	159.43	206.77	261.94	315.02	391.47	500.45	590.11	698.06	825.2	1052.8	1191.8	1379.1	1599.8	1754.3	1895.1	2157.2	2284.4	2534.6	2651	2787.8	2921.5	3128.7	3272.1	3418	3370.3	3550.3	3572.4	3703.5	3670.5	3700.8	3801.4	3869	3855.3	3854
3.1458	0.071399	4.6985	5.3485	0.78621	0	0	0	0	0	0	0	0	0	8.6235	6.2619	17.853	22.234	35.784	59.304	53.91	82.486	105.54	113.08	142.25	217.79	264.03	361.32	475.01	579.92	667.83	792.09	939.65	1060.1	1215.5	1294.3	1438.5	1526.1	1621.3	1612.2	1678.2	1752.1	1796.8	1872.9	1888.8	1985.1	1983.3	2059.1	2086.1	2083.6
18.823	5.0453	2.521	3.6092	0	0	0	0	0	0	0	0	0	0	0	10.073	26.461	28.338	79.091	110.95	93.136	168.87	215.66	311.76	426.12	408.3	468.07	560.15	864.56	815.08	1043.7	872.95	986.11	1078.4	1063.8	1135.2	1166.6	1244.2	1241.2	1313.9	1337.6	1353.8	1393	1439.9	1452.3	1454.7	1451.3	1487.9	1493.7	1528.1
0	1.9057	4.6498	3.5179	1.5023	0	0	0	0	0	0	0	0	0	2.5146	0	0.29473	4.0369	1.985	15.637	13.803	18.057	18.339	20.244	27.671	23.626	35.383	53.897	53.323	82.624	69.869	107.64	158.57	191.09	240.17	269.93	320.57	363.41	393.08	412.48	418.37	468.23	454.86	494.01	473.17	520.1	524.25	575.45	619.52	624.95
0.11315	0	0	0	4.758	4.8241	6.9572	0.78095	2.7509	0	17.473	2.9476	7.8185	41.255	79.745	117.74	176.37	210.57	238.51	329.81	426.3	510.03	564.02	570.5	726.76	824	925.32	941.52	1054.5	1085.7	1196.1	1194.4	1392.6	1443.3	1654.1	1585.7	1691.8	1794.1	2056.2	1985	1954.3	2122.2	2226.5	2168.4	2183.4	2206.5	2295.4	2310.7	2230.8	2278.9
16.769	6.7173	0	0	0	0.40332	3.518	11.237	6.9462	12.709	26.44	38.461	37.808	39.036	39.277	58.051	49.478	55.179	61.178	61.888	76.477	95.774	128.39	156.24	197.81	263.77	289.77	341.84	376.55	433.64	485.13	530.45	579.02	635.84	655.61	680.96	705.84	735.44	753.44	808.68	809.19	851.65	845.64	848.86	859.6	868.46	908.78	888.65	944.16	944.62
41.614	51.059	38.791	0	0	0	0	0	0	0	40.121	0	0	0	0	24.323	97.036	146.65	228.26	330.97	601.33	624.99	760.16	869.07	1059	1263.9	1401.2	1502.2	1738.4	1987.3	2071.5	2425.2	2661	2872.7	3110	3300	3559.7	3776.4	3952.4	4051.3	4285.2	4254	4555.2	4644.7	4767.3	4826.9	5071.9	5002.4	5139.2	5208.5
0	0.65991	0	2.3678	4.4724	10.886	0	6.9422	0	6.7651	4.7956	0	10.962	4.4857	6.1271	0	0	0	0	0	0	0	0.21556	0.34896	0	10.304	38.62	44.427	54.915	89.647	90.881	115.94	137.71	179.56	209.22	245.25	286.86	306.24	300.05	259.06	255.02	269.28	266.48	273.23	276.52	288.65	309.09	324.53	349.56	332.39
8.3376	3.4124	3.9257	2.9844	3.076	0	0	0	0	0	0	0	0	0	0	0	0	0	0	18.26	87.029	164.41	249.38	343.58	487.2	632.62	764.36	888.63	1006.5	1107	1284.8	1637.5	1779.2	1969.3	2052.7	2174	2330.2	2472.2	2666.6	2740	2776	2784.6	2949.4	2952	2968.4	3015.9	2975.9	3049.4	3033.4	2968.2
14.702	10.395	10.384	0	0	0	0	0	0	0	0	0	2.3595	38.158	122.98	168.32	243.99	307.08	411.06	516.77	587.17	710.15	782.4	924.7	1041.5	1114.4	1198.6	1289.6	1352	1494	1598.9	1618.6	1713.6	1708.6	1827.6	1828.8	1846.2	1967	1587.1	1628.9	1617.9	1613.5	2021.1	2040.3	2059.3	2052.5	2054.8	2036.7	1960.6	1985.5
1.4193	0.33743	0	0	8.512	1.3582	5.4359	1.4371	6.7494	4.9682	3.4549	0	0	0	0	0	4.9604	24.646	30.443	57.94	99.616	154.43	178.3	246.75	278.82	345.47	435.11	500.1	582.28	670.43	765.87	852.76	969.38	1093.6	1215.8	1324	1415.9	1475.6	1581.2	1739.8	1785.4	1835.1	1947.6	1969.2	2047.8	2036.4	2099.6	2157.5	2105.2	2115.9
10.998	11.168	2.6308	0	0	0	0	0	0	0	11.908	29.218	61.088	107.34	153.16	211.72	268.85	303.89	378.44	372.77	461.07	515.8	605.46	652	709.75	812.53	900.32	976.16	1036.2	1134.8	1261.7	1371	1488.1	1610.3	1577.5	1856.8	1969.5	2076.8	2163.1	2225.3	2273.4	2175.1	2395	2274.3	2469.9	2484	2550.2	2575.2	2623.3	2580.9
2.9956	0	0	3.3576	4.6143	0	0	0	0	0	0	0.56753	0	0	0	0	0.56635	9.7359	25.315	73.911	134.87	163.4	308.62	364.49	515.33	607.4	652.98	805.78	781.98	819.78	937.76	923.37	1014.7	1083.4	1159.9	1160.2	1235.3	1265.2	1305.7	1381.9	1382.6	1486.8	1533.4	1513.3	1709.5	1715	1687.2	1657.4	1591.9	1628.5
14.123	7.1287	0	7.2659	0	0	0	0	0	0	0	0	0	0	0	0	0	0	0.46188	13.89	48.44	90.952	132.59	186.24	245.65	346.42	388.96	485.56	560.7	667.24	767.26	849.13	952.04	1078.5	1153.3	1201.6	1303.4	1354	1418.2	1435.6	1505.2	1519	1548.9	1595	1551.6	1601.8	1570.9	1529	1591.1	1590.3
0	0	6.8195	8.1866	2.3749	0	0	0	0	0	0	0	9.8962	0	0	0	4.879	0	0	0	0	0	3.8854	1.8146	8.6616	14.057	9.0664	16.534	34.917	32.458	48.689	60.167	122.07	133.49	177.06	233.82	267.31	350.56	412.96	517.17	555.98	653.67	730.72	789.21	906.76	965.04	1028.2	1073.4	1083	1203
16.87	0	0	0	0	0	0	0	10.033	0.55118	2.5002	9.6812	1.2519	26.286	41.11	77.696	117.42	175.86	270.72	344.12	483.86	622.31	778.95	929.81	1047.1	1237.4	1451.3	1576.6	1675.1	1807.5	1948.7	2030.9	2109	2189.2	2291.1	2340.8	2373	2458.7	2460.2	2508	2608.5	2634	2663	2682.7	2646.5	2656	2679	2677.9	2744	2738.5
3.0743	0	8.4922	6.9735	5.5784	12.9	0	0	0	0	0	4.4043	0	0	0	0	0	0	0	0	0	0	0	0	9.3445	6.9351	19.8	76.367	99.25	157.79	200.16	276.14	365.5	398.35	493.73	534.57	584.86	717.71	796.68	856.48	860.61	910.81	932.58	916.43	1016.5	1011.7	1006.6	1002	959.78	992.65
7.4494	0.068533	0	2.7834	3.0104	0	0	0.95055	0	0	0	0	0	0	0	0	0	0.41783	17.377	40.349	81.112	102.81	152.41	198.45	273.49	345.56	396.98	451.16	492.53	537.97	600.69	657.55	733.51	766.38	843.35	852.93	905.35	920.93	955.57	1015.8	1055.4	1107.6	1094	1129.7	1164.9	1220.6	1208.6	1257.2	1239.9	1258.7
2.1195	10.75	4.2294	0	0	0	0	0	0	0	0	0	0	0	0	0	0	0	0	0	6.4912	31.566	69.844	125.45	190.76	268.66	330.76	438.47	527.47	616.5	679.74	745.99	804.94	919.97	967.73	1055.3	1106.4	1170	1204.9	1154.4	1179.2	1227.1	1212.5	1291.1	1253.2	1309.1	1331.6	1367.5	1405.6	1400.1
5.2474	11.927	0	5.6498	0	1.4722	0	18.36	11.036	0.61712	0.85181	0	0	1.1964	0	0	0	0	19.785	47.859	92.617	160.7	214.46	282.85	385	442.67	553.37	595.86	664.03	715.54	795.25	937.92	975.88	1180	1281.1	1401.9	1524.3	1706.2	1818.2	1983.9	2061.1	2238.1	2370.3	2343.3	2481.8	2475.6	2441	2555.2	2651.6	2586.8
27.615	0.54543	0	2.5398	7.2286	0	0	0	0	0	0	8.1138	0	10.554	11.915	10.976	0.29106	0	0	4.3376	11.357	5.5497	21.697	18.348	0	10.523	8.9761	33.917	40.011	66.997	109.73	152.15	187.05	232.49	278.2	308.06	351.04	404.2	443.74	497.59	528.21	537.76	599.39	609.66	648.12	680.98	698.94	726.92	750.88	784.42
46.768	17.352	2.4365	0	0	0	0	0	0	4.1436	30.275	64.666	116.86	163.38	179.82	222.99	272.07	346.47	347.12	350.87	360.92	374.03	377.84	431.94	415.15	411.09	380.72	460.76	458.92	492.7	414.55	567.84	538.71	613.04	706.36	732.8	922	1025.3	1070.7	1230	1258.5	1319.2	1353.5	1394.7	1499.5	1552	1571.9	1683.7	1729.5	1706.8
4.556	1.5408	0	0.8439	0	0	1.9837	0	0	0	0	0	0	0	0	0	0	4.1126	14.543	31.994	42.395	73.349	124.72	111.43	126.05	150.17	169.01	189.48	190.18	215.17	234.31	247.18	283.96	272.75	304.58	292.82	334.26	337.92	376.95	417.56	435.07	442.53	401.05	387.46	419.58	432.3	443.73	454.76	427.24	436.44
14.195	7.2137	0	0	0	0.93627	0	0	0	0	33.819	71.416	131.99	225.07	392.68	574.82	789.09	967.78	1231	1467.9	1716.9	1955.7	2171.5	2433.6	2497.7	2848.1	3029.3	3152.9	3291.7	3258.9	3477.5	3558	3641.9	3728.3	3823.5	3795.9	3815.9	3810.7	3823.5	3914.1	3903.4	3964.4	3919.5	3899	3938.1	3935.5	4010.8	3952.5	3876.1	3866.3
20.278	1.9006	0	0	0.9975	0	0	4.7177	17.126	46	81.058	137.89	226.03	304.81	475.09	556.04	757.55	875.33	1045.4	1215.6	1378.1	1566.4	1620.7	1728.5	2071.3	2039.8	2364.3	2364.5	2678.6	2962.6	2855.4	3185.5	3132.7	3196	3133.7	3380.1	3317.5	3430	3499.9	3504	3628.4	3508.6	3606.3	3586.3	3589.6	3877.9	3879.2	3753.1	3881.6	3737.8
0	0	0.73698	1.3018	11.972	0	7.8684	0	0	5.2552	10.416	0	3.0866	18.77	20.925	36.668	25.332	59.379	42.93	63.702	77.317	103.35	128.58	187.41	238.93	303.03	357.12	417.17	535.13	645.95	745.98	827.16	939.99	1078.2	1218.4	1343.7	1471.8	1654	1870.3	1994.1	2139.4	2300.5	2416	2498.9	2610.1	2645.4	2723.6	2864.5	2866.7	3045.9
14.648	0	0	0	0.67343	0	7.5981	11.336	20.72	21.305	2.0397	17.136	17.568	37.05	49.534	61.36	105.41	175.3	246.04	323.33	449.19	567.87	701.49	881.94	988.21	1202.5	1253.7	1433.2	1731.2	1913.6	2116.5	2320.5	2674.8	2790.7	3103.1	3276.9	3770.7	3979.2	4155	4196.9	4801.5	5020.2	5064.8	5281.1	5248.5	5548.6	5638.8	5849.6	5997.2	6006.2
2.3225	6.1125	0	0	0	2.6628	0	0	3.9643	0.3492	0	0	0	0	0	0	0	2.3095	13.019	43.93	94.987	110.27	159.18	190.85	251.07	308.48	356.53	433.99	507.66	565.87	652.06	745.51	871.06	913.9	1062.9	1178.8	1242.8	1323.4	1385.9	1492.3	1552.9	1607.6	1606.4	1572.2	1694.9	1670.1	1668	1738	1752.7	1783.4
21.5	0	1.0399	0	0	0	0	0	0	0	0	12.793	13.396	21.165	38.596	48.926	47.234	59.945	62.035	77.721	63.926	91.975	88.368	113.85	81.568	106.21	94.18	109.8	97.984	148.4	112.35	115.7	119.1	127.21	138.26	158.35	160.63	165.85	196.68	220.03	236.15	268.88	287.65	322.29	313.65	316.01	340.73	336.65	359.35	363.98
12.245	9.5872	1.0387	3.6043	0	0	0	0	0	0	0	0	0	3.9834	8.1934	18.931	29.842	40.779	65.777	95.872	90.217	167.49	184.24	197.44	306.64	228.89	285.92	321.34	410.22	527.83	397.94	362.9	340.89	351.53	402.21	424.64	485.53	480.75	514.78	526.47	525.36	560.45	555.48	593.29	595.45	606.14	644.25	655.16	658.53	641.99
9.5264	1.8928	4.2427	6.5013	0	0	0	0.016996	0.36199	11.48	4.34	0	0	2.6619	27.296	22.051	51.394	62.237	79.174	100.78	126.09	164.51	219.42	255.55	320.4	430.77	539.43	663.91	818.31	1042.1	1215.2	1410.3	1563.4	1743	1976	2095.9	2240.2	2388.8	2433	2678.8	2785.9	2958.5	3096.6	3194.7	3381.1	3382.2	3443.1	3561.4	3472.7	3599.9
8.689	4.3149	0	5.0468	0	0	0	0	2.7876	0	0	5.7766	13.59	29.395	55.033	102.26	166.33	263.59	400.47	519.42	650.26	824.26	922.66	1091.7	1259	1445.9	1552.5	1721.1	1758.4	1950.3	1944	2259.3	2252.8	2526.5	2671.9	2822.1	2796.7	3057.9	3244.6	3277.1	3070.4	3075.9	3512.4	3736.1	3729.1	3716.1	3766.5	3855.9	4081.9	4112
0	0.16642	0	2.7115	7.5828	2.9275	0	2.6661	4.0645	0	0	0	0	0	0	0	0	0	0	0	0	0	0	0	0	10.505	12.941	8.3173	2.2905	7.4721	18.1	14.703	24.484	22.489	29.752	22.15	28.879	20.049	26.835	16.868	8.4452	10.755	13.452	11.904	20.63	31.391	32.66	27.469	10.067	20.372
0	0	0	2.1109	1.3968	5.5216	16.795	19.092	30.566	22.645	12.292	10.66	9.5442	18.905	2.0668	11.529	17.37	20.376	19.891	9.0249	17.353	12.774	15.739	16.918	29.962	45.126	41.993	75.358	100.76	116.32	147.64	184.22	236.95	243.12	287.95	338.15	380.9	457.14	490.91	556.18	592.87	598.11	635.09	684.56	734.29	765.26	787.07	812.49	798.73	851.44
14.533	4.8006	0	0	0	0	0	0	1.0198	7.2129	25.081	51.601	83.394	165.18	261.81	420.82	543.56	745.9	919.96	1105.5	1295.7	1438.5	1535.4	1730.4	1847.4	1945.6	2100.3	2234.4	2384.1	2437.9	2512.2	2690.8	2783.2	2907.4	3072.3	3149.8	3309.9	3495.3	3627.4	3705.6	3898.4	4008.7	4148.3	4213.5	4249.9	4331	4427.8	4589	4595.9	4717
4.2631	0	0	4.9506	2.226	7.8017	0	0	0	0	19.166	17.394	27.41	67.185	114.81	200.66	300.25	358.48	577.71	720.07	881.5	1039	1061.1	1353.3	1366.7	1719.9	1808.2	1938.1	2153.9	2178.6	2436	2403.3	2481.8	2669.8	2746.9	2816.2	2891.9	2984.4	3118.6	3156.4	3225.3	3195	3220.8	3272.5	3291.4	3292.4	3304.1	3340.5	3294.2	3348.2
2.1828	6.961	0	0	2.6786	0	0	0	0	0	4.1201	0	0	0	0	1.1984	3.3754	4.9383	23.212	40.16	54.225	73.84	66.915	87.871	107.86	105.15	123.59	128.07	134.2	130.25	113.22	137.7	144.22	156.34	172.04	149.62	160.1	138.66	156.85	148.92	138.4	137.01	140.6	140.46	167.28	131.08	168.33	166.03	195.26	204.18
21.002	3.9674	3.9815	0	0	0	0	0	0	0	0	0	0	0	0	0	0	0	0	0	0	0	0	0	0	0	0	0	0	0	0	0	0	0	0	0	0	0	0	0	0	0	0	0	0	0	0	0	0	0
1.6557	0.20526	0	0	2.9357	0	7.1144	4.2068	0.17395	8.7926	0	5.3036	0.058753	15.786	37.16	80.167	107.28	155.26	208.26	247.79	358.43	428.69	520.16	664.47	784.23	862.25	989.43	1046.9	1152.1	1291.8	1367.7	1523.7	1651.4	1670.3	1771	1838.7	1962.1	1952.8	2121.1	2102.5	2118.9	2146.5	2208.2	2200	2277.1	2308	2278.2	2341.8	2282	2260.9
12.909	14.331	0	0	0.30083	0	0	0	0	0	0	0	0	0	0	0	0	0	0	0	0	0	0	0	0	0	0	0	0	0	0	0	0	0	0	0	42.754	29.601	28.01	30.28	17.961	39.364	38.094	11.339	11.947	18.288	19.958	20.118	14.271	13.526
14.655	4.6457	9.2736	0.52923	0	0	0	0	0	0	0	0	0	0	0	0	0	25.53	59.84	116.46	151.97	194.75	253.67	359.04	434.37	566.52	645.6	746.29	833.46	933.64	1016.9	1077.8	1233.8	1244.6	1363.1	1473.7	1607.1	1791.4	1844.8	1972.1	2015.3	2154.3	2127.5	2110.8	2223.5	2264.4	2329.3	2326.1	2325.9	2381.8
0	0	0	0	20.65	25.768	66.467	121.5	133.86	162.42	137.69	153.8	167.39	164.08	196.53	206.71	208.81	242.13	298.34	316.78	393.49	458.21	556.29	631.69	725.72	804.17	904.95	973.79	1092.4	1231.5	1387.1	1490.6	1669.4	1817.4	2020.9	2128.4	2293.5	2406.3	2566.6	2713.4	2875.2	2950.3	3140.1	3165	3268.7	3373	3396	3479.3	3429.5	3653
4.6336	2.5613	0	0	4.0695	0	8.0288	1.6207	0	5.1417	2.0515	0.24458	0	0	0	0	0	3.6746	0.55906	14.564	16.98	18.078	29.057	30.004	55.799	68.689	70.992	70.046	83.808	97.094	118.58	179.02	227.71	257.42	319.77	352.27	439.06	490.81	555.07	591.25	634.61	660.24	708.58	729.25	766.41	784.86	802.26	830.52	793.93	832.59
18.461	9.6772	0.0034325	4.6659	0	0	0	0	0	0	3.0356	4.874	7.0541	3.3583	0	0	0	0	7.2424	7.8093	30.425	46.444	84.306	123.69	174.72	241.26	289.59	334.85	387.71	465.15	451.24	497.96	557.36	568.79	652.78	627.36	658.57	686.28	704.83	781.09	759.57	796.81	777.97	785.04	845.9	852.3	845.23	863.77	855.06	890.32
0	6.8942	16.482	1.842	0	0	0	0	0	0	0	0	0	0	0	0	0	0	0	0	0	0	0	0	0	0	0	0	0	0	0	0	13.516	34.091	70.382	90.083	119.89	157.67	169.3	152.31	147.22	168.37	174.86	189.64	164.97	200.17	200.81	213.99	242.71	211.9
0	7.2485	0	0	0	8.0792	0	0	5.359	0	5.1772	0	0	0	0	0	0	0	0	0	0.96357	1.7085	20.569	17.088	29.682	80.938	137.6	157.19	196.51	249.88	323.2	381.15	429.06	465.26	554.41	572.2	611.33	671.01	694.75	778.69	859.05	876.03	953.46	1019.8	999.03	1058.1	1076.4	1081.6	1070.2	377.15
12.727	0	1.7131	7.9226	0	0	0	0	0	0	0	0	0	0	0	0	0	0	36.928	71.261	162.72	271.57	448.31	596.39	724.69	957.72	1244.8	1438.7	1705.2	2066.6	2083.3	2302.4	2978.9	3195.1	3535.1	3698.2	3832.4	3962.1	4517.2	4532.6	5262.6	4645.6	4883.8	5076.4	5306.1	5387.4	5338.8	5642.8	5384.4	5254.5
29.372	23.741	12.556	1.8204	0	0	0	0	0	0	0	0	0	0	0	0	0	0	18.022	64.652	137.33	179.18	286.82	423.2	491.89	698.16	844.35	971.23	1100.5	1290.1	1447.1	1647.5	1862.4	2030.3	2209	2309.1	2507.3	2671.3	2910.9	2767.4	2922.3	3048.4	3124.5	3252.5	3194.5	3290.5	3330.5	3312	3308.3	3406.7
18.451	10.335	5.5392	0	0	0	0	0	0	0	0	0	0	0	0	0	0	0	0	0	0	0	0	0	0	0	0	0	0	0	0	0	0	0	2.8042	34.601	81.925	144.04	225.76	275.41	341.99	375.31	439.73	496.01	532.09	617.53	641.26	701.87	709.19	752.23
0	0	0	0.38234	0	10.013	9.7988	3.9356	2.7512	9.8193	16.344	7.0304	15.582	17.118	17.533	6.7121	0.29381	4.9931	5.6176	10.597	9.7697	39.04	59.644	104.86	134.92	174.83	208.33	243.1	272.53	314.36	368.78	422.2	500.27	532.96	616.87	670.66	749.28	779.15	798.81	884.78	974.29	1037.2	1042.1	1085.2	1107.4	1167.1	1199.3	1240.2	1231.9	1236.3
3.6362	0	0	4.2222	0	1.8804	4.5306	0	7.7656	6.4216	4.096	0	0	0	0	0	0	0	0	0	0	5.354	5.3046	14.232	20.802	21.993	25.309	25.973	34.63	31.269	35.029	36.836	42.438	44.313	59.362	61.416	59.09	60.736	79.869	96.881	92.542	79.859	89.908	91.464	101.78	76.222	95.606	81.748	82.168	102.65
17.974	11.415	1.1192	0	0	1.5626	0	0	0	0	0	0	0	0	0	0	11.931	16.846	27.086	34.663	39.746	88.346	119.93	146.55	199.71	271.37	275.28	357.55	421.34	473.37	574.69	693.25	817.24	986.98	1173.2	1244.4	1405.4	1574	1745.3	1831.4	1985.2	2119.6	2126	2207.8	2272.9	2320.3	2424.2	2414	2556	2621
12.158	0	11.012	1.8016	0	0	0	0	0	0	0	0	0	0	0	0	0	0	0	13.801	49.324	79.909	143.43	195.44	285.71	398.93	495.15	612.15	705.99	862.53	990.64	1174.6	1324.2	1429.5	1645.2	1722.8	1906.5	2065.7	2162.2	2234.6	2364.7	2411.5	2514.6	2555.3	2578.4	2628.8	2601.9	2608.1	2595.9	2615.1
6.4613	0	0	0.077516	4.2944	5.7456	0.025387	4.1046	3.0502	7.6528	0	0	0	0	0	0	0	0.52899	0	0	0	24.78	6.0845	36.721	21.194	39.186	65.027	79.743	112.47	135.38	170.29	210.18	248.9	304.37	351.09	434.17	448.16	604.46	656.43	669.99	687.92	681.87	787.82	837.89	815.59	849.45	896.14	924.85	894.7	924.2
5.9308	1.315	0	0	2.2277	0.14199	0	0	0	0	0	0	0	0	0	0	0	0	0	0	0	0	0	0	0	0	0	0	0	0	0	0	0	0	0	0	0	0	0	0	0	0	0	0	0	1.7065	6.4542	0.64961	0	0
6.2536	4.558	1.5059	0	0	0	6.3706	8.11	2.6649	0	0	0	0	0	0.056979	0	0	0	0	0	0	0	0	0	0	0	0	0	0.90762	22.815	84.723	124.13	189.28	236	283.37	350.69	415.47	450.71	527.38	584.79	626.84	653.69	718.09	739.64	737.61	831.56	808.92	855.85	798.58	854.67
19.226	9.8571	9.2384	0	2.7294	0	0	0	0	0	0	0	0	0	0	0	0	0	0	0	0	0	0	0	0	0	0	0	0	0	0	0	0	0	0	0	0	0	0	0	0	0	0	0	0	0	0	0	0	0
0	0	0	3.5566	0	27.353	38.875	38.9	26.722	42.554	51.674	77.267	82.175	100.37	127.72	149.53	160.42	177.31	203.89	195.36	239.01	251.36	280.6	296.93	299.21	324.5	333.72	343.89	361.22	378.34	395.23	381.11	376.59	380.22	412.38	409.32	413.52	410.09	418.4	412.11	428.83	402.35	406.59	424.2	370.92	438.05	402.17	401.66	375.67	384.86
13.343	0	0	0	3.3458	0	0	0	0	11.493	11.634	27.069	19.847	25.84	16.835	22.141	40.884	74.027	97.829	155.44	218.37	252.62	338.13	378.15	412.85	484.69	526.78	581.6	576.96	634.35	692.47	728.92	758.45	805.3	839.78	893.34	897.07	927.31	957.08	977.11	986.04	1033.4	1033.2	1073.3	1072.3	1146.4	1059.8	1038.7	1039.2	1052.1
1.9108	0	0	0	4.7816	4.5398	6.3758	5.2465	8.7133	10.429	8.7375	0.18813	0	2.5437	0	12.516	3.5774	31.545	47.066	99.998	172.79	290.82	437.47	647.78	857.89	1136.3	1294.1	1611.2	1872	2214.2	2389.1	2663.5	2856.8	2880.9	3126.2	3180.1	3671.8	3898.2	3969.9	4158.2	4349	4419	4551.9	4601.5	4694.3	4725.1	4755.4	4847.7	4853.7	4826
0	0	0	0	1.7745	0	24.525	4.7715	1.5792	0	0	0	0	0	0	23.854	21.61	46.326	41.368	43.033	37.248	82.835	98.657	67.557	80.943	100.45	92.224	104.95	134.53	128.89	128.07	130.87	161.66	194.13	207.76	210.79	232.31	236.72	316.97	323.48	375.15	362.54	402.61	421.87	465.73	472.14	500.95	547.35	541.74	586.58
15.703	7.332	4.5679	0	0	0	0	0	0	0	0	0	3.4756	8.787	8.6681	25.137	26.868	41.281	57.377	87.891	100.81	137.79	156.1	189.8	181.87	207.42	223.51	224.23	257.71	245.89	246.82	258.98	268.35	291.15	258.6	284.58	302.07	322.79	325.53	332.44	316.8	302.44	305.71	303.57	291.1	329.26	366.03	497.5	529.98	558.25
1.4839	10.645	5.883	2.0139	3.8342	0	0	0	0	0	0	0	6.6695	0	0	0	0	0	10.117	40.541	70.633	105.36	162.59	241.23	332.65	394.94	503.67	663.34	847.05	1039.9	1228.8	1424.6	1644.7	1900.1	2171	2250.4	2550.2	2708	2898.4	2868.6	3191.6	3326.1	3410	3493.1	3481.8	3530.3	3542	3743.4	3755.9	3759.7
0	0.52145	0	0	8.2186	1.5532	1.2362	11.513	0	0	0.38235	0	8.4409	11.357	21.672	36.884	78.401	138.14	218.4	328.96	445.13	590.8	852.09	1018.1	1311.1	1465.7	1650.8	1880.4	2265.1	2547.8	2712	2448.1	2835.4	2906.8	3098.1	3181.5	3362.9	3422.9	3611.3	3729.4	3800.8	3910.7	4026	4064.3	4167.3	4131.1	4174.1	4250	4062.5	4119.2
6.4358	4.3113	0	9.3302	0.69705	0	0	0	0	0	0	0	0	0	0	0	0	0	0	0	0	1.4688	8.0109	17.753	47.599	70.548	84.037	126.76	179.84	204.25	266.1	306.36	366.58	469.94	545.58	627.27	739.31	838.12	957.35	1031.4	1007	1085.5	1113	1216.1	1281.9	1331.9	1324.9	1407	1459.4	1532.5
1.5253	10.463	0	0	0.16224	0	0	2.6637	0	0	5.0827	0.053292	3.4257	0	10.714	20.878	32.45	46.119	68.851	83.972	141.54	155.17	241.93	298.48	360.31	430.23	486.83	527.44	606.44	631.32	679.02	703	754.63	775.84	836.81	884.4	898.6	1001.6	1027.8	1028	1031.4	1075.8	1117.9	1113.4	1143.5	1173.5	1218.6	1183.5	1235.8	1269.5
24.663	6.7158	0	1.4483	0	0	0	0	0	0	0	0	0	0	0	0	0	0	0	0	0	7.9766	6.4326	24.685	27.118	48.747	55.24	77.707	79.431	119.21	139.09	163.06	212.4	262.92	495.02	471.81	442.59	361.07	421.77	450.1	460	498.03	507.63	558.06	608.91	618.48	627.56	631.98	636.56	686.14
7.5296	13.638	0	2.7414	0	0	0	0	22.035	53.203	85.806	130.45	172.8	222.29	254.74	307.74	357.53	394.62	463.95	563.57	631.71	724.77	860.79	972.66	1156.3	1298.9	1451.6	1637.5	1777.2	1961.3	2142.9	2381.7	2613.7	2891.3	3071.4	3223.5	3412.2	3605.7	3708	3882.9	4070.4	4211.4	4327.5	4531.7	4697.5	4684.9	4765.5	4883.3	4878	5006.9
10.108	8.4077	0	0	0	0	5.8797	9.3947	0	3.9084	0	0	0	0	0	0	0	0	1.3888	4.4015	5.4796	36.075	57.409	103.2	154.98	205.59	286.78	372.62	450.37	505.68	615.59	671.14	785.92	877.3	977.45	1090	1203.6	1346.7	1468	1559.5	1599.2	1712.7	1888.5	1886.2	1957.5	2008.6	2019.8	2115.2	2187.2	2233.8
0	0.83554	4.9516	1.9325	0	0.47826	0	0	3.9585	5.7446	3.8259	0	5.6126	8.8105	25.132	47.778	83.848	108.27	163.28	220.4	288.01	404.03	510.55	597.86	784.54	903.12	990.93	1165.5	1300	1446.9	1705	1666	1851.6	1953.1	2039.7	2251.8	2287.2	2421.6	2520.3	2543.9	2670.8	2765.1	2761.6	2878.6	2892.4	2905.4	2970.4	3006.6	2913.8	2996.8
0	0	14.294	0	0	0	13.319	13.952	24.234	11.268	14.476	17.374	8.1748	5.7023	9.7329	7.7739	12.396	16.679	19.178	27.32	45.378	63.785	116.11	132.88	192.39	271.59	351.82	420.55	469.94	599.54	667.7	762.51	830.82	907.93	965.25	994.61	1074.9	1122.5	1173.4	1231.5	1260.4	1321	1327	1404.6	1388.3	1405.3	1416.6	1432.7	1446	1488.9
6.5529	16.71	1.1223	10.335	0	0	0	0	0	0	0	0	0	0	0	0	0	0	0	0	0	0	0	18.638	50.281	112.03	201.69	304.88	431.42	637.64	784.5	953.46	1159.3	1271.2	1433.4	1545.8	1719.5	1895.1	2008.5	2048.1	2114.7	2227.7	2337.7	2343.5	2401.7	2555.7	2536.8	2503.4	2582.6	2610.8
11.554	0	3.3193	5.7209	0	0	0	0	0	0	0	0	0	0	0	3.0457	8.3217	27.755	50.593	68.038	82.348	105.05	130.13	140.66	160.64	213.31	192.17	204.64	232.74	250.59	290.8	338.39	377.29	446.97	473.75	536.92	604.22	667.41	759.53	745.19	609.07	609.24	614.66	649.4	635.46	673.04	660.34	673.34	702.08	729.13
3.6385	13.543	0	0	0	0	0	0	0	0	0	0.57992	4.8131	14.173	27.849	53.975	84.602	116.43	149.82	207.41	276.33	342.02	442.14	536.14	680.19	807.31	957	1083.5	1215.1	1391.8	1519.5	1703.1	1865.9	1995.4	2141.9	2271.4	2458	2524.1	2600.1	2758.3	2891.7	2930	3071.1	3190.3	3138.9	3183	3299.2	3324.5	3300.4	3344.4
33.484	12.734	0	0	0	0	0	0	0	0	0	0	0	14.116	34.124	46.824	96.792	119.37	121.63	168.29	173.11	200.1	194.16	193.45	207.48	243.97	293.13	356.23	433.2	457.65	567.32	704.91	850.09	1005.9	1149.7	1286.2	1457.4	1600.9	1880	2017	2081.4	2252.4	2306.4	2419.2	2461.4	2590	2631.7	2725.8	2730	2774.6
11.693	8.3549	0	0	5.8849	0	3.3076	10.873	2.5507	0	0	0	0	18.114	12.375	16.869	20.209	42.624	69.654	91.137	101.57	103.97	138.94	153.46	158.48	197.93	196.64	232.48	269.17	262.29	305.95	455.88	356.9	438.31	496.09	548.74	618.5	667.45	706.47	788.45	966.18	795.25	894.03	891.14	886.74	861.17	952.56	1022	938.99	952.39
27.494	7.6978	0	0	0	0	0	0	0	0	0	0	0	0	0	5.5477	12.672	15.113	41.602	60.411	101.54	130.06	196.57	261.88	320.05	419.01	525.38	595.68	705.31	843.79	1000.2	1135	1243.3	1381.7	1473.1	1639.8	1674.2	1757.3	1903.2	1989.9	2038.3	2154.7	2190.7	2260.7	2276	2290.3	2378.3	2398.9	2390.1	2431.9
6.2266	2.6414	3.1192	1.3436	0	4.4793	0	0	0	0	0	0	0	0	0	0	0	0	9.0939	2.6259	12.557	7.3035	27.225	29.072	44.387	73.452	78.301	93.819	98.011	113.19	147.01	191.51	221.86	270.02	319.55	405.77	471.26	575.5	629.77	707.48	752.52	810.22	859.98	914.25	994.4	1006.8	1030.3	1046	1111	1110.2
6.9059	0.21425	3.7533	0	2.3788	0	0	0	0	3.4592	8.4195	11.148	9.4656	15.219	16.724	17.44	14.539	4.6501	5.3053	4.8798	6.4639	6.9993	24.634	19.879	24.115	31.558	32.009	49.577	54.509	64.119	91.904	125.91	145.13	174.81	200.9	208.16	239.35	271.61	308.8	317.76	320.33	265.5	262.47	248.35	260.62	162.05	194.6	273.36	99.235	107.58
8.0142	2.1712	0	3.1374	0	0	0	0	0	0	9.4559	12.38	47.834	91.932	154.34	240.75	354.08	469.85	640.29	806.3	976.65	1184.3	1359.5	1592.8	1757.4	1933	2132.2	2344.5	2427.4	2525.8	2668	2808.1	3048	3207.2	3350.2	3436.4	3580.4	3668.2	3710.3	3750	3785.4	3853.9	3884	3892.4	3971.1	3986.2	3970.7	3963	3979.6	3978.2
14.243	0	3.8524	0	0	4.2304	0	0	0	0	0	18.416	18.011	16.405	12.04	16.356	13.344	12.842	38.771	56.81	100.9	146.42	197.73	251.45	326.39	421.33	563.62	660.29	763.33	864.92	953.94	1089.2	1276.8	1421.3	1563.1	1667.4	1768	1885.9	1967.3	2121.6	2204.9	2309.6	2431.5	2506.2	2556.1	2544	2636.9	2704.7	2679.1	2632.4
7.1037	0	0.34638	0.68733	0	0	0	6.2875	5.6711	15.162	51.718	89.258	110.25	167.67	188.43	247.95	308.98	446.34	619.77	765.15	955.88	1146.9	1364.5	1561.6	1712.3	2005.5	2337.1	2565.9	2825.9	3047.6	3265.3	3460.3	3728.6	3933.3	4149.2	4417	4541.6	4660.8	4790.3	5034.7	5175.5	5151.5	5131.2	5190.7	5308.7	5449.2	5408.1	5420	5344.1	5425
13.582	4.6326	0	8.2319	0	0	0	0	2.4678	0	0	2.8069	15.685	45.348	78.579	128.58	227.51	300.76	435.21	484.52	637	796.54	905.85	1094	1254.5	1437.8	1592.5	1719.8	1826.8	2050.1	2197.7	2338	2511.1	2760.6	2911.2	3082.4	3237.8	3370.3	3589.1	3716.2	3810.4	3818	3714.8	3805.7	3823.9	3947.7	4070.6	4076.9	4104.9	4117.7
0.79803	8.9349	0	0	0	0	0.10773	0	0	0	0	0	0	0	0	0	0	0	0	0	0	0	0	0	0	0	0	0	0	0	0	0	0	0	0	0	0	0	0	0	0	0	0	0	0	0	0	0	0	0
28.622	0	0	0	0	0	0	5.6065	0	0	0	0	0	0	6.971	15.996	24.734	36.789	87.263	132.71	150.11	180.22	215.58	236.81	269.96	312.86	364.07	315.48	322.31	377.23	420.32	427.57	479.72	529.26	566.45	637.56	883.66	718.32	790.38	966.55	753	790.43	819.98	879.66	880.01	989.71	901.11	978.99	948.96	1018.6
13.616	5.8201	0	0	0	2.5575	0	1.6909	0.37227	0	3.6427	22.53	12.144	19.798	24.389	34.488	29.855	43.995	58.415	70.594	74.594	101.37	121.27	159.97	190.79	267.17	309.43	372.57	429.29	515.63	566	630.63	697.47	760.09	851.17	853.93	922.38	967.34	991.9	1041.4	1102.5	1142.8	1118.9	1151.6	1176.2	1159.9	1155.6	1140.8	1194.2	1230.7
0	0	0	0	4.3037	0	13.015	10.494	0	6.995	10.541	17.441	17.525	44.844	63.772	93.35	123.99	160.71	193.82	239.79	286.76	334.37	367.5	389.78	431.26	472.17	504.57	505.52	493.48	537.52	543.28	581.27	608.98	620.34	649.19	635.69	682.74	660.18	729.1	673.46	690.44	711.48	711.88	717.49	736.88	724.05	741.74	750.37	743.22	743.2
0	0	0	0	16.446	22.879	22.163	36.986	47.167	66.798	73.477	84.324	54.495	60.303	79.871	85.791	97.056	87.385	93.436	102.9	112.95	96.826	106.72	102.29	85.727	109.1	103.36	106.71	108.22	106.39	103.4	96.413	91.17	95.748	105.31	70.785	81.125	71.204	89.471	117.85	98.993	78.752	74.776	73.582	70.522	64.375	76.581	88.908	92.121	109.41
5.9505	6.1268	0	0	0.68902	2.9099	2.6013	0	0	7.1638	0	0	0	0	5.6016	20.316	35.612	71.664	124.31	167.91	219.95	252.95	305.81	360.4	426.15	475.08	548.59	568.32	594.65	622.23	668.12	703.63	736.23	775.77	806.9	827.26	848.54	855.19	925.87	944.24	954.93	929.19	972.84	976.27	970.77	1026.4	986.9	1028.3	986.38	988.64
17.639	0	0	0	0	0	0	0	0.07664	0.93956	10.051	20.131	18.913	29.125	32.162	49.026	56.741	70.021	88.119	88.263	103.44	115.27	133.85	140.24	159.26	186.26	199.75	215.99	230.22	253.49	280.24	296.71	344.35	372.17	409.47	445.26	473.86	513.89	540.48	578.09	602.97	614.74	618.23	645.77	687	690.11	700.65	723.57	722.3	708.76
30.347	4.3942	0	0	0	0	0	0	0	0	0	2.4091	3.198	11.66	28.975	33.621	79.445	131.65	183.43	274.13	333.95	413.56	494.76	667.95	815.79	1010.8	1175.2	1143.8	2242.5	2632.7	3030.1	2744.1	3049	3318.3	3619.2	3852.9	3951.2	4223.1	4394.8	4737.7	4853.3	4889.1	5043.2	5089.8	5338.7	5461.7	5429.8	5524.2	5418.9	5386.7
18.186	0.4125	0	0	2.6298	0	0	0	0	0	0	2.833	0	0	4.017	10.153	12.973	27.862	36.991	63.458	89.493	95.363	119.16	118.5	142.71	164.25	191.64	214.7	207.61	218.1	227.7	256.41	264.04	297.41	332.29	378.24	393.3	415.2	463.59	499.27	545.23	576.03	618.05	642.83	680.81	686.54	708.1	718.5	725.54	757.6
0.19448	0	0	0	9.4873	0	1.8447	5.5867	3.511	0	3.0414	4.7757	20.229	10.887	11.081	5.9172	7.7457	14.335	8.4065	27.73	20.045	50.776	57.268	56.477	97.208	107.35	123.64	142.21	172.79	189.84	214.77	233.53	267.89	274.08	296.62	323.59	326.47	337.46	368.34	380.41	396.5	428.61	381.29	384.07	409.12	441.6	492.14	495.55	476.43	478.79
0	0	2.7467	0	12.291	6.8456	7.0993	6.39	7.5187	0	4.1472	0	0	0.4988	0	0	0	0	0	0	0	0	0	0	0	0	0	0	4.5185	22.134	20.919	47.732	94.848	129.54	153.65	177.15	234.84	273.86	289.34	285.4	293.39	325.39	306.8	349.04	329.06	367.56	358.57	392.03	418.3	420.71
8.6724	7.3906	5.4463	0	0	0	0	0	0	0	0.86958	0	0	0	11.239	37.346	30.166	88.301	75.305	82.583	128.87	163.47	183.63	195.35	221.1	255.9	276.46	291.88	283.71	267.79	292.65	324.99	340.54	339.79	325.73	340.83	392.58	423.27	451.58	454.07	490.67	480.67	512.35	513.75	521.39	532.31	580.97	613.98	639.86	607.9
13.995	8.7506	7.0843	0	0	0	0	0	0	0	0	0	0	0	0	0	0	0	0	0	26.073	48.469	62.133	86.713	101.35	109.69	152.38	181.57	187.91	212.7	243.12	244.55	273	286.37	296.33	338.55	371.81	436.45	442.27	486.74	495.82	518.14	541.88	543.64	606.17	599.39	622.72	639.54	630.17	696.12
0.092165	0	0	0	3.7435	6.9395	4.7128	8.5489	2.4983	1.944	2.3121	0	0	0	0	0	0	0	0	0	0	0	0	0	0	0	0	0	0	17.367	24.603	25.132	48.189	82.179	136.45	135.28	142.4	198.01	259.04	251.08	275.7	249.07	279.4	276.56	269.61	275.74	276.74	322.31	293.6	346.49
18.681	5.1532	0	0	0	0	0.32433	21.34	111.13	121.42	181.43	347.99	461.95	574.2	696.96	611.61	963.08	825.57	923.57	1407	1213.7	1697.3	1520.5	1649.5	1762.6	1870	1993.7	2148	2359.7	2534.8	2552.1	3040.7	3064.2	3213.6	3406.8	3404.1	3553.8	3690.7	3795.1	3859.3	3895.2	4058.3	4162.5	4208	4196.6	4233.1	4295.3	4331	4260.4	4368.2
5.0562	0.91766	0	0	0	3.0301	5.7448	10.122	3.6518	0	10.603	4.3256	9.1398	11.726	18.434	12.607	14.421	28.881	40.979	61.289	76.362	108.78	125.22	156.39	199.1	254.15	276.66	320.6	338.26	389.85	438.79	512.74	586.6	620.95	713.11	766.39	874.31	924.68	969.38	1099	1168.6	1248.1	1283.1	1323	1347.3	1422.4	1504	1550.3	1483.7	1541.8
14.605	1.5679	0	0	1.615	0	0	9.6254	19.703	12.801	22.823	38.014	47.787	78.29	120.8	184.11	254.17	350.19	434.61	550.44	654.03	790.58	942.71	1114.3	1217.1	1338.4	1415.3	1554.5	1663.1	1721.2	1784.6	1929.7	1991.6	2126.7	2157.3	2189.8	2231.6	2277.9	2330.7	2371.9	2400.4	2453.5	2468.3	2514.5	2499.2	2440.4	2517.6	2496.1	2516.6	2511
2.4842	0	10.821	0	3.7579	0	0	0	0	1.6366	0	1.9976	7.6758	30.482	46.341	63.011	101.34	112.28	148.99	198.05	238.39	299.15	389.52	446.17	539.18	632.75	746.43	858.22	955.23	1061	1161.4	1301.5	1433.5	1603.2	1752.7	1930.3	2050.5	2213.6	2273.1	2392.7	2436.7	2573.5	2645.7	2718.1	2793.3	2785.6	2901.9	2912.2	2909.3	2966.7
12.824	1.2069	7.9559	0	0	0	0	0	0	0	0	0	0	0	10.417	21.003	69.752	115.3	175.53	303.81	446.79	617.82	817.3	1008	1244.6	1482.1	1714	1940.8	2168.7	2429.2	2687.1	2820.6	2977.5	3068.9	3219.1	3408.6	3492.9	3677.3	3865.7	4008.5	4029.8	4109.5	4198.1	4222.1	4298.1	4138.8	4078.6	4265.4	4088.7	4181.4
0	0.1225	0	4.7383	0.72542	0	0.0098351	0	0	0	3.6756	0	0	0	0	0	0	0	0	0	0	0	0	43.175	77.012	136.42	190.55	282.22	343.09	438.08	512.68	583.14	695.98	742.83	834.98	906.24	1007.2	1038.3	1115.2	1166.7	1299.9	1302.9	1334.1	1339.8	1361.5	1456.5	1433	1465.1	1419.2	1452
8.6393	14.716	0	0	0	0	0	0	0	0	2.4957	7.0305	0.086329	1.6398	4.0588	19.799	21.055	19.527	28.505	37.295	48.662	66.26	143.03	180.13	223.43	338.92	392.87	484.28	561.28	640.78	692.66	786.67	850.26	930.51	961.89	1011.8	1062	1095.3	1146.5	1185.2	1220.8	1284.4	1300.2	1299.7	1296	1394.4	1419.9	1383.4	1407.7	1429.2
15.214	5.8885	0	0	0.39415	0	0	0	0	0	0	0	0	3.3933	0	0	0	0	0	0	0	0	4.9817	20.136	52.644	58.54	129.27	97.053	153.91	136	161.81	189.35	223.43	239.25	248.18	238.26	303.86	306.11	308.02	343.05	348.17	379.78	360.17	375.68	347.17	375.51	383.97	375.72	379.87	380.58
4.275	1.2358	3.4412	2.3647	0	0	10.209	0	9.3387	12.558	15.258	4.8084	11.991	7.8485	11.511	5.8072	16.599	9.1112	6.5293	12.454	6.1104	10.1	0.42046	3.2943	10.725	12.088	23.592	33.416	35.772	43.604	40.001	52.289	62.712	83.792	80.405	102.73	121.72	112.49	136.93	139.92	142.97	158.04	155.2	170.58	144.08	156.38	169.32	182.61	203.74	224.01
0	0	0	0	0	23.931	60.75	90.616	97.389	133.77	168.95	190.94	223.43	218.73	257.92	264.86	318.16	364.78	476.02	609.92	753.57	945	1077.2	1333.5	1572.6	1844.4	2005.3	2402.4	2762.4	2795.2	3027.5	3256.3	3532.9	3862.5	3985.1	4202.8	4412.5	4611.2	4796.5	4949.2	5056.3	5152.2	5198.2	5359.2	5480.3	5552.5	5661.9	5814.9	5965	6049
5.7797	1.2462	0	0	5.72	1.4183	0	0	0	0	3.5446	4.8155	19.88	18.524	20.722	16.669	27.633	33.044	44.065	58.605	66.785	72.413	112.39	153.44	209.76	293.24	360.29	419.11	490.42	535.55	649.37	726.41	825.37	912.1	1039	1121.4	1257.7	1313.3	1423.8	1566.6	1669.4	1727.4	1751.7	1886.7	1935	2013.9	2066.4	2103.4	2140	2092.8
0	0	0	0.59015	6.0662	0.47414	3.9222	7.2321	9.8334	19.113	21.272	2.9223	22.417	12.537	15.68	0	0	0	0	0	0	0	0	0	0	4.6695	0	0.32328	0	1.0895	0	5.4274	12.988	0	4.5775	8.911	15.664	0	2.0268	15.609	30.571	24.01	8.0969	9.451	11.048	32.339	37.148	62.295	34.754	29.011
10.119	5.3081	0	0	0	1.501	1.214	0	0	0	3.0643	6.1761	17.448	4.2307	15.236	1.432	10.15	7.3774	29.984	44.055	47.409	73.674	97.704	134.79	175.74	231.75	284.7	361.88	422.9	513.29	626.63	526.09	726.14	762.86	1091.8	906.59	950.81	1012.9	1082.2	1123.8	1325.5	1289.1	1317.9	1362.9	1421.3	1443.9	1545.9	1496.9	1500.5	1538.8
0	0	0	7.8415	7.253	0	0	0	0	1.5988	12.606	10.719	19.02	24.164	45.152	97.003	126.14	198.31	239.29	303.09	393.01	468.98	545.19	593.89	706.64	846.21	932.5	1050.2	1141.3	1315	1434	1511.6	1713.1	1858.6	1945.6	2023.8	2153.3	2195.9	2293.8	2369	2425	2438.9	2444.7	2527.5	2560.9	2532.9	2617.7	2652.4	2630.5	2651.1
13.457	10.603	0	0	0	0	0	0	0	0	0	22.233	23.214	41.903	54.977	108.48	185.45	348.04	464.16	676.79	921.04	1280.7	1703.2	1839.6	2124.4	2513.4	3015.1	3088.1	3451.7	3612.1	4048.4	4312.3	4547.4	4926.1	4935.6	5279.3	5482.8	6882.3	6883.7	6249.9	6618.9	6539.4	6725.3	6782.5	6847.3	6896.2	7202.8	7161.3	7141.3	7508.5
24.234	3.9177	5.2542	1.8551	0	0	0	0	0	0	0	0.43798	0	0	0	0	0	0	0	0	0	0	0	0	0	11.799	44.399	71.657	106.11	158.74	261.66	324.73	389.08	467.28	584.4	672.65	767.96	859.15	974.2	1031.6	1136.4	1210.5	1223	1264.9	1303.7	1354.3	1421.3	1402	1520	1484.9
0	0	0	6.2648	9.3835	8.5893	0	7.8568	0	17.748	1.7581	0	0	0	0	19.801	52.97	155.7	234.67	357.67	432.97	536.92	612.56	718.75	812.24	729.87	1011.3	947.93	1218.5	1300.1	1514.2	1322.7	1411.8	1518.4	1606.7	1724.4	1708.2	1822.6	1836.4	1937.2	2042.5	2140.7	2141.5	2164.8	2108.4	2124.5	2055.6	2079.3	2036.7	2021.3
24.618	0.98419	2.678	0	0.5743	0	0	0	0	0	0	0	0	0	0	0	0	0	0	0	0	0	0	0	2.7105	28.243	45.667	76.689	77.483	98.978	132.98	152.88	176.27	197.09	226.04	226.57	255.61	230.99	265.3	281.15	287.52	295.36	297.79	280.15	318.54	311.28	330.49	306.22	316.55	317.16
25.109	14.053	3.1339	0	0	0	0	0	0	0	0	0	6.7024	23.709	26.836	29.346	51.69	57.185	72.911	93.408	109.93	173.68	203.18	223.06	285.47	339.92	361.46	432.27	436.58	517.25	611.22	758.34	997.91	1054	1228.2	1374.5	1556.8	1846.4	1869.4	2043.4	2278.5	2264.8	2373.1	2445.7	2501.2	2663.4	2794.7	2944.3	3013.5	2999.9
7.9427	0	0.66178	0.89962	3.9651	0	0	0	0	0	1.2593	1.9407	0	4.5605	11.465	9.3638	11.253	18.219	23.676	39.383	43.837	59.756	67.856	69.895	40.761	14.208	19.806	42.245	28.213	41.861	58.622	67.811	79.19	99.913	158.07	179.07	223.54	255.11	288.44	332.1	361.02	392.76	424.28	458.46	475.15	509.85	541.31	504.05	499.52	291.33
10.329	9.6074	0	0	0	0	0	4.2856	6.2898	15.259	40.108	53.896	64.286	84.008	97.699	102.56	111.02	131.61	143.34	146.26	160.34	172.56	198.66	214.8	243.04	270.19	265.58	310.05	321.92	305.03	346.71	403.28	403.22	430.91	431.83	415.48	430.53	434.95	437.59	499.35	513.04	539.33	521.61	490.43	500.57	520.16	558.53	510.38	521.22	569.38
24.69	4.9611	0	0	0	0	0	0	0.28651	0	0	0	0	0	0	2.5208	0.62359	18.219	40.531	48.861	92.129	147.96	210.44	280.13	360.36	461.68	570.08	713.96	838.37	959.41	1097.3	1315	1521.2	1732.1	2001.3	2245	2537.9	2862	2995.9	3147	3401.5	3563.1	3628.8	3707.6	3881.7	3970.8	4005.4	4143.2	4214.4	4083.9
14.003	14.428	0	0	0	0	0	0	3.4853	0	6.3869	0	0	0	0	0	0	0	0	0	0	0	0	4.0932	21.617	51.536	89.276	120.73	150.01	164.66	223.12	283.28	339.96	407.44	425.87	477.16	543.08	607.56	636.75	651.84	706.14	702.77	744.45	712.54	762.03	762.04	780.28	774.98	776.08	778.55
7.4916	13.292	0	3.7555	0	0	0	0	0	0	0	2.3372	17.39	53.224	108.55	164.19	245.08	310.02	403.88	486.11	538.92	605.97	680.07	758.49	804.62	927.52	985.55	1034	1035.6	1084.2	1110	1176.4	1265.6	1276.1	1311.9	1371.5	1438.2	1414	1463.7	1417.7	1409.5	1438.8	1470.1	1454.9	1453.5	1439.4	1464.8	1448.2	1448.1	1418.6
0	0	0	0	1.8596	10.196	8.4643	13.215	4.0046	0	2.0207	0	0	0	0	0	4.2626	6.9189	3.6922	5.2874	8.0277	30.988	41.937	38.789	79.377	100.62	132.33	156.51	179.63	213.98	243.14	283.2	304.83	341.46	362.39	386.73	412.22	417.49	452.95	450.16	470.42	473.99	494.94	499.08	507.82	528.03	532.19	508.07	508.69	500.38
5.8033	0	0	8.5143	7.2559	0	0	6.9299	8.2268	0	0	0	4.4352	8.5236	0	0	0	0	0	0	3.3022	0	7.235	11.975	19.569	24.8	35.279	48.417	44.945	34.757	40.587	58.104	59.512	34.676	49.297	75.624	114.37	136.1	136.99	146.32	154.26	156.44	161.26	148.58	174.25	169.22	198.36	210.65	240.37	238.95
5.575	8.969	5.4464	0	0	0	0	0	1.2616	4.6005	0	6.7219	10.955	18.289	21.25	29.619	23.83	34.776	50.197	59.051	78.836	85.446	109.29	121.57	143.13	162.34	180.34	181.62	210.93	233.04	264.9	291.64	346.27	349.76	370.47	409.68	430.38	521.26	521.52	556.03	552.52	568.15	586.17	579.05	626.82	625.17	629.83	635.03	635.85	662.16
0.12436	1.728	0	0	0.6246	10.182	0	0	0	0	0	0	0	0	0	0	0	0	0	0	0	0	0	0	0	0	15.856	45.508	91.486	122.13	151.14	127.67	213.74	234.44	281.3	296.72	355.65	390.46	426.02	524.31	551.53	607.72	593.6	614.38	588.94	621.05	636.91	631.24	670.95	695.33
13.503	11.284	2.1703	0	0	0	0	0	0	0	0	0	0	0	0	0	0	0	0	0	0	0	0	0	0	0	0	0	6.0142	24.371	41.769	8.1574	0.99878	0	17.309	15.571	7.435	4.1709	12.134	17.638	35.756	40.556	50.097	48.895	65.077	63.234	77.642	77.794	94.287	104.28
0	0	0	5.6689	13.609	0	18.192	25.925	32.271	34.669	27.758	33.078	29.943	29.446	41.336	26.663	42.968	46.87	41.742	57.616	75.255	84.59	92.517	108.14	132.59	144.71	158.75	180.77	206.84	224.09	252.07	299.31	347.66	420.8	515.32	584.89	646.31	746.51	802.07	883.42	941.35	976.42	1004.2	1036.1	1072.1	1086.9	1117.5	1148.3	1174.9	1188.8
3.4889	12.296	0	1.8022	0	0	0	0	0	0	0	0	0	0	0	0	0	0	0	1.7203	1.1989	4.274	11.884	14.929	21.83	36.937	52.092	45.59	38.422	21.263	30.053	33.671	37.217	48.365	35.506	49.584	80.322	101.76	104.62	116.24	123.27	121.44	129.69	103.18	103.56	101.62	105.8	107.87	139.06	124.86
8.7586	10.387	0	0	0.078892	0	0	0	0	0.52071	0	0	0	0	0	0	0	0	0	0	0	0	0	0	0	0	0	0	0	6.5033	67.384	142.35	279.35	383.24	555.55	746.66	874.6	1053.5	1215.4	1316.5	1479.2	1618.4	1754.9	1833.5	1982	2048.5	2191.8	2215.2	2345.4	2432.4
1.8911	14.082	0	0	0	2.5851	0	0	0	0	0	0	0	0	6.9172	15.75	46.56	85.705	113.13	147.65	207.22	296.23	337.2	428.09	535.8	696.91	768.32	875.58	1036	1152.9	1500.7	1733.6	1838.6	2030.4	2132.8	2283.6	2487.9	2513.7	2529.3	2808.7	2953	2959.7	3026.3	3100.4	3195.9	3378.2	3299.1	3304	3364.1	3285.5
9.8878	5.3719	0	2.6863	0	0	0	0	0	0	0	0	0	0	0	0	4.9931	13.087	9.1181	7.9176	0.38001	6.247	0.50947	20.024	28.816	69.409	98.769	181.78	241.89	313.48	408.22	404.71	641.95	609.2	884.46	997.96	1052.7	1169.9	1365.7	1300.1	1535	1645.6	1741.3	1646.9	1718.6	1734.5	1997	2043	2099.6	2132.5
16.168	5.7739	0	0	0	0	3.128	3.1135	23.804	41.341	56.018	96.595	143.89	190.22	223.47	264.48	338.47	395.88	483.88	572.07	711.32	854.25	1065.1	1272.3	1489.2	1662.4	1933.5	2216.5	2397.2	2699.8	2907.9	3104.7	3295.1	3477.4	3619.5	3853.3	4052.2	4137.2	4293	4388	4476.5	4594.7	4552.4	4593.7	4624.7	4765.6	4869.7	4770.4	4710.4	4821.9
22.269	11.834	0	0.36976	0	0	0	0	0	0	2.7477	21.406	17.96	38.099	50.925	88.377	107.8	141.4	154.56	184.32	219.89	276.91	328.82	376.88	505.51	577.35	656.52	742.04	767.7	915.78	933.1	1118.9	1223.5	1371.6	1449.2	1556.6	1647.8	1774.2	1858.1	1990.3	2010	2168.5	2180.9	2203.8	2214.6	2331.8	2363.3	2360.3	2434.9	2468.8
0	0	0	0	7.0637	9.5739	29.491	40.665	39.88	57.649	59.382	80.042	67.65	76.565	98.868	131.47	172.74	242.04	307.65	374.78	484.62	550.07	649.93	699.35	817.69	884.95	1021.3	1080.7	1209.8	1327.3	1477.9	1405.7	1512.8	1552.5	1618.9	1688.4	1723.8	1825.3	1922.8	1959	2081.9	2048.6	2136.5	2150.8	2198.2	2219.2	2183.5	2202.2	2248.7	2256
17.763	12.55	0	0.85104	0	0	0	0	0	0	0.51925	4.4986	13.34	14.574	33.633	42.103	78.362	69.358	109.63	122.86	159.65	203.42	285.43	378.85	581.54	769.76	965.78	1246.4	1517.9	1825.7	2213.5	2540.1	2942.8	3404.4	3780.5	4085.9	4471.3	4773.7	5102	5366.4	5650	6003.7	6015.6	6138.8	6232.5	6190.3	6235.4	6270.5	6303	6299.3
10.011	6.9002	3.7415	6.9209	0	0	0	0	0	0	0	0	0	4.0443	5.8188	12.52	11.888	21.016	21.105	26.078	20.291	25.827	29.158	48.181	66.284	110.68	163.11	256.51	345.21	462.42	559.31	684.04	805.8	931.49	1019.3	1117.9	1329.1	1360.5	1453.1	1555.1	1601.3	1625.1	1654	1686.9	1845.8	1867.1	1905	1993.7	1958.2	1982.3
10.357	10.447	6.8329	0	0	0	0	0	0	0	0	1.7362	0	10.724	36.801	44.704	59.695	67.615	70.807	79.488	89.881	98.882	98.257	92.556	108.82	100.56	98.764	98.03	87.793	85.604	90.858	73.643	67.545	60.463	85.105	88.396	100.09	89.958	122.64	136.38	162.12	174.29	187.35	197.28	193.81	203.27	208.39	221.91	227.41	243.25
10.549	8.1752	0	0	0	0.41845	0	0	0	0	6.0373	0	0	0	8.229	17.542	32.836	78.896	111.53	174.59	231.84	304.48	384.99	455.9	559.96	650.47	749.34	831.28	914.31	993.88	1044.6	1138	1213.6	1299.8	1394.2	1443.8	1481.8	1552.7	1622.8	1646.6	1664.8	1692.9	1787.9	1820.2	1586.5	1602.2	1592.9	1577.6	1827.2	1792
28.127	9.4364	0	0.49458	0	0	0	0	0	0	0	2.3709	2.7429	0	0	22.073	29.551	45.202	67.769	91.297	105.41	132.24	139.97	184.87	242.23	296.85	364.68	463.06	544.6	661.11	767.39	870.86	1027.3	1203.2	1385	1475.6	1608.2	1764.4	1900.2	2110.4	2229.6	2398.3	2492.7	2559.8	2666.8	2751	2796.5	2805	2848.7	3001.6
1.5987	0.40098	2.4039	1.0591	0	0	0	0	6.4331	3.421	8.7559	14.1	16.188	26.543	46.147	70.707	84.402	114.23	140.3	198.08	260.49	329.36	416.89	556.67	691.93	857.08	1033.2	1209	1401	1644.4	1824.8	2071.4	2298.4	2489.7	2757	2911.8	3148.4	3218.8	3433.7	3543.2	3701.9	3733.4	3864.6	3936.5	4108.6	4182.3	4230.3	4238.7	4269.5	4358.4
2.9375	1.5405	0	0	0	0	6.9607	5.3751	0	0	0	0	0	0	0	0	0	0	0	0	0	0	0	0	0	0	21.643	38.242	75.03	101.66	130.68	193.97	214.13	234.07	287.65	324.96	340.31	374.95	439.01	465.22	507.37	512.63	555.89	608.31	529.44	586.39	553.86	562.31	568.68	569.34
1.662	0	0	7.7204	0	2.138	0	0	0	0	0	0	0	0	0	0	0	0	0	0	0	0	0	0	0	0	0	3.2717	1.4187	9.7716	13.488	46.406	92.123	143.45	210.31	216.23	275.17	349.18	413.73	517.09	570.18	637.47	694.48	734.36	776.15	828.42	833.46	894.8	931.89	960.78
16.151	0.71004	0	0	2.7447	0	0	0	0	0	0	0	0	0	0	0	0	0	0	0	0	0	0	0	15.137	42.303	74.985	122.38	196.87	252.93	282.97	345.37	395.36	445.18	525.48	565.7	603.49	629.36	733.43	783	828.08	889	936.87	1040.3	1024.9	1039.9	1105.1	1086.9	1138.1	1133.4
4.6892	2.7786	2.9985	0	1.2881	0	0	1.1054	0	19.084	46.652	92.618	159.8	243.44	356	487.33	629.64	796.14	910.03	1133.9	1260.6	1447	1649.5	1821.2	2033.1	2193.4	2434.6	2602.3	2802.6	3113.7	3296.2	3470.4	3771.2	3974.3	3985.8	4024.1	4136.3	4369.9	4448.8	4590.4	4541.3	4646.8	4652.1	4737.4	4816.1	4777.9	4756.5	4743.5	4663.5	4723.4
8.7118	6.0282	4.5803	0.9008	0	0	0	0	0	0	0	10.06	25.259	48.059	94.834	122.5	196.39	290.49	407.2	510.45	674.1	896.42	1053.5	1289.6	1499.3	1766.3	2061.3	2183.5	2430.6	2785.3	3011.9	2748.8	2684.7	2816	3159.8	4461.4	4808.5	4927.1	5027.2	5147.3	5359.8	5636.8	5734.8	5761.9	5804.7	5976	5902.6	6113.7	6002.8	5994.7
4.6885	0	0	0	0	0.73206	12.336	0.95705	0	14.853	6.8807	4.9863	0	2.1791	8.6872	8.8884	12.64	17.369	19.859	32.975	64.482	75.859	111.82	153.48	242.81	361.45	397.68	509.23	529.07	657.92	638.7	738.04	863.65	966.46	1070.6	1162.2	1272.9	1342.9	1455.4	1519.1	1561.6	1610.8	1757.2	1769.2	1806.2	1855.2	1868.7	1934.4	1918.9	1976.4
20.259	6.8699	0	0	0	0	0	0	0	0	0	0	0	0	0	0	0	0	0	0	0	0	0	0	0	0	0	0	0	0	0	0	0	0	0	0	0	0	0	0	0	0	0	0	0	0	0	0	0	0
0.77383	0	0	0	9.0079	5.1073	3.4264	1.6957	10.615	9.8486	22.592	14.047	29.362	51.12	49.832	69.484	85.61	113.58	123.83	129.76	149.78	154.41	181.01	180.53	182.56	183.36	192.43	200.52	222.42	204.33	234.03	206.77	214.14	221.27	247.71	223.95	233.68	237.88	263.37	269.09	261.13	243.17	263.27	268.6	278.38	272.99	279.48	320.58	295.02	304.62
26.264	10.194	0	0	0	0	0	0	0	0	0	0	0	0	0	0	0	0	0	5.2108	22.132	69.418	129.89	185.94	253.94	358.69	428.79	535.42	634.66	728.36	832.44	959.3	1064.1	1194.5	1283.3	1360	1422.8	1510.3	1622.2	1686.7	1754.6	1806.6	1884	1959.2	1954.3	1989.6	2024.1	2023	2068.2	2029.3
8.1043	7.8084	8.3157	0	0	0	0	0	1.154	0	0	0	0	0	0	0	0	0	0	4.5999	0.73148	4.2166	14.496	17.034	30.553	32.062	49.061	53.584	68.873	74.018	99.311	121.2	136.42	159.43	214.37	238.47	247.53	274.54	298.22	324.32	336.9	345.05	372.07	375.55	391.19	404.92	411.94	437.84	418.15	451.27
8.1825	3.964	0	0	10.105	0	0	0	8.8065	0	1.3279	15.672	1.7162	4.3565	21.653	18.908	20.385	29.816	36.136	48.072	43.556	42.078	53.695	57.406	70.732	82.339	113.19	154.38	161.05	191.99	194.55	208.69	232.54	263.07	292.01	261.36	271.73	274.73	327.05	323.73	337.82	354.23	381.11	383.23	371.27	375.87	357.91	371.62	376.99	396.35
0	7.586	0	6.1684	0	0	0	0	0	0	0	0	1.3499	32.33	103.67	173.94	284.92	414.24	579.03	742.41	869.16	1022.1	1216.9	1352.4	1434.7	1522.3	1741.4	1851.7	1934.6	2059.9	2185.6	2245.5	2336.4	2387.9	2567.1	2649.6	2625.8	2647.7	2825	2794.3	2821.5	2850.4	2883	2812.1	2873.7	2895.7	2946.8	2900.1	2877.1	2871.4
0	0	0	0	14.97	13.276	13.387	3.934	8.02	13.982	7.3264	6.1183	9.5754	47.949	52.391	42.596	49.405	49.766	66.877	75.253	89.685	107.71	125.32	156.76	180.94	193.06	219.68	273.26	287.42	320.28	345.85	383.5	441.75	471.03	525.03	519.81	582.29	606.97	642.95	644.44	669.15	708.13	672.51	703.44	695.87	717.08	749.18	764.82	783.72	782.61
8.5716	1.5215	0	0	4.083	0	9.6558	10.763	0	0	0	0.223	0	14.88	34.346	53.133	89.215	137.83	182.26	234.11	274.04	328.54	394.36	450.34	535.97	627.58	673.15	707.75	745.99	782.71	786.97	868.93	901.98	936.42	959.7	957.85	1012.5	1012	1044.3	1031.5	1056.2	1045	1084.2	1072.4	1089.1	1104.5	1093.5	1126.6	1078.9	1094.1
16.9	4.1902	0	0	0	1.3885	0	0	0	0	0	0	0	0	0	0	0	0	0	0	0	0	0	0	0	0	0	0	0	0	0	0	0	3.0987	7.2232	0	0	0	3.929	6.9995	6.4447	6.0056	7.0163	5.4013	2.6629	1.9195	0	6.4965	0	0
0	0	0	0	9.9182	10.137	10.034	11.586	20.821	12.303	28.196	34.158	48.582	58.255	74.832	83.404	98.73	109.1	113.6	129.55	175.81	202.09	219.19	237.94	274.84	308.79	362.45	419.9	472.64	579.91	654.02	734.12	828.82	952.22	1063.9	1199.6	1322.6	1422.1	1526.4	1586.6	1645.8	1698.6	1732	1794.5	1824.7	1869.4	1922	1925.6	1993.4	1981.7
8.6533	9.6007	0.63807	1.4171	0	0	0	0	0	0	0	0	0	0	0	0	0	0	0	0	0	0	0	0	0	0	0	0	0	0	0	0	0	0	0	0	0	0	0	0	0	0	0	0	0	0	0	0	0	0
19.174	8.6883	7.7628	0	0	0	0	0	0	0	0	0	0	0	0	0	12.694	38.661	113.66	146.04	247.48	299.79	409.45	524.52	537.23	675.26	748.33	825.05	893.14	861.86	1022.7	1005.4	1088.5	1167.9	1285.6	1378.6	1431.5	1556.5	1835	1861.6	2068.2	2263	2520.8	2658.7	2809.2	2896.1	3002.1	3048.2	3038	3058.8
22.709	4.6714	4.3573	0	0	0	0	0	0	0	0	19.265	17.583	42.495	14.584	7.4213	36.405	56.979	78.397	71.867	95.297	114.67	130.79	147.91	154.95	162.04	179.73	196.1	185.8	191.84	237.63	287.43	368.84	444.6	510.78	566.01	655.14	743.25	806.96	870.16	941.14	961.21	1014.9	1024.5	1136	1126.4	1196	1220.9	1269.7	1257.2
0	48.937	21.581	11.196	13.168	0	0	0	0	0	0	0	0	0	0	0	0	0	0	0	0	0	0	0	59.256	189.17	246.21	362.76	383.59	553.01	639.39	732.04	810.7	968.34	1063.5	1157.1	1224.7	1280.5	1359.2	1330.7	1429.9	1430.8	1516.2	1533.2	1595	1591.8	1600	1574.3	1524.8	1540.6
0	0	4.0558	9.2889	4.6844	0	0	0	0	4.3177	2.6464	4.8106	0	1.3611	16.916	25.99	38.837	35.186	54.741	71.265	75.211	122.25	175.05	219.02	238.21	279.54	315.08	394.26	455.1	399.67	344.71	384.51	443.39	505.71	553.7	517.95	577.95	680.9	731.5	802.03	808.16	887.5	789.18	899.77	793.93	798.53	923.55	977.47	923.84	908.61
3.0228	6.2201	3.1317	0	0	4.6366	0	0	0	0	0	0	0	0	0	0	0	0	0	0	1.5065	0	5.6347	1.2624	14.417	20.852	29.263	16.259	20.548	18.05	32.357	49.961	51.579	79.852	78.995	103.02	140.41	169.34	181.12	203.46	216.19	207.26	233.29	232.42	238.96	241.32	247.84	273.42	311.08	301.1
0	0	0	0	7.7106	24.157	9.4889	27.229	27.504	34.739	15.783	23.65	7.1965	3.0136	8.1819	7.9067	0	0	0	0	0	12.861	23.69	18.154	31.133	28.2	34.319	51.938	95.034	129.26	120.78	160.04	148.06	191.91	214.8	161.78	193.27	246.11	257	295.5	295.29	308.88	324.89	325.57	354.55	335.12	344.21	352.85	351.78	375.38
5.4755	11.709	0	0	0	0	7.4811	5.0229	4.9686	2.6013	0	1.1655	0	0.49143	2.886	2.5541	2.3923	0.11689	11.46	16.744	38.297	63.114	119.92	149.49	214.47	282.93	355.74	431.7	540.45	721	894.01	1011.4	1222.4	1354.9	1567.3	1728.3	1961.8	2158.2	2362.2	2484.7	2768.9	2803	3005.3	3133.3	3165.4	3368.4	3315.1	3498.4	3588.2	3647
0	0	0	4.7713	4.1329	0	0	0	0.48228	0	9.0782	6.439	41.927	80.18	146.4	231.88	332.73	432.85	537.69	661.34	760.93	914.1	1009.4	1110.2	1163.1	1259.1	1298.9	1381.9	1485.3	1538.3	1606.2	1642.9	1760.7	1814	1857.6	1955.6	1990.2	2082.8	2162.7	2155.7	2258.9	2254.3	2288.8	2409.7	2396.4	2452.3	2554.6	2584	2626.1	2634
0	0	0	0	7.6079	3.5637	0.5975	3.3917	4.0081	0	0	0	0	0	0.19735	0	0	0	0	0	0	0	0	0	0	0	0	0	0.70638	44.351	121.67	155.78	235.34	286.7	354.06	425.92	521.05	557.84	646.52	731.32	775.7	795.17	843.94	902.79	932.01	993.52	1006.7	1074.3	1044.2	1099.3
0.27601	1.3296	0.69231	6.943	0	0	0	0	0	0	7.4081	1.1488	19.083	17.283	24.761	16.754	18.95	26.567	43.42	75.296	114.93	150.75	206.01	274.32	322.73	384.38	418.17	500.36	563.54	610.37	674.77	662.03	705.73	753.66	798.68	785.55	876.63	893.6	918.36	970.32	955.85	999.4	970.41	1033.2	1018	1048.4	1026.5	1063.6	1090.8	1117.1
24.191	11.488	0.55105	0	0	0	0	0	0	0	0	0	0	0	0	0	0	0	0	40.918	103.49	223.06	328.63	519.73	654.16	873.78	1060	1328.5	1546.9	1835.1	1970.8	2228.7	2539.1	2725.6	3023.4	3409.3	3551.1	3882	3964.3	4283	4412.7	4647.9	4839.2	4964.7	5175.9	5197.3	5419.3	5464.1	5432	5465.4
14.583	3.9977	0	1.5072	0	0	1.0207	0.93756	5.0875	0	1.3895	4.5472	17.38	25.383	25.245	29.072	33.498	37.469	55.027	59.341	65.901	75.389	64	83.062	84.715	97.669	102.43	116.05	148.55	178.14	241.36	274.35	350.81	375.47	447.96	497.17	566.24	648.29	724.79	821.12	854.91	899.71	961.1	1030.6	1061.2	1107.4	1165.5	1171	1244.5	1292.8
0	2.0955	0	2.8593	2.4523	7.5597	0	0.48312	0	0	0	0	0	0	0	0.58477	31.772	70.771	132.48	213.54	283.84	362.22	467.89	579.55	692.28	781.45	926.76	1039.7	1189.2	1305.7	1398	1634.5	1790.7	1967.7	2184	2319.9	2474.2	2615.7	2750.8	2923.8	3021.9	3008.5	3241.9	3280.6	3305.4	3340.7	3365	3459.9	3426.2	3537.2
26.008	8.0381	0	0	0.63691	0	0	0	0	0	0	0	0	0	0	0	0	0	0	0	11.059	11.695	27.169	22.024	47.136	72.104	97.361	138.38	150.77	218	218.19	355.39	393.58	454.13	587.72	658.44	733.05	789.29	887.13	967.22	941.18	1017.9	1053.8	1058.4	1159	1133.9	1138.2	1118.2	1170.1	1220.8
0	0	0	7.6485	12.759	16.183	5.5752	7.965	13.017	7.265	12.369	10.757	16.336	20.671	20.979	30.449	38.577	40.753	42.992	53.281	69.312	85.521	101.26	131.4	165.61	218.13	266.97	318.96	371.84	424.36	504.4	630.6	760.97	956.54	1137.1	1373.6	1453.1	1712	1720.8	1896.3	2300	2309.4	2624.2	2743.5	2800.4	2864.4	3003.9	3098.3	3204.5	3263.3
4.6944	3.671	0	8.5534	0	0	2.0203	0	2.4383	0	0	0	0	7.6263	0	0	0	0	7.6076	10.498	10.524	28.078	28.912	36.844	44.835	79.557	68.338	74.397	49.693	54.497	60.017	71.921	96.77	114.47	122.19	144.68	171.25	174.24	209.97	234.49	219.94	203.69	217.2	219.08	236.61	232.61	227.18	229.02	253.99	265.25
8.952	2.2189	2.7054	0	0	0	0.35777	0	0	0	0	0	0	0	0	0	0	4.6313	24.714	48.947	68.13	88.22	113.62	121.91	142.33	168.47	193.76	195.46	221.01	231.07	256.06	243.06	251.18	264.66	248.9	261.32	277.59	297.24	295.68	309.86	293.48	275.4	283.01	274.9	307.31	285.5	280.3	281.58	281.37	286.57
0.92426	4.3718	2.5221	1.6798	0	0	0	0.57719	0	5.5624	0	6.3116	2.7718	2.1373	9.1474	23.435	44.18	52.606	64.351	83.691	104.1	125.6	141.64	166.52	196.3	227.79	253.99	266.22	281.1	300.82	304.47	353.38	374.68	378.47	424.46	437.08	434.08	503.31	528.58	621.38	644.81	638.99	674.13	671.44	721.76	717.15	706.78	680.37	601.93	705.62
5.918	3.0825	0	0	0	0	6.4429	3.2766	0	4.3679	0	3.4229	0.90151	4.2649	13.184	6.0356	15.738	33.218	73.013	110.5	177.28	244.82	349.57	415.13	546.38	669.42	793.88	952.24	1124.9	1242.6	1410.8	1623.7	1775.2	1946.3	2068.5	2249.6	2375.1	2506.2	2666.6	2776.6	2944	3061.5	3121.4	3222.1	3221	3302.2	3378.1	3405.5	3501.6	3477.2
1.4666	5.8061	0	0	10.947	6.8911	0	0	0	0	0	0	0	0	0	0	0	0	7.4029	21.742	35.541	50.928	64.395	61.998	79.748	93.261	102.21	111.82	123.23	129.08	129	168.13	224.53	260.3	327.62	285.4	354.82	513.6	542.61	531.52	552.72	573.6	621.57	648.86	704.88	724.26	738.01	765.17	782.01	798.61
10.707	5.1608	0.43643	0	0	0	0	0	0.80837	0	1.409	2.6478	0	0	0	0	0	0	0	0	0	0	0	0	0	0	0	0	0	0	0	0	0	0	0	8.6533	25.129	31.805	70.622	104.78	130.82	162.05	195.25	207.32	237.77	237.55	273.68	290.3	290.39	322.42
0.62952	4.4114	0	4.5906	2.057	0	0	0	6.257	0	7.5736	0	12.459	14.774	27.939	35.811	14.466	27.009	34.459	79.481	64.044	76.239	103.2	131.85	124.76	144.99	171.46	168.33	184.41	207.7	196.72	231.97	265.68	273.4	301.67	308.12	346.03	369.39	375.72	369.61	355.79	379.32	355.12	382.58	376.1	381.3	386.79	436.77	433.75	433.18
4.7419	3.5868	0	0	0	0	2.6423	1.7568	3.8792	7.7171	5.0368	6.8591	7.5424	19.218	16.525	54.753	113.46	164.71	261.12	320.54	409.18	477.08	507.64	569.6	650.13	714.44	802.5	835.04	913.19	1005.5	1029.6	1147.8	1152.1	1277.2	1366.7	1419.6	1380.6	1397.3	1386.4	1409.6	1399	1404.5	1415.1	1508.2	1503.4	1481.1	1492.3	1470.4	1495.1	1515.3
13.546	2.3959	0	0	0	0	7.8305	2.709	8.8091	11.723	15.081	18.953	19.911	27.803	21.081	26.394	28.318	33.759	60.41	58.288	68.592	79.122	96.771	109.75	126.81	150.72	173.06	196.01	203.18	220.73	252.64	274	338.24	343.67	387.91	415.38	450.06	490.35	554.64	584.86	625.78	671.82	669.98	731.82	760.95	793.58	865.2	881.14	920.37	918.87
0	0	0	11.685	12.553	6.4023	7.3333	25.186	13.701	25.091	33.529	24.042	46.447	54.618	79.466	78.137	98.205	93.345	125.67	149.04	163.54	188.08	201.22	238.49	264.9	312.21	360.18	402.23	435.89	460.63	516.58	549.41	604.41	652.02	675.44	716.47	721.01	776.47	787.55	858.83	843.17	865.11	916.96	935.79	912.81	933.85	961.83	1007.6	1005.9	1009.8
4.1348	0	0	0	1.3486	0	7.6321	11.518	9.6756	14.416	21.733	24.307	47.296	92.899	144.05	193.15	244	395.93	452.26	537.22	626.08	712.98	830.07	875.92	954	995.02	1084.8	1115.1	1185.4	1220.6	1347	1297.1	1342.9	1420	1477.5	1579.3	1615.7	1611.4	1752.5	1851.1	1885.3	1879.6	1998	2037.5	2100.2	2190.9	2140.5	2191.5	2200.5	2244.9
9.7959	10.38	0	0	0	0	2.1689	0	0	0	0	0	1.8887	0	0	5.7802	7.5455	0	2.8426	0	7.2737	0	6.088	1.0136	0	0	0	0	0	0	0	0	0	0	0	0	0	0	0	0	0	0	0	0	12.649	14.432	21.754	23.316	2.8139	103.97
11.009	3.2658	0	0	0.64185	1.1811	0	0	0	6.8669	1.6305	8.2594	0	4.3575	0	10.384	14.819	24.871	19.982	39.105	59.609	87.562	132.21	143.97	180.54	229.78	265.02	325.93	380.56	446.33	473.82	561.41	575.33	676.09	724.21	780.2	807.59	818.9	883.01	926.19	955.6	969.8	989.54	1064.3	1095.5	1102	1147.2	1219	1189.6	1257.3
15.542	3.1458	0	0	2.3396	0	0	0	0	0	0	0.43066	0	7.6509	31.133	38.989	48.639	79.738	90.812	118.6	138.59	145.41	176.38	172.11	176.49	187.94	203.37	213.35	246	257.21	268.2	313.98	335.16	329.19	392.09	438.35	473.02	524.58	569.35	604.34	632.32	651.61	687.31	666.97	702.15	732.3	770.34	745.55	719.83	711.99
0	0	0	0	5.6804	3.8815	2.4168	7.0799	0	0	0	0	0	16.271	58.915	87.171	140.03	199.61	269.3	302.76	402.22	543.68	733.4	895.47	1161.7	1394.3	1596.9	1829.8	2078.7	2283.5	2506	2716.5	2969.7	3151.6	3336.4	3456.8	3730.4	3698.6	3911.4	3955.3	3992.3	4020.8	4116.6	4171.8	4281.1	4395.4	4374.8	4581.6	4581	4529.9
0	0	2.2197	1.4702	0	6.1586	0	0	0	0	3.3929	0	2.6446	12.227	13.257	16.547	30.075	33.172	46.069	69.4	100.31	157.19	215.35	332.05	440.56	580.25	724.81	888.34	1049.5	1211.5	1338.5	1584.2	1798.9	2002	2157.2	2319.4	2437	2551.5	2842.6	3002.8	3010.2	3111.7	3154.3	3291	3396.2	3358.6	3331.5	3025.8	3085.1	3153.4
9.8334	0	0	4.0663	0.8732	0	0	0.1488	1.1796	1.0088	0.93686	0	2.4608	1.0221	0	10.296	0	0	2.6605	17.132	7.9496	16.942	22.157	66.097	82.516	138.83	203.59	310.72	372.15	497.5	624.37	774.24	895.11	1136.3	1310.7	1498.2	1647	1846.5	1889.9	2140.4	2291.3	2319.5	2407.3	2384.7	2496.4	2549.3	2523.9	2638.3	2608.9	2748.3
7.3406	0	1.3527	0.98563	0	0	0	0	0	0	0	0	0	0	0	0	1.5362	5.9585	6.0722	21.739	32.437	38.12	48.354	53.943	66.561	86.682	91.127	109.92	108.01	137.82	158.93	177.35	198.17	185.24	198.54	213.44	228.48	266.75	286.09	329.1	336.15	337.59	344.54	337.16	414.42	442.43	401.66	405.54	335.16	386.26
0	5.9668	0	0.65935	3.663	0.62425	0	0	0	0	0	0	0	0	0	0	0	0	0	13.361	55.134	126.91	196.64	276.21	394.97	481.93	607.16	706.19	816.08	954.98	1041.4	1107.8	1213.7	1281.3	1390.5	1655	1772.5	1763.6	1738.9	1680	1666.8	1696.2	1691.4	1750.4	1710.5	1729.4	1786.1	1792	1785.7	1752.1
0	0	0.69931	3.8262	1.5926	4.43	0	0	0	0	0	0	0	0	0	0	0	0	0	0	0	0	0	7.5068	31.37	95.474	159.69	270.31	380.15	490.4	620.32	769.59	905.92	1083	1213.1	1404.7	1519	1620.1	1731.3	1836.4	1913.9	1948.6	2048.9	2085.4	2150.8	2229	2224.2	2210.2	2204.6	2177.2
5.6925	2.1216	0	4.1072	2.5973	0	0	0	0	0	0	5.5751	15.013	70.671	122.18	210.24	335.27	480.62	632.55	815.1	978.64	1102.3	1289.7	1478.1	1573	1733.6	1888.3	1987.3	2163.3	2179.4	2337.3	2390.2	2570.8	2651	2775.1	2794.6	2888.8	2934.8	3025.4	3041.9	3037.3	3133.4	3138.2	3042.7	2984.3	3003.3	3076	3073	3127.1	3184
8.3833	0	3.4389	5.7887	0	1.4595	0	0	0	0	0	0	0	12.94	14.512	43.304	82.528	106.45	216.22	301.76	429.12	589.6	809.35	1055.4	1364.3	1647.3	1949	2267	2531.3	2886.3	3285.1	3518.3	3878.9	4359	4706.4	5161.1	5492.8	5860.3	6181.5	6370	6539.3	6700.3	6984.2	7028	6949.5	6970	7251.8	7286.2	7292.1	7252.9
6.8753	10.693	0	0	0	0	5.7498	5.5606	0	0	0	0	0	9.9108	2.7411	0	0	0	0	9.6028	29.855	58.771	113.92	133.69	181.72	252.05	293.5	299.1	387.71	418.79	470.49	520.97	569.26	634.78	690.45	694.31	726.07	728.91	798.63	820.89	872.97	839.15	877.34	888.31	914.82	907.12	872.26	899.66	887.95	900.65
11.237	4.7793	0	3.1705	0	0	0	2.4868	5.314	3.4127	4.3781	7.4059	15.294	26.841	47.419	97.865	148.74	210.8	305.41	383.14	498.3	584.07	661.73	769.24	870.66	991.79	1038	1115.8	1211.7	1300.1	1340.7	1413.5	1479.5	1515.8	1548.6	1615.5	1653.9	1741.6	1811.2	1800.9	1564.4	1555	1560.4	1599.7	1597.6	1629.1	1643.6	1619.7	1655.4	1700.2
17.121	8.353	0	4.6143	0	0	0	0	0	0	0	11.583	6.3089	5.4817	6.8956	3.5084	4.9048	9.5185	24.888	35.728	39.607	57.301	78.544	86.631	116.9	142.35	162.57	173.21	190.56	192.07	193.99	236.57	258.76	288.79	304.23	287.32	302.36	305.33	318.16	333.48	343.57	356.7	339.59	339.77	343.83	336.63	332.64	356.76	350.6	329.37
20.022	4.2372	0	7.4598	0	0	0	0	0	0	0	0	0	0	6.1751	13.563	30.531	41.484	60.914	68.666	78.322	85.953	118.68	145.24	165.01	203.57	199.07	229.82	214.71	294.59	271.05	297.09	307.28	338.68	354.32	360.97	359.46	386.42	410.22	424.46	418.67	464.15	467.46	465.7	483.75	487.39	540.35	508.67	533.53	543.59
7.6842	7.9	0.80688	0	0.65758	0	0	0	0	5.1474	2.537	2.6987	32.58	98.395	190.02	299.94	480.58	665.42	869.32	1051.5	1214.5	1433.6	1620.1	1817.1	2039.3	2198.5	2320.7	2492	2638.7	2768	2837.1	2978.3	3147.7	3217	3319.6	3327	3456.2	3528.8	3590.8	3573.5	3629.6	3595	3621.1	3589.9	3428	3614.4	3610.8	3695.1	3777.7	3787.7
16.258	2.5993	0	0	0	1.4727	0	0	0	0	0	1.5553	4.1382	0	0	18.397	52.204	91.611	132.24	184.27	222.53	267.06	298.59	332.44	377.6	410.76	405.98	413.63	435.95	445.09	465.14	479.81	492.12	525.68	527.28	495.52	517.14	516.05	508.89	520.85	514.89	551.11	532.96	491.31	493.95	512.73	493.81	513.45	511.33	534.56
28.121	4.2871	10.098	0	0	0	0	0	0	0	0	0	0	28.687	52.511	127.35	174.08	265.78	331.95	413.1	506.23	584.64	717.13	800.49	969.66	1059.8	1181.4	1291.3	1534.6	1698.7	1887.9	1846.9	2222.9	1908.2	2349	2625.7	2941.3	3001.1	3136.6	3275.6	3549.9	3555.5	3560.1	3845.5	3962.1	3812.5	3809.6	3726	3910.3	3879
5.5921	15.065	3.1373	0	2.4601	0	0	0	0	21.863	37.372	82.593	117.6	166.62	230.69	274.22	324.78	373.02	406.35	449.99	498.4	515.35	606.73	629.97	661.52	720.18	739.26	740.9	783.95	840.22	842.38	857.67	913.26	936.15	979.58	1005.2	1042.7	1048.8	1114.2	1148.6	1154.1	1188.1	1209.2	1262.1	1297.3	1312	1296.2	1306.5	1308.9	1359.4
3.615	5.7996	0	0	0	4.0419	7.3036	0.23054	0	0	0	0	0	0	0	0	0	0	0	0	0	1.8708	13.353	16.14	23.961	27.337	38.495	49.785	69.433	83.969	99.045	121.68	137.66	147.83	162.84	166.63	171.36	181.33	219.84	192.08	211.26	216.17	218.49	251.95	216.9	268.06	237.92	241.15	223.62	255.64
17.969	1.1714	0.17517	0.85936	0	0.05041	0	0	0	0	7.7961	5.28	13.245	19.198	17.1	21.813	15.84	20.373	26.26	29.793	26.884	45.906	70.929	85.375	122.83	154.83	184.65	212.69	233.91	254.51	322.45	336.9	393.86	454.71	492.42	512.44	544.45	576.2	617.1	668.02	676.83	672	727.2	728.62	724.15	750.44	742.58	756.06	766.41	741.54
0	3.7952	6.0771	5.9413	8.4908	0	0	0	0	0	1.3039	0	21.914	31.497	58.289	81.699	112.87	127.88	175.97	215.43	237.55	272.58	306.57	317.95	350.84	369.35	405.45	456.96	484.26	503.83	503.35	533.44	567.56	578.81	626.22	652.66	687.42	702.79	706.5	700.79	673.7	675.48	650.51	692.28	684.7	702.64	675.2	724.35	718.8	696.41
15.322	7.2832	0	0	0	0	0	0	0	0	0	0	0	0	0	0	0	0	0	0	0	0	0	0	0.90737	5.1148	31.693	51.493	73.298	107.3	129.69	166.81	204.44	254.13	297.86	355.29	421.92	488.06	559.71	607.81	634.69	716.49	734.45	771.88	822.65	836.32	901.36	931.53	961.42	968.5
9.2527	7.2564	2.4196	0	0	0	0	0	0	0	0	0	0	0	0	0	0	13.997	19.343	46.737	105.41	180.68	267.45	336.89	386.69	586.56	629.01	701.35	816.01	868.13	940.41	1042.9	1165.7	1240.1	1372.1	1484.9	1666.6	1794.1	1802.7	1981.9	2053.3	1846.6	1894.8	2148	1983.4	2009	1992.6	1967	2080.1	2077.1
12.399	4.0427	0	0	0	0	0	0	0	8.0435	3.0359	19.98	13.282	11.607	6.2716	20.052	0	0	26.778	22.149	41.068	56.144	53.492	119.47	167.91	216.29	274.21	298.51	342.26	413.55	466.89	509.28	484.35	533.46	576.57	625.39	698.13	721.93	808.61	865.18	925.02	1000	1007.3	1055.7	1075.6	1068.1	1088.4	1133.5	1178.8	1205.7
12.81	1.5035	1.2864	0.10236	2.949	0	0	0.18258	1.6176	0	0	4.754	5.019	0	0	0	3.1446	0	0.77849	19.78	17.911	20.787	56.8	80.784	117.33	175.58	262.53	343.05	434.31	520.66	582.93	653.42	767.98	874.25	968.49	1052.8	1120.7	1179.9	1286.4	1404.1	1480.1	1532.1	1624.3	1681.2	1801.2	1802.9	1841.8	1951.6	1972.8	2048.6
6.0875	7.7326	0	0	0	1.2821	0	0	0	0	0	0	0	0	0	0	0	27.982	80.543	135.52	209.45	269.71	348.1	429.53	549.67	660.5	759.23	887.56	1042.9	1212.3	1330.2	1547.8	1715.5	1908.8	2059.2	2187.1	2412.2	2485.5	2662.8	2747.7	2813.6	3032.1	3170.6	3271.2	3296.8	3344.2	3481.2	3455.1	3538.4	3614.3
12.371	6.0319	8.5832	2.2709	0	0	0	0	0	0	0	0	0	0	0	0	0	0	0	0	0	0	0	0	0	9.1705	40.831	74.596	104.78	144.9	171.02	242.82	285.6	414.64	486.51	561.78	652.11	735.38	858.94	940.05	1042.1	1100.6	1178.8	1258.3	1351.9	1391.4	1492.3	1520.8	1542.1	1563.8
31.356	3.2747	1.7786	0	0	0	0	0	0	0	0	0	0	0	3.1439	0.80127	17.013	46.357	55.112	88.109	114.16	181.67	242.45	347.31	440.28	564.95	663.85	794.77	920.78	1078.7	1117.5	1277.8	1471.8	1625	1739.5	1888	2016	2114.5	2328.8	2346.2	2331.2	2330.3	2430.6	2634	2738.8	2757.6	2808.5	2838.6	3080.2	2963.9
11.611	12.227	0	5.1253	0	0	0	0	0	0	3.96	2.1497	11.428	9.2799	20.624	29.413	45.066	42.758	47.668	58.045	58.297	75.81	67.731	83.627	104.26	146.49	168.16	211.37	258.55	312.66	392.85	489.13	512.7	586.14	683.07	734.13	915.89	1015.8	1088.5	1155.7	1195.9	1292.6	1350.2	1485.4	1499.7	1499.9	1608.8	1616.5	1611.3	1581.5
22.208	5.6553	4.8317	0	0	0	0	0	0	0	0	0	0	0	0	0	0	0	0	0	0	0	11.558	51.109	91.736	189.18	271.83	443.49	613.49	829.7	1106.3	1371.8	1704.8	2041	2325.4	2659.1	2989.4	3188	3489.5	3706.8	3864.1	4142.3	4273.5	4421.7	4498.5	4671.5	4763.1	4712.2	4760	4887.7
1.4541	7.3909	0	1.3608	4.436	0	0	3.9205	0.77261	1.129	2.7702	0	0	0	0	0	4.0975	4.8515	0	0	6.7734	8.3614	23.988	13.813	18.472	29.066	44.734	51.516	57.251	65.516	92.125	112.78	121.34	169.59	223.2	252.2	287.47	304.34	356.61	401.68	436.51	457.4	482.89	456.91	519.96	553.38	565.61	556.36	567.56	615.51
6.4712	2.5857	0	8.5518	0	0	1.3706	2.9891	6.7989	3.4309	0	0	4.2484	0	0	4.3415	10.681	19.529	40.166	50.086	97.504	143.43	172.2	238.68	295.29	400.3	398.97	578.12	673.29	780.69	887.6	1051.1	1140.4	1302	1356.9	1438.4	1507	1579.5	1695.5	1741.7	1679.8	1733.2	1646.7	1738.7	1770.9	1786.8	1749.7	1766.9	1821.5	1892.3
17.821	11.014	0	0.54526	0	0	0	0	0	0	4.1165	0	0	8.538	7.5409	10.663	28.106	47.549	60.328	100.67	157.12	220.06	287.44	371.04	458.32	551.72	617.24	728.86	854.8	935.99	1093.1	1171.8	1290.8	1476	1564.1	1676.1	1866.5	1903.5	1990.4	2103.4	2162.9	2277	2330.7	2372.2	2440.3	2493.5	2520.1	2588.5	2623.7	2607.5
16.566	0	0	1.5914	0	0	0	0	0	0	0.80728	2.019	0	0	0.78299	0.34992	5.9981	3.7485	8.1325	26.353	39.67	83.14	119.12	174.8	225.28	287.54	362.85	431.52	503.07	555.84	665.43	743.5	778.51	935.27	994.31	1076.7	1091.8	1161.7	1235.5	1275.8	1361.6	1352	1388.8	1432.2	1491.4	1471.5	1525.7	1552.3	1545.7	1558.3
8.8719	0	0.87078	0	0	0	1.7047	0	1.3241	7.2097	7.7834	22.515	34.683	54.344	72.464	93.511	132.65	145.49	192.01	227.06	251.08	259.32	308.86	349.98	376.36	412.12	440.31	481.18	512.72	550.8	596.67	661.2	724.21	791.95	812.15	874.45	937.64	969.65	1032.7	1122.9	1155.6	1195.8	1241.1	1277.6	1334.1	1349.4	1380.2	1385.5	1421.4	1417.5
0	0.54171	0	3.0804	5.0483	0	0	0	0	0	0	0	0	0	0	0	0	0	0	0	0	0	0	0	0	0	0	0	0	0	3.5285	12.523	43.929	59.449	120.88	150.43	210.55	265.5	319.58	381.94	391.1	481.47	500.28	510.89	534.96	568.45	595.6	657.14	657.66	681.87
[truncated: 78 more columns]
