# Supplementary material for: Limits on information transduction through amplitude and frequency regulation of transcription factor activity
Source: eLife. 2015 May 18;4:e06559. doi: 10.7554/eLife.06559 (PMC4468373; doi:10.7554/eLife.06559)
Supplement: Supplementary file 1. — Raw single-cell time-trace data for HXK1 (15259 cells), SIP18 (21242 cells), pSIP18 mut A (18203 cells), pSIP18 mut B (17655 cells), 1× reporter diploid (21236 cells), and 2× reporter diploid (19222 cells). The data are also available from Dryad Digital Repository (Hansen and O'Shea, 2015). DOI: http://dx.doi.org/10.7554/eLife.06559.014 [file elife06559s001.zip › source_data/1x_SIP18_HXK1_DM_70min_690nM.txt]

0	0	0	3.8217	2.2805	5.2006	5.5561	4.6913	10.808	5.7399	11.398	6.4356	14.482	2.3711	25.248	13.396	27.747	48.159	82.882	130.87	190.77	227.59	298.22	375.95	480.06	599.2	722	849.39	994.75	1182.9	1319.9	1512.2	1687.4	1869	2055.3	2264.2	2449.1	2614.2	2762.6	2816.8	2894.9	2836.1	2892.1	2865.3	3020	2882.8	2888.4	3028.3	3002.2	3084.2
0	5.7524	0.71086	3.3129	0	0	0	0	0	0	2.6114	34.258	99.553	166.93	280.94	431.55	616.55	808.75	1004.3	1262.6	1492.9	1785.1	2030.8	2319.5	2569.8	3072.9	3502.1	3844.5	4292.4	4394.3	4492.9	4899.8	5226.2	5610.8	5647.5	5258.6	5839.8	5548.1	6279.3	6374.1	6554.1	6788.7	6972.7	7071.7	7119.4	7360.4	7219.9	7072.2	7456.3	7261
0	0.76725	0	0	0	11.413	6.6904	5.9415	8.3977	10.79	19.923	19.386	11.163	34.419	69.84	72.923	105.05	190.65	244.89	368.34	491.39	622.91	761.77	931.29	1111.4	1268.9	1435.5	1596	1688.4	1889	2045.9	2199.5	2488.7	2733.6	2924.2	3225.5	3422.3	3572.9	3771	4056.5	4107	4567.4	4569.1	4790.3	4890.7	5073.8	5089.2	5283.4	5154.6	5222.7
7.5313	4.4393	3.4485	0	0	0	0	10.343	12.99	11.686	17.122	14.035	7.0048	9.6379	18.884	41.675	87.579	148.82	241.79	369.68	536.73	691.99	830.84	1057.2	1277.1	1458.2	1710.1	1957.7	2233.7	2573.2	2934.3	3151.3	3505	3872.1	4121.2	4595.7	4914	5205.7	5581.7	5839.5	6112.8	6417.5	6528.1	6665.7	6883.1	6893.9	7152.6	7101.3	7263.9	7306.8
0	0	0	5.7208	0	4.8822	4.2045	0	4.8391	0	18.466	22.592	33.267	54.869	67.609	86.307	139.98	216.47	303.54	404.43	523.31	698.54	888.7	1165.5	1294.7	1544.7	1737.8	1912	2324.2	2798.9	2485.8	2741.3	2809.1	3035.7	3289.7	3650.3	3785.2	3955	4169.4	4307.9	4397.5	4635.3	4750.5	4865.2	5175.9	5147.9	5325.1	5377.5	5359.6	5478.3
0	0	0	0.71338	8.353	0	0	12.38	8.5674	25.845	31.016	46.667	55.026	83.481	104.38	113	116.55	144.12	156.95	173.31	212.17	243.99	244.86	408.2	545.76	613.01	719.95	915.74	959.23	1164.2	1444.4	1495.4	1641.7	1777.6	1943.3	2159.9	2325.1	2459.6	2584.4	2638	2827.3	2877.2	2994.8	3025.8	3128.4	3320.2	3278.8	3429.6	3406.9	3356.8
5.66	4.7234	0	0	3.6146	0	0	0.58959	1.6364	0	5.0623	4.3871	8.0155	4.7086	5.8679	2.1435	12.513	15.094	41.241	55.604	88.782	117.32	169.59	191.58	237.63	289.05	338.77	416.3	472.25	546.08	626.53	553.22	650.65	699.92	775.47	911.7	943.88	1060.9	1128	1177.5	1401.8	1457.4	1506.3	1502.6	1527.8	1598.9	1680.5	1632	1677.2	1585.7
17.683	0	0	9.4479	0	0	0	0	0	0	0	0	0	0	0	0	0	0	12.993	21.197	50.646	20.737	45.504	59.387	64.81	136.11	176.75	234.67	242.88	292.99	341.37	444.8	793.79	571.67	508.06	570.57	727.49	893.95	1146.8	1362.6	1487.8	1688.6	1795.9	1818.2	1954.8	2074.6	2158.9	2210.3	1979.6	1937.2
0	0	0	4.1713	6.2183	8.0007	21.612	23.406	27.135	38.363	28.905	33.391	17.864	26.38	17.79	26.139	36.015	55.457	87.288	148.13	233.15	279.39	417.71	549.43	731.15	896.15	1085.6	1295.9	1477.1	1803.1	2147.2	2301	2608.5	2912.6	3109.3	3553.9	3796.3	4145	4376.6	4529.3	4707.4	4969.7	5081.9	5216.4	5295.3	4169.5	5449.9	5585.8	5600.9	5719.8
14.763	18.908	0	3.1074	0.10732	0	0	0	0	0	0	0	0	0	0	0	0	0	0	0	0	0	0	0	0	0	0	0	0	0	35.592	66.234	158.24	226.19	315.22	378.09	445.24	506.82	571.41	654.18	748.11	820.12	864.38	925.54	1003.3	1051.8	1077.3	1089.1	1114.2	1142.6
0	0	0	0	0	0	7.7907	12.185	5.3784	6.8335	0.6175	4.4124	3.0776	0.89755	6.7644	12.169	29.195	62.362	68.924	128.29	209.89	315.81	467.42	635.1	839.94	1133.5	1099.3	1366.5	1496.4	1705.8	1899.7	2071.1	2358.4	2481	2711.7	2846.9	2954.9	3145.5	3310.1	3476.1	3596.5	3522.5	3611.9	3702	3713.6	3767.3	3822.5	3867.6	3893.6	3920.5
0	0	0	8.7103	4.5671	10.899	15.853	15.277	29.245	36.466	21.556	27.906	23.013	23.156	29.761	44.497	52.885	58.609	60.441	68.332	82.106	81.856	99.876	123.99	150.18	180.73	207.23	260.94	305.68	343.04	409.03	469.31	515.47	546.78	599.67	686.27	721.35	777.35	803.81	877.16	909.16	989.29	964.27	1038.8	1059.3	1114.2	1195.9	1168.8	1177.2	1366.9
16.228	8.9635	0	8.6098	0	0	0	0	0	0	0	0	0	0	0	0	0	16.327	67.292	107	174.69	246.34	332.02	442.76	546.74	674.44	848.28	997.26	1108.2	1299.5	1461.5	1702.8	1898.3	2179.7	2382.2	2529.8	2753.6	2798.9	3087.7	3290.3	3494.4	3666.2	3867.3	3813	4000.8	4112.5	4253.3	4268.8	4271.9	4279.4
11.771	4.5993	0	1.7051	0	0	0	0	0.46509	9.9587	9.7071	2.7987	3.199	0	0	0	17.734	73.659	160.18	259.83	358.75	537.45	663.87	835.95	1014.4	1232.1	1546.8	1770.9	1988.4	2399.4	2552.4	2712.6	3023.3	3297.7	3685	3851.4	4046.7	4217.5	4367.3	4616.2	4646.3	4718.3	4914.4	4966.5	5102.8	5136.1	5084.2	5292	5208.6	5243.7
5.227	0.44795	0	0	2.5766	0.84982	0	0	0	0	0	0	0	0	0	12.031	68.477	143.34	220.39	326.58	435.85	540.47	750.69	881.15	1046.2	1197.6	1342.3	1516	1696.4	1803.9	1926.9	2050.4	2238.7	2321.1	2493.8	2558.4	2681.5	2580.2	2851.7	2843.9	2918.2	3086.4	3021.8	3075.8	3104.9	3112.7	3122	3119.4	3167.7	3284.7
0	0	0	0	3.9889	5.7912	13.045	5.8595	2.9566	8.4049	3.547	9.243	18.393	20.513	24.719	41.688	32.009	48.28	61.453	64.196	87.281	96.536	117.05	163.64	234.6	360.75	474.07	636.24	790.05	975.32	1196.5	1343.5	1460	1654.2	1859.4	1646.6	2074.7	1804.2	1965	2419	2573.8	2350.8	2570.7	2568.6	2864.1	3181.1	3197	3306.1	3860.4	3546.7
2.7826	1.1868	0	0	0	0	0.56798	0	4.4282	0	0	11.267	9.2787	14.549	26.617	35.699	87.89	118.94	173.56	225.5	243.25	289.74	430.89	500.83	579.4	646.87	755.97	804.22	914.85	988.64	1115.4	1146	1157.3	1213.4	1301.8	1354.2	1454.4	1522.2	1651.2	1663.2	1754.2	1888.1	1898	1898.2	1918.6	2008.6	1976.9	2002.7	2000.4	2134.6
9.0691	12.76	2.9493	4.1409	0	0	0	0	0	0	1.7622	0	0	8.2482	25.715	43.598	76.488	137.33	203.97	290.21	353.47	445.31	556	670.48	755.14	949.92	1056.7	1153.3	1316.7	1430.5	1603.2	1753.8	2006.9	2277.3	2327.7	2552.7	2731	2895.3	3010	3232.5	3218.5	3281.4	3328.8	3528.9	3421.3	3545.2	3604.2	3584.5	3552.3	3661.9
13.571	12.367	0	2.7228	0	0	0	1.0993	0	0	33.736	81.535	174.71	287.56	468.63	649.26	934.72	1195.6	1587.5	1931.5	2314.3	2809.6	3187.7	3584	3993.6	4436.9	4825.7	5152.8	5525.8	5882.4	6232.3	6588	6947.3	7479.3	7680.3	8081.3	8514.6	8799.5	9038.9	9249.9	9472.3	9438.8	9471.5	9518.9	9562.9	9545.9	9702.3	9845	9814.5	9711.5
1.3816	0	0.098793	2.4575	2.6096	0	0	11.385	10.831	20.201	3.0046	11.363	6.7087	11.871	20.762	15.632	32.971	41.213	83.197	85.97	122.29	151.08	205.91	252.83	282.26	340.55	378.15	445.83	487.09	545.51	622.65	627.17	693.94	766.99	783.16	850.56	912.89	984.39	1063.6	1122.9	1183.8	1183.6	1236.6	1265.7	1271.8	1327	1357.6	1394.3	1442.2	1481
5.9097	0	4.8383	0	0	0	2.0255	7.7551	4.392	10.41	13.887	15.968	26.531	45.409	68.975	95.93	133.44	186.95	272.67	348.33	440.94	493.44	567.38	700.58	781.63	891.59	939.28	974.34	1018.2	1069.1	1225.5	1276.5	1420.8	1470.9	1500.8	1577.2	1625.6	1727.6	1815.6	1846.6	1909.4	1881.9	1906.4	1937.2	1945.8	2005	1991	1995.9	1993.9	2003.5
0	5.594	0	0.24235	3.7123	1.5671	1.1951	5.3094	11.337	17.542	12.811	20.544	25.702	27.288	24.986	27.725	43.843	68.768	87.307	106.1	137.9	153.58	182.17	205.89	220.49	265.05	317.74	358.39	410.12	480.82	518.68	575.85	659.48	716.48	800.82	858.16	969.55	1027.1	1093.2	1189.5	1262.6	1314.7	1401.4	1401.6	1505.5	1587.1	1643.5	1681.9	1730	1770.6
11.254	0	0	5.7822	0	0	0.58447	0	3.6953	2.9857	2.4424	6.3695	3.4857	5.5424	0.5228	5.4928	4.4496	6.6075	1.8514	0	0	0	0	0	0	3.0531	18.701	32.061	40.552	61.643	62.7	165.98	223.7	299.82	319.2	343.11	536.94	623.92	718.32	767.83	867.54	906.73	978.89	1058.3	1125.6	1186.2	1220	1277.6	1381.7	1403.6
0	0	0	4.6318	0	4.5614	26.899	14.305	40.273	62.018	91.191	125.9	149.95	178.59	206.4	292.77	321.1	355.67	376.86	438.72	453.59	465.75	510.63	520.8	562.75	555.45	615.91	661.22	688.81	764.31	757.86	854.29	922.54	994.65	1128.3	1236	1345	1467.7	1579.8	1662.1	1699.5	1818.6	1863.3	1953	2044.3	2092.8	2159.2	2215.1	2253.9	2292.3
18.042	10.071	0	0	0	0	0	0	0	0	4.1278	0	0	6.3278	32.611	75.836	147.75	259.82	423.03	638.65	859.59	1121.1	1378.9	1710.4	2043.5	2290.9	2602.3	2833.8	3166.5	3472.1	3828.2	3917.2	4261.6	4612.7	4858.2	5291.7	5504.1	5583.5	5812.7	5977.1	6189	6588.3	6625.1	6758.4	6697.1	7183.7	7058.3	7028.4	7220.8	7161.6
1.3574	0	0	0	0	4.4834	2.932	1.287	4.6834	0.91855	0.71844	0.869	2.0312	5.5236	2.4704	11.554	22.955	51.339	102.23	171.99	269.21	411.37	486.48	635.66	926.66	1047.9	1206.2	1541.8	1740.2	1924.2	2432.8	2423.2	2782.8	3046.9	3331.9	3613.4	3897.4	4146.3	4381.3	4620.3	4756.2	4922.5	5012.3	5188.2	5249.8	5348.4	5430.2	5583.9	5684.3	5507
0	0	0	4.2418	0.69935	8.4963	16.133	11.757	19.301	19.491	31.603	46.093	71.85	101.47	132.63	185.13	233.56	336.07	409.75	515.84	654.13	769.73	892.51	1085.5	1234.9	1444	1598.1	1702.8	1909.6	2084	2249.6	2444.2	2627.7	2756.7	2912.9	2949.8	3092.9	3144	3368.3	3466.1	3482.8	3701.6	3754.6	3828.1	3999.2	4014.4	3972.7	4111.5	4123.9	4233.5
0	0	5.0388	1.0584	3.0538	6.0172	0	0.068429	3.6732	9.8584	1.0593	1.0365	10.337	12.96	21.85	20.747	19.855	27.847	24.595	60.695	98.847	116.76	130.93	178.92	266.98	295.35	357.15	328.67	471.64	585.88	694.01	794.89	845.74	980.14	1136.5	1274.9	1414.6	1541.9	1638.5	1857.2	1907.5	1968.4	2081.1	2156.5	2250.3	2257.3	2368.2	2369.6	2468.1	2526.8
4.5212	0	0	0.97782	0	0	7.3152	0	0	0	0	0	0	0	7.4417	12.433	22.983	47.565	69.531	85.667	108.41	146.83	211.75	314.15	363.31	458.05	605.89	793.46	945	1117.3	1278	1447.4	1604.4	1797.5	1939	2143.1	2325.6	2453	2684.4	2806.2	2967.7	3158.8	3315.7	3289.2	3427.7	3482.4	3442.8	3487.5	3609.7	3718.8
0	0	0	7.8865	4.1595	0.58186	7.5755	10.549	14.095	10.48	18.632	22.861	29.958	29.104	45.152	75.862	103.89	195.43	244.89	361.3	477.6	573.75	739.82	882.54	1022.3	1279.1	1477.6	1423.5	1546.4	1655.9	2103.1	1862.7	1751.2	1896.2	2040.3	2151.5	2314.3	2466	2487.8	2473.9	2635.6	2627.1	2720.3	2786	2832.9	2796.3	2916.9	2995.8	3049.5	2929.7
0	0	0	0	2.9922	3.6341	4.7975	3.8554	10.503	0	0	2.5338	8.2635	15.691	28.97	60.81	82.697	94.827	161.78	213.52	252.98	309.22	348.32	385.5	460.93	516.39	600.66	638.58	741.24	745.44	804.11	896.32	962.24	1033.3	1012.8	1092.3	1118.2	1169.9	1208.3	1224.9	1245	1291.3	1305.1	1341.9	1322.2	1345.5	1353.4	1415.6	1432.3	1427.1
14.302	4.1433	3.4663	0	0	0	0	1.7204	0	5.3277	5.6575	0.18828	0	1.3179	0	14.38	37.388	30.045	47.945	41.856	66.445	67.213	81.35	102.96	115.82	167	209.28	284.31	354.27	498.72	666.36	772.02	985.18	1147.8	1338.4	1533.5	1706.1	1856.6	2009.2	2182.4	2274.1	2512.1	2529	2581.2	2766.9	2833.6	2947.6	2986.4	2956	2962.5
10.465	0	0	0	3.9549	7.7436	10.044	15.711	4.467	5.011	2.381	12.082	11.578	6.1741	0	0	8.891	0	3.9838	3.3557	4.3499	8.7867	8.4214	0	10.721	25.203	54.062	92.913	137.02	236.07	326.45	386.29	485.67	591.77	683.74	797.61	961.14	1108.9	1257.6	1389.1	1594.5	1681	1816.7	1907.8	2007.8	2038.5	2161.8	2190.7	2331.1	2450.3
0	0	0	0	5.5495	1.6935	6.9962	5.4278	0	15.021	13.577	36.741	40.585	50.87	107.98	166.49	272.93	385.5	490.22	645.38	793.57	939.15	1115.5	1268.8	1468.4	1588.9	1718.2	1826.4	1991.7	2201.3	2402.1	2508	2637.5	2809.8	2920.8	3059.1	3189.9	3351.5	3514.5	3723.2	3703	3827.4	3857.8	4010.5	4027.4	4098.9	3976.2	4099.8	4214.8	4270.3
0	0	9.2591	0.39091	0.78571	0	1.6429	0	0	4.3317	0	0	16.58	27.098	40.118	47.129	74.767	117.17	174.24	236.12	317.6	426.94	539.61	697.19	810.05	995	1079.8	1268.6	1448	1653.7	1865.3	2180.4	2414	2747	2873.5	3156.3	3390.2	3760	3969.6	4275.1	4502.3	4860.5	4980.5	5207.5	5234.6	5274.5	5522.2	5793.2	5884.2	5948.6
19.021	13.298	0	1.4485	0	0	0	0	0	0	4.8352	1.5827	0	0	0	0	0	0	0	0	0	0	0	0	0	0	0	0	0	0	0	0	46.766	99.587	201.71	234.5	324.39	469.09	532.79	597.56	608.92	676.73	750.05	747.74	787.97	810.11	853.95	968.02	952.83	981.32
11.451	3.2336	0	15.18	0	0	0	0	0	4.2097	10.726	6.4021	13.372	6.7729	0.57187	0.77858	19.22	35.925	108.21	155.78	248.66	354.53	479.4	650.59	778.69	948.31	1120.5	1358.6	1577.1	1809.8	2133.8	2442.6	2894.8	3223.5	3584.5	3996.4	4388.4	4797.9	5288.6	5574.6	5962.4	6376	6449.9	6878.6	7110.6	7233.1	7454.4	7628.5	7622.4	7743.8
0	0	0	4.2463	1.4431	2.6107	6.2653	11.212	15.695	2.1864	8.7875	13.931	4.7805	14.153	16.462	11.07	17.25	24.971	25.603	34.658	62.256	60.402	86.699	71.079	80.126	88.387	116.5	139.77	181.11	204.95	280.25	346.44	398.11	514.72	610.82	732.3	845.2	962.98	1120.9	1270.2	1353.8	1450.6	1586.5	1701.2	1734.6	1818.7	1971.7	1928.7	1992.1	1999.8
13.799	4.0776	0	2.591	0.24221	0	0	6.5444	3.9838	8.3512	9.2315	0	2.1352	0	0.39628	0	2.1134	4.8642	24.37	24.972	22.02	31.556	69.391	113.33	163.52	277.68	390.95	535.84	688.43	876.25	1124.6	1360.9	1697	2070.8	2382.3	2742.2	3139.4	3550.8	3839.9	4167.9	4452.4	4689.8	5113.2	5345.8	5377.3	5466.9	5544.9	5793.3	5836.5	5949.8
0	0	3.1308	0	0	10.439	0	3.327	1.6911	21.226	8.3651	15.405	10.215	14.767	33.198	41.112	56.753	77.817	121.03	176.13	206.3	278.04	345.83	455	558.74	695.62	934.02	1091.1	1309.2	1470.1	1784.9	2053.8	2466.7	2702	3090.7	3412.1	3703.8	3832.4	4168.2	4431.1	4480.4	4660.8	4922.1	5203.1	5311.3	5308.6	5623.9	5636.4	5743.6	5800.3
0	0	0	0	2.3486	2.5726	24.523	35.828	39.851	38.144	56.877	72.426	45.444	54.365	147.14	164.13	104.72	251.9	310.18	369.23	451.6	449.01	481.58	614.79	651.62	734.82	764.71	826.01	920.64	1034.8	1161.9	1301.8	1498.8	1753.6	2000.3	2364.3	2666.6	2901.8	3220.7	3507.6	3772.2	3946.1	4009	4331.5	4496.8	4648.3	4883.4	4972.2	5077.1	5121.5
9.2918	5.641	0	0.38352	0	2.9023	0	6.7715	5.4827	9.7257	9.1252	7.8127	14.596	32.991	52.537	89.469	124.83	181.34	270.23	361.05	521.18	686.84	856.19	1080.2	1310	1530.1	1797.1	2025.5	2280.6	2422.2	2705.5	2983.5	3236.1	3477.4	3739.1	3956.3	4108.2	3769.4	4278.9	4341.6	4449.7	4649.4	4784.3	4687.3	4780.7	4869.4	4938.5	4943.7	4948.1	4954.8
7.7307	0	0	10.722	0	0	0	6.9097	3.0462	1.7021	0	0	0.2819	22.324	19.716	72.659	135.35	194.48	301.83	407.98	505.24	702.04	838.62	1003.5	1263.5	1487.8	1759.9	2037.9	2333.8	2480.3	2816.5	3120.7	3200.4	3486.6	3803.4	3942.2	4193.7	4423.2	4771.7	4755.8	4768	4983.9	5253.6	5297.4	5255.6	5350.9	5448.1	5598.1	5754.7	5669.9
19.862	9.0577	0	0	0	0	0	0	0	0	0	0	0	0	0	0	0	0	3.643	1.6956	34.3	44.425	79.138	110.49	140.79	185.74	246.11	303.37	339.22	370.96	446.07	498.47	568.86	623.82	677.02	671.28	719.3	813.67	858.29	895.35	965.23	941.19	955.4	913.61	900.35	982.97	1012	991.79	985.54	988.23
17.933	0	0	3.5796	5.8719	0	0	0	0	0	0	0	0	0	0	0	0	0	0	0	4.8547	22.471	45.178	81.713	124.48	184.33	214.04	274.71	302.88	376.18	436.49	479.5	526.54	591.87	658.48	687.64	740.74	777.47	788.38	779.64	866.74	859.55	934.13	979.55	976.6	1030.5	1017.8	1048.3	1039.2	1085.3
0	0	0	1.9213	1.8267	0.057624	0.56701	13.313	5.2172	11.115	8.9507	5.8938	15.281	22.041	25.4	16.795	23.814	20.806	20.604	39.731	39.879	54.158	94.08	136.68	240.72	311.03	423.97	534.84	661.22	847.42	1029.9	1177.6	1347.6	1585.9	1682.5	1968.5	2140.9	2309	2381.3	2561.6	2700.6	2712.7	2767.7	2862.8	2940.4	2945.9	2911.6	2803.2	3199.7	3293.1
14.527	5.595	0	6.8294	0	0	0	0	0	0	0	0	1.2004	0	0	7.1394	56.651	124.28	227.14	306.28	387.44	464.72	586.43	713.12	779.35	829.6	996	945.53	1011	1021.1	1250.5	1388.3	1685.7	1562.1	1719.2	1849.9	2196.3	2384.8	2461.6	2589.4	2660.1	2722.5	2859.7	2982	3069.3	2954.2	3150.8	3237	3149.4	3249.9
0	0	2.6312	4.083	2.1283	0	0.014146	3.4506	0	0	0	0	0	0	0.2514	4.0236	37.412	98.555	166.09	263.27	376.88	544.98	726.04	925.43	1124.1	1372.1	1647.1	1925.2	2161.3	2370.9	2645.7	2852.8	3012	3253.8	3458.3	3616.9	3654.4	3817.4	4029.4	4151.2	4220.6	4353.9	4160.8	4372.6	4411.5	4456.5	4572.8	4586.7	4594.6	4605
8.2797	0.030947	0	0	0	3.8918	0	0	0	0	13.568	28.618	60.745	106.99	158.75	242.15	318.54	407.56	486.08	613.83	707.6	815.09	934.24	1098.5	1313.7	1489	1736.5	1981.6	2239.2	2558.7	2865.6	3049.2	3314.5	3669	3941	4392.6	4550.2	4780.4	5085.7	5237.4	5524	5784.8	5962.1	6064.7	6233.8	6451.7	6282.7	6674.9	6466.3	6378.7
11.403	0	0	1.0076	0	0	2.4025	0.5232	8.4594	0	0	26.995	58.699	51.916	83.944	156.57	203.51	322.75	478.22	581.75	844.8	860.46	1097.1	1309.3	1797.1	1929	2145.7	2113.5	2404.9	2521.2	2877	2869	3078.3	3285.8	3457.5	3572.1	3648.9	3795.1	3967.3	4073.6	4150.9	4219.8	4218.4	4356.9	4378.1	4442.4	4350.3	4443.5	4515.9	4517.9
11.642	4.9406	3.4614	0	0	0	0	0.69228	0	0	2.2321	0	0	0	0	0	0	0	6.9346	53.211	119.15	200.81	321.64	518.92	663.29	888.95	1043.7	1207.9	1460.9	1615.1	1876	2031.7	2142.9	2375.4	2603.4	2945.9	3164.6	3328.8	3506.6	3611.7	3757.5	3876.4	3885.1	3980.7	3842.7	4096.5	4244.4	4324.1	4425.6	4361
2.3086	0	0	0	0.7097	0.5783	4.6081	0	0	0	13.835	27.296	49.059	83.309	137.53	186.54	280.27	367.62	541.46	615.97	703.06	843.24	972.2	1230.2	1226	1432.4	1612.3	1850.9	1643	1893.2	2005.6	2122.3	2307.2	2452.2	2680.6	2763.7	2986.7	3196.3	3313.9	3501.3	3698.9	3964.2	4062.5	4199.1	4466.5	4580.6	4518.3	4625.7	4827.8	4900.7
0	0	0	7.3579	6.5643	5.8131	11.509	19.283	24.633	37.579	44.236	58.746	91.807	127.66	165.64	229.5	297.08	363.43	417.05	537.35	665.82	790.73	938.78	1119.7	1242.3	1391.9	1547.1	1751.9	1947.9	1979.9	2337.9	2428.6	2561.8	2696.8	2848	2955.6	3059.1	3214.5	3290.1	3299.3	3377.9	3504.4	3525.2	3726	3809.4	3803.1	3889.4	3915.7	3847.6	3807.1
0	0	0.55681	5.6941	0	5.9634	9.5847	17.483	24.563	25.23	22.524	23.933	30.906	44.68	46.049	61.676	71.232	68.857	89.18	108.83	129.02	157.28	147.03	251.29	258.61	321.95	278.07	419.35	493.64	564.8	673.33	748.1	887.5	1004.2	1114	1240.5	1333.2	1489.5	1614.3	1729.5	1783.7	1949.5	2013.2	2088.3	2140.2	2270.9	2324.1	2349.8	2458.9	2498.7
0	3.5889	10.105	4.7469	5.683	0	0	0	0	7.8817	5.6106	32.901	72.145	204.82	306.07	372.59	500.6	810.87	1015.2	1228.2	1258.3	1382.8	1713.1	1744.1	2176.6	2389	2614.4	2970.3	3189.7	3388.3	3709.5	4380.4	4701.6	4913.3	5267.9	5681.6	6001.8	6468.8	6691.2	6934.4	7123.4	7405.6	7750.4	7798.2	8173.1	8237.7	8267.7	8277.9	8155.5	8358.2
26.059	13.417	0	0	0	0	0	0	0	0	0	0	0	0	4.807	23.18	55.323	106.2	173.25	250.56	338.87	460.41	611.74	733.44	918.52	1135	1291.7	1491	1896	2120.3	2423.3	2533	2769.6	3019.3	3248.7	3519.8	3717.2	3929.2	4117.6	4322	4417.8	4585.4	4692.5	4852.1	4978.6	5087.5	5278.2	5368.7	5357.5	5504.3
9.1933	1.9604	0	3.2749	0	0	0	1.4821	0	28.416	67.627	180.19	296.13	458.66	683.48	887.79	1145.4	1365.1	1660.9	1788	2286.7	2613.9	2560.8	3144	3355.3	3595	3758.4	4133.7	4330.1	4409.7	4638.3	5227.6	5450.2	5649.8	5956.5	6121.3	6266.2	6625.4	6657.8	6701.9	6879.7	6779.9	7080.8	7013.7	6963.6	6916.7	7069.2	6896.6	6106.7	6249.3
0	0	0	2.7844	10.905	5.2338	4.504	18.74	40.712	66.2	97.104	126.6	155.16	173.2	216.39	249.95	269.82	327.02	365.43	399.26	464.95	511.26	576.78	682.17	759.8	900.82	1016.5	1168.2	1309.8	1495.7	1689.2	1853.4	1965.7	2181.2	2358.7	2635.5	2859.8	3051.2	3194.8	3451.5	3556.8	3761.1	3852.1	4068.2	4171	4157.6	4349	4384.8	4343.5	4389.8
0	0	2.7765	0	0.78735	4.7157	7.6756	11.375	3.9918	9.1477	17.212	28.171	46.661	56.701	90.794	116.05	167.11	212.41	282.5	359.97	422.77	471.65	559.39	635.87	739.57	766.98	830.95	900.79	989.21	1024.5	1095.5	1154	1199.9	1256.4	1323.5	1367.5	1435.2	1527.2	1499	1583.6	1644.2	1594.7	1675.9	1705.2	1724.2	1724.8	1801.4	1822.5	1857.1	1883.1
0	0	0	0	2.6226	2.9462	11.839	4.4198	0	4.6662	3.2258	6.9965	22.803	45.085	113.38	180.81	300.04	404.7	524.04	706.08	845.42	1000.6	1215.1	1424.3	1627.2	1768.4	1972.1	2319.1	2532.3	2783.6	2996.4	3272.4	3619.6	3844.1	4027.6	4301.9	4465.4	4720.9	4897.6	5161	5343.8	5384.7	5618.8	5743	5881.8	5890.6	6015.1	6088.3	6212.4	6232
0	0	0	10.784	6.1366	3.4819	1.4491	1.3613	6.9552	9.8944	17.802	20.669	27.111	31.705	31.263	32.374	57.246	49.861	79.335	92.794	106.92	120.26	150.15	168.23	238.26	289.06	386.78	428.8	523.59	563.45	641.53	724.15	812.63	922.27	1036.9	1056.2	1140.5	1271.4	1333.4	1407.9	1593.8	1656.9	1719.2	1765.5	1896.2	1938.9	2077.9	2136.8	2103.4	2187.8
3.4529	0.027352	4.2254	0	0	6.1573	0	0	0	0	0	2.5655	3.484	25.18	67.442	83.144	91.294	112.32	149.7	186.3	215.07	274.77	345.23	441.09	480.84	650.27	609.01	782.08	836.11	928.44	1080.3	1021.1	1135.3	1200.6	1269.6	1352.1	1455.7	1525.7	1617.9	1837	1995.5	1989.9	2049.9	1910.2	1855.2	1826.6	1764.2	1885	1996.3	1912.5
0	0	0.95045	6.2354	0	3.9567	6.6378	2.913	4.6074	5.595	13.659	23.684	35.91	50.226	80.086	107.87	151.85	180.91	226.23	274.88	310.72	365.33	396.8	436.77	482.42	527.27	578.28	612.69	660.43	730.47	769.44	894.71	980.42	1113	1196.5	1346.4	1481.1	1546.3	1658.8	1778.2	1902.9	1988.9	2045.9	2128.4	2264.5	2255.1	2385.8	2402.9	2505.3	2504.8
0	0.72306	8.2234	11.825	2.3805	0	0	0	7.8001	11.71	2.087	8.0194	29.137	29.161	46.255	46.033	63.059	90.938	144.79	173.86	247.93	278.83	353.89	471.52	609.14	758.44	908.78	1058.7	1262.6	1477.1	1756.7	1851.5	2039.4	2195.9	2390.4	2644.8	2765.4	3000.2	3119	3262.5	3372.8	3520.6	3645.1	3834.1	3862	3952.5	3980	4079.9	4144.1	4225.4
0	0	0	0	7.498	3.4754	7.1932	0	2.4437	9.5451	20.535	60.38	105.52	175.25	261.78	397.83	533.55	711.23	901.3	929.32	1349.2	1576.4	1827.4	2018.9	2330	2587.8	2850	3246.2	3414.2	3827.6	3898.9	3935.6	4291.2	4509.9	4777.1	4993.3	5092.2	5253.8	5267.1	5383.9	5544.5	5419.4	5671	5696.3	5754.6	5908.7	5905.7	5941.2	5999.6	6070.6
5.0583	0	0	2.5433	0	0	0.17016	0.97772	0	0.0085478	0	18.414	41.993	68.984	132.56	151.4	258.45	302.5	446.72	569.35	616.04	717.66	943.21	1006.4	1132.8	1301.8	1492.8	1652.4	1828.4	1985.5	2318.8	2555.2	2353.1	3017.1	2942.5	3077.5	3145.9	3585.6	3647.8	3903.8	3919.2	4199.6	4255.1	4291.2	4427.3	4541.5	4550.2	4864.6	4811.3	4785.6
10.551	20.807	0	6.8472	0	0	0	0	0	0	0	0	0	0	0	0	0	0	0	0	0.73269	3.4717	21.222	42.576	62.218	94.881	113.39	142.82	159.48	171.32	224.55	258.01	311.14	351.24	376.93	389.58	428.4	440.9	507.17	500.24	555.24	595.65	577.7	595.38	583.6	550.94	613.19	622.75	599.15	653.21
0	1.1593	0	6.2832	3.4691	0	4.3406	11.13	14.216	15.344	22.522	34.158	66.672	67.558	120.74	165.64	246.94	335.57	483.86	634.81	808.37	1043.4	1264.4	1464.6	1735.8	2057.5	2267.6	2702.6	2976.1	3259.8	3502	3825.5	4159.8	4618.6	4920.7	5279.3	5367.6	5801.2	5828.7	6368.4	6393.8	6738.7	6930.6	7113.3	7255.5	7546.8	7547.5	7720.8	7719.1	7789.6
0	0	4.7419	2.6207	5.3399	3.7441	8.8232	11.165	13.102	30.632	36.622	48.881	69.911	81.208	107.11	131.77	160.28	176.53	198.32	245.19	258.23	271.39	297.73	324.61	372.84	427.33	454.2	518.52	611.52	686.64	792.59	899.58	980.66	1042.7	1211	1334.9	1354.2	1446.4	1532.2	1612.8	1635.6	1720.1	1793.1	1829.7	1855.3	1872.1	1980.6	2131.7	2215.2	2235.3
0.51717	0	0	9.3352	0	0	2.4978	10.995	12.974	21.942	34.853	67.926	114.78	176.5	285.65	362.51	455.75	597.06	771.72	841.03	973.43	1163.5	1359.1	1567.4	1794.2	1983	2263.6	2508.7	2730.8	2869	3076.4	3137.8	3219.4	3422.9	3678.6	3748.3	3803.4	4015	3946.5	4196.6	4297.5	4371.3	4173	4392.4	4457.6	4528.4	4623.3	4440.4	4577.5	4669.2
6.0836	7.7299	3.1112	8.8548	0	0	3.6785	0	0	0	0	0	0	0	0	0	0	0	12.769	14.152	34.119	52.464	90.319	166.04	201.41	336.14	401.66	508.21	637.11	742.46	990.75	1261.9	1456.2	1658.1	1882.8	2025.9	2218.2	2378.6	2605.2	2684.2	2823.4	2927.8	3018.5	3165.4	3241.1	3342.3	3427	3505.7	3438.3	3540.8
0	6.6894	0	0	0	2.6864	1.9498	0.63091	2.7446	2.2479	0	18.23	38.276	72.545	113.26	156.65	214.32	282.96	387	509.62	638.93	829.56	1030.9	1201.8	1356.3	1629.7	1871.7	2114.9	2386.6	2583.7	2899.6	3110.1	3339.1	3640.6	3884.2	4090.6	4330.8	4359.6	4713.6	4768	4914.7	5088.3	5263.4	5273.9	5344.4	5375.7	5420	5397.4	5486.3	5661.8
11.162	2.6937	0	0.84426	1.8974	0	0	0	3.4362	0	5.0263	21.578	36.764	62.257	101.73	167.58	256.1	330.31	435.45	540.78	668.42	757.39	937.94	1097.1	1274.8	1431.4	1699.8	1874.4	2161.2	2451.6	2689.5	3060.3	3379.8	3851.5	4329.8	4544.2	4957.3	5212.3	5593.3	5686.1	5855.7	6046.6	6341.5	6578.5	6723	6901.8	6965.5	7122.1	7276.5	7340.2
7.2798	0	0	0	5.8938	0	0	12.08	6.0291	2.2495	0	0	0	0	0	0.0017954	8.0883	25.67	42.372	80.441	129.04	139.56	161.31	186.37	238.98	271.72	318.31	376.12	411.5	415.56	485.25	539.79	605.33	631.33	700.71	795.53	829.28	941.86	909.58	1070.3	893.31	1136.9	1173.2	1375.8	1232.3	1305.5	1456.1	1494.6	1544.8	1433.3
0	3.6194	0	0	2.803	4.0514	10.862	16.929	29.733	37.216	48.084	59.247	120.88	194.23	289.59	397.39	621.96	874.34	1209.2	1536.9	1870.8	2185.9	2596.5	2951.7	3400.1	3868.1	4046.9	4695.9	5179	5684.3	5836.7	5883.4	5769.6	5909.7	5983.2	6397.8	6605.7	6918.7	7091.8	7209.6	7198.4	7511.6	7642.4	7364.9	7595.6	7797.7	7678	8563.8	7578.9	7656
25.259	21.106	0	0	0	0	0	0	0	0	0	0	0	0	0	5.3085	11.883	12.135	37.927	62.919	94.169	145.09	234.45	289.31	408.73	514.04	663.37	794.32	916.59	1081.2	1190	1352.1	1489.1	1653.9	1807.9	2003.6	2049.5	2288.6	2404.2	2550.2	2588.3	2843.8	2944.6	3117.8	3195.6	3279.4	3246.7	3232.8	3401.2	3341.6
11.894	0	0	0	0	3.3246	0	0	5.8679	0	0	0.035275	0	9.3869	42.458	111.53	225.26	332.08	478.49	648.55	862.45	1073	1297.6	1549	1887.9	2105.1	2421.1	2657.6	3000.3	2972.4	3291.6	3601	3869.5	4243.3	4333.2	4416.6	4634.2	4727.3	4992.1	4714.9	4987.8	5158	4861.8	5194.9	5124.7	5108.9	5181.2	5287.9	5274.2	5263.9
0	3.936	2.2807	0.86761	4.5478	0	3.8073	1.9532	2.1036	14.676	16.684	39.95	53.261	90.581	123.62	157.85	249.73	271.82	339.04	437.33	539.22	682.45	876.06	1044.9	1295.2	1641.7	1835.5	2243.3	2599.7	2922.9	3208.1	3559.4	3852.4	4068.2	4424.4	4789.4	5181	5487.2	5863.8	6111.9	6332.5	6631.7	7004.1	7106.9	7355	7382.8	7498	7555.4	7483.7	7647.7
0	0	0	4.862	0	1.2762	0.13371	4.7322	0	0	0	0.29292	0	0	0	0	0	6.7912	29.602	84.079	187.42	304.16	474.21	618.96	826.96	1024.3	1306	1558.1	1806.6	2110.2	2382.5	2679	2933.2	3289.3	3565.3	3937.8	4097	4345.9	4613.5	4847.6	4908.8	5093.9	5290.1	5402.2	5434.4	5463	5524.8	5564.6	5648.1	5645.5
18.062	0	3.6216	0.20288	0	0	0	4.5135	2.5834	2.9585	5.3026	19.401	6.6434	4.3361	36.391	43.287	61.237	54.274	76.192	70.504	86.115	107.64	112.19	164.55	168.64	222.78	274.75	314.76	355.01	391.35	481.41	482.34	541.25	588.61	644.81	727.72	800.76	789.11	807.31	871.79	895.49	958.69	949.57	932.71	937.53	982.3	1002.2	1036.7	1035.9	1044.4
0.48963	0	0	0	0.30411	12.18	8.7494	9.556	8.8202	7.8666	0	17.32	8.8926	10.845	10.124	0	0	0	0.84033	5.9266	13.234	27.099	41.603	58.88	131.74	195.88	285.47	401.05	542.27	693.64	872.4	1047.3	1238.9	1354.1	1560.3	1716.5	1902	2087.2	2197.2	2298.7	2464	2524.9	2633.5	2674.8	2752.6	2773.6	2861.4	2959.7	2980.7	3038.7
2.634	5.0103	4.0873	0	0	0	1.4832	0	0	0	0	0	0	0	0	0	0	0	0	0	0	5.538	28.563	24.549	46.64	87.8	93.436	135.09	159.57	221.44	271.31	382.03	411.55	443.61	484.67	567.23	614.57	680.11	703.96	780.25	790.21	829.28	872.35	861.42	867.36	922.52	940.98	938.1	963.05	928.9
0	3.2377	0	4.4758	0	0	0.89891	0	19.487	11.699	22.375	27.029	41.202	51.737	61.459	67.656	104.94	140.96	205.17	300.82	325.86	431.75	499.8	634.11	778.89	917.29	1124.9	1346.6	1527.8	1797.3	1939.1	2069.6	2348.9	2499.4	2804.5	2907.8	3185.2	3350.7	3631.7	3826.3	4000	4108.2	4184.8	4308.6	4491.5	4646.9	4498.7	4483.6	4610.3	4657.5
28.464	12.64	0	0	0	0	0	0	3.7469	3.8064	11.861	19.843	26.443	33.259	56.617	72.545	85.821	83.313	92.387	112.05	118.14	119.59	145.38	146.53	161.55	153.73	179.75	176.89	183.66	201.14	189.79	230.14	227.76	250.75	276.91	260.63	309.87	347.13	384.14	402.37	441.71	491.05	544.37	587.31	575.75	563.04	571.08	596.93	643.92	652.67
15.684	10.259	10.279	0	0	0	0	0	0	0	0.77472	5.5216	30.006	66.577	125.84	154.4	227.19	262.33	376.46	418.34	443.96	618.32	693.96	830.87	814.11	1031.3	1151.2	1184.8	1334.9	1496.9	1527.1	1630.1	1667.4	1829.1	1817.1	1899.1	2017.9	2178.7	2205.9	2111.1	2213	2248.9	2205.4	2272.5	2208.8	2336.8	2349.2	2343.3	2423.8	2390.3
0	0	0	6.6866	6.714	4.546	7.1965	0	5.3543	18.826	24.325	43.478	53.18	89.721	94.459	119.68	149.78	167.32	200.5	222.49	239.06	269.3	272.2	308.48	338.08	373.78	387.56	427	419.53	438.06	450.23	520.54	515.38	523.77	533.47	537.51	574.95	588.45	641.82	596.44	616.72	598.87	617.27	647.94	628.26	606.32	628.01	668.05	686.72	693.99
0	1.2787	0.8971	0	0	1.8803	4.8788	0	3.7173	2.9475	11.512	5.6381	32.587	22.601	33.33	51.597	64.765	91.511	121.79	176.1	197.89	239.11	281.82	313.01	417.93	351.04	397.32	464.61	489.06	558.11	617.38	636.41	633	533.39	576.89	614.43	660.11	701.45	746.38	801.47	847.5	864.89	911.98	1145.4	867.3	883.92	901.97	961.33	992.58	1014.4
26.323	0	4.0669	0	0	0	0	0	0	0	0	0	0	0	0	0	3.7263	0	0	0	0	0	0	0	0	9.5077	34.754	62.559	71.692	97.424	131.35	167.79	204	241.31	258.92	299.12	369.1	421.96	484.43	541.38	581.13	636.88	715.4	693.51	666.18	715.2	709.19	723.69	719.47	732.65
15.356	12.055	0	0	0	0	0	0	0	0	0	0	0	0	0	0	0	0	13.251	29.509	63	125.75	199.39	278.09	396.7	457.33	540.51	714.36	796.81	806.61	965.72	1075	1160.3	1227.3	1275.8	1317.6	1249.6	1359.3	1357.6	1375.7	1330	1446.3	1486.1	1496.1	1515.6	1495.8	1481.4	1549.1	1560.5	1576.2
23.544	11.253	0	0	0	0	0	0	0	0	1.0259	0	0	0	0	0	0	13.357	60.34	120.07	224.49	355.84	529.02	792.8	1000.4	1264.3	1538.7	1936.2	2358.6	2652	3057	3479.6	3678.2	4078.5	4286.5	4661.5	4982.5	5193.8	5497.9	5753.9	5917.5	6305.3	6317.6	6441.9	6673.4	6777.5	7058.6	7034.1	7090.7	6937.5
0	6.8433	0	0	6.1406	0	0	0	0	0	0	0	3.7128	0	8.4564	26.059	50.484	130.43	219.77	369.51	500.38	644.5	843.37	980.95	1339	1540.1	2028.7	2194.7	2118	2763	2791.4	2879.7	3175.7	3424	3747.2	3992.4	4352.7	4684.8	4859.8	5137.1	5209.9	5358.4	5431	5599.4	5725.3	5835.8	5943.7	5948.2	6274.1	6254
0	0	0.79513	0	12.357	0.52333	0	0.10277	4.7643	0	0.72267	0	0.54867	0	0	0	0	0	0	0	2.4291	16.848	37.797	64.457	114.2	185.04	280.99	380.2	492	628.07	807.85	959.78	1082	1266.1	1407	1605.4	1799.8	1970.9	2143.4	2282	2334	2451.3	2617.8	2753.9	2824	2903.9	2964.7	3018.1	3015.2	3155
9.7226	3.1941	0	0	0	0	0.95095	0	6.636	2.8655	26.349	29.177	15.169	17.904	16.193	18.768	44.543	64.906	100.49	171.74	239.12	351.33	497.97	661.7	812.52	1018.4	1232.6	1492.1	1798.6	2122.7	2318.1	2756.9	2976.4	3214.2	3582.8	3914.4	4325.4	4528.7	4914.4	5205.3	5542.1	5767.1	5880.5	5999.5	6202.8	6105.9	6497.8	6636.7	6782.1	6898.3
20.351	4.8128	0	0.28738	0	0	0	0	0	0	0	0	0	0	0	0	0	0	0	0	0	0.99142	50.178	92.937	163.53	239.78	322.65	531.43	659.47	835.14	966.71	1122.1	1402.9	1536.5	1707	1843.7	2004.6	2224.3	2343.5	2429.6	2542.4	2621.8	2758.6	2637.3	2818.7	2767.4	2784.9	2919.9	2943.9	2958.7
0	0	0.32076	6.0466	13.772	0	0	0.50052	2.2393	1.1598	0	6.0136	14.995	11.667	31.24	44.636	85.701	104.84	150.63	209.7	295.75	396.81	502.88	560.28	652.67	762.81	844.42	951.72	991.8	1102.2	1178.4	1260.8	1323.9	1391.9	1420.6	1515.5	1554.6	1587.2	1611	1658.7	1666.1	1669.6	1671.3	1708	1682.2	1708.1	1762.3	1750.3	1763.3	1745.7
28.629	4.3225	0	0	0	0	0	0	0	0	0	0	0	0	0	0	0	0	13.94	39.572	82.13	134.62	184.98	256.99	319.67	426.49	527.95	658.49	788.9	856.05	973.2	1070.9	1119.1	1240.2	1285.9	1270.3	1328.6	1368.9	1471.7	1512.3	1564.8	1598.7	1685.4	1610.1	1645.1	1729	1752.6	1741.3	1737.8	1818.4
0	0	0	2.0029	4.1469	5.1152	7.3506	1.7911	7.5166	10.797	17.933	17.512	27.457	29.204	33.987	40.694	54.673	60.634	70.358	107.48	126.71	170.86	272.59	359.7	405.67	523.3	626.71	790.35	834.08	1081.4	1114	1175.2	1287.7	1397.9	1487.5	1582.4	1657.6	1765.2	1824.8	1848.7	1967.2	1985.6	2037.2	2046.2	2161.9	2196	2203.6	2204.6	2234.7	2204.8
17.452	2.9657	0	0	0.060341	0	0	0	0	0	0	0	0	0	0	0	0	0	0	0	12.461	52.798	77.792	141.05	222.27	291.89	393.31	473.81	515.43	656.24	707.32	848.55	907.02	977.39	1046.7	1131.2	1232.5	1271.2	1300.5	1384.5	1453.8	1503	1590.6	1560	1602.5	1636.2	1676	1680.7	1708.1	1752.9
9.5037	2.7204	0	0.81754	2.8291	1.2299	0	0	0	2.0737	0	7.4751	1.662	10.529	11.677	29.984	38.321	68.794	99.101	145.96	193.98	271.17	383.55	481.04	615.57	731.26	866.48	1010.7	1095.6	1217.4	1337.9	1413.9	1528	1635.7	1800	1881.1	2072.9	2124.4	2254.5	2300.4	2402.3	2376.7	2421	2529.4	2545.6	2542.1	2458.6	2659.5	2635.8	2551.5
0	0	0	0	10.959	0.34331	5.634	0	0	11.232	13.726	18.026	35.126	41.982	44.343	65.475	90.83	91.352	102.8	128.66	123.57	134.08	153.34	158.95	161.99	159.73	151.47	185.96	220.1	264.84	295.85	327.08	413.18	448.15	566.02	648.64	761.27	857.86	963.83	1079.7	1209.6	1279.1	1380.5	1469.5	1551.8	1638.1	1671.9	1755.5	1775.6	1825.3
2.6392	7.5386	1.0505	0	1.6718	0	0	0	0	0	0	0	0	0	0	0	0	0	0	0	0	3.983	40.328	72.177	123.4	186.55	246.87	338.43	448.04	571.63	642.12	778.33	903.09	1076.2	1189.9	1340.5	1434.7	1559.3	1638.2	1766.6	1878.4	1964.2	2123.5	2155.7	2199.3	2282.4	2372.7	2342.5	2408.5	2431.4
0	0	0	2.8466	3.0965	0	10.042	1.8679	1.9595	11.122	10.409	9.6978	12.091	15.111	12.908	8.6381	17.918	11.476	7.9406	16.371	14.179	35.86	50.346	43.025	83.403	104.79	99.897	117.99	149.39	162.2	165.82	223.62	242.85	285	331.51	398.97	384.9	439.53	485.82	559.54	614.12	666.78	693.82	727.17	768.98	805.14	665.97	642.33	677.55	715.75
1.5185	0	0	5.2554	0	1.1704	0	0	2.6009	5.8411	23.503	0	0	4.9711	0	0	0	1.8318	0	2.7987	8.3136	25.497	60.54	84.728	197.38	270.25	430.07	558.17	758.23	896.6	1067.5	1165.9	1282.6	1539.2	1721.5	1975.8	2115	2284.8	2415.5	2623.6	2898.5	3073.8	3151.3	3281.1	3518	3542.3	3612.1	3550.2	3639.6	3666.6
0	0	0	0	0.60155	9.9909	4.0972	6.9632	9.7678	13.138	6.479	12.751	11.652	13.214	12.602	4.5308	2.8335	7.5924	13.092	14.955	25.966	34.041	65.657	82.883	133.77	194.47	252.47	341.8	444.58	527.71	632.73	712.76	943.35	1090.3	1317.5	1538.7	1689	1857.2	2080.3	2203.2	2309.2	2531.1	2666.6	2816.2	2961.5	3086.8	3174.3	3191.4	3180.3	3318.2
11.382	11.435	0	0.18185	0	0	0	0	0	0	0	0	0	0	0	0	0	0	10.646	11.575	45.514	77.449	113.36	157.13	234.7	356.32	467.33	647.27	827.19	1009	1256.2	1495.4	1674.7	1873.9	2109.1	2292.4	2597.7	2857.7	3030.1	3231.6	3424.2	3588.6	3694.9	3770.2	3942.7	3966	4205.4	4229.9	4358.9	4439.4
4.6861	2.7403	0	2.2797	0	0	0	0	0	0	0	0	0	0	0	0	0	0	12.227	20.746	28.867	24.895	49.002	86.755	166.79	234.57	327.55	433.22	532.64	627.7	784.41	870.31	1048.6	1154.2	1249.7	1399.9	1497.3	1573.3	1763.5	1904.6	2034.6	2122.8	2179.1	2292.9	2227.8	2245.6	2333.5	2363.7	2407.4	2400.4
30.208	13.864	22.419	2.9172	0	0	0	0	0	0	0	0	0	0	0	0	0	0	0	0	0	4.1491	9.962	62.448	93.898	144.74	190.13	275.47	371.8	474.1	612.56	728.23	895.14	1021.9	1164.9	1341.7	1467.5	1594.2	1644.8	1762.2	1812.8	1899.3	1981.1	2057.8	2111.8	2161.2	2288.8	2388.9	2443.2	2454.6
0	0	0	2.0514	2.503	4.4057	9.9726	5.7291	3.8075	2.6242	13.4	13.28	12.542	18.99	40.666	59.185	89.015	125.12	163.23	219.81	287.78	375.22	505.37	583.67	754.33	881.56	1069.5	1068.1	1444.6	1754.9	1973.5	1910.1	2417.2	2645.8	2904.2	3214.7	3437.4	3678.5	3962.5	4125.6	4297.2	4351.6	4590.3	4829.7	4862.9	4954.4	4990.4	5079.7	5068.6	5161.3
0	0	1.2913	0	11.615	4.767	10.744	27.16	31.334	42.302	29.619	47.183	46.498	55.624	65.35	84.259	100.91	173.35	214.95	307.68	372.91	510	652.06	789.85	987.27	1179.5	1320.2	1581.3	1798.1	2056.1	2260.1	2450.4	2648.2	2949.1	3141.9	3349.8	3538.2	3842.5	4044.4	4196.3	4252.6	4228.8	4291.3	4431.3	4580.1	4723.3	4767	4768.5	5030.4	5000
0	0	0	0	3.3	5.3912	12.193	10.751	7.6099	6.6251	3.5802	8.0328	7.7672	7.3086	11.774	12.265	17.617	33.726	57.121	74.59	98.507	129.08	154.48	171.84	238.95	275.9	318.73	372.35	402.24	430.57	449.83	498.28	527.67	563	566.06	602.6	582.84	605.86	618.5	617.86	631.61	639.23	623.15	621.31	593.24	638.55	592.14	601.57	618.79	572.52
0	0	7.4165	1.8739	0	4.4268	13.395	12.428	17.793	11.897	11.312	20.984	43.439	75.892	122.66	201.06	259.78	350.55	451.69	582.26	658.22	850.99	995.35	1149.9	1281.6	1610.7	1809.7	2014.6	2406.3	2668.2	2779.8	3101.6	3382.6	3712.3	4020.3	4355.3	4508.2	4547.8	4945.9	5014.8	5153.6	5296.4	5393.1	5571.8	5629.7	5762.7	5751.4	5748.1	5784	5798.1
8.8798	10.01	1.1841	3.5102	0	0	0	10.494	19.069	46.503	52.513	80.436	91.009	110.1	124.95	152.37	165.9	187.65	217.48	233.31	254.16	301.52	318.74	350.01	397.35	434.17	525.55	564	685.24	758.77	921.86	1160.9	1254.4	1398	1480.7	1525.7	1605.9	1687.5	1830.3	1949.3	2037	2095	2120.1	2115.2	2208.9	2249.2	2328.7	2312.9	2415.8	2340.3
10.412	2.7597	0	0.57564	0	0	0	0	0	0	0	0	0	0	0	0	0	0	0	0	0	0	0	10.014	70.307	130.97	245.59	385.08	529.15	691.59	838.64	1029	1241.5	1467.5	1704.9	1868.3	2039.7	2244.2	2421.3	2586.4	2702.7	2870	2978.9	3007.8	3111.1	3152.9	3162	3244.1	3242.2	3282.7
1.4063	0	9.3424	2.0197	0	0	2.7842	0	2.5805	4.4494	0	1.7609	15.048	31.543	70.236	126.13	229.89	349.24	596.35	768.4	1045	1176	1615.9	2025.7	2422.1	2870.8	3309.9	3888.8	4159.7	4800.5	5233.5	5554.8	5971.3	6373.4	6279.6	6562.8	6962	7434.2	7431.5	7700.4	7734.2	7917	8166.2	8127.4	8155.7	8073.2	8264.2	8427.8	8270.8	8398.6
0	0	0	0	6.4782	0	5.5136	1.1151	1.8616	10.469	4.544	16.018	27.663	42.091	64.65	94.223	139.37	165.47	220.27	263.51	312.35	384.88	424.08	457.82	541.36	613.99	668.3	731.04	776.45	846.75	942.31	980.46	1056.7	1125.1	1217	1275	1364.9	1315.5	1411.5	1465	1517	1634.2	1781.2	1696.7	1726.3	1701.3	1822.4	1760.3	1741.4	1714.1
0	0.67044	1.7331	6.3135	8.4163	0	0	0	0	3.7956	23.412	43.644	74.912	111.92	140.82	154.43	213.67	270.88	300.46	314.39	355.59	394.12	429.53	437.91	480.25	508.59	572	647.54	718.29	826.1	938.94	1053.8	1220.3	1370.9	1577.5	1757.6	1972	2149.9	2334.8	2301.5	2552.9	2598.9	2932.5	3041.8	3170.5	3332.5	3464	3500.1	3540.7	3624.9
0	0	0	0	21.758	33.851	30.115	43.512	67.512	60.95	57.041	67.949	63.34	80.949	81.362	71.223	65.724	84.474	73.755	81.703	75.162	83.131	93.509	99.665	89.644	117.16	151.85	207.91	286.28	361.87	447.31	515.9	623.04	703.1	823.62	912.68	1000.1	1095.6	1233.1	1267.3	1393.1	1557.1	1651.2	1814.9	1662	1483.9	1670.4	1838.9	1763.2	1853.8
10.309	9.8946	0	0.89503	0	0	0	1.1282	0	0	0	7.7317	0	0	0	0	0	0	31.528	61.673	101.49	156.06	217.9	272.84	363.62	420.76	503.01	604.42	675.32	789.11	909.67	1047.1	1160.1	1263.8	1400.2	1426.1	1545.9	1665.3	1737.2	1895.5	1953.3	2050	2084.7	2117	2121.1	2177.8	2227	2210.8	2254.6	2294.1
16.627	17.818	0.97596	1.4613	0	0	0	0.68655	0	5.4689	9.8685	12.558	50.208	64.615	95.913	153.74	197.51	254.98	351.24	442.57	512.55	579.13	630.39	714.89	750.22	844.22	895.08	987.09	1006.8	1061.2	1122.8	1156.6	1316.4	1341.6	1416.7	1437.7	1512.4	1493.6	1560.6	1624.3	1717.9	1791.5	1824.9	1812.7	1815.7	1872	1869.2	1891.6	1868.2	1910.5
0	0	0	1.9889	10.638	12.238	16.192	14.898	20.696	21.121	30.804	34.254	43.335	7.2938	33.904	17.747	31.729	83.37	121.99	218.71	341.17	469.88	682.72	827.18	992.8	1207.1	1368	1558.1	1987.6	2076	2513.1	2443.5	2714.1	2945.9	3218.3	3415.1	3520.4	3762.6	3872.4	4082.7	4272.5	4393	4586.8	4497.9	4759	4827.1	4871.6	5017.2	4966.9	5013.6
10.333	7.7076	0	0	1.3193	0	0	2.0335	0	1.515	2.426	9.6411	2.0397	5.5771	0	0	0	0	0	5.4019	25.295	83.501	149.77	244.35	361.46	480.08	641.49	761.3	926.85	1108.1	1230.6	1407.9	1524.4	1717.8	1811.3	1873.9	2014.3	2148.5	2290.7	2396.3	2470.7	2583.1	2628.2	2690.8	2689.7	2801	2755.4	2813.7	2831.2	2811
0	0	0	5.1141	7.8853	5.1354	14.351	11.289	25.87	20.985	17.051	21.066	14	22.63	18.867	31.053	25.884	29.639	26.254	26.221	26.906	18.632	30.823	58.487	93.903	151.87	225.04	351.68	463.14	626.13	862.19	1065.6	1302.5	1669.7	1955.7	2389.5	2675.4	3114.1	3299.3	3640.2	3950.2	4259.2	4578.1	4789.2	4964.5	4976.6	5168.1	5345.5	5568.3	5720
0	0	0	0	3.7918	4.3718	5.7799	9.5832	6.1861	5.8662	11.303	30.118	51.285	78.957	93.104	111.89	138.49	155.4	200.02	210.33	241.95	261.25	299.8	312.9	350.85	387.17	465.06	521.28	532.43	676.63	766.57	887.23	964.46	1108.2	1197.3	1370.4	1460	1590.1	1744.4	1800.1	1943.9	1973.5	2080.2	2098.7	2113.9	2268.7	2369.5	2357.9	2430.9	2437.6
0	0	0	0	4.1476	8.3119	11.18	22.886	22.631	23.697	17.242	14.486	32.42	52.094	77.63	136.55	196.44	280.01	388.28	504.03	668.12	802.08	1000.9	1163.2	1352.8	1587.1	1791.6	2015.7	2214.9	2499	2794.3	2985	3257.9	3523	3657.5	3907.6	4110.8	4230.3	4407.8	4564	4741	4877.1	5016.1	5073.4	5199.5	5308.6	5422	5448.2	5468.3	5419.2
6.6902	7.4083	0	0.47671	0	0	0	3.2741	0.52254	0	0	0	6.1889	13.947	24.67	43.395	62.788	83.637	116.59	136.49	159.58	162.55	204.86	219.42	230.27	254.21	324.85	342.61	447.67	480.52	569.81	683.26	761.76	898.22	979.44	1118.1	1201.2	1267.6	1374.1	1424.2	1463.3	1485.5	1568.4	1576.7	1643.5	1637.5	1617.4	1679.6	1549.3	1711.1
7.7586	3.0879	0	8.0013	0	0	11.313	0	0	8.9691	13.249	8.9569	0	0	16.227	45.851	76.643	120.25	212	324.58	470.39	650.73	845.86	969.55	1298.7	1592.7	1820.7	2179	2396.7	2855.4	3239.4	3698.8	4088.6	4492.8	4956.7	5069.4	5349.3	5798	6042.5	6354.9	6573.7	6951.4	7133.2	7354.7	7484.4	7382.9	7572.3	7441.5	7660.6	7582.6
7.1008	0	0	1.1184	1.7461	3.6486	0	13.405	0	0	7.0436	0.88012	9.6345	3.7863	0	0	12.465	0	8.8644	38.104	75.028	141.16	228.94	293.89	434.83	576.45	750	914.26	1092.2	1363.1	1669.4	1896.7	2292	2490.4	2695.6	2943.8	3029.8	3063.6	3419	3682.2	4166	4337.1	4632.1	4706.1	4822.1	4888.7	5039.5	5204.6	5325.5	5590.9
0	0	0.17064	2.8477	7.0308	1.4433	4.0926	0	3.3055	3.2976	16.218	13.655	25.161	33.279	39.692	56.133	99.385	147.09	195.55	279.63	382.36	501.6	633.01	799.92	970.46	1124.6	1287.7	1433.2	1619.2	1741.5	1923.2	2034.5	2196.2	2354.6	2502	2681.7	2670.3	2772	2879.8	3006.6	3012.3	3068.8	3120.9	3193.4	3229.8	3261.8	3260.3	3185	3218.1	3258.9
10.963	5.7361	0	2.5832	0	0	0	6.5808	0	8.3564	0	4.5537	2.6196	0	0	38.801	91.632	184.35	307.04	423.97	592.14	816.12	1003.7	1264.8	1499.1	1782.3	2037.9	2350.8	2630.2	2910.4	3131.2	3417.7	3638.6	3832	4141.1	4295.7	4379.8	4617.5	4234.5	4846.4	5698.4	4956.3	4991.7	5205	4976.3	5153.1	5485.5	5134.9	5206.8	5045.4
25.947	9.8103	12.009	0	0	0	0	0	0	0	1.6979	0	0	31.623	80.788	95.824	187.23	203.71	315.96	381.96	473.67	510.4	605.31	713.37	844.07	933.62	1020.4	1221.4	1316.7	1369.6	1492.7	1812.9	1906.3	2135.4	2294.6	2453.3	2543.2	2770.4	2869.2	2941.8	3103.5	3166.5	3238	3317.4	3411.5	3337.5	3573.2	3650.8	3608.3	3701.9
0	0	0	3.4432	6.4599	2.099	11.47	10.491	17.405	15.708	15.602	12.263	11.858	8.4626	11.029	10.601	9.2831	8.6427	7.1395	8.944	3.4872	0	13	22.922	26.472	46.288	66.552	100.92	131.61	153.96	204.13	248.91	296.3	336.14	394.98	464.39	503.97	592.11	631.64	708.75	743.06	824.79	821.54	882.58	937.62	1011.1	1068	1114.5	1167	1201.5
0	9.4825	0	2.3095	0	0	3.8891	0.38458	0	0.38716	0	11.781	13.411	11.001	31.374	55.112	117.33	204.32	345.02	505.06	703.4	904.66	1152.8	1479.4	1761.3	2100.1	2464.2	3286.1	3116.9	3428.8	3814.7	4163.2	4509.7	4886.2	5155.7	5522.8	5829.5	5777.9	6456.7	6622.9	6792.4	7096.7	7297.5	7427.1	7611.2	7522.7	7646.9	7528.2	7721.6	7675.1
0	1.7969	0	2.1946	10.956	0	0	5.6574	10.039	16.358	18.587	25.714	30.247	27.922	36.057	31.922	37.132	43.673	47.516	68.275	77.029	77.522	84.608	103.15	116.43	133.96	166.52	154.64	174.2	213.36	218.23	244.25	287.52	302.87	357.56	353.6	380.19	352.14	392.25	424.62	490.99	483.33	514.4	522.96	578.85	638.81	658.68	644.09	647.24	633.88
10.196	0.051715	0	1.7951	0	3.0195	0	8.3117	0	0	0	0	0	4.3118	13.258	51.876	105.65	163.44	264	371.12	498.34	668.52	826.71	1002.8	1183.1	1406.2	1613.6	1819.7	2068	2366.8	2560.6	2859.3	2977.9	3118.2	3405	3616.8	3914.8	4208.3	4514.6	4567.7	4673.2	4807.7	4948.7	5017.5	5086.7	5102.2	5184.2	5385	5463.6	5532.7
6.3923	2.9643	0	1.1653	0	0	0	29.792	74.475	184.02	287.02	454.84	591.07	743.23	863.84	1035	1212.5	1387.2	1564.8	1834.7	1890.2	2164.9	2481	2585.8	2803.8	3080.8	3435.9	3492.2	3648.1	3753.7	3889.6	4074.1	4173.7	4279.1	4394.8	4594.1	4608.8	4755.4	4618.7	4724.1	5006.1	5044.5	5168	5010.5	5130.5	5094.9	5130.8	5208.1	4960.6	4999.2
8.3288	5.1836	0	0.14938	0	0	0	0	0	0	6.9027	48.996	88.16	161.81	263.07	373.03	547.06	686.11	1009.3	1133.9	1342.4	1689	1864.9	2194.1	2541.8	2775.5	3161.7	3175.2	3480.1	3720.9	3984.5	4119.6	4480	4683.5	4800.6	4983	5147.1	5347.1	5417.7	5687.8	5738.6	5869.1	5998.8	6276.1	6102.5	6403.8	6464	6487.5	6626.8	6708.4
0	0	0.10324	2.8506	6.4581	6.1256	9.1732	17.576	19.242	38.841	63.66	130.17	205.96	299.18	421.38	539.16	686.29	860.95	1043.3	1163.6	1355.3	1529.9	1759.4	1908.7	2110.1	2324.7	2470.3	2679.6	2847.9	3023.3	3229.7	3558.5	3672.1	3851	4141.5	4206.5	4406.1	4562.7	4679.7	4960.5	4994.3	5057	5287.7	5318.9	5483.2	5376.2	5559.1	5645.6	5704	5661
3.2289	0	0	0.4352	0	0.87158	6.3964	5.1637	4.718	0	0	0	0	0	0	2.5962	0	0	0.28237	11.593	11.2	17.211	30.847	48.255	81.1	120.09	163.83	226.57	287.94	364.1	456.37	580.23	639.12	758.46	805.84	976.52	1046.1	1161.8	1258	1357.1	1500.5	1582	1633.4	1746.1	1847.5	1804.4	1780.4	1837	1889.8	1905
0	0	10.198	0	7.2579	0	2.1828	0	0	4.3421	0	2.9543	6.1226	9.1622	7.7795	4.947	12.595	57.709	117.23	195.81	304.92	425.56	569.59	705.94	931.9	1152.6	1292.7	1543.4	1775.7	1991.8	2166.8	2389.5	2683.3	2826.7	3014.2	3097.2	3148.5	3327	3594.3	3693.1	4093.5	4267.2	4343.7	4289.7	4370.9	4486.3	4460.8	4442.6	4357.8	4391.2
7.135	1.554	0	2.676	0	0	0	9.5373	0	0	0.34436	0	3.5548	11.484	34.001	37.452	55.763	79.455	125.44	158.04	177.96	215.54	248.69	271.11	302.3	320.45	338.01	336.46	379.18	400.63	493.15	584.99	728.67	813.09	963.91	1138.8	1294.5	1429.3	1668.9	1783.9	1897.1	2020.7	2154.5	2261.1	2335.1	2446.8	2554.1	2592.4	2590	2735.8
0	0	0	13.687	14.535	15.388	17.129	21.467	11.908	13.57	26.157	33.369	34.855	40.907	55.03	61.292	83.96	94.526	91.466	108.94	121.45	147.8	163.16	164.16	158.37	159.45	202.52	215.78	273.94	266.31	284.92	344.45	405.93	443.32	512.49	515.38	665.65	695.82	814.35	868.17	979.61	1020.7	1054.8	1138.2	1152.4	1174.3	1174.2	1168.4	1262.7	1319.4
10.704	0	0	0	0	4.4308	2.8276	15.509	16.276	22.63	50.35	71.728	100.56	110.96	138.3	131.85	171.26	194.32	236.46	265.35	323.26	406.79	462.06	564.28	718.44	833.33	1010.9	1190.7	1382.3	1585.2	1838.4	2056	2311.8	2492.2	2771.3	3011.7	3274.6	3487.7	3599.6	3736.6	3948.9	4014	4201.8	4312.2	4473.2	4487	4509.7	4708.9	4680.1	4831.7
9.4278	2.4422	0	0	0	0	0.090572	0	5.9578	7.0456	0	11.532	15.897	43.077	48.768	103.51	162.95	217	328.53	449.98	585.66	742.45	895.39	1026	1331.7	1370	1511.5	1595.2	1802.7	1968.1	1762.8	1859.6	1837.8	1928.2	2036.1	2180.6	2247.5	2315.1	2437.1	2521.9	2550.6	2561.3	2599.9	2657.9	2685.7	2721.5	2795.9	2869.5	2936.2	2895.1
7.126	0	0	3.5083	0	0	3.2582	0	0	5.1286	6.0813	11.883	6.8085	0	0	0	0	0	28.546	40.713	68.688	104.25	133.49	195.14	223.45	290.06	345.06	532.96	654.95	699.48	930.33	1026.1	1192.4	1286.4	1375.1	1637.1	1675.3	1729	1827.9	1815.5	1910.9	1925.6	2014.3	2091.7	2086.4	2115.9	2179.5	2274.2	2175.1	2204
3.0968	0	0	2.7705	3.2435	0	9.503	0.5992	4.405	7.3681	7.6474	4.3342	25.948	30.668	47.28	62.922	121.59	137.41	177.69	216.92	286.96	320.71	341.04	417.67	483.43	576.36	623.6	731.93	763.81	851.6	931.54	1052.2	1186.7	1289.2	1313.8	1438.4	1507.7	1563.5	1660.5	1716.9	1841.7	1917.8	1889.8	1963.1	1974.6	2033	2048.9	2105.2	2158.8	2205.8
4.8995	9.4018	0	1.5807	0	0	0	0	0	0	0	0	0	0	0	0	0	0	0	0	41.004	119.5	216.91	381.66	573.17	802.86	1070	1356.7	1687.2	2134.8	2494.4	2895.9	3302	3731.9	4081.3	4607.3	4939.4	5006.6	5528.9	5728.5	5962.3	6181.9	6312.1	6506.6	6566.8	6498.7	6681.9	6536.8	6682.4	6743.6
12.339	3.9918	0	4.6278	0	0	0	0	0	0	25.814	58.414	139.01	223.67	332.97	473.69	639.26	799.35	1125.7	1288.7	1569	1860.7	2106.6	2388.8	2687	2938.2	3247.5	3455.5	3624.5	3932.5	4165.4	4307.8	4554.7	4876.1	4848.5	5013.2	5166.5	5487.5	5599.5	5667.5	5747.8	5683.3	5994	6234.2	6340.3	6297.4	5857.5	6402.9	6426.2	6491
23.698	0.30617	0	0	0	0	0	0	0	0	0	0	0	0	21.868	34.861	52.118	49.056	63.599	55.131	81.571	104.05	95.574	128.62	129.32	159.95	180.64	203.66	208.89	242.18	261.13	326.93	401.71	463.81	545.14	588.3	621.06	701.64	778.83	812.5	905.29	931.26	955.12	955.33	945.7	1013.9	1041.1	1047.9	1045.7	1040.8
0	0	0	9.3598	3.3007	0	5.9711	11.527	18.529	10.251	16.367	20.384	20.662	16.702	19.93	18.586	35.377	41.8	47.134	58.158	81.943	105.66	151.39	171.7	222.63	254.18	292.75	342.02	420.15	479.98	548.12	607.61	660.03	742.59	869.31	932.22	1015.8	1115.7	1210.7	1308.4	1341.4	1429.9	1501.2	1538.7	1513.8	1583.2	1655.2	1652.3	1684.3	1632
0	0	0	5.5019	4.0317	8.836	15.627	18.214	22.338	28.121	32.572	52.217	65.211	98.631	113.13	155.22	166.85	197.2	212.8	239.08	280.68	300.63	314.72	339.75	389.52	422.16	439.1	515.07	559.25	609.28	674.88	731.81	800.24	880.41	908.28	994	1025	1078.9	1138.9	1184.2	1212.9	1256.8	1283.8	1324.5	1304.4	1339.3	1351.5	1361.7	1399.3	1431.2
0	3.6933	0	1.9281	4.9609	0	1.8798	0	0	0	0	0	0	0	0	0	4.9724	14.187	61.457	109.3	211.59	338.09	474.38	707.13	791	998.09	1233	1532.4	1698.5	1921.2	2167	2447	2643	2885.1	3054.3	3207.6	3542	3678.1	3853.7	4088.2	4131.7	4324.6	4456.8	4388.1	4569.2	4671.8	4811.6	4854.5	4846.3	4874.7
16.541	9.6421	7.3574	0	0	0	0	0	0	0.94832	27.626	51.332	72.83	102.28	142.78	180.24	236.6	299.88	348.64	455.12	529.73	562.52	728.14	771.41	886.32	1097.6	1426.5	1513.5	1683.2	1843.1	1992.2	2204.8	2231.7	2481.4	2662.3	2823.7	3128.5	3318.5	3419.2	3620.4	3733.9	3851.3	4200.7	4262.1	4303.2	4431.6	4523.6	4664.2	4707.3	4883.3
0	0.47254	0.14609	2.0539	4.2374	0	0	1.5468	2.7195	0	0	6.406	14.011	15.703	17.34	25.221	38.708	81.85	129.93	234.13	365.66	486.98	716.83	912.38	1106.4	1277.7	1534.4	1812.7	2021.8	2224.5	2505.3	2760.9	2992.1	3208	3419.7	3558.7	3729.3	4040.7	4034.3	4122.8	4135.8	4283.3	4372.9	4453.7	4444.4	4612	4755.6	4686	4742.9	4834
0	0	0.0098189	6.035	5.7796	3.8804	7.8528	8.9701	5.717	8.8793	6.251	11.554	16.844	14.998	20.343	25.659	62.999	91.585	173.11	240.34	313.29	451.02	572.16	696.57	832.24	923.88	1079.1	1199.6	1217.6	1412	1527.2	1598.9	1718.1	1816.8	1947.6	1890.4	2079.6	2172.8	2213.9	2268.9	2241.6	2307.8	2347.7	2316.2	2315.9	2456.8	2398.4	2486.2	2532.1	2502.3
5.1238	1.7668	0	0.55098	0	0.57896	2.231	11.452	0	12.746	7.1475	10.386	10.06	18.282	52.572	115.07	226.56	393.6	588.18	849.58	1186.7	1606.1	1928	2408	2769.8	3365.5	3856	4334.3	4627.4	5253.7	5748.6	5947.7	6687.6	7413.1	7450.7	7618.3	8221.2	8686.9	9210.3	9308.4	9608.4	9890.7	9863.7	10138	10290	10188	10473	10382	10561	10548
2.4734	2.4086	12.961	0	3.0651	0	0	0.50305	0	2.1968	0	0	1.9182	0	9.4224	15.985	26.866	28.669	28.206	53.125	79.439	112.03	219.96	263.74	414.32	547.6	717.48	888.12	1174	1412.9	1692.7	2042.8	2336.3	2671.3	3345.6	3635.6	3818.8	4002.1	4288.9	4660.7	5254.9	5452.8	5351.2	5735.7	5573.1	6579.1	5896.4	7084.8	6316	6351.1
4.9566	2.1416	0	0	0	1.3533	0.6354	5.0069	0	2.7508	29.407	58.292	104.12	167.9	226.8	335.33	421.34	532.26	624.22	789.9	962.21	1036.7	1199.5	1386.9	1596.7	1773.7	2005.2	2211	2384.3	2608.5	2850.2	3078.8	3336	3491.5	3773.8	3946.1	4139.8	4192.8	4483	4500.8	4727.1	4943	5103.7	5121.7	5107.3	5108.1	5262.3	5313	5385.6	5294
10.618	0	0	1.342	0	2.1484	1.1449	9.5437	0	0	0	5.7712	8.8901	18.633	40.757	74.41	150.17	210.92	302.45	433.1	539.28	687.97	788.85	957.94	1142.4	1310.4	1474.8	1616.1	1919.3	2088	2296.8	2459	2746	2813.2	3095.1	3261.1	3440.6	3621.8	3801.9	3813.8	3942.4	4048.9	4217.1	4153.3	4201.8	4301.5	4389.7	4385.9	4513.2	4457.8
8.3075	1.8521	0	0	0	3.1425	0	1.093	0	0	0	4.6131	0	0	0	0	0	0	0	0.74391	19.224	59.51	88.538	132.77	194.28	218.44	265.89	306.77	337.84	382.34	393.24	457.99	497.91	504.74	532.77	555.06	589.89	615.79	641.12	624.94	660.18	639.31	686.2	682.16	726.23	713.84	740.97	795.15	830.35	847.54
0	3.0598	0	3.2355	6.6748	0.13803	1.3154	1.1351	7.6768	16.093	14.436	14.599	22.392	9.5514	8.5063	3.2715	2.9914	8.7863	30.951	77.813	140.79	252.06	381.63	507.67	691.18	884.22	1137.4	1401.3	1557.2	1812.3	2041.9	2217.5	2484.8	2625.6	2917.5	3071.9	3267.6	3363.2	3539.6	3726.8	3872.1	4043.3	4213.3	4373.6	4387.3	4480.4	4536.6	4618.2	4688.6	4649.3
0	0	0	2.0373	2.4916	4.9716	13.983	14.526	15.342	16.555	20.422	15.627	23.504	32.479	73.529	83.707	142.95	155.92	207.51	256.76	285.54	324.28	388.94	403.85	418.88	515.75	546.75	641.69	692.66	761.48	873.77	935.16	996.42	1095.4	1257.4	1315	1367.9	1496.6	1531.9	1664.8	1690.5	1747.3	1795.7	1798.8	1899.5	1962.6	2063	2080.7	2089.6	2103.1
4.9659	1.3982	2.6061	0	0	0	0.025302	0	0	0	0.97776	3.8907	9.4263	3.512	6.6867	2.057	18.133	12.044	17.142	28.295	19.198	40.394	80.899	89.811	106.46	138.83	187.76	242.78	302	347.96	394.41	402.62	467.23	490	544.58	586.12	628.89	649.22	678.89	755.41	820.15	832.27	915.57	993.63	1006.6	1054.5	1060.9	1090.2	1142.2	1185.9
0	0	0	3.1028	0	7.7455	0	8.1351	0	12.652	7.5789	13.798	13.153	2.0294	12.654	10.872	20.753	17.217	78.705	163.59	259.8	398.32	532.24	756.23	954.17	1188.9	1470.7	1650.2	1965.2	2233.2	2519.7	2769.5	3098.5	3187.8	3388.3	3334.5	3491.1	3710.2	3875.3	3991.3	4306.9	4373.9	4601.8	4733.5	4905	4839.4	4759.9	4726	4885.6	4885.1
0	0	0.40518	0	5.7009	1.8202	12.795	5.7441	7.2255	5.1906	12.424	13.083	13.775	9.0428	5.5976	15.036	30.71	54.913	67.839	97.921	146.63	200.02	284.95	353.98	411.16	500.81	567.6	672.82	762.23	883.61	975.8	1069.7	1179.3	1213.8	1383	1391	1575.4	1728.1	1743.7	1801.8	1849.4	1867.3	1998.2	2099.1	2024.3	1989	1929.4	2004.3	2062.9	2105.5
14.827	14.991	0	2.6603	0	0	0	0	0	0	0	0	0	0	0	0	0	2.2282	23.334	30.164	43.222	59.714	93.098	109.5	124.61	174.98	182.99	226.02	247.45	257.5	308.61	371.5	502.6	580.77	694.12	843.51	1004.8	1105.3	1165.4	1212.1	1336.5	1536.6	1419.2	1507.3	1559.2	1555.9	1574	1592.2	1690.9	1754.4
0	0	0	0.9	7.8193	8.8391	10.256	11.929	29.061	39.423	54.871	70.044	75.414	91.456	118.63	142.5	167.08	198.18	284.04	368.31	493.39	673.68	822.98	974.58	1246.5	1548.3	1649.7	1768	2060.4	2272.4	2684.3	2607.2	2749.3	2885.7	3095.1	3252.8	3410.4	3494.8	3505	3659.1	3732	3802.7	3926.2	4140.4	3977.6	4127.9	4143	4207.2	4221.6	4243.3
8.2741	0.1382	0	3.0035	0	4.3315	3.3265	6.794	14.994	19.281	0	14.836	0	3.9856	0	2.6542	5.8875	5.0749	15.371	31.169	58.007	100.88	159.57	254.08	358.14	483.94	628.95	787.69	915.73	1063.7	1239.3	1449.1	1600.9	1717.5	1876.2	2047.6	2096.5	2226.7	2508.6	2470.8	2572.9	2686.5	2777.3	2829.7	2940.3	2958.1	2960.5	3081.5	3132.5	3193.5
10.946	10.131	0	4.9492	0	0	0	2.9934	13.525	63.72	125.89	251.45	388.07	589.42	885.08	1226.7	1619.2	2102.3	2507.2	3011	3607	4178	4452.7	4941.1	5452.9	6027.4	6511.2	7056.3	7502	8023.9	8420.1	8923.7	9378	9756.8	10033	10343	10677	11118	11307	11955	11947	12149	12229	12271	12448	12724	12711	12847	12900	13060
0	0	0	7.3315	4.7134	0	4.4773	26.895	60.346	109.99	181.06	280.1	425.46	489.42	615.99	730.12	975.04	1023.6	1335.5	1518.5	1715.7	1892.5	2119	2398	2629.9	2863.9	3158.3	3363.4	3411.6	3718.6	3886.5	4180.7	4424.4	4643.9	4796.7	4861.6	5014	5179.8	5294	5557.4	5631.5	5808.6	6064.5	5968.1	6025.4	6148.9	6186.8	6133.3	6216.4	6267.7
15.968	0	0	0	0	5.4603	7.6179	7.1564	4.4988	0	3.2051	9.3674	20.174	36.246	65.967	117.82	174.96	270.26	399.61	517.29	687.78	901.2	1084.5	1244.9	1526.6	1796.8	2043.7	2349.2	2583.6	2756.8	3017.3	3185.4	3338.8	3474.6	3588.5	3636.2	3745.7	3808.1	3946.9	3990.2	4034.1	4078.2	4213.4	4214.9	4362.5	4360.2	4400.6	4371.4	4477.5	4537.9
25.326	0	0	0	0	0.37854	2.296	6.8305	5.4721	0	0	0	0	0	0	0	0	0	0	0	0	0	0	0	0	31.427	67.353	101.48	203.6	315.86	447.46	542.94	685.88	784.66	957.26	1099.4	1214.2	1393.1	1595.2	1857.7	2094.8	1904.4	1991	2137	2247.3	2459.5	2399.5	2594.4	2675.5	2595.9
23.046	9.1926	0	2.1912	0	0	0	0	0	0	0	0	0	0	0	0	0	0	0	0	3.0838	13.243	26.525	32.138	37.518	64.678	89.298	128.13	121.46	149.49	173.01	226.47	282.97	307.14	336.85	365.31	423.68	469.16	510.64	529.91	624.02	660.26	697.7	672.15	696.81	744.63	801.83	798.05	818.97	835.39
22.975	10.447	0	0	0	0	0	0	0	0	0	0	0	0	0	0	19.544	48.708	94.396	152.12	230.54	314.06	373.79	509.01	595.72	726.76	923.66	1033.3	1223.8	1348.1	1509.7	1646.2	1798	1951.3	2121.1	2223.3	2467.6	2449.6	2563	2640.7	2781.5	2854.9	2907.3	2963.6	3040.4	3164.8	3248.4	3186.4	3231.7	3247.1
0	0	0	7.8146	8.2531	11.78	12.669	17.954	17.045	16.074	29.963	31.879	27.757	23.863	25.426	31.037	48.365	50.405	55.237	63.673	68.504	82.804	88.051	103.4	131.03	169.65	202.42	209.68	243.03	259.54	307.54	374.52	453.69	527.65	630.97	710.47	812.22	897.73	946.5	1027.1	1109.4	1215.7	1306	1322	1426.5	1443.7	1546.5	1594.3	1601.7	1637.9
0	9.5461	0.16278	0	0	0	7.464	0	0	0	25.496	56.189	121.38	213.05	345.75	488.42	629.71	838.74	943.6	1301.2	1517	1732.8	1922.4	2066.2	2252.2	2460.3	2525.5	2704.6	2722.5	2958.7	3106.6	3119.3	3205.6	3335.8	3362.8	3482.9	3440.6	3448.7	3524.5	3633.9	3576.3	3579.9	3652.9	3674.1	3796.1	3743	3721.3	3649.2	3662.3	3702.3
4.5103	4.7071	0	6.9268	5.5907	0	0	0	0	0.33338	1.0057	0	0.33673	0	0	0	0	6.671	12.434	31.948	55.728	66.514	120.65	114.57	118.23	149.02	179.3	213.01	266.8	310.35	389.72	452.75	489.11	595.15	617.78	666.71	749.85	787.01	860.47	985.94	988.61	1030.3	1088.8	1121.5	1142	1133	1168.8	1204.6	1247.1	1212.2
0	0	0	5.1401	2.5617	3.827	3.1365	4.6144	9.3827	11.131	9.3098	18.731	28.725	15.061	21.765	34.896	59.218	111.27	174.84	287.51	419.51	547.43	725.2	874.32	1051.3	1239.7	1375.8	1647	1890.5	2126.8	2340.9	2529.2	2943.9	2986.1	3067	3281.5	3412.2	3687.1	4077.7	4326.9	4412	4618.8	4717.9	4965.8	5115.3	5034.1	5383.5	5354.9	5398.3	5482
21.453	8.0482	0	11.851	0	3.7156	0	0	0	0	0	0	1.4137	13.824	0	0	0	0	0	0	0	27.856	50.615	95.382	139.22	213.6	276.82	366.78	495.54	594.12	690.93	800.08	874.47	1008.7	1200.1	1302.7	1432.2	1593.7	1674	1852.2	1957.2	2023.9	2003.2	2091.5	2168.7	2175.9	2210.7	2225.6	2236.5	2369.5
0	0	0	6.1141	8.7956	6.3441	12.315	1.76	16.44	8.119	22.885	44.131	102.13	184	275.87	407.4	545.11	733.31	883.58	1085.5	1345.3	1531.8	1709.6	1977.2	2108	2333.2	2514.3	2694.4	2822.9	3008.3	3198.3	3348.2	3433.2	3492.9	3564.5	3678.5	3737.7	3946.7	3876.9	3933.5	3916.2	4012.8	4078.2	4080.6	4097.1	4142.5	4172.9	4122.4	4180.9	4175
5.2583	4.865	0.89135	0	0	0	0	0.5673	7.7117	1.6624	8.0236	9.5866	8.6299	9.0218	8.3639	29.907	46.671	72.662	80.109	101.92	148.69	218.67	302.75	368.62	495.69	584.3	734.98	839.17	945.49	1029.8	1120.4	1263.1	1444	1568.3	1782.7	1976.3	2200	2259.8	2553.5	2704.5	3026.9	3235.1	3354.2	3225.3	3138.1	3275.1	3308.3	3411.3	3534.8	3624.6
0	6.637	6.817	1.6025	0	0	0	0	0	0	0	0	0	4.8427	10.276	16.385	41.087	73.145	143.5	259.13	369.82	498.15	705.76	870.35	1113	1371.5	1595.3	1814.3	2053.4	2293.9	2620.4	2876.9	3072.4	3247	3444	3660.7	3742.7	4019.9	4157.3	4217.2	4344.8	4407.2	4554.3	4588.8	4618	4685.9	4752.4	4902.1	4986	5039.6
4.7165	8.3584	0	0.27528	5.0729	0	0	0	0	0	4.3575	32.429	103	199.47	385.77	611.68	887.26	1236.2	1547	1851	2245.9	2557.6	2869.9	3227.6	3623.3	3916.4	4236.7	4546.4	4927.6	5134.9	5393.2	5641.1	5891.8	6212.9	6483	6687.3	7074.3	7168.8	7580.5	7832.7	7985.8	8071.9	8150.1	8329.1	8314.3	8625.5	8492.5	8639.4	8605.8	8954.5
2.242	0	0	0.46232	4.6763	0	10.634	11.412	6.8228	4.6942	0.5631	0.37431	3.3564	1.1279	3.199	7.0685	6.5328	6.5967	11.982	14.048	16.086	5.7891	0	3.0775	8.8314	20.996	24.234	38.423	68.904	89.278	111.99	179.87	145.3	229.03	265.13	328.13	268.88	353.53	349.75	390.79	406.97	421.45	441.41	444.04	413.16	456.85	426.54	470.4	472.13	451.81
13.036	0.90575	0	0	0	0.27661	2.6822	13.002	0	0	1.9299	0	8.0167	14.677	26.708	42.849	81.569	110.69	150.59	217.68	263.29	370.33	452.05	496.05	648.44	747.12	826.18	962.77	1101.7	1270.4	1387.2	1460.2	1552.6	1645.7	1787.1	1820.5	1938.7	2009.5	2094	2211.8	2320.9	2311.1	2465	2435.8	2543.9	2463.2	2483.8	2536.4	2574.6	2632.5
22.688	8.8829	0	4.7685	0.17889	0	0	0	0	0	7.8331	10.157	45.572	96.427	143.63	216.21	312.98	385.53	477.19	603.8	703.48	906.41	944.75	1190.8	1300.1	1488.5	1606.5	1802.1	1990.9	2459.2	2463.5	2901.1	3147.8	3223.8	3363.4	3482.5	3731	3832.7	4070	4109.6	4297.7	4294.6	4353.1	4701.4	4533.5	4440.7	4498.9	4573.8	4595.1	4595.5
14.711	0	0	0	0	4.389	0	10.673	1.0697	1.8157	1.9083	1.2863	5.7801	6.3032	0	1.7865	6.1742	11.455	34.854	69.644	89.128	163.61	208.54	240.55	370.9	424.8	724.28	729.67	783.04	892.42	903.69	1114.2	1217.1	1277.3	1469.1	1523.3	1711.9	1792.1	1936.3	1925.7	2170.1	2134	2319.3	2357.7	2474.2	2467.7	2526.1	2654	2691.7	2730
0	0	3.6452	0	2.4569	6.5114	0	0	0	0	0	0	1.7103	0	0	0	14.574	46.383	102.94	159.72	225.32	324.86	425.21	541.34	708.67	822.69	980.26	1107.5	1177.4	1293.2	1427.6	1555.3	1749.1	1781.5	1858	1791	1985.2	1768.8	2184.3	2227.3	2200.1	2255	2248.6	2335.2	2336.5	2387.6	2412.8	2417.1	2513.1	2505.5
3.9035	3.7558	0	0	0	2.96	0	2.437	0	0.75687	2.9651	1.502	0	0	0	0	0	0	0	0	0	0	0	0	0	0	0	0	67.211	125.9	245.02	385.09	523.84	671.66	817.47	945.28	1110.1	1182.4	1306.7	1372	1435.8	1510.1	1629.9	1627.9	1686.1	1813.4	1881.3	1904.3	1909	1981.7
9.2112	10.478	0	0	0	0	0	0	0	0	0	0	0	0	0	0	4.6928	10.633	25.776	49.908	60.634	87.286	99.253	143.57	178.56	193.69	247.07	320.38	379.09	395.69	430.87	571.81	664.18	769.43	829.54	924.69	967.06	1024.2	1108.9	1198.6	1252.5	1243.3	1312	1334.4	1400	1510.7	1541.7	1556.9	1541.2	1577.8
0	6.0508	0	0.20777	2.5145	2.7261	0	14.855	45.715	128.75	221.79	363.71	530.86	708.57	932.79	1214.2	1489.5	1771.8	2132	2433.5	2713.7	3224	3586	3966.6	4442.1	4716.5	4988.7	5302.5	5773.3	6096.1	6488.5	6761	6976.2	7283.3	7529.4	8028.1	8081.4	8459.8	8531.4	8946.2	9066.8	9151.9	9363.2	9570.6	9584	9734.7	9700.5	9826.1	9838.7	9719.5
2.793	0	0	0.3997	0	0.86146	1.974	7.7106	0	2.2678	5.5879	7.2105	10.002	11.613	16.905	16.896	20.205	43.06	72.438	124.32	198.41	348.04	389.27	496.65	662.55	764.74	855.51	1049.1	1153.7	1292.3	1421.6	1554.3	1731.3	1823	1964.4	2024.1	2050.5	2158.3	2222.2	2337.8	2363.9	2367	2409.8	2462.1	2474	2436	2550.4	2577.5	2544.4	2491.8
0	0	5.9237	1.0021	6.6116	4.7021	0	0	0	1.8051	4.6748	14.655	40.723	71.649	108.54	153	215.98	294.86	356.13	475.01	537.54	640.28	738.72	849.45	964.17	1094.5	1238.8	1464.8	1662	1834.4	2036.7	2196.9	2399.6	2667.9	2704.6	2874.8	3022.3	3247.7	3363	3603.6	3607.3	3444.7	3684.2	3656.4	3906.5	3946.6	3977.6	4084.4	4074.8	4081.5
1.9486	0	0	3.4792	0.5712	5.4047	2.2625	0	0	2.0275	0	7.7687	11.118	5.7446	4.7197	0	0	0	0	12.394	37.091	92.374	127.66	192.47	257.37	353.42	443.24	543.99	706.73	741.6	994.67	1019.3	1095.9	1186.8	1331.4	1476.7	1681.6	1767.2	1938.8	2002.9	2077.3	2169.2	2397.7	2387.7	2562.6	2497.6	2573.7	2651.8	2715.3	2717.1
0	0	0	0	6.5112	8.809	10.109	13.226	16.008	22.477	22.523	40.063	66.388	117.64	201.43	284.71	398.64	505.18	662.74	837.23	947.95	1123.5	1272.8	1493	1682.5	1862.9	2001	2193.1	2380.8	2632.8	2838.4	3083	3341.8	3608.9	3836.2	4133.7	4302	4333	3633.9	3864.3	4102.7	4166.2	4442	4648.7	4791.8	4821.9	5020.2	5000.5	4812.4	4974.6
0.47412	9.4759	0	5.2714	0	0	0	0	0.058365	0	3.2363	0.54262	0	2.0221	0	0	0	0.83722	10.324	2.6441	4.2628	14.062	23.797	26.986	62.46	80.608	144.08	202.75	265.05	310.85	550.55	554.44	392.5	442.24	500.63	591.01	536.29	609.27	727.05	790.24	888.51	931.69	930.74	940.73	1018.4	989.11	980.29	992.77	1018	1050
0	0	0	8.3873	1.1136	0	8.6995	11.469	14.935	20.851	14.171	13.159	19.008	23.451	24.791	33.547	51.127	89.724	118.54	140.26	206.58	228.94	265.34	324.27	368.82	400.13	420.84	436.81	475.39	493.11	527.52	707.3	721.37	742.66	739.57	748.5	833.42	883.31	923.76	920.01	961.39	856.58	932.61	908.05	932.33	932.49	976.68	984.5	964.98	876.04
14.22	6.2926	0	0	0	0	0	0	0	0	0	0	0	0	0	0	0	0	1.4855	13.661	10.13	32.397	69.82	89.736	124.97	149.71	204.25	260.73	123.27	122.26	180.44	208.16	262.77	289.11	366.13	402.2	428.83	472.28	501.52	549.01	593.48	621.29	669.02	701.51	753.77	751.55	770.93	797.64	821.33	779.65
8.932	10.155	0	0.33629	0	1.2789	0	0	0	0	2.8612	7.2812	0	0	0	0	0	0	6.0632	13.49	20.702	16.975	43.108	56.67	117.23	154.21	189.35	240.7	314.76	353.37	397.07	378.87	438.73	514.3	645.5	722.57	779.61	934.33	1035.3	1125.4	1269.3	1419.6	1459.9	1540.6	1625.6	1668.7	1727.5	1755.7	1818.7	1900.5
0	0	1.1858	3.0164	3.2219	10.722	12.983	13.489	13.524	27.223	23.407	42.733	44.086	48.881	55.381	52.009	58.081	101.43	166.84	174.57	235.39	393.38	393.5	563.81	679.71	763.29	742.98	897.92	1026.6	1247.4	1131	1355.7	1272.2	1391.8	1501.8	790.96	831.04	867.3	914.37	967.71	974.05	1000.9	1034.9	1054	1057.8	1082.9	1108.6	1104.6	1137.6	1159.5
0	4.7005	0	0	2.721	5.8933	7.5264	6.286	0.33141	2.9347	4.8194	5.176	12.635	0	0	0	0.88486	0	0	9.5522	6.1732	8.2829	40.165	31.003	47.684	58.838	100.85	145.5	194	255.44	301.03	343.26	420.25	458.94	498.61	569.91	621.97	670.03	688.83	729.66	773.52	774.06	845.09	885.82	872.95	909.36	911.38	935.18	982.84	989.09
13.546	5.5482	0	5.559	0	0	0	0.19001	0	3.2892	19.912	17.549	35.542	43.042	67.146	81.277	139.46	174.99	235.98	274.11	343.3	405.51	493.31	559.63	634.79	764.4	850.06	938.23	1015.8	1031.8	1223.5	1284.3	1444.6	1521.5	1673.2	1706.6	1853.7	1967.4	1885.4	1980.3	2080.6	2079.7	2218.2	2358.3	2104.7	2018.5	1910.1	1945.9	1954.9	1909.9
22.276	6.0524	0	0	0	0	8.7144	5.2828	7.9294	0	0.16757	0	1.8448	29.376	45.346	88.885	147.54	176.79	280.93	458.71	614.2	779.92	983.58	1159.7	1334	1585.6	1775.9	1965.2	2111	2358.1	2515.7	2655.4	2880.5	2950	3334.5	3469.6	3501.1	3749.8	3871.4	4021.3	4159.5	4380	4459	4508.2	4495.5	4489.2	4508	4566.5	4672.1	4637.2
0	4.1317	0.73046	10.374	1.7118	0	0	2.9376	2.3297	10.79	14.827	23.379	36.619	42.022	55.171	78.697	88.128	92.211	117.69	126.87	141.2	149.42	162.89	154.4	168.26	178.42	211.44	229.49	256.5	279.18	310.02	357.44	432.85	485.82	568.14	624.49	694.07	705.42	763.69	810.61	863.52	893.44	918.9	929.61	949.56	963.67	985.84	985.63	1016.8	1050.3
0	0	0	3.8644	17.798	1.2371	10.481	14.79	31.575	49.098	39.791	44.282	63.347	63.094	74.208	109.9	123.78	106.33	112.7	120.84	152.19	190.55	223.75	237.73	247.99	303	338.94	343.23	408.3	469.58	535.25	641.67	764.13	860.52	987.42	700.69	777.73	906.36	992.3	1094.7	1142.5	1255.8	1294.1	1390.4	1409	1527.6	1599	1615	1652.1	1688.5
13.51	9.9213	0	8.6138	0	0	0	0	0	0	1.8658	0	0	0	3.4956	26.871	62.664	84.889	143.69	169.15	210.74	228.98	282.66	315.91	346.11	415.08	468.86	490.77	532.67	573.65	619.26	665.42	731.45	774.18	806.94	810.78	886.38	940.66	903.64	934.73	924.61	917.79	961.47	983.53	991.44	998.49	990.09	1082.6	1052.2	1071.6
13.871	4.9845	0	3.3605	0	0	0	0	0	0	0	0	4.2618	19.438	50.648	84.906	121.19	144.09	184.5	222.78	270.24	326.98	341.18	402.72	493.53	578.48	666.37	774.98	841.36	991.18	1067.2	1136.1	1235.3	1327	1389.1	1465	1535.3	1537.1	1583.8	1559.2	1628.4	1650.6	1719.4	1738.4	1800.4	1869.9	1873	1865.8	1899	1913.7
5.2579	4.7015	0	3.1363	0	0	2.952	1.9728	4.7387	0	2.0137	0.019397	0.7489	0	0	0	6.9417	36.848	66.518	96.542	123.6	170.49	267.16	329.28	489.44	481.62	630.84	722.86	901.91	1081.8	1072.7	1151.9	1208.1	1334.9	1588.2	1452.1	1473.4	1668.9	1707.1	1931.8	2097.2	2186.3	2277.3	2343.4	2374.1	2450.3	2518.7	2550.1	2545.3	2686
6.9278	17.157	0	0.65299	0	0	0	0	0	0	0	0	0	0	0	14.981	70.848	149.07	244.46	358.13	490.76	649.57	822.25	968.5	1134.9	1292.9	1444.5	1596.6	1806.3	1964.5	2159.3	2321.7	2556.5	2794.5	3078.7	3388.1	3619.1	3871.4	4154.3	4382	4509.1	4754.9	4887.3	5054.2	5187.7	5354.2	5598.5	5540.2	5642.9	5668.7
13.787	3.9266	0	2.3624	0	1.1638	0	1.0788	0	14.415	18.565	33.293	33.22	47.596	46.876	51.566	66.243	65.552	83.275	76.309	81.739	93.09	87.503	90.044	94.841	98.139	91.855	99.345	90.228	100.88	118.05	125.98	141.56	171.51	204.65	225.8	267.09	310.92	348.52	408.27	440.27	473.75	450.52	464.15	461.46	479.65	485.19	472.93	530.18	537.16
0	0	1.6039	2.3396	0	0	9.4666	6.5283	4.5768	3.6324	2.1187	9.1026	4.4259	2.0097	6.6193	2.8101	2.2094	4.8302	0	0	0	0	0	0	11.495	21.331	9.6501	29.405	31.437	55.492	49.262	109.75	134.69	143.87	154.29	164.7	188.86	223.89	267.18	276.33	302.13	310.97	289.38	296.86	325.19	330.9	349.42	361.24	367.56	374.52
0	0	5.8442	5.8956	5.8148	0.15378	0	0	0	0	0	0	0	0	0	0	0	0	0	0	8.7394	79.604	160.49	284.33	467.78	670.6	920.01	1192.8	1398.2	1702.2	2025.6	2355.9	2634	2879.5	3205.4	3486.1	3746.3	3953.3	4194.2	4312.9	4616.3	4687.9	4866.9	4996.7	5096.8	5244.8	5256.5	5264.5	5370.2	5345.2
0	0	0	11.325	0	8.094	1.0539	0	10.943	0	1.1176	1.747	8.6847	8.5451	11.401	30.655	58.521	88.734	159.76	227.48	328.64	446.1	560.44	732.73	850.03	1024.1	1268.2	1462.1	1686.3	1847.7	2092.6	2228.3	2475.5	2778.2	2996.4	3284	3335.8	3584.1	3869	3931.9	4275.8	4393.6	4501.8	4745.2	4785.7	4880.2	4940.9	4867.3	5120.4	5063.6
0	0.79258	0	2.8815	3.0915	0	4.8573	4.0415	7.4404	17.741	18.007	36.157	55.077	76.899	111.45	183.44	229.39	284.41	355.53	422.55	488.2	539.71	635.82	646.38	756.89	819.47	927.61	1088.7	1246	1354.1	1599.1	1733.9	2015.5	2237.4	2582.9	2993.2	3209.1	3589.7	3601.4	3936.6	4101.7	4103.2	4512.2	4423.4	4825.4	4906.8	5050.8	5143.2	5097.3	5111.3
10.019	6.5529	6.1684	0	0	0	0	11.089	1.8301	9.3523	9.645	11.139	0	3.1885	9.1687	7.7245	24.7	21.537	22.418	25.123	37.234	49.712	60.995	84.448	91.395	118.52	141.49	171.71	177.48	198.02	223.06	210.31	220.63	250.08	243.65	300.73	360.43	379.32	405.55	398.42	406.22	440.68	433.32	432.64	418.89	461.6	483.54	513.84	514.4	552.85
0	0	0	0	7.0949	7.0845	8.3395	7.2491	2.4419	0	5.2738	2.5766	8.0465	0	0	0	0	0	0	0	0	14.848	84.782	127.52	180.75	233.14	321.45	385.42	527.27	617.65	778.71	810.37	906.95	1001.2	1063.7	1143.3	1210.9	1256.2	1368.1	1468.1	1538	1513.9	1609.7	1712.6	1653.6	1758	1695	1715.3	1765.8	1813.1
1.6347	0	0	0	4.2425	6.3639	1.7102	10.901	22.44	18.314	19.592	25.544	25.697	25.401	50.408	71.262	117.56	198.86	276.96	411.75	524.34	689.75	847.62	993.62	1253.1	1438.5	1648	1971.2	2041.7	2128.8	2225.9	2365.4	2609.3	2691.9	2780.2	2998.2	3146.4	3269.7	3375.5	3475.7	3599.4	3642.3	3679.9	3697.1	3676.5	3749.4	3749.5	3798.6	3793	3783.6
0	0.58327	0	4.7445	0	2.5504	5.4329	9.0712	3.9875	12.049	23.023	23.657	17.65	10.318	14.548	23.342	25.018	35.185	30.282	20.695	25.317	38.159	40.119	40.065	69.658	54.174	65.437	112.69	74.085	141.37	152.82	167.29	232.64	260.27	279.04	347.95	384.87	425.35	443.77	483.62	586.68	537.29	604.03	622.1	616.59	656.14	625.22	672.28	698.74	739.61
0	0	0	11.42	0.23481	0	0	0	0	0	0.83762	0	5.0901	0	0	0	9.8446	23.707	45.128	75.52	141.23	199.72	285.68	345.87	424.57	506.17	616.58	728.89	854.4	963	1093.3	1201.2	1309	1399.7	1457	1574.9	1724.1	1801.2	1887	1948.2	1984.9	2016.9	2082.7	2187	2307.7	2345.4	2343.2	2303.1	2408.8	2353.9
6.8934	3.3798	0	2.7689	1.387	0	0	0	0	0	0	0	0	0	0	0	0	0	0	0.76754	4.3736	24.908	54.948	58.638	77.198	81.918	134.47	154.16	196.71	241.06	294.69	309.26	283.04	314.41	337.95	355.89	405.94	402.68	482.47	507.28	529.11	590.42	588.73	581.12	626.9	597.72	636.39	623.53	694.14	765.61
0	0	0	0	9.3981	1.6597	7.7981	18.311	17.463	22.09	30.915	34.709	46.803	54.556	89.015	122.1	189.5	255.66	335.84	503.05	611.72	772.08	969.46	1112.4	1307	1470.6	1872.1	1856.4	2040.1	2394.7	2496	2706.7	2962	3134.2	3373.9	3532.4	3697.9	3806.8	3870.4	4037.5	4172.7	4238.3	4304.6	4548.2	4590.8	4593	4670.7	4696.6	4837.6	4874
0	0	0	8.9089	0	4.7565	11.646	14.695	19.781	32.238	45.457	58.89	71.899	95.558	114.06	130.11	158.17	192.73	233.39	306.14	303.22	333.04	377.55	447.95	502.78	560.26	602.08	604.97	688.24	807.64	932.05	1032.4	1156.7	1217.4	1257.1	1245.4	1334.1	1335.7	1190.5	1260.9	1260.4	1136.8	1441.8	1362.8	1373.4	1429.3	1483.6	1455	1512.1	1502.8
13.715	7.9138	0	0	3.5584	0.63737	0	0	0	0	0	0	0	0	3.0394	17.241	46.061	64.09	80.237	111.64	133.73	160.04	184.34	213.69	230.87	255.88	249.74	254.39	270.4	302.13	351.73	489.16	596.39	759.98	922.97	1122	1282.6	1466	1686.1	1805.3	1960.4	2023.6	2200.5	2192.4	2249	2265.9	2323.5	2419.8	2405.4	2391.9
4.9376	1.3801	0	0	0	1.5879	6.47	10.475	22.023	23.462	46.644	46.919	44.67	43.568	46.178	39.72	51.436	83.629	153.68	235.35	340.06	541.73	781.8	1021.1	1332	1694.5	2077.4	2452.5	2922.2	3345.8	3905.1	4352	4971.8	5585.1	6008.7	6475	6781.1	7268.2	7587.7	7939.2	8244	8289.6	8504	8764.2	8904.8	8907.7	9147.3	9311.2	9293.9	9261.7
22.383	16.683	0	0	0	0	0	0	0	0	0	0	0	0	0	0	0	0	17.625	60.244	115.66	204.22	295.18	377.77	505.23	645.6	779.53	771.58	1079.1	1302.7	1504.1	1733.1	2011.4	2258.8	2485.2	2776.8	2940.4	3134.5	3369.6	3536.3	3793.3	3986.1	4004.3	4165.1	4299.6	4331.2	4433.7	4492.3	4638	4694
0	0	0	2.3241	0	5.8945	13.407	13.949	18.343	25.73	25.432	45.046	86.055	125.21	149.22	217.59	249.55	294.15	432.44	578.3	669.5	957.32	983.4	1221.1	1386.9	1565.3	1687.9	1903.3	2132.1	2337.1	2502.7	2542	2697.8	2842.9	3017	2938.4	3171.5	3244.6	3439.7	3458.7	3673.6	3679.5	3868	3763.6	3778.3	3938.8	4071.4	4038.4	4093	4106.6
0	0	0	0.80411	6.3232	0	10.825	6.5954	7.604	11.389	12.42	25.544	37.694	49.21	88.284	105.64	130.7	154.73	172.56	202.3	204.25	249.7	266.32	268.26	293.45	326.77	370.74	394.03	407.1	411.5	442.47	557.5	567.8	643.6	515.03	558.76	651.79	686.66	733.42	945.68	1045.2	1092.7	1157.2	886.11	1186.1	982.23	1002.1	1042.9	1116.5	1094.7
0	1.4589	0	3.8864	5.6652	5.67	0.007555	0	3.9173	0	13.967	12.53	16.763	27.561	46.139	64.039	100.22	128.13	158.38	207.4	258.46	316.87	361.84	443.97	508.35	613.04	698.3	752.14	785.36	883.02	973.26	1032.5	1145.3	1257.9	1408.3	1541.6	1663.8	1815.2	1975.6	2119.1	2309.9	2421.4	2502.7	2631	2793.2	2869.8	2956.8	3031.7	3101.5	3205
25.488	15.084	4.0759	0	0	0	0	0	0	0	0	0	0	0	0	0	13.036	11.531	12.271	8.3179	4.9587	12.856	13.733	17.831	14.994	24.474	16.792	1.4065	0	0	0	0	0	0	0	35.896	78.929	99.303	137.43	165.82	224.6	263.43	291.73	312.02	305.55	338.53	386.47	437.57	448.71	474.45
0	0	0	14.189	6.2927	0	0.090685	0	0	0	0	0	0	0	3.4024	5.5892	7.9751	20.738	39.017	53.775	74.459	108.59	152.52	129.9	195.61	266.52	157.23	185.28	222.57	291.28	365.69	460.3	641.21	619.88	828.68	818.57	911.07	1014	1066.3	1244.6	1273.7	1356.8	1420.9	1462.6	1452.2	1489	1499.7	1578.5	1636.7	1667.6
19.796	13.406	0	0	0	0	0	0	1.4628	16.953	27.539	24.801	41.791	54.259	73.146	78.394	103.77	129.83	175.8	252.41	356.15	475.41	647.73	762.05	965.4	1032.3	1246.9	1440.7	1578.1	1688.9	1743.5	1959.5	2004.8	2016.9	2167.5	2181.5	2335	2413.3	2431.7	2592.9	2577.5	2734	2841.3	2866.1	2856.4	2903	2885.4	2887.8	2957.9	2956.8
0	0	0	3.0832	8.5312	11.012	0	4.1808	0.41811	2.2138	0	2.7741	0	0	0	0	0	15.003	35.371	90.881	155.54	209.46	324.51	480.75	667.53	848.78	1018.3	1320.8	1467.2	1674.8	1890	2149.9	2511.7	2795.2	3042.3	3276.8	3331.4	3804.7	4132.6	3721.6	3844.6	3965.9	4097.7	4165.4	4285.4	4381.3	4403.4	4550.9	4586.3	4751.5
11.522	3.757	0	0	3.4506	0	0	15.052	4.9867	4.4132	7.3222	9.6573	0	0	0	0	0	10.304	50.035	77.894	90.23	143.5	181.46	232.61	247.8	367.07	427.97	503.69	618.75	737.36	880.4	1088	1359.9	1592.1	1824.5	1893.7	1903.8	2033.9	2116.4	2162	2329.5	2399.4	2530.8	2662.8	2641.7	2765	2837.1	3062.5	2963.7	3314.4
0	1.5267	0	0	0	5.3653	11.109	18.895	33.158	42.039	44.884	46.389	51.03	50.36	45.45	49.943	54.994	78.573	107.86	100.1	109.79	112.66	111.9	112.08	105.74	127.68	144.77	149.49	167.04	176.55	228.09	263.42	387.41	478.08	601.5	684.72	746.07	873.25	893.89	989.19	1055.7	1066.7	1149.5	1233.5	1294	1294.2	1348.5	1446.5	1442.9	1491.4
2.2406	0	0	0.94315	2.425	12.951	0	9.6965	0	0	0	4.0573	4.0263	2.4828	0	0	7.296	0	0	10.406	15.059	26.681	33.664	41.691	83.848	137.12	185.55	235.13	302.46	376.69	439.37	498.4	662.16	641.75	803.34	874.7	924.4	998.44	1110.8	1122.3	1231.5	1268.2	1374.4	1407	1448	1479.6	1547.6	1641	1677.2	1638.9
1.0002	1.2738	0	0	0	7.2536	10.196	9.6927	2.5647	2.3155	1.4608	5.679	6.686	6.7172	11.27	32.449	45.039	62.081	87.82	118.17	153.83	181.51	232.57	269.71	315.03	351.31	403.01	460.4	551.45	626.05	745.61	870.46	977.73	1140.3	1286.8	1393.8	1538.3	1666.3	1829.3	1936.4	2019.3	2081.7	2184.5	2286.6	2382.5	2413.8	2498.2	2537.8	2610.1	2682.7
7.2901	0	1.7906	3.3039	0	0	4.5334	7.2514	19.008	32.31	55.299	113.04	191.36	270.84	369.14	472.27	570.6	696.7	808.91	853.3	1012.9	1128.6	1226.6	1308.6	1426.2	1496.7	1565.4	1666.8	1732.6	1810.4	1907.1	2014.3	2058.6	2175.1	2195.2	2294.4	2320.9	2376.2	2424.8	2414.1	2485.4	2527.9	2551.9	2523.9	2533.9	2553.8	2523.6	2561.8	2498.2	2476.5
3.1916	0	0	0	0	2.4292	3.7388	4.4944	7.082	0	3.6002	3.2177	3.5751	7.8328	6.0347	13.879	18.246	28.101	60.063	85.583	115.92	162.72	222.08	331.34	435.26	621.02	745.36	1029.4	1231.9	1434.8	1774	1942.6	2275.1	2674	2844.1	3321.3	3500.7	3837	4042.2	4243.2	4459.9	4668.2	4882.2	5064.8	4953.2	5164.9	5355.2	5443.3	5569.7	5548
2.2362	4.3637	0	0	0	0	2.2592	0	0	0	0	9.1936	9.1741	28.294	59.279	78.588	140.24	186.16	235.4	303.19	370.49	425.23	509.15	613.34	693.95	808.06	883.13	1157.7	1103.7	1064.8	1187.3	1296	1355.3	1508.1	1612.7	1718.3	1747	1722.9	2055.8	2090.9	2231.3	2399	2465	2546.4	2598.1	2618.2	2585.3	2591.6	2726.6	2764.9
4.9127	9.5407	0	11.956	0	0	0	5.5436	0	0	4.8648	0	0	0	0	0	3.0417	19.312	41.467	106.84	202.63	321.41	507.43	702.17	923.59	1159.7	1456.7	1732.7	1952.9	2302.9	2620.8	2858.3	3259.5	3470.1	3806.2	4010.9	4213.1	4394.2	4156.7	4213.4	4968.5	5319.9	5408.8	5366.6	5596.2	5413.8	5752.5	5841	5814.4	5696.1
12.173	0	0	5.153	4.7105	0	0	0	0	0	0	0	6.046	1.6535	20.675	63.684	203.77	288.82	425.74	715.63	812.21	1148	1403.7	1685.6	2576.9	2520.1	3208.4	3610.5	4242.9	4830.9	5232.9	5896.6	6337.4	6651.2	6302.7	6827.5	7355.1	7395	7541.8	7730.2	8022.1	8180.3	8231.2	8243	8460.5	8338.5	8569.7	8640.7	8698	8765.6
16.033	9.0489	0	0	0	0	0	0	0	0	0	0	0	0	0	2.169	25.052	74.187	148.6	201.77	240.1	265.42	241.1	389.2	407.81	428.96	526.02	521.6	605.07	712.58	702.12	767.88	1158.2	929.18	1006.2	991	985.58	1078.3	1095	1102	1128.1	1162.8	1259.3	1226.2	1227.4	1215.2	1254	1289.4	1264.7	1317.6
19.504	11.21	0	0	0	0	0	0	0	0	0	1.0198	0	34.968	96.947	153.66	269.59	423.03	646.29	866.33	1096.4	1378.4	1504.9	1744.7	1906.6	2155	2458.2	2708.5	2958.7	3247.3	3340.1	3652.1	3827.8	3974.6	4150.4	4279.9	4329.7	4403.5	4463.4	4609.9	4646.6	4882.7	4743.2	4854.6	4809.8	4883.7	4952.8	4912	4907.2	4860.3
3.1271	6.0902	2.4687	0	0	0	0.92599	0	4.2542	0	0	7.341	0	0	0	0	0	0	0	0	0	0	0	0	0	0	0	0	0	0	0	0	0	0	0	0	20.243	38.256	158.38	159.57	190.77	257.58	301.8	371.26	417.7	444.45	506.49	613.04	651.13	685.78
8.3845	11.262	0	0	0.97186	0	0	0	0	0	0	0	11.417	0	0	4.1596	17.711	50.769	323.19	175.91	240.6	372.72	516.58	697.43	891.59	1071.3	1327.7	1569	1812.2	2077.3	2317.8	2382.1	2446.5	2599.1	2795.7	2973.8	3158.4	3266.1	3407	3653	3640.5	3826.6	3813.7	3996.2	4023.7	4238.5	4193.5	4259.3	4304.1	4337
0	0	0	7.4906	0	0	0	0	2.9949	0.19294	9.991	7.9178	6.4648	10.206	2.9318	9.4054	20.146	28.39	68.286	77.42	116.66	131.15	211.59	275.91	361.46	414.42	536.65	597.52	723.15	824.65	850.13	901.49	928.99	1014.6	1070.3	1138.9	1144.4	1224.7	1244.6	1287.4	1384.7	1419.3	1160.1	1380.4	1444	1405.7	1406.9	1372.3	1412.5	1427.6
6.5112	4.4388	0	0	1.6152	0	0.52076	0	0	0	0	0	0	0	0	0.8017	27.41	79.499	156.1	233.22	355.38	501.43	642.13	816.64	1006	1190.9	1302.8	1564.4	1678.7	1828.6	2041.7	2341.3	2460.9	2588	2674.6	2908.7	3094.3	3331.7	3526.9	3679.7	3814	3815	3971.6	4117.4	4317.9	4463.8	4518.1	4565.5	4668.4	4651.7
9.1963	6.1398	0	0	0	0	0	1.8696	0	6.699	0	17.205	15.512	22.672	20.318	27.317	42.835	64.217	79.031	79.669	84.88	96.252	127.97	157.49	185.31	220.78	254.36	296.18	344.06	365	410.38	483.42	514.71	541.15	585.05	642.34	617.32	711	801.8	843.31	930.11	959.44	961.05	989.04	1033.5	1067.5	1058.7	1067	1103.2	1098.3
0	0	1.4207	8.0954	5.084	0	0	0	0.76552	3.5328	5.6816	19.008	32.132	48.907	69.5	87.019	106.22	135.54	170.64	218.07	283.27	350.85	441.96	537.32	685.57	822.41	992	1216.9	1346.1	1542.9	1744.5	1939.9	2082.5	2251.7	2387.8	2527.7	2679	2868.2	2954.9	3065.2	3173.2	3294.3	3367.1	3482.4	3460.8	3538	3506	3363.8	3361.3	3185.2
0	0	0	0.82177	2.335	5.029	10.597	11.222	9.9793	11.69	7.5017	14.875	26.157	21.624	34.467	36.649	46.197	50.523	81.758	88.415	106.77	123.42	157.04	180.11	211.36	236.93	247.25	299.41	305.27	345.72	322.87	365.76	401.68	425.11	456.55	500.11	521.27	577.6	594.74	643.75	323.39	263.61	279.19	291.87	285.48	343.4	310.33	303.48	336.18	353.41
0	0	0	0	3.4688	5.8912	0.7633	1.1132	8.4453	6.1489	0	1.8185	7.6779	17.27	37.534	64.195	104.8	172.53	234.19	334.98	438.2	549.63	732.35	888.69	1056	1218.7	1388.3	1453.3	1793.5	1947.1	2076.7	2267.8	2430.9	2617.5	2751.5	2863	3007	3151.5	3314.1	3391.3	3358	3410.7	3559.4	3746	3455.5	4060.7	4161	4229.3	4242.1	4463.2
1.3217	3.9136	0	3.7048	3.865	0	0	0	0	0	0	0	0	0	0	5.1136	19.002	29.486	48.45	55.268	67.169	86.421	88.812	79.197	109.47	125.28	122.05	159.87	226.28	204.24	219.96	249.78	290.92	327.87	407.87	446.8	498.8	538.05	579.97	628.72	668.65	723.1	796.17	811.59	817.05	835.28	886.86	927.21	987.91	1014.1
0	0	5.8054	4.8521	6.3844	0	0.24484	5.3269	4.1874	11.056	0	0	10.071	0.64392	2.996	0	0	0	4.1051	10.113	30.869	42.034	69.441	102.48	133.75	160.7	177.49	220.43	254.37	284.28	349.13	399.62	492.18	520.4	542.27	606.97	649.55	767.28	761.4	811.96	831.52	900.63	937.56	991.33	987.21	983.06	1024.9	1054	1069.3	1109.2
20.813	9.3619	2.2701	0	0	0	0	0	0	0	0	0	0	0	0	0	0	0	0	0	0	0	0	0	0	0	5.6609	50.34	105.47	174.88	244.95	356.87	442.9	563.88	646.62	764.12	845.84	960.91	1039.1	1143.6	1231.2	1319.6	1347.1	1417.2	1474.1	1463	1509.5	1528.1	1568.2	1564.6
0	0	0	0	0	0.96597	5.7381	2.4356	3.3853	3.7747	6.922	6.5341	3.0453	0.99614	1.6753	1.5188	7.9353	4.4012	14.735	34.799	71.711	117.9	187.61	222.39	276.71	326.07	391.42	462.97	552.29	655.06	736.06	834.28	946.49	1040	1150.9	1233.3	1366.1	1401.4	1482.6	1590	1699.8	1718.8	1781	1904.4	1972.7	2010.4	2018.8	2075	2141.4	2155.5
8.0542	0	0	0	2.3343	0.71958	2.5066	9.0677	2.2825	3.5285	1.2853	8.1175	13.901	12.856	15.438	22.759	76.329	107.11	182.43	263.13	332.87	425.65	543.75	654.5	750.37	878.13	999.43	1181.9	1258.3	1364	1456.3	1499	1341.8	1376.9	1483.3	1495.2	1542.4	1543.6	1619.2	1631.6	1680.1	1698.6	1739.8	1754.5	1791.1	1760.3	1802	1869.3	1883.2	1913
19.549	14.693	1.3013	0	0	0	0	0.034725	0	1.8423	0	0	0	0	0	0	0	0	0	0	2.3655	16.442	42.688	63.121	123.88	178.32	205.13	274.15	311.1	376.31	423.35	498.56	548.09	660.36	703.83	806.64	838.89	915.79	1021.6	1070.1	1117.6	1176.6	1215.6	1191.8	1174.2	1248.2	1292.4	1311	1346	1352.4
1.5685	0	3.1823	0	3.6897	0.26743	0	3.0057	4.0452	2.0597	6.4491	0	8.7039	1.2779	6.6708	5.1609	0	4.4232	17.585	42.831	47.351	59.423	92.179	111.66	177.38	205.92	237.14	330.77	388.17	462.75	481.81	538.8	601.43	637.08	651.89	710.94	756.66	799.9	884.76	924.16	992.54	961.5	976.39	998.22	1034.2	1069.6	1060.4	1104.9	1109.8	1130.9
1.7667	15.859	0	0	6.2522	0	0	0	7.5328	7.4986	11.655	9.2833	2.8933	0.61347	24.393	38.599	60.89	97.876	147.17	270.16	346.54	463.35	579.79	687.52	816.88	978.1	1007.9	1220.9	1275.1	1389.5	1586.4	1548.3	1406	1413.4	1509.9	1485.5	1666	1492.4	1793.5	1822.1	1577.6	1657.1	1773.3	1839.9	1841.1	1871.6	1928.9	1877.1	1822.1	1927.7
6.8832	0	0	0	0	0	0	6.3788	9.2815	0.81649	4.3915	4.0645	13.814	14.741	30.479	43.598	81.748	118.1	157.78	202.71	250.01	317.59	407.67	513.81	683.47	841.57	1000.2	1240.8	1382.1	1902.1	2208.3	2543.3	2724	2904.2	2984.2	3188.4	3377.2	3468.5	3603.3	3715.6	3770.9	3781.8	3947.5	3878	3829.7	3959.8	3968.2	3934	4004.5	4019.2
0	0	2.0222	3.5576	6.2054	0.78611	3.7613	0	0	3.6653	0.60109	2.7383	4.2932	11.304	10.696	7.3985	23.3	47.549	85.326	126.79	174.43	209.33	257.08	303.06	346.63	378.47	444.23	486.02	541	628.24	711.45	815.74	899.21	1003.5	1127.4	1208.9	1411.2	1590.1	1765.7	1965.2	1999.6	2192.8	2347.8	2523.1	2570	2632.4	2687.1	2820.6	2979.5	2987
18.736	12.583	0	0	0	0	0	0	0	0	0	0	0	0	22.143	54.393	94.842	133.48	203.6	275.55	371.2	470.53	620.18	756.2	921.76	1050	1228.6	1378.3	1543.4	1790.8	1886	2056.9	2113.2	2233.9	2380.9	2441.4	2540.9	2663.9	2716.3	2644.8	2666.9	2811.4	2805	2871.3	2897.2	2847.7	2866	2921.9	3002	3066.6
0	1.8726	3.9478	0	0	4.4005	6.8434	1.1473	0	0.80907	4.8607	9.8186	15.513	8.4994	23.419	37.872	76.295	108.45	145.29	200.91	239.76	320.89	369.46	414.31	475.79	521.65	561.34	683.41	732.52	851.62	966.62	998.16	1087.7	1204.8	1282.9	1381.8	1457.6	1554.7	1577	1681.8	1774.5	1805.9	1868.9	1962.7	1923.6	1991.9	2013.8	2074.1	2080.5	2152.1
0	0	0	4.8281	4.6169	0	8.0186	4.5273	4.972	9.0998	4.6726	7.294	19.097	26.748	29.221	30.925	32.234	50.689	60.065	77.01	84.333	100.94	109.8	114.95	141.19	154	166.86	206.78	228.28	275.67	353.46	414.84	475.4	548.23	606.4	731.22	810.79	933.34	1001.6	1035.3	1096.4	1198.4	1273.1	1361.1	1375	1419.5	1500.8	1538.5	1596.7	1575.5
0	1.8887	0	3.036	4.4547	0	2.6295	0	0	0	0	1.4739	6.3451	12.552	28.934	49.646	65.446	78.301	138.46	181.58	273.92	347.2	426.94	537.62	686.09	839.71	994.28	1230.7	1364.5	1581.8	1739.5	1968.7	2235.5	2427.4	2653.8	2789.8	3066.7	3198.2	3303.1	3508.4	3645.8	3814.2	3945.7	3984.2	4050.8	4169.1	4226.6	4324	4382.7	4451.1
20.563	11.674	0	0	0	0	0	0	0	0	0	0	0	0	0	14.588	39.328	88.848	171.46	229.28	296.52	400.9	514.94	640.31	795.93	935.74	1149.5	1305.4	1493.1	1679.9	1922.1	2123.7	2499.8	2685.2	3053.9	3340	3557.1	3886.8	3873.3	4146.7	4375.5	4593.6	4711.3	4759	5012.7	4914.5	4835.7	4883.9	4745.7	4872.7
16.949	0	0	7.8586	12.919	0	0	0	0	0	0	0	0	0	0	0	4.9962	21.912	45.307	78.221	107.3	153.95	186.98	241.24	299.32	363.39	411.48	487.58	556.36	616.67	680.89	825.47	941.99	1020.2	1166.5	1281.9	1369.5	1548.2	1612.5	1676.9	1715.4	1553.8	1567.7	1654.1	1679.3	1723	1763.2	1816	1881.5	1856.8
12.454	0	0	0	0.2949	4.566	0	0	2.7097	0	0	0	0	0	0	0	0	0	0	0	9.0004	28.698	38.638	141.24	225.91	307.82	404.26	434.44	541.03	610.52	758.86	794.32	839.02	909.41	973.94	1089.9	1132	1237.4	1287.9	1358.3	1358.9	1406.9	1434.1	1426.9	1460	1521.7	1548.2	1640.7	1677.9	1635.2
14.922	10.695	0	9.2041	0	0	0	0	0	0	0	0	2.2544	0	13.465	20.366	64.588	107.63	160.72	197.89	244.13	320.54	445.19	532.24	613.13	707.37	742.19	739.32	844.32	926.41	1121.7	1196.6	1403.9	1520.8	1592	1686	1798.5	1823.8	1668.2	1668.8	1716.3	1702.7	1769.4	1769.4	1793.4	1797.9	1757.4	1868.5	1848.6	1858.3
0	0	0	0.10499	6.1029	3.4327	2.7781	3.2994	5.6483	3.6943	0.50521	10.597	0.17046	6.5843	0	0	0	0	0	0	0	0	0	0	0	0	0	2.3297	51.639	109.18	198.98	303.24	405.65	541.37	665.73	822.63	966.57	1120.8	1336.6	1458	1539.9	1665.4	1754	1888.8	1968.8	2016.5	2056.9	2104.1	2053	2214.6
24.194	7.9565	0	0	0	0	0	0	0	0.86333	11.027	7.3364	13.307	16.206	38.387	43.707	90.454	137.39	204.32	324.08	428.09	566.09	728.01	862.41	1029	1198.2	1481.6	1527.1	1709.4	1883.3	1978.4	2098.1	2256.2	2347	2596	2601.1	2665.4	2702.3	2807.2	2971.7	2965.7	3062.3	3134.2	3191	3202.2	3229.6	3243.8	3354.8	3433.5	3413.2
0	0	0	3.04	9.9338	6.0811	20.267	20.929	28.364	24.424	17.505	22.554	20.259	32.679	42.372	55.58	71.018	115	179.55	274.4	370.77	461.19	579.79	675.6	787.83	932.12	1066.5	1193.1	1344.7	1611.5	1752.4	1803.9	1942.7	2100.5	2151.9	2239.4	2331.1	2591.4	2697.1	2766.1	2868.3	2913.4	2920.9	2996.9	2968.7	3153.7	3175.5	3187.7	3241.5	3230.9
1.0427	0	0	0	0	2.0431	2.1851	4.6091	9.7143	2.2351	0	2.0296	8.5629	9.6053	14.451	20.194	24.412	21.1	37.239	50.716	54.243	68.786	92.923	115.52	162.41	215.83	292.02	370.49	478.81	519.76	661.2	766.51	908.23	1016.8	1106.1	1262.3	1352.5	1456.5	1542.8	1515.9	1598	1679.7	1726.2	1840.3	1811.6	2007.7	2038.9	2106.7	2134.4	2189.4
26.035	8.3485	0	0	0	0	0	0	0	0	0	8.5432	39.328	86.119	151.49	237.25	337.24	428.99	544.99	613.39	730.06	858.54	1056.9	1259.3	1443.3	1491.2	1726.5	2041.1	2293.4	2571.3	2857.4	3125	3425.6	3891.9	4170.5	4414.3	4641.2	5085.7	5367.6	5501.6	5554.9	5832.4	5966.8	6142.2	6164.6	6109.2	6326.4	6466.6	6518.5	6547.6
0	0	0	0	4.1932	0	9.6952	3.3349	0	0.27075	7.99	3.3204	3.7693	0	0	0	15.022	18.316	43.602	82.673	104.58	179.73	281.65	357.57	530.22	645.13	747.85	872.32	1022	1174.6	1263.8	1259.3	1428.2	1437.3	1661.1	1783.6	1926.8	1995.8	2122.4	2223	2393.4	2407.5	2496.2	2578	2600	2618.8	2640.2	2686.8	2658.9	2763.8
2.1759	0	0	0.19479	3.73	0.12255	0	0	0	0	0	0	0	0.86078	23.969	62.639	113.37	166.39	251.53	322.68	495.06	624.46	665.36	871.52	1071.6	1207.8	1223.4	1400.6	1478.8	1682.4	1784.4	1744.5	1842.6	1973.1	2026.1	2132.8	2358	2444.7	2581.1	2580.5	2615.3	2661.8	2709.5	2811.6	2987.9	3009.5	3087.1	3133.3	3225.9	3130.8
0	0	0	5.0429	8.5551	0.56996	6.4632	13.679	9.2919	7.8496	8.9995	8.9495	14.47	1.2238	0	0	16.094	35.78	58.22	72.67	110.65	135.47	178.03	199.42	318.78	291.55	300.59	356.96	427.57	462.5	552.14	587.24	674.53	744.67	803.86	928.45	995.43	1063.8	1141.5	1180.2	1258.1	1298.3	1383	1408	1343.6	1367.2	1492.1	1394	1404	1384.9
0	0	0	7.8475	8.1386	0	0	0	0	0	11.014	16.546	20.51	7.7947	2.4848	0	0.064561	0	0	0	0	0	0	0	0	0	33.398	75.058	122.61	182.14	232.09	325.93	432.85	508.39	618.24	696.26	777.99	827.12	894.77	987.12	1071.9	1096.6	1179.4	1221.8	1294	1317	1353.5	1407.1	1392.2	1386.1
12.368	3.5707	0.60927	1.2718	0	0.54972	0	0	0	0	0	1.239	0	0	26.122	70.218	158.82	245.61	362.7	489.27	636.36	812.57	995.58	1143.9	1350.4	1545.4	1758.9	2029.6	2292.9	2514	2720.3	2949.3	3309.5	3393.5	3563.1	3729	3924.8	4084.3	4312.8	4414	4546	4582.3	4730.2	4866.5	5005.2	5017.4	4948.2	4931.6	4836.7	4852.4
26.857	14.265	0	0	18.296	0	0	0	0	0	8.9712	23.056	8.1879	7.2683	30.362	37.425	63.002	108.56	152.9	234.59	353.97	351.02	395.11	453.1	535.63	611.04	793.19	885.82	1006.3	1067.5	1248.7	1351.8	1524.3	1714.7	1809.4	1995.9	2096.1	2172.8	2259.5	2539.4	2632	2711.1	2463.7	2484.6	2946.9	2668.4	2714.6	2954	2714.8	3083.6
12.236	8.5831	14.575	0	0	0	0	0.50446	0	0	1.4174	0	0	0	0	0	0	0	0	0	0	0	0	0	0	14.53	43.304	85.143	135.01	200.74	310.65	350.81	479.2	636.7	734.04	857.67	1003.3	1127	1174.5	1272.4	1388.4	1522	1565.9	1605.1	1670.5	1761.5	1892	1937.3	1966.2	1941.4
0	0	0	1.2329	3.1812	4.4002	15.547	0	22.734	12.333	11.634	28.012	48.988	92.605	143.84	276.19	395.51	586.59	744.55	998.44	1153.6	1404	1764.1	2002.1	2385.3	2702.9	2987.1	3200.4	3559.4	3722.2	4046.2	4251.3	4552.9	4710.6	4905.1	5209.7	5497.8	5701.8	5917.8	6331	6279.4	6612.3	6718.2	6973.4	6961.7	6928.2	7238.2	7004.1	7086.7	7212.3
0	0	0	6.4319	1.5864	0	7.1973	12.363	12.558	0	0.85787	0.85162	6.5816	15.149	21.015	23.392	39.705	65.954	121.27	167.98	191.41	305.39	460.2	625.67	767.68	942.93	1127.9	1051.4	1579.7	1774.1	1634.4	1819.8	2035.3	2628.8	2576.7	2616.7	2857.3	2892.9	3238.9	3232.1	3230.6	3291.7	3509.7	3442.3	3605.7	3601.7	3783.6	3678.2	3961.1	4897
0	0.75535	0.21646	1.3183	1.512	0	4.3012	2.7054	3.3327	4.2436	0	0	0	0	0	0	4.9591	10.466	30.771	72.746	101.54	186.68	255.43	315.05	385.19	423.24	525.22	641.6	826.97	978.72	975.2	1087.3	1254.6	1318.8	1496.9	1577.2	1668	1781.2	1868.6	1976.6	2092.7	2078	2136.9	2318.4	2393.7	2283.4	2315.6	2318.6	2321.8	2331.8
11.001	0	0	1.6696	0	6.2276	1.8734	7.3706	0	0	0	0	2.328	0	0	0	0	0	0	0	0	7.7715	7.9066	11.114	52.17	82.674	125.51	166.8	180.56	221.83	274.08	329.21	416.94	473.87	539.45	588.24	702.67	771.61	904.71	990.53	1129.5	1158.8	1267.6	1370.2	1461.1	1532.6	1625.3	1722.2	1833.6	1844.1
15.426	0	0	0	0	9.9953	0	6.8815	6.8433	6.5148	21.088	34.692	34.656	54.704	62.692	69.51	113.54	124.82	170.69	226.95	278.21	355.09	445.13	548.17	692.53	823.79	1031	1182.6	1415.2	1571.6	1847.2	2024.4	2342.4	2608.7	2875.8	3060.2	3382.3	3658.9	3983	4084.3	4492.6	4476.6	4666	4757.5	4426.3	4203.1	4366.4	4464.1	4575.2	4583.7
22.403	22.119	0	0	0	0	0	0	0	0	0	0	0	0	31.79	37.634	66.963	185.94	245.1	70.642	124.34	225.4	322.79	467.76	569.31	720.12	845.94	1005.6	1216.7	1367.1	1535.3	1677.7	1888.3	2038.9	2166.9	2328.7	2399.1	2609.6	2642.1	2758	2889.4	2992.2	3151.4	3165	3166	3219	3219.3	3330.2	3356.9	3468.6
5.1859	0	0	0	0	5.6151	1.5231	1.4375	0	0.40012	0	0	0	0	0	0	0	13.281	42.97	83.278	142.54	193.2	275.44	369.44	474.18	566.57	721.25	788.21	937.57	1066.4	1214.4	1397.2	1552.5	1703.2	1878	2063.9	2235.6	2390.4	2569.9	2756.9	3045.4	3126	3318	3384.7	3509.1	3678.2	3853	3907.9	3928.5	3995.9
0	0	0	0	0	4.2641	7.4656	7.2135	13.019	21.187	15.984	21.714	15.541	13.26	14.016	7.7306	10.844	16.129	10.193	12.931	10.609	31.885	62.093	94.645	149.55	229.18	305.49	386.23	514.24	634.9	756.32	855.7	1007.8	1125.3	1158.6	1254	1329.1	1423.2	1529.7	1531.6	1624.1	1705.5	1790.7	1838.3	1816.6	1865.8	1864.1	1850.4	1844.3	1930.3
5.3742	6.2019	0	0	0	4.6297	2.231	6.6533	3.7272	0	19.358	12.849	18.556	0	0	6.3346	12.503	9.8775	32.125	74.918	131.31	210.81	282.67	396.61	452.37	617.44	787.14	878.91	961.83	1133	1304.4	1335.8	1509.5	1691.9	1876.4	2104.6	2234.5	2385.5	2589	2711.6	2985.4	3214.5	3287.4	3432.4	3576.6	3759.8	3848.8	3876.1	3878.2	3956.3
10.425	2.6645	0.33616	0	0	0.63958	0	5.0054	3.3707	2.1915	9.6999	12.944	13.473	28.03	35.028	52.212	62.524	98.775	149.67	218.04	271.27	374.86	433.38	521.06	611.79	757.49	895.74	984.85	1157.9	1240	1421.3	1502.4	1700.8	1822.5	1990.8	2128.3	2298.9	2412.6	2530.7	2614	2745.8	2812.1	2921.2	2984	3082.1	3158.2	3241.7	3321.5	3353.3	3381.3
5.1551	2.2172	0	4.5702	0	0	0.59255	0.69179	0	0	0	0	0	0	0	15.319	41.014	105.37	207.4	314.77	453.96	619.2	751.32	950.15	1120.7	1294.1	1493.4	1645.6	1784.4	1932.3	2101.1	2241.6	2451.5	2616	2769.4	2831.5	2879.5	3059	3160.1	3174.4	3234.4	3337.1	3492.3	3491.8	3567.3	3574	3613.4	3731.8	3595.8	3650.7
8.3373	3.3047	0	4.4268	0	0	0	0	0	0	0	8.111	15.632	27.025	34.915	69.598	75.66	90.619	106.89	124.49	127.4	155.42	155.93	169.53	175.77	193.9	204.32	201.16	184.62	188.97	182.4	241.85	233.02	248.06	261.98	305.55	338.96	397.85	442.47	440.88	507.44	549.51	594.12	659.52	710.32	769.13	783.87	872.55	936.51	892.77
6.081	3.533	10.559	0	0	0	0	0	0	0	0.83966	2.1922	0	6.9186	7.6988	32.537	73.249	128.71	220.35	322.03	463.47	591.38	807.52	1005.9	1216.8	1498.2	1689.7	2023.2	2246.4	2607.3	2853.8	2861.7	3190.6	3486.7	3641.1	3925	4157.3	4303	4228.3	4448.7	4540.2	4619.6	4839	4785.7	4720.6	4854.7	5156.2	5040.6	4988.9	5207.7
0	8.9267	8.8484	0	5.3576	0	0	0	0	0	0	0	0.55574	9.2529	28.434	42.578	98.421	151.51	214.1	277.97	317.5	405.76	491.33	612.87	732.83	829.1	963.02	1158.5	1368.4	1442.4	1595.3	1796	1979.4	2141.8	2286.2	2459.7	2629.5	2745.5	2942	3108.5	3240.9	3338.3	3364.5	3441.9	3510.9	3541.9	3544	3586	3658.4	3585.7
1.1866	0	0	0	0	1.3352	6.8756	11.944	10.358	3.3241	4.87	5.8722	13.885	27.03	27.924	36.607	55.223	67.953	97.887	115.15	139.52	152.1	171.98	176.69	225.1	252.3	258.68	303.21	297.58	299.76	356.18	398.4	427.39	481.91	518.14	588.77	704.13	774.13	864.75	960.44	1000.8	1088.6	1138.5	1229.5	1258	1371.1	1348.5	1421.6	1446.4	1489.8
0	0	0	1.4511	7.5305	4.9881	6.6947	13.172	24.113	32.008	32.76	42.191	65.3	59.317	77.368	74.5	99.656	125.16	159.45	232.92	322.53	348	433.84	499.2	670.7	716.72	862.23	955.58	1047	1236.7	1412.2	1541.3	1647.8	1780.6	2026.6	2069.9	2182.6	2204.2	2357	2447.7	2570.9	2645.9	2691.2	2740.9	2824.1	2908	2893.8	2966.3	2948.1	2956.1
0	9.6669	0	3.6142	0	0	6.159	0	2.1326	0	0	3.3225	2.196	8.0752	23.929	29.753	50.54	63.387	98.507	166	254.69	407.44	572.71	794.79	964.55	1193.8	1400	1675.2	1960	2270.9	2624.7	3103.4	3271.5	3897.3	4216.5	4618.2	5084.7	4902	5668.2	6389.5	6554.8	6812.7	7131.3	7329.2	7551.1	7671	7913.8	7716.2	7891.1	8105.9
21.803	10.027	0	0	0	0	0	0	0	0	0	0	0	0	0	0	14.748	14.015	36.948	59.982	106.49	178.91	289.18	414.79	560.6	761.62	960.26	1148.6	1377.6	1519.8	1867.6	2307.8	2717.4	3082.4	3254.9	3796.1	4216.1	4518.1	4953	5284.6	5702.4	5987.7	6175.9	6598.2	6804.7	6996.1	7127.4	7302.9	7460.4	7612.3
0	0	0	0.839	9.1783	0	9.3853	7.6215	10.102	20.765	10.952	18.845	15.637	10.752	24.096	23.011	37.374	79.143	125.06	175.96	258.47	367.53	471.15	530.18	646.69	685.65	757.04	799.97	899.98	929.07	1001.8	1046.2	1107.1	1147.8	1198.4	1309.4	1303.6	1388.5	1573.2	1720.1	1898.8	1874.3	1831.8	1865.3	1899	1859	1955.5	1984.9	1997.7	1977.6
26.638	15.421	0	0	0	0	0	0	0	2.3533	10.523	14.407	21.142	27.888	50.398	72.094	90.844	108.48	138.22	170.96	194.51	219.03	242.98	246.55	284.46	323.11	341.55	374.51	408.84	502.18	574.54	711.01	848.7	919.93	1432.1	1563.7	1389.7	1552	1661.7	1872.3	1906.4	2075.7	2271.8	2507.8	2598.8	2719.1	2755.2	2826.2	2910.7	3004
21.615	9.7367	5.6346	0	0	0	0	0	0	0	0	0	0	0	1.2649	0	8.1201	0	0	13.855	60.462	140.88	211.09	345.68	477.66	690.68	935.41	1168.7	1401.7	1721.8	1880	2319.1	2514.5	2714.5	3074.9	3524.9	3843.8	4246.9	4602.1	4864.7	5153.8	5187.4	5578.1	5672.2	6012.4	6251.7	6377.7	6445.1	6573.3	6597.5
0	3.87	0	4.5883	5.974	0	0	3.1524	0	0	12.471	21.7	39.285	52.069	71.06	67.581	101.43	124.99	156.77	205.37	338.95	348.7	460.19	605.13	809.09	1032.3	1345.3	1670	2003.2	2332	2779.3	3256.2	3681.4	4196	4685.5	5101.6	5508.7	5829.5	6215.1	6511.5	6648.5	6904.7	7116.4	7324.3	7560.4	8211.3	7761	7969.1	7945.9	7970.8
11.361	5.7263	0	0.32554	1.8134	0	0	6.7589	5.852	5.9982	2.1683	5.294	1.758	6.1197	0	1.2441	7.0204	4.964	11.308	32.582	46.58	90.466	127.45	177.96	218.27	269.99	344.19	384.28	454.75	475.72	527.17	653.94	705.84	748.02	803.75	869.14	943.41	971.95	1021.9	1015.7	1047.4	1068.7	1087.7	1099.9	1140.6	1145	1154.8	1222.1	1209.8	1209.1
20.572	17.884	0	0	0	0	0	0	0	0	0	0	0	0	5.0644	32.863	61.608	96.869	129.04	202.17	259.34	325.36	456.93	571.42	716.58	870.71	1036.4	1196.8	1359.8	1548.6	1791.3	1882.5	2055.3	2274.5	2467.7	2626.4	2737.7	2825.7	3044.4	3260.9	3281.9	3483.6	3570.2	3619.3	3771.2	3806.3	3906.6	3827.2	3935.8	4017.1
23.545	3.9254	0	0.37501	0	0	0	0	4.794	2.2323	3.1992	7.5033	12.341	6.9576	19.113	16.75	39.297	54.432	96.206	154.48	169.23	235.67	326.18	443.6	527.21	609.18	730.39	839.06	917.4	901.37	999.54	1144.2	1254.8	1295.7	1389.1	1444	1451	1592.5	1683.3	1788.9	1900.8	1980	2052.4	2063.9	2032.4	2171.2	2161.1	2197.7	2187.3	2195.9
0	0	0	29.296	4.9583	0	0	0	0	3.8273	0	0	0	0	0	0	0	0	15.013	52.813	76.632	124.34	181	270.17	328.68	430.62	517.69	607.9	729.18	803.29	929.77	1052.1	1185.7	1311.3	1400.9	1528.1	1623.5	1739	1877.2	1991.5	1962	2156.3	2163.6	2253.4	2269.3	2417.6	2486.3	2545.6	2563.9	2648.7
10.327	8.7403	0	4.2462	0	0	0	0	0	0	0	0.052388	0	0	0	0	0	0	0	0	0	0	0	0	0	0	0	0	0	0	0	11.543	39.041	77.535	88.002	155.24	179.86	210.68	262.88	330.15	365.66	431.83	460.09	456.73	483.7	512.7	525.57	529.08	529.27	535.56
0	1.6812	0	0	1.8727	5.9373	6.2588	3.9362	5.2029	0	9.6731	27.148	25.681	31.442	25.326	48.591	66.076	92.232	95.364	110.25	141.97	158.48	194.25	222.24	253.84	295.01	334.04	379.97	431.79	480.78	544.39	592.25	574.35	602.43	669.45	763.38	907.18	953.62	1089.2	1176.2	1258.9	1352.4	1373.6	1455.2	1544.4	1553.5	1537.5	1529.4	1607.5	1725.5
0	0	0	12.097	8.6791	0	0	2.2309	0	8.8856	0.51047	1.2302	27.028	20.338	17.873	28.255	55.369	80.464	109.53	145.71	212.16	383.29	1549.2	1841.7	2406.6	2844	2966	3632.2	3552.5	4194	4704.3	5474.7	5408.9	4451.4	6117.7	5046.2	5993	6990.4	7234.2	7345.6	6724.5	6948.4	7118.3	7846.4	7974.8	7910.7	8305.9	8527.8	8680.8	8263.4
20.177	5.9717	10.627	0	0	0	0	0	0	0	0	10.557	44.673	63.281	140.79	199.98	314.65	405.98	500.53	555.55	707.1	769.19	903.81	1012	1160	1285.4	1360	1399	1531.8	1534.7	1610.5	1736.6	1661	1744.8	1783.6	1841.3	1888.8	1936.6	1923.9	1980	1993.8	2021.5	2005.5	2054.3	2050.5	2086.4	2137	2159.4	2156.9	2211.7
0	7.7972	0	0.54076	6.2612	3.8176	0	0	2.1302	5.3322	10.737	10.668	73.192	104.58	145.92	225.34	273.97	355.19	481.89	592.73	863.01	1070.4	1207	1438.4	1682.2	1948.8	2127.3	2374.3	2636.6	3469.8	2996.8	3500.1	3855.3	4060.3	4368.4	4675.7	4975.7	5260.8	5503.1	5755.6	5875.5	6146.6	6450.9	6505	6682.7	6663.7	6667.7	6846.6	6959.7	7001
4.5808	3.9498	0	0	0	0	4.2318	0	0	0	0	0	0	0	0	0	3.3473	8.4104	35.185	52.666	102.61	167.43	223.22	310.08	400.71	520.44	665.24	806.7	954.23	1083.5	1244.4	1403	1559.6	1666.9	1735.2	1824.8	2027.5	2140.6	2267.8	2332.2	2347.5	2388.1	2447.4	2499.6	2588.3	2708.9	2695.2	2739.3	2766.9	2795.4
0	0	0	0	1.0479	8.2931	15.912	6.6417	5.6697	32.309	58.095	102.76	144.85	209.56	305.02	380.91	478.29	560.96	649.66	748.78	829.97	983.41	1009.4	1080.1	1167.7	1228.7	1372.9	1505.6	1547.6	1717.9	1792	1884.9	1946.2	2013.8	2059.9	2205.4	2271.7	2347.4	2339.4	2471.6	2568.9	2611.2	2716.7	2777.5	2743.4	2796	2787.8	2863	2812.3	2858.8
12.607	3.8786	0	0	0	0	0.97455	1.0337	3.5986	10.319	6.6821	2.0241	8.515	16.577	34.49	54.282	76.332	139.34	206.26	312.97	433.42	631.55	850.1	1128.1	1330.4	1692.6	1988.8	2372.8	2697.3	3102.2	3379.6	3708	4004.1	4383.7	4769.7	5009.6	5200.2	5641.5	5878.3	6012.3	6121.2	6248.8	6492.4	6556.5	6633.3	6741.3	6846.3	6846	6213.5	7217.3
12.114	5.09	0	1.4258	0	3.1155	0	0	0	3.6878	5.0981	0.5407	4.631	6.4578	7.6088	41.456	119.12	200.99	374.3	530.66	734.42	1029.4	1381.1	1693	1998.6	2441	2839.1	3319.4	3691.2	4134.9	4598.5	5002.6	5417.5	5867.4	6288.2	6775.1	7234.4	7584	8094.2	8139.9	8791.6	8912.4	9076.8	9505.9	9489.6	9478.5	9744.7	9811.6	9751.3	9759.5
5.6315	0	0	3.3128	9.3051	5.6063	7.3839	4.6515	12.165	18.851	3.2917	18.137	14.439	21.27	16.192	18.698	33.879	43.17	50.322	59.906	72.153	118.49	140.5	211.54	264.36	321.07	417.4	526.4	640.79	855.02	1030.8	1256.2	1469.9	1714.2	1999.1	2174.1	2407.4	2707	3017.7	3057.2	3219.8	3373.7	3560.4	3685	3760.3	3891.9	3941.2	3943.8	3998	4065.6
0	5.0846	0	1.5747	6.2367	0	0.55361	0	3.8306	7.745	0	3.5086	15.08	27.565	54.21	65.053	131.04	207.25	302.77	442.54	587.59	726.87	918.02	1084.5	1307.7	1470.7	1652.6	1812	2016.2	2187.7	2372	2526.3	2738.6	2852	2922.2	3059.2	3152.3	3429.8	3572	3589.3	3742.5	3833.3	4161.5	4158.8	4288.8	4282.3	4329	4419.5	4491.1	4540.6
4.4458	0	0	7.8874	0	0	0.71636	0	0	1.0714	0	0	0	0	0	1.173	20.729	54.591	102.59	153.52	216.07	292.13	368.53	452.52	539.15	634.13	795.03	932.6	1173.8	1340.1	1587.1	1767.7	1954	2230.5	2417.9	2733.1	3016.4	3228.5	3525.8	3758.9	3996.4	4217.4	4368.1	4452.3	4472.1	4654	4595.9	4793.7	4941.8	4873.2
15.912	2.7975	7.9359	0.73644	0	0	0	0	0	0	0	0	0	0	0	0	0	0	0	0	63.544	69.269	132.65	229.49	353.7	473.16	604.01	660.46	796.44	912.73	975	1087.5	1078.8	1167.6	1202	1286.4	1352.7	1403.5	1527.5	1639.2	1660.4	1724.8	1723.3	1705.3	1669.3	1714	1794.1	1793	1849.2	1871.7
8.3216	0	0	2.0029	0	6.2	2.4636	15.471	2.2984	10.632	3.8139	31.501	55.041	80.702	114.43	159.74	221.78	255.63	304.35	445.26	530.7	583.55	659.95	693.61	752.66	859.77	922.07	997.47	1070.6	1183.5	1241.5	1380.1	1560.5	1649.8	1839.7	1935.1	1968.1	1967.8	2183.3	2551.6	2628.1	2663	2817.4	2931.9	3019.5	3069.3	3151.9	3236	3323.3	3396.2
6.9307	6.2568	3.8455	1.3878	0	0	0	5.3689	9.5173	3.3852	0	0	0	0	0	0	0	0	0	0	0	0	1.2346	4.379	16.205	58.085	102.65	163.81	253.96	379.62	488.72	651.85	775.82	925	1089.5	1277.6	1426.8	1620.8	1833.8	1990.7	2138.4	2355.5	2494.8	2600.9	2690	2911.3	2965.4	3110.9	3188.4	3224.1
8.097	1.249	0	0	0	1.4809	0	0	0	0	0	0	6.5351	10.98	43.832	90.481	154.64	216.26	322.84	419.27	552.3	683.93	867.8	964.29	1171.9	1384.9	1569.3	1760.1	1981.6	2376.7	2323.3	2480	2591.5	2720.8	2817.3	2937.2	3068.6	3221.9	3412.7	3446.6	3455.3	3498.3	3621.9	3704	3823.7	3863	3919.2	3948	4061.2	4038.9
7.3739	4.8712	0	1.1478	0	0	0	0	0	0	0	0	0	0	0	0	0	0	0	0	0	0	35.826	69.3	133.53	198.04	320.91	490.38	632.45	911.23	1098.6	1255.2	1599.8	1850	2076.3	2320.5	2780.7	2701.9	3178	3149.5	3386	3533.8	3301.1	3893.9	3889.4	3714.1	4228.6	4239.7	4295.4	4313.6
11.577	0.64754	0	7.3065	0	0	0	0	3.097	3.6778	10.206	6.7202	8.3941	6.2569	15.918	19.272	16.73	28.255	55.493	48.141	61.132	55.552	53.308	72.496	86.361	117.8	154.52	223.52	308.27	401.69	597.44	716.94	926.03	1116.8	1368.7	1565.8	1750.7	1954.3	2071.1	2198.8	2307.3	2373.3	2479.3	2556.6	2462.2	2513.7	2543.3	2676.3	2710.8	2768.1
0.69089	10.043	0	10.327	1.2417	0	0	4.1977	3.6705	4.568	4.8617	0	0	0	0	0	0	6.3968	18.336	45.184	75.929	125.67	178.57	234.8	316.52	386.56	478.8	564.98	682.69	750.24	842.84	873.7	986.35	1101.2	1203.2	1371.7	1460.6	1619.5	1784.6	1941.4	2060.4	2163.1	2219.8	2354.4	2414.8	2513.8	2504.5	2444.4	2491	2594.2
5.7409	0	0	6.5991	2.046	9.3803	8.1552	9.4466	5.8198	15.289	14.031	20.738	15.311	33.644	45.838	64.403	105.47	137.51	180.12	200.18	241.37	324.56	370.03	470.98	596.72	766.3	886.15	1024.7	1161.6	1305.2	1514.5	1691.3	1894.4	2093.6	2233.5	2357.9	2568.7	2776.6	2957.6	3067.3	3195	3184.3	3288	3384	3513.2	3511.5	3562.8	3577.6	3661.7	3622.7
0	0	0	2.1457	0	6.1237	6.8651	8.4302	25.35	44.085	80.005	137.92	215.93	289.99	390.03	478.29	582.99	692.53	830.85	1031.6	1175.7	1374.4	1578.2	1763.3	1967.9	2054.4	2305.4	2364.3	2586.9	2741.6	2984.6	3101.1	3301.9	3425.3	3576.7	3832.2	4000.1	4139.6	4315.6	4434.7	4604.7	4802.3	4822.6	5091.8	4992.2	5053.2	4977	4985.8	5098.8	5215.6
0	0	0	4.0777	5.4863	8.8351	6.0247	13.176	13.577	12.376	30.014	30.016	37.414	54.817	66.619	101.42	160.19	210.25	280.3	344.98	447.93	533.27	628.76	766.09	872.03	1053.6	1217.2	1220.6	1449.8	1712.4	1796.5	1869	1923.8	2154	2263.4	2469.7	2667.6	2731.8	2839.4	3050	3117.1	3351.6	3508.3	3493.4	3692.9	3783	3970.2	4016.9	4033.2	4037.4
0	0.61126	5.7924	0	7.0593	0	0	0	0	0	0	2.5111	0	2.4299	0	0	0	1.1455	13.635	43.648	98.36	154.74	266.49	369.44	427.14	567.68	703.24	793.08	928.07	1017.4	1157.2	1297.1	1387.1	1478.7	1530.4	1594.6	1705.4	1815.1	1877.1	1942.2	1955.4	2081.4	2044.5	2074.7	2140.2	2202.4	2202.9	2248.7	2356.1	2350
1.6623	0	0	0.67359	5.2104	0.33619	7.7973	0	4.7618	3.8656	4.6323	16.447	37.548	47.651	71.409	118.33	95.072	215.75	192.43	357.19	409	506.13	393.03	630.79	726.74	734.55	647.78	700.72	744.1	972.31	1033.7	938.84	1139.3	1202.3	1227.9	1342.4	1397.2	1422.8	1508.7	1539.5	1645.3	1677.3	1688.4	1732.1	1736.5	1823.6	1830.5	1920.1	1925.8	1961
2.8687	1.0593	0	11.909	0	0	0	0	0	0	0	0	0	0	0	0	0	0	0	0	0	0	0	0	13.208	17.802	63.675	117.93	167.4	205.21	594.12	599.93	239.73	279.75	309.37	405	349.22	449.32	492.86	600.08	641.53	746.35	768.3	829.1	835.31	860.85	852.06	867.47	882.88	948.76
3.6122	0	0	0.49516	9.4597	0	0	0	0	0	0	0	0	0	0	0	4.8675	28.019	55.066	90.684	145.61	189.1	237.31	314.21	415.36	531.4	622.58	744.97	867.59	1051.1	1148	1359.7	1383.7	1488	1705.3	1845.4	2181.6	2406.4	2383.9	2686.4	2839.7	2820.1	3079.4	3214.4	3211.7	3463.2	3748.7	3930.7	4001.5	4545.1
4.8529	8.0908	0	0.64008	0	0	0	0	0	0	0	0	0	0	0	0	6.5173	30.969	65.389	126.07	195.13	286.04	417.12	580.67	745.85	914.38	1091.5	1249.7	1523.4	1663.3	1798	2037.1	2153.5	2392.8	2593	2751	2785.7	2939.6	3087.2	2984.4	3140.9	3287.9	3201	3347.2	3399.1	3438.7	3451.6	3494.5	3487	3519.7
7.8275	17.211	0	0	0	0	7.3284	6.9328	12.875	4.6529	0	0	0	11.337	38.324	62.487	116.34	172.01	207.2	273.21	376.85	462.13	550.55	686.74	743.19	858.52	934.05	1024.3	1099.4	1217.7	1195.7	1271.7	1372.6	1412.4	1521.1	1569	1685.5	1752.9	1853.8	1968.7	2020.3	2086	2268.9	2373	2449.4	2538.4	2565.5	2611.2	2682.6	2708.8
2.7021	0	0	0	0	10.158	7.5626	7.6811	0.35957	1.9899	0	0	18.909	80.649	161.67	233.54	332.48	465.15	625.55	733.83	866.9	1011.7	1190.2	1442	1378.4	1489.3	1770.7	1715.5	1703.2	1897.7	2055.6	2325.3	2473.2	2542	2572.2	2645	2804.4	2956.7	3065.2	3103.3	3156.3	3236.1	3285.6	3301.4	3419	3516.1	3605	3654.2	3724.1	3776.8
2.1613	4.6795	0	9.3829	0	0	0	0	0.70143	0	0	4.7522	1.7728	0	0	8.8895	5.6758	29.836	33.205	67.886	122.08	157.99	245.46	262.65	404.31	476.82	627.49	728.82	902.7	1059.4	1162.8	1285.2	1322.2	1451.6	1559.6	1700.2	1692.3	1842.2	1954.8	2078.3	2184.9	2289.3	2278.9	2419.5	2443.6	2407.5	2401.8	2434.7	2517.2	2587
0	0.70425	4.8598	0	6.7084	0	2.2493	1.573	2.4811	11.876	13.559	16.937	38.962	78.641	135.29	221.46	301.92	437.49	593.29	758.08	922.56	1116	1366.3	1582.8	1857.5	2100.1	2311.4	2547.5	2723.9	2987.8	3231.7	3431.2	3529.8	3164.6	3271.2	3458.9	4394.9	4821.5	4333.9	4513	4668.3	4631.1	4801.7	4868.2	4728.1	4808.8	4958.8	5058.7	5011.8	5152.9
0.55642	0	0	19.406	0	0	0	5.3889	0	1.8239	0	0.78311	4.8824	15.437	27.091	52.437	86.585	149.74	232.7	342	489.83	664.37	821.74	1019.6	1229.4	1431.1	1677.3	1893.4	2269.7	2510.1	2855	3039	3423.7	3706	3734.3	4084.5	4268.7	4532.7	4604.9	4790	4936.2	5026.6	5165.6	5190.3	5208.9	5303.4	5256.6	5289.4	5452	5468.9
6.3535	2.0592	0	3.6547	0	0	0	0	0	0	0	0	0	0	0	0	0	2.346	13.088	10.629	17.748	32.105	52.406	57.405	96.571	92.842	138.39	173.83	218.33	244.8	252.36	226.9	177.89	193.48	254.45	272.45	234.47	294.59	333.6	376.84	426.17	504.07	521.29	511.41	564.31	588.86	600.18	578.59	600.99	648.02
36.272	0	2.8186	0	0	0	0	0	0	0	1.9502	0	0	0	0	21.698	69.429	121.66	210.97	285.03	382.61	488.42	607.55	701.12	829.16	967.58	989.18	1148.2	1207.5	1300	1337.3	1449	1509.1	1637.8	1698.3	1897	1995.6	2055.5	2233.2	2313	2487.4	2579.4	2548.1	2660.2	2718.6	2756.8	2874.8	2948.1	2948.4	2993.2
0	0	0	2.4789	5.4671	1.4268	5.1612	0	10.111	5.4516	12.177	15.027	21.216	14.185	12.181	7.4834	13.505	21.53	23.239	30.758	47.164	58.1	65.206	78.059	107.8	134.6	165.26	172.89	200.89	219.67	247.41	320.72	351.09	415.49	467.31	509.53	543.29	588.2	626.17	689.9	725.61	752.94	771.14	785.92	827.7	845.4	866.16	874.42	898.41	903.39
8.3319	7.7169	0.017669	7.1121	0	0	0	0	0	0	0	0	0	0	0	0	0	44.422	101.5	228.01	347.86	536.24	781.38	1006.2	1209.4	1625	2030.6	2348	2770.7	3208.1	3586.6	4034.4	4497.5	4785	5260.3	5655	5770.3	6303.4	6339.8	6817.7	6988	7098.9	7195.1	7429.6	7572.3	7738.9	8093.9	7928.1	8096.6	8056.9
0.38073	0	0	1.5969	1.9599	0	4.8576	0	1.8021	0	3.1489	8.5214	1.0627	2.594	3.7709	19.628	54.818	95.461	164.62	275.43	348.24	394.03	494.72	564.18	675.85	775.66	875.01	1004.8	1146.9	1162	1201.9	1255.3	1302.5	1409.3	1488.8	1535.2	1640.5	1724.9	1828.8	1929.6	2003.3	2098.7	2129.4	2213.6	2288.6	2348.9	2329.6	2387.9	2425.7	2508.8
0	0	0	3.7271	6.7577	3.2456	5.7677	3.7011	10.411	6.7568	3.8406	12.502	5.2758	3.5614	0	0	8.4144	0	12.559	28.839	48.731	85.374	130.13	217.01	310.22	407.73	549.28	644.61	833.83	949.48	1072.2	1282.3	1375.5	1503.8	1656	1810.4	1943.6	2023.3	2096.8	2227.3	2286.9	2349.8	2414.7	2451.2	2501.9	2530.4	2589.5	2643.3	2646.5	2666.5
0	0	0	1.4308	3.7954	0	8.4402	12.885	13.594	10.913	13.333	25.113	52.455	96.236	164.5	246.64	352.9	479.45	637.83	822.15	1031.8	1232.2	1417.1	1636.4	1915.7	2159.7	2326.8	2628	2847.9	3137.9	3279.5	3608.3	3849.8	4150	4059.8	4428	4548.9	4649.3	4817.7	4942.9	4999.2	5056.8	5075.1	5121.1	5205.1	5103	5249.7	5161.7	5285	5290.6
7.3329	5.499	0	3.5641	0	0	0	0	0	2.9253	5.0882	0	0	0	0	0	0	0	0	0	0	0	0	0	0	0	0	0	85.605	174.04	433.3	442.95	639.22	840.99	1025	1227.5	1431.9	1654.1	1793.7	1963.8	2103.7	2204.8	2344.2	2481.5	2526.2	2501.7	2618.4	2741.4	2717	2778.7
0	0	0	0	9.867	1.5263	0.031932	2.4841	2.2753	5.9967	8.9796	5.0075	12.874	30.064	50.221	78.63	117.09	154.31	218.17	288.3	334.33	421.11	435.96	492.6	567.08	636.92	690.35	784.09	867.36	976.57	1042.5	1074	1181.5	1319.5	1404	1478.9	1526.7	1609.4	1648.6	1686.5	1679.8	1846	1905.3	1848.3	1923.1	1953.8	1962.3	1943.2	1988.6	2020.2
13.75	5.6181	2.371	14.239	0	0	0	34.014	77.442	93.71	94.001	120.57	149.06	159.31	154.95	201.62	205.27	228.7	285.72	357.29	462.9	520.02	685.28	771.68	902.86	1160.7	1418.7	1595	1906	2151.2	2351.9	2619.2	2902.9	3384.6	3575.8	3780.3	3990.8	4303.3	4423.9	4509.1	4683.6	4682.1	4940	5196.6	5243	5393.3	5635.5	5801.3	5913.1	5963.4
0	0	0	6.4173	0	0.12616	4.08	0	2.9066	5.503	0	13.111	7.3662	8.4822	28.385	25.839	42.473	57.242	95.31	57.743	68.27	61.84	71.368	110.91	117.37	157.03	218.33	260.73	345.87	420.03	523.02	648.33	786.57	895.9	1035.3	1137.9	1321.6	1397.3	1620.4	1730.9	1817.3	1891.3	2060.3	2135.6	2286.3	2298.3	2300.5	2329.2	2448.7	2544.5
2.7545	0.26516	0	0.77498	0	5.1636	0.56834	0	0	0	0	0	0	0	3.1902	14.768	45.982	103.73	161.33	263.93	333.6	429.36	515.58	643.24	736.49	891.15	955.12	1110.2	1353	1465.2	1629	1879.8	2027	1993.1	2102.2	2205.1	2444.9	2627.7	2881.3	2910	2824.7	2892.3	2963.1	2872.7	3135	3213.5	3263.2	3332.1	3280.7	3379.4
16.98	4.1233	1.4351	0	0	0	0	5.9989	14.306	38.907	65.877	85.637	130.47	184.54	243.69	340.51	414.66	500.01	596.35	693.46	788.07	972.11	1124.3	1334.2	1392.6	1537	1358.2	1602.5	1651.4	1609.1	1805.5	1869.5	1934.3	2084.1	2212	2223.8	2298.4	2361.5	2507.5	2485.9	2522.3	2586	2589.5	2530.4	2518.7	2506.7	2608.4	2605.1	2644.1	2607.6
0	8.8513	8.4889	2.4161	5.3887	0	0	0	0	3.044	0	0	4.4745	13.127	39.877	59.959	97.595	160.53	201.19	309.13	356.53	403.11	509.63	575.63	663.95	734.42	785.15	875.82	922.12	988.14	1097.8	1194.6	1281.5	1415.5	1483	1593.8	1689.2	1834.9	1948.2	2050.9	2123.4	2185.1	2222.9	2288.6	2302.5	2315.2	2387.4	2444.3	2524	2528.7
1.8541	0	3.524	0	0.33663	0	2.0605	0	0	0	0	15.71	46.403	110.84	194.05	287.21	426.22	567.23	708.41	818.96	952.79	1117.1	1305.8	1545.5	1731.5	1964.8	2252.9	2473.7	2728.7	2868.8	3163.8	3436.5	3702.1	4046.1	4435.6	3708.8	4008.8	3882	4170.8	5610.2	5767.8	4705.9	6151.6	5136.5	6418.9	6459.6	6607.3	6422.3	6870	6854.7
23.88	16.927	3.1556	0	0	0	0	0	15.445	46.093	108.44	148.51	220.81	282.78	382.66	473.42	554.1	644.33	757.93	871.74	977.01	1045	1182	1266.3	1373.2	1440.9	1499.5	1568.2	1664.5	1732.5	1795.5	1931.4	1944.5	1869.9	2120.5	2143.3	2150	2135.8	2217.1	2245	2240.4	2383.5	2475.7	2480.4	2483.4	2494.4	2462	2459.9	2503	2501.3
0	0	5.6837	0.88922	5.9861	10.743	4.8333	11.309	0.079666	7.3299	19.167	36.635	66.22	105.46	154.72	214.35	280.98	345.6	392.07	484.85	586.39	752.53	879.33	998.57	1199.4	1395.8	1555.8	1709.1	1883.6	2171	2451.3	2457.2	2762.7	2973	3291.2	3571.4	3762.1	4065.3	4348.5	4460.4	4641.7	4754.5	5018.8	5116.2	5131.7	5339.7	5299.1	5395.5	5359.6	5411.3
0	0	2.0357	0	0.27687	0.62026	7.3881	29.528	40.442	72.311	96.288	127.54	158.94	187.11	199.5	243.43	259.45	280.78	307.64	318.99	329.86	348.6	362.56	368.33	389.47	424.72	462.49	508.79	564.57	629.5	659.61	675.12	716.02	748.11	824.85	892.71	960.68	1008.3	1064.4	1044.8	1115.7	1168.9	1261.6	1355	1409.5	1422.9	1461.5	1479.9	1552.6	1670.2
22.374	10.484	0	0	0	0	0	0	11.883	37.146	79.278	142.35	220.89	327.72	468.97	695.43	819.1	1089.6	1343	1568.8	1839	2121.2	2279.4	2579.1	2893.1	3214.1	3227.8	3544.3	3846.4	4010.5	4224.2	4512.8	4757	4938.7	5194.5	5241.5	5410.6	5528	5703.6	5876.5	5939.9	5986.6	6167.9	6015.9	6113	6141.6	6124	6235.1	6085.4	6264.5
0	0	9.6615	1.5954	6.4793	0	0	0	0	0	0	0	6.3119	1.5982	0.57632	0	0	0	0	1.8426	3.4197	0	23.164	72.061	128.43	176.87	269.97	365.38	475.35	569.11	710.1	862.66	945.28	1005.6	1109.3	1266.5	1387.3	1535.1	1645.8	1811.4	1866.7	1870.1	1953.1	2034	2104.8	2122.6	2139.5	2202.8	2206.5	2279.7
0	0	0	9.1689	6.9886	1.7146	23.21	14.787	22.29	26.671	11.545	18.27	26.167	13.661	24.44	43.615	51.679	55.993	71.967	108.1	127.02	199.58	308.09	379.45	467.72	611	768.92	909.56	998.86	1118.8	1263.2	1355.2	1486.3	1559.6	1741.9	1924	2063.8	2148.1	2235.1	2286.7	2416.1	2391	2677.6	2584.9	2664.3	2738.8	2765.8	2742.9	2789.5	2826.2
0	16.98	0.54774	14.407	0	0	0	0	0	0	5.4299	19.857	47.129	139.75	190.34	300.14	409.79	547.47	719.84	872.84	1013.5	1169.8	1314.4	1435.3	1637.9	1830.9	1963.6	2088.4	2314.8	2479.5	2625.9	2707.3	2788.7	2984.6	3162.5	3283.4	3434.1	3570.4	3873.2	3944	4085.6	4305.7	4350.3	4426.2	4602.2	4553.8	4605.2	4629.3	4609.8	4790.8
4.4499	1.7697	0	0	0.38114	0	0	0	0	0	2.8493	0	33.006	55.908	118.59	208.1	327.58	493.22	664.14	852.47	1081.6	1207.2	1498.3	1603.3	1977.4	2129.2	2332.1	2648.3	2961.7	3159	3241.5	3526.7	3720.2	3934.3	4146.1	4250.2	4399.2	4560.8	4485.3	5067.7	4762	4796.5	5318.9	5072.5	5100.6	5499.1	5132.7	5180.4	5200.8	5407.7
0	0	0	0	0	7.4331	9.751	1.0092	15.893	0	0	7.8678	3.5869	11.985	9.6836	14.889	21.369	24.39	22.188	36.974	47.437	32.293	15.789	44.385	50.007	59.949	68.147	102.26	103.74	64.21	131.61	198.7	249.61	259.55	287.77	369.2	405.95	472.74	535.72	574.06	644.43	702.17	721.46	786.73	818.04	871.74	931.15	967.13	1002.8	1033.3
0	0	0	3.0304	2.882	2.4461	5.8565	0	11.787	0	6.4026	18.765	15.435	17.351	24.562	16.007	39.285	49.704	60.002	77.961	101.75	118.16	140.2	169.8	227.64	302.78	368.41	423.07	491.38	574.64	650.69	750.66	817.88	958.66	1071.5	1159.4	1219.2	1317.6	1415.6	1457.5	1596.4	1584.3	1694.6	1736	1800.3	1801.8	1913.7	1876.7	1924.1	1908.7
1.6903	0	0	0.58528	5.1976	0	0	2.7125	0	16.013	18.433	32.403	36.878	66.412	97.396	147	242.27	325.11	466.61	574.3	715.51	825.87	1034.6	1139.5	1382.7	1507.5	1671.3	1877.7	2085.7	2241.2	2412.3	2490.5	2686.5	2871.1	3012.5	3159.2	3327.1	3847.8	4096	4248.9	4360.4	4297.8	4409.4	4482	4572	4758.4	4677	4665.6	4677.7	4657.7
0	0	3.0112	0	0	5.6801	0	3.3932	7.2708	10.392	0	13.401	17.686	17.375	23.97	48.982	87.683	140.87	215.5	290.23	386.69	503	659.4	845.03	970.11	1060.3	1279	1425.6	1638.9	1559.6	1974.3	2099.2	2312.9	2401.8	2558.4	2789.8	2971.7	3062.3	3242.7	3296	3428	3456.2	3610.6	3748.5	3800.8	3883.1	3919.7	3916.8	3946.4	4066.7
18.579	7.7808	0	1.7559	0	0	0	0	0	3.2302	0.16144	10.624	5.4303	11.92	6.8294	11.685	30.741	49.446	82.571	127.29	170.53	229.35	262.13	323.26	376.14	415.44	484.66	506.23	545.13	574.7	613.53	646.54	665.92	684.87	762.47	783.3	803.64	795.58	817.56	863.09	926.52	942	948.94	968.74	944.24	939.3	942.63	941.44	923.97	964.22
8.2275	7.2237	0	4.3928	0	0	0	0	0	0	0	0	0	5.1165	19.378	44.436	47.317	64.83	93.078	125.5	128.5	143.18	169	211.94	241.45	265.69	324.19	374.97	457.47	509.66	638.46	726.68	879.76	1028.5	1190.4	1367.9	1489.2	1631.7	1773.8	1845	1974.1	2082.2	2178.6	2180	2295.4	2389.7	2402.7	2446.6	2503	2482.1
0	0	0	0	8.1355	6.0417	9.2686	15.572	12.679	19.623	12.969	20.392	43.782	92.388	143.12	209.82	317.47	417.97	549.28	644.59	975.18	954.08	1160.6	1257.2	1506.9	1642	1848.1	2088.7	2112.5	2346.7	2699.4	2712	2699	3049.3	3244.1	3092.7	3806.3	4067.5	4119	4230.5	4436.3	4569.2	4690.2	4608.4	4803.2	4855.9	4877.6	5057.6	5132.3	5213.7
5.5181	0	0	1.6432	0	9.2157	2.3068	1.5198	5.0272	1.7157	3.7567	3.5772	0	0	0	0	0	0.042364	0	4.0603	15.55	46.87	70.507	124.04	198.68	248.2	317.78	415.33	505.75	627.22	748.54	911.32	1061.7	1208.4	1377.4	1513.7	1698.1	1860	2051.6	2087.8	2228.6	2234.5	2350.3	2409.8	2556.8	2566.1	2602.2	2678.4	2675.9	2677.3
0	0	0	0	4.5203	3.6435	1.6251	9.0653	7.619	15.926	9.239	17.68	21.267	25.082	31.431	39.489	62.484	96.371	105.04	129.48	152.68	229.53	301.54	387.7	358.4	426.68	482.63	570.71	629.72	693.39	729.74	781.86	874.6	907.03	973.72	1041	1168.1	1241.1	1373.2	1444.3	1527.6	1640.3	1716.6	1799.1	1848.1	1870.6	1850.5	1926.9	2340.8	1944.7
0	0	0	5.3432	3.4364	3.5925	5.3275	13.043	11.562	14.073	13.611	26.921	36.791	38.476	74.605	111.59	202.36	335.58	500.99	692.14	940.23	1236.6	1561.4	1860.3	2268.2	2828.1	2993.3	3622.9	4073	4613.1	5167.5	5426.4	6107.6	6456.5	6923.8	7480	7727.5	8110.8	8351.2	8858.2	9075	9230.3	9320.4	9583.9	9761.1	9882.6	10070	9915	10209	10245
0	0	0	8.0606	3.0519	0	6.2444	5.102	19.761	31.289	41.412	54.458	70.168	107.05	141.41	177.89	208.4	265.63	304.94	358.19	399.74	400.6	495.47	592.76	683.48	989.44	907.68	1249.4	1493.3	1332.6	1496.3	1528.9	1741.3	1915.8	2040.2	2209.5	2406	2574.9	2748.3	2958.8	3061.1	3252	3381.3	3513.7	3620.3	3750.3	3836.4	3889.4	3973.5	3955.2
11.987	8.2809	7.0477	0.9395	0	0	0	0	0	0	0	0	0	0	0	0	0	29.307	76.977	134.68	212.82	329.45	468.96	601.04	843.97	889.7	1072.3	1243.3	1416.2	1572.6	1764.1	1915.7	2088.6	2268.1	2495.5	2706.4	2860	3033.3	3166.2	3384.9	3528.6	3652.9	3715.5	3741.4	3741.6	3837	3953.1	3916.5	3926.7	3957.9
0	0	3.3564	3.4564	4.8993	0	1.9109	0	0	0	3.3829	0	0.61097	0	0	0	0	0	0	0.34164	0	14.245	25.861	64.816	116.08	172.93	260.65	352.11	453.2	562.52	665.66	795.53	933.97	1018.8	1228.5	1293.6	1402.6	1542.6	1625.2	1692.8	1756	1863.1	1916.3	1925.9	1964	1952.3	2012.4	2129.2	2327	2254.4
9.0453	1.057	0	1.3972	0	0	5.3481	1.7235	0	0	3.4823	8.1978	10.808	25.505	48.455	76.891	117.84	158.77	202.15	240.56	281.79	351.59	384.64	435.88	508.45	518.44	577.61	605.89	664.07	661.82	766.11	846.81	910.34	1011.1	1032	1168.3	1207.2	1240.7	1305.7	1350.7	1442.6	1422.3	1503.5	1555.3	1601.3	1598.4	1665.3	1721.6	1656	1624.7
14.774	2.3603	0	0	0	0	0	0	0	0	0	0	0	0	0	0	0	0	0	0	16.767	57.439	109.44	193.73	284.15	415.77	512.63	642.37	745.72	814.51	909.96	999.29	1121.5	1152.3	1200.9	1317.1	1335.6	1353.9	1444.2	1494.5	1587.9	1572.1	1585.5	1549.9	1550.2	1597.7	1637.1	1633	1587	1590.2
24.896	10.296	0.29212	0	0	0	0	6.2979	9.3643	16.789	29.993	35.751	46.481	54.383	70.995	92.404	114.33	165.77	230.91	354.05	504.07	691.52	879.24	1067.6	1366	1577.9	1795.2	2121	2398.2	2742.2	2997.4	3247.5	3528.4	3723.6	4202.5	4325.9	4577.8	4832	5057.6	5183.7	5325.2	5560.5	5666.1	5818	5981.3	5983.7	6007.4	6175	6250.6	6324.7
0	0	4.9725	0	4.6718	3.8795	19.635	63.44	119.99	217.77	351.62	471.94	640.42	827.94	1045.4	1316.2	1661.8	2085.1	2558.4	2964.8	3457.8	3840	4279.7	4690.5	5142.7	5626.2	6073.3	6283.3	6560.9	6655.1	7161.3	7380.6	7672.5	7885.7	7787	8153.5	8460.4	8671.1	8896.7	8897.7	9230.3	9559.8	9777.3	10030	10007	9902.6	10110	10152	10120	10104
3.6643	0	0.2702	0	0	9.3052	0	0	0.16165	0	8.6727	23.881	24.351	23.956	36.4	40.994	68.034	76.436	73.097	78.279	96.682	102.52	128.15	156.9	155.44	181.74	238.15	271.35	336.7	367.87	403.22	435.32	458.42	508.73	558.47	559.31	638	680.18	732.4	796.26	816.61	900.97	919.49	982.48	1026.1	1037.6	1016.6	1033.2	1093.8	1153.1
0	0	0	0	3.8472	7.8624	2.7033	2.3383	5.3884	7.9006	5.4333	6.6213	5.797	0	0	5.8014	26.135	41.845	126.67	204.55	353.49	481.1	658.37	805.11	1017	1176.2	1401.7	1580	1754.9	1985	2199.3	2340.1	2495.1	2590.1	2703.7	2827.6	2902.4	3073.1	3185.8	3269.6	3352.7	3364.2	3386.4	3410.7	3551	3634.9	3671.1	3696.1	3752	3778.3
0	0	0	5.6531	8.0131	4.7951	3.7596	3.5495	0	0	0.90952	0.79364	2.2636	0	7.0152	12.327	22.798	44.112	62.26	73.713	87.541	100.96	145.79	169.85	172.21	180.1	209.57	235.45	299.38	315.64	308.32	411.26	430.93	417.77	459.97	472.72	530.07	531.13	598.41	606.25	682.35	692.35	689.68	690.14	701.9	710.91	667.3	701.87	721.06	787.47
0	0	2.5704	1.4222	8.4809	0	3.9612	0.38371	0.32193	6.2717	0	0.17562	8.9766	3.546	17.149	14.171	11.802	26.872	40.58	73.163	103.5	133.64	201.54	277.11	376.2	496.8	600.94	748.95	880.7	1033.9	1200.9	1334.8	1448.8	1599.8	1751.6	1988.6	1366.6	1484	1563.4	1607.4	1654.4	1757.8	1844.1	1857.9	1848.9	1847	1956.8	1954.2	1972.1	1945.5
15.888	4.0235	1.8637	0	0	0	0	8.7767	0	1.9376	0	0	0	0	5.7956	21.393	61.063	65.978	109.14	163.46	227.74	308.08	396.47	534.61	657.01	863.52	973.63	1153.2	1335	1461.3	1604.2	1709.8	1867.4	2063	2258.5	2374.8	2477.7	2650	2724.4	2834.4	2985.6	2941.2	3056.9	3160.1	3146.2	3215.6	3279.1	3380.9	3355.6	3385.5
13.527	0.78889	0	6.8897	0	0	0	0	0	0	0	0	0	0	0	0	1.4276	0	11.876	37.231	47.949	92.313	86.546	135.11	183.62	236.68	264.14	329.35	361.83	445.83	480.45	484.78	601.68	595.27	641.49	708.22	724.01	666.47	793.68	846.87	843.83	850.78	888.17	976.07	935.59	998.56	1064.3	1012.4	1002.4	1023.1
24.747	15.173	1.0244	0	0	0	0	0	0	0	0	0	0	0	0	0	0	0	0	0	0	0	0	0	16.185	14.957	76.219	98.75	150.1	267.46	273.47	396.17	485.54	594.74	683.9	690.12	767.92	865.94	892.07	990.88	988.56	1064.4	1077.2	1181.4	1209.7	1287.6	1297.2	1315.2	1360.7	1363.2
0	0	0	4.0069	3.8963	3.2153	6.1536	15.458	17.384	11.777	23.547	15.001	20.915	20.147	21.455	25.973	15.302	25.735	25.145	39.939	36.018	52.97	87.847	135.64	202.7	270.99	359.58	471.1	558.51	671.41	758.92	863.81	895.24	1009	1073.8	1280.1	1807.7	1692.1	1704.6	1867	1977.7	2092.6	2129.6	2223.1	2211.3	2278.6	2321.3	2350.6	2437.7	2451.7
9.2846	0	0	10.063	0	0	0	5.11	6.1388	0	20.972	5.6583	7.2583	0	0	0	0	0	8.9149	4.8783	6.8513	11.165	21.948	32.868	22.978	31.016	52.754	91.688	139.03	222.84	340.86	410.05	621.74	771.12	974.3	1098	1336.9	1480	1620.8	1776.9	1981.7	2025.6	2133.5	2292.7	2378.7	2488.4	2470.6	2630.2	2636.5	2699
0	10.75	8.3193	0	0.49858	0	0	0	0	2.0712	0	0	0	0	0	0	0	0	0	0	0	0	0	0	0	0	0	0	4.0379	14.913	50.643	96.061	149.23	222.46	282.96	366.35	401.46	476.1	558.39	635.25	718.38	724.68	816.41	876.67	878.93	893.14	924.52	946.93	985.35	981.34
0	0	0	0.43667	6.9854	2.0938	0.95129	3.4954	13.755	6.5975	13.971	17.107	22.659	22.655	42.355	72.316	128.28	204.56	296.81	423.46	543.04	700.96	834.65	997.22	1142.3	1380.6	1553.2	1724.8	1968.5	2166.8	2342	2531.5	2604	2875.8	2997.5	3203.5	3269.3	3373.3	3439.7	3618.1	3686.1	3841.8	3973.6	4020.9	4060.6	4118.2	4150.1	4184.8	4225.5	4239.1
0	0	0	1.5667	7.717	5.8609	7.663	9.5305	27.271	42.683	66.645	107.16	148.87	184.07	229.21	280.91	353.63	417.85	502.31	590.32	671.37	792.48	888.68	1025.2	1154.9	1300	1478	1625.4	1774.7	1980.6	2177	2349.4	2504.3	2638.5	2842.9	3024.6	3186	3278.4	3462.7	3564	3631.6	3750.2	3796.4	3848.7	3927.5	3965.4	4100.2	4079.6	4094.3	4076.1
11.792	3.0755	0.87255	8.1354	0	0	0	0	0	0	2.0094	0	0	0	0	0	12.408	39.363	88.969	141.95	236.3	338.02	488.07	638.42	797.11	995.63	1209.1	1352.8	1530.7	1676.9	1959.3	2122.9	2295.6	2449.4	2594.7	2744.4	2846.1	2933	2985.9	3066.1	3197.4	3109.9	3020	3199.4	3511.4	3001.9	3608	3194.4	3208.3	3349.4
0	2.5905	0	5.6429	4.7881	0	0	0	5.3387	0	0	0	8.8519	10.708	18.401	34.627	84.389	133.11	176.91	182.2	340.39	409.96	552.48	693.09	732.9	1037.3	1337.1	1499.8	1705.5	2048.6	2277.9	2444	2376	2480.6	2622.7	2762.1	2422.8	2978.4	2721.9	3277	3334.6	3292.3	3432.2	3490.3	3572.8	3653.6	3148.6	3172.5	3747.6	3779
11.342	5.533	0	0	0	0	0	4.0279	0	8.3969	26.726	45.15	55.901	93.799	144.98	171.16	271.06	356.96	464.92	575.67	640.82	798.52	879.58	1034.8	1178.7	1323.6	1426.5	1546	1718.7	1852.5	2024.7	2210.8	2438	2644.2	2486.7	2451.3	2594.4	2808	3002.7	3060.8	3197.7	3601.6	3651.4	3890.2	3862.6	4051	4192.5	4381.3	4123.8	4003.5
1.1016	0	0	9.292	0	0	0.53163	4.1737	4.9428	2.1622	2.6655	4.1713	2.545	16.538	21.607	51.436	68.249	113.02	154.56	193.22	252.31	296.74	315.48	345.59	405.76	513.06	587.72	630.99	636.13	729.7	730.07	802.05	926.2	967.2	1039	1016.6	1180.3	1294.5	1362.2	1358.3	1436.8	1406.6	1399.5	1527.2	1500.7	1612.2	1546	1613.7	1617.3	1601.9
0	1.1992	0.92258	5.2915	0	1.5817	0	0	0	0	0	0	0	0	0	0	0	0	0	0	34.987	68.742	148.2	236.04	357.68	477.26	641.03	726.11	917.48	1062.4	1203.2	1332	1510.7	1735.4	1870.4	1854.8	2003.8	2052.3	2160.1	2263.7	2327.5	2408.7	2497.1	2438.9	2396.4	2523.4	2519.6	2522.6	2501.3	2389.6
0	0	0	0	2.9146	5.5215	12.329	21.208	18.737	23.118	19.368	24.248	23.504	26.323	35.245	33.325	41.316	59.981	76.912	111.32	155.91	190.65	268.44	334.78	399.1	575.2	542.75	664.52	743.58	796.27	861.33	945.05	1063.8	1122.4	1146	1277.9	1330.7	1493.4	1602.3	1740.1	1900.9	1970.3	2114.3	2175.3	2295.9	2382.5	2463.5	2594	2605.7	2721.4
0	15.601	13.993	1.0787	0	0	0	0	0	0	0	0	0	0	0	0	27.106	95.039	150.19	277.87	427.32	601.58	790.81	969.4	1176.3	1350.8	1552.7	1724.6	1994.7	2250.7	2225.9	2899.3	3158.5	3381.4	3657.1	4233.9	4393.8	4626.3	4825.4	5180.7	5361.7	5560.2	5733.9	5955.6	6209.4	6244.4	6193.6	6114.1	6151.1	6234
0	0	3.515	2.7717	3.0085	0	0	0	1.9955	3.0846	0	0	2.6961	7.1601	24.309	76.341	151.07	252.85	441.24	587.92	864.17	1119.3	1426.8	1803.8	2239.9	2621.9	3050.8	3434	3868.8	4378.4	4843.6	5295.7	5886.6	6409.8	6923.4	7428.3	8044.3	8411.9	8843.3	9214	9539.8	9739.9	10444	10529	10466	10959	10389	11023	11298	10955
5.5456	2.2953	0	0	0.64333	1.8165	2.4366	0	0	0	0	0	0	0	0	0	0	0	0	2.0079	2.1762	17.411	43.606	64.393	66.969	93.822	146.24	169.16	204.68	270.24	277.86	288.47	330.73	337.08	413.04	407.33	515.87	488.29	634.47	695.27	735.84	784.34	818.52	883.2	939.44	920.83	960.18	927.87	985.88	1072.4
0	3.4722	0	1.4678	8.3852	0.79154	0	9.3786	8.2407	13.893	14.405	16.566	21.028	10.456	8.2445	2.5644	16.621	20.153	25.091	30.326	51.179	76.9	112.14	152.94	211.55	278.24	334.76	427.98	517.21	618.11	696.01	788.17	845.32	961.44	1041.5	1162.5	1259.5	1342.5	1443.3	1552.6	1555.9	1633.1	1692.3	1734.9	1696.5	1748	1780.2	1780.4	1803.3	1773.9
12.202	1.9291	11.542	0.32483	0	0	0	0	0	0	0	0	0	0	30.49	52.72	99.431	133.28	180.18	227.19	303.24	391.79	469.86	576	827.68	1029.3	1093.6	1177.5	1134.1	1619.7	1672.9	1768.2	1374.1	1518	1556.5	1675.9	1760.2	1879.7	1930.9	1879.6	2017.4	2060	2040.7	2035.5	2018.8	2106.2	2125.5	2173.3	2200.4	2183.9
5.5774	0	0	0	0	5.6533	7.8844	8.6443	8.3033	10.65	5.4663	11.157	14.008	22.543	38.19	80.819	156.1	249.57	406	559.34	864.42	1000.4	1258.5	1507.1	1764.4	2200.3	2282.2	2677.7	2936.5	3153.7	3787	4018.4	4407.2	4726.3	4869.7	4282	4399.2	4598.5	4699.6	4835.2	4826.2	5047.5	5180.5	5265.2	5239.6	5394.5	5459.9	5504.8	5529.6	5492.8
0	5.2072	3.8206	9.2522	0	3.6768	0	2.7689	3.6365	0	4.8314	0.032266	0	0	0	0	1.2451	1.1106	8.5002	0	0.5061	0	1.0542	0	0	0	16.676	6.5064	10.944	44.325	51.157	132.46	190.39	250.21	327.91	376.51	464.19	513.39	588.01	616.48	666.28	748.07	782.66	768.48	869.78	861.3	904.15	915.31	947.86	957.74
19.889	22.955	7.1867	0	0	0	0	0	0	0	0	0	0	0	0	0	0	0	3.4707	21.886	46.479	90.527	115.67	203.3	288.64	399.87	494.47	612.85	827.9	854.71	1065.1	1285.9	1488.9	1619.6	1800.2	1966.2	2163.3	2318.9	2433.3	2538.1	2732.2	2851.9	3028	3051.4	3151.9	3193.1	3333.6	3301.5	3378	3422.9
24.916	0	7.2019	0	0	0	0	0	0	0	0	0	0	0	0	0	17.959	37.63	110.29	197.44	234.97	337.98	363.35	484.7	690.95	828.29	899.94	828	936.74	1082.4	1218.7	1509.3	1680.7	1819.6	1911.1	2009.8	2139.6	2203	2331.2	2475.2	2471.2	2583.2	2615.4	2660.6	2711.9	2737.5	2831.7	2851.2	2869.2	2866.9
0	5.6006	3.9221	0	0	0	7.5765	4.0368	4.2209	8.3082	1.2969	6.6287	11.846	11.472	47.345	59.875	148.31	207.98	333.89	461.09	617.34	829.94	1054.1	1202.5	1454.1	1650.4	1847	1850.4	2241.5	2471.8	2725.6	3127.4	3391.2	3614.8	3839.5	4096.8	4284.5	4630.6	4789	5051.8	5176.3	5254.7	5478.9	5493.4	5544.1	5677.3	5844.2	5799.1	5983.1	5916.2
10.667	8.1928	2.3226	0	0	0	0	0	0	0	0	0	0	0	12.361	20.672	27.394	32.675	31.062	42.603	33.511	31.976	45.287	39.615	58.891	55.432	63.451	77.8	96.263	122.6	152.78	203.96	292.67	377.36	450.26	584.77	750.87	890.61	988.39	1018.5	1162.3	1257.6	1315.5	1427.1	1502	1554.1	1628.8	1623.6	1685	1690.6
0	3.8936	0	0	3.7642	1.5255	1.2134	8.0024	42.304	97.518	193.52	351.63	549.19	712.17	869.54	1055.3	1257.4	1521.8	1762.1	1977.3	2158.3	2483.4	2776.4	3097	3555.3	3872.6	4268.6	4621.1	4950.2	5327.8	5652.3	6029.5	6391.2	6678.4	7069.6	7278.4	7400.4	7598.1	7696	7942.2	8095.4	8113.4	8204	8257.1	8293.3	8472.2	8395.9	8503.9	8621.2	8606.5
0	0	0	0	3.5295	3.8517	3.2351	2.8781	7.5657	9.1698	10.912	41.229	64.152	114.61	181.17	250.99	327.83	415.9	488.17	564.91	632.18	712.11	801.2	862.79	889.07	1012.4	1062.5	1158.2	1244	1358.4	1452.8	1472.8	1587.2	1638.7	1700.8	1757	1886.4	1953.4	1990.2	2012.7	2098.7	2189.8	2264.5	2351.7	2379.6	2423.2	2415.7	2469.1	2493.4	2558.3
0.87229	2.3018	0	7.6934	3.1339	0	0.57265	0	0	2.6083	8.5365	10.335	23.106	21.925	27.22	39.802	60.17	104.8	145.26	196.76	283.82	358.61	500.31	542.94	703.3	816.76	890.86	1068.5	1160.6	1264.4	1357.7	1455.9	1560.1	1649.8	1784.1	1891.7	1917.7	2030	2108.8	2220.3	2199.7	2272.4	2313.8	2380.2	2398.3	2470.8	2522.9	2573.2	2592.9	2598.8
0	0	0	4.8865	6.8946	0.97216	9.8279	26.395	26.125	36.504	26.799	21.668	28.106	22.843	12.574	0.77601	2.4186	0	0	0	0	0	0	0	0	0	0	27.99	94.631	166.92	277.76	476.97	587.87	802.03	911.93	1128.1	1153.1	1459.4	1469.1	1603	2013.8	2068.1	1951.4	2257.2	2381.3	2144.7	2354.1	2456.5	2464.8	2397
7.3347	1.0991	0	6.377	0	0	0	0	0	0	0	0	0	0	0	0	0	0	0	0	12.096	49.141	107.58	143.95	172.99	211.63	275.04	328.82	405.5	479.82	506.1	603.42	660.73	732.97	801.14	852.28	950.24	1002.2	1136.6	1267.3	1339.8	1368.6	1442.6	1484.7	1510	1550.8	1539	1561.5	1628.8	1696.5
4.505	0	0	3.1563	0	0	2.0235	0.20531	5.6869	1.0874	6.0917	5.2428	10.777	9.0771	16.052	20.569	16.245	28.351	32.987	55.904	80.085	126.97	193.22	281.78	405.61	514.9	708.41	877.18	1106.2	1308.9	1531.1	1716.3	2019.3	2328.2	2484.7	2740.1	3030	3466.8	3805.9	4037.5	4234.1	4397.8	4617.3	4814.4	4824.5	5102.6	5069.4	5306.9	5392.1	5279
0	5.9897	0	3.8852	0	0	0	0.55869	3.7043	0	11.487	18.541	35.244	27.263	40.976	59.712	95.065	129.42	185.75	254.57	347.21	406.1	499.08	604.31	697.29	757.7	822.76	948.34	974.47	1034.5	1121.3	895.74	943.05	1244.2	1118.2	1320.3	1378.5	1436.3	1504.7	1537.8	1488.8	1383	1568.7	1570	1497.7	1592.1	1675.3	1612.6	1570.7	1577.2
0	0	4.3179	8.2559	4.0209	0	0.37643	2.6074	1.0659	2.9859	5.7562	5.3982	5.951	3.8414	13.313	8.3794	20.542	31.961	36.634	67.757	89.299	102.2	126.87	169.66	216.28	269.03	325.58	396.42	481.4	594.9	749.99	894.75	1048.9	1185.8	1368.7	1579.6	1645.6	1840	1938.9	2044.5	2064.5	2235.5	2377.6	2414.9	2448.4	2557.3	2654.4	2711.2	2675.3	2715.2
0	0	0	14.131	12.279	7.5416	9.8378	14.196	17.586	25.371	31.42	36.107	52.816	51.593	55.931	55.891	62.887	82.227	78.56	98.967	105.72	110.5	118.54	137.22	162.39	195.04	232.62	279.64	336.23	450.32	537.93	651.97	747.32	848.83	916.12	1043.2	1152.1	1323.6	1433.6	1497.1	1532.2	1672.3	1742.6	1810.6	1848.9	1817.7	1983.1	2023.5	2075.5	2069.2
7.3733	4.1251	0	0	0	0	0	2.019	0	0	0	0	0	0	0	0	0	0	0	0	0	9.7409	11.346	68.869	120.41	210.89	320.82	452.84	601.59	741.17	944.47	1111.5	1323.7	1512.1	1668.8	1794	1997	2056.7	2243.5	2396.3	2538.1	2610	2755.1	2797.4	2894.8	3136.6	3147.7	3316.6	3253	3343.3
7.1143	0	0	0	0	3.8439	7.4204	12.839	23.684	53.814	96.259	156.73	202.03	263.95	357.65	449.01	529.58	582.04	669.08	735.23	781.2	836.48	861.56	940.02	1008.8	1049.6	1110.9	1099.6	1173.1	1236.9	1287.7	1392.6	1407	1521.8	1545.1	1650.6	1754.4	1803.4	1898.6	1937.7	1995.4	2029.9	2125.7	2053.8	2161.1	2174.7	2146.3	2264.5	2367.3	2278.7
14.279	4.4457	0	4.4126	0	0	0	0	0	18.396	21.564	33.076	38.337	55.656	59.348	90.114	144.1	186.13	259.84	383.49	459.86	586.74	727.44	863.84	1011.8	1111.2	1238.5	1343.5	1379.3	1525.1	1634.8	1600.4	1689.5	1734.3	1903	1918.2	2042.1	2163.8	2227.1	2355.9	2398.2	2436.4	2482.3	2470.3	2486.5	2562.4	2595.4	2657.9	2692.5	2660.7
0	0	1.419	1.3654	6.0585	0	0	8.8833	9.9192	8.5685	3.4363	13.068	21.205	36.691	56.344	70.401	104.65	126.02	158.57	172.63	203.24	252.41	268.46	334.94	373.34	428.81	485.1	516.16	593.26	668.39	733.48	769.9	836.55	858.87	901.66	982.69	1038.6	1093.7	1217.3	1272.6	1285.8	1365.1	1420	1479.5	1473.4	1513.1	1531.6	1555.8	1561.8	1641.4
2.844	0	0	0	0.21434	5.9691	11.888	14.052	11.365	0	0	1.1613	0	0	0	0	19.39	62.73	125.99	223.26	305.98	410.18	592.54	712.81	904.58	1081	1248.1	1455.5	1605.9	1803.4	1984.7	2271.5	2508.9	2770.3	3001.9	3163.1	3379.4	3639.4	3910.6	3991.7	4164.8	4365.4	4408.4	4393.6	4446.9	4530.9	4579.5	4562.7	4509.8	4645.5
0	0	10.486	4.111	2.0166	0	0.14088	0	0	1.1531	5.3502	9.4327	42.346	70.095	107.85	146.2	183.01	249.02	295.05	360.58	407.27	491.39	607.25	655.44	767.24	866.37	915.18	1103.3	1235.2	1446.4	1558.1	1765.9	2041.3	2194.3	2354.5	2519.2	2761.1	3034.1	3298.3	3372.9	3393.9	3700.7	3795.9	3947.2	4096.8	4063.2	4283.4	4284.6	4357.8	4364.4
0	0	2.6803	2.7558	3.8792	0	4.3997	2.7168	3.7251	3.1081	0.99416	9.3237	8.185	26.894	45.497	79.599	132.06	240.24	350.82	473.58	670.3	864.85	1085.6	1313.4	1558.1	1836.1	2070.2	2404	2670.2	3015.1	3349.6	3714.4	4106.6	4387.6	4749.6	5224.6	5283.1	5936.1	6218.4	6430.3	6712.7	6797	7072.6	7117.3	7192.9	7302.3	7520.1	7621.6	7606.8	7576.9
5.8014	2.2472	0	6.7915	0	0	0	0	0	0	3.4996	22.212	23.4	53.922	81.509	136.72	200.19	260.95	361.93	447.52	565.17	690.38	877.91	1035.4	1254.7	1457.8	1641.8	1888.9	2106.3	2317.8	2557	2712.6	2853.6	3056.8	3293.5	3451.8	3529.4	3708.9	3847.9	3992.8	4071.4	4266.7	3550.9	3610.9	3768.7	3782.7	3834.7	3800.8	3921.7	4101
0	0	0	0	6.7989	3.2202	3.0852	10.234	12.307	19.054	16.87	27.247	43.021	64.518	130.53	182.18	228.72	304.21	384.8	510.62	672.03	718.57	836.7	907.81	1071.1	1106.2	1179.6	1427.6	1341.2	1554.7	1665	1854.4	1971.9	2010.2	2169.8	2217	2320.4	2329.4	2489.2	2494.6	2560.3	2594.4	2652.8	2717.9	2741.6	2787.6	2870.2	2886.1	2860.5	2942.8
0	0	0	0	10.155	4.5272	8.0781	0	6.5931	0	9.3641	4.8864	18.318	18.212	32.953	32.153	35.062	40.99	51.277	58.51	62.82	75.388	83.446	117.47	143.19	168.06	194.63	221.6	279.85	278.19	343.14	353.11	404.66	464.94	484.96	526.85	524.84	537.71	467.13	466.14	469.61	490.19	500.75	516.1	521.87	548.86	531.67	531.44	520.83	527.45
0	0	0	11.177	5.0977	0.15115	0.97145	0	3.2008	0	0	0	0	0	0	0	0	0	0.45815	8.8674	8.9856	21.177	33.835	39.946	57.108	58.845	72.445	114.23	158.04	223.24	284	387.76	531.7	706.24	929.62	1127.1	1397.7	1541.5	1791.5	2102.8	2290.5	2410.5	2612	2761.1	2939.3	3155.2	3246.6	3306.9	3520.6	3043.6
1.4206	6.3581	4.8695	0	2.3667	0	0	0	0	0	0	1.504	3.1404	2.0369	1.3102	6.0238	4.2987	16.384	33.527	66.733	71.353	76.202	85.46	90.78	86.369	95.766	112.25	119.41	145.54	177.64	204.92	273.52	331.22	415.89	536.94	581.37	686.58	764.93	861.89	912.44	990.67	1027.5	1064.9	1138.8	1194	1257.4	1299.4	1311	1380.4	1370.5
21.198	10.797	6.5317	0	0	0	0	4.5521	3.9811	0	0	4.8837	0.098967	0	0	0	0	0	0	25.113	46.135	44.271	42.521	67.868	100.94	108.73	179.99	207.68	174.74	250.05	269.25	305.2	357.48	388.16	458.06	539.01	562.27	582.85	650	723.84	799.61	845.22	907.97	929.75	955.61	1018.2	1020.7	1070.3	1021.2	1021.3
23.443	1.2177	0	4.0647	0	0	0	0	0	0	0	0	0	0	0	0	29.848	71.419	146.41	218.02	358.63	437.97	543.3	684.13	798.48	943.25	1044.6	1203.4	1313.5	1426.2	1533.2	1672.5	1785.8	1872.3	1983.6	2015.7	2114.8	2223.4	2270.4	2269.5	2378.6	2411.6	2480.7	2434.6	2433.4	2569.5	2635.2	2672.6	2628.4	2666.5
5.1068	0	1.0711	4.0365	0	0	4.6901	0.0015975	3.9731	0	3.1559	3.2936	2.3329	0	1.2067	4.1205	0	8.6873	2.5274	0	0	0	0	0	17.36	24.799	83.871	149.95	233.84	312.78	406.43	469.39	556.89	694.15	884.48	1024.7	1077.4	1200.1	1306.2	1470.2	1527.5	1660.9	1680.6	1732.5	1786.1	1841.5	1858.9	1874.5	1902.8	1985.2
5.1724	8.0814	0.44086	0	0	0	1.5936	0	0	0	0	0	0	0	0	0	0	0	0	0	0	0	0	0	0	4.0075	30.565	53.989	71.933	70.9	125.86	195.18	219.38	272.75	349.92	401.7	521.25	541.89	709.87	722.45	778.42	855.25	890.95	977.47	1044.7	1071.6	1045.4	1069.8	1156.1	1175.4
3.804	0.30357	0	0	0	0	4.4617	0	0	0	0	4.4089	18.372	24.595	48.118	63.563	103.07	102.36	115.7	188.9	238.91	307.23	452.56	582.05	814.47	1137.2	1287.4	1621.6	1888.7	2238.7	2573.1	2949.7	3285.6	3678.1	4006	4458.2	4840.3	5263.9	5627.6	5939.3	6214	6452.7	6698.7	6783.1	7009.9	7426.2	7738.7	7796.5	7962.8	8047.1
0	5.7923	3.6062	9.8366	0	0	0	0	1.5437	0	0	1.6456	0	0	0	0	0	0	9.5993	4.4156	27.382	27.073	63.503	75.909	113.48	184.29	250.05	363.37	445.75	469.62	950.04	948.83	598.78	696.88	793.8	861.39	908.65	1047.2	1114.4	1222.8	1335.9	1497.2	1560.7	1643.8	1662.7	1619.1	1687.5	1689.9	1668.9	1746
0	0	0	5.2795	1.2674	6.1418	3.9828	6.8433	12.331	16.965	31.758	66.989	106.11	147.32	212.41	283.65	399.75	461.52	522.99	648.06	736.45	875.54	999.7	1110.3	1210.3	1316.8	1412.2	1481.5	1591.3	1731.7	1842.1	1973.2	2043	2194.8	2319.8	2450.4	2598.2	2657.2	2852.4	2932.2	2943.2	3041.1	3044.1	3200.7	3218.3	3199.4	3227.8	3222.4	3205.3	3263.2
20.395	4.8992	5.5356	0	0	0	0	0	0	0	0	0	0	0	0	0	9.0461	33.923	96.596	128.2	201.35	249.05	335.86	434.08	496.24	577.38	624.6	717.29	767.6	867.95	933.98	930.71	1005.2	1077.4	1138.7	1230.4	1322	1382.3	1469	1502.5	1536.9	1662.5	1666.1	1730.7	1718.4	1795.5	1854.7	1876	1898.1	1961.5
0	1.1947	0	0.015482	5.7669	0.42874	0	0	0	0	32.746	93.166	172.93	261.42	356.91	476.32	604.44	755.6	920.61	1093.7	1247.5	1382.2	1581.5	1761.6	1937.6	2164.8	2235.5	2327.3	2536.7	2678.5	2808.1	2929.6	3138.1	3388.6	3597.9	3813.6	3958.2	4159.1	4248.1	4484.5	4673.7	4775.3	4807.7	4884.1	5061.3	5117.6	5161.5	5214.9	5220.4	5203.9
0	0	0	0	16.108	8.1038	2.1116	0.70425	29.902	38.896	60.864	19.481	28.851	22.889	4.2603	22.105	29.374	68.486	66.664	64.604	95.672	112.82	165.4	264.24	432.58	575.06	802.09	1045.2	1312.6	1818.8	2292.5	2640.7	3110.5	3832.2	4375.9	4967.9	5601.9	6317.3	6818.6	6986.4	7809.2	8386.8	8742.3	9064.1	9247.4	9426.5	9699.6	10091	10160	10536
3.9763	11.446	3.0878	0	0	0	2.0837	12.995	34.574	67.004	99.858	136.74	190.77	222.76	296.28	316.7	353.63	378.02	431.97	504.94	520.07	579.15	621.9	700.11	745.1	828.98	874.3	1065	1098.1	1128.8	1255.3	1275.7	1366.3	1506.4	1543.8	1664	1721.5	1549	1963.2	2056	2088.5	2191.1	2237.6	2291.2	2370.7	2341.3	2368.1	2275.3	2364.4	2362
0	2.7566	0	0.48484	2.9844	1.8715	1.469	0	1.6772	9.2534	12.903	16.301	32.992	43.777	55.402	87.315	118.37	171.1	271.44	376.85	502.67	613.97	756.77	852.56	1054.5	1180.1	1361.3	1496.4	1617.7	1812.6	1964.3	2128.4	2279.8	2354	2637.9	2739.3	2862.8	2877.4	3022	2371.5	3252.3	3293.6	2537.1	3195.9	3183.9	3221.9	3209.7	3288.2	3325.7	3331.1
0	8.5485	0	0	31.938	0	0	0	0	5.1451	24.959	5.2687	12.787	10.178	1.4499	19.839	21.995	23.986	28.723	54.11	68.815	119.61	175.41	281.98	396.79	533.74	711.92	849.03	1036	1186.9	1310	1392.6	1603	1598.3	2002	2146.8	2228.1	2317.8	2503.4	2599.2	2682.9	2668.6	2565.9	2621.4	2571.3	2596.3	2254.3	2210.4	2158.8	2186
6.6069	12.653	0	1.1996	0	0	0	0	0	0	0	0	0	0	0	0	0	0	3.8068	7.0764	45.643	84.66	134.27	209.95	317.87	403.48	502.17	597.49	722.95	852.29	1013.3	1123.8	1290.2	1484.3	1514	1746.3	1886.4	1912.5	2014.1	2120.4	2309.3	2265	2103.4	2281.1	2187.8	2410.6	2284.9	2441.4	2398.4	2552
1.4318	0	0	2.0332	3.8837	0.27633	0	0	0	0	0	0	9.1485	0	8.7184	12.474	24.969	29.969	37.913	42.667	55.892	66.25	88.284	123.79	153.75	329.52	312.91	448.77	505.63	674.02	817.62	994.5	1151	1288.5	1466.7	1622.1	1763.3	1775.7	1920.9	2000.3	2050.9	2063.7	2086.4	2133.5	2134.5	2220.2	2180.9	2312.1	2339.6	2309.4
3.1982	0	0	1.2199	3.1392	5.5001	3.6754	2.3012	6.4836	13.037	18.349	30.621	22.497	27.435	22.127	33.815	35.649	39.733	43.255	52.017	53.285	53.583	56.281	66.41	93.629	120.03	151.88	199.31	252.14	328.77	367.49	438.92	532.72	612.46	730.39	784.57	895.51	867.66	967.56	984.19	1041.5	1038	1096.3	1116.1	1134.9	1151	1095.1	1199.4	1209.8	1225.5
3.2003	3.1063	0	0	0	0	1.3345	2.4824	6.4635	17.05	21.344	27.359	28.142	29.209	38.254	48.308	58.376	81.277	141.89	222.08	343.45	496	652.79	697.52	881.96	1037.1	1252.4	1484.5	1576	1921	2129.7	2227.3	2339.8	2435.8	2573.3	2823.1	2884.1	3093	3229.8	3298.3	3301	3427.8	3511.3	3488	3646.2	3692	3739.1	3834.8	3775.5	3807.3
24.071	10.022	0.28012	3.2042	0	0	0	0	0	0	0	0	2.2941	18.652	22.132	41.915	71.809	0	0	0	0	5.9832	6.0547	35.05	54.678	67.979	96.91	134.2	169.7	204.38	268.98	307.59	351.28	411.38	470.35	547.23	607.09	638.53	710.15	746.56	852.7	870.54	875.39	892.02	913.95	976.73	964.14	1010.2	1041.7	1030.6
0	0	0	9.4964	0.64139	0	3.4711	0	0.72052	0	2.2864	1.6865	4.4664	6.4898	1.2279	19.126	52.441	116.73	189.39	280.19	330.72	410.86	518.4	579.21	698.34	918.67	1004.1	1205.7	1364.1	1499.7	1636.2	1763.1	1873.3	2071.5	2245.7	2407.2	2459.9	2653.7	2771	2883.8	2977.8	3061.6	3120.8	3219.6	3164.3	3341.9	3360.7	3388.8	3492	3538.2
0	0	0	0.78482	0	5.776	14.092	15.428	26.347	28.296	37.777	45.209	51.485	64.505	82.633	104.93	148.51	195.45	248.13	351.93	461.6	562.75	710.66	877.64	1066	1273.4	1456.5	1663.4	1846.6	2043.6	2159	2293.1	2495.2	2517.3	2555.4	2752.2	3287	3292.7	3709.9	3785.3	3632.5	4125.1	4216.8	4306.2	4375.9	4417.6	4335.6	4637.3	4757.4	4684.2
5.5247	0.4279	0	1.0628	0	0.3273	0	0	3.9181	0.62747	11.623	44.483	54.243	93.056	156.25	235.94	372.84	511.26	721.8	954.92	1261.1	1646.2	1956.8	2386.7	2844.1	3190.1	3510.6	4032.9	4653.3	5058.7	4901.6	5526.4	5862	5969.1	6404.4	6457	6914	6458.2	7162.3	7106.9	7064.7	7119.5	6916.7	6843.2	7257.8	6776.7	7241.4	7008.3	7379.4	7431.6
5.1167	0	0	0	0.33494	3.2007	3.0732	3.8723	3.7747	15.85	17.466	34.436	31.442	49.005	44.347	74.64	83.871	106.36	127.02	133.76	151.01	195.17	218.49	243.24	329.3	354.32	392.15	383.43	458.67	482.85	523.62	612.33	724.93	886.3	903.01	1099.9	1257.1	1409.6	1578.2	1583.3	1700.4	1768.9	1855.5	1960.5	2031.4	2101.2	2131	2296.2	2343.5	2317.8
29.682	0	17.531	9.1144	0	0	0	0	0	0	0	0	0	0	0	0	0	0	0	0	0	0	0	0	0	26.718	25.481	32.269	37.495	44.412	55.816	23.08	30.313	79.506	302.82	381.65	429.59	455.48	476.44	492	566.47	596.61	587.65	598.5	585.51	620.8	705.11	714.55	763.71	837.2
17.369	12.307	1.8225	5.1889	0	0	0	0	0	0	0	0	0	0	0	0	0	0	0	0	0	1.2801	6.2417	22.261	11.544	47.191	102.46	140.77	248.93	290.16	247.95	285.49	545.77	358.26	687.41	656.95	638.21	728.96	742.91	817.02	838.36	841.11	885.11	875.86	832.26	835.75	912.57	941.54	883.93	904.24
11.834	0	0	0	2.1013	4.6953	4.554	9.9665	5.3483	1.9603	6.8659	18.641	26.842	31.249	40.292	45.299	77.142	85.505	115.69	162.66	230.18	244.88	278.85	316.99	420.95	451.84	449.48	371.04	407.99	467.67	555.73	651.16	750.4	825.75	781.18	888.89	1089.2	1203.1	1406.1	1488.6	1730.3	1847.9	1987.6	2131.3	2260.1	2324.3	2425.5	2592.3	2657.8	2722.4
0	0	0	18.883	18.334	3.485	12.37	0	0	0	0	0	0	0	0	0	9.2033	2.1844	0	39.658	71.277	112.86	183.95	211.85	306.14	296.3	386.44	466.82	584.65	776.67	809.34	886.81	890.01	966.85	1135.5	1241.6	1358.5	1459.4	1521.8	1722.7	1835	1834.8	1827.8	1795	1932.8	1877.8	1960.2	1938	2042.7	2048.9
7.0838	0	0	8.8174	0	0	0	3.619	13.244	15.76	27.342	55.552	125.45	200.64	265.19	425.25	575.55	802.97	1022.4	1175.9	1269.8	1358.8	1379.9	1686.9	1843.9	1748.3	2013.4	1932.8	2254.1	2528.1	2406.3	3095.4	3316.9	3756.8	3895	4249.1	4629.3	4862.8	4957.3	5614.4	5729	5672.7	5741.1	5992.3	5742.5	5729.7	6052.9	6399.2	6432.6	6392
0	0	0	0.70417	5.933	2.7341	7.8997	7.007	8.2461	29.992	21.893	12.9	21.753	11.481	20.634	7.8146	21.869	19.793	29.368	76.352	89.838	119.99	171.23	174.08	217.46	270.06	332.18	392.51	473.44	545.21	589.8	694.21	795.94	840.82	960.05	1001.8	1102.6	1147.5	1215.3	1327.7	1393.9	1448.8	1508.2	1503.6	1627.6	1628.6	1680.1	1753.9	1747.7	1787.2
12.047	0	0	0	0	2.6213	7.0416	8.8624	0	3.2474	4.5324	9.1924	6.4795	4.9997	9.5293	0	13.863	9.8663	33.586	102.15	147.04	203.04	275.87	335.51	368.14	507.2	585.82	586.13	538.32	673.14	696.94	772.12	840.92	876.5	934.11	982.92	1056.1	1116.5	1204.9	1194.1	1342.5	1363.7	1424.8	1446.5	1479.8	1465.1	1535.4	1535.9	1588.9	1648.9
0	0	0	2.5068	4.6311	0.30871	0	9.1094	6.1051	20.903	0	0	0.075755	0	0	0	0	14.36	30.922	32.977	47.346	45.09	61.289	96.407	102.66	145.3	162.99	206.96	242.9	289.8	316.52	344.93	406.73	424.52	457.73	512.93	556.28	573.32	687.67	660.63	697.8	718.12	762.77	790.42	785.39	837.08	804.53	833.47	828.67	886.87
0	1.0682	0	0	0	0	4.8874	5.1596	1.544	20.221	16.502	28.284	50.875	45.355	61.899	69.848	76.451	86.945	119.8	148.91	161.14	171.06	214.56	236.64	272.83	289.69	335.77	381.59	412.7	457.15	501.69	407.13	596.14	660.91	737.89	867.08	868.46	898.19	957.99	1021.3	1058.2	1092.4	1082.1	1099.3	1178.7	1151	1158.6	1174.3	1240.2	1223
7.302	7.8027	0	2.5387	0	0	0	0	0	0	0	3.6675	25.164	48.782	102.07	165.6	270.57	333.88	469.4	548.65	718.11	820.28	934.95	1105.3	1146	1284.1	1373.9	1458.3	1546.1	1585.7	1731.8	1799.5	1880	1931.7	1941	1943.9	2105.5	2141.4	2333.1	2339.8	2480.6	2618.8	2658.5	2733.5	2725.8	2735.9	2807.2	2774	2888.1	2933.7
0.81655	0.8392	2.5159	0	0	0	2.8335	0	7.7498	15.546	48.164	76.879	148.29	237.41	337.87	461.35	652.27	813.24	951.03	1169.5	1423	1604.1	1833.4	2075.7	2293.1	2395.5	2521.5	2703.1	3103	3003.1	3072.8	3349.6	3249.1	3452.3	3553.4	3542.1	3721	3678	3885.5	3976.1	3935.4	4018.2	4010.5	4031.3	4042.4	3968.1	4054.3	3949.8	4060.7	4082.4
6.1703	8.4788	1.5208	0	0	0	1.0748	0	0	0	0	0	0	0	0	0	0	0	0	0	0	0	6.9144	14.901	58.133	132.82	234.71	379.74	541.44	744.75	916.22	1152.7	1327.4	1572.6	2100.8	2000.9	2128.2	2251	2410.4	2511.2	2644.8	2889.7	2899.3	2933.6	2944.7	2963.3	2966.5	2913.1	2984	2978.2
9.1694	0	0	0	0	7.1304	6.7321	6.9533	4.3459	5.633	1.7026	7.4921	3.503	7.5791	12.131	12.475	16.745	16.237	33.298	39.021	52.057	66.856	91.244	127.58	171.33	215.84	260.15	345.43	392.17	424.09	518.27	592.92	660.41	740.64	753.74	846.7	893.28	933.07	992.1	1031.3	1075.5	1113.6	1127.6	1154.3	1149.8	1182.3	1211.4	1241.9	1229.4	1263.1
20.651	3.1241	0	0	0	0	0	2.3775	5.6522	1.3709	6.2732	1.5823	17.92	38.548	104.32	175.73	268.17	370.75	587.83	726.36	949.38	1169.1	1356.6	1389	1850.4	2056.7	1969.8	2196.8	2465.7	2593.7	2769.4	2849.8	3327.6	3230.7	3726.2	3785.7	3832.1	3895.7	3913.1	3915.8	4062.7	3881.1	4185.2	4241.6	4124.1	4183.4	4051.4	4126.2	3998.3	3986.5
12.316	7.4732	0	0.17636	0.24128	0	0	0	0	0	0	0	21.037	31.244	132	204.75	252.23	344.58	377.46	440.68	460.71	551.96	629.09	600.19	602.31	526.35	580.38	710.29	889.03	907.91	957.33	990.01	1036.2	1056.6	1065.7	1080.9	1124.7	1161.2	1218	1257	1311.1	1319	1327.6	1326	1333.2	1315.4	1245.4	1227.9	1200.7	1215.9
0	0	0	0	0.76288	5.819	11.711	13.564	15.057	5.4642	0.24969	7.5612	14.976	18.557	24.929	36.026	44.316	67.861	75.365	93.83	113.57	116.27	140.77	150.81	202.35	329.28	418.23	476.03	454.42	578.85	599.29	688.55	790.2	890.77	950.82	1012.3	1105.7	1128.4	1265.3	1380.5	1401.8	1449.3	1519.9	1550.1	1591.7	1628.7	1688.6	1724.1	1776.6	1818.5
0	0	0	3.5324	0.45454	5.2879	21.467	30.505	88.108	141.41	191.22	294.51	350.09	446.54	565.89	671.58	747.99	887.81	1007.6	1081.6	1163.6	1237.2	1372.9	1546.5	1521.4	1689.8	1776	1850	2035.6	2111.5	2222	2321.1	2491.7	2626.5	2608.1	2773.6	2831	2908.3	2978.7	2993.1	3131	3163.8	3221.7	3256.9	3267.3	3354.7	3399.3	3475.8	3513.9	3510.2
0	0	0.38993	1.7196	0.87913	9.8215	2.9402	14.948	2.6311	2.3715	0	2.0772	0	0	0	24.221	42.652	85.315	121.04	210.58	314.93	470.05	681.66	899.3	1114.5	1328.9	1680.8	1976.7	2171.3	2449.4	2743.6	2903.3	3296	3573.5	3911.1	4229.1	4479.4	4703.1	5029.5	5385.7	5515.4	5765.1	5893.7	6002.1	6092	6258.5	6156.8	6340.1	6339.6	6430
0	0	4.1202	11.414	8.4197	0	4.784	6.3502	11.328	6.3074	0	8.4741	9.4174	29.941	44.436	68.59	100.06	152.59	242.16	277.84	382.38	341.61	441.17	475.69	639.28	541.56	701.06	899.46	869.06	901.31	1179.6	1201.9	1218.6	1349.4	1469.2	1564.6	1677.1	1897.3	1765.7	1944.3	2105.2	2149.1	2069.1	2264.9	2427.8	2457.3	2559.7	2623.2	2757	2661.6
0	1.3577	0	0	2.2888	3.1426	9.9017	5.926	4.3659	14.587	21.294	29.948	58.856	68.263	126.11	174.69	244.17	323.6	403.95	514.36	616.34	711.99	881.48	961.15	1114	1191.9	1338.6	1493.5	1625.8	1772.8	1943.7	2102	2247.1	2343.3	2486.6	2462.3	2702.3	2835.4	2667.4	3011.1	3060.4	3157	3198.9	3274.7	3297.8	3404.8	3268.1	3439.7	3418.5	3330.3
7.8059	0	1.222	0	0	0	0.89716	1.4821	3.4005	0	0	0	5.819	2.3994	11.035	12.389	11.793	30.133	34.186	53.295	64.918	77.541	83.436	106.75	153.91	158.74	195.29	240.3	269.35	330.87	374.63	430.55	486.05	539.96	543.54	612.75	656.51	702.92	759.8	773.73	773.23	820.49	807.45	845.91	839.13	881.36	870.15	835.2	836.85	710.78
10.302	8.0217	0	0.39918	0	0	0	0	0	0	0	0	0.63825	14.345	0	10.206	19.528	20.151	28.034	33.361	22.523	41.121	44.31	37.991	57.906	50.911	63.858	64.923	54.743	65.854	86.769	128.76	162.94	185.84	244.67	281.54	372.03	457.78	541.15	570.89	639.84	682.85	799.75	869.68	961.62	1016.5	1031.7	1148.2	1180.1	1175.8
10.007	6.5516	0	0	0	0	0	0	0	0	0	0	0	0	0	5.9064	0	7.3646	19.657	31.959	41.779	33.101	42.356	45.485	83.526	95.479	144.39	166.29	213.6	226.92	308.51	359.07	429.99	493.96	595.14	641.67	746.31	808.45	894.1	964.57	1039.7	1137	1181	1252.2	1301.9	1326.8	1399.5	1381.2	1289.5	1308.8
0	0	0	2.3776	0	1.2041	4.2061	7.7868	12.307	10.236	13.409	17.197	7.2688	11.868	13.069	13.907	45.32	93.435	164.42	267.83	386.17	561.35	750.24	983.66	1240	1468	1749.5	2071.9	2348.3	2661.2	3038.9	3307.6	3733.1	4014.6	4269.3	4624.2	5005.5	5288.9	5456.5	5655.2	5695	5952.5	6029.9	6357.2	6402.8	6266.1	6468.2	6482.3	6375.6	6549.1
0	0.21131	0	2.7271	7.1806	2.3708	0.17205	1.6109	17.891	30.54	22.491	26.053	45.968	34	44.286	53.619	62.148	100.85	122.03	111.17	130.34	194.23	183.26	190.73	230.3	279.08	315.42	331.82	353.47	379.51	398.04	423.93	462.41	491.45	532.5	552.25	582.9	580.89	611.09	622.93	646.87	646.12	691.74	683.36	709.71	715.57	728.16	733.16	736.98	738.07
13.5	0	0	0	0	0	0	0	0	4.7441	6.9416	28.539	38.482	59.25	94.717	142.54	210.2	297.53	427.3	610.28	807.92	1021.9	1328.5	1592.9	1919.9	2222.5	2525.7	2777.6	3135.7	3446.5	3806	4210.8	4434.4	4644.8	5086.2	5347.5	5742.2	6025.9	6435.1	6474.2	6717.2	6953.3	7210.5	7295.7	7437	7635.9	7674.5	7822.9	7920.3	7923.1
15.82	3.9591	0	8.6565	0	0	0	7.8024	42.458	101.49	190.5	280.29	365.65	554.19	717.49	784.05	1222.3	1383.8	1665.3	1870.5	2154.4	2443.4	2579.4	2954.7	3098.7	3278.4	3702.7	3661.7	3908	4079.8	4280.5	4416.7	4502.2	4730.2	4810.9	4993.7	5249.6	5448.4	5603	5784.8	5726.3	5919.1	6029.8	6035.3	6089	6042.9	6132.9	6224.1	6205.8	6165.3
2.6009	0	1.6716	14.147	0	0	0	0	1.339	0	1.0156	0	0	0	0	0	0	23.46	86.134	83.73	129.93	187.89	263.16	333.98	401.03	517.62	613.6	758.03	908.13	1046.9	1167.6	1286.4	1328.7	1415.9	1539.5	1691.5	1784	1887.5	2261.2	2325.6	2350.7	2461.3	2456.9	2483.8	2594.1	2561.1	2644	2625.4	2539.9	2608
0	0	0	5.5417	2.4637	3.8797	10.605	8.7	7.3286	11.353	22.454	22.318	28.734	31.337	35.126	40.402	58.194	63.989	118.3	59.509	68.917	89.491	122.79	163.11	208.3	262.45	352.9	501.37	478.22	734.03	709.74	939.98	967.68	1148.7	1271.1	1441.1	1601.6	1634.3	1800.5	1944.5	2031.7	2124	2201.5	2274.5	2362.5	2411	2543.1	2564.5	2526.2	2523.6
7.9074	2.1349	0	0	4.1157	2.6351	0	0	0	0	0	0	0	0	0	0	0	0	0	0	0	0	0	0	0	0	0	0	5.6102	51.667	66.193	106.54	143.83	181.49	209.52	253.65	295.01	279.35	342.62	367.23	433.03	435.55	527.31	534.64	601.72	648.11	649.49	747.46	604.34	630.38
5.5474	4.8727	0	5.0279	0	0	0	0	0	0	0	0	0	0	1.6606	6.2512	8.5489	7.074	16.815	23.415	43.249	40.483	43.745	50.122	88.825	82.555	137.43	178.53	232.07	302.16	359.36	385.42	434.07	553.72	671.17	852.29	915.03	1065.1	1057.8	1170.8	1303.7	1379.2	1488.3	1540.7	1637.3	1501.9	1654.3	1658.5	1729.6	1857.9
0	0	0	3.5196	10.047	6.6215	5.6214	4.92	8.626	13.58	13.604	16.263	42.332	27.278	37.8	33.098	53.183	61.744	84.746	90.898	84.893	114.62	154.47	212.29	299.28	407.15	518.63	638.2	757.5	874.97	986.96	1242.4	1413.3	1616.2	1894.3	2139.6	2394	2614.6	2802.1	3025.8	3106.5	3350.5	3393.5	3504.1	3569.7	3652.4	3672	3843.9	3867.1	3821.7
6.067	1.0627	0	0	0	0	8.4417	0	5.8985	0	0	3.7985	0	0	0	0	11.136	37.557	84.062	137.42	202.64	293.8	373.28	508.48	655.43	802.76	969.43	1133.6	1317.1	1455.6	1580.4	1780.4	1927.1	2117.9	2241.4	2510.8	2722.3	2610.8	3059.9	3046.9	3148.9	3296.6	3327.1	3282.5	3424.5	3398.5	3374.3	3212.6	3545	3668.5
23.809	15.194	3.0742	0	0	0	0	0	0	0	0	0	0	0	0	2.554	7.8539	7.6474	17.478	33.455	52.496	84.405	111.71	147.55	179.79	239.89	267.02	299.03	351.11	388.86	483.82	474.26	436.64	501.14	502.18	508.44	470.4	516.34	534.67	516.41	513.65	583.25	603	645.01	668.04	621.56	628.27	642.65	686.18	691.97
18.405	9.5927	0	0.56607	0	0	0	0	0	0	0	2.5622	3.7441	4.2453	0	7.4508	11.228	3.8565	17.525	22.877	46.054	74.81	124.79	168.26	243.1	330.31	368.81	461.49	539.55	631.41	720.81	782.78	886.35	1031.4	1153.3	1235.8	1297.8	1349.5	1490.4	1570.9	1624.1	1706.5	1740.5	1756.7	1785.2	1837.6	1788	1833.6	1848.2	1896.1
15.781	0	0	0	0	0	3.5099	0	2.0102	6.8788	0	0	0	0	2.3116	1.2312	4.6355	10.165	34.901	69.383	121.01	137.46	162.83	215.9	257.18	313.33	375.11	447.37	513.34	532.77	615.61	670.51	741.98	816.06	824.54	891.32	929.92	970.97	1058.1	1024.3	1065.9	1083.3	1101.9	1149.7	1191.9	1176.1	1181.6	1218.8	1272.3	1284.4
0.13251	0	0	0	3.1718	0	2.2255	0	0.59732	7.447	0.96807	7.612	11.657	11.26	14.912	29.185	68.187	130.51	218.09	330.5	441.57	631.75	841.64	1031.4	1377.2	1701.2	2037.2	2417.3	2773.1	3254.3	3642.3	4031.9	4515.3	5012.1	5441	5664.1	6195.4	6512.2	6828.5	7167.8	7488.3	7762.8	7953.3	8173.1	8340.2	8416.4	8551.5	8655.3	8797.2	8722.7
6.7708	0	0	0.36409	0	6.486	0	4.7308	0	0	0	5.1967	5.0977	19.145	60.687	117.51	222.78	342.03	511.37	659.77	925.82	1229.8	1461.8	1794.3	2222.8	2506	2649	2550.3	3098	4022.7	4517.2	4955.8	4436.8	4880.4	5267.6	5364.8	5583.9	5776.1	5947.7	6345	5819.9	5966	5985.2	6752.2	8028.5	6327.7	6289.8	8467	8292.2	8475
12.085	4.5844	0	0	0	0	0	0	0	0	2.8044	26.818	50.251	113.55	181.68	271.17	394.65	480.75	677.61	845.36	1073	1305.8	1579	1905.7	2256.9	2558.4	2972.2	3271.9	3646.6	3950.9	4531.3	5013.4	5326.9	5737.3	5953.9	6274	6752.6	7287.9	7711.8	7685.9	7982.3	8388.7	8468.2	8726.6	8925.9	8934.1	9087.9	9234.7	9296.7	9385.2
11.559	0.79707	0	0	1.5054	0	3.3095	0	0	0	0	0	6.8565	0	0	0	0	8.1444	10.162	13.665	24.621	84.809	129.25	149.77	198.38	274.81	377.68	473.77	566.57	734.2	813.52	932.05	1068.6	1191.7	1323.4	1414.1	1599.8	1597.9	1766.3	1826.9	1915.5	2074.5	2097	2137.5	2209.5	2147	2219.6	2174.1	2193.5	2191.1
0	0	0	1.6003	6.6697	8.0785	17.142	15.47	16.444	25.139	23.911	31.428	50.502	75.939	110.61	179.7	276.97	371.34	496.55	572.09	704.9	849.4	1015	1180	1363.5	1526.6	1646.8	1931.1	2047.9	2254.7	2351.9	2504.6	2685.5	2868.2	2938.5	3148.4	3232.8	3427.1	3421.5	3516.4	3724.6	3869.7	3794.1	3980.3	4061.9	4163.9	4261.8	4192.3	4222.4	4245.8
14.403	1.586	0	1.0386	0	1.1098	0	0	0	0	0	0	0	0	0	0	0	0	0	0	6.6039	12.927	43.212	78.444	139.3	221.74	295.02	385.88	447.09	648.64	803.21	1038.6	1237.5	1371.1	1611.3	1832.8	1992	2219	2293.9	2409.8	2627.5	2733.2	2870.8	2949.9	3066.3	3107.9	3145.3	3310.3	3410.3	3471.8
0	0	0	3.0166	7.4661	3.4593	1.7872	13.018	20.719	26.062	16.523	32.182	39.357	29.289	48.59	71.523	124.61	169.67	221.63	319.39	407.95	477.57	551.49	676.49	761.71	876.44	1016.6	1177.2	1267.1	1463.9	1544.6	1646.9	1887.5	1878.1	2297.8	2404.5	2531.1	2621.4	2698.2	2811.9	2692	3010.7	3231.3	3104.4	3184.2	3140	3203.5	3331.4	3318.1	3312
0	0	0.86086	0.68133	4.1451	0	6.6501	1.1964	11.322	3.799	15.88	12.61	20.989	23.807	14.179	14.093	19.828	13.095	15.899	25.071	21.499	37.418	51.532	65.223	86.717	115.43	147.3	172.93	189.26	216.3	252.99	248.22	320.17	364.6	422.66	495.46	458.81	511.11	590.08	613.12	533.68	693.12	700.2	735.7	747.58	774.18	818.84	846.09	848.98	847
0	0	0	2.6346	4.7695	11.398	18.7	14.822	22.164	27.619	14.473	25.859	30.07	12.873	33.299	44.934	48.192	126.33	142.86	198.66	287.52	370.66	463.22	585.01	624.45	888.96	827.41	1054.6	1154.3	1367.6	1033.5	1275.1	1259	1293	1301.8	1276	1335.2	1360.2	1409.6	1430.2	1449.2	1468.4	1441.9	1475.5	1448.9	1520.8	1590.4	1586.2	1580.6	1550.1
1.1651	0	0	0	0.44314	5.2803	1.193	12.73	16.67	18.966	34.562	70.992	148.64	210.84	311.52	420.45	541.48	661.72	809.88	977.86	1150.6	1317.3	1528.5	1752.5	1972.6	2186.5	2376.9	2633.4	2727.4	2957.8	3149	3313.1	3575.2	3762	3965.7	4056.1	4218.7	4346.2	4592.7	4734.9	4851.3	4909	5012.9	5011.7	5160.1	5208.4	5320.6	5421.2	5461.4	5356
15.94	6.2648	1.8331	0	0	0	0	0	0	6.6537	0	7.9417	0	3.315	0	0.045721	1.5689	15.912	30.02	33.38	68.325	98.707	148.47	233.94	335.98	450.62	540.54	623.03	728.92	817.73	907.44	1028.2	1138.2	1195.4	1323.5	1379.8	1441.9	1538.4	1603.7	1689.8	1743.8	1823.1	1793.9	1847.6	1797.6	1845.8	1858.2	1850.5	1881	1872.6
9.85	0	0	0.93568	3.6727	0	2.739	6.4912	25.452	6.6444	18.62	18.155	20.961	12.719	15.868	23.747	27.134	30.532	59.567	122.54	209.1	285.02	431.15	568.89	694.61	829.13	959.37	1441.1	1777.9	1916.5	1762.1	1850.2	2121.8	2290.4	2497.8	2705.8	2820.4	3141.1	3216.8	3432.8	3505.5	3605.6	3758	3781.1	3848.1	3883.6	3909.8	4012	4133.7	4100
0	0	0	0	0.37116	2.9306	9.0121	8.159	4.3827	0	0.48043	0	3.1061	10.245	10.213	28.374	42.959	68.625	110.18	157.81	201.76	234.14	285.1	339.43	392.68	467.88	526.53	591.99	641.54	681.86	775.12	842.39	895.7	982.04	1017.6	1107.9	1137.1	1174.4	1200.2	1281.4	1303	1352.1	1384.7	1397.1	1434.5	1444.6	1437.5	1503.3	1508.9	1512.9
11.578	1.8338	0	1.84	0	0	1.1921	0	0.3705	4.1282	0	3.4902	0	1.189	0	2.4595	0	0	0	0	22.029	26.3	64.13	114.82	197.07	304.31	407.78	494.95	606.41	752.01	873.96	1064.1	1189.9	1356.1	1470.5	1581.1	1781.2	1851.7	2066.3	2096.9	2240	2260.9	2346.7	2418.9	2511.4	2539.4	2550.5	2693.6	2726.5	2712.8
0	0.51268	2.5626	1.9969	7.6763	0	0	0	0	0	0	0	1.9848	7.3449	31.712	60.578	105.11	145.1	217.47	294.73	373.42	476.84	554.83	737.01	759.19	879.72	952.59	1139	1251.3	1531.5	1719.5	2066.2	2291.3	2504.6	2803.5	2978.5	3105.2	3173	3321.4	3556.7	3709.1	3959.1	4100.7	4156.1	4213.2	4279.3	4400.3	4470	4548.4	4444.3
4.1807	6.8404	3.3498	7.5118	0	0	0	0	0	0	1.3689	0	0	0	0	0	0	0	0	0	0	0	0	0	0	0	0	0	3.1948	18.464	62.367	111.49	200.17	342.24	473.96	652.99	836.9	1003	1237.1	1477.3	1509.6	1728.9	1814.9	1986.3	2078	2182.6	2237.5	2623.3	2690.4	2672.3
22.061	1.2983	1.1921	3.8199	0	0	0	0	0	0	0	0	0	0	0	0	5.6972	46.918	85.379	148.35	249.72	374.69	519.54	662.05	856.84	1069.9	1299.7	1589.7	1854.1	2031.6	2285.8	2657.7	2938.7	3169.7	3594.2	3869.2	4028.4	4376.6	4722.2	4800.9	5197.2	5346.8	5441.2	5551.7	5824.3	5858.2	6159.5	6194.4	6355.4	6307.3
8.2126	12.31	4.7278	4.3735	0	0	0	0	0	0	11.472	14.356	38.964	86.199	171.24	218.31	402.64	501.89	734.07	911.81	1138.3	1317.8	1626.9	1969.4	2182.1	2406.9	2812.1	2953.3	3403.7	3418.3	3826.5	3893	4120.1	4220.3	4477.8	4794.7	5056.8	5043.7	5221.2	5453.9	5639.2	5597.4	5980	5926.4	6019.1	6015.2	6070.2	6068.6	6103.3	6096.7
14.423	7.2057	0	0.37891	0	0	0.17569	0	0	0	0	0	0	0	0	0	0	0	0	0	0	20.736	27.684	68.037	117.34	177.12	229.88	279.72	310.35	376.57	418.81	476.83	529.17	585.08	623.58	657.4	686.22	685.9	710.24	749.6	775.2	814.26	845.19	871.65	918.17	899.58	904.14	932.61	953.79	982.45
5.2816	1.0717	0	0	0	1.6169	3.4386	6.1495	26.674	52.874	94.379	172.13	281.35	364.32	527.28	728.09	885.04	1076	1271.9	1492	1707.7	1893.7	2194.4	2333.1	2575.3	2996.7	3065.1	3415.4	3561.7	3762.6	3979.2	4282.9	4661.9	4897.6	4885.3	5084.2	5143	5284.1	5433.3	5499.3	5609.8	5641.9	5706	5790.9	5714.4	5777.5	5812.4	5837.5	5800.3	5808.6
18.409	9.9146	0	6.5466	0	0	0	0	0	0	0	0	0	0	0	0	25.096	68.93	147.24	212.55	304.99	422.26	518.83	611.84	717.89	848.46	959.57	1094.5	1228.1	1414.9	1536.7	1667	1975	2164.3	2354.9	2653.4	2857.7	3122.9	3271.2	3459.5	3393.3	3520.3	3747.3	3795	3816.8	4045.6	4051.9	4125.3	4216	4185.1
32.585	2.8178	0	8.9178	0	0	0	0	0	0	0	0	76.694	190.5	330.96	515.66	723.22	1150	1518.3	1900.5	2459	2944.9	3458.9	4070.3	4574.4	5085.2	5617.9	6255.2	6677.5	6938.8	7380.5	7646.3	8015.5	8361.4	8818.2	9215.3	9491.4	9906.2	10272	10659	10873	11262	11711	11592	11808	11696	12059	12013	12286	11865
24.353	11.448	0	0	0	0	0	0	0	0	0	0	0	0	0	0	43.631	101.31	252.34	386.68	520.68	685.35	911.31	1315.8	1576.3	1770.8	2179.4	2288.7	2993.8	3285.5	3755.2	4100.7	4589.4	4933.2	5443.5	5719.7	6168.4	6289.3	6726.3	5893.3	7023.9	7139.7	7609	7078.4	7757.9	8100.8	8229	8446.6	8413.5	8649.5
0	1.972	0	0	9.094	0	2.0142	1.4698	7.8633	10.271	12.62	14.11	19.938	19.611	39.508	77.766	107.23	151.28	200.62	368.08	313.8	395.62	442.28	698.88	784.54	882.02	914.77	732.74	805.43	904.98	1107.4	954.05	1032.4	1109.4	1220.3	1261	1367.6	1368.6	1474.1	1493.2	1570.7	1642	1750.4	1771.8	1801.7	1917.5	1952.7	2062.5	2087.5	2028.4
0	0	0	3.3295	0	3.649	4.1619	7.9848	9.6959	4.2684	5.0123	8.8223	27.362	40.833	51.789	70.96	82.756	120.01	156.7	183.51	242.69	270.24	316.32	321.91	380.92	425.41	463.15	527.07	567.94	575.44	672.36	706.35	744.01	817.34	912.18	972.75	1041	1149.7	1284.4	1248.7	1351.4	1400.7	1351.8	1467.4	1439.3	1534	1539.9	1561.2	1308.2	1294.7
12.82	9.2775	0	0.89167	0	0	0	0.92823	0	9.7534	0.67079	4.9591	2.4079	12.528	16.8	44.375	59.75	57.146	88.132	122.51	111.34	162.04	158.66	190.53	218.11	254.83	277.11	353.56	359.61	411.91	470.67	573.14	693.28	743.52	817.17	993.16	1064.4	1238.9	1314.5	1440.4	1409.3	1622.8	1637.8	1609.9	1830.4	1785.8	1862.4	1906.6	2033.4	2015
22.259	4.5641	0	0	0	0	0	0	0	3.0387	0	0.10111	0	0	0	0.022176	20.548	38.007	60.032	87.984	118.55	161.57	196.73	231.59	281.98	312.86	336.61	369.63	411.01	456.19	489.12	531.95	556.2	576.04	606.72	630.86	660.53	691.81	735.27	781.71	776.69	792.63	770.05	755	786.57	797.57	781.31	781.02	775	805.58
0.87563	0	1.1038	6.1968	0	0	0	3.5003	6.6946	18.038	17.635	23.318	22.914	35.36	60.931	91.884	134.54	198.18	274.09	350.89	476.5	646.82	909.41	1147.4	1372.1	1625.6	1980.2	2272	2640.4	2960.7	3294.4	3715.1	4109.3	4107.3	4707.6	4957	5523.1	5958.1	6115.8	6757.9	6737.8	7030.8	7305.1	7572.9	7586	7687.9	7959.8	8336.9	8271.1	8316.8
0	1.3969	0	1.9861	3.7734	0.1323	4.2952	6.4624	13.669	22.747	27.275	66.899	103.56	150.86	212.54	289.71	393.28	510.54	656.73	799.7	976.22	1143	1334.6	1576.9	1809.1	2044.6	2330	2582.5	2824.2	3076.5	3384	3587.4	3983.7	4205.6	4522	4844.9	5092.1	5343	5563.8	5788.7	6090.5	6197.2	6426.3	6540.3	6694.2	6778.6	6935.6	7041.8	7096.2	7002.9
13.685	2.2092	3.5283	0	0	0	0	2.4348	0	0	0	0	0	0	0	0	0	0	0	0	0	16.483	69.148	141.51	201.72	307.19	380.6	474.61	567.99	645.48	734.57	804.25	861.22	935.58	966.76	1076.9	1116.9	1162.7	1193.4	1133.4	1187.1	1221.1	1199.3	1148	1205.9	1228.7	1253.4	1283.3	1325.9	1330.7
17.05	8.8003	0	0.73069	0	0	0	0	0	9.8775	42.58	84.733	169.44	278.97	394.62	600.08	716.67	1026	1344.2	1418.4	1554.5	2212.5	1937.1	2713.4	2979.6	3504.8	2950.3	3242.1	3428.3	3863	4271.5	4559.9	4827.3	5245.8	5202.6	5690.3	5769.6	6089.4	6312.7	6459.5	6595.5	6471.3	6867.4	6922.3	6987.5	6947.1	6854.6	6952	6878.1	6840.5
20.242	13.663	4.7334	0	0	0	0	8.5409	10.332	4.2967	7.805	3.6695	2.7239	15.138	10.127	25.432	44.643	67.386	91.875	127.95	188.45	213.06	282.69	358.28	418.2	505.39	592.42	663.13	738.93	803.63	896.12	978.9	1019.4	1128.4	1275.7	1328.9	1461.9	1499.5	1529	1591.3	1650.6	1756.8	1873.1	1926.6	1942.6	1935.7	1994.1	2039	2015.5	2104.8
6.0432	2.0299	0.78412	0.57831	0	0	0	5.9741	8.6864	15.528	20.246	25.253	25.011	29.766	40.572	48.824	62.104	59.835	54.648	61.814	61.802	59.131	60.406	89.834	108.28	145.3	189.86	242.46	315.22	400.47	493.25	600.62	735.07	874.09	1041.9	1201	1353.6	1519.6	1613.4	1697.1	1769.9	1948.1	2016.1	2053.4	2061.1	2136.5	2185.8	2246.8	2222.1	2200.9
25.76	1.6272	0	0	0	0	0	0	0	0	0	0	0	0	0	13.433	43.018	78.517	147.73	239.82	387.64	552.19	756.36	1000.6	1226.7	1478	1692.4	1910	2187.7	2341.1	2629.6	2870.1	3182.3	3513.1	4049.3	4358.8	4892.6	5270.9	5617.7	5844	6119.7	6446.7	6742.8	6812.9	6963.6	7164.7	7088.7	7412	7334.3	7408.2
0	0.20567	0	1.2628	0	1.6493	4.9958	9.9409	3.8608	10.148	8.3681	10.567	3.3496	6.2142	17.526	13.199	15.603	22.475	25.26	24.408	38.195	53.786	82.39	119.14	154.88	219.65	302.66	401.85	493.28	610.2	679.74	797.38	852.51	942.71	1031	1109.4	1233.5	1356.4	1477.7	1473.1	1464.2	1581.5	1593.7	1642.2	1637.7	1676.8	1672	1761.4	1661.9	1775.8
10.228	0	0	0.6339	0	3.4744	2.1328	11.393	0	3.7036	1.2377	0	2.643	0.55441	0	0	0	0.20008	17.684	61.571	75.267	130.39	151.8	200.01	239.58	320.93	385.57	500.14	654.43	822.95	1019.6	1221.2	1442.5	1655.7	1894.6	2122.7	2378.5	2817.2	3136.5	3325.6	3533.4	3659.8	3801.7	4005.1	4105.3	4111.9	4265.1	4391	3860.5	3944.3
0	3.1116	3.6448	3.6702	4.7374	0	0	0	0	0	0	0	5.4329	5.2497	10.115	8.2963	7.0134	9.0182	6.5559	21.108	19.627	31.429	61.226	127.31	209.85	325.02	507.14	684.75	847.04	1043.5	1339.1	1629.7	1945.6	2288.1	2619.6	2994.2	3360.5	3738.1	4008.7	4307.4	4592.3	4802.7	4999.3	5239.5	5306.4	5515.7	5748.7	5776.5	5903.7	5971.9
23.331	7.0803	0.9851	0.088829	0	0	0	0	0	0	1.1927	0	0	0	0	0	3.1566	7.0275	30.223	36.214	39.868	48.003	62.847	85.753	111.2	146.07	225.75	279.33	322.63	386.44	459.98	600.26	681.18	805.78	880.28	995.85	1115.7	1252.4	1367.9	1489.3	1536.5	1648.2	1770.2	1783.4	1847	1900.7	2022.5	2048.3	2030.9	2057.4
0	0	0	5.8122	14.398	1.4927	5.8153	12.261	15.267	24.218	28.708	55.151	63.084	76.049	81.136	108.65	173.24	287.42	473.04	632.82	907.85	1231.6	1727.8	2023.7	2366.7	2797.9	3178.9	3607	4110.1	4548.9	4830.5	5178.7	5547.6	5946.1	6021.2	6426.2	6604.5	6978.5	7222	7493.7	7598.4	7871.4	7895.2	8212.5	8087.6	8146.3	8286.9	7980.5	8249.1	8273.3
1.187	0	0.39002	0	0.66279	0	0.78019	11.234	2.6344	12.759	8.0499	6.2564	4.6001	7.5229	4.5899	0	0	5.4319	0	6.8207	25.473	61.895	106.48	192.23	302.99	321.47	408.73	509.74	547.91	585.38	695.55	749.15	851.23	907.5	1001.5	1098.4	1131.4	1235.7	1288.1	1351.8	1433.1	1452.7	1453.3	1468.9	1495.8	1550.8	1580.2	1610.3	1659.7	1661.9
8.1411	0	0	0	0.83803	5.4681	0	6.8848	0	1.0927	15.754	31.072	61.152	104.56	169.95	232.39	359.34	405.3	512.6	683.38	796.91	965.3	1220.6	1424.6	1854.2	1834.8	2058.5	2281.2	2488.6	2770.1	2921.4	3156	3374.5	3453	3644.2	3777.3	3938	4073	4331.7	4394.5	4549	4778.8	4876.2	5025.3	5029.5	5089.8	5052.5	5401.9	5437.4	5509.8
0	3.5884	0	0.49347	1.3728	4.3807	0	0	1.0535	4.0314	14.047	0	10.726	0	0	9.6277	22.595	53.449	64.165	93.336	97.467	108.79	136.29	163.02	213.67	279.88	362.52	450.14	567.51	691.38	850.07	1050.2	1226.6	1429.7	1636.1	1741.3	1976.6	2077.3	2202.2	2336.9	2417.5	2523.8	2481.8	2571	2738.3	2731.7	2760.4	2809.2	2840	2793.9
3.7802	2.3031	0	0	0	3.8411	6.84	3.191	0	0	0	0	3.0846	48.48	106.64	191.2	284.39	379.89	553.44	682.79	849.39	1054.5	1214.5	1442.2	1675.6	1913.3	2146.5	2373.6	2563.1	2893	3072.5	3366.8	3549.4	3756.4	3974.7	4031.4	4191.9	4409.7	4613.1	4723.3	4702.7	4868.8	4946.8	4976.4	5096.2	5161.9	5251.1	5340	5062.6	4920.1
0	6.9446	2.5145	0	1.2465	0	0	0	0	0	0	0	12.59	3.1723	14.636	24.893	31.182	41.579	72.855	82.814	98.812	116.29	148.17	155.96	158.49	172.18	237.82	283.21	291.46	281.59	275.08	377.34	418.52	430.64	499.38	577.18	624.37	683.58	721.51	844.07	868.87	879.95	914.33	960.69	1039	1059.3	1077.3	1085.7	1109.2	1034.4
3.833	0	0	3.8085	3.284	7.9597	8.2589	13.091	1.8546	3.2733	0.22149	8.2664	6.6902	5.7948	2.7126	0	8.1668	10.688	9.1357	27.382	38.171	67.612	102.82	131.98	206.9	272.18	456.42	449.87	529.93	674.68	771.41	879.71	981.88	1084	1211	1264.1	1426.5	1511.6	1595.4	1690.4	1788.2	1821.5	1859.5	1941	1964.5	1942.1	2009.6	2048.6	2092.3	2076.5
9.1724	1.2248	0	3.1066	0	1.7274	0	0	0	0	0	0	0	0	0	0	15.028	44.294	101.17	154.43	271.02	376.02	515.88	608.67	806.2	999.37	1174.2	1391.5	1576.6	1793.5	1996	2153.9	2402.7	2612	2839.2	3075	3372.7	3634.4	3889.7	4121.1	4295.6	4469.4	4796.5	4900.3	5085.1	5234.7	5379.2	5607.6	5784.2	5720.1
9.916	10.516	0	2.9987	0	2.2688	0	0	5.4639	0	13.74	0	8.7654	7.3267	9.1526	24.363	56.437	84.395	128.26	146.44	174.27	227.94	249.99	280.82	293.99	353.36	402.1	426.63	469.22	487.53	556.27	608.75	735.45	812.56	889.58	993.74	1064.2	1114.6	1177.5	1372.5	1532.2	1472.4	1611.4	1693.9	1560.4	1658.7	1698.5	1869.1	1732.2	1799.2
0	0	0	0	1.276	6.1783	7.0668	8.93	12.135	9.8817	2.1133	12.135	20.121	25.269	25.426	34.411	30.084	39.373	65.149	100.07	154.76	190.35	245.3	327.09	415.49	538.46	662.55	848.15	826.18	1133.8	1401.2	1587.7	1876.2	2157.3	2389	2760.6	2964.4	3194.5	3374.8	3600.1	3811.4	3932	4073.2	4140.1	4245.4	4335	4444.4	4480.7	4621.1	4604.6
0	0	0	0	3.0752	2.6397	20.393	16.603	17.954	27.363	43.728	70.746	98.377	121.52	139.39	189.25	217.18	262.27	322.47	373.17	471.08	537.3	682.93	810.45	1030.4	1147	1418.7	1563	1796.6	1964.1	2185.4	2357.4	2728.4	2985.2	3127.2	3429.2	3654.1	3877.1	3886.8	4143.6	4254.8	4267.3	4449.6	4624.6	4445.7	4642.3	4745.2	4687.2	4936.2	4989.7
6.7986	9.776	3.664	0	0	0	0	0	0	0	0	0	0	0	0	0	0	0	0	0	0	0	0	0	0	3.2936	41.145	92.758	152.13	218.13	271.92	347.81	406.33	454.32	493.19	588.65	672.87	709.05	755.16	773.48	851.99	897.72	909.88	923.43	897.24	907.19	936.96	996.9	1022.2	989.19
13.37	4.1666	8.984	2.1969	0	0	0	0	0	0	0	0	0	0	0	0	8.6511	9.1703	13.666	13.762	16.204	12.125	20.235	59.333	135.46	212.96	276.42	329.83	421.15	517.58	626.86	754.82	951.93	1102	1229.2	1370.5	1506.1	1655.8	1739.7	1922.2	1996.9	2155.8	2172.5	2202.5	2251.6	2320.8	2342.6	2453.5	2459.6	2594.6
21.72	4.5751	0	5.5638	0	0	0	0	0	0	0	0	0	0	4.7254	10.766	16.196	29.537	45.476	87.052	87.755	147.6	172.38	218.36	260.48	278.16	328.16	355.35	364.23	424.83	452.5	521.23	545.5	556.24	583.78	622.88	596.45	607.61	621.04	640.52	679.93	715.26	750.45	759.99	789.56	823.04	778.29	777.79	830.61	865.09
0	0.32931	0.4326	5.9142	0.64861	1.327	0	0	0	0	0	0	15.627	17.633	27.359	43.858	63.975	93.11	136.41	205.36	263.6	357.15	490.84	610.49	791.86	981.85	1177.7	1392	1568.5	1844.7	2048	2306	2550	2799.3	3252	3490	3729.8	3943.1	4216	4402.3	4545.5	4635.3	4846.9	4858.9	4978.1	4857.6	4906.5	5014.4	5022.4	4986.5
22.331	10.965	0	0	0	0	0	0	0	0	0	0	0	0	29.239	73.64	156.56	235.86	368.7	464.17	611.03	770.22	946.87	1125.8	1316.2	1482.1	1719.3	1875.9	2103.9	2232.6	2452.5	2517.9	2718	2765.8	2927.7	2985.5	3027.6	3180	3182.5	3305.7	3413	3447.2	3502.7	3371	3290.9	3367	3510.4	3426.3	3471.5	3520.8
0	0	0	2.5252	10.827	2.1962	0.8813	10.547	33.014	40.695	41.202	60.31	84.597	96.029	120.64	125.74	161.16	191.19	188.43	211.29	238.25	250.36	276.52	287.3	341.75	341.68	355.05	372.54	392.66	450.47	461.65	471.81	520.89	529.83	586.65	642.33	659.87	663.43	714.39	777.13	825.2	855.45	914.01	886.6	967.66	1057.3	1082.9	1070.1	1100.6	1129.3
30.256	20.199	1.5818	0	0	0	0	0	0	0	0	0	0	0	0	0	0	0	0	0	0	0	0	0	0	0	0	0	0	0	0	0	0	2.6271	44.534	64.514	141.64	222.86	292.8	372.48	434.79	519.76	564.45	554.92	600.32	708.58	721.38	746.8	779.44	816.21
0	0	0	1.2114	17.143	16.067	16.616	34.939	16.348	18.183	72.273	71.729	106.99	119.71	136.09	153.47	188.57	227.37	241.11	289.42	323.24	340.28	402.41	399.55	464.12	476.32	539.18	624.04	718.34	832.28	873.68	916.26	992.41	1111.7	1274.8	1411.8	1521.3	1687.4	1917.9	2079.3	2202.9	2325.8	2414.9	2418.4	2506.4	2681.2	2718	2609.6	2775.9	2862.7
4.7064	6.972	0	2.9325	0	0	0	9.3835	8.2477	8.2176	1.0818	5.8867	0	0	0	6.0484	28.214	36.618	67.071	82.276	128.66	160.09	176.69	216.77	285.23	374.68	368.68	446.38	489.22	557.57	598.9	637.19	755.69	767.07	880.34	968.34	1024.3	1078.6	1166.8	1194.1	1245.8	1272.3	1330.4	1410.5	1451.4	1486	1454.8	1504.2	1476.6	1535.7
0.51569	0	0	10.318	0	3.6003	6.8012	33.959	71.053	116.33	176.6	257.36	341.46	401.91	487.45	583.86	575.46	657.75	703.05	750.7	823.8	856.06	965.88	972.26	1051.8	1147.8	1198.5	1324.9	1414.9	1482.6	1616.8	1640.8	1749.3	1879.1	2090.9	2301.9	2407.7	2641.7	2797.8	3019.7	3190.9	3345.4	3420.1	3590	3685.8	3800.9	3867.5	3880.8	3990.4	4146.2
13.921	0	3.1496	0	5.0298	0	0	0	0	0	0	0	0	0	0	0	0	0	9.277	22.639	80.826	140.61	199.57	296.67	366.17	440.73	522.55	574.28	660.65	690.48	776.82	798.01	879.42	988.79	1007.6	1004.2	1077.5	1123.7	1110.1	1144.3	1240.9	1249.8	1298.2	1276.4	1270.9	1276.5	1322.6	1377	1373.6	1407.8
0	0	0	0	2.7823	0	9.0687	11.824	0	0	8.9575	3.132	0.3537	0	5.2153	19.183	78.47	135.95	184.21	258.62	326.75	410.37	548.06	588.36	704.37	782.25	848.57	963.29	1039	1090.7	1150.9	1199.3	1297.5	1323.3	1364.1	1434.5	1454.4	1517.8	1502.6	1546.1	1586.7	1639	1683.8	1740.1	1763.4	1667.6	1678.1	1687.1	1684.6	1676
0	4.2488	0	4.9781	4.0833	0	0	0	0	0	0.47039	20.587	51.771	70.323	114.02	149.1	187.69	244.54	314	384.22	438.2	496.06	565.67	652.99	730	815.96	910.88	1003.5	1089.2	1202.1	1266.2	1370.5	1462.2	1502.5	1563.6	1644.3	1716.7	1762.3	1785.3	1892	1944.7	1967.1	2013	2112.7	2192.5	2268	2258.2	2289.2	2335.5	2332.2
0	0	0	3.3204	0	24.285	34.911	32.693	2.2311	27.03	58.856	107.16	181.64	229.87	305.62	401.03	561.03	833.13	823.26	891.16	1010.1	1135	1305	1319.9	1593.9	1625.3	1737.9	1949.3	1944.8	2223.5	2329.8	2451.8	2604.3	2732.5	2850.8	2972.8	3167.6	3238.1	3374	3386.5	3480.9	3576.7	3761	3695.2	3773.1	3766	3914.4	3923.2	3937.8	4048.9
4.1064	4.8047	0	3.1042	0	0	0	0	0	0	0	0	0	0	0	0	4.1874	15.459	25.187	20.658	26.828	30.399	38.441	43.108	50.259	59.48	112.92	138.18	188.17	260.13	333.7	451.59	541.35	737.18	844.9	1016	1171.1	1261.6	1391.8	1585.6	1644.6	1757.5	1817.9	1854.7	1928	1992.6	1999.8	2027.2	1954.1	1938.9
0.37965	0	0	0	2.5497	4.4168	3.5476	8.2724	8.7161	9.6553	7.9896	13.467	13.174	15.188	17.375	14.532	15.868	17.726	21.472	23.266	33.353	38.548	76.922	91.463	125.67	162.6	227.02	256.9	300.13	502.01	927.45	1081.9	1302.1	1338.6	1157.6	1139.6	1262.6	1304.3	1385.4	1475.7	1556.1	1683.7	1662.7	1693	1830.6	1810.6	1909.3	2007.3	1915.9	1911.9
19.007	13.879	0	3.6187	0	0	0	0	0	0.068918	17.734	19.836	41.878	45.6	66.069	83.227	121.41	166.11	221.92	261.79	313.5	369.42	439.14	523.99	623.02	733.13	831.4	931.68	1022.4	1112.1	1257.5	1352	1518.5	1562.9	1714.8	1792.2	1926.5	2073.2	2155.7	2268.4	2345.9	2442.8	2514.9	2735.5	2621.6	2619.3	2540.9	2635.1	2624.7	2682.3
0	0	0.0076386	4.3299	14.862	2.159	0.58103	3.9616	0	4.7694	0	0	0	0	0	0	0	0	0	7.4902	22.604	69.638	99.214	144.97	197.95	255.85	316.47	394.27	468.74	535.01	641.84	765.58	899.07	1059.3	1310.3	1466.7	1704.4	1885.8	2079	2212.9	2365.9	2585.1	2621.2	2752.1	2835.4	2921	2972.2	3009.2	3141.1	3134.3
0.76306	0	0	9.0576	7.4815	5.6049	0	72.887	64.862	138.54	209.22	308.14	590.09	740.13	680.83	999.93	982.95	1167.1	1655.2	1801.3	1708.9	2299.3	2480.8	2878.6	3047.4	3307.2	3732.8	3666.7	3980.2	4168.4	4552.5	4261.3	4390.4	4450.6	4789.5	4824.3	4848.7	4893.6	5022	5075.5	5039.8	5164.5	5084.3	5069.3	5044	5083.5	5039.7	5084.6	5100.9	4996.8
0	0	0	0	4.1931	0.66745	5.485	0	0	0	6.2664	7.5192	5.3052	0	0	0.20599	3.9484	10.313	13.403	34.766	67.608	105.71	170.13	237.81	304.17	427.78	557.35	765.33	939.95	1089.4	1271.1	1432.1	1611.6	1771	1964	2156.8	2315.3	2424.9	2543.4	2694.1	2764	2842.7	2950.2	2998	3008.5	3090.8	3180.1	3227	3192.1	3131.8
3.8815	0	0	0	0	2.3513	3.7395	11.421	28.085	35.973	47.154	62.675	87.885	106.17	128.6	140.89	159.85	202.86	218.09	257.43	287.51	336.8	381.35	484.06	557.84	668.88	793.05	974.67	1121.1	1282.5	1645.7	1842	2030.4	2346.4	2418.2	2700.9	2836.8	3012.8	3125.2	3287.9	3520.6	3559.2	3737.3	3822.8	3866.5	3910.7	4023.8	4031	4057.1	4199.4
0	0	0	8.1323	8.8961	7.274	20.151	20.176	35.895	71.314	107.35	184.56	265.4	401.48	614.28	730.24	914.03	1227.1	1281.6	1502.5	1664.9	1923.7	2095.7	2380.6	2332.6	2746.3	2674.1	2922.8	2911.2	3118.6	3414	3720.9	3789	3983.6	4122.3	4178	4343.7	4501.1	4751.8	4712.8	4876.7	4988.9	4993	5091.1	5116.4	5231	5250.8	5372.7	5388.4	5368.6
0	0	0	6.579	2.0436	2.7971	4.9929	7.9993	16.925	9.7772	14.145	18.51	19.39	17.027	34.9	57.782	92.596	149.32	205.06	284.72	368.34	411.83	520.56	639.55	755.67	891.28	1004.8	1129.8	1261.4	1341.5	1495.2	1653.7	1807.1	1982.5	2150.7	2335.8	2411.5	2559.6	2679.3	2836.5	2967.6	3082.4	3153.7	3223.6	3378	3303.6	3390.1	3413.3	3461.8	3566.8
21.765	14.495	0	0	0	0	0	1.1759	0.5143	0	0	0	4.5663	9.2982	15.507	12.633	15.754	68.593	112.53	225.17	352.32	548	766.28	1042.7	1366.8	1824	2257.1	2757.7	3384.1	3909.6	4451.7	5179.5	5717	6297.7	6899.6	7519.3	7718.3	8303.8	8960.6	9394.1	9703.8	10115	10413	10595	10573	10329	10781	10492	10779	10807
1.4782	0.11841	0	4.376	0	3.3606	5.3226	0	0.42554	1.4599	4.6041	2.0636	7.386	15.885	15.086	21.296	21.376	25.996	38.01	34.457	47.018	63.677	110.03	118.7	152.87	189.49	261.99	306.96	413.33	408.54	489.43	465.46	455.43	561.5	694.74	807.57	850.48	1041.9	1180.7	1307	1434.8	1558.2	1636.9	1719.4	1840.6	1898.5	2009.9	2040.4	2044.6	2134.2
0	0	0	0	2.4882	6.3648	7.2191	11.848	15.637	17.629	11.572	19.452	9.2806	21.856	31.713	57.64	109.25	156.5	220.97	266.17	328.96	400.6	482.5	559.26	632.72	700.95	754.78	777.32	864.01	935.48	974.15	1043.1	1072.5	1122.4	1184.7	1227.9	1240.1	1338.9	1456.2	1474.6	1507.3	1533.4	1590.6	1706	1717.6	1687	1772.1	1756.9	1788.8	1816.2
19.864	10.882	0.13773	0	0	0	0	0	0	4.6468	35.457	98.298	191.84	294.5	382.49	472.45	612.62	723.04	823.21	1026.2	1157.5	1307.6	1415.4	1656.9	1765.4	1880.9	2097.2	2182.7	2336.3	2575.6	2582.4	2813.9	2968.1	3080.6	3114.3	3125.5	3192.3	3279.2	3355.4	3542.6	3555.8	3605.3	3629	3597.4	3643.6	3768.1	3801	3812.6	3775.8	3735
0.86087	11.252	7.7966	2.7393	0	0	0	0	0	0	0	0	0	0	0	10.623	13.26	19.489	25.621	45.461	70.464	88.638	102.85	118.56	131	130.88	161.92	234.58	273.93	357.34	438.41	513.88	627.96	708.79	779.37	885.48	978.09	1036	1111.5	1212.8	1273.5	1388	1455.3	1520.2	1567.2	1585.5	1621.6	1675.3	1729.8	1737.5
13.314	12.278	0	1.7035	0	0	0	1.3419	0	4.0935	0	7.8402	7.4311	14.235	7.47	1.1977	0	0	0	0	0	0	0	0	0	4.367	26.452	71.345	106.29	179.77	277.43	400.09	511.64	643.49	779.62	932.05	964.47	1125.6	1263.7	1428.7	1546.6	1689.1	1770.9	1825.9	1876	1948.1	1918.7	1955.9	1999.9	2005.6
36.033	20.477	3.4692	0	0	0	0	0	0	15.858	64.346	154.99	295.1	462.43	636.43	830.82	1081.4	1353.2	1651.7	1857.1	2219	2503.4	2709.5	3379.2	3562.7	3635.7	4149	4580.2	4899.9	5176.2	5782.6	5878.2	6466	6643.2	7249.4	7588.7	7760.7	8132.8	8627.5	8973.4	9038.6	9398.5	9347.6	9636.1	9893.2	10089	10294	10348	10369	10318
15.525	3.3797	0	1.9776	0	0.79125	3.5709	1.987	5.1114	4.2445	0	12.735	12.516	16.847	14.088	18.239	33.679	36.222	50.249	77.683	87	120.07	144.56	186.12	218.03	253.32	301.44	332.61	403.39	478.89	547.57	650.84	725.71	803.16	906.37	1037.7	1152.3	1268.5	1369.8	1390.2	1529.6	1562.6	1678.9	1722.3	1791.6	1799.2	1845	1946.9	1960.1	1993
0	0	1.0095	7.8137	0	0	2.1887	1.9802	10.738	3.0539	5.6375	8.467	6.3714	7.0216	5.7494	11.777	11.542	16.69	25.283	18.21	31.87	39.044	73.719	119.3	180.75	268.81	388.8	536.58	678.18	783.94	987.77	1051.8	1167.8	1379.4	1504.2	1720.2	1748.3	1902.8	1948.3	2104.8	2214.3	2282.9	2297.1	2385.5	2404.2	2429.9	2528.4	2519.8	2556	2613.8
0	0	0	2.7776	14.471	7.2517	0.88318	1.9957	0	0	0.2214	4.8404	9.0863	3.8521	32.371	41.262	64.525	109.56	121.56	138.78	199.43	264.67	370.94	505.65	688.03	861.72	1115.6	1324.7	1578.9	1890.5	2092.1	2276.5	2527.5	2721.7	2948.5	3060	3239.5	3332.3	3532.2	3592.1	3701.3	3763.1	3791	3819.2	3868.4	3864.3	3841.2	3831.3	3838.8	3907.8
7.4328	3.9674	0	0	0	0	0	4.2169	5.79	0	0	0	0	0	0	0	0	0	6.4417	24.998	22.53	27.255	39.316	68.386	86.357	117	151.14	186.26	243.38	258.89	319.06	346.84	406.25	463.14	538.64	570.61	606.62	628.22	685.75	756.28	784.75	804.2	844.81	889.16	908.86	930.25	951.63	952.71	932.41	942.26
0	0	0	3.3262	8.0375	7.2607	13.854	9.8672	19.425	20.161	9.7814	14.375	18.586	17.753	15.554	21.259	26.11	49.202	88.124	169.18	258.34	363.82	507.41	650.87	777.04	944.98	1139.3	1349.9	1441.9	1604.2	1840.4	2025.6	2179.2	2343.5	2514.3	2642.7	2810.3	3025.5	3048.5	3158	3214.3	3337.5	3314.3	3433.4	3477.3	3605.4	3687.3	3738.6	3743.1	3748
9.1584	9.619	5.5819	0	0	0	0	4.1947	0	4.7513	0	0	0	1.5179	0	0	0	17.729	56.624	105.57	200.07	399.97	525.96	644.06	911.17	1199.1	1532.7	1826.8	2112.7	2437.9	2704.3	3044.7	3301.8	3603.5	3890.5	4111.3	4426.9	4445.8	4827.7	5123.8	5109.7	5379	5499.9	5612.1	5830.6	5892.4	5984.2	6136.4	6351.9	6187.9
0	0	0	5.5435	8.6845	10.823	19.562	29.363	34.827	40.054	37.062	37.484	39.47	34.679	43.771	27.96	34.872	45.923	53.59	82.013	118.2	166.99	190.21	253.26	301	359.08	384.25	482.62	482.14	559.39	599.96	621.65	716.89	737.62	765.12	825.59	605.48	642.38	685	675.23	682.7	692.05	694.4	678.21	692.05	688.8	692.23	672.2	669.3	690.59
9.6085	4.0461	0.52071	0	0	0	0	0	0	0	0	17.815	50.838	88.665	170.91	269.12	402.61	550.69	847.45	1036.9	1124.9	1415.1	1711.9	1918.5	1968.5	2238.9	2516.1	2974.8	2937.7	3035.2	3268.6	3947.3	3973.4	4057.3	4362.7	4565.4	4287.6	4700.6	4969.3	5109.4	5108.1	5059.9	5272.6	5256.7	5428.2	5476	5532.3	5206.8	4926.3	4949.9
14.742	1.6612	5.0012	0	0	0	0	6.5606	4.776	5.6983	10.937	13.394	15.066	22.814	67.556	125.5	196.01	232.69	316.68	340.6	430.54	486.62	540.93	633.76	660.65	718.18	754.51	798.76	812.27	840.25	866.35	875.98	904.74	916.22	931.29	957.85	962.01	1002.2	974.66	990.72	1013.1	1036.6	1014.1	979.5	946.21	942.73	990.98	1041.1	1043.7	1039.1
1.0754	0	4.3534	0	0.77752	0	0.85961	0	0	0	2.5562	9.076	15.562	9.3649	14.998	22.429	46.92	62.705	99.032	114.97	148.83	210.31	240.36	256.13	245.98	284.53	298	319.47	345.05	371.28	440.43	415.77	467.38	482.83	478.8	552.26	574.71	577.39	583.86	622.97	689.06	681.1	682.71	743.62	716.95	749.89	750.08	761.17	775.14	821.09
0	0	0	3.3571	5.4111	2.1867	6.7639	15.007	21.381	35.815	42.254	46.98	61.846	65.729	78.953	84.122	112.72	129.08	149.33	177.21	209.37	249.67	311.25	360.98	430.62	521.72	616.34	736.18	895.52	1073.3	1220.4	1331.5	1480.3	1644.7	1785.1	1983.3	2090.3	2203.5	2344.9	2530.6	2629.6	2730.5	2843	3022.4	3148.3	3196.3	3298.8	3273.7	3255.8	3260
4.1115	6.7848	0	0	0	0	3.1022	0	3.1081	12.764	18.695	38.4	74.177	99.861	172.92	234.63	372.7	521.02	717.55	945.11	1161.9	1403.4	1624.3	1880.2	2157.9	2492.4	2822.3	3107.2	3569	3776.3	4326.1	4773	5058.5	5382.6	5746.5	5949.7	6387.2	6575.1	7064.9	7095.8	7450	7502.5	7780.2	7871	8012.2	8227.4	8281.7	7849.9	8228.1	8113.3
0	0	0	4.6422	6.4056	4.5459	17.26	24.102	15.392	20.428	24.136	30.597	25.698	23.949	15.866	21.343	50.501	79.191	108.65	154.92	219.96	303.59	411.44	446.66	557.82	621.56	724.46	846.38	946.76	1020.5	1172.2	1260.7	1344.3	1500.4	1591.7	1728	1797.8	1896.1	2029.7	2178.1	2187.6	2356.6	2356.3	2406.6	2409.2	2423.8	2529.8	2456.4	2452.2	2460.3
21.668	10.947	0	0	0	0.76315	0	0	0	0	0	0	4.6527	42.464	113.16	208.1	306.59	408.17	594.95	701.86	860.29	971.08	1091.5	1273.7	1426.3	1592.3	1768.6	1940.7	2003.7	2249.2	2277.3	2556.4	2697.5	2826.1	2968.5	3048.6	3207.6	3346.1	3492.2	3660.6	3646.1	3720.5	3840.4	3856.2	4016.6	3889.4	4082.2	4118.7	4054	4175.7
5.1039	0.24678	0	0	0	0	8.8341	7.9216	15.482	6.8717	11.842	14.198	9.7522	17.655	12.168	9.5464	0	11.751	27.368	60.846	113.63	169.19	240.03	320.84	439.06	549.63	678.3	796.02	902.58	1042.9	1139.8	1217	1358.8	1391.3	1487.4	1589.2	1701.8	1774.4	1844.5	1901.1	2030	2084.3	2191	2251.1	2221.4	2292	2290.7	2337	2339.1	2369.8
0	0	0	6.0548	4.8773	7.3739	0	3.5918	3.5069	6.8675	5.1748	0	2.5043	0	0	0	0	0	0	0	35.541	33.866	85.819	108	163.4	227.6	259.3	350.1	420.29	500.12	607.35	651.75	827.97	898.03	1028.3	1190.6	1260.2	1392.2	1501.4	1533.4	1716	1685.1	1798.4	1836.3	1839.2	2026.2	2047.4	2058.8	2056.5	2041.4
0	3.5878	0	3.1805	5.9494	0	7.7049	10.178	0	3.9956	0	0	14.665	30.533	74.75	89.141	126.89	184.4	244.78	345.71	421.69	501.13	581.43	702.23	775.1	851.34	935.21	957.89	1082	1124.3	1191.3	1226.9	1311.3	1314.3	1337.8	1429.8	1450.1	1504.2	1533.4	1567.6	1515.2	1624.6	1664.2	1663.8	1751.6	1689	1728.2	1764.2	1834.3	1776.1
8.319	7.1055	5.3246	2.43	0	0	0	1.2411	0	4.006	2.4335	8.0759	2.6156	14.808	16.892	24.695	49.425	39.585	78.74	72.895	99.437	127.46	144.11	194.32	195.06	252.01	273.7	295.91	317.76	356.87	410.12	416.38	464.62	541.07	691.63	758.9	857.61	895.53	918.63	936	1007.9	1026.5	1058.3	1046.7	1019.4	1072.5	1155.1	1203.5	1223.4	1261.3
0	0	0	0	19.324	12.361	16.943	33.379	32.139	42.098	42.804	46.344	94.085	107.37	119.07	149.75	204.61	222.43	321.92	463.14	448.63	549.01	757.72	788.43	906.9	1246.2	1083.2	1299.1	1539.5	1609.5	2035.5	1633.7	1732.9	1785.2	1925.3	2063.9	2134.1	2284.5	2323.3	2359.7	2417.4	2487.4	2560.8	2600.1	2645.2	2757.8	2773.5	2774.3	2842.7	2846.1
0	0	0	0	0	12.62	12.631	15.545	12.499	14.559	26.186	41.291	56.972	71.824	98.221	127.25	171.22	178.33	208.41	248.27	267.54	285.7	326.26	325.28	382.57	425.98	462.89	508.07	548.74	579.3	632.85	698.8	745.1	818.26	880.89	977.37	1052.5	1093.7	1219.6	1250.1	1316.8	1343.2	1467.4	1488.5	1476.4	1528.7	1604.9	1566.6	1637.7	1569.5
27.904	5.7313	4.2286	0	0	0	0	0	0.83457	35.062	75	122.79	186.23	273.51	369.57	465.6	688.88	691.17	795.68	912.49	1076.7	1167.8	1412.8	1571.5	1750	1952.3	2113.9	2189.1	2440.1	2630.7	2755.3	3028.2	3129.3	3371.2	3537.9	3799.5	3862.7	4075.4	4239.5	4328.1	4478.4	4572	4549.9	4552.5	4592.4	4625.9	4699.1	4766.8	4790.5	4755.6
4.5202	6.254	0	2.0097	0	0.076335	0	0	0	4.8221	0	14.266	12.498	32.208	42.017	68.693	107.12	171.81	233.05	292.26	360.8	421.21	330.79	396.43	535.82	642.96	731.09	910.17	1057.9	1270.1	1476	1667.3	1917.1	2081.6	2295.6	2500.3	2698.6	2809.6	3054.2	3241.6	3355.1	3492.3	3626.5	3665.9	3703.4	3797.1	3753.7	3816.5	3874	3893.2
0	0	0	2.5106	8.2718	2.8005	4.8958	6.0044	7.2088	8.7173	16.938	18.328	20.991	15.929	38.091	50.112	81.076	112.18	148.76	197.15	206.44	262.39	309.33	350.25	417.33	485.52	562.24	589.05	640.71	666.33	723.14	660.7	685.72	748.28	785.97	818.86	834.07	868.8	900.66	934.99	933.29	987.06	961.27	974.63	1044.5	1024.5	1047	1044.3	1060.6	1064.5
7.8187	5.9158	0.672	2.3743	0	0	0	0	0	1.0925	6.8528	26.303	64.065	93.448	135.34	184.26	258.63	369.63	493.16	668.25	861.94	1205.6	1263.4	1498.3	1836.2	2166.6	2588.1	2784.4	3244.6	3521.4	4219	4345.4	4618.7	4979.1	5182.6	5452.2	5791	5906.4	6243.3	6665.8	6846	6995.1	7263.5	7455.1	7621.4	7760.8	7969.5	7959.1	8115.7	8078.8
9.1405	0	0	0	0.5497	4.4333	0.88954	2.9873	4.4271	0	0	0	0	7.3311	9.7514	10.96	10.139	23.717	40.713	87.833	124.16	195.29	277.33	389.47	538.76	707.71	869.4	1161.7	1332.7	1435	1752.8	1955.7	2313.2	2645	2851.9	3020.7	3220.2	3393.2	3611.7	3729.6	3909.4	4020.9	4160.8	4270.8	4361.7	4481.8	4585.9	4565.3	4661.6	4725.6
0	1.6984	0.9459	7.534	7.4731	1.8247	0	0	0	0	0	0	0	0	0	0	0	0	8.8141	41.737	70.934	98.111	210.03	317.76	420.85	662.49	839.1	993.74	1252.1	1527	1687.1	1869.1	2012.7	2289.8	2400.1	2550.7	2684.1	2726.3	2793	3025.2	2988.1	3033.5	3163	3114.7	3195.5	3187	3155	3203	3235.5	3167.8
0	0	0	3.6307	11.58	2.2236	26.964	18.38	26.742	46.566	35.535	54.58	57.84	70.07	92.237	79.824	109.05	133.16	131.28	143.85	227.73	252.35	324.79	344.28	312.89	499.68	435.6	531.79	613.01	715.08	964.01	874.81	991.9	1059.4	1116.1	1242.1	1290.6	1406.3	1491.2	1566.7	1518.1	1587	1610.6	1643.4	1655.8	1684.3	1776.2	1750.4	1772.3	1768.4
7.489	6.2097	0	3.7064	5.9277	0	0	0	0	0	0	18.735	44.674	126.19	206.27	374.41	504.95	667.15	786.96	1071.1	1460.1	1648.7	1736.2	1983.2	2137.4	2267.9	2397.1	2624.5	2857.2	2941.5	3117.3	3295.8	3475.5	3737.2	3885.3	3987.8	4079.9	4177.8	4296	4442.4	4669.7	4795	4696.3	4729.3	4831.5	4738	4771.9	4683.6	4748.3	4722.4
0	0	5.913	0.11971	7.4298	0.63856	2.3438	0	4.3165	6.5454	2.2924	4.7174	27.106	55.488	108.86	191.84	297.49	426.29	584.37	739.35	889.7	1047	1298.5	1481.2	1700.7	1995.3	2190.9	2448.4	2720.8	2862.3	3114.4	3498.9	3679	3787.8	3875.5	4234.7	3781.7	3891.4	4016.5	3796.7	3961.9	3829.9	3970.5	4156	4197.1	4234.4	4153.8	4220.5	4252.1	4302.6
6.3697	10.006	0	0.27362	0	0	0	0	0	0	0	2.3563	0	0	7.1624	7.2586	17.584	25.654	43.634	64.255	99.476	109.12	134.45	180.5	194.57	272.73	360.3	414.94	477.63	531.19	599.96	713.44	699.72	834.31	914.25	939.64	1027.8	1098.8	1171	1229.2	1278.4	1353.6	1374.2	1425	1388	1399.6	1424.2	1528.5	1478	1535.3
0.54794	0	0	0	5.8703	5.1342	3.9425	5.7639	9.8391	6.5702	4.8706	11.099	6.9024	7.5984	7.296	20.784	21.912	27.056	28.599	33.337	33.038	31.598	41.148	45.534	43.442	53.857	57.185	62.68	88.399	96.59	112.03	142.04	189.88	257.48	314.03	383.18	480.14	545.61	627.29	683.32	753.9	820.11	860.12	959.77	993.56	994.81	999.11	1034	843.23	1080.2
0	0	2.6062	0	9.7511	2.4457	4.1959	0	6.0146	10.293	6.8433	16.053	35.086	51.363	66.025	61.7	92.754	160.57	206.63	267.13	392.1	472.62	565.66	701.4	812.99	943.14	1050.3	1135.4	1248.5	1357.3	1474.6	1557.6	1681.6	1740.7	1793.5	1888.5	1947.6	1966.6	2007.8	2100.4	2134.5	2163.5	2201.4	2379.6	2298.4	2330.1	2344.5	2388.7	2416.3	2400.5
7.2531	8.5493	2.4186	0	0	0	0	0	2.8771	11.508	24.364	40.508	40.28	58.891	98.541	134.52	183.94	209.22	280.64	351.99	404.98	501.04	596.14	638.19	765.84	837.93	920.79	987.93	1030	1138	1206.8	1263.9	1337.9	1382	1521.1	1538.9	1570.5	1559.9	1615.6	1631.8	1689.5	1707	1788.7	1850.5	1882.7	1823.4	1810.9	1884.2	1926.2	1949.8
0	0	1.731	8.2978	2.5553	0.26043	5.2626	10.425	8.7143	10.086	11.667	10.607	9.8714	0	0	0	0	2.0501	1.4352	9.1649	17.762	27.275	23.973	32.92	37.736	48.949	87.455	167.99	212.97	274.61	310.4	396.16	457.36	592.79	374.03	500.53	567.81	670.44	832.38	913.88	1008.9	1045.1	1129.3	1194.6	1194	1311.4	1351.2	1339.4	1405.8	1400.4
11.176	1.8865	0	0.26389	0	0.46077	0	7.7262	0	9.2121	0	11.935	12.204	16.554	18.999	19.028	28.586	33.368	36.082	46.686	72.649	131.56	197.43	340.53	524.19	718.35	969.83	1227.3	1571.4	1930.2	2293.7	2715.7	3204.1	3633.3	4087.7	4660.4	5218.1	5555.3	6064.6	6465	6620	6988.1	7227	7392.7	7566.2	7747.9	7927	8028.7	8115.1	8124.9
5.8997	0	0	0	2.6319	4.5068	0	2.1674	1.8883	5.6036	6.1332	2.7772	16.438	16.812	15.619	18.191	24.66	30.424	23.908	28.259	41.394	28.172	34.524	34.909	51.327	37.509	26.536	37.765	31.45	54.905	42.001	71.417	101.36	105.72	108.14	152.8	162.16	200.75	261.58	273.04	289.8	268.92	290.38	307.23	316.83	362.54	348.59	363.9	372.4	406.28
0	2.7214	6.0881	4.5463	0	0	2.1078	0	0	0	0	0	3.3746	18.759	44.416	70.047	113.18	131.91	184.25	233.45	270.16	384.09	483.74	633.3	784.41	966.5	1175.3	1400.9	1715.7	1826.6	2117.8	2455.1	2596.5	2804	3184.5	3462	3736.4	3669.8	4254.4	4386	4461.2	4631.7	4866.9	5049.2	5077.1	5183.1	5427	5248.7	5263.3	5328.7
6.3579	0	0	0	0	4.2353	4.9322	11.509	0.18732	0	0	0	0	0	0	0	0	0	5.9429	39.994	86.186	159.69	209.51	251.91	347.2	429.63	543.61	669.95	776.47	934.62	1066.2	1161.8	1362.5	1548	1731.3	1881.6	2093.7	2241.3	2470.9	2604.6	2848.7	3021.8	3171	3240.4	3390.3	3534	3686.7	3761.7	3946.1	3944.9
10.091	0	0	0	0	1.6977	2.5517	0	0	14.797	40.237	84.388	147.68	215.93	290.17	341.17	425.54	468.47	511.09	593.33	634.55	696.78	709.53	761.84	862.22	884.83	959.5	981.79	1020.3	1098.4	1151.5	1188.9	1287.7	1354.7	1454.3	1478.8	1576	1609	1740.2	1776.2	1900	1949.5	2084.4	2097.4	2166.8	2258.9	2354.8	2430.3	2610.4	2601.4
2.7933	0	0	6.1159	0	3.0316	1.606	4.6754	1.07	17.74	33.254	59.441	86.647	148.53	198.17	258.55	319.38	387.24	393.29	386.78	432.58	499.36	552.74	546.43	590.5	648.8	728.24	799.93	862.33	955.25	1048.4	1163	1289.1	1441	1529.4	1695.3	1849.9	2027.2	2168.1	2328.9	2407.9	2520.3	2659.7	2780.5	2926.3	3023.1	3206.4	3234.6	3274.9	3354.9
0	0	0	7.6822	10.203	0.20736	0	9.7549	8.888	0	0	1.2364	0	0	0	5.3023	6.5826	16.165	29.268	41.425	43.911	36.914	55.389	90.881	126.63	161.25	218.46	288.75	377.31	441.37	543.83	639.19	732.02	797.44	909.93	943.37	1011.6	1061.6	1136.8	1195.8	1241.8	1211.8	1244.1	1264.9	1329.6	1310.2	1345.7	1316	1336.6	1355
0	4.814	0	0	0	3.6202	0	0	0	0	0	0	0.51383	0	6.7451	26.451	73.623	136.97	250.81	400.55	541.79	747	1026.2	1325.4	1670.3	2081.5	2412.3	2741.4	3090	3553.4	3962.4	4428.6	4696.4	5075.4	5229.6	5694.2	6134.5	6324.7	6502.6	6849.7	7033.2	7172.8	7720.5	7605.9	7736	7813.9	8107.1	7531	7843.9	8031.8
0	0	0	4.9745	6.8978	5.3315	4.214	9.013	13.908	3.3676	1.1412	3.7545	11.105	4.7861	4.6811	14.435	5.2788	18.817	24.169	27.486	27.749	23.902	19.718	11.425	27.249	40.538	30.724	64.77	68.321	74.134	118.75	150.78	170.83	202.42	180.37	218.91	226.35	282.6	271.36	276.95	240.75	257.13	222.27	245.32	200.72	211.36	220.33	240.73	250.92	253.93
1.5167	0	0	0	0	3.4514	3.1999	4.899	2.6278	0	5.5741	0	0	0	4.4409	17.041	21.465	44.498	65.169	88.114	111.85	108.72	152.75	190.16	226.63	261.23	305.65	314.43	343.45	382.73	472.03	537.07	555.89	604.05	614.96	654.33	662.88	686.72	679.48	655.73	655.84	678.73	648.75	643.59	629.46	636.97	635.71	624.83	580.04	582.01
2.5726	2.7431	0	0	6.162	0.81827	0	5.5496	15.521	37.47	51.768	80.341	113.68	153.84	241.83	326.3	469.48	597.06	729.82	905.22	1031.4	1215.8	1331.2	1455.2	1585.6	1767.9	1884.6	1976.7	2053.3	2258.9	2335.3	2438.9	2590.8	2770.5	2768.8	3150.2	3376	3506.8	3598.2	3825.4	4087	4205	4370.9	4489	4554.4	4696.8	4749.8	4897.5	4927.5	4953.6
10.575	2.7196	0	2.7653	0	0.67761	0	1.7082	0	6.7827	14.2	45.521	74.126	149.96	226.06	319.72	554.9	695.81	789	1027.2	1319.9	1734.8	1468.9	1859.3	1891.8	2251.3	2606.4	2598.9	2847.6	2878.7	3233.1	3576.2	3756.5	3949.9	4017.6	4200.7	4468.7	4491.2	4720.4	4806.9	4992.8	5141.9	5253.3	5279.3	5330.6	5403.9	5469.5	5716.9	5754.5	5782.1
0	0	0	2.3894	1.5179	6.8489	8.7569	12.618	14.534	16.01	26.643	43.525	71.654	117.71	124.55	208.5	275.13	343.72	445.21	563.66	744.64	879.25	998.25	1137.1	1309.4	1477.1	1676.8	1821.5	2039.7	2254.3	2402.7	2546.8	2730.1	2901.9	2991.7	3170.8	3403.9	3333	3450.5	3507.7	3662.8	3830.6	3922.7	3929.6	4045.5	3949.9	4029.7	4141.7	4206.8	4126.3
20.37	16.598	0	4.9275	0	0	0	0	0	0	5.2796	0	0	0	0	0	0	0	0	0	0	18.053	64.643	85.12	124.52	182.05	229.42	253.35	349.02	412.51	572.88	542.82	596.57	697.47	813.96	901.46	997.98	1069.4	1155.2	1192.1	1298.6	1324.5	1329.6	1439.5	1449.4	1435.3	1578.1	1526	1505.7	1491
22.67	10.366	0	0	0	0	0	0	0	0.026539	0	0	0	0	0	29.393	59.079	124.81	230.5	344.7	418.39	530.74	691.37	777.42	974.59	1031.7	1187.7	1367.8	1458.8	1644.3	1764	2114.8	2446.8	2650.8	2825.8	2793.5	3028	3162.7	3239.1	3451.6	3418.8	3564.6	3785.8	3877.9	3909.6	3859.6	3948.6	4106.2	4171.7	4270.3
10.755	5.049	0	3.3205	0	0	0	5.8076	8.0538	18.608	23.95	30.226	56.178	50.326	61.206	59.97	98.351	105.32	105.32	0.49644	0.87444	0	0.12126	0	0	24.599	50.03	54.157	109.01	169.55	243.05	279.99	435.71	503.08	618.7	704.2	772.93	828.64	923.53	984.04	1006.8	1074.9	1126.5	1180.1	1240.4	1266.6	1329	1463.1	1411.7	1464.6
0	0	0	0	5.5047	8.1063	6.5083	16.743	1.1461	18.63	23.653	40.455	68.913	100.51	159.63	192.65	250.8	302.9	333.66	422.59	470.89	527.14	576.92	602.26	713.31	730.03	790.57	845.16	892.39	968.41	971.83	1087	1140.7	1234.5	1257.6	1303.4	1341.8	1366.6	1416	1428	1488.1	1481.5	1490.4	1470.8	1512.1	1517.8	1634	1629.2	1687.5	1689.1
0	2.0199	1.5307	0	0	0	6.5528	0	0	0	0	0	2.2783	0	7.439	14.111	29.286	55.05	68.086	78.723	109.3	89.025	107.67	118.98	110.05	116.31	127.33	177.79	195.11	217.93	263.52	315.04	352.7	357.32	394.1	477.95	540.88	560.58	602.28	671.31	734.8	767.73	856.13	877.75	920.93	993.59	955.37	984.64	1011.2	1096.6
18.103	8.124	7.5919	0	0	0	0	0	0	0	0	0	0	0	18.648	78.361	164.45	258.36	430.11	538.12	718.22	931.98	1122.9	1359.8	1563.8	1783.8	2004.7	2260.4	2398.4	2590.3	2823.8	2904.8	3160.3	3361.2	3733	4028.8	4043.9	4271.2	4468.5	4667.8	4951	5037.9	5162.8	5251.7	5276	5413	5517.9	5491	5453.5	5537.2
0	2.9332	0	2.7213	6.969	1.0041	3.2973	5.9561	15.77	23.086	20.338	27.303	42.366	52.68	85.916	93.051	118.79	149.29	197.3	233.6	296.38	350.06	448.36	498.52	596.74	648.04	756.51	855.83	975.98	1028.4	1065.6	1133.2	1216	1328	1383.9	1428.6	1575.1	1642.9	1600.7	1626.9	1823.8	1801.5	1927.5	1907.1	1812.6	1954.5	1913.6	1919.2	1931.7	1922.7
0	0	0	0.13615	5.5754	5.2477	5.4753	16.415	21.903	34.207	45.332	59.171	92.595	98.258	117.06	148.71	186.13	228.89	271.47	328.24	403.53	453.18	494.3	538.46	579.35	650.31	720.86	741.63	792.34	853.97	871.92	903.87	930.1	964.73	1030.1	1028.4	1084.4	1068.9	1140.1	1144.1	1152.1	1168.5	1198.5	1212.3	1197	1232.6	1246	1227.7	1219.7	1194.7
0	0	0	1.5869	1.5102	14.413	9.2653	21.426	28.971	24.61	24.02	46.204	92.111	143.44	232.27	349.26	430.98	581.03	699.85	886.05	1038.7	1215.3	1348.2	1516.9	1649.7	1826	2023.7	2123	2355.1	2485.7	2647.2	2759.7	2969	3045.6	3060.7	3207.2	3317.4	3379.8	3463.5	3506.3	3496.5	3631	3693.2	3782.9	3824.8	3855.5	3844.1	3876.5	3850.2	3929.9
0	0	0	3.2254	5.7817	7.569	6.7966	3.2466	14.748	10.106	7.3858	7.6861	9.3767	13.885	9.8839	25.817	40.078	53.837	75.908	94.969	91.391	104.87	145.82	175.52	227.9	260.72	293.31	348.29	399.82	514.47	588.84	669.4	717.15	771.51	799.07	863.57	946.24	1126.8	1122.5	1278.1	1385.8	1339.2	1367	1417.8	1406.1	1412.1	1347.5	1323.6	1434.5	1581.4
13.817	1.6978	0	0	0	2.9218	0	0	0	0	0	2.089	0	0	0	0	0	0	0	0	0	0	25.674	65.343	86.258	155.8	210.42	318.61	342.48	394.38	543.21	761.41	870	986.36	1100.9	1170.2	1328.5	1451.1	1502.7	1585.2	1722.8	1631.4	1758	1835.2	1875.3	1993.2	1903.1	1999.1	1981.9	2000.4
0.47892	3.8482	0	6.4405	0	0	0	0	2.3465	8.3831	31.539	58.841	112.68	168.47	249.58	338.3	427.23	550.38	679.34	738.68	863	949.54	987.25	1137	1243.4	1363.5	1385.9	1473.8	1653.5	1715.3	1776	1751.4	1844.8	1926.4	2005.3	2101.4	2090.5	2208.7	2180.1	2312.9	2376.4	2479.4	2476.3	2516	2552	2576.7	2570.1	2600.2	2640.2	2700
0	4.3248	0	0	4.2249	2.6996	2.8031	2.8719	7.7453	21.511	27.452	37.191	49.141	42.593	44.675	53.693	71.843	75.358	97.916	123.9	144.76	185.56	224.75	278	376.16	475.95	499.5	651.1	767.1	943.52	1122.5	1240.8	1445.8	1607.1	1771.5	1885.5	2029.8	2156.9	2337	2473	2585.9	2712.5	2858.5	2891	2978.9	2973.6	3100.2	3139.1	3189.2	3132.2
23.14	3.4597	0	0.40117	0	0	0	0	4.5375	8.7508	16.466	22.537	26.558	13.638	17.448	45.386	59.999	87.781	131.17	155.32	199.2	224.17	255.88	301.89	325.97	429.14	537.21	572.67	651.59	663.16	737.33	834.04	973.63	1148.2	1266.6	1386.3	1713.4	1894.6	1862.4	1852.2	1995.5	2036.6	2060.9	2104.5	2147.4	2112.7	2251.4	2348.6	2372.1	2377.3
11.354	0	0	0	0	4.37	0	6.0642	0	0	0	6.1701	8.477	3.0442	11.339	15.282	31.198	36.349	58.397	90.425	133.64	179.35	214.75	251.65	318.4	391.88	461.6	530.26	638.52	736.96	856.14	934.11	1071	1137.7	1285.6	1336.1	1519.9	1588.2	1754.5	1682.8	1690.8	1814.2	1912.5	2022.5	1993.3	2141.1	2162.4	2191.7	2268	2369.6
19.591	7.0829	0	0	0	0	3.1349	5.4817	6.8402	1.9187	5.0433	13.656	11.001	17.706	9.4328	8.7299	0	7.1288	11.611	61.734	107.93	175.85	248.06	432.78	549.25	669.4	826.43	950.14	1137.6	1283.5	1393.2	1554.2	1678.2	1787.8	1980.4	2094.3	2208.2	2327.8	2421.2	2494.9	2570.3	2603.8	2699.6	2769.1	2770	2793.8	2917.5	2991	3001.7	3006.1
0	0	0	5.0156	0	0.71043	2.0874	0	1.0722	13.219	21.764	31.255	52.189	69.496	96.701	142.26	199.89	276.52	333.91	488.28	548.2	784.56	1098.3	1302.4	1486.7	1812.6	2135.6	2410.8	2651.8	2979.7	3101.6	3602.6	3694.4	4223.5	4464	4702.5	4658.1	5174.5	5253.7	5042.4	5344.9	5569.9	5578	5957.2	5855.1	5927	6287.6	5820.9	5886.8	6159.3
12.298	8.0308	0.84701	0	3.7377	0	0	0	0	0	0	0	0	0	0	0	0	0	0	0	0	0	0	0	0	0	0	0	0	0	43.9	104.33	160.3	228.76	322.65	381.63	438.97	512.02	592.84	632.16	668.54	774.32	828.27	877.11	932.15	959.8	985.74	1010.6	1066.9	1122.7
6.501	0	0	0.7419	0	4.95	2.5948	8.7972	6.4835	9.0421	10.974	17.728	13.28	15.771	13.746	0	14.702	9.5412	15.656	33.296	46.984	76.374	79.87	97.132	139.48	199.74	263.07	318.85	359.67	440.64	498.95	564.17	654.95	711.85	800.91	911.27	1017.5	1111.9	1240.7	1332.5	1451.5	1499.2	1667.1	1716.5	1800.5	1794.4	1896	1950.7	2019.8	2070.2
16.766	13.739	0	0	0	0	0	0	0	0	0	0	0	0	0	0	0	0	0	0	0	35.785	80.555	151.12	231.6	285.45	401.21	455.27	510.92	655.63	714.55	829.9	910.54	1028.2	1150.2	1258.3	1369.1	1549.2	1565	1692.9	1737.8	1806.5	1872.4	1994.3	2055	2057.1	2114.3	2254.1	2438.4	2500.7
6.8433	0	0	0	2.5501	3.2451	4.0492	6.7976	0	0.38107	0.93929	3.1106	3.2777	0	0	0	0	0	0	0	0	0	0	0	0	0	0	0	0	0	0	1.886	30.12	33.47	72.097	103.83	191.97	234.27	310.81	346.45	437.29	496.37	579.98	573.55	624.16	630.51	685.12	710.39	780.63	799.69
2.0258	0	0	0	2.6733	5.9176	7.7296	0	2.8058	0	0	0	0	0	0	0	10.949	41.058	93.999	118.58	183.57	241.75	316	375.44	471.77	551.12	588.16	679.42	721.39	747.79	809.32	772.89	855.59	883.23	953.11	1009.6	1026.2	1025.5	1060.2	1074.4	1138.6	1140.5	1127.9	1194.8	1193.5	1233.4	1241.2	1200.4	1242.2	1285
7.279	5.3146	0	11.951	0	0	0	0	0	0	0	0	0	0	5.3826	27.215	52.604	80.207	110.08	146.55	172.84	200.85	265.07	292.15	387.66	432.25	525.57	652.09	789.94	890.88	1020.4	1094.4	1107.6	1242.3	1373.7	1554.2	1630.7	1801.4	1914.7	2090.9	2281	2349.3	2374.3	2488.3	2551.6	2643.7	2559.6	2703.2	2688.6	2818.1
21.59	11.6	0	0	0	0	0	0.51071	0	0	0	0	0	0	0	0	0	0	0	0	0	0	7.9068	0.76618	11.178	20.991	27.962	64.85	65.909	83.812	84.753	130.1	140	194.93	239.96	274.64	338.01	407.56	476.33	542.43	609.73	677.42	717.47	786.1	804.61	887.87	874.15	880.65	909.57	903.25
3.4895	2.752	0	0.64894	0	6.5716	8.6719	14.708	12.71	0	10.787	0	3.6118	12.125	11.888	23.32	7.4139	17.825	38.815	45.169	46.608	69.721	84.142	96.125	113.43	135.16	180.1	196.61	222.24	233.28	275.69	282.02	311.78	347.1	424.23	443.18	469.69	515.04	577.88	661.25	712.67	784.14	829.09	873.39	891.15	904.03	948.2	945.28	975.94	1056
0	0	0	0	10.779	11.699	6.5634	0.74461	1.2527	5.2928	3.1354	0.80397	10.327	23.138	25.159	38.901	61.589	106.8	117.48	154.98	184.34	234.05	273.18	292.43	354.06	409.15	453.28	495.3	557.69	602.75	673.32	730.37	793.45	874.59	941	1053.3	1069.2	1070.6	1162.4	1241.5	1226.6	1293.9	1268.3	1285.7	1346.9	1305.9	1299.1	1327.1	1335	1335.5
13.416	8.5926	0	0	7.6916	0	0	0	0	0.17169	0	0	0	0	0	37.655	90.299	141	233.68	311.46	386.03	485.13	576.33	646.43	751.89	796.93	854.05	1059.5	966.58	1234.4	1220.5	1442.7	1524.6	1659.9	1786.6	1893.6	1916.8	2051.7	2174.6	2147.2	2203.3	2363.3	2384.2	2357.7	2418.7	2456.1	2470	2488.5	2548.1	2542.2
0	7.7785	2.4274	3.6507	2.6003	0	0	0	0	0	0	0	5.8843	2.7998	12.386	5.1162	4.8887	14.183	17.264	30.3	57.872	73.09	116.15	175.33	252.39	350.81	447.64	522.68	635.3	769.67	921.56	1019.1	1129.3	1239.9	1368.2	1466.3	1563.5	1730.9	1788.1	1774.3	1873.3	1928.6	2023.6	2062.8	2050.8	2098.2	2162.2	2121.1	2175.2	2191.6
0	0	0.15595	2.8186	0.27915	4.5331	0	6.4456	4.7342	5.4473	6.8443	5.4059	7.006	4.5845	10.003	26.117	62.466	107.99	166.35	267.69	360.1	479.07	618.21	737.25	983.11	1070.2	1436.5	1651.4	1868.2	1865.7	2153	2240.6	2511.3	2657	2752.5	3059.7	3033.6	3414.3	3387.4	3635.4	3773	3818.9	3837.4	3915	3992.1	4035.5	4105	4196.8	4298.5	4293.4
0	0	0	1.6463	0	6.3355	6.1302	10.296	20.465	25.032	21.705	24.21	22.352	20.704	21.545	22.743	25.173	42.997	56.014	85.492	104.62	158.4	237.25	300.88	373.72	478.52	606.13	773.11	978.76	1224.3	1460.8	1695	1968.8	2271	2593.7	3004.3	3237	3542.3	3904.6	4119.5	4331.2	4558.4	4730.7	4851.4	5009.4	5081.2	5309.3	5365.1	5425.7	5679.1
0	0	3.8079	2.5991	0	9.8114	5.7823	3.9987	7.2393	0.6539	0	0	0	0	0	0	0	2.5378	29.762	56.843	81.305	111.02	150.96	206.07	250.95	305.45	381.25	426.38	514.78	503.83	576.22	613.98	678.45	737.13	795.04	823.66	918.82	919.19	1067.3	1079.1	1148.3	1201	1253	1301.9	1351.9	1258	1291.1	1340.9	1343.1	1345
0.6787	0	0	2.9003	8.3031	0.016354	0.0043634	0	6.5405	17.617	24.04	28.464	38.218	31.413	44.683	37.024	61.627	104.23	153.97	209.36	261.9	356.4	401.25	492.12	585.06	645.87	743.54	763.31	846.61	922.95	997.65	1071	1153.4	1177.1	1261	1306.1	1370	1401.6	1423.5	1474.3	1489.2	1524.1	1543.8	1542.1	1555.4	1636	1642.5	1646.8	1650.3	1685
7.0241	0.20935	0	0	0	0	11.792	22.388	11.084	16.393	27.716	44.467	53.095	68.678	75.676	86.108	122.14	112.84	151.32	215.01	242.31	286.27	320.49	332.46	398.57	446.02	510.27	557.53	604.35	649.44	744.43	857.24	967.16	1058.7	1233.9	1332.8	1520.8	1613.5	1757.5	1813.6	1955.8	2052.9	2181.4	2210.6	2282.5	2297.1	2286.2	2426.3	2434.8	2520
0	0	4.4404	0	5.0511	0	0	0	0	0	0	0	0	0	0	0	0	0	0	0	0	2.2688	5.3551	10.726	48.557	81.898	151.09	226.46	320.37	427.83	546.39	627.37	809.6	903.83	1085.2	1185	1409.9	1578.4	1522	1679	1852.4	1915.5	2043.8	2051.4	2142.7	2138.4	2202.4	2165.3	2340	2321
17.829	4.3729	0	0	0	0	1.6411	0	9.0298	15.295	22.921	46.898	52.329	78.945	86.425	109.68	140.88	155.32	224.36	298.47	380.34	494.89	668.06	826.08	1051	1246.3	1449.5	1699.3	1921.4	2136.9	2339.3	2711	2912.4	3164.9	3481.6	3729.5	4114	4407.8	4627.1	4949.3	5105.5	5418.2	5584.5	5975.4	5901.4	6108.9	5968.6	6340.9	6595.4	6457.2
0.98179	12.785	0	1.7262	0	0	0	5.8142	0	0	0	0	0	0	0	0	0	0	0	0	0	0	0	0	0	0	0	0	0	25.138	55.111	105.91	160.99	262.15	395.9	473.81	616.86	699.67	934.22	1055.8	1142.8	1285.9	1424.9	1537.3	1637.5	1609.1	1688.6	1657.6	1791.9	1873.2
0.43807	0	0	3.6798	6.2961	0	4.4365	7.2693	5.4726	6.7069	0	17.291	23.18	26.595	41.556	64.922	100.15	119.42	146.34	175.74	232.8	274.49	398.61	536.24	679.34	888.68	1135.7	1453.1	1836.4	2124.1	2542.9	2833.7	3155.6	3542.9	3997.2	4378.3	4559.9	4879.3	5187.6	5541	5818.8	5844.4	6210.3	6324.5	6478.4	6484.2	6445.6	6412.4	6504.5	6384.3
16.742	7.8574	0	0	0	0	0	0	0	0	0	33.816	41.999	53.273	89.347	134.96	168.82	260.62	353.07	446.62	604.85	820.76	1091.2	1314.8	1612.3	1914.4	2224.8	2523.1	2872.5	3217.3	3377	3572.1	3981.4	4127.5	4342.9	4555.7	4704.1	5320.3	5520.8	5817.4	5991.6	6233.5	6358.6	6567.3	6373.9	6705.3	6558.2	6525.5	6597.9	6673.8
0	4.7349	1.1027	4.3391	1.0846	2.1449	0	0.92264	6.8828	16.985	29.029	52.912	86.822	123.2	168	204.15	268.96	327.81	375.47	462.46	516.94	691.95	667.78	725.23	886.28	896.61	929.48	912.04	1087.6	1078.2	1024.2	1066.7	1054.3	1063.3	1049.8	1085.4	1135.8	1143.9	1175	1224.5	1255.9	1281.4	1280.4	1266.1	1250	1243.6	1264.6	1329.9	1330.6	1342
0	0	0	8.6068	0	0	6.5091	2.4364	10.078	8.8736	9.339	8.74	4.8611	17.529	23.456	39.767	67.067	100.73	152	201.44	248.39	322.43	388.79	460.61	564.66	600.58	754.28	921.47	1042.1	1122.9	1350.3	1427.3	1634.6	1804.6	1969.9	2152.6	2239.4	2424.6	2569.8	2722.6	2844	2972.6	3008	3094.9	3181.3	3253.4	3295.5	3331.5	3327.1	3319.3
0	0	5.0412	0	5.6297	0	0	2.6457	0	1.6222	0	19.972	30.399	91.49	168.55	245.89	340.48	434.13	576.75	698.99	820.74	998.39	1100	1184.3	1345.9	1486.3	1562.7	1645.6	1798.3	1892.2	1937.9	2017.9	2102.5	2216.4	2317.5	2414.7	2523.4	2600.3	2672.4	2774.1	2804.5	2972.9	3005	3008.3	3051.5	3141.9	3108.4	3076.3	3192.7	3156.3
10.213	4.3814	0	0	0	1.2626	0	3.5679	1.3443	8.6304	0.011867	12.319	16.602	12.107	4.7667	5.8463	9.5998	15.693	23.727	39.328	69.821	90.483	112.27	131.78	189.61	206.56	238.59	265.62	327.24	355.72	393.24	449.14	476.22	543.08	597.7	646	740.05	784.62	878.6	985.98	1085.1	1161.1	1230.3	1324.8	1363.1	1410.4	1394	1437.8	1548.8	1577.4
0	0	0	5.4589	4.5436	5.0954	1.7437	4.4219	8.6076	25.671	15.642	29.579	45.534	36.754	65.663	50.532	69.083	76.164	103.4	123.41	216.06	188.37	217.73	247.13	290.29	308.71	342.98	389.2	582.9	627.44	733.77	786.27	698.01	759.7	824.76	906.86	1016.7	1117	1160.5	1269.7	1311.1	1363.2	1370.3	1451.6	1437.4	1454.4	1527.6	1576.4	1619.7	1589.8
0	0	0	0.24138	0	6.1212	6.0153	12.166	11.964	17.088	13.635	23.55	22.473	16.973	22.108	26.995	25.292	44.713	45.581	43.114	51.7	96.198	129.9	173.97	212.04	289.5	343.92	372.51	469.3	555.25	630.24	683.55	718.67	782.77	838.24	847.92	954.08	972.62	1126.7	1124.9	1136.5	1169.2	1239.7	1255.2	1334.1	1381.5	1357.9	1381	1376	1398.1
7.623	0	2.5652	0	0	0.75136	3.3285	10.777	6.3238	7.3341	0.16658	15.466	22.622	32.996	53.414	87.543	89.159	218.15	302.6	423.67	619.25	813.63	1027.9	1028.4	1485.4	1533.8	2038.5	2317.4	2221.7	2306.6	2982.4	3294.7	3558.8	3773.5	4012.2	4350.6	4554.1	4823.1	4989.2	4427.7	5454.8	5514.2	4965.8	5399.9	5745.7	5880.4	5890.4	6005.8	6051.8	6091
0	0	0.92136	0	3.6762	9.767	8.9972	0	5.1339	14.147	8.4751	9.4544	39.166	54.701	95.821	164.08	261.15	386.19	535.05	773.32	961.55	1189.1	1454.9	1790.3	2071.8	2487.6	2867.4	3311.1	3705.3	3919.4	4447.1	4904.6	5286.4	5751	6234	6803.9	7157.2	7580.6	7728.1	8213.3	8434	8653.3	8960.5	8969.7	9234.1	9438.2	9431.1	9575.8	9814.1	9870.8
0	0	0	3.2698	4.446	1.5028	5.4209	0	0	0	0	0	0.35886	0.66466	11.82	38.437	56.414	88.604	141.97	185.25	237.4	255.68	278.43	304.33	355.56	409.89	470.17	586.83	669.31	768.72	864.62	941.29	1003.4	1132.9	1228.4	1341.3	1414	1588.4	1568.1	1631.2	1717.8	1792.3	1806.3	1829.3	1824.1	1896.3	1971.4	1946.9	1854.3	1988.7
30.119	8.1007	0	0	0	0	0	0	0	0	7.3326	11.94	31.17	50.618	78.234	97.406	129.08	172.78	228.31	233.41	335.26	356.08	394.02	439.81	441.31	515.27	498.86	678.22	744.85	771.37	790.49	763.68	817.41	873.42	931.77	955.63	978.14	1015.7	1046.2	1088.4	1113.8	1133.1	1163	1163.7	1335.5	1410.2	1416.5	1375	1478.9	1517.2
4.6563	1.5836	0	0.54692	0.029279	1.9444	1.9273	6.4926	0	11.826	6.2075	15.574	11.409	20.796	21.3	45.11	66.399	91.098	135.19	156.88	198.97	239.76	289.7	342.49	455.74	547.4	713.78	843.65	1067.6	1366.9	1669.5	1988	2326.7	2742.5	3271.7	3608.1	4126.1	4608	4839.1	5163.6	5518	5604.1	5687.6	6042.7	6239.1	6313.7	6430.3	6555.6	6497.4	6546.9
0.036134	11.042	4.7285	0	0	0	0	0	6.1002	15.33	9.2476	7.14	13.562	11.013	4.7842	2.639	0.87298	10.933	17.707	24.304	25.487	29.919	40.533	79.934	130.76	190.43	286.4	394.78	515.39	658.74	821.12	1113.2	1433.7	1774.3	2170.6	2501.1	2927.1	3295.9	3455.9	3941.6	4144.1	4271.7	4480.6	4496.2	4678.1	4880.4	4885.4	5023.5	5131.8	5058.6
5.4315	0	0	0	0	9.3853	17.324	19.524	38.175	42.226	42.348	33.701	42.066	30.011	15.885	28.681	33.396	43.417	53.537	53.547	68.417	75.052	98.385	100.84	120.27	159.42	211.44	278.25	393.84	475.38	606.23	759.04	980.48	1124.3	1361.2	1539.5	1700.5	1870.7	2111	2233.2	2363.7	2493.8	2665.3	2806.1	2973.9	2854.8	3079.3	3119.5	3193.1	3294.9
2.5028	2.769	2.1133	0.58621	4.7048	0	0	0	0	0	0	0	0	0	0	0	0	0	0	0	0	5.2396	8.3484	23.831	40.703	60.528	75.766	91.996	96.658	148.09	187.9	179.93	228.59	320.66	409.75	483.97	580.9	692.03	816.82	881.96	997.32	1052.5	1146.1	1195	1248.6	1340	1455.3	1500.6	1531.9	1596.1
0	0.40778	0.88299	1.8359	6.2999	0	3.1991	4.1658	5.6141	7.7083	5.6593	11.582	16.634	15.584	23.029	35.429	54.827	71.719	112.95	165.06	217.1	294.03	358.03	407.16	502.05	554.68	630.42	681.1	743.38	815.32	832.94	927.17	986.77	1039.1	1133.1	1151	1264.7	1312.5	1385.7	1400.9	1490.4	1562	1606.3	1620.4	1685.8	1734	1776.1	1736.8	1788.2	1770.1
12.781	0	0	0	4.0539	0	0.64313	0	0	0	0	0	5.2051	2.2402	19.322	28.469	55.124	76.047	98.681	105.88	149.48	173.14	186.36	204.01	172.8	215.2	201.02	234.79	280.18	398.35	516.37	622.34	774.42	873.23	940.24	1071.5	1277.2	1400.4	1501	1583.8	1686	1702.9	1801.4	1861.3	1977.9	2099.4	2144.1	2248.8	2295.6	2298.8
13.066	10.694	0	4.9517	0	0	0	0	15.642	40.424	76.748	128.83	185.9	218.74	285.3	307.47	354.02	387.04	444.84	489.98	486.24	519.36	498.07	569.16	610.65	616.94	659.26	695.94	832.42	753.11	777.5	809.69	847.55	887.98	902.47	939.82	997.45	1009.8	1016.8	1064.3	1142.3	1145.2	1171	1187	1176.9	1165.3	1177.5	1224.6	1277	1249.4
25.698	10.135	0	0	0	0	0	0	0	0	0	0	0	0	0	0	0	0	0	0	0	0	0	0	0	0.87339	37.926	140.47	244.75	412.37	560.37	742.01	915	974.68	1299.2	1499.1	1711	1494.1	1978.6	2146.6	2291	2209.5	2731.1	2761.8	2736.4	2924.5	2956.1	3078.1	3234.6	2890.2
1.2145	0	0	0	1.7398	2.6319	9.9502	10.359	12.385	14.588	32.286	76.691	133.43	194.01	280.02	396.24	589.15	752.94	944.38	1198.1	1435.2	1734.7	1975.8	2302	2456.1	2533.9	2937.6	3303.7	3380.5	3629.2	3803.8	3938.9	4252.8	4616.3	4746.2	5054.8	5208.2	5395.4	5430.9	5557.5	5722.9	5634.1	5766.1	5814.6	5817.5	5880.4	5889.8	5946	6007.9	6023.3
0	1.1629	2.5746	0	8.7309	0	0.95177	2.3985	0	0	0	0	0	0	0	12.517	2.4449	7.0897	21.636	46.331	95.023	167.79	229.92	297.59	352.11	546.24	705.24	899.16	987.45	1140.3	1308.9	1530.9	1728.4	1947.5	2308.5	2519.6	2697.2	2942.2	3151.5	3484.5	3593.8	3796.3	3963	4020.8	4076	4157.8	4314	4421.6	4395.2	4441.9
0	0.95976	1.9909	0	3.6433	0	3.9104	2.8336	0	0.19851	16.804	22.85	75.485	103.52	179.72	256.86	349.98	478.17	641.01	746.11	874.75	1008.6	1191.7	1339.2	1462.7	1471.3	1742.2	1850.9	1928.2	2388	2243.9	2405.9	2483.6	3028.9	3137.6	3372	3440.1	3655.8	3771	3889.7	3955.7	4013.3	4046.3	4155.2	4212	4273.6	3653.1	3832.8	3812.3	3927.7
10.908	5.2136	0.11408	0	0	0	0	0	0	0	0	0	0	0	0	0	0	0	3.2317	12.117	10.754	40.632	66.768	111.65	157.79	232.34	304.14	357.33	381.38	414.24	546.7	433.63	548.1	563.21	677.51	929.3	1010.2	1036.6	1115.3	1187.4	1280.6	1318.2	1408.2	1423.9	1475.5	1544.1	1596.8	1614.5	1671	1763.7
0	0	0	4.4835	4.3957	6.5477	7.3663	1.248	7.7074	12.804	20.188	20.083	18.168	16.276	13.976	12.326	36.315	51.342	91.532	123	150.3	235.07	292.23	369.84	433.01	504.22	641.09	795.65	916.94	911.09	949.05	1128.5	1247.1	1337	1528.2	1613.7	1724.6	1804.1	2014.7	2077.4	2227.2	2259.4	2336	2417.2	2542.1	2524.4	2618.5	2690.8	2771.1	2785.1
1.7849	10.662	0	4.8701	0	0	0	0	0	0	0	8.6275	22.305	61.991	171.39	302.43	511.64	709.51	954.84	1298.3	1566.5	1826.3	2149.2	2457.9	2738.3	2991.5	3284.7	3480.7	4007.7	4023.8	4409.5	4365.8	4811.7	5174.8	4929.5	5281.3	5822.8	4953.7	5850.5	5735.4	5928.2	6193	6143.5	6323.5	6248.7	6537.5	6739.5	6105.7	6099.6	6157.6
11.61	1.5573	0	0	0.71869	1.24	6.3947	12.236	0	2.4453	1.0792	17.356	19.295	34.964	38.432	29.758	69.314	154.93	202.01	312.67	388.63	481.68	546.8	639.29	728.96	826.89	963.45	1045.9	1140.9	1245.6	1332.8	1440.3	1575	1600.6	1721.5	1805	1979.9	2049.1	2118.7	2190.9	2267.5	2278.9	2383.6	2428.5	2450	2472.1	2467.8	2514.8	2598.7	2624.9
9.3858	0.78389	0	0	0.78381	3.1431	5.6279	8.9919	6.6734	3.777	2.8095	28.427	81.098	144.27	242.47	347.07	483.12	595.21	752.8	890.83	1028.5	1240.2	1314.6	1414.2	1531.2	1692.1	1855.7	1958.9	2084.8	2219.4	2313.4	2497.3	2592.9	2731	2917.3	2515.1	3130.8	3278.8	3484.6	3508.4	3643.8	3594	3775.8	3548.5	3905.3	4126.9	4146.3	3818.6	4165.2	4244.3
0	0	0	0.27581	0.10374	6.5535	5.042	0	7.2723	0	10.842	1.3087	11.096	0	0	0	13.764	17.733	17.08	3.0174	0.88375	21.019	29.6	22.429	23.427	9.4182	44.225	64.644	145.56	215.99	226.55	322.77	377.67	461.66	599.48	661.36	815.23	861.16	979.13	1075.3	1168.7	1245.3	1220.1	1343.4	1401	1438	1423.9	1455.8	1505.7	1581.4
8.371	8.5365	0	0.074851	0	0	0	0	10.569	0	2.3064	0	0	0	5.5306	0	0	0	6.8633	22.487	33.992	53.64	68.799	122.68	170.67	247.28	307.93	397.41	509.27	617	742.93	869.45	1026.7	1183.6	1301.4	1502.3	1680.6	1805.9	1955.6	2027.2	2268.9	2328.5	2513.3	2593.4	2801.4	2912	2981.3	2930.5	2957.2	2990.8
1.336	4.8515	0	2.9067	0	1.1165	2.775	0	1.9997	6.9011	9.809	27.856	8.4859	1.6421	11.174	10.24	15.411	1.1268	6.0232	1.2029	7.3317	8.0773	3.2359	17.231	11.634	25.436	31.102	36.836	36.767	48.271	66.052	96.935	113.02	155.21	201.16	242.2	280.38	331.24	433.74	439.19	461.92	515.15	571.94	642.17	632.53	654.6	643.02	689.85	721.18	745.55
8.1691	0	9.5066	3.1213	0	0	0	0	0	1.5909	0	0	2.4863	32.891	86.118	135.06	217.38	273.69	347.48	396.03	503.62	565.34	785.74	878.5	934.55	977.57	1160.5	1120	1387.1	1390.9	1529.5	1678.4	1864.9	2126.9	2303.3	2487.7	2711.4	2861.8	2890.2	3151.7	3233.9	3372.7	3429.4	3628.5	3540.5	3603.6	3839.5	4252.6	4325.7	4310.3
0	0	10.638	8.7063	6.4474	0	0	0	0	9.5362	0	10.021	14.503	19.037	47.223	81.944	135.03	176.55	236.94	318.29	381.55	477.65	521.66	561.77	647.17	670.75	719.86	754.42	770.83	825.12	854.34	884.84	915.56	934.08	991.93	1059.1	1117.1	1179.5	1241.9	1302	1301.8	1358.3	1461.8	1529	1508	1545.1	1564.8	1585.1	1639.5	1679.1
0	4.4416	0.84495	0	0	0	2.3285	0.79502	2.6028	0.64332	0	6.1215	0	0	0	0	0	7.339	35.855	83.17	136.44	195.03	285.97	394.5	487.67	597.01	731.48	836.97	995.64	1042.5	1185.9	1399.7	1495.1	1603.1	1679.1	1766.4	1851	1723.2	1984.7	2092.4	2183.3	2204	2222.7	2318.8	2308.3	2300.6	2383	2312.7	2438.4	2454
16.529	15.522	0	0	0	0	0	0	0.87155	0	0.031343	0	0	0	21.869	54.355	139.14	223.19	283.16	484.59	565.94	712.42	874.89	1046.9	1224	1414.6	1669.1	2078.8	2327.3	2326.2	2532.3	2806.3	3103.2	3604.6	3828.5	4090.2	4433	4774.4	5089	5377	5674.3	6069	6146.7	6642.1	6781	6814.4	6917.4	6931.5	7418.3	7352.9
6.6498	1.2059	0	0	0	9.0732	7.5282	18.676	3.8319	8.0676	1.3808	4.1816	10.24	15.452	3.4468	0	2.8589	0	0	0	9.4128	7.3831	4.496	0	0	15.845	53.712	78.478	110.97	157.36	254.06	312.7	423.58	487.48	627.1	701.96	853.78	951.09	1096.9	1149.3	1299	1357.6	1437.5	1507.5	1597.4	1623.1	1687.3	1767	1843.6	1915.9
4.0678	0	0	0	2.4593	9.3912	0	4.2727	5.9644	1.757	0	0.15027	0	3.227	0	8.0016	6.1032	16.863	33.481	48.812	76.918	91.303	105.24	135.53	163.27	207.75	217.22	253.99	292.36	298.85	311	370.47	373.56	404.79	414.38	461.82	489.15	526.75	528.13	566.66	577.43	654.11	616.79	646.41	627.92	668.25	693.81	708.72	720.94	719.33
15.026	5.3244	0	0	0	0	0	0	0	1.9446	0	0	0	0	0	0	0	12.43	72.57	128.08	233.58	340.96	500.46	703.7	936.42	1199.2	1452.8	1750.2	2216.1	2570.2	2886.3	3535.6	3797.6	4061.2	4761.3	5036.3	5566.8	5915.9	6317.2	6652.6	6863.5	6935.8	6855.6	6821.5	6949.8	6974.2	6828.2	6948	6969.9	6992.9
0	0	0	4.5308	5.5221	7.1697	1.2804	11.687	13.277	18.305	18.16	19.708	27.861	18.188	17.962	21.346	34.738	45.835	65.816	72.97	100.68	111.83	163.25	194.22	243.55	291.02	255.36	321.17	392.08	476.56	538.3	643.09	740.48	920.06	1093.4	1207.7	1397.4	1571.9	1752.1	1975.5	2090.4	2146.2	2264	2374.3	2382.4	2447.6	2585.2	2465	2473.3	2519.4
0	0	0	5.842	5.7282	0	0.18497	0	0	0	0	4.4073	0	0	11.405	36.545	94.806	164	255.76	349.48	506.44	590.61	778.52	970.13	1080.7	1237.6	1457.7	1722.4	1986.3	2224.2	2479	2778.5	3101.3	3453.7	3710.7	4174.8	4476	4676.9	5064.8	5305.4	5634.2	5884.6	5934.4	6013.6	6446.7	6529.3	6514.1	6661.5	6610	6698.4
0	0	0.41187	2.5779	2.771	4.3707	0.27704	7.7699	0	3.241	0	0	0	0	0	2.3128	8.6973	24.878	40.222	63.334	86.468	124.22	164.41	215.3	268.89	316.71	376.5	433.24	521.98	580.49	666.21	703.73	763.13	787.21	877.15	945.15	998.35	1043	1143.7	1129.6	1163.4	1237.6	1278.1	1358	1337.4	1359.3	1342.1	1376.7	1370.2	1427.4
9.5066	10.726	4.3577	3.4437	0	0	0	0	0	0	0	0	0	0	0	0	0	0	0	6.0125	20.055	22.566	54.49	67.973	88.385	111.62	141.6	159.21	206.23	258.87	363.27	462.76	620.8	836.17	982.32	1212.2	1492.2	1689.4	1984.9	2198.3	2449.4	2668.5	2796.8	3031.3	3173.7	3273.3	3352.8	3534.4	3570.4	3693.3
1.9242	2.7562	0.21435	2.5054	1.3839	0.70292	0	0	0	0	0	0	5.539	0	9.2026	16.923	41.588	68.887	108.08	169.06	213.1	263.06	337.27	425.94	537.87	676.38	776.14	848.83	923.78	879.55	972.64	1146.4	1276.4	1342.1	1489.4	1581.5	1711.9	1843.8	1982.9	2096.2	2244.3	2329.1	2418.8	2449.7	2581.5	2766.9	2779.1	2834.7	2879.5	2925.2
8.1704	4.2152	0	8.2162	0	0	0	0	0	6.6343	8.3475	1.8062	10.653	8.5896	13.03	33.584	69.879	76.055	142.04	218.05	290.36	409.32	577.27	732.43	932.03	1102.5	1297.9	1571.7	1696.2	1879.6	2189.5	2288.9	2523.7	2732.8	3015	3296.7	3492.7	3633	3863.6	3950.9	4254.7	4354.7	4508.4	4770.3	4506.9	4603.2	4625.5	4864.9	4895.2	4819.3
0	0	0	0	7.6336	5.5456	4.6968	2.8028	7.2373	19.741	8.7511	22.908	13.647	24.396	46.701	69.503	105.14	149.9	214.54	292.69	351.96	446.12	528.88	667.55	689.67	836.74	924.06	1083	1207.1	1358.5	1554.9	1680.2	1876	2087.2	2326	2443.3	2680.4	2850.2	2878.7	3022.2	3126.4	3269.5	3380	3557.3	3604.3	3653.6	3693	3847.8	3754.2	3941.9
6.7098	0.94043	0	3.9707	0	0.15523	3.7456	0.1043	4.0379	0.19879	0	4.37	0	0	1.7179	11.451	6.4035	18.845	33.35	38.145	53.322	53.084	57.791	67.207	96.472	89.533	112.51	101.11	130.08	160.43	185.18	291.47	350	429.12	513.88	621.19	744.54	863.69	954.21	994.81	1052.3	1063.3	1160.5	1196.6	1226.9	1273.3	1313.3	1353.7	1392.5	1341.8
6.4417	6.795	4.0084	1.57	0	0	0	0	0	0	0	0	10.098	31.915	82.603	150.02	241.06	358.79	479.91	611.65	760.01	883.89	1038.7	1140.6	1313.1	1392.3	1495.8	1641.9	1696.7	1848.2	1915.8	1958.6	2001	2116.7	2157.4	2159.9	2219.7	2288.2	2320.9	2353.2	2348.8	2335.3	2357.1	2314.2	2353.4	2424.5	2422.4	2418.4	2449.7	2418.5
0	3.8283	0	0	9.4075	0.5056	3.6299	4.2561	14.577	21.754	18.755	15.107	32.351	26.577	23.672	24.008	38.734	68.756	101.3	159.77	217.55	280	364.38	440.23	561.16	663.12	822.7	948.84	1086.5	1277.6	1443.9	1553.5	1836	1866.4	2137.4	2355.3	2567	2644.7	2787.9	2926.7	3050.8	3170.4	3353.3	3306.2	3651.9	3549.2	3575.5	3696.2	3741.7	3795
0	3.941	0	1.8553	3.6669	0.17436	0	0	0	0	3.2113	5.8134	28.315	34.906	62.329	85.028	118.44	149.95	211.2	275.7	355.8	433.13	529	631.32	799.11	966.05	1203.8	1426.5	1645.8	1903.7	2143.2	2353.4	2619.1	2830.2	3100.3	3219	3384.2	3521.7	3792.9	3939.8	4020.6	4059.7	4122.8	4242.3	4261.2	4292.1	4343.6	4381.2	4460.3	4437.8
9.0881	3.8527	1.259	0	0	0	8.4929	5.774	17.723	11.954	22.904	49.819	54.614	90.849	152.85	216.16	306	429.68	557.63	710.48	876.45	1027.4	1220.2	1342.7	1672.1	1880	1992.1	2146	2499.7	2305.2	2841.8	2926.7	2908.8	3088.2	3251.1	3419.8	3491.1	3543.5	3723	3777	3810.9	3806	3881.7	3940.6	3913.6	3994.3	3935.1	4023.6	3885.4	4044.6
3.3	0	0	4.0299	0	3.5705	0	0	2.8961	4.5599	4.2105	1.1177	0	0	1.3808	5.2962	0	14.801	18.352	32.937	39.855	43.503	51.996	67.428	89.603	122.14	156.38	200.63	258.91	282.85	375.2	425.84	540.21	590.74	673.5	737.19	768.17	870.46	935.87	1010.7	1039.6	1104.5	1134.9	1200	1272.8	1229.1	1265	1343.2	1357.9	1383.7
20.225	9.4854	0	9.3673	0	0	0	0	0.50954	2.1792	7.5536	25.111	39.153	38.214	40.374	48.999	61.6	86.799	143.1	189.44	222.32	251.48	284.37	301.6	316.31	387.38	396.22	416.65	434.45	443.95	483.88	488.79	632.39	654.93	662.63	662.82	756.51	721.96	839.22	838.47	876.07	498.32	559.55	608.57	606.12	488.25	607.17	710.14	664.08	709.55
2.6391	1.6951	0	2.0355	1.1472	3.7172	0	1.9791	0	3.7193	0	16.431	14.441	14.793	21.909	15.904	36.471	30.562	39.542	57.486	62.447	89.719	92.23	85.374	108.4	135.73	180.41	193.85	229.81	298.85	351.18	419.02	481.43	524.08	621.66	686.77	797.27	848.27	953.24	1013.4	1111.6	1099.4	1221.2	1270.9	1309.9	1360.4	1370.2	1449.1	1525	1527.7
0	0	5.0386	3.5577	10.778	0	0.69085	0	0	0	0	0	0	0	9.5237	0	0	0	0	12.275	28.904	49.75	130.23	196.88	299.73	424.61	574.67	642.29	789.86	969.72	1175.2	1365.1	1558.7	1657.1	1817.2	2026	2302.2	2506	2592	2813.4	2928.1	3049.2	3235.8	3384.2	3403.3	3496.2	3638.7	3652.1	3859.7	3890.7
7.1625	0	0	0	4.1289	6.3559	0	5.5596	1.567	2.3771	1.0029	1.9151	10.347	25.374	74.191	124.39	213.9	292.43	428.78	612.2	755.63	1040.3	1321	1614.7	1738.8	2085.6	2295.2	2627.7	2954.4	3232.5	3443.6	3740.7	4081.2	4150.9	4434.9	4558.5	4758.8	4930	5082.3	5153.2	5297.2	5402.8	5404.5	5460.6	5656.4	5761.1	5877.8	5822.2	5700.1	5855.4
3.6669	0	0	2.9062	0	1.8552	9.8824	16.409	7.8234	12.256	15.856	35.617	61.721	91.147	127.67	141.45	223.97	267.74	340	423.41	486.77	556.73	646.95	677.13	816.42	875.18	1009	1092.4	1232.5	1410.1	1501.9	1660.3	1857.8	1934.5	2048.9	2182.3	2343.2	2437.2	2607.4	2626.7	2834.7	2895.6	2924.9	3015.5	3121.1	3140.2	3305	3290.1	2447.6	2513.8
2.4517	4.7049	0	7.893	0	0	2.2106	11.878	33.406	31.201	30.251	22.274	32.989	40.959	19.296	22.531	29.185	60.85	56.887	86.46	120.33	172.06	225.45	309.25	379.49	474.86	558.43	631.71	638.27	710.96	780.28	838.75	940.37	1047.5	1167.1	1232.8	1322.9	1469.6	1525.1	1607.1	1629.9	1675.8	1758.7	1830.3	1860.2	1894.3	1918.4	1993.5	1999.3	2017.4
0	0	0	0.20388	0	5.6413	16.809	18.511	20.185	19.863	16.877	26.965	41.953	40.788	74.084	100.55	123.03	195.29	182.89	234.31	273.84	319.56	354.11	435.13	545.79	677.05	759.88	833.68	714.45	659.31	639.78	697.01	738.64	808.82	876.92	911.87	910.64	939.46	1036.4	1042.3	1052.3	1141.4	1182	1245.1	1246.2	1235.7	1305.6	1350.1	1346.8	1420.7
0	0	3.1304	0	0	6.4443	4.7657	6.6077	11.522	12.086	6.3267	9.9075	12.924	17.12	26.707	41.725	67.992	118.25	168.34	211.88	268.44	325.15	392.33	464.15	517.37	627.48	669.82	743.61	821.63	912.82	957.4	1054.9	1158.3	1237.8	1309.7	1426.4	1496.1	1525.7	1658	1698.2	1720.9	1792.4	1845	1915.6	1991.6	2005.8	2001.2	2030.2	1973.3	2068.2
0	0	0.83273	1.5115	9.2337	0	5.8957	5.1435	6.6956	1.5791	2.3142	2.5986	10.645	15.378	34.82	40.667	66.176	108.89	156.51	246.61	358.61	495.69	713.56	933.83	1167.5	1409.3	1622.8	1966.1	2172	2446.6	2718.9	2948	3173.8	3319.5	3463.3	3599.4	3686	3848.7	3928.6	4165	4229.6	4237	4179.3	4197.1	4185.1	4337.5	4478.4	4429.3	4405.9	4406.1
16.18	7.5364	0	0	0	0	0	4.034	0	7.4197	0	7.9173	1.1748	4.3291	0	31.947	63.779	100.8	156.16	197.03	256.25	330.02	364.53	435.17	450.23	484.89	542.5	531.35	554.61	615.62	666.93	640.1	668.68	690.6	731.29	718.37	732.06	726.17	756.54	777.54	799.95	807.93	805.39	799.31	773.08	798.61	790.61	815.16	809.87	843.15
0	0	3.7828	13.967	4.1298	3.5644	0	0	0	0	0	0	0	3.992	3.4717	11.958	26.418	38.333	61.228	97.888	118.6	106.3	164.04	235.29	332.03	468.62	603.44	755.21	872.21	1009.9	1211.5	1299	1472.2	1576.2	1691.8	1834.3	1944.8	2010.2	2273.8	2276.4	2257.7	2384.5	2511.5	2556.3	2536.5	2630	2633.5	2753.1	2684.8	2640.4
5.7201	0	0	0	0	3.0996	4.1403	3.609	0	0	0	2.1399	32.941	72.466	103.45	171.28	230.15	307.41	405.13	477.46	542.01	630.19	705.97	805.25	899.27	1000.9	1097.3	1216.7	1316	1406.8	1523.4	1621.3	1710	1810.4	1871.2	1986.9	2080.6	2088.7	2170.4	2245.7	2280.6	2299.2	2371	2398.3	2354.5	2477.8	2451.9	2493	2526.1	2509.5
0	0	0	5.6385	2.6296	6.1756	3.5185	0	3.5183	1.7701	13.987	13.986	18.685	16.963	14.298	21.341	32.357	26.553	41.946	62.22	76.606	88.461	120.55	134.55	175.52	225.4	281.8	301.43	343.52	387.95	427.17	484.36	517.34	579.72	616.82	677.85	705.78	721.73	785.23	792.14	852.28	860.01	880.54	897.72	937.94	945.9	982.44	968.58	1004.3	1004.3
0	2.38	2.5761	0	1.9284	0	0	0	0.48198	0	0	0	0	0	0	0	10.023	41.752	95.276	172.95	276.81	417.35	613.15	823.99	1073.4	1350.1	1690.7	1994.9	2272.3	2524.1	2804.7	3113.7	3467.8	3747.9	4196.5	4297.9	4639.4	4843.1	5052	5434.4	5525.6	5713.3	5886	6004.3	6133.5	6152.7	6258.5	6431.1	6462.3	6480.2
9.1217	11.179	0.57785	8.741	0	0	0	0	0	0	0	0	0	0	0	6.1334	17.209	45.915	63.279	113.63	172.39	219.36	304.25	384.63	460.69	565.63	662.86	791.67	876.57	937.41	1003.4	1005.6	1026.3	1115.2	1156.4	1193.2	1203.4	1287.5	1284.2	1409.1	1425.7	1465.4	1458.6	1454.7	1466.8	1476.5	1427.7	1424.2	1433.2	1520
1.2462	3.6782	0	8.1416	0	0	1.2266	0	0	0	0	0	0	0	0	0	0	0	0	0	0	0	0	0	0	0	0	7.4792	42.916	67.292	92.688	79.602	88.97	146.93	189.49	251.82	250.45	317.63	355.19	425.03	467.05	530.26	543.48	566.42	600.02	615.42	604.34	609.23	639.61	730.66
6.1369	0	0	0	5.7469	7.2381	1.4787	1.4134	1.6327	7.8605	0	7.7061	20.485	59.982	116.82	204.02	351.84	484.06	708.91	956.2	1149	1466.9	1730.8	1980.2	2321	2628.6	2952.5	3198.5	3466	3792.5	4143.4	4421.7	4893.9	5420.7	5721.8	6110.3	6474.5	6747.9	7096	7161.2	7611.6	7812.5	8199.6	8310	8779.3	8721.2	9041.8	9169.1	9225.6	9433.3
17.147	4.8542	0	0	0	0	0	0	4.3612	1.7554	6.5049	10.473	10.821	17.37	51.45	69	104.06	165.63	244.9	369.11	528.73	760.73	1028.4	1265.9	1496.1	1682	2144.3	2392	2739.7	3215.1	3521.9	3859.8	4245.1	4500.2	4946.6	5304.2	5487.5	5622	6053.2	6382.9	6338.2	6731.7	7048.6	7008.7	7117.4	7244.1	7208.8	7369.7	7455.3	7506.1
19.69	10.968	1.9546	0	0	0	0	3.6067	0	0	0	0	0	0	0	0	0	10.517	38.354	85.615	136.97	173.68	265.95	340.16	408.48	494.13	579.55	680.15	804.59	895.23	1020.6	1140	1217.7	1362	1462.4	1567.9	1685.3	1773.3	1885.7	1983.4	2064.2	2167.6	2191.6	2284.5	2324	2397.6	2242.2	2295.3	2396.4	2396.6
0	0	0	3.0785	7.4162	0	1.8124	6.2141	5.0642	7.3089	15.525	33.841	81.505	161.74	285.32	439.57	632.56	865.48	1127.4	1410	1769.2	2132.2	2566.3	2955.6	3404.2	3759.2	4261	4801.1	5237.3	5622.5	5976.4	6470.5	7078.9	7608.7	8203.9	8126.9	8278.8	9040.4	9348.5	9621.6	9396	9868	10404	10327	9933.6	9844.1	9704.9	9663.8	9829.2	9919.8
8.781	10.424	0	2.3562	0	0	0	0	0	0	0	21.151	61.912	108.39	178.62	268.99	379.11	477.96	664.83	798.72	976.91	1169.9	1389.5	1696.6	1951.7	2267.5	2596.9	2985.1	3339.7	3659.4	4034.5	4355.3	4853.1	5166.5	5353.2	5795.3	6043.1	6246.7	6715.7	6734.1	6921.8	7031.4	7165.7	7102.3	7240.8	7286.4	7452.3	7510.1	7519.8	7597.9
0	2.6927	2.3231	1.5738	9.0175	0	0	0	0	0	0	0	0	0	0	18.919	47.869	79.548	129.22	196.63	251.05	339.1	439.4	520.04	648.23	772.89	925.31	1331.5	1524.3	1665.4	1986.8	2086.6	2015	2246.9	2518.3	2713.2	2877.5	3137.4	3236.8	3443.2	3686.4	3781.6	4018.8	4066.5	4177.6	4310.5	4295.7	4441.4	4512	4574.2
4.8094	0	0	0.93289	0	0	1.1877	6.8559	18.228	2.0471	9.4323	11.079	22.607	19.337	9.8974	22.868	74.735	146.03	272.47	446.43	741.13	989.22	1450.8	1803.7	2301.4	2853.7	3397	3833.4	4326.1	4883	5503.7	5981.8	6689.6	7376.2	8012.8	8541.7	9119.1	9838.3	9759.4	9942.7	10701	10695	10976	11618	11241	11362	11926	12121	11995	11961
6.96	6.4365	0	0	0	0	0	0	0	0	4.0505	0	0	0	0	0	0	0	0	0	4.5694	17.883	25.354	30.816	47.564	79.129	95.558	134.73	201.88	157.8	222.91	364.61	454.87	568.33	664.55	784.38	895.32	1065.2	1151.6	1260.4	1424.7	1500	1609.5	1623.5	1748.3	1856.2	1902.1	1927	1949.6	1930.4
24.31	13.187	0	0	0	0	0	0	0	0	2.9137	0	0.58676	4.0366	27.091	32.543	43.44	55.295	81.718	94.476	132.49	164.87	224.94	269.25	316.84	425.77	540.3	668.62	735.79	915.59	1105.1	1248.5	1562.7	1724.4	2048.8	2173.4	2418.1	2590.9	2766.5	2933.8	3041.5	3249.5	3319.3	3552.8	3599.3	3622.7	3624.9	3627.1	3658.8	3614
0	0	6.4961	2.7446	6.3376	0	0	0	0	5.9304	0	6.9142	20.96	25.464	68.751	100.53	150.93	229.98	323.15	428.46	571.68	710.04	895.36	1123.1	1350.5	1727.7	1960.5	2315.8	2677.4	2937.1	3327.9	3710.7	3873.9	4178.5	4468.6	4695.6	5143	5508.3	5518.2	5859	6064.6	6208.6	6411.2	6552.3	6518.4	6465.7	6991.5	7052	6862.7	6743.2
0	2.9882	0	0	5.4182	4.1483	8.5489	13.478	17.095	39.175	34.041	48.777	43.954	39.633	67.455	97.495	139.83	187.32	245.97	318.91	376.02	447.56	501.58	576.9	660.71	761.78	842.93	834.95	950.43	1108	1179.6	1322.9	1508.9	1556.6	1817.8	1946.9	2133.6	2306.1	2481	2756.6	2825.5	3074	3230.2	3301.3	3451.1	3552.5	3319.1	3730.7	3779.4	3867.9
12.772	1.7231	12.288	0	0	0	0	0	0	0	0	0	0	0	0	0	0	0	0	0	0	0	6.7165	39.682	119.72	157.59	196	257.51	308.9	382.11	487.27	528.82	565.96	637.52	713.99	842.86	908.46	952.94	1044.7	1160.3	1183.7	1275.1	1313.9	1358.6	1351.1	1390.1	1495.3	1627.1	1621.6	1681.2
0	4.3761	3.2539	2.6323	0	0	0	0	7.6212	2.8835	2.2767	25.799	48.258	94.461	142.69	215.14	269.57	379.84	429.66	530.41	579.16	642.38	717.39	773.16	869.78	950.41	1013.3	1188.5	1234.2	1303.7	1444.6	1547.9	1649.2	1748	1850.6	1842.8	2100	2220.7	2314.6	2385.3	2402.7	2584.5	2577	2474.6	2536.7	2508.9	2644.7	2636.4	2776.6	2727.9
7.9048	0	0	0.39888	0	4.9304	0	11.163	0	12.798	11.748	28.823	26.37	42.822	56.967	31.566	62.093	51.097	77.101	119.06	170.79	228.22	275.09	323.17	389.09	468.08	541.32	617.89	701.71	750.35	826.13	896.88	949.62	994.62	1114.9	1121.9	1214.9	1242.7	1335.3	1353.6	1423.6	1427	1524.5	1532	1610.4	1636.7	1631.8	1693.2	1787	1743
0	0	0	4.8098	6.2321	4.0594	12.589	10.266	20.263	15.966	11.786	12.257	12.099	12.705	8.2007	8.9803	13.604	11.798	22.408	33.75	39.489	68.104	116.17	146.24	189.25	248.57	302.7	388.93	442.06	494.58	594.73	654.95	746.49	854.09	908.91	1008.9	1050.1	1147.6	1225.5	1303.2	1347.4	1437.8	1438.2	1509.5	1523.4	1622.3	1682.7	1724.6	1741.4	1821.8
0	0	0.068311	2.5572	3.1657	5.1719	8.3922	23.08	18.732	20.551	32.185	54.891	66.739	91.002	97.387	122.12	120.45	188.14	189.07	252.07	324.26	345.83	376.17	380.41	449.03	484.54	512.91	645.89	711.91	818.87	917.34	1143.4	1424.8	1483.6	1754.1	1807.4	1894.1	2091.7	2298.9	2408.1	2637.9	2406.1	2551.7	2806.7	2689.1	2790.4	2897.1	2904.8	2926.3	2977
0	0	7.2902	5.0767	11.638	3.636	4.9456	9.1459	4.413	17.33	24.202	35.52	60.512	96.53	133.92	186.59	267.75	385.57	528.8	699.7	844.95	1081.2	1403.4	1671.6	2017.5	2297.7	2502.5	2777.8	3032.3	3381.8	3697.4	4015.6	4301.1	4623.5	5038.8	5379.7	5824.7	6176.9	6341.3	6645.6	6761.2	7038.3	7095.2	7555.9	7423.7	7496.1	7796.5	7723.8	7796	8008.6
1.1546	0	0	0	0.9486	9.6047	11.149	8.3852	14.477	9.5778	7.3857	9.2996	25.259	19.498	26.134	37.826	46.945	70.614	107.05	138.62	222.02	292.96	376.78	457.41	597.92	792.39	964.92	1167.3	1403.4	1587.2	1829.4	2089.7	2419.9	2809.1	3002.2	3258.4	3488.2	3787.9	3983	4230.3	4469.8	4622.1	4794.5	4911.8	4972.8	5009.5	5135.2	5292.8	5338.1	5297.9
26.364	13.08	0	0	0	0	0	0	1.2479	32.286	57.697	136.05	201.24	302.52	442.41	570.96	758.09	894.15	1115	1228.9	1396.2	1933.7	2076.8	2392.3	2756.9	2972.2	3358	3286.2	3631.8	4004.6	4129.6	4407.8	5150.9	5306.8	5447.8	5613.8	5766.6	6170	6236.6	6384.4	6534.3	6428.9	6557.2	6429.9	6542.4	6608.1	6531.4	6732.7	6757.5	6646.9
0	2.9741	0	0.53514	1.0775	0	1.9498	0	0	0	0	1.1176	20.417	15.13	28.321	40.283	52.5	97.337	128.72	160.38	194.98	231.6	261.1	333.11	385.24	431.66	527.2	586.99	657.07	731.96	812.68	966.13	1085.7	1268.5	1363.6	1539.1	1626.4	1773.4	1906.1	2010	2104.8	2147.8	2236.8	2343.9	2352.9	2426.9	2405.3	2451.7	2605.1	2605.6
0	0	0	0	5.4565	5.5314	6.7779	2.7723	7.2342	1.2626	14.265	14.308	15.351	19.726	9.9436	4.8967	20.983	21.803	22.362	35.444	67.588	105.87	181.73	240.33	347.53	473.51	595.21	696.18	835.62	978.71	1130.4	1270.8	1443.6	1634.5	1865.7	2073.8	2178.4	2373.8	2489.3	2624.1	2764.5	2835.7	2941.4	3048.3	3215.1	3149.6	3230.7	3313	3301	3300.3
8.8628	0.72524	0	4.3205	0	1.8243	1.622	2.1625	5.8626	6.5694	11.921	12.512	10.572	5.5555	0	0	0	4.6564	24.078	0	0	0.57708	8.567	0	0	0	0	1.7454	0	0	28.51	33.812	112.2	167.13	244.58	285.79	354.38	413.21	434.53	471.87	507.12	529.2	597.01	643.13	690.86	699.23	707.16	817.73	807.17	849.66
5.1967	2.9599	3.3962	0	3.745	0	7.8341	0	10.09	10.553	9.0744	13.995	14.89	7.1246	4.6633	10.061	23.144	26.064	26.673	39.069	49.469	72.717	82.296	123.28	144.99	202.02	274.95	380.08	485.22	601.73	706.05	779.78	927.4	1158.9	1025.1	1214.8	1328.3	1453.1	1577.6	1717.1	1829.6	1957.5	2067.6	2111.4	1526.2	2172.6	2072.8	2183.3	2201	2294
8.8256	0	0	0	0	3.4493	4.2443	14.987	2.3937	5.0702	11.197	20.206	29.417	50.021	97.26	141.31	218.29	325.2	474.34	651.71	787.79	1040.3	1223.1	1404	1697.1	1987.9	2252.5	2531.2	2704.2	2933.2	3145.8	3360	3502.5	3747.8	3822.1	4039.6	4302.7	4322.7	4464.4	4461.2	4768.7	4866.9	4836	4968.5	5041.9	5064.4	5149.8	5267.8	4870.5	4956.3
0	6.9515	0	10.255	3.6426	0	0	0	4.592	12.231	19.427	32.236	71.891	72.568	94.945	146.7	180.12	226.64	262.85	320.66	350.97	394.4	471.14	575.1	649.29	793	879.35	953.86	1034	1047.9	1103.4	1325	1416.7	1490.4	1574.9	1669.5	1761.4	1798.5	1877.7	1943.7	1993.1	2033.1	2091.9	2107.1	2112.9	2189.9	2209.8	2218.6	2256	2180.2
3.1161	0	0	6.7669	1.1916	3.6855	1.4378	0	0	0	0	0	13.717	27.633	65.171	118.56	190.78	261.27	362.85	438.12	517.51	613.33	718.62	749.17	925.36	1024.6	1145.1	1260.8	1434.5	1595.6	1575.2	1791	1942.9	2101.6	2202	2298.4	2344.3	2423	2508.9	2564.6	2603.3	2608.6	2632.2	2678.4	2726.3	2806.4	2801.3	2803.9	2775.2	2793.7
0	1.3455	11.245	0	8.3992	0	1.4844	6.6453	0	11.253	8.364	6.1111	16.393	23.035	29.38	28.588	29.867	47.609	58.748	89.974	108.4	150.28	205.27	249.23	306.22	413.05	483.53	550.91	602.05	687.22	766	833.61	946.95	988.58	998.37	1144.6	1167.5	1254.4	1339.2	1314	1373.6	1423.6	1438.2	1464.5	1457.8	1415.7	1486	1486.9	1557.3	1467.1
3.0645	7.988	2.471	0	0	8.1506	1.6749	0	0	0	9.3966	53.072	105.12	160.79	245.41	326.61	433.45	530.28	646.62	819.22	967.84	1113	1304.7	1515.6	1717.5	1990.6	2249.1	2495.6	2854.4	3010.9	3406.7	3765.6	4066.1	4421.4	4658.3	5094.1	5486.5	5550.1	6256.7	6376.1	6643.1	6879.5	7075.6	7317.7	7427.1	7544.7	7629	7555.8	7911.6	7964
0	0	0	1.3648	8.1891	2.8605	5.1292	8.7679	15.207	15.468	25.201	25.461	32.45	31.655	30.055	23.382	31.736	36.569	40.695	53.824	71.203	102.22	128.12	160.71	207.68	291.92	374.3	406.35	473.26	580.51	651.37	758.27	865.33	993.4	1155.8	1216.4	1372.3	1434	1583.8	1620.4	1670.2	1741.7	1827.6	1789.7	1859.9	1911.3	1940.3	1986.6	1980	2043.4
0	0	0	3.6027	10.888	13.955	9.0322	15.556	22.926	35.285	42.962	52.816	63.729	61.469	82.271	107.14	151.4	212.19	263.83	362.72	441.13	504.9	583.99	728.59	846.57	984.95	1166.4	1279.9	1503.5	1693.3	1868.1	2113.6	2341.4	2539.2	2811.8	2970	3183.5	3376.9	3596.6	3717.1	4003.1	4106.8	4198.8	4352.3	4515.8	4561.9	4791.9	4831.9	4992.7	5137.6
0.22267	0	0	7.9933	0	0	3.1551	8.6678	8.3382	12.316	8.2576	14.056	19.746	35.841	66.481	86.327	144.48	261.13	345.89	451.72	543.11	735.99	911.17	1107.7	1312.5	1494.1	1763.4	2004.1	2302	2534.7	2794.2	2987.2	3285	3403.1	3770	3961.6	4017.5	4307	4499	4614.3	3612.3	3986.5	3991.4	4931	4989.6	5114.1	5269.3	5248.6	5132.2	5228.4
0	1.7515	0	8.3626	0	0.61796	0	0	1.4994	0	0.52891	0	9.1036	9.1936	23.354	69.045	120.02	177.21	273.7	366.4	468.36	606.7	735.11	850.83	989.18	1123.8	1270.6	1449.7	1659.3	1819.1	2036.5	2076.8	2322	2573.3	2807.1	3139	3211.3	3530.5	3882.4	4007.7	4261.9	4393.2	4454.9	4617.2	4641.7	4795.2	4858.7	4866.3	5010	5135.1
0	0	0.50098	0	3.073	0.92077	9.126	1.242	0	4.3114	3.8576	4.9263	14.886	0	6.266	8.4262	40.704	36.885	59.073	57.759	69.18	71.742	145.17	146.01	163.39	155.1	191.79	249.06	263.18	318.08	299.15	304.2	343.42	351.25	391.1	444.49	500.88	500.17	512.59	451.38	475.13	423.61	448.08	549.4	492.96	542.55	604.59	578.23	618.43	686.31
0	0	0	0.46867	5.8727	5.0161	14.882	0	0	0	0	0	2.9262	7.7616	13.527	16.615	20.938	31.725	59.144	89.484	127.83	170.51	248.31	311.65	418.48	548.13	699.88	874.27	1055.4	1262.7	1451.3	1648.1	1775.3	2050.4	2269.3	2463.5	2640.6	2743.6	2759.7	2858.5	2903.2	3033.4	3054.3	3181.4	3176.7	3265.6	3323.3	3316.4	3371.8	3341.5
19.626	2.3498	0	0	0	0	0	9.9321	0	9.1767	13.851	0.66806	2.3646	2.2546	31.45	44.322	72.392	109.9	165.15	229.03	312.52	383.41	484.25	711.12	870.28	985.19	1268.7	1356.8	1525.4	1572.3	1723.8	2153.6	2050.2	2192.2	2429.2	2557.7	2822.8	2923.4	2981.7	2791.1	3176.7	3038.6	3325.5	3330.5	3608.6	3665.7	3654.9	3851.9	3613.4	3468.4
0	0	0	0	1.9082	4.8213	16.005	2.3691	19.586	44.275	70.837	98.783	154.66	209.59	277.24	421.03	494.82	684.14	784.38	1041	1128.8	1294.7	1520.8	1913	1913.1	2110.2	2333.9	2336.5	2647.6	3055.5	3138.1	2935.3	3081	3181.5	3219.5	3302.1	3389.2	3446.8	3494.1	3674.7	3721	3746	3954.3	4026.5	4071.1	4173.4	4203.7	4388.9	4366.9	4273.5
0	0	0	0.5685	9.0098	8.1484	5.1587	9.2529	16.645	36.278	41.362	57.646	73.521	74.896	86.254	96.059	115.25	164.22	218.44	297.42	377.73	490.1	584.71	710.77	852.38	957.92	1129.4	1249	1362.6	1575.9	1722.7	2014.3	2239.4	2431	2756.3	2927.2	3079.7	3332.5	3560.7	3758.8	3942	4064.3	4193.5	4281.8	4463.4	4665.5	4786.7	4833.3	4862.7	4854.6
14.032	5.7121	0	0	0.82071	0	0	0	0	0	0	0.24896	15.386	10.571	38	36.068	49.862	50.925	61.849	83.924	110.99	130.37	136.41	195.41	222.32	180.84	162.37	204.78	310.57	368.26	439.15	430.71	477.06	533.51	573.63	667.1	806.11	913.57	1028.6	1077.7	1168	1209.5	1264.3	1286.9	1363.2	1487.8	1496	1490.6	1573.8	1579.6
10.285	0	1.1319	2.9547	0	0	0	1.7276	1.6803	2.4802	3.9828	6.7775	3.0338	8.8904	3.4786	8.1583	8.9167	6.1492	8.7023	25.617	24.232	12.922	43.516	22.935	30.337	34.064	54.065	47.795	87.425	87.593	97.561	138.58	192.27	269.26	370.85	379.65	459.64	564.68	632.53	730.25	806.08	912.52	957.27	975.2	1012.3	1032.5	1047.2	1036.5	1003.3	1123.4
8.9898	3.3161	0	5.5629	0	0	0	0	0	0	0	0	0	0	5.3835	21.139	33.037	66.006	103.37	154.2	204.56	284.65	477.25	501.79	606.22	601.87	651.64	712.4	772.38	805.07	874.74	946.25	963.09	1010.2	1011.9	1073.9	1067.7	1135.7	1132.4	1151.5	1219	1164.2	1266.6	1258	1233.4	1258.3	1184.3	1267.2	1282.8	1257.1
21.546	10.461	0	0	0	0.17019	0	0	0	0	0	0	0	0	0	0	0	0	16.416	35.074	35.432	45.125	57.959	83.064	98.998	108.94	122.81	136.34	132.93	148.4	175.56	235.04	290.37	336.21	379.93	430.89	530.19	564.99	664.27	766.59	859.12	973.2	1011.4	1036.2	1043.6	1098.4	1081.1	1130.3	1160.4	1178.7
0	0	0	14.304	13.349	4.8881	11.775	8.6073	10.652	9.7117	13.507	5.9862	18.212	0.87602	0.4065	2.3164	6.5697	8.202	16.806	26.537	55.608	71.542	104.1	110.5	175.37	193.81	235.88	293.19	372.81	228.97	281.53	382.34	493.95	660.24	850.44	1018.5	1215	1397	1559.1	1719.6	1784.3	1932.2	2051.5	2130.3	2223.5	2307.6	2340.6	2347.4	2429.4	2340.7
0	0	0	6.266	5.0287	0.14721	0	1.9413	7.9168	19.016	16.224	24.173	33.171	33.648	45.346	49.831	58.095	73.549	77.878	86.874	108	120.12	143.98	165.85	199.3	256.88	310.02	362.05	416.16	467.91	565.75	632.34	747.31	824	909.86	994.86	1056.9	1112	1205.3	1253.6	1337.1	1382.6	1447.2	1451.7	1501	1543.3	1585.5	1609	1589.3	1575.4
0	0	0	0.46951	5.0831	3.5326	0	0	0	2.536	0	0	3.3506	0.25128	2.0632	7.2096	16.944	63.515	124.66	239.76	341.53	457.82	630.37	829.83	1056.7	1230	1529.8	1850.3	2006.3	2247.7	2467.4	2763.8	3120.5	3288.7	3626.5	4018.6	3986.3	4387.3	4541.6	4855.7	4964.6	5033.4	5305.7	5243.3	5365.1	5428.8	5452.8	5362.2	5665	5562.6
11.174	0	0	3.0727	0	0	1.388	0	0	0	0	0	0	0	8.7495	20.891	42.336	62.015	89.17	101.81	142.12	163.68	195.27	224.08	240.42	283.5	283.07	343.76	379.09	429.63	458.43	489.7	502.53	502.68	506.88	555.86	625.69	702.47	771.08	710.29	741.4	710.05	734.73	777.33	870.22	934.51	898.86	912.48	982.84	896.53
21.771	8.085	6.7035	0	0	0	0	0	0	0	0	0	0	0	0	0	0	0	10.771	21.149	45.638	65.787	85.4	137.81	151.22	212.07	238.64	276.04	324.97	380.19	461.36	508.1	653.26	788.15	885.19	1055.9	1192.8	1368.3	1491	1674.2	1790.3	1952.8	2048	2184	2205.2	2343.9	2443	2500.7	2538.5	2620.3
12.606	2.5809	0.13905	0	0	0	0	7.6558	12.881	20.65	36.222	35.966	62.775	117.58	161.71	200.93	264.58	327.35	410.47	497.34	602.39	673.77	803.37	937.07	1007.6	1147.1	1188	1300	1425.8	1515.3	1594.6	1662.9	1789.1	1783.2	1876.4	1936.2	2088.9	2100.4	2190.2	2245.3	2234.9	2283.6	2475.7	2418.3	2389.6	2152	2338.5	2527.6	2157.4	2209
14.755	9.4699	1.848	2.3965	0	0	0	0	0	0	2.9153	0	0	0	0.32813	9.1102	23.264	37.382	51.574	86.326	107.16	134.03	166.2	209.7	264.02	348.13	411.89	495.23	554.09	624.58	700.09	809.24	840.72	933.86	988.06	1104.5	1124.3	1112.2	1212	1258.6	1260.1	1309.9	1358.1	1399.4	1397.5	1447.1	1430	1487.1	1710.1	1554.7
0	0	3.8602	0	0	3.5068	16.837	20.898	19.356	29.726	20.393	26.906	26.09	36.86	40.664	41.481	77.114	104.22	126.56	158.15	179.88	231.84	290.85	365.94	417.28	630.32	719.95	850.61	1011.5	1195.6	1424.3	1475	1684.7	1861.7	2050.3	2263.7	2502.5	2677.8	2901.1	3116.3	3339.6	3416.9	3612.2	3756.7	3958.6	4109.6	4163.7	4285.4	4312.1	4332.3
7.7774	9.3144	2.5224	0	0	0	0.26558	0	0	3.8487	7.2017	11.316	4.1717	7.432	0	0	0.65366	9.428	58.764	73.391	163.87	236.97	251.61	445.71	439.54	679.75	643.81	754.24	1039.2	1141.6	1049.9	1136.4	1223.2	1271.1	1378	1456.8	1474	1563.4	1632.3	1669.6	1753.8	1709.5	1777.9	1861.8	1846.1	1913.8	1899	1946.8	1989	2033.7
0	0	2.4046	0	6.4975	3.5667	1.1364	1.117	5.0517	17.445	16.21	42.843	89.852	138.19	217.1	280.57	328.85	428.16	535.38	542.62	635.93	850.63	833.95	879.31	901.37	929.16	1004.9	1076.4	1160.8	1205.3	1328	1385.6	1461.4	1526.2	1559.4	1647.8	1635.4	1860.1	1878.2	1990.1	1966	2060.8	2068.4	2112.2	2115.7	2225.7	2205	2254.6	2362.9	2325.8
0	0	1.0793	0	7.3835	0	7.3386	11.633	11.879	11.841	11.41	6.9308	20.759	33.08	40.358	48.783	67.305	92.545	118.75	141.58	168.47	202.71	221.61	284.67	376.56	436.02	553.53	706.39	871.9	1005.3	1271.3	1631.5	1570.7	1738.3	1855.3	2118.1	2604.6	2752	2442.4	2524.2	2609	2635.3	2680.1	3882.8	2933	3655.4	3745.7	3933.3	3983.4	3953.5
7.9575	8.5726	0.65818	4.6273	0	0	0	0	0	0	0	0	0	0	35.871	85.796	132.04	210.59	274.35	337.14	450.8	577.01	699.27	860.51	1007.2	1242.5	1461.8	1669.1	1838.1	2115.1	2322.5	2874.2	2783.5	2950.7	3200.9	3392.8	3662.3	3765.5	3964.5	4057.8	4198.8	4266.4	4360.3	4585.9	4569.3	4679.4	4759.8	4691.1	4764.7	4877.2
2.7468	3.2148	1.7482	0	0	0	0	0	0	0	0	0	0	0	0	5.3218	29.634	97.142	196.66	336.48	492.11	681.03	899.04	1158.4	1419.4	1758.9	2037.2	2235.5	2533.7	2906.7	3282.1	3595.5	3992.3	4609.7	5076.9	5552.9	5876.3	6225.1	6893.4	7297.1	7781.7	8088.6	8449.8	8745.9	8675.6	8915.2	9113.9	9186.5	9132	9436.3
0	0	0	4.7792	1.9073	3.8403	5.2618	4.9538	12.88	16.953	24.702	21.577	27.78	24.694	28.045	22.37	39.651	33.429	43.696	48.491	52.931	59.144	72.682	75.826	106.59	142.89	181.47	201.8	259.07	309.62	349.85	433.07	492.57	572.98	621.94	708.02	776.4	800.14	879.11	953.24	999.97	1077.1	1136.4	1150.5	1194.5	1209.1	1249.7	1215	1255.9	1220
13.968	3.3583	0	2.0344	0	0	0	0	3.6946	0.61543	6.5508	5.2061	0	0	0	0	0	0	0	0	0	0	0	0	4.5323	87.048	174.87	273.16	407.93	488.57	668.97	836.42	1080.2	1262.3	1435.4	1603.7	1789.3	1849.1	2047.9	1988.8	2136.8	2300.7	2380.3	2522.8	2512.8	2457.4	2541.8	2736	2580.3	2780.9
0	0	0	5.3974	0	3.2564	2.4714	0	2.7481	0	0.80812	5.9933	6.5806	14.356	16.955	32.846	45.156	51.106	71.633	91.849	114.71	125.94	196.79	245.94	373.26	438.4	525.37	803.18	734.88	837.82	915.49	928.85	1009.7	1133.7	1253	1416.5	1464	1689.7	1832	1994.7	2133.8	2235	2299	2411.7	2538.1	2608.2	2672.7	2669.1	2694.3	2766.4
0	0	0	2.1289	4.9805	0	10.579	19.744	17.642	17.507	31.58	36.527	43.745	37.069	41.12	30.423	54.156	61.17	79.23	95.373	122.41	152.67	196.2	209.17	235.92	269.72	290.45	354.86	394.24	472.06	538.82	596.01	639.6	684.78	784.99	810.96	824.09	856.23	924.09	987.17	958.03	1010.8	1015.4	1053.1	1040.5	1076.3	1105.5	1102.9	1107.9	1126.1
0	2.9307	0	0	2.1049	4.3408	1.2479	0	0	0	0	0	2.9704	0	13.734	19.772	39.53	72.618	154.06	232.89	391.8	535.01	732.35	936.57	1159.5	1457.4	1690.1	1747.9	2109.4	2467.4	2700.9	2894.4	3448.6	3673.3	3797.9	3899.8	4248.2	4768.8	5055.2	5335.7	5437.9	5616.7	5823.9	5951.6	6169.7	6286	6361.1	6313.3	6461.6	5501.2
6.2366	1.5626	0	0	0	0	5.2418	3.9456	4.7677	2.2873	0	0	0	0	0	0	0	14.892	23.949	41.631	56.168	68.146	95.213	139.11	191.07	230.38	272.36	325.76	381	419.17	519.59	591.1	702.81	810.82	906.24	1026.1	1103.4	1239.5	1289.3	1370	1504.8	1617.4	1715.6	1787.6	1867.6	1931.5	1985.6	2020.4	2058.4	2115.4
7.4864	0	0	2.0473	0	0	3.2268	0	7.3237	0.05562	0	5.5308	0	0	0	1.7427	10.326	25.328	62.487	126.4	213.97	357.38	490.01	668.77	873.56	1046.8	1317.6	1570.3	1802	1966.1	2181.7	2566	2853.2	2925.1	3212.8	3598.4	3757.5	3966.9	3966.2	4290.3	4347.1	5065.7	4674.6	4082.8	4863.8	4963.6	5083.4	5145.2	5103.1	5137.9
0	0.21618	0	7.9498	9.2574	0	1.6338	0	0	0	0	7.9574	38.796	88.821	157.2	213.36	336.38	521	676.09	1064.5	1184.4	1238.7	1679.6	1351.7	1576.4	2064.7	2120.4	2386.2	2582.7	2919.8	3138.1	3349.2	3577.6	3691.9	3951.8	4044.6	4241.8	4470.9	4546.7	4877.2	4902.8	4954.4	5044	5033.4	5261.2	5341.1	5342.8	5358.4	5447.7	5391.1
0.52816	3.119	6.2141	1.6946	0	0	0	0	0	4.5193	26.641	81.764	158.24	254.91	388.26	531.73	717.97	918.41	1131.8	1412.6	1669.8	1925	2154.5	2345.4	2650.1	2892.5	3112.6	3446.8	3772.4	4007.9	4289.4	4575.3	4775.6	4883.9	5202.1	5354.6	5490.9	5827.6	5842.6	6063.9	5997.7	6164.4	6309.2	6355.5	6408.5	6478.5	6505.7	6533.2	6545.2	6602.1
0	0	0	0	5.2528	1.8504	3.2213	11.745	23.721	50.433	84.032	157.76	244.85	345.47	472.81	608.64	727.58	859.65	1002.5	1121.8	1198.6	1402.9	1454.6	1590.3	1652.7	1754.3	1833.1	1932.3	2043.8	2178.6	2302	2378.9	2493.2	2535.1	2667	2657.4	2789.2	2882.9	2993.8	3024.5	3078.3	3188.6	3251.5	3316.8	3291.9	3330	3287.8	3408.3	3412	3465.6
5.5652	0	0	0	0	1.9651	4.2339	8.1067	6.0054	9.8986	4.1027	13.182	26.815	34.927	53.992	96.625	148.42	227.39	312.54	323.46	560.99	652.7	819.1	969.78	1087.3	1265.4	1474	1626.7	1758.5	1808.2	2018.9	2107.2	2312.9	2429.7	2535.8	2713.9	2784.2	2907.7	2931.1	3031.5	3119.9	3155.1	3224.2	3333.9	3287	3350.7	3428.3	3402.2	3423.2	3431.8
4.7955	0	0	0	0	20.419	18.168	23.78	0	34.358	24.093	38.22	44.886	54.4	56.685	57.009	60.946	70.547	75.968	93.073	119.27	102.66	115.54	110.29	170.03	134.87	170.85	188.09	239.89	306.39	415.16	490.01	582.86	643.47	713.83	755.26	887.45	1029.3	1029.4	1116.6	1152.8	1191	1147.2	1205.4	1220.9	1212.7	1251.4	1286.1	1345.6	1321.7
0	0	0	15.651	40.196	30.407	0	58.745	27.995	68.847	52.4	68.81	76.165	87.855	66.107	92.958	84.018	74.807	76.188	107.87	138.16	165.01	198.71	254.56	279.93	342.26	359.68	378.01	496.27	509.57	642.82	766.16	897.28	909.21	1076.9	1081.8	1199.5	1297	1409.3	1359.6	1441.2	1623.4	1772.5	1753	1814.7	1842.6	1741.6	1823.6	1787.5	1915.7
0	2.6936	5.8727	0.72379	9.5454	0.0778	1.6558	0.79342	8.4869	10.582	0	2.2606	13.307	6.6287	12.892	8.5911	4.6866	21.908	11.416	29.294	54.452	68.301	124.31	167.86	227.91	263.22	333.13	390.37	481.31	585.66	731.87	874.36	998.4	1080.3	1238.3	1317.1	1477.8	1628.6	1629.6	1806.6	1769	1894.6	1897.7	2057.2	2060.5	2047.9	2168.3	2183.7	2176.8	2186.3
5.9752	0.61453	0	0	0	4.9909	5.0319	18.971	21.729	26.269	23.884	36.942	31.613	33.511	37.485	28.089	51.668	57.412	67.027	90.882	120.02	145.92	220.46	289.53	385.15	501.57	613.56	746.62	922.74	991.19	1139.5	1292.7	1367.7	1512.7	1631.6	1760.3	1822.1	1917.7	2004.6	2067.7	2163.9	2270.6	2354	2405.6	2441.8	2483.9	2210.8	2247.9	2191.5	2245.5
35.992	13.273	5.5277	0	0	0	0	0	0	0	0	0	0	0	0	9.5787	33.177	100.97	189.72	332.57	439.95	665.01	860.03	1094	1251.2	1557.3	1832.9	2125.2	2445.4	2948	3077.6	3805.8	4136.5	4540	4801.3	5188.6	5524.9	5773	6257.7	6638.4	6935.6	7264.7	7631.6	7497.5	7785.6	7828.3	8025.8	8310.3	8364.7	8390.8
0	0	0	6.5184	3.2207	0	4.373	1.1466	2.4954	10.134	6.989	2.6583	14.747	6.5889	0	0	0	0	0	11.023	16.846	43.152	76.592	92.178	140.63	175.26	238.95	244.64	310.14	342.21	354.3	455.63	511.77	600.33	665.92	736.22	816.1	828.08	948.85	998.89	1036.9	1091.1	1126	1105.8	1200.2	1210.7	1199.5	1261.5	1260	1274.7
1.8712	0	2.5446	0	1.5599	0	0	15.008	0.95935	12.62	19.953	19.33	22.436	25.096	23.003	25.035	24.643	40.961	33.121	53.22	69.002	92.817	163.28	238.71	380.25	520	621.93	772.05	936.08	1119	1380.8	1497.7	1736.6	1972.5	2203.8	2489.2	2601.4	2907	3065.4	3171.3	3371.1	3408.7	3395.5	3622.3	3683.5	3786	3830.3	3898.9	3970.7	3910.7
0	0	0	0	4.916	16.757	5.6195	9.8784	11.81	4.1056	0	4.3646	8.4096	0.25075	0	0.66358	0	0	3.0972	5.4241	12.211	0	0	0	8.4533	5.9389	20.018	40.401	48.706	79.611	121.26	175.77	262.86	361.28	485.55	589.31	729.34	872.36	1008.5	1125.8	1313.5	1377.7	1516.7	1638.4	1649.1	1723.2	1791.2	1926.9	1937.7	1988.4
23.93	4.9654	0	0	0	0	0	0	0	0	0	2.0825	0	0	0	0	0	0	0.71169	2.2189	0	14.323	13.529	34.653	61.934	96.195	138.59	175.41	196	256.87	272.02	356.96	494.7	465.56	585.14	678.24	769.53	777.38	861.33	1012.4	1019.8	1062.5	1149.8	1167.4	1183.6	1186.9	1257.9	1322.8	1345.8	1273.9
0	0	0	7.159	1.5515	4.6473	13.296	12.332	11.187	17.754	21.777	24.494	21.13	18.193	8.6575	17.119	12.837	20.983	41.575	47.546	59.869	82.871	133.04	176.87	295.47	361.27	499.34	649.22	791.83	931.54	1112.8	1238.2	1385.5	1599.4	1836.4	2098.7	2244.9	2500.9	2720.8	2913.4	3084	3249.1	3369.9	3430.4	3528.1	3642.3	3646.9	3632.3	3735.2	3754.6
0	0	0	2.1977	2.9021	0	3.0375	0	0	0	0	0	16.119	3.7823	8.1056	3.1492	6.4489	13.822	30.759	44.856	65.988	105.49	169.58	244.9	333.14	452.2	585.4	737.08	890.12	1014.7	1140.1	1328.9	1466.7	1566	1703.7	1811.7	1985.6	2055.4	2068.5	2204.7	2224.7	2263.1	2381.4	2388.9	2377.6	2500.1	2480	2524.1	2516	2522.4
0	0	0	5.1933	2.9287	0	7.6334	7.5773	13.432	34.242	88.118	101.97	159.62	221.31	263.41	352.66	408.97	491.7	583.38	648.52	730.61	772.48	826.88	825.47	949.85	956.03	1005.1	1028.4	1058	1031.5	1173.1	1046.7	1138	1223.2	1155.8	1254.8	1307.7	1097.9	1263	1243.8	1331.6	1359.2	1445.8	1438.6	1448.9	1436.9	1400.9	1457.2	1478.6	1462.6
11.556	1.5001	0	4.0876	0	0	0	3.6504	0	4.7138	6.4246	12.371	5.6392	5.8759	0.80324	0	11.727	0	13.152	19.261	29.769	58.58	106.58	189.15	282.72	378.66	517.91	683.61	869.27	1074.8	1252.3	1513.8	1694.1	1905.3	2186	2373.9	2663.2	2884.1	3076.9	3135.3	3371.1	3553.6	3383.5	3679.7	3743.2	3784.8	3914.3	3910	3994.8	4035.4
8.9788	0	0	0	4.6047	6.1003	0.6911	18.143	7.8944	18.246	13.823	19.923	15.374	4.7876	2.4626	11.336	37.404	65.521	113.86	165.87	253.91	362.9	387.55	501.63	587.81	682.47	831.21	926.91	1090	1259.9	1414.5	1656.8	1758.1	2020.2	2137.3	2379.7	2612.1	2802.7	3035.2	3190.2	3378.4	3513.6	3651.2	3827.1	3869.2	3949.4	3971.2	3989.4	4090.1	4142.3
7.2773	5.5082	0	10.648	0	1.8172	0	0	0	0	6.2427	6.2448	28.709	32.98	41.302	70.634	127.25	198	273.48	372.93	436.74	588.26	745.86	910.83	994.03	1112.1	1156.5	1238.1	1353.2	1437.4	1554.5	1667.3	1835.2	2015.3	2113.7	2166.4	2345.4	2479.1	2554.9	2598.2	2705.7	2640.7	2836	2838.3	2880.8	2943.2	2968.9	3091.5	3015.4	3028.5
0	0	0	0	3.4997	3.2502	7.9807	0	8.9284	9.442	10.39	16.075	21.683	13.609	11.29	10.201	18.905	19.432	18.877	17.396	26.962	53.572	85.97	148.22	244.02	333.97	428.43	519.89	656.85	855.34	1115.8	1201.3	1390.7	1634.3	1871.3	2132.6	2246	2370	2604.6	2710.8	2868	2853.7	3037.5	3165.9	3379.3	3395	3548.7	3753.4	3733.5	3765.9
0	0	0	0.50282	6.4362	5.0948	9.3662	12.816	2.7333	22.708	15.823	16.522	17.898	23.416	27.732	39.809	74.689	135.46	190.56	323.22	425.78	579.45	732.8	913.48	1182.7	1442	1689.3	1922.8	2247.9	2470.3	2731.3	2979.8	3229.6	3559.8	3763.1	4067.1	4314.1	4548	4767.8	4968.3	5242.9	5160.4	5272.9	5221.7	5321	5300.7	5273.7	5296.4	5306.2	5282.2
0	0	0	0.68913	13.296	6.4053	7.3088	8.3484	15.306	27.398	33.256	44.559	68.754	71.966	83.59	105.01	123.61	160.56	213.94	286.43	372.12	468.7	589.19	731.01	930.98	1116.7	1317.7	1510.1	1703.8	1899.9	2127	2239.9	2507.4	2659.3	2920	3030.2	3254.7	3398.9	3419.6	3582.4	3780.8	3762	3948.2	3968.5	4097.2	4161	4172.7	4167.7	4286.4	4230.6
0	0.25412	0	4.5496	8.4917	0	0	0	1.3968	4.8359	0.30911	12.997	21.708	42.193	59.796	71.567	94.863	133.13	176.01	198.79	253.64	316.51	381.52	434.43	526.9	621.06	665.09	763.68	829.92	954.73	1083.9	1108.8	1234.9	1285.8	1335.7	1390.7	1515	1658.1	1651.6	1646.1	1817	1927.2	1753.1	1898.9	1826.9	1957.8	2038.1	2157.3	2026.5	2204.8
17.841	7.3752	0	0.019831	0	0	0	0	0	0	0	14.227	15.967	29.694	61.204	125.6	206.94	370.81	542.99	520.09	730.88	997.49	1275.5	1586.6	1964	2335.5	2586.3	2948	3241.8	3677.4	4064.8	4565.3	4853.5	5035	5238.5	5400.6	5632.1	5786.2	5921.7	6359.9	6394.6	6562.8	6828.1	6966.5	7149.8	7426.2	7416.7	7435.4	7594.3	7738.8
0	0	0	0	4.1285	12.561	14.933	20.956	20.218	21.847	42.487	89.72	146.73	172.83	226.29	432.35	666.19	911.4	1083.7	1306.8	1645.3	2017.1	2251.2	2488.9	2921.5	3188.3	3487.9	3817.2	3967.5	4356.8	4703.1	4991.6	5308.4	5686.8	6016.4	6116.1	6547.1	6892.8	7263.6	7423.8	7612.2	7776	7994.1	8240.2	8615	8394.2	8842.9	8858.3	8789.5	8738.9
3.5235	0	0	0.30349	2.9882	5.3501	5.7667	13.985	9.3835	8.8609	16.995	23.417	15.346	36.804	21.967	31.385	51.789	37.993	59.848	104.1	136.18	207.89	293.69	355.14	494.14	561.08	646.21	768.63	845.79	980.72	1093.5	1211.8	1397.8	1481.9	1583.1	1712	1873.3	1934.6	2093.1	2165.9	2332.4	2412.2	2399.5	2660.7	2772.8	2783.9	2909.6	2976.6	2841.8	2922.1
18.889	11.252	0	3.6301	0	0	0	0	0	0	0	0	0	0	0	3.5887	18.221	39.302	58.706	92.94	133.16	175.04	237.33	319.06	327.99	464.73	546.67	619.88	702.95	782.24	844.08	925.91	977.73	1054.6	1108.9	1162	1225.7	1252.8	1285.5	1320.5	1349.5	1392.9	1407	1416.4	1479.9	1478.9	1496.9	1488.9	1522.1	1491.4
0	2.3487	0	2.7179	0.94692	2.0172	0	0.30823	2.0634	0	0	18.788	50.151	80.837	122.45	167.26	237.83	312.47	384.35	491.34	623.43	837.76	1026.2	1209.9	1486.4	1750.5	2027	2327	2595.3	2912.5	3198.3	3566.1	3828.1	4127.1	4437	4618.5	4790.8	5072	5059.3	5449.5	5313.2	5464.1	5546.6	5531.6	5567.6	6060.7	6085.1	5979.5	6085.9	5915.6
8.665	0.093352	0	2.7098	0	0	0	4.5587	0	0	0	0	0	0	0	0	0	0	0	15.295	40.139	75.748	130.43	182.59	271.92	339.06	443.31	542.04	688.94	775.87	974.96	1152.7	1353.6	1523.3	1709.9	1877.8	2101.9	2255.7	2436.3	2573.9	2766.7	2901.7	3040.8	3105.8	3260.4	3314.5	3476.9	3583.2	3560.7	3606.6
11.1	6.4502	0	7.7647	0	0	0	0	4.7422	17.007	27.799	33.475	56.789	74.496	97.831	127.43	195.63	276.42	401.72	554.2	710.66	890.57	1210.8	1362.3	1646.9	1872.6	2168.1	2504.3	2769.4	2991.3	3302.5	3540.8	4025.1	4193.7	4487.9	4866.1	5045.2	5277.1	5408.3	5774.1	5963.7	6081.5	6355	6364.5	6600.3	6628.1	6858.1	7059.3	7154.9	7234.9
3.959	0	0	2.339	2.5326	3.6086	0	0	11.683	13.617	2.7583	0.97612	14.364	12.878	30.866	83.491	147.75	230.55	357.93	518.15	655.7	855.81	1278.2	1730.7	1749.7	1511.6	1543.2	1600.1	2381.2	2493.1	1848.2	1971.6	3362.4	3492.3	3767.5	3786.8	4075.7	4129.3	4223	4410.3	4580.1	4505.2	5132.8	4676.9	5158.8	5319.2	5193.3	5614	5675.9	5555.1
0	0.82143	3.8463	0.8174	0	0	2.169	6.5473	2.463	12.625	24.691	34.681	86.444	154.96	231.14	317.7	373.52	552.73	682.16	794.87	979.77	1103.4	1350	1453.6	1669.3	1754.8	1944	2008.5	2167.7	2349.7	2458.7	2604.8	2748.2	3041.7	3130.9	3263.6	3269.1	3441.7	3553	3691.9	3909.5	3910.6	3949.6	3928.3	4018.1	4028.2	4017.3	4099.1	4100.5	4185.5
7.5827	5.4811	0	0	0	0	0	0	0	0	0	0	0	0	0	0	0	0.38632	6.6413	7.7142	17.511	18.761	34.808	36.11	49.407	60.95	89.527	143.72	202.75	256.32	297	348.98	416.45	472.11	530.28	583.69	671.59	689.97	791.05	850.7	900.67	1033.4	1056.2	1056.8	1110.6	1131	1076.3	1121.1	1149.2	1226.7
7.0017	0.34639	0	4.17	0	0	0	0	0	0	0	0	0	0	0	0	5.2367	17.007	24.884	30.129	43.883	80.616	121.97	175.25	272.7	372.41	542.37	729.18	944.55	1147.8	1398.6	1646.9	1919.3	2302.4	2547.2	2890.8	3271.8	3614.2	3907.8	4113.6	4579.4	4743.3	4980.5	5130.3	5390.4	5509.7	5829.1	6128.5	6077.8	6339.7
8.9839	0	3.7021	0	0	0	0	0	0	0	0	0	0	0	0	16.086	50.439	119.51	210.74	334.65	518	684.3	909.15	1145.8	1220.4	1725.3	1922.2	2253.6	2306.7	2344.8	2738.3	2968.7	3210.9	3270.2	3507.4	3778.1	3854.6	4041.1	4158.8	4226.6	4288.1	4420.2	4474.7	4459.7	4430	4517.1	4566.6	4510.2	4577.8	4506.5
0	0	0	1.0026	8.0251	6.0501	0	4.6081	11.999	14.985	16.148	18.137	29.124	11.812	7.7385	5.5619	20.191	26.681	19.268	24.83	28.592	32.3	32.707	82.103	114.44	184.97	286.65	372.83	495.54	600.43	948.94	1041.5	1255.5	1409.2	1648.9	1773.4	1982.2	1986.1	2090.9	2225	2284.8	2276.8	2617	2139.9	2562.1	2863.1	2930.8	2646.6	3084.3	3064.8
23.619	1.3493	7.7123	0	0	0	0	0	0	0	0	0	0	0	0	0	0	0	0	0	0	4.892	5.8789	28.592	41.221	63.096	67.328	73.284	92.971	109.82	135.65	129.41	151.17	184.03	214.41	256.25	321.8	376.96	351.96	404.16	426.03	437.64	442.02	449.79	460.61	476.29	516.2	552.06	569.56	577.05
0	5.0009	0.2546	0	1.5012	2.0171	0	0	3.6623	0	0.46767	0	4.2328	0	0.28062	0	0	0.55425	4.0635	15.956	18.616	21.734	29.23	25.678	41.424	69.441	86.58	127.93	130.19	161.19	193.42	239.49	281.72	358.3	420.53	472.89	537.76	573.19	684.03	695.81	712.55	783.28	752.42	808.12	809.33	901.04	884.63	896.24	960.15	899.71
0	0	1.7414	0.74944	7.9539	0	1.3941	0.51428	0	0	0	0	0	2.9707	10.171	29.689	61.536	136.63	247.2	360.83	502.47	682.67	858.96	1015.8	1228.7	1455.4	1675.8	2026.7	2190.9	2584.5	2863.1	3186	3504.8	3923	4336.2	4444.5	4854.8	5058.4	5333.3	5484.8	5642.3	5970.9	6268.7	6479.9	6497.7	6622.5	6679.6	6786	6815.3	6893.8
3.8024	0.57224	0.7183	0	2.8196	0	0	0	0	2.9029	1.5918	0	8.4906	12.141	38.051	65.825	96.163	143.81	219.97	293.01	391.05	511.08	633.11	800.25	1028.4	1206.3	1438.6	1675.4	1929.9	2183.9	2423.8	2688	2916.1	3211.7	3517.3	3777.7	4051.9	4277.9	4381	4460.9	4758.7	4883.8	5001.1	5224.6	5163.3	5185.3	5336.4	5477.2	5564.7	5572.3
12.867	0	0	0	0	6.3502	9.8614	13.741	6.3822	0.32197	4.9177	13.801	19.378	25.374	40.947	75.828	183.09	314.95	479.61	681.28	871.91	1146.1	1380.1	1535.7	1824.6	2189.2	2391	2643.3	2742.6	3562.9	2933.1	3434.3	3525.6	3676.6	3913	3922.3	4072.4	4182.7	4347.4	4329.2	4520.4	4571.5	4803.2	4982.2	4986.9	4882.1	4707.9	4809.2	4787	4779.6
11.27	0	0	0	0	3.692	3.3831	10.92	0	0.43612	0	2.759	0.47808	23.324	64.403	104.17	123.23	160.93	178.95	258.47	421.87	507.05	538.59	478.41	546.8	608.07	774.35	717.14	962.21	988.11	923.03	975.87	1142.7	1297.7	1588.5	1544.2	1629	1732.5	1824.6	1933.7	2043	2094.5	2220.7	2282	2400	2423.8	2495.5	2570.1	2624.4	2644.9
0	0	0	0	0	3.7503	22.586	1.9047	22.919	17.191	9.069	21.532	22.837	29.467	31.275	40.775	53.892	60.515	93.496	109.79	138.14	185.53	243.31	286.49	340	387.29	414.85	502.01	592.14	626	721.44	812.49	916.74	995.31	1077.3	1204.2	1312.8	1458.4	1503.7	1641.2	1696	1795.2	1729	1884.8	1928.9	2024.9	2005.4	2082.1	2229.9	2184.3
15.957	7.4502	0	0	0	0	0	0	0	0	0.13667	0	0	0	0	0	32.654	55.54	124.94	251.06	322.4	485.37	678.53	824.31	1038.1	1274.4	1490.5	1702.2	1961.8	2155	2074.9	2390.8	2529.3	2753.4	3022.5	3092.2	3272.1	3376.1	3512.9	3639	3719.8	3840.8	4062.4	4146.5	4110.6	4226.9	4225	4291.1	4291.3	4376.3
19.478	4.6565	0	0	0	0	0	0	0	0	0	2.4103	0	0	0	0	0	12.013	53.107	89.403	153.75	230.55	284.03	372.7	503.01	598.07	701.55	811.15	913.9	1043.4	1166	1279.4	1297	1463.2	1559	1585.7	1661.1	1744.7	1832.1	1925.9	1959.8	1978.2	1973.5	2085.9	2040.8	2128.8	2118.8	2166.9	2174.9	2114.2
17.408	6.5237	0	0.33009	0	0	0	0	0	0	3.7352	0	0	0	4.0743	9.9192	7.6933	18.296	19.18	36.704	43.2	61.178	67.979	92.367	116.83	130	137.63	161.15	203.7	229.8	239.02	225.53	273.19	289.74	312.08	352.38	381.87	398.29	422.32	450.99	504.41	510.98	552.95	578.67	595.53	625.54	588.67	638.92	587.86	634.92
16.138	4.2902	0	0	0	0	0	3.3391	0	13.39	8.043	13.563	24.497	36.973	66.692	122.14	197.16	258.02	354.81	445.76	545.21	690.48	810.88	946.06	1062.3	1285.7	1399	1547.5	1783.6	1981	2109	2293.2	2435.5	2633.6	2789.4	2933.9	3145.7	3203.8	3479.6	3634.9	3884.4	3953.7	4083.1	4003.9	4115.9	4258.7	4298.6	4265.1	4387.1	4382.8
20.362	13.593	1.6846	0	0	0	0	0	0	0	0	0	0	0	2.7866	0	7.9764	0	22.411	22.079	63.999	108.95	186.39	259.78	367.92	463.69	595.05	749.68	877.52	1001.3	1078.2	1237.6	1338.7	1481.8	1628.8	1654.3	1759.8	1833.9	1886.8	2044.6	2081	2223	2274.3	2367.8	2381.4	2470.1	2428.1	2511.8	2696.8	2579
0	0	0	6.2173	16.585	0.38032	4.6453	0.56625	10.049	0	39.498	68.508	132.85	225.49	363.75	532.95	767.28	1069.1	1340.9	1672.1	1970.4	2274.4	2657.9	2791.2	3365	3711.4	4178.1	4501.9	4859.2	5248	5485.7	5897.7	6286	6606.1	6948.3	6991.7	7340.7	7596.8	7798	8091.3	8341	8633.9	8915	8778.4	8798.7	8871	8850.8	9013.7	9029.5	9179.3
14.343	3.7051	0	0	0	4.7633	0	6.7493	6.083	9.3252	0.39156	13.875	19.181	15.831	15.548	27.174	36.208	60.281	72.951	87.376	113.03	127.83	165.08	183.8	209.78	261.58	271.65	321.57	294.17	330.49	377.58	472.29	559.34	670.93	783.13	877.39	988.86	1068.8	1205.9	1299.6	1392.7	1514.9	1633	1699.1	1783.8	1901.5	1910.5	1817	1766.3	1961
0	1.3566	0	0	0	5.4625	6.7076	19.112	28.869	45.372	76.69	109.86	136.41	171.02	214.62	257.7	292.29	325.27	365.39	368.55	420.74	438.8	485.12	523.94	563.17	614.32	646.92	691.91	747.27	806.3	836.36	921.7	1019.8	1051.8	1116.6	1172.6	1227.5	1251.7	1357.4	1420.7	1470.6	1471.8	1546.2	1604.6	1634	1692	1686.3	1698	1698.9	1744.4
0	0	0	2.099	14.453	31.889	38.695	50.878	66.665	85.008	102.43	123.2	138.87	133.55	161.27	157.37	188.27	212.25	212.33	235.9	252.34	258.87	311.03	326.42	482.63	565.48	745.08	1005.1	1197.1	1420.8	1715.5	1930.3	2331.6	2649.4	3068.5	3395.9	3722.3	4047.6	4371.9	4648.7	4865.5	5006	5200	5344.6	5511.5	5596.5	5658.9	5828.2	5772.7	5875.1
0	1.1762	5.5826	2.7881	5.6715	0	0	0.59788	2.7462	7.8722	1.0866	2.7369	7.9797	7.414	13.961	7.2077	4.533	13.646	21.144	55.132	90.618	115.04	184.13	245.84	338.66	432.39	504.35	637.97	741.7	833.34	962.24	1076.3	1204.1	1326.7	1367.3	1518.5	1609.4	1734.7	1845.5	1960.6	2007.1	2060.3	2164.5	2213.2	2154.8	2161.4	2268	2287.7	2288.9	2367.6
0	0	3.8994	1.9172	4.4296	3.3478	2.5205	1.8791	2.8421	9.1202	3.2588	7.6023	13.302	15.163	20.26	6.7358	6.0588	6.2225	7.0696	13.949	16.269	9.0405	16.613	27.154	40.157	58.536	69.527	89.663	125.95	159	217.95	270.92	300.35	346.64	350.2	419.08	492.28	586.47	625.6	678.58	704.35	752.53	814.71	802.42	792.76	789.05	840.89	876.88	909.03	912.44
0	0	0	6.1064	8.6846	2.6779	0.15778	4.2393	14.09	17.525	24.007	23.013	32.906	22.459	27.193	24.795	37.88	45.059	56.535	64.581	70.436	80.748	89.346	101.58	132.39	158.06	182.55	202.16	217.13	257.87	278.52	314.24	293.44	397.24	458.32	405.8	468.83	457.87	574.18	592.65	654.51	680.3	706.1	733.67	748.84	773	797.83	857.66	857.66	772.19
0	1.208	0	7.0617	0	0	6.2468	20.727	53.494	101.49	156.28	209.01	286.1	347.13	415.96	502.44	604.64	695.07	833.57	909.69	1082.1	1190.4	1350	1505.3	1705	1831.7	2016.6	2191.3	2423.4	2677	2854.2	2952.3	3139.3	3242.4	3453.2	3686.5	3819.5	4060.6	4143.3	4380	4527.1	4736.9	4720.4	4960.1	5017.1	5078.5	5112.4	5158.9	5293.8	5436.3
0	0	0	6.842	0.76304	2.439	8.6017	12.232	20.931	17.677	16.315	22.795	23.058	25.261	26.01	34.906	41.647	45.65	50.996	51.014	54.661	51.372	57.165	67.626	75.332	88.153	102.15	117	128.82	146.22	185.53	209.69	233.06	270.06	300.96	371.33	383.98	437.94	411.42	509.54	504.44	568.19	617.4	622.91	638.54	684.9	794.69	760.57	848.11	860.9
0	0	0	0	2.1201	10.121	10.392	21.341	21.075	23.418	29.62	17.671	33.666	26.199	21.926	28.749	50.13	61.802	81.053	128.19	184.8	254.99	371.27	474.51	648.76	826.18	1084	1350.4	1600.5	1907.3	2174.9	2450.9	2800.7	3048.7	3477	3722.6	3905.6	4048.6	4337.6	4520.4	4669.1	4918	5152.4	5143.3	5328.3	5209.8	5439.9	5465.6	5513.3	5426.8
0	0	0.17069	0	0.90977	0	2.623	3.8074	5.3708	8.4157	0	7.0764	14.179	0	3.8369	0	6.5894	23.438	50.183	84.041	140.03	241.91	364.87	468.32	622.02	880.8	1106.2	1307.1	1480.4	1891.8	2114.7	2301.7	2576.6	2855.2	3121.4	3395.6	3762.3	3885.4	4142.8	4431.6	4759	4848.8	4989.5	5011.4	5025.3	5221	5148.2	5354.9	5217.9	5479.7
8.5637	0	0	0	0	0.63532	3.3619	6.5674	0	2.1118	0	3.5065	6.5808	5.2606	0.28855	3.5738	8.5618	4.6383	16.009	42.253	58.654	92.686	116.21	155.98	227.51	280.15	339.68	452.25	514.32	574.63	695.4	769.82	876.89	913.03	1019.5	1051.7	1156.8	1226.9	1331.9	1337.8	1408.4	1383.5	1512	1507.2	1534.8	1501.8	1523	1566.1	1534.1	1525
15.477	5.9527	0	0	0	0	0	3.9435	6.1011	12.247	23.063	29.371	63.051	102.02	124.54	155.11	190.27	222.96	260.94	302.81	367	409.64	563.87	636.2	758.63	920.98	1097.2	1349	1516.2	1767.7	1978.5	2237.7	2389	2598.8	2797.4	3027	3234.8	3407.7	3488.1	3674.5	3844.6	3885.4	4058.9	4078.7	4119.4	4156.8	4223.6	4229.8	4389.5	4435.9
0	0	1.556	4.342	5.6894	0	1.625	1.0281	0	1.4721	0	0	0	0	10.595	29.506	46.162	82.885	155.99	232.57	325.09	456.12	585.72	711.74	910.51	1051.5	1215.5	1365.3	1544	1731	1877.4	2049.9	2321.5	2499.2	2670.8	2747.7	3030.8	3151.4	3283.3	3381.8	3397	3502	3535.8	3646.6	3728.4	3660.3	3699.2	3588.7	3669.2	3805.6
0	0	0	0.21371	2.412	3.4025	3.0432	2.3069	13.644	10.693	16	9.0706	3.2807	7.7165	10.457	9.6727	28.546	70.703	92.189	151.39	203.38	337.1	386.43	494.45	616.16	760.57	954.08	1051.1	1265.7	1524.3	1640.2	1732.7	1885	2066.6	2194.2	2340.2	2514.8	2694.6	2880.9	2967.1	3245.3	3221.6	3361.6	3426.3	3584.3	3597.2	3673.5	3784.8	3772.4	3907.2
0.080417	0	0	0	0.57355	1.2891	6.8976	7.8224	5.5673	0	4.8741	7.9922	15.876	10.499	25.584	30.622	53.634	61.283	76.457	94.359	105.76	121.32	149.11	157.63	172.44	188.81	242.38	333.29	428.38	569.34	750.7	890.02	1080.2	1309.5	1488.1	1670.6	1942.3	2164.3	1945	2657.2	2767.2	2533	3049.4	2789.2	3240.8	3410.4	3410.2	3474.1	3519.5	3587.1
9.1281	0.39549	0	3.6836	0	2.7584	0	0.33253	2.9375	0	0	0	10.854	4.3359	1.7052	6.2415	30.789	47.426	111.18	157.96	248.34	383.59	580.54	765.53	1020.5	1333.9	1554.9	1815.8	2056.9	2319	2594	2726.2	3119.3	3432.6	3676.4	3958.8	4187.8	4409.7	4561.5	4855.2	5132.2	5102	5310.8	5551.5	5566.8	5814.9	5858.2	6076.8	5999.7	6024
34.677	23.024	6.1263	0	0	0	10.12	1.989	5.2986	0	10.975	9.4713	2.7292	9.3722	18.419	28.206	50.43	65.993	98.673	142.92	195.55	248.52	309.86	359.2	438.08	529.47	664.09	757.88	852.67	979.54	1108.7	1192.3	1223.5	1284.6	1403.4	1469.4	1492.1	1538	1567.8	1648.6	1628.7	1715.5	1716.7	1789	1802.4	1736.1	1728	1759.5	1846.3	1827.6
0	0	0	8.0632	4.3114	2.0455	2.9188	6.7783	5.451	6.4228	18.955	22.615	25.838	33.321	47.714	44.592	52.625	67.869	92.049	114.13	139.2	137.38	151.41	167.98	193.54	230.64	269.78	302.2	347.89	379.61	432.83	537.51	576.04	651.05	741.87	811.05	879.5	958.98	1098.7	1159.6	1244.5	1361.5	1383.8	1377.4	1494.4	1537.3	1553	1605.7	1622.9	1668.6
31.543	17.39	5.7217	0	0	0	0	0	0	0	0	0	0	0	0	0	0	0	0	3.8267	27.298	50.013	70.096	99.976	149.77	221.34	276.46	365.58	460.22	579.37	713.94	910.46	1064.3	1178.4	1342.3	1580	1680.9	1924.4	1887.5	1943	2059.8	2164	2202.2	2170.2	2142.4	2210.9	2204.5	2200.6	2251.7	2228.2
0	4.8468	0	5.8136	2.4203	0	0	2.3301	0	0	0	7.1887	4.8396	13.328	27.046	39.291	84.327	113.46	166.29	229.72	291.56	369.94	474.66	573.55	661.53	796.34	984.21	1079.9	1292.2	1357.6	1426.7	1701.7	1809.2	2056.8	2241.9	2548.2	2750.8	2739.3	2961.5	3082.8	3299.7	3509.3	3576	3694.9	3804.7	3856.7	3968.5	3840.4	3991	3991.6
19.956	9.622	2.5113	0	0	0	0	0	0	0	0	0	0	0	0	0	0	0	0	0	9.4558	42.282	66.359	90.083	103.05	131.43	158.48	208.85	239.56	320.36	391.87	474.8	550.42	642.8	730.08	801.14	905.1	960.94	1023.1	1117.9	1186.5	1236.6	1241.5	1276.9	1298.5	1363.8	1375.9	1468.6	1531.1	1482
0	0	0	0	0	10.209	4.1082	5.8498	0	3.251	0	0	3.9618	7.5661	23.859	33.127	49.477	85.309	178.91	258.27	372.6	483.5	622.39	779.83	929.17	1091.7	1263.7	1481.6	1671.7	1875.2	2030.2	2245.5	2450.5	2655.4	2926.1	3108.8	3348.3	3628.5	3696.1	3848.5	4050.1	4075.4	4243.8	4320.3	4543.4	4587	4593.5	4704.7	4735.4	4765.5
0	3.2272	1.3976	3.514	5.6515	0	0	0	0	0	0	0	0	0	0	0	16.309	25.952	72.382	114.79	172.06	259.6	349.97	533.21	620.89	754.58	840.43	958.11	1081.3	1333.4	1471	1582.8	1852.6	1925.8	2221.3	2357.6	2591.2	2693.8	2886.2	2990	3169.2	3261.7	3352.2	3398.5	3502.2	3593.7	3598.2	3675.2	3754	3731.4
0	0	1.3114	4.1696	3.9613	8.8134	1.5206	3.3294	19.348	13.866	33.067	33.148	35.862	40.282	53.28	54.258	73.962	84.05	97.742	119.56	119.24	147.77	173	197.79	254.72	313.59	380.02	419.33	487.18	596.89	693.37	773.21	875.23	1014.7	1150.7	1226.9	1368	1471.3	1608.1	1690.5	1836.8	1936.9	2030.5	2080.8	2140.4	2132.5	2215.6	2338.7	2302.1	2371.4
0	0	0	0	2.0221	4.9043	30.274	15.4	17.051	24.111	25.14	56.977	89.339	135.92	174.2	219.45	281.08	320.07	364.67	438.51	476.69	548.98	601.43	699.38	748.98	815.04	920.49	934.03	1032.4	1135.1	1194.3	1219.7	1334.7	1375.8	1404.7	1437	1515.4	1533.5	1622.4	1666.9	1725.6	1787.5	1836.5	1834.2	1878.9	1871.2	1908.6	1957.3	1962.4	2075
6.6004	1.2386	0	6.9187	0	0	0	0	0	0	1.4682	0	0	0	0	0	0.62137	26.013	65.72	119.12	192.85	283.99	403.29	494.18	648.68	781.2	975.01	1205.7	1457.8	1781.1	2041.4	2156	2303.9	2746.9	3095.1	3289.9	3484.2	3910.5	3893.3	4147	4475.7	4652.8	4829.5	4860.3	4939.6	5017.6	5026.8	5161.9	5169.3	5265.2
10.035	4.9108	5.4943	0	0	0	0	0.3285	0	11.5	16.163	44.011	63.189	84.868	108.62	169.67	239.49	304.42	418.91	553.36	666.67	809.92	900.78	1108.4	1245.6	1393.6	1460.1	1808.7	1745.5	1917.6	2170.2	2365	2451	2779.5	2962	3082.1	3332.7	3474.4	3660	3759.1	3782	3918.8	3947.5	3995.9	4034.9	4141.8	4183	4211.4	4313.5	4146.8
18.88	6.1686	0	0.63459	0	0	0	0	0	3.3331	0	8.5307	0	4.8982	0	0	0	0	0	0	0	10.023	40.35	115.26	183.6	261.31	399.39	539.53	698.91	864.02	1001.9	1177.9	1398.1	1564.7	1806.6	2000.5	2157	2360.1	2529.8	2371.6	2853.4	2714.8	2832.7	2874.8	2612	2648.1	3287.9	3365.6	3200.4	3239.7
2.0729	1.309	0	4.7589	0	0	0	0	2.8163	0	0	0	0	0	0.18492	0	12.688	28.749	54.278	101.93	164.35	210.89	294.79	361.16	460.29	552.46	624.24	737.72	898.54	1034.2	1168.6	1309.7	1361	1524	1753.9	1935.7	2016.6	2253.5	2412.4	2587.8	2747.1	2887.4	2938	3100.4	3173.5	3285.5	3321.6	3334.2	3373.5	3525
10.732	9.29	0	0	2.3764	0	0	0	0	0	0.030806	0	4.2323	28.632	82.009	163.25	270.1	386.35	543.78	683.55	835.13	982.84	1140.4	1267	1456.4	1691.4	1793.5	1961.2	2036.4	2213.5	2416.6	2639	2787.2	2939.5	3173.2	3436.7	3630.3	3704.8	3806.4	3965.3	4202	4246.8	4378.3	4470	4513.3	4603.1	4549.2	4604.1	4639.8	4652.8
0	0	0	0	8.4723	9.0943	7.285	16.422	33.075	17.648	22.577	22.24	28.511	35.519	40.428	62.4	78.886	81.201	152.81	129.16	137.87	161.5	197.42	213.9	248.92	286.1	326.58	356.68	380.85	379.66	448.15	480.59	534.66	579.98	649.59	655.66	709.16	715.65	766.87	811.77	855.91	883.92	829.14	939.98	950.02	968.34	966.1	1007.1	1009.5	1077.1
11.884	0	0	2.1334	5.0191	0	0	0	6.1071	0	0	0	0	0	0	0	3.2572	0	0	0	0	23.007	63.293	93.76	163.98	228.96	266.15	400.07	435.17	537.63	631.28	512.66	597.39	874.58	910.27	962.8	1021.9	1046.3	1190.6	1266.9	1200.6	1253.3	1317.6	1407.9	1388	1458.7	1462.2	1495	1463.8	1466.3
8.5863	5.9809	0	6.6811	0	0	0	2.4681	6.7743	2.0978	10.229	7.228	12.267	19.185	37.35	61.403	75.65	92.594	144.33	184.75	240.56	268.55	345.46	414.16	531.07	649.51	804.34	985	1206.2	1390.6	1599.2	1739.5	1882.7	2133.5	2320.2	2515.9	2665.4	2915.3	3092.5	3302.7	3444.9	3531.3	3441.7	3568.9	3647.6	3714.1	3798.9	3842.1	3886	4020.7
14.97	10.777	0	0	0	0	0	0	0	0	0	0	0	0.90636	0	0	0	0	0	0	0	0	0.45214	12.429	10.445	36.241	49.518	84.25	127.06	163.74	175.98	244.8	286.8	357.94	412.43	455.56	488.76	549.88	635.43	673.54	721.91	760.02	742.56	838.26	844.29	859.75	874.21	942.91	917.22	923.7
0	1.1801	0	0	5.9788	1.6528	0	6.8236	11.08	16.739	20.712	18.906	25.575	15.434	18.568	18.198	32.217	47.223	66.242	95.997	121.66	164.35	200.39	282.45	357.76	465.45	523.05	629.14	725.82	854.42	1002.1	1153.9	1351.6	1505.5	1704.6	1921.7	1963	2012.3	2199.6	2310.1	2394.8	2410.6	2567.3	2586.8	2618.1	2627.6	2637.4	2795.6	2819.8	2684.2
5.7589	0	0	0	1.0389	1.0669	3.4491	7.4099	4.528	0	0	0	2.2493	0	1.715	6.4063	13.289	19.502	37.011	56.502	75.965	78.754	97.812	127.85	187.78	249.93	329.65	420.35	531.67	610.32	746.4	890.98	1030	1189.2	1301.2	1466.9	1612.5	1720.7	1830.4	1890.9	1980.5	2120.9	2185.5	2275.1	2246.4	2305.4	2338.8	2367.7	2448.2	2454.9
0	0	3.3569	4.2389	0.64721	1.332	3.8142	2.5574	1.6415	2.9054	11.078	13.168	14.68	15.328	9.444	4.1548	16.085	9.3948	9.4782	17.415	15.451	31.915	52.609	99.099	148.22	213.15	302.89	408.71	509.94	583.23	761.83	905.76	1055.9	1296	1547.4	1692.6	1942.1	2005.3	2291	2384.3	2464.1	2598.4	2770.1	2875.9	2922.4	2992.2	3123.1	3092.2	3073.8	2729.8
0	0	1.8743	0	3.4936	3.4039	0.78968	0	0	0	0	0	0	6.6731	4.4487	8.2347	11.438	30.045	40.791	79.532	114.61	149.41	231.55	308.92	414.48	516.35	622.77	741.55	847.29	965.93	1095.3	1215.5	1320.2	1433.8	1522.1	1644	1767.5	1939.9	2034.6	2115.7	2207.2	2242.4	2252.7	2430.8	2453.8	2517	2608.6	2666.6	2725.2	2732
9.9917	0	0	0	2.5068	5.2945	1.0326	10.178	1.7289	0	0	0	0	0	0	15.632	31.105	65.734	119.37	172.3	217.88	276.5	340.62	424.95	499.23	619.4	747.75	874.93	1012.7	1113.7	1276.4	1426	1540.1	1686.1	1765	1906.4	1982.8	2010.2	2119.8	2083.8	2151.1	2142.8	2088.6	2148.5	2139	2135.2	2110.3	2101.4	2140	2141.3
18.717	0	0	0	0	0	0	0.15919	0.096066	3.6678	25.6	50.572	83.518	108.83	171.61	226.85	306.79	399.65	478.02	566.37	673.2	786.66	934.85	1055.8	1161.4	1366.5	1552.5	1722.8	1896.8	2047.2	2260.1	2515.5	2609	2843.1	3099.4	3282	3494.2	3659.8	3895.2	4075.8	4271.4	4341.8	4449.8	4534.2	4721.1	4742.3	4660.3	4708.4	4780	4859.2
13.204	3.8411	0	0.26021	0	0	0	0.80761	0	0	0	9.0616	0	0	0	0	0	0	0	0	0	11.494	21.186	28.23	56.646	73.872	102.45	124.32	117.78	170.49	173	209.35	240.97	280.17	331.42	358.34	405.93	451	517.47	581.21	615.17	685.32	676.58	726.69	723.31	752.16	739.17	775.31	794.73	836.62
5.064	5.901	0	0	0	0	0.64226	0	0	0	0	0	0	0	0	0	0	0	0	0	2.7003	0.42334	26.741	35.084	38.246	78.185	153.78	226.95	319.35	407.94	489.31	610.46	739.25	848.08	997.04	1149.2	1371.8	1486.5	1657.2	1819	1929	2080.5	2162.3	2295.3	2423.3	2498.1	2525.6	2639.6	2812.7	2924.3
7.5092	6.3631	0	0	0	0	0.76995	1.0748	0	0	0	0	0	9.2936	44.91	125.16	234.88	355.23	533.4	690.09	887.41	1107.7	1339.7	1590.9	1877.2	2246	2554	2804.7	3268.2	3519.6	3909.7	4302.2	4620.4	5002.7	5214.8	5439.2	5612.5	5754.6	5999.2	6046.6	6116.1	6189.4	6229.9	6264.6	6252.7	6181.6	6171.5	6120.9	6082.2	6052
4.6004	0	0	2.0882	0.72563	0	0	2.4523	0	0	0	0	0	0	0	0	0	0	0	0	21.586	62.463	183.31	335.77	538.13	745.48	945.89	1164.1	1397.2	1665.4	1860.7	2109.3	2386.6	2654.5	2786.5	3001.8	3166.7	3332.3	3370.4	3448.2	3572.5	3541.8	3631.3	3696.8	3687.2	3779.2	3741.6	3743.7	3916.4	3802.1
0	0	0	7.2714	0	4.2871	7.0416	0	13.901	36.801	83.714	142.66	243.12	398.9	613.49	820.64	1069.6	1352.5	1691.9	2018.3	2406.5	2846.6	3262	3725.4	4141.9	4609.1	5000.4	5412.3	5932.2	6326.4	7002.1	7336.3	7754.5	6725	6922.3	8289.1	9043.2	9418.1	8992.5	9373.4	9611.1	9864.3	10504	10180	10535	10205	10724	10485	10239	10551
3.8748	0	0	7.5543	10.638	0	0	0	5.7711	6.0697	0	1.2863	3.8759	3.2986	5.9051	19.702	15.086	45.772	81.112	134.62	195.54	277.69	373.33	466.16	581	696.3	838.68	1029.9	1199.5	1407.9	1522	1759.6	1925.6	2075.8	2156.9	2242.5	2329.3	2506.7	2592.3	2663.7	2804	2834.3	2864	2862.2	2960.9	3053.7	3034.6	3053.6	3021.5	2995.3
28.001	15.775	0	3.7678	0	0	0	0	0	0	0	0	0	0	0	0	0	0	0	0	0	0	0	2.5156	53.287	90.642	174.17	241.61	356.96	550.04	730.9	952.54	1129.8	1401.7	1638.6	1836.3	2067.7	2193.7	2653.9	2834.8	3170.6	3198.3	3201.1	3254.8	3505.5	3436.7	3319.5	3151.4	3343.3	3542.6
37.843	10.413	0	0	0	0	0	0	0	0	0	0	0	0	0	0	0	0	0	0	0	0	0	0	0	0	0	0	0	19.418	80.082	188.09	303.41	404.58	543.54	629.44	784.11	897.63	1027.8	1132.4	1205.7	1279.8	1378.5	1396.9	1424	1563.8	1595	1659.9	1686.7	1768.7
21.827	4.2935	4.2674	0	0	0	0	0	0	0	0	0	0	0	0	0	0	0	0	0	0	0	0	0	0	8.7141	32.476	70.311	86.164	111.71	138.47	183.99	224.6	264.93	296.19	339.45	461.77	505.88	633.51	671.55	755.81	791.2	838.16	884.34	866.89	932.28	991.68	1022.3	1019.8	1093
0	0.029811	0	3.0435	2.4879	0	3.7799	6.492	13.871	7.4734	14.551	17.598	19.108	14.169	19.11	19.715	21.34	48.357	54.579	65.129	82.006	104.64	119.49	153.31	204.7	294.73	406.87	509.8	582.66	940.34	1079.1	1200.5	1256.6	1354.6	1690.5	1898.5	2024.7	2250.9	2492.9	2715.6	2901.6	3008.2	3225.2	3354.4	3538.1	3720.4	3858.8	4024.9	4082.1	4011.4
1.3372	8.9776	0	3.3934	0	0	0	0	0	0	0	0	0.05644	0	0	0	27.275	81.086	152.6	251.89	348.62	469.92	616.41	721.84	879.03	974.38	1142.9	1188.6	1322.8	1398.3	1412.6	1541.2	1583.8	1634.8	1722.9	1810.5	1916.1	1996.2	1994.8	2136.5	2084.4	2118.7	2192	2219.9	2215.7	2322.7	2355.7	2453.7	2531.9	2568.4
0	0	0	0	0	2.1068	9.6013	5.9404	7.6631	14.973	17.665	20.379	19.259	5.4608	17.243	13.483	13.764	9.534	5.2328	0	0	6.2291	2.8287	1.1881	30.235	23.329	31.886	93.681	123.34	205.84	221.99	239.16	332.81	386.52	489.86	551.27	690.75	773.43	853.83	975.3	1042.5	1119.5	1224.8	1337.8	1394.3	1431.3	1515.4	1574.8	1576.1	1702.5
7.3699	0.88033	2.7899	11.709	0	0	0	0	0	0	0	0	0	0	0	0	6.8508	53.13	126.04	162.71	178.23	202.5	265.34	295.46	352.36	491.13	451.04	474.27	659.47	688.48	769.16	626.27	600.83	652.88	671.09	749.28	743.47	810.09	807.8	871.03	913.76	975.26	1007.8	1029.9	1083	1095.1	1105.2	1121.8	1127.5	1208.8
0.47415	0.94428	0	2.6618	0	0.42788	0	0	0.63905	0.97828	0	2.5102	0	0	0	0	0	0	0	0	0	0	0.74734	9.9492	26.423	61.652	93.655	132.04	167.72	225.96	243.93	387.89	486.3	591.83	724.54	806.32	901.41	1022.1	1097.2	1236.6	1310.7	1367.8	1465.6	1571	1580.5	1627.9	1677.8	1701.2	1724.3	1794
0	0	0	3.6281	5.0003	0	0	1.0992	1.318	4.1117	1.146	0	0	0	0	0	0	0	1.5209	16.582	33.436	71.825	93.057	117.41	165.46	207.4	278.58	371.17	475.35	578.7	714.1	920.38	1126.5	1416.3	1708.4	1978.1	2245.2	2437.4	2714.4	3019.9	3170	3400	3643.1	3601	3766	3896.8	4222.7	4216.7	4263.6	4310.7
0	0	0	3.4616	8.2705	4.6563	3.832	3.3549	9.552	11.62	14.875	13.826	19.044	3.3499	7.8754	0	0.92138	3.0075	0	0	0	0	0	0	0	0	0	0	0	8.9235	7.6222	18.342	48.976	87.157	145.4	171.28	222.21	225.93	285.24	320.17	386.35	436.68	493.42	496.85	558.68	607.6	656.08	688.75	714.72	696.13
0	0	0	0	2.0395	6.3792	15.778	16.227	12.397	12.369	38.201	74.407	138.41	193.65	319.32	432.39	585.21	720.59	947.11	1144.8	1366.9	1599.2	1842.6	1963.7	2234.3	2511	2728	2903.4	3086.1	3375.8	3203.2	3766.4	3876.4	4087.4	4326.9	4500.8	4721.3	4789.4	4866	5104.7	5183.5	5280.1	5464.4	5412.5	5645	5837.8	5923.7	6054.3	6122.7	6208.4
9.4105	6.1174	0	3.103	0	0	0	0	7.0479	5.2097	7.1802	0.63447	0	0	7.7286	7.4714	24.128	52.861	76.013	111.76	167.58	208.77	258.58	318.06	380.72	471.95	581.94	690.22	761.74	912.61	1001.2	1149.4	1304.3	1400.4	1536.5	1575.9	1714.1	1883.7	1939.7	1942.5	1996	2038.4	2232.7	2153.7	2259.7	2417.4	2359.5	2474.2	2492.1	2443.7
0	0	0	4.9839	0	3.5693	2.5762	16.721	4.9986	5.7349	8.0363	7.6218	2.3332	6.674	0.24045	6.8259	4.4789	7.3826	12.123	21.693	19.619	15.811	35.329	29.396	86.839	124.7	124.72	186.72	195.73	240.38	268.19	320.43	330.64	403.05	415.83	431.9	505.7	531.2	591.47	583.44	691.51	633.16	629.04	693.35	699.42	729.78	792.62	801.91	813.91	851.83
3.1185	0	0	10.724	0	0	0	0	0	0.62498	4.4089	0	0	2.6058	0	0	5.4352	11.522	15.813	20.073	22.954	31.614	69.448	74.913	119.12	158.1	235.78	304.39	340	403.74	453.46	519.09	539.66	642.5	764.91	884.88	898.62	1076.6	1216.6	1372.9	1466.7	1545	1628.4	1748.8	1819.4	1825.3	1869	1885.7	1917	1997.1
0	0	1.3207	0	12.258	0	2.6329	0	0	15.953	11.379	24.251	38.156	59.085	73.769	91.989	113.83	146.34	170.45	195.52	225.79	255.2	286.36	285.54	334.04	393.88	457.51	555.09	677.65	776.23	922.75	1044	1176.3	1311.4	1484.6	1640.6	1777.3	1944.6	2084.9	2145	2210.4	2290.8	2295.5	2412.5	2446.4	2445	2483.4	2537.5	2601.4	2619.6
2.9852	0	0	0	3.9814	2.7045	4.5123	0	0	0	1.3228	3.0881	6.2802	9.7629	44.549	81.623	139.9	219.31	284.67	371.23	433.87	517.81	619.9	635.1	734.4	821.51	889.19	972.49	1090.4	1160.5	1180.3	1348.1	1452.2	1541	1664.6	1786.1	1848	1990.4	2084.2	2130.2	2189	2270.9	2357.6	2450.2	2474.1	2538.2	2526.1	2596.1	2601.9	2631.4
0	0	0	0.37869	1.925	5.4544	2.106	0	10.557	3.5015	15.246	15.638	21.176	20.675	20.703	35.993	67.726	117.99	140.83	193.67	265.11	334.27	406.35	483.23	562.46	778.35	865.46	843.7	1014.4	1082.3	1137	1262	1314.4	1467.8	1603.5	1841.9	1852.4	1993.2	2129	2215	2300.4	2332	2416.3	2456.6	2564.6	2536.3	2718.4	2614.4	2665	2692.6
14.076	11.774	0	5.8022	0	0	0	0	0	0	9.9895	14.081	35.684	84.847	170.8	271.61	414.1	591.83	773.18	996.61	1125.8	1347.8	1636.7	1823.2	2077.6	2413.5	2514.8	2701.6	2970.2	3133.1	3412.8	3476.5	3756.2	3968.9	4181	4280.5	4567.7	4667.5	4841.7	4987.2	5220.5	5176.7	5428.1	5576.2	5558.4	5435.2	5430.3	5541.6	5517	5605.8
13.049	4.7547	0	0	0	0	0	0	0	0	0	0	0	0	0	0	0	21.954	20.4	30.915	43.896	52.993	47.751	76.917	123	180.36	337.43	383.56	468.62	535.04	688.52	899.93	1032.3	1325.6	1438.8	1606.3	1725.3	1928.2	1920.9	1852.2	2199.3	2037.3	2067.1	2272.3	2494.2	2527.6	2374.2	2445	2577.1	2523.3
25.7	10.79	0	11.565	0	0	0	0	0	0	4.5838	11.372	7.8726	1.8352	0.77384	3.3296	18.529	34.949	78.142	107.72	151.92	225.81	337.9	445.63	572.29	782.78	1007.1	1234.7	1500.5	1741.8	2074.1	2420.5	2853.2	3285.1	3608.9	3890.9	4283.9	4757.2	4807.3	4911	5240.4	5384.7	5470.8	5900.2	5785.2	5856.6	5829	6042.5	6024.6	6064.5
0	0	0	0	6.1834	16.87	0	13.939	23.259	30.664	28.813	29.761	24.879	43.347	60.911	92.772	115.82	147	213.03	237.3	286.29	365.08	461.53	550.1	634.45	780.37	861.45	1004.8	1169	1309.4	1425.1	1510.5	1650.3	1816.6	1842.6	1920.7	2068	2170.4	2246.2	2355.4	2424.2	2454.3	2588	2612	2720.3	2742.4	2812.7	2879.2	2832.9	2951.6
4.1284	1.2939	0	0.46652	0	0.45471	3.4734	0	2.3778	0	0	3.0941	3.9961	23.558	100.03	223.59	367.98	526.87	727.56	1000.9	878.62	1543.5	1654.5	2171.5	2493.8	2992.3	3282.7	3673.8	3716.9	3855.5	4080.9	3699.2	4134	4159	4919.1	4963.2	5245.9	5293.3	5524.7	5957.9	6116.9	5759.8	6445.7	6586.3	6617.1	6383.3	6718.7	6501.2	6858.5	6901
23.624	10.625	0	0	0	0	0	0	0	0	0	0	14.061	36.268	62.468	127.15	188.84	279.75	387.69	502.95	611.51	775.13	936.95	1120.4	1347.4	1550.8	1737.9	1908.6	2101.3	2294.1	2494	2653.2	2762	2868.8	3290.9	3429.6	3509.8	3599.9	3734.1	3848.9	4000	4064.7	4231.8	4336.5	4307.6	4335	4373.8	4511.7	4553.5	4593.5
1.8967	0	0	11.553	0.4695	0	4.4122	8.7957	12.16	16.922	27.723	50.613	69.97	99.54	130.86	197.86	244.57	327.09	424.71	481.56	591.33	696.2	836.47	943.11	1065.4	1175.1	1303.4	1471.6	1592.8	1677.1	1818.6	1902.2	2003.5	2224.1	2346.8	2501.2	2544.5	2665.7	2789.3	2904.6	3060.1	3133.7	2613	2700.5	2740.8	2787.9	2855.6	2773.8	2799	2869.4
0.97495	0	0	0	0	11.709	5.1625	2.4155	3.7087	2.7353	19.235	56.92	120.94	213.41	320.09	479.95	630.62	891.16	1585	1566.9	1833.9	2213.8	2717.1	3022.4	3440.2	3951.1	4449.4	4937.6	5145.7	5656	6135.1	6510.8	6958.4	7423.4	7802	8167.2	8663.1	9166.4	9445.4	9876.9	9872.3	10163	10443	10630	10971	11148	11144	11592	11941	11969
9.7283	0	0	0	0	0	13.432	9.9905	0	0	19.587	83.15	136.97	208.27	251.57	372.58	432.94	543.8	646.58	762.7	905.49	1009.1	1133.6	1227.3	1316.7	1476.5	1565.8	1576.4	1630.2	1763	1671.5	1967.7	2016.3	2114.3	2084.5	2197.1	2200.7	2211.8	2260.5	2254.7	2290	2339.7	2330.6	2350.2	2313.9	2328.8	2346	2378.4	2361.5	2327.7
10.918	1.8729	0	0	0	2.5419	2.6818	12.402	0	0	0.68546	8.2308	13.315	28.156	16.967	2.5662	28.999	43.935	104.65	200.07	303.97	431.74	582.48	755.72	893.35	1148.4	1368.7	1589.2	1835.3	2118.2	2351.9	2678.2	2890.3	3205.4	3499.7	3664.6	3999.1	4171.4	4373.3	4501.8	4755	4802.9	4592.6	4838	4859.4	4984.9	5379.6	5675	5792.6	5777.8
0.47425	0	0	0	3.1641	9.987	10.55	22.887	21.215	19.89	13.314	24.907	20.648	21.069	14.221	14.986	17.388	22.055	22.749	36.216	51.824	80.613	114.64	161.58	188.96	225.2	269.48	325.92	351.26	410.44	468.1	459.66	522.02	511.01	526.54	537.67	590.75	615.23	679.43	712.03	742.86	764.48	830.4	893.08	939.77	964.75	946.42	1014.6	966.83	1036.8
23.677	9.2964	0	3.7055	0	0	0	0	0	0	0	0	0	0	0	0	0	0	0	0	0	0	0	0	0	0	0	0	20.221	67.423	127.5	222.32	319.44	404.83	506.3	651.05	775.04	893.36	1020.9	1100.5	1242	1330.4	1423.8	1576.7	1663.4	1728.7	1773.9	1946.8	1969.8	1988.4
11.324	6.0139	0	0	0	1.1507	0	0	0	0	0	0	0	0	0	0	0	0	0	0	19.177	32.532	41.685	44.65	65.796	105.42	143.58	225.76	328.07	450.14	601.67	776.88	988.1	1170.3	1428.4	1674.4	1928.1	2205.2	2409.9	2663.4	2861	3116	3385.5	3478.8	3593.1	3889.2	4002.5	4011	4057.4	4220.1
17.169	7.2462	0	0	0	0	0	0	0	0	0.069192	0	0	0	0	0	0	0	0	0.20309	31.226	61.907	122.26	195.38	295.08	407.47	509.95	677.33	808.89	938.93	1114.4	1189.7	1360.4	1537.7	1621.9	1798.3	1882.3	1965.5	2124.3	2154	2268	2301.2	2421.4	2533	2535.1	2627.6	2578.2	2686.1	2720.7	2718.7
20.131	5.1171	0	4.4676	0	0	3.6829	6.7495	10.956	43.127	89.198	184.88	265.79	383.95	573.44	764.81	1023.5	1263.5	1616	2010.7	2428.8	3002.6	3455.9	4040.3	4377.4	4898.8	5452.7	5866.8	6261.7	6585.9	6765.3	5892	6188.4	6196.8	6567.7	6872.6	6883	7246.2	7195.6	7217.8	7328.8	7281.1	7361.1	7565.1	7767.7	7513.2	7576.4	7646.1	7448.4	7486.8
6.9523	4.7916	0	2.0091	0	0	0	0	4.4618	0	15.116	40.484	88.468	138.84	218.66	292.84	381.37	474.52	576.3	679.13	784.62	823.18	853.03	900.76	1093.9	1225.2	1278.7	1434.4	1498.9	1610.8	1808.6	1946	2124.9	2328.5	2540.1	2778.3	2966.6	3206.8	3413.9	3602.5	3852.9	3990.9	4133.4	4210.7	4333.7	4357.1	4544.9	4490.1	4543.5	4636.7
0	0	0	7.2021	10.793	0	0	0	12.093	16.81	42.679	66.609	100.6	116.75	146.8	214.22	254.38	274.51	364.04	408.33	515.18	573.15	731.96	769.31	850.76	930.74	965.74	1077.2	1091.6	1145.7	1215.8	1251.8	1271.8	1278.6	1312.6	1380.2	1394	1502.1	1512.4	1536.7	1515.9	1549.1	1505.6	1531.3	1541.5	1567	1662.4	1608.2	1594.1	1556.5
0	0	0	8.5858	5.538	0	5.5877	7.1045	10.32	4.8596	6.9603	16.175	19.82	16.899	23.895	33.778	50.293	54.874	70.239	87.594	91.104	113.1	153.59	136.56	149.68	176.95	203.33	251.87	298.17	405	523.33	595.45	716.89	830.05	977	1120	1285.6	1383.9	1161	1324.4	1311	1429.4	1442.6	1617.3	1510.4	1538	1496.6	1598.8	1615.8	1643.5
25.316	1.6699	4.3126	0	0	0	0	0	0	0	0.59802	0	0	0	0	0	5.7069	3.7001	6.9879	17.81	37.477	65.138	98.927	181.03	271.51	369.4	467.12	597.22	673.31	814.34	962.42	1112.3	1291.5	1460.3	1618.9	1825	2027.2	2195.5	2393.4	2589.2	2660.9	2901.2	3088.3	3158.6	3230.1	3327.3	3402.7	3778.4	3948.1	3861.1
6.0149	0.54337	0	4.6537	0	0	0	1.9832	0	0	5.4867	0	0	0	0	0	1.8198	26.243	79.752	128.96	218.02	326.82	459.57	614.06	798.89	1025	1106.5	1322.4	1542.3	1687.5	1803.7	1906.9	2028.1	2240.9	2487.7	2631.5	2699.1	2939.5	3057.9	3302.2	3393.8	3497.7	3534.9	3694.4	3715.3	3723.9	3792.4	3439.6	3825.8	3948
0	0	0	7.1006	8.6961	0	6.2276	0	7.6444	0	2.4167	0	0.029102	0	0	0.5983	9.491	15.259	42.427	49.377	88.608	115.17	153.03	207.59	287.34	381.39	445.53	577.53	673.5	772.98	967.13	1073.1	1169.1	1350.1	1510.5	1660	1705.9	1860.2	1965.2	2082.4	2102.6	2139.5	2216.5	2302.9	2367.9	2421.7	2453.6	2499.9	2464.2	2708.7
5.9697	4.3333	0	2.2617	0	3.629	0	2.2585	0.26508	0	0	0	0	0	0	0.84599	26.666	71.004	142.32	239.83	348.88	499.16	624.78	783.39	944.74	1100.6	1225	1311.1	1448.6	1633.2	1888.1	1932.6	2170.1	2389.2	2540	2674.6	2837.7	3055	3163.8	3229.4	3481.3	3461.3	3585.6	3591.7	3675.5	3644.1	3743.3	3761.2	3851.3	3893.8
0	0	0	4.1204	2.7906	8.1232	12.865	15.888	21.43	19.538	5.4695	12.357	14.449	10.55	9.7124	8.1761	15.656	28.677	52.554	63.506	84.59	110.19	169.09	226.37	270.68	376.71	472.58	607.56	755.62	933.9	1094.6	1345.9	1563.7	1817.4	2012.3	2257.3	2415.1	2654.9	2800.2	3022.8	3054.9	3085.8	3373.4	3530.1	3588.9	3704.6	3663	3720.3	3793.5	3865.4
21.511	0	0	0	0	0	0	0	0	0	0	0	0	0	18.643	54.888	145.99	242.03	346.88	496.34	638.86	815.76	1014.4	1267.3	1560.6	1866.7	2182.2	2598.6	2943.6	3413.8	3829.4	4355.8	4851.8	5394.8	5898	6467.4	6911.7	7519.3	7977.3	8310.6	8569.5	8936.2	9489.3	9592.2	9747.4	7790.9	10312	10645	10599	10495
1.3239	0	1.5449	0	1.023	0	0	0	0	0	9.7465	0	0	0	0	0	0	16.788	28.427	62.676	95.359	150.07	191	248.09	324.59	410.27	480.66	591.16	726.83	882.27	946.22	1056.3	1211.6	1349.4	1547.7	1640.3	1779.2	1899.3	1993.2	2104.7	2187.7	2285.2	2359.7	2375.2	2445.6	2472.2	2475.4	2494.6	2536.3	2585.8
0	0	0.40091	10.749	1.6892	0	0	0.2446	0	0	0	0	1.7769	0	0	0	8.7755	15.907	20.077	34.382	55.648	80.663	145.41	206.84	301.39	405.73	520.45	694.34	817.19	1009.3	1141.4	1359.8	1545	1670.6	1901.5	2085.3	2240.1	2505.5	2586.1	2805.6	2933.7	3183.4	3295.7	3382.8	3547.7	3620.6	3864.7	3966.8	4033.1	4104.6
0	0	2.9661	0	2.5559	5.1765	0.71044	10.437	5.2969	11.993	14.941	20.293	19.78	20.755	28.795	34.907	39.073	37.44	48.007	51.794	53.851	78.763	105.52	125.28	127.35	174.68	192	218.89	268.26	330.97	365.5	427.89	464.53	545.2	637.44	719.44	838.06	919.42	1037.8	1114.7	1145.2	1244.4	1321.3	1400.5	1421.6	1475.9	1522.6	1545.5	1539.2	1688.8
0	0	0	7.2174	6.0321	21.294	25.818	39.9	32.139	52.085	75.632	100.73	115.11	158.79	172.65	210.72	245.6	278.29	338.73	398.18	453.39	489.63	622.77	706.39	783.8	904.64	1056.4	1174.7	1298.1	1418.6	1570.8	1569.4	1621.4	1786.8	1855.6	2020.2	2110.8	2192.3	2239.3	2411.4	2479.5	2543.2	2230.4	2210.8	2284	2329.7	2341.2	2298.9	2347	2392.2
0	0	0.45915	1.7053	2.4822	2.6144	0	0	0	0	9.2177	37.638	108.87	172.26	255.19	352.57	475.53	599.08	833.28	864.93	1291.4	1581.8	1842.4	2229	2316.1	2798.7	2849.2	3106.5	3328.5	3531.4	3917.9	4049.4	4250.8	4397.7	4664.4	4660.7	4833.8	4991.5	5082.5	5084.5	5260	5127.3	5203.3	5352	5355.8	5388.1	5402.9	5450.6	5323	5164.7
9.9405	0	0	0	0	6.3359	10.576	13.449	20.783	32.257	40.301	54.077	49.824	67.001	73.802	90.618	113.88	144.29	190.75	288.15	380.21	509.45	709.01	944.9	1171.3	1425.9	1762.1	2252.9	2568.8	2873.8	3326.2	3482.7	4656.2	4225.2	4751.9	5058.6	6570.2	6099.2	7352	8065.6	8694.7	9099.1	9335.4	9607.1	9760.1	10694	10484	10565	10911	10660
0	0	0.12162	0	4.5649	7.6746	3.7671	12.214	20.771	20.77	11.613	16.179	17.738	27.314	25.98	30.027	43.823	68.057	74.352	106.06	132.23	197	263.01	366.47	478.94	641.78	788.94	977.31	1172.5	1415.3	1568.8	1784.9	2109.3	2364.3	2588.2	2928	3160.1	3440.1	3631.5	3932.2	4085.4	4282.5	4458.3	4631.1	4781.1	4854.2	4922.5	5053.2	4858.1	5046.9
0	0.073734	0	1.8533	1.8558	1.5709	0	0	0.37001	5.7461	12.563	0	13.291	23.874	62.324	145.56	270.47	470.2	716.08	982.99	1193.6	1695.7	2193.1	2629.8	3188.7	3663.7	4130.5	4468.3	4839.7	5431.4	5819.1	6214.1	6658.1	7220.3	7614	7843.2	8193.4	8427.9	8704.9	8746.5	8841.8	9262.9	9098.9	9406.2	9405.2	9683.3	9745.4	9730.1	9786.7	9758.2
16.149	12.376	0	3.6483	0	0	0	0	0	0	0	0	0	0	0	0	15.175	30.352	86.855	119.64	176.64	275.5	341.5	416.08	536.53	638.99	749.84	828.02	892.51	970.56	1010.2	1186	1214	1219.5	1242.9	1253.8	1280.2	1333.2	1373.3	1353.5	1465.4	1457.8	1494.9	1478.4	1498.9	1537.7	1501.3	1521.5	1492.8	1504.9
0	0	0	11.379	11.273	0	0	0	0	1.9855	0	0	14.682	11.32	37.292	92.751	173.06	291.9	435.26	616.24	714.63	880.35	1084.6	1211.5	1407.9	1603	1854.4	2038.3	2374.8	2586.4	2800.2	3151.7	3471.6	3722.7	4043.7	4440.7	4671.2	5002.2	5172.3	5475.1	5656.1	5906.7	6034.8	6129.7	6184.9	6362.7	6414.5	6431	6521.8	6741.7
17.047	2.7367	0	5.5609	0	0	0	0	0	3.9252	13.919	10.125	15.396	18.652	27.706	31.584	54.477	64.666	106.61	127.07	148.56	172.33	213.38	236.97	274.38	352.26	438.46	482.68	554.89	616.43	718.48	815.76	863.98	928.17	1022.9	1129	1212.7	1281.2	1317.6	1408.2	1418.8	1450.3	1545.7	1601.1	1646.7	1599.2	1617.7	1672.5	1656.1	1686.4
0	5.6598	0	6.5331	0	0	0	1.845	2.3939	0	0	0	0	0	0	0	6.9127	25.83	89.83	151.66	230.16	277.11	388.78	468.29	628.69	760.12	895.11	1077.3	1242.3	1421.6	1638.7	1770.9	1945.7	2217.9	2325.3	2744.7	3033.3	3141	3446.5	3645.3	3820.2	3950	4049.3	4139.9	4204.9	4310.1	4371.9	4322	4472.8	4617.1
1.8873	0	1.9864	7.7582	4.2046	0	0	1.7119	0	3.9159	0	0	1.6757	0	0	0	21.433	44.486	82.707	135.08	239.21	321.69	479.34	620.51	723.36	865.09	971.54	1113.1	1215.5	1343.2	1446.2	1537.5	1624.7	1673.7	1719.2	1790.8	1824.5	1965.5	1953.4	2068.8	2023.5	2025.3	2026.7	2034.5	2013.8	2026.8	2064.7	2056.8	2074	2030
17.393	9.2906	0	3.844	0	0	0	0	7.1866	2.5218	8.052	0	0	0	0	0	0	4.7736	47.043	85.518	133.86	174.19	228.89	292.37	320.79	393.37	497.58	553.91	706.46	777.09	970.9	978.15	1188.7	1368	1576.8	1760.7	1903.4	2141	2254.6	2276.5	2526.7	2594.6	2654.1	2712.5	2735.1	2800.6	2851.8	2881.6	2960.8	2954.7
0	0	0	3.0423	9.9003	0	0	2.9113	3.7831	13.576	11.663	14.061	17.381	17.873	17.948	25.212	30.445	58.189	106.42	147.44	196.25	245.43	321.93	372.25	471.75	552.13	664.86	738.3	903.37	958.53	1101.8	1219.1	1300.3	1421.4	1549.7	1630.5	1742.6	1781.8	1926	1957.5	2184.1	2144.9	2268.7	2307.1	2376.1	2453.6	2442.8	2478.7	2502.4	2530.1
6.3294	4.5873	2.6461	2.3929	0	0	0	0	0	0	0	0	0	0	0	0	0	8.0638	0	1.8949	3.6627	9.3376	24.24	16.441	11.047	16.56	24.608	51.087	69.337	92.321	69.816	94.886	166.23	197.58	226.68	248.65	300.22	309.75	376.17	444.68	509.9	549.2	577.39	608.63	627.92	664.44	623.94	684.09	721.72	770.89
0	3.779	0	0	6.0816	8.3131	0	19.962	10.858	29.924	28.448	46.105	85.554	102.46	140.94	178.6	224.24	281.65	341.71	387.14	464.09	533.9	579.07	674.72	739.41	819.04	900.82	934.23	1018.4	1106.1	1172.5	1260.9	1392	1432.2	1591.2	1667	1757.5	1768.4	1856.9	1907.3	2011	2013.2	2070.7	2088	2176.8	2184.1	2226.5	2234.8	2221.2	2149.5
0	0	0	4.3694	5.5307	0	7.5285	11.786	15.452	14.908	12.572	21.959	29.037	42.28	65.659	106.12	150.92	200.44	254.28	325.94	399.73	454.66	524.94	555.12	639.83	668.89	700.8	782.36	800.47	834.31	843.39	874.49	922.96	940.29	956.64	918.21	946.99	1036	1044	1064.4	1103.7	1081.7	1075	1046.1	1059.5	1082.7	1064.7	1088.7	1103.1	1098.9
0	0	0.55043	0	6.6851	0	4.4986	6.0702	10.954	32.967	54.041	61.669	89.559	125.59	142.58	185.91	233.52	258.46	314.64	386.81	452.68	557.41	704.03	809	947.84	1182.6	1382.8	1537.7	1705.8	2044.9	2332.2	2457.1	2747.5	2985.5	3216.4	3183.2	3528.1	3422	3481.5	3509.7	3535.7	3755.2	4021	3993.9	4344.9	4020.7	4175.3	4260.7	4107.5	4380.6
15.461	6.9837	0	2.5884	0	0	0	4.6684	0	5.4566	12.482	18.986	11.561	24.644	19.236	24.825	41.347	85.569	139	257.67	394.2	563.73	800.91	1051.9	1274.7	1567.2	1770.9	2102.1	2404.4	2596.3	2809.6	3111.1	3405	3499.9	3763.4	3823.4	3977.6	4131.2	4379.6	4380	4445.9	4497.4	4542.1	4677.3	4641.8	4798.1	4745.9	4823	4751.8	4648.9
0	0	0	4.3776	3.7143	8.0889	9.6434	14.159	22.429	32.421	40.534	38.023	41.335	56.414	51.719	64.872	74.988	79.301	95.261	102.64	108.69	111.98	146.91	160.63	198.33	240.49	275.44	321.15	376.11	411.04	488.61	496.46	524.92	622.63	709.18	796.16	884.63	986.87	1057.5	1244.9	1363.4	1476.5	1512.9	1529.7	1610.4	1714.7	1849.4	1830.3	1842.8	1872.9
0	0	0	7.5307	8.0933	6.3308	0.83544	4.0832	15.233	12.429	13.819	15.609	29.245	41.053	66.127	77.443	94.31	122.91	141.23	158.39	194.77	221.94	261.62	325.31	378.1	466.74	533.35	662.37	757.31	876.25	1020.3	1139.1	1262.4	1381.8	1539	1683.2	1807	1955.8	2043	2179.1	2169.3	2450.3	2365	2561.5	2698.1	2853.8	2960.4	2989.5	3043.9	3096.4
0	0	1.7812	0.6348	17.306	17.648	16.308	15.362	2.5443	8.7971	2.7595	8.4246	12.745	4.5334	19.298	22.768	28.545	22.884	51.187	67.537	100.2	135.78	191.68	225.92	274.69	327.97	371.87	426.81	472.83	545.66	608.72	708.84	805.72	906.34	1071.5	1184	1282.8	1389.2	1515.1	1646.6	1715.1	1852.7	1994.4	1993.5	2107.6	2161.1	2245	2241.3	2287.8	2226.6
12.996	3.2612	0	0	0	4.6953	0	0	0	0	0	0	0	0	0	0	3.1126	4.2706	13.639	16.615	28.178	42.273	54.567	87.453	159.4	235.65	314.12	391.36	634.24	789.25	997.28	1300.2	1584.3	1873.1	2245.8	2527.4	2801.2	3055	3311.9	3417.1	3666.4	3953.6	4135	4316.3	4285.5	4371.9	4573.6	4673.7	4732.8	4741.5
0.49254	0	0	5.359	0.71354	0.78912	0.24917	3.6418	13.853	4.088	4.5676	7.7382	13.326	5.3877	11.821	17.899	31.387	36.567	49.629	56.512	87.574	96.237	132.35	135.43	139.53	158.18	183.62	197.65	222.97	250.26	301.99	342.57	396.73	479.82	594.84	713.63	817.54	975.08	1146.7	1277.9	1314.1	1466.4	1585.5	1690.7	1784.9	1918	2096.8	2150.4	2210.1	2173
27.762	7.7363	0	0	0	0	0	0	0	0	0	0	0	0	8.5342	2.3119	27.049	56.999	123.23	193.69	264.87	336.7	432.1	561.19	684.23	844.76	1007.7	1205.2	1374.2	1539.9	1790	1974.3	2110.5	2332.1	2570.4	2724.6	3169.7	3168.4	3468.5	3722.1	3718	3882.1	4081.3	3964	4182.4	4143.2	4292.9	4424.5	4250.2	4303
0	0	4.422	4.5504	0.68729	1.955	0.76773	0	2.9537	0	0.49207	3.066	0.71645	1.8619	0	0	2.1407	4.6023	13.134	29.161	59.431	93.26	129.13	186.02	244.9	314.71	383.99	454.28	542.27	608.85	697.74	779.71	870.32	932.84	1016.1	1137.2	1184.7	1296.3	1409.3	1488.9	1552.7	1603.3	1662	1682.6	1776	1772	1814.9	1839.9	1839.7	1870.3
17.938	4.8242	0	0	0	0	11.585	47.813	101.28	199.51	276.01	453.53	457.47	848.43	1007.3	1251.7	1495.2	1681.5	2037.6	2207.8	2363.6	2594.9	2925.8	3132.9	3638.1	3448.1	3572.6	3842.2	3950.2	4148.9	4990.6	5160.7	5374.6	5445.5	5605.1	5239.6	6156.2	6432.2	6519.5	6518	6544.1	6957.3	7195.1	7323	7471.8	7526.8	7718.8	7787.3	7872.7	8105.1
0	0	0	5.7062	7.4164	2.6835	0.38936	7.8833	3.0393	0	0	1.3271	2.8425	0	0	0	5.401	5.1927	29.365	41.498	76.146	136.51	226.42	340.78	480.9	597.54	817.92	994.79	1165.1	1391.9	1571.9	1758	1983.6	2106.1	2342.4	2629.5	2725.2	2950.1	3181.6	3500.1	3575.7	3739.7	4035.2	4180.8	4211	4377.5	4477	4428.9	4490.5	4397.1
4.3897	0	0	0	0	1.0532	4.5086	4.3879	7.3616	2.4787	0	4.7785	7.4736	8.1599	4.5164	14.732	7.4263	1.8291	9.1729	3.3531	9.0571	0	0	0	1.3996	20.04	18.682	44.176	48.178	57.717	87.604	112.28	126.3	162.49	179.56	218.65	220.75	263.22	294.53	339.41	346.86	366.69	376.63	415.87	398.36	430.83	456.27	471.18	504.85	533.67
10.623	4.742	6.1932	0	1.6642	0	0	0	0	0	0	0	0	0	0	1.7692	0	21.6	51.302	96.627	151.44	211.89	282.67	363.75	476.1	644.68	706.78	888.41	948.28	1106.8	1287.9	1392.1	1493.8	1649.8	1724.5	1923.3	1965.3	2096.4	2208.2	2306.3	2377.7	2495.8	2556.5	2643.4	2652.2	2713.4	2777.3	2814	2857.2	2930.1
0	8.988	0.0079565	0.13067	1.5938	0	0.20771	6.1508	0	2.5886	0	0	0	0	0	0	2.653	0	14.591	31.287	81.623	153	231.6	339.28	501.42	648.25	799.55	1013.3	1177.1	1379.2	1579	1842.5	2116.3	2320.4	2562	2796.9	3063	3164.5	3340.9	3541.2	3708.9	3821.2	3803.1	3961.4	4075.4	4058.8	4069.2	4138.4	4243	4153.4
15.166	3.0268	0	0	10.865	0	0	0	0	0	21.936	65.407	103.19	170	278.15	382.92	567.77	735.46	991.51	1309.2	1629.5	2013.9	2360.1	2701.5	3087.6	3448.7	3921.2	4426.4	4896.8	5365.4	5766.2	6415.4	6739.2	7160.3	7339.4	7452.4	7977.6	8287.1	8074.9	8418.3	8693.9	8756	8964.7	8915.9	8803.6	9042.7	9085.3	9087.4	9024.7	9124.7
0	0	1.0405	5.5918	4.48	0	0.38586	4.7499	0	0	0	0	0	0	0	0	0	0	0	0.79247	18.256	84.881	189.45	288.25	461.32	649.45	875.99	1108	1442.7	1785.8	2166.8	2517.2	2855.6	3215.5	3671.3	3969	4276.3	4639.3	4868.7	5241.1	5392	5540.9	5767.5	5781.5	5850.3	5913.2	5950.1	5923.4	5781.6	6106.1
0	0	0	7.2933	2.0348	0	6.2428	0	0	0	0	0.27781	13.687	34.953	76.813	150.84	274.31	406.23	588.78	824.98	1014.6	1276.2	1586.3	1751.8	2048.4	2372.5	2769.6	2995.7	3268.2	3723.7	4131.1	4706.7	4991.3	5337.3	5921	6224.2	6613.4	6760	7159.9	7338.6	7527.1	7801.1	8011.6	8003.5	8086	8229.8	8239	8156.6	8405.8	8567.7
0	7.776	0	2.0914	0	0	0	0	6.8868	8.9261	21.364	85.886	136.09	200.24	313.37	449.07	641.82	790.08	1002	1135.3	1300.8	1374.5	1710.1	1762.9	1950	1964.2	2282.5	1984	2480.8	2280.2	2885.7	3125.3	3171.9	3359	3456	3480.8	3529.3	3389.7	3609.6	3729.6	3714.5	3833.8	3873.2	3891.9	3962.1	3844.4	3901.4	3816.1	3907.9	3890.2
0	0	0	11.272	7.9244	3.9048	9.4318	16.777	27.335	26.817	17.673	26.008	15.256	25.744	35.699	55.526	62.876	90.879	110.3	122.13	142.35	182.47	206.82	267.05	314.04	364.73	392.14	459	527.3	574.54	643.58	667.86	747.09	811.48	762.52	857.68	886.47	992.69	1016.8	1047.9	1086.3	1111.4	1102.2	1133.8	1133.9	1127.8	1296.3	1309.3	1268	1279.9
26.741	9.8117	0	0	0	0	0	0	0	0	0	0	11.893	61.737	192.37	330.45	508.87	747.84	1012.1	1369.1	1776.1	2294.1	2819.5	3260.8	3814.9	4410.5	4955.1	5506.3	6181.9	6841.7	7112	7601	7879.2	8121.2	8953.9	9368.3	9661.1	9939	10204	10460	10416	10325	10503	10613	10748	10621	10655	10812	10820	11134
0	0	0	2.64	0	5.4037	10.709	9.4593	18.577	14.754	8.3358	8.8505	15.349	11.818	8.8536	2.864	0	1.4451	0	0	0	0	5.3565	0	14.53	23.059	34.21	48.011	53.049	81.555	80.43	162.7	190.82	229.44	292.73	372.83	388.05	528.22	595.27	661.24	711.26	741.5	741.24	799.36	868.31	868.99	884.86	883.98	928.64	928.17
5.7389	8.5551	0	0	0.92485	0	0	17.12	24.715	32.509	34.412	43.443	45.512	69.113	68.134	63.597	84.974	98.506	121.23	144.03	183.96	210.71	255.74	334.45	408.53	510.31	611.73	692.88	786.89	865.88	928.6	1037.1	1176.1	1288.2	1368.6	1526	1647.6	1722.2	1871.8	1933.5	2094.7	2146.5	2246.3	2251.7	2345.5	2457.8	2519.8	2595.2	2605.9	2637.9
0	2.5419	5.9609	0.90103	8.3743	0	0	3.0157	11.264	29.131	31.108	39.896	56.009	87.106	116.94	135.36	166.35	223.79	271.98	333.49	373.3	393.75	450.2	517.11	528.56	571.61	598.73	651.02	647.73	721.03	733.97	781.28	774.24	790.64	800.6	841.41	846.56	920.21	924.41	939.05	937.9	948.44	996.63	1043.5	974.57	1022.2	1035.3	1059.6	1068.5	1065.1
3.1317	9.314	6.0432	0	0	0	0	0	0	0	0	0	0	0	0	0	0	0	0	0	0	0	0	0	0	0	0	6.4454	20.244	47.62	75.54	143.79	184.24	250.16	326.69	385.3	476.25	512.74	550.62	640.32	699.13	729	768.22	821.55	846.05	902.48	933.51	992.75	992.52	988.64
6.4506	2.2213	0	9.7727	0	0	0	5.039	10.1	1.4688	6.8722	7.7607	0	0	0	0	0	0	0	0	0	0	37.274	87.43	180.88	334.85	488.07	639.59	771.38	925.45	1071.2	1180.3	1393	1544.5	1679.7	1768.6	1869.1	1953.8	2023.4	2163.7	2253.3	2241.2	2287.6	2379.5	2411	2443.3	2475.4	2548.3	2613.7	2662.7
9.0939	5.0743	0	19.663	0	0	0	5.6194	0	0	0	1.8018	0	0	0	0	0	0	0	0	0	0	0	0	0	0	36.497	91.33	149.92	229.94	343.6	402.99	572.95	658.91	756.84	879.03	981.42	1014.1	1058.8	1125.3	1212	1188.9	1204.3	1259	1292.1	1414.2	1407.7	1505.6	1468.4	1453.5
0	0	0	3.5794	0	2.0622	4.8394	1.8497	0.45407	0	0	0	0	0	12.3	49.376	111.24	217.86	310.37	455.42	614.24	783.47	1008.8	1178	1307.9	1475.6	1735.4	1878.6	2013.2	2212.2	2448.7	2614.1	2872.9	2936.9	2957.4	3067	3248.3	3366.5	3496.3	3551.1	3514.9	3521.1	3574.1	3615.3	3735.3	3844	3804.4	3881.4	3912.9	3901.3
5.7633	0	0	1.1739	0	1.7518	2.8568	3.7321	1.0932	4.909	0.077724	9.6571	9.4127	17.058	30.146	65.253	106.04	159.84	231.59	310.01	437.7	535.7	696.78	901.21	1066.3	1406.4	1619.7	1898.3	2275.5	2575.2	2913.5	3230.5	3600.7	3963.2	4158.5	4528.6	4916.5	5140.5	5478.4	5659.6	5779.9	6032.6	6108.3	6149.5	6260.6	6305.7	6401.3	6478.8	6572.2	6527.4
15.504	0	0	0	1.1308	0.86683	4.8083	2.3445	0	0	0	1.5171	0	7.8395	8.7923	13.79	35.649	44.481	77.075	95.834	104	125.97	160.17	177.16	242.87	305.66	347.5	400.78	457.15	582.86	677.85	754.47	875.99	958.1	1076.3	1147.3	1293	1398.4	1563	1624.4	1769.4	1875.2	2017.7	2067.4	2141.5	2121.9	2244	2292.9	2333	2405.3
0	0	0	20.186	17.522	11.509	54.32	30.037	23.221	33.492	29.094	32.907	43.578	35.192	79.395	70.628	68.857	103.81	215.99	227.62	302.26	305.35	383.13	545.03	675.6	774.37	903.87	1159	1316.6	1272.6	1901	1621.7	1712.3	2012.6	2127.3	2434.4	2787.2	2501.6	2921.5	3130.6	3201.9	3298.2	3156.4	3452	3642.4	3609.2	3645.7	3594	3620.3	3582.1
0	0	0.35873	1.9268	13.108	0	6.9734	3.0753	6.8419	0	11.812	45.721	91.779	144.47	232.99	330.16	456.59	640.32	749.1	881.12	995.73	1139.4	1299.3	1427.8	1627.5	1782.9	1908.7	2077.1	2181	2200.6	2464.8	2535.6	2730.6	2665.2	2694.8	2726.6	2742.6	2845.5	2880.7	2938	2907.1	2943.9	2886.3	2943.9	2935.8	2976.9	3044.1	2968	2978.3	3047.9
20.456	3.3925	0	1.5324	0.93394	0	0	0	0	0	0	0	0	0	0	0	0	0	0	0	0	0	0	20.09	52.91	90.62	152.37	225.82	315.6	420.87	497.82	631.52	802.37	896.42	1008.4	1006.5	1181.2	1259.4	1371.1	1454.3	1538.7	1691.9	1829.4	1856.1	1963.1	2180.6	2220.9	2075.6	2083.9	1997.9
1.8699	0	3.8513	0	5.754	0	2.4594	6.972	3.2605	4.5788	8.9909	1.5104	8.2402	15.943	40.18	74.01	123.15	207.86	304.82	414.71	532.91	636.67	780.3	895.68	1038.7	1127	1197.9	1312	1408.6	1467.3	1472.9	1579.1	1685.7	1747.5	1769.5	1929.2	1960.2	2102.2	2158.2	2216.1	2310.8	2325.1	2339.3	2426.2	2492.8	2508.9	2504.4	2545.6	2553.7	2542.9
0	4.6784	0	7.2727	0	2.3474	0	0.46668	0	0	0	0	0	0	0	0	0	12.992	44.188	57.001	91.933	126.15	162.37	225.06	255.43	319.1	417.92	477.74	566.77	671.93	646.57	834.08	935.83	1043.8	1214.9	1349.5	1445.3	1619	1766.8	1905.1	2039.7	2124.5	2267.3	2463.7	2574.8	2624.4	2737.9	2815.6	2864.2	3064.6
1.9254	5.9384	0	9.3559	0	4.9634	0	8.1443	3.9763	10.895	19.897	8.4203	22.136	15.323	14.01	44.217	55.916	92.712	133.23	169.98	210.94	289.35	379.25	522.79	641.66	873.17	1089.9	1343.9	1650.9	1929.8	2246.8	2367.6	2686.7	3251.6	3807	4178.3	4505.8	5095.8	5239.2	5592.5	5910.5	6203.3	6223.5	6249.2	6260.5	6457.1	6379.6	6919.9	6899.6	6978.4
0	2.1951	0	7.2523	0	0	14.401	16.184	12.728	7.0066	26.574	48.42	91.073	144.52	238	343.43	484.58	630.71	769.34	947.48	1106.2	1218.3	1391.6	1677.2	1803	1993.2	2117.7	2297.9	2427.2	2638.9	2835.5	2834.3	3104	3125	3265	3400.9	3380.1	3438.2	3452.8	3469	3328.6	3566.6	3582.6	3699.1	3652.5	3550.2	3651.8	3860.5	3851.7	3858.5
20.071	10.898	0	0	0	0	0	0	2.3027	0.9041	5.8493	7.9526	3.8017	15.674	5.5077	34.238	39.735	23.041	64.683	74.134	105.25	123.64	191.63	304.47	343.51	405.83	514.99	633.16	599.63	775.44	853.96	972.79	1031.8	1188	1355.1	1420.5	1489.2	1590.1	1717	1873.1	1885.8	1997.2	2064.8	2133.1	2100.7	2123	2139.9	2187.6	2326.7	2330.8
0	0	0	0	11.319	2.9062	13.869	14.315	21.987	7.8334	25.303	12.06	27.619	26.596	37.781	49.904	54.325	90.849	125.76	206	305.06	395.81	489.68	628.28	782.35	960.29	1076.4	1314.7	1472.7	1621.5	1942.8	2060.7	2283.6	2534.6	2730.2	2962.7	3210.1	3331.2	3654.7	3762.6	3950.3	4138.7	4252.1	4371.6	4467.7	4589.4	4655	4720.8	4755.6	4784.5
23.532	7.6615	0	3.7977	0	0	0	0	0	0	0	0	0	0	0	0	0	0	0	0	0	0	0	0	0	0	21.282	34.236	36.483	34.675	37.497	74.629	82.781	86.446	101.89	115.07	130.32	206.55	259.42	266.94	332.65	360.95	439.74	437.64	446.61	557.22	601.59	628.71	648.79	676.08
0	0	0	0	5.275	10.305	7.2924	16.734	16.83	25.332	24.752	20.969	30.571	29.038	41.75	42.38	65.847	86.6	111.14	137.76	155.66	158.43	203.05	229.11	267.89	272.12	296.56	341.3	334.34	384.26	381.77	415.15	482.89	526.47	531.12	608.01	441.24	497.37	601.57	626.36	678.94	646.96	698.29	743.9	819.15	863.99	946.27	1007.2	1046.6	1054.2
0	7.2037	0	6.6284	0	0	0	0	0	7.8206	8.3031	41.812	88.56	165.76	248.7	330.8	485.76	586.33	725.18	807.57	952.89	1067.2	1189.7	1283	1437.4	1521	1692.8	1829.4	1967.8	2157.4	2330.7	2495.1	2672.5	2877.7	3069.8	3290	3564.9	3689.4	3945.5	3379.3	4370.5	4381.3	4158.3	4260.9	4013	3854.8	4074.2	4653.8	4776.6	4977.6
0	1.6082	2.9779	2.7506	4.2281	0	0	1.8059	4.2669	4.089	0	0.90349	2.5522	2.3944	4.7076	12.473	22.846	42.88	34.213	68.238	133.38	197.96	298.66	386.93	506.26	653.76	791.07	944.87	1080.7	1300.2	1454.1	1608	1822.8	1924	2172.4	2286.7	2364.8	2568.7	2628.6	2851.1	2912.9	3111.6	3244.8	3150.9	3157.9	3248.4	3225.7	3143.6	3356.2	3589
3.2226	10.499	0	0	0	2.4069	0	0	0	0	0	3.4369	4.4259	1.5613	16.831	32.498	44.129	64.751	95.383	127.75	176.62	270.89	323.78	474.63	633.47	777.19	926.56	1179.4	1387.9	1591.2	1805.2	1856.6	2118.2	2336.5	2509.3	2558.2	2784.6	2740.1	2959.3	3129.2	3179.9	3249.6	3306.6	3440.1	3438.8	3399.7	3433	3302.9	3501.5	3522.9
7.3687	0	0	0	1.0734	7.2479	5.0091	12.773	3.5944	0	4.3559	4.6806	0	6.8711	3.8829	0	2.25	0	4.6376	30.255	41.92	62.848	76.496	94.641	135.3	183.06	224.42	266.89	301.08	365.48	410.14	456.74	507.27	514	597.47	608.86	703.47	729.8	778.41	799.8	849.32	900.66	911.93	959.05	943.07	930.59	1008.8	970.56	963.31	1020.5
0	10.027	0	0.91044	1.0106	1.2551	1.7651	0	0	0	0	0	0	0	0	0	0	22.885	62.319	67.999	82.422	109.15	159.04	198.2	271.7	333.84	474.37	628.44	790.24	939.87	1196.5	1213.1	790.26	872.29	1026.1	1187	1301.9	1446.2	1556.8	1718.4	1842.3	1915.1	2000.5	2004.7	2034.4	2096.4	2115.9	2126.9	2162.2	2170.1
13.841	0	0	8.1526	0	0	0	10.029	3.9659	0	0	0	0	0	0	0	0	0	0	23.535	48.008	73.365	103.52	110.92	172.24	227.93	296.67	353.37	419.88	458.47	547.53	620.64	666.37	705.06	791.2	837.95	882.64	899.44	996.83	1015.2	1075.9	1083.2	1147.7	1190	1234.6	1189.4	1253.4	1272.4	1364.6	1366.6
8.9415	0	0	0	1.0223	9.6896	0.40758	7.1473	9.4985	2.214	0	7.29	0	2.9452	1.742	19.772	34.977	46.686	73.64	103.38	149.38	208.11	269.81	370.66	481.11	611.16	795.32	885.63	1052.9	1191.6	1384.9	1602.9	1776	1918.7	2053.4	2222.5	2387.9	2484.2	2580.2	2679.1	2819.4	2889.3	2937.2	3012.9	3085.8	3104.4	3106.4	3239.6	3220.3	3263.5
31.159	14.81	0	0	0	0	0	0	0	0	0	0	0	0	68.855	143.07	230.61	353.79	451.53	684.98	870.47	962.36	1273.8	1313.3	1717.7	1870	1899.6	1986.8	2189	2412	2535.9	2900.2	2847	3029.1	3274.6	3344.6	3544.7	3399.3	3357.9	3646.2	3597.2	3781.8	3873	3851.8	3894	3947.5	3993.5	4080.1	4087.1	4093.6
0	0	0	2.4163	9.5552	9.0376	14.905	21.844	28.592	34.466	47.055	58.111	61.05	91.117	124.6	176.71	279.23	394.65	571.42	512.5	799.18	949.66	1020	1258.8	1346.7	1596.4	1669.2	2009.5	2002.6	2117.4	2476.9	2599.5	2870.2	3149.4	3370.6	3568.8	3424.4	3723.8	4072	4151.2	4079.1	4142.6	4280	4508.9	4676.1	4889.1	4955	4921.7	4985.7	5127.5
0	0	0	0	5.6664	4.2906	3.8414	6.9351	1.11	6.9417	30.07	55.637	80.831	92.068	136.91	153.15	196.65	234.53	286.97	290.96	321.31	367.46	360.06	398.7	425.19	393.56	402.88	430.86	468.36	481.43	519.53	531.64	592.13	621.23	695.02	738.68	809.04	798.29	833.05	881.77	954.42	981.09	1031.3	1070.6	1056.2	1050.4	1048.7	1110.1	1122.9	1143.7
0	0	0	0	13.837	21.201	24.08	26.045	37.576	43.937	44.931	37.095	46.698	60.425	49.684	66.014	93.209	134.01	181.81	228.45	310.35	404.45	512.69	594.06	793.04	941.68	1088.9	1285.6	1447.2	1652	1891.7	2069	2289.3	2500.6	2621.5	2808	2965.9	3117.8	3221.7	3344.1	3419.5	3434.6	3588	3574.6	3619.2	3709.5	3659.6	3764.9	3825.9	3870.7
3.562	0	0	0	0.93148	5.7698	0	19.291	26.868	54.707	83.036	143.48	234.54	293.37	463.76	589.54	746.01	893.82	1026.9	1345.9	1476.7	1572.1	1776.9	2061.5	2208.5	2383	3243.9	3095.8	3381.9	3912.9	4229.1	4385.3	4614	5042.5	5607.8	5892.3	6103.6	6463.1	6671.2	6949	7372.8	7446.5	7622.8	7753.8	7886.5	8136.5	8253.8	8138.2	8312.2	8269.9
8.9711	4.9147	0	0	5.1926	0	0.10327	0	0	0	3.1965	0	3.5063	6.9264	18.533	40.102	67.277	106.46	162.65	224.92	282.09	345.38	422.14	481.15	572.71	625.89	664.95	766.05	776.19	859.23	929.93	958.33	1053.6	1064.1	1102.2	1190	1251.2	1272.2	1352.6	1408	1528	1568.4	1610.5	1585.3	1623.9	1682.9	1677.6	1685	1712.7	1712.4
22.67	4.743	5.5827	1.9408	0	0	0	0	0	0	0	0	0	0	9.3094	15.189	43.795	45.806	94.485	102.47	141.87	183.62	195.32	217.74	242.02	272.9	257.92	327.73	345.77	379.63	394.11	459.38	447.28	436.7	454.3	498.95	411.64	205	224.16	233.56	256.86	286.59	289.28	282.02	274.45	306.68	312.34	335.47	346.49	344.86
11.98	0	0	0	0	1.4771	3.6217	2.7956	0.67676	13.925	4.5223	15.816	17.188	12.713	6.5527	10.368	31.263	59.722	78.95	125.5	192.76	293.73	435.83	566.3	833.19	876.5	1050.3	1293.4	1551.2	1688.5	1900.7	2220.1	2344.1	2646.6	2971.9	3231.6	3661.9	3731.9	4163.3	4127.9	4262.3	4395.1	4550.6	4805.4	4718.4	4801.1	4856	4887.1	4928.8	4880.1
13.796	0	0	13.145	0	0	0	0	0	0	0	0	0	0	0	0	0	0	42.062	135.35	176.59	307.62	426.6	507.08	731.18	937.6	1114.4	1325.3	1538.9	1937.1	2322.3	2464.6	2404.4	2620.3	2783.4	3022	3288.5	3560.6	3613.1	3719	3934.2	4047.7	4076.4	4299.2	4300.4	4576.7	4463.6	4496.6	4561.7	4645.7
6.5408	0	0	2.6679	0	0	1.3986	0	5.424	6.8978	0	0	0.5072	0	0	0	0	0	0	0	0	1.6477	9.6177	35.854	66.411	92.308	122.32	156.45	209.45	246.31	300.96	401.1	505.92	641.09	716.05	823.18	923.43	1014.7	1143.5	1179.1	1299.4	1330.4	1400.7	1448.1	1464.8	1449.7	1565.4	1634	1691.4	1666.6
21.587	16.225	1.0864	0	0	0	0	0	0	0	0	0	3.096	14.69	49.993	77.531	80.167	116.59	153.3	106.97	144.19	198.28	234.22	267.66	319.03	358.61	421.53	458.85	480.5	538.45	565.53	613.62	629.95	668.43	742.13	731.96	707.83	800.1	800.67	806.59	847.28	887.98	905.21	948.92	924.22	935.88	956.37	1051	1032	1015.1
0	0	0	2.1013	21.374	15.615	5.8468	8.1493	18.268	28.694	70.566	170.97	207.15	264.18	379.36	623.59	634.55	1062.3	856.84	1320.7	1642.4	1660.2	1963.6	2024.8	2577.8	2845.6	3066.6	3481.4	3697	3733.6	3819.8	4212.5	4098.7	4220.8	4124.5	4648.1	4484.6	4783.8	4940.1	5597.1	5197.1	5026.5	5412	5394.4	5547.8	5733.4	5549	5684	5823.1	5968.3
5.0433	0	1.2794	0	0	0	0.33058	0	0	0	0	0	0	0	7.0288	13.398	19.212	26.914	61.819	90.931	193.14	273.74	350.27	459.54	550.97	698.93	813.03	999.6	1136.1	1330.1	1528.8	1618.4	1758.9	1851.7	2265.5	2423.2	2688.2	2920.2	3127.3	3378	3398.2	3579.4	3725.4	3832.3	3946.2	4211.4	4267.2	4350.5	4347.7	4502
0	0	0	10.148	2.1261	0.23477	0	0	4.3658	4.7169	0	0	0	0	0	0	0	0	0	0	0	8.4567	22.554	8.6596	30.895	33.889	34.55	61.974	96.149	147.44	202.17	265.22	297.95	381.04	447.07	544.75	623.79	703.82	793.94	886.73	938.2	972.06	1014.6	1076	1104.3	1143.6	1208.4	1216.3	1269.2	1238.8
0.22979	0	2.6712	0.76379	8.4646	0	0	6.7344	0	7.2196	0	2.5375	0	0	0	0	3.3413	0.95027	0	14.734	17.207	36.91	37.211	35.953	55.435	60.839	74.961	89.242	114.01	142.44	201.43	275.61	366.48	420.84	570.93	647.72	800.74	890.75	1007.6	1127.7	1186.7	1335.5	1461.5	1494.6	1555.4	1644.9	1664.3	1739.1	1833.6	1810.5
18.784	6.3974	2.8426	0	0	0	0	2.8628	5.0141	1.4095	2.6846	0	0	0	0	0	0	0	0	0	0	22.06	84.67	176.77	273.6	422	498.51	639.85	723.91	854.52	1023.9	1154.4	1328	1584.8	1766.6	1902.9	2134.9	2337.3	2525	2673.7	2732.4	2936.8	2905.7	3034.7	3067.3	3276.9	3373.5	3406.9	3507.4	3517.4
21.88	8.4601	0	0	1.9676	0	0	0	0	0	0	0	0	0	0	0	0	0	0	0	0	0	0	0	0	65.61	146.62	236.4	349.01	484.45	568.11	685.91	828.53	981.08	1139.4	1256.7	1475.8	1600.6	1821.3	1983.2	2140	2282.6	2325.4	2471.7	2629	2677.6	2724.6	2796.8	2858.8	2957.4
0	0	4.8397	0.016079	10.257	8.0014	2.5209	6.3018	1.8273	6.5207	9.1374	23.295	23.872	31.184	57.356	112.36	213.84	339.81	530.8	808.78	1070	1274.4	1669.9	2028.4	2402.4	2937	3453.1	3880.9	4263.2	4725.2	5108.6	5538.5	5922.3	6256.6	6725.5	6785.1	7075.6	7173.3	7246.4	7185	7010.4	7500	7472.8	7050.7	7032.2	7041.3	7346.3	7103.1	7329.2	7035.8
0	0	0	7.1272	6.0588	8.3171	10.435	6.3935	12.522	14.517	14.131	22.125	24.893	33.389	68.41	104.21	207.43	311.11	422.76	460.99	588.58	710.79	830.58	936.79	978.88	1098.5	1237.3	1336.1	1430.3	1526	1654.6	1921.1	1915.9	2140.5	2235.2	2333.3	2523.8	2492.6	2790.7	2906.3	2932.6	3109.8	3114.8	2948.7	3010.9	3045.8	3157.4	3062.1	3223.5	3284.2
0	0	0	7.1113	5.3356	7.613	5.0384	2.1508	17.62	10.848	17.622	17.509	23.728	24.223	34.934	28.052	35.476	43.234	48.636	61.279	73.26	92.825	98.099	128.62	143.06	186.83	222.72	220.25	256.91	273.22	283.27	316.71	368.85	418.63	410.27	441.3	492.73	549.15	625.08	681.13	736.64	793.11	822.94	878.09	963.76	982.2	1069.9	1114.4	1169.6	1166.5
0	0	0	2.8846	3.5394	9.7307	8.7597	20.6	25.827	27.044	25.118	29.591	31.746	25.829	25.649	26.45	18.732	20.982	13.652	16.683	18.471	0.82661	0.60794	4.3814	31.427	28.77	39.402	65.099	89.605	120.29	146.99	205.76	238.5	279.85	301.49	363.81	414.72	477.97	545.6	604.09	683.18	707.23	721.79	706.78	766.25	826.55	838.49	879.16	860.44	886.46
0	4.043	0	0	6.1592	0	5.0902	4.7954	11.685	11.994	20.405	29.422	34.497	23.395	27.101	29.516	44.435	50.887	60.26	91.221	111.51	122.74	135.31	166.81	188.09	217.71	264.57	282.3	323.1	408.03	463.82	515	596.7	643.15	761.13	801.29	617.29	627.55	658.01	695.22	746.59	777.17	805.58	760.9	827.18	891.34	881.35	906.69	884.66	879.44
0	0.6579	0	0	0.481	3.6493	12.819	14.567	3.2301	8.199	12.101	7.6351	16.286	22.815	49.399	87.251	132.41	184.91	239.37	285.21	321.53	381.07	423.85	478.33	532.18	537.45	554.65	581.49	631.32	629.69	738.01	780.68	858.33	945.55	1019.2	1093.4	1176.6	1261.7	1372.8	1410.3	1562.4	1613	1678.7	1689.4	1804.3	1835.3	1858.8	1864.9	1916.2	1953.1
0	0	0	1.9267	0.81708	9.2172	25.829	36.133	47.738	53.925	70.987	83.625	82.456	80.816	95.843	95.039	107.92	121.54	126.11	122.39	130.82	128.06	140.23	163.88	138.28	153.41	169.84	175.74	184.12	174.74	219.17	273.92	310.54	382.84	492.56	596.55	726.25	857.89	1009.3	1135.4	1272	1397.4	1553.3	1664.4	1716.4	1756	1938.6	1958.6	2067.3	2091.7
0	4.4503	0	1.6367	6.0238	0	0.51274	2.6949	2.6342	10.047	3.439	14.52	12.451	17.503	18.788	18.926	44.249	55.055	92.719	158.95	239.98	376.07	330.24	487.66	559.9	745.98	1223.7	1548.2	1763.7	2092.1	2200	2329.5	2474.2	2685.2	2932.7	3094.7	3211.9	3178	2790.9	3086.8	3528.1	3274.8	3114.9	3378.3	3746.9	3775.1	3833.3	3822.6	3836.6	3874.9
2.1031	5.4954	1.8933	0.55485	3.1998	0	0	0	0	0	0	0	0	0	7.7797	39.71	91.848	153.93	256.95	401.83	554.98	747.96	968.07	1108.8	1423.3	1679.6	1945.6	2345.1	2663.9	2942.8	3379	3856.1	4203.9	4524.4	4847.4	5130.7	5521.7	5745.9	6034.9	6333.1	6432.7	6675.6	6937.3	7062.4	7091.1	7251.7	7327.3	7436.8	7626.2	7609
0	0	0	5.1877	6.7975	5.4142	10.145	11.961	25.6	40.817	65.075	109.79	168.49	212.12	256.39	338.41	421.82	461.03	567.07	666.43	762.46	881.56	987.25	1095.6	1141.6	1343.8	1490.6	1572	1697.9	1737.1	1922.2	2017.1	2140.4	2326	2450.6	2560.4	2619.6	2693.2	2850.3	2996.7	3037.1	3122.5	3163.6	3150.4	3231.8	3233.9	3277.9	3266	3281.2	3338.6
22.324	13.901	1.3445	0	0	0	0	0	0	0	0	0	0	0	0	7.0208	0	27.833	133.43	237.53	400.34	604.57	783.92	1047.8	1322	1638.1	1972.7	2382.7	2661.5	2990.8	3312.9	3779.6	3871.1	4231.6	4637.7	4994.6	5171.3	5410.3	5562.2	5722.6	6258.9	6218.3	6180.2	6255	6412.3	6610.3	6607.9	6675.6	6827.4	7063.8
5.1267	12.846	6.4383	0	0	0	0	0	0	0	0	0	0	0	0	0	0	0	0	0	0	0	0	0	14.11	70.564	130.26	250.15	309.87	424.92	538.63	674.09	742.23	887.87	992.37	1089.9	1223	1300.5	1417.3	1409.8	1560.5	1677.8	1625.4	1726.4	1805.2	1795.7	1802.7	1784.5	2038	2025.5
12.629	5.7095	7.0637	0	0	0	0	0	0	0	0	0	0	0	0	0	0	0	0.53831	14.645	33.44	45.991	55.697	87.422	90.948	140.91	150.12	191.68	201.79	253.69	266.95	261.23	284.72	293.74	318.37	354.47	383.25	385.08	408.2	395.15	404.97	416.24	391.63	390.58	387.51	379.18	421.71	437	442.99	476.18
13.093	4.1764	0	1.8239	0	0.28112	0	3.824	0	4.4207	0	0	0	0	0	0	0	5.8087	4.335	28.805	64.608	98.779	164.86	255.38	351.4	431.13	547.32	664.61	781	905.82	1010.5	1129.5	1262.5	1400.2	1466.1	1536.5	1680.9	1726.8	1869.4	1894.2	2085.3	2124.5	2175.4	2214.3	2259.9	2284.1	2243.8	2413.3	2445.1	2447.8
2.2859	3.6584	0	6.8062	0	0	0	1.4383	0	0	2.2364	0	11.369	3.7387	10.597	22.087	44.748	70.307	96.518	140.41	167.06	193.8	233.73	289.69	282.27	309.82	340.92	379.68	456.03	478.39	546.02	621.55	610.51	692.94	723.73	792.47	823.64	907.52	909.49	949.9	934.31	934.35	998.84	1022.7	1024.1	1063.7	1097.8	1019.1	1050.5	1011.9
12.887	0	0	0	0	4.5681	4.015	1.832	9.2573	7.2313	3.1642	5.8009	8.1845	4.9301	4.0402	11.119	11.814	15.273	14.998	7.663	14.694	13.864	22.772	30.268	70.487	102.85	138.59	189.63	238.65	299.4	348.82	471.31	525.59	623.89	680.34	738.78	779.68	860.05	940.63	944.11	979.57	998.56	1050.9	1075.4	1076.2	1058.5	1067.1	1167.7	1150.2	1148.1
0	0	0	3.5391	4.7165	6.6558	8.1653	12.12	15.372	20.53	8.6999	8.8678	3.5011	9.8677	8.5473	18.449	35.018	67.382	104.45	188.08	188.66	249.4	282.96	389.27	457.18	583.18	699.66	806.78	948.66	1076.5	1255.2	1407	1556.6	1762.4	1957.6	2161.8	2412.9	2551.1	2736.6	2660	3055.5	3166	3324.8	3505.2	3584.1	3776.7	3849.9	3891.3	3925.4	4051.7
0	1.4416	0	0.39613	8.4582	0	0	3.041	2.2574	0	0	3.8322	0	0	0	0	0	0	0	0	0	0	24.306	35.565	43.883	66.704	95.167	140.65	201.06	280.67	383.34	430.17	472.39	568.12	653.96	722.58	783.79	884.71	963.92	1121.6	1102.2	1159.9	1205.1	1271.9	1251	1314.3	1325.1	1337.2	1303	1264.7
19.526	6.7146	0	0	0	0	0	0.73025	12.208	16.951	16.825	28.638	41.866	60.867	131.23	189.91	300.55	408.78	573.48	739.95	899.48	1105.4	1245.1	1410.4	1641.3	1786.6	1958.9	2131.7	2194.3	2400.3	2388.2	2493	2606.3	2704.3	2877.2	2863.7	2958.4	2969.8	2940.3	3031.3	3117.9	3141	3285.4	3261.6	3263.2	3286.1	3293	3297.2	3308.3	3321.6
0	0.087352	0	0.3423	5.1328	0	0	0	2.9279	9.5478	15.745	19.977	28.139	33.788	31.457	31.519	33.824	48.597	55.472	74.079	71.531	84.414	77.353	86.341	96.698	167.26	136.33	162.63	151.87	159.66	222.55	207.52	253.64	267.28	335.56	358.02	390.3	407.27	456.96	481.83	554.03	596.81	603.34	634.47	669.99	698.14	743.28	737.82	749.41	739.53
0	0.48724	0	0.15561	3.4195	0	5.4115	0	17.76	25.7	21.03	15.243	31.89	28.001	25.53	16.123	18.899	22.815	16.642	25.622	40.702	61.888	96.5	156.43	208.94	327.07	405.23	478.73	656	833.8	992.99	1087.1	1257.5	1408.1	1652.6	1785.1	1980.4	2081.2	2298	2381	2515.2	2680.1	2848.2	2923.6	3050.5	3165	3288.6	3358.1	3353.4	3447.8
0	0	0	0	6.9134	13.08	6.6673	15.516	28.51	36.818	75.851	102.31	153.54	196.4	283.55	373.14	483.65	638.2	797.17	984.27	1122.3	1311.3	1516.1	1696.9	1834.7	2074.4	2238.6	2427.3	2598.1	2707.8	2774.4	2914	3076.4	3209.2	3321.1	3437.6	3496.6	3612.9	3791.6	3898.8	3985.9	4071.4	4179.4	4349.7	4507.6	4529.6	4513.5	4603.7	4687.6	4805.2
18.706	18.064	0	0	0	0	0	0	0	2.3035	7.8807	32.383	99.76	216.18	384.66	628.07	970.19	1240	1576.7	2030.2	1824.1	2742.2	3268	3620.1	4207.1	4705.2	5185.9	5720.1	4605	5100.4	6851.6	7126.4	7552.7	7985.1	8593.3	8780.6	9159.8	9890.2	9801.7	10312	10345	10757	10707	10310	11258	11412	11394	10667	11609	11578
22.639	16.261	0.7585	0	0	0	0	0	0	0	0	0	0	0	0	28.707	68.159	112.92	167.09	219.57	288.95	348.79	416.6	464.47	555.14	633.82	763.93	876.32	1015.1	1173.9	1299.8	1451.6	1633.1	1832.3	2018.4	2121.2	2236.2	2466.1	2566.8	2779.7	2836.7	3057.9	3296.2	3363.2	3561.8	3684.4	3696.2	3877.3	4008.8	4075.2
0	0.013261	0	8.504	0.16122	3.9065	2.1576	0.48142	5.2648	4.5141	8.7878	15.282	20.292	10.075	14.948	6.4922	19.704	18.213	26.359	32.568	39.621	57.988	70.875	81.187	110.02	144.44	186.44	211.62	239.58	269.08	342.58	421.64	483.14	558.35	641.87	578.42	619.2	686.46	729.45	804.4	831.9	876.82	890.55	944.48	997.57	1009	1046.1	1050.8	1041.9	1033.4
1.0975	3.772	0	4.3549	0.86815	0.58951	0	0	0	0	0	0	13.861	20.064	36.83	64.831	87.697	132.75	139.71	124.98	146.12	177.93	228.13	266.79	336.66	413.18	531.44	599.62	717.38	804.09	939.99	1045.5	1131.6	1267.4	1428.2	1526.1	1693.9	1783.7	1883.3	2013.8	2109.3	2142.7	2154.7	2220.8	2317.4	2374.7	2335.8	2391	2444.3	2474.4
11.245	2.9717	0.009255	0	0	0	0	0	1.1947	0	0.35858	0	0	0	0	13.228	46.65	80.493	150.05	197.86	268.57	350.83	477.99	609.64	723.64	920.27	1037.3	1121.5	1190.7	1280.6	1394.8	1621	1841.1	1972.7	2095.2	2205	2296	2427.6	2371.3	2403.1	2431.2	2423.6	2470.6	2494.5	2401.7	2494.3	2529.1	2525.8	2620.4	2567.9
5.5343	3.9111	5.6775	0	0	0	0	0	0	0	0	0	0	0	0	0	0	1.7328	9.0136	23.434	34.85	56.66	93.851	151.1	206.26	312.09	399.14	504.29	631.4	773.97	904.69	1042.5	1231.1	1389.8	1530.3	1713.5	1887.7	2054.4	2209.3	2319.5	2548.6	2629.8	2725.1	2876.8	2652.5	2776	2866.9	2987.4	3068.4	3073.3
0	1.3665	0	0	0.36719	4.7731	1.9171	16.661	10.127	6.7568	0.7387	0	6.3646	4.4357	9.1201	2.2673	0.9942	2.3411	4.5818	7.8792	25.425	38.449	37.682	88.511	107.28	178.8	231.23	288.66	354	425.68	481.17	543.56	612.27	690.24	693.82	761.52	819.41	850.32	870.64	899.26	903.7	984.37	1007.6	1056	1020.6	1055.4	1062	1097.1	1105	1105.3
0.4651	0	0	0	4.9253	6.6603	6.4852	11.296	20.996	8.5347	0	0	5.4586	13.622	20.157	34.67	47.29	65.326	91.069	109.54	129.48	141.7	152.36	170	208.36	215.3	246.39	294.3	313.35	305.09	345.22	390.54	465.41	504.45	536.14	586.98	636.13	688.8	720.75	746.19	785.33	850.78	870.06	942.16	963.35	1002.3	1054.1	1095.4	1112.7	1185.5
4.6754	0	0	0	0	0	10.145	9.8984	4.6675	0.86496	0	0.17414	4.7708	4.3693	0	13.017	8.9498	7.5302	20.254	26.393	15.161	17.807	27.484	35.393	57.3	95.113	117.98	202.44	231.46	271.24	350.21	373.01	410.83	447.16	451.97	519.7	533.57	573.58	598.8	624.23	632.81	676.09	678.71	728.57	689.99	730.13	748.73	764.85	788	812.36
2.8962	1.7068	0	0	0	5.0595	0	16.313	10.006	10.889	26.722	13.672	20.365	12.733	21.554	17.352	28.913	17.691	29.332	34.227	50.858	61.517	71.141	95.819	97.427	122.41	170.42	208.26	225.99	246.49	304.1	375.82	444.36	502.59	548.08	562.96	618.04	705.57	774.59	800.35	898.87	954.36	953.02	905	895.67	969.6	1006.3	989.44	994.56	1010.9
4.2222	13.484	0	0	0	0	0	0	0	0	0	0	6.0862	0	3.4629	8.1524	31.676	76.896	131.61	293.55	313.3	524.92	532.28	642.46	820.67	975.25	1241.4	1527.9	1779.3	2906.4	3090.1	3055.8	3481.6	4214.7	4775.1	5157.2	5424.1	5983.9	6445.5	6419.7	6906	6971.5	7253	7336.8	7424.4	7621.8	7618.4	7965	8008.1	7831.7
0	3.9892	0.00075936	6.1905	7.197	16.202	36.204	38.481	40.814	55.135	56.275	90.229	114.02	156.77	235.43	342.67	460.42	580.82	718.75	771.28	960.73	1124.8	1321.7	1557.8	1797.4	2004.8	2290.7	2609.5	2977.8	3093	3455.8	3608	3941.9	4315.4	4568.1	4830.2	5066.5	5018.9	5303	5317.1	5448.4	5411.4	5399.6	5739.1	5712.9	5784.8	5784.7	5471.1	5790.8	5850.2
4.144	0.79276	2.2245	0	2.729	0	0	0.34246	6.9188	3.8248	9.998	8.0752	19.388	11.599	12.391	12.841	13.108	16.159	21.861	42.178	44.843	34.515	50.658	46.439	71.283	80.631	110.79	118.99	160.58	209.88	237.58	277.38	345.23	383.35	404.41	454.94	524.12	570.9	574.29	608.71	724.03	783.35	854.3	900.26	958.58	993.08	1033.7	1062.1	1112	1104.9
19.1	1.4412	0	0	0	0	0	0	0	0	0	0	0	0	0	0	0	0	0	26.421	21.7	51.297	92.743	126.44	160.96	213.46	271.31	319.21	359.18	435.08	491.46	567.9	599.3	773.65	823.83	911.32	958.64	1013.8	1109.4	1140.9	1154.3	1214.9	1242	1268.5	1281.1	1214.9	1287.4	1331.5	1367.4	1385.8
0	0	0	8.4802	0.48983	2.9034	4.3314	9.8118	8.711	10.828	18.734	14.565	21.053	20.222	13.495	12.519	16.711	24.995	37.86	35.084	41.905	65.807	89.457	131.95	181.15	242.99	317.06	359.15	419.97	483.24	558.03	611.8	680.51	776.47	869.4	944.67	1003.6	1077.2	1125.7	1187	1270	1292.7	1325.5	1352.8	1436.8	1443	1496.4	1514.7	1515.3	1541.2
6.1889	0	4.3654	2.2965	0	0	0	0	0	20.229	62.995	137.48	238.3	339.24	544.91	723.57	947.35	1197.6	1493.6	1769.8	2028.2	2303.2	2584.6	2807.3	2974.4	3142.3	3213.7	3365.3	3578.9	3752.1	3943.2	4311.5	4433.4	4670.7	4848.4	4957.6	5361.7	5364.8	5551.2	5624.4	5648.3	5902.4	5959.7	6102.7	6156.3	6274.2	6325.8	6233.6	6370.5	6429.5
8.2196	0	0	0	0	13.862	6.876	0.45749	0	0	0	1.1089	0	0	0	0	9.4858	14.573	30.467	65.173	105.03	134.85	181.74	267.89	367.65	522.53	660.83	825.76	1018.3	999.69	1374.7	1592.3	1471.5	1591.2	1843.1	1986.2	2226.1	2410.3	2696	2931.2	3202.1	3196.6	3381.4	3442.2	3637.2	3743.8	3864	3956.5	3999.4	4045.4
10.893	0	0	0.3545	0	0.80386	3.8558	11.765	0.27186	3.8749	1.1614	3.5361	4.6182	0	0	0	34.174	89.755	127.8	175.97	259.45	420.95	455.56	572.77	759.23	990.45	1084.6	1256.4	1185.7	1595.4	1707.6	1945.5	2138.3	2295.3	2511.7	2643.3	2837.9	3006.1	3158.6	3189.1	3362.2	3488.7	3679.5	3745.8	3860.4	3859	3983.7	4109.2	4067.5	4107.7
5.7127	7.707	1.8117	2.2903	0	0	0	0	0	0	0	0	0	0	0	0	13.135	15.998	56.042	64.84	68.072	89.712	109.58	122.33	110.87	129.83	133.06	130.9	177.49	144.81	155.19	179.57	177.02	362.89	430.12	488.39	597.93	613.45	590.97	597.64	662.5	783.87	814.4	837.2	770.66	933.24	936.52	920.61	940.38	945.62
2.248	12.463	2.8504	0	0	1.6742	0	0	0	0	5.8979	26.649	46.021	70.429	93.575	122.13	134.84	176.92	200.46	243.87	283.61	326.35	381.23	410.08	449.94	514.69	583.79	677.9	767.43	850.77	843.13	948.08	1054.1	1158.5	1240.3	1316.3	1398.9	1510.5	1607.6	1651.2	1665.2	1805.5	1834.2	1886.4	1880.4	1965.9	1873.9	1899.9	1948.1	1943.8
9.1039	7.955	1.6017	0	0	0.14335	4.3352	8.5661	0	0	1.6126	6.7846	14.016	53.916	122.81	238.16	432.1	619.87	875.17	1071.8	1248.3	1661.8	1830.4	2190.4	2419	2722.5	2783.5	3631.5	3998	4341.5	4840.9	4915.5	5362	5262.1	5684.3	5941.6	6216.4	6512	6928.2	7054.7	7691.7	7635.6	7899.8	8047.3	8300.9	8205.7	8343	8224	8416.3	8643.5
0	0	1.0641	4.4586	2.742	3.5067	0.10928	9.8982	3.6761	6.1436	9.1182	10.815	23.038	15.351	5.36	0	0.36091	29.109	49.036	68.183	111.13	133.86	177.08	165.85	201.78	286.23	332.45	336.92	340.86	363.53	390.1	421.48	444.5	498.84	537.03	588.81	613.96	636.91	699.11	719.18	780.32	786.78	777.09	772.01	823.63	829.84	853.01	873.34	859.13	833.19
0	0	0	11.461	21.2	28.018	49.849	62.649	66.934	79.258	83.155	115.11	109.33	114.61	144.58	161.74	185.9	229.17	269.71	341.05	419.91	531.24	661.25	765.66	930.14	1078.2	1244.7	1406.7	1644.3	1819.4	1918.9	2174.7	2414.1	2676.1	2913.8	3220	3532.9	3657	3940.1	4240.4	4346	4575.1	4734.5	4878.7	5048.6	5227.3	5179.2	5357.4	5500.7	5472.7
4.0586	0	0	0	0	0	3.5381	1.0306	0	0	6.2786	7.635	9.7788	0	2.2818	7.3143	67.317	123.08	191.82	318.67	406.8	531.07	679.64	764.83	1005.2	1157.1	1298.7	1417.5	1583.7	1642.4	1796.1	1965.1	2041.2	2166.4	2318.8	2369.8	2478.4	2594.8	2657.2	2649.8	2724.8	2713.9	2805.9	2876.7	2852.1	2881.4	2886.1	2942	2960.1	2901.9
0	5.4614	0	3.2792	7.0517	4.8322	8.7823	14.859	0	4.2246	15.345	21.762	26.905	18.357	11.959	20.585	19.419	31.7	35.415	44.35	55.926	67.563	71.461	101.91	131.7	186.58	256.98	325.14	401.48	521.2	643.32	727.4	857.61	980.39	1155.6	1256.9	1354.3	1411.7	1584.7	1662.8	1696.2	1761.5	1848.7	1927.4	2035.2	2085.9	2214	2246.9	2277.7	2250.6
0	0	0	5.1481	8.8259	6.2188	5.3033	3.0273	12.046	11.034	1.8208	9.8197	0	5.8725	0	3.5979	7.4154	8.1959	4.8905	24.249	12.224	7.6202	34.319	62.193	111.9	197.4	204.27	366.32	526.81	525.54	658.05	824.92	968.35	1072.5	1197.5	1322.2	1437.5	1567.2	1653.4	1721.9	1813.9	1868.3	1877.8	2013.7	1973	2066.4	2181.3	2175.7	2187.9	2206.7
0	0	0	0.1697	0	1.9147	8.1613	4.1716	0.066752	3.4628	0	0	0	0	25.111	68.155	147.06	258.7	406.27	591.44	769.43	984.2	1218.5	1552.9	1802.7	2128.3	2490.9	2833	3177.3	3479.1	3773.5	4123.1	4321.2	4650.1	4931.8	5069.8	5292.9	5214.2	5780.6	5867.2	6106	6239.2	6280	6423.3	6527.1	6455.9	6540.2	6403.3	6641.7	6684.9
6.6205	8.9416	0.93975	0	0	0	0.10122	0	0	0	0	0	0	0	0	4.9248	35.959	88.2	157.52	269.14	372.85	488.24	616.62	814.54	1091.7	1226.1	1506.4	1788.9	2007.7	2199.3	2441.1	2845.1	3007.5	3233	3413.6	3622.5	3881.6	3895.7	4175.9	4253	4378.4	4503.2	4581.8	4705.4	4792.5	4735.3	4823.7	4763.2	4948.5	4940.1
14.706	0	0	0	0	8.9395	3.5313	3.8396	0	0	0	0	3.9274	6.0175	8.9007	14.622	44.273	45.344	88.511	142.5	222.56	319.6	388.7	465.24	558.91	658.61	785.96	898.19	1038.5	1127.5	1223	1314.8	1427.7	1514.2	1686.5	1661.9	1818.5	1887	1981.5	2043.8	2129	2155.9	2263	2298.9	2310.5	2270.6	2369.3	2375.2	2451.1	2480.7
39.024	8.637	0	0	0	0	0	0	0	0	0	0	0	0	0	0	0	0	0	0	6.8114	12.84	22.741	33.607	46.801	68.053	96.594	111.8	126.84	130.98	161.75	208.07	255.73	280.2	321.03	349.91	365.99	436.93	468.47	495.68	523.27	563.58	573.66	575.54	511.81	644.79	668.41	672.23	685.3	701.94
0	0	0	1.2887	5.5774	0	12.053	0	3.6837	6.7616	19.779	14.648	16.191	12.126	12.2	13.028	16.45	11.487	20.043	22.005	17.91	4.9703	14.954	13.688	19.967	30.329	57.563	67.449	77.13	95.487	118.86	135.14	150.03	181.69	218.1	253.92	281.06	324.31	358.37	410.84	484.9	532.43	549.9	594.98	642.87	675.64	748.82	803.1	782.8	817.21
0	0	0	3.3765	3.4877	9.486	16.082	13.934	26.905	21.017	18.654	22.369	19.874	22.681	25.235	33.231	32.934	25.953	32.108	40.33	40.784	70.608	96.565	154.7	208.68	267.24	309.71	375.28	456.47	507.73	614.33	608.04	680.67	734.81	746.52	815.11	852.55	940.17	988.09	1072.9	1071.5	1113.4	1100.8	1188.3	1158.3	1246.3	1308.3	1312.1	1334.7	1351.9
0	0	0	15.115	17.247	0	0	0	0	3.5016	0.16052	4.9302	0	0	4.8612	8.6168	3.316	20.221	19.756	34.139	33.501	62.461	69.419	91.783	137.63	187.41	234.47	303.17	408	496.44	595.52	713.31	877.47	1002.7	1210.3	1343.7	1488.1	1664.7	1845	1918.6	1888.8	2059.8	2201.1	2305	2355.3	2441.9	2716.2	2709.5	2787.1	2680.4
18.043	6.7679	6.4174	0	0	0	0	0	10.465	3.6814	49.122	126.51	166.88	247.36	323.87	443.71	593.41	730.61	900.77	1098.1	1291.4	1448.7	1618.9	1812.2	2127.4	2394.9	2675.8	2830.9	3100.2	3387.7	3477.3	3703.9	3930	4208.1	4466.4	4777.3	5282.1	5177.5	5733.2	5877.8	5842.4	6063.2	6336	6515	6801.8	6738.1	6623.7	6842.9	6786.2	6980.3
4.9588	1.2923	0	7.1218	6.426	0	0	4.2946	0	9.0701	0	5.112	16.422	0	0	27.98	0	15.368	58.258	99.802	161.9	277.61	390.19	719.62	609.63	1207.5	1344.4	1504	1599	1769.6	2071.1	2324.4	2856.1	2993.2	3242.8	3321.4	3460.5	3554.9	3604.1	3788.4	3810.8	3763.6	3580.3	3590.8	3711.5	4054.5	4057.8	4109.4	4223	4317.7
0	0	6.3735	2.0866	3.3753	0	0	0.50495	0	3.6184	0	4.1684	13.08	11.266	6.971	7.1968	9.7381	12.198	12.64	23.459	36.537	42.245	64.143	92.716	157.55	224.23	308.97	438.76	604.93	785.54	998.36	1259.7	1482.3	1741.3	2003.1	2237.8	2536.9	2908.5	3180.1	3508.4	3819.9	3938.9	4270.4	4341.8	4711.9	4885.8	5166.1	5291	5433.6	5637.2
26.052	16.707	0	0	0	0	0	0	0	0	0	0	0	11.619	57.44	122.47	213.82	307.36	428.51	517.14	662.46	844.09	964.61	1060.9	1194.1	1302.5	1394.9	1531.8	1588.6	1735.2	1764.7	1905.7	1991.7	2025.4	2134.8	2120.1	2157.4	2258.2	2266.2	2289.9	2311.8	2334	2411.2	2432.8	2383.2	2420.8	2437.4	2445.7	2584.8	2526
3.1029	1.8632	0	4.7527	0	0	0	4.4388	10.932	7.5718	13.804	12.985	35.927	49.972	63.199	86.316	117.99	184.04	288.86	377.57	557.69	682.18	823.56	978.43	1153.7	1373.8	1619.2	1820.5	1966.3	2120.8	2377	2441.5	2521.6	2699	2841.1	3004.3	2967.6	3126.7	3271.4	3406.9	3506.7	3615.3	3585	3548.5	3471.5	3530.5	3514.7	3545.1	3535.9	3643.1
0	0	0	4.9905	1.555	4.8827	12.375	17.403	21.814	23.14	15.496	19.413	19.518	21.527	25.902	47.729	48.149	73.872	76.317	87.932	75.911	72.988	121.95	137.38	160.3	202.57	224.17	279.97	363.41	416.62	525.9	632.47	723.21	840.3	931.9	1103.7	1218.7	1376.6	1494.4	1595.2	1687.7	1774.6	2143.6	2404.8	2523.1	2644	2682	2588	2358.6	2354.4
8.2672	2.7749	0	1.6877	0	0	0	0	4.0215	0	0	0	0	0	0	0.87334	1.8189	11.037	19.401	44.733	68.389	79.407	115.28	161.73	213.06	265.08	324.06	391.57	452.94	542.59	601.58	708.31	790.77	860.07	909.84	1006.1	1142.8	1206.5	1278	1360.3	1403.1	1481	1594.9	1632.5	1635.1	1681.9	1567.4	1668.9	1707.1	1732.8
14.313	14.511	0	0	0	0	0	0	2.5193	1.1734	0	0	0	3.2662	7.4596	9.928	27.57	56.655	108.61	148.38	206.64	271.99	374.26	451.97	544.52	677.34	762.85	886.75	1036.8	1115.4	1312.8	1308.6	1503.5	1700.1	1850.4	1904.2	2052	2402	2339.3	2423.6	2664.4	2727.6	2800.1	2901.4	2956.7	2964.7	3110.1	3305.4	3331.2	3400.4
0	0	0	6.8769	0	0	3.5292	9.8725	7.4407	1.4226	2.811	5.7789	0	0.29915	0	0	0	0	0	0	0	0	30.056	62.532	131.43	201.66	295.86	406.45	532.6	642.81	768.95	786.27	861.78	1004.8	1193.3	1319	1391.4	1549.7	1712.8	1812.6	1985.6	2061.2	2116.6	2247.3	2298.8	2233	2306.5	2313.3	2358.2	2418.9
23.27	1.3966	0.29491	0	0	0	0	0	0	0	0	0	0	0	0	0	0	0	9.5902	11.733	29.047	50.283	58.547	87.999	106.25	148.98	190.82	252.46	266.56	277.64	346.7	392.13	414.24	452.81	559.49	531.43	569.9	596.13	640.66	671.42	749.24	746.33	731.99	843.74	747.43	831.03	771.15	832.66	816.2	802.66
8.7624	8.9351	3.1203	0	0	0	0	5.1776	7.1595	0	9.0811	4.7876	0	0	0	0	38.907	45.242	102.88	185.37	241.91	363.24	468.7	578.31	651.43	651.05	725.76	839.82	892	949.4	1009.1	1130.2	1117.1	1169	1208.7	1360	1400.3	1443.9	1576.2	1554.5	1671.3	1731	1820.6	1789.5	1835.5	1847.7	1916.2	1943.7	1976.4	2016.4
0	1.8575	8.3155	0.14773	0.089931	0	0	0	0	0	0	0	3.6375	8.9301	60.08	72.175	126.61	188.16	310.66	396.44	519.77	609.19	857.12	835.07	984.37	1161.1	1312.5	1626	1786.2	1996.1	2206.7	2312.2	2634.8	2661.5	2813.9	2954.3	3046.4	3174.3	3332.6	3527.2	3455.5	3618.6	3701.2	3791.1	3763.3	3855	3874.1	3974.5	4036.5	4023.3
0	6.9056	1.3227	0	0	0.60005	1.5203	0	2.3724	18.45	22.329	37.157	57.195	73.964	109.81	159.37	250.66	354.43	511.36	726.93	831.29	1035.4	1284.8	1454.7	1757.1	1877.8	2095.9	2399.5	2600.5	2755.4	2950.1	3068.3	3307.7	3448	3628.5	3720.3	3813.9	4115.9	4157.2	4227.4	4272.2	4370	4469.9	4472.2	4601.1	4628.5	4668.4	4706	4687.8	4699.3
24.407	6.2694	0	2.2342	0	0	0	0	0	0	20.693	36.754	87.3	125.18	186.69	271.19	356.06	333.15	483.09	512.11	867.69	1045.8	1059.4	1327.5	1420.8	1519.4	1650.3	2185.1	2273.3	2553.7	2691.6	2860.7	3082.2	3240.1	3431.3	3519.1	3800.3	3953.5	4093.4	4278.1	4444.6	4698.9	4780.6	4904.3	4935.6	4964.1	5045.5	4946.5	5093.1	5156.8
0	0	0	0	6.3295	7.9283	10.485	5.8085	21.437	15.878	9.3926	28.897	36.184	86.517	132.63	157.59	202.69	258.69	360.85	426.61	607.4	568.45	648.01	882.83	805.9	900.04	940.76	985.89	1361.2	1507.4	1292.5	1386.9	1514	1619.5	1721.3	1886.3	1890.6	2106.5	2163.4	2272.8	2266.2	2456.4	2406	2550.6	2542.8	2676.6	2780.5	2810.6	2827.3	2879.2
23.409	2.8844	0	0.12431	0	0	0	0	0	0	0	0	0	0	0	0	0	0	0	0	0	0	0	0	0	0	16.268	73.953	133.7	216.51	324.12	469.72	633.93	777.83	938.24	1103.3	1203.4	1358.6	1498	1613.2	1764.9	1893.1	2012.3	2022.9	2136.2	2216.9	2302.6	2317.9	2327.1	2341.2
5.2247	0	0	2.338	3.4643	3.494	2.0113	14.561	0.06957	8.6663	2.6597	12.06	26.519	26.601	45.962	16.093	32.841	24.056	34.033	61.294	92.672	134.99	190.26	232.91	324.27	402.99	505.02	576	655.73	725.64	823.25	864.99	954.27	974.29	1000.7	1018.9	1067.4	1128.5	1187.9	1166.3	1282.4	1232.4	1316.3	1270.8	1349.5	1350.2	1318.3	1365.3	1427.4	1476.2
1.9845	0.060027	1.2142	0	0	0	0.1716	11.743	6.3789	0.52887	11.527	31.608	62.215	91.507	135.07	177.29	214.83	290.8	377.31	466.09	564.12	634.32	750.53	812.77	948.77	1024.6	1069.8	1097.4	1160.9	1249.6	1317.8	1364.8	1584.4	1621	1686.8	1783.1	1813.8	1983.2	1996.3	2085.9	2172	2207.1	2284.7	2299.6	2398.9	2449.3	2486.4	2521.6	2566	2599.9
1.5704	5.3859	9.6737	0.40155	0.58925	0	0	0	0	6.3843	6.4136	3.3108	8.41	11.153	10.713	14.355	21.153	31.778	15.907	30.94	45.108	63.209	70.732	105.2	126.05	165.35	190.43	232.15	274.26	299.98	371.59	453	531.91	616.67	683.6	757.14	795.47	867.49	923.54	951.92	980.24	1014.5	1091.4	1116.9	1117.9	1129.8	1195.2	1197.4	1224.4	1199.7
18.458	3.0401	0	0	0	0	0	0	0	0	0	0	0	0	0	0	0	0	0	0	23.319	34.334	63.123	114.71	172.12	269.95	384.69	513.15	665.73	826.1	1004.7	1200.4	1355.2	1545.2	1845.6	2027	2206.6	2331.4	2681	2697.9	2893.8	3069	3173.7	3277.6	3447.8	3491.2	3513.6	3485.6	3659.3	3706.3
0	0	0.89562	0	2.8623	0	8.4882	2.4848	4.001	6.0198	10.099	10.214	23.63	32.588	57.294	107.15	166.91	210.56	277.44	343.54	420.05	505.74	616.03	677.51	805.96	891.01	976.73	1144.6	1255.7	1427	1580.6	1745.3	1841.9	1911.2	2158.7	2221.8	2364.8	2529	2725.1	2752.7	2880.1	2842.1	2950	3035.6	3082.4	3174.5	3090.1	3124.5	3205.2	3188
0	0	0	0.60011	4.4295	0	3.7949	5.2806	7.9639	2.2046	0	0.90659	3.2673	0	0.48822	2.3414	10.937	17.208	60.144	103.28	174.13	233.68	334.36	450.71	597.45	684.33	853.86	979.66	1127.2	1246.7	1415.5	1650	1821.5	2009.7	2151.9	2405.9	2531	2675.1	2823.7	2978.1	3073.5	3099.7	3188.4	3242.1	3298.9	3372.5	3436.4	3483	3478.3	3618.8
11.133	0	0	0.4445	0	0.96608	2.7592	5.0874	7.2678	2.9939	0	10.232	1.7859	9.4556	11.681	28.427	61.235	103.44	155.91	268.58	322.45	443.6	536.14	677.76	805.04	968.09	1108	1155.4	1264.6	1326.5	1544.9	1705.1	1920.9	2139.2	2278.1	2471.2	2668.4	2932.2	3126.6	3178.4	3372.9	3557	3673.8	3940.2	3988.9	4026.3	4019.8	4095.6	4271	4107.6
0	1.9496	0	7.0863	4.5925	0	11.395	0	0	0	0	0	0	0	0	3.1958	23.342	59.631	68.724	138.02	196.05	285.72	341.2	426.27	540.15	666.41	808.01	1016.9	1207.2	1231.7	1464.9	1664.3	1868.7	2059.6	2284.1	2487.7	2744.7	3066.9	3252.2	3463.1	3612.6	3747.5	4001.7	4051.6	4297.2	4335.5	4490.8	4584.4	4408.7	4667.7
6.6048	2.4146	0.37434	2.3438	0	0	2.8886	0	0	0	0	0	0	0	1.2402	1.5089	11.051	35.479	95.777	164.06	250.6	356.06	508.24	620.7	706	961.61	961.58	1266.8	1200	1265.4	1646.8	1821.4	1586.2	1673.3	1842.7	1987.3	2031.1	2047.3	2251.9	2339.8	2416.1	2518.5	2601.4	2666.1	2716	2717.1	2770.6	2741.8	2793.3	2832.8
0	0	0	10.699	16.894	0	5.4375	2.0544	0	7.1936	2.0322	15.213	27.26	33.952	54.487	88.614	123.84	151.87	187.94	259.5	335.75	378.73	464.03	527.23	626.27	806.84	905.34	1016.3	1123.4	1295.7	1430.2	1269.1	1415.3	1496.1	1731.3	1758.7	1907.6	1946.5	2065.6	2139.7	2171.8	2303.9	2353.7	2459.5	2470.2	2510.2	2452.9	2482.5	2685.5	2553.7
22.009	9.9213	0	9.253	0	0	0	0	0	0	12.371	17.626	25.052	41.61	71.631	85.45	123.51	181.35	252.96	301.52	359.93	422.55	470.01	509.32	575.84	664.2	714.85	829.19	883.3	952.4	1042.1	981.04	942.11	938.1	977.7	1061.3	1102.1	1031.2	1073.8	1125.3	1139.2	1163.2	1235.9	1291	1228.9	1151.1	1147.3	1247.1	1238.4	1244.2
0	0	0	0.20417	2.497	4.4231	7.3039	0.88943	2.0052	4.0993	0.23921	5.3949	8.9538	16.514	41.272	71.809	130.05	215.64	316.97	449.24	489.71	652.7	1075.4	1057.1	1665.5	1583.2	1839.1	2098.3	2323.2	2543.4	2879	3100.5	3318.6	4564.7	4044.5	5370.2	4616.1	4658.6	5743.9	6216.6	5190.7	5498.3	5600.4	6589.6	6843.2	5799.2	6866.6	6008.8	6046.9	6131.5
0	0	0	8.0264	0.61419	0	0	1.7987	2.2178	11.134	8.8032	49.577	106.27	192.59	355.13	535.06	761.27	1056.6	1326.3	1645.4	2102.2	2502.4	2790.3	3144.2	3550.2	4033.4	4485.2	4594.8	4775.9	4917.6	5191.6	6100.4	6541	6738.2	7069.8	7135.2	7303.8	7516.8	7508.9	7702.4	7717.9	7784.8	7903.7	8048.2	8014.7	8212.8	8256.2	8190.4	8115.6	8199
8.5839	2.4864	0	4.5175	2.853	0.037813	0	0	0	0	0	4.394	23.428	64.601	87.401	156.06	234.38	289.2	372.51	488.55	604.52	724.33	886.76	1052.9	1497	1446.6	1711.5	1841.5	2036	2336.6	2526.3	2786.9	2952.1	3253.7	3397.3	3315.5	3600.8	3853.6	3988.3	3920.9	4065.5	3983.9	4290.1	4245.8	4308.1	4266.6	4482.8	4580.2	4276.2	4481
0	0	5.0044	3.3289	6.29	0	6.7824	5.1841	10.599	12.94	8.0384	13.351	24.886	21.313	25.615	17.763	13.049	14.39	14.432	18.932	20.179	9.2875	9.3083	6.8589	13.796	11.348	39.622	50.955	98.663	155.37	229.47	287.67	326.79	388.34	394.29	513.38	573.95	661.5	733.89	737.59	776.65	935.9	1001.7	1026	1029.9	1059.8	1068.1	1092.1	1169.1	1183.8
0	0	0	6.388	0	2.9757	5.0479	0	2.5354	12.031	3.253	9.4255	8.4535	15.534	26.296	19.718	27.509	48.161	56.819	30.039	38.773	42.705	68.92	61.518	61.879	67.767	115.81	170.11	246.92	314.43	463.33	570.49	707.08	846.08	1075.3	1269.2	1455.8	1668.3	1841.8	2016.6	2194.8	2288.9	2471.7	2599.8	2704.1	2750.2	2900.8	2885	2909.3	3009.3
7.5437	5.8373	0.89645	5.0036	0	0	0	0	0	0	0	0	5.2236	0	0	6.4761	9.9534	23.504	44.966	67.624	99.91	148.02	174.07	216.77	257.57	355.5	365.62	484.12	502.75	545.7	615.09	796.19	899.07	1120.7	1063.4	1163.9	1272.5	1309.5	1397.9	1375.6	1517.3	1428.8	1638	1570.6	1633.2	1696.8	1589.4	1757.2	1819.4	1757.1
11.362	9.5558	0	9.1029	0	0	0	0	0	0	2.8327	2.1014	14.082	17.48	36.514	53.188	80.103	106.96	160.77	193.51	249.47	275.11	336.92	400.74	402.81	484.47	547.58	764.54	699.52	684.78	833.71	816.96	928.93	988.5	1053.9	1114.4	1260.3	1313.9	1394.7	1426.5	1529.8	1538.6	1603.9	1631.2	1660.8	1611.2	1681.4	1755.7	1771.6	1797.2
9.881	4.464	0	0	0	0	0.072747	0	0	0	0	0	0	3.7981	9.6926	15.467	15.719	25.392	32.121	42.859	47.593	66.36	90.371	130.7	153.22	172.68	216.79	236.2	263.88	301.77	416.98	506.88	659.43	793.12	1008.1	1217.3	1347.2	1520.7	1716.8	1901.3	2034.4	2247.6	2385.9	2475.8	2666.5	2759.5	2803.8	2965.7	2959	3003.2
0	1.1004	0	4.4383	0	0.48004	0	0	0	0	0	0	3.153	20.577	33.785	48.518	76.597	100.07	141.17	185.71	245.82	287.07	393.67	536.19	676.59	818.42	998.3	1205.7	1410.8	1596.5	1899.5	2070.6	2327.4	2647.6	2979.5	3259.9	3522.5	3775.4	4054.9	4237	4579.9	4807.7	4831.3	4994.4	5204.8	5082.3	5147.3	5348.6	5318.6	5560
0	0	0	3.7373	4.4421	6.0775	9.1225	9.0064	9.6247	8.0021	18.938	19.619	19.828	21.145	14.462	8.0452	15.335	9.0113	14.511	20.597	19.735	30.632	42.643	49.911	87.041	106.63	170.52	197.68	242.68	297.15	348.17	445	513.63	611	728.96	805.37	887.27	980.54	1090.7	1182.7	1288.9	1358	1439.7	1441.6	1574.4	1538.8	1648.7	1664.5	1711.8	1755
2.8527	0	0	0	2.4149	8.1622	5.5618	19.892	34.413	94.683	178.98	304.74	491.38	671.42	857.87	1157.6	1278.8	1623.9	1874.3	2062	2393.8	2556.6	2992.9	3202	3605.5	3823.6	4168.9	4435.7	4673.9	5104.4	5593.9	5905.6	6237.5	6641.3	6729	6888.1	7145.5	7423.6	7556	7786.6	7796.1	8051.8	8153	8044.4	8338.2	8452.6	8326.2	8513.4	8483.6	8730.4
17.226	2.5661	0	0	0	0	0	0	0	0	0	0	0	0	0	0	0	13.236	51.694	101.62	182.66	242.21	331.93	438.2	537.86	690.1	871.65	1075.8	1268	1507.7	1747.6	2038	2353.5	2663.8	2976	3303.6	3622.4	3879.8	4222.3	4507	4676.7	4963.7	5125.5	5346.8	5371.1	5750.5	5853.4	6017.5	5940.4	6194.6
13.639	0	0	0	0	0	3.0595	3.9254	0	8.6083	0	10.429	22.271	38.253	41.44	72.554	113.27	123.81	154.8	181.92	241.23	319.4	387.17	468.16	550.24	612.2	704.42	790.04	871.44	937.43	1067.2	1172.3	1259.3	1341.6	1433.9	1518	1608.6	1638.2	1672.2	1747.5	1820.3	1851.5	1846.8	1862.5	1954	1970.7	1997.8	2057.4	2080.6	2032.9
22.324	22.734	3.0694	0	0	0	0	0	0	0	0	0	0	0	0	0	0	0	0	0	0	7.6546	36.664	81.244	116.05	183.55	243.68	315.37	402.48	462.05	560.74	637.73	739.11	876.81	1002.6	1145.5	1198.7	1282.5	1390.7	1489	1638.3	1662.6	1745.9	1892.9	1876.8	1929.8	1959.7	1992.3	2022.4	2008.6
0	6.9899	0	2.8027	0	0	1.4894	0.46314	0	0	0	2.2335	0	0	0	0	0	0	0	0	0	0	0	0	0	0	11.469	38.427	85.786	112.24	162.78	228.94	265.63	354.69	462.93	500.22	582.86	605.27	759.04	725.8	769.29	891.12	978.03	1037.5	991.62	1050.7	1083.4	1084.4	1115.8	1125.7
0	0	3.0545	1.5255	5.0299	0	0	0	1.7675	4.0804	0	0	0	0	0	0	0	0	0	15.486	16	19.631	42.345	69.172	130.59	239.56	295.44	390.11	519.2	698.51	845.47	1052.8	1269.4	1540.4	1763.3	2031.1	2282.3	2420.7	2718.1	2868	2972.8	3304.3	3007.9	3126.8	3205.5	3246.4	3320.5	3331.5	3461.2	3890.5
3.4574	0	1.2816	0	0	2.235	2.4533	3.3099	2.7876	2.7443	0	0	12.801	23.668	39.735	78.213	131.23	209.11	302.36	381.91	501.71	667.52	814.07	997.46	1206.1	1401	1602.5	1943.8	2154.7	2447.1	2738.4	2991.6	3299.8	3517.1	3661.3	4017	4314.2	4722.4	4523.9	5288	5192.8	5420.5	5632.5	5787	5740.5	5835.3	5880.7	5873.2	5979.9	6059.2
11.659	7.9946	1.5705	0	0	0	0	0	0	0	0	0	0	0	0	0	0	0	0	0	7.2717	21.47	33.339	43.044	61.865	65.417	99.267	98.048	129.24	158.26	174.57	183.24	193.55	215.69	209.79	207.19	214.52	223.12	212.47	214.88	206.03	229.28	218.22	239.54	237.94	210.75	216.09	235.37	259.64	274.25
0	4.9937	1.4187	0.037049	0.38141	0.79786	0	0	0	0.29567	0	2.026	11.675	10.405	6.8821	0.51914	6.9109	17.35	51.349	96.628	130.51	196.2	256.28	308.38	398.25	492.98	626.66	755.13	862.81	1014.5	1180.4	1324	1561.5	1758.4	1994.5	2219.7	2413.8	2646.2	2789.8	3011.4	3104.3	3288.8	3344.7	3458.8	3601	3691.9	3651.4	3763.4	3883.3	3895
0	0	0	0.83172	10.858	3.0951	8.9235	12.637	22.799	32.743	25.624	37.973	41.9	37.284	28.144	49.402	50.565	68.893	77.965	105.65	138.46	204.75	285.93	411.16	543.26	752.27	943.62	1193.5	1415.3	1747.7	1969.2	2326.8	2620.5	2842	3188.2	3583.9	3975.1	4223.6	4562.3	4966.2	5278.3	5541.8	5989.8	6250.1	6429.6	6630.9	6832.6	7057.4	7232.2	7041.1
0	4.9828	0	0	1.9013	0	1.0797	0	0	0	0	0	0	0	0	0	2.6773	0	0	5.8736	15.01	36.151	92.874	149.28	240.82	345.23	499.08	659.34	884.38	1083.7	1336.7	1492.2	1772.5	2027.7	2303.5	2568.7	2700.9	2915.1	3171.2	3341.6	3669.8	3800.8	4133.8	4475.5	4491.4	4461	4467.9	4608	4888.5	4809.5
2.9047	0	0	2.1113	0.88286	9.4513	2.1593	0	3.8894	2.5433	4.3435	32.743	65.74	140.86	262.68	408.75	645.94	938.42	1242.4	1564.2	1852.7	2129.8	2455.2	2792.3	3167.2	3449.6	3720.2	3996.7	4243.1	4485.8	4700	4924.9	4994.5	5312.6	5589.6	5810.4	5996.1	6024.3	6257.8	6360.2	6335.3	6511.3	6482.1	6542	6597.1	6561.7	6558.1	6700.7	6755.1	6741.7
21.49	10.782	0.59767	0	0	0	0	0	0	0	6.9726	6.9267	12.23	28.74	67.667	118.99	175.16	227.44	293.14	377.59	427.82	510.08	580.89	630	671.27	752.63	808.84	876.65	933.66	994.57	1055.5	1131.9	1190.4	1233.3	1340.7	1378.3	1392.6	1471.2	1468.8	1530.5	1560.1	1664.9	1719.7	1775.4	1775.3	1780.4	1832.7	1857.1	1925.1	1937.8
17.405	7.4953	0	0	0	0	0	21.289	41.439	101.89	180.28	309.68	421.15	622.26	791.16	958.1	1229.6	1411.7	1619.6	1848.5	2021.1	2274.4	2445	2646.1	2856.6	3039.8	3203.5	3560.8	3641.3	3935.3	4163.6	4347.4	4530.7	4723.1	5024	5124	5386.1	5344.6	5571.3	5607.9	5942	5844.1	5939.9	6104.9	6098.6	6201.3	6281	6263.5	6400.3	6292.1
18.87	9.5857	0	0	0	0	0	0	0	0.27151	0	11.229	38.063	127.84	223.73	398.38	630.43	883.36	1208.6	1514.2	1873	2181.1	2684.2	3060.3	3394.1	3839.5	4167.6	4565.1	5011.5	5377.6	5820	6133.8	6416.7	6967.7	7178.8	7577.4	8081.6	8091.6	8378.6	8792.9	8850.5	8893	9016.1	9254.5	9400	9411.6	9403.8	9354.9	9320.2	9216.3
0	0	0	5.4367	5.2755	5.6509	7.7568	13.087	15.487	12.784	10.264	10.324	6.767	7.1035	8.3818	9.5476	7.3811	7.565	11.231	3.543	6.116	9.3435	39.078	77.789	153.42	308.51	472.99	650.39	865.76	1041.7	1290.7	1432.6	1683.7	1902.2	2026.6	2265.5	2516.5	2690.3	2893.8	3064.1	3163.7	3281.3	3400.3	3522.3	3591.6	3746.1	3881.5	3897.7	4016.9	4024.9
18.028	14.066	0	0	0	0	0	1.6749	17.438	36.105	90.204	123.84	162.94	226.51	294.59	336.57	402.99	480.45	479.3	543.48	598.6	646.14	698.78	719.57	816.11	860.25	912.25	973.81	1022.2	1093.6	1182.1	1226.2	1301.2	1365	1383.7	1467.2	1476.8	1513.7	1530.1	1576.1	1653.6	1660	1728.5	1775.9	1803.5	1802.2	1812.1	1816.6	1848	1898.7
0	0	0	0	0	4.0615	27.561	39.59	57.235	73.477	42.103	74.818	79.023	96.908	121.71	96.609	96.782	120.53	118.39	110.94	143.65	157.5	193.5	231.91	269.82	331.97	347.35	382.12	441.65	546.48	645.42	724.28	807.2	849.17	888.52	1015.6	1106.2	1265.9	1321.9	1382	1409.2	1539	1597.7	1679.1	1655.1	1660	1722.7	1710.9	1763.1	1783.8
0	0	0	8.3782	3.6873	10.638	11.251	7.5817	22.825	20.073	22.504	34.891	48.871	73.419	102.43	159.14	227.04	283.37	343.54	421.42	465.84	529.95	650.71	748.48	820.66	957.64	1065.4	1243.9	1399.4	1539	1815.2	1898.9	2036.1	2207.7	2375.9	2555.4	2673.7	2908.1	2971	3262.8	3284.2	3623.8	3585.5	3817.5	3823.1	4127.2	4081.5	3814.4	3813.9	3802.5
0	0	0	1.5016	8.0479	7.8557	19.55	25.937	28.309	35.672	43.182	37.466	53.743	34.733	50.647	22.916	11.763	21.745	15.423	43.212	66.044	94.019	139.37	214.6	330.94	367.01	421.54	538.73	655.62	804.75	946.21	1112.7	1303.5	1508	1806.9	1925.8	2171.3	2336.6	2458.4	2656.8	2891	2962.3	3043.3	3240.7	3326.5	3455.6	3483.5	3497.4	3562.7	3549.7
0	0.66903	6.9215	1.5974	3.4993	0	0	1.7109	0	2.4433	0.52855	2.5626	2.5543	7.3565	13.564	10.983	23.762	39.859	49.461	90.536	140.4	247.2	373.23	503.59	670.59	875.59	1033.3	1291.2	1519.7	1725	1971.8	2249	2475.6	2632.7	2975.4	3219.1	3274.1	3466.3	3623.3	3759.2	3857.9	3981.7	4093.6	4342.5	4306.5	4340.6	4550.2	4627.2	4708.1	4755.2
4.044	0	0	13.539	0	0	0	0	0	0	0	0	4.4941	2.8678	3.6793	1.1061	13.782	18.479	20.067	24.255	131.72	149.55	160.91	126.89	88.666	110.77	108.46	155.99	206.58	267.8	355.29	472.35	476.57	574.67	640.61	695.71	725.62	843.83	872.41	961.76	981.53	974.39	978.34	1009.4	1012.5	1035.9	1059.9	1084.2	1086.9	1055
19.299	10.49	2.1307	0	0	0	0	0	0	0	0.78336	0	0	0	27.866	77.798	174.13	276.34	444.21	626.14	906.26	1193.3	1455.1	1850.9	2246.5	2637.9	2998.1	3522.5	3941	4491.5	4835.4	5429.3	5854.6	6172.2	6618.4	7036.1	7374.3	7836.5	8148.6	8396.8	8600.1	8829.3	9229.2	9482.9	9789.7	9890	8965.2	10028	9215	9766.9
0	0.26668	0	5.7051	6.6243	0	0.4516	0	6.6184	5.9433	14.149	9.1953	15.973	13.817	19.263	14.441	34.254	70.127	116.99	189.21	249.26	365.16	442.63	583.45	664.81	785.62	943.9	1085.5	1165.2	1296.7	1427.8	1522.8	1676.7	1826.8	1926.9	2034.4	2140.7	2287	2381.2	2492.8	2511.5	2556	2608.4	2655.9	2667.4	2698.5	2666.3	2670.7	2714.4	2701.9
10.734	0.75486	0	0	1.3772	0	6.3746	14.116	8.2052	0	0	0	16.231	13.875	16.913	21.509	21.32	19.506	27.012	24.296	27.938	37.457	27.99	35.227	58.856	71.465	85.569	139.1	187.3	201.57	252.9	307.48	363.82	430.94	461.32	514.75	587.73	672.18	709.76	782.41	825.65	841.36	859.06	953.77	944.28	1003.8	1018.1	1016.7	1133.3	1181.4
0	0	0	2.8612	9.5187	13.65	11.632	20.903	19.726	15.555	20.717	27.077	16.922	23.117	27.597	32.762	25.53	25.195	36.917	26.479	27.482	24.099	40.365	46.281	58.347	91.242	123.14	185.95	234.06	284.11	384.32	409.81	475.53	527.01	601.97	722.11	769.09	874.81	917.12	1005.4	1016.8	1136.9	1131.7	1214.6	1254.3	1339.4	1317.3	1396.5	1373.4	1420.6
17.019	15.227	0	0	0	0	0	0	0	0	0	0	0	0	0	1.317	47.113	75.528	150.69	238.51	338.65	441.35	567.95	709.4	925.09	1068	1351.7	1620.4	1754.4	1823.9	2013.7	2084.7	2181.4	2366.2	2481.4	2627.1	2696.6	2831.7	2983.1	3045.3	3086.2	3152.6	3165.2	3269.4	3322.4	3371.8	3185.1	3022.2	3047.9	3096.9
13.432	1.9917	0	0	0	0	0	6.3098	0	0	0	2.9308	0	0	0	0	19.978	32.533	71.876	108.89	186.81	276.24	329.19	364.36	542.6	585.79	709.03	926.48	1066.8	1194.8	1365.2	1498.2	1623.4	1722.5	1936.3	1976	2150.9	2289.1	2431.1	2504.1	2757.2	2769.7	2904.6	2923.3	2966.9	3050.8	3165.9	3173.5	3220.9	3268.1
3.0787	0	0	0	2.6188	1.7731	3.0669	5.5918	9.5971	10.556	8.7558	13.374	16.025	25.549	23.693	31.573	24.626	34.627	32.218	40.512	53.348	44.822	53.293	47.26	57.656	84.629	185.23	132.84	84.407	74.952	70.156	60.556	75.043	76.608	66.459	98.758	113.26	142.99	196.47	195.7	243.25	238.71	246.48	241.13	241.35	257.41	259.05	291.25	284.94	299.71
0	6.3431	0.30685	0	7.2179	0	0	0	0	2.2491	4.296	22.089	86.834	142.88	216.29	264.74	349.93	437.9	544.07	624.14	610.69	832.9	928.91	1055.2	1189.6	1428.7	1651.6	1849.3	2124.2	2330	2360.6	2794	2862.5	3135.8	3514	3800.1	3994.7	3997.6	4121.6	4489.4	4953.8	5246.9	5519.4	5519.8	5471.1	5642.2	5558.8	5514.6	5518.2	5620
6.7478	11.437	0	0	0	0	8.1305	1.8323	8.5389	5.4923	0	15.911	12.492	25.428	65.145	146	239.84	374.74	513.65	694.86	913.19	1142.3	1379.3	1652.2	1832.6	2139.1	2392.9	2562.9	2860.7	3016	3187.8	3343.8	3419.3	3708.5	3707.9	3957.7	4112.7	3867.8	4520.6	4591.2	4565.6	4564.3	4692.2	4628.4	4810.7	4471.8	4645.3	4443.7	4703.6	4791.2
0	1.6245	0	8.5554	2.0989	0	0.65556	6.9569	1.8745	5.1656	2.7832	6.5829	7.8511	8.1858	12.07	17.031	37.826	66.751	83.916	119.8	179.71	233.57	341.58	402.83	514.42	332.07	458.97	605.55	784.93	890.3	1061.6	1247.5	1429.7	1615.8	1806.5	1975.6	2128.8	2340	2447	2663.1	2725.8	2842.3	2931.6	2896.3	2991.3	3161	3130.5	3228.9	3180	3093.5
5.0963	0	0	0	2.0353	5.7122	5.7343	21.054	4.1034	14.274	3.4977	7.9078	10.001	23.554	12.98	24.101	55.077	52.28	126.76	216.46	330.68	463.87	580.72	693.42	827.73	1038.1	1177.1	1351.7	1494.6	1652.3	1886.2	2042.1	2228.8	2356	2534.2	2671.4	2838.3	2934.3	3136.1	3278.5	3473.1	3555.1	3767.4	3857.7	4038.2	4015.8	4186.7	4219.2	4302	4321.2
7.4192	0	0	1.7799	0	3.3401	6.8513	1.6791	12.577	16.233	17.798	23.881	24.539	41.711	65.796	98.378	152.06	204.05	263.85	332.14	390.87	460.64	544.45	615.41	697.12	746.29	807.86	861.56	945.48	969.15	998.2	1084.6	1153.3	1238.2	1291.7	1345.3	1394.2	1402.4	1458.9	1430.2	1505.9	1444.7	1423.3	1461.1	1613.4	1569	1636.5	1640	1617.8	1650.7
0.25019	1.1094	1.188	7.378	0	0	2.089	0	0.21094	8.2231	0	0	0	0	6.8571	10.8	0	11.44	41.12	103.78	173.33	289.63	403.34	567.19	721.69	946.67	1150.4	1410.2	1675.4	1993.8	2349.9	2580.5	2882.3	3236.3	3658.2	3967.9	4143.3	4396.2	4807.6	4922.1	5136	5391.5	5463	5401.4	5332.1	5299	5443.6	5575	5586.5	5654.8
3.8834	2.9741	0	5.5844	0	0	0	0	2.0702	31.342	40.621	2.4157	4.2187	6.9315	38.211	11.368	4.8659	1.6419	21.379	5.0165	12.216	25.758	59.057	93.368	154.61	189.72	280.81	375.64	478.14	593.74	674.78	671.72	736.19	888.64	999.2	1142.7	1154.1	1269	1340.8	1514.9	1628	1727.5	1700.9	1805	1881.1	1920.9	1964.1	1982.3	2036	2159
7.047	0.24304	0	3.7811	0.51182	1.1395	0	0	4.6261	35.152	79.53	162.57	243.86	355.84	472.66	593.77	748.74	899.38	1029.2	1207.7	1446.7	1642.7	1730.3	1931.9	2099.5	2191.3	2329.9	1865.6	1962.6	1968.1	2031.7	2196	2200.4	2745.1	2756.2	2369.8	2852.2	2897.3	2484.1	2487.7	2541.9	2566.5	2936.4	2991.3	2630	2686.2	2729.2	2786.2	3092.1	3095.5
0	0	0	2.3887	4.1276	7.7071	11.588	6.0257	8.8357	0	11.787	17.02	18.18	15.737	22.555	12.629	29.302	27.477	40.547	59.383	77.504	120.53	155.6	180.7	250.39	332.19	410.96	460.4	546.66	612.34	709.82	775.02	861.74	976.3	1048.7	1130.4	1204.5	1278.3	1334.1	1381.5	1408.8	1479.3	1526.7	1537	1603.6	1582.7	1661	1627	1622.1	1700.3
0	0	0	7.6456	0	24.446	32.634	49.665	24.542	40.182	52.606	80.233	129.96	231.95	318.87	413.6	566.11	722.28	822.96	1000.4	1179	1435.8	1725.8	1964.7	2264.6	2499.1	2699.3	2964.6	3236.1	3570.1	3761.6	3972.9	4322	4460	4697	4825.8	5196.7	5168.7	5286.3	5277	5323.4	5427.4	5418.5	5567.9	5609.6	5633.9	5592.5	5711.5	5736.7	5830.6
0	1.2482	3.1302	0.3261	2.1865	0	0	0.52884	0	9.9547	17.697	59.039	111.84	206.61	328.9	478.31	678.73	869.45	1191.1	1509.9	1760.4	2146	2236.2	2935.9	3095	3675.6	4021	4129.3	5192.7	4830.2	5488.6	5838.7	6110.2	6380.9	6733.3	7022.3	7366.1	7462.2	7755.7	7838.1	8116.3	8164.4	8495.3	8374.4	8341.5	8688.6	8718.1	8824.9	8900.9	8976.4
2.5206	0	0	5.3695	0	0.32377	2.8331	4.2923	3.7305	9.133	14.583	14.469	27.75	26.403	40.757	82.875	148.07	227.92	342.26	468.78	546.72	680.59	819.36	931.02	1008.4	1157.6	1369.6	1517	1699.4	1798.8	2108.6	2300.6	2596.2	2858.2	3130.8	3442.4	3737.9	3977	4267.8	4494.8	4630.3	4781.5	4904.8	5125.7	5161	5269	5362	5586.4	5606.3	5703.4
0	0	0	5.39	0	4.4184	11.497	26.321	29.458	25.693	25.806	46.494	50.08	53.262	72.751	122.2	185.64	269.93	357.6	504.55	638.14	802.66	994.08	1158.2	1349.7	1563.9	1826.1	2109	2379.5	2577.6	2950.8	3197.6	3572.8	4010.4	4374.4	4849.8	5313.6	5619.5	5849.3	6192.7	6540.1	6707.3	6964.4	6992.5	7081.1	6448.4	6648.6	6532	7439.2	7518.9
0	0	0	3.8597	17.118	3.6191	0	0	0	0	11.37	13.898	0	0	2.668	9.1035	15.976	22.577	28.191	22.518	23.445	33.234	64.936	133.99	182.89	282.51	268.62	359.47	473.35	612.64	805.74	926.07	1088.2	1323.9	1457.9	1712.3	2053.2	2257.3	2623.2	2946.1	2508.9	2401.4	2043.5	2434.4	2767.9	3166	2501	3250.7	3059	2924.2
0	0	0	1.6603	0	11.722	7.1103	14.696	11.249	7.7562	6.9887	13.478	12.634	8.0116	7.8379	11.052	7.7209	13.43	16.548	19.626	11.059	8.3256	3.6447	20.14	42.574	47.43	83.506	96.344	134.58	159.12	199.54	212.87	261.81	318.98	358.86	393.02	411.28	433.13	472.26	499.16	554.76	561.54	594.78	604.38	629.06	666.88	640.36	637.08	638.98	671.37
7.817	0	0	0	0	7.0802	8.3826	6.3048	10.748	8.3579	9.631	12.518	2.614	0	0	0	0	0	7.5724	16.708	41.728	85.895	140.64	217.52	334.73	462.94	576.67	719.51	844.92	987.14	1098.9	1263.2	1401.1	1507.5	1565.2	1645.7	1759.9	1928.1	2046.1	2064	2093	2150.7	2158.8	2196.8	2215.6	2186.3	2155.3	2173.9	2188.6	2196.6
0	0	0	15.363	0	8.025	11.686	11.76	28.011	26.925	39.996	34.956	47.681	51.016	56.411	81.391	96.463	100.86	132.34	171.65	230.54	316.56	423.75	552.6	713.05	910.37	1067	1258.4	1486.5	1710.8	1958.9	2096.3	2291.8	2594.4	2896.9	3134.5	3368.4	3474	3638.5	3787	4061.9	4181.2	4363.2	4443.1	4207	4578.2	4665.6	4656.9	4703.3	4810
0	5.2327	0	6.6769	1.5243	0	0	0	0.46102	0	0	8.2868	34.38	84.784	169.12	287.18	473.37	680.47	932.91	1256.8	1588.9	1958.2	2393.1	2711.5	3206	3707.1	4045.5	4696.9	5119.9	5452.7	5780.9	6067.1	6547.3	6699.8	7176	7439	7740.1	7984.8	8180	8360.5	8484.3	8599.2	8749.9	8752.7	8667.2	8715.3	9072.8	8876	8940.8	8809.9
0	1.0529	0	0	8.5788	0.66484	3.7536	9.48	0	8.0764	19.291	9.6563	10.53	11.29	21.891	22.733	43.016	63.769	62.254	78.406	87.197	107.96	138.65	157.89	200.65	190.7	234.69	288.22	344.86	338.91	339.8	378.47	439.88	475.88	525.8	561.81	612.03	678.07	658.85	705.85	742.18	747.97	792.94	765.72	497.45	448.1	437.44	414.38	451.32	373.52
0	0.14187	1.9824	0	10.783	3.0777	0	2.0923	3.0433	2.8473	3.7938	9.1751	19.586	19.473	36.12	40.466	68.507	109	191.14	322.27	446.05	603.72	793.65	1000.2	1201.8	1470.7	1715.9	1986.4	2185.9	2377	2668.9	2903.1	3026.4	3242.9	3479.9	3511.3	3826.4	3961.6	3365.9	4110	3840.2	3647.9	4926.9	4652.7	4097.8	4172.1	4167.1	4157.8	4745.6	4690.9
27.197	0	0	0	0	0	3.091	0	3.3009	7.0001	12.458	17.002	22.466	24.157	25.661	39.968	49.965	71.078	78.673	83.738	97.26	121.81	157.93	170.22	188.17	204.53	246.19	321.76	436.48	523.11	629.66	660.57	738.28	808.13	928.68	1006.1	1119.5	1228.5	1356.1	1447.1	1528.1	1601.8	1676.7	1767.1	1810.7	1809.6	1816	1834	1921.1	2031.8
0	0	0	4.1431	5.7714	0.76491	0.23293	10.335	8.0535	12.737	7.6306	4.7087	12.81	18.397	19.063	14.706	32.546	28.633	47.478	58.857	75.783	93.086	142.86	149.42	185.72	223.91	278.01	308.46	358.57	439.8	483.83	505.47	536.21	608.79	665.36	718.22	792.75	910.05	990.17	1078.2	1143.6	1252.8	1296.8	1381.4	1454.7	1458.6	1650.2	1633.6	1625.8	1576.2
0	14.867	1.3828	0	11.127	0	1.2709	0	0	0	4.9008	38.469	61.028	112.96	199.11	281.04	459.03	685.67	888.87	1064.7	1342.6	1544.1	1867.1	2205.4	2490.6	2827.9	3126.8	3356.6	3669.7	4030.9	4495.1	4813.9	5176.2	5669.3	5927.2	6138.1	6599.1	6821.7	7066.2	7431	7609.3	7672.3	7766.4	7881.2	8138.8	8226	8314.1	8188.1	8536.1	8651.1
11.522	3.7604	0	1.8441	0	0	0	0	0	0	0	9.7225	0	1.5678	0	0	0	13.335	29.676	49.664	70.537	103.01	131.46	170.37	242.2	291.26	373.54	467.19	564.49	691.57	807.34	938.53	1116.7	1316.8	1502.7	1649.3	1813	1922.5	2081.4	2287.4	2455.7	2645.4	2674.1	2762.3	2776.9	2899.1	2968.7	3120.5	3177.5	3112.8
0	0	0	0	0	10.262	13.45	13.621	0	4.5032	0	0	12.215	9.1047	31.609	60.347	84.618	111.49	169.74	209.74	288.25	383.19	457.13	541.98	678.3	771.74	919.88	1024.7	1169.6	1264.7	1463.2	1575.3	1714.9	1831.4	1962.9	2128.7	2410.5	2564.9	2874.6	2581.7	3022.1	3116.8	3308.1	3451.1	3648.8	3757.5	3837.9	3915.6	4104.2	4229.2
23.5	8.4623	0	0	0	0	0	0	0	0	0	0	0	0	0	0	0	0	0	0	0	0	0	0	0	0	3.0275	54.606	40.117	76.792	98.155	189.4	223.29	282.83	330.6	383.73	411.6	473.73	541.83	561.8	628	671.54	729.88	727.35	715.16	788.44	827.05	836.36	816.05	882.88
8.9975	6.3312	0	0	0	0.66095	0	3.6804	0	9.779	11.638	24.021	11.883	15.343	0	5.5734	10.953	3.8197	11.043	26.97	43.799	74.735	116.45	171.1	221.87	246.23	296.98	356.84	389.45	448.22	529.95	606.75	663.5	683.79	731.42	767.92	812.33	865.89	885.18	930.38	942.45	966.69	967.38	975.74	951.94	977.55	959.79	984.67	967.73	947.3
2.2515	0.39807	0	1.9264	0	0	0.31126	2.0571	0	0	0	0	0	0	16.35	7.4372	47.501	65.243	116.2	203.04	233.9	367.66	452.19	489.26	599.86	652.68	728.28	798.03	884.98	899.16	868.16	970.23	952.13	935.8	928.29	949.03	971.9	922.73	1041.7	1036.3	1024.7	1023.6	1059.8	1095.2	1081.9	1071.3	1058.1	1067.3	1055.8	1101.2
18.7	4.7003	1.1596	0	0	0	0	3.8835	2.3025	14.445	8.9851	26.645	35.617	35.153	52.865	73.283	109.37	124.41	171.03	223.64	279.32	355.44	450.53	576.61	683.17	789.79	941.82	1093	1229.7	1375.4	1657.2	1609.6	1892.6	2091.4	2266.1	2489.3	2662.2	2766.7	2757.3	3012.9	3149.6	3187.8	3372.3	3486.2	3308.1	3377.3	3477.4	3550.9	3555.4	3636.4
11.701	1.1683	0	1.458	0	2.1477	0	0	0	0	0	0	9.824	36.205	73.981	122.99	187.64	241.5	332.07	460.86	562.98	701.96	893.92	1100.8	1379.1	1616.7	1928.2	2267.8	2553.3	2844.9	3144.5	3477.8	3783.7	4167	4659.9	4874.7	5167.4	5455.9	5995.3	6054.3	6505.7	6705.9	6881.2	7037.5	6996	7059.8	7168.3	7242.4	7221.2	7406.5
0	0	0	14.956	0	1.6014	8.4157	0.93468	9.0014	0	18.995	15.948	17.132	32.443	27.822	46.828	75.742	105.83	167.75	211.61	282.79	310.87	340.38	520.37	617.68	697.46	840.36	854.59	1086.4	1179	1291.6	1275.8	1396	1321.3	1615.8	1509.8	1511	1814	1932.2	1971.5	2059.8	2104.4	1911.7	1961.3	2003.4	2035	2023.9	1987.5	2032.1	1996.7
0	0	0	4.1504	5.649	4.3093	5.5566	2.9533	12.503	8.639	24.517	29.927	40.831	52.902	77.962	101.43	139.78	153.27	206.8	258.5	287.83	366.74	422.09	515.5	587.73	666.21	755.17	824.78	935	1017	1129.6	1230.4	1353.2	1444	1654.2	1731.6	1889.5	1965.7	1964.1	2148	2283.9	2382.2	2364.2	2382.5	2458.6	2440.5	2611.7	2657.1	2630.9	2839
0	0	0	3.0695	3.9363	16.513	8.6209	18.066	27.627	35.023	48.046	66.643	72.853	76.947	92.346	111.64	147.47	196.19	268.4	331.73	406.3	503.12	603.13	721.23	835.98	949.87	1085.4	1157.3	1248.6	1326.2	1404.3	1458	1479.2	1579.1	1671.4	1683.8	1710.5	1732.3	1794.9	1817.8	1872.4	1858.4	1863.7	1895.3	1909.4	1882.3	1900.8	1900	1882.6	1916.6
1.9759	9.4237	0	1.7206	0.39731	0	0	0	0	0	0	0	0	0	0	2.751	26.626	58.972	109.61	169.79	225.91	327.96	428.11	534.73	641.43	771.45	969.88	1135.4	1342.2	1428.3	1569.7	1633.9	1776.3	1923.1	2143.3	2333	2494.5	2596.4	2716.1	2821.5	2977.2	2997.5	3091.8	3082.1	3208.6	3240.6	3270.5	3406.3	3296.3	2981.8
0	0	0.52971	3.8123	3.8896	0	1.3999	0	17.081	58.841	103.99	175.9	262.35	408.62	498.33	565.07	710.53	816.88	974.54	1144.5	1269.4	1460.3	1594.2	1723.6	2021.3	2253.8	2400.9	2776.2	3083.1	3483.2	3722.5	3855.9	4227.3	4548.5	4891.5	5050.2	5349.9	5600.6	5767.3	5953.7	6276.3	6324.2	6578.5	6679.1	6937.5	7236.6	7099	7098.8	7206.8	7165.9
0	0	7.3288	1.7785	0.82433	5.761	3.4669	6.9472	4.1049	10.568	7.3697	13.824	29.175	27.691	38.266	38.296	69.945	100.5	175.07	291.52	381.12	534.66	668.15	818.11	960.47	1104	1216	1360.2	1478.9	1626.8	1781.3	1890.5	2017.9	2148.2	2228.5	2351.1	2462.3	2627.9	2689.5	2801.6	2782.9	2878.3	2959.5	2932.4	2883.5	2991.9	3074.4	3073.7	3076.4	3149.1
22.549	7.9978	0	0	0	2.4848	0	2.0417	0	9.4323	3.8799	11.023	3.1564	8.6433	16.761	29.377	52.522	72.611	120.09	183.34	258.56	369.42	521.69	618.83	754.68	871.23	1059.2	1193	1326.9	1496.5	1710.4	1825	2037.3	2154.5	2327.1	2554.9	2665.2	2869	3089.4	3255.1	3287.8	3416.6	3528.6	3556.3	3776.3	3777	3770	3783.9	3796.4	3846.6
22.944	12.08	0.61406	0	0	0	0	0	0	0	0	0	0	1.2532	43.306	121.39	204.56	333.55	468.75	642.3	774.01	967.7	1127.2	1296.1	1518.2	1738.5	1946.4	2167.5	2218.1	2390.1	2491.4	2633.7	2748.9	2821.4	2942.3	3034.7	3021.5	3267.3	3373	3506	3506.2	3640.5	3702.2	3717.2	3640.7	3649.9	3627.8	3722.7	3774.4	3711.1
2.5018	0	6.5607	0	0	1.318	3.7388	3.0119	6.6291	0	0	0	0	0	0	0	0	0	33.875	38.388	65.943	63.81	75.719	93.605	134.54	168.36	198.52	262.29	288.18	306.91	394.99	441.05	545.94	611.74	600.71	722.67	705.05	762.59	812.77	860.41	931.99	997.19	1004.7	1061.1	1074.1	1123	1159.2	1184.8	1218.6	1275.4
0	0	2.8544	0.65994	1.8419	4.4353	0	7.6324	12.975	8.7207	5.8774	6.6687	12.415	13.993	19.919	36.005	46.043	49.496	76.444	69.724	110.75	112.87	114.43	125.14	154.08	201.01	268.24	311.43	376.23	467.73	570.96	649.84	796.26	906.51	997.08	1110.1	1226.9	1328.3	1322.5	1486.9	1517.8	1684	1648.3	1763.3	1786.3	1914.6	2008.2	1951.4	2020.8	2021.3
6.6542	14.552	6.0088	0	0	0	0	0	0	0	0	0	0	0	0	0	7.5736	34.128	68.083	130.97	201.46	287.54	367.95	440.85	579.26	685.56	825.42	1066.4	66.757	94.295	118.72	158.62	214.54	344.4	466.52	649.56	844.15	1040.3	1215.3	1418.7	1588.3	1705.5	1943.5	2063.4	2196.4	2277.2	2267.5	2474.9	2635.9	2677.1
14.565	10.672	1.589	0.16434	0	0	0	0	0	0	9.0165	26.723	101.85	116.58	210.92	272.44	370.37	446.06	561.23	767.2	916.58	1011.9	1276	1306.3	1433.6	1533.3	1634.5	1873.6	1735	2194.3	2009.9	2141	2214.1	2262.4	2417.3	2468	2620.7	2695.9	2755	2891.2	2901.9	3097.2	3141.5	3185	3256.9	3291.1	3276.7	3308.2	3359.1	3418.5
25.712	14.657	0	0	0	0	0	0	0	0	0	0	0	17.826	66.106	114.84	182.97	260.13	369.68	494.81	611.81	800.12	980.48	1138.3	1354.8	1549.9	1843.5	2032.7	2215.2	2467.8	2637.4	2868.8	3020.7	3184.8	3520.2	3558.8	3761.5	3863.2	3904.4	3993.9	4067.5	3850.7	3737.1	3652.1	3696.5	3773.8	3803.5	3687.8	3999	4116.3
1.3589	3.3634	0	0	0	2.6934	0	0	0	0.67605	16.106	36.247	89.282	168.79	289.01	414.39	547.42	714.22	930.22	1122.1	1348.3	1572.9	1853	2043	2389.3	2747.7	3096.6	3372.2	3850	4259.7	4440.8	4803.1	5245.8	5610	5602.8	5680.4	5824.7	6008.6	6008.9	6134.8	6372.3	6632.7	6590.4	7055	7181.6	7370.7	7317.3	7205.8	7564.6	7305
0	5.9964	0	0.36153	9.227	0	0	0	0	0	0	0	0	0	0	3.0139	50.812	100.48	181.88	328.33	455.03	606.91	774.64	930.51	1210.8	1247.9	1680.6	1732.5	1946.2	2186.3	2308.1	2421.1	2563.9	2808.3	2946	3060.4	3221.3	3264.9	3469.3	3553.3	3593.9	3661.2	3735	3717.4	3835.1	3771.6	3858.4	4068.2	3910.4	4010.6
0	0	0	3.3331	12.994	0	4.3548	3.8913	3.8035	12.688	0	0.069647	2.544	6.4067	17.667	33.796	54.393	64.372	104.23	128.09	148.98	190.95	218.73	239.01	226.42	263.96	289.46	346.13	399.77	417.58	478.36	529.84	612.2	638.58	699.32	765.63	821.69	869.5	939.24	964.13	982.8	986.61	1047.4	1049.3	1102.3	1107.3	1134.8	1138.9	1160.9	1217.4
18.225	3.3036	0	2.0186	0	0	0	0	0	0	0	0	0	0	0	0	0	0.29213	0	0	9.92	11.482	9.764	12.881	23.587	38.963	66.963	84.175	88.881	101.28	101.52	133.55	159.26	165.76	110.76	78.561	91.948	98.777	122.4	117.57	157.2	165.63	156.1	140.13	118	183.42	187.38	182.09	191.24	209.47
0	3.1694	0	1.2893	3.7494	2.9053	8.7369	6.8208	0	0	0	5.0891	0	10.083	2.3648	16.438	30.821	55.552	119.76	168.66	195.04	227.87	295.72	323.39	392.03	378.55	428.91	492.36	507.75	495.99	575.94	639	616.36	665.75	762.62	831.33	916.02	1001.4	1043.8	1100.1	1193.5	1239.3	1333	1396.5	1491.4	1552.5	1720	1764.5	1744.3	1894.2
0	0	0	3.1105	3.1965	5.5296	4.8261	8.3919	12.751	9.2682	18.39	19.657	25.268	21.307	22.711	33.778	53.725	73.804	101.42	135.73	173	239.48	323.39	403.44	493.96	664.09	690.86	842.73	927.85	1079.9	1180.8	1261.1	1380.5	1544.4	1677	1754.4	1930.8	2056.3	2249	2230.4	2209.5	2379	2434.6	2545.4	2591.6	2557.5	2712.3	2635.4	2695.9	2661.2
0	0	1.0529	6.7521	2.8588	9.6184	10.221	0.093776	0.63852	4.9775	53.65	80.98	134.27	199.09	277.19	354.1	463.47	583	660.91	757.45	859.05	909.12	975.13	1033.5	1127.9	1288	1353.8	1535.8	1690.7	1769.9	1992.7	2029	2129.7	2203.4	2361.7	2639.8	2655.7	2941.4	3141	3263.5	3542	3561.3	3614.3	3626.2	3696.9	3803.3	3906.1	3876.2	4019.4	4043.8
36.428	12.651	0	0	0	0	0	0	0	0	0	0	0	0	0	0	0	6.9014	35.474	53.493	112.34	135.72	161.49	207.1	243.04	300.57	331.47	387.46	368.68	417.06	412.59	455.91	448.33	453.45	463.42	430.83	442.72	463.44	488.69	488.86	506.46	517.2	516.55	486.41	460.91	530.45	532.84	539.11	503.39	505.86
0	5.1193	0	4.4562	0	0	0	0	0	0	0	0	0	0	0	0	0	0	0	22.015	13.602	8.3611	14.829	22.56	36.405	93.759	140.33	184.46	255.72	300.49	364.02	457.69	507.93	579.44	659.16	747.87	813.88	859.77	909.42	982.74	1028.2	1085.3	1070.4	1108.4	1133.8	1250.6	1319.6	1389.5	1430.7	1416.6
9.5845	13.763	0	0.74879	0	0	0	0	0	4.2122	0	0	0	0	0	0	0	0	0	0	0	0	0	0	0	0	0	0	0	0	0	0	0	9.148	58.999	115.29	174.57	228.29	275.9	342.45	393.77	466.39	494.8	521.64	527.38	563.64	609.39	646.76	689.68	670.89
9.715	0	0	0	4.0639	0.52542	3.4965	8.677	13.131	28.139	66.15	129.82	203.58	260.21	348.62	444.21	562.04	732.51	816.45	982.29	1142.2	1323	1465	1593.4	1758.8	1854.8	2058.9	2159.4	2252.3	2402.1	2484.1	2661	2799.6	2840.3	3054.5	3049.4	3286.2	3366.2	3435.1	3473	3528.1	3542	3528.6	3588.3	3540.5	3548.1	3535.1	3614.3	3669	3690.7
33.865	15.578	0	0	0	0	0	0	0	0	0	0	0	0	0	0	0	0	0	0	0	0	0	0	0	20.392	70.301	153.82	226.09	329.33	498.8	603.94	796.71	964.59	1161.2	1306.2	1441.7	1648.6	1767.1	1941.9	1998.7	2190	2302.7	2378.3	2473.9	2522.2	2591.1	2779.6	2744.6	2907
3.7544	0	0	4.8137	1.1206	0	2.006	0	0	0	0	0	0	0	0	0	31.231	92.368	169.01	261.85	371.7	407.97	671.71	910.05	1044.3	1274.6	1572.4	1776.1	2042.3	2265.8	2456.2	2806.3	3096.9	3362.5	3683.8	3892.4	4217.3	4536.3	4694.8	4960.1	5159.5	5449.1	5565.6	5728.2	5844.5	5825.2	5968.2	6111.2	6283.1	6313.3
25.146	7.0264	0	0	0	0	0	0	0	0	0	0	0	0	36.129	46.301	117.04	172.79	239.73	198.4	423.16	500.97	616.64	765.72	849.44	974.94	1146.5	1292.4	1444	1582.2	1738.6	1931.9	2136.9	2205.5	2461.9	2612.1	2799.9	2966.2	3145.3	3236.8	3350.5	3462	3528.9	3594.1	3667	3762.5	3821.5	3917.3	3899.5	3792.2
0	0	0	1.751	11.77	2.6303	2.4758	17.508	8.8259	15.658	6.2503	10.776	9.8613	10.724	20.766	17.238	36.649	83.362	117.85	190.84	257.75	331.51	431.91	503.08	611.97	706.6	812.55	913.39	968.75	1103.7	1214.1	1330.9	1487.9	1590.5	1644.4	1758.4	1845	1946.8	2049.2	2088.6	2181.9	2227.8	2317.4	2306.4	2411.7	2436.4	2444.4	2459.9	2462.9	2533
0	0	1.4246	0	8.5613	8.4882	10.503	0	0	0.18971	0	0	0	0	0	0	0.36602	3.3256	7.042	14.53	14.592	38.258	64.365	66.501	91.528	118.24	159.28	206.49	296.93	339.74	460.96	528.97	599.24	716.56	836.58	993.11	1149.6	1226.4	1420.4	1410.8	1462.9	1642.6	1709.4	1841.3	1838.4	1950.6	1985.3	2007.1	2053.6	2133.2
0	0	2.3797	0	13.89	7.2662	7.4381	0.36819	5.3239	0	0.57097	0	0	0	0	0	0	0	0	0	0	0	0	0	0	0	0	0	0	0	0	0	0	0	0	0	59.487	65.332	167.5	226.29	293.4	413.35	397.62	469.32	498.97	512.46	513.36	521.97	550.68	656.21
5.0707	5.0497	0	3.1681	0	0	0	0	0	0	0	1.3418	0	0	0	0	0	4.8804	31.001	68.179	89.545	141.11	188.18	253.88	350.7	440.31	542.88	619.86	712.53	825.7	933.46	1150	1232.4	1306.8	1442.4	1579.6	1737.7	1789.1	1833.7	1828	1938.4	2017.1	2033.2	2078	2128.4	2109.2	2060.2	2151.6	2264	2259.6
10.503	0	0	0	1.9665	0.74717	6.9109	11.651	0	8.669	0	12.996	15.081	18.463	25.666	35.87	63.398	62.993	94.127	141.13	181.89	243.13	284.57	357.33	424.02	527.99	609.34	718.58	835.54	946.18	1086.5	1187.6	1380.4	1424.7	1629.6	1759.3	1851.4	1999.5	2135.2	2270.3	2347.1	2387.3	2423.4	2523.5	2545.2	2567.4	2619.4	2723.1	2695	2776
0	0	4.8279	0	6.4637	9.5616	3.0477	8.8626	23.694	28.857	26.237	33.623	46.123	49.802	56.075	46.395	57.175	54.261	62.16	73.316	104.58	126.44	176.86	245.59	324.93	396.9	461.05	583.35	684.64	816.39	923.26	1014.9	1065.3	1160.8	1230.9	1316.2	1344.9	1444.6	1473.6	1563.2	1555.8	1647.5	1675.7	1693.8	1646.4	1667.3	1742.2	1706.5	1800.8	1745.5
11.356	1.5074	3.134	0.91279	0	0.57021	0	3.4284	5.4683	7.8931	2.7774	1.4049	0.55159	0	5.2571	0.98447	21.27	19.93	26.664	42.141	57.98	84.819	101.49	174.64	217.75	291.62	331.67	400.04	477.44	522.88	624.8	654.49	773.67	859.24	915.16	934.13	1005.4	1080.1	1137.3	1224.8	1319.7	1371.7	1402.3	1506.9	1432.9	1567.6	1640.9	1657.4	1702.2	1738.7
0	0	0	2.839	3.1315	4.4738	3.0233	0	9.3318	0	0	4.733	18.963	34.171	37.933	47.226	63.513	74.966	104.32	122.59	150.99	180.34	216.77	246.63	306.52	353.3	425.98	493.14	599.28	691.19	856.07	1016.5	1153.6	1314.8	1432	1621.7	1760.1	1926.6	2089.9	2274	2375.9	2492.3	2609.5	2715.8	2815.7	2848.8	2903.8	2925.8	2999.4	3024.8
1.907	0	0	7.7947	0	1.3203	0	5.044	7.5372	18.113	21.157	13.744	25.769	30.171	49.374	47.549	71.138	104.92	143.6	204.76	278.83	315.41	409.65	494.91	619.15	724.81	790.56	940.42	985.58	1006.1	1038.3	1087.3	1159	1209.8	1538.5	1307.1	1338.4	1687.5	1740.3	1758.1	1998.6	1886.3	2067.7	1964.1	1916.3	1760.8	1765.4	1771.4	1811.7	1808.8
5.6117	3.7277	0	0	1.567	0	0.11727	5.5254	0	0.073461	1.1764	7.1502	12.431	5.4539	7.5526	1.0791	11.201	22	19.98	21.868	78.047	97.54	136.55	146.13	195.77	273.04	329.72	422.85	529.07	642.92	744.26	863.55	1022.9	1110.9	1259.1	1375.1	1505.2	1642.1	1777.7	1886.3	1928.8	1962.3	2070.8	2104.4	2106	2237.9	2312.2	2303.7	2388.2	2313.1
0	0	0	5.6814	7.7851	9.9666	11.527	10.314	19.068	21.242	29.911	31.314	50.821	91.402	119.16	198.81	272.53	359.29	488.73	538.4	639.59	776.45	1007.9	1111.4	1260.7	1491.9	1674.3	1836.2	1902.8	1711.8	1888.8	2477	2760.2	2926.4	3167.4	3387.5	3542.8	3670.1	3859.5	4115.3	4080.1	4197.2	4193.9	4376.6	4417.2	4397.1	4417.1	4363.7	4487.2	4469.1
0	1.445	0	0	4.5466	0	6.8932	6.4223	12.169	16.838	18.899	22.956	28.135	20.386	32.956	45.677	77.46	115.59	192.09	296.34	385.84	527.29	645.75	819.47	970.95	1155.9	1387.2	1505.8	1639.8	1776.8	1934.8	2063.4	2223.2	2318.6	2445.4	2545.9	2678.4	2715.1	2799.5	2852.4	2884.7	2962.3	3045.4	3063.1	3051.2	3093.7	3046	3105.7	3145.8	3157.2
18.037	7.1897	0	0	0	0	1.6892	0.18908	0	0	14.76	42.123	81.509	117.5	172.13	268.91	327.88	468.33	565.51	665.68	722.67	813.17	916.24	1006	1114.1	1152.3	1241.3	1350	1473.2	1466.6	1551.9	1655.4	2056.3	2150.3	2213.1	2462.4	2545.2	2587.5	2732.9	2749.5	2905.4	2927.2	3035.1	2990.1	3215.4	3211.2	3263.6	3333.3	3377.6	3477.8
39.67	26.174	0	0	0	0	0	0	0	0	0	0	0	0	0	0	0	0	0	0	0	0	0	0	0	0	0	0	0	0	5.2595	79.168	160.44	235.88	329.95	396.58	526.99	651.28	779.65	867.55	974.71	1065.4	1126.1	1172.3	1204.2	1361.3	1339.2	1392.5	1489.9	1419.2
17.186	14.324	0	0	0	0	0	0	0	5.0207	0	7.8466	0	0.87956	0	10.098	20.681	21.282	34.671	55.961	100.09	161.16	231.66	338.07	411.08	602.06	691.75	842.88	1095.6	1264.3	1446.7	1630.4	1876.9	2082.6	2365.6	2550.5	2769.1	2864.9	3204.8	3654.7	3959.4	4267.3	4494.9	4696.2	4837.1	4994.6	4930.3	4954.1	5123.1	5145.4
0	0	0	2.1943	3.534	0	4.385	11.043	5.0729	8.7445	6.658	13.512	4.6306	18.43	21.709	24.88	31.308	80.848	127.92	216.15	323.3	449.16	643.36	826.73	962.99	1189.5	1369.7	1619.9	1897.3	2102	2386.3	2589.7	2855.7	3065.2	3296.7	3648.8	3871.4	4077.4	4227.2	4403	4589.8	4607.9	4695.2	4880.4	5017.9	4756.5	5010	4910.1	4896.5	5104
21.27	14.509	0	0	0	0	0	0	0	0	0	0	0	0	0	0	0	0	17.196	32.984	89.256	145.39	247.68	347.69	496.69	633.08	828.03	1063.7	1240.8	1354.5	1547.5	1771.1	1991.1	2150.7	2354.6	2462.2	2746.4	2837.7	2980.7	3145.1	3340.7	3451	3598.7	3610.8	3642.3	3771.3	3834.4	3826.5	3826.9	3886.7
0	3.1314	0	6.8302	4.7495	0	0	0	0	0	0	13.398	25.826	18.074	40.388	63.152	91.92	106.31	146.19	189.11	217.61	268.81	324.84	364.61	425.11	497.33	577.39	668.97	807.06	1007.8	1136.9	1356.1	1477.8	1561.2	2178.2	2357.4	2711.4	2977.1	3299.8	3559.4	3760.3	3979.2	4268.8	4435.4	4546.8	4352.1	4856.2	4974.4	5130.9	4774
0	0	4.5172	0	8.8371	3.5114	0	8.6279	26.985	32.963	38.835	65.369	83.002	119.87	155.33	222.02	277.71	356.69	459.01	550.82	603.49	728.42	820.64	935.03	1003.9	1154.1	1246.1	1377	1483.1	1609.9	1696.7	1746.2	1869.2	1987.2	1989.8	2128.7	2186.3	2315.6	2203.5	2320.3	2364.6	2452.1	2500.4	2619.8	2622.8	2639	2618.7	2666.9	2718.2	2786.8
7.4682	0	0	4.8429	0	1.7417	2.9634	0.039884	6.1735	5.0216	0	7.083	0	0.24263	0	0	0	0	5.6806	0	0	0	0	0	10.393	26.192	50.731	70.755	106.61	156.8	229.49	360.27	455.05	574.91	694.09	813.59	976.44	1080.1	1235.6	1281.3	1378.4	1462.1	1515.3	1592.3	1645.3	1659.7	1714.3	1723.4	1737.1	1722.7
21.355	6.2065	0	0	0	0	0	0	0	0	0	0	0	0	0	0	8.8022	14.159	53.756	111.84	150.81	221.3	303.18	374.7	461.03	552.83	626.54	756.43	856.17	950.71	1083	1211.9	1330	1503.9	1719.9	1860.7	2022.2	2187.1	2275.6	2478	2478.2	2786.7	2886.2	2969.6	2991.2	3145.2	3076.8	3171.9	3217.2	3301
2.574	4.9574	0	5.8974	0	2.6805	0	0	0	0	0.83182	0	0	5.9699	16.365	31.825	61.652	106.73	182.97	236.87	345.09	446.53	600.85	722.51	895.35	1113.2	1287.5	1518.3	1625.5	1770.1	1933.4	1976.3	2093.7	2166.9	2309	2417.4	2506.9	2598.4	2618.7	2719.6	2845.6	2858.9	2913.9	2943.9	3014.8	3094.5	3053.5	3043.9	3085.8	3179.8
10.505	0	0	0	1.3164	0	5.0696	0	0	0	0	0	0	0	6.4268	42.609	81.868	171.35	250.22	472.89	602.22	811.92	1013.4	1160.2	1374.7	1646.3	1869.3	2150.3	2433.6	2544	2596.1	2680.3	2804.5	3053.8	3249	3437.7	3638.5	3839.7	3939.8	4081	4121.6	4163.9	4239.9	4189.2	4393.5	4380.3	4374	4471.7	4571.5	4655.3
0	0	1.4085	0	12.053	0	1.8107	5.8435	11.109	22.753	17.871	26.62	33.878	44.586	70.92	92.779	140.62	220.1	320.46	426.89	593	706.68	896.95	1023.3	1190.3	1369.6	1488.9	1689	1826.6	2084.7	2208.9	2363.3	2475	2660.3	2782.7	2880.6	2998.6	3212	3107.4	3001.5	3267.5	3310.4	3439	3492.6	3560.2	3666	3801.6	3717.1	3760.7	3799.6
0	0	1.8542	0	0	7.8431	4.4897	3.1581	4.1197	0	15.197	12.751	23.786	2.7953	29.137	32.362	52.827	65.811	92.932	179.95	154.98	184.72	257.22	223.32	244.56	233.8	233.33	296.4	337.74	354.55	411.71	424.99	499.58	569.53	626.83	746.74	809.82	854.64	883.65	962.31	993.71	1007	1077.8	1114.7	1120.3	1157.6	1170	1157.3	1211.6	1294.4
7.48	8.9502	2.8925	0	0	0	0	2.5192	0	0	0	0	0	3.1278	12.06	24.95	32.079	43.962	78.209	107.23	121.96	134.25	151.32	182.16	193.64	208.02	242.56	277.1	327.58	367.08	448.33	462.79	551.13	601.14	715.03	790.81	877.5	845.54	951.56	1046.7	1114.2	1091	1175.4	1242.9	1273.2	1258.7	1241.2	1281.7	1276.9	1247.7
0	0	0	11.361	0.52588	0	0	7.2966	6.0263	0	2.4986	0	0	0	0	0	0	0	0	0	0	0	26.821	50.226	84.655	107.24	170.79	248.58	347.36	455.56	588.69	720.75	879.58	864.27	1022	1188.1	1259.5	1536.2	1745.5	1886.2	2001.4	2081.5	2176.1	2328.6	2426.9	2525.2	2608.4	2586.3	2646.4	2713.2
13.562	7.5751	0	0.95099	0	0.17295	0	2.745	0	14.247	7.6293	17.376	13.16	19.2	5.2407	34.066	11.174	7.699	15.949	29.093	49.255	85.916	141.29	196.42	262.86	308.48	392.27	466.47	539.52	586.51	698.91	774.18	880.13	911.38	986.88	1009.2	1060	1117.5	1191.3	1202.2	1274	1322.4	1355.2	1385.4	1359	1405.2	1396.8	1425.5	1373.4	1424
0	0	1.4506	0	0	1.8249	9.4902	0.82611	0	0	1.0873	5.8612	9.7946	0	0	0	4.5615	0	13.668	35.702	58.016	110.92	187.2	258.61	399.93	491.88	620.27	740.83	974.08	1057.2	1257.9	1460.8	1615.4	1752.6	1970.1	2177.6	2385.2	2538.8	2766.3	3022.7	3180.7	3325.5	3425.6	3632.2	3649.9	3719.1	3784	3829.4	3980.3	4140
9.5635	4.4449	0	0	0.059471	0	0	0	0	0	0	0	16.926	28.126	48.319	64.456	107.62	181.04	278.08	380.43	509.64	654.74	810.93	960.95	1114.7	1315.4	1462.2	1555.5	1708.8	1903.3	1989.3	2053.4	2170.2	2255.7	2364	2426.4	2537.9	2574.9	2599.1	2774	2811.1	2828.3	2850.5	2890.9	2944.2	3010.2	2990.8	2966.8	2987.8	2925.9
23.659	15.845	0	0	0	0	0	13.604	32.423	46.364	58.329	87.771	95.862	129.28	150.84	196.05	224	258.01	362.88	464.33	520.25	602.42	691.66	734.44	860.13	918.18	986.82	1060.2	1021.7	1103.2	1144.5	1373.9	1411.1	1481.5	1522.4	1520.5	1497.7	1536.3	1577.8	1567	1598.2	1665.5	1694.2	1704.7	1731.5	1638.9	1697.2	1745.7	1741.6	1715.8
0	0	1.3951	7.7209	0	0	0	0	0	0.94543	0	0	0	0	0	5.3787	0	0	0.78874	13.391	20.352	32.925	70.407	84.708	166.06	246.1	334.22	477.36	658.62	787.94	917.41	1011.9	1107.5	1302.5	1483.6	1664.7	1703.8	1860.7	1433.9	1548.5	1626.6	1699.3	1739.1	1768.4	1835.2	1890.4	1876	1893.8	1924.4	2007.5
23.78	12.579	0	0	0	0	0	0	0	0	0	5.2451	3.0538	29.672	66.504	128.26	226.76	336.51	461.49	610.94	769.77	987.93	1138	1361.2	1579.2	1725.8	2066.7	2272.6	2436.5	2676	2910.5	3128.6	3341.4	3513.6	3724.5	3875.6	3950.1	4091.6	4304.9	4437.1	4484.1	4458.3	4533.7	4504.3	4504	4630.6	4656.1	4571.2	4636.8	4640.4
0	0	0	0	0.69864	0	6.7471	8.5147	6.7269	16.8	6.7852	5.751	14.397	6.9214	6.1519	12.866	12.899	15.798	24.679	44.65	56.795	104.34	164.43	281.1	421.6	526.17	693.76	833.87	959.4	1152.1	1390.2	1437	1624	1751.7	1908.2	2002.8	2042.3	2172.9	2247.5	2280.7	2455.2	2470	2525.5	2496.1	2579.5	2587.8	2635.7	2628.5	2578.9	2683.1
2.6187	5.877	0	2.4495	0	0.25203	0	0	0	0	0	0	0	0	0	0	0	0	0	1.824	14.142	32.106	26.952	39.27	44.477	67.403	59.854	99.87	122.28	178.3	243.77	305.91	340.68	389.42	457.92	544.22	695.58	856.66	1023.1	1077.7	1154.9	1260.8	1369.6	1414.5	1599.3	1730.5	1865.3	1876.2	2041.9	2075.9
0	0	0.80532	3.1145	4.1064	6.9625	5.4952	0	5.1052	6.8748	9.9079	0	12.064	33.683	58.432	75.441	149.35	217.33	300.6	397.11	568.89	729.31	962.8	1115.9	1347.9	1649.7	1895.5	2153	2296.6	2845.8	3367.1	3188.6	3395	3635.1	3886.3	4241.7	4387.7	4760.4	4899.2	4999.1	5040.2	5210.2	5285.8	5424.8	5382.4	5481.5	5587.3	5567.3	5638.2	5661.5
10.952	1.4582	0	3.0924	0	1.9191	0	7.6255	0	3.2397	4.3113	19.107	15.021	30.748	43.032	68.294	109.12	152.65	236.07	323.42	398.94	563.28	699.95	820.22	962.59	1085	1149	1265.2	1418.2	1502.2	1559.6	1661.6	1777.3	1813.2	2019	2072.7	2132.8	2200.8	2323.8	2462	2573.4	2611.4	2483.6	2581.3	2580.8	2596	2579.8	2701.1	2712.4	2608.9
0	0	0	0.099551	5.3986	7.0431	15.049	8.6495	18.175	16.978	14.913	18.35	11.457	25.037	17.369	23.277	27.234	47.096	74.085	108.68	159.35	189.8	262.45	323.72	407.06	478.63	528.16	621.32	725.16	785.28	904.1	977.25	1044.2	1152.4	1107.8	1315.3	1358.7	1453.1	1513.3	1587.3	1668.8	1701.4	1684.1	1748.8	1803.4	1900.7	1940.4	1930.7	1990.2	1919.9
15.41	10.618	0	4.2952	0	0	0	0	2.7775	0	0	0	0	0	0	3.4563	0	10.044	2.7193	9.4409	20.76	53.328	77.743	135.97	205.11	297.71	379.83	496.24	578.14	667.08	821.97	1006.1	1114	1212.7	1407.5	1560.6	1624.5	1778.6	1902	1963.2	2096.7	2161.2	2215.7	2320.3	2355.8	2433.7	2421.5	2459.4	2460.4	2520.1
0	0	0	0	6.2973	2.6514	1.3536	3.0645	0	3.1645	10.508	3.7705	6.2293	0	0	0	0	0	0	0	0	0	13.498	14.176	31.468	77.215	96.706	143.81	156.78	203.11	258.38	290.73	323.81	344.83	388.26	450.59	470.46	507.59	527.21	546.84	577.84	566.21	602.42	666.27	650.66	655.02	674.18	713.92	720.78	740.24
18.559	16.765	4.6512	0	0	0	0	0	0	0	0	0	0	31.498	63.537	116.46	236.83	378.95	554.92	809.56	930.76	1204.2	1535.6	1699.9	1949.6	2193.4	2405.1	2616.1	2861.8	3144.9	3322.1	3568.1	3837.8	4143	4378.9	4521.9	4767.4	4982.6	5242	5411.5	5603.5	5716.2	5892.5	5968.2	6102.8	6049.9	6235.7	6303.5	6289	6268
19.381	0	0	0	0	2.8504	0	0	1.2466	0	0	0.18626	0	0	0	0	0	0	26.251	78.911	129.97	263.51	369.77	518.48	767.55	987.39	1252.5	1511.5	1738.2	2032.4	2335.6	2650.8	2915.2	3214.9	3521.1	3758.4	4091.7	4198.9	4458.9	4572.7	4760.9	4948	5111.3	5129.3	5109.2	5240	5223.5	5533.1	5479.9	5590.5
10.473	0	0	0	0.69114	9.0317	3.2733	9.1739	0	8.4002	2.9565	8.5465	25.686	22.846	29.886	53.922	97.859	138.66	205.56	284.55	351.47	487.51	549.75	566.39	684.77	886.25	1050	1130.2	1242.6	1326.2	1457.7	1397.4	1495.1	1565	1695.6	1766.9	1909.7	2009.6	2109.8	2206.8	1855.1	2020	2164.9	2476.9	2518.7	2565.9	2611	2651	2676.6	2663.5
7.7019	0	0	0	0	5.1676	5.6703	8.2293	0	0	0	0	0	0	0	0	0	0	0	0	15.571	43.27	81.192	145.73	228.8	301.17	388.19	482.59	549.16	659.29	887.78	853.6	946.89	996.6	1196.5	1310.3	1493.1	1517.2	1648.8	1760.1	1938.3	2060.3	2153.1	2221.8	2254.8	2266.7	2303.9	2408.3	2516.1	2576.3
42.012	25.889	0	0	0	0	0	0	0	0	0	0	0	24.703	88.481	197.2	321.9	489.17	733.44	989.4	1294.9	1550.9	2005.7	2334.8	2472.3	3015.8	3190.6	3501.5	4302.9	4423.1	4848.9	4982.7	5421.1	5596.2	5830.6	6004.2	6047.1	6089.6	6211.7	6412	6447.1	6749.9	6592.7	6672.7	6796	6713.4	6691.7	6892.4	6691.1	6928.6
0	2.0616	0	4.5367	0	5.399	2.9004	0	7.7303	5.8039	8.5079	7.3895	8.6197	9.012	17.649	11.89	31.592	35.941	60.428	69.637	100.32	193.98	296.31	468.74	655.13	898.77	1297.4	1718.2	2161.7	2596.9	2997.2	3341.9	3898.5	4501.9	4973	5674.2	6079.2	6191	7073.2	7522.6	7939	8380.4	8616.5	8887.9	9080.7	9253.5	9256.5	8906.7	9287	9183.3
0	0	0	5.2753	13.651	6.137	11.805	13.676	9.3212	18.214	36.864	91.168	170.81	282.29	431.98	605.7	832	1059.5	1336.9	1627.2	1868.3	2200.9	2610.9	2946.6	3409.2	3773.1	4180.2	4576.5	4909.2	5267.9	5516.5	5971.5	6553.4	7291.6	7768.6	8033.9	8316.8	8521.8	8930.4	9131.2	9189.7	8981.8	9056.5	9188.2	9459.5	9530.2	9473	9199.2	9132.8	9247.7
0	0	0	8.2654	8.7018	3.6682	0	10.317	12.194	26.573	35.346	42.041	62.973	66.413	83.674	93.498	104.77	125.29	138.63	153.68	166.16	189.32	202.87	234.36	259.84	255.8	329.02	342.36	338.47	401.71	443.87	439.27	544.91	557.53	672.93	625.44	695.55	695.21	743.71	767.56	728.37	718.09	741.87	722.89	764.04	831.26	884.25	912.26	860.45	848.97
0	12.485	0	9.0468	13.63	0	2.3065	0	1.6283	5.4489	17.915	23.216	27.216	24.192	42.048	62.363	123.52	216.09	330.35	443.44	574.42	738.83	930.24	1091.3	1275	1528.1	1756.2	2020.2	2224.1	2545.8	2841.8	3084.3	3527.3	3710.6	3999.9	4321.8	4648.8	4858.2	5124.4	5244	5609.6	5675.9	5784	6213.9	6243	6235.4	6301.5	6507.8	6478.7	6714.6
0	5.2255	6.7489	0.23194	3.113	0	0	0.063371	0	0	0	3.0011	2.0367	4.569	2.4462	0	0	0	0	0	4.5221	22.503	53.095	100.5	191.21	302.36	441	581.94	810.79	1098.2	1410.7	1744.2	2166.1	2599.2	3062.3	3490.8	4030.5	4585.1	4929.6	5443.1	5966.3	6299.2	6753.7	7110.3	7311.7	7583.8	7958.1	8227.5	8365.4	8568.2
0	0	0	0	3.8644	0	8.9459	7.5136	3.0476	0	3.3603	7.5794	6.337	0	0	11.123	5.3213	14.032	22.408	68.063	50.12	54.304	79.344	62.741	71.996	88.84	98.575	142.53	287.3	346.74	314.21	333.42	330	363.87	451.44	515.5	558.67	578.37	642.42	642.43	750.32	785.92	845.42	876.25	926.91	961.39	944.24	993.19	1032.7	1076.8
29.011	5.357	4.8441	2.6078	0	0	0	0	0	0	0	0	0	0	0	0	0	0	0	0	1.5389	30.945	91.61	151.22	219.85	328.7	432.37	539.46	690.03	828.7	958.49	1077.1	1249	1344.8	1580.8	1722	1837.9	2044.3	2101.2	2306	2405.7	2512.4	2539.6	2664.6	2722.3	2746.8	2802.1	2900.3	2923.3	2911.8
0	0	0	5.5396	0	2.433	2.7576	12.54	16.902	21.027	50.08	47.642	54.02	66.381	73.028	92.226	98.103	112.5	126.81	107.91	126.03	111.61	178.11	183.48	233.86	270.88	323.88	352.24	404.28	385.19	453.05	442.17	441.09	493.09	560.7	600.45	568.89	604.37	646.1	689.9	713.7	750.71	726.48	746.75	751.35	790.02	749.36	756.73	779.9	825.45
0	0	0	0	6.9627	8.3776	11.365	8.3356	21.717	14.385	17.916	12.113	15.953	24.665	25.286	39.374	50.321	83.343	136.15	166.77	258.59	327.5	423.71	560.46	539.42	676.81	785.88	895.09	1071.5	1211.6	1348.1	1599.1	1860.8	2051.4	2215.5	2471.8	2646.1	2847.2	3050.4	3194	3289.8	3454.7	3553.6	3606.1	3685.6	3965.8	3971.9	3998.4	4092.3	4138
0	0	0	5.7915	0	4.5561	23.379	14.3	21.366	36.599	45.241	55.758	78.559	119.37	184.85	292.8	410.82	586.57	837.45	1077.7	1379.6	1599.6	1931.1	2256.4	2600.6	2967.7	3355.6	3706.2	4288.9	4702	5070.7	5699.5	5986.7	6462.7	6828.1	7253.6	7627.8	7891.9	8386.4	8652.6	8941.6	9249.6	9690.8	9952.1	10059	10330	10299	10463	10648	10645
3.2707	5.5593	0	0	0	2.4961	0	0	0	0	0	5.5276	21.317	35.025	69.319	91.607	126.95	162.23	209.54	273.88	326.67	433.83	532.08	699.94	874.65	1069.8	1315.1	1538.8	1828.3	1970.1	2228.9	2491.8	2689.1	2858.4	3116.2	3273.9	3437.5	3411	3826.6	3906.6	4134.3	4236.3	4378.6	4449.3	4625.8	4536.1	4727.5	4425.7	4799.2	4802
18.694	10.887	0	1.9665	0	0	0	0	0	0	0	4.1853	0	0	0	0	4.106	12.652	13.167	29.87	39.189	96.893	156.49	173.82	227.97	309.05	376.38	413.88	536.9	582.87	648.33	849.91	990.53	1065.6	1189.6	1292	1366.6	1486.2	1597.2	1778.5	1959.6	2127.4	2132.7	2204.6	2307.3	2334.5	2416.7	2469.4	2541.8	2538.1
0	0	0	1.9848	11.143	0	6.6475	15.044	7.5841	10.757	2.5353	4.9377	8.9242	1.3169	1.1676	12.227	16.146	21.986	42.11	69.2	83.443	128.42	163.96	191.03	230.45	289.25	381.55	461.32	566.19	690.01	810.8	947.15	1031.8	1147.2	1288.6	1409.6	1591.1	1679.1	1790.5	1945.7	2146.1	2234.3	2397.9	2425.3	2448.1	2564.6	2660.2	2677.3	2738.6	2782.4
20.63	6.706	0	5.2091	0	0	0	0	0	0	0	1.2351	2.2132	28.365	57.904	82.882	177.04	191.17	328.94	286.88	475.43	570.25	651.58	749.93	815.1	907.52	1006.1	1085.3	1201.8	1227.8	1328.7	1356.4	1423.2	1458	1513.4	1583.7	1630.4	1669.6	1755.9	1772.6	1842.9	1861.5	1944.4	1951.8	1941.4	1942.2	1928.7	1893.5	1974.3	1951.2
4.7678	3.467	0	1.6253	0	0	1.5218	5.146	0	1.3931	1.0775	0.30541	0	0	0	0	0	0	0	0	0	0	0	0	0	0	16.208	64.197	102.85	155.79	202.24	241.93	320.77	357.98	420.6	464.7	503.77	482.87	557.34	600.22	638.8	616.22	671.63	686.21	696.7	724.93	774.47	729.98	721.53	755.71
12.314	7.5112	0	0	0	0	0	0	0	0	0.071768	6.8335	41.947	63.556	95.536	119.95	156.92	189.4	244.78	324.85	391.96	468.79	534.19	518.21	721.54	730.45	1039.9	1270.6	1304.1	1534.8	1739.2	1943.8	2214.9	2355.8	2659.8	2873.4	2999.6	3234.1	3230.7	3381.2	3520.4	3670.3	3834.7	3923.9	3846.3	3948	3933.3	3985.7	4007.3	4088.4
9.6501	0	0	0	6.7299	2.2682	1.0398	9.5695	0	8.4364	1.1382	3.3061	7.4703	26.268	54.808	119.29	241.69	372.34	576.75	783.71	1016.9	1313.3	1566.8	1840.1	2084	2500.4	2867.9	3158.9	3511.1	3749.9	4216.2	3499.6	3762.9	5010.7	5408.5	4528.3	5814.9	5028.1	5049.5	5169.8	5364.9	5776.5	5860.7	7360.9	5973.6	5905.8	5966.6	7699.5	7711.8	7433.1
4.1317	7.4621	0	2.6198	0	0	0	0	0	0	0	0	0	0	0	0	0	0	0	0	0.026341	16.012	56.299	56.717	137.45	155.31	282.06	402.79	487.93	623.64	694.34	723.55	810	900.64	1036.1	1126.5	1120.5	1185.5	1282.6	1344.1	1343.7	1408.4	1426.7	1377.3	1409.4	1421.9	1447.8	1472.8	1456.9	1265.1
0	0	0	1.1442	3.3544	2.2632	7.671	1.3922	4.6104	5.4416	12.836	14.513	16.983	11.525	18.884	12.521	26.268	37.024	57.612	85.499	122.86	178.65	247.43	295.47	360.37	437.45	553.81	611.32	700.02	766.83	801.62	975.91	1096.4	1221	1337.5	1414	1526	1633.5	1729.2	1798.6	1860.1	1922.9	2058	2086.9	2166.3	2208.9	2244.8	2316.8	2347.6	2443.5
2.585	5.5694	0	1.2968	0	0.020255	0	0	0	0	0	0	0	0	0	0	0	0	6.0022	35.976	90.063	143.93	193.92	270.58	340.62	413.03	498.05	617.1	676.61	814.04	927.09	1031.7	1113.8	1272.4	1316	1459.4	1627.1	1781.6	1890.6	1982.8	2012.3	2030.1	2088.7	2121.1	2261.7	2314	2418.9	2401	2469.9	2508.2
7.5656	5.6422	0	1.8707	0	0	0	0.67901	0	0	0	0	0	0	0	0	0	0	0	0	0	0	0	35.662	74.837	147.18	263.82	355.5	487.24	571.87	736.61	933.18	1068	1223	1442.5	1633.5	1873.9	1870.9	2254.4	2445.2	2476.5	2688.4	2966.5	3005.2	3155	3131.7	3171.5	3166	3414.7	3504.5
17.454	13.841	2.2899	0	0	0	0	0	3.5396	8.5643	21.55	33.677	52.303	78.361	116.01	140.48	194.69	238.33	338.73	459.52	532.68	620.89	632.26	812.25	948.15	1042.7	1131.3	1391.2	1403.6	1558.4	1683.3	1722.9	1883.8	2002.7	2142.1	2273.1	2450.6	2650.1	2744.6	2828.6	2969	2690.5	2817.1	3021.5	3141.2	3252.9	3243.5	3355.9	3469.2	3561.3
0	1.2294	0	5.0961	3.8923	2.4704	3.7093	0	1.1026	0	3.243	6.8637	13.041	19.432	34.721	54.862	103.97	138.85	129.99	144.53	174.97	251.37	312.4	362.55	480.12	541.02	623.67	690.76	765.82	843.88	897.53	943.43	1067.6	1114.7	1186.5	1225	1269	1260.3	1318.3	1345.9	1475.5	1469.7	1537	1587.2	1597.1	1651.4	1630.7	1625.6	1737.5	1819.1
0	11.183	0	0.063124	13.833	0.14868	0	7.5819	0	4.1189	10.334	58.843	119.93	172.5	321.18	466.01	527.36	730.39	910.11	963.03	1119.8	1335.9	1741.2	2015.9	2274.1	2616.8	2631.5	2916	3405.4	3717.5	3974	4257.1	4644.3	4786	5040	5278.1	5502	5650	5706.8	6040.7	6033.5	6054.7	5969.4	6050	6136.1	6196	6455.1	6443.2	6554.7	6473.6
0	0	4.9862	0	6.4778	0	0.76173	5.5063	21.197	51.239	106.57	203.92	281.5	413.97	611.13	749.08	888.52	1125	1307.7	1579.9	1798.8	2021.8	2258.3	2544.2	2841.9	3086.5	3410.5	3626.5	3851.7	3994.9	4238	4545.7	4762.6	4978.3	5132.2	5189.2	5411.8	5669.2	5703.5	5856.5	5864.1	6098	6352.9	6339.3	6231.1	6376.3	6329.2	6399.2	6193.1	6274.3
0	1.2144	1.9753	0.74868	0	0	0	0	0	12.04	49.822	98.388	164.05	222.38	321.25	444.47	638.09	916.79	1175.6	1470.2	1655.9	1901.5	2174.4	2444	2737	3105.3	3326.9	3775.2	3596.2	4011.6	4032.3	3908.3	4156.4	4157.3	4215.6	4195	4337.1	4228.4	4363.9	4394.9	4424.5	4469.1	4459	4397.3	4501.7	4645.2	4636.2	4699.1	4699.5	4704.2
2.9016	0	17.401	0	2.7228	0	0	0	10.012	0.42374	9.9363	4.8725	10.168	25.033	41.135	65.661	108.79	117.75	153.15	194.2	241.94	290.14	352.85	402.97	377.42	441.65	447.21	491.52	535.05	558.9	592.79	630.97	645.6	685.89	729.19	791.97	844.42	792.71	827.91	803.29	847.37	872.31	880.57	846.28	859.06	878.74	923.97	952.45	951.58	969.25
0	0	0	11.168	0	13.797	11.732	30.864	21.627	48.759	63.246	80.577	112.41	168.12	245.6	315.85	451.57	603.17	795.84	984.49	1240.4	1500.9	1784.1	2097.1	2386.3	2665.1	3142.4	3668.1	4165.5	4553.4	4736.3	5052.3	5686.1	5961.9	6369.2	6698.6	7147.8	7240.6	7574.6	7554.5	8028.9	8136.6	8165.9	8395.4	8704.2	8862.9	9017.9	9365.5	9336.4	9247.8
0	0	0	0	0	5.4715	10.711	10.872	20.141	20.818	27.149	29.629	37.823	43.384	65.643	94.348	146.02	218.65	320.01	422.43	530.07	674.35	846.8	1060.4	1244.1	1503.3	1721.7	1938.7	2162.3	2474	2676.3	2844.5	3141.6	3490.3	3662.9	3946.3	4179.3	4281.1	4495.3	4654	4848.7	5179.4	5220.2	5553.6	5674.9	5778	5746.3	5779	5812.7	5992.8
0	0	0	8.6354	0	0	3.2357	7.7839	10.074	6.4876	12.376	17.362	31.908	25.26	25.464	38.621	45.284	64.904	63.819	78.191	105.86	125.32	174.83	197.62	276.23	385.91	488.31	621.18	793.17	951.22	1144	1278.2	1483.7	1614.8	1821	1964.4	2067.8	2235.8	2365.6	2504.1	2547.9	2641.2	2664.7	2736.2	2759.4	2848.7	2896.6	2890.8	2929	2920.3
0	14.045	0	7.2407	0	0	0	0	9.5532	41.128	63.946	88.503	122.76	171.93	181.53	237.16	287.14	353.15	452.69	551.52	664.6	775.57	921.75	1095.4	1247.9	1402.1	1595.6	1795.9	1983.7	2189.1	2499.1	2696.6	2987.8	2507.8	2741	3040.7	3240.8	3508.5	3722	4394.6	4621.9	4769.9	5023.5	5177.1	4388.6	4282.7	4201.9	4957.3	5166.6	4708.2
0	3.3702	0	2.2482	4.8038	1.759	0	0	0	0	0	1.0043	0	0	0	0.35538	18.317	40.563	91.199	180.2	259.76	410.5	545.63	683.66	922.5	1006	1294.3	1445.9	1828.4	1950.9	2278.6	2477.9	2854.9	3059.2	3214.5	3358.2	3707	3941.8	4017.6	4168.3	4313.9	4476.6	4605.9	4645.3	4654.7	4747.4	4791.6	4866.8	4888.1	4940.1
0	0	2.3148	3.4366	8.2354	0	0	0	0	1.7854	0	0	0	0	0	0	0	0	0	0	0	0	0	5.9295	37.738	87.941	144.15	222.1	323.91	387.7	508.71	624.75	768.98	940.63	1219.2	1201.9	1382.6	1460.1	1630.8	1796.8	1945	2082.1	2280.9	2356.4	2501	2590.7	2628.3	2754.3	2769.5	2857.1
4.6092	0	0.014954	2.4056	0	0	0	0	0	0	0	0	0	0	11.529	10.683	41.1	68.951	119.97	160.33	249.9	318.85	510.36	593.92	693.15	835.53	900.38	940.41	1182.9	1229.2	1486.4	1762.8	1894.8	2134.3	2352.7	2567.8	2770.6	2763.8	3246.3	3366.2	3535.8	3752.3	3827.6	4018.1	4012.1	4192.3	4160.2	3976.8	4222.1	4433.1
0	0.76733	0	0	1.8497	3.2354	4.7318	5.8582	0	3.0417	0	9.0447	13.396	4.5882	24.519	26.24	38.123	61.226	75.072	83.287	157.86	228.43	316.82	416.68	553.37	700.58	847.16	954.33	1156.9	1279	1572.5	1655.3	1906.5	2211.5	2509.5	2519.6	2830.5	3033.3	3235.4	3417	3594.4	3701	3692.9	3670.4	3781.7	3675.7	3891.8	3676	3748.3	3869.3
0	0	0	8.5012	6.177	2.0166	4.761	4.4574	5.1474	5.3513	7.3953	3.1178	8.1887	8.4225	6.0234	0	12.169	6.6211	17.134	24.554	40.721	49.479	58.007	95.691	131.37	123.54	167.49	209.78	287.81	311.9	374.22	489.23	545.63	617.31	712.92	747.22	848.57	895.2	942.21	1084.7	1094.2	1085.4	1069.1	1123.7	1250.6	1133.4	1288.5	1323.8	1194.4	1149.5
0	0	0	4.9214	9.4645	27.346	34.909	45.723	39.129	54.264	71.605	79.65	55.431	29.708	48.493	27.323	39.318	25.472	33.82	18.321	30.97	55.046	23.193	60.663	60.645	78.293	106.01	93.859	141.86	166.46	168.7	245.27	266.63	307.12	363.26	431.05	488.1	550.76	637.67	699.88	769.18	800.52	890.66	765.43	992.41	1019.2	1041.5	1111.1	1177.2	1226.8
0	0	1.2748	6.3415	1.6025	0	7.2105	1.8827	9.9061	5.364	11.634	14.067	23.479	24.75	40.137	40.705	63.94	67.095	77.661	106.51	111.21	127.7	170.07	212.73	276.13	369.41	470.5	568.54	702.22	833	975.31	1100.6	1286	1420.2	1642.9	1733.1	1929.6	2060.5	2209.8	2341.4	2428.9	2517.2	2619.5	2634.4	2750.3	2777.6	2865.4	2909.1	2846.1	2947.5
25.218	19.775	0	0.93481	0	0	0	0	0	0	0	0.24658	29.098	76.379	132.82	200.5	290.31	373.45	453.19	559.95	599.36	695.27	778.77	857.87	903.15	994.85	1053.3	1187.1	1295.8	1315.6	1388	1444.7	1545.6	1640.7	1734.2	1793.7	1899.6	1980	2003.8	2067.6	2151.9	2157.3	2206.4	2201.2	2261.3	2247.9	2245.1	2303.3	2274	2361.3
13.471	2.0286	0	0	0	0	0	0	0	0	7.9232	15.479	28.13	60.835	155.43	245.31	394.11	566.08	711.5	917.48	1131	1345	1591.4	1781.2	1929.4	2138.2	2289.6	2523.7	2879.8	3050.2	3269.3	3372	3527.1	3885.6	4080.6	4182.2	4502.6	4450.1	4732.1	4895.9	4833.9	5079	5057.6	5060.3	5282.3	4691.5	5126.4	4846.1	4825.4	5061.4
15.96	6.6669	0	4.9474	0	0	0	0	0	1.3581	0	0	0	0	0	0	0	0	0	0	0	0	5.252	10.751	29.322	30.855	49.04	84.68	98.967	128.05	185.93	244.51	291.03	382.85	431.04	469.64	536.23	579.09	619.24	684.53	740.39	771.08	773.68	803.59	827.94	883.08	863.48	857.16	912.12	970.59
0	0	0.55279	0	4.2797	0	4.2321	1.4752	12.469	5.5807	5.9996	2.1422	19.879	22.733	30.959	35.101	47.856	54.874	74.337	91.388	98.241	82.344	80.855	86.848	107.85	116.86	116.4	111.71	126.86	138.01	181.31	222.54	260.25	280.34	273.68	338.68	373.18	457.09	459.98	498.12	570.25	616.02	619.97	673.47	686.96	732.66	748.04	807.23	812.61	832.83
0	0	0	0	5.6764	1.3728	7.184	10.158	8.7448	14.732	12.24	19.912	18.663	17.449	23.489	20.286	23.295	41.289	53.053	65.542	84.008	119.54	175.62	221.05	304.78	410.75	531.32	616.03	780.98	894.18	1007.6	1159.1	1319.2	1409.2	1493.1	1700	1769.8	1886.3	2014.4	2132.5	2188.1	2306.1	2424.5	2467.1	2592.6	2636.8	2665.1	2764.5	2780.7	2874.4
4.7234	0	0	0.25897	0	0.40053	3.3354	3.6075	0	0	0	0	0.49042	2.0683	7.3569	15.533	27.591	54.003	97.045	149.25	240.92	308.68	408.82	494.99	577.05	721.57	860.07	961.85	1036.5	1176.1	1294.2	1413.2	1527.8	1658.7	1789.6	1823.4	1914.3	2042.9	2091.3	2181	2259.8	2401	2406.4	2483.4	2467.2	2563.3	2569.5	2643.5	2659.6	2659.7
6.4618	0	0	1.6771	0	3.1818	3.0989	13.468	0	18.17	26.818	29.333	44.696	49.029	68.572	123.72	193.9	273.76	375.86	463.03	561.44	722.43	945.12	1077.3	1275.8	1448.8	1794.6	1833.8	2057.4	2337.7	2510.2	2634.1	2915.2	3052.9	3306.7	3449	3801.8	4053.8	4209.1	4294.1	4428.6	4511	4567.5	4829.7	5122.6	5157.8	5105.4	5094.3	5137.8	5129.7
0	0	5.4186	7.8527	0	1.0249	5.6201	7.1629	13.205	16.248	20.785	22.741	24.18	23.422	22.913	25.467	39.475	69.162	88.923	110.49	153.18	210.81	319.99	407.39	543.08	724.5	1042.3	1207.6	1429.6	1615.5	1777.1	2063	2222.6	2536.1	2849.9	3088.7	3321.3	3559.5	3854.4	3923.8	4224.1	4511.8	4684.1	4882.5	4857.4	4740	5144.5	5301.2	5110.4	5322.4
0	0	0	0.073796	6.0387	0.010896	3.3177	7.9124	24.064	25.803	31.672	32.44	40.882	40.542	38.581	43.797	53.185	70.88	81.539	103.34	118.57	143.63	166.91	218.16	293.18	366.68	482.31	561.99	690.08	839.77	948.95	1120	1232.2	1357.1	1530.9	1677.9	1769	1928.4	2017.3	2190.8	2261.3	2287.2	2379.5	2427.8	2517.7	2539.4	2563.1	2652.7	2525.2	2744.5
0	0	0	0.55756	0	17.455	7.8858	25.38	17.024	26.237	19.76	30.336	39.747	37.55	42.705	83.892	100.05	145.87	201.67	304.93	379.34	485.57	632.54	747.07	835.23	935.79	1131.7	1338.8	1437.5	1648.3	1791	1857.9	2099.1	2302.6	2413.5	2696.5	2743.5	2916.1	3048.7	3191.8	3434.3	3529	3577.3	3565.2	3641	3705.4	3674.4	3671.2	3633.1	3623.7
2.033	8.5506	0	0	4.0197	0	0	0	2.2474	0	0	0	1.4165	0	0	14.104	69.917	148.63	309.75	358.41	504.92	621.51	748.08	968.67	1019.2	1144.9	1287.6	1367.3	1468.3	1599	1679.8	1872.6	1868.6	2002.8	2161.2	2277.1	2506.8	2567.7	2691.3	2867.6	2937.7	3022.1	3058.1	3142.2	3221.5	3197.7	3278.4	3349.5	3428.6	3490.7
0	0	0	4.8232	13.535	13.344	18.277	37.88	43.898	67.971	72.746	86.904	107.33	102.47	126.99	129.47	146.88	193.02	237.41	295.88	352.7	396.77	473.79	538.54	620.96	715.17	809.08	901.06	968.85	1064.7	1183.2	1281.1	1383.8	1487.9	1641.3	1763.8	1917.3	1970.6	2045.3	2173.4	2229.6	2356.9	2476.5	2711.7	2669.4	2717.8	2785.5	2888.7	2919.9	3000.5
0	0.15852	0	0.61164	6.5143	2.1374	3.7262	5.7015	12.767	11.398	15.634	24.629	28.988	18.136	20.514	21.614	20.923	30.719	29.774	42.779	55.936	74.502	69.336	96.57	119.29	127.68	158.64	173.45	191.09	227.14	256.64	296.78	387.99	440.23	509.96	536.93	606.12	633.07	684.15	718.24	792.12	807.55	821.96	826.61	834.78	839.11	927.55	899.07	898.59	850.19
2.9513	0	0	0	0	5.3064	8.3197	4.9395	0	0	0	1.562	0	1.2188	2.3898	13.959	27.56	21.698	19.506	40.751	61.348	52.406	64.767	53.766	73.509	90.316	120.25	145.02	173.34	222.64	257.94	343.29	396.39	455.23	555.38	657.37	809.08	917.22	1028.8	1263.1	1320.1	1474	1597.8	1699.8	1842.2	1956	1944	2092.2	2203.1	2269
0	0	0	0	0.25585	18.644	14.902	0	0	0	0	3.7977	21.323	55.09	122.04	169.96	262.78	350.69	449.04	569.38	706.09	881.54	977.27	1159.8	1313.4	1529.8	1739.5	1928.3	2235.8	2332.8	2596.5	2761.2	2998.2	3178.9	3428.5	3592.5	3864	3925.7	4347.1	4324.2	4563.2	4637.3	4871.9	5050.1	5167.8	4837.1	4932.7	4831.6	5036.7	5139.1
0	0	0	0	0	11.98	12.972	3.5114	7.7926	13.801	33.062	97.299	181.41	284.79	434.75	603.61	818.02	992.23	1182.4	1468.9	1644.3	1848.4	2053.1	2230.2	2393.5	2660	2794.6	3019.2	3209.9	3366.1	3436.5	3682.5	3790.8	3814.8	3983	3991.6	4199.3	3913.6	4433.7	4463.5	4485.8	4615.1	4704.3	4835.6	4819	4889.3	4907	4924.6	4966.9	4958.3
0	0	0	7.1163	0	0.30984	3.4305	9.9285	0	10.852	18.015	20.65	30.632	45.163	67.259	122.59	181.86	236.03	319.92	396.18	504.52	576.52	697.4	800.87	958.88	1109.4	1237.5	1474.7	1653	1811.2	2044.8	2116.7	2277.9	2556.1	2756.7	3032.9	3133.7	3442.5	3596.3	3859.7	4190.6	4254.2	4409.5	4629.2	4761.6	4877.2	4906.8	5036.9	5083.4	5160.9
1.856	0	0	2.8852	0	1.4874	0	5.3574	0	5.9527	4.3419	3.1835	3.3577	5.7669	0	13.776	23.38	53.609	127.59	217.36	342.3	497.84	695.93	959.73	1214.3	1467.5	1857.9	2245.8	2649.6	2851	3390	3668	4106.5	4585.9	4874.8	4826.8	4784.6	4934.7	6008.4	6091.9	6347.4	6481	6709.5	6720.8	6883.1	6894.7	7137.6	7242	6992.7	7058.6
0.68062	6.8429	1.8282	0	0.36833	0	0	0	0	0	0	0	0	0	0	0	0	20.021	77.513	153.12	246.04	348.65	452.2	680.36	850.61	1165.9	1451.2	1734.2	2082.5	2399.2	2736.5	3271.3	3693.1	4204.3	4616.2	5152.4	5651.6	6099.4	6235.8	6674.7	6913.4	7412.2	7712.5	7701.2	7872.2	8538.6	8467.5	8565.6	8687.4	8800.8
20.82	1.3636	0.48215	8.647	0	0	0	0	0	5.7104	6.4357	0	0	0	10.104	1.7937	2.3438	0	0	0	4.1496	25.161	53.33	103.62	113.41	166.76	242.06	286.57	346.43	331.27	404.13	510.01	584.55	598.79	680.97	672.67	718.68	795.25	824.07	854.37	911.46	941.07	978.01	925.42	735.51	1010.5	873.34	1052.5	843.39	854.99
0	0	2.1958	3.4497	0.30454	4.2925	0	0.19887	5.523	0.98539	12.869	10.785	7.4735	6.351	0.5225	11.568	6.5446	14.514	40.292	80.664	115.19	156.09	222.65	282.76	403.6	521.2	632.43	842.2	962.28	1129.2	1316.5	1452.9	1531.6	1756.6	1999.8	2148	2350.1	2512.3	2710.4	2830	3041.4	3126.7	3226.1	3367	3391.5	3485.4	3500.7	3505.8	3581.5	3685.8
13.177	5.0463	0	0	2.0657	0	0	0	0	0	0	0	0	0	0	0.80626	15.911	33.5	44.746	52.696	60.055	81.664	129.67	123.51	168.46	223.79	273.75	327.84	460.09	618.06	703.44	864.88	969.35	1146.1	1358.7	1481.4	1739.5	1911.9	2124.3	2327.7	2457.6	2643	2749.4	2960.8	3006.1	3026.6	3013.5	3055.6	3191.9	3331.8
0.31401	13.113	0	0.55125	5.1463	0	0	0	0	0	0	0	0	0	0	0	0	19.177	43.292	121.23	141.18	230.83	304.08	474.14	493.4	594.43	886.32	1044.4	1017.7	1233.7	1296.8	1625.1	1818.8	2023.7	2257.1	2517.8	2725.1	2947.6	3064.8	3367.4	3557.9	3697.9	3922.7	4138.3	4269.2	4316	4360.1	4367	4516.6	4603.6
23.323	0.85076	0	1.961	0	0	0	7.5153	0	0	0	0	0	0.41647	41.03	132.75	256.95	399.4	573.93	691.7	925.46	1120.4	1291.8	1507.5	1688.1	1819.4	2046.3	2266.4	2465	2601.3	2885.5	2919.1	3217.7	3396	3434.9	3643.9	3766.6	4012.1	3996.7	4102.8	4220	4568.7	4630.4	4898.8	4717.6	4720.3	4718.3	5049.6	5259	5291.4
4.1565	2.1406	0	1.0219	0.79951	0	0	2.4673	3.2715	0	0	0	0	0	0	0	0	0	0	0	0	4.484	20.065	34.61	54.146	44.105	53.667	93.197	130.6	123.72	250.16	183.93	236.82	329.54	419.01	553.21	636.32	760.51	869.84	993.02	1037.9	1148.9	1223.1	1283.6	1265.6	1275.4	1328.8	1314.4	1364.8	1362.1
0	1.6388	0	4.1257	3.7469	0	4.2501	1.1064	0	0	0	0	2.8192	0	0	0	1.4115	7.2087	2.2079	0	14.413	0	11.674	0	0	0	0	22.015	20.26	53.028	6.4398	14.247	30.613	13.713	41.15	56.242	117.37	135.01	231.37	295.03	387.76	448.93	481.64	555.88	592.67	615.45	621.9	646.69	704.85	804.4
6.9633	2.9345	0	2.006	2.8693	0	0	0	0	0	0	0	0	0	0	0	0	0	0	0	0.024007	11.379	41.167	46.647	73.61	136.68	178.68	272.16	386.89	499.6	590.01	758.22	857.33	989.63	1169.2	1272	1474.3	1580	1771.6	1878.6	1910.1	2121.4	2150.9	2222.2	2393.1	2378.4	2443.1	2500.7	2543.9	2575.9
16.655	9.669	5.7763	0	0	0	0	0.32449	0	0	0	0	0	0	0	0	12.47	14.294	35.117	53.913	95.387	139.43	192.09	253.37	312.45	409.67	470.36	537.98	578.95	662.05	681.83	720.1	778.74	855.2	873.68	900.79	986.07	986.61	1010.2	1058.8	1149.7	1156.5	1161.5	1147.9	1164.3	1192.8	1230.4	1243.4	1239.9	1249.5
0	0	0	0	0	8.8742	8.4627	1.1168	4.7434	0	2.2447	0	0	0	10.59	33.239	72.317	130.34	204.14	278.63	345.67	405.7	481.21	580.64	666.05	713.91	800.86	846.89	909.41	969.22	1003.4	1015	1117.5	1155.8	1161.5	1223.4	1235.5	1236.8	1269.4	1309.3	1386	1348.3	1359.7	1378.6	1444.9	1416.8	1451.2	1467	1458.6	1469.5
0.36782	0	0	0.39284	0.61788	3.8454	5.005	8.3627	9.9463	2.1245	4.5214	10.401	17.744	26.681	26.504	41.502	47.128	57.666	79.718	68.066	76.243	65.264	63.471	58.71	73.275	59.098	84.517	99.295	119.54	126.4	149.17	191.43	251.5	300.91	328.59	410.91	475.51	551.08	587.34	636.89	699.05	775.31	775.11	840.71	849.33	885.43	915.97	943.64	994.8	1041.1
0	2.6574	0.40911	0	4.5726	3.1197	0	0	4.1812	6.4714	0.16346	0	3.1792	0	9.0548	24.78	19.979	48.171	81.769	171.68	211.06	207.81	385.78	344.02	470.74	574.51	720.91	818.43	915.6	1061.5	1198.6	1290.1	1338.6	1485.3	1590.3	1728.8	1866	1953	2061.7	2150.1	2268.1	2252.2	2228.2	2308.3	2311.4	2389.6	2403.9	2455.6	2477.1	2499.8
0	1.3755	3.9947	1.2981	5.1832	0	2.1842	13.859	51.801	90.561	124.76	199.98	254.77	316.84	387.46	450.94	487.4	559.61	594	651	691.29	691.61	771.47	790.85	838.5	867.12	933.41	1051.1	1146.6	1282.4	1423.8	1539.2	1744.2	1852.8	1965.2	2127.5	2285.4	2447.4	2554.9	2642.7	2699.6	2886.6	2911.8	2958.1	3116.7	2986.2	3100.8	3124.1	3143.9	3281.1
1.7079	2.2748	0	7.1056	0.29738	0	0	0	1.5862	0.41153	0	5.9946	0	11.132	15.43	14.847	17.613	31.483	36.874	50.764	75.288	111.29	167.99	243.31	328.95	423.73	537.17	654.43	786.09	852.03	998.09	1164.8	1303	1432.5	1552	1677.3	1751.2	1871.9	1966.4	2049.9	2155.9	2283	2403	2403.1	2475.2	2475.9	2497	2557.1	2523.6	2577.1
0	0	0	0	1.6574	6.7113	8.3267	27.475	50.246	96.92	144.82	231.62	301.16	344.79	429.99	502.59	612.26	732.13	837	956.47	1128.3	1238.2	1370.9	1512	1695.6	1861.6	2030.2	2281	2353.7	2507.3	2608.7	2785	2985.4	3110.7	3240.6	3458	3600	3719.1	3847.4	4008.2	4040	3952.5	4171.7	4322.6	4303.9	4450.4	4378.9	4372.5	4501.3	4417.8
0	2.1413	0	3.04	5.9827	0	0	2.3661	2.167	4.0177	7.0117	20.837	34.907	33.38	57.949	87.35	136.16	213.94	286.11	389.76	512.6	643.41	795.46	933.61	1110	1276.3	1484	1669.1	1893.9	2123.2	2341.3	2542	2720.2	2871.3	3097.7	3150.3	3247.4	3391.3	3416.2	3636.9	3691.7	3803.8	3800	3788.3	3828.7	3874.5	3878	3880.6	3938.6	3888.1
4.3122	3.5049	0	0	0	3.8842	0	4.7027	0	13.107	41.883	83.601	158.9	253.13	370.95	487.2	602.33	726.92	853.78	1001.8	1089	1133.9	1242.1	1344.4	1346.5	1471.4	1427.7	1573	1645.1	1581.9	1730	1813	1966	2066.4	2101	2208	2308.7	2385	2433.5	2484.2	2586.3	2553.4	2612.2	2690.6	2690.2	2629.4	2545.3	2677.8	2673.2	2596.4
0	0	0	2.3323	3.6554	8.7506	19.245	29.367	27.414	25.351	18.01	23.473	29.462	29.912	29.468	31.522	35.723	38.155	48.192	41.442	38.656	36.618	48.593	47.255	64.462	64.381	86.675	100.08	127.87	131.56	196.29	245.25	272.4	346.08	374.29	466.57	562.38	829.52	868.54	1060.9	1112.9	1308.8	1335.7	1482.7	1506.7	1334.5	1422.5	1408.5	1434.7	1490.9
16.368	9.601	0	5.5858	0	0	0	0	1.9242	5.3466	13.156	6.6619	9.6706	4.5867	4.359	0	3.3905	2.394	13.051	15.05	4.6969	0	28.184	43.906	107.2	194.95	288.77	402.78	514.41	617.71	778.91	920.61	1166.4	1290.6	1510.3	1750.2	1921.4	2041.3	2147.1	2242.1	2439.7	2534.3	2639.9	2806.2	2829.7	2841.7	2978.4	3078.3	2966.8	3031.2
13.699	0	0	0	0	0	5.6938	6.5141	9.0909	16.152	30.335	16.203	6.2179	36.102	121.97	153.93	236.7	340.53	495.68	584.99	695.52	953.85	1114.8	1041.9	1265.4	1240.5	1705.8	1853.1	2011.2	2116.1	2238	1958.8	2532.8	2238.4	2711.3	2766.9	2881.2	2481.1	3032.8	2726.4	2820.7	3118.1	2971.4	3099.5	3269.6	3285.7	3263.4	3312.7	3314	3319.6
3.6504	0	2.8061	0	0.32796	0	0	7.6537	8.2405	23.926	26.298	31.679	46.204	59.516	78.584	82.859	100.17	101.97	131.31	109.87	142.86	130.21	151.56	153.63	186.54	201.75	202.24	287.31	320.83	354.41	362.6	279.81	304.68	318.27	329.09	354.74	425.61	455.77	529.09	511.74	538.18	495.95	511.62	524.7	577.17	594.4	603.12	608.09	608.7	635.25
16.27	12.393	0	0	0	0	0	0	0	0	0	0	0	0	0	0	0	0	4.4602	35.42	52.601	98.784	145.53	181.34	230.82	279.77	315.03	342.33	324.32	351.77	338.36	434.83	436.29	452.31	496.22	479.64	476.71	505.29	496.31	527.05	561.89	558.1	584.77	582.26	606.88	580.61	572.29	618.37	639.48	674.54
[truncated: 71 more rows]
[truncated: 78 more columns]
