# Supplementary material for: Limits on information transduction through amplitude and frequency regulation of transcription factor activity
Source: eLife. 2015 May 18;4:e06559. doi: 10.7554/eLife.06559 (PMC4468373; doi:10.7554/eLife.06559)
Supplement: Supplementary file 1. — Raw single-cell time-trace data for HXK1 (15259 cells), SIP18 (21242 cells), pSIP18 mut A (18203 cells), pSIP18 mut B (17655 cells), 1× reporter diploid (21236 cells), and 2× reporter diploid (19222 cells). The data are also available from Dryad Digital Repository (Hansen and O'Shea, 2015). DOI: http://dx.doi.org/10.7554/eLife.06559.014 [file elife06559s001.zip › source_data/1x_SIP18_HXK1_FM1_5min_690nM.txt]

1.5949	6.4812	0	4.0216	0	4.4524	0	0	0	0	0	0	0	0	0	0	0	0	0	0	0	0	0	0	0	0	0	0	0	0	0	0	0	0	0	0	0	0	0	0	0	0	0	0	0	0	0	0	0	0
22.669	0	0	4.638	0	0	0	0	0	0	0	0	0	0	0	0	0	0	0	0	0	0	0	0	0	0	0	0	0	0	0	0	0	0	0	0	0	0	0	0	0	0	0	0	0	0	0	0	0	0
18.124	6.4695	0	0	1.5435	0.026106	0	0	0	0	0	0	0	0	0	0	0	0	0	0	0	0	0	0	0	0	0	0	0	0	0	0	0	0	0	0	0	0	0	0	0	0	0	0	0	0	0	0	0	0
0.73644	0	3.3538	6.1383	0	0	0	0	6.138	4.6331	12.755	10.146	6.1939	6.6894	8.8193	5.4816	7.3189	7.7487	6.1905	6.2202	12.855	2.9114	4.2206	5.2085	4.8466	1.052	1.1048	0	1.2532	0	0	0	0	0	3.4928	0.41405	0	0	0	0.81154	0	0	0	0	0	0	8.611	0.52481	4.1278	6.0879
39.305	6.6467	0.017271	0	0	0	0	0	0	0	0	0	0	0	0	0	0	0	0	0	0	0	0	0	0	0	0	0	0	0	0	0	0	0	0	0	0	0	0	0	0	0	0	0	0	0	0	0	0	0
9.3802	2.6524	1.3426	0	0	0	0	0	0	0	0	0	0	2.6885	7.9329	1.4685	0	10.911	9.9151	32.297	19.843	19.71	17.686	5.2464	20.575	5.6436	3.5557	20.697	24.718	22.959	24.635	17.698	13.419	7.4659	14.199	18.934	12.129	8.3475	4.0786	0	0	1.6837	6.8881	0	3.8111	0	6.375	3.3067	6.5486	10.007
1.9927	0.40379	4.7368	0	0	0	2.5312	0	0	0	0	0	7.21	0	0	0	0	0	0	0	0	0	0	0	0	0	0	0	0	0	0	0	0	0	0	0	0	0	0	0	0	0	0	0	0	0	0	0	0	0
16.873	1.6182	0	0	1.5031	0	0	0	0	0	0	0	0	0	0	0	0	0	0	0	0	0	0	0	0	0	0	0	0	0	0	0	0	0	0	0	0	0	0	0	0	0	0	0	0	0	0	0	0	0
7.7802	4.1518	0	0	0	0	0	0	5.4411	6.1901	0	11.35	5.2544	9.3311	8.9643	8.6279	2.618	4.6371	6.5824	0	0	0	2.6552	0	0	0	0	0	0	1.9566	0	0	0	0	0	0	0	0	0	0	0	0	0	0	0	0	0	0	0	0
9.2045	0	3.7685	5.7723	0	0.3062	0	0	0	0	4.2785	0	0	0	0	0.42727	0	0	0	0	0	0	0	0	0	0	5.6322	2.7644	1.6884	7.0217	5.1393	4.7704	3.6442	4.0508	15.788	11.62	9.0051	19.948	18.219	1.42	0	2.6056	9.8756	9.0746	5.9293	2.9253	0	0	9.1316	0
16.594	10.383	0	0	0	0	0	0	0	0	0	0	0	0	0	0	0	0	0	0	0	0	0	0	0	0	0	0	0	0	0	0	0	0	0	0	0	0	0	0	0	0	0	0	0	0	0	0	0	0
37.037	8.8251	0	0	0	0	0	0	0	0	0	0	0	0	0	0	0	0	0	0	0	0	0	0	0	0	0	0	0	0	0	0	0	0	0	0	0	0	0	0	0	0	0	0	0	0	0	4.9564	8.0747	6.7183
23.916	5.0173	0	1.5615	0	0	0	0	3.5012	12.276	29.913	42.9	53.277	70.748	82.34	108.42	112.64	142.72	160.64	171.61	199.32	209.79	209.34	220.08	212.88	245.08	275.15	297.6	307.79	312.8	311.09	310.09	296.48	313.71	291.59	314.2	288.66	312.57	315.44	328.32	303.68	310.37	327.21	319.9	321.5	322.42	324.56	319.74	315.06	322.52
20.872	4.4021	0	0	0	0	3.0104	12.793	35.441	59.286	102.74	144.31	197.33	257.35	311.07	341.41	388.79	431.2	462.55	470.44	498.7	549.16	567.86	578.76	559.17	562.66	554.49	569.7	560.49	569.83	538.37	538.67	564.9	552.68	539.21	541.77	543.87	552.94	564.88	548.93	551.04	540.54	540.67	540.24	544.02	555.63	545.24	562.07	559.87	534.3
11.384	6.3663	3.6271	1.6151	0	0	0	0	0	2.4314	16.047	7.0547	14.408	18.48	12.612	9.9275	19.51	15.832	11.353	12.334	13.41	8.4306	12.415	4.8926	9.3799	0	0.86667	0	0	4.655	3.4455	3.161	6.7481	8.9025	9.2158	7.6044	7.915	0.71767	6.2642	3.2576	0.54683	9.1264	0	0.080102	0.31933	7.6893	3.9406	5.2261	8.6602	19.759
0	0	3.1374	2.5574	0.85403	1.3188	0	0	5.8144	8.6885	12.348	2.7127	3.2117	2.5169	4.368	4.5471	5.6298	1.6807	0	0	2.0013	0	0	0	0	0	0	0	0	0	0	0	0	0	0	0	0	0	0	0	0	0	0	0	0	0	0	0	0	0
43.879	3.7199	0	0	0	0	0	0	0	0	16.588	28.853	40.05	59.003	78.926	104.35	123.84	127.22	138.63	147.63	151.61	163.96	188.16	177.28	180.85	189.84	179.37	192.36	200.04	202.65	212.98	202.95	205.47	209.61	220.87	220.79	216.46	217.4	198.25	203.37	208.43	201.8	202.47	197.74	197.79	206.78	203.73	205.2	206.69	203.88
8.4016	0.14261	0	0	0	0	8.4883	10.502	14.762	12.405	28.873	26.602	20.508	23.963	24.821	19.212	22.336	23.243	16.987	17.343	19.266	26.246	16.01	23.873	25.592	22.397	17.948	24.426	21.712	25.293	26.682	29.34	30.818	29.011	31.019	28.217	26.936	28.229	26.415	26.756	25.361	27.818	31.674	27.801	22.366	24.701	23.727	11.107	19.394	19.922
9.9931	2.9993	1.891	1.6901	0	0	0	0	0	0	0.38574	0	0	0	0	0	0	0	0	0	0	0	0	0	0	0	0	0	0	0	0	0	0	0	0	0	0	0	0	0	0	0	0	0	0	0	0	0	0	0
21.185	5.4757	0	0	0	0	0	0	0	0	0	0	0	0	0	0	0	0	3.3664	0	0	0	1.8661	0	3.5473	0	4.1606	5.3889	0	1.4245	0.69295	0	0.64985	0	0	1.4899	5.0522	12.278	11.994	14.893	9.0304	2.8757	4.0373	16.396	6.3745	17.986	12.364	15.904	15.823	16.734
20.788	0	0.19027	6.666	0	0	0	14.872	34.611	61.154	84.992	124.83	161.8	200.97	253.26	300.18	350.27	406.64	454.07	522.98	571.25	634.28	610.46	651.25	661.9	710.54	728.85	784.19	748.13	764.06	833.54	824.89	814.01	795.74	877.85	887.06	864.92	920.38	861.12	888.36	890.99	934.72	923.76	940.26	932.01	936.52	925.02	895.69	865.37	902.3
2.3708	6.5743	12.207	0.92325	0.020773	0	0	0	0	0	0	0	0	0	0	0	0	0	0	0	0	0	0	0	0	0	0	0	0	0	0	0	0	0	0	0	0	0	0	0	0	0	0	0	0	0	0	0	0	0
19.081	2.5828	0	0	3.6945	0	0	0	0	8.2811	14.22	32.062	51.78	74.184	88.384	103.64	124.73	139.1	158.96	168.99	155.46	208.02	199.19	189.12	179.01	111.55	104.67	144.66	142.27	151.84	152.34	199.93	223.63	214.19	210.24	215.7	225.65	221.14	231.85	213.37	201.77	217.69	203.57	215.81	210.98	209.23	204.3	208.88	198.64	215.3
9.5651	0	0	0	0.25859	0	6.283	0	0	0	0	0	0	0	0	0	0	0	0	0	0	0	0	0	0	0	0	0	0	0	0	0	0	0	0	0	0	0	0	0	0	0	0	0	0	0	0	0	0	0
15.147	0	0	0	9.1114	0	0	0	0	0	0	0	0	0	4.7364	0	1.5729	0	0	1.6421	0	0	11.692	0.53556	2.7509	5.4254	3.2194	0	0	0	2.8165	5.6634	0	0	0	0	0	0	0	0	0	0	0	0	0	0	0	0	0	0
0	0	0	0	4.8654	0.53423	4.2292	8.7408	16.288	26.358	19.636	29.007	34.863	29.135	39.812	36.718	45.029	38.149	42.948	51.196	44.589	44.658	44.085	56.574	56.878	48.314	53.887	42.107	43.898	42.288	41.403	43.601	35.566	46.684	52.582	50.173	45.509	39.318	41	36.326	40.219	42.612	44.252	39.356	42.937	40.445	34.955	30.205	38.329	31.455
23.016	21.482	6.8715	0	0	0	0	0	0	0	0	0	0	0	0	0	0	0	0	0	0	0	0	0	0	0	0	0	0	0	0	0	0	0	0	0	0	0	5.4748	0.24004	0	0	0	0	0	0	0	0	0	0
6.1273	3.6788	7.1054	0	0	0	0	0	0	0	0	4.6635	0	0	1.2201	0	0	0	0	0	0	0	0	0	0	0	0	0	0	0	0	0	0	0	0	0	0	0	0	0	0	0	0	0	0	0	0	0	0	0
27.104	5.1808	0	0	0	0	0	0	0	0	7.8329	0	0	0	0	2.7273	7.4085	8.6487	6.237	0	0	0	3.5945	3.7484	0	0	0	0	0	2.6769	2.9556	0	0	0	0	0	0	0	0	0	0	3.5299	0	0	4.4564	2.1338	6.3069	10.579	10.93	10.275
0.48847	2.5055	0.12149	0.21758	2.7264	0	0	0	0	0	0	3.9404	4.4388	1.8318	5.0729	1.7943	6.187	3.4549	5.2002	0	6.4144	12.961	16.863	17.144	13.997	14.405	23.367	15.999	19.397	21.508	15.376	9.2464	6.4818	8.3843	23.014	29.367	39.782	27.225	34.844	31.108	38.604	23.471	25.282	22.261	41.803	41.539	45.808	40.132	59.492	49.653
29.011	8.0692	0	0	0	0	0	0	1.0426	0	3.2821	0.16843	0	0	0	0	0	0	0	0	0	0	0	0.3638	0	0	0	0	0	0.55785	0	0	0	0	0	0	0	0	1.0017	9.6812	9.2936	29.032	31.75	57.993	73.566	95.905	107.47	131.84	165.06	181.87
10.66	1.9137	0	0	3.099	0	0	0	0	0	0	0	0	0	0	0	0	0	0	0	0	0	0	0	0	0	0	0	0	0	0	0	0	0	0	0	0	0	0	0	0	0	0	0	0	0	0	0	0	0
5.2952	0	0	0.62753	0	2.0271	3.0442	11.078	9.8638	19.002	17.543	35.158	29.087	34.308	38.602	45.654	40.99	45.297	50.437	61.3	61.712	61.369	68.04	58.08	68.079	68.076	67.456	62.758	58.319	66.017	58.963	64.287	63.536	60	50.519	54.474	55.643	53.013	46.077	52.271	46.75	44.333	47.783	44.538	46.446	43.211	60.188	53.338	52.806	49.263
37.283	8.1894	0	0	0	0	0	0	0	0	0	0	0	0	0	0	0	0	0	0	0	0	0	0	0	0	0	0	0	0	0	0	0	0	0	0	2.7488	0	3.8122	2.0766	4.2346	0	0	0	8.232	4.5663	0	0	0.84958	5.4329
20.865	14.214	0	0	0	0	0	0	8.0511	0	0	2.39	0	5.3819	2.5865	5.9002	13.484	7.5266	9.7128	4.4016	8.6929	4.2226	9.1469	0.60247	0	0	0	0	0	0	0	7.191	0.086169	0.74749	3.7646	0	5.8847	0	0	0	0	0	0	0	0	0	0	0	0	0
0	0	0	0	0	12.354	16.379	14.425	11.32	10.565	4.8805	10.977	14.144	11.101	10.884	12.606	17.817	8.4818	15.207	15.328	11.017	11.225	12.4	11.048	13.593	17.076	8.3989	16.804	11.321	13.231	10.605	13.452	11.609	13.078	14.155	6.373	4.447	10.049	8.2865	8.3952	2.8377	0	1.9894	8.5958	7.8203	6.6435	15.491	7.3856	11.618	14.216
10.063	3.6382	0	0	7.8948	0	0.37662	0.59583	7.4574	0	0.18912	0	1.3959	0	0	0.78497	0	0	0	0	0	0	0	0	0	0	0	0	0	0	0	0	0	0	0	0	0	0	0	0	0	0	0	0	0	0	0	0	0	0
1.0932	0	3.9776	2.7166	3.1409	0	0	3.8346	6.366	4.775	5.7044	2.7616	3.0424	9.7546	14.645	6.9293	13.889	4.4232	2.8556	11.715	16.03	11.445	21.856	35.59	25.833	19.398	41.179	36.609	46.728	33.012	39.624	35.854	44.539	43.094	42.261	47.579	49.327	50.472	51.202	47.518	0.5111	51.681	49.932	48.992	55.313	42.509	48.568	50.556	57.879	44.383
0.45396	0	0	2.8984	3.421	0	0	0.72937	2.1668	0	2.7134	7.4975	7.4404	4.6605	1.8662	1.7881	10.29	3.7665	0	0	0	0	0	0	0	0	0	0	0	0	0	0	0	0	0	0	4.1172	0	0	0	0	0	0	0	0	2.5987	5.5211	0	4.2959	0
11.361	0	0	3.9685	0	0	0	0	0	0	0.85445	0	0	0	0	0	0	0	0	0	0	0	0	0	0	0	0	0	0	0	0	0	0	0	0	0	0	0	0	0	0	0	0	0	0	0	0	0	0	0
8.341	0	0	2.7071	2.1967	2.4392	0	0	0	0	0	0	0	0	0	0	0	0	0	0	0	0	0	0	0	0	0	0	0	0	0	0	0	0	0	0	0	0	0	0	0	0	0	0	0	0	0	0	0	0
22.293	8.7723	1.8128	3.397	0	0	0	3.0972	0	0	0	0	2.039	3.643	12.899	8.4935	9.8643	5.7213	10.944	7.8831	6.7909	10.592	14.126	12.626	19.64	16.518	21.571	17.566	23.09	15.048	24.024	22.189	24.017	20.584	23.473	25.871	24.437	36.952	28.631	27.597	25.324	23.527	20.142	30.037	22.07	34.382	22.443	33.504	27.226	26.658
48.378	8.352	0	0	0	0	0	0	0	0	0	1.1801	12.022	3.6821	17.041	24.227	32.289	36.192	41.053	52.1	52.655	60.661	52.724	67.114	66.607	71.49	68.649	68.774	70.127	78.4	75.924	63.521	67.948	68.626	74.614	75.961	67.882	66.335	61.456	59.911	69.924	65.582	54.348	81.045	62.591	76.98	57.125	77.333	55.622	51.077
17.612	0	0	0	1.0125	0	0.88621	0	0	0	0	0	0	0	0	0	0	0	2.3413	0	2.3489	5.7753	2.8986	0	0	0	0	0	0	0	0	0	0	0	0	3.3958	4.6651	0	8.7025	2.8404	2.1877	2.887	0	1.1122	1.8831	1.7096	0	0	0	2.8744
14.782	0	0	6.9704	0	0	0	0	0	0	0	0	0	0	1.5347	0	0	0	0	0	0	3.7819	2.8128	0	4.8033	14.192	12.489	9.6533	16.523	22.921	26.119	37.068	45.045	42.745	28.32	40.529	41.039	32.79	29.796	42.286	38.011	41.257	45.565	41.545	42.461	46.564	37.93	41.367	28.768	40.87
9.6784	5.0085	0	0	0	0	0	0	0	0	0	0	0	0	0.75013	0	0	0	0	0	0	0	0	0	0	0	0	0	0	0	0	0	0	0	0	0	0	0	0	0	0	0	0	0	0	0	0	0	0	0
26.871	11.872	0	0	0	0	0	0	0	0	0	0	0	0	0	0	0	0	0	0	0.96495	0	0	0	0	0	0	0	0	0	0	0	0	0	0	0	0	0	0	0	0	0	0	0	0	0	0	0	0	0
17.147	7.3633	0	0	0	0	0	0	0	0	0	0	0	0	0	0	0	0	0	0	0	0	2.5329	2.734	0	0	0	0	12.974	16.23	11.266	20.639	10.682	8.7863	2.949	7.551	11.371	10.414	6.9157	14.235	10.759	7.6954	7.2014	9.4797	6.0869	2.6282	0	9.4059	6.3349	0
19.691	0	0	0	0	4.3794	4.8838	0	0	0	0	0	0	0	0	3.541	0	0	0	0	0	0	0	0	0	0	0	0	0	0	0	0	0	0	0	0	0	0	0	0	0	0	0	0	0	0	0	0	0	0
11.827	5.7878	0	0	0	6.3473	0	0	0	2.5989	3.4969	6.8283	2.0096	5.8189	0	0	0	0	0	0	0	0	0	0	0	0	0	0	0	0	0	0	0	0	0	0	0	0	0	0	0	0	0	0	0	0	0	0	0	0
11.292	2.5708	0	0	1.8105	0	0	0	5.7167	0	0	0	0	0	0	0	0	0	0	0	0	0	0	0	0	0	0	0	0	0	0	0	0	0	0	0	0	0	0	0	0	0	0	0	0	0	0	0	0	0
5.3245	9.2816	0	0	0.54527	0	0	0	0	0	0	0	0	0	0	0	0	0	0	0	0	0	0	0	0	0	0	0	0	0	0	0	19.506	27.607	33.028	20.664	19.712	20.188	30.333	23.214	12.608	17.576	7.9785	11.911	13.129	14.763	8.4457	3.9509	17.807	13.143
23.762	13.241	0.00035969	0	0	0	0	0	0	0	0	0	0	0	0	0	0	0	0	0	0	0	0	0	0	0	0	0	0	0	0	0	0	0	0	0	0	0	0	0	0	0	0	0	0	0	0	0	0	0
10.634	0	0	1.477	0	5.8322	0	8.0249	0	0	4.6614	0	0	0	0.096861	0.20096	0	8.9238	0	1.7829	0	0	0	5.0702	2.3583	0	0	7.0227	56.434	73.042	115.08	169.6	216.16	278.31	324.66	393.65	451.77	526.73	580.85	656.65	680.79	733.11	783.51	870.69	917.44	953.57	1043.6	1046.5	1112.6	1103.8
7.8868	6.5276	6.0427	2.4242	0	0	0	0	0	0	0	0	0	0	0	0	0	0	0	0	0	0	0	0	0	0	0	0	0	0	0	0	0	0	0	0	0	0	0	0	0	0	0	0	0	0	0	0	0	0
9.5367	0	0	0	4.1468	0.88798	1.9733	0	3.5894	4.2355	0	0	6.2186	1.1596	6.2793	3.7841	1.9987	0.077482	13.173	13.443	14.426	16.859	17.138	18.931	14.67	13.437	9.1258	9.1353	19.682	14.828	13.837	9.8974	19.825	8.6378	9.5396	18.896	18.405	14.506	20.782	11.482	7.7416	7.6389	11.446	6.2604	5.5969	7.2438	0.9977	5.0486	3.3586	8.1728
18.642	0	0	1.4489	0	3.4165	0	0.090139	0	4.2515	0	5.0374	2.0403	0	0	0	0	0	0	0	0	0	3.8473	7.1099	0	0	0	0	0	0	0	0	0	0	0	0	6.1347	0	0	0	0	0	0	0	0.011241	0	0	0	0	0
36.953	8.8888	0	0	0	0	0	0	0	0.38845	5.1551	1.2579	0	0	0	5.4149	2.5093	7.2224	0.43317	24.006	11.096	23.419	27.017	26.278	29.248	23.744	29.985	31.111	39.948	44.731	43.301	52.919	55.123	61.159	51.492	58.701	67.3	67.657	82.008	71.62	75.741	81.203	80.254	86.214	83.274	91.371	90.387	80.88	110.67	113.34
32.206	6.629	1.7215	0	0	0	0	0	0	0	0	0	0	0	0	0	0	0	0	0	0	0	0	0	0	0	0	0	0	0	0	0	0	0	0	0	0	0	0	0	0	0	0	0	0	0	0	3.6917	0	0
51.755	3.0251	0	0	0	0	0	0	0	0	0	0	0	0	0	0	0	0	0	0	0	0	0	0	0	0	0	0	0	0	0	0	0	0	0	0	0	0	0	0	0	0	0	0	0	0	0	0	0	0
9.0537	1.6428	0	0	6.0719	0	0	0	0	0	3.813	7.0146	4.489	8.7168	3.0323	5.4173	5.8593	8.1893	0.037421	0	0.15479	3.4165	3.8243	0	0.25878	0	6.9197	4.2117	5.7297	8.0427	1.0584	0	5.2039	0	0	0	7.1948	4.1746	4.6522	8.5256	4.8312	5.4649	10.367	6.7537	9.6314	18.253	16.446	4.9265	8.3605	14.649
10.623	2.0985	0	0	4.842	0	0	0	0	0	0	0	0	0	0	0	0	0	0	0	0	0	0	0	0	0	0	0	0	2.2369	1.6203	7.62	3.2216	0	0	0	5.5741	0.67784	0	0	0	2.4382	4.5034	0.67091	0	1.8919	1.3952	3.7423	0	3.5491
12.86	7.0225	0	0	0	0	0	1.1046	5.1941	6.1638	0	13.11	6.9345	18.606	19.793	21.344	19.139	33.093	24.964	21.82	26.01	26.579	36.602	19.583	30.689	26.239	35.99	34.033	33.282	36.108	39.523	33.822	28.368	20.755	11.763	14.952	28.402	18.791	27.684	30.449	30.826	22.777	25.205	24.046	13.686	20.346	26.601	3.5659	18.56	12.958
16.737	0.071095	0	1.6904	6.4062	3.8126	0	0	0	0	0	0	0	0	0	0	0	0	0	0	2.8248	0	2.1501	0	8.792	0	2.1775	12.99	23.266	11.148	16.312	14.737	23.797	19.479	16.569	21.511	32.663	22.503	29.164	18.214	21.29	23.697	24.348	18.667	21.987	14.208	13.29	16.128	9.853	6.9518
6.0843	0	2.3081	2.4094	11.349	0	0	12.952	15.961	2.208	12.52	5.7306	6.0905	6.6701	14.902	7.6631	9.5603	19.177	5.2098	18.844	31.015	28.098	14.45	7.6429	7.7975	0	0	0	2.6629	0	0	0	0	0	0	0	0	0	0	0	0	0	0	0	0	0	0	0	0	0
19.017	1.233	0	0	0	0	0	5.6363	0	0	0	0	0	0	0	0	1.3153	0	10.127	9.1226	6.4688	4.7135	8.2678	2.1965	0	0	3.8894	17.176	16.256	10.008	11.69	15.134	20.473	8.2159	1.8057	14.17	12.892	13.17	11.164	12.071	6.0066	2.9176	5.6007	8.6399	0	0	0	0	11.927	0
30.955	11.272	0	0	0	0	0	0	0	0	0	0	0	0	0	0	0	0	0	0	0	0	0	0	0	0	0	0	0	0	0	0	0	0	0	0	0	0	0	0	0	0	0	0	0	0	0	0	0	0
14.175	7.4919	0	0.07627	0	0	0	0	0	0	0	0	0	0	0	0	0	0	0	0	0	0	0	0	0	0	0	0	0	0	0	0	0	0	0	0	0	0	0	0	0	0	0	0	2.3431	4.2258	13.766	11.938	17.739	30.463
8.3933	0	0	1.5784	2.8248	0	0	0	0	0	0	0	0	0	0	0	0	0	0	0	0	0	0	0	5.4185	9.9882	6.8719	8.611	9.6184	19.462	20.586	21.482	17.522	9.2072	9.145	12.825	17.79	10.754	4.0593	7.2447	10.386	14.511	9.3041	9.6127	6.5853	14.835	5.1245	7.0929	0	16.063
22.444	6.6255	0	0	0	0	0	0	0	0	0	0	0	0	0	0	0	0	0	6.9281	23.918	29.035	31.099	25.111	11.231	11.76	3.7321	10.642	12.574	11.907	12.568	14.863	16.636	8.8745	4.4307	15.052	15.149	12.035	22.661	22.222	11.037	10.837	0	12.638	12.846	7.3897	6.0445	9.8479	2.1599	19.579
7.6531	0	2.6932	3.5241	8.6037	0	0	3.3731	6.294	3.4881	6.5828	2.8913	3.2586	22.507	25.005	0	0	0	0	8.7118	3.7159	6.6743	7.6332	22.723	20.121	29.485	18.417	19.526	21.936	30.059	31.531	33.186	16.618	26.129	26.408	23.967	16.241	17.183	23.591	6.595	9.905	13.682	9.16	11.783	6.3543	9.4305	17.669	22.421	14.52	23.76
17.632	3.0325	0	0	0.74745	2.4441	0	0	0	0	0	0	0	0	0	0	0	0	0	0	0	0	0	0	0	0	0	0	0	0	0.97281	4.3365	2.3067	0	1.9445	0	6.3717	2.0603	0	0	0	0	2.2919	7.5153	6.6485	5.8079	22.673	13.674	11.189	5.0771
6.0498	4.8119	0	1.0009	1.3516	0	0	0	0	0	0	0	0	0	0	0	0	0	0	0	0	0	0	0	0	0	0	0	0	0	0	0	0	0	0	0	0	0	0	0	0	0	0	0	0	0	0	0	0	0
5.9044	7.8439	0.44914	0	0.55519	0	0	0	0	0	0	0.0061037	0	0	0	0	0	0	0	0	0	0	0	0	0	0	0	0	0	0	0	0	0	0	0	0	0	0	0	0	0	0	0	0	0	0	0	0	0	0
12.952	0	0	0	0.43911	0	0	0	0	0	0	0	0	0.091927	2.3305	1.7545	1.7831	3.6922	9.6933	12.999	24.287	27.397	23.568	18.335	26.413	21.738	26.845	28.701	30.067	28.527	28.566	30.016	13.913	19.486	12.46	26.19	21.152	18.438	22.564	10.681	8.6064	15.793	10.75	13.504	9.4873	2.5934	1.6345	4.9832	3.5339	7.8525
19.438	11.847	1.0497	0	0	0	0	0	0	0	0	0	0	0	0	0	0	0	0	0	0	0	0	0	0	0	0	0	0	0	0	0	0	0	0	0	0	0	0	0	0	0	0	0	0	0	0	0	0	0
0	4.3796	3.4285	8.4289	2.9434	0	0	0	4.0497	0	0	0	0	0	0	0	0	0	0	0	0	0	0	0	0	0	0	0	0	0	0	0	0	0	0	0	0	0	0	0	0	0	0	0	0	0	0	0	0	0
22.386	1.721	0	0	0	0	0	0	1.0292	0	0	0	0	0	0	0	0	0	0	0	0	0	0	0	0	0	0	0	0	0	0	5.6051	0.12186	4.8979	1.617	1.8178	8.5229	5.5065	0.50911	11.194	13.275	19.998	10.577	14.184	9.8324	11.893	12.08	14.53	6.0272	16.088
6.5586	0.88143	4.191	0	1.4914	0	0	0	2.2377	0	0	0	1.1896	0	0	0	4.621	8.3935	10.631	14.632	8.1165	6.34	20.142	17.7	19.853	16.542	14.077	14.062	6.2059	15.373	8.3814	15.419	14.458	5.7227	17.253	10.338	15.778	1.3766	9.5885	14.262	7.6291	0	0	0	0	0	0	0	0	0
7.3173	0	0	0.70688	2.2841	0	0	0	6.4104	0	2.3237	0	5.1898	3.1949	2.8428	12.246	1.3345	10.351	13.934	23.933	24.692	21.715	20.969	9.7435	22.101	22.543	30.267	30.467	27.382	27.03	26.816	22.644	0	13.753	15.154	19.737	14.355	5.2304	4.047	0	0	0	0	0	0	0	0	0	0	0
23.235	4.0033	0	0	0	0	0	0	0	0	0	0	0	0	0	0	0	0	0	0	0	0	0	0	0	0	0	0	0	0	0	0	0	0	1.4243	0	0	0	0	0	0	0	0	0	0	0	0	0	0	0
0	0	4.2103	4.8346	0	0	5.3385	1.4041	5.5603	6.486	5.9959	4.4296	0	6.1291	5.4045	2.5243	7.0781	2.7997	0	6.0552	11.289	10.327	13.043	16.517	14.375	11.427	17.654	26.749	25.626	21.556	21.708	23.077	27.372	11.798	19.867	13.88	17.753	21.112	19.007	22.749	25.932	17.979	28.873	30.427	28.064	23.929	28.864	18.365	24.538	22.455
13.969	2.8052	0	0	1.1082	0	0	0	0	0	0	0	0	0	0	0	0	0	0	0	0	0	0	0	0	0	0	0	0	0	0	0	0	0	0	0	0	0	0	0	0	0	0	0	0	0	0	0	0	0
5.6716	7.8661	0	0	0	8.822	2.7857	9.9136	0	0	0	0	0	0	0	0	0	0	0	0	0	0	0	0.3186	0	0	0	0	0	0	0	0	0	0	0	0	0	0	0	3.1165	0	4.9521	11.562	22.78	29.191	25.176	35.958	51.337	51.052	51.545
40.209	7.2308	0	0	0	0	0	0	0	0	0	0	0	0	0	0	0	0	0	0	0	0	0	0	0	0	0	0	0	0	0	0	0	0	0	0	0	0	0	0	0	0	0	0	0	0	0	0	0	0
4.3187	0.71409	0	0.36078	6.4045	0	0	0	0	0	0	0	0	0.51673	3.1122	7.8981	2.2481	0	0	0	0	0	0	3.1815	0	0	0	0	0	0	0	0	0	0	0	0	0	0	0	0	0	0	0	0	0	0	0	0	0	0
2.1963	0	0	3.7044	0	3.8238	7.9658	16.74	13.886	13.082	6.483	0	19.694	18.211	24.734	16.611	27.038	24.35	10.007	19.66	17.112	4.9865	0	8.9716	1.3648	0	0	0	8.2519	3.9429	2.6822	9.3351	6.0107	11.099	9.9018	17.523	16.995	15.807	22.84	6.1001	9.0115	9.4076	0	0	0	0.58836	0	0	0	0
17.54	7.9384	0	0	0	0	0	1.2203	0	0	0	0	0	0	3.063	2.9404	7.307	10.393	19.021	22.057	25.588	29.772	35.451	28.094	34.045	30.681	38.542	41.773	45.833	31.023	35.337	40.68	47.167	42.478	35.817	45.603	44.919	50.508	37.818	39.387	35.422	38.726	38.353	37.704	38.095	38.822	24.728	25.313	28.25	22.283
11.467	6.1564	3.2203	0	0	0	0	0	0	0	0	0	0	0	0	0	0	0	0	0	0	0	0	0	0	0	0	0	0	0	0	0	0	0	0	0	0	0	0	0	0	0	0	0	0	0	0	0	0	0
21.332	0	0	0	0	0	0	0	0	4.9414	13.748	0	9.1104	0	4.7546	0	4.0643	0	6.9756	0	0	7.3229	4.9707	12.92	1.7592	8.7175	3.0622	0	0	4.1035	1.2253	0	0	0	0	0	0	0	0	0	0	0	0	0	0	0	0	0	2.2858	0
17.286	6.0177	1.9193	0.46165	0	0	0	0	0	0	0	0	0	0	0	0	0	0	0	0	0	0	0	0	0	0	0	0	0	0	0	0	0	0	0	0	0	0	0	0	0	0	0	0	0	0	0	0	0	0
6.5406	0.78662	0	3.3187	0	0	0	5.3733	6.4053	0.30303	0	0	0	5.9918	0	0	0	0	0	0	0	0	0	0	0	0	0	0	0	0	0	0	0	0	0	0	0	0	0	0	0	0	0	0	0	0	0	0	0	0
10.423	6.0774	0	0	0	0	0	0	0	0	0	0	0	0	0	0	0	0	0	0	0	0	0	0	0	0	0	0	0	0	0	0	0	0	0	0	0	0	0	0	0	0	0	0	0	0	0	0	0	0
0.85133	0	2.7375	0	2.3523	0	0.5117	0	6.4596	9.1059	12.035	12.317	20.056	23.318	27.441	28.309	24.201	34.694	40.737	48.245	47.353	46.225	54.591	61.369	66.029	65.009	46.496	55.549	56.988	70.095	57.097	57.266	59.51	63.202	61.796	55.134	56.882	50.611	64.77	51.268	56.148	49.377	48.568	48.177	57.212	63.23	47.129	52.696	62.819	67.037
30.438	6.3498	2.48	0	0	0	0	0	0	0	0	0	0	0	0	0	0	0	0	2.502	2.7665	1.8858	1.6648	1.9884	2.1167	2.4199	2.5467	3.6119	4.9028	11.511	4.2921	7.4491	5.7274	4.9892	9.9773	8.1365	14.349	7.6096	7.753	21.576	9.7929	22.148	22.067	22.549	27.304	31.337	30.791	30.666	22.344	36.202
12.901	9.0339	4.6529	0	0	0	0	0	7.1068	0	0	0	4.3459	0	0	0	6.4325	12.695	10.191	5.9236	10.747	8.9606	13.879	7.8239	10.168	2.7268	0	0	0	0	0	0	0	0	0	0	0	0	0	0	0	0	0	0	0	0	0	0	0	0
9.1622	0	0	0	4.4104	0	0	0	0	0	2.6395	0	3.4102	0	5.6493	0	0	0	0	0.97454	0	0	5.334	0	0	0	0	0	0	0	0	0.78114	0.87386	5.0033	4.6561	0	0	0	1.8485	1.868	3.0034	8.4907	0	8.9873	3.4726	10.837	0	4.0054	8.237	0.32372
3.3246	1.8534	4.3351	4.3522	0.40738	0	0	0	2.3979	0	5.461	0	0	2.8713	0	0	2.3223	0	0	0	0	0	0	0	0	0	0	0	0	0	0	0	0	0	0	0	0	0	0	0	0	0	0	0	0	0	0	0	0	0
18.681	3.3459	1.5533	0	0	0	0.29197	3.611	0	0	0	0	0	4.7614	4.295	3.1189	0.90652	0	0.6126	0	1.0033	0	3.5925	0	0	0	0	0	3.6897	0	0	0	0	0	0	0	0	4.3394	0	0.10438	0	0	0	0	0	4.4207	0	0	0	0
0	0	0	0	5.4682	30.087	53.296	84.52	108.17	138.6	166.81	198.01	218.73	249.24	255.06	279.36	295.98	289.86	304.3	316.42	312.04	334.24	332.9	329.47	335.49	326.78	319.37	348.01	364.64	336.82	350.3	347.79	356.37	342.22	337.99	346.71	347.94	350.28	351.29	325.26	333.5	336.28	344.39	314.41	326.82	321.17	316.63	316.36	310.98	325.71
0	0	0.50275	10.733	7.2787	0	1.4431	2.9689	0	0	10.153	2.3549	10.477	10.777	9.8835	7.023	8.2849	8.1752	10.504	10.434	12.428	15.827	14.019	6.8699	6.3892	0	1.8414	11.341	10.351	20.184	15.063	28.103	27.137	24.352	33.983	39.155	44.257	44.839	59.098	57.938	53.196	61.578	63.064	71.372	81.805	92.351	96.269	97.926	102.96	116.74
11.914	11.189	11.477	0	0	0	0	0	0	0	0	0	0	0	0	0	0	0	0	0	0	0	0	0	0	0	0	0	0	0	0	0	0	0	0	0	0	0	0	0	0	0	0	0	0	0	0	0	0	0
17.32	5.057	2.6776	0.76073	0	0	0	0	0	0	0	0	0	0	0	0	0	0	0	0	0	0	0	0	0	0	0	0	0	0	0	0	0	0	0	0	0	0	0	0	0	0	0	0	0	0	0	0	0	0
0	0	0	4.4198	26.39	36.808	61.297	67.779	71.115	82.995	85.672	103.06	89.334	109.14	102.81	97.254	118.41	119.07	99.857	106.38	96.696	98.961	92.87	94.621	88.836	93.191	89.588	70.443	65.964	73.308	63.469	68.354	67.409	61.61	76.138	78.818	71.136	65.277	61.619	65.414	61.123	52.865	63.222	51.013	51.95	52.837	47.524	57.439	51.096	44.779
28.973	5.7608	0	0.9928	0	0	0	0	0	0	0	0	0	0	0	0	0	0	0	0	0	0	0	0	0	0	0	2.1946	0	0	5.8399	0	3.0326	0	3.2857	0	3.8443	0	0	0	0	0	0	0	0	0	0	0	0	0
33.457	9.1041	0	0	0	0	0	0	0	0	0	0	0	0	0	0	0	0	0	0	0	0	0	0	0	0	0	0	0	0	0	0	0	0	0	0	0	0	0	0	0	0	0	0	0	0	0	0	0	0
8.4641	0	12.249	0	3.448	0	0	0	0	0	1.3771	1.4161	0	0	1.3537	0	0	0	0	0	0	0	0	0	0	0	0	0	0	0	0	0	0	0	0	0	0	0	0	0	0	0	0	0	0	0	0	0	0	0
21.512	1.2189	0	0	0	0	0	0	0	0	0	0	0	0	0	0	0	0	0	0	0	0	0	0	0	0	0	0	0	0	0	0	0	0	0	0	0	0	0	0	0	0	0	0	0	0	0	0	0	0
6.8599	0	1.8101	0	0.98175	0	3.5346	1.6417	10.803	10.28	16.992	9.9462	27.974	27.657	37.167	34.298	45.403	54.586	46.141	46.025	44.783	49.442	54.714	58.307	49.8	48.838	56.038	52.317	56.928	57.574	46.951	54.835	50.124	53.79	60.246	55.57	60.404	46.641	64.122	62.288	58.183	48.758	49.307	44.928	58.984	60.47	57.623	54.419	56.886	48.888
11.831	0	0	0	1.045	0	8.4482	0	0.76469	0	4.5706	7.1396	0	0	0	0	0	0	0	0	0	0	0	0	0	0	0	0	0	0	0	0	0	0	0	0	0	0	0	0	0	0	0	0	0	0	0	0	0	0
28.875	9.6231	0	0	0	0	0	0	0	0	0	0	0	0	0	0	0	0	0	0	0	0	0	0	0	0	0	0	0	0	0	0	0	0	0	0	0	0	0	0	0	0	0	0	0	0	0	0	0	0
38.214	8.6991	2.4518	0	0	0	0	0	0	0	0	0	0	0	0	0	0	0	0	0	0	0	0	0	0	0	0	0	0	0	0	0	0	0	0	0	0	0	0	0	0	0	0	0	0	0	0	0	0	0
6.7372	0	0	7.7666	0	0	0	0	0	0	0	0	0	0	0	0	0	0	0	0	0	0	0	0	0	0	0	0	0	0	0	0	0	0	0	0	0	0	0	0	0	0	0	0	0	0	0	0	0	0
1.7791	9.722	0	1.4713	0	2.2501	0	0	0	0	4.1834	17.621	18.11	25.687	27.592	28.837	32.471	41.894	34.981	45.104	44.802	36.508	38.765	41.965	41.169	44.446	43.502	46.857	44.903	46.388	47.157	51.873	37.455	45.569	46.985	45.482	41.399	44.911	45.211	37.795	33.443	31.295	31.06	34.074	42.602	39.112	40.997	38.832	38.259	36.002
21.733	11.457	0	0	0	0	0	0	0.056266	3.4744	0	0.55846	1.7219	0	0	0	0	0	0	0	0	0	3.4477	0.95354	0	0	0	0	0	0	0.0058678	0	0	0	0	1.7886	0	0	0	0	0	0	0	0	0	0	0	0	0	0
0	0	0	21.525	0	0	0	14.214	13.035	2.8378	8.9167	3.9864	9.7251	7.66	14.487	12.668	0	0	22.73	5.5713	30.266	18.48	26.171	14.431	20.608	12.8	20.703	6.9289	10.374	23.363	15.962	13.691	28.284	15.753	36.998	23.436	32.468	21.534	26.264	27.143	15.688	30.483	16.414	32.787	24.735	0	0	0	0	0
10.943	0.4198	0	4.7582	3.554	0	0	0	0	0	0	0	0	0	0	0	0	0	0	0	0	0	0	0	0	0	0	0	0	0	0	0	0	0	0	0	0	0	0	0	0	0	0	0	0	0	0	0	0	0
17.495	7.4767	0	1.2869	0	0	0	1.5362	0	0	1.8909	6.0816	2.8273	2.8781	11.51	16.988	13.601	11.959	13.199	23.812	22.605	24.727	31.068	31.326	33.161	27.115	31.067	27.356	26.041	25.815	30.686	27.737	26.647	17.505	10.917	16.616	20.313	16.781	28.241	26.542	30.712	31.408	29.842	28.027	32.898	40.565	37.888	33.528	35.751	40.88
27.834	0	0	0	0	0	0	0.56149	0	0	0	0	0	0	0	0	0	0	0	0	0	0	0	0	0	0	0	0	0	0	0	0	0.098421	0	15.292	15.424	18.235	17.617	20.906	28.175	25.759	38.883	31.345	31.219	29.132	37.617	33.687	44.199	40.471	34.247
0.099591	0	0	4.1647	3.2776	0	2.6222	12.369	19.001	3.1945	12.751	0	0.99999	6.4866	0	4.4782	2.21	5.5201	0.41351	4.0337	0	4.5923	0	0	0	0	0	0	0	0.5154	3.2177	1.2448	0	0	0	0	0	0	0	0	0	0	0	0	0	0	0	0	0	0
0	0	0	3.9031	2.8991	3.7283	3.7271	3.681	25.357	27.946	58.006	72.293	97.184	108.31	130.79	157.81	167.71	184.21	186.76	201.04	214.31	232.45	237.35	260.21	222.04	261.94	268.08	266.32	264.18	281.1	267.59	262.82	265.96	299.36	314.71	304.34	291.58	294.64	283.22	289.88	295.25	310.49	324.28	321.69	306.6	309.7	305.9	304.42	315.05	313.77
0	0	0	4.4439	12.134	2.0831	0	0	0	0	0	0	0	0	0	0	0	0	0	0	0	0	0	0	0	0	0	0	0	0	0	0	0	0	0	0	0	0	0	0	0	0	0	0	0	0	0	0	0	0
8.7058	0	9.3934	0	2.5903	0	0	0	0	0	0	0	0	0	0	0	0	0	0	0	0	0	0	0	0	0	0	0	0	0	0	0	0	0	0	0	0	0	0	0	0	0	0	0	0	0	0	0	0	0
6.9864	1.0143	0	4.4104	0	0	0.67346	2.0209	4.7732	1.8869	0	0	0	0	0	0	0	0	0	0	0	0	0	0	0	0	0	0	0	0	0	0	0	0	0	0	0	0	0	0	0.68215	0	0	0	0	0.057511	3.2607	0	0	0
1.5815	3.4331	0	5.2239	0.7146	0	0	1.7457	5.8213	0	12.012	4.804	17.045	6.0015	8.0347	4.1826	5.5487	12.184	11.204	13.137	1.7749	0	1.4684	0	1.1315	0	0	0	0	0	0	0	0	0	0	0	0	0	0	0	0	0	0	0	0	0	0	0	0	0
40.715	7.118	0	0	0	0	0	0	0	0	0	0	0	0	0	1.0853	4.9339	5.9117	2.3671	0	0	13.857	0	16.314	9.4623	21.635	17.183	13.796	18.958	16.366	3.2878	0	0	0	0	3.3984	0	0	0	2.3299	3.9459	8.1738	4.7894	0	6.0121	3.671	0	0	2.2541	0
8.1437	7.183	1.5516	0	3.5767	0	0	0	0	0	3.4331	1.6343	14.994	9.0326	11.265	8.7676	1.5511	0	0	0	0	3.4951	0	0	0	0	3.5268	0	1.5181	0.81125	0	0	0	0	0	0	0	0	4.7658	0	0	0.06569	0	0	0	0	0.85566	0	0	0
16.374	3.5278	5.2518	0	0	0	0	2.5103	0	0	0	0	0	3.0835	0	0	0	0	0	0	0	0	0	0	0	0	0	0	0	0	0	0	0	0	0	0	0	0	0	0	0	0	0	0	0	0	0	0	0	0
6.1665	0	0	0.87749	0	6.5012	0	0	0	0	1.5978	1.5277	0.72635	0	0	0	0	0	0	0	0	1.5315	0	0	2.1873	1.657	5.2284	6.1926	14.454	13.528	17.302	25.705	26.621	31.435	21.065	39.038	39.161	39.699	39.502	34.055	41.8	42.328	44.315	45.952	50.455	51.489	52.23	54.145	57.381	50.298
0	10.792	0	0	0.34252	5.7078	1.5128	19.407	34.236	58.836	71.101	103.54	145.34	156.89	199.83	197.71	245.05	262.81	303.86	305.51	346.77	369.9	394.2	402.44	378.73	379.38	380.9	394.74	399.37	431.83	417.39	401.17	410.26	393.66	399.77	413.91	399.43	399.47	420.94	410.16	409.79	425.61	400.49	414.14	414.05	404.36	420.01	412.31	419.22	401.32
37.278	9.0422	0	0	0	0	0	6.6801	60.164	138.22	215.63	333.46	399.43	466.37	592.95	692.8	843.11	960.37	1001.1	1087	1189.3	1294.1	1289	1384.5	1460.2	1493.7	1536.1	1561.7	1571.8	1600.5	1590	1663.7	1498.6	1477.7	1538.3	1649.3	1642.4	1554.8	1554.6	1627	1685.7	1580.2	1583.9	1677.7	1704.9	1706.9	1729.3	1710.5	1735.8	1702.4
16.293	0.81613	0	0.54339	0	0	0	0	0	0	0	0	0	0	0	0	0	0	0	0	0	0	0	0	0	0	0	0	0	4.5837	9.5316	13.762	15.542	23.403	23.431	28.753	29.939	20.924	39.221	18.82	29.044	35.203	27.721	34.817	33.407	37.21	31.261	39.636	39.001	35.335
4.7549	0.049376	0	1.2817	1.1979	0	6.8957	0	3.9102	1.5032	0	0	2.9297	1.2043	1.0184	0	0	0	3.0553	8.5794	0	7.2793	0	0	0	0	0	0.84511	0	1.1175	4.1388	0	6.8416	3.3402	5.2438	13.638	12.331	4.3097	5.1535	0	0.2806	0	0	4.9204	1.6434	0	4.8125	3.486	10.102	6.333
5.7786	19.739	0	0	12.888	4.4965	5.4115	0	4.2808	0	6.097	4.5806	12.815	5.3645	14.608	6.6474	3.5251	5.4847	1.0796	5.4452	4.0802	12.376	6.9635	0.095631	4.1523	5.4118	1.9656	0.26111	2.7287	12.122	15.373	15.783	21	20.898	16.954	19.065	16.181	13.903	15.545	20.07	12.568	16.514	13.041	20.106	28.48	25.193	16.532	18.101	36.51	30.603
21.657	10.836	0	1.0736	0	0	0	9.0373	22.143	30.633	52.266	73.199	89.954	109.62	132.1	142.76	178.53	198.87	225.18	250.22	263.34	264.89	287.77	281.61	283.81	282.77	283	293.15	289.09	293.99	303.63	296.23	304.33	286.45	289.31	285.1	285.68	288.04	290.06	295.8	285.11	265.66	284.86	268.32	283.9	277.51	279.95	299.37	303.36	314.67
0.98986	0	0	0	0	0	7.4665	8.86	9.4119	4.0348	7.1985	3.0026	7.9705	11.613	11.341	6.3525	9.576	5.6295	10.214	19.205	1.2949	9.8259	4.6437	0	0	1.2763	0	5.4603	7.4176	5.9075	8.0079	7.5938	0.91038	0.2767	1.5068	10.744	4.9474	1.6974	0	0	0	0	0	6.5628	14.912	10.296	23.428	32.139	41.2	55.248
29.915	16.613	0	4.4312	0	0	0	0	0	0	0	0	0	0	0	0	0	0	0	0	0	0	0	0	0	0	0	0	0	0	0	0	0	0	0	0	0	0	0	0	0	0	0	0	0	0	0	0	0	0
36.122	7.8851	0	0	0	0	0	0	0	0	0	0	0	0	0	0	0	0	0	0	0	0	0	0	0	0	0	0	0	0	0	0	0	0	0	0	0	0	0	0	0	0	0	0	0	0	0	0	0	0
30.019	7.1088	0	0	0	0	0	1.5992	0	0	0	0	0	0	0	0	0	0	0	9.4937	5.4323	10.488	8.7745	5.2249	14.875	8.315	8.9338	15.224	14.033	8.1108	13.949	10.766	18.282	11.926	14.941	16.044	23.421	13.692	29.021	15.578	15.857	12.489	15.21	9.3307	9.9502	20.795	19.535	17.284	23.29	20.16
13.959	5.5095	8.0629	0	0	0	0	0	0	0	1.6207	0	0.43603	0	0	0	0.26714	0	0	0	1.4552	0	0	0	0	0	0	4.7188	0	8.0405	7.6367	5.1258	10.675	10.656	10.047	8.4478	7.1714	1.4283	6.0422	6.7085	7.1128	4.9573	0	3.4881	0	1.8949	0	0	2.3405	8.914
31.132	4.63	0	0	0	0	0	0	0	0	5.1904	0	0.35925	0	0	0	0	0	2.2898	0	0	3.1983	0.96336	1.6368	3.1125	10.723	16.281	7.5832	7.5143	11.956	6.0784	5.6074	7.2607	8.2127	7.2721	3.6843	5.4267	13.643	22.875	29.283	27.023	43.666	45.88	59.235	74.388	80.051	88.469	96.481	110.66	114.92
0	4.3905	5.0429	6.2809	1.3184	0	0	0	0	0	0	0	0	0	0	0.37599	3.2112	2.7795	0	2.354	9.4691	0	5.1478	0.72422	0	0	0	0	0	0	0	0	0	0	0	0	0	0	0	0	0	0	0	0	0	0	0	0	0	0
24.688	13.283	0	1.2202	0	0	0	3.171	0	0	3.6622	4.2709	0	0	0.7827	3.7874	0	0	0	2.8011	0	0	0	0	0	0	0	0	0	0	0	0	0	0	0	0	0	0	0	0	0	0	0	0	0	0	0	0	0	0
1.9427	0	0	5.3047	4.274	0	0	0	4.9909	0	3.7677	0	0	2.6926	0	2.9712	0	4.1008	0	0	6.7365	0	0	0	0	0	0	0	0	0	0	0	0	0	0	0	0	0	0	0	0	0	0	0	0	0	0	0	0	0
20.229	4.9818	4.5337	1.1581	0.59363	0	0	0	0	0	0	0	0	0	0	0	0	0	0	0	0	0	0	0	0	0	0	0	0	0	0	0	0	0	0	0	0	0	0	0	0	0	0	0	0	0	0	0	0	0
9.0184	3.5228	2.5818	0	0.35164	0	0	0	6.2691	8.0622	7.6951	5.9481	12.527	7.9011	11.27	8.1826	13.468	10.079	12.726	14.994	10.016	19.836	20.982	25.694	21.842	19.532	22.723	5.5209	3.6889	0	2.2533	1.9956	2.6939	5.8886	0	0.97363	0	0	0	0	0	0	0	0	0	0	0	0	0	0
2.4415	1.8039	2.6602	1.2368	0	0	3.1036	6.3886	7.4564	7.6823	13.474	9.3106	17.674	21.6	13.204	17.141	21.937	23.991	16.583	25.486	25.868	23.936	30.909	25.408	26.215	18.638	27.084	26.231	26.743	24.316	24.814	27.167	27.411	33.833	25.402	29.781	25.951	21.354	19.375	16.811	12.991	12.376	6.7547	12.922	10.186	3.6412	13.856	5.1523	6.5383	7.6544
48.813	20.297	0	0	0	0	0	0	0	0	0	0	0	0	0	0	0	0	0	0	0	0	0	0	0	0	0	0	0	0	0	0	0	0	0	0	0	0	0	0	0	0	0	0	0	0	0	0	0	0
0	0	0	7.1877	0	0.248	13.756	9.6231	20.439	12.922	10.386	26.385	17.493	24.107	28.569	35.645	18.75	23.742	34.184	27.87	35.427	37.532	46.453	39.936	39.597	41.978	42.63	43.26	46.49	46.361	52.118	53.903	54.375	52.324	47.69	40.774	46.6	46.762	57.602	60.262	56.253	66.852	58.351	53.415	55.046	52.594	49.666	45.685	53.169	47.411
1.7335	0	0	0	0	19.547	8.3926	15.262	29.967	28.478	33.214	32.709	32.312	37.887	41.564	43.61	39.971	46.316	43.493	48.062	38.924	42.109	46.574	46.108	37.702	38.232	30.383	26.207	34.722	23.184	31.872	22.294	19.776	17.003	15.199	13.824	1.863	12.577	0	2.0511	0	5.6635	0	0	0	0	0	0	0	0
9.4273	0	0	0	9.0204	0	0	0	0	0	0	0	0	0	0	0	0	0	0	0	0	0	0	0	0	0	0	0	0	0	0	0	0	0	0	0	0	0	0	0	0	0	0	0	0	0	0	0	0	0
16.072	0	0	0	0	0	0	6.8718	4.8074	0	0	6.1061	11.062	11.008	20.627	27.858	33.139	45.922	51.299	53.879	44.662	51.423	56.934	63.958	57.94	51.267	48.142	48.559	61.589	56.749	60.221	62.933	60.236	53.958	60.293	63.176	60.784	60.594	56.368	63.554	53.352	57.918	47.952	47.859	53.994	53.232	57.024	55.028	50.76	53.141
37.151	8.1077	0	0	0	0	0	0	0	0	1.3096	0	1.6932	0	0	1.6191	0.37029	5.3533	0	0	6.1696	9.4043	1.3719	18.17	1.52	0.17703	5.9005	11.367	3.0068	21.224	8.5092	3.8453	11.233	0	0	0	0	4.9601	1.2111	6.2786	2.6823	14.473	12.024	5.6052	7.9501	11.039	19.941	24.175	28.946	30.822
34.024	14.389	0	0	0	0	0	0	0	0	0	0	0	0	0	0	0	0	0	0	0	0	0	0	0	0	0	0	0	0	0	0	0	0	0	0	0	0	0	0	0	0	0	0	0	0	0	0	0	0
22.614	3.145	0	0	0	0	0	0	0	0	0.41862	0	0	0	0	0	0.25839	0.57419	0	0	0	0	0	0	0	0	0	0	0	0	0	0	0	0	0	0	0	0	0	0	0	0	0	0	0	0	0	0	0	0
16.102	1.2542	0	0	2.2839	0	0	0	0	0	0	0	0	0	0	0	0	0	0	0	0	0	0	0	0	0	0	0	0	0	0	0	0	0	0	0	0	0	0	0	0	0	0	0	0	0	0	0	0	0
3.1599	0	4.0177	0	0.71652	3.6302	2.8608	0	0	0	3.6318	6.819	15.947	14.785	11.287	9.7517	13.96	15.843	13.913	9.0304	8.8622	17.448	20.877	11.244	10.052	12.276	22.37	11.613	26.733	22.511	22.838	11.007	12.671	5.704	4.8338	2.0249	10.859	8.0861	12.779	15.652	7.8622	4.9149	7.2754	8.301	6.0821	14.638	18.099	7.32	4.4014	15.295
2.8739	9.0519	11.779	6.5428	0.39389	0	0	0	0	0	0	0	0	0	0	0	9.1161	11.73	2.1804	5.8472	5.7518	3.611	1.835	2.3942	4.382	0	3.3612	0	0	7.4775	3.6953	3.8109	3.8391	0	12.155	0.91816	8.0602	0	0	0	0	0	0	0	0	0	0	0	0	0
8.9854	2.9031	0	3.3434	0	0.1724	3.6036	5.5902	5.1859	9.9173	2.3439	6.4812	4.6343	6.6437	2.1549	5.3374	0	0	0	0	0	0	0	0.78912	1.7956	0	0	0	0	0	0	0	0	0	0	0	0	0	0	0.49591	0	0	0	0	0	0	0	0	0	0
21.278	0	0	0	0	3.9032	11.063	4.9191	12.862	10.113	16.781	21.59	28.667	20.059	17.587	13.023	15.974	19.212	10.162	7.2951	9.8259	19.643	11.256	16.466	17.197	16.67	10.473	0	18.494	12.115	11.549	13.289	14.413	7.3113	17.251	14.819	5.5837	11.305	6.007	11.95	18.173	13.191	9.8578	10.424	4.0132	5.9473	8.1666	5.1507	7.6363	2.0173
11.86	2.7427	0	0	0	0	4.1475	22.797	72.861	111.63	178.24	256.87	327.02	400.85	438.2	500.34	553.64	606.17	650.67	666.16	674.44	680.88	679.66	704.82	712.5	694.29	714.9	706.96	698.73	706.57	716.33	723.71	708.12	688.57	695.89	686.44	691.52	685.23	667.56	687.44	644.93	660.71	630.58	636.73	628.4	635.75	642.89	627.03	620.6	616.61
0	0	9.0478	0	0	0	22.324	15.593	22.082	16.427	16.321	14.219	18.137	11.097	14.698	12.529	4.8029	11.503	3.6983	5.4454	3.9993	0	0.087043	0	0	0	0	0	0	0	0	0	0	0	0	0	0	0	0	0	0	0	0	0	0	0	0	0	0	0
23.682	12.529	0.084501	0.66147	0	0	0	0	0	0	0	0	0	0	0	0	2.5373	1.5785	5.2212	4.6515	6.1987	4.1482	6.8928	0.58731	1.7948	1.3116	10.054	12.341	9.9035	2.1473	0	4.4615	3.3685	0.67144	0	0	0	4.5458	0	0.0016023	1.6676	0	0	3.3221	0	0	0	0	0	0
28.416	7.974	0	0	0	0	0	1.3427	0	0	0	0	0	0	0	0	0	0	0.98769	0	1.4122	0	0.4024	0	1.8121	0	3.7426	5.8788	1.2619	3.8983	0	0	0	0	0	0	0	0	0	0	0	0	0	0	0	0	0	0	0	0
31.191	5.7349	0.82974	0.081137	0	0	0	0	0	0	0	0	0	0	0	0	0	0	0	0	0	0	0	0	0	0	0	0	0	0	0	0	0	0	0	0	0	0	0	0	0	0	0	0	0	0	0	0	0	0
31.65	10.65	0	4.3824	0	0	0	0	0	0	0	0	0	0	0	0	0	0	0	0	0	0	0	0	0	0	0	0	0	0	0	0	0	0	0	0	0	0	0	0	0	0	0	0	0	0	0	0	0	0
24.605	11.087	0	0.74052	0	0	0	0	0	0	0	0	0	0	0	0	0	0	0	0	0	0	0	0	0	0	0	0	0	0	0	0	0	0	0	0	0	0	0	0	3.3545	0	0	0	0	0	0	0	0	4.798
8.4039	7.0412	4.1645	1.5659	0	0	0	0	0	0	0	0	1.3996	5.7828	3.2668	0	15.797	21.66	22.286	22.826	35.269	27.635	32.599	26.416	25.359	15.812	16.416	13.835	16.043	22.906	20.227	23.666	21.425	19.214	21.528	15.513	17.668	15.026	22.061	14.193	8.6338	6.6018	0	0	3.3821	1.7613	4.0477	0.61149	6.6383	6.444
2.7043	11.437	0	3.2937	1.3706	0	5.8041	0	10.57	4.4217	0	4.1785	0	0.37914	0.4444	0	0	0.16946	0	0	0	0	2.7145	0	0	0	0	0	0	0	0	0	0	0	0	0	0	0	0	0	0	0	0	0	0	0	0	0	0	0
12.296	0.20968	1.0293	0	0	0	2.5976	0	0	3.5698	8.0447	6.6183	1.6862	11.132	9.006	14.425	9.2845	18.37	19.325	13.931	15.66	24.519	14.857	35.474	40.448	33.755	26.748	46.415	44.12	44.85	46.24	37.062	49.269	54.243	42.451	44.883	45.433	50.226	44.974	50.421	48.134	51.852	50.31	50.867	53.029	52.914	49.759	39.084	46.899	45.734
41.331	9.6154	0	0	0	0	0	0	0	0	0	0	0	0	0	0	0	0	0	0	0	0	0	0	0	0	0	0	0	0	0	0	0	0	0	0	0	0	0	0	0	0	0	0	0	0	0	0	0	0
4.914	0	0	0.9141	0	0	1.9558	0.94258	0	0	0	0	0	0	0	0	0	0	0	0	0	0	0	0	0	0	0	0	0	0	0	0	0	0	0	0	0	0	0	0	0	0	0	0	0	0	0	0	0	0
1.8395	3.0604	0.87053	1.3846	0	0	0	2.7742	16.016	17.594	30.296	31.281	55.359	55.95	57.368	75.574	88.697	102.59	110.75	120.18	127.12	117.12	126.06	120.85	108.34	133.74	118.13	132.31	112.95	115.41	118.84	121.79	102.92	97.17	109.41	99.486	104.87	91.035	106.97	95.791	95.401	97.736	99.705	100.95	108.94	102.98	97.576	97.957	97.205	95.528
10.273	0	0	2.6209	0	0	0	6.0914	0.55835	0	0	0	0	0	0	0	0	0	0	0	0	0	0	0	0	0	0	0	0	0	0	0	0	0	0	2.3829	0	0.016859	0.1073	9.3935	1.904	7.8338	3.4461	13.095	2.6719	1.3252	9.5184	21.404	19.768	18.725
0	3.5039	0.58324	0	2.6296	0	6.096	5.5034	16.153	26.258	34.689	53.617	60.883	90.93	110.03	117.17	128.59	152.02	166.75	172.44	184.79	194.2	194.71	206.93	211.24	217.67	223.8	235.77	238.19	232.16	237.12	233.68	222.66	225.37	230.1	221.35	224.19	223.31	208.53	225.59	218.76	211.87	210.34	218.28	218.02	203.2	212.58	198.78	205.63	230.06
11.379	1.0623	0	0	0.26454	1.8619	0.32465	11.761	9.9658	15.171	31.752	51.95	60.951	53.228	48.512	47.556	35.756	45.068	37.921	24.11	13.055	15.992	22.785	28.601	33.905	29.689	37.171	37.793	45.264	16.303	9.684	15.917	24.539	22.653	21.247	28.332	42.709	41.055	46.147	55.676	66.048	83.579	94.822	113.58	133.92	141.47	160.55	169.86	185.4	193.17
34.139	11.224	0	0	0	0	0	0	0	0	0	0	0	0	0	0	0	0	0	0	0	0	0	0	0	0	0	0	0	0	0	0	0	0	0	0	0	0	0	0	0	0	0	0	0	0	0	0	0	0
7.8531	10.574	1.818	0	0	0	0	0	0	0	0	0	4.921	1.6283	0	0	0	0	0	0	0	0	0	0	0	0	0	0	0	0	0	0	1.4122	0	3.0076	0	0	0	0	0	0	0	0	0	0	0	0	0	0	0
14.55	13.041	0.10047	0	0	0	0	0	0	0	0	6.7784	7.721	17.536	29.363	35.022	36.596	44.244	60.973	56.161	67.252	71.09	82.147	77.635	85.771	79.288	86.986	87.04	89.055	82.567	90.585	90.116	92.586	90.601	96.424	98.2	92.136	104.1	99.015	106.54	96.691	85.384	88.374	97.267	98.56	95.695	88.923	87.151	95.156	88.531
24.673	4.5477	0	3.9995	0	0	0	0	0	0	0	0	0	1.4304	1.2084	1.9729	10.477	15.796	15.476	15.898	18.037	16.855	18.441	27.601	25.707	30.447	21.334	17.108	25.918	29.367	18.552	17.52	18.472	15.452	22.891	20.831	19.24	17.769	16.457	21.533	28.309	29.436	28.161	25.024	27.94	19.001	17.032	21.573	17.678	18.879
6.8805	0	0	0	2.704	1.8037	0	3.7651	2.2472	1.346	5.8377	0	7.9664	7.9834	7.2817	0	0.26678	0	0	1.6475	0	0	0.98416	0	0	0	0	0	0	0	6.7867	3.2207	15.002	0	8.8882	12.655	3.164	7.4239	2.7516	4.6199	10.642	5.782	0	0	1.6221	0	0	0	0	0
3.4921	0	0	0	6.0036	0	4.094	4.8439	8.2187	1.1108	0.67499	0	1.4844	5.3027	0	0	0	0	0	4.1616	0	0	0	0	0	0	0	0	0	0	0	0	0	0	0	3.81	0	0	0	0	0	0	0	0	0	0	0	0	0	0
7.5623	1.2078	0	0	1.8995	0	0	0	4.8222	4.6738	6.4628	0	3.8663	9.4312	14.441	22.895	15.432	12.678	3.5204	4.2358	12.216	16.979	15.209	23.375	14.166	19.885	16.579	22.291	19.656	21.304	19.715	1.6256	20.393	11.708	11.501	3.8803	13.141	16.396	15	21.661	18.338	18.881	23.05	22.466	18.947	16.696	16.101	24.624	24.152	26.589
0	0.60687	5.5787	0	0.71842	3.9488	0.22486	0	1.9876	0	5.4773	2.8382	7.4559	10.096	0.45795	0	3.6337	0.60576	0.33922	4.6209	0.89854	0.097406	8.0888	0	0.83645	0	0	4.0685	0	0	0	0	1.3006	0.50944	0	0	0	0	0	0	0	0	0	0	0	0	0	0	0	0
35.086	7.7956	1.4777	0	0	0	0	0	0	0	0	0	0	0	0	0	0	0	0	0	0	0	0	0	0	0	0	0	0	0	0	0	0	0	0	0	0	0	0	0	0	11.102	9.3374	0	6.4633	0	0	1.8935	0	0
37.79	2.393	1.3551	0	0	0	0	0	0	0	0	0	0	0	0	0	0	0	0	0	0	0	0	0	0	0	0	0	0	0	0	0	0	0	0	0	0	0	0	0	0	0	0	0	0	0	0	0.54148	0	0
42.48	6.9385	0	0	0	0	0.6275	0	0	0	3.8158	0	7.9151	0	7.5953	0	0.28279	7.854	0	1.4963	1.5083	8.6557	5.2355	3.1878	1.4825	0.86597	0	0	0	0	0	0	0	0	0	0	0	0	0	0	0	0	0	0	0	0	0	0	0	0
9.8788	7.0324	0	0	0	1.4629	0	0	0	0	0	0	3.7236	0.90512	0	5.7447	4.7278	14.334	17.229	19.538	14.979	17.149	24.751	23.604	32.257	35.057	34.789	42.786	39.148	42.723	38.964	46.637	40.142	38.058	39.09	37.604	35.736	37.968	43.241	41.953	38.384	41.116	33.965	43.984	50.052	48.959	47.863	48.943	52.127	55.923
29.244	12.424	0	0	0	0	0	0	0	0	0	0	0	0	0	0	0	0	0	0	0	0	0	0	0	0	0	0	0	0	0	0	0	0	0	0	0	0	0	0	0	0	0	0	0	0	0	0	0	0
29.712	6.4519	0	1.6798	0	0	0	1.8083	0	0	0	0	0	0	0	0	0	0	0	0	0	0	0	0	0	0	0	0	0	0	0	0	0	0	0	0	0	0	0	0	0	0	0	0	0	0	0	0	0	0
3.3461	2.6234	0	2.7385	0	2.1142	0	5.7465	2.9334	9.7365	15.968	27.281	42.879	52.301	62.299	76.015	67.012	68.468	77.308	71.142	82.323	80.75	96.649	79.329	98.008	102.6	106.83	98.44	120.93	97.429	100.47	104.62	113.79	111.3	92.803	95.171	113.16	116.55	119.46	115.87	113.07	129.84	119.63	120.04	119.12	108.85	118.99	111.8	107.55	104.1
17.098	0	0	0	3.6323	0	0	0	0	2.0682	0	3.7163	18.845	30.456	25.907	31.37	27.624	41.373	42.96	37.607	53.894	54.338	61.913	64.746	56.924	42.851	53.412	54.562	57.22	56.933	59.035	59.344	54.63	46.417	53.728	51.221	53.59	29.776	52.102	17.14	43.401	42.858	44.854	30.851	32.773	37.667	18.739	24.173	20.082	19.682
49.536	20.983	0	0	0	0	0	0	0	0	1.0645	4.3014	19.083	13.263	22.858	35.864	30.248	51.756	48.062	53.957	47.627	48.776	51.997	59.165	53.672	46.806	36.344	46.05	25.618	49.543	39.823	31.55	51.467	45.824	48.424	34.42	43.801	36.708	32.507	30.625	36.378	34.326	20.626	30.67	21.87	35.313	34.516	37.449	28.025	36.468
20.029	8.9611	0	0	0	0	0	0	0	0	0	0	0	0	0	0	0	0	0	3.8716	0	0	0	0	3.8888	0	0.10212	0	6.1423	0	0	0	0	1.13	0	4.0494	3.6168	5.9729	0	7.0944	1.2357	0.51647	0	0	0	0	0	0	0	0
0.43767	6.2759	0	0	4.5377	0	0	0	0	0	0	0	0.60871	0	0	0	0	0	0	0.63149	3.5216	7.6391	15.749	9.5269	21.249	20.754	15.61	32.565	31.024	34.157	32.516	48.161	46.115	38.328	48.681	47.222	47.83	41.846	54.321	45.88	46.395	31.591	47.335	41.443	46.364	44.575	48.507	48.806	41.826	38.367
41.952	2.0777	0	0	2.2205	0	0	0	0	0	0	0	0	0	0	0	0	0	0	0	0	0	0	0	0	0	0	0	0	0	0	0	0	0	0	0	0	0	0	0	0	0	0	0	0	0	0	0	0	0
4.8625	4.1968	0	0	0	0	2.0299	5.5402	2.0846	5.9902	0.5066	1.6626	5.9804	12.263	18.736	7.9453	11.282	16.053	15.325	2.6068	8.9292	14.827	18.462	16.608	17.267	17.757	18.775	10.605	20.875	6.6236	13.797	18.466	12.115	12.03	4.1106	3.0293	3.0503	2.1181	7.4907	6.9847	12.797	16.634	9.0069	10.332	16.558	12.546	6.8947	7.8968	16.358	4.464
7.2058	0.48138	0.20818	0	2.1352	0	0.4062	0	2.3848	0	0	0	5.8075	0	6.5108	0	4.5565	13.22	6.9862	19.675	9.4162	6.3056	24.081	12.551	14.464	14.115	8.36	7.8593	2.3786	2.2681	0	9.9853	8.4699	0	11.29	0	6.2519	0	8.1652	6.9285	9.9121	0.36124	3.0522	2.8383	10.585	14.958	3.3578	2.6199	5.3759	0
10.215	0	0	0	0	10.259	1.5388	7.7151	4.2246	3.3811	8.5335	7.0102	1.4106	5.1327	6.6542	4.1657	0.10486	9.6244	4.8132	7.7312	6.4327	5.9519	0.29666	6.84	5.5223	0	0	0	6.859	3.7802	0	0	0	2.4591	0.65812	4.6322	6.6189	10.089	4.0491	8.5829	0	0.13966	0	3.6385	0	0	0.20241	3.2343	0	4.1464
6.4777	0	0	0	0	6.851	0.58934	5.4908	4.6085	1.0255	0	6.8324	1.5431	4.9485	6.3046	8.4044	0	0.95955	1.6071	5.973	4.6667	6.5722	0.9608	2.8414	9.5247	0	0	0	16.039	5.505	4.3405	7.7593	5.5009	0.821	8.8571	14.429	9.8322	10.707	14.902	23.198	8.8856	17.051	14.64	18.995	12.744	11.314	12.209	26.25	22.714	17.937
2.1214	0	0	1.8266	0	4.3474	0	8.6035	0	5.2918	0	8.1639	13.642	12.895	20.87	15.595	13.317	11.482	16.748	19.437	21.73	24.508	28.611	26.541	29.888	22.043	31.836	31.084	30.57	34.522	37.718	41.298	27.229	43.337	35.995	26.172	42.48	33.83	52.123	51.349	49.267	52.818	44.701	45.729	41.946	44.215	40.378	37.289	39.253	33.773
0	0	0	7.0831	13.509	22.443	20.565	20.506	28.697	29.39	34.111	36.896	34.737	22.532	23.569	11.24	21.247	19.085	23.029	20.706	17.804	31.746	18.147	25.631	34.348	32.474	27.488	37.479	23.915	32.034	33.815	26.585	22.033	21.143	25.393	23.198	16.013	27.914	21.994	24.073	19.471	21.352	22.08	18.46	17.989	23.607	12.667	16.726	10.897	12.93
8.2935	0	0	0.63176	3.1357	0	0	0	5.4525	0	0	0	0	0	0	0	0	0	0	0	0	0	0	0	0	0	0	0	0	0	0	0	0	0	0	0	0	0	0	0	0	0	0	0	0	0	0	0	0	0
40.613	6.1809	0	0	0	0	0	0	0	0	0	0	0	0	0	0	0	0	0	0	0	0	0	0	0	0	0	0	0	0	0	0	0	0	0	0	0	0	0	0	0	0	0	0	0	0	0	0	0	0
4.8909	4.1827	0	0	2.6251	0	4.6286	1.7995	9.6193	0	5.0916	0	4.6108	10.722	7.2946	10.292	0.93762	4.5903	5.4749	15.653	0	5.6637	0	0	2.4434	0	0	0	2.027	0	0.75264	0	0	0	0	0	0	0	0	0	0	0	0	0	0	0	0	0	0	0
3.2553	1.5863	0	4.6745	2.7866	0	0	5.9039	3.9666	0	5.9482	1.9748	4.2572	9.6925	0.73789	0	6.2862	2.4971	2.4967	1.5595	4.0786	0	0.88508	0	0	0	0	0	0	0	0	0	0	0	0	0	0	0	0	0	0	0	0	0	0	0	0	0	0	0
15.342	5.9765	0	0	0.049664	0	0	0	3.8039	0	1.3056	0.51539	1.9151	9.4318	4.63	3.0387	4.5243	5.841	7.7524	9.4816	1.8874	2.2486	0	1.2345	0	0	1.0151	1.8131	6.4095	1.3413	1.5057	0	4.4539	0	0	2.1286	0	0	0	0	0	0	0	0	0	0	0	0	0	7.0526
2.29	0	0	0	5.4919	0	1.8208	3.5507	11.737	3.3741	11.336	11.055	21.781	8.4728	17.04	15.167	24.577	27.519	26.407	30.503	29.511	31.961	40.159	36.113	37.381	38.174	41.123	39.254	33.943	41.183	32.005	37.133	43.905	34.607	55.252	44.679	45.903	34.541	52.975	58.091	56.416	41.085	49.513	50.437	55.576	52.767	50.526	48.765	54.435	48.921
7.8486	6.4676	0	0	0	0	0	0	0.085524	0	0	0	0	2.1088	11.213	11.078	16.237	21.486	23.789	36.408	23.008	36.483	41.045	40.055	51.456	47.653	59.044	64.287	64.912	62.666	60.684	61.08	55.861	52.193	54.82	67.318	61.788	53.832	58.054	39.898	47.132	52.174	55.033	51.751	51.661	55.525	56.194	54.614	55.426	64.669
0	0	0.85681	0	7.8427	10.618	21.428	29.175	38.306	37.836	37.549	31.496	48.999	41.794	56.689	31.998	50.452	43.552	49.14	43.251	42.02	31.741	44.419	47.392	43.904	40.196	27.388	25.652	28.251	21.013	8.8793	26.011	13.51	4.9125	18.721	4.3025	16.178	4.0818	16.216	14.141	6.144	0	0	3.1176	0.99808	0.96524	0	2.7636	0.75541	0
7.4925	4.7756	0	0	0	4.6236	0	0	0	0	0	0	0	0.42933	0	0	0	0	10.297	4.7075	21.142	22.446	26.828	17.257	19.675	16.091	20.834	23.086	25.523	31.599	31.466	28.785	29.742	21.917	16.083	22.148	38.147	27.774	37.857	30.514	32.573	26.154	24.042	33.226	41.458	42.977	44.084	54.28	54.282	58.264
10.441	4.3985	0	0.080576	0	0	0	0	0	0	0	0	0	0	0	0	0	0	0	0	0	0	0	0	0	0	0	0	0	0	0	0	0	0	0	0	0	0	0	0	0	0	0	0	0	0	0	0	0	0
3.4133	0	1.8855	4.1444	1.3355	0	0.23389	0	0	0	4.7461	0	15.321	9.4117	17.256	25.055	27.308	36.131	38.606	50.908	45.817	45.556	59.341	54.852	54.383	49.934	46.292	42.884	48.905	55.472	46.36	59.431	52.817	49.759	59.284	49.91	51.119	42.208	55.179	55.389	51.669	44.942	44.043	52.753	52.752	56.089	49.089	54.007	50.073	44.767
9.0097	0	0	3.6021	0	0	3.7706	0.92578	0	0	0	0	0	0	0	0	0	0	0	0	0.52953	3.7199	3.8527	0	0	0	0	0	0	0	11.318	13.488	8.1311	4.8858	6.7373	10.462	22.973	22.25	31.368	20.826	23.614	21.019	23.556	22.416	23.929	25.883	23.75	25.989	20.52	29.183
9.7001	8.1606	8.5697	0	2.5749	0	0	0	0	0	0	0	4.0422	4.2878	8.8195	7.9131	10.395	10.338	4.6651	12.461	15.192	8.9606	13.022	19.006	11.966	15.487	21.502	14.094	19.958	11.647	5.226	0.57757	3.3578	9.6774	10.953	8.395	8.5535	6.3866	0	3.9835	0	0	6.8227	0.17392	7.2833	5.6646	0	0.48012	3.5066	3.7795
5.1704	3.6696	0	4.0536	0	1.5301	0	0	0	0.486	0	0	0	0.12101	0	1.1801	0	3.8434	0	0.83545	0	0	0	0	0	0.69168	0	2.2178	0	0	0	2.5043	0	0	0	0	0	0	0	0	0	0	0	0	0	1.2369	0	0	0	0.55261
15.776	9.4707	0	0	0	0	5.32	0	2.7401	5.3045	1.8471	5.8684	0.1737	0.9957	1.3767	9.3307	9.1284	6.3876	5.3606	13.058	14.994	15.584	15.613	12.535	18.097	10.533	9.3228	17.656	14.415	12.607	16.185	6.7313	16.131	12.413	10.163	11.599	15.066	11.842	12.858	10.448	15.89	13.565	12.747	14.588	22.083	26.441	35.33	40.723	50.793	62.499
12.28	12.741	0	0	0	0	0	0	0	0	0	0	0	0	0	0	0	0.24123	3.0205	3.5939	5.4045	2.3259	5.2909	9.0781	11.194	12.839	17.617	18.458	19.728	24.8	23.455	27.691	19.466	25.022	19.443	21.702	18.34	18.032	20.506	18.563	11.713	10.865	13.391	16.048	25.311	21.868	23.097	23.036	17.279	18.577
13.065	0.41589	0	0	0	4.4162	1.4802	8.4079	29.58	57.544	85.422	105.2	131.92	175.24	190.71	221.98	244.23	259.2	280.83	287.7	323.64	308.6	336.51	351.32	345.59	318.76	290.97	353.95	355.11	357.96	356.96	357.27	362.44	349.23	341.88	341.16	347.27	357.56	344.88	339.92	338.32	345.76	350.33	349.75	354.62	329.94	329.81	329.15	337.56	335.15
4.4424	0	0	0	2.711	3.3063	6.6898	0	0	0.35248	0.5143	2.7885	2.1158	0	0	0	0	0.31633	2.6404	4.7176	0	0	0	0	3.7289	0	1.0953	0	0	15.9	0.74082	11.602	7.8653	8.4631	0	6.9769	11.293	6.3307	0	3.0871	0	2.9661	1.8698	7.0812	3.5812	7.0978	5.8793	3.1443	10.156	4.0359
0	0	0	15.64	1.6288	0	0	0	0	0	0	0	0	0	0	0	0	0	0	0	0	0	0	0	0	0	0	0	0	0	0	0	0	0	0	0	0	0	0	0	0	0	0	0	0	0	0	0	0	0
20.464	0	0	2.9339	0	0	0	0	0	0	0	0	0	0	0	0	0	0	0	0	0	0	0	0	0	0	0	0	0	0	0	0	0	0	0	0	0	0	0	0	0	0	0	0	0	0	0	0	0	0
7.1573	2.593	0	1.2824	0	0	0.70085	0	0	0	0	0	0	0	0	0	0	0	0	0	0	0	0	0	0	0	0	0	0	0	0	0	0	0	0	0	0	0	0	0	0	0	0	0	0	0	0	0	0	0
22.963	5.1702	0	0	0	0	0	0	0	0	0	0	0	0	0	0	0	0	0	0	0	2.1066	6.7132	10.29	21.852	18.608	23.987	25.381	25.62	34.926	25.321	35.521	29.224	38.791	26.634	27.925	39.811	36.146	28.215	31.138	31.653	22.603	29.245	28.587	32.203	29.313	30.725	23.166	25.192	24.581
19.041	5.8998	0	10.887	0	0	0	0	0	0	0	0	0	0	0	0	0	0	0	0	0	0.50243	0	0	0	0	0	7.3593	5.6021	3.5705	3.8962	2.0845	4.6062	10.068	1.4803	0.23451	9.8918	14.972	11.581	13.26	17.04	0.13881	0	2.5405	0	8.026	0	0	0	0
7.7389	0.76601	0	0	0	4.0258	0	4.8742	15.933	39.799	61.446	100.49	143.78	177.57	223.36	269.07	295.32	330.85	362.42	402.55	421.28	433.53	470.8	481.05	493.52	512.97	538.9	509.83	515.87	544.8	550.39	571.26	554.07	551.36	565.67	563.88	562.28	550.81	554.59	565.46	553.17	548.88	560.49	545.12	553.3	547.53	562.4	533.3	544.69	543.98
25.082	9.2074	0	2.4806	0	0	0	0	0	5.86	16.523	27.734	45.63	64.86	70.413	98.216	106.04	123.15	127.78	160.81	166.2	186.59	196.69	207.64	215.35	233.31	228.21	238.45	250.03	258.98	256.13	268.33	264.82	265.62	262.2	264.93	272.95	274.11	268.96	236.86	240.92	234.39	221.11	223.5	235.41	222.49	216.04	191.58	206.66	195.85
13.048	3.1507	0	0	0	4.1891	0	4.5563	0	2.1172	0	0	0	0	0	0	0	0	0	0	0	0	0	0	0	0	0	0	0	0	0	0	0	0	0	0	0	0	0	0	0	0	0	0	0	0	0	0	0	0
10.513	2.931	0	2.4151	0	0	0	0	0	0	0	2.4714	0.51372	5.1853	6.6219	4.9642	0	0	0.44037	0	0	0	3.0571	0	1.4276	5.9854	4.9897	1.3845	0	2.9771	2.3766	5.6284	1.0587	0	0	0	0	0	0	0	0	3.4208	0	0	0	0	0	0	0	0
44.509	11.828	0	0	0	0	0	0	0	0	0	0	0	0	0	0	0	0	0	0	0	0	0	0	0	0	0	0	0	0	0	0	0	0	0	0	0	0	0	0	0	0	0	0	0	0	0	0	0	0
7.8012	4.787	5.2469	0	0	0	0	0	3.0261	0	0	0	0	0	0	0	0	0	0	0	0	0	4.1813	0	0	0	0	0	0	1.4168	0.67126	0.070267	0	0	3.8377	0	0	0	0	0	0	0	2.3114	0	4.5205	3.6047	2.8066	0	1.4058	0
18.306	6.5453	0	0	0	0	0	2.0799	0	0	0	0	0	0	0	0	0.98869	0	6.6789	2.7605	0	0.031172	1.7307	0	3.504	0	3.6114	5.6758	7.6227	5.903	1.9783	5.7929	9.6676	6.0035	0	5.6918	9.1062	18.833	13.078	16.145	10.917	18.657	18.21	27.514	24.873	38.66	32.262	27.291	44.981	46.48
28.616	5.7544	0	0	0	0	0	0	0	0	0	0	0	0	0	0	0	0	0	0	0	0	0	0	0	0	0	0	0	0	0	0	0	0	0	0	0	0	0	0	0	0	0	0	0	0	0	0	0	0
0.11098	4.851	0	0	1.4783	0	2.4123	2.7066	5.8129	0	0	0	1.7834	6.4797	5.531	4.5817	3.1472	11.1	9.9745	11.514	3.0619	5.9469	8.0144	1.4304	5.4542	0	7.113	5.8328	9.2739	8.5528	10.921	6.2247	10.652	1.8353	10.249	20.346	18.437	17.174	20.43	6.79	12.518	21.557	25.31	28.346	40.817	26.786	39.93	31.98	48.405	55.44
18.642	6.5362	0	1.2733	0	0	0	0	0	0	0	0	0	0	0	0	0	0	0	0	0	0	0	0	0	0	0	0	0	0	0	0	0	0	0	0	0	0	0	0	0	0	0	0	0	0	0	0	0	0
14.345	0	4.7376	0	2.9197	0	0.21378	20.12	84.178	130.3	216.79	300.24	378.87	436.78	508.31	609.34	699.11	761.77	813.56	868.98	912.37	933.36	952.44	1011.4	1024.1	1077.9	1099.5	1105.4	1118.6	1116.9	1107.8	1130.4	1102.7	1066.2	1115.7	1113.7	1100	1076.2	1091.1	1080.9	1066.7	1089.2	1071.3	1082.9	1058.8	1073.1	1074.2	1044.3	1033.4	1043.5
34.71	2.4013	0	0	0	0	0	0	0	0	0	0	0	0	0	0	0	0	0	0	0	0	0	0	0	0	0	0	0	0	0	0	0	0	0	0	0	0	0	0	0	0	0	0	0	0	0	0	0	0
16.741	1.9372	0	0.78179	2.8996	0	0	0	0	0	0	0	0	0	0	0	0	0	0	0	0	0	0	0	0	0	0	0	0	0	0	0	0	0	0	0	0	0	0	0	0	0	0	0	0	0	0	0	0	0
6.3101	0	0	1.6943	0	0	3.4401	23.902	70.212	110.74	146.58	216.11	292.83	340.54	410.29	445.49	488.12	527.98	544.73	567.81	585.02	635.89	660.03	656.46	654.19	702.75	703.34	722.32	730.67	737.52	743.27	712.6	722.56	730.44	711.05	732.41	721.3	712.41	701.24	709.19	716.53	721.18	698.07	719.98	735.33	708.24	697.67	693.95	685.86	704.19
25.139	9.0891	0	0	0	0	0	0	0	0	4.8222	11.168	8.9665	5.2635	8.0871	16.368	14.524	13.647	12.522	24.8	16.702	24.851	22.218	21.868	33.121	30.52	37.151	42.605	35.382	30.512	44.432	37.312	42.487	41.186	34.646	40.98	39.381	37.174	39.319	45.342	39.268	29.721	25.848	34.791	30.587	34.959	36.284	31.381	36.837	38.564
7.1503	0	1.2977	0.99308	2.6958	0	0	0	7.3324	0	1.3651	0	0	0	0	0	0	3.7374	0	3.4483	0	0	2.1073	0	0	0	1.8283	0	0	1.2105	0	0	2.7277	0	11.37	13.934	7.7848	1.7991	24.49	26.603	24.6	13.484	11.366	25.997	27.564	27.103	23.58	20.774	17.99	18.13
0	0	0	0	16.515	31.044	59.223	54.981	79.605	89.19	99.477	114.25	101.05	119.19	156.52	131.11	153.82	150.79	145.87	158.06	157.68	172.37	172.43	178.77	172.37	173.3	191.34	166.68	175.88	182.07	193	174.45	180.09	150.84	145.57	153.2	173.8	172.4	157.91	155.95	143.77	139.84	130.78	137.67	139.48	142.62	133.34	140.19	147.2	142.18
14.741	1.1663	0	0	0	0.23939	0	0	0	0	0	0	0	0	0	0	0	0	0	0	0	0	0	0	0	0	0	0	0	0	0	0	0	0	0	0	0	0	0	0	0	0	0	0	0	0	0	0	0	0
0	3.1909	0.38578	0	4.3994	0	0	0	4.5032	0	0	0	0	0	0	0	0	0	0	0	0.6762	0	0	0	0	0	0	0	0	0	0	0	0.86194	0	7.5814	0	0	0	0.44579	0	0	0	0	0	0	0	0	0	0	0
4.6995	5.1481	1.345	6.3175	2.535	0	0	0	3.5064	0.057807	2.2622	0	0	0.6977	0	0	2.3234	0	0	0	4.126	1.0571	2.0595	0.22791	0	0	0	0	0	0.51895	0	0	0	2.877	5.593	1.1561	2.5357	0	0.0569	0.012215	0	0	0	0	0	0	4.2052	0	0	2.4329
10.471	0	0	0	3.1735	3.969	8.327	7.0605	6.3836	0	2.2111	0	2.4264	0	2.3776	3.0776	0	0	0	0	0	0	0	0	0	0	0	0	0	0	0	0	0	0	0	1.4299	0	1.8022	0	0	1.8155	3.8158	0	0	0	0	0	0	0	0
13.748	1.5762	0	0	1.3923	2.9327	0	0	0	0	0	0	0	0	0	0	0	0	0	0	0	0	0	0	0	0	0	0	0	0	0	0	0	0	0	0	0	0	0	0	0	0	0	0	0	0	0	0	0	0
14.442	4.0261	0	0	2.0886	0	0	0	0	0	0	0	0	0	0	0	0	0	0	0	0	0	0	0	0	0	0	0	0	0	0	0	0	0	0	0	0	0	0	0	0	0	0	0	0	0	0	0	0	0
4.3354	8.4336	0	6.0987	1.7634	0	0	0	0	0	0	0	0	0	0	0	0	0	0	0	0	0	0	0	0	0	0	0	4.6411	6.8535	2.5576	3.3336	9.4411	21.392	33.852	36.811	35.472	43.259	42.324	34.626	45.535	60.744	54.449	70.617	51.013	64.833	58.453	58.281	80.083	70.871
18.586	0	0	0	0	0	0.81061	0	0	0	0	0	0	0	0	0	0	0	0	0	0	0	0	0	0	0	0	0	0	0	0	0	0	0	0	0.92997	0	3.2742	0	0	0	0	0	0	0	0	0	0	0	0
13.707	0.99918	0	0	0	1.1235	0	0	3.305	0	0	0	0	0	0	0	0	0	0	0	0	0	0	0	0	0	0	0	0	0	0	0	0	0	0	0	0	0	0	0	0	0	0	0	0	0	0	0	0	5.7568
0.65206	0	3.244	2.0633	1.7203	0	0	0	0	0	5.1077	0.92614	0	0	4.241	0	11.18	13.974	13.536	16.425	21.774	28.676	39.685	34.186	42.722	46.832	45.864	51.866	66.424	73.797	79.484	71.241	82.26	86.869	91.198	92.576	97.372	91.494	99.881	96.318	96.658	94.762	95.7	93.938	96.432	96.021	104.21	103.54	99.469	101.08
8.1063	0	2.792	0	0	0	0	0	4.4278	0	2.2674	0	5.1226	0	6.7075	4.5014	4.115	12.664	8.9428	7.9502	14.335	9.037	15.267	15.491	14.474	14.874	15.459	11.673	6.0356	15.611	4.7918	17.165	22.442	12.212	25.079	21.535	22.725	18.859	31.388	26.866	28.869	17.943	22.464	28.492	32.649	33.292	30.816	36.923	38.456	25.835
18.699	6.2757	0	0	0	0	0	0	0	0	0	0	0	0.26233	5.9384	8.1203	6.5213	0	9.4988	0	2.0194	3.2623	12.608	3.1485	0.11807	3.9474	1.997	6.0076	7.1778	0.40259	0	0	0.88107	0.98854	0	0	3.385	12.993	7.4511	17.13	15.342	13.279	15.964	14.597	12.634	18.609	14.071	15.769	24.235	12.409
1.5892	7.3192	0	0	0	0	2.7426	8.4406	7.1018	5.9334	0	12.86	17.967	14.663	14.902	14.901	14.472	16.33	23.076	15.505	11.949	17.095	21.582	7.0878	22.422	15.303	13.826	10.297	14.83	14.861	19.506	20.261	16.205	3.7012	4.8908	2.0496	0.63169	5.1235	9.7868	10.789	9.8167	11.99	6.4759	0	3.4831	0	0	0	0	0
6.4819	0.10856	5.1989	0	4.572	0	0	0	0	0	0	0	11.217	16.172	33.631	23.551	27.003	33.145	32.193	37.954	36.858	34.185	55.416	51.488	52.01	56.099	47.214	50.023	58.313	62.572	64.596	55.205	62.869	63.896	51.846	70.179	61.181	48.937	56.707	46.205	44.465	60.834	55.046	54.047	51.918	48.523	53.854	58.947	58.114	70.147
3.9472	4.7364	0	2.0723	0.44232	0	3.5007	3.9966	17.573	29.037	52.82	92.073	112.92	147.21	176.8	197.34	227.14	240.82	277.3	288.13	307.02	317.95	335.03	349.54	363.99	350.28	366.12	350.53	359.11	358.76	355.61	367.36	348.14	365.64	370.31	346.24	358.36	342.07	355.46	344.71	346.45	346.11	339.6	347.04	342.17	339.54	336.05	341.5	334.6	333.91
3.3963	2.238	2.3596	0.3983	0.0040119	0	4.05	2.9531	0	0	0	1.0855	2.6324	1.271	0.95707	0.28983	0	0	0	0	1.8408	3.077	0	0	0	0	4.2531	0	0	0	0	0	0	0	0	0	0	0	0	0	0	0	0	0	0	0	0	0	0	0
41.51	12.475	0	6.0798	0	0	0	0	0	22.092	23.623	18.756	15.763	7.1237	17.422	21.608	14.548	18.943	11.315	13.003	14.594	22.516	21.532	20.728	21.716	26.987	27.628	24.503	29.164	11.787	3.3771	11.623	7.1306	21.581	26.853	33.289	52.053	75.118	93.478	110.22	120.4	141.83	128.9	145.91	152.06	148.65	157.62	161.02	165.64	162.29
2.5852	10.462	0	8.4982	0	0	0	0	0	0	0	0	0	0	0	0	0	0	0	0	0	0	0	0	0	0	0	0	0	0	0	0	0	0	0	0	0	0	0	0	0	0	0	0	0	0	0	0	0	0
9.9798	6.675	1.0467	0	0	0	0	0	0	0	0	0	0	0	0	0	0	0	0	0	0	0	0	0	0	0	0	0	0	0	0	0	0	0	0	0	0	0	0	0	0	0	0	0	0	0	0	0	0	0
15.723	3.9901	0	0	0	0	0	0	0	0	0	0	0	0	0	0	0	6.8988	9.4827	11.214	16.861	17.627	21.331	12.205	18.492	21.895	20.326	28.26	26.67	37.195	41.356	41.846	32.718	31.258	22.925	28.868	39.039	27.28	37.15	27.639	19.61	24.424	19.772	17.305	23.981	22.254	15.3	18.594	18.16	23.119
9.3631	0.94985	0	0	0	2.9325	0.60056	0	0	0	2.1029	0.42839	0	0	0	0	0	0	0	4.287	5.612	2.9293	0.67721	7.5236	6.6941	1.8962	2.8065	0	0.035769	2.9705	0	2.6426	0	3.1578	0	1.7731	5.9209	0	0	0	0	0	0	0	0	0	0	0	0	0
34.161	9.0455	0	5.0046	0	0	0	0	0	0	0	0	0	0	0	0	0	0	0	0	0	0	0	0	0	0	0	0	0	0	0	0	0	0	0	0	0	0	0	0	0	0	0	0	0	0	0	0	0	0
14.781	0.31162	0	0	0	2.1436	0	0	1.6938	0	0	0	0	0	3.0791	0	0	0	0	0	0	0	0	0	0	0	0	0	0	0	0	0	0	0	0	0	0	0	0	0	0	0	0	0	0	0	0	0	0	0
6.4702	0	12.478	0	0	0	0	0	0	0	0	0	0	0	0	0	0	0	0	0	0	0	0	0	0	0	0	0	0	0	0	0	0	0	0	0	0	0	0	0	0	0	0	0	0	0	0	0	0	0
34.697	24.784	0	0	0	0	0	0	0	0	0	0	0	0	0	0	0	0	0	0	0	0	0	0	0	0	0	0	0	0	0	0	0	0	0	0	0	0	0	0	0	0	0	0	0	0	0	0	0	0
22.402	0	0	0	0	0	0	0	0	0	0	0	0	0	0	0	0	0	0	0	0	0	0	0	0	0	0	0	0	0	0	0	0	0	0	0	0	0	0	0	0	0	0	0	0	0	0	0	0	0
20.41	4.8689	0	3.5964	2.3094	0	0	0	0	0	0	0	0	0	0	0	0	0	0	0	0	0	0	0	0	0	0	0	0	0	0	0	0	0	0	0	0	0	0	0	0	0	0	0	0	0	0	0	0	0
35.246	16.39	0	0	0	0	0	0	0	0	0	0	0	0	0	0	0	0	0	0	0	0	0	0	0	0	0	0	0	0	0	0	0	0	0	0	0	0.99755	0	0	0.41723	0	0	0	0	0	0	0	0	0
38.54	5.8619	0	0	0	0	0	0	0	0	0	0	0	0	0	0	0	0	0	0	0	0	0	0	0	0	0	0	0	0	0	0	0	0	0	0	0	0	0	0	0	0	0	0	0	0	0	0	0	0
18.207	0	3.4474	0	0	0	1.0629	0	13.702	4.9007	0	5.0831	3.584	7.7436	2.9105	9.3275	1.7284	5.7018	6.7119	3.689	2.8074	4.8932	10.489	1.0652	12.207	11.04	6.501	6.0086	9.5761	7.4576	16.029	17.421	15.79	4.7051	1.377	0.31262	4.5419	4.5663	12.059	14.986	17.256	20.117	20.324	11.743	10.903	5.0016	14.581	8.4355	15.867	4.7024
5.2984	1.6367	0	0	6.0589	0	0	0	8.9689	0	0	0	0	0	2.3101	0	0	0	0	0	0	0	0	0	0	0	0	0	0	0	0	0	0	0	0	0	0	0	0	0	0	0	0	0	0	0	0	0	0	0
2.2643	5.7903	0	1.1278	0	0	0	0	0	0	0	0	0	0.96308	2.5909	0	1.2921	0.86393	2.0239	0	0	4.5565	0	7.5739	0.62721	6.2295	3.6538	3.4603	9.3221	6.6583	5.6524	11.099	7.7156	0.68874	3.6701	1.3985	3.4547	3.6281	0	0	0	0	0	0	0	0	0	0	1.6286	7.3998
12.285	8.9359	5.1778	0	0	0	0	0	0	0	0	0	0	0	0	0	0	0	0	0	0	0	0	0	0	0	0	0	0	0	0	0	0	0	0	0	0	0	0	0	0	0	0	0	0	0	0	0	0	0
19.44	4.2679	0	0	0	0	0	0	0	0	0	0	0	0	0	1.1303	0	0	0.85574	0	0	1.9248	0	0	0.65468	0	0	2.9507	0	1.2986	1.5855	2.5368	6.1047	0	0	0	0	0.64144	0	0	0	0	0	0	0	0	0	0	0	0
6.2414	0.4482	2.9004	4.9995	3.3342	0	0	0	0	0	0	0	0	0	0	0	0	0	0	0	0	0	0	0	0	0	0	0	0	0	0	0.41737	0.013536	0	0	2.8011	9.2232	0.64342	9.3027	8.3307	6.826	0	0	2.8584	6.1442	12.016	6.8564	9.6233	9.4146	4.4134
6.5769	9.112	1.4193	0	3.2059	0	0	0	0	0	0.7108	0	0	0	0	0	0	0	0	0	0	0	0	0	0	0	0	0	0	0	0	0	0	0	0	0	0	0	0	0	0	0	0	0	0	0	0	0	0	0
16.442	3.1486	0	2.1773	0	1.1895	0	0	0	0	0	0	0	0	0	0	0	0	0	0	0	0	0	0	0	0	0	0	0	0	0	0.39065	0	0	0	0.9101	0	0	0	0	0	0	0	0	0	0	0	0	0	0
11.386	4.6345	0	0	0	1.7475	0	0	3.1849	5.5965	0	2.7576	5.8796	2.2712	5.3733	0	0	0.72874	0	0	0	0	0	0	0	0	0	0	0	0	0	0	0	0	0	0	0	0	0	0	0	0	0	0	0	0	0	0	0	0
12.723	4.046	0	0	0	3.1564	0	0	0	0	0	0	0	0	0	0	0	0	0	0	0	0	0	0	0	0	0	0	0	0	0	0	0	2.3916	0	0	2.7081	0	0	0	0	0	0	0	0	0	0	0	0	0
28.018	10.172	0	2.7546	0	0	0	0	0	0	0	0	0	0	0	0	0	0	0	0	0	0	0	0	0	0	0	0	0	1.2285	1.7969	5.6673	8.8548	3.6717	3.7834	8.4051	7.6712	11.141	12.809	7.4185	9.1404	12.176	11.374	11.881	14.773	19.755	10.747	5.9616	6.9391	10.915
1.3595	2.9291	3.2343	6.1629	0	0	0	0	0	0	4.0982	0	0.24784	3.695	0	2.7731	4.7945	10.826	17.192	9.4545	19.747	11.724	12.634	9.4338	6.7357	0	0	0	0	0.94005	0	4.0924	0	6.5706	9.6787	12.321	18.97	15.754	26.78	27.426	30.265	41.514	41.219	42.533	42.183	45.317	60.025	72.128	71.674	76.715
39.38	7.5894	0.47455	0	0	0	0	0	0	0	0	0	0	0	0	0	0	0	0	0	0	0	0	0	0	0	0	0	0	0	0	0	0	0	0	0	0	0	0	0	0	0	0	0	0	0	0	0	0	0
39.757	6.3393	0	0	0	0	0	0	0	0	0	0	0	0	0	0	0	0	0	0	0	0	0	0	0	0	0	0	0	0	0	0	0	0	0	0	0	0	0	0	0	0	0	0	0	0	0	0	0	0
31.788	4.0329	0	0	0	0	0	0	0	0	0	0	0	0	0	0	0	0	0	0	0	0	0	0	0	0	0	0	0	0	0	0	0	0	0	0	0	0	0	0	0	0	0	0	0	0	0	0	0	0
47.74	6.6186	0.55071	0	0	0	0	0	0	0	0	0	0	0	0	0	0	0	0	0	0	0	0	0	0	0	0	0	0	0	0	0	0	0	0	0	0	0	0	0	0	0	0	0	0	0	0	0	0	0
11.404	0	1.5066	0	2.1512	0	0	6.2781	7.5271	0	1.1498	0	2.5505	11.969	0	1.7763	2.833	5.1455	0.14042	1.4892	0	0	0	0	0	0	0	0	0	0	0	0	0	0	0	0	0	0	0	0	0	0	0	0	0	0	0	0	0	0
7.7571	0	0.74321	6.453	0	0	1.5983	0	3.1471	0	0	1.3864	0	0	0	0	0	0	0	0	0	0	0	0	0	0	0	0	0	0	0	0	0	0	0	0	0	0	0	0	0	4.2861	13.522	21.402	23.652	22.392	41.613	56.428	54.588	49.55
20.292	0.87398	0	0.99998	1.2731	0	0	0	5.5831	11.877	25.159	40.341	72.403	92.159	99.656	123.04	120.43	136.71	130.42	143.26	165.68	163.22	155.45	166.61	164.14	163.91	165.7	168.22	113.49	172.2	109.93	148.85	155.48	148.8	158.53	111.83	120.41	136.26	136.43	134.16	108.11	142.84	109.09	102.43	109.69	111.01	128.8	114.94	96.544	110.34
25.754	0.21484	4.8536	0	0	0	0	0	0	0	0	0	0	0	0	0	0	0	0	0	0	0	0	0	0	0	0	0	0	0	0	0	0	0	0	0	0	0	0	0	0	0	0	0	0	0	0	0	0	0
7.8854	0	0	0	3.688	0	1.0595	0	2.3155	0	0	0	0	0.59005	0	0	0	0	5.8829	0	9.413	8.6386	1.2136	8.4545	2.7808	1.7495	0	0	0	1.0871	1.5845	0	0	0	0	0	0	0	2.6733	0	0	0	0	0	1.7814	7.0875	0	10.307	6.9664	29.172
14.771	0	0	3.4162	0	0.954	0	0	0	0	0	0	0	0	0	0	0	0	0	0	0	0	0	0	0	0	0	0	0	0	0.19503	0	0	0	0	0	0	0	0	0	0	0	0	0	0	0	0	0	0	0
0	4.5029	0	0	0.042279	9.6333	0.93575	4.6035	0	0.26519	0.070126	14.511	3.8445	14.487	13.053	3.7895	10.552	14.712	7.8892	11.138	12.308	2.2271	10.016	10.808	11.433	18.923	19.127	13.69	12.265	21.368	18.43	26.69	16.382	21.309	24.375	25.141	18.356	27.939	35.2	30.889	25.405	28.95	28.315	34.034	37.081	36.895	46.873	41.411	41.101	40.909
16.194	0	0	1.5491	0	0.27217	0	0	0	0	0	0	0	0	0	0	0	0	0	0	0	0	0	0	0	0	0	0	0	0	0	0	0	0	0	0	0	0	0	0	0	0	0	0	0	0	0	0	0	0
17.541	0	1.173	5.2108	0	0	0	0	0	0	0	0	0	0	0	0	0	0	0	0	0	0	0	0	0	0	0	0	0	0	0	0	0	0	0	0	0	0	0	0	0	0	0	0	0	0	0	0	0	0
15.451	0	0	0	0	0	10.249	47.46	110.06	196.48	264.42	356.11	409.34	516.68	612.25	660.19	709.22	776.3	839.76	900.42	918.41	985.32	1006.1	1009.3	1051.5	1049.9	1071.9	1075.8	1084.4	1104.9	1093.1	1070.4	1085.9	1076.1	1078.9	1060.2	1072.4	1037.4	1045.2	1046	1032.4	1049.5	1017.9	1037.6	1012.9	998.81	968.41	991.88	955.28	942.31
12.624	1.82	1.4505	7.7136	0	0	0	0	0	0	0	0	0	0	0	0	0	0	0	0	0	0	0	0	0	0	0	0	0	0	0	0	0	0	0	0	0	0	0	0	0	0	0	0	0	0	0	5.4354	0	12.21
21.19	0	0	1.5363	6.4026	0	0	0.14713	1.9264	0	13.918	10.955	15.543	0.73513	2.1515	20.166	12.736	23.633	30.636	24.377	27.951	32.243	22.071	29.076	36.938	35.79	30.323	30.894	21.573	28.655	25.306	21.066	15.079	10.322	11.445	16.769	15.973	15.585	15.226	17.53	20.05	16.615	19.019	10.552	8.9655	4.8341	3.0856	2.8435	1.9319	0
7.7384	4.8195	6.0616	0	0	0	0.12095	0	7.6155	8.6319	26.251	38.933	75.06	91.214	126.7	142.94	166.4	200.59	185.98	236.61	241.12	252	254.91	265.43	266.84	277.47	294.9	284.19	272.14	293.21	274.25	286.57	286.29	293.13	303.06	293.49	289.84	267.9	285.49	267.46	243.48	229.28	269.68	284.87	276.76	270.11	277.06	270.75	280.31	263.62
13.743	0	0	24.964	14.388	0	0	0	0	0	0	0	0	0	0.5331	4.8556	5.6417	7.0664	8.7641	18.069	19.29	25.101	27.562	23.9	19.384	18.911	22.766	21.932	24.778	24.571	24.515	22.663	16.37	20.71	14.445	23.055	24.759	29.802	31.878	30.413	31.578	26.632	21.71	24.442	26.304	33.764	32.35	0	38.016	38.303
16.589	2.9422	0	5.8936	0	0	0	0	1.9612	0	0	0	0	0	0	0	0	0	0	0	0	0	0	0	0	0	0	0	0	0	0	0	0	0	0	0	0	0	0	0	0	0	0	0	0	0	0	0	0	0
0	0	0	0	1.0933	11.803	5.8248	5.4283	8.8326	0	0	0	0	0	0.50343	5.897	12.101	8.21	15.704	8.9084	0	14.322	22.912	16.798	33.373	31.286	31.223	24.254	30.999	33.187	44.95	49.179	39.788	30.456	27.553	32.886	40.361	31.306	37.308	38.936	51.299	51.714	51.731	46.884	58.026	59.65	58.694	64.397	51.627	69.117
39.512	18.562	0	6.837	0	0	0	0	0	0	0	0	0	0	0	0	0	0	0	0	0	0	0	0	0	0	0	0	0	0	0	0	0	0	0	0	0	0	0	0	0	0	0	0	0	0	0	0	0	0
16.001	8.0915	3.0179	0	0	0	0	0	0	0	0	0	0	0	0	0	0	0	0	0	0	0	0	0	0	0	0	0	0	0	0	0	0	0	0	0	0	0	0	0	0	0	0	0	0	0	0	0	0	0
30.98	10.573	0	0	0	0	0	0	0	0	0	0	0	0	0	0	0	0	0	0	0	0	0	0	0	0	0	0	0	0	0	0	0	0	0	0	0	0	0	0	0	0	0	0	0	0	0	0	0	0
10.009	7.5326	0	2.7301	5.6745	0	0	0	5.9625	0	5.637	7.3767	13.095	0	0.95155	6.5099	0	4.2029	0	0	3.2483	0	0	0	0	0	0.40483	0	4.5051	0	0	0	0	0	0	0	0	0	0	0	0	0	0	0	0	0	0	0	0	0
40.248	1.4675	0	5.7699	0	0	0	0	0	0	0	0	0	0	0	0	0	0	0	0	0	0	0	0	0	0	0	0	0	0	0	0	0	0	0	0	0	0	0	0	0	0	0	0	3.5226	11.1	0	8.4925	6.4485	13.592
22.929	1.3758	1.499	0.207	0	0	0	0	0	8.5925	1.862	11.255	16.753	25.011	23.936	26.788	31.501	40.446	45.758	54.884	58.805	58.483	54.375	51.819	56.328	59.41	54.204	59.944	58.362	59.776	54.489	49.265	51.661	51.005	61.657	54.311	59.116	60.529	59.744	58.764	57.908	66.863	60.081	75.881	73.296	79.87	72.175	65	60.851	62.028
1.9751	0	0	0	4.7794	0.89737	2.0223	8.556	22.207	20.914	42.367	31.711	36.837	42.338	31.056	32.222	43.378	52.959	51.038	64.978	66.512	58.663	58.264	51.759	54.523	46.8	53.462	42.085	50.382	55.62	48.685	48.787	50.983	49.828	49.868	50.014	57.014	54.066	55.292	48.183	35.1	42.258	33.274	40.096	39.879	38.818	44.863	45.743	32.552	40.468
26.33	2.502	0	2.2334	0	0	0	5.746	11.594	24.871	40.39	49.098	59.463	71.817	88.674	88.102	110.87	110.65	130.03	129.85	153.5	165.18	163.07	165.82	160.96	157.79	166.61	169.34	180.07	171.69	172.8	180.58	172.43	178.66	175.71	177	181.9	190.85	183.91	182.46	183.02	180.08	157.39	162.31	156.89	168.93	155.15	154.67	152.7	153.67
0	15.363	0	0	4.3935	0	7.1461	0	0	0	0	0	0	0	0	0	0	0	0	0	0	0	0	0	0	0	0	0	0	0	0	0	0	0	0	0	0	0	0	0	0	0	0	0	0	0	0	0	0	0
19.09	8.1121	0	0	0	0	0	2.3235	15.617	37.17	74.787	107.85	151.36	183.21	231.15	272.56	298.51	330.05	338.63	388.33	409.3	442.74	466.09	469.26	493.58	516.65	492.18	550.66	537.27	551.12	560.91	568.37	595.87	634.22	624.81	620.67	626	623.73	620.82	615.02	600.66	580.68	597.13	632.68	646.52	660.49	641.35	652.88	675.76	686.66
16.095	0	0	0	0	2.4854	0	0	0	0	0	0.79549	0	0	0	0	0	0	0	0	0	0	0	0	0	0	0	0	0	0	0	0	0	0	0	0	0	0	0	0	0	0	0	0	0	0	0	0	0	0
15.66	10.616	0	0	0	0	7.4537	15	15.292	7.7701	0	0	0	0	0	0	0	0	0	0	0	0	0	0	0	0	0	0	0	0	0	0	0	0	0	0	0	0	0	0	0	0	0	0	0	0	0	0	0	0
25.651	7.3429	0	0	0	0	0	0	0	0	0	0	0	0	0	0	0	0	0	0	0	0	0	0	0	0	0	0	0	0	0	0	0	0	0	0	0	0	0	0	0	0	0	0	0	0	0	0	0	0
17.947	2.0886	0	0	0	0	0	0	0	0	0	0	0	0	0	0	0	0	0	0	0	0	0	0	0.47779	0	0	0	0	6.7086	3.483	7.1985	5.3066	2.5321	0	0	0	0	0	0	0	0	0	0	0	0	0	0	0	0
1.6136	2.3732	2.2015	0	0	1.1409	1.8354	0	0	0	0	0	0	0	0	0	0	0	0	0	0	0	0	0	0	0	0	0	0	0	0	0	0	0	0	0	0	0	0	0	0	0	0	0	0	0	0	0	0	0
45.971	5.6158	0	0	0	0	0	0	0	0	0	0	0	0	0	0	0	0	0	0	0	0	0	0	0	0	0	0	0	0	0	0	0	0	0	0	0	0	0	0	0	0	0	0	0	0	0	0	0	0
11.08	1.1298	0	0	0	4.7614	0	0	0	0	0	0	0	0	30.396	9.9157	11.713	12.763	12.743	47.01	25.611	42.401	37.645	36.574	46.338	41.994	43.405	45.905	40.42	57.558	65.769	37.477	42.066	37.856	43.945	43.804	30.047	35.623	42.001	40.266	42.901	45.302	45.648	44.326	41.426	47.119	43.006	42.828	36.26	43.33
0	0	0	4.0262	11.339	5.2806	0	0	10.341	11.013	15.796	0.4574	0	6.9571	0	0	2.1586	0	0	0	0	0	0	0	0	0	0	0	0	0	0	0	0	0	0	0	0	0	0	0	0	0	0	0	0	0	0	0	0	0
6.0221	4.9342	0	0	0.26205	0	2.6678	11.209	0	8.0695	0	1.1007	1.3719	0	0.22899	0	0	6.5614	7.1863	5.2148	6.7435	22.991	17.167	8.1463	20.455	31.436	20.832	23.83	27.032	30.241	34.14	40.276	35.203	39.516	32.464	18.323	31.066	25.327	41.611	39.918	42.889	51.335	51.299	46.736	48.571	43.906	51.907	40.1	49.051	47.379
0	6.6921	9.2913	3.5113	0	0	0	0	1.6276	0	0	0	0	0	0	0	0	0	0	0	0	0	0	0	0	0	0	0	0	0	0	0	0	0	0	0	0	0	0	0	0	0	0	0	0	0	0	0	0	0
13.834	7.1292	0	0	5.0707	0	0	0	0	0	0	0	0.54789	0	2.0891	0	0	0	0	0	0	0	0	0	0	0	14.842	4.1904	13.594	8.0703	24.946	6.775	19.82	12.998	32.949	28.223	43.901	41.17	61.306	48.687	43.538	61.241	56.257	64.444	67.634	62.712	68.932	65.417	24.352	57.035
9.0984	0	0	0.55986	0	2.1055	0	4.6339	0	8.2071	0.06849	8.5847	10.767	0	0	1.5529	0	0	0	0	0	0	1.334	0	0	0.21517	0	3.1753	5.5857	5.9791	7.8212	6.6565	9.6406	4.5581	0	0	15.733	10.248	13.723	15.466	9.3556	5.5049	21.293	7.0542	9.596	11.137	11.906	3.7399	4.3737	0.81799
25.084	11.797	1.0468	1.0087	0	0	0	0	0	0	0	0	0	0	0	0	0	0	0	0	0	0	0	0	0	0	0	0	0	0	0	0	0	0	0	0	0	0	0	0	0	0	0	0	0	0	0	0	0	0
3.7479	2.032	0	12.349	0.7347	0	0	0	0	0	0	0	0	0	0	0	0	0	0	0	0	0	0	0	0	0	0	0	0	0	0	0	0	0	0	0	0	0	0	0	0	0	0	0	0	0	0	0	0	0
10.533	0.38645	0	0	0	3.0612	0	8.0826	0	0.34234	0	1.1045	0	4.527	5.8264	5.0632	6.8224	0	13.355	7.1403	6.2254	6.2567	12.802	9.0199	4.4849	0.014398	8.9982	10.886	1.2949	0	2.1309	0	2.6579	0	0	0	0	12.431	3.4238	0.79641	0	0	0	0	0	0	0	0	0	0
13.041	2.0526	0	0	0	0	0	0	0	0	0	0	0	0	0	0	0	0	0	0	0	0	0	0	0	0	0	0	0	0	0	0	0	0	0	0	0	0	0	0	0	0	0	0	0	0	0	0	0	0
36.865	13.081	0.34485	0	0	0	0	0	0	0	0	0	0	0	0	0	0	0	0	0	0	0	0	0	0	0	0	0	0	0	0	0	0	0	0	0	0	0	0	0	0	0	0	0	0	0	0	0	0	0
18.779	4.2151	0	0	0	0	0	0	0	0	0	0	0	0	0	0	0	0	0	0	0	0	0	0	0	0	0	0	0	0	0	0	0	0	0	0	0	0	0	0	0	0	0	0	0	0	0	0	0	0
29.478	19.931	0	9.327	0	0	0	0	0	0	0	0	0	0	0	0	0	0	0	0	0	0	0	0	0	0	0	0	0	0	0	0	0	0	0	0	0	0	0	0	0	0	0	0	0	0	0	0	0	0
30.354	6.6477	0	0.0056964	0	0	0	0	0	0	0	0	0	0	0	1.6681	8.0325	1.0644	0.45911	16.541	13.227	17.589	20.337	19.672	25.623	18.153	23.466	25.747	31.089	29.254	34.26	36.157	38.811	40.134	35.862	39.962	45.736	44.063	45.689	48.762	41.359	46.544	46.315	46.788	50.14	57.408	58.394	50.954	54.293	59.223
4.2739	2.9715	0	0	0	0	0	0	4.2886	0	0	0	0	0	0	0	0	0	0	0	0	0	0	0	0	0	0	0	0	0	0	0	0	0	0	0	0	0	0	0	0	0	0	0	0	0	0	0	0	0
5.0243	5.1276	0	2.7173	6.0981	0	0	0	0	0	1.279	2.1768	0	0	0	0	0.91697	0	0	0	0.64704	0	0	0	0	0	0	0	0	0	0	0	0	0	0	0	0	0	0	0	0	0	0	0	0	0	0	0	0.27719	3.1107
8.1563	0	0	4.6043	4.8009	0	0	0	4.6933	0.63724	2.8893	11.253	15.702	14.814	32.308	23.2	28.165	16.682	29.677	28.119	30.421	30.324	27.298	34.346	23.53	27.213	33.948	10.465	18.256	20.218	9.5651	5.4215	8.1078	13.034	15.671	20.259	10.674	20.68	16.094	8.1247	12.377	21.209	19.589	34.214	26.232	31.877	23.026	35.078	34.877	34.242
24.486	9.9461	0	0	0	0	0	0	0	0	0	0	0	0	0	0	0	0	0	0	0	0	0	0	0	0	0	0	0	0	0	0	0	2.0802	0	1.905	12.368	11.215	14.707	18.925	23.915	32.649	29.91	35.924	33.022	41.994	40.764	37.015	39.568	50.105
19.33	4.0363	3.346	0	0	0	0	0	0	0	0	0	0	0	0	0	0	0	0	0	0	0	0	0	0	0	0	0	0	0	0	0	0	0	0	0	0	0	0	0	0	0	0	0	0	0	0	0	0	0
9.2484	0	0	2.0788	0.48707	0	0	0	8.2238	8.2243	33.29	44.963	60.141	66.726	92.045	90.407	106.82	118.65	137.04	141.73	160	162.43	160.92	169	198.57	194.27	201.62	210.88	208.97	220.76	218.37	223.32	222.8	229.48	220.11	236.42	230.48	231.45	234.07	228.32	223.83	232.17	222.55	243.74	218.6	231.81	223.17	230.71	219.96	233.75
36.739	2.8953	0	0	0	0	0	0	0	0	0	0	0	0	0	0	0	0	0	0	0	0	0	0	0	0	0	0	0	0	0	0	0	0	0	0	0	0	0	0	0	0	0	0	0	0	0	0	0	0
17.946	8.7338	0	0	0	0	5.8616	0	0	0.13325	3.455	14.774	8.3455	8.4003	9.5852	14.037	12.147	11.374	12.824	20.305	15.681	21.476	28.373	32.218	50.421	60.885	98.473	138.2	166.28	204.4	247.95	285.1	321.49	355.69	374.25	435.32	443.34	469.64	501.24	510.96	526.15	533.44	542.95	559.39	550.39	552.82	585.43	560.35	570.42	540.74
4.9251	0	0	0	6.641	4.9074	0	0	0.68583	0	0	0	2.2418	0	0	0	0	1.6747	0	0	0	0	0	0	0	0	0	0	0	0	0	0	0	0	0	0	0	0	0	0	0	0	0	3.6237	9.9475	13.795	0	3.8033	8.3687	0.99704
0	7.6947	8.6539	0	6.3115	0	0	0	11.836	12.816	11.792	15.068	20.226	23.127	26.519	21.82	25.734	31.692	29.589	54.418	53.56	48.198	71.151	64.237	74.452	75.54	102.95	97.747	81.241	96.064	95.316	103.88	113.93	91.641	84.101	103.59	105.09	89.591	120.57	106.43	115.2	107.81	101.19	99.949	99.927	112.66	90.462	107.7	99.134	88.301
7.7087	0	0	8.3991	5.964	0	0	0	0	0	0	0	0	0	0	0	0	0	0	0	0.0021816	3.5257	0	0	0	0	0	0	0	0	0	0	0	0	0	0	0	0	0	0	0	0	0	0	0	0	0	0	0	0
16.434	0	0	0	0	4.7082	0	0	3.7194	0	0.47046	0	0	0	0	0	0	0	0	0	0	0.40028	0	0	0	0	0	0	3.401	0	0	0.27959	0	0	0	0	0	0	0	3.3047	0	0	0	0	0	0	0	3.7986	4.6519	9.481
12.36	2.8759	2.7435	0	1.4276	0	0	0	0	0	1.0496	0	6.1165	0	1.6575	0	3.476	1.6302	0	3.6174	3.1	10.785	6.6277	11.425	12.775	6.38	13.871	17.587	23.731	12.991	18.001	12.857	6.8373	6.0073	4.7435	6.3309	8.2865	7.6415	10.433	12.298	8.5322	9.6774	8.1459	15.513	12.943	12.308	13.513	11.728	4.3378	17.303
13.678	3.1937	7.3076	0	0	0	0	0	0	0	0	0	0	0	0	0	0	0	0	0	0	0	0	0	0	0	0	0	0	0	0	0	0	0	0	0	0	0	0	0	0	0	0	0	0	0	0	0	0	0
5.2951	3.8001	5.3093	0.84684	7.6862	0	0	0	0	0	0	0	0	0	0	0	0	0	0	0	0	0	0	0	0	0	0	0	0	0	0	0	0	0	0	0	0	0	0	0	0	0	0	0	0	0	0	0	0	0
16.124	8.1042	0	0	2.5587	4.7516	0	0	0	0	9.1814	4.4589	16.759	0	9.1691	16.11	14.476	13.207	10.048	24.514	22.108	19.487	23.342	16.986	18.313	13.634	17.1	10.321	16.618	23.076	10.438	16.98	11.822	13.099	0	9.2056	12.369	2.1956	0	0	0	0	0	0	0	0	0	0	0	0
13.098	0.6841	0	0.84702	0	0	0.59632	13.01	14.227	0	0	6.7563	1.2115	16.687	4.6642	9.7117	16.301	13.128	8.6578	6.2542	6.1763	8.852	7.8845	3.9976	0	0	2.4714	3.0421	2.0305	0.31265	0	3.8946	9.8034	0	0	0	0	0	0	0	0	0	0	0	0	0	0	0	0	0
15.784	0.42038	0	0	0	0	0.18715	0	0	0	0	0	0	0	0	0	0	0	0	0	0	0	0	0	0	0	0	0	0	0	0	0	0	0	0	0	0	0	0	0	0	0	0	0	0	0	0	0	0	0
23.861	6.031	0	1.8749	0	0	0	0	0	0	0	0	0	0	0	2.2221	0.48674	5.9827	11.183	24.933	28.042	39.516	31.883	35.65	43.735	47.371	48.219	53.384	45.989	52.781	58.215	64.659	59.599	61.373	48.743	50.794	52.75	48.221	54.79	51.599	52.313	48.891	42.551	51.716	45.463	53.048	48.888	41.264	46.721	45.551
7.8235	0	0	1.0319	2.8144	5.1686	0	0	0	0	0	0	0	0	0	0	0	0	0	0	0	0	0	0	0	0	0	0	0	6.3962	0	6.4405	4.9538	0	0	0	0.20195	0	0	0	0	0	0	0	0	0	0	0	0	0
10.091	3.6952	4.7781	5.7669	0	0	0	0	0	0	0	0	0	0	0	0	0	0	0	0	0	0	0	0	0	0	0	0	0	0	0	0	0	0	0	0	0	0	0	0	0	0	0	0	0	0	0	0	0	0
12.695	4.9207	0	0	1.0241	0	0	0	0	0	0	1.3081	8.5981	0	4.3117	0.99044	0	2.076	0	0	0	0	0	0	0	0	7.5825	0	1.0006	3.6059	0	0	0	0	0	0	3.679	0	0	0	0	0	0	0.10347	0	0	0	0	0	0
0	1.1936	0	0	3.2606	6.2766	14.274	20.161	23.181	5.1988	20.351	11.344	37.882	32.184	26.925	36.743	30.878	51.32	49.78	51.676	45.61	52.068	47.891	51.367	52.831	52.692	58.716	63.812	63.631	63.594	65.269	74.721	78.166	85.699	89.111	88.774	93.406	86.458	104.45	104.49	100.72	102.17	103.36	105.98	112.11	116.62	103.17	110.63	123.94	113.88
2.7586	0	0	0	8.0419	0	0	7.4527	3.9391	0	0	0	3.0533	4.7042	11.801	1.2999	10.381	0	0	4.332	0	0	0	0	0	0	0	0	0	0	0	0	0	0	0	0	0	0	0	0	0	0	0	0	0.52519	0	0	0	2.3289	0
0	0	0	0	11.989	29.115	72.26	113.59	136.15	155.83	216.2	267.76	261.84	286.72	313.07	330.07	307.58	316.59	335.17	329.74	336.5	357.38	344.69	355.06	345.74	353.46	333.11	336.1	338.58	329.95	320.25	323.77	314.77	313.48	330.31	323.79	318.94	324.37	310.36	302.47	291.27	301.96	295.68	305.92	291.19	302.58	295.48	304.5	293.3	298.95
0	0	3.9264	0	0	0	3.569	4.4026	5.9467	2.0715	8.1848	1.6407	9.6987	0	0.79592	1.7462	5.5262	21.097	5.2019	18.87	7.8185	11.586	19.611	15.747	20.495	25.491	25.752	28.507	16.315	31.835	25.308	35	38.141	34.17	36.028	35.265	49.036	42.932	45.385	47.709	60.66	57.645	57.909	64.024	72.288	63.645	49.298	78.766	96.872	88.615
17.01	9.4845	0	0	0	0	0	0	0	0	0.7316	0	0	0	0	0	0	0	0	0	0	0	0	0	0	0	0	0	0	4.7008	2.2967	3.3894	0	0	2.4915	0	4.3878	1.0054	0	0	0	0	0	0	0.265	0	0.5509	0	0	2.7107
18.086	6.8646	0.38747	0.44299	0	0	0	0	0	0	0	0	0	0	0	0	0	0	0	0	0	0	0	0	0	0	0	0	0	0	0	0	0	0	0	0	0	0	0	0	0	0	0	0	0	0	0	0	0	0
6.4459	0	0	1.9017	0.077583	0	1.1924	0	3.6232	0	0	0	0	0	3.7258	0.17135	4.1186	0.45589	11.685	11.702	10.069	7.9172	5.7477	1.6583	0	0	0	0	0	5.7109	0	3.9745	0	0	0	0	0	0	0	0	0	0	0	0	0	0	0	0	0	0
20.981	0	0	0	2.2866	0	13.074	14.201	24.929	33.453	43.921	15.045	66.748	75.729	88.865	110.74	115.38	109.08	119.27	105.3	131.47	139.56	142.85	161.63	168.77	189.95	201.31	242.97	252.91	296.95	294.45	317.51	354.78	377.69	367.56	402.5	437.24	469.01	473.8	475.91	517.05	539.71	549.54	562.1	595.83	593.98	601.18	616.66	563.09	599.12
40.241	22.527	0	0	0	0	0	0	0	0	0	0	0	0	0	0	0	0	0	0	0	0	0	0	0	0	0	0	0	0	0	0	0	0	0	0	0	0	0	0	0	0	0	0	0	0	0	0	0	0
13.384	11.529	0	0.39307	0	0.26311	0	0	0	0	0	0	0	0	0	0	0	0	0	0	0	0	0	0	0	0	0	0	0	0	0	0	0	0	0	0	0	0	0	0	0	0	0	0	0	5.9816	6.8204	15.018	19.932	24.21
25.003	0	0	0	0	0	0	0	0	0	0	0	0	0	0	0	0	0	0	0	0	0	0	0	0	0	0	0	0	0	0	0	0	0	0	0	0	0	0	0	0	0	0	0	0	0	0	0	0	0
20.05	7.2545	0	0	0	0	1.8019	0	3.3914	0	8.7653	6.0952	0	5.6129	25.308	6.4592	22.385	8.4475	6.1188	12.965	1.5948	0.86695	0	0.63812	11.787	12.566	9.7411	7.1126	6.581	13.35	14.034	16.13	14.418	9.3661	6.1527	8.3218	7.4823	5.7902	1.2582	1.633	5.5251	10.386	12.841	7.5108	3.3072	6.9685	1.1791	0	0	4.4203
10.75	3.1843	2.2857	5.9832	0.68638	0	0	0	8.899	14.519	30.473	37.085	59.723	52.094	71.071	69.474	77.027	78.723	85.247	93.347	104.55	108.1	114.7	131.77	126.78	112.96	145.89	127.59	133.59	128.94	131.12	147.04	132.87	131.43	133.59	146.64	134.62	129.48	142.88	125.35	134.49	138.23	130.39	135.59	134.06	143.24	126.73	125.25	130.43	124.12
11.193	1.7467	0	6.4415	0	0	0	0	0	0	0	0	0	0	0	0	0	0	0	0	0	0	0	0	0	0	6.0629	4.5678	18.695	27.214	26.882	28.103	44.571	50.859	68.005	64.863	69.411	90.275	98.732	107.03	108.22	110.7	120.1	136.82	134.54	152.18	154.06	144.16	153.18	164.33
5.6117	2.4144	0.5828	5.9395	2.899	0	0	0	0	0	0	0	0	0	0	0	4.9732	3.4756	0	0	0	0	0	0	0	0	0	0	0	0	0	0	0	0	4.8267	8.1593	6.7244	3.6068	5.8447	0.66749	0	0	0	0	1.6198	3.6782	6.7155	0	5.5684	7.8665
12.266	1.8675	2.9285	2.3793	0	0.80327	0	0	0	0	0	0	0.44072	0	0	0	0	0	0	0	0	0	0	0	0	0	0	0	0	0	0	0	0	0	0	0	0	0	0	0	0	0	0	0	3.0667	1.5575	3.9503	7.7846	7.9211	15.182
3.4347	0	1.8272	6.1057	0	2.8517	0.64678	0.25836	3.2518	0	0	0	0	0	0	0	0	0	0	0	0	0	0	0	0	0	0	0	0	0	0	0	0	0	0	1.2792	0	0	0	0	0	0	0	0.013737	0	0	0	0	0	0
11.082	1.6854	0	5.8589	2.8981	0	0	0	0	0	0	0	0	0.94599	9.5922	5.3581	7.0644	2.9206	1.7431	9.2132	3.2454	0	6.1161	8.7268	7.9081	0	5.5347	8.7658	8.0959	1.3816	3.6579	0	1.1988	0	9.9439	0	0	14.621	13.307	9.8824	25.017	19.733	38.947	55.607	50.737	52.812	56.302	64.089	66.757	65.917
49.681	16.276	0	0	0	0	0	0	0	0	0	0	0	0	0	0	0	0	0	0	0	0	0	0	0	0	0	0	0	0	0	0	0	0	0	0	0	0	0	0	0	0	0	0	0	0	0	0	0	0
10.188	1.312	7.1552	4.8895	6.5442	0	0	0	1.2226	0	1.049	0	5.5634	12.359	2.6892	2.5754	10.534	9.8778	14.682	5.0776	7.3673	6.1939	0	0	0	0	0	0	0	0	0	0	1.8481	0	0	0	0	0	0	0	0	0	0	0	0	0	0	0	0	0
0	0	0.4055	3.3065	4.2684	0	0.63507	0	0	1.6251	7.0119	0.12485	0	0	0.87507	0	2.5548	0	0	0	0	0	0	0	0	0	0	0	0	0	0	0	0	0	0	0	0	0	0	0	0	0	0	0	0	0	0	0	0	0
24.724	9.1447	0	3.4077	0	0	0	1.0232	0	0	0	0	0	0	0	0	0	0	0	0	0	0	0	0	0	0	0	0	0	0	0	5.9885	0	0	0	4.6341	7.3856	5.4523	7.7955	6.6063	8.3119	10.52	8.47	3.9932	16.657	17.012	12.979	7.5014	11.301	1.4102
7.4895	3.7618	0.26313	0	3.9224	0	0	0	0	0	1.8573	0	10.748	6.188	4.9365	6.6044	0	3.3736	2.1677	0	2.7614	0	6.407	2.2818	8.5226	4.624	0	0	0	0	0	4.253	1.2563	2.16	4.1984	0	0	0	0	0	0	0	0	0	0	0	0	0	0	0
18.085	6.8843	0	0	0	0	0	0	0	0	0	0	0	0	0	0	0	0	0	0	0	0	0	0	0	0	0	0	0	0	0	0	0	0	0	0	0	0	0	0	0	0	0	0	0	0	0	0	0	0
0	0	0	14.585	9.2652	11.608	9.3598	15.53	26.362	52.233	67.041	91.614	122.53	163.63	209.07	265.76	307.71	315.1	355.19	393.97	405.95	436.95	453.25	466.78	462.81	474.17	471.67	499.73	479.49	519.16	525.43	510.43	508.81	503.57	522.28	530.65	531.57	526.82	527.51	515.68	528.15	527.13	512.54	525.87	511.16	520.74	508.18	513.67	506.82	512.18
0	0.098462	0	0	0	4.3823	17.828	33.026	58.712	74.864	103.82	118.55	148.3	174.9	173.11	194.05	213.12	234.8	232.76	261.22	268.89	247.76	274.19	264.09	268.6	270.27	272.02	268.31	260	243.3	257.02	245.61	255.59	254.36	274.11	261.89	247.25	252.71	250.25	254.23	256.26	267.96	213.16	249.21	247.81	245.67	240.09	235.08	235.22	235.14
2.3791	0	0	3.5339	2.1909	6.6823	0	0	0	0	0	5.6111	0	0	3.0097	0.22913	0.42898	0.39394	9.1697	0	0	0.094153	0	0	5.2206	4.806	0.042883	0	0	2.225	9.89	17.494	5.0255	6.8718	2.154	11.708	12.085	2.4035	1.4842	6.7753	7.2382	13.062	0	0	0	3.8661	10.318	0.36874	0	4.4357
13.548	0.37476	3.1879	0	0	0	0	1.5597	0	0	0	0	0	0	0	0	0	0	0	0	0	0	0	0	2.1088	0	0	0	8.1087	0	0	0	0	0	0	0	0	0	0	0	0	0	0	0	0	0	0	0	2.2219	26.69
16.384	2.8907	0	0	0	0	0	0	0.96101	0	0	0	0	0	0	0	0	10.771	26.667	44.25	112.34	138.32	150.75	167.11	73.52	62.275	71.779	73.353	82.526	85.932	88.229	86.777	97.293	94.526	87.957	96.653	102.42	101.64	98.297	77.48	73.186	83.275	80.874	80.28	84.576	84.535	71.18	71.684	60.2	65.802
29.064	10.464	0	0	0	0	0	0	0	0	0	0	0	0	0	0	0	0	0	0	0	0	0	0	0	0	0	0	0	0	0	0	0	0	0	0	0	0	0	0	0	0	0	0	0	0	0	0	0	0
2.2277	4.262	2.2188	0	0	0	2.2225	11.495	26.528	14.673	23.185	18.185	40.071	25.966	35.167	42.405	58.075	49.549	50.249	70.947	64.849	54.151	67.963	61.616	65.14	60.26	66.791	63.58	62.265	62.526	56.917	62.968	58.329	53.17	54.911	50.586	47.459	39.614	57.751	47.606	46.952	49.18	46.717	46.596	48.075	49.566	43.545	50.236	40.458	40.986
9.9928	0	0	17.455	0.23042	0	0	3.2273	0	0	3.501	12.709	23.854	27.503	34.055	44.803	52.172	60.674	73.169	74.91	77.217	93.081	100.96	91.12	102.27	98.355	110.88	107.03	115.13	99.929	114.76	95.898	115.04	114.98	113.98	125.68	126	134.08	132.42	143.32	148.02	146.73	143.61	162.77	156.32	171.38	167.17	152.19	168.19	161.4
0	0	0	7.1517	4.6736	6.8039	2.9976	7.1018	16.422	11.781	21.117	19.292	12.521	22.304	18.741	28.643	38.702	56.228	72.679	99.746	126.95	147.54	169.4	187.19	199.27	187.75	198.03	220.26	238.8	251.99	268.07	278.74	276.88	296.78	316.98	307.85	320.63	304.81	331.38	325.15	324.44	321.5	313.51	290.12	301.49	298.49	305.43	301.54	286.15	294.23
17.887	14.698	0	0	0	0	0	0	0	0	0	0	0	0	0	0	0	0	0	0	0	0	0	0	3.1753	0.27538	18.658	22.025	29.284	35.262	38.954	63.168	80.102	89.971	118.67	139.63	174.21	202.33	210.6	228.2	239.93	262.15	265.49	298.32	322.23	340.96	336.67	366.5	370.95	384.29
0	0	0	19.489	26.132	0	1.5	0	10.788	0	38.994	31.093	39.299	41.905	42.739	55.938	56.566	70.25	78.098	89.247	87.613	99.688	129.16	132.78	150.03	180.52	177.61	187.07	177.59	186.65	185.9	200.39	198.09	193.37	193.25	179.7	189.22	176.38	174.67	181.67	174.12	165.62	159.93	164.62	164.21	171.59	172.01	192.89	191.21	186.75
1.3589	0	0.076192	3.874	0	0	0.669	0	0	0	0	0	6.1715	2.4248	0	2.5415	1.824	5.1913	4.4442	5.8861	0	0	4.4464	4.0841	0	0	1.1504	1.2438	2.4774	12.34	4.1495	14.048	15.925	22.52	31.584	27.799	34.919	36.703	43.144	48.024	50.347	52.145	55.92	58.106	60.984	67.878	58.274	58.554	71.224	66.798
0.85227	0.36504	0	3.3051	0.93112	0	1.6612	0	0	0	0	0	0	0	0	0	0	0	0	0	0	0	0	0	0	0	0	0	0	0	0	0	0	0	0	0	0	0	0	0	0	0	0	0	0	0	0	0	0	0
19.885	0.417	0	0	0	0.22993	0	1.3328	0.37099	0	0	0.028925	0	1.1428	3.2709	0.29276	3.4394	4.3424	5.4921	14.608	12.609	7.8811	13.911	15.937	24.123	11.592	22.376	20.883	18.237	26.76	20.359	27.277	31.091	27.864	19.459	28.515	28.198	24.463	22.504	21.507	24.232	28.938	27.915	29.978	32.184	32.71	35.685	30.315	32.888	26.559
29.413	1.0203	0	0	0	0	0	0	0	0	0	0	0	0	0	0	0	0	0	0	0	0	0	0	0	0	0	0	0	0	0	0	0	0	0	0	0	0	0	0	0	0	0	0	0	0	0	0	0	0
24.061	7.9421	0	0.43641	0	0	0	0	0	0	0	2.2604	2.3089	0	4.4021	9.4193	4.6913	1.4196	1.6058	11.478	7.7435	3.3902	8.2421	4.6192	0	0.84294	0	2.3247	0	0	6.3624	5.534	3.2852	0	0	0	0	0	0	0	0	0	0	0	0	0	0	0	0	0
37.965	8.4354	0	0	0	0	0	0	0	0	0	0	0	0	0	0	0	0	0	0	0	0	0	0	0	0	0	0	0	0	0	0	0	0	0	0	0	0	0	0	0	0	0	0	0	0	0	0	0	0
7.0003	0	0.58365	1.1783	7.034	0	0	0.46852	0	0	0	0	1.6631	0.60985	4.2311	0	0.73467	0	0	0	0	0	0	0	0	0	0	0	0	0	0	0	0	0	0	0	0	0	0	0	0	0	0	0	0	0	0	0	0	0
0	1.3514	0	0	1.0961	8.5054	4.5863	5.045	4.4088	3.0765	0.30082	0	0	0	2.0324	0	0	0	0.80798	0	0	0.83406	1.8999	0	0	0	0	0	0	0	0	0	0	0	0	0	0	0	0	0	0	0	0	0	0	0	0	0	0	0
13.004	4.5415	0	0.41643	4.3621	0	0	0	0	0	0	0	0	0	0	0	0	0	0	0	0	0	0	0	0	0	0	0	0	0	0	0	0	0	0	0	0	0	0	0	0	0	0	0	0	0	0	0	0	0
10.054	0	0	5.9811	10.418	0	0	0	0	0	0	0	0	0	0	0	0	0	0	0	0.11162	0	0	0	0	0	0	0	0	0	0	0	0	0	0	0	0	0	0	0	0	0	0	0	0	0	0	0	0	0
22.773	4.2872	0	4.3926	0	0	0	0	0	0	0	0	0	0	0	0	0	0	0	0	0	0	0	0	6.3141	0	0	2.8394	0	3.4076	0	0.95889	8.5188	0.52259	4.0265	4.5267	9.973	2.1553	0	0	0.63151	0	2.4554	0	0.40341	0	0	0	0	0
9.8944	0.9639	0	1.71	0	0	0	0	1.4158	0	0	0	0	0	0	0	0	1.7758	0	0	0	0	0	0	0	0	0	0	0	0	0	0	0	0	0	0	0	0	0	0	0	0	0	0	0	0	0	0	0	0
0	0	0	1.341	17.54	8.5145	13.972	24.65	25.048	14.392	20.701	27.502	25.4	21.116	27.509	25.005	27.668	13.742	18.682	21.744	18.872	18.825	23.507	24.217	22.27	16.673	11.126	18.738	19.888	14.921	7.0587	0	5.1583	9.2123	2.6181	0	6.5088	9.4273	13.486	4.1316	0	0	3.5155	0	0	0	0	0	0	0
14.652	4.6924	0	0	0	1.3448	0	0	5.206	0	0	4.9823	4.4777	12.35	9.0019	7.4827	9.5535	13.758	11.238	20.603	14.129	11.061	6.6937	19.963	23.022	18.579	21.046	12.772	18.404	29.686	22.032	24.281	29.502	25.78	12.071	21.155	21.267	16.986	10.498	4.8186	11.143	19.178	20.629	20.409	16.228	21.354	17.679	11.172	11.853	4.0891
21.647	7.9779	0	0	0	0	0	0	0	0	0	0	0	0	0	0	0	0	4.7694	0	0	3.2889	7.7994	3.1979	5.0969	0	8.9475	22.375	17.801	9.7556	18.73	14.242	25.852	19.283	18.696	18.596	27.686	36.591	27.623	39.083	30.431	31.057	21.575	38.746	28.694	32.149	27.826	28.943	30.051	31.926
25.344	12.09	0	6.0021	0	0	0	0	0	0	0	0	0	0	0	0	0	0	0	0	0	0	0	0	0	0	0	0	0	0	0	0	0	0	0	0	0	0	0	0	0	0	0	0	0	0	0	0	0	0
8.5547	0	0	0	1.3904	0	7.3049	29.903	67.216	128.01	177.61	228.73	313.58	369.58	472.81	547.07	561.13	620.81	702	721.19	754.14	806.86	824.79	851.33	868.05	897.12	899.12	909.38	907.93	921.39	940.27	929.31	924.8	918.38	889.23	904.74	890.93	859.61	836.22	853.65	817.11	843.53	811.03	824.57	835.35	808.37	821.29	831.5	825.26	817.8
24.107	12.159	4.2101	0	0	0	0	0	0	0	0	0	0	0	0	0	0	0	0	0	0	0	1.3851	1.1255	0	0	0	0	0	0	0	0	1.7452	0	0	0	0	5.1297	0	0	0	0	0	0	0	0	0	0	0	0
17.973	6.4798	0	0	3.6481	0	0	0	0	0	0	0	0	0	0	0	0	0	0	0	0	0	0	0	0	0	0	0	0	0	0	0	0	0	0	0	0	0	0	0	0	0	0	0	0	0	0	2.9802	0	0
4.1032	6.119	0	7.6343	0	0	0	0	0	0	0	0	0	0	0	0	0	0	0	0	0	0	0	0	0	0	0	0	0	0	0	0	0	0	0	0	2.4717	0	0	0	0	0	0	0	0	0	0	0.027579	0	0
0	0	0	0	16.785	19.968	15.419	6.7138	15.734	2.0986	8.525	3.8516	15.237	12.188	12.018	24.926	20.047	11.04	26.154	19.728	19.049	22.532	18.244	8.9412	13.222	9.5577	18.622	21.409	20.279	7.8073	12.358	7.1382	12.342	8.4282	0	0	0.2476	8.5302	14.34	10.353	4.3809	9.13	0	0	12.446	0.33272	0	0	3.4802	0
2.7033	8.1114	0	0	0	2.5787	0	5.9817	2.6208	0	0	12.017	10.78	7.7181	16.381	8.5052	16.481	13.742	13.561	10.901	15.365	11.8	11.786	11.728	11.012	9.8996	12.135	17.008	14.929	20.618	16.611	26.69	0.96895	14.15	0	14.455	3.622	7.6291	13.39	11.801	11.807	3.9757	3.582	7.7079	17.52	0	12.58	7.2077	11.008	9.9044
25.829	1.0201	3.3921	0	0	0	0	0	0	0	0	0	0	0	0	0	0	0	0	0	0	0	0	0	0	0	0	0	0	0	0	0	0	0	0	0	0	0	0	0	0	0	0	0	0	0	0	0	0	0
16.456	5.3269	0	0	4.0368	0	2.9087	0	6.7686	0	0	0	3.7133	4.6536	8.3299	0	1.3721	0	0	0	0	0	0	0	0	0	0	0	0	0	0	0	0	0	0	0	0	0	0	0	0	0	0	0	0	0	0	0	0	0
0.5998	0.83524	1.375	0.9113	11.673	0	0	0	0	0	0	0	0	0	0	0	0	0	0	0	0	0	0	0	0	0	0	0	0	0	0	0	0	0	0	0	0	0	0	0	0	0	0	0	0	0	0	0	0	0
39.213	5.8698	0	0	0	0	0	0	0	0	0	0	0	0	0	0	0	0	0	0	0	0	0	0	0	0	0	0	0	0	0	0	0	0	0	0	0	0	0	0	0	0	0	0	0	0	0	0	0	0
8.9105	1.223	5.4505	5.2367	0	0	0	4.1601	5.7544	3.275	5.2512	5.6278	2.7689	2.4195	16.299	2.229	7.3615	5.6809	2.8323	9.729	3.9521	6.1013	3.917	13.336	3.9539	0	6.4493	1.1858	5.0589	0	0	0	0	0	0	0	0	0	0	0	0	0	0	1.8581	0.63779	0.37082	0	0	4.8902	0
30.603	10.81	0	3.7883	0	0	0	0	0	0	0	0	0	0	0	0	0	0	0	0	0	0	0	0	0	0	0	0	0.47427	0	1.1788	3.6445	10.802	8.4612	8.9536	11.511	19.775	19.191	18.509	17.68	20.343	17.559	23.523	24.679	27.3	33.242	26.868	27.363	31.287	39.118
14.963	5.1678	0	0	0	0	2.8144	17.307	71.391	144.49	230.56	328.69	417.65	534.23	663.45	759.64	838.34	913.2	982.93	1040	1092.8	1150.4	1114.4	1185.7	1185.5	1236.6	1213.2	1178.4	1237.8	1199.8	1220.5	1242.6	1191.9	1202.6	1178.4	1190.4	1193.3	1220.2	1232.6	1245.6	1217.3	1228.8	1234.5	1245	1260.4	1241.1	1229	1193.5	1216.6	1237.6
18.368	0	0	0	1.8704	6.5344	0	3.2159	10.647	14.168	21.498	28.438	33.22	37.56	49.381	49.721	46.587	63.605	65.209	64.676	76.459	70.891	73.3	74.357	83.101	67.802	73.223	77.394	73.275	69.064	73.501	73.039	69.015	69.922	56.592	67.112	68.696	58.917	49.589	54.628	64.798	58.874	63.472	65.098	67.673	65.345	66.91	68.329	76.216	81.853
41.009	13.975	0	0	0	0	0	0	0	0	0	0	0	0	0	0	0	0	0	0	0	0	0	0	0	0	0	0	0	0	0	0	0	0	0	0	0	0	4.9912	0	0.89892	0	0	0	5.5762	3.7498	9.4142	2.9443	9.1802	7.0973
24.859	0.86826	0.88179	4.163	0	0	0	0	0	0	0	0	0	0	0	0	0	0	0	0	0	0	0	0	0	0	0	0	0	0	0	0	0	0	0	0	0	0	0	0	0	0	0	0	0	0	0	0	0	0
3.0285	4.8392	0.88398	0	0	2.7529	0	0	0	0.11929	1.0654	5.9362	7.9489	1.7661	1.4674	5.5887	7.4084	9.2108	7.42	11.556	9.889	8.6834	5.8695	12.428	16.125	14.918	6.9997	19.208	20.148	28.076	24.299	35.319	33.837	31.832	25.881	23.445	27.745	21.454	30.867	33.575	36.403	30.821	19.715	26.819	32.021	33.522	26.107	29.625	32.152	41.081
6.3388	0	0	1.8758	0	0	3.4225	10.974	49.186	63.311	100.66	147.88	199.88	246.76	318.27	356.99	424.4	453.83	471.79	525.57	577.17	581.03	601.71	581.14	643.01	639.82	670.01	648.38	774.66	696.46	700.85	709.26	722.68	725.22	732.18	730.97	714.76	695.31	717.18	694.88	701.14	726.52	706.09	700.66	698.75	692.67	704.27	693.07	676.75	678.15
5.8282	0.55373	1.4973	0	2.8635	0	0.13658	0	5.0658	1.914	7.4717	0	9.33	2.8454	9.5374	6.9515	0	0	5.5912	0	8.7537	6.0015	1.598	7.6161	4.9727	0	6.9802	4.0628	5.2628	8.0392	3.8362	0	0	0	0	0	0	0	2.186	4.8129	0	0	0	0	0	0	0.57633	0	0	0
34.373	10.689	0	0	0	0	0	0	0	0	9.706	7.1155	5.7411	3.1711	8.9974	14.114	17.447	13.027	16.471	16.703	14.265	23.749	16.02	23.235	29.744	26.138	26.072	22.598	18.868	24.023	32.444	29.396	27.292	21.698	25.532	30.933	31.563	25.899	24.896	25.693	25.884	15.825	16.08	18.701	16.619	16.065	13.136	13.19	8.8252	13.202
6.6558	0	0	1.082	0	0.56795	0.81905	3.7185	3.2089	12.86	1.4412	9.3901	4.9688	8.4074	15.173	10.448	7.5008	11.319	11.096	7.5631	9.9071	14.985	16.458	10.277	12.89	21.593	16.508	16.188	26.133	17.946	18.409	19.823	23.054	20.052	20.383	13.331	20.25	14.289	21.456	24.673	31.558	34.86	35.266	29.6	30.516	26.348	35.364	20.21	23.925	18.458
18.061	0	0	0	0	0	0.1528	0.18079	6.4377	2.737	14.323	15.592	19.872	25.09	24.183	26.361	35.281	39.219	36.569	41.589	41.57	45.342	44.387	42.917	42.328	44.349	56.154	45.398	61.322	43.799	52.746	39.324	38.524	41.238	47.707	42.209	47.722	41.808	47.527	42.144	41.232	31.93	37.555	43.248	48.773	39.811	41.725	32.222	36.704	33.807
0	2.3951	0	1.0499	6.5746	0	1.3804	2.4939	25.398	9.2392	32.321	36.389	40.42	51.016	58.358	68.194	74.697	88.751	84.893	93.963	91.326	95.646	99.46	94.691	107.55	99.985	107.75	64.097	108.02	103.48	116.56	112.01	108.1	117.8	114.96	115.43	115.96	117.13	119.22	116.6	111.51	110.36	110.09	105.19	109.86	108.19	122.79	111.03	119.55	114.72
32.003	7.3486	0	0.67844	0	0	0	0	0	0	0	0	0	0	0	0	0	0	0	0	0	0	0	0	0	0	0	0	0	0	0	0	0	0	0	0	0	0	0	0	0	0	0	0	0	0	0	0	0	0
19.593	1.5475	2.4604	0	0	0	0	0	0	0	0	0	0	0	0	0	0	0	0	0	0	0	0	1.6347	0	0	0	0	0	0	0	0	0	0	0	0	0	0	0	3.801	0	0.69081	0	0	0	0	0	0	0	0
7.6568	7.389	0	0	4.9606	0	0	0	0	0	0	0	0	0.7298	0	0	0.40116	0	0	0	0.84377	0	0.37788	0	0.85425	0	0	0	0	0	0	0	0	5.2685	0	0	0	0	0	0	0	0	0	0	0	0	0	0	0	0
15.136	3.7218	0	0	0	0.068458	0	0	2.08	1.5346	0	0.037698	0	1.7899	1.6046	6.4916	2.549	9.6444	9.3688	12.419	18.355	16.554	21.377	32.019	34.579	29.406	23.62	25.621	40.298	34.373	41.814	29.973	35.695	39.122	33.491	35.739	39.131	31.66	24.863	33.85	34.528	33.696	33.685	34.52	33.067	27.419	27.713	32.486	28.893	35.082
7.6304	0	4.9703	9.1769	1.34	0	0	0	3.4457	0	0	0	0	0	0	0	0	0	0	0	0	0	0	0	0	0	0	0	0	0	0	0	0	0	0	0	0	0	0	0	0	0	0	0	0	0	0	0	0	0
1.3994	0	0	0.67961	3.3331	4.4383	0	0	4.7339	0	0	0	0	0	0	0	0	0	0	2.8174	0	0	0	0	0	0	0	0	0	0	0	0	0	0	0.075789	0	0	0	0	0.061276	0	0	0	0	0	0	0	0	0	0
6.9009	8.5636	8.9264	0	0	0	0	0	0	0	0	0	0	0	0	0	0	0	0	0	0	0	0	0	0	0	0	0	0	0	0	0	0	0	0	0	0	0	0	0	0	0	0	0	0	0	0	0	0	0
5.5192	3.6205	8.146	0	0	0	0	0	5.0186	2.5984	8.7373	0	0	0	0	0	0	0	0	0	0	0	0	0	0	0	0	0	0	0.9414	0	1.7747	2.1812	5.7818	0.39125	0	0	0	7.9854	9.7662	0	7.6684	0	0	0	2.1077	0	0	6.0969	7.3943
10.136	0	0	1.6355	0	1.9648	16.49	18.661	23.115	21.013	38.228	52.722	47.648	60.658	61.521	76.94	89.233	81.357	91.697	120.19	124.29	132.37	132.97	144.73	154.54	165.94	161.65	183.9	187.83	192.53	195.98	189.9	189.6	182.22	191.63	198.55	214.28	195.61	206.17	199.79	195.57	191.14	180.64	184.75	194.08	183.25	192.6	175.89	176.64	181.32
41.192	5.4292	0	0	0	0	0	0	0	0	0	0	0	0	0	0	0	0	0	0	0	0	0	0	0	0	0	0	0	0	0	0	0	0	0	0	0	0	0	0	0	0	0	0	0	0	0	0	0	0
56.965	17.712	0	0	0	0	0	0	0	0	0	0	0	0	0	0	0	0	0	0	0	0	0	0	0	0	0	0	0	0	0	0	0	0	0	0	0	0	0	0	0	0	0	0	0	0	0	0	3.1513	11.05
17.871	3.6919	1.5388	0	0	0	0	0	0	0	0	0	0	0	0	0	0	0	0	0	0	0	0	0	0	0	0	0	0	0	0	0	0	0	0	0	0	0	0	0	0	0	0	0	0	0	0	0	0	0
3.4832	0	0	0	0	11.832	0.14888	2.6154	4.0194	0	0	0	0	0	0	0	0	0	0	0	0	0	0	0	0	0	0	0	0	0	0	0	0	0	0	0	0	0	0	0	0	0	0	0	0	0	0	0	0	0
0	13.188	0	0	0	3.6599	0	0	0	6.642	0.82239	6.1298	18.964	21.511	32.732	31.417	37.708	38.391	61.868	39.3	44.8	50.235	57.883	60.106	58.291	66.829	65.114	65.469	68.942	57.964	63.226	63.2	49.421	51.967	43.821	38.324	38.643	24.217	33.525	35.956	33.03	41.751	32.784	26.782	22.943	20.496	17.801	6.7787	5.831	6.5034
13.335	0	0	0	1.616	0	0	0	1.1842	0	0	0	0	0	0	0	0	0	0	0	0	0	0	0	0	0	0	0	0	0	0	0	0	0	0	0	0	0	0	0	0	0	0	0	0	0	0	0	0	0
24.664	14.414	0	0	0	0	0	8.3218	0	0	0.81348	3.6306	0	4.3918	11.33	5.589	12.446	3.8166	8.0428	9.3588	7.6133	12.485	9.4462	8.9584	10.736	0	7.266	5.5124	9.9533	0	0	0	1.4205	0	0	0	0	0	0	0	0	0	0	0	0	0	0	0	0	0
10.309	0.14263	0	0	0	6.8441	0	0.25755	0	0	0	0	0	0	0	0	0	0	0	0	0	0	0	0	0	0	0	0	0	0	0	0	0	0	0	0	0	0	0	0	0	0	0	0	0	0	0	0	0	0
23.607	3.6689	0	0	0	0	0	0	0	0	0	0	0	0	0	0	0	0	0	0	0	0	0	0	0	0	0	0	0	0	0	0	0	0	0	0	0	0	0	0	0	0	0	0	0	0	0	0	0	0
22.166	0	0	0	0	0.47172	0	5.9072	2.5498	0	1.4882	0	2.012	0	0	2.4417	0	1.8611	0	0	0	0	0	0	0	0	0	0	0	0	0	0	0	0	0	0	0	0	0	0	0	0	0	0	0	6.8125	8.0322	5.1187	3.2683	11.175
15.549	6.9845	0	5.0304	0	0	0	0	0	0	0	0	0	0	0	0	0	0	0	0	0	0	0	0	0	0	0	0	0	0	0	0	0	0	0	0	0	0	0	0	0	0	0	0	0	0	0	0	0	0
2.8318	2.7233	3.2873	9.045	0	0	0	0	0	0	0	0	0	0	0	0	0	0	0	0	0	0	0	0	0	0	0	0	0	0	0	0	0	0	0	0	0	0	0	0	0	0	0	0	0	0	0	0	0	0
1.5598	1.1022	3.6105	2.7984	1.6907	0	0	5.0677	5.3102	9.266	19.976	19.164	28.082	37.109	39.271	34.674	37.639	50.149	47.664	52.459	55.083	55.329	54.946	50.498	55.003	42.094	47.586	41.25	45.469	42.663	49.232	44.405	47.622	46.976	48.248	49.444	48.525	49.4	48.773	51.618	45.805	42.355	36.982	37.348	36.927	42.14	38.711	39.89	30.811	37.56
9.2671	8.105	0.65868	1.2092	9.0246	0	0	0	0	0	0	0	0	0	1.8413	0	0.5349	4.7439	7.2434	6.6614	10.768	11.785	14.777	12.81	8.882	7.0512	13.514	10.029	0	17.897	13.273	16.69	17.634	19.667	24.147	25.635	29.298	13.474	17.782	21.958	13.457	17.13	11.937	17.675	9.2629	9.8799	19.066	13.37	22.798	15.679
13.209	2.182	0	0	3.3764	0	0	0	0	0	0	0	0	0	0	0	0	0	0	0	0	0	0	0	0	0	0	0	0	0	0	0	0	0	0	0	0	0	0	0	0	0	0	0	0	0	0	0	0	0
0	0	0	0	1.3404	0	11.877	16.403	23.977	11.455	19.699	0	4.3242	0	29.051	9.7385	5.4992	0	12.151	7.0766	0	2.9563	0	0	0	0	0	0	0	0	0	0	0	0	0	0	0	0	0	0	0	0	0	0	0	0	0	0	0	0
0	0.44383	0	0	4.3186	0	9.7829	0	13.743	0	0	0	0.42709	0.24414	0	1.5881	0	0	0	7.8785	0	0	0	0	0	0	0	0	0	0	0	0	0	0	0	0	0	0	0	0	0	0	0	0	0	0	0	0	0	0
15.72	0	0	2.6141	0	4.5598	1.5293	2.4546	2.7818	0	0	0	0	0	0	0	0	0.38591	13.333	18.217	15.238	26.542	28.248	34.825	44.229	27.848	37.048	41.469	50.993	56.531	47.367	46.776	38.278	44.131	37.019	50.114	48.888	40.502	41.066	53.061	38.806	43.974	40.426	36.734	34.011	31.704	31.025	33.824	24.329	26.572
7.1855	5.4512	3.0389	0	0.58104	0	0	0	0	0	0	0	6.1743	7.4079	10.656	10.058	13.41	15.544	11.792	15.889	12.024	15.937	13.95	12.496	8.3443	14.404	5.5395	0	5.0044	8.7753	16.088	9.357	17.6	19.434	16.194	5.8253	6.5805	1.8271	4.8301	4.7093	4.0163	0	0	2.9766	0	0	0	0	0	0
41.604	13.175	1.6658	0	0	0	0	0	0	0	0	0	0	0	0	0	0	0	0	0	0	0	0	0	0	0	0	0	0	0	0	0	0	0	0	0	0	0	0	0	0	0	0	0	0	0	0	0	0	0
5.1527	5.5101	4.908	6.4457	0	0	0	0	0	0	0	0	0	0	0	0	0	0	0	0	0	0	0	0	0	0	0	0	0	0	0	0	0	0	0	0	0	0	0	0	0	0	0	0	0	0	0	0	0	0
4.0954	0	0	2.4383	0	0.45869	9.4144	23.608	21.451	20.615	13.864	11.345	11.569	5.8131	7.9302	13.608	11.154	15.174	0	12.574	3.6549	12.971	15.188	16.556	4.9941	14.064	5.484	7.17	9.8252	9.9483	19.047	5.1086	8.181	9.4204	9.0419	10.349	11.014	5.4879	4.5699	7.329	0.2484	3.1262	0	0	0	0	0	0	0	0
23.097	4.7793	0	0	0	0	0	0	0	0	0	0	0	0	0	0	0	0	0.29842	0	0	0	0	0	0	0	0	0	0	0	0	0	0	0	0	0	0	0.85196	0	0	0	0	0	0	0	0	0	0	0	0
23.109	0	0	0	0	0	4.6176	8.4544	8.6217	11.695	17.213	14.004	18.281	1.5387	8.1809	13.045	6.1747	13.784	6.2759	8.0703	7.1335	8.1108	6.2551	17.706	7.9804	10.704	6.6708	10.355	16.001	12.453	18.754	23.417	27.755	18.971	22.562	30.863	33.013	22.938	23.496	31.31	31.636	38.069	37.039	29.501	34.929	28.533	33.046	34.729	30.972	22.75
35.949	5.8924	0	0	0	0	0	0	0	0	0	0	0	0	0	0	0	0	0	0	0	0	0	1.928	2.2709	0	0	0	0.18775	4.4657	5.0527	3.5457	11.659	7.4862	16.705	24.524	22.278	24.024	31.016	27.163	29.008	34.244	34.76	43.275	29.468	37.863	38.644	38.998	34.965	38.553
19.269	3.7017	0	0	0.74261	0	2.3642	0	0	0	0	0	0	0	0	0	0	0	0	0	0	0	0	0	0	0	0	0	0	0	0	0	0	0	0	0	0	0	0	0	0	0	0	0	0	0	0	0	0	0
34.823	3.1337	0	0	0	0	0	0	0	0	0	0	0	0	0	0	0	0	0	0	0	0	0.35778	0	0	0	0	0	0	0	1.9307	0	3.6126	0.68141	8.6419	8.0952	3.4335	3.2075	0	0	0	0	0	0	0	0	0	0	0	0
2.4269	0.3131	2.4958	0	0	0	2.6074	6.1514	7.0459	5.3216	0.60059	9.8767	4.8707	7.258	1.5239	8.4905	3.194	2.4529	8.9844	2.7651	7.1735	5.202	4.8052	2.8826	5.8613	6.3189	3.593	1.9829	3.2459	6.6392	8.6736	5.5857	4.3456	7.7839	1.5318	2.7613	5.7129	0	14.959	6.3773	18.963	16.869	17.592	13.411	13.711	12.917	5.3528	4.3797	7.727	3.9464
13.17	3.2585	0	1.2384	1.2203	0	0	0	0	0	0	0	0	0	0	0	0	0	0	0	0	0	0	0	0	0	0	0	0	0	0	0	0	0	0	0	0	0	0	0	0	0	0	0	0	0	0	0	0	0
12.832	0	0	0	0	0	0	2.4417	3.1765	0	0	0	0	0	0	0	0	0	0	0	0	0	0	0	0	0	0	0	0	0	0	0	0	0	0	0	0	0	0	0	0	0	0	0	0	0	0	0	0	0
0	0.346	0	4.6138	0.42869	0	4.8036	13.494	9.2792	10.471	4.034	5.9096	9.4417	10.404	13.539	11.321	9.5671	15.225	11.557	4.7354	13.293	13.977	9.299	6.7925	5.7959	14.161	3.2537	7.6769	12.529	8.4369	13.591	6.8607	2.0218	10.933	0.81079	0	1.6127	0	15.145	9.6253	15.367	13.119	18.247	13.605	5.9046	2.7945	11.543	0.62641	0.89867	0
4.2586	0.70189	0.30421	0.089995	3.5263	0	0	4.6943	8.7089	2.4597	9.0051	8.6402	14.242	13.697	17.175	12.991	12.868	9.7601	0.94818	7.0149	6.3897	14.819	11.122	9.3787	11.296	7.7839	14.576	16.17	17.933	14.843	8.4356	5.8377	6.2568	0.2242	2.8045	9.0559	12.097	7.5248	5.5677	11.34	3.4301	0	0.69955	1.2442	0	0.62694	0	0	0	0
27.485	10.327	0	0	0	0	0	0	0	0	0	0	0	0	0	0	0	0	0	0	0	0	0	0	0	0	0	0	0	0	0	0	0	0	0	0	0	0	0	0	0	5.7992	0.51105	0	0.53937	1.155	0	0.64969	0	2.5711
19.373	1.5407	0	0	3.4177	0	0	0	0	0	0	0	0	0	0	0	0	0	0	0	0	0	0	0	0	0	0	0	0	0	0	0	0	0	0	0	0	0	0	0	0	0	0	0	0	0	0	0	0	0
11.894	5.1348	0	0	0.57262	0	2.157	0	0	0	0	0	0	0	0	0	0	0	0	0	0	0	0	0	0	0	0	0	0	0	0	0	0	0	0	0	0	0	0	0	0	0	0	0	0	0	0	0	0	0
23.772	13.865	0	0	0	0	0	0	0	0	0	0	0	0	0	0	0	0	0	0	0	0	0	0	0	0	0	0	0	0	0	0	0	0	0	0	0	1.3173	0	0	0	0	0	0	0	0	0	0	0	0
20.077	7.7361	0.41654	0.016983	0	0	0	0	0	0	0	0	0	0	0	0	0	0	0	0	0	0	0	0	0	0	0	0	0	0	0	0	0	0	0	0	0	0	0	0	0	0	0	0	0	0	0	0	0	0
27.775	1.4803	0	0	2.8612	0	0	0	0	0	0	2.2999	3.6859	0.60118	0	0	0	0	0	0	3.3735	4.701	0	0	0.14774	0	0	0	0	0	3.2305	0	0	0	0	0	5.9957	8.3405	5.1296	3.0407	3.5041	0	2.4154	4.8038	0	0	0	4.1265	0	8.9173
8.4548	4.4213	4.4023	0	9.6816	0	0	0	0	0	0	0	1.69	0	0	0	0	0	0	0	0	0	0	0	0	0.10217	4.3156	0.21941	11.133	4.917	6.1091	0	0.87019	0	0	0	0	0	1.0689	0	0	0	0	0	0	0	2.6133	0	0	0
14.563	5.4726	0	0	0	6.288	0	0	0	0	2.2543	0	0	0	0	4.9589	3.818	3.855	11.121	7.0875	15.766	25.368	25.216	15.381	13.693	24.489	18.57	23.347	22.969	24.911	15.594	16.207	7.6745	7.963	0.38615	8.2502	0	0	14.257	8.6708	5.6517	7.9215	0	0	2.4146	0	0	1.0234	3.584	0
5.6952	11.874	0	4.681	0	0	0	4.7696	0	0	0	0	0	0	0	0	0	0	0	0	0	0	0	0	0	0	0	0	0	0	0	0	0	0	0	0	0	0	0	0	0	0	0	0	0	0	0	0	0	0
16.024	0	0	0	0	0	6.3188	27.773	62.071	102.56	154.38	194.63	242.06	305.08	374.45	409.24	455.71	501.34	451.06	435.67	482.88	483.69	511.28	599.93	587.67	618.33	603.77	600.93	610.03	616.21	613.13	601.5	617.39	603.54	606.85	602.92	595.96	564.68	575.07	556.3	566.35	565.72	568.3	564.83	569.7	583.15	579.68	586.56	577.46	577.22
22.745	3.8037	0	0	0	0	0	0	4.7543	9.6046	6.5878	6.2146	6.6207	0	1.0107	7.5259	7.5715	7.2507	12.875	7.5827	12.128	25.482	20.686	20.262	18.814	27.932	13.739	12.685	18.598	27.618	11.346	16.115	11.944	5.461	3.9807	5.3922	1.414	5.0606	6.4149	7.8733	0	0	0	0	0	0	0	0	0	0
8.346	0	0	4.6205	0	1.0538	0	0	0	0	0.06283	0	1.0729	0	3.3728	0	0	0	0	0	0	0	0	0	0	0	0	0	0	0	0	0	0	0	0	0	0	0	0	0	0	0	0	0	0	0	0	0	0	0
37.413	0	0	0	0	0	0	8.6518	2.7522	1.965	0	3.5003	15.277	0	4.4707	0	0	0	0	0	0	0.54007	0	0	0	0	0	0	0	0	0	0	0	0	0	0	0	0	0	0	0	0	0	0	0	0	0	0	0	0
27.108	4.5414	0	3.3823	0	0	0	0	0	0	0	0	0	0	0	0	0	0	0	0	0	0	0	0	0	0	0	18.793	36.945	40.662	67.048	82.178	112.34	130.49	137.58	162.84	178.46	205.17	223.7	238.13	241.56	237.68	262.23	227.94	229.8	231.26	247.92	240.8	232.77	243.94
2.5476	0.16007	0.77821	1.7087	4.4894	0	0	0	0.52978	0	3.6407	0	0	0	0	0	0	0	0	0	0	0	0	0	0	0	0	0	0	0	0	0	0	0	0	0	4.0538	1.9234	15.226	9.5908	3.9429	19.249	8.3632	11.883	23.304	17.042	25.593	22.652	26.779	27.607
12.295	10.359	1.8455	0	0	0	0	0	0	0	0.94207	7.7595	10.763	3.7385	7.67	18.929	11.672	11.696	9.386	22.718	24.778	41.58	22.519	30.206	35.496	35.67	30.922	28.195	39.378	41.541	30.312	21.677	35.537	26.266	28.496	38.082	39.066	44.364	40.545	50.159	39.238	43.012	48.499	46.815	42.632	45.935	41.899	38.114	42.862	40.172
8.0071	11.158	0	1.5209	0	2.6555	0	0	0	0	0	11.732	24.024	28.458	40.854	41.023	53.436	63.436	67.676	78.85	79.794	83.967	88.559	91.604	93.955	99.67	92.176	101.66	98.389	110.78	105.4	126.61	118.87	127.3	126.99	122.58	122.61	125.86	131.44	126	128.8	109	112.87	128	114.55	122.97	133.06	123.56	133.36	132.97
1.6983	2.7446	0	7.8277	3.3883	4.2576	0	0	0	0	0	0	0	0	0	0	0	0	0	0	0	0	0	0	0	0	0	6.6416	0	0	0	4.2864	0	0	0	0	0	0	0	0	0	0	0	0	0	0	0	0	0	0
23.448	5.8627	0	0	0	0	0	0	5.341	7.1179	12.134	8.1716	4.9387	0	3.3449	4.5648	2.4638	7.4807	0	0	2.2888	5.5313	5.371	5.3571	0	6.6363	5.0392	2.2795	2.766	9.8962	1.2274	0	0	0	0	0	0	0	0	0	0	0	0	0	0	0	0	0	0	0
10.215	1.3322	0	8.2885	0	0	0	0	0	0	0	0	0	0	0	0	0	0	0	0	0	0	0	0	0	0	0	0	0	0	0	0	0	0	0	0	0	0	0	0	0	0	0	0	0	0	0	0	0	0
14.316	0.43969	0	1.1787	4.4727	0	0.007748	0	0	2.3951	0.22373	0	0	0	0	0	0	0	0	0	0	0	0	0	0	0	0	0	0	0	0	0	0	0	0	0	0	0	0	0	0	0	0	0	0	0	0	0	0	0
22.344	10.838	0	1.5183	0	0	0	0	0	0	0	0	0	0	0	0	0	0	0	0	0	0	0	0	0	0	0	0	0	0	0	0	0	0	0	0	0	0	0	0	0	0	0	0	0	0	0	0	0	0
13.456	0.066155	0	4.2719	0	0	0	0	0	0.48056	9.9944	1.4303	0	0	0	0	0	0	0	0	0	0	0	0	0	0	0	0	0	0	0	0	0	0	0	0	0	0	0	0	0	0	0	0	0	0	0	0	0	0
52.806	22.795	0	0	0	0	0	0	0	0	0	0	2.9342	0	0	0	0	0	0	0	0	0	0	0	0	0	0	0	0.85325	0	0	0	0	0	0	0	0	0	0	0	0	0	0	0	0	0	0	0	0	0
15.974	0	0	6.8645	0	0	2.6261	5.2298	0	0.26775	2.4876	9.6051	12.769	6.6645	2.6281	13.857	4.3636	3.3657	1.044	11.366	3.7758	9.4897	10.179	9.7167	12.039	2.9274	4.2279	8.5284	6.9579	11.636	13.264	9.251	10.146	5.2999	4.2033	4.6745	5.8835	8.0844	17.933	1.0483	11.102	7.9238	0.82918	5.7946	0.83057	1.6656	5.3901	0	0	1.7007
3.5927	4.469	0	3.9174	0	0	0	0	1.9021	0	0	0	2.8463	4.6449	1.6914	2.5564	0	16.278	6.8598	15.432	4.7451	12.399	7.2592	9.1048	16.13	14.282	17.082	18.014	20.878	19.418	19.787	13.29	20.605	29.059	32.667	45.618	54.13	49.662	58.47	52.669	55.406	67.72	73.518	82.69	82.678	79.721	96.536	86.682	104.22	95.862
5.413	7.8302	9.5178	0	2.1051	0	0	0	0	0	0	1.1231	0	0	0	0	0	0	0	0	0	0	0	0	0	0	0	0	0	0	0	0	0	0	0	0	0	0	0	0	0	0	0	0	0	0	0	0	0	0
23.097	3.7458	0	0	0	0	0	0.10943	0	0	0	1.4729	0	0	0	0	0	0	0	0	0	0	0	0	0	0	0	0	0	0	0	0	0	0	0	0	0	0	0	0	0	0	0	0	0	0	0	0	0	0
13.943	2.8839	0	0	0	0	0	0	0	0	0	0	0	0	0	0	0	0	0	0	0	0	0	0	0	0	0	0	0	0	0	0	0	0	0	0	0	0	0	0	0	0	0	0	0	0	0	0	0	0
7.8333	6.5141	0	0	0	3.4952	0.78669	1.6681	0	2.8731	0	2.0403	0	0	0	0	0	0	0	0	0	0	0	0	0	0	0	0	0	0	0	0	0	0	0	0	0	0	0	0	0	0	0	0	0	0	0	0	0	0
48.556	14.221	0	0	0	0	0	0	0	0	0	0	0	0	0	0	0	0	0	0	0	0	0	0	0	0	0	0	0	0	0	0	0	0	0	0	0	0	0	0	0	0	0	0	0	0	0	0	0	0
8.9804	0	0	0.78613	0	0	3.1008	2.9892	5.0316	6.1929	0	6.8608	4.7396	12.139	8.2246	6.7949	0	5.4801	5.8294	0	0	4.8782	11.931	4.6258	8.3595	8.7319	11.145	4.9378	11.713	9.0822	10.325	10.881	8.7968	12.761	5.4436	3.7799	2.4474	1.8836	9.4112	11.833	14.456	31.501	22.062	21.401	12.956	17.661	18.711	9.3698	14.069	5.471
14.614	7.3509	0	0	0	0	0	0	0	0	0	0	0	0	0	0	0	0	0	0	0	0	0	0	0	0	0	0	0	0	0	0	0	0	0	0	0	0	0	0	0	0	0	0	0	0	0	0	0	0
0	0	0	2.2342	3.8348	0	6.0125	12.094	4.5333	1.4043	0	0	0.3611	3.4995	12.239	13.2	11.223	19.526	19.401	24.613	21.436	25.378	16.649	11.28	22.808	7.2554	20.017	22.591	32.588	22.624	32.344	29.116	29.948	28.112	29.566	31.473	42.233	38.118	32.554	23.513	26.866	31.673	36.577	31.878	29.932	26.949	34.991	28.284	29.004	29.74
26.988	11.437	2.1174	2.9203	0	0	0	0	0	0	0	0	0	0	0	0	0	0	0	0	0	0	0	0	0	0	0	0	0	0	0	0	0	0	0	0	0	0	0	0	0	0	0	0	0	0	0	0	0	0
33.279	8.1008	0	0	0	0	0	0	0	0	0	0	0	0	0	0	0	0	0	0	0	0	0	0	0	0	0	0	0	0	0	0	0	0	0	0	0	0	0	0	0	0	0	0	0	0	0	0	0	0
28.583	4.7592	0.34424	0	0	0	0	0	0	0	0	0	0	0	0	0	0	0	0	0	0	0	0	0	0	0	0	0	0	0	0	0	0	0	0	0	0	0	0	0	0	0	0	0	0	0	0	0	0	0
26.444	2.4218	0	5.5272	0	0	0	0	0	0	0	0	0	0	0	0	0	0	0	0	0	0	0	0	0	0	0	0	0	0	0	0	0	0	0	0	0	0	0	0	0	0	0	0	0	0	0	0	0	0
23.114	2.9856	0	4.2677	0	0	0	3.7408	1.1582	0	0	6.5417	0.43116	8.4733	13.649	14.68	18.595	10.932	16.945	15.489	10.605	16.855	11.894	18.731	10.371	7.4462	14.822	17.222	14.101	11.58	8.3525	5.1287	16.359	6.6943	6.1846	3.7889	8.7969	11.518	10.537	12.617	0	8.357	9.3562	14.537	7.5574	18.011	21.745	26.19	30.367	44.208
9.614	0	0	0	4.9401	1.0259	0	0	0	0	0	0	0	0	0	0	0	0	0	0	0	0	0	0	0	0	0	0	0	0	0	0	0	0	0	5.4069	7.3064	10.4	24.622	24.138	21.735	29.684	30.926	33.523	39.102	39.721	42.473	51.865	44.526	51.675
4.2576	5.9099	10.466	0	0.87626	0	0	0	0	0	5.4104	0	0	3.9802	0	0	0	0	4.0248	6.0039	9.7613	1.8747	9.8864	7.6455	0.75077	7.7556	2.4893	7.5845	5.8324	6.8737	16.142	11.572	13.775	10.278	8.4075	9.7742	4.3057	3.4895	5.0295	5.4318	1.8977	0	0	0	0	0	0	0	0	0
28.192	9.5704	0	0	0	0	0	0	0	0	0	0	0	0	0	0.94744	13.759	11.163	23.212	21.885	24.876	29.196	32.006	19.39	26.559	39.789	31.669	63.919	55.693	53.668	55.072	54.885	67.165	45.019	48.802	52.77	48.065	54.221	50.628	40.406	45.112	36.035	39.28	40.76	38.654	43.14	34.601	38.89	38.283	42.532
3.5531	2.3053	0	1.2264	3.8035	0	5.2432	3.6239	11.371	0	10.92	6.9418	11.977	22.486	23.103	20.929	19.153	27.433	26.371	35.691	28.805	40.759	35.532	33.531	40.137	43.672	47.704	50.12	55.908	54.057	53.533	68.242	61.769	55.966	62.349	67.854	66.887	59.793	61.877	43.159	53.812	52.502	63.939	59.276	55.831	54.409	68.171	60.344	65.163	69.994
38.084	7.8459	0	0	0	0	0	0	0	0	0	0	0	0	0	0	0	0	0	0	0	0	0	0	0	0	0	0	0	0	0	0	0	0	0	0	0	0	0	0	0	0	0	0	0	0	0	0	0	0
11.947	0	0	0	5.9325	1.0362	2.2897	0	12.487	20.585	46.386	69.145	111.41	140.35	174.32	201.85	232.61	272.35	304.62	324.65	371.31	412.87	431.35	437.78	471.46	493.49	501	496.34	500.5	518.04	518.04	518.14	529.3	499.29	490.94	519.56	530.53	507.07	540.21	514.24	524.81	511.13	514.85	501.94	507.41	511.47	484.72	509.87	480.41	478.04
4.7335	6.991	0	1.347	0	0	0	0	0.56394	0	0	0	0	10.619	2.9403	4.1883	0	0	9.0302	14.256	7.8001	12.526	0.75376	3.4388	0.54923	3.0852	0.88118	4.7271	5.7747	7.7021	11.781	0.6003	14.79	5.8208	14.966	9.6981	11.019	0	2.9242	0	0	2.1334	12.956	0.69933	0	0	7.8328	8.523	11.853	16.25
13.558	5.0491	2.0098	0	0	0	0	0	0	0	0.55919	3.4412	5.2343	2.7166	7.9897	8.6453	7.8035	5.021	2.2509	5.1199	13.181	14.578	9.9357	12.591	12.491	9.1686	25.029	15.448	23.735	22.988	19.416	7.4827	17.152	9.3479	19.988	14.072	26.4	27.296	35.396	36.426	26.372	22.551	24.439	25.111	22.946	32.537	37.422	23.507	30.228	26.954
28.819	6.8451	0	3.8072	0	0	0	0.09048	0	0	0	0	2.3584	11.446	26.03	22.393	22.593	30.41	41.708	35.818	30.248	42.579	40.107	38.42	43.771	34.174	43.135	40.627	37.146	34.791	30.738	34.72	34.786	32.556	23.231	21.957	20.277	29.472	19.176	18.657	14.486	12.94	10.841	19.623	12.527	16.474	19.78	13.611	12.658	19.909
3.9244	0	3.0224	6.0453	0	0	0	0	0	0	2.8265	0	0	0	6.0308	5.3007	6.7017	1.7594	0	6.2178	7.7602	7.5377	5.089	8.9713	9.6291	3.8107	6.0096	5.1366	7.9236	1.0307	0	5.1721	4.2531	7.804	13.791	14.443	16.067	14.626	19.467	11.022	6.6474	17.331	21.48	19.645	16.06	17.797	14.078	10.774	21.757	9.0402
4.5817	0	6.3889	0	4.0072	0	0	0	0	0	3.5931	0	5.1497	1.3109	0	0	0	0	1.1678	0	0.14741	0	0	0	0	0	0	0	0	0	0	0	1.8257	0	0	0	0	0	0	0	0	0	0	0	0	0	0	0	0	0
8.5583	0	0	0	5.1499	0	8.7116	5.7971	0	0	0	0	0	0	0	0	0	0	0	0	0	0	0	0	0	0	0	0	0	0	0	0	0	0	4.2834	14.364	31.894	33.688	50.574	53.407	46.396	63.967	67.485	83.41	94.333	100.35	93.075	101.34	99.13	107.75
14.553	2.794	0	0	0	0	0.23172	0	0.73699	0	0	0	0	0	0	0	0	0	0	0	0	0	0	0	0	0	0	0	0	0	0	0	0	0	0	0	0	0	0	0	0	0	0	0	0	0	0	0	0	0
10.536	5.0106	0	0.73742	0	0	0	0	0	0	0	0	0	0	0	0	0	0	0	0	0	0	0	0	0	0	0	0	0	0	5.979	8.0564	4.3028	9.2806	12.325	17.205	20.271	19.184	17.098	33.967	21.735	31.371	24.14	33.265	30.166	35.64	26.325	34.163	36.851	35.431
23.789	11.735	0	1.795	0	0	0	0	0	0	0	0	0	0	0	0	0	0	0	0	0	0	0	0	0	0	0	0	0	0	0	0	0	0	0	0	0	0	0	0	0	0	0	0	0	0	0	0	0	0
9.1951	3.5678	1.9986	1.3584	0	0	0	0	0	0	0	0	0	0	3.6779	0.85721	0	0	2.1679	0	1.0369	10.146	3.9062	8.4912	6.8588	6.9527	15.363	17.755	10.738	15.1	10.389	11.628	13.036	2.1732	10.112	4.2279	8.8766	9.7923	3.0309	3.4691	9.1105	5.8056	7.0006	13.334	12.049	11.14	14.032	8.169	9.9409	9.5761
2.6115	8.4539	8.9063	0	0	0	0	0	0	0	0	0	0	0	0	0	0	0	0	0	0	0	0	0	0	0	0	0	0	0	0	0	0	0	0	0	0	0	0	0	0	0	0	0	0	0	0	0	0	0
3.2379	0	2.8587	8.4541	3.2124	0	0	0	0	0	6.4106	1.4603	7.4826	0	9.315	3.5403	8.8679	4.15	0	0.36937	0	6.271	4.1936	7.5448	3.5092	2.7032	6.6614	0	7.9632	7.931	13.876	13.795	26.277	39.8	48.249	65.232	71.879	83.148	78.619	83.107	80.135	96.586	106.12	120.33	113.81	117.54	111.3	127.73	125.03	117.29
5.6769	2.1967	0	4.6801	1.1152	0	0	0.072611	1.7859	0	0	0	0	0	0	0	0	0	0	0	0	0	0	0	0	0	0	0	0	0	0	0	0	0	0	0	0	0	0	0	0	0	0	0	0	0	0	0	0	0
0.48855	0	2.6222	0.55432	0.24357	0	0.43912	1.4811	3.025	0	0	0	7.2526	0	0	0	4.4835	4.6363	0	4.5671	0.12696	1.0169	2.3986	2.6921	0.86351	0	0	0	0	2.4066	0	1.2211	0.80506	2.8158	8.6412	0.21662	7.8856	0	12.487	10.033	0	0	0	6.1061	5.2153	7.9856	3.335	5.7334	8.3362	0
5.5468	5.7801	0	20.355	7.9001	0	0	0	0	0	0	0	0	0	0	0	0	0	0	0	0	0	0	0	0	0	0	0	0	0	0	0	0	0	0	0	0	0	0	0	0	0	0	0	0	0	0	0	0	0
5.6215	8.2127	0	0	8.8939	0	0	0	0	0	0	0	0	0	0	0	3.5386	3.52	0	1.5953	0	0	0	0.52723	0	0	0	0	0	0	0	7.8432	6.5192	2.4671	18.241	5.7294	8.2906	0	5.8304	9.3486	4.4704	0.68141	2.8633	2.1093	8.2328	8.1945	2.2879	2.6973	4.979	0
27.884	7.2453	0	0	0	0	0	0	0	0	0	0	0	0	0	0	0	0	0	0	0	0	0	0	0	0	0	0	0	0	0	0	0	0	0	0	0	0	0	0	0	0	0	0	0	0	0	0	0	0
7.3478	7.7329	0	0	0	0	0	6.9924	3.0809	10.806	6.5369	2.1427	2.7495	0	0	5.1815	0	0	0	1.627	0	0	0	0	0	0	0	0	0	0	0	0	0	0	0	0	0	0	0	0	0	0	0	0	0	0	0	0	0	0
12.277	2.7796	0	3.6341	4.0244	0	0	0	0	0	0	0	0	0	0	0	0	0	0	0	0	0	0	0	0	0	0	0	0	0	0	0	0	0	0	0	0	0	0	0	0	0	0	0	0	0	0	0	0	0
8.4668	0	0	0	0	6.2593	2.2115	17.421	25.648	74.952	113.56	159.41	208.92	251.99	298.86	342.78	370.1	435.78	448.9	444.55	487.96	540.5	391.43	521	546.7	479.81	584.46	569.57	578.17	629.22	538.13	495.08	480.38	604.57	585.97	584.35	582.63	493.82	580.59	578.72	482.63	500.09	487.4	418.57	474.1	393.12	414.98	394.73	406	392.97
30.498	0.94901	0	0	0	1.6702	0	0	0	0	0	0	0	0	0	0	0	0	0	0	0	0	0	0	0	0	0	0	0	0	0	0	0	0	0	0	0	0	1.8871	3.1573	3.6312	10.511	16.112	17.711	9.1092	23.156	23.697	32.888	34.151	34.464
0	6.5915	0	2.6829	0.69271	3.5231	0	0	0	0	0	0	0	0	0	0	0	0	0	0	0	0	0	0	0	0	0	0	0	0	0	0	0	0	0	0	0	0	0	0	0	0	0	0	0	0	0	0	0	0
0	7.9725	0	4.3356	0	4.3456	0	5.9387	0.098736	7.6551	0	0	0	0	2.8425	0	0	0	0	0	0	0	0.027575	0	0	0	1.5802	0	0	0	0	0.60816	0	0	0	0	0	0	4.9438	5.5557	4.8353	23.094	15.995	16.006	14.127	25.139	27.623	24.706	30.113	17.039
0	0	0.46765	0	5.044	0.695	6.8674	5.8616	13.034	13.513	17.617	23.146	24.562	28.855	35.007	34.765	40.354	39.03	49.265	57.463	46.528	39.097	29.28	38.706	35.278	28.495	41.813	34.972	40.037	44.439	44.646	42.081	48.824	46.286	52.169	56.283	54.476	51.325	61.157	60.004	59.308	66.437	51.627	55.102	58.902	59.455	65.16	60.641	58.539	59.003
16.346	4.6469	0	0	0	0	0	0	2.5527	0	5.2301	10.043	5.6906	4.2401	22.259	24.975	27.181	33.252	30.597	38.743	33.748	36.489	40.459	31.931	37.65	46.942	48.543	39.912	47.737	50.792	56.754	56.486	58.547	51.614	40.687	44.171	45.226	35.482	36.485	24.191	28.313	37.71	42.773	42.917	32.279	47.893	40.976	41.945	33.913	47.16
4.4299	0	5.9507	0	0	0	0	0	0	0	0	0	0	4.1967	0	0	0	2.1781	0	0	0.65915	0	0	0	0	0	0	0	0	0	0	0	0	5.7874	0	0.26781	1.625	0	0	0	0	0	0	0	0	0	0	0	0	0
6.073	0.22754	0	0	2.5814	0	2.4694	0	3.5803	0	4.7469	1.3299	7.2716	1.4448	0.40143	6.8809	0	3.0617	0	5.4591	10.839	8.2169	11.197	12.39	9.7972	5.8024	20.27	0	0.50385	0	0	0	0	0	0	0	0	0	0	0	0	0	0	0	0	0	0	0	0	0
0.88344	3.9798	1.7782	1.3571	0	0	0	0	0.67303	1.4284	8.6657	10.439	6.8649	12.225	16.395	10.926	20.339	22.708	19.384	23.177	21.339	22.177	29.504	18.799	19.014	16.04	15.196	11.899	11.043	23.63	15.26	24.47	12.722	19.126	21.632	11.052	10.298	5.6284	6.7646	6.9711	7.2695	0	0	0	0	0	0	0	0	0
34.006	8.2516	0	7.94	0	0	0	0	0	0	0	0	0	0	0	0	0	0	0	0	0	0	0	0	0	0	0	0	0	0	0	0	0	0	0	0	0	0	0	0	0	0	0	0	0	0	0	0	0	0
32.44	4.6885	0	0	0	0	0	0	0	0	0	0	0	0	0	0	0	0	0	0	0	0	0	0	0	0	0	0	0	0	0	0	0	0	0	0	0	0	0	0	0	0	0	0	0	0	0	0	0	0
53.947	8.2698	0	0	0	0	0	0	0	0	0	0	0	0	0	0	0	0	0	0	0	0	0	0	0	0	0	0	0	0	0	0	0	0	0	0	0	0	0	0	0	0	0	0	0	0	0	0	0	0
0	0	0	1.803	0	4.6619	8.9384	6.5915	3.29	5.8254	0	0	0	0.1922	1.6822	3.3657	0	0.96446	0	5.4097	0	0	0	1.753	0.3999	0	0	0	0.82425	0	0	0	0	0	0	0	0	0	0	0	0	0	0	0	0	0	0	0	0	0
10.087	4.0485	0.34737	1.7849	5.4903	0	0	0	0	0	0	0	0	0	0	0	0	0	0	0	0	0	0	0	0	0	0	0	0	0	0	0	0	0	0	0	0	0	0	0	0	0	0	0	0	0	0	0	0	0
1.1407	4.5104	3.2905	5.2814	6.617	0	0	0	8.5564	3.9365	11.515	11.242	14.743	19.721	7.6339	20.295	17.345	18.335	14.946	17.852	31.286	20.413	28.559	19.676	14.019	17.923	19.209	22.512	21.195	20.926	15.342	17.472	20.454	20.123	25.991	23.351	19.856	13.202	21.039	15.901	18.538	23.118	16.398	13.434	22.971	22.866	25.593	25.261	33.594	36.386
4.8321	8.8394	0	7.5566	4.6571	0	0	0.48824	9.4413	0	0	0	2.5209	7.4572	0	0	0	0	0	7.7683	0	0	0	0	2.0964	3.29	0	0.75073	0	0	3.4267	0	2.7705	2.8404	0	7.8824	2.4862	0	0	0	0	0	0	0	0	0	0	0	0	0
25.518	4.5042	0	0	0	0	0	0	0	0	0	0	0	0	0	0	0	0	0	0	0	0	0	0	0	0	0	0	0	0	0	0	0	0	0	0	0	0	0	0	0	0	0	0	0	0	0	0	0	0
0	5.5738	0	4.8962	0	0	1.9775	3.7201	0	0.81209	0	2.1008	4.5127	3.5792	11.778	0	1.134	5.9454	6.3345	0	8.3842	9.2384	9.2781	7.2436	14.475	13.743	17.773	15.867	14.228	17.248	14.007	28.015	27.894	43.255	53.739	54.91	82.006	105.88	126.87	152.67	166.86	189.95	211.57	226.05	236.43	254.25	271.29	262.29	279.11	279.99
1.8953	8.1252	0	0	9.6592	0	0	6.1144	1.9667	0	0	0	0	0	4.2795	0	0	0	0	0	0	9.6503	0	0	0	0	0	0	0	0	0	0	0	0	0	0	1.0722	0	0	0	0	0	0	0	0.66541	0	0	0	10.53	19.991
23.041	5.5175	0	3.7318	0	0	0	0	0	0	0	0	0	8.217	15.522	0	16.499	0	26.559	37.908	31.857	46.527	43.711	44.997	52.133	43.46	54.339	52.185	60.983	65.381	58.214	73.757	66.233	74.741	94.06	94.391	95.84	101.41	103.4	99.786	98.998	116.72	110.05	117.4	119.37	109.99	114.24	91.343	95.055	100.14
12.531	0	0	0	0.76492	1.0049	0	0	0	0	0	0	0	0	0	0	0	0	0	0	0	0	0	0.62825	1.7803	0	0	0	9.9879	5.1755	13.924	21.861	18.008	22.408	12.43	19.933	16.57	23.815	13.333	23.841	16.125	9.6815	1.7245	0	0	3.4226	3.3408	4.7756	0	7.1363
0	7.2931	0	3.9447	0	1.2759	4.3314	5.3453	2.5835	14.304	0	6.6771	2.189	14.088	12.606	2.8373	3.5571	9.3405	2.7172	5.4282	7.5102	16.446	7.9448	8.9561	13.198	8.0952	11.699	8.955	11.362	13.991	16.427	17.435	16.618	19.089	19.323	10.642	27.019	22.496	31.395	39.501	39.374	44.561	41.951	38.452	35.996	39.725	41.79	37.573	43.342	33.279
3.9416	2.2699	0	4.3277	2.4613	0	0	0	0	0	0	0	3.6797	4.8565	4.9751	0	5.3325	0	0	0.072936	0	0	0	0	0	0	0.46045	0	0	0	0	0	0	0	0	0	0	0	0	0	0	0	0	0	0	0	0	0	0	0
6.3917	4.52	5.337	0	0	0	0	0	0	0	0	0	0	0	0	0	0	0	0	0	0	0	0	0	0	0	0	0	0	0	0	0	0	0	0	0	0	0	0	0	0	0	0	0	0	0	0	0	0	0
31.561	13.552	0	1.2994	0	0	0	0	0	0	0	0	0	0	0	3.4355	4.7043	6.8803	9.1649	27.06	22.464	26.706	40.712	32.927	40.964	50.647	46.3	50.411	51.321	49.751	60.797	53.737	62.153	55.407	55.224	60.802	72.141	63.145	69.788	72.321	71.699	62.339	60.391	64.858	62.88	67.414	74.243	66.266	66.335	69.806
0	6.3348	0	3.8913	4.9458	0	0	0.28848	3.9395	0	7.5426	7.1275	14.525	7.7206	11.883	14.663	13.037	13.614	9.8682	9.5416	18.036	18.538	16.202	20.307	15.029	17.256	22.092	20.626	26.606	24.766	24.736	20.098	14.357	15.179	21.008	18.094	26.889	25.38	29.636	36.206	25.775	33.442	30.871	28.313	27.957	36.898	31.392	22.699	30.764	31.825
5.9737	0	0	0.47198	2.9045	0.5348	0	0	0	0.32237	0	3.8332	0	0	0.30896	0	0	0.3573	0	3.7453	1.0124	0	0	0	1.9522	0	0	0	0	4.7088	0	0	1.9912	6.1022	0	7.3822	1.3995	5.3898	0	0	0	0	0	0	0	0	0	0	0	0
9.9103	4.7915	6.3115	4.5259	0	0	0	0	0	0	0	0	0	5.2318	2.7618	16.216	20.031	19.44	21.194	20.421	27.064	21.245	17.083	12.921	14.044	18.052	25.239	26.889	39.204	25.986	20.857	21.237	28.756	23.801	24.558	23.881	24.428	14.622	4.5103	4.2826	5.0326	2.5714	3.9332	6.208	2.6124	7.1957	3.7557	0	0.39508	0
7.9385	0	5.5206	0	0	0	0	0	1.6903	1.0528	17.576	16.272	38.069	36.575	50.152	59.19	60.419	69.436	79.905	81.018	81.169	77.608	99.108	92.462	78.859	85.785	91.219	82.07	89.703	105.5	89.488	93.89	98.354	87.427	100.39	86.059	89.056	78.391	92.823	91.627	80.713	79.764	73.072	76.77	74.144	77.735	69.052	66.591	68.233	55.828
2.773	8.2078	0.42576	5.0718	2.7255	0	0	0	0	0	3.8252	1.7526	0	0	0	0	0	0	0	0	0	0	0	0	0	0	0	0	0	0	0	0	0	0	0	0	0	0	0	0	0	0	0	0	0	0	0	0	0	0
22.369	2.7938	0	0	0	0	0	0	0	0	0	0	0	0	0	0	0	0	0	0	0	0	0	0	0	0	0	0	0	0	0	0	0	0	0	0	0	0	0	0	0	0	0	0	0	0	0	0	0	0
0	0	0	0	10.15	9.7815	11.741	6.1314	5.9017	3.1993	7.3486	8.469	3.0949	3.934	4.4424	10.694	11.547	11.093	7.5562	14.838	11.186	10.796	12.457	11.279	7.8191	10.016	8.6663	0	0	0	0	0	0	0	0	0	0	0	0	0	0	0	0	0	0	0	0	0	0	0
28.669	14.134	0	0	0	0	0	0	0	0	0	0	0	0	0	0	0	0	0	0	0	0	0	0	0	0	0	0	0	0	0	0	0	0	0	0	0	0	0	0	0	0	0	0	0	0	0	0	0	0
18.9	1.5899	0	2.5433	0	2.4674	0	0	0	0	0	0	0	0	0	0	0	0	0	0	0	0	0.8215	18.046	16.272	4.1517	9.5211	12.216	19.357	7.67	2.0079	0	0	0	0	0	0	0	0	0	0	0	0	0	0	0	0	0	0	0
1.3385	5.31	9.5732	0	0	0	0	0	4.5291	0	0	0	0	0	0	0	0	0	0	0	0	0	0	0	0	0	0	0	0	0	0	0	0	0	0	0	0	0	0	0	0	0	0	0	0	0	0	0	0	0
1.4672	0	0	8.1228	1.6495	0	5.3627	0	6.7133	0	17.119	3.1063	0	8.2927	0.66212	3.1209	5.4044	4.289	7.5065	0.6171	2.681	4.5689	0	9.7944	4.0298	2.5738	6.3399	0	2.7202	0	0	0	0	0	0	3.8316	0	0	0	0	0	0	0	0	0	0	0	0	0	0
4.5668	1.8189	4.3368	0	2.0636	0	0	3.5573	0.056417	0	0	0	0	0	0	0	3.5453	3.061	0	3.0042	0	0	2.2513	0.16976	0	0	0	0	0	0	0	0	0	0	0	0	0	0	0	0	0	0	0	0	0	0	0	0	0.44109	0
6.0832	1.7505	0	0	3.7737	0	0	0.33846	4.5999	0	0.0078101	0	0	0	0	3.2131	0	6.3823	5.2173	14.164	6.7715	13.772	18.081	0	24.145	28.104	27.861	33.675	33.159	37.573	45.959	35.147	38.731	39.431	43.145	54.239	42.961	37.378	44.388	33.433	42.57	45.031	49.106	40.219	38.69	36.137	43.404	32.886	39.685	42.222
3.6434	0	0	3.8375	8.4293	7.6807	2.0089	0	0	5.1289	8.2439	5.0967	4.5479	0	5.0214	2.4692	5.3239	0	4.9667	10.37	0.94057	1.2296	0.80009	0	7.8906	6.9352	11.516	1.5454	5.1277	11.276	16.177	20.991	6.6302	17.238	3.9263	9.855	11.853	3.5261	0	3.2788	6.0805	3.9704	0.62103	0	0	1.0691	1.1876	1.6732	0	0.42255
36.834	10.167	0	0	0	0	0	0	0	0	0	0	0	0	0	0	0	0	0	0	0	0	0	0	0	0	0	0	0	0	0	0	0	0	0	0	0	0	0	0	0	0	0	0	0	0	0	0	0	0
20.314	1.2428	0	0	0	0	0	4.2693	3.8525	3.8588	9.0552	10.894	14.692	23.801	29.361	28.79	35.886	25.54	34.77	37.51	40.367	35.789	43.481	36.226	36.646	33.596	36.252	32.441	38.935	30.17	28.822	26.331	35.856	25.355	23.133	22.757	25.784	32.407	23.634	21.908	19.223	9.3759	10.728	14.905	10.869	22.982	6.873	2.6539	10.015	4.624
2.22	4.8243	14.44	3.2759	3.8865	5.0584	0	0	0	0	0	0	0	0.97638	0	0	0	0	0	0	0	0	0	0	0	0	0	0	0	0	0	0	0	0	0	0	0	0	0	0	0	0	0	0	0	0	0	0	0	0
22.212	4.6302	0	0	0	0	0	0	4.6275	9.4814	25.598	27.943	38.729	49.271	66.824	74.047	80.811	82.345	94.19	100.92	90.868	104.92	122.07	113.72	110.17	111.83	114.93	112.45	110.29	118.57	127.04	135.82	131.54	132.64	124.84	120.76	118.24	124.01	117.4	120.27	121.7	130.52	119.32	131.68	124.29	127.32	129.81	127.46	116.77	133.36
8.6965	2.6585	0	0	2.9657	0	0	0	0	0	0	0	0	0	0	0	0	0	0	0	0	0	0	0	0	0	0	0	0	0	0	0	0	0	0	0	0	0	0	0	0	0	0	0	0	0	0	0	0	0
36.056	10.166	0	0	0	0	0	0	0	0	0	0	0	0	0	0	0	0	0	0	0	0	0	0	0	0	0	0	0	0	0	0	0	0	0	0	0	0	0	0	0	0	0	0	0	0	0	0	0	0
0	0.070246	1.2562	3.55	3.2112	0.048883	0	12.552	30.771	57.886	91.736	129.76	179.25	234.79	258.28	306.41	353.96	387.26	425.93	460	474.95	505.15	529.22	540.41	561.57	575.17	604.21	587.93	572.61	597.9	611.41	588.36	607.98	631.23	645.23	638.94	608.26	590.64	649.08	654.22	636.32	612.79	607.6	583.87	604.69	599.8	609.28	617.2	609.87	608.39
10.529	0	0	4.3235	10.924	0	0	0	0	0	0	0	0	0	0	0	0	0	0	0	0	0	0	0	0	0	0	0	0	0	0	0	0	0	0	0	0	0	0	0	0	0	0	0	0	0	0	0	0	0
0	0	1.3352	1.0701	8.6361	0	3.5741	1.6901	9.7056	5.5823	8.1554	5.4316	1.404	9.5762	1.9897	3.9016	5.819	13.998	1.5903	1.7014	2.7789	0	0	0	0	0	0	0	0	0	0	0	0	0	4.2482	0	0	0	0.10907	0	0	0	0	0	0	0	0.36245	0	0	0
21.595	7.9577	0	0	0	0	0	0	0	0	0	0	0	0	0	0	0	0	0	0	0	0	0	0	0	0	0	0	0	0	0	0	0	0	0	0	0	0	0	0	0	0	0	0	0	0	0	0	0	0
0.64124	0.025638	0	0	0	0	9.2898	10.334	13.62	21.793	20.735	15.85	29.343	26.101	26.508	25.283	25.653	34.107	34.366	33.505	31.518	28.279	35.363	25.683	19.737	21.281	17.061	12.048	10.014	29.233	19.265	27.376	18.942	18.479	15.95	17.497	19.301	7.275	11.431	15.413	11.927	10.861	16.549	14.318	8.8458	14.687	16.219	14.089	12.274	0.83684
17.214	2.8585	0	5.4558	0	0	0	0	0	0	0	0	0	0	0	0	0	0	0	0	0	0	0	0	0	0	0	0	0	0	0	0	0	0	0	0	0	0	0	1.8572	0	0	0	0	0	0	0	0	0	0
12.637	0	0	0	11.627	0	0	0	0	0	0	0	0	0	0	0	0	0	0	0	0	0	0	0	0	0	0	0	0	0	0	0	0	0	0	0	0	0	0	0	0	0	0	0	0	0	0	0	0	0
6.482	0.81249	3.7889	0	0	0	1.2414	0	0	0	0	0	1.0808	0	0	0	0	0	0	0	0	0	0	0	0	0	0	0	0	0	0	0	0	0	0	0	0	0	0	0	0	0	0	0	0	0	0	0	0	0
20.23	3.7405	0	0	0	0	0	0	0	0	0	0	0	0	0	0	0	0	0	0	0	0	0	0	0	0	0	0	0	0	0	0	0	0	0	0	0	0	0	0	0	0	0	0	0	0	0	0	0	0
0.78956	0	0	0	5.1876	0	7.8443	17.805	24.851	17.39	30.6	27.692	59.839	65.603	77.615	46.186	53.049	54.271	50.68	57.222	74.638	80.44	89.803	56.414	53.631	49.725	53.218	49.101	46.82	53.61	57.078	49.912	40.311	40.416	52.304	35.197	44.182	26.966	35.75	31.828	29.006	16.74	17.637	19.731	21.425	20.843	21.209	16.408	12.578	20.799
11.969	0	1.054	0	2.1569	0	0	0	3.0095	0	9.9986	8.4602	24.521	20.067	13.488	23.417	25.343	25.572	15.358	18.406	22.544	22.141	27.82	24.11	25.529	24.551	32.223	26.826	31.054	25.428	28.894	13.967	9.4689	5.0807	4.9353	9.3433	11.239	15.676	10.997	18.731	6.0256	8.1386	9.0421	9.2969	14.015	13.754	10.244	15.701	14.968	22.293
9.1565	0.58381	2.7597	0	0	0	2.3635	0	0.50716	0	0	0	3.9982	0	0	0	0	7.1425	7.1665	10.657	0.22665	1.0073	1.3517	0	0	0	0	0	0	0	0	0	0	0	0	0	0	0	0	0	0	0	0	0	0	0	0	0	0	0
7.869	8.3322	8.489	0	0	0	0	0	0	0	0	0	0	0	0	0	0	0	0	0	0	0	4.1886	6.4769	5.2728	12.818	8.0239	19.236	24.716	29.063	38.938	48.062	57.311	60.354	60.151	46.977	56.734	59.256	67.476	74.577	71.287	78.617	63.457	76.9	79.59	72.613	70.105	73.569	85.188	83.032
14.595	0.61183	0	0	0	0	0	0	0	0	0	0	0	0	0	0	0	1.0333	1.6711	5.5071	11.919	4.2879	0	5.2623	9.3182	7.4543	6.2591	0	0.36899	5.8021	0	7.0684	1.9347	0	0	0.21606	0	0	0	0	0	0	0	0	0	0	0	0	0	0
9.2362	2.3223	1.6965	0	7.2927	0	0	0	2.1882	0.089317	14.862	26.316	59.332	80.739	87.911	109.34	121.55	132.62	141.47	151.23	159.71	170.09	189.44	187.13	188.36	200.64	210.86	210.01	217.72	204.39	197.55	192.41	198.03	188.44	149.62	122.88	153.38	141.2	139.46	161.87	168.44	143.64	185.12	146.4	202.94	176.37	161.74	202.19	197.37	211.13
26.627	3.1678	0	0	0	0	0	0	0	0	0	0	0	0	0	0	0	0	0	0	0	0	0	0	0	0	0	0	0	0	0	0	0	0	0	0	0	0	0	0	0	0	0	0	0	0	0	0	0	0
1.8242	5.7207	6.5186	0	5.4278	0.76241	3.5742	0	0	0	0	0	0	0	0	0	0	0	0	0	0	0	0	0	0	0	0	0	0	9.2754	18.565	37.591	61.033	63.079	74.589	90.33	99.905	110.88	129.17	168.87	170.32	184.71	199.77	214.24	200.77	218.19	232.98	224.2	233.76	249.78
15.619	0.8355	0	0	0	0.089533	5.189	0	0	0	0	0	0	0	0	0	0	0	0	0	0	0	0	0	0	0	0	0	0	0	0	0	0	0	0	0	0	0	0	0	0	0	0	0	0	0	0	0	0	0
14.664	0	0	0	0.63972	0	0.96858	1.2198	0	0	0	0	0	0	0	0	0	0	0	0	0.52884	0	0	0	0	0	0	0	0	0	0	0	0	0	0	0	2.1896	0	6.2426	4.4913	0	3.2819	0	0	0	0	0	0	0	0
0	0	0	2.8578	0	9.0272	23.331	33.878	55.528	63.24	62.232	83.422	91.262	100.32	113.67	124.55	111.7	123.83	129.52	119.44	97.648	78.39	89.479	107.48	80.603	93.823	88.234	95.88	104.88	94.866	102.55	138.2	137.42	134.02	98.062	79.642	97.869	105.68	121.01	134.9	110.55	111.67	108.24	112.08	101.45	122.36	139.55	104.92	122.05	108.04
23.595	5.2198	1.0841	0	0	0	0	0	0	0	0	0	0	0	0	0	0	0	0	0	0	0	0	0	0	0	0	0	0	0	0	0	0	0	0	0	0	0	0	0	0	0	0	0	0	0	0	0	0	0
35.654	13.608	0	1.0544	0	0	0	0	0	0	0	0	0	0	0	0	0	0	0	0	0	0	0	0	0	0	0	0	0	0	0	0	0	0	0	0	0	0	0	0	0	0	0	0	0	0	0	0	0	0
29.228	18.207	12.334	0	0	0	0	0	0	0	0	0	0	0	0	0	0	0	0	0	0	0	0	0	0	0	0	0	0	0	0	0	0	0	0	0	0	0	0	0	0	0	0	0	0	0	0	0	0	0
5.0555	0	0	5.1321	0	0	4.8629	0	1.7717	0	0	0	0	0	0	0	0	0	0	5.541	0	14.787	18.586	16.686	18.211	26.777	12.296	9.2739	18.571	18.261	13.298	24.157	17.084	15.403	26.24	22.077	22.423	14.687	31.859	24.377	24.705	18.411	11.999	17.498	18.828	24.06	20.673	26.888	27.265	12.843
10.869	0	0	0	5.0179	3.0224	0	10.241	9.0335	3.9313	5.2698	1.7319	4.7046	9.2019	5.2088	1.4795	3.4842	0	0	0	0	0	0	0	0	0	0	0	0	0	0	0	0	0	0	0	0	0	0	0	0	0	0	0	0	0	0	0	0	0
1.6088	11.558	0	0	0	0	3.0861	0	1.718	0	3.093	0.44235	8.3521	4.4265	4.2745	6.2197	2.6996	2.5876	0	14.316	13.147	21.449	17.952	16.607	8.5252	4.3368	5.2611	11.424	10.695	6.2167	6.1507	11.039	16.544	15.709	18.474	9.6798	0	0	5.4754	11.013	12.876	0	0	0	6.8259	13.3	0	0	6.8661	8.1927
10.23	5.5166	1.4742	2.972	0	0	0	0	0	1.017	0	0	0	0	0	0	0	0	0	0	0	0	0	0	0	0	0	0	0	0	0	0	0	0	0	0	0	0	0	0	0	0	0	0	0	0	0	0	0	0
49.745	26.282	0	3.2535	0	0	0	0	0	0	0	0	0	0	0	0	0	0	18.714	46.33	45.76	71.086	91.021	97.31	121.1	133.34	130.9	164.74	169.65	187.27	196.14	199.89	208.87	211.42	219.95	233.71	238.2	242.58	233.53	227.73	229.8	231.72	227.03	214.65	225.85	230.24	237.27	232.21	239.05	233.91
16.426	4.8127	0	0.066851	3.2049	0	0	0	0	0	4.4913	0	0	0	0	0	0	0	0	0	0	0	0	0	0	0	0	0	0	0	0	0	0	0	0	0	0	0	0	0	0	0	0	0	0	0	0	0	0	0
19.242	6.6221	0.3394	0	0	0	0	1.4707	0	0	0	0	0	0	0	0	0.024952	0	7.8599	4.2832	7.653	9.4434	11.933	7.7059	12.946	18.047	16.649	29.204	32.555	33.815	28.375	30.841	39.227	35.062	29.322	23.279	35.241	37.391	35.605	40.618	26.777	38.936	33.801	27.914	20.151	31.074	20.54	26.809	9.3609	10.084
22.069	8.2262	1.0296	0	0	0	0	0	0	0	0	0	0	0	1.2126	0	3.3667	0	2.4158	5.2689	1.4277	9.3643	12.167	5.6716	4.4089	2.7073	6.1537	14.753	12.107	3.5081	8.9947	8.5877	8.5016	1.0827	1.6327	1.1582	5.7571	16.942	5.5772	10.028	5.8591	5.0334	0.016671	11.092	4.6448	9.1477	6.8819	2.2301	7.0322	2.1476
6.0439	9.281	0	4.744	0	0	0	0	0	0.070199	0	0	2.0219	4.7557	0.4042	3.2113	0	0	0	0	0	0	0	0	0	0	0	0	0	0	0	0	0	0	0	0	0	0	0	0	0	0	0	0	0	0	0	0	0	0
1.7969	2.2504	0	0	1.7635	0	6.8106	9.5482	9.9452	2.411	14.738	9.4336	21.294	28.417	30.653	30.114	33.186	44.864	48.416	45.448	34.627	38.279	40.181	31.17	37.653	30.997	41.654	32.144	33.201	34.001	33.347	27.481	24.781	36.104	34.194	36.459	33.462	12.66	19.241	16.054	27.358	35.413	38.625	35.181	38.026	36.155	46.995	41.248	42.861	52.168
0	0	23.88	12.757	15.332	14.669	20.626	14.299	24.882	27.372	32.773	24.56	33.841	16.698	28.285	38.4	33.723	46.613	40.119	33.978	38.793	49.569	46.031	58.867	49.338	56.604	53.113	51.841	50.535	59.708	51.147	50.495	54.708	50.667	53.388	62.055	54.521	67.112	65.479	72.105	73.703	82.459	71.843	74.658	84.919	78.688	77.352	87.746	89.093	99.315
15.565	1.8631	6.5832	0	0	0	0	0	0	0	0	0	0	0	0	0	0	0	0	0	0	0	0	0	0	0	0	0	0	0	0	0	0	0	0	0	0	0	0	0	0	0	0	0	0	0	0	0	0	0
14.953	0	0	0	2.5037	3.362	1.5628	0	2.8451	0	0	0	0	0	0	0	0	0	0	0	0	0	0	0	0	0	0	0	0	0	0	0	0	0	0	0	0	0	0	0	0	0	0	0	0	0	0	0	0	0
11.88	0	2.5269	0.50812	0	0	0	2.3711	15.414	22.505	34.044	66.686	83.866	96.294	134.02	143.07	164.47	180.29	181.74	214.02	228.97	223.7	232.01	225.62	238.04	249.39	262.36	254.75	257.27	247.51	238.08	228.3	250.72	251.7	242.45	245.44	244.66	252.58	249.08	240	232.1	237.03	210.94	218.01	203.58	231.63	214	215.72	242.7	235.92
5.2822	2.4929	0	1.1576	0	0	3.865	0	0	0	5.1148	7.4775	8.239	4.9977	4.9764	19.453	22.42	23.011	24.768	30.183	32.578	29.855	34.996	28.589	36.58	34.105	31.151	32.877	45.621	44.519	45.231	48.068	47.545	50.069	51.543	56.369	62.168	68.922	80.164	70.292	72.433	78.749	75.3	77.493	87.195	85.916	90.571	93.383	97.256	111.03
11.612	7.2145	5.1388	0	0	0	0.0024401	0	16.411	0	0	0	0	0	4.3537	0	0	0	0	0	0	1.7468	0	0	0	0	0	0	1.3595	0	0	0	0	0	0	0	0	0	0	0	0	0	0	0	0	0	0	0	0	0
36.432	12.555	0	0	0	0	0	0	3.1637	23.936	40.809	66.693	87.458	104.28	119	158.18	163.09	201.62	204.17	234.12	243.04	259.68	255.02	246.3	277.57	270	260.97	258.31	273.4	257.45	274.35	271.86	292.63	282.72	280.59	273.91	285.99	282.15	275.53	274.58	276.56	257.37	256.84	259.01	257.05	256.79	253.77	258.26	265.27	263.39
0	0	0	0	12.055	12.246	30.481	36.339	64.236	62.031	64.411	64.362	86.178	98.257	91.589	96.419	105.29	110.31	109.34	120.75	109.39	130.87	129.48	143.32	128.98	122.02	127.41	137.72	136.05	145.85	122.91	155.1	137.75	130.83	135.58	142.66	146.9	129.93	135.83	130.82	137.89	146.24	133.7	139.1	152.09	157.34	151.36	150.4	147.95	141.58
18.843	5.4269	0	0.87016	0	0	0	0	0	0	0	0	0	0	0	0	0	0	0	3.4131	0	0	0	0	0	0	0	0	0	0	0	0	0	0	0	0	0	0	0	0	0	0	0	0	0	0	0	0	0	0
8.5193	2.1247	0	2.4613	0	0	0.13912	0	4.3878	0	0.83485	0	2.7599	0	0	0	0	0	0	0	0	0	0	0	0	0	0	0	0	0	0	0	0	0	0	0	0	0	0	0	0	0	0	0	0	0	0	0	0	0
19.719	11.695	0	0	0	0	0	0	0	0	0	0	0	0	0	0	0	0	0	0	0	0	0	0	0	0	0	0	0	0	0	0	0	0	0	0	0	0	0	0	0	0	0	0	0	0	0	0	0	0
7.8547	0	0	13.634	8.0938	0	0	9.4647	4.2012	4.6276	13.752	6.254	8.0289	13.671	13.195	9.0076	10.617	14.206	14.498	9.7567	9.866	24.97	21.899	18.319	16.541	11.254	5.8766	8.1745	24.76	14.653	13.293	19.511	20.651	18.354	17.371	22.202	16.87	19.372	17.786	27.294	15.842	23.425	19.609	18.37	14.801	8.1734	12.609	15.233	15.203	13.63
8.4146	0	0.64137	0	4.1964	0	0	0	2.3933	0	0	0	0	0	0	0	0	0	0	0	0	0	0.3394	0	0	0	0	0	0	0	0	0	0	0	0	0	0	0	0	0	0	0	0	0	0	0	0	0	0	0
13.884	0.93899	4.2565	5.445	4.1508	0	0	0	0	0	0	0	0	7.569	0	0	0	0	0	17.004	10.092	10.368	12.15	11.472	21.581	32.479	29.948	33.728	42.704	48.817	9.6556	16.673	45.177	32.009	80.238	86.423	38.478	71.335	69.91	98.781	69.412	93.534	95.906	100.31	107.5	106.05	114.68	86.567	113.85	99.77
11.258	11.564	2.3312	0	0	0.74676	0.72757	0	0	3.2731	8.818	1.9982	8.4423	2.3477	5.435	3.1196	0	0	0	0	0	0	0.93336	0	0	0	0	0	0	0	0	4.0583	0	8.4496	2.1099	1.8569	7.3755	0.70421	2.5835	0	0	0	0	0	0	0	0	0	0	0
32.645	7.1767	5.836	0	0	0	0	0	0	0	0	0	0	0	0	0	0	0	0	0	0	0	0	0	0	0	0	0	0	0	0	0	0	0	0	0	0	0	0	0	0	0	0	0	0	0	0	0	0	0
1.9885	15.103	0	2.1589	0	0	0	0	0	0	0	0	0	0	0	0	0	0	0	0	0	0	0	0	0	0	0	0	0	0	0	0	0	0	0	0	0	0	0	0	0	0	0	0	0	0	0	0	0	0
9.1028	8.7876	0	0	2.9685	0	0	0	8.5862	28.14	58.901	55.612	89.512	116.53	140.15	166.33	185.02	196.41	196.84	205.81	240.04	248.21	286.42	261.01	268.11	231.24	234.12	255.55	262.83	284.42	285.94	272.56	300.85	242.28	272.91	266.75	268.03	240.02	268.97	253.35	279.87	264.64	255.29	202.53	255.2	195	254	238.22	237.48	223
0	0	0	13.019	8.7578	1.1678	8.4452	0	0	0.94829	0	1.7518	0	0	3.8506	0	0	0	0	0	0	0	0	0	0	0	0	0	0	0	0	0	0	0	0	0	0	0	0	0	0	0	0	2.9487	0	6.5494	0	0	0	0
11.604	2.6583	0	1.4256	0	1.3415	0	0	0	0	0	0	0	0	0	0	0	0	0	0	0	0	0	0	0	0	0	0	0	0	0	0	0	0	0	0	0	0	0	0	0	0	0	0	0	0	0	0	0	0
10.434	3.9504	0	0	7.6631	0	0	0	0.32208	0	0	0	0	0	0	0	0	0	0	0	0	0	0	0	0	0	0	0	0	0	0	0	0	0	0	0	0	0	0	0	0	0	0	0	0	0	0	0	0	0
5.2135	0	0	5.6447	1.9754	0	0	6.1374	26.879	25.288	38.584	1.847	48.211	34.883	57.182	64.122	77.203	116.86	115.73	124.28	123.44	116.92	109.17	104.12	112.19	114.71	105	101.11	121.26	125.38	129.31	99.994	117.13	104.71	131.42	139.94	114.41	105.15	101.81	91.945	101.12	102.76	101.36	100.6	88.507	92.368	102.16	95.042	91.77	99.947
8.8252	0	0	0	5.6421	3.3191	0	0	0	0	0	0	0	0	0	0	0	0	0	0	0	0	0	0	0	0	0	0	0	0	0	0.026579	0	0	0	0	0	0	0	0	0	0	0	0	0	0	0	0	0	0
1.0487	0.93888	5.1633	0	1.5832	0	0	0	0	0	4.0857	0	3.3322	0.12153	0	0	0	0	0	0	0	0	0	0	0	0	0	0	0	0	0	0	2.5055	0	0	0	0	0	0	0	0	0	0	0	0	0	0	0	0	0
27.2	4.8862	0	2.0706	0	0	0	0	6.8242	21.649	28.88	56.038	69.266	90.347	108.95	133.28	139.08	165.44	162.72	186.85	193.79	189.28	204.75	203	209.88	203.26	199.59	204.65	201.87	206.78	204.53	203.75	205.27	204.93	195.77	196.58	201.61	193.05	187.54	191.45	184.57	198.2	186.76	186.39	179.6	178.88	169.61	175.53	161.79	165.96
0	1.2012	0	2.3698	0	0.54431	6.3209	11.223	13.953	14.729	3.3633	22.327	17.983	23.16	12.501	15.572	13.542	19.991	11.311	1.6561	7.2367	18.649	11.751	6.0425	13.905	13.414	7.7205	11.368	11.446	10.848	13.863	16.209	7.6543	8.6952	11.413	1.242	9.1612	13.146	17.181	16.076	19.19	16.894	14.98	16.157	11.831	14.036	13.079	4.1478	7.2422	4.9888
4.3164	3.3651	3.0274	0	0	0	0	0	0	0	0	0	0	0	0	0	0	0	0	0	0	0	0	0	0	0	0	0	0	0	0	0	0	0	0	0	0	0	0	0	0	0	0	0	0	0	0	0	0	0
6.8242	2.9308	0	0	7.5299	0	0	0	0	0	0	0	0	0	0	0	0	0	0	0	0	0	0	0	0	0	0	0	0	0	0	0	0	0	0	0	0	0	0	0	0	0	0	0	0	0	0	0	0	0
14.697	1.1401	0	0	0	0	2.1235	0	1.6558	0	0	0	0	0	0	0	0	0	0	6.1909	0	0.40394	0	0	0	2.7586	4.836	4.7099	11.372	9.2436	6.273	4.6205	5.1231	5.014	1.848	7.2319	9.3199	0	0	0	0	0	0	0	0	0	0	0	0	0
39.142	0.80859	0	0	0	0	0	0	0	0	0	0	0	0	0	0	0	0	0	0	0	0	0	0	0	0	0	0	0	0	0	0	0	0	0	0	0	0	0	0	0	0	0	0	0	0	0	0	0	0
26.545	8.0478	0	3.3777	0	0	0	0	0	0	0	0	0	0	0	0	0	0	0	0	0	0	2.5788	0	0	1.7694	0	0	0	0	4.0546	5.4347	2.2769	0.3573	1.6901	5.8313	7.6439	3.4899	8.9363	6.0976	8.6949	4.6791	1.9669	7.3555	7.6605	16.062	18.644	17.397	21.998	33.818
38.67	10.39	0	0	0	0	0	0	0	0	0	0	0	0	0	0	0	0	0	0	0	0	0	0	0	0	0	0	0	0	0	0	0	0	0	0	0	0	0	0	0	0	0	0	0	0	0	0	0	0
17.869	1.5325	0	0	0.90648	0	1.0567	0	0.16021	0.37403	0	0	0	0	2.4872	0	0	0	0	0	0	3.6169	0	0	0	0	0	0	0	0	0	0	0	0	0	0	0	0	0	0	0	0	0	0	0	0	0	0	0	0
45.011	11.999	0	0	0	0	0	0	0	0	0	0	0	0	0	0	0	0	0	0	0	0	0	0	0	0	0	0	0	2.114	2.5798	3.4391	0	0	2.7481	2.2977	0	0	0	0	0	0.39805	0	0	0	0	0	0	0	0
11.496	6.1203	12.667	0	0	0	0	0	3.6931	0	0	0	0	0	0	0	0	0	0	0	0	0	0	0	0	0	0	0	0	8.3824	10.551	8.5379	9.4875	9.355	6.7681	10.071	0	0	5.4688	7.6763	0	0	0	7.7969	4.0368	0	0	0	2.0615	5.5897
26.336	10.912	0	0	0	0	0	0	0	0	0	0	0	0	0	0	10.561	9.9775	20.04	27.077	33.334	41.037	48.569	44.121	50.338	40.671	62.068	51.872	57.799	58.29	46.019	53.661	63.383	56.197	52.887	56.155	57.707	90.074	77.517	73.186	69.407	75.64	65.338	70.205	64.294	69.741	59.458	59.793	63.321	55.814
21.065	9.3296	0.48576	0	0	0	0	0	0	1.3289	4.3479	12.473	21.414	31.666	43.835	50.669	64.228	60.105	76.134	94.149	95.475	112.68	117.26	111.29	114.4	114.89	119.02	132.23	131.6	134.48	143.03	139.26	144.11	153.78	147.6	153.68	157.99	160.25	161.18	158.24	159.24	153.28	163.64	173.05	164.02	171.75	164.96	175.47	166.78	181.28
2.1398	0	0	5.9529	0.093622	0.45165	0	0	0	0	0	0	0	0	0	0	0	0	0	0	0	0	0	0	0	0	0	0	0	0	0	0	0	0	0	0	0	0	0	0	0	0	0	0	0	0	0	0	0	0
1.7897	2.316	0	2.173	1.7854	0	0	0	1.6012	9.5165	6.1429	1.4364	3.7577	5.4641	1.2742	0.84497	6.7877	14.558	1.2013	0	2.0079	0	0	0	0	0	0	0	0	0	0	0	0	0	0	0	0.28019	0	0	0	0	0	0	0	0	0	0	0	0	0
0	0	3.58	0	4.4211	3.2613	9.1995	7.9146	0	0	7.7558	0	0	1.2553	4.4684	0.49652	5.6348	5.5909	5.027	4.7669	4.1413	9.4079	5.7749	0.33518	3.4613	0	7.2174	2.9785	1.5406	0	0	0	0	2.6944	0	0	0.39121	0	0	0	0	0	0	0	0	0	0	0	0	0
3.761	0	0	0	0.0025038	0	4.3857	5.3536	14.624	1.9307	5.5514	1.6123	6.6508	12.848	9.9018	10.66	8.5289	9.9241	14.36	20.45	14.81	12.731	9.4494	1.5619	9.0755	10.802	14.133	16.17	17.586	13.349	18.071	14.957	16.497	7.5177	10.552	18.994	26.169	19.569	23.805	17.697	20.877	38.818	42.226	15.316	14.481	10.485	19.686	13.129	22.685	30.213
12.761	0	1.2919	10.152	0	0	0	0	0	0	0	0	0	0	0	0	0	0	0	0	0	0	0	0	0	0	0	0	0	0	0	0	0	0	0	0	0	0	0	0	0	0	0	0	0	0	0	0	0	0
37.577	12.304	0	0	0	0	0	0	0	0	0	0	0	0	0	0	0	0	0	0	0	0	0	0	0	0	0	0	0	0	0	0	0	0	0	0	0	0	0	0	0	0	0	0	0	0	0	0	0	0
18.966	18.981	5.2961	0	0	0	0	0	0	0	0	0	0	0	0	0	0	0	0	0	0	0	0	0	0	0	0	0	0	0	0	0	0	0	0	0	0	0	0	0	0	0	0	0	0	0	0	0	0	0
0	4.2996	0	0	3.1047	0	0	0	3.6119	0	8.9319	7.2509	8.1511	10.602	14.122	9.9212	5.8456	8.55	13.121	13.232	14.139	14.629	5.5184	15.042	2.0991	6.9324	5.6469	5.1512	4.3822	5.7611	0.47584	9.3173	10.28	8.0672	0	0.65385	0	0	0.23945	0	0	0	0	0	0	0	0	0	0	0
17.215	4.9764	0	0.060668	0	0	0	0	0	0	0	0	1.7308	1.2507	5.6279	4.7759	3.8929	0	0	0	0	1.7681	4.5611	0	0	0	0	0	0	0	0	0	0	0	0	0	0	0	0	0	0	0	0	0	0	0	0	0	0	0
21.162	1.666	0	0	0	0	0	0	0	0	0	0	0	0	0	0	0	0	0	0	0	0	0	0	0	0	0	0	0	0	0	0	0	0	0	0	0	0	0	0	0	0	0	0	0	0	0	0	0	0
2.8336	0.52013	3.6321	1.0755	1.1731	0	0	0	0	0	0.64851	0	2.5405	3.9243	3.1392	0	2.8729	0.98021	0	0	0	0	0	0	0	0	0	0	0	0	0	0	0	0	0	0	0	0	0	0	0	0	0	0	0	0	0	0	0	0
8.6618	7.0131	2.7642	0	0	0	0	0	0	0	0	0	0	0	0	0	0	0	0	0	0	0	0	0	0	0	0	0	0	0	0	0	0	0	0	0	0	0	0	0	0	0	0	0	0	0	0	0	2.7508	5.3497
5.2826	12.091	5.3943	0	4.7406	0	0	0	0	0	0	0	0	0	0	0	0	0	0	0	0	0	0	0	0	0	0	0	0	0	0	0	0	0	0	0	0	0	0	0	0	0	0	0	0	0	0	0	0	0
3.4127	6.5431	0.24617	0	3.7876	0	0	0	0	0	0	0	0	0	4.4048	1.1606	0	0	0	0	0	0	0	0	0	0	0	0	0	0	0	0	0	0	0	0	0	0	0	0	0	0	0	0	0	0	0	0	0	0
24.156	9.0497	0	0	0	0	0	0	0	0	0	0	0	0	0	0	0	0	0	0	0	0	0	0	0	0	0	0	0	0	0	0	0	0	0	0	0	0	0	0	3.0132	3.489	8.4671	26.083	29.094	41.7	40.287	50.076	54.931	57.444
8.4811	1.5136	0	0.6008	1.8896	1.1902	0	0	0	0	0.42315	0	0	0	0	0	0	0	0	2.1827	0	3.3347	7.639	7.9718	16.594	17.188	21.718	16.905	21.331	30.81	30.845	37.983	39.612	33.057	33.702	30.205	38.326	34.366	33.632	33.552	31.812	42.78	39.529	39.649	35.694	38.628	42.357	32.678	26.623	32.812
34.088	14.014	0	0	0	0	0	0	0	0	0	0	0	0	8.0012	16.901	30.595	31.063	28.438	42.802	43.749	52.599	43.12	49.552	49.913	53.438	59.831	54.947	62.006	67.625	53.469	55.989	50.492	52.241	49.505	58.64	29.631	38.986	38.427	37.201	28.713	37.44	32.787	31.835	26.183	31.462	26.39	35.865	23.554	29.086
0	0	0	0	0	0	10.183	1.6971	2.6683	0	0	2.9359	4.2848	2.0116	4.5157	0	0	0	0.22681	0	0	3.3748	0	0	0	2.5164	0	5.0984	5.0732	0.70982	3.2128	3.1851	4.377	0	1.0881	0	2.1766	0	0	0	2.297	0.95116	2.5618	6.6477	5.7873	2.4894	13.803	9.605	18.265	18.997
28.038	8.0596	0	2.0329	0	0	0	0	0	0	0	0	0	0	0	4.3493	10.571	14.594	22.853	22.379	33.988	31.488	36.067	32.488	33.523	32.843	49.881	38.523	41.156	45.536	45.721	39.288	50.122	45.342	44.313	39.318	46.781	47.87	49.474	56.444	61.925	58.549	61.52	66.552	69.641	81.205	79.458	61.728	65.294	71.222
24.202	3.8037	9.2331	0	0	0	0	0	0	0	0	0	0	0	0	0	0	0	0	0	0	0	0	0	0	0	0	0	0	0	0	0	0	0	0	0	0	0	0	0	0	0	0	0	0	0	0	0	0	0
13.135	0.28108	0	4.1476	0	0	0	0	0	0	0	0	0	0	0	0	0	0	0	0	0	0	0	0	0	0	0	0	0	0	0	0	0	0	0	0	0	0	0	0	0	0	0	0	0	0	0	0	0	0
48.791	1.2146	0	0	0	0	0	0	0	0	0	0	0	0	0	0	0	0	0	0	0	0	0	0	0	0	0	0	0	0	0	0	0	0	0	0	0	0	0	0	0	0	0	0	0	0	0	0	0	0
31.084	13.876	0	5.6625	13.234	0	0	0	0	18.117	17.126	14.685	9.6995	0.50409	6.7246	10.218	7.1716	2.6228	0	0	2.0172	16.858	11.677	0	0	3.7791	0	2.4404	12.684	0	0	0	0	0	0	0	0	0	0	0	0	0	0	0	0	0	0	0	0	0
0	0	1.3772	0	5.5786	0	2.8945	0	0	0	0.86286	0	0	0	0	0	0	0	0	0	0	0	0	0	0	0	0	0	0	0	0	0	0	0	0	0	0	0	0	0	0	0	0	0	0	0	0	0	0	0
0	0	0	0	1.5885	0	18.194	0	0	0	0	0	0	0.43576	4.2119	0.70288	0	0.86697	0	0	0	6.9092	0	0	0	0	0	0	0	0	0	0	0	0	0	0	0	0	0	0	0	0	0	0	0	0	0	0	0	0
2.8653	3.4266	0	0	8.5339	0	0	0	0	0	0	0	0	0	0	0	0	0	0	0	0	0	0	0	0	0	0	0	0	0	0	0	0	0	0	0	0	0	0	0	0	0	0	0	0	0	0	0	0	0
0	0	0	0	27.124	5.7079	7.0919	16.549	25.431	4.0642	13.953	8.8134	18.554	15.94	18.65	12.76	12.966	20.592	16.265	21.444	11.859	11.339	7.8933	0	13.113	3.8409	6.4519	3.5365	9.4186	10.555	7.2659	0.45834	10.937	0	0	0	0	0	0	0	0	0	0	0	0	0	0	0	0	0
3.5125	0	0	0	0	3.5028	4.5802	0	2.5404	0	0.022127	0	0	0	0	0	0	0	0	0	0	0	10.023	0	6.8354	3.2521	7.9893	9.8418	1.8926	15.297	2.4536	13.746	9.134	1.871	14.858	6.9079	10.728	0.66603	10.757	14.239	8.8883	5.5154	3.8292	4.8215	10.773	11.182	6.8874	12.859	12.551	6.4024
16.161	0	0	1.3965	0	0.31076	0	0	0	0	0	0	0	0	0	0	0	0	0	0	0	0	0	0	0	0	0	0	0	0	0	0	0	0	0	0	0	0	0	0	0	0	0	0	0	0	0	0	0	0
31.69	7.7827	0	2.0094	0	0	0	0	0	0	0	0	0	0	0	2.7376	0	1.117	0	15.684	6.1021	11.603	21.709	25.15	30.949	31.456	31.443	39.038	46.521	50.716	53.223	62.04	59.678	63.71	53.158	54.418	53.654	46.301	50.964	52.953	45.152	44.219	41.166	37.95	38.815	38.333	42.63	38.564	32.897	33.85
0	0	0	3.4502	15.779	15.183	14.434	17.422	23.076	9.7814	11.221	12.823	28.122	27.907	22.576	21.032	20.835	12.105	14.402	4.1613	5.1616	7.2014	0	0	0	0	8.0622	1.8345	6.3292	0	9.2187	5.6855	8.1684	3.7399	3.3837	5.1262	15.771	9.7728	10.794	9.1588	2.4432	9.3526	13.321	9.0353	14.915	14.143	0	9.2793	4.6658	9.7567
20.249	2.0948	0	0	0	0.79266	0	0	0	0	5.0156	0	0	0	0	0	0	0	0	0	0	0	0	0	0	0	0	0	0	0	0	0	0	0	0	0	0	0	0	0	0	0.29774	0	0	0	0	0	0.065332	4.964	0.44744
40.017	3.9058	0	0	0	0	0	0.22105	16.869	39.579	73.945	107.21	153.81	180.86	216.35	243.55	268.1	322.18	349.47	378.76	399.1	416.19	430.14	447.03	447.4	460.79	462.5	484.15	497.35	518.55	503.54	507.08	507.05	519.17	516.63	511.4	506.97	499.75	488.2	481.22	515.65	530.56	527.92	513.18	509.33	511.66	522.96	512.7	514.97	506.4
4.9665	0	0	6.3141	1.7748	0	0	2.6751	3.7758	2.3701	8.6868	6.4773	3.3606	4.9583	5.7973	6.6208	14.967	11.721	0	9.5272	17.876	21.66	25.168	30.139	32.233	34.492	39.388	33.165	38.724	51.486	54.631	58.922	82.044	85.307	93.857	83.078	86.896	90.306	101.76	99.694	101.51	94.595	86.596	101.65	111.18	106.16	112.38	108.23	99.684	109.24
1.8175	0	2.0572	1.6211	1.4304	0	0	0	0	3.5727	1.5479	0.79033	5.026	0	7.5765	0	5.9505	0	0	0	0	0	0	0.98074	0	0	0	0	0	0	0	0	0	0	0	0	0	0	0	0	0	5.0789	7.9469	18.372	15.251	9.8419	17.596	23.036	31.376	17.814
27.824	0	0	0	0	0.67806	0	1.0672	14.119	12.253	21.15	6.8908	9.1147	8.9849	10.631	14.91	19.096	18.858	18.812	26.24	29.215	36.523	39.824	32.772	22.669	38.147	41.562	32.804	37.717	41.517	36.613	50.022	48.653	49.12	55.506	65.855	73.546	88.578	96.929	113.69	113.95	136.68	136.65	149.23	150.18	156.52	160.07	193.33	198.96	202.52
10.136	7.8848	0	2.7825	0	0	0	1.1909	0	0	0	4.6912	3.0365	12.338	4.6606	4.4679	0	0	0	0	0	0	0	0	0	0	0	0	0	0	0	0	0	0	0	0	0	0	0	0	0	0	0	0	0	0	0	0	0	0
7.0434	0	0	0	0	10.262	0.71596	1.0683	0	1.5368	0.34921	12.547	12.314	14.493	22.561	24.866	19.898	23.571	29.32	26.137	35.913	24.339	24.036	27.318	23.78	25.947	30.517	27.425	30.617	29.824	29.038	31.968	22.101	30.944	27.442	24.431	17.065	17.043	22.893	11.816	10.87	9.0798	13.288	14.797	19.972	23.093	33.66	26.055	31.418	40.692
2.1391	2.6576	0	0	5.4564	0	3.0263	11.641	20.088	10.664	12.848	5.0692	8.3549	11.856	11.087	18.379	13.868	28.809	25.498	27.993	11.036	10.292	10.754	0	6.329	0.017265	5.2442	2.8437	5.7648	10.074	4.8057	0	0	0	0	0	0	0	0	0	0	0	0	0	0	0	0	0	0	0
12.358	0	0	0	0	1.5597	0	0	0	0	0	0	0	0	0	0	0	0	0	0	0	0	0	0	0	0	0	0	0	0	0	0	0	0	0	0	0	0	0	0	0	0	0	0	0	0	0	0	0	0
16.936	8.464	0	0	0	0	0	0	0	0	0	0	0	0	0	0	0	0	0	0	0	0	0	0	0	0	0	0	0	0	0	0	0	0	0	0	0	0	0	0	0	0	0	0	0	0	0	0	0	0
19.099	6.5456	0	0	0	0	0	0	0	0	0	0	0	0	0	0	0	0	40.029	49.639	58.958	71.281	66.173	71.409	80.024	76.272	83.012	86.92	86.322	99.256	69.336	84.907	88.146	88.901	82.539	92.835	75.915	84.772	100	87.798	107.14	108.31	121.45	119	114.78	123.98	119.69	126.42	133.48	130.53
0.80638	0	0	7.1886	0.50385	0	0	0	14.241	5.6077	16.604	15.335	8.3169	12.302	9.9699	13.133	11.605	11.248	11.94	11.338	13.694	4.7856	10.018	6.7091	2.7391	0	0	0	2.6014	8.0659	1.6335	8.1495	0	4.4921	5.9446	5.3423	7.9663	0	0	4.13	3.2381	12.261	6.2752	22.581	23.59	29.611	44.04	43.363	58.423	66.237
10.954	12.136	0	0	0	0	0	2.0251	0	1.2244	0	8.9213	0	7.2601	0	8.7132	0	0.040963	4.4309	0	0	0	10.019	1.3035	8.227	13.364	4.2641	2.3855	5.097	5.4611	6.8025	13.564	16.09	14.45	8.2929	9.0597	14.295	9.0749	15.448	17.879	20.562	28.183	22.38	20.82	18.143	20.998	26.547	17.469	25.923	14.255
0	0	0	0.53671	6.7551	0	7.1021	0.98465	10.457	7.9721	10.602	0	0	8.4912	0	0	0	0	0	0	0	0	0	0	0	0	0	0	0	0	0	0	0	0	0	0	0	0	0	0	0	0	0	0	0	0	0	0	0	0
6.0557	5.5803	0	0	2.3235	0	0.65567	0	2.1213	6.3136	11.374	22.396	30.478	44.407	57.469	68.249	83.526	89.611	94.029	95.241	123.46	128.93	122.2	120.56	123.5	122.99	136	125.38	120.33	133.69	130.44	128.85	125.1	129.88	117.53	122.35	124.77	121.7	126.17	116.76	108.11	107.85	106.29	105.23	105.78	108.49	97.177	94.163	85.723	90.526
11.342	4.5184	0	7.6767	0	0	0	0	0	0	0	0	0	0	0	0	0	0	0	0	0	0	0	0	0	0	0	0	0	0	0	0	0	0	0	0	0	0	0	0	0	0	0	0	0	0	0	0	0	0
30.59	10.885	0	0	0	0	0	0	0	0	0	0	0	0	0	0	0	0	0	0	0	0	0	0	0	0	0	0	0	0	0	0	0	0	0	0	3.1053	0	0	0	0	0	0	0	0	0	0	0	0	0
14.56	7.938	0	1.9044	0	0	0	6.1814	0	0	0	0	0	0	0	0	0	0	1.2133	0	0	0	0	0	0	0	0	0	0	0	0	0	0	0	0	0	0	6.8761	6.5404	7.0996	3.2126	10.859	3.774	6.4989	4.9266	6.0726	0	0	0.32502	0
0	0	4.7082	5.9376	3.8048	0	0	0	0	0	0	0	0	0	0	0	0	0	0	0	0	0	0	0	0	0	0	0	0	0	0	0	0	0	0	0	0	0	0	0	0	0	0	0	0	0	0	0	0	0
13.192	6.8921	0	0	2.353	3.0694	0	0	0	0	0	0	4.051	9.2936	11.663	7.1791	12.431	18.324	16.673	30.639	38.259	34.719	41.788	46.564	45.516	44.368	40.463	41.033	48.064	49.607	39.513	42.322	43.815	45.064	45.514	38.877	47.748	37.686	32.763	38.255	34.661	33.61	38.72	40.987	38.755	44.909	49.352	49.115	45.056	45.21
15.391	1.064	0	2.1339	0	0	0	0	0	0	0	0	0	0	0	0	0	0	0	0	0	0	0	0	0	0	0	0	0	0	0	0	0	0	0	0	0	0	0	0	0	0	0	0	0	0	0	0	0	0
6.3492	1.185	0	0	0	2.4397	0.28646	0	0	0	0	0	0	0	0.62962	0	0	0	0	0	0	0	0	0	0	0	0	0	0	0	2.7773	0	4.3516	0	0	0	2.5781	0	0	0	0	0	0	0	0	0	0	0	0	0
0	4.4485	6.2448	4.2639	0.28085	0	0	0	0	0	0	0	0	0	0	0	0	0	0	0	0	0	0	0	0	0	0	0	0	0	0	0	0	0	0	0	0	0	0	0	0	0	0	0	0	0	0	0	2.2044	0
3.7565	2.2264	0	0	0	0	6.0845	0	2.1373	2.4466	2.7056	12.982	4.873	10.495	6.9025	4.1206	6.0398	2.8528	6.2801	2.7279	8.3596	5.7006	2.0362	4.7071	7.6951	3.4422	3.4608	7.4416	4.9482	7.1224	6.1742	10.603	2.7735	1.1348	3.5516	4.8713	5.9071	2.1301	0.85417	3.4914	2.4981	0	1.3798	0.76733	0	1.6955	5.2981	1.9196	0	4.5813
7.7812	0.3732	0	3.7595	0	0	4.4076	0	4.7788	0	0	0	0	0	0	0	0	0	0	0	0	0	0	0	0	0	0	0	0	0	0	0	0	0	0	0	0	0	0	0	0	0	0	0	0	0	0	0	0	0
5.9064	4.2018	2.2749	0	2.8645	0	0	0.10821	0	0	0	0	0	0	0	0	0	0	0	0	0	0	0	0	0	0	0	0	0	0	0	0	0	0	0	0	0	0	0	0	0	0	0	0	0	0	0	0	0	0
9.4072	0	0	3.2545	0	4.4328	0.1638	9.9348	5.5576	2.6887	10.292	4.3173	7.0548	8.0049	4.8734	2.4216	0.5177	4.7415	6.5768	11.444	10.272	15.925	8.7748	16.276	16.359	4.8421	4.7397	1.0572	22.38	11.963	9.0745	10.959	4.746	10.6	0	6.7605	10.011	7.4922	5.396	8.3687	0	0	0	0	0	0	0	0	0	0
0	5.5566	0	5.6722	0	2.7025	0	6.7982	4.8407	5.4884	0	1.99	8.1834	6.727	2.3211	3.0883	7.6114	8.51	9.9724	6.5441	12.259	0	0	0	0	0	0	0	0	0	0	0.81431	0	0	0	0	0	0	0	0	0	0	0	0	0	0.39549	0.11666	0	0	0
0	7.5376	0	5.9796	1.0855	0	1.6138	0.48473	1.8903	4.7337	0	5.2472	0	5.5548	3.0542	0	0	7.8676	7.4757	0.862	1.7007	0.014577	2.0355	0	2.0353	0.84757	1.1881	0.026253	0	0	0	0	0	0	0	0	0	0	0	0	0	0	0	0	0	0	0	0	0	0
5.3491	0	0	2.3285	3.9194	0	6.7359	0	3.9357	0	0	0	0	0	0	0	0	0	0	0	0	0	0	0	0	0	0	0	0	0	0	0	0	0	0	0	0	0	0	0	0	0	0	0	0	0	0	0	0	0
3.7883	0.36314	0	0	0	10.688	0.76682	0	0.99943	0	0	0	0	0	2.1247	0	0	0	0	0	0	0	0	0	0	0	0	0	0	0	0	0	0	0	0	0	0	0	0	0	0	0	0	0	0	0	0	0	0	0
12.61	3.4702	0	2.8076	2.8103	1.5496	0	0	0	0	0	0	0	0	1.7733	0	1.6066	0	0.063695	2.1377	0.46109	1.4535	4.5916	12.144	16.893	10.681	20.975	17.457	14.293	24.349	28.99	32.534	27.292	22.965	20.304	23.453	27.382	25.719	27.117	34.954	43.629	72.499	74.644	83.821	99.998	116.31	122.43	138.72	142.1	165.67
7.0775	4.0425	0	1.0541	0.76065	0	0	0	0	0	0	3.5663	1.1806	5.9379	9.0765	9.357	4.9946	5.864	5.1718	0	0.69944	4.3744	4.8743	4.4709	4.6918	5.1308	1.9578	6.2558	10.248	7.3693	13.739	13.292	15.837	15.698	11.571	4.7317	7.1569	10.115	12.031	18.843	12.814	23.501	12.321	10.174	9.5662	11.815	12.621	3.7364	0	6.382
6.2293	3.8675	0	1.0983	0.29228	0	0	0	0	0	0	0	0	0	0	0	0	0.72166	0	0	0	8.3968	3.2502	9.9418	12.651	17.168	20.157	29.038	18.632	21.616	30.422	39.132	37.15	29.354	49.806	38.906	54.083	50.918	49.892	53.445	54.206	31.451	42.813	42.854	46.34	43.16	49.471	46.205	45.056	47.329
5.3566	0	0	1.7033	0	0	6.4957	12.258	24.394	25.446	38.295	66.919	88.892	104.86	125.3	139.53	148.96	166.24	188.27	207.49	197.51	208.14	213.63	219.77	221.29	236.79	228.99	243.84	245.24	253.03	260.18	263.46	265.01	255.04	254.82	259.05	261.68	250	259.74	262.8	268.22	271.96	266.91	273.03	280.3	266.5	276.72	280.5	287.32	283.22
5.0733	0	0	0	1.0066	4.4777	16.091	16.383	14.605	16.07	11.312	8.8489	1.7267	0	0	0	0	0	0	0	0	0	0	0	0	0	0	0	0	0	0	0	0	0	0	0	0	0	0	0	0	0	0	0	0	0	0	0	0	0
42.253	5.6406	0	0	0	0	0	0	0	0	0	0	0	0	0	0	0	0	0	0	0	0	0	0	0	0	0	0	0	0	0	0	0	0	0	0	0	0	0	0	0	0	0	0	0	0	0	0	0	0
19.962	0	0.91621	0	0	0	0	0	0	0	0	0	0	0	0	0	0	0	0	0	0	0	0	0	0	0	0	0	0	0	0	0	0	0	0	0	0	0	0	0	0	0	0	0	0	0	0	0	0	0
32.163	1.9483	6.0678	0	0	0	0	0	0	0	0	0	0	0	0	0	0	0	0	0	0	0	0	0	0	0	0	0	0	0	0	0	0	0	0	0	0	0	0	0	0	0	0	0	0	0	0	0	0	0
2.1956	0	0	0	0	1.4644	3.7824	14.809	20.231	25.421	38.488	39.672	43.901	56.889	61.306	79.114	89.577	104.42	111.47	130.3	144.33	152.53	152.84	159.07	163.48	169.56	173.43	180.68	183.3	191.77	189.05	195.8	194.61	189.51	202.77	203.65	189.65	182.14	198.67	196.2	186.3	201.12	184.64	183.91	197.94	191.07	197.13	188.48	193.18	198.74
2.2337	3.237	1.7403	0.86531	2.9811	0	0	0	0	2.7702	11.726	0.51529	10.272	10.693	9.1103	7.3693	12.558	8.4251	6.975	11.412	14.637	11.599	15.727	10.541	9.2721	9.8431	9.252	1.5741	9.6636	6.8941	8.3312	5.512	4.0252	7.8265	7.7079	0.57885	2.3714	1.3571	2.5272	2.1551	0	0	0	0	0	1.2234	4.3385	5.8167	11.412	5.1607
6.9474	10.691	0.96143	2.0188	0	0	0	0	0	1.8296	10.609	28.505	23.938	39.748	49.216	56.298	62.276	74.56	86.324	84.301	108.06	120.25	103.44	115.8	111.83	124.38	126.84	110.97	124.11	114.48	114.83	117.32	100.92	92.999	107.07	108.48	108.15	102.22	101.69	97.393	95.614	99.519	99.139	94.885	102.32	93.61	99.888	101.17	95.495	97.415
1.2578	0	0	0	4.0746	0	1.665	0	7.7998	8.9994	15.702	16.13	30.116	43.474	44.375	61.076	63.181	70.286	84.776	92.259	96.814	108.06	114.88	114.5	122.36	126.59	116.93	130.41	128.59	133.73	124.81	127.6	122.15	117.92	115.64	118.25	116.03	118.08	104.46	113.83	113.71	110.38	109.19	110.63	108.17	119.13	116.06	122.12	105.57	113.17
32.309	2.1732	0	0	0	0	4.2943	11.113	31.675	39.423	74.842	62.176	110.39	122.58	150.31	132.97	167.73	149.28	150.78	201.37	212.76	237.36	227.24	245.97	256.7	257.34	265.19	253.48	264.08	253.04	249.35	260.5	258.07	253.63	257.45	261.59	230.71	261.19	253.96	238.11	254.69	261.52	244.76	239.95	236.89	237.28	229.51	226.97	221.27	223.67
27.345	13.709	0	0	0	0	0	0	0	0	0	3.8084	0.030476	0.20305	0	0	0	0	0	0	0	0	0	0	0	0	0	0	0	0	0	0	0	0	0	0	0	0	0	0	0	0	0	0	0	0	0	0	0	0
26.639	7.3826	0	0	0	0	0	0	0	0	0	5.3233	6.0626	17.152	9.6119	25.361	27.438	36.319	43.302	37.764	50.478	51.692	56.548	53.924	50.517	53.699	61.785	62.933	57.941	66.763	55.104	62.152	55.506	49.835	61.352	55.769	69.248	55.515	55.4	65.951	52.998	57.775	51.552	43.477	51.781	44.778	45.707	43.674	37.394	53.566
8.4147	6.251	0	1.4245	0	0	0	0	0	0	0	1.1708	3.0411	3.1849	6.2953	4.7524	0	0	0	0	0	2.5624	2.3998	0	0	0	6.839	3.9286	4.5556	13.511	7.1536	9.4656	0	0	0	0	5.2451	3.2706	4.6107	2.3727	0	0	0	0	0	0	1.1231	0	0	0
5.2604	4.2304	4.2317	4.1047	0	0	0	0	0	0	0	0	0	0	0	0	7.2402	1.5197	0	2.1863	0	0	0	0	0	0	0	0	0	0	0	0	0	0	0	0	0	0	0	0	0	0	0	0	0	0	0	0	0	0
4.9544	1.883	0	0	4.6478	0	4.6169	8.0002	0	0	0	0	0	0	0	0	0	0.079432	0	0	0	0	0	0	0	0	0	0	0	0	0	0	0	0	0	0	0	0	0	0	0	0	0	0	0	0	0	0	0	3.0161
7.5651	0	0	11.724	5.3585	0	0	0	0	0	0	0	0	0	0	0	0	1.0212	0	0	0	0	0	0	0	0	0	0	0	0	0	0	0	0	0	0	0	0	0	0	0	0	0	0	0	0	0	0	0	0
30.702	4.7628	0	0	0	0	0	0	0	0	0	0	0	0	0	0	0	0	0	0	0	0	0	0	0	0	0	0	0	0	0	0	0	0	0	0	0	0	0	0	0	0	0	0	0	0	0	0	0	0
27.114	5.7281	0	0	0	0	0	0	0	0	2.9124	0	0	0	0	0	0	0	0	0	0	0	7.0656	4.9124	3.4938	3.4403	0	0	0	0	0	0	0	0	0	0	0	10.087	26.934	26.742	37.872	79.979	87.414	120.54	123.44	145.98	183.61	196.7	227.04	207.16
13.639	12.086	0	0	0	0	0	0	0	0	2.9399	1.2773	0	0	0	0	0	0	0	0	0	0	0	0	0	0	0	0	0	0	0	0	0	0	10.425	0	0.18714	0	2.6496	2.0975	3.0368	1.3141	0	0	0	0	0	0	0	0
25.405	13.418	6.4121	0.85254	0	0	0	0	0	0	0	0	0	0	0	0	0	0	0	0	0	0	0	0	0	0	0	0	0	0	0	0	0	0	0	0	0	0	0	0	0	0	0	0	0	0	0	0	0	0
0.95501	0	0	0	1.9674	0	6.9408	0	7.2286	0	4.706	0	4.8053	0	0	0	0	0.77685	2.086	3.7058	0	0	0	0	0	0	0	0	0	0	0	0	0	0	0	0	0	0	0	0	0	0	0	0	1.6284	1.7332	0	0.63625	0	0
5.1356	6.049	0	0.87876	0	0	2.0998	8.1683	1.9799	0.28466	0	0	0.55246	9.1124	2.1993	7.1376	3.8198	1.8574	4.3459	0	0	3.6204	7.8786	1.2971	7.0375	3.1402	2.4709	4.1482	7.8618	5.6494	7.3642	8.5365	13.925	11.513	5.614	0	12.097	8.343	20.282	19.139	25.521	32.703	26.92	34.636	23.278	23.827	32.142	23.558	21.689	11.122
0.75852	0	0	0.32881	6.9964	6.755	11.848	11.653	23.377	12.212	9.1356	6.9576	20.052	23.319	24.818	20.61	23.888	30.176	23.735	29.985	27.539	21.929	23.995	11.258	22.502	14.326	19.117	14.779	13.99	30.716	30.807	36.463	39.228	60.681	59.091	75.549	87.365	85.274	99.14	91.561	124.67	124.08	144.65	137.37	148.17	150.39	164.51	185.78	175.58	173.07
6.9125	0	0	0	2.4504	1.8506	3.5278	9.789	12.673	2.9931	2.2426	0	0	9.6749	3.2827	5.0188	1.4512	8.432	3.1072	12.02	1.1785	11.34	2.4131	0	4.091	6.0538	6.8536	9.7016	13.085	24.011	25.849	26.024	28.106	38.772	31.77	44.5	44.531	46.292	51.438	42.828	49.534	47.924	56.954	61.114	65.415	52.852	64.645	61.544	74.526	80.207
45.093	7.4978	0	0	0	0	0	0	0	0	0	0	0	0	0	0	0	0	0	0	0	0	0	0	0	0	0	0	0	0	0	0	0	0	0	0	0	0	0	0	0	0	0	0	0	0	0	0	0	0
29.575	13.678	0	0	0	0	0	0	0	0	2.1696	7.5177	6.611	11.574	14.23	11.036	15.976	8.1358	19.526	19.363	20.656	18.806	21.964	20.462	22.017	15.388	23.492	29.583	27.882	23.859	22.456	27.849	34.676	34.411	25.228	25.432	25.925	35.392	39.948	33.75	41.391	33.344	19.799	28.586	23.933	32.022	21.386	23.893	22.149	21.507
11.109	0	0	0	0	0.37995	0.20897	4.0517	0	0	0.31921	0	0	10.687	9.7072	16.277	13.491	21.054	19.714	31.005	23.998	26.735	30.315	38.022	48.789	47.949	38.169	39.314	57.532	45.44	49.2	49.983	40.233	38.046	43.222	42.546	40.378	36.82	34.447	37.938	22.441	36.861	22.936	18.207	8.1636	12.839	12.092	9.2781	0.16774	2.9007
15.389	0	0	0	0	1.5406	2.6745	0	0	0	0	0	0	0	0	0	0	0	0	0	0	0	0	0	0	0	0	0	0	0	0	0	0	0	0	0	0	0	0	0	0	0	0	0	0	0	0	0	0	0
25.057	15.013	0	0.2614	0	0	0	0	0	0	0	0	0	0	0	0	0	0	0	0	0	0	0	0	0	0	0	0	0	0	0	0	0	0	0	0	0	0	0	0	0	0	0	0	0	0	0	0	0	0
7.2192	0	0	0	8.2981	0	5.9604	6.1329	4.4721	0	3.1076	5.2392	9.676	6.1507	9.5727	10.338	9.0738	15.472	22.219	16.475	37.293	35.029	35.634	39.693	37.375	32.701	42.443	43.632	48.34	47.204	57.486	50.652	55.092	59.481	52.752	70.708	68.409	70.146	75.272	68.02	69.809	73.612	71.139	65.609	74.775	95.004	93.677	101.06	83.976	83.78
0	0	3.1278	1.5526	14.678	0	0	0	0	0	0	0	35.38	0	0	30.661	25.819	30.712	19.161	30.214	38.713	31.715	28.685	23.365	22.883	23.693	31.273	0	0	0	0	0	0	0	0	0	0	0	0	0	0	0	0	0	0	0	0	0	0	7.0105
14.369	0	0	0.64959	12.642	0.97478	0	0	0	0	0	0	0	0	0	0	0	0	0	0	0	0	0	0	0	0	0	0	0	0	0	0	0	0	0	0	0	0	0	0	0	0	0	0	0	0	0	0	0	0
4.1603	0.59818	1.4161	0	0.029603	0	0	0	3.0268	0	1.6399	1.8352	0	0.015487	0	0	0	2.0097	0	0	0	0	0	0	0	0	0	0	0	0	0	0	0	0	0	0	0	0	0	0	0	0	0	0	0	0	7.5458	3.2826	11.746	13.857
29.639	9.4165	0	0	0	0	0	0	0	0	0	0	0	0	0	0	0	0	0	0	0	0	0	0	0	0	0	0	0	0	0	3.0116	4.1006	0	0	4.4147	0	0	4.7795	0	0	0	0	0	0	0	0	0	0	0
31.197	6.1132	0	0	0	0	0	1.638	1.0565	1.4488	3.4559	6.7104	0	1.9292	0	2.8901	0	7.429	9.2657	13.943	10.869	7.5225	11.815	10.235	7.1878	0.1348	7.2545	1.666	11.859	10.452	11.021	11.251	16.957	17.245	10.406	7.0696	9.7836	7.0951	8.8741	3.7265	4.8088	8.7078	0.70878	0.74755	5.7458	8.7233	3.899	7.2684	3.7061	10.55
15.363	3.8298	0	0	0.55576	0.60838	0	0	0	0	0	0	0	0	0	0	0	0	0	0	0	0	0	0	0	0	0	0	0	0	0	0	0	0	0	0	0	0	0	0	0	0	0	0	0	0	0	0	0	0
11.03	6.3939	0	3.2579	0	0	0	0	0.73628	3.7597	2.8388	1.9958	0	3.6454	0	0	0	0	0	0	0	0	0	0	0	0	0	0	0	0	0	0	0	0	0	0	0	0	0	0	0	0	0	0	0	0	0	0	0.63416	2.6685
30.064	0.64278	0	0	0	0	1.9134	0	2.0519	0.77074	2.7325	0	0	0	0	0	0	6.1447	26.086	21.582	23.523	39.093	42.813	51.646	35.325	44.418	43.972	36.713	48.66	58.898	46.165	50.557	51.397	45.577	37.541	47.156	44.563	47.499	40.955	51.789	59.795	68.948	67.572	71.632	65.537	81.786	78.076	94.475	86.578	93.851
24.722	6.8575	1.6406	3.6088	0	0	0	0	0	0	0	0	0	0	0	0	0	0	0	0	0	0	0	0	0	0	0	0	0	0	0	0	0	0	0.99638	0	3.1906	3.9433	3.8239	15.771	10.844	19.911	14.606	24.894	26.708	21.794	28.068	37.382	35.491	40.028
5.5873	0	0	0	7.4839	0.71468	7.6424	0	0	0	0	0	0	0	0	0	0	0	0	0	0	0	0	0	0	0	0.80897	0	5.1924	0	10.436	0.093653	7.7982	4.7956	6.6553	6.2651	13.004	0	0	0	0	0.47393	4.215	0.50226	0	0	0	0	3.6074	10.979
13.407	4.1955	5.7136	4.2733	0	0	0	0	0	0	0	0	0	0	0	0	0	0	0	0	0	0	0	0	0	0	0	0	0	0	0	0	0	0	0	0	0	0	0	0	0	0	0	0	0	0	0	0	0	0
10.072	0.31665	0	2.1689	0.73386	0	0	0	0	0	0	0	0	0	7.643	0.72757	4.2477	0	6.0389	3.8673	0	0	2.6858	0	3.9615	5.4534	7.2486	2.0642	0	7.2344	6.3036	17.534	12.064	4.0183	0.8796	0	4.6814	0	0	0	0	4.195	0	0	0	0.22799	0	0	0	0
8.5775	19.152	0	0	0	0	0	5.7098	4.6914	0	0	0	0	0	0	0.38244	0	0	0.45847	0	0	5.9841	0.31931	10.581	13.022	4.0848	2.5576	0	23.056	2.4756	12.037	13.481	12.303	15.524	7.8564	15.958	15.616	3.0594	9.7815	8.7305	1.4742	14.434	7.1803	15.004	15.86	14.133	19.642	21.829	24.698	30.132
35.396	5.0146	0	0	0	0	0	0	0	0	0	0	0	0	0	0	0	0	0	0	0	0	0	0	0	0	0	0	0	0	0	0	0	0	0	0	0	0	0	0	0	0	0	0	0	0	6.1327	5.0192	8.1537	14.804
10.651	8.2466	1.5084	0.25431	0.63671	0	0	0	0	0	0	0	0	0	0	0	0	0	0	0	0	0	0	0	0	0	0	0	0	0	0	0	0	0	0	0	0	0	0	0	0	0	0	0	0	0	0	0	0	0
39.93	9.1291	0	0	0	0	0	0	0	0	1.6481	0	0	0	0	0	0	0	0	0	0	0	0	0	0	0	0	0	0	0	0	0	0	0	0	0	0	0	0	0	0	0	0	0	0	0	0	0	0	0
23.758	9.9152	0	0	0	0	0	0	0	0	0	0	0	0	0	0	0	0	0	0	0	0	3.5844	0	0	0	0	0.43201	2.2166	7.0549	0.68304	6.7595	2.8682	1.7543	3.1331	0	3.2224	5.3244	0	2.5289	6.6782	0	0	0	0	0	0	0	0	0
37.264	8.3189	0	0	0	0	0	0	0	0	0.83944	0	0.14246	0	0	0	0	0.073017	0	0	0	4.2106	0	2.7195	3.3281	4.3972	2.9904	6.3349	3.5035	6.0814	0	0	0.047502	0.51689	0	0	0	0	0	0	0	0	0	0	0	0	0	0	0	0
25.678	7.2227	0	0	0	0	0	0	0	0	0	0	0	0	0	0	0	0	0	0	0	0	0	0	0	0	0	0	0	0	0	0	0	0	0	0	0	0	0	0	0	0	0	0	0	0	0	0	0	0
15.475	5.0696	0	3.4554	0	0	0	0.89935	0	0	0	4.862	0.56516	9.9719	10.532	22.744	15.944	17.995	35.649	29.597	30.076	29.67	38.238	35.394	34.146	28.382	32.864	34.788	36.128	28.109	25.058	21.353	25.919	22.888	16.702	25.534	24.184	26.946	22.613	25.537	22.066	19.237	10.143	16.561	12.393	20.12	12.01	14.676	17.297	13.778
7.8754	0	0	4.4454	5.376	0	0	0	4.3613	0	6.1278	3.4202	2.9536	1.4818	0	0	0	0	0	0	0	0	0	0	0	0	0	0	0	0	0	0	0	0	0	0	0	0	0	0	0	0	0	0	0	0	0	0	0	0
7.5679	0.57013	4.1581	2.6055	0.86926	0	0	0	0.6045	5.6205	2.3649	8.3092	7.7093	18.464	15.864	20.419	32.188	30.712	25.286	32.122	43.523	36.436	43.252	42.743	45.672	45.954	47.974	49.401	62.615	66.232	60.586	63.223	77.428	73.078	74.124	75.619	80.284	73.531	78.124	71.185	68.919	70.533	68.152	69.54	69.801	74.009	86.628	52.471	64.621	62.251
16.23	6.0339	0	4.4793	0	0	0	0.71488	0	0	0	0	0	0	0	0	0	0	0	0	0	0	0	0	0	0	0	0	7.2885	0	0	0	0	2.3837	7.6449	3.7098	1.6407	0	0	1.8485	0	0	0	0	0	0	0	0	0	0
0	0	0.7451	0.60986	6.7047	5.2267	8.8348	11.082	19.188	16.279	25.304	25.977	22.639	18.837	26.566	23.469	25.785	19.533	20.755	24.409	23.629	31.716	22.668	24.857	23.679	32.801	25.183	37.894	27.233	31.829	27.338	28.863	24.822	23.739	29.762	25.595	33.365	40.668	32.563	46.584	40.257	36.239	42.969	46.298	43.17	44.784	47.263	46.043	45.502	48.371
11.482	2.8557	4.9082	1.316	0	0	0	0	0	0	0	0	0	0	0	0	0	0	0	0	0	0	0	0	0	0	3.3546	0	0	0.83923	0	0	0	0.38727	2.8354	5.1772	0	0	0	0	0	0	0	0	0	0	0	0	0	0
23.821	0.30368	0	8.2782	0	0	0	0	0	0	0	0	0	0	0	0	0	0	0	0	0	0	0	0	0	0	0	0	0	0	0	0	0	0	0	0	0	0	0	0	0	0	0	0	0	0	0	0	0	0
14.48	2.0588	0	3.033	0	0	0	0	0	0	0	0	0	0	0	0	0	0	0	0	0	0	0	0	0	0	0	0	0	0	0	0	0	0	0	0	0	0	0	0	0	0	0	0	0	0	0	0	0	0
12.065	0	4.9474	0	0	4.3245	0	0	0.62545	0	6.8662	0.92683	19.274	14.403	16.019	5.2967	9.6832	10.862	14.134	16.488	9.2926	20.112	28.3	8.0558	21.709	19.839	4.1892	3.5885	21.034	31.398	25.901	39.605	34.015	34.192	32.049	34.503	21.666	21.333	34.044	28.821	20.131	23.879	12.223	17.549	24.601	26.345	15.467	18.123	28.421	25.178
18.267	6.0348	5.3419	0	0	0	0	5.0147	0	0	0	2.6002	0.51903	4.9679	5.7273	5.8917	8.5932	6.3333	16.527	16.021	17.055	14.291	22.862	15.591	15.99	14.377	25.255	27.097	31.865	26.987	35.405	35.335	36.501	36.899	39.45	40.891	50.686	56.791	47.44	52.592	46.034	42.762	45.308	48.314	44.956	55.057	43.292	50.135	44.739	48.487
29.659	10.71	0	2.7017	7.549	0	0	0	0	0	0	0	0	0	0	0	0	0	0	0	0	0	0	0	0	0	0	0	0	0	0	0	0	0	0	0	0	0	0	0	0	0	0	0	0	0	0	0	1.4426	19.019
23.075	3.2275	0	0	0	0	0	0	0	0	0	0	0	0	0	0	0	0	0	0	0	0	0	0	0	0	0	0	0	0	0	3.2653	0	9.3442	9.2144	16.124	42.39	52.218	78.218	90.238	108.21	134.04	164.71	191.85	227.5	249.74	262	305.65	308.94	329.38
9.8033	0	0	1.4206	0	8.059	0	0.9827	0	0	0	0	0	0	0	0	0	0	0	0	0	0	0	0	0	0	0	0	6.6408	0	7.1618	0	0	0.77483	0	0	0	0	0	0	0	0	0	0	0	0	0	0	5.5414	11.204
18.702	0	0	2.2022	0	2.4435	0	0	0	0	0	0	0	0	0	0	0	0	0	0	0	0	0	0	0	0	0	0	0	0	0	0	0	0	0	0	0	0	0	0	0	0	0	0	0	0	0	0	0	0
0	0	0	0	14.528	4.5342	26.39	16.442	28.873	20.126	17.132	19.627	38.881	19.692	26.657	21.054	30.883	38.882	38.708	39.723	33.274	28.355	25.711	27.179	29.899	25.677	23.362	16.575	22.305	20.106	4.0152	12.586	9.6917	0.26992	7.1439	2.3661	4.75	0	5.2062	0	0	0	0	0	0	0	0	0	0	0
19.475	10.939	0.17173	0	0	0	0	0	0	0	0	0	0	2.8053	0	8.9711	17.903	19.425	11.753	27.004	21.947	28.127	30.14	31.041	30.765	26.88	33.618	33.567	32.914	33.665	37.17	39.473	39.524	37.568	29.961	30.514	32.33	19.517	29.557	24.768	21.637	18.676	7.6909	11.018	11.204	8.957	1.6137	0.49714	4.23	1.3617
54.374	26.258	2.4988	0	0	0	7.9113	0.24346	17.975	12.75	24.799	15.661	20.204	14.127	20.489	13.963	22.873	24.795	28.917	39.675	38.962	52.59	47.248	49.865	47.875	56.223	53.704	45.962	50.41	59.565	44.565	52.042	54.009	42.255	37.559	40.656	48.198	49.611	54.607	59.553	53.114	54.744	51.482	43.538	50.234	48.078	54.528	53.556	45.56	51.429
32.494	14.382	0	0	0	0	0	0	0	0	0	0	0	0	0	0	0	0	0	0	0	0	0	0	0	0	0	0	0	0	0	0	0	0	0	0	0	0	0	0	0	0	0	0	0	0	0	0	0	0
6.0643	2.8794	0	0.12748	0.034987	0	0.74463	0	1.7284	0	0	0	0	0	0	0	0	0	0	0	0	0	0	0	0	0	0	0	0	0	0	0	0	0	0	0	0	0	0	0	0	0	0	0	0	0	0	0	0	0
5.9439	5.7888	0	9.8879	0.23278	0	0	0	0	2.5917	2.6042	0	0	2.146	0.67759	0	0	0	0	0	0	0	0	0	0	0	0	0	0	0	0	0	0	0	0	0	0	0	0	0	0	0	0	0	0	0	0	0	0	0
26.949	1.1563	0	0	0	0	0	0	0	0	0	0	0	0	0	0	0	0	0	1.9691	0	0	0	0	1.5167	0	0	0	0	0	0	0.86534	1.1911	0	2.8917	7.8772	6.094	16.196	11.057	4.0538	16.745	9.2845	13.505	7.897	10.751	7.0586	12.781	9.1014	25.52	3.5964
11.091	2.3916	0.53865	1.3374	0	0	0	0	1.3216	4.9179	0	1.8099	1.7246	0	0	0	0	0	0	0.87965	2.4656	0	0	0	0	0	0	4.845	0	0.021113	0	1.9678	0	0	1.829	3.4544	11.608	0.34259	0	0	0	5.825	0	2.3028	0	0	0	0	0	0
14.758	1.6189	0	1.5892	0	0	0	1.6993	3.6007	0	0	0	0.0056232	0	1.8361	6.9547	0	0	0	0	0	0	0	0	1.8107	0	0	0.81595	10.391	0	4.8029	6.2366	1.6705	1.1758	0.47528	8.7556	3.945	3.6499	1.5051	9.1357	0	5.5856	3.9955	0.43731	0	0	0	0	0	0
5.3643	4.6841	6.4254	0.78709	0	0	0	0	3.1548	0	0	0	1.9478	0	0	0	0	10.096	1.6719	7.1752	3.6556	13.436	41.483	44.518	52.345	69.999	72.631	91.243	100.37	123.81	124.82	141.09	151	145.84	161.34	152.03	154.01	142.81	159.75	158.85	158.19	150.1	143.16	140.05	142.29	148.02	143.46	150.04	146.51	129.07
4.0567	1.3216	0	0	0	1.6166	3.401	7.1679	7.1162	5.0275	0	6.051	2.5433	9.3013	7.3115	4.5706	6.8876	8.8599	11.558	0.016903	6.429	4.7476	8.8091	7.8741	10.471	8.6025	9.6711	7.8441	17.958	13.371	17.127	17.612	15.988	19.51	4.0661	8.4372	12.45	11.5	17.974	21.945	19.238	21.893	14.301	8.5445	9.8345	8.4567	11.111	6.8689	8.6434	0
2.8766	0	9.4435	2.8413	0	0	0.60377	0	0.24722	0	10.865	10.972	23.683	10.639	16.872	23.394	20.863	13.677	19.13	11.824	23.278	31.927	31.098	29.076	26.278	22.448	38.604	32.928	39.105	29.076	31.934	23.929	27.422	20.622	23.091	21.163	26.131	26.176	28.489	28.388	21.441	23.491	25.384	27.84	23.781	29.95	39.415	20.689	29.946	33.388
39.836	0.38403	0	0	0	0	0	0	0	0	0	0	0	0	0	0	0	0	0	0	0	0	0	0	0	0	0	0	0	0	0	0	0	0	0	0	0	0	0	0	0	0	0	0	0	0	0	0	0	0
24.743	5.601	0	0	0	0	0	0	0	0	0	0	0	0	0	0	0	0	0	0	0	0	0	0	0	0	0	0	0	0	0	0	0	0	0	0	0	0	0	0	0	0	0	0	0	0	0	0	0	0
10.922	2.9438	0.85917	0	0	0	0	0	0	0	0	0	0	0	0	0	0	0	0	0	0	0	0	0	0	0	0	0	0	0	0	0	0	0	0	0	0	0	0	0	0	0	0	0	5.9789	9.1977	23.834	22.981	15.112	23.604
14.763	0	0	6.4355	0	0	1.1814	0	0	0	0	0	0	0	0	0	0	0	0	0	0	0	0	0	0	0	0	0	0	0	0	0	0	0	0	0	0	0	0	0	0	0	0	0	0	0	0	0	0	0
15.944	6.285	0	0	0	0	0	0	0	0	0	0	0	0	0	0	0	0	1.8064	2.2066	6.6177	0	0	2.1627	4.4283	6.5283	4.3824	0.7618	0	5.0286	0	2.943	0.53799	0	0	0	1.3857	0	0	0	0	0	0	0	0	0	0	0	0	0
21.241	6.8757	3.4148	0	0	0	0	0	0	0	0	0	0	0	0	0	0	0	0	0	0	0	0	0	0	0	0	0	0	0	0	0	0.77594	1.6375	0	7.9534	4.4243	9.2493	12.672	11.449	7.5662	4.2131	12.543	9.9885	6.0093	14.398	12.404	7.801	11.062	1.8428
7.1897	0	0	7.3629	0.56218	0	0	0	0	0	0	0	0	0	2.9005	0.091079	0	0	0	0	0	0	0	0	0	0	1.4366	3.7774	0.73945	0	2.8893	0	0	0	0	0	1.4276	0	4.1569	4.7436	0	0	0	0.61859	0	5.389	4.9331	3.1052	4.0182	12.534
7.6424	5.3919	0	0	0	4.7404	0	0	0	0	0	0	0	0	0	0	0	0	0	0	0	0	0	0	0	0	0	0	0	0	0	0	0	0	0	0	0	19.06	43.399	48.291	96.058	144.63	178.49	212.65	258.57	260.11	313.51	345.43	393.19	459.71
1.4676	0	0	4.9033	3.5439	0	5.3943	1.1651	6.4504	4.3895	6.1226	8.9982	11.63	6.9271	6.2405	19.644	8.3863	6.7714	1.3374	8.1361	17.447	19.942	20.457	16.892	8.6641	11.067	22.848	15.471	13.952	5.2856	3.3079	0	0	0	0	0	0	0	0	0	0	0	0	0	0	0	0	0	0	0
47.53	14.659	0	0	0	0	0	0	0	0	2.2235	0	0	0	0	0	0	0	0	0	4.83	4.9989	1.7272	1.5789	0	2.2278	3.7739	1.3267	0	4.1152	0	0	2.3099	0	0	5.1155	0	4.0462	5.8229	2.2797	0	6.0753	3.6119	4.0463	8.4452	1.8069	1.859	14.684	9.9808	14.624
34.288	12.159	0	0	0	0	0	0	0	0	0	0	0	0	0	0	0	0	0	1.0554	0	0	0.12066	2.1402	6.654	0	0	0	0	0	0	0	0	0	0	0	7.7762	2.1448	12.313	0	4.3175	2.3711	0	0	0	4.2025	0	0	0	0
11.921	5.4709	0	0.96646	0	1.0445	0	4.3229	0	1.7989	0.6908	1.0179	0.21915	4.3239	12.78	8.9199	1.9084	8.8088	7.1866	3.0904	8.8003	3.3136	9.4581	9.8265	17.481	15.166	21.025	11.926	13.135	13.7	14.236	19.24	19.562	9.0286	4.2529	4.0706	11.345	6.2435	17.164	18.372	24.262	29.101	25.588	28.492	28.342	28.882	34.591	25.842	32.836	32.869
0	0	0	4.9602	9.8501	3.0878	5.8194	3.451	15.468	15.364	26.288	20.496	20.209	14.832	18	14.869	24.187	8.362	3.153	3.5099	0	0.81433	0	1.309	0.61713	0	0	0	0	0	0	0	0	0	0	2.3049	0	4.0138	12.999	4.9509	7.2798	14.839	20.946	26.997	25.412	31.587	36.948	34.451	40.503	35.363
0.13411	2.5097	0	5.8933	0	0	0	0.46568	1.8311	8.7493	1.6944	24.904	10.383	22.919	18.927	30.204	25.803	30.111	37.1	42.051	33.104	42.119	42.75	42.778	38.663	53.695	47.656	49.748	64.208	57.464	44.196	54.788	59.536	60.239	60.414	54.56	47.005	53.762	50.843	63.856	61.354	62.641	59.401	56.106	57.01	58.448	60.975	49.944	58.586	66.443
27.252	3.8544	3.439	0	0	0	0	0	0	0	0	0	0	0	0	0	0	0	1.7967	2.3172	0	0	0	0	0	0	0	0	0	0	0	0	0	0	0	0	0	0	0	0	0	0	0	0	0	0	0	0	0	0
6.9246	0	6.6372	0	0	0	0	0	0	0	3.7997	0.54669	4.3753	0	0	5.3035	0	0	2.1354	6.0034	1.9447	0.48127	1.9707	0.3526	0	0	0	0	0	0.16806	0	0	0	4.435	0.12874	0	0	0	0	0	0	0	0	0	0	0	0	0	0	0
19.094	2.8288	0	0	0	0	0	0	0	0.62654	4.8562	0	0	0	0	0	0	0	0	0	0	0	0	0	0	0	0	0	0	0	0	0	0	0	0	0	0	0.54076	9.1299	14.059	14.984	21.787	11.417	19.02	23.662	22.594	28.64	29.968	35.634	32.935
22.961	10.229	0	0	0	0	0	0	0	0	0	0	0	0	0	0	0	0	0	0	5.2594	10.905	1.2311	8.3242	4.3007	0	3.2135	7.6157	15.219	11.314	6.2077	7.1692	15.165	9.0961	8.7574	2.1376	11.508	14.618	17.65	19.297	10.916	8.3779	10.172	17.09	7.6608	17.513	3.3478	3.0412	9.5887	0.14718
5.5004	6.8707	0	0	0	0	0	0	2.2537	2.4811	0	8.1064	0	3.4361	0.45111	2.4879	0	0	0	0	0	0	0	0	0	0	0	0	0	0	0	0	0	0	0	0	0	0	0	0	0	0	0	0	0	0	0	0	0	0
11.494	2.8242	0	0	0	0	0	0	2.7368	7.862	2.2602	13.212	7.5571	8.7261	14.184	8.8785	8.9306	11.331	2.6735	0	5.5443	1.1242	7.3038	2.1511	3.9643	8.7772	8.0624	9.2328	10.135	2.7153	9.9039	14.739	13.781	9.5277	5.052	0	0	0	4.5614	15.396	11.403	18.188	11.35	6.8252	2.1911	2.4934	3.2072	0	0.31626	0
14.663	0	0	0	0	5.5246	0	0	0	0	0	0	0	0	0	0	0	0	0	0	0	0	0	0	0	0	0	0	0	0	0	0	0	0	0	0	0	0	0	0	0	0	0	0	0	0	0	0	0	0
9.2327	1.6147	4.2886	0	8.7023	0	0	0	2.2048	0	0	0	0	0	0	0	0	0	2.5739	1.9952	0.8965	0.90177	0	0	4.9839	0	3.4111	5.6282	11.774	0	5.876	0	0	0	0	0.50304	0	0	0	0	0	0	0	0	0	0	6.0374	0	0	0
17.439	10.13	0	0	0	0	0	0	0	0	0	0	0	0	0	3.3327	0	0	4.1745	0	2.1673	0	0.17987	0	0	0	0	0	0	0	0	0	0	0	0	0	0	0	0	0	0	0	0	0	0	0	0	0	0	0
0	0	0	0.82628	0.62391	11.172	10.202	10.846	3.5781	0	0.17477	4.6702	4.2557	10.191	8.0571	5.5814	5.6177	8.3796	10.82	5.8406	6.5273	0	0.45445	0	0	0	0	1.7315	0	0	0	0	0	0	0	0	0	0	0	0	0	0	0	0	0	0	0	0	0	0
0	0	0	5.7198	6.1714	0	0	3.0659	6.459	0	0	0	0.84783	0	0	1.0764	0	2.2042	0	0	0	0	0	0	0	0	0	0	0	0	0	0	0	0	0	0	0	0	0	0	0	0	0	0	0	0	0	0	0	0
23.579	8.2849	0	7.8169	0	0	0	0	0	0	6.1712	0	0	0	0	9.0851	7.8511	13.271	5.9233	17.242	8.0589	12.854	16.621	9.9653	20.291	13.461	16.158	7.258	11.275	11.359	17.689	13.471	12.669	2.8191	6.2518	15.162	19.293	8.6511	14.779	13.132	6.4938	8.5944	1.3664	8.1777	0	2.0458	0.2265	0	0	4.9763
5.8296	0	0	7.4526	5.7444	0	0	0	0	0	0	0	0	1.186	0	0	0	0	0	0	0	0	0	0	0	0	0	0	0	0	0	0	6.367	3.8185	17.741	24.459	25.504	24.98	42.306	35.605	35.793	38.441	42.657	44.143	56.772	62.066	77.398	78.866	82.751	82.75
5.7282	2.96	0	0	0	0	6.3878	2.0554	13.517	16.477	27.154	22.119	18.317	7.6601	17.959	21.201	7.2254	18.227	16.392	11.53	17.967	21.809	20.316	19.249	10.951	13.394	14.767	14.689	16.42	0	0	0	0	0	0	0	0	0	0	0	0	0	0	0	0	0	0	0	0	0
7.7627	0.65402	0	0	0	4.3386	3.1055	0	0	0	0	0	0	0	0	0	0.97808	0	0	0	0	0	0	0	0	0	0	0	0	0	0	0	0	0	0	0	0	0	0	0	0	0	0	0	0	0	0	0	4.2275	8.8918
6.5228	2.2782	1.8984	0	1.8674	0	0	0	6.0608	2.8095	3.6043	9.7687	7.0808	2.7807	5.8865	4.6309	0.49598	3.1428	0	0.60151	2.9423	5.7912	3.6955	0	0	0	6.09	2.1233	6.0968	1.4293	0	0	0	0	0	0	2.1719	0.99855	8.7596	15.153	10.333	8.8232	17.818	12.843	18.144	29.087	27.616	30.395	20.12	26.266
0.8015	0.02211	0	1.5473	5.441	0	7.4134	11.832	18.554	5.2333	13.295	8.0249	20.145	16.152	27.851	18.575	20.473	22.582	21.11	30.649	20.949	18.2	16.829	15.171	19.203	23.276	21.036	24.864	26.632	30.692	26.083	28.748	27.782	24.321	26.704	27.623	32.637	21.644	28.623	20.587	25.069	27.348	33.375	28.031	31.789	27.532	33.923	32.081	39.417	41.101
28.393	13.646	0	5.2316	0	0	0	0	0	0	0	0	0	0	0	0	0	0	0	0	0	0	0	0	0	0	0	0	0	0	6.5683	0.92003	8.4614	4.8862	0.3932	10.426	15.294	11.424	20.225	15.039	14.207	18.547	16.456	22.586	22.487	28.615	37.753	29.763	32.402	33.574
0.7499	0	0	0.18547	4.116	4.4277	12.284	19.337	19.033	19.341	17.473	6.582	11.386	15.097	23.718	11.235	20.04	16.646	16.985	18.293	22.639	33.327	20.226	37.743	44.539	31.897	51.153	45.572	53.678	35.73	39.145	34.136	41.363	40.21	30.491	53.303	45.378	44.777	45.446	36.838	28.106	48.755	49.593	61.376	56.367	57.989	51.003	57.765	62.131	70.032
1.9841	5.4202	2.6462	0	4.9494	0	0	0	0	0	0	0	0	0	0	0	0	0	0	0	0	0	0	0	0	0	0	0	0	0	0	0	0	0	0	0	0	0	0	0	0	0	0	0	0	0	0	0	0	0
41.645	6.9952	0	0	0	0	0	0	0	0	0	0	0	0	0	0	0	0	0	0	0	0	0	0	0	0	0	0	0	0	0	0	0	0	0	0	0	0	0	0	0	0	0	0	0	0	0	0	0	0
4.9588	5.2007	0	2.1376	4.1195	0	0	0	0	4.3265	4.4354	0	0.59835	2.8365	0	0	0	0	0	0	0	0	0	0	0	0	0	0	0	0	0	0	0	0	0	0	0	0	0	0	0	0	0	0	0	0	0	0	0	0
18.387	8.7894	3.3049	1.0757	0	0	0	0	0	0	0	0	2.0683	0	0	0	0	0	0	0	0.34952	0	0	7.8614	4.0529	0	12.705	4.3701	6.7259	14.264	14.204	5.9239	12.807	6.0148	19.047	19.05	27.525	28.624	20.24	31.608	19.269	26.922	28.056	19.15	30.551	38.804	27.978	31.066	32.658	31.552
26.364	8.0939	0	0	0	0	0	0	0	0	0	0	0	0	0	0	0	0	0	0	0	0	0	0	0	0	0	0	0	0	0	0	0	0	0	0	0	0	0	0	0	0	0	0	0	0	0	0	0	0
3.2267	1.9494	0	0	0	0	2.9418	9.3361	5.3408	3.8137	2.3811	5.0262	7.6919	12.483	13.04	15.884	17.415	14.093	15.29	15.689	14.679	14.852	16.685	14.549	18.531	22.646	19.127	25.201	28.478	19.681	23.157	18.323	23.64	17.948	14.197	8.1135	20.391	19.285	25.152	24.667	22.125	29.566	27.011	17.439	20.552	12.491	21.22	7.1386	18.747	9.3379
12.495	3.7768	1.3086	0	9.7593	0	0	0	0	0	0	0	0	0	0	0	0	0	7.9989	6.1395	0	0	0	0	0.17978	0	0	0	0	0	0	0	0	0	0	0	0	0	0	0	0	0	0	0	0	0	0	0	0	0
41.677	4.7425	0	0	0	0	0	0	0	0	0	0	0	0	0	0	0	0	0	0	0	0	0	0	0	0	0	0	2.3375	5.8246	5.0767	9.9229	18.214	12.893	16.794	17.855	20.854	15.57	14.996	9.6432	16.326	14.8	11.996	15.503	14.22	17.517	17.823	19.042	13.127	9.906
6.0424	8.1117	0.41509	6.3226	0	0	0	0	0	1.2651	4.3164	0	6.8233	0	0	0	0	0	0	0	0	0	0	0	0	0	0	0	0	0	0	0	0	0	0	0	0	0	0	0	0	0	0	0	0	0	0	0	0	0
32.54	11.94	0	0	0	0	0	0	0	0	0	0	0	0	0	0	0	0	0	0	0	0	0	0	0	0	0	0	0	0	0	0	0	0	0	0	0	0	0	0	0	0	0	0	0	0	0	0	0	0
4.6594	6.4871	0	0	0	1.9612	0	1.1686	1.4277	0	0	1.6691	0	3.5488	0.94374	2.1851	0.52189	2.8064	2.818	0	1.1171	0.062303	0.59994	0	0.35326	0	0.10138	0	3.6359	0.78178	0	6.0411	0.73271	0.64822	0	0	0	0	0	4.0188	4.1066	8.2936	3.2248	0.88265	0	0	0	0	0	0
12.117	6.6637	0	0	0	0	0	0	0	0	0	0	0	0	0	0	0	0	0	0	0	0	0	0	0	0	0	0	0	0	0	0	0	0	0	0	0	0	0	0	0	0	0	0	0	0	0	0	0	0
31.085	13.65	0	1.6073	0	0	0	0	0	0	0	0	0	0	0	0.2357	0	0	0	0	0	0	0	0	0	0	0	0	0	0	0	0	0	0	0	0	0	0	0	0	0	0	0	0	0	0	0	0	0	0
2.3985	1.7911	0	4.3657	0	1.457	0	8.1474	0	0	0	2.2193	3.9548	6.2477	0.038939	4.4762	7.7074	10.767	6.8613	9.4003	7.5296	7.3455	7.0983	7.3849	10.795	6.3161	7.6455	9.0715	9.0825	10.01	3.3352	7.9102	2.1631	6.6558	8.1749	0	0.059753	0	3.7067	0	0	0	0	0	0	0	1.6254	0	0.23047	6.6222
0.78799	8.3453	3.157	7.2901	0	0	0	0	0	0	0	0	0	0	0	0	0	0	0	0	0	0	0	0	0	0	0	0	0	0	0	0	0	0	0	0	0	0	0	0	0	0	0	0	0	0	1.3788	0	6.9527	0.42128
49.04	6.8801	0	0	0	0	0	0	0	0	0	0	0	0	0	0	0	0	0	0	0	0	0	0	0	0	0	0	0	0	0	0	0	0	3.0171	0.95512	0	0.71998	0	0	0	0	0	0	0	0	0	0	0	0
0	0	0	4.3052	0.74043	11.812	6.2351	4.5547	5.5421	2.1913	5.5796	8.0573	14.776	12.724	16.891	17.114	15.126	20.31	27.594	15.189	25.865	27.007	30.61	32.411	32.474	31.431	40.633	40.112	42.455	42.315	42.228	45.827	44.701	41.696	38.111	38.519	48.363	41.246	49.901	50.419	59.257	61.627	59.512	60.339	55.193	54.484	55.626	48.638	50.366	44.421
16.819	0.22119	0	1.984	1.8894	8.0008	0	0	0	0	0	0	0	0	0	0	0	0	0	5.0374	0	0	0	0	0	0	0	0	0	0	0	0	0	0	0	0	0	0	0	0	0	0	0	0	0	0	0	0	0	0
17.823	1.0154	0	0	0	0	0	0	0	0	0	0	0	0	0	0	0	0	0	0	0	0	0	0	0	0	0	0	0	0	0	0	0	0	0	0	0	0	0	0	0	0	0	0	0	0	0	0	0	0
6.6899	0	0	1.0581	6.9003	0.87108	0.16231	0	0	0	0	0	0	0	0	0	0	0	0	0	0	0	0	0	0	0	0	0	0	0	0	0	0	0	0	0	0	0	0	0	0	0	0	0	0	0	0	0	0	0
3.1633	0	0	0	3.2504	0	4.2458	0	0	0	0	0	0	0	0	0	0	0	0	0	0	0	0	0	0	0	0	0	0	0	0	0	0	0	0	0	0	0	0	0	0	0	0	0	0	0	0	0	0	0
12.674	4.5846	11.822	0	0	0	0	0	0	0	1.3673	0	0	0	0	0	0	0	0	0	0	0	0	0	0	0	0	0	0	0	0	0	0	0	0.18298	0	0	0	0	0	0	0	0	0	0	0	0	0	0	0
4.0357	0	5.033	3.4104	3.7535	0	0	0	0	0	0	0	0	0	2.4509	1.1357	0	0	0	0	12.454	0	0	0	0	0	2.8619	6.2617	16.725	9.0823	10.135	0	0	0	0	0	8.9076	0.99355	9.1492	3.9726	0	0.59188	0	1.432	0.56247	0	7.9655	3.0095	4.9227	0.58824
0	0	0	4.6182	7.4752	1.623	3.1376	3.7356	3.7851	10.001	7.6608	0.87905	0	1.7774	0.64076	0	0	4.9226	0	0	0	0	0	0	0	0	0	0	0	0	0	0	0	0	0	0	0	0	0	0	0	0	0	0	0	0	0	0	0	0
2.4225	2.9734	10.562	0	10.242	0	0	0	0	0	0	0	0	0	0	0	0	0	0	0	0	0	0	0	0	0	0	0	0	0	0	0	0	0	0	0	0	0	0	0	0	0	0	0	0	8.9313	15.503	39.875	74.147	83.348
9.9237	0	6.3901	2.7629	0	0	0	0	0	0	0	0	0	0	0	0	0	0	0	0	0	0	0	0	0	0	0	0	0	0	0	0	0	0	0	1.4123	0	0	0	0	0	0.77737	10.123	17.932	21.115	25.006	22.368	29.832	47.288	49.032
10.499	8.3983	0	0	4.9352	0	0	0	6.3396	0	6.6124	0	0	0	1.2333	0	5.2399	0.44055	0.31388	5.0124	11.003	3.9124	4.9661	0.48423	2.0303	0	0	0	0	3.335	4.1552	9.8663	5.8744	18.549	25.999	26.843	31.532	29.564	34.004	34.006	29.876	36.094	34.963	41.029	43.777	46.296	50.538	50.226	52.525	56.428
19.088	0	0	0	0	1.923	0	0	0	0	0	0	0	0	0	0	0	0	0	0	0	0	0	0	0	0	0	0.011398	19.263	0.9013	7.1547	13.621	19.632	23.439	30.393	39.488	41.952	46.802	44.943	54.451	46.931	60.565	61.424	57.995	55.633	58.659	43.818	45.241	42.411	52.603
6.3936	4.2858	5.3027	1.8707	0	0	0	0	0	0	8.535	0	0	0	5.8653	2.1831	8.8364	6.6931	3.8922	3.0333	3.6922	3.3724	0	0	0	0	0	0	0	0.24753	0.13671	1.2167	0	4.2813	4.219	1.3285	4.6844	0	0	0	0	0	0	0	0	0	0.68002	0	0	6.8531
10.925	6.4843	0	0.96468	0	0	0	0.42925	0	0	0	0	0	1.521	0	1.4514	0	0	0	0	0	0	0	0	0	0	0	0	1.1393	1.4658	3.1593	11.92	0	8.3713	3.8463	0	18.611	29.777	56.928	70.29	102.16	131.4	134.36	146.88	183.14	204.87	224.01	252.24	264.73	279.76
22.929	0	0	0	0	0	0	0	0	0	0	0	0	0	0	0	0	0	0	0	0	0	0	0	0	0	0	0	0	0	0	0	0	0	0	0	0	0	0	0	0	0	0	0	0	0	0	0	0	0
11.465	0	0	1.2064	0.61571	0	0	0	0	0	0	0	0	0	0	0	0	0	8.6163	6.0762	9.2133	9.2927	12.028	5.3492	6.066	4.1152	0	0	0	2.8767	3.141	0	0	0	2.4848	12.396	8.159	9.0225	5.0921	2.5136	0	0.24738	0	0.52402	2.9269	2.0313	0	0	0	0
10.705	0	0	0	0	0	0	0	1.5983	0	0	0	0	0	0	0	0	0.8373	0	0	0	0	0	0	0	0	0	0	0	0	0	0	0	0	0	0	0	0	0	0	0	0	0	0	0	0	0	0	0	0
35.36	8.1116	0	0	0	0	0	0	0	0	0	0	0	0	0	0	0	0	0	0	0	0	0	0	0	0	0	0	0	0	0	0	0	0	0	0	0	0	0	0	0	0	0	0	0	0	0	0	0	0
0	2.4905	0	4.1184	3.8745	0	0	0.81107	9.8736	12.635	15.11	11.009	8.3666	15.49	21.072	22.146	28.219	33.169	28.695	23.391	27.963	29.216	32.049	26.69	31.785	28.134	28.295	20.942	21.089	25.802	31.102	36.161	33.804	31.926	31.366	39.395	37.936	29.861	35.112	28.217	24.059	23.647	18.288	17.888	23.249	30.802	35.869	31.121	39.618	41.395
15.078	1.716	0	1.0035	0	0	0	0	0	0	4.1546	14.411	12.389	14.688	19.856	17.255	24.698	22.347	16.318	21.661	23.11	12.681	12.796	15.896	14.068	7.6417	21.701	17.731	17.645	14.391	1.7676	9.8146	4.357	15.546	16.771	20.312	13.806	13.932	14.862	6.2237	8.854	13.243	11.683	22.072	15.63	17.715	5.1172	9.9514	10.245	8.493
2.9044	0	4.1911	0	0	0	2.8089	0	5.3203	0	2.2589	0	6.3223	0	1.4341	0	0	6.3164	0.32559	3.6341	0.43831	0	0	0	0	0	0	0	0	0	0	0	0	0	0	0	0	0	0	0	0	0	0	0	0	0	0	0	0	0
32.573	0	0	2.5085	0	0	0	0	0	0	0	0	0	0	0	0	0	0	0	0	0	0	0	0	0	0	0	0	0	0	0	0	0	0	0	0	0	0	0	0	0	0	0	0	0	0	0	0	0	0
4.1738	0	6.0127	2.6966	0	0	0	1.0404	0	0	3.4671	0.52047	2.9182	0	0	0.32944	0	0	0	0	0	0	0	0	0	3.7428	0	0	0	0.24384	0	0	0	0	0	0	0	0	0	0	0	0	0	0	0	0	0	0	0	0
30.214	10.666	0	0	0	0	0	0	0	0	0	0	0	0	0	0	0	0	0	0	0	0	0	0	0	0	0	0	0	0	0	0	0	0	0	0	0	0	0	0	0	0	0	0	0	0	0	0	0	0
20.469	6.0531	0	2.4612	0	0	0	0	0	0	0	0	0	0	0	0	0	0	0	0	0	0	0	0	0	0	0	0	0	0	0	0	0	0	0	0	0	0	0	0	0	0	0	0	0	0	0	0	0	0
0	5.44	0	2.7616	3.1049	12.118	3.4095	10.403	12.599	20.138	21.37	26.82	29.854	37.586	55.036	55.297	65.31	60.264	77.024	85.54	66.469	74.166	72.452	77.333	74.641	75.217	85.112	82.805	89.615	91.814	88.384	93.732	103.57	94.201	97.741	102.06	109.83	95.059	92.428	98.804	90.495	93.865	91.752	88.937	97.082	105.39	92.643	91.84	102.33	93.363
6.2222	0	1.0569	0	0	5.2471	2.9509	7.4346	5.4168	3.6701	10.049	0	0	0	0	0	0	0	0	0	0	0	0	4.7111	0	0	0	0	9.9251	1.8958	7.9012	10.505	6.0406	6.1841	6.1074	8.4149	9.3943	14.72	8.8227	13.539	0	9.2688	0	4.1432	1.0486	0	0	0	0	3.114
5.4086	5.2006	3.9666	0	0.42476	0	0	0	0	0	0	0	0	0	0	0	0	2.8302	5.3615	14.765	5.815	4.9736	8.5885	9.8938	4.3808	10.804	8.4233	3.0672	6.7756	5.5125	2.2182	6.4721	7.9622	2.3111	14.324	8.0685	7.7473	0	9.8467	6.6671	6.4966	0	0	0.29947	10.684	4.0065	0	0	0	0
0	0	0	0	7.1127	5.8673	6.8909	3.3914	0.1317	8.9064	10.624	9.495	12.633	18.772	16.752	7.5238	0	2.3688	0	16.681	19.597	11.673	13.507	30.884	18.839	16.371	20.372	19.29	19.543	21.319	13.054	22.303	26.14	13.671	24.976	20.721	23.227	14.579	21.082	14.946	15.617	12.357	0	8.9124	10.684	5.7071	3.086	0	7.8106	5.1768
14.675	2.1017	0	0.07014	4.1096	0	0	0	0	0	0	0	0	0	0	0	0	0	0	0	0	0	0	0	0	0	0	0	0	0	0	0	0	0	0	0	0	0	2.6172	7.1227	17.195	7.7937	18.621	20.322	18.641	26.613	25.146	31.64	23.91	31.048
3.6463	0.26972	3.7306	0	0	0	0	0	0	0	0	0	0	0	0	0	0	0	0	0	0	0	0	0	0	0	0	0	0	0	0	0	0	0	0	0	0	0	0	0	0	0	0	0	0	0	0	0	0	0
20.699	1.7751	2.5242	0	0	0	0	0	0	0	0	0	2.6529	0	0.36636	0.61593	0	0.86249	0	0	0	0	5.7285	0.29411	0	0	1.8469	0.45619	5.1914	0	0	0	0	0	0	0	0	0	0	0	0	0	0	0	0	0	0	0	0	0
20.114	15.68	0	0	0	0	0	0	0	1.2239	15.267	3.0072	1.2476	0	6.3882	6.1961	0	0	0	0	0	0	0	0	0	0	0	0	0	0	0	0	0	0	0	0	0	0	0	0	0	0	0	0	0	0	0	0	0	0
27.461	6.4097	0	1.7525	0	0	0	0	0	0	0	0	0	0	3.2775	16.645	0	1.2783	0	14.016	14.582	10.904	21.751	15.797	25.157	17.228	20.46	16.967	25.487	26.373	24.858	22.332	22.658	24.358	13.389	22.252	19.099	12.591	26.792	23.013	18.079	18.831	18.786	16.422	14.697	19.239	12.386	15.931	17.665	16.4
5.777	3.3154	0	0	0.21471	0	0	0	0	0	0	0	0	0	0	0	0	0	0	0	0	0	0	0	0	0	0	0	0	0	0	0	0	0	0	0	0	0	0	0	0	0	0	0	0	0	0	0	0	0
0	0	2.7705	8.0546	10.051	0	0	1.3446	5.9516	4.0991	0	2.6896	2.9981	1.3351	6.2192	0	2.7458	0	0	4.3803	5.9119	4.7688	1.2709	4.3537	6.4973	0	5.8411	4.492	4.2283	2.0086	2.567	0	0	5.1098	1.4659	11.486	13.093	10.462	7.653	16.428	10.761	2.1652	4.5428	10.173	2.7617	7.1848	2.3902	2.3812	12.41	1.7284
20.258	2.6361	0	1.0594	0	0	0	0	0	0	0	0	0	0	0	0	0	0	0	0	0	0	0	0	0	0	0	0	0	0	0	0	0	0	0	0	0	0	0	0	0	0	0	0	0	0	0	0	0	0
33.477	14.318	0	0	0	0	0	0.229	9.6758	10.569	21.22	13.644	2.0636	0	8.1054	5.7651	16.595	14.682	16.006	9.2648	22.418	26.465	31.955	32.484	26.945	30.709	30.531	26.778	28.746	37.325	37.557	32.838	38.709	38.531	33.134	30.888	27.934	38.996	34.614	40.24	40.542	37.436	36.358	42.131	34.145	37.103	35.339	36.902	36.523	35.112
9.916	0	3.899	0	0	0	0	0	0	0	0	0	6.1388	2.8706	3.2699	4.9622	10.094	2.9891	0	7.98	9.0423	6.8842	15.255	11.807	6.6728	3.3927	4.0368	16.698	13.632	0	17.619	20.03	38.203	51.072	51.874	58.966	67.22	72.401	76.293	90.48	85.298	87.151	87.56	104.54	98.4	91.488	97.441	95.541	102.81	111.31
14.386	0	0	0	0	0	0.63842	0.85984	0	0	0	0	0	0	0	0	0	0.090483	1.1994	0	1.0319	6.4837	2.1927	1.2894	0	0	0	0	0	0	0	0	0	0	0	0	0	0	0	0	0	0	0	0	0	0	0	0	0	0
16.588	1.5996	0	0	0	0	0	0	3.9713	0	0.24015	0	0	0	0	0	0	0	0	0	0	0	0	0	0	0	0	0	0	0	0	0	0	0	0	0	0	0	0	0	0	0	0	0	0	0	0	0	0	0
0	2.0197	0	7.2414	4.8044	0	0	0	0	0	6.8978	0	3.6899	0	0	0	0	1.9499	3.0883	3.8592	17.326	26.088	36.363	35.859	47.874	48.144	61.8	72.536	87.113	99.326	107.45	109.28	125.54	141.9	153.73	139.47	152.89	163.16	176.19	176.4	180.82	203.35	184.25	184.77	194.91	199.17	204.52	209.14	206.04	211.27
5.449	0	5.8152	0	0	0	2.0972	0	0	3.0509	9.9694	10.229	20.469	11.986	16.433	9.846	13.645	11.355	17.433	16.465	15.511	18.156	7.407	2.8377	6.1998	4.4018	3.8542	11.952	0	11.141	0.95753	5.0373	0	6.9308	2.1638	0	0	0	0	0	0	0	0	0	0	0	0	0	0	0
20.197	4.5556	0	6.1981	0	0	0	0	0	0	0	0	0	0	0	3.5959	0	0.30294	1.2978	14.3	7.1083	7.8488	16.19	11.113	7.404	8.2422	5.345	1.2276	0	5.8921	7.729	9.6701	0.89213	3.1348	0	3.1571	9.1052	13.522	19.269	15.46	15.213	18.854	15.044	15.954	18.144	29.804	32.884	29.225	26.333	35.51
21.184	7.3156	0	0.98707	0	0	0	0	0.12182	0	0	0	0.05714	10.747	11.733	21.991	12.973	15.591	20.974	18.063	17.286	26.019	25.256	24.11	26.28	16.902	19.135	19.284	12.421	27.587	12.338	13.371	24.081	27.391	24.241	12.491	25.909	22.751	37.337	33.401	27.874	24.246	11.315	27.122	22.215	30.33	19.983	11.147	14.096	6.9766
33.107	11.903	0.13942	2.8322	0	0	0	0	0	0	0	0	0	0	0	0	0	0	0	0	0	0	0	0	0	0	0	0	0	0	0	0	0	0	0	0	0	0	0	0	0	0	0	0	0	0	0	0	0	0
11.859	0	0	0	0	1.8324	0	0	3.1386	3.6598	7.73	6.2923	8.645	0	1.7706	6.3873	1.0168	7.4883	0	0	0	6.1686	0.083501	2.3308	1.9488	4.5369	3.587	0	0.11805	6.8098	0	1.3501	0	0	0	0	0	0	0	0	0	0	0	0	0	0	0	0	0	0
12.922	4.8857	0	0.30381	0	1.4787	0	1.1375	0	0	0	0	1.3883	0	0	0	0	0	0	0	0	0	0	0	0	0	0	0	0	0	0	0	0	0	0	0	0	0	0	0	0	0	0	0	0	0	0	0	0	0
2.0389	0	4.9578	0	2.4074	0	0	0	0	0	0	0	1.4826	0	0	0	0	0	0	0	2.1383	1.0548	0	2.3884	0	0	0	0	0	0	0	0	0	0	0	0	0	0	0	0	0	0	0	0	0	0	0	0	0	0
14.948	12.134	1.1078	2.6458	0	0	0	0	0	0	0	0	0	0	0	0	0	2.9895	11.116	58.838	9.5931	23.307	36.847	22.77	52.204	38.195	35.673	48.643	42.883	42.186	51.404	36.411	47.433	41.117	42.146	38.496	37.059	40.505	38.15	46.729	37.458	28.61	23.785	27.913	25.872	34.953	17.546	19.255	24.183	15.967
0	0.61757	0	0	6.7079	8.3604	4.9354	13.174	10.543	0	0	0	0	0.79353	0	0	0	0	0	0	0	0	0	0	0	0	0	0	0	0	0	0	0	0	0	0	0	0	0	0	0	0	0	0	0	0	0	0	0	0
4.0239	0	0	10.013	0	0	0	0	5.1246	0	0	0	0	0	0	2.9964	0	2.683	1.7255	10.015	0	6.318	3.4924	8.2049	20.259	11.172	16.162	14.288	16.495	12.857	20.091	14.593	16.229	12.236	17.068	19.535	19.091	6.4591	16.394	6.4427	7.2904	14.401	23.914	21.03	21.182	20.786	32.631	28.146	40.152	45.074
4.3662	0	0	0	13.067	0	1.6519	6.1544	4.5204	2.6814	5.3651	1.9664	2.8745	0.31936	0	0.010511	0	0	0	4.2511	0	0	0	0	0	0	0	0	0	0	0	0	0	0	0	0	0	0	0	0	0	0	0	0	0	0	0	0	0	0
3.4307	14.108	0	5.1154	8.7897	0	0	2.9865	0	0	0	0	0	0	0	0	0	0	14.709	19.254	31.571	43.053	54.922	70.855	74.504	84.139	105.89	116.04	128.85	142.58	134.32	146.29	154.6	146.69	157.51	169.08	166.91	188.47	174.86	180.31	183.08	174.12	186.6	193.65	185.84	190.62	197.09	196.43	201.81	205.23
0	0	0	1.6736	2.5889	0	8.8298	0	2.2784	8.8607	8.4813	10.331	13.69	19.794	15.388	16.437	18.777	23.455	21.549	27.957	24.909	35.326	23.96	26.801	28.211	26.226	31.485	29.479	34.821	34.341	33.926	40.611	23.555	23.795	28.611	26.226	24.733	29.303	19.148	25.592	30.675	26.404	20.189	19.483	18.126	20.013	32.161	21.868	23.677	24.557
3.483	0.20376	0	6.7167	1.579	1.3944	0	0	0	0	0	0	0	0	0	0	0	0	0	0	0	0	0	0	0	0	0	0	0	0	0	0	0	0	0	0	0	0	0	0	0	0	0	0	0	0	0	0	0	0
6.3756	2.0223	0	0	4.2654	0.64924	2.8982	12.51	12.83	11.253	0	7.7803	8.098	1.6767	6.1851	7.519	3.891	8.6437	4.5176	3.7894	6.736	7.4458	2.7787	0	0	0	0	0	0	0	0	0	0	0	0	0	0	0	0	0	0	0	0	0	0	0	0	0	0	0
3.4636	4.8989	4.2119	0	3.3889	0	0	0	0	0	0	0	0.68404	0	0	0	0	0	0	1.692	0	0	0	0.68454	0	0	0	0	0	0	0	1.26	0.37815	0	0	0	0	0	0	0	0	0	0	0	0	0	0	0	0	0
31.224	15.956	0	0	0	0	0	0	0	0	0	0	0	0	0	0	0	0	0	0	0	0	0	0	0	0	0	0	0	0	0	0	0	0	0	0	0	0	0	0	0	0	0	0	0	0	0	0	0	0
17.819	7.055	0	0	0	0	0	0	0	0	0	2.67	0	0.26397	0	1.3052	0	0	4.4957	0	3.2991	0	0	0	0	0	0.50695	6.4104	3.238	0.33064	0.59191	0	8.2719	6.4737	6.8573	7.1568	8.3445	17.144	18.522	27.109	24.458	20.299	16.482	23.628	23.642	28.761	29.352	38.551	38.486	28.899
0	2.6455	0	1.8992	8.5365	0	0	0	1.312	0	11.574	0.17383	0	7.5971	0	2.6457	2.9878	2.1631	1.748	2.7374	8.1567	7.9132	0	0	1.7875	0	0	0	0	0	0	2.2002	0	0	14.074	11.76	7.7417	4.3229	17.586	4.1279	11.895	12.329	23.973	28.562	34.978	36.763	48.049	45.618	44.523	59.71
7.536	5.8008	0	4.1844	0	0	0.5558	0	0	8.6744	5.1125	13.898	0	5.5295	0	4.56	0	0	0	0	0	0	0	0	0	0	0	0	0	0	0	0	0	0	0	0	0	0	0	0	0	0	0	0	0	0	0	0	0	0
10.538	0	0	0	11.41	9.8219	27.916	11.493	26.961	30.966	32.719	29.769	37.87	20.489	0	0	0	0	0	0	11.839	0	1.2617	7.2767	2.3827	0	0	0	2.5761	1.7605	1.1475	1.5993	9.48	0.24559	6.429	8.8797	1.8464	0	0.28262	0	0	0	1.1604	0	0	0	0	0	0	0
0	2.9536	2.8038	4.4439	1.1564	0	0	0.49793	0	0	0	0	0	0	0	0	0	0	0	0	0	16.507	12.678	14.05	14.847	18.023	27.605	25.28	27.708	29.752	28.985	27.886	20.05	19.526	23.29	20.546	21.799	21.867	30.5	35.602	23.789	32.89	27.127	26.024	33.639	27.209	35.102	24.543	30.44	32.106
10.475	8.0597	2.6589	0	0	0	0	0	0	0	0	0	0	0	0	0	0	0	0	0	0	0	0	0	0	0	0	0	0	0	0	0	0	0	0	0	0	0	0	0	0	0	0	0	0	0	0	0	0	0
4.1803	0	0	0	21.096	0	0	7.3854	4.654	5.538	3.0625	8.6972	12.755	13.099	15.015	11.165	11.637	9.4588	8.7616	11.299	0	5.8793	0	2.6457	0	0	5.1692	0	0	0	0	0	0	0	0	0	0	0	0	0	0	0	0	0	0	0	0	0	0	0
3.9766	3.0767	0	2.9368	0	0	0	0	0	0	0.61483	0	3.491	0	0	0	0	0	0	4.2427	0	0	1.0316	0	0	0	0	0	0	14.047	7.7308	23.961	26.088	34.515	51.797	53.302	57.88	50.253	66.411	74.553	80.544	83.707	83.622	94.676	96.253	97.335	99.266	105.53	100.23	93.467
23.543	21.917	5.2016	0	0	0	0	0	2.7453	9.301	28.272	31.334	62.87	65.385	70.564	86.16	93.053	111.13	118.4	134.09	128.5	143.89	152.35	149.1	150.35	149.95	156.03	156.29	154.87	178.94	162.52	173.56	172.5	174.27	174.06	162.68	172.66	160.87	157.11	157.27	146.7	154.15	131.39	122.73	136.35	135.87	145.24	132.14	160.41	153.35
25.586	3.9726	0	1.8323	0	0	0	0	0	0	0	0	0	0	0	0.33595	0	0	0	0	0	0	0	0	0	0	0	0	0	0	0	0	0	0	0	0	0	0	14.172	5.0602	5.6943	10.027	0.41412	2.2364	3.2264	10.551	3.09	2.8669	3.6134	3.4887
8.9689	0	1.2981	5.2745	0.36477	0	0	0	0	0	0	0	10.97	5.847	9.8886	0	0	0	0	0.094976	0	0	0	0	0	0	0	0	0	0	0	0	0	0	0	0	0	0	0	0	0	0	0	0	0	0	0	0	0	0
20.331	7.1737	0	0.59083	0	0	0	0	0	0	0	0	0	0	0	0	0	0	0	0	0	0	0	0	0	0	0	0	0	0	0	0	0	0	0	0	0	0	0	0	0	0	0	0	0	0	0	0	0	0
26.567	7.3891	0	0	0	0	0	11.698	26.22	69.655	97.608	142.09	172.92	227.51	245.82	289.82	318.63	350.2	390.3	414.23	423.43	447.43	471.12	474.52	474.31	488.81	486.82	500.22	513.17	510.82	509.98	513.57	515.56	512.31	502.46	518.46	526.27	509.81	510.8	510.53	505.88	508.38	506.52	492.95	487.73	517.39	496.61	494.77	485.26	484.51
0.1956	2.5873	2.3186	5.2391	9.4468	0	0	0	0	0	0	0	0	0	0	0	0	2.093	0	0	3.7108	0	0.85877	0	0	0	0	0	0	1.2589	0.59367	2.8639	0	3.1502	3.8775	1.4436	2.5897	0	0	0	0	0	0	0	1.4047	0	4.8334	0	0.40429	0
23.018	12.26	0	0	0.92933	0	0	0	0	0	0	0	0	0	0	0	0	0	0	0	0	0	0	0	0	0	0	0	0	0	0	0	0	0	0	0	0	0	0	0	0	0	0	0	0	0	0	0	0	0
27.005	2.1924	0	1.7401	0	0	0	0	0	0	0	0	0	0	0	0	0	0	0	0	0	0	0	0	0	0	0	0	0	0	0	0	0	0	0	0	0	0	0	0	0	0	0	0	0	0	0	0	0	0
14.223	0	0	0	0	2.7359	0	0	0	0	0	0	0	0	0	0	0	0	0	0	0	0	0	0	0	0	0	0	0	0	0	0	0	0	0	0	0	0	0	0	0	0	0	0	0	0	0	0	0	0
5.4963	3.368	2.6335	6.7341	0	0	0	0	0.48809	7.494	12.553	18.484	17.164	21.378	19.015	42.156	42.125	38.338	34.097	46.57	68.112	50.993	63.087	57.044	50.445	54.311	38.806	35.505	43.853	39.481	32.529	34.252	30.027	40.683	42.685	39.536	35.852	29.369	33.804	25.361	32.367	26.267	21.652	25.61	14.924	22.832	30.075	28.809	32.071	31.236
14.416	5.7981	0	0	0.58396	0	0	0	0	0	0	0.55994	5.4442	20.372	27.424	38.943	53.693	65.713	91.987	94.667	104.05	108.07	117.39	118.8	125.66	123.14	127.26	138.18	147.62	163.17	159.94	168.52	154.42	149.71	153.88	166.54	155.96	155.34	151.7	156.68	134.34	150.69	164.85	145	151.11	153.87	153.94	149.79	148.64	153.23
7.6472	2.4009	0	0	3.6622	0	0	0	0.24024	5.7807	11.258	11.091	13.27	12.537	10.548	27.34	25.389	41.743	33.575	38.573	47.276	55.013	64.946	68.201	75.862	68.842	78.872	72.373	80.902	73.17	62.853	56.999	60.046	58.498	40.252	49.25	47.888	36.422	44.344	47.687	37.679	37.813	35.879	37.869	32.046	33.203	33.699	27.213	25.912	26.877
14.536	0	0	6.7503	1.9327	0	1.2496	12.524	1.9928	0	0	0.74947	0	0.91482	2.5212	11.696	0.34121	18.857	16.507	48.657	38.65	51.043	70.719	61.629	52.215	58.114	49.49	74.868	73.616	65.751	94.512	66.525	101.84	74.853	85.967	94.908	88.05	71.258	82.706	66.648	72.822	67.114	67.421	69.044	61.689	71.096	72.485	63.833	68.783	75.678
41.818	8.3463	0	0	0	0	0	0	0	0	0	0	0	0	0	0	0	0	0	0	0	0	0	0	0	0	0	0	0	0	0	0	0	0	0	0	0	0	0	0	0	0	0	0	0	0	0	0	0	0
6.6479	0	0	0	2.8395	0	6.2644	0	0	0	0	0	0	0	1.3732	2.6435	0	0	5.7684	0	4.7839	3.5147	0.55438	1.705	0	0	0	0	0	0	0	0	0	0	0	0	0	0	0	0	0	0	0	0	0	0	0	0	0	0
13.77	0	0	0	7.2522	1.9493	0	1.9926	5.4998	0	0	0	0	0	0	0	0	0	0	0	0	0	0	0	0	0	0	0	0	0	0	0	0	0	0	0	0	0	0	0	0	0	0	0	0	0	0	0	0	0
10.149	2.2934	0	0.18349	0	0	0.47785	0	0	0	0	0.75532	0	5.5975	5.7045	2.5867	12.02	10.391	11.525	11.893	17.379	22.272	17.929	19.328	19.894	16.778	26.551	31.688	27.593	29.642	24.445	26.066	18.389	18.358	21.505	19.415	23.518	22.261	13.24	19.408	19.482	12.273	12.81	17.903	16.616	20.625	20.266	23.96	17.566	28.873
14.658	0	0	0	0	4.5473	0	0.2025	0	0	0	0	0	0	0	0	0	0	0	0	0	0	0	0	0	0	0	0	0	0	0	0	0	0	0	0	0	0	0	0	0	0	0	0	0	0	0	0	0	0
3.5967	0	0	1.3777	3.8454	1.9678	3.3398	0	1.7185	0	0	0	0	0	0	3.3587	0	0	0	0	0	0	0	0	0	0	0	0	0	0	0	0	0	0	0	0	0	0	0	0	0	0	0	0	0	0	0	0	0	0
0	2.3234	1.3433	4.1423	0.32132	0	0	0	0	0	4.9143	3.9184	0	9.913	2.9587	1.3448	7.8439	10.601	2.6699	3.5007	11.994	7.1442	12.779	2.0762	0	0	0	0	0	0	0	0	0	0	2.2158	0	1.7333	0	0	0	0	0	0	0	0	0	0	0	0	0
4.5504	2.0921	1.0479	4.2753	0.41127	0	0	0	0	0	4.7401	0	0	0	0	0	0	0.79354	0	0	0	0	0	0	0	0	0.40796	0	3.3695	7.7601	3.5219	6.0595	11.539	16.227	25.072	20.264	28.189	24.715	26.241	37.413	33.891	42.748	40.581	41.299	47.567	48.883	49.802	50.546	54.322	52.691
42.776	3.8975	0	0	0	0	0	0	0	0	0	0	0	0	0	0	0	0	0	0	0	0	0	0	0	0	0	0	0	0	0	0	0	0	0	0	0	0	0	0	0	0	0	0	0	0	0	0	0	0
6.488	0	0	0	6.0991	0.0060418	0.775	0.31036	1.3331	6.6979	6.006	0.26495	3.453	0	3.1781	3.4451	1.42	0.81981	0	0	0	0	0	0	5.8193	0	11.748	12.876	17.908	20.806	25.147	21.008	24.164	28.249	26.586	38.366	32.244	28.623	31.423	17.328	14.23	27.072	29.121	34.334	34.368	22.635	32.944	33.985	28.362	31.602
24.258	6.1322	0	0	0	0	0	0	0	0	0	0	0	0	0	0	0	0	0	0	0	0	0	0	0	0	0	0	0	0	0	0	0	0	0	0	0	0	0	0	0	0	0	0	0	2.1254	0	0	0	0
10.435	3.6478	0	0	0.38827	0	0	0	0	0	0	0	0	0	0	0	0	0	0	0	0	0	0	0	0	0	0	0	0	0	0	0	0	0	0	0	0	0	0	0	0	0	0	0	0	0	0	19.304	4.1054	23.507
0	0	0	0.29059	7.9235	7.0328	14.661	21.512	26.76	29.117	38.476	42.193	37.422	42.269	42.269	41.778	48.775	53.529	47.076	49.077	50.422	55.06	48.28	44.299	48.223	36.835	32.18	35.862	41.098	42.039	36.781	39.449	44.52	45.104	46.976	41.381	44.793	36.007	44.339	34.648	39.285	40.245	31.607	27.068	28.953	29.484	31.402	26.808	18.808	27.961
11.607	0.079059	0	0	0	0	0	0	5.7556	3.5135	9.5447	14.344	37.827	29.497	42.232	46.052	50.476	71.951	72.468	76.748	83.049	81.826	81.867	79.953	85.491	69.202	77.495	72.234	75.69	74.281	61.391	71.107	66.957	82.032	69.402	73.245	74.498	73.281	69.638	77.036	66.315	62.921	50.702	60	59.089	56.724	44.624	49.546	56.657	54.145
11.801	3.3182	0	0	0	0	0	0.28205	0.23417	0	2.206	7.2521	4.5516	5.3653	5.8606	3.1402	9.2287	0	7.2036	14.522	11.148	3.7687	7.8999	10.911	10.646	8.7407	10.541	3.8946	6.7028	17.734	11.157	14.191	11.301	8.9889	0	11.637	14.248	11.913	0	0.70685	4.5497	2.5295	6.7717	13.649	16.768	11.639	14.441	17.467	11.405	7.5122
14.79	3.8661	4.106	0	0	0	0	0	0	0	0	0	0	0	0	0	0	0	0	0	0	0	0	0	0	0	0	0	0	0	0	0	0	0	0	0	0	0	0	0	0	0	0	0	0	0	0	0	0	0
25.555	6.1341	0	0	0	0	0	0	0	0	0	0	0	0	0	0	0	4.3293	4.7559	12.917	20.94	21.852	28.283	24.562	29.523	21.908	26.359	28.996	32.425	27.753	31.123	21.105	39.497	34.222	33.543	29.958	26.571	37.872	30.928	28.032	30.5	29.01	25.463	28.247	20.032	27.128	16.83	22.463	16.595	19.791
24.409	0	0	9.1275	0	0	0	0.51472	0	0	5.1533	0	0	0	0	0	0	0	0	2.9212	2.2743	11.577	13.347	13.055	20.124	9.8487	0	2.2648	3.5412	7.1882	8.3612	3.3565	11.583	4.2119	1.306	2.5342	6.6143	8.1844	0	5.7962	0	0.11858	0	0	2.4692	9.2803	2.0182	10.233	13.661	18.869
9.1042	8.2517	1.1939	0	0.83293	0	0	0	0	0	0	0	0	0	0	0	0	0	0	0	0	0	0	0	0	0	0	1.7176	3.4392	10.343	19.619	35.525	27.853	11.751	29.773	15.058	17.328	25.43	29.156	20.495	28.663	29.551	20.964	27.228	28.542	30.706	17.802	10.141	26.162	32.377
35.632	0.040116	0	0	0	0	0	0	0	0	0	0	0	0	0	0	0	0	0	0	4.1938	10.777	21.127	13.723	10.368	7.2998	13.185	12.164	9.4237	13.813	11.143	8.4799	5.9317	0	0	0	0	0	0	0	0	0	0	0	0	0	15.612	22.088	16.24	16.216
8.4589	6.0119	2.9113	0	0	0	0.33425	0	5.8533	0	2.7009	8.6596	9.9802	7.2182	9.9088	10.392	11.08	17.648	4.1059	10.808	12.155	17.343	15.51	16.283	11.674	11.856	23.64	21.807	28.764	21.041	18.004	20.139	26.248	21.371	20.832	20.267	32.361	41.138	51.793	50.842	57.729	61.081	65.712	68.543	75.115	81.766	84.844	79.83	80.783	91.01
15.833	9.7858	0	0	0	0	0	0	0	0	0	0	0	0	0	0	0	0	0	0	0	0	0	0	0	0	0	0	0	0	0	0	0	0	0	0	0	0	0	0	0	0	0	0	0	0	0	0	0	0
3.8243	0	0	2.3854	2.8342	0.12063	7.5685	0.67952	9.7048	11.541	6.6507	17.527	21.612	22.124	37.65	29.864	39.507	46.348	26.7	24.339	18.887	12.476	19.608	36.625	33.703	23.538	37.681	20.483	23.244	18.864	25.355	30.658	17.231	38.402	64.218	73.281	81.479	81.276	87.821	114.04	87.152	109.15	158.53	193.41	193.63	206.8	212.12	224.2	233.1	240.45
0	0	0	6.7283	3.8729	13.678	26.356	44.332	62.078	55.098	67.849	78.537	79.235	90.597	83.372	88.809	90.037	89.372	75.953	84.48	86.327	81.289	65.624	85.889	75.609	77.39	82.802	74.061	78.803	76.498	71.626	82.574	77.325	96.645	108.07	108.7	119.94	131.97	141.19	134.82	124.24	133.68	144.12	169.19	177.75	184.38	183.71	210.11	217.46	222.69
10.199	1.4108	1.4251	3.1629	1.0265	0	0	0	0	0	0	0	5.1712	0	0	0	0	0	0	0	0	0	0	0	0	0	0	0	0	0	0	0	0	0	0	0	0	0	0	0	0	0	0	0	0	0	0	0	0	0
14.305	2.341	3.4157	1.7524	0	0	0	0	0	0	0	0	0	0	4.0942	0	9.8693	1.666	0	4.6025	5.9304	11.403	13.215	14.266	14.554	7.3375	22.147	11.091	18.022	17.436	16.211	19.83	12.68	17.094	33.156	29.523	23.571	23.126	17.663	9.63	16.94	22.668	21.728	33.228	22.549	19.272	21.894	9.23	27.738	19.015
0	6.7159	0	4.7335	0	0	0	0	0	0	0.59174	1.6117	5.5258	6.4954	4.6417	12.543	8.0695	8.5642	4.7708	9.6357	11.65	16.152	14.04	21.289	16.405	19.727	16.437	24.91	17.019	12.601	10.911	6.5192	15.679	15.36	12.258	11.778	11.784	14.711	14.322	17.672	16.604	23.577	16.623	16.421	18.286	14.435	14.036	18.486	19.977	19.272
22.344	7.2111	0	0	0	0	0	0	0	0	0	0	0	0	0	0	0	0	0	0	0	0	0	0	0	0	0	0	0	0	0	0	0	0	0	0	0	0	0	0	0	0	0	0	0	0	0	0	0	0
26.575	0	0	9.5182	0	0	0	0	0	0	0	0	0	0	0	0	0	0	0	0	0	0	0	0	0	0	0	0	0	0	0	0	0	0	0	0	0	0	0	0	0	0	0	0	0	0	0	0	0	0
0	0	0	0	4.2885	8.0227	10.714	0	0	0	2.2552	1.6248	8.9924	0	0	0	0	0	0	0	2.1964	0	0	0	5.9775	4.4188	0.28513	5.5296	5.0924	0.53695	9.0664	11.975	14.935	15.114	12.34	12.828	9.8602	9.0197	13.745	16.278	16.831	7.9613	3.8263	2.6119	3.9587	13.992	5.0507	1.5756	10.393	13.889
19.205	8.9965	0	0	0.17979	0	0	0	0	0	0	0	0	0	0	0	0	0	0	0	0	0	0	0	0	0	0	0	0	0	0	0	0	0	0	0	0	0	0	0	0	0	0	0	0	0	0	0	7.4729	0
0	1.9118	11.169	6.3807	0	1.9437	0	0	0	0	0	0	0	0	0	0	0	0	0	0	0	0	0	0	0	0	0	0	0	0	0	0	0	0	0	0	0	0	0	0	0	0	0	0	0	0	0	0	0	0
8.5089	0.73393	2.8898	0	1.2348	0	0	0	0	0	0	0	0	2.6585	1.2568	0.25521	0	0.54279	0	0	0	0	0	2.4577	0	0	0	0	0	0	0.60508	5.5914	7.5081	11.474	9.4181	2.0548	4.7294	11.062	6.2928	13.927	4.0304	9.4234	6.9834	11.837	19.673	24.04	16.946	29.197	34.23	40.407
12.146	0	0	0.3681	0.04167	1.3226	0	0	0	0	0	0	0	0	2.0768	0.34646	3.0984	0	0	3.6745	1.6908	3.7206	9.075	3.5771	11.887	16.378	8.0246	0.38284	2.7853	7.016	9.3957	16.738	10.532	8.2712	0	3.9034	4.228	0	0	0	0	0	0	0	0	5.0733	1.8128	0	0	3.1893
7.0417	0	0	0	1.6865	0.59932	3.3523	0	0.37872	0	0	0	1.3651	0.84925	13.171	7.2002	5.7187	11.688	8.0717	13.951	22.84	21.138	24.946	20.261	17.647	18.121	18.664	22.005	25.794	29.437	38.592	27.248	28.652	31.947	26.952	37.399	38.246	31.729	41.468	38.429	30.275	27.385	38.276	34.203	26.045	34.172	33.546	38.97	36.337	40.481
4.1702	0	6.102	0.12898	6.705	0	0	0	0.59433	0	0	0	0	0	0	0	0	0	0	0	0	0	0	0	0	0	0	0	0	0	0	0	0	0	0	0	0	0	0	0	0	0	0	0	0	0	0	0	0	0
24.612	8.0096	0	9.8814	0	0	0	0	0	0	0	0	7.4575	21.345	29.581	43.107	45.475	41.58	73.18	75.019	93.42	102.36	102.29	107.82	109.78	113.02	115.97	126.69	131.29	126.92	134.99	135.72	134.73	136.23	134.77	135.67	147.33	161.25	140.42	142.25	137.99	139.42	136.04	142.23	132.63	146.79	137.13	130.34	144.32	139.59
0	0	0	0	37.404	111.14	170.17	237.2	315.58	379.71	305.85	324.67	474.91	485.65	505.79	523.17	573.12	587.21	555.62	610.67	560.12	529.08	582.95	543.84	549.66	570.11	556.94	558.28	563.51	566.54	570.23	586.26	574.62	580	581.73	556.94	584.23	553.82	595.84	589.36	573.82	581.92	595.62	564.32	571.18	585.97	588.62	589.99	568.12	561.17
10.183	0	0	4.5773	0	1.8221	0	0	0	0	0	0	0	0	0	0	0	0	0	0	0	0	0	0	0	0	0	0	0	0	0	0	0	0	0	0	0	0	0	0	0	0	0	0	0	0	0	0	0	0
0	4.3456	2.7237	0.41386	0	0	1.2026	0	0	0	0	0	5.8947	8.8463	0	10.742	0.64296	5.3136	2.6975	6.4223	8.4986	0	5.0178	0	0	1.4129	0	0	0	0	0	0	0	0	0	0	0	0	0	0	0	0	0	0	0	0	0	0	0	0
5.3525	2.4107	0	0	0	0.75579	0.60266	0	0	0	0.33185	0	0	0	0	0	0	0	0	0	0	0	0	0	0	0	0	0	0	10.792	16.062	21.337	29.576	23.683	27.031	21.491	13.406	19.726	21.923	20.208	34.346	11.051	23.913	31.892	33.19	37.345	22.556	28.696	38.882	39.424
34.099	5.7482	0	0	0	0	0	0	0	0	0	0	0	0	0	0	0	0	0	0	0	0	0	0	0	0	0	0	0	0	0	0	0	0	0	0	0	0	0	0	0	0	0	0	0	0	0	0	0	0
10.325	0	2.639	2.8616	1.845	0	0	0	0	0	3.6556	3.284	0	0	1.6949	1.7274	0.48432	0	0	0	0	0	0	0	0	0	0	0	0	0	0	0	0	0	0	0	0	0	0	0	0	0	0	0	0	0	0	0	0	0
13.252	7.005	1.5411	0	0	0	0	0	0	0	0	0	0	0	0	0	0	0	0	0	0	0	0	0	0	0	0	0	0	0	0	0	0	0	0	0	0	0	0	0	0	0	0	0	0	0	0	0	0	0
10.261	7.9727	8.8108	0.43972	0.47692	0	0	0	0	0	0	0	0	0	0	0	0	0	0	0	0	0	0	0	0	0	0	0	0	0	0	0	0	0	0	0	0	0	0	0	0	0	0	0	0	0	0	0	0	0
23.149	5.2138	0	0	0	0	0	0	0	0	3.9328	7.4687	0.22999	0	1.8293	0	0	0	0	0.92667	0	0	0	0	0	0	0	0	0	0	0	0	2.3974	3.3302	9.2618	15.26	20.995	23.076	29.561	27.711	28.59	25.308	27.87	26.302	28.772	32.172	35.819	35.934	21.891	33.434
7.6257	0	0	4.7934	2.943	0	0	0	0	0	2.7055	2.7115	5.0343	7.5989	15.037	15.846	27.339	37.656	37.473	38.05	50.817	47.9	64.991	59.677	58.615	55.511	66.101	63.303	70.273	70.844	78.478	73.722	66.555	75.806	80.356	82.137	78.409	74.556	77.831	73.859	80.524	70.239	66.515	71.513	73.924	73.978	80.2	63.329	69.776	68.785
13.702	0	0	0	3.4415	0	0	0	0	0	0	0	0	0	0	0	0	0	0	0	0	0	0	0	0	0	0	0	0	0	0	0	0	0	0	0	0	0	0	0	0	0	0	0	0	0	0	0	0	0
17.448	0	0	3.5836	1.3252	0.26521	0	0	0	0	0	0	0	0	0	0	0	0	0	0	0	0	0	0	0	0	0	0	0	0.10594	5.3789	3.2572	0	0	0	0	0	0	0	0	0	0	0	0	0	0	0	0	0	0
31.013	7.0174	0	0	0	0	0	0	0	0	0	0	0	0	0	0	0	0	0	0	0	0	0	0	0	0	0	0	0	0	0	0	0	0	0	0	0	0	0	0	0	0	0	0	0	0	0	0	0	0
1.5461	0	0	0	16.878	0	0	0.013581	0	0	0	0	0	0	0	0	0	0	0	0	0	0	0	0	0	0	0	0	0	0	0	0	0	0	0	0	0	0	0	0	0	0	0	0	0	0	0	0	0	0
12.403	4.3	0.38768	0	0	0	0	0	0	0	0	0	0	0	0	0	0	0	0	0	0	0	0	0	0	0	0	0	0	0	0	0	0	0	0	0	0	0	0	0	0	0	0	0	0	0	0	0	0	0
0	3.2172	15.588	2.609	9.0035	0	0	9.8445	7.2533	8.9358	18.208	0	11.221	3.8951	0	10.016	0	0	0	0	0	0	0	0	0	0	0	0	0	0	0	0	0	0	0	0	0	0	0	0	0	0	0	0	0	0	0	0	0	0
16.888	2.5806	0	0	0	0	5.1537	0	2.5776	4.4077	6.7211	0	0	0	0	0	0	0	0	0	0	1.6931	0	5.0291	0.76541	0	0	0	0	0	4.1965	0.86427	0	0	0	0	0	0	0	0	0	0	0	0	0	0	0	0	0	0
12.407	0	0	0	0.29407	0	12.821	9.519	12.706	7.5128	16.131	12.295	19.328	10.418	15.273	8.0643	14.645	11.484	7.1987	12.897	2.4435	11.285	5.7928	12.785	10.221	0	0	0	2.0809	5.1937	0.086702	0	3.4372	0	1.6816	4.1252	0	0	0	0	0	0	0	0	0	0	0	0	0	0
18.54	6.4107	2.7132	0	0	0	0	0	0	0	0	0	0	0	0	0	0	0	0	0	0	0	1.359	0	2.4139	11.818	16.469	12.963	12.979	25.513	24.415	30.208	29.959	33.169	31.886	46.922	68.977	72.066	91.601	93.131	92.331	119.82	123.52	135.86	139.29	161.69	170.08	185.54	187.26	201.21
29.426	15.517	0	0	0	0	0	0	0	0	0	0	0	0	0	0	0	0	0	0	0	0	0	0	0	0	0	0	0	0	0	0	0	0	0	0	0	0	0	0	0	0	0	0	0	0	0	0	0	0
40.55	7.6592	0	0	0	0	0	0	0	0	0	0	0	0	0	0	0	0	0	0	0	0	0	0	0	0	0	0	0	0	0	0	0	0	0	0	0	0	0	0	0	0	0	0	0	0	0	0	0	0
1.2472	0.89254	6.8365	0	0.35421	0	0	4.3615	17.681	20.45	27.518	34.177	38.553	50.716	59.207	40.224	43.305	72.261	40.184	41.172	65.031	49.252	54.593	62.554	49.712	52.549	52.093	45.916	58.609	61.477	49.526	47.18	44.047	35.502	40.516	45.986	53.815	67.273	63.212	76.28	62.922	60.922	57.968	67.838	75.392	61.023	71.925	78.569	63.019	77.94
3.568	11.478	0	1.9965	1.2971	0	0	0	0	0	0	0	0	0	0	0	0	0	0	0	0	0	0	0	0	0	0	0	0	0	0	0	0	0	0	0	0	0	0	0	0	0	0	0	0	0	0	0	0	0
5.3908	5.8029	0.0037744	0	0	0	0	0	2.1672	0	6.3342	6.8983	11.075	7.8916	7.6716	4.1748	4.0105	16.818	10.081	10.114	8.3553	13.715	13.984	16.862	8.2404	8.3455	8.1241	11.718	7.0562	4.2634	3.632	13.488	4.1257	0	2.3048	4.0332	0	2.7815	0	0	0	0	0	0	0	0	0	0	0	0
37.927	10.928	0	0	0	0	0	0	0	5.8766	23.403	25.821	36.959	59.371	67.209	89.555	93.706	108.33	125.11	157.53	163.26	174.11	188.94	197.13	203.97	211.66	216.41	219.63	237.04	224.87	239.33	237.94	235.89	230.54	203.53	206.99	231.38	227.92	234.52	216.44	225.43	215.61	224.22	206.81	226.84	219.55	225.85	220.9	224.92	228.79
0.73152	0	0	0	0	15.774	19.166	47.421	48.011	37.935	18.814	40.479	45.589	52.084	50.152	26.946	50.758	55.702	46.815	41.664	36.22	45.928	37.482	47.37	37.067	26.099	31.572	31.076	49.671	35.512	32.119	25.727	26.579	24.623	21.895	26.696	28.019	27.879	21.43	22.957	27.165	26.427	23.522	27.746	30.499	23.867	24.153	26.927	27.311	35.552
11.201	1.804	3.4456	0	0	0	0	0	0	0	3.1584	1.6306	2.3219	0	0	1.0464	0	0	0	0	0.64311	0	0	0	0	0	0	5.2565	0	0	2.0254	4.7738	6.3218	4.2347	0	0	0	0	2.4975	1.5254	0	0	0	0	0	0	0	0	0	0
30.391	7.443	1.8728	0	0	0	0	0	0	0	0	0	0	0	0	0	0	0	0	0	0	0	0	0	0	0	0	0	0	0	0	0	0	0	0	0	0	0	0	0	0	0	0	0	0	0	0	0	0	0
31.712	9.6609	4.9081	0.86193	0	0	0	0	0	0	0	0	0	0	0	0	0	0	0	0	0	0	0	0	0	0	0	0	0	0	0	0	0	0	0	0	0.11263	0	0	0	0	1.7194	0	2.55	0	1.6993	1.5914	2.9899	0	10.545
5.1693	8.0003	0.66409	0	0	0	0	0	0	0	0.21193	1.8067	5.1796	7.1179	5.1948	0.29667	7.4227	2.1678	7.1343	0	13.419	10.673	10.821	14.004	11.071	12.342	17.499	9.188	20.158	14.814	10.884	10.547	6.8591	4.3621	11.558	12.817	16.417	18.976	16.042	22.294	16.578	15.093	20.534	21.138	18.915	29.26	26.664	20.395	26.219	27.455
12.616	0.48993	0	0	0	2.7547	5.5229	24.682	41.981	62.443	85.086	123.47	163.33	185.92	216.1	244.15	269.74	290.74	305.94	348.27	347.35	339.9	345.63	371.36	354.14	374.37	377.78	357.54	375.66	369.39	366.86	377.44	368.77	373.97	366.25	365.93	381.94	363.09	347.1	355.18	359.48	350.62	360.02	346.94	343.4	336.03	339.64	341.35	327.44	338.25
10.06	5.1819	0.10622	0	0.99486	0	0	4.8329	18.076	41.695	82.548	94.962	114.28	136.71	159.95	179.66	200.91	219.85	227.29	245.15	187.91	259.24	261.54	266.21	269.12	275.7	292.58	300.84	307.3	294.15	298.36	323.07	303.22	290.09	298.02	282.93	296.08	293.92	286.36	288.9	283.01	284.42	284.55	284.68	294.29	279.56	283.82	266.74	257.66	234.67
11.194	1.0544	0	0.3467	0	5.2903	0	0.11381	0	0	0	0	0	0	0	0	0	0	0	1.206	0	0	0	0	0	2.0844	1.2719	0	0	1.8493	0.35067	10.266	15.45	19.057	17.686	28.65	44.553	40.842	42.552	49.489	58.592	60.021	72.59	77.587	81.781	85.578	87.152	84.329	93.404	97.502
0	4.8517	0	9.276	9.354	0	1.6941	0	0	0	0	0	0	0	0	0	0	0	0	0	0	0	0	0	0	0	11.031	21.191	27.213	29.006	50.169	67.162	86.376	89.335	103.06	94.919	101.24	87.388	119.37	131.06	132.83	138.12	153.02	122.16	107.38	116.34	103.6	110.6	114.39	120.97
46.042	4.0587	0	0	0	0	0	0	0	0	0	0	0	0	0	0	0	0	0	0	0	0	0	0	0	0	0	0	0	0	0	0	0	0	0	0	0	0	0	0	0	0	0	0	0	0	0	0	0	0
22.487	7.2836	0	0.60552	0	0	0	0	0	0	0	0	0	0	0	0	0	0	0	0	0	0	0	0	0	0	0	0	0	0	0	0	0	0	0	0	0	0	0	0	0	0	0	0	0	0	0	0	0	0
2.8452	0	0	0	1.5675	0	2.6747	0	0	0	5.7266	6.2438	2.0511	3.1833	9.8646	6.0666	10.329	3.4997	4.6295	1.515	3.4065	5.4588	3.2173	4.2834	0	0	0.71681	0	2.1231	0	0	0	0	0	0	0	0	0	0	0	0	0	0	0	0	0	0	0	0	0
51.862	14.138	0	0	0	0	0	0	0	0	0	0	0	0	0	0	0	0	0	0	0	0	0	0	0	0	0	0	0	0	0	0	0	0	0	0	0	0	0	0	0	0	0	0	0	0	0	6.0582	21.222	4.6611
10.046	0	0	0	1.7105	3.5644	0	0	2.6125	0	1.7334	0	0	0	0	0	0	0	0	0	0	0	0	0	0	0	0	0	0	0	0	0	0	0	0	0	0	0	0	0	0	0	0	0	0	0	0	0	0	0
14.65	0	0	0	0	1.3786	1.0154	3.2439	0	0	2.3491	0	0.95943	7.9735	3.6092	7.234	6.8631	10.097	10.311	16.356	11.425	22.176	13.686	24.183	19.866	11.895	17.833	7.6812	31.388	28.548	26.14	31.271	25.97	33.388	29.752	31.942	31.751	36.735	29.975	38.962	22.695	33.306	27.64	23.714	23.892	24.656	18.546	27.102	21.871	25.368
0	0	0	0	7.9624	0.027442	1.8303	3.1448	6.9621	0	0	0	0	0	0	0	0	0	0	0	0	0	0	0	0	0	0	0	0	0	0	0	0	0	0	0	0	0	0	0	0	0	0	0	0	0	0	0	0	0
3.0095	1.1426	0	0	5.6483	0	0	0	0	0	0	0	0	0	0	0	0	0	0	0	0	0	0	0	0	0	5.1386	0	5.4409	0	0	0	0	0	0	0	0	0	0	0	0	0	0	0	0	0	0	0	0	0
9.6038	3.8836	0	2.5225	0	0	0	0	0	0	0	0	0	0	0	0	0	0	0	0	0	0	0	0	0	0	0	0	0	0	0	0	0	0	0	0	0	0	0	0	0	0	0	0	0	0	0	0	0	0
5.8052	0.5215	2.1278	0	3.8889	0	0	0	0	0	0	0	0	0	2.9219	0	0	0	0	0	0	0	0	0	0	0	0	0	0	0	0	0	0	0	0	0	0	0	0	0	0	0	0	0	0	0	0	0	0	0
12.461	10.989	0	0	5.8126	0	0	0	0	0	6.2311	4.4526	6.2957	1.516	7.3914	9.2632	0	0	0	0	0	5.4439	2.7063	2.9899	4.9042	0	9.4485	6.4923	6.162	5.6887	7.4676	0	0	0	0	0	0	0	0	0	0	0	0	0	0	0	0	0	0	0
3.7454	0.6198	0	0	1.8342	0	4.0424	4.1541	1.261	0	0.62844	2.1654	3.5071	6.1912	18.879	16.718	15.495	24.507	27.56	25.861	35.119	36.634	37.201	32.434	29.523	28.502	28.444	23.469	32.273	21.684	27.967	21.058	25.518	26.76	16.491	23.207	24.444	15.386	31.232	23.263	21.16	21.129	13.377	20.574	18.119	20.801	16.631	26.784	22.237	31.222
0	0	0	0	3.6116	14.363	22.306	39.317	46.714	57.507	83.558	86.788	112.19	117.82	128.86	139.89	138.81	160.15	174.79	180.94	195.36	203.03	209.68	227.06	232.47	223.01	236.6	232.36	251.98	248.5	256.23	251.4	260.25	273.78	266.56	276.29	279.5	267.78	263.24	276.28	269.43	285.66	271.13	265.96	284.41	258.88	251.02	261.91	266.32	256.68
0	0	0	0.70818	0	13.398	12.279	13.151	5.3435	6.1645	3.5389	14.94	10.363	14.118	12.924	10.659	8.1434	16.86	13.42	13.419	16.961	16.544	18.403	13.479	20.276	9.0933	11.293	15.081	5.6128	4.116	1.2821	5.973	11.458	34.961	22.937	16.988	30.834	24.69	53.245	33.712	20.468	16.34	10.893	18.677	27.669	22.744	33.989	23.342	18.839	21.064
18.174	0	0	0	0	0	0	0	0	0	0	0	0	0	0	0	0	0	0	0	0	0	0	0	0	0	0	0	0	0	0	0	0	0	0	0	0	0	0	0	0	0	0	0	0	0	0	0	0	0
30.48	9.2505	0.39617	0	0	0	0	0	0	0	0	0	0	0	0	0	0	0	0	0	0	0	0	0	0	0	0	0	0	0	0	0	0	0	0	0	0	0	0	0	0	0	0	0	0	0	0	0	0	0
8.2336	4.4933	2.3349	1.064	0	0	0	0	0	0	0	0	0	0	1.6263	0	0	0	0	0	3.0727	0	0	2.1346	0	0	0	5.8872	4.5812	2.0196	5.5809	3.1978	0.89287	5.4386	0.93549	0	0	0	0	0.68076	0	0	0	0	0	0	0	0	0	0
6.2958	3.6532	5.7609	0	6.1587	0	0	0	0	0	0	0	0	0	0	0	0	0	0	0	0	0	0	0	0	0	0	0	0	0	0	0	0	0	0	0	0	0	0	0	0	0	0	0	0	0	0	0	0	0
30.1	11.616	0	0	0	0	0	0	1.2551	0	2.475	2.2542	5.3322	5.8873	4.5818	17.078	39.309	38.542	45.585	61.511	66.484	72.254	86.003	82.966	87.201	99.081	102.63	111.38	110.65	119.23	165.25	150.91	168.9	176.49	184.68	193.9	222.68	227.18	232.64	226.26	233.65	232.15	229.44	219.63	224.66	239.42	245.85	240.94	246.17	242.89
14.015	0	0	0	0	6.4898	0	0	0	0	0	0	0	0	0	0	0	0	0	0	0	0.16751	0	17.996	11.578	8.4034	0	7.1201	20.324	11.835	15.491	12.279	20.843	20.62	20.715	17.506	12.836	2.6892	9.9035	9.5947	4.9597	5.2141	4.3303	0	0	0	0	0	0	0
7.2483	5.9391	0	0	0	0	0	0	0	0	0	0	0	0	0	0	0	0	0	0	0	0	0	0	0	0	0	0	0	0	0	0	0	0	0	0	0	0	0	0	0	0	0	0	0	0	0	0	0	0
2.1338	0	0	4.815	0	0	9.8649	10.861	9.5462	7.0902	9.6552	21.008	7.2998	14.568	14.699	8.1266	10.422	4.8897	2.8992	6.4138	5.6868	7.3174	2.9875	9.4697	5.9227	4.5327	8.5682	13.182	12.807	11.46	12.098	6.9366	5.5832	0	4.6231	0	1.3833	0	0	3.0538	3.7872	0.59206	0	2.5275	0	2.5759	7.5835	1.7753	7.2979	4.6519
14.714	9.6338	0.23912	8.9818	0	0	0	0	0	0	0	0	0	0	0	0	0	0	0	0	0	0	0	0	1.5643	0	3.5074	0	0	2.2097	0	0	0	0	1.9194	0.66895	8.0764	6.5075	4.8291	0	0	10.398	7.2451	14.991	16.279	16.545	11.833	12.481	23.177	20.108
10.39	5.1315	3.6669	0	0	0	0.86117	1.3559	4.8399	14.003	13.698	18.745	20.001	16.55	17.921	30.168	35.066	45.739	53.717	69.602	63.264	64.437	80.493	83.228	82.106	95.077	89.023	98.392	98.883	98.012	111.44	111.09	115.17	120.52	117.19	105.85	89.184	87.478	90.348	89.979	90.419	97.011	90.926	99.717	97.793	104.03	100.01	91.66	108.39	99.211
0	0	0	0	7.2424	3.3104	7.6126	5.8699	15.184	20.935	29.57	38.398	42.798	47.151	56.109	62.811	56.115	60.107	72.317	76.104	71.232	75.525	76.117	78.087	85.507	85.865	78.012	86.885	76.881	93.155	80.519	92.866	80.392	85.683	81.335	87.575	88.322	69.935	82.22	89.365	78.868	73.645	69.288	79.542	72.843	88.111	67.704	69.699	73.89	82.794
6.017	0	0	0	2.3688	6.9563	3.6966	2.3326	1.5591	4.0385	1.6171	2.0154	7.9076	5.3925	13.262	20.992	19.294	21.941	32.018	49.569	53.216	63.472	76.631	75.909	91.917	86.208	106.85	100.66	113.81	120.19	118.43	104.1	138.45	122.12	107.1	107.35	118.09	104.37	95.999	98.791	100.68	98.109	92.324	100.07	95.609	91.34	90.765	89.023	96.019	93.167
8.5604	0	0	0	5.4377	0	3.4408	0.28625	3.7323	0	0	0	2.2041	4.4526	2.3554	1.4475	2.0587	0	12.573	3.8172	12.614	13.722	10.527	1.1443	3.1858	0	0	0	0	3.662	3.6861	0	0	0	0	0	0	0	0	0	0	0	0	0	0	0	0	0	0	0
15.432	1.3106	0	10.191	0.41734	0	0	0	0	0	0	0	0	0	0	0	0	0	0	0	0	0	0	0	0	0	0	0	0	0	0	0	0	0	0	0	0	0	0	0	0	0	0	0	0	0	0	0	0	0
7.2159	0	5.7548	2.5799	2.0605	0	0	0	0	0	0	0	0	0	0	0	0.4887	0	0	0	0	0	0	0	0	0	0	0	0	0	0	0	0	0	0	0	0	0	0	0	0	0	0	5.2235	3.694	8.5367	14.187	16.925	29.981	20.243
3.3976	0	5.1452	0	4.3333	0	0	0	2.5493	0	2.4539	0	0.29608	0	3.0628	0	6.2223	0	0	0	0	0	0	0	0	0	0	0	0	0	0	0	0	0	0	5.941	4.7063	7.2613	9.0759	9.2142	0	14.257	11.683	19.941	16.396	17.384	9.9387	10.493	17.897	13.159
12.741	0	0	0	0	8.7805	3.0348	8.3116	4.7382	3.3615	2.9484	0	0	0	0	0	0	0	0	0	0	0	0	0	0	0	0	0	0	0	0	0	0	0	0	0	0	0	0	0	0	0	0	0	0	0	0	0	0	0
0	0	0	13.063	3.8933	16.019	12.624	14.577	18.536	0.28458	0	2.3187	2.3647	10.129	0	0	0	1.661	0	0	3.0385	0	0	0	0	0	0	0	0	0	0	0	0	0	0	0	0	0	0	0	0	0	0	0	0	0	0	0	0	0
46.992	10.22	0	0	0	0	0	0	0	0	0	0	0	0	0	0	0	0	0	0	0	0	0	0	0	0	0	0	0	0	0	0	0	0	0	0	0	0	0	0	0	0	0	0	0	0	0	0	0	0
29.672	10.763	3.6277	0	0	0	0	0	0	0	0	0	0	0	0	0	0	0	0	0	0	0	0	0	0	0	0	0	0	0	0	0	0	0	0	0	0	0	0	0	0	0	0	0	0	0	0	0	0	0
10.809	11.212	10.64	0.32221	0	0	0	0	0	0	0	0	0	0	0	0	0	0	0	0	0	0	0	0	0	0	0	0	0	0	0	0	0	0	0	0	0	0	0	0	0	0	0	0	0	0	0	0	0	0
10.987	0	0	0	2.3913	0	6.6657	13.849	30.364	47.234	70.008	93.338	129.47	142.58	174.3	208.36	231.66	245.87	262.51	302.14	318.45	344.82	364.38	353.02	368.56	379.67	361.42	377.54	398.92	400.34	421.18	413.41	408.86	407.12	402.94	434.07	441.54	424.06	436.27	418.57	413.97	417.45	421.11	417.78	418.12	437.65	429.62	416.91	418.17	421.96
14.859	10.475	0	0	3.3679	0	0	0	0	0	0	0	0	0	0	0	0	0	0	0	0	0	0	0	0	0	0	0	0	0	0	0	0	0	0	0	0	0	0	0	0	0	0	0	0	0	0	0	0	0
8.3239	0	0	0	5.4285	0	0	0	6.2405	0	0	0	0	0.16458	7.5404	11.8	9.8018	14.229	14.991	20.332	17.293	24.506	16.541	12.129	19.566	20.364	28.209	25.337	29.613	22.627	24.008	24.486	25.903	23.646	22.834	31.579	24.416	23.781	22.712	12.636	23.613	23.636	26.85	30.458	35.535	18.37	26.421	33.484	33.47	38.502
3.8982	7.6151	0	1.8862	0	2.3237	0	6.4793	0	3.4115	4.5353	2.1287	4.3747	3.5008	7.4113	4.178	3.3579	0.038212	1.992	0	0	7.1447	3.952	0	0.67937	0	8.1262	0	0.75958	0	4.0392	5.993	3.8749	7.9734	0	0	1.8861	0	13.837	8.645	3.4789	11.509	4.4774	1.4193	2.0103	0	0	0	1.3529	0
5.6854	1.3478	0	0	0	0	7.5482	7.3562	5.3623	9.3314	7.0308	13.434	9.7785	14.797	12.469	9.4244	8.654	15.139	22.848	12.063	15.438	17.987	16.719	17.551	30.022	17.098	17.2	17.145	17.791	21.106	19.592	27.135	29.23	28.053	16.199	15.66	23.977	20.801	25.97	24.3	26.438	30.401	21.387	24.427	22.07	18.576	17.011	15.127	13.464	10.089
26.226	6.4103	0	1.6056	0	0	0	4.7579	0	9.0341	9.7366	2.6867	3.4643	0	0	5.1665	1.9828	0.12187	0	0	0	0	0	0	0	0	0	0	0	0	0	0	0	0	0	0	0	0	0	0	0	0	0	0	0	0	0	0	0	0
0	0	0	0.7826	7.4374	0	3.1734	0	6.8165	7.1864	9.2572	5.5162	5.7092	7.0453	4.345	0.09088	7.8566	8.8443	2.1236	6.5668	10.714	4.0012	6.9524	2.6616	4.0685	5.0678	10.177	9.4001	15.111	10.968	13.149	13.827	8.2517	16.431	22.559	24.889	29.63	13.528	18.287	23.23	16.297	19.136	11.193	13.51	14.162	10.672	27.55	12.284	16.228	21.148
34.062	9.965	0	0	0	0	0	0	0	0	4.1443	0	0	0	0	1.2583	0	0	0	0	0	0.49548	1.1967	8.1677	1.4092	14.839	11.173	20.291	21.32	22.289	14.248	7.6004	12.08	4.2844	2.9922	6.5182	3.768	3.6718	4.6708	9.3387	7.0156	12.723	6.7503	6.9334	10.808	9.3064	0	1.5028	0	2.4431
31.969	9.6485	0	0.15616	0	0	0	0	0	0	0	0	0	0	0	0	0	0	0	11.027	5.151	7.6211	13.116	14.091	12.234	12.31	14.346	22.984	20.658	18.363	21.361	27.494	30.183	32.044	27.635	44.007	44.007	44.154	41.934	39.984	40.168	43.05	36.05	46.926	47.878	58.087	54.815	52.879	56.104	60.435
0	0	5.5084	0	4.8444	10.43	9.3673	3.3568	0	0	0	0	0	0	0	0	0	26.762	39.773	0	8.1718	0.82735	42.72	63.527	37.459	40.434	48.386	78.087	44.554	81.711	90.419	71.676	64.747	76.191	73.135	77.264	91.016	64.135	74.427	107.4	114.61	104.49	103.72	103.69	103.06	108.9	84.289	94.579	102.42	120.46
26.602	9.2762	0	0	0	0	0	0	0	0	0	0	0	0	0	0	0	0	0	0	0	0	2.7837	0	0	0	0	0	0	0	0	0	0	0	0	0	0	0	0	0	0	0	0	0	0	0	0	0	0	0
0	0	0	3.9764	14.084	10.305	21.774	26.286	21.337	16.408	25.335	23.61	26.231	30.538	33.618	39.084	33.171	39.072	36.955	34.016	43.993	44.001	43.532	54.667	51.606	51.195	54.999	62.174	60.479	68.702	61.811	64.618	57.388	51.987	56.508	59.798	63.63	61.115	56.709	65.111	67.694	59.947	64.237	69.434	63.482	66.915	65.219	66.931	69.248	70.521
21.011	6.5218	0	0	0	0	0	0	0	0	0	0	0	0	0	0	0	0	0	0	0	0	0	0	0	0	0	0	0.41354	0	0	0	0	0	0	0	0	0	0	0	0	0	0	0	0	0	0	0	0	0
12.841	6.5223	0.66387	0	1.9394	0	0	0	2.0752	10.076	22.172	31.812	51.556	45.794	56.047	74.359	71.731	73.952	72.758	80.951	88.54	85.639	87.685	91.125	72.73	68.561	72.148	57.124	64.21	55.767	43.836	37.224	36.701	25.262	16.825	12.132	18.462	18.814	17.86	19.818	24.144	18.521	11.619	15.676	14.003	19.56	15.334	11.704	14.861	11.678
3.7483	0	0	2.2069	3.013	15.978	4.9541	19.952	16.24	20.388	34.688	21.695	27.39	31.644	27.464	37.043	27.476	31.362	7.6929	19.918	14.838	12.639	12.178	14.493	17.78	12.945	11.598	1.5641	9.4825	9.5015	4.7579	9.7708	6.156	0.23138	0.092447	3.4964	6.7556	9.1767	5.496	1.4833	2.5914	1.4333	0	0	0	0	1.4678	0	0	0
19.556	3.7762	0	3.3595	1.4531	0	0	0	0.38836	0	0	0	0	0	3.4645	8.0824	10.312	16.117	14.452	20.956	35.827	43.988	36.004	38.057	40.01	33.87	29.166	27.776	31.778	29.449	24.978	16.65	14.993	1.5145	2.6084	3.8091	5.3277	4.5753	13.798	1.6792	0	0	0	0	0	0	0	0	0	0
2.2016	1.3302	0	0	0	0.90024	5.6479	3.9988	11.733	4.3825	3.3217	2.6946	9.8918	3.5773	15.803	18.206	16.599	28.483	27.599	40.063	34.686	35.116	48.986	48.235	44.997	37.979	34.448	41.948	45.465	47.281	52.28	51.762	44.917	51.285	56.991	54.34	69.615	62.823	69.572	69.209	78.181	76.131	51.802	63.424	63.824	60.165	59.374	62.464	61.376	56.953
8.2197	0.6229	0	0	5.0319	0	1.2232	0	2.273	7.3639	16.183	30.845	39.895	48.334	58.228	58.619	76.464	75.019	94.456	91.539	108.75	126.04	117.63	119.1	148.72	140.06	140.12	144.12	152.32	146.09	157.4	156.63	166.71	171.39	178.33	162.96	169.63	166.2	172.56	182.05	171.8	178.13	161.49	177.45	168.28	171.82	168.81	169.74	179.32	180.74
6.8634	6.6798	0	8.8593	0	0	0	0	0	0	0.39814	0	0	0	0	0	0	0	0	0	0	0	0	0	0	0	0	0	0	0	0	1.5047	12.209	20.572	37.278	48.847	61.326	77.239	84.561	100.61	118.19	151.1	146.18	156.8	165.35	179.99	184.16	187.2	200.24	196.87
11.437	3.0009	5.0554	0	2.3867	0	0	0	0	0	0	0	0	0	0	0	0	0	0	0	0	0	0	0	0	0	0	0	0	0	0	0	0	0	0	0	0	0	0	0	0	0	0	0	0	0	0	0	0	0
26.77	5.6535	0	0	0	0	0	0	0	0	0	0	0	0	1.6977	4.6745	4.266	8.376	10.392	9.4336	7.5333	9.4732	5.2438	13.211	10.499	9.0584	4.8989	4.2629	8.1182	10.27	11.604	11.891	18.83	13.786	18.718	10.381	19.027	9.5275	10.422	11.896	11.898	9.6577	3.6707	3.4118	0.42458	6.8675	7.3022	0	0	0
0.99863	1.2565	3.9407	1.9467	1.2691	0	0	0	1.2708	0	9.5808	1.8693	0	3.5062	0	2.9555	0.13784	0	0	0	0.70594	0.86783	0	0	0	0	0	0	1.3243	4.2359	0	0.74421	5.1046	3.7588	11.169	9.2821	10.996	0	2.8222	6.51	0	0.38371	0	0	0	0	0	0	0	0
11.988	7.1882	0	0	5.9927	0	0	0	0	0	0	0	0	0	0	0	0	0	0	0	0	0	0	0	0	0	0	0	0	0	0	0	0	0	0	0	0	0	0	0	0	0	0	0	0	0	0	0	0	0
5.1554	3.3124	0.28568	0	2.3906	0	0	0	5.0782	0	0	0	0	0	0	0	0	0	0	0	0	0	0	0	0	0	0	0	0	0	0	0	0	0	0	0	0	0	0	0	0	0	0	0	0	0	0	0	0	0
25.703	9.4535	0.69173	0	0	0	0	0	0	0	0	0	0	2.6222	12.09	16.044	11.623	23.41	31.388	33.222	46.342	46.376	60.471	53.49	54.043	50.52	64.147	62.351	65.669	72.253	66.245	60.464	77.986	66.985	73.306	70.608	68.505	56.338	51.637	75.316	50.873	47.834	71.352	67.743	65.233	64.868	71.228	46.971	72.853	70.508
5.7018	0	0	2.0391	0	6.0173	10.422	15.746	15.536	13.237	15.198	16.485	20.386	19.05	26.441	29.952	32.9	27.153	36.427	31.77	43.386	41.659	40.253	48.748	55.904	54.063	57.741	57.805	69.933	66.345	55.316	57.97	67.438	73.905	59.021	57.855	74.365	82.041	71.193	75.863	77.13	74.264	61.741	59.732	52.031	49.002	53.953	53.53	60.744	55.863
7.2768	9.2077	0	0	0	0	1.8307	0	0	0	0	0	0	0	0	0	0	0	0	0	0	0	0	0	0	0	0	0	0	0	0	0	0	0	0	0	0	0	0	0	0	0	0	0	0	0	0	0	0.39162	0
12.565	4.6528	0	0.00051792	0.97967	0	0	0	0	0.078222	2.973	0	2.0739	0	1.4043	0	0	0	0	0	0	0	0	0	0	0	2.428	0	0	0	0	0	0	0	0	0	0	0	0	0	0	0	0	0	0	0	0	0	0	0
25.442	1.7537	0	0	0	0	0.77843	0	0	0	0	0	0	0	0	0	0	0	0	0	0	0	0	0	0	0	0	0	0	0	0	0	0	0	0	0	0	0	0	0	0	0	0	0	0	0	0	0	0	0
11.501	0	0	0	0	8.1921	11.819	19.693	17.387	25.021	26.454	25.702	27.898	39.807	39.062	37.218	29.36	33.893	36.541	28.752	36.148	36.812	36.343	29.962	40.619	26.163	24.471	22.933	37.846	27.537	33.634	25.617	27.202	33.732	27.216	27.573	27.986	25.046	18.994	0	15.699	16.492	18.853	16.764	16.518	7.8234	15.581	10.476	0.94781	9.4784
9.1236	7.1369	0.95708	0	1.7456	0	0	0	0	0	0	0	0	0	0	0	0	0	0	0	0	0	0	0	0	0	0	0	0	0	0	0	0	0	0	0	0	0	0	0	0	0	0	0	0	0	0	0	0	0
17.125	0	0	0.47538	1.5401	0	0	0	0	0	0	0	0	0	0	0	0	0	1.6711	6.6775	2.3664	6.8724	17.48	19.216	30.347	36.811	44.094	43.582	43.516	65.84	66.65	73.79	70.362	68.86	71.338	72.707	73.737	79.303	85.235	83.111	87.008	90.79	88.771	77.815	76.043	88.479	81.714	76.456	79.603	89.898
18.106	0	4.752	1.3664	5.7827	0.51649	0	0	0.032349	0	0	0	0	0	0	0	0	0	0	0	0	0	1.0611	0	0	0	0	0	0	0	0	2.6705	1.2489	1.8298	0.72335	0.41834	0	0	1.3566	4.7134	3.4923	7.8554	0	3.6152	7.8934	14.196	8.7978	2.3104	18.426	19.837
8.8249	0	0	0.20407	3.8998	9.6692	2.2417	0.71151	8.6316	4.3281	14.393	15.91	15.711	11.382	21.733	18.335	20.124	17.981	18.313	25.075	13.048	22.676	25.104	14.758	24.336	26.776	21.143	22.778	26.893	27.299	33.272	33.207	33.868	37.302	32.446	44.953	45.303	32.284	31.721	35.479	31.992	11.942	3.2895	6.8591	3.2656	5.5503	2.5778	9.2584	0	0.75347
18.026	10.853	0	0	5.8429	0	0	0	0	0	0	0	0	0	0	0	0	0	0	0	0	0	0	0	0	0	0	0	0	0	0	0	0	0	0	0	0	0	0	0	0	0	0	0	0	0	0	0	0	0
36.512	8.239	0	0	0	0	0	0	0	0	0	0	0	0	0	0	0	0	0	0	0	0	0	0	0	0	0	0	0	0	0	0	0	0	0	0	0	0	0	0	0	0	0	0	0	0	0	0	0	0
2.6349	1.1376	6.7773	4.9783	0	0	0	0	0.77399	6.9344	0	0	0	0	0	0	0	0	0	0	0	0	0	0	0	0	0	0	0	0	0	0	0	0	0	0	0	0	0	0	0	0	0	0	0	0	0	0	0	0
9.3808	0	0.67976	2.3755	0	0	0	0	0	0	0	5.8828	2.7609	3.6727	3.2701	0	0	0.94047	0	2.8976	0	8.6015	0.59961	7.1462	0	2.4123	4.2117	8.911	11.224	1.5802	8.5791	1.2999	0	0	0	0	1.4011	0	0	0	0	0	0	0	0	0	0	0	0	0
8.7867	5.1635	3.1208	0	0	0	0	0	0	0	0.6615	0	0	2.5142	1.8846	4.2435	0	0	0	0	2.0745	4.4088	7.3306	1.0287	0	2.8279	13.923	2.7824	12.411	0.01955	0.88669	1.3634	0	0	0	0	0.67418	0.55285	5.3572	8.5133	0	0	0	0	0	3.8042	9.3514	0	0.30525	0.69363
26.494	8.8822	0	0	0	0	0	0	0	0	0	0	0	0	0	6.5883	2.6722	7.155	6.7894	10.592	2.5562	8.0322	8.1911	11.032	13.203	22.914	19.42	39.003	37.583	63.074	69.116	74.118	86.753	91.503	115.75	124.52	146.21	149.17	164.48	166.03	169.96	194.22	199.7	220.2	211.91	226.97	229.1	243.37	245.31	270.38
28.72	13.868	0	0.048402	0	0	0	0	0	0	0	0	0	0	0	0	0	0	0	0	0	0	0	0	0	0	0	0	0	0	0	0	0	0	0	0	0	0	0	0	0	0	0	0	0	0	0	0	0	0
13.134	8.9119	0	0	3.0047	0	0	0	0	0	0	0	0	0	0	0	0	0	0	0	0	0	0	0	0	0	0	0	0	0	0	0	0	0	0	0	1.2085	4.7458	3.5509	0	0	0	0	0	0	0	0	0	0	0
16.449	6.6359	0	0	2.7369	0	0	0	0	0	0	0	0	0	0	0	0	2.6721	0	0	3.6267	0	3.1415	3.8024	1.5346	3.7415	0.96424	7.1581	0	9.5494	7.754	8.4699	0	14.819	0	0	0	2.6421	0	0	0	0	0	0	12.962	0	0	0	18.924	11.728
5.6524	2.3926	0	0.49743	0	0	0	0	0	0	0	0	0	0	0	0	0	0	0	0	0	0	0	0	0	0	0	0	0	0	0	0	0	0	0	0	0	0	0	0	0	0	0	0	0	0	0	0	0	0
30.5	4.7934	0	2.1734	0	0	0	0	0	0	0	0	0	0	0.48244	0	0	0	0	5.732	3.7035	5.4583	10.605	3.908	11.301	5.3338	3.7752	5.4258	11.427	2.9011	11.156	13.81	10.985	10.521	12.866	11.621	9.562	7.9412	12.774	7.3652	2.2251	7.3209	2.4499	1.2141	0	9.5097	3.9871	0	0	2.4511
25.118	0	0	0	0	0	0	0	0	0	0	0	0	0	0	0	0	0	0	0	0	0	0	0	0	0	0	0	0	0	0	0	0	0	0	0	0	0	0	0	0	0	0	0	0	0	0	0	0	0
3.6137	7.35	0	2.1481	0	1.7769	0	0	0	0	0	0	0	0	0	0	0	0	0	0	0	0	0	0	0	0	0	0	0	0	0	0	0	0	0	0	0	0	0	0	0	0	0	0	0	0	0	0	0	0
0	2.8675	0	3.0367	0	14.792	1.7052	17.904	25.587	38.098	38.356	41.17	59.867	89.634	83.083	77.161	91.49	98.416	93.972	95.896	89.03	71.778	79.626	70.931	83.803	82.629	41.995	54.998	49.067	74.25	29.614	54.124	45.492	48.077	20.337	34.867	25.963	16.007	5.3503	26.366	21.702	8.0957	22.006	13.591	0	7.7313	15.517	2.9322	12.157	0
6.903	0	0	0.73899	7.8737	0	0	0	5.828	0	0	0	0	0	0	0	0	0	0	4.1253	0	0	0	0	0	0	0	0	0	0	0	0	0	0	0	0	0	0	0	0	0	0	0	3.1335	4.6247	4.3686	16.219	18.654	36.408	51.338
11.316	0	0	0	0	0	0	0	0	0	0	0.62288	0.054329	4.9744	14.331	22.12	23.709	25.712	36.906	50.055	36.576	43.057	38.993	48.589	58.945	37.727	50.439	48.394	70.66	57.318	64.183	64.083	57.906	57.584	53.23	63.356	57.938	58.185	63.744	57.965	61.319	65.036	55.584	60.882	60.091	54.183	55.872	56.538	57.484	59.293
5.3655	10.392	0	0.7849	0	1.311	0	0	0	0	0	0.29992	0	2.8423	0	0	0	0.64882	0	2.3739	0.59113	0	0	0	0	0	0	1.4058	0	0	0	0.79821	0	0	0	0	0	0	0	0	0	0	0	0	0	0	0	0	0	0
20.187	2.8405	0	0.26938	0.78629	0	5.1088	2.1106	2.7334	6.5623	0	3.4271	3.1901	0	0.091109	5.609	4.1473	0.55291	0	1.9989	0	9.0643	1.978	9.8092	2.912	0	0.63774	0	8.1559	0.23209	2.3194	0	1.8439	0.073778	9.0434	0	9.4663	0	0	0	0	0	0	0	0	0.081268	11.598	13.057	19.235	18.423
17.989	2.0744	0	3.0667	0	0	0.24426	3.5246	4.8956	2.5098	0.76576	3.8708	0	0	0	0.40571	0	0	0	0	0	0	0	0	0	0	0	0	0	0	0	0	0	0	0	0	0	0	5.8634	0	0	0	0	0	0	0.30681	0	0	0	0
12.982	0	0	0	0.27331	1.9929	2.8353	0.30889	0	0	0.42167	0	0	0	0	0	0	0	0	0	0	0	0	0	0	0	0	0	0	0	0	0	0	0	0	0	0	0	0	0	0	0	0	0	0	0	0	0	0	0
8.3264	0	5.3652	0	3.0224	0	0	0	0	0	0	0	0	0	0	0	0	0	0	0	0	0	0	0	0	0	0	0	0	0	0	0	0	0	0	0	0	0	0	0	0	0	0	0	0	0	0	0	0	0
9.0338	7.7073	0	0.94907	0	2.3998	0	0	0	0	0	2.1052	0	0	0	0	0	0	0	0	0	0	0	1.4299	21.25	17.697	33.675	41.05	51.951	63.788	73.985	81.808	84.967	94.258	102.31	105.99	116.28	115.59	134.37	141.58	143.71	132.26	136.6	138.52	161.23	149.04	156.81	159.13	154.89	150.58
18.91	8.8047	0	0.45242	0	0	0	1.1309	0	0.042279	8.3785	22.723	35.757	62.808	81.44	87.226	114.93	116.17	151.81	159.97	180.79	197.17	216.18	227.87	241.71	257.43	276.5	282.46	278.6	293.42	291.47	297.55	298.09	305.67	295.56	308.94	301.72	308.98	270.16	299.71	297.31	283.93	289.36	294.91	288.56	285.64	285.35	278.44	289.01	277.62
18.876	6.0051	0	2.3784	0	0	0	0	0	0	0	0	0	0	0	0	0	0	0	0	0	0	0	0	0	0	0	0	0	0	0	0	0	0	0	0	0	0	0	0	0	0	0	0	0	0	0	0	0	0
33.96	8.9896	0	0	0	0	0	0	0	0	0	0	0	0	0	0	0	0	0	0	0	1.9344	0	8.0405	11.234	7.0051	5.9245	4.8401	9.9565	16.881	19.861	15.635	20.64	14.285	19.518	26.491	21.886	26.361	22.386	12.081	18.905	7.1361	13.407	8.1047	4.8499	7.317	7.1849	6.5557	4.8313	3.9593
23.275	7.6842	0	0	0	0	0	0	0	0	0	0	0	0	0	0	0	0	0	0	0	0	0	0	0	0	0	0	0	0	0	0	0	0	0	0	0	0	0	0	0	0	0	0	0	0	0	0	0	0
22.229	0	0	0	0	2.1078	0	0	0	0	0	0	0	0	0	0	0	0	0	0	0	0	0	0	0	0	0	0	0	0	0	0	0	0	0	0	0	0	0	0	0	0	0	0	0	0	0	0	0	0
0	0	4.7675	0	1.4289	0	0	2.2365	1.249	2.0785	2.5203	0	0.89997	2.5089	8.7272	7.2128	9.2975	15.473	9.3459	9.517	14.407	15.362	16.124	14.033	13.491	10.216	16.377	14.084	20.774	18.992	19.631	15.983	13.979	20.948	25.83	32.579	20.881	26.583	24.459	20.534	23.242	19.57	23.429	21.956	26.197	28.148	39.987	39.555	43.445	39.924
13.52	1.3461	0	1.9531	1.865	0	0	0	0	0	0	0	0	0	0	0	0	0	0	0	0	0	0	0	0	0	0	0	0	0	0	0	0	0	0	0	0	0	0	0	0	0	0	0	0	0	0	0	0	0
26.847	12.685	0	0	0	0	0	0	0	0	0	0	0	0	0	0	0	0	0	0	0	0	0	0	0	0	0	0	0	0	0	0	0	0	0	0	0	0	0	0	0	0	0	0	0	0	0	0	0	0
[truncated: 78 more columns]
