# Supplementary material for: Limits on information transduction through amplitude and frequency regulation of transcription factor activity
Source: eLife. 2015 May 18;4:e06559. doi: 10.7554/eLife.06559 (PMC4468373; doi:10.7554/eLife.06559)
Supplement: Supplementary file 1. — Raw single-cell time-trace data for HXK1 (15259 cells), SIP18 (21242 cells), pSIP18 mut A (18203 cells), pSIP18 mut B (17655 cells), 1× reporter diploid (21236 cells), and 2× reporter diploid (19222 cells). The data are also available from Dryad Digital Repository (Hansen and O'Shea, 2015). DOI: http://dx.doi.org/10.7554/eLife.06559.014 [file elife06559s001.zip › source_data/1x_SIP18_HXK1_FM2_40minINT_690nM.txt]

0	9.7497	0	0.54638	1.5351	0.58108	0	0	0	0	2.2636	0	0	0	0	0	0	0	0	0	0	0	0	0	0	0	0	0	0	0	0	0	0	0	0	0	0	0	0	0	0	4.7613	0	0	0	0	0	0	0	0
17.807	5.6227	1.5548	0	0	0	0	0	0	0	0	0	0	0	0	0	0	0	0	0	0	0	0	0	0	0	0	0	0	0	0	0	0	0	0	0	0	0	0	0	0	0	0	0	0	0	0	0	0	0
0	0	0	2.3237	6.9003	7.6199	0.93232	8.7751	3.4394	12.375	14.96	17.415	12.011	14.555	19.407	8.2852	17.54	12.581	8.5567	16.568	17.187	10.456	23.714	15.537	23.003	20.276	25.064	32.691	27.383	35.431	52.103	70.304	74.183	90.824	82.918	91.31	84.931	94.312	111.95	110.5	128.63	115.5	133.3	120.47	129.9	136.05	146.68	143.27	143.64	146.6
0	0	0	0	0.92191	3.8095	8.4117	0.91618	7.2753	2.5242	7.6322	20.09	19.285	25.613	10.795	16.515	10.994	17.196	11.12	14.745	8.5508	3.8081	9.5466	4.1329	0	5.4806	0	2.3305	1.708	0	0	0	3.2127	8.4588	2.3292	11.931	0	5.2354	2.0694	0	4.779	4.2572	9.3659	6.7744	0	0	0	0	0	0
0.18298	4.4531	0	7.592	0	0	0	4.0052	0	0	0	0	0	0	0	0	0	0	0	0	0	0	0	0	0	0	5.6523	6.8054	21.643	2.5958	5.9506	5.4749	13.349	22.237	29.112	23.239	22.674	20.864	22.951	14.92	18.653	8.4263	23.367	19.997	31.863	30.762	28.583	22.309	29.345	37.883
6.8481	0	0	7.6646	1.5684	1.0704	0	0	2.6162	0	0	0	0	0	0	0	0	0	0	3.8902	0	0	4.1497	17.337	5.8847	16.092	19.743	20.105	7.1262	20.242	4.3934	0	7.4643	5.5341	11.605	0	0	0	0.16136	0	3.247	0	0	0	0	0	0	0	18.74	0
0	1.1032	1.5633	1.6745	0	3.7704	0	0	0	2.4086	7.25	0	0	0	0	0	0	0	0	0	0	0	0	0	0	0	0	0	0	0	0	0	0	0	0	0	0	0	0	0	0	0	0	0	0	0	0	0	0	0
7.3504	13.659	8.95	0	0	0	2.0761	0	0	10.905	35.312	58.815	77.703	100.85	108.54	124.74	151.07	175.95	178.73	240.3	254.5	275.73	319.5	335.21	330.73	334.76	347.42	385.12	394.36	382.83	394.9	403.07	406.63	393.85	391.88	407.18	389.54	412.6	408.01	422.86	424.99	423.46	427.32	411.42	405.59	411.28	407.47	422.35	401.78	406.15
26.764	20.01	0	0.25204	0	0	0	0	0	0	0	0	0	0	0	0	0	0	0	0	0	0	0	0	0	0	0	11.507	27.673	48.033	88.735	111.82	148.09	192.7	231.57	270.34	292.01	350.44	386.18	399.84	441.36	461.71	476.26	488.76	511.03	538.36	574.04	571.57	593.45	632.19
3.8618	11.164	0	0	0	0	0	0	0	0	1.5105	5.8759	16.719	10.73	26.54	36.845	46.66	57.359	51.507	59.643	55.572	82.536	122.39	76.26	72.8	79.652	90.884	88.16	90.754	101.97	91.773	89.142	100.1	89.353	100.89	109.84	97.061	86.457	79.674	77.6	82.178	90.653	85.332	92.159	72.408	77.153	77.112	75.294	76.983	91.483
0	0	0	0	7.8644	14.99	20.013	22.895	28.972	26.546	17.253	9.7089	1.9828	0	0	0	0	0	0	0	0	0	0	0	0	0	0	0	0	0	0	0	0	0	0	0	0	0	0	0	0	0	0	0	0	0	0	0	0	0
13.505	0	0	0	0	0	5.1187	0.10471	0	0	0	0	0	0	0	0	0	0	0	5.5044	0	0	0	0	1.6754	6.6794	3.6022	0	2.8719	0	13.836	6.9998	1.7481	5.8402	3.666	19.498	7.2075	4.1125	4.999	2.7783	17.307	13.423	11.151	14.799	13.062	8.4737	12.782	19.67	19.124	16.287
0	0	0	12.049	8.1714	2.0832	0	0	0	0	0	0	0	0	0	0	0	3.5992	0	0	0	0	0	0	0	0	0	0	0	0	0	0	0	0	0	0	1.3066	0	0	0	0	0	0	11.993	17.878	20.222	20.082	11.258	20.19	35.922
7.706	0	0	3.6344	0.13123	0.134	0	1.2801	0	0	0	0	0	0	0	0	0	0	0	0	0	0	0	0	0	0	0	0	0	0	0	0	0	0	0	0	0	0	0	0	0	0	0	0	0	0	0	0	0	0
7.6062	0	0	5.5408	0.74658	0	0	0	0	0	0	0	0	0	0	0	0	0	0	0	0	0	0	0	0	0	0	0	0	0	0	0	0	0	0	0	0	0	0	0	0	0	0	0	0	0	0	0	0	0
12.475	8.3603	0	0	5.0868	0	0	5.1566	1.2365	0.52557	5.89	0	2.1083	0	6.7349	4.8398	1.1723	0	7.7838	5.4486	8.4663	9.054	9.8598	2.2701	0	3.8184	4.8158	15.11	0	0.49887	0	0	0	5.7562	0	0	0	0	0	0	0	5.7411	0	0.36061	0	4.1931	0.13297	0	0	0
1.8932	0.99136	0	0	4.5838	0	0	0	0	0	0	0	0	0	0	0	0	0	0	0	0	0	0	0	0	0	0	0	0	0	0	0	0	0	0	0	0	0	0	0	0	0	0	0	0	0	0	0	0	0
0	0	0	6.3058	1.6601	13.341	0	0	17.37	14.896	7.9644	4.7145	10.586	15.426	16.197	19.704	13	15.109	16.058	18.066	18.135	24.11	20.875	20.611	20.461	17.181	33.493	29.956	38.829	46.183	41.226	34.547	41.846	39.799	27.596	37.795	49.817	55.402	47.264	52.328	54.416	56.233	51.03	55.691	52.325	64.511	72.307	72.763	66.76	71.943
25.929	14.552	0	7.9263	0.41885	0	0	0	0	0	0	0	0	0	0	0	0	0	0	0	0	0	0	0	0	0	0	0	0	0	0	0	0	0	0	0	0	0	0	0	0	0	0	0	0	0	0	0	0	0
12.728	3.5317	0	0	0	0	0	0	0	0	0	0	0	0	0	0	0	0	0	0	0	0	0	0	0	0	0	0	0	0	0	0	0	0	0	0	0	0	0	0	0	0	0	0	0	0	0	0	0	0
0	0	0	9.6864	8.0848	2.6766	0	12.408	4.0672	0	5.8113	5.5703	6.5364	0	5.899	12.819	5.3368	12.263	13.469	19.195	8.0491	14.346	25.509	10.872	21.259	26.062	23.259	25.515	24.477	20.299	17.123	14.275	22.721	19.977	23.876	23.293	23.419	22.747	27.397	17.512	17.442	19.429	19.733	26.047	29.828	32.628	20.423	23.823	31.216	33.781
15.349	2.3498	3.7702	0.30254	0	0	0	0	0	0	0	0	0	6.7854	0	4.3326	2.2407	0	0.64811	13.078	20.269	13.167	23.477	15.949	14.16	22.238	15.048	22.025	15.581	17.927	26.811	28.515	25.026	32.356	26.816	22.043	20.864	28.515	17.584	24.196	17.062	13.194	8.1652	14.152	7.5654	12.108	8.3473	11.867	3.1495	1.6819
6.8441	12.368	0	0	4.8525	0	0	0	0	0	0	0	0	0	0	0	0	0	0	0	0	0	0	0	0	0	0	0	0	1.1615	4.1104	27.848	34.997	76.157	76.546	95.313	109.09	136.46	151.26	148.38	150.27	156.87	158.52	179.3	190.3	197.3	211.21	216.79	218.47	210.6
0	0	0	0	4.0016	0.63015	8.0078	8.1547	2.5448	0	0	0	0	0	0	0	0	0	0	0	0	0	0	3.5211	0	0	0	0	10.742	0	0	5.1783	1.7023	6.4376	5.8073	4.2269	0.9435	5.3006	7.3052	0	6.3069	0	3.1257	0	3.6002	0	0	0	4.1402	0
0	0	0.39535	0	7.0035	1.5178	0.91401	4.8453	0	0	0	0	0	0	0	0	0	0	0	0	0	0	0	0	0	0	0	0	0	0	0	0	0	0	0	0	0	0	0	0	0	0	0	0	0	0	0	0	0	0
0	0	0	25.377	4.1494	11.214	0	0	0	0	0	0	0	0	0	0	0	0	0	0	0	0	0	0	0	0	0	0	5.0989	0.031801	0	2.2321	0	0.6323	0	0.4344	2.0375	10.941	14.571	0.84042	10.351	4.5432	10.341	2.8102	4.6959	3.6901	10.827	0.60255	19.423	11.049
0	0	0	0	6.336	10.577	11.345	18.125	18.461	28.944	29.086	38.287	41.956	53.11	50.996	57.05	65.19	70.386	42.782	55.646	72.993	47.247	51.781	52.596	45.887	66.317	80.75	80.364	83.34	60.868	75.075	78.992	71.987	86.407	74.573	77.028	76.234	83.475	87.809	74.372	89.935	98.941	69.152	74.682	65.456	68.067	70.385	66.983	77.977	94.256
3.8166	5.5804	10.093	0	0	0	0	0	1.0918	12.282	0	0	0	0.0071714	0	0	0	0	0	0	0	0	2.0609	0	0	0	0	0	0	0	0	0	0	0	0	0	0	0	0	0	0	0	0	0	0	0	0	0	0	0
4.4869	8.8956	6.1807	2.4917	0	0	0	0.58457	0	10.038	0	0	0	2.3814	10.613	12.422	16.067	23.319	39.907	62.8	94.692	149.72	188.7	230.51	271.32	299.69	358.41	391.08	425.68	471.99	483.3	496.18	511.03	517.77	528.64	546.68	581.21	543.39	562.24	560.28	542	550.6	545.71	567.43	576.86	543.22	545.87	526.34	550.56	539.99
5.6367	5.5287	0	0	0	0	0	0.13157	1.3626	2.837	0	0	0	0	0	0	0	0	0	0	0	0	0	0	0	0	0	0	0	0	0	0	0	0	0	0	0	0	0	0	0	0	0	0	0	0	0	0	0	0
14.689	3.1086	0	0	0	0.40832	0	0	0	0	0	0	0	0	0	0	0	0	0	5.3738	5.0142	9.19	0.65992	4.8649	5.8081	7.3598	0	10.111	9.768	8.1352	12.599	16.693	14.974	10.188	9.4883	0.43492	11.171	15.456	8.6529	2.614	5.9923	13.235	8.4068	10.298	6.6055	10.296	4.8496	14.162	8.8524	7.2884
7.3284	0	0	0	6.0584	0	5.117	1.4048	0	0.75227	0	0	9.6316	14.136	7.2639	21.336	29.739	33.96	43.242	50.323	53.565	56.054	63.461	68.77	75.253	80.336	77.077	82.293	87.032	85.213	95.554	83.7	106.31	85.049	94.633	95.462	100.74	96.303	85.074	92.139	87.412	77.11	72.956	72.072	70.554	67.2	64.141	69.902	72.565	72.58
4.4181	2.5219	0	0	0	0.92145	0	0.57188	0.10528	6.6993	3.994	0	1.4853	4.4379	5.3296	11.624	0	1.1791	7.1008	0	3.7151	0	0	0	0	0	0	0	0	0	0	0	0	0	0	0	0	0	0	0	0	0	0	0	0	0	0	0	0	0
8.7196	3.4144	0.96089	0	0	0	0.073383	0.40352	0	0	0	0	0	0	0	0	0	0	0.13129	0	0.86299	0.3038	1.3087	0	0	0	0	0	0	0	0	0	0	0	0	0	0	0	0	0	0	0	0	0	0	0	0	0	0	0
5.1148	7.9773	1.1465	0	0	0	0	0	0	0	0	0	0	0	0	0	0	0	6.0026	0	2.8458	0	0	0	0	0	0	0	0	0	0	0	0	0	0	1.2223	0	0	0	7.794	0	7.7732	12.725	13.606	0	0.41793	0	0	0	0
0	3.0503	0	8.073	8.73	0	0	0	6.2624	0	0	2.4732	3.2721	11.947	9.9775	11.411	1.845	1.2179	13.173	10.575	11.375	6.8392	15.334	19.033	6.6451	14.101	10.232	22.65	19.808	15.25	21.431	24.726	28.68	33.297	36.387	40.926	35.52	38.271	38.225	35.185	40.535	41.621	42.331	29.934	21.427	27.872	23.253	19.834	23.445	21.884
1.6504	0	0	3.6522	2.3331	2.1287	0	0.20371	0	0	0	0	0	0	15.375	10.653	24.537	16.96	35.4	43.17	47.244	48.806	59.077	48.42	57.885	55.969	62.262	54.437	63.529	72.969	73.13	67.754	65.021	68.358	70.43	69.029	64.167	76.249	53.88	75.367	74.9	75.999	68.598	68.929	65.916	63.255	56.45	62.856	66.389	66.473
18.402	0	0	0	0	0	0	0	0	0	0	0	0	0	0	0	0	0	0	0	0	0	0	0	0	0	0	0	0	0	0	0	0	0	0	0	0	0	0	0	0	0	0	0	0	0	0	0	0	0
0	1.9112	0	0	9.8443	0	0	0	0	0	0	0	0	0	0	0	0	0	0	0	0	0	0	0	0	0	0	0	0	0	0	0	0	0	0	0	0	0	0	0	0	0	0	0	0	0	0	0	0	0
2.0514	0	1.1159	0.31341	0.34919	0	0	6.0441	4.0393	4.2597	3.7003	6.0262	11.339	10.76	7.8519	12.589	11.865	18.325	17.86	19.798	6.7847	9.272	7.2981	9.962	12.723	12.842	10.783	9.6292	21.508	4.0396	16.845	11.701	19.96	10.131	16.622	15.938	12.205	17.077	8.6377	11.945	10.693	9.0761	5.2482	10.083	11.936	15.014	9.3509	16.241	21.537	15.907
0.69384	0	0	0	0	5.4154	24.731	22.969	21.761	32.085	37.791	39.616	46.703	46.094	51.085	50.851	61.357	63.174	52.847	58.482	60.285	57.125	54.68	49.027	57.131	65.36	60.964	60.364	57.6	65.879	72.194	65.335	64.434	56.021	64.809	64.079	57.975	60.555	59.932	55.594	59.895	61.273	52.689	60.276	51.106	55.16	57.072	57.357	57.116	53.234
6.398	0	0	0	0	0.19753	2.9084	0	0	0	0.3993	0	0.50176	0	0	0	0	0	0	0	0	0	0	0	0	0	0	0	0	0	0	0	0	0	0	0	0	0	0	0	0	0	0	0	0	0	0	0	0	0
0.52653	0.12801	0	5.3879	0	0	0	2.1118	0	0	0	6.6033	4.0121	19.109	21.429	17.323	13.192	18.65	24.368	29.948	17.847	16.811	29.461	21.439	24.632	19.127	37.866	51.735	75.443	107.24	155.1	198.14	232.6	299.64	331.39	383.64	476.88	490.95	511.93	554.6	599.42	600.64	615.47	552.44	571.89	541.15	571.41	604.32	606.1	692.86
0	8.6596	0	1.3423	0	0	4.7499	0	2.6818	0	0	0	0	0	0	0	0	0	0	0	0	0	0	0	0	0	0	0	0	0	0	0	0	0	0	0	0	0	0	0	0	0	0	0	0	0	0	0	1.7075	0
13.107	3.7952	0	0.63286	0	0	0	0	0	0	0	0	0	0	0	0	8.708	6.1507	12.152	17.958	10.32	21.689	16.111	21.291	19.905	12.63	12.95	13.687	13.415	20.593	26.904	29.486	25.975	24.044	24.477	19.734	19.329	16.672	21.308	23.096	28.701	37.534	35.03	37.843	47.446	66.439	63.002	66.59	71.573	76.821
8.2646	4.9063	0	1.4495	5.8219	0	0	0	1.327	11.005	20.025	27.291	39.887	56.102	68.239	83.471	82.549	85.279	90.128	101.65	103	105.02	110.35	132.12	131.49	137.25	134.47	139.04	138.85	149.53	137.26	146.04	140.25	142.47	144.34	145.65	145.43	133.54	145.85	149.7	148.45	143.59	156.31	138.39	159.54	134.24	124.32	124.9	132.99	120.24
0	2.5137	2.378	0	0	0.50754	0	0	0	0	0	0	7.5417	0	0	0	0	3.4017	0	0	0	0	0	0	0	0	0	0	0	0	0	0	0	0	0	0	0	0	0	0	6.6787	4.5441	2.9776	5.5662	0	8.4799	1.0875	10.942	4.9786	0
0	2.6465	0	2.1001	0.95113	0.017779	0	6.2967	2.4825	0	1.2428	7.2025	13.429	15.258	16.023	19.128	12.917	13.662	5.336	11.546	8.4772	0	20.195	11.228	4.3434	7.4559	9.8087	14.911	20.129	3.2651	8.9665	5.0239	11.475	13.717	16.801	16.086	5.202	9.9762	1.3929	0	0	0	0	1.5971	7.404	5.2755	5.3245	3.9969	4.2567	5.4303
25.847	6.6611	5.9815	0	0	0	0	0	0	0	0	0	0	0	0	0	0	0	0	0	0	0	0	0	0	0	0	0	0	0	0	0	0	0	0	0	0	0	0	0	0	0	0	0	0	0	0	0	0	0
10.508	0	0	0.82179	3.9805	0	0	0	0	0	0	0	0	0	0	0	0	0	0	0	0	0	0	0	0	0	0	0	0	0	28.825	42.709	61.147	57.065	72.399	84.854	104.99	111.9	111.61	104.95	124.48	122.07	118.1	136.93	156.98	122.52	142.31	137.64	139.5	130.54
15.414	6.1546	0	3.6347	0	0	0	0	0	0	0	0	0	0	0	0	0	0	0	0	0	2.3858	3.0444	5.1801	3.0378	3.4675	0	0	0	1.2595	0	0	1.2622	0	0.16839	0	0	0	0	0	0	0	0	0	0	0	0	0	0	0
0	1.7426	0	0	5.8635	6.4207	1.8664	11.417	2.1202	1.4187	3.9929	0	10.1	8.7797	10.142	11.635	18.788	15.567	22.302	19.028	4.5133	14.774	9.5559	15.196	21.506	11.029	16.965	7.1985	7.1881	8.5879	10.141	15.297	13.26	10.743	11.861	18.633	10.935	12.077	1.8606	13.569	10.907	16.604	16.391	19.492	14.322	18.961	11.732	11.165	2.0262	7.7229
0	0	1.9116	0	6.3386	0	6.4556	0	0	0	0	0.2835	1.9302	15.679	11.094	8.8753	15.136	18.196	18.099	18.003	13.367	14.76	14.286	16.079	21.806	15.209	14.077	12.921	15.634	10.332	25.057	8.9766	18.135	3.7521	22.146	12.328	6.2887	11.121	2.1485	2.882	0	0	0	0.44409	0	0	0	0	0	0
5.6839	5.3082	2.3627	0	0	0	0	0	0	0	0	0	0	0	0	0	0	0	0	0	0	0	0	0	0	0	0	0	0	0	0	0	0	0	0	0	0	0	0	0	0	0	0	0	0	0	0	0	0	0
37.845	6.7724	0	0	0	0	0	0	0	0	0	0	0	0	0	0	0	0	0	0	0	0	0	0	0	0	0	0	0	0	0	0	0	0	0	0	0	0	0	0	0	0	0	0	0	0	0	0	0	0
10.603	6.3899	0	5.0101	0	0	0	0	0	0	0	0	0	0	0	0	0	0	0	0	0	0	0	0	0	0	0	0	0	0	0	0	0	0	0	0	0	0	0	0	0	0	0	0	0	0	0	0	0	0
4.3522	4.5232	0	0.89922	0	0.3863	0	0	0	0	0	0	0	0	0	0	0	0	0	0	0	0	0	0	0	0	0	0	0	0	0	0	0	0	0	0	0	0	0	0	0	0	0	0	0	0	0	0	0	0
0	4.5355	0	0.21738	0	2.4181	0	5.9395	6.7816	4.1845	8.88	4.0904	5.1217	10.758	6.3704	11.15	0	7.657	0.10322	0.85176	9.3702	5.7448	13.878	1.4772	1.3008	0	10.733	9.204	19.126	18.913	22.622	17.694	13.694	18.267	10.762	6.2516	19.713	21.823	19.39	21.78	20.085	20.825	12.125	15.981	14.66	29.452	25.667	30.517	24.865	20.269
0	0	0	10.725	6.484	12.993	2.9247	10.347	4.4892	13.007	7.0062	28.252	28.932	46.715	53.761	42.371	22.181	2.1802	15.717	15.546	18.133	7.596	20.107	3.9743	24.911	21.843	32.445	40.52	41.035	48.933	47.215	44.825	50.678	66.887	46.003	54.715	48.49	71.301	57.894	72.132	61.898	63.682	62.997	59.755	32.179	55.684	45.424	49.737	58.236	51.652
10.826	5.5296	0	0	0	0	0	0	0	8.5028	0	0	0	0	5.6388	0	0	0	1.6199	0	7.2368	3.782	3.8076	0	0	0.52161	2.6669	5.8444	5.7985	8.4746	9.3835	5.6868	0	0	0	0	0.84151	0	0	0	0	0.42007	0	0	0	0	0	0	0	0
9.6311	9.3098	0	0	0	0.028313	0	0	0	0.59088	5.1714	0	0	2.7748	3.8558	3.5759	0.35585	5.174	2.0668	4.0423	6.6846	7.622	7.4286	6.9873	4.6729	2.9958	11.041	2.956	17.227	11.669	11.559	14.933	6.6441	7.7858	0.97595	5.0941	11.751	13.904	19.076	23.971	25.06	23.924	16.421	22.206	24.529	28.149	33.262	31.797	23.873	30.237
11.357	3.4039	0	0	0	0	2.0575	0	0	0	0	0	0	0	0	0	0	0	0	0.88088	0	3.7147	0	6.9966	3.9269	3.7988	0	8.8	0	0	5.3766	5.6902	5.6807	0	3.2777	0.37391	2.5656	6.508	3.8232	0	9.8531	0.41277	11.149	7.6916	8.591	12.309	12.073	15.76	13.289	17.066
0	1.7678	6.2111	1.6166	0.47514	0	2.5859	0	0	0	0	0	0	0	0	0	0	0	0	0	0	0	0	0	0	0	0	0	0	0	0	0	0	0	0	0	0	0	0	0	0	0	0	0	0	0	0	0	0	0
25.766	10.947	0	0.8548	0	0	0	0	0	0	0	0	0	0	0	0	0	0	0	0	0	0	0	0	0	0	2.1487	0	0	0	0	0	0	0	0	0	0	0	0	0	0	0	0	0	0	0	0	0	0	0
0	0	0	3.8338	10.737	6.5247	4.529	15.262	18.401	7.8113	10.95	14.568	19.984	24.835	15.65	18.343	20.962	26.579	22.379	27.629	31.465	23.483	48.372	36.983	47.155	38.831	51.792	43.363	53.769	36.345	47.3	34.15	42.181	37.108	35.991	37.173	47.599	31.816	47.967	36.534	48.355	50.734	63.607	51.587	68.692	60.75	67.036	40.78	72.912	82.984
0	0	3.0422	0	2.9706	1.3018	0	2.2976	6.2944	7.6297	9.3606	5.6825	9.9976	16.434	14.768	17.846	19.021	11.086	15.077	15.942	7.7831	16.045	14.151	12.463	10.366	0.40167	12.906	6.6194	16.312	12.263	16.752	8.1722	10.956	5.2481	12.149	10.865	12.685	16.297	15.489	8.666	19.229	10.718	16.79	11.944	16.314	5.5981	1.3845	0	12.659	10.106
9.5261	5.3362	2.5214	0	0	0	0	0	2.8465	4.0274	5.5389	3.0473	0	0	0	0	0	0	0	0	0	0	0	0	0	0	0	0	0	0	0	0	0	0	0	0	0	0	0	0	0	0	0	0	0	0	0	0	0	0
0.95132	7.0245	0	0	2.0036	0	3.0634	6.225	10.013	16.367	11.96	7.1914	10.417	25.9	26.865	25.976	28.075	32.721	27.997	31.455	39.991	58.311	36.956	34.525	30.886	28.761	36.847	25.518	40.329	43.96	32.668	36.023	23.531	27.932	25.279	12.737	25.023	21.074	28.316	21.171	12.935	18.047	18.513	25.302	16.759	21.471	22.727	21.23	10.97	9.7911
6.2775	0	2.4755	8.5753	4.6284	0	0	0	1.8738	12.081	0	0	0	0	1.5096	2.2875	0	0	0	0	0	0	0	0	0	0	0	0	4.628	0	10.288	4.4932	19.325	17.011	25.087	25.618	32.005	37.934	34.579	38.712	43.158	52.778	51.064	62.867	66.888	62.671	61.808	64.128	53.538	67.298
0	0	0	1.7683	6.6097	0	0	0	0	0	0	0	0	0	0	0	0	0	0	0	0	0	0	0	0	0	0	0	4.2146	12.886	41.566	32.209	57.079	53.569	73.847	90.66	99.62	120.59	126.48	137.07	137.85	143.65	149.05	165.82	173.44	168.24	174.9	184.89	193.85	181.85
1.4299	3.5897	0	0	2.663	5.8759	0.0661	6.8475	7.0742	0	5.032	0	3.8686	1.9329	0	6.5416	10.121	14.597	13.198	26.67	23.784	40.095	48.074	52.007	64.254	69.319	93.845	105.67	132.23	130.64	163.27	162.77	197.51	209.91	212.58	209.48	223.82	224.45	231.52	211.68	210.03	224.78	225.03	237.37	255.44	251.62	248.22	258.38	258.33	259.3
5.8816	7.4808	4.8158	1.0912	0	0	0	0	0	2.8322	0	0	0	1.4969	6.0575	15.02	9.9797	0	0	0	5.5487	15.326	13.113	0	0	0	0	2.3931	0	7.7943	0	0	0	0	1.156	0	0	0	0	0	0	0	0	0	0	0	0	0	0	0
25.8	6.9859	0	0	0	0	0	0	0	0	0	0	0	0	0	0	0	0	0	0	0	0	0	0	0	0	0	0	0	0	0	0	0	0	0	0	0	0	0	0	0	0	0	0	0	0	0	0	0	0
0	0	0	0	3.7167	3.8869	6.3838	14.599	14.595	7.2805	5.6131	4.5075	19.269	8.8174	7.6683	1.2299	2.6464	1.1774	7.4497	0	0	0	0	0	0	0	0	1.6525	0	6.9768	0	10.949	12.431	33.173	27.648	49.994	55.994	53.554	64.133	58.528	69.946	72.108	76.584	83.062	95.938	93.767	93.925	93.119	96.927	95.242
3.7613	7.76	0	0	0	0	0	0	0	5.143	5.3669	0	0.65562	3.4506	2.8882	11.803	1.7487	7.3811	0.7971	3.3945	8.1424	9.1824	0	0	0	0	0	2.7074	10.386	4.2492	0.74879	1.8075	0	0	0	0	0.72102	0	0	0	0	0	0	0	0	4.2109	0	0	0	0
32.139	11.051	14.579	0	0	0	11.372	5.4204	11.433	24.363	40.701	29.108	53.503	81.83	88.545	94.357	73.549	82.291	100.74	107.07	111	142.75	117.32	128.54	136.16	138.2	167.2	164.01	168.99	147.36	161.29	133.15	125.84	137.7	138.37	139.46	135.46	136.65	140.26	144.89	159.62	142.16	152.34	142.48	151.73	142.97	140.29	129.53	151.49	145.3
0	17.849	8.5972	9.0378	0	3.7033	8.6737	0	0.14709	0	0.60908	0	0	0	0	0	0	0	0	0	0	0	0	0	0	0	0	0	0	0	0	0	0	0	0	0	0	0	0	0	0	0	0	0	0	0	0	0	0	0
3.5118	2.321	2.1796	0	0	0.83239	0	4.6517	6.2911	5.0836	2.6271	1.7032	11.55	4.8478	14.201	10.04	20.937	21.432	16.214	26.238	19.533	26.809	29.2	33.342	33.368	29.609	41.991	27.976	31.263	43.737	42.587	44.643	41.5	49.167	52.659	55.432	77.863	65.924	67.249	80.583	69.384	83.394	85.441	97.856	94.446	102.16	98.47	94.417	90.742	91.174
4.1465	7.7073	0	1.2136	0	0.048092	0	2.1536	1.673	4.8905	0	0	0	0	0	0	0	0	0	0	0	0	0	0	0	0	0	0	0	0	0	0	0	0	0	0	0	0	0	0	0	0	0	0	0	0	0	0	0	0
8.7713	1.5463	0	0	0.73776	0	0	0	0	0	0	0	0	0	0	0	0	0	0	0	0	0	0	0	0	0	0	0	2.4552	0	10.779	0	7.6376	0	8.7507	7.7546	13.735	0.73124	3.5157	4.6843	7.9925	2.0489	6.5129	7.4372	1.8853	6.1992	2.2856	9.7944	8.8186	9.8177
0.38783	0	0	0	4.1766	0	7.2846	10.595	8.4541	6.9564	6.847	24.562	27.894	18.191	30.151	19.325	21.278	21.395	22.925	32.904	35.311	32.87	26.947	27.628	25.02	29.71	27.988	35.131	29.504	12.882	10.351	14.128	13.4	13.422	3.2609	3.6687	0	0	6.4623	0	0	6.1379	0	0	0.065508	0	0.29241	0	0	0
1.0165	0	3.1468	0	1.8343	0.80902	2.8692	0	2.1795	0	0	0	0	0	0	0	0	0	0	0	0	0	0	0	0	0	0	0	0	0	0	0	0	0	0	0	0	4.9665	8.362	3.6967	13.995	10.22	23.158	18.042	17.95	23.517	21.177	13.129	33.475	28.455
0	0	2.2564	7.9732	1.8061	0	1.1666	2.1839	3.6966	0	0.62139	0	0.32599	0	0	0	0	0	0	0	0	0	0	0	0	0	0	0	0	0	0	0	0	0	0	0	0	0	0	0	0	0	0	1.8829	0	0	0	0	0	0
0	0	0	0	0.52916	8.6154	8.5533	14.113	17.03	13.861	7.755	15.227	18.923	15.941	12.13	13.305	17.758	5.6818	27.098	45.342	53.75	56.761	77.892	83.17	91.306	109.36	120.72	118.5	134.39	132.09	145.62	159.72	171.44	166.31	167.39	179.77	188.93	183.82	203.55	187.95	207.48	198.93	206.05	203.71	197.12	196.8	193.42	154.64	183.33	177.95
10.904	5.7616	0	0	0	0	0	0	0	0	0	0	0	0	0	0	0	0	0	0	0	0	0	0	0	0	19.482	51.879	86.603	119.04	181.62	233.14	295.46	331.2	393.98	447.44	512.38	534.41	610	584.54	651.76	688.78	675.96	714.57	770.26	789.17	829.47	828.06	791.81	842.82
8.0047	0.87564	0	2.4223	1.2005	0	0	0	0	0	0	0	0	0	0	0	3.314	0	0	2.4649	0	3.3937	0.66139	1.2559	0	0	0	0	1.1014	0	2.5775	6.7535	0	6.7055	0.72981	1.3454	0	0	0	9.2788	0	5.6316	0	0	0	7.5429	2.2445	4.7646	0	0
7.7505	2.9045	1.7345	0.65722	0	0	0	0	1.4586	0	0	0	0	0	1.0816	0	0	0	0	0	0	0	0	0	0	0	0	0	0	0	0	0	0	2.3126	0	1.0701	5.7103	8.6022	20.013	24.84	7.2464	14.379	7.3844	8.8853	5.3239	12.856	18.565	12.238	10.635	6.9209
23.737	7.658	1.5435	0	0	0	0	0	0	0	0	0	0	3.2495	0	0.16997	0	0	0	0	0	0	0	0.54469	0	0	0	0	0	0	0	0	0	4.6449	0	0	0	1.6464	0	0	0	6.1875	1.6122	0	0	0	8.4393	2.8919	0	2.775
1.0053	0	1.0409	4.7081	0	0	1.4581	0	0	7.2446	3.6867	12.769	22.855	27.891	21.762	21.33	26.791	25.751	21.46	40.025	38.482	50.84	51.175	43.572	45.633	54.363	49.813	52.446	48.085	49.726	49.832	51.222	49.676	50.014	49.41	43.977	29.777	37.597	40.851	34.368	31.599	30.176	27.771	29.286	25.724	32.052	24.688	31.594	21.746	20.943
1.5535	4.7921	0	0	0	0	1.6793	2.163	0.2584	1.9757	10.131	13.84	25.576	27.316	41.711	50.638	52.547	54.008	61.987	70.516	71.482	115.07	120.66	111.67	117.71	93.051	88.661	99.268	92.045	104.37	115.49	123.74	106.54	115.83	109.53	110.21	111.33	112.48	110.22	93.475	96.275	90.388	101.5	95.333	89.666	87.5	79.601	70.346	84.174	82.369
11.74	10.282	7.0896	3.5268	0	0	0	0	0	0	0	0	0	0	0	0	0	0	0	0	0	0	0	0	0	0	0	0	0	0	0	0	0	0	0	0	0	0	0	0	0	0	0	0	0	0	0	0	0	0
0	0	0	0	0.80814	7.2043	8.6472	34.65	45.341	59.385	97.148	134.51	165.88	213.23	260.31	282.64	323.88	329.91	324.65	354.69	399.3	421.1	445.12	457.15	438.14	459.84	474.53	508.74	495.35	493.75	479.46	494.14	500.57	523.04	494.88	511.17	495.96	487.86	481.59	463	474.45	481.48	483.48	459.81	467.64	464.14	472.84	466.21	459.09	458.68
8.0999	9.0312	5.7059	0.99199	0	0	0	0	0	4.602	0	0	0	0	0	0	0	0	0	0	0	0	0	0	0	0	0	0	0	0	0	0	0	0	0	0	0	0	0	0	0	0	0	0	0	0	0	0	0	0
0	0	0	7.4295	16.462	0	7.5115	0	4.5996	1.3679	0.59223	3.6968	2.3626	5.4074	2.1848	1.8522	0	0	0	0	0	0	0	0	0	0	0	5.2953	1.5185	0.49666	11.161	8.4887	25.397	42.647	42.104	37.577	44.396	48.368	69.618	57.84	59.355	61.074	65.652	63.78	43.21	53.896	54.782	55.485	61.326	36.931
5.8995	8.3604	0	0	0	0	0	0	0	0	0	0	0	0	0	1.7	1.5961	0	0	0	0	8.0053	0	0	0	0	0	0.32974	10.82	8.0321	17.502	16.994	8.021	15.005	5.4751	17.9	18.617	25.315	25.736	39.249	29.832	39.948	40.428	47.645	51.799	62.235	62.2	57.303	60.277	58.157
6.7572	3.5762	0	0	0	0	2.1572	0	0	0	0	0	3.0491	0	0	0	0	0	0	3.6078	0	19.261	16.945	28.411	18.986	18.037	22.378	15.894	26.425	24.449	24.345	37.248	35.308	14.685	24.286	33.712	21.283	24.022	18.055	11.282	9.5888	18.079	19.815	23.448	12.712	8.2702	2.412	0.041888	17.939	17.177
4.4411	0	3.5066	1.8462	0	0	0	0	0	0	0	0	0	0	0	0	0	0	0	0	0	0	0	0	0	0	0	0	0	0	0	0	0	0	0	0	0	0	1.2579	17.693	43.281	58.01	91.782	107.81	128.83	165.2	199.23	200.79	253.28	274.19
0.33463	0	0	4.0373	5.1744	0	3.143	2.456	0	0	0	0	1.5936	0	0	0	0	0	0	0	0	0	0	0	0	0	0	0	0	0	0	0	0	0	0	0	0	0	0	0	0	0	0	0	0	0	0	0	0	0
7.5431	2.4496	0	0	0.37604	0.56483	0	0	0	0	0	0	0	0	0	0	0	0	0	0	0	0	0	0	0	0	0	0	0	0	0	0	0	0	0	0	0	0	0	0	0	0	0	0	0	0	0	0	0	0
5.6232	0.68675	0	6.634	3.8044	0	0	0.31606	0	3.8023	0	0	0	3.6301	0	3.7093	0	0	0	0	0	0	0	0	0	0	0	0	0	0	0	0	0	0	0	0	0	0	0	0	0	0	0	0	0	0	0	0	0	0
9.8288	6.7821	0.84673	0	0	0	0	0	0	0	0	0	0	0	0	0	0	0	0	0	0	0	0	0	0	0	0	0	0	0	0	4.8632	12.062	4.8826	10.349	25.889	9.8014	3.0679	0	0	3.869	2.4996	4.6995	17.394	1.4931	0	0	0	0	1.556
13.701	3.9788	0	0	0	0	0	3.6521	8.6185	15.564	15.201	36.624	45.783	58.956	72.13	81.127	81.065	88.329	101.53	113.86	118.36	143.72	142.16	163.98	151.76	169.45	164.08	191.87	184.26	180.21	196.23	206.13	215.42	220.57	217.1	202.05	197	202.75	201.53	207.75	202.66	210.29	193.79	206.16	200.53	201.96	203.95	206.56	190.29	192.7
8.3749	5.0038	0.27445	0	0	0	0	2.4464	21.686	39.102	82.321	117.53	155.01	212.49	264.14	327.97	371.67	412.38	487.77	515.42	574.04	579.66	628.38	647.65	629.38	660.15	691.98	701.62	730.16	732	718.46	733.65	737.54	732.4	718.55	728.84	762.4	741.92	725.5	738.85	713.02	733.51	747.41	731.15	738.76	723.41	764.9	740.51	734.38	741.13
0	0.27264	8.2178	1.8156	2.4185	0	5.5608	0	0	0	0	8.3901	5.7584	8.0227	7.0439	12.931	4.1821	14.779	11.94	9.0351	9.7319	9.1814	13.624	11.629	9.8623	11.407	0	18.504	20.186	23.11	21.452	15.397	23.554	30.157	31.741	36.337	31.617	37.088	38.639	34.18	44.135	53.378	52.124	50.257	54.913	67.516	66.949	74.05	76.44	79.6
0	0.54463	0	0	6.341	0	0	0	0	0	0	10.023	5.2157	0	0	0	0	0.48903	0	9.187	7.7452	22.349	48.607	49.751	82.301	64.91	44.763	107.98	96.127	86.748	98.855	97.126	103.72	96.748	101.18	115.68	110.04	113.35	119.63	107.6	110.32	110.88	109.25	106.2	104.7	101.66	94.182	88.789	100.46	86.035
6.2478	0.77934	0	7.8527	0	0	0	0	0	1.3621	0.11523	0	0	0	0	0	0	0	0	0	2.5226	1.0294	2.1744	0	0	3.5078	2.003	15.877	6.5457	9.8917	5.8514	0	0	13.31	7.9336	5.5629	0	1.4533	0	1.9845	7.7102	16.51	2.6011	2.9813	0	0	0	0	0	0
7.7976	2.483	0	0	0	2.9306	0	4.7824	6.9053	7.0164	10.191	20.859	18.543	32.293	45.602	59.282	63.858	66.25	89.749	79.495	98.672	98.558	64.653	50.801	80.381	82.381	86.443	107.24	114.92	123.07	146.25	151.06	145.75	169.56	159.65	168.14	172.69	189.45	151.8	162.07	168.17	178.59	179.5	167.88	162.8	165.71	164.21	168.79	170.21	170.92
14.417	10.62	0	9.6955	0	0	0	0	0	4.1986	0	0	0	2.8809	0	0	0	0	0	0	0	0	0	0	0	0	0	0	0	0	0	0	0	0	1.7062	0	3.272	15.493	25.63	30.979	20.905	27.144	26.644	39.96	25.967	23.52	52.304	38.64	36.86	42.973
19.646	21.828	7.6351	0	0	0	0	0	0	0	0	0	0	0	0	0	0	0	0	0	0	0	0	0	0	0	0	0	0	0	0	0	0	0	0	0	0	0	0	0	0	0	0	0	0	0	0	0	0	0
4.9394	0	0	7.071	2.8561	6.7743	0	0	0	0	3.8889	0	0	0	0	0	0	0	0	0	0	0	0	0	0	0	0	0	0	0	0	0	0	0	0	0	0	0	0	0	0	0	0	0	0	0	0	0	0	0
1.926	0	0	0	0	3.2293	4.1076	0	7.3012	2.8582	2.0681	0	0	0	2.1219	0	3.9831	0	0	0	0	0.49415	0	1.9024	0	0	0	0	0	0	0	0	0	0	0	0	0	0	0.30384	9.6668	30.22	41.989	55.929	64.484	90.99	106.68	113.53	113.82	141.55	146.27
1.7952	2.0426	0	0.64534	0	4.1777	0	0	0	0	0	0	0	0	0	0	0	2.7087	0	9.9979	13.042	24.308	20.916	30.352	27.647	34.528	33.371	62.425	59.133	66.002	77.042	87.749	88.777	91.639	95.034	95.365	101.45	111.01	99.052	105.04	112.07	114.57	116.53	106.71	103.79	105.2	97.827	94.943	100.13	101.66
2.3058	0	0	4.0605	4.4721	0	0	0	0	0	0	0	0	0	0	0	0	0	0	0	0	0	0	0	0	0	7.8629	14.958	50.813	61.583	103.38	142	163	209.69	248.54	272.89	322.67	391.15	419.81	434.85	484.6	495.48	567.86	573.59	587.29	629.86	627.06	648.57	676.07	690.32
2.3013	2.6119	0	0	0	0.028627	4.6399	1.8262	0.98465	2.8721	0	0	3.0215	11.991	6.8348	6.0536	2.5244	0	6.7316	5.4496	14.006	7.9016	17.949	12.291	10.344	12.492	19.468	5.3996	25.478	11.308	16.961	24.736	20.655	21.718	25.12	18.393	20.861	22.838	24.125	17.293	25.034	15.739	18.794	21.387	23.332	20.066	20.957	16.877	21.806	17.634
0	0	0	0	6.2878	20.452	29.504	57.403	78.636	99.07	124.86	156.66	210.17	237.47	251.35	279.51	290.87	275.57	317.51	234.48	331.9	371.2	359.7	387.65	392.79	392.49	380.99	399.72	353.82	389.84	404.32	385.84	367.37	377.33	342.42	354.53	338.25	332.66	314.76	339.44	343.81	322.18	327.72	325.23	299.93	315.89	290.78	293.63	283.29	299.98
28.468	7.2526	0	0.32108	0	0	0	0	0	0	0	0	0	0	0	0	0	0	0	0	0	0	0	0	0	0	0	0	0	0	0	0	0	0	0	0	0	0	0	0	0	0	0	0	0	0	0	0	0	0
6.7707	0	0.66092	1.4206	0.1509	1.8253	0	0	0	0	0	5.1505	11.418	8.8447	8.1641	7.8448	3.9637	10.792	7.0324	2.1376	3.9186	12.54	13.817	7.5961	9.5914	16.745	1.4827	21.345	16.37	1.3471	10.853	9.965	10.578	7.6044	11.017	17.634	12.641	14.653	7.0072	6.7563	15.058	10.603	9.7114	14.433	4.2216	10.955	3.2467	1.3378	4.2514	0
5.477	0.63154	5.1381	0	8.8986	0	0	0	0	0	0	0	0	0	0	0	0	0	0	0	0	0	0	0	0	0	0	0	14.5	22.592	69.459	88.591	121.66	124.78	182.26	190.01	220.78	236.5	251.21	287.16	299.62	307.95	323.3	328.23	329.97	334.85	350.52	368.88	357.31	376.28
15.066	4.4462	2.0013	0	0	0	0	0.49554	5.6064	8.5355	0	0	0	0	0	0	0	0	0	0	0	0	0	0	0	0	0	0	0	0	0	0	0	0	0	0	0	0	0	0	0	0	0	0	0	0	0	0	0	0
2.7681	0	0	0	0.22283	0	0	4.9371	6.8907	1.2613	0.32915	1.4515	3.5391	5.8681	0	0	0	4.2277	2.2277	1.7977	0	0.037139	0	0	0	0	2.1149	0	0.44856	0	0.1257	0	0	0	0	0	0	2.2014	0	0	0	0	0	0	0	0	0	0	0	0
17.129	0	0	3.0094	0	0	0.18577	0.73835	0	4.9835	0	3.3792	0	3.0564	0.050675	0	0	0	0	2.351	4.2855	0	0	0	0	0	0	0	0	0	0	0	0	0	0	0	0	0	0	0	0	0	0	0	0	0	0	0	0	0
7.4793	0	0	0	1.4206	1.2246	0	0	0	0	0	0	0	0	0	0	0	0	0	0	0	0	0	0	0	0	0	0	0	0	0	0	0	0	0	0	0	0	3.3562	0	4.6095	0	0	0.82521	2.9018	5.7099	0	5.8055	6.7521	0
2.0714	9.4131	3.9953	1.7591	0	0	0	0	0	0	0	14.958	33.212	30.541	28.371	25.139	20.735	28.145	24.324	25.191	23.715	20.12	27.565	29.957	27.733	34.963	8.4273	33.128	26.745	23.043	34.375	27.617	33.936	37.432	32.51	40.97	33.343	44.412	44.567	41.146	53.571	48.259	51.483	47.129	41.673	48.736	45.38	39.184	49.17	47.059
9.1672	0.61699	0	4.0215	0	0	0	3.7117	6.1585	9.6201	4.8677	2.237	1.2098	2.2138	4.7928	3.2919	0	0	0	0	0	0	0	0	0	0	0	0	0	0	0	0	0	0	0	0	0	0	0	0	0	0	0	0	0	0	0	0	0	0
0	1.2594	2.2891	0.43105	0	2.5403	0	1.737	3.6675	0	0	0	0	0	0	0	0	0	0	0	0	0	0	0	0	0	0	0	0	0	0	0	0	0	0	0	0	0	0	0	0	0	0	0	0	0	0	0	0	0
0	2.0753	0	0	0	5.6195	2.4033	11.266	5.2725	7.7096	9.9633	13.131	18.868	16.165	22.585	22.884	21.385	27.827	22.827	30.743	25.018	31.784	29.973	34.032	34.37	30.305	39.181	23.866	34.384	34.751	38.123	38.683	33.702	45.321	46.425	40.784	31.124	31.308	33.07	43.667	35.378	41.123	43.575	45.648	46.101	46.585	46.643	44.943	42.886	44.456
12.466	2.4532	0	4.1978	0	0	0	0	0	0	0	0	0	0	0	0	0	0	0	0	0	0	0	0	0	0	0	0	0	0	0	0	0	0	0	0	0	0	0	0	0	0	0	0	0	0	0	0	0	0
0	3.1609	0	0	0	4.764	1.2514	0	0	0	0	0	0	0	0	0	0	0	0	0	0	0	0	0	0	0	4.5362	23.18	39.544	34.534	46.054	61.662	80.033	82.36	97.825	112.62	123.79	114.57	124.62	117.77	124.98	120.4	133.88	151.57	146.09	153.04	147.31	138.86	145.87	144.95
0	0	0	0.54855	2.7565	4.0753	7.182	1.022	0	0	1.5194	2.5365	2.218	2.3175	5.4677	0	0	3.1377	4.8586	1.3366	0	0.56338	0	2.6695	1.9061	0	0	0	5.1349	0	12.628	6.9278	14.972	2.2608	16.664	14.597	15.241	16.123	12.829	10.222	15.078	12.281	11.556	20.877	18.565	19.039	14.979	18.562	29.34	20.765
1.3909	0	0.25926	1.5835	5.549	0	0	3.1904	0	0	0	0	0	0	0	0	0	0	0	0	0	0	0	0	0	0	0	0	0	0	4.6096	0	11.021	7.576	18.633	23.457	24.393	29.275	33.88	27.189	35.029	30.347	38.229	43.959	45.452	38.012	33.681	53.754	58.58	49.331
0.71874	1.0997	0	4.6464	0.79725	0	0	0	1.0964	0.40214	7.864	2.8598	14.025	21.459	27.652	24.575	20.681	15.69	18.935	18.885	18.508	15.83	26.006	24.23	28.475	26.968	28.977	31.679	29.438	39.286	35.222	30.59	34.693	41.689	48.706	45.515	41.126	30.981	47.56	37.916	47.12	39.908	43.835	42.421	48.209	47.991	42.995	12.556	21.403	13.364
4.3376	6.9853	0.65158	4.0961	1.0405	0	0	0	0	12.353	0	6.9175	0	0	0	2.9298	0	0	0	0	0	0	0	0	0	0	0	0	0	0	0	0	0	0	0	0	0	0	0	0	0	0	0	0	0	0	0	0	0	0
0	0	0	9.2612	4.5466	7.027	1.6682	10.701	5.8482	0	3.5539	9.3097	30.147	32.75	50.911	53.392	63.991	67.632	75.792	66.872	90.004	78.195	72.011	74.366	65.374	69.48	72.449	77.622	73.859	74.955	71.819	77.789	74.02	96.385	81.33	78.757	86.143	79.741	92.319	75.299	83.933	86.274	84.399	87.577	73.629	62.457	72.145	76.725	80.371	45.089
6.4613	1.4381	0	0	0	0	3.5167	6.2452	1.8537	0.95115	4.3671	0	0	6.4423	0.65775	0	2.549	0	3.4342	4.6082	5.2872	8.7859	1.6924	0	0	0	0	0	0	0	0	0	0	0	0	0	0	0	0	0	0	0	0	0	0	0	0	0	0	0
0	0	0	0	29.1	64.523	96.289	187.65	206.42	259.73	214.17	248.27	264.23	300.78	291.23	330.3	340.21	327.43	338.83	301.56	360.77	364.99	362.18	367.05	363.07	357.3	370.47	371.21	381.2	369.99	396.28	392.15	413.89	394.53	394.2	389.91	404.39	391.26	405.31	392.2	400.94	397.43	375.96	398.12	393.64	404.73	396.42	386.46	404.63	387.11
0	0	0	1.1369	2.9528	2.6217	0	0	0	0	0	3.0114	0	5.2486	5.2477	2.5665	1.2253	3.5274	2.0333	9.0094	5.7567	3.3541	15.117	15.559	8.6099	4.3808	9.3621	14.495	9.1942	10.374	14.976	24.787	28.368	30.302	29.709	32.503	24.854	41.696	43.418	44.915	55.999	57.357	61.082	60.664	66.323	79.706	74.282	75.407	59.881	64.712
0	0	0	2.9156	6.545	12.702	11.595	20.71	21.491	16.536	21.146	27.05	30.613	26.404	25.381	19.015	22.995	30.784	39.301	32.073	22.971	17.779	15.811	19.913	21.556	14.658	12.603	9.2845	15.48	10.17	28.618	9.6488	20.932	8.0252	26.013	14.633	20.869	23.233	14.172	14.281	11.55	8.2641	2.3221	10.627	0	14.601	2.0751	7.4142	8.5528	8.8798
9.6904	5.4251	5.015	0	0	0	0	0	0	0	0	0	0	0	0.68313	0	0	0.86541	0	2.133	0.055367	4.8502	2.4975	0	0	0	0	7.1637	11.153	16.754	27.418	18.868	33.223	39.823	52.899	50.347	55.043	57.473	65.468	74.101	88.371	88.529	80.39	95.109	79.996	88.047	86.717	100.56	109.91	112.76
3.6343	6.9605	0	0	0	0	0	1.3318	0	0	0	0	0	0	0	0	0	0	0	0	0	0	0	0	0	0	0	0	0	0	0	0	0	0	0	0	0	0	0	0	0	0	0	0	0	0	0	0	0	0
26.364	7.2026	1.8408	3.4191	2.2491	0	0	0	0	0	0	0	0	0	0	0	0	0	0	0	0	0	0	0	0	0	0	0	0	0	0	0	0	0	0	0	0	0	0	0	0	0	0	0	6.8455	16.253	38.26	55.47	65.082	89.357
6.0453	8.604	0	0	0	0	0	0	0	0	0	0	0	2.6308	0	0	0	0	0	0	0	0	0	0	0	0	0	0	0	0	0	0	0	0	0	0	0	0	0	0	0	0	0	0	0	0	0	0	0	0
5.09	0.10399	0	0	1.7736	7.3259	1.45	12.677	10.285	0	0	0	0	0	0	0	0	0	0	0	0	0	0	0	0	0	0	0	0	0	0	0	0	0	0	0	0	0	0	0	0	0	0	0	0	0	0	0	0	0
5.1586	0	0	0	0	6.0285	4.0018	4.8696	0	0	3.5605	8.1483	0	2.1593	2.7569	0	3.0588	0.80322	0	2.745	3.5489	7.9731	0	0.094234	4.698	2.8859	0	2.8537	1.6548	4.1601	8.349	6.6715	1.5306	0.55341	0	0	0	0	0	0	0	0	0	0.33522	0	0	0	0.57804	0	2.2552
0	0	0	0	2.2408	9.596	9.3154	12.213	10.009	8.5456	5.8606	0	8.1553	8.2013	16.742	4.0345	0	0.82521	7.95	6.4356	14.972	11.94	6.7285	12.512	6.8233	5.7653	11.824	19.388	9.6965	12.385	0	7.022	3.9549	13.347	3.7017	7.8388	15.616	5.7044	11.737	12.319	14.298	20.241	17.556	18.699	16.853	20.586	22.273	14.041	22.025	18.114
14.247	1.3714	0	0	0	0	0	0	0	0	0	0	0	0	0	0	0	0	0	0	0	0	0	0	0	0	0	0	0	0	0	0	0	0	0	0	0	0	0	0	0	0	0	0	0	0	0	0	0	2.3458
0	4.41	0	0	0	5.9938	3.3279	12.854	21.499	15.28	21.776	20.688	25.045	22.398	24.441	38.547	31.358	27.234	15.219	9.2255	21.239	12.443	1.8881	0.39118	2.7837	0	7.7114	4.245	15.06	11.211	10.466	5.9265	2.7082	2.2373	0	0	0	0	0	0	0	0	0	0	0	0	0	0	0	0
7.186	0	0	0	0	3.7187	4.1763	12.604	19.677	31.314	34.069	52.996	56.466	51.689	68.785	64.462	60.888	63.16	79.194	79.385	83.245	80.417	68.993	64.302	69.611	62.508	85.908	74.637	95.826	71.933	75.84	80.695	81.541	87.212	75.45	83.774	93.841	94.58	86.93	91.512	86.672	101.06	102.67	107.24	119.51	126.04	137.63	152.43	156.29	164.7
2.1402	0.040935	0.10524	3.5692	0	0	0	0	0	0	0	0	0	0	0	0	0	0	0	0	0	0	0	0	0	0	2.3569	0.39766	7.1951	0	0	0	0	18.649	10.142	14.456	12.551	21.266	15.31	11.456	9.2555	9.9556	11.882	1.0462	3.5883	6.2313	0.058501	0	15.127	7.5924
0	0	0	7.9699	6.2343	4.1675	16.336	43.532	72.873	151.76	214.94	301.97	358.5	371.22	412.18	569.04	522.5	508.91	588.33	707.49	574.31	654.19	777.09	796.03	683.96	715.96	664.96	633.18	634.01	646.01	717.96	712.95	641.37	665.02	669.96	785.95	758.4	783.46	794.12	765.83	729.02	729.87	632.52	634.19	720.51	716.92	735.31	739.08	722.44	732.16
7.2106	8.444	0	2.878	0	0	0	0	0	0	0	0	0	0	0	0	0	0	0	0	0	0	0	0	0	0	0	0	0	8.9452	3.3857	7.9236	16.36	11.892	9.373	19.341	14.627	22.34	19.714	18.663	16.636	36.466	36.534	36.267	27.005	46.063	52.397	48.421	57.389	57.847
6.431	0.69071	2.7862	0	0	0	0	0	0	0	0	0	0	0	0	0	0	0	0	0	0	0	0	0	0	0	3.6431	5.0179	7.9876	0	2.172	10.075	8.547	12.846	15.932	20.157	23.318	24.406	21.528	26.32	36.883	31.194	36.926	36.826	39.609	36.839	34.769	11.343	34.634	22.585
0	0	3.1364	0	0.70816	6.0452	0	0	0	0	0	3.0501	1.2339	1.1256	1.9046	5.8711	3.2925	4.9475	0	0	0	0	0	0	0	0	0	0	0	0	0	0	0	0	0	0	0	0	0	0	0	0	0	0	0	0	0	0	0	0
3.1005	0	0	0	1.9726	4.1466	0.71124	8.1245	5.1208	2.7483	7.8771	0.52893	5.4597	5.3941	6.0016	0	0	0	9.8626	4.9161	9.3693	8.7116	6.4249	9.8548	0	1.337	6.3604	13.781	0	0.98974	0	0	0	4.3318	0	0.083869	0	0	0	0	0	3.2353	0	7.9756	0	0	0	0	2.3754	0
2.972	0	0	0	7.0273	0.24941	1.4857	0	0	0	0	0	0	0	0	0	0	0	0	0	0	0	0	0	0	0	0	0	0	0	0	0	0	0	0	0	0	0	0	0	0	0	0	0	0	0	0	0	0	0
0.80697	0	0	1.5375	0	2.7249	0	16.653	12.694	11.286	7.8309	0.57298	4.9294	8.6153	15.542	6.0348	10.605	10.516	13.951	9.8634	16.911	12.829	12.773	12.475	7.3127	5.4555	7.6725	12.506	5.4716	15.365	1.587	5.2664	7.0689	15.755	2.1419	11.921	7.7538	13.007	13.69	10.887	3.9305	14.45	3.6957	8.9301	8.6529	12.08	12.502	4.7018	12.056	5.918
11.093	1.0963	0	1.7722	0	0	0	0	0	0	0	0	0	0	0	0	0	0	0	0	0	0	0	0	0	0	0	0	0	0	0	0	0	0	0	0	0	0	0	0	0	0	0	0	0	0	0	0	0	0
14.145	4.9761	2.1598	1.351	0	0	0	0	0	0	0	0	0	0	0	0	0	0	0	0	0	0	0	0	0	0	0	0	0	0	0	0	0	0	0	0	0	0	0	0	0	0	0	0	0	0	0	0	0	0
0	4.2115	0	0	0	5.3489	1.4825	6.7812	8.0972	1.2233	10.983	2.8374	14.533	10.427	14.892	8.4671	14.547	19.968	20.014	19.283	22.905	18.222	17.43	19.614	24.49	15.84	23.991	20.528	19.345	23.075	14.2	20.022	18.459	14.881	19.381	16.007	15.95	14.79	11.638	16.56	10.125	14.859	16.118	23.333	20.093	21.576	14.286	15.87	13.212	15.804
18.833	8.4201	0	0	0	0	0	0	0	0	0	0	0	0	0	0	0	0	0	0	0	0	0	0	0	0	0	0	0	0	0	0	0	0	0	0	0	0	0	0	0	0	0	0	0	0	0	0	0	0
7.653	7.8411	0.28605	0.22322	0	0	0	0	0	0	0	0	0	0	0	0	0	0	0	0	0	1.8356	5.9672	7.0767	0	4.4739	3.0048	12.584	7.9916	12.997	5.749	0	0	0	0.049954	0	0	0	0	0	10.637	14.036	8.6567	9.452	0	5.1819	1.0715	1.9639	5.0736	8.8357
0	0	0	12.223	13.84	5.4236	0	0	0	0	0	0	0	0	0	0	0	0	0	0	0	0	0	0	0	0	0	0	0	0	0	0	0	0	0	0	0	0	0	0	0	0	0	0	0	0	0	0	0	0
0	5.4261	0	5.0977	2.6918	0.82032	0	0	0	0	0	0.10153	0.55233	9.0891	5.0835	2.1338	0	4.9562	2.1205	6.3114	7.129	3.2824	18.541	23.544	22.881	31.065	41.272	53.888	64.91	66.05	64.155	80.897	81.72	95.878	102.22	103.68	97.271	112.32	136.36	124.55	126.1	131.37	140.68	133.12	136.37	141.62	145.76	132.58	133.4	136.9
0	3.0507	0	0	0.69114	2.7069	3.6392	10.173	10.004	14.593	21.247	19.561	38.758	34.827	50.497	47.767	58.095	64.679	67.225	81.118	81.24	88.218	87.959	99.013	103.75	105.83	108.44	113.92	111.91	116.56	129.45	135.84	140.18	145.87	142.15	148.34	146.23	142.33	142.37	151.55	152.95	154.53	159.14	175.48	173.39	163.11	166.5	159.63	157.26	167.44
13.642	0	0	3.814	0	0	0	6.2743	0	0	0	0	0	0	0	0	0	0	0	0	0	0	0	0	0	0	0	0	0	0	0	0	0	0	0	0	0	0	0	0	0	0	0	0	0	0	0	0	0	0
3.7708	0	2.5177	0	0	0	1.0013	1.8342	0	0	0	0	0	1.1655	0	0	0	0	0	0	0	0	0	0	0	0	0.80226	12.123	5.776	13.419	3.4183	3.5756	8.5342	15.631	2.4714	12.486	19.812	16.757	15.607	37.75	13.388	15.415	8.1095	17.912	13.585	14.194	15.49	12.097	12.446	8.1973
22.043	1.8602	0	0	1.9716	0	0	0	0	0	1.2514	0	0	0	0	0	0	0	0	0	0	0	0	0	0	0	0	0	0	0	0	0	0	0	0	0	0	0	0	0	0	0	0	0	0	0.27057	0.10636	5.1637	3.7011	3.0296
11.415	6.2529	0	0	0	0	0	0	0	0	0	0	3.8054	22.043	37.056	64.471	75.393	107.01	128.62	149.66	167.02	193.58	212.74	223.93	247.39	266.68	272.01	268.98	287.65	295.73	298.65	305.2	309.67	316.53	329.76	321.58	320.95	330.68	321.65	312.11	323.87	315.11	300.89	293.15	311.41	312.19	300.68	314.25	297.38	281.06
2.2802	2.5043	1.3548	0	0	2.5883	0.61319	2.5056	0	0	0	0	0	0.43541	0	0	0	0	0.23563	0.040191	0.30121	5.3411	4.8855	5.042	0	0	0	4.8312	0	0	0	0	0	2.6472	0	0	0	0	0	0	0	0	0	0	0	0	0	0	0	0
6.2532	6.4305	4.1531	0	0	0	0	3.5237	4.968	7.1983	11.037	7.5877	7.7599	15.095	14.536	16.977	15.402	20.47	16.186	18.076	23.648	28.175	21.129	19.237	26.863	16.936	35.532	32.231	40.523	39.544	38.817	33.503	30.405	30.805	29.791	29.619	34.451	38.224	35.283	44.075	37.308	39.363	39.084	41.377	36.791	50.013	59.166	57.814	50.448	52.238
10.795	0.37635	0	0.37537	0.68872	0	0	0	0	0	0	0	0	0.34543	0	0	3.3583	7.255	3.7404	6.372	3.125	8.6147	0	7.8995	8.7605	13.274	2.6514	10.203	22.735	14.363	27.554	27.73	31.667	19.555	36.108	41.775	32.032	27.503	36.762	35.345	31.663	25.215	8.8583	12.071	14.314	15.93	5.602	10.423	16.596	9.0406
3.1635	0	0	0	2.6999	0	0.73651	0	0	0	0	0	0	0	0	0	0	10.603	15.457	12.82	11.311	11.065	14.968	10.924	21.15	18.719	21.006	19.662	45.956	41.177	55.09	68.279	84.914	91.519	108.66	118.89	136.7	150.75	147.52	145.21	166.29	164.04	151	173.35	165.45	184.48	193.69	203.74	205.35	205.18
1.484	4.3391	0	3.2235	2.2338	0	0	3.4904	0	0	0	0	0	0	0	0	0	0	0	0	0	0	0	0	0.48765	0	9.8919	12.129	23.023	7.1302	17.946	23.564	32.222	32.883	42.422	46.677	45.347	46.218	41.342	40.664	48.805	48.376	52.93	54.753	60.061	57.882	68.667	65.938	67.618	71.074
0	2.3689	0	0.96102	2.9353	6.9606	5.6663	6.4682	0	0	0	0	0	9.9478	0	0	5.9167	3.9525	0.39051	0	0	0	2.2686	0	0	0	0	0	4.3191	0	0	0	5.1498	10.983	10.869	9.5318	12.961	7.0391	8.7558	10.995	16.055	10.635	10.599	19.116	27.095	23.436	34.624	28.635	33.21	37.233
0	0	5.651	9.9626	17.031	15.743	26.099	32.687	39.434	34.622	43.428	36.828	48.607	51.493	48.36	41.921	49.004	45.791	52.138	46.06	53.697	55.003	54.81	50.34	34.682	50.286	36.4	49.898	33.649	33.663	23.29	36.589	30.695	38.884	23.188	25.455	26.065	28.46	27.547	22.791	24.459	23.679	20.439	23.528	21.872	23.683	24.149	15.034	24.965	22.043
26.346	6.4115	0	0	0	0	0	0	0	0	0	0	0	0	0	0	0	0	0	0	0	0	0	0	0	0	0	0	7.4034	11.01	25.253	45.714	69.769	94.52	119.1	142.2	185.02	212.22	247.37	300.99	335.98	376.67	391.26	451.17	461.03	507.91	561.65	580.48	588.39	627.46
4.3446	0	0	1.0415	2.7142	0	0	4.9747	0	0	0	0	4.4426	1.5265	0	8.6758	6.7565	23.432	21.607	14.387	16.599	35.675	37.545	42.646	40.178	29.626	38.014	46.74	18.243	23.44	27.96	44.757	36.426	26.923	32.16	38.694	32.812	28.618	22.689	22.106	18.732	29.958	25.239	29.41	18.135	14.176	13.561	8.1561	19.27	13.609
8.5201	0	0	6.8589	0	0	0	0	0	0	0	0	0	0	0	0	0	0	0	0	0	0	0	0	0	0	0	0	0	0	0	0	0	0	0	0	0	0	0	0	0	0	0	0	0	0	0	0	0	0
8.9594	8.4261	1.9687	5.1818	0	0	0	0	0	0	0	0	0	0	0	0	0	0	0	0	0	0.022309	0	0	0	0	0	0	0	0	0	0	0	0	0	0	0	0	0	0	0	0	0	0	0	0	0	0	0	0
6.7531	0.25735	0	4.5601	0	0	0	0	0	0.16993	0	0	0	0	0	1.0182	0	0	0	0	0	0	0	1.9797	2.8467	8.9831	12.59	16.82	12.061	24.057	22.643	24.225	33.547	39.149	44.003	43.956	35.758	37.001	55.04	41.388	45.628	41.566	63.113	46.541	63.964	57.583	43.29	41.079	47.136	43.613
2.252	4.8087	0.96676	0	7.8129	0	0	1.3437	0	0	0	0	0	0	0	0	0	0	0	0	0	0	0	0	0.21779	0	0	1.5041	6.6534	15.157	0.63997	10.242	8.0013	10.95	2.4926	0.4959	0	0	0	0	8.8349	5.008	17.374	5.3514	7.5434	15.096	13.564	8.5284	1.7029	12.719
6.7493	0	0	0	1.152	3.0366	0	0	0	0	0	0	0	0	0	0	0	0	0	0	0	0	0	0	0	0	0	0	0	4.5371	10.686	11.571	21.745	20.095	23.406	27.201	37.036	33.414	39.188	27.167	52.687	40.296	51.686	60.558	57.409	54.961	49.48	56.802	51.826	53.75
15.74	0	0.28094	6.1067	0	0	0	0	0	0	0	0	0	0	0	0	0	0	0	0	0	0	0	0	0	0	0	0	0	0	0	0	0	0	0	0	0	0	0	0	0	0	0	0	0	0	0	0	0	0
19.014	5.324	0	3.3116	0	0	0	0	0	0	0	0	0	0	0	0	0	0	0	0	0	0	0	0	0	0	0	0	24.525	41.667	85.243	119.94	155.82	184.07	220.59	234.99	281.56	290.49	321.48	312.11	330.62	332.74	332.03	346.12	359.3	379.18	383.79	384.29	374.4	381.76
4.6031	3.1102	0	0	0	1.7233	1.9341	3.7243	0	0	0	0	0	0	0	0	1.4792	0	0	0	0	0	0	0	0	0	0	1.0067	0	0	0	0.87998	0	0	0	0	0	0	0	0	0	0	0	0	0	0	0	3.4407	0	5.3589
4.8391	3.961	0	0.60461	0	0	0	0.219	0	0	0	2.3271	0	6.936	4.7625	0	0	0	3.9674	0.28302	3.9534	0	4.3945	9.8725	6.5524	0	2.8033	4.3788	6.2284	7.591	9.7575	1.5988	7.5105	10.071	5.5056	0	3.5779	0	0	1.9784	7.7472	4.3151	0	0	0	3.8556	8.9091	2.3242	0	0
3.3963	11.954	0	0	0	0	0	3.8933	7.5622	17.155	17.342	17.942	27.917	29.027	31.255	40.951	33.438	43.927	40.932	28.746	39.571	57.35	63.021	36.484	34.38	29.79	42.176	40.539	50.589	49.432	54.674	49.207	39.072	47.324	37.153	43.511	43.842	47.696	49.664	50.906	46.632	46.689	39.879	44.279	44.563	46.943	57.997	47.764	45.781	48.239
7.7365	8.1015	0	2.3838	0.85785	0	0	0.43706	0	6.057	0	3.0035	7.4357	6.6323	3.1185	0	0	0	0	0	0	0	0	0	0	0	0	0	0.10301	0	0	0	0	0	0	0	0	0	0	0	0	0	0	0	0	0	0	0	0	0
6.3377	11.349	0	0	0	0	0	3.7613	17.895	57.808	83.589	117.39	158.83	180.65	227.96	258.04	292.22	298.71	326.68	323.44	366.85	369.47	382.19	389.05	386.23	379.74	371.36	379.1	394.59	411.34	423.98	419.14	428.63	456.71	450.65	467.37	448.14	478.42	459.68	462.2	485.55	479.4	496.17	490.13	501.74	500.42	527.9	526.66	523.71	534.26
24.38	10.664	0	0	0	0	0	0	0	0	0	0	0	0	0	0	0	0	0	0	0	0	0	0	0	0	0	0	0	0	0	0	0	0	0	0	0	0	0	0	0	0	0	0	0	0	0	0	0	0
3.173	5.5268	0	0	0	1.2921	1.3948	3.9679	0.6572	2.0251	2.7608	0	4.2161	6.9336	9.6142	6.3633	6.3797	6.7327	5.9932	12.332	3.3194	9.3477	6.01	12.245	9.0421	6.2548	8.4405	7.1728	8.0416	2.144	5.5652	1.3872	6.0651	4.1973	8.3338	10.708	10.336	8.5405	10.749	13.978	10.356	20.569	16.881	20.609	28.29	29.461	19.715	19.243	10.749	14.28
2.4064	0	0	12.342	2.1977	0	0	0	0	0	0	0	0	0	0	0	0	0	0	0	0	0	0	0	0	0	0	0	0	0	0	0	0	0	0	0	0	0	0	0	0	0	0	0	0	0	0	0	0	0
7.7557	8.1601	0	0	0	0	1.2696	0	0	0	0	0	0	0	0	0	0	0	0	0	0	0	0	0	0	0	0	0	0	0	0	0	0	0	0	0	0	0	0	0	0	0	0	0	0	0	0	0	0	0
0	21.094	11.906	13.203	17.498	32.837	31.31	30.621	0	0	0	0	0	2.4624	0	0	0	0	0	0	0	0	0	0	0	0	0	0	0	0	0	0	0	0	0	0	0	0	0	0	0	0	0	0	0	0	0	0	0	0
7.642	5.4626	0	0	0.10746	0	0	0	0	0	0	0	0	0	0	0	0	17.762	25.815	51.781	61.218	96.022	114.73	133.43	146.42	174.15	180.02	210.94	209.52	225.23	220.98	226.16	236.62	243.51	263.07	280.74	268.84	268.89	275.92	250.58	282.15	273.76	268.67	279.46	263.83	260.44	265.13	252.69	278.78	269.81
10.594	2.1878	0	2.4679	0	0	0	0	0	0	0.42867	0	0	0	0	0	0	0	0	0	0	0	0	0	0	0	0	3.6061	0	1.4108	3.6524	4.4275	0	0	0	0	0	0	0	0	0	0	0	0	0	0	0	0	0	0
0	1.7532	2.2526	0	0	0	0	0	0	0	0	10.526	4.5781	12.072	5.4009	1.5238	5.8431	5.6248	4.0866	4.4519	12.87	12.76	2.0202	17.288	7.5229	9.2694	2.9104	17.127	15.277	8.3103	17.312	12.23	18.74	22.592	21.122	33.829	29.003	30.347	30.34	28.399	46.987	43.066	46.132	45.277	35.438	45.655	45.061	43.871	43.514	43.599
4.6793	8.6064	1.5637	0	0	0	0	0.79088	6.9415	11.886	2.1935	6.9953	1.2063	11.625	8.3023	12.769	7.6136	8.7817	4.7613	7.0659	10.204	12.057	8.4	11.458	9.756	1.888	18.754	11.451	28.281	18.701	17.096	18.12	16.633	14.126	8.0912	7.8819	14.108	12.716	8.1381	12.504	8.4946	10.156	9.1896	6.7022	2.5718	12.769	14.603	14.053	12.349	7.0501
0	0	0	1.2983	0	0.87476	6.9877	11.769	10.43	4.6818	4.1897	2.5427	15.92	13.029	18.329	12.008	16.723	16.599	22.639	24.197	25.937	27.892	22.176	25.238	20.81	27.581	18.75	51.262	44.511	60.123	61.582	91.323	97.424	130.94	124.28	159.46	173.14	188.51	185.28	189.27	206.72	224.83	216.59	245.05	256.55	256.21	246.15	242.48	263.14	259.59
17.655	13.195	0	16.046	17.592	12.826	0	0	0	0	0	0	0	0	0	0	0	0	0	0	0	0	0	0	0	0	0	0	0	0	0	0	0	0	0	0	0	0	0	0	0	0	0	0	0	0	0	0	0	0
17.306	7.661	0	0	0	0	0	0	0	0	0	0	0	0	0	0	0	0	0	0	0	0	0	0	0	0	0	0	0	0	0	0	0	0	0	0	0	0	0	0	0	0	0	0	0	0	0	0	0	0
1.2698	3.2105	0	0	0	2.0817	0	1.0483	0	0	0	0	0	0	0	0	3.3721	0	3.147	4.8519	4.4913	0	13.928	0	1.5102	0	4.5756	2.1333	2.0811	9.3224	11.868	6.4794	2.291	13.19	7.0811	19.23	9.0728	13.446	7.9726	21.305	24.49	29.879	31.388	34.874	19.828	34.226	28.374	40.759	43.165	34.015
9.7342	4.6936	0	0	0	0	0	0	0	0	0	0	0	0	0	0	0	0	0	0	0	1.9931	0	0	0	0	0	9.3419	0	6.1834	0	1.9984	2.8224	14.836	7.8989	17.27	14.208	10.431	9.0221	11.868	9.903	21.966	15.97	22.229	22.732	31.512	36.853	37.401	51.066	51.979
0	0	0	13.264	35.68	24.553	43.251	30.162	46.541	60.678	81.969	101.53	118.84	119.25	120.85	122.57	148.37	155.73	143.53	162.81	158.82	199.37	187.87	215.9	171.65	185.63	172.09	192.99	182.46	194.21	195	196.31	207.01	196.86	193.19	194.56	234.08	192.35	194.5	187.31	201.61	192.99	194.81	199.09	187.75	183.98	179.72	176.52	182.51	181.72
4.1964	8.8196	0	2.1163	0	1.3944	0	0	0	0	0	0	0	0	0	0	0	0	1.5242	1.2537	12.711	1.951	4.0468	0	0	0	6.0101	4.5654	12.005	15.291	24.495	21.102	23.685	31.473	19.463	27.534	29.773	55.759	147.79	164.75	165.28	179.62	188.58	213.86	202.95	207.03	204.92	211.58	210.43	213.83
0	0.28118	0	0.39819	0.19742	3.6649	8.992	11.97	14.724	9.7155	15.496	20.067	24.956	25.904	12.915	22.88	11.923	19.704	12.189	18.535	22.765	24.717	21.588	23.311	13.991	11.881	15.616	19.496	19.422	7.5556	11.278	7.0936	6.776	12.967	11.673	5.1489	9.2351	13.207	9.0463	1.4221	0	0	3.5378	3.3125	9.7974	4.3778	9.6283	7.3196	4.9259	17.348
5.8236	0.58591	0	1.7436	4.1834	0	0	0	0.81971	3.7233	0	6.0176	0	0	1.8189	0	0	0	1.7332	0.7211	0	0	0	0	0	0	0	0	0	0	0	0	0	0	0	0	0	0	0	0	0	0	0	0	0	0	0	0	0	0
3.4406	0	0	0	0	0	0	0	0	0	0	0	0	0	0	0	0	0	0	0	0	0	0	0	0	0	0	0	0	0	0	0	0	0	0	0	0	0	0	0	0	0	0	0	0	0	0	0	0	0
6.1485	2.6211	11.642	2.7724	0	0	0	0	2.928	8.6964	2.2989	0	0	0	0.20708	8.5492	0	5.2653	0	0	0	0	0	0	0	0	0	0	0	0	0	0	0	0	0	0	0	0	0	0	0	0	0	0	0	0	0	0	0	0
9.6432	0	0	0	4.4607	0	0.19015	0	0	0	0	0	0	0	0	0	0	0	0	0	0	0	0	0	0	0	0	0	0	0	0	0	0	0	0	0	0	0	0	0	0	0	0	0	0	0	0	0	0	0
4.5817	0.76911	0	1.7457	2.4319	0	0	0.42879	0	0	0	0	0	0	0	0	0	0	0	0	0	0	0	0	0	0	0	0	0	0	0	0	0	0	0	0	0	0	0	0	0	0	0	0	0	0	0	0	0	0
8.4243	2.2629	0	0	0	0	0	0.80535	9.4605	6.1531	9.8147	14.699	11.682	18.589	20.352	29.11	22.491	31.177	29.639	30.301	32.796	35.4	30.3	30.247	33.404	33.363	44.74	37.248	45.782	46.874	41.764	35.067	34.189	30.968	34.02	38.419	35.401	39.67	39.014	39.365	27.494	35.272	27.906	35.413	33.287	34.099	43.079	45.389	40.215	34.736
2.5462	0	0	5.1829	0	0.8014	0	0	0	0	0	0	0	1.6173	2.4366	5.2991	3.9516	0	5.6956	0	3.5142	0	3.7793	1.7491	0	0	1.5922	0	9.7747	0	0	7.1397	0	0	0	0	0	0	0	0	0	0	0	0	0	0	0	0	0	0
1.3049	3.778	0	0	2.1423	0	2.4302	4.9887	3.8734	6.0203	8.1724	8.6931	5.6687	8.1026	6.7152	10.734	0	0	0	0	5.64	21.477	7.7677	2.5577	0.24179	0.89589	8.1044	2.7268	12.831	4.8291	3.1991	4.2479	0	2.6677	0	0	0.15098	0	0	0.37434	0	0	0	0	0	0	0	0	0	0
4.6466	7.7893	0	0	0	0	3.232	9.2027	15.418	22.524	35.243	41.137	36.295	46.526	65.211	64.552	77.304	78.573	95.539	100.66	100.81	110.12	102.65	118.09	90.71	109.68	111.08	107.68	98.245	108.01	94.746	103.14	109.21	115.49	101.16	106.63	118.01	109.36	116.12	98.967	99.178	98.747	94.323	97.355	90.115	92.03	88.618	85.075	89.157	88.282
6.9099	12.691	0	3.7817	0	0	0	0	0	0	0	0	0	0	0	0	0	0	0	0	0	0	0	0	0	0	0	0	0	0	0	0	3.065	7.1892	9.7152	15.004	15.925	12.747	14.517	10.655	12.184	14.469	14.556	22.236	31.429	27.267	29.946	28.048	31.258	37.08
20.304	5.174	0	0	0	0	0	0	0	0	0	0	0	0	0	0	0	0	0	0	0	0	0	0	0	0	0	0	0	0	0	0	0	0	0	0	0	0	0	0	0	0	0	0	0	0	0	0	0	0
0	0	0	5.6074	5.6737	2.385	0	13.514	4.2913	2.7578	8.5901	15.361	12.902	19.165	24.753	18.419	22.386	16.697	22.103	26.106	20.856	22.584	33.493	19.305	16.048	27.875	23.904	28.552	26.831	32.371	38.996	44.158	42.613	53.255	49.376	53.988	57.095	60.911	70.048	67.677	89.14	66.654	82.123	71.062	65.273	87.714	84.99	80.032	90.572	103.44
0	6.8481	0	8.7117	11.888	0	1.6276	1.4462	2.9977	0	0	0	0	0	0	0	0	0	0	0.88218	2.6657	0	2.6434	0	0	0	1.9836	0	2.0197	0	0	0	0	0	0	0	0	0	0	0	0	0	0	0	0	0	0	0	0	0
13.515	0	0	7.6354	0	0.74921	0	0	0	0	0.25293	0	3.9886	13.556	15.17	21.503	12.768	9.8605	25.257	26.948	27.093	26.742	28.921	40.431	43.017	43.629	48.861	61.333	57.48	71.564	63.768	68.326	61.011	76.45	83.993	83.547	88.661	78.483	97.952	97.98	101.16	92.924	112.96	107.85	109.94	106.36	94.14	90.718	104.79	91.505
14.639	0	0	0	0	0	0	0	0	0	2.523	6.8524	6.7932	11.352	12.964	17.07	10.416	22.596	18.651	33.905	35.48	38.13	41.86	45.016	44.964	51.876	48.576	55.639	65.707	71.564	74.736	71.643	83.894	73.343	86.812	85.72	90.671	98.667	86.644	91.415	98.561	92.036	88.709	98.55	99.07	94.626	98.445	97.613	88.508	90.012
0	0	0	0.37299	2.2852	5.4677	2.0836	9.4661	0	2.0725	1.7432	4.3836	3.584	2.0814	0	0	0	0	8.5922	5.425	3.6845	0	6.4705	0	4.2523	0	0.25152	6.0769	0	8.3176	6.8703	6.4863	0	11.292	0	4.3604	0	0.8764	2.3493	10.077	8.7972	14.006	12.814	8.3293	0.17314	3.7793	3.1359	3.5597	0.41782	0.44227
15.616	9.9436	0	0	0	0	0	0	0	0	0	0	0	1.5691	4.4198	7.3958	16.653	13.766	13.372	26.325	19.733	21.271	19.42	15.812	17.909	23.891	27.086	31.214	26.673	24.288	22.362	11.099	13.014	14.307	15.607	13	10.53	13.556	10.618	7.3721	11.148	21.887	22.594	8.6996	0	9.4565	0.32767	1.9231	0	0
11.738	7.4562	0	1.9296	0	0	0	0	0	4.658	2.7249	4.7343	9.3503	16.123	30.814	31.239	30.992	36.653	47.009	47.845	52.466	47.739	33.865	41.053	14.153	43.852	41.024	54.332	51.366	47.641	58.175	45.234	59.167	52.906	58.802	58.41	58.397	59.283	50.641	55.461	57.974	69.859	58.639	56.908	50.607	52.883	49.465	28.045	25.892	21.537
13.698	6.2409	6.5986	0	0	0	0	0	0	0	0	0	0	0	0	0	0	0	0	0	0	0	0	0	0	0	0	0	0	0	0	0	0	0	0	0	0	0	0	0	0	0	0	0	0	0	0	0	0	0
14.647	0	0	0	0.044339	3.8802	1.8274	0	0	0	0	0	0	0	0	0	0.96387	0	0	0.46779	0.98825	3.8333	0	3.5653	1.2519	0.64992	0	2.8893	3.9337	6.3701	0	5.976	0	0	0	0	0	0	0	0	0	4.0639	14.385	21.423	19.264	31.676	41.678	51.295	50.19	65.159
12.58	1.6252	0	1.2557	0	0	0	3.1196	5.9411	17.779	22.541	26.873	53.475	61.716	82.295	84.101	96.851	104.32	129.94	138.84	155.04	161.49	172.16	183.71	191.76	187.54	195.39	173.01	222.9	225.81	215.04	225.14	231.51	240.93	228.28	240.21	247.33	249.86	249.05	239.07	240.3	250.93	239.39	262.51	252.71	247.95	248.7	240.26	249.71	248.07
10.824	6.3669	0	4.9815	0	0	0	0	0	0	0	0	0	0	0	0	0	0	0	0	0	0	0	0	0	0	0	0	0	0	0	0	0	0	0	0	0	0	0	0	0	0	0	0	0	0	0	0	0	0
10.955	23.025	0	0	0	0	0	9.637	3.241	0	0	6.2659	5.405	10.652	2.5491	6.7775	0	11.054	5.4594	3.5106	9.4127	13.438	3.7613	8.785	8.3714	0	8.6413	2.265	12.789	12.808	11.092	6.0163	0	6.0323	0.27782	1.9995	9.0781	7.5261	4.158	14.189	6.9552	4.2787	1.6714	5.2595	4.7293	11.878	13.202	9.038	8.9001	7.5505
10.974	5.2466	0	0	0	0	0	0.6532	0	0	0	0	0	0	1.4697	0	0	0	4.1294	4.2955	8.6571	18.09	25.771	26.188	30.165	43.888	37.579	29.134	42.042	45.492	42.619	50.384	44.35	54.275	60.67	42.953	55.392	60.876	65.296	61.402	63.518	58.632	57.458	59.347	55.022	50.61	62.808	57.4	53.519	45.953
0	5.3092	0	3.1282	0	0	1.187	7.2077	5.8411	3.6385	5.6147	6.0687	1.0634	9.3139	2.36	5.0373	2.9433	9.0735	1.2086	4.7386	4.3564	0	2.4902	0	0	0	6.3963	5.0005	4.8546	0	0	0	0	0.41159	3.2701	1.4831	4.0427	1.6897	0	0	0	0	0	0	6.7456	1.3242	0.37125	0.65302	0.15005	3.6187
14.418	0	0	4.729	0	0	0	0	0	0	0	0	0	0	0	0	0	0	0	0	0	0	0	0	0	0	0	0	0	0	0	0	0	0	0	0	0	0	0	0	0	0	0	0	0	0	0	0	0	0
12.674	0	0	0	0	0	7.5083	0	0	0	0	0	0	0	0	0	0	0	0	0	0	0	0	0	0	0	0	0	0	0	0	0	0	0	0	0	0	0	0	0	0	0	0	0	0	0	0	0	0	0
18.938	5.6892	0	0	0	0.22605	0	0	0	0	0	0	0	0	0	0	0	1.5669	0	7.7498	1.6453	4.5741	0	0	0	0	0	0	0	0	1.4977	6.9185	0	0	0	0	0	7.4336	0	0	0	0	0	0.23569	0	0	0	0	0	0
0.96841	3.6529	0	3.7615	0	0	8.0058	0	7.1338	2.8018	6.7053	4.8158	21.271	10.369	24.141	18.441	18.175	9.6802	18.261	16.576	9.5146	25.112	27.835	28.543	17.426	21.12	12.705	12.658	11.299	19.637	21.265	24.832	19.945	12.827	13.296	24.611	16.266	13.32	3.7629	6.8693	4.2592	7.2182	10.248	10.721	0	1.1654	0	0	7.4939	4.428
5.1847	8.1203	0	0	10.411	5.1876	0	0	6.1033	0	0	0	5.4969	0	9.8898	14.995	19.881	28.211	32.756	27.51	29.912	31.455	21.956	26.066	23.868	22.556	15.222	16.981	9.8716	13.355	0	10.909	9.3121	17.446	12.103	20.074	8.5707	12.865	10.467	11.363	20.888	21.622	19.39	22.336	19.531	24.202	29.612	22.66	27.419	25.476
0	0.081894	0	1.77	4.3434	4.8151	2.9332	1.8106	3.4564	7.2534	6.3397	12.366	23.898	21.284	21.999	22.473	31.013	27.891	31.764	41.385	38.235	49.357	42.632	43.113	51.607	49.119	52.915	54.286	51.861	55.75	50.434	53.84	54.301	49.64	48.399	50.975	56.316	48.843	48.188	50.519	58.208	52.627	57.289	65.649	58.441	62.046	58.416	60.588	45.599	64.13
0	8.3311	0.45311	2.0297	0	0	1.7769	4.7059	0	0	1.0947	0	0	10.668	1.3336	0	3.1762	0	0	0	0	0	6.9011	5.1652	2.7298	0	0.057431	6.4344	0	0	2.9048	8.741	15.401	22.012	10.372	10.024	8.5549	14.33	21.168	22.662	27.855	17.291	33.105	31.019	30.97	32.103	32.445	32.619	23.22	24.61
0	5.7454	4.7046	5.8889	0	0	0	0	3.4764	12.472	0	0	0	0	0	0	0	0	0	0	0	0	5.0285	11.745	7.8059	13.77	18.069	11.086	33.101	20.56	21.736	26.604	24.044	19.263	30.599	33.495	29.938	29.018	28.704	21.044	28.979	31.036	25.795	29.389	15.775	17.239	16.149	18.684	17.701	13.172
0.81168	0	0	3.8557	0.54903	0.28748	1.0277	4.0497	8.7128	5.5204	6.7425	2.645	4.1497	10.505	0	7.903	9.7812	13.846	15.194	11.676	12.693	9.7857	18.52	12.259	10.412	8.3779	9.4614	17.209	2.8968	9.7681	4.4674	5.7209	6.2008	16.024	6.3897	0.34931	0	0	1.7339	0	5.9174	0	4.8235	0	0	1.4373	0	0	0	0
7.6402	0.24394	0	0	1.4873	1.1763	0	10.929	6.2518	0	0	0	1.1345	1.5889	0	0	0	0	0	0	0	0	0	0	0	0	0	0	0	0	0	0	0	0	0	0	0	0	0	0	0	0	0	0	0	0	0	0	0	0
2.6321	1.9904	2.8524	0	0	0	3.9764	8.5066	6.3181	0.04169	0.30141	0	0	1.0403	6.589	0	0	0	0	0	3.1421	8.2418	4.5905	7.4294	0	1.9315	2.6776	9.8116	0	6.467	0	0	0	6.6936	0	0	1.4779	0	0	0	0	0.67399	0	0	0.17951	3.0232	0	0	4.5589	0.62497
0	0	0	0	0	10.45	3.0086	8.7191	4.0069	14.306	18.299	13.994	25.163	17.031	25.125	28.572	15.775	23.03	15.505	15.223	25.645	27.757	15.821	25.446	16.433	15.734	25.917	18.769	36.103	30.642	33.311	17.273	18.621	35.919	23.196	33.922	40.365	39.036	31.894	36.621	39.78	39.415	35.092	34.239	39.611	44.079	40.188	36.391	33.104	35.544
0	1.7637	0	5.4642	2.9699	0	2.11	4.5142	0	7.6683	11.893	16.804	17.915	30.204	24.449	30.902	33.897	27.65	27.364	33.157	31.941	28.824	31.752	28.543	33.182	26.598	26.46	38.073	35.648	28.105	27.104	26.159	26.004	28.313	24.238	17.928	14.721	8.0656	17.076	10.569	18.449	18.483	18.004	15.951	10.984	19.951	9.9661	12.367	6.8747	10.912
0	11.308	2.4275	5.8581	0	2.0059	4.0032	8.9458	7.2762	14.046	2.499	6.8975	6.7865	9.8576	19.845	17.722	0.17148	2.5576	2.0201	14.282	13.568	7.7634	13.727	4.9763	7.5179	18.839	0	1.3034	0	0.11714	1.1584	2.3039	0	0	0	0	0	0	0	0	0	2.5983	0	0	0	0	0	0	0	0
29.878	11.055	0	0	0	0	0	0	0	0	0	0	0	0	0	0	0	0	0	0	0	0	0	0	0	0	0	0	0	0	0	0	0	0	0	0	0	0	0	0	0	0	0	0	0	0	0	0	0	0
5.6932	0.57087	0	0	0.77909	8.0928	0.97117	5.0287	0.11718	0.93032	0.22994	13.28	2.0712	6.6909	2.9429	0	1.051	2.0788	0	0	0	0	6.4793	0	0	0	0	0	0	0	0	0	0	0	0	0	0	0	0	0	5.9053	0	0.011637	0	0	2.4066	0	0	0	0
0	0	0	0	13.629	6.8024	12.691	18.716	20.243	11.971	20.347	23.269	12.862	27.497	30.309	25.291	27.383	27.519	31.856	31.884	32.293	25.966	34.521	23.911	31.233	35.727	31.342	33.016	25.626	32.855	30.587	32.337	30.425	47.848	28.311	28.325	27.151	23.468	38.792	39.699	36.929	32.77	40.042	28.991	36.945	36.275	38.952	34.796	31.226	32.746
1.7431	0	0	11.738	0.13848	0	0	3.395	8.4284	0	8.894	4.2514	11.071	11.209	19.211	15.64	5.5998	4.9831	14.419	10.679	3.7268	4.7959	8.8908	7.5599	10.115	17.003	12.693	14.322	13.514	22.816	10.362	8.3467	15.046	12.971	13.917	12.392	14.08	0	13.638	9.0514	8.8041	1.9442	13.14	2.8007	8.739	8.2621	4.7291	0	0	0
7.0261	7.8335	8.0791	0	0	0	0	0	0	0	0	0	0	0	0	0	0	0	8.7688	5.1857	15.187	4.6731	5.0478	0	4.0334	0	1.1594	5.6127	14.332	10.97	11.493	5.7105	0.80975	10.124	6.819	4.1474	0	5.1924	0	7.4144	3.1541	13.956	10.319	11.021	0.55689	4.9677	7.3489	1.8119	10.233	15.715
2.9839	8.5253	0	0.10897	0	0	0	0	0	0	0	0	0	0	0	2.6382	0	0	0	5.572	0	7.8144	6.1839	11.965	0	0	0	0.13392	0	0	0	0	0	0	0	0	0	0	0	0	0	0	0	0	0	0	0	0	0	0
13.903	10.761	0	0.79854	0	0.38414	0	0	0	2.2657	0	0	0	0	0	0	0	0	0	0	0	0	0	0	0	0	0	0	0	0	0	0	0	0	0	0	0	0	0	0	0	0	0	0	0	0	1.0159	4.3171	13.269	17.588
16.78	0	14.548	7.7829	12.386	0	0	0	0	0	0	0	0	0	0	0	0	0	0	0	0	0	0	0	0	0	0	0	0	4.6262	18.572	10.067	32.309	38.467	60.362	61.78	69.928	65.127	64.334	71.344	75.361	64.579	73.019	76.056	78.388	87.371	84.08	94.698	94.649	89.583
8.7438	0	0.061056	0	0	0	0	0	0	0	0	0	0	2.8722	0	0	0	0	0	0	0	0	0	0	0	0	0	0	0	0	0	0	0	0	0	0	0	0	0	0	2.5741	0	0	1.1866	0.63672	9.7775	13.17	15.901	16.985	10.367
11.213	2.5642	0	5.0991	0	0	0	0	0	0	0	0	0	0	0	0	0	0	0	0	0	0	0	0	0	0	0	0	0	0	0	0	0	0	0	0	0	0	0	0	0	0	0	0	0	0	0	0	0	0
6.7077	3.6072	0	8.8288	0	0	0	0	0	0	0	2.2086	0	3.6334	5.4045	0	0	0	4.8381	2.3528	0.1693	0	10.346	8.6528	0.26977	0	0	5.6517	1.3401	4.9547	4.3224	11.872	5.4653	16.099	8.6021	5.8492	0	7.0006	8.2765	6.8413	8.723	5.3615	8.0737	0.092818	0	2.0232	0.014922	0	0	0
7.3095	4.9949	0	2.9202	0	0	0	0	0	0.78605	0	0	0	0	0	0	0	0	0	0	0	0	3.2272	0	2.1767	10.991	0	0	0	0	0	0	0	0	0	0	0	0	0	0	0	0	0	0	0	0	0	0.99654	0.92094	0.80558
0	3.139	3.9482	2.7549	0.41644	0	0	0	0	0	0	0	2.6256	0	0	8.7195	4.9705	13.242	5.877	5.4259	8.7428	0	16.312	11.056	12.091	20.538	18.467	44.966	43.487	45.433	56.601	57.789	64.834	66.18	82.779	88.254	102.98	95.248	98.936	94.621	103.17	103.82	111.08	111.89	110.41	117.26	115.43	115.5	116.66	125.06
25.318	14.543	0	0	0	0	0	0	0	0	0	0	0	0	0	0	0	0	0	0	0	0	0	0	0	0	0	0	0	0	0	0	0	0	0	0	0	2.5167	5.0262	0	0	2.0444	0	0	0	0	0	0	0	0
4.66	6.144	1.1191	0	0	0	0	2.4764	0	0	0	0	0	0	0	6.1362	6.4974	8.9021	3.8662	14.61	14.736	19.507	20.518	21.708	24.261	29.06	28.255	39.255	50.38	35.47	48.39	50.839	63.665	70.118	85.926	84.79	89.39	94.045	89.141	78.846	89.308	91.272	83.522	90.924	95.959	90.13	95.897	76.212	89.463	78.2
10.3	0	0	0	3.1597	0	2.229	0	0	0	0	0	0	0	0	0	0	0	0	0	0	0	0	0	0	0	0	0	0	0	0	0	0	0	0	0	0	0	0	0	0	0	0	0	0	0	0	0	0	0
15.267	5.7788	0	0	0.181	0	0	0	0	0	0	0	0	0	0	0	0	0	0	0	0	0	0	0	0	0	0	0	0	0	0	0	0	0	0	0	0	0	0	0	0	0	0	0	0	0	0	0	0	0
17.776	4.1269	0	0	0	0	0	0	0	0	0	0	0	0	0	0	0	0	0	0	0	0	0	0	0	0	0	0	0	0	0	0	0	0	0	0	0	0	0	0	0	0	0	0	0	0	0	0	0	0
10.532	0	0	4.1111	0	3.8699	0	0	0	0	0	0	0	0	0	0	0	0	0	0	0	0	0	0	0	0	0	0	0	0	0	0	0	0	0	0	0	0	0	0	0	0	0	0	0	0	0	0	0	0
20.264	2.7712	0	0	2.1604	0	0	0	0	0.1799	4.4134	7.8272	8.4929	13.768	18.449	8.8845	26.2	35.016	24.6	49.22	40.883	57.529	77.038	90.274	101.94	98.334	97.458	102.69	112.23	118.91	121.81	126.76	112.6	113.51	115.37	100.94	113.83	117.92	110.73	110.06	108.82	111.87	114.83	120.33	115.99	119.98	112.02	120.97	114.5	122.56
0	4.6985	0	0	0	0.93866	0	0	0	0	0	0.68896	0.94602	1.0713	0	0.75882	0	0	0	0	0	0	0	0	0	0	0	2.668	0.80142	7.3123	17.914	17.473	34.51	47.178	48.847	53.395	58.365	66.903	73.3	64.277	91.097	76.729	80.854	84.482	84.881	85.545	91.389	91.889	106.17	87.479
8.449	4.7977	0	6.3202	4.6761	0	0	0	0	0	0	0	0	0	0	0	0	0	0	0	0	0	0	0	0	0	0	0	0	0	0	0	0	0	0	0	0	0	0	0	0	0	0	0	0	0	0	0	0	0
0.56265	10.971	7.6197	3.744	0	0	0	0	0	7.2629	0	0	0	0	0	3.9797	0	0	0	0	0	0	0	0	0	0	0.25685	0	0	0	0	0	0	0	0	0.014953	0	0	0	0	0	0	0	0	0	0	0	0	0	0
0	0	1.9895	0	0	8.9174	8.3175	6.3451	5.943	5.5858	2.7064	15.482	19.009	21.046	13.126	16.069	17.067	16.173	0	2.5074	7.7909	7.4582	7.231	17.378	17.263	21.806	14.097	30.057	35.567	31.913	48.391	28.625	43.745	45.427	55.394	63.84	64.97	51.59	58.393	62.467	67.742	66.237	57.256	40.007	44.599	39.128	40.865	46.69	51.975	41.484
0	0	0	0	0	7.9814	1.0566	8.6059	7.7527	7.2981	11.773	4.3401	19.253	15.743	16.828	18.292	9.7368	20.917	20.659	22.681	17.609	17.373	17.322	21.531	22.71	24.596	31.269	22.486	29.586	28.894	34.336	36.939	42.854	49.576	56.829	61	64.699	70.236	66.177	80.074	80.942	84.194	85.397	96.732	86.797	96.378	94.39	89.27	82.618	94.667
10.637	0	0	0	0	0	3.4439	0	0	0	0	0	0	0	0	0	0	0	0	0	0	0	0	0	0	0	0	0	0	0	0	0	0	0	0	0	0	0	0	0	0	0	0	0	0	0	0	0	0	0
1.9492	1.8552	0	0	0	1.3107	0.71011	0	2.9543	9.0616	7.4905	1.8238	0	1.4731	6.8601	5.9192	5.1927	10.475	5.3129	3.0353	11.108	10.63	13.856	4.4425	7.1488	0	14.445	10.261	25.669	16.175	20.48	14.822	13.654	21.196	6.6727	10.643	20.058	17.981	18.867	22.085	15.839	21.465	18.506	20.441	16.837	26.073	24.018	19.936	22.831	21.218
4.5295	5.4716	3.3889	4.3316	0	0	0	6.8787	2.5245	12.668	0	0	6.2752	0	1.0994	11.296	0	2.1115	8.934	4.6943	9.2839	15.729	18.496	17.196	12.432	6.4905	21.507	13.43	21.291	11.927	22.635	14.925	22.065	15.14	17.531	18.439	22.109	21.55	31.468	27.217	14.313	33.088	25.899	32.755	27.135	25.898	35.543	28.301	30.503	36.781
15.967	0	0	1.6737	0	0	0	3.4007	0	0	0	0	0	0	0	0	0	0	0	0	0	0	0	0	0	0	0	0	0	0	0	0	0	0	0	0	0	0	0	0	0	0	0	0	0	1.1527	3.8724	3.2783	0.57613	0.72389
0	1.4343	0	14.165	0	0	2.9437	0	3.704	0	0	0.10179	0	0	0	4.28	1.0515	0	0	0	0	0	0	0	0	0	0	0	0	0	0	0	0	0	0	0	0	0	0	0	0	0	0	0	0	0	0	0	0	0
3.0856	0.31328	3.7032	0	0.097171	0	0	0	0	0	0	2.9373	3.4508	2.5306	0.34281	0	0	0	0	0	0	0	0	0	0	0	0	0	0	0	0	0	0	0	0	0	0	0	0	0	0	0	0	0	0	0	0	0	0	0
0	5.1068	0	0	0	9.1299	9.4521	16.194	11.172	14.979	20.718	13.871	21.697	17.927	28.81	29.326	34.107	39.525	38.538	47.206	42.993	55.207	44.222	58.347	60.958	59.444	64.774	59.775	59.382	64.704	68.454	72.352	72.364	79.738	79.563	79.616	81.819	76.825	78.86	92.989	82.697	95.746	96.004	104.35	95.404	108.7	113.04	114.22	109.99	135.37
0	0.79706	0	0	9.8728	8.5063	1.7449	20.096	13.133	11.392	14.252	7.6788	11.896	23.663	6.0312	7.954	0	6.8407	2.0256	7.009	6.0961	6.8234	0	0	0	0	3.5504	0	3.2599	0	0	0	0	0	0	0	0	0	0	0	0	0	0	0	0	0	3.2742	0	2.386	6.6268
3.1323	5.3939	0	0	0	0.92453	1.1588	3.2482	0	0	0	0	0	0	0	0	0	0	0	0	0	0	0	0	0	0	0	0	0	0	0	0	0	0	0	0	0	0	0	0	0	0	0	0	0	0	0	0	0	0
9.6423	6.5044	2.3637	3.9307	0	0.764	0	0	5.1125	0	0	0	0	0	0	0	0	0	0	0	0	0	0	0	0	0	0	0	0	0	0	0	0	0	0	0	0	0	0	0	0	0	0	0	0	0	0	0	0	0
33.096	0	0	3.8758	0	1.8495	2.2438	6.0316	11.608	0.08487	0	0	0	0	0	0	0	0	0	0	0	0	0	0	0	0	0	0	0	0	0	0	0	0	0	0	0	0	0	0	0	0	0	0	0	0	0	0	0	0
7.7771	4.4428	0	6.3608	0	0	0	1.5915	3.9905	8.0506	23.881	18.618	22.237	26.551	26.73	40.501	32.687	32.434	37.964	41.84	43.537	39.69	39.239	53.589	47.505	53.764	60.258	71.587	83.018	109.7	115.93	131.06	161.28	189.88	199.45	206.65	229.36	241.22	253.57	260.08	275.23	291.51	302.49	308.2	315.26	321	305.9	300.19	322.58	324.59
2.4831	1.4079	0	5.3723	5.772	0	0	0	0	0	3.7206	0	3.8841	2.6238	8.4967	7.8877	2.0692	11.774	8.3122	10.542	1.1913	25.032	27.325	25.124	30.11	11.08	11.52	18.612	17.167	20.204	24.089	31.363	34.381	30.755	35.414	45.606	36.24	33.945	32.561	24.816	29.191	29.497	38.364	37.924	27.727	18.102	18.762	20.413	19.386	19.146
4.9877	0	0	0	2.3558	1.3731	6.845	6.6361	1.3652	5.1228	7.5383	6.5798	12.592	10.965	15.785	9.7333	12.1	14.883	12.995	14.004	3.3141	6.2682	12.574	18.33	7.4258	7.2223	12.781	9.6032	14.555	6.3855	4.4209	2.6846	0	8.7947	2.9861	1.7638	2.7451	9.5262	0.69987	1.276	7.9612	0.45774	2.6333	2.3021	0	0	0	0	6.1885	3.399
0	0	0	4.1472	14.586	7.8575	12.201	24.921	31.214	43.098	38.169	60.014	44.782	47.313	56.993	49.833	55.404	46.551	51.871	54.862	58.945	54.087	52.661	56.19	49.828	56.798	50.896	56.725	58.142	60.517	64.843	54.082	46.558	54.2	51.994	46.542	52.172	49.121	50.046	45.142	51.775	51.473	42.768	46.003	29.218	27.244	28.948	24.61	28.365	21.294
0	0	0.81351	0.49568	0	3.2833	0	8.0887	13.138	4.1883	1.776	3.1535	2.5682	5.6797	2.8949	10.498	1.6946	4.1276	2.4449	7.9141	5.1414	0	5.3894	4.8302	1.5978	0	8.7386	5.6207	13.505	0	11.116	15.31	20.314	24.912	26.56	16.717	19.013	17.273	19.302	14.001	10.438	2.9654	15.967	19.878	25.453	27.25	24.41	23.062	30.996	33.16
1.2788	0	0	7.714	0.57637	1.4623	0	0	1.6971	0	6.8254	0	1.4393	0.055092	0.032609	9.4571	0.14057	0	2.678	6.7632	2.6666	2.1234	6.5552	10.527	13.927	15.965	15.301	15.395	7.3689	15.672	13.265	14.549	11.318	12.613	18.277	6.9063	9.2972	0.29469	16.757	5.8396	15.544	12.193	11.76	11.937	20.026	15.705	5.2693	8.6772	19.676	11.558
25.106	14.81	0	2.2072	0	0	0	0	0	0	0	0	0	0	0	0	0	0	0	0	0	0	0	0	0	0	0	0	0	0	0	0	0	0	0	0	0	0	0	0	0	0	0	0	0	0	0	0	0	0
0.42943	3.0627	4.8822	1.7761	0	0	0	0	0	0	0	0	0	0	0	0	0	0	0	0	0	0	0	0	0	0	0.70297	0	0.76558	0	0	0	0	1.9099	0	0	0	0	0	0	0	0	0	0	0	0	0	0	4.1046	3.4658
0.065767	0	0.25586	5.7083	0	0	7.0619	2.1215	0	0	0	0	4.7698	0	0	1.9163	0	0	0	3.924	0	0	0	0.096681	0	0	4.4114	2.0047	11.081	0	6.0523	2.0868	8.2232	15.081	11.895	9.5651	7.3501	14.682	13.142	5.8528	18.157	4.1263	16.025	5.3656	6.1702	5.1266	4.117	0	11.593	8.1456
8.7945	0.74528	4.6576	0	0	0	0	0	0	0.59254	9.0986	11.874	32.433	43.753	63.208	89.862	95.492	118.01	144.92	179.13	186.73	208.35	225.6	262.32	279.93	302.56	318.16	339	339.19	367.45	340.3	371.44	365.26	381.9	390.37	398.14	390.93	390.38	414.74	410.06	424.88	465.01	473.64	451.57	447.47	471.23	470.89	506.12	515.64	462.56
5.6335	11.267	5.6605	0.32866	0	0	0	0	0	3.2223	0	0	0	0	0	0	0	0	0	0	0	0	0	8.5351	0	3.9831	6.1618	0	0.48663	0	4.1411	2.2694	0	0	0	0.34836	0.74482	2.0941	0.23186	0	0	3.1074	0	1.2768	1.127	0.93053	0	2.5403	0	3.4085
9.2908	5.7498	3.9478	0	0	0	0	0.58991	12.114	20.309	33.132	42.813	47.466	55.487	69.869	85.275	84.682	106.65	109.49	120.71	138.48	131.54	139.01	133.51	140.81	147.2	136.57	167.39	155.54	158.48	149.85	147.53	159.22	167.58	164.74	166.13	172.71	163.38	166.92	165.85	163.36	180.13	164.73	173.71	156.19	167.98	158.98	161.47	152.58	158.85
2.2858	2.7747	1.2816	0.10953	0	0	0	0	0	0	0	0	0	0	0	0	0	0	0	0	0	0	0	0	0	0	5.5785	0.58258	0	0	0	0	0	1.7629	0	2.2088	0.53466	0	0	0	0	0	0	0	0	0	0	0	0	0
5.5198	3.2455	0	0	0.44177	0	0	0.9815	0	0	0	0	0	0	0	2.9732	0	0	0	0	0	0	8.2932	0	0	0	0	0	0	0	0	0	0	0	0	0	0	0	0	0	0	0	0	0	0	0	0	0	0	0
4.3634	3.5251	0	1.0008	0	1.4465	0	0	0	0	0	0	0	0	0	0	0	0	0	0	0	0	0	0	0	0	0	0	0	0	0	0	0	0	0	0	0	0	0	0	0	0	0	0	0	0	0	0	0	0
0	1.1554	0	0.66937	5.5563	0	0	0.52291	0	0	0	0	0	0	0	0	0	0.088103	4.1416	0.5664	0	0	0	0.37842	5.5746	3.4544	0.63864	4.1119	5.2162	6.0628	10.035	3.9077	7.2801	0	13.851	6.0512	5.2194	5.192	0	0	0	0	0	0	0	0	0	0	7.3168	0
0	0	0	3.1281	0.22464	2.9873	8.1804	14.153	10.929	19.643	20.69	9.3785	25.039	19.323	27.339	21.843	26.097	26.341	29.526	33.686	24.498	31.703	27.348	29.797	28.978	29.341	28.883	19.883	20.072	31.911	24.879	27.094	26.302	27.603	29.386	24.654	20.999	17.733	20.851	29.019	10.867	24.911	23.54	25.938	21.262	27.015	24.346	23.974	17.717	18.907
0	0	0	0.9784	0	2.1546	7.7031	11.084	11.03	0.74391	0.99531	0	4.2799	0.75671	1.7805	2.1358	0	0	0.91565	3.0479	4.4352	1.3303	0	0	0	0	0	0	0	0	0	0	0	0	0	0	0	0	0	0	0	0	0	0	0	0	0	0	0	0
0	7.9486	0	0.65035	0.5885	0	0.14635	0	0	0	0	0	0	0	0	0	0	0	0	0	0	0	0	0	0	0	0	0	0	0	0	0	0	0	0	0	0	0	0	0	0	0	0	0	0	0	0	0	0	0
8.7649	14.979	7.9013	0	0	0	0	0	0	0	0	0	0	0	0	0	0	0	0	0	0	0	0	0	0	0	0	0	0	0	0	0	0	0	0	0	0	0	0	0	0	0	0	0	0	0	0	0	0	0
6.8243	10.302	0.75129	1.6803	0	0	0	0	0	0	0	0	0	0	0	0	0	0	0	0	0	0	0	0	0	0	0	0	0	0	0	0	0	0	0	0	0	0	0	0	0	0	0	0	0	0	0	0	0	0
20.012	10.171	0	0	0	0	0	0	0	0	0	0	0	0	0	0	0	0	0	0	0	0	0	0	0	0	0	0	0	0	0	0	0	0	0	0	0	0	0	0	0	7.1265	11.634	24.325	16.539	37.282	39.735	56.38	58.294	63.859
30.568	20.127	0	7.3637	2.9239	0	0	0	0	0	0	0	0	0	0	0	0	0	0	0	0	0	0	0	0	0	0	0	0	0	0	0	0	0	0	0	0	0	0	0	0	0	0	0	0	0	0	0	0	0
5.3534	3.9871	0	5.4134	1.2959	0	0	0	2.293	0	0	0	0	0	0	0	0	0	0	0	0	0	0	0	0	0	0	0	0	0	0	0	0	0	0	0	0	0	0	0	0	0	0	0	0	0	0	0	0	0
10.147	0	0	0	0	8.4517	2.7943	0	0	0	0	0	0	0	0	0	0	0	0	0	0	0	0	0	0	0	0	0	0	0	0	2.408	0	0	0	0	0	0	0	0	0	0	0	0	0	0	0	0	0	0
0	0	0	2.4825	2.3062	3.8198	0.041074	6.7913	8.1595	5.834	6.8732	8.3726	6.1036	16.851	9.2583	2.885	3.636	0	7.1202	6.6455	7.5823	0	10.183	10.85	7.2496	12.195	9.6715	9.7892	8.5405	3.141	9.3395	13.077	5.1714	9.1335	2.7421	2.4113	2.9898	2.8893	12.469	6.5189	11.053	4.6256	7.9207	0	0.099768	4.6361	10.01	0	0	0
3.0393	5.1783	0	0.13838	0.3559	0	0	0	0	0	0	11.043	16.524	17.623	17.739	21.982	14.597	11.83	10.894	8.833	12.724	11.659	23.039	23.87	15.454	16.509	33.801	32.342	50.495	54.666	76.824	90.597	108.95	118.86	136.37	151.56	180.21	184.15	177.44	193.96	225.82	235.72	239.14	252.39	244.36	252.18	266.38	272.87	287.32	271
0	0	0	0.48422	2.0266	0	9.8456	7.309	5.5628	11.153	7.831	27.708	28.045	34.199	35.301	43.693	39.56	39.558	41.297	34.208	46.792	40.366	45.289	50.845	52.556	45.501	34.493	51.904	49.746	40.499	44.253	38.069	47.438	40.949	44.192	40.404	35.625	33.767	32.252	32.181	46.326	36.713	30.438	36.771	22.864	33.137	35.289	34.961	27.394	28.278
2.853	0	2.8996	1.564	0	2.0123	0	4.3186	0	0	0	0	0	0	0	0	0	0	0	0	0	0	0	0	0	0	0	0	0	0	0	0	0	0	0	0	0	0	0	0	0	0	0	0	0	0	0	0	0	0
17.232	0	0	0	0.12916	0	3.6013	2.0892	0	5.0074	19.495	17.073	23.636	28.662	32.147	41.946	51.03	51.419	57.212	63.707	63.7	75.352	89.964	43.496	50.616	58.099	47.164	51.984	61.91	54.558	68.116	70.434	58.706	59.555	29.76	24.623	11.872	14.915	6.7566	0	7.3709	6.1159	3.048	1.1876	1.3691	2.2909	0	8.6968	9.7653	0
14.954	4.0638	3.701	0.72865	0	0	0	0	0	0	0	0	0	0	0	0	0	0	0	0	0	0	0	0	0	0	0	0	0	0	0	0	0	0	0	0	0	0	0	0	0	0	0	0	0	0	0	0	0	0
0	0	0	0	6.2173	0.62007	6.3945	3.6425	5.1502	8.2598	10.363	19.747	10.498	26.186	21.204	13.874	10.235	12.713	20.408	6.8028	5.6333	0	11.785	5.3075	2.5562	0	3.557	1.3251	2.8134	0	1.4532	2.7098	0	6.5395	0	1.6228	0	0	1.9918	0	3.369	0	0	0	0	0.49812	0	0	0	0
23.246	4.9813	0	2.7635	0	0	0	0	0	0	0	0	0.79092	0	7.6831	6.5252	1.3979	0	5.1126	4.7497	2.9138	5.4022	6.0412	25.299	19.469	26.731	17.198	18.928	20.342	22.002	18.777	16.39	12.977	18.063	13.849	11.25	17.767	18.459	29.258	27.231	29.476	26.616	19.006	18.999	16.777	21.004	27.643	28.739	22.613	24.14
0	4.1873	0	1.7255	0	0.54091	0	7.7845	6.5622	14.202	27.101	32.756	38.571	57.001	71.393	67.758	88.85	88.051	104.92	84.165	112.79	101.61	119.32	107.03	105.25	102.57	123.16	122.02	106.31	122	121.92	121.88	119.3	120.28	119.44	124.42	103.85	117.33	95.28	104.34	100.19	112.16	110.62	106.79	91.585	104.23	100.1	98.532	108.02	105.45
28.382	4.9645	0	1.6034	0	0	0	0	0	0	0	0	0	0	0	0	0	0	0	0	0	0	0	0	0	0	0	4.3714	4.8232	4.4559	1.2371	0	11.624	8.4122	16.827	11.509	14.805	13.625	20.556	26.198	27.056	23.817	25.456	21.778	20.263	12.819	21.904	15.627	17.076	17.762
0	8.0256	10.773	0	0.13855	0	0	0	6.8477	15.047	2.7721	0	0	0	0	7.354	0	0	0	0	0	0	0	0	0	0	2.9448	0	0	0	0	0	0	0	0	3.9254	5.1893	11.138	11.242	18.628	13.066	35.38	38.663	42.246	41.015	39.578	51.933	56.042	61.317	62.348
1.8085	5.6241	0.065199	5.5429	0	0	0	2.7188	0	0	0	0	0	0	0	0	0	0	0	0	0	0	0	0	0	0	0	0	0	0	0	0	0	0	0	0	0	0	0	0	0	0	0	0	0	0	0	0	0	0
0	5.1935	0	0	0.87342	2.9339	2.1169	8.6762	3.0844	3.0488	5.0011	4.8964	13.398	5.6854	9.3161	8.0124	9.8468	14.516	12.536	13.814	9.9185	18.645	12.227	19.146	24.337	26.444	15.898	19.076	23.849	20.418	23.384	28.246	28.371	20.573	23.821	14	17.181	11.295	6.4484	11.407	10.916	10.056	10.863	22.435	16.888	13.964	19.022	12.937	6.3285	10.651
0	3.6016	1.5802	4.7338	7.819	3.2505	1.2822	5.9029	0	0	0	0	0	0	0	0	0	4.2959	11.516	7.005	0	0.70772	2.3952	9.212	17.501	8.3361	0.082488	12.553	11.641	6.8259	18.351	13.64	26.807	10.562	30.239	34.346	28.644	33.387	26.422	34.192	38.153	35.546	28.542	38.943	37.634	44.172	43.009	49.409	61.988	66.961
0.22628	3.4262	0	0	5.8053	7.5035	3.6533	15.323	19.851	11.931	19.542	12.808	24.744	30.209	33.123	34.69	33.345	27.548	24.728	44.131	49.305	49.754	57.427	47.138	46.009	53.044	54.8	63.587	73.791	62.414	66.324	61.727	61.425	70.968	70.986	64.042	68.472	67.483	80.44	75.324	72.035	68.816	76.742	84.444	82.506	74.987	77.155	65.997	77.731	82.84
0	0.11242	7.2762	0	1.9521	0	0	0	4.5207	5.1293	0	0	0	0	0	0	0	0	0	0	0	0	0	0	0	0	0	0	0	0	0	0	0	0	0	0	0	0	0	0	0	0	0	0	0	0	0	0	0	0
7.1142	5.3874	0	0	0	2.2038	0.21284	8.6379	10.481	12.104	14.876	10.432	8.3919	13.984	15.902	19.079	12.403	15.091	13.724	10.57	0.48872	18.146	9.756	7.0954	0	0	2.6775	6.1779	13.909	5.1724	7.4794	5.5928	3.9612	7.0021	0	1.1528	5.2163	5.6848	8.886	9.7486	3.7023	5.2729	5.8006	10.421	7.4697	13.62	5.7946	3.6016	0	0
8.9825	12.985	0	0	0	0	0	0.32222	10.02	9.982	0	4.1579	0	0	3.525	2.7835	0	0	0	0	0	0	0	0	0	0	0	0	1.2167	0	0	0	0	0	0	0	0	0	0	0	0	0	0	0	0	0	0	0	0	0
2.581	2.128	0	0	1.678	5.2608	0	3.2775	1.7177	0	0	0	0	0	0	0	0	0	0	3.6638	4.5026	2.0897	1.2954	0	3.6073	4.2082	13.741	7.8916	18.706	2.8338	1.2525	3.9257	12.321	12.873	11.283	7.9305	6.7317	7.8072	8.9372	0	0	0	0	0	3.997	0	6.6924	0.99044	2.0621	10.31
7.9135	0	0	0	0	2.0267	3.9187	0	0	0	0	0	0	0	0	0	0	0	0	0	0	0.93603	0	0	0	0	0	0	0	0	0	0	0	0	0	0	0	0	0	0	0	0	0	0	0	0	0	0	1.5121	5.3685
5.3651	6.6817	0	0	0.8697	0	0	3.0137	8.0881	5.1419	2.5118	0	4.9324	9.8417	11.469	16.125	5.9021	8.5285	10.032	0	6.0327	0.67258	0	0	0	0	0	0	7.3791	0	0	0	0	0.93637	0	0	0	0	0	0	0	0	0	0	0	0	0	1.111	0	0
5.7841	3.6893	0	8.208	0	0	0	0	0	0	0	0	0	0	0	0.97937	0	0	0	0	0	0	0	0	2.411	1.8508	2.0412	16.144	8.2113	21.607	13.206	28.333	44.654	53.95	69.039	70.562	69.603	67.656	83.962	80.119	82.836	86.174	96.37	106.03	107.78	125.77	100.54	105.47	122.88	95.782
0	6.2163	0	0	2.6229	0	1.572	0.80911	3.6674	0	7.4098	1.1081	9.5609	4.0201	14.342	14.521	12.02	19.771	16.701	16.216	6.9958	24.211	19.513	16.884	18.164	9.7332	8.6054	13.129	13.137	20.498	25.611	26.893	30.306	16.623	17.425	22.878	19.124	15.171	5.3949	4.3251	8.8828	10.031	11.393	17.867	3.5994	1.7127	3.6258	0	9.1452	8.1805
6.0278	0.18503	0	0.13558	3.9683	0	0	0	0	0	0	0	0	0	0	0	0	0	0	0	0	0	0	0	0	0	0	0	0	0	0	0	0	0	0	0	0	0	0	0	0	0	0	0	0	0	0	0	0	0
7.5373	2.1906	0	5.7528	0.723	0	0	0	0	0	0	0	1.6496	1.8877	5.6893	5.5019	12.556	9.7155	11.803	13.361	4.811	12.607	7.9782	7.1294	16.151	31.402	65.105	106.4	166.99	216.09	282.19	347.92	396.57	463.53	517.22	587.89	656.84	688.39	739.55	773.05	784.88	829.05	840.6	848.45	895.31	907.97	905.45	904.73	928.94	939.79
0	0	0	0	11.355	12.845	15.86	14.774	17.459	20.614	23.218	24.878	25.356	29.116	20.957	21.781	30.809	31.235	35.429	36.308	25.061	22.254	17.956	26.75	39.624	56.187	77.997	98.987	166.67	193.19	268.83	285.82	317.83	363.53	418.9	475.55	530.94	524.73	563.53	605.17	612.66	644.19	666.34	736.05	750.17	773.35	814.36	811.46	873.1	842.07
5.8913	12.446	0	0	0	0	1.1338	0	0	0	0	0	0	0	0	0	0	0	0	0	0	0	0	0	0	0	0	0	0	0	0	0	0	0	0	0	0	0	0	0	0	0	0	0	0	0	0	0	0	0
2.0675	0.91155	10.805	1.1855	0	0	0	0	0	0	0	0	0	0	0	0	0	0	0	6.4853	0	0	0	0	0	0	0	0	0	0	0.39803	0	4.2866	2.3161	7.7524	7.6477	12.193	16.774	5.4276	4.4791	9.4751	9.265	7.1885	3.0178	7.2317	7.6432	2.0456	0	3.8482	0
0	6.2625	0	0	0	0	0.56597	0	0	0	0	5.3585	16.035	9.9052	13.082	5.0239	10.176	7.0741	3.2386	0.59157	0.234	0	0.68288	5.7444	0	4.3688	0	0	5.9321	0	1.511	6.9745	10.343	12.17	9.0801	14.917	13.053	15.953	17.208	22.714	21.948	11.819	14.227	11.108	0	12.633	6.3999	7.0562	9.8396	0
0	4.7422	0	0.96484	1.0356	0	0	0.3207	0	0	1.2282	4.545	5.9685	14.346	12.158	9.4193	13.481	12.837	13.33	10.798	19.961	11.376	23.897	17.607	26.174	18.972	31.613	20.24	23.302	20.948	19.286	26.416	31.18	28.092	26.07	27.097	23.133	36.358	38.954	35.406	45.937	39.66	43.947	36.908	36.319	46.665	39.464	41.058	38.766	43.674
6.6209	8.2697	0	2.6638	0	0	0	3.2551	0	0	0	0	0	0	0	0	0	4.4887	2.2272	23.997	38.837	64.986	66.74	89.229	80.562	94.063	112.82	139.62	189.31	149.05	154.77	173.16	178.86	197.59	244.85	199.89	277.75	264.43	285.72	259.07	218.67	247.29	244.66	230.53	248.88	232.84	244.7	219.52	228.45	248.25
0	0	0	0.95915	9.782	0	0.87816	16.252	4.3798	3.9135	3.3271	0.12069	5.093	0	7.1023	0	0	0	4.0425	3.9342	0	1.9103	9.6042	7.0995	0	0	0.68199	0.82131	0	0	0	0	0	3.0785	0	0	0	0	0	0	0	0	0	0	0.58334	0	1.8377	0	1.1513	0
16.138	0	1.0043	7.7996	0	0	0	0	0	0	0.50767	0	0	0	0	4.0418	0	0	4.0024	4.9513	2.6136	0	4.5902	6.3514	13.287	15.159	20.714	19.309	12.352	24.355	23.666	17.183	25.734	31.117	37.718	30.615	41.91	27.095	45.321	40.009	52.806	48.481	60.33	58.713	71.536	73.844	70.432	75.238	80	85.187
2.3106	2.4122	2.3219	0.39291	0.028843	0	0	4.8409	0	0	0	0	0	0	0	0	0	0	0	0	0	0	0	0	0	0	0	0	0	0	0	0	0	0	0	0	0	0	0	0	0	0	0	0	0	0	0	0	0	0
15.641	5.6011	0	0.53026	0	0	0	0	0	0	0	0	0	0	0	0	0	0	0	0	3.381	0	0	0	0	0	0	0	0.18148	2.3999	8.7467	6.649	11.468	5.5591	7.7791	8.1459	4.3955	9.0509	2.1975	0.22768	8.2522	5.368	7.0787	19.477	20.073	32.777	29.875	45.132	41.403	59.007
6.2376	2.0024	0	1.671	2.5111	0	0	1.2581	0	0	3.8181	0.018585	1.211	0.69068	0	4.9327	0	0	2.4726	2.117	0	0	2.6946	3.8159	6.0762	6.6484	10.547	10.096	6.4017	15.179	4.6472	1.6405	0	4.1292	10.354	5.2491	8.4875	1.8736	10.056	5.4731	10.756	6.5199	13.891	5.4629	8.0327	3.4848	0.64722	0	5.4389	0.2113
1.6591	7.3891	0	0	0.97679	0	0.57923	0.19616	0.19693	0	0	0	0.5987	2.2139	0	0	0	0	0	0.11772	0	0	0	0	0	0	0	0	0	0	0	0	0	4.1561	8.1298	7.1746	3.8595	8.7984	6.6102	0	1.9913	0	0.34187	0.20739	8.438	5.651	6.3276	0	0.31535	7.5903
0	0	0	4.533	1.4016	2.6468	5.3097	7.5351	6.234	1.6872	0	7.1114	5.0645	7.7101	5.4138	0.2267	1.6695	4.8936	1.8698	0	2.3891	1.8863	4.5918	1.5299	2.52	4.9339	4.6002	2.1542	13.632	0	8.3696	13.222	1.1354	2.465	0	0	2.5965	2.4138	4.3671	0	16.263	3.7414	8.4562	13.394	11.934	7.8536	11.561	15.169	20.718	16.199
13.327	0	0	0	0	0	2.0498	0	0	0	0	0	0	0	0	0	0	0	0	0	0	0	0	0	0	0	0	0	0	0	0	0	0	0	0	0	0	0	0	0	0	0	0	0	0	0	0	0	0	0
1.7542	4.197	0	0	0	8.6813	0	6.2103	0.13886	0.22027	0	0	0	0	1.226	0	5.2243	0	7.4595	0.39369	1.8089	0	7.1835	0	6.1233	15.303	33.179	39.857	60.337	81.977	110.62	144.64	150.14	180.05	188.01	209.8	220.75	263.97	278.33	273.12	285.77	316.88	337.11	348.44	337.14	329.34	329.19	330.9	339.35	340.3
3.8924	3.7941	0	0	10.773	0	0	0	0	0	0	0	0	0	0	0	0	0	0	0	0	0	0	0	0	0	0	0	0	0	0	0	0	0	0	0	0	0	0	0	0	0	0	0	0	0	0	0	0	0
9.5477	4.5242	0	0	0	0	0	0	0	0	0	0	0	0	0	0	0	0	0	0	0	0	0	0	0	0	0	0	0	0	0	0	0	0	0	0	0	0	0	0	0	0	0	0	0	0	0	0	0	0
0	0	0	4.2261	1.8279	3.0568	8.3013	10.535	8.6508	9.108	4.5461	15.452	15.634	17.87	15.609	11.174	8.6256	7.221	9.9419	11.205	11.409	23.19	14.323	14.185	19.801	25.495	26.413	22.758	19.01	32.195	29.259	28.137	23.972	22.505	26.431	22.344	16.46	25.172	25.022	29.48	36.481	28.827	28.735	34.62	36.487	38.036	32.076	33.826	33.947	29.934
10.846	11.445	2.3362	3.1941	0	0	0	0	0	0	0	0	0	0	0	2.2097	0	0	0	0	0	0	0.16631	6.3907	0	0	3.6933	0	0	0	0	0	0	0	0	0	1.4396	0	0	0	8.729	5.3801	7.5286	31.121	32.546	15.993	39.275	40.154	48.901	50.802
7.9767	1.9953	3.9185	3.6222	0	0	0	1.2945	3.0472	13.98	1.0636	3.6452	0	7.15	6.6636	23.916	14.966	5.8364	9.0856	14.282	4.0461	14.245	17.806	27.047	21.919	12.607	34.165	55.255	89.291	129.01	191.47	341.84	376.14	307.08	340.34	384.26	414.54	447.01	493.39	476.57	461.09	466.13	508.63	753.19	751.2	776.9	781.28	789.59	807.53	863.93
13.741	0	0	0	8.1157	0	0	0	0	0	0	0	0	0	0	0	0	0	0	0	0	0	0	0	0	0	0	0	0	0	0	0	0	0	0	0	0	0	0	0	0	0	0	0	0	0	0	0	0	0
2.7528	0	0	11.075	0.82411	0	0	0	0	0	0	0	0	0	0	0	0	0	0	0	0	0	0	3.4661	0	0	0	4.8877	0	0	0	0	0	0	0	0	0	0	0	0	0	0	0	0	0	0	0	0	0	0
10.673	0	0	0	0	6.4889	8.7083	6.1705	6.3447	11.173	0	0	0	0	0	0	5.9047	0	0	0	0	0	2.0149	0	0	3.251	0	0	3.6831	0	5.0237	0	6.7528	0	0	0	0	0	0	0.51267	2.8245	7.0773	6.9586	8.4036	10.02	14.108	7.3861	21.271	18.682	17.929
4.0507	0	0	7.968	4.4474	0.068108	0	2.1112	4.6377	5.7588	8.362	5.3926	11.703	12.252	10.574	19.431	11.315	9.1992	12.161	6.4107	3.7056	0.41579	5.3718	12.587	8.6685	9.5126	8.767	3.4122	1.0606	13.419	3.0838	3.2975	0	0	2.8878	0	0	0	0	0	0	0	0	0	0	0	0	0	0	0
2.092	4.7533	4.4829	1.988	0	0	0	0	0	0	0	0	0	0	0	0	0	0	0	0	0	0	0	0	0	0	14.353	37.225	57.126	84.221	120.26	150.97	188.54	229.56	265.79	300.03	355.54	394.74	434.74	452.22	480.69	488.97	522.58	554.96	565.76	595	621.59	597.31	625.97	640.01
0	0	0	6.0678	2.443	14.024	11.294	23.648	28.673	17.29	17.458	20.414	24.31	21.186	19.483	20.045	30.295	26.214	26.966	29.198	19.78	49.577	42.365	71.119	33.708	41.729	40.231	41.63	39.096	27.149	31.192	35.777	53.165	55.326	58.101	56.078	51.286	42.334	50.42	16.127	40.591	20.169	34.459	35.185	31.396	49.556	37.981	18.2	44.464	14.891
2.9801	5.8677	0	0	0	0	0	7.3825	0	1.5571	5.6956	0.81132	14.535	9.3652	14.263	23.092	21.639	21.246	31.037	42.743	48.307	45.671	47.651	51.115	35.052	39.204	50.507	54.132	38.817	46.533	36.464	40.694	40.938	47.807	39.505	50.219	49.701	54.651	45.95	52.372	59.684	62.616	49.222	63.022	56.431	59.823	62.488	59.026	76.279	72.382
4.6792	12.18	0	0	0	0	0.60148	0	0	0	0	0	0	0	0	0	0	0	0	0	0	0	0	0	0	0	0	0	0	0	0	0	0	0	0	0	0	0	0	0	0	0	0	0	0	0	0	0	0	0
2.6753	1.0658	0.8468	0	0	0	0.19993	0	0	0	0	0	0	0	0	0	0	0	0	0	0	0	0	0	1.3445	0	0	0	0	0	0	0	0	0	0	0	0	0	0	0	0	0	0	0	0	0	0	0	4.2216	0
0	1.9106	8.8459	2.9205	0	0	0	0	2.5894	8.0737	3.5423	13.769	6.7466	18.202	18.36	12.103	13.388	7.7594	11.473	14.688	24.93	18.046	21.948	12.882	21.848	18.605	20.7	17.079	11.524	14.798	15.261	13.826	17.736	13.558	7.4748	10.93	4.5062	8.7437	12.526	10.247	16.043	7.5698	10.809	8.1409	6.3372	11.375	10.515	6.547	3.0288	5.7251
0	0	0	0	2.0316	2.759	4.5693	0.18767	2.5664	0	9.0875	17.889	11.696	17.655	4.5407	8.3445	3.532	7.7928	9.2028	7.3676	13.854	7.6672	24.399	36.292	29.019	35.296	35.379	51.613	60.174	64.977	71.885	72.167	74.554	76.811	75.293	80.579	82.631	82.5	81.681	83.673	94.726	90.974	86.711	99.115	93.699	62.829	89.492	94.894	91.585	89.848
16.352	1.8437	0.87219	1.3938	0	0	0	0	0	0	0	0	0	0	0	0	0	0	0	0	0	0	0	0	0	0	0	0	0	0	0	0	0	0	0	0	0	0	0	0	0	0	0	0	0	0	0	0	0	0
16.381	8.4746	0	0	0	0	0	0	0	2.8672	0	0	2.1245	6.8535	5.9916	1.451	3.9901	0	0.32764	0	0	0	0	0	0	0	0	0	0	0	0	0	0	0	0	0	0	0	0	0	0	0	0	0	0	0	0	0	0	0
1.9433	7.7096	0	0	0	2.6475	0	1.6164	9.9911	12.902	8.0411	0	0.35745	2.998	16.714	16.667	9.1448	14.947	5.4483	7.6347	7.5044	7.998	0	1.5331	0	0	0	0	5.9736	7.0147	8.4851	9.4531	1.8851	4.2092	0	7.3051	2.3255	2.0491	2.6054	4.1953	0	1.5064	0	0	0	0	0	0	0	0
5.0289	8.6344	0	3.9621	0	0	0	0	0	0	0	0	0	0	0	0	0	0	0	0	0	0	0	0	0	0	0	0	0	0.94529	1.1248	12.911	18.823	13.865	12.711	26.471	16.427	20.755	18.36	10.119	0.7913	20.237	10.861	14.517	0	3.686	0	0	0	0
15.703	5.1055	0	1.7013	0	0	0	0	0	0	0	0	0	0	0	0	0	0	0	0	0	0	0	0	0	0	0	0	0	0	0	0	0	0	0	0	0	0	0	0	0	0	0.43834	0	11.072	11.792	9.565	9.1143	5.4887	8.3391
1.907	2.6697	0	0.87749	0	1.8674	0	6.3166	7.6081	5.4962	6.1869	10.453	9.7065	12.44	15.07	20.647	13.145	16.73	16.453	13.014	17.572	18.106	25.498	6.2644	9.0773	3.2581	14.548	11.195	26.528	18.913	19.907	24.874	16.419	19.998	18.357	20.934	25.443	22.536	20.034	28.316	27.353	16.16	24.763	27.226	28.556	39.233	47.48	45.118	41.609	43.504
3.3675	1.8302	0	3.8834	0	0	2.5482	0	0	0	0	2.1269	12.155	7.2115	16.631	8.0208	13.105	12.598	3.797	8.0717	11.473	5.3557	10.707	11.916	9.8903	15.855	0.84458	12.906	9.9116	3.9497	11.893	2.4541	9.1718	14.658	8.7537	15.689	10.872	2.38	7.7609	1.5437	9.9809	12.289	10.27	8.6506	1.5006	7.864	6.7958	9.583	9.8911	0
4.9073	0	0	0	0	2.4194	0	2.2942	0	0	0	0	0	0	0	0	0	0	0	0	0	0	0	0	0	0	0	0	3.6908	6.4172	23.905	35.104	30.93	41.901	55.415	75.74	79.569	94.388	111.63	113.46	124.08	129.01	143.02	143.39	162.91	165.52	159.72	172.89	186.87	181.38
0	0	0	7.0685	7.3323	3.5599	3.8413	11.507	9.9211	12.834	15.636	13.076	15.062	29.495	27.212	30.64	24.939	14.386	25.551	14.53	16.876	17.152	12.821	15.193	13.474	19.581	19.968	12.871	0.081532	12.053	14.593	11.133	6.5086	17.743	11.903	6.9712	12.089	0	2.5451	0	5.5565	0	0	0	0	0	0	0	0	0
0	0	0	0	0	15.912	11.764	9.0233	0	11.295	11.21	18.398	15.46	18.574	7.3572	0	0	0.92352	5.4145	12.796	12.368	22.098	21.438	26.983	25.835	26.301	22.568	21.566	22.822	27.581	26.051	26.529	25.232	18.002	22.946	24.318	23.329	22.304	27.272	12.197	18.798	23.083	22.08	27.011	17.855	27.784	25.492	29.714	28.086	30.348
17.976	0	0	0	0	0	2.4419	0	0	0	0	0	0	0	0	0	0	0	0	0	0	0	2.8427	0	0	0	0	0	0	0	0	0	0	0	0	0	0	0	0	0	0	1.0157	0	0	0	0	0	7.2223	2.4863	0
1.9217	5.6724	0	9.1449	1.8311	0	0	0	0	0	0	0	0	0	0	0	0	0	0	0	0	0	0	0	0	0	0	0	0	0	0	0	0	0	0	0	0	0	0	0	0	0	0	0	0	0	0	0	0	0
4.3253	1.3651	2.6693	6.0077	0	0	0	0	0	6.7303	12.658	16.041	10.775	25.989	37.133	24.267	30.349	28.985	26.938	24.32	26.886	17.552	33.598	31.758	39.406	32.172	31.274	40.533	28.213	30.45	28.557	35.345	30.953	35.237	30.348	29.371	30.604	31.232	28.462	34.67	21.625	37.032	36.443	20.561	36.064	37.25	34.212	39.858	39.056	52.381
4.4503	8.2922	0	0	0.75823	0	0	0	0	0	0	0	0	0	0	0	0	0	0	0	0	0	0	0	0	0	0	0	0	0	0	0	0	0	0	0	0	0	0	0	0	0	0	0	0	0	0	0	0	0
14.15	7.708	0	0	0	0	0	0	0	0	0	0	0	0	0	0	0	0	0	0	0	0	0	0	0	0	0	0	0	0	0	0	0	0	0	0	0	0	0	0	0	0	0	0	0	0	0	0	0	0
3.635	0.74476	0	0	0	0	2.2497	4.6168	0	0	0	0	0	0	0	0	0	0	0	1.3605	0	0	0	0	0	0	0	0	0	0	0	0	0	0	0	0	0	0	0	0	0	0	0	0	0	0	0	0	0	0
19.689	6.9153	1.185	1.2571	0	0	0	0	0	0	0	0	0	0	0	0	0	0	0	0	0	0	0	0	0	0	0	0	0	0	0	0	0	0	0	0	0	0	0	0	0	0	0	0	0	0	0	0	0	0
0	0	0	5.9097	0	1.9118	2.6763	2.5669	0	6.3151	7.3469	3.2986	2.7859	5.2433	10.291	5.6782	2.4318	0.051957	2.6687	9.8546	13.967	12.335	13.977	15.675	8.4096	7.3552	1.0253	9.1568	5.5835	10.548	13.987	14.493	29.33	15.506	24.396	26.411	23.822	28.769	28.038	33.799	35.637	34.783	35.484	47.881	42.415	53.963	49.343	55.71	44.044	54.792
10.164	4.7516	0	0	0	0	0	6.5665	2.881	3.2105	0.71764	0	0	2.0975	0	0	0	0	0	0	0	4.7134	0	0	0	0	0.44954	0	4.1074	0	0	0	0	0	0	0	0	0	0.12606	0.71471	0	0	0	0	0	0	0	0	0	0
0.17227	0.74416	0	0	0	2.5661	5.7811	5.6171	4.6179	0	6.7125	0	8.5535	5.2428	4.5174	2.7046	3.441	10.767	7.8479	8.1134	10.06	9.2502	9.3873	13.102	8.2704	8.6041	7.4876	5.2413	8.6195	5.9951	3.266	8.8074	2.6909	6.3799	7.2258	0	4.4502	2.4039	2.1465	10.172	8.2151	12.235	20.755	22.808	29.47	39.835	23.217	28.919	24.284	28.387
2.3409	0	0	0	0.37249	4.7992	3.8057	0	1.9056	2.7533	8.5991	20.33	16.301	20.678	31.775	38.6	46.511	55.605	56.936	68.381	68.529	71.95	81.68	81.708	87.328	82.24	94.437	98.696	110.29	118.77	133.04	146.88	153.65	170.2	169.84	176.43	179.03	181.74	193.07	211.45	214.32	221.81	216.49	225.09	233.36	241.24	243.94	245.17	243.02	233.46
0	4.3761	0	1.7427	1.5454	0	2.0738	0	0	0	0	8.8113	11.51	6.646	3.4927	6.0512	9.5551	1.5681	0	0	0	0	0	3.8295	0	22.693	36.584	99.981	129.17	173.64	246.68	293.74	352.76	435.62	491.69	548.15	623.48	654.66	735.09	767.48	816.24	869.19	862.13	904.56	897.11	927.23	942.9	963.26	960.61	995.51
0	0	0	0	1.4703	4.4038	1.8691	0	0	0	0	0	0	0	0	0	0	0	0	0	0	0	0	0	4.9294	3.3161	0	6.9324	8.5005	2.3267	16.146	8.052	14.931	13.965	27.654	19.231	14.009	13.615	11.465	16.606	16.911	14.407	9.2288	11.809	11.99	16.205	18.102	24.454	23.726	24.621
1.1158	5.7723	5.585	0	7.8911	0	0	0	0	11.24	0	0	0	6.4038	8.3175	4.8441	7.621	8.5721	1.5455	2.1665	0	7.0364	0	0.26744	1.8819	0	6.8594	0	2.0772	0	4.4441	0	0	0	0	0	0	0	0	0	0	0	0	0	0	0	0	0	0	0
0	0.21196	1.9529	3.7369	0	0	0	0	0	0	0	0	0.21136	0	0	1.6371	1.9312	0	2.4843	8.5698	0	0	0	0	0	0	0	0	0	0	0	0	0	0	0	0	0	0	0	0	0	0	0	0	0	0	0	0	0	0
9.6171	4.9924	0	7.574	0	0	0	0	0.75648	0.88748	4.3481	1.8985	5.829	11.719	8.4005	19.127	17.434	16.948	21.459	24.171	26.765	28.086	32.907	41.819	43.655	41.478	43.071	47.454	50.12	53.89	48.423	51.548	55.437	52.757	61.749	50.513	56.083	47.94	47.423	46.491	58.626	55.791	53.918	47.854	55.691	58.794	57.315	47.542	57.905	55.046
14.432	7.5446	3.6383	0	0	0	0	0	0	0	0	0	0	0	0	0	0	0	0	2.4541	4.8509	0	1.119	0	0	3.9402	0	3.0999	6.3576	3.1879	3.8868	0	0	0	0.81335	0	0	0	0	0	0	7.6557	0	0	0	0	0	0	0	0
6.2178	5.5313	0	4.7769	0	0	0	0	0	0	0	0	0	0	0	0	0	0	0	0	1.797	2.1689	0.99578	2.0618	2.0872	8.9207	1.3945	6.518	6.2321	7.4537	8.723	18.513	20.905	19.793	23.306	24.417	25.68	31.218	28.625	41.219	43.362	43.118	40.032	48.693	52.073	59.399	60.398	71.07	60.009	59.401
4.0148	3.7538	0	4.068	0	0	0	0	0	0	0	0	0	0	0	0	0	0	0	0	0	0	0	0	0	0	0	0	0	0	0	0	0	0	0	0	0	0	0	0	0	0	0	0	0	0	0	0.13942	5.0092	3.5868
8.8479	0.83337	1.4854	6.2708	0	0	0	0	0	0	0	0	0	0	0	0	0	0	0	0	0	0	0	0	0	0	0	0	0	0	0	0	0	0	0	0	0	0	0	0	0	3.1947	0.93169	6.424	2.2479	8.914	6.0168	5.1157	3.1197	0.86021
7.0006	4.0312	0	0.6358	0.82721	1.9068	0	0	0	0	0	0	0	0	0	0	0	0	0	0	0	0	0	0	0	0	0	0	0	0	0	0	0	0	0	0	0	0	0	0	0	0	0	0	0	0	0	0	0	0
0	2.5437	0	0	2.3222	0	3.3166	10.388	1.499	2.3032	1.2688	0	2.8467	2.1935	0	0	0.038724	0	3.8722	0	0	8.5763	0	6.2144	0	1.2304	9.6628	9.427	0	3.1724	0	0	0	0	0	0	0	0	0	0	0	0	0	0	0	0	0	0	0	0
7.024	6.2028	1.1306	2.0122	0	0	0	13.779	31.526	62.624	116.66	183.96	242.66	305.12	374.87	445.29	495.02	563.22	624.74	653.05	711.97	764.16	850.64	911.64	917.95	929.38	928.8	922.19	927.97	873.69	926.89	927.54	894.29	923.97	927.77	940.84	943.77	930.99	950.72	937.64	946.43	920.58	940.04	963.53	949.27	958.36	962.38	965.49	972.41	972.12
4.7759	7.4437	4.1893	9.529	0	0	0	0	1.3494	23.043	33.233	41.289	66.737	95.904	108.87	125.18	126.24	159.67	167.82	157.01	187.06	182.44	184.05	192.68	176.83	191.23	197.71	170.74	189.36	181.53	194.79	185.54	174.11	168.97	161.88	160.46	180.18	169.3	166.06	165.44	175	168.02	181.82	177.48	171.19	185.9	184.06	179.24	184.14	167.9
5.2975	0.039762	0	1.3044	0	4.0346	0	3.5514	0.12871	0	1.3953	3.1347	0	3.0284	0.010205	0	0	0	0	1.4582	5.2179	0	11.335	0	0	0	0	0	0	0	0	0	0	0	0	0	0	0	0	0	0	0	0	0	0	0	0	0	0	0
8.9291	12.47	0	7.5267	0	0	0	0	0	0	0	0	0	0	0	0	0	0	0	0	0	0	0	0	0	0	0	0	0	0	0	0	0	0	0	0	0	0	0	0	0	0	0	0	0	0	0	0	0	0
0	0	0	0.99127	0.79599	5.6023	1.5166	0	0	0	0	8.6014	8.7236	11.719	12.561	2.6366	4.4241	0.72856	0	2.8813	0	0	0	0	0	0	0	0	0	0	3.7927	0	3.2804	5.2285	4.9727	12.572	12.166	6.9498	16.226	9.9017	16.716	12.205	14.536	23.975	4.8711	13.648	12.793	16.157	13.297	10.657
0.37765	0	0.56227	3.8473	0	0	1.2684	0	0	0	0	0	0	0	0	0	0	0	0	0	0	0	0	0	0	0	0	0	0	0	0	0	0	0	0	0	0	0	0	0	0	0	0	0	0	0	0	0	0	0
1.7995	9.0593	0	2.6864	0	0.81871	0	0	2.5343	5.2873	5.6819	0	3.2321	0	2.279	2.71	0	1.3693	0	0	0	0.23446	0	0	0	0	0	0	0.083294	0	0	0	0	0	0	0	0	0	0	0	0	0	0	0	0	0	0	0	0	0
0.10104	7.6857	0	0	0	0	0	7.5528	4.7697	0	0	0	0	0	0	0	0	0	0	0	0	0	0	0	0	0	0	0	0	0	0	0	0	0	0	0	0	0	0	0	0	0	0	0	0	0	0	0	0	0
0	0	0	7.3906	0	7.4226	0	3.5417	0	0	0.18278	0	0	8.4795	4.56	0	2.5204	0	4.1473	3.5246	8.1738	9.8105	20.919	17.579	21.428	47.874	43.741	109.04	154.66	196.61	249.96	305.04	316.1	393.99	444.44	477.29	508.17	585.5	623.63	640.27	699.93	683.73	706.91	696.93	784.53	818.97	794.76	858.35	828.39	903.16
4.2635	2.9042	0	3.5314	0	0	0	1.4358	8.5527	0	0	0	0	0	2.713	0	0	0	0	8.3504	6.901	0	10.128	0	0	0	0	0	0	0	0	9.1132	5.1394	7.8191	9.6421	8.8589	4.3222	8.8511	8.9843	11.122	10.672	7.0813	6.1244	10.849	2.0558	14.755	12.716	8.7179	3.9442	3.9633
6.534	0.026228	0	0.37666	0	0	4.3474	18.954	51.395	81.063	115.06	144.28	183.18	235.16	263.65	304.06	319.66	356.88	383.37	419.33	448.63	473.08	488.52	499.81	496.29	502.42	518.4	531.9	525.69	531.32	533.54	555.65	566.1	568.43	542.74	552.43	554.46	555.13	556.73	541.78	534.49	529.56	493.55	546.5	539.17	553.83	542.15	545.66	527.98	546
2.6317	11.198	1.3917	0	0	0.8591	0	0	0	0	0	0	0	0	6.7414	18.019	20.992	35.902	47.79	65.656	80.515	85.459	90.315	104.82	104.17	124.29	127.18	151.66	141.77	145.86	146.2	149.09	146.86	178.45	147.71	155.26	154.85	156.23	153.89	152.56	143.07	158.12	143.68	150.74	149.75	150.72	147.75	152.47	147.98	139.82
6.9345	0	2.1692	0	4.7513	0	0	0	0	0	0	0	0	0	0	0	0	0	0	0	0	0	0	0	0	0	0	0	0	0	0	0	0	0	0	0	0	0	0	0	0	0	0	0	0	0	0	0	0	0
2.7758	0	0	3.6738	0	0	0	0	1.288	0	0	0	0	0.94204	0	0	0	0	0	0	0	0	0	0	0	0	0	0	0	0	0	0	0	0	0	0	0	0	0	0	0	0	0	0	0	0	0	0	0	0
0	0	0	0	5.9693	6.7617	0	3.6745	5.9764	13.87	11.906	13.4	8.7171	13.856	20.158	28.928	21.123	2.9284	33.215	18.872	29.272	37.755	35.649	0	0	0	2.5349	2.6739	12.633	0.46261	1.2276	2.9916	0	0	0	0	0	0	0	0	0	0	0	0	0	0.44198	0	0	0	0
8.0432	1.3871	0	1.7825	4.0156	0	0	0	0	0	0	0	0	0	0	0	0	0	0	0	0	0	3.3413	0	0	0	0	0	0	0	0	1.0394	0	0	0	2.1996	0	0	0	0	0	0	0	0	0	0	0	0	0	0
2.9932	0	0	0	4.2058	2.6083	0	0	0	0	0	0	0	0	0	0	0	0	0	0.51837	0	0	0	0	0	0	0	2.4854	10.229	19.111	41.999	43.161	55.792	52.105	74.882	79.04	75.515	89.831	97.969	102.34	110.67	114.67	113.91	124.61	123.3	137.96	138.33	150.8	159.51	147.23
2.8099	0	0	0	2.8777	1.1447	2.9614	0.49277	0	0	0	0	0	0	0	0	1.9337	7.744	6.0719	7.6206	0	0	0	2.5442	5.8996	2.548	9.1161	9.9254	10.284	10.177	21.793	20.833	34.932	26.177	45.634	42.162	45.164	42.469	45.877	52.514	51.785	52.183	53.032	56.809	54.314	60.843	60.973	64.163	68.114	63.329
4.5487	2.1416	0	2.1013	1.5906	0	0	3.6828	3.2286	0	1.3316	0	1.806	3.8535	0	0	0	0.94788	0	0	0	0	0	0	0	0	0	0	0	0	0	0	0	0	0	0	0	0	0	0	0	0	0	0	0	0	0	0	0	0
1.1472	0	0	1.8541	0	3.9697	4.9496	6.1491	12.116	26.141	58.239	90.435	110.14	154.89	179.37	206.77	227.98	239.41	271.4	302.19	298.19	290.81	305.92	293.42	298.77	322.06	323.04	316.65	314.33	325.8	317.16	334.29	313.8	325.1	300.15	311.64	314.7	313.39	318.58	300.59	311.19	312.33	317.71	304.48	283.6	295.46	285.64	269.49	273.49	284.66
4.3363	3.117	0	0.65497	1.08	0	0	5.668	0	0	0	0	3.8342	4.7413	3.5723	6.5809	7.371	5.1573	5.8666	17.325	22.407	25.966	37.993	35.707	35.665	21.359	39.333	41.219	33.319	31.826	31.966	30.373	41.046	41.081	37.492	53.063	44.632	42.705	30.127	25.408	36.106	31.87	37.053	45.182	56.48	56.849	73.703	72.281	80.663	87.898
11.936	2.8991	0	1.8975	0.65223	0	0	0	0	0	0	16.671	27.37	15.488	24.063	49.669	38.495	35.262	18.916	58.591	52.232	62.196	66.939	67.179	68.546	74.757	60.281	77.059	61.288	72.97	66.967	57.342	63.71	56.966	62.756	67.654	54.166	59.001	63.244	58.545	58.106	47.915	47.469	52.869	58.101	59.99	44.287	42.064	41.725	43.937
7.5302	0	0	1.9331	2.5316	0	0	0	0	0.75683	5.96	0	0	0.061755	0	1.6249	0	0	0	0	2.9582	7.3477	3.5231	13.856	13.202	16.99	12.089	14.013	9.3185	18.149	0	0	0	0	2.8974	0	0	0	0	0	0	0	0	0	0	0	0	0	0	0
18.921	2.974	0	10.294	0	0	0	0	0	2.0979	9.8465	6.416	14.856	12.486	14.824	22.998	15.816	21.556	26.434	27.917	31.368	31.871	29.748	36.736	35.693	40.239	34.594	30.207	31.607	49.006	32.507	35.282	35.019	37.583	38.595	35.424	27.416	20.112	31.193	22.892	30.56	29.252	29.525	28.469	42.629	36.958	27.498	21.568	17.033	13.263
16.232	9.9968	0	0	0	0	0	0	0.32892	0	3.4248	1.833	0.30544	0	0.67469	0.41382	0.061394	0	1.6017	0	0	0	0	2.4382	0	4.163	0	0	0	0	1.6702	0	1.7207	6.2616	0.35484	0	0	1.6663	8.7736	7.7642	7.5494	3.2215	0	0	0	0	2.222	0	0	0
0	2.1203	1.6559	5.4211	0.33292	0.031691	0	9.9847	0.53138	0	0	0	0	0	0.11581	0	0	0	0	0	0	0	0	0	0	0	0	0	0	0	0	0	0	0	0	0	0	0	0	0	0	0	0	0	0	0	0	0	0	0
4.4429	2.5077	0	1.7677	0.30582	0	0	0	5.5622	5.8187	5.0671	5.0685	4.595	2.2743	7.2655	12.489	1.1017	8.7231	4.7644	0.29436	4.8037	9.6346	6.2102	0	0	0	10.689	8.7017	13.505	7.3896	12.722	2.2622	0	2.6925	0	2.4248	2.2153	4.7183	1.6281	1.7915	0	1.9912	0	5.2001	0	4.7528	10.648	9.9375	3.8528	3.0961
9.4173	9.0982	0	3.911	0	0	0	0	0	0	0	0	0	0	0	0	0	0	0	0	0	0	0	0	0	0	0	0	0	0	0	0	0	0	0	0	0	0	0	0	0	0	0	0	5.1845	10.372	10.723	7.5596	25.44	9.121
9.5584	3.5382	0	3.8729	0	0	0	3.0778	0	6.8427	4.7728	5.9323	0	9.1399	10.469	0	1.703	0	1.5993	4.5965	7.5221	2.8576	8.1596	2.3528	0	1.8841	0.24507	4.2392	0	7.7145	0.55374	5.0884	4.7824	5.4097	0	2.7548	0	0	5.8489	0	1.8272	0.65935	0	0	0	2.4358	0	0	0	0
6.3295	4.1534	4.1988	1.3832	0	0	0	0	0	0	0	0	0	0	0	0	0	0	0	0	0	0	0	0	0	0	0	0	3.5509	0	0	0	0	0	1.0271	1.1054	1.0941	2.6039	2.5851	7.3763	19.778	19.394	11.777	11.262	7.8049	14.718	6.0875	16.879	12.14	17.983
1.4972	0	0	3.6818	0	5.2183	0	6.7969	7.1173	3.5918	5.7209	7.8302	9.6813	3.154	10.03	8.4797	0.26737	0	8.0933	5.7622	19.981	10.821	9.3512	13.295	24.48	19.54	34.222	39.734	47.884	69.507	72.056	88.178	125.47	112.87	136.08	146.54	144.19	157.22	159.86	184.09	188.13	194.65	197.89	201.35	218.22	208.9	200.41	193.14	211.94	193.15
8.3629	3.478	0	0	0	0	2.4958	1.0353	0	0	3.8674	0	9.3418	9.258	9.6748	12.2	13.073	21.823	10.219	12.553	4.323	24.073	12.232	19.484	12.435	7.4352	6.8058	8.3323	10.227	16.361	21.898	32.777	40.341	27.28	31.031	40.792	35.004	23.394	22.162	27.72	22.263	31.575	30.335	48.251	28.911	34.073	32.046	34.093	32.762	30.509
2.0944	8.1982	0.37402	0	0.024085	0	0	8.5015	11.691	11.853	14.135	18.17	0	5.5272	15.006	25.361	34.125	40.696	48.969	53.634	64.019	72.844	74.484	76.608	69.135	64.164	79.586	74.885	83.459	76.156	92.175	83.69	72.384	80.157	69.989	65.323	71.554	70.051	67.99	75.402	64.422	69.103	66.418	77.357	75.149	80.999	90.055	84.833	79.919	81.727
0.27984	3.6703	0	0	0	4.5511	0.53898	2.3972	21.23	37.866	52.376	61.286	75.838	70.214	118.42	125.57	124.73	124.63	126.47	126.47	146.37	147.8	159.62	140.59	163.58	162.52	164.5	156.84	171.79	165.17	158.17	152.24	152.55	162.38	148.3	153.21	140.2	143.92	134.98	136.98	142.95	136.61	155.08	140.91	131.78	137.36	128.5	139.83	176.85	141.34
7.8725	4.5086	0	0	0.0094675	0	0	1.6128	0	7.4804	11.892	14.801	10.717	6.4904	18.826	13.847	21.671	0	12.053	16.912	18.888	16.57	23.781	11.36	8.1051	9.6818	5.5728	13.125	3.4142	10.862	6.4292	7.0861	5.4943	3.4064	2.6056	0	3.7484	1.177	0.97291	7.5976	11.905	15.581	12.254	17.908	0	9.191	17.012	16.216	14.958	14.397
4.4341	4.2732	0	0	1.1673	0	0	5.8916	8.7547	22.269	31.486	53.957	101.65	117.05	138.47	153.16	160.15	181.65	207.02	211.94	201.61	237.11	282.7	292.51	286.1	322.68	303.75	326.88	329.48	330.13	327.81	335.78	336.07	346.04	347.3	346.09	355.47	349.37	348.35	331.46	345.12	350.05	342.96	335.36	342.51	335.51	320.67	326.68	342.01	328.36
0	0	0	2.2886	50.861	67.084	142.01	182.08	210.38	219.01	231.07	257.79	274.58	289.69	284.66	274.92	288.98	284.64	298.13	264.62	286.42	284.09	269.01	272.4	282.81	254.88	275.09	259.02	245.16	258.82	290.45	283.25	307.95	317.98	309.09	294.51	300.39	295.25	307.09	287.77	293.81	304.47	305.32	295.15	311.25	313.94	301.17	295.87	301.87	291.75
3.5476	4.1934	1.7762	0	0.021586	0	0	0	0	0	0	1.8579	3.9346	7.7677	2.2149	1.6996	0	0	0	0	0	0	3.9781	1.6265	0	0.84676	0	3.2335	0	0	0	0	3.6366	4.3005	8.0596	10.369	6.4911	5.5729	4.0732	0	6.8774	3.519	1.2599	5.0044	0	0	0	0	0	0
7.0032	8.0053	0	0.81373	0	0.49446	2.8167	2.992	0	0	0	0	0	0	0	0	0	0	0	0	0	0	0	0	0	0	0	0	0	0	0	0	0	0	0	0	0	0	0	0	0	0	0	0	0	0	0	0	0	0
1.6406	6.4863	0	0	4.2318	0	0	0	2.1366	0.29764	0	0	0	0	0	0	0	0	0	0	0	0	0	0	0	0	0	0	0	0	0	0	0	0	0	0	0	0	0	0	0	0	0	0	0	0	0	0	0	0
9.8481	12.579	10.263	1.7634	0	0	0	0	0	1.2667	0	0	0	0	0	0	0	0	0	0	0	0	0	0	0	0	0	0	0	0	0	0	0	0	0	0	0	0	0	0	0	0	0	0	0	0	0	0	0	0
0.65385	1.0966	0	0	0	3.2164	5.1722	5.02	3.4114	3.2506	0	0	5.694	8.5232	5.6061	3.8942	12.908	9.3542	13.946	18.543	21.408	16.739	19.678	18.305	7.9482	11.635	19.017	14.969	7.1419	12.597	0.96493	14.119	6.7196	22.033	7.1221	8.3772	13.627	16.243	10.453	13.533	21.671	20.5	18.108	24.968	18.871	24.169	29.753	28.421	35.53	5.6838
0.6982	9.3464	2.5703	0	0	0	0	0	3.163	13.505	12.235	22.798	25.204	39.667	54.876	76.777	97.163	66.356	83.838	86.46	103.58	121.36	121.59	113.51	117.23	126.19	146.28	140.58	142.44	130.24	142.73	140.75	138.13	142.05	140.67	130.66	127.84	128.19	137.33	131.77	121.28	123.84	113.83	116.83	110.55	115.94	109.06	107.39	115.94	107.7
13.282	7.8783	5.6349	0	0	0	0	0	0.56264	1.2799	0	0	0	0	0	10.202	2.4034	0.91113	0	4.6885	0	15.011	14.552	28.539	33.988	35.455	36.891	37.522	37.789	34.96	48.149	38.937	46.005	45.441	46.565	44.172	38.867	41.325	42.338	30.519	34.14	32.849	40.393	39.459	33.034	29.223	57.028	34.226	32.82	39.749
8.8493	0	0	0	5.3471	0.22739	3.3291	0	0	0	0	0	0	0	0	0	0	0	0	0	0	0	0	0	0	0	0	0	0	0	0	0	0	0	0	0	0	0	0	0	0	0	0	0	0	0	6.4149	0	31.83	27.825
0	0	0	0	2.7201	3.063	5.3735	7.6966	4.2518	0	1.8915	0	0	0	0	0	0	0	0	0	0.59672	0	0	0	0	0	0	0	0	0	0	0	0	0	0	0	0	0.32885	0	8.2623	0	5.5103	9.2537	3.2538	1.7119	2.5566	0	1.5509	4.245	4.4177
0.35381	6.7426	1.29	0	0	0.67894	0	1.2644	0	0	0	0	0	0	0	0	0	0	0	0	0	0	0	0	0	0	0	0	0	0	0	0	0	0	0	0	0	0	0	0	0	0	0	0	0	0	0	0	0	0
0	0	0	0	9.1825	3.9919	10.899	15.933	8.1802	8.0947	14.085	15.971	11.302	22.557	13.895	17.475	21.432	15.006	11.333	11.55	10.796	11.825	16.347	5.5688	7.7055	8.2594	10.166	8.8352	30.67	2.1149	6.6858	0	7.3268	9.5446	10.112	6.5912	13.763	9.6461	10.039	0	1.133	0	14.749	7.7759	17.45	9.8081	21.578	18.447	15.773	17.423
12.017	3.4703	0.98674	1.0341	0	0	0	0	0	0	0	0	0	0	0	0	0	0	0	0	5.1748	0	0	0	0	0	1.631	0	0	0	0	0	0	0	0	0	0	0	0	0	0	3.6375	0	0	0	0	0	0	0	0
4.3829	2.4685	0	1.5776	0	0	0	0	0	0	0	0	0	0	0	0	0	0	0	0	0	0	0	0	0	0	0	0	0	0	2.103	5.7436	9.2968	26.525	27.358	40.001	39.124	45.613	56.568	60.975	66.483	77.688	80.664	70.774	60.293	65.617	68.232	81.993	62.659	63.332
2.1716	0	0	0	0	6.5802	4.8205	9.185	3.8402	6.5454	10.598	3.2587	10.614	8.9417	15.999	12.56	9.2513	14.852	10.801	15.834	10.736	8.9604	17.083	19.791	14.855	14.143	10.758	9.8038	10.965	9.2377	9.8637	14.906	6.5136	11.461	9.7534	13.027	9.5802	4.4575	7.3502	10.2	13.149	14.38	7.44	20.735	19.049	15.239	14.56	8.4123	8.02	9.0976
7.285	1.8876	0	5.9107	0	0	0	0	0	1.2538	0	0	0	0	0	0	0	0	0	0	0	0	0	0	0	0	0	0	0	0	0	0	0	0	0	0	0	0	0	0	0	0	0	0	0	0	0	0	0	0
5.7691	3.8334	0	0	0	1.0142	0	3.2923	0	0	0	0	0.26411	6.0256	4.0171	0	0	0	0	2.3367	2.3029	0	8.3101	0	0	0	0	2.4642	4.7626	0	1.4004	10.305	13.913	18.257	10.211	9.1381	9.5109	7.8514	17.262	14.121	26.659	14.557	25.585	18.516	11.594	25.485	16.529	20.191	13.706	16.581
32.934	2.5594	0.98907	0	0	0	0	0	0	0	0.50616	0.56562	8.1473	11.688	3.7436	12.616	13.306	17.739	19.57	7.1063	18.711	11.947	18.436	26.732	28.329	35.136	32.028	25.56	20.269	21.491	16.653	11.887	11.045	17.611	4.9507	7.6008	6.6176	10.365	13.365	10.029	11.516	16.526	9.0446	0	0	0	0.63651	0	6.8174	11.018
5.0657	0.39382	1.2026	1.3336	0.88544	0	0	1.6427	0	5.3198	0.048327	8.1079	4.523	14.888	9.6823	9.8872	17.28	23.976	22.813	25.292	31.898	20.241	31.149	26.116	20.317	43.349	39.099	26.225	45.56	28.887	39.088	45.403	39.842	53.848	43.845	41.294	46.922	52.058	54.139	42.845	52.208	42.91	42.928	47.806	48.723	52.153	41.763	36.316	48.579	37.109
0	0	0	15.951	3.7374	8.313	25.448	24.35	27.203	33.589	24.771	48.638	50.49	48.028	45.957	37.666	47.924	43.812	46.751	45.687	54.744	49.277	49.293	50.992	36.654	43.829	42.574	46.73	23.613	31.499	24.584	26.105	18.537	34.739	18.524	27.881	30.638	45.173	59.633	83.778	129.49	174.65	218.33	277.69	325.63	371.32	428.75	477.91	532.7	602.8
21.21	0	0	0	0	0	0	0	0	0	0	0	0	0	0	0	0	0	0	0	0	0	0	0	0	0	0	0	0	0	0	0	0	0	0	0	0	0	0	0	0	0	0	0	0	0	0	0	0	0
0	3.9268	0	0	0	0.30519	0.10232	5.9865	10.503	3.3813	0.62256	0	1.9578	0	2.5843	0	0	0	0.49738	0	0	0	0	0	0	0	0	0	0	0	0	0	0	0	0	0	0	0	0	0	0	0	0	0	0	0	0	0	0	0
15.506	1.7846	0	0	0	0	0	0	0	0	0	0	0	0	0	0	0	0	0	0	0	0	0	0	0	0	0	5.646	4.9587	13.756	26.846	36.869	37.003	39.964	53.363	57.782	82.059	97.325	97.006	100.21	105.58	126.96	139.64	157.17	160.55	172.97	186.1	195.65	208.98	222.75
13.922	0	0	2.5769	1.3769	0	0	0	0	0	0	0	0	0	0	0	0	0	0	0	0	0	0	0	0	0	0	0	0	0	0	0	0	0	0	0	0	0	0	0	0	0	0	0	0	0	0	0	0	0
2.2414	2.9397	1.8035	1.8207	0	0	0	0	4.5053	12.133	0	0.029299	0	3.1858	0	11.058	0	0	0	0	0	0	0	1.5868	5.842	0	4.275	0	0.3027	0	0	0	5.21	0	4.6117	4.3188	6.3046	0	0.37186	0	0	6.3061	0.64769	2.2721	0	0	0	13.84	1.7893	8.7191
9.677	4.1203	2.1303	0	0	0	5.2716	12.865	9.6815	1.032	0	0.97243	9.5601	8.8943	9.2498	0.47963	4.0203	0	2.6288	4.495	8.0184	14.944	9.6235	10.587	3.0874	3.9006	0	15.534	5.472	7.3558	3.5519	1.7648	10.579	12.754	0	5.4115	5.5445	0	10.69	0	5.87	6.5461	0	3.5161	0.93172	3.7362	6.0373	4.5135	12.371	7.6681
0.36789	3.6062	0	0	1.861	0	3.2725	20.792	38.296	51.522	71.047	89.548	131.68	152.82	181.59	213.81	244.59	274.31	281.63	339.35	374.44	380.52	375.71	419.25	406.69	435.49	470.46	474.76	459.81	489.83	470.88	494.95	476.57	508.54	489.62	495.54	492.81	487.42	497.61	490.53	512.74	493.84	486.72	490.58	499.12	498.99	502.37	500.67	497.55	499.57
24.256	5.3257	0	0	0	0	3.5056	5.2248	0	0	0	0	8.2801	1.1689	0	16.796	17.542	17.814	27.565	25.296	45.462	55.092	64.471	65.365	63.017	81.307	89.023	81.343	87.648	72.514	89.987	94.784	94.174	105.07	92.427	98.568	93.195	97.172	106.06	102.47	105.81	92.359	95.536	102.53	83.454	78.664	89.28	83.642	85.707	78.468
15.011	5.3854	0	0	1.7684	0	0	0	0	0	0	0	0	0	0	0	0	0	0	0	0	0	0	0	0	0	0	0	0	0	0	0	0	0	0	0	0	0	0	0	0	0	0	0	0	0	0	0	0	0
0	16.818	0	0	0.26061	0	0.026738	4.5124	0	0	0	0	0	0.2216	0.26711	0	0	0	13.924	7.5871	12.764	5.1677	9.9057	0	9.8938	11.124	8.4815	7.2248	9.7906	15.346	23.438	15.147	11.445	18.035	3.6161	17.21	4.3709	8.605	3.1383	5.2598	4.9227	18.186	17.095	13.497	12.489	7.5774	3.2072	8.0724	11.387	19.53
13.44	5.4196	0	0	0	0	0	0	0	0.39588	8.8947	1.6784	9.0243	13.475	13.95	13.768	6.1191	10.963	10.547	13.688	7.9552	7.7504	6.4976	14.988	18.041	14.361	7.0393	6.6475	10.301	5.7358	8.2717	3.1208	0	7.5571	2.8484	0	3.8333	11.639	10.744	9.8625	5.9682	10.055	9.1217	1.1137	0	5.262	11.714	9.4428	7.6658	9.1007
0	0	0	6.8559	2.1874	0	1.2628	0	0.62162	0	0	0	0	0	0	0	0	0	0	0	0	0	0	0	0	0	0	0	0	0	0	0	0	0	0	0	0	0	0	0	0	0	0	0	0	0	0	0	0	0
0	2.3709	0	0.83629	1.6105	2.5713	3.3777	0	0	0	0	0	0	2.3149	2.818	0	0	0	0	0	0	0	6.9307	0	0	0	0	0.085041	0	0	0	0	0	0	0	0	0	0	0	0	0	0	0	0	0	0	0	0	0	0
0	0	0	3.9998	8.4066	3.614	16.644	20.164	32.496	33.136	37.124	47.189	49.842	53.824	43.016	46.875	50.361	53.453	51.032	64.17	41.074	57.281	67.339	60.223	50.344	53.042	48.881	44.448	42.653	41.471	46.738	54.836	55.3	50.516	49.81	45.95	40.053	41.737	46.174	32.254	42.865	34.525	46.004	42.797	38.101	44.038	49.805	42.739	35.381	35.756
13.954	9.7474	9.5927	6.353	0	0	0	0	0	0	0	0	0	0	0	0	0	0	0	0	0	0	0	0	0	0	0	0	0	0	0	0	0	0	0	0	0	0	0	0	0	0	0	0	0	0	0	0	0	0
4.8197	0	0	1.7162	0	2.1662	0	0	0	0	0	0	0	0	0	0	0	0	0	0	0	0	0	0	0	0	0	0	0	0	0	0	0	0	0	0	0	0	0	0	0	0	0	0	0	0	0	0	0	0
0	7.5968	0	1.0651	1.7746	0	0	0	0	0	1.6848	0	18.135	19.645	42.586	52.835	55.348	85.604	93.089	106.2	99.349	129.33	140.75	133.05	141.66	131.26	122.82	128.54	129.58	123.51	132.78	144.3	152.19	148.3	142.89	155.73	153.25	156.53	139.54	146.7	145.42	156.36	164.54	161.32	142.55	143.24	152.51	154.41	156.04	170.53
0	2.6646	1.1902	0	1.936	2.5221	0	0	0	0	0	0	0	0	0	0	0	0	0	0	0	0	0	0	0	0	0	0	0	0	3.7304	0	8.4746	0	7.7116	11.938	4.3434	7.3364	7.8331	7.6727	10.855	11.574	7.5312	8.9723	13.113	12.198	16.288	13.85	16.708	16.418
28.24	7.4394	0	3.4012	0	0	0	0	0	0	0	0	0	0	0	0	0	0	0	0	0	0	0	0	0	0	0	0	0	0	0	0	0	0	0	0	0	0	0	0	0	0	0	0	0	0	0	0	0	0
12.935	2.1657	0	0	0	1.919	0	0.81373	0	0.14773	17.104	18.138	16.436	20.44	31.224	29.124	45.598	44.065	52.895	60.436	63.922	73.439	71.697	70.366	71.233	65.961	66.095	91.011	91.003	87.759	103.85	105.59	108.22	101.23	95.192	97.043	106.8	105.96	97.634	81.087	89.277	100.56	95.915	99.222	98.332	104.53	87.547	98.949	91.482	96.031
15.853	8.635	4.7942	2.9494	0	1.7693	0	0	0	0	0	0	0	0	0	0	0	0	0	0	0	0	6.8226	0	0	0	0	0	0.13049	2.4411	0.9415	0	0	3.5724	0	0	0	0	0	0	0	0	0	0	0	0	0	0	0	0
5.1991	7.9181	6.8622	2.0755	0	0	0	0	0	3.5766	0	0	0	0	0	0	0	0	0	0	0	0	0	0	0	0	0	0	0	0	0	0	0	0	0	0	0	0	0	0	0	0	0	0	0	0	0	0	0	0
9.6476	2.1486	0	4.3124	0	0	0	0	2.2258	0	4.0714	0	1.6021	0	0	1.767	1.6366	0	0.68018	4.4809	2.0236	2.0728	0	3.7329	7.9742	3.8055	10.422	7.8943	0	7.7446	1.8927	0	0	2.5414	6.9795	1.1718	0.084935	0	2.0498	1.4351	5.9887	2.3226	3.1954	0	13.43	2.4629	0	0	1.5055	0
0.90192	0	0	0	1.9593	1.9548	3.4226	3.3066	18.839	23.125	20.743	18.977	19.718	22.988	10.294	13.652	5.0557	6.3184	10.465	9.7095	17.971	20.353	18.542	11.545	6.1584	2.4273	5.6361	4.4668	15.311	10.08	12.594	9.8447	4.6993	4.213	0	0	3.8681	0	1.4433	5.5914	0	0	0	0	0	1.2815	0	0	0	0
0	0	0	0	8.1193	11.117	13.554	25.534	45.983	72.68	97.504	138.86	175.43	230.21	265.59	291.1	329.87	363.9	403.97	468.53	485.19	514.69	538.39	557.71	561.28	584.28	575.43	621.05	629.88	641.35	623.63	636.21	616.32	616.43	632.52	630.99	612.2	628.47	613.35	617.08	600.24	597.37	590.02	593.28	594.14	608.95	598.77	612.99	604.69	602.49
19.388	5.0069	0	0.71412	0	0	0	0	0	0	0	0	0	0	0	0	0	0	1.0978	7.7457	16.619	18.238	16.959	24.978	28.007	33.762	39.355	43.509	40.08	52.815	50.969	43.743	42.224	33.316	37.151	33.176	39.854	56.78	41.734	39.904	46.387	49.221	53.727	50.341	45.12	48.618	47.01	58.103	42.051	44.957
0	0	0	5.6144	0.41947	3.2431	0	6.5538	4.9185	0	0	0	2.3121	0	0	0	0	0	0.79534	6.4615	0	0	4.4111	5.0796	0	7.2255	14.307	23.871	33.781	35.117	43.843	46.477	58.427	49.605	60.386	60.977	68.346	79.643	70.92	71.508	85.892	86.877	100.18	84.886	82.124	89.957	102.83	85.077	104.37	111.19
4.7826	4.1302	0	0	0.13722	3.1981	0	10.755	6.6634	7.614	9.0559	6.0923	17.308	14.322	32.178	30.898	32.767	38.097	56.027	64.057	64.324	70.11	70.639	76.423	65.704	73.547	70.947	78.231	66.252	81.275	69.002	72.822	75.96	80.039	63.604	81.496	74.226	72.113	68.928	77.131	79.128	76.059	70.693	77.604	72.348	72.177	74.908	74.243	80.047	72.83
1.2449	9.2846	0	0	1.3129	0	0	0	0.34497	8.8343	2.7597	0.3009	0	3.5856	0	5.1108	1.3574	0.62321	0	0.81492	0	0	0	1.7181	0	0.85978	0	0	5.199	0	5.0689	0	2.1357	0	0.099076	6.8998	0	0	0	0	0	0	0	0	0	0	0	0	0	0
4.8124	9.0618	0	0.42339	0	0	0	0.9338	0.8769	0	0	0	2.6281	1.137	0	0.92217	0	6.8633	0.70294	5.9254	3.9151	1.5879	0.317	4.3064	2.8545	2.4842	9.6936	12.634	16.671	0	1.8949	0	3.381	2.983	0.97308	0	0	0	0	0	0	0	0	0	0	0	0	0	0	4.6548
10.389	7.836	6.6757	0	0	0	0	0	0	0	0	0	0	0.075425	0	0	0	0	0	0	0.73436	0	0	0	0	0	0	0	0	0	0	0	0	0	0	0	0	0	0	0	0	0	0	0	0	0	0	0	0	0
22.12	9.0314	0	1.6568	0	0	0	0	0	0	0	0	0	0	0	0	0	0	0	0	0	0	0	0	0	0	0	0	0	0	0	0	0	0	0	0	0	0	0	0	0	0	0	0	0	0	0	0	0	0
1.7358	0	0	0.37316	0	0	3.9819	1.084	8.0544	8.8182	2.6473	0.90692	4.7866	0	7.082	4.8441	0	0	0	0	0	3.45	0	0	0	0	12.929	12.091	21.021	20.37	25.521	26.013	25.542	26.689	16.835	30.908	35.182	35.986	34.308	40.299	32.201	33.788	42.564	48.569	57.201	62.521	75.472	68.188	60.923	68.36
0.00014631	5.1635	0	1.237	0	0.0044985	0	0	2.0086	0	0	0	0.031454	0	0	0	0	0	0	0	0	0	0	0	0	0	0	0	7.9422	0	0	0	0	4.3213	0	0	0	0	0	0	0	0	0	0	0	0	1.4707	0	0	0
3.9753	2.9063	0	2	0	0	0	0	1.0999	7.3546	6.6443	2.7175	3.819	10.924	7.99	11.114	8.1453	5.5547	7.2557	9.0656	14.007	8.8302	11.9	21.929	19.589	23.273	25.479	22.188	14.123	28.186	21.083	21.741	19.068	25.129	30.444	19.722	28.178	14.427	25.65	20.557	18.797	17.006	24.131	23.913	27.621	27.51	13.41	17.718	23.201	14.973
7.0937	6.7058	0	0.94304	1.5731	0	0	0	0	0	0	0	0	1.7204	0	0	0	0	3.1472	9.3947	14.063	9.8358	19.742	18.703	21.593	28.111	17.248	24.417	31.415	30.245	35.154	36.947	40.022	34.116	34.485	41.255	34.941	38.362	45.13	45.316	51.234	47.524	31.283	51.195	52.807	58.522	59.33	60.863	55.571	55.417
28.476	22.722	0	11.583	0	0	0	0	0	0	0	0	0	0	0	0	0	0	0	0	0	0	0	0	0	0	0	0	0	0	0	0	0	0	0	0	0	0	0	0	0	0	0	0	0	0	0	0	0	0
0	7.7942	0	0	9.6383	0	0	5.4995	0	0	0	0	0	0	0	0	0	0	0	0	0	0	0	0	0	0	0	0	5.5314	5.3727	35.395	44.869	70.946	83.794	112	125.71	137.37	158.87	155.63	182.55	175.53	193.78	220.24	214.27	236.17	241.76	245.64	262.81	273.96	281.16
0	0	0	0	0	0.16418	30.442	84.853	147.31	231.31	339.49	460.41	584.19	693.36	877.83	1009.8	1157.5	1292.6	1481.8	1656.7	1717.4	1807.8	1899.9	1993.3	2019.2	1989.3	2003.9	2151.7	2117.8	2152.1	2152.5	2116.7	2140.7	2173.3	2137.9	2156.9	2231.7	2168.2	2163.8	2126.8	2093	2120.1	2092.8	2168.6	2091.3	2075.8	2134.7	2118.7	2151.7	2118.4
4.1055	6.8599	8.2197	2.8073	0	0	0	0	0	1.2281	0	0	0	0	0	0	0	0	0	0	0	0	0	0	0	0	0	0	0	0	1.2232	0	3.7158	0.57756	2.0301	0	0	0	0	0	0	0	0	0	0	0	0	0	0	0
0	0	0.53201	0	10.37	13.823	0	0	0	0	0	0	0	0	0	0	0	0	0	0	0	0	0	0	0	0	0	5.5572	16	25.171	31.255	47.67	67.274	70.053	104.45	118.69	131.94	144.78	145.3	157.81	174.26	161.47	171.81	174.68	184.56	183.73	176.35	185	209.26	202.65
0	0	0	4.222	8.0374	0	7.3235	0	0	0	0	0	0	0	0	0	0	0	0	0	0	0	0	0	0	0	0	0	0	0	0	0	0	0	1.3981	0	0	0	0	0	0	0	0	0	0	0	0	0	0	3.3488
2.3254	0	5.5198	0.31258	0	0	1.7806	0	0	0	0	0	0	0	0	0	0	0	0	0.88257	0	0	0	0.97629	0	6.0847	4.1081	3.9175	5.3865	4.3087	0.36789	2.146	3.6543	5.5314	9.7798	14.232	15.606	21.967	22.392	23.863	40.744	36.35	47.135	60.767	60.789	58.659	68.993	60.352	81.687	77.76
1.104	0	0	8.9786	3.911	0	0	0	2.1387	5.8382	17.086	15.443	24.329	25.326	24.443	33.604	30.149	25.875	26.298	35.893	32.324	27.95	30.844	40.266	40.468	40.119	39.821	38.099	43.187	50.537	43.123	39.685	38.302	46.429	50.077	42.573	47.33	40.466	47.446	41.311	47.618	40.635	50.982	53.872	55.917	53.126	41.144	51.496	55.317	49.924
1.4563	1.0646	0	2.7251	0	0.89405	0	4.5921	2.8336	1.611	7.1993	6.8278	8.9467	14.942	13.587	6.3092	11.084	6.3793	1.9126	11.895	9.0375	0.90511	15.701	3.516	7.8485	10.474	12.465	9.348	6.8541	14.098	6.153	19.913	14.688	26.651	7.2133	11.041	16.788	2.5571	12.124	15.975	31.425	7.9347	27.45	23.418	16.247	31.056	36.917	23.266	22.496	22.949
0	0	0	2.9556	0.25762	0	9.2511	3.4379	13.961	16.886	25.265	30.842	43.396	44.94	49.945	59.33	56.338	66.007	45.615	64.965	57.04	75.588	79.731	74.81	77.058	64.023	67.455	68.47	76.796	87.89	86.666	102.37	90.214	99.481	102.12	105.19	99.477	90.046	94.362	81.77	77.034	94.613	96.853	100.7	89.88	82.952	80.552	80.767	90.866	94.886
4.3289	0	0	3.9558	0	0.87639	0	7.1183	0	0	0	0	0	0	0	0	0	0	0	0	0	0	0	0	0	0	0	0	0	0	0	0	0	0	0	0	0	0	0	0	0	0	0	0	0	0	0	0	0	0
0	0	4.6648	13.826	11.579	0	0	0	0	0	4.3551	0	0	1.2173	6.693	0	0	0	4.6991	0	6.4129	0	3.1078	0	0	0	4.1881	0	2.589	0	3.8691	1.0479	0	2.5795	0	0	0	0	0	0	0	5.7753	2.5457	6.2097	4.9772	8.0667	5.7211	10.61	16.354	20.249
3.6656	1.9215	0	1.1246	0	2.1285	0	4.2455	11.813	9.894	8.9972	6.983	0	0	0	0	0	0	0	0	0	0	0	0	0	0	0	0	0	0	0	0	0	0	0	0	0	0	0	0	0	0	0	0	0	0	0	0	0	0
3.9731	0	0	0.55198	0	6.0842	0	0	0	0	0	0	0	0	0	0	0	0	0	0	0	0	0	0	0	0	0	0	0	0	0	0	0	0	0	0	0	0	0	0	0	0	0	0	0	0	0	0	0	0
0	0	5.5863	0	3.4617	2.2661	2.8895	12.069	6.4954	9.4005	8.4626	5.3853	6.6078	5.1227	8.3552	3.7026	10.71	6.6714	11.33	4.5827	9.3049	12.351	15.302	13.354	10.261	12.958	20.789	27.94	17.007	22.904	20.868	21.05	24.573	34.317	21.28	29.301	32.908	28.736	29.536	34.486	42.731	39.548	36.068	46.494	45.268	42.971	53.002	43.232	57.933	52.133
1.1679	2.7508	0	8.9229	0	0	0	8.5462	15.764	21.875	22.107	27.167	24.999	34.13	42.59	47.113	47.215	50.151	48.591	43.431	53.786	62.505	47.671	55.429	62.582	47.963	67.231	64.518	76.656	64.726	80.381	87.574	74.675	83.497	62.485	68.916	68.589	78.639	78.681	74.421	77.355	83.061	77.256	81.677	79.994	85.524	88.598	95.534	86.207	93.235
0	0	0	11.094	1.4063	0	0.40496	0	0	0	0	0	0	0	0	0	0	0	0	2.0469	0	0.2314	0.96815	0	0	1.2981	16.708	8.7323	17.551	15.869	23.476	23.098	24.009	27.078	36.966	28.529	33.25	35.289	28.491	29.089	32.765	29.806	37.547	37.068	34.531	30.763	32.621	13.101	34.311	32.289
15.959	2.5357	0	0	0	0	0	2.5536	0	0	0	0	0	0	0	0	0	0	0	0	0	0	0	0	0	0	0	0	0	0	0	0	0	0	0	0	0	0	0	0	0	0	0	0	0	0	0	0	0	0
0	0	0	0.46264	12.652	12.285	21.899	19.7	26.074	24.559	25.879	35.56	35.154	27.973	31.858	14.781	9.089	7.7228	0	0	0	3.3089	32.653	0	0	0	0	0	0	0	0	0	0	0	0	0	0	0	0	0	0.76765	0	0	0	0	0	0	0	0	0
0.11271	3.8897	0	4.9038	0	0	1.8585	0	0	0	0	0	0	0	0	0	0	0	0	0	0	0	3.2934	0	0	0	0	0	0	0	0	0	0	0	0	0	0	0	0	0	0	0	0	0	0	0	0	0	0	0
4.8226	0	0	0.05609	5.6065	0	0	6.8288	0	0	0	4.1972	0	0	0	0	0	2.7614	10.555	8.6155	0	0.36091	0	7.6892	4.726	0	0	0	3.7923	0	12.918	6.1099	17.525	0	17.323	3.5566	0.96664	5.7664	2.1175	0	0	0	0	0	0	0	0	0	0	0
11.005	5.1662	3.7198	0	6.267	0	0	0	0	0	0	0	0	0	0	0	0	0	0	0	0	0	0	0	0	0	0	0	0	0	0	0	0	0	2.8558	0.70951	1.1034	7.9952	0	0	5.839	1.9089	0	1.6643	0	5.8774	0	0	0	2.8504
4.0158	3.4865	0	0	0	0	2.7149	0	0	0	0	2.5118	2.8201	0	0	0	0	0	0	0	0	0	0	0	0	0	0	0	0	0	0	0	0	0	0	0	0	0	0	0	0	0	0	0	0	0	0	3.1483	11.216	11.694
5.41	0.31349	0	4.0703	2.7818	2.2699	0	0	2.4029	5.2723	6.6077	2.163	1.8926	4.94	3.3017	2.8638	0	0	0	2.5623	0.21573	0	7.5164	4.1163	12.961	6.3342	11.101	10.018	4.2077	12.75	0	0	0	0	0	0	0	0	0	0	0	0	0	0	1.2086	1.1164	0.29837	1.6567	11.592	13.19
11.671	3.6494	0.56061	0.17487	0	0	0	0	3.0655	0	0	0	0	0	0	0	0	0	0	0	0	0	0	0	0	0	0	0	0	0	0	0	0	0	0	0	0	0	0	0	0	0	0	0	0	0	0	0	0	0
6.5877	0	0	1.956	1.9323	2.5494	0	0	1.0395	0	1.791	0	0	4.0262	0	0	0	0	0	0	0	0	0	0	0	0	0	0	0.16709	0	0	0	1.7085	0	0	0	0	0	0	0	0	0	0	0	0	0	0	0	0	0
0	2.1354	0	4.573	1.3269	0	0.18991	5.8643	12.93	24.765	47.836	52.278	70.426	86.836	102.35	109.55	92.175	89.982	103.8	108.1	119.77	128.6	132.63	159.53	187.44	184.67	170.05	178.69	155.78	167.88	190.64	167.63	206.12	173.72	208.56	181.02	200.71	171.66	186.56	169.55	166	174.15	195.26	160.3	177.5	172.37	137.66	151.11	181.99	167.72
8.9052	0	0	3.0766	1.6053	0	0	0	0	0	0	0	0	0	0	0	0	0	0	0	0	0	0	0	0	0	0	4.513	0	1.1932	3.3688	13.25	14.557	6.1623	8.3506	10.384	13.488	19.009	17.938	8.2602	31.955	13.683	9.7604	6.8078	12.207	14.326	18.56	15.164	15.405	18.21
2.3933	2.6106	0	0	2.9691	0	3.4476	0	2.3332	0	3.0202	0	15.971	17.897	33.826	21.391	23.876	43.529	29.957	37.893	22.807	53.579	46.262	52.968	42.98	37.017	40.707	44.712	53.301	52.102	59.933	60.022	59.238	51.349	66.913	79.455	37.249	37.6	13.796	4.76	1.1244	10.575	12.719	9.4825	0.20652	0	0	0	0	0
4.3481	15.507	3.2726	1.7616	0	0	0	10.126	54.917	104.33	164.75	219.11	280.72	342.28	379.9	487.58	508.52	584.7	593.26	596.25	613.08	645.54	647.24	681.32	677.14	676.71	690.11	706.34	686.23	657.71	673.26	706.4	689.44	704.96	699.63	701.53	713.56	743.29	718.89	696.22	719.83	742.08	697.16	728.27	708.27	721.93	686.43	683.89	708.31	699.6
0	0	0	4.0173	0	7.769	37.611	58.28	111.97	197.79	277.45	362.05	454.94	535	652.35	708.96	799.06	898.86	932.45	988.96	1075.8	1103	1179.2	1227.6	1300.8	1269.9	1334.7	1379.8	1375	1401.8	1409.9	1394.3	1409.6	1419	1414.3	1408.5	1419.8	1437.3	1422.4	1419.1	1421.2	1416.6	1381.2	1424.1	1405.5	1428.9	1405.6	1397.6	1411.3	1408
1.5202	4.831	0	3.2558	0	0.68846	0	0.81359	0	4.9823	0	7.8554	4.5218	10.312	12.901	10.133	6.5421	0.2785	4.0905	6.0436	4.3443	5.6387	3.2392	5.7445	11.345	14.52	16.691	22.09	25.701	22.646	37.279	45.871	42.846	59.926	45.683	53.655	51.832	49.612	53.483	48.958	67.208	53.13	55.246	57.768	53.023	56.562	58.476	55.27	51.539	51.722
6.203	4.3792	7.456	1.0346	0	0	0	0	0	4.0267	0	0	0	0	0	0	0	0	0	0	0	0	0	0	0	0	0	0	0	0	0	0	0	0	0	0	0	0	0	0	0	0	0	0	0	0	0	0	0	0
1.8117	10.502	0.28364	3.0376	0	0	0	0	0	0	0	0	0	0	0	0	0	0	0	0	0	0	0	0	0	0	0	0	0	0	0	0	0	0	0	0	0	0	0	0	0	0	0	0	0	0	0	0	0	0
7.7223	0	0	1.7768	6.8802	0	0	0	0	0	0	0	0	0	0	0	0	0	0	0	0	0	0	0	0	0	0	0	0	0	0	0	0	0	0	0	0	0	0	0	0	0	0	0	0	0	0	0	0	0
14.75	3.5813	0	0.74805	0	0	0	0	0	0	0	0.32355	0	0	0	0	0	0	0	0	0	0	0	0	0	0	0	0	0	0	0	0	0	0	0	0	0	0	0	0	0	0	0	0	0	0	0	0	0	0
2.5961	6.9531	0	0	0	0	0	0.17279	0	0.26616	3.0755	0	0	0	0	0	0	0	0	0	0	8.1749	9.7471	14.865	20.514	20.94	40.879	50.609	60.75	63.315	61.884	61.265	64.854	76.384	47.446	81.325	84.179	95.866	88.003	98.127	95.805	108.33	94.557	98.89	94.861	107.69	110.2	106.95	102.6	92.227
13.152	1.6126	0	0	0	0	0	4.2318	21.624	39.191	80.139	108.49	167.14	219.68	261.74	334.85	344.49	396.51	432.37	484.67	497.54	532.72	545.95	548.94	584.18	608.89	605.49	627.04	634.99	591.72	628.54	667.72	675.86	666.81	683.84	694.37	700.77	693.29	688.93	734.77	736.98	698.36	667.4	675.96	685.93	686.99	684.23	693.54	691.09	680.17
2.9958	3.9704	0	2.1424	0	0	2.5832	5.8997	6.8579	1.1764	0	0	2.1165	0	0.58927	1.0868	0	4.5006	6.5261	8.2238	4.7997	4.8443	0	0	8.3404	0	9.3883	0	5.8574	0	0	0	0	0	0	0	0	0	0	0	0	0	0	0	0	0	0	0	0	0
8.893	1.6249	0	4.1643	0	0	0	0	0	0	0	0	0	0	0	0	0	0	0	0	0	0	0.40623	3.2401	0.28999	0	3.219	0	0	1.5347	6.9855	11.964	4.0077	6.946	0	0	0	0	0	0	0	0	0	0	0	0.88728	0	0	0	0
0.99542	7.187	0	0	0	1.1242	0	0	0	0	2.1836	0	0	7.3437	4.8913	2.0809	3.5384	5.6867	0	7.457	0	9.7929	0	4.7809	3.6237	4.6996	0.033084	3.178	0	0	8.0991	0.25016	3.9758	0	2.7925	0	4.9983	9.846	0	0	4.3352	0	2.2499	4.7765	5.1992	9.8817	0.6701	9.1692	1.9388	9.6751
0	0	3.0403	3.7171	0.74629	0	4.9905	7.4254	23.8	44.614	82.597	117.77	171.79	200.5	238.67	290.87	325.65	344.25	382.41	418.26	460.6	461.71	503.03	496.69	538.12	539.12	544.19	579.64	583.21	575.58	591.9	592.17	606.62	600.5	605.99	595.79	592.64	601.33	584.13	590.1	600.59	583.9	583.98	590.59	578.75	575.85	581.9	586.26	585.8	577.08
8.8808	0	0	0	0	0	0.3041	0	0	0	1.9662	0.82993	0	0	0.3611	0	0.42553	0	0	0	0	0	0	0	0.17402	0	0	0	0	0	0.82061	0	0	0	0	0	0	0	0	0	0	0	0	0	0	0	0	0	0	0
0	5.5642	0	2.5615	0	0	0	0	0	0	10.175	12.934	26.703	35.967	35.743	41.177	48.272	55.784	36.471	56.536	55.445	54.732	67.139	43.992	63.557	59.899	72.022	63.726	58	71.845	62.551	81.093	58.95	64.224	80.265	53.634	89.35	88.44	86.543	61.298	66.204	42.662	62.815	64.257	70.572	77.189	70.363	53.844	63.877	98.334
12.173	3.5863	0	0	0	0	0	0	0	0	0	0	0	0	0	0	0.8645	0	0	0	0	2.4759	1.713	0	0	0	0	0	0	0	1.0726	4.9264	0	0.15519	0	0	0	0	0	0	0	0	0	0	0	0	0	0	0	0
19.082	5.6922	0	0	0	0	0	0	0	0	0	0	0	0	0	0	0	4.5632	0	5.3959	5.4869	0	0.47041	0	0.5584	0	0	4.6645	0	5.3358	8.1803	6.8837	0.99924	0	4.341	0.4877	5.6511	3.3815	1.0942	0	1.383	7.0651	2.0558	10.198	9.2716	7.2449	0.47794	17.662	17.212	20.544
5.8801	3.905	0.4349	0	0	0	0	5.2559	5.2369	16.826	6.3818	15.379	19.067	3.1321	5.3223	11.274	5.149	5.6455	2.2985	0	3.403	9.6624	0	2.9544	0	0	3.1486	0	9.2232	0.50068	6.1226	0	0	0	0	0	0	0	0	0	0	0	0	0	0	0	0	0	0	0
0	0	0	1.994	1.9472	5.5104	3.7509	7.6164	0	2.613	0.8598	1.1001	2.4384	6.7995	0	3.2747	1.8019	3.2968	0	0	0	0	1.3934	0	0	1.0587	0	0	0	0	0	0	0	0	0	0	0	0	0	0	0	0	0	0	0	0	0	0	0	0
0	8.7019	8.8909	11.258	0	0	0.62252	1.6849	3.332	3.1706	2.9607	18.436	33.834	40.308	49.084	53.131	64.68	72.795	76.558	101.78	105.49	104.01	106.1	94.446	117.27	118.96	112.09	121.53	104.47	117.43	119.15	105.5	116.76	117.84	125.14	128.95	105.22	123.85	113.64	117.53	114.41	133.01	116.14	118.54	112.42	101.88	100.08	61.186	62.609	61.552
7.9989	3.4618	7.8174	0.10175	0	0	0	4.6553	0	0	0	0	0.39163	0	0.32841	0	0	0	0	0	0	0	0	0	0	0	0	0	0	0	0	0	0	0	0	0	0	0	0	0	0.96397	0	0	0.23351	0	1.5981	5.3059	3.615	8.5092	0
9.0604	0	0	3.9085	2.3355	0	0	0	4.8781	4.2984	4.131	5.2245	3.929	9.8504	7.4897	18.039	8.2898	7.7501	14.586	13.761	19.508	14.346	17.5	32.155	24.229	33.601	33.333	37.785	37.334	45.621	37.76	44.444	40.826	55.028	50.333	48.145	54.856	47.258	56.337	55.548	60.878	57.612	62.239	59.508	65.255	64.374	67.351	55.209	63.104	58.681
0.95721	0.94694	2.584	0	0	0	6.6499	9.7112	26.481	27.82	35.377	33.338	21.795	63.159	83.216	98.704	98.103	103.19	121.69	113.56	110.41	123.2	126.46	129.16	123.62	124.45	141.91	132.72	142.43	125.08	134.64	143.64	143.41	152.33	146.51	146.15	139.46	158.9	144.96	140.08	143.94	142.1	138.24	136.65	155.25	168.59	161.14	163.04	177.44	167.34
2.1421	5.9246	0	1.3945	0	0	8.3138	59.764	120.53	211.94	330.94	448.91	581.18	643.23	767.16	893.76	1036.1	1117.2	1184.3	1224.9	1325.7	1321	1358.8	1406.4	1372.6	1362.3	1397.3	1419.8	1410.1	1426.6	1416.6	1400.9	1412.7	1434	1409.6	1439	1416.8	1415.5	1417.8	1405.5	1380.5	1377.2	1352.5	1378.7	1330.9	1310.3	1367.5	1312.5	1325.7	1302.3
10.172	19.687	1.0424	0	0	0	0	0	0	0	0	0	0	0	0	0	0	2.6406	0	0	0	0	0	0	0	0	0	0	0	0	0	0	0	0	0	0	0	0	0	0	0	0	0	0	0	0	0	0	0	0
2.0806	2.3174	2.6236	3.774	0	0	0	7.4667	0	0	0	0	0	0	0	0	0	0	0	0	0	0	0	0	0	0	0	0	0	0	0	0	0	0	0	0	0	0	0	0	0	0	0	0	0	0	0	0	0	0
11.331	15.589	2.7088	0	0	0	0	0.6934	0	3.8525	0	0	4.57	7.6887	10.914	0	5.5101	7.2703	8.911	11.108	11.166	7.0107	11.476	9.586	2.0059	7.0035	7.9865	11.274	8.8778	10.131	16.682	11.04	3.3894	15.177	9.6534	11.76	13.514	7.8527	5.2855	0.80757	15.174	24.847	8.0721	20.702	1.9387	6.5024	8.33	0	4.6183	12.403
0	6.0504	1.3616	2.7855	0	0	7.1809	9.1577	0	0	1.6223	0	0	0	0	0	0	0	0	0	0	0	0	0	0	0	0	0	0	0	0	0	0	0	0	0	0	0	0	0	0	0	0	0	0	0	0	0	0	0
1.2608	0	1.2217	6.4751	2.0654	0	0	0	0	0	0	0	0	0	0	0	0	4.1214	4.1555	8.5706	0	0	0	4.7927	0	0	7.4783	1.4848	12.972	0	6.3297	1.6838	0	0.53163	2.64	12.854	8.8967	15.948	6.239	6.1058	10.865	6.3571	0.5569	0.034124	0	0	0	0	0	0
0	0	0	9.678	65.503	86.819	126.58	194.99	207.27	250.78	293.88	328.56	388.18	378.85	372.28	410.4	427.06	441.47	443.16	456.85	478.32	486.16	489.3	469.66	471.16	495.04	475.85	486.99	459.29	472.59	474.12	461.82	469.73	462.84	456.52	473.55	469.3	460.56	476.04	501.47	513.77	523	547.72	590.41	598.65	590.61	614.58	650.86	641.45	652.9
0	0	0	5.0672	2.2032	0	4.2437	0	0	0	0	0	0	1.3134	0	0	0	0	0	0	0	0.73157	0	0	0	0	0	0	0	0	0	6.5654	1.3468	0	0	0	0	0	0	0	0	0	0	0	0	0	0	0	0	0
14.816	0	0	0	1.9034	4.0774	0	1.3856	0	4.9204	9.8043	12.895	16.965	18.346	10.089	20.588	19.254	22.074	25.91	14.412	14.393	27.025	36.852	36.866	36.004	36.66	41.512	57.59	69.945	89.587	130.82	177.05	214.52	240.06	282.72	334.97	365.93	389.52	419.64	445.13	494.46	521.47	554.81	556.08	592.22	603.56	611.08	600.91	653.02	641.6
8.3945	2.3736	0	0	0	0	0	0	0	0	0	0	0	0	1.3264	1.4278	25.937	28.231	29.885	55.063	48.79	77.357	87.028	94.183	100.89	115.18	106.23	128.92	132.68	125.05	140.61	150.64	155.79	152.67	163.08	164.24	170.96	168.11	168.21	167.43	168.47	177.45	192.26	185.93	176.06	184.15	181.53	191.33	182.04	198.09
0	5.4794	0	0	4.3874	0	3.3971	0	0	4.6475	20.138	35.574	39.678	47.017	67.971	80.957	117.04	108.4	122.07	117.33	127.3	162.74	148.36	162.43	161.41	168.5	181.73	183.89	195.94	198.21	226.57	218.32	233.28	253.73	240.32	244.02	246.71	257.27	269.98	256.73	266.38	266.35	263.96	274.02	272.37	286.96	280.83	278.74	275.97	282.54
9.0594	0.21267	0.826	0	0	0	3.6541	12.774	4.0697	3.1511	11.097	5.2548	11.515	11.938	8.9569	14.878	21.259	15.919	14.764	10.73	8.9194	12.181	13.647	10.279	13.535	16.9	4.6907	2.2402	13.28	3.7702	17.552	12.725	8.1713	10.257	7.0078	11.899	3.0815	8.3617	8.1477	10.312	12.842	14.475	8.3255	4.2532	6.4328	3.6418	4.0467	16.117	10.006	9.4559
0	0	0	0	0	5.4229	10.987	15.962	6.506	4.3721	5.8665	0	7.6798	0	9.7687	3.7205	1.5715	0	0	0	2.7702	1.711	3.1048	1.1137	0	0.29551	3.0528	10.027	5.1305	10.715	3.5095	5.4958	9.3119	10.404	0	7.3279	2.3695	3.568	0	0	0	2.0098	0	0	0	0	0	0	0	0
0.033899	7.6927	0	0	0	1.2904	0	6.9519	4.3609	0	0	0	0	0	0	0	0	0	0	0	0	0	0	0	0	0	0	0	0	0	0	0	7.7494	9.7222	26.439	21.562	21.421	20.772	21.906	15.679	19.605	15.14	28.21	38.097	43.647	37.303	40.837	31.538	42.67	39.8
0	0	0	1.03	1.1203	0.41309	1.2573	4.5812	4.3304	11.2	7.3297	7.6151	13.37	7.6827	10.447	16.089	8.9505	15.335	12.644	7.5927	19.301	18.44	23.564	19.739	22.094	20.656	34.536	34.127	42.696	45.043	53.547	47.717	42.102	51.055	42.336	42.73	58.6	62.603	63.076	63.552	58.693	58.449	62.235	58.457	62.696	71.761	60.716	61.195	59.844	60.48
3.3882	0.095627	0	0	0	2.6335	3.6522	7.0506	10.076	12.857	9.6372	7.483	8.5839	8.6496	12.838	15.141	8.7151	14.22	14.48	5.8198	18.783	12.929	12.232	10.148	9.1511	6.8185	16.035	8.3589	19.076	15.942	15.31	9.3386	8.0519	14.243	0	2.8629	7.0719	7.259	6.6348	11.374	5.4518	7.7482	2.7228	2.0853	4.4692	8.4365	13.092	10.933	7.6282	5.6115
1.0772	0	0	0	2.899	0.7343	2.9164	12.679	10.186	6.8775	6.052	5.6283	12.469	8.9327	5.9416	4.0773	3.3147	2.9955	13.601	11.779	10.661	13.44	7.5318	11.683	0	8.2363	11.001	20.007	13.348	9.8221	0.4257	8.8625	6.3145	19.256	5.6988	11.248	19.783	19.087	21.166	16.452	4.2928	8.4641	4.4165	8.1927	6.9809	11.177	8.7842	6.3968	7.6789	6.4587
0	2.1677	0	0.53716	0.55534	3.3014	2.6412	1.4423	0	0	5.8469	5.933	9.7248	9.2384	25.182	39.305	34.636	42.823	46.513	46.334	54.373	60.241	50.309	58.114	56.239	54.013	91.621	106.18	140.77	144.94	185.72	209.28	224.69	256.76	279.6	294.84	330.35	372.41	399.8	404.42	433.62	437.51	453.23	479.42	480.16	479.89	500.29	514.9	507.51	517.93
8.5562	3.7688	0.6046	0	0	0	0	5.4835	9.5679	26.602	35.635	55.92	70.48	85.359	111.76	119.67	133.96	136.63	163.94	163.37	182.43	194.56	209.4	202.45	192.25	206.28	207.21	202.4	206.32	199.15	216.42	202.31	191.91	199.31	206.28	199.84	190.7	188.98	193.51	194.35	199.76	206.87	199.46	197.25	190.1	188.63	189.18	187.71	183.43	176.47
0	1.1084	0	4.9373	2.488	1.1011	0	2.4471	0	0.47117	3.9694	3.8476	0	3.6863	8.9086	5.4524	0	0.27484	7.4967	9.3232	8.2454	7.7904	9.4829	3.698	3.2897	0	0.05331	10.321	2.2492	7.5034	12.717	14.647	20.851	21.22	13.451	27.928	28.367	29.584	49.285	47.618	63.97	55.135	57.914	59.261	58.861	82.016	77.516	81.946	57.065	69.576
5.4089	2.5751	0	0	0	1.3272	0	0.39652	0	4.2584	0	4.8963	0	3.589	9.0714	0	4.9829	0	0	0	0	0	9.6449	0	0	0	0	3.9104	0	0.49221	0	3.7338	1.5369	10.155	0	4.6027	0	1.4222	13.495	3.2284	7.7592	0	0.19636	0.53126	0	13.768	3.8445	8.6036	5.4569	3.3068
13.063	2.6849	0	0.17625	0	0	0	0	0	0	0	0	0	0	0	0	0	0	0	0	0	0	0	0	0	0	0	0	0	0	0	0	0	0	0	0	0	0	0	0	0	0	0	0	0	2.8669	0	0.81852	0	0
12.193	10.472	0.91099	0	0	0	0	0	0	0	0	0	0	0	0	0	0	0	0	0	0	0	0	0	0	0	0	0	0	0	0	0	0	0	0	0	0	0	0	0	0	0	0	0	0	0	0	0	0	0
28.482	15.141	0	0	0	0	0	0	0	0.36991	6.7875	0	0	0	0	0	0	0	0	0	0	0	0	0	0	0	0	0	0	0	0	0	0	0	0	0	0	0	0	0	0	0	0	0	0	0	0	0	0	0
7.6708	5.2178	0	0	0	0	0	0	0.11855	0	0	0	0	5.3105	0	0	0	0	0	0	1.6292	0	6.8921	2.8627	2.7161	4.7019	0	6.128	0.18449	10.993	7.335	6.8934	13.225	15.589	8.2914	13.451	4.9124	19.692	19.854	28.352	33.7	29.822	35.815	56.358	61.311	77.676	70.965	77.096	80.717	87.402
0	1.9882	0	5.6197	0	4.3105	0	2.2883	2.1588	9.1849	7.814	8.5373	18.511	20.354	11.473	7.0167	5.5051	15.599	18.448	19.073	12.842	14.896	3.3168	13.565	17.214	12.916	21.018	15.693	21.98	18.658	11.093	12.74	8.1117	18.313	20.973	7.8545	6.2843	13.662	14.315	12.98	21.363	13.983	18.332	10.809	12.174	18.011	18.607	16.606	6.3324	14.238
3.4789	5.1217	0	4.771	0	0	0	0	0	0	0	0	0	0	1.1518	0	0	0	0	0	0	0	0	0	0	0	0	0	0	0	0	0	0	0	0	0	0	0	0	0	0	0	0	0	0	0	0	0	0	0
0	0	0	0.84617	6.1479	0	2.0103	0	0	0	0	0	0	0	0	0	0	0	0	0	0	0	0	0	0	0	24.969	73.821	99.879	122.95	207.15	286.43	372	339.38	365.62	435.43	453.6	532.34	537.46	554.92	607.63	628.05	668.05	609.18	732.4	689.21	760.71	898.2	969.56	960.32
4.6437	0.9068	0	0	0	0	2.5157	5.994	0	0.35181	0	0	1.2323	0	2.6241	0	4.472	0	10	6.2904	15.041	14.798	12.418	17.029	2.9589	11.884	5.2823	17.651	5.7753	10.749	0	4.9688	9.0553	19.005	0.6994	7.4544	8.8234	8.5639	7.1376	14.827	10.493	10.648	5.9068	16.182	15.623	16.739	21.904	13.596	23.348	20.607
15.544	1.2214	0	1.6139	0.94364	0	0	0	0	0	0	0	0	0	0	0	0	0	0	0	0	0.56553	0	0	0	0	0	0	0	0	0	0	0	0	0	0	0	0	0	0	0	0	0	0	0	0	0	0	0	0
0	2.1056	5.0803	0	1.5096	0	0	12.95	0	0	0	0	2.9125	1.1173	0	0	0.31565	4.1094	5.177	0.1741	0	0	0	0	0	0	0	0	0	0	12.756	0	17.041	5.188	34.388	16.85	23.93	27.465	22.922	18.081	24.991	15.822	19.757	19.14	18.679	19.463	24.796	24.571	27.219	18.32
13.943	2.3299	0	0	0	0	0	0	0	0	0	0	0	0	0	0	0	0	0	0	0	0	0	0	0	0	0	0	0	2.1436	0	0	0	0	0	0	0	0	0	9.5353	33.96	13.2	11.708	18.166	15.795	14.932	12.44	21.129	17.364	13.893
0	0	0	8.7225	0.4236	2.163	0	0	3.996	0	13.681	5.2384	7.6059	13.972	9.3382	7.825	7.2273	0	0	6.1646	0	0	0	7.4878	0.30352	2.4632	0	5.0254	0	3.1326	0	0	0	0.011193	1.1317	0	0	0	0	0	0	0	0	0	0	0	0	0	0	0
0	1.3726	0	2.4325	0	0.37244	2.7913	4.7042	10.521	11.749	7.6461	5.6392	12.597	8.2925	0	0	0	6.3034	0.67631	3.4986	10.537	10.708	3.4664	1.7834	0	0	5.2006	0	6.0938	0	0	0	0	0	0	0	0	0	0	0	0	0	0	0	0	0	0	0	0	0
10.402	3.5962	8.9678	2.3624	0	0	0	0	0	5.8818	0	0	0	0	0	8.3121	0	2.5664	0	0	0	0	0	0	0	0	2.4184	0	0	0	0	0	0	0	0	0	0	0	0	0	0	0	0	0	0	0	0	0	0	0
0	5.0614	5.2518	0	0.50392	0	0	0.85613	1.8281	0	0	0	0	0	0	0	0	0	0	3.7766	0	0	2.5857	8.6581	0	2.4673	8.2596	3.6572	12.605	0.65613	7.5901	6.7919	12.171	11.029	7.6984	10.263	3.9304	10.798	8.5734	0.78379	12.212	5.772	7.1304	8.3928	0.29856	0	0	0	8.1237	1.2773
10.362	5.0788	0	6.2823	0	0	0	8.623	0	0	0	0	0	0	0	0	0	0	0	0	1.9292	0	1.627	0.185	0	0	0	8.4081	6.8919	5.4893	8.1841	6.5003	3.2849	7.4712	9.0677	0	1.5219	0	0	0	0	0	0	0	0	0	0	0	0	0
0	5.8478	1.4866	0	0.4339	0	0	0	0	0	0	2.4726	1.325	0	0	0	0	0	0	0	0	0	0	0	0	0	0	0	0	0	0	0	0	0	0	0	0	0	0	0	0	0	0	0	0	0	0	0	0	0
14.164	2.1279	0.93789	1.7863	0	0	0	0	7.405	31.948	66.162	105.25	153.18	209.53	258.64	272.4	338.86	392.74	427.86	451.61	482.62	534.66	550.98	563.87	577.54	589.96	616.97	627.37	633.17	628.52	641.32	627.03	644.58	652.79	654.94	652.31	629.53	641.75	643.98	655.91	656.08	641.36	641.48	634.11	632.62	639.74	635.57	650.51	643.33	642.98
4.9872	3.6506	0	4.7694	1.6144	0	0	0	0	0	0	0.88045	0	0	0	0	6.1532	0	0	0	0	0	0	0	0	0	0	0	0	0	0	0	0	8.1607	5.2197	0	1.9094	0	4.8726	2.3433	0	0	0	0	0.071086	1.2246	0	0	0	0
10.43	11.286	0	0	0	0	0	2.1755	0.87159	3.4153	0	3.4047	0	4.6152	8.7649	0	0	0	0	0	1.7935	0	3.2352	0	0	0	0	0	0	0	0	0	0	0	0	0	0	0	0	0	0	2.3696	0	1.2402	0	0	0	0	0	0
0	0	0	4.168	2.4037	6.3267	4.5934	9.4262	15.862	20.014	21.819	14.64	25.577	24.403	25.46	35.463	29.884	27.033	31.307	46.811	42.781	48.732	56.25	63.166	62.907	71.793	70.008	77.096	67.073	76.819	73.455	81.614	83.816	79.059	82.248	79.368	87.657	77.71	104.89	91.004	86.581	80.725	93.203	101.67	89.682	97.942	85.701	81.173	91.057	86.191
10.671	5.1487	0	2.1886	0	0	0	0	0	0	0.77729	0	0	5.973	4.9989	0	0	0	0	0	0	0.41179	0	0	0	0	0	0	0	0	0	0	0	0	0	0	0	0	0	0	0	0	0	0	0	0	0	0	0	0
17.334	0	0.8002	0	0	0	0	0	0	0	0	0	0	0	0	0	0	0	0	0	0	0	0	0	0	0	0	0	0	0	0	0	0	0	0	0	0	0	0	3.5146	10.91	14.25	8.279	21.757	34.005	30.428	31.931	48.423	37.582	41.614
0	0.23676	0	0	0	5.2055	6.7899	9.6537	16.055	7.5675	11.021	3.4105	18.612	6.9506	19.36	1.5074	16.794	7.0298	9.9332	0.23372	8.4053	14.296	9.9352	13.885	4.8518	4.0428	4.0051	14.964	3.0935	11.519	0	0	4.2396	6.3195	0	5.1788	1.9913	5.7832	0	0	0	9.2652	4.6655	8.8078	7.1071	5.0891	14.185	23.082	22.919	27.897
0	2.1436	4.9417	0.68062	0	0	0	0	0	0	0	0	0	0	0	0	0	0	0	0	0	0	0.24127	5.181	0.81158	1.0396	15.234	8.1944	19.369	16.383	15.977	10.368	11.441	25.767	23.276	24.645	36.605	52.914	48.374	41.313	47.024	49.572	51.627	56.61	55.961	56.596	51.269	42.619	61.712	58.55
0	0.044264	0.2649	4.4145	2.2351	0	0.16891	3.5115	7.5076	17.7	10.752	13.785	10.848	16.193	19.945	20.875	18.972	14.125	11.161	8.0024	0.85136	17.061	12.735	5.3858	2.6124	0	2.636	1.5495	2.1462	0	0	0	0	0	0	0	0	0	0	0	0	0	0	0	0	0	0	0	0	0
23.53	10.87	0	0	0	0	0	0	0	0	0	0	0	0	0	0	0	0	0	0	0	0	0	0	0	0	0	0	0	0	0	0	0	0	0	0	0	0	0	0	0	0	0	0	0	0	0	0	0	0
3.7636	0	0	0	5.5744	0	0	0	0	0	0	0	0	0	0	0	0	4.2636	6.5787	9.3284	1.0791	5.0616	7.242	13.595	16.67	7.0449	6.8031	3.0123	10.205	14.943	8.9912	16.49	25.548	10.802	16.051	20.455	20.389	11.557	12.445	16.182	4.9184	6.1781	2.7375	5.7241	9.0331	7.0145	0.8825	9.1285	4.2433	2.5923
0.3813	5.5813	0	0	0	0	2.9621	17.377	18.766	36.71	63.881	73.301	102.33	115.64	148.53	176.31	208.42	221.24	257.15	280.65	267.48	291.62	307.89	337.81	342.14	359.7	377.79	407.62	431.85	473.15	491.93	524.22	584.39	603.85	646.23	662.15	669.94	719.26	746.02	781.58	906.24	963.85	996.77	1060.4	1071.7	1058.8	1135.8	1151.5	1131.5	1105.3
13.539	2.2175	0.57404	0.46563	0	0	0	0	0	0	0	0	0	0	8.2129	2.8627	0.68703	0	1.8305	0	7.4129	0	3.078	15.984	11.935	14.171	16.086	6.6862	11.93	2.9914	5.4384	1.1451	0	5.0925	2.8185	0	0	3.6883	0	0	4.4705	0	0	0	0	0	0	0	0	0
26.139	0.63433	0	2.0011	0.48538	0	0	0	0	0	0	0	0	0	0	0	0	0	0	0	0	0	0	0	0	0	0	0	0	0	0	0	0	0	0	0	0	0	0	0	0	0	0	0	0	0	0	0	0	0
9.2906	10.856	8.2633	0	0	0	0	0	0	2.619	0	0	0	0	0	1.0195	0	0	0	0	0	0	0	0	0	0	0	0	0	0	0	0	0	0	0	0	0	0	0	0	0	0	0	0	0	0	0	0	0	0
5.6179	3.1976	8.5312	0	0	0	0	0	0	0	0	0	0	0	0	0	0	0	0	0	0	0	0	0	0	0	0	0	0	0	0	0	0	0	0	0	0	0	0	0	0	0	0	0	0	0	0	0	0	0
6.0754	0	0	0	1.0232	0.20632	1.4896	0	0	0	0	0	0	0	0	0	0	0	0	0	0	0	0	0	0	0	0	0	0	0	0	0	0	0	0	0	0	0	0	0	0	0	0	0	0	0	0	0	0	0
2.7104	10.217	0	3.4413	0	0	0	3.9473	0	0	0	0	0	0	0	4.0974	3.3555	4.6937	4.501	7.3864	9.8344	5.3792	9.0964	8.2215	7.3185	3.6573	12.716	8.964	13.281	0	8.3125	3.4269	9.0825	10.115	6.4752	3.9892	1.4162	4.5751	0	0	0	0	0	0	2.8868	0	0	0	0	0
18.505	3.4919	2.3741	0	0	0	0	0	0	0	0	0	4.5433	8.2227	3.4924	11.278	4.3246	4.7567	0	17.107	13.831	16.274	14.783	19.832	23.171	33.339	17.199	27.035	20.006	18.596	19.673	23.682	30.356	27.911	23.907	18.119	16.951	15.522	14.377	20.185	24.729	23.609	26.789	36.387	57.797	62.027	66.522	72.819	71.136	71.909
4.456	0	0	0	0.65963	0	0	7.1702	5.74	0	0	0	0	0	0	0	0	0	0	0	0	0	0	0	0	0	0	0	0	0	0	0	0	0	0	0	0	0	0	0	0.28996	0	0	0	0	0	3.6185	5.7475	4.7276	7.7877
0	2.428	0	0.61145	0	4.9298	0	5.2259	5.6813	5.5266	5.2673	7.4086	1.5644	1.3641	0	6.5905	0	0	1.7243	0	0	0.53234	0	0	0	0	0	0	0	0	0	0	0	0	0	0	0	0	0	0	0	0	0	0	0	0	0	0	0	0
8.5632	0	0	9.0927	0	0	2.7328	0.86905	0	0	0	0	0	0	0	0	0	0	0	0	0	0	0	0	0	0	0	0	0	0	0	0	0	0	0	0	0	0	0	1.412	16.352	26.324	33.744	32.841	38.663	41.492	40.461	59.445	63.131	58.943
0	0.60692	0	0	1.8095	2.3156	5.6576	3.3701	0	0	0	0	0	0	0	0	0	4.7272	3.0522	9.6844	0	0.66602	0	3.125	10.051	3.5658	0.29717	0.78451	0.27643	0	3.1428	0.12568	8.7255	0	6.8083	3.7813	0.06201	0	0	0	0	0	0	0	0	1.8949	3.6526	10.747	15.37	15.249
0	1.0732	0	2.6429	2.373	0.63413	0	0.74048	0	0	0	0	0	0	0	0	0	0	0	0	0	0	0	0	0	0	0	0	0	0	0	0	0	0	0	0	0	0	0	0	0	0	0	0	3.5066	2.0902	2.2967	8.3467	10.036	14.79
0.69537	6.2317	11.308	0	0	0	6.4932	0	0	3.3304	12.998	14.567	0	8.1765	0	0	0	0	0	0	0	0	0	0	0	0	0	0	0	0	0	0	0	0	0	0	0	0	0	0	0	0	0	0	0	0	0	0	0	0
5.9585	1.54	1.5396	0	0	0	1.0895	10.246	5.4218	0	0	0	0	1.5168	4.2105	0	1.1913	0	0	3.6352	7.649	8.9484	11.095	9.1806	0.87458	3.969	0	17.461	5.6711	12.703	0.68695	10.407	11.582	15.655	12.411	22.231	23.809	17.362	18.64	21.236	23.322	27.394	24.025	36.033	29.597	33.777	34.296	36.472	42.29	37.647
24.533	3.9754	0	0	0.51168	0	0	0	0	0	0	0	0	0	0	0	0	0	0	0	0	0	0	0	0	0	0	0	0	0	0	0	0	0	0	0	0	0	0	0	0	0	0	0	0	0	0	0	0	0
0.54789	2.6555	0	1.2021	0	0	0.60327	5.1135	1.3175	1.1224	0.99616	0	0	0	0.1115	0	0	0	0.60697	0	0.85281	5.4229	0	9.1347	0	0	2.6521	10.161	0	4.5082	0	0	0	7.6819	0	0.042951	0	0	1.4557	0	0	6.356	0	0	0	0	0	0	0	0
10.47	5.0849	0.68982	0	3.8838	0	0	0	0	0	0	0	0	0	0	0	0	0	0	0	0	0	0	0	0	0	0	0	0	0	0	0	0	0	0	0	0	0	0	0	0	0	0	0	0	0	0	0	0	0
2.7226	3.6869	0	0	0	13.202	0	0.4053	0	0.30794	0	3.4879	0	4.7858	5.3765	0	0	0	0	0	0	0	0	0	0	0	0	0	0	0	0	0	0	0	0	1.9278	0	0	6.0468	0	9.5929	2.3377	9.8738	1.5053	0.090151	11.969	6.5739	0	0	0
7.9679	10.655	0	0	2.4053	0	0	0.80683	0	0	2.233	0	0	0	0	0	0	0	0	0	0	0	0	0	0	0	0	0	0	0	0	0	0	0	0	0	0	0	0	0	0	0	0	0	0	0	0	0	0	0
0	3.6147	0	0	4.5514	3.144	0	6.1951	6.8909	7.0179	18.469	22.914	20.669	33.642	33.002	28.173	37.625	47.069	54.656	59.136	66.382	56.798	72.62	66.751	76.449	72.109	69.388	76.06	72.952	34.638	80.038	79.546	77.045	82.102	76.911	83.165	69.649	74.591	84.131	79.214	88.535	83.317	79.46	77.425	67.105	90.497	77.038	72.075	63.396	70.824
1.911	6.151	0	2.5594	0	0	0	1.2751	5.0991	4.9847	2.7928	5.6829	6.0528	17.688	21.712	13.259	6.3139	8.5128	11.031	6.2075	10.561	14.602	9.818	10.062	7.6006	0	14.838	0.64724	10.648	8.7636	9.5149	3.2902	0	1.1511	0	0	0	0	0	2.4832	0	0.50638	0	0.43434	0	2.4857	9.8207	4.1085	0	1.851
0	0	0	5.433	3.2398	7.9114	3.6099	24.475	13.927	21.889	31.083	22.121	22.275	29.868	22.81	21.57	26.114	22.708	30.37	30.22	37.845	24.966	34.181	13.583	33.648	32.864	29.302	31.021	37.982	27.834	35.367	36.237	25.829	26.653	21.242	22.983	15.438	21.535	8.5836	24.154	20.93	26.782	25.23	22.248	8.9709	18.114	9.8538	14.468	13.986	8.7294
0	4.0912	1.6776	0.23936	0	3.3399	0	0	0	0	0	0	0	0	0	0	0	0	0	0	0	0	0	0	0	0	0	0	0	0	0	0	0	0	0	0	0	0	0	0	0	0	0	0	0	0	0	0	0	0
5.361	0	0	6.8502	0	0	2.4937	0	12.809	0	0	0	1.2571	0	9.359	0.37168	0	5.2626	0	13.188	0	0	3.8014	0	0	0	0	0	0	0	0	0	0	0	0	0	0	0	0	0	0	0	0	10.074	9.1933	22.528	31.734	37.823	50.273	56.731
3.8752	1.1948	0	0	0.37326	2.1221	8.3198	0	5.0455	0	0	0	4.531	0	0	0	0	0	9.1138	3.803	11.007	18.325	15.662	15.522	0	0.39986	6.2287	7.5131	0	9.957	0	0	0	0	0	0	0	0	0	0	0	0	0	0	0	0	0	0	0	0
7.3893	1.2827	0	0.50498	0	0	0	5.242	10.03	10.772	62.794	63.326	92.328	104.45	119.38	145.33	165.36	165.85	192.64	206.18	219.87	242.32	245.62	265.63	269.59	271.8	272.21	290.16	282.78	289.44	290.55	284.13	303.71	287.15	301.13	296.22	286.85	289.41	282.35	287.68	283.06	273.77	272.39	280.08	285.56	287.7	298.93	304.38	295.8	303.56
23.359	3.7587	3.1985	2.4338	0	0	0	0	0	0	0	0	0	0	0	0	0	0	0	0	0	0	0	0	0	0	0	0	0	0	0	0	0	0	0	0	0	0	0	0	0	0	0	0	0	0	0	0	0	0
12.382	0	0	0	2.0613	0	3.0568	0	0	0	0	0	0	0	0	0	0	0	0	0.45777	0	0	0	0	0	0	0	0	0	0	0	0	0	0	0	0	0	0	0	0	0	0	0	0	0	0	0	0	0	0
2.2709	0	1.0235	0	11.573	0	0.092342	0	0	0	0	0	0	0	0	0	0	0	0	0	0	0	8.6539	0.70536	0	0	1.575	16.715	19.759	37.198	34.045	51.423	59.39	81.158	79.563	105.57	118.94	126.14	140.04	157.65	162.24	185.29	183.5	189.12	200.94	207.16	214.5	218.23	222.98	234.53
0	2.9178	0	0	0.10812	4.1855	4.4347	4.1421	16.636	2.2272	12.481	8.1078	15.862	18.894	23.505	29.749	21.901	34.507	22.677	20.427	12.637	31.744	35.381	27.867	20.087	11.157	16.633	20.411	13.472	34.286	34.496	37.674	43.438	32.664	37.862	48.271	35.804	37.732	35.969	33.515	28.599	29.05	37.822	32.975	22.602	21.696	15.628	5.1266	11.098	10.22
42.542	21.455	5.8456	0	0	0	0	0	0	0	0	0	0	0	0	0	0	0	0	0	0	0	0	0	0	0	0	0	0	0	0	0	0	0	0	0	0	0	0	0	0	0	0	0	0	0	0	0	0	0
14.409	1.0455	0	1.1262	0	0	0	0	0	0	0	0	0	0	0	0	0	0	0	0	0	0	0	0	0	0	0	0	0	0	0	0	0	0	0	0	0	0	0	0	0	0	0	0	0	0	0	0	0	0
4.7058	1.1117	0	0	0	1.2652	3.2137	7.8795	8.6934	2.8411	4.8608	0	7.4923	8.9397	11.158	10.522	12.44	9.3997	22.043	22.973	27.778	28.493	26.327	25.842	13.151	22.983	23.14	27.451	17.989	20.975	16.126	16.671	19.75	39.148	37.11	54.445	75.268	111.08	145.51	167.87	210.62	247.22	273.59	325.14	352.43	395.73	428.57	462.29	499.57	513.99
5.1611	5.6975	0	0	0	0	0	0	0	0	0.50968	0	4.0768	0	7.3466	0	0.73821	4.6906	2.6146	6.4367	1.0348	0.76659	0.74362	3.8954	5.2981	2.0601	0	0	0	0	0	0	0	0	0	0	0	0	0	0	0	0	0	0	0	0	0	0	0	0
7.0086	0	0	1.9527	4.92	3.504	6.6158	19.387	18.485	16.671	21.098	18.241	20.792	25.864	31.101	25.739	32.956	52.689	30.996	9.7666	34.561	27.007	29.598	19.002	5.1229	8.8922	11.159	14.72	19.306	8.0953	5.7436	29.251	15.602	30.927	30.419	28.644	25.843	37.889	38.285	28.49	51.495	51.789	37.151	40.771	37.772	43.85	46.424	45.26	29.267	32.1
0	0.91945	0	2.4732	0	3.6509	7.4827	11.596	4.9475	5.355	13.041	8.4526	5.8966	11.935	10.457	15.467	16.768	17.166	19.337	22.266	26.25	20.822	23.097	24.592	14.055	17.321	26.361	26.05	32.565	19.331	23.861	20.818	33.153	41.106	42.397	42.05	44.152	46.879	43.826	43.104	30.563	29.085	32.986	35.317	45.424	47.595	41.064	39.848	46.557	52.301
4.2548	0.79214	0	1.6987	1.9553	0.81008	0	0	11.037	21.757	31.138	32.247	56.591	71.106	91.775	107.93	126.66	140.28	154.87	160.48	181.76	180.91	199.01	203.14	200.83	209.95	219.63	219	224.27	225.73	227.48	243.08	239.74	231.34	256.91	247.23	250.53	227.81	250.87	248.93	259.18	237.75	252.88	235.62	240.44	231.02	204.91	214.56	204.26	204.79
6.4759	0	0	0	4.718	0.11105	2.3484	0	0	0	0	0	0	0	0	0	0	0	0	0	0	0	0	0	0	0	0	0	0	0	0	0	0	0	0	0	0	0	0	0	0	0	0	0	0	0	0	0	5.2381	0
6.4239	0	0	0	0	3.2147	4.7435	8.2387	27.024	44.477	76.094	87.049	103.05	121.84	130.22	158.18	158.13	183.86	195.47	205.77	223.84	229.33	243.42	246.46	249.37	240.82	224.74	232.92	236.87	232.45	238.76	234.95	228.83	233.47	237.13	225.1	233.11	248.95	241.03	225.56	225.58	234.16	231.81	235.32	221.43	225.17	223.05	221.05	218.26	223.8
2.7974	0	0	4.1372	0.022335	5.5531	0	1.6049	0	2.5822	0	0	0	0	3.1774	0	0	0	0	0	4.3482	2.4563	9.1679	7.8259	9.5748	13.398	9.9047	23.098	22.416	21.497	30.675	31.627	33.555	36.124	36.593	46.372	37.763	42.257	47.897	49.203	57.956	48.599	51.411	45.923	47.761	74.073	65.411	70.028	56.768	56.681
22.835	0	0	0	0	0	0	0	7.7773	8.4599	17.409	25.088	32.015	37.487	46.389	47.588	53.479	53.207	70.143	75.67	90.665	103.96	101.61	96.82	105.89	112.86	105.04	111.84	121.35	110.97	127.81	115.86	104.43	122.29	122.24	145.35	185.23	203.47	115	118.08	118.62	104.45	125.55	116.22	110.62	109.19	118.74	115.69	123.45	111.33
13.064	8.2605	0	0	0	0	0	0.0432	0.79764	1.145	0	0	0	0	0	0	0	0	0	0	0	0	0	0	0	0	0	0	0	0	0	0	0	0	0	0	0	0	0	0	0	0	0	0	0	0	0	0	0	0
5.7862	3.2448	0	3.5165	0	0	1.031	8.6049	3.7359	7.6558	15.559	18.461	29.551	29.779	26.22	36.842	29.077	35.646	44.17	35.913	42.975	41.971	40.406	54.044	52.003	57.401	48.152	61.089	53.792	44.557	51.897	45.987	45.347	50.397	55.458	47.616	52.85	64.629	62.746	67.149	65.813	71.642	67.308	54.748	60.585	62.613	66.436	64.677	32.539	59.535
27.179	8.1335	0	0	0	0	0	0	0	0	0	0	0	0	0	0	0	0	0	0	0	0	0	0	0	0	0	0	0	0	0	0	0	0	0	0	0	0	0	0	0	0	0	0	0	0	0	0	0	0
5.0416	0	0	3.7624	0	0	0.91429	0	4.7974	0.96701	11.416	0.42257	14.699	14.982	23.921	15.265	17.913	20.033	27.788	35.226	30.792	29.271	34.588	44.818	43.735	48.309	41.92	48.045	41.262	45.023	47.055	44.668	48.503	51.637	50.969	43.984	43.141	34.848	39.531	33.087	46.08	37.042	42.028	34.052	35.329	40.374	34.494	32.081	32.956	36.277
10.784	1.8059	0	0	1.1331	0	0	2.5304	0.46277	0	0	0	3.0866	0	1.3212	0	0	0	0	0	0	0	0	0	0	0	0	0	0	0	0	0	0	3.0575	0	0	0	0	0	0	0	0	0	0	0	0	0	0	0	0
11.469	5.5392	5.7054	2.8611	0	0	0	0	0	0	0	0	0	0	0	0	0	0	0	0	0	0	0	0	0	0	0	0	0	0	0	0	0	0	0	0	0	0	0	0	0	0	0	0	0	0	0	0	0	0
0	0	0	7.8901	0	2.0743	0	5.1711	0	0	0	0	0	0	0	0	0	0	0	0	0	0	0	0	0	0	0	0	0	0	0	0	0	0	0	0	0	0	0	0	0	0	0	0	0	0	0	0	0	0
0.31443	6.0241	0	0	0	3.7622	3.4979	5.2501	6.4644	1.716	0	5.7754	5.1763	8.8717	10.627	13.623	16.391	15.509	25.658	16.005	29.703	12.739	19.112	7.4877	27.682	20.753	23.966	19.869	18.65	28.646	35.914	44.973	39.233	53.081	53.135	56.723	41.621	52.239	44.988	51.599	52.098	55.037	62.667	58.893	42.523	52.808	55.234	52.815	54.961	53.4
0	0	0	12.025	3.4854	0.97344	1.2762	3.3301	10.372	6.6389	6.9951	15.367	11.421	22.074	15.744	11.976	11.189	0	12.892	7.1664	13.407	21.491	18.86	12.472	12.905	21.009	5.5551	16.494	14.002	8.3085	11.465	5.4749	18.717	14.666	16.264	10.101	14.606	6.4829	11.737	6.2935	15.64	13.059	8.4105	10.469	12.855	20.335	7.4575	19.657	12.762	24.705
7.0894	7.2463	5.4492	2.7907	0	0	0	0	0	0	0	0	0	0	0	0	0	0	0	0	0	0	0	0	0	0	0	0	0	0	0	0	0	0	0	0	0	0	0	0	0	0	0	0	0	0	0	0	0	0
0	4.9646	0	0	0	6.9898	0	6.2824	0	0.63021	3.4056	0	10.287	9.3572	11.77	10.156	10.922	19.067	16.033	23.441	24.653	29.139	50.472	30.029	33.471	40.056	50.058	61.296	75.581	90.65	110.78	134.31	143.08	159.82	184.34	202.34	228.21	248.28	262.03	286.69	298.65	314.62	330.29	337.67	351.96	359.18	369.97	366	366.64	374.22
8.0242	6.3195	0	0.47655	0	0	0	0	6.4528	2.0842	7.5193	4.8567	10.239	11.904	5.9688	10.541	5.7773	7.9332	8.8123	5.378	10.355	14.417	5.2227	4.224	4.3999	0	9.2534	12.389	15.505	13.902	18.35	12.916	15.578	14.694	4.633	9.6781	7.2565	10.102	18.777	20.198	16.336	13.226	9.3429	15.173	13.155	24.895	24.39	18.23	18.544	14.377
8.0497	4.329	0	2.4519	1.7529	0	0	7.323	5.3393	9.427	8.7474	2.263	0	1.4187	0	0	0	0	0	1.2087	0	0	1.6184	2.1039	3.2862	7.3951	4.7606	12.549	2.2823	9.5585	4.4371	7.5203	5.8873	10.767	14.937	1.5717	7.7878	0	6.7771	5.3568	4.7934	0	11.488	11.568	18.141	17.55	28.459	24.034	37.284	30.446
21.432	0	0	0.34726	0	0	0	9.2863	0	9.7234	0	6.0045	0.63856	3.9448	7.6285	0	0	0	3.1738	0	0	0	0	0	0	8.8698	28.588	46.148	72.024	94.017	118.66	138.62	147.88	170.54	201.46	204.59	213.21	216.7	236.65	236.8	238.66	252.82	266.34	259.51	236.28	253.03	259.09	264.91	258.27	259.59
0	0	0	0	11.096	8.7151	7.4071	13.02	9.1116	16.597	25.899	20.431	16.6	17.081	13.874	9.1973	24.128	24.765	24.36	21.755	14.652	32.01	38.233	15.936	19.206	7.1369	3.7362	1.7673	2.4771	0	5.3865	0	0.48488	0	4.3519	0	0	0	0	0	0	0	0	0	0	0	0	0	0	0
5.8185	7.8212	3.4328	5.4006	0	0	0	0	0	18.777	14.723	0	0	0	0	7.6968	0	5.6947	0	0	0	4.7257	6.3453	2.1076	0.7581	0.080378	6.2688	0	0	0	0	0	0	0	0	0	0	0	0	0	0	0	0	0	0	0	0	0	0	0
6.9165	0	0	0	3.7764	0	3.2675	0	0	0	0	0	0	0	0	0	0	0	0	0	0	0	0	0	0	0	0	0	0	0	0	0	0	0	11.164	9.1516	4.5186	6.3385	0	6.5532	0.68489	0.89153	0	6.1882	5.0901	13.138	6.7529	4.2769	15.234	7.7981
0	1.4784	1.2519	1.8823	0	3.6969	0	1.4451	5.4456	9.4984	3.7358	3.6989	6.1058	10.901	1.8806	1.5736	0	0	0	0	0	3.4098	0	0	0	0	14.37	33.88	69.218	93.926	121.09	154.7	210.92	220.28	244.26	291.46	350.88	380.76	388.61	402.57	442.91	472.24	472.75	495.38	510.39	542.03	563.59	558.67	581.61	568.94
13.945	2.5494	0	0	0.17165	0	0	0	0	0	0	0	0	0	0	0	0	0	0	0	0	0	0	0	0	0	0	0	0	0	0	0	0	0	0	0	0	0	0	0	0	0	0	4.8583	0	0	0	5.0731	5.091	15.013
0	2.0606	0	2.8358	0	4.9058	1.4121	8.5473	5.3797	12.199	10.466	0	22.287	9.4156	6.6654	5.679	14.047	12.173	16.02	8.6583	13.228	14.753	13.752	26.766	33.365	33.926	48.514	51.693	59.867	67.66	84.414	94.047	100.18	114.72	122.96	130.59	136.37	141.25	144.43	162.85	165.29	160.74	178.72	179.67	196.79	192.73	184.84	181.99	180.59	184.29
18.43	5.4094	0.65056	0	0	0	0	0	0	0	0	0	1.0116	0.22823	0	0	0	0	0	0	0	0	0	0	0	0	0	0	0	0	0	0	0	0	0	0	0	0	0	0	0	0	0	0	0	0	0	0	0	0
7.9108	7.73	1.1489	0	0	0	0	0	0	0	0	0	0	0	0	0	0	0	0	0	0	0	0	0	0	0	0	0	0	0	0	0	0	0	5.7012	5.2819	9.722	1.1717	0	0	0	0	0.33586	8.9662	0	0	7.9616	5.7908	26.095	38.425
7.2201	3.3445	0.065955	0	0	0	0	0	0	3.7577	0.8193	1.6544	0.78592	4.9352	2.82	3.9748	2.73	5.4701	0.96211	0	4.8148	5.6306	3.2643	0	0	0	0	0	10.157	2.207	1.4695	6.724	0	0	0	1.426	2.9933	7.5208	5.7338	4.9474	0	0	0	0	0	0	0	6.2846	0	0
14.753	0	0	0	2.8121	0	3.9079	0	0	0	0	0	0	0	0	0	0	0	0	0	0	0	0	0	0	0	0	0	0	0	0	0.20341	0.11686	5.7094	8.6482	12.477	9.3066	16.78	16.548	18.954	23.811	38.437	40.321	43.774	43.704	39.348	53.869	67.957	67.747	63.327
7.9952	0.13754	0	0	5.0981	0	0	0	0	0	0	0	0	5.6386	4.7572	9.651	5.3264	0	0.46984	5.6856	9.4889	2.849	13.764	14.768	15.72	18.119	29.036	28.906	41.047	40.216	58.645	77.896	92.033	97.141	101.24	110.21	127.17	127.6	141.35	141.93	152.59	144.68	141.52	139.49	141.08	169.58	162.48	196.26	197.93	209.57
4.8755	5.3772	0.04153	2.04	2.4267	0	0	12.721	33.851	59.381	82.618	99.916	155.43	181.66	185.34	216.95	235.16	232.43	265.18	294.24	309.51	333.72	336.71	349.13	367.44	369.84	388.01	389.92	395.71	406.47	412.14	421.28	427.16	420.82	427.34	409.37	412.48	399.46	434.66	428.85	413.53	421.09	416.26	413.48	420.28	399.96	395.8	399.68	392.31	386.59
0	0	0	0	1.4356	6.1229	9.5625	37.316	94.305	176.01	264.6	358.4	466.22	547.82	639.28	732.6	777.47	855.98	914	943.1	943.35	993.88	1013.9	1036.2	1013.3	1050.5	1015.2	1048.4	1075.1	1067.1	1082.3	1046.7	1094.9	1089.1	1110.3	1066	1058.5	1071.6	1079.5	1053	1071.1	1068.3	1105.8	1066	1070.7	1083.4	1087.6	1051.2	1062.7	1057.5
5.512	4.2963	0	7.1741	0.36378	0	0	1.5506	6.4987	40.062	83.731	152.08	206.81	286.55	348.53	382.43	446.37	513.98	563.74	629.72	671.03	714.3	771.95	760.28	760.51	784.91	745.74	757.99	750.6	728.28	770.78	748.33	780.74	795.89	799	763.63	829.78	831.46	792.11	770.92	751.2	752.8	767.88	775.28	808.13	813.65	805.8	803.49	757.2	772.36
0	0.91801	0	4.0484	1.6195	0	1.8079	12.597	11.235	10.394	9.8265	14.363	17.654	16.077	13.248	15.724	13.777	17.596	13.478	25.651	16.857	28.466	21.533	20.616	19.419	17.637	27.743	18.924	25.737	12.79	11.259	5.1224	15.108	13.392	13.239	9.4762	5.1449	8.0377	1.145	0	0	0	0	0	0	0	0	0	0	0
9.3157	6.0189	7.2912	0	0	0	0	0	0	0.87364	0	0	0	0	0	2.5058	0	0	0	0	0	0	7.8946	6.7231	9.2434	1.1863	3.071	0	0.95481	4.5665	0.99116	0	0.51407	0.33345	6.3967	3.0917	5.243	15.345	9.0548	7.9724	7.2565	14.827	19.44	19.883	12.306	19.386	20.427	23.489	29.794	29.892
10.147	5.773	0	0	0.97593	0	0	1.1752	2.6695	3.8694	0.54141	2.8539	0	0	0	0.85034	0	0	0	0	0.006297	1.3052	0	0	0	0	0	0	7.7761	6.783	10.855	10.515	5.8887	11.059	4.6814	12.837	8.5936	13.053	16.742	26.758	22.323	26.743	22.869	34.902	40.441	41.084	59.584	64.474	63.66	76.828
2.5162	0	0.85773	0	5.0012	0	0.20683	0	0	0	0	0	0	0	0	0	0	0	0	0	0	0	0	0	0	0	0	0	0	0	0	0	0	0	0	0	0	0	0	0	0	0	0	0	0	0	0	0	0	0
12.904	2.2192	0.45096	0	0	0	0	0	0	0	2.5242	1.0516	10.354	18.273	20.181	29.732	24.714	24.983	29.452	29.137	41.025	50.657	41.937	44.411	54.72	58.128	45.633	53.886	53.193	61.511	59.594	61.483	66.317	70.284	70.682	65.243	63.268	66.665	69.902	74.723	73.121	68.558	56.95	62.012	56.441	63.606	58.055	59.309	57.702	55.976
30.936	8.2941	5.2033	0	0	0	0	0	0	0	0	0	0	0	0	0	0	0	3.0666	2.251	10.199	0	11.084	26.925	17.065	18.137	12.384	13.671	11.337	4.0255	6.0767	7.114	17.992	18.639	13.766	13.388	11.588	17.335	17.744	16.317	16.807	17.236	17.927	6.123	2.3399	3.9039	16.269	14.629	14.712	18.782
0	0	0	21.396	10.019	0	0	0	0	0	0	0	0	0	0	0	0	0	0	0	0	0	0	0	0.94873	19.492	34.512	25.792	29.817	18.801	14.116	13.768	5.6161	15.699	16.613	15.224	10.017	21.659	11.555	9.9174	13.982	11.07	12.111	10.861	10.704	6.926	4.1224	0	13.447	11.433
1.6897	7.02	0	0	0	0.91192	0	0	0	0	0	7.2909	2.9718	5.2856	8.0803	10.681	6.5714	4.9651	0	0	2.1372	0	4.4199	0.16636	0	0	0	0	2.5008	0	0.082065	0	0	1.1748	0	0.049682	0	0	0	0	2.6914	0	0	0	0	0	0	0	0	0
3.0097	4.2355	2.6435	2.5555	0	0.7076	0	12.921	16.904	3.0361	4.3612	20.249	14.023	18.001	34.965	32.813	43.227	40.062	44.463	46.701	55.154	49.319	50.66	50.046	48.42	48.477	44.558	45.981	29.288	42.81	39.924	32.847	27.471	32.868	41.548	39.2	43.434	38.532	34.876	37.852	46.788	48.012	38.82	35.716	23.802	35.714	35.769	23.619	24.394	30.724
3.2508	6.7402	0	0	5.9472	0	0	0	4.6517	31.5	45.743	7.5976	22.075	24.288	28.395	35.155	25.671	38.216	29.05	28.202	35.869	39.344	30.428	24.81	10.773	12.732	23.01	19.371	35.797	22.1	30.962	22.908	24.726	32.398	19.41	22.661	32.89	35.754	40.989	36.573	34.878	32.977	27.342	33.02	31.732	41.822	43.565	39.672	32.085	39.268
0	0	0	0	3.8005	1.7862	11.857	19.85	34.596	59.095	84.67	116.38	149.35	179.66	220	240.79	271.06	305.04	340.95	364.2	375.49	392.08	435.77	437.96	421.99	427.1	424.77	428.03	427.2	433.04	438.49	439.57	434.69	453.41	449.03	445.77	450.26	453.96	437.1	441.32	446.13	455.39	445.57	448.6	452.5	443.58	443.11	434.69	441.03	436.61
22.541	13.029	0	0	0	0.49616	0	0	0	0	0	0	0	0	0	0	0	0	0	0	0	0	0	0	0	0	0	0	0	0	0	0	0	0	0	0	0	0	0	0	0	0	0	0	0	0	0	0	0	0
4.9411	0	0	0	5.3703	1.5721	10.724	34.669	29.288	41.482	39.309	37.654	46.846	39.903	41.547	32.151	42.38	28.968	31.678	36.167	34.815	37.079	33.569	33.042	34.556	31.725	32.491	41.172	47.218	54.238	67.731	74.564	83.741	89.479	104.69	112.38	125.95	135.2	138.26	131.58	148.34	156.29	171.68	166.98	170.08	173.7	179.4	191.97	177.36	180.96
5.2824	0.85313	0	0	0	0	2.3657	1.1331	3.9483	1.4563	0	2.5344	1.9167	0	4.9754	0	6.5339	0.52611	16.772	9.6084	11.051	14.939	15.134	17.855	11.621	20.441	18.973	30.642	18.046	30.518	14.936	22.044	25	26.52	24.456	35.304	24.033	27.328	31.283	27.379	33.245	38.742	30.48	37.417	35.647	32.809	32.849	35.84	39.839	36.732
2.0792	0	0	0	0	0.58171	5.4271	9.3262	8.0739	6.1173	8.128	3.6967	20.617	12.29	11.665	15.687	11.383	14.972	10.45	15.879	13.746	16.785	18.197	18.528	13.958	15.46	12.742	16.514	15.031	16.941	18.56	25.867	22.824	27.135	28.961	27.837	32.573	22.679	26.281	34.741	31.202	37.669	35.333	46.784	40.033	47.711	46.818	44.395	39.168	53.303
20.243	6.3039	0	0	0	0	0	0	0	0	0	0	0	0	0	0	0	0	0	0	0	0	0	0	0	0	0	0	0	0	0	0	0	0	0	0	0	0	0	0	0	0	0	0	0	0	0	0	0	0
12.446	1.571	7.8144	4.5187	4.0437	0	0	0	0	3.72	0	0	0	0	0	0	0	0	0	0	0	0	0	0	0	0	0	0	0	0	0	0	0	0	0	0	0	0	0	0	0	0	0	0	0	0	0	0	0	0
0	1.6718	0	1.6826	2.1444	0.8622	5.1417	0	2.7393	10.787	4.5229	13.858	10.598	0.46319	3.3958	0	2.1012	0	0	0	0	0	0	0	0	0	0	0	0	0	0	0	0	0	0	0	0	0	0	0	0	0	0	0	0	0	0	0	0	0
0	0	0	5.6861	1.6317	2.5197	0.30528	0	7.685	6.6937	10.573	0.92136	5.0132	0.17204	1.9409	9.0373	0	0	0	0	0	0	0	0	0	0	0	0	0	0	0	0	0	0	0	0	0	0	0	0	0	0	0	0	0	0	0	0	0	0
8.4928	3.8165	0	0	0	0	0	3.5642	0.55168	0	0	0	0	0.48704	0	0	0.45167	5.0141	0.73782	9.4072	4.8387	4.5088	4.9243	2.6784	4.0963	4.6264	6.1642	2.9252	11.505	3.2543	8.3116	10.308	25.643	23.525	29.419	29.263	37.198	36.957	39.897	35.089	40.708	44.438	44.476	47.922	56.953	49.268	58.127	51.369	55.793	69.709
16.166	14.714	0	0	0	0	0	0	0	0	0	0	0	0	0	0	0	0	0	0	0	0	0	0	0	0	0	0	0	0	0	0	0	0	0	0	0	0	0	0	0	0	0	0	0	0	0	0	0	0
0	3.0357	0	0	0	4.8308	1.7191	5.0797	2.0684	0.12956	9.7029	0.83068	8.0929	4.3766	7.403	3.7671	9.7776	10.866	9.179	17.099	15.219	21.468	12.339	22.939	23.531	26.384	28.653	31.22	38.621	56.828	67.655	84.265	97.577	119.2	126.12	159.66	177.22	164.7	190.27	206.12	215.12	232.34	234.01	247.7	261.26	279.36	274.61	279.26	276.71	277.09
8.9391	5.6721	0	3.604	0	0	0	0	0	0	0	0	0	0	0	0	0	0	0	0	0	0	12.584	18.888	30.777	57.467	56.245	51.86	70.127	71.301	93.152	106.13	107.07	102.59	100.37	109.32	114.83	136.41	134.32	134.98	138.85	149.44	147.39	150.91	137.17	145.05	145.8	134.05	149.23	144.71
4.4628	0	0	0	0	3.4027	0	2.3981	3.2064	14.713	24.411	36.98	40.647	46.032	62.308	67.556	74.181	78.393	91.375	90.586	89.223	107.77	102.38	100.1	110.99	106.58	119.3	123.56	143.75	161.15	187.92	200.82	223.32	238.73	254.82	257.69	280.53	293.49	309.57	300.68	326.31	313.45	322.99	332.34	343.54	353.43	359.07	343.72	353.34	353.77
0	0	0	0	6.9766	0	9.9589	2.9352	0	0	0	0	0	0	0	0	0	0	0	0	0	0	0	0	0	0	0	0	0	0	0	0	0	0	0	0	0	0	0	0	0	0	0	0	0	0	0	0	0	0
0	15.356	6.5912	7.453	0	0	0	0	0	0	0	0	0	0	0	0	0	0	0	0	0	0	0	0	0	0	0	0	0	0	0	0	0	0	0	0	0	0	0	0	0	0	0	0	0	0	0	0	0	0
0	1.595	0	3.3217	0	5.7477	0	1.2515	0.34066	5.7195	2.0903	0.70774	1.8558	1.5646	8.4079	12.842	0	9.4581	9.1474	5.8931	9.4238	7.1777	7.5901	2.4588	6.3239	0	7.8056	1.9111	18.95	7.5693	8.0882	5.5219	0	4.8227	0	0	0	0	0	0	0	0	0	0.61004	0	1.4566	1.6801	8.3148	0.64877	4.56
2.3489	0.72459	1.5985	0	0	0	0	1.1133	1.1448	0	0	0	3.497	1.6007	0	0	0	0	0	0	0.96237	3.6913	2.2916	4.2779	8.9565	17.702	13.802	19.013	23.733	30.735	27.029	33.705	38.654	32.435	42.58	35.681	31.902	23.016	10.44	25.046	15.577	18.519	3.9329	15.98	10.965	13.679	15.53	17.609	14.342	14.652
15.433	0	0	13.4	7.7202	8.0655	0	0	0	0	0	0	0	0	0	0	0	0	8.8828	13.558	26.936	3.3028	16.293	0.37073	3.8599	11.3	29.922	48.083	54.3	66.877	111.08	141.61	155.63	179.57	185.5	222.1	239.62	244.59	249.09	268.68	286.92	317.42	311.15	329.78	320.54	313.58	325.74	355.94	319.85	309.53
0	2.4675	1.6414	0.74482	0.89216	0	1.4043	0	1.8593	0	0.27996	7.2336	7.3977	8.1928	0.68327	8.444	3.7539	0	0	0	0	0	4.3885	2.0018	0	1.836	0	9.3246	2.9403	1.7225	11.073	7.9913	2.9893	4.6442	0	0	0	0	0	0	0	0	0	0	0	0	0	0	0	0
24.183	9.8548	1.4819	0	0	0	0	0	0	0	0	0	0	0	0	0	0	0	0	0	0	0	0	0	0	0	0	0	0	0	0	0	0	0	0	0	0	0	0	0	0	0	0	0	0	0	0	0	0	0
9.0758	6.2908	0	0	0	0	0	0.50841	0	4.1195	0.53649	3.078	7.6408	5.4195	10.623	17.993	12.727	19.051	21.352	25.392	41.646	36.273	25.457	23.717	29.054	49.345	31.791	56.893	51.329	83.618	94.68	111.02	129.71	151.77	177.68	180.93	210.72	226.53	216.32	252.11	258.61	250.05	246.05	269.85	274.57	287.94	274.23	267.4	273.11	264.21
1.2527	1.7387	0	0	0	3.6399	3.0055	3.9622	0	1.945	5.871	0	9.0307	8.2959	9.1837	6.6342	10.515	15.355	11.626	11.703	15.09	21.613	16.961	24.135	24.655	19.632	24.974	21.505	23.845	25.107	24.189	23.862	22.909	23.082	34.939	27.519	25.175	22.275	25.356	28.403	28.462	32.911	31.613	37.266	38.664	38.39	36.499	34.947	25.701	32.041
0	2.0031	0	7.0255	2.078	0	0	0	0	0	0	0	0	0	0	0	0	0	0	0	0	0	0	0	0	0	0	0	0	0	0	0	0	0	0	0	0	0	0	0	0	0	0	0	0	0	0	0	0	0
0.99797	0	0.23841	0	4.203	7.6541	0	15.295	14.024	5.4746	5.753	3.4533	4.9625	9.8177	14.267	9.2293	4.9273	1.1372	18.283	19.246	22.672	17.737	9.5502	17.736	9.5297	12.929	18.961	24.374	18.687	30.694	16.933	22.974	20.26	37.001	28.219	42.34	41.608	46.464	49.89	50.085	51.644	60.6	60.055	59.161	63.459	72.507	71.736	77.847	76.715	83.296
0	0	0	0	0	12.267	17.605	17.377	17.132	29.685	35.046	34.49	38.736	32.072	39.743	19.934	30.5	25.353	22.323	34.613	30.89	19.547	2.4053	9.8223	3.6364	7.377	7.0859	27.213	27.982	50.873	77.641	100.98	119.22	139.68	157.6	171.29	202.47	234.38	254.74	252.61	260.3	281.09	290.67	305.64	322.83	335.23	328.24	350.63	345.87	358.21
23.561	9.3018	0	0	0	0	0	0	0	0	0	0	0	0	0.096092	0	0	0	0	0	0	0	0	1.552	0	11.925	2.6418	9.2111	14.843	26.179	30.939	27.859	36.798	39.317	46.56	41.774	56.698	65.813	67.92	60.38	60.899	52.446	53.676	52.374	61.285	59.482	69.317	67.597	66.863	68.863
0	4.0754	0	7.4079	2.8253	0	0	0.88229	3.6311	9.9746	19.4	28.029	28.076	38.712	41.64	57.843	55.501	53.959	70.631	85.209	76.601	83.81	92.71	93.48	103.13	109.07	112.44	109.4	106.96	114.15	106.84	106.23	114.24	113.16	114.97	112.33	111.44	104.42	105.3	100.23	104.17	105.64	100.99	115.03	110.78	112.74	103.84	102.56	105.86	99.614
12.333	0	0	0	6.7049	0	0	0	0	0	0	0	0	0	0	0	0	0	0	0	0	10.837	11.443	8.1865	0	0.34555	0	0	0	0	0	0	0	0	0	0	0	0	0	0	0	0	0	0	0	0	0	0	0	0
0	0.47155	0	0	4.1052	8.126	1.8571	5.5641	0	0	0	0	0	0	0	0	0	0	0	0	0	0	0	0	0	0	0	0	0	4.3234	2.877	8.6184	1.2379	7.8138	0	5.7158	0	8.1528	0	3.9165	5.606	5.1834	6.7413	9.975	0	0.41352	0	1.1931	0	0
0.79034	4.2473	0	0	0.98837	0	2.265	0	0	0	0	0	0	0	0	0	0	0	0	0	0	0	0	0	0	0	0	0	0	0	0	0	0	0	0	0	0	0	0	0	0	0	0	0	0	0	0	0	0	0
3.8064	3.3479	0	3.4349	0.58557	0.7706	0	0	0	0.4312	0.29814	1.396	0.015018	7.064	1.7001	7.2908	13.602	7.3872	15.723	15.151	16.231	23.22	24.319	25.696	33.335	33.421	33.596	29.445	28.62	38.332	28.312	27.429	33.135	36.091	45.445	43.047	45.267	34.529	50.235	44.013	42.171	38.991	47.308	56.86	73.915	70.111	63.944	62.851	71.421	62.789
0	0	5.5264	2.2506	0	0.83848	0	0	0	0	0	1.4805	0	1.5612	0	0	0	0	2.6945	5.5681	6.3321	0	0	5.123	0	0	0	2.268	0	0	0	2.8575	7.6371	6.8747	2.7791	0	0	0	5.066	0	7.4662	6.0801	7.2883	0	0	8.5038	9.4131	1.9414	0	7.4362
3.5981	0	0	5.593	0	0	4.3226	0	0	0	0	0	0	0.23788	0	2.0699	0	0	0	0	0	0	0	0	0	0	0	0	0	0	0	0	0	0	0	0	0	0	0	0	0	0	0	0	0	0	0	0	0	0
11.08	8.0191	5.0398	5.3028	0	0	0	0	0	0	0	0	0	0	0	0	0	0	0	0	0	0	0	0	0	0	0	0	0	0	0	0	0	0	0	0	0	0	0	0	0	0	0	0	0	0	0	0	0	0
0	0	0	0	3.7642	1.5188	5.0944	0	1.4369	2.2018	8.0863	19.874	31.184	34.154	30.732	33.177	52.162	60.428	67.707	69.901	70.901	80.665	75.488	86.313	95.355	89.434	103.02	104.35	101.11	92.126	101.59	107.03	122.57	117.38	140.35	125.95	129.68	120.52	119.72	118.96	120.47	125.14	108.29	122.55	121.21	128.43	134.38	128.31	135.03	129.11
0	4.8301	0	4.4709	6.5152	0.88185	0	1.8667	17.089	14.779	14.816	30.251	18.016	30.812	14.684	31.681	26.133	18.409	20.59	30.429	31.993	25.135	29.268	20.813	15.501	10.518	26.959	26.042	24.518	24.66	24.589	40.259	47.071	60.2	55.972	59.174	74.037	71.27	70.625	71.824	83.003	90.296	97.899	86.594	97.893	99.828	109.51	108.65	106.41	111.48
0	2.5021	0	0	0	10.182	0	2.4341	4.8605	0	0	0	0	0	0	0	0	0	4.0767	0	7.2205	0	1.6014	0	3.5285	0	5.4626	0	0	0	4.1909	10.303	9.5065	1.3624	0	0	0.42704	7.0299	0	6.6634	0	16.174	7.0387	13.869	0	6.9439	4.8117	0	16.403	5.928
14.804	0	0	0	0	0.6383	3.6809	0	0	0	0	0	0	0	0	0	0	0	0	0	0	0	0	0.97325	0	0	0	1.288	0	7.1001	10.375	8.6513	8.5002	4.528	0	1.8176	9.7397	18.531	9.1757	4.8021	14.955	12.52	11.161	12.037	10.345	15.906	4.6791	11.472	9.181	14.39
5.0192	2.7022	0	0	0	0	0	3.9843	3.5575	3.6331	9.7557	1.6086	9.9412	10.716	11.178	15.932	12.636	10.357	11.759	11.481	16.754	21.57	16.399	18.404	7.8179	9.8863	21.25	11.759	26.434	18.141	21.886	17.921	17.16	26.183	13.394	12.995	7.5421	13.013	19.868	21.358	11.042	14.087	17.548	12.47	11.824	19.576	27.909	16.109	11.029	14.045
17.889	11.696	0	1.0373	0	0	0	0	0	0	0	0	0	0	0	0	0	0	0	0	0	0	0	0	0	0	0	0	0	0	0.62509	2.1185	6.8224	6.2018	2.8175	0	0	0	3.0258	0	0	0	0	0	0	0	1.3064	0.58658	0	0
0	0	1.0626	6.0532	3.7399	0	0	0	2.0869	1.7933	0	8.3535	6.7197	0.8633	0	0	6.5513	8.3831	3.4442	1.536	0	0	4.611	9.7746	0.77445	1.4879	17.856	14.069	16.112	18.054	21.071	20.506	26.432	31.747	37.789	39.041	45.708	56.143	58.502	57.745	74.966	66.442	74.389	77.786	77.836	78.686	78.941	74.178	89.941	89.066
14.169	7.8765	2.8823	0	0	0	0	0	0	0	0	0	0	0	0	0	0	0	0	0	0	0	0	0	0	0	0	0	0	0	0	0	0	0	0	0	0	0	0	0	0	0	0	0	0	0	0	0	0	0
9.8079	3.9757	0	4.0182	0	0	0	0	0	0	0	0	0	0	0	0	0	0	0	0	0	0	0	0	0	0	0	0	0	0	0	0	0	0	0	0	0	0	0	0	0	0	0	0	0	0	0	0	0	0
3.5254	2.0485	0	1.0281	2.5494	1.0246	0	0	0	0	0	0	0	0	0	0	0	0	0	0	0	1.4445	4.8252	0	0	0	0	0	0	2.8442	8.6021	11.524	20.233	17.925	12.467	24.738	16.044	9.2785	6.2385	21.735	27.507	36.219	36.237	38.634	26.81	29.72	31.373	0	6.5302	11.55
21.518	10.07	0	0	1.7701	0	0	0	0	0	0	0	0	0	0	0	0	0	0	0	0	0	0	0	0	0	0	0	0	0	0	0	0	0	0	0	0	0	0	0	0	0	0	0	0	0	0	0	0	0
11.619	6.7241	0	1.0518	0	0	0	0	0	0	0	0	0	0	0	0	0	0	0	0	0	0	0	0	0	0	0	0	0	0	0	0	8.4218	8.3672	6.4149	12.123	9.8538	16.036	14.378	15.747	16.438	17.719	13.579	16.613	5.0273	12.49	10.148	5.7932	12.356	0
18.884	7.0275	0	0	0	0	0	0	0	0	0	0	0	0	0	0	0	0	0	0	0	0	0	0	0	0	0	0	0	0	0	0	0	0	0	0	0	0	0	0	0	0	0	0	0	0	0	0	0	0
0	0	0	4.8036	2.0316	2.972	0	8.9693	13.011	13.845	19.206	8.9942	6.8109	18.941	18.918	25.542	18.196	22.653	22.191	29.799	24.445	28.444	21.011	27.476	31.41	31.519	31.171	24.704	22.68	25.174	20.907	28.268	24.398	25.712	23.404	25.119	25.732	19.309	21.529	21.81	22.434	22.325	18.99	28.63	22.626	28.553	24.169	17.342	11.163	24.14
0	1.3327	0	0	0	5.5537	4.4412	16.44	4.4245	8.1777	16.054	0	12.52	8.7415	14.305	12.526	16.895	27.631	26.272	36.768	37.285	50.523	54.633	55.764	66.333	67.149	67.649	62.012	62.304	63.617	73.027	82.169	87.223	84.509	85.993	88.578	97.833	101.49	92.503	102.47	98.469	108.88	107.95	110.56	117.48	118.67	123.62	110.49	114.41	113.52
2.9827	0	0	10.203	0.079045	0	0	0	0	0	0	0	0	0	0	0	0	0	0	0	0	0	0	0	0	0	0	0	0	0	0	0	0	0	0	0	0	0	0	0	0	0	0	0	0	0	0	0	0	0
12.802	3.256	0	0	0	0	0	0	0	0	0	0	0	0	0	0	0	0	0	0	0	0	0	0	0	0	0	0	0	12.83	28.359	47.605	61.893	71.341	91.168	94.106	120.85	135.62	140.09	139.91	156.68	153.11	161.36	160.67	167.75	172.05	180.27	192.79	179.67	191.49
0	1.9248	0	3.5618	3.2169	1.128	0	4.3178	2.6822	3.4749	2.5696	6.2947	18.977	16.899	11.538	14.031	21.348	6.029	14.777	11.217	12.831	4.3562	12.74	13.504	8.2663	5.8286	10.046	3.6522	19.581	7.0012	8.0415	14.922	14.32	16.301	16.651	11.063	16.514	24.388	30.168	24.548	30.872	28.613	36.275	29.673	30.168	42.859	31.357	39.011	33.278	30.287
16.917	9.5883	0	6.0077	0	0	0	0	0	0	0	0	0	0	0	0	0	0	0	0	0	0	0	0	0	0	0	0	0	0	0	0	0	0	0	0	0	0	0	0	0	0	0	0	0	0	0	0	0	0
0	0	0	8.6851	0	1.6329	0	0	3.9469	0	0.033679	0	2.059	1.2748	0.86235	9.3641	0	0	0	1.2354	0	0	0	2.974	7.0148	4.9158	8.3827	6.7319	5.2828	12.174	5.7833	5.0392	12.688	4.894	13.957	3.7081	9.2823	0	12.504	1.2768	5.4549	4.279	5.3048	1.5351	10.156	6.3065	8.3613	4.2358	10.387	4.1907
10.011	0	0	2.7663	0.46056	2.3614	0	0	11.795	36.213	69.193	85.296	216.1	294.51	224.72	262.28	329.57	335.12	382.35	469.39	521.65	572.71	558.57	586.83	573.98	599.57	613.29	621.82	610.64	603.83	624.53	641.44	611.57	631.84	627.57	670.71	656.02	681.37	694.24	661.99	678.51	675.04	662.61	681.24	657.06	673.46	683.78	635.52	641.11	645.74
30.235	8.3982	0	1.5451	0	0	0	0	0	0	0	0	0	0	0	0	0	0	0	0	0	0	0	0	0	0	0	0	0	0	0	0	0	0	0	0	0	0	0	0	0	0	0	0	0	0	0	0	0	0
6.226	6.0646	4.9586	2.1433	0	0	0	0	0	5.638	0	0	0	0	0	1.3479	0	0	0	0	0	0	0	0	0	0	0	0	0	0	0	0	0	0	0	0	0	0	0	0	0	0	0	0	0	0	0	0	0	0
0	0	0	1.0508	1.3262	10.102	0	7.978	3.2325	0	9.2648	10.666	1.1803	19.468	5.578	4.4959	8.8034	8.3496	15.976	17.798	18.856	13.92	17.531	10.263	22.81	17.246	20.611	21.763	25.009	24.181	18.967	4.8141	1.8408	7.2749	7.2331	0	0	0	2.0706	0	0.4491	0	3.2181	0	2.6536	7.7518	1.0253	0	0	0.11428
5.2084	4.2843	0	0.61093	1.223	0	0.96751	0	0	0	0	0	0	0	0	0	0	0	0	0	0	0	0	0	0	0	0	0	0	0	0	0	0	0	0	0	0	0	0	0	0	0	0	0	0	0	0	0	0	0
12.573	0	0.89355	0	1.4337	0	0	0	1.2014	35.051	71.545	107.63	164.85	192.86	226.81	285.15	310.61	374.34	403.69	452.08	485.99	508.48	531.58	569.15	584.99	597.87	605.97	612.99	632.16	640.67	643.28	642.95	670.57	628.73	655.31	658.81	682.75	665.42	636.73	646.83	640.78	625.42	586.31	614.32	617.26	625.48	626.35	596.33	599.63	589.29
2.714	0	0	0	2.0695	7.8427	0	0.071236	9.2354	2.62	8.0681	0	2.665	1.8202	0	0.74144	0	0	0	0	0	0	0	4.6184	0.73895	0	7.8512	6.0733	18.338	16.695	15.278	13.119	8.8907	10.107	8.5117	17.478	12.374	16.211	14.378	20.212	9.9116	12.227	7.8734	11.723	13.008	16.064	14.952	13.421	15.261	12.661
13.204	6.0428	0	0.77899	0	0	0	0	0	0	0	0	0	0	0	0	0	0	0	2.9121	10.656	8.5102	18.321	6.6657	6.2967	13.42	11.114	21.657	11.598	13.244	6.1363	1.0608	5.6895	9.0546	3.4876	11.481	7.759	0.33278	0	3.2704	4.8895	15.19	2.4806	10.137	0	0	0	0	0	0
3.0565	4.4178	2.7522	3.0911	0	1.7919	0	0	0	0	0	0	0	0	0	0	0	0	0	0	0	0	0	0	0	0	0	0	0	0	0	0	0	0	0	0	0	0	0	0	0	0	0	0	0	0	0	0	0	0
16.95	10.027	6.7806	0	0	0.12451	0	0	0	0	0	0	0	0	0	0	0	0	0	0	0	0	0	0	0	0	0	0	0	0	0	0	0	0	0	0	0	0	0	0	0	0	0	0	0	1.7047	0	7.3961	0	0.32049
0	0	1.7449	0	21.013	9.0949	0	17.586	27.303	24.3	58.109	57.417	85.011	101.04	143.27	144.56	203.8	207.5	216.58	249.37	228.18	277.02	268.74	290.24	311.45	328.95	244.07	267.97	266.89	310.61	336.17	304.66	332.75	348.66	346.59	351.01	373.95	327.81	374.72	368.79	367.77	372.91	381.28	387.16	368.35	379.17	381.98	361.77	366.42	371.08
0	3.0126	0	0	1.4731	5.3531	2.295	1.1422	0	0	0	0	3.6715	14.966	20	33.387	48.512	58.917	86.316	95.986	106.46	126.74	143.33	159.27	150.25	178.23	190.78	189.26	207.21	197.54	190.85	206.34	211.5	222.51	216.82	232.8	237.58	238.47	232.24	227.73	226.04	225.73	219.71	235.59	228.02	220.04	221.28	223.45	241.61	226.02
2.1374	1.5526	0	0.70168	0	1.6235	0	3.2272	0	3.2654	5.7185	2.064	16.609	17.656	19.736	34.752	35.286	42.057	47.178	60.163	67.295	64.759	74.419	82.446	84.119	90.411	93.194	94.68	100.82	97.404	103.63	103.1	98.576	103.84	106.59	109.44	106.3	106.93	111.07	117.84	113.8	119.48	110.81	126.97	130.42	126.76	118.88	113.88	113.06	117.67
1.5764	0	0	3.207	1.3255	0	0	0	0	0	0	0	0	0	0	0	0	0	0	0	0	0	0	0	0	0	0	0	0	0	0	0	0	0	0	0	0	0	0	0	0	0	0	0	0	0	0	0	0	0
5.6604	9.0625	0	0	0	0	0	4.876	2.6039	3.1819	3.7823	2.9511	4.6476	4.1123	22.584	17.736	16.168	27.748	31.447	52.492	45.314	47.497	46.124	47.518	53.779	51.267	64.157	59.512	63.661	73.43	71.459	82.008	74.616	76.272	80.037	87.55	82.462	102.02	92.652	97.454	100.52	101.52	114.24	109.02	107.06	115.9	107.38	110.6	108.32	112.17
28.531	10.627	0.21311	0	0	0	0	0	0	0	0	0	0	0	0	0	0	0	0	0	0	0	0	0	0	0	0	0	0	0	0	0	0	0	0	0	0	0.82215	0	0	0	0	0	0	0	0	2.3579	0	0	0
2.1694	7.5349	2.9297	5.3334	0	0	0	0	0	0	0	0	5.3229	0	2.3282	0	8.9391	10.359	16.573	21.624	14.363	13.58	14.006	9.2058	11.893	13.057	32.396	12.616	15.276	9.0773	12.118	8.8915	12.476	12.973	10.88	9.4166	10.459	23.795	18.669	11.793	14.062	7.9947	13.091	2.6143	5.1036	7.2384	0.54212	0	3.0834	2.1469
3.8032	0	0	7.2349	0.70824	0.67795	0	0	0	0	5.1743	0	0	0	5.1729	0.84426	0	0	0	0	0	0	0	0	0	0	0	0	0	0	0	0	0	3.6455	6.0664	0.28724	0.78417	0	4.9634	1.4518	6.1202	4.571	15.061	7.8786	12.368	9.1131	0.88984	2.0322	8.1525	0
5.6473	0	1.1153	1.4885	2.6951	0	0	0	0	0	0	0	0	0	0	0	0	0	0	0	0	0	0	0	0	0	0	0	0	0	0	0	0	0	0	0	0	0	0	0	0	0	0	0	0	0	2.1096	0	8.629	6.1335
26.236	4.6724	0	2.5476	0	0	0	0	0	0	0	0	0	0	0	0	0	0	0	0	0	0	0	0	0	0	0	0	0	0	0	0	0	0	0	0	0	0	0	0	0	0	0	0	0	0	0	0	0	0
6.6696	3.9216	2.1779	0	0	0	2.8164	5.6208	5.3219	2.9837	5.0011	0	8.8891	5.8778	13.318	9.1508	16.386	7.623	18.684	23.911	20.675	29.696	29.727	28.656	21.395	30.485	35.275	43.744	34.631	43.161	28.191	41.149	51.721	58.283	38.648	46.197	49.367	45.063	55.249	51.144	42.051	59.494	43.137	47.261	47.828	51.309	52.893	46.552	55.733	46.842
1.3687	4.0137	0	8.1964	0.15759	3.2648	0	0	0	0	0	0	0	1.9953	5.2725	0	4.3079	0	0	0	0	0	2.9056	12.49	18.645	14.758	19.553	23.595	21.916	23.737	18.352	21.894	29.685	27.643	29.587	26.072	31.911	29.952	37.233	28.496	39.714	31.483	38.95	34.922	32.076	22.744	21.22	12.658	19.706	12.513
7.1652	0	0	3.8446	0	0	0	1.1425	0	3.0077	0	2.3854	0	0	6.791	0	0	1.0752	0	12.856	14.893	6.5624	5.278	4.5806	0	4.486	6.9834	6.7561	0.79466	6.5032	0	0	0	3.2728	3.9704	0	5.2762	0	0	0	0	4.743	0	0.92736	0	0	0	0	0	0
2.6691	8.1216	1.4164	0	0	0	0	5.3086	5.535	9.2356	11.407	6.4642	5.742	8.374	12.146	12.098	2.2019	11.046	7.4023	10.43	32.65	22.487	38.75	12.64	3.7192	1.2432	8.1752	7.5793	14.408	12.094	20.199	8.7484	13.993	13.742	1.7827	11.246	9.4806	18.812	20.89	15.533	6.0783	0	9.0137	10.076	5.6522	8.3324	19.621	8.7008	1.472	6.9297
9.6636	3.6816	0	1.4274	0	0	0	0	6.3003	0.21498	9.1186	4.4341	15.245	15.847	21.09	17.395	22.713	18.079	22.602	17.412	12.447	7.935	8.3279	9.934	0	0	7.5332	0	6.5483	0	0.37268	0	0	0	0	0	0	0	0	0	0	0	0	0	0	0	0	0	0	0
0	0	0.69644	4.9829	14.201	0	3.7038	11.143	1.8219	0	0.015785	4.4346	4.1307	4.7564	2.2153	2.9211	2.7955	6.6853	8.905	7.4481	5.3697	7.2493	9.5493	4.9582	11.132	7.7938	9.3539	9.427	13.725	10.735	19.433	15.461	23.05	11.694	30.805	28.282	25.395	28.782	25.332	31.482	28.574	28.602	28.139	35.955	35.973	35.962	33.133	37.074	35.122	41.059
0	1.657	0	2.986	0	0	1.904	2.1	5.7562	0	0	0	0.63517	3.8572	0	0	0	0	0	0	0	0	0	0	0	0	0	0	0	0	0	0	0	0	0	0	0	0	0	0	0	0	0	0	0	0	0	0	0	0
0	0	9.1554	0	12.357	14.454	19.348	28.282	8.9723	12.244	28.255	4.2545	32.44	23.25	15.058	24.043	12.289	22.086	26.338	19.127	9.8774	0.445	11.179	11.693	15.385	16.291	6.93	4.5147	10.083	0	14.158	8.7193	11.046	0	5.7302	8.3535	3.6433	0	0	0	0	5.1759	0	0	0	0	0	0	0	0
2.3581	1.1938	0	0	0	7.4092	0	1.1594	2.8049	9.8649	9.4856	11.094	12.008	12.677	21.958	23.925	20.725	18.42	16.123	23.763	24.804	40.129	31.484	31.514	24.708	17.867	30.728	31.154	46.129	33.252	30.166	26.851	27.131	40.288	11.839	20.69	24.953	22.811	30.558	24.853	24.114	17.426	22.696	17.227	17.508	20.605	22.093	22.352	13.062	14.676
10.224	1.7307	0	0	0	0.037322	0	1.9643	0	0	0	0	0	0	0	0	0	1.1136	0.95029	1.2737	12.332	0	0	0	0	0.28481	0	6.0147	2.4984	0	0	0	0	0	0	0	0	0	0	0	0.98349	11.422	0	0	0	0	0	0	0	0
6.9033	1.4531	0	1.1707	2.4614	0	0	0.36795	0	0	0	0	0	0	0	0	0	0	0	0	0	0	0	0	0	0	0	0	0	0	0	0	0	0	0	0	0	0	0	0	0	0	0	5.464	0	4.6056	3.4846	9.4952	10.858	7.1843
0	0	0	1.8987	0	0	7.3538	3.3507	11.215	0.37259	2.9781	5.3715	10.847	0.67334	12.055	9.5664	3.4151	9.3805	0	1.2333	0	8.5582	11.187	1.8942	0	0	0	0	0	0	0	0	0	0	0.57096	4.3923	0	0	0	0	0	0	2.504	11.166	0	0	0	0	0	3.2762
9.2944	7.1361	3.0281	0	0	0	0	0.58383	0	0	0	0	0	0	2.9787	0	0	0	0	0	0	0	0	0	0	0	0	0	0	0	0	0	0	0	0	0	0	0	0	0	0	0	0	0	0	0	0	0	0	0
4.9193	7.385	0	4.8135	0.23642	0	0	14.632	5.7357	21.73	58.748	90.167	97.246	133.93	164.57	192.72	204.24	237.36	251.06	280.15	276.35	296.09	331.45	300.21	266.28	299.48	287.29	272.43	286.48	265.93	276.59	270.76	282.01	291.71	281.21	263.93	264.48	267.34	275.83	285.27	279.27	286.74	282.56	275.4	277.24	278.89	268.21	276.98	279.59	268.8
6.2436	1.891	2.4666	0	0	2.3615	0	2.9707	0.58374	3.9859	0	0	0	0	0	0	0	0	0	0	0	0	0	0	0	0	0	0	0	0	0	0	0	0	0	0	0	0	0	0	0	0	0	0	0	0	0	0	0	0
11.247	5.4271	0	1.3301	0	0	0	0	0	12.795	23.153	33.262	48.69	59.263	80.879	86.767	118.41	116.49	128.06	147.39	142.47	149.93	164.95	171.12	182.88	176.64	187.92	177.17	192.24	186.22	191.23	217.3	212.61	214.65	202.33	199.09	203.45	184.04	192.11	188.37	189.56	195.02	175.55	181.2	189.81	183.02	175.85	183.48	170.13	174.99
0	1.9698	0	0	0	11.297	5.1279	13.215	21.397	21.091	23.758	24.388	24.795	28.998	27.428	30.402	21.044	24.914	18.026	24.171	22.86	27.46	15.13	18.919	23.421	15.821	24.879	16.26	31.972	20.533	19.967	25.129	15.035	11.703	6.8792	10.854	13.487	10.162	13.796	14.62	2.195	0	0	0	0	0	0	0	0	0
2.7022	9.177	7.1241	0.73689	0	0	0	0	0	3.0083	0	0	0	0	0	0	0	0	0	0	0	0	0	0	0	0	0	0	0	0	0	0	0	0	0	0	0	0	0	0	0	0	0	0	0	0	0	0	0	2.3513
0	0	0	1.476	7.2237	3.9148	0	3.3105	0	0	0	0	0	0	0	0	0	0	0	0	0	0	0	0	0	0	0	0	0	0	0	0	0	0	0	0	0	0	0	0	0	0	0	0	0	0	0	0	0	0
1.3797	1.6067	0	4.3953	0	0	0.32091	7.5337	9.6169	3.2855	5.9267	4.6099	10.345	8.9354	6.7618	15.516	8.4741	13.631	8.2123	7.2097	3.8783	5.5217	4.7793	0	4.861	0	7.287	10.823	13.052	3.6632	6.5853	8.4178	15.513	15.66	8.118	11.647	11.774	3.3125	3.0915	0	0	0	0	0	1.1594	3.2892	2.5199	0	0.73211	6.4067
0	2.5505	0	0	0	0	18.474	31.612	31.635	24.34	23.243	31.128	39.05	38.581	51.489	46.198	50.235	45.295	61.408	58.882	66.629	78.581	76.976	61.716	48.239	56.809	63.479	84.685	74.007	67.125	65.001	66.025	72.645	82.577	70.277	86.164	75.842	81.771	85.654	86.422	84.961	90.151	95.876	98.733	97.543	95.943	98.975	102.36	101.52	98.984
7.4425	1.9669	0	6.3568	0	0	0	0	0	0	0	0	0	0	0	0	0	0	0	0	0	0	0	0	0	0	0	0	0	0	0	0	0	0	0	0	0	0	0	0	0	0	0	0	0	0	0	0	0	0
11.665	4.4383	0	0	0	0	0	0	0	0	0.68586	1.628	0	1.7609	1.4496	0	0	0	0	1.1501	3.6492	4.0154	14.095	4.735	14.211	2.5278	0	11.116	6.357	4.7607	1.7675	9.2468	4.0968	1.5513	0	0	0.020543	0	0	0	0	0	0	0	0	0	0	2.2127	0	0.23158
0	2.3421	0	2.7049	1.6657	2.0001	4.0754	19.599	25.93	17.124	26.23	37.416	48.985	51.759	50.099	64.874	59.909	70.853	74.508	81.245	83.798	92.217	92.614	77.435	86.426	83.739	103.65	79.992	87.666	61.952	89.665	63.08	98.762	73.676	105.86	104.18	100.61	102.64	108.13	95.559	106.98	90.61	98.206	114.37	115.39	116.82	118.77	123.56	124.81	127.26
0	0	0	5.4812	0.71923	8.0844	24.178	56.351	95.281	157.92	257.07	298.62	381.19	465.6	554.99	587.22	671.34	691.11	756.47	824.41	867.59	863.06	905.65	885.58	900.92	597.57	888.91	911.92	904.83	897.27	941.35	936.22	930.65	901.64	923.21	915.14	862.52	881.22	890.29	897.92	890.32	915.96	941.59	919.92	917.1	904.54	921.79	925.78	914.2	932.92
13.218	0	0	0	0	0.15445	0	0	0	0	8.1716	4.1893	8.103	11.157	12.291	4.6637	9.167	7.0495	1.3794	15.942	9.3405	2.5665	0	0	0	0	1.3309	5.7531	3.0293	4.4334	6.3304	7.3449	8.5121	0	0.23981	0	0	0.19839	0	0	0.042104	4.7117	5.327	0	0	4.4331	0	4.3033	9.2077	8.8083
0	0	0	8.392	4.528	1.2273	0	0.36602	0	6.0284	7.2377	0	3.8541	0.65644	2.6461	5.1909	3.2393	0	4.3569	4.3482	2.3861	1.2571	2.2099	5.196	10.766	15.628	8.0451	11.417	13.402	23.861	11.753	23.438	18.995	18.358	31.274	30.594	25.877	21.683	30.549	20.939	29.803	28.394	30.478	29.116	27.159	28.037	11.015	12.297	23.954	17.003
6.2625	5.0252	0	0	0	1.5508	1.7335	11.039	4.5737	1.2457	0	0	1.6582	2.7482	8.3814	1.1887	10.897	5.0407	10.221	12.998	19.581	15.196	19.578	18.088	3.8569	11.347	18.025	21.543	10.478	24.109	5.1789	13.938	4.1914	17.114	13.434	20.048	18.095	11.318	8.2825	9.911	12.255	13.603	8.2331	13.793	14.935	13.762	20.069	18.427	18.59	22.259
2.4341	0	0	0	5.9068	0	0	3.1073	2.4243	0	2.6568	2.3344	0.25846	3.9229	5.7808	0	0	0	0	0	0	0	0.45939	0	0	0	0	0.76391	0	0	0	0	0	0	0	0	0	0	0	0	0	0	0	0	0	0	0	0	0	0
1.2118	2.2729	0	0	1.4649	2.3381	0	0	0	0.90642	0	0	0	6.2962	8.9024	0	0	0.2261	0.061691	3.3595	3.9011	5.4522	0	8.7128	4.0764	3.0361	1.4738	11.723	2.8262	7.6475	0	0.055751	0	14.083	0	3.4715	6.2701	0	3.4786	0	5.9513	6.1777	1.6787	7.971	6.4353	21.739	20.056	18.916	25.801	40.108
12.898	2.5872	0	0	0	0	0	0	0	0	0	0	0	0	0	0	0	0	0	0	0	0	0	3.5659	16.572	16.281	22.899	40.417	47.278	54.31	65.448	77.6	80.27	83.807	87.555	85.874	99.723	101.06	106.46	105.05	126.56	128.11	135.34	137.49	141.39	140.66	141.4	143.59	157.69	170.31
10.251	4.0307	0.40524	0	2.4899	0	0	0	0	0	0	0	0	0	0	0	0	0	0	0	0	0	0	0	0	0.053327	0.40155	0	0	0	0	0	0	0	0	0	0	0	0	0	0	0	0	0	0	0	0	0	0	0
5.9074	0.56205	0	0.56518	0	0	0	5.8906	1.0411	0.49805	0	1.6758	3.8878	5.0122	3.5325	3.5091	8.8534	0	0.097469	5.614	0	0	2.3782	0	0	0	0	0	5.1313	0	1.9618	8.1729	2.6389	14.387	2.5092	2.6885	7.2856	17.035	21.32	17.591	16.118	13.915	18.804	23.82	12.984	11.481	10.894	15.32	18.565	15.15
14.92	7.8485	0	1.9733	0	0	0	0	0	0	0	0	2.0837	0	0	0	0	0	2.0423	0	1.9083	8.2171	5.0586	12.768	11.728	8.0922	3.8202	8.142	0	0	0	0	0	0	0	0	0	0	0	0	0	0	0	0	0	0	0	0	0	0
18.547	0	0.29205	0	0	0	0	0	0	0	0	0	0	0	0	0	4.622	10.339	8.9102	8.5568	5.9604	15.436	12.475	13.835	12.114	20.364	10.566	7.6006	15.575	12.9	20.555	14.127	15.532	12.903	22.801	43.718	57.732	55.843	0	0	0	0	0	0	0	0	0	6.0447	6.7821	0.82855
1.1413	0	0.69636	0.28858	6.2346	0.51734	0	0	12.722	9.3237	10.976	6.1524	12.975	10.347	17.885	25.914	10.663	13.693	15.31	20.51	7.8236	12.909	12.716	13.075	14.19	16.884	18.713	18.787	8.8893	21.706	13.171	21.738	24.153	33.812	36.427	21.642	36.543	21.91	36.584	33.705	27.045	24.533	29.031	28.279	36.442	23.75	17.251	14.568	25.046	13.12
11.611	11.981	4.5635	0	0	0	0	0	0	0	0	0	0	0	0	0	0	0	0	0	0	0	0	0	0	0	0	0	0	0	0	0	0	0	0	0	0	0	0	0	0	0	0	0	0	0	0	0	0	0
8.074	0	0	0	0	0.066758	14.319	17.329	4.6616	7.2361	0	0	0	0	0	0	0	0	0	0	0	0	0	0	0	0	0	0	0	0	0	0	0	0	0	0	0	0	0	0	0	0	0	0	0	0	0	0	0	0
14.525	0	12.251	0	0	0	0	0	0	9.2995	0	1.4261	0.59902	4.0643	5.4268	17.093	14.021	23.764	18.89	24.892	0	8.0511	15.375	36.246	18.743	16.209	20.423	16.945	36.658	27.394	24.457	24.261	41.87	22.166	24.934	35.246	34.056	31.264	34.471	37.293	40.74	42.602	51.341	40.208	45.105	43.876	44.543	29.476	36.874	43.977
0	7.2688	0	0	1.3949	0	3.1911	1.5555	0	0	0.013613	0	1.326	0	0	0	0	0	0	0	0	0	0	0	0	0	0	0	0	0	0	0	0	0	0	0	0	0	0	0	0	3.1881	0	0	2.9129	15.275	10.806	9.6294	15.732	15.23
3.6957	0	0	0	10.629	0	0	0	0	0	0	0	0	0	0	0	0	0	0	0	0	0	0	0	0	0	0	0	0	0	0	0	0	0	0	0	0	0	0	0	0	0	0	0	0	0	0	0	0	0
13.729	3.4373	3.4226	0	0	0	0	0	0	0	0	0	0	0	0	0	0	0	0	0	0	0	0	0	0	0	0	0	0	0	0	0	0	0	0	0	0	0	0	0	0	0	0	4.9313	6.5788	5.5401	13.182	16.779	15.599	11.643
10.916	0.92846	2.1593	9.1645	0	0	0	0	0	0	0	0	0	0	0	0	0	0	0	0	0	0	0	0	0	0	0	0	0	0	0	0	0	0	0	0	0	0	0	0	0	0	0	0	0	0	0	0	0	0
0	0.72943	0	22.002	8.5018	0	0	0	0	0	0	0	0	0	4.7679	0	0	0	0	0	0	4.4461	3.0059	0	0	0	0	0	0	0	0	0	0	0	0	0	0	0	0	0	0	0	0	0	0	0	0	0	0	0
4.5402	5.7761	5.5094	2.7668	0	0	0	0	0.33797	14.166	0	0	0	0.65882	0	6.4308	2.2829	2.4268	0	0	3.6885	9.6308	12.753	16.792	8.7569	11.517	14.567	12.893	14.384	14.557	23.758	24.311	35.46	34.23	43.224	49.936	51.937	57.077	65.95	60.356	63.341	84.788	90.978	81.351	71.643	93.304	105.49	125.37	139.71	171.43
8.1116	0	2.9663	3.7103	0	0	13.143	11.286	9.8887	0	0	0.51734	8.982	6.3679	12.041	8.544	10.383	7.6943	16.636	14.471	11.657	17.543	10.716	16.078	5.5567	5.186	0	11.977	3.4351	5.7189	0	0	6.3831	7.2776	0	0	0	0	0	0	0	0	0	0	0	0	0	0	0	0
0	0	0	2.3372	7.2476	13.767	13.379	27.895	28.984	36.867	40.746	42.214	50.65	59.122	62.486	65.119	70.958	69.759	81.775	92.066	91.091	75.831	91.955	93.144	91.943	96.788	109.32	97.668	108.04	94.396	111.29	121.53	110.23	122.85	113.23	108.83	116.71	122.3	131.6	120.88	124.51	126.39	123.99	116.37	119.88	118.78	118.5	125.78	125.85	117.61
2.9935	5.7671	0.46817	0	0	0.56501	0	5.5377	4.2404	0	0	0	0	1.5289	0	3.3686	0	0	0	0	0	0	0	0	0	0	0	0	7.3821	4.2089	24.53	37.249	40.603	58.242	68.899	83.37	93.944	85.963	99.645	98.284	104.84	109.2	114.27	132.27	148.24	145.56	152.25	146.09	149.41	143.31
0.016481	0	0	0	0	7.9537	3.0138	0.80904	4.4625	5.5825	6.0384	16.782	14.513	17.248	11.464	7.0548	10.272	6.8783	12.8	22.349	7.8759	6.5619	12.142	9.2201	15.972	15.726	12.721	10.052	15.691	12.501	7.3137	11.878	18.837	16.627	12.467	7.6617	5.7752	7.8859	17.596	19.441	34.983	18.632	27.702	24.868	15.611	28.079	26.066	19.945	15.227	18.405
0	0	0	0	8.2546	4.2233	10.027	12.587	9.9992	9.3882	7.404	6.9994	3.2233	3.8273	0	0	0	3.2913	4.8654	15.79	5.3767	15.266	18.554	28.162	35.786	43.138	37.755	44.447	53.444	44.616	64.287	57.9	71.239	55.518	73.528	61.15	67.455	72.12	74.497	76.59	73.153	76.84	73.401	78.409	76.746	89.749	76.78	89.201	86.266	80.904
10.013	0.84874	0	15.02	5.1793	0	0	0.83245	0	0	0	0	0	0	0	0	0	0	0	0	0	0	0	0	0	0	0	0	0	0	0	0	0	0	0	0	0	0	0	0	0	0	0	0	0	0	0	0	0	0
13.861	3.9313	0	0	0	0	0	0	0	0	0	0	0	0	0	0	0	10.831	14.689	23.188	25.72	48.154	39.694	45.501	54.726	52.108	61.581	56.174	56.46	72.039	70.919	75.442	82.97	85.379	67.809	65.081	63.554	56	60.1	56.202	51.094	50.934	51.447	47.913	53.509	54.871	51.715	47.33	42.344	50.098
0	0	0	2.49	3.6744	2.3236	0.68868	4.5266	5.4046	12.299	10.816	26.592	13.286	21.913	25.689	21.488	22.594	25.186	16.395	27.096	30.734	33.316	46.305	45.464	41.707	46.463	58.887	60.495	63.466	74.917	76.979	84.439	101.55	114.44	104.36	116.43	99.039	107.52	125.18	134.12	130.17	130.89	144.51	126.5	130.91	130.92	144.59	125.07	112.24	122.56
26.897	7.0054	1.9096	0	0	0	0	0	0	0	0	0	0	0	0	0	0	0	0	0	0	0	0	0	0	0	0	0	0	0	0	0	0	0	0	0	0	0	0	0	0	0	0	0	0	0	0	0	0	0
0	0	0.092232	0	4.0466	0	5.45	10.9	10.45	0	0	1.249	1.2228	0	0	0	0	0	0	0	0	0	0	0	0	0	0	0	0	0	0	0	0	0	0	0	0	0	0	0	0	0	0	0	0	0	0	0	0	0
10.171	2.3501	0.07987	1.5938	0	0	0	0	0	0	0	0	0	0	0	0	0	0	0	0	0	0	0	0	0	0	0	0	3.5599	0	0	0	0	0	0	0	0	0	0	0	0	0	0.25848	0	0	0.9008	1.983	0	19.042	20.61
0	1.3788	0	2.8394	0	4.5026	3.9308	0	4.0102	6.823	13.233	15.511	7.138	20.719	18.078	5.4749	13.706	5.5327	14.339	5.006	14.115	19.577	15.112	16.971	7.364	26.88	38.864	77.87	107.59	163.94	196.54	243.67	279.79	335.51	353.79	372.26	392.87	431.48	494.37	506.18	495.73	518.47	502.87	518.57	506.6	506.02	512.21	519.72	526.14	503.46
0.64402	0.13529	0	2.4259	1.6476	2.5073	0	4.1299	6.9068	4.7081	8.1939	4.0699	9.2936	8.6139	2.7864	8.113	3.7174	8.5717	11.194	4.7194	9.8608	10.138	10.929	3.3609	10.51	1.1849	20.991	14.049	25.443	21.216	24.281	25.44	21.861	19.469	17.868	15.824	15.001	28.169	22.185	25.567	25.421	21.071	14.731	16.453	16.985	24.708	26.063	18.078	15.342	19.546
8.0636	2.1405	0	8.5988	0	2.2912	0	0	0	0	0	0	0	0	0	0	0	0	0	0	0	0	0	0	0	0	0	0	0	0	0	0	8.9855	7.5637	5.1842	0	10.854	14.582	29.865	19.907	16.395	0.053194	18.871	1.4031	16.036	12.905	19.099	21.222	14.225	18.022
5.5438	3.1457	0	1.3267	0	0	0.11032	0	0	0	0	0	5.1315	1.9733	7.7864	6.195	0.88495	11.069	12.487	11.145	7.1922	63.546	75.728	76.767	90.542	90.285	91.366	106.7	60.712	71.818	80.916	68.81	82.582	61.449	72.43	74.666	76.255	66.566	64.643	55.442	54.396	64.687	66.267	77.086	59.774	60.115	55.886	53.847	65.882	64.994
0.92186	0	0	0	3.415	5.0701	4.0254	8.8046	16.894	17.477	12.479	17.067	22.529	31.405	21.761	29.424	25.821	21.973	25.534	33.042	39.755	33.397	35.987	38.27	39.481	39.35	41.903	37.46	45.427	27.259	36.666	38.903	30.83	47.93	42.237	40.887	55.279	63.123	79.214	64.173	91.774	84.201	93.033	91.564	106.01	111.47	103.73	118.65	115.15	120.13
20.054	6.6447	1.309	0	0	0	0	0	1.1575	8.1555	22.41	9.8279	18.676	16.432	13.252	14.123	15.506	7.5078	0	1.917	10.851	17.329	42.854	56.774	79.213	110.56	134.94	167.28	195.84	217.14	255.54	265.56	301.96	341.04	355.15	388.8	412.36	468.74	495.61	494.9	522.62	529.6	529.27	548.2	561.7	574.09	584.53	608.58	622.32	613.04
0	0	0	2.8936	7.7167	0.93834	0	0	0	2.5005	8.0706	0	7.8047	8.6339	6.5669	6.6974	0	0	1.4911	0.75952	1.8875	0.4573	1.117	4.6525	2.3755	6.5092	5.6852	15.214	6.4846	20.821	11.745	14.181	10.241	21.32	27.524	21.284	31.203	23.637	44.146	34.409	45.003	39.864	48.395	52.404	57.191	62.34	58.621	55.506	66.929	55.713
5.2047	0	0	0	7.1053	0	0	3.3158	1.502	4.2648	6.2307	12.134	20.313	19.839	24.611	22.734	25.957	42.989	51.47	46.612	42.173	36.641	36.499	53.509	53.502	46.234	40.814	44.313	51.22	44.113	58.137	54.126	61.62	51.328	69.911	61.581	65.003	56.831	57.325	48.462	52.403	55.076	48.779	56.027	49.841	46.696	49.696	50.895	51.467	50.338
22.148	8.8016	0	1.6638	0	0	0	0	0	0	0	0	0	0	0.94735	0	0	0	0	0	0	0	0	0	0	5.0167	0	0	0	0	0	0	0	0	0	0	0	0	0	0	0	0	0	0	0	0	0	0	0	0
3.0003	6.297	0	0	0	0	17.091	5.5916	20.929	26.962	29.289	32.427	32.006	34.475	17.669	32.752	29.402	33.066	26.626	26.723	30.582	16.12	16.754	35.54	23.058	30.839	18.863	37.069	28.023	25.376	31.947	31.437	33.778	32.79	30.959	40.719	35.119	37.65	30.047	34.564	42.173	42.787	35.022	35.427	30.318	35.805	25.979	33.123	28.639	22.821
0	3.0481	0	0	1.4696	5.3905	10.462	0	0	2.5924	3.3536	0	13.444	5.4346	14.028	5.9103	15.98	11.723	11.46	14.9	14.886	13.511	16.268	20.246	20.02	16.924	5.9131	0	10.79	0	0	13.891	6.12	7.9423	11.274	6.1727	6.6817	0.24652	0	0.64837	0	6.9393	1.3893	9.4207	0	6.9646	1.7798	0	0	0
2.4954	3.2066	0	8.4094	9.9775	0	0	0	0	0	0	0	0	0	0	0	0	0	0	0	0	0	0	0	0	0	1.5223	2.3074	0	4.6032	0	1.5355	8.9443	8.1729	14.751	9.3323	17.295	0	15.97	3.2824	10.42	7.3926	18.468	11.926	18.471	21.397	8.0047	10.111	17.717	10.964
24.677	8.8007	1.4263	0	0	0	0	0	0	0	0	0	0	0	0	0	0	0	0	0	0	0	0	0	0	0	0	0	0	0	0	0	0	0	0	0	0	0	0	0	0	0	0	0	0	0	0	0	0	0
12.041	5.7125	3.102	3.7334	0	0	0	0	0	0	0	0	0.93441	0	2.1005	2.9198	0	1.3408	0	5.0491	0	3.5372	7.5401	2.3434	0	0	0	0	0	0	0	0	3.0244	0	0	3.7646	0	0	0	0	0	0	0	0	0	0	0	0	0	0
6.7463	0	0	0	1.18	0.90862	0	4.1531	0	0	0	0	0	0	0	0	0	0	0	0	0	0	0	0	0	0	0	0	0	0	0	0	0	0	0	0	0	0	0	0	0	0	0	0	0	0	0	0	0	0
0	0	0	0	10.388	2.3527	0	12.577	10.374	29.769	21.702	24.012	35.549	47.178	51.181	63.665	65.103	76.643	91.586	87.356	98.604	106.12	108.13	106.83	103.3	112.74	112.16	118.62	133.41	138.83	143.76	140.31	135.02	147.93	125.98	121.78	126.68	131.66	128.8	135.17	128.83	130.11	128.37	131.83	129.72	136.93	136.09	143.11	137.16	123.75
7.7349	4.8462	1.3234	0.13278	0	0	0.56815	1.4163	4.4081	1.5215	2.6256	0	0	0	0.80338	0	0	0	5.0677	4.0602	4.3943	5.5004	2.4528	2.9891	0	0.44761	0	4.7008	0.37584	5.3344	0	3.1419	0.93758	22.031	7.7359	21.812	23.583	30.598	38.025	36.489	46.318	54.546	42.921	51.443	52.792	58.109	61.409	58.021	64.255	64.356
6.9869	5.7899	4.6584	0	0	0	0	0	0	0.98728	0	0	0	0	1.5125	8.0239	6.6022	13.873	0.96965	6.9073	2.292	6.4712	13.849	15.542	7.352	3.8848	11.657	1.7455	12.974	5.7578	3.7534	0.017913	1.6237	0	1.7368	0	0	0	0	0	0	0	0	0	0	0	0	0	0	0
1.82	1.0859	0	1.4062	2.5413	0	0	1.3708	0	0	1.7872	5.1488	1.3356	15.216	3.0137	0	0	0	0	1.5393	1.7352	0	0.28346	4.7342	7.7894	4.0825	13.909	12.662	16.594	18.448	12.632	26.156	26.755	29.026	25.297	28.554	20.744	23.232	39.414	35.749	31.047	28.377	33.017	19.865	24.95	30.461	30.781	24.87	24.827	24.173
0	0	0	0	3.9677	5.4892	11.519	5.6005	0	0	0	0	0	0	0	0	0	0	0	0	0	0	0	0	0	0	0	0	0	0	0	0	0	0	0	0	0	0	0	0	0	0	0	0	0	0	0	0	0	0
28.512	3.8886	1.8617	0	0	0	0	0	0	0	0	0	0	0	0	0	0	0	0	0	0	0	0	0.63235	0	5.664	1.0124	0	0	0	0	0	0	0	0	0	0	0	0	0	0	0	0	0	0	0	3.98	1.23	0	0
2.1128	0.66006	1.0711	8.4057	0	0.138	0	7.7029	7.4029	10.399	11.791	9.0681	5.3599	7.1373	9.3923	10.499	4.1917	4.7115	14.011	16.009	13.399	13.492	13.433	19.244	19.293	19.784	21.059	22.66	17.438	25.019	10.714	20.133	16.551	19.958	23.351	19.993	16.744	8.2804	18.464	9.1724	12.802	17.882	20.145	19.615	16.529	18.885	13.274	4.3223	12.721	5.0197
0	1.501	0	0	5.3824	0	3.2438	0	0	0	0	1.0706	2.1816	0.52473	0.94382	5.3249	0	2.9988	0	0	0	0	0	0	0	0	0	0	0	0	0	0	0	0	0	0	0	0	0	0	0	0	0	0	0	0	0	0	0	0
0	0	0	0	2.9669	5.755	8.7094	19.505	13.97	26.742	41.757	44.067	60.708	69.136	95.431	91.667	106.03	116.09	125.23	125.88	136.69	150.28	145.88	154.1	154.86	152.98	155.61	150	158.08	164.69	157.28	145.41	146.71	166.72	162.05	161.37	159.66	147.79	151.7	158.51	163.3	175.36	163.88	173.91	180.98	189.33	196.92	187.26	190.36	190.98
15.511	1.5562	0	10.892	0	0	0	0.1038	0	0	0	0	0	0	0	0	0	0	0	0	0	0	0	0	0	0	0	0	0	0	0	0	0	0	0	0	0	0	0	0	0	0	0	0	0	0	0	0	0	0
20.627	2.7173	0.48357	0	0	0	1.772	2.7838	0.45686	2.7354	0	4.6789	7.8654	11.171	5.7173	2.8463	20.383	18.749	16.606	19.619	12.975	19.528	22.375	17.159	18.403	34.017	22.398	17.979	36.873	0	3.659	0	0	0	0	0	0	0	0	0	0	0	0	0	0	0	0	0	0	0
10.274	6.9873	0	0	0	0	0	3.594	0	0	0	0	0	0	0	0	0	0	0	0	0	0	0	0	0	0	0	0	0	0	0	0	0	0	0	0	0	0	0	0	0	0	0	0	0	0	0	0	0	0
5.3847	0	2.5368	0.63443	0	0	0	0	2.193	3.2057	0	6.9244	12.236	14.105	15.65	22.33	30.743	37.363	37.762	39.102	24.219	36.802	77.014	44.14	38.802	33.099	49.189	38.814	46.196	40.558	42.769	37.725	38.559	47.921	41.262	47.671	49.135	47.162	49.514	46.155	52.996	54.976	56.268	55.882	53.585	58.292	58.539	52.477	70.428	65.86
0	9.2095	0	0	1.9465	1.8964	0	0	0	0	0	0	0	0	0	0	0	0	0	0	0	0	0	0	0	0	0	0	0	0	0	0	0	4.7676	0	2.6763	0	11.73	1.548	13.396	15.946	13.865	20.144	13.331	13.547	15.696	20.514	14.42	10.913	7.6381
13.954	14.16	0	1.7588	0	0	0	0	0	0	0	0	0	0	0	0	0	0	0	0	0	0	0	0	0	0	0	0	0	0	0	0	0	0	0	0	0	0	0	0	0	0	0	0	0	0	0	0	0	0
0	0	0	4.7659	6.0554	9.3035	9.2704	15.071	16.511	26.706	35.786	22.484	7.7098	0	0	0	0	0	0	0	0	0	0	0	0	0	0	0	0	0	0	0.68743	0	0	0	0	0	0	0	0	0	0	0	0	0	0	0	0	0	0
12.456	2.1654	0.65364	0	0	0	0	7.2001	0.27806	5.4583	5.1632	7.9842	5.3801	4.9611	13.956	14.183	13.845	5.6394	15.649	16.549	21.184	14.213	17.488	12.31	10.769	15.585	11.81	25.363	14.011	12.007	12.118	9.6516	8.2115	9.0941	2.7452	10.999	8.4541	7.0477	3.2074	4.3905	11.523	16.103	7.0798	6.443	0.79909	3.9701	3.4757	10.269	0	0
3.8673	4.4047	0	6.8128	2.369	0	0	0	3.3716	0.19704	1.4739	2.5505	1.6857	3.8274	0.88644	6.2724	0	0	3.3163	3.8154	0	0	0	5.2644	4.7389	2.4912	7.9106	11.277	6.6005	12.255	2.2115	9.6845	2.6315	9.6387	8.9504	4.0294	5.8068	0	10.012	0	0	0	2.9316	0	0	1.9366	0	0	6.7461	0
1.1746	0	0	5.7258	7.7757	1.0824	0	0.06896	0	2.7034	0	3.9508	0	8.4073	0	0	0.19665	0	0	0	0	0	0	0	0	0	0	0	0	0	0	0	0.71552	2.8525	7.5566	4.0479	4.6544	11.029	12.949	12.604	21.825	20.138	22.912	20.356	14.415	19.198	17.169	18.444	8.2142	11.981
4.3847	0	0	0	3.6942	0	0	0	0	2.4692	0	4.1355	3.6764	12.177	5.3403	1.1757	1.1177	2.1273	0	3.2957	6.1693	0	5.3541	1.7878	0	2.7666	1.6047	5.8641	0.60397	9.5074	7.6533	12.595	20.582	27.938	15.942	27.593	16.99	25.898	44.338	38.765	48.651	44.969	48.024	52.092	62.605	64.608	67.523	62.612	58.896	66.131
0.80407	7.0714	0	3.0464	1.4353	0	0	3.922	0	0	0	0.04724	0	6.9567	5.718	0	0	0	0	0	2.7211	0	8.777	7.0329	10.703	10.377	9.8168	8.3153	14.767	8.7984	15.917	18.988	20.485	23.137	15.141	11.642	13.018	12.774	21.883	22.623	31.703	27.555	37.522	41.768	44.727	61.318	56.485	58.189	63.479	75.74
7.2101	3.2198	2.8029	0	0.63496	0	0	0	0	0	0	0	0	0	0	0	0	0	0	0	0	0	0	0	0	0	0	0	0	0	0	0	0	0	0	0	0	0	0	0	0	0	0	0	0	0	0	0	0	0
0	3.5732	0	0	0	3.6119	4.6274	1.0785	2.7068	6.6208	8.7138	12.955	9.9877	10.006	11.011	13.086	9.376	8.496	0	6.1229	22.158	25.773	20.662	23.974	22.645	14.258	31.03	21.563	32.886	26.297	23.409	24.932	28.085	26.209	24.627	19.721	30.662	29.11	30.329	39.004	31.045	33.835	33.746	31.889	35.005	37.215	40.781	34.369	30.183	28.424
2.7607	3.8878	13.009	0	0	0	0	4.3605	12.292	20.385	0	3.7275	1.5739	15.741	10.304	19.497	12.382	10.342	10.573	6.3368	0	0	0	9.4869	13.492	17.267	11.706	2.9903	13.375	6.5475	0.45012	9.0298	2.7482	1.8154	12.622	10.387	4.5186	7.1755	5.6435	0	0	11.072	1.8543	2.5638	0.39486	0	0	1.413	2.275	8.1025
25.663	12.762	1.5563	0	0	0	0	0	0	0	0	0	0	0	0	0	0	0	0	0	0	0	0	0	0	0	0	0	0	0	0	0	0	0	0	0	0	0	0	0	0	0	0	0	0	0	0	0	0	0
28.424	13.106	0	0	0	0	0	0	0	0	0.23324	0	0.55571	0.071448	0	0	0	0	0	0	0	0	0	0	0	0	0	0	0	0	0	0	0	0.928	3.1867	4.1554	8.7108	8.4491	16.641	24.373	36.112	43.771	48.172	41.099	53.951	50.222	64.498	63.423	65.979	73.03
4.1108	7.433	16.623	0	0	0	0	0	0	0	0	0	0	0	0	0	0	0	0	0	0	0	0	0	0	0	0	0	0	0	0	0	0	0	0	0	0	0	0	0	0	0	0	0	0	0	0	0	0	0
9.583	6.2148	0	0.38768	0	0	0	0	0	0	0	0	0	0	0	0	0	0	0	0	0	0	0	0	0	0	0	0	0	0	0	0	0	0	0	0	0	0	0	0	0	0	0	0	0	0	0	0	0	0
5.8655	2.7643	0	0	0	0.34534	0.12573	0	0	0	0	0	0	0	0	0	0	0	0	0	0	0	0	0	0	0	7.2356	38.855	70.276	111.46	162.75	210.7	287.79	309.59	323	371.18	441.18	514.58	541.02	525.82	592.27	682.04	730.15	790.74	753.27	758.83	775.03	807.67	846.61	829.29
8.4394	7.3424	0.25173	0	0	0	0	0	0	0	0	0	0	0	0	0	0	0	0	0	0	0	0	0	0	0	0	0	0	0	0	0	2.0554	1.0917	6.0885	3.383	9.6367	13.263	12.143	8.6262	18.343	8.8523	7.2919	10.382	19.105	24.754	22.474	15.926	18.835	19.034
12.081	0	0	0	0	3.4836	2.298	3.1402	4.5578	0	0	0	0	1.6847	0	0	0	0	0	0	0	0	0	0	0	0	0	0	0	0	0	0	0	0	0	0	0	0	0	0	0	0	0	0	0	0	0	0	0.60241	1.2884
1.295	7.028	0	0	0	2.5076	0	8.8642	3.5808	0	0	0	0	0	2.2291	0	0	0	0	0	0	0	0	0	0	0	0	0	0	0	0	0	0	0	0	0	0	0	0	0	0	0	0	0	0	0	0	0	0	0
4.5487	5.6824	0	0.92355	0	0	0	0	0	0	0	0	0	0	0	0	0	0	0	0	0	0	0	0	0	0	0	0	0	0	0	0	0	0	0	0	0	0	0	0	0	0	0	0	0	0	0	0	0	0
7.3583	0	0	0.99526	0	3.8055	1.7501	15.186	18.372	16.791	18.657	15.303	27.668	26.427	27.364	23.226	21.93	21.079	27.788	9.3454	20.733	8.1254	20.947	34.27	28.356	13.605	41.871	37.871	11.665	11.561	19.418	13.259	19.711	16.702	25.736	23.061	20.205	24.254	27.687	27.032	32.117	34.859	27.147	26.613	27.386	29.015	36.283	40.844	39.348	27.115
8.5814	11.121	0	0	0	0	0	0	0	0	0	0	0	0	0	0	0	0	0	0.82328	6.3936	0	0	0	0	2.1045	2.3012	5.1041	6.3226	2.672	5.662	0	0	0	0	0	0	0	0	0	0	0	0	0	0	0	0	0	0	0
7.1159	0	5.2145	0	5.5333	0	0	0	0	0	0	0	0	0	0	0	0	0	0	0	0	0	0	0	0	0	0	0	0	0	0	0	0.9422	0	0	0	0	0	0	0	0.10296	0	0	7.4866	8.0219	7.8457	5.7983	14.184	14.479	19.294
9.2738	2.6667	0.42228	2.7661	0	0	0	0	0	0	0	0	0	0	0	0	0	0	0	0	0	0	0	0	0	0	0	0	5.136	16.113	34.415	52.717	65.448	79.822	84.778	106.45	110.47	112.57	129.3	134.55	134.11	149.65	151.85	169.24	170.34	185.4	183.37	185.68	178.77	206.86
5.6938	4.3127	0.51008	0	0	0	0	0	0	0	0	0	0	0	0	0	0	0	0.4738	3.4443	3.2704	14.021	12.198	14.939	26.82	17.279	25.068	30.545	46.309	48.53	74.548	80.619	89.323	87.551	92.626	93.694	90.483	95.156	105.46	111.86	112	121	113.6	114.5	110.11	121.09	110.84	120.54	106.63	95.603
1.639	8.2611	4.3393	0	0	0	0	0	0	0	0	0	0	0	0	0	0	0	0	0	0	0	0	0	0	0	0	0	0	0	0	9.8079	12.597	6.4094	14.377	22.217	7.1342	2.0756	0	1.553	0	0	4.4207	12.956	0	0	4.0744	1.6383	14.568	12.13
9.2493	4.8866	0.6968	1.4161	0	0	0	0	0	0	0	0	0	0	0	0	0	0	0	0	0	0	0	0	0	0	0	0	0	0	0	0	0	0	0	0	0	0	0	0	0	0	0	0	0	0	0	0	0	0
0	6.9227	9.5158	9.734	8.1517	2.1272	0	0	0	0	0	0	0	0	0	0	0	0	0	0	0	0	0	0	0	0	0	0	0	0	0	0	0	0	0	0	0	0	0	0	0	0	0	0	0	0	0	0	0	0
6.2566	5.581	0	0	1.5443	0	0	0	0	0	0	0	0	0	0	0	0	0	0	0	0	0	0	0	0	0	0	0	0	0	0	0	0	0	0	0	0	0	0	0	0	0	0	0	0	0	0	0	0	0
14.711	7.4217	0	0.17307	0	0	0	0	0	0	0	0	0	0	0	0	0	0	0	0	0	0	0	0	0	0	0	0	0	0	0	0	0	0	0	0	0	0	0	0	0	0	0	0	0	0	0	0	0	0
16.186	0	0	3.2399	4.1922	0	1.9166	7.2186	0	1.5751	0	0	0	0.72281	3.2882	0	0	0	0	0	0	0	0	0	0	0	0	0	0	0	0	0	0	0	0	0	0	0	0	0	0	0	0	0	0	0	0	0	0	0
3.5768	0.15526	0	1.1664	0	4.669	0	4.0542	8.9212	12.098	35.218	49.027	68.264	118.01	137.01	135.17	176.91	196.91	224.81	226.96	249.25	280.87	273.79	288.87	297.37	335.28	327.85	408.85	468.81	541.33	648.52	696.63	812.42	909.57	905.73	1074.9	1120	1132.8	1284	1322.1	1364.6	1297.6	1428	1334.1	1306.3	1306.2	1348.8	1323.7	1284.2	1296.6
23.641	8.6291	0	4.4746	0	0	0	0	0	0	0	0	0	0	0	0.31892	0	0	0	5.1535	0	4.6099	10.33	12.361	19.416	27.334	29.072	22.319	25.351	32.252	24.478	31.91	37.228	35.01	35.476	36.856	36.92	23.459	43.595	35.585	35.134	34.987	41.094	33.476	45.494	41.442	28.632	0	1.1793	0
19.197	4.0663	0	0	0	0	0	0	0	0	0	0	8.0921	17.17	8.2713	16.818	11.436	14.011	18.032	24.875	25.218	32.169	35.849	38.407	34.79	42.217	36.032	49.476	48.412	53.758	57.342	60.13	63.092	59.504	66.477	62.309	55.601	57.601	61.3	53.981	74.106	64.707	51.767	53.747	58.493	62.677	59.835	65.701	61.955	63.871
14.766	6.3401	0	3.0681	0	0	0	0	0	1.6302	0	2.1307	0	3.5313	8.0988	4.6239	0.20756	0	0	6.8488	6.4095	0	1.8443	0	1.4931	4.7816	0	6.7518	0	0.72485	4.0781	0	0	0	0	0	0	0	0	0	0	0.9704	0	0	0	0	0	0	0	0
0	0	0	1.6686	3.0345	12.373	15.446	24.122	31.167	21.108	27.09	25.265	42.022	29.353	35.51	33.105	30.269	37.01	31.896	33.428	36.153	33.195	28.81	34.823	15.64	21.396	11.194	27.18	20.505	17.679	3.4585	11.69	2.8546	14.948	0	4.2676	6.0216	3.823	2.6745	0	0	0	0	0	1.0213	2.4445	0	0	2.5082	0
8.3525	1.845	0	0	0.76956	0	3.3392	0	25.076	62.484	101.54	153.74	207.46	227.04	279.7	323.88	356.92	399.11	420.95	426.51	459.88	498.5	536.15	548.42	563.74	599.81	594.92	652.8	664.77	693.08	685.79	711.69	737.38	744.69	722.77	751.67	770.89	791.35	796.08	778.73	798.36	794.04	787.02	778.93	755.03	752.41	771.91	784.61	802.19	781.2
8.843	0	1.8952	2.1831	0	6.0961	0	6.0572	1.8651	0.50485	0	0	0	0	0	0	0	0	0	0	0.2594	0	0	0	0	0	0	0	0	0	0	0	0	0	0	0.19832	0	0	0	0	0	5.258	2.0139	7.5473	0.53755	4.4668	7.0966	5.3824	5.7197	3.9384
2.0753	0	0	3.5212	1.7809	0	5.7869	4.2368	6.2598	0	0.14635	0	0.67807	6.284	0.18389	0	2.6547	0	0	0.80474	1.7508	1.7627	0	0	0	0	0	0	3.1428	0	0	0	0	0	0	0	0	0	0	0	0	0	0	0	0	0	0	0	0	0
12.722	4.1162	0.51658	3.41	0	0	0	0	0	0	0	0	0	0	0	0	0	0	0	0	0	0	0	0	0	0	0	0	0	0	0	0	0	0	0	0	0	0	0	0	0	0	0	0	0	0	0	0	0	0
0	0	0	0.89773	5.1162	0	7.533	0	0	0	0	10.823	6.2477	4.9193	3.8979	5.3162	4.4197	1.3008	0	0	0	0	0	0.68088	0	0	0	2.5232	0	0	4.5193	0	0	3.8501	0	0.65752	2.0778	0	0.10434	0	3.97	0	0	0	0	0	0	0	0.6967	0
10.636	0.27703	0	0	2.313	1.4426	0	0	0	0	0	0	0	0	0	0	0	0	0	0	0	0	0	0	0	0	0	0	0	0	0	0	0	0	0	0	0	0	0	0	0	0	0	0	0	0	0	0	0	0
0	0	0.0016635	8.1966	3.5705	6.7356	0	0	0	0	0	0	0	0	0	0	0	0	0	0	0	0	0	0	0	0	0	0	0	0	0	0	0	0	0	0	0	0	0	0	0	0	0	0	0	0	0	0	0	0
6.6673	5.0895	2.9763	0	0	0	0	5.764	4.1582	0	3.4924	1.5122	5.5176	9.6066	16.199	16.406	18.367	23.198	40.208	44.491	51.176	38.844	40.993	54.873	54.771	51.197	48.008	63.971	51.647	56.469	46.191	53.209	48.13	57.407	45.461	60.8	56.538	59.322	60.705	55.798	59.596	57.97	53.345	60.305	60.335	62.082	62.798	55.512	60.606	63.619
10.014	8.8735	1.9618	0	0	0	0	0.83256	0	3.0006	3.8884	7.3034	17.18	26.786	45.573	64.565	70.325	89.994	101.94	121.93	152.58	164.8	169.72	179.14	176.13	173.72	194.5	178.82	208.44	207.44	225.88	214.79	210.21	215.72	213.05	223.82	231.26	225.93	212.51	227.71	219.73	226.3	219.18	226.63	217.01	223.12	230.8	231.32	225.55	218.73
0.39206	2.6521	0	0	0	3.754	2.4039	6.8916	0.45093	0.077609	4.9441	0	11.861	2.3636	11.277	6.3669	17.98	19.098	17.59	31.307	22.013	32.364	32.682	38.259	41.266	39.529	40.631	36.457	43.119	43.995	43.015	53.547	45.962	60.295	60.801	64.307	62.136	56.412	57.98	64.189	58.619	64.041	68.093	76.702	69.679	71.971	59.399	59.847	54.566	58.892
0	0	1.6441	0	2.6754	0.18064	2.0775	3.2421	0	0	0	0	0	0	0	0	0	0	0	0	0	0	0	0	0	0	3.5158	0	6.1357	0	0	0	0	1.0784	0	0.65963	0.3716	0.37263	2.241	0	0.6772	5.7385	7.4021	0	0	0	0	0	7.798	0.10328
9.2241	14.055	0	0	0	2.6645	4.5027	0	0	8.206	10.629	10.062	6.5892	10.493	0.86011	2.7413	7.8351	2.433	0	0.84467	0	4.9967	3.9794	2.7649	0	0	0	0.12553	0	2.7952	0.86073	0	0	0	0	0	0	0	0	0	0	0	0	0	0	0	0	0	0	0
4.6827	8.5188	0.74739	0	0	0	0.11055	0	6.9767	0	0	14.668	7.1012	4.3139	5.5348	0.16806	3.9704	0	0	0	0	0	0	0	0	0	0	0	0	0	0	0	0	0	0	0	0	0	0	0	0	0	0	0	0	0	0	0	0	0
6.3477	4.0482	0	0	0	4.493	0	13.822	9.7519	7.5564	6.7729	0	8.8461	3.4837	10.559	4.7767	13.188	13.297	16.548	26.946	28.376	44.274	52.141	63.717	72.894	77.028	101.55	101.24	118.73	122.61	134.22	135.03	137.75	144.56	156.41	152.54	167.86	161.1	170.15	175.07	168.51	167.58	186.84	182.18	190.44	183.04	191.18	174.88	188.05	180.74
0	0	1.6839	2.4377	0	5.1605	4.608	13.825	12.83	18.965	36.157	35.791	34.565	42.107	45.212	42.358	43.865	32.812	41.317	43.319	41.926	37.972	48.956	43.465	33.925	33.661	29.304	31.595	26.706	21.048	21.782	30.685	27.72	32.127	22.256	15.615	13.715	13.168	10.693	3.6748	8.0765	0	4.2411	0	0	0	0	0	0	0
4.8967	0	0	7.9894	2.2685	0.31979	0	0	0	0	0	0	0	0	0	0	0	0	0	0	0	0	0	0	0	0	0	0	0	0	0	0	0	0	0	0	0	0	0	0	0	0	0	0	0	0	0	0	0	0
0	0.17056	0	0	0.15565	3.4313	5.8507	10.931	4.0853	6.0894	9.1769	11.582	5.6742	15.14	8.5626	12.402	15.376	13.86	3.9898	10.458	6.5249	7.0787	4.9154	3.2009	0	0	12.08	10.076	11.05	0	9.6551	7.2261	17.633	13.171	23.695	26.335	22.624	28.646	22.681	17.458	16.337	15.907	17.612	20.216	25.846	30.856	22.253	19.904	27.508	30.26
0	2.7842	0.45098	6.5881	0	0	0	0	0.44175	0	0	0	0	0	0.52887	10.58	12.132	12.243	15.756	19.632	24.928	23.041	27.126	38.125	36.137	36.173	43.005	39.202	39.001	51.719	41.358	43.684	45.224	45.278	46.706	45.109	41.852	36.354	47.378	39.879	48.878	45.386	57.433	55.071	47.017	53.897	38.294	41.32	42.539	36.921
6.2574	0	0	5.2753	9.6285	4.7109	0.021942	12.822	12.011	19.67	20.515	33.213	37.43	53.267	54.849	53.181	50.05	58.536	69.768	75.117	75.431	81.195	84.414	74.84	80.043	86.971	91.729	80.642	87.464	92.282	90.019	99.763	95.207	108	107.97	105.01	113.12	120.17	127.76	127.35	142.2	132.09	128.72	120.26	127.99	130.04	130.84	119.94	125.55	124.18
9.7398	1.1142	0	0.66075	0	0	0	0	6.2685	39.023	80.462	112.72	154.61	209.4	260.73	329.44	383.27	417.08	456.78	511.85	521.12	568.93	590.94	622.93	646.27	632.63	656.97	661.4	702.83	687.78	731.88	706.84	700.38	717.27	705.82	705.32	717.12	702.36	725.1	728.37	714.05	704.22	717.54	752	726.79	751.63	730.99	715.77	732.1	734.32
0	0	0	7.5588	0	1.6199	6.511	22.862	6.2152	0	10.132	9.6599	2.7094	5.4994	9.0874	0	0	0	0.019911	0	0	0	0	0	0	0	0	0	0	0	0	0	0	0	0	0	0	0	0	0	0	0	0	0	0	0	0	0	0	0
0	0	0.18904	4.7075	0	2.0649	3.3586	9.3836	4.5673	4.849	5.7453	6.5637	7.4743	6.7538	5.4119	8.5237	7.6358	12.228	4.4606	18.547	19.017	15.368	15.41	17.101	21.243	16.546	26.803	26.462	32.549	14.344	23.734	19.234	24.786	22.275	26.135	28.647	21.381	23.788	17.925	16.416	17.017	11.12	19.252	17.798	30.978	30.521	35.697	29.759	40.688	47.35
9.4632	7.7648	1.6148	0	0	0	0	0	0	0	0	0	0	0	0	0	0	0	0	0	0	0	0	0	0	0	0	0	0	0	0	0	0	0	0	0	0	0	0	0	0	0	0	0	0	0	0	0	0	0
22.508	7.6134	2.2698	0.65556	0	0	0	0	0	0	0	0	0	0	0	0	0	0	0	0	0	0	0	0	0	0	0	0	0	0	0	0	0	0	0	0	0	0	0	0	0	0	0	0	0	0	0	0	0	0
1.3939	3.5589	0.72724	2.2225	0	9.7266	0	0	0	0.03316	0	0.10611	0	0	0	0	0	0	0	0	0	0	0	0	0	0	0	0	0	0	0	0	0	0	0	0	0	0	0	0	0	0	0	0	0	0	0	0	0	0
4.3961	4.6734	0	0	0	0.45851	1.7779	7.8513	0.18773	2.4944	0	8.722	11.164	14.124	15.094	15.311	19.7	23.571	26.101	20.589	20.058	21.047	20.336	7.011	7.9144	5.1035	10.506	0	28.634	10.267	14.41	24.449	20.628	26.915	22.052	23.56	28.263	31.075	41.752	25.413	44.197	38.63	40.529	45.412	36.171	37.213	38.745	51.827	41.792	45.56
0	4.4578	0	1.8869	3.0414	0	0.16017	6.8124	3.0496	4.8109	11.43	18.221	20.986	28.672	26.519	38.489	43.472	49.682	63.985	88.625	78.529	83.691	96.256	93.548	94.628	89.821	108.37	107.88	116	103.39	109.71	102.87	114.57	113.3	110.62	106.21	108.29	115.05	104.12	97.295	93.985	94.157	103.71	107.85	110.21	104.84	112.36	93.098	108.45	116.83
15.15	4.4026	0	0	0	0	0	0	0	0	0	0	0	0	0	0	0	0	0	0	0	0	0	0	0	0	0	0	0	0	0	0	0	0	0	0	0	0	0	0	0	0	0	0	0	0	0	0	0	0
3.4698	10.737	5.0851	1.943	0	0	0	0	0	20.199	35.447	58.851	85.085	114.04	145.46	166.44	184.97	205.87	231.92	252.57	256.96	263.13	233.61	294.17	304.18	304.21	310.6	302.58	316.23	304.06	321.92	309.1	344.16	331.76	327.38	321.46	309.04	307.43	307.21	313.75	304.76	307.67	302.6	308.5	294.91	286.27	309.89	296.56	301.71	304.57
13.121	0	1.153	0	0	0	0	0	0	0	0	0	0	0	0	0	0	0	0	0	0	0	0	0	0	0	0	0	0	0	0	0	0	0	0	0	0	0	0	0	0	0	0	0	0	0	0	0	0	0
0	0.0018625	0	0	0	2.5185	7.9527	5.6994	0	0	0	0	0	0	1.1331	0	8.5767	0	0	5.8395	0	0	7.1298	0	0	0	0	0	0	0	0	5.4438	0	0	0	0	0	3.735	17.109	17.972	22.578	36.256	32.97	30.603	23.075	20.974	15.114	15.81	22.358	12.123
7.4623	5.8959	1.2548	0.98539	0	0	0	0	0	0	0	0	0	0	0	0	0	0	0	0	0	9.6421	17.613	13.601	13.142	4.6002	3.8816	8.7491	15.941	15.615	20.915	35.718	38.44	29.035	34.231	38.118	33.589	21.104	16.888	19.593	15.735	22.099	27.87	25.767	9.0474	2.5454	2.3237	0	8.1135	9.5451
5.4168	6.0185	0	0	1.2463	0	0	4.0075	8.7957	0	6.6267	0	4.742	8.948	8.0961	12.336	10.358	8.5012	10.743	13.771	18.413	7.1036	7.6757	6.5607	6.4006	6.233	12.794	11.888	17.561	1.2255	9.1458	1.1341	17.1	19.323	18.654	11.306	18.471	15.254	15.248	12.924	15.375	9.2286	7.4281	12.722	24.051	19.942	19.772	11.956	16.343	17.221
0	0	0	5.1277	0.71362	0	0.809	7.4806	0	4.1386	1.8763	9.4741	4.3865	8.6016	9.8551	6.8679	12.267	10.068	9.8249	7.4909	5.6374	2.7624	8.717	10.522	1.8751	0	10.204	7.6085	2.1762	3.8629	0	5.222	11.897	10.126	5.1429	3.2287	0	0	1.4047	2.0772	6.2057	0.22997	0	0	0	0	0.27802	0.24115	0	0
0	0	0	12.809	45.984	50.429	57.462	69.837	76.024	98.097	104.68	186.37	231.43	281.85	303.79	311.09	367.35	389.59	468.98	458.43	479.76	524.69	517.71	501.79	449.56	462.1	472.64	500.36	580.73	539.28	565.25	592.02	622.54	665.06	659.43	665.9	697.3	704.89	758.53	770.63	773.04	763.32	769.24	768.96	752.87	763.72	769.5	804.32	833.21	818.46
2.4904	3.0467	1.5313	0	0	0	0	4.9892	1.5518	0	0	0	3.6412	7.2664	2.6734	12.427	8.237	18.313	39.015	54.904	50.843	84.024	80.751	47.553	27.858	30.245	26.444	23.496	36.264	23.018	29.131	30.227	27.284	39.29	41.104	37.687	36.929	38.715	36.042	32.119	41.63	41.154	38.127	39.017	34.896	33.106	32.087	25.676	37.372	35.218
5.7213	2.1864	0	8.0591	0	0	0	0	0	0	0	0	0	0	0	0	0	0	0	0	0	0	0	0.17405	0	0	0	0	0	0.08291	0	0	0	2.5135	0	0	3.6123	0	0	0	0	0	1.1262	0	0	0	0	0	0	0
0	0	0	3.0664	10.922	0	2.1397	6.2178	0	0	0	0	0	0	0	0	0	0	0	1.7163	0.21394	0	0.66184	9.8269	13.569	11.056	9.913	12.887	15.67	14.223	21.671	12.825	31.425	20.52	28.1	26.89	25.227	24.461	18.236	16.941	17.542	21.524	16.302	24.622	19.128	24.344	21.69	30.453	33.765	27.187
17.296	8.5265	2.4132	4.0196	0	0	0	0	0	0	0	0	0	0	0	0	0	0	0	0	0	0	0	0	0	0	0	0	0	0	0	0	0	0	0	0	0	0	0	0	0	0	0	0	0	0	0	0	0	0
0	0	0.56211	1.4686	6.2912	1.3793	0.46094	3.7829	0	0	0	0	0	0	0	0	0	0	0	0	0	0	0	0	0	0	0	0	0	0	0	0	0	0	0	0	0	0	0	0	0	0	0	0	0	0	0	0	0	0
8.9775	10.079	0	4.5431	0	0	0	0	0	0	0	0	0	0	0	0	0	0	0	0	3.7249	0	2.1877	4.6026	1.6035	2.9548	0	3.3106	0	2.2163	9.0631	11.832	9.6703	7.9051	9.3601	5.9154	5.7046	9.7268	9.5652	14.547	29.168	17.036	12.423	8.9123	0	0.85122	0	0	0	0
0	5.6208	2.0417	0.91359	0	0	0	0	0	0	9.4872	30.955	36.554	51.141	70.983	86.999	103.93	119.69	137.95	149.54	158.73	155.08	141.12	151.5	148.95	163.07	157.47	177.22	180.45	184.68	198.13	194.76	193.45	204.77	211.99	225.96	228.72	225.18	229.77	235.2	242.43	232.93	229.45	199.66	200.25	195.51	194.92	199.89	192.09	190.82
3.8956	7.0946	0	1.0737	0	0	5.2507	13.855	15.039	19.545	25.67	24.736	30.201	36.984	37.114	51.368	51.021	60.974	61.004	67.425	74.117	71.236	88.478	91.185	96.708	94.842	109.89	104.33	127.29	113.02	115.01	114.86	123.05	131.38	135.47	138.72	137.49	138.91	141.8	153.59	138.92	140.84	137.5	158.3	159.36	158.71	160.95	147.62	138.6	156.76
0	3.8449	0	3.1219	5.5703	0.62607	0	3.1666	4.4928	6.3771	7.4467	8.1062	5.5796	15.625	11.172	6.2771	4.4064	4.6112	9.6678	8.2675	13.619	7.4122	10.748	12.302	6.1107	11.934	14.022	10.911	8.1159	17.242	17.327	25.327	29.853	37.356	31.481	24.546	23.26	33.767	35.468	34.097	42.932	40.961	48.195	59.761	69.639	86.398	97.974	96.851	106.98	114.27
8.2584	5.1898	0	0	0	0	0.44925	15.153	39.07	71.543	113.61	162.39	216.33	252.48	308.07	352.11	386.01	437.9	470.43	538.8	585.32	594.24	608.85	659.23	667.31	661.24	654.85	676.17	685.73	745.15	802.47	831.31	810.44	820.22	883.81	920.01	916.22	997.36	1001.5	1008.1	1004.8	1023.9	1050.7	1057.4	1073.6	1080.4	1060.7	1056.9	1034	1041.3
0	5.7703	0	5.901	0	0.32873	4.0625	10.501	5.2823	7.0432	2.3033	0	13.954	12.547	8.3632	6.3597	11.51	14.294	8.8273	0	9.082	6.6096	11.055	4.8612	1.4012	5.1131	4.4633	0	0	0	0	0	0	0	0	0	0	0	0	0	0	0	0	0	0	0	0	0	0	0
0	0	0	9.2592	17.89	14.468	11.204	8.5313	22.173	24.019	30.833	34.829	38.567	58.231	64.859	70.321	78.181	87.115	106.99	124.6	129.3	134.9	152.92	152.93	167.1	171.63	176.56	171.53	172.73	184.08	195.04	189.87	208.82	205.37	205.75	204.95	200.64	204.49	208.64	215.34	224.79	216.9	216.03	222.11	238.97	230.97	249.33	256.1	224.53	234.94
16.106	3.8271	0	0	0	0	0	0	0	0	0	0	0	0	0	0	0.0092225	0	0	0	0	6.3561	0.53448	0	0	0.4794	0	7.4381	0	1.2505	0.75663	0.076783	0	0	0	0	0	2.6417	0	0	0	0	0	0	0	0	0	0	0	0
13.247	5.3832	2.9369	1.4327	0	0	0	0	0	4.9633	12.222	36.792	52.641	68.224	95.743	113.65	125.59	146.27	147.08	167.93	186.82	177.71	152.88	149.89	177.1	194.3	170.6	185.51	207.65	208.82	212.95	199.5	214.95	211.49	203.51	204.51	197.38	210.77	197.3	224.19	201.45	204.21	204.49	202.11	191.29	197.81	186.89	187.25	192.26	192.1
1.7677	15.004	0	0	1.7386	2.2866	0	6.9795	5.1071	12.797	14.153	6.2916	6.9078	2.9867	6.5102	10.509	2.486	0	0	0	2.5352	2.9562	0	0	0.85085	0	0.63076	0	2.9292	2.7079	7.9727	10.616	5.859	6.5776	0	6.5534	8.5691	17.584	13.825	17.88	14.442	22.393	5.3826	16.468	15.851	24.81	34.95	27.038	23.917	25.621
6.0294	0	0	2.1354	0.42715	3.0317	10.951	19.461	12.695	22.733	19.281	22.545	17.409	26.474	33.696	23.419	33.563	34.018	43.338	46.906	45.385	40.5	50.418	49.297	47.499	55.295	39.2	44.256	57.273	45.516	61.219	53.395	49.95	47.125	54.743	58.392	50.974	47.738	45.646	42.393	45.554	49.864	48.044	49.018	53.207	49.487	53.05	54.919	47.892	50.347
6.1044	0	0	0	0	1.2369	7.609	0.61138	0	0	2.6047	0	0	0	0	0	0	0	0	0	0	0	0	0	0	0	0	0	0	0	0	0	0	0	0	0	0	0	0	0	0	0	0	0	0	0	0	0	0	0
0	0	3.9366	0	2.5743	0	1.9039	3.4489	16.578	34.85	56.345	84.316	103.75	116.87	147.66	167.04	180.52	202.78	207.04	229.56	232.92	243.13	287.38	281.88	281.81	315.27	336.24	321.44	322.06	310.3	336.9	320.06	335.73	333.34	341.74	338.41	333.48	328.89	344.03	331.21	333.16	320.02	320.31	316.87	318.12	315.96	304.01	294.42	308.46	305.66
8.8363	0	0	0	2.3568	0	3.0236	0	0	0	0	0	0	0	0	0	0	0	0	0	0	0	4.3176	9.1827	8.0496	11.719	10.641	27.52	28.382	26.316	26.235	27.702	38.996	39.212	33.115	33.103	27.378	39.49	29.059	26.096	27.441	33.14	30.991	30.972	31.607	37.474	32.225	30.486	32.862	29.695
7.9466	0	0	0	1.9554	2.1248	6.2543	8.3622	0	3.3719	12.41	25.747	52.791	74.903	115.26	127.66	162.71	183.32	190.71	275.91	76.984	50.637	49.82	45.564	41.848	43.901	37.901	40.285	45.03	24.289	32.734	29.241	40.345	26.98	40.76	30.896	24.886	33.583	35.372	31.353	28.007	39.694	32.535	32.771	44.085	45.07	48.472	57.126	50.24	48.362
0.14118	2.3722	0	0	0	3.0142	0.49684	9.4584	13.497	14.416	23.571	16.249	29.591	26.973	33.418	36.391	38.577	35.241	43.707	45.551	47.169	50.314	54.238	49.454	51.873	47.02	56.342	51.829	58.799	55.45	51.86	35.667	47.307	48.825	31.574	28.875	36	32.1	33.153	43.129	35.584	30.317	27.17	29.431	29.012	30.611	34.211	31.294	21.946	19.685
13.372	5.2461	0	6.9595	0	0	0	0	0	21.034	29.579	43.748	58.606	78.276	86.177	108.67	112.54	131.94	130.77	139.04	148.14	155.61	222.34	180.55	193.21	198.32	213.98	211.79	217.96	240.07	223.15	235.74	240.63	254.53	250.73	256.49	236.28	225.37	236.92	258.92	269.76	253.24	263.66	253.88	279.77	265.93	252.71	256.13	263.32	252.34
0	1.1182	0	0	4.3677	0	3.8451	19.097	33.555	51.273	80.924	119.64	164.39	204.97	254.75	282.74	313.66	346.19	363.7	394.51	398.86	457.79	583.84	472.05	442.66	482.74	472.51	522.82	487.79	512.02	476.75	495.51	510.44	530.97	522.4	522.27	518.15	517.83	505.59	494.83	509.35	513.11	487.48	514.64	507.69	498.55	520.98	508.27	492.15	493.62
6.2183	0	0	0	1.669	0	1.3374	0.0083927	0	0	0	0	0	0	0	0	0	0	0	0	0	0	0	0	0	0	0	0	0	0	0	0	0	0	0	0	0	0	0	0	0	0	0	0	0	0	0	0	0	0
7.9907	8.505	0	0	0	0	0	0	5.0143	0	0	0	0	6.1574	3.2747	5.7021	0.62454	4.7162	2.0092	0	0	1.5882	0	0	0	0	0	2.03	21.782	25.904	28.105	30	32.935	41.868	37.204	49.852	55.879	71.8	71.951	85.165	67.837	82.801	82	79.447	98.332	97.123	100.19	114.36	93.452	96.177
6.539	2.0727	3.2022	1.5492	0	0	0	8.8352	0	0	6.8224	9.4299	17.591	17.263	31.257	21.293	29.767	25.457	34.883	41.319	39.735	45.875	46.579	51.366	42.589	46.436	44.507	60.938	50.323	48.979	44.862	58.873	56.181	70.744	55.727	62.32	71.168	68.619	70.982	75.191	73.348	80.31	72.61	78.915	82.878	77.887	77.142	75.375	74.528	78.295
2.8966	2.0697	0	5.0001	0.66835	0	0	0	0.81146	4.4926	0	0	2.2475	1.0357	0.0054775	3.721	3.685	0	0	0.59164	0	0	0.77303	9.4711	9.9981	8.7717	3.6519	5.9834	6.9427	20.448	2.8933	6.1117	13.832	14.098	16.025	15.695	18.912	2.7363	17.406	4.4638	14.792	8.6567	20.177	19.747	21.701	26.874	25.638	22.713	30.047	26.806
0	7.705	1.1699	5.1386	0	0	0	0	0	0	0	0	0	0	0	0	0	0	0	0	0	0	0	0	0	0	0	0	0	0	0	0	0	0	0	16.193	4.9785	3.1074	0	0	4.1603	12.076	17.753	24.984	17.569	14.206	11.189	20.653	19.402	20.978
8.4576	0	0	0	0	1.6511	4.1811	11.279	1.8842	0	2.4676	2.2646	0	0	0	0	0	0	0	0	0	0	0	0	0	0	0	0	0	0	0	0	0	0	0	0	0	0	0	0	0	0	0	0	0	0	0	0	0	0
0.2154	0.31048	0	1.1199	5.6846	3.8798	0	10.639	9.9506	20.045	44.56	66.283	85.204	103.11	120.12	128.02	120.78	164.37	152.4	157.88	165.96	185.13	196.21	187.11	167.01	184	191.32	190.87	171.87	183.64	199.02	181.03	180.42	182.96	184.28	176.43	170.13	157.63	162.7	158.33	165.41	157.65	152.32	161.63	152.13	165.77	152.39	169.03	153.29	167.82
5.6701	0	0	0	7.6162	5.709	3.7075	9.9223	4.6607	0	0	0	0	0	0	0	0	0	0	0	0	0	0	1.8247	0	0	0	9.9843	9.6393	5.5967	9.9005	7.6378	6.3681	12.056	3.7078	1.0166	14.391	21.446	8.8533	4.7963	22.064	19.88	28.803	28.604	19.027	32.069	31.274	45.591	37.416	46.162
0	12.992	0	0.58665	0	0	3.0589	0.98841	0	0	0	0	0	2.97	0	0.77195	0	0	0	0.57642	0.22448	1.3868	0	1.048	0	0	5.2231	7.9303	20.602	22.954	44.698	61.838	90.265	119.62	135.47	176.46	197.73	202.17	236.44	253.09	272.52	292.64	315.98	349.35	382.42	380.85	389.47	396.12	413.05	419
0.40325	0	3.8619	0	3.619	5.7483	0	0	0	0	0	0	0	0	0	0	0	0	0	0	0	0	0	0	0	0	0	0	0	0	0	0	0	0	0	0	0	0	0	0	0	0	0	0	0	0	0	0	0	0
0	4.7403	0	0	7.1472	0	0	7.1042	15.892	10.301	10.307	6.6761	7.1652	1.794	4.72	0	0	0	0	0	0	0	0.85991	0	0	0	0	0	0	0	0	0	2.8077	0	4.2761	6.9762	4.7954	3.3712	0	0	0	0	0	0	0	0	0	0	0	0
0	0	0	0.51714	1.0047	4.6855	0	10.565	0.50241	1.4243	7.7877	8.8827	9.2442	6.1846	7.9652	8.0412	11.852	14.167	7.5877	17.73	19.054	18.526	13.433	19.427	22.633	21.655	19.091	16.436	16.289	18.697	15.904	18.893	16.211	15.605	13.842	14.971	11.548	10.703	7.7766	13.315	11.208	12.154	15.163	19.268	21.441	21.893	14.832	14.648	8.3997	14.699
0	5.485	2.9381	0	0	0	0	6.0635	2.914	0.92334	0	0	0	4.7094	5.6132	0	7.1433	3.3748	6.1566	11.721	13.355	15.26	10.263	10.8	7.0337	9.7199	9.6926	19.344	4.0355	12.818	0	6.1235	4.4233	17.122	7.9227	12.453	13.716	13.484	11.823	6.6129	10.427	17.045	8.1675	11.368	12.329	14.703	14.28	13.596	13.379	11.204
6.2824	1.0326	4.8757	0	0	0.32563	4.8205	27.332	53.217	80.461	133.91	182.06	250.97	294.73	332.22	402.6	476	530.59	572.04	593.35	614.96	660.01	682.19	716.74	739.24	759.31	772.99	771.36	817.31	818.42	849.34	855.79	864.65	845.27	850.85	875.45	860.19	864.74	854.21	852.02	877.71	845.11	892.67	899.66	899.38	898.4	901.69	921.08	923.89	922.94
0	0	0	1.3272	11.105	6.701	12.786	31.836	54.649	97.89	113.01	135.69	169.38	215.76	258.74	274.62	297.94	331.57	369.64	379.98	382.85	401.98	411.53	438.4	434.8	435.51	460.57	455.05	462.79	447.73	461.49	461.56	487.05	489.03	487.64	481.44	494.56	529.85	515.57	516.38	515.59	506.33	488.92	488.47	484.81	486.89	539.58	545.76	548.79	537.98
0	0	0.025781	2.0649	6.536	0.76332	0.67716	0	0	0	0	0	0	0	0	0	0	0	0	0	0	0	0	0	0	0	0	0	0	0	0	0	0	0	0	0	0	0	0	0	0	0	0	0	0	0	0	0	0	0
1.322	0	0	1.0266	0	1.6697	0.42084	0	0	0	0	0	0	0	0	0	0	0	0	0	0	0	0	0	0	0	0	0	0	0	0	0	0	0	0	0	0	0	0	0	0	0	0	0	0	0	0	0	0	0
20.608	8.7423	0	0	0	0	0	0	0	0	0	0	0	0	0	0	0	0	0	0	0	0	0	0	7.9692	15.936	14.247	25.77	37.419	43.21	47.615	58.122	53.528	52.074	54.736	61.253	64.97	75.778	81.869	79.207	80.877	91.256	83.523	86.113	80.068	83.108	76.856	84.303	75.818	83.674
4.854	8.8732	0	0	0	0	0	0	0	4.9444	0	0	0	0	0	0	0	0	0	0	0	0	0	0	0	0	0	0	0	0	0	0	0	0	0	0	0	0	0	0	0	0	0	0	0	0	0	0	0	0
2.3025	1.0679	0	2.6415	7.3261	0	0	0	0	0	6.7952	0.98211	0	1.9363	0.12567	2.1533	0	0	0.8256	0	0	0	0	0	0	6.8737	9.7245	20.672	38.433	47.665	56.203	63.168	96.247	109.22	135.25	161.6	183.4	176.12	206.8	204.48	222	246.81	250.01	289.28	317.76	310.21	305.39	311.95	355.48	327.54
14.904	2.1609	0	0	0	0	1.3409	0	0	0	0	0	0	0	1.4031	0	2.7031	0	0	0	0	1.2335	0	0	0	0	0	0.41209	0	0	0	0	0	0	0	0	0	0	0	0	0	0	0	0	0	0	0	0	0	0
8.8763	10.894	0	0.010502	0	0	0	0	0	0	0	0	0	0	0	0	0	0	0	0	0	0	0	0	0	0	0	0	0	0	0	0	0	6.6039	12.857	23.669	21.617	21.879	40.519	44.357	45.748	50.179	57.178	47.095	43.29	49.318	56.092	56.113	61.339	49.617
0	0	0	0	0	2.7744	10.203	27.346	53.524	95.203	154.46	208.92	272.49	345.83	426.87	531.68	578.02	673.03	699.7	762.65	799.78	834.28	856.53	908.75	922.77	962.87	884.05	1003.5	1059.3	1111.6	1166	1173.4	1214.6	1245.9	1259.3	1285.1	1309.3	1311.9	1307.2	1330	1376.2	1414.8	1443	1429.3	1433.2	1448	1452.8	1436	1454.4	1445.2
0	0	0	3.9395	4.2449	0	5.7302	1.4939	2.8151	0	0	0	0	0	0	0	0	0	0	0	0	0	0	0	0	0	0	0	2.3479	0	0	0	0	0	0	0	0	0	0	0	0	0	0	0	0	0	0	0	0	0
7.5355	0	0	0	0.73715	0	2.9306	2.6405	0	0	5.0817	0	0	0	0	0	0	1.3219	0	7.0133	0	0	0	0	0	1.1582	0	0	0	0.086029	10.042	0	9.5392	2.1263	0	4.7988	9.1097	5.4036	2.238	0	4.8077	5.1435	4.1622	5.0038	0	3.1017	2.6442	10.155	8.9392	1.9888
2.5188	4.1585	0	0	0.13605	0	0	0	0	0	0	0	0	0	0	0	0	0	0	0	0	0	0	0	0	0	0	0	0	0	0	0	0	0	0	0	0	0	0	0	0	0	0	0	0	0	0	0	0	0
26.611	13.018	1.2612	0	0	0	0	0	0	0	0	0	0	0	0	0	0	0	0	0	0	0	0	0	0	0	0	0	0	0	0	0	0	0	0	0	0	0	0	0	0	0	0	0	0	0	0	0	0	0
7.6037	5.5545	8.1488	0	0	0	0	0	0	0	12.068	0	0	0	0	0	0	0	0	0	0	0	0	0	0	0	0	0	0	0	0	0	0	0	0	0	0	0	0	0	0	0	0	0	0	0	0	0	0	0
0.977	6.4984	2.5299	0.43483	0	0	0	0	0	0	0	1.3514	0	0	0	0	0	0	0	0	0	0	0	0	0	0	0	0	0	0	0	0	0	0	0	0	0	0	0	0	0	0	0	0	0	0	0	0	0	0
4.7739	0	2.7307	0	0.99278	4.1594	0	15.377	16.173	9.568	20.375	0.033711	14.926	11.077	11.933	6.9331	8.8722	7.4978	23.994	35.088	25.473	32.223	25.214	22.552	15.945	22.957	25.159	25.208	18.438	25.443	20.132	35.807	32.362	50.203	44.949	62.798	75.643	68.208	70.448	68.229	91.705	101.14	111.21	100.17	117.61	123.58	119.83	111.43	126.49	130.29
14.096	0	0	0	0	0	4.0082	9.0662	5.2796	15.452	11	11.699	22.935	26.887	32.825	37.007	22.218	7.2248	22.291	7.5231	19.783	10.663	23.254	25.727	14.005	27.683	29.33	31.11	53.512	46.364	61.532	67.875	92.225	114.8	103.24	109.01	105.85	107.46	119.94	124.4	146.5	137.88	146.83	148.04	149.74	156.52	159.47	149.74	157.69	166.04
3.6916	2.7052	0	0	0	0.39168	3.975	7.8079	0.97746	4.6353	15.274	0.41522	10.502	15.06	15.671	17.564	15.274	10.16	17.734	20.813	22.126	19.046	14.408	22.469	20.696	23.628	30.843	48.711	59.075	92.15	114.42	149.14	201.83	224.74	259.53	278.3	327.34	372.01	424.87	430.47	449.3	481.57	513.51	545.4	555.62	556.68	586.85	599.76	589.87	626.63
10.549	2.5755	0	1.1092	0	1.052	0	1.63	0	4.4534	0	2.4497	0	1.327	10.842	4.6201	8.7276	10.816	6.8166	15.956	22.871	16.945	21.656	10.467	10.727	15.462	15.763	23.672	20.431	20.001	19.956	15.839	12.483	15.246	11.979	7.4823	7.7386	8.4321	9.6891	8.6267	15.348	22.991	12.895	11.058	3.3594	9.7123	5.8983	16.133	18.957	22.386
10.52	0	2.3668	0	2.9546	0	0	0	0	0	0	0	0	0	0	0	0	0	0	0	0	5.8694	0	0	0	0	1.0465	3.3593	7.6778	1.9241	3.85	1.1978	4.9435	5.9977	7.8865	0	0	12.593	13.116	0	0	0	0	0	0	0	0	0	0	0
7.845	6.8889	0	1.6162	0.76602	0	0	0	0	0	0	0	0	0	0	0	0	0	0	0	0	0	0	0	0	0	0	0	0	0	0.93971	1.6175	3.8819	0.7868	0	8.7599	0	0	0	0	0	0	0	0	0	0	0	0	0	0
9.2286	1.9355	0	0	0	4.9279	0	0	0	0	0	0	0	0	0	0	0	0	0	0	0	0	0	0	0	0	0	0	0	0	0	0	0	0	0	0	0	0	0	0	0	0	0	0	0	0	0	0	0	0
9.8766	0	0	0	0	3.7633	0	0	0	0	0	0	0	0	0	0	0	0	0	0	0	0	0	0	0	0	0	0	0	0	0	0	0	0	0	0	0	0	0	0	0	0	0	0	0	0	0	0	0	0
5.4131	3.7965	0	0	8.3016	0	0	0	0	0	0	0	0	2.3394	4.3693	0	0	0	2.2879	0	0	9.0845	16.521	0	2.5112	0	7.3411	3.301	0	3.3001	0	0	0	0	0	0	0	0	0	0	0	0	0	0	0.73859	0	0	0	0	0
5.6995	6.6361	0	0	0	0	0	2.3833	8.5106	0	3.9338	0.2337	10.343	4.8944	6.4345	8.9096	7.8569	6.8089	16.981	19.235	22.943	27.584	19.743	25.071	19.288	28.514	33.361	42.182	36.358	39.798	34.347	44.022	42.569	58.274	46.067	50.642	58.895	65.333	64.011	64.643	67.541	69.351	66.966	67.503	67.458	71.282	72.63	69.183	80.338	71.168
0	5.6825	1.0464	6.7838	0	0	0	3.7127	0	3.341	0.78352	0	5.4559	25.003	29.4	30.854	60.405	68.09	105.58	115.25	127.19	116.79	135.32	129.49	150.64	153.42	174.66	170.03	166.76	187.93	181.79	181.98	192.83	181.23	186.55	192.47	197.1	198.88	179.68	188.86	180.3	205.97	201.02	206.68	200.27	202.22	190.51	200.43	192.09	193.77
6.6779	0	0	7.4173	1.8594	0	0	0	0	0	0	0	0	0	0	0	0	0	0	0	0	0	0	0	0	0	0	0	0	0	0	0	0	0	0	0	0	0	0	0	0	0	0	0	0	0	0	0	0	0
7.5084	1.1017	0	1.4083	0	0	0	0.52868	0	0	0	0	0	0	0	0	0	0	0	0	0	0	0	0	0	0	0	0	0	0	0	0	0	0	0	0	0	0	0	0	0	0	0	0	0	0	0	0	0	0
1.022	10.888	0	0	0	6.8666	0	0	9.4125	0	3.4439	3.5958	0	0	0	0	0	0	0	0	0	0	0	0	0	0	0	0	8.5106	16.706	32.852	36.381	53.956	80.592	79.894	74.946	73.206	97.621	103.73	109.53	119.06	117.45	119.94	116.57	128.85	139.03	141.58	151.16	135.86	144.13
0	1.1472	4.0418	0	0	0.98577	6.2596	3.6486	10.855	10.321	12.264	21.946	15.241	23.559	26.334	16.444	22.379	21.507	28.449	26.982	25.174	27.889	36.356	24.588	24.011	32.208	35.95	38.514	29.068	38.876	31.501	38.675	34.175	46.896	31.405	42.876	34.014	36.712	50.428	45.318	60.982	58.974	52.311	42.926	39.483	52.589	37.937	44.286	44.637	15.552
0	9.2048	0	2.9022	0	0	0	0	0	0	8.8004	6.6469	12.965	16.384	17.037	22.463	20.021	21.557	25.616	27.339	21.153	42.352	39.051	46.086	40.747	40.631	32.269	39.89	32.731	42.271	51.257	54.834	62.665	47.698	56.143	72.898	59.168	52.382	44.827	28.656	50.548	44.113	52.106	54.822	41.186	37.537	35.838	32.309	31.818	25.169
0	1.4661	0	0	0	4.2415	6.5721	12.741	9.3051	7.9529	7.1685	9.2281	11.556	13.284	7.4239	16.813	11.493	10.809	7.8919	18.145	15.286	13.502	16.738	13.657	15.365	19.624	28.184	30.408	33.413	18.438	25.609	29.761	36.129	42.54	47.502	40.77	49.176	49.549	53.942	46.304	48.911	44.283	52.798	56.518	65.35	68.471	65.7	59.376	74.638	76.858
12.18	6.8385	0	1.3013	3.6857	0	0	8.3006	4.8944	0	0	0	0	0	0	0	0	0	0	0	0	0	0	0	0	0	0	0	0	0	0	0	0	0	0	0	0	0	0	0	0	0	0	0	0	0	0	0	0	0
5.4536	10.225	5.9502	0.91666	1.3657	0	0	0	0	5.6219	0	0	0	0	12.051	5.2437	1.5151	3.9202	0	4.0225	0	0	10.633	1.2154	9.5276	3.6888	12.005	0	10.493	10.194	8.5401	4.7875	17.325	13.133	12.014	20.44	20.601	25.098	25.695	34.608	24.808	46.774	51.013	58.29	54.587	58.449	74.66	83.988	93.821	96.374
0	0	0	0	0.33017	2.3113	5.6879	0.78464	0	0	0	0	0	0.19996	0	0	0	0	7.9647	5.0174	0	0	0	4.4848	0.44701	0	0	0	0.1141	0	13.324	0	12.296	7.1881	26.665	20.34	24.685	25.954	26.712	32.429	33.731	33.523	26.715	41.554	34.291	41.396	37.255	41.995	46.169	46.969
0	0	4.4883	0	0.092324	2.5617	4.9138	13.51	15.46	14.092	16.437	13.509	12.01	14.906	14.304	21.727	17.5	20.426	16.302	16.243	20.05	23.524	23.306	20.589	23.415	24.397	35.318	22.901	37.798	31.528	25.991	18.768	21.508	26.759	15.073	17.951	17.807	25.271	20.773	24.407	15.189	18.779	12.719	12.628	13.455	17.858	22.477	18.582	24.183	17.318
4.5652	1.3436	0.71947	0	0	1.26	1.464	6.7343	6.5044	0	0	0	0	0	0	0	0	0	0	0	0	0	0	0	0	0	0	0	0	0	0	0	0	0	0	0	0	0	0	0	0	0	0	0	0	0	0	0	0	0
0	0	0	0	3.041	0.72561	3.82	3.1394	2.8365	1.0559	0	0	0	0	0	0	0	0	0	0	0	0	0	0	0	0	0	0	0	0	0	0	0	0	0	0	0	0	0	0	0	0	0	0	0	0	0	0	0	0
5.1978	7.7598	8.8325	0.94291	0	0	0	0	3.4606	6.437	0	1.0192	0	0	0	0	0	0	0	0	0	0	0	2.9576	0	0	0	0	0	0	0	0	0	0	0	0	0	0	0	0	0	0	0	0	0	0	0	0	0	0
16.674	1.181	0	0	0	0	0	0	0	0	0	0	0	0	0	0	0	0	0	0	0	0	0	0	0	0	0	0	0	0	0	0	0	0	0	0	0	0	0	0	0	0	0	0	0	0	0	0	0	0
8.554	4.4575	0	0	0	0	0	0	0	0	0	0	0	0	0	0	0	0	0	0	0	0	0	0	0	0	0	0	0	0	0	0	0	0	0	0	0	0	0	0	0	0	0	0	0	0	0	0	0	0
10.427	0	0	0	5.5447	0	0	0	0	0	0	0	0	0	7.1006	11.214	18.811	33.208	52.489	71.807	67.559	82.901	72.267	84.191	96.662	104.47	98.862	101.43	110.32	92.428	110.14	105.02	118.14	104.36	111.57	110.87	100.75	98.033	94.014	77.367	79.431	76.34	74.256	82.335	74.708	86.618	87.712	86.125	96.875	88.541
10.166	0	0	0	0.49157	0	7.3661	0	0	0	0	0	0	0	0	0	0	0	0	0	0	0	0	0	0	0	0	0	9.0208	22.45	35.315	54.201	67.834	85.206	89.377	107.54	116.09	122.37	157.27	162.91	160.13	171.78	168.56	189.33	210.97	237.73	228.93	228.42	234.11	241.35
0	0.3689	0	0	2.506	0.15598	11.868	16.938	19.083	15.054	11.295	15.877	31.628	35.001	36.349	21.631	17.279	11.482	18.01	21.808	17.905	18.687	3.2672	17.788	10.089	20.098	12.266	25.39	16.212	20.761	7.1892	11.298	11.087	19.157	7.2009	20.42	16.402	20.656	21.88	22.641	16.197	22.076	29.383	31.598	22.875	29.717	30.732	28.393	41.678	37.708
0	0	4.0826	4.784	0.28396	0	0	0	0	0	0	0	0	0	0	0	0	0	0	0	0	0	0	0	0	0	0	0	0	0	0.43398	0	7.5264	0	13.859	13.366	16.535	12.082	9.8805	7.3881	21.524	3.8381	13.792	11.756	0	0.46632	6.4016	0	0	0
7.2049	0	0	4.6692	0.99335	0.71397	0	0	0	0	0	0	0	6.8807	0.22629	0.6354	0	0	0	0	0	0	0	0	0	0	0.47124	0	5.205	0	3.6446	0	0	0	0	0	0	3.3514	1.7437	0	10.986	3.5414	9.6129	2.5462	7.3019	0	0	4.8244	7.1495	4.5943
6.8166	2.3327	0	0	0	0.10206	0.39273	2.4774	0	0	4.9981	0	2.1904	1.6111	3.0072	0	4.2644	14.065	7.4385	5.5043	9.7648	9.2605	14.313	23.404	18.599	12.458	14.629	12.901	7.9468	11.75	12.02	14.211	12.751	10.12	15.314	16.176	13.251	10.793	10.138	14.257	14.71	11.468	15.818	23.038	19.906	19.974	20.161	13.138	7.5682	16.462
10.477	0	0	2.4269	0	0	4.5444	0	0	0	0	0	0	0	0	5.6561	13.764	12.501	26.258	35.133	37.055	46.507	51.675	66.671	77.054	83.472	77.826	79.937	89.315	86.328	92.617	89.264	86.435	87.168	90.53	88.9	90.827	94.118	98.6	87.621	87.474	94.12	83.271	96.413	91.942	90.506	89.982	95.461	94.571	92.477
0	0	0	2.2583	6.3481	3.5003	2.7508	3.8506	12.921	15.063	2.9301	6.3784	2.8036	7.7846	8.4954	14.632	15.15	18.834	16.204	11.227	5.5386	6.4985	11.373	25.462	21.271	20.617	19.805	9.375	20.785	20.265	18.819	17.475	20.36	22.722	23.866	30.441	32.953	27.415	30.637	26.387	26.431	34.271	31.61	23.171	14.828	2.4508	0	9.5759	9.7837	8.3266
0	4.4254	0	3.875	0	0	4.4708	0	0	0	0	0	0	5.3033	3.2199	0	0	0	0	0	1.0801	2.6798	13.379	6.4886	11.347	24.755	61.591	103.22	150.26	206.68	268.92	308.64	366.05	453.39	536.68	584.64	646.48	708.42	791.94	815.93	877.03	907.95	963.05	974	962.57	992.78	1009.2	1010.4	1085.3	1079.8
9.2273	3.4865	2.5077	0	0	0	0	5.6283	15.913	48.677	54.028	96.478	132.1	209.59	277.14	302.63	325.49	418.15	446.08	483.25	500.85	495.76	500.69	512.07	565.94	539.28	526.37	529.53	560.71	575.29	544.1	577.94	595.01	578.32	554.73	553.77	519.64	563.63	549.9	545.65	554.23	550.88	537	549.86	518.3	526.56	535.21	527.15	520.57	529.72
0	1.5292	0	10.404	4.8793	3.4652	3.8832	13.828	9.4655	9.7132	16.425	13.55	5.837	18.999	10.386	7.5263	13.62	8.883	9.7567	11.593	16.144	11.959	20.872	15.593	15.584	19.571	18.924	24.455	16.831	19.537	20.118	21.752	26.102	32.551	18.942	18.909	13.397	17.316	24.174	17.868	22.859	16.56	22.416	13.043	15.655	24.82	16.095	18.333	10.408	17.054
4.8997	0	0	6.4032	6.2305	0	0	0	0	0	0	1.9426	0	0	0	0	0	0	0	0	0	0	1.6218	0	0	1.5905	0	0	1.6092	0	0.01624	0	0	0	2.7327	0	0	0	0	0	0.59724	6.6619	0.91512	3.0986	2.7373	0.58218	12.3	11.009	10.273	7.1066
8.482	5.0391	0	0	0	0	0	0	0	0	0	0	0	0	0	0	0	0	0	0	0	0	0.63329	0	0	0	0	0	0	0	0	5.8471	6.1311	1.3412	3.0442	0	0	0	0	0	0	0	0	0	0	0	0	0	0	0
0	0.008878	0	5.0911	0	0	4.2118	11.539	10.112	5.646	4.7807	7.3363	16.161	12.903	6.7721	10.79	8.0128	9.7589	10.706	13.574	1.9028	0.6688	3.1571	0	0	0	6.6214	2.3465	7.3041	0	0.38907	4.0468	6.4607	6.3155	8.9349	4.0836	12.387	13.036	14.557	11.322	18	8.9307	29.094	25.475	38.687	43.083	38.348	39.466	45.783	42.235
23.221	11.703	0.94404	2.6896	0	0	0	0	0	0	0	0	0	0	0	0	0	0	0	0	0	0	0	0	0	0	0	0	0	0	0	0	0	0	0	0	0	0	0	0	0	0	0	0	0	0	0	0	0	0
5.866	9.004	0	0	0	0.58384	0	0	0	0.60916	0	0	0	0	0	0	0	0	0	0	0	0	0	0	0	0	0	0	0	0	0	0	0	0	0	0	0	0	0	0	0	0	0	0	0	0	0	0	0	0
6.3355	0	0	0	0	0.024111	1.4664	6.1011	1.5273	0	0	0	4.102	4.2934	0	1.2958	4.5121	0	0.97592	5.1866	0	0	0	0	0	0.77969	4.359	1.8825	15.717	10.096	11.67	22.147	16.591	9.6349	14.332	8.0013	14.198	24.753	20.533	16.436	25.668	15.696	25.681	22.721	22.83	8.7382	13.534	5.118	24.251	19.588
0	0	0	7.9823	8.3846	8.3196	0	0.9065	3.3112	8.8907	2.2973	2.5238	5.1935	3.973	3.9066	13.551	4.0198	4.4165	5.9003	9.6095	12.406	4.768	11.449	15.518	18.555	19.954	18.36	17.235	12.575	32.076	14.849	15.141	20.177	18.755	20.221	18.114	16.64	11.086	20.773	7.4841	12.964	8.1041	15.199	14.927	17.322	40.091	19.651	14.742	25.233	18.957
28.985	30.209	5.214	0	0	0	0	0	0	0	0	0	0	0	0	0	0	0	0	0	0	0	0	0	0	0	0	0	0	0	0	0	0	0	0	0	0	0	0	0	0	0	0	0	0	0	0	0	0	0
0	2.2822	0	3.3292	0	0	5.4131	13.629	2.6199	0	2.4079	0	0	2.2448	0	0	0	0	0	0	0	0	0	0	0	0	0	0	0	0	0	0	1.8113	0.063647	1.2926	0	0	0	0	0	0	0	0	0	2.8826	0	2.2721	0	5.483	1.7973
2.0719	5.2185	0	3.2282	0	0	0	0.79512	7.2457	11.904	8.3676	8.2243	7.3522	0	0	0	0	0	0	0	0	1.2943	0	0	0	0	3.0385	0	8.5445	0.38659	8.5783	5.816	0.94675	1.8864	4.0707	0.070932	6.4285	7.5331	13.921	17.557	11.264	16.739	17.589	28.776	35.411	51.609	53.218	59.697	59.861	67.155
9.2999	0	1.8834	0	3.4226	0	0.97293	0	0	0	0	0	0	0	0	0	0	0	0	0	0	0	0	0	0	0	0	0	0	0	0	0	0	0	0	0	0	0	0	0	0	7.5923	10.851	21.316	19.98	24.484	28.723	29.313	48.974	52.713
5.3992	3.8709	7.9888	0	0	0	0	1.2255	0	0	0	0	0	0	3.0395	0	0	1.6926	8.1345	8.124	7.1066	10.617	0	10.328	0	3.9079	0.25499	6.9883	0	0	0	0	0	6.3893	2.5326	19.353	33.319	56.598	103	115.83	157.65	248.57	158	230.91	259.16	274.32	332.98	364.42	414.3	392.93
4.0357	3.3415	0	0	0.30161	5.5724	0	0	0	0	0	0	0	0	0	0	0	0	0	0	0	0	0	0	0	0	0	0	0	0	0	0	0	0	0	0	0	0	0	0	0	0	0	0	0	0	0	0	0	0
0	0	0	0	2.0834	11.983	14.397	33.868	31.956	37.642	35.266	46.03	49.031	56.472	61.914	60.043	63.745	71.065	74.005	80.06	83.018	88.034	64.599	93.921	74.898	87.23	82.677	83.811	82.172	92.251	81.69	91.625	88.538	103.63	89.724	93.782	90.092	86.325	79.523	83.852	86.137	98.795	83.59	89.731	80.463	86.35	81.626	83.506	82.404	82.483
0	0	0	5.144	12.667	4.5621	9.2901	4.0726	5.9335	14.117	25.953	23.095	44.422	39.047	55.601	61.85	60.304	70.835	83.701	88.956	85.858	102.66	102.33	105.37	103.75	105.17	123	136.77	137.1	145.64	153.01	162.42	154.8	154.44	166.49	169.44	156.85	149.71	135.17	140.14	150.02	150.54	162.37	160.31	156.31	152.54	160.88	141.14	168.95	172.97
6.6813	4.6298	0	0	0	9.4993	0	1.416	0	0	0	0	0	0	1.026	0	3.2114	0	2.2871	0.39667	2.7894	0	0	0	1.7437	0	0	0	0	0	0	0	0	0	0	0	0	0	0	0	0	0	0	0	0	0	0	0	0	0
12.121	0.4039	0	0	0	5.6522	0	0	0	0	0	0	0	0	0	0	0	0	0	0	0	0	0	0	0	0	0	0	0	0	0	0	0	0	0	0	0	0	0	0	0	0	0	0	0	0	0	0	0	0
3.3697	0	0	0	8.177	0	4.137	1.3355	0	0	0	0	0	0	0	0	0	2.837	4.2219	0	0	0	0	0.73864	0	0	0	0	5.3243	0	7.8606	5.6599	15.436	15.005	28.993	36.187	34.889	34.654	36.798	40.563	46.904	51.63	56.394	67.487	63.225	71.089	79.007	79.158	90.283	92.685
8.4983	9.4788	10.997	3.0834	0	0	0	0	0	0	0	0	3.1126	0	0	0.092666	0	0	0	0	0	0	7.2396	0.70835	0	3.6363	8.7762	0	4.5854	0	0.90131	0	0.13214	0	0	0	0	0	0	0	0	0	0	1.1677	0	0	0	0	0.3457	0
18.25	6.8758	1.5887	0	5.6598	0	0	0	0	0	0	0	0	0	0	0	0	0	0	0	0	0	0	0	0	2.7511	0	0	0	0	0	0	0	0	0	0	0	0	0	0	0	0	0	0	0	0	0	0	0	0
4.3136	3.0154	0	1.8214	0	1.3518	0	0.12299	0	0	0	3.6401	0	7.937	3.8883	0	0	0	0	1.1689	3.7424	0.69009	9.8145	9.3707	5.0289	0	10.379	16.519	26.596	71.117	106.61	144.51	182.79	236.09	257.9	304.58	339.04	394.08	414.4	463.54	509.02	529.61	554.11	572.42	575.89	594.68	616.64	615.41	628.14	618.02
17.092	5.7064	0.8204	0	0	0	0	0.64303	6.6905	0	0	0	0	0	4.304	0.011329	4.8298	6.2953	11.711	7.5498	18.741	16.603	12.902	3.1894	2.8698	9.6224	2.5489	14.548	14.972	12.796	17.224	5.891	5.054	10.576	20.196	18.999	23.846	23.632	30.841	36.582	41.103	57.358	53.447	67.134	54.984	67.297	68.284	69.71	69.456	83.21
3.4893	3.781	0	1.9765	0.98062	0	0	0	0	0	0	1.1873	2.5015	0	0.53854	0.17279	6.0113	0	0	0	0	0	0	0	0	0	0	0	0	0	0	0	0	0	0	2.754	0	1.1084	2.441	0.41085	12.601	9.2327	4.9942	2.6457	0	0	0	1.3684	0	0
4.1379	3.3938	0	1.7629	0	0	0	1.8841	2.7183	4.6902	0.57653	0	1.3618	2.4778	7.0271	9.3019	11.24	8.2753	7.7203	1.5396	12.35	15.215	11.59	8.3955	10.649	2.3712	15.437	10.147	18.375	18.231	21.318	13.33	10.799	16.583	7.6481	11.326	10.739	19.144	14.582	20.519	14.528	14.726	15.956	14.164	14.35	19.576	20.662	19.98	18.662	15.774
6.4693	0.078888	0	6.7408	0	0	0	0	0	0	0	0	0	0	0	2.7659	0	0	4.1979	4.3679	6.2418	8.4295	11.435	18.721	24.862	24.991	27.68	28.841	26.015	31.448	30.51	40.169	30.164	38.116	46.12	34.35	40.988	36.474	45.003	38.499	54.286	45.515	59.208	65.712	61.22	69.662	61.61	55.552	70.378	65.675
0	0	0	4.7502	10.331	0.67739	0.73471	1.1685	4.8953	9.7619	0	0	0	0	0	0	0	0	0	0	0	0	0	0	0	0	0	0	0	0	0	0	0	0	0	0	0	0	0	0	0	0	0	0	0	0	0	0	0	0
0	3.8512	0	4.1758	2.7017	0	0	0	0	0	0	10.052	16.649	20.093	29.426	32.291	33.623	42.766	31.184	34.949	37.239	33.806	43.155	37.789	39.384	43.846	30.301	49.874	43.229	33.814	47.057	39.692	33.099	42.32	36.212	44.643	39	31.414	28.59	38.852	44.067	44.239	36.63	38.214	34.089	39.034	39.001	37.867	36.529	37.338
5.8709	9.9292	10.195	0.25804	0	0	0	0	0	9.5888	0	0	0	7.1462	9.8725	25.458	18.35	33.509	31.001	30.712	24.559	34.167	46.325	49.836	42.99	39.444	46.999	39.783	43.61	41.007	42.201	41.621	45.749	44.988	49.967	40.328	43.605	39.696	35.65	39.486	30.724	43.59	33.063	33.22	31.343	23.983	20.954	31.626	32.791	34.231
0	2.917	1.5043	4.1625	4.358	0	1.8552	0	0	0	0	0	0	0	0	0	0	0	0	0	0	0	11.514	3.1437	0	0	0	0	0	7.8149	7.3827	20.158	13.56	4.7092	13.155	26.113	25.356	31.774	30.857	16.226	21.665	44.212	55.304	48.441	48.659	36.166	44.694	42.8	60.218	61.94
4.4714	13.107	5.6429	1.6641	0	0	0	0	0	2.2475	0	0	0	0	0	0	0	0	0	0	0	0	0	0	0	0	0	0	0	0	0	0	0	0	0	0	0	0	0	0	0	0	0	0	0	0	0	0	0	0
0	2.9186	0	8.3528	3.8888	0	9.278	16.139	39.577	61.827	107.11	138.94	201.07	232.09	299.94	342.69	391.54	429.32	501.02	551.87	562.13	608.07	613.45	595.99	633.68	669.4	678.84	689.2	703.55	689.65	724.88	696.85	696.87	682.34	676.89	694.51	677.84	678.68	674.28	666.06	660.23	663.47	661.84	657.34	649.97	664.78	644.28	658.8	631.55	647.52
7.9503	4.3716	0	0	0	0	0	5.3164	0	0	0	0	0	0	2.0012	0	0	0	1.1916	0.73875	2.8742	7.0137	9.3146	12.096	3.5845	7.3018	12.062	15.803	12.993	17.797	4.4361	11.755	19.018	24.64	15.937	25.691	21.03	25.399	25.744	29.602	28.23	26.647	23.856	30.86	34.187	33.66	42.624	29.546	38.63	30.757
0.64596	2.7026	0	1.3988	0	0	0	9.9832	5.668	0.74471	1.8114	0	0.29615	0	0.38921	0	0	0	0	0	0.63467	0	0	0.37612	0	0	0	0	0	0	0	0	0	0	0	0	0	0	0	0	0	0	0	0	0	0	0	0	0	0
0	0	0	0	12.03	0	2.4365	0	0	0	0	0	0	0	0	0	0	0	0	0	0	0	0	0	0	0	0	0	0	0	0	0	0	0	0	0	0	0	0	0	0	0	0	0	0	0	0	0	0	0
11.015	5.3988	0	1.9502	0	0	0	0	0	0	0	0	0	0	0	0	0	0	0	0	0	0	0	0	0	0	5.5963	33.626	80.618	125.1	186.49	227.39	284.5	350.14	393.4	461.1	524.16	582.19	636.17	640.72	691.52	729.66	741.85	750.43	768.12	807.98	803.25	821.07	842.7	868.01
2.2085	1.5575	0.21084	0	0	5.1177	0	3.5962	1.5702	14.434	0	4.5671	0	5.475	12.466	0	3.9181	3.9184	9.9078	5.8266	15.147	5.2309	4.9624	4.1778	4.9168	12.792	8.5821	10.822	13.025	12.895	13.184	2.439	5.9502	5.2128	10.759	3.5038	5.865	4.6818	0	2.5592	9.211	17.136	5.6801	10.334	0	0	3.0331	0	0.68866	0
0	0	0	0	14.933	10.309	8.6298	10.359	12.493	1.7634	16.731	9.0058	15.52	20.522	24.953	33.186	29.451	33.096	35.319	35.173	27.79	32.888	29.682	27.673	28.489	13.091	10.348	29.006	30.684	31.014	35.814	43.494	41.346	37.359	30.815	48.251	36.546	32.03	30.325	24.033	34.174	38.863	42.432	50.147	40.1	45.481	42.327	40.803	51.206	44.812
1.5316	4.501	0	1.8306	0	2.3641	0	0.54335	0	0	0	0	0	0.64022	1.4145	5.0483	7.3948	8.7578	1.5765	14.564	10.196	17.924	18.947	12.763	14.158	11.388	21.862	26.859	28.149	10.596	20.617	17.752	23.89	30.685	28.903	18.357	21.772	25.217	26.109	16.164	15.98	12.399	22.185	19.331	36.299	29.014	32.403	23.664	28.899	40.27
0	2.6355	0.49258	0	3.9492	0	1.1541	5.2598	5.7534	4.3288	7.8001	5.3211	20.376	12.309	19.635	15.164	22.968	18.865	33.252	24.13	28.669	32.528	28.935	31.383	24.824	34.155	23.058	39.627	22.815	29.061	12.092	18.49	12.656	20.112	16.51	20.521	10.845	13.847	13.161	6.1416	10.111	8.8763	0.92009	0.79394	7.0678	1.3736	2.1391	0	0	0
11.417	5.195	0	7.2587	0	0	0	0	0	0	0	0	0	0	0	0	0	0	0	0	0	0	0	0	0	0	0	0	0	0	0	0	0	0	0	0	0	0	0	0	0	0	0	0	0	0	0	0	0	0
11.632	1.8953	2.9646	0	0	0	0	0	0	0	0	0	0	0	0	0	0	0	0	0	0	0	0	0	0	0	0	0	0	0	0	0	0	0	0	0	0	0	0	0	0	0	0	0	0	0	0	0	0	0
0	5.1708	0	1.2609	0	0	2.6067	0	0	0	0	0	0	0	0.44455	1.2881	0	0	0	0	0	2.4474	4.6416	0	0	0	0	0	0	0	0	0	0.42231	0	0	9.8406	0	0	0	0	0	0	3.0625	5.3101	0	0	0	0	2.4994	0
3.1629	0	0	0	2.25	1.0644	0.94937	8.0997	0	5.2923	10.388	12.097	12.515	16.245	18.052	8.203	18.603	17.579	22.127	25.254	21.509	19.432	27.672	26.856	27.909	24.689	23.435	27.286	28.595	23.22	28.311	36.883	27.813	29.485	23.209	24.66	22.79	28.994	37.701	29.928	41.802	31.439	33.148	28.319	28.597	39.664	33.71	33.761	22.558	28.789
1.1442	2.5735	3.1504	4.8346	3.7021	0	0	0	0	0	0	0	0	0	0	0	0	0	0	0	0	0	0	0	0	0	0	0	0	0	0	0	0	0	0	0	0	0	0	0	0	0	0	0	0	0	0	0	0	0
4.0019	0	0	0	0.015808	0	6.0022	13.722	36.458	69.403	115.29	165.2	197.56	231.4	278.08	335.06	369.27	390.8	460.43	506.24	533.72	557.98	569.74	604.67	601.1	607.05	638.35	649.75	663.36	650.55	668.27	643.16	629.67	680.58	652.2	646.24	641.37	625.6	651.08	654.23	646.92	665.5	645.22	628.58	639.58	652.95	655.62	647.32	657.18	669
0	2.0807	0	0	2.8301	8.1752	0	5.8992	0	0	0	0	0	0	0	0	0	0	0	0	0	0	0	0	0	0	0	0	0	0	3.978	10.1	8.3169	24.538	21.903	19.31	29.995	34.386	34.495	36.22	40.431	46.242	44.044	40.98	42.081	49.462	32.701	0	0	0
0	3.144	0	10.966	9.2523	0	0	0	0	0	10.171	12.271	15.125	19.158	20.067	5.7074	12.577	7.1549	7.6494	11.121	18.867	9.0208	20.236	4.5181	13.973	5.1384	0	17.621	19.692	27.69	17.354	45.368	38.011	80.972	75.043	91.255	54.763	59.963	76.371	87.573	98.562	90.333	101.61	100.55	98.647	110.02	106.81	111.24	114.42	109.18
5.0316	10.292	0	0	0.45608	0	0	1.9844	7.5773	24.67	33.94	42.827	57.753	66.933	81.283	98.162	115.05	133.09	131.79	141.7	165.04	186.09	152.7	160.26	183.35	189.57	211.83	193.06	209.87	202.79	207.01	208.53	199.23	206.36	198.37	199.43	202.58	200.35	198.32	209.59	194.08	191.91	189.17	192.56	192.56	203.85	189.95	188.71	178.77	182.43
0	3.6948	4.9415	0	0	0	0	0.21664	1.5573	6.4492	0	0	0	0	0	0	0	0	0	0	0	0	0	0	0	0	0	0	0	0	0	0	0	0	0	0	0	0	0	0	0	0	0	0	0	0	0	0	0	0
6.3803	1.4796	1.6055	0	0	0	0	0	0.46429	4.6315	0	0.40786	0	0	0	0	0	0	0	0	0	0	0	0	0	0	0	0	0.99344	0	10.941	4.4728	13.642	10.445	42.219	59.766	57.745	61.212	67.855	71.066	78.951	77.15	86.562	82.075	79.741	69.83	76.231	84.625	85.163	85.058
10.507	2.1528	0	4.9625	0	0	0	0	0	0	0	0	3.9998	3.783	0.085087	12.547	6.4724	10.181	13.375	20.807	15.912	13.45	17.431	23.03	30.459	40.653	43.79	51.446	44.581	46.476	30.279	28.454	31.164	34.465	34.569	24.123	26.729	17.451	24.074	20.873	18.776	22.504	25.874	24.849	25.297	19.664	15.097	14.075	20.394	10.144
0	5.8858	0	0	2.4736	0	0	5.2152	4.0138	0	0	0	0	0	0	0	0	0	0	0	0	1.0952	0	3.3019	0	0	0	0	0	0	0	0	0	0	0	0	0	0	0	0	0	0	0	0	0	0.38741	0	0	0	0
0	1.9937	0.68071	0	4.8383	0.054863	3.2772	0	0	0	0	0	3.0865	2.9201	0	0.37824	0	1.5458	0	0	0	0	0	0	0	0	0	0	0	0	0	0	2.1142	12.613	10.737	11.28	14.461	18.001	14.307	19.987	30.984	30.388	39.016	32.593	28.466	33.512	36.813	38.355	35.226	27.27
29.564	0.87747	0	0	0	1.0865	0	0	0	13.306	0	0	0	0	0	0	0	0	0	0	0	0	0	0	0	0	0	0	0	0	8.2671	23.041	28.62	58.852	59.339	78.111	100.61	105.85	112.01	118.82	140.59	142.16	152.24	182.62	177.15	183.16	172.36	183.22	188.86	187.74
5.1521	1.7919	0	0	0	6.8715	1.6897	14.904	10.438	18.61	28.871	30.873	47.074	51.037	64.187	64.91	81.387	90.738	87.161	87.13	93.245	107.82	100.68	107.44	115.29	114.41	131.65	129.71	147.51	158.14	170.47	205.44	199.17	224.24	232.73	223.83	231.71	247.59	250.04	259.97	262.34	272.01	284.4	301.57	311.85	338.06	339.04	318.34	329.68	351.42
9.4524	0	0.90459	0	0	0	0	1.0352	0	0	0	0	0	0	0	0	0	0	0	0	0	0	0	0	0	0	0	0	0	0	0	0	0	0	0	0	0	0	0	0	0	0	0	0	0	0	0	0	0	0
0	0	0	0	4.1526	11.647	3.7813	17.847	27.17	42.599	38.946	52.691	62.519	60.812	49.305	60.914	56.666	63.436	67.944	78.765	82.879	89.828	83.692	91.228	92.081	110.33	145.02	193.73	261.51	328.8	403.56	482.83	523.74	606.76	676.49	750.99	856.74	927.86	963.16	1041.9	1077.9	1115.4	1148.2	1180.5	1210.9	1251.6	1284.4	1320.7	1386.5	1352.7
5.7425	0	1.2003	4.8413	3.2869	0	0	0	0	0	0	0	0	0	0	0	1.4731	0	0	0	0	0	0	0	0	0	0	0	0	0	8.4906	8.4576	5.9906	3.3384	0	0	0	0	0	0	0	0	0	0	0	4.4367	4.777	7.4796	0	0.39001
3.2923	1.3638	0	2.8512	0	2.4511	0	0	0.61037	0	8.3006	3.4035	5.9267	9.4494	6.737	0	0	0	0	10.437	6.3689	3.461	2.2546	1.5627	0	0	0	1.2572	0	0	0	0.88501	0	7.6977	0	0	0	0	0	0	0	0	0	0	0	0	0	0	0	0
0.38224	0	0	0	8.6149	0	6.0211	11.425	6.1245	4.0991	8.1272	0	2.4534	0	9.1028	3.9049	0	0	5.4962	0.073269	4.285	4.2449	3.8356	11.439	2.91	1.5484	6.3865	12.542	8.1403	13.93	6.9391	17.104	17.431	29.654	10.038	21.223	25.257	27.965	28.264	35.73	32.44	24.397	25.191	34.047	24.808	34.285	38.094	28.358	33.864	28.218
4.4386	0	0.73486	0	3.6922	0	0	0	0	0	0	0	0	0	0	0	0	0	0	0	0	0	0	0	0	0	0	0	0	0	0	0	0	0	0	0	0	0	0	0	0	0	0	0	0	0	0	0	0	0
17.015	2.7295	0	0	0	0	0	0	0	0	0	0	0	0	0	0	0	0	0	0	0	0	0	0	0	0	0	0	0	0	0	0	0	0	0	0	0	0	0	0	0	0	0	0	0	0	0	0	0	0
0	7.0231	0	3.2278	0	0.036603	0	0.4102	0	0	0	0	0	0	0	0	0	0	0	0	0	0	0	0	0	0	0	0	0	0	0	0	0	0	0	0	0	0	0	0	0	0	0	0	0	0	0	0	0	3.7708
2.6847	2.1545	0	0	0.30334	1.4958	0	6.4486	6.9089	11.963	11.488	14.258	16.221	25.778	26.548	25.305	24.234	35.374	40.53	40.287	44.587	61.85	53.577	54.735	56.947	52.587	29.641	58.387	61.339	58.946	61.65	59.893	57.634	54.491	49.895	49.208	50.484	56.008	49.56	56.678	52.259	48.948	50.311	50.224	46.926	52.538	59.723	55.462	56.028	52.608
12.196	0	0	4.8284	0	0	0	0	0	0	0	8.1026	11.655	18.395	25.456	33.233	38.309	41.261	46.221	61.885	66.865	78.507	90.387	100.23	110.92	102.96	83.184	93.121	78.565	114.26	123.44	116.08	107.93	131.19	124.38	122.54	118.06	121.35	132.13	130.88	108.82	129.08	121	129.41	130.45	135.69	131.2	142.55	137.21	149.06
[truncated: 78 more columns]
