# Supplementary material for: Limits on information transduction through amplitude and frequency regulation of transcription factor activity
Source: eLife. 2015 May 18;4:e06559. doi: 10.7554/eLife.06559 (PMC4468373; doi:10.7554/eLife.06559)
Supplement: Supplementary file 1. — Raw single-cell time-trace data for HXK1 (15259 cells), SIP18 (21242 cells), pSIP18 mut A (18203 cells), pSIP18 mut B (17655 cells), 1× reporter diploid (21236 cells), and 2× reporter diploid (19222 cells). The data are also available from Dryad Digital Repository (Hansen and O'Shea, 2015). DOI: http://dx.doi.org/10.7554/eLife.06559.014 [file elife06559s001.zip › source_data/1x_SIP18_HXK1_FM3_25minINT_690nM.txt]

8.9427	1.8989	0	0	0	0	0	0.63493	3.825	0.15646	0	0	0	0	0	0	0	0	0	0	0	0	0	0	0	0	0.57098	0	0	0	0	5.3258	10.454	5.3522	15.417	13.011	21.754	24.982	21.78	23.938	20.383	19.962	21.627	0.40851	0	0	0	0	0	0
0	3.7862	4.85	3.2648	3.4337	0	0	0	0	0	0	0	0	0	0	0	0	0	0	0	0	0	0	0	0	0	0	0	0	0	0	0	0	3.8528	0	0	0	0	0	0	0	0	0	0	0	0	0	0	6.3737	0
0	0	0	0	0.11512	0	7.2295	7.0565	5.6553	11.365	4.7351	3.9318	3.5001	6.049	12.629	15.773	11.482	11.658	9.5194	10.629	3.281	3.9618	0	4.435	1.7926	6.9219	0.48855	0	8.0041	6.5417	0	7.9639	1.8604	5.2251	7.571	5.1377	6.5782	4.7334	6.8565	9.5336	24.468	13.518	23.317	29.796	36.257	32.864	37.002	32.162	41.74	45.389
0	0	0	5.9897	7.9539	8.9441	7.8053	10.318	5.8273	13.591	14.463	26.158	39.382	40.441	43.578	39.767	38.764	57.324	60.909	68.428	59.597	63.561	73.944	77.404	71.411	66.627	68.514	46.707	42.346	68.467	81.447	84.616	82.326	84.579	98.188	94.602	102.9	99.477	110.96	103.1	118.4	105.9	104.81	110.13	31.246	28.806	22.499	21.956	24.306	24.699
0.83297	5.2491	0.21083	3.4882	0	0	0	0	0.47476	0	0	0	0	0	0	0	0	0	0	0	0	0	0	0	0	0	0	0	0	0	2.1719	3.9897	3.0146	0	6.1796	3.1535	10.867	0	1.8874	6.8653	5.7634	0	7.0109	1.9952	9.1779	6.0114	8.5571	9.7395	13.237	2.8048
0	0	6.4851	0	2.7471	3.0881	4.4995	1.1472	1.129	13.964	14.408	20.856	18.728	24.368	22.024	16.824	23.569	30.737	25.131	34.636	25.977	27.443	43.456	42.527	52.733	43.15	43.753	59.133	43.583	47.56	50.814	59.052	66.701	65.156	71.802	76.089	83.212	75.445	66.448	72.377	79.069	89.751	79.132	83.202	85.175	74.299	80.595	78.456	77.871	82.031
44.383	6.9713	0	0	0	0	0	0	0	0	0	0	0	0	0	0	0	0	0	0	0	0	0	0	0	0	0	0	15.417	3.566	0	0	7.2855	11.872	10.558	13.244	4.1261	20.649	20.397	6.7548	8.0367	2.8319	0.60489	7.0651	6.1582	0	0	3.1808	3.9636	14.325
15.335	10.99	0	11.607	0	0	0	0	0	0	0	0	0	0	0	0	0	0	0	0	0	0	0	0	0	0	0	0	0	0	0	0	0	0	0	0	0	0	0	0	0	0	0	0	0	0	0	0	0	0
0	9.9114	0.96741	1.8455	0	0	0	0	0	0	0	0	0	0	0	0	0	0	0	0	0	0	0	0	0	0	0	0	0	0	0	0	0	0	0	0	0	0	0	0	0	0	0	0	0	0	0	0	0	0
5.6934	8.8313	1.8067	0	0	0	0	0.30475	0	0	0	0	0	0	0.68623	0	0	0	0	0	0	0	0	0	0	0	0	0	0	0	0	0	0	0	0	0	0	0	0	0	6.28	0	6.4901	3.1788	6.6758	14.727	21	41.052	45.187	45.621
22.803	2.9047	0	0	0	0	0	0	0	0	0	0	0	0	0	0	0	0	0	0	0	0	0	0	4.5425	0.99892	7.795	17.578	11.777	22.715	31.148	32.809	33.182	37.721	33.396	32.686	30.132	37.385	32.599	38.11	39.909	41.8	32.908	34.967	27.915	36.949	33.199	36.647	35.493	31.077
4.8499	5.6043	0	0	3.6316	0	0	3.4834	7.6383	17.899	34.279	59.877	81.824	126.08	154.95	186.77	225.8	239.12	275.41	320.41	382.77	441.45	483.08	504.05	554.41	555.29	606.64	624.54	652.89	680.28	719.79	799.21	827.26	829.81	864.69	849.81	877.68	886.48	900.78	888.08	902.71	906.33	973.22	969.07	960.53	938.84	967.32	1027.3	1023.2	1008.8
25.615	3.8154	0.17932	0	0	0	0	0	0	0	0	0	0	0	0	0	0	0	0	0	0	0	0	0	0	0	0	0	0	0	0	0	0	0	0	0	0	0	0	0	0	0	0	0	0	0	0	0	3.9411	1.963
0	0	0	1.7957	3.0291	4.9792	11.896	13.9	12.813	13.304	23.675	19.879	22.976	12.464	21.486	14.221	16.26	15.204	17.887	16.828	22.723	25.33	41.138	51.223	56.474	67.61	73.007	84.61	85.819	99.452	109.37	123.24	118.89	132.16	139.25	147.68	159.01	150.54	175.85	176.29	196.8	190.25	191.42	212.34	202.41	215.81	236.66	230.31	232.49	239.26
22.973	11.982	0	0.41893	0	0	0	0	0	0	0	0	0	0	0	0	0	0	0	0	0	0	0	0	0	0	0	0	0	0	0	0	0	0	0	0	0	0	0	0	0	0	0	0	0	0	0	0	0	0
29.225	14.018	0	1.9622	0	0	0	0	0	0	0	0	0	0	0	0	0	0	0	0	0	1.0185	0	0	0	0	0	0	0	0	0	0	0	0	0	0	0	0	0	0	2.5957	0	3.6364	0	0	0	0	0	0	0
8.4388	8.6874	0	0	0	0	0	0	0	0	0	0	0	0	0	0	0	0	0	0	0	0	0	0	0	0	0	0	0	0	0	0	0	0	0	0	0	0	0	0	0	0	0	0	0	0	0	0	0	0
0	0	0.004342	8.5309	8.4191	0	0	0	0	0	0	0	0	0	0	0	0	0	0	0	0	0	0	0	0	0	0	0	0	0	0	0	0	0	0.98524	0	0.25123	0	0	0	0	0	0	0	0	0	0	0	0	0
51.622	14.339	0	0	0	0	0	0	0	0	0	0	0	0	0	0	0	0	0	0	0	0	0	0	0	0	0	0	0	0	0	0	0	0	0	0	0	0	0	2.1108	3.3354	10.393	8.9731	21.533	18.985	20.806	25.974	29.541	35.262	40.464
1.5514	0	0	0	6.7963	8.6761	3.5063	10.719	11.648	11.592	9.6279	14.542	7.422	16.432	7.8716	21.698	14.789	12.024	6.6138	7.6248	14.419	14.038	1.4353	6.9548	0	13.149	6.0745	0	3.6434	4.1047	1.4868	0	5.7908	0	0	0	0.90252	0	0	0	0	0	0	0	0	0	0	0	0	0
11.818	7.8366	0	0	0	0	0	0	0	0	3.6225	0	3.4201	0	13.502	6.3156	12.083	7.45	3.0584	15.987	13.806	16.465	8.4086	4.265	10.694	15.479	10.114	7.999	8.1377	2.6757	14.621	5.8006	10.126	2.1145	12.559	0	4.7617	0	0	0	2.2325	0	0	0	0	0	0	0	0	0
23.832	8.7192	0	0	0	0	0	0	0.3243	8.3738	15.216	36.168	42.395	58.484	68.088	90.345	82.424	100.92	83.593	92.657	115.97	102.63	127.08	108.21	120.09	145.37	108.68	172.34	185.87	186.07	27.862	29.25	34.06	26.633	33.027	31.663	34.646	25.737	23.34	32.031	29.384	30.257	28.464	32.91	22.373	22.986	19.811	28.613	32.294	28.665
8.7336	1.8862	0	2.8417	0	0	3.8385	8.006	5.7231	3.631	9.0163	11.656	20.017	18.349	15.038	8.478	16.823	9.9399	6.2491	4.1385	5.1351	8.3338	9.0747	7.579	6.3041	9.6014	4.7549	7.6904	0	0	0	0	0	0	0	0	0	0	0	0	0	0	0	0	0	0	0	0	0	0
12.241	3.0939	0	1.9431	0	2.1126	0	0	0	0	0	0	0	0	0	0	0	0	0	0	0	0	0	0	0	0	0	0	0	0	0	0	0	0	0	0	0	0	0	0	0	0	0	0	0	0	0	0	0	0
7.3444	1.4836	0	5.2544	8.8017	0	0	0	0	0	0	0	5.3988	5.1711	4.5406	1.1864	2.2386	6.179	0	13.942	44.016	80.034	110.43	161.1	203.9	266.66	316.74	360.44	378.97	400.65	431.9	423.86	480.99	499.84	544.48	535.66	596.96	617.03	639.64	669.43	708.49	704.51	745.12	723.26	723.93	726.71	754.36	738.45	744.04	735.93
0.5323	2.6069	0.99842	2.1205	0	0	0.65946	0	0.057255	5.8786	0	0	0	0	5.2205	6.6715	53.912	48.477	29.367	16.621	37.757	32.077	33.536	36.999	71.071	69.084	67.306	72.449	66.592	52.399	65.252	39.438	40.17	47.551	54.104	59.698	54.487	63.577	60.251	79.892	97.53	100.83	109.58	100.26	102.68	112.14	103.51	92.397	90.152	96.836
21.221	2.5908	1.2094	0	0	0	0	0.86887	0	0	0	0	0	0	0	0	0	0	0	0	0	0	0	0	0	0	0	0	0	0	0	0	0	0	0	0	0	0	0	0	0	0	0	0	0	0	0	0	0	0
63.964	0	0	0	0	0	0	0	0	0	0	0	8.8453	14.41	32.845	42.943	38.217	45.9	53.308	37.61	69.124	87.747	78.937	74.101	78.248	204.84	271.9	369.25	220.68	27.354	28.182	33.539	27.624	32.301	32.186	28.72	43.395	37.024	47.195	49.087	27.146	31.496	25.081	2.7981	3.0514	0	138.34	154.69	152.69	147.44
7.4212	8.3204	0	0	0	0.86697	0	0	0	0	0	0	0	2.4586	8.7725	2.3228	5.2526	3.1308	4.6594	7.2878	0	0	0.33175	6.3159	0.74801	13.451	6.0816	7.2563	14.217	7.8081	17.07	8.3134	22.031	14.654	18.046	15.158	25.749	25.872	21.579	23.368	25.587	28.018	30.963	24.691	28.756	26.054	41.357	50.28	61.087	56.053
44.988	8.8441	0	0	0	0	0	0	0	0	0	0	0	0	0	0	0	0	0	0	0	0	0	0	0	0	0	0	0	0	0	0	0	0	0	0	0	0	0	0	0	0	0	0	0	0	0	0	0	0
3.5512	3.1712	0	4.3434	2.572	0	0	6.2167	2.5696	0	0	0	0	0	0	0	0	0	0	0	0	0	5.6185	0	0	0	0	0	0	0	0	0	0	0	0	0	0	0	0	0	0	0	0	0	0	0	0	0	0	0
53.247	8.5789	0	0	0	0	0	0	0	0	0	0	0	0	0	0	0	0	0	0	0	0	0	0	0	0	0	0	0	0	0	0	0	0.35704	0	13.512	31.692	44.347	63.553	74.72	87.83	95.91	110.34	126.99	138.14	143.73	171.72	178.39	190.02	214.81
9.0926	4.587	0	0	2.7953	0	0	0.79761	5.104	4.5037	0	1.7919	0	3.199	5.9499	0	0	1.4918	2.7588	4.8513	4.0938	0	5.7318	2.9523	0	12.067	3.9397	1.9517	9.4745	0	10.617	6.9035	11.006	0	14.576	0	10.291	10.098	0.1365	6.807	5.1375	0.47556	5.7785	8.4515	9.0922	16.247	17.03	11.168	27.603	11.478
0.98614	4.0535	0	1.8689	0	5.3047	2.981	5.6531	4.1161	3.4814	0	0	0	0.62443	3.7981	0	5.3582	0	6.0586	3.8405	2.654	15.688	10.382	13.133	9.4767	18.591	18.236	11.053	25.951	28.144	18.632	8.2615	13.597	4.5513	15.872	9.4982	11.585	7.8134	1.8303	2.5976	6.9549	1.375	1.5035	0	0	0	0	1.8366	12.767	12.425
10.147	0	0	0	5.0536	2.405	0	9.455	11.398	4.7921	0.91649	4.8743	0	6.0626	15.682	12.52	21.446	22.225	18.419	10.099	17.134	17.497	13.561	20.938	12.235	23.243	21.615	21.339	17.808	21.424	24.321	31.048	55.172	63.662	92.881	127	162.17	200.22	260.85	310.6	359.77	385.46	406.62	439.5	473.98	469.88	527.47	522.52	547.39	563.01
0	0	0	9.4235	0	9.505	4.8081	8.5569	4.5997	12.556	11.229	18.13	22.494	22.835	8.2055	17.665	28.291	8.7097	23.908	14.036	18.662	12.528	33.382	31.624	32.113	34.433	31.296	43.073	42.554	37.894	59.564	57.133	64.413	56.963	60.783	59.618	71.968	60.046	64.514	54.112	73.456	66.646	61.259	62.856	76.255	75.394	78.435	71.444	78.798	79.977
0	0	0	0	6.0133	7.9893	6.7776	6.0011	0	9.1431	17.031	14.479	18.722	19.684	14.353	23.65	23.218	20.716	20.315	18.971	16.517	19.452	23.442	16.807	25.263	26.71	29.067	24.377	22.712	37.79	31.409	51.2	90.147	142.98	197.63	262.65	330.96	400.55	464.02	553.77	605.66	681.68	716.42	755.43	821.07	879.39	910.14	925.2	989.5	954.47
0	0	0	1.9094	0	23.633	30.917	28.881	39.313	33.525	40.22	56.694	57.122	56.229	54.193	60.483	54.386	71.063	66.69	70.688	69.762	66.134	69.269	67.211	81.284	77.225	78.12	77.347	59.326	72.397	76.617	86.151	70.622	82.651	88.083	84.793	89.373	83.823	81.646	73.235	77.942	91.465	82.35	82.381	78.933	79.62	77.957	81.551	78.514	81.187
28.862	10.178	0	0	0	0	0	0	0	0	0	0	0	0	0	0	0	0	0	0	0	0	0	0	0	0	0	0	0	0	0	0	0	0	0	0	0	0	0	0	0	0	0	0	0	0	0	0	0	0
10.881	0	0.57301	3.4873	0	0	0	0	0	0	0	0	0	0	0	0	0	0	0	0	0	0	0	0	0	0	0	0	0	0	0	0	0	0	0	0	0	0	0	0	0	0	0	0	0	0	0	0	0	0
0	0	0	0	0	8.5195	14.273	4.0905	8.5306	15.836	22.185	27.38	34.425	34.401	41.546	45.518	44.477	57.171	60.882	63.695	55.416	63.381	64.461	72.955	81.17	72.491	79.124	80.402	73.989	80.437	84.647	92.092	95.66	109.94	110	131.39	133.22	146.11	146.18	152.74	164.97	187.03	185.82	197.32	209.25	215.93	224.94	234.14	243.12	257.64
18.026	9.3004	0	0	0	0	0	1.3002	0	0	5.329	0	0	0	0	0	0	0	0	0	0	0	0	0	0	0	0	0	0	0	0	0	0	3.6697	7.1672	31.868	51.786	61.09	88.372	105.59	97.501	118.05	121.78	152.13	160.34	170.21	201.15	198.24	205.52	230.72
6.2359	10.472	0	0	0	1.0762	0	0	0.19219	0.30818	1.7005	1.473	2.0023	0	0	0	0	0	0	0	0	0	0	0	0	0	0	0	0	0	0	0	0	0	0	0	0	0	0	0	0	0	0	0	0	0	0	0	0.48232	0
10.202	1.8328	0	0	0	2.3033	0	0	0	0	0	0	0	0	2.7492	13.093	7.208	5.5632	4.1028	0.32957	7.465	8.6872	14.386	4.36	9.8507	0	0	0	0.97633	0	3.0161	0	0	0	0	0	0	0	0	0	0	0	0	0	0	0	0	0	0	0
0	0.15697	0	4.4154	10.235	2.1895	0	7.7491	2.4792	14.704	33.765	39.009	74.074	87.35	85.343	99.831	103.75	115.16	122.88	136.16	139.82	156.07	154.65	156.38	161.58	164.72	162.05	155.85	138.97	157.58	166.54	166.47	162.38	154.58	150.81	146.72	158.94	159.4	151.35	152.89	137.84	148.56	147.46	161.01	139.09	146.88	142.01	142.1	153.46	132.4
0	1.8567	0	0	4.71	0	0.3193	1.7824	0	0	0	0	0	0	0	0	0	0	0	0	0	0	0	0	0	0	0	0	0	0	0	0	4.5118	21.912	31.867	44.998	65.495	72.837	97.163	120.98	141.8	168.67	184.97	199.8	205.57	222.92	226.81	248.84	246.03	257.62
23.722	20.182	0	0	0	0	0	0	0	0	0	0	0	0	0	0	0	0	0	0	0	0	0	0	0	0	0	0	0	0	0	0	0	0	0	0	0	0	0	0	0	0	0	0	0	0	0	0	0	0.2633
8.5234	1.3006	0	1.6418	1.0923	3.2133	0	0	0	0	3.3466	0.63236	9.691	0	8.8059	10.614	1.5911	4.3681	5.6138	0	4.1967	6.4025	0	0	0	0	0	0	5.7349	10.903	20.185	15.263	20.985	14.27	28.316	32.963	27.497	23.041	41.073	30.696	29.159	33.466	40.66	47.996	40.521	47.6	48.851	47.125	55.672	60.489
12.602	7.1054	0	0	0	0	0	0	0	0	1.7588	0	6.285	1.8525	11.676	10.17	14.45	5.8346	10.288	6.0258	17.51	27.629	24.629	31.675	23.16	24.975	19.944	19.216	32.079	19.546	24.333	28.948	26.006	33.768	37.088	32.236	43.489	31.585	36.812	18.752	28.144	29.023	25.724	25.019	30.96	31.263	28.67	27.018	20.84	19.467
15.8	7.1517	0	0.41531	0	0	0	0	0	0	0	0	0	0	0	0	0	0	0	0	0	0	0	0	0	0	0	0	0	0	0	6.2211	15.897	23.184	32.622	49.707	59.424	64.361	80.035	96.434	123.99	120.75	143.12	145.96	172.49	177.7	176.95	188.69	204.36	209.73
51.537	0	0	0	0	0	0	0	0	0	0	0	0	0	0	0	0	0	0	0	0	0	0	0	0	0	0	0	0	0	0	0	0	0	0	0	0	0	0	0	0	0	0	0	0	0	0	0	0	0
0	1.133	0	4.2298	5.1244	0	1.1579	0	0	0	0	0	0	0	0	0	0	0	0	0	0	0	0	0	0	0	0	0	0	0	0.33362	0	17.581	43.095	60.155	84.886	116.61	135.48	181.95	211.95	231.03	266.38	317.93	336.64	363.24	404.03	434.64	483.57	491.56	496.81
10.949	0.42518	1.9015	0	0	0	1.068	0	15.924	26.71	57.407	77.208	109.82	122.43	149.51	161.27	188.1	188.21	219.15	228.79	241.82	268.05	271.21	293.67	299.31	299.55	320.31	312.63	337.25	344.08	332.04	332.36	339.45	367.29	369.47	374.04	382.27	380.62	390.89	397.77	391.29	388.63	396.53	385.88	392.84	412.16	430.57	429.9	438.19	421.51
62.986	3.9242	0	0	0	0	0	0	0	0	0	0	0	0	0	0	0	0	0	0	0	0	0	0	0	0	0	0	0	0	0	5.0279	8.7509	2.7342	0.56712	1.072	7.3879	9.9618	9.3046	6.1323	13.262	10.475	7.2598	5.444	17.968	10.692	20.471	20.876	23.01	24.801
0.92765	0	0	2.4821	2.4476	0	0	2.0651	0.58875	0	6.835	6.3331	4.8521	6.8361	0.91039	1.3132	0	0	0	0	0	2.303	1.9459	1.9645	0	1.2776	6.8561	7.9102	10.502	2.3457	0.8931	0	7.7769	15.831	5.6824	1.6599	1.4831	2.763	1.6225	0	0	0	0	0	0	0	0	0	0	0.70454
26.789	13.775	0	0	0	0	0	0	0	0	0	0	0	0	0	0	0	0	0	1.7396	0.98498	3.2182	6.2806	3.2616	6.7012	7.755	3.8417	3.8068	11.275	17.119	14.465	12.286	14.631	9.5451	9.4794	2.0319	2.7818	5.7077	0	5.1995	10.08	0.15158	0	0	0	0	0	0	0	0
0	1.8027	0	6.4995	2.2031	0	2.5489	0	0	1.7136	0.15381	0	21.17	0	7.6751	0.22105	1.6582	0.22414	7.1688	1.055	0	0	0.68535	9.8448	0	0	0	0	0	0	0	0	2.3233	0	0	0	0	0	0	0	0	0	0	0	0	0	0	0	0	0
21.884	5.5278	0	0	0	0	0	0	0	0	0	0	8.9093	0	0.14342	11.983	5.4344	20.157	22.023	24.737	28.811	25.58	27.259	28.902	31.589	31.515	30.036	43.074	35.493	41.231	37.083	37.53	31.236	35.513	33.145	28.132	27.806	25.021	10.923	21.899	18.325	18.638	9.9624	11.854	0	5.6615	0	5.2867	5.8253	3.4709
9.5083	7.5188	0	2.8244	0	0	0	2.1849	2.0408	2.4211	6.7553	0	0	0	5.9632	0	0	0	0	0	0	11.042	0	0	0	0	0	0	0	0	0	0	0	0	0	0	0	0	0	0	0	0	0	0	0	0	0	0	0	0
11.385	3.2974	0	0	0	0	0	0	0	0	0.96613	0	0	0	0	0	0	0	0	0	0	0.94111	0	0	0	0	0	0	0	0	0	0	0	0	0	0	0	0	3.9243	0	1.5147	0	0	0	3.4972	0	2.7129	3.4835	0	1.5353
28.799	4.1729	0	0	0	0	0	0	0	0	0	0	0	0	0	0	0	0	0	0	0	0	0	0	0	0	0	2.0417	0	0	0	5.2941	7.0593	6.6227	0	0	0.65661	7.8849	2.3034	2.0261	0.043786	0	0.24142	5.9822	3.7	10.774	14.784	22.551	27.553	16.846
0	0	0	6.4532	0	0	0.46248	0	8.1611	0	1.9677	0	0	1.4267	0	1.493	0	0	0	0	0	0	0	0	0	0	0	0	0	0	0	0	0	0	0	0	0	0	0	0	0	0	0	0	0	0	0	0	0	0
21.953	4.7013	0	0	0	0	0	0	0	0	0	0	0	0	0	0	0	0	0	0	0	0	0	0	0	0	0	0	0	0	0	0	0	0	0	0	0	0	0	0	0	0	0	0	0	0	0	0	0	0
1.1474	0	0	0	0	9.0063	7.9536	0	0	0	0	0	8.7339	0	1.6773	19.714	8.666	16.191	22.604	29.857	20.589	26.455	32.921	34.021	38.234	32.479	31.034	36.461	31.195	39.21	28.07	31.936	27.085	32.58	31.9	30.17	38.865	25.062	21.797	35.197	20.016	33.867	21.205	28.221	32.283	29.623	27.547	13.988	19.819	9.8678
20.94	3.2974	0.37665	0	0	0	0	0	0	0	0	0	0	0	0	0	0	0	0	0	0	0	0	0	0	0	0	0	0	0	0	0	0	0	0	9.9413	15.287	35.995	32.378	22.615	34.286	29.964	42.794	68.623	76.913	82.488	62.914	86.343	81.167	88.44
24.627	8.083	1.6989	0	0	0	0	0	0	0	0	0	0	0	0	0	0	0	0	0	0	0	0	0	2.9657	11.141	18.566	13.061	11.932	17.286	16.115	23.365	25.416	30.653	20.429	25.442	25.841	25.558	35.992	32.145	46.888	39.139	29.192	23.093	24.644	20.333	33.374	17.64	34.845	23.405
24.15	1.8744	7.651	0	0.097693	0	0	0	0	0	0	0	0	0	0	0	0	0	0	0	0	0	0	0	0	0	0	0	0	0	0	0	0	0	0	0	0	0	0	0	0	0	0	0	0	0	0	0	0	0
14.022	6.3887	3.9752	4.4268	0	0	0	0	0.64333	0	0.74713	0	0	0	0	0	0	0	0	0	0	0	0	0	0	0	0	0	0	0	0	0	0	0	0	0	0	0	0	0	0	0	0	0	0	0	0	0	0	0
7.8605	2.3517	0	0	0	1.2171	0	0	0	0	0	0	0	0	0	0	0	0	0	0	0	0	5.4027	26.003	47.475	55.933	86.975	97.083	134.16	157.3	176	171.23	197.11	190.04	194.94	189	193.42	240.84	252.22	252.69	269.95	259.92	283.11	285.81	290.24	293.03	300.57	300.04	297.9	285.45
3.7544	0.33667	0	0	4.7774	0	3.4961	7.3154	21.697	38.372	65.927	91.126	111.32	141.63	159.14	180.59	215.51	224.08	241.06	260.36	267.94	304.95	315.25	337.51	348.81	361.07	374.68	362.57	373.1	367.47	372.66	381.13	374.53	388.83	400.44	393.3	403.75	402.29	419.04	404.03	418.82	414.84	403.59	394.03	417.15	422.4	428.18	436.67	419.74	432.32
5.5434	1.934	0	0.23847	0	0	0	0	0	0	0	0	0	0	0	0	0	0	7.1591	14.115	27.49	25.264	28.958	40.379	38.294	47.029	50.021	43.775	51.936	45.875	42.92	57.478	45.164	58.125	47.37	52.318	48.844	37.635	47.13	49.245	57.512	49.526	50.106	48.638	57.081	56.453	61.761	60.135	59.62	69.795
3.9376	0	0	0	0	12.417	0	6.1376	5.1263	5.2704	9.4572	8.4863	8.2421	4.7757	4.4946	12.272	2.6932	3.1011	0.31479	0	3.406	3.8132	2.0041	1.1926	3.0098	0	0	0	0	0	3.5892	0	5.8357	0	0	0	0	0	0	0	0	0	0	0	0	0	0	0	0	0
6.5746	0	0.81813	0.88119	0.17361	0.87159	0	0	0.17089	0	0	0	1.8024	0.73816	2.3187	4.2778	3.5802	10.487	3.213	0	0	0	0	0	0	0	0	0	0	0	0	3.3802	8.8103	0	2.1189	0	0.75384	0	0	4.0496	0.85227	0	8.2912	5.139	16.401	6.4061	17.324	21.419	24.881	30.423
0	0	0	4.616	0	8.048	3.2052	6.1726	2.12	8.0983	13.449	15.019	10.92	12.663	11.765	15.76	21.722	23.016	35.09	26.513	25.048	35.898	34.331	41.349	30.852	37.791	28.672	34.328	26.15	28.021	34.205	35.014	33.757	31.76	32.441	29.673	32.121	28.773	39.342	32.587	34.666	29.914	28.913	34.524	28.424	39	41.362	52.115	49.901	62.27
9.0756	2.0572	0	0	0	0	0	4.5825	2.1485	0	9.6659	0	0	0	6.8258	5.0483	0	0	0	0	3.4251	11.687	9.0621	9.5627	6.5556	13.012	8.5695	13.967	8.6723	5.4573	12.063	21.173	19.408	9.736	16.437	20.97	23.304	10.913	22.351	0	20.951	14.051	0	10.01	7.1514	5.7507	4.8306	0	0	0
26.62	8.289	1.6028	0.67797	0	0	0	0	0	0	0	0	0	0	0	0	0	0	0	0	0	0	0	0	0	0	0	0	0	0	0	0	0	0	0	0	0	0	0	0	0	0	0	0	0	0	0	0	0	0
54.58	14.439	0	0	0	0	0	0	0	0	0	0	0	0	0	0	0	0	0	0	0	0	0	0	0	0	0	0	0	0	0	0	0	8.0519	23.197	39.412	39.966	75.217	90.424	101.48	105.08	110.36	124.46	140.44	146.31	146.05	139.09	153.63	161.16	172.46
21.635	5.0076	1.87	0	0	0	0	0	0	0	0	0	0	0	0	0	0	0	0	2.7009	0	9.4909	23.135	29.013	38.381	54.902	62.393	74.781	91.221	97.825	100.57	109.06	111.38	128.21	125.06	153.86	143.72	146.99	159.09	154.77	154.77	140.66	141.69	156.26	132.58	147.32	145.87	140.85	150.05	142.27
0	4.0426	0	2.3843	0	1.2817	5.8006	7.3398	4.952	4.103	4.456	12.119	14.638	2.4904	14.811	13.039	11.698	9.9025	13.122	11.46	7.0939	10.522	17.735	19.748	11.372	15.092	7.3501	16.603	3.5236	9.6384	8.4175	4.9073	8.0848	4.7921	8.4737	12.773	10.412	6.1911	9.8599	7.5455	8.6214	0.51921	5.2646	6.2952	6.9075	11.788	3.1035	13.843	9.211	5.0456
0	0	1.651	2.4261	11.712	0	1.2535	0	0	0	0	0	0	0	0	0	0	0	0	0	0	0	0.21741	0	1.7636	5.1619	4.864	5.6984	7.5682	19.489	13.801	21.079	23.365	31.459	27.098	39.659	28.272	13.752	35.836	26.022	28.616	31.416	27.273	31.375	20.565	32.577	30.412	28.169	33.795	26.272
59.438	16.643	0	0	0	0	0	0	0	0	0	0	0	0	0	0	0	0	0	0	0	0	0	0	0	0	0	0	0	0	0	0	0	0	0	0	0	0	0	0	0	0	0	0	0	0	0	0	0	0
0	6.3086	0	7.5919	5.9883	1.2896	10.202	2.2989	0.82832	0	0	0	0	0	0	0	0	0	0	0	0	0	0	0	0	0	11.345	8.847	6.4773	7.5703	0	16.257	23.621	28.497	38.01	32.731	39.814	39.893	42.248	51.281	50.505	49.705	47.917	43.004	44.266	51.134	55.88	59.001	73.461	66.271
0	0	0	1.0356	9.6758	14.721	23.705	24.505	10.183	14.025	17.903	21.805	25.955	12.763	14.142	17.753	30.514	16.169	20.372	11.813	16.262	9.949	8.4088	13.094	5.9856	7.9912	0.79654	0	0	0	0	1.8101	0	0	0	0	0	0	0	0	1.7254	0	0	0	0	0	0	0	0	0
27.003	5.2835	0	0	0	0	0	0	24.57	0	0	0	0	0	0	0	0	0	0	0	0	0	0	0	0	0	0	0	0	0	0	0	0	0	0	0	0	0	0	0	0	0	0	0	0	0	0	0	0	0
16.149	2.3979	0.99746	0	0	0	0	0	0	0	0	0	0	0	0	0	0	0	0	0	0	0	0	0	0	0	0	0	0	0	0	0	0	0	0	0	0	4.9556	0	0	4.7603	6.0045	10.735	13.577	14.481	29.285	23.557	31.717	36.918	28.191
24.503	9.3559	0	0	0	0	0	0	0	0	0	0	0	3.4849	1.3353	10.338	10.116	20.028	11.206	15.7	12.05	21.853	19.471	27.719	38.677	23.192	24.107	21.832	21.027	26.334	29.876	40.253	42.695	37.617	46.908	57.903	75.787	74.042	63.155	79.383	86.471	92.794	111.98	104.26	112.94	122.59	120.27	139.05	146.19	143.54
13.555	0	0	0	0	0	3.3982	2.5349	0.41812	0	0	0	0	0	0	0	0	0	0	0	0	0	0	0	3.1083	0	0	5.2768	0.21198	0	0	0	4.3509	18.447	30	30.606	54.534	63.009	73.673	94.89	102.7	122.89	137.48	159.72	184.17	196.65	215.27	228.41	242.83	273.31
16.362	5.7594	0	0	0	0	0	0	0	0	0	1.6086	0	0	0	3.4761	0	0.17394	0.98578	0	0	0	1.2999	0	13.452	6.3396	0	0	0.73154	2.7367	10.667	11.873	8.5328	3.9288	9.5443	14.512	13.245	4.0709	2.907	3.4904	5.6483	5.631	9.3575	5.4614	0	0	0	0	1.4031	1.4644
25.278	4.7075	0	2.4254	0	0	0	0	0	0	0	0	0	0	0	0	0	5.3298	0	0	0	0	0	0	0	0	0	9.6314	6.0359	0	0	0	0	0	0	0	0	0	0	0	0	0	0	0	0	0	0	0	0	0
0	0	0	0	0	8.508	13.891	4.1151	3.5168	5.4923	7.8089	4.7713	18.83	9.5402	13.32	10.65	12.55	17.412	18.266	13.152	15.814	17.368	17.767	19.467	25.85	26.179	17.976	24.702	17.602	31.692	21.674	24.659	26.538	33.985	28.86	34.538	29.534	34.812	29.755	36.181	34.112	48.305	38.515	46.671	41.818	39.515	46.644	55.905	43.226	39.282
26.182	7.5441	3.1961	0	0	0	0	0	0	0	0	0	0	0	0	0	0.45751	0	5.1803	5.1347	6.0037	14.462	17.774	11.597	19.718	27.26	29.946	36.79	39.625	39.249	37.794	48.923	37.821	61.87	51.181	67.155	61.275	69.989	64.526	59.978	52.843	47.414	47.359	28.174	41.131	52.182	47.479	45.564	51.985	36.084
0.031808	0.21367	0	0	1.2574	2.6197	5.8046	3.5501	4.4952	9.4958	10.462	11.522	15.062	18.861	25.977	23.288	20.282	28.076	25.446	30.282	24.957	29.095	30.549	23.924	26.69	23.936	26.374	32.054	21.604	28.204	29.657	33.212	31.492	31.655	30.835	36.709	35.989	33.669	29.408	30.706	28.897	40.202	27.189	36.64	28.354	32.552	27.476	20.164	23.124	22.662
2.7161	3.597	2.9297	0	0	1.1619	1.1561	0	0	0	0	0	0	0	0	0	0	0	0	0	0	0	0	0	0	0	0	0	0	0	0	0	0	0	0	0	0	0	6.1133	0	5.5713	0.98574	10.179	8.7666	12.901	17.297	7.7392	8.5864	0	9.492
23.206	0	0	0	0	0	4.7858	0	0	0	0	4.0673	0	0	0	0	0	0	0	0	0	0	0	0	0	0	0	0	0	0	0	0	0	0	0	0	0	0	0	0	0	0	0	0	0	0	0	0	0	0
0	0	0	3.5889	12.365	22.481	30.33	23.188	25.004	37.27	34.184	31.639	48.341	47.469	37.911	41.974	40.201	35.03	38.873	39.589	33.895	41.978	43.36	45.105	37.627	32.636	33.343	35.81	34.891	38.518	38.413	36.964	41.099	42.527	37.361	46.876	40.429	39.1	40.974	46.705	50.27	42.797	41.458	43.142	40.646	45.178	49.048	46.946	46.023	47.501
14.986	0	9.1907	0	4.217	11.144	0	0	0	0	0	0	0	0	0	0	0	0	0	0	0	0	0	0	0	0	0	0	0	0	0	0	0	0	0	4.9661	7.2158	0	5.1789	0	1.1368	2.8048	4.5183	0	0	5.4724	0	2.1095	0.45051	2.1796
4.2202	0	0	2.6514	1.8946	0	0	4.7095	0	0	0	5.6767	5.4131	1.668	9.2183	4.7279	2.9481	4.9108	0	0	0	0	4.2115	0	0	1.4227	2.6048	10.262	2.0966	4.5212	6.9389	11.777	9.824	17.612	10.844	8.206	20.394	14.955	15.919	17.605	24.029	18.538	16.28	7.9492	15.467	11.321	12.219	4.7461	13.152	5.1519
15.481	6.7749	0	0.73435	0	0	0	1.5445	0	9.2374	9	8.2216	7.3249	2.6874	13.039	8.6877	17.099	18.705	14.703	14.025	21.306	14.423	12.596	12.186	3.7958	16.1	9.5361	6.693	1.7367	5.6615	4.6666	4.8892	0.37686	10.005	7.2208	8.9482	10.982	10.656	1.686	0.92599	3.3531	5.9332	6.6078	8.9729	13.343	7.9845	16.825	17.348	12.369	16.519
0	0	0	11.425	1.1387	7.458	26.424	24.429	26.85	22.725	29.319	29.38	42.987	29.706	30.264	25.938	17.368	12.908	9.8204	7.6686	0.9715	6.8914	0	0	0.59077	0	2.3223	8.4296	0	0	0	0	0	0	0	0	0	0	0	0	0	0	0	0	0	0	0	0	0	0
15.303	0.51761	0.65315	0	0	0	0	0	0	0	0	0	0	0	0	0	0	0	0	6.7095	8.5844	15.924	30.994	24.983	40.681	56.992	49.435	64.264	79.988	72.893	82.424	76.789	80.194	76.298	84.532	80.19	97.916	97.716	101.23	105.03	106.06	104.77	109.13	110.44	103.46	109.98	129.2	125.55	122.11	124.41
0	2.2268	0	2.6471	0.9909	0	0	0	0	0	0	0	0	0	3.6712	0	0	0	0	0	0	0	0	0	0	0	0	0	0	0	0	0	0	0	0	0	0	0	0	0	0	0	0	0	0	0	0	0	0	3.9074
6.1142	3.6376	0	0	0	0	5.0842	0	0	0	0	0	0	0	0	0	0	0	0	0	0	0	0	0	0	0	0	0	0	0	0	0	1.1031	0	4.5484	9.1708	26.899	38.186	46.446	44.206	54.008	37.155	40.893	66.028	41.467	46.139	71.377	82.189	85.199	88.335
23.16	10.697	7.0325	0	4.3086	0	0	0	0	0	0	0	0	0	0	0	0	0	0	0	0	0	0	0	0	0	0	0	0	0	0	0	0	0	0	0	0	0	0	0	0	0	0	0	0	0	0	0	0	0
13.918	5.1037	4.6349	0	0	0	0	0	0	0	0	0	0	0	0	0	0	0	0	0	0	0	0	0	0	0	0	0	0	0	0	0	0	0	0	0	0	0	0	0	0	0	0	0	0	0	0	0	0	0
7.4173	2.7943	0	0.90075	1.9057	0	0	0	0	0	0	0	0	0	0	0	0	0	0	0	0	0	0	0	0	0	0	6.9267	0	2.5736	4.1908	25.662	22.425	9.9966	31.912	23.28	32.989	32.897	15.723	17.464	20.304	25.761	19.69	20.138	23.771	19.867	26.082	30.814	37.707	30.194
39.069	4.1359	0.10376	0	0	0	0	0	0	0	0	0	0	0	0	0	0	0	0	0	0	0	0	0	0	0	0	0	0	0	0	0	0	0	0	0	0	0	0	0	0	0	0	0	0	0	0	0	0	0
38.592	5.8908	0	0	0	0	0	0	0	0	0	0	0	0	0	0	0	0	0	0	0	0	0	0	0	0	0	0	0	0	2.3463	0.23012	6.0131	7.9185	20.531	34.329	33.148	29.272	32.573	39.951	43.373	48.976	56.336	64.777	54.981	49.642	48.74	53.224	55.58	55.738
0	4.9151	1.5927	0	0	0	4.0756	14.003	2.8916	4.3906	8.0784	0	0	0	10.23	0	2.6732	0	0	0	0	0	0	0	0	0	0	0	0	0	0	0	0	0	0	0	0	0	0	0	0	0	0	0	0	0	0	0	0	0
0	0	0	5.5629	4.5301	0.571	4.3398	1.7757	1.0684	3.9216	2.1231	7.6972	7.692	4.7884	2.9214	7.7623	5.1164	6.3134	5.1882	8.0486	5.6395	8.5532	6.8447	18.472	13.67	17.462	5.5266	9.8513	3.8295	14.056	8.9128	13.358	4.6858	9.996	10.57	14.946	16.307	11.068	14.938	11.272	16.01	4.3134	5.4383	6.9875	7.9504	18.352	16.095	18.3	13.033	16.019
23.539	7.1207	0	0	0	0	0	0	0	0	0	0	0	0	0	0	0	0	0	0	0	0	0	0	0	0	0	0	0	0	0	1.2999	3.5692	12.228	9.8749	15.082	18.172	12.517	28.625	30.599	39.128	43.934	43.926	45.911	51.479	50.928	57.064	54.881	66.627	62.842
0	0	0	0.13046	0.52975	4.1669	6.302	0	4.2139	6.394	6.5911	7.3659	16.043	7.3625	11.008	16.602	15.299	17.47	18.021	17.222	17.809	19.123	23.698	29.177	36.423	42.88	38.797	52.49	49.34	53.921	44.536	53.788	48.87	60.409	62.235	67.514	65.431	64.192	57.47	59.523	59.932	67.754	61.393	69.066	70.605	72.637	71.542	71.339	71.248	74.135
43.573	4.7753	0	0	0	0	0	0	0	0	0	0	0	0	0	0	0	0	0	0	7.4677	19.985	36.448	61.827	82.898	117.33	144.69	180.17	204.76	216.61	220.29	257.95	261.2	287.79	299.43	315.17	333.06	338.26	341.93	355.45	430.15	387.24	380.27	374.02	375.75	402.99	391.36	369.54	401.59	395.84
14.102	7.5237	0	1.2314	0	0	0	0	3.1382	3.4912	0.67609	0	0	0	4.3785	7.0061	8.931	10.377	13.889	9.786	14.751	27.076	28.715	20.542	18.986	10.433	18.586	16.068	12.388	15.682	15.165	22.821	26.239	28.666	29.395	24.428	27.612	23.989	29.598	27.424	23.548	28.179	16.281	14.124	19.29	22.117	25	29.112	22.65	27.114
17.101	4.201	0	3.3925	0	0	0	0	0	0	0	0	0	0	0	0	0	0	0	0	0	0	0	0	0	0	0	0	0	0	0	0	0	16.096	36.066	57.615	102.82	146.46	174.96	219.53	278.54	329.52	363.93	394.2	418.42	471.32	504.76	523.67	551.96	564.27
6.9559	10.028	1.7408	5.2845	0	0	0	0	0	0	0	0	0	0	0	0	0	0	0	0	0	0	0	0	0	0	0	0	0	0	0	0	0	0	0	0	0	0	0	0	0	0	0	0	0	0	0	0	0	0
37.467	17.256	9.9528	11.38	3.4842	0	0	0	0	0	0	0	0	0	0	0	0	0	0	0	0	0	0	0	0	0	0	0	0	0	0	0	0	0	0	0	0	0	0	0	0	0	0	0	0	0	0	0	0	0
26.908	7.0301	0	0	0	0	0	0	0	0	1.467	0	0	0	0	0	0	0	0	0	0	0	2.3186	1.7969	0	10.992	4.4729	17.637	15.056	20.692	18.937	26.833	22.793	18.979	23.604	24.796	28.995	34.113	22.486	23.98	14.736	21.77	15.931	25.344	19.272	11.375	23.549	19.905	0	14.769
15.648	1.461	0	0	0	0	0	4.9714	0	0	0	0	2.1195	0	1.0887	18.491	0	13.966	13.116	7.4017	9.7331	13.316	14.886	21.805	25.033	25.203	26.278	24.283	12.428	25.531	25.202	11.107	20.136	7.0503	4.2323	4.833	4.7089	4.1722	0	5.0875	0	5.4659	0	0	0	0	0	0	4.3817	0
3.1211	0.44092	4.3964	0	0	0	0	0	0.44182	0	9.1192	0	0	0	0.24176	0	0	0	0	0	4.1326	1.9848	0	0	0	0	0	0	0	0	2.0797	7.5237	2.2182	1.9638	6.7516	11.091	16.473	16.131	20.224	10.148	31.367	35.658	33.209	47.223	49.019	47.357	62.232	55.889	53.688	63.006
20.013	4.0539	6.045	0	0	0	0	0	0	0	0	0	0	0	0	0	0	0	0	0	0	0	0	0	0	0	0	1.4191	0	0	0	0	0	0	0	0.5847	0	13.726	4.0733	1.5472	6.826	0	2.8904	0	0	4.7628	1.4128	10.19	11.236	1.1999
2.945	3.7027	3.1512	0	5.1684	0	0	0	0	0	5.409	0	0.61547	0	0	0	0	0	0	0	0	0	0	0	0	0	0	0	0	0	0	0	0	0	0	0	0	0	0	0	0	0	0	0	0	0	0	0	0	0
2.8605	0	8.2019	0	0	0	20.94	22.974	40.112	32.457	33.931	42.205	45.665	58.624	45.7	43.993	49.214	56.821	45.115	58.732	44.581	54.959	61.149	51.735	53.222	44.444	63.642	56.602	55.091	55.432	48.864	60.07	55.578	58.657	49.485	54.697	56.071	50.076	54.999	57.901	53.936	60.819	50.641	53.567	50.71	44.989	51.329	57.518	51.32	56.203
11.766	2.1869	0	0	0	0	2.1072	0	0	1.2988	0	0	0	0	0	0	0	0	8.6806	16.854	19.958	31.764	50.641	65.471	87.201	119.99	132.23	163.86	217.9	243.61	295.69	348.5	370.15	416.6	438.07	469.31	455.96	484.26	490.89	482.51	489.15	527.88	507.72	520.38	516.44	491.36	484.55	489.6	481.84	505.43
4.656	3.974	0	0	0	0	3.4013	0	0	0	1.886	0	0	0	0	0	0	0	0	0	0	0	0	0	0	0	0	0	4.7127	2.6724	1.4506	0	4.2016	9.6836	6.9859	8.5804	0	0	6.3147	3.2425	15.341	10.044	18.001	26.933	40.393	42.046	32.035	40.641	39.238	36.498
0.79714	3.4909	0	0	0	0	2.2137	0	1.1917	0	7.6934	0	0	0.60405	10.683	10.973	3.7623	1.5543	0	0	0	7.0458	3.5098	0	0	0	0	2.8469	0	0	0	0	0	0	0	0	0	0	0	0	0	0	0	0	0	0	0	0	0	0
67.811	16.063	0.83899	0	0	0	0	0	0	0	0	0	0	0	0	0	0	0	0	0	0	0	0	0	0	0	0	0	0	0	0	0	0	0	0	0	0	0	0	0	0	0	0	0	0	0	0	0	0	0
16.417	3.5754	5.4412	0	0	0	0	0	0	0	0	0	0	0	0	0	0	0	0	0	0	0	0	0	0	0	0	0	0	0	0	0	0	0	0	0	0	0	0	0	0	0	0	0	0	0	0	0	0	0
27.082	0	0	0.079366	0	2.4278	0	0	0	0	0	0	0	0	0	0	0	0	0	0	0	0	0	0	0	0	0	0	0	0	0	0	0	0	0	0	0	0	0	0	0	0	0	0	0	0	0	0	0	0
46.623	14.282	0	0	0	0	0	0	0	0	0	0	0	0	0	0	0	0	0	0	0	0	0	0	0	0	0	0	0	0	0	0	0	0	0	0	0	0	0	0	0	0	0	0	0	0	0	0	0	0
31.241	0	0	0	0	3.2797	0.39659	0	0	0	0	0	0	0	0	0	0	0	0	0	0	0	0	0	0	0	0	0	0	0	0	0	0	0	0	0	0	0	0	0	0	0	0	0	0	0	0	0	0	0
1.3045	0.15499	0	0	0	0.62748	5.5959	0	0	2.4978	13.757	20.066	29.985	34.021	44.19	42.576	29.818	30.783	36.336	39.599	47.183	60.585	60.897	63.835	66.092	54.417	67.553	66.867	82.841	79.381	94.642	94.612	108.33	111.85	110.52	111.37	115.72	127.97	128.37	126.51	129.25	125.8	140.68	132.54	144.5	140.13	137.14	134.27	150.79	155
15.68	1.0755	0	0	0.82256	0	1.3524	0	0	0	0.20088	0.83262	0	0	0	0	0	0	0	0	0	0	0	0	0	0	0	0	0	0	0	0	0	0	0	0	0	0	0	0	0	0	0	0	0	0	0	0	0	0
0	0	0	0	1.8261	6.5736	17.459	0.93835	0	1.4766	4.5247	10.333	10.408	7.9747	8.3948	10.161	8.7241	13.803	16.634	24.372	36.266	73.923	124.59	177.57	230.89	292.45	356.35	431.15	486.63	552.58	587.58	646.93	701.27	734.99	787.67	815.99	842.26	865.62	851.83	874	864.05	894.75	900.79	922.84	930.56	947.75	940.33	918.51	919.08	920.54
12.984	0	0	2.2068	0	0	5.3104	5.3163	0	0	1.6636	0	6.7386	0	0	0	0	0	0	0	0	4.8213	5.6803	9.0254	7.665	12.433	16.471	18.236	22.458	24.535	20.337	32.176	29.324	32.153	37.411	31.357	40.799	30.422	28.612	25.805	32.609	34.281	37.333	31.901	31.572	27.439	28.63	26.107	28.754	35.991
0	0	0	0	0.016633	6.2574	9.5791	0.93621	1.7032	3.9045	8.7501	8.9654	15.445	8.2404	14.083	17.631	14.555	21.968	19.068	25.813	20.256	23.191	19.108	23.013	30.263	22.575	24.037	27.899	22.018	22.038	20.317	17.517	19.809	20.639	26.157	23.752	21.957	25.55	23.147	10.886	14.329	31.19	28.244	29.592	26.019	21.441	13.051	18.441	22.529	16.785
22.229	7.0861	0	5.5203	0	0	0	0	0	0	0	0	0	0	0	0	0	0	0	0	0	0	0	0	0	0	0	0	0	0	0	0	0	0	0	0	0	0	0	0	0	0	0	0	0	0	0	0	0	0
21.663	5.6171	0.12432	0	0	0	0	0	0	0	0	0	0	0	0	0	0	0	0	0	0	0	0	0	0	0	0	0	0	0	0	0	0	0	0	0	0	0	0	0	0	0	0	0	0	0	0	0	0	0
6.2404	3.4959	0	0	0	0	0	0	1.8046	0	0	0	0	0	0	0	0	0	0	3.1786	0.14494	8.6353	11.248	8.3367	5.6733	4.6229	3.7995	11.651	11.458	3.8528	2.8976	7.9131	14.126	4.0565	4.299	10.402	8.4679	5.7257	5.7339	1.8695	0	0	0	0	0	0	0	0.0067368	0	4.712
10.049	1.6243	1.911	1.3787	0	0	0	1.0912	2.6497	6.1825	9.6322	4.3967	15.067	26.227	21.424	15.299	23.473	19.975	18.299	18.454	24.558	34.188	47.76	59.56	63.986	82.771	94.777	108.01	120.54	132.83	146.87	143.7	157.14	159.22	172.4	180.92	185.74	194.63	201.23	205.15	205.26	227.03	210.84	209.52	207.01	212.47	213.47	210.57	210.82	205.1
12.674	0	0	2.1826	0	0	0	0	0	0	1.1571	3.8588	11.206	6.0358	19.069	19.523	2.5467	0	5.9794	0	10.129	13.749	3.8359	0	12.741	0	4.9605	15.38	0	6.986	0	0	0	3.0668	1.1696	0	0	0	0	0	0	0	0	0	0	0	0	0	0	0
6.1114	14.486	11.096	12.698	6.5955	0	0	0	0	0	0	0	0	0	0	0	0	0	0	0	0	0	0	0	0	0	0	0	0	0	0	0	0	0	0	0	0	0	0	0	0	0	0	0	0	0	0	0	0	0
23.285	0	0	0	7.5977	0	0	0	0	0	0	0	0	0	0	0	0	0	0	0	0	0	0	0	0	0	0	0	0	0	0	0	0	0	0	0	0	0	0	0	0	0	0	0	0	0	0	0	0	0
9.9693	4.545	0	0	0	0	0	0	0	0	1.0586	0	0	0	0	0	0	0	0	0	0	0	0	0	0	0	0	0	0	0	0	0	0	0	0	0	0	0	0	0	0	0	0	0	0	0	0	0	0	0
54.339	11.275	0	0	0	0	0	0	0	0	0	0	0	0	0	0	0	0	4.1904	0	0	0	0	0	0	0	0	0	0	0	0	0	0	0	3.1788	0	0	12.306	0	0	0	0	0	0	0	0	0	0	0	0
0	1.6637	0	0.71196	4.1401	0	6.3015	6.2434	10.206	8.239	7.8659	6.6102	1.6956	5.9306	5.8113	7.4423	11.104	5.9121	3.2627	3.3213	4.1976	3.6265	5.1774	6.4999	7.3554	2.8265	2.8833	0	0	0	0	0	3.8394	0.52477	3.5023	1.0679	7.9986	8.3022	7.586	1.0473	2.9222	0.25781	0	0.26162	3.6055	0	6.3756	8.4967	7.1761	5.5187
0	4.511	0.46692	4.3015	0	4.7483	0	0	0	1.1345	0	0	0	0	0.81601	0	0	0	0	0	0	0	0	0	0	0	0	0	0	0	0	0	0	0	0	0	0	0	0	0	0	0	0	0	0	0	0	0	0	0
4.3376	2.5914	0	0	0	3.765	0	0	0.48818	0	9.3574	0	0	0	0	0	0	0	0	0	0	0	0	0	0	0	0	0	0	0	0	0	0	0	0	0	0	0	0	0	0	0	0	0	0	0	0	0	0	0
0.95624	1.1382	0	0	6.9328	1.01	0	0	0	0	0	0	0	0.0011607	0	0.57313	0	2.1941	5.9309	0	0	0	3.9672	0	0	5.3328	2.9573	0	0	0	0	0	4.5638	12.751	10.028	12.452	8.7717	2.7778	13.071	13.74	17.902	18.934	26.916	20.18	23.948	34.902	37.704	34.953	33.646	35.019
15.05	0	3.0317	2.4443	3.3375	0	0	0	0	0	2.6755	8.4838	12.815	0	0	16.243	10.434	18.753	19.056	24.755	25.099	5.1914	2.4071	0	0	0	0	0	8.6097	19.26	0	0	0	0	0	0	0	0	0	0	0	0	0	0	0	0	0	0	0	0
7.09	0	0	7.3711	0	0	0	5.3084	0	0	0	0.79642	0	1.0929	0	0	0	0	0	0	0	0	0	0	0	0	0	0	0	0	0	0	0	0	0	0	0	0	0	0	0	0	0	0	0	0	0	0	0	0
0	4.7987	2.7709	3.3507	0	1.2775	0	0	0	0	0	0	3.5375	3.4473	16.218	1.7717	3.5584	0	8.7343	4.0923	0	0	0	0	0	0	0	0	0	0	0	0	0	0	0	0	0	0	0	0	0	0	0	0	0	0	0	0	0	0
13.036	7.5045	0	0	0	0	0	0	0	5.9133	0.54981	4.8853	7.4436	15.117	20.81	31.732	34.829	39.619	41.723	40.333	42.353	62.248	72.673	67.213	68.862	53.305	67.588	64.739	65.499	71.074	67.245	68.138	73.438	78.193	72.615	73.183	72.171	78.874	69.743	70.409	67.805	69.351	56.737	57.913	55.529	55.613	63.866	55.801	65.149	64.362
5.314	0	0	0.0080621	1.2037	1.3103	0	0	0.089452	0	0	0	0	0	0	0	0	0	0	0	0	0	0	0	0	0	0	0	0	0	0	0	0	0	0	0	0	0	0	2.0596	0.88178	1.7449	3.4282	0	4.4414	21.843	28.994	35.301	39.921	53.172
0.85506	13.905	0	0.70894	0	0.47837	0	2.3268	0	0	0	0	0	0	0	0	0	0	0	0	0	0	0	0	0	0	0	0	0	0	0	0	0	0	0	0	0	0	0	0	0	0	0	0	0	0	0	0	0	0
23.324	10.05	0	0	0	0	0	0	0	0	2.0092	4.8171	0	0	0	0	0	0	0	0	0	0	0	0	6.7414	0	0	0	0	5.0347	4.3564	22.438	31.368	54.335	85.313	122.47	145.46	171.49	217.9	257.17	277.55	329.57	333.24	403.25	428.09	485.81	507.47	534.09	551.49	569.12
19.452	6.525	0	0	0	0	0	0	0	0	5.5891	13.522	25.126	24.602	35.324	38.684	25.526	30.494	29.964	38.703	37.382	30.42	33.472	34.438	48.988	37.729	33.843	37.355	20.22	38.484	30.169	39.779	36.888	33.786	41.868	38.369	43.093	37.927	27.782	39.003	41.857	38.233	39.09	31.888	33.292	27.68	21.973	28.055	31.376	37.66
24.328	11.526	0	0	0	0	0	0	0	0	0	0	0	0	0	0	0	0	0	0	0	0	0	0	0	0	0	0	0	0	0	0	0	0	0	0	0	0	0	0	0	0	0	0	0	5.0267	0.85966	6.5246	0	0
16.136	0	0.30294	0.34704	2.4005	0	0	0	0	0	0	0	0	0	0	0	0	0	0	0	0	0	9.3923	8.1461	0.38436	17.67	21.98	29.697	37.66	51.044	53.74	52.401	58.162	62.074	77.22	81.593	77.272	77.185	73.433	79.454	92.814	86.677	86.588	82.297	77.085	80.357	77.28	83.969	97.17	75.293
0	0	0	0	0	6.2769	10.767	6.2644	8.9259	12.442	11.503	18.021	22.08	17.947	15.831	24.365	19.328	21.41	20.037	20.447	22.087	21.234	24.694	28.172	33.71	30.36	32.787	38.866	31.613	39.189	40.42	41.121	45.549	48.286	51.913	49.518	48.421	53.856	49.573	47.567	47.879	57.805	47.226	53.243	54.172	54.979	50.394	47.187	54.513	52.043
3.3531	0	0	0	4.1478	6.9169	3.4065	10.197	0	9.189	0	3.803	0	6.6873	0.86151	0	0	0	0	0	0	4.8913	21.356	26.735	46.192	35.043	75.614	78.76	92.569	114.42	130.58	133.37	192.56	233.86	280.58	299.85	401.07	478.98	551.66	595.01	583.75	735.22	795.15	823.39	891.41	914.7	980.87	887.89	1067.8	1084
9.1934	0	0	5.3388	5.9638	0	0	0	0	0	0.81909	0	0	0	2.2094	0	0	0	0	0	0	0	0	0	0	0	0	0	0	0	0	0	0	0	0	0	0	0	0	0	0	0	0	0	0	0	0	0	0	0
13.45	6.2383	0.27999	0.32888	0	0	0	0	0	0	0.46049	0	0	0.48056	13.128	15.072	12.336	12.981	8.0377	9.0891	26.973	32.225	35.556	31.298	29.226	38.432	33.858	47.553	65.634	25.939	42.326	43.004	47.691	36.226	41.575	40.415	46.24	52.596	55.604	44.631	66.462	76.453	74.478	92.6	99.578	119.28	134.97	134.72	146.67	149.18
4.6585	4.2041	2.6352	1.7014	0	0	0	1.1081	0.60597	0	0	3.4363	4.3517	0	4.1335	0	0	0	0	7.9171	0	1.0255	0	0	0	0	0	0	0	0	0	0	0	0	0	0	0	0	0	0	0	0	0	0	0	0	0	0	0	0
17.67	1.3398	0	0	0	0	2.1234	1.058	0	0	5.776	10.321	20.518	28.525	35.237	30.502	31.061	42.86	40.402	53.508	66.676	70.879	63.032	77.487	77.757	80.505	96.279	97.258	87.942	88.623	87.129	103.62	124.92	140.97	188.44	215.81	256.94	291.89	329.27	390.8	432.97	480.89	519.87	569.51	616.38	635.26	674.87	694.64	690.11	712.46
0	0.52268	0	0	2.7238	0	9.6662	12.094	19.266	19.591	26.952	16.25	29.305	30.159	36.399	28.619	40.117	32.341	37.5	36.365	30.169	28.74	34.968	32.319	36.285	42.359	38.551	34.416	46.876	41.352	34.225	35.268	36.658	30.784	29.399	24.076	29.165	22.588	15.572	11.389	21.198	11.034	15.221	14.28	10.641	21.999	22.501	22.621	39.284	36.751
9.0929	13.145	1.3884	0	0	0	0	0	0	0	0	0	0	0	0	0	0	0	0	0	0	0	0	0	0	0	0	0	0	0	0	0	0	0	0	0	0	0	0	0	0	0	0	0	0	0	0	0	0	0
6.9629	2.9724	0	1.7133	0.052234	0	0	0	0	0	0	0	0	0	0	0	0	0	0	1.9989	7.3556	16.523	27.618	15.433	32.152	35.538	38.814	45.128	52.764	68.2	71.559	77.62	78.751	67.721	76.841	68.85	68.257	56.503	64.337	54.253	51.954	45.87	48.235	51.833	46.279	49.378	53.076	54.404	53.076	42.76
6.9586	5.1788	0	0	2.5094	0	0	0	0	0	0	0	0	0	0	0	0	0	0	0	0	0	0	0	0	0	0	0	4.2329	0	0	0	0	5.4959	6.3939	0	1.0418	4.5177	9.7355	4.513	7.3793	1.277	2.5106	0	5.1454	8.5796	12.156	11.165	7.1998	7.7215
7.7069	4.7869	0	0	0	0	2.6922	2.3188	0	0	0	0	0	0	0	0	0	0	0	0	0	0	0	0	0	0	0	0	0	0	0	0	0	0	0	0	0	0	0	0	0	0	0	0	0	0	2.5213	0	0	0
0	0	0	1.6331	0	6.874	10.049	3.7676	1.4064	4.6542	8.0766	14.197	20.046	16.46	17.632	21.6	25.055	22.814	23.021	18.319	12.969	21.46	22.803	19.046	31.45	24.676	21.934	25.304	20.149	23.574	21.16	31.21	18.537	27.27	27.007	26.429	30.362	27.597	22.834	24.021	22.201	36.812	26.055	30.175	25.022	30.453	24.186	19.254	19.695	19.404
0	2.437	0	1.0667	6.9365	10.766	8.381	13.017	7.0431	11.564	14.966	13.997	22.835	12.289	17.233	22.711	22.293	33.066	38.321	35.024	39.833	55.179	55.363	65.29	66.074	64.152	66.113	72.035	54.862	74.978	77.611	86.138	78.296	81.416	90.191	93.96	89.665	90.766	96.184	92.001	98.634	90.98	94.145	93.828	90.042	100.67	103.32	106.51	100.25	99.183
33.414	10.767	0	0	0	0	0	6.2291	0	0	0	0	0	0	0	0	0	0	0	0	0	0	0	0	18.619	16.489	28.895	63.22	79.657	99.397	110.57	125.35	138.34	152.74	154.21	176.05	178.25	178.63	179.52	198.8	210.37	217.03	211.8	172.48	201.59	197.36	172.65	176	224.78	208.26
2.5241	0.77868	1.0092	0	4.1702	0	2.068	0.77326	1.4579	13.083	23.829	27.324	46.124	56.387	68.807	67.911	79.562	86.064	83.27	88.791	101.18	120.28	121.3	123.47	115.83	126.34	128.54	128.46	128.2	129.35	132.11	153.17	176.68	224.36	276.69	331.92	391.97	468.05	556.38	620.12	722.85	800.94	906.65	974.65	1088.8	1171.7	1222.6	1274.2	1343.5	1387.5
15.386	8.7546	10.683	0	0	0	0	0	0	0	0	0	0	0	0	0	0	0	0	0	0	0	0	0	0	0	0	0	0	0	0	0	0	0	0	0	0	0	0	0	0	0	0	0	0	0	0	0	0	0
7.5357	4.0314	0	0	0	0	0.069332	0	0	0	10.515	5.9014	7.6932	6.5197	6.4736	0.69742	2.8921	6.6473	5.9561	6.5513	16.212	18.557	21.751	18.508	18.005	20.072	20.783	20.713	29.478	18.501	17.912	14.553	23.592	28.685	35.199	14.743	15.031	12.612	24.596	7.0651	9.5832	7.289	9.4588	5.5156	19.568	16.566	11.575	9.0571	9.4737	8.3742
0	0	0	2.0357	8.6011	0.30692	2.4544	10.649	7.8978	9.0983	14.341	10.971	2.6078	7.4196	5.8979	2.4286	3.2	0.7062	4.0324	0	0.2645	0.47229	2.1876	0	0	0	0	0	0	0	0	1.8483	3.7338	0	13.08	0	5.9297	1.1995	6.1272	2.1273	6.2311	0	0.65459	4.7382	1.9212	0	6.4243	3.106	7.2844	5.892
0	0	0	8.7498	18.185	0	0	0	3.6181	21.212	5.7193	0	2.5345	7.4759	12.455	4.9894	10.261	12.936	17.075	1.9637	11.981	8.3925	4.1574	11.951	0	1.5159	8.5536	4.7564	1.4532	0	9.5343	0	0	0	0	0	2.3936	0	0	0	0	0	0	0	0	0	0	0	0	0
0.40997	4.0717	0	0	3.8993	0	0.035156	0.33093	1.7818	0	1.1618	5.7671	2.3591	8.7244	4.479	7.0193	8.4871	13.027	13.625	10.198	10.089	10.388	17.962	14.007	13.605	12.45	13.978	17.506	12.776	20.115	14.832	18.874	23.874	27.552	21.834	25.792	21.816	19.111	25.076	24.557	28.295	28.474	19.483	30.951	30.937	34.692	34.137	36.112	36.25	32.157
10.097	11.972	0.91503	5.0747	0	0	0	1.6282	0	4.3048	1.3429	2.8446	7.8524	14.407	14.404	22.802	34.511	25.442	30.661	17.867	14.08	21.262	17.734	13.98	17.063	31.045	26.143	27.054	16.711	25.986	23.995	20.579	28.508	29.845	52.291	54.184	86.471	105.3	125.12	144.57	155.55	166.69	186.47	194.19	233.37	243.42	242.51	278.08	271.19	273.02
10.603	4.033	0	0	0	0	1.0763	0	0	0	0	0	0	1.2762	0	1.4054	0	0	0	0	0.52036	0	0	0	6.6544	0	0	0	0	0	0.43939	3.8041	9.654	0.69618	4.0838	10.154	12.612	2.9809	0	13.619	13.428	16.095	20.372	18.413	20.202	24.693	29.146	41.763	43.989	55.037
19.733	2.4558	0	0	0	0	0	0	0	0	0	0	0	1.0095	0	3.9375	6.8771	7.1981	0	1.5204	12.293	1.7664	2.1957	1.7337	6.945	2.0537	0	3.0881	4.4853	6.2638	4.9784	11.046	9.3196	3.0101	13.963	7.4217	5.8778	2.5622	0.69524	3.9684	8.7977	0	3.2165	0	4.2398	0	0	0	0	0
0	0	0	0	0.36282	4.0585	8.2198	2.8068	14.507	22.526	19.658	28.097	30.379	21.097	29.116	26.288	31.169	32.73	34.788	40.674	38.092	45.935	42.145	34.71	39.684	41.868	33.539	41.513	41.347	42.073	31.283	48.578	41.571	35.484	49.032	39.257	45.244	36.439	45.792	38.806	35.705	44.856	46.758	49.23	42.917	41.587	40.71	38.392	26.494	24.733
3.3527	7.0089	0	2.4595	0	0	0	1.959	4.2002	2.8016	3.9832	6.4699	7.1492	1.9211	14.011	0	4.0099	4.2779	0	2.4572	0.58088	0	0	0	0	0	0	0	0	0	0	0	0	0	0	0	0	0	0	0	0	0	0	0	0	0	0	0	0	0
81.327	21.263	0	0	0	0	0	0	0	0	0	0	0	0	0	0	0	0	0	0	0	0	0	0	0	0	0	0	0	0	0	0	0	0	0	0	0	0	0	0	0	0	0	0	0	0	0	0	0	0
0	1.6087	4.6841	0	3.8755	4.6015	0	2.5519	9.845	10.636	19.565	21.683	15.215	20.25	23.609	18.517	4.9796	17.531	10.543	30.231	11.497	22.924	25.74	2.476	9.4015	15.656	5.3932	0	4.4308	0.48685	2.0957	0	0.67924	0	0.52174	0	0	0	0	0	0	0	0	0	0	0	0	0	0	0
20.566	10.854	1.0928	4.6988	0	0	0	0	0	0	0	0	5.2101	0	16.652	14.564	15.877	20.804	24.666	23.496	36.221	37.297	44.759	50.37	44.034	58.285	60.699	69.459	73.211	68.25	83.203	91.582	98.248	95.315	101.96	108.24	101.99	106.68	108.28	107.44	116.69	117.32	119.99	111.16	110.08	108.56	110.74	101.42	117.08	119.2
11.636	0.75261	0	2.8882	2.0517	0	0	8.438	0	0	0	0	0	0	0	0	0	0	0	0	0	0	0	0	0	0	0	0	0	0	0	0	0	0	0	6.5402	28.62	35.639	33.388	31.104	36.398	46.663	55.89	38.621	2.7169	3.3912	4.4257	10.896	16.73	10.953
0	0	0	22.712	14.653	17.523	0	0	2.5149	0	8.945	14.272	13.665	18.805	20.222	18.38	11.53	6.6817	0	0	13.326	36.614	74.795	39.301	60.849	131.5	121.15	158.16	198.4	219.98	305.81	309.64	342.44	328.72	369.11	409.12	391.51	418.36	458.31	435.52	429.72	424.4	431.64	435.62	434.1	471.66	493.11	478.6	492.54	487.79
5.9185	1.6959	0	3.9238	3.0894	0	0.12503	4.5553	5.4756	0	0	5.3408	0	0	3.7929	0	2.176	0	0	4.8231	0	5.6634	0	0	0	0	0	0	0	0	0	0	0	0	0	0	0	0	0	0	0	0	0	0	0	0	0	0	0	0
6.6818	0	0	0	0.29541	0.23413	0	4.7925	0.83677	1.8323	11.873	14.183	16.851	12.486	22.072	21.71	14.38	15.721	6.4725	8.7103	16.438	15.208	12.723	10.715	8.2229	6.8866	7.5478	6.242	25.336	25.088	32.02	28.157	30.944	27.964	30.782	31.196	49.566	40.861	45.155	49.271	32.108	36.162	39.036	47.064	39.378	42.452	45.773	44.784	53.201	51.216
23.142	4.7555	0	0	0	0	0	0	17.981	38.08	67.366	105.44	131.93	156.54	205.99	244.08	254.41	276.73	296.67	314.12	338.36	353.65	374.27	373.68	364.69	369.22	374.05	363.99	375.75	378.17	383.96	380.79	376.15	379.2	388.94	367.9	384.75	371.47	370.22	369.39	367.01	372.6	364.17	368.75	356.09	363.81	363.35	353.39	351.88	353.84
18.976	0	3.4324	0.55175	5.6038	0	0	4.2867	0	0	0	0	0	0	0	0	0	0	0	0	0	0	0	0	0	0	0	0	0	0	0	0	0	0	0	0	0	0	0	0	0	0	0	0	0	0	0	0	0	0
22.009	2.3207	0	0	0	0	0	0	0	0	0	0	0	0	0	0	0	0	0	0	0	0	0	0	0	0	0	0	0	0	0	0	0	0	0	0	0	0	0	0	0	0	0	0	0	0	0	0	0	0
10.774	5.9077	0	5.1328	0	0	0	0	0	0	0	0	0	0	0	0	0	0	0	0	0	0	0	0	0	0	0	0	0	0	0	0	0	0	0	0	0	0	0	0	0	0	0	0	0	0	0	0	0	0
2.6236	3.7627	0	0	0	0	0.78256	1.7158	0.60713	0	1.6711	1.3867	3.592	8.8097	16.382	4.5691	8.6943	6.7898	14.641	6.5726	0	0	0	0.16472	0	1.6329	0	0	12.018	1.507	16.618	8.5423	23.601	18.189	24.895	10.994	17.119	12.917	15.201	10.662	14.681	5.2784	5.1151	0	0	0	0	0	0	0
0.37165	5.9204	0.2616	1.1611	0	0.024222	0	0	0.040675	0.73095	1.0396	1.5765	0.30269	0	1.8782	1.7203	4.0157	6.2246	3.1027	12.164	6.1527	11.61	8.2848	0	6.9535	17.096	14.057	6.963	6.2219	3.3379	17.66	14.033	17.787	13.71	22.035	7.1658	16.41	14.208	14.81	16.949	16.152	14.12	18.946	15.434	21.745	21.965	26.919	28.759	26.645	30.429
31.242	0	0	0	0	0	6.2533	6.1022	0	4.6528	11.181	10.819	8.8552	4.8267	6.4187	4.5826	1.6516	8.9118	19.863	7.6237	14.943	13.826	5.6414	8.9791	0.015504	0	2.8885	10.928	8.6184	11.05	10.144	8.4784	2.7773	7.3541	7.4986	9.3021	6.913	0	5.5813	0	2.9666	2.4235	11.346	8.8846	0	0	0	0.91615	0	6.3744
0	1.6478	0	0	0	3.2368	3.4368	0	2.4109	0	0	0	0	0	0	0	0.92079	0	0	0	7.6198	0	0	0	1.9536	0.9829	0.56264	0	0.69206	0	2.8829	5.9848	1.4999	21.466	28.405	46.118	51.732	67.181	79.224	89.899	102.53	103.05	124.3	130.26	146.61	147.11	151.89	144.92	155.31	168.89
17.346	1.1218	0	0	0	0	0	0	0	0	0	0	0	0	0	0	0	0	0	0	0	0	0	2.2423	0	0	0	3.5252	0	0	0	0	0	2.2534	2.6244	0	0	0	0	0	0	0	0	0	0	0	0	0	0	0
0	0	0	7.3941	6.4296	1.2469	2.608	9.0401	4.2021	4.0817	13.481	8.3164	15.179	4.3564	10.38	13.396	23.377	6.3938	11.226	16.05	23.822	46.342	79.652	112.37	134.37	175.74	216.44	273.12	292.53	350.69	374.73	429.93	471.34	542.75	570.92	651.47	670.23	676.25	722.68	730.73	789.62	783.65	807.84	850.45	854.8	841.16	908.28	925.53	920.19	1004.9
13.957	0	0	0	0	0	10.115	7.7232	24.416	30.676	48.787	75.371	97.41	121.64	149.51	184.47	183.3	219.46	221.34	229.38	241.58	244.93	267.19	251.91	271.1	288.76	298.2	296.49	301.68	313.07	301.92	307.85	310.51	294.78	309.41	295.42	316.58	307.6	325.46	314.83	320.76	303.31	299.44	319.76	276.95	255.76	275.58	285.47	300.29	298.06
0	10.316	5.7252	0	0	1.8527	0	2.9749	5.7368	3.9916	8.1523	9.6152	14.709	12.304	18.965	11.466	19.565	20.58	18.889	24.103	21.646	22.224	28.741	19.261	17.412	23.829	26.435	20.4	17.866	3.1081	22.987	15.263	17.461	10.025	20.367	10.236	8.5441	17.969	7.9979	10.354	10.433	0	8.9528	9.5705	14.757	8.2211	7.5349	9.6167	7.5173	8.757
31.111	12.997	0	0	0	0	0	0	0	0	0	0	0	0	0	0	0	0	0	0	0	0	0	0	0	0	0	0	0	0	0	0	0	0	0	0	0	0	0	0	0	0	0	0	0	0	0	0	0	0
2.0379	2.0802	0	4.5719	0	0	0.25901	0	0.48132	4.2572	6.0242	0	0.30083	0	0.84288	0	0	1.2078	0	1.9696	0	1.3499	1.9459	10.397	16.549	26.998	35.786	33.006	44.461	49.04	58.135	67.742	77.425	79.602	89.109	80.386	97.277	90.932	102.47	103.6	99.208	94.043	103.7	101.9	108.3	109.72	103.86	93.808	100.82	104.69
19.41	6.1104	0	7.3187	0	0	0	0	0	0	0	0	0	0	4.3563	4.5626	5.9195	0	0	0	0	0	8.1501	0.1288	0	2.7889	0	2.3522	0	3.6279	0	0	0	0	0	0	7.8124	0	0	0.03067	15.961	12.225	8.9543	7.9077	9.5031	3.4195	10.108	5.7277	9.1013	11.476
23.616	0	7.2995	4.6632	0.9645	0	0	0	0	0	0	0	0	0	0	0	0	0	0	0	0	0	0	0	0	0	0	0	0	0	0	0	0	0	0	0	0	0	0	0	0	0	0	0	0	0	0	0	0	0
11.014	1.7535	0	0	5.2718	0	0	0	0	0	0	0	0	0	0	0	0	0	0	0	0	0	0	0	0	0	0	0	0	0	0	0	0	0	0	0	0	0	0	0	0	0	0	0	0	0	0	0	0	0
6.0922	0	0	2.1471	2.2012	0	0	1.8142	0	0	0	0	0.8448	0.10748	7.4401	10.696	0	0	0	0	5.9401	7.4609	16.333	8.7139	20.228	10.348	19.205	9.5788	0	27.745	28.023	34.465	40.624	35.297	33.977	34.988	44.396	36.378	48.761	42.214	30.648	25.274	25.417	31.473	26.405	29.487	26.209	25.963	30.327	28.698
5.6616	12.053	0.58882	3.9888	0	0	0	0	0	0	0	0	0	0	4.6664	0	0	0	2.441	0.37896	0	0	0	5.2643	0	4.8894	0	0	1.2971	0	0	0	0	0	0	0	0	0	0	0	0	0	0	0	0	0	0	0	0	0
24.568	3.4409	0	0	0	0	0	0	0	0	0	0	0	0	0	0	0	0	0	0	0	0	0	0	0	0	0	0	0	0	0	0	0	0	0	0	0	0	0	0	0	0	0	0	0	0.97981	3.018	10.996	15.253	28.765
0	6.855	0	0	10.775	0.85752	1.6818	0	0	0	0	0	0	0	0	0	0	0	0	0	0	0	0	0	0	0	0	0	0	0	0	0	0	0	0	0	0	0	0	0	0	0	0	0	0	3.9052	13.33	15.717	21.738	19.922
16.477	13.379	0	0	0	0	0	0	1.3312	11.413	26.969	54.344	58.462	87.044	104.14	123.78	138.59	156.04	174.86	185.28	187.09	201.3	218.24	239.26	272.54	237.33	252.01	259.05	235.48	247.38	242.86	255.99	263.89	245.37	247.59	267.59	246.04	252.14	243.31	236.55	251.42	237.61	242.04	232.14	233.16	230.58	219.72	216.2	234.64	230.84
5.5257	0	0	2.7515	0	0.25653	0.49239	2.4517	0	0	0	0	0	0	0	0	0	0	0	0	0	0	0	0	0	0	0	0	0	0	0	0	0	0	0	0	0	0	0	0	0	0	0	0	0	0	0	0	0	0
20.767	0	0	0	0	0	0.16471	0	0	0.56789	0	0	0	0	0	0	0	0	0	0	0	0	0	0	0	0	0	0	0	0	0	0	0	0	0	0	0	0	0	0	0	0	0	0	0	0	0	0	0	0
20.085	6.3909	7.3233	4.0318	0	0	0	0	0	0	0	0	0	0	0	0	0	0	0	0	0	0	0	0	0	0	0	0	0	0	0	0	0	0	0	0	0	0	0	0	0	0	0	0	0	0	0	0	0	0
17.367	3.9978	0	0	0	0	0	0	0	0	0	0	0	0	0	0	0	0	0	0	0	0	0	0	0	0	0	0	0	0.98267	0.20978	8.6535	13.969	16.988	26.671	29.771	37.847	44.054	46.144	45.314	68.957	59.337	62.837	64.92	62.446	52.482	74.374	65.343	91.924	93.26
0	0	0	7.3124	4.6509	1.1553	0	0.085073	1.1946	6.1479	2.0485	0	7.168	7.0107	11.733	1.4999	0	0	0	0	0	0	0	0	0	0	0	0	0	0	0	0	0	0	0	0	0	0	0	0	0	0	0	0	0	0	0	0	0	0
1.3247	0	0	0	0	4.0432	5.7552	3.7239	3.5333	6.722	10.958	18.346	23.49	22.456	27.082	39.499	24.104	41.373	41.938	50.392	42.902	59.313	49.903	48.577	52.82	51.944	54.173	52.398	49.212	52.354	46.597	46.887	44.792	51.113	51.162	49.448	48.783	47.18	46.271	55.353	45.891	58.641	49.436	56.593	48.299	53.3	48.852	49.192	49.642	46.308
3.3416	3.6186	2.8381	0	0	0	0	0	4.5749	24.149	36.178	45.099	67.7	80.306	108.89	121	139.59	156.84	146.54	161.98	177.46	182.71	185.12	189.87	195.14	199	216.56	196.44	204.34	202.83	207.54	214.95	218.64	231.92	228.72	244.41	242.37	245.05	269.84	247.19	276.21	266.2	265.79	279.68	274.65	276.81	287.22	285.09	289.65	294.67
0	0	0	6.3202	11.058	15.333	12.867	12.759	5.5293	15.674	25.047	13.331	17.465	15.394	13.763	17.411	21.757	21.643	22.313	8.6456	15.84	24.327	20.141	22.355	18.683	22.503	22.549	15.918	13.891	15.613	12.608	10.362	19.851	25.658	23.567	23.297	23.364	15.315	18.023	12.784	22.33	18.838	27.178	26.159	21.472	22.33	22.51	25.198	31.744	25.182
0	0	0	5.0297	0.4164	0	11.778	0.45338	1.1123	4.483	9.5772	7.8971	12.851	11.618	13.4	16.035	9.8766	16.899	15.452	19.01	13.986	17.371	17.062	16.866	19.908	19.929	13.01	21.742	12.965	22.887	18.56	27.258	20.447	28.347	32.963	29.488	26.792	30.253	19.333	26.478	20.776	34.163	26.234	29.368	24.441	20.328	15.754	10.838	15.244	12.48
25.742	13.824	0	2.1813	0	0	0	0	0	0	0	0	0	0	0	4.3793	8.5411	1.0546	4.5001	0	8.4878	6.7281	15.584	25.987	12.591	25.98	22.64	30.459	26.078	30.071	27.699	35.839	27.805	28.823	25.784	22.035	16.277	18.505	19.612	9.2233	8.7806	10.839	8.43	3.4174	2.0285	0	0	0	0	0
3.5499	3.7367	0.42529	0	0	0	0	0	0.84838	2.1143	1.0395	7.2034	8.6809	3.6974	7.4097	10.388	18.479	20.806	27.074	39.052	32.058	44.006	49.61	48.718	50.65	68.219	72.337	69.205	69.216	68.256	90.673	79.93	84.554	77.884	92.429	89.45	103.12	89.111	92.237	98.604	99.605	90.057	89.737	81.115	96.608	101.34	104.78	100.2	115.22	105.17
49.087	2.0718	0	0	0	0	0	0	0	0	0.911	0	0	12.863	25.152	26.534	27.625	15.832	36.5	34.755	1.1048	37.907	50.994	45.572	66.105	59.672	76.9	78.469	84.139	104.46	87.826	91.963	110.83	108.06	105.35	119.39	125.01	183.79	181.89	142.75	153.49	162.49	161.85	172.58	182.28	174.17	171.51	182.77	197.59	189.29
19.668	4.5028	0	0	0	0	0	0	6.773	20.723	57.249	87.069	106.35	143.56	183.82	240.97	265.46	323.75	275.64	358.53	358.45	379.95	375.46	415.67	422.48	407	414.08	458.35	540.66	438.29	418.73	441.29	438.68	460.55	432.57	445.71	431.87	418.84	445.56	450.62	447.02	468.01	452.75	449.41	421.83	451.79	448.94	432.31	454.92	457.97
70.282	16.228	0	0	0	0	0	0	0	0	0	0	0	0	0	0	0	0	0	0	0	0	0	0	0	0	0	0	0	0	0	0	0	0	0	0	0	0	0	0	0	0	0	0	0	0	0	0	0	0
16.669	10.519	0	0	0	0	0	0	0	0	0	0	0	0	0	0	0	0	0	0	0	0	4.4945	3.3449	17.79	17.379	21.985	32.552	27.52	41.601	41.59	45.325	55.061	48.85	58.88	64.46	63.747	62.788	65.793	63.821	79.904	87.799	103.41	105.85	105.49	116.93	105.04	126.63	161.58	173.79
4.6384	6.8261	0.41916	0	1.3029	0	0	0	0.0043077	2.9576	17.836	20.398	24.492	36.646	40.556	51.357	43.57	60.603	64.37	72.246	83.135	107.31	101.24	93.386	95.327	99.856	102.68	105.81	119.91	116.47	111.89	114.88	118.96	118.82	127.8	123.57	129.93	132.4	140.55	126.62	136.29	128.44	117.43	114.15	123.06	117.42	128.39	127.29	132.71	128.02
0.90364	0.66535	0	1.6121	0	3.2312	3.0679	11.077	8.6797	11.062	13.585	22.451	29.003	26.331	34.936	36.639	39.551	41.873	48.005	47.142	45.743	47.899	52.946	56.14	45.541	49.323	47.018	46.729	42.384	43.835	44.563	54.679	48.417	51.771	53.495	56.256	52.404	52.153	56.812	48.534	44.738	42.666	50.661	46.689	29.694	39.905	38.374	37.925	55.039	45.154
16.776	5.82	0	0	0	0	0	6.1368	0	2.3591	10.48	5.3237	5.2669	8.0239	10.153	13.585	10.278	9.6061	15.935	12.613	33.862	46.066	54.615	68.324	80.018	106.74	114.66	139.86	141.94	156.95	160.85	179.81	190.96	195.91	201.82	199.56	207.08	214.54	211.31	204.68	202.86	211.96	227.21	226.22	229.3	216.78	212.85	206.79	203.59	200.06
1.072	6.4395	0	2.313	0	1.7641	0	3.5929	6.3865	7.3727	10.286	8.165	11.287	10.225	8.2264	11.941	9.595	10.326	9.6262	16.077	5.6854	6.9895	18.803	18.977	9.8205	11.646	4.727	7.6958	1.8151	1.3464	5.2891	0.53891	0	0	5.1296	6.9888	2.16	0	7.858	4.5581	11.446	0.26771	0	3.5979	5.0791	0.41704	11.505	5.8487	10.986	5.757
0	0	0	6.8315	2.5455	6.4401	1.9475	1.7416	8.3774	10.632	20.399	27.674	40.829	53.856	67.394	84.438	82.116	97.302	103.4	118.08	130.15	141.64	153.25	163.9	149.96	158.3	160.59	173.95	161.01	168.51	181.25	176.09	181.88	186.51	184.92	195.94	193.93	193.08	187	178.03	184.04	172.58	169.54	176.86	178.99	194.5	192.99	190.2	194.59	198.02
10.724	10.47	2.6297	3.4752	0	0	0	0	0	0	0	0	0	1.2011	3.8922	0	0.52211	0	6.1412	0	0	0	0	0	0	0	0	0	3.6972	9.2472	14.445	8.8722	21.772	26.302	43.25	33.135	41.963	48.922	45.634	45.337	39.654	38.264	23.438	38.955	42.036	36.5	49.278	61.599	64.264	66.259
13.25	0	0	0	0	0	0.0062826	10.013	7.6414	16.407	40.463	55.342	69.427	78.749	99.991	107.24	127.44	137.94	160.5	170.13	178.87	182.78	173.43	196.53	203.06	196.65	206.29	206.81	202.44	209.94	209.66	234.63	238.17	229.77	235.7	226.58	239.03	237.57	232.18	219.86	230.67	237.28	227.84	229.18	222.5	223.65	223.71	222.74	224.94	231.73
2.1653	4.4822	0	1.9509	2.8947	0	0	0	0	0	0	0	1.6967	0	0	1.3052	0	0	0	0	0	0	0	0	0	0	0	0	0	0	0	0	0	0	0	0	0	0	0	0	0	0	0	0	0	0	0	0	0	0
6.0435	9.1537	0	6.1808	0	0	0	0	0.6468	1.9993	0	8.4171	1.6845	3.1168	3.8674	0	0	0	0	2.0421	0	5.8307	12.591	21.778	19.605	60.085	43.099	63.539	52.117	52.559	71.237	75.262	87.245	92.726	102.61	89.155	98.103	90.624	95.542	95.659	103.79	86.306	98.907	87.707	103.99	96.303	94.964	97.41	105.37	97.235
28.967	3.0777	0.29077	0	0	0	0	0	0	0	0	0	0	0	0	0	0	0	0	0	0	0	0	0	0	0	0	0	0	0	0	0	0	0	0	0	0	0	0	0	0	0	0	0	0	0	0	0	0	0
33.506	8.0021	2.0786	0	0	0	0	4.053	1.8073	10.829	10.135	16.7	9.719	2.296	17.322	34.49	34.552	32.422	18.478	24.991	34.262	25.179	21.782	28.535	27.784	43.049	27.83	32.207	40.323	31.092	41.798	42.594	33.874	29.671	35.931	33.427	39.751	38.275	29.138	28.337	25.801	27.549	21.538	18.696	23.39	27.564	44.015	50.181	46.226	47.031
0	3.299	0	0.59699	2.0122	0.89674	2.0718	0	0	0	0.47853	3.5925	2.624	0.30843	0	0	0	0	0	0	0	0	0	5.9334	0	0	0	0	0	0	0	7.2773	1.2277	0.27917	0	1.6377	5.4472	5.4449	12.669	21.063	28.685	26.565	22.591	27.686	57.024	74.475	76.695	78.853	76.392	81.763
7.1244	5.965	0	0	0	0	0	0	0	0	0	0	0	0	0	0	0	0	0	0	0	0	0	0	0	0	0	0	0	0	0	0	0	18.032	37.225	48.26	67.197	101.4	115.33	128.47	143.42	166.09	177.51	189.18	223.27	234.49	249.32	254.04	278.95	287.27
9.0574	3.5127	0	0	4.2682	0	0	4.6305	0	0	0	0	0	0	0	9.3027	7.6483	0	13.765	19.588	29.643	32.373	35.485	11.728	6.2028	2.9168	3.3927	6.7975	9.5535	17.851	17.217	24.055	23.475	20.871	27.897	37.297	37.278	42.019	47.386	54.116	47.824	51.159	55.77	65.672	63.937	60.735	66.546	54.751	59.622	63.888
2.4748	6.477	2.9922	6.9659	0.80759	0	0	0	0	0	0	0	0	0	0	0	0	0	0	0	0	0	0	0	0	0	0	0	0	0	0	0	0	0	0	0	0	0	0	0	0	0	0	0	0	0	0	0	0	0
14.13	0	0	0	0	0	0.49389	0	0	0	0	0	0	0	0	0	0	0	0	0	0	0	0	0	0	0	0	0	0	0	0	0	0	0	0	0	0	0	0	0	0	0	0	0	0	0	0	0	0	0
21.289	5.3317	0	0	0.10513	0	0	0	0	0	0	0	0	0	0	0	0	0	0	0	0	0	0	0	0	0	0	0	0	0	0	0	0	0	0	0	0	2.4838	0	0	0	0	0	0	0	1.3369	0	3.8783	0.26903	0
2.605	6.5295	0	0.98994	0	0	1.9095	0.43276	0	0	0.19389	0	4.3366	0	0.81467	0	1.8743	1.2591	0	0	0	6.3664	0	0	1.7251	0	5.9557	3.1001	0	0	0	0	0	0	5.7832	0	7.4568	0	0	0.11786	0	3.2106	1.1318	0	0	0	0	0	0	0
0.25368	5.4389	1.0028	6.9673	0	0.46417	0	0	6.2118	5.5782	28.295	22.306	20.139	36.817	35.783	40.215	57.148	54.388	57.177	67.521	59.115	71.03	68.264	65.29	64.503	71.702	66.958	50.522	47.438	43.887	54.384	49.229	51.731	46.655	49.772	46.298	61.91	56.195	65.67	67.374	71.968	62.987	80.606	81.582	86.714	79.936	82.52	80.398	87.338	81.613
17.054	6.9471	0	0	0	0	0	0	0	0	0	0	0	0	0	0	0	0	0	0	0	0	0	0	0	0	0	0	0	0	0	0	0	0	0	0	0	0	0	1.8228	4.7995	6.6588	6.7598	0	0	0	12.719	4.5563	14.29	10.485
14.952	0	1.7334	0	0	0	0.82957	2.4336	0	0	0	0	4.5076	0	0	0	0	0	0	0	0	0	0	0	0	0	0	0	0	0	0	0	0	0	0	0	0	0	0	0	0	0	0	0	0	0	0	0	0	0
52.18	12.295	0	0	0	0	0	0	0	0	0	0	0	0	0	0	0	0	0	0	0	0	0	0	1.8697	2.9673	4.3774	10.848	10.005	22.8	15.852	28.543	50.064	37.282	0	0	0	11.24	0.93331	0	7.0498	0	0	0	1.7668	3.5387	0	2.635	16.733	22.962
23.874	7.7103	0	0	0	0	7.7954	7.0562	0	0	0	0	0	0	0	0	0	0	0	0	0	0	0	0	0	0	0	0	0	0	0	0	0	0	0	0	4.7155	0	0	0	0	0	0	2.2755	4.5425	11.962	7.2252	0	0	0
0	0	0	0	2.0778	10.863	18.637	6.0803	4.3595	8.5959	12.988	23.114	16.423	14.068	11.487	16.239	19.846	11.41	12.392	18.814	11.373	7.4651	12.496	27.706	2.5927	16.914	2.4123	9.8934	7.8482	9.2118	13.966	10.832	12.945	16.411	16.903	18.724	23.154	25.736	27.417	0	0	0	0	0	0	0	0	0	0	0
20.302	9.7875	0	2.1321	0	0	0	5.0123	9.1998	31.298	73.913	79.041	116.39	139.72	167.69	186.46	241.59	265.62	288.72	314.12	336.25	353.5	380.96	381.34	406.3	420.03	409.14	431.65	439.88	458.09	463.43	499.05	479.03	509.88	481.65	484.94	468.83	484.39	463.3	467.22	467.8	460.1	472.82	479.31	454.9	490.46	471.72	480.78	478.48	471.21
50.74	5.7385	0	0	0	0	0	0	0	0	3.606	11.31	25.575	23.194	28.768	41.566	41.662	6.2132	0	2.3894	6.6204	10.432	6.6306	0	4.1138	1.6441	4.1235	8.2797	12.46	3.8702	4.3242	9.943	7.6606	15.524	8.6357	6.1406	13.621	18.977	24.48	28.616	34.509	41.502	43.881	47.559	56.467	57.711	60.736	67.748	66.718	68.001
6.8967	4.3713	0	0	1.9938	0	0	0	0	0	0	0	0	0	0	0	0	0	0	0	0	0	0	0	1.5127	0.09488	0	0	0	2.371	10.242	0	12.974	13.003	13.743	12.589	6.5622	6.5553	12.633	6.1088	11.883	10.62	12.605	14.659	12.26	19.05	13.119	17.384	16.971	18.183
21.479	5.4335	0	0	0	0	0	0	0	0	0	0	0	0	0	0	0	0	0	0	0	0	0	0	0	0	0	0	0	0	0	0	0	0	0	0	0	0	0	0	0	0	0	0	0	0	0	0	0	0
1.7999	1.9255	0	0	6.0705	3.6273	3.3452	0	0	0	0	0	0	0	0	0	0	0	0	0	0.059597	8.4384	18.146	22.664	30.608	28.707	41.88	27.236	42.331	39.986	38.892	43.907	55.274	56.528	60.626	66.45	72.018	71.336	73.261	71.403	76.139	77.052	82.549	85.125	101.91	88.546	99.743	104.7	111.26	105.49
10.902	4.6122	0	2.3404	0	0	0	3.8845	0	0	0	0	0	0	0	0	0	0	0	0	0	0	0	0	0	0	0	0	0	0	0	0	0	0	0	0	0	0	0	0	0	0	0	0	0	0	0	0	0	0
51.444	15.561	0	0	0	0	0	0	0	0	0	0	0	19.763	38.707	55.476	33.612	73.593	99.068	104.6	86.94	122.63	139.44	116.26	142.68	124.55	142.54	138.75	131.11	148.45	151.87	151.15	172	162.79	163.27	167.61	156.47	174.89	168.45	164.87	165.67	166.36	164.41	171.57	155.42	144.64	134.88	152.76	153.41	150.94
7.7559	0.1213	0	1.3684	0	3.5261	0	1.6131	7.6179	0	4.4946	2.0005	5.854	3.8789	3.1839	10.256	10.25	8.683	7.117	0	0	0	0	0	0	0	0	0	0	0	0	0	3.0811	0	0.13296	0	0.89575	8.6436	0	6.7573	4.9427	5.0396	12.702	2.8275	12.408	8.1028	16.065	16.328	16.836	26.695
21.625	5.7819	0	0	0	0	0	9.5514	1.6324	2.1956	0	0	0	0	0	0	0	0	0	0	0	0	0	0	0	0	0	0	0	0	0	0	0	0	0	0	0	23.971	21.197	24.809	54.678	33.567	48.305	60.015	57.117	90.21	105.72	105.56	124.76	116.79
55.587	15.696	0	0	0	0	0	0	0	0	0	0	0	0	0	0	0	0	0	0	0	0	0	0	0	0	0	0	0	0	0	0	0	0	0	0.18532	5.0118	25.847	23.923	22.173	6.0364	18.41	20.369	15.124	31.038	27.799	24.799	29.693	36.017	43.231
9.1498	4.131	0	0	10.944	0	0.23644	11.611	0	0	2.673	0	8.9285	10.643	4.9133	7.0749	5.9953	0	0	0	0	9.0106	7.4188	16.812	4.3036	0	2.9847	5.9008	0	0	4.7711	2.9727	5.4964	12.135	23.559	34.594	39.239	48.454	64.928	74.744	93.727	94.93	114.95	133.64	140.12	161.57	167.59	172.64	179.65	181.32
13.585	3.3633	0	0	0	0	0	0	0	0	0	0	0	0	0	0	0	0	0	0	0	0	0	0	0	0	1.6371	4.7598	15.293	8.7374	17.336	32.912	33.004	36.138	40.276	40.511	43.623	46.694	50.964	48.462	55.06	47.524	58.634	50	53.888	49.844	61.441	59.949	72.321	75.138
15.693	3.5899	0.98695	0.084016	0.7912	0	0	0	0	0	1.0853	0	4.9447	0	11.526	0	7.8123	0	0	0	0	0	0	0	0	0	0	0	0	0	0	0	0	0	0	0	0	0	0	0	0	0	0	0	0	0	0	0	0	0
0	1.0691	0	2.185	0	0	7.6408	5.6576	1.8463	4.0557	2.7674	8.9636	9.2491	2.5862	10.889	8.929	10.204	9.9013	12.065	17.598	4.1801	15.311	12.377	13.389	19.419	12.552	10.472	13.095	5.835	17.031	10.411	15.331	11.196	16.896	21.65	22.958	23.363	17.305	14.637	20.507	12.275	25.542	19.512	21.753	22.852	21.77	18.41	15.458	16.588	14.203
25.42	10.578	0	0	0	0	0	0	0	0	0	0	0	0	0	0	0	0	0	0	0	0	0	0	0	0	0	0	0	0	0	0	0	0	0	0	0	0	0	0	0	0	0	0	0	0	0	0	0	0
0	2.7554	0	0	0	7.3026	5.719	12.025	11.729	7.3671	7.8521	6.434	0	6.187	4.164	0.93385	0	0	0	0	0	0	4.6818	0	0	0	0	0	0	0	0	0	0	0	0	0	0	0	0	0	0	0	0	0	0	0	0	0	0	0
16.684	8.1604	0	1.8183	0	0	0	0	0	0	0	0	0	0	0	0	0	0	0	0	0	0	0	0	0	0	0	0	0	0	0	0	0	0	0	0	0	0	0	0.73918	0	5.0528	9.6237	14.888	17.08	18.592	0	21.161	22.067	39.889
86.876	21.328	0	0	0	0	0	0	0	0	0	0	0	0	0	0	0	0	0	0	0	0	0	0	0	0	0	0	0	0	0	0	0	0	0	0	0	0	0	0	0	0	0	0	0	0	0	0	0	0
22.85	11.99	0	1.7069	0	0	0	0	0	0	0	0	0	0	0	0	0	0	0	0	54.934	118.4	189.57	274.57	368.51	469.39	565.08	651.58	712.75	793.86	899.15	946.03	981.04	1046.1	1094.9	1097.3	1149.2	1225.4	1229.5	1193.7	1281.6	1295.9	1346.6	1332.1	1385.3	1356.8	1323.2	1388.9	1338.7	1344.3
6.4668	3.789	0	0.10517	0	0	4.6787	0	6.3284	2.5658	13.301	11.736	11.724	7.4468	13.703	5.8154	0	9.253	9.4966	16.317	23.862	31.362	39.31	43.579	47.608	56.401	68.695	73.262	65.649	84.466	87.79	93.889	100.27	103.4	111.31	111.27	109.2	119.67	121.32	106.54	113.99	109.45	107.21	107.87	125.35	121.57	116.05	119.25	107.23	108.51
2.9552	0	1.5228	0	0	0	6.0071	0	0	0.2967	0	0	0.57691	0	0	0	0	0	0	0	0	0	0	0	0	0	0	0	9.578	6.5213	23.664	16.318	16.909	28.508	25.535	14.645	13.252	21.413	26.782	14.952	34.521	23.768	28.741	28.428	33.719	26.174	23.07	15.759	14.732	26.923
14.169	9.6638	0	0	0	0	0	0	0	0	0	0	0	0	0	0	0	0	0	0	0	0	0	0	0	0	0	0	0	0	0	0	0	0	0	0	0	0	0	0	0	0	0	0	0	0	0	0	0	0
0	0	0	0	0	4.7081	14.113	12.878	24.732	41.371	56.167	78.717	99.922	119.96	140.26	167.16	192.32	184.94	199.03	213.7	230.73	245.66	246.14	247.1	264.27	245.13	312.99	315.85	316.84	283.41	279.97	285.35	286.65	317.66	295.37	304.46	308.07	316.1	312.43	300.9	292.03	298.23	301.69	287.29	286.3	304.61	318.89	308.97	319.77	287.96
0	0	0	0	0	8.8463	9.1365	7.5191	9.0439	4.5218	12.784	21.605	25.015	21.437	29.873	28.917	31.057	35.878	43.089	45.318	38.697	43.418	63.812	61.359	65.948	60.736	45.734	56.132	49.946	58.985	50.979	57.495	48.538	59.737	59.585	54.284	62.035	59.411	63.372	67.187	65.54	70.499	72.469	77.323	79.476	79.435	80.768	85.02	83.089	83.924
3.6581	2.9855	0	0	0	5.1873	1.365	4.0219	1.7052	2.5557	0	0	0.74758	0	0.54952	0	0	0	0	0	0	0	0	0	0	0	0	0	0	0	0	0	0	0	0	0	0	0	0	0	0	0	0	0	0	0	0	0	0	0
0	0	0	0.1453	5.4244	9.9284	16.042	9.715	23.616	29.791	40.343	41.334	46.68	51.507	54.789	51.946	55.83	59.787	55.431	62.119	67.61	63.664	71.677	76.773	89.209	89.593	91.467	98.042	81.89	100.95	104.88	112.32	108.99	128.85	131.53	135.7	139.62	124.12	125.4	145.51	132.73	156.45	140.67	146.92	148.91	147.59	151.77	147.68	146.78	156.1
17.463	9.0463	0	0	0	0	0	0	0	0	0	0	0	0	0	0	0	0	0	0	0	0	0	0	0	0	0	0	0	0	0	8.2625	19.557	15.819	23.327	27.429	33.118	25.266	28.143	23.828	33.648	33.832	46.655	40.202	33.836	35.664	30.58	38.528	47.709	46.057
22.66	8.1766	0	0	0	0	0	0	0	0	0.16049	0	0	0	5.7512	0	8.3872	15.699	18.192	38.861	42.354	69.94	65.969	73.224	109.26	90.861	80.783	82.874	84.742	72.732	78.728	88.828	71.02	78.386	82.877	86.407	97.505	103.13	111.07	103.26	114.92	123.59	134.7	140.07	160.85	186.86	195.66	205.31	220.37	216.86
0.75929	1.8257	0	3.8032	9.3386	0	0	0	0	0	0	0	0	0	0	0	0	0	0	0	0	0	0	0	0	0	0	0	0	0	0	0	0	0	0	0	0	0	0	0	0	4.9111	0	3.1541	2.9921	4.7785	10.938	18.257	25.68	10.664
2.0007	0.21556	0	0	1.0388	0	5.6163	2.586	3.8121	3.7188	0	2.4268	0	1.684	0	0	0	0	0	0	0	0	0	0	0	0	0	0	0	0	0	0	0	0	0	0	0	1.021	0	0	0	0	0	0	0	0	0	0	0	0
19.549	10.32	0	0	0	0	0	0	0	0	7.0263	25.17	33.98	41.918	61.001	96.789	98.933	127.88	160.39	165.19	162.91	158.63	190.31	205.54	255.97	250.93	244.43	262.41	286.23	329.46	344.41	363.21	377.02	394.2	411.33	411.83	399.92	424.75	406.67	413.78	431.4	425.1	414.4	423.82	417.92	419.11	395.71	424.35	413.43	424.43
0	0	0.026756	4.378	7.0649	0.1512	0	3.9271	1.0967	10.913	15.144	19.374	21.173	22.685	27.883	41.33	29.676	36.044	52.17	38.576	48.466	45.45	63.259	61.557	62.316	60.094	72.638	67.08	66.31	70.669	74.74	100.62	131.33	162.43	223.03	295.03	372.93	429.5	525.13	621.74	707.68	798.35	830.07	944.44	998.25	1041.8	1131.5	1189.3	1214.4	1257.5
13.734	0	0	2.8943	1.7991	0	0.19185	3.4077	0	0	0	0	0	0	0	0	0	0	0	0	0	1.8599	0	4.3249	8.0006	8.9907	11.251	12.717	5.1744	14	13.691	16.756	17.974	22.914	28.584	13.195	24.678	14.331	27.235	19.782	24.336	30.593	26.973	28.976	32.921	26.359	23.239	24.674	27.941	30.993
7.8686	5.0256	0.91314	0	0	0	0	0	0.046812	0	1.2261	0	0	0	0	0	0	0	0	0	0	0	0	0	0	0	0	0	0	0	0	0	0	0	0	0	0	0	0	0	0	0	0	0	0	0	0	0	0	0
20.911	6.7963	7.4756	0	0	0	0	0	0	8.5226	11.102	10.704	11.691	6.5852	4.0229	0	3.2859	3.4152	14.48	13.239	6.168	11.748	15.516	6.9193	18.272	20.269	15.786	20.337	8.4707	15.883	16.129	24.43	22.663	23.793	27.38	37.913	38.284	48.008	44.356	41.765	50.849	45.246	57.2	59.778	62.44	80.183	75.593	91.994	90.034	99.143
7.0352	0	0	0.19616	0	0.090149	0.69521	8.9447	4.4731	3.9656	4.3409	0	0	0	0	0	0	0	0	0	0	0	0	0	0	0	0	0	0	0	0	0	0	0	0	0	0	0	0	0	0	0	0	3.8537	7.7717	18.658	26.367	17.556	22.22	22.557
0	0.12079	0	0	0	7.7854	8.1826	5.8326	2.748	10.716	12.531	18.576	20.466	17.403	22.361	25.753	25.25	29.109	22.539	30.56	25.527	30.058	32.764	32.573	42.314	41.841	40.739	47.935	47.596	58.026	55.729	56.124	55.077	64.792	60.839	64.182	70.553	64.723	59.51	64.674	60.574	68.132	65.966	71.826	70.634	64.517	66.794	65.428	74.527	66.131
22.434	13.652	0	0	0	0	0	0	0	0	0	0	0	0	0	0	0	0	2.0061	0	0	2.8163	12.064	0	0	0	0	0	0	0	0	0	0	0	0	0	0	0	1.6225	0	0	0	0	0	0	0	0	0	0	0
4.5972	3.7372	2.2293	2.4424	0	0.27516	0	0	0	0	0	0	0	0	0	0	0	0	0	0	0	0	0	0	0	0	0	0	0	0	0	0	0	0	0	0	0	0	0	0	0	0	0	0	0	0	0	0	0	0
19.716	4.9368	1.3285	0	0	0	0	0	0	0	0	0	0	0	0	0	0	0	0	0	0	0	0	0	0	0	0	0	0	0	0	0	0	0	0	0	0	0	0	0	0	0	0	0	0	0	0	0	0	0
7.873	4.2074	0	4.3294	0	0	0	2.0701	3.5819	3.0119	0	0	0.51517	0	1.1124	0	5.9431	0.77662	0	2.8162	0	0.75436	0	0	0	5.1256	0	0	0	0	0	0	0	0	0	0	0	0	0	0	0	0	0	0	0	0	0	0	0	0
8.5543	8.1553	0	0	3.1564	0	0	0	0	0	0	0	0	0	0	0	0	0	0	0	0	0	0	0	0	0	0	0	0	0	0	0	0	0	0	0	0	0	0	0	0	0	0	0	0	0	0	0	0	0
61.065	15.414	0	0	0	0	0	0	0	0	0	0	0	0	0	0	0	0	0	0	0	0	0	0	0	0	0	0	0	0	0	0	0	0	0	0	0	0	0	0	0	0	0	0	0	0	0	0	0	0
9.6684	7.2942	5.689	0	0	0	0	0	0	0	6.1922	0	0	7.1247	3.1704	0	0	0	0	0	6.1849	12.335	3.5189	3.9672	0	1.5883	8.2375	5.5735	11.332	3.0794	4.1244	0	2.5144	3.7519	11.526	8.7576	7.2195	6.423	12.968	0	6.3772	0	0	0.21617	16.883	9.4163	10.685	10.125	6.8778	9.2113
3.955	0	0	0	0	0	8.3182	0	0	0	6.6234	0	1.2296	4.3485	13.507	9.1814	4.7649	0.72541	0	0.61717	5.6228	8.3493	5.6468	10.99	0.46858	2.5162	2.1962	0	0	0	12.594	6.3079	5.978	2.6001	5.5297	6.5759	11.038	6.4562	6.905	0	0	0.33289	0	0	0	0	0	0	0	0
7.8965	6.4798	0	2.7658	0	0	0	0	0	0.14767	0	0	0	0	11.09	0	0	0	0	0	0	0	0	0	0	0	0	0	0	0	0	0	0	0	0	0	0	0	0	0	0	0	0	0	0	0	0	0	0	0
19.7	6.0984	3.5255	0	0	0	0	0	0	0	0	0	0	0	0	0	0	0	0	0	0	0	0	0	0	0	0	0	0	0	0	0	0	0	0	0	0	0	0	0	0	0	0	0	0	0	0	0	0	0
23.898	6.7959	0.80679	0.019703	0	0	0	0	0	0	0	0	0	0	0	0	0	0	0	0	0	0	0	0	0	0	0	0	0	0	0	0	0	0	0	0	0	0	2.4367	12.758	38.337	49.793	51.023	64.95	77.473	93.536	104.03	109.45	127.73	136.3
8.4006	0	0	6.5256	0	0	0	0	0	0	0	0	3.4151	0	0.70371	0	0.64401	1.6344	3.2019	22.622	29.122	35.984	41.014	44.996	42.929	43.693	49.459	48.482	44.297	47.153	42.341	51.577	56.159	60.564	66.151	54.697	64.083	55.93	52.173	45.567	59.175	50.195	54.201	45.361	47.997	36.09	30.603	34.23	36.331	38.575
4.4073	0	0	19.526	15.228	0	0	0	0	0	0	0	0	0	0	0	0	4.0147	1.413	9.3619	6.8182	6.0021	12.311	9.3885	0	3.3449	6.6786	16.924	0	3.0491	1.2096	2.2768	2.2546	3.0467	0	0	0	0	0	0	0	0	0	0	0	0	0	0	0	0
27.587	4.2833	0	1.8837	0	0	0	0	0	0	0	0	0	0	0	0	0	0	0	0	0	0	0	0	0	0	0	0	0	0	0	0	0	0	0	0	0	0	0	0	0	0	0	0	0	0	0	0	0	0
28.911	10.063	0	0	0	0	0	0	0	0	0	0	0	0	0	0	0	0	0	0	0	0	23.205	50.699	74.215	110.42	124.95	154.36	165.79	188.99	210.48	233.09	248.83	285.5	304.23	325.07	355.42	366.14	378.78	382.92	378.38	412.62	420.19	434.34	422.94	439.14	449.42	435.72	438.39	446.02
11.442	4.6936	1.8624	0.93778	0	0	0	0	0	0	0	0	0	0	0	0	0	0	0	0	0	0	0	0	0	0	0	0	0	0	0	0	0	0	0	0	0	0	0	0	0	0	0	0	0	0	0	0	0	0
16.611	6.7219	0	0	0	0	0	0	0	0	0	0	0	0	0	0	0	0	0	0	0	0	0	0	0	0	0	0	0	0	0	0	0	0	0	0	0	0	0	0	0	6.8636	9.0824	0	0	0	0	0.69844	21.97	5.1614
28.083	9.6781	0	0.56819	0	0	0	0	0	0	0	0	0	0	0	0	0	0	0	0	0	0	0	0	0	0	0	0	0	0	0	0	0	0	0	0	0	0	0	0	0	0	0	0	0	0	0	0	6.1471	0
0	0	0	29.086	21.564	0	0	0	0	0	0	0	0	0.68528	2.6979	0	6.5345	6.2614	16.14	14.088	14.296	13.422	20.51	35.469	35.183	40.53	34.925	32.655	45.924	35.946	43.117	38.03	46.2	39.274	51.75	38.541	40.164	34.819	37.935	31.613	41.66	36.483	35.869	25.592	20.682	34.732	31.692	43.99	48.733	40.926
8.1112	6.0959	0	0.25742	1.5603	0	0	2.9571	5.6135	2.3492	7.4124	13.957	20.815	38.696	53.326	50.506	59.489	74.356	81.07	89.765	108.01	119.75	133.04	125.24	137.79	141	150.27	153.86	153.92	152.38	159.66	174.16	193.46	182.54	175.96	193.35	194.47	203.55	192.01	204.05	202.71	205.69	199.93	215.5	206.18	220.83	217.07	226.48	216.03	215.96
26.257	6.4914	3.4841	0	0	0	0	0	0	0	0	0	0	0	0	0	0	0	0	0	0	0	0	0	0	0	0	0	0	0	0	0	0	0	0	0	0	0	0	0	0	0	0	0	0	0	0	0	1.7179	0
52.939	0	0	0	0	0	0	0	0	0	0	0	0	0	0	0	0	0	0	0	0	0	0	0	0	0	0	0	0	0	0	0	0	0	0	0	0	0	0	0	0	0	0	0	2.7496	6.2337	7.2236	3.1698	9.5823	0.72376
22.948	4.7969	0	0	0	0	0	1.0733	0	2.1753	8.3718	7.1586	8.0454	14.919	24.046	20.91	21.359	12.51	18.029	18.765	20.579	26.842	23.946	22.406	22.79	29.903	22.566	32.606	23.794	28.645	32.403	30.737	37.793	39.52	39.666	42.884	41.932	46.379	34.42	29.746	34.268	43.935	44.84	41.724	50.719	43.974	49.437	56.229	41.214	54.171
2.9213	5.7522	0	0	0	2.2157	0.482	0	0	0	0	0	0	0	0	0	0	0	0	0	0	0	0	0	0	0	0	0	0	0	0	0	0	0	0	0	0	0	0	0	0	0	0	0	0	0	0	0	0	0
5.1504	7.2527	0	4.1739	0	0	0	0	0	0	0	0	0	0	0	0	0	0	0	0	0	0	0	0	0	0	0	0	0	0	0	0	0	0	0	0	0	0	0	0	0	0	0	0	0	0	0	0	0	0
84.078	28.717	0	0	0	0	0	0	0	0	0	0	0	0	0	0	0	0	0	0	0	0	0	0	0	0	0	0	0	0	0	0	0	0	0	0	0	0	0	0	0	0	0	0	0	0	0	0	0	0
0	2.2976	0	0	0	0	2.3113	1.4018	0	3.0862	0	0	0	0	1.123	0	0	0	0	0	4.8147	0	3.0939	0	1.4169	3.3986	0	0	0	1.585	2.2154	1.0578	0	3.3678	0	0	0	0	0	0	0	0	0	0	0	0	0	0	0	0
15.082	2.6752	0	0	0	1.7693	0	0	0	0	0	0	0	0	0	0	0.31583	0	0	0	0	4.4337	7.2449	7.7583	2.3235	2.4872	0	6.7797	12.27	9.6176	15.057	14.87	22.099	17.685	13.709	15.145	20.96	21.544	37.819	12.444	30.538	15.922	15.288	21.767	19.406	29.144	26.119	16.223	11.444	21.098
0	0	0	0.2778	1.8676	8.5328	13.969	8.6764	9.4947	18.312	15.835	25.913	29.728	27.188	29.461	27.61	28.935	37.32	35.319	38	28.864	33.163	33.899	36.116	47.275	42.806	37.82	45.612	42.505	45.59	38.019	44.475	58.202	77.156	96.796	125.82	164.53	181.19	214.4	259.66	302.77	361.03	381.28	395.38	454.15	490.43	514.25	545.79	573.61	613.77
2.9537	0	0	0	4.1057	0	2.1442	5.3514	2.816	4.8021	8.3831	0	5.1153	4.3588	9.1213	14.637	12.074	8.9162	0.90288	0.34401	7.2001	17.146	16.801	16.634	2.9746	12.111	7.5014	10.381	10.587	1.4967	13.132	12.612	9.4889	6.4852	10.581	11.534	13.834	7.8952	11.769	0.34109	12.051	3.2315	3.9226	2.7067	6.3096	9.3221	11.072	1.0995	0	4.3565
29.038	2.4233	0	0.15012	0	0	0	0	0	0	0	0	0	0	0	0	0	0	0	0	0	0	0	0	0	0	0	0	0	0	0	0	0	0	0	0	0	0	0	0	0	0	7.0761	0	2.4685	4.6827	0	8.6774	14.549	13.85
49.174	0	0	1.4956	0	0	0	0	0.1705	13.88	29.228	31.868	60.664	55.107	68.581	70.676	65.757	80.843	83.122	92.945	95.705	101.03	84.887	77.669	69.052	93.172	94.319	94.851	109.8	98.412	111.77	108.92	95.062	85.106	103.92	95.149	102.11	119.12	130.07	119.34	144.58	152	148.12	167.46	179.36	175.01	186.56	194.7	207.09	201.9
2.9695	0	0	0	2.2064	6.6483	2.3735	0	0	0	1.1113	0	0	0	0	0	0	0	0	0	0	0	0	0	0	0	0	0	4.081	0	0	0	8.2894	12.818	12.162	14.268	7.886	17.187	23.883	2.7411	15.118	8.7758	0.7515	0	5.2489	0	0	0	0	4.4249
6.8148	0.22595	2.6435	0	0	0.44972	4.9984	16.316	31.766	41.37	74.795	82.941	112.54	147.67	161.41	178.48	179.09	203.25	196.7	181.88	191.42	217.28	198.81	222.24	210.97	195.7	186.79	241.45	226.16	230.02	212.45	217.4	226.56	215.11	218.68	231.07	236.65	226.76	218.93	217.92	212.98	214.73	202.53	226.34	214.32	220.46	219.71	217.96	214.25	218.04
5.5194	0	2.5395	0	8.2066	0	0	16.023	59.504	98.783	151.54	227.08	280.55	345	404.39	464.04	553.35	598.81	655.32	735.23	786.95	779.94	795.41	801.74	849.7	863.58	915.99	918.9	918.87	917.15	954.56	959.62	973.69	977.65	976.11	994.92	1003.5	976.33	971.17	973.87	973.99	968.52	958.11	936.77	941.07	930.56	944.97	937.42	944.31	936.03
23.278	3.136	0	0	0	0	0	0.93266	0	0	0	0	0	0	0	0	0	0	0	0	0	0	0	0	0	0	0	0	0	0	0	0	0	0	0	0	0	0	0	0	0	0	0	0	0	0	0	0	0	0
0	0	0	7.4831	3.7111	0	0	0	0	10.414	34.606	35.949	37.512	49.811	48.905	60.568	51.374	54.04	60.029	56.382	84.853	79.544	80.004	76.2	90.017	74.399	74.321	71.296	78.275	83.829	88.848	89.348	83.394	87.806	79.962	90.975	98.186	99.836	107.06	107.38	100.45	102.8	105.34	106.65	99.429	108.57	117.63	119.09	118.92	118.3
4.6798	0	0	0.47813	0	0	9.7704	9.1906	25.842	57.039	86.799	114.59	145.57	153.82	185.93	194.6	211.57	208.9	213.25	222.77	249.79	248.89	255.08	257.17	272.59	262.25	269.56	263.21	274.51	275.4	286.35	320.72	334.11	368.23	432.22	468.18	519.74	558.68	577.12	631.37	722.85	608.56	808.76	871.55	916.24	947.49	989.17	1051.9	1071.7	1116.7
0	0	0	0	3.6274	8.8904	6.2877	4.8779	21.429	25.666	44.178	56.229	61.289	93.395	105.2	113.01	140.8	158.96	186.67	187.62	207.34	222.7	228.07	222.8	240.53	235.75	241.99	245.91	240	262.33	248.68	261.81	245.35	276.67	280.6	268.45	273	290.16	298.19	304.4	293.1	307.61	310.69	303.58	329.59	348.1	344.35	351.3	351.29	364.42
34.647	0	0	0	0	0	0	0	0	0	0	0	0	0	0	7.5948	0.13772	0	0	9.0224	9.6867	5.5563	9.2672	0.57508	5.5965	6.2953	4.9507	4.1111	6.5173	8.0976	7.7454	7.126	6.7469	0	0	0	0	0	0	0	0	0	0	0	0	0	0	0	0	0
0	0	0	9.929	0	0.9072	17.94	21.032	30.96	27.654	37.548	43.95	54.357	65.317	81.237	28.793	74.849	78.424	73.645	99.021	92.281	96.867	94.426	94.875	87.619	105.01	97.991	84.734	80.058	76.078	94.536	92.541	122.45	140.31	188.12	232.15	300.94	343.57	381.43	433.44	495.25	517.15	570.48	601.37	635.08	690.53	703.18	715.45	728.63	749.73
30.35	0.89675	0	0	0	0	0	0	0	0	0	0	0	0	0	0	0	4.4621	18.465	17.461	32.848	49.864	63.481	68.891	71.262	73.829	80.752	93.194	96.893	101.84	111.51	119.38	114.29	123.01	122.28	132.05	127.73	127.22	128.91	120.63	130.81	129.54	137.85	129.31	125.29	130.58	128.62	130.66	132.74	138.21
68.666	7.942	0	0	0	0	0	0	0	0	0	0	0	0	0	0	0	0	0	0	0	0	0	0	0	0	0	0	0	0	0	0	0	0	0	0	0	0	0	0	0	0	0	0	0	0	0	0	0	0
13.131	2.3762	3.6175	0	0	0	0	0	0	0	0	0	0	0	0	0	0	0	2.8489	0.93001	3.6723	6.8676	0	0	0	0	2.6586	1.1431	0	4.7819	9.5354	11.061	5.2517	9.9658	7.2595	16.452	13.781	21.822	14.777	9.4075	10.897	4.5188	0.44148	0	0.79258	3.4564	0	0.10486	5.9404	0
0	0.54316	1.3475	0	4.3252	2.1382	2.1825	8.6129	11.579	12.364	21.183	18.106	0	0	8.0422	18.5	9.7053	4.6721	0.40064	0	2.3531	12.917	8.687	7.5552	2.7919	2.3186	5.3381	3.8458	6.4183	4.7325	10.287	14.007	15.172	15.719	30.06	25.456	40.621	43.538	48.038	44.066	53.289	60.577	68.072	79.198	81.035	87.994	97.097	90.663	98.535	100.16
8.5894	2.1437	0	2.5738	0	0	4.7986	4.0442	0	0	2.6804	1.6749	6.1326	5.371	1.2631	0	5.0393	3.2163	0	5.1716	9.2118	11.731	9.0144	13.247	6.9488	5.1062	11.084	10.2	5.5793	9.1425	0	1.794	9.0258	10.624	11.859	11.243	17.086	7.7016	0	12.3	10.149	13.054	24.356	13.44	14.978	7.9301	11.227	3.5073	13.892	17.509
8.084	7.4711	0	0	0	0	0.76816	1.7691	0	0	0	0	0	0	3.0982	0	0	0	0	0	0	0	0	0	0	0	0	0	0	0	0	0	0	0	0	0	0	0	0	0	0	0	0	0	0	0	0	0	6.0746	0.35889
12.714	0.64135	0	5.7153	0	0	3.2589	4.6592	0	0.15365	13.92	17.183	29.848	23.898	30.467	40.319	37.178	39.576	48.432	42.873	52.756	55.527	58.781	59.658	52.322	56.037	56.433	55.904	48.139	49.222	41.266	48.254	50.396	49.98	61.553	56.436	62.33	53.031	54.914	58.724	64.384	67.35	67.652	60.172	69.449	65.964	59.661	57.299	65.653	72.239
0	0	0	0	4.696	16.364	12.576	23.875	25.006	46.242	58.147	74.56	74.723	92.182	87.269	91.729	115.99	126.21	149.64	114.27	164.07	149.39	131.59	142.62	138.78	148.44	117.78	152.76	140.43	135.89	138.45	156.14	119.31	127.64	131.71	128.28	132.23	128.1	130.23	141.16	138.13	141.23	138.51	139.08	132.57	142.35	136.79	140.1	137.49	145.95
27.168	3.959	0	0	0	0	0	0	0	0	0	0	0	0	0	0	0	0	0	0	0	0	0	0	0	0	0	0	0	0	0	0	0	0	0	0	0	0	0	0	0	0	0	0	0	0	0	0	0	0
18.04	2.1935	0	0	0	0	0	2.5229	0.94899	0	0	0	0	0	0	0	0	0	0	0	0	0	0	0	0	0	0	0	0	0	0	0	0	0	0	0	0	0	0	0	1.3638	3.3937	7.9778	0	0	7.1403	0	13.766	17.056	22.552
6.6409	4.3448	2.8552	5.7842	0	0	0	0	0	0	0	0	0	0	0	0	0	0	0	0	0	0	0	0	0	0	0	0	0	0	0	0	0	0	0	0	0	0	0	0	0	0	0	0	0	0	0	0	0	0
20.4	3.5193	0	0	0	0	0	0	0	0	0	0	0	0	0	0	0	0	0	0	0	0	0	0	0	0	0	0	0	0	0	0	0	0	0	0	0	0	0	0	0	0	0	0	0	0	0	0	0	0
13.955	7.0655	1.3244	0.17997	0	0	0	7.5386	0	0	0	0	0	0	0	0	0	0	0	0	0	0	0	0	22.373	0	13.406	31.467	19.556	21.122	33.866	51.772	48.855	43.181	62.324	51.13	68.977	39.074	49.734	55.531	56.286	60.517	54.942	59.803	62.839	56.522	65.93	63.952	58.975	65.877
0	0.25352	0	7.181	2.693	4.1905	8.6714	12.367	4.0691	7.7636	14.9	14.579	18.551	18.109	11.711	16.415	17.292	15.109	21.56	27.715	23.32	24.575	30.157	45.226	39.26	49.041	39.745	44.613	39.571	42.328	41.961	58.954	43.593	48.756	49.21	51.382	50.966	47.167	49.295	50.126	60.011	50.057	47.527	46.329	52.219	52.429	61.202	55.047	51.02	49.538
4.3687	0.76744	0	0	0	0.45783	1.0564	0	0	0	0.56645	0	0	0	0	0	0	0	0	0	0	0.54727	0	0	0	0	0.65318	1.975	9.6992	19.401	13.68	15.412	27.209	46.848	72.302	82.237	95.579	108.36	134.99	149.6	153.69	182	196.75	207.85	240.1	257.9	267.05	272.85	283.48	311.95
11.1	4.4106	0	0	0	0	0	0.24411	0	0	8.0836	1.5704	21.477	13.681	43.55	45.566	60.661	67.354	70.54	82.581	94.797	109.99	117.98	133.42	154.53	175.6	184.44	186.21	196.29	143.79	163.75	161.27	167.79	126.77	175.27	139.99	174.24	168.06	170.06	155.09	161.02	170.88	158.32	177.35	165.39	174.21	169.72	173.04	172.83	168.06
54.726	6.269	0	0	0	0	0	0	0	0	0	0	0	0	0	0	0	0	0	0	0	0	0	0	0	0	0	0	0	0	0	0	0	0	0	0	0	0	0	0	0	0	0	0	0	0	0	0	0	0
6.3989	0.37798	0	1.2682	0	0	0.057809	0	0	0	0	0	0	0	0	0	0	0	0	0	0	0	0	0	0	0	0	0	0	0	0	0	0	4.4647	14.554	34.068	50.565	67.283	94.494	104.91	158.8	161.02	177.28	189.61	211.46	239.35	252.93	253.43	263.24	281.93
0.96321	1.2329	0	0	2.5146	0	4.5879	5.9672	5.5859	7.7715	2.4791	4.0143	0	0	12.482	0	0	0	0	0	0	0	1.1679	0	0	0	0	0	0	0	0	0	0	0	0	0	0	3.8702	0	0	0	0	0	0	0	0	0	0	0	0
23.939	5.8787	0	0	0	0	0	0	0	0	0	0	0	0	0	0	0	0	0	0	0	0	0	0	0	0	0	0	0	0	1.316	0	0.35965	0	0	1.6122	0	1.4117	0	0	0.31574	0	0	0	0	0	0	0	0	0
0	0	0	4.2679	3.8365	7.2357	4.7425	1.7059	2.7497	3.3272	11.258	13.139	9.8009	10.07	17.662	18.055	12.751	9.9666	16.244	12.303	14.167	11.728	22.533	31.076	21.202	23.596	25.808	40.741	26.195	48.942	47.589	60.349	69.014	75.633	88.75	103.63	117.96	124.44	114.63	103.03	113.09	109.8	124.09	121.99	149.03	142.28	133.42	145.49	150.95	145.02
0	0	0	4.4359	6.7805	9.3311	5.158	1.5911	0	0	6.8561	8.2874	14.307	8.3014	12.666	6.6006	11.699	14.73	16.599	16.324	16.79	18.342	23.71	30.305	19.015	26.782	20.195	27.82	16.94	23.14	26.489	32.535	26.782	32.698	31.968	36.927	31.441	28.354	38.475	36.713	39.74	31.27	34.845	36.343	34.679	40.954	36.116	37.367	35.982	34.091
20.458	2.0615	0	0	0	0	2.0274	0	0	0	0	0	0.70762	0	0	0	0	0	0	0.88097	1.2657	0.74362	2.1834	4.4205	5.8532	4.3075	0	0	0	5.269	2.3311	16.607	3.0616	9.4605	0.089399	3.8543	0.11537	12.092	10.092	1.3381	1.8084	0	0	0.65921	0	0	4.5251	5.3523	7.0764	0
2.2921	6.1355	2.564	0	0	0	1.2741	0	0	0	0	0	0	0	0	0	0	0	0	0	0	6.1274	5.3962	5.0328	0.11572	0	0	0	5.5471	3.1738	0	0	4.4351	8.1419	8.7817	5.705	3.3741	3.4465	10.232	0.44213	6.86	2.0362	1.7208	0	16.852	9.839	15.642	15.559	13.857	22.433
21.44	0.01069	0	0	0	0	1.1736	2.1295	0	0.22146	0	3.5331	8.5378	12.331	14.15	21.145	22.044	20.612	19.46	33.596	36.68	45.477	51.867	53.476	57.627	67.705	67.794	81.625	75.525	89.049	86.197	94.994	86.988	95.947	102.23	97.577	99.743	85.467	90.871	87.456	94.404	98.775	96.658	103.85	104.8	100.96	98.904	98.183	104.33	103.49
26.707	0	0	7.7368	6.5971	0	0	0	0	0	0	0	0	0	0	0	0	0	0.88819	0	5.0642	8.172	12.221	8.5032	13.376	11.309	20.752	23.372	17.774	19.977	25.531	28.516	22.266	33.18	23.714	32.57	29.164	26.902	22.395	16.792	17.367	10.651	17.424	14.677	10.495	22.009	17.282	17.494	28.887	18.952
67.355	12.415	0	0	0	0	0	0	0	0	0	0	0	0	0	0	0	0	0	0	0	0	0	0	0	0	0	0	0	0	0	0	0	0	0	0	0	0	0	0	0	0	0	0	0	0	0	0	0	0
18.486	0	0	0	0	0	0	0	0	0	0	0	0	0	0	0	0	0	3.6036	4.9854	18.36	26.115	37.16	42.703	47.371	61.452	68.467	69.389	83.344	90.425	87.772	101.2	110.41	115.84	127.08	117.34	117.28	127.15	138.69	122.87	130.99	118.14	125.66	114.47	110.15	125.03	125.83	133.99	130.74	124.62
5.9436	4.2475	2.0438	0	0	0	4.5514	4.2444	0	0	0	0	0	0	0	0	0	0	0	0	0	0	0	0	0	0	0	0	0	0	0	0	0	0	0	0	0	0	0	0	0	0	0	0	0	0	0	0	0	0
4.2974	2.3573	0	4.2651	0	0	0	0	0	0	0	0	0	0	0	0	0	0	0	0	0	0	0	0	0	0	0	0	0	0	0	0	0	0	0	0	0	0	0	0	0	0	0	0	0	0	0	0	0	0
82.809	19.468	8.1905	0	0	0	0	0	0	0	0	0	0	0	0	0	0	0	0	0	0	0	0	0	0	0	0	0	0	0	0	0	0	0	0	0	0	0	0	0	0	4.754	8.3592	23.806	33.669	29.877	35.996	43.096	52.531	68.938
4.1826	6.5313	4.66	0	0	0	0.72272	8.4582	6.813	20.505	29.971	32.964	48.423	62.832	70.064	84.362	88.763	91.254	117.51	97.024	119.9	125.7	135.25	118.39	104.98	130.92	143.74	95.767	132.57	142.57	130.46	126.59	143.2	144.31	138.98	139.66	152.4	142.05	145.42	137.42	143.57	150.43	148.7	145.77	144.01	145.35	145.97	148.24	165.36	169.68
8.9062	3.1044	0	2.845	0	0	0	0	0.27148	0	0	0	0.90437	0	3.1372	3.6264	0	0	0	0	0	0	0	0	0	0	0	0	0	0	0	0	0	0	0	0	0	0	0	0	0	0	0	0	0	0	0	0	0	0
0	0	0	0	0	8.7827	8.6364	5.7959	7.5442	14.89	15.809	18.528	19.398	21.238	25.346	22.751	20.122	26.685	25.986	31.812	26.838	30.413	45.234	53.804	68.704	83.496	87.742	112.69	115.37	127.03	155.22	168.55	188.64	204.32	223.67	229.87	233.37	242.34	236.5	254.25	272.34	271.85	280.84	272.88	275.01	285.38	283.25	289.89	300.02	298.94
0	0	0	2.2611	7.8237	4.8506	4.3443	0	0	0.84922	4.5015	5.1002	15.557	0	0	0	2.3851	0	0	0	0	0	0	7.7344	0	0	0	0	0	0	0	0	0	0	0	0	0	0	0	0	0	0	0	0	0	0	0	0	0	0
0	0.20384	0	10.741	2.7481	1.0098	4.9155	2.2587	4.4693	2.4911	7.9765	4.8139	10.645	5.3922	5.6257	5.8318	4.8753	1.2174	3.3653	0	4.4063	0	4.1818	13.759	2.0463	0	0	0.57141	0	0	0	0	0	0.72926	0	6.4434	0	0	1.3144	1.7138	4.3531	0	0	0	0.78613	0	1.1614	1.7695	2.6041	0.036086
0	9.8302	3.2742	0	0	0	4.709	10.704	25.836	49.467	81.145	121.99	160.2	201.58	222.66	257.1	271.58	295.36	338.47	358.28	394.09	420.11	414.38	439.59	439.49	433.75	442.22	440.68	424.09	418.97	415.82	404.4	428	427.08	426.73	421.03	422.95	431.6	414.57	400.55	400.63	396.65	415.88	386.31	388.2	391.63	404.52	394.06	388.9	391.57
0	13.166	5.2988	0	0	1.8786	3.8431	1.3752	2.8357	0.18471	0	0	0	0	0	0	1.6201	0	0	0	0	0	0	0	0	0	0	0	0	0	0	0	0	0	0	0	0	0	3.3205	0	8.4576	0	1.497	9.814	16.027	15.026	10.914	9.3843	12.257	14.318
8.7743	5.3076	0	5.5103	0	0	0	0	0	0	0	0	0	0	0	0	0	0	0	0	0	0	0	0	0	0	0	0	0	0	0	0	0	0	0	0	0	0	0	0	0	0	0	0	0	0	0	0	0	0
52.89	0	0	0	0	4.8957	0	0	0	0	0	0	0	0	0	0	0	0	0	0	0	0	0	0	0	0	0	0	0	0	0	0	2.266	0	0	1.9838	0	14.63	6.1156	3.3109	0	0.094495	0	0	5.3121	0	0	1.6746	3.1608	10.066
6.7414	7.8014	1.22	0.48615	0	0	0	0	9.8952	4.3148	9.7335	6.3539	14.106	9.2487	17.039	15.763	19.313	12.382	18.586	17.373	19.682	21.318	11.471	9.8022	13.392	19.15	21.189	18.097	19.235	14.434	23.872	20.609	16.666	21.192	22.018	15.793	19.334	14.146	16.214	15.93	20.02	11.44	24.382	15.461	14.374	26.303	27.26	22.718	36.454	34.454
26.056	6.8434	0	0	0	0	0	0	0	0	0	0	0	0	0	0	0	0	0	0	0	0	0	0	0	0	0	0	0	0	0	0	0	0	0	0	0	0	0	12.579	42.585	32.756	54.053	65.843	80.468	81.27	112.25	128.03	120.98	142.75
0	0	0	11.26	6.4972	6.3321	13.12	5.5837	3.9798	6.4661	21.454	15.811	18.218	22.903	27.058	24.836	21.365	20.304	22.073	22.169	21.553	25.822	27.277	35.9	27.27	37.561	22.225	31.774	29.202	32.374	31.779	35.338	44.522	28.142	29.687	37.013	34.094	34.34	34.235	32.48	40.359	29.89	28.782	33.333	34.585	32.76	39.877	40.164	42.436	36.659
13.91	0	0.94338	0	0	0	0	0	3.8272	0	0.8995	0	0	2.762	0	1.7856	0	0	0	0	0	0	0	0	0	0	0	0	0	0	0	0	1.0669	0	0	0	0	0	0	0	0	0	0	0	0	0	0	0	0	0
0.12884	0	0	0.49684	0	5.1426	12.031	3.5977	6.8878	5.8105	10.088	10.993	19.711	14.759	15.243	23.502	19.298	28.993	24.291	31.492	28.006	30.712	38.769	43.672	53.503	57.309	66.681	74.016	71.4	88.135	85.679	90.379	100.22	108.38	106.31	118.11	127.75	120.8	124.34	119.89	123.98	152.76	144.09	148.42	148.14	142.13	145.36	139.88	134.63	141.83
0	0	0	0.50462	9.238	15.741	10.901	9.1133	12.765	12.42	13.012	20.549	16.567	20.88	17.681	25.117	13.064	19.853	21.91	24.566	15.798	16.238	19.473	22.199	24.199	12.204	19.298	18.473	13.775	12.131	4.9846	13.616	9.5733	14.414	8.673	13.706	18.234	6.1327	8.1684	6.6141	1.9745	12.93	13.395	10.606	3.6385	0	1.0465	0	0	0.76344
0	0	0	0.10736	6.2191	5.4409	3.929	7.5425	0	8.4956	4.9253	1.7872	8.2785	4.0272	8.0436	3.4499	2.6214	4.8866	1.7999	0	0	0	3.1364	6.9185	0	0	0	0	0	0	0	0	0	0	0	0	0	0	0	2.9249	6.0948	0	0	0	0	0	12.538	6.5714	0.3142	9.9666
8.6538	2.3285	0	0	0	0	1.4517	0	0	0	5.421	2.0761	4.2865	2.1108	1.4635	2.7683	0	0	0	0	0	7.4623	6.622	7.382	4.0266	2.2507	7.2841	11.275	7.633	9.5535	8.4358	5.2385	12.617	18.699	15.639	11.784	11.578	14.686	13.926	8.775	4.5086	10.509	6.8831	8.3265	25.582	46.38	41.269	55.293	67.517	85.011
21.653	8.3638	0	0	2.6904	0	0	4.1389	0	0	0	0	0	0	0	4.1564	0.090332	1.7508	6.5991	8.6704	10.606	12.282	18.566	15.977	24.087	19.955	21.671	22.883	22.732	31.026	29.874	31.347	30.21	29.04	32.397	24.149	28.435	35.685	21.892	30.146	31.137	32.918	20.97	15.084	13.045	21.113	15.535	25.226	36.626	22.886
13.893	0	2.1546	0	0	0	0	0.88491	0	0	0	0	0	0	0	0	0	0	0	0	0	0	0	0	0	0	0	0	0	0	0	0	0	0	0	0	0	0	0	0	0	0	0	0	0	0	0	0	0	0
16.444	12.815	0	4.5164	0	0	0	0	0	0	0	0	4.2633	0	0	0	0	0	0	1.6964	0	2.2176	0	0	0	0	0	0	0	0	0.45862	0	0	0	8.4486	3.8888	19.436	18.68	19.933	31.306	42.865	50.255	71.772	55.344	79.056	66.827	75.942	87.917	88.513	90.847
9.4073	0	1.9062	0	0	0	1.0177	0	2.3671	0	0	0	0	0	0	1.6259	2.6643	1.2144	6.5007	0	0	0	0	4.552	0	0	0	0	0	0	0	0	0	0	0	0	0	0	0	0	0	0	0	0	0	0	0	0	0	0
26.098	0	0	6.0081	1.6751	0	0	0	0	0	0	0	0	0	0	0	0	0	0	0	0	0	0	0	0	0	0	0	2.7724	0	0	0	0	0	0	0	0	0	0	0	0	0	0	0	0	0	0	0	0	0
0	0.14878	0	12.345	0	0	0	6.1032	4.1717	4.2159	11.839	12.332	18.544	20.127	19.914	22.452	32.809	31.669	30.041	43.247	38.242	37.706	27.716	11.89	25.362	31.235	24.243	10.074	9.7233	7.0422	19.085	10.604	12.556	0.70375	11.83	4.2114	18.916	5.3342	10.725	11.792	9.9991	4.6482	14.167	1.6946	4.1608	0	6.5256	0.87393	6.1833	5.8498
59.91	0	0	0	0	0	0	0	0	0	0	0	6.68	0	0	6.8312	0	4.5095	0	0	0	2.783	4.1771	13.801	17.98	35.745	58.941	57.778	78.09	94.293	88.34	98.099	113.41	124.55	111.15	142.99	167.03	160.95	170.36	171.49	150.51	154.05	147.92	163.54	159.5	147.38	166.33	170.16	174.89	178.87
24.273	6.8445	3.5274	0	0	0	0	0	0	0	0	0	0	0	0	0	0	0	0	0	0	0	0	0	0	0	0	0	0	0	0	0	0	0	0	0	0	0	0	0	0	0	0	0	0	0	0	0	0	0
14.836	9.9748	0	0	0	0	0	0	0	0	0	0	0	0	0	0	0	0	0	0	0	0	0	0	0	0	0	0	0	0	0	0	0	0	0	0	0	0	0	0	0	0	0	0	0	0	0	0	0	0
50.977	5.2409	0	0.92021	0	0	0	0	0	0	0	0	0	0	0	0	0	0	0	0	0	0	0	0	0	0	0	0	0	0	0	0	0	0	0	0	0	0	0	0	0	0	0	0	0	0	0	0	0	0
24.946	13.574	0	0	0	0	0	0	0	0	0	0	0	0	0	0	0.38525	0	9.9727	5.9338	17.718	22.185	24.889	39.621	43.922	61.71	58.034	69.248	67.147	84.749	89.36	93.585	103.54	108.14	131.93	113.69	141.29	140.79	126.19	142.65	129.13	134.32	151.15	142.94	152.42	144.09	159.12	183.77	178.96	172.17
2.2339	1.3044	0	0	4.0984	0.95098	0	0	0	0	1.7352	1.6031	2.32	6.1665	3.9739	0	0	0	0	2.986	7.6108	11.646	3.298	11.736	11.363	6.0977	10.973	16.166	25.074	23.957	26.195	20.818	32.143	44.222	46.625	44.351	48.385	59.07	67.994	69.968	76.351	91.047	96.399	97.473	110.57	118.87	110.78	120.45	107.85	120.35
0.20256	0	0	4.4543	0.75194	0.030576	5.4604	15.143	11.428	11.471	13.468	15.109	20.084	12.679	22.717	34.821	21.016	12.277	13.468	14.826	9.6176	16.845	9.5309	16.187	10.593	14.289	16.235	18.67	12.859	2.5051	7.4444	10.255	3.4752	10.626	9.6777	3.436	8.4701	0	11.678	9.4968	12.448	20.583	20.751	24.031	34.266	24.41	25.08	43.445	37.273	44.324
0.9546	0	0	0	4.096	0	3.7426	6.7418	8.9414	9.24	8.0692	15.259	34.087	37.216	42.073	38.727	36.447	38.021	42.005	43.136	57.723	40.219	46.286	65.356	62.224	61.259	65.18	75.67	72.129	67.128	75.901	75.346	94.573	103.91	107.75	134.02	146.31	148.28	150.47	162.86	186.43	177.85	196.67	198.04	211.35	195.73	185.9	175.32	195.83	192.69
25.545	10.306	0	0	0.47563	0	0	0	0	0	0	1.0464	1.4116	6.2163	7.0993	30.063	22.191	0.69726	5.1197	3.4088	1.4208	11.465	15.625	16.49	34.448	29.264	19.969	70.875	60.119	48.15	43.044	43.986	61.03	42.019	45.313	50.287	60.484	37.849	45.21	46.473	49.329	42.171	59.792	47.389	46.26	49.984	58.722	57.464	63.426	65.819
19.273	3.362	2.9784	0	0	0	0	0	0	0	0	0	0	0	0	0	0	0	0	0	0	0	0	0	0	0	0	0	0	0	0	0	0	0	0	0	0	0	0	0	2.9749	3.6402	8.9903	24.057	1.1822	40.713	46.2	40.721	48.15	53.105
28.113	9.8095	0	1.3842	0	0	0	0	0	0	0	0	0	0	0	0	0	0	0	0	0	0	1.3059	0	1.4446	6.3825	10.487	15.774	11.802	28.971	15.798	29.336	27.646	33.507	26.801	39.622	40.435	48.243	44.947	38.665	43.695	40.247	35.761	39.532	34.37	48.044	46.929	52.71	58.26	46.676
4.9688	5.9534	1.0435	2.8064	0	0	0	0	0	0	0	0	0.55717	4.4217	6.6263	0.1251	4.0976	1.256	0	5.7001	0.097171	6.4461	5.5738	0	5.3717	3.0412	0	0	0	0	0	0	0	0	0	0	0	0	1.3818	0	0	0	0.29143	0	0	0	0	0	0	0
4.2481	1.3289	0	0	0	0.80567	8.2719	3.4386	1.5674	0	3.7713	8.6579	7.4086	6.8319	3.9676	2.9109	0	4.7191	0.98279	0	5.779	7.6101	9.0348	14.193	4.2506	5.1915	7.7223	7.9297	20.473	15.525	12.136	16.818	24.62	34.707	36.031	40.123	41.155	53.973	75.591	81.417	84.181	83.258	95.893	104.42	117.92	126.75	133.53	167.01	148.19	161.76
3.4258	1.9524	0	0	0	2.7216	0.013494	2.2379	7.0412	0	0	0	0	0	0.55201	0	0	0	0	0	0.05509	4.3038	10.462	8.8674	5.4688	0	0	0.95602	0	0	0	3.7922	2.8947	4.8219	1.2147	9.2669	8.6771	13.339	5.3574	3.2345	2.7128	8.7085	0	0	0	5.7062	10.551	11.861	0	8.1054
13.122	0	2.3108	0	0	0	4.2201	13.318	11.193	1.841	0	0	0	15.141	15.491	0	0	0	0	0	0	0	0	0	0	0	0	0	0	0	0	0	0	0	0	0	0	0	0	0	0	0	0	0	0	0	0	0	0	0
32.451	10.901	0	0	0	0	0	0	0	0	0	0	0	0	0	0	0	0	0	0	0	0	8.6142	46.419	73.108	110.72	147.35	207.08	242.52	286.31	317.05	381.85	419.26	459.83	492.83	531.2	567.21	592.22	602.67	623	636.99	691.98	698.24	676.85	707.59	731.98	752.04	718	732.46	736.91
8.0931	0	0	7.5651	0	3.7139	0	0	0	0	0	0	0	0	0	0	0	0	0	0	0	0	0	0	0	0	0	0	0	0	0	0	0	0	0	0	0	0	0	0	0	0	0	3.7428	0.23678	14.279	19.986	34.546	52.581	67.526
5.8588	15.019	0.068812	9.8453	0	0	0	0	0	0	0	0	0	0	0	0	0	0	0	0	0	0	0	0	0	0	0	0	0	0	0	0	0	0	0	0	0	0	0	0	0	0	0	0	0	0	0	0	0	0
24.815	2.9597	0	0	0	0	0	0	0	0	0	0	0	0	0	0	0	0	0	0	0	0	0	0	0	0	0	0	0	0	0	0	0	0.70972	6.3988	29.034	48.418	72.676	94.201	103.92	132.42	129.47	171.34	182.3	201.82	231.62	253.24	257.86	256.07	250.41
20.257	11.242	0	0	0	0	0	0	0	0	0	0	0	0	0	0	0	0	0	0	0	0	0	0	0	0	0	0	0	0	0	0	0	0	0	0	0	0	0	0	0	0	0	0	0	0	0	0	0	0
21.311	4.5653	0	0	0	0	0	6.7879	0	0	0	0	0	0.032959	3.9844	2.7759	0	11.725	13.906	17.565	16.43	15.56	25.628	20.493	19.362	23.028	16.393	21.881	21.131	25.213	26.621	27.208	28.557	28.278	21.901	31.013	34.404	39.091	36.86	51.075	53.045	52.646	52.213	56.992	43.536	61.893	55.372	69.645	80.721	74.213
0	0	0	4.6461	5.7483	0.34211	4.7414	0	1.2694	0	4.3952	0	0.876	0	0	0	0	0	0	0	0	1.1489	0	8.4348	1.7395	0	0	0	0	0	0	0.65017	0	0	0.84161	12.877	12.742	7.5206	12.084	15.218	21.834	16.608	22.635	28.221	27.608	40.305	39.722	44.982	49.52	45.92
2.4328	0	0	3.7706	0	0	1.5793	0	0	0	0	0	0	0	0	0	0	0	6.8994	0	0	2.9623	12.105	8.4074	12.012	16.106	10.247	17.702	2.5908	7.4452	6.1813	12.308	7.9803	16.512	8.1054	14.029	11.77	23.126	16.798	6.0642	11.855	3.5772	4.7528	7.6694	0	17.864	6.1816	10.519	12.587	4.8986
7.25	0	0	0	0	3.3719	1.5731	0	0	0.68564	4.9469	1.442	4.7455	4.928	3.2699	0	0	0	0	0	0	0	0	0	0	0	0	0	0.77108	0	0	0	0	0	1.1916	0.60733	0	0	0	0	0	0	0	0	0	0	0	0	0	0
9.645	4.0989	5.1753	0	0	0	0	0	0	1.5155	0.59317	0	0	0	0	0	0	0	0	0	11.987	37.213	51.974	65.833	94.078	126.38	124.5	133.71	170.04	172.72	210.43	229.69	254.81	243.49	266.74	275.53	275.4	309.15	321.21	304.14	325.97	322.2	323.82	324.69	317.9	320.34	330.29	334.65	327.57	333.93
0.67508	0.33572	0	7.1086	0.74681	0	3.3527	2.352	3.6044	0	1.1203	4.4313	6.6373	4.8077	7.1099	4.9759	0.048728	3.0356	9.0621	5.765	9.9509	7.6173	10.143	23.192	8.2932	18.372	12.235	9.7464	0	9.1997	10.001	8.2437	7.6385	4.6442	8.6624	7.1666	1.8924	0	10.083	5.3427	6.5521	0	0	2.2135	2.4733	3.617	3.1535	9.8231	5.2316	8.0123
7.417	0	0	1.4306	0	0	6.3447	5.5346	0	0	2.203	0	11.695	0	0.132	2.5718	0	0	0	5.0358	7.6008	16.627	19.358	29.542	27.191	43.687	47.513	73.433	75.63	96.662	95.739	89.269	94.273	96.038	110.71	99.019	117.04	111.16	122.58	126.7	134.99	144.63	151.43	148.09	155.75	160.8	168.39	168.94	173.98	185.38
13.187	6.9667	0	0	0	0	0	0	0	0.43966	0	5.7755	3.2275	3.1322	9.9117	0	5.7848	3.2014	0.022819	9.6612	0	9.64	5.6401	1.0033	5.3856	9.1491	13.85	1.7233	0	0	9.5268	14.962	44.924	98.948	153.62	210.78	292.48	347.88	441.47	509.41	579.71	629.96	735.51	784.36	851.81	897.9	934.86	981.98	1005.5	1049.8
23.159	10.508	0	0	0	0	0	2.3093	0	0	0	12.101	0	2.1317	0	0	2.154	6.1679	21.064	37.732	67.805	100.2	104.95	131.03	153.37	188.25	196.24	223.23	218.37	245.01	249.94	263.08	284.22	289.37	274.41	310.99	266.16	252.48	298.84	311.08	309.4	256.94	286.3	325.85	285.61	312.27	312.25	276.85	225.75	224.51
16.235	2.0272	0	0	0	0	0.11518	6.5227	0	0	0	0	0	0	0	0	0	0	0	0	0	0	0	0	0	0	0	0	0	0	0	0	0	0	5.3538	3.3208	11.555	0	3.1365	1.0705	8.0711	18.249	12.289	8.1903	18.367	4.1089	0	4.2906	7.452	12.434
79.437	18.779	0	0	0	0	0	0	0	0	0	0	0	0	0	0	0	0	0	0	0	0	0	0	0	0	0	0	0	0	0	0	0	0	0	0	0	0	0	0	0	0	0	0	0	0	0	0	0	0
18.717	10.556	0	2.3795	0.39989	0	0	0	0	0	0	0	0	0	0	0	0	0	0	0	0	0	0	0	0	0	0	0	0	0	0	0	0	0	0	0	12.247	25.16	39.724	56.856	71.704	100.52	121.97	143.79	160.28	176.47	201.36	210.87	233.09	234.85
13.312	0.2256	1.04	0.41547	0	0	0.26507	2.5377	0	0.12447	1.3653	0	0	0	0	0	0	0	0	0	0	0	0	0	0	0	0	0	0	0	0	0	0.10793	5.3215	19.798	27.7	46.866	37.475	55.355	65.956	87.606	118.69	119.15	142.98	159.78	181.47	201.24	228.21	247.43	268.26
15.651	3.0124	0	0.11474	0	0	0	2.4717	0.48758	2.4239	18.683	28.912	59.794	80.405	95.997	87.62	122.49	138.92	150.57	191.44	186.92	226.62	201.03	231.33	241.18	240.13	257.47	257.61	238.42	235.18	234.07	261.1	290.84	302.22	266.03	247.86	253.52	247.48	252.33	249.41	252.78	263.79	257.61	249.23	249.84	254.41	239.26	246.57	247.41	253.84
26.411	0.063691	1.8038	1.6601	0	0	0	0	0	0	0	0	0	0	0	0	0	0	0	0	0	0	0	0	0	0	0	5.6683	5.7121	0	9.0524	20.5	30.414	38.43	28.936	44.441	58.803	68.68	64.48	63.352	74.529	89.037	96.751	81.155	98.879	94.973	106.45	109.59	113.17	108.84
8.5591	7.0344	0	1.8572	5.6001	0	0	0	0	0	0	0	0	0	0	0	0	0	0	0	0	0	0	0	0	0	0	0	0	0	0	0	0	0	0	0	0	0	0	0	0	0	0	0	0	0	0	0	0	0
5.3181	5.0129	0	0	0	1.826	1.7184	0	0	0	0	0	0	0	1.2586	1.2533	0	0	0.67563	0	7.8844	0	0	0	0	0	0	0	3.1855	0	0	0	0	1.1644	0	0	0	0	0	0	0	0	0	0	0.49339	1.5615	0	0	0	2.6367
26.798	1.4544	0.16035	1.2375	0	0	0	0	0	0	0	0	0	0	0	0	0	0	0	0	0	0	0	0	0	0	0	0	0	0	0	0	0	0	0	0	0	0	0	0	0	0	0	0	0	0	0	0	0	0
40.04	0	0	0	0	2.9857	0	0	0	0	0	0	10.236	0	0	0	0	0	0	0	0	0	0	0	0	0	0	0	0	0	0	0	0	0	0	0	0	0	0	0	0	0	0	0	0	0	0	0	0	0
9.9052	0	0	0	0	0	3.9192	5.7397	6.6637	16.232	32.25	46.028	62.96	77.019	95.615	114.65	114.67	131.66	141.54	163.4	174.16	190.5	207.57	206.57	220.07	232.88	231.93	242.34	246.07	249.29	243.25	253.65	285	279.03	297.16	291.05	314.4	318.21	336.85	339.28	343.58	332.45	348.47	353.62	371.41	355.94	371.15	367.86	361.72	371.36
12.157	9.5507	1.3192	0	0	0	0	1.3557	0	0	0.9411	0	0	0	0	0	0	0	0	0	0	0	0	0	0	0	0	0	0	0	0	0	0	0	0	0	0	0	0	0	0	0	0	0	0	0	0	0	0	0
5.5695	5.1232	0	0	1.4496	0	0	0	0	0	0	0	0	0	0	0	0	0	0	0	0	0	0	0	0	0	0	0	0	0	0	0	0	0	0	0	0	0	0	0	0	0	0	0	0	0	0	0	0	0
57.399	14.367	0	0	0	0	0	0	0	0	0	0	0	0	3.1378	0	0	0	0	0	0	0	0	0	1.2424	0	0	5.186	24.572	24.383	9.4904	18.804	23.686	26.946	22.535	29.027	33.085	44.597	48.684	47.694	38.057	41.35	41.082	53.064	84.797	55.17	54.262	70.825	68.54	85.269
0	0	0	2.9968	6.8638	9.3679	14.344	11.382	12.327	17.559	24.181	26.445	30.108	23.89	29.003	22.631	21.261	24.064	28.448	25.075	24.421	27.132	34.959	43.246	40.917	45.727	44.93	50.628	38.727	58.98	59.754	63.724	70.339	64.577	81.462	84.918	83.954	76.657	83.918	78.943	88.984	84.035	81.265	88.767	92.042	90.727	93.201	102.2	93.41	97.045
0	0	0	5.323	2.0638	1.9341	0	0	0	2.249	0	0	4.2797	10.304	14.135	1.1095	11.928	0	1.8246	0.12346	0	0	0	3.8277	0	0	0	0	0	0	0	0	0	0	0	0	0	0	0	0	0	0	0	0	0	0	0	0	0	0
12.03	0	0	3.6888	1.0973	0	0	0	0	0	0	0	0	1.5404	0.64022	2.5772	5.3208	4.2472	0	0	1.2708	0.82753	0	0	0	0.21438	0	0	0	0	2.2194	6.2657	5.4629	0.86967	11.364	1.5565	5.0557	3.6243	2.2865	2.312	4.018	1.1789	0	0	9.4685	0	10.226	13.743	14.5	17.432
6.3211	11.963	4.3349	0	0	0	0	0	26.062	54.221	114.97	168.93	209.88	300.09	322.09	383.34	416.68	420.85	464.72	518.42	601.88	592.93	602.46	685.57	649.82	581.48	625.33	670.2	712.64	733.55	732.91	744.42	764.71	799.31	803.61	792.58	810.41	807.75	808.22	811.28	814.27	817.92	832.11	816.02	830.02	842.56	846.02	834.02	837.31	837.12
22.242	10.643	0	0	0	0	0	0	0	0	0	0	0	0	5.0011	7.4719	39.12	13.744	16.189	14.269	13.876	11.06	15.026	18.324	8.868	65.546	50.81	53.165	45.245	43.334	43.069	33.76	46.348	39.623	46.92	48.702	45.876	50.573	40.263	50.398	37.721	52.225	44.77	42.3	35.527	39.041	33.353	27.492	17.229	21.157
0	6.4595	3.3668	0.48312	6.022	0	0	0	0	0	0	0	0	0	0	0	0	0	0	0	0	0	0	0	0	0	0	0	0	0.24147	0	6.3513	8.4397	20.262	38.853	51.144	57.585	83.632	112.69	112.3	148.58	199.75	222.09	256.29	277.56	313.11	321.49	372.42	391.71	412.45
95.419	30.225	0	0	0	0	0	0	0	0	0	0	0	0	0	0	0	0	0	0	0	0	0	10.972	0	0	0	0	0	0	0	0	0	0	0	0	0	0	1.409	9.1175	7.461	16.058	8.4075	0	0	0	7.105	12.374	9.3815	7.7273
0	0	0	9.5344	8.6673	8.8473	9.6214	11.598	17.475	27.798	39.756	48.049	64.133	71.739	92.944	96.403	114.55	125.32	135.09	139.16	152.27	161.45	177.04	196.5	179.13	188.17	186.84	216.11	229.38	222.28	213.81	221.18	219.94	239.62	246.97	250.22	248.51	238.92	259.97	243.96	244.05	240.57	232.57	275.49	175.69	178.92	166.78	178.92	177.99	171.04
0	0	0	0	5.5531	6.9842	3.228	0	0	0	0	0	6.32	0	0	0	0	0	0	0	0	0	0	0	0	0	0	0	0	0	0	0	0	0	0	0	0	0	0	0	0	0	0	0	0	0	0	0	0	0
23.491	6.4612	0	1.0993	0	0	0	0	0	0	0	0	0	0	0	0	0	0	0	0	0	0	0	0	0	0	0	0	0	0	0	0	0	0	0	0	0	0	0	0	0	0	0	0	0	0	0	0	0	0
63.006	3.7863	0	0	0	0	0	0	0	0	0	0	0	0	0	0	0	0	0	0	0	0	0	0	2.4248	11.535	28.386	73.685	111.66	160.71	220.13	286.37	367.55	435.1	509.56	432.96	472.8	711.69	785.06	837.04	858.13	882.43	967.29	995	1062	1081.2	1112.6	1137.2	1180.7	1234.1
99.278	21.474	0	0	0	0	0	0	0	0	0	0	0	0	0	0	0	33.356	62.468	54.773	48.647	36.737	45.109	52.212	47.174	50.974	69.359	78.227	4.328	10.136	12.687	14.747	28.032	33.79	40.505	51.578	49.318	74.948	78.535	66.593	68.301	76.118	79.687	75.703	81.891	74.178	72.817	85.342	91.615	93.918
11.399	0	0	0	2.5655	0	0.53864	0	2.8213	0	0	0	0	0	0	0	0	0	0	0	0	0	0	0	0	0	0	0	0	0	0	0	0	0	0	0	0	0	0	0	0	0	0	0	0	0	0	0	0	0
0.81441	0	0	0	2.9444	0	3.3887	3.4398	6.0472	5.3357	0	1.0943	0	4.5777	2.061	0.002319	2.9495	0	0	0	0	0	11.506	2.437	5.88	0	0	0	0	0	0	0	0	0	0	0	0	0	0	0	0	0	0	0	0	0	0	0	0	0
1.849	0	0	0	1.068	3.8838	4.3845	0.50296	0	0	2.1009	0.90014	4.7962	0	1.6148	0	0	0.32578	0	0	0	0	0	0	0	0	0	0	0	0	0	0	0	0	0	0	0	0	0	0	3.1234	0	0	0	0	0	11.8	10.58	9.4568	11.342
0	0	0	0	3.2445	13.487	7.3699	0	0	13.955	16.283	19.433	21.147	16.735	19.113	23.741	22.531	27.156	28.969	30.651	25.327	43.359	48.369	45.983	55.197	48.71	59.978	58.786	51.366	72.795	65.842	87.778	86.431	92.839	95.857	94.465	106	105.02	99.892	106.44	108.53	111.29	109.91	128.1	118.73	122.09	121.52	111.3	113.66	121.28
8.5391	4.4519	0	0	0	0	0	0	0	0	0	0	0	0	0	0	0	0	0	0	0	0	0	0	0	0	0	0	0	0	0	0	0	0	0	0	0	0	0	0	0	0	0	0	0	0	0	0	0	0
29.604	10.139	2.5057	0	0	0	0	0	0.39575	0	0	9.7984	2.4389	0	0	10.006	9.8125	5.4156	0	6.9489	13.452	7.8998	11.104	16.02	6.3967	21.654	10.044	18.132	6.7919	9.4308	12.562	16.124	22.125	16.413	18.075	15.522	18.366	17.01	17.123	7.54	9.9402	13.511	5.9832	7.4629	10.134	5.7724	4.9056	10.453	0	7.1283
19.662	0	0	5.1497	0	0	0	0	0	0	0	0	0	0	0	0	0	0	0	0	0	0	0	0	0	0	0	0	0	0	0	0	0	0	0	0	0	0	0	0	0	0	0	0	0	0	0	0	0	1.5612
0	0	0	3.1751	3.6292	8.1761	4.4245	0.043259	0	0	0	2.7481	0	0	0	0	0	0	0	0	0	0	0	7.4608	4.7277	3.4841	6.0935	16.627	9.9226	16.272	19.999	19.774	28.611	28.552	32.629	38.118	36.433	37.537	42.363	0.093549	12.473	6.2514	16.977	22.534	25.125	45.846	51.249	70.119	73.799	79.109
3.1839	0	0	7.99	3.3093	0	0	0	0	0	0.90388	0.47424	11.907	10.142	19.113	17.376	18.343	28.134	24.801	35.584	43.463	35.167	46.009	48.561	51.005	50.313	58.326	62.166	71.102	71.542	92.841	96.09	95.153	90.244	96.401	90.143	98.001	101.49	106.62	118.71	99.651	89.302	89.689	93.05	78.139	82.163	78.875	75.625	87.51	76.697
0	0	0	0.96054	0	8.4341	7.6143	9.0194	7.995	12.843	13.287	21.432	21.81	24.17	22.168	22.602	13.563	21.147	11.559	14.663	14.109	16.433	17.823	14.002	15.602	17.207	8.2724	15.149	8.028	8.2041	11.129	16.3	12.649	17.402	19.774	14.536	17.874	16.521	12.175	14.509	10.191	26.11	12.905	17.229	15.337	14.308	12.453	4.1657	8.7622	3.4181
4.6653	1.4817	1.1759	0	4.0171	0	0	0	0	0	0	0	0	0	0	0	0	0	4.3102	0	0	0	3.2431	0.42992	0	3.1772	4.8623	4.3565	0	5.9089	3.5798	3.4808	12.527	17.672	17.395	18.497	10.414	8.2518	17.679	20.535	29.795	27.565	31.879	37.587	37.85	47.569	49.637	50.363	58.739	56.307
14.128	7.6922	0	0	1.0237	0	0	0	0	0	6.8588	0	0	0	0	0	0	0	0	0	0	0	0	0	0	0	0	0	0	0	0	0	8.2747	1.7806	11.686	20.723	21.91	26.454	19.481	34.802	39.022	50.512	44.104	48.957	41.652	47.189	37.446	43.81	50.806	51.696
11.499	0	0	0	8.5084	0	0	0	0	0	0	0	0	0	0	0	0	0	0	3.1621	22.103	53.667	94.948	122.77	193.58	239.51	281.92	378.67	426.29	390.16	435.46	492.05	533.76	539.73	567.37	581.11	588.52	616.85	658.02	671.68	645.7	663.13	672.39	674.98	664.81	636.07	687.33	701.88	673.11	687.27
5.2251	2.5878	1.4831	0.82928	5.615	0	0	0	0	0	0	0	0	0	0	0	0	0	0	0	0	0	0	0	0	0	0	0	0	0	0	0	0	8.6584	12.01	36.088	44.322	57.975	84.055	104.95	128.88	145.68	174.77	194.29	210.81	243.11	270.03	278.11	307.55	309.94
4.8454	0	0	5.4332	6.4584	2.7988	0	0	0	5.9822	0	0	6.1997	0	1.0913	9.2837	0.77007	2.9111	8.7841	7.062	5.4435	11.898	18.524	6.1295	20.796	0.013808	21.572	9.363	4.8294	28.167	26.55	32.016	25.461	29.891	43.68	36.69	35.433	35.746	46.465	35.984	35.624	42.206	37.622	45.107	50.571	54.912	60.228	52.348	52.961	53.651
5.6712	5.8302	0.69682	0	0	0	2.1168	0	0	0	0	0	0	0	3.6977	0	0	0	0	0	0	0	0	0	0	0	0	0	0	0	0	2.883	4.647	10.725	9.5791	11.751	22.959	19.736	18.506	16.723	27.008	28.999	31.725	27.696	25.206	29.174	38.277	47.259	36.847	34.837
17.665	3.5515	1.9508	0.67698	0	0	0.30059	0	0	0	0	0	0	0	0	0	0	0	0	0	0	0	0	0	0	0	0	0	0	0	0	0	0	9.0331	9.1146	5.4393	12.696	6.3484	1.7804	6.0999	3.1304	10.349	13.258	5.8615	13.379	12.202	5.9586	14.622	14.318	8.307
17.712	0.70649	3.1878	0	3.2442	0	0	0	0	0	0	0	0	0	0	0	0	0	0	0	0	0	0	0	0	0	0	0	0	0	0	0	0	0	0	0	0	0	0	0	0	0	0	0	0	0	0	0	0	0
1.841	0	6.6378	1.8208	9.7432	0	0	17.15	36.172	49.413	98.202	131.55	149.31	194.69	219.17	228.92	264.9	297.9	300.95	334.03	354.44	364.97	380.23	389.26	383.52	371.45	423.06	423.37	414.88	394.49	414.99	388.46	423.32	400.46	398.09	422.5	406.22	428.06	390.22	387.16	395.99	408.07	396.22	398.42	367.53	398.25	409.03	390.74	422.36	438.09
0	0	0	27.928	21.586	0	0	0	7.1861	10.961	9.8244	3.6127	12.45	6.5982	15.122	7.4094	10.26	2.8443	9.4308	0	3.3098	12.771	10.226	9.616	0	5.0825	0	5.545	0.021934	0	0	0	1.0688	0	0	2.2039	6.686	0	0	0	0	0	0	0	3.2622	12.001	15.35	12.57	7.165	12.877
5.5443	4.6646	0	0	0	1.2298	0	0	2.6441	1.1569	4.4547	15.331	29.366	41.705	67.881	80.45	102.69	113.44	142.54	165.47	162.08	197.63	200.43	206.13	205.34	229.09	223.37	233.06	235.43	225.66	259.4	259.12	264.82	241.19	261.07	257.2	265.99	264.96	277.37	281.42	289.47	288.38	287.5	299.44	294.08	295.1	304.97	296.38	309.63	311.48
7.8775	0.27918	14.3	7.4527	4.3543	0	0	0.57599	0	9.4421	11.081	11.511	13.67	8.8958	8.455	12.226	9.699	4.4896	0	7.5142	9.4482	17.241	4.9685	11.596	13.025	11.762	15.598	22.787	21.892	8.5108	0	5.4005	7.2531	13.447	14.071	11.668	23.954	14.723	22.146	17.581	21.765	24.24	25.165	5.1025	15.634	4.3556	2.6394	10.057	10.945	14.715
7.7117	2.0501	0	0	4.8091	0.49478	0	0	0	0	0	0	0	0	0	0	0	0	0	0	0	0	0	0	0	0	0	0	0	0	0	0	0	0	0	0	0	0	0	0	0	0	0	0	0	0	0	0	0	0
17.254	3.196	8.1284	2.9797	0	0	0	1.515	0	0	0	0	0	0	0	0	0	0	0	0	0	0	0	0	0	0	0	0	0	0	0	0	0	0	0	0	0	0	0	0	0	0	0	0	0	0	0	0	0	0
14.259	0.25489	0.63168	0	0	0	0	0	0	0	0	0	0	0	0	0	0	0	0	0	0	0	0	0	0	0	0	3.2982	0	0	0	0	0	0	0	0	0.33648	3.313	0	0	1.9889	0	0	0	0	0	0	0	0	0
18.293	8.8611	0	0	0	0	0	0	0	5.3438	2.0037	4.3993	9.0901	9.6148	13.495	10.805	13.779	6.5557	13.495	10.744	13.229	12.354	17.627	14.464	10.293	21.592	24.045	23.103	22.9	30.105	25.929	39.561	32.47	30.041	47.585	28.034	42.813	52.476	34.275	20.629	42.811	37.179	36.019	42.8	42.183	47.272	48.615	48.966	38.152	36.999
0	0	0	0.86294	4.4652	7.0862	8.6243	12.703	0	5.7193	2.7167	0	0	0	0.2965	5.9198	4.3114	0	0	0	3.938	1.7534	1.2168	15.864	0	0	0	0	0	0	0	0	0	0	0	0	0	0	0	0	0	0	0	0	0	0	0	0	0	0
13.398	7.4887	0	0	0	0	0	0	0	0	0.1395	0	0.83858	3.7011	1.8033	0	0.77874	0	3.5512	9.4617	0	11.676	6.4244	1.4418	1.8684	4.6957	3.7797	0	1.8578	0	8.555	0	0.27415	0	5.67	0	5.6672	0	0	0	0	0	0	0	0	0	0	0	0	0
0	5.5747	0	2.0923	0	8.2209	12.492	9.5752	10.364	7.559	17.958	15.914	18.723	12.433	23.392	29.838	25.171	19.885	16.481	21.378	23.24	35.406	36.089	36.795	19.253	31.196	19.665	19.103	8.9306	12.938	25.44	17.268	23.621	22.704	25.212	25.101	26.826	23.807	26.879	17.634	22.585	18.319	17.709	22.089	23.692	23.679	25.054	28.121	27.878	29.568
0	0	0	0	0	5.1734	12.79	5.7809	2.1624	4.2883	8.9923	11.071	11.167	12.995	10.708	14.801	4.4772	18.435	9.5713	14.482	8.5716	13.645	15.711	17.187	25.521	18.672	12.635	19.604	17.889	22.102	20.993	23.647	29.328	28.229	30.529	29.192	31.397	36.162	29.796	25.771	30.697	44.942	36.509	38.432	38.682	40.054	32.423	28.674	32.127	28.376
22.339	10.113	0	0	0	0	0	0	0	0	0	0	0	0	0	0	0	0	0	0.2706	9.6377	13.017	17.344	16.355	18.442	10.144	25.419	12.32	32.621	20.383	15.026	14.701	18.555	29.869	26.228	26.171	26.499	22.191	31.457	16.2	26.58	14.399	16.909	11.344	19.684	9.5004	20.067	19.803	18.373	21.915
17.659	4.0533	0	0	6.0974	0	0	0.25598	0	0	0	0	0	0	0.52905	0	0	0	0	0	0	0	0	0	0	0	0	0	0	0	0	0	0	0	0	0	2.5688	2.2841	0	0.23906	5.8519	14.335	18.193	16.08	30.592	29.015	32.874	33.602	28.721	25.843
0.31342	0	0	0	0	0.83706	7.8026	0	1.4872	4.1116	18.54	10.186	12.117	12.701	9.9133	8.1423	4.9181	4.8364	1.8441	8.0891	3.4459	14.004	4.4433	5.3111	2.259	0	2.5227	5.0989	9.3091	0.85565	7.1235	0	0	2.8123	2.1778	3.2783	1.8143	1.6249	6.1267	0	0	0	0	0	0.40994	0	1.0905	2.4456	1.66	2.2197
18.701	1.9798	0	0	1.1238	0	0	7.5107	0	4.5052	0	0	0	0	0	0	0	0	0	0	0	0	0	0	0.96181	0	0	0	0	0	0	0	0	0	0	0	0	0	0	0	0	0	0	0	0	0	0	0	0	0
14.272	0.14765	0	0	0	0	2.9184	22.452	11.821	13.296	5.4117	18.108	20.795	14.179	20.193	29.246	35.064	41.947	33.946	42.161	45.6	48.705	56.231	58.714	57.628	59.825	56.977	52.727	60.04	47.804	43.042	48.639	60.739	72.123	90.546	106.21	122.18	135.44	156.19	183.27	193.12	222.94	229.54	252.51	265.08	250.5	266.29	274.26	276.74	307.62
36.999	1.3363	0	0	0	0	0	0	0	0	0	0	0	0	0	0	0	0	0	0	0	0	9.3226	0	6.2874	20.869	30.596	32.163	60.253	56.001	57.726	70.887	77.453	73.671	90.025	77.442	89.754	88.479	86.247	100.93	97.47	98.414	103	89.67	104.12	104.62	115.63	121.99	127.14	118.7
12.208	6.9525	0	0	0	0	0	0.28448	0	8.2718	0	12.315	27.841	22.055	22.869	37.306	27.042	49.782	37.942	59.5	49.146	59.296	71.06	72.446	74.897	83.368	71.966	91.979	65.774	68.21	74.695	71.99	75.608	77.568	75.83	80.252	79.759	83.462	81.72	102.1	109.46	108.63	119.41	128.55	112.52	126.04	113.81	118.73	141.45	130.48
0	0	0	0	0	1.5736	6.2114	0.35365	0	0	3.3032	0	0	0	4.3923	0	0	0	0	0	0	0	0	0	0	0	0	0	0	0	0	0	0	4.1369	0	0	0	0	0	0	0	0	0	0	0	0	0	0	0	0
21.678	11.712	0	0	0	0	0	0	0	0	0	0	0	0	0	0	0	0	0	0	0	0	0	0	0	0	0	0	0	0	0	0	0	0	0	0	0	0	0	0	0	0	0	0	0	0	0	0	0	0
77.935	10.686	0	0	0	0	0	0	0	0	0	0	0	0	0	0	0	0	0	0	0	0	0	0	0	0	0	0	0	0	0	0	0	0	0	0	0	0	0	0	0	0	0	0	0	0	14.371	10.425	13.335	11.211
13.642	0	0	0	0	0	5.2199	1.6073	0	0	4.7577	0	1.3355	0	0	0	0	0	0	0	0	0	0	0	0	0	0	0	0	0	0	0	0	0	0	0	0	0	0	0	0	0	0	0	0	0	0	0	0	0
0	0	0	10.131	16.82	10.9	22.337	37.182	31.28	23.795	28.533	29.301	34.588	20.845	27.488	37.983	42.981	14.451	17.346	1.256	14.503	22.287	9.9241	6.7106	8.3953	2.4181	8.8104	13.723	15.183	1.2554	0	4.0967	0.55633	0	0.20794	0	3.1946	0	0	0	0	0	0	0	0	0	0	0	0	0
11.442	0.94973	0	1.3985	0	0	0.82798	0	0	2.8202	5.8814	1.1493	6.6391	0	3.5184	1.216	6.6038	3.7263	0	6.3479	17.642	20.979	28.363	43.96	52.961	54.296	78.044	91.849	93.089	108.87	117.57	112.37	131.17	131.1	126.29	139.77	137.16	136.17	145.19	148.59	155.92	152.85	150.89	157.24	150.91	136.13	148.85	149.25	158.07	160.58
4.7703	9.1951	0	1.8936	0.87625	0	0	0	1.5842	0	0.66741	1.6934	8.1716	13.103	13.097	15.104	22.137	23.248	25.162	35.591	35.468	28.445	32.205	30.004	36.861	39.831	49.939	43.084	40.63	39.755	41.514	40.861	51.343	40.564	49.014	35.116	41.748	35.433	33.369	33.002	33.248	30.576	49.356	42.297	33.841	39.936	50.574	44.294	38.606	40.191
1.8005	5.4451	8.5136	0	7.4185	0	0	0	0	0	0	0	0	0	0	0	0	0	0	0	0	0	0	0	0	0	0	0	0	0	0	0	0	0	0	0	0	0	0	0	0	0	0	0	0	0	0	0	0	0
7.805	2.9711	0	1.132	0	0	0	9.3643	7.1607	17.06	23.133	26.61	33.96	43.595	48.232	56.77	72.537	83.958	87.476	91.654	90.516	99.03	101.74	100.6	98.969	92.257	99.645	95.222	96.196	86.737	92.906	94.683	102.43	96.396	119.53	129.23	152.95	158.19	165.42	189.53	204.02	227.7	251.01	282.01	295.49	317.36	323.8	359.66	370.06	385.87
4.0566	1.6245	0	0	3.9099	0.58094	0.12346	0	0	0	5.7423	0	5.4803	1.7711	0	0	0	0	0	0	14.059	48.568	85.869	132.68	181.77	226.59	325.43	349.74	406.17	462.88	511.43	532.26	584.66	624.38	673.91	675.54	737.22	761.14	820.18	801.56	800.94	817.66	842.51	853.1	911.05	884.09	897.4	915.72	902.4	904.92
0	0	0	0	0	10.356	15.898	3.1178	0	0.17651	0	3.4395	20.041	12.368	19.242	18.68	14.259	24.65	20.926	26.157	22.855	25.756	25.274	22.569	26.802	29.884	28.584	22.644	9.8426	33.04	27.19	34.45	23.658	40.71	46.964	32.767	49.313	49.71	33.187	56.065	53.489	62.241	53.726	68.045	56.735	59.666	57.724	53.084	55.383	62.553
6.3831	7.613	2.5154	1.0396	0	0	0	0	0	0	0	0	0	0	0.22007	0	0	0	0	0	0	0	0	0	0	0.85906	2.8456	0.75439	8.5197	3.1448	6.8827	1.7916	13.412	5.7335	13.574	0.46073	2.1534	3.1348	0.13507	0.71138	2.8083	0	1.5874	2.3573	0	0	6.9583	7.825	13.173	3.1511
8.764	1.9791	0	2.4147	0	1.3977	0	0.36466	0	0	0	0	0	0.51827	4.9341	0	0	0	0	0	0.62148	0	5.5863	4.9825	4.837	4.4899	0	0	0	0	0	0	0	0	0	0	0	0	0	0	0	0	0	0	0	0	0	0	0	0
71.311	11.099	0	0	0	0	0	0	0	0	0	0	0	0	0	0	0	0	0	0	0	0	0	0	0	0	0	0	0	0	0	0	0	0	0	0	0	0	0	0	0	0	0	0	0	0	0	0	0	0
0	0	0	4.5189	1.0723	7.6907	2.0539	4.4129	5.6649	4.2978	0	0	0	0	0	0	0	0	0	0	0	0.49511	0	0	0	0	0	0	0	0	0	0	3.8074	8.076	7.4188	17.85	25.903	31.431	33.636	42.36	35.461	44.14	37.589	38.125	39.913	54.296	67.161	68.375	74.362	77.012
7.2397	0	0	2.9175	0.18475	5.593	11.948	25.266	10.801	25.644	30.439	36.663	41.993	42.742	47.717	51.745	51.289	61.165	52.381	60.467	63.315	66.307	59.602	66.21	71.294	85.224	86.591	78.567	80.586	86.15	85.585	77.253	81.139	82.372	91.903	76.608	84.676	61.218	69.359	63.08	68.25	78.593	78.156	72.853	76.9	69.376	65.307	74.925	70.226	84.248
12.169	7.2632	4.9074	0	0	0	0	0	0	0	0	0	0	0	0	0	0	0	0	0	0	0	0	0	0	0	0	0	0	0	0	0	0	0	0	0	0	0	0	0	0	0	0	4.626	4.7845	6.2101	19.304	29.344	41.487	35.854
13.359	2.8072	0	4.6374	0	0.004571	0	11.263	7.9085	31.134	52.36	78.578	108.35	127.74	165.92	197.28	219.45	246.33	271.98	280.98	312.61	326.3	342.75	349.4	353.61	341.41	361.87	354.71	357.67	356.27	364.72	341.74	350.01	335.28	341.51	353.79	337.59	343.02	347.21	336.03	330.92	327.95	333.22	330.32	329.01	328.89	340.85	344.55	355.42	352.03
7.352	9.3206	0.64427	0	0	0	0	0	0	0	3.3928	0	0	0	0	0	0	0	0	0	0	0	0	0	0	0	0	0	0	0	0	0	0	0	0	0	0	0	0	0	0	0	0	0	0	0	0	0	0	0
5.5388	2.8721	0	0	12.057	0	0	0	0	0	0	0	0	0	0	2.0338	3.8309	0.73189	0	0	3.7158	0	0	0	0	0	0	0	0	3.3784	4.4466	0	0	0	0	0.44809	0	0	0	0	0	0	0	0	0	0	0	0	2.0593	0
21.868	11.968	0	0	0	0	0	0	0	0	0	0	0	0	0	2.53	1.6463	1.158	0.93649	0	6.2889	9.6369	3.0617	7.0811	2.5239	12.85	10.517	16.603	17.894	11.311	3.5686	10.132	2.9138	7.3997	11.551	0	10.815	17.422	9.3487	1.4182	0	0	0	0	0	0	0	0	0	0
0	1.4531	0	0	5.0782	0	7.6256	4.5538	10.073	2.6962	0.22877	12.296	19.897	22.795	20.795	14.079	14.947	34.843	31.303	36.93	35.924	41.099	34.272	22.07	24.782	24.971	32.923	24.413	12.804	37.256	34.327	36.447	43.666	45.409	47.711	49.281	53.099	60.748	60.278	62.738	62.478	87.799	69.683	73.288	76.89	73.136	71.615	80.754	88.284	81.065
25.91	2.2398	1.1614	3.6557	0	0	0	0	0	0	0	0	0	0	0	0	0	0	0	0	0	0	0	0	0	0	0	0	0	0	0	0	0	0	0	0	0	0	0	0	0	0	0	0	0	0	0	0	0	0
30.506	0	0.92678	0	0	0	0	0	0	0	0	0	0	0	0	0	0	0	0	0	0	0	0	0	0	0	0	0	0	0	0	0	0	0	0	0	0	0	0	0	0	0	0	0	0	0	0	0	0	0
15.474	8.6385	0	0	0	0	0	0.87919	5.0883	2.8077	0	0.83103	0	0	4.7641	0.47695	3.2229	2.0833	4.5413	3.7228	0.16969	20.114	28.212	23.01	29.418	26.957	48.729	51.186	54.034	58.648	65.503	79.321	82.925	87.451	94.959	94.122	106.29	115.9	106.59	75.693	63.549	63.343	59.476	51.427	48.448	60.99	56.828	59.273	61.393	72.924
20.729	7.8081	0	0	0	0	0	0	0	0	0	0	0	0	0	0	0	0	0.15633	0	5.0449	0	6.6675	11.76	0	9.0086	9.7725	19.411	7.7504	14.484	9.236	6.3956	11.198	25.098	24.849	8.982	15.94	16.766	13.817	19.165	10.085	4.6436	7.0016	2.0234	11.218	0	0	1.6817	0	0
0.43409	6.1699	0	0	3.8236	0.91338	0	0	0	0	2.693	0.20774	0	0.88314	0.082949	2.2497	2.7163	3.6132	12.882	28.032	57.421	88.517	127.58	159.07	196.3	236.24	276.58	328.15	355.28	376.88	408.47	442.88	464.53	502.79	521.01	536.96	531.15	554.28	559.35	565.57	571.06	570.06	585.96	574.65	581.69	596.85	583.18	607.05	608.55	610.27
8.854	0.066234	0	1.4637	0	2.6539	0	0.48687	0	0	0	0	0	0	0	0	0	4.2824	0	0	0	0.91692	0	0	0	0	0	0	0	0	0	0	0	0	1.4824	0	0	0	0	0	0	0	0	0	0	0	0	0	0	0
7.0092	4.2098	2.5859	0	0	0	0	0.49679	0	0	5.9217	0	0	0	0	0	0	0	0	0	0	0	0	0	0	0	0	0	0	0	0	0	0	0.43781	7.3729	4.8085	0	5.2619	9.3174	10.095	10.282	10.747	11.548	7.0641	25.842	30.168	30.596	30.776	25.591	31.675
0	0	1.3064	1.9091	7.0171	0	0.88498	0	0	0	0	0	0	0	0	0	0	0	0	0	0	0	0	0	0	0	0	0	0	0	0	0	12.617	38.147	60.559	83.405	106.95	145.58	194.01	213.68	237.93	272.96	289	331.85	341.6	367.04	373.45	380.68	397.63	393.88
7.04	0	0.5363	0	0	0	0.51686	0	0	2.5085	0	0	0	0	3.5863	4.039	1.057	6.6749	0	2.0795	4.226	0	3.5294	5.3428	7.8925	9.9277	12.148	9.6643	18.859	18.212	20.544	26.366	23.848	27.326	26.03	33.892	27.616	20.903	26.311	31.261	39.389	36.593	34.679	40.778	51.533	48.164	49.268	41.008	39.354	52.268
2.8271	0	0	4.2601	2.4964	0	13.476	23.833	19.126	2.7725	0	1.1148	0	0	0	10.16	7.8756	9.4838	0	7.9953	8.3894	14.474	20.778	12.409	13.01	6.2372	13.423	15.289	12.149	1.5155	6.7788	12.754	16.822	20.04	24.154	37.127	48.353	66.092	78.37	116.05	121	160.29	161.47	185.56	227.08	242.48	281.42	274.64	276.8	307.13
44.065	6.6356	0	0	0	0	0	0	0	0	0	0	0	0	0	0	0	0	0	0	0	0	0	0	0	0	0	0	0	5.757	0	0	16.295	17.106	16.879	7.1654	6.7087	9.3791	22.876	17.05	21.39	14.459	16.618	23.074	23.286	21.488	21.147	26.32	35.113	35.572
0	0	0	3.6803	4.6774	2.6788	1.1481	0	0	0.92492	0	3.95	6.0609	12.43	15.007	9.8544	18.844	26.07	36.332	45.108	44.854	40.672	38.691	43.184	50.442	49.892	54.313	58.442	60.649	60.894	57.878	56.55	64.597	81.903	78.069	123.03	131.52	121.15	203.27	176.6	255.21	232.16	229.49	312.2	290.85	325.49	335.32	301.07	318.62	398.11
0	0	0	21.454	25.601	0	17.995	19.894	41.017	59.231	91.084	69.041	80.328	92.765	103.63	137.13	139.72	141.62	167.17	178.76	201.99	216.66	245.38	289.13	298.19	340.25	363.68	404.4	446.8	457.28	489	509.24	549.99	586.09	598.88	629.08	641.54	666.58	714.87	733.46	764.51	769.78	802.87	826.75	835.36	852.71	861.03	868.35	879.54	884.42
8.7735	4.3913	3.1992	0.42299	0	0	0	1.2111	0	0	2.1419	0	0	0	0	0	0	0	0	0	0	0	0	0	0	0	0	0	0	0	0	0	0	0	0	0	0	0	0	0	0	0	0	0	0	0	0	0	0	0
0	0	0	22.91	5.0716	8.8397	0	5.0741	5.5296	0	0	0	0	0	0	1.3971	0	0	0	0	0	4.8195	8.6608	12.934	21.545	31.489	33.783	40.782	61.76	57.541	81.652	93.943	86.948	93.728	91.739	106.19	107.52	105.95	124.16	130.95	112.2	119.83	107.15	127.03	125.59	127.31	134.47	128.67	131.52	125.51
7.197	0	0	0	0.62445	6.1802	3.0403	19.413	23.518	18.19	25.247	17.568	31.287	28.563	22.329	32.802	12.147	30.585	37.716	39.543	32.275	29.699	48.328	47.517	46.523	41.46	32.705	33.878	31.859	49.511	44.869	21.352	17.998	23.575	19.71	14.063	23.477	17.098	12.809	12.69	21.186	22.889	21.305	23.526	15.831	21.147	15.745	27.145	40.604	29.628
15.727	0	0	0	0	0	0	0	0	0	0	0	0	0	0	0	0	0	0	0	0	0	0	0	0	0	0	0	0	0	0	0	0	0	0	0	0	0	0	0	0	0	2.1505	0	0	0	0	0	0	0
21.435	18.56	0	4.7569	0	0	0	0	0	0	0	0	0	0	0	0	0	0	0	0	0	0	0	0	0	0	0	0	0	0	0	0	0	0	0	0	0	0	0	0	0	0	0	0	0	0	0	0	0	0
2.7523	0	0	0	3.6845	11.905	5.9814	14.052	11.892	13.408	17.031	10.967	17.199	26.793	19.138	24.794	21.38	18.224	15.206	9.3996	17.361	4.1453	0	6.4874	1.2598	0.43111	1.5107	3.6395	4.381	0.054459	0	3.815	6.3074	5.5106	9.2359	0	0	0	0	0	0	0	0	0	0	0	0	0	0	0
70.827	9.0643	0	0	0	0	0	0	0	0	0	8.6552	19.785	11.633	0	17.455	13.025	18.994	21.763	35.5	1.9944	20.419	17.623	12.029	13.616	6.6355	3.9984	14.764	23.674	5.9719	13.572	17.528	13.027	11.116	16.53	9.3353	18.411	15.302	16.892	34.957	34.97	39.151	41.27	40.375	54.463	40.181	55.139	54.167	53.463	59.534
26.614	14.373	0	0	0	0	0	0	0	0	0	0	0	0	0	0	0	0	0	0	0	0	0	0	0	0	0	2.9124	1.9866	1.3475	0	4.7731	0	7.3592	0.81774	6.7679	3.7569	7.9029	1.3757	0	0	0.88716	0	0	0	0	0	0	0	0
64.366	20.595	0	0	0	0	0	0	0	0	0	0	0	0	0	0	0	0	0	0	0	0	0	0	0	0	0	0	0	0	0	0	0	0	0	0	0	0	0	0	0	0	0	0	0	0	0	0	0	0
11.79	2.8508	0	6.2601	0	0	0	0	0	0	1.7911	0	0	0	0	0	9.226	18.699	22.533	31.445	43.255	68.859	68.234	99.035	109.92	150.29	149.46	175.93	179.71	204.84	226.49	251.75	244.09	259.69	268.87	268.16	292.22	321.81	305.46	303.82	317.12	312.56	336	343.31	346.64	355.5	368.24	380.41	387.96	377.47
0	8.1099	0	1.2255	0	0	0.57011	0	0	0	0	0	0	0	0	0	0	0	0	0	0	0	0	0	0	0	0	0	0	0	0	0	0	0	0	0	0	0	0	0	0	0	0	0	0	0	0	0	0	0
5.1026	2.4688	0	3.3205	0	0	5.011	0.1048	0	0	0	0	0.22772	0	0.22357	1.7384	0.085072	1.3061	0	0	10.363	14.861	13.889	9.1622	13.273	21.744	26.229	13.982	21.749	18.389	15.306	24.5	22.333	23.25	21.343	16.155	19.952	9.9085	7.4356	12.57	16.21	23.539	18.681	19.952	18.834	19.483	8.6694	14.289	10.567	17.395
22.96	0.30545	0	0	0	0	0	0	0	0	0	1.3925	0	3.931	0	0	0	0	0	0	0	0	0.87769	0	0	8.0473	3.1774	8.4673	3.9351	10.201	7.4652	14.745	8.3541	11.166	6.2097	23.416	19.79	22.751	17.395	8.8286	24.729	11.504	26.216	19.472	17.32	26.318	26.96	39.152	36.675	46.556
25.993	5.5462	0	0	0	0	0	0	0	0	0	0	0	0	0	0	0	0	3.3256	0	2.9385	12.653	30.6	27.617	47.443	59.042	59.044	66.961	85.136	86.534	86.94	109.88	97.454	114.98	101.66	123.56	129.7	145.17	129.23	130.2	142.88	137.15	136.91	138.47	145.59	154.36	156.36	165.37	154.94	152.05
6.6105	6.2857	0	0	0	0.36295	0	3.3831	3.8572	3.8348	2.5416	11.683	7.8093	8.9685	5.632	1.0928	19.028	5.7912	1.0427	4.7592	6.5494	0	1.2498	0	2.6512	7.8468	0	0	0	1.627	4.4765	7.6547	10.458	1.5854	15.188	0.014181	4.024	3.9979	6.3029	4.2254	6.2176	0	11.295	1.8883	5.2943	5.6701	5.2665	10.742	16.021	15.567
16.757	4.4983	0	0	0.46473	0	0	0	0	0	0	0	0	0	0	0	0	0	0	0	0	3.2166	0	7.2495	20.931	13.833	17.137	19.456	13.939	14.29	18.337	30.197	28.42	11.151	14.906	18.009	16.556	6.2237	1.3712	0.44619	1.5084	0	0	0	0	0	0	0	0	0
0.43986	0	0	1.9054	5.2583	0	6.3755	0	0	0	1.5222	0	0	0	0	0	0	0	2.026	0	1.5448	0	0.94896	9.8538	3.5832	1.8241	0	1.0033	0	0	0	3.9929	3.3007	3.2229	2.8978	9.9167	1.3884	3.4865	0	3.9273	1.119	0	0	0	0	0	3.0034	0	4.3717	0
3.2397	3.6049	0	0	1.1378	0.78691	0.29947	3.8857	3.491	6.4763	9.9787	11.96	8.7287	14.691	15.666	12.274	11.927	10.979	16.042	8.1811	7.6525	11.135	17.21	15.035	14.99	10.07	5.1915	10.942	2.8324	5.5701	4.5137	8.1287	3.9822	6.9273	13.617	18.342	9.0819	6.9992	13.29	10.832	12.394	2.7395	1.8296	7.1299	1.3192	10.145	5.1664	11.895	6.009	6.4682
87.525	23.122	0	0	0	0	0	0	0	0	0	0	0	0	0	0	0	0	0	0	0	0	0	0	0	0	0	0	0	0	0	0	0	0	0	0.91923	0	0	0	0	0	0	0	0	0	0	0	0	0	0
19.301	6.3567	0	0	0	0	0	0	0	0	0	0	2.4989	1.4328	3.7023	21.393	17.54	26.574	27.532	30.081	24.025	30.244	33.241	40.969	51.52	46.189	35.371	33.769	37.658	36.918	23.291	34.635	31.578	25.519	32.124	28.764	26.786	24.016	17.472	27	0	24.891	23.617	28.46	10.418	19.208	13.63	18.919	31.775	18.118
20.975	3.6283	0	0	0	0	0	0	0	0	0	0	0	0	0	0	0	0	0	0	0	0	6.1855	5.8855	9.692	12.803	5.5813	12.191	18.423	15.302	23.712	16.294	19.903	21.158	17.224	20.199	16.454	14.072	0	7.0722	0	8.2777	0	0	0	0	0	0	0.59969	0
25.928	16.807	0	0	0	0	0	0	0	0	0	0	0	0	0	0	0	0	0	0	0	0	0	0	0	0	0	0	0	0	0	0	0	0	0	0	0	0	0	0	0	0	0	0	0	0	0	0	0	0
18.616	0.38492	0	4.4221	0	0	0	0	0	0.44261	0	0	3.139	7.4695	4.1713	0	0	0	0	7.7231	12.984	16.959	32.201	28.602	37.776	51.578	44.102	59.703	54.203	59.01	64.306	62.307	78.489	93.931	95.36	106.23	112.75	118.91	110.81	109.9	110.82	112.93	109.24	115.03	119.39	118.57	112.9	102.23	111.29	92.855
3.9702	3.7851	1.5826	0	0.20391	0	0	0	0	0	0	0	0	0	0	0	0	0	0	0	0	0	0	0	0	0	0	0	0	0	0	0	0	0	0	0	0	0	0	0	0	0	0	0	0	0	0	0	0	0
7.0974	10.503	2.1458	0	0	0	0	0	4.504	0	0	0.51869	0	0	0	0	0	0	0	0	0	0	0	0	0	5.642	11.338	10.38	13.514	9.8537	14.393	8.7796	12.913	0	9.7822	0	3.0777	4.3407	0	0	3.3214	6.1674	18.78	8.5424	14.755	16.95	15.255	23.322	31.357	29.511
0	0	0	0	0	13.128	19.721	14.927	25.339	31.713	37.058	40.86	41.076	41.435	47.406	50.865	58.596	63.577	56.954	65.394	57.422	63.933	71.254	68.488	78.734	71.94	67.898	73.323	64.368	67.658	68.671	81.765	92.201	113.1	134.78	159.29	187.33	209.94	243.8	266.86	307.92	336.86	354.37	395.26	421.7	449.87	487.61	508.54	525.4	543.2
0	1.7267	0	3.0673	8.2281	0	6.6683	4.9788	5.503	8.3367	16.531	22.042	29.052	25.75	31.356	31.529	48.068	51.256	51.901	56.508	66.32	69.104	74.604	86.152	82.359	73.359	71.281	77.696	68.837	70.37	79.473	85.638	84.698	95.247	95.243	118.28	122.06	130.1	137.54	147.21	158.99	154.59	174.83	177.85	141.37	150.16	168.93	183.32	174.82	184.37
12.875	8.9486	0	0	0	4.3485	0	0	0	0	0	0	3.68	0	0	0	0	3.3812	0	0	0	0	0	0	0	0	0	0	0	0	0	0	0	0	0	0	0	0	0	0	0	0	0	0	0	0	0	0	0	0
21.694	0	0	0	0	0	0	0	0	0	0	0	4.4931	0	0	6.8379	0	0	0	0	0	0	0	0	0	0	0	0	0	0	0	0	0	0.56573	14.082	17.669	34.66	47.129	55.02	61.713	89.092	95.755	98.651	101.17	114.1	112.51	133.79	136.32	150.31	152.01
53.396	13.247	0	0	0	0	0	0	0	0	0	0	0	0	0	0	0	0	0	0	0	0	0	0	0	0	0	0	0	0	0	0	0	0	0	0	0	0	0	0	0	0	0	0	0	0	0	0	0	0
0	0	0	7.4962	3.5791	9.3434	2.7467	11.759	6.8144	4.7473	7.6145	6.694	2.6462	0.032962	0.70883	2.5642	0	1.8828	30.527	22.892	22.956	28.117	26.098	14.913	4.0841	20.671	22.683	24.055	15.824	23.193	18.09	4.6498	1.6204	0	7.0456	9.3057	0	0	1.7257	0	0	0	0	0	0	0.46406	0.72461	3.431	1.7051	0
34.32	8.1839	2.2624	0	0	0	0	0	0	0	0	0	0	0	0	0	0	0	0	0	0	0	0	0	0	0	0	0	0	0	0	0	0	0	0	0	0	5.9904	0	0	0	0	0	0	0	4.6335	2.6379	9.651	10.387	1.2233
0	1.1278	0	0	8.8652	2.1594	0.57396	1.8855	6.1415	4.0609	6.2341	7.5458	4.8534	0	0	1.4228	0.91082	5.1168	6.2035	3.3453	5.4251	5.3368	6.7783	4.5571	0	2.4645	2.5388	4.0271	5.0033	0.94493	9.2401	4.3685	5.4037	7.0209	8.0168	13.356	0	0	0	1.4824	0	0	0.33444	5.163	0	9.2234	4.377	0.8222	1.0415	4.6033
7.649	0	1.0916	0	0	0	0	2.0604	9.7662	4.1278	9.0909	8.7394	16.245	17.756	20.023	25.94	24.429	20.769	26.517	25.135	28.933	28.43	23.638	30.268	31.978	30.728	31.333	39.698	30.336	27.59	35.525	41.599	40.428	35.908	45.212	36.289	39.019	42.66	31.391	33.101	36.69	38.786	37.004	28.87	37.527	24.766	32.229	34.439	30.011	35.356
0	0	0	1.2245	1.8227	9.5694	12.622	8.5113	9.3276	14.309	19.889	18.773	27.263	20.692	21.757	26.614	19.1	21.056	36.633	27.571	23.028	26.434	23.827	19.648	34.231	27.35	19.984	28.02	20.465	28.321	21.743	38.684	34.44	34.766	36.577	31.304	30.764	37.834	31.935	32.177	27.795	38.354	23.003	32.236	25.988	23.597	25.921	18.227	18.229	16.867
11.595	7.0727	0	3.2981	0	0	0	0	0.83988	0	8.0943	5.3784	5.7187	0.15826	3.5876	0	0	0	0	2.4705	2.9963	8.0339	15.555	9.96	17.419	25.226	25.035	26.991	36.901	35.543	47.207	44.69	42.253	36.954	53.936	40.04	52.905	54.77	48.473	40.197	36.614	44.522	52.495	54.448	63.741	64.77	53.045	66.057	61.979	58.447
13.339	0	0	1.455	3.7282	0	0	4.298	0	2.586	2.0827	3.0516	0	10.424	5.7523	1.318	5.3558	9.9497	24.855	16.99	24.625	25.473	31.626	12.458	19.081	27.824	28.642	28.175	39.427	35.395	26.369	34.585	29.881	28.864	24.35	37.109	29.753	37.43	40.601	23.15	26.709	22.825	21.608	18.544	21.914	24.702	13.039	13.48	8.0794	7.9664
4.2537	3.0112	0	0	0	0	0	3.8483	0	0.74341	0	2.9928	0	2.3456	7.4453	6.9093	3.3353	4.693	6.3045	9.3895	6.9983	12.742	15.721	10.428	8.2054	4.3799	10.262	13.427	13.837	7.977	6.8025	13.932	21.693	13.552	17.995	24.845	35.256	37.688	35.673	43.458	49.117	45.56	43.438	41.762	46.614	65.904	66.063	64.651	71.109	75.749
14.924	10.262	0	0	0	0	0	0	0	0	0	0	0	0	0	0	0	0	0	0	0	0	0	0	0	0	0	0	0	0	0	0	0	0	0	0	0	0	0	0	0	0	0	0	0	0	0	0	0	0
36.038	3.7782	0	0	0	0	0	0	0	0	0	0	0	0	0	0	0	0	0	0	0	0	0	0	0	0	0	0	0	0	0	0	0	0	0	0	0	0	0	0	0	0	0	0	0	0	0	0	0	0
9.9562	0	4.1998	0	0	0	1.6188	5.2422	3.6137	0	12.502	1.2653	4.629	0	7.1382	2.816	0	0	0	0	6.9789	8.9964	10.699	12.142	0.46453	12.503	7.6395	15.078	9.9056	9.2784	20.456	26.994	19.417	22.292	30.422	17.12	32.692	33.466	33.619	23.799	31.445	33.862	30.122	28.276	34.256	32.41	42.124	36.621	26.112	35.723
5.2018	1.3585	0	0	4.2317	0	4.862	6.0278	14.258	2.3936	7.5381	15.733	9.5774	16.388	7.8812	9.3013	12.145	14.382	14.351	6.4224	23.4	13.408	31.581	32.946	27.477	13.555	17.838	25.041	52.799	46.458	48.713	34.174	54.596	40.869	46.55	69.56	53.672	68.861	62.699	59.492	60.121	55.585	42.583	48.248	47.68	53.21	54.194	54.889	38.123	41.747
0	0	0	3.5991	1.3777	7.3887	7.0028	1.5818	2.9573	4.052	12.376	13.544	14.677	19.896	13.27	20.343	20.238	21.747	18.266	20.394	16.91	19.045	23.986	18.803	27.173	27.33	28.274	40.676	42.518	59.538	72.379	88.606	108.05	126.17	146.16	168.31	190.25	207.01	221.5	240.23	249.64	291.95	309.63	315.78	331.38	357.44	345.12	356.52	370.68	390.99
0	0	0	0	1.5825	4.8143	6.8513	5.1272	10.738	8.702	10.94	8.2234	12.409	16.578	20.707	20.863	22.004	25.123	21.752	19.835	20.552	16.408	20.514	18.983	23.284	19.821	23.299	20.487	24.913	26.052	27.509	27.864	19.845	32.038	31.288	26.951	30.267	29.188	38.066	34.541	46.613	38.734	42.903	47.323	55.943	42.442	32.306	35.512	29.656	29.889
12.952	3.3906	0.71215	0	0.063037	0	0	0	0	0	10.195	0	7.6556	9.6053	3.9414	5.2968	3.0734	10.68	14.544	15.181	24.233	26.198	32.331	31.292	36.318	33.429	39.712	33.941	21.82	23.521	22.47	21.03	24.58	24.354	40.804	32.126	33.319	35.102	43.462	22.057	30.209	32.758	30.448	26.874	47.374	37.863	33.839	45.136	41.461	43.771
2.5261	11.278	0	0	0	0	0	0	4.7685	0	10.456	12.253	16	12.699	31.947	29.443	36.814	34.32	32.553	41.697	39.402	40.412	42.363	39.993	45.197	55.438	51.843	47.571	54.391	44.294	65.039	51.982	56.884	47.599	62.812	51.85	62.62	51.356	60.604	56.308	56.215	61.301	67.287	63.719	66.594	68.845	61.844	69.246	68.982	73.055
7.3973	0.78864	0	3.4939	0	0	0	0	0	0	6.2073	0	0	0	0	0	0	0	0	0	0	0.49503	0	0	0	0	0	0.97335	0	0	5.6311	11.353	4.8244	4.1456	9.5322	10.559	15.16	11.771	12.715	2.7055	13.418	14.868	9.0316	10.772	10.862	21.645	15.483	18.28	17.722	17.684
16.512	3.4672	0.43818	8.1663	0	0	0	0	0	0	2.2449	0	0	0.41547	11.379	0	0	0	0	0	4.5156	0	5.7312	12.911	0	4.4971	11.538	33.355	20.501	25.512	44.791	28.44	51.778	47.785	46.013	61.119	57.396	49.5	54.711	48.944	63.241	58.505	65.709	53.55	58.097	74.731	71.068	82.875	98.07	103.77
9.1519	0	0	0	0	0	10.661	13.751	3.5752	0	8.3227	0	7.0227	0	0	0	0	0	0	0	0	0	5.3901	0	2.7286	0	0	0	0	0	0	0	0.33479	1.0692	5.5491	5.7082	15.493	0	5.7707	7.5659	25.964	24.737	28.07	28.62	44.826	52.658	33.897	40.063	55.157	47.242
33.842	9.7286	2.018	0	0	0	0	0	0	0	0	0	0	0	0	0	0	0	0	0	0	0	0	0	0	0	0	0	0	0	0	0	0	0	0	0	0	0	0	0	0	0	0	0	0	0	0	0	0	0
6.5039	9.519	0	0	0	0	0.34945	0	0	0	2.8906	0	5.0722	0.2464	14.046	8.2104	20.692	9.9911	20.191	26.877	40.54	36.136	45.233	35.365	43.386	47.871	48.523	47.894	61.099	56.197	57.155	63.432	61.072	58.208	57.938	69.001	57.79	62.605	59.536	57.154	77.242	71.247	70.368	73.109	82.343	76.043	78.398	81.187	74.533	77.451
0	2.5512	0	1.1359	0	0.95758	4.9047	16.386	12.33	5.9352	15.135	20.921	22.734	16.857	29.192	18.02	28.915	32.711	28.488	38.366	35.391	35.718	28.991	27.038	29.015	34.087	27.834	27.622	35.535	30.344	41.357	34.486	37.072	30.079	43.716	33.409	39.615	35.677	30.513	21.839	26.8	26.127	27.563	26.247	21.993	19.473	27.004	24.399	30.27	22.05
21.542	11.889	15.002	0.31496	2.4178	0	0	0	0	0	0	0	0	0	0	0	0	0	0	0	0	0	0	0	0	0	0	0	0	0	0	0	0	0	0	0	0	0	0	0	0	0	0	0	0	0	0	0	0	0
0	0	0	6.6638	7.3915	10.139	9.3839	6.0783	12.145	11.312	14.554	17.312	25.147	24.377	18.181	22.887	31.341	33.4	47.855	39.52	42.275	39.64	45.545	46.984	40.742	42.121	38.916	34.016	22.986	30.863	27.562	35.645	34.339	36.796	46.479	47.498	37.288	30.496	41.843	41.702	44.247	37.561	39.237	43.088	44.567	59.442	58.692	67.093	69.823	68.162
0	3.6855	2.3095	4.6863	0	1.7115	0	8.5535	4.0168	0.040035	0	0	0	5.486	6.4601	5.5925	9.5745	0	1.0783	0	0	0	5.3919	1.6699	16.043	8.4748	0	0.67278	8.1367	0	0	0	0	0	0	0	0	0	0	0	0	0	0	0	0	0	0	0	0	0
11.202	0	4.5038	0	0.025451	0	0	0	0	0	0	0	0	0	0	0	0	0	0	0	0	0	0	0	3.6994	0.30809	0	2.3535	0	0	0	0	6.3921	2.9714	7.6871	0.67811	1.1739	3.2048	9.3419	14.685	24.279	20.798	25.595	31.826	37.587	26.389	43.863	46.898	50.247	57.827
21.917	0	0	2.3591	4.7591	0	0	1.8297	0	0	2.6168	0	1.4468	0	0	0	0	0	0	0	0	0	0	0	0	0	0	0	0	0	0	0	0	0	0	0	0	0	0	0	0	0	0	0	0	0	0	0	0	0
0	0	0	0.82573	0	9.406	8.1927	22.27	18.217	10.002	18.474	10.633	16.284	21.966	20.472	10.415	20.565	9.7204	17.695	8.9461	4.599	9.2787	12.084	12.699	9.9077	11.522	0	0	7.5101	0	0	0	0	0	0	0	0	0	0	0	0	0.92495	0.58406	3.9101	0	13.254	17.181	31.151	40.108	42.144
25.127	8.1007	0	0.42572	1.6118	0	0	0	0	0	0	0	0	0	0	0	0	0	0	0	0	0	0	0	0	0	0	0	0	0	0	0	0	0	0	0	0	5.5645	0.9365	0	0	0	0	0	0	7.9717	10.706	5.0773	13.757	0
21.863	2.6081	1.895	0.20621	0	0	0	0	0	0	0	0	0	0	0	0	0	0	0	0	0	0	0	0	0	10.209	18.679	30.815	36.333	52.925	72.923	92.08	99.759	113.56	133.8	162.42	171.64	200.42	216.73	213.16	220.6	235.73	246.28	257.47	253.31	276.47	277.66	305.05	313.28	316.17
10.401	6.657	2.3614	0	0	0	0	0.36512	0.97124	0	0	0	0	0	0	0	0	0	0	0	0	0	1.1855	0	0	0	0	2.0576	0	0	0	4.2788	13.193	13.312	10.958	12.208	14.797	12.651	11.933	7.804	13.023	11.065	4.1993	0	0.57375	1.3922	9.175	12.633	9.7341	10.394
43.495	11.783	0	0	0	0	0	0	0	0	22.213	29.704	15.026	24.462	28.903	41.602	41.118	0	0	0	0	0	0	0	0	0	0	0	0	5.2564	0	0	0	0	0	0	0	0	0	0	0	0	0	0	0	0	0	0	0	0
0	0	0	2.4424	0.81996	3.5892	2.8109	10.574	13.454	10.864	6.9491	0.094774	6.5224	3.2149	9.3395	6.857	5.5141	0	0	0	0	0.072589	0	2.9584	0	0	0	0	0	0	0	0	0	0	0	0	4.5041	0	0.8534	0	3.76	0	0	7.549	6.3281	1.8886	7.9436	7.5944	2.8296	0.49118
0.74817	0	0	0	2.3977	0	4.813	4.9117	2.6078	3.8766	0	0.036555	0	3.0573	0	0	1.5085	0	0	0	0	0	3.2672	0	0	0	0	0	0	0	0	0	0	0	0	0	0	0	0	0	0	0	0	0	0	0	0	0	0	0
0	0	0	0	4.6826	8.1568	24.696	19.373	21.222	20.205	38.138	27.431	39.55	38.958	35.159	41.555	43.542	35.498	32.969	33.598	41.732	14.961	28.853	31.634	22.569	16.353	14.657	20.273	7.9676	10.829	9.4972	8.1207	14.299	0	0	1.1184	0	0	1.8974	0	0	0	0	0	0	0	0	0	0	0
9.2805	0	0	0	0	0	3.7189	18.314	14.464	22.714	41.34	54.631	89.142	59.569	88.625	108.61	120.85	133.96	140.05	160.03	172.19	192.75	209.28	212.22	232.87	234.04	245.25	235.51	226.51	237.15	246.96	258.74	259.27	257.79	265.04	237.78	267.11	253.06	239.25	250.93	241.27	255.74	247.77	248.68	254.56	245.46	239.34	250	243.85	250.35
37.874	8.8051	0	0	0	0	0	0	0	0	0	0	0	0	0	0	0	0	0	0	0	0	0	0	0	0	0	0	0	0	0	0	0	0	0	0	0	0	0	0	0	0	0	0	0	0	0	0	0	0
0	0.1616	0	3.2842	5.5577	2.5791	6.2929	0	5.437	4.4891	10.777	10.406	15.577	9.584	10.873	6.6678	12.153	11.995	13.159	16.254	16.598	14.588	17.517	25.993	22.076	19.907	17.096	22.907	13.913	15.6	12.364	16.177	21.212	18.213	29.688	26.166	29.93	29.435	32.529	34.784	47.055	28.307	38.582	43.314	41.922	50.071	60.966	64.447	56.439	58.997
1.1887	0.87215	0	0	0	0.35317	0.27321	0	0	4.6092	14.195	16.993	41.201	44.014	65.056	76.913	84.611	85.229	96.198	106.06	86.621	103.15	111.05	122.7	125.94	129.96	117.28	120.52	125.88	133.61	128.64	127.04	130.43	124.74	125.63	115.4	105.96	110.58	105.09	90.746	107.39	104.17	98.312	89.912	91.243	76.537	89.036	92.516	91.477	95.31
21.427	1.7473	0	7.0779	1.3348	0	0	0	0	0	0	0	0	0	0	0	0	0	0	0	0	0	0	0.054186	0	5.7359	0	0	0	0	0	0.87688	8.8322	2.5662	12.367	0.96014	7.4448	8.4341	7.9069	7.5437	22.203	21.534	22.827	0	0	0	12.264	0.45985	3.9621	4.4105
8.5853	2.4588	0	0	0	0	32.223	7.2889	0	7.92	7.6146	11.851	10.436	22.821	22.32	12.248	41.302	1.585	4.6603	0	0	0	0	0	0	0	0	0	0	0	0.86725	1.8564	0	0.58896	7.3603	0	0.031115	9.7314	7.2373	6.7362	12.23	20.626	20.746	18.409	23.993	27.841	32.709	33.219	33.791	24.126
0.84713	0	0	6.5744	10.319	2.1759	0	0	4.5071	8.6469	7.3714	2.8707	14.61	9.5144	17.158	13.131	5.8557	2.6001	2.0275	7.9436	11.176	19.384	19.714	16.403	24.033	15.675	29.811	21.252	22.832	23.935	36.259	33.89	41.718	38.748	32.052	38.247	41.716	38.94	39.031	50.408	32.861	26.203	25.074	35.906	27.244	30.346	32.392	25.896	31.315	25.903
29.908	4.3915	1.3731	0	0	0	0	0	0	0	0	0	0	0	0	0	0	0	3.3711	0	0	0	0.33292	0	0.12298	2.6446	0.4739	8.0379	1.1861	10.759	13.046	23.233	18.332	31.781	27.006	31.29	28.767	46.186	35.613	34.195	40.502	36.472	31.291	32.03	33.059	47.84	49.406	46.813	61.26	46.84
13.875	4.5145	0.025512	0	0	0	0	3.6942	0	0	0	0	0	0	0	0	0	0	0	0	0	0	0	0	0	0	0	0	0	0	0	0	0.015731	0	0	2.5763	9.0795	8.7348	0.41441	14.721	15.244	23.38	25.477	15.02	18.342	32.655	25.526	32.974	34.038	31.5
0	2.6263	0	1.2788	0	2.0008	0	1.7657	2.7668	0	0	1.9056	0	0	0	0	0	0	0	0.69337	0	3.8626	0	0	0	4.4302	5.7958	8.9337	9.0904	5.7713	14.47	15.713	19.392	22.835	25.793	16.577	32.268	26.35	27.821	28.547	36.816	33.345	45.796	28.675	38.909	44.531	41.021	44.894	45.09	48.322
14.125	15.477	0	4.4999	0	0	0	0	0	0	0	0	0	0	0	0	0	0	0	0	0	0	0	0	0	0	0	0	0	0	0	0	0	0	0	0	0	0	0	0	0	0	0	0	2.8424	10.162	11.415	10.373	17.468	18.731
17.246	0	0	0	0	0	0	5.1498	0	0	0	0	5.9015	0	0.2887	0.51092	2.4141	0	0	0	0	0	0	0	0	0	0	0	0	0	0	0	0	0	0	0	0	0	0	0	0	0	0	0	0	0	0	0	0	0
42.216	6.976	0	0	0	0	0	0	0	0	0	0	0	0	0	0	0	0	0	0	0	3.8378	0	0	1.7673	0	1.2496	10.895	5.8516	10.469	12.318	11.596	10.898	19.584	18.574	20.742	21.71	12.477	29.061	19.769	24.638	25.387	22.348	21.747	16.791	17.332	16.565	19.021	21.549	15.629
1.6586	8.9736	1.4399	4.3054	0	0	0	0	0	0	0	0	0	0	0	0	0	0	0	0	0	0	0	0	0	0	0	0	0	0	0	0	0	0	0	0	0	0	0	0	0	2.1623	6.4705	2.7908	9.2799	26.327	35.286	47.624	71.468	67.553
36.641	0	0	0	0	0	0	0	0	0	8.5371	17.241	16.229	9.0355	15.814	13.239	6.5325	15.721	15.157	18.231	21.976	26.342	8.7175	18.002	16.851	17.277	18.776	33.42	36.054	35.962	30.01	35.745	38.98	43.85	59.266	66.148	76.918	78.385	95.497	91.983	85.459	104.11	113.57	115.45	114.39	122.35	113.22	116.29	123.55	127.79
20.033	0	0	0	0	10.404	12.605	27.616	42.332	52.34	65.726	83.576	80.829	83.698	100.31	89.242	89.98	99.321	111.44	108.18	102.09	100.56	94.477	14.681	56.51	92.414	88.131	98.642	111.05	98.4	108.44	104.32	106.64	103.09	100.33	88.607	96.638	98.422	107.61	97.617	98.901	95.03	89.794	72.619	81.034	79.208	82.711	84.596	77.962	78.768
5.6352	1.3188	0	0	0.31874	0	0	0.44308	0	0	0	0	0	0	0	0.29719	0	0	0	0	0	0	0	0	0	0	0	0	0	0	0	8.1262	6.7663	8.8571	12.261	10.925	15.348	21.31	24.147	20.688	23.693	15.766	17.521	14.467	14.514	20.502	24.142	21.13	16.491	15.319
23.922	6.811	0	0	0	0	0	0	0	0	0	0	0	0	0	0	0	0	0	0	0	0	0	0	0	0	0	0	0	5.0863	2.8146	27.52	59.046	98.213	84.016	97.987	135.35	148.56	149.17	185.77	175.53	213.07	207.57	264.19	276.01	218.06	243.92	278.16	324.8	328.7
11.152	4.7334	5.6015	0	0	0	0	0	0	0	8.4021	0	0	0	0	0	0	0	0	0	0	0	0	0	0	0	0	0	0	0	0	0	0	0	0	0	0	0	0	0	0	0	0	0	0	0	0	0	0	0
31.572	13.808	0	0.24761	0	0	0	0	0	0	0	0	0	0	0	0	0	0	0	0	0	0	0	0	0	0	0	0	0	0	0	0	0	0	0	0	0	0	0	0	0	0	0	0	0	0	0	0	0	0
21.321	10.282	0	0	0	0	0	5.0027	7.2417	7.4889	15.875	18.314	8.2235	26.952	39.519	30.301	42.388	46.37	40.861	44.871	65.239	62.339	60.501	69.388	73.341	86.726	82.68	98.945	102.94	111.72	119.11	130.74	135.52	128.61	118.86	114.5	113.99	116.63	109.36	119.37	109.2	117.48	118.33	120.08	130.13	140.05	131.72	127.04	120.38	116.92
15.665	4.1752	0	5.7418	0	0	0	0	0	0	0	0	0	0	0	0	0	0	0	0	0	0	0	0	0	0.87411	2.7516	4.5634	3.3389	11.209	9.611	18.67	23.593	34.649	41.919	49.655	70.734	88.87	102.35	114.14	132.53	142.44	157.77	150.54	184.28	181.86	195.92	197.21	217.99	237.23
29.192	0	0	0	0.62673	0	0	0	0	0	0	0	0	0	0	0	0	0	0	0	0	0	0	0	0	0	0	0	0	0	0	0	0	0	0	0	0	0	0	0	0	0	0	0	0	0	0	0	0	0
0	13.605	0	0	10.961	0	8.7751	13.636	18.088	26.896	20.578	29.741	29.957	46.452	52.209	71.026	68.019	55.755	91.983	92.11	66.472	74.518	81.96	82.176	85.811	78.874	99.323	92.475	97.569	96.98	93.025	93.874	93.955	99.682	98.371	100.09	102.23	96.225	95.383	107.76	98.646	105.21	98.5	96.786	89.015	91.427	99.956	101.25	98.583	108.3
16.007	9.7124	2.7778	0	2.0891	0	0	0	0	0	0	0	0	0	0	0	0	0	0	0	0	0	0	0	0	0	0	0	0	0	0	0	0	0	0	0	0	0	0	0	0	0	0	0	0	0	0	0	0	0
0	0	0	0	0	12.765	13.282	15.484	11.896	17.459	26.757	26.966	20.941	17.713	22.352	11.928	16.674	19.186	18.785	21.261	2.5562	8.6928	14.587	7.96	12.383	12.415	9.936	7.5793	10.275	11.257	8.0577	8.6754	12.081	6.1178	15.258	0	0	5.7913	15.415	9.6557	0.46662	7.1277	0	0	0	0	0	0	0	0
0	0	0	8.3174	0	6.9882	2.9215	13.612	3.171	1.5793	6.2459	24.224	18.069	15.339	18.504	29.873	31.297	43.32	35.84	41.337	32.17	43.027	46.55	45.594	46.298	43.295	46.675	48.369	51.044	59.969	50.669	59.903	63.127	68.516	68.527	67.171	63.931	75.519	68.378	74.306	77.62	86.16	82.456	85.73	86.894	86.876	86.64	78.613	84.292	87.339
10.501	14.404	1.1757	0	0	0.26904	0	4.979	0	0	0	0	0	0	0	0	0	0	0	0	0	0	0	0	0	0	0	0	0	0	0	0	0	0	0	0	0	0	0	0	0	0	0	0	0	0	0	0	0	0
23.099	4.0628	0	0	0	0	0	0	0	0	3.2743	1.429	5.4846	25.754	28.195	33.181	42.809	50.351	43.628	57.464	71.316	69.906	76.554	73.683	81.131	76.523	78.065	87.746	73.721	88.518	77.002	85.034	80.053	86.114	68.16	80.582	79.216	75.748	77.462	73.488	77.866	78.143	76.777	64.784	65.369	71.866	74.285	70.158	77.197	71.591
8.035	15.007	2.8755	0	0	0	0	0	0	0	0	0	0	2.1949	6.1854	0.94875	0	6.8179	4.8767	8.4834	14.644	26.477	23.557	28.673	23.344	21.959	31.512	27.68	35.744	35.345	34.096	28.402	30.812	35.998	34.979	29.573	27.809	30.651	39.977	26.872	28.119	30.382	25.706	20.618	37.332	34.445	44.222	29.052	36.923	31.504
0	2.6791	0	4.6335	3.512	2.657	0	0	0	0	0	1.8101	0	0	0	0	0	0	0	0	0	0	0	0	0	6.2344	7.0788	9.9692	6.5593	10.036	12.556	12.974	19.028	36.619	28.959	31.078	30.82	37.4	42.185	37.778	39.093	49.911	43.58	51.885	42.612	50.949	51.011	54.553	57.642	52.22
21.88	10.957	0	0	0	0	0	2.3907	0	0	0	0.35589	0	0	0	0	0	0	0	0	0	0	0	0	0	0	0	0	0	0	0	0	0	0	0	0	0	0	0	0	0	0	0	0	0	0	0	0	0	0
7.2505	0	0	0	4.7502	3.4967	0	0	0	0	1.5054	1.8185	0	3.4478	0	3.2189	0.729	0	0	0	0	0	0	0	0	0	0	0	0	0	0	0	0	0	0	0	0	0	0	0	0	0	0	0	0	0	0	0	0	0
15.62	3.8129	0	0	0	0	2.1455	14.869	37.086	60.692	90.382	129.51	155.14	195.41	225.3	245.97	290.11	323.29	303.78	335.4	365.06	360.52	366.14	392.65	390.16	395.76	408.3	411.77	407.41	435.67	446.9	438.46	433	449.71	426.91	428.62	428.43	442.01	436.61	435.1	457.35	439.98	440.67	419.46	415.57	414.67	410.47	415.97	434.46	424.26
6.9776	1.9278	2.2949	0	1.8467	0	0	0.047086	0	0	0	0	0	0	1.8382	0	4.2747	0	0	0	0	0	0	0	0	0	0	0	0	0	0	0	0	0	0	0	0	0	0	0	0	0	0	0	0	0	0	0	0	0
22.412	5.8159	3.3914	0	0	0	0	0	0	0	0	0	0	0	0	0	0	0.055174	0	0	0	0	0	0	0	0	0	0	0	0	0	0	0	0	0	0	0	0	0	0	0	0	0	0	0	0	0	0	0	0
13.904	3.0177	1.1921	0	0	0	0	1.3423	0.83724	0	5.2562	0	0	0	4.8556	0	0	0	0	0	0	0	0	0	0	0	0	0	0	0	0	0	0	0	0	0	0	0	0	0	0	0	0	0	0	0	0	0	0	0
59.34	12.576	0	0	0	0	0	0	0	0	0	0	0	0	0	0	0	0	0	0	0	0	0	0	0	0	0	0	0	0	0	0	2.774	0	0	0	6.1238	15.188	10.468	10.841	0.85515	10.982	7.2482	5.7566	12.102	6.8536	6.9612	10.232	7.8671	13.083
0	0	0	0	8.553	0	11.263	2.9213	6.4478	5.6238	12.225	9.6326	12	7.8396	6.9041	0	3.3236	13.687	6.2755	9.8534	24.612	35.997	30.172	33.097	30.187	27.526	35.4	42.422	49.786	50.205	53.237	56.973	56.333	68.923	69.15	71.455	72.103	71.399	81.532	73.317	76.907	74.446	71.918	71.079	89.211	81.527	88.545	98.091	92.214	93.273
18.494	0	0	0.034236	0	0	0	0	0	0	0	0	0	0	0	0	0	0	0	0	0	7.7253	0	0	0	0.34416	0	0.65315	0.56408	0	0	0	0.68664	0	0	0	0	0	0	0	0	0	0	0	0	0	0	0	0	0
13.899	4.2859	0	0	0	0	0	0	0	0	0	0	0	0	0	0	0	0	0	0	0	0	0	0	0	0	0	0	0	0	0	0	0	0	0	0	0	0	0	0	0	0	0	0	0	0	0	0	0	0
6.574	11.902	0	0	0	0	0	21.893	62.246	128.37	195.37	262.33	351.48	429.92	519.84	588.87	625.37	681.16	751.01	828.4	834.77	845.57	881.07	911.16	917.14	982.8	930.33	960.88	980.66	975.36	982.34	958.58	961.2	972.68	1003.8	1004.8	1010.4	1044.2	965.12	964.53	981.68	973.21	974.39	973.9	941.96	948.91	979.88	963.84	968.07	980.4
45.636	5.9212	0	0	0	0	0	0	0	0	7.6449	18.114	23.645	19.157	24.65	29.044	25.194	33.55	39.752	36.861	46.798	44.327	38.541	38.171	34.382	24.269	28.972	28.685	33.914	37.585	30.366	27.304	28.569	30.267	34.64	37.067	38.087	27.951	36.35	30.175	32.956	30.185	36.792	30.919	32.342	35.71	35.496	41.062	44.383	39.347
15.392	5.2897	0	0	0	0	0	0	0.43801	4.7893	10.791	8.0736	11.032	4.4585	18.189	8.8185	11.312	1.9882	2.071	3.3204	6.0577	10.908	15.822	7.6494	3.449	6.4888	0.28448	11.04	2.8146	2.8059	3.9589	8.7576	6.851	0	0.96058	0	0.3974	2.2747	0	0	0	0	0	0	0	0	0	0	0	0
59.689	13.884	0	0	0	0	0	0	0	0	0	0	0	0	0	0	0	0	0	0	0	0	0	0	0	0	0	0	0	0	0	0	0	0	0	0	0	0	0	0	0	0	0	0	0	0	0	0	0	0
28.073	4.7027	0	0	0	0	0	0	0	0	0	0	0	0.30204	9.9484	10.492	7.948	5.9127	1.7921	0	9.1255	5.9101	5.0163	15.277	2.8	22.361	13.252	18.825	10.747	10.817	8.0277	14.036	7.9595	6.0025	6.7338	6.6223	13.661	11.924	1.0129	3.0694	0	0	0.74175	0.15135	0	0	0	0	0	0
43.109	0.57662	0	0	0	0	0	0	0	0	8.9952	12.615	21.979	29.621	25.891	44.488	42.111	49.723	56.245	59.095	71.705	69.855	52.035	61.75	58.541	53.157	71.88	64.033	66.045	76.703	65.795	71.654	67.883	69.415	66.582	71.89	72.849	56.666	58.662	51.579	60.882	53.86	55.883	58.989	56.436	56.291	45.692	51.294	59.662	45.725
89.388	22.807	0	0	0	0	0	0	0	0	0	0	0	0	0	0	0	0	0	0	0	0	0	0	0	0	0	0	0	0	0	0	0	0	0	0	0	0	0	0	0	0	0	0	0	0	0	0	0	0
0	2.7284	0	7.6427	4.7745	0.75628	0	0	4.9534	4.2149	7.2559	21.447	31.857	32.38	51.13	39.246	48.626	45.846	57.464	57.846	60.306	71.629	70.564	82.371	83.234	81.499	70.264	88.771	75.111	85.119	75.096	80.821	86.511	84.177	74.65	81.973	88.659	77.886	65.153	72.143	62.594	69.511	69.426	63.662	48.189	71.23	79.495	71.963	53.872	62.946
6.0536	2.8879	0	0	0	0.38282	11.042	57.135	57.113	101.67	128.29	305.18	383.56	472.04	539.85	614.96	689.15	785.81	818.61	860.27	923.05	927.98	940.72	1077.3	1101.2	1131.4	1137.4	1116.8	1097.3	1074.1	1075.9	1075.1	1068.2	1098.2	1139.2	1111.3	1102.3	1076.1	1100.6	1106.2	1112.7	1082.3	1112.1	1096.8	1078.3	1079.1	1079.2	1031.6	1025.8	1039.7
0	0	0	0	0	11.814	16.057	3.7299	3.7101	10.349	14.654	23.454	27.539	22.62	25.727	29.955	31.254	34.273	33.646	33.935	34.334	35.28	42.157	35.522	42.07	45.733	43.281	42.025	44.621	46.32	48.441	51.974	56.777	63.879	63.82	63.477	67.211	70.109	71	69.448	74.983	82.855	80.146	92.784	90.975	89.025	99.145	95.961	96.484	96.04
13.505	1.6109	0	6.2366	0	0	0	0.3554	0	0	0	0	1.3955	0.17907	0	0	7.8018	0.17628	0.5825	0	1.0109	0	0	0	0	0	1.0509	0	0	0	0	0	0	0	0	0	0	0	0	0	0	0	0	0	0	0	0	0	0	0
17.936	0	0	1.7602	0	0	0	1.0596	0	9.4333	9.9864	20.847	17.468	8.4964	15.156	9.5073	15.803	0	7.4669	0	0.47354	0	0	0	0	0	0	0	0	0	0	0.89087	0	0.38471	0	0	0	0	0	0	0	2.0577	1.5472	0	0	0	0	0	2.0829	0
4.219	0	0	0	3.2082	11.974	0	0	0	0	0	0	0	0	0	0	0	0	0	0	0	0	0	0	0	0	0	0	0	0	0	0	0	0	0	0	0	0	0	0	0	0	0	0	0	0	0	0	0	0
17.233	5.3516	1.2258	0	0	0	0	0	0	0	0	0	0	0	0	0	0	0	0	0	0	0	0	0	0	0	0	0	0	0	0	0	0	0	0	0	0	0	0	0	0	0	0	0	0	0	0	0	0	0
0	0	0	3.0708	8.0654	1.6879	2.7889	29.053	72.894	110.77	136.85	189.65	214.02	272.03	336.91	358.45	392.19	418.09	442.37	460.31	478.58	499.7	535.98	527.96	517.1	536.34	547.93	553.87	571.92	582.96	582.46	593.12	585.82	598.46	586.72	613.11	620.64	632.94	631.22	654.9	645.48	654.12	634.15	657.92	650.76	637.46	662.44	660.32	677.39	678.05
8.9789	0	0	1.6078	0	0.99292	10.478	23.422	23.815	13.629	30.375	29.507	39.508	40.805	52.157	53.441	38.27	38.393	31.875	33.509	36.091	32.125	21.9	36.794	27.146	34.753	35.479	38.003	31.931	36.209	39.489	39.565	33.47	38.627	54.874	46.408	45.53	39.095	35.912	44.745	39.254	49.849	51.556	45.697	40.979	40.327	45.747	39.968	50.322	32.007
22.436	7.849	0	0	0	0	0	0	0	0	0	0	0	0	0	0	0	0	0	0	0	0	0	0	0	0	0	0	0	0	0	0	0	0	0	0	0	0	0	0	0	0	0	0	0	0	0	0	0	0
62.494	5.1965	0	0	0	0	0	0	0	0	0	0	0	0	0	0	0	0	0	0	0	0	0	0	0	0	0	0	0	0	0	0	0	0	0	0	0	0	0	0	0	0	0	0	0	0	0	0	0	0
0	0	0	37.951	0	0	5.0699	2.4207	7.0417	0	8.436	2.4017	2.4908	3.1042	7.2478	12.554	4.0399	0	0	0	0	0	17.904	0	0	0	0	0	0	0	0	0	0	0	0	0	21.951	24.505	37.975	52.543	64.612	87.717	110.61	120.26	139.47	142.03	147.18	165.62	169.36	194.1
34.982	0	0	0	0	0	0	0	0	0	0	0	0	0	0	0	0	0	0	0	0	0	0	0	0	0	0	0	0	0	0	0	0	0	0	0	0	0	0	0	0	0	0	0	0	0	0	0	0	0
17.769	1.3519	0	0	0	0	0	0	0	0	0	0	0.4613	0	0	0	0	0	0	0	0	1.3735	6.0608	12.074	24.02	17.603	32.261	27.921	29.285	32.801	39.121	42.733	44.487	41.857	58.999	52.37	61.496	50.237	43.112	55.307	58.835	57.847	64.244	50.542	47.639	40.151	37.336	46.275	7.2446	8.9327
19.619	2.6614	0	0	0	0	0	0	0	0	0	0	0	0	0	2.4243	0	0	8.6005	0	0.82958	7.1089	1.123	11.506	2.2561	12.78	9.561	11.804	8.108	6.4565	11.308	17.555	20.38	9.1244	23.176	9.5008	17.789	17.194	25.445	17.589	41.371	36.903	38.787	39.201	23.827	14.205	20.416	18.726	21.229	17.321
11.162	1.9988	0	0	2.449	0	0	0	0	0	0	0	0	0	0	0	0	0	0	0	0	0	0	0	0	0	0	0	0	0	0	0	0	0	0	0	0	0	0	0	0	0	0	0	0	0	0	0	0	0
0	3.616	0	2.0425	0	0.57897	1.5921	5.1079	7.3292	13.28	8.8428	14.581	17.282	20.8	21.579	20.936	32.951	29.696	26.875	47.423	35.761	35.701	42.526	37.623	41.886	55.683	48.152	48.48	42.171	49.785	58.354	27.753	25.077	22.29	30.169	14.63	18.755	11.841	12.626	12.565	14.028	8.1552	21.604	9.0294	16.898	17.723	23.653	26.354	34.233	28.131
2.6419	1.4021	1.0362	0	0	4.3468	1.2223	0	0	0	0	0	0	0	0	0	0	0	0	0	6.0922	0	0	0	0	0	0	0	0	0	0	0	0	0	0	0	0	0	0	0	0	0	0	0	0	0	0	0	0	0
68.022	19.586	0.080203	0	0	0	0	0	0	0	0	0	0	0	0	0	0	0	0	0	0	0	0	0	0	0	0	0	0	0	0	0	0	0	0	0	0	0	0	0	0	0	0	0	0	0	0	0	0	0
0	0	0	0	0	5.8715	14.567	3.753	12.69	18.898	16.976	26.017	32.844	36.696	36.866	45.471	49.187	55.312	54.123	57.421	63.136	62.282	62.797	63.937	73.93	70.508	66.02	69.438	67.916	73.988	67.883	75.758	82.366	87.402	78.736	91.079	91.965	90.119	91.761	93.637	94.528	111.97	107.27	104.02	103.79	104.87	96.587	97.77	103.15	102.42
11.468	0	0.57625	5.9606	5.2943	0	0	0	0	0	0	0	0	0	0	0	0	0	0	0	0	0	0	0	4.0097	0	10.597	10.23	20.856	20.701	25.413	38.734	44.133	42.344	51.994	55.54	55.916	62.815	75.597	78.261	84.684	92.034	88.909	106.72	107.57	104.98	110.51	114.48	122.93	123.43
11.567	2.0136	0	1.0016	0	0	0	0	0	0	0	0	0	0	0	0	0	0	0	0	0	0	0	0	0	0	0	0	0	0	0	0	0	0	0	0	0	0	0	0	0	0	0	0	0	0	0	0	0	0
18.258	11.686	0	1.7296	0	0	0	0	0	0	0	0	0	0	0	0	0	0	0	0	0	0	0	0	0	0	0	0	1.3324	4.7944	3.1381	0	10.143	7.2387	24.327	14.225	12.508	13.754	20.78	13.862	8.4765	4.973	12.946	5.7114	8.5143	9.8125	20.119	25.827	39.684	29.997
29.491	0	0	0	0	0	5.2748	0	0	0	11.958	16.929	17.692	24.392	41.781	13.742	18.809	20.356	21.534	35.23	21.676	25.263	38.842	32.759	45.283	37.451	27.594	31.908	35.807	34.084	40.457	54.45	50.929	39.122	56.184	63.835	62.667	59.106	49.893	61.91	66.27	60.179	77.472	58.194	59.525	53.683	44.542	53.447	49.668	53.004
11.269	4.2776	0	0	0	0	0	0	0	0	0	0	0	0	0	0	0	0	0	0	0	0	0	0	0	0	0	0	0	0	0	0	0	0	0	0	0	0	0	0	0	0	0	0	0	0	0	0	0	0
10.715	8.2756	0	1.955	0	0	0	1.8948	0	0	0	1.3923	6.9461	2.9689	6.8211	0	3.7789	5.6554	3.6749	1.3211	9.896	8.0497	6.3653	1.6098	2.2755	16.332	11.926	5.7919	7.6802	2.9822	13.301	11.086	13.304	2.0975	14.821	0	6.0173	4.1397	1.5322	0.38276	4.625	0	2.2615	0	0	0	0	0	0	0
6.5872	0.19613	0	0	0	5.4211	2.7688	2.1613	2.7194	0	5.5407	0	0	0	0	0	0	0	0	0	0	0	0	0	0	0	0	0	5.2695	0.96957	0	0	0	2.9302	6.0242	0	0	0	0	0	0	0	0	0	0	0	0	0	0	0
3.9421	1.3587	0	0.39977	0	0.31532	0	24.991	61.265	120.88	175.61	235.29	315.68	381.81	437.64	510.81	676.04	587.73	649.1	668.28	728.74	748.03	799.21	815.94	813.98	831.02	851.69	849.13	821.88	864.09	873.72	879.47	830.28	858.77	852.68	846.68	861.66	816.12	847.69	847.69	840.87	840.15	833.51	871.37	851.68	815.56	825.42	832.05	815.94	801.77
23.103	8.329	0	0	0	0	0	0	0	0	0	0	0	0	0	0	1.0623	0	2.8518	6.5865	26.054	23.898	44.092	64.638	62.136	96.417	92.441	111.65	110.53	124.63	129.06	165.92	166.71	162.77	166.37	174.15	168.82	178.7	195.4	192.22	205.16	215	200.23	198.89	180.11	196.95	190.75	201.6	213	204
46.651	2.2546	0	0	0	0	0	0	0	0	12.592	17.156	34.861	32.496	49.734	54.686	60.503	76.864	80.241	89.96	97.548	134.45	144.36	111.03	100.33	207.84	233.92	236.26	258.18	278.31	294.6	327.45	340.26	343.68	344.16	349.79	373.72	369.72	388.65	389.04	391.41	388.25	394.09	398.16	395.89	389.11	408.95	411.39	414.84	408.5
9.2151	5.79	0	0	0.96118	2.3473	0	0	0	0	7.0702	0	9.2736	7.2193	4.4934	13.335	10.773	7.3736	1.338	4.0376	7.979	13.526	14.15	0	6.1838	2.9808	5.4077	15.743	21.006	28.719	30.291	36.235	48.359	46.851	60.67	70.785	72.556	87.095	106.56	101.74	111.31	112.01	128.07	124.46	131.38	123.68	139.57	128.73	132.77	134.43
11.713	11.518	0	0	0	0	0	0	0	0	0	5.4197	2.91	13.752	8.2319	20.986	31.331	45.708	43.59	53.146	50.687	62.266	79.551	69.125	89.217	84.634	82.321	74.945	83.687	82.885	90.33	73.631	139.46	131.53	143.21	149.94	111.69	101.64	104.32	111.15	112.77	115.44	109.89	112.65	98.9	109.83	100.59	112.59	108.25	107.6
66.737	15.19	0	0	0	0	0	0	0.40258	0	0	0	0	0	0	0	0	0	0	0	0	0	0	0	0	0	0	0	0	0	0	0	0	0	0	0	0	0	0	0	0	0	0	0	0	0	0	0	0	0
56.817	14.463	0	0	0	0	0	0	0	0	0	0	0	0	0	4.4303	0.42258	8.675	1.9177	6.582	0.11003	18.636	10.814	9.5287	14.584	19.243	20.618	18.626	23.602	22.514	22.75	31.688	26.547	16.023	19.774	11.687	14.178	23.511	10.137	7.8362	3.2851	4.9331	1.4057	0	0.63559	0	3.0574	0	0	0
22.165	1.1224	0	0	0	0	0	0	0	0	0	0	0	0	0	0	0	0	3.6363	11.106	16.226	21.479	33.803	39.978	36.605	50.492	48.581	42.308	10.326	31.84	36.311	12.444	32.311	28.628	0	0	0	0	0	0	0	0	0	0	0	0	0	0	0	0
57.923	5.1031	0	0	0	0	0	0	0	0	0	0	0.32275	0	0	0	0	0	0	0	1.0647	3.0913	0.56953	0	0	0	0	3.6901	0	0	0	0	0	0	0	28.589	107.93	110.92	96.595	108.83	0.30243	10.132	13.004	1.5256	14.512	7.1458	18.29	19.685	25.16	18.731
0	0	1.7944	2.6412	1.535	0	2.1424	6.7644	0	4.8633	0	0	0	0	0	0	0	0	0	0	0	0	0	0	0	0	0	0	0	0	0	0	0	0	0	0	0	0	0	0	0	0	0	0	0	0	0	0	0	0
16.765	9.8004	0	0	0	2.3621	0	0	0	0	0	0	0	0	0	0	0	0	0	0	0	0	0	0	5.2058	0	0	0	1.4197	0	0	3.3008	1.6654	0	9.5721	6.9517	8.1678	8.6057	13.456	5.8669	11.642	12.959	6.794	16.304	8.611	12.998	10.244	3.7404	16.641	16.49
0	0.36063	0	3.8625	2.7702	2.6731	0	0	0	0	0	0	0	0	0	0	0	0	2.7717	0	0	0	0	0	0	0	0	3.3733	0	6.2248	7.3122	0	5.1277	10.269	8.2672	8.8077	5.5976	0	14.261	10.838	17.988	20.167	19.937	23.178	18.464	22.221	25.319	28.724	27.331	21.96
21.411	0	0.65903	0	0	0	0	0	0	0	0	0	0	0	0	1.0258	0	0	0	0	0	0	0	0	0	0	0	0	0	0	0	4.6262	10.196	0	7.4995	2.4719	10.498	3.344	0.96356	10.266	6.7224	11.933	5.5833	0	0	0	2.5078	1.1332	6.1463	7.041
1.5094	3.8133	0	3.2985	9.9617	0	0	0	0	0	0	0	0.54265	0	0	11.762	6.3827	3.5083	2.3161	0	4.9421	4.1685	5.1364	12.231	5.7696	7.5096	6.2859	3.3539	3.2909	11.886	13.894	21.72	17.671	15.952	24.375	27.373	23.231	24.999	29.917	28.219	32.149	23.606	21.771	21.334	22.81	29.538	31.631	40.964	37.533	37.17
8.7663	8.1655	4.5817	11.375	8.6232	0	0	0	0	0	0	0	0	0	0	0	0	0	0	0	0	0	0	0	0	0	0	0	0	0	0	0	0	0	0	0	0	0	0	0	0	0	0	0	0	0	0	0	0	0
25.185	13.314	0	0	0	0	0	0	0	0	0	0	0	0	0	0	0	0	0	0	0	0	0	0	0	0	0	0	0	0	0	0	0	0	0	0	0	0	0	0	0	0	0	0	0	0	0	0	0	0
61.293	12.946	0	0	0	0	0	0	0	0	0	0	0	0	0	0	0	0	0	0	0	0	0	0	0	0	0	0	0	0	0	0	0	0	0	0	0	0	0	0	0	0	0	0	0	0	0	0	0	0
5.9109	0	6.8272	1.4578	0	1.9237	4.9204	38.71	48.373	77.115	100.71	143.64	160.91	186.7	207.98	217.14	249.78	263.23	292.3	294.87	307.62	320.41	330.64	332.86	341.04	360.09	361.2	352.43	375.34	361.94	363.11	365.1	353.99	364.45	349.11	345.11	356.39	343.64	348.84	346.92	350.98	342.39	346.72	337.63	344.18	356.09	362.02	349.77	358.04	362.14
24.256	9.8522	0	0	0	0	0	0	0	0	0	0	0	0	7.2103	2.8633	16.698	10.848	19.63	13.818	17.933	22.63	22.747	32.089	17.379	43.948	29.931	35.393	33.048	32.435	31.664	23.409	37.156	29.285	27.687	32.189	37.855	37.108	30.925	23.919	24.698	26.636	32.623	28.583	33.491	28.828	22.542	29.678	24.725	24.345
44.918	4.9159	0	0	0	0	0	0	0	0	0	0	0	0	0	0	0	0	0	0	0	0	0	0	0	0	0	0	0	0	0	0	0	0	0	4.769	8.8733	0	11.688	3.5062	9.5433	9.7663	11.515	0	2.4809	15.18	11.198	18.54	26.955	24.317
22.376	8.7885	0	0	0	0	0	0	0	0	0	0	0	0	0	0	0	0	0	0	0	0	0	0	0	0	0	0	0	0	0	0	0	0	0	0	0	0	0	0	0	0	0	0	0	0	0	0	0	0
20.611	1.3326	0	0	0	0	0	14.693	23.13	55.153	85.186	109.68	143.9	184.02	215.7	240.04	261.48	300.09	339.14	358.37	367.45	389.84	386.16	390.26	405.77	405.67	432.98	436.64	404.94	422.54	423.77	442.94	445.65	453.89	428.16	434.84	411.84	422.29	423.53	418.42	434.36	417.09	422.26	420.05	416.4	426.21	409.93	410.62	420.11	413.07
0	0	0	2.3301	5.2163	10.272	9.4979	4.0756	4.5488	13.173	13.468	15.764	19.815	18.138	28.373	25.699	21.614	28.89	28.027	27.693	31.448	31.844	28.853	34.945	34.303	32.631	33.352	35.653	26.075	34.616	39.694	37.059	33.003	40.739	43.47	46.558	47.631	44.998	44.383	49.276	46.941	57.688	55.365	59.713	52.684	50.17	47.114	50.264	48.43	43.17
7.9532	4.0579	2.9695	4.1164	0.33648	0	0	0	0	0	0	0	0	0	0	0	0	0	0	0	0	0	0	0	0	0	1.9853	2.3675	5.8063	0	12.883	2.0672	15.787	7.4898	22.631	23.509	43.33	37.109	49.065	53.869	71.385	72.854	93	74.65	88.028	96.006	119.79	130.65	141.18	133.73
21.948	14.788	0	0	0	0	0	0	0	0	0	0	0	0	0	0	0	0	0	0	0	0	0	0	0	0	0	0	0	0	0	0	0	0	0	0	0	0	0	0	0	0	0	0	0	0	0	0	0	0
33.229	7.6968	0	0	0	0	0	0	0	0	0	0	0	0	0	0	0	0	0	0	0	0	0	0	0	0	0	0	0	0	0	0	0	0	0	0	0	2.4196	0.80279	0	0	2.2106	4.6844	6.4772	0	0	0	0	0	0
0	0	0	0	9.4915	22.662	23.681	29.543	35.507	31.46	38.294	39.648	41.086	37.341	40.219	42.764	36.652	39.491	48.833	47.829	49.587	49.426	53.449	62.83	63.557	48.944	53.593	55.435	53.462	52.967	59.423	58.515	57.221	48.312	47.983	52.544	52.127	41.024	45.005	52.656	50.297	42.955	44.621	37.674	33.34	38.388	31.12	41.668	31.528	37.668
2.3758	4.402	0	0	0	1.2034	0	0.56	0	15.396	0	0	1.4274	32.677	25.893	40.869	36.561	36.845	23.962	24.657	45.745	40.572	36.664	34.798	43.528	36.747	35.355	26.016	37.91	30.628	39.082	34.623	26.983	37.721	35.867	33.548	33.127	33.104	34.694	24.281	36.98	28.819	39.518	38.27	46.797	48.04	44.737	48.615	52.492	49.624
3.2051	8.6123	2.1661	0.67759	0	0	0	4.276	20.815	42.763	75.298	102.99	117.24	153.91	177.12	198.3	227.97	228.92	253.89	269.65	274.74	280.42	305.89	311.48	319.86	326.41	321.18	324.33	326.27	335.26	332.57	329.84	350.83	356.56	351.37	353.82	366.77	382.32	402.77	374.39	401.62	406.02	396.4	415.32	421.16	425.77	441.94	422	447.91	424.21
9.8248	0	0	0	0.60032	2.3062	3.6735	14.849	11.25	3.2729	0	6.2568	17.57	17.593	18.062	30.192	14.792	28.248	44.391	40.071	34.199	34.259	52.622	51.29	50.499	53.447	52.091	58.097	58.451	64.985	69.148	65.733	60.171	63.666	56.743	61.867	64.481	23.033	9.6604	14.361	26.319	31.638	21.56	26.089	17.368	26.014	19.506	31.629	36.868	32.145
8.5374	0.80523	0	0.9799	4.9545	0	0	0	0	0	0	0	0	0	0	0	0	0	0	0	0	0	0	0	0	0	0	0	0	0	0	0	0	0	0	0	0	0	0	0	0	0	1.0968	0	4.322	9.9657	13.582	3.3331	9.0479	17.11
11.226	0	0	3.1014	0	2.518	0	3.2184	2.2686	0	8.3318	0	0	0	0	0	0	0	0	0	0	0	0	0	0	0	0	0.23507	15.568	5.5923	19.241	23.084	29.066	35.438	51.417	50.159	59.156	58.715	71.451	63.821	63.136	75.453	66.469	70.645	71.577	75.17	83.307	76.912	64.871	72.477
5.0142	4.7188	0	0	0	0	0.37908	2.612	0	5.7485	0	0	0.38312	2.9825	9.4432	2.7119	3.227	0	3.2352	0	0	0	0	1.5588	0	7.1019	0	0	0	0	0	0	0	0	0	0	0	0	0	0	0	0	0	0	0	0	0	0	0	0
10.137	0	0.22823	6.696	0	0	0	0	0	0	0	0	0	0	0	0	0	0	0	0	0	0	0	0	0	0	0	0	0	0	0	0	0	0	0	0	0	0	0	0	0	0	0	0	0	0	0	0	0	0
4.3016	2.5005	0	0	1.4099	2.4003	0	0.87381	2.7219	1.4327	0	0	0	0	1.1278	3.3671	0.14472	6.1424	0	8.8435	1.6149	0	7.9748	7.495	3.485	0	15.928	10.188	3.3246	0	12.086	3.4546	16.133	17.635	7.5952	19.305	21.901	19.844	8.6908	5.4946	18.465	10.486	7.3418	3.8803	0.58013	12.363	15.159	3.6762	1.419	0
1.0584	1.6881	0	0	3.4542	0	0	0	0	0	0.47231	0	0	0	2.0082	3.6138	0	0.89634	7.0668	5.4399	2.8408	9.1335	20.14	22.586	30.001	45.614	52.463	61.325	73.323	81.666	99.186	102.62	112.78	129.28	134.06	146.65	146.71	148.69	157.02	166.88	168.72	168.51	169.54	175.97	169.34	183.54	190.21	186.31	184.31	176.54
0	0	6.7266	0	0	1.9915	6.9128	9.6081	5.5083	0.93904	19.093	0.28397	9.4259	4.7725	8.4758	7.3797	11.726	3.0953	0	1.0222	8.2241	10.876	7.8365	11.477	2.2871	0	3.2369	7.1827	3.903	0	5.0645	8.016	12.233	9.9546	12.461	20.307	29.492	26.616	38.858	30.23	40.418	47.106	42.81	62.79	65.796	69.479	72.863	66.57	70.673	81.675
29.539	5.7484	0	3.7227	0	0	0	0	0	10.964	25.904	18.191	24.111	45.669	55.301	75.569	82.562	75.072	89.584	87.07	110.79	116.27	111.24	124.68	110.33	134.35	128.02	131.99	124.57	129.62	141.85	144.71	150.48	151.28	154.46	144.07	150.1	154.63	155.21	148.77	142.73	149.62	146.94	152.32	139.75	146.61	143.34	146.79	134.13	142.78
23.982	13.231	0	0	0	0	0	0	0	0	0	0	0	0	0	0	0	0	0	0	0	0	0	0	0	0	0	0	0	0	0	0	0	0	0	0	0	0	0	0	0	0	0	0	0	0	0	0	0	0
2.3072	11.875	0	5.8679	0	0	0	1.1108	0.87152	0	3.8245	4.6817	10.358	1.7178	6.5908	0.58675	8.059	4.9469	1.0391	1.1864	0.81432	0	0	0	0	1.328	4.4482	0	0	0	0	1.5506	5.5146	0	12.325	2.3564	17.29	16.684	22.315	29.956	29.851	36.654	49.227	37.81	51.94	55.8	53.913	61.653	63.329	52.321
6.8448	10.169	0.93073	0	0	0	0	0	0	1.436	6.006	9.6631	12.343	11.644	22.289	23.638	29.761	31.474	24.995	46.936	40.363	54.695	45.572	47.231	45.064	66.427	66.561	62.136	61.226	67.049	70.457	68.338	63.94	62.214	61.048	58.839	75.666	64.261	62.102	69.1	71.13	80.689	78.556	72.494	80.268	80.584	89.448	83.881	87.311	90.092
10.794	0	0	0	0.013499	4.8987	2.1504	3.8339	3.1174	9.306	12.04	13.316	10.308	16.195	24.665	29.417	20.724	23.468	14.256	8.8388	14.931	15.98	23.414	13.124	5.4081	12.537	14.827	14.016	13.885	9.7785	8.6259	12.224	15.19	14.293	4.7947	5.4734	9.304	3.2165	5.697	6.7425	5.899	3.4656	2.4944	0	0	0	0	0	0	0
4.1493	3.261	0.82991	0	0	0	0	0	0	0	1.5931	3.3694	8.1959	8.1751	4.1019	0.84851	3.8755	7.8253	6.6111	15.624	13.545	26.54	22.903	23.958	24.443	27.285	28.82	30.177	41.663	40.167	39.333	36.649	41.951	46.192	49.969	46.332	42.41	48.116	53.683	39.218	43.156	34.318	33.049	39.642	49.994	41.833	45.034	47.443	36.839	43.717
15.37	4.4041	0	0	0	0	0	0	0	0	0	0	0	0	0	0	0	0	0	0	0	0	0	0	0	0	0	0	0	0	0	0	0	0	0	0	0	0	0	0	0	0	0	0	0	0	0	0	0	0
30.987	16.168	0	0	0	0	0	0	0	0	0	0	0	0	0	0	0	0	0	0	0	0	0	0	0	0	0	0	0	0	0	0	0	0	0	0	0	0	0	0	0	0	0	0	0	0	0	0	0	0
32.441	15.7	0	0	0	0	0	0	0	0	0	0	0	0	0	0	0	0	0	0	0	0	0	0	0	0	0	0	0	0	0	0	0	0	0	0	0	0	0	0	0	0	0	0	0	0	5.8487	2.2407	11.081	23.41
0	0	0	0	0.61798	9.2833	12.385	8.6212	5.0272	2.9429	4.9869	6.5833	9.8251	14.869	21.047	21.594	15.616	24.896	24.658	21.22	28.277	24.29	32.683	37.53	43.353	42.146	43.954	46.358	43.359	46.017	41.727	55.107	50.441	54.035	57.774	58.994	63.832	63.602	61.443	62.184	60.879	77.613	65.495	69.016	71.392	71.875	67.322	60.704	64.618	65.591
8.0265	0	0	0	0	0	10.007	5.2508	4.9324	0	7.304	1.8676	8.2785	15.903	16.793	30.101	24.279	18.823	31.984	29.108	35.181	43.731	48.226	80.827	83.692	112.11	117.1	130.08	141.03	147.75	159	181.69	189.01	186.92	200.41	202.3	205.35	208.79	200.09	212.22	214.11	218.27	213.96	199.42	202.61	191.17	196.27	189.67	203.06	189.98
54.587	11.835	0	0	2.4125	0	0	0	0	0	0	0	0	0	0	0	0	0	0	0	0	0	0	0	0	0	0	0	0	0	0	0	0	0	0	0	0	0	0	0	0	0	0	0	0	0	0	0	0	0
4.2554	4.6683	0	0	0	0	1.1617	2.1914	0	1.1601	2.7819	7.3566	16.156	31.041	36.246	46.883	49.767	60.332	56.612	62.308	75.856	66.625	70.295	67.118	67.284	77.816	77.114	71.354	77.246	71.182	66.39	77.382	85.245	91.912	92.714	97.528	106.67	108.46	127.67	135.69	138.69	152.7	155.87	170.84	186.8	195	190.91	186.99	192.58	202.55
0	0	0	2.4369	7.4576	2.8568	3.4165	1.5576	0.91172	6.0299	8.7473	12.251	19.563	24.18	31.33	26.408	30.457	31.812	29.416	43.327	40.195	40.225	52.122	65.886	63.35	66.561	59.446	61.488	58.641	69.518	71.616	74.529	74.101	73.782	84.073	91.684	79.93	82.332	91.901	89.944	90.002	85.363	87.481	82.445	78.285	91.602	82.489	87.719	87.317	85.759
3.2237	0	0	2.356	0	1.629	8.6474	0	1.9579	4.0197	8.7726	12.302	10.358	11.315	9.255	10.882	5.9352	14.937	11.856	19.951	7.1758	13.913	14.398	10.822	23.885	16.494	15.225	22.719	19.023	25.993	19.038	28.177	27.634	31.067	38.046	31.145	31.23	33.95	25.82	31.279	22.414	33.017	25.591	26.016	28.75	24.766	17.348	8.3021	12.558	5.9083
5.223	0	0	3.5125	0	0	4.2293	3.7406	0.10315	0	2.5724	1.5018	2.7274	0	0	0	0	0	0	0	0	6.9893	0	8.7544	7.0077	4.5853	0.11389	0	0.94511	0	0	2.4779	2.6029	3.7707	7.1283	1.3322	4.8846	0	0	0	0	2.5541	3.8219	2.8487	11.36	4.4993	13.756	26.654	38.505	64.697
32.486	3.7299	0	0	0	0	0	0	0	0	0	0	0	0	0	0	0	0	0	0	0	0	0	0	0	0	0	0	0	0	0	0	0	0	0	0	0	0	0	0	0	0	0	0	0	0	0	0	0	0
0	0	0	0	5.7318	9.7271	26.953	41.731	41.103	0	0	0	0	0	0	43.649	50.552	45.446	43.15	32.524	33.225	41.417	52.246	34.979	35.468	27.388	9.8699	16.868	14.796	15.845	0	0	0	0	0	18.979	3.1929	0.25675	0	0	0	0	0	1.4891	0	0	0	0	5.4726	0
0	0	4.1475	0	0.32549	2.3835	1.3815	2.8662	1.8122	0	1.7261	3.5453	10.548	7.6017	7.2413	20.555	12.679	17.236	6.7598	8.1247	13.347	5.6584	17.347	17.544	22.602	27.334	30.924	22.51	31.83	31.361	32.132	33.434	26.468	39.02	33.455	40.031	42.657	38.47	39.427	45.828	54.543	46.205	40.104	40.883	52.675	53.432	39.916	37.454	36.488	46.18
22.929	3.3524	0	1.042	0	0	0.72848	0	0	0	0	0	0	0	0	0	0	0	0	0	0	0	0	0	0	0	0	0	0	0	0	0	0	0	0	0	0	0	0	0	0	0	0	0	0	0	0	0	0	0
1.7439	0	0	0	1.5533	0.24432	5.2066	0	0	0	2.3542	0.066946	1.0635	5.0007	0	0	0	0	0	0	0	0	0	2.7496	0	0	1.4775	4.1326	5.7831	4.0857	2.196	0	0	10.049	7.532	2.216	1.3464	0	8.5857	0	0	0	0	0	0	0	0	0	0	0
13.056	0	0	0	0	0	3.0719	0	3.0196	0	3.2066	1.98	13.95	12.857	8.5758	18.774	12.17	10.765	22.751	9.426	16.227	17.024	8.7448	11.473	8.6536	19.422	11.673	13.451	6.3765	8.8708	15.214	9.748	13.906	11.264	22.915	24.474	32.54	18.94	20.943	20.9	25.56	18.666	16.691	12.967	17.23	8.6203	14.053	12.83	13.985	18.789
15.803	0	0	0	1.5875	0	0	0	0	0	0	0	0	0	0	0	0	0	0	0	0	0	0	0	0	0	0	0	0	0	0	0	0	0	0	0	0	2.1375	0	0	6.4223	6.4435	11.034	11.401	5.4751	14.796	5.8376	14.574	22.971	11.864
0	0	0	3.8956	5.1141	2.7644	2.2327	0	0.46968	0	1.2246	4.8759	13.489	2.7468	6.1318	7.6838	15.637	8.0154	9.4325	10.115	10.51	10.289	9.9719	24.171	6.3287	4.0411	7.4819	8.7331	0	5.8208	4.1671	6.337	8.2745	11.541	11.737	12.094	9.2966	6.559	7.9214	2.4625	10.594	0	1.3432	0	0.52645	9.7861	7.7822	7.2353	0	3.0972
8.937	2.5251	0	0	2.159	0	0	0	0	0	0.47248	0	0	0	0	0	0	0	0	0	0	0	0	0	0	0	0	0	0	0	0	0	0	0	9.5691	16.499	17.306	30.407	54.476	59.068	70.01	89.072	95.369	100.28	126.27	127.57	124.27	130.98	134.52	141.68
24.091	13.536	0	1.2365	0	0	0	0	0	0	0	0	0	0	0	0	0	0	0	0	0	0	15.723	67.206	91.718	144.04	190.45	230.6	274.51	324.92	365.91	417.07	452.82	496.35	524.48	567.78	585.74	594.29	641.26	693.19	712.3	757.11	760.01	763.61	786.19	757.44	746.84	745.35	758.41	737.68
0	6.3362	0	0	0.44263	0	6.9068	9.2919	20.879	20.596	19.696	9.0785	15.654	20.02	24.667	24.926	34.247	36.855	34.576	44.735	49.341	46.43	53.72	55.024	49.556	56.774	55.212	56.95	59.945	57.399	65.068	69.544	67.811	74.622	76.033	81.068	74.998	70.755	72.36	80.441	84.594	93.59	89.438	88.372	102.13	102.58	107.47	98.497	95.706	95.16
9.5814	0.21364	0	15.412	0	4.8457	0	1.8418	8.7529	10.802	10.39	13.785	10.371	8.8941	14.72	6.3355	4.6138	9.3091	5.559	0	4.1576	0	0	0	0	0	0	0	0	0	0	0	0	0	0	0	0	0	0	0	0	0	0	0	0	0	0	0	0	0
0	0	0	0	0	5.793	16.381	3.1837	5.9443	10.616	9.5369	16.766	18.823	20.437	19.722	20.551	11.469	19.066	21.905	22.121	16.682	21.628	24.188	24.51	25.557	18.965	18.912	19.008	17.676	23.048	13.996	20.598	16.827	23.469	20.232	22.352	20.809	19.286	12.714	19.405	11.14	27.088	21.335	24.899	25.269	22.815	21.523	21.31	25.382	23.339
0	0	0	0.13312	0	7.5316	7.4495	2.0582	3.3807	11.492	6.5264	14.958	18.522	17.512	22.003	17.994	22.719	21.478	21.883	18.69	14.323	21.077	15.14	17.102	20.26	18.295	16.581	21.407	14.763	17.299	14.548	17.223	17.069	18.143	20.551	22.863	22.943	21.111	25.421	26.252	23.998	38.465	31.369	33.399	33.918	32.497	28.38	26.353	28.873	28.819
0	0	0	3.6533	1.731	1.8691	3.097	1.828	6.4682	5.9941	0	0.095702	6.8157	2.3129	10.354	7.8195	8.397	3.8851	6.0547	0	0	0	0.39454	0	0	0	0	0	0	0	0	0	0	0	0	0	0	0	0	0	0	0	0	0	0	0	0	0	5.8482	0
36.629	0	0	0	0	0	0	0	0	0	0	0	0	0	0	0	0	0	0	0	0	0	0	0	0	0	0	0	0	0	0	0	0	0	0	5.9556	25.298	20.014	36.952	31.476	43.303	46.85	53.138	62.306	72.299	73.922	95.105	98.367	121.41	122.88
14.414	8.3186	0	3.3656	1.6891	0	0	0	0	0	0	0	0	0	0	0	0	0	0	0	0	0	7.5019	15.855	16.19	34.356	42.336	55.848	81.188	87.5	102.87	106.53	123.2	130.55	147.3	146.21	151.31	155.98	167.93	160.86	174.71	161.82	178.95	166.58	165.57	179.63	179.15	182.79	190.61	175.45
37.112	7.9785	0	0	0	0	0	0	0	0	0	0	0	0	0	0	0	0	0	0	0	0	0	0	0	0	0	0	0	0	0	0	0	0	0	0	0	0	0	0	0	0	0	0	0	0	0	0	0	0
0	0	0	0	0	1.8528	11.997	1.8282	1.6328	3.888	8.2312	17.388	16.238	13.867	18.824	22.193	23.013	30.625	29.874	35.505	34.099	30.812	35.236	35.783	47.279	39.94	42.665	46.5	42.255	45.162	38.399	40.56	43.096	48.578	51.233	48.087	49.864	46.535	43.947	47.319	48.199	58.921	49.296	46.763	46.982	46.614	45.347	42.407	44.852	43.959
0	1.9812	0	2.2143	4.2987	1.2149	3.0509	0	0	0	0	1.4888	0	4.0902	4.4005	9.2422	13.218	5.5117	17.424	12.346	10.619	11.532	9.0853	17.473	9.3744	10.015	2.5806	10.24	1.5668	10.953	8.8181	10.838	15.26	12.035	15.047	14.135	12.925	8.8727	11.089	2.5991	10.506	0	0	3.2261	1.9536	8.648	9.6325	11.639	9.5388	6.3713
0	6.3171	1.0971	8.4232	0	2.4329	0	0	0	0	0	0	0	0	0	0	0	0	0	0	0	0	0	0	0	0	0	1.4246	0	0	0	0	0	4.0497	8.119	11.513	8.6543	7.0599	14.606	7.4699	20.455	8.7517	11.665	13.778	5.5437	12.266	15.646	14.714	15.046	14.725
0	0	0	4.4639	6.0445	0	0.32406	0	0	0	0.34894	0	0.056207	2.7803	2.128	8.5201	3.0171	2.1072	10.867	0.99671	0	13.653	14.311	10.836	15.134	14.699	13.156	20.623	15.854	21.811	16.281	18.87	26.802	24.874	27.349	24.787	20.728	14.859	17.739	12.88	0	0	0	0	0	0	0	0	0	0
72.561	10.065	0	0	0	0	0	0	0	0	0	0	0	0	0	0	0	0	0	0	0	0	0	0	0	0	0	0	0	0	0	0	0	0	0	0	0	0	0	0	0	0	13.419	18.013	23.719	27.487	24.199	42.304	45.972	50.958
15.962	0.1118	0.13053	0	0	0	0	0	0	0	0	0	0	0	0	0	0	0	0	0	0	0	0	0	0	0	0	0	0	0	0	0	0	0	0	0	0	0	0	0	0	0	0	0	0	0	0	0	0	0
47.5	3.2595	0	0	0	0	0	0	0	0	0	0	0	0	0	0	0	0	0	0	0	0	0	0	0	0	0	0	0	0	0	0	0	0	0	0	0	0	0	0	0	0	0	0	0	0	0	0	0	0
49.054	11.475	0	0	0	0	0	0	0	0	0	0	0	0	0	0	0	0	0	0	0	0	0	0	0	0	0	0	0	0	0	0	0	0	0	0	0	0	0	0	0	0	0	0	0	0	0	0	0	0
0.59183	0	0	0	0	8.1875	0	11.842	7.0723	0	13.868	7.3377	11.382	8.9914	10.728	15.403	5.0005	3.559	2.156	1.3183	7.372	8.1447	8.7061	4.9222	4.2341	0	1.136	4.1009	11.027	13.16	14.064	14.841	17.058	18.27	21.765	22.157	18.168	20.894	31.552	29.199	30.117	21.569	28.018	29.874	27.215	31.529	37.352	29.896	43.569	39.639
23.195	6.6157	5.5834	1.4279	0	0	0	0	0	0	0	0	0	0	0	0	0	0	0	0	0	0	0	0	0	0	0	0	0	0	0	0	0	0	0	0	0	0	0	0	0	0	0	0	0	0	0	0	0	0
16.003	3.9592	0	2.1013	0	0	0	0	0	0	0	0	0	0.85496	0	0	0	0	0	0	0	5.9185	5.1339	3.5001	3.967	0.039793	15.099	17.222	11.9	0	10.705	21.914	16.637	27.567	21.928	19.455	38.9	44.099	43.424	33.342	42.461	36.554	34.04	5.6791	35.022	36.662	39.342	40.685	44.383	49.306
36.622	4.4475	0	0	0	0	0	0	0	0	0	0	0	0	0	0	0	0	0	0	0	0	0	0	0	0	0	0	0	0	0	0	0	0	0	0	0	0	0	0	0	0	0	0	0	0	0	0	0	0
0	0	0	0.32405	18.847	8.3776	11.338	8.3482	6.4131	4.3959	9.2277	10.455	9.1992	10.208	12.343	6.9038	17.783	11.644	12.814	10.977	7.8639	16.478	12.422	22.43	11.106	19.88	10.269	17.743	7.8156	13.58	12.024	20.804	15.632	23.71	31.538	44.813	49.435	57.282	59.781	74.91	93.398	92.643	106.57	105.09	110.39	119.4	118.16	141.61	141.77	147.83
10.165	4.2528	0	5.8958	3.9583	0	0	0	0	0	0	0	0	0	6.7512	9.1327	0.79222	0	0	0	0	5.1466	12.044	33.142	49.41	60.949	80.845	100.57	112.02	122.04	137.53	153.4	162.99	159.27	172.05	167.67	186.18	180.34	186.81	187.28	186.52	161.8	160.23	169.51	156.04	190.1	164.37	167.76	174.4	156.93
16.66	0	0	0	1.488	0	0	0	0	0	0	0	0	0	0	0	0	0	0	0	0	0	0	0	0	0	0	0	0	0	0	0	0	0	0	0	0	2.9735	0	0	0	0	0	0	0	0	0	0	0	0
0	0	0	3.2481	0	8.3186	9.5647	0.55721	0.45627	7.8101	7.0964	11.798	16.123	13.077	20.34	18.823	15.858	24.053	18.801	26.332	26.984	35.61	42.346	52.682	77.032	89.157	103.25	114.52	119	138.28	149.94	176.61	170.91	191.02	212.45	213.36	234.68	243.77	250.23	276.25	266.16	283.22	269.31	290.6	282.43	284.9	275.27	275.2	284.15	284.79
11.438	6.1155	0	2.739	0	0	0	0	2.2011	0	0.85299	0	4.8013	6.5967	4.196	1.9712	0	5.7954	0	10.573	1.0013	9.3342	9.0816	1.3717	7.4908	12.313	14.245	2.7425	5.0983	3.363	10.883	4.0656	6.0816	13.919	27.768	35.661	56.989	56.646	86.32	92.787	104.32	117.46	140.46	149.64	157.14	172.52	188.35	173.35	184.93	192.07
6.876	1.4701	6.3123	0	0	0	0	0	0	0	0	0	0	0	0	0	0	0	0	0	0	0	0	0	0	0	0	0	0	0	0	0	0	0	0	0	0	0	0.95631	0	0	9.7348	14.856	20.761	24.755	18.42	33.657	26.292	22.679	24.162
0.34087	11.623	8.2005	0	0	0	0	0	0	0	0	0	0	0	0	0	0	0	0	0	0	0	0	0	0	0	0	0	0	0	0	0	0	0	0	0	0	0	0	0	0	0	0	0	0	0	0	0	0	0
7.5256	1.2757	0	5.5336	0	0	0.66443	0	0	0	0	0	0	0	0	0	0	0	0	0	0	0	0	0	0	0	0	0	0	0	0	0	0	0	0	0	0	0	0	0	0	0	0	0	0	0	0	0	0	0
0	0	0	7.9926	8.7638	4.8408	2.3458	1.2706	1.0145	4.2149	9.2568	2.8794	5.9565	4.3041	2.1127	0	0	0	2.6359	0	0	0.96268	1.9411	16.131	5.0371	6.3419	0	9.9317	1.0514	9.6008	13.368	15.05	10.119	8.2665	11.773	18.793	14.24	13.722	11.523	16.765	12.742	5.4283	7.5402	10.153	7.2494	11.663	9.2518	15.19	8.824	12.731
16.772	0.17488	0.57607	0.43078	0	0	0	0	0	0	0	0	2.513	0	0	0	0	0	0	0.14666	0	6.0528	5.1517	7.9682	6.664	7.7834	13.473	16.809	15.156	15.87	12.865	22.086	21.063	24.176	24.98	29.393	29.617	20.892	20.603	20.83	24.588	31.655	25.888	29.204	34.527	31.014	30.964	25.416	30.211	35.182
0	0	0	0.040389	0	4.0096	14.986	7.4119	6.6857	9.7446	13.87	14.615	16.402	13.375	17.716	14.369	14.6	15.369	19.056	16.514	6.4711	17.26	14.113	14.237	17.201	15.196	11.948	15.058	13.399	16.915	10.818	21.623	16.566	17.923	17.029	20.46	19.882	22.238	16.007	21.405	24.347	28.631	22.3	26.245	25.287	26.177	19.662	18.757	24.436	24.703
10.786	6.1269	0	0	6.0932	0	0	0	0	0	9.2705	11.933	14.801	19.355	22.68	25.623	22.564	30.793	27.605	34.501	26.692	44.014	43.209	41.859	42.322	38.134	34.016	38.498	40.687	38.704	30.999	32.718	31.956	42.252	34.97	33.732	35.681	32.095	37.702	21.642	31.355	21.951	22.137	16.114	28.138	18.876	24.902	17.826	15.58	12.156
9.7753	6.4822	0	1.8421	0	0	0	0	0	0	0	0	5.0759	3.7802	3.2443	0	0.40593	0	0	0	0	0	0	0	0	0	0	0	0	0	0	0	0	0	0	0	0	0	0	0	0	0	0	0	0	0	0	0	0	0
8.9219	2.9331	0	0.085807	0	0	0	0	0	0	0	0	0	0	0	0	0	0	0	0	0	0	0	0	0	7.7436	0	0.29642	1.6302	0	1.7516	2.0629	6.614	10.261	21.815	18.179	26.89	27.595	38.758	46.471	67.587	79.419	89.018	92.223	100.77	108.13	129.29	122.67	173.57	147.78
4.3069	0	0.50066	0	5.8986	0	0	0	0	4.4706	0.42959	8.7294	17.687	14.514	35.565	28.783	33.82	26.816	30.467	33.466	35.245	45.527	44.818	50.021	50.96	60.326	56.381	55.801	61.072	64.808	62.67	70.988	57.547	73.076	72.906	68.659	66.2	58.953	59.692	65.815	71.499	61.942	62.231	58.365	64.502	58.132	62.905	50.131	53.524	63.273
20.167	4.9332	0	2.4996	0	0	0	0	0	0	0	0	0.055603	0	0	0	0	0	0	0	0	0	0	0	0	0	0	0	0	0	0	0	0	0	0	0	0	0	0	0	0	0	0	0	0	0	0	0	0	0
1.7118	2.6095	0	0	0	4.5549	6.5947	9.2568	4.8044	10.89	0.32753	0.30265	1.8143	4.1189	12.486	10.419	10.404	0.2521	2.5744	6.8799	11.575	11.431	6.1203	5.6809	9.8793	8.878	10.745	4.0974	16.185	14.97	35.407	60.9	110.99	164.98	228.51	352.41	419.51	510.87	571.72	671.09	726.76	820.59	851.31	937.66	987.3	1031.4	1069.1	1111	1280.9	1249.9
17.581	4.1348	0	0	0	0	0	0	0	0	0	0	0	0	0	0	0	0	0	0	0	0	0	0	0	0	0	0	0	0	0	0	0	0	0	0	4.4958	0	0	0.32822	0	0	5.0861	11.696	30.866	61.968	93.751	113.81	150.27	164.73
0	0	7.2683	0	1.8196	1.9359	2.7671	5.5366	6.4993	0	10.06	9.3557	8.8248	18.504	23.279	27.896	32.156	39.937	40.677	37.765	52.606	59.145	70.067	69.979	63.606	54.051	57.832	66.703	64.341	58.785	64.872	60.526	73.648	74.255	65.764	60.497	64.676	60.51	60.308	63.332	62.52	58.667	50.579	43.149	45.152	55.806	52.712	54.216	51.987	57.525
32.657	0.23288	0	0	0	0	0	0	0	0	0	0	0	0	0	0	0	0	0	0	0	0	0	0	0	0	0	0	0	0	0	0	0	0	0	0	0	0	0	0	0	0	0	0	0	0	0	0	0	0
0	0	0	3.7577	8.383	6.217	12.99	7.0846	13.22	11.03	9.2268	10.283	19.267	7.721	10.603	20.162	17.174	15.483	16.218	16.141	17.704	19.216	17.349	21.312	19.316	19.339	15.09	19.073	15.775	17.269	21.821	20.731	17.452	18.904	20.725	20.927	20.608	18.2	23.293	18.443	27.271	9.7839	7.269	10.219	9.1615	14.025	16.662	16.543	14.639	14.475
2.114	5.8806	0	0	0	0	0.13031	0	0	0	0	0	0	0	0	0	0	0	0	0	0	0	0	0	0	0	0	0	0	0	0	0	0	0	0	0	0	0	0	0	0	0	0	0	0	0	0	0	0	0
11.203	2.5817	0	0	0	0	3.9397	4.2358	0	0	0	0	10.271	5.5449	5.4369	7.1534	0	0	0	11.468	8.3265	12.316	3.5104	7.139	6.7334	6.6647	6.8482	7.3142	4.246	7.3804	0	13.001	16.318	19.527	24.02	18.275	28.675	17.603	13.078	14.034	23.122	26.255	30.285	23.718	27.849	28.544	31.429	29.189	35.644	35.768
19.438	3.6665	0	1.5765	0	0	0	0	0	0	0	0	0	0	0	0	0	0	0	0	0	0	0	0	0	0	0	0	0	0	0	0	0	0	0	0	0	0	0	0	0	0	0	0	0	0	0	0	0	0
17.168	3.614	5.4908	0	0	0	0	0	0	0	5.26	0	0	0	0	0	0	0	0	0	0	0	0	0	0	0	0	0	0	0	0	0	0	0	3.074	0	0	0	0	0	0	0	0	0	0	0	0	0	0	0
0	4.0469	0.35383	7.9497	4.18	2.7301	0	1.7023	1.443	8.1709	0	0	0	0	0	0	0	0	0	0	0	0	0	0	0	0	0	0	0	0	0	0	0	0	0	0	0	0	0	0	0	0	3.7211	0	0	0	8.0449	2.0725	16.447	18.759
11.124	4.9968	1.2229	0.83639	0	0	0	0	0	0	0	0	0	0	4.2803	0	0	0	0	0	0	0	0	0	0	0	0	0	0	0	0	0	0	0	0	0	0	0	0	0	0	0	0	0	5.449	10.098	17.33	25.312	38.088	36.228
0	0	0	7.3093	4.8293	0.63989	0.75131	1.2698	4.025	0	5.6142	3.2166	6.6184	0.35572	4.3902	5.6196	4.9168	4.4518	5.4637	4.6472	2.6526	4.6077	2.0673	13.526	1.7008	0	0	3.256	0	0	0	0	0	0	0	0	0	0	0	0	0	0	0	0	0	0	0	0	0	0
3.2744	1.246	0	9.0606	2.3799	0	0	0	0	0	5.7125	1.8356	6.3402	6.2624	11.613	10.243	8.7973	3.1497	9.0523	5.9779	12.002	16.857	10.507	11.253	14.697	13.156	17.531	26.679	29.195	29.8	39.657	32.755	31.402	27.391	30.991	30.16	26.419	22.268	29.682	31.122	26.371	20.024	19.238	27.064	24.636	27.49	32.506	19.944	22.183	20.428
3.777	0	2.0923	0	0.77322	0.39688	0	0	0	0	3.1704	0	0	0	0	0	0	0	0	0	0	0	0	0	0	0	0	0	0	0	0	8.4917	29.594	57.953	106.75	160.27	200.85	245.57	295.05	358.14	422.61	482.88	541.14	586.21	636.1	719.8	738.66	843.14	853.91	905.4
8.2933	6.177	0	2.1905	2.9383	0	0	0	0	0	0	0	0	0	2.5021	4.4591	0	2.3748	0	2.2816	12.517	9.8476	14.304	4.0086	14.313	11.03	14.575	21.592	45.99	28.856	39.459	31.264	39.241	28.82	37.622	47.086	44.932	48.158	42.944	46.774	51.842	56.132	49.47	57.679	53.266	59.898	50.722	48.29	46.207	42.355
12.724	3.201	0	6.0755	0	0	2.1881	0	0	0	0	0	0	0	0	0	0	0	0	0	0	0	0	0	0	0	0	0	0	0	0	0	0	0	0	0	0	0	0	0	0	0	0	0	1.7334	0	0	0	0	0
3.8524	7.4531	0	0	0	0	0	0	0	0	0	0	0	0	0	0	0	0	0	0	0	0	0	0	0	0	0	0	0	0	0	0	0	0	0	0	0	0	0	0	0	0	0	0	0	0	0	0	0	0
9.2381	3.363	3.8886	0	0	0	0	0.86058	0	0	0.63077	0	0	0	0	0	0	0	0	0	0	0	0	0	0	0	0	0	0	0	0	0	0	0	0	0	0	0	0	0	0	0	0	0	0	0	0	0	0	0
0	0	0	4.0663	1.9537	19.194	31.059	25.351	23.675	43.257	35.84	39.153	49.049	37.896	45.318	48.412	60.692	46.112	64.511	70.153	68.886	69.992	67.872	36.615	65.334	51.798	50.089	50.318	46.362	36.967	28.046	61.516	53.563	51.712	62.414	62.383	50.722	52.296	41.239	25.314	46.005	58.813	54.053	52.768	51.069	45.93	35.623	44.472	43.741	42.669
11.571	2.6998	0.45959	0	0	0	0	1.8461	1.5043	0	0	0	0	0	0	0	0	0	0	0	0	0	0	0	0	0	0	0	0	0	0	0	0	0	0	0	2.0485	0	0	0	0	0	0	0	0	0	0	0	0	0
6.0326	1.0335	2.0434	0	0.72937	0	0	0	26.459	4.4683	19.331	13.674	18.041	4.8416	20.145	17.299	22.207	20.926	27.868	25.878	23.384	30.75	31.994	33.905	41.865	41.952	43.675	44.492	59.072	60.428	64.255	71.797	68.603	107.46	124.24	140.84	173.56	202.36	220.65	271.85	313.5	328.18	373.74	405.75	432.67	437.8	481.42	491.39	511.54	541.11
0	0	0	0	0	6.8174	3.9989	2.4559	1.5272	9.5618	8.9137	11.854	13.406	12.106	14.762	21.382	12.01	19.939	16.603	18.054	16.081	19.076	11.638	13.827	22.646	15.083	12.381	20.904	8.4548	21.931	15.735	19.366	15.8	19.266	21.752	23.719	27.773	23.331	21.461	25.292	23.222	27.824	17.573	28.265	26.285	24.632	19.142	20.131	17.581	16.774
0	0	0	3.9664	5.3654	2.7678	2.8077	6.5116	2.9515	3.0134	6.1747	5.6885	4.8462	4.1403	0.30258	0.35395	0	0	2.868	1.7408	3.4347	0	3.918	10.431	0.46791	3.6464	0	7.3806	2.2744	10.968	14.085	17.731	22.247	30.283	43.632	49.755	54.831	63.976	64.353	62.384	63.827	56.414	65.772	69.892	77.64	93.348	91.897	91.025	87.321	93.203
11.065	11.056	2.1959	0.065213	0	0	0	0	0	0	0	0	0	0	0	0	0	0	0	0	0	0	0	0	0	0	0	0	0	0	0	0	0	0	0	0	0	0	0	0	0	0	0	0	0	0	0	0	0	0
12.718	4.9269	4.226	0	0	0	0	0	0	0	0	0	0	0	0	0	0	0	0	0	0	0	0	0	0	0	0	0	0	0	0	0	0	0	0	0	0	0	0	0	0	0	0	0	0	0	0	0	0	0
0	0	0	0	0	4.8359	11.161	11.721	15.955	13.334	16.055	21.651	23.787	22.219	19.793	21.729	21.543	32.891	33.898	38.568	33.507	49.683	53.807	50.897	60.82	56.829	56.807	59.543	60.222	63.371	71.063	74.688	80.344	90.59	93.064	95.902	101.39	103.91	102.4	105.89	116.69	132.27	126.87	136.89	125.47	118.49	122.75	117.94	137.17	138.31
15.651	4.5862	0	0	0	0	0	2.2885	0	0	0	0	0	0	0	0	0	0	0	0	0	0	0	0	0	0	0	0	0	4.565	12.831	15.706	11.434	15.871	25.399	19.61	16.813	28.682	19.975	24.008	24.747	28.662	27.209	27.195	28.266	20.753	17.347	19.775	29.387	21.798
14.023	1.3752	4.6784	8.1388	0	0	0	0	0	0	0	0	0	0	0	0	0	0	0	0	0	0	0	0	0	0	0	0	0	1.8423	2.1456	18.248	25.273	26.871	41.458	46.237	55.481	65.71	72.453	64.087	66.956	67.437	64.54	62.283	59.08	58.731	67.59	70.145	63.034	68.78
64.334	17.285	0	0	0	0	0	0	0	0	0	0	0	0	0	0	0	0	0	0	0	0	0	0	0	0	0	0	0	0	0	0	1.1162	0	15.183	48.57	66.29	98.29	131.55	170.7	220.8	274.76	313.18	381.12	426.05	444.59	470.67	507.96	546.33	578.24
0	0	0	5.5644	0	12.934	2.6082	16.444	12.976	23.919	20.967	27.426	41.486	41.973	41.51	49.263	34.267	40.705	40.255	42.298	40.672	38.883	41.78	44.277	36.262	37.059	35.217	35.17	33.378	31.767	41.064	31.259	31.463	29.45	22.518	25.623	30.02	18.196	22.293	16.064	7.8635	11.785	2.7991	0	5.1878	0	0	0	0	0
16.011	4.7108	0	0	0	0	0	0	0	0	0	0	0	0	0	0	0	0	0	0	0	0	0	0	0	0	0	0	0	0	0	0	0	0	0	0	0	0	0	0	0	0	0	0	0	0	0	0	0	0
11.516	1.6475	0	0	0	0	0	0	0	0	0	0	0	0	0	0	0	0	0	0	0	0	0	0	0	0	0	0	0	0	0	0	0	0	0	0	0	0	0	0	4.3649	1.909	0.16088	4.4648	0	3.326	0.37044	6.4156	9.7736	21.702
4.7168	0	0	0	0	0	7.7516	5.818	3.459	4.4698	14.202	8.4424	16.667	12.777	14.63	16.071	18.878	15.555	13.765	21.138	20.679	27.488	30.569	34.594	37.324	40.859	39.653	44.112	42.516	40.379	32.557	43.211	46.563	42.701	51.628	36.766	44.728	32.994	33.274	33.115	38.412	35.611	34.575	35.323	43.19	44.89	49.591	50.571	53.667	57.584
25.766	0	0	8.5581	0	0	0	0	0	0	0	0	0	0	0	0	0	0	0	8.9422	7.0636	0	0	0	0	0	0	0	0	2.5917	0	1.5472	0.54181	7.9795	1.1112	25.851	23.918	0	0	0	0	0	0	0	0	0	0	0.1884	2.0327	0
16.699	1.6666	3.7265	0	0	2.1139	0	13.565	0	0	0	0	0	0	0	0	0	0	0	0	0	0	0	0	0	0	0	0	0	0	0	0	0	0	0	0	0	0	0	0	0	0	0	0	0	0	0	0	0	0
59.617	17.103	0.29084	0	0	0	0	0	0	0	0	0	0	0	0	0	0	0	0	0	0	0	0	0	0	0	0	0	0	0	0	0	0	0	0	0	0	0	0	0	0	0	0	0	0	0	0	0	0	0
51.261	11.373	0	2.151	0	0	0	0	0	0	0	0	0	0	0	0	0	0	0	0	0	0	0	0	0	0	0	0	0	0	0	0	0	0	0	0	0	0	0	0	0	0	0	0	0	0	0	0	0	0
36.46	0	0	0	0	0	0	0	0	0	0	0	0	0	0	0	0	0	0	0	0	0	0	0	0	0	0	0	0	0	0	0	0	0	0	0	0	0	0	0	0	0	0	0	0	0	0	0	0	0
6.5008	1.9156	0	0	7.7382	0	0	0	0	0	0	0	0	0	0	0	0	0	0	0	0	0	0	0	0	0	0	0	0	0	0	0	0	0	0	0	0	0	0	0	0	0	0	0	0	0	0	0	0	0
0	6.2797	1.3174	0	4.4696	0	0	0	0	0	0	0	0	0	0	0	0	0	0	0	0	0	0	0	0	0	4.0685	7.6774	8.8183	18.111	16.209	17.946	27.18	39.512	57.134	65.789	64.526	84.287	100.59	101.74	124.27	134.69	133.6	151.76	136.45	152.49	147.87	158.71	169.35	157.75
19.414	14.522	1.9285	0	0	1.7724	0	0	0	0	0	0	0	0	0	0	0	0	0	0	0	0	0	0	0	0	0	0	0	0	0	0	0	0	0	0	0	0	0	0	0	0	0	0	0	0	0	0	0	0
1.1751	0	0	0	0	6.3161	6.2583	11.652	3.6932	0	4.1554	3.0067	2.316	0	10.562	4.0312	2.3626	0	0	0	6.3349	8.8376	9.7154	26.54	7.9582	23.48	19.95	20.624	15.393	9.6708	16.192	21.358	19.402	15.676	25.998	16.979	19.676	21.136	18.698	8.022	12.818	12.3	7.6741	14.421	18.227	18.165	24.837	16.394	16.898	14.846
5.1853	0	0	0.61183	2.6461	0	0	5.6178	0	1.4117	2.2515	0	0	8.9409	0	0	0	3.7009	0	0	0	0.20439	3.7522	0	7.1015	5.2764	0	13.349	7.9251	8.153	6.4866	20.367	13.091	19.754	3.9386	21.932	10.763	21.95	6.7079	8.66	9.4609	2.5214	8.1519	8.6864	1.9803	4.321	5.8205	10.741	9.665	0
19.896	0	0	0	0.39776	0	0	0	0	0	0	0	0	0	0	0	0	0	0	0	0	0	0	0	0	0	0	0	0	0	0	0	0	0	0	0	0	0	0	0	0	0	0	0	0	0	0	0	0	0
0	3.3251	1.9401	4.9531	3.8614	0	0	0	0.6039	1.6601	2.9354	7.14	3.3216	5.8805	0	0	0	1.9468	2.1891	0	0	3.2297	6.1556	2.0357	0.84344	0	0	0	0	2.454	2.4524	0	4.5851	22.394	21.848	36.043	45.076	53.585	78.27	89.126	106.06	118.36	143.21	162.62	173.37	184.57	194.08	216.37	230.11	238.06
12.217	2.1903	0	1.314	0	0	0	0	0	0	0	0	0	0	0	3.4259	0	0	0	0	0	0	0	0	0	0	0	0	0	0	0	0	0	0	0	0	0	0	0	0	0	0	0	0	0	0	0	0	0	0
33.807	5.59	0	0	0	0	0	0	0	0	0	0	0	0	0	0	0	0	0	0	0	0	0	0	0	0	0	0	0	0	0	0	0	0	0	0	0	0	0	0	0	0	0	0	0	0	0	0	0	0
9.2266	1.1062	0	3.0764	1.2131	0	0	2.3167	0	0	0	0	3.0058	7.0686	11.386	4.3424	5.1213	0	1.4298	4.454	0	0	0	4.6606	5.7921	4.249	5.8844	6.2629	12.221	5.1881	15.639	5.9736	3.8821	5.811	3.7824	2.159	6.0332	6.2043	3.8092	0.45589	10.314	4.3103	9.4467	1.1784	0	0.40599	4.5252	8.6384	19.894	17.341
6.6534	0	0	0	0	1.0495	1.4497	2.5238	1.3627	2.1466	4.3946	0	0	1.3243	4.8872	7.8341	1.9553	1.6502	0	3.4838	0	1.2322	0	0	0	0	0	0	1.8774	0	0	0.36376	0	2.8412	0	0	1.6573	5.496	26.97	20.097	15.98	8.0093	2.4627	11.922	9.0991	10.41	6.1495	5.5651	0	5.7135
20.23	3.2476	0	0	0	0	0	7.318	3.0133	0.019762	0	0.97371	0	0.75662	11.494	24.14	9.3216	28.947	36.543	36.103	31.437	45.979	41.841	47.877	55.87	100.41	105.53	106.5	115.16	126.77	227.74	140.87	159.53	151.84	163.74	178	208.75	226.35	238.54	266.81	458.78	331.02	329.75	338.35	354.42	377.96	408.65	402.94	444.33	422.91
23.687	9.5482	0	0	0	0	0	0	0	0	0	0	0	0	0	0	0	0	0	0	0	0	0	0	0	0	0	0	0	0	0	0	0	0	0	0	0	0	0	0	0	0	0	0	0	0	0	0	0	0
26.103	11.204	0	0	0	0	0	0	0	0	0	4.9268	0	4.2629	0	0	2.2194	0	3.1071	4.6696	13.107	11.503	8.1282	18.916	1.4798	14.533	11.468	10.335	2.7391	16.979	17.055	26.707	20.273	26.611	21.585	21.828	31.155	31.055	28.26	22.435	10.116	18.558	15.129	5.4147	5.171	0	2.5698	1.9793	0	0
10.455	11.378	0	0	0	0	1.5325	4.8787	11.811	13.069	16.324	17.642	21.481	24.25	29.479	16.765	22.466	35.811	27.251	35.873	34.977	31.679	31.294	25.154	28.305	37.282	23.403	28.259	32.497	30.216	33.896	42.758	49.623	63.43	88.227	88.863	113.6	127.8	148.36	162.69	160.76	175.07	188.37	175.99	211.99	215.17	222.07	230.6	232.03	267.63
10.056	8.6652	0	0.47843	1.8762	0	0	0	0	2.1235	4.6273	6.5477	5.1555	0	0	0	0.32351	5.399	2.1612	13.531	6.8486	11.039	4.5804	2.0703	5.1971	13.43	14.9	7.7416	3.3665	5.329	9.5449	3.7648	9.3221	0	5.8368	0	0	0	0	0	0	0	0	0	0	0	0	0	1.9054	0
10.412	11.511	0	0	0	0	0	0.64156	0	0	0	0	9.8111	9.6795	21.425	19.94	27.377	21.534	37.327	37.441	37.003	36.799	52.221	54.451	51.411	52.019	52.608	48.993	59.674	56.335	62.137	56.746	55.159	59.006	65.302	56.714	56.847	49.999	52.151	43.054	57.201	39.738	43.469	39.982	28.388	31.187	41.828	40.617	48.469	48.109
10.048	3.8608	3.3255	0	0	0	0	0	0	0	2.0076	0	3.1905	0.82248	0	0	0	0	0	0	4.8227	5.6021	3.9647	5.3495	1.1926	0	0	0	8.205	0.81153	3.3258	0	0	7.4246	4.4844	0	0	0	1.8417	0	0	0	0	0	0	0	0	0	0	0
0	0	0	0.83172	1.6869	6.9265	11.802	4.4016	6.379	19.208	31.493	44.413	55.635	62.073	81.697	98.111	135.71	117.79	130.45	152.16	152.54	175.29	195.28	211.12	254.87	274.79	296.48	343.96	357.12	376.74	400.42	430.09	453.83	469.09	500.12	518.24	539.38	545.43	558.64	567.17	568.76	607.23	615.59	618.7	630.04	622.73	625.15	621.97	641.02	632.77
0	1.8507	0	3.4118	0	5.1323	13.106	7.4126	10.323	16.642	28.183	41.024	46.683	52.186	51.713	75.138	75.935	95.452	97.856	112.02	110.37	121.2	128.11	128.85	147.55	132.69	144.69	147.97	128.32	140.48	143.96	146.91	150.88	161.22	172.04	157.1	172.58	178.19	177.17	185.66	183.34	205.24	203.34	207.01	212.89	214.19	209.68	210.49	218.29	220.05
0.51501	0	0	4.6456	0.41583	0	7.8636	8.7327	1.5837	3.7471	10.493	3.647	18.012	3.7704	8.4897	11.732	5.2322	10.612	6.4024	10.612	19.665	20.921	23.413	48.057	36.909	42.622	45.828	60.361	62.545	64.114	69.063	65.024	75.635	76.199	87.009	88.611	86.188	85.93	95.298	100.81	92.996	87.641	87.862	87.746	90.429	101.92	101.64	103.18	97.422	105.52
0	1.0863	0	0	5.1412	5.5099	9.4047	19.839	24.207	27.931	31.758	39.956	38.047	65.037	73.995	72.685	77.071	78.88	84.775	70.502	73.2	70.621	74.248	76.582	65.363	65.467	76.208	68.756	71.703	71.921	66.91	83.265	78.112	70.443	71.061	73.353	81.129	73.625	75.314	69.62	71.664	63.684	71.65	55.908	51.999	65.716	79.462	79.883	71.13	83.519
15.222	8.8559	2.8843	1.2051	0	0	0	0	0	0	0	0	0	2.7481	3.7288	6.2968	13.853	10.073	13.147	14.755	15.094	28.528	26.887	34.821	32.823	38.586	39.471	32.593	36.416	42.333	51.03	43.566	44.494	53.642	50.994	49.692	47.351	46.458	42.695	40.34	50.203	44.699	49.097	46.837	17.593	46.226	42.378	42.102	47.052	42.298
21.856	14.481	0	0	0	0	0	0	0	0	0	0	0	0	0	0	0	0	0	0	0	0	0	0	0	0	0	0	0	12.522	21.582	47.692	63.031	52.345	98.251	105.58	127.11	130.34	144.42	174.29	175.26	205.68	207.43	225.08	226.57	241.41	234.86	269.08	264.42	263.65
22.472	5.1053	0	2.1617	0	0	0	0	0	0	0	0	0	0	0	0	0	0	0	0	0	0	0	0	0	0	0	0	0	0	0.53454	6.9014	9.1318	8.0597	7.7522	20.593	12.569	21.444	15.936	10.041	9.2775	5.829	4.6997	10.924	6.0882	0	7.823	2.0397	9.0514	0
3.2795	0	0	16.166	31.217	0	5.765	0	0	0	9.1719	16.405	1.5148	11.364	12.096	22.177	18.71	10.919	6.2056	3.6822	9.1983	11.901	9.1645	17.068	10.87	15.107	19.585	11.927	32.605	43.828	48.375	54.399	56.587	64.626	63.367	74.355	72.802	60.91	80.702	75.844	67.327	80.457	71.359	84.593	70.223	71.171	68.486	63.524	71.789	74.141
8.8676	0	0	1.0622	3.4388	0	0.56955	1.8087	4.7524	1.9746	0.54838	0.0038549	5.335	0	14.905	14.946	6.1836	2.6756	11.534	12.886	7.8212	14.44	5.8272	13.802	11.779	8.7082	17.637	10.431	8.4214	1.4108	5.2102	0.37405	3.5698	0.38974	9.7923	2.5064	10.57	0	0	0	0	0	0	0	0	0	0	0	0	0
2.3759	1.8242	0	0	7.6429	0	0	0	0	0	19.372	3.0512	10.455	0	0.36947	2.0738	4.6488	2.9175	4.939	4.941	2.8039	3.6123	13.857	5.9201	10.268	15.65	11.901	17.914	11.209	13.393	16.726	13.353	22.354	24.568	21.415	23.223	13.374	17.46	17.079	18.083	22.275	16.293	21.679	26.414	14.522	22.977	25.163	19.887	29.004	27.243
0	2.3114	0	2.1851	0	2.3592	6.8127	4.9132	4.549	0	0.32652	0.67837	10.539	0	1.6927	0.83644	0	1.395	2.924	0	2.6286	2.3137	0	7.3505	1.1578	0	0	0	0	0	0	4.7458	6.3558	16.195	29.366	42.234	54.246	63.332	79.864	98.75	113.32	108.88	109.77	120.79	144.27	152.78	165.21	175.57	173.96	189.61
3.1763	0	2.523	0	0	1.4956	3.5089	11.033	10.716	39.327	56.114	84.751	134.5	146.87	180.64	205.89	241.07	256.44	279.27	319.17	318.2	343.21	387.75	409.52	417.31	437.47	465.46	443.49	517.09	495.93	532.63	518.06	532.75	542.3	533.3	553.86	554.45	539.29	556.66	548.57	556.88	533.34	545.35	539.52	542.18	545.34	550.33	529.86	532.47	548.8
13.058	4.0129	0	0	0	0	0	10.194	10.111	13.498	3.0772	2.2981	9.5103	14.446	14.108	31.088	13.87	35.674	37.851	38.789	40.501	41.549	41.109	34.079	33.676	42.04	38.725	31.619	49.672	44.775	48.566	52.022	46.833	32.963	30.342	35.892	24.047	35.88	25.224	25.48	26.291	37.074	21.978	41.459	47.674	40.032	44.467	48.078	59.223	57.179
0	14.166	7.3231	0	4.3816	0	0	0	0	0	0	0	0	0	0	0	0	0	0	0	0	0	0	0	0	0	0	0	0	0	0	0	0	0	0	0	0	0	0	0	0	0	0	0	0	0	0	0	0	0
13.527	2.591	0	0	0	0	0.3709	2.5965	0	0	0	0	1.3086	0	0	0	0	0	0	0	0	0	0	0	0	0	0	0	0	0	0	0	0	0	0	0	0	0	0	0	0	0	0	0	0	0	0	0	0	0
13.267	5.6651	0	0	1.995	0	0	1.6972	9.1028	2.8869	8.7537	12.229	15.108	11.682	22.636	17.836	30.866	20.702	26.222	27.745	25.483	27.053	25.452	28.445	25.758	32.854	35.154	29.825	28.832	26.328	42.817	39.539	35.655	33.437	46.105	43.328	49.052	36.269	44.06	47.298	51.645	54.481	57.763	55.458	64.604	61.295	58.91	64.3	75.936	76.642
11.512	0.39229	0.019147	5.6865	0	0	0	0	0	0	0	0	0	0	0	0	0	0	0	0	0	0	0	0	0	0	0	0	0	0	0	0	0	0	0	0	0	0	0	0	0	0	0	0	0	0	0	0	0	0
13.567	0	0	0	0	0	0	0	7.4564	11.326	12.217	14.237	27.115	28.696	32.198	46.007	35.446	48.683	39.853	36.056	44.116	50.251	43.336	55.329	48.912	66.279	57.731	59.549	71.944	53.231	61.326	64.865	76.918	72.627	73.883	75.446	66.975	63.694	56.969	64.237	68.523	64.84	68.836	61.744	65.447	56.989	55.38	56.829	53.597	60.389
16.887	0.0083935	0	0.56388	0	0	0	3.4909	0	0	2.5732	0	3.612	0	3.5791	0	0	0	0	0	0	2.6939	0	4.35	7.4896	2.1408	0.59315	2.9306	0	0	0	0	0	0	1.6323	0	1.246	0	0	0	0	0	0	0	0	0	0	0	0	0
46.969	0	0	0	0	0	0	0	0	0	0	0	2.1422	0	5.5081	9.8746	0	4.1108	0	0	0	0	2.7391	0	0	0	0	0	1.8345	4.2003	0	0	0	0	0	0	0	0	0	0	0	0	0	0	0	0	0	0	0	0
12.783	0	0	3.8238	0	0	0	4.4009	0	0	0	0	0	0	0	0	0	0	0	0	0	0	0	0	0	0	0	0	0	0	0	0	0	0	0	0	0	0	0	0	0	0	0	0	0	0	0	0	0	0
0	3.6031	0	6.7604	0	1.7033	0	4.599	0	0	0.69764	2.897	0.76444	6.6777	7.6188	15.576	11.436	12.141	11.116	15.78	18.405	16.112	19.269	15.766	14.876	6.3211	13.125	11.285	11.838	20.132	21.501	20.187	27.486	17.075	21.029	18.621	18.436	19.707	23.698	21.569	15.072	18.807	10.651	14.734	7.3871	10.51	11.107	11.98	13.093	0
10.902	9.5268	0	0	0	0	3.3348	12.385	46.502	78.561	111.31	153.7	197.15	249.26	296.2	340.74	363.62	391.74	429.77	435.05	505.19	551	570.07	587.01	599.83	576.97	544.69	525.6	527.02	525.47	558.19	555.94	544.22	528.96	536.6	540.91	551.75	565.31	558.21	562.33	535.93	560.53	554.08	534.63	535.11	541.6	524.04	532.3	507.75	503.07
0	0.75189	0	1.6058	3.2722	7.0148	4.5062	1.0746	1.525	0	3.1988	2.294	5.0908	3.9629	2.3948	0	0	0	0	0	0	0	0	5.5224	0	0	0	0	0	0	0	0	0	0	0	0	0	0	0	0	0	0	0	0	0	0	0	0	0	0
1.3102	0	0	0	3.4952	0	3.3602	0	0	0	0	0	0	0	0	0	0	0	0	0	0	0	0	0	0	0	0	0	0	0	0	0	0	2.2623	0	0	0	0	0	0	0	0	0	0	0	0	0	0	0	0
15.813	0	0	0	0	0	0	11.15	0	4.3916	11.822	15.963	13.562	21.344	22.771	26.456	22.203	34.517	26.421	29.365	23.724	28.476	21.698	30.682	39.36	31.266	31.99	22.665	23.744	25.484	20.229	35.44	37.047	33.303	39.737	45.153	51.317	58.08	51.451	64.284	60.157	69.572	77.254	77.674	73.403	77.076	69.687	89.082	82.928	97.108
23.944	7.8171	0	0	0	0	0	0	0	0	0	0	0	0	0	0	0	0	0	0	0	0	0	0	0	0	0	0	0	0	0	0	0	0	0	0	0	0	0	0	0	0	0	0	0	0	0	0	0	0
28.612	0	0	0	0	1.6363	0.99314	0	0	0	0	0	0	0	0	0	0	0	0	0	0	0	0	0	0	0	0	0	0	0	0	0	0	0	0	0	0	0	0	0	0	0	0	0	0	0	0	0	0	0
1.4756	0	0	1.0721	2.666	0	1.2742	5.9097	8.1	7.1406	0	4.6322	10.005	7.1537	9.1448	13.286	0	1.0502	6.5398	12.816	12.646	17.918	34.35	32.639	40.566	34.647	57.485	60.259	63.606	52.182	51.094	58.896	70.365	71.621	68.083	70.972	72.062	74.351	60.932	63.674	64.866	57.013	57.988	46.038	48.416	37.913	47.442	48.832	50.927	51.772
1.7074	0.057951	0	0.17012	1.7664	0	5.3736	5.3854	11.825	10.948	8.6116	8.3539	0	8.7766	0	0	11.077	10.041	0	6.2393	0	2.1553	0.14968	0	8.4895	13.802	14.277	21.797	18.255	8.7578	13.48	38.276	38.896	37.706	46.282	56.233	0	0	0	0	0	0	0	0	0	0	0	0	0	0
4.3702	0.96093	0	0.81692	4.488	2.3414	0	0	2.0204	19.089	48.016	62.779	93.55	132.09	182.33	181.99	243.68	279.82	296.8	312.89	343.32	368.89	387.6	413.1	431.82	442.84	451.17	456.76	479.41	468.76	503.91	483.87	491.33	412	495.99	494.37	484.83	470.86	481.8	473.64	493.84	484.22	454	469.06	458.71	454.21	465.21	463.47	474.24	465.23
4.7937	2.3306	0.60272	6.01	9.9779	0	0	0	0	0	0	0	0	0	0	0	0	0	0	0	0	0	0	0	0	0	0	0	0	0	0	0	0	0	0	0	0	0	0	0	0	0	0	0	0	0	0	0	0	0
2.1309	0	0	10.37	7.8798	1.5062	0.46982	3.326	0	0	0	0	0	0	0	0	0	0	0	0	0	0	0	0	0	0	0	0	0	0	0	0	0	0	0	0	0	0	0	0	0	0	0	0	0	0	0	0	0	0
7.601	4.8562	0	4.1336	7.6372	0.5382	0	0	0	2.4258	1.6481	0	5.673	10.387	18.923	14.979	12.29	14.551	20.231	24.663	15.797	15.79	9.0662	16.24	15.734	21.434	13.617	10.461	16.239	11.862	13.665	8.6804	5.5339	7.2575	17.621	6.1451	10.674	6.5	8.9581	0	5.4633	0	4.7665	0	0	0	0	0	6.0103	6.8813
70.182	15.524	0	0	0	0	0	0	0	0	0	0	0	0	13.332	10.318	14.955	9.3664	26.228	29.434	21.51	31.911	25.943	25.176	29.767	23.291	29.518	36.055	36.326	34.812	40.433	41.48	40.908	37.58	40.102	42.562	40.932	49.549	40.688	41.15	27.898	35.92	32.845	37.289	27.613	25.46	20.294	35.304	31.153	36.734
12.132	0	0.34772	0	0	0	0	5.449	0	0	0	0	0	0	0	0	0	0	0	0	0	0	0	0	0	0	0	0	0	0	0	0	0	0	0	0	0	0	0	0	0	0	0	0	0	0	0	0	0	0
11.749	0.29418	8.9211	0	0	0	0	0	0	3.768	11.925	11.265	15.19	23.917	24.352	25.331	22.32	27.932	31.138	28.617	41.82	48.8	51.327	58.045	51.148	49.912	64.048	52.805	63.786	63.201	62.569	57.561	59.891	64.317	64.019	58.935	46.373	61.234	64.896	56.082	49.79	42.375	52.446	49.94	63.004	63.198	64.069	72.108	61.36	65.174
10.017	0	0	1.4956	3.063	0	0	2.1812	0	0	16.615	22.626	8.4264	11.12	6.5384	3.0554	0	0	6.8903	0	2.1397	0.40199	0	0.083797	9.4415	4.1701	17.774	25.201	25.279	31.012	28.036	32.512	40.814	39.244	34.697	44.228	37.957	48.426	45.295	42.828	47.505	40.724	44.446	44.062	48.64	59.523	48.158	57.223	60.092	43.252
25.662	7.671	0	0	0	0	0	0	0	0	0	0	0	0	0	0	0	0	0	0	0	0	0	0	0	0	0	0	0	0	0	0	0	0	0	0	0	0	0	0	0	0	0	0	0	0	0	0	0	0
24.776	3.1682	5.2744	0	0	0	0	0	0	0	0	0	0	0	0	0	0	0	0	0	0	0	0	0	0	0	0	0	0	0	0	0	0	0	0	0	0	0	0	0	0	0	0	0	0	0	0	0	0	0
14.634	2.0758	0.20663	0	0	0	0	0	0	0	0	0	0	0	0	0	0	0	0	0	0	0	0	0	0	0	0	0	0	0	0	0	0	0	0	0	0	0	0	0	0	0	0	0	0	0	0	0	0	0
0	0	0	5.1781	7.3058	3.2769	10.61	3.1814	0	1.6928	3.0463	0	8.5259	2.7471	8.3871	3.4062	5.5003	3.5432	0	0	3.9224	0	5.2868	8.3693	5.2178	6.7585	0	6.0106	0	2.8894	4.7469	5.0482	4.1316	1.7819	5.3287	5.7394	0	0	0.51749	0	2.6262	0	0	0	0	0	0	0	0	0
21.996	9.8054	0.472	0	0	0	0	0	0	0	0	0	0	0	0	0	0	0	5.5297	7.1769	0	0	8.0998	9.8699	11.967	12.638	8.9136	18.206	12.14	18.787	28.494	27.594	32.203	36.241	31.424	44.309	58.235	55.987	49.872	53.221	50.295	55.753	48.741	55.301	35.454	42.291	34.306	50.15	54.235	58.762
5.4947	15.598	0	0	0	0	0	7.9127	0	5.1201	4.6815	0	12.906	24.003	28.203	10.215	18.19	19.87	25.295	17.778	14.052	14.494	24.653	24.501	16.673	26.26	17.162	10.806	27.598	16.615	21.193	16.178	20.487	11.888	12.753	4.583	7.0183	0	2.6978	0	0	0	0	0	0	0	0	0	0	0
3.1782	2.0824	0	2.5046	0.47598	0	6.6143	0	7.2432	0	3.7654	0	0	0.5139	5.6196	5.7125	0.26891	0	0	0	0	0	0	0	0	0	0	0.91214	0	0	0	5.163	3.712	4.5635	10.577	5.9326	10.925	8.9284	6.9636	15.313	13.872	18.304	21.605	15.223	22.141	12.183	25.75	31.395	31.791	34.752
1.9172	4.0911	0	2.2843	0	0.77383	0	0.1467	3.2055	5.4092	14.34	13.787	20.669	27.135	34.291	32.6	44.594	41.492	43.394	61.248	59.398	61.08	66.278	59.746	70.724	76.254	73.884	78.744	116.34	67.945	80.157	72.358	80.146	63.507	81.2	64.873	71.939	67.562	64.363	67.538	65.981	61.19	68.752	61.941	61.66	59.463	61.067	62.125	64.105	64.596
0	0	0.082569	5.5661	0	0	6.4346	1.0267	0	0	12.037	8.2586	20.865	6.7988	24.335	25.192	26.721	24.042	31.92	35.017	46.472	56.264	49.1	55.356	33.023	50.213	28.779	54.872	43.312	35.403	51.724	47.101	60.213	45.408	47.38	50.093	55.112	48.508	51.519	42.9	61.721	47.322	46.475	51.24	70.439	69.039	85.123	73.863	76.986	84.655
17.273	10.606	0	0	0	0	0	0	0	0	0	0	0	0	0	0	0	0	0	0	0	0	0	0	0	0	0	0	0	0	0	0	0	0	0	0	0	0	0	0	0	0	0	0	0	0	0	0	0	0
24.481	1.1638	0	0	0	0	0	0	0	0	0	0	0	0	0	0	0	0	0	0	0	0	0	0	0	0	0	0	0	0	0	0	0	0	0	0	0	0	0	0	0	0	6.3131	10.312	22.677	38.389	44.13	52.728	74.233	73.771
4.6259	7.9734	0	2.0305	0	0	0	0	0	0	0	1.8393	13.697	23.176	38.504	48.132	53.35	60.559	82.587	83.284	82.127	86.361	108.07	109.01	113.23	125.62	119.69	117.93	152.28	122.66	135.11	131.18	143.5	137.11	139.63	138.96	135.84	130.29	149.94	144.13	121.21	124.15	133.47	114.25	100.88	114.02	108.86	119.2	124.79	123.72
35.494	0	0	0	0	2.3878	0	0	0	0	0	0	0	0	0	0	0	0	0	0	0	0	0	0	0	0	0	0	0	0	0	0	0	0	0	0	0	0	0	0	0	0	1.0728	5.7859	2.3707	13.455	32.092	52.463	50.794	67.294
14.849	0.81705	0	0	7.9731	0	0	0	0.52373	0	2.0499	5.507	8.8629	21.866	15.24	44.489	32.208	44.524	52.81	48.471	56.45	61.689	78.15	81.757	87.077	91.752	102.5	93.807	93.22	81.401	83.361	90.371	110.35	126.16	115.48	103.22	102.67	111.09	128.08	141.52	137.04	137.14	114.6	127.67	118.28	111.45	117.16	105.19	116.48	118.23
2.6778	4.9361	0	0	3.8017	0	3.135	0	0.39403	7.4425	22.102	39.679	56.871	72.508	81.485	94.965	113.57	130.67	141.15	162.7	173.02	185.69	195.24	202.71	214.48	216.35	214.24	229.37	210.41	207.26	212.22	201.49	199.95	209.56	213.19	214.75	218.28	204.99	205.95	193.94	200.87	188.57	197.18	191.48	200.25	186.54	193.07	190.88	183.16	193.89
13.058	0.32061	0	1.4675	0	0	0	2.501	5.0207	0	0	0	0	1.3483	3.979	14.05	0	4.7438	0	0	0	0	0	0	0	0	0	0	0	0	0	0	1.2871	0	17.269	17.614	35.107	41.368	47.906	60.82	70.719	75.385	96.984	107.94	118.66	113.31	129.55	132.39	145.07	146.52
0	0	0	0	7.7692	9.7029	16.067	8.0125	5.4424	16.844	17.268	22.759	16.272	18.844	22.668	27.39	26.672	28.854	20.155	32.349	24.586	27.201	17.174	25.015	31.163	18.084	19.967	24.216	18.647	12.672	1.6752	6.4224	7.3028	8.1355	8.5398	4.3704	8.7303	9.5562	12.326	7.1583	12.707	26.264	25.213	29.865	32.111	33.723	29.943	36.423	50.743	55.781
32.005	8.1291	0	0	0	0	0	1.6853	0	1.1473	9.6027	5.5257	1.8852	13.398	17.062	19.444	22.379	23.215	25.495	26.978	33.339	36.372	41.204	48.787	47.914	68.326	49.535	60.733	62.252	67.022	82.544	86.14	92.09	92.788	95.572	92.497	97.053	99.519	99.513	92.161	101.1	102.54	98.407	96.829	99.608	99.211	87.587	92.996	77.193	77.369
86.852	26.268	0	0	0	0	0	0	0	0	0	0	0	0	0	0	0	0	0	0	0	0	0	0	0	0	0	0	0	0	0	0	0	0	0	0	0	0	0	0	0	0	0	0	0	0	0	0	0	0
48.727	5.9839	0	0	0	0	0	0	0	0	0	0	0	0	0	0	0	0	0	0	0	0	0	0	0	0	0	0	0	0	0	0	0	0	0	0	0	0	0	0	0	0	0	0	0	0	0	0	0	0
25.145	3.9172	0	0	0	0	0	0	0	0	0	0.66081	1.8257	5.7595	5.6328	11.584	9.8713	6.6698	21.103	15.158	14.346	13.623	7.5748	16.032	21.652	19.822	14.975	8.7042	7.1391	12.919	21.872	25.319	26.93	12.359	28.642	27.788	31.646	21.873	18.298	21.698	23.957	22.264	29.861	18.832	11.428	7.3356	4.7158	5.4768	9.0682	11.139
76.216	14.969	0	0	0	0	0	0	0	0	0	0	0	0	0	0	0	0	0	0	0	13.254	23.729	21.582	35.109	36.666	48.727	58.838	52.841	59.863	64.473	74.571	92.848	92.583	79.954	88.261	79.885	93.149	89.639	88.833	81.93	96.932	93.156	99.038	102.82	104.99	99.614	113.69	105.82	106.98
0	0	0	0	9.1582	12.333	3.2143	17.768	16.259	15.267	17.192	22.097	21.613	29.247	30.85	21.784	20.623	7.0176	4.8544	8.5541	3.2093	3.0781	5.5366	0.098573	2.9206	8.5951	6.7705	4.1616	0	7.7061	9.3071	5.7479	9.227	3.6387	5.8286	0	9.2394	0	3.2176	0	0	0	0	0	0	0	0	0	0	0
17.804	7.5209	0	0	0	0	0	0	0	0	0	0	0	0	0	0	0	0	0	0	0	0	0	0	0	0	0	0	0	0	0	0	0	0	0	0	0	0	0	0	0	0	0	0	0	0	0	0	0	0
13.63	3.7531	0	0	0	0	0.11098	0	0	4.84	8.0794	9.8546	18.849	25.792	35.308	44.907	48.069	51.697	67.723	69.187	72.362	90.378	100.82	138.94	160.81	168.93	199.11	226.61	263.34	274.01	315.42	330.15	335.55	402.69	406.19	450.5	448.66	408.52	451.21	443.38	455.17	462.66	470.75	456.65	456.45	459.47	465.85	490.48	496.14	490.92
24.023	9.685	0	2.62	0	0	0	0	0	0	0	0	0	0	0	0	0	0	0	0	0	0	0	0	0	0	0	0	0	0	0	0	0	0	0	0	0	0	0	0	0	0	0	0	0	0	0	0	0	0
26.314	12.596	0	0	0	0	0	0	0	0	0	0	0	0	0	0	0	0	0	0	0	0	0	0	0	0	0.19277	1.0741	10.061	7.0561	6.57	16.175	11.092	15.848	19.314	23.277	28.284	34.784	29.527	25.528	23.697	32.1	41.668	44.872	39.956	45.286	42.472	43.859	35.086	41.859
9.0048	7.8637	0	3.5339	3.7222	0	0	0	0	0	0	0	3.9858	12.465	20.471	18.775	28.662	24.237	31.157	37.279	34.446	43.568	40.87	45.299	41.597	48.769	46.717	43.26	54.646	56.355	52.389	50.896	63.133	57.184	71.416	57.646	61.317	57.533	48.129	40.032	45.731	40.078	40.958	41.282	24.195	25.97	29.134	34.714	43.172	40.502
73.395	13.974	0	0	0	0	0	0	0	0	0	0	0	0	0	0	0	0	0	0	0	0	0	0	0	0	0	0	0	0	0	0	0	0	0	0	0.26054	8.4538	11.144	4.0792	41.172	7.8315	9.9936	15.693	8.5643	14.556	8.4817	63.484	27.86	33.479
18.463	8.3706	1.4544	0	0	0	0	0	0	0	0	1.0421	0	0	0	0	0	0	0	0	0	0	0	0	0	0	0	0	0	0	0	0	0	0	0	0	0	0	0	0	0	0	0	0	0	0	0	0	0	0
5.4773	4.0614	0	1.7263	3.0647	0	0	0	0	0	0	0	0	0	1.0395	0	0	0	0	0	0	0	0	0	0	1.4992	0	0	3.9622	0	1.04	2.6221	0.61658	0	2.8183	0	4.5185	1.3182	4.7405	0	0.80685	0	4.6953	0	6.1174	5.1033	8.3991	4.9063	16.988	32.61
11.093	3.7169	2.1546	0	0	0	0	0	0	0	0	0	0	0	0	0	0	0	0	0	0	0	0	0	0	0	0	0	0	0	0	0	0	0	0	0	0	0	0	0	0	0	0	0	0	0	0	0	0	0
1.7602	0	0	3.8732	1.7971	0	4.1752	3.5323	1.43	3.0303	5.411	1.2447	11.984	20.828	22.743	38.554	35.354	26.357	40.183	35.043	37.398	40.351	32.595	42.837	34.822	41.631	43.423	43.338	43.96	39.754	40.513	45.388	50.668	53.188	61.556	61.33	52.396	49.153	59.187	64.553	67.596	71.147	82.218	93.041	124.21	132.23	153.28	167.95	174.28	179.28
0	0	0	0	0	8.2349	12.166	8.6187	9.5057	11.327	11.694	21.785	23.903	22.382	28.706	30.943	29.339	35.555	27.98	36.199	32.685	29.728	35.206	28.824	39.644	37.677	39.738	39.29	42.748	40.987	36.128	39.738	47.044	47.238	49.315	47.575	57.593	55.065	62.723	47.883	47.936	69.283	59.231	64.508	57.311	61.596	59.82	52.691	55.521	55.052
19.878	7.9501	0	0	0	0	0	0	0	0	0	0	0	0	0	1.6054	0	0	0	0	0	0	0	0	0	0	0	0	0	0	0	0	0	0	0	0	0	0	0	0	0	0	0	0	0	0	0	0	0	0
8.1947	4.152	3.6174	0	0	0.76789	0	0	0	0	0	0	0	0	0	0	0	0	0	0	0	0	0	0	0	0	0	0	0	0	0	0	0	0	0	0	0	0	0	0	0	0	0	0	0	0	0	0	0	0
10.021	0.072712	0	7.5388	3.476	0	0	0	0	0	0	0	0	0	0	0	0	0	0	0	0	0	0	0	0	0	0	0	0	0	0	0	0	0	0	0	0	0	0	0	0	0	0	0	0	0	0	0	0	0
14.085	2.235	0	0	0	0	0	0	2.4685	0	0	2.0411	0	0	0	0	0	6.4652	7.6431	2.8804	0	0	0	0	3.0047	0	0	2.6408	0	0	1.7595	0.75073	0	0	0	0	0	0	0	0	0	0	0	0	0	0	0	0	0	0
23.077	14.161	0	0	0.78652	0	0	0	0	0	0	8.9643	8.6569	21.613	27.105	37.522	45.925	55.899	67.134	82.375	102.02	117.6	129.52	129.2	156.09	157.32	177.88	186.39	182.9	203.48	197.7	221.66	221.4	213.7	223.44	228.66	227.83	243.08	233.84	235.52	232.74	229.86	225.26	241.23	222.19	222.94	205.5	217.62	208.92	214.63
11.217	0	0	0.95046	0	0	5.0977	0	0	2.8447	0	1.4513	6.1151	0.61304	4.4188	0	0	0	0	0	0	2.1949	0	2.6676	6.2214	8.1268	9.4294	12.049	8.1698	7.7399	3.141	13.572	18.192	15.915	17.091	21.996	24.084	5.4355	10.192	4.5603	5.3833	15.475	10.843	10.08	19.995	6.3919	2.4669	8.2666	8.6088	6.8138
7.4457	0.81975	4.7097	0	0	0	0	0	0	2.3886	0	0	0	0	1.0506	6.0508	0.88398	0	4.3319	5.3182	1.5195	1.1115	5.8675	0	6.417	5.0516	7.7776	7.4364	13.889	20.365	19.392	22.283	32.103	55.316	63.954	97.673	134.14	159.93	200.38	223.58	282.12	290.34	314.9	356.47	388.31	425.73	431.82	439.97	469.4	494.74
14.671	2.3726	6.0617	0	0	0	0	0	0	0	0	0	0	0	0	0	0	0	0	0	0	0	0	0	0	0	0	0	0	0	0	0	0	0	0	0	0	0	0	0	0	0	0	0	0	0	0	0	0	0
6.8152	2.8146	2.0253	2.757	0	0	0.12067	0	0	0	0	0	0	0	0	0	0	0	0	0	0	0	0	0	0	0	0	0	0	0	0	0	0	0	0	0	0	0	0	0	0	0	0	0	0	0	0	0	0	0.17147
19.412	6.7064	0	2.1684	0	0	0	0	0	0	0	0	0	0	0	0	0	0	0	0	0	0	0	0	0	0	0	0	4.8265	5.7615	17.07	22.87	19.858	27.05	35.496	27.36	30.1	40.009	34.034	48.815	42.682	25.954	32.709	23.869	0	0	7.3456	0	2.0088	3.7181
0	0	0	0.19948	0	4.433	18.256	19.012	38.499	84.497	126.88	181.01	228.94	287.33	347.18	387.38	419.93	480.68	492.09	548.59	593.4	612.42	631.19	653.34	697.39	687.64	716.21	744.82	736.78	753.83	769.44	821.89	817.2	844.32	864.02	852.58	878.35	875.18	882.78	884.42	883.21	894.64	862.73	890.78	874.53	863	863.46	852.69	876.02	870.68
9.6209	1.1432	0	0	1.579	0	1.461	0	0	0.98933	0	0	0	0	0	0	0	0	0	0	0	0	0	0	0	0	0	0	0	0	0	0	0	0	0	0	0	3.3513	0	1.6183	4.7685	1.1836	3.4964	0	0	2.9546	5.5861	7.4582	12.532	14.378
5.7172	0	0	1.9697	4.4268	0	2.8601	0	7.1532	0	0	0	0	0	0	0	0	0	0	0	0	0	0	0	0	0	0	0	0	0	0	0	0	0	0	9.0715	18.124	30.172	42.332	43.514	53.528	58.351	59.734	65.003	71.077	71.83	83.093	89.901	79.84	83.854
0	0.75484	0	1.6219	9.0322	5.7635	3.5391	0.64387	2.5118	9.6133	22.859	24.942	42.607	42.137	58.524	70.335	93.831	97.485	109.17	130.75	138.6	144.62	139.73	158.55	150.86	161.39	160.84	168.08	163.49	168.81	173.19	176.29	178.08	177.9	181.4	177.91	181.31	168.31	181.43	168.02	169.52	152.32	160.37	157.45	157.67	164.06	160.39	156.88	152.38	155
4.9273	8.0419	0	0	2.0571	0	0	5.0164	1.4387	1.5384	13.129	11.645	8.8333	8.7781	6.1801	5.2022	3.9588	8.6359	12.937	12.427	14.381	22.901	26.606	40.84	36.196	39.078	48.761	42.017	66.525	62.144	61.213	71.361	86.906	100.12	106.65	111.5	117.65	123.37	136.59	124.25	127.4	131.47	138.47	141.58	150.66	158.03	160.81	164.62	162.66	166.87
4.8215	0	0	3.4134	1.8689	3.266	0	0	0	0	0	0	0	0	0	0	0	0	0	0	0	0	0	0	0	0	0	0	0	0	0	0	0	0	0	0	0	0	0	0	0	0	0	0	0	0	0	0	0	0
0.86658	0	0	10.625	0	6.844	1.1247	3.4369	0	0	0	0	0.45919	0	0	2.5522	6.2354	2.0788	0	0	0	0	0	2.1539	0	0	0	1.7886	0	2.7479	4.772	8.9579	1.1713	9.685	19.068	32.255	24.113	31.405	49.869	28.397	53.386	39.266	39.338	64.935	57.972	57.481	74.252	52.014	55.531	59.181
8.4218	1.126	0	0	0	0.535	4.2208	3.7467	1.1019	3.2607	0.71466	0	0	0	0.42906	0	0	0	0	0	0	0	5.1868	0	0	0	0	0	0	0	0	0	0	0	0	0	2.5023	5.1326	6.0684	0	0	0	0	0	0	0	0	1.3573	3.6853	0
18.092	0	0	4.0441	0	0	0	0.18146	0	0	8.9215	0	3.1522	3.4691	9.3996	7.2446	9.2848	0.46436	0.092061	0	2.5102	0	0	2.9721	0	0	0	2.4553	0	0	0	1.1919	0	0.20353	5.0058	2.1569	5.8138	2.953	0.39347	0	0	0	0	0.47025	1.1818	0	2.3582	0	0	0
29.609	1.4403	0	0	0	0	0	0	0	0	0	0	0	0	0	0	0	0	3.3379	0	5.755	0.95463	0	3.8968	0	0	0	3.4895	10.736	17.159	12.819	23.524	25.824	27.816	38.282	46.721	56.597	60.342	67.369	69.177	77.956	90.29	80.834	84.07	81.655	86.722	98.906	98.708	97.272	95.197
41.793	3.0538	0	0	0	0	0	0	0	0	0	0	0	0	0	0	0	0	0	0	0	0	0	0	0	0	0	0	0	0	0	0	4.7734	0.59562	0	7.5179	1.5563	12.008	8.3407	3.671	0	11.144	4.5654	5.555	9.4321	0	4.5497	3.8408	6.8681	18.888
10.218	0	0	1.7734	0	1.7948	2.7711	0	0	0	0	0	0	0	0	0	0	0	0	0	0	0	0	0	0	0	0	0	0	0	0	0	0	0	0	0	0	0	0	0	0	0	0	0	0	0	0	0	0	0
4.9631	5.9567	0	0	0	0	0	0	0.05007	2.086	5.1564	0	0	0	1.7967	2.7214	10.478	9.5865	3.1829	0	0.62235	10.558	8.9003	16.246	8.5165	14.06	14.602	14.651	22.599	22.745	33.369	32.216	36.31	43.272	52.048	55.157	58.319	52.354	59.302	40.701	54.337	63.083	43.923	50.563	47.398	60.242	51.414	52.34	52.471	45.177
5.2616	3.3201	0	0	0	0	0.49679	0	0	0.32227	0	0	0	0	0	0	0	0	0	0	0	0	0	0	0	0	0	0	0	0	0	0	0	0	0	0	0	0	0	0	0	0	0	0	0	0	0	0	0	0
5.2255	1.3155	0.44344	2.0163	6.9797	0	0	0	0	0	0	0	0	0	0	0	0	0	0	0	0	0	0	0	0	0	0	0	0	0	0	0	0	0	0	0	0	0	0	0	0	0	0	0	0	0	0	0	0	0
10.863	6.0441	1.3159	0	0	0	0	0	0	0	0	0	4.53	9.4344	9.8797	16.591	22.894	25.372	25.481	30.181	39.538	33.066	42.598	32.06	34.577	41.752	42.535	42.693	49.392	46.723	53.33	56.132	48.467	57.147	57.917	49.453	56.456	50.329	51.957	49.442	57.514	53.325	55.547	55.519	65.002	70.79	66.707	57.896	69.943	71.537
0	0	0	0	0	3.6909	12.408	6.0963	16.417	12.075	23.336	7.0623	9.1865	7.6586	17.517	22.73	9.2321	5.9593	0	1.2709	4.2744	9.9311	2.7375	14.656	4.8475	4.9903	6.6736	8.0316	0	0	12.413	0	9.1538	2.8195	15.41	9.1848	17.538	1.7177	9.4281	0	11.023	1.8472	4.1005	2.7316	9.4228	8.5646	11.749	0	4.5329	4.9069
13.983	0	0	0	2.924	0	9.445	9.1915	8.1074	14.523	0	6.469	6.3623	12.94	14.564	19.316	8.1375	28.69	30.305	23.972	29.261	26.196	29.682	27.38	22.014	12.531	8.9253	17.131	17.406	25.589	35.705	48.417	46.857	45.104	35.35	36.144	30.652	40.45	25.915	35.857	38.91	46.131	42.904	35.023	32.143	49.274	39.059	41.963	59.071	48.554
0	2.7005	0	2.9476	3.6471	0.72755	5.3673	0	3.4001	0.74928	7.6133	3.2231	9.4487	5.1294	0.17661	1.5489	12.479	0.016093	0	1.9268	0	1.9552	6.685	12.856	5.7545	4.4035	0	7.4122	0	3.2997	9.8831	13.6	14.368	7.6948	9.4055	14.962	9.2677	9.3039	9.2517	5.7531	3.4979	3.7439	0	0	0	0	0	1.3616	0.13385	0
0	0	0	5.5607	12.096	9.4257	17.848	22.84	27.636	34.116	22.096	22.464	18.362	29.922	29.489	29.778	29.91	20.589	22.975	22.555	23.742	29.359	41.389	32.079	37.028	28.977	45.967	31.546	33.526	32.554	31.646	38.576	42.603	45.735	40.09	42.576	39.925	53.82	47.781	41.943	47.423	34.465	26.259	28.666	30.744	27.392	33.699	26.946	28.825	28.081
17.38	0	2.683	6.2707	5.6778	0	0	0	0	0	0	0	0	0	0	0	0	0	0	0	0	0	0	0	0	0	0	0	0	0	0	0	0	0	0	0	0	0	0	0	0	0	0	0	0	0	0	0	0	0
0	0	0	0	0	3.9123	9.6383	3.0649	2.7807	6.2334	13.128	15.781	20.831	22.09	24.891	29.401	31.02	35.226	34.373	36.521	36.866	46.334	49.407	68.954	83.723	101.1	118.39	149.26	166.94	195.84	208.78	232.85	253.93	284.24	304.71	321.9	339.09	344.23	368.77	393.01	409.92	430.45	427.84	449.69	454.36	468.86	478.25	486.47	481.86	497.24
0	5.6158	0	0	8.6254	1.0762	0	0	1.9867	0	0	0	0	0	0	0	0	0	0	0	0	9.0016	43.862	65.045	89.617	117.49	147.25	194.62	195.18	225.75	238.95	268.2	272.37	297.09	304.56	307.89	297.84	313.85	303.9	301.55	309.53	286.3	306.06	301.38	282.92	293.61	300.36	306.91	309.92	304.53
0	13.51	0	0	4.636	5.0633	0	0	0	0	0	0	0	0	0	0	0	0	0	0	0	0	0	0	0	0	0	0	0	0	0	0	0	0	0	0	0	0	0	0	0	0	0	0	0	0	0	0	0	0
0	0	0	0	0	9.4764	16.46	4.6988	9.0983	10.064	16.002	18.844	24.751	18.803	21.357	23.765	22.246	31.877	33.82	37.844	35.341	34.051	36.268	41.034	49.201	48.743	45.749	54.094	49.946	57.473	58.65	56.073	56.99	60.633	62.858	63.525	70.949	67.14	64.164	71.482	68.929	81.09	73.328	78.487	73.607	71.693	69.586	68.38	67.17	67.231
0	0	0	0	2.6975	4.6501	13.536	5.7762	0.43197	0	6.1818	8.6566	11.173	8.4957	14.709	15.686	13.167	12.021	12.097	16.325	7.8547	8.6105	12.265	9.2452	16.825	15.881	8.2728	13.318	9.3938	13.915	6.6598	20.561	16.393	16.717	18.08	19.04	20.801	21.468	21.207	20.343	21.675	30.722	21.989	26.04	18.422	18.957	21.172	18.416	15.502	8.6677
16.025	3.3235	0	0.27267	0	0	0	0	0	0	0	0	0	0	0	0	0	0	0	0	0	0	0	0	0	0	0	0	0	0	0	0	0	0	0	0	0	0	0	0	0	0	0	0	0	0	0	0	0	0
3.5499	2.9039	0	0.66072	0	0.025207	2.9379	3.7838	0	0	0	0	0	0	0	0	0	0	0	0	4.7468	4.0103	1.0711	7.0691	9.1665	15.848	21.087	17.025	11.254	11.898	6.1667	6.9836	15.769	8.0982	17.265	9.7069	17.268	1.715	0	3.6473	6.6727	8.8395	12.551	11.768	15.868	6.3046	4.5173	6.7714	1.0752	10.762
1.8304	7.6206	1.7468	2.2771	0.13733	0	0	0	0	0	0	0	0	0	0	0	0	0	0	0	0	0	0	0	0	0	0	0	0	0	0	0	0	0	2.3893	0	0	0	0	0	0	0	0	0	0	0	0	5.3635	10.997	19.188
0	0	0	0.1863	3.7952	2.0751	6.897	14.476	53.266	98.066	149.14	215.5	277.49	340.58	418.32	478.09	527.24	602.05	667.93	750.58	784.11	865.52	923.25	948.59	975.5	1004.7	1012.3	1031.7	1090.6	1058.6	1136.1	1135.1	1143.7	1192.9	1172.1	1167	1138.9	1134.8	1176.7	1178.3	1197.6	1178.5	1176.5	1153.6	1189.8	1179.6	1163.2	1160.3	1145	1180.1
0	0	0	10.895	4.2617	7.6605	0	12.132	10.052	8.8403	8.7719	3.1226	12.248	12.479	16.582	14.564	14.754	13.848	15.786	20.044	21.86	22.651	25.901	17.835	19.102	11.232	13.852	14.254	19.521	22.054	21.928	24.504	25.857	27.996	22.343	30.845	32.951	29.792	37.002	37.216	31.955	37.712	36.817	43.092	36.364	40.899	51.942	41.542	51.734	48.044
22.382	4.9653	0	0	0	0	0	0	0	0	0	0	0	0	0	0	0	0	0	0	0	0	0	0	0	0	0	0	0	0	0	0	0	0	0	0	0	0	0	0	0	0	0	0	0	0	0	0	0	0
17.242	4.707	12.088	8.0102	0	0	0	0	0	0	0	8.6601	0	49.187	70.112	107.98	97.504	115.63	128.48	165.8	182.67	189.47	183.09	197.02	190.37	196.45	220.3	215.26	207.59	210.31	214.32	225.78	215.59	201.71	215.48	203.66	204.39	206.21	196.42	199.29	204.49	213.16	199.26	189.56	195.39	193.75	199.01	190.27	187.25	186.61
13.895	1.0193	0	0	0	0	1.0779	1.2717	0	0	2.5684	0	1.7201	0	2.6558	0	0	0	0	0	0	1.3038	0	8.7225	2.2543	3.3421	4.7168	10.291	6.7826	16.613	4.0212	10.297	21.18	23.099	30.965	22.249	36.623	28.66	37.363	28.743	38.303	51.866	54.695	40.665	54.769	53.078	48.327	50.381	49.319	52.957
22.302	0	0.94934	0	0	0	0	0	0	0	0	0	0	0	0	0	0	0	0	0	0	0	0	0	6.8482	0	0	0	0	0	0	0	0	0	0	7.5575	16.372	11.985	11.333	12.268	13.988	16.298	26.656	24.248	12.558	22.084	17.792	25.546	29.205	33.289
81.747	8.7283	0	0	0	0	0	0	0	0	0	0	0	0	0	0	0	0	0	0	0	0	0	0	0	0	0	0	0	0	0	0	0	0	0	0	0	4.8179	0	0	0	0	0	0	0	0	0	0	0	1.3574
0	0	0	0	1.7547	7.3664	14.808	12.509	9.5578	9.5494	15.329	17.848	17.734	13.177	21.838	29.374	18.046	27.425	25.814	35.466	30.764	27.392	33.155	28.595	37.401	31.875	33.698	41.499	30.448	36.036	32.607	38.722	34.594	43.593	40.428	48.265	48.026	44.096	38.755	45.012	36.263	46.793	38.532	36.222	37.336	36.685	34.774	30.583	27.69	23.957
20.267	2.2438	0	0	0	0	0.92559	0	0	0	0	0	0	0	0	0	0	0	0	0	0	0	0	0	0	0	0	0	0	0	0	0	0	0	0	0	0	0	0	0	0	0	0	0	0	0	0	0.83758	1.8972	6.9591
16.548	6.9586	2.0303	0	0	0	0	0	0	0	0	0	0	0	0	0	0	0	0	0	0	0	0	0	0	0	0	0	0	0	0	0	0	0	0	0	0	0	0	0	0	0	0	0	0	0	0	0	0	0
7.7801	4.411	0	0	0	0	0	0	0	0	7.8209	3.3625	8.3005	0	4.7401	0.08708	0	0	0	0	2.3371	4.6578	3.4042	0.77479	3.5019	0	2.6534	3.5083	10.246	3.9468	0	0	0	6.0695	3.0412	0	0	0	2.936	0	0	0	0	0	0	0	0	0	0	0
22.237	5.2181	0	0	1.1924	0	0	0	0	0	0	0	0	0	0	0	0	0	0	0	0	0	0	0	0	0	0	0	0	0	0	0	0	0	0	0	0	0	0	0	0	0	0	0	0	0	0	0	0	0
44.135	7.8401	0	0	0	0	0	0	2.745	0	0.82296	0	0	0	1.9069	0	0	0	0	0	0	0	4.3404	5.3427	15.858	17.249	39.917	36.871	33.833	36.916	40.364	53.405	57.661	66.38	61.438	71.61	73.454	98.224	110.54	100.74	124.09	109.99	131.63	122.74	126.55	136.83	135.96	134.36	135.93	144.07
9.2987	0	0	3.0876	0	3.0379	0	0	0	0	0	0	0	0	0	0	0	0	0	0	0	0	0	0	0	0	0	0	0	0	0	0	0	0	0	0	0	0	0	0	0	0	0	0	0	0	0	0	0	0
31.907	19.958	0	2.2928	1.3437	0	0	0	0	0	0	0	0	0	0	0	0	0	0	0	0	0	0	0	0	0	0	0	0	0	0	16.479	14.465	18.267	26.15	33.169	39.78	24.256	23.675	26.763	26.838	43.618	57.487	51.405	42.202	62.564	45.461	56.016	54.912	68.89
0	0	0	0	0	10.278	30.588	29.142	55.247	88.17	133.86	165.96	203.11	231.41	244.74	275.59	301.45	313.73	326.63	345.6	352.09	354.76	377.82	374.46	396.9	408.75	392.95	391.99	396.65	380.36	386.83	391.98	411.22	395.07	398.39	392.57	370.49	382.51	382.89	387.95	370.64	368.81	387.73	392.84	387.8	388.26	334.15	390.37	380.41	398.11
23.232	6.2852	0	0	0	0	0	0	0	0	1.9443	0	0	0	4.4397	0	0	0	0	0	0	0	0	0	0	0	0	0	0	0	0	0	0	0	0	0	0	0	0	0	0	0	0	0	0	0	0	0	0	0
30.197	32.289	0	0	0	0	0	0	0	0	0	0	0	0	0	0	0	0	0	0	0	0	0	0	0	0	0	0	0	0	0	0	0	0	0	0	0	0	0	0	0	0	0	0	0	0	0	0	0	0
7.9226	0.19999	0	0.0041248	0	0	5.0348	6.9419	11.927	9.4952	12.725	19.036	26.902	19.725	23.598	23.552	23.623	23.326	17.062	26.404	29.405	28.505	37.049	42.569	51.135	49.319	52.418	55.582	54.895	59.218	56.816	71.283	73.407	74.32	92.697	91.442	96.123	101.19	100.67	95.078	105.02	118.28	119.87	112.88	120.09	113.72	109.29	121.75	122.29	129.1
10.145	0	0	1.186	0	0	3.3844	3.4668	0.088077	0	5.1338	4.0346	10.252	8.4019	18.115	8.7338	8.9235	19.962	16.2	21.22	26.996	27.945	29.127	35.942	41.374	45.973	46.703	49.09	50.122	55.056	41.413	44.876	47.329	53.974	61.891	54.436	70.597	48.915	57.486	49.153	49.275	62.678	61.64	64.094	58.109	38.357	62.225	65.54	60.864	65.771
0	0	0	0	0.95169	2.2449	9.6595	2.3666	0.80123	4.0439	9.401	10.823	20.473	12.359	20.161	16.155	22.07	20.676	25.723	31.582	18.537	32.643	24.484	23.759	23.808	23.237	22.264	24.069	27.489	25.427	23.863	29.255	35.812	38.673	35.934	37.08	35.184	41.01	33.328	36.685	35.042	44.367	34.783	39.389	44.658	47.133	45.469	48.674	51.425	47.235
28.974	6.824	0	0	0	2.2345	4.1362	0	1.8477	7.4677	12.348	10.046	14.224	16.438	30.532	31.034	42.657	33.643	49.791	46.952	77.39	81.512	89.294	102.22	117.45	137.54	121.9	141.65	132	134.57	146.55	143.04	138.66	149.29	149	139.16	149.64	145.45	155.81	136.4	133.44	131.39	147.73	136.4	141.33	131.83	125.49	126.44	112.39	112.61
9.9841	9.3234	0	3.595	0	0	0	0	0	0	0	0	0	0	0	0	0	0	0	0	0	0	0	0	0	0	0	0	0.7988	3.4396	2.617	0	10.301	7.5106	19.138	19.939	23.14	29.538	34.275	43.777	49.429	54.853	57.936	50.192	49.897	71.775	89.458	87.605	103.59	112.89
80.928	24.583	0	0	0	0	0	0	0	0	0	0	0	0	0	0	0	0	0	0	0	0	0	0	0	0	0	0	0	0	0	0	0	0	0	0	0	0	0	0	0	0	0	0	0	0	0	0	0	0
10.825	6.8671	0	0	0	0	0	0	0	0	6.8604	15.004	20.01	18.608	15.727	20.115	20.751	26.977	25.781	30.776	28.82	52.231	72.457	99.316	130.21	144.3	167.77	205.93	227.13	225.39	246.21	248.89	255.72	245.78	270.33	277.73	280.12	259.36	281.85	298.25	288.74	292.06	295.07	307.75	297.9	290.11	273.51	277.89	279.5	277.35
20.619	1.5412	0	0	0	0	0	0	0	0	0	0	0	0	0	0	0	0	0	0	0	0	0	0	0	0	0	0	0	0	0	0	0	0	0	0	0	0	0	0	0	0	0	0	0	0	0	0	0	0
0	2.5716	0	0	6.6715	0	5.432	15.289	30.17	55.175	98.796	150.78	184.2	238.64	271.73	290.43	332.85	365.63	402.43	434.38	492.73	558.3	610.29	622.86	670.49	722.44	764.68	812.17	840.83	915.09	952.55	998.6	1025.6	1087.6	1099.7	1155	1164.3	1206.9	1230.6	1249.4	1268.4	1308.1	1320.1	1381.5	1371	1414.6	1409.3	1465.9	1500.4	1492.6
25.694	7.4408	0	0	0	0	0	0	0	0	0	0	0	0	1.3099	0	7.7691	4.3424	0.51192	0	12.962	27.689	26.856	35.768	19.319	31.139	36.966	47.493	54.725	53.646	62.236	60.726	65.718	62.37	43.686	68.271	72.172	53.094	76.322	60.072	84.074	67.883	76.858	79.543	77.737	86.426	86.079	54.956	70.183	65.63
0	0	0	0	4.4424	3.7338	14.437	13.14	9.8617	7.3392	10.96	13.406	15.897	12.132	16.515	11.51	14.829	23.367	21.859	27.425	31.383	32.149	35.351	32.224	45.71	41.404	52.511	42.722	45.353	59.803	55.324	60.828	55.955	73.092	74.866	74.667	82.811	74.045	70.594	76.284	76.346	94.049	87.655	80.726	83.57	81.898	80.201	79.06	79.618	83.838
0	0	0	0	3.578	8.8382	14.745	9.9335	7.3941	7.8407	13.018	21.074	16.481	12.009	19.19	26.57	19.721	25.945	16.352	22.804	14.675	18.207	15.448	19.099	20.047	16.761	5.5973	25.785	17.388	18.954	13.191	19.576	18.971	24.282	26.172	29.936	27.09	36.054	34.204	41.327	40.117	56.338	53.636	64.51	67.741	69.945	75.4	72.291	75.395	84.042
7.78	7.8453	2.0841	2.2867	0	0	0	0	5.034	0	2.8161	0	1.566	0	0.29815	0.82035	0	0	0	0	0	0	0	0	0	0	0	0	0	0	0	0	0	0	0	0	0	0	0	0	0	0	0	0	0	0	0	0	0	0
0	0	0	0	1.5354	5.9161	13.215	0.40383	0.69945	3.0808	15.15	15.479	14.551	16.482	20.248	26.576	15.988	25.532	17.998	25.781	17.526	23.043	25.427	31.559	41.711	37.114	40.171	50.441	45.994	53.751	52.571	58.803	64.482	69.894	77.206	77.782	81.679	82.83	87.176	97.487	99.271	107.97	105.64	112.21	104.42	111.61	111.72	111.42	111.92	112.26
0	0	0.80943	0	0.75659	0	6.1418	2.0686	10.454	4.6296	17.605	21.887	25.378	25.007	26.881	19.824	27.418	30.8	38.799	49.77	70.384	94.528	111.47	131.6	147.41	163.66	183.22	201.81	233.92	247.87	277.06	302.01	324.58	335.01	345.23	357.94	370.62	383.1	401.84	396.64	388.39	402.41	403.46	406.34	422.07	415.24	412.11	427.07	395.58	393.88
21.176	8.4383	0	0	0	0	0	0	0	0	0	0	0	0	0	0	0	0	0	0	0	0	0	0	0	0	0	0	0	0	0	0	0	0	0	0	0	0	0	0	0	0	0	0	0	0	0	0	0	0
41.013	5.5921	0	0	0	0	0	0	0	0	0	0	0	0	0	0	0	0	0	0	4.9724	0.17814	0	2.9344	1.5695	0	6.85	14.988	11.211	15.973	13.353	12.665	10.936	16.094	12.9	19.144	19.846	3.5731	18.304	18.695	19.642	16.135	22.717	22.88	24.249	20.955	18.612	22.073	25.661	36.735
16.08	5.3904	0	0	0	0	0	0	0	0	0	0	0	0	0	0	0	0	0	0	0	0	0	0	0	0	0	0	0	0	0	0	0	0	0	0	0	0	0	0	0	0	0	0	0	0	0	0	0	0
24.377	8.9776	0	0	0	0	0	0	0	0	0	0	0	0	0	0	0	0	0	0	0	0	0	0	0	0	0	0	0	0	0	0	0	0	6.0128	19.382	40.125	58.976	65.127	101.68	119.18	129.77	146.46	179.49	184.62	198.39	232.2	222.78	247.19	266.88
0	2.1107	0.012888	0.72104	11.776	5.8996	0	0	0	0	0	1.9292	0	6.6483	5.4528	0.96658	6.628	9.217	11.761	1.9398	7.8654	0	7.1345	5.1343	12.516	7.6175	12.923	13.289	9.9699	18.693	18.879	17.098	17.817	20.057	21.399	22.969	17.234	20.19	20.743	22.515	26.444	25.848	28.693	25.325	22.607	23.427	25.154	27.791	32.334	30.1
6.0102	5.7785	5.0606	0	0	0	0	0	0.40557	0	0	0	0	0	0	0	0	0	0	0	0	0	0	0	0	0	0	0	0	0	0	0	0	0	0	0	0	0	0	0	0	0	0	0	0	0	0	0	0	0
21.383	2.7634	0.47106	0	0	0	0	0	0	0	0	0	0	0	0	0	0	0	0	0	0	0	0	0	0	0	0	0	0	0	0	0	0	0	0	0	0	0	0	0	0	0	0	0	0	0	0	0	0	0
0	0	0	2.4464	18.107	5.7488	7.8532	9.8531	11.21	25.847	47.041	57.346	64.362	67.626	65.993	88.762	90.424	116.26	121.96	131.74	134.08	149.43	151.96	164.19	168.46	171.36	173.83	167.73	171.36	155.04	170.51	164.48	169.92	175.39	168.14	187.47	167.97	166.39	175.96	169.27	171.09	164.17	166.87	158.24	150.56	178.92	174.98	169.25	164.12	166.27
0	0	0	2.4786	5.949	6.4665	9.6006	9.2349	14.04	13.88	15.475	21.403	22.456	20.939	23.074	30.84	28.048	31.11	37.529	42.289	36.482	55.699	56.35	72.652	61.725	71.673	90.322	95.671	95.965	114.5	114.25	136.95	137.79	157.29	155.28	176.73	193.87	183.8	195.96	200.61	217.52	208.32	211.25	227.67	233.08	233.7	235.9	245.06	239.78	235.51
13.996	4.8474	0	2.245	0	0	0	0	0	0	0	0	0	0	0	0	0	0	0	0	0	0	0	0	0	0	0	0	0	0	0	0	0	0	0	0	0	0	0	0	0	0	0	0	0	0	0	0	0	0
52.926	10.597	0	0	0	0	0	0	0	0	0	0	0	0	0	0	0	0	0	0	0	0	0	0	0	0	0	0	0	0	0	0	0	0	0	0	0	0	0	0	0	0	0	0	0	0	0	0	0	0
0	4.8894	0	4.0644	2.97	0	0	0	0	0	0	0	0	0	0	0	0	0	4.5271	0	0	0	2.7174	4.3849	8.7047	4.5704	9.048	5.8699	3.1276	3.14	11.355	4.2381	5.7892	7.7612	8.6227	6.9604	0	0	0	0	0	0	0	0	0	0	0	0	0	0
4.5679	5.4286	0.62934	0	0	0	0	0.59603	10.266	6.7559	3.9133	12.245	2.5514	0.74712	6.0783	0	6.665	0	0	0.14216	0	2.0857	0	0	0	4.3453	0	0	0	0	0	0	0	0	27.094	27.187	60.734	81.447	92.38	116.42	162.41	178.25	198.2	212.21	214.57	241.67	250.87	272.8	276.45	297.6
0	0	0	0	3.8182	7.7828	10.387	5.6404	10.629	12.143	12.61	18.332	25.015	18.257	24.727	26.211	30.1	29.56	27.416	33.15	30.126	35.568	48.859	41.461	51	49.38	51.25	55.54	53.497	65.255	63.197	70.849	66.669	77.639	84.396	90.983	96.007	98.359	98.694	110.47	105.53	124.86	122.19	132.29	129.45	134.88	128.66	134.65	141.37	148.81
3.6839	0	2.9772	6.0301	0	3.8961	0	0	0	0.086953	0	0	0	2.548	0	0	0	0	0	0	0	0	0	0	0	0	0	0	0	0	0	0	0	0	0	0	0	0	0	0	0	0	0	0	0	0	0	0	0	0
10.182	5.111	0	0	2.0125	0	0	3.6907	7.6064	25.17	41.992	60.164	83.379	107.69	140.13	144.75	179.83	186.65	202.61	215.69	230.71	234.72	227.06	230.01	249.16	251.26	252.57	258.89	242.97	251.95	264.89	261.41	251.71	273.57	265.98	263.21	271.96	267.47	280.02	282.56	263.09	267.21	266.91	261.84	255.15	269.42	274.77	260.24	266.68	258.8
10.742	3.8742	0	0	0	3.0559	1.8152	0	0	0	0	0	0	0	0	0	0	0	0	0	0	0	0	0	0	0	0	0	0	0	0	0	0	0	0	0	0	0	0	0	0	0	0	0	0	0	0	0	0	0
7.463	1.1725	0	3.7803	2.4489	0	0	0	0	0	0	0	0	0	0	0	0	0	0	0	0	0	0	0	0	0	0	0	0	0	0	0	0	0	0	0	0	0	2.0787	6.386	0.6097	6.5019	19.788	26.494	31.799	32.983	41.937	36.26	43.778	45.865
12.753	13.671	1.6728	0	1.3466	0	0	0	0	0	0	0	0	0	0	0	0	0	0	0	0	0	0	0	0	0	0	0	0	0	4.8316	0	6.7972	3.6708	14.054	8.7996	7.1972	19.045	10.644	8.8112	11.053	1.3609	9.4929	0	0	0	8.083	11.085	20.392	24.058
4.6773	2.2908	0	4.799	1.9537	1.051	0	0	0	0	0	0	0	0	0	0	0	0	0	0	0	0	0	0	0	0	6.6865	9.327	25.327	22.959	31.66	49.042	87.777	129.81	171.15	242.73	322.65	374.1	474.15	550.6	638.08	749.69	808.84	901.01	932.66	981.24	1016.8	1071.1	1083.4	1173.5
0	12.009	1.578	0	4.3599	5.2963	0	0	0	0	0.83976	7.478	0	4.0618	0	3.6057	0	5.6497	3.2742	2.3185	2.9324	0	0	6.5121	14.782	3.9574	0	0	0	0	0	7.6311	2.4664	0	0	2.4489	6.8967	0	0	0	0	0	0	0	0	0	0	0	0	0
12.368	8.2737	0.22224	0	0	0	0	0	0	0	0	0	0	0	0	0	0	0	0	0	0	0	0	0	0	0	0	0	0	0	0	0	0	0	0	0	0	0	0	0	0	0	0	0	0	0	0	0	0	0
4.107	5.775	0	0	3.324	0	0	0	0	0	2.6583	0	0	0	0	0	0	0	0	0	0	0	0	0	1.3437	0.069065	0	3.9894	0	0	0	0.56663	0.02619	9.7192	5.8181	4.2341	0	0	0	0	0	0	0	0	0	0	0	0	0	0
0	0	0	0	5.8521	15.208	25.745	17.411	16.671	27.868	30.403	35.045	40.036	36.585	35.735	43.567	34.906	45.304	43.9	49.631	43.676	46.75	45.767	47.315	46.349	42.73	43.954	45.395	41.307	51.17	44.803	47.416	49.864	58.149	57.997	54.856	54.596	54.568	44.946	51.775	52.113	54.173	42.141	40.847	41.09	43.401	39.459	37.649	42.508	35.736
0	0	0	3.3374	0	5.5185	21.095	7.5317	5.1451	10.478	1.5533	11.825	28.067	38.803	36.748	51.415	58.589	66.747	61.887	92.038	90.824	94.525	97.663	91.06	97.603	94.461	97.539	123.61	110.67	142.56	141.71	149.78	142.71	147.35	153.82	163.51	179.66	163.02	144.48	179.46	171.72	185.87	168.29	189.43	191.53	169.78	163.73	165.12	193.1	176.22
7.095	4.1654	0	2.3384	0	0	2.0342	3.8211	3.1708	0	0	0	7.0198	0	0.75712	0	0	0	0	0	5.2543	19.664	26.693	37.516	57.425	60.91	81.715	89.135	100.37	121.87	124.33	137.07	136.25	160.78	171.02	159.37	178.16	167.15	175.22	170.59	180.92	177.9	184.75	201.05	197.53	199.36	196.2	202.06	198.76	198.88
7.8125	6.0802	0	0.26496	1.0033	0	0	0	0	0	0	0	0	0	0	0	0	0	0	0	18.226	32.512	59.976	96.138	132.56	160.26	200.05	218.12	210.05	297.07	325.93	351.47	394.66	434.64	472.97	505.54	559.4	623.2	653.78	723.98	811.98	885.56	908.84	947.04	1003.8	1006	1016.4	1073.9	1110.3	1115.1
24.531	6.499	0	0	0	0	0	0	0	0	0	0	0	0	0	0	0	0	0	0	0	0	0	0	0	0	0	1.1935	19.94	21.701	29.785	51.53	69.549	75.673	96.121	112.3	137.68	134.96	136.66	146.88	155.15	180.64	183.87	177.89	179.41	193.17	182.57	201.79	217.5	201.71
14.17	1.8475	0	0	0	0	0	0	0	0	0	0	0	0	0	0	0	0	0	0	0	0	0	0	0	0	0	0	0	0	0	0	1.0467	10.593	32.876	33.426	48.902	43.593	72.004	77.711	85.492	102.4	119.7	117.06	131.4	126.06	142.05	133.15	137.58	156.49
4.4021	3.5537	0	0	0	2.4041	0	2.9125	7.4515	2.3326	11.702	4.6896	4.4903	0	13.025	5.0006	1.6119	0	0	0	0	0	0	0	0	0	0	0.15516	0	0	6.5012	11.16	12.537	6.6882	13.64	19.792	27.544	25.582	26.205	16.756	23.867	17.369	16.11	18.27	17.832	18.056	19.823	5.8644	11.406	14.056
8.4	0	1.0649	1.1891	0	0	2.849	0	6.2923	0	8.6163	0	9.9626	9.2307	2.4073	2.6734	4.7047	6.8964	2.7477	0	0	0	0	3.9289	0	0	0	0	0	0	0	0	0	0	0	0	0	0	0	0	0	0	0	0	0	0	0	0	0	0
16.734	0	0	0	0	0	0.29669	0	0	0	0	0	0	0	0	0	0.23837	0	0	0	1.3783	0	0	0	0	0	0	4.135	15.759	11.258	5.9794	15.534	28.086	11.209	41.069	25.051	36.605	23.065	33.778	23.982	25.46	30.157	36.92	24.082	30.088	23.54	18.909	15.648	23.413	21.523
0	0	0	0	0	7.3199	17.773	10.994	23.707	16.371	26.499	25.293	31.25	32.828	32.482	43.417	33.904	32.953	21.986	31.431	35.629	33.794	26.507	26.912	34.593	20.296	31.586	24.998	32.962	21.437	27.892	33.954	43.168	25.198	38.219	21.895	40.912	35.574	42.679	52.311	64.39	60.183	67.621	69.111	83.029	64.438	65.672	72.324	85.114	79.276
0	0	0	6.5119	9.5514	9.555	2.3716	3.0514	0	7.7207	5.5235	2.5095	6.6074	11.483	24.308	16.113	17.986	13.487	13.358	9.3763	12.712	21.209	24.74	32.325	26.022	32.247	27.439	22.745	9.4293	4.9178	7.8421	0	1.5813	0	4.1863	0	7.2321	14.191	13.22	21.501	37.669	34.59	54.602	45.092	54.858	70.523	98.16	107.55	128.22	136.27
[truncated: 78 more columns]
