# Supplementary material for: Limits on information transduction through amplitude and frequency regulation of transcription factor activity
Source: eLife. 2015 May 18;4:e06559. doi: 10.7554/eLife.06559 (PMC4468373; doi:10.7554/eLife.06559)
Supplement: Supplementary file 1. — Raw single-cell time-trace data for HXK1 (15259 cells), SIP18 (21242 cells), pSIP18 mut A (18203 cells), pSIP18 mut B (17655 cells), 1× reporter diploid (21236 cells), and 2× reporter diploid (19222 cells). The data are also available from Dryad Digital Repository (Hansen and O'Shea, 2015). DOI: http://dx.doi.org/10.7554/eLife.06559.014 [file elife06559s001.zip › source_data/1x_SIP18_HXK1_FM4_175minINT_690nM.txt]

0	0	0	0	0	13.769	15.207	24.679	23.832	16.642	18.595	16.19	21.768	21.195	18.125	16.844	17.476	20.183	20.399	20.323	28.706	20.835	23.749	22.604	20.168	17.629	19.577	16.521	20.647	21.856	15.199	21.099	14.199	32.159	22.472	36.251	29.277	36.075	36.785	31.93	54.525	50.506	60.36	56.547	62.445	66.183	68.827	78.373	77.011	79.642
1.3188	0	0	4.2096	0	5.8396	3.9105	13.16	16.936	15.413	7.9421	24.394	19.508	17.933	6.8949	4.89	0	0	5.2233	0	0	0	0	0	0	0	0	0	0	0	0	0	2.7386	5.3064	3.6781	0	0	0	0	0	0	0	0	0	0	0	0	0	0	0
0	4.0111	0	0	0.12924	0	4.1466	4.1245	10.246	9.563	6.9982	13.666	23.221	35.693	33.845	43.112	45.533	47.013	55.746	57.614	63.311	72.9	72.972	72.75	84.651	74.148	87.07	85.04	88.224	98.559	108.9	120.46	121.8	134.8	139.49	151.52	152.72	157.59	155.95	191.42	210.84	212.12	225.82	218.84	227.13	229.98	244.53	242.62	249.13	251.07
0	0	0	0	0	8.9416	24.762	54.334	77.684	112.26	131.48	152.38	182.52	220.75	232.98	252.73	303.89	288.76	301.48	327.01	337.6	335.75	334.14	344.2	331.91	344.62	329.1	328.91	314.68	314.56	319.11	324.64	324.22	319.95	323.8	319.59	305.83	310.3	318.51	341.53	334.58	322.78	311.66	324.62	306.1	331.38	324.81	321.3	329.33	320.44
0.76746	2.2334	0.86799	0	1.6337	5.5859	0	7.7197	11.974	7.4217	10.379	6.3581	2.6328	1.2658	0	1.3838	0	0	0	0	0	0	0.070705	1.2771	2.444	0	6.0298	15.334	6.2511	8.5996	12.704	5.7593	9.1327	14.641	13.423	17	7.4504	21.035	13.362	17.715	27.864	27.667	9.3381	11.796	17.498	17.398	21.808	19.195	30.402	18.7
2.6131	0	0	13.406	1.4585	0	0	0	1.4347	0.52594	4.5309	11.498	12.391	19.468	8.1961	4.4354	0	7.9803	14.134	16.764	29.457	41.871	46.235	51.294	53.343	62.471	63.071	69.98	62.665	76.935	108.18	105.94	74.658	84.539	96.161	88.672	112.25	101.72	113.1	119.85	124.95	130.21	130.34	127.09	126.85	133.06	138.14	141.07	144.73	143.05
0	4.3497	1.1395	0.78919	6.5757	0	0	0	0	0	0	2.3717	0	0	0	0	0	1.3192	0	4.9704	0	0	0	0	0	0	0	0	0	0	0	0	0	0	0	0	0	0	0	0	0	0	0	0	0	0	0	0	0	0
9.223	4.4981	0	5.8641	0	0	0	0	0.51109	2.3228	2.5151	8.4969	2.5181	3.575	0	0	0	0	0	0	0	3.2566	0	0	0	0	0	0	0	0	0	0	0	0	0	0	0	0	0	0	0	0	0	0	0	0	0	0	0	0
0.86322	3.6161	0.74627	0	0	0.92909	0	5.2533	0	2.8137	0	11.23	11.46	12.094	2.1489	2.4414	8.8639	2.5857	4.358	9.5706	0	3.1715	0	0	0	5.2855	7.9014	6.9961	9.6289	12.576	5.3374	2.4352	8.5719	10.914	12.386	13.116	11.771	20.622	23.626	31.94	31.853	36.862	31.892	27.487	31.464	30.826	43.564	40.806	40.556	38.737
3.1539	0	0	7.5611	0	0	7.6306	0	1.2154	0	0	0	0	0	0	0	0.82701	0	0	0	0	2.0759	2.1057	0	2.1715	0	0	2.2262	0	1.076	0	0	0	0	0	0	0	0	0	0	0	0	0	0	0	0	0	0	0	0
0	0	0	8.2383	11.341	25.272	40.013	50.669	60.055	71.621	68.638	93.484	85.906	101.08	97.22	107.69	109.35	106.04	107.22	125.01	121.58	128.65	129.85	127.17	134	125.76	130.1	127.25	116.17	122.67	131.4	127.58	118.19	112.34	113.45	103.01	105.22	106.93	96.847	105.19	103.55	92.203	100.11	104.27	105.21	106.64	114.99	119.25	105.92	102.16
0.2262	11.317	0	0	0	0	5.2513	1.2782	0	0	0	0	0	0	2.7198	0.57098	0	5.2713	3.6815	7.6905	4.5737	7.9907	2.0728	0	2.7369	0	0	0	0	1.7937	0	0	5.0906	4.7557	15.891	2.3753	3.181	0.49177	0.14824	0	0	0	0	4.3001	5.362	0.21883	8.4782	13.345	1.5128	0.49453
16.075	6.7238	3.9646	0	0	2.563	0	0	0	0	0	0	0	0	0	0	0	0	0	0	0	0	0	17.391	6.4369	15.261	10.238	17.528	10.397	14.464	11.384	17.297	10.64	18.62	22.905	19.76	35.299	41.329	57.358	66.078	77.581	95.324	100.59	115.02	129.99	158.69	168.55	172.32	199.2	200.76
16.454	6.5525	0.23581	0	0	0	0	0	0	0	0	6.329	5.1738	0	7.395	0	0	3.7846	0	2.1043	1.0469	5.4715	0	0	0	1.9069	4.3034	4.3405	5.3727	0.82014	5.3717	5.1587	4.6919	18.019	10.399	6.5837	18.397	19.274	23.703	13.423	18.375	16.668	16.001	10.465	10.351	13.031	14.401	14.072	22.412	12.598
4.0969	10.226	0.63723	0	0	0	0	0	0	0	0	4.5676	1.44	2.3849	0	0	0	0	0	0	0	0	0	0	0	0	0	0	0	0	0	0	0	0	0	0	0	0	0	0	0	0	0	0	0	0	0	0	0	0
0	0	0	5.5598	0.99271	2.0476	5.5065	0	0	3.5233	0	0	0	4.8868	0	5.0131	0	0	0	0	0	0	0	1.1059	6.7088	2.4091	6.0416	9.6887	9.8051	12.207	4.9514	0	9.0106	25.244	14.103	20.998	24.375	12.475	16.297	11.39	14.815	13.112	11.058	17.458	15.57	17.359	19.589	18.828	20.52	14.476
6.3141	7.7396	6.4709	0	1.538	0	0	0	0	0	0	0	0	0	0	0	0	0	0	0	0	0	0	0	0	0	0	0	0	0	0	2.2028	0	11.646	12.946	22.106	31.948	28.307	35.96	44.039	49.564	55.022	58.411	70.051	67.706	70.253	78.684	72.053	65.737	82.726
3.0763	3.5103	0	2.2307	0	0	1.2625	0	0.49991	0	0	0	7.6788	5.3918	2.5106	10.672	7.1195	3.3492	2.5027	2.17	1.3514	0	0.36377	0	3.4993	0	0	0	0	0	0	0	0	0	0	0	0	0	0	0	0	0	0	0	0	0	0	0	0	0
7.64	4.3538	0.44393	0	0.58014	0.47281	0	0	0	0	0	0	0	3.4742	0	0	0	0	0	0	0	0	2.8294	2.1922	0	0	0	2.189	0	0	0	0	0	0	0	0	0	0	0	0	0	0	0	0	0	0	0	0	0	0
0	1.446	0	4.0381	0	1.2632	5.8118	0	0	3.1151	3.3764	2.827	3.5197	0	0	0	0.77907	0	0	0	0	0	0	0	0	0	0	0	0	0	0	0	0	2.0395	0.25388	0	0	0	3.4958	9.2179	17.594	26.588	20.391	13.912	5.1571	29.462	20.886	40.388	35.99	42.188
27.651	5.1021	1.0217	0	0	0	0	0	0	0	0	0	0	0	0	0	0	0	32.862	73.004	108.15	136.11	162.01	195.76	226.09	285.36	325.93	325.65	365.05	421.9	477.53	504.56	501.41	489.56	525.41	583.61	564.18	589.79	616.3	601.05	664.81	677.18	695.56	668.36	625.09	622.8	619.4	661.18	665.47	657.72
4.7778	3.9674	4.7356	0.34657	0	0	0	0	0	0	0	0	0	0	0	0	0	0	0	0	0	0	0	0	0	0	0	0.69574	0	0	0	0	0.11973	3.7718	6.9133	0	0	0	0	0	0	0	0	0	2.6919	0	2.7906	2.4899	0	3.0591
12.669	3.2988	0	4.8153	0.30027	0	0	0.72107	0	1.0833	1.6311	10.601	0.26656	0	0	0	2.461	10.588	10.139	3.6034	10.22	4.6115	9.4996	2.903	5.5846	0	5.6889	10.085	4.5396	2.9607	0.51794	0.74759	0	0	0	0	0	0	0	0	0	0	0	0	0	0	0	0	0	0
5.9776	1.0394	0	0	5.5314	0	0.17114	0	0.58429	0	3.626	0	2.1269	17.528	10.635	22.932	16.681	10.291	11.974	18.146	25.921	23.327	26.595	30.265	29.497	23.642	34.409	33.905	32.666	35.619	38.815	31.754	41.206	42.729	42.93	44.772	39.213	31.657	32.777	34.739	36.68	35.457	37.952	36.581	35.538	36.39	33.262	34.224	28.341	33.59
5.2266	1.272	0	6.2624	0	3.509	0	3.0019	0	0	0	0	0	0	0	0	0	0	0	0	0	0	0	0	0	0	0	0	0	0	0	0	0	2.615	0	0	9.2665	25.866	52.961	70.921	86.942	95.132	104.01	120.59	133.69	164.87	183.99	210.99	229.68	228.34
0	0	0	0.46447	0	12.044	12.616	20.089	15.041	15.498	6.8554	12.308	16.322	16.163	8.6039	7.8142	9.1437	16.586	12.284	12.433	22.226	17.548	18.319	17.83	14.96	14.779	10.581	9.971	13.935	17.76	13.898	17.328	13.112	23.05	16.083	31.032	19.018	25.104	25.932	17.76	21.504	24.348	28.035	19.38	21.335	23.689	30.395	32.685	26.099	26.828
4.265	4.68	5.6786	0	0	0	0	2.2066	1.0821	0.71035	0	0	0	0	0	0	0	0	0	0	0	0	0	0	0	0	0	0	0	0	0	0	0	0	0	0	0	0	0	0	0	0	0	10.445	18.088	19.05	26.897	30.834	40.836	53.887
0	2.4953	0	0	0	4.7	0	3.6604	0.70651	2.7794	0	5.4342	0	0	0.93531	7.3444	5.7803	14.946	21.439	18.732	22.441	13.634	12.625	5.0364	7.2831	9.0557	16.198	15.512	20.299	14.179	13.832	24.258	9.9432	0	0	0	0	0	0	7.594	13.899	12.177	0.12913	2.3508	10.062	0	0	1.0149	0	0
21.707	6.2384	2.3792	0	0	0	0	7.6793	7.8333	8.3398	4.0233	3.9982	1.3735	9.7508	5.4069	13.613	16.87	4.5875	16.908	3.774	18.721	10.075	15	5.9012	16.277	10.661	16.311	7.1924	16.301	14.532	16.2	21.837	24.109	30.221	35.295	56.706	102.53	149.25	189.26	230.93	302.12	361.35	433.82	512.16	566.43	639.95	687.62	760.56	866.07	906.18
0	3.2031	0	0	0	0	7.5753	0	3.7823	3.7084	4.267	8.0414	0.20229	14.496	17.223	20.042	16.958	24.119	26.309	26.385	32.715	38.521	31.343	24.841	31.729	19.658	30.732	26.993	29.241	38.651	44.03	34.741	30.141	12.289	19.599	7.1716	2.8991	0	6.036	0.12987	8.7028	9.2804	2.011	7.3779	6.9335	3.6103	7.1591	14.138	6.5198	9.3733
0	0	0	2.6884	0	1.4048	12.994	14.506	22.585	18.153	9.1549	7.7226	7.3846	9.6044	12.437	12.02	12.652	5.0024	8.7867	10.069	10.163	11.038	16.948	32	31.432	42.995	35.063	20.21	14.279	18.778	16.755	26.608	23.14	33.266	25.17	26.833	21.51	27.74	31.87	31.864	27.978	31.377	29.314	30.008	22.544	37.259	31.235	32.88	32.754	34.979
1.6844	4.4148	0	3.8637	0.96697	0	0	0	0	4.0283	0	0.69524	4.257	0	0	0	0	0	3.1147	4.7287	6.8208	7.8953	2.5137	5.1088	0.37631	7.8269	9.3825	10.566	13.167	10.994	6.7816	19.948	8.7146	22.623	20.133	22.694	20.557	18.588	25.738	22.64	18.095	23.759	32.699	40.665	47.304	52.845	55.092	54.939	62.627	63.78
0	14.275	6.2797	0	1.7683	0	0	0	0	0	0	0	0	16.526	0	3.8091	9.9233	24.232	33.27	24.167	37.484	26.717	36.882	43.912	24.8	32.294	37.24	31.368	34.117	41.542	41.225	51.57	50.646	41.867	38.39	39.831	42.986	51.393	45.653	36.642	43.169	37.221	49.763	44.634	42.116	42.346	37.638	47.969	49.399	53.54
0	0	0	4.026	5.313	3.6457	6.1162	4.4149	12.54	9.6636	9.3546	15.347	23.258	45.206	59.399	81.266	109.89	148.51	205.48	234.36	285.7	333.39	406.51	455.53	527.22	558.07	630.68	650.85	701.05	771.5	810.25	818.72	855.7	898.35	908.17	936.01	994.36	1053.3	1101.5	1176.4	1238.4	1362.1	1383.8	1471.2	1490.5	1623.1	1685.7	1576.4	1683.7	1703
12.164	11.937	0	2.5515	0	0	0	0	3.7449	0	4.2564	0	11.439	0	10.441	0	3.2319	0	4.136	0	0	0	0	0	4.4167	0	0	0	0	0	0	0	0	0	0	0	0	0	4.4709	4.4572	1.0673	12.649	13.646	12.77	12.224	17.506	28.526	24.97	38.337	41.703
0	0	0	3.0469	11.789	8.918	7.0947	7.0606	14.282	10.029	3.0335	8.2302	0	0	1.2062	0.74681	2.1206	6.0965	10.77	14.278	13.142	5.6666	4.8986	4.392	5.843	8.2442	15.091	15.997	9.6058	11.717	6.5691	19.667	21.306	21.442	13.797	19.793	23.796	17.31	18.546	31.611	28.185	38.785	29.541	35.277	34.718	30.479	22.051	24.227	23.658	23.557
0	0	0	0	8.5918	8.0046	2.3182	9.3993	12.549	14.561	3.8528	21.019	18.76	9.157	11.738	14.262	16.298	28.476	41.124	40.438	32.964	43.43	40.557	26.167	24.355	25.598	37.395	37.442	35.361	40.081	37.519	47.988	49.915	42.285	40.444	39.974	43.856	41.167	42.012	53.081	59.305	61.673	52.972	51.245	62.694	58.619	48.519	48.02	51.949	46.095
6.1509	3.4531	0	1.9645	0	3.902	0	0	0	0	0.99873	0	8.5204	4.7658	0	0.039026	0.61611	0	0	0.12022	0	0	0	6.2504	0	0	0	1.4163	2.8571	2.1205	0	0	0	0	0	2.5482	0	0	0	0	0	0	0	0	0	0	0	0	0	0
21.327	0	6.0616	0	0	0	0	0	0	0.81003	10.365	1.3874	8.3615	11.954	13.635	15.323	20.182	15.599	23.061	19.806	27.353	25.257	27.453	15.972	25.003	26.764	27.14	32.461	36.472	36.759	29.707	29.78	33.684	35.788	34.742	31.035	13.897	24.689	14.698	25.619	23.534	23.692	31.838	33.235	19.604	31.366	26.342	24.58	31.932	30.423
14.396	3.1576	0.55736	4.9952	0.22654	0	0	0	0	0	0	0	0	0	0	0	0	0	0	0	0	0	0	0	0	0	0	0	0	0	0	0	0	0	0	0	0	0	0	0	0	0	0	0	0	0	0	0	0	0
12.535	4.5728	0	0.31662	1.4159	0	0	0	0	0	0	0	0	0	0	0	0	0	0	0	0	0	0	0	0	0	0	0	0	0	0	0	0	0	0	0	0	0	0	0	0	0	0	0	0	0	0	0	0	0
0	0	0	0	0	4.5549	10.169	14.013	17.632	8.6997	10.885	7.6316	16.663	16.286	11.898	16.033	18.423	30.997	43.514	60.825	85.953	99.027	122.62	149.4	156.53	177.46	170.43	195.88	223.87	243.83	248.01	264.17	264.52	293.19	260.11	302.96	284.94	288.57	297	298.95	309.41	294.02	300.22	314.65	303.15	308.09	313.12	295.81	299.4	291.96
0	0	0	0	4.2959	11.905	10.796	17.056	16.014	13.03	18.017	15.092	19.971	16.54	13.493	12.143	9.592	17.316	17.135	15.492	21.43	19.327	22.703	26.906	22.934	25.925	20.641	19.177	27.391	21.546	20.347	28.716	25.559	34.32	25.522	38.335	28.441	34.062	25.292	23.857	34.058	27.644	27.953	27.454	25.022	32.894	37.9	33.426	39.606	38.814
0	0	0	0	0	9.9233	9.0007	0.84481	11.077	10.099	8.685	9.8729	1.1894	5.1689	6.1341	10.058	10.582	8.4097	8.0928	16.985	16.885	18.839	18.386	10.578	12.283	8.4234	11.917	15.338	14.266	12.537	16.398	18.666	13.433	10.614	19.243	13.797	10.412	6.8332	13.075	13.347	17.417	15.935	20.884	31.855	25.457	19.552	25.248	25.815	28.049	19.557
0	0	0	0	9.2097	45.168	64.276	78.788	89.663	95.981	97.244	6.9144	103.55	107.56	105.17	96.221	110.5	114.44	106.07	123.61	121.71	130.09	127.92	113.69	116.36	108.4	103.85	118.26	120.53	135.96	134.83	149.88	147.79	158.28	150.58	155.07	148.87	153.67	160.02	157.08	155.18	160.43	164.52	162.72	174.03	185.07	183.84	187.6	186.26	174
0	0	0	0.83544	11.338	10.33	0	5.215	1.3384	0.47675	0	6.8532	0	0	6.6564	10.112	13.281	19.461	28.351	24.569	35.986	26.387	17.593	16.512	17.274	5.4297	29.771	35.428	37.35	18.196	44.161	59.344	60.431	63.142	52.983	70.691	67.375	58.376	59.304	63.225	68.565	75.271	66.33	67.863	70.534	67.917	58.901	59.542	61.429	60.476
2.1879	2.4036	4.2099	0	0	0	0	2.7204	12.2	27.771	55.884	71.181	101.04	102.72	130.73	122.07	139.5	160.36	171.12	178.07	197.39	183.01	205.06	194.84	198.05	214.95	209.67	224.84	237.32	216.65	211.82	224.05	227.45	216.13	223.89	243.69	239.11	231.9	221.02	229.46	216.06	205.76	199.93	189.55	197.87	195.03	204.79	206.99	203.21	196.19
3.9447	14.266	1.5276	0	0	0	0	0	0	0	0	0	0	0	0	0	0	0	0	0	0	0	0	0	0	0	0	0	0	0	0	0	0	0	0	0	0	0	0	0	0	0	0	0	0	0	0	0	0	0
1.2645	0	1.9254	0	0	0	8.1358	21.873	48.09	84.023	130.17	174.85	218.05	258.85	311.3	333.83	412.1	428.94	451.06	497.93	535.01	544.23	568.08	577.82	592.36	620.06	623.42	652.36	684.78	666.81	686.06	665.72	703.05	710.01	741.63	754.94	742.72	778.68	749.71	782.48	786.9	782.04	787.64	779.05	765.99	797.78	785.86	765.62	770.6	768.09
6.9801	0.43965	0	1.9978	4.1787	0	0	0	0	0	0	3.1961	0	0	0	0	0	0	0	0	0	0	0	0	0	0	0	0	0	0	0	0	0	0	0	0	0	0	0	0	0	0	0	0	0	0	0	0	0	0
1.3908	0	0	0	5.4969	3.6458	1.8061	0	2.2378	10.523	27.697	35.245	44.518	35.457	50.601	58.274	74.197	98.385	120.87	173.51	216.74	230.32	269.76	318.03	339.89	397.14	419.34	468.58	521.51	533.71	571.76	590.56	622.07	636.27	669.64	667.94	703.26	734.42	781.12	856.75	739.42	722.93	771.46	749.72	772.22	755.72	777.51	746.47	745.84	751.99
13.936	7.5581	0	0	0	0	0	0	0	0	0	0	0	0	0	0	0	0	0	0	0	0	0	0	0	0	0	0	0	0	0	5.6095	0	5.076	5.7079	0.80887	10.166	4.0449	7.0723	3.3133	6.6552	13.3	15.343	23.708	21.465	20.49	22.516	21.726	20.531	17.716
0	0	0	0.82099	0	2.2326	16.648	18.282	20.976	28.215	21.877	35.467	45.737	63.937	62.933	79.189	98.972	143.57	158.82	147.42	206.8	191.37	214.9	216.25	247.35	251.91	337.93	265.92	289.96	285.67	299.75	314.73	347.59	318.53	329.08	343.16	322.96	346.42	332.99	334.44	338.67	353.56	346.84	338.99	368.09	354.94	346.67	345.74	359.63	361.32
12.935	0.46157	10.678	0	0	0	0	0	0	0	0	0	0	0	0	0	0	0	0	0	0	0	0	0	6.0466	32.231	73.133	131.76	196.7	261.01	316.26	385.28	461.89	536.58	596.27	714.07	752.94	838.48	917.34	1001.3	1072.1	1122.1	1179.4	1173.8	1224.4	1227.7	1336.6	1392.1	1463.4	1511.5
9.4255	6.5089	0.20365	0	0	0	0	13.049	35.864	75.347	107.01	154.48	213.89	249.6	281.85	329.71	367.74	410.51	446.6	476.27	491.75	550.19	561.59	569.1	595.63	566.43	601.15	625.9	610.36	642.18	638.92	655.29	672.84	698.21	688.59	718.71	696.75	716.78	704.2	712.79	718.1	704.91	702.28	711.57	761.31	750.92	732.76	732.54	762.08	740.11
6.7068	0	0	0	0	0.53638	0	0	0	1.6486	0	0.21431	0	0	0	0	0	0	0	0	9.64	9.1381	17.429	20.485	20.115	35.031	29.18	32.457	35.543	55.311	60.319	71.234	66.894	84.003	74.258	86.524	81.102	80.242	99.442	103.24	107.22	100.79	100.45	115.32	108.04	127.62	122.78	128.53	128.6	130.3
0	3.3911	0	2.4496	0	4.7905	4.3473	0	0	0	2.7542	0	0	0	0	0	0	0	0	2.2963	8.2341	3.0976	16.055	23.428	24.294	38.976	40.059	53.951	59.017	60.816	75.672	83.74	86.911	90.931	92.412	110.5	124.81	144.1	170.11	177.4	202.55	229.32	253.55	272.33	288.02	281.4	294.17	318.92	315.99	312.23
5.8128	7.7099	0	7.471	0	0	0	0	0	0	0	0	0	0	0	0	0	0	0	0	0	0	0	0	0	0	0	0	0	0	0	0	0	0	0	0	0	0	0	0	0	0	0	0	0	0	0	0	0	0
0	0	0	4.2406	0.27997	8.2659	9.9919	22.711	27.426	23.139	26.415	47.677	58.114	55.006	49.122	52.125	59.605	67.476	50.69	54.027	51.218	48.257	42.634	42.349	43.313	47.402	50.58	56.496	38.532	44.313	39.302	39.536	48.77	48.619	53.214	32.629	46.632	42.273	38.988	30.475	39.163	46.66	42.71	35.73	27.85	27.144	36.477	34.615	32.367	32.604
3.9922	6.1584	6.2751	0.051613	0	0	0	0	0	0	0	0	0	0	0	0	0	0	0	2.7557	7.2893	9.839	14.131	27.629	24.58	40.231	52.12	62.771	61.709	68.275	62.393	68.921	71.963	81.355	92.283	93.861	104.59	106.8	105.34	108.05	106.05	116.53	100.75	129.43	121.81	123.93	129.86	125.17	127.91	135.17
15.198	10.954	0	0	0	0	0	0	0	0	0	0	0	0	0	0	0	0	0	0	0	0	0	0	0	0	0	0	0	0	0	0	0	0	0	0	0	0	0	4.9638	0	5.4445	4.2234	0	0	0	4.1881	5.1652	0	0
16.919	5.7257	5.351	3.9027	0	0	0	0	7.1376	27.926	42.003	69.29	111.91	146.08	177.38	190.77	220.61	239.13	272.94	308.61	305.44	357.08	361.96	357.99	375.26	376.39	393.96	412.18	407.8	416.95	430.11	425.58	441.13	418.69	412.73	408.35	423.77	417.92	423.82	411.6	417.75	419.33	406.09	413.25	407.12	410.91	419.06	418.24	416.06	401.72
3.6839	0	0	5.4322	0	2.1663	0	0.65064	3.7358	13.548	6.5993	23.462	18.946	19.985	9.3413	14.071	14.024	14.619	9.5575	14.531	20.087	26.182	16.129	21.458	25.929	33.415	35.655	35.572	35.268	41.193	40.246	42.424	42.226	35.014	39.559	45.428	50.647	38.761	48.342	53.055	48.039	43.898	41.924	23.251	25.532	28.592	31.121	38.814	54.84	44.449
16.499	8.562	0	0	0	0	0	0	0	0.15197	0	0.16111	0	0	0	0	0	0	0	0	0	0	0	0	0	0	0	0	0	0	0	0	0	0	0	0	0	0	0	0	0	0	0	0	0	0	0	0	0	0
2.3189	5.9077	4.6599	0	0	0	0	0.58206	3.4589	10.45	46.452	54.936	45.856	48.667	46.827	35.747	40.276	40.576	44.753	35.306	46.658	35.321	35.321	45.701	33.71	39.607	43.41	43.873	41.03	37.349	32.11	39.566	31.769	36.623	34.84	32.882	38.784	31.828	31.089	35.284	25.117	28.888	22.35	34.129	31.261	36.554	22.997	27.384	29.506	32.088
0	5.9352	2.165	0	1.5106	2.334	0	1.1601	0	3.6616	3.3041	17.201	16.173	20.663	24.522	17.114	28.838	29.616	36.453	43.713	39.818	41.296	44.099	49.793	42.937	59.467	55.484	62.262	59.747	68.621	71.882	67.862	76.476	68.89	76.207	83.567	98.336	92.278	99.505	85.701	98.393	99.764	102.8	95.499	108.2	83.974	83.117	100.24	100.13	90.495
0	0	0	0	3.5315	5.3539	0	0	0	0	0	0	0	0	0	0	0	4.1396	12.109	7.9696	9.6134	12.257	9.0133	1.7745	5.8586	6.433	12.639	13.726	14.701	10.308	14.385	20.028	22.038	18.305	19.547	10.559	24.006	18.862	24.412	32.071	33.446	35.213	31.266	29.304	33.325	25.71	30.251	26.945	24.955	26.164
2.9367	2.9427	0	0.25682	5.8251	0	0.0025272	0	0	0	0	0	0	0	2.6173	6.791	14.429	21.194	23.127	33.5	33.559	36.074	23.603	28.475	31.021	35.532	41.882	45.091	45.597	47.441	50.361	47.746	49.45	47.61	53.474	46.639	51.68	41.887	47.814	55.677	52.125	66.946	50.395	50.312	56.223	58.724	49.421	48.093	46.555	47.202
45.991	11.561	0	0	0	0	0	0	0	0	0	0	0	0	0	0	0	0	0	0	0	0	0	0	0	0	0	0	0	1.9042	13.596	40.39	44.016	54.711	69.151	86.325	92.882	110.29	127.61	117.42	150.43	154.42	157.05	180.43	170.85	175.22	187.53	188.96	197.17	194.87
11.136	3.8508	0	0	2.7085	0	0	0	0	0	0	0	3.9615	4.594	9.5996	0.66066	6.2477	0	5.4748	0	8.9939	8.6281	20.661	19.963	13.277	7.8229	14.225	3.646	20.509	23.472	27.916	43.547	36.828	47.08	43.615	41.318	46.794	42.744	49.903	61.274	60.348	51.854	39.251	49.94	33.635	50.152	43.454	57.739	58.877	67.953
0.85612	0	0	0	2.0642	3.9174	0.23012	5.5055	0	0	0	0.73704	0	0	0	0	0	0	5.3179	0	0.11835	0	1.9449	2.3775	0	0	0	0	0	0	0	0	0	0	0	0	0	0	0	2.6719	0	0	0	0	0	0	0	0	0	0
4.8383	8.1597	0	9.4357	0	0.61818	0	3.7885	0	0.47953	3.9764	1.0977	19.58	15.244	30.318	33.454	43.029	37.72	51.241	41.055	51.783	66.156	56.361	58.124	51.314	70.121	75.392	69.176	78.141	80.24	52.265	54.01	72.571	67.229	65.945	52.712	70.31	78.789	70.631	64.86	69.325	68.15	60.749	80.07	73.445	60.439	54.932	58.621	62.276	50.375
1.6809	6.0651	0	0	0	0	0	3.0875	0	0	0	0	0	0	0	0	0	0	10.361	46.648	60.777	73.46	104.36	133.53	167.98	207.5	219.14	251.22	277.62	308.45	342.71	338.55	384.04	414.43	458.27	502.48	518.05	519.22	481.1	548.45	553.33	579.79	578.11	607.73	628.77	624	631.21	648.5	646.4	670.47
2.4103	3.0259	0	6.0153	2.5319	0	0	0	0	0	0	0	0	0	0	0	0	0	0	0	0	0	0	0	0	0	0	0	0	0	0	0	0	0	0	0	0	0	0	0	0	0	0	0	0.91975	0.49582	1.6411	3.9392	3.5089	4.0697
6.7544	4.0602	0	0	5.841	1.2409	0	0	0	0	0	0	0	0	0	0	0	0	0	0	0	0	0	0	0	0	0	0	0	0	0	0	2.9517	5.7087	3.7898	7.2149	13.973	8.3512	16.369	25.791	30.823	30.725	24.554	24.4	33.234	29.279	22.766	25.091	23.384	23.873
16.962	0	0	0	0	2.6451	0	0	0	0	0	0	0	0	0	0	0	0	0	0	13.95	19.484	28.111	37.813	52.086	70.737	72.171	88.234	105.12	120.89	125.49	143.25	161.65	178.65	193.3	170.96	172.96	187.07	187.87	196.33	211.7	211.69	195.35	222.84	227.54	213.58	225.91	202.72	202.66	199.55
1.8416	0	0	0	0	4.2644	7.0711	0	12.91	8.3727	3.5251	2.6534	0	0	0	0	0	0	0	0	0	0	0	0	0	0	0	0	0	0	0	0	0	0	0	0	0	0	0	0	0	0	0	0	0	0	0	0	0	0
3.3022	0	0	1.5382	3.4131	0	4.9097	0.8975	8.33	4.5497	0	0	2.2468	11.744	0.38057	2.6836	0.2573	0	0.33489	0	0	0	0	0	0	0	0	0	0	0	0	0	0	0	0	0	0	0	0	0	0	0	0	0	0	0	0	0	0	0
0	0	0	0	0	9.7477	15.687	24.192	10.599	12.139	14.284	5.1159	10.034	10.29	2.799	9.3505	0	11.893	5.7807	9.4576	19.525	12.858	19.728	15.008	13.631	21.501	9.5475	11.544	43.354	49.893	64.239	89.871	98.363	134.52	137.34	182.35	173.14	209.85	228.04	247.09	274.53	303.54	296.93	322.62	319.01	330.47	363.56	371.64	367.04	371.31
3.2485	0.25528	0	0	4.4717	2.0015	0.076652	5.5868	0	10.849	3.319	16.553	3.0934	0	6.7552	12.895	5.5084	21.5	28.163	25.885	22.352	20.865	19.198	13.416	10.155	11.401	28.354	24.926	36.7	37.082	36.846	40.531	46.07	46.284	55.832	61.672	66.39	70.021	88.974	95.693	112.93	121.58	129.53	134.27	137.54	146.79	148.92	154.26	167.1	168.53
8.5317	4.1831	0	0	1.7985	0	0	2.4974	0	4.0883	0	0	0	0	0	0	0	0	1.6773	0	0	0	0	0	0	0	0	0	0	0	0	3.3713	0	0	0	0	0	0	0	0	0	0	0	4.2977	4.6803	2.959	0	3.1743	3.5037	2.9322
4.5684	8.5847	4.472	1.2863	0	0	0	0	0	0	0	0	0	0	0	0	0	0	0	0	0	0	0	0	0	0	0	0	0	0	0	0	0.12745	2.5077	2.978	11.255	9.0991	16.294	20.068	15.004	19.534	21.755	17.607	40.258	50.675	54.33	58.133	60.003	71.429	80.064
0	0	9.6392	0	0	0	9.0133	18.715	27.624	49.91	75.785	96.804	131.85	151.24	194.35	217.69	244.97	263.31	284.02	289.02	303.74	323.23	345.41	362.93	357.11	352.63	364.56	370.6	385.83	388.9	379.4	396.05	401.23	407.7	395.43	389.86	399	399.21	382.87	403.89	404.27	391.04	402.12	396.05	398.01	396.98	405.64	409.31	380.35	380.65
11.036	4.9172	0	2.3742	0	0	0	0	0	0	0	0	0	0	0	0	0	0	0	0	0	0	0	0	0	0	0	0	0	0	0	0	0	0	0	0	0	0	0	0	0	0	0	0	0	0	0	0	0	0
9.6137	0.82727	0	2.0958	0	0.6979	0	0	0	5.455	3.6302	4.3116	0	7.7325	0	0	0	1.7091	9.4975	23.054	34.194	50.015	56.564	90.008	96.697	111.87	120.61	144.34	139.52	162.78	161.75	166.65	180.77	198.3	224.46	218.45	228.19	253.05	256.23	239.79	263.49	268.14	258.67	257.1	249.19	245.09	266.2	275.03	278.4	277.91
0	2.4071	0	0.77216	11.391	0	2.3613	2.1553	0	0	0	2.0842	5.0587	6.2576	0	0	0	0	0	0	0	0	0	0	0	0	0	0	0	6.0405	25.837	46.23	51.823	66.103	82.963	101.37	102.7	125.29	141.51	148.54	153.55	148.62	153.84	137.32	155	148.44	154.98	161.04	158.86	151.98
0	0	0	1.3498	2.917	5.2619	0	0	0	0	0	0	0	0	0	0	0	0	2.2225	0	4.5508	2.6763	0	0	0.88537	1.3499	10.35	9.3623	11.225	14.516	16.526	19.546	18.903	19.902	20.007	21.225	25.84	21.374	28.77	36.329	34.2	35.244	30.601	36.275	36.545	33.316	24.487	25.506	27.941	32.714
0	0	0	0	7.2175	2.4193	13.511	12.926	2.0493	9.8488	4.7437	22.961	31.149	32.995	29.331	40.975	51.552	43.069	70.896	113.62	127.65	144.63	186.39	183.51	183.75	199.44	205.35	223.87	225.37	241.16	248.23	276.59	275.75	277.7	290.7	286.48	270.85	276.8	296.06	293.66	280.51	299.81	291.58	299.72	283.08	301.83	300.24	320.11	308.06	304.42
12.388	0	0	0	0	0	0	0	0	0	0	0	0	0	0	0	0	0	0	11.434	7.1343	15.328	21.259	24.335	35.102	59.384	49.809	61.992	56.515	68.619	79.339	85.134	87.867	90.983	91.721	96.826	90.944	96.969	114.09	105.57	119.55	125.34	119.62	124.81	112.91	126	119.5	125.83	118.19	126.09
13.784	11.357	0	0.55155	0	0	0	0	6.8747	33.746	29.084	72.839	103.77	114.44	142.37	165.24	181.22	197.77	221.88	243.63	250.19	272.62	264.34	273.77	265.87	279.03	271.6	281.22	278.32	294.15	285.14	294.32	284.32	278.52	279.9	272.91	277.33	282.65	275.24	275.49	272.73	266.29	274.32	267.5	271.35	271.76	262.25	257.67	266.76	244.16
0.79933	6.5151	0	0	0	0	0	4.2551	0	0	0	0	0	0	0	0	0	0	0	0	0	0	0	0	0	0	0	0	0	0.21324	0	0	0	5.1885	7.0522	18.139	13.069	8.5237	4.3769	7.9599	8.3575	8.1224	9.1788	7.5423	9.6713	5.4701	17.727	13.027	11.042	3.7229
14.903	8.3336	0	0	0	0	0	0	0	0	0	1.3787	1.9627	0.17203	0	0	0	0	0	0	0	0	0	0	0	0	0	0	0	0	0	0	0	0	0	0	0	0	0	0	1.9572	2.5236	0	0	0	0	0	0.55414	0	0
5.6865	9.7119	2.2766	1.3302	0	0	0	0	0	0	0	0	0	0	0	0	0	0	0	0	0	0	0	0	0	0	0	0	0	0	0	0	0	0	0	0	0	0	0	0	0	0	0	9.7883	24.155	20.715	33.748	39.288	40.847	55.525
10.844	2.3881	0	0	0	0	0	0	0	2.2223	0	0	0	0	0	0	0	0	0	0	0	0	0	0	0	0	0	0	0	0	0	0	0	0	0	0	0	0	0	0	0	0	0	0	0	0	0	0	0	0
23.003	0	0	1.7125	8.9086	0	0	0	0	0	0	0.11381	4.7845	9.6168	5.6141	8.4097	19.586	7.9441	12.135	7.6612	9.9062	11.529	10.892	17.223	0	7.6733	2.363	0	0	0	0	0	0	0	0	0	0	0	0	0	0	0	0	0	0	0	0	0	0	0
0	0	0	1.642	2.9791	13.047	12.4	14.811	12.41	11.446	13.386	3.9645	9.3685	15.497	22.161	10.81	17.152	13.868	12.055	11.409	9.712	0	0	1.9449	0	6.647	11.464	6.6899	0	0	0	5.4434	0.56186	1.2825	0	0	0	0	0	0.27262	0	0	0	0	0	0	0	0	0	0
5.5936	5.029	4.0803	0	0	9.2356	5.7871	0	0	0.66804	0	9.8563	1.653	3.8506	0.66858	2.5897	7.2737	8.8243	6.7244	12.37	14.448	15.15	15.118	15.921	13.927	9.2239	16.323	15.45	9.9843	12.363	21.681	18.952	12.379	36.589	44.076	99.988	118.05	160.18	169.83	222.84	247.91	270.77	301.91	327.51	344.43	354.1	388.87	415.74	405.82	424.6
0.87379	8.2828	0	0	0	2.4585	0	0	0	0	0	0	0	0	0	0	0	0	0	0	0	0	0	0	0	0	0	0	0	0	0	0	0	0	0	0	0	0	0	0	0	0	0	0	0	0	0	0	0	0
18.546	1.6939	0	2.5393	0	0	0	0	0	0	0	0	0	0	0	0	0	0	0	0	0	0	0	0	0	0	0	0	0	0	0	0	0	4.2625	0	0	0	0	0	0	0	0	0	0	0	0	0	0	0	0
0	0	0	0	5.1146	5.9582	7.1684	5.6675	3.0587	1.9278	0	2.9678	0	0.045172	0	0	0.6008	0	0	0	0	3.2181	4.189	5.8292	0	3.1929	0	0	0	0	0	0	0	1.8118	0	0	0	0	0	3.996	0	0	0	0	0	0	0	0	0	0
6.4898	1.4643	0	0	0.14404	3.4207	0	0	0	0	0	0	0	0	0	0	0	0	0	0	0	0	0	0	0	0	0	0	0	0	0	0	1.3433	0	3.704	3.3879	13.786	15.842	15.349	11.259	15.79	10.834	9.9665	13.964	13.816	17.476	11.02	16.578	15.921	12.583
0.17761	0	0	0.94715	0	4.9443	3.7904	0	1.8667	7.9914	9.3004	7.5596	6.9202	10.846	13.368	21.022	24.563	35.194	36.008	41.101	47.988	57.058	63.086	56.451	72.422	63.292	73.126	74.9	79.429	89.708	93.326	88.366	74.721	91.43	93.15	98.997	102.2	110.09	136.48	139.87	142.93	164.21	155.7	161.58	187.3	202.59	203.96	212.79	214.27	199.21
0	0.36908	0	8.7186	9.0014	0.86956	0.0044841	0	0	0	0	0	0	0	0	0	0	0	0	0	0	0	0	0	0	0	0	0	0	0	0	0	0	0	0	0	0	0	0	0	0	0	0	0	0	0	0	0	0	0
0.62136	1.4972	0	1.3006	0	0	1.9212	4.6632	2.0508	0	0	0.11376	0	0	0	0	0	2.8198	14.384	12.576	14.155	4.86	2.6056	0	0	0	9.6917	12.343	14.642	13.885	5.5528	8.7147	8.1426	9.6254	6.0886	13.019	5.5908	4.3554	7.8602	15.199	14.311	14.88	9.3931	7.9588	12.662	3.9973	0	0	0	2.604
0	5.7956	4.8029	0	0	0	4.8705	39.01	101.79	174.11	259.84	373.63	465.7	589.25	720.83	839.86	970.15	1090.8	1061.1	1041	1218.1	1296	1322.4	1356.8	1507	1434.5	1474.2	1508.4	1599	1626.5	1564.6	1609.5	1594.9	1665.8	1654	1609.6	1599.2	1549.3	1588.4	1589.4	1557.4	1597.6	1625.8	1615.3	1642.8	1608.4	1615.7	1617.9	1607.3	1638.7
0	0	0	0	0.1487	14.409	15.585	24.942	17.495	21.027	21.333	17.888	26.696	23.656	17.396	23.948	19.985	28.442	23.642	23.912	35.925	23.821	37.481	30.835	24.146	28.727	20.303	25.08	26.629	26.614	24.764	33.437	41.364	56.685	43.905	60.92	43.505	51.307	52.303	49.84	65.75	66.031	66.104	71.039	72.394	69.316	80	79.274	74.539	71.481
0	0	3.9394	0.87512	1.3825	0	1.0644	2.5955	0	3.5088	0	0	0	0.22854	1.9216	0	2.528	0	0	0	0	0	0	0	0	0	0	0	0	0	0	0	0	0	0	0	0	1.7896	0	0	0	0	0	0	0	3.0186	3.2688	8.244	1.6267	0
0	0	0	0	0.18772	7.1257	7.5432	14.741	13.118	7.8994	11.743	12.141	32.965	32.313	19.964	25.035	30.757	30.583	31.863	33.043	51.104	80.483	81.271	56.408	65.764	56.374	65.002	73.066	79.561	84.271	91.373	91.757	97.189	106.58	93.779	118.73	106.67	114.12	121.28	122.33	138.24	148.21	138.47	154.5	155.52	166.51	170.78	169.02	172.74	175.8
2.6589	12.085	6.7457	0	2.8017	4.7789	0	3.63	0	0	0	4.1738	3.7489	3.2897	0.62984	0	4.037	6.5132	11.295	12.467	9.1313	8.9365	3.4701	11.68	5.5528	9.0364	11.66	12.883	14.803	13.586	9.0838	10.683	14.42	13.05	14.631	2.8504	8.6511	10.585	8.5889	0	13.685	3.8919	7.1744	5.3615	12.609	0	0	0	0.56563	4.8904
0	0	0	2.3411	0	7.7306	6.8725	23.489	39.195	78.576	104.57	123.93	162.69	199.2	220.32	261.5	270.43	305.65	359.13	379.28	423.97	463.66	526.93	558.18	584.3	647.31	670.89	691.48	728.36	738.15	764.6	811.2	784.49	798.53	833.92	840.49	852.09	861.13	855.92	866.56	863.83	859.75	892.58	895.04	906.16	916.55	913.46	916.27	918.99	907.66
1.0965	0	0	0	5.0352	5.5181	0.85836	6.2997	0	8.7128	8.444	12.629	15.86	20.907	40.045	34.802	50.009	48.772	62.192	70.58	87.514	81.387	76.287	91.672	88.922	98.997	86.668	83.861	78.372	87.731	95.675	103.1	107.8	113.28	101.99	110.9	100.89	112.53	130.8	126.75	125.49	118.19	110.07	123.78	126.06	120.39	148.83	171.16	151.88	172.93
30.477	4.2572	0	0	0	0	0	0	0	0	0	0	1.0153	0.73941	0	0	0	0	0	4.7677	5.9547	1.2628	6.7285	0	0	0	0.90516	0	0	0	0	0	0	0	0	0	0	0	0	0	0	0	0	0	0	0	0	0	0	0
2.4261	1.8955	0	0	0	2.2003	1.1681	0	0	0	0	0	0	0	2.1056	0	0	0	0	3.2956	2.4868	5.1786	8.9068	0	4.2092	0	16.383	33.442	34.005	58.703	87.759	96.632	115.46	137.72	155.04	162.41	191.83	215.64	245.97	252.75	268.34	297.77	310.77	333.16	339.79	349.61	354.11	373.9	367.36	353.27
3.406	2.2462	4.7211	0.56584	0	0.14683	0	0	1.7327	2.1702	2.4846	0	0	2.4458	0.64146	0	0	0	1.6987	0	5.1342	0	0	0	1.9255	6.2062	1.7272	5.078	1.6985	0	0	0	0	0	0	0.43662	0	0	0	0	0	0	0	0	0	0	0	0	0	0
0	5.0771	0	4.6075	2.9911	0	0	0.55176	0.81348	2.9467	0	11.418	9.8699	0.075638	0.14297	0	0	6.5216	9.988	8.2864	7.3004	15.735	10.335	12.344	5.3442	11.618	8.1541	16.762	17.92	20.682	28.105	40.347	43.812	50.627	58.543	69.572	66.664	82.962	81.862	86.706	72.526	107.33	113.9	104.56	113.79	112.09	106.86	108.25	121.99	119.39
13.928	6.1558	0	0	0	3.964	0	0	0	0	0	0	0	0	0	0	0	0	0	0	0	0	0	0	0	0	0	0	0	0	0	0	0	0	0	0	0	0	0	0	0	0	0	0	0	0	0	0	0	0
7.6359	3.4516	0	0	0	0	8.4258	0	0	0	0	0	0	0	0	0	0	0	0	0	0	0	0	0	0	0	0	0	0	0	0	0	0	0	0	3.3095	8.9606	12.091	23.004	27.853	42.474	52.441	63.204	56.632	58.906	65.776	77.379	92.35	102.39	102.37
0	0	0.90745	0	2.797	6.8105	5.0401	10.743	5.2176	21.52	22.391	22.591	28.146	44.834	29.403	37.089	30.587	38.647	41.229	43.875	53.568	63.41	83.496	81.054	83.243	96.635	107.75	110.04	124.94	125.49	155.08	171.84	180.7	177.4	186.56	200.96	190.45	228.08	204.87	214.98	208.49	221.42	216.12	230.54	220.17	219.48	216.64	222.67	227.46	228.39
5.9258	3.5422	0	0.030779	0	3.7541	0	1.1546	5.5573	8.6616	0	12.941	2.9715	6.1284	0	0	5.878	29.152	44.824	80.201	116.34	174.37	197.77	244.39	291.39	343.74	377.17	413.92	437.7	472.74	528.97	566.94	573.74	617.5	608.31	626.89	654.4	664.16	672.67	685	666.93	699.98	694.49	682.67	659.28	681.88	654.86	678.06	674.72	670.46
0	0	0.069601	1.8091	0.90821	3.0051	6.6422	15.216	8.8693	5.8368	3.6691	2.6228	0	0	0	1.5526	0	10.455	11.3	12.189	22.329	12.938	17.537	11.624	18.191	18.894	29.099	11.285	6.9925	3.1794	0.16132	6.5262	0	15.504	0.88226	12.842	10.591	16.896	15.368	11.14	29.151	32.214	27.033	26.778	29.498	39.433	42.19	49.989	50.453	40.128
0	5.7783	0	2.6627	0	0	13.048	17.731	54.053	89.493	136.95	162.64	188.57	242.73	316.25	340.01	365.68	448.3	478.88	545.02	595.72	669.26	719.24	715.57	779.34	803.95	838.17	912.5	940.81	1034.1	1035.2	1115.4	1130.2	1118.5	1187.6	1206.8	1192.7	1227.2	1185	1247.4	1229.5	1292.2	1301	1344.3	1357.5	1356	1408.7	1437.8	1437.8	1402.1
0	0	0	0.83665	6.4863	12.336	0	0	0	0	7.7672	4.0112	0	1.0532	0	0	0	0	0.53992	0	8.9634	17.671	18.63	13.359	7.1363	10.001	28.487	58.76	86.611	127.41	182.83	280.32	273.45	316.89	366.42	410.99	458.52	516.44	557.65	550.25	595.09	611.85	656.23	639.64	663.8	680.74	700.37	695.15	715.4	706.78
12.075	3.7856	0	1.0174	0	0	0	0	0.26018	0	0.81765	0	0	0	0	0.92199	10.048	0	11.452	9.9723	17.708	11.543	21.535	22.727	26.06	26.453	31.624	36.854	41.958	42.234	43.915	41.285	48.562	42.228	41.302	48.261	61.175	69.964	63.741	72.011	87.873	102.52	117.13	125.09	138.39	144.81	165.76	189.25	204.1	220.26
8.4323	12.684	0	0	0	0.78572	0	0	0	0	0	2.7604	17.895	11.863	10.171	20.835	22.92	22.275	36.147	22.955	36.269	42.142	44.12	45.647	45.32	53.22	60.346	62.189	48.317	45.753	51.267	47.023	46.251	60.06	52.063	44.153	67.395	50.456	49.307	30.298	23.531	41.458	30.853	28.192	34.81	13.162	24.109	15.806	16.871	12.06
9.6123	7.3069	0	1.023	0	0	0	0	0	0	0.32358	0	3.6615	0.47965	0	0	0	0	2.8805	0	0	0.28659	10.795	0	0	0	0	13.851	13.198	27.561	41.264	64.324	51.16	84.908	104.33	104.18	122.13	144.43	133.29	142.67	152.49	168	169.25	168.93	191.09	172.8	187.77	198.53	207.93	205.96
7.4054	6.4548	4.9897	7.226	0	0	0	0	0	0	0	0	0	0	0	0	0	0	0	7.4736	10.828	5.9858	1.5978	8.9038	11.259	17.635	37.606	65.381	85.978	105.76	147.16	153.05	215.69	250.31	283.39	308.21	340.85	384.1	460.31	440.71	510.4	533.69	585.55	633.13	664.63	645.93	681.1	698.26	727.18	767.44
9.8407	0	0	0	0	2.8437	0	0	0	0	0	6.471	3.6587	0	0	0	0	0	0	0	0	0	0	0	0	0	0	0	0	0	0	0	0	0	0	0	0	0	0	0	0	0	0	0	0	0	0	0	0	0
1.5381	11.4	2.1914	2.6484	2.8448	0	0	0	0	0	0	11.276	11.345	21.562	24.723	25.848	32.98	44.725	62.235	60.236	71.026	76.21	67.753	76.702	75.129	84.174	82.319	84.479	89.712	90.2	93.402	84.691	91.071	85.73	84.99	80.936	83.5	81.258	88.126	72.513	64.565	71.71	76.677	74.71	68.829	55.132	56.642	59.107	50.786	52.832
5.9129	1.8492	0	0	4.6886	0.37019	0	0	0	0	0	0	1.8635	0	0	0	0	0	0.6511	7.3553	0	0	0.69795	3.7566	9.062	23.064	20.193	27.249	32.555	43.465	53.259	56.384	64.612	65.582	57.708	73.608	71.909	112.09	89.167	87.14	90.714	89.129	100.93	78.152	94.292	105.72	111.18	107.76	113.01	90.585
1.6773	3.8088	0.013275	2.0627	1.1819	0	0	2.14	0	0	0	1.1687	0	3.0377	0	0	0	0	0	0	0	0	0	0	0	0	0	0	0	0	0	0	0	0	0	0	0	0	0	0	0	0	0	0	0	0	0	0	0	0
6.1324	8.623	0	0	0	0	0	0	0	0	0	0	0	0	0	0	0	0	0	0	0	2.5894	0	0	0	0	0	0	0	0	0	0	0	0	0	0	0	0	0	0	0	0	0	4.403	0	0.60836	0	0	0	0
13.271	10.339	2.2689	0	0	0	0	0	0	0	0	0	0	0	0	0	0	0	0	0	0	0	0	0	0	0	0	0	0	0	0	0	0	0	0	0	0	0	0	0	0	0	0	0	0	0	0	0	0	0
4.2279	8.7544	3.4162	0	0	0	0	0	0	0	0	0	0	0	0	0	0	0	0	0	0	0	0	0	0	0	0	0	0	0	0	0	0	5.7926	3.1026	0	2.7253	0	6.1767	8.0748	2.169	11.7	7.83	15.598	25.858	18.24	24.098	27.173	36.204	29.851
0	0	2.2464	5.1663	1.1899	10.97	11.024	19.477	22.482	24.233	14.392	21.676	30.399	42.627	39.735	50.043	43.644	66.669	64.756	107.73	149.54	169.88	210.68	224.89	284.16	330.94	322.8	400.82	395.09	424.14	471.44	487.63	491.65	289.19	325.75	370.34	325.93	362.71	368.93	387.52	392.08	391.11	410.88	545.5	396.42	565.19	535.51	494.87	536.98	516.32
0	0	2.0614	5.2744	0.35372	2.313	0	4.82	0	10.3	4.2745	7.4353	6.7499	4.1177	14.052	12.339	0	4.8864	1.0832	2.2831	0.8038	0	0.12727	1.7509	0	0	0.40355	0.99796	3.6665	2.5644	11.716	7.6286	3.9549	4.0822	3.4586	8.0146	4.6255	7.7795	0.058431	3.0387	2.0322	0	0	0	0	1.6404	1.9588	1.5077	6.7801	8.5503
3.1934	1.8736	4.1976	0	3.2067	0	0	0.11491	0	0	0	0	4.479	0	0	0	0	0	0	0	0	0	0	0	0	0	0	0	0	0	0	0	0	0	0	0	0	0	7.2971	13.832	20.506	30.535	47.12	64.327	79.101	89.161	96.564	109.24	124.8	121.16
0	3.6977	2.891	0	0.83885	0	0	0	0	0	0	0	0	0	0	0	0	0	6.5301	9.2787	9.9585	22.365	24.136	32.649	31.205	40.404	41.387	49.993	45.755	53.257	60.641	58.359	55.04	56.915	60.006	68.982	58.885	70.36	62.106	62.801	60.57	69.797	58.245	60.412	62.961	56.367	63.202	62.874	60.184	63.819
8.8319	4.8369	0	2.0827	0	0	0	2.3224	0	0	0	0	2.1325	0	4.2499	0	0	0	0	0	0	0	0	0	0	0	0	0	0	0	0	0	0	0	0	0	0	0	0	0	0	0	0	0	0	0	0	0	0	0
20.555	5.8918	0.16989	2.502	0	0	0	0	0	0	0	0	0	2.7364	11.348	28.4	45.677	63.8	120.17	142.91	196.26	252.21	305.95	354.92	409.62	486.38	508.23	559.09	601.81	651.7	683.41	716.96	742.37	764.16	804.75	839.89	861.15	907.07	935.57	947.06	979.11	1021	1044.4	1062.9	1072.3	1071.6	1080.2	1103.1	1128.5	1148
0.54195	0	0	0	0	8.1032	8.099	10.274	13.405	0.35848	15.32	14.598	19.668	31.551	21.837	28.942	26.837	28.257	30.268	24.909	24.362	22.341	24.858	27.695	30.517	23.373	7.4389	24.815	13.086	23.205	33.795	30.468	33.759	26.79	49.519	45.639	39.978	45.118	41.432	55.195	59.38	61.196	56.069	66.396	64.187	50.285	64.255	54.089	67.55	63.219
4.5781	2.8817	0	2.1021	0.2213	0	0	0	3.5796	9.5281	15.289	21.141	9.8739	20.794	9.4925	1.4357	12.964	9.0585	0	8.0894	8.1385	8.8267	4.7358	9.5491	7.9672	5.4533	5.3981	12.802	7.6118	17.2	11.617	12.3	13.859	13.665	12.409	18.83	16.486	22.752	26.496	33.099	22.958	26.483	28.986	22.12	23.029	25.098	29.604	31.259	21.559	17.234
8.6823	4.7378	0	4.9511	0	0	0	0	0	0	0	0	3.6585	4.6203	10.698	15.21	23.486	26.904	33.325	31.791	50.253	45.948	46.532	43.426	48.531	49.168	50.44	61.496	60.546	65.004	61.871	63.058	67.265	60.267	49.165	55.772	49.5	49.805	43.723	43.405	43.933	46.576	51.008	55.572	44.133	48.318	43.355	48.312	44.62	38.013
0	0	0	0	5.2964	2.4404	0	4.3141	13.293	14.39	11.08	30.387	38.816	30.389	51.75	64.67	73.078	87.981	101.43	109.55	112.45	119.64	110.74	125.03	119.17	116.24	139.37	134.36	145.62	146.79	149.57	159.07	145.28	156.12	146.29	155.81	160.96	141.93	146.48	152.9	147.3	147.64	143.45	140.87	141.38	142.48	138.44	128.28	133.26	129.12
0	0	0	0	0	14.042	32.87	80.922	102.93	171.31	229.8	258.4	307.93	364.86	375.99	413.12	453.22	477.27	492.14	529.31	536.49	547.39	551.8	578.96	573.07	624.5	617.26	604.78	622	609.25	642.08	636.37	612.04	619.66	635.87	658.63	627.87	653.01	640.23	638.59	637.44	647.4	645.61	654.88	658.06	678.36	659.8	675.41	682.12	695.17
0	0	0	1.164	0.59761	11.781	10.111	23.026	21.863	13.808	15.095	18.3	16.97	17.199	7.6083	15.882	15.018	21.311	23.975	19.312	28.117	18.485	24.414	29.23	24.326	28.228	21.348	31.833	37.078	46.943	54.018	66.424	71.979	99.446	91.961	115.9	113.6	134.77	136.92	148.53	161.27	169.06	199.2	195.55	199.34	204.19	220.36	224.19	228.97	229.09
0	0	1.3992	0	0.79153	5.8628	8.8217	16.169	18.108	16.598	13.862	12.314	11.864	11.423	8.7278	14.036	12.843	18.651	21.846	15.901	28.285	25.767	28.016	27.881	29.458	30.446	29.563	32.278	41.162	34.994	37.995	48.427	41.28	60.78	48.322	62.722	58.159	63.267	70.945	65.607	78.63	83.744	90.825	89.433	82.647	84.581	93.953	91.719	89.545	92.506
0	0	0	0	4.3182	4.8016	13.625	3.9032	5.7639	0	0	18.273	17.104	13.589	4.7049	13.518	13.95	15.332	24.416	25.168	27.981	26.446	23.217	21.695	20.533	23.864	16.009	20.603	7.5002	17.887	13.647	9.2092	11.598	9.562	6.413	14.424	18.251	22.526	24.085	28.744	22.157	35.873	34.295	29.896	42.163	37.898	51.906	44.937	47.081	39.258
18.299	7.9269	1.6066	0.6353	0	0	0	0	0	0	0	0	0	0	0	0	0	0	0	0	0	0	0	0	0	0	0.70887	8.5893	10.621	16.552	27.996	30.65	31.807	42.933	49.612	60.695	74.978	84.662	75.673	87.354	92.344	102.83	99.069	103.76	102.37	100.1	108.13	128.73	129.05	127.11
12.656	10.099	0	2.8785	0	0	0	0	0	0	0	0	0	0	0	0	0	8.6629	20.498	39.488	56.549	81.904	101.14	97.15	126.92	146.03	169.06	189.06	206.64	210.39	228.75	246.17	246.1	243.39	223.48	241.6	259.46	235.27	253.64	254.13	232.14	240.76	251.81	250.04	251.66	269.47	282.29	264.92	286.52	262.01
11.146	0	0	0	0	0	9.6313	6.2956	12.977	14.191	7.6243	0	4.2458	10.017	17.139	10.481	8.1895	12.589	12.995	7.6512	4.875	18.56	0.074299	3.7741	10.698	15.612	16.885	17.998	25.853	19.095	13.953	22.569	22.39	31.282	19.061	30.444	38.336	42.447	45.984	46.265	0.71071	8.8057	0	0	4.4914	2.8527	12.103	5.9789	10.566	7.5433
15.247	1.6362	0	0	0	0	0	0	0	0	0	0	0	0	0	0	0	0	0	0	0	0	0	0	0	0	0	0	0	0	0	0	0	0	0	0	0	4.1466	35.248	68.243	97.627	142.31	210.49	307.13	419.27	520.6	598.49	711.42	834.5	939.24
0.49254	0	4.2651	5.4434	0	7.1212	0	7.3841	0.029089	15.146	16.606	20.572	21.579	28.978	33.724	46.985	42.496	59.197	66.687	84.685	100.87	119.72	141.15	150.12	158.74	187.07	206.53	216.32	228.56	239.47	259.37	272.42	270.88	289.06	286.15	303.78	290.45	307.14	301.43	301.77	320.76	317.05	306.65	317.13	319.51	313.63	323.68	320.73	330.03	322.34
0	0	0	0	0	13.856	10.498	17.474	16.232	16.662	13.037	8.2297	16.958	16.908	14.261	17.797	13.867	24.358	25.651	16.269	25.515	23.816	31.517	21.699	21.136	21.943	19.718	18.592	22.8	14.941	12.965	30.851	16.259	33.204	23.059	41.064	26.469	34.8	28.572	29.746	43.369	42.456	45.428	43.612	46.151	53.777	58.51	59.043	58.462	63.354
9.3714	3.91	0	0.64326	3.744	0	0	0	0	0.52824	0	2.8659	0	0	0	0	6.4333	10.933	9.5231	10.617	22.773	19.21	23.922	15.412	24.181	22.453	29.42	24.105	26.932	39.583	31.201	30.857	36.821	26.701	28.55	41.558	27.002	30.584	28.342	34.388	33.266	32.881	31.836	34.481	24.368	32.306	35.666	31.023	29.903	34.465
10.7	5.8048	4.5293	1.1828	0	0	0	0	0	0	0	0	0	0	0	0	0	0	0	0	0	0	0	0	0	0	0	0	0	0	0	0	0	0	0	0	0	0	0	0	0	0	0	0	0	0	0	0	0	0
5.9022	10.916	2.7045	1.2084	0	0	0	0	0	0	0	0	0	0	0	0	0	0	9.5127	27.076	45.482	80.901	97.109	125.95	159.65	170.02	212.74	240.66	253.98	278.75	297.26	317.2	327.91	361.57	369.34	390.01	403.92	441.51	442.68	469.2	464.06	479.23	482.71	474.54	479.89	491.01	493.55	487.14	486.34	482.18
0	3.5228	0	4.3209	0.54	0	2.439	0	0	0	0	0	0	0	0	0	0	0	0	0	0	0	0	0	0	0	0	0	0	0	0	0	0	0	0	0	0	0	0	0	0	0	0	0	0	0	0	0	0	0
15.677	12.626	1.1434	3.9254	0	0	0	0	0	0	0	0	0	0	0	0	1.8931	0	0	0	0	0	0	0	0	0	0	0	0	0	0	0	0	0	0	0	0	0	0	0	0	0	0	0	0	0	0	0	0	0
0	0	0	5.3659	11.046	3.059	9.5494	32.694	24.194	14.704	6.3858	9.3294	15.249	16.083	19.311	13.919	31.16	22.537	22.633	17.452	11.936	7.4091	9.2887	18.007	9.3668	15.185	4.1086	0	0	0.62173	5.8885	0	0.21676	0	0	0	0	0.50405	10.917	31.178	29.213	39.701	39.345	49.589	44.534	53.278	54.237	78.055	80.963	83.139
8.7237	7.7377	0	0	0	0	0	0	0	2.6188	0	0.55901	1.6206	0.10827	0	3.5454	10.695	1.5536	14.445	16.373	19.356	18.797	10.005	11.037	8.3446	9.8567	16.655	15.762	21.574	19.961	16.626	24.97	23.376	31.285	18.909	17.126	21.868	19.27	17.305	18.904	25.013	18.767	29.3	33.834	35.27	30.193	22.731	33.217	29.531	31.565
1.2399	0.92756	0	7.8166	0.11839	0	0	1.6161	1.029	0	0	0	0	0	0	0	0	0	0	0	0	0	0	0	0	0	0	0	0	0	0	0	0	0	0	0	0	0	0	0	0	0	0	0	0	0	0	0	0	0
0	0	0	0	0.84597	7.6115	10.598	22.547	14.061	11.136	14.606	10.982	14.741	12.458	7.1181	17.05	9.4348	16.29	15.945	11.731	24.152	18.203	16.97	16.192	16.549	19.028	8.9529	19.767	27.644	21.696	22.973	26.585	27.494	36.265	31.423	44.146	32.671	43.368	47.052	40.343	53.396	47.159	55.378	51.551	54.361	57.935	65.247	61.477	66.184	64.216
31.216	20.563	4.9752	0	0	0	0	0	0	0	0	0	0	0	0	0	0	0	3.2759	0.96321	3.8596	0	0.27808	2.21	0.29374	0.88649	0	0.76977	0	0	0.34785	4.1215	0	0	0	0	0	0	0	0	0	0	0	0	0	0	0	0	0	0
2.1668	1.992	0	0	0.15658	3.0505	0	2.4265	0	0	0	0.83014	0	0	0	0	0	0.097699	0	0.51023	0	0	0	0	0	0	0	0	0	0	0	0	0	0	0	0	0	0	0	0	0	0	0	0	0	0	0	0	0	0
6.5625	0.0913	0	0	0	1.9282	0	4.3825	3.9594	6.5849	5.5234	4.6132	5.5257	4.6383	9.2008	3.1843	7.3792	0.63019	0	0	3.2653	2.378	7.3663	9.9747	10.565	19.203	4.7927	10.626	12.349	7.4794	10.571	21.303	22.961	24.976	17.659	22.661	15.79	24.163	33.584	47.429	41.82	42.98	38.334	41.404	39.706	46.969	56.5	57.813	62.172	67.587
0	0	0	0	7.0385	6.0287	15.813	22.036	17.422	24.681	42.727	24.798	40.918	40.471	44.019	48.009	54.937	46.556	42.157	43.897	48.655	44.47	53.641	35.98	38.829	34.316	35.688	32.013	38.668	29.242	30.428	27.256	38.785	31.948	30.742	28.796	29.827	29.701	31.491	27.205	28.361	27.909	22.025	17.743	25.758	20.226	20.611	21.284	18.161	21.594
5.328	0	1.3947	6.572	5.0209	0	0	0	0	0	0	0.3194	0	0	0.11808	0	0	0	0	0	0	0	0	0	0	0	0	0	0	0	0	0	0	0	0	0	0	0	0	0	0	0	0	0	0	0	0	0	0	0
19.6	3.8827	2.2418	0	0	0	0	0	0	0	0	0	0	0.24624	2.4834	4.0685	16.279	9.4282	25.514	27.799	29.655	13.898	19.032	17.985	18.285	20.889	19.763	24.796	20.676	29.412	29.397	30.67	30.331	27.377	38.896	43.951	61.131	83.556	105.2	139.26	169.52	213.62	232.92	261.62	280.94	312.53	319.35	387.82	364.93	389.78
6.3323	5.3483	6.6382	0	0	3.1442	0	0	0	3.5901	1.2076	11.875	1.9898	3.5648	3.9284	8.0832	11.187	7.5517	13.396	14.186	14.222	19.982	19.038	17.052	23.785	26.312	33.73	39.072	25.722	34.009	28.9	31.245	33.902	36.042	38.679	36.928	39.455	46.598	39.414	49.519	46.159	48.076	55.735	43.654	43.228	49.244	58.704	43.683	53.783	47.704
3.1054	0	0.26344	3.3025	3.6495	5.4442	0	0	0	0	0	0.1593	0	0	0	0	0	0	0	0	0	0	0	0	0	0	0	0	0	0	0	0	0	0	0	0	0	0	0	0	0	0	0	0	0	0	0	0	0	0
7.3659	4.7863	0	0	0	0	0	0	0	0	0	0	0	0	0	0	0	0	0	0	0	0	0	0	0	0	0	0	0	0	0	0	0	0	0	0	0	0	0	0	0	0	0	0	0	0	0	0	0	0
3.9367	2.389	0	7.5004	0	3.7639	0	0.56916	0	0	0	5.6292	0	0	0	0	0	0	0	0	0	0	0	0	0	0	0	0	0	0	0	0	0	0	0	0	0	0	0	0	0	0	0	0	0	0	0	0	0	0
0	0	0	0	3.8789	9.7677	20.119	40.785	51.823	70.29	109.32	154.8	165.61	197.92	219.92	255.47	284.62	330.13	363.03	407.97	463.21	488	513.1	531.66	547.73	548.99	559.64	581.24	602.42	625.95	644.32	636.86	669.49	688.3	690.35	729.35	695.35	735.09	728.75	738.37	739.81	753.66	760.01	773.31	758.03	775.27	783.73	796.71	796.9	771.08
9.3502	0	0	1.613	0	0	0.99698	0.47784	4.7567	1.4171	4.0072	0	8.3275	20.674	9.6754	15.53	12.481	8.2565	5.9225	3.9262	7.7328	6.317	9.1497	11.939	10.431	7.073	9.666	11.374	13.59	14.224	14.598	10.866	15.583	20.846	16.979	21.794	21.844	12.61	11.628	10.088	9.2765	3.7722	7.4887	1.8648	0	0.55675	6.771	4.8617	3.5052	1.6814
7.6878	3.9005	0	1.8437	0	0	0	0	0	4.3683	0	7.0287	10.559	8.8675	0	0	0	0	0	0	0	0	0	0	0	0	0	0	0	0	0	0	0	0	0	0	0	0	0	0.99463	0	0.72509	0	0	0	0	0	5.2892	0	0
6.7187	5.2425	0	3.4209	1.455	0	0	0	0	0	0	0	0	0	0	0	0	0	0	0	0	0	0	0	0	0	0	0	0	0	0	0	0	0	0	0	0	0	0	0	0	0	0	0	0	0	0	0	0	0
8.607	0	1.0269	4.3422	0	0	0	0	0	0	0	0	0	0	0	0	0	0	0	0	0	0	0	0	0	0	0	0	0	0	0	0	0	0	0	0	0	0	0	0	0	0	0	0	0	0	0	0	0	0
0	0	0	1.1258	6.8478	4.7077	5.5148	17.86	41.73	71.349	104	135.48	185.18	236.1	265.69	303.09	346.56	377.01	411.85	438.56	447.5	474.82	489.95	512.91	545.91	547.18	550.01	563.28	589.1	643.13	615.95	633.02	610.17	626.53	620.88	667.14	648.29	655.4	637.48	654.51	663.69	669.4	659.74	670.16	684.14	701.31	692.01	678.51	689.35	686.17
9.5246	4.4007	0	7.2272	0	0	0	0	0	0.278	0	3.6473	0	0	0	0	0	0	0	1.7159	4.5554	17.829	12.03	20.814	30.822	31.404	42.681	44.847	43.406	55.459	50.472	52.707	61.888	61.232	70.444	65.162	73.884	90.759	99.356	103.67	110.82	118.75	121.8	116.92	116.74	120.84	134.31	140.47	156.65	160.8
9.9555	16.208	0	0	0	0	0	0	0	0	0	0	0	0	0	0	0	0	0	0	0	0	0	0	0	0	0	0	0	0	0	0	0	0	0	0	0	0	0	0	0	0	0	0	0	0	0	0	0	0
0	0	0	0	2.363	15.512	3.1038	12.998	12.787	20.19	42.412	47.941	52.633	59.349	50.909	54.623	69.102	82.555	71.106	73.967	76.063	78.812	90.656	86.082	58.493	85.695	79.838	86.182	102.88	110.11	111.01	120.42	138.55	146.55	168.17	185.19	197.37	209.13	231.25	244.57	257.27	274.53	279.54	294.57	326.56	339.91	362.95	362.8	374.85	388.37
0	0	0	0.037723	0	4.5975	8.2949	2.7425	26.298	18.64	20.435	22.104	17.933	30.594	39.808	48.342	51.825	49.705	50.585	53.603	59.081	62.032	68.131	63.342	67.701	48.54	58.191	55.429	58.493	56.053	61.443	42.578	56.099	52.6	51.142	60.642	52.054	52.59	62.127	64.116	57.351	64.008	64.475	54.314	53.083	55.326	65.66	73.987	69.531	68.953
0	0	0	0	0	7.515	4.8196	17.067	12.319	19.465	11.054	9.9851	23.435	24.186	11.607	15.447	16.792	25.436	15.629	30.678	28.285	39.773	36.906	43.096	31.691	26.543	35.287	22.106	29.501	27.888	36.489	42.979	43.88	74.875	65.73	76.075	65.47	80.451	77.598	62.687	72.749	73.654	79.016	74.411	78.208	86.854	80.068	74.378	77.688	75.016
0	0	0	0	0	13.924	10.206	20.196	19.228	22.168	28.025	28.485	40.449	54.224	52.709	55.946	60.449	68.767	73.253	83.574	101.99	93.026	99.377	107.43	126.18	112	126.32	127.82	134.33	143.89	122.27	132.21	128.63	140.43	127.6	144.9	140.82	142.46	140.24	139.39	149.92	137.64	146.75	139.88	143.33	141.24	145.27	143.52	152.15	141.09
8.7549	6.7729	0	0	0	0	0	0	0	0	0.57162	4.1053	0.82379	0	0.013172	0.62927	4.5478	0	0	0	0.012093	2.6151	5.2247	12.845	2.0853	9.5964	5.434	11.158	7.0797	3.3453	0.89769	5.5532	6.8388	11.891	12.03	11.816	21.247	27.342	22.955	23.46	21.714	22.028	14.045	22.728	26.115	28.68	28.282	28.687	27.421	25.11
17.999	14.073	0	0	0	0	0	0	0	0	0	0	0	0	0	0	0	0	0	0	0	0	0	0	0	0	0	0	0	0	0	0	0	0	0	0	0	0	0	0	0	0	0	0	0	0	0	0	0	0
0	0	0.1719	5.9968	0	5.498	0	13.557	4.1262	16.97	17.995	17.977	16.573	27.268	20.854	26.078	14.215	17.91	21.058	26.299	29.124	40.228	57.623	64.041	68.084	92.27	100.89	107.92	131.61	121.39	140.25	143.65	149.69	156.19	169.94	173.83	179.05	179.64	182.03	179.7	179.55	185.69	181.2	188.23	192.4	189.41	189.33	187.74	191.57	191.17
0	0	0	0	0	10.822	14.473	10.854	19.78	14.229	15.282	17.317	24.467	23.803	25.937	26.978	33.015	40.798	42.994	40.386	56.716	55.661	62.338	63.265	61.487	58.649	56.35	62.79	64.411	60.307	64.61	72.121	63.405	81.833	76.296	87.438	78.208	86.21	80.41	82.92	91.633	91.022	90.211	84.775	91.969	94.377	98.261	95.542	89.519	92.455
1.4027	0.75637	0.077333	0	0	5.5217	1.516	0	0	0	0	0	0	0	0	0	0	0	0	0	0	0	0	0	0	0	0	0	0	0	0	0	0	0	0	0	0	0	0	0	0	0	0	0	0	0	0	0	0	0
0	1.804	0	0	0	0.01914	6.3138	0	0	0	0	0	0	0	0	0	0	0	0	0	0	0	0	0	0	0	0	0	0	0	0	0	0	0	0	0	0	0	0	0	0	0	0	0	0	0	0	0	0	0
2.5712	1.0824	0	0	5.0907	1.3522	1.1574	0	10.637	0.1458	0	0	0	0	0	0	0	0	0	0	0	0	0	0	0	0	0	0	0	0	0	0	0	1.3265	0	5.1798	3.0777	0	4.7634	13.826	17.491	22.625	18.944	18.84	22.357	13.984	5.519	12.303	6.3562	4.3157
0	0	3.8843	4.4035	0	2.8404	4.0421	5.2957	14.176	22.838	25.719	33.94	34.789	45.601	55.142	75.589	64.247	88.796	91.306	101.57	104.34	107.87	101.54	108.15	110.85	120.07	120.39	134.42	167.6	185.73	222.03	245.22	278.68	319.7	354.57	406.18	447.5	492.84	539.93	574.86	629.94	662.92	695.62	734.58	754.94	789.04	809.26	822.39	875.81	873.82
14.579	7.9805	1.5906	1.5642	0	0	0	0	0	0	0	0	0	0	0.31087	0	0	0	0	0	0	0	0	0	0	0	0	0	0	0	0	0	0	0	0	0	0	0	0	0	0	0	0	0	0	0	0	0	0	0
7.0149	17.27	6.5	0.71947	0	0	0	0	0	0	0	0	0	0	0	0	0	0	0	0	0	0	0	0	0	0	0	0	0	0	0	0	0	0	0	0	0	0	0	0	0	0	0	0	0	0	0	0	0	0
0	0	0	10.734	8.8716	0	0.27674	0	3.1721	0	6.9081	8.3428	0.35692	4.728	0	8.1463	13.159	7.1164	8.4981	5.2753	17.316	8.3282	12.465	1.8317	8.5905	4.5435	10.348	14.032	4.8062	13.054	1.0488	2.742	5.1434	1.7756	7.057	8.3572	1.9389	6.3629	3.6992	13.094	15.286	7.6566	9.037	12.216	6.1719	8.5438	6.3343	9.2085	13.08	10.837
9.3587	6.1825	4.3309	0	0.041988	0	0	0	0	0	0	0	0	0	0	0	0	0	0	0	0	0	0	1.315	2.1252	1.7679	0	0	0	0	0	0	2.1343	0	0	0	0	0	0	0	0	0	0	0	0	0	0	0	0	0
2.7416	4.3019	7.0442	0	0	0	0	0	6.0293	4.3347	5.2337	0	7.3845	6.4179	10.662	13.889	15.57	18.421	21.247	18.038	34.772	28.746	36.681	37.968	36.825	42.415	51.651	51.846	51.384	61.43	68.957	72.1	79.336	85.895	93.724	100.72	102.82	108.98	100.52	103.8	103.85	101.35	102.7	104.35	107.7	111.34	97.838	103.8	99.993	108.64
9.3336	1.7782	0	0.94653	0	1.5105	0	0	0	0	12.22	8.6935	18.129	16.114	5.8274	8.6442	13.925	5.7189	2.3934	17.297	1.0859	17.94	18.574	17.996	15.04	20.456	18.067	16.039	8.735	7.9774	0	13.631	0	1.8655	5.9522	9.9222	0	0	0	0	0	0	0	0	0	0	0	0	0	0
0	0	0	0.3851	8.1074	15.339	16.857	31.242	32.606	37.501	39.671	38.254	45.814	49.278	47.604	52.4	58.453	60.802	68.108	70.392	86.637	89.818	91.387	98.034	92.678	94.647	98.013	96.951	102.71	105.36	100.76	114.19	109.21	127.06	117.94	128.72	120.74	132.44	138.99	139.38	154.24	145.8	143.48	150.69	150.33	157.87	162.56	164.51	163.1	165.83
17.747	9.4407	0	0	0	0	0	0	0	0	0	2.9481	0	0	0	0	0	0	0	0	0	0	0	0	0	0	0	0	0	0	0	0	0	0	0	0	0	0	0	0	0	0	0	0	0	0	0	0	0	0
10.391	0	0	9.0586	17.466	0	0	0	0	0	0	0	8.3238	4.9262	0	0	0	0	0	0	0	0.18312	4.9825	0	0	0	0	0	0	0	0	0	0	0	0	0	0	1.0099	9.2142	1.4475	6.7813	4.0148	0.67493	16.566	0	7.51	9.1836	12.54	26.711	26.12
1.5546	0.42438	0	0.61499	0.079397	2.966	4.7267	7.9223	6.7757	1.0224	9.1806	3.902	9.111	19.904	14.297	18.867	13.614	12.761	7.3815	4.5157	2.7594	0.82701	1.75	5.7312	8.3918	4.0927	9.4658	8.8603	16.822	18.792	14.385	6.8995	18.352	32.078	27.459	30.924	41.273	29.576	33.181	36.446	43.932	39.265	40.951	38.123	40.288	49.33	54.275	47.69	46.369	49.891
7.1321	9.2949	0	3.3488	0	0	0	0	0	0	0	0	0	0	0	0	0	0	0	0	0	0	0	0	0	0	0	0	0	0	0	0	0	0	0	0	0	0	0	0	0	0	0	0	0	0	0	0	0	0
10.275	0	0	0	0	1.1864	0	0	0	0	0	0	0	0	0	0	0	0	0	0	0	0	4.7886	13.542	3.9175	16.445	8.6025	10.491	18.301	17.502	12.917	30.059	31.103	40.796	39.16	32.174	40.756	47.679	60.236	72.849	75.618	82.43	81.187	94.074	82.21	95.408	98.827	99.556	106.42	112.33
0.054786	0	0	0.51216	4.9939	1.4626	0	1.1221	0	0	5.8388	0	2.9942	0	0	1.2859	0	0	0	0	6.9839	0	0	0	0	0	0	0	0	0	0	0	0	0	0	0	0	0	0	0	0	0	0	0	0	0	0	0	0	0
1.3086	0	0	0	2.0126	0.81656	8.4208	7.3586	14.376	20.898	20.101	21.511	31.71	33.724	33.777	52.953	50.187	53.74	61.532	55.908	65.583	86.56	91.883	103.56	108.5	117.03	133.09	134.5	166.75	185.66	189.03	212.05	230.05	238.5	241.81	251.87	245.94	254.57	269.87	276.67	279.36	279.22	304.03	280.85	298.38	301.72	296.95	292.97	306.15	308.31
5.3596	7.0038	2.253	0	0	0	0	0	0	0	0	0	0	0	0	0	0	0	0	0	0	0	0	0	0	0	0	0	0	0	0	0	0	0	0	0	0	0	0	0	0	0	0	0	0	0	0	0	0	0
0	8.409	2.7564	0.29595	3.3857	0	2.0736	0	0	3.6951	0	4.4988	11.488	20.697	21.745	20.623	33.829	37.225	49.399	70.603	62.98	67.461	87.014	111.75	101.39	115.44	130.51	134.13	146.66	144.25	157.89	151.27	159.91	152.79	167.34	155.46	152.93	162.35	160.64	154.4	156	153.62	167.59	159.82	152.95	127	142.87	151.6	140.59	143.76
2.435	0	0	8.5262	0	6.2916	0	1.6913	4.8525	3.6684	6.1053	20.712	13.74	18.229	8.3152	9.016	10.429	4.8376	1.514	0.69223	3.9556	5.7218	1.3587	0.32231	0	0	2.2829	6.9034	3.4769	2.7455	1.9617	1.1997	3.3568	0.30996	1.7664	0	11.508	3.8756	8.4657	4.2885	10.841	16.228	11.629	7.7277	0.76188	0	4.9013	10.074	17.384	10.631
0	2.0644	10.001	3.6986	0	0	0	3.283	1.2543	7.2179	6.9279	4.6515	0	5.6744	0	0.30285	0	0	0	0	0	0	0	0	0	0	0	0	0	0	0	0	0	0	0	0	0	0.49707	0	0	0	0	0	0	0	0	0	0	0	0
7.2654	0	1.1385	5.2738	1.8419	0	0	0	0	0	0	0	0	2.5054	0	0	0	0	0	2.7531	4.5581	5.1543	0	19.732	7.82	15.578	12.872	8.4847	4.4727	0.35824	8.0799	10.336	6.4622	4.5173	3.9645	11.882	4.9397	3.963	0	0	6.2696	0.31952	3.6933	0.91866	0.25042	0	2.2136	0	0	0
15.941	5.1904	1.5775	1.4391	0	0	0	0	0	0	3.6689	8.4329	0	0	0	0	0.98657	0	0.69299	7.5154	6.8237	6.0863	9.5204	7.8881	7.3237	8.0794	11.508	21.898	25.832	17.425	16.142	8.3335	12.463	10.023	7.9016	17.944	8.2204	9.4611	6.3497	9.0339	3.5411	5.7377	2.2632	7.7834	0	0	0	2.2454	0	0
12.612	6.7526	0	0.59672	0	0	0	0	0	0	0	0	0	0	0	0	0	8.2145	25.547	57.267	94.068	123.18	169.62	209.46	241.31	276.31	309.65	338.12	346.61	398.42	450.89	434.91	500.77	530.27	552.17	586.78	609.81	643.29	677.27	718.38	721.79	721.56	726.93	757.02	760.91	770.91	783.7	776.14	684.98	681.75
13.469	0.58102	0	4.9696	0	0	0	0	0	0	0	0	0	0	0	0	0	6.3351	23.056	26.224	45.729	59.661	76.521	94.334	110.73	124.65	170.3	183.38	210.59	225.37	238.59	232.49	230.37	241.57	246.01	284.89	294.66	327.5	380.65	418.91	446.55	503.25	527.87	597.2	640.09	678.83	707.09	771.9	832.96	842.62
8.0183	11.556	0	0	0	0	1.954	0	0	0	0	7.2618	0.53716	0	0	0	0	0	0	0	0	0	0	0	0	0	0	0	0	0	0	0	0	0	0	0	0	0	0	0	0	0	0	0	0	0	0	0	0	0
10.043	6.0698	0	3.4522	0	0	0	0.55489	4.5252	7.046	6.6301	11.401	6.0256	6.3488	1.299	0	0	3.9826	1.0076	0	0.18678	10.158	6.4097	7.1327	7.8606	14.274	11.95	20.88	10.01	16.674	21.351	21.336	27.759	18.744	23.563	17.741	23.78	25.752	27.822	20.462	29.524	34.529	32.032	40.769	24.763	20.541	26.065	29.82	36.198	27.188
5.7643	11.551	14.96	5.3217	0.3393	0	0	0	0	0	0	0	0	2.0862	0	0	0	0	0	0	0	0	0	0	0	0	0	0	0	0	0	0	0	0	0	0	0	0	0	0	0	0	0	0	0	0	0	0	0	0
0	0	2.0086	0.02158	0.40735	9.8092	2.3751	7.9156	2.6965	15.434	16.066	13.3	17.222	23.5	21.996	30.802	17.339	34.005	24.229	25.551	32.366	30.315	24.368	28.55	28.347	34.41	33.301	34.834	43.545	37.568	42.945	49.146	47.619	50.444	55.297	61.412	65.021	69.563	67.2	69.716	78.631	72.389	81.124	84.632	88.959	82.705	90.784	93.041	99.897	101.38
1.2129	8.3072	4.3261	0.78021	3.3475	0	0	0	0	0	0	0	0	0	0	0	0	0	0	0	0	0	0	0	0	0	0	0	0	0	0	0	0	0	0	0	0	0	0	0	1.7041	0	2.7069	4.4771	3.269	16.158	9.3914	14.158	11.531	10.305
3.5126	6.1492	0	3.451	0	0	0	0	0	0	0	0	0	0	0	0	3.2818	0	0.17255	4.9097	9.5898	18.054	23.188	21.459	23.41	16.203	25.217	25.059	31.19	31.068	39.511	43.329	43.631	46.055	43.148	47.136	40.193	35.448	43.83	47.366	49.122	48.901	51.538	55.405	62.308	69.82	66.033	75.668	81.223	76.321
8.8515	3.7016	0	3.4617	0	0	0	0	5.7528	0.28214	5.8366	11.77	9.5835	10.941	8.3071	20.784	40.67	76.186	133.28	189.19	256.76	315.3	388.81	484.18	567.97	655.19	722.33	816.41	884.54	922.71	998.5	1039.8	1121	1136.6	1126.9	1207.9	1258.8	1271.3	1319.8	1292	1335.8	1317.4	1334.2	1345.8	1343.3	1361.6	1371.8	1406.3	1379	1364.8
0	11.561	0	0.23095	1.7321	0	0	0	0	0	0	0	0	0	0	0	0	0	0	0	0	0	0	0	0	0.14285	1.6504	11.623	16.835	32.818	42.12	42.118	69.899	59.329	72.539	73.541	73.767	85.863	67.637	76.302	67.346	67.238	75.238	79.877	98.381	91.187	88.729	101.75	106.58	104.51
1.4017	4.0017	5.7761	0	2.6535	0	0	0	0	0.92915	14.049	12.144	12.578	27.927	28.26	36.881	36.12	42.785	55.668	58.89	62.937	53.61	68.003	76.511	77.2	86.186	91.248	91.551	95.473	104.97	97.043	113.3	121.02	119.63	134.9	141.13	144.58	147.64	142.01	152.08	133.39	131.33	122.43	127.24	125.95	130.7	119.98	126.66	139.93	133.56
0	0	0	0	7.7176	9.5395	2.603	0	0	0	5.5114	3.5241	12.295	11.123	0	1.4334	2.1461	5.897	1.2649	0	4.5589	2.178	2.2158	9.3678	8.1293	1.9359	11.616	9.6261	6.8144	5.3986	4.3234	0	0	0	0	4.234	0	0	0	0	0	0	0.69457	0	0	0	0	0	0	0
0	0	0	0	1.1233	7.7885	10.046	9.9913	14.975	11.994	12.698	6.3507	11.126	12.063	11.464	9.5542	11.967	9.9361	14.59	10.113	20.799	17.378	21.639	15.542	16.518	20.36	11.309	19.551	19.767	15.824	18.261	15.505	16.044	30.964	20.44	31.239	18.665	27.751	35.8	21.415	31.033	28.965	41.215	41.26	54.082	60.418	72.972	75.412	73.862	67.208
14.307	17.23	0	2.6158	0	0	0	0	0	0	0	0	0	0	0	0	0	0	0	0	0	0	0	0	0	0	0	0	0	0	0	0	0	0	0	0	0	0	0	0	0	0	0	0	0	0	0	0	0	0
0	0	0	0	3.9364	11.521	19.954	28.439	30.69	28.398	21.523	23.073	22.175	26.651	22.017	29.423	34.672	31.217	31.172	31.797	49.909	46.093	56.693	60.754	59.572	66.365	69.94	77.052	83.302	88.937	83.265	94.882	100.18	107.86	96.193	109.5	101.14	115.94	125.12	142.33	176.77	203.56	236.45	258.3	286.3	322.28	357.41	391.75	406.76	420.46
10.578	8.763	0	0.64284	0	0	0	0	0	0	0	0	0	0	0	0	0	0	0	0.13777	2.3729	9.7605	3.9255	4.6779	0	3.1057	5.5128	10.44	6.2358	9.7333	4.5012	16.624	4.871	15.996	12.651	13.129	19.732	11.403	18.385	15.375	14.559	18.758	21.754	26.378	27.533	24.377	20.892	22.796	19.751	13.365
0	0	0	9.7402	10.317	9.3746	2.6565	9.9665	10.461	17.474	8.3795	23.686	19.978	18.591	16.379	17.59	23.051	19.415	24.016	14.546	22.836	20.058	17.901	18.115	9.3596	18.112	4.4197	10.913	10.984	10.477	2.6182	0	0	0	0	0	0	0	0	0	0	0	0	0	0	0	0	0	0	0
1.8231	0	0	5.6473	4.4735	6.2503	0.67288	8.988	10.22	10.28	4.7407	16.543	13.187	8.6722	8.0577	3.4648	9.0412	9.8994	13.869	14.485	17.992	16.895	41.868	36.972	40.449	45.065	43.756	49.009	57.917	50.068	49.474	48.654	21.208	16.935	19.533	28.618	15.466	24.245	23.482	23.216	25.091	26.334	23.037	28.239	22.74	30.631	29.481	20.749	19.643	23.292
1.3419	0	0	6.1577	0	0	4.7031	4.9035	7.7559	3.8957	0.11337	16.893	1.5854	0	0	5.6453	1.3935	18.361	15.692	17.694	15.658	8.8956	0.68042	0	0	0	3.1129	0	3.3874	4.4706	0	7.1937	0	0	0	0	0	0	0	0	0	0	0	0	1.9765	4.5153	3.286	10.752	11.1	11.431
6.1949	5.9969	0	9.3058	0	0	0	0	0	0	0	0.62813	0	0	0	0	0	0	0	0	0	0	0	0	0.7657	0	0	0	0	0	0	0	0	0	0	0	0	0	0	0	0	0	0	0	0	0	0	0	0	0
0	0	2.5815	1.3715	10.31	0	10.866	20.457	18.273	23.237	16.591	12.308	14.877	14.646	17.366	13.198	23.545	21.727	23.894	36.966	53.995	58.228	71.695	66.146	70.628	85.448	93.439	103.68	113.37	116.9	123.6	126.61	141.16	139.69	144.1	158.79	145.63	147.55	149.15	143.97	157.69	144.17	145.52	148.26	145.01	162.96	148.97	162.15	155.71	158.74
0.89578	8.7852	0	0	0.083021	0	0	0	0	0	0	0	0	0	0	0	0	2.2627	15.992	42.341	61.796	77.884	97.767	115.42	136.98	160.18	183.47	187.52	206.28	209.05	218.11	232.36	231.44	239.1	252.6	264.11	270.96	283.81	282.52	291.72	277.59	279.52	282.68	271.08	283.28	258.24	282.84	290.97	281.68	261.63
0	1.718	0	2.1401	0.31621	0	0.94818	0	0	1.3918	0	0	3.2489	0	5.728	6.7888	4.9872	6.6745	5.1025	7.379	11.244	4.6125	10.844	9.7967	5.9236	9.6197	4.3098	3.4431	0	0.015244	0.45526	0	3.3031	5.8089	0	0	0	0	2.3222	6.8851	3.6458	1.872	0	0	0	0	0	0	0	0
10.046	0	0	0.30371	4.5477	4.5103	0	0	0	0	0	0	0	0	0	0	0	0	0	0	0	0	0	0	0	0	0	0	0	0	0	0	0	0	0	0	0	0	0	0	0	0	0	0	0	0	0	0	0	0
4.742	0	0	0	2.3895	3.9449	0	3.5128	0.10825	3.8634	3.0884	1.6283	0	6.0667	10.525	7.9697	13.961	7.2033	16.127	21.774	25.124	31.343	35.545	42.529	45.753	64.239	56.748	62.247	67.817	72.194	81.191	98.041	101.27	104.66	105.07	114.34	110.42	131.48	148.09	145.62	173.16	170.4	184.61	213.78	217.95	224.58	227.29	247.37	250.07	255.53
23.47	9.1035	0	0	0	0	0	0	0	0	0	0	0	0	0	0	0	0	0	0	0	0	0	0	0	0	0	0	0	0	0	0	0	0	0	0	0	0	0	0	0	0	0	0	0	0	0	0	0	0
4.529	0	0	0	4.4905	0	0	1.3105	1.9142	1.6022	0	5.1077	0	0	0	2.3873	0	5.4719	12.164	13.254	12.022	8.0156	9.4886	0.51205	4.1714	9.3368	12.501	15.397	16.071	14.161	16.824	19.819	22.113	18.828	20.307	27.49	22.601	13.093	16.195	26.891	28.909	32.858	22.218	25.229	30.738	23.309	15.158	26.715	17.86	15.144
0	0	0	0	0	12.218	15.662	16.177	19.684	29.05	23.91	10.981	38.645	43.611	44.94	41.199	49.816	46.824	54.646	60.011	74.299	83.171	90.685	88.496	88.929	83.165	85.98	86.608	90.36	91.399	96.715	97.919	96.977	112.44	101.88	120.71	104.01	120.57	119.41	111.48	128.32	134.19	126.33	134.39	134.59	141.84	151.34	153.52	145.71	147.67
15.687	7.6942	0	1.2126	0	0	0	0	0	0	0	0	0	0	0	0	5.0642	4.5601	7.2049	7.8407	7.1512	11.407	3.4323	8.9039	9.5361	13.093	10.034	25.812	16.658	20.279	15.048	13.955	15.954	10.013	4.2245	12.729	15.118	11.345	14.342	12.737	11.716	14.181	15.666	12.916	2.675	4.4073	13.066	10.181	14.717	13.712
0	3.6592	5.1389	3.322	0	0	1.983	4.5879	1.3149	0	2.0275	0	0	0	0	1.0045	7.7582	4.7821	2.7282	0	0	8.3669	13.977	20.241	27.607	34.612	30.467	38.95	40.032	49.698	58.869	49.789	56.211	56.384	63.984	58.88	56.012	50.129	48.671	53.429	44.01	42.263	51.238	51.528	59.95	57.314	51.508	51.91	52.377	59.852
6.7817	9.4636	12.611	0	1.8572	0	0	0	0	0	0	0	0	0	0	0	0	0	0	0	0	0	0	0	6.6172	17.835	45.14	71.604	112.26	154.3	190.39	249	281.01	334	368.87	412.12	469.18	507.77	526.47	570.82	590.24	582.58	619.31	648.1	677.5	649.26	673.74	697.01	692.71	679.01
0	0	1.8852	13.208	1.4207	0	1.9271	14.717	26.721	78.928	119.22	172.52	209.71	261.51	308.14	383.38	448.74	507.38	540.26	582.01	649.12	643.15	639.89	703.66	742.77	736.87	723.09	740.14	792.37	792.19	789.53	784.74	780.11	794.51	807.44	794.6	809.26	803.09	828.21	817.03	829.73	822.91	827.15	831.83	793.79	781	787.14	807.33	801.25	804.43
5.1183	0	0	0	0	5.0829	11.188	5.5987	12.774	31.16	21.93	30.754	26.604	43.556	53.701	47.167	44.319	52.498	51.866	54.119	45.647	42.386	45.46	46.278	52.538	47.656	51.506	44.36	47.132	59.132	53.124	48.844	52.826	62.507	64.063	62.451	68.618	75.661	79.178	77.578	90.806	85.108	91.922	88.97	90.569	90.676	83.433	85.553	81.823	67.294
0	0	5.6301	1.0308	0	7.206	4.4356	8.9083	6.0836	11.902	14.782	21.857	20.413	27.271	20.995	26.451	15.769	22.499	23.822	20.019	26.124	18.221	22.368	27.253	22.758	23.534	35.138	32.27	32.67	38.153	41.161	42.541	35.421	42.254	44.71	51.312	44.865	54.021	43.633	46.638	54.431	58.47	62.074	69.101	72.671	89.305	88.84	93.778	97.873	107.97
28.178	9.5072	0	0	7.0835	0	0	0	0	0	0	0	0	0	0	0	0	0	0	0	7.0943	0	0.31231	0	0	0	0	10.12	0	0	0	0	0	0	0	0	0	0.3767	0	0	0	0	0	0.61905	0	0	0	0	0	0
0	0	0	8.8491	0	0.31449	6.2827	8.9809	24.813	32.025	49.749	68.472	83.334	62.779	113.38	132.61	150.43	168.07	184.14	202.39	230.11	232.34	270.59	252.91	279	281.32	280.15	291.06	290	304.52	287.12	351.82	301.64	293.88	296.49	302.1	293.05	311.08	284.74	289.22	302.77	286.22	294.52	295.36	296.57	304.48	291.83	300.94	295.68	296.11
7.9103	1.6689	0	0	0.27868	4.0026	0	0	0	0	0	2.3567	0	0	0	0	0	0	0	0	0	0	0	0	0	0	0	0	0	0	0	0	0	0	0	0	0	0	0	0	0	0	0	0	0	0	0	0	0	0
27.91	0.82236	0	0	0	0	0	0	7.4183	3.6846	12.586	9.569	9.7666	21.899	14.73	22.169	25.091	15.264	19.92	18.147	13.954	11.408	8.8921	0	9.0363	8.4688	8.1575	6.5256	8.2164	12.654	8.1772	21.435	16.998	24.311	16.307	21.846	16.082	16.151	22.615	16.204	25.598	19.542	20.401	21.032	9.7097	18.322	20.532	18.459	22.458	20.744
0	0	0	0	0	14.72	12.465	18.518	21.389	17.948	15.114	16.942	24.243	18.781	13.36	15.609	19.044	20.56	21.959	13.079	24.203	15.334	21.851	19.479	16.257	8.7845	0.10561	14.222	11.206	10.279	12.942	14.037	9.61	20.142	18.638	24.372	9.7194	17.324	16.58	5.2974	12.515	15.497	12.954	14.966	13.906	12.653	25.642	14.772	19.016	18.616
13.508	2.1596	1.2496	0	0	5.0107	0	0	0	0	0	0	0	0	0	0	0	0	0	0	0	0	0	0	0	0	0	0	0	0	0	0	0	0	0	0	0	0	0	0	0	0	0	0	0	0	0	2.242	0	0
0	7.3402	0	0	0	0	6.3903	0	0	0	0	0	0	0	0	0	0	0	0	0	0	0	0	0	0	0	0	0	0	0	0	0	0	0	0	0	0	0	0	0	0	0	0	0	0	0	0	0	0	0
32.582	16.465	0	0	0	0	0	0	0	0	0	0	0	0	0	0	0	0	0	0	0	0	0	0	0	0	0	0	0	0	0	0	0	0	0	0	0	0	0	0	0	0	0	0	0	0	0	0	0	0
16.377	7.4389	0	0	0.89753	0	0	0	0	0	0	0	0	0	0	0	0	0	0	0	0	0	0	0	0	0	0	0	0	0	0	0	0	0	0	0	0	0	0	0	0	0	0	0	0	0	0	0	0	0
0	0	0	10	6.1507	0	2.4982	3.321	0.57321	3.3083	0	1.9706	0	0	0	0	1.8908	0	0	0	0	2.0535	8.8802	7.7625	3.8677	11.307	7.4922	2.2324	0	0.7504	0	0.79751	6.2413	9.356	0	0	0	3.6645	9.0995	23.463	15.987	10.131	4.5038	0	0	8.4632	0	0	0.9721	4.0049
8.8831	8.3991	1.4673	0	0	0	0	6.1156	5.753	0	0.68977	0	0	0	0	0	0	0	0	2.6004	0	0	0	0	0	0	0	0	0	0	0	0	6.764	5.6478	12.726	7.6192	1.3649	1.4587	0	6.3995	0	0	0	6.8238	10.71	0	0	11.433	1.2375	7.149
0.84525	3.3415	1.0906	0	3.2875	0	0	0.5383	0.3937	0	0	4.2114	0	1.1499	0	0	0	0	8.9806	14.51	17.048	23.749	29.499	31.625	33.175	38.394	50.509	56.154	80.701	94.531	87.547	114.48	100.24	119.48	116.96	124.07	99.301	97.482	101.05	117.37	118.24	138.46	139.82	152.78	140.79	148.56	141.26	142.98	124.13	139.97
0	0	0	4.2252	0	6.2614	2.3948	13.187	11.101	24.834	22.575	17.144	21.629	29.968	32.404	36.896	30.564	38.589	41.595	40.597	43.483	40.536	39.438	49.453	49.394	55.015	51.647	53.917	52.552	51.499	46.875	55.665	48.096	52.229	54.158	48.967	56.969	56.314	59.342	68.882	66.986	71.309	65.204	69.8	79.006	77.747	86.299	84.33	81.835	81.379
4.063	1.1415	0	0	0	3.2185	0	0	0	0	4.2927	0	0	0	0	0	0	0	0	0	0	0	0	0	0	0	0	0	0	0	0	0	0	0	0	0	0	2.55	5.0711	9.7513	25.62	20.361	31.097	29.066	20.345	47.177	56.047	80.227	68.118	81.421
0	0	0	0	0	7.8752	10.343	21.794	21.053	24.954	19.953	27.022	37.576	42.839	36.354	45.637	44.73	55.545	57.033	62.193	74.355	63.857	76.039	75.632	74.853	73.745	69.951	78.799	80.337	82.907	74.677	81.416	74.575	91.758	77.986	84.326	83.236	92.638	89.558	79.408	82.601	80.024	87.437	81.053	86.072	86.832	91.903	91.03	93.412	88.035
3.9384	0	3.0857	0.7775	0	2.7899	0	0	0	0	0	2.2204	1.6687	0	0	0	0	0	0	0	0	0	0	0	0	0	0	0	0	0	0	0	0	0	0	0	0	0	0	0	0	0	0	0	0	0	0	0	0	0
18.621	4.5307	0.15369	0	0	0	0	0	0	0	0	5.7499	0	1.5169	0	0	0	15.131	16.502	23.276	34.818	52.609	68.022	65.519	79.522	101.92	93.962	97.538	99.147	51.38	105.77	113.47	95.333	81.933	117.65	104.98	98.234	98.996	105.16	103.73	100.41	118.87	111.08	111.71	119.97	119.65	129.69	134.65	126.9	125.55
10.968	0	0	3.5501	1.4456	0	0	0	0	1.368	9.5519	15.092	11.599	10.764	17.492	27.416	39.175	45.032	43.934	55.097	58.214	64.618	55.909	56.559	63.761	68.281	62.362	63.557	65.773	65.936	74.716	60.217	62.342	63.343	58.098	56.425	54.05	47.061	50.486	50.779	55.561	50.911	52.212	47.961	37.57	45.235	48.124	47.723	48.035	39.018
6.7552	4.6005	0	5.1255	0	0.19031	0	0	0	0	0	0	12.524	12.501	8.8203	5.0532	0	0	6.9729	7.8729	9.0844	12.16	8.6231	0	0	0	3.9221	0.25102	0	0.097251	0	0	0	0.70296	0	0	0	0	0	0	0	0	0	0	0	0	0	0	0	0
0	0	0	6.7737	11.905	0	2.915	0	2.9831	0	2.1342	0	0	16.908	17.2	12.627	11.507	11.927	7.1623	11.639	9.178	9.778	7.7646	11.259	10.032	7.4415	14.918	12.706	14.903	22.367	21.079	13.671	18.195	14.972	12.502	22.457	19.392	24.522	28.44	29.754	31.358	28.521	36.306	38.837	44.629	40.206	41.44	39.237	47.507	50.618
1.375	4.8817	0	0	6.1928	0	0	0	0	0	0	0	0	0	0	0	0	1.693	4.5592	2.9257	1.8238	0	0	0	0	0	0	1.8036	0	0	0	0.57353	0.25686	1.973	0	0.9725	0	0	1.0819	15.076	11.371	18.396	14.519	18.965	24.584	16.704	16.333	16.045	15.271	13.418
0	0	0	2.1038	2.2337	8.7583	12.389	19.469	10.926	5.8219	13.973	6.5109	7.9153	6.8644	3.1345	8.6226	6.4683	9.5612	7.3174	17.189	32.864	28.12	31.113	30.08	31.613	37.641	30.726	39.041	42.848	37.731	39.509	48.637	45.394	58.434	49.002	63.565	44.496	56.638	57.205	44.364	65.015	65.271	72.018	68.03	68.719	72.016	77.57	70.626	73.714	75.055
0	0	2.6913	0	0	7.2612	2.6658	9.0762	15.046	8.3146	6.4085	16.117	9.4744	15.459	15.4	17.717	20.536	17.66	18.268	15.352	28.106	28.452	47.017	28.324	31.508	34.975	29.823	44.251	32.77	31.483	35.556	31.479	32.706	32.304	41.487	36.111	49.827	39.418	38.522	73.527	56.095	111.85	118.99	120.7	156.46	149.24	163.39	162.59	209.75	183.39
0	0	0	13.002	0	0	3.8991	1.7983	10.157	8.4644	0	0	0	0	0	0	0	1.6087	0	0	1.0825	0	6.6771	0	6.8185	0	0	0	0	0	0	16.94	0	0	0	0	0	0	0	0	0	0	0	0	0	0	0	0	0	0
0.65682	0	0	5.3049	0	3.5447	11.26	0.53438	22.219	16.13	41.064	58.321	56.077	55.62	70.145	92.702	114.12	112.4	118.62	120.2	135.16	136.85	148.05	152.03	157.46	161.12	145.22	168.48	171.74	169.74	175.57	158.76	168.58	160.95	157.21	162.19	165.16	175.88	169.23	163.92	176.61	165.07	172.73	169.91	157.96	148.9	148.71	154.55	156.18	141.94
0.11095	0	0	0.011684	0.44055	0	3.8238	0	0	0	0	0	0	0	0	0	0	0	0	0	0	0	0	0	0	0	0	0	0	0	0	2.0896	10.768	28.554	15.623	23.976	24.59	33.648	41.393	49.465	48.601	50.795	44.416	46.13	48.309	61.307	64.313	61.223	60.076	75.534
0	0	0.45089	0	0	8.8053	1.9967	7.3371	6.8065	14.428	17.02	10.693	8.28	14.047	10.447	16.47	0	7.1075	3.4135	4.2263	7.0111	0	0.6931	3.3827	0	8.6832	0	3.0121	3.0298	3.5146	4.9088	11.543	3.1098	6.8669	8.5796	9.8619	4.2527	12.507	7.6108	9.6897	6.0975	7.3802	12.512	13.365	17.401	17.242	16.098	15.511	24.827	19.821
10.109	9.4351	1.9529	0	0	0	0	0	0	0	0	0	0	0	0	0.91333	4.3141	2.3089	0	0.25852	6.2073	0.73241	0	0	0	0.28731	5.4754	3.9373	6.7259	8.7617	5.3675	2.5462	2.7736	0	0	6.2511	1.117	5.1028	4.2687	6.9676	2.1081	4.7228	6.0752	0	0	0	5.6271	0	0	0
7.1133	1.5026	0	1.0867	0	0	0	0	0	0	0	0	0	0	0.40067	0	0	0	0	0	0	0	3.4431	5.2632	11.162	21.42	13.914	13.401	17.942	13.971	3.3589	6.3226	9.8186	34.226	29.804	33.107	34.781	60.171	78.878	90.788	114.11	123.8	122.12	79.497	69.335	84.369	89.645	90.411	95.633	97.305
6.2693	0	1.6347	0	0	0	0	2.8555	3.4601	0	0	0	0	0	0	0	0	0	0	0	0	0	0	0	0	0	0	0	0	0	0	0	0	0	0	0	0	0	0	0	0	0	0	0	0	0	0	0	0	0
9.4916	15.497	0	0	0	0	0	0	0	0	0	5.4892	6.5885	16.063	0	14.609	22.66	53.486	91.932	122.16	128.4	231.49	258.95	212.64	278.85	307.69	361.99	460.59	507.5	499.81	643.12	579.26	542.04	706.27	736.48	793.21	782.04	790.93	789.5	823.59	833.7	845.68	748.08	709.2	709.04	723.36	665.78	683.04	674.96	690.21
0	0	0	0	0	16.12	15.207	24.687	25.318	29.093	27.724	37.857	38.055	45.831	47.357	58.572	54.396	60.925	70.292	60.961	85.759	67.851	79.677	80.809	80.496	80.234	81.731	89.732	105.59	92.803	89.411	93.4	99.938	109.87	90.894	111.43	94.563	104.14	107.56	99.817	105.91	102.83	108.06	102.13	102.55	102.57	115.63	111.63	115.13	111.29
14.358	6.6761	0	1.2031	0	0	0	0	0	0	0	0	0	0	0	0	0	0	0	0	0	0	0	0	0	0	0	0	0	0	0	0	0	0	0	0	0	0	0	0	0	0	0	0	0	0	0	0	0	0
0	0	5.9454	10.9	0	6.4264	14.805	10.586	9.5849	3.1395	1.0129	0	0	0.17351	0	0	0	0	0	0	0	1.499	3.6177	0	0	0	0	0	0	0	0	0	0	0	0	0	0	0	0	0	0	0	0	0	0	0	0	0	0	0
0	0	0	4.1873	10.594	0	8.9101	3.2912	2.5738	42.081	54.19	86.621	81.351	74.722	75.901	67.212	73.046	65.61	67.112	69.185	71.026	73.013	59.495	62.529	57.834	60.336	63.378	66.944	74.755	66.042	69.232	66.359	71.318	75.082	79.883	81.06	78.809	83.215	84.511	82.128	73.553	79.713	80.385	79.306	74.898	82.906	77.224	84.428	68.555	75.006
5.8875	11.629	6.4516	0	0	0	0	0	0	0	0	0	0	0	0	0	0	0	0	0	0	0	0	0	0	0	0	0	0	0	0	0	0	0	0	0	0	0	0	0	0	0	0	0	0	0	0	0	0	0
0	0	0	0	0	14.442	11.601	23.401	24.053	13.222	11.384	5.6798	12.459	10.434	8.6618	11.618	1.8826	19.053	34.393	27.259	53.145	40.718	55.378	68.944	72.284	89.76	86.561	111.39	130.33	143.6	194.35	190.38	206.72	262.03	257.87	292.61	293.75	322.21	320.2	330.27	354.29	362.5	380.16	381.75	410.66	441.59	424.58	428.07	434.79	426.41
1.986	5.6579	0	1.8491	0	0	0	0	0	0	0	0	0	0	0	0	0	0	0.97598	0.33684	4.523	13.05	23.531	23.426	18.675	24.497	22.758	28.302	23.973	32.012	29.744	29.905	30.539	34.761	27.295	36.179	28.749	30.373	19.423	25.482	24.693	23.047	20.964	20.302	20.161	31.306	26.292	28.073	26.512	20.38
13.512	8.6227	2.7411	0.12179	0	0	0	0	0	0	0	0	0	0	0	0	0	0	0	0	0	0	0	0	0	0	0	5.9146	5.8646	0	0	0	0	0	0	1.3224	0	0	0	0	0	0	0	0	0	0	0	0	0	0
12.567	1.3943	0	4.1864	0	0	0	0	0	0	0	5.3238	0	0	0	0	0	0	0	0	0	0	0	0	0	0	0	0	0	0	0	0	0	0	0	0	0	0	0	0	0	0	0	0	0	0	0	0	0	0
8.6473	0.42428	1.0734	3.928	4.3776	0	0	0	0	0	0	0	0	0	0	0	0	0	0	0	0	0	0	0	0	0	0	0	0	0	0	0	0	0	0	0	0	0	0	0	0	0	0	0	0	0	0	0	0	0
9.4425	0	0	4.2309	0	0	0.71443	6.3707	0	0.7028	1.3644	0.6788	3.8415	0	0.52275	0	0	0	0	0	0	0	0	0	0	0	0	0	0	0	0	0	0	0	0	0	0	0	0	0	0	0	0	0	0	0	0	0	0	0
10.116	0	2.3233	8.4339	1.3762	0	0	0	0	0	0	0	0	0	0	0	0	0	0.53411	0	5.4371	0	3.126	2.2697	2.1837	6.6994	8.1538	8.4318	16.782	26.096	30.733	28.533	40.645	41.31	44.794	58.985	52.198	73.124	74.788	82.906	84.7	88.334	97.28	97.894	98.161	107.09	105.02	104.82	116.99	105.25
0	0	0	7.6059	1.7274	4.3894	0	9.0271	5.3424	7.3226	6.7706	3.9288	0.58668	0	0	0	3.5151	10.843	5.1559	21.609	18.611	30.454	27.641	33.103	40.275	42.149	46.92	49.877	47.403	48.742	50.494	49.768	56.607	61.49	64.399	56.646	64.186	59.164	71.01	64.148	76.084	75.021	60.462	73.559	58.861	66.627	68.486	71.285	80.174	78.715
7.6206	10.104	0	0	0	0	0	0	0	0	0	0	0	0	0	0	0	0	0	14.532	15.26	9.4494	3.1453	7.6061	10.166	12.601	2.719	11.024	11.41	6.2337	7.1196	7.4177	12.597	7.6236	9.6694	5.4553	0	0	0	4.041	0	0	5.3596	14.816	23.439	14.388	22.693	34.36	38.719	36.605
5.4341	2.2066	0	4.7284	2.4747	0.11021	0	0	1.3816	0	0	6.0653	0	17.675	0	0	0	1.3411	3.7546	0	8.1847	6.0518	4.0551	0	8.6651	9.5563	2.9654	0	1.3438	3.3316	4.9119	0	5.8674	4.7767	8.9955	0	3.7763	0	0	0	0	1.1442	0	0	0	0	0	0	0	0
12.837	5.6936	0	7.5281	0	0	0	0	0	0	1.9076	0	0	0.84507	8.1147	0	0	0	0	0	0	0	0	0	0	0	0	0	0	0	0	0	0	0	0	0	0	0	0	0	0	0	0	0	0	0	0	0	0	0
0.64544	0	0	0	0.26621	6.0815	0	0	0	0	6.6055	9.8734	2.1999	2.2902	2.5541	5.5815	8.0972	9.0912	2.4829	6.5659	12.946	0	0	3.9203	2.7779	7.8691	7.8191	2.0009	0	2.5774	10.687	21.721	7.4648	18.28	36.132	13.336	17.465	20.053	9.9117	0	5.953	0	3.6669	6.824	11.001	0	8.1125	0	3.3691	0
0	0	0	0.31564	4.3885	10.843	22.948	29.557	28.619	34.514	25.876	33.657	20.539	34.915	22.593	24.347	23.447	31.654	35.188	7.2292	12.484	8.3048	13.236	10.266	8.2959	5.201	1.7558	4.2958	9.6042	1.6775	4.8642	11.225	2.8516	20.793	9.6478	34.886	23.14	26.614	38.274	42.611	65.776	65.661	79.865	95.355	83.498	96.257	99.163	103.62	105.92	113.16
0	0	0	11.639	7.7122	2.6515	13.702	20.569	22.149	25.775	29.458	32.937	35.175	26.356	24.869	17.819	31.995	14.304	25.278	22.119	24.974	24.542	20.105	27.181	26.656	42.855	50.028	44.19	44.487	55.24	68.192	68.277	76.506	91.37	95.75	93.693	97.551	108.89	111.64	122.81	131.83	143.78	152.18	147.74	161.59	158.02	163.76	193.66	189.72	184.03
2.3405	0	0	8.2657	0	4.9973	0	5.7737	7.4965	10.208	3.4564	12.249	9.9236	8.6136	0.39159	1.0663	0	7.9194	2.54	0.6455	6.5778	12.961	19.428	18.174	19.112	29.498	29.094	38.143	45.453	53.387	41.811	56.798	56.624	68.08	74.593	67.185	81.524	81.203	79.206	76.15	87.731	97.175	88.211	86.541	78.814	87.831	95.494	98.152	102.36	95.732
26.282	7.6651	0	1.491	0	0	0	0	0	0	0	0	0	0	0	0	0	0	0	0	0	0	0	0	0	0	0	0	0	0	0	0	0	0	0	0	0	0	0.38597	0	2.0136	0	5.3619	4.8737	1.7167	3.1743	0	4.1907	7.27	0
0	0	6.3929	3.2597	0	0	8.6325	0.17068	18.815	19.57	32.452	36.391	37.29	36.941	36.388	38.475	26.97	41.09	26.871	37.049	35.711	41.443	41.017	34.204	33.003	35.467	44.138	47.97	36.508	44.736	38.521	33.624	38.53	36.688	42.097	41.169	48.092	43.848	44.51	36.035	39.936	46.709	42.863	52.468	38.255	43.557	46.584	57.815	57.323	62.415
0	0	0	1.4647	0.25819	7.152	11.708	11.398	16.145	22.238	13.787	19.437	13.337	1.8851	15.819	22.475	13.105	23.922	26.811	30.182	31.823	30.511	27.779	35.684	31.072	29.906	39.412	43.668	42.839	42.855	40.513	51.55	42.332	43.852	44.819	40.388	46.453	41.311	45.554	60.67	54.861	51.325	40.454	46.623	44.336	46.165	32.391	38.893	34.181	34.178
6.1335	10.347	0	2.1072	0	0	0	0	0	0	0	0	0	0	0	0	0	0	0	0	0	0	0	0	0	0	0	0	0	0	0	0	0	0	0	0	0	0	0	1.2533	0	0	0	0	0	0	0	1.0123	0	0
15.837	7.0107	1.9571	0	0	0	0	0	0	0	0	0	0	0	0	0	0	0	0	0	0	0	0	0	0	0	0	0	0	0	0	0	0	0	0	0	0	0	0	0	0	0	0	0	0	0	0	0	0	0
28.292	0	5.5934	0	0	0	0	0	3.9256	0	0	0	0	0	0	0	0	0	0	0	0	0	0	0	0	0	0	0	0	0	0	0	0	0	0	0	0	0	0	0	0	0	0	0	0	0	0	0	0	0
5.4548	2.1206	0	0	4.166	0	0	0	0	0	0	0	0	0	0	0	0	13.974	26.931	23.842	30.405	30.607	20.785	14.163	21.576	28.6	39.466	34.994	37.567	44.144	48.142	57.536	46.427	44.838	59.072	57.24	61.718	57.614	69.668	72.945	71.139	77.194	68.965	78.151	88.479	84.519	81.128	76.294	77.158	82.433
0	0	0	0	0.99137	12.35	9.7878	21.784	12.953	17.763	17.358	7.6413	22.348	13.664	17.083	16.34	17.799	27.976	29.837	31.859	48.825	53.566	58.999	62.439	62.112	64.007	65.561	76.579	86.515	82.251	82.215	100.52	80.574	100.65	91.589	105.64	91.082	97.603	100.89	89.81	107.21	102.74	107.71	109.9	102.83	116.63	128.86	131.43	120.27	123.53
0	0	0	0	0	12.509	18.33	35.499	32.234	28.301	19.624	15.425	22.079	25.276	20.204	36.047	25.081	32.615	33.959	25.152	36.393	31.088	35.714	28.576	32.558	25.759	21.321	22.054	30.695	25.311	25.639	24.637	27.839	31.963	27.501	45.577	28.487	34.081	29.738	26.199	34.455	40.645	38.11	35.814	38.702	42.206	55.626	48.959	49.158	42.995
12.52	3.1697	0	0	0	4.3512	0	0	0	0	4.1876	0	0.67507	2.0482	0	0	2.9444	0.11269	12.38	4.5876	15.517	15.087	18.347	20.718	14.474	21.641	8.0614	21.167	21.289	20.622	12.675	18.481	20.673	17.668	14.172	14.419	11.579	14.377	22.631	13.345	14.565	10.539	7.9327	0.19212	7.3121	2.2404	0	3.2992	1.8685	0
0	1.2247	1.726	7.0016	0	0	8.7582	1.917	0	6.7257	0	1.3542	3.2314	0.2569	0.28828	4.9784	0	0	0	0.76001	0.75367	0	0	0	0	0	0	0	0	0	0	0	2.4491	0	0	3.6994	5.6817	0.44995	6.3628	11.673	2.2102	3.455	0.37063	0	2.2485	0	11.537	7.9001	0	0
1.966	3.1114	0	0	2.363	0	2.1729	0	0	0	0	0	0	0	0	0	0	0	0.61883	1.6034	1.0084	0	0	0	0	0	0	0	7.0185	4.4542	2.2099	9.3859	9.6822	12.542	6.6144	15.462	18.374	12.554	19.132	30.146	29.542	25.061	25.155	20.343	24.462	20.207	15.481	17.047	17.071	18.92
8.5684	0	0	2.1454	1.6884	0	0	4.0172	12.316	21.393	33.543	49.989	57.689	66.848	85.447	91.651	112.85	128.38	127.03	145.06	148.39	160.53	155.67	159.08	159.25	169.95	163.09	174.26	172.12	180.51	179.09	178.62	183.96	184.13	195.76	196.69	172.52	189.28	188.38	194.08	189.12	191.94	180.23	179.39	171.25	187.76	180.01	174.91	185.17	162.68
9.9879	8.3228	0.50279	0	0	0	0	0	0	0	0	0	0	0	0	0	0	0	0	0	0	0	0	0	0	0	0	0	0	0	0	0	0	0	0	0	0	0	0	0	0	0	0	0	0	0	0	0	0	0
9.8698	0	0.72594	1.4408	2.5951	0	0	0	0	0	0	0	0	0	0	0	0	0	0	0	0	0	0	0	0	0	0	0	0	0	0	0	0	0	0	0	0	0	0	0	0	0	0	0	0	0	0	0	0	0
29.243	0	3.2796	0	0	0	0	0	0	10.788	23.516	23.982	30.895	45.063	58.841	70.442	94.523	96.859	93.783	91.179	121.31	121.25	142.35	148.72	155.29	163.78	182.68	173.11	186.48	185.85	201.15	208.33	213.68	234.76	196.81	214.87	218.84	215.02	250.88	246.52	265.3	267.73	280.62	299.77	309.19	309.45	328.09	336.2	368.82	367.26
9.0281	0	0	4.0672	0	0.60426	0	0	0	0	0	5.5109	1.8848	0.31419	0	0	0	0	0	0	0	1.0845	2.6573	3.593	0.52354	0	9.5783	9.2083	0	1.3077	9.1269	10.095	2.8154	5.5959	3.8423	17.855	5.171	9.1356	0.45962	4.4447	10.148	2.2133	11.488	2.3469	0.75305	1.6578	8.245	4.0005	7.8981	6.6192
8.1158	0.69853	0	0.077524	4.2265	0	0	0	3.5771	0	0	15.874	16.732	13.489	37.385	55.237	76.627	89.094	105.78	127.39	129.79	138.38	134.11	148.03	152.44	158.05	167.38	166.94	172.24	176.6	176.46	179.7	175.28	163.78	154.49	166.51	167.11	170.59	172.85	172.56	169.15	163.03	150.02	155.9	154.12	142.27	141.54	142.68	129.07	126.1
22.036	2.133	0	0	0	0	0	0	0	0	0	0	0	0	0	0	0	0	0	0	0	0	0	0	0	0	0	0	0	0	0	0	0	0	0	0	0	0	0	0	0	0	0	0	0	0	0	0	0	0
0	0	0	2.1141	3.0113	8.4154	4.1742	0	0	0	0	0	0	0	0	0	1.2071	0	0	0	0	0	0	0	0	0	0	0	0	0	0	0	0	0	0	0	0	0	0	0	0	0	0	0	0	0	0	0	0	0
0	1.0358	0	4.0239	0.79764	0.69704	0	0	0	0	2.1827	2.7536	8.1753	13.902	5.0525	6.0435	3.744	7.0238	1.5505	6.5959	0	0	0	0	0	0	0	0	0	0	0	0	0	0	0	0	0	0	0	0	0	0	0	0	0	0	0	0	0	0
23.789	7.4212	6.3718	0	5.8563	0	0	0	0	0	0	0	0	0	0	0	0	0	0	0	0	0	0	0	0	0	0	0	0	0	0	0	0	0	0	0	0	0	0	0	0	0	0	0	0	0	0	0	0	0
9.9813	0	0	2.7543	0.91488	0.052087	0	1.4715	0	0	0	0	0	0	0	0	0	0	0	0	0	0	0	0	0	0	0	0	0	0	0	0	0	0	0	0	0	1.914	0.97326	4.5807	6.9959	23.742	29.38	34.513	42.431	54.715	65.237	74.501	88.262	96.454
8.5875	2.5619	0	1.1814	0	0.52438	0	0	0	0	0	0	0	0	0	0	0	0	0	0	0	0	0	0	0	1.6399	5.177	0	3.9163	0	0	0	0	0	0	0	0	0	0	0	0	0	0	0	1.9614	1.2207	9.5727	15.984	7.5696	16.503
7.5836	1.7772	0	0	5.3893	3.7235	0	0	0	0	0	8.2549	3.4275	9.9701	4.7564	2.1417	0	0	0	0	2.7377	1.1067	3.9511	6.5835	0.72391	6.9135	0	3.1079	1.2537	0	0	0	0	3.3504	0	1.7113	2.4803	4.3121	0.1398	0	0	1.0718	1.7135	0	0.028184	8.4876	0.64231	0.66016	0	2.7769
0	0	0.047175	0	0	7.8885	10.08	11.91	9.7711	15.309	18.081	17.554	18.463	16.708	16.242	20.676	21.782	11.764	25.562	12.861	24.889	21.978	23.531	29.949	26.892	37.657	20.573	30.958	30.773	29.734	28.641	34.286	31.362	39.774	28.234	30.769	25.166	34.725	37.287	45.511	39.641	38.108	36.745	30.745	27.053	30.098	28.841	34.183	24.814	46.005
2.0137	0	1.7354	0	5.3432	0	0	5.6589	4.9345	0	1.0892	0	0	8.3467	2.8869	11.189	11.748	5.9084	9.4879	0	1.5991	0	0.51465	1.4474	7.7298	0	10.672	8.6194	9.4583	15.143	10.416	5.1256	10.132	8.8916	13.078	14.462	20.897	12.11	20.387	17.837	17.017	14.426	9.5882	16.956	12.156	9.7338	16.334	14.046	14.566	11.581
5.2176	2.867	0	0	0	3.4883	0	0.43008	0	0	0	0	0	0	0	0	0	0	0	0	0	0	0	0	0	0	0	0	0	0	0	0	0	3.7533	0	0	0	0	4.4467	7.4435	6.0608	3.0463	0	0	0	0	0	0	0	0
25.165	10.594	9.6452	0	0	0	0	0	0	0	0	0	0	0	0	0	0	0	0	0	16.311	31.254	37.994	53.89	55.884	77.792	85.928	84.817	103.53	120.17	112.33	114.31	150.76	147.15	171.53	186.32	202.49	224.7	251.18	257.64	273.67	306.88	329.54	358.14	385.55	417.09	446.3	479.64	530.41	549.8
0	2.494	0	9.0698	3.6699	0	0	0	0	3.2622	2.9781	0	0	5.5867	1.9783	0	0.58554	0	0.85326	0	3.0613	0	0	0.7513	0	5.2377	3.0927	3.2587	0	2.5396	0	0.07647	0	0	0	0	0	0	0	0.39125	0	0	0	13.979	5.0188	5.9493	0.54524	0	4.8011	6.3392
7.3436	3.0834	0	7.46	0	0	0	0	0	0	0	6.8697	3.3203	0	0	0	0	0	3.5292	2.9318	0	1.8395	3.992	23.582	30.106	23.345	37.987	45.442	59.513	78.608	96.461	123.25	86.419	116.19	124.62	153.35	183.51	185.87	213.93	216.14	237.11	241.37	264.74	273.93	286.05	263.63	265.51	262.93	288.34	298.3
3.3793	1.9827	1.1031	0	0	1.1734	0	0	0	0	0	0	0	0	0	0	0	0	0	0	0	0	0	0	0	0	0	0	0	0	0	0	0	0	0	0	0	0	0	0	0	0	0	0	0	0	0	0	0	0
28.592	1.6777	1.346	0	0	0	0	0	0	0	0	0	0	0	0	0	0	0	0	0	0	0	0	0	0	0	0	0	0	0	0	0	0	0	0	0	0	0	0	0	0	0	0	0	0	0	0	0	0	0
0	0	0	3.5656	0	0	8.1076	0	0	0	0	0	0	0	2.1226	0	3.8232	7.2797	4.8732	6.4718	8.9492	14.206	11.785	5.1541	8.1555	0.28536	11.44	11.394	5.695	13.362	22.031	12.06	17.946	17.013	18.044	16.441	11.804	8.3647	17.042	16.228	14.057	17.788	15.1	23.392	37.242	38.946	44.61	48.012	48.566	52.271
0.38209	0	0	0.32812	1.0108	4.0205	1.9065	4.7898	18.224	34.918	52.286	58.955	64.424	70.181	84.713	87.68	93.577	97.891	109.25	116.49	120.66	105.67	113.08	115.62	114.28	121.18	127.73	136.2	139.68	157.8	166.5	170.85	178.47	200.14	202.13	231.4	221.98	236.38	242.68	239.81	246.56	262.54	280.54	280.32	280.12	284.19	294.74	275.03	292.41	303.91
7.9342	4.7482	4.2077	0	0	0	0	0	5.753	6.2863	0	1.6826	1.8112	0	4.2324	0	0	0	0	0	0	0	0	0	0	0	0	0	0	0	0	0	0	0	0	0	0	0	0	0	0	0	0	0	0	0	0	0	0	0
32.1	0	0	0	0	4.2693	0	0	0	0	0	12.562	0	0	0	0	0	0	0	0	0	0	0	0	0	3.7711	3.779	0	3.1513	2.916	3.2636	4.6284	10.817	0.74207	4.8603	0	0	0	2.1366	0	0	0	0	0	0	0	0	0	0	0
0	4.6993	10.518	0	1.3432	0	0	0	0	0	0	0	0	0	0	0	0	0	0	0	0	0	0	0	0	0	0	0	0	0	0	0	0	0	0	0	0	0	0	0	0	0	0	0	0	0	0	0	0	0
0	0	1.2852	5.9584	0.27335	11.618	6.8882	12.36	11.873	21.564	22.809	14.521	27.121	22.109	22.054	28.982	17.092	26.891	21.547	19.396	32.757	28.134	41.676	44.22	42.901	49.701	52.592	65.993	70.867	68.245	80.322	88.007	80.147	77.95	93.739	94.602	90.684	113.16	97.512	119.84	111.01	112.51	140.04	148.17	131.45	143.86	121.22	133.38	132.38	138.85
1.8794	5.5994	0	0	0	0	0	0	0	0.57019	0	5.0804	5.3673	12.478	3.6877	7.7181	5.4351	4.725	4.9745	15.884	19.628	20.614	24.487	40.459	42.274	51.546	64.482	69.002	73.765	76.445	86.373	82.533	85.686	84.469	88.111	98.656	88.977	100.17	105.61	110.86	102.44	110.29	103.31	98.885	97.035	104.48	112.84	108.73	102.67	97.833
9.6075	3.47	0	3.5365	0	0	0	0	4.7832	8.8499	0	2.1865	0	0	0	0	0	0	0	0	0	0	0	0	0	0	0	0	0	0	0	0	0	0	0	0	0	0	0	0	0	0	0	0	0	0	0	0	0	0
6.232	0	0.32763	0.81554	7.3839	0	0	9.3205	14.129	28.781	68.061	73.669	114.38	140.99	176.44	222.11	253.61	279.22	300.04	322.64	363.97	363.56	401.32	395.94	401.47	419.63	430.53	444.7	446.82	431.94	454.41	451.46	445.51	450.19	450.11	459.14	467.75	460.77	451.84	451.51	451.09	457.69	447.61	449.96	448.24	452.25	463.84	454.34	450.99	434.57
1.5893	2.7073	0	0.82278	1.4861	1.8196	0	0	0	0	0	1.191	0	0	0	0	0	0	0	0	0	0	0	0	0	0	0	0	0	0	0	0	0	0	0	0	0	0	0	0	0	0	0	0	0	0	0	0	0	0
0	0	7.062	6.1402	5.7469	3.0151	7.9527	8.1932	0	0	0	0	4.4042	6.8657	0	0	0	1.8299	0	1.5712	0	0	0	0	0	0	0	0	0	0	0	0	0	0	0	0	0	0	0	0	0	0	0	0	0	0	0	0	0	0
13.037	0	0	0	0.89019	2.678	0	0	0	0	0	0	0	0	0	0	0	0	0	0	0	0	0	0	0	0	0	0	0	0	0	0	0	0	0	0	0	0	0	0	0	0	0	0	0	0	0	0	0	0
17.272	4.8359	0	0	0	0	0	0	0	0	7.8816	3.6466	0	0	3.3705	3.6264	4.725	0	0	0	0.54896	0	0	7.4197	0	0.19054	0	0	0	0	0	0	0.53286	0	0	3.4584	9.3944	10.514	7.7691	0	3.3107	0	1.2219	1.9191	7.8038	4.8999	8.4474	12.2	10.429	3.0917
6.2611	7.7676	0.44539	0	1.6973	0	0	0	0	0	0	1.6642	0	0	0	0	0	0	0	0	0	0	0	0	0	0	0	0	0	0	0	0	0	0	0	0	0	0.10558	0	0	1.3033	0	4.0771	1.3113	6.1874	7.2279	38.113	36.486	38.488	38.489
0	0	3.3457	0.14034	0	9.428	1.7825	0	0	0	0	0	0	0	0	0	0	0	0	20.339	15.251	14.686	14.885	15.494	26.509	21.964	26.864	29.5	26.459	30.667	24.913	27.177	42.189	40.235	45.838	36.659	45.8	49.489	46.613	60.009	71.197	89.223	91.444	117.24	145.96	146.83	164.59	186.83	190.26	205.04
0	0	0	0	19.079	52.604	64.076	61.865	51.864	79.649	77.893	101.39	121.68	116.79	128.17	114.64	119.1	136.64	128.4	147.15	153.57	157.22	155.96	156.03	160.4	180.75	193.86	171.04	188.61	183.73	186.14	196.17	194.46	185.3	196.39	187.3	173.86	197.28	192.31	187.55	184.66	192.62	186.45	191.57	192.13	222.19	202.58	215.66	211.07	206.56
0	0	0	1.4784	5.3996	0	0	0	0.81317	2.4109	0	0	0	0	0	0	0	6.7432	9.3357	13.447	5.4131	8.5678	5.4648	0.081049	0	0	4.7196	3.9886	10.218	8.8595	0	13.711	5.8366	2.1048	4.6535	0	2.0452	0	3.9057	18.856	16.905	18.142	14.807	15.653	15.861	15.944	15.995	10.683	11.131	3.4025
2.2311	11.817	1.2027	0	3.3249	0	0	0	0	0	0	0	0	0	0	0	0	0	8.422	21.077	43.944	67.202	79.64	96.993	120.26	153.63	163.74	188.54	201.8	219.3	217.01	227.61	235.03	258.24	280.09	276.32	285.78	290.42	338.91	352.66	355.99	348.79	319.48	344.98	356.2	352.5	375.87	370.74	388.17	391.1
0	0.11756	2.1605	0	2.5482	2.1899	0.91771	0	0	0	0	0	0	0	0	0	0	0	0	0	0	0	0	0	0	0	0	0	0	0	0	0	0	0	0	0	0	0	0	0	0	0	0	0	0	0	0	0	0	0
1.9035	1.5731	0	3.4392	0	2.0808	4.7106	4.6037	4.8095	8.4213	0	8.2048	0	0	23.658	24.597	31.02	60.325	75.409	78.037	85.986	97.283	88.076	76.421	94.39	73.884	101.62	103.18	101.24	108.08	89.447	100.77	97.206	96.069	81.855	104.55	94.276	96.506	99.5	125.31	99.681	113.33	83.521	100.29	105.87	80.834	74.046	77.942	70.394	65.027
3.3975	6.7268	2.2182	0	0	0	0	0	0	0	0	0	0	0	0	0	0	0	0	0	0	0	0	0	0	0	0	0	0	0	0	0	0	2.9411	3.7622	0	0.61262	0	0	0	0	0	0	0	0	0	0	0	0	0
7.6408	6.3545	0	0	0	0	0	1.891	0	0	0	0	0	0	0	0	1.4865	0	0	0	2.759	0	8.6715	4.8688	0	4.41	0	0	0	0	0	5.9099	0	2.5583	0.16579	0	0	0	4.4018	14.55	6.5797	0	0	0	0	7.0926	0	4.6192	0	4.1082
1.1351	0	0	6.8877	0	0.2298	4.4941	1.6352	5.4044	7.5501	3.63	16.769	5.9052	5.0419	0	0	0	2.1256	0	0	1.4883	3.7713	0.98968	0	7.876	0.23942	7.9412	10.224	0	8.3635	5.4511	10.193	17.586	7.2765	12.836	18.427	19.676	7.9141	22.237	14.95	21.784	16.478	22.294	0	5.3254	16.418	0	0	5.6518	0
0.3736	2.6344	0	10.297	3.1871	0	0	0.86209	0.35879	0	4.1285	1.6731	8.9838	18.306	11.919	14.016	12.909	5.2019	10.346	2.9787	5.1778	0	10.44	2.0414	5.3065	0	0	2.9164	3.3893	4.6328	11.288	0.35033	1.2635	10.394	5.9535	14.765	15.687	8.3559	10.92	5.5728	14.45	9.0694	14.508	11.861	7.0302	6.1235	15.679	13.65	17.484	11.677
42.674	19.511	14.393	9.8252	0	0	0	0	0	0	0	0	0	0	0	0	0	0	0	0	3.8212	0	0	0	0	0	0	0	0	0	0	0	0	0	0	0	0	0	4.9999	2.2909	14.015	32.552	32.882	43.182	40.249	47.06	56.657	55.69	75.064	78.352
6.5487	2.8524	0	10.722	0	0	0	0	0	0	0	0	0	0	0	0	0	0	0	0	0	0	0	0	0	0	0	0	0	0	0	0	0	0	0	0	1.324	0	1.3448	3.3692	5.9868	4.1596	13.852	15.919	17.521	14.359	19.243	21.523	21.864	23.506
1.4232	0	5.9287	4.4189	0	3.822	0	0	0	0	2.7798	0	0	0	0	0	0	0	0	0	0	0	0	0	0	0	0	0	0	0	0	0	0	0	0	0	0	0	0	0	0	0	0	0	0	0	0	0	0	0
0	0	0	6.5255	0	11.931	13.686	34.523	66.439	108.23	162.68	229.58	291.34	345.87	408.95	506.24	564.94	645.33	685.31	746.14	811.12	835.8	911.65	925.37	941.77	983.18	1019.6	1031	1069.3	1060.3	1085.6	1092.7	1077	1133.6	1158.8	1124.3	1156.3	1131.8	1136.8	1105.4	1109.7	1117.6	1126.9	1121.6	1115.8	1133.4	1137.7	1123	1158.6	1138.7
0	0	0	3.7273	7.7366	1.8256	4.557	3.2835	5.4805	5.6652	9.9141	1.3747	8.8136	23.887	15.467	23.273	19.657	17.366	19.961	19.448	16.458	15.489	13.938	22.838	26.424	19.672	16.417	16.86	29.947	34.402	31.217	32.473	34.877	52.923	47.23	46.184	47.49	42.166	42.446	46.372	46.192	43.159	46.456	43.405	51.168	45.587	50.817	50.714	55.447	51.069
2.422	0	1.2889	0.10834	1.5176	4.3595	0	0	0	3.9608	6.9129	7.4118	0	0	3.9203	0.47294	7.6466	4.8999	8.3335	1.3781	6.8179	4.8701	0.057932	0	0	0	0	0	0	7.6015	0	0	0	0	0	0	0	0	0	0	0	0	0	0	0	0	0	0	0	0
5.8642	9.3817	0	8.489	0	0	0	0	0	2.9179	0	0	0	0	0	0	0	0	0	0	0	0	0	0	0	0	0	0	0	7.6967	0.065524	23.713	17.051	25.452	31.405	31.233	38.928	38.732	39.442	49.331	49.327	51.618	49.828	64.036	60.357	65.493	53.933	62.091	59.806	58.991
0	1.0634	0	0	0	3.688	2.9596	0	0	0	2.9489	4.7456	0	0	0	0	0	0	14.404	31.111	60.873	63.818	87.671	105.34	110.43	133.4	147.64	155.83	191.9	196.34	222.62	233.69	241.6	248.65	248.16	279.22	296.06	306.15	318.85	311.62	316.86	312.06	321.98	307.17	311.88	311.79	325.53	309.37	324.32	316.76
0	0	0	0	3.5508	18.215	17.676	24.582	9.9166	13.523	15.871	14.686	16.634	17.631	16.914	17.064	10.9	20.745	20.918	14.02	20.379	28.987	46.561	49.814	57.353	79.937	88.788	111.1	147.65	163.28	182.36	213.98	234.82	266.82	289.23	321.69	321.14	363.13	370.76	359.81	373.81	381.21	402.45	404.86	435.27	449.27	444.87	467.42	432.83	441.84
5.7959	0	0	4.0156	1.4545	0	1.3908	0	0	0	0	0	0	0	0	0	0	0	0	0	0	0	0	0	0	0	0	0	0	0	0	0	0	0	0	0	0	0	0	0	0	0	0	0	0	0	0	0	0	0
20.484	19.884	4.2043	0	0	0	0	0	0	0	0	0	0	0	0	0	0	0	2.8041	1.1426	0	12.203	0	0.94537	0	0	0	0	0	0	0	0	0	0	0	0	0	0	0	0	0	0	0	0	0	0	0	0	0	0
3.9371	17.272	5.9315	0	0	0	0	0	0	0	0	0	0	0	0	0	0	0	0	0	0	0	0	0	0	0	0	0	9.2477	25.026	44.836	74.339	99.538	128.44	155.23	174.61	205.16	219.14	252.16	276.81	310.28	317.5	333.58	340.12	392.21	413.01	447.3	443.92	466.29	456.33
2.6392	0	0	1.9443	2.5134	5.6434	0	0	0	0	0	0	0	0	0	0	0	0	0	0	0	0	0	0	0	0	0	0	0	0	0	0	0	0	0	0	0	0	0	0	0	0	0	0	0	0	0	0	0	0
2.3517	16.448	21.134	0	1.0451	0	0	0	0	0	0	0	0	0	0	0	0	18.657	29.689	46.626	43.771	46.384	30.904	47.304	57.179	78.748	89.812	96.086	103.22	116.9	113.58	128.69	126.46	142.8	133.8	140.97	142.18	140.31	140.42	155.68	141.85	166.02	167.74	163.36	159.09	141.45	136.47	144.93	147.54	157.54
14.004	7.6083	0	6.081	4.7875	0	0	0	0	0	0	0.13603	2.3162	18.885	27.15	36.948	51.964	57.383	74.754	95.12	98.216	109.61	67.551	115.56	137.89	144.72	146.45	151.15	147.78	167.55	161.57	128.96	165.24	172.35	167.17	184.13	157.57	180.1	163.23	180.93	170.63	168.64	172.13	167.86	160.62	161.67	158.19	159.99	169.17	134.36
0	3.5417	4.1062	1.445	0	0.12772	3.1228	0	0	0	0	0	0	0	0	0	0	0	0	0	0	0	0	0	0	0	0	0	0	0	0	0	0	0	0	0	0	0	0	0	0	0	0	0	0	0	0	0	0	0
6.939	0	0	6.5769	0	2.7568	0	1.2922	3.2494	3.1923	3.0087	11.797	2.9659	0	0	0	0	0	0	0	0	0	0	0	0	0	1.8743	2.1108	0	0	0	0	4.8199	4.235	1.0684	0	2.0828	0	2.9391	0	4.9512	4.1402	5.1876	2.6523	0	0	0	0.71182	0.97931	0.37342
12.558	0	0	0	0	1.5454	0	0	0	0	1.1812	0	0	0	0	0	0	0	0	0	0	0	0	0	0	0	0	0	0	0	0	0	0.57998	10.993	7.0937	15.652	21.33	21.343	27.969	20.666	28.21	21.53	16.594	14.006	7.2619	7.8944	1.8114	3.1462	7.9848	25.353
1.2575	6.6695	9.6634	0	2.6457	0	0	0	0	0	0	0	0	0	0	0	0	0	0	0	0	0	0	0	0	0	0	0	0	0	0	0	0	0	0	0	0	0	0	0	0	6.7223	8.6308	23.016	23.082	28.809	39.889	49.735	59.603	12.961
0	0	0	0	2.825	2.3923	2.1115	9.0965	4.3812	5.8735	10.05	10.757	15.504	21.796	22.543	26.175	24.057	20.346	19.949	16.148	20.003	12.166	9.16	11.212	11.95	6.8848	12.481	13.544	14.703	20.366	19.255	23.034	24.244	38.835	50.912	68.936	99.254	118.33	151.88	185.25	229.24	274.87	312.27	376.3	386.93	437.5	488.4	524.78	577.16	598.87
0	2.4252	0	1.921	0	6.7269	7.6831	3.0294	0.62878	0.61734	0	0	0	0	0	0	3.5595	9.6164	17.432	33.646	50.746	66.941	88.733	105.99	119.66	115.16	149.16	165.68	174.16	188.8	213.64	217.35	205.09	213.59	212.7	221.99	217.83	227.24	235.92	252.97	247.69	241.54	245.74	260.42	264.39	259.4	258.99	267.37	278.59	287.66
6.9659	3.1642	0	0	0	1.7262	0	0	0	0	0	0	0	0	0	0	0	0	0	0	0	0	0	0	0	0	0	0	0	0	0	0	0	0	0	0	0	0	0	0	0	0	0	0	0	0	0	0	0	0
0	0	5.4864	0	2.4869	0	0.45012	1.5885	1.2873	9.4769	1.8683	9.2724	7.0782	6.0592	9.4851	6.5061	7.0257	6.9814	9.7031	8.4941	4.1227	3.3025	9.3297	6.3762	4.0508	0.71983	7.7295	0	1.1783	4.0193	1.8124	7.5535	8.8159	9.4566	12.474	31.331	42.694	53.971	66.677	70.516	85.445	105.07	108.82	111.84	116.91	125.07	121.56	140.38	143.3	148.95
0	6.8554	1.4541	0	0	0	5.9958	3.1675	0.86321	2.0911	4.2188	0	0	1.2874	3.9267	0	0	0	0	3.7999	0	0	0	0	0	0	0	0	0	0	0	0	0	0	0	0	0	0	0	0	0	0	0	0	0	0	0	0	0	0
0	0	0	0	0.78805	8.297	6.3433	0	0	0	4.0241	1.9578	0	0	0	0	0	0	3.8881	0	8.1794	0	9.4065	7.0455	0	16.321	20.432	50.447	88.792	105.6	152.57	179.24	230.14	251.53	290.04	360.08	402.07	444.58	510.47	547.43	587.72	643.43	666.36	718.61	717.12	732.42	791.94	794.24	823.33	854.12
0	0	0	4.7584	4.792	6.1582	4.3845	10.922	7.3164	11.7	7.8112	9.3069	20.692	11.738	19.362	19.725	24.631	18.805	27.003	20.993	28.442	25.632	22.886	25.481	19.528	31.001	19.565	22.951	9.4082	19.231	19.864	22.958	14.991	27.516	14.984	13.009	7.6085	15.096	21.487	23.851	21.86	14.339	3.5517	7.99	0.16342	1.9599	3.5524	0.98976	0	4.93
3.7736	0.002342	0.29186	0	3.4768	0	1.3299	10.591	2.9065	8.4378	28.894	20.872	42.938	56.568	96.643	93.871	110.87	114.56	105.74	126.26	127.82	145.17	139.06	146.49	131.64	145.15	135.6	164.7	148.63	148.7	157.9	142.39	125.64	138.86	125.73	141.81	116.44	140.23	120.71	121.97	118.03	100.47	108.88	102.92	113.16	132.74	126.26	136.66	126.96	130.49
3.3309	0	0	4.0804	0.53179	0.80944	2.2533	7.0454	4.1502	5.81	2.0025	1.5694	5.7571	16.544	14.259	17.161	12.637	15.167	18.52	12.868	30.777	27.033	40.87	48.858	53.409	67.741	78.149	83.587	92.643	111.75	97.348	104.94	112.25	125.03	140.34	156.89	168.72	181.25	202.11	227.97	240.2	258.63	264.25	282.34	297.98	313.35	349.07	335.03	365.88	378.86
0	0.20939	0	6.8874	2.5678	2.1156	0	0	5.3613	1.2107	1.032	12.808	9.1504	19.962	10.321	4.6468	4.5169	6.3521	3.9087	4.4996	0	0	7.542	12.558	0	0	0	1.6025	0	0	0	0	0	0	0	0	0	0	0	0	0	0	0	0	0	0	0	0	0	0
8.2998	7.8082	4.5064	2.7309	0	0	0	0	0	0	0	0	0	0	0	0	0	0	0	0	0	0	0	0	0	0	0	0	0	0	0	0	0	0	0	0.006548	3.0795	18.291	20.272	23.634	46.654	46.716	65.271	63.862	62.307	55.743	60.801	62.557	71.84	68.476
8.7249	0	0	2.1549	0	0	0	0	0	0	0	0	0	0	0	0	0	0	1.538	0.11147	1.0757	9.0646	0	8.9954	5.9173	8.9299	6.3186	9.7906	14.24	16.076	11.975	14.542	1.6784	11.268	7.0328	2.2716	1.9921	1.8108	0	0	0	0	0	0	0	0	0	0	0	0
10.722	14.493	0	0	0	0	0	0	0	0	0	0	0	0	0	0	0	0	0	0	0	0	0	0	0	0	0	0	0	0	0	0	0	0	0	0	0	0	0	0	0	0	0	0	0	0	0	0	0	0
1.7812	4.2177	12.504	2.2151	1.3267	0	0	0	0	0	0	0	0	0	0	0	0	0	0	0	0	0	0	0	0	0	0	0	0	0	0	0	0	0	0	0	0	0	0	0	0	0	0	0	0	0	0	0	0	0
2.9027	4.4717	0	0	0	0.56128	2.3057	3.0157	3.2605	6.2135	7.4032	7.2188	5.7087	6.1053	0	0	5.2003	6.0598	6.6118	3.6088	4.7253	9.5381	7.7003	1.5897	0	0.23988	0	4.3538	3.7455	4.9905	0.29716	16.338	0	8.9572	2.8148	5.038	2.9188	4.2484	13.9	14.707	11.663	13.709	24.835	21.58	26.884	25.74	21.177	25.902	26.461	22.096
18.255	11.273	3.7636	2.0447	0	0	0	0	0	0	0	0	0	0	0	0	0	0	0	0	0	0	0	0	0	0	0	0	0	0	0	0	0	0	0	5.5177	47.814	70.778	124.6	185.29	247.47	305.09	339.54	394.51	463.74	525.1	553.38	593.9	605.4	595.5
0	0	0	0	0.18866	12.415	10.226	18.73	18.257	19.774	18.573	22.875	26.676	34.058	27.165	33.464	35.981	47.191	51.297	51.482	66.33	61.18	61.065	68.643	68.208	71.88	66.978	75.868	90.249	87.376	85.883	95.212	95.507	110.16	99.541	111.5	104.04	116.27	118.08	116.93	126.48	121.08	132.64	123.03	138.13	134.82	139.76	139.1	149.77	140.45
6.8943	4.3362	7.2499	0	0	0	0	0	0	0	0	0	0	0	0	0	3.8355	0	5.7432	1.2518	18.737	10.279	15.678	26.515	27.946	28.076	36.815	40.744	45.851	50.655	56.309	50.403	54.396	43.651	43.918	54.964	55.055	61.448	67.507	59.229	64.166	75.012	107.61	98.453	106.19	101.38	105.2	118.64	121.08	132.94
0.61826	0	2.7732	0	11.719	0	0	0	0	0	0	0	2.2771	0	2.1124	0	0	0	0	0	5.2397	0	1.7566	0	0	0	0	0	0	0	1.7587	0	1.7274	5.0777	12.818	10.69	13.198	17.607	15.543	15.504	12.946	21.996	22.747	26.576	33.107	37.613	41.598	49.074	50.794	50.918
8.8677	0	0	3.0229	0	0	0	1.2235	1.9575	7.1869	6.0063	14.884	6.3734	7.4734	4.8711	0	0	0	0	0	0	0	0	0	0	0	0	0	0	0	0	0	0	0	0	0	0	0	0	0	0	0	0	0	0	0	0	0	0	0
5.4793	0	0	2.856	0	1.5883	3.2493	0	0	0	0	0.84537	0	0	0	0	0	0	0.80599	0	2.4464	0	0	0	0	0	0	10.203	11.992	0	20.307	18.683	9.9743	14.397	11.65	12.453	8.2071	14.449	21.971	12.223	26.102	26.356	32.784	41.597	57.914	52.184	73.308	64.483	93.96	105.81
4.2109	2.7207	0	0.3499	0	0	2.7071	1.832	5.3173	1.589	6.0139	10.569	0	0	0	0	0	0	0	0	0	0	0	0	0	0	0	0	0	0	0	0	0	0	0	0	0	0	0	0	0	0	0	0	0	0	0	0	0	0
0	0	0	5.1035	16.618	35.898	57.862	63.918	148.09	231.68	339.11	416.23	519.42	580.95	604.29	651.06	793.28	680.87	730.24	778.93	785.35	829.88	884.55	876.14	862.25	866.66	853.01	876.29	885.94	863.09	874.08	844.33	857.79	850.98	875.71	867.04	862.31	840.27	843.06	859.4	845.61	855.68	861.39	859.52	849.78	830.45	816.42	869.26	825.03	831.39
0	8.0517	0	0	19.128	0	0	0	0	0	0	0	0	2.8309	0	0	0	0	0	0	0	0	0	0	0	0	0	0	0	0	1.3503	0	0.074503	2.7887	0	0	6.6844	0	1.9111	12.868	13.958	5.3592	7.1495	3.2721	4.4904	7.4913	11.616	9.5	15.471	9.0152
12.525	0	0	0	0	0	0	0.016346	0	7.5537	1.4893	7.2766	11.262	6.511	15.357	15.923	22.215	16.676	23.233	28.782	50.005	44.095	53.493	52.718	50.416	68.849	56.377	62.579	58.841	51.811	49.236	54.756	56.019	58.633	61.972	57.942	55.343	61.758	78.831	89.478	89.43	70.167	63.736	70.471	60.501	85.017	80.731	85.79	77.406	86.327
0	0	0	0	6.3447	12.95	0	4.3984	8.6707	12.558	4.3935	4.6479	3.1147	25.965	17.128	20.107	19.65	12.182	14.279	14.07	11.817	10.355	21.101	15.807	31.507	46.705	29.339	50.686	60.659	68.024	65.775	51.383	64.429	66.318	58.756	71.933	72.037	70.675	71.484	71.911	80.397	77.039	69.469	81.763	77.6	75.724	77.584	69.967	75.418	61.594
5.0873	1.5683	0	0	0	0.67084	0	0	0	0	0	3.9984	0	0	0	0	0	0	0	0	0	0	0	0	0	0	0	0	0	0	0	0	0	0	0	0	0	0	0	0	0	0	0	0	0	0	0	0	0	0
10.72	0	2.682	0	0	0	2.128	0	0	0	0	0	5.2644	0	16.087	9.1924	12.161	17.012	13.431	2.4661	17.937	19.504	21.272	31.62	29.162	31.718	18.751	18.199	19.24	24.559	20.454	13.892	23.281	21.653	16.112	18.445	5.4134	12.319	14.402	3.0173	0	0	0	0	0	0	0	0	0	0
7.3748	9.1973	0	0.33863	0	0	0	0	0	10.677	14.931	24.524	24.723	38.382	36.34	38.621	40.974	60.69	68.48	73.066	101.02	134.41	160.21	114.38	136.5	155.58	160.68	173.38	179.88	196.91	294.57	320.97	221.53	211.29	222.23	229.68	248.81	250.97	244.64	249.04	243.65	248.34	246.65	240.23	245.24	243.31	246.99	259.37	230.38	222.06
5.8846	0	0	6.5024	0	0	6.0911	0	7.3472	5.4394	11.319	11.722	11.735	21.386	25.143	37.249	37.739	32.978	38.576	43.987	55.352	53.625	52.441	49.726	53.955	40.766	54.268	56.485	47.676	56.676	54.664	55.636	53.458	55.912	57.218	63.478	62.832	45.833	54.458	55.332	56.746	50.358	46.851	52.39	54.894	46.56	55.132	59.919	59.074	53.875
1.2352	0	0	6.0896	0	0.99315	0.90663	21.163	34.648	60.725	85.232	125.87	143.3	170.99	182.94	212.08	236.85	252.94	272.59	281.24	292.66	316.24	317.04	323.1	329.29	300.09	340.05	333.6	305.63	317.38	315.45	320.55	306.98	287.79	286.93	295.53	285.24	279.83	280.07	264.48	289.81	284.9	276.2	257.51	256.31	243.7	243.02	250.21	239.69	241.02
20.626	4.6413	0	0	0	0	0	0	0	0	0	0.36561	0	0.14635	0	0	0	0	0	0	0	0	0	0	0	0	0	0	0	0	0	0	0	0	0	0	0	0	0	0	0	0	0	0	0	0	0	0	0	0
9.0855	0.40973	0	4.1294	0	3.247	0	2.6321	0	1.5232	2.7583	7.5387	0	4.0453	0	0	0	1.0175	0	0	2.3915	0.37285	0	0	0	0	0	0	0	0	0	0	0	0	0	0	0	0	0	0	0	0	0	0	0	0	0	0	0	0
15.746	0.76962	0	10.537	0	0	0	0	0	0	0	0	0	0	0	0	0	0	0	0	0	10.226	0	0	0	0	0	0	0	0	0	0	0	0	0	0	0	0	0	0	0	0	0	0	0	0	0	0	0	0
9.0877	1.7731	1.0392	2.1411	0.096322	0	0	0	0	0	0	0	0	0	0	0	0	0	0	0	1.3992	0	0	0	0	0	0	5.755	4.6648	7.2691	4.087	0.34079	5.2004	0	0	10.137	0	4.1898	0	0	0	0	0.58459	2.4395	0	0	0	0	0	0
0	0	0.24103	0	2.4831	5.8532	6.2678	14.681	9.8321	17.944	25.261	27.933	28.256	42.683	35.983	47.288	34.957	42.025	44.323	48.729	50.592	50.085	56.477	53.222	51.933	63.661	58.076	60.396	71.26	65.119	76.474	86.116	75.103	79.688	70.517	72.046	73.096	81.253	80.71	76.934	91.546	88.85	90.067	95.828	93.806	96.75	100.47	93.399	114.75	105.31
3.9577	3.0702	0	0	0	0	0	4.3204	0	2.1718	0	0	0	0	0	0	0	0	0	0	0.78737	0	4.2323	9.5528	0.69943	16.773	0.74944	4.1117	0	8.7121	8.9879	14.436	11.797	6.8411	12.443	2.2352	0	0	17.169	0	0	0	0	0	0	0	0	0	0	0
0.72381	0	0	1.9416	2.4845	0	5.4283	3.8063	0	0	0	0	1.0398	0	3.7386	1.1147	11.256	0	2.0731	8.4391	9.2047	13.374	18.212	9.3792	15.962	14.017	13.597	12.228	14.978	10.772	10.225	10.469	12.96	8.2625	16.947	9.2864	16.323	17.655	11.45	15.045	9.4253	10.372	12.478	6.862	8.6563	16.024	18.875	11.346	12.398	8.968
0.80615	6.8048	0	1.5232	0	0	1.3179	1.1686	8.4889	5.1333	7.3506	0	0	7.6056	3.3703	7.6807	6.3116	9.4076	5.4343	21.195	23.388	21.742	17.404	15.185	24.898	23.983	21.859	28.952	24.984	33.476	32.872	29.226	28.249	27.842	34.249	25.78	28.421	26.665	30.848	28.002	25.558	27.562	27.688	28.084	39.91	35.435	39.441	44.144	41.779	50.764
14.092	3.5321	0.67149	0	0	0	0	0	0	8.6301	0	12.34	2.578	17.336	11.839	6.1977	16.266	10.183	14.622	15.129	15.744	10.399	16.686	22.336	23.757	30.497	28.636	41.818	33.246	44.823	43.986	54.529	47.706	43.985	37.544	46.284	45.163	52.191	59.405	43.941	59.809	51.884	58.008	63.229	61.714	53.474	56.454	61.92	51.318	62.815
0	1.0991	0	2.6593	4.5662	2.9896	1.8674	0	0	0.46595	6.0065	0	3.0464	14.423	4.5702	11.813	5.9772	0.27874	3.1098	2.1398	1.3389	1.9294	3.063	5.0959	3.8363	0	0	0	0	4.977	0	0	0	1.7899	0	0	0	0	0	0	0	0	0	0	2.4451	0	3.6172	9.6034	0	2.6208
11.486	2.3829	0	10.885	0	0	0	0	0	0	0	3.0289	0	0	0	0	0	0	0	0	0	0	0.2156	0	0.86011	5.3273	7.9167	9.3711	4.0023	14.406	13.354	10.26	20.99	16.831	21.935	24.541	53.934	63.798	84.753	99.726	124.12	146.87	162.53	181.05	189.9	206.73	234.63	257.22	287.84	308.43
0	0	8.6994	4.6089	0	2.2873	1.0474	0	0	9.0917	6.0157	7.1846	3.0991	13.255	9.9396	11.048	0	7.5239	5.3869	0	8.3821	2.5953	9.2631	11.958	9.2882	15.806	23.265	25.561	28.824	28.668	40.7	41.469	42.763	53.259	52.508	61.589	62.475	79.456	79.365	84.629	87.272	90.743	105.77	114.87	112.64	118.54	118.53	112.3	125.08	123.85
8.1598	0.66736	0.46997	5.4958	0	1.0748	0	0	0	12.666	0	17.848	7.788	15.17	6.5579	2.3031	9.3526	16.785	14.172	0	8.3854	15.231	0.33498	10.24	15.27	16.691	15.931	20.789	13.507	21.884	12.786	21.89	24.482	17.361	23.62	5.9246	20.763	22.676	26.052	23.206	28.079	28.931	29.938	31.723	19.589	20.511	31.652	31.916	33.739	33.666
2.7892	0.8486	0	0	3.0078	0	1.0413	0	0	0	0	0	0	0	0	0	0	0	0	0	0	0	0	0	0	0	0	0	0	0	0	0	0	0	0	0	0	0	0	0	0	0	0	0	0	0	0	0	0	0
14.924	3.0393	0	3.7849	0	0	0	0	0	0	0	0	0	0	0	0	0	0	0	0	0	0	0	0	0	0	0	0	0	0	0	0	0	0	0	0	0	0	11.631	16.752	39.612	44.735	52.154	61.525	60.208	69.832	78.382	101.72	98.879	101.99
10.096	3.0871	5.2101	0	0	0	0	0	0	0	0	0	0	1.7378	0	0	0	0	0	0	0	0	0	0	0	0	0	0	0	0	0	0	0	0	0	0	0	0	0	0	0	0	0	0	0	0	0	0	0	0
6.2	5.495	0	6.016	0	0	0	0	0	0	0	0	0	0	0	0	0	0	0	0	0	0	0	0	0	0	0	0	0	0	0	0	0	0	0	0	0	0	0	0	0	0	0	0	0	0	0	0	0	0
5.0907	0.68293	1.0878	0	1.0258	0	0	0	0	0	0	0	0	0	0	0	0	0	0	0	0	0	0	0	0	0	0	0	0	0	0	0	0	0	0	0	0	0	0	0	0	0	0	0	0	0	0	0	0	0
0	0	0	0	11.38	10.103	7.9108	8.1243	6.9436	16.474	8.5989	21.045	20.285	24.712	31.875	31.896	32.52	38.51	39.272	38.826	45.636	49.16	47.214	51.68	49.111	60.703	55.158	55.271	56.509	58.308	67.71	72.458	69.207	81.238	72.876	71.147	75.127	82.419	90.412	92.485	91.307	90.535	86.601	90.713	82.71	96.821	92.204	99.453	99.012	101.19
0	0	0	2.6773	0	6.9551	12.755	8.4577	3.5882	2.7824	0	1.8606	0	0	0	0	0	0	0	0	0	0	0	0	0	0	0	0	0	6.4315	9.3093	4.3165	16.378	28.834	30.199	29.624	35.928	45.353	63.352	73.529	99.564	115.67	128.61	164.58	198.83	203.44	216.93	236.4	244.01	258.86
13.469	7.9461	0	0	0	0	0.35883	0	0	0	0.48968	0	4.1	0	1.1399	0	0	0	0	0	0	0	0	0	0	0	0	0	0	0	0	0	0	0	0	0	0	0	0	0	0	0	0	0	0	0	0	0	0	0
6.4841	0	0	3.0178	2.6184	0	0	0	0	0	0	0	0	0	0	0	0	0	0	0	2.1941	5.1048	23.577	24.974	21.48	32.738	36.642	41.587	47.262	44.783	65.086	74.967	75.305	88.959	80.693	90.469	80.185	95.356	105.9	112.05	114.98	108.75	103.39	108.85	98.559	104.37	107.35	107.95	113.48	110.91
0.67488	0	0	2.2791	0	0.14069	7.7112	0	0	0	0	0	0	0	0	0	0	0	0	0	0	0	0	0	0	0	0	0	0	0	0	0	0	0	0	0	0	0	0	0	0	0	0	0	0	0	0	0	0	0
5.0491	7.2182	7.5029	0	0	0	0	0	0	0	4.0177	0	0	0	0	0	0	0	0	0	2.1506	0	0	0	0	3.7036	0	0.89571	0	0	0	0	0	1.6278	4.8689	5.4586	9.388	4.0487	6.5807	7.5054	7.9737	7.2004	2.3133	6.7482	0	3.3802	0	0	0	0
8.2943	0	0	0	0	4.6375	0	0	0	0	0	0	0	0	0	0	0	0	0	0	0	0	0	0	0	0	0	0	0	0	0	0	0	0	0	0	0	0	0	0	0	0	0	0	0	0	0	0	0	0
1.9592	0.99106	0	5.9438	0	0.50693	0	0	0	0	0	0	0	0	7.6827	0.24833	5.8093	1.5207	0	8.8706	0.98208	5.1248	20.401	5.4912	5.2261	0	7.5828	6.3391	4.9189	13.602	20.437	16.975	6.4908	8.5076	3.5029	7.5913	4.6534	0	4.0836	0	7.3661	6.1107	11.872	13.914	19.027	19.166	19.283	25.064	22.712	19.562
17.121	0	0.56266	0.9166	0	0	0	0	0	0	0	0	0	0	0.26669	1.1212	0	0	0	0	0	0	0	0	0	0	0	0	9.5157	17.895	20.376	66.452	58.259	62.265	71.676	79.653	108.07	125.46	122.77	135.51	144.71	155.12	157.06	154.02	155.51	142.09	149.91	160	149.78	144.5
13.128	10.038	0	0	0	0	0	0	0	0	0	0	0	0	0	0	0	0	0	0	0	0	0	0	0	0	0	0	0	0	0	0	0	0	0	0	0	0	0	0	0	0	0	0	0	0	0	0	0	0
8.0968	2.824	0	0.7315	0	0	0	2.8811	2.3452	4.5318	1.8585	12.337	7.9489	8.8287	0	0	1.3144	1.3161	4.8641	2.9273	8.6403	14.82	25.005	19.955	21.441	29.353	27.882	34.128	19.401	29.997	33.89	40.822	33.551	28.651	35.63	26.296	38.423	30.92	38.186	33.932	39.824	46.15	37.704	43.675	20.747	21.922	25.008	32.719	32.926	28.412
28.789	0.7922	5.0829	0	0	0	0	0	0	0	0	0	0	0	0	0	0	0	0	0	0	0	0	0	0	0	0	0	0	0	0	0	0	0	0	0	0	0	0	0	0	0	0	0	0	0	0	0	0	0
0	1.4213	6.3226	2.3957	0	2.8787	0	0	2.1332	0	14.715	0	0.27923	3.3529	2.8243	0	0	0	1.3201	0	1.4036	0	0	0	0	2.0887	0	0	0	0	0	0	0	0	0	3.7579	1.8303	0	2.8656	6.1596	0	11.899	4.9406	8.8462	9.3489	15.45	8.1266	10.666	12.525	20.153
11.082	1.8713	0	0	0	0	0	0	0	0	0	0	0	0	0	0	0	0	0	0	0	0	0	0	0	0	0	0	0	0	0	0	0	0	0	0	0	0	0	0	0	0	0	0	0	0	0	0	0	0
2.9027	8.5814	0	0	1.575	1.3585	0	0	0	0	0	0	0	0	0	0	0	0	0	0	0.35237	0	0	0	0	0	2.3292	6.0064	0	0	0	0	0	0	0	0	0	0	0	0	0	0	0	0	0	0	0	0	0	0
0	0	0	6.3665	0	16.484	26.76	35.152	38.621	50.624	60.358	64.88	73.093	69.212	68.784	75.406	68.549	77.494	73.717	86.357	85.399	85.204	78.796	79.181	81.878	93.434	73.471	91.607	86.936	90.517	93.071	92.241	94.364	96.104	95.347	89.868	78.185	68.057	80.003	75.181	77.873	76.481	63.117	70.303	71.613	69.22	71.863	76.762	74.715	79.148
0	0	0.12725	0	4.5826	0	3.3694	1.644	3.3758	5.4757	5.3479	0	2.7714	0	1.3885	5.6027	0	0	0	0.22063	6.3721	5.9688	7.0709	0.97604	1.36	7.1226	15.055	20.93	51.54	56.886	82.708	116.74	134.5	159.7	187.78	220.38	257.61	277.05	312.6	318.77	354.37	382.16	422.5	426.54	452.6	458.8	479.64	435.97	459.84	470.36
13.231	0	3.5707	9.1183	3.5641	0	0	0	0	0	0	0.72365	0	0	0	0	0	0	0	0	0	0	0	0	0	0	0	0	0	0	0	0	0	0	0	0	0	0	0	0	0	0	0	0	0	0	0	0	0	0
5.0785	2.6849	0	0	2.7579	2.0617	0	0	0	1.687	0	0.31857	0	0	0	0	0	0	0	0	0	0	0	0	0	0	0	0	0	0	0	0	0	0	0	0	0	0	0	0	0	0	0	0	0	0	0	0	0	0
2.477	9.7963	2.9988	2.1411	0	0	0	0.06189	25.306	33.769	57.95	76.439	85.906	122.62	142.51	158.83	176.97	191.55	234.78	269.8	280.58	306.97	312.41	336.71	338.67	358.48	379.88	404.73	405.75	422.55	435.79	434.58	429.47	446.84	462.68	460.87	464.16	454.75	473.13	475.37	452.98	469.16	462.45	486.83	483.96	467.24	468.32	479.38	475.41	483.01
26.354	11.57	0	0	0	0	0	0	0	0	0	0	0	0	0	0	0	0	0	0	0	0	0	0	0	0	0	0	0	0	0	0	0	0	0	0	0	0	0	0	0	0	0	0	0	0	0	0	0	0
6.4784	5.6487	0	1.2726	0	8.4705	0	6.2522	10.192	18.104	26.086	41.948	45.49	54.683	43.7	51.142	58.02	58.92	68.369	68.162	72.922	79.375	84.844	91.453	94.415	97.158	95.961	97.555	86.122	91.783	98.969	91.419	93.836	87.293	88.618	76.221	96.278	88.208	94.429	76.801	84.094	89.334	78.392	77.053	67.991	64.261	69.26	72.693	70.145	70.649
6.3821	0	0	0	23.553	0	0	0	0	0	0	1.2772	0	0	0	0	0	0	0	0	0.52589	0.41035	0	0	0	2.3502	0	7.626	5.7504	6.0817	1.2469	0	0.58708	0	0	0	0	0	0	0.35564	0	0	1.7526	1.2645	2.3209	5.2076	0	0	2.2446	0
15.209	2.1016	0	2.0166	2.4653	0	0	0	0	0	0	0	0	0	0	0	0	0	0	0	0	0	0	0	0	0	5.1391	19.49	57.746	85.6	110.3	143.33	182.86	226.83	274.19	336.4	373.21	433.25	456.65	490.81	554.53	598.99	663.58	710.35	714.48	752.31	797.86	809.3	825.61	818.42
4.9282	11.181	0	0	0	0	0	3.8141	0	0	3.8626	0	0	0	0	0	0	0	0	0.29879	0	0	0	0	0	0	0	0	0	0	0	0	0	0	0	0	0	0	0	0	0	0	0	0	0	0	0	0	0	0
6.3742	1.8445	0	0.051832	4.2208	0	0	0	0	0	0	0	0	0	0	0	0	0	0	0	0	0	0	0	0	0	0	0	0	0	0	0	0	0	0	0	0	0	0.84766	8.9768	14.141	13.596	5.5266	7.9678	14.084	12.443	7.1277	8.7874	10.901	6.1804
11.141	3.9556	0	0	1.608	0.2611	0	0	0	0	0	0	0	0	0	0	6.2898	20.59	36.945	34.971	40.86	48.812	55.879	46.581	50.23	63.623	77.451	73.514	85.544	75.096	79.296	88.092	82.799	85.651	91.064	84.841	92.005	83.158	91.083	100.61	100.52	100.88	91.265	95.482	95.784	84.09	87.954	92.141	85.003	86.575
7.9108	3.3228	0	4.0439	0	0	0	0	0	0.36138	0	1.939	0	0	0	0	0	0	0	0	0	0	0	0	0	0	0	0.76187	0	0.22012	0	0	1.4287	0	0	3.1003	0	0	0	6.1337	3.4597	0.44328	1.0917	1.8163	0	0	0	0	0	0
12.814	11.137	0	0	0.30148	0	0	0	0	0	0	0	0	0	0	0	0	0	0	0	0	0	0	0	0	0	0	0	0	0	0	0	0	0	0	0	0	0	0	0	0	0	0	0	0	0	0	0	0	0
3.1192	0	0	0	5.4393	2.4727	0	0	0.72224	3.9557	0	0	0.5791	0	0	0	0	0	0	0	0	0	0	0	0	0	0	0	0	0	0	0	0	0	0	0	0	0	0	0	0	0	0	0	0	0	0	0	0	0
0	0	0	2.5037	2.002	4.2595	16.258	14.249	15.829	9.2805	10.941	8.5052	7.0778	8.0842	4.3441	2.8838	0	0	0	0	5.4011	0	0	0	0	0	0	0	0	0	0.37029	0	0	17.593	8.1861	22.015	0	14.033	6.553	9.386	16.124	20.133	18.181	12.071	18.049	28.154	29.851	19.877	28.106	28.51
0	0	0	4.6242	0	14.676	1.5346	2.1234	3.8693	5.6688	11.923	7.8669	11.716	13.983	9.1627	8.6544	10.425	7.6625	0	11.905	0	12.342	19.6	9.1476	5.6255	11.291	11.671	12.393	8.5812	6.8901	9.2178	7.2923	8.2889	2.9628	14.548	15.044	13.624	24.468	14.722	19.685	20.534	24.639	31.014	24.499	33.677	29.264	21.332	30.976	23.633	26.649
5.3392	4.063	0	0	0.46027	0	0	0.76038	0	4.6574	0	5.8203	0	3.3717	0	0	0	0.16616	0	0	0	0	6.1243	0	0	0	2.2373	20.376	40.982	65.521	78.144	108.82	132.86	149.83	173.87	183.83	230.45	244.93	272.06	293.72	289.33	314.14	315.02	335.72	320.72	332.04	329.74	348.6	326.83	359.21
0.71435	0	0	0	0	6.073	11.345	19.591	11.708	19.448	9.3216	11.078	16.055	12.719	12.478	10.197	7.0934	17.617	12.039	3.9633	20.442	7.7075	11.715	11.979	12.945	8.5995	1.8125	10.824	2.3913	8.6244	10.542	17.033	10.211	18.301	12.335	21.189	13.286	20.782	20.245	16.32	25.478	25.896	33.345	36.178	35.775	46.973	58.19	65.558	74.928	77.321
3.5055	0	0	0	4.5472	0	0	0	4.2196	0	0	0	0	0	0.20832	3.0057	8.7737	24.596	22.929	21.521	18.977	10.863	6.3125	11.425	4.8294	5.1826	16.789	11.245	18.576	13.568	16.171	20.735	10.644	20.983	10.541	21.529	22.675	15.814	26.289	30.739	40.477	35.038	25.887	26.689	32.309	28.501	23.698	28.842	19.997	25.424
5.8433	0	4.0624	2.0214	5.691	0	0	0	0	0	0	0	0	0	0	0	0	0	0	0	0	0	0	0	0	0	0	0	0	2.9902	5.4179	16.643	28.994	39.676	62.989	76.87	73.54	106.72	111.78	115.76	112.4	127.84	130.34	147.77	138.74	143.27	165.34	165.39	167.67	158.78
27.153	4.608	0	0	0	0	0	0	0	0	0	0.40687	3.9249	6.0222	0	5.3609	11.56	11.417	13.519	16.116	27.088	23.221	26.925	20.154	34.089	17.492	23.105	17.998	19.235	13.711	14.686	18.077	10.636	9.2618	1.415	13.109	4.1751	2.0999	6.9441	0	4.6192	0	0	3.3161	0	0	0	1.8403	14.117	16.851
8.129	2.9609	0.54861	5.3868	3.1323	0	0	0	0	0	0	0	0	0	0	0	0	0	0	0	0	0	0	0	0	0	0	0	0	0	0	0	0	0	0	0	0	0	0	0	0	0	0	0	0	0	0	0	0	0
5.662	0	0	2.2832	2.8103	3.9914	0	0	5.281	0	6.5451	8.2792	0	6.8893	0	0	0	0	0	0	0	0	1.5711	0	0	0	0	0	0	0	0	0	0	0	0	0	0	0	0	0	0	0	0	0	0	0	0	0	0	0
0	0	3.1255	0.43471	5.6544	0	2.7121	7.7333	2.0122	3.3243	11.106	0	6.762	5.8529	11.385	6.1284	5.8206	0	2.052	0	2.6093	2.2973	1.9217	3.7755	0	8.8038	4.1131	5.2425	11.056	8.6558	20.835	18.325	24.203	18.288	32.548	31.81	36.414	51.355	42.125	45.717	43.453	53.576	59.538	58.771	62.453	67.624	61.406	57.451	57.396	55.976
6.9319	3.1413	3.087	3.3893	0	0	0	0	0	0	0	0	0	0	0	0	0	0	0	0	0	0	0	0	0	0	0	0	0	0	0	0	0	0	0	0	0	0	0	0	0	0	0	0	0	0	0	0	0	0
0	0	0.93024	6.7222	0	3.4395	2.6298	7.1196	4.4544	12.582	8.0954	12.287	12.667	17.577	16.333	28.362	19.508	28.24	33.097	42.109	44.601	49.379	51.402	58.118	64.174	82.687	119.89	159.11	208.61	272.21	316.11	366.52	445.01	472.14	536.61	599.73	648.07	700.07	742.64	746.21	785.58	808.35	829.05	859.96	862.74	867.98	910.71	900.88	934.14	930.77
18.407	0	0	0	0	0	0	0	0	0	0	0	4.7154	0	9.4215	1.6174	0	4.2278	0	8.5525	10.073	7.5307	0	0	6.0944	7.9903	12.539	9.5958	10.999	1.6081	3.8164	9.23	5.8291	11.034	2.0726	6.8524	10.457	8.9297	16.313	14.973	17.586	29.346	19.674	18.742	33.818	29.143	34.836	41.241	52.797	49.523
0	0	2.8869	4.0137	0	3.1935	0	0	0	0	0	2.2015	6.4222	14.177	3.8801	10.337	9.5371	19.942	16.326	29.049	20.163	36.293	29.31	37.453	50.148	49.011	55.073	61.801	61.221	74.892	82.756	96.337	104.34	114.8	126.57	158.75	152.85	166.54	160.64	196.98	184.8	215.26	204.34	209.99	214.82	224.12	231.91	246.15	229.33	247.68
0	0.99283	0	4.5427	1.4782	4.4603	10.896	7.6109	11.54	8.0805	7.1933	13.714	0	5.0377	0	0	2.3921	0	4.2214	5.5411	1.7626	7.9745	3.0782	6.2426	0	0	0	1.1494	0.42467	0	0	0	0	0	0	0	0	0	0	0	0	0	0	0	0	0	0	0	0	0
12.845	2.8799	0	0	7.5488	0	0	0	0	0	0	0	0	0	0	0	0	0	0	0	0	0	0	0	0	3.5471	1.0043	2.8227	3.1144	3.5759	13.363	0	0	0	0	1.3707	0	0	0	0	8.8853	0	0	0	0	1.9475	0	0	0	0
5.6526	5.0482	0	4.2076	0	0	0	0	0.67829	0.010217	0.36369	2.2635	0	1.5132	0	0	0	0	0	0	0	0	0	2.3289	0	0	0	0	0	0	0.19806	0	0	0	0	0	0	0	0	0	0	0	0	0	0	0	0	0	0	0
4.5658	8.1538	0	0.72892	2.3644	0	0	0	0	0	0	0	8.2382	7.2939	0	1.2309	2.0199	4.8161	0.65163	13.351	12.02	19.589	19.463	24.022	17.734	27.949	37.779	38.387	42.254	31.766	48.099	49.476	47.612	57.544	53.534	56.764	50.552	58.155	64.243	59.171	51.96	46.036	50.787	40.57	47.276	43.701	47.166	43.344	33.655	24.109
2.8674	4.0765	2.4568	0	0	0	1.3063	0.91506	0.65595	0	0	0	0	0	0	0	0	0	0	13.589	8.0636	15.761	17.565	16.757	32.764	40.281	45.247	63.792	27.895	53.884	68.029	91.311	93.228	102.04	122.93	128.26	138.36	148.44	159.57	160.57	166.89	179.48	201.82	208.16	171.99	223.18	245.34	189.73	254.95	271.92
0	0	0.10318	2.1474	0.533	9.6454	0	1.5266	4.6116	12.095	0	3.7488	0	0	0	0	0	0	0	0	0	0	0	0	0	0	0	6.965	2.2478	0	0	0	4.7054	0.6484	10.459	0	0	0	13.935	6.3099	19.196	17.808	29.078	21.437	9.1434	17.133	26.703	9.8061	8.9291	4.7785
0	0	0	4.1579	0	4.0659	3.4394	5.1396	10.895	9.8653	9.2623	18.025	14.879	32.641	20.46	28.176	27.87	44.863	49.4	73.008	83.515	99.469	126.02	157.22	188.95	198.22	229.59	255.63	289.4	318.18	323.73	357.42	362.18	388.47	405.23	451.04	474.69	515.72	556.24	586.57	602.42	654.95	674.14	698.85	780.66	769.92	848.35	869.06	885.62	912.9
0	8.0162	0	1.9176	0	0	1.599	0	0	0	0	0	0	0	0	0	0	0	0	0	0	0	0	0	0	0	0	0	0	0	0	0	0	0	0	0	0	0	0	0	0	0	0	0	0	0	0	0	0	0
8.475	0	0	4.9059	0	3.4586	0	3.3032	0	0	0	0	0	0	0	0	0	0	0	0	0	0	0	0	0	0	0	0	0	0	0	0	0	0	0	0	0	0	0	2.009	0	3.6233	0	0	0	0	0	7.5363	3.9383	7.0197
20.99	5.6626	0	5.2589	2.322	0	0	0	0	0	0	0	5.1663	0.21565	0.69214	8.5222	9.8047	9.9887	18.382	24.989	26.749	24.714	32.366	25.767	27.521	38.608	35.426	37.513	41.896	39.011	56.862	53.507	47.961	50.904	50.626	53.239	47.256	55.717	45.215	52.851	55.518	58.692	55.94	64.821	55.792	64.162	53.61	57.949	59.427	59.22
0	0	0	0	0	8.5767	6.938	17.901	12.87	9.7423	10.078	9.014	15.069	11.334	4.6032	4.588	4.1484	13.08	13.846	13.291	14.263	17.709	13.918	20.685	19.757	17.083	16.374	22.503	29.665	31.273	38.825	50.188	52.176	70.636	63.376	60.311	43.801	58.086	55.664	65.111	73.96	80.551	85.354	88.315	89.84	88.722	107.05	104.69	99.899	104.92
24.975	5.182	0	0	1.6944	0	0	0	0	0	0	0	1.1855	8.146	0	12.877	22.645	27.37	36.312	36.235	50.156	46.066	52.473	51.297	60.595	50.972	62.743	57.693	67.712	60.267	71.569	73.996	75.473	79.818	68.875	73.03	68.902	65.307	69.289	69.251	78.226	65.966	66.146	68.598	58.805	57.524	71.182	64.035	70.106	68.658
0	0	0	6.6858	0	7.2491	0	0	2.4699	7.5768	5.4846	25.2	18.621	19.873	18.841	28.435	38.413	42.532	38.69	41.339	48.837	47.043	48.215	58.448	71.272	61.622	63.88	66.456	55.702	65.486	57.619	58.421	67.184	59.448	72.123	59.575	77.172	48.886	58.164	43.28	56.49	63.031	58.24	58.356	57.106	40.887	52.003	48.14	62.097	53.353
8.4735	6.4206	0	3.2363	0	1.5469	0	0	2.5121	21.962	32.573	64.004	73.118	111.17	124.38	145.39	160.53	197.07	218.71	230.1	249.25	256.16	272.18	287.67	308.26	338.41	347.46	347.93	356.11	354.92	365.35	354.49	350.15	373.52	371.79	363.76	376.92	368.96	368.54	377.79	392.87	375.34	387.92	398.83	391.96	394.55	400.52	386.93	391.53	396.1
2.2101	0	0	6.2067	0	0	2.2026	0	0	0	0	0	0	0	0	0	0	0	0	0	0	0	0	0	0	0	0	0	0	0	0	0	0	0	0	0	0	0	0	0	0	0	0	0	0	0	0	0	0	0
11.804	4.6033	0	3.6863	0	0	0	0	0	0	0	0	0	0	0	0	0	0	0	0	0	0	0	0	0	0	0	0	0	0	0	0	0	0	0	0	0	1.7022	6.7956	18.438	50.91	59.986	77.446	78.747	82.783	91.423	115.38	135.7	134.33	145.05
0	0	0	0	0.68874	0.1065	6.4504	8.6892	1.2695	5.5342	0.32888	12.187	8.6919	12.307	5.7664	5.5025	5.6797	6.3175	8.3536	10.471	3.3709	10.097	5.2136	18.091	17.19	14.307	23.75	20.94	29.008	30.871	49.649	49.946	50.243	62.667	71.823	85.67	78.412	95.057	118.11	124.57	118.66	124.25	123.3	122.44	134.92	136.32	152.4	152.58	150.98	131.11
4.544	1.3443	0	3.6313	0.62904	0	0	0	0	0	0	0	0	0	0	0	0	0	0	0	0	0	0	0	0	0	0	0	0	0	0	0	0	0	0	0	0	0	0	0	0	0	0	0	0	0	0	0	0	0
0	4.8048	0	0	3.0176	0	5.899	1.9057	4.8355	3.6577	1.6405	0.97456	2.1224	6.8872	0	0	0	0	0	0	0	0	0	0	0	0	0	0	0	0	0	0	0	0	0	0	0	0	0	0	0	0	0	0	0	0	0	0	0	0
3.7817	7.7857	0	8.2813	0	0	0	0	0	0	0	0	0	0	0	0	8.8133	25.66	34.085	64.73	63.884	75.19	79.618	90.495	108.88	109.48	112.44	138.51	146.69	162.35	171.68	183.34	194.5	202.37	203.52	197.59	197.9	204.4	215.85	210.98	197.69	203.85	215.98	232.56	240.9	231.39	245.2	238.57	255.75	263.2
8.9895	1.9546	0	4.7698	0	1.3422	0	0	0	0	0	0	0	0	0	0	0	0	0	0	0.6213	0	0	0	0	0	0	0	0	0	0	0	0	0	0	0	0	0	0	0	0	0	0	0	0	0	0	0	0	0
2.1303	0.17549	0	1.1456	0.94288	0	0	2.9724	1.6794	0	0	0	2.6356	9.5161	4.3471	10.704	5.6088	6.0661	1.0522	8.4761	11.899	10.749	12.781	13.575	26.154	14.546	20.833	16.205	17.814	26.37	32.136	27.396	14.765	17.766	20.14	22.135	27.492	16.946	23.229	13.962	20.44	16.73	13.41	12.782	14.44	13.662	15.767	12.488	14.479	12.955
24.326	2.5068	4.1071	0	0	0	0	0	0	0	0	0	0	0	0	0	0	0	0	0	10.758	11.249	4.5955	0	12.313	0	9.5766	19.65	37.185	62.447	99.518	181.08	155.8	180.92	182.63	220.22	249.93	273.49	302.6	306.71	358.6	354.67	388.06	390.15	383.5	397.28	419.99	435.95	436.76	468.92
0	0	0	3.2612	0	7.1723	8.4843	5.1384	2.5244	4.4401	1.6973	0	0	0	0	0	0	2.4501	0	7.02	11.014	24.815	24.964	23.254	29.592	29.454	47.373	65.954	73.889	74.714	83.475	85.27	92.449	100.34	104.5	106.25	99.119	111.02	130.78	121.89	124.28	144	128.92	138.56	149.51	152.95	150.81	156.26	156.23	172.21
0	0	6.2686	3.7248	0	5.7513	1.0215	8.3088	4.257	12.574	15.167	13.138	14.515	20.541	14.272	21.217	7.8094	20.596	14.511	13.805	21.124	16.14	17.301	22.231	18.619	26.997	25.081	26.855	30.117	32.272	29.831	30.49	27.034	34.066	25.258	30.783	22.904	39.209	26.522	32.627	27.876	20.405	30.025	31.118	34.7	31.64	31.156	28.072	33.713	29.646
9.3646	0	0	0	0	2.1314	1.3738	0	0	0	0	0	0	7.0428	0	0	7.694	9.2957	19.927	38.148	61.102	94.556	124.53	174.26	194.06	215.56	249.98	285.56	320.06	349.48	361.44	347.04	369.69	396.37	400.56	429.58	459.35	459.86	480.86	457.81	477.5	496.92	485.04	501.21	507.2	516.29	532.19	518.83	511.12	509.71
17.12	9.2808	14.701	0	0	0	0	0	0	0	0	0	0	0	0.022707	0	0	0	0	1.2934	0	0	0	0	0	0	0	1.394	0	0	0	0	0	0	0	0	0	0	0	0	0	0	0	0	0	0	0	0	2.8757	0
0	0	0	1.9759	4.6848	10.509	19.585	4.6371	0	0	0	7.9267	4.0974	1.4605	0	0	0	0	0	0	0	0	0	0	0	0	0	0	0	0	0	0	0	0	0	0	0	0	0	0	0	0	0	0	0	0	0	0	0	0
6.817	9.9712	0	0	0	0	0	0	0	0	0	0	0	0	0	0	0	0	0	0	0	0	0	0	0	0	0	15.289	50.514	94.551	142.09	205.36	254.25	315.24	383.81	438.96	492.48	586.41	670.42	729.81	809.91	861.91	930.02	984.55	1060.4	1086.3	1095.9	1166.9	1191.9	1200.1
8.3166	7.6468	0.20924	0	0	0	0	0	0	0	0	1.2656	0.21035	1.4907	0	0	0	0.16678	1.6822	7.9776	7.6746	10.878	10.174	9.1057	10.343	16.49	18.748	16.613	17.399	24.099	28.085	32.241	37.61	34.206	35.335	36.235	27.819	42.482	44.566	54.287	52.618	57.079	50.452	48.343	57.045	63.837	71.507	71.662	63.634	66.669
4.662	0	0	2.9103	0	9.0136	0	5.7057	10.448	11.676	11.51	21.238	10.595	16.512	6.7356	6.6571	5.244	9.3704	12.013	11.953	13.623	21.406	15.776	26.328	35.512	45.637	48.346	49.21	51.305	52.207	59.215	52.615	53.614	48.695	61.454	52.347	63.986	53	66.061	62.343	65.474	70.633	64.66	71.088	55.287	50.759	66.169	66.05	71.803	64.424
12.006	0	0	3.4172	0	5.1256	0	14.208	21.506	40.97	40.714	55.584	53.732	62.434	60.047	60.287	66.26	70.099	80.558	70.768	81.935	94.072	84.853	97.947	100.16	102.47	100.09	101.68	102.13	94.546	87.69	71.411	92.407	87.513	93.314	90.517	98.215	99.775	99.531	102.02	119.31	117.75	116.17	128.47	127.13	130.78	145.78	154.42	168.54	168.09
5.9548	3.1926	0	3.6089	0	0	0	0	0	0.80792	0	4.9378	10.482	13.761	0.67933	18.147	17.187	21.313	18.547	23.272	28.531	31.812	34.789	37.305	41.345	43.659	44.08	47.941	59.699	62.88	74.708	55.621	67.666	66.2	70.905	80.132	83.534	107.77	109.59	119.28	128.17	148.74	158.95	171.85	177.15	194.13	211.93	224.98	221.72	240.29
4.6138	5.3253	2.7001	0	0.91191	0	0	1.763	0	0	0	1.017	0	0	0	0	1.8491	0	0	0	0	0	0	0	0	0	0	0	0	0	0	0	0	0	0	0	0	0	0	0	0	0	0	0	0	0	0	0	0	0
4.5848	0	0.56136	0	3.3331	1.1302	0	0	0	0.21887	16.109	19.056	18.988	27.784	32.252	46.855	46.63	57.727	61.627	69.74	75.745	86.442	84.769	95.404	91.886	89.681	89.303	102.94	92.261	97.642	101.61	97.96	89.488	93.394	100.73	107.95	104.75	113.8	112.77	120.95	119.6	118.29	115.71	115.7	120.06	115.57	124.49	102.17	100.4	103.46
0	3.466	0	8.6924	0	3.3976	0	2.2463	0	0	0	6.6724	0	0	0	0	0	0	0	0	0	2.6956	0	0	0	0	0	0	0	2.943	0	0	0	0	0	0	0	0	0	0	2.5885	4.9976	0	0	0	0	0	0	7.6459	0
0	0	0	1.0392	0.99917	5.015	3.0655	0	0	0	0	0	0	0	0	0	0	0	0	0	0	0	0	0	0	0	0	0	0	0	0	0	0	0	0	0	0	0	0	13.933	21.393	40.567	40.843	55.326	62.937	65.707	75.265	82.367	34.626	97.524
0	0.040599	0	2.4173	3.5691	1.2797	1.0616	9.4194	8.284	3.9759	5.5391	5.1241	5.1631	11.688	7.8865	14.331	8.6657	5.6322	0.57175	5.8339	1.8211	6.36	9.7962	16.036	18.308	6.7957	11.348	10.928	16.239	19.108	14.276	9.1721	12.706	16.652	14.597	16.325	20.619	13.046	15.507	13.661	17.035	14.082	16.159	14.491	20.386	18.301	26.835	23.604	22.311	21.369
0	1.7876	0	0	6.4081	5.2631	3.677	8.3676	6.513	15.25	0	12.023	9.9431	4.0618	27.001	1.6907	43.057	54.453	76.035	88.542	88.195	81.217	78.157	73.802	76.233	73.002	92.805	93.403	94.74	93.5	93.737	94.696	92.267	95.111	71.536	95.569	90.432	81.575	83.485	99.713	82.35	85.425	79.674	80.023	86.618	73.675	80.957	73.219	71.327	70.717
4.8551	0	0	2.6226	0	0.65031	4.0934	6.7363	1.7826	6.1186	0	1.5682	0	0	0	0	0	0	0	0	1.0233	2.0551	6.8606	3.2537	0.5305	11.862	0	2.1476	3.3205	0	4.0277	6.7707	3.582	13.336	2.3373	0	1.6003	0	5.8591	14.701	11.791	9.3205	9.4589	14.981	0	11.367	11.541	14.972	16.191	16.403
0.17336	0.83947	0	0.7197	1.1442	1.908	1.3198	0.78192	0	0	0	0	0	0	0	0	0	4.5224	16.955	17.014	41.993	52.691	71.457	83.474	89.738	113.35	107.13	118.72	115.26	138.1	136.67	150.55	152.77	157.79	155.13	166.77	159.48	160.31	167.12	183.78	167.24	168.2	164.19	161.76	155.69	162.88	162.18	165.08	154.82	162.23
3.8212	7.5813	0	1.4941	0	0	0	0	1.0445	6.2186	0	0	0	0	0	0	0	0	0	0	0	0	0	0	0	0	0	13.713	25.027	49.885	53.82	80.01	80.973	111.43	121.25	133.29	157.18	165.73	178.69	186.68	202.73	212.46	221.39	222.38	232.02	221.88	212.31	221.25	230.9	238.15
13.951	0	0	0	1.3178	0.9675	0	0	0	2.6217	11.027	14.738	10.555	15.025	15.674	17.392	18.451	24.231	15.509	14.481	22.541	20.558	28.005	20.004	13.835	19.908	14.873	20.587	18.888	14.816	15.819	21.727	18.67	19.995	18.273	23.499	26.806	25.669	31.205	33.199	31.244	19.926	17.55	24.515	25.564	44.891	63.155	84.77	110.62	125.83
12.069	2.7646	0.43675	3.4409	4.0183	0	0	0	0	0	0	0	0	0	0	0	1.3531	0.10341	2.115	2.5646	13.602	3.7544	7.381	4.4228	7.6813	7.0265	11.184	22.118	8.262	18.136	2.53	6.4488	5.1135	0	0	3.5177	0	0.67405	0	0.91391	1.9977	0	8.1358	1.2882	0	1.2719	4.2473	0	0.65343	0
15.31	3.0446	0	0	0	0	0	0	0	0	2.7099	0	0	0	0	0	0	0	0	0	0	0	0	0	0	0	0	0	0	0	0	0	0	0	0	2.4364	5.2481	6.4434	3.785	8.8207	4.9155	8.6219	2.5976	3.5078	2.0287	6.7427	12.478	7.5881	2.7052	3.9327
0	4.3427	6.0545	0.53968	6.7902	0	0	0	0	3.7442	9.6607	0	0.32055	0	0	0	0	0	0	0	0	0	0	0	0	0	0	0	8.1601	5.5439	10.923	33.464	39.961	40.235	66.422	63.918	85.656	105.28	110.43	143.24	149.66	177.64	193.72	219.52	241.86	259.77	269.93	294.78	295.43	321.61
9.2215	16.036	6.3277	0	0	0	0	0	0	0	0	0	0	0	0	0	0	0	0	0	0	0	0	0	0	0	0	0	0	0	0	0	0	0	0	0	0	0	0	0	0	0	0	0	0	0	0	0	0	0
4.9573	0	11.972	6.1443	0	0	0	0	0	0	3.8045	0	0	0	0	0	0	0	0	0	0	0	0	0	0	0	0	0	0	0	0	0	0	0	0	0	0	0	0	0	0	0	0	0	0	0	0	0	0	0
7.1503	0	0	3.6184	0	0.72814	0	2.778	0	0	0	2.1723	0	0	0	0	0	0	0	0	0	0	0	0	0	0	0	0	0	0	0	0	0	0	5.6537	0	5.8521	7.0022	6.9839	10.394	12.328	15.853	12.08	12.031	4.239	0	9.1964	6.6866	17.189	9.9558
19.571	8.9583	0.38119	0	0	0	0	0	0	5.719	16.242	17.1	34.159	43.497	50.684	56.364	47.119	68.293	77.827	73.265	83.806	87.323	81.747	77.234	83.821	86.137	93.189	98.04	94.196	98.37	99.295	109.02	97.281	100.1	96.17	101.15	112.69	115.43	105.87	112.03	108.49	101.81	109.96	98.044	95.761	111.95	120.15	53.763	53.463	60.796
0	0	0	0	1.9912	7.7786	0.91119	19.009	16.793	39.887	28.034	44.385	31.34	39.871	37.068	53.631	49.486	62.94	48.006	47.791	54.421	51.605	56.767	73.118	93.35	59.105	62.453	65.377	63.691	60.147	55.487	51.513	56.396	53.565	53.28	55.161	50.744	46.276	46.986	44.001	52.925	48.755	48.471	48.342	34.152	39.715	31.684	39.738	32.544	32.554
0.29962	0	0	6.1128	0	6.1763	3.7701	0.96744	2.0941	2.2333	10.921	6.9429	10.832	15.103	4.87	15.454	13.554	7.984	11.667	3.4663	17.476	9.9264	13.416	0	16.635	4.1224	12.174	7.1342	11.408	19.154	26.84	31.124	33.166	37.935	36.158	47.462	50.862	59.138	87.981	89.522	107.45	131.63	135.1	152.8	150.51	158.96	177.99	181.89	199.16	205.09
6.6758	4.9652	1.8583	0	0	0	0	0	0	0	0.066703	7.5237	5.8945	9.1681	0.41189	0.1699	2.7581	0	0	0	0	0	0	0	0	0	0	0	0	0	0	0	0	0	0	0	0	0	0	0	0	0	0	0	0	0	0	0	0	0
5.1794	5.0719	0	0.50804	0	3.6631	0	0	0	0	0	0	0	0	0	0	0	0	0	0	0	0	0	0	0	0	0	0	0	0	0	0	0	0	0	0	0	0	0	0	0	0	0	0	0	0	0	0	0	0
11.337	3.3015	0	10.534	0	0	0	1.2786	6.2784	3.8727	3.1088	14.76	11.917	10.322	15.786	9.949	9.8881	7.1738	12.964	7.8683	10.776	18.123	16.248	21.355	13.931	22.918	24.066	25.39	17.065	19.923	17.077	19.782	20.779	22.095	23.759	18.742	25.224	13.374	18.9	15.701	16.209	20.525	24.971	25.724	12.899	14.735	17.728	17.968	19.503	25.976
0	0	0	0	0	12.227	10.926	17.113	10.762	15.758	9.0536	9.2541	6.6937	6.0729	2.2381	6.7446	1.8766	9.5468	15.835	8.7861	16.834	9.6792	18.405	18.967	20.522	19.362	17.134	17.517	19.762	20.278	16.443	28.445	18.477	32.341	29.975	63.006	68.878	103.11	133.49	152.86	207.15	238.22	280.91	319.32	341.08	373.88	395.58	438.5	427.42	472.98
31.081	8.2277	4.8384	0	0	0	0	0	0	0	0	0	0	0	0	0	0	0	0	0	0	0	0	0	0	0	0	0	0	0	0	0	0	0	0	0	0	0	0	0	0	0	0	0	0	0	0	0	0	0
12.055	1.2269	0.77279	1.9724	0	0	0	0	0	0	0	0	0	0	0	0	0	0	0	0	0	0	0	0	0	0	0	0	0	0	0	0	0	0	0	0	0	0	0	0	0	0	0	0	0	0	0	0	0	0
0	0	0	2.486	1.7878	0	10.201	25.448	40.588	70.279	87.719	125.34	143.33	198.09	205.93	204.1	222.79	246.13	264.77	276.7	307.11	290.96	310.69	310.93	308.21	324.06	329.24	332.37	320.51	332.86	333.81	306.78	325.07	321.77	324.23	315.1	317.24	318.27	323.03	317.51	313.03	295.02	314.66	297.66	320.16	293.39	294	326.79	317.05	316.3
16.454	6.2849	0	0	0	0	0	0.90601	1.4855	0.20683	0	0	0	0	0	0	0	4.5188	3.0198	10.538	3.1131	10.671	5.8431	7.3039	1.2235	15.007	12.522	14.41	21.073	18.81	5.2878	19.526	9.6088	19.954	16.006	22.328	21.462	22.738	23.121	21.023	26.198	22.688	26.377	31.458	31.964	28.655	20.247	25.473	22.721	21.388
0	6.5261	0.010592	3.0404	0	0	4.4314	0	1.3103	4.4252	0	0	4.8807	13.695	19.973	20.845	31.839	27.167	29.73	39.246	40.511	47.534	44.596	35.638	45.576	36.025	42.494	49.708	43.1	51.282	49.748	45.986	47.356	58.723	50.13	55.108	61.037	55.072	62.813	71.983	81.086	82.717	95.454	100.28	107.82	110.44	118.98	137.73	132.5	136.12
18.958	1.8097	1.1018	0	0	0	0	0	0	0	0	0	0	0	0	0	0	0	0	0	0	0	0	0	0	0	0	0	5.0522	11.845	34.397	39.936	74.725	94.712	111.02	123.27	146.68	155.26	205.84	206.03	240.67	226.2	239.06	267.68	270.12	300.48	315.43	316.93	342.69	351.6
15.53	2.2724	0	0	0	2.6432	0	0	0	0	0	0	0	0	0	0	0	0	0	0	0	0	0	0	0	0	0	0	0	0	0	0	0	0	0	0	0	0	0	0	0	0	0	0	0	0	0	0	0	0
8.7979	6.1929	0	8.8743	0	0	0	1.9368	4.7043	1.1545	0	11.235	8.966	0	1.7309	1.5335	0	0	0	0	0	0	0	0	0	0	0	0	0	0	0	0	0	0	0	0	0	0	0	0	0	0	0	0	0	0	0	0	0	0
8.8592	8.1347	0	3.7783	0	0	0	0	0	0	0	0	0	0	0	0	0	0	0	0	0	0	0	0	0	0	0	0	0	0	0	0	0	0	0	0	0	0	0	0	0	0	0	0	0	0	0	0	0	0
1.4672	3.4121	0	4.9373	7.9863	0	0	0	0	0	0	0	0	0	0	0	0	0	0	0	0	0	0	0	0	0	0	0	0	0	0	0	0	0	0	0	0	0	0	0	0	0	0	15.204	2.8803	20.115	27.743	32.712	31.649	32.273
1.3946	0	4.3206	6.2257	1.0809	0	0	0	0	0	0	0	0	0	0	0	0	0	0.60914	0	0.14521	0	0	0	0	0	0	0	0	0	0	0	0	0	0	0	0	0	0	0	0	0	0	0	0	0	0	0	0	0
15.894	5.3325	1.0519	0	0	0	0	0	0	0	0	0	0	0	0	0	0	0	0	0	0	0	0	0	0	0	0	0	0	0	0	0	0	0	8.041	24.086	42.197	66.89	102.17	141.24	180.5	221.09	269.94	308.19	341.76	397.91	427.21	484.41	528.19	540.68
13.352	5.3789	0	0	0	0.49851	0	0	0	0	0	0	0	0	0	1.4963	3.7356	0	8.6862	9.6173	16.084	13.817	17.175	22.573	16.533	24.701	19.768	25.582	21.096	24.402	19.812	27.638	35.314	34.765	33.028	38.085	29.977	41.37	32.846	36.036	29.975	26.98	28.131	27.704	13.589	24.01	19.723	17.433	16.448	17.469
7.3441	8.3067	4.5486	0	0	0	0	1.1681	0	0	0	0	0	0	0	0	0	0	0	2.9778	0	0	0	0	0	0	0	0.57059	3.1697	10.935	11.327	7.4649	20.155	11.982	11.7	10.833	9.9831	9.9204	3.2624	9.7148	3.863	4.1298	7.1295	4.405	21.485	15.026	22.412	27.096	22.572	31.144
10.008	7.2295	5.5039	0	0	0	0	0	0	0	0	0	0	0	0	0	0	0	0	0	0	5.9632	11.724	20.354	5.7586	9.1707	0	0	0	0	0	26.359	2.934	11.758	0	5.6609	7.9551	25.153	31.242	63.465	15.743	8.2438	0	0	0	0	0	0	0	4.877
9.0743	0	5.9909	2.0284	0.65127	0	0	4.6781	0	0	2.6736	0	0	6.644	10.958	8.8221	11.447	11.699	7.996	10.3	6.3903	11.563	14.235	0.82984	4.4686	7.3998	4.5008	1.6306	11.536	8.5187	19.031	10.673	17.951	15.842	28.744	29.807	28.652	29.531	26.893	31.34	23.231	23.602	20.945	21.144	25.111	23.227	20.197	23.731	18.226	19.904
0	0	0	0.94828	0.73319	12.996	11.966	19.207	12.345	20.565	20.537	15.942	12.435	16.902	15.889	14.218	13.192	15.256	14.096	11.665	19.757	12.78	15.318	6.6473	12.645	7.6599	7.1695	2.3813	9.2368	7.1696	2.1741	16.26	8.7169	18.225	4.9586	22.992	7.4793	13.223	5.317	2.685	15.413	16.145	15.619	15.379	11.258	9.4316	16.525	15.031	17.278	11.936
0	5.4384	5.9947	4.6579	0	0	0	0	0	0	1.6312	0	0	0	0	0	0	0	0	0	0	0	0	0	0	0	0	0	0	0	0	0	0	0	0	0	0	0	0	0	0	0	0	0	0	0	0	0	0	0
7.3302	1.9744	0	0	0	0	1.0577	0	0	0	0	0	0	0	0	0	3.8441	0	0	2.9397	2.162	10.42	11.881	2.2805	5.6316	0	10.022	15.711	8.939	13.012	24.964	23.119	25.739	27.733	25.567	23.017	26.991	19.878	30.132	27.259	25.246	39.733	35.276	32.899	40.058	40.117	42.443	48.332	51.954	48.09
1.2607	8.0887	4.2809	0	0	0	0	7.7947	3.0377	1.6439	6.6359	0	2.7563	0	2.39	7.5519	7.5557	13.695	6.5805	22.025	21.42	34.001	17.465	30.59	37.252	41.367	41.129	49.976	58.673	64.208	80.397	81.161	84.81	89.11	95.738	90.601	96.735	91.739	67.753	53.708	49.794	50.304	54.199	60.005	66.966	61.088	72.593	76.068	77.655	84.327
6.8024	7.13	0	0	0	0	0	0	0	0	0	0	0	0	0.75578	3.2738	5.5055	0	20.987	17.01	27.093	26.3	32.025	25.761	30.299	34.515	26.014	23.478	26.514	28.532	28.243	20.136	32.147	35.24	35.531	33.268	28.364	26.062	38.179	44.128	42.029	33.64	15.648	36.479	23.849	31.244	28.893	38.347	32.12	41.005
0	0	0	0	0	10.398	17.546	26.491	27.63	21.537	26.278	23.723	30.981	30.599	23.934	25.82	22.824	34.454	35.061	27.117	41.092	36.164	42.279	42.384	37.686	36.33	28.487	34.436	32.957	36.142	36.518	39.781	39.454	52.524	40.856	53.119	39.662	44.488	40.879	32.87	55.389	50.285	48.747	48.325	48.577	52.592	58.858	59.362	58.315	55.387
0	0.9204	0	5.5462	0.57378	0	2.494	5.9875	0	0.063695	0	0	0	0	5.1353	5.0909	6.0026	13.409	15.183	23.566	25.609	29.274	30.423	35.714	32.801	46.355	32.549	50.944	55.958	78.893	88.208	112.68	133.53	145.25	163.09	165.27	180.08	205.56	226.55	235.57	245.84	243.7	239.38	248.99	258.13	263.03	264.93	361.38	269.69	282.58
5.5374	4.5619	0	8.7665	0	0	0.4524	0	0	0	0	0	0	0	0	0	0	0	0	0	0	0	0	0	0	0	0	0	0	0	0	0	0	0	0	0	0	0	0	0	0	0	0	0	0	0	0	0	0	0
29.539	7.1485	0	0	0	0	0	0	0	0	2.2313	0	0	0	0	0	7.0351	0.3704	5.8389	5.7819	13.232	15.258	11.367	7.7411	14.182	0	15.787	10.068	6.0471	7.8486	11.729	15.529	14.102	11.201	12.551	18.622	11.465	14.638	19.446	9.5449	24.822	24.291	22.848	19.135	8.6559	11.792	15.936	15.698	28.122	32.408
9.0789	5.5096	0	2.6741	0	0	0	0	0	0.36907	3.5482	14.304	16.884	10.638	14.69	15.51	30.554	22.858	33.054	36.612	38.19	36.299	32.401	30.335	39.418	39.046	37.281	53.875	50.43	44.21	39.274	40.831	36.073	39.642	34.931	42.608	35.566	49.596	35.24	47.625	51.698	45.362	54.784	48.868	44.436	53.166	47.565	47.856	48.22	34.711
0	4.3146	1.4055	0	1.3935	8.9205	1.5108	3.7084	0	7.2447	11.731	10.199	13.169	17.697	26.936	43.602	35.608	36.155	49.25	45.158	65.051	54.683	74.311	78.933	93.254	113.29	83.85	98.103	103.84	80.886	88.556	102.2	102.62	106.03	103.65	120.08	107.62	92.408	105.34	114.77	103.87	104.2	101.48	104.63	98.442	112.68	107.02	117.58	110.57	121.76
0	0	0.70376	0	0	7.9216	9.3452	11.739	11.577	10.143	9.3469	8.6427	6.7253	0	0	0	0	0	0	0	0	0	0	0	0	0	0	0	0	0	0	0	0	0	0	0	0	0	0	0	0	0	0	0	0	0	0	0	0	0
8.7154	6.3369	0	2.0071	0	0	0	0	1.8771	3.9193	0	0	5.1145	0	0.64444	1.1751	0.65375	0	8.6506	9.5737	11.687	8.514	10.199	17.906	18.538	32.41	25.279	36.54	34.017	35.608	34.004	46.626	37.414	47.53	46.01	47.443	47.83	49.313	49.554	54.241	54.49	53.927	54.317	64.871	70.978	67.006	61.165	72.895	71.218	64.138
24.258	0	0	3.298	0	0	0	0	0	0	0	0	0	0	0	0	0	0	0	0	0	0	0	0	0	0	0	0	0	0	0	0	0	0	0	0	0	0	0	0	0	0	0	0	0	0	0	0	0	0
26.83	4.4174	0.14883	0	0	0	0	0	0	0	6.9296	3.329	0	9.4163	0	0	0	0	29.336	55.379	94.378	116.98	169.5	197.15	248.16	259.73	294.57	327.56	345.39	377.4	371.15	421.06	427.26	455.36	470.62	475.46	476.86	484.54	488.25	481.54	500.47	493.27	494.16	506.99	501.74	480.62	471.22	481.35	489.33	499.92
11.336	5.2672	0	8.7819	0	0	0	0	0	0	0	0	0	0	0	0	0	0	0	0	0	0	0	0	0	0	0	0	0	0.46777	0	0	0	0	4.455	0	3.5978	0	0	0	5.6144	14.241	2.2158	4.5927	0	0	0	15.494	21.182	12.384
7.0099	5.3575	0	0	0	2.2612	1.7914	7.3131	12.878	19.982	10.119	27.361	25.917	21.205	19.022	6.1398	0	0	0	21.711	4.5184	6.7281	0	3.8693	15.578	20.216	0.89421	10.195	9.5462	16.865	21.733	19.88	20.667	40.199	32.373	36.277	41.924	47.457	50.179	43.949	56.902	64.709	49.268	56.998	41.557	52.072	46.832	49.692	51.229	48.566
4.5917	0	0	0	0	2.2277	0.19043	0.38781	0	0	0	0	0	0	0	0	0	0	0	0	0	0	0	0	0	0	0	0	0	0	0	0	0	0	0	0	0	3.4687	16.053	21.699	18.177	24.101	17.096	25.806	16.885	21.677	15.016	22.127	23.684	30.593
0	0	0	0.61162	20.794	1.1137	5.7789	1.514	8.2015	11.729	6.6588	10.802	15.474	22.496	17.205	24.384	30.451	24.836	22.108	17.008	17.146	15.806	9.1726	12.846	21.971	29.648	55.008	93.005	124.68	163.1	198.1	237.26	257.83	246.39	358.75	413.67	518.52	517.87	512.59	590.98	640.13	569.28	594.87	607.73	630.37	670.51	690.14	810.35	765.67	760.06
8.0729	0	1.1316	6.7357	5.7925	0	0	0	0	2.6535	6.0443	15.538	6.4523	8.9386	2.0911	5.3759	2.672	11.54	11.233	14.957	22.74	12.023	22.988	18.126	14.636	24.187	16.692	28.754	30.257	28.17	17.083	14.443	21.464	25.355	14.876	24.655	26.942	27.417	26.34	32.456	36.586	30.563	39.07	26.92	27.745	39.115	33.198	20.233	36.182	30.526
0	0	0	2.6726	2.1368	0	4.032	6.2184	6.7498	4.2984	5.1744	0	10.106	13.699	15.05	14.929	16.397	10.259	11.488	5.5324	5.6026	5.5943	9.3571	7.435	5.2783	7.2747	7.4933	6.3762	12.085	21.878	18.739	17.997	23.197	34.819	36.664	45.706	55.87	63.989	70.081	70.19	87.614	92.36	109.33	120.38	140.27	147.18	170.9	176.72	188.74	210.43
0	0	0	3.2981	5.6282	3.3824	5.4727	5.1205	9.679	1.7768	0	0	0.34227	6.5455	4.3035	4.6618	2.6836	0	0	0	0	0	0	0	0	0	0	0	0	0	0	0	0	0	0	2.8483	0.57609	0	0	0	0	0	0	0	0	0	0	0	0	0
21.384	2.0461	0	0	0	0	0	0	0	0	2.2545	0	5.7876	1.135	1.0251	0	0	0	0	0	0	0	0	0	0	0	0	0	0	0	0	0	0	0	0	0	1.9058	19.537	28.638	55.102	72.099	103.44	104	107.36	162.13	176.02	187.61	214.09	230.08	248.14
9.8095	8.2368	0	0	0.49332	0	0	0	0	0	0	0	0	0	0	0	0	0	0	0	0	0	0	0	0	0	0	0	0	0	0	0	0	0	0	0	0	0	0	0	0	0	0	0	0	0	0	0	0	0
11.534	1.9996	0	6.8323	0	0	0	0	5.3204	7.4474	0	23.528	13.092	23.699	22.482	20.38	13.723	14.835	19.992	14.318	9.1161	19.828	13.471	22.028	16.799	25.258	26.131	32	21.42	26.244	24.929	17.559	27.505	23.341	27.176	18.315	21.517	24.056	24.853	16.557	22.055	32.044	15.462	15.791	8.3682	7.0131	4.0987	15.565	23.351	16.473
17.476	0	0	3.6785	1.3626	0	0	0	0	0	0	0	0	0	0	0	0	0	0	0	0	5.28	0	0	0	1.3098	5.7392	9.3558	14.636	10.352	11.538	23.269	11.269	27.033	23.774	30.175	38.136	27.221	36.604	36.437	37.124	39.292	42.323	44.316	47.644	54.145	55.505	54.616	61.654	74.211
0	3.7645	0	0.42088	4.5337	12.572	9.6274	14.152	10.529	15.101	7.7337	16.996	18.328	21.865	17.77	9.8472	16.03	10.053	8.6067	14.199	14.603	15.748	9.977	2.0242	9.1852	4.396	8.6809	10.772	16.278	20.969	29.626	31.527	37.345	47.17	57.566	64.2	61.691	75.264	89.138	97.594	93.442	98.903	110.28	105.31	113.5	120.05	139.87	124.09	116.1	123.17
14.788	2.4226	0	5.5846	0	0	0	0	0	0	3.4477	7.7438	17.985	19.665	20.204	31.327	26.361	35.092	36.946	48.279	60.396	57.319	60.987	60.537	65.674	69.926	74.139	75.715	69.912	64.436	68.424	67.301	67.657	74.289	60.052	61.417	61.876	69.771	68.412	63.188	62.999	74.953	61.415	54.186	71.072	58.174	60.213	67.968	76.942	71.459
0.3453	0	0	0	0	8.9598	4.0971	13.68	15.775	14.141	0	3.9181	3.6868	0	0	0	0	0	0	0	0	0	0	0	0	0	0	0	0	0	0	0	0	0	0	0	0	0	0	0	0	0.009635	0.87051	0	17.588	27.15	27.562	39.044	32.626	43.557
0.33395	0	1.4295	0	2.3813	2.7868	3.2738	15.451	20.093	24.221	32.329	48.856	50.429	69.576	74.073	72.334	76.869	88.698	90.112	83.122	85.741	101.21	93.178	98.102	110.34	119.06	117.69	120.42	115.31	113.53	125.39	111.31	120.82	127.42	128.52	120.57	126.05	119.79	129.48	119.71	118.34	137.49	131.88	136.35	130.76	122.54	134.29	144.81	147.52	154.54
22.051	2.4638	2.1431	0	0	0	0	0	0	0	0	0	1.8096	5.4487	0	0	0	0	8.5675	7.725	11.519	8.916	18.87	9.243	14.976	11.471	23.115	21.407	33.706	45.073	55.185	59.692	70.145	87.178	84.109	96.755	100.99	97.841	117.5	106.65	131.92	123.1	118.04	119.12	109.83	118.88	130.24	137.39	147.83	155.07
1.1278	0	1.4905	0	0	3.2085	1.8604	10.88	0	0	9.9385	6.5825	3.3487	0	0	0	0	0	0	0	0	0	0	0	0	0	0	0	0	0	0	0	0	0	0	0	0	0	0	0	0	0	0	0	0	0	0	0	0	0
14.02	8.0351	0	6.8206	0	0	0	0	0	0	0	0	0	0	0	0	0	0	0	0	0	0	0	0	0	0	0	0	0	0	0	0	0	0	0	0	0	0	0	0	0	0	0	0	0	0	0	0	0	0
9.3568	0	0	0	0	6.2418	0.026864	0	0	0	6.1969	6.1742	2.3648	0	4.0151	0	6.3286	3.7135	0.70161	0	16.51	5.0452	4.1963	6.8164	0	5.2258	0	3.9139	0.99215	0	0	0	3.8907	3.8694	5.0041	7.1967	4.6202	5.0268	2.886	3.9737	6.2632	1.9587	4.4102	0	2.2621	0.54848	4.1758	8.9015	4.7293	5.912
0	0	0	0	0	12.663	16.829	23.129	17.612	18.771	18.74	22.261	30.487	30.5	24.939	34.502	29.104	39.828	43.848	37.32	51.892	43.238	50.115	55.271	56.953	59.692	55.648	59.606	60.131	64.499	61.267	66.737	57.773	76.42	64.452	79.289	65.073	68.278	72.212	67.603	78.717	73.496	80.823	77.159	75.155	73.225	88.486	91.642	87.467	87.416
6.358	0	0	0	7.639	0	0	5.6035	0	0.26498	0	8.7826	0	7.7315	0.050042	2.0413	2.2558	2.6422	18.015	15.517	8.9728	3.2023	10.336	6.019	11.782	2.091	10.743	14.584	19.915	23.76	26.278	32.733	34.529	29.439	42.358	44.426	39.144	42.215	43.308	39.46	44.465	41.25	53.429	54.224	57.185	46.246	50.623	48.928	46.515	59.625
2.2076	0	0	0	0.20124	1.4401	0	0	0	0	3.6482	6.4147	0	0	0	0	0	0	0	0	0	0	0	0	0	0	0	0	0	0	2.0696	0	0	2.1965	0	8.2743	7.7362	4.6371	0	0	10.011	7.5197	0	0.65835	0	3.2844	0	2.1428	0	1.1169
7.0353	10.215	0	4.9082	0	0	0	0	0	0	4.1393	0.65615	10.356	16.568	23.384	19.397	36.929	46.053	54.287	43.114	47.948	49.287	48.329	34.338	50.517	51.433	47.759	53.252	49.97	53.671	53.017	57.885	48.993	53.074	44.837	47.888	52.42	44.256	44.902	47.674	36.502	41.749	20.831	16.554	24.416	24.321	24.135	20.88	30.49	25.164
0	0	0	1.0222	0	2.5771	10.854	17.57	6.8823	16.535	20.655	24.504	25.091	39.055	45.296	51.847	47.278	45.745	45.05	42.061	55.129	51.761	66.498	70.154	83.614	80.309	94.62	97.029	103.79	115.25	108.97	111.23	114.39	127.27	124.11	137.65	139.54	137.9	139.67	144.7	153.65	151.93	152.85	156.76	158.72	160.98	163.35	153.75	162.1	151.08
38.187	2.2172	0	0	0	0	0	0	0	0	0	0	0	0	0	0	0	0	0	0	0	0	0	0	0	0	0	0	0	0	0	0	0	0	0	0	0	0	0	0	0	0	0	0	0	0	0	0	0	0
0	0	0	0.023856	5.5937	10.312	2.9729	4.3503	8.4625	25.477	20.478	29.043	37.047	47.996	51.481	66.102	49.808	65.464	66.926	67.713	73.473	80.032	83.932	83.379	74.772	85.619	92.207	90.057	93.384	93.155	93.89	103.73	109.8	115.25	137.77	155.59	181.01	210.35	235.57	255.97	290.47	306.84	347.24	360.14	403.73	430.24	446.22	464.74	487.63	504.32
0	0	0	2.764	17.643	25.869	26.787	35.405	55.886	53.661	101.3	82.904	91.142	94.502	115.41	100.6	100.29	85.574	98.802	83.19	102.16	81.304	86.764	67.485	80.743	90.182	89.989	88.747	87.255	89.887	82.234	80.686	81.263	85.346	83.207	81.819	90.739	82.522	82.655	87.117	72.189	74.418	77.265	76.159	78.121	75.508	66.58	69.974	67.032	72.688
7.2175	12.758	0	0	0	0	0	1.4722	1.0727	2.1773	0	2.7329	8.3256	0	0	0	0	3.8925	5.2649	5.1219	5.9745	11.377	7.1198	2.2984	7.1775	20.577	35.012	53.413	87.423	112.88	136.24	193.79	215.94	257.54	273.84	334.19	391.95	424.79	461.06	511.78	534.02	589.48	622.75	644.62	647.98	723.84	711.91	718.62	767.87	779.29
10.574	9.5921	2.1848	0.94649	2.4172	0	0	0	0	0	0	0	0	0	0	0	0	0	0	0	0	0.10757	0	0	0	0	0	0	0	0	0	0	0	0	0	0	0	0	0	0	0	0	0	0	0	0	0	0	0	0
13.858	0	0	0	0	0	0	0	2.9273	3.6092	12.219	11.744	9.6814	14.259	10.17	5.3834	25.912	24.181	0.7342	0	3.0032	0	11.224	0	6.8746	0	15.548	2.9154	5.6899	0	9.1832	9.0203	6.7401	1.4788	0	0	1.9314	3.3201	6.3538	4.539	16.002	8.6147	4.8222	13.999	5.4502	3.1573	13.321	10.84	22.156	27.16
4.5101	9.3103	1.9927	0	0	0	0	0	0	0	0	0	0	0	0	0	0	0	0	0	0	0	0	0	0	0	0	0	0	0	0	0	0	0	0	0	0	0	0	0	0	0	0	0	0	0	0	0	0	0
5.4131	4.2933	5.4092	0	0	0	0	0	0	0	0	2.764	0	0	0	0	0	0	0	0	0	0	0	0	0	0	0	0	0	0	0	0	0	0	0	0	0	0	0	0	0	0	0	0	0	0	0	0	0	0
1.2259	0	0	1.401	3.6063	0	2.2833	7.7337	2.2872	3.7688	7.18	6.4493	12.762	20.654	20.486	24.361	19.064	15.956	20.644	10.018	16.412	13.383	25.456	18.282	20.702	18.885	12.637	16.021	21.628	21.339	17.181	12.932	13.744	13.468	18.539	19.408	16.357	10.685	9.9269	1.547	7.6983	7.7614	2.04	4.4208	1.0013	1.7101	4.1756	0	1.1987	0
0	1.9117	4.4672	0	0	6.1848	0	2.9947	0	9.0064	16.524	10.357	9.5222	15.595	22.241	20.854	5.6204	15.978	13.976	18.698	14.476	16.972	16.96	21.392	13.6	22.656	30.754	26.632	29.935	33.608	38.828	32.843	37.095	41.482	35.762	45.902	40.434	52.237	46.236	48.756	49.199	49.794	48.392	54.483	54.164	55.684	56.244	55.444	59.33	53.369
9.8343	8.8831	1.1433	0.12208	0	0	0	0.94829	0	0	2.0218	0	0	0	0	0	0	0	0	0	0.61179	0.61038	11.03	19.772	46.204	64.006	76.023	80.877	91.384	101.17	95.842	105.38	127.49	131.83	130.91	145.49	148.53	152.14	155.66	156	151.92	157.79	140.76	134.39	132.05	134.35	157.42	144.66	170.59	149.38
4.6443	0	2.7529	0.085036	3.5082	0	0	0	0	0.38799	9.8348	0.5331	9.3907	12.028	19.198	15.431	45.831	79.364	123.17	166.25	234.18	295.32	342.6	411	481	543.74	586.97	678.81	723.76	774.83	794.69	843.49	902.89	949.82	981.07	1009.5	1043.4	1071.1	1061.4	1122.3	1134	1147.4	1160.1	1155.5	1166	1180.7	1189.5	1188.6	1183.6	1160.1
10.105	2.9698	0	2.2098	0	0	0	0	0	0	0	0	0	0	0	0	0	0	0	0	0	0	0	0	0	0	0	0	0	0	0	0	0	0	0	0	0	0	0	0	0	0	0	0	0	0	0	0	0	0
6.1774	7.2424	7.3313	5.1471	0	0	0	0	5.8862	0	1.8389	0.56576	0.67579	1.7403	5.1196	0	9.3044	0	5.0934	7.4715	9.9447	2.8874	1.6806	1.1381	1.8182	8.9708	11.593	10.198	15.84	20.333	24.853	19.804	19.259	31.359	45.3	69.554	109.58	144.59	207.1	238.22	329.94	378.09	463.35	490.24	564.41	633.93	662.28	743.46	788.86	764.65
1.3788	1.5506	1.228	2.1198	0	0	3.0643	10.802	27.119	71.546	104.2	164.93	219.16	301.56	368.5	445.58	511.38	573.4	627.63	680.18	730.26	793.35	819.47	877.38	909.69	907.08	924.87	957.39	963.29	1029.3	1049.2	1055.4	1036.1	1056.9	1077.9	1094.3	1093.8	1086	1124.9	1119.2	1125.1	1128.6	1133.8	1129.9	1121.4	1133.6	1167.1	1173.6	1149.9	1156.5
6.9557	13.383	6.4537	0	0	0	1.1345	0.040675	1.8391	0	2.5971	0	3.9981	0	0	0	0	0	0	6.0829	10.492	13.22	12.848	5.7127	8.7384	4.6918	11.51	12.764	8.9369	9.0905	7.1485	1.445	10.303	0.19231	14.46	8.6179	3.0949	0	2.8229	0	0	0	0	0	4.0216	0	0	0	0	3.549
6.4511	0.80889	0	4.6264	6.671	3.0631	0	0	0	0	0	3.4343	6.2985	6.3041	0	0	0	0	0	0	0	0	4.085	0	0	0	0	0	0	0	0.11917	0	0	3.4508	8.4942	3.7118	0	10.434	0	4.4655	15.342	15.445	24.745	5.7609	13.821	20.01	31.597	46.667	31.151	45.75
2.6203	0	1.9896	4.9838	0	0	0.29785	0	0	0	0	0	0	0	0	0	0	0	0	8.0057	16.354	26.093	35.793	31.028	38.636	33.576	46.994	48.305	54.498	63.247	63.308	59.535	66.079	63.809	71.681	56.966	62.818	66.757	72.014	69.13	63.794	60.215	59.65	65.016	67.121	60.997	61.001	71.453	72.709	75.721
9.8026	0	0	2.3588	0.045793	1.3929	0	0	0	0	0	0	0	0	0	0	0	0	0	0	0	0	0	0	0	0	0	0	0	0	0	0	0	0	0	0	0	0	0	0	0	0	0	0	0	0	0	0	0	5.5893
0	0.30227	0	5.2489	0	4.0419	2.0214	0.25621	6.2771	2.514	0	3.935	0	0	0	0	0	2.2578	0	0	5.4113	4.1425	3.6149	0	0	0	0	0	0	0	0.53069	0	0	0	0	0	0	0	0	0	0	0	0	0	0	0	0	0	0	0
1.4033	0	0	6.8639	0	5.8974	0.39774	5.5206	8.7064	5.408	7.9173	18.557	2.6125	4.3327	1.4881	0	2.207	2.0827	0	8.6093	13.512	31.641	30.165	31.214	37.849	45.597	44.621	53.11	41.818	44.816	47.966	53.061	50.522	54.988	65.436	53.443	64.232	58.673	69.501	69.193	67.053	72.669	61.903	66.795	45.738	58.092	65.028	60.74	72.141	71.842
2.0884	4.4798	0	2.9875	0	0.93155	0	0	2.7753	0	0	7.1347	0	0	0	0	0	0	0	0	0	0	0	0	0	0	0	0	0	0	0	0	0	0	0	0	0	0	0	0	0	0	0	0	0	0	0	0	0	0
0	0	0.62437	3.3451	0	7.5688	5.1833	13.189	24.306	38.026	64.159	85.445	118.2	145.91	166.4	188.25	203.69	220.79	249.82	292.63	291.56	299.38	313.93	324.09	318.11	351.86	406.79	460.79	517.34	564.77	654.91	718.11	786.91	847.08	892.6	981.53	1037	1129.3	1176.8	1192.8	1276.3	1286.4	1312.2	1366.9	1368.7	1356	1392.6	1394.6	1407.1	1412.1
1.2325	0	0	2.5014	0	14.707	0	2.7415	0	0	0	2.19	0	0	0	0	0	0	0	0	0	0	0	0	0	0	0	0	0	0	0	0	0	0	0	0	0	0	0	0	0	0	0	0	0	0	0	0	0	0
19.395	7.1691	0	0	0	0	0	0	0	0	0	0	0	0	0	0	0	0	0	0	0	0	0	0	0	0	0	0	0	0	0	0	0	0	0	0	0	0	0	0	0	0	0	0	0	0	0	0	0	0
26.168	5.6287	0	0	0	0	0	4.3026	28.987	75.445	115.46	154.92	193.3	253.11	277.7	339.68	405.04	465.8	503.72	561.52	663.41	712.16	761.61	762.95	777.36	841.98	870.47	869.11	847.28	862.8	889.76	872.08	883.1	908.66	905.99	881.06	875.81	852.52	876.46	851.16	858	852.11	842.68	830.33	809.43	813.92	832.21	801.79	810.86	810.44
0	0	0	0.77289	0	9.2528	8.7614	15.705	19.886	15.517	17.569	19.404	34.626	42.374	38.769	48.79	53.201	60.334	72.278	80.453	87.815	85.529	96.453	100.9	99.975	96.334	99.047	99.609	105.58	106.83	105.89	104.08	105.41	107.12	107.41	125.58	110.42	118.41	119.56	116.37	129.53	128.05	129.32	132.16	126.87	134.39	135.24	140.52	139.54	131.49
0	0	0	6.1991	0	12.798	4.4807	30.602	19.017	5.6543	0	0	0	0	5.0923	4.4871	14.689	7.1422	26.781	32.424	46.702	71.633	88.358	101.48	112.05	125.91	152.16	170.81	193.86	210.73	236.85	244.15	261.05	266.29	283.66	271.03	300.98	297.39	317.97	324.87	347.38	343.32	332.87	350.24	342.54	359.55	371.42	392.67	358.79	381.16
2.0101	3.6687	0.98331	0	1.1364	0	0	1.1467	0	0	0	0	0	0	0	0	1.6572	0.96719	0	3.3284	1.5486	0	0	2.1609	0	4.0947	0	2.7908	3.6937	8.4619	7.917	9.6342	9.1232	8.1865	14.233	16.557	16.655	2.2336	12.177	5.3135	2.5673	0	8.8133	14.189	8.9907	9.9983	19.334	23.216	22.916	15.223
0	0	2.462	3.5951	0	7.7566	0.88028	7.8368	7.8391	15.556	10.768	11.52	11.911	17.536	16.619	27.79	13.266	21.303	21.227	25.339	27.467	16.503	28.153	27.197	27.495	31.892	35.241	42.457	55.191	51.025	66.9	79.097	73.709	82.804	88.781	90.542	94.043	111.19	109.53	112.46	118.86	118.04	115.73	131.63	136.65	144.27	145.12	147.36	151.22	154.55
12.788	1.4148	0	3.9081	0.73637	0	0	1.5284	0	0	0	2.5468	1.0432	0	12.395	19.736	33.355	48.563	60.46	68.985	97.662	79.437	84.579	67.96	80.125	85.354	90.632	102.69	101.15	74.399	95.592	96.492	91.194	94.035	79.299	74.002	89.526	70.146	89.611	96.68	89.122	88.369	66.941	84.805	76.5	79.687	65.911	72.196	71.931	58.863
10.064	5.6732	0	0	2.79	4.2676	0	0	0	0	0	0	0	0	0	0	0	0.74812	7.6821	16.877	43.065	54.41	101.15	85.517	103.77	112.12	130.41	152.2	152.68	159.9	164.65	214.74	184.04	193.55	182.46	210.49	187.44	214.18	220.38	233.79	252.83	244.34	251.87	247.22	257.23	281.48	292.08	311.23	321.61	321.74
21.268	7.2929	0	0.091782	0	0	0	0	0	0	0	0	0	0	0	0	0	0	0.23108	11.72	16.625	30.418	35.512	42.931	44.264	57.906	59.117	72.577	56.59	77.328	95.079	97.07	93.449	93.778	87.396	131.42	107.66	129.78	145.3	143.52	141.01	159.86	158.29	146.69	165.76	214.71	217.24	215.71	161.51	227.24
16.407	2.1144	0	4.1453	0	0	0	0	0	1.4012	0	1.7626	0.50324	0	0	5.4714	0	11.125	15.392	15.759	25.282	22.469	18.171	26.829	11.003	15.782	20.669	27.373	32.824	29.783	33.918	36.798	26.311	47.022	39.478	33.489	40.429	37.098	37.677	37.156	36.224	39.726	51.618	53.846	69.558	68.084	65.298	66.274	63.786	61.248
27.149	0	0.076143	0	0	0	0	0	0	0	0	0.22687	0	0	0	0	0	0	0	0	0	0	0	0	5.173	0	0	0.77038	0	0	2.6302	10.371	2.6774	8.6634	3.8405	2.5139	3.3574	3.4926	12.104	1.1268	7.0256	8.5491	10.581	17.436	0	0	0	10.086	15.511	20.576
0	0	3.1607	4.9969	1.2214	9.2827	3.0472	13.793	9.6916	15.895	22.411	18.486	22.746	26.352	24.98	22.719	8.4649	17.447	15.257	18.147	15.69	6.0013	10.547	14.214	10.532	13.626	15.121	13.128	16.178	15.466	16.602	21.295	12.207	14.744	14.135	14.903	12.834	15.028	11.488	11.561	12.121	5.3401	14.611	16.784	18.555	15.157	17.898	14.533	22.228	23.136
1.0902	6.633	1.2008	2.4401	0.73299	0	0	9.0515	36.81	55.451	97.408	122.76	151.06	199.47	222.06	269.86	303.68	333.96	375.16	397.94	435.66	440.77	485.94	479.55	492.71	511.3	514.98	542.37	548.26	533.55	532.29	551.89	556.07	563.58	563.15	574.94	566.84	578.51	578.03	563.44	550.82	564.57	568.61	575.46	571.29	581.72	562.77	561.41	568.04	576.01
4.6965	2.9539	0	3.4699	0	2.3754	0.10734	0.1849	0	1.1394	0	0	0	0	0	0	0	0	0	0	0	0	8.326	2.9691	5.3758	14.489	0.6105	13.336	3.4084	17.004	17.18	24.948	25.03	34.085	25.427	22.681	23.058	27.083	35.482	42.189	46.658	49.939	44.178	51.376	39.447	55.78	54.268	65.678	59.82	75.737
6.7058	0	0	3.963	0	5.0996	0	0	0.39894	0	11.013	7.9231	0	1.1081	0	0	0	0	0	0	0	0	0	0	0	0	0	0	0	0	0	0	0	0	0	0	0	0	0	0	0	0	0	0	0	0	0	0	0	0
11.079	2.0392	0	0	0.12886	4.5961	0	0	0	0	0	0	0	0	0	0	0	0	0	0	0	0	0	0	0	0	0	0	0	0	0	0	0	0	0	0	0	0	0	0	0	0	0	0	0	0	0	0	0	0
0	0	0	2.6973	4.6974	8.7499	4.6969	6.457	11.063	16.795	21.909	22.879	24.995	38.521	36.832	44.271	30.839	43.738	43.438	40.169	46.304	45.921	53.922	56.094	51.151	63.006	63.294	63.326	71.419	67.137	81.871	79.839	71.04	76.338	82.216	83.32	79.792	89.327	86.964	85.443	83.125	84.906	85.945	92.929	92.526	92.643	96.356	94.8	96.7	101.47
10.97	4.1702	0	0	0	6.8365	0	0	0	0	0	0	0	0	0	0	0	0	0	0	0	0	0	0	0	0	0	0	0	0	0	0	0	0	4.5268	7.2248	0	7.7989	3.6017	10.113	5.5776	0	0	2.7662	0	1.9045	1.6008	2.7031	0.38626	0.89247
0	4.6999	8.4248	6.6952	0	0	0	0	0	0	2.6258	0	0	0	0	0	0	0	0	0	0	0	0	0	0	0	0	0	0	0	0	0	0	0	0	0	0	0	0	0	0	0	0	0	0	0	0	0	0	0
3.6036	5.3635	1.1728	0	0	0	3.2796	0.5432	0	0	0	0	0	0	0	0	0	0	0	0	0	0	0	0	0	0	0	0	0	0	0	0	0	0	0	0	0	0	0	0	0	0	2.5667	0	0	0.056507	6.4553	5.7091	0	0
0	0	0	0	0.20472	20.013	9.2442	13.968	1.7589	5.7631	0	9.3598	0	5.8812	3.3074	14.054	8.1709	10.695	28.677	22.222	15.367	15.017	6.7009	0	4.3379	1.916	10.546	7.2676	6.7579	9.6593	8.6244	7.2383	6.9673	1.7838	0	0	1.8842	0	0	0	0	0	0	0	0	0	0	0	0	0
0	0	3.0779	4.6839	0	6.0299	0	3.7052	6.3644	14.16	10.679	10.296	14.627	22.503	18.219	14.189	9.3529	17.891	15.524	17.578	20.754	11.931	18.909	19.268	14.41	22.847	18.988	24.966	31.942	25.455	27.417	30.984	26.58	32.3	28.978	33.546	29.933	36.513	33.9	28.945	31.167	28.284	29.675	33.297	33.113	32.03	28.436	23.322	30.578	26.418
0	0	0	0	15.418	1.622	7.6198	2.8601	0.39082	0.72903	4.6853	0	0	0	3.1251	0	0	0	0	0	1.5264	0	0.071124	0	0	0	0	0	0	0	0	0	0	0	0	0	0	0	0	0	0	0	0	0	0	0	0	0	0	0
16.657	12.142	0	0	0	0	0	0	0	0	0	0	0	0	0	0	0	0	0	0	0	0	0	0	0	0	0	0	0	0	0	0	0	0	0	0	0	0	0	0	0	0	0	0	0	0	0	0	0	0
4.3625	6.3357	0	3.4808	0.7865	0	0	4.6988	19.649	40.318	72.264	109.56	157.8	187.53	239.57	274.2	325.45	374.67	422.33	460.95	521.25	585.52	628.59	708.1	792.51	819.42	895.12	937.55	961.35	1070.6	1112.3	1169.6	1151	1176.9	1177.3	1233.6	1228.7	1211.1	1267.8	1272.9	1277.2	1288	1300.1	1325.5	1311	1296.7	1315.7	1289	1286.8	1312.2
10.961	0	0	0.358	0	2.4019	0	0	0	0	0	1.0088	0	0	0	0	0	0	0	2.5015	3.3716	4.713	4.2995	5.8297	9.0143	16.833	8.4077	18.92	14.015	7.6702	16.951	9.0345	16.035	13.954	17.195	8.8018	8.5814	9.8399	11.834	7.9356	1.0966	0	7.376	10.909	0	0	6.3999	6.6148	5.7327	1.4525
0	0	4.7257	6.2399	0	2.6691	1.1373	5.0491	3.9824	9.3008	8.8104	5.6966	9.4599	13.842	19.018	18.297	0.41488	12.91	3.4489	6.6669	10.538	3.7963	10.945	10.437	4.3791	20.896	28.022	35.586	52.241	70.686	106.79	123.78	115.41	128.63	162.73	179.05	180.67	217.88	221.2	231.04	250.14	256.28	241.65	244.94	238.64	241.46	246.71	246.35	246.77	264.85
19.342	11.982	0.15749	3.6722	0	0	0	0	0	0	0	0	0	0	0	0	0	0	0	0	0	0	0	0	0	0	0	0	0	0	0	0	0	0	0	0	0	0	0	0	0	0	0	0	0	0	0	0	0	0
2.1178	0	0	8.0905	9.7724	1.935	0	0	0	0	0	0	0	0	0	0	0	0	0	0	0	0	0	0	0	0	0	0	0	0	0	0	0	0	0	0	1.0002	3.4946	5.8838	0.20068	1.9881	1.4927	3.297	10.531	9.2485	9.631	20.414	16.737	15.068	19.976
1.0471	7.181	0	3.6465	3.6213	0	0	2.8702	0	0	0	0	0	0	0	0	0	0	0	0	0	0	0	0	0	0	0	0	0.6911	5.842	13.257	18.442	36.829	51.272	62.278	80.935	83.481	95.084	102.25	117.37	114.35	127.56	121.07	129.77	131.19	102.56	149.32	144.96	131.48	134.47
0	0	2.9093	1.4679	1.9834	3.2678	0.86135	3.7384	2.4342	12.238	14.856	15.941	19.848	30.265	23.709	27.213	18.113	24.881	19.566	24.909	28.266	18.784	19.618	7.9696	7.3075	17.243	20.724	24.946	29.042	25.084	36.785	37.855	27.805	25.402	27.471	34.766	37.47	49.075	43.389	38.362	32.682	17.71	15.305	18.949	30.526	30.417	29.987	31.413	40.171	41.591
10.603	11.818	0	0	0	0	0	0	0	0	0	0	6.9204	0	8.037	10.143	26.153	45.284	69.926	96.206	118.38	147.77	176.93	188.59	221.55	244.23	283.18	314.08	334.06	368.6	398.17	418.3	423.6	440.29	461.17	471.43	495.42	496.49	512.22	544.8	547.43	559.36	596.76	592.49	630.63	632.1	625.87	628.02	646.08	688.15
4.355	1.9693	0	4.7294	0	2.4838	0	0	0	0	0	1.4922	0	0	0	0	0	0	0	0	0	0	0	0	0	0	0	0	0	0	0	0	0	0	0	0	0	0	0	0	0	0	0	0	0	0	0	0	0	0
5.535	0	0	0	1.1035	7.8211	0.8941	1.6483	0	0	8.8535	6.1957	0	1.1147	0	1.9112	5.0659	0	0	0	6.4748	3.2311	3.7918	5.0414	0	7.8108	0	2.0487	2.4679	1.7161	1.5163	5.7405	9.4633	18.392	20.682	28.127	30.31	30.891	38.861	33.348	34.26	23.552	25.487	27.247	28.669	3.0599	0	0	0	0
12.568	0	1.086	2.5902	2.8748	0	0	0	0	0	0	0	0	0	0	0	0	0	0	0	0.69074	0	0	0	0	0	0	3.1995	10.202	12.327	17.267	34.713	25.359	37.273	36.625	59.58	67.392	77.269	73.985	87.788	106.61	115.2	120.81	134.67	130.7	138.83	153.54	155.09	175.53	167.53
0	0	0	16.283	9.2405	0	11.859	0	10.574	0	11.299	0	18.976	22.06	1.1398	0	0	4.6847	2.3342	6.6209	27.226	74.926	109.49	87.851	99.343	127	150.9	264.75	239.87	279.75	296.26	248.42	251.22	291.16	188.87	301.89	315.77	218.95	316.67	317.1	319.53	292.13	320.1	321.95	326.89	315.41	317	328.38	332.33	315.03
3.1812	7.3562	5.9911	0	0	0	0	0	0	0	0	11.5	1.2775	0.83415	0	0	0	0	0	0	0	0	0	0	0	0	0	0	0	0	0	0	0	0	0	0	0	0	0	0	0	0	0	0	0	10.547	11.847	22.682	10.285	8.4503
4.4545	3.3748	0	0	2.5613	0	0	0.17245	0	0	2.5207	6.9815	9.4887	12.559	13.398	13.365	28.421	27.474	29.302	50.454	53.858	60.436	58.346	65.796	75.923	93.79	85.274	96.931	104.43	105.21	109.28	101.19	105.59	101.81	91.177	97.672	83.028	94.205	85.763	84.007	83.836	70.758	74.926	82.357	101.23	81.71	81.33	95.178	83.377	82.352
4.8739	4.2455	0	0	0	0	0	0	0	0	0	4.9286	5.9067	0	0	0.07227	0	0	0	0	0	0	0	0	0	0	0	0	0	0	0	0	0	0	0	0	0	0	0	1.0849	0	0	0	0	0	0	0	0	0	0
0	0	0	6.7916	3.1456	0	1.1885	0	0	0	4.5326	0	0.32151	12.687	20.831	16.789	9.5418	10.937	16.557	0.26096	3.4196	10.584	12.901	15.068	12.899	3.9136	8.9178	12.917	24.674	19.977	24.557	9.7991	18.357	23.411	26.005	30.246	28.58	17.586	22.669	20.628	23.694	21.823	21.534	21.461	21.438	22.23	28.837	29.935	30.886	29.746
13.108	5.4324	5.3601	6.8155	0	0	0	0	0	0	0	0	0	0	0	0	0	0	0	0	0	0	0	0	0	0	0	0	0	0	0	0	0	0	0	0	0	0	0	0	0	0	0	0	0	0	0	0	0	0
0	0	0	0	0	12.405	8.4284	15.274	17.068	15.303	13.682	14.669	15.919	19.691	19.033	22.633	27.846	42.277	40.867	45.842	51.551	57.475	63.766	63.169	64.227	62.384	64.806	69.77	77.958	75.135	76.626	84.655	76.546	86.012	79.899	99.086	86.215	102.06	95.655	88.992	104.3	108.46	110.16	104.51	105.15	109.33	125.41	121.86	129.84	124.21
0	0	0	2.0145	0	9.8506	10.709	21.652	13.527	18.302	16.589	11.246	24.797	33.819	15.697	16.339	16.344	22.379	24.384	14.204	29.316	32.869	40.959	41.569	42.386	38.952	35.757	44.439	56.824	51.338	60.814	68.135	64.944	78.492	68.346	86.447	75.332	81.896	83.15	80.739	92.814	90.144	94.086	87.772	93.332	103.02	97.825	100.67	103.66	103.09
6.4233	5.5633	0	0	2.725	0	0	0	0	0	0	0	0	0	0	0	0	0	0.26337	0	1.5139	0	0	0	0	0	0	1.1634	0.6646	2.7867	0	4.3717	0	0	0.38953	0	0.88345	0	0	1.3408	6.7738	6.6695	0	0	2.9019	0	0	0	0	0
0	13.94	0	1.0814	0	0	0	1.1068	0	0	0	0	0	0	0	0	0	0	0	2.0495	2.6064	0.84051	0	2.1545	11.501	8.7767	11.313	10.925	15.339	20.947	21.075	17.856	19.608	27.15	18.109	23.186	17.171	20.446	4.4322	9.3055	1.068	6.269	2.2291	12.708	12.843	11.515	15.488	8.9463	10.225	12.983
2.3694	0.18251	0	8.3998	0	0	0	2.0646	9.3565	6.0011	3.7623	19.012	8.1904	10.392	7.581	12.04	6.2355	5.218	4.7444	0.52856	0	3.8857	0	2.3658	0	1.8521	0	2.8466	0	0	0	0	0	0	0	0	0	0	0	0	0	0	0	0	0	0	0	0	0	0
8.2243	3.3132	0	0	3.2539	0	2.6825	8.0371	1.8535	0	0	10.998	12.47	10.029	6.5325	14.078	17.324	20.431	33.381	25.108	26.558	42.744	32.718	34.362	26.146	37.489	39.567	35.591	62.364	41.299	45.127	88.393	88.245	56.869	58.929	61.664	67.175	61.994	72.112	66.454	74.676	70.544	80.768	85.018	93.31	96.673	92.616	93.436	100.21	100.17
0	0	0	0	1.2646	12.055	13.968	19.265	8.578	13.415	8.3513	3.6938	7.9428	8.0668	0	3.0647	5.6657	7.7682	5.563	7.4065	13.076	7.4084	11.067	11.544	8.1591	8.7859	6.7783	14.881	17.486	14.546	15.181	17.245	10.291	25.828	16.029	31.681	20.885	20.824	22.654	12.9	25.966	24.191	25.048	22.285	14.059	23.312	24.727	25.568	30.757	22.075
7.7642	2.6737	0	5.1321	3.1132	0	0	0	0	0	0	0	0	1.302	0	0	0	0	0	0	0	0	0	0	0	0	0	0	0	0	0	0	0	0	0	0	0	0	0	0	0	0	0	0	0	0	0	0	0	0
14.574	8.2993	0	1.4788	0	0	0	0	0	0	0	0	0	0	0	0	0	0	0	0	0	0	0	0	0	0	0	0	0	0	0	0	0	0	0	0	0	0	0	0	0	0	0	0	0	0	0	0	0	0
1.1746	0.47161	2.3693	0	0	5.7867	7.216	0	0	0	0	7.4837	0	0	0	0	0	0	0	0	0	0	0	0	0	0	0	0	0	0	0	0	0	0	0	0	0	0	0	0	0	0	0	0	0	0	0	0	0	0
4.272	2.0727	0	3.3059	0	0	0	7.5675	29.29	45.38	61.62	92.63	110.76	130.05	143.89	177.45	213.96	232.97	258.52	282.31	309.74	340.48	345.84	438.54	365.56	401.07	536.03	466.67	461.53	461.47	487.33	481.3	600.64	519.32	621.64	493.39	554.35	532.65	537.79	516.32	515.35	534.88	530.79	532.88	555.12	558.79	588.52	593.09	609.06	606.88
15.399	12.223	0	0	0	1.2425	0	0	0.95325	18.303	34.571	48.74	54.303	69.644	65.011	70.217	71.854	94.071	96.267	86.979	100.57	110.13	94.48	104.89	94.258	104.78	96.437	102.81	97.433	98.972	101.68	115.27	112.79	125.87	124.49	134.86	124.67	149.1	141.28	145.04	152.86	144.09	144.9	159.13	160.42	178.52	170.83	171.67	173.55	175.69
0	4.0844	0	5.2994	0	0	1.6511	0	0	0	0	0	0	0	0	0	0	0	0	0	0	3.3775	0	0	0	0	0	0	0	0	6.3265	3.3978	0	0.50743	0.81389	0	0	0	0	0	1.0776	0	0	3.5464	0	2.733	4.5056	16.656	13.535	10.59
0	0	0	8.7695	2.8156	0	2.8538	12.522	19.952	33.468	46.111	61.907	59.248	77.794	97.765	127.66	124.57	130.8	161.92	166.27	158.23	198.75	206.75	185.51	186.95	207.18	192.85	191.72	212.78	201.08	213.87	238.68	227.48	225.73	210.88	217.25	230.45	229.42	234.76	225.19	244.27	227.82	241.14	212.31	231.01	235.39	220.81	241.47	237.71	237.77
18.418	4.2929	1.0136	2.192	0	0	0	0	0	0	0	0	0	0	0	0	0	0	0	0	0	0	0	0	0	0	0	0	0	0	0	0	0	0	0	0	0	23.908	74.893	105.45	195.86	279.53	364.5	461.11	557.29	626.89	766.04	802.06	895.6	938.27
1.0502	4.2548	3.6977	0	0	0	0	1.9616	0	0	0	3.7547	4.1239	2.5001	0	0	0	0	0	0	0	0	0	0	0	0	0	0	0	0	0	0	0	0	0	0	0	0	0	0	0	0	0	0	0	0	0	0	0	0
5.5989	2.3224	0	0.28827	0	0	2.5103	3.3021	0	0	0	0	0	0	0	0	0	0	0	0.14254	6.4414	5.5421	7.6449	12.462	0.70763	4.3136	1.5039	4.8402	0	2.4834	1.32	0.61175	1.9879	3.9074	0	0	0	0	0	0	0	0	0	0	0	0	0	0	0	0
0	0	0	4.402	3.555	7.0132	8.3452	7.3821	9.2335	8.6052	18.978	13.509	23.357	28.029	22.542	28.92	14.619	23.562	20.809	24.257	25.537	23.546	20.848	28.907	22.701	26.937	34.584	36.038	46.728	43.859	50.577	53.547	44.252	54.264	61.945	65.033	68.343	84.884	86.365	82.723	90.83	88.37	92.889	94.755	98.419	98.802	98.952	88.07	97.696	85.735
0	0	3.3256	0	0	7.1435	4.0148	3.3835	9.1742	14.596	14.797	11.415	17.067	25.582	19.114	24.864	12.029	19.09	25.59	28.599	28.621	16.855	27.27	19.075	25.953	29.315	26.339	32.752	30.336	32.3	36.486	35.722	29.66	32.897	30.044	34.149	33.058	34.693	31.413	34.187	38.945	29.248	29.215	31.809	31.887	27.267	28.674	22.741	22.235	23.941
0	0	0	0	15.878	14.544	27.687	47.338	47.775	59.262	48.194	67.042	77.863	63.102	66.888	74.306	77.138	80.28	80.855	70.952	79.266	73.3	78.034	71.411	87.253	71.89	71.225	71.945	71.302	76.134	66.466	79.029	55.12	61.048	73.131	82.423	83.476	85.412	95.146	114.18	108.98	118.05	132.04	140.23	154.87	171.13	181.87	191.26	191.65	200.04
5.1065	0	0.17424	2.4669	0	1.749	0	0	0	0	0	0	0	0	0	1.4232	0	0	0	0	0	0	0	0	0	0	0	0	0	0	0	0	0	0	0	0	0	0	0	0	0	0	0	0	0	0	0	0	0	0
0	0	0	5.9099	0.75742	2.0404	0	0	0	0.57056	0	0	9.8593	0	0	0	0	0	0	15.184	26.367	16.718	17.37	13.515	17.459	13.265	19.931	15.875	12.62	14.209	13.697	12.042	17.168	10.77	9.261	16.065	5.6095	17.471	12.359	14.574	18.624	18.309	17.587	12.933	6.1116	15.279	17.171	18.685	21.224	16.331
0	0	0	0	8.1415	9.4676	4.1445	13.69	0	3.1687	12.841	17.555	25.078	25.634	25.028	42.09	31.256	23.823	29.027	44.294	54.118	55.081	46.04	73.816	70.604	88.815	98.653	100.35	119.82	117.49	122.64	124.37	129.49	133.14	135.4	149.41	146.81	157.86	168.78	176.03	179.25	185.23	178.77	184.11	208.54	196.12	213.71	223.73	228.28	242.51
0	5.8179	0	3.9095	1.376	0	1.9816	1.4384	3.5032	4.8775	8.1113	0	3.0402	8.7079	5.5392	8.4242	4.4156	3.1386	3.8785	0.22723	8.0204	9.9695	26.11	29.011	43.593	54.191	67.363	82.022	99.359	134.52	136.64	158.76	172.39	197.25	216.89	232.54	256.95	279.16	292.97	297.36	313.38	322.2	345.37	367.05	375.74	393.38	406.75	414.18	439.44	439.89
0	0	0	1.3934	1.0498	5.4353	2.5072	5.4897	6.796	25.458	32.537	39.978	46.369	66.821	75.04	83.748	84.208	98.516	99.314	109.45	123.12	114.15	146.42	124.26	118.17	142.01	160.7	146.4	160.46	139.59	145.44	153.04	150.42	150.45	140.98	148.96	142.56	153.97	153.23	145.03	143.59	140.98	137.47	136.75	139.46	135.62	135.02	134.62	140.45	134.4
1.4779	0	0	0	3.5712	3.763	0	0	0	0.58231	3.8547	7.1602	3.536	16.182	5.192	0	0	0	0	0	0	0	2.4609	0	0	0	0	0	0	0	0	0	0	0	0	0	0	0	0	0	0	0	0	0	0	0	0	0	0	0
16.356	5.9648	0	0	0	0	4.2053	7.8252	9.1177	22.601	20.868	24.724	37.984	48.024	70.269	55.784	85.472	76.024	96.648	91.045	105.05	102.63	110.8	105.78	103.08	124.65	109.08	105.83	95.361	103.93	101.57	96.684	98.25	108.45	101.77	97.714	86.567	92.338	95.009	91.047	90.957	85.412	65.594	85.981	60.441	73.598	70.873	69.441	72.83	67.844
2.1156	6.5697	0	0	3.9627	0	0	0	0	0	0	0	0	0	0	0	0	0	0	0	0	0	0	0	0	0	0	0	0	0	0	0	0	0	0	0	0	0	0	0	0	0	0	0	0	1.9112	0	0	0	1.1613
3.4451	0	0	1.2878	0	1.6147	3.118	2.9747	1.6731	11.118	4.393	7.5995	0	4.9145	7.535	2.7378	4.8771	7.9405	5.3128	10.198	18.908	14.406	23.402	20.434	26.546	36.994	40.879	48.887	57.051	73.441	90.283	129.67	150.85	179.2	227.26	269.14	303.06	323.53	364.57	408.69	467.09	501.28	506.44	555.53	522.11	573.07	569.85	623.58	645.05	634.54
10.098	2.0015	0	0	0	4.5735	0	0	0	0	0	0	0	0	0	0	0	0	0	0	0	0	0.40169	6.564	4.288	10.812	18.905	21.263	26.46	23.8	28.064	33.07	32.165	34.31	34.606	45.79	66.387	73.936	97.918	118.81	134.95	157.29	186.53	199.43	216.49	224.77	243.94	258.26	291.37	287.09
4.1128	7.8168	2.3074	0.32407	0.35302	0	0	0	0	0	5.0701	3.5134	0.82458	10.927	3.643	7.4702	15.227	34.711	82.023	115.57	164.28	205.89	262.95	304.92	343.66	408.59	444.41	473.61	510.55	536.42	544.02	581.14	604.37	611.53	618.99	663.09	661.7	675.63	698.9	699.71	681.52	705.54	709.23	723.97	733.95	745.95	737.52	740.9	757.14	734.55
12.833	8.4064	0	0	2.8416	0	0	0	0	0	0	3.8262	0	0	0	0	0	0	1.4957	2.7655	0	0	1.7851	3.0533	2.9647	4.1569	2.3623	0	0	2.6747	2.9885	0	0	0	0	0	0	0.58463	0	0	0	0	3.6841	0	5.8503	0	0.56655	4.1124	0.41911	12.232
10.332	6.9857	0	1.2879	0	0	0	0	0	0	0	1.5344	3.6626	2.3213	1.8059	2.6715	5.4281	10.317	23.908	22.175	23.78	33.413	22.533	40.047	25.686	32.642	34.105	34.476	40.457	40.036	42.27	39.865	34.275	41.437	37.579	36.579	39.213	36.581	40.161	37.887	34.657	50.926	42.479	57.516	51.241	56.44	54.109	53.176	56.431	53.946
11.131	5.926	0	3.4685	4.2483	0	0	0	0	0	0	0	0	0	0	0	0	0	0	0	0	0	0	0	0	0	0	0	0	0	0	0	0	0	0	0	0	0	0	0	0	0	0	0	0	0	0	0	0	0
7.1691	0	0	0	4.3432	0.76681	9.292	0	1.6037	2.6957	8.6638	5.1765	0	0	0	0	0	0	1.5785	5.9424	2.2615	0.74617	9.0212	7.7938	16.444	18.869	16.038	18.806	31.757	33.772	36.56	54.24	54.48	56.482	57.338	57.245	67.659	87.363	113.86	144.5	189.08	241.32	301.68	368.55	447.39	500.21	572.06	588.16	657.35	708.33
8.7219	7.0405	0	6.0088	2.1747	0	0	0	0	0	0	0	0	0	0	0	0	0	0	0	0	0	0	0	0	0	0	0	0	0	0	0	0	0	0	0	0	0	0	0	0	0	0	0	0	0	0	0	0	0
0	2.7139	0	8.9496	0	1.0921	1.1455	1.438	7.0127	5.6869	0	0	0	0	3.8783	0.81769	2.2715	0	0.45397	8.543	5.6855	6.9175	11.919	7.5487	5.2653	0.25564	4.6023	5.1341	9.0197	11.138	18.89	13.86	11.705	14.584	15.176	11.786	5.3824	6.8079	14.801	17.084	19.42	18.25	20.605	27.578	27.658	28.174	19.676	36.437	33.568	35.449
1.9423	0	3.6636	1.1225	0.71238	0.33396	0	2.7621	0	6.3223	10.375	1.2647	9.1498	15.113	6.5039	22.504	5.5905	8.2165	11.169	0.90753	3.3448	0.77845	1.7689	5.1851	1.5032	1.9608	7.147	3.1465	6.1295	6.4522	4.568	8.1728	3.5384	0	8.8404	2.078	1.4582	5.7117	0	0	1.8591	0	0	0	0	0	0	0	0	0
0	7.3435	0	4.9239	1.0902	0	0	0	0	0	0	0	0	0	0	0	0	0	0	0	0	0	0	0	0	5.1914	1.4048	0	0	0	0	0	0.1795	2.7235	0	0	0.097726	16.569	21.561	40.955	34.459	55.491	57.589	70.344	73.117	83.493	98.153	98.598	106.35	100.48
6.0135	2.0805	6.6992	0.072397	0	0	0	0	0	0	0	0	0	0	0	0	0	0	0	0	0	0	0	0	0	0	0	0	0	0	0	4.3242	1.7851	7.2573	23.57	15.545	21.178	38.036	23.769	30.741	18.772	19.99	21.493	18.702	24.143	32.433	31.376	37.578	30.661	24.012
11.031	0	0	0.41719	1.0097	0.79063	0	0	0	2.6769	2.3144	2.3906	0	0	0	2.0845	1.8271	10.181	18.692	10.3	22.895	7.8096	6.2316	2.7769	0	3.9928	5.2294	5.8876	2.5965	4.9498	6.906	8.1276	13.284	1.4002	0.38271	12.468	0	0	0	6.3281	7.5978	7.2511	7.3169	9.7394	10.908	12.845	13.669	17.34	11.652	19.446
0	0	0	0	0	5.0009	9.1118	13.584	3.5441	12.134	8.6504	13.269	11.123	5.331	15.988	4.531	9.5025	7.0704	9.2103	1.7767	8.7409	7.0474	0.52022	17.855	5.6802	8.2018	0	9.0343	5.3985	5.4355	0	12.571	11.139	17.838	9.9293	12.429	1.0532	5.2089	19.51	28.988	27.363	30.966	19.001	27.332	19.878	30.77	28.909	36.121	33.064	38.264
0.39244	3.8005	0	1.4579	3.2475	1.0895	5.6497	2.7931	0	0	0	0	0	0	0	0	0	0	0	0	0	0	0	0	0	0	0	0	0	0	0	0	0	0	0	0	0	0	0	0	0	0	0	0	0	0	0	0	0	0
2.7487	0	0	5.6323	0	1.6585	0	0	0	0	0	0	0	0	0	0	0	0	0	0	0	0	0	0	0	0	0	0	0	0	0	0	0	0	0	0	0	0	0	0	0	0	0	0	0	0	0	0	0	0
7.321	14.616	5.9479	2.3293	0	0	0	0	0	0	0	0	0	0	0	0	0	0	0	0	0	0	0	0	0	0	0	0	0	0	0	0	0	0	0	0	0	0	0	0	0	4.2992	5.9467	29.226	24.527	29.032	31.896	28.892	36.202	39.882
0	0.96554	0	9.348	2.773	0.40975	0	3.2529	8.3711	5.0386	1.1205	0	1.5338	5.0908	1.9831	11.368	10.084	0	0	0	0	0	0	0	0	0	0	0	0	0	0	0	0	0	0	0	0	0	0	0	0	0	0	0	0	0	0	0	0	0
8.911	0	0	6.3406	0	0	0.089032	0	0.47234	1.0972	0	17.721	17.654	17.062	8.5174	18.321	18.886	25.471	14.906	23	28.901	35.555	32.737	44.992	39.819	51.667	51.404	57.156	50.122	64.823	56.144	60.15	61.104	57.253	65.103	55.84	65.263	55.137	59.253	60.7	61.862	68.693	64.844	67.381	53.386	56.453	64.236	64.083	66.888	63.723
0	0	8.6186	4.587	0	0	0	0.18771	0	0	0	0	0	0	0	6.266	32.114	49.815	61.885	128.24	149.97	196.78	220.52	261.29	292.12	318.7	369.76	416.75	447.95	510.91	538.49	568.19	605.04	608.38	638.07	608.2	631	600.31	629.02	657.12	629.24	645.03	628.81	640.82	669.62	682.14	676.63	688.19	681.56	639.15
6.1262	0	0	0	2.5615	1.21	0	0	0	4.3856	2.7315	9.0057	19.749	16.367	27.113	26.211	34.843	28.029	40.815	35.324	49.397	41.927	46.973	53.047	47.974	61.934	50.079	54.652	53.258	54.627	59.027	70.057	75.813	81.462	75.362	84.745	78.575	83.932	97.667	117.92	118.09	104.71	107.35	112.55	107.45	114.07	115.66	125.38	121.08	134.62
0	0	9.6676	0	0	1.2073	15.991	0	8.9172	11.183	9.286	7.4307	2.3934	0	13.024	0	0	11.696	8.6381	18.295	18.787	22.803	40.29	34.03	47.069	44.614	43.887	57.387	57.71	58.321	62.998	63.498	82.651	69.061	82.663	92.392	86.48	90.525	95.914	98.674	94.048	90.052	102.01	103.19	99.738	110.99	99.251	108.05	95.6	95.346
0	0	0	1.3008	0	8.1012	5.2219	8.9165	12.549	9.6737	7.2427	4.7649	7.8067	14.325	10.626	2.9528	8.2995	12.046	11.379	8.3079	20.748	12.837	18.369	20.586	15.658	16.779	8.7517	15.83	18.272	13.558	14.394	23.504	18	29.381	17.046	29.28	21.341	23.777	23.719	18.287	30.549	28.42	31.918	28.181	26.235	24.723	32.719	33.781	31.694	27.088
0	0	0	8.4913	0	4.4442	10.572	13.279	22.314	15.243	12.317	3.7371	0	2.6628	4.8582	0.32566	8.3093	7.1582	3.4354	0.84659	9.4332	10.652	0	0	0	0	0	0	0	0	0	0	0	0	0	0	0	0	0	0	0	0	0	0	0	0	0	0	0	0
3.8045	8.7375	0	0	0.98627	0	0	0	0	0	0	0	0	2.5891	0	0	0	0	0	0	0	0	0	0	1.9069	8.8519	11.824	9.768	16.682	20.869	20.325	27.295	28.694	29.705	31.367	43.701	33.576	41.592	35.6	50.84	44.573	44.327	43.235	39.768	38.286	37.208	46.568	41.493	31.151	33.553
0	0	0	0	18.649	12.125	1	10.392	18.947	24.19	19.178	6.2711	17.259	9.0161	18.011	13.584	29.508	16.773	15.327	21.587	22.95	16.269	23.544	25.834	25.563	17.944	25.004	29.977	22.413	20.618	26.753	29.944	30.661	35.383	34.723	29.777	55.794	60.341	85.483	96.46	117.27	124.68	150.93	174.32	195.53	254.94	251.17	267.01	269.58	270.99
0.74736	1.4174	0	3.5468	2.3313	0	0	0	0	0.32804	0	0	0	0	3.6623	1.8224	3.539	13.865	24.206	44.118	65.275	94.459	111.44	143.44	163.88	204.21	214.47	242.73	244.48	273.34	302.06	318.78	325.27	342.1	353.17	360.85	364.32	390.97	403.07	414.23	415.49	422.15	429.01	432.8	403.07	428.97	438.28	450.72	450.75	454.61
11.019	10.138	8.1714	0	0	0	0	0	0	0	0	0	0	0	0	0	0	0	0	0	0	0	0	0	0	0	0	0	0	0	0	0	0	0	0	0	0	0	0	0	0	0	0	0	0	0	0	0	0	0
0	0	0	6.3632	0.1119	1.6218	10.064	7.6815	10.52	13.738	18.446	18.582	28.67	41.431	46.019	71.819	68.635	66.633	72.497	75.268	90.777	102.05	110.49	117.73	126.88	121.1	136.83	137.7	138.88	144.42	137.96	146.78	148.6	152.34	151.35	165	154.93	141.91	145.36	131.66	134.75	138.32	128.59	125.58	127.38	119.87	122.78	114.3	121.84	111.55
5.9731	8.8977	0	3.5427	0	0	0	0	3.8877	0	0	0	0	0	0	0	0	0	0	0	0	0	0	0	0	0	0	0	0	0	0	0	0	0	0	0	0	4.3221	24.632	38.703	67.828	80.954	106.9	122.45	131.42	139.54	159.53	186.71	176.84	168.87
22.249	12.39	3.9132	0.9458	0	0	0	0	0	0	0	0	0	0.5325	0	0	0	0	0	0	0	0	0	0	0	0	0	0	0	0	0	0	0	0	0	0	0	0	0	0	0	0	0	0	0	0	0	0	0	0
8.0245	2.1168	0	2.8321	0	0	3.6564	0	0	0	0	0	0	0	0	0	0	0	0	0	0	0	0	0	0	0	0	0	0	0	0	0	0	0	0	0	0	0	0	0	0	0	0	0	0	0	0	0	0	0
39.295	9.2361	0	0	0	0	0	0	0	0	0	0	0	0	0	0	0	0	0	0	0	0	0	0	0	0	0	0	0	0	0	0	0	0	0	0	0	0	0	0	0	0	0	0	0	0	0	0	0	0
0	0	0	0	0	9.8712	12.76	17.969	11.484	14.32	29.076	29.153	28.056	29.75	36.351	40.112	41.108	29.405	36.584	32.32	42.23	35.739	46.018	31.26	50.231	53.487	51.81	41.01	53.753	64.293	63.041	72.873	61.69	45.043	83.307	77.431	75.709	63.695	84.589	73.409	51.872	67.287	67.139	71.183	61.799	68.782	64.527	68.731	63.809	57.701
5.3878	3.3912	0	0	1.4785	0	0	0	0.4138	0	5.3432	12.53	9.0837	7.6494	7.9646	11.3	16.13	9.0901	18.739	15.578	15.68	12.557	14.907	15.683	24.993	30.215	29.541	34.703	29.334	32.524	28.492	24.541	33.707	29.634	33.857	29.538	26.218	36.496	39.076	30.201	40.228	34.095	32.307	36.327	23.305	15.796	20.696	36.834	33.039	27.444
10.595	10.187	8.0267	0	0	0	0	0	0	0	0	0	0	0	0	0	0	0	0	0	0	0	0	0	0	0	0	0	0	0	0	0	0	0	0	0	0	0	0	0	0	0	0	0	0	0	0	0	0	0
12.944	1.2399	3.4504	3.9824	0	0	0	0	0	0	0	0	0	0	0	0	0	0	0	0.60239	0	0	0	0	0	0	0	0	0	0	0	0	0	0	0	0	0	0	0	0	0	0	0	0	0	0	0	0	0	0
5.8662	0	0	6.3752	0	0.32899	0	5.4756	5.8674	13.462	9.0291	21.951	19.106	14.561	3.764	6.7909	6.7693	0	0	0	0	0	0	0	0	0	0	0	0	0	0	0	0	0	0	0	0	0	5.914	12.173	13.126	26.632	25.828	29.745	18.43	19.73	38.944	38.282	38.918	38.619
18.128	7.0371	0	0	0	0	0	0	0	0	0	0	0	1.5972	0	0	0	0	0	0	0	0	0	0	0	0	0	0	0	0	0	0	0	0	0	0	0	0	0	0	0	0	0	0	0	0	0	0	0	0
0	0	1.4739	3.6682	0.67124	5.5935	0	2.2128	0.041612	12.655	5.2552	4.482	7.7005	18.112	9.1924	17.243	4.012	13.543	15.081	12.18	10.265	9.0019	10.694	9.063	6.9899	13.112	10.046	12.364	17.143	13.721	14.106	20.412	12.177	12.752	17.099	21.44	18.602	22.417	15.38	15.74	15.21	7.1492	9.3278	9.3713	6.9583	5.4031	7.1443	0.38106	0	0
8.1065	2.3402	0	0	4.1031	0	0	0	0	0	0	3.4681	0	0	0	0	0	0	1.8837	3.1126	0	0	0.56396	3.2039	0	14.587	16.841	35.266	49.627	70.707	103.24	123.45	146.13	183.91	196.87	252.46	257.27	289.84	319.67	328.97	349.05	374.51	381.09	405.99	422.92	436.47	447.94	451.98	468.71	471.68
9.3197	0	0	6.2473	0	2.0297	0.31325	4.4234	0	7.2137	5.5801	9.5858	4.0034	1.9249	0	0	0	0	0	0	0	0	0	0	0	0	0	0	0	0	0	0	0	0	0	0	0	0	0	0	0	0	0	0	0	0	0	0	0	0
3.414	2.2777	0	0	2.6902	0	0	0	0.91557	0	0	0.55162	0	0	0	0	20.39	55.534	91.823	134.72	192.71	218.67	269.75	322	362.32	415.78	467.22	495.47	540.42	587.61	625.32	655.77	651.5	677.22	701.43	695.93	740.37	738.76	735.32	747.9	757.67	766.36	806.22	769.56	776.28	758.77	762.28	775.28	776.62	771.19
10.688	1.7713	0	0	4.4436	0	0	0	0	0.20918	0	14.313	7.9063	13.792	12.783	15.879	24.828	26.566	29.4	35.53	41.509	37.437	39.902	39.053	42.003	41.737	39.997	45.667	42.243	43.285	41.037	39.659	38.776	38.016	43.124	51.38	32.797	45.841	44.136	44.131	39.789	39.104	42.756	42.224	30.895	39.974	31.527	31.78	32.641	33.03
29.652	3.0129	1.1472	0	0	0	0	0	14.766	44.174	102.83	133.79	184.97	244.27	312.45	372.14	436.84	472.86	547.61	588.43	627.02	662.9	689.43	697.22	732.32	744.13	717.71	732.05	781.01	797.57	814.33	751.13	786.11	799.77	794.41	822.22	813.12	817.67	823.78	813.73	820.36	793.6	797.4	800.19	768	770.67	772.84	779.86	773.75	749.13
10.589	23.336	29.743	0	0	0	0	0	0	0	0	0	0	0	0	0	0	0	0	0	0	0	0	0	0	0	0	0	0	0	0	0	0	0	0	0	0	0	0	0	0	0	0	0	0	0	0	0	0	0
0	5.3058	0	0	0	0	8.9147	2.8882	0.53004	2.1181	1.3626	0	0	2.8568	12.672	24.469	16.908	17.951	23.693	40.504	39.93	56.994	59.462	53.324	52.92	52.411	62	70.005	66.124	70.16	65.186	77.813	69.602	68.608	66.076	68.405	66.795	77.301	68.773	69.724	76.974	69.414	69.263	74.015	78.101	78.188	93.944	92.98	78.602	81.979
11.852	5.5838	1.2206	0	0	0	0	0	7.8539	14.542	34.47	43.58	57.65	84.286	89.918	105.88	128.29	141.07	164.19	173.15	193.05	210.78	218.67	230.85	239.14	262.26	254.46	250.7	257.96	259.17	259.32	270.7	259	265.35	263.81	261.83	265.69	255.97	241.4	249.19	258.85	261.36	255.14	253.2	241.49	238.6	221.94	230.28	242.4	232.59
11.785	1.0915	0	5.4	0	0	0	0	0	3.2415	2.0416	11.301	8.3267	3.7166	0	0	0	0	0	0	0	0	0	0	0	0	0	0	0	0	0	0	0	0	0	0	0	0	0	0	0	0	0	0	0	0	0	0	0	0
2.7708	7.6508	1.1356	0.98085	0	0.75384	0	0	0	0	0	0	0	0	0	0	0	0	0	0	0	0	0	0	0	0	0	2.1726	25.165	63.135	69.174	93.106	105.19	144.65	160.65	204.94	222.04	236.35	258.15	271.26	289.05	314.62	327.54	355.8	345.23	369.61	365.32	374.99	394.87	399.54
0	0	0	0	1.3374	9.6813	12.051	23.236	21.077	26.63	29.571	43.545	63.491	75.466	70.8	98.093	106.99	126.94	129.66	134.28	155.23	152	155.24	164.74	172.32	175.34	184.76	191.99	205.36	202.51	217.7	225.77	219.94	238.67	219.38	248.72	237.96	252.62	263.63	262.84	275.63	278.01	292.34	308.49	307.04	330.88	323.02	318.15	329.86	338.88
0	0	0	0	0	9.1278	11.177	17.686	15.646	16.707	18.188	13.803	22.394	20.017	18.649	16.035	12.553	17.662	26.338	16.943	26.06	24.905	29.225	23.421	29.249	31.271	27.574	28.797	30.385	28.232	25.813	33.101	25.579	41.753	35.479	40.302	32.561	36.896	36.6	32.224	47.444	44.437	46.115	46.628	46.813	52.193	59.343	58.236	56.322	54.883
13.329	5.9394	13.05	2.5925	0.2857	0	0	0	0	0	0	0	0	0	0.32283	11.59	17.393	22.376	27.619	37.133	27.764	30.485	17.755	18.908	23.299	22.723	15.828	16.637	28.532	21.031	29.842	18.583	31.631	27.96	23.995	23.927	20.37	19.061	24.853	25.577	17.312	9.855	28.411	33.039	44.902	41.75	54.517	69.745	72.835	81.797
4.2994	7.1397	0	0	1.2027	0	0	0	0	0	0	0	0	0.18641	0	0	0	0	0	0	0	1.1673	0.075974	4.5945	7.673	6.0075	21.679	7.0962	24.41	28.491	35.72	38.742	40.199	51.587	53.906	46.525	51.198	70.207	71.687	76.809	69.584	76.155	80.494	73.741	79.533	74.155	82.048	78.304	69.121	61.483
5.2605	5.4936	0	5.3688	0	0	0	0	0	0	0	0	0	0	0	0	0	0	0	0	0	0	0	0	0	0	0	0	0	0	0	0	0	0	0	0	0	0	0	0	0	0	0	0	0	0	0	0	0	0
8.9893	13.321	14.512	0	0	7.0787	0.82863	4.5588	5.5884	0	0	0	0	0	0	0	0	0	0	1.0723	0	0	0	0	0	0	0	0	0	0	0.37699	0	5.0159	7.9606	6.3064	5.4122	10.627	10.574	11.602	16.814	16.55	11.799	29.271	35.004	45.874	35.25	37.768	38.78	43.85	55.21
7.3381	2.2227	0	0	0.73895	0	0.209	5.3266	1.2434	9.1197	4.3219	0	5.1918	1.8151	10.341	2.5402	8.8506	6.5749	9.8689	14.886	19.625	26.754	29.56	30.457	26.439	41.59	35.004	40.013	40.224	50.289	46.556	43.414	43.607	52.88	42.682	52.012	47.765	40.387	56.736	63.142	51.02	48.104	40.529	45.951	32.979	45.817	41.215	44.913	36.913	38.215
22.349	0	0.44925	0	3.6216	0	0	0	0	0	0	0	0	0	0	0	0	0	0	0	0	0	0	0	0	0	0	0	0	0.85552	0	0	10.198	14.024	6.8925	10.994	7.7944	13.049	13.796	6.0253	10.971	13	10.067	14.183	3.5421	3.5164	7.2847	1.4718	8.5664	2.9224
0	0	0	24.636	47.305	0	40.519	18.955	7.8777	10.377	16.079	23.852	11.02	10.235	29.298	0	13.027	4.7985	0	0	0	0	0	0	0	0	0	0	0	0	0	0	0	0	0	0	0	0	0	0	0	0	0	0	0	0	0	8.8692	5.1803	6.6752
2.8153	1.306	0	0	0	2.4815	1.7873	0	4.1894	7.2464	0	0.53399	5.2584	5.0942	4.237	1.6942	7.3131	0	7.4206	1.1996	6.332	7.1603	13.065	19.164	14.971	23.507	14.188	14.308	10.04	10.998	18.554	25.438	25.917	28.838	28.247	23.624	17.301	19.535	33.575	40.871	37.276	34.368	29.754	28.182	20.098	34.361	36.157	35.94	37.27	45.86
20.635	5.8722	0	0	0.95127	0	0	0	0	0	0	0	0	0	0	0	0	0	0	0	0.27966	3.3096	9.1784	7.8229	31.935	29.953	44.905	47.982	45.037	53.806	59.979	70.996	59.818	54.166	95.135	56.866	57.424	57.41	69.101	85.771	57.649	86.925	81.759	56.427	33.612	52.993	58.636	53.284	61.295	62.574
0	0	3.4664	0	0	4.4139	1.3813	0.40243	0	5.5622	4.4959	0.20806	1.67	13.192	7.1008	11.409	0	5.8555	2.3097	5.8295	5.7434	2.7423	1.399	6.7638	2.1476	7.6711	12.169	11.987	26.618	29.304	45.313	56.101	59.359	72.629	81.31	98.975	106.77	113.16	125.33	134.89	142.91	159.73	168.18	174.41	183.6	191.14	195.08	192.5	208.4	210.8
0	4.4803	3.2682	0	1.7677	4.8711	2.9988	4.7883	6.5868	6.3863	0	3.3894	0	1.3085	0	0	9.6395	8.2528	15.941	17.954	16.153	23.388	25.435	17.674	24.494	20.709	23.305	38.056	44.985	61.407	81.635	78.953	76.389	86.053	91.709	93.322	98.529	99.56	108.19	110.63	111.14	117.57	120.86	127.32	134.68	141.59	143.83	159.43	159.07	162.37
10.713	8.3562	0	0	0	0	0	0	0	0	0	0	4.3625	0	0	0	0	0	0	0	0	0	0	0	0	0	0	0	0	0	0	0	0	0	0	0	0	0	0	0	0	0	0	0	0	8.4813	5.5706	12.299	20.903	6.6385
0	3.8403	6.1419	1.0909	1.5439	0	0	0	0	0.8267	4.9309	0	0	4.6599	0	0	0	0	2.2674	3.0715	5.3267	0.098735	5.9723	4.8614	5.3991	11.291	25.611	38.271	44.939	76.406	78.702	109.08	135.84	167.22	183.31	207.76	226.34	239.7	264.36	292.74	299.26	321.57	324.82	333.87	349.21	360.39	377.11	380.34	401.33	405.7
19.949	7.045	0	0	6.5375	0	0	0	0	0	0	0	0	0	0	0	0	0	0	0	0	0	0	0	0	0	0	0	0	2.586	0	0	2.6591	1.3388	0	0	0.8915	0	4.7295	10.808	22.913	24.817	19.962	18.873	22.547	16.911	20.28	20.716	29.022	20.564
3.9411	0.50639	0	17.513	4.904	0	0	0	0	0	0	0	0	0	0	0	0	0.022826	0	11.134	12.154	14.52	17.934	30.559	34.119	40.531	51.402	68.202	77.123	92.624	108.1	113.58	121.09	130.71	145.07	140.44	141.64	137.37	151.92	151.51	140.93	143.08	148.41	166.29	172.29	157.21	172.57	176.67	167.89	166.27
0	0	0	0	0.9602	12.034	13.087	17.503	23.617	24.506	23.869	22.17	29.513	33.651	32.63	33.186	34.222	45.437	53.461	52.55	53.957	57.817	66.065	59.475	57.567	56.977	59.241	64.347	64.244	70.167	59.707	70.153	65.727	81.908	69.256	81.954	68.881	75.048	77.053	77.481	85.364	89.003	87.951	86.286	80.392	80.587	90.43	89.435	87.496	87.787
18.675	2.4499	1.6972	0	0.51334	0	0	0.19088	0	25.147	47.751	76.818	95.268	119.44	129.8	147.64	166.7	186.25	195.09	205.87	231.97	237.41	237.49	241.17	265.36	254.38	277.1	268.6	270.97	269.19	284.96	290.41	281.75	279.48	279.59	297.48	292.57	289.65	316.37	292.52	307.17	296.1	296.52	306.86	302.68	306.29	311.76	308.64	295.01	304.28
0.39629	0	3.9356	0	17.835	0	0	14.985	21.544	43.888	60.404	83.045	101.02	144.75	128.77	131.37	148.47	167.69	199.11	193.67	214.66	193.52	244.79	256.92	255.88	283.17	300.93	304.81	304.86	325.97	318.5	327.61	336.38	333.66	332.91	328.16	347.79	345.25	350.11	339.1	339.69	330.91	344.33	331.34	340.56	321.99	312.68	318.51	324.73	330.57
0	0	0	0.69865	9.1874	10.643	5.5028	18.903	30.097	48.516	73.066	91.506	90.234	113.28	115.39	141.89	153.53	207.04	186.36	216.01	182.97	222.09	241.07	293.17	247.18	289.61	351.39	350.73	340.45	359.2	371.94	363.99	377.03	392.68	435.39	493.35	508.7	582.33	656.89	735.97	796.79	928.75	1002.9	1105.4	1127.2	1208	1340.6	1335.9	1441	1464.5
7.7592	7.8789	6.0522	1.5841	0	0	0	0	0	0	0	0	0	0	0	0	0	0	0	0	0	0	0	0	8.8647	3.8723	7.0959	15.335	11.984	23.912	16.39	20.812	28.427	21.485	30.918	25.665	18.966	19.915	20.996	25.272	18.273	13.65	12.301	11.124	25.118	15.316	17.368	20.787	20.415	25.84
0	0	0	0.26165	11.119	0.88794	10.612	6.7007	7.7764	14.934	7.1566	18.869	3.4933	0	0	0	0	0	11.056	0	0	0	0	0	0	0	0	0	0	2.602	0	0	0	0	0	0	0	0	0	0	0	0	0	0	0	0	0	0	0	0
0.48952	3.0372	0	0	0.75887	1.8713	1.1966	2.4075	3.6795	2.0698	0	6.474	4.4288	1.0759	8.4803	0	8.8689	3.4429	7.759	4.1293	3.1955	9.5213	5.8169	8.4754	0.12037	13.282	1.3093	0.1517	0	0.36577	0.47935	4.9993	8.6104	11.715	0	0	0	0	0	6.3638	0	0	0	0	0	0	0	0	0	0
5.4334	0	0	1.6461	11.157	0.50299	0	0	5.4898	4.4619	7.4638	7.5325	4.0763	5.7368	0	0	3.953	0	4.205	3.8116	1.0021	0	3.2429	0	2.6932	0	0	0	0	0	0	0	0	0	0	0	0	0	0	0	0	0	0	0	0	0	0	0	0	0
1.1082	6.0194	4.2961	0	0	0	0	0	0	0	0	19.423	22.881	35.88	34.252	48.779	58.683	70.044	84.454	90.098	95.317	92.608	87.44	97.715	98.986	103.63	108.92	119.77	124.89	125.3	126.03	122.81	129.87	127.41	146.18	143.38	139.71	145.96	155.65	157.46	162.04	168.17	164.7	156.9	164.65	174.74	173.72	166.4	159.24	163.61
18.915	6.2122	0	0.22801	0	0	0	0	0	0	0	0	0	0	0	0	0	0	0	0	0	0	0	0	0	0	0.58741	4.6643	3.1388	4.5171	0	0	2.2342	0	0	1.0265	0	0	0	0	0	0	0	0	0	0	0	0	0	0
3.807	0.87294	6.0448	0	0	0	3.351	0	0	0	0	0	0	0	0	0	0	0	0	0	0	0	0	0	0	0	0	0	0	0	0	0	0	0	0	0	0	0	0	0	0	0	0	0	0	0	0	0	0	0
18.471	1.8223	0	0	0	0	0	0	0	0	0	0	0	0	0	0	0	0	0	0	0	0	0	0	0	0	0	0	0	0	0	0	0	0	0	0	0	0	0	0	0	0	0	0	0	0	0	0	0	0
0	0.81905	3.8976	1.0921	1.9126	0	0	0	0	0	0	0	0	0	2.4118	0	0	0	0	0	0	0	0	0	0	0	0	0	0	0	0	0	0	0	0	0	0	0	0	0	0	0	0	0	0	0	0	0	0	0
0	0	1.976	5.292	0	1.985	0	2.9604	2.3655	7.5079	12.753	14.791	12.562	12.861	11.133	14.049	3.4257	11.959	9.0976	11.27	13.656	11.213	20.614	15.527	8.7296	22.414	20.25	17.982	22.305	22.518	30.822	40.546	42.457	59.185	74.398	94.385	108.82	131.53	145.97	164.15	174.12	181.92	204.77	241.05	272.85	320.54	357.26	431.01	492.12	539.04
7.8344	5.196	3.7778	0	0.40586	0	0	0	0.027413	5.3276	5.7566	1.4588	0	7.0035	4.3029	7.6648	0	0	9.1422	1.2187	10.643	4.5766	1.0603	6.6108	4.9291	13.993	3.1334	6.0006	0	0.93213	0	7.7995	1.0563	10.976	17.297	24.224	28.245	26.126	33.849	42.944	40.881	63.821	42.287	55.852	56.448	55.538	62.587	60.699	65.639	69.478
3.8917	2.8883	0	0	0	2.6976	0	0	0.41479	1.2245	9.3133	3.518	1.7861	0	0	0	0.42562	0	7.9718	6.8995	6.7072	1.1611	14.141	4.8076	8.1989	4.9053	6.516	11.243	15.101	0	4.8741	6.6899	9.0232	7.1234	8.2763	22.675	24.569	33.66	41.65	43.77	47.831	57.909	61.953	70.349	76.667	78.908	104.11	94.33	109.9	114.74
0	0.27943	5.2075	0.16767	2.8499	4.861	0	0	3.4241	2.9897	7.5547	3.1522	0	5.9099	7.7425	9.3438	4.9416	5.414	20.937	15.56	24.978	19.327	18.261	24.699	25.769	32.749	30.23	34.365	28.867	29.515	22.589	29.644	25.001	27.81	34.054	42.821	60.865	72.036	91.395	110.95	122.93	151.1	169.92	207.91	222.85	251.72	245.67	278.03	290.05	308.06
6.4243	11.866	8.2872	4.1949	0	0	0	0	0	0	0	0	0	0	0	0	0	0	0	0	0	0	0	0	0	0	5.3483	6.5008	3.8329	11.441	8.4896	14.259	13.22	21.243	29.125	29.525	29.607	22.414	29.535	34.277	27.132	27.568	17.855	37.63	24.113	41.43	32.933	30.832	29.658	31.115
7.3783	0	0	5.5106	7.29	9.3507	0	12.902	25.045	47.247	67.845	90.107	110.88	129.4	151.59	170.82	128.51	191.19	157.47	162.88	188.81	241.03	241.8	247.28	248.73	266.86	253.66	266.74	264.73	275.2	283.01	233.7	275.83	273.94	256.91	277.37	276.85	270.7	286.62	286.36	277	277.38	272.08	259.83	262.6	276.67	278.61	272.44	273.46	271.66
0	3.8844	7.0095	0	1.4442	0	0.050589	0	0	0	0	0	0	0	0	0	0	0	0	0	0	0	0	0	0	0	0	0	0	0	0	0	0	0	0	0	0	0	0	0	0	0	0	0	0	0	0	0	0	0
8.2846	0	1.4557	4.1614	0	0	0	0	0	0	0	0	0	0	0	0	0	0	0	0	0.070646	0	0	0	0	0	0	0	0	0	0	0	0	0	0	0	0	0	0	0	0	0	0	0	0	0	0	0	0	0
1.9112	0	0	0	5.979	4.039	0	0	0	0	0	1.8566	0	3.9881	0	0	0	0	0	0	0	0	0	0	0.20406	7.2994	2.8673	17.882	7.1697	13.649	11.588	4.0036	3.9503	0	8.4845	5.0451	0	3.5551	1.1373	5.2537	0.4491	2.0709	5.0076	0	0.88815	0.51632	4.3644	2.2722	0	0
9.4319	3.997	2.001	0	0	0	0	0	0	0	0	0	0	0	0	0	0	0	0	0	0	0	0	0	0	0	0	0	0	0	0	0	0	0	0	0	0	0	0	0	0	0	0	0	0	0	0	0	0	0
0	0	0	3.2282	0.060022	3.0365	4.7538	1.411	0	0.90453	1.0007	0	0	11.089	8.35	8.3782	8.9508	5.8209	3.8056	0	3.7611	3.0317	7.3483	2.6576	3.2741	0	3.9239	0	2.9881	5.0757	0.47342	1.898	1.9385	4.702	4.3203	14.801	12.894	2.924	4.937	0	0	0	0	0	0	0	0	0	0	0
0	0	5.6628	3.0271	0	2.7262	0.30801	1.4087	0.71518	7.8275	5.3074	2.6277	5.6643	19.013	5.1215	10.063	0.022381	3.8981	3.8914	1.1562	6.2315	3.9278	25.564	11.5	9.5462	15.275	16.674	15.401	16.486	18.525	17.564	24.094	15.562	18.985	22.47	22.635	20.245	27.534	28.839	26.061	26.6	23.156	32.73	32.154	37.428	29.383	29.395	20.614	28.119	23.224
0	1.34	0	0	1.231	2.1721	1.1424	2.3236	3.3276	0	4.6396	2.7349	8.9452	19.272	11.522	18.235	18.213	16.791	17.358	14.599	16.453	13.856	21.92	20.967	19.051	17.682	17.242	18.721	21.434	26.741	22.232	14.359	20.777	28.173	23.679	29.51	31.344	27.018	25.91	27.115	27.918	23.859	25.694	29.343	32.391	25.326	34.89	38.262	32.137	45.857
7.9431	2.8431	2.4993	0	2.17	3.5788	0	4.2271	9.9561	24.429	40.766	56.861	70.827	91.237	95.001	120.85	121.39	141.01	155.37	179.93	179.11	199.34	198.2	217.43	218.34	228.62	230.99	238.64	227.08	241.42	237.61	243.22	229.02	245.84	248.11	255.59	257.22	245.37	235.72	241.25	250.21	242.5	240.57	247.29	241.75	245.74	255.81	257.11	252.24	254.39
0	0	3.3838	2.8278	0	5.4315	0	5.4554	10.622	12.319	2.4952	15.942	5.312	7.2304	0	0	0	0	0	0	0	0	0	0	0	0	0	0	0	0	0	0	0	0	0	0	0	0	0	0	0	5.3036	0	0	0	0	0	0	0	0
16.965	11.089	0	0	0	0	0	4.0792	2.7388	4.1003	7.3585	18.355	19.506	24.252	22.703	28.94	28.718	24.696	29.643	33.419	33.829	50.174	40.446	31.892	30.655	31.048	27.3	41.977	43.172	39.613	44.22	52.198	57.338	63.57	64.466	69.5	84.504	97.71	108.79	110.36	134.86	145.46	137.76	149.52	159.65	189.14	168.88	170.7	182.82	178.36
21.658	4.2728	0	0	0	0	0	0	0	0	0	0.64696	0	0	0	0	0	0	0	0	0	0	0	0	1.5845	0	4.3525	2.7085	6.874	11.375	19.367	28.07	31.098	24.351	28.537	35.252	40.377	38.06	47.61	41.38	58.106	66.053	67.718	63.96	50.466	42.717	52.38	42.641	61.906	49.943
3.0836	3.5394	7.4035	0	0	0	0	0.3963	1.0419	1.9215	3.3354	5.1818	0	14.678	11.379	8.8058	5.9478	9.7038	19.263	15.53	26.159	14.924	25.09	29.371	20.863	32.31	33.596	38.398	32.47	29.323	29.709	46.157	30.901	45.648	43.002	53.553	46.882	47.415	43.253	46.093	48.937	52.721	43.556	64.678	71.629	69.836	66.306	68.086	76.274	71.657
3.5143	3.5449	0	0	1.7279	0.24394	0	0	0	0	0	0	0	0	0	0	0	0	0	0	0	0	0	0	0	0	0	0	0	0	0	0	0	0	0	0	0	0	0	0	0	0	0	0	0	0	0	0	0	0
0	0	0	0.92394	0	9.9249	18.874	24.857	7.7726	16.729	11.592	0	11.02	14.657	28.763	11.192	13.989	10.643	17.111	28.112	54.583	41.507	59.48	55.345	63.388	79.689	85.714	81.198	87.926	129.87	140.06	168.35	206.76	240.75	259.49	310.95	345.19	396.28	402.62	455.26	478.87	546.12	557.71	622.32	629.76	692.93	691.42	692.41	749.43	741.56
6.8956	0	6.268	0	0	0.39416	0	1.8115	10.072	20.122	26.405	42.992	70.768	76.193	93.954	113.39	121.97	128.84	159.81	162.3	160.56	177.95	210.22	186.13	189.95	194.47	196.21	191.45	203.21	193.62	211.77	225.42	248	259.62	255.39	261.65	263.18	254.66	301.03	288.01	281.17	276.43	280.49	291.98	283.17	307.98	306.33	316.24	295.01	315.73
0	0	0	2.2729	6.7643	10.886	29.329	39.801	56.36	68.436	96.671	113.67	144.44	166.55	194.34	213.04	228	237.18	255.9	245.34	269.74	287.15	297.38	319.68	333.41	342.88	344.98	346.71	365.65	359.44	371.9	362.27	384.24	381.82	371.91	390.68	385.65	378.81	383.24	357.29	366.19	378.78	363.54	369.57	374.83	364.55	384.63	381.85	398.81	385.01
11.169	7.1038	5.3154	0	0	0	0	0	0	5.896	0	0	0	0	0	0	0	0	0	0	0	3.5366	0	0	0	0.24659	0	3.7123	0	4.4392	6.4913	0	8.699	14.067	7.9167	5.9631	6.5996	6.7735	18.069	0	0	6.5337	0	1.1365	22.898	17.915	20.117	0	12.822	7.996
31.012	4.9639	0	0	0.72704	0	0	0	0	0	0	0	0	0	0	0	0	0	0	0	0	0	0	0	0	0	0	0	0	0	0	0	0	0	0	0	0	0	0	0	0	0	0	0	0	0	0	0	6.1623	3.4837
7.3682	9.9765	1.9644	0	0	0	0	0	0	0	0	2.777	13.765	9.0812	2.2758	0.13388	2.6347	6.9027	2.4976	8.7081	13.876	20.386	23.834	26.017	32.206	33.921	27.452	29.658	40.186	36.028	32.976	37.883	38.148	33.772	33.265	42.403	39.354	37.401	41.78	41.326	31.451	48.758	41.282	34.54	40.566	40.357	47.353	41.281	39.434	32.149
8.5679	5.8925	1.6869	7.4319	3.5812	0	0	0	0	0	0	0	0	0	0	0	0	0	0	0	0	0	0	0	0	0	0	0	0	0	0	0	0	0	0	0	0	0	0	0	0	0	0	0	0	0	0	0	0	0
3.6675	0	0	0	3.6187	4.6323	3.7839	0	9.5886	15.143	40.763	43.207	68.428	76.363	67.975	80.801	89.014	98.068	120.87	111.07	125.9	147.06	170.78	124.57	122.76	128.82	126.43	129.52	122.21	126.23	135.53	177.74	147.12	144.15	148.38	143.22	147.07	143.06	142.95	139.97	132.72	138.76	137.12	135.16	135.71	128.48	126.48	123.26	133.32	125.28
5.7232	1.4159	0	9.4414	0.50303	0	0	0	0	3.3136	0	2.0185	10.446	13.049	7.5488	11.49	16.217	28.579	45.052	42.243	48.149	51.053	53.566	46.888	45.446	54.957	59.976	63.549	62.923	60.74	59.689	60.054	58.708	56.145	67.725	65.066	54.796	60.251	65.869	73.365	73.907	66.975	79.809	79.974	73.751	78.891	79.136	78.847	79.811	74.873
2.3876	0.87748	0	1.5522	0	1.2928	1.0229	1.4841	2.87	2.758	4.1785	0	3.9783	3.3055	6.8746	6.6617	6.5304	1.7135	2.8828	0	2.0458	1.8536	8.1239	6.8966	9.2543	17.092	21.694	24.978	29.322	43.304	38.855	34.903	40.791	54.907	60.787	70.626	78.695	68.662	75.87	80.4	87.937	86.458	80.521	84.194	78.464	87.077	93.002	93.143	105.04	94.375
2.2627	0	0	4.8296	0	0.74214	2.9241	5.7347	3.9609	6.7883	4.3017	0.87116	1.1569	11.143	9.1105	7.8283	10.296	6.52	14.577	10.517	13.723	13.486	23.324	25.063	31.12	31.222	34.882	43.417	44.256	48.586	43.093	38.14	56.32	64.057	61.476	59.715	64.348	58.175	56.017	56.475	56.484	63.241	53.111	56.862	64.903	62.135	60.612	58.282	56.091	53.569
0	0	0	3.3074	2.005	5.6043	17.928	19.986	16.502	28.357	26.801	37.211	47.093	50.733	52.16	57.133	41.873	55.356	55.033	54.754	65.12	64.828	62.9	58.921	55.026	67.9	66.322	70.717	74.657	82.455	84.672	79.244	85.728	87.464	103.44	110.18	110.48	130.87	121.63	147.29	172.72	180.71	191.92	215.22	223.63	251.2	279.81	288.66	294.8	299.98
9.4647	12.781	0	2.7986	0	0	0	0	0	0	0	0	0	0	0	0	0	0	0	0	0	0	0	0	0	0	0	0	0	18.021	6.2741	18.03	32.136	31.656	50.763	50.586	74.213	81.347	94.127	92.598	107.6	125.86	130.07	136.61	143.35	148.79	166.04	181.67	192.86	197.29
15.237	0	0	1.8335	15.927	7.0814	0	0	0	0	0	0	0	0	0	0	0	0	0	23.962	18.65	18.903	1.5489	17.74	0	21.238	39.286	56.268	64.592	47.402	53.684	47.688	55.709	64.216	72.349	84.894	82.306	71.808	73.08	72.334	109.09	85.21	37.883	42.975	24.001	22.074	13.777	11.6	5.303	11.991
0	0	0	10.012	0	7.8588	17.069	9.5536	4.1274	18.222	22.707	0	0	0	0	0	0	0	0	0	0	0	0	0	0	0	0	2.4718	10.581	11.971	15.478	17.715	16.638	19.54	26.887	27.784	28.863	33.531	12.273	14.137	13.813	12.569	12.254	16.897	12.199	13.986	13.147	6.9181	12.81	6.5008
4.9518	5.4619	4.3877	2.6141	0	0	0	0	0	0	0	0	0	0	0	0	0	0	0	0	0	0	0	0	0	0	0	0	0	0	0	0	0	0	0	0	0	0	0	0	0	0	0	0	0	0	0	0	0	0
13.114	7.9718	0	0	0	3.1669	0	0	0	0	0	5.4141	0	0	0	5.2309	0	0	0	0	5.7964	0.49438	2.1944	9.1977	2.8892	16.796	19.081	27.707	27.356	27.557	39.349	51.885	54.689	71.793	68.784	84.392	88.623	99.23	98.151	94.614	106.94	105.79	110.19	111.51	110.74	116.46	133.88	130.88	140.69	136.03
0	0	0	9.5229	0	12.528	9.4709	11.629	5.0871	14.515	12.381	15.239	23.238	10.602	20.229	14.027	12.32	10.472	11.422	6.2363	12.904	5.9537	6.0704	17.87	0	9.5682	0	0	0	0	0	0	0	0	0	0	0	0	0	7.3372	6.4958	3.5061	0	1.6353	5.6868	5.6301	11.124	5.6562	10.164	7.7022
11.759	0	0.35677	8.5372	1.8087	0	0	0	0	2.4728	0	0	0.21425	0	0	0	0	0	0	0	5.0291	0	6.0388	1.1301	3.5513	0.31637	10.695	18.409	18.347	15.401	14.522	13.062	17.766	17.712	17.425	26.564	20.694	26.223	24.795	32.933	33.048	31.536	34.821	28.82	23.375	35.609	28.785	34.39	31.679	22.152
7.8037	2.2781	6.4233	4.1958	0	0	0	9.8723	57.02	134.74	213.47	315.73	400.35	511	643.78	707.2	831.35	928.62	990.84	1115.2	1175.6	1190.5	1270.8	1290.4	1304	1350.1	1389.1	1397	1468.8	1475.2	1507.1	1503.3	1516.5	1551.3	1515.1	1480.9	1551.1	1517.3	1528.8	1516.9	1524	1491.1	1514.6	1490.1	1450.7	1475.6	1470.7	1483.2	1500.6	1494.6
12.775	3.069	1.6667	2.9388	0	0.96574	0	0	0	0	0	0	0	0	0	0	0	0	0	0	0	0	0	0	0	0.58906	8.8565	15.077	11.277	12.628	12.471	22.712	20.663	21.609	19.826	17.4	21.08	14.443	23.389	12.218	17.816	23.385	8.7514	5.5013	14.362	10.02	12.126	18.669	12.493	8.9046
4.1388	0	0	11.952	0	0	0	6.0941	0	5.282	8.103	20.815	10.729	9.4849	10.836	10.264	13.894	29.824	39.175	46.544	45.589	83.924	86.01	105.99	139.23	141.15	172.75	186.12	200.16	213.51	213.73	219.28	229.04	247.84	236.71	247.16	252.18	260.07	260.79	268.51	274.3	285.91	265.16	267.42	266.51	262.52	268.29	272.34	279.99	272.66
2.6552	1.1291	0	3.7495	1.8277	0	0	2.2516	0	3.0295	0	0	0	6.0945	4.5564	8.1133	0.39538	6.6063	2.8572	0	0	0	8.9299	1.9179	11.505	0.30276	3.142	0.75454	0	1.1095	0.88595	0	0	0	0	0	0	0	0	0	0	0	0	0	0	0	0	0	0	0
29.105	0.55689	0	0	0	0	0	0	0	0	7.2435	3.4638	5.1249	16.358	8.6135	18.374	12.635	9.335	20.018	10.96	20.016	14.541	21.176	14.613	24.857	22.356	36.138	50.632	57.634	44.742	53.72	47.431	61.583	62.038	61.975	74.201	76.403	88.113	90.917	81.513	89.396	96.862	102.3	109.89	95.974	98.068	120.82	130.64	139.47	135.07
24.187	3.9327	0	1.5032	0	0	0	0	0	0	0	0	0	0	0	0	0	0	0	0	0	0	0	0	0	0	0	0	0	0	0	0	0	0	0	0	0	0	0	0	0	0	0	0	0	0	0	0	0	0
7.5983	1.5997	0.16233	3.4507	2.8581	0	0	0	0	0	0	0	0	0	0	0	0	4.9142	10.445	13.949	19.908	27.142	41.152	43.611	57.582	77.576	83.341	98.517	105.8	113.07	117.26	125.99	126.51	127.24	142.16	141.77	138.21	136.86	134.9	137	141.51	145.38	144.9	142.89	137.79	142.43	145.95	136.56	134.28	141.76
6.0745	0	3.4238	0.77335	0	0	0	0	0	0	0	0	0	0	0	0	0	0	0	0	0	0	0	0	0	0	0	0	0	0	0	0	0	0	0	0	0	0	0	0	0	0	0	0	0	0	0	6.9665	2.2129	12.098
0	0	0	2.0485	0	2.2887	13.506	25.971	21.455	27.53	21.522	36.332	31.405	38.687	33.308	28.51	33.816	35.772	43.895	44.523	41.09	39.025	31.292	37.715	29.15	42.812	36.697	44.116	46.392	48.926	38.845	52.095	36.828	58.572	46.203	51.185	43.454	47.431	51.981	50.097	43.575	44.744	45.823	57.52	60.892	51.973	54.129	53.817	57.44	53.169
0	0	0	9.0564	0	0.96473	3.1202	0	0	0	0	0	0	0	0	0	0	0	0	0	0	0	0	0	0	0	0	0	0	0	0	0	0	0	0	0	0	0	0	0	0	0	0	0	0	0	0	0	0	0
0	0	0	0	0	6.1978	16.931	14.353	17.105	31.337	51.692	68.111	90.204	111.11	141.6	140.42	163.19	171.06	180.8	208.47	247.82	231.94	242.28	241.16	256.73	263.06	268.61	263.31	266.39	272.64	264.03	282.44	287.6	291.62	270.71	271.55	274.79	278.41	280.44	280.15	297.49	272.58	268.74	278.24	263.7	290.21	276.6	289.72	276.9	286.5
0	0	0	0	0	21.942	7.7764	18.288	40.915	37.472	65.191	53.072	60.959	86.131	80.599	85.994	86.321	96.75	105.99	107.22	117.79	103.28	106.12	117.9	118.09	129.66	131.93	127.08	123.39	133.12	125.98	138.21	131.18	138.87	137.22	146.91	142.59	144.9	241.49	244.87	180.37	225.56	180.69	207.92	203.16	220.14	225.79	225.82	234.79	238.44
10.04	7.254	1.2712	0	1.0489	0	0	0	0	0	0	0	0	18.03	0	0	0	0	0	1.0296	0	3.5611	0	0	0	0	0	0	0	0	1.2964	0	0	0	0	0	0	1.647	0	7.7865	0	0	0	0	0	0	0	0	0	0
16.566	8.6935	0.14525	0	2.8547	0	0	0	0	0	0	0	0	0	0	0	0	0	0	0	0	0	0	0	0	0	0	0	0	0	0	0	0	0	0	0	0	0	0	0	0	0	0	0	0	0	0	0	0	0
1.0743	1.6477	0	0	1.9574	2.8379	2.4061	0.91007	27.83	50.566	101.23	141.34	185.53	216.62	276.58	326.55	362.59	397.32	428.34	470.66	493.88	514.19	513.56	546.96	561.17	593.95	581.42	584.51	592.19	604.01	597.27	606.44	630.38	630.62	610.16	605.29	638.33	643.21	667.33	669.11	668.53	698.42	709.53	708.56	694.29	701.03	745.01	738.53	769.11	765.15
0	2.0713	0	4.7566	0	2.5399	5.2197	2.7367	5.2718	3.9845	0	8.6195	0	6.2737	9.4374	14.793	8.2399	12.273	7.0454	18.588	18.578	26.737	22.504	18.728	26.842	17.761	23.354	26.803	34.369	35.084	35.816	37.78	24.756	36.211	34.551	37.803	34.711	33.897	44.218	39.29	38.425	41.709	40.39	47.249	41.26	45.788	48.651	57.75	49.793	43.577
8.0523	3.5872	7.6531	0	0	0	0	0	0	0	0	0	0	0	0	0	0	0	0	2.9038	5.0289	0	2.0706	0	4.6632	3.4979	24.551	27.428	36.006	48.604	48.743	63.706	62.111	73.733	68.076	84.543	94.103	90.384	96.108	103.83	100.76	125.73	99.81	103.51	120.76	109.11	100.55	92.346	97.588	108.35
0	0	0.37929	16.485	0.63366	2.328	14.228	5.1243	21.032	13.162	9.5564	6.0008	0	6.5425	0	3.1358	0	0	0	0	0	0	0	0	0	0	0	0	0	0	0.76487	0	0	0	0	0	0	0	0	0	0	0	0	0	0	0	0	15.577	0	6.9596
0	2.3512	0	2.7522	0	4.839	6.5252	0.34219	0	3.3757	0	0	0	0	0	0	0	0	0	0	0	0	0	0	0	0	0	0	0	0	0	0	0	0	0	0	0	0	0	0	0	0	0	0	0	0	0	0	0	0
6.8184	3.7036	0	0	3.0589	1.0543	0	0	0	0	0	0	0	0	0	0	0	0	0	0	0	0	0	0	0	0	0	0	0	0	0	0	0	0	0	0	0	0	0	0	0	0	0	0	0	0	0	0	0	0
0	0	0.88265	5.207	0	0.68242	0	2.165	0.9605	0	4.7544	1.4895	0	3.991	0	0	0	0	1.3085	0	0	0	0	0	0	0	0	4.8471	0	0	0	0	0	0	0	0	1.4274	0.78166	0.73598	12.373	0	0	0	0	0	0	0	0	0	0
0	0	0	2.951	0.024212	6.2288	8.3768	13.517	13.492	17.082	15.697	19.965	29.52	26.696	24.867	29.525	30.263	35.038	36.131	41.098	44.96	65.487	68.746	54.33	49.842	51.551	48.191	47.606	59.277	55.217	68.796	83.906	53.468	68.226	56.805	76.968	62.867	65.77	65.684	52.852	69.183	67.047	69.462	67.264	68.304	73.666	82.507	76.752	72.456	70.646
7.4385	0.70293	0	0	1.5953	0	0	0	0	0	0	0	0	0	0	0	0	0	0	0	0	0	0	0	0	0	0	0	0	0	0	0	0	0	0	0	0	0	0	0	0	0	0	0	0	0	0	0	0	0
6.8889	6.4326	0	1.0672	0	0	0	0	0	0	0	4.298	4.9666	6.7066	0	0	0	0	0	0	0	0	0	0	0	0	0	0	0	0	0	0	0	0	0	0	0	0	0.072912	13.495	16.632	28.02	35.853	51.275	59.994	79.853	108.51	121.73	122.74	114.18
12.715	9.8089	0	0	0	0	0	0	0	0	0	0	8.1056	0	0	0	1.4388	2.1212	21.098	22.24	21.251	23.481	32.073	15.376	27.956	24.945	21.885	25.178	29.186	28.207	18.479	26.985	12.831	25.141	26.5	16.82	22.419	19.183	25.783	20.595	23.91	29.111	37.471	42.878	33.884	33.933	20.868	19.473	24.839	21.958
0	0	1.4178	2.1351	0	3.2239	1.3416	5.9781	0	10.66	8.7368	7.6406	6.939	9.872	12.792	11.952	1.5665	6.4992	0.94651	2.9168	0.90192	0	3.5952	3.9559	0	6.2017	6.1163	5.8385	14.725	16.535	22.772	29.399	21.677	24.825	26.792	33.915	34.843	40.761	42.072	40.004	38.247	30.541	42.4	41.88	47.936	45.196	37.006	45.954	47.601	46.957
13.261	4.6424	0	0	0	1.7856	0	0	0	0	0	0	0	0	0	0	0	0	0	0	0	0	0	0	0	0	0	0	0	0	0	0	9.0941	21.458	22.871	35.317	41.312	53.185	37.419	39.076	55.311	53.718	54.507	61.794	65.209	73.629	83.884	85.217	69.604	67.748
0	0	0	1.5221	4.6229	6.9775	15.059	15.583	20.275	22.215	32.182	35.655	39.757	42.914	43.356	61.403	69.193	57.821	74.917	75.539	85.456	83.722	79.734	78.038	83.055	84.82	84.764	97.191	99.676	90.335	98.764	90.754	83.82	89.301	88.638	92.219	93.111	95.706	101.68	83.168	98.397	92.989	96.652	97.963	83.467	86.628	88.141	94.866	90.56	80.51
0	0	0	2.7969	6.7725	0.53912	4.4565	10.911	12.935	12.75	12.453	23.211	20.016	22.534	37.566	30.342	21.131	15.932	24.147	20.015	23.059	23.048	15.985	16.81	18.89	22.622	31.851	22.206	19.912	17.855	18.399	13.407	10.236	19.187	8.4969	3.4289	0	0	0	0	0	0	0	0	0	0	0	0	0	0
17.504	0	0	0	1.8506	0.76452	0	0.17311	0	0	0	0.44996	0	0	0	0	0	0	0	0	0	0	0	0	0	0	0	0	0	0	0	0	0	0	0	0	0	0	0	0	0	0	0	0	0	0	0	0	0	0
16.549	6.5641	3.3277	3.9746	0	0	0	0	0	0.35874	0	0.65942	3.3671	2.4512	13.075	15.004	18.087	23.844	26.153	34.39	30.571	24.882	25.325	26.86	22.757	18.014	20.619	35.178	31.484	37.019	33.481	41.304	39.641	38.588	42.482	49.851	36.789	43.443	43.768	54.583	55.813	66.497	65.101	82.508	76.117	96.054	93.388	88.616	91.137	119.47
15.225	0	7.1945	0	0	0	0	0	0	0	0.96378	0	3.4039	0.65812	0	15.202	3.9266	0	8.7882	10.175	11.85	12.378	14.325	11.188	24.505	13.965	21.966	13.777	13.624	21.609	24.938	23.083	32.423	33.277	31.476	35.092	40.284	34.753	40.978	21.534	35.403	39.352	32.263	46.591	27.238	33.619	18.754	27.652	40.631	29.497
0	0	2.6732	1.7575	3.1355	2.7437	3.0727	5.1167	5.7881	15.658	9.6138	9.866	7.7731	15.331	6.3887	11.172	0.54187	3.1669	12.595	0	0	0	8.5623	0	0	0	1.604	0	0.22279	0	0	0	0	0	0	0	1.5145	2.6895	0.41419	0	0	0	0	0	0	0	0	0	0	0
0	0	0	0	0	3.2399	12.517	23.225	13.984	12.586	13.285	14.057	17.809	19.308	17.351	20.922	15.754	28.799	24.101	22.982	30.482	23.611	34.421	28.664	28.676	28.747	28.36	33.804	37.175	37.368	38.711	35.02	35.511	46.443	43.094	53.443	38.279	40.494	39.434	37.449	44.653	43.207	45.048	42.346	46.073	50.67	51.735	59.018	51.776	52.872
0	6.8788	0	2.4531	0.83475	0	1.2712	0	0	1.3359	0	7.7224	7.5521	6.8108	2.9818	11.98	9.6337	44.877	66.626	107.16	140.85	177.42	225.55	249.9	298.86	349.58	411.29	452.6	522.59	571.03	644.09	716.22	775.55	790.23	856.31	914.21	964.93	1009.6	1047.3	1083	1107.3	1121.9	1123.2	1131.2	1103.5	1119.9	1148.4	1192.7	1208	1175.5
15.024	3.2731	0	0	0	0.93289	0	0	0	0	0	0	0	0	0	0	0	0	0	0	0	0	0	0	0	0	0	0	0	0	0	0	0	0	0	0	0	0	0	0	0	0	0	0	0	0	0	0	0	0
0	2.8663	0	3.8582	0	0	2.2575	6.0002	0	8.0328	0	0	7.7855	0	0	0	0	0	9.4859	8.2072	0	3.9434	5.4082	3.8645	0	2.5719	4.2434	7.0884	0.39422	5.5232	0	0.0043758	0	0	0	0	0	0	0	0	0	0.20966	1.1428	3.3869	4.9204	5.167	2.8756	8.1761	6.4994	0
0	0	0	2.592	4.164	1.1807	4.7131	16.075	56.612	106.27	55.098	236.4	295.76	368.59	471.87	581.45	613.14	665.68	791.37	787.19	823.35	959.83	984.26	987.47	970.56	907.99	999.2	1054.1	1031.9	1100.1	1042.8	1101.4	1062.9	1066.1	998.19	1051.6	1053.8	1028.2	1042.4	1069.1	1007.9	1046.4	1037.6	1048	1040.8	1062.9	1030.8	1061.9	1064.6	1052.3
0	0	0	3.0698	2.4095	0	6.2329	0	4.2629	3.8233	0.084628	1.1792	8.8909	17.342	3.7315	9.2398	6.1007	3.6551	8.5307	4.5389	6.1468	0	6.1012	9.5698	9.6495	8.8029	10.065	5.7747	7.9133	10.96	3.0926	3.2213	5.9362	9.5238	9.4133	16.893	11.432	10.832	8.7981	7.323	10.373	8.7243	6.0256	6.0242	12.435	8.6226	14.625	11.714	16.581	10.875
13.317	4.5017	2.1932	1.4728	1.6033	0	0	0	0	0	0	0	0	0	0	0	0	0	0	0	0	0	0	0	0	0	0	0	0	0	0	0	0	0	0	0	0	0	0	0	0	0	0	0	0	0	0	0	0	0
0	0	0	0	0	7.9447	7.6775	0	0	0	2.3589	10.085	0.2741	0	0	0	3.7276	2.5048	10.443	8.6067	9.6825	5.7727	10.077	11.383	4.6954	12.468	8.5536	4.7294	0.28387	0.32564	1.8163	4.0682	6.0631	8.7243	0	7.7682	3.4091	7.3589	4.1569	6.623	0	0	0	3.4734	4.2775	1.5762	6.4639	0	7.6633	2.122
25.856	8.5145	0	0	0	4.7515	0	0	0	0	0	0	0	0	0	0	0	0	0	0	0	0	0	0	0	0	0	0	0	0	0	0	0	0	0	0	5.8341	12.705	23.613	24.895	43.42	52.545	62.395	71.272	64.866	99.613	115.64	99.841	103.74	114.01
3.6124	1.9466	0	4.833	0	3.3724	0	0	0	0	3.2346	0	2.8488	0	0	5.2373	3.1276	4.7078	4.2633	7.242	10.505	5.7639	7.9127	6.1127	9.325	10.201	18.53	9.1945	15.585	15.224	16.935	19.18	24.808	18.039	9.4494	25.509	22.417	25.924	25.113	18.19	22.438	15.273	16.895	19.165	18.822	17.796	25.853	16.677	23.135	20.396
13.268	1.1355	0	0	0	0	0	1.6502	0	5.5438	0	0	0	0	0	4.2003	9.2442	31.117	58.528	70.043	88.724	121.01	120.13	135.72	154.86	172.66	175.8	207.14	199.47	213.27	208.82	230.46	209.72	213	221.23	217.68	231.02	217.86	218.36	229.22	229.79	212.67	224.47	231.51	233.17	230.75	232.51	226.6	236.5	229.42
4.6478	7.4355	0	0	0	0	1.8969	0.70932	0	0	0	0	0	0	0	0	1.053	1.7638	0	14.478	18.219	23.54	17.61	25.382	27.283	34.801	39.199	44.921	45.326	51.422	66.662	71.067	74.985	74.132	74.022	81.592	82.168	75.904	82.103	73.351	77.217	77.912	77.256	76.584	85.711	84.096	84.208	89.428	89.384	91.66
2.8197	0	0	0	3.4714	0	2.9186	0	0	0	7.4039	0.79854	0	0	0	0	0	0	0	0	1.6714	0	0	0	0	0	0	0	0	0	0	0	0	0	0	0	0	0	0	0	0	0	0	0	0	0	0	0	0	0
0	0.049035	1.1507	3.3242	0	3.8241	0	2.2772	0	5.7613	14.25	8.5055	10.536	12.787	9.9523	12.6	0	4.2927	0	3.7257	0	0	0	1.521	0	0	5.9544	2.1066	5.247	5.7919	11.702	11.391	3.7571	5.0025	1.1144	4.9438	0	10.03	6.8988	6.9496	9.609	2.8233	5.2395	8.4848	7.7172	14.104	11.598	7.725	6.5504	15.593
0	2.2419	2.9325	11.943	0	0	1.9248	0.31868	2.1472	0	4.4011	1.4428	0	2.213	3.392	2.822	7.1028	2.7845	1.4421	4.8363	2.7926	5.9342	11.073	3.0652	0	0	0	0	0	0.91454	0	0	0	0	0	0	0	0	0	0	0	0	0	0	0	0	0	0	0	0
29.797	5.2	0	0.52219	0	0	0	0	0	0	0	0	0	0	0	0	0	0	0	0	0	0	0	0	8.3778	15.093	30.282	56.233	75.472	97.427	125.3	163.53	201.02	253.33	280.37	320.69	347.11	393.5	418.65	443.46	492.34	525.93	538.9	538.67	567.01	565.84	580.85	600.14	614.7	617.69
6.9552	8.8348	0	0	0	0	0	0	0	0	0	0	0	0	0	0	0	0	0	0	0	0	0	0	0	0	0	0	0	0	0	0	0	0	0	0	0	0	0	0	0	0	0	0	0	0	0	0	0	0
0	0	0	0	0.2324	9.2181	13.999	26.674	22.67	12.021	13.582	13.379	15.039	13.252	13.544	13.528	15.902	16.84	19.56	16.806	28.532	21.272	20.11	22.611	16.907	19.635	19.179	18.893	22.991	19.877	21.701	27.754	24.286	32.76	25.339	36.946	23.859	33.741	36.375	25.177	35.979	38.015	37.749	37.141	34.806	38.131	47.587	41.336	41.703	38.935
0	0	0	0	8.6582	14.897	17.473	13.71	26.614	24.522	35.799	30.901	39.883	27.535	38.563	37.835	49.139	37.448	61.686	60.83	68.929	54.077	70.066	65.664	63.001	77.716	90.207	110.9	142.49	182.44	219.16	254.35	294.54	343.48	379.5	448.18	470.4	521.26	546.48	562.12	586.76	616.2	638.74	652.79	674.1	682.55	705.68	695.49	716.21	748.97
22.218	16.343	1.6914	2.2189	0	0	0	0	0	0	0	0	0	0	0	0	0	0	0	0	0	0	0	0	0	0	0	31.212	69.336	112.59	165.88	208.73	268.25	322.69	374.74	442.19	540.42	596.33	671.19	790.4	859.88	932.3	1025.1	1062.5	1098.1	1150.1	1188.7	1244.9	1312.4	1340.6
11.569	7.0898	0	0	0	0.56384	2.1108	8.7012	4.8447	6.1017	4.318	5.3752	6.2043	11.759	17.834	14.348	8.3188	13.516	18.375	22.524	15.755	13.105	23.295	14.575	23.964	15.896	1.378	6.124	0	0	0	0	0	0	0	0	0	0	0	0	0	0	0	0	0	0	0	0	0	0
10.937	2.7695	0.17257	6.2283	0	0	0	0	0	0.62559	0	6.6549	0	0	0	0	0	0	0	0	0	0	0	0	0	0	0	0	0	0	0	0	0	0	0	0	0	0	0	0	0	0	0	0	0	0	0	0	0	0
11.661	1.5914	0	0	0	0.94072	0	2.8178	0	0	0	0	0	0	0	0	0	0	0	0	0	0	0	0	0	0	0	0	0	0	0	0	0	0	0	0	0	0	0	0	0	0	0	0	0	0	0	0	0	0
0	0	0	3.7958	2.0987	2.6481	2.9536	6.0555	6.2396	0	6.3458	8.3463	11.721	28.901	22.245	26.874	19.716	26.771	34.905	38.853	52.794	63.847	79.145	80.008	89.684	97.299	107.2	111.89	112.73	129.67	126.73	122.49	131.25	156.06	156.44	155.11	164.07	161.5	157.65	154.22	156.45	147.6	148.66	147.23	142.64	152.49	162.82	157.07	162.5	163.07
0	3.9023	0	0	3.4989	2.7345	2.097	8.1103	19.822	26.013	26.838	57.94	90.604	82.859	111.51	139.14	155.21	183.11	218.27	213.59	226.47	221.82	228.29	233	238.08	257.04	259.93	262.97	270.1	279.7	289.31	302.77	294.92	304.34	287.71	299.87	301.85	286.66	276.67	294.9	304.27	293.8	291.66	295.23	291.85	284.48	287.2	280.6	287.49	286.51
0	0	1.732	0	0	0.78941	7.6668	6.8203	8.2628	8.3631	14.096	0	7.1261	13.341	17.604	20.912	19.086	28.559	26.676	18.287	18.144	23.186	43.511	45.733	50.875	15.464	14.973	46.655	53.12	64.164	67.742	64.702	69.091	74.182	83.447	70.041	79.402	65.968	75.679	72.337	80.139	92.072	86.708	87.277	91.043	89.185	94.619	98.591	91.091	88.122
1.3807	0	0	0	4.059	2.7566	12.355	4.9826	8.1383	1.6442	4.289	0	5.6999	0	11.462	11.515	29.246	46.334	108.43	170.77	237.48	310.5	376.36	447.99	538.76	599.55	685.5	738.83	787.77	821.18	922.56	977.88	975.55	998.17	1000.8	1017.8	1051.3	1098.7	1042.8	1136.8	1164.1	1192.3	1249	1237	1232	1294.4	1279.9	1256.9	1289.8	1268.7
0	0	0	0	8.7102	2.5001	5.5392	11.126	5.9397	0	0	3.5915	0	0	0	0	0	6.4829	3.037	9.29	13.213	6.2493	0	0	0	13.579	18.24	16.393	22.479	26.781	24.539	29.557	27.408	32.234	28.285	23.006	28.734	29.073	25.552	44.773	44.274	38.377	39.854	29.73	41.218	33.846	27.372	24.866	19.201	29.717
6.6572	3.4863	3.2807	0	3.015	0	0	0	1.0815	0	0	0	0	0	0	0	0	0	0	0	0	0	0	0	0	0	0	0	0	0	0	0	0	0	0	0	0	0	0	0	0	0	0	0	0	0	0	0	0	0
8.4703	2.3715	0	0	0	3.9221	0	0	0	0	1.769	2.6197	0	5.5727	0.84725	6.7306	4.457	1.072	0	0	10.574	0.094701	0	4.9274	0	1.7819	0	0	0	0	0	0	0	0	0	0	0	0	0	0	0	0	0	0	0	0	0	0	0	0
9.4585	3.6312	0	0	0.6851	0	0	0	0	0	0	0.43823	0	0	0	41.125	42.995	27.295	32.798	18.411	19.293	34.328	36.476	41.932	52.268	62.281	59.193	75.152	74.848	93.956	84.617	105.38	96.503	106.89	98.871	108.86	117.3	108.61	118.64	121.7	123.71	116.7	117.07	126.74	126.3	127.14	129.86	121.83	129.91	126.5
5.142	0.071	1.3888	0	0.34781	0	0	0	0	0	0	2.0183	0	0	1.782	2.4734	0	0	0	0	0	0	0	0	0	0	0	0	0	0	0	0	0	0	0	0	0	0	0	0	0	0	0	0	0	0	0	0	0	0
0	0.10193	0	0	2.0972	0	5.652	0	0	0	2.667	3.9732	3.2958	0	5.8288	9.4658	15.084	19.24	32.092	26.811	29.45	27.269	39.555	45.883	45.327	47.139	51.711	54.293	48.343	51.93	53.065	53.014	51.305	48.606	46.593	59.267	63.221	71.645	58.074	48.67	57.609	54.259	49.585	54.913	54.521	58.038	61.739	55.724	57.124	54.797
0	0	0	0	3.6688	2.5685	23.482	19.47	23.795	36.406	34.592	38.13	34.566	59.617	65.887	75.366	82.433	77.468	90.777	87.527	94.625	100.78	92.568	108.15	123.77	135.94	148.78	134.25	140.95	151.59	156.31	144.26	144.79	162.86	170.86	170.27	179.43	170.04	169.48	178.29	174.09	188.35	153.76	166.89	158.12	145.21	177.24	179.11	174.35	166.97
0	0	0	0	0	8.012	25.344	36.075	47.732	77.772	96.184	106.57	129.19	168.86	191.07	213.24	222.53	255.98	269.18	275.75	305.27	308.84	330.55	339.2	342.44	345.39	344.59	353.17	360	355.12	368.23	390.37	373.54	390.37	390.86	412.78	402.21	420.2	443.9	423.88	455.18	458.95	459.41	465.81	478.29	478.49	509.89	502.93	510.31	519.57
0.60804	3.0356	2.3909	0	0	0	0	0	0	0	0	0	2.5641	0	0	0	0	0	0	0	0	0	0	0	0	0	0	0	0	0	0	0	0	0	0	0	0	0	0	0	0	0	0	0	0	0	0	0	0	0
9.5544	3.2367	0	8.4169	0	0	0	0	0	2.3947	0	0.74673	0	0	0	0	0	0	0	0	0	0	0	0	0	0	0	0	0	0	0	0	0	0	0	0	0	0	0	0	0	0	0	0	0	0	0	0	0	0
3.5856	0	3.6192	0.37781	2.4487	0	0	0	0	0	0	0	0	0	0	0	0	0	0	0	0	0	0	0	0	0	0	0	0	0	0	0	0	0	0	0	0	4.7451	1.2059	3.1151	3.3309	0	6.9068	4.3083	12.933	16.898	16.204	16.963	19.644	17.94
5.0525	0	0	4.4309	3.8707	0	0	0	0	0	0	0	0	0	0	0	0	0	2.3212	0.07628	2.6169	0	0.50965	0	0	10.363	19.045	26.567	32.146	37.265	40.379	54.138	61.197	67.521	76.527	86.453	94.55	90.468	106.02	117.01	126.77	140.34	131.67	138	147.93	140.95	145.48	141.79	140.45	154.41
0	0	0	2.5909	2.8089	13.543	25.59	47.258	36.653	35.265	43.573	11.978	25.492	26.326	19.274	24.522	30.959	85.507	82.723	105.63	174.39	244.19	293.06	356.22	386.3	463.87	493.68	550.68	618.73	666.76	683.61	724.45	744.24	783.86	815.61	893.54	890.3	902.69	928.84	947.63	955.45	979.74	1005.7	1027.9	1042.8	1053.2	1040	1079.3	1090.8	1087.6
0	0	0.63097	6.3744	2.7505	2.6892	0.58453	9.9946	8.5165	11.843	12.587	42.424	41.929	51.877	52.212	58.886	44.904	49.453	55.976	57.916	45.974	42.441	47.163	54.921	49.836	53.293	64.258	69.702	77.13	88.475	94.053	109.2	104.37	115.97	133.62	138.23	146.53	164.35	141.98	143.05	155.42	159.89	164.2	174.14	170.3	178.48	191.67	187.23	202.26	206.17
0	7.3043	4.9585	6.2239	0	0	0	0	0	0	0	0	0	0	0	0	0	0	0	0	0	0	0	0	0	0	0	0	0	0	0	0	0	0	0	0	0	0	0	0	0	0	0	0	0	0	0	0	0	0
22.75	0	0.28557	0	0	0	0	0	0	0	0	0	0	0	0	0	0	0	0	0	0	0	0	0	0	0	0	0	0	0	0	0	0	0	0	0	0	0	0	0	0	0	0	0	0	0	0	0	0	0
5.637	0	0	0	1.4158	3.7874	4.2955	0	3.2613	6.16	21.043	21.86	13.405	6.9122	14.44	15.565	24.282	23.138	21.045	22.77	25.259	10.394	28.761	20.203	16.724	15.878	15.586	20.638	20.678	14.5	19.161	26.436	26.485	27.708	19.602	24.763	30.905	33.203	33.239	46.039	41.779	36.206	38.256	34.877	41.094	33.847	41.798	29.914	43.047	34.485
4.2821	8.319	0	0	0	0	0	0	0	0	0	0	0	0	0	0	0	0	0	0	0	0	0	0	0	0	0	0	0	0	0	0	0	0	0	0	0	0	0	0	0	0	0	0	0	0	0	0	0	0
12.375	3.346	0	0.89497	0	0	0	5.2042	0.24251	4.4609	7.3487	9.9761	24.068	16.85	23.401	20.368	27.593	27.018	33.497	37.478	32.838	41.554	50.948	31.173	33.852	26.75	35.485	36.201	28.774	22.005	33.878	30.054	30.377	30.482	35.036	35.23	41.891	33.069	31.75	29.191	18.206	33.586	28.863	16.006	17.712	7.4801	15.836	19.322	24.41	24.912
13.326	2.0065	1.0043	1.9892	0	0	0	0	0	0	0	0.13566	0	0	0	0	1.0638	0	2.9878	0	5.851	0.096045	0	0	0	0	2.3186	14.277	26.54	44.574	57.644	67.944	104.42	109.79	135.55	160.67	177.85	197.77	220.44	237.89	252.27	279.26	313.79	311.47	311.7	332.37	347.25	356.71	368.13	371.49
13.778	4.071	0	0	0	0	0	0	0	0	0	4.2955	0	0	0	0	0	0	0	0	0	0	0	0	0	0	0	0	0	0	0	0	0	0	0	0	0	0	0	0	0	0	0	0	0	0	0	0	0	0
4.2477	0.60132	0	0	0	0.88193	2.087	0	0	0	0	0	0	0	0	0	0	0	0	0	0	0	0	0	0	0	0	0	0	0	0	0	0	0	0	0	0	0	0	0	0	0	0	0	0	0	0	0	0	0
1.8306	0	4.9807	4.6715	1.0023	0	0	0.081131	0	0	1.1004	16.175	45.179	45.862	72.104	83.357	93.021	118.38	133.27	144.74	148.42	163.41	154.01	164.33	162.45	157.69	172.76	181.06	174.19	183.63	170.13	194.9	172.57	182.21	191.71	181.99	184.69	184.27	179	182.51	162.82	184.02	171.53	168.95	154.35	170.02	154.65	142.36	163.94	163.64
12.809	5.9323	1.8627	0	0	0	0	0	0	0	0	0	0.77526	1.219	0.55729	12.126	25.038	29.273	26.979	47.892	30.405	47.907	38.066	46.484	43.617	37.625	30.527	50.629	45.49	39.683	46.484	43.362	43.906	46.831	53.694	41.767	48.562	33.884	39.937	50.569	42.344	43.016	51.641	60.272	72.582	56.302	68.19	62.963	69.096	62.962
12.957	9.0161	0	0	0	0	0	0	0	0	0	0	0	1.0257	0	0	0	0	0.70572	2.6978	1.6099	5.3567	0	4.6339	17.33	13.956	13.542	21.764	12.974	20.45	12.751	11.36	22.797	31.166	28.878	31.098	28.889	47.049	35.913	36.591	46.69	39.643	55.709	47.494	45.202	43.017	47.252	47.597	49.554	53.942
0	0	0	2.1248	0	0	6.1202	1.4092	7.9834	0	0.22925	6.0021	2.1487	10.898	6.094	7.8791	12.886	4.9415	10.587	3.7905	2.4431	5.075	12.431	12.614	17.65	20.56	18.108	22.215	24.442	38.161	27.934	35.037	35.615	42.3	47.601	55.328	61.138	60.143	66.547	63.872	64.482	76.679	69.092	79.651	88.734	82.413	96.462	84.135	92.413	91.981
7.5944	4.0074	0	0	0	0	4.7908	0	0	0	0	0	0	12.672	11.105	11.883	7.9376	12.393	9.726	4.3658	12.545	9.4122	11.055	10.757	19.382	17.128	18.575	22.063	25.22	25.777	25.947	18.074	28.957	22.112	20.44	28.033	24.922	17.598	9.3369	12.062	9.8098	2.5707	7.4168	11.616	8.1507	0	0.10199	0	0	1.3964
12.435	10.935	0	0	0	0	0	0.21646	1.6577	0	0	2.2999	5.8932	6.9033	4.3461	7.4969	12.432	5.8137	15.08	7.6231	12.84	5.721	9.4078	7.9304	10.188	18.756	16.288	27.736	25.901	30.572	29.154	22.23	27.812	27.58	24.484	27.721	26.082	26.882	23.962	24.954	25.613	28.566	28.004	30.19	24.869	20.14	25.475	34.341	38.816	35.172
11	3.4185	2.9715	3.6229	0	0	0	0.67271	0	8.9359	3.6763	21.984	11.23	14.423	11.142	13.74	8.4361	14.595	8.4928	11.278	7.5145	10.672	12.152	9.1332	9.0487	13.812	16.642	11.972	8.8406	7.0751	6.5395	1.8653	7.5299	8.9051	6.9755	0.51323	15.107	8.3163	12.909	7.7458	9.1211	15.364	18.236	11.722	4.3078	4.4975	14.775	14.603	26.04	24.058
0	0	0	1.5778	3.022	5.8258	9.6257	11.084	15.653	11.228	7.3106	5.7258	15.316	21.883	23.798	26.327	27.636	22.171	19.699	14.56	15.012	11.732	19.193	19.304	17.866	11.527	18.492	17.924	12.02	12.466	7.358	6.9906	6.6869	8.6051	8.9045	6.2194	10.582	3.2452	0	0	3.0741	0.28986	0.34356	3.116	2.1277	3.1485	4.5078	2.7202	7.7387	3.674
3.7656	8.4923	0	0.71648	0	0	0	0	0	0	0	0	0	1.1443	0	0	0	0	0	0	0	0	0	0	0	0	0	0	0	0	0	0	0	0	0	0	0	0	0	0	0	0	0	0	0	0	0	0	0	0
12.754	0.54653	0	0	0	4.4362	0	0	0	0	0	0	0	0	0	0	0	0	0	0	4.1922	18.67	12.732	17.15	31.376	30.978	34.24	52.714	48.99	53.344	53.827	70.43	76.783	63.946	73.073	77.316	90.99	102.64	112.96	121.28	135.59	147.88	150.07	176.28	177.84	196.13	203.74	219.11	223.9	224.18
12.71	0	0	0	0	3.1668	0	0	0	0	0	0	0	0	0	0	0	0	0	0	0	0	0	0	0	0	0	0	0	0	0	0	0	0	0	0	0	0	0	0	0	0	0	0	0	0	0	0	0	0
0	2.9664	0.98009	0	4.3708	4.9427	0	0	0	0	1.7698	4.8265	1.3611	0.96255	1.2455	6.8404	0	0	0	0	0	0	0	0	0	0	0	0	0	0	0	0	0	0	0	0	0	0	0	0	0	0	0	0	0	0	0	0	0	0
9.2065	1.5047	0	0	5.678	0	0	1.6358	0	10.862	7.825	12.824	12.299	11.154	16.555	11.472	24.923	32.026	24.867	31.675	34.996	36.081	31.52	47.457	31.958	38.388	36.428	39.162	45.014	40.081	48.269	46.179	44.399	47.232	37.278	28.568	30.701	29.14	12.553	18.572	24.446	19.394	22.124	24.73	28.714	23.245	20.207	20.445	28.159	22.199
4.5102	3.0776	3.2369	2.2153	7.0983	0	0	0	0	0	0	0	0	0	0	0	0	0	0	0	0	0	0	0	0	6.4532	11.132	22.076	9.1419	24.559	28.257	39.786	30.489	47.163	50.045	58.988	22.384	28.136	61.96	80.799	75.681	73.142	83.656	67.885	75.193	74.368	72.104	76.039	79.906	83.748
0	9.4287	1.6672	0	0	0	0	0.13178	9.2998	0	0	0	2.0113	4.6059	0	0	0	0	0	0	0	0	0	0	0	0	0	0	0	0	0	0	0	0	0	0	0	0	0	0	0	0	0	0	0	0	0	0	0	0
17.626	2.9165	0	2.1101	0.59704	0	0	0	0	0	0	0	0	0	0	0	0	0	0	0	0	0	0	0	0	0	0	0	0	0	0	0	0	0	0	0	0	0	0	0	0	0	0	0	0	0	0	0	0	0
4.0313	5.0581	5.9638	0	0	0	0	0	0	0	4.1124	0	0	0	0	0	0	0	0	0	0	0	0	0	0	0	0	0	0	0	0	0	0	0	0	0	0	0	0	0.028018	0	0	0	0	0	0	0	0	0	0
12.952	7.1903	0	2.789	0	0	0	0	0	0	0	0	0	0	5.3189	2.6082	0	0	0	0	0	0	0	0	0	0	0	0	0	0	0	2.667	0	0	0	0	0	0	7.6881	8.3964	11.523	19.862	27.771	16.096	33.879	37.165	41.793	42.982	66.734	58.531
0	0	0.53017	0	0	0.071753	5.9354	3.6766	9.2672	6.4145	1.5293	3.8713	0	0	0	0	0	0	0	0	0	0	0	0	0	0	0	0	0	0	0	5.8393	2.9967	0.94025	0.47424	1.5686	2.6941	0	0.29803	0.099565	5.9532	8.8827	11.294	23.335	26.187	24.128	22.255	41.422	34.648	37.803
0	1.2989	0	2.0477	4.4479	0	0	0	0	2.4251	0	0.97509	0	0	0	0	2.1577	13.951	20.744	27.939	36.207	38.941	46.216	54.23	62.663	66.815	96.279	114.67	119.84	136.73	138.28	156.44	170.07	170.46	191.42	241.74	274.39	342.1	436.29	527.4	607.79	727.78	791.23	888.24	1013.5	1078.6	1185.5	1196.6	1268.4	1357
8.8824	2.4918	8.8055	3.0925	9.3407	0	0	0	0	0	0	0	11.965	13.231	22.139	13.169	1.7796	17.575	13.681	6.4601	7.1376	6.3749	13.915	0	0	2.9756	4.7275	7.4988	4.6823	0	1.8866	1.1698	0.5602	10.4	0.43912	13.173	2.9225	14.935	21.838	20.219	20.644	21.212	22.117	26.432	39.491	53.058	55.931	62.708	66.717	63.099
8.1001	2.7382	2.411	5.4222	0	0	0	0.37796	0.21138	0	1.5507	0	0	0	0	0	0	8.5001	11.181	9.7365	8.2821	5.0919	0	2.6626	5.883	1.0636	0	5.1822	0	0	0	0	0	0	1.9313	0	0	0	0	0	0	0	0	0	0	0	0	0	0	0
3.0846	2.5566	5.3927	0	0.89016	0	0	0	0	0	0	0	0	0	0	0	0	0	0	0	0	0	0	0	0	0	0	9.4083	16.707	28.546	34.419	55.023	58.168	69.112	86.929	113.45	115.44	129.26	149.56	156.19	168.28	179.57	196.5	187.25	202.61	206.85	225.13	230.13	233.92	232.18
3.9635	0	0	3.7365	0.10418	1.2257	0.97339	0	0	0	0	0	3.4456	4.1854	11.549	14.312	15.327	20.426	31.166	24.484	32.144	39.484	35.64	41.34	40.105	50.553	30.631	37.509	37.098	34.931	26.228	31.851	33.19	46.178	35.884	46.903	30.827	40.097	45.257	55.11	57.051	50.647	42.228	45.495	35.967	48.355	42.637	51.536	52.755	50.113
30.249	7.7902	0.20348	0	0	0	0	0	0	0	0	0	0	0	0	0	0.44154	0	0	0	0	1.582	3.7007	0	1.285	0	9.3198	0	0	1.2135	8.0784	13.31	18.286	20.496	16.718	11.966	20.757	25.239	35.577	24.217	31.954	20.037	31.024	30.435	15.083	26.298	18.585	26.715	26.882	28.532
0.01138	0	0	4.987	4.9078	5.3236	0	0	0	0	0	1.5457	4.5693	0	3.7909	9.49	16.46	31.357	37.878	37.718	46.738	54.053	58.494	53.055	59.382	64.276	78.021	89.178	92.181	95.635	98.617	120.03	112.12	105.54	106.82	113.45	117.88	111.25	114.87	130.16	133.34	139.18	117.97	133.76	124.6	137.4	125.85	121.32	119.95	118.1
3.8018	7.7279	0	0	1.1802	0	0	0	0	0	0	0	0	0	0	0	0	0	0	9.3076	1.2336	2.8631	0	0	0.62812	3.3189	0.42016	6.5023	7.4305	18.502	5.7912	9.6374	18.835	21.856	4.3061	1.6851	4.1666	0	19.646	21.853	0	1.3346	18.561	26.261	39.534	0	16.03	35.328	33.514	34.626
17.179	0	0	0	0.33336	2.0381	0	0	0	4.3407	15.596	17.04	27.65	28.104	16.686	31.181	35.781	27.158	28.37	30.361	38.487	28.951	35.324	20.295	29.699	26.762	31.973	17.959	21.675	19.687	24.781	30.498	28.517	28.654	21.14	20.323	19.502	16.835	25.224	9.7946	25.988	11.36	8.466	4.4333	0	0	0	0	3.2715	0
27.341	5.5068	0	0	0	0	0	0	0	0	0	0	0	0	0	0	0	0	0	0	0	0	0	0	0	0	0	0	0	0	0	0	0	0	0	0	0	0	0	0	0	0	0	0	0	0	0	0	0	0
3.8148	0	0	0	0.95144	1.7965	0	0	0	0	0	0	0	0	0	0	0	0	0	0	0	0	0	0	0	0	0	0	0	0	0	0	0	0	0	0	0	0	0	0	0	0	0	0	0	0	0	0	0	0
8.3055	2.3429	0	0	6.5608	0	0	0	0	0.25821	0	6.4387	11.636	7.1973	9.031	20.322	21.592	17.349	19.544	18.755	22.227	33.816	19.496	25.135	21.202	34.619	26.224	23.087	17.803	19.944	24.224	28.834	29.104	29.502	23.313	20.581	15.716	11.949	21.956	29.526	23.812	11.894	4.8462	9.1475	0	7.3728	5.0659	5.1686	0.5774	13.103
0.87121	0	0	0	3.3994	3.148	1.2699	5.4248	1.1555	4.2923	2.5202	9.8514	0	0	6.8096	6.2328	5.79	0.13328	0	0	2.8222	0	7.9487	0	0	0	0	0	0	0	0	0	0	0	0	0	0	0	0	0	0	0	0	0	0	0	0	0	0	0
0	2.6247	0	0	0	3.5559	0	5.7063	0	0	3.3619	17.478	11.999	10.083	5.0122	4.6415	4.1535	6.5369	2.507	7.7028	5.3751	5.2917	0.37456	0.23078	0	0.88142	4.3446	0	0	0.30394	2.523	0	0	0	0	5.8404	0	0	0.88508	0.61433	0	1.8231	0	0	0	2.2094	6.0052	1.5296	0	0
0	5.1026	4.5625	1.2844	0.65797	0	0	0.95552	11.008	18.903	30.352	16.649	23.495	15.449	14.463	10.346	0.64701	0.77377	2.0575	3.2147	3.667	0	0	2.246	0	0.58614	0	2.824	0	0	0	0	0	0	0	2.7841	7.0265	2.8062	3.3898	15.669	6.5566	14.486	8.5649	32.017	33.963	34.431	37.895	39.94	37.152	52.881
0	2.2092	0	6.174	0	0	9.7501	0	9.2081	10.814	5.2065	16.365	7.7875	5.638	6.7744	5.9574	6.8177	9.0483	9.8457	12.696	16.076	16.997	16.277	11.601	18.321	12.894	19.778	16.491	27.914	29.636	33.175	28.979	30.66	25.799	15.723	19.113	11.074	12.451	13.114	15.857	23.925	14.696	17.171	26.614	22.385	28.415	18.921	28.347	22.882	16.803
0	8.0202	9.7741	3.4967	0	0	2.158	7.1648	11.656	24.028	21.532	41.271	55.898	70.311	79.502	96.583	91.288	128.14	142.89	153.23	150.1	167.02	169.3	157.65	176.97	167.81	178.03	186.39	188.48	192.41	181.35	194.17	188.65	201.88	207.81	188.93	200.67	197.96	179.78	186.91	179.45	172.46	175.56	183.35	184.04	179.18	175	182.13	166.27	165.38
0	0	0	0.50331	0	7.0234	2.3101	0.15108	0	7.9426	6.4926	4.6152	6.42	8.7122	4.5152	3.4602	0	0	0.40903	0	0	0	0	0	0	0	0	0	2.0299	0	0	0	0	0	0	0	0	0	0	0	0	0	0	0	0	0	0	0	0	0
11.817	12.611	7.4452	0	0	0	0	0.016076	0	0	0	0	0	0	0	0	0	0	0	0	0	0	0.81342	3.9297	10.397	9.5171	16.708	25.875	37.843	44.444	43.313	42.044	48.501	64.527	59.919	79.437	71.713	71.833	65.234	77.822	70.07	80.411	85.907	92.53	91.233	86.518	102.55	109.33	96.258	98.15
11.522	0	0.66967	6.9954	0.38619	0	0	0	0	0	0	0	0	0	0	0	0	0	0	0	0.042382	0	0	0	0	0	3.9157	8.0827	8.2091	18.063	4.9785	9.8281	16.147	13.984	12.264	24.356	20.011	28.081	26.995	34.18	32.771	34.602	33.03	38.254	28.791	30.974	32.129	39.797	37.631	31.895
0	0	0	0	5.5305	0.10025	4.8188	3.1668	3.0713	10.014	0	5.6906	0	0	0	1.6414	0	9.857	12.324	9.0153	10.544	0	0	0	0	1.4803	8.5815	4.3024	9.4539	6.4131	11.158	9.5029	10.449	8.6776	15.679	9.9522	4.7284	1.0487	10.479	17.188	17.407	14.204	10.48	17.896	14.345	15.877	9.0439	6.3406	4.446	6.7708
0	1.0608	0	0	7.0367	0	14.427	35.194	83.393	128.52	227.43	325.48	433.88	533.59	623.47	746.95	828.66	951.23	992.26	1110	1126.7	1172.3	1207.6	1272.2	1266.5	1338.9	1296.5	1357.2	1357.8	1402.6	1423.4	1386.8	1380.3	1425.6	1446.4	1407.4	1422.8	1396.9	1383.7	1385.7	1413.7	1370.9	1401.4	1421.6	1387.8	1378.3	1417.8	1408.3	1407	1409.2
6.9255	1.3624	0	1.5879	0	0	0	0.43551	0	0	0	0	0	0	0	0	0.10848	0	0.15331	0	0	0	0	4.0878	8.3501	21.15	14.233	17.811	12.009	24.631	32.005	43.474	42.328	52.441	47.119	56.27	51.672	67.673	83.204	97.886	93.789	101.38	104.76	117.4	105.92	125.39	137.44	143.02	132.15	148.38
6.1594	0	0.84993	0	0	4.7841	0	0	0	0	1.0769	1.997	0	0	0	1.6208	0	0	1.1061	0	0	2.4949	0	0	0	0	0	0	0	0	0	0	0	0	0	0	0	0	0	0	0	0	0	0	0	0	0	0	0	0
0	0	0	6.1161	6.643	2.6979	11.258	18.342	28.696	37.928	43.948	51.861	90.823	105.55	82.851	92.551	100.34	103.45	125.41	130.44	152.03	194.45	221.38	206.1	217.01	237.9	254.07	259.2	265.44	276.93	329.57	319.02	294.56	333.46	384.67	373.49	438.07	467.13	458.75	479.42	468.8	491.24	502.28	588.21	594.07	499.52	561.79	616.72	613.02	618.03
0	0	0	4.6364	0	3.4047	19.972	12.94	27.648	20.471	20.228	19.588	19.038	19.872	26.679	29.394	27.872	28.667	25.63	28.013	30.086	29.864	32.522	43.68	11.063	30.127	23.952	18.811	19.554	21.969	23.848	27.175	23.132	25.1	20.175	13.41	17.648	18.861	27.194	24.426	33.65	26.069	22.744	32.725	21.656	13.823	6.2304	17.956	13.479	10.439
0	0	6.9785	2.3862	3.1195	5.9671	0	0.60806	0	5.6089	9.779	10.52	22.948	34.929	12.201	21.228	8.9858	17.206	21.074	16.817	16.946	20.676	24.882	21.369	12.563	21.234	22.366	21.922	33.308	29.408	30.944	37.507	24.91	22.653	28.474	24.256	27.031	28.218	35.89	29.523	30.869	26.882	42.594	38.072	41.455	40.141	41.582	39.431	47.044	48.123
0	0	6.3601	0.22968	0.04298	2.0404	0	0	0	4.2258	1.4205	0	0.014525	0	0	7.4613	0	0.8411	0	0	0	0	0	0	0	0	0	0.12287	0.5625	0	15.514	11.992	0	1.5598	0	0	2.7477	4.6826	2.8617	1.5656	0.59155	0	1.5869	0	1.0319	0.42521	0	1.1908	0	1.1218
4.8495	0	1.4417	7.3228	0.062268	0	0	0	0	2.0505	0.29061	5.3535	0	0	0	0	0	0	0	0	0	0	0	0	0	0	0	0	0	0	0	0	0	0	0	0	0	0	0	0	0	0	0	0	0	0	0	0	0	0
0	0	0	3.0247	0.2432	1.4101	1.3377	0	0	2.1522	0	0	0	3.5879	10.691	15.894	16.59	21.122	21.196	30.316	30.408	40.668	42.658	34.255	33.368	28.307	36.982	44.458	45.907	50.065	59.318	59.563	51.701	43.159	53.814	52.504	44.533	43.27	52.851	52.836	56.341	50.277	55.423	57.293	55.849	52.615	60.439	65.416	60.656	57.95
2.973	5.0768	0	3.4215	0	0	0	1.3422	7.4907	10.657	0	6.2684	0	2.8929	11.642	10.218	13.442	4.6472	3.5735	9.7044	11.227	5.4823	26.838	4.4334	4.0897	4.7108	12.941	8.8882	10.875	12.065	5.4967	0	4.8485	8.8264	15.154	20.931	32.224	38.17	67.6	93.288	115.51	140.58	169.05	207.86	243.33	282.57	296.97	341.52	380.2	405.17
0	0	0	0	0	4.8503	7.729	5.8181	6.0206	10.575	13.391	13.982	21.517	15.07	18.677	20.416	30.116	33.003	19.889	48.099	63.023	68.134	63.235	85.172	98.638	102.6	87.829	90.627	76.932	89.424	93.998	80.988	102.64	91.969	97.178	98.788	103.46	96.91	102.17	97.087	79.644	87.908	96.7	88.577	95.329	84.692	81.897	88.491	84.407	78.774
3.3834	0	0	0	3.8288	0	3.5039	0.2222	3.9092	2.6223	0	3.8911	5.2139	11.312	5.8293	6.4382	9.6578	9.8828	5.9296	6.0805	11.863	15.657	12.753	20.427	25.267	15.396	22.04	24.349	22.037	28.524	26.762	24.968	28.475	36.359	32.258	33.439	43.447	30.201	41.148	32.544	32.256	25.871	36.803	39.461	40.722	39.081	48.352	38.32	41.106	37.353
0	2.0856	0	0.10881	3.4137	2.6199	4.0992	4.3324	6.6483	1.217	8.1755	5.4301	10.668	16.86	15.819	15.123	9.3418	7.6778	2.585	7.4404	7.5214	7.0145	10.415	10.439	7.9844	10.249	11.034	10.101	18.13	20.894	21.205	18.344	18.177	26.797	32.134	39.035	42.4	37.356	42.632	46.64	50.809	50.001	58.56	64.679	60.439	68.058	75.072	76.819	77.482	77.193
0	0	0	0	0	22.283	32.876	61.215	66.995	74.735	86.109	94.113	111.09	122.17	125.31	135.98	152.85	152.14	157.69	168.19	177.63	174.37	185.49	195.62	192.25	207.49	195.59	200.35	226.46	221.98	213.31	230.13	205.81	231.66	224.32	228.71	220.41	231.96	227.92	232.39	238.94	235.38	240.1	232.14	227.19	240.34	246.47	245.79	250.76	246.66
0	0	0	0	0	7.1233	11.946	18.281	13.941	14.196	13.741	9.9863	11.792	11.004	9.0503	13.55	7.513	19.546	15.384	18.948	25.887	29.552	32.066	41.076	43.508	45.99	54.122	50.738	61.118	62.485	59.493	73.901	70.084	83.841	78.207	88.076	78.827	82.822	87.382	83.028	95.197	97.717	103.18	104.77	89.049	75.687	86.781	94.055	93.957	92.015
5.593	2.1885	0	0	0	0	0	0	0	0	0	0	0	0	0	0	0	0	0	0	0	0	0	0	0	0	0	0	0	0	0	0	0	0	0	0	0	0	0	0	0	0	0	0	0	0	0	0	0	0
0.28859	0	0	1.2341	1.9154	1.0269	6.4687	12.063	5.9714	10.615	7.0851	8.9779	15.768	32.207	18.988	28.384	31.829	24.321	26.173	24.651	29.756	26.892	32.266	34.206	37.241	35.928	33.527	35.001	39.909	40.71	36.981	39.899	40.094	45.448	41.291	50.73	48.411	40.113	42.519	39.008	46.447	40.701	38.467	38.354	41.846	44.417	46.848	50.601	56.603	45.212
0	0	2.5849	0	0.037922	7.5659	6.4481	9.5467	15.325	31.33	46.916	60.259	80.324	99.414	119.58	117.34	125.95	163.86	170.65	159.53	173.96	165.28	215.19	205.94	207.09	225.95	240.9	240.41	248.63	245.67	268.35	284.14	254.17	260.01	264.78	259.65	252.53	265.5	266.87	272.97	269.34	263.69	265.81	274.76	284.21	285.99	282.89	282.86	294.24	290.64
0	0	0	0	0	0	17.444	27.729	73.25	121.86	196.8	257.37	328.9	374.38	461.47	517.68	569.74	633.6	683.95	710.15	765.79	746.38	780.23	824	858.8	844.63	819.07	859.67	885.25	910.06	937	926.95	922.85	940.16	923.15	944.17	941.29	958.92	932.99	929.12	927.3	926.46	928.16	921.32	932.67	936.57	924.61	914.89	929.21	928.43
3.4319	1.572	0	0	5.8584	3.4027	8.4157	16.482	8.0706	0	0	19.441	15.323	25.097	27.581	40.801	54.037	55.911	52.105	63.844	69.776	79.529	78.341	77.515	96.696	94.763	100.18	107.85	108.06	119.14	113.81	113.42	129.33	131.89	130.82	139.95	136.69	138.34	145.59	146.94	140.54	144.69	162.09	159.06	152.49	154.3	160.41	109.35	116.49	119.53
6.7914	4.9055	0	0	1.7832	0	0	0	5.9855	11.144	0	3.4132	0	6.5303	3.4822	3.673	7.7542	20.131	23.479	26.862	14.632	20.674	15.472	18.212	12.345	18.368	19.01	20.034	24.61	28.242	30.688	43.662	37.81	49.786	56.535	60.033	68.449	80.48	84.863	87.182	91.473	99.719	109.44	116.51	131.56	136.78	129.03	146.58	154.58	153.55
23.568	0	0	0	0	0	0	0	0	0	0	0	0	0	0	0	0	0	1.7015	19.785	58.582	99.574	158.59	201.22	266	316.07	385.97	428.29	509.62	572.19	640.23	674.52	719.46	783.45	833.51	848.88	864.47	872.11	940.01	935.61	975.88	963.32	974.58	972.31	952.03	967.06	986.66	1007.6	995.14	1013.5
5.0687	0	0	1.3509	0	4.9432	3.5323	6.8096	8.5573	31.112	34.46	46.077	45.194	52.729	59.018	70.345	64.2	82.874	83.694	107.26	113.55	112.49	122.79	132.12	160.63	170.24	174.85	187.46	192.16	205.83	197.29	178.52	204.4	198.77	206.08	218.56	199.57	213.46	203.7	208.98	217.1	214.86	216.01	218.45	206.93	216.42	216.82	227.92	223.98	219.38
1.1763	0	3.2037	0	0.82637	0	6.4346	8.7787	4.1968	6.2202	10.742	4.6187	19.937	13.168	27.68	20.825	30.085	20.068	23.707	25.093	29.429	26.754	30.587	29.675	23.492	28.852	25.107	30.825	29.896	33.146	43.393	45.671	56.537	61.255	74.889	80.594	86.062	107.04	109.53	125.58	140.56	148.02	161.81	178.49	189.49	222.22	231.84	255.2	258.55	266.04
11.868	8.4103	0	0	0	0	0	0	0	0	0	0	0	1.7069	5.5123	16.548	28.296	15.329	34.848	36.194	37.828	46.007	35.583	39.284	51.054	37.66	41.871	45.788	45.739	43.935	36.326	41.851	30.623	46.385	36.562	32.159	35.879	26.501	34.432	31.412	28.737	31.934	34.063	47.099	35.436	36.086	34.338	34.586	28.935	30.884
10.982	0.16974	0	0	5.5401	0	0	0	0	0	0	0	0	0	0	0	0	0	0	0	9.4553	10.266	10.41	25.209	20.477	29.983	42.053	52.331	56.877	55.311	63.623	84.158	59.661	69.921	105.56	102.96	107.84	100.54	113.46	120.21	146.18	159.45	206.94	185.46	197.31	206.92	219.08	250.2	257.13	258.57
10.83	0	0	7.6213	0	0	0	0	1.2728	4.4528	0	0	0.11951	0	0	0	0	0	0	0	0	0	0	0	0	0	0	0	0	0	0	0	0	0	0	0	0	0	0	0	0	0	0	0	0	0	0	0	0	0
11.764	1.5771	0	5.6154	0	0	0	0	0	0	0	0	0	0	0	0	0	0	0	0	0	0	0	0	0	0	0	0	0	0	0	0	0	0	0	0	0	0	0	0	0	0	0	0	0	0	0	0	0	0
0	0	0	2.6387	0	11.486	4.036	13.087	21.762	25.851	8.3742	21.151	19.649	10.725	14.034	14.224	15.891	10.536	1.4484	0	1.0995	0	0	0	0	0	0	0	0	0	0	0	0	0	0	0	0	0	0	0	0	0	0	0	0	0	0	0	0	0
3.2189	7.0261	0.23539	0.52497	0	0	0	0	0	0	0	0	0	0	0	0	0	0	0	0	0	0	0	0	0	0	0	0	0	0	0	0	0	0	0	0	0	0	0	0	0	11.731	27.061	47.797	66.321	87.03	106.01	105.43	132.12	164.97
0	0	3.787	5.4295	0	0	4.0755	7.8057	0	0	0	0	0	0	0	0	0	0	0	0	0	0	0	0	0	1.2154	0.42673	0.76233	3.1836	2.4496	8.1966	10.423	15.475	20.325	17.896	18.666	21.905	24.769	25.284	22.343	19.064	19.132	16.242	16.523	20.13	28.426	18.67	25.482	18.947	20.5
10.812	0.0052055	0	0	5.482	2.8288	0	0	0	1.8625	5.7391	7.4666	3.4098	0	0	0	0	0	0	0	0	0	0	0	0	0	0	0	0	0	0	0	0	0	0	0	0	0	0	0	0	0	0	0	0	0	0	0	0	0
0	0	5.2317	1.6158	0	0	7.1445	0	8.0199	4.7331	3.2657	3.3524	0	1.5884	1.296	0	5.4182	7.5393	2.7874	2.1199	3.8768	13.052	3.2297	0.27323	0	0	0	1.2049	0	4.4196	2.8236	0	0	0	0	0	8.64	10.506	25.208	41.741	63.353	70.432	79.294	106.83	108.31	126.09	143.5	158.25	164.39	177.77
1.3037	4.5638	0	0	0	6.1003	1.5167	0	0	0	4.5219	0	0	0	0	0	0	0	0	0	0	0	0	0	0	0	0	0	0	0	0	0	0	0	0	0	0	0	0	0	0	0	0	0	0	0	0	0	0	0
2.7338	0	0	8.5254	5.9137	0	0	0	0	0	0	0	0	0	0	0	0	0.38438	2.5609	1.6282	15.719	14.071	14.183	3.865	7.5758	12.552	12.674	11.74	16.76	17.546	11.421	0	6.5938	10.783	11.211	14.777	0	5.3456	0.51542	8.9449	2.5394	0	0	4.0238	0	2.2874	0	0	0	0
4.1093	0	0	4.599	0.36708	0.59562	0	0	4.3568	5.3528	0	0.32971	0	45.68	41.299	39.066	43.871	33.951	41.911	56.976	66.453	68.728	83.66	84.092	94.571	81.991	109.08	115.46	115.56	120.72	131.48	128	125.3	94.663	93.649	89.857	85.806	86.81	96.682	101.96	100.52	94.672	87.464	102.98	89.127	97.015	91.503	96.522	91.114	97.873
14.14	4.8617	0	0	3.5852	0	0	0	0	0	0	0	0	0	0	0	0	0	0	0	0	0	0	0	0	0	0	0	0	0	0	0	0	0	0	0	0	0	0	0	0	0	0	0	0	0	0	0	0	0
2.368	0	0	0	0	4.558	5.2974	12.228	16.438	51.074	85.475	135.54	180.61	230.75	281.77	317.58	364.99	423.53	461.18	504.74	550.92	581.01	614.46	647.24	638.5	659.16	686.58	692.66	678.7	699.5	808.55	791.21	709.21	795.43	807.42	829.08	792.07	792.19	685.4	784.48	685.33	701.67	699.47	695.94	764.65	665.14	755.12	762.92	678.27	666.06
0	0	0	9.3023	0	0.42413	0.044474	0	5.8546	0	0	0	0	0	0	0	0	0	0	0	0	0	0	0	0	0	0	0	0	0.41351	11.59	18.111	0	0	3.8013	0	0.55477	0	0	0	0	0	0	1.3015	0	0	0	4.8144	0	0
15.17	3.8023	0	0	0	0	0	0.90068	0	0	0	16.879	5.2022	13.274	5.1045	7.611	12.736	11.297	29.874	27.183	22.832	20.011	15.429	20.878	19.262	23.934	27.676	23.038	26.269	25.289	27.102	25.542	36.577	28.03	33.493	31.454	29.159	37.612	32.619	25.811	33.228	27.569	44.786	37.403	46.137	31.369	23.212	38.476	34.259	46.823
42.15	11.962	5.5622	0	0	0	0	0	0	0	0	0	0	0	0	0	0	0	0	0	0	0	0	0	0	0	0	0	0	0	0	0	0	0	0	0	0	0	0	0	0	0	0	0	0	0	0	0	0	0
11.053	5.4911	0	0.51782	0	0	0	0	0	0	0	0	0	0	0	0	0	0	0	0	0	0	0	0	0	0	0	0	0	0	0	0	0	0	0	0	0	0	0	0	0	0	0	0	0	0	0	0	0	0
2.4507	0	0	0	0	6.5966	9.4181	15.023	8.1779	7.2965	6.8117	4.4964	10.4	7.4887	4.7739	4.7782	8.8748	18.857	29.421	38.268	69.449	82.351	114.99	138.27	156.3	181.02	198.51	236.65	256.64	285.29	292.21	312.58	332.29	361.6	356.13	392.04	376.39	398.87	415.04	394.58	456.05	446.01	437.96	434.81	445.09	475.49	480.62	484.87	484.67	473.6
5.7763	3.2978	0.36135	0	1.2916	1.7782	0	0	0	0	3.387	4.5836	0.96894	0	0	0	0	0	4.9488	15.184	15.413	36.45	6.7363	47.871	51.477	60.208	71.494	93.5	86.255	105.2	78.422	116.03	109.81	113.4	110.05	131.54	124.59	117.06	110.85	113.57	106.27	105.52	104.82	104.72	114.09	106.01	111.81	118.94	123.76	120.17
12.08	1.4786	0	6.9758	0	0	0	0	0	0	0	3.5605	0	0	0	0	0	0	0	0	0	0	0	0	0	0	0	0	0	0	0	0	0	0	0	0	0	0	0	0	0	0	0	0	0	0	0	0	0	0
6.2042	4.1513	0	0	3.7082	0	0	0	0	0	0	0	0	0	0	0	0	19.482	18.239	21.585	23.838	22.619	14.493	13.781	12.642	19.419	25.249	27.297	35.922	24.8	29.036	33.432	24.428	34.955	34.418	30.239	33.71	26.42	30.416	39.036	42.288	35	33.085	31.531	33.791	27.524	25.442	19.274	22.003	22.208
21.465	17.467	0	0	0	0	0	0	0	0	0	0	0	0	0	0	0	0	1.9193	0	4.0321	6.9959	0	0.40198	0	5.7324	0	0	0	0	0	0	0	0	0	0	0	0	0	0	0	0	0	0	0	0	0	0	0	0
3.9188	4.8909	0	8.5769	0	0	0	0	0	0	0.36185	0	0	0	0	0	0	0	0	0	0	0	0	0	0	0	0	0	0	0	0	0	0	0	0	0	0	0	0	0	0	0	0	0	0	2.4362	9.8401	16.268	11.849	19.83
0	0.071941	0	2.3716	4.1751	4.2467	3.8746	7.1556	4.9559	2.6598	10.278	3.1482	9.5852	29.646	30.423	36.07	36.532	34.074	38.75	32.313	44.832	38.31	56.768	48.391	58.21	54.065	55.21	63.523	61.184	69.14	69.533	65.909	69.781	70.478	73.098	69.393	69.952	71.374	66.804	70.383	72.938	69.573	69.289	68.734	71.838	78.746	81.089	80.01	74.58	77.54
9.3169	1.3998	0.24153	0	1.6776	0	0	0	0	0	0	0	0	0	0	0	0	0	0	0	8.5942	35.857	71.932	97.178	114.13	172.19	195.03	226.09	264.04	281.12	291.67	309.93	356.24	389.7	404.35	436.07	414.45	440.73	446.73	437.79	452.38	461.86	463.35	447.67	465.12	484.67	484	500.96	495.74	501.58
0	0	0	0	0	11.381	10.754	21.715	15.258	15.246	13.981	9.3936	13.939	9.3288	6.049	11.142	9.6517	17.585	14.935	16.348	21.632	23.018	22.452	23.664	24.602	26.708	22.569	29.966	32.162	38.614	41.56	44.4	51.755	64.949	68.021	85.346	79.947	91.913	87.063	94.628	106.65	109.56	119.42	120.77	128.31	129.62	138.78	144.02	153.31	154.59
0	0	0	0.30044	0.38684	5.0844	7.5218	16.935	19.808	29.243	29.053	39.293	42.284	42.626	46.274	51.014	56.786	50.064	66.978	58.276	71.97	71.18	89.568	96.345	95.965	107.53	109.37	116.4	112.33	131.92	147.31	156.08	162.91	170.66	183.84	192.93	183.06	189.81	199.07	197.82	204.67	209.08	210.61	204.68	210.71	206.94	207.29	208.65	203.93	205.72
0	0	0	0	0	22.318	41.925	80.555	124.07	163.43	198.06	240.07	251.04	286.38	312.17	315.93	353.8	356.97	354.92	375.01	373.65	378.64	366.29	374.14	374.63	374.8	377.86	388.75	364.16	377.62	379.45	348.24	361.03	381.46	381.65	371.68	399.86	379.98	385.16	385.5	398.29	401.13	404.97	394.1	396.96	396.95	405.59	398.05	405.96	408.08
8.326	0	0	0.64999	3.8464	0	0	0	0	0	0	5.5242	0	0	0	0	0	0	0	0	5.8914	0	0	2.5606	0	0	0	0	0	0	1.1566	1.3844	2.4471	0	0	3.4141	0.0031248	0	0	0	0	0	0	0	0	0	0	0	0	0
7.4339	6.6358	1.5694	3.1975	0	0	0	2.4918	0	0	0	0	0	0	0	0	0	0	0	0	0	0	0	0	0	0	0	0	0	0	0	0	0	0	0	0	0	0	0	0	0	0	0	0	0	0	0	0	0	0
0	3.0934	0	0	0	13.172	10.386	10.384	7.7082	7.1183	9.6623	10.865	11.991	16.313	14.924	17.999	13.656	12.974	12.043	11.189	18.902	9.2529	24.66	23.601	27.131	23.958	22.254	26.108	25.258	30.544	26.784	20.409	24.68	25.141	19.343	24.663	24.632	25.093	13.248	12.915	12.072	8.8393	9.0424	6.2883	4.1221	0	4.9188	3.2629	3.6168	1.4045
10.006	0	0	10.484	4.613	0	0	0	0	0	0	0	0	0	0	0	0	0	0	0	0	0	0	0	0	0	0	0	0	0	0	0	0	0	0	0	0	0	0	0	0	0	0	0	0	0	0	0	0	0
5.6057	4.0284	0	0	0	1.533	0	4.2207	0	1.2733	0	1.6875	0	1.1533	0	0	0	0	0	0	0	0	0	0	0	0	0	0	0	4.0405	0	0	0	0	0	10.202	7.8609	9.9506	13.414	21.052	15.743	21.104	19.905	15.777	27.899	30.474	35.087	34.534	32.341	26.705
0	0	0	0	0.5766	9.496	13.045	20.942	14.123	15.53	9.5906	17.395	16.084	12.203	13.572	15.081	12.609	25.575	30.809	29.255	43.916	45.799	54.469	60.286	66.124	77.168	78.499	80.082	92.664	90.66	97.114	103.37	94.748	104.23	99.987	117.14	102.33	113.8	105.53	104.43	116.41	111.16	108.02	106.31	109.43	109.19	115.27	119.56	120.15	114.61
3.2323	5.12	1.1486	0.70806	0	0	0	0	0	0	0	0	0	0	0	0	0	0	0	0	0	0	0	0	0	0	0	0	0	0	0	0	0	0	0	0	0	0	0	0	0	0	0	0	0	0	0	0	0	0
2.7766	4.9853	0	2.3445	0	2.8263	3.3555	1.173	0	0	0	3.0353	5.3333	8.9621	0	0	4.0335	0	0	0	0.70957	0	0	0	0	0	0	0	0	0	0	0	0	0	0	0	0	1.1355	4.4136	10.086	3.363	18.822	18.342	9.9434	14.442	24.634	15.846	14.612	9.8827	0.83049
0	0	0	6.7137	7.9337	22.757	32.329	55.594	94.57	101.3	159.86	214.66	272	365.47	392.04	450.23	511.1	574.63	619	619.63	684.84	646.62	716.09	759.8	773.53	752.09	810.74	806.04	819.23	824.89	857.52	793.59	826.25	795.01	809.2	851.79	813.09	831.18	833.82	832.96	800.28	810.94	798.65	820.54	799.8	832.84	800.07	814.02	807.26	797.84
20.059	13.715	0	0	0	0	0	0	0	0	0	0	0	0	0	0	0	0	0	0	0	0	0	0	0	0	0	0	0	0	0	0	0	0	0	0	0	0	0	0	0	0	0	0	0	0	0	0	0	0
11.821	2.7684	0	0	5.2521	0	0	0	0	0	0	0	0	0	0	0	0	0	4.6534	5.7064	2.8143	0	0	0	0	0	2.5678	0	0	6.6493	0	0.54038	0	1.6037	2.1043	0	8.1538	0.056782	0.83437	17.654	20.73	26.119	13.766	17.245	29.484	22.473	17.916	14.113	12.273	17.508
16.307	2.116	0	1.4071	0.83902	0	0	0	0	0	0	1.3184	0	0	0	0	0	0	0	0	0	0	0	0	0	0	0	0	0	0	0	0	0	0	0	0	0	0	0	0	0	0	0	0	0	0	0	0	0	0
3.8403	0	1.6746	5.6865	0	0	4.1958	0	0	0	0	0	0	0	0	0	0	0	0	0	0	0	0	0	0	0	0	2.4598	8.0606	8.6962	9.2363	12.715	12.713	2.4182	4.7178	7.8782	0	11.323	8.6062	6.8105	19.411	24.872	16.338	13.956	29.613	28.651	41.423	44.294	47.718	40.972
10.572	7.9401	0	4.4677	0	0	0	0	0	0	0	0	0	0	0	0	0	0	0	0	0	0	0	0	0	0	0	0	3.3937	0.81778	2.9468	14.574	8.1575	14.586	12.405	10.649	10.729	13.652	12.498	13.513	10.711	2.9637	13.064	15.441	5.7103	7.9716	0.51612	4.0321	8.5442	0
0	0	0	3.2969	0.67944	8.0122	0	1.5526	1.0203	8.8907	4.3983	9.4849	5.9504	9.4002	9.3439	12.184	2.0564	13.747	9.7037	7.1061	8.6536	3.3415	8.6593	6.2516	3.2933	17.295	44.93	83.964	153.51	221.35	296.95	384.73	462.64	573.36	664.84	764.26	851.5	952.81	1036.3	1083.7	1165.8	1245.9	1205.7	1274.3	1300.6	1322.6	1339.9	1368.6	1349.1	1390.9
6.6958	7.6053	0	3.5261	7.8889	0	0	0.051481	2.6954	0	0	2.2981	0	0	0	2.5506	0	8.474	12.624	8.5515	4.1748	0	0	0	0	0	0	0	0	0	0	0	0	0	0	0	0	0	0	0	0	0	0	0	0	0	0	0	0	0
0	0.18981	0.032659	1.5404	0	4.7872	2.4338	9.169	0.72671	11.756	2.5742	10.64	12.363	17.385	17.776	39.513	11.736	22.76	21.035	31.401	29.069	25.636	27.821	33.399	30.243	34.052	35.435	39.517	42.754	42.358	38.51	55.762	40.954	42.896	49.62	47.939	62.565	65.996	62.432	52.918	54.014	47.095	49.524	52.979	50.018	48.977	50.78	49.196	48.684	50.506
12.468	0	0.54941	0	0.28018	0	0	0	0.67289	0	2.473	2.0642	0	0	0	0	5.1307	0	0	0	0	0	0	0	0	0	0	0	0	0	0	0	0	0	0	0	0	0	0	0	0	0	0	9.7966	0	1.9901	8.5383	16.85	20.462	27.496
0	0	12.625	0	1.753	0	3.9496	1.0112	0	8.0155	4.7903	0	0	0.69057	11.671	5.5006	12.33	3.1844	6.9291	10.547	9.2682	6.9582	7.24	7.5445	7.3459	4.8412	3.5102	4.6797	11.859	9.0577	7.7875	10.311	8.106	9.7023	20.652	13.482	20.127	24.035	19.15	25.761	19.698	25.718	27.416	32.821	37.771	39.54	44.171	45.57	48.651	47.194
1.8919	2.3782	0	1.6895	0	0.29285	3.978	0	0	0	0	0	0	0	0	0	0	0	0	0	0	0	0	0	0	0	0	0.80658	0	6.8738	10.643	8.2961	3.6752	7.4877	10.802	11.74	10.872	5.9672	18.489	15.136	29.965	26.478	38.436	47.277	39.597	37.658	37.747	54.476	52.716	51.722
2.1796	5.2419	0	4.315	2.0334	1.637	0	0	4.0219	0	9.6269	18.604	0	0	0	0	0	7.2058	22.5	11.838	2.968	0	0	0	0	0	0	0	0	0	0	0	0	0	0	7.09	13.471	12.93	38.644	48.293	56.812	74.206	62.539	76.981	99.693	89.49	82.608	98.494	100.97	103.07
8.1911	0	0	0.63122	4.1321	5.3229	0	8.5145	0	0	7.827	1.4649	7.4004	9.4269	17.369	13.85	0	0	4.5819	0	0	0	0	0	0	0	0	0	0.80696	0	0	0.63135	8.6456	9.3413	14.155	9.8627	7.3858	22.537	14.032	24.433	23.144	18.102	16.43	6.5913	28.777	37.032	21.906	30.535	40.545	35.915
2.0988	0	0	0	5.3807	6.288	1.7731	0	0	0	0	0.55209	0	0	0	0	0	0	0	0	0	0	0	0	0	0	0	0	0	0	0	0.16788	0	0	0	0	1.5007	5.3802	1.7552	0.34264	0	0	0	0	0	0	0	0	0.18788	0
0	1.8839	0	0	0	4.3276	3.9446	5.0382	9.7357	10.273	7.5359	7.0235	4.3943	17.06	15.407	20.256	27.655	20.135	20.122	14.37	11.924	21.246	16.855	22.593	20.564	19.784	21.01	21.582	17.174	21.721	28.788	11.445	21.562	23.593	22.076	22.298	25.638	19.331	17.684	18.398	14.322	14.885	15.047	17.523	13.022	11.266	16.08	14.381	14.234	10.174
10.06	0	0	4.884	3.6794	0	0	0	0	7.6257	2.4571	7.0645	5.8318	2.4563	0	0.61439	0.38518	10.149	0	0.20853	8.5549	1.744	5.7882	0	0	0.45758	5.7429	5.613	8.4131	9.4974	2.9245	8.4483	11.557	7.9661	3.8537	8.0433	0.1063	5.8872	5.3859	9.2437	23.39	24.55	33.464	41.905	39.674	55.395	53.677	57.468	58.47	61.657
0	4.4166	7.7273	0	0.82809	0	0	0	0	0	0	0	0	0	0	0	0	0	0	9.0317	2.1013	3.1321	0	5.7917	0	3.783	0	1.634	0.21891	7.4418	1.6785	0	4.7283	0	4.9486	3.9932	0.46278	0	0	0	0	0	0	0	0	0	0	1.0454	0	2.2158
0	0	0	0	10.969	5.4143	6.2493	4.2131	3.3965	4.3821	0	8.7959	1.6054	12.248	8.9667	22.182	37.642	56.932	68.365	98.625	126.82	140.6	166.51	190.85	208.52	220.11	241.36	262.6	274.75	291.79	289.9	289.79	306.31	297.11	313.34	316.44	305.79	343.25	322.94	331.13	346.38	332.14	350.13	347.31	336.15	328.85	338.54	350.36	337.86	351.48
10.809	5.7408	0	0	0	0	4.5405	0	0.30672	9.1707	25.521	0.94227	0.090137	0.45654	2.9788	3.1709	4.5473	3.6691	16.483	11.365	12.826	13.083	4.9218	4.1747	3.1093	3.9051	2.0132	5.1257	4.004	7.0328	5.0514	12.64	0.15669	17.575	12.429	15.875	15.301	17.06	25.305	28.84	34.991	41.48	52.588	61.266	72.355	77.801	70.274	83.671	83.082	86.092
7.8161	0	0	0	0	7.8155	22.831	57.475	80.31	115.05	151.73	176.65	225.14	255.16	266.45	306.35	320.9	336.41	351.19	363.73	390.55	382.45	391.24	375.38	402.1	413.75	408.51	395.37	389.41	400.7	424.04	424.98	397.44	395.6	397.22	389.86	392.62	389.58	375.81	390.34	398.86	384.68	376.57	381.08	376.83	368.8	357.64	368.73	366.13	352.58
5.2839	10.766	0	0	1.516	0	0	0	0	0	0	0	0	0	0	0	0	0	0	0	1.3132	0	4.9332	0	0	0.014599	7.6869	20.685	23.379	27.4	34.357	51.501	41.09	51.85	47.899	49.802	61.123	51.998	62.217	75.819	75.859	82.999	78.844	78.248	77.264	80.344	74.355	70.744	70.575	78.509
18.314	8.9769	0	0	0	0	0	0	0	0	0	0	0	0	0	0	0	0	0	0	0	0	0	0	0	0	0	0	0	0	0	0	0	0	0	0	0	0	0	0	0	0	0	0	0	0	0	0	0	0
0	0	0	1.4391	6.1008	4.1195	0	0	0	0	0	0	3.5501	0	0.69915	0.68323	0	0	0	3.7711	6.9656	0	0	0	0.62295	0	8.1087	5.7531	25.426	38.689	50.878	75.361	84.239	99.886	108.59	135.06	144.62	155.35	170.99	178.37	187.08	194.01	199.72	208.99	215.58	225.63	229.01	228.66	236.12	235.86
0	0	4.8705	5.3816	0	5.7021	0	5.1803	3.194	11.073	14.711	20.017	16.057	27.066	17.216	25.243	16.163	29.591	45.22	54.09	60.959	78.25	97.355	113.96	111.11	143.96	146	169.31	201.32	214.22	223.17	239.32	240.02	260.65	258.16	264.82	264.93	288.89	289.9	285.93	297.17	301.07	292.59	300.49	300.57	287.41	297.13	296.18	309.68	303.31
0	0	0	0	0.7825	0.79893	14.138	6.7349	25.772	27.2	34.204	29.798	37.337	41.98	44.063	40.97	42.027	41.209	39.502	44.103	53.81	52.109	59.25	73.524	73.095	78.327	92.25	115.78	141.29	166.64	199.77	212.52	235.21	279.93	303.92	331.69	345.69	352.42	369.76	382.42	412.99	418.26	430.04	429.39	461.1	462.08	486.25	469.75	483.38	474.96
1.9815	0	0	0	2.5935	0	1.5754	0	0	4.4799	0	11.137	7.581	14.039	7.0828	7.6771	7.4564	6.3512	7.024	13.48	10.243	12.223	10.269	13.705	16.272	14.364	27.023	21.248	24.05	30.268	30.365	25.033	23.902	27.608	19.234	27.767	25.657	27.444	29.201	30.707	26.57	24.053	20.437	16.131	15.531	16.21	20.581	20.452	14.79	6.3094
17.005	2.5861	0	0	3.0121	0	0	0	0	0	4.6365	6.314	0	1.7638	0	0	0	0	0	0	0	0	0	0	0	0	0	0	0	0	0	0	0	0	0	0	0	0	0	0	0	0	0	0	0	0	0	0	0	0
6.3942	1.7469	0	0	0	1.681	1.1394	0	0	0	0	1.5545	0	0	0	0	0	0	2.7288	1.2708	0	0	0.5915	0	0	1.6412	0.74151	0	3.0413	0	0.23678	3.9193	1.6655	0	1.7189	11.403	6.3217	5.798	6.0967	0	0	0	1.0131	0	0.99129	0	4.3551	0	2.0421	0
0	0	0.28848	0.22373	0	3.8256	3.8029	8.4819	3.8067	14.466	15.245	15.141	19.702	28.577	25.597	23.779	18.306	26.736	29.912	22.023	23.706	16.512	23.417	19.226	20.539	24.046	22.856	26.838	29.054	20.217	31.37	29.93	22.18	24.989	24.955	23.663	22.107	25.701	25.394	25.533	22.531	16.821	23.593	21.266	17.642	24.244	20.327	20.217	22.294	20.355
0	0	0	0	2.0695	12.801	4.6507	0	0	10.02	9.9089	25.934	29.188	13.849	20.882	22.22	19.607	28.809	37.951	37.273	37.612	46.786	44.21	39.187	34.35	51.624	63.443	67.627	52.412	55.935	48.796	50.298	51.243	38.428	45.098	32.204	17.378	24.33	24.861	18.889	24.477	21.281	30.837	24.163	24.553	17.628	22.327	28.164	18.211	26.795
3.3738	4.6525	3.1495	5.1609	3.6834	0	0	0	0	12.809	0	7.6079	0	0	0	0	0	0	0	0	4.2835	4.1127	8.4727	7.6214	8.5291	6.9509	7.51	11.956	14.37	14.785	12.355	11.023	13.812	6.1578	10.338	18.112	0	3.5666	6.4828	11.107	16.324	7.0882	10.972	10.572	14.19	19.159	17.463	21.745	26.836	23.095
8.2932	4.0869	4.0522	4.1201	0	0	0	0	0	0	0	4.4137	0	1.9681	0	0	0	5.4528	16.516	11.542	11.503	22.055	15.256	26.141	28.855	36.853	40.819	42.568	31.196	51.573	52.458	51.211	61.348	48.003	60.722	44.79	62.405	51.435	69.751	75.851	77.092	84.176	88.993	93.457	99.743	106.53	125.67	141.27	154.73	162.74
0.43581	2.7232	0	0	8.1152	7.9731	0	0	0	0	0	0	0	0	0	0	0	0	0	0	0	0	0	0	0	0	0	0	0	0	0	0	0	0	0	0	0	0	0	0	0	0	0	0	0	0	0	0	0	0
0	0	0	0	2.3273	8.1611	11.155	16.232	15.615	18.781	21.09	18.928	29.548	32.442	36.062	38.691	51.495	50.82	51.129	54.002	68.594	57.861	61.945	62.838	68.07	66.675	64.687	71.053	76.16	70.6	69.148	75.221	74.913	107.39	91.348	114.86	119.49	165.02	180.7	195.14	245.99	274.86	301.99	341.1	389.18	427.2	459.21	492.03	525.77	553.23
3.2296	0	0	8.4473	1.3328	0	0	0	0	2.8963	2.3743	3.3158	1.8126	0.17239	0	0	0	0	3.6686	0	3.8599	2.6756	0	0	0	0.47338	7.6336	6.3382	7.2688	7.1175	5.806	0	7.3162	0.76891	0	3.2862	0	0	0	3.3499	0	0	0	0	0	0	0	0	0	0
3.9785	4.3199	0	0	0.57855	1.8301	0	0	0	0	0	1.637	0	0	0	0	0	0	0	0	0	0	0	9.4035	0	3.6258	13.969	3.0252	7.5331	4.507	1.2092	15.433	10.156	14.442	12.282	16.989	9.9097	10.789	13.716	10.821	7.3139	0	0	1.2205	2.7064	2.9196	3.6186	5.1754	8.5935	3.4017
0	0.98611	0	0	1.4952	1.7609	6.8373	0	0	0	0	0	0	0	2.1177	0	0	0	0	0	0	0	0	0	0	0	0	0	0	0	0	0	0	0	0	0	0	0	0	0	0	0	0	0	0	0	0	0	0	0
1.593	0	0	0	0	10.629	4.472	12.919	24.37	34.396	35.807	46.729	44.236	45.477	48.494	59.963	48.543	62.411	62.629	65.866	69.9	82.843	79.655	82.852	78.287	88.972	84.943	85.119	80.593	90.912	80.277	84.14	83.067	85.121	85.051	78.617	94.048	85.149	85.046	73.052	80.796	75.335	81.047	73.333	62.74	75.648	80.374	81.208	78.08	81.183
5.8867	0	0	12.509	3.1373	0	0	3.5197	0	15.778	17.601	31.517	65.37	97.046	92.934	104.49	131.9	141.67	161.21	167.33	200.21	215.75	230.61	242.61	245.06	262.98	259.75	271.17	273.36	281.88	298.26	294.24	312.35	321.38	317.82	320.09	321.86	321.81	329.88	331.19	340.9	323.58	325.24	326.67	310.15	320.1	307.23	317.25	326.39	326.63
0	0	2.4932	2.307	0	6.7828	3.6426	13.059	19.403	38.655	43.635	53.66	70.327	86.244	99.823	125.31	130.13	148.72	161.57	174.06	194.75	205.73	218.29	232.16	240.78	257.48	273.44	268.66	275.8	280.58	295.86	305.04	303.73	309.54	318.93	324.37	315.04	328.98	319.81	328.04	321.27	324.54	328.08	330	328.4	336.82	333.1	323.3	325.83	323.85
2.4137	0.43517	0	0.25336	0	0.26726	3.1289	0.23966	3.215	5.7067	0	9.3379	0	0	0	0.56442	0	9.2743	13.555	12.732	19.019	12.228	1.8108	0	0	0	8.7796	6.2327	5.8098	2.9626	1.8608	9.68	0	1.5952	0	2.9192	0	0	0	5.5054	0.40372	3.3363	0	0	3.134	0	0	0	0	0
24.48	16.618	0.030448	14.146	8.2682	0	0	2.0946	0	3.8948	3.4433	6.69	0	0	0	0	0	0	0	0	2.2371	0	2.8012	0	0	0	0	0	0	0	0	0	0	0	0	0	0	0	0	0	0	0	0	0	0	0	0	0	0	0
12.824	1.3208	0.86397	0.90283	0	0	0	0	0	0	0	0	0	0.64648	0	0	0	0	0	0	3.6524	11.161	6.7071	1.9786	15.569	19.596	24.072	23.415	25.858	27.621	27.161	37.784	28.775	31.413	28.662	34.584	30.987	39.993	39.198	31.696	38.942	42.445	42.159	27.596	32.712	30.177	37.176	40.77	37.871	38.32
4.9814	4.6317	4.0856	0	3.7369	0	0	2.1155	0	0	3.2151	0	0	1.5184	2.4865	0	15.673	35.771	48.107	79.804	112.51	130.17	162.57	180.52	227.8	256.58	305.26	314.44	339.9	370.91	400.37	415.14	447.11	445.66	457.71	479.96	489.83	500.49	485.5	505.65	493.09	515.26	519.97	538.61	524.06	540.35	534.13	539.44	529.55	519.34
0	0	1.8028	0	13.675	4.8877	2.1708	0	0	1.419	0	8.865	0	1.9333	0	0	0	0	0	0	0	0	0	0	0	0	0	0	0	0	0	0	0	0	0	0	0	0	0	0	0	0	0	0	0	0	0	0	0	0
0	0.58441	11.278	0	4.9854	0	11.378	7.2459	14.271	15.62	30.63	13.849	27.573	35.319	37.103	28.551	40.943	40.017	42.408	43.43	47.05	41.901	42.338	32.977	35.272	29.433	29.764	32.571	37.704	45.532	44.326	34.278	39.67	43.448	34.914	36.717	38.798	30.951	32.71	33.419	25.273	9.9636	23.541	27.847	39.713	30.181	31.739	30.157	28.631	30.155
0	7.483	3.7313	0	0	0	1.2446	1.582	6.3659	0.72851	4.9672	13.011	8.7915	3.8044	0	0	3.1622	0	2.2741	0	0	3.0882	0	6.6406	9.7146	26.5	17.486	11.41	0	2.0124	0	0	0	0	0.56751	0	0	0	0	0	0	0	0	0	0	0	0	0	0	0
23.235	0	0	7.752	6.8856	1.7237	0	0	0	0	0	0	0	0	0	0	0	0	0	0	0	0	0	0	0	0	0	0	0	0	0	0	0	0	0	0	0.90129	25.642	59.988	91.885	144.72	161.01	204.75	239.85	298.36	370.49	412.49	445.66	441.9	493.36
15.127	9.1646	0	0	0	0	0	0	0	0	0	0	0	0	0	0	0	0	0	0	0	0	0	0	0	0	0	0	0	0	0	0	0	0	0	0	0	0	0	0	0	0	0	0	0	0	0	0	0	0
10.64	7.071	0	0	0	0	0	0	0	0	0	0	0	0	0	0	0	0	0	0	0	0	0	0	0	0	0	0	0	0	0	0	0	0	0	0	0	0	0	0	0	0	0	0	0	0	0	0	0	0
4.095	7.5617	0	5.7874	3.4688	0	0	0	0	0	1.1475	0	0	0	0	0	0	0	0	0	0	0	0	0	0	0	0	0	0	0	0	0	0	0	0	0	0	0	5.0795	34.631	52.025	78.613	108.04	126.94	161.01	181.21	206.96	222.36	254.25	279.93
[truncated: 78 more columns]
