# Supplementary material for: Limits on information transduction through amplitude and frequency regulation of transcription factor activity
Source: eLife. 2015 May 18;4:e06559. doi: 10.7554/eLife.06559 (PMC4468373; doi:10.7554/eLife.06559)
Supplement: Supplementary file 1. — Raw single-cell time-trace data for HXK1 (15259 cells), SIP18 (21242 cells), pSIP18 mut A (18203 cells), pSIP18 mut B (17655 cells), 1× reporter diploid (21236 cells), and 2× reporter diploid (19222 cells). The data are also available from Dryad Digital Repository (Hansen and O'Shea, 2015). DOI: http://dx.doi.org/10.7554/eLife.06559.014 [file elife06559s001.zip › source_data/1x_SIP18_HXK1_FM5_13minINT_690nM.txt]

6.5785	0	0	0	0.13459	5.6895	6.0815	2.7599	3.9693	6.4214	1.0648	0	0	4.8818	0.66549	0.96206	0	0	0	0	0	0	0	0	0	0	0	0	0	0	0	0	0	0	0	0	0	0	0	0	0	0	0	0	0	0	0	0	0	0
0	0	0	3.733	6.103	3.7419	1.2799	8.1042	0	8.5119	2.9836	11.738	9.4034	20.158	18.562	18.009	11.448	8.3724	18.015	12.543	15.567	8.6195	6.2899	2.4218	3.2743	8.4734	7.8854	10.134	12.388	8.2192	16.705	21.609	20.127	39.142	21.902	44.094	38.06	48.649	59.6	62.566	65.576	68.911	62.863	83.701	80.703	84.551	85.903	82.863	78.374	90.415
18.973	9.4459	0	0	0	0	0	0	0	0	0	0	0	0	0	0	0	0	0	0	3.821	0	4.3413	7.8311	17.098	9.5198	16.555	7.4009	14.81	12.891	13.426	18.501	7.2714	16.606	9.0378	4.4902	5.521	5.2981	6.326	3.8429	11.104	9.5067	3.0112	0	0	0	0	0	0	0
22.027	15.625	0	0	0	0	0	0	0	0	0	0	0	0	0	0	0	0	0	0	0	0	0	0	0	0	0	0	0	0	0	0	0	0	0	0	0	0	0	0	0	0	0	0	0	0	0	0	0	0
8.6129	0	0	0	0.57056	11.787	2.1575	0	0	0.21119	1.449	0	0	0	0	0	0	0	0	0	0	0	0	0	2.0228	5.9799	0	0	0	0	0	1.5828	0	6.8274	0	0	0	0	0	0	0	12.505	12.383	0	1.4211	0	20.413	0	10.882	16.137
16.085	4.6127	0	0	0	0	4.1194	0	0	7.4388	18.816	27.43	36.786	39.141	36.928	50.832	69.557	85.276	101.48	109.16	89.779	93.947	97.539	120.71	131.78	127.17	129.19	128.79	136.51	148.42	131.74	139.79	130.43	147.21	139.69	147.51	139.83	128.94	137.18	141.42	143.72	152.99	165.05	153.15	147.83	128.85	141.48	141.71	141.03	152.27
0	1.9848	1.6293	0	0	6.2471	0	3.1755	8.7414	5.1062	14.785	12.423	5.1915	14.091	7.869	14.591	9.8728	16.432	15.961	4.2629	16.786	10.029	14.004	20.523	16.195	8.9888	11.585	9.3167	22.41	32.336	35.423	41.119	29.99	40.469	41.705	63.484	70.957	66.121	81.566	78.049	90.108	96.818	99.648	111.75	98.764	108.4	120.13	115.06	117.93	117.73
0	0	0	0	5.1558	48.608	100.79	135.03	206.37	253.93	330.82	374.4	401.06	438.68	490.65	542.15	572.9	654.2	670.69	762.81	780.54	817.33	862.31	904.48	932.67	975.09	1007.1	1058	1050	1122.8	1116.8	1146.3	1173.9	1177.3	1181.8	1209.3	1229.8	1226	1213.2	1216	1229.6	1260.1	1250.9	1236.4	1270.6	1249.2	1250.6	1280.7	1281.1	1278.3
0	7.2225	0	0	0	2.9385	0	1.943	0.95324	2.3035	0	6.6781	13.32	10.869	11.456	8.4386	7.3691	13.406	19.861	7.5749	13.881	4.7934	3.7297	9.9903	4.9385	14.945	12.844	11.12	19.093	13.997	1.9588	5.2339	9.5199	11.006	12.47	12.843	12.841	20.935	23.117	22.216	18.71	21.21	20.883	23.958	18.105	22.788	23.64	23.917	20.606	20.741
0	0	0	1.6603	0.25052	4.093	7.7774	4.487	11.32	11.264	15.958	11.398	9.6759	13.009	16.819	30.382	21.703	22.616	22.353	21.408	25.883	25.983	33.206	34.145	38.412	24.721	29.946	29.398	39.868	38.49	44.621	45.433	44.3	56.327	62.468	75.514	28.092	24.242	18.127	17.525	21.499	19.427	25.001	37.565	41.777	43.372	45.926	54.094	60.652	64.465
0.18826	0	0	0	0	7.1886	1.3997	12.431	4.3704	4.8608	10.966	23.613	29.271	24.321	24.316	24.13	34.253	34.168	20.063	19.783	20.022	23.495	15.091	20.645	21.979	23.524	23.796	11.642	14.006	26.607	24.694	16.345	21.224	19.237	23.294	31.429	23.854	31.552	37.822	38.81	36.008	37.393	33.838	39.129	37.339	32.337	52.218	35.169	29.967	38.667
3.9034	0	6.4537	0	13.621	0	0	0	0	0	0	0	0	0	5.2124	5.9771	14.172	17.161	25.954	33.4	39.529	50.85	67.336	62.829	82.115	84.936	94.1	104.72	109.95	127.59	123.79	145.08	147.58	158.23	178.67	218.94	203.57	203.14	205.3	195.16	207.25	208.37	200.35	219.54	214.78	210.95	214.76	213.67	215.34	220.18
25.927	14.546	0	0	0	0	0	0	0	0	0	0	0	0	0	0	0	0	0	0	0	0	0	0	0	0	0	0	0	0	0	0	0	0	0	0	0	0	0	0	0	0	0	0	0	0	0	0	0	0
20.755	3.1083	0	0	0	0	0	0	1.268	0	1.3323	12.253	14.772	22.546	29.494	26.96	35.923	8.8213	10.975	5.5641	0	0	0.68616	6.102	5.8722	11.412	17.981	6.0649	22.115	18.306	27.619	30.48	23.283	46.126	51.533	51.046	53.336	60.823	63.434	54.576	64.462	67.464	67.128	76.911	70.032	90.663	90.417	93.975	75.174	96.977
18.288	6.784	3.321	0	1.6952	0	0.83444	0	0	0	0	0	0	0	1.5779	2.9869	20.651	41.429	58.093	76.965	80.818	84.156	79.122	106.4	104.53	105.12	119.39	108.09	126.35	109.76	126.44	124.32	153.45	154	145.41	143.79	141.11	147.85	152.81	163.11	166.55	164.83	167.99	182.07	169.98	173.75	170.99	183.1	200.12	182.36
14.413	0	0	5.5224	1.0153	5.7029	0	0	0	0	0.50685	6.4263	7.6166	15.399	5.3646	4.9778	3.7346	16.585	11.276	6.745	8.0199	3.3972	10.515	8.8673	13.893	21.1	28.263	31.51	29.608	24.145	35.757	40.873	46.606	43.544	48.778	48.877	57.281	45.849	56.213	46.671	56.052	54.123	59.464	53.947	69.366	62.039	68.151	63.002	66.711	70.277
4.5776	0	0	1.186	0	5.9211	8.6754	9.1021	8.5464	7.7091	9.8353	20.144	18.318	30.431	28.02	29.003	28.423	30.328	35.429	39.015	44.728	45.079	52.86	60.826	54.509	68.926	65.301	85.039	86.983	82.841	84.98	85.869	92.257	82.998	86.422	87.056	86.38	91.71	85.8	85.426	74.891	85.316	80.612	72.077	83.334	80.654	80.061	76.831	71.705	72.033
22.045	11.446	0	0	0.87162	0	0	0	0	3.8608	18.618	22.73	34.729	42.809	51.48	60.879	75.214	89.71	93.081	96.843	115.04	134.88	151.39	169.99	179.46	192.51	203.18	233.75	261.09	275.71	322.92	369.76	375.03	396.69	424.25	474.96	512.75	502.41	567.34	607.92	613.17	641.01	630.66	665.98	680.87	721.73	748.07	743.59	759.93	772
13.22	17.342	0	0	0	0	0	0	0	0	0.15974	2.3177	0	0	0	0	0	0	0	0	0	0	0	0	0	0	0	0	0	0	0	5.6597	0	0	0	3.6928	0	0	4.8153	0	9.3724	6.9112	6.6564	3.7057	4.246	4.007	6.8673	17.517	17.988	27.74
9.1925	0	0	1.6129	0	1.0348	0	1.3993	0	0	0.75935	0	3.423	0	0.59639	3.0265	0	8.6299	0.21025	0	0	0	0	0	0	0	0	0	0	0	0	0	0	0	0	0	0	0	0	0	0	0	0	0	0	0	0	0	0	0
0	0	0.43388	5.3798	6.9213	0	0	0	0	0	0.15763	0	12.149	7.3967	3.1398	0	0	0	0	0	0	0	0	0	0	0	0	0	0	0	0	0	0	0	0	0	0	0	0	0	0	0	0	0	0	0	7.0065	11.199	6.1171	20.584
0	0	0	2.573	9.2934	15.586	23.539	43.399	60.302	39.839	97.306	68.539	73.455	87.619	95.106	90.099	90.245	110.37	114.39	92.92	117.23	113.23	119.42	116.87	134.64	132.68	129.79	129.3	131.29	135.9	140.03	132.07	144.11	134.59	130.34	138.84	157.94	137.51	162.17	135.56	155.24	147.7	139.78	148.29	142.38	149.39	160.95	162.77	155.94	170.31
30.59	12.171	0	0	0	0	0	0	0	0	0	0	0	0	0	0	0	0	0	0	0	0	0	0	0	0	0	0	0	0	0	0	0	15.911	10.837	11.021	8.8262	1.0069	0	0	14.726	18.029	33.538	20.331	41.94	28.981	18.6	17.314	21.709	22.04
6.5911	0.62684	2.1268	0	3.0687	0	0	0	0	3.7248	0	3.8758	1.3309	0	15.592	0	0	0	0.57659	0.010307	4.3441	0	0	0	2.8172	0	0	0	4.7357	0	0	0	2.7769	4.3089	5.2272	0.45995	9.226	9.6892	13.78	21.04	28.82	20.749	18.446	33.876	26.087	1.5521	4.9168	1.353	0.64051	5.5231
26.756	9.4571	0	0	0	0	0	0	0	0	0	0	0	0	0	0	0	0	77.558	113.83	72.886	101.66	133.03	161.25	201.13	328.77	360.98	296.73	310.87	314.96	325.26	310.57	513.36	541.97	379.78	385.01	479.3	433.53	582.52	369.14	448.05	411.55	399.34	413	456.52	428.53	423.66	402.94	428.25	448.99
8.7349	4.2909	1.0227	1.7782	0	0	0	0	0	0	5.6722	2.655	10.094	1.9626	0	0	0	0	0	0	0	0	0	0	0	0	0	0	0	0	0	0	0	0	0	0	0	0	0	15.569	20.216	49.901	67.697	96.15	115.36	134.2	177.28	187.87	263.76	320.08
10.192	0	0	0	18.463	0	0	0.71026	0	0	0	19.141	0	0	1.5453	0	2.4759	0.40584	15.196	27.808	16.067	11.301	9.7433	10.587	14.271	19.48	31.604	39.435	50.726	37.725	38.039	42.75	45.88	35.945	36.69	36.969	33.131	31.668	47.538	35.491	29.222	32.33	39.388	39.163	35.172	41.421	38.387	40.001	31.871	38.177
32.675	14.618	0	0	0	0	0	0	0	0	0	0	0	0	0	0	0	0	0	0	0	0	0	0	0	0	0	0	0	0	0	0	0	0	0	0	0	0	0	0	0	0	0	0	0	0	0	0	0	0
13.387	2.9157	0	0	3.3015	0	0	0	0	0	2.1303	1.0864	0	4.9627	0	5.1273	0.032328	4.6145	18.162	0.69316	0	0	4.8735	0	3.1114	4.7087	4.7866	1.1957	1.9985	1.7545	0	6.2831	8.0621	0	0	0	0	0	0	0	0	0	0	0	0	0	0	0	0	7.3237
4.3693	6.4717	0	0	0	0	0	22.426	56.051	112.7	157.2	220.29	256.44	347.64	385.28	457.32	495.15	492.67	548.73	614.16	601.44	637.53	641.35	672.49	652.99	689.61	701.75	690.01	714.15	700.75	710.17	701.54	707.33	693.7	714.08	723.36	723.45	741.33	758.08	781.6	834.72	867.21	914.38	972.56	1031.9	1096.5	1121.6	1195.5	1214.7	1255.9
15.992	3.9776	0	4.7827	1.2554	0	0	0	0	0	0	0	0	0	0	0	0	0	0	0	0	0	0	0	0	0	0	0	0	0	0	0	0	0	0	0	0	0	0	0	0	0	0	0	0	0	0	0	0	0
0	0	0	4.944	6.8961	0	0	0	6.5179	0	0	1.3488	14.993	0	0	0	0	0	0	0	0	0	0	0	0	0	0	0	0	0	0	0	0	0	0	4.1045	30.122	77.963	157.42	266.42	397.2	524.23	629.01	800.02	840.08	858.26	1162.9	989.29	1192.7	1332.9
22.636	8.6274	0	0	0	0	0	0	0	12.635	21.657	38.273	45.475	56.833	57.766	80.559	107.47	128.46	141.8	164.44	146.63	150.13	160.5	190.53	194.46	167.22	171.4	210.05	215.15	222.43	222.49	240.13	220.91	229.21	216.71	233.49	232.21	214.3	228.72	232.07	239.77	240.16	245.13	238.46	241.48	236.56	236.28	229.73	242.74	242.75
0	0	0	0	0	8.2279	19.627	15.781	35.386	50.789	65.542	70.502	91.154	119.07	128.69	93.017	111.43	111.09	111.82	126.06	124.63	131.49	131.74	156.29	139.89	148.43	155.76	153.41	211.17	265	272.84	257.92	280.33	276.03	223.26	257.54	253.52	260.77	292.22	224.89	236.89	240.18	236.12	258.42	281.89	232.94	238.38	244.63	276.58	276.57
6.4513	0	0	0	0	0	8.4482	0	0	0	0	0.22344	0	2.3105	27.62	75.017	118.83	159.45	217.19	276.32	336.64	394.15	459.34	506.61	588.87	652.98	703.34	692.21	725.05	759.85	760.68	792.45	800.68	872.35	835.1	835.7	852.82	850.08	856.63	869.13	885.14	949.22	945.42	1009.8	1027.8	1042.7	1058.3	1069	1121	1147.7
14.767	15.485	8.6278	0	0	0	0	0	0	0	0	0	0	0	0	0	0	0	0	0	0	0	0	0	0	0	0	0	0	0	0	0	0	0	0	0	0	0	0	0	0	0	0	0	0	0	0	0	0	0
5.3014	0	0	0	18.549	0.8796	10.199	4.8562	0.63727	8.8106	12.594	23.026	16.154	26.365	34.536	44.722	50.411	59.115	58.211	69.761	92.72	94.603	108.67	130.41	144.07	119.42	137.21	150.79	147.14	170.62	170.84	177.46	170.05	167.28	201.69	197.62	197.91	179.83	195.5	189.77	216.49	212.29	219.86	199.44	186.85	177.56	195.56	177.98	183.46	193.07
1.5861	2.0132	1.3261	0.71502	6.032	0	0	4.6422	0	0	0	0	0	0	0	0	0	0	0	0	0	0	0	0	0	0	0	0	0	0	0	7.1335	4.8619	0	0	0	0	0	0	0	0	0	0	0	0	0	0	0	0	0
18.296	13.231	0	3.5398	0	0	0	0	0	0	0	0	0	0	0	0	0	0	0	0	0	0	0	0	0	0	0	0	0	0	0	0	0	0	0	0	0	0	0	0	0	0	0	0	0	0	0	0	0	0
20.86	10.553	0	0	0	3.6915	4.6748	0	4.7727	0	6.2726	1.8258	0	4.391	9.8269	6.4615	14.205	17.824	16.339	20.349	28.926	42.95	43.758	32.413	49.947	51.894	65.158	66.433	62.162	71.948	81.877	86.687	97.998	108.29	121.48	129.94	125.9	123.82	117.52	126.91	123.25	119.21	142.38	136.45	149	145.05	134.56	118.36	130.63	129.45
4.3593	0	0	0	3.1135	5.2031	3.1676	7.3337	0.72614	8.9798	10.343	8.3955	10.23	14.387	13.558	18.657	11.774	16.677	16.365	14.694	17.499	14.068	21.723	27.356	30.149	26.586	30.189	44.514	41.838	45.837	41.436	46.259	36.506	34.064	30.595	25.809	34.724	31.215	27.974	27.167	29.034	34.523	28.984	24.57	20.276	35.448	20.186	20.91	19.974	30.251
23.821	5.9129	1.4404	0	0	0	0	0	0	0	0	0	0	0	0	0	0	0	0	0	0	0	0	0	0	0	0	0	0	0	0	0	0	0	0	0	0	0	0	0	0	0	0	0	0	0	0	0	0	0
0	0	0	0	8.92	11.353	11.597	5.9836	0	0	0	2.4137	0	0	0	0	6.8159	7.1968	6.1201	0	0	0	0.26858	4.5155	4.6984	8.0985	6.1379	21.134	15.371	23.431	20.166	19.314	17.75	22.352	27.152	24.357	21.276	23.127	31.614	19.725	19.566	28.017	36.191	37.778	40.656	39.722	42.391	37.092	36.563	37.581
28.029	20.211	0	0	0	0	0	0	0	0	0	0	0	0	0	0	0	0	0	0	0	0	0	0	0	0	0	0	0	0	0	0	0	0	0	0	0	0	0	0	0	0	0	0	0	0	0	0	0	0
0	3.9868	0	10.943	3.4688	0	4.4542	2.9381	8.0647	16.522	33.207	47.398	70.713	95.313	101.56	108.08	123.72	124.2	136.34	144.66	142.73	150.89	162.13	165.48	179.41	161.93	156.78	162.33	157.1	168.41	161.17	188.45	180.64	169.82	169.19	156.3	153.53	158.74	161	152.58	178.45	159.63	154.37	171.72	168.77	175.34	157.49	157.17	161.41	158.09
0	0	0	0	12.566	16.819	14.874	21.102	14.403	4.83	8.4922	2.5851	3.3671	3.2781	13.076	8.4191	12.033	13.514	18.689	9.5806	8.4502	2.4611	6.1414	2.9692	16.288	19.825	13.055	16.601	16.64	24.098	35.48	52.03	48.005	48.382	44.499	50.503	50.441	54.445	63.933	49.678	75.257	68.966	69.192	76.926	84.128	83.634	78.095	98.616	98.753	99.313
0	4.0724	1.5163	0.31715	2.5198	0	0.57598	0.89291	0	5.7364	9.6406	19.121	24.769	33.379	36.801	38.583	46.802	58.904	73.994	65.483	73.493	74.827	87.511	91.213	89.253	108.83	103.68	108.19	119.18	123.62	137.74	153.29	168.47	194.06	213.14	244.35	260.31	265.45	296.17	315.25	329.61	317.14	355.9	345.28	359.19	374.51	392.82	384.47	385.08	385.43
11.461	2.3052	0	0	0.14628	0	0	0	0	0	0	0	0	0	4.669	10.757	16.045	47.784	80.431	108.37	132.82	148.76	202.74	219.77	280.91	304.6	349.03	372.39	403.69	412.78	416.05	444.58	422.37	435.81	445.71	446.19	483.59	499.7	507.92	522.35	520.58	497.07	549.38	502.88	534.86	516.05	546.93	572.3	614.16	651.44
0	0	0	0.13413	14.777	1.1426	0	3.0953	3.3583	8.8306	8.4439	12.414	14.999	19.194	14.967	13.178	9.2389	12.713	18.422	11.707	16.551	17.337	17.48	14.026	9.3287	18.506	11.565	16.067	16.607	26.356	27.536	26.569	23.892	26.421	21.659	31.004	22.426	22.996	26.369	23.202	21.742	28.784	21.837	24.904	23.825	21.52	22.55	26.801	18.045	25.221
0	4.0158	2.9573	7.2566	0	0	0	0.098842	0	2.5943	2.2646	0	0	0	0	0	0	0	0	0	0	0	0	0	0	0	0	0	0	0	0	0	0	0	0	0	0	0	0	0	0	0	0	0	0	0	0	0	0	0
0	0	6.0438	0	0.043063	5.2997	1.1325	9.4317	16.055	30.944	42.502	65.754	93.395	102.77	133.45	141.43	165.71	171.3	192.07	199.54	209.6	217.39	217.16	220.89	215.13	222.61	218.25	232.76	236.21	236.14	259.11	252.31	214.67	223.07	239.86	252.39	236.83	249.94	260.24	250.55	251.15	256.83	254.43	264.98	257.12	244.69	239.53	245.82	241.8	248.54
2.1305	0	0	0.58417	3.2784	0.105	3.5545	0	0	0	0	0	0	0.8418	0.054365	6.84	7.138	16.513	17.123	16.762	21.318	13.56	21.622	36.027	43.92	55.387	61.082	75.365	86.462	98.109	131.75	140.53	105.33	121.16	170.72	152.52	205.92	197.6	202.89	206.41	211.53	218.49	212.1	220.13	200.92	226.19	197.02	208.35	213.14	223.7
1.0143	1.1154	1.0722	0	1.5316	0	5.5625	0	3.6846	0.18639	0	0	2.7126	3.2118	5.6642	0	0	0	0	0	0	0	0	0	0	0	0	0	0	0	0	0	0	0	0	0	0	0	0	0	0	0	0	0	0	0	0	0	0	0
0	0	0.21224	2.9586	1.8297	4.8181	9.2242	6.2543	15.448	11.752	23.834	25.646	26.019	20.59	39.265	14.244	14.059	16.608	18.421	14.576	19.29	12.609	14.715	13.84	11.71	23.022	34.225	41.302	66.536	107.82	153.34	225.97	294.89	363.06	437.97	532.95	615.31	688.99	753.53	831.73	910.3	940.93	1018.7	1078	1141.1	1168.2	1209.7	1225.3	1282.1	1292.7
0	0.28823	1.8232	0	0	6.0411	5.5403	19.234	8.4363	14.286	11.5	20.583	2.2382	3.5205	11.328	6.5078	11.458	10.327	0.17373	0.42727	0	0	2.6855	0	0	0	0	0	0	2.1733	0	0	0	0	0	0	0	0	0	0	0	0	0	0	0	0	0	0	0	0
24.985	5.9448	0	4.877	0	0	0	0	0	0	0	0	0	0	0	0	0	0	0	0	0	0	3.432	0	0	0	0	0	0	0	0	0	0	0	0	0	0	0	0	0	0	0	0	0	0	0	0	0	0	0
0	0	0	0	2.0196	19.165	6.4101	0.91122	18.987	22.118	7.4104	0.09251	11.856	13.467	17.249	12.567	9.6146	8.2916	0	0	0	0.61133	0	0	0	0	0	0	0	4.8476	14.943	23.68	26.411	38.42	63.446	76.369	106.74	130.25	143.17	168.24	146.87	188.3	220.88	239.65	266.38	275.51	295.47	303.17	303.57	319.8
0.031502	0.94303	3.5058	0	0.91866	0	1.7459	6.4398	7.3757	7.4094	5.0376	8.8173	7.1477	20.978	19.258	19.317	23.328	27.968	24.553	29.403	27.55	26.428	30.256	31.18	34.77	28.747	32.28	34.577	43.382	42.649	51.316	64.204	59.127	61.976	59.807	55.337	64.761	65.332	69.717	72.665	84.619	82.15	86.844	99.587	89.201	95.09	84.066	91.685	90.581	82.554
17.205	7.9369	0	0	0	0	0	0	0	0	0	0	0	0	0	0	0	0	0	0	0	0	0	0	0	0	0	0	0	0	0	0	0	0	0	0	0	0	0	14.258	47.842	50.015	49.427	73.506	72.686	85.326	92.995	101.27	105.23	126.23
28.258	21.905	0	0	0	0	0	0	0	0	0	0	0	0	0	0	0	0	0	0	0	0	0	0	0	0	0	0	0	0	0	0	0	0	0	6.0712	22.606	21.837	30.464	35.037	38.486	39.92	51.836	70.785	68.961	52.618	49.186	47.279	64.338	62.508
14.931	4.47	0	0	0	0	0.46103	0	0	0	0	0	0	0	0	0	0	0	0	0	0	0	0	0	0	0	0	0	0	0	0	0	0	0	0	0	0	0	0	0	0	0	0	0	0	0	0	0	0	0
30.714	7.5533	0	0	0	0	0	0	0	0	0	0	0	0	0	0	0	0	0	0	0	0	0	0	0	0	0	0	0	0	0	0	0	0	0.78894	8.3089	23.421	23.751	34.245	37.996	62.101	62.209	61.76	63.073	63.74	55.473	63.937	71.224	74.528	70.814
18.411	1.1148	2.3734	0	3.2793	0	0	0	0	4.3685	24.4	9.5344	19.801	24.932	76.993	83.95	126.95	154.9	160.6	184.56	197.28	205.94	211.66	225.61	242.82	246.81	258.28	233.77	254.35	250.26	275.95	273.14	292.53	291.92	292.21	295.13	286.26	288.62	290.7	272.75	304.72	290.65	305.79	294.8	290.59	292.8	292.14	302.03	309.96	293.16
5.7409	0	0	7.3271	0	2.0807	9.2981	10.327	23.352	30.159	30.087	26.68	32.119	28.745	29.51	33.843	38.705	56.764	75.929	52.669	46.709	55.598	66.796	67.371	65.207	53.425	66.996	65.226	69.611	70.967	69.558	81.075	76.053	68.739	71.573	78.144	82.334	72.061	79.926	58.932	73.119	65.213	64.472	75.833	71.915	78.045	79.439	74.462	70.014	78.076
18.622	0.71756	0	0	0.81812	0	3.4665	0	0	0	0	0	0	0	0	0	0	0	7.4102	0	0	0	0	0	6.4847	0	0	0	0	0	0	0	0	0	0	0	0	0	0	0	0	0	0	0	0	0	0	0	0	0
13.175	0	0	1.8674	0	0	0	0	0	0	0	2.3228	0.85813	3.1661	0	0.29466	0	4.9522	11.55	1.8739	0	0	0	0	0	0	0	0	0	0	0	0	0	0	0	0	0	0	0	0	0	0	0	0	0	0	0	0	0	0
10.759	5.9017	0	0	0	0	0	0	0	0	0	0	0	0	0	0	0	6.7634	11.762	0	0	0	0.69032	2.6435	9.4043	5.7527	7.7117	2.7113	8.3076	5.3882	10.376	20.486	12.325	14.805	14.625	11.688	8.5328	0	6.2986	0	0	0	0	0	0	0	0	0	0	0
0	0	0	1.8081	0	0	9.4576	1.0598	0	0	7.4709	9.5562	7.316	14.859	0	0	0	0	0	0	0	0	0	0	0	0	0	0	0	0	0	0	0	0	0	0	0	0	0	0	0	0	0	0	0	0	0	0	0	0
3.5759	8.9477	0	4.076	0	0	0	5.058	0	3.1582	8.2722	0.10359	13.578	22.086	33.725	70.12	140.24	180.59	278.72	359.55	481.16	542.22	619.57	730.32	816.35	860.16	917.63	970.33	1067	1086.2	1097.2	1135.4	1136.1	1130.5	1179.7	1189.7	1233.7	1219.4	1222.8	1205.5	1242.6	1249.4	1234.6	1294.8	1230.5	1248.7	1260	1226.4	1224.3	1244.7
11.458	7.7094	0	3.4813	0	0	1.5501	0	1.1012	16.497	44.335	64.035	100.16	136.42	170.93	199.9	248.64	287.31	301.26	353.26	360.71	384.34	388.88	433.94	440.11	469.07	502.86	562.41	605.89	634.58	676.84	714.06	763.95	827.72	877.1	968.67	968.5	1079.6	1089.3	1193.6	1215.2	1315.2	1356.4	1428.2	1440.9	1465.5	1480.7	1567.3	1579.6	1662.7
0	0	0	3.5218	4.8052	3.3147	5.9181	9.3261	28.147	48.88	68.575	90.772	107.97	135.65	162.68	177.68	202.26	228.27	236.48	255.36	273.91	272.55	273.51	288.17	293.93	307.45	302.07	325.84	331.72	329.27	335.51	344.57	336.99	349.3	345.27	361.37	366.18	375.11	379.66	395.37	419.77	442.22	462.23	457.56	494.2	497.2	523.2	521.19	538.76	488.88
0	3.483	0	0.82638	6.9667	4.3522	0	1.092	0	0	0	0	0	0.34428	0.67466	0	0	0	0	0	0	0	4.8114	24.21	43.923	94.318	111.6	179.75	219.38	256.85	308.67	350.55	387.45	430.55	458.48	500.07	541.07	589.55	618.16	638.08	694.9	687.92	729.34	722.84	756.66	786.69	757.73	812.51	813.99	861.41
6.3647	5.9027	0	0	4.5228	0	0	3.9271	0	0	0	3.5034	0	5.9803	5.2954	6.2656	4.1273	0	0.78567	8.83	4.1877	14.211	5.1592	18.355	20.62	14.629	25.805	21.594	42.467	60.006	94.443	148.6	191.77	272.78	333.36	412.79	490.29	556.18	643.26	689.98	741.31	795.78	842.36	855.45	865.31	921.26	910.8	890.46	952.43	941.6
19.143	0	0	0	0	0.3379	8.6482	18.46	6.3888	19.502	21.308	22.28	19.475	22.755	18.507	21.428	22.742	25.597	23.46	22.11	37.298	47.082	50.37	51.154	65.538	60.431	56.03	65.394	65.155	75.143	80.953	69.913	70.25	73.308	82.677	72.277	82.323	66.406	78.425	75.38	91.348	81.57	69.844	68.425	75.625	62.426	69.716	68.164	82.272	70.926
11.243	0	0	0	3.6121	2.2847	0	0	8.2698	0	2.2086	0	0	0	0	0	0	2.0948	5.6834	0	0	0	0	0	0	0	2.3325	1.8754	0	4.1243	10.56	12.5	18.958	10.327	5.4036	17.292	27.574	10.091	22.822	17.144	11.991	10.166	27.233	22.862	25.913	26.742	23.217	35.49	35.425	37.863
28.84	16.237	0	0	0	0	0	0	0	0	0	0	0	0	0	0	0	0	0	0	0	0	0	0	0	0	0	0	0	0	0	0	0	0	0	0	0	0	0	0	0	0	0	0	0	0	0	0	0	0
0	0	0	0	13.326	6.6522	8.8991	4.9611	12.982	13.227	18.394	22.287	18.827	12.762	27.009	42.576	54.872	82.939	113.93	133.36	184.67	195.39	225.95	266.78	291.01	337.77	350.57	384.67	421.76	443.99	462.21	477.48	507.17	511.18	516.26	542.86	559.06	573.86	580.37	587.66	586.55	614.49	618.77	617.58	628.38	633.43	635.41	633.59	627.74	639.88
0	15.043	0	0	0	12.16	5.5793	22.837	64.135	129.14	165.95	247.34	285.97	367.16	437.71	462.68	505.77	535.84	577.03	622.01	635.28	646.04	651.95	660.76	669.02	700.13	680.15	680.48	695.15	709.62	686.73	710.9	688.67	691.63	692.28	673.99	700.99	688.54	670.12	649.49	652.37	670.96	645.58	655.47	676.15	700.88	674.87	699.59	695.68	678.92
0	1.0266	5.1596	2.427	1.5386	0.85822	0	0	0	0	0	2.3636	5.2641	7.9021	7.3674	0	7.4385	0	3.6884	0	3.1658	1.9046	2.698	0.39394	0	2.5305	0.51041	1.1787	4.701	8.9325	13.48	21.95	27.213	26.843	15.932	34.909	37.211	45.48	37.55	48.256	60.245	50.742	52.576	66	69.066	62.953	64.302	80.483	64.295	75.222
0	2.3788	10.095	0.69207	0	0	1.1308	0	2.8563	0	17.381	33.377	45.863	22.146	50.245	52.374	123.87	151.56	179.96	191.81	222.21	236.3	243.75	255.4	266.01	277.05	275.89	275.46	286.21	252.8	247.9	286.27	302.51	306.08	289.22	280.76	266.96	275.37	273.14	241.68	266.94	288.37	285.13	293.79	289.62	284.27	271.79	267.41	250.75	284.08
8.2513	0	0	7.1521	0	6.483	4.3293	3.5794	0	2.5546	7.0801	9.4739	7.5223	7.9512	8.8413	6.9623	10.26	23.555	35.178	53.128	46.18	65.515	85.068	99.467	108.83	98.11	109.51	121.71	115.13	110.47	117.52	119.06	128.42	127.72	140.59	140.51	125.38	146.75	151.63	152.98	148.39	144.73	146.15	155.39	144.01	136.51	143.87	143.25	137.01	142.5
0	0	0	4.3974	17.152	10.444	2.9602	8.2692	8.2095	11.719	14.464	22.417	17.042	18.025	17.951	11.515	9.307	5.136	12.783	0	4.7507	6.6938	0.50903	0	0	0.43207	0	0	0	0	0	0	0	0	0	5.0547	6.4889	12.562	15.143	16.92	16.753	23.13	22.109	31.809	33.288	21.428	35.483	36.268	28.02	32.93
0	1.984	0	6.6144	3.2262	0	0.19331	0	1.1364	9.5581	13.483	25.759	31.324	40.325	69.28	98.928	139.02	186.33	240.15	291.53	343.6	379.93	429.93	462.15	512.2	614.64	655.64	685.61	740.18	744.09	785.53	843.25	887.55	944.66	981.06	1009.8	1013.2	1076.9	1072.2	1096.5	1165.6	1162.5	1110.7	1111.8	1103	1141.8	1133.8	1114.9	1132.6	1130
14.991	2.097	0	0	0	0	0	0	0	0	5.6798	11.739	11.519	25.108	32.523	36.578	40.591	64.317	84.019	74.184	82.642	75.62	98.831	104.84	131.44	130.29	138.9	155.64	154.28	169.43	173.87	188.72	193.96	192.49	206.24	195.62	200.41	200.31	213.65	192.62	198.52	189.5	192.89	208.78	211.02	227.83	229.2	221.45	220.31	224.79
32.527	11.052	0	0	0	0	0	0	0	0	0	0	0	0	0	0	0	0	0	0	0	0	0	0	6.9099	0	0	0	0	0	0	4.6189	0	0	0	0	0	0	0	0	0	0	0	0	0	0	0	0	0	0
5.7026	0	0	0	0	2.6765	2.4394	1.9026	0	0	5.9507	6.9787	4.315	8.4358	4.5509	12.002	4.8025	9.1109	11.261	8.3243	10.786	5.9928	12.223	6.6494	11.92	21.167	22.648	25.03	13.136	19.215	34.907	57.102	108.76	124.83	170.85	210.29	286.06	336.3	384.3	422.38	470.84	527.69	580.33	618.39	674.99	706.12	774.98	812.25	859.01	849.65
0	0	1.6018	0	1.1073	0	11.125	4.9824	9.0799	16.668	39.462	48.078	62.69	59.036	75.058	77.592	106.53	83.253	91.888	119.63	116.45	131.63	159.4	172.3	182.07	170.04	166.92	186.74	196.5	200.71	213.3	234.92	217.36	234.82	227.5	237.57	226.58	246.25	256.45	218.96	242.71	239.45	229.78	213.38	199.37	211.72	212.57	199.37	190.77	201.74
19.952	12.606	0	1.0197	0	0	0	0	0	0	0	0	0	0	0	0	0	0	0	0	0	0	0	0	0	0	0	0	0	0	0	0	0	0	0	0	0	0	0	0	0	0	0	0	0	0	0	0	0	0
17.273	2.2108	1.8053	0	0	0	0.40774	0	0	0	0	0	0	0	0	0	0.80219	1.4478	5.0203	11.288	4.1235	1.8664	0	8.3604	7.0093	10.462	5.7183	3.1132	22.348	9.5387	26.774	27.112	32.26	37.698	39.196	31.861	7.6244	7.5501	15.748	22.118	22.721	30.405	28.28	28.252	21.442	30.049	35.729	37.201	40.533	35.068
16.182	0	0	0	2.1976	0	0	0	0	1.1198	0	0	0	0	0	0	0	0	0	0	0	0	0	0	0	0	0	0	0	0	0	0	0	0	0	0	0	0	0	0	0	0	0	0	0	0	0	0	0	0
13.492	5.6305	0	0	0	0	0	0	0	0	0	0	0	0	0	0	0	0	3.9812	0	0	0	0	0	0	0	0	1.4378	0	0	0.80922	0.75622	2.8458	1.146	0	1.1857	8.4728	0	4.3368	0	0.58201	0	1.2651	2.7864	8.3104	9.0175	5.2557	7.0932	4.9501	11.71
19.285	6.5976	0	0	0	1.5373	0	0	0	0	0	0	0	0	0	0	0	0	0.73714	0	0	0	0	0	7.2906	10.058	17.301	2.6912	19.01	18.701	15.475	17.834	37.719	41.389	35.169	17.147	5.619	0	2.8028	10.57	11.769	19.381	16.747	7.3933	4.8354	0	0.21622	0	1.2762	1.9238
23.896	5.6406	0	0	0	0	0	0	0	0	0	0	0	0	0	0	0	0	0	0	0	0	13.136	48.657	95.39	93.037	141.65	202.57	255.71	307.3	354.77	423.7	448.01	495.17	524.1	595.58	631.26	662.3	643.1	721.15	721.02	740.89	762.25	759.96	796.76	790.01	847.64	822.72	850.15	859.03
7.3546	3.5382	1.9425	0	0	0	0	5.5292	0	0	0	2.5375	1.0432	5.3103	5.4463	3.0206	4.9235	9.2147	11.748	3.376	11.13	2.0768	7.2378	13.473	7.4584	20.718	22.261	16.13	21.321	20.317	12.293	13.086	15.922	15.658	27	28.403	29.366	34.084	67.78	70.93	93.524	99.685	102.76	120.93	110.41	121.29	133.09	130.39	122.62	119.16
0	6.7441	3.1508	5.5045	0	0	9.8441	0	0	0	0	0	0	0	0	0	0	0	0	0	0	0	0	0	0	0	0	0	0	0	0	0	0	0	0	0	0	0	0	0	0	0	0	0	0	0	0	0	0	0
11.301	11.749	0	0.79362	0	0	0	0	0	0	0	0	7.7807	6.029	2.4445	10.058	0	0	8.7274	0	0	0	0	0	0	0	0	0	0	0	0	0	0	13.179	0	0	0	0	0	0	0	0.80065	0	0	0	2.8012	0	0	0.73883	1.6229
0	0.39901	0.5151	1.7845	3.7178	2.1573	0	0	9.4009	0.96278	1.4158	0	0	0	0	8.0063	0.31586	0	5.7556	1.7181	4.6333	2.7865	6.9283	5.5125	9.661	0.31243	0	0	10.349	4.8097	6.6948	8.6566	6.3446	4.8333	8.6765	12.84	0	0	0	0	0	0	0	8.0808	7.0101	11.965	14.231	18.478	16.137	23.12
0	0	0	0	34.044	40.386	47.636	51.948	71.889	100.38	83.564	102.46	101.78	108.19	111.49	113.47	113.48	118.84	117.17	119.85	121.95	118.88	122.55	120.58	115.09	105.48	155.98	96.047	84.793	89.091	79.122	83.407	95.006	67.1	68.235	60.88	47.15	54.681	51.251	41.482	29.585	49.407	23.143	13.336	8.0677	34.074	15.92	21.732	21.849	35.485
5.0965	5.4062	0.75552	0	0	0	0	0	3.2012	5.3406	10.981	3.3478	0	4.4379	1.4171	8.625	0	0	0	0	0	1.3909	10.777	8.5622	12.911	4.2853	19.61	20.605	44.577	42.521	53.8	54.449	62.704	68.606	68.661	87.869	88.158	88.617	95.728	94.651	92.604	92.11	98.922	110.6	103.77	100.9	101.82	101.08	93.039	106.57
27.42	10.53	0	0	0	0	1.3676	0	0	0.24631	0	0	0	0	0	0	0	0	0	0	0	0	0	0	0	0	0	0	0	0	0	0	0	0	0	0	0	0	0	0	0	0	0	0	0	0	0	0	0	0
24.878	2.0259	0	0	0	0	0	0	0	0	0	0	0	0	0	0	0	0	0	0	0	0	0	0	0	0	0	0	0	0	0	0	0	0	0	0	0	0	0	0	0	0	0	0	0	0	0	0	0	0
16.929	6.2531	0	0	0	0	0	0	0	0	0	0	0	0	0	0	0	0	0	0	0	0	0	0	0	0	0	0	0	0	0	0	0	0	0	0	0	0	0	0	0	0	0	0	0	0	0	0	0	0
0	0	0	24.396	11.769	0	0	0	0	0	0	4.4751	0	0	0	0	0	0	0	0	0	0	0	0	0	0	0	0	0	0	0	0	0	0	0	0	0	0	0	0	0	0	0	0	0	0	0	0	0	0
18.556	3.3568	0	5.4379	0	0	0	0	0	0	0	0	0	0	0	0	0	0	0	0	0	0	0	0	0	0	0	0	0	0	0	0	0	0	0	0	0	0	0	0	0	0	0	0	0	0	0	0	0	0
16.741	0	0	0	3.9748	0	0	0	0	0	0	0	0	0	0	0	0	0	0	3.4219	8.2388	0.47458	6.4447	6.8179	12.146	16.144	18.191	18.842	20.475	15.538	9.0223	13.748	24.599	19.679	23.016	18.899	24.414	16.944	24.259	27.898	28.857	33.79	32.233	35.327	44.672	48.656	41.124	47.13	51.493	59.106
0	0	2.7452	0.99779	0	0.55433	16.479	11.99	14.929	13.65	16.648	14.94	19.014	20.51	23.585	23.221	24.901	26.613	31.535	31.6	38.084	43.216	61.349	81.611	105.9	146.93	177.18	201.5	242.16	300.9	335.46	399.33	438.61	515.15	527.36	560.62	621.58	619.66	686.64	693	716.65	759.66	778.66	831.08	864.03	881.22	918.68	918.88	949.57	954.8
0	5.4139	0.30047	9.3372	0	0	0	8.7651	22.069	45.22	70.422	111.68	131.38	173.33	237.8	292.49	384.92	487.77	625.87	727	864.25	952.45	1097.6	1208.2	1336.4	1410.3	1478.5	1570.6	1664.7	1747.1	1755.1	1868.3	1933.2	2005.6	2008.8	2096.4	2080.1	2162.3	2206.8	2245.5	2313	2419.9	2458.1	2584.8	2680.2	2762.8	2805.8	2858.4	2923	2938.4
13.363	1.5315	0	0	4.4403	0	0	3.5907	0	0	0	0	0	0	7.8844	0	0	0	4.2201	5.0157	4.4386	0	0	0	0	0	0	0	0	0	0	0	0	0	0	0	0	0	0	0	0	0	0	0	0	6.3038	0	0	0	0
15.097	1.2329	0	2.689	0	3.7389	2.4204	2.4393	0	0	0	0	0	0	0	0	0	0	0	0	0	0	0	10.945	6.2934	11.451	18.468	16.495	17.546	8.6516	12.881	16.92	10.098	7.5708	8.0119	0	11.459	3.1129	0	0	8.5895	0	21.307	10.615	22.225	0	0	0	0	0
0	0	0	0	6.0033	0	23.199	30.777	37.026	42.371	50.814	52.731	61.464	61.983	90.762	76.179	83.977	89.734	102.1	93.523	97.154	99.021	109.13	102.7	107.18	95.272	98.312	100.08	126.79	111.42	109.19	101.48	129.4	117.25	115.51	105.58	113.23	105.77	110.12	129.28	121.53	124.83	135.14	130.53	132.37	113.87	125.88	98.37	106.08	106.87
7.2707	7.7092	5.2157	0	0	0	0	0	0	0	0	0	0	5.4694	5.2845	0	1.325	0	0	15.049	0.29128	0.40723	0	0	0	2.5088	0	0	0	0	0	0	0	0	0	0	0	2.5254	22.319	35.564	42.564	31.422	18.744	20.353	14.235	15.118	9.2907	10.684	12.595	9.3063
4.903	0.60943	0	0	0	0	4.627	0	0	0	0	0	0	0	0	0	0	0	0	3.7401	0	0	0	1.538	0	0	0	0	4.7373	0	12.263	11.797	25.01	19.042	16	17.24	13.018	13.143	12.675	18.089	32.179	23.343	20.043	20.482	10.108	11.825	28.74	22.487	33.548	17.607
0	0	0	4.6061	16.569	0	4.5776	3.8048	2.7412	12.68	8.7886	12.871	14.775	25.943	25.501	18.904	30.291	20.856	28.922	24.107	32.04	34.59	35.621	37.696	33.22	43.455	35.426	48.761	63.469	65.217	74.901	91.969	94.586	98.444	99.031	120.38	123	127.38	131.44	135.9	127.95	137.91	133.98	140.59	147.17	132.06	138.29	151.36	143.04	150.11
0	2.4618	0.96221	0.34987	7.5907	1.7344	1.2588	0	0	0	0	0	0	0	0	0	0	0	0	0	0	0	0	0	0	0	0	0	0	0	0	0	0	0	0	0	0	0	0	0	0	0	0	0	0	0	0	0	0	0
10.325	0	0	0	7.9745	0	0	4.8306	0	0	0	0	0	0	0	0	0	0	0	0	0	0	0	0	0	0	0	2.7907	13.526	22.183	25.012	32.767	56.606	76.173	91.88	99.842	145.94	172.83	210.8	260.45	297.92	350.88	385.25	443.67	537.64	230.53	239.13	246.44	248.52	245.68
29.428	12.574	0	0	0	0	0	0	0	0	0.95214	0.99976	0	0	0	0	0	0	0	0	0	0	0	0	0	0	0	0	0	0	0	0	0	0	0	0	0	0	0	0	0	0	0	1.5918	1.171	0	0	11.883	19.13	18.121
0	0	0	0	3.2001	0	7.5261	7.4444	6.0455	0	0	0	0	0	0	0	0	0	0	0	0	0	0	0	0	0	0	0	0	0	0	0	0	0	0	0	0	0	0	0	0	0	0	0	0	0	0	0	0	0
0	7.0489	1.8821	0	0	1.6702	0	4.0122	1.4897	3.7411	0	1.5082	0	5.8439	4.1072	0	7.8183	9.0214	0	0	0	0	0	0	8.7572	1.0038	0	0	0	2.0254	0	0	0	0	0	0	0	0	0.17526	0	0	0	1.7673	11.23	0.38825	0.84242	21.041	0	0	2.2062
29.358	14.724	0	0	0	0	0	0	0	0	0	0	0	0	0	0	0	0	0	0	0	0	0	0	3.867	0	0	0	0.51089	0	0	0	0	0	0	0	0	0	0	0	0	0	0	0	0	0	0	0	0	0
10.812	3.8928	0	0	0	0.34579	0.85314	0	0	0	0	0	0.60412	10.687	5.4936	6.4515	4.9561	0.41053	0.47161	4.1555	0	0	0	0	0	0	0	0	0	0	0	0	0	0	0	0	0	0	0	0	0	0	0	0	0	0	0	0	0	0
8.4484	0	0	2.211	1.3542	0	1.3874	0	0	0	0	6.3699	1.0887	5.0559	2.9027	0	0	0.3773	5.6263	0	0	0	0	0	0	0	0	0	0	0	0	0	0	0	0	0	0	0	0	0	0	0	0	0	0	0	0	0	0	0
17.927	15.424	0	0	0	0	0	0	0	0	0	0	0	0	0	0	0	0	0	0	0	0	0	0	0	0	0	0	0	0	0	0	0	0	0	0	0	0	0	0	0	0	0	0	0	0	0	0	0	0
21.488	10.668	0	0	0	0	0	0	0	0	0	0	0	0	0	0	0	0	2.4381	0.28749	0	0	0	0	0	0	0	0	0	0	0	0	0	0	2.0746	10.856	37.614	33.224	29.54	28.598	50.026	57.637	65.077	80.46	78.275	107.96	109.82	126.25	139.89	149.8
16.771	1.0819	0	0	2.9587	0	0	0	0	0	0	0	0	0	0	0	0	0	0	0	0	0	0	0	0	0	0	0	0	0	0	0	0	0	0	0	0	0	0	0	0	0	0	0	0	0	0	0	0	0
9.3954	0.24009	0	0	0	0	0	8.4156	0	4.0468	0	0	0	0	1.8669	0	0	0	0	0	0	0	0	0	0	0	0	0	0	0	0	0	0	0	0	0	0	0	4.6001	0	0	2.7989	9.8669	15.266	21.575	34.662	39.978	39.786	44.438	50.979
22.884	12.389	1.1802	0.43098	0	0	0	0	0	0	0	0	0	0	0	0	0	0	0	0	0	0	0	0	0	0	0	0	0	0	0	0	0	0	0	0	0	0	0	0	0	0	0	0	0	0	0	0	0	0
11.278	0.075336	0	0	4.5897	0	0	0	0	0	0	0	0	0	0	0	0	4.8603	3.8077	2.1616	0	0	0	0	0.36872	0	4.9289	0	0	0	0.64634	0.89955	0	0	0	0	0	0	2.7535	0	0	0	0	0	0	0	0	0	0	0
38.966	8.143	0	0	0	0	0	0	0	0	0	0	0	0	0	0	0	0	0	0	0	0	0	0	0	0	0	0	0	0	0	0	0	0	0	0	0	0	0	0	0	0	0	0	0	6.1811	4.5146	7.1955	24.7	32.698
0	0	0	3.1418	10.943	7.784	10.031	0	11.62	5.1102	5.0441	14.064	0	3.5584	6.3004	0	0	11.029	9.8272	15.68	21.997	12.857	12.707	15.834	9.5986	10.775	15.092	14.627	12.145	10.673	14.086	15.941	14.951	25.792	19.304	29.297	58.837	82.015	122.25	175.71	226.75	277.42	324.19	373.28	446.3	516.31	593.17	651.03	706.13	746.89
0	0	1.155	0	11.495	1.6221	0	8.5667	9.2321	12.151	17.143	4.9933	10.112	17.686	30.337	23.746	23.874	18.013	23.691	16.243	19.497	9.8096	13.61	7.4947	15.282	32.498	42.521	62.14	80.883	97.748	130.74	164.87	151.24	172	166.02	216.69	195.41	210.12	211.21	235.3	219.98	235.13	242.33	245.7	265.27	258.45	263.36	251.27	245.7	256.89
0	0	0	0	2.9561	0	16.64	1.0608	0	0	4.5455	6.4738	5.5573	1.2933	8.0167	8.6297	16.527	13.577	17.299	5.1651	11.146	8.4604	9.5487	17.162	14.079	22.591	22.567	24.428	29.938	38.912	38.119	42.052	42.907	49.152	69.271	65.573	71.664	72.668	82.667	97.635	137.77	141.87	165.42	160.88	172.56	187.88	185.48	210.32	218.59	253.41
1.3288	0	5.5157	2.8984	2.06	0	0.12033	13.638	7.2134	3.6974	3.3615	1.0158	7.337	12.916	11.973	10.375	10.964	11.354	13.866	6.2576	0	7.03	0	6.4835	3.2604	13.3	15.793	22.849	17.314	16.388	7.3948	6.3481	11.267	17.169	13.709	12.273	16.286	5.0724	19.003	20.082	23.503	17.815	22.249	33.131	30.195	36.316	42.638	48.122	32.441	42.523
0	0	10.84	0	47.395	86.415	114.27	112.69	125.29	133.39	116.35	47.634	47.799	132.94	65.549	137.28	128.94	136.26	140.54	125.43	147.2	129.18	158.25	135.05	148.11	137.85	114.77	128.56	129.83	118.02	114.97	112.16	119.22	109.85	97.08	98.58	98.825	94.212	94.469	88.144	92.082	91.947	94.603	82.472	71.969	85.238	83.092	85.618	80.325	82.89
14.219	0	0	1.3918	0.87434	1.8675	0	0	0	0	0	0	0	0	0	0	10.555	10.686	28.444	49.77	35.514	47.368	36.089	59.119	66.286	82.877	70.804	85.579	89.114	93.686	109.57	103.58	96.916	107.18	108.86	110.4	99.606	97.903	110.38	110.22	107.55	99.783	104.08	110.69	90.618	99.693	99.092	97.206	99.129	96.497
9.5408	0	0	0	0	6.1629	1.6656	0.37479	0.50485	1.8661	6.2428	8.2786	0	7.5233	5.1722	0	0	0	0	0	0	0	0	0	0	0	0	0	0	0	0	0	0	0	0	0	0	2.0172	0	0	2.1382	4.6923	11.293	5.1611	3.3125	9.3212	3.6135	16.859	13.04	11.545
0	0	6.2075	0	1.4888	3.2456	0	7.4707	12.784	32.203	43.831	89.684	124.58	167.39	196.57	209.91	236.21	282.73	289.99	317.34	327.56	349.69	342.32	378.72	397.33	401.1	404.98	418.86	412.1	444.59	429.01	447.25	443.91	442.25	421.14	436.22	437.12	436.12	432.07	422.62	420.92	422.7	419.15	415.94	419.01	408.3	426.39	419.81	422	402.24
0	6.5806	2.2848	0	2.8984	0	0	4.4864	7.3128	6.1251	10.382	8.958	1.9589	10.976	4.9594	17.339	12.425	11.995	8.0583	1.0626	10.168	8.2636	11.952	10.569	20.447	14.071	11.759	28.352	44.42	48.78	65.293	76.309	84.012	113.03	133.4	160.55	137.17	154.81	203.43	245.08	305.98	337.16	403.3	457.04	536.59	577.52	631.99	690.95	715.96	742.09
24.901	5.0949	1.5929	1.111	0	0	0	0	0	0	0	0	0	0	0	0	0	0	0	0	0	0	0	0	3.606	0	0	0	0	0	0	0	0	0	0	0.16624	0	0	0	0.25363	3.3095	5.1458	0	0	0	0	1.0551	0	0	0
17.491	1.7626	0	0	0	0	0	0	0	0	0	0	0	0	0	0	0	6.931	11.715	1.2252	0	0	4.3934	13.784	22.065	27.852	41.928	42.29	51.005	53.242	56.504	55.562	54.441	63.17	56.682	63.882	71.354	67.273	90.737	74.465	75.089	77.187	78.958	82.482	87.227	87.642	99.553	108.62	97.959	108.11
6.477	0	2.1262	2.0443	2.078	0	0	0	0	0	0	3.4689	0	0	0	0	1.7276	0	0	0	0	0	0	0	0	0	2.2976	0	0	5.3341	6.65	7.8835	5.4134	1.7112	2.9199	0	0	0	0	0	0	0	0	0	0	0	0	0	0	0
10.393	3.5261	0	0.68635	0.72344	0	0	0	0	0	3.0814	2.0782	0	2.2007	0	0.73027	0	3.1674	10.143	3.0981	0	2.0675	0	0.34638	9.2633	2.9999	17.538	12.311	21.485	20.52	24.548	32.55	40.613	33.22	38.906	33.825	53.092	37.901	46.695	24.372	33.243	38.433	34.649	35.703	38.883	41.839	37.139	37.585	29.73	36.734
0	0	0	4.2615	2.2677	1.7074	14.47	0	0	0.90699	0	6.7345	6.2727	4.0136	12.108	14.494	18.73	18.296	24.572	14.711	27.084	27.678	29.806	39.674	54.783	39.921	43.738	53.077	57.389	65.454	64.571	65.576	67.601	70.995	84.618	82.232	88.234	93.359	104.35	93.118	94.631	108.11	117.96	126.23	125.4	135.46	124.33	134.33	132.75	149.33
31.204	20.174	0	0	0	0	0	0	0	0	0	0	0	0	0	0	0	0	0	0	0	0	0	0	0	0	0	0	0	0	0	0	0	0	0	0	0	0	0	0	0	0	0	0	0	0	0	0	0	0
4.5652	0	1.9243	0.52568	0	0	4.5003	0	0	0	0	0	0	0	0	0	0	6.3946	9.5038	8.3173	13.684	13.701	15.9	31.353	41.251	37.96	39.212	48.81	61.719	67.568	70.917	64.139	54.689	62.107	88.321	89.397	94.83	94.404	102.93	97.883	98.93	107.27	104.71	123.11	115.22	113.18	125.21	131.61	118.07	133.52
8.0967	1.5878	1.289	0	4.252	0	0	0	0	0	0	0	0	0	0	0	0	0	0	0	0	0	0	0	0	0	0	0	0	0	0	0	0	0	0	0	0	0	0	0	1.1047	1.3656	6.2931	13.856	35.098	0	0	0	0	0
16.025	11.538	0	0	0	0	0	0	0	0	2.7968	0.23951	6.0168	9.6349	6.0467	22.636	22.15	21.13	14.887	13.131	11.348	20.118	23.744	23.869	33.804	22.907	16.473	19.962	27.514	32.254	34.517	32.227	30.445	29.9	29.432	28.983	28.627	24.472	29.969	26.763	34.17	36.695	33.497	35.108	30.725	28.986	30.659	26.992	31.298	30.059
0	1.1868	2.4476	1.845	1.4583	0.96906	0	0	0	0	0	0	0	0	0	10.374	22.54	46.593	75.854	95.987	147.18	177.64	215.41	256.41	290.36	320.33	363.96	398.44	403.75	455.12	448.47	441.02	429.56	448.33	433.98	428.61	454.3	453.89	462.53	479.16	489.12	485.98	493.79	500.98	486.3	495.23	488.53	471.25	474.03	490.93
13.982	3.3335	0	0	1.6635	0.38079	0	3.2314	13.083	32.017	66.547	73.349	100.65	129.79	150.66	168.54	190.4	227.24	225.61	224.5	242.64	241.81	265.2	259.7	276.04	268.89	284.08	285.32	304.65	300.69	312.47	312.11	330.54	335	320.64	330.45	343.52	322.08	366.3	335.35	353.74	319.52	329.84	336.68	339.79	336.99	336.97	348.13	342.04	358.05
25.749	9.6081	0	0	0	0	0	0	0	2.6353	6.7091	11.509	20.975	22.308	42.486	62.697	69.953	95.279	100.15	94.119	100.13	117.39	125.77	134.83	135.7	82.953	83.651	158.98	176.05	175.62	191.62	191.31	198.39	211.57	240.72	249.13	237.37	267.52	299.34	305.53	326.37	338.27	227.52	357.85	365.83	353.62	406.01	267.61	274.8	289.23
2.4087	2.986	0	0	0	3.3464	0	5.4063	0	0	0	0	0	0	5.6361	2.111	7.7571	0	0	0	0	1.751	0	1.1947	1.0338	5.3979	0.27564	0	2.4475	7.4237	2.8011	3.2522	0	0	0	7.2726	13.95	28.683	56.312	80.949	114.15	141.4	187.21	236.63	254.05	302.23	343.65	385.59	396.98	445.04
36.78	23.223	0	0	0	0	0	0	0	0	0	0	0	0	0	0	0	0	0	0	0	0	0	0	0	0	0	0	0	0	0	0	0	0	0	0	0	0	0	0	0	0	0	0	0	0	0	0	0	0
0.59828	0	0	0	12.771	6.7653	0.059473	0	0	6.3853	0	0	0.89613	5.0249	0	0	0	2.2826	0	0	0	0	0	0	0	0	0	0	1.3833	0	0	0	0	0	0	0	0	0	0	0	0	0	0	0	0	0	0	0	0	0
7.5839	5.4863	4.721	0	0	0	0	0	0	0	2.9419	2.077	0	2.9832	0	8.1029	37.081	81.521	119.62	144.74	189.8	216.1	263.61	298.39	312.9	348.44	373.92	373.43	392.56	415.84	414.67	443.07	424.95	448.29	479.38	486.94	505.04	520.63	550.32	568.25	602.93	616.56	634.84	674.87	651.57	684.68	713.59	723.73	742.01	738.93
0	2.0585	4.0007	0.70702	9.2771	0	0	10.265	1.0639	4.9921	0	8.6463	5.8227	6.9646	9.5282	15.029	9.0439	14.179	22.144	40.516	46.993	45.987	41.669	59.939	70.866	76.433	84.551	55.262	75.626	71.793	66.383	76.981	60.315	103.3	101.97	123.05	117.53	130.3	166.05	166.88	192.63	175.9	183.05	189.54	184.06	202.74	197.31	202.87	210.76	199.88
3.9933	0.78022	3.7616	0	0	0	0	2.1831	0	0	0	0	0	0	2.0296	0	0	0	0	0	0	0	0	0	0	0	0	0	0	0	0	0	0	0	0	0	0	0	0	0	0	0	0	0	0	0	0	0	0	0
0	0.57912	4.2997	0.6749	3.8457	0.49893	0	0	0	0	0	0.2875	0	0	0	0	0	0	0	0	0	0	0	0	0	0	0	0	0	0	0.31618	0	0	0	0	1.0763	3.4404	22.108	30.553	27.448	40.943	52.06	58.188	57.549	67.484	72.01	97.056	102.26	97.384	104.07
6.7487	0	0	0	0	5.9057	7.4268	6.3743	14.812	19.328	23.115	5.3656	17.245	22.144	26.812	35.731	46.662	52.226	70.793	81.701	89.841	94.83	104.51	102.78	99.71	107.44	124.62	124.16	125.32	138.46	128.45	136.67	147.45	140.77	161.35	144.4	154.36	151.25	151.58	165.13	153.32	167.46	167.68	169.53	172.43	187.05	191.42	194.95	194.97	210.33
4.5334	0.34485	0	0	1.5516	1.7114	6.4735	3.9923	0	11.266	16.778	12.547	5.2594	21.654	26.317	20.165	19.433	34.595	34.587	27.2	31.969	37.944	42.951	34.517	43.438	48.266	44.716	50.677	49.517	47.286	59.732	65.374	64.948	72.423	66.518	75.469	82.704	66.841	82.301	78.225	79.788	72.169	78.184	83.125	95.13	86.883	96.05	101.38	90.304	108.29
22.994	11.561	0	0	0	0	0	0	0	0	0	0	0	0	0	0	0	0	0	0	0	0	0	0	0	0	0	0	0	0	0	0	0	0	0	0	0	0	0	0	0	0	0	0	0	0	0	0	0	0
0	0	0	0	4.2865	13.912	13.621	17.788	16.044	19.455	23.378	31.368	22.268	24.615	32.007	23.688	16.82	25.144	25.279	29.741	35.715	26.63	28.915	29.071	28.057	28.673	25.53	19.214	25.932	24.628	24.222	23.11	19.613	18.775	13.737	10.698	20.561	14.63	21.151	13.166	17.223	11.661	23.778	18.036	22.968	11.468	18.736	12.782	12.142	14.138
19.241	3.3689	0	0	0	2.1804	8.5073	4.1229	0	0	0.21696	7.8641	15.633	31.297	46.2	71.68	78.703	112.82	124.77	144.33	147.35	163.87	180.59	195.71	191.87	206.33	208.48	212.03	216.54	240.53	235.39	255.12	245.69	243.34	258.71	276.49	297.34	310.24	318.17	327.22	326.86	351.99	367.38	382.31	384.81	401.37	410.28	423.08	433.28	447.71
18.505	4.955	7.7006	0	0	0	0	0	0	0	0	0	0	0	0	0	0	0	0	0	0	0	0	0	0	0	0	0	0	0	0	0	0	0	0	0	0	0	0	0	0	0	0	0	0	0	0	0	0	0
1.2638	6.7146	0	0	0	0	3.6624	0	0	0	0	0	0	0	0	0	0	0	0	0	0	0	0	0	0	0	0	0	0	0	0	0	0	0	0	0	2.3052	0	5.6247	0	0	8.2488	0	3.909	0	3.8522	4.949	6.2671	15.363	23.775
11.071	0	3.5158	0	0	0	0	5.8121	0	0	1.4488	0	0	0	0	1.7916	0	0	0	2.1858	0.21823	0	0	0	0	0	0	0	0	0	0	0	0	0	0	0	0	0	0	0	0	0	0	0	0	0	0	0	0	0
3.8151	3.4209	0	0	0	0	0	6.5645	0	2.6282	7.931	4.9719	8.8095	7.6263	3.6114	0	3.8138	12.31	10.793	4.4929	3.0865	5.2533	0	0	0	2.3748	3.1184	8.0052	2.1829	0.91212	0	0	0	0	1.2524	17.29	57.261	131.6	247.73	379.73	529.32	679.22	793.82	972.99	1098	1273.3	1417.9	1531.7	1598.7	1689.1
0	0	0	0.94607	7.329	0	6.2627	0	0	0	0	0	0	0	0	0	0	0	0.75344	0	0	0	0	0	0	0	0	0	0	0	0	0	0	0	0	0	0	0	0	0	0	0	0	0	0	0	0	0	0	0
16.892	3.6203	0.5677	0	0	0	0	0	0	0	0	0	0	0	0	0	0	0	0	0	0	0	0	0	0	0	0	0	0	0	0	0	0	0	0	0	0	0	0	0	0	0	0	0	0	0	0	0	0	0
20.048	11.844	0	0	3.778	0	0	0	0	0	0	0	0	0	0	0	0	0	0	0	0	0	0	0	0	0	0	0	1.0325	9.8055	9.8053	11.085	2.5243	5.7488	9.2507	6.0129	1.6469	0	0	0	0.67883	0	5.9947	0	0	0	0	0	0	0
0	4.3528	1.0925	3.0881	8.2051	0	0	0	0	3.7669	4.8024	3.8244	10.072	10.443	11.391	3.6885	1.7054	3.373	13.328	0	9.5099	1.4718	7.6615	4.5415	0	6.3943	0	3.5531	0	3.2696	12.127	5.6339	7.9651	23.105	11.476	25.417	33.026	29.644	28.576	26.014	33.99	42.222	43.367	49.173	38.648	44.02	40.8	43.553	41.738	46.221
0	34.115	13.436	0	0	0	0	0	0	0	4.1232	1.585	0.55562	11.798	20.484	28.906	26.472	23.969	36.286	29.774	42.566	44.728	86.992	112.94	144.52	165.08	209.15	240.7	319.79	341.15	360.78	397.21	410.25	442.07	476.39	516.76	507.55	530.05	532.99	540.44	540.09	573.33	571.33	575.34	567.52	573.33	567.21	604.3	606.11	589.36
7.0642	20.942	17.707	0	0	0	0	0	0	0	0	0	0	0	0	0	0	0	0	0	0	0	0	0	0	0	0	0	0	0	0	0	0	0	0	0	0	0	0	0	0	0	0	0	0	0	0	0	0	0
22.867	0.37255	0	0	1.3989	0	0	0	0	0	0	2.9032	5.2964	4.3679	11.215	8.5641	5.2004	20.556	24.596	19.698	7.1762	9.6088	13.204	9.3103	9.8918	20.393	17.172	13.827	5.8809	10.072	6.3317	12.636	13.719	0.16359	5.1461	5.7397	6.8106	3.0888	14.028	1.5237	13.5	13.497	26.689	29.709	50.599	58.043	82.122	75.411	86.715	95.548
0	0	1.0656	0	5.0091	3.6926	3.4699	0	2.9851	0	2.4963	0	0	0	0	0	0	0	0	0	0	0	0	0	0	0	0	0	0	0	0	0	0	0	0	0	0	0	0	0	0	0	0	0	0	0	0	0	0	0
7.6314	0	0	0	0	1.9295	0	3.7291	0	0	0	11.154	3.8038	0	0	2.354	0	1.3363	0	2.8736	1.6448	9.7834	1.7785	20.431	18.016	21.476	27.645	11.617	31.865	36.848	38.872	37.613	42.196	44.148	23.221	0	0	0	0	0	0	0	0	0	0	0	0	0	0	0
6.0338	17.476	8.0119	0	0	0	0	0	0	0	0	0.92188	0	0	0.49714	0	0	0	0	0	0	0	0	0	0	0	0	0	0	0	0	0	0	0	0	0	0	0	0	0	0	0	0	0	0	0	0	0	0	0
0	12.903	0.66712	0	6.5037	0	0	13.039	0	0	9.7471	13.818	16.921	20.353	21.096	15.344	23.044	16.086	27.163	24.252	49.461	0	0.72566	0	4.922	0	0	0	0	0	0	0	0	0.15302	0	0.4682	0	0	0	0	0	0	0	0	0	0	0	0	0	0
0	0	0	4.3564	0	1.122	2.762	11.024	11.84	6.5339	5.5774	10.767	7.0629	12.472	23.804	11.575	18.962	17.279	14.395	6.8008	10.812	12.242	8.2554	9.6516	10.993	14.688	12.586	13.954	7.2342	15.92	11.269	25.625	24.531	29.454	26.286	28.2	36.847	41.182	58.783	50.245	61.431	73.762	77.827	93.269	102.48	100.82	94.557	109.48	109.79	110.21
14.571	7.8171	0	4.6944	0	9.6647	0	0	0	0	0	0	0	0	0	0	0	0	13.208	22.632	0	0.84357	0	0	0	31.471	0	0	0	0	0	0	0	0	0	0	0	0	0	0	0	0	0	0	0	0	0	0	0	0
0	0	0	7.5351	7.082	3.3962	0	0	0	0	0	3.5748	3.3168	5.8524	7.6549	0	0	0	0	0	0	0	0	0	0	0	0	0	0	9.7169	29.28	57.448	84.637	109.71	139.68	205.65	248.52	296.93	340.18	371.44	405.38	441.3	504.36	541.36	592.67	587.49	609.13	629.74	585.4	691.17
0	0	0	0	10.71	5.5836	19.659	9.8279	25.44	16.24	30.906	46.713	42.656	47.437	53.831	69.649	79.53	85.576	96.462	93.019	98.088	91.736	93.735	105.49	117.53	109.81	115.21	134.75	142.5	154.73	163.57	186.55	200.88	238.41	262.58	276.33	292	329.1	353.35	358.5	386.89	402.83	402.05	441.05	459.82	479.01	468.12	473	488.7	525.41
22.854	10.728	0	0.049946	0	0	0	0	0	0	0	0	1.8899	4.7388	5.3948	12.436	23.308	37.77	43.958	36.34	42.113	42.075	37.179	50.643	67.373	55.322	45.084	62.001	65.2	66.305	70.342	74.722	69.779	98.272	93.65	104.71	103.9	102.75	114.66	129.6	140.58	159.95	158.65	156.51	159.42	149.91	178.91	182.79	188.39	190.77
0	0	0.22799	4.4334	5.0276	3.9927	4.2853	0	0.48801	3.2837	7.6769	2.6378	2.7542	6.5944	10.68	1.5312	0	3.4406	0.80708	0	0	0	0	0	0	0	0	2.2385	0	1.2699	0	16.772	8.1181	8.0965	8.4111	8.0326	8.6567	7.1962	11.852	1.7395	14.929	8.5011	12.291	18.768	20.25	18.444	19.357	18.971	25.116	26.734
21.738	6.0123	0	0	0	0	0	0	0	0	0	0	0	6.4908	17.037	20.478	20.425	37.439	38.155	55.794	63.991	78.053	81.653	86.252	103.69	101.82	106.99	109.46	115.33	120.46	135.48	153.12	150.75	166.53	177.67	187.6	188.56	187.08	184.78	181.59	200.94	198.66	220.25	216.08	224.77	202.73	206.82	195.34	208.04	208.58
6.047	4.5239	0.45331	0	0	0	0	0	0	0	0	0	0	0.21146	0	6.4119	9.906	19.102	24.452	28.088	32.507	37.255	47.939	59.881	78.151	98.179	95.025	94.944	104.21	110.23	103.24	103.63	114.03	118.58	117.57	130.13	145.26	172.91	235.16	288.32	341.18	406.49	461.88	543.02	604.66	667.59	730.59	784.12	862.36	923.9
11.09	1.286	0	0	0	0	7.8352	0	0	0	0	0	0	0	0.7109	9.5428	22.488	18.063	15.121	23.067	22.194	33.52	21.288	27.588	37.015	50.098	35.075	24.841	40.036	46.089	52.273	59.21	86.889	51.558	43.167	41.749	33.822	23.847	31.619	30.561	42.249	41.46	31.017	26.014	10.847	17.069	10.487	13.025	25.47	15.573
39.263	19.561	2.0347	0	0	0	0	0	0	0	0	0	0	0	0	0	0	0	0	0	0	0	0	3.3419	10.265	5.6856	3.4914	4.6838	0	9.9168	7.7139	7.0762	10.759	20.679	10.137	5.606	7.3649	2.4734	15.107	15.24	18.636	17.324	15.203	10.588	12.922	0	6.9873	10.709	18.441	12.889
22.651	9.005	0	0	0	0	0	0	0	0	0	0	0	0	0	0	0	0	0	0	0	0	0	0	0	0	0	0	0	0	0	0	0	0	0	0	0	0	0	0	0	0	0	0	0	0	0	0.12698	3.4636	15.365
31.863	0.4985	0	0	0.72639	0	0	0	0	0	0	0	0	0	0	0	0	0	0	0	0	0	0	0	0	0	0	0	0	0	0	0	0	0	0	0	0	0	0	0	0	0	0	0	0	0	0	0	0	0
0	0	0	9.1794	8.2697	3.8705	0	0.91126	5.246	2.5399	18.14	17.21	12.942	3.6136	11.259	1.4171	1.914	8.1225	11.692	7.879	17.451	4.5056	13.865	9.7078	2.534	6.302	15.185	3.6021	1.4163	2.3067	3.5491	6.0671	3.8199	3.6834	4.1228	1.6993	11.968	10.673	4.5356	6.3196	19.276	5.6355	14.468	11.147	23.977	12.841	11.758	10.141	11.552	13.286
11.716	2.8842	1.6831	0	1.279	0	0	1.1819	0	9.223	33.661	44.25	78.245	108.71	142.88	162.55	188.31	216.05	238.06	252.46	270.38	282.56	284.69	284.38	302.07	322.32	324.17	322.22	332.4	319.78	323.83	333.8	349.18	334.07	318.4	344.52	351.16	353.52	357.96	373.4	365.66	360.44	381.19	383.48	365.25	378.91	380.98	393.63	388.7	411.31
0	0	5.9022	19.286	16.727	0	0	0	0	0	0	0	0	0	0	0	0	0	0	0	0	0	0	0	0	0	0	0	0	0	0	0	0	0	0	0	0	0	0	0	0	0	0	0	0	0	0	0	0	0
6.5462	0	0	0	3.1201	6.0057	10.005	12.517	11.625	14.545	17.358	17.143	23.131	29.45	34.667	61.958	94.742	137.14	195.47	240.8	294.21	368.07	469.06	509.67	564	620.96	683.36	712.17	746.24	785.22	824.9	838.17	827.96	826.08	857.34	840.89	831.2	864.04	865.35	840.24	878.26	841.94	827.01	871.29	880.75	913.54	888.15	916.05	881.26	883.58
22.901	0	2.9168	0	0	0	0	0	0	0	0	0	0	0	0	0	0	0	0	0	0	0	0	0	0	0	0	0	17.441	23.915	64.294	71.618	77.223	124.64	131.59	150.16	167.81	164.36	172.01	178.87	211.78	182.26	188.57	197.73	179.91	187.72	189.37	195.84	201.41	199.05
0	0	0	1.3973	5.8637	0.01711	3.4284	5.5833	11.796	8.925	21.958	16.977	15.61	9.2461	19.361	8.7749	9.4267	13.155	11.868	13.889	21.596	17.64	20.871	22.38	18.845	18.586	18.009	12.06	15.023	15.021	11.615	13.627	13.166	17.11	14.902	19.097	19.507	19.915	13.732	11.881	15.766	15.729	24.436	18.067	25.865	11.387	10.351	7.1099	13.724	7.0902
4.5903	1.2768	0	0	0	0.07509	0.83556	0	0	0	6.6789	0	3.0331	5.0421	4.9409	6.7386	3.8134	8.3439	15.026	3.9257	0	0	0	0	3.915	0.40843	5.2122	0	0	0	2.6937	20.013	21.93	37.941	43.285	63.275	73.831	83.034	98.071	95.637	123.12	124.76	138.43	136.07	159.53	175.49	175.39	181.73	178.42	195.51
0	0	0	0	18.699	0.14497	7.548	7.7224	6.0036	16.957	19.713	24.731	33.879	20.624	20.026	20.712	14.776	19.696	38.612	28.634	20.611	17.1	27.169	17.754	19.015	42.97	33.874	30.688	30.973	32.535	21.524	31.364	37.13	35.022	36.475	44.056	45.896	55.95	54.513	51.309	48.519	58.197	55.481	45.064	47.298	67.942	52.294	58.909	52.719	65.851
15.907	7.8995	0	0	0	1.4292	0	0	1.0089	1.9104	0	2.049	3.1943	3.2375	0	4.496	8.7393	5.26	11.927	12.482	5.1256	10.46	9.7527	21.515	27.109	15.895	19.325	20.438	36.267	40.447	38.527	41.636	36.689	64.232	49.273	60.585	48.893	39.179	39.098	43.121	52.436	59.731	53.732	48.072	46.024	34.773	51.841	35.668	47.326	54.95
10.307	6.8397	0	0	0	0	0	5.6459	0	0	0	2.8807	1.2713	4.7664	1.9826	4.7624	0.031319	1.0227	3.6352	0	0	0	2.92	1.4555	0	0	3.1619	4.2914	4.1705	0	0	0	0	0	0	0	0	0	0	0	0	0	0	0.89578	0	1.8424	8.0719	10.851	7.518	7.2318
24.33	0	8.9285	3.5103	11.432	0	0	9.7018	0	5.5346	7.368	6.5769	16.482	11.826	30.057	27.43	36.953	36.189	53.339	50.73	56.757	55.37	59.147	68.204	75.064	78.648	69.376	84.702	95.079	88.145	84.583	90.439	101.69	93.615	116.51	111.8	122.61	120.99	125.11	136.23	123.94	116.09	118.99	138.27	126.12	135.05	151.36	138.29	142.25	137.98
4.8555	9.9379	0	0	0.26878	0	0	18.498	32.077	76.42	124.4	187.53	272.28	349.83	398.42	465.02	515.16	593.3	624.37	693.17	706.27	765.71	737.89	775.7	800.08	813.02	804.78	813.19	848.48	875.67	954.41	1052.7	1159.1	1280.9	1434	1570.9	1717.6	1856.7	1979	2124.7	2170.2	2275.4	2449.9	2452.4	2560	2627.7	2683.3	2659.7	2677.6	2735.5
11.954	4.9426	1.0437	1.975	0	0	0	0	0	0	0	0	0	0	0	0	0	0	0	0	0	0	0	0	0	0	0	0	0	0	0	0	0	0	0	0	0	0	0	0	0	0	0	0	0	0	0	0	0	0
0	0	0	2.8372	3.3865	11.343	0	4.5985	4.0327	6.0331	7.516	5.9132	3.0395	6.9541	1.7258	0	1.1903	0	0	0	0	0	0	0	0	0	0	0	0	0	0	0	0	0.76389	0	0.11213	0	14.167	0	1.5107	6.7448	13.8	12.434	15.609	15.722	4.4625	12.303	4.8018	3.998	11.792
3.0413	7.4761	0	0	0	0	1.032	0	1.1433	4.2766	12.167	11.286	4.9797	6.4464	7.5866	19.017	3.8233	7.9747	0	9.8628	10.413	8.7754	16.312	16.62	21.566	13.015	13.291	7.3579	22.962	15.036	24.194	23.687	13.576	21.498	27.422	25.515	26.048	25.722	27.398	22.899	20.49	22.601	32.723	36.123	32.429	31.845	40.338	39.993	44.194	50.986
21.593	14.073	0	4.4868	0	0	0	0	0	0	0	0	0	0	0	0	0	0	0	0	0	0	0	0	0	0	0	0	0	0	0	0	0	1.7278	0	0	0	0	0	0	0	0	0	0	0	0	0	0	0	0
0	0	4.2129	0	6.303	0	7.4551	0	1.2861	3.1158	4.3248	14.94	0	0.8315	8.945	4.5248	3.2596	10.874	6.6801	12.964	24.837	16.522	21.794	23.346	27.79	31.567	40.196	36.712	42.256	41.657	47.342	52.324	59.832	65.769	64.838	71.31	88.981	91.556	90.482	105.82	99.184	95.56	122.49	114.91	128.51	123.23	130.77	123.26	129.47	136.96
0	0	0	4.3635	11.423	7.9773	0	4.2831	2.861	8.3292	6.6632	14.206	16.186	17.555	17.117	14.207	15.869	13.505	25.187	26.672	26.067	27.698	28.654	27.473	25.482	35.205	32.974	39.943	38.773	46.635	57.137	58.014	57.636	56.231	55.591	64.614	51.364	60.8	65.866	59.271	50.251	58.915	53.639	61.844	68.725	62.408	61.502	73.172	60.266	69.82
20.978	4.1032	0	0	0	1.7601	0	0	0	0	0	0	0	0	0	0	0	0	0	0	0	0	0	0	0	0	0	0	0	0	0	0	0	0	0	0	0	0	0	0	0	0	0	0	0	0	0	0	0	0
0	9.4851	5.427	0	0	0	0	0.55846	7.3553	0	8.7844	3.3584	0	0	1.4488	0	0	1.5466	0	0	0	0	0	0	0	0	0	0	2.0483	0	3.1225	2.4228	0	0	1.9305	8.3998	10.476	19.24	17.84	19.697	12.012	18.455	32.433	36.487	44.615	36.741	44.85	50.439	46.375	52.813
0	9.3377	0.82735	5.9855	0	0	0.29147	6.7318	12.119	11.63	14.117	15.675	9.4664	14.732	14.216	21.763	19.267	18.642	14.998	16.133	18.326	27.654	60.737	75.401	100.59	143.46	177.04	189.82	245.54	309.65	337.26	376.87	422.56	456.66	481.76	512.04	503.88	537.74	575.34	594.61	643.25	648.88	663.71	702.31	722.27	720.82	700.75	737.3	702.23	710.58
0	0	0	14.831	0	8.2366	0	13.926	0	0	5.2228	0	0	0	16.496	23.259	58.461	86.218	151.12	178.41	221.44	217.34	304.65	383.09	457.42	491.34	484.7	566.9	571.95	591.09	649.93	713.79	699.91	760.93	753.79	836.25	820	836.58	847.59	948.85	961.16	978.27	1024.1	1020.3	1123.7	1189.4	1176.2	1228.2	1157.6	1191.3
3.2027	3.2699	3.3121	0	4.1133	0	0	0	0	0	6.9918	10.588	18.02	12.8	8.7707	0	1.4316	1.042	0.0086472	1.2267	3.7484	7.6993	10.201	12.429	21.194	23.14	25.576	35.427	37.603	42.121	51.926	58.862	54.63	62.733	32.917	7.7194	1.6489	5.3635	4.7074	0	6.7438	5.1688	7.8865	9.6969	12.153	4.7001	1.7047	1.841	2.7075	1.1661
0	0	0	2.2512	7.5449	2.1339	6.3639	0	0	3.1848	13.191	13.606	11.909	0.92774	26.686	31.515	47.755	82.047	105.11	126.5	167.79	199.82	231.6	233.57	271.05	288.36	320.28	328.99	358.26	355.87	365.98	399.21	374.66	374.99	360.86	376.85	388.33	387.75	381.28	384.22	394.34	396.26	413.46	411.87	409.4	404.37	416.3	401.8	412.07	417.94
0	7.9472	0	6.161	0	0	0	0	0	0	0.070006	0.071509	0	0	0	0	0	0	0	0	3.6503	0	0	7.7444	0	5.0707	3.775	2.0496	7.0378	1.3459	0.0043543	18.637	16.487	20.579	17.182	22.383	32.567	32.916	34.235	39.359	49.705	47.862	65.083	64.279	81.723	79.524	79.008	76.926	79.237	82.55
0	0	4.0307	0	6.2167	0	0.8339	0.015035	1.1362	0	0	0	6.033	0.56801	4.997	0	0.62329	0	0	0	0	0	0	0	0	0	0	0	0	0.26581	0	5.7189	0	3.9282	0	0	0	0	2.3763	0	9.4091	5.1857	20.751	29.245	30.87	37.274	35.958	43.583	52.349	53.725
3.2637	4.9857	5.0473	0	4.4899	0	0	5.8859	0	0	0	0.21955	1.8129	8.4173	4.5758	0	0	0	0	6.0793	0	0	0	0	0	5.5539	0	0	0	0	0	0	0	0	0	0	0	0	0	0.72997	25.035	42.914	57.789	64.647	84.766	93.07	104.38	118.03	141.64	146.15
3.4395	3.0555	0	3.2108	2.2228	0	0	0	0	0	0	0	0	0	2.1819	0	0	0	0	0	0	0	0	0.49558	0	0	0	3.2903	0	3.0112	0	13.824	7.6305	5.4806	2.889	2.0043	1.7947	0	11.276	0	14.508	2.4637	5.6237	7.2119	0.52311	1.5214	1.0152	2.9472	0	2.3543
0	3.1329	4.7937	0	5.082	0	0	0	0	0	0	0	0	0	0	0	0	0	0	0	0	0	0	8.1284	11.684	8.5637	7.4583	10.859	0	14.398	4.877	14.223	11.439	7.9533	2.5387	13.339	0	6.9037	5.3612	4.9552	11.979	12.372	8.6903	9.9693	12.594	7.8105	6.4631	0	1.6081	0.51902
0.40292	0	0	0	3.4086	4.7852	5.79	5.1114	0	0	10.235	12.297	7.7068	14.484	11.506	11.961	8.4673	0	25.62	11.242	0	11.9	5.274	0	0	1.0922	0.6149	0	0	0	0	0	1.4068	0	0	0	0	0	0	0	0	0	0	0	0	0	0	0	0	0
20.566	0	0	0	0	0	0	0	0	7.0747	33.17	51.456	67.861	83.572	82.585	97.578	116.55	194.65	157.06	157.51	157.27	163.55	146.13	167.3	224.42	229.17	154.93	143.32	164.16	157.72	172.57	185.51	183.41	168.32	170.72	178.69	176.12	182.41	189.93	173	205.09	178.91	185.88	187.97	167.35	169.82	176.02	187.49	197.91	176.92
0	0	0	0.32097	7.9143	5.4426	0	12.787	10.88	15.067	20.148	26.83	23.546	26.582	32.913	25.695	31.023	26.335	30.528	26.608	32.389	36.744	27.23	24.769	22.001	34.57	20.601	30.539	30.963	36.26	35.184	36.824	31.816	37.406	27.832	35.012	33.331	37.351	34.286	38.516	33.431	38.666	39.269	35.352	34.069	36.811	33.283	44.07	35.445	46.326
0	0	0	0	5.9113	3.6505	0	1.8605	3.9951	3.7404	3.5152	3.9562	10.633	10.413	13.824	2.5484	8.5776	2.6794	5.4451	2.5005	11.036	3.8823	9.8442	6.9755	6.0205	21.024	13.549	21.891	33.462	41.885	54.15	59.148	67.809	80.242	69.972	92.095	100.65	111.61	130.57	143.24	152.1	167.03	157.46	172.94	187.64	183.32	184.48	181.94	165.66	174.06
20.922	4.5677	3.0957	0	0	0	0	0	0	0	0	0	0	0	0	0	0	0	0	0.74634	12.007	0	0	1.9633	1.941	3.2439	4.2477	8.2102	7.2513	5.3255	5.5797	6.0184	7.2851	2.9824	6.859	4.3344	4.6666	1.6545	2.294	6.6988	8.9832	0.97408	16.719	16.845	31.393	51.442	67.645	72.063	81.187	98.471
13.81	7.3026	0	0	0	0	0	0	4.4975	23.362	42.322	85.898	114.69	144.02	153.68	152.8	168.63	207.2	235.38	261.01	284.22	292.84	300.83	310.04	351.56	391.42	378.69	406.92	412.77	482.54	513.69	538.19	551.22	585.34	565.28	496.1	609.11	645.08	652.61	681.71	757.58	753.56	758.14	753.79	772.99	728.01	769.26	752.24	765.14	784.16
2.8159	4.1387	5.3297	0	0	5.3376	0	0	0	0	0	0	0	0	0	0	0	0	0	0	0	0	0	0	0	0	0	0	0	0	0	0	0	0	0	0	0	0	0	0	0	0	0	0	0	0	0	0	0	0
29.725	10.012	0	0	0	0	0	10.425	23.203	47.654	76.541	101.63	121.77	154.97	166.02	180.06	202	214.23	238.38	260.09	260.86	271.34	299.56	274.52	302.37	297.41	296.73	313.94	311.73	292.71	314.67	315.39	321.49	318.81	301.8	319.56	313.8	301.86	316.14	304.88	319.93	330.7	313.34	308.98	302.45	314.16	305.69	303.12	307.8	321.26
6.2051	5.3519	2.6083	0	0	5.8359	0	4.7026	11.958	18.678	31.802	41.924	45.268	56.942	68.706	70.186	64.939	94.543	104.09	104.55	107.6	122.64	134.33	126.26	132.95	122.87	140.4	131.42	135.2	136.44	147.29	149.4	155.47	158.49	144.68	152.76	157.16	152.75	144.56	152.74	152.34	161.7	168.78	165.45	166.88	180.24	170.84	184.37	170.18	181.06
13.226	1.6444	0	0	3.7559	0	0	2.7736	1.3007	0	0	0	0	0	0	0	0	0	0	0	0	0	0	0	0	0	0	0	0	0	0	0	0	0	0	0	0	0	0	0	0	0	0	0	0	0	0	0	0	0
0	0	9.1006	6.9429	10.782	3.8725	4.8136	13.361	18.968	17.592	17.422	25.825	25.714	35.926	36.01	40.385	38.128	43.759	47.568	60.684	68.703	96.667	140.76	191.58	250.68	291.33	341.02	391.77	454.72	512.33	558.29	599.86	640.64	679.2	704.46	724.89	747.14	777.18	823.51	806.78	831.6	849.38	855.3	903.64	921.47	932.2	938.44	931.95	947.78	965.45
34.326	13.415	0	0	0	0	0	0	0	0	0	3.0657	3.5223	5.8553	13.245	19.189	20.783	27.708	35.285	37.096	38.93	58.33	102.82	33.125	20.518	14.555	17.65	14.103	17.978	16.736	20.192	22.593	22.425	26.77	21.28	27.412	24.419	24.308	27.437	19.585	25.699	27.064	21.765	21.109	22.708	14.262	20.697	19.965	23.758	27.376
5.2807	8.5676	0.061793	0	4.8382	0	0	0	0	0	0	4.0508	5.0777	7.7686	9.6416	7.697	2.649	1.1355	6.8495	20.196	7.3636	6.9781	0.94959	4.1269	11.85	10.181	11.479	0	8.022	5.9377	2.5545	0	2.3616	3.3626	3.6729	4.8287	10.428	8.5084	17.116	21.331	27.931	24.308	34.686	24.287	29.422	36.251	26.144	34.25	31.468	37.879
12.834	0	0	0	0	0	0.72856	0	0	0	2.3006	0	0	0.67006	0	3.8063	11.374	7.003	24.134	23.503	16.491	9.3499	0.56555	8.7233	4.6235	2.2416	0	0	8.1633	0	14.956	15.785	27.505	15.422	20.857	11.411	4.6821	0	3.329	0	8.8529	6.2422	0	0	0	0	0	0	1.9443	0
9.3349	0.61269	0	0	0	0	4.1055	0	1.6239	2.1361	6.787	3.2833	2.8776	9.867	4.8794	9.566	12.757	15.476	17.3	26.298	31.966	27.094	33.797	36.134	36.904	36.842	31.532	38.927	47.366	52.566	42.978	46.992	47.325	48.11	47.781	44.011	47.885	44.658	45.624	49.613	39.133	46.182	46.425	35.506	33.328	40.053	32.592	37.524	34.406	43.843
15.582	0	0	9.609	15.991	0	7.4864	0	23.015	27.033	17.486	10.69	0	0	0	1.446	0	0	0	0	9.4625	17.525	0	0	0	0	0	0	8.5811	16.874	0	18.54	3.8017	14.905	8.9532	13.509	23.92	19.295	22.033	6.6804	5.0757	40.229	37.96	21.244	29.113	33.766	11.497	25.599	36.303	62.174
12.284	0	5.8549	0	1.7259	0	0	5.1379	0	0	0	0	0	0	0	0	0	0	0	0	0	0	0	0	0	0	0	0	0	0	0	0	0	0	0	0	0	0	0	0	0	0	0	0	0	0	0	0	0	0
2.1521	6.744	7.6076	0	0	12.315	0	5.4829	0	0	0	11.081	1.9093	2.8099	9.4939	5.8619	14.143	2.4269	0	0	0	2.4966	0	0	0	0	0	0	0	9.394	10.522	9.8798	8.3483	0	5.3378	18.496	18.451	24.915	29.882	26.827	34.719	0	0	0	0	0	0	0	0	0
1.2086	1.3941	0	0	0	4.9207	0	0	0	0	0	0.45283	0	0	8.6044	24.404	53.118	84.359	113.94	143.95	169.36	200.92	226.05	266.62	282.79	362.49	396.43	385.09	396.95	420.94	428.96	439.96	515.26	532.69	472.02	489.07	496.3	504.41	505.15	514.64	516.1	510.07	533.75	523.05	538.41	520.23	541.28	541.42	528.93	537.89
4.8265	0	6.9791	0	14.329	1.0255	0	0	0	0	0	6.6405	3.9725	7.1477	10.809	0	11.236	18.654	8.4685	23.979	20.286	16.859	20.456	29.412	38.757	34.132	46.194	43.499	52.239	48.561	50.066	51.644	42.561	52.331	59.027	66.21	60.41	69.298	94.211	97.714	99.392	98.506	103.38	90.927	77.248	75.909	89.644	100.98	99.922	98.158
5.0708	0	0	0	0.80037	9.4593	1.0977	0.75546	9.4338	7.084	4.8808	13.009	16.187	15.252	17.177	27.774	18.956	24.456	28.637	28.69	36.136	38.654	48.715	56.916	61.148	44.622	53.467	74.698	82.688	81.255	85.287	80.815	81.675	90.007	94.368	93.429	102.21	105.28	97.547	102.46	105.1	98.007	111.01	115.9	101.87	127.09	127.54	122.35	121.37	140.22
19.29	0	0	1.3682	10.673	2.5767	0	5.1276	0	0	0	0	0	0	0	0	0	0	0	0	0	0	0	0	0	0	0	0	6.974	4.9458	17.324	17.87	47.629	46.125	49.933	58.162	88.93	91.093	85.029	93.927	89.67	100.07	111.89	113.69	131.11	121.82	107.84	123.63	116.31	140.47
0	2.416	3.9144	0	9.7839	0	0	0	0	0	0	0	0	0	0	0	0	0	6.2511	0	0	2.5733	3.7946	11.521	10.468	15.699	7.6556	12.994	1.2519	8.925	12.075	23.776	9.1825	15.584	6.0089	2.3446	9.7571	3.4041	11.612	4.3878	14.145	8.9424	10.759	15.006	11.05	12.151	7.7884	17.787	20.149	21.128
0	0	0	3.1224	10.495	0.97853	0	0	0.17534	0	11.865	3.2504	6.2378	0	3.7249	0	0	0	0.39051	0	6.0079	0	1.073	3.1794	5.2987	3.0569	0	0	2.8576	0	1.1366	0	2.9043	5.6641	0	1.8169	0	0	0	0	0	0	0	0	0	0	0	0	0	0
0.38372	0	1.0116	0	1.105	0	2.3815	0	4.7237	0	0	0	0	0	0	0	0	0	0	0	0	0	0	0	0	0	0	0	0	0	0	0	0	3.0115	0	0	0	0	0	0	0	0	0	0	0	0	0	0	0	0
7.943	0.54223	0	0	1.6535	5.5794	0	0	1.211	0	0	2.898	0	0	0	0	0	0	0	0	0	0	0	0	0	0	0	0	0	0	0	0	0	0	0	0	0	0	0	0	0	0	0	0	0	0	0	0	0	0
0	0	3.2708	0.6357	8.5733	6.187	0	4.6783	9.4223	11.433	24.21	30.282	41.358	61.227	73.429	80.485	86.625	124.67	128.47	132.9	107.6	140.35	149.81	149.84	150.97	166.48	161.37	168.4	179.7	184.65	189.96	197.77	205.52	206.32	190.87	217.9	207.25	211.43	237.55	228.99	228.36	219.06	211.04	204.54	195.23	175.48	178.53	183.46	171.72	183.01
0	0	0	4.9897	3.6179	4.1904	0	2.8371	3.0882	2.7319	0.50867	15.716	5.3027	10.162	25.274	28.969	28.962	35.666	41.258	53.436	60.548	77.589	80.435	97.899	96.48	116.64	112.22	111.33	121.65	142.38	131.6	140.67	133.83	139.25	137	122.93	125.89	151.26	146.61	132.56	142.72	136.37	135.46	143.86	143.46	128.97	142.61	138.13	123.81	129.03
0	6.1205	4.0405	1.6776	2.8624	0	0	5.2431	0.17847	0.16678	0	0	1.7809	4.3651	8.1615	0.86661	9.0192	8.926	15.097	18.338	15.754	11.853	22.181	18.832	23.787	26.936	32.23	29.796	28.406	32.455	36.369	45.378	28.063	45.093	24.711	27.986	33.293	28.755	28.379	23.064	32.763	27.088	31.243	31.177	31.118	36.08	25.281	23.097	21.806	15.589
20.219	5.8322	3.762	0	0	0	0	0	0	0	0	0	0	0	0	0	0	0	0	0	0	0	0	0	0	0	0	0	0	0	0	0	0	0	0	0	0	0	3.4126	7.1268	8.8927	10.776	17.171	17.123	19.287	28.314	30.734	38.766	51.841	65.035
0	1.2864	0	4.51	2.5719	3.6252	6.7572	0.055359	9.9897	0	3.7103	0	3.0947	0	4.5609	0	0	0	5.3155	0	0.33962	0	0	0	0	0	0	0	0	0	0	0	0	0	0	0	1.9233	0	0	0	0	0	0	0	0	0	0	0	0	0
1.9322	0	0	0	2.4314	2.8706	4.9231	0	0	0	1.6179	0.84146	2.2653	6.9658	14.206	8.5043	9.4106	16.781	17.58	10.451	1.7509	1.395	10.268	7.4423	9.4581	12.392	13.908	13.977	17.664	12.761	14.282	17.11	20.258	9.0783	16.969	19.484	26.935	16.356	33.658	3.2421	8.5718	4.5	6.5194	15.651	15.307	20.411	19.128	16.892	13.485	12.772
32.318	13.706	0.01903	0	0	0	0	0	0	0	0	0	0	0	0	0	0	0	0	0	0	0	0	0	0	0	0	0	0	0	0	0	0	0	0	0	0	0	0	0	0	0	0	0	0	0	0	0	0	0
30.538	12.874	0	0	0	0	0	0	0	0	0	0	0	0	0	0	0	0	0	0	0	0	0	0	0	0	0	0	0	0	0	0	0	0	0	0	0	0	0	0	0	0	0	0	0	0	0	0	0	0
13.674	4.8827	0	0	0.51439	0	0	0	0	0	0	0	0	0	0	0	0	0	0	0	0	0	0	0	0	0	0	0	0	0	0	0	0	0	0	0	0	0	0	0	0	0	0	0	0	0	0	0	0	0
0	8.8711	0	3.3633	5.4349	0	0	0	0.80695	6.1321	15.609	28.172	26.879	34.688	44.215	64.158	65.095	80.373	97.573	118.62	117.04	129.41	138.07	157.08	158.63	166.94	168.14	152.9	166.49	167.59	110.56	98.339	93.458	112.84	101.65	110.75	112.12	105.92	113.77	98.075	118.21	107.18	108.47	97.518	99.976	96.159	95.204	104.02	102.21	102.54
0.83092	7.1443	6.2238	0.17746	0	0	0	4.6748	0	0	0	0	0	7.7822	8.7847	0	0	0	0	5.2409	0.97701	2.5756	0	3.0737	0	0	2.4041	0	1.0926	0	0	0	0	0	0	0	0.90077	0	0	0	0	6.2719	0	0	0	0	0	4.2693	0	0
0.12591	8.6505	9.5349	0	24.462	0	0	0	6.2097	2.3755	10.485	0	12.95	8.0553	10.08	4.9976	23.014	13.946	20.437	7.0912	4.1865	1.0974	1.0825	2.1966	0	2.4757	0	1.6035	0	0	0	0	0	0	4.8296	4.7489	2.5149	0	0	0	0	0	0	0	0	0	0	0	0	0
0	0	3.8512	5.6657	0.3454	0	1.8677	3.0551	6.9314	1.3158	0	0	0	0	0	0	0	1.7021	0	0	0	0	0	0	0	0	0	0	0	0	0	1.2236	0	0	0	0	0	0	0	0	0	0	0	7.7331	2.5646	4.1947	1.519	12.695	17.053	23.879
4.999	5.2628	0	0	0	0.53419	9.0463	0	0	0.86149	1.0075	0	0	0	3.5163	1.0732	11.411	10.129	0	0	1.6622	0	0	7.821	9.8874	12.44	10.777	19.369	23.543	28.68	38.138	53.939	52.41	88.335	103.87	115.03	133.43	135.06	146.79	150.32	171.67	183.6	190.28	200.48	201.98	191.91	195.45	190.22	189.44	202.15
0	0.9866	0	1.1834	0	1.0214	10.942	0	0	0	0	0	0	0	0	13.108	40.243	61.176	110.74	161.49	187.94	229.45	291.79	343.36	420.53	476.18	535.83	612.22	623.91	718.53	712.03	770.08	802.75	850.62	903.93	931.09	981.21	1032.2	1086.6	1089	1115.4	1096.3	1114	1127.6	1167.7	1182.2	1198.1	1179.3	1181.9	1193
25.42	12.085	0	0	0	0	0	0	0	0	0	0	0	0	0	0	0	7.4805	30.35	47.302	47.264	32.684	99.639	163.94	166.99	216.57	272.21	261.51	314.09	344.95	371.57	437.14	427.25	490.94	502.92	522.59	495.37	542.57	542.52	570.4	571.94	597.32	586.56	568.35	600.61	547.69	601.55	570.12	593.68	590.43
0	0	0	5.0667	5.876	6.5191	0.18524	12.523	1.792	10.442	11.619	16.151	16.489	19.034	17.02	11.118	14.126	9.7104	12.305	11.371	10.826	12.448	4.9906	6.6389	0	12.19	3.678	5.9956	8.7229	14.666	17.792	15.797	12.599	14.831	4.8088	13.026	9.231	10.008	7.9898	4.4973	6.0572	0.12018	0	0	0	0	0	0.48461	0	0
1.0441	6.7653	0	0.32253	6.4199	0	0	5.2587	6.1166	10.239	36.351	51.343	59.291	74.34	86.288	91.763	107.2	115.97	133.65	146.53	148.68	159.37	144.24	156.94	135.93	151.42	174.3	162.9	175.28	162.9	184.48	178.92	190.93	194.45	200.56	199.19	210.7	207.89	229.45	236.2	242.46	222.2	235.81	263.59	255.66	280.17	285.91	244.05	301.95	304.04
4.3463	0	0	2.5679	0.93621	5.1713	0	5.7783	6.3529	5.1032	6.2442	8.0414	6.0573	10.974	7.017	5.6915	11.669	19.68	0	2.1888	0.80883	3.2777	0	1.0638	0	0	0	0	0	0	0.27492	0	0	0	0	0	0	0	0	0	0	0	5.1352	0	5.5554	0	0	0	0	0
13.147	0	0	0	0	0	2.793	0	1.1138	0.5629	0	1.2333	3.2085	14.103	5.9237	2.5249	15.979	0	36.959	45.9	35.952	58.134	54.841	84.549	47.724	103.29	146.93	146.24	176.45	212.73	254.02	303.59	339.44	348.28	352.48	329.62	358.45	351.22	378.04	378.84	411.45	390.71	402.05	409.24	405.51	412.17	404.69	417.77	435.22	418.77
26.208	10.573	0	0	0	0	0	0	0	0	0.7175	0	0	0	0	0	0	0	0	0	0	0	0	0	1.6767	0	0	0	0	0	2.4496	0	0	0	0	0	0	0	0	0	0	0	0	0	0	0	0	0	0	0
15.996	0	0	0	0	0	0	0	6.4256	0.39542	0.75763	2.5034	1.9894	2.1422	1.4549	5.142	0	0	0	0	0	0	0	0	0	0	0	0	4.9046	10.043	11.74	12.923	8.0121	14.641	20.214	5.2376	22.016	10.809	0	5.5526	0	9.0391	25.503	18.525	24.071	44.531	50.115	35.484	29.065	44.135
10.316	3.2689	0	0	4.4215	0	0	10.747	0	8.9831	15.138	9.0532	9.1145	6.0423	16.928	16.947	14.152	16.013	19.002	26.735	26.547	17.318	21.752	13.758	21.097	17.349	23.099	20.288	27.685	30.815	20.48	15.966	21.794	18.728	17.071	11.736	12.95	14.821	17.393	16.125	11.874	8.3046	3.7511	17.241	14.406	16.157	17.112	11.563	0	9.2385
15.178	0	0	0	3.6254	0	1.1774	3.2954	0.50088	2.1189	5.7515	3.2589	7.236	6.3039	17.843	23.023	21.307	20.591	29.498	35.008	36.64	33.611	20.836	27.115	28.278	25.325	8.5115	32.473	28.414	33.397	26.715	15.999	33.221	24.581	19.534	15.934	20.078	25.325	26.902	18.948	19.444	22.882	14.699	18.407	20.592	17.356	21.22	22.638	15.526	25.899
0	1.8894	0	6.6076	1.2031	3.4477	2.9429	5.3236	0	0	4.1153	4.6322	0	1.8205	8.0118	5.2827	0	1.7076	0	0	0	0	0	0	0	0	0	0	0.59489	0	0	0	0	0	0	0	0	0	4.577	4.366	14.988	26.135	22.771	54.081	61.106	79.088	93.089	102.07	94.328	103.12
17.104	7.8769	0	0	0	0	0	0	0	0	0	0	0	0	0	0	0	0	0	0	0	0	0	0	0	2.3201	0	0	3.3752	5.527	26.341	15.435	47.209	6.4642	24.047	11.161	11.375	15.571	23.931	20.754	36.52	4.74	18.359	5.5914	0	7.2057	0	10.903	8.8214	12.884
33.555	7.6404	0	0	0	0	0	0	0	0	0	0	0	0	0	0	0	0	0	0	0.63075	16.387	28.598	47.84	68.106	72.509	75.883	102.87	119.53	124.04	140.35	146.65	149.24	157.44	159.53	173.7	175.86	173.95	192.09	192.35	193.48	202.32	194.57	200.11	191.67	197.32	193.98	204.16	220.11	212.08
0.55002	2.7423	0	0	4.1496	0.97876	0	8.3425	0	0	0	0	0	0	0	0	0	0	0	0	0	0	0	0	0	0	0	0	0	0	0	0	0	0	0	0	2.398	0	4.967	0	2.4219	0	0	7.079	3.5662	17.42	7.6733	1.9388	3.9582	7.1233
16.121	0.50968	0	0	1.1219	0	0	0	0	0	0	0	0	0	0	0	0	0	0	0	0	0	0	0	0	0	0	0	0	0	0	0	0	0	0	0	0	0	0	0	0	0	0	0	0	0	0	0	0	0
6.0249	2.4769	0	2.7011	6.6551	0	0	0	0	0	0	0	0	0	0	0	0	5.484	2.3608	0	0	0	0	0	0	1.0891	0	0	0	0	0	1.1062	0	0	0	2.542	10.251	0	10.519	0	0.88049	0	4.1889	0	6.009	18.196	11.092	9.4089	9.7212	8.9845
3.4113	0	0	0.95295	0	6.4491	8.0343	0	0	0	0	0	0	0	0	0	8.2319	5.8531	8.4266	2.9665	0.93873	3.0656	0	7.2056	10.512	9.1794	2.9438	6.7035	8.7967	10.715	0.084394	1.7353	1.445	1.1833	17.483	1.7814	0	0	0	6.241	3.342	1.9197	0	0	0	0	0	0	0	0
0.51453	6.5216	0	0	4.2883	0	0	5.724	0	10.046	10.566	14.423	20.493	24.366	14.175	26.582	32.605	45.054	77.641	78.971	86.92	98.547	97.697	103.27	110.41	111.79	123.78	113.73	126.86	132.19	114	108.46	108.98	110.84	115.43	119.53	108.73	117.48	114.87	119.01	120.86	114.95	119.01	123.32	98.318	109.26	97.365	112.91	105.41	100.92
1.0833	0	0	1.4345	0.13288	2.237	6.3043	0	0	1.9656	0	0	0	0.83094	8.2745	5.733	14.551	13.215	11.185	4.6576	11.085	0	6.6966	8.8119	3.5753	1.7635	0	4.7195	0	0.98667	0	0	0	0	0	0	0	0	0	0	0	0	0	0	0	0	0	0	0	0
9.0119	0	0	0	7.2269	0.95637	0	6.9331	0	0	0	0	0	0	2.6791	0	0	0	0	0	0	0	0	0	0	0	0	0	0	0	0	0	0	0	0	0	0	0	0	0	0	0	0	0	0	0	0	0	0	0
4.4305	3.6323	4.1684	0.75545	0	0	0	0	0	0	0	0.15993	0.096613	1.8455	7.667	12.841	37.705	65.033	107.78	147.59	186.32	213.5	234	279.22	339.22	360.21	379.96	387.97	412.08	438.28	429.18	433.65	449.18	479.1	468.26	487.56	493.32	525.33	537.93	577.85	611.89	616.24	662.01	675.58	697.1	734.18	744.63	785.41	794.91	829.07
0	0	0	14.551	20.869	11.881	0	17.14	9.1963	13.175	10.804	15.91	21.806	26.782	25.415	17.941	27.799	26.667	27.522	27.831	24.796	25.775	23.979	22.484	28.873	23.921	26.438	37.108	37.923	42.136	36.741	54.531	52.528	46.522	43.705	44.126	43.39	49.838	52.286	49.218	55.857	49.393	51.288	64.342	61.853	60.485	56.677	62.689	60.615	60.233
2.0667	0	0	0	0	11.667	0	3.494	0.064936	0	1.4744	3.5088	0	0	0	0	0	0	0	0	0	0	0	0	0	0	0	0	0	0	0	0	0	0	0	0	0	0	0	0	0	0	0	0	0	0	0	0	0	0
0	0	0	3.5079	5.0044	7.618	0.62707	0	6.4862	2.8512	3.9327	6.9628	0	0	8.7794	0.57865	0	0	0	0	0	0	0	0	0	0	0	0	0	0	0	0	0	0	0	0	0	0	0	0	0	0	0	0	4.9399	0	0	0	0	0
16.477	2.6603	0	0	0	4.6052	0	0	0	0	13.175	3.3403	0	0	0	0	0	0	0	0	0	0	0	0	0	0	0	0	0	0	0	0	0	0	0	0	0	0	0	0	0	0	0	0	0	0	0	0	0	0
0	0	0	3.336	0	0	9.041	0	0	0	0	0	0	0	0	1.8836	3.9657	4.7184	1.42	0	2.8482	0	0	1.7954	1.025	0	0	4.0994	10.184	25.426	39.024	61.341	76.867	121.23	172.77	208.92	245.74	289.66	324.99	348.74	384.55	442.92	440.11	471.05	501.99	512.69	541.44	573.49	582.66	618.24
9.5177	0.085991	0	0	0	1.628	0	23.081	9.4173	12.094	4.5715	4.6383	6.6603	1.5049	12.297	6.3004	6.7325	15.22	25.662	30.798	35.547	32.097	38.644	43.787	43.791	43.732	48.977	53.573	65.218	63.63	59.541	59.012	65.913	65.609	79.128	68.565	90.894	87.97	88.776	88.383	105.99	104.37	111.18	131.17	143.76	82.544	94.144	88.036	84.647	96.55
0	0	0	1.5226	4.3988	0	4.6509	0	0	0	0	0	0	0	0	1.9301	9.0371	9.8832	7.1747	4.3551	10.95	2.0813	13.013	17.175	22.112	25.872	17.876	33.216	30.831	41.657	30.896	29.51	32.656	48.2	54.931	54.121	51.324	50.298	57.602	40.857	44.222	47.464	43.084	53.038	41.727	46.932	39.984	46.39	36.172	42.355
0	0	0	0	8.1273	16.566	17.15	16.318	31.484	32.43	42.558	49.62	42.946	40.962	45.922	47.845	47.602	46.849	50.606	42.861	57.572	51.489	52.744	50.998	48.404	50.425	43.876	38.067	45.119	36.583	32.705	40.672	37.169	39.636	32.803	31.134	40.193	32.779	26.087	27.975	28.781	26.773	38.009	23.586	30.625	24.797	21.526	20.476	16.045	19.239
0	0	0.12944	0	12.6	5.0116	19.773	15.431	21.946	17.464	13.312	22.309	19.571	37.356	30.974	28.995	34.806	35.829	34.634	27.233	28.237	22.195	24.578	31.922	25.893	18.135	24.431	20.95	26.419	25.599	18.968	34.542	30.314	24.942	26.43	16.869	24.288	20.746	31.344	22.1	42.957	32.286	33.474	37.418	35.981	31.245	29.672	33.995	24.671	22.481
23.162	9.2529	2.5494	0	0	0	0	0	0	0	0	0	0	0	0	0	0	0	0	0	0	0	0	0	0	0	0	0	0	0	0	0	0	0	0	0	0	0	0	0	0	0	0	0	0	0	0	0	0	0
14.95	0	0	0	5.3043	0	0	4.5292	0	0	0	0	0	0	1.4459	0	0	0	0	0	0	0	0	0	0	0	0	0	0	0	0	0	0	0	0	0	0	0	0	0	0	0	0	0	0	0	0	0	0	0
31.584	9.4205	0	0	0	0	0	0	0	0	0	0	0	0	0	0	0	0	0	0	0	0	0	0	0	0	0	0	0	0	0	0	0	0	0	0	0	0	0	0	0	0	0	0	0	0	0	0	0	0
0	3.5884	1.2688	0.70422	0	4.007	0	7.5564	5.9189	5.9362	4.7581	4.7385	0	1.5128	3.172	0.0047616	6.8102	4.6686	0	0	0	3.789	0	4.1468	2.4597	7.0278	2.0525	0	0	14.635	8.2991	8.0505	3.3888	9.9268	4.3594	12.2	3.9449	20.064	18.718	14.134	17.855	11.352	19.302	13.239	24.142	13.174	23.212	15.384	12.639	3.5092
0	4.6004	0	1.6344	0	0.82019	2.122	10.214	0	4.6406	10.033	18.408	35.776	27.096	30.018	36.164	74.126	93.421	97.054	95.275	124.97	138.08	154.58	180.28	193.46	209.93	211.81	227.16	232.85	238.61	243.07	262.36	276.3	292.84	293.94	317.6	362.89	383.07	431.27	458.95	497.33	522.51	559.79	599.46	613.94	646.5	672.36	675.03	672.89	683.41
47.654	24.428	0	0	0	0	0	0	0	0	0	0	0	0	0	0	0	0	0	0	0	0	0	7.7298	17.259	18.397	30.086	17.055	31.011	32.52	37.502	35.47	70.176	80.264	72.283	68.53	77.991	76.645	69.806	75.21	65.964	76.344	87.953	94.313	89.786	71.039	66.583	67.851	79.744	79.719
2.2012	1.7191	2.9669	0	0.047176	8.8432	0	2.734	0.024238	0	8.4298	29.151	23.587	44.773	54.146	53.204	82.353	120.92	122.39	166	166.81	235.87	257.38	309.39	315.99	327.82	341.66	361.8	397.02	398.99	413.76	433.98	449.77	447.72	437.07	451.93	458.82	443.2	466.67	458.63	472.6	456.01	453.11	468.34	453.5	445.34	471.8	455.97	447.94	464.16
23.816	1.8288	0	0	0	0	2.6747	0	0	0	0	0	0	0	0	0	0	0	0	0	0	0	0	0	0	0	0	0	0	0	0	0	0	0	0	0	0	0	0	0	0	0	0	0	0	0	0	0	0	0
9.5019	0	2.5691	1.9175	0	8.6447	0	0	0.28566	4.746	0	0	16.364	22.31	36.049	34.369	18.547	49.493	64.29	68.972	75.781	59.99	87.637	91.862	103.45	113.06	121.71	119.92	122.97	117.98	112.89	152.76	129.67	121.23	131.9	140.75	141.91	110.91	148.87	98.599	130.17	118.46	128.16	134.08	134.82	110.27	141.01	121.28	130.12	112.66
0	0	2.976	10.113	1.0059	5.2986	0	11.963	9.2557	2.5839	4.0011	0	0	0	0	0	0	0	0	0	0	0	0	0	0	0	0	0	0	0	0	0	0	0	0	0	0	0	0	0	0	0	0	0	0	0	0	0	0	0
0	0	0	2.5117	6.7096	2.8668	7.6274	0	9.6139	4.6966	12.677	11.459	5.7229	1.0623	6.1004	0.19689	0	13.286	22.995	32.815	45.543	39.658	40.322	57.937	68.423	74.64	75.667	62.937	75.628	90.947	87.377	90.946	98.34	95.992	91.466	102.11	115.02	113	122.67	115.74	129.98	129.22	133.06	139.56	154.34	155.36	158.76	140.18	136.28	151.38
0	0	0	4.7602	8.4309	8.1238	5.6134	6.0935	9.6142	9.2332	11.894	21.299	18.349	7.4715	16.241	13.131	14.144	12.974	13.388	16.638	21.632	14.788	14.484	15.604	15.633	7.9691	17.226	8.0873	9.4359	9.5653	11.287	13.141	12.425	11.242	15.227	13.853	22.714	15.253	14.275	17.161	19.765	20.522	29.004	24.672	34.502	28.084	28.943	25.683	29.871	30.189
11.603	8.5349	0	0	0	0	0	0	0	0	0	0	0	0	0	0	0	24.229	38.002	60.568	89.884	129.47	162.25	186.4	208.11	223.14	257.81	280.94	317.03	333.57	342.79	384.83	400.36	420.54	434.15	430.27	463.75	477.17	468.9	491.17	518.04	547.81	541.94	526.17	549.82	547.6	550.04	553.87	539.36	564.84
2.1385	4.157	4.0047	0	1.8555	0	0	0	0	0	0	0	0	0	0	0	0	0	0	0	0	0	0	0	0	0.26527	14.084	15.229	28.082	35.421	31.653	39.726	41.573	47.479	54.784	50.928	51.468	65.803	86.581	102.3	111.41	114.69	122.73	162.01	140.08	170.58	186.95	196.65	195.42	195.82
27.526	14.378	0	0	0	0	0	0	0	0	0	0	0	0	0	0	0	0	0	0	0	2.7945	6.765	14.769	24.508	30.342	23.701	29.3	31.628	39.906	42.948	46.807	59.071	69.833	66.775	78.041	87.55	73.552	84.152	95.655	109.72	108.07	132.94	128.7	164.72	161.17	162.44	169.47	183.09	192.9
0	0	3.7619	2.372	0	0	10.776	0	0	0	0	0	0	0	0	0	1.8564	0	0	0	0	0	0	0	0	0	0	0	0	0	0	0	0	0	8.4424	12.651	24.45	30.813	38.771	47.148	36.093	67.289	67.945	91.271	90.799	96.336	95.127	102	96.782	122.9
25.602	12.642	0	0	0	0	0	0	0	0	0	0	0	0	0	0	0	0	0	0	0	0	0	0	0	0	0	0	0	0	0	0	0	0	0	0	0	0	0	0	0	0	0	0	0	0	0	0	0	0
0	0	3.957	1.4728	6.488	1.3638	7.3748	8.1712	3.3803	3.9104	4.7033	1.2845	14.282	12.913	11.805	10.881	11.871	7.6986	15.26	16.9	11.363	16.916	31.738	21.88	31.626	26.419	24.709	30.724	25.339	28.438	0	38.285	33.988	34.758	27.409	20.789	5.5943	16.208	24.77	19.286	16.198	12.399	12.675	31.074	21.219	13.524	10.619	9.8545	6.0407	17.525
0	0	0	4.3667	0	2.8029	5.3393	0	0	0	0	0	0	0	0	0	0	0	0	0	0	0	0	0	0	0	0	0	0	0	0	0	0	0	0	0	0	0	0	0	0	0	0	0	0	0	0	0	0	0
21.872	10.368	0	2.0818	0	0	0	5.3454	0	0	0	0	0	0	0	0	0	0	0	0	0	0	0	0	0	0	0	3.0197	0.83575	0	0	0.74048	0	0	0	0	3.2024	0	0	0	0.49221	0	0	0	0	0.70934	2.8017	0	0	3.9215
2.5636	6.2834	0	0	0	0	9.6801	0	0	0	0	0	0	0	0	0	0	0	0	0	0	0	0	0	0	0	1.5509	5.0436	9.4495	23.13	18.252	27.468	22.673	35.932	0	0	0	0	0	0	0	0	0	0	0	0	0	0	0	0
0	0	2.4399	1.933	3.0011	9.9419	8.8305	0.69222	1.9671	2.9209	6.6661	14.206	3.6415	1.5829	14.719	1.6555	7.193	2.5952	3.5685	6.0187	13.691	6.3767	11.891	9.5141	7.2522	6.7922	4.6636	7.6003	3.2771	3.5783	0	2.9872	4.6647	2.7259	0	6.2734	10.887	13.732	17.875	16.254	12.777	12.28	21.944	14.022	26.259	13.916	13.626	11.977	20.987	20.753
26.571	15.927	0	0	0	0	0	0	0	0	0	0	0	0	0	0	0	0	0	0	0	0	0	0	0	0	0	0	0	0	0	0	0	0	0	0	0	0	0	0	0	0	0	0	0	0	0	0	0	0
0	5.5392	0	0	4.2404	4.591	0	0	0	0	0	0	0	1.9488	7.7414	11.231	17.695	16.518	12.163	0	23.377	24.874	14.567	31.579	22.594	22.754	11.755	4.0564	8.5748	21.95	21.051	24.656	18.544	0	10.09	12.709	8.4464	11.917	21.467	13.379	7.8936	14.594	13.587	6.0334	4.2893	3.5983	2.0053	1.6367	0	0
7.988	1.5884	0	0	0	5.4807	0	11.737	30.804	44.695	75.655	122.72	163.31	215.17	246.47	286.93	324.65	381.96	409.62	433.36	450.58	497.45	528.96	549.16	554.33	581.27	610.05	596.11	632.54	616.37	637.58	642.03	644.61	641.98	667.24	638.68	637.49	641.78	661.8	677.3	666.44	652.26	650.58	663.94	658.53	682.98	680.86	685.88	685.96	671.04
16.994	10.102	0	0	0	0.23545	0	0	0	14.025	27.586	37.409	55.391	75.301	85.529	97.807	121.57	148.65	148.46	170.08	193.19	209.45	219.38	212.55	242.01	234.24	238.68	258.27	271.12	272.21	277.62	278.87	289.61	301.6	315.45	315.17	310.77	290.42	312.31	310.85	336.99	320.45	319.14	335.5	340.37	323.41	332.13	328.8	341.65	346.29
2.2619	0	0	0.36695	0	8.6543	0	5.3078	0.21409	6.1555	3.1576	19.861	6.4698	11.96	18.289	16.32	29.044	32.327	26.394	28.438	31.94	39.755	43.401	53.742	60.709	64.789	65	80.17	54.322	63.915	55.817	50.053	56.733	54.331	45.182	55.535	56.906	58.291	63.591	63.27	72.323	51.944	65.36	60.643	64.16	57.927	72.889	67.005	61.468	56.797
31.014	13.116	0	0	0	0	0	0	0	0	0	0	0	0	0	0	0	0	0	0	0	0	0	0	0	0	0	0	0	0	0	0	0	0	0	0	0	0	0	0	0	0	0	0	0	0	0	0	0	0
0	0	0	5.1373	8.9103	4.2607	7.9412	9.2587	3.9448	0	0	1.0991	2.2178	5.1564	3.1924	4.1826	8.3962	6.1453	5.9607	6.8701	4.0698	5.1509	10.728	11.855	4.023	11.039	8.6781	13.077	9.9005	21.594	15.41	23.882	23.263	17.626	26.295	22.135	20.159	15.993	22.608	12.833	23.714	20.574	27.208	19.316	28.197	22.579	20.32	20.291	13.657	25.768
12.319	2.2994	0	0	0	0	5.6951	14.144	9.4412	14.669	15.369	8.8571	4.3198	3.2594	0	0	0	0	0	0	0	0	0	0	0	0	0	0	2.5973	4.3056	9.2892	10.28	6.9017	40.111	27.858	28.624	19.205	5.1369	19.127	27.876	16.526	12.204	15.25	23.625	33.775	15.971	32.569	15.587	32.557	35.556
30.846	9.2498	0	0	0	0	0	0	0	0	0	0	0	0	0	0	0	0	0	0	0	0	0	0	0	0	0	0	0	0	0	0	0	0	0	0	0	0	0	0	0	0	0	0	0	0	0	0	0	0
4.9161	14.784	5.5858	0	0	0	0	0	0	0	9.795	19.873	22.927	39.927	38.349	62.891	68.313	75.265	91.283	77.794	84.023	83.16	80.82	72.75	85.688	96.738	150.88	89.011	89.932	92.453	83.707	81.811	80.105	84.24	86.004	77.305	72.131	77.174	95.794	83.453	81.435	76.411	73.734	77.404	65.305	66.504	71.964	65.584	61.54	55.761
5.2326	19.708	0	1.9507	0	0	0	0	0	0	0	0	0	0	0	0	0	0	0	0	4.513	0	0	0	0	0	0	0	3.8954	26.934	65.647	131.14	193.85	268.72	326.34	421.45	517.06	611.56	699.23	786.11	899.85	1016.1	1078.2	1146.5	1205.9	1249.3	1298	1312.7	1383.3	1409.9
0.7047	0	0	0	17.476	0	0	0	0	0	1.3838	0.49766	0	0.51691	8.6354	0	0	0	0	0	0	0	0	0	0	0	0	0	0	0	0	8.1791	4.8105	0	0	0	0	0	0	0	0	0	0	0	0	0	0	0	0	0
0.49778	0	0.41258	3.1004	4.238	0	2.7258	0	0	0	0	0	0	0	0	0	0	0	0	0	0	0	0	0	0	0	0	0	0	0	0	0	0	0	0	0	0	0	0	0	0	0	0	0	0	0	0	0	0	0
18.964	1.4502	0	0	0.15294	0	1.4158	0	0	0	0	0	0	0	0.10504	4.5641	32.939	59.5	114.15	131.47	185.18	221.47	285.64	295.57	349.63	374.46	428.85	459.76	485.76	521.74	539	560.89	558.67	558.7	586.65	573.87	603.8	619.76	598.05	609.89	597.05	644.66	623.97	626.65	618.1	669.41	643.7	637.93	661.7	656.94
0	0	14.666	0	1.7587	1.2493	2.8044	1.6396	19.783	1.4791	1.7046	14.838	14.478	12.548	21.433	21.434	31.332	26.021	25.411	19.246	29.825	36.726	34.352	29.417	37.071	32.524	26.768	24.92	28.481	36.089	31.298	34.557	27.908	15.485	24.849	19.611	15.225	1.5599	15.251	3.0387	10.463	0.16712	11.199	14.065	12.275	1.1208	1.5262	2.0372	0	0
4.6744	0	0	0	2.1429	3.2045	9.639	10.038	14.767	21.125	22.991	33.68	45.514	54.874	53.272	80.469	87.301	106.85	128.17	148.89	179.78	184.83	245.07	273.18	296.39	315.12	347.63	390.65	425.54	427.18	433.03	446.11	431.65	447.95	466.43	479.06	479.18	486.77	491.72	479.17	487.27	490.84	495.76	488.55	484.65	470.42	462.93	477.04	477.89	474.23
3.5875	0	0	0	4.5899	0	1.9643	10.023	3.1301	7.7092	1.8648	7.9816	2.6258	0	3.6281	0	0	0	6.3773	1.5085	0	0	0	0	0	0	0	0	0	0	0	0	0	0	0	0	0	0	0	0	0	0	0	0	0	0	0	0	0	0
0	0	1.0594	1.0947	6.9417	4.7194	1.6318	1.7312	2.2417	1.4132	2.8835	11.068	13.735	17.716	16.694	10.855	12.626	9.171	18.725	17.219	26.963	22.743	23.364	25.643	5.4491	29.229	15.094	21.815	22.98	32.696	43.956	44.294	44.042	49.762	42.425	64.116	55.066	63.607	57.476	58.073	62.995	66.625	71.361	85.498	89.373	80.688	86.687	97.735	90.209	110.27
5.2784	0	0	0	0	0	6.5345	0	0	0	0	0	0	0	0	0.42947	0	2.6946	0	0	0	0	0	0	0	0	0	0	0	0	0	0	0	3.0334	9.1103	5.7797	1.094	3.4618	9.0766	0	0	0.8071	0	0	0	0	0	0	0	0.76023
0	0	3.3084	3.1901	3.1838	0	7.0838	1.9714	5.6299	0.86658	2.3352	6.1244	6.0784	5.2728	7.2188	6.7239	9.0095	6.5181	16.122	15.466	16.35	26.514	31.546	37.072	47.261	48.144	46.369	45.666	44.497	57.938	67.119	91.031	86.352	96.107	92.951	102.68	109.6	119.53	129.31	134.8	161.1	163.73	174.29	192.79	193.22	196.98	202.24	207.19	218.03	216.8
4.693	0	0	3.3381	8.3563	0	0	0	0	0	0	0	0	0	0	0	0	2.0162	1.2445	1.0942	0	0	0	0	0	0	2.959	0	0	0	0	4.8743	0	0	0	0	2.0313	0	0	0	0	0	0	0	0	0	0	0	0	0
37.661	16.233	0	0	0	0	0	0	0	0	0	0	0	0	0	0	0	0	0	0	0	0	0	0	0	0	0	0	0	0	0	0	0	3.4883	0	3.2036	2.1811	0	0	0.73888	9.2905	7.0295	0	4.618	14.212	1.2594	1.6657	11.616	15.658	20.873
16.421	10.354	0	0	0	0	0	0	0	0	0	0	0	0	0	0	0	0	0	0	0	0	0	0	0	0	0	0	0	0	0	0	0	0	0	0	0	0	0	0	0	0	0	0	8.2822	0	0	0	0	4.8041
8.8669	10.695	0	0.8236	0	0	0	0	0	0	0	0	0	0	0	0	0	0	0	0	0	0	0	0	0	0	0	0	0	0	0	0	0	0	0	0	0	0	0	0	0	0	0	0	0	0	0	0	0	0
31.554	11.789	0	1.839	0	0	0	0	0	0	7.6395	0.83046	0	0	0	0	0	0	0	0	0	0	0	0	6.5978	0	9.4057	0.88843	7.8877	0	0	18.421	25.642	37.176	48.113	50.169	44.895	44.534	73.142	77.718	79.458	76.991	94.152	82.671	86.122	82.793	93.441	92.99	94.359	109.89
36.534	15.635	0	0	0	0	0	0	0	0	0	0	0	0	0	0	0	0	0	0	0	0	0	0	0	0	0	0	0	0	0	0	0	0	0	0	0	0	0	0	0	0	0	0	0	0	0	0	0	0
35.379	10.442	7.2855	0	0	0	0	0	0	3.8605	11.911	24.868	44.559	64.643	75.869	96.27	113.68	124.76	136.28	165.69	181.16	188.53	214.01	249.49	257.23	236.73	246.33	255.35	256.41	264.58	255.9	270.98	253.58	278.55	257.54	264.34	255.71	266.51	278.79	269.7	273.73	284.37	265.51	259.71	267.07	234.58	244.06	248.6	253.54	256.7
2.0512	3.9363	0	2.3548	6.4849	0	0	4.6391	0	0	5.3828	5.4547	1.0868	7.9085	10.151	13.046	12.176	26.567	35.902	61.535	53.221	54.339	47.195	66.565	84.489	93.622	101.15	100.98	124.81	158.66	188.74	221.57	310.87	365.37	400.87	469.33	503.86	593.54	676.99	733.14	804.99	819.77	844.53	879.32	877.72	877.6	910.59	945.93	953.89	998.1
21.014	6.655	0	0.10969	0	0	0	0	0	0	0	0	0	0	0	0	0	0	0	0	0	0	0	0	0	0	3.4553	25.938	48.157	67.131	81.616	83.67	103.79	115.6	129.14	162.31	187.16	204.36	216.86	233.49	258.39	270.33	269.73	286.62	303.93	310.64	322.47	306.85	314.93	336.79
25.391	12.311	0	0	0	0	0	0	0	15.939	28.594	30.176	41.272	41.93	47.261	50.384	60.484	70.976	65.011	78.416	76.237	74.975	86.575	88.766	105.46	101.76	101.51	98.325	91.868	100.59	106.11	107.9	103.79	110.43	96.378	99.528	92.072	103.05	102.4	88.635	103.36	99.998	98.279	94.404	103.7	89.936	94.406	89.453	91.582	107.42
27.756	8.6014	0	0	0	0	0	0	0	0	0	0.82084	2.7569	10.801	11.433	24.859	39.41	52.944	80.151	76.668	83.655	94.624	114.95	135.95	146.39	139.67	142.72	128.4	152.08	168.77	166.47	155.97	151.97	179.73	166.32	174.9	171.3	160.49	162.93	175.4	201.48	192.3	200.02	192.82	189.6	175.22	196.88	200.75	207	214.36
3.4656	0	0	1.4407	0	0	10.243	0	4.467	5.7759	31.279	49.332	78.937	115.03	136.39	160.8	209.89	230.72	254.61	268.29	278.35	280.55	287.11	287.92	314.21	300.29	306.28	319.39	311.2	328.57	326.9	316.13	323.04	334.81	352.88	342.63	374.68	360.09	347.76	379.64	361.48	358.16	362.46	370.03	369.62	369.69	370.77	376.86	373.07	389.88
1.6015	5.4665	0.31991	0	2.1805	0	0	0	2.4629	10.514	14.283	20.91	23.439	26.403	36.362	43.106	44.771	45.909	54.551	74.482	75.203	81.249	77.24	100.57	101.55	97.369	101.8	101.58	119.18	124.4	152.82	175.11	206.56	253.38	309.22	259.24	377.6	395.4	474.96	488.96	542.11	556.63	581.37	605.32	623.65	631.84	638.53	668.45	658.22	653.01
9.2438	1.4533	0	0	3.0441	0	0	0	0	0	0	0	0	0	0	0	0	0	6.1706	0	0	0	0	0	0	0	0	0	0	0	0	0	0	0	0	0	0	0	0	0	0	0	0	0	0	0	0	0	0	0
27.158	7.0572	0	0	0	0	0	0	0	0	0	0	0	0	0	0	0	0	0	0	0	0	0	0	0	0	0	0	0	0	0	0	0	0	0	2.2415	0.77594	0	0	4.2236	16.766	9.1341	13.054	3.5238	0	0	0	0	0	0
0	8.0584	1.74	4.8005	0.53587	0	0	0	0	0	0	0	0	0	0	0	0	0	0	0	0	0	0	0	0	0	0	0	0	0	0	0	0	0	0	0	0	0	0	0	0	0	0	0	0	0	0	0	0	0
10.025	6.0089	8.4774	0	0	0	0	6.7408	0	0	0	0	0	0	2.9481	0	3.2536	9.7576	25.312	45.141	53.138	55.231	63.304	68.205	89.791	113.85	117.27	138.93	148.07	159.97	158.88	170.94	162.41	154.75	179.94	171.23	178.03	175.55	173.48	182.59	183.49	190.13	196.54	198.01	203.26	214.28	207.15	218.56	220.95	220.39
8.5675	2.169	0	2.1656	2.5404	0	7.5503	0	0	0	0	0	0	0	1.3436	0.94747	4.8724	8.4857	3.0703	0	1.2518	0	0	6.4441	5.8573	11.259	12.951	12.308	13.929	20.161	12.41	12.695	23.237	24.477	35.674	27.917	37.481	40.524	56.112	55.419	55.709	77.642	82.146	98.959	95.018	90.653	84.557	99.317	114.4	125.28
0	0	2.7508	5.3023	5.4598	1.6536	0	3.7909	7.3174	10.419	7.9543	16.965	22.471	21.341	25.177	20.219	22.861	19.002	26.609	23.943	40.327	34.888	41.294	39.382	43.128	57.149	50.474	60.498	68.721	72.477	88.672	82.688	92.152	103.17	90.197	105.04	106.64	121.61	127.46	138.13	159.35	183.95	212.1	224.24	248.71	264.3	277.35	301.22	305.2	316.96
0	0	0	5.2829	10.262	7.4137	14.224	6.4455	18.784	5.482	3.419	0	2.4294	0	18.815	19.954	16.932	7.2943	19.604	31.188	23.936	19.728	24.726	32.285	26.038	30.559	32.11	31.987	26.132	36.14	36.178	50.829	49.458	48.978	44.173	54.497	51.026	59.263	68.125	58.93	76.895	72.702	80.129	91.832	89.393	96.85	94.974	92.205	95.932	101.65
3.9462	0	0	0	0.63554	4.8729	10.9	12.71	6.8183	6.8284	8.6429	0	10.145	10.804	8.4927	3.425	0.20453	0	1.1569	0	0	0	0	0	0	0	0	0	0	0	0	0	0	0	0	0	0	0	0	0	0	0	0	0	0	0	0	0	0	0
10.728	4.9723	0	3.008	0	0	0	0	0	0	0	0.41302	0	0.64002	5.0333	13.129	5.3931	22.566	28.63	13.29	11.112	8.4262	3.4399	9.7571	2.6607	2.2081	3.1931	0.41494	0	0	0	0	0	0	0	0	0	0	0	0	0	0	0	0	0	0	0	0	0	0
23.855	6.583	0	0.78176	0	0	0	0	0	0	0	0	0	0	0	0	0	0	0	0	0	0	0	0	17.167	31.757	56.665	82.198	110.7	139.33	153.84	185.13	219.7	247.28	265.24	280.46	277.11	310.09	328.92	321.87	325.18	336.15	369	368.51	357.71	368.43	389.73	382.86	390.69	390.03
0	10.591	5.0375	0	0	0	0	0	0	0	0	0	2.8859	0	0	0	0	3.2217	6.5183	0	0	0	0	0	0	0	1.3365	12.305	6.0256	10.983	7.614	8.467	9.4984	19.385	25.709	27.781	31.154	24.031	30.433	23.561	24.945	35.804	34.686	36.388	32.464	34.038	21.097	20.384	26.047	31.12
0	0	0	8.5821	10.283	29.659	1.0544	22.79	12.981	18.778	42.019	56.064	53.723	55.757	60.096	55.115	62.199	52.821	44.987	51.75	70.021	36.138	37.604	32.147	39.731	54.514	48.527	68.642	72.395	90.188	106.66	114.73	134.76	164.74	171.71	203.46	213.69	256.1	265.51	308.51	325.93	353.7	364.09	371.37	400.82	396.67	407.13	415.23	421.81	444.29
0	3.8649	0.61451	5.3589	0	1.617	0	0	0	0	1.6465	2.0345	0	0	0	0	0	0	0	0	0	0	0	0	0	0	0	0	0	0	0	0	0	0	0	0	0	0	0	0	0	0	0.37977	0	10.892	3.6165	5.9767	2.5194	8.7395	12.155
0	0	0	0	9.1738	6.6421	0	0	0	0	0	4.278	3.4041	5.043	13.396	13.761	31.63	42.826	50.114	62.204	81.758	93.571	107.1	132.86	136.52	139.07	152.3	161.12	174.74	183.09	209.32	223.12	224.83	238.14	228.56	244.32	243.24	244.82	239.08	253.95	255.32	263.24	251.51	259.83	258.03	265.7	275.92	269.22	271.92	282.56
26.426	8.7007	0	0	0	0	0	0	0	0	0	4.2964	10.608	11.048	18.329	19.765	26.96	30.912	33.336	43.174	16.379	27.129	37.234	48.115	49.823	25.146	40.157	32.267	47.239	45.4	38.003	52.342	39.252	53.743	40.513	35.876	33.649	22.265	32.095	23.692	41.919	34.714	34.904	29.024	24.906	5.8099	11.661	3.2078	15.158	13.282
7.9614	7.5909	0	0	3.8782	0	0	0	0	0	4.3049	18.843	14.008	13.207	15.364	30.454	23.392	42.821	45.39	33.035	40.743	38.435	55.691	46.396	60.541	61.392	61.515	58.828	55.445	51.607	51.047	59.753	65.098	63.5	60.035	57.138	70.214	64.209	64.402	43.961	50.93	50.136	52.859	52.063	56.288	55.48	55.584	55.324	51.789	57.239
12.314	3.5667	0	0	0	1.7588	0	0	0	0	0	0	0	0	0	0	0	0	0	0	0	0	0	0	0	0	0	0	0	0	0	0	0	4.9211	10.86	17.78	24.603	29.631	42.098	59.147	80.703	90.842	93.415	79.196	87.186	88.484	107.81	86.906	85.435	82.741
31.901	6.1655	0	3.9066	0	0	0	0	0	0	0	0	0	0	0	0	0	0	0	0	0	0	0	0	0	0	0	0	0	0	0	0	0	0	0	0	0	0	0	0	0	0	0	0	0	0	0	0	0	0
2.6477	0	0	1.2754	0.35182	0	0.69249	2.2853	0	0	0	0	2.1696	10.112	0	0.49629	3.5415	0.90068	6.8751	0	0	0	3.1883	4.101	6.2925	21.837	28.642	25.818	49.063	42.297	43.419	45.593	46.156	49.637	56.549	64.981	64.284	67.553	66.607	79.687	71.056	73.057	72.111	76.561	80.295	80.701	77.768	74.036	79.398	69.044
17.269	0.8728	4.2031	0	11.776	0	0	0	0	0	0	0	0	0	0	0	0	0	0	0	0	0	0	0	0	0	0	0	0	0	0	0	0	0	0	0	0	0	0	0	0	0	0	0	0	0	0	0	0	0
16.97	4.6459	0	0	0	0	1.3702	0	0	0	0	0	0	0	0	0	0	0	0	0	0	0	0	0	0	0	0	0	0	0	0	0	0	0	0	0	0	0	0	0	0	0	0	0	0	0	0	0	0	0
5.6386	14.334	4.1842	0	0	0	0	3.5924	11.754	11.579	16.237	13.416	6.5091	7.8097	16.6	16.572	11.808	9.769	5.5691	0.91537	7.2414	2.5497	10.864	3.7677	2.2142	0	0	0	0	0	5.9633	0	5.4175	5.195	13.994	25.808	34.66	52.264	71.816	79.092	93.343	98.234	107.19	131.81	121.45	140.2	143.13	167.97	157.05	171.78
0	0	0	0	0	0	14.624	1.0087	12.374	22.489	32.286	69.992	84.515	102.68	136.9	163.31	180.28	189.66	239.47	227.29	227.95	241.65	247.35	261.69	274.4	298.29	295.35	296.5	304.14	300.84	297.95	309.36	304.69	353.48	346.67	340.81	344.21	354.61	372.85	359	378.56	395.96	387.18	434.43	390.23	401.71	399.48	408.86	403.58	405.47
4.2333	0	0.56881	3.3406	6.9491	0	0	0	0	0	0	0.080979	1.4817	0	0	0	0	0	0	0	0	0	0	0	0	0	0	0	0	0	0	0	6.2918	13.886	7.5537	0	0.025811	5.2222	0.25388	0	0	0	0	0	0	7.711	0	0	0	0
5.9396	0.53799	0	0	0	3.6402	7.0852	3.2961	2.32	8.2359	8.1195	0	5.1709	9.7817	9.6779	8.0801	0	0	1.1066	0	0	0	1.4957	0.062677	1.7034	8.8716	4.4996	14.988	21.149	15.165	15.8	17.112	17.032	11.606	12.308	10.239	4.1115	12.377	3.6394	10.137	4.3272	13.737	9.979	0.12386	2.1287	0.78206	0	0	0	0
29.421	19.008	0	0	0	0	0	0	0	0	0	0	0	0	0	0	0	0	0	0	0	0	0	0	0	0	0	0	0	0	0	0	0	0	0	0	0	0	0	0	0	0	0	0	0	0	0	0	0	0
8.8876	3.4608	0	1.024	0	0	0	0	0	0	0	0	0	0	0	0	0	0	2.44	0	0	0	0	0	0	0	0	0	0	0	0	0	0	0	0	0	0	0.0018295	34.797	73.297	127.7	183.86	262.34	340.32	409.21	494.11	558.85	645.65	714.2	765.24
0	0	0	8.6281	7.299	0	0	7.4786	9.6481	9.9008	10.82	17.832	14.537	17.163	18.234	15.138	11.683	2.3523	12.329	5.9677	13.336	8.849	3.092	7.7669	2.1361	13.06	0	6.2452	8.741	10.834	13.005	14.024	9.318	21.093	9.8981	15.416	16.019	15.081	15.113	18.527	17.695	19.306	17.287	17.252	17.498	10.575	11.417	22.364	13.874	14.808
0	2.3269	1.2916	0	8.4314	0	0	0.52346	0	0	0	0	1.52	4.9028	0.068394	0	0	0	0	0	0	0	0	0	0	10.871	37.376	47.947	74.078	100.03	105.59	114.68	132.21	140.11	129.68	160.57	157.43	180.5	180.93	176.69	181.99	194.92	198.54	194.32	204.63	197.54	202.84	218.55	205.11	231.93
0	0	0	3.1685	4.5481	5.0505	0	0	0	0	0	0	0	0	0	0	0	0	0	0	0	0	0	0	0	0	0	0	0	0	0	0	0	0	0	0	0	0	0	0	0	0	0	0	0	0	0	0	0	0
28.096	14.065	0	0	0	0	0	0	0	0	0	0	0	0	0	0	0	0	0	0	0	0	0	0	0	0	0	0	0	0	0	0	0	0	0	0	0	0	0	0	0	0	0	0	0	0	0	0	0	0
1.6711	0	0	0	0	8.3162	1.7832	3.103	7.1093	4.4042	4.8436	8.5068	0	8.9524	0.78334	2.0644	0	0	0	0	0	0	0	0	0	0	0	0	0	0	0	0	0	0	0	0	0	0	0	0	0	0	0	0	0	0	0	0	0	0
41.211	16.331	0	0	0	0	0	0	0	0	0	0	0	0	0	0	0	0	0	0	0	0	0	0	0	0	0	2.6338	0	0	10.971	13.736	10.969	10.745	15.226	15.959	13.985	17.527	40.644	48.834	69.629	94.843	96.893	112.85	129.23	124.64	164.93	172.49	191.64	214.37
8.0716	2.6362	0	0	0.88612	0	0	0.47011	0	0	0	3.6471	0	0.27127	0	0	0	1.4736	8.4976	0	0	0	0	0	0	0	0	1.1695	1.2277	0	0	0	5.5251	0	0.36286	0	4.0658	0.80451	2.1575	0	0	0	0	0	0	0	0.35365	0	0	0
10.214	0	0	0	4.3027	0	0	0	0	0	0	0	0	0	0	7.2076	20.846	62.044	97.783	91.762	136.53	167.3	205.3	229.01	265.08	316.12	363.34	357.75	388.66	402.65	426.03	441.89	499.92	507.35	493.14	501.2	515.64	495.46	508.33	509.64	513.84	524.98	501.74	522.79	538.65	534.88	524.83	513.98	533.97	531.17
0	0	0.40587	0	0	10.453	4.2163	8.1631	13.533	15.218	8.9225	13.499	3.0867	11.027	10.647	10.47	21.53	31.155	13.899	22.039	22.2	14.144	12.965	17.477	16.089	38.023	18.003	14.89	20.03	21.928	17.07	16.902	13.316	17.568	15.607	15.753	14.923	17.981	21.037	17.818	25.541	16.163	23.958	17.24	21.907	9.6425	23.238	17.898	6.8533	7.2661
0	0	0	4.8877	7.3604	15.352	13.709	9.1644	12.857	10.051	21.015	18.017	28.839	15.304	20.128	10.339	16.766	22.262	21.519	6.834	1.2896	1.1494	0	11.086	11.581	0.68354	0	0	0	0	0	1.207	0	5.2547	0	0	0	0	0	0	0	1.9157	0	0	0	0	0	0	0	0
19.53	0.76887	0	0	0	0	2.093	0	0	0	0	0	0	0	0	0	0	0	0	0	0	0	0	0	0	0	0	0	0	0	0	0	0	0	0	0	0	0	0	0	0	0	0	0	0	0	0	0	0	0
23.186	10.747	0	0	0	0	0	0	0	0	0	0	0	0	0	0	0	0	0	0	0	0	0	0	0	0	0	0	0	0	0	0	0	0	0	0	0	0	0	0	0	0	0	11.335	24.51	24.387	31.673	50.355	75.522	91.378
0	0	0	0	4.3142	2.741	20.576	6.4231	2.6536	2.9898	7.4282	17.254	10.066	7.522	15.095	23.376	33.177	26.224	29.567	27.249	29.755	35.887	45.423	62.172	68.332	81.314	85.31	96.286	106.3	111.04	126.95	131.1	139.82	148.79	156.64	159.15	165.34	183.07	186.97	185.64	188.7	195.96	205.05	204.79	210.26	209.14	200.99	210.05	208.5	218.62
0	0	0	25.097	35.664	0	6.3163	6.2215	16.125	0.88821	0.941	18.395	1.5069	10.894	13.445	0	0	0	5.2577	0.56454	0	0	0	0	0	0	0	0	0	0	0	0.38456	0	0	0	0	0	0	0	0	0	0	0	0	0	0	0	0	0	0
18.84	12.053	0	0	0	0	0	0	0	0	0	0	0	0	0	0	0	0	0	0	0	0	0	0	0	0	0	0	0	0	0	10.636	6.3272	0.9754	0	0	4.9023	0	0	0	0	0	8.2611	0	0	0	0	0	0	0
5.7737	0	0	0	0	0	5.1439	0	0	0	0	0	0	0	0	0	0	0	0	0	0	0	0	0	0	0	0	0	0	0	0	0	0	0	0	0	0	0	0	0	0	0	0	0	0	0	0	0	0	0
30.674	12.169	0	0	0	0	0	0	0	0	0	0	0	0	0	0	0	0	0	0	0	0	0	0	0	0	0	0	0	0	0	0	0	0	0	0	3.8055	6.8298	25.955	35.67	98.404	124.3	180.32	206.39	256.11	266.19	267.33	273.76	365.35	378.8
4.2141	0	0	0	0	4.3585	6.635	7.6622	4.5061	11.798	15.155	0	9.9987	15.81	20.695	33.618	29.769	80.966	95.27	98.436	121.63	134.57	157.8	200.57	208.19	322.49	315.07	283.84	301	320.96	339.53	353.61	437.53	363	384.36	408.95	421.55	429.07	433.64	461.59	511.57	551.35	579.11	618.83	646.79	733.95	775.25	823.65	827.5	831.5
0	0	0.84574	13.14	15.543	11.966	6.7317	25.735	9.7846	21.794	17.996	23.14	21.523	24.329	31.917	22.531	20.39	13.103	10.067	1.1989	12.017	6.094	0	7.6403	0	11.485	0	5.9677	9.4173	28.355	18.214	28.783	25.553	35.566	16.838	46.015	30.726	39.611	38.68	31.749	39.377	36.123	39.942	36.348	45.493	29.153	40.162	40.928	23.797	35.6
2.7264	20.845	0	0	0	0	0	1.0728	0	12.53	13.167	19.707	26.16	31.503	31.528	41.885	48.867	53.165	89.377	80.228	71.219	67.162	78.703	72.24	74.505	80.107	77.302	88.282	92.876	91.881	96.701	87.931	112.55	102.94	105.89	80.197	93.495	88.505	73.952	66.789	65.209	74.359	69.899	64.904	56.287	66.991	66.065	57.913	50.219	56.755
0	2.8198	0	0	3.2627	0	33.759	28.691	27.11	15.718	48.994	31.888	31.195	35.467	26.409	38.146	41.16	30.561	24.433	0	39.19	47.112	41.69	43.111	46.454	29.97	57.025	67.463	73.381	66.276	69.478	69.191	51.938	73.647	56.519	67.521	49.164	68.488	55.669	46.206	50.259	55.833	44.672	31.269	30.701	36.262	27.845	26.357	34.273	25.634
0	0	0	0	6.8932	7.4309	20.395	8.8795	17.803	19.163	27.848	31.653	33.086	32.649	36.18	46.884	52.543	49.506	56.503	47.663	57.023	47.571	48.236	55.769	61.623	63.729	63.037	59.807	47.968	53.803	52.402	51.067	52.976	55.12	58.726	56.111	62.745	65.14	74.31	69.15	59.271	78.961	64.219	73.65	72.079	60.069	62.753	66.162	66.545	81.833
18.43	3.2136	1.135	0	0	0	0	3.7462	0	0	0	0	0	0	0.25868	0.12505	0	0	2.3153	3.6711	4.4122	0	0	0	2.5338	0	2.9597	3.3872	1.2272	3.0959	0	0	2.5534	0	0	0	0	0	0	0	0	0	0	0	10.809	0	0	0	0	0
22.544	4.961	0	0	1.0278	0	0	0	0	0	0	0	0	0	0	0	0	0	0	0	0	0	0	0	0	0	0	0	0	0	0	0	0	0	0	0	0	0	0	0	19.174	26.576	43.666	39.828	32.129	36.21	58.962	55.934	67.386	73.254
0	0	0	0.43247	0	10.957	0.37417	10.563	9.1993	10.983	12.879	21.043	17.266	21.748	24.979	21.421	39.02	58.999	64.119	75.906	91.102	110.07	123.43	146.62	146.21	165.16	180.56	175.26	211.66	212.15	216.2	235.7	280.87	310.69	312.49	355.23	378.13	391.16	417.01	446.03	493.89	508.86	522.76	536.11	548.93	550.22	565.4	580.14	569.73	559.06
0	0	1.307	0.3249	7.3072	0.61614	2.8134	0	1.6813	1.9784	8.6669	9.2164	1.992	0	11.434	0.23821	4.2954	7.9881	9.1204	11.242	15.553	10.123	17.355	15.604	12.281	12.997	18.742	12.508	16.236	15.928	23.724	26.265	29.7	36.336	45.842	55.189	68.928	75.833	87.198	96.505	111.27	117.8	136.89	143.09	174.8	171.09	175.3	176.75	196.51	190.02
5.7705	0	3.2358	0	6.3307	0	0.9881	3.4685	0	3.8118	0	3.7586	0	0	1.6564	0	0.54364	0	2.6032	0	1.0804	0	0	0	0.25598	0	0	5.2266	3.255	0	0	0	0	0	0	0	0	0	0	0	0	0	0	0	0	0	0	0	0	0
11.045	0	0	0	0	0	0	0	0	0	0	15.54	0	0.15705	9.0076	9.8579	0	24.336	28.651	4.5727	4.9556	1.6371	12.68	18.504	16.09	20.076	28.024	17.152	20.569	24.506	21.449	30.861	31.294	16.851	24.182	33.049	51.588	44.688	83.391	91.212	113.98	123.13	150.09	185.94	243.26	227.79	260.14	266.35	278.79	309.1
0	0	0	0	0	0.97585	8.1992	0	5.1379	7.8617	5.8347	9.113	19.761	25.429	27.847	47.75	65.56	80.389	86.369	102.78	127.15	136.49	164.46	203.71	240.52	274.06	305.83	349.59	403.13	437.8	462.22	491.3	504.55	595.78	580.2	591.93	637.21	639.53	666.28	670.49	665.38	801.03	823	830.55	847.32	888.1	889.33	898.37	917.6	941.41
2.8085	0	36.469	0	0	0	0	0	25.452	33.597	32.067	33.425	32.918	14.739	51.692	41.406	43.373	57.975	69.399	84.05	93.606	67.838	99.225	116.16	144.47	141.06	184.44	182.27	229.34	218.17	251.02	252.08	270.83	280.97	277.58	288.53	326.4	323.49	346.14	390.88	449.72	462.35	524.36	573.13	650.94	714.51	764.69	825.34	853.1	864.37
0	0.93281	0.31877	2.0991	1.8407	0.25026	0	0	2.8667	0	3.4948	6.704	0	0	0	0	0	0	0	0	0	0	0	0	0	0	0	0	0	1.4208	0	3.5155	0	5.6401	2.9047	6.3004	12.12	4.5014	12.925	16.829	11.256	11.692	22.808	16.232	28.184	17.217	21.966	38.739	40.103	14.177
16.831	9.372	0	0	0	0	0	0	0	0	0	0.86502	0	0	0	0	0	0	0	0	0	0	0	0.42138	9.6649	9.4878	5.2529	5.3339	17.197	19.957	22.104	30.755	24.949	33.802	32.625	35.18	30.326	30.589	35.654	35.908	46.032	31.34	30.503	23.678	28.718	27.829	23.971	29.379	27.628	35.06
0	0	9.5672	3.1627	0	4.4481	3.7636	4.4106	5.7581	10.138	7.4309	8.9264	1.337	4.958	1.0577	9.2283	1.6314	4.5089	0	0	0	0.33053	0.73912	2.3418	0	0	0	0	7.1977	3.7874	3.9319	4.2171	0	2.5203	0.16116	9.0423	11.322	5.4237	1.3223	0	0	0	0	7.8818	3.8119	5.0704	6.2469	15.663	10.261	18.518
0	4.3556	1.9592	0	0	0	1.731	4.5382	2.8169	0.79941	19.911	23.471	14.515	17.568	31.259	28.117	36.218	40.233	62.359	53.966	52.224	51.705	57.918	69.064	71.471	81.052	95.818	75.282	77.037	89.568	81.179	100.02	96.318	99.113	85.647	88.989	97.323	94.303	100.34	91.169	102.85	105.73	107.04	112.38	120.13	115.74	121.7	118.06	117.39	120.48
4.5206	8.3752	0	0.77749	0	0	0	0	0	0	3.7955	2.7826	0	3.1878	3.8649	0.65076	5.7213	4.2331	4.8447	0.084576	0	0	0	0	0	3.7673	6.186	2.3743	3.0604	9.0733	0	0	0	0	0	0	0.89741	0	8.5074	11.107	10.662	7.5028	9.2973	7.1748	17.177	14.383	16.297	22.817	12.862	13.178
0	0.68978	1.0005	0	4.9081	3.1053	0	10.41	41.036	93.68	181.6	274.9	396.41	506.36	638.53	726.91	877.24	984.12	1078.7	1144.6	1233	1324.1	1343.2	1426.5	1441	1491.1	1492.1	1509.2	1576	1584.5	1650.7	1676.4	1719.7	1702.6	1684.5	1705.9	1698.4	1736.6	1681.1	1681.3	1704.9	1702.8	1715.5	1757.5	1760.3	1735.7	1763	1677.8	1781.4	1523.4
0	0	2.0255	0	6.8598	0	5.0658	4.8728	0.96834	4.5632	2.0369	0	2.8038	2.3523	10.512	0	6.3629	11.526	8.7933	1.7027	0.47181	10.088	9.4925	9.7439	15.62	24.218	12.879	15.824	18.519	31.813	33.59	42.348	48.551	46.898	50.753	48.737	42.373	36.827	47.254	39.114	47.635	42.035	39.207	53.877	46.297	53.614	48.487	50.844	52.346	53.381
4.2615	0	0	0	0	9.8365	7.7608	1.9984	3.6812	5.7836	1.6445	0	0	0	0	0	0	0	0	0	0	0	0	0	0	0	0	0	0	0	0	0	0	0	0	0	0	0	0	0	0	0	0	0	0	0	0	0	0	0
4.2403	2.9138	0.48969	2.3693	0.44143	0	0	0	0	0	0	0.39181	0	0	0.31757	0	0	0	0	0.55707	0	0.065915	6.5352	28.955	59.171	96.018	117.89	130.82	189.63	201.82	227.1	236.44	278.09	308.44	305.89	304.65	309.51	324.2	354.63	349.85	367.43	353.22	374.67	361.19	376.69	395.87	373.54	377.57	389.44	394
1.6055	0	0	1.7636	6.1014	2.4248	0	1.3246	2.7158	0	0	0	0	7.4728	30.242	32.898	50.253	64.796	80.761	74.668	86.663	93.988	85.508	102.12	113.99	121.95	119.34	131.13	112.99	130.68	140.67	146.59	147.59	150.35	143	139.13	139.07	127.29	131.98	130.61	131.67	134.99	130.15	134.82	96.406	103.57	119.96	122.05	106.61	111.99
0	0.1549	0	1.2029	0	0	8.3355	0	0	0	0	0	0	0	0	8.5204	5.2816	3.8238	6.3245	0	0.054671	0	0.56666	5.3574	5.7845	0	0	9.0195	8.4554	18.059	11.066	16.437	10.991	20.639	18.715	23.002	32.25	21.879	28.175	24.048	15.66	26.079	28.489	36.43	45.725	55.174	46.564	56.932	62.013	79.172
9.5684	5.1087	2.6535	1.6725	0	0	0	0	0	0	0	0	0	0	0	0	0.17745	0.50727	11.487	3.4284	1.9613	0	3.6435	0.63204	1.4832	0	0	0	0	0	0	0	0	0	0	0	0	0	0	0	0	0	0	0	0	0	0	0	0	0
0	0	0	7.1024	0.97385	1.9968	4.5481	0	2.8588	0	8.8745	8.8186	0	0	6.6421	2.2301	8.1839	10.809	9.5162	4.8407	10.1	12.829	16.801	9.8135	13.64	7.8807	1.1427	10.713	2.8021	6.6013	16.161	9.4957	11.98	16.341	23.084	18.695	22.278	17.744	18.672	17.418	26.488	20.417	35.945	25.818	41.583	31.844	35.012	34.643	47.736	44.657
44.667	17.87	0	0	0	0	0	0	0	0	0	0	0	0	0	0	0	0	0	0	0	0	0	0	0	0	0	0	0	0	0	0	0	0	0	0	0	0	0	0	0	0	0	0	0	0	0	0	0	0
12.747	0	0	0	9.9064	0	0	5.7454	0	0	0	0	0	0	0	0	0	0	0	0	0	0	0	0	0	0	0	0	0	0	0	0	0	0	0	0	0	0	0	0	0	0	0	0	0	0	0	0	0	0
14.973	0	0.93921	0	0	0	0	0	1.3627	10.252	0.35926	3.1226	2.0965	9.8368	5.3875	7.3699	3.1618	6.8945	12.81	19.003	10.18	1.1629	0	0	0	1.3818	0	0	0	0	3.5438	0	4.271	0	6.0265	7.191	0	0	8.9589	0	1.5952	3.5304	2.5966	3.4811	0	0	0	0	8.4667	4.5271
1.092	0	6.6584	3.2553	0.24186	0	0	5.9065	0	1.5746	3.4058	6.529	15.993	14.148	13.365	13.271	17.172	15.62	28.745	26.184	40.865	38.031	45.684	53.691	63.575	81.11	89.871	106.98	112.09	124.99	130.39	132.92	127.31	150.4	120.71	144.92	133.55	154.97	141.47	133.04	134.74	140.36	145.98	134.45	154.52	149.86	131.49	144.77	131.09	140.01
0	0.48671	0.57993	0.47941	8.3173	3.4689	0	9.0837	1.776	6.2566	4.6709	16.933	20.636	31.09	50.229	53.561	66.576	90.006	134.07	137.11	155.21	104.72	113.23	112.45	118.86	127.65	128.89	147.57	150.37	143.78	156.53	158.86	163.05	172.4	146.26	167.15	163.99	170.59	189.04	181.08	193.56	211.01	204.4	218.5	241.71	230.95	245.11	249.15	251.52	264.26
13.375	3.0709	0	0.015923	0	0	0	0	0	0	0	0	0	0	0	0	0	0	0	0	0	0	25.276	69.795	138.94	205.9	288.59	374.12	490.08	558.51	654.81	763.92	850.56	924.13	1013	1092.2	1215.6	1233.3	1325.4	1380.4	1359.4	1419.6	1512.6	1548.5	1645.9	1583.5	1708.1	1701.8	1713.2	1772.3
31.308	3.6201	0	0	0	0	1.4573	0	0.12782	0	0	0	0	0	0	0	0	0	0	0	0	0	0	0	0	0	0	0	0	0	0	0	0	0	0	0	0	0	0	0	0	0	0	0	0	0	0	0	0	0
14.452	5.0401	0	0	0	0	0	0	0	0	0	0	0	0	0	0	0	0	0	0	0	0	0	0	0	0	0	0	0	0	0	0	0	32.463	25.238	38.04	33.948	35.535	48.951	79.789	92.436	97.962	122.95	112.78	113.74	106.33	111.86	104.55	122.98	130.38
0	1.7747	0	0	0	8.553	4.6001	14.138	12.37	24.392	19.024	27.387	29.639	25.158	34.967	21.748	17.02	2.3699	7.8479	0	10.721	0	0	0	0	0	0	0	0	0	0	0	0	0	0	0	0	0	1.2777	3.8093	4.627	8.2292	7.5938	13.061	13.43	7.6516	7.9081	8.8808	0	0
0	10.234	0	0	0	10.326	2.6325	10.475	7.3018	7.0974	7.8463	21.923	13.07	19.269	19.42	20.696	32.213	51.488	45.579	58.265	74.383	95.795	106.06	138.19	168.38	204.35	231.75	244.84	287.87	328.81	352.64	390.08	418.34	446.35	454.2	485.3	491.23	512.86	538.15	543.62	546.38	540.86	542	562.05	581.83	579.2	560.68	566.57	561.38	560.52
0	8.0426	2.0449	0	0	8.9253	0	3.8475	0	0	9.4262	21.511	20.663	9.4169	14.629	12.138	13.928	30.201	15.368	19.656	23.248	27.997	23.128	46.978	45.456	44.314	33.042	51.454	13.175	19.062	13.724	6.288	8.3587	15.658	11.39	10.846	8.8181	14.103	15.386	13.813	10.775	4.2843	6.0405	4.836	0	0	8.0502	0.090959	0	0
20.114	10.237	0	0	0	0	0	1.2397	2.2792	0.049786	19.132	13.579	13.531	57.7	42.656	55.181	50.316	67.025	75.974	123.39	137.51	144.37	158.12	156.36	157.12	133.17	127.45	143.25	134.17	144.3	151.41	162.16	143.35	133.56	150.45	136.26	138	150.67	137.83	124.63	134.73	141.87	138.35	121.77	128.13	142.45	140.31	131.91	77.736	130.71
0	0	2.3741	1.0111	7.2271	8.124	0	1.3817	0	3.3489	7.3794	10.928	16.178	22.567	31.168	37.798	50.86	65.194	80.058	121.91	143.79	125.58	141.78	157.73	167.6	175.92	188.39	199.49	219.79	226.04	243.46	246.05	242.83	255.09	239.28	257.42	251.73	251.19	254.78	268.11	266.58	278.23	297.33	303.92	307.21	315.69	329.75	355.91	349.74	359.88
23.547	9.0406	0	0	0	0	0	0	0	9.0902	18.992	19.725	22.592	39.658	38.776	46.291	45.672	58.241	57.058	67.259	69.759	77.932	81.724	82.759	91.201	93.801	91.742	90.394	96.215	94.023	86.76	83.466	73.674	85.207	82.424	83.606	80.623	88.089	91.363	105.64	99.891	106.14	87.455	86.811	90.218	81.759	77.545	86.988	81.516	96.554
1.3595	0	0	2.5543	3.8473	0	0	0	0	0	0	4.2745	0	0	0	0	0	0	0	0	0	0	0	0	0	0	0	0	0	11.906	17.833	42.353	43.944	56.281	56.673	67.941	76.943	85.59	98.353	118.65	124.5	127.37	136.92	157.31	154.47	158.12	164.83	164.34	171.65	167.55
16.39	0	1.3381	0.5106	6.0233	0	0	0	0	0	0	0	0	0	0	0	0	0	0	0	0	0	0	0	0	0	0	0	0	0	0	0	0	0	0	0	0	0	0	0	0	0	0	0	0	0	0	0	0	0
5.8816	0	0	0	0	0	15.341	0	0	3.1371	2.3105	2.212	0	0	0	1.5116	4.3735	4.1471	0	2.3819	0	0	0	0	0	0	0	1.8241	1.2612	11.231	10.482	8.0986	8.8597	27.986	11.659	16.978	16.195	25.089	27.504	24.008	27.49	35.582	43.583	47.667	45.533	45.642	49.914	60.048	65.17	70.114
0	0	3.6314	14.765	17.993	2.5902	22.061	13.686	17.048	15.816	8.3973	19.955	13.352	4.4837	15.442	0	0	0	0	0	0	0	0	0	0	0	0	0	0	0	0	0	0	0	0	0	0	0	0	0	0	3.069	14.382	5.7394	18.86	4.4931	2.9317	18.818	9.6907	22.164
30.082	10.075	0	0	0	0	0	0	0	0	0	0	0	0	0	0	0	0	0	0	0	0	0	0	0	0	0	0	0	0	0	0	0	0	0	0	0	0	0	0	0	0	0	0	0	0	0	0	0	0
0	0	0	10.194	5.7168	8.0903	0	3.7537	0	3.6919	7.3114	10.3	20.017	13.622	12.361	11.334	12.279	6.9737	10.953	11.34	15.906	13.374	9.2994	11.517	0.13482	7.584	3.7006	13.685	13.042	20.678	29.821	23.558	21.062	30.774	7.307	26.555	47.668	68.246	77.965	104.97	125.01	161.51	181.64	223.36	252.35	278.6	313	354.32	389.49	406.13
0	4.2505	3.5536	0	0	4.1503	0	8.6692	4.9187	11.101	13.729	12.434	6.0168	14.238	13.404	20.892	16.307	18.402	10.982	5.4899	11.186	8.0386	22.79	16.351	21.512	14.688	15.913	16.911	35.225	38.057	42.683	46.31	61.415	80.234	79.962	94.961	102.29	115.07	117.71	127.13	137.23	148.07	145.92	126.07	124.55	129.44	135.13	140.99	141.16	145.09
0	0.39619	0	0	2.5415	7.0801	0	3.7839	0	1.6873	2.0509	6.808	7.4259	14.51	11.582	16.575	23.627	20.115	13.982	11.832	10.843	13.218	3.0543	17.227	14.767	7.7852	15.052	0	5.1741	10.698	12.233	0.6196	0	2.7466	0	1.9609	0	9.3775	12.388	9.6781	18.103	14.183	27.258	24.592	37.354	24.045	48.24	52.882	49.602	47.303
0	0.81607	0.12728	2.0515	7.5373	1.7771	0	7.1849	5.2346	9.3113	12.754	16.216	20.933	28.537	28.455	23.869	26.112	23.96	31.427	37.557	46.941	53.334	62.92	72.717	72.677	91.126	95.825	115.1	137.14	147.98	174.76	180.32	188.93	208.11	208.35	243.01	235.71	253.13	269.28	267.54	281.96	288.45	302.47	312.21	313.47	317.42	325.99	346.12	333.7	355.33
0	2.1596	0	1.0435	1.8839	6.1084	5.0164	8.2275	6.0737	2.7708	10.992	4.3108	0	3.9071	0.35392	9.5363	7.8158	5.1918	0	0	0	0	0	0	0	0	0	0	0	0	0	0	0	0	0	0	0	0	0	0	0	0	0	0	0	0	0	0	0	0
27.587	0	0	3.3598	0	0	0	0	0	0	0	0	0	0	0	0	0	0	0	0	0	2.1834	6.8301	11.027	5.5016	0.90721	4.281	1.55	0	0	0	0	6.7939	9.7679	7.8272	0.89159	0.89663	0	0	0	0	0	0	0	0	0	0	0	8.3708	34.246
0	0	3.9617	3.7631	5.6064	3.9085	0	0	0	1.6219	0.16384	7.1962	3.5963	6.7369	3.7348	0	0	0	0	0	0	0	0	0	0	0	0	0	0	0	0	0	0	0	0	0	0	0	0	0	0	0	0	0	0	0	0	0	0	0
5.7113	6.5257	3.4321	0	0	1.0482	0	2.7859	0	0	0	3.5103	0	0	0	0	0	0	0	0	0	0	0	0	0	0	0	0	0	0	0	0	0	0	0	0	0	0	0	0	0	0	0	0	0	0	0	0	0	0
0	0	0.60895	3.3661	7.757	6.9385	0	2.0568	0.6899	9.6287	2.3335	14.59	11.526	4.3711	13.912	8.9308	1.9537	9.8657	8.1015	12.6	19.542	24.64	23.208	13.349	13.57	27.714	18.697	27.675	34.984	42.733	43.85	44.458	46.007	51.101	32.196	58.882	44.929	51.098	40.669	36.003	43.275	49.469	39.221	37.755	41.688	46.356	36.884	42.425	27.22	42.761
6.2985	0.42202	0	1.7827	0	0	0.78396	0	0	0	0	0	0	3.0042	11.927	6.0901	17.171	18.828	25.399	23.968	22.086	22.745	22.861	22.821	18.382	26.583	24.421	27.759	24.648	30.443	31.369	41.984	29.427	37.593	25.967	28.077	39.89	34.352	36.477	24.261	33.512	27.051	29.067	35.385	37.435	23.109	20.329	11.134	15.941	9.9988
1.613	6.0469	1.8195	0	0	1.4732	3.4718	4.7212	5.9913	7.8294	8.683	3.441	4.1149	7.9081	11.164	15.957	8.0922	11.365	11.451	9.5724	11.875	8.203	12.916	15.982	16.668	11.902	3.5693	4.9453	16.415	7.4772	0	0.85878	0	0	0.86717	1.6734	0	0	0.1174	0	0	0	0	2.0753	0	0	0.49064	5.0205	0	2.636
4.1992	4.3463	0	5.9963	0	0	0	5.6589	28.929	69.804	133.49	209.08	254.04	324.78	386.45	455.59	546.46	602.9	696.98	761.97	853.3	904.06	950.96	1003.5	1067.1	1081.4	1151.9	1181.6	1253.2	1243.6	1259.2	1302.9	1311.7	1321.2	1319.1	1362.9	1406.3	1427.8	1462.3	1460.4	1463.7	1436.2	1414.6	1432	1433.8	1445.2	1435.8	1453	1442.6	1448.4
2.2467	7.2422	0	0	0	6.1259	0	0.6276	0	0	4.1685	8.7312	3.345	4.6568	6.5062	18.298	37.591	57.629	55.691	87.438	109.75	140.49	173.61	194.14	220.41	244.91	259.77	278.26	302.32	333.89	338.56	364.01	382.27	413.48	409.58	419.63	437.33	448.17	456.09	443.94	450.4	454.01	469.4	463.26	466.85	456.97	489.87	479.88	473.13	477.62
0	2.7932	0	0	4.8709	12.629	0	5.1725	0	0.91075	0	2.4063	0	11.469	12.248	4.306	14.254	11.372	0	0	0	4.7746	0	2.7861	0	0	0	0	0	11.935	3.3743	1.0881	0.68545	0	0.31597	7.0748	2.4079	11.554	15.348	6.8689	10.221	3.2369	10.729	8.3445	0	0	0	0	0	0
7.6721	5.5272	0	0.62821	0	0	0	0	0	0	0	0	0	0	0	0	0	0	0	0	0	0	0	0	0	0	0	0	0	0	0	0	0	0	0	0	0	0	0	0	0	0	0	0	0	0	0	0	0	0
9.3044	1.5833	0	0	0	0	0	0	0	0	0	0	0	0	0	0	0	0	0	0	0	0	0	0	0	0	0	0	0	0	0	0	0	0	0	0	0	0	0	0	0	0	0	0	0	0	0	0	0	0
0	1.4853	0	0	0	11.869	0.12654	9.9253	7.7889	6.7014	2.7985	14.135	12.672	21.41	24.742	20.773	30.384	34.568	16.051	18.176	10.391	13.495	9.8444	8.7263	12.488	3.9441	19.22	15.702	35.11	47.769	56.395	64.02	80.891	93.66	104.45	114.06	120.15	133.19	152.47	153.23	161.51	151.21	165.93	162.62	183.52	166.07	176.82	169.66	168.59	167.71
17.329	3.2064	2.9483	0	0	0	0	0	0	0	0	3.0306	2.6559	13.977	21.573	29.752	49.978	52.975	76.667	89.456	94.973	98.571	100.36	127.19	122.33	134.07	138.18	144.26	161.78	148.3	180.08	185.57	183.81	189.09	193.26	191.22	185.42	186.28	198.14	183.32	201.76	200.97	207.62	201.35	198.71	207.66	204.12	194.24	208.14	210.16
0	0	0	1.7875	14.699	13.8	0	10.232	1.5186	0.035472	0	2.3831	4.3342	0.52258	9.1639	0	0	0	2.0451	0	0	0	0	0	0	0	0	0	0	0	34.393	63.278	88.271	127	162.61	190.94	238.02	294.2	337.71	354.21	367.29	393.66	393.96	417.92	448.19	471.66	456.4	476.57	458.51	474.37
0	0.66974	0	0	0.68759	0	8.3786	0	1.5845	1.9683	5.9477	9.2233	13.985	13.746	19.721	29.983	30.639	31.004	24.64	27.282	31.138	27.694	22.71	24.11	30.868	15.685	20.827	27.318	24.752	25.17	15.002	17.114	16.593	12.962	25.28	25.344	19.675	17.207	25.309	17.665	16.018	24.716	21.341	22.519	18.573	20.233	25.367	19.831	16.723	16.294
1.6665	0	3.5744	0	8.4514	0	0	0	0	1.6172	0	3.6824	12.061	12.744	13.669	7.9847	10.144	3.3816	12.3	10.869	22.373	25.508	39.514	59.282	79.766	126.71	149.67	187.63	232.25	279.41	322.82	360.63	404.38	433.01	454.31	494.72	514.96	544.67	568.72	600.19	613.39	624.94	647.41	667.93	688.85	703.41	692.13	739.05	722.61	744.64
22.563	3.2323	0	0	0	1.5943	0	0	0	0.39734	0	3.7659	0	4.515	0	0	0	0	0	0	0	0	0	0	0	0	0	0	0.20916	0	0	1.2421	2.2853	0	3.6039	17.509	15.765	19.296	36.17	43.052	55.477	55.662	68.997	72.575	94.649	99.318	115.19	115.62	129.28	139.58
15.816	6.2705	0	0	0	0	0	0	0	0	0	0	0	0	0	0	0	0	0	0	0	0	0	0	0	0	0	0	0	0	0	0	0	0	0	0	0	0	0	0	0	0	0	0	0	0	0	0	0	0
0	0	0	0.28259	11.418	5.0387	0.84438	1.5408	7.7727	9.7564	2.9932	9.6286	13.279	12.671	32.855	50.899	91.063	146.44	226.1	288.15	350.76	418.5	521.75	570.3	630.81	750.55	864.8	826.58	897.97	925.95	1066	1072.9	1161.7	1246.1	1238.5	1342.9	1413.2	1403.7	1376.1	1445.6	1470	1459.2	1484.9	1556.8	1539.8	1570.1	1592.1	1643.5	1584.2	1602.6
12.557	0.67884	0	0	0	0.069806	0	0	0	0	0	0	0	0	0	0	0	0	0	0.23807	11.724	13.719	25.182	32.562	31.589	51.249	39.022	61.818	66.75	71.641	71.725	75.418	84.827	68.826	64.496	61.888	71.006	71.6	83.212	85.404	86.51	94.144	87.46	76.178	83.511	85.289	78.51	87.905	81.315	88.596
0	0	0	5.5782	4.4214	0	6.3692	0	9.1706	0	8.3494	4.0517	2.0094	4.2559	15.431	10.817	16.737	15.811	24.465	28.462	45.991	40.709	44.853	51.737	52.132	47.599	51.645	53.92	60.124	71.23	70.652	74.037	69.979	66.956	73.044	77.212	97.021	84.193	91.68	92.119	103.38	105.08	118.48	115.94	135.93	125.97	137.97	136.23	130.52	121.15
35.49	10.261	0	0	0	0	0	0	0	0	0	0	0	0	0	0	0	0	0	0	0	0	2.1111	0	1.2046	0	0	0	3.1562	0	1.3337	11.971	10.03	15.984	19.007	28.505	26.809	19.378	16.988	25.634	46.168	27.529	21.214	27.145	31.038	21.407	26.847	28.317	24.21	44.969
16.944	1.0122	0	0	0	0	0	0.59527	0	9.4986	23.971	27.032	35.787	40.001	69.194	66.403	72.355	99.625	129.85	134.05	137.08	138.12	138.38	155.59	161.68	159.01	167.35	173.54	173.85	187.76	176.46	184.98	193.73	188.21	198.71	194.42	209.03	195.56	203.83	216.38	219.12	218.76	226.99	231.2	236.73	253.58	261.57	261.32	263	271.11
0	0	0	2.4057	2.14	0	0.89362	0	6.4786	0	0	0	0	0	0	0	0	0	0	0	0	0	0	0	0	0	0	0	0	0	0	0	0	0	0	0	0	0	0	0	0	0	0	0	0	0	0	0	0	0
0	0	2.7518	0	2.4476	0	8.2855	0	0	0	4.2687	5.5763	4.5784	6.2481	4.2372	19.947	25.154	34.802	35.878	21.682	32.675	24.669	27.794	37.654	41.763	38.849	45.938	51.302	56.983	59.927	54.181	61.65	66.183	79.106	78.309	84.425	90.138	100.88	108.01	135.05	105.82	115.33	121.14	137.05	125.97	136.8	136.42	129.9	133.6	149.58
0	0.43016	0	0.35227	0	2.725	0.81954	9.4471	3.5167	6.9251	6.9568	18.395	10.546	14.805	13.308	8.6484	13.457	12.85	5.2698	4.7125	5.3835	7.1098	0.93663	10.791	0	0	0	0	0	0	0	0	0	0	0	0	0	0	0	0	0	0	0	0	0	0	0	0	0	0
7.231	0	0.63469	0	0	0	4.1843	0	0	0	0.88228	0.38004	1.9636	2.7458	2.8072	8.2551	10.272	18.609	18.491	12.508	15.758	12.328	16.843	24.252	25.784	18.562	23.861	27.327	32.916	36.258	37.551	38.69	44.909	59.087	60.563	63.379	77.878	65.709	72.899	87.815	84.059	112.59	117.33	113.85	113.05	146.64	119.69	141.42	118.54	151.25
13.901	8.1696	0	0	0	0	0	0	0	0	0	0	0	0	0	0	0	0	0	0	0	0	0	0	0	0	0	0	0	0	0	0	0	0	0	0	0	0	0	0	0	0	0	0	0	0	0	0	0	0
14.324	0	0	0	2.9822	0	0	0	0	0	0	3.223	0	11.621	11.625	14.124	0	34.981	40.983	29.959	29.376	27.389	37.555	37.571	46.002	47.924	51.229	60.463	57.799	46.988	59.416	66.939	73.987	68.089	77.495	80.73	72.12	72.727	90.962	85.713	87.02	81.698	95.23	90.759	94.88	97.121	105.7	89.403	93.031	98.485
1.8879	0	0	0	6.0744	4.5015	13.589	7.5446	12.764	7.3148	17.044	19.27	12.169	20.758	20.438	24.584	14.149	29.257	33.417	26.908	30.736	27.557	24.882	16.799	18.653	19.337	17.921	20.428	17.106	14.255	21.33	24.703	23.284	11.826	13.599	11.947	25.173	17.912	21.71	2.4094	8.9162	4.6942	3.9496	3.3375	5.8645	8.8528	7.4031	11.221	3.1187	7.7676
19.224	6.8057	0	0	0	0	0	0	0	0	0	0	0	0	0	0	0	8.9065	15.033	9.8479	12.069	19.229	19.405	42.255	65.72	60.26	80.314	88.732	122.72	130.25	151.21	181.2	189.51	219.95	234.5	258.16	254.72	248.72	274.73	297.6	318.45	341.41	357.32	354.45	357.15	336.11	362.24	357.3	378.86	394.64
5.4167	1.6179	0	3.7046	0.7906	0	0	0	0	0.074451	0	5.7049	2.9245	0.40987	6.0675	5.9392	0	0	0	6.8137	6.3516	8.5473	8.4626	20.086	35.112	30.391	36.831	41.986	54.974	55.345	64.035	56.865	57.354	67.301	72.887	73.024	73.093	77.654	86.958	74.725	85.888	77.19	80.384	80.016	79.918	72.397	82.799	87.502	83.28	77.685
18.067	2.9961	0	0	3.5424	0	0	0	0	0	3.0792	0	0	0	5.0276	0	0	2.5307	5.0302	0	0	0	0	0	0	0	0	0	0	0	0	0	0	0	0	0	0	0	0	0	7.0705	8.6033	25.17	33.828	52.881	65.413	75.811	84.16	94.562	112.47
0	0	0	9.2146	0	2.7023	7.8727	10.308	21.65	36.217	57.966	57.162	60.797	79.558	59.969	68.472	61.451	83.624	101.19	58.103	63.063	55.636	64.918	65.94	75.035	74.244	78.594	59.992	77.588	75.385	57.532	61.595	52.823	55.281	55.704	54.252	46.87	41.218	42.61	45.681	52.801	58.01	53.308	57.999	68.236	55.288	60.787	65.059	67.799	68.051
22.481	4.417	0	0	0	0	0	0	0	0	0	0	0	0	0	0	0	0	4.9206	0	0	0	0	0	0	0	0	0	0	0	0	0	0	0	0	0	0	0	0	0	0	0	0	0	0	0	0	0	0	0
20.536	9.3363	0	0	0	0	0	0	0	0	0	0	0	0	0	0	0	0	0	0	0	0	0	0	0	0	0	0	0	0	0	0	0	0.37937	0	0	0	0	0	0	0	0	0	0	0	0	0	0	0	0
39.678	31.349	11.269	0	0	0	0	0	0	0	0	0	0	0	0	0	0	0	0	0	0	0	0	0	0	0	0	0	0	0	0	0	0	0	0	0	0	0	0	0	0	0	0	0	0	0	0	0	0	0
2.9559	6.3944	0	0	6.1383	0	0.13094	0	1.5923	2.5326	0	0	0	0.10192	2.9715	0	5.3251	9.7514	3.3668	11.996	11.721	18.922	15.598	18.849	23.49	22.49	16.869	21.822	25.608	24.363	29.621	35.971	33.126	27.692	22.78	20.424	25.906	20.983	22.245	12.908	26.318	15.091	13.9	15.135	13.591	7.7527	7.4225	10.006	5.5695	4.1272
0	0	0	0	0.95587	4.6468	8.3582	0	6.9556	0.83152	4.2568	0.87624	1.0294	9.4358	4.2377	9.8792	14.478	18.19	14.78	9.8293	4.6876	0	1.7257	4.2825	7.5568	9.0517	2.8793	5.1949	4.6629	11.25	6.1346	17.285	12.479	11.827	23.264	18.029	22.116	16.178	17.538	18.184	15.237	18.513	16.069	10.93	15.915	17.513	9.4759	15.975	9.1219	22.715
0	0	0	0	8.0638	4.251	15.75	17.274	16.655	18.881	16.377	20.383	25.348	27.068	35.374	25.412	27.964	25.995	30.385	24.878	30.585	32.991	32.023	38.771	39.848	40.884	36.161	42.837	35.027	45.877	43.828	55.022	56.713	58.511	53.66	77.134	92.226	89.135	103.29	96.864	108.08	105.11	112.19	116.03	111.81	107.99	110.25	110.59	113.25	112.22
0.42749	0.15596	0	0	5.5627	0	3.7711	0	0	0	0	0	0	10.818	3.7897	6.223	11.142	23.064	12.934	14.447	9.2918	15.785	22.67	16.072	14.909	21.632	24.509	29.323	46.928	62.601	76.814	98.919	145.15	187.1	240.33	186.71	209.82	323.49	376.54	412.45	462.78	498.67	533.51	563.2	586.24	606.19	632.48	649.91	659.09	698.84
0	20.447	0	0	9.6705	5.2271	0	0	4.3251	0	0.82023	4.3921	0.64668	1.3462	0	0	0	3.8138	0.060428	0	0	0	0	0	4.8035	5.7952	1.7927	36.469	26.862	26.833	34.966	51.699	39.436	63.535	62.801	65.862	62.416	59.701	64.483	72.412	83.138	88.292	98.218	87.923	83.462	58.138	68.978	69.866	78.564	88.011
0	0	0	0	2.431	0	9.2396	0	0	0	0	2.0009	4.9964	0	1.497	2.2929	14.136	8.7833	14.705	10.837	15.15	15.884	23.916	32.134	29.305	29.33	31.474	43.339	41.503	45.799	40.848	36.033	37.432	41.854	50.872	45.418	43.998	50.399	47.224	38.336	42.819	38.214	38.596	33.458	36.69	28.191	33.283	36.318	35.812	38.774
26.757	13.754	0	0	0	0	0	0	0	0	0.44055	0	0	0	2.8886	0	0	0	0	0	0	0	0	0	0	0	0	0	0	0	0	0	0	0	0	0	0	0	0	0	0	0	0	0	0	0	0	0	0	0
0	0	0	0.1788	0	1.6031	5.9372	1.3491	2.779	1.2727	6.0243	7.0548	1.8267	6.9574	14.03	20.177	26.506	31.077	33.602	33.932	39.488	24.71	22.865	26.39	31.181	33.553	31.732	38.553	33.944	40.707	32.8	39.344	27.568	42.558	51.568	46.846	49.957	54.162	54.625	56.499	51.776	67.112	72.441	76.192	68.594	78.487	69.433	81.314	79.903	89.001
10.54	2.9952	0	0	0	0	0	0	0	0	0	0	0	0	0	0	0	0	0	0	0	0	0	0	0	0	0	0	0	0	0	0	0	0	0	0	0	0	0	0	0	0	0	0	0	0	0	0	0	0
3.9995	12.92	0	0.77508	0	0	0	0.85047	0	0	0	0	0	0	0	0	24.907	62.841	106.03	128.76	168.31	203.58	265.12	267.55	291.13	338.11	358.86	390.86	398.79	426.31	444.43	434.86	472.1	501.24	508.52	554.92	556.75	592.62	639.25	684.9	765.79	827.31	885.3	1001.9	1034.6	1121.6	1211	1234.7	1275.9	1334.1
0	0	0	0	0.96606	0.88021	4.8378	0	0	0	0	0	0	0	0	0	0	2.0547	0	0	0	0	0	0	0	0	0	0.57138	0	0	0	0	0	0	0	0	0	0	0	0	0	0	0	0	0	0	0	0	0	0
4.192	2.0947	0.54422	0	0	0	13.257	0	0	0	0	0	0	0	0	10.781	7.7022	5.2512	0.6426	0	0	1.706	0	4.7461	7.1583	11.189	11.124	2.9948	5.9184	17.58	12.144	18.457	30.345	41.103	40.867	35.435	55.653	68.43	80.129	93.707	99.387	123.31	120.79	111.16	165.92	171.79	168.15	179.91	185.6	213.57
0	0	2.237	3.5251	9.1027	0	0	0	0	3.2335	0	9.0422	7.9957	4.0127	7.9577	0	0	0	0	0	0	0	0	0	0	0	0	0	0	0	0	1.6515	0	2.1991	0	7.0135	0	0.51053	5.8873	0	4.1957	2.1882	3.6669	8.6703	3.6432	4.3792	2.7688	7.2368	0.041096	8.6305
0	0	0.050953	3.3367	0	2.4789	9.0275	14.575	39.782	20.631	25.096	20.663	14.634	21.639	22.01	23.488	12.434	18.181	13.323	15.618	19.146	7.4825	12.958	11.331	17.597	11.916	11.206	1.8656	10.374	9.8263	13.285	11.392	0	10.967	14.546	26.144	19.607	22.101	20.841	14.59	17.421	13.528	21.496	30.645	33.124	25.198	40.656	47.863	43.144	45.624
18.277	3.4055	7.4231	0	0	0	0	0	0	0	0	0	0	0	0	0	0	0	4.7368	8.4285	2.0548	10.415	1.4038	4.8957	1.6905	3.6675	0	0	0	0	14.366	14.762	15.362	13.355	10.371	10.307	3.6582	6.5569	8.9687	1.1597	15.245	16.811	9.3342	13.347	6.9943	10.948	9.8702	24.328	31.289	23.701
0	3.8851	0	3.6967	20.518	0	0	3.1587	0	0	0	0	0	0	11.196	0	0	0	0	8.1617	3.9593	8.6373	0	3.9611	12.781	5.7017	0	0	5.0205	0	6.7079	0	0	2.4008	15.307	21.696	41.996	67.9	127.54	185.55	277.09	319.4	387.67	445.26	525.84	587.4	654.71	704.48	735.43	749.71
0	0	0	0	6.3846	0.97546	4.5164	3.0724	0.72595	0	0	0	4.5059	3.7651	8.2891	4.0475	9.1877	10.304	24.021	19.691	16.061	13.308	21.091	21.753	23.115	31.861	28.274	25.387	26.054	36.503	14.438	48.907	38.113	45.031	39.592	42.79	42.94	48.017	48.225	42.351	51.967	48.21	48.162	56.27	45.683	55.4	49.59	56.228	55.036	52.185
0	0	0	6.0154	4.2371	0	0	0	1.7153	3.1694	0.53946	6.2217	7.2374	10.069	11.222	9.4431	0	1.1941	4.6188	6.3047	13.73	16.886	16.942	15.944	7.2357	17.96	8.5427	25.895	23.944	23.685	31.414	34.822	30.758	37.994	28.812	37.319	40.02	38.384	37.923	34.642	28.98	40.484	35.478	34.401	40.417	37.981	29.317	40.408	29.734	36.684
4.1538	1.6016	5.2616	0	0	0	1.8704	0	5.4116	0.85289	2.9495	0	0	0.097151	1.4142	8.8861	3.7532	1.1481	2.178	1.4347	3.5315	2.0914	5.5907	9.3474	0.78256	2.8004	0.64289	0.086059	4.7646	10.59	7.2579	7.1181	0	8.4239	11.037	15.588	17.441	16.808	14.101	13.983	4.3925	0.88739	11.863	12.781	12.263	7.0149	10.65	14.067	6.1073	5.5903
0	0.53151	0	0	0	8.5468	1.0547	5.0987	0	0	0	11.56	5.2158	0	0.72965	0	2.6877	0	0	0	0	0	1.9244	24.174	39.249	59.429	87.431	97.47	124.49	151.93	177.38	201.16	236.06	227.72	277.04	289.23	323.66	348.56	406.61	434.22	461.5	438.11	520.68	535.3	583.07	650.3	663.76	701.7	717.04	777.35
19.989	0	0	0	0.7706	0	0	0	0	0	0	0	0	0	0	0	0	0	0	0	0	0	0	0	0	0	0	0	0	0	0	0	0	0	0	0	0	0	0	0	0	0	0	0	0	0	0	0	0	0
19.597	11.932	0	0	0	0	0	0	0	0	1.7433	0.062665	0	0	0	0	0	0	0	0	0	0	0	0	0	0	0	0	0	0	0	0	0	0	0	0	0	0	0	0	0	0	2.7838	0	4.7071	0	0	0	0	0
0	0	3.3242	1.4638	0	1.4701	2.182	0	0	0	8.5415	8.0807	0	0	0	0	0	0	0	0	0	0	0	0	0	0	0	0	0	0	0	0	0	0	0	0	0	0	0	0	0	0	0	0	0	0	0	0	0	0
1.3854	0	1.1264	0	4.283	1.5465	0	4.2297	4.2238	0	0	12.327	1.9567	5.6167	17.448	9.8788	10.866	8.7841	19.888	31.69	21.324	27.27	14.158	25.177	19.417	34.829	35.144	26.929	41.229	40.55	33.148	40.162	40.21	36.582	42.718	31.001	38.246	41.549	54.85	65.14	92.345	96.102	117.52	138.78	152.78	176.53	206.82	225.35	237.46	251.88
31.04	11.313	0	0	0	0	0	0	0	0	7.986	14.256	10.337	19.865	17.155	18.466	17.221	26.427	24.298	19.483	28.856	23.204	29.938	41.137	67.8	75.331	78.879	96.956	111.94	105.91	131.64	145.59	155.4	183.91	190.07	222.04	226.81	220.7	222.25	253.85	260.12	269.43	245.8	255.27	265.09	250.03	267.09	256.49	274.4	280.44
1.9737	0	0	0	6.093	6.7293	2.519	5.6723	0.032621	2.5297	0	5.1424	0.12691	0	2.8273	0	0	0	0	0	0	0	0	0	0	0	0	0	0	0	0	0	0	0	0	0	4.9659	2.9428	0	0	0	0	0	0	0	0	0	0	0	0
0	2.9067	3.1794	3.064	0	2.8968	0	9.1154	14.136	14.408	8.6839	4.853	4.0583	4.505	2.4392	7.8698	5.7755	5.2095	3.2129	0	0	3.0982	8.5509	8.2565	7.448	0	0.050338	0	4.2545	6.8276	4.3688	5.7998	0	2.9455	10.188	19.643	26.072	33.509	42	45.798	51.223	64.559	76.228	87.744	97.236	107.52	119.77	143.28	129.73	149.74
32.106	9.0051	0	3.3846	0	0	0	0	0	0	0	0	0	0	0	0	0	0	0	0	0	0	0	0.22314	5.8178	15.555	18.518	22.191	9.9853	2.3158	0	0	0	0	0.097301	0	0	0	0	0	0	0	0	0	0	0	0	0	0	0
4.421	0	0	9.7198	17.551	0	0.2778	9.3501	1.9994	2.1789	0	0	0	0	0	0	0	0	0	0	0	0	0	0	0	0	0	0	0	0	0	0	0	0	0	0	0	0	0	0	0	0	0	0	0	0	0	0	0	0
0	0	0	3.7641	13.15	3.2819	0	0	0	0	0	0	12.025	15.578	17.181	8.9787	5.2327	8.3707	11.78	7.6727	16.452	11.232	15.328	11.226	0	12.385	8.9684	23.973	21.373	32.819	39.802	40.97	38.727	57.088	48.228	35.665	47.919	63.973	51.274	64.466	50.701	62.755	57.856	67.242	56.907	58.244	72.565	74.462	64.209	78.705
9.515	4.5332	0	0	7.6143	0	0	0	0	0	0	2.4216	0	0	0	0	0	0	2.3559	0	0	0	0	0	0	0	0	0	0	0	0	0	0	0	0	0	8.7633	9.9391	25.809	18.276	19.336	31.937	32.585	45.53	58.472	57.328	64.947	77.876	75.534	84.516
13.119	0	0	0	0	4.6136	4.679	2.4661	7.9247	6.4021	3.5313	1.4824	4.7304	18.625	9.2451	8.3085	0	2.6816	6.0033	1.567	1.2475	0	0	2.4001	0	2.8236	0	0	0	0	0	0	0	0	0	0	0	0	0	7.616	8.1948	23.727	30.689	29.155	43.752	55.01	63.633	73.797	76.671	112.19
0	0	0	6.9356	6.0144	0	0.92556	4.4347	2.8487	0	3.1021	2.8829	7.4895	10.445	42.975	72.611	147.8	197.92	310.69	378.27	476.3	569.86	663.47	759.83	873.73	962.05	1022.1	1125.5	1111	1230	1229.7	1324.1	1324.5	1388.5	1364.1	1462	1533.6	1501.4	1520.6	1486.6	1562.4	1548.3	1527.8	1530.1	1511	1495	1498.1	1472.1	1464.5	1472.4
0	0	0	0	0	6.2541	13.651	23.504	37.614	55.177	69.262	99.018	99.483	108.98	133.08	144.86	152.98	155.63	156.64	168.98	165.81	179.96	159.16	170.15	175.66	175.16	170	164.85	176.86	178.95	185.47	196.15	196.36	200.54	202.6	215.75	217.85	277.69	295.26	243.38	249.4	256.45	257.9	259.17	274.82	275.39	293.23	287.64	276.36	290.45
0	0	4.1134	2.3632	10.136	2.8552	0	12.408	0	0	0	5.148	10.255	13.964	15.25	18.12	24.932	32.062	63.862	64.722	103.57	112.13	129.05	151.31	146.17	167.32	169.4	184.36	200.24	212.67	240.88	246.97	238.3	247.52	229.47	251.63	248.86	259.59	268.81	269.68	264.61	277.33	266.89	263.77	273.51	270.26	270.42	288.22	259.04	275.02
0	5.6239	5.1897	5.0144	2.6036	2.3931	0	0	0	0	0	0	0	0	0	0	5.5653	12.181	10.546	27.521	12.765	34.668	32.052	51.121	61.662	83.24	93.78	65.61	90.53	124.89	121.93	170.3	250.9	305.6	326.15	314.55	381.13	448.53	459.15	541.36	536.71	572.68	731.16	738.43	813.62	807.86	785.28	870.05	911.24	948.23
32.203	16.196	0	0	0	0	0	0	0	0	0	0	0	0	0	0	0	0	0	0	0	0	0	0.41292	0	0	0	0	0	0	0	0	0	0.5028	0	0	0	0	0	0	0	0	3.157	0.046785	11.601	0	0	0	0.53508	7.9088
12.488	0	0	0	0.64411	0	0	10.319	0	0	0	0.79743	0	0	10.585	9.4443	14.776	26.902	48.562	62.704	72.879	87.514	95.08	116.59	137.91	143.56	145.93	167.07	177.19	189.73	182.33	196.28	203.85	208.36	204.34	212.69	219.24	217.84	213.31	224.46	212.48	211.38	210.6	212.23	212.77	222.55	217.04	211.27	202.41	213.69
23.732	19.351	0	0	0	0	0	0	0	0	0	0	0	0	4.4427	5.9797	1.2127	0	4.5366	7.271	0	5.9922	8.3382	1.904	8.4496	3.3848	6.4546	2.3494	0	2.0001	0	3.1861	13.44	17.278	9.9597	12.542	11.893	5.4279	1.9945	8.9941	7.2098	0.81706	21.499	14.622	12.732	0	0.43023	0.43649	0	0
1.3602	0	2.4742	0	0	9.3475	0	0	0	0.4355	0.94945	11.864	7.504	0	3.0676	0	3.7287	0	0	0	0	0	0	0	0	0	0	0	0	0	0	0	0	0	0	0	0	0	0	0	0	0	0	0	0	0	0	0	0	0
20.397	3.5714	2.908	0	0	0	0	0	0	0	0	0	0	0	0	0	0	0	0	0	0	0	0	0	0	0	0	0	0	0	0	0	0	0	0	0	0	0	0	0	0	0	0	0	0	0	0	0	0	0
0	0	0	7.4967	3.6188	1.7593	0	8.3783	1.314	4.5306	8.2857	8.8737	12.961	11.668	12	7.5643	2.6213	0.84799	0.67143	0	0	0	0	0	0	0	0	0	0	0	0	0	0	0	0	0	0	0	0	0	0	0	3.4127	18.256	12.111	30.28	37.458	45.443	33.851	58.06
0	0	0	4.9228	4.2862	6.5593	4.5941	0	0	0	0	0	0	0	0	0	0	0	0	0	0	0	0	0	0	0	0	0	0	0	0	0	0	3.6913	0.2286	4.2495	10.27	9.0984	12.843	6.8225	14.586	20.371	29.825	24.817	42.66	41.276	42.267	40.658	49.747	52.291
0	0.66047	1.452	3.9658	4.168	1.5998	0	5.414	0	4.5131	9.035	6.9729	14.709	13.671	19.071	15.574	7.7121	10.921	14.949	10.133	23.665	16.746	19.505	16.453	8.5952	23.643	13.968	19.337	22.607	21.547	40.412	30.874	32.235	48.976	33.549	51.11	48.522	57.934	64.085	73.992	68.786	83.73	79.13	83.242	93.492	92.774	97.596	106.88	102.52	113.82
0	0	2.6278	0.94045	0	4.5468	4.8807	8.4097	0.81177	0	0	0	0	0	0	0	0	0	0	0	0	0	0	0	0	0	0	0	0	0	0	0	0	0	0	0	0	0	0	0	0	0	0	0	0	0	0	0	0	0
5.6085	1.5169	0	5.8201	0	3.1825	0.76919	0	0	0	0	0	0	0	0	0	0	0	0	0	0	0	0	0	0	0	0	0	0	0	0	0	0	0	0	1.8411	0	0	0	0	0	3.9217	4.8914	4.5798	18.902	3.7821	0	0	0	0
0	0	0	0	5.6518	6.9819	17.804	29.264	19.893	28.699	32.56	28.676	31.46	43.876	33.671	40.235	38.496	44.995	39.664	44.521	33.511	26.661	28.611	23.038	26.421	23.909	21.233	21.612	21.921	14.36	15.751	23.195	18.738	25.175	24.003	21.852	34.61	33.931	29.473	39.879	44.568	53.596	40.489	42.615	34.54	44.083	45.426	45.216	42.605	42.3
0	3.5196	0	6.0575	9.0555	3.5287	0.40383	4.9847	2.4398	10.687	3.8008	4.8133	15.311	17.466	27.205	15.454	19.741	23.478	26.925	14.001	23.369	0.62547	7.3747	10.776	7.9132	16.733	0	6.9899	21.569	23.973	11.013	16.584	25.884	33.667	17.357	21.923	14.422	12.029	17.542	18.581	17.208	22.071	17.954	20.629	26.889	17.739	13.463	26.212	0	9.6683
27.879	22.775	0	0	0	0	0	0	0	0	0	0	0	0	0	0	0	0	0	0	0	0	0	0	0	0	0	0	0	0	0	0	0	0	0	0	0	0	0	0	0	0	0	0	0	0	0	3.495	7.8045	17.676
0	0	0	2.5919	9.1189	0	7.157	0	0.28563	8.8239	15.384	29.217	32.217	35.772	59.088	50.972	64.358	67.653	75.581	81.159	94.993	79.859	90.037	100.17	96.762	101.94	106.31	100.06	106.89	120.4	126.93	147.22	135.87	143.75	141.04	158.47	167	171.82	173.63	176.47	195.02	202.2	209.01	174.36	189.55	218.03	239.32	247.3	248.44	242.77
3.7299	0	0	0	1.5963	0	4.4826	0	0	0	1.0147	0	0	0	0	0	3.6017	0	0	6.3166	0	0	0	8.0169	9.3097	7.0367	11.981	11.822	18.091	21.931	13.818	28.508	18.169	43.199	41.295	47.694	47.598	32.189	41.049	65.157	54.139	64.778	67.891	71.472	67.635	69.995	58.794	66.2	61.033	82.066
11.619	0	0	0	0	20.606	12.641	9.7798	15.677	11.382	7.4036	0	0	0	0	0	0	0	0	0	0	0	0	0	0	0	0	0	0	0	0	0	0	0	0	0	19.019	66.912	139.39	246.45	363.37	479.89	639.27	775.62	950.57	1108.2	1226	1429.9	1510.8	1661.8
0	0.62998	0	3.0708	4.1602	0.58404	4.5001	0	7.1248	1.9589	11.684	11.478	8.7247	4.7488	7.4119	9.1163	5.663	5.7117	8.4544	12.308	22.02	12.893	22.196	14.863	11.766	16.286	21.278	9.3505	20.273	15.779	21.798	20.534	21.836	18.945	14.022	11.156	21.673	18.983	17.734	14.729	14.269	26.845	39.475	29.985	40.103	39.76	29.795	21.06	8.4936	20.425
0	0	5.0453	4.5313	1.4059	20.913	13.876	26.915	16.926	28.607	27.436	36.065	32.839	38.282	29.846	40.655	46.465	45.078	40.217	44.552	50.831	49.935	39.254	55.689	58.481	67.379	74.149	63.874	77.895	93.051	89.31	69.18	74.907	71.049	66.692	64.959	63.751	76.162	79.217	81.232	84.73	72.929	81.632	65.227	75.613	62.526	69.505	54.737	51.596	53.011
13.757	0	0	0	11.073	0	0	7.2691	0	0.43064	0	0	0	0	0	0	0	0	0	0	0	0	0	0	0	0	0	0	0	0	0	0	0	0	0	0	0	0	0	0	0	0	0	0	0	0	0	0	0	0
0	0	0	1.0293	3.0809	4.6447	0	2.1728	0	5.5291	6.155	9.8539	6.7585	3.765	6.8606	5.4229	13.152	4.8886	1.2685	1.5613	2.1071	3.9749	0	11.216	0	0	0	0	0	0	0	0	0	0	0	1.7717	0	4.0154	9.621	4.1646	15.229	6.9531	24.663	19.157	22.864	11.96	30.348	27.505	22.8	13.675
4.7959	0	0	1.4154	0	2.9488	0.28047	0	0	0	6.0562	1.712	1.11	5.428	3.4492	3.4385	5.5942	16.285	9.5857	3.3917	0	0	1.1942	0	1.7099	4.8784	21.802	18.196	10.564	4.6225	7.0669	9.7443	15.008	9.1433	7.0006	11.49	15.304	10.164	14.012	1.6372	7.7373	4.0113	6.3981	6.2457	6.3178	10.968	13.521	11.22	18.353	18.301
0	0	0	8.1759	14.592	27.955	12.957	10.358	10.786	25.983	30.27	47.746	44.777	41.041	58.339	46.289	60.199	60.256	50.343	55.719	51.104	59.965	52.262	61.007	67.534	59.52	61.459	53.034	59.395	63.365	56.562	38.536	46.52	32.671	34.373	48.288	40.346	47.916	48.867	45.282	54.121	63.309	83.013	90.832	119.89	124.64	155.96	150.32	146.14	174.13
0	0	0.65725	0	6.787	3.7326	0	0	0	0	0	0	0	0	0	0	0	0	0	0	0	0	0	0	0	0	0	0	0	0	0	0	0	0	0	0	2.9322	10.131	8.7082	7.1802	4.7133	0.75181	19.805	13.364	27.016	20.351	25.413	23.424	27.931	32.1
9.5916	5.1768	0	0	0	3.9903	0	1.1186	0	0	0	0	0	0	4.3074	0	0	0	0	0	0	0	0	0	0	0	0	0	0	0	0	0	0	0	0	0	0	10.813	7.5185	20.569	27.504	51.353	69.844	71.448	80.587	116.83	112.79	123.42	138.25	153.31
1.1392	0	0	0.31174	1.6589	0	10.234	0	1.8459	0	0.11644	0	4.296	11.003	8.3601	9.9714	13.829	12.353	7.0231	8.4782	12.725	5.957	7.1583	5.5767	7.4911	5.2739	10.448	11.7	14.842	22.222	13.634	22.487	26.885	33.027	3.9548	0	1.2736	4.4154	9.3971	0	0	0	0	0	0	0	0	0	0	4.308
4.5312	0	1.0638	0	9.2889	0.30819	0	0	0	3.6598	5.4056	2.19	10.117	8.6551	8.7071	0	0	0	0	0	0	0	0	0	0	0	0	0	0	0	0	10.152	4.2611	5.0439	2.9156	0	0	0	0	0	0	0	0.48745	0	1.5508	0	0	0	0	0
20.817	7.9302	0	0	0	0	0.77812	0	0	0	0	0	0	0	0	0	0	0	0	0	0	0	0	0	0	0	0	0	0	0	0	0	0	0	0	0	0	0	0	0	0	0	0	0	0	0	0	0	0	0
18.531	4.8321	0.43666	0.16471	0	0	0	0	0	0	0	0	0	0	0	0	0	0	6.7914	3.6052	10.474	9.5403	20.847	25.714	42.395	47.714	62.237	65.417	83.101	90.661	84.535	80.056	91.239	94.246	100.23	91.878	111.66	94.582	111.37	104.67	104.36	108.21	124.05	125.66	131.54	133.49	131.6	148.78	142.4	142.39
0.17339	2.4749	0	0	1.595	4.0366	0	1.4377	1.6799	2.2906	2.8136	7.1454	10.485	11.813	9.8096	4.105	9.8753	9.1948	17.404	18.42	21.783	35.534	33.625	43.821	48.916	70.309	75.465	77.323	78.331	104.5	123.71	133.54	137.54	156.38	142.18	150.42	162.12	161.48	169.41	173.18	178.65	176.2	188.76	183.93	202.3	201.72	198.01	216.56	183.46	201.7
0	0	0	3.6177	2.4359	7.5258	19.875	3.8228	5.2154	13.252	16.002	12.825	15.41	23.94	22.811	31.491	32.152	38.153	40.15	33.684	38.628	32.153	34.276	37.266	40.148	34.452	34.178	40.861	40.713	34.966	30.126	38.723	41.747	52.356	63.646	60.703	56.699	64.929	70.89	71.943	70.925	73.428	86.768	87.671	91.617	103.7	98.743	105.01	106.97	111.7
28.457	12.446	0	2.4727	0	0	0	0	0	0	0	0	0	0	0	0	0	0	0	0	0	0	0	0	0	0	0	0	0	0	0	0	0	0	0	0	0	0	0	0	0	0	0	0	0	0	0	0	0	0
0	0	5.4412	0	7.3992	0	0	0	0	0	0	0	0	0	9.5835	0	2.8266	5.9867	0.79096	0	0	0.1138	0	0	0	1.9556	5.0279	2.1151	0	5.6222	4.8276	12.518	10.831	5.0685	0	8.3227	8.056	10.468	21.746	15.967	32.931	30.906	34.57	47.578	49.956	51.857	43.587	55.651	53.919	48.816
11.978	2.0906	0	0	1.4941	0	0	0.24227	0	5.1678	0	5.0775	12.857	18.379	9.4745	7.5612	10.289	14.814	15.055	11.192	17.968	10.605	13.122	17.2	11.565	22.832	20.484	12.391	12.438	14.852	12.398	0	0.21705	0	0	3.3782	4.0587	0	4.9671	11.475	24.856	16.13	27.045	37.62	59.215	65.341	80.235	84.994	76.541	86.857
0	0	0	7.5668	7.7254	7.5706	0	5.1248	1.4284	0.60442	1.4294	10.255	15.528	11.952	8.7457	4.9672	10.693	1.8554	10.849	7.1825	9.3603	8.7158	5.1621	5.7393	0.13246	1.1003	0	3.2172	4.1556	5.4176	10.332	17.49	7.7109	13.455	9.4048	16.162	11.451	14.799	16.925	8.8091	9.633	14.518	10.761	11.779	18.065	15.668	13.036	24.501	11.611	21.82
11.703	0	0	0	0	6.0352	0	0	7.5606	19.561	21.741	22.307	25.083	38.421	33.495	48.959	36.578	42.376	38.882	47.343	64.829	50.031	51.578	65.614	46.658	66.139	52.445	56.748	63.642	68.003	54.202	60.268	57.992	52.421	40.065	37.802	44.747	33.669	32.68	25.815	15.714	18.592	16.686	5.5967	11.112	13.738	11.661	13.157	5.8939	10.766
16.237	4.3407	0	0	0	1.9724	0	0	0	0	0	0	0	0	0	0	0	0	0	0	0	0	0	0	0	0	0	0	0	0	0	7.1405	12.58	35.555	43.317	56.328	60.347	59.952	81.524	93.808	123.64	121.65	132.52	144.07	145.52	146.92	169.92	161.93	182.09	182.8
0	6.5483	0	0	0	12.826	3.3324	2.4549	2.7939	2.2089	8.2795	13.296	6.9199	4.3386	12.423	18.072	14.508	18.444	14.992	7.6068	5.9185	8.7994	3.5329	14.593	23.842	8.2669	6.2619	3.8036	11.162	14.299	11.048	13.248	6.5734	21.074	13.658	17.101	23	17.598	43.18	70.406	117.69	163.27	176.02	190.23	213.13	252.03	277.61	308.15	322.92	359.14
0	4.3647	5.7208	0	2.5748	0.51341	0	0	0	0	2.3845	3.1701	7.4751	8.9612	10.071	3.4187	9.436	0	9.0591	10.218	1.333	7.7125	2.2372	11.132	10.134	16.856	25.992	21.603	49.677	37.9	66.866	69.434	81.432	92.904	139.35	136.46	151.06	158.26	173.81	182.21	188.97	184.93	204.04	194.07	208.63	213.42	213.03	226.74	223.2	231.68
13.317	0	0	0	8.6826	0	0	0	0	0	0	0	0	0	2.9127	0	0	0	0	0	0	0	0	0	0	0	0	0	0	0	0	0	0	0	0	0	0	0	0	19.355	27.189	38.478	55.576	63.242	77.82	84.07	102.53	121.17	134.19	150.48
25.751	15.438	0	17.869	0	0	0	0	0	0	0	0	0	0	0	0	0	0	0	0	0	0	0	0	0	0	0	0	0	0	0	0	0	0	0	0	0	0	0	0	0	0	0	0	0	0	0	0	0	0
0	0	0	0.12292	34.935	27.987	35.565	41.433	50.686	47.784	42.471	57.242	64.784	78.523	75.17	71.595	67.695	60.423	73.365	76.126	64.961	65.458	65.283	72.784	80.194	91.856	90.685	76.439	82.31	78.856	75.048	66.548	67.286	66.237	72.958	65.605	74.097	72.65	72.372	66.043	66.841	57.139	62.924	64.647	57.532	58.654	56.287	64.933	58.293	63.454
0	4.1075	0	3.4929	3.1688	0	2.9043	4.5239	0	1.7717	2.9633	11.426	10.64	8.9554	11.563	12.314	11.014	24.248	22.417	22.639	23.145	28.489	34.101	41.675	46.59	53.655	58.054	51.871	67.441	72.936	66.369	67.753	82.675	88.015	89.38	99.915	114.47	132.12	144.2	146.35	164.91	161.08	158.19	181.17	183.07	176.38	183.86	183.53	181.27	176.34
4.6615	4.6882	0	0.043239	0	0	0	0	0	2.9735	0	7.4904	3.9824	0	0	0	0	0	0	0	0	0	0	0	0	0	0	0	0	0	0	0	0	0	0	8.0323	4.0528	20.39	24.235	21.975	32.37	34.934	38.777	33.992	27.484	30.33	37.75	28.745	18.301	16.367
0	0	0	0	6.8272	29.62	26.635	47.096	45.207	52.23	52.247	29.136	51.108	57.34	59.331	38.881	36.06	37.146	40.736	28.534	35.812	21.729	30.344	15.811	0	18.531	0	0	0	4.1874	4.1425	1.2675	0	0	0	0	0	0	0	5.362	6.3391	12.437	18.338	35.079	44.432	25.342	36.643	39.659	45.316	62.409
0	0	0	0.022259	9.3846	9.4513	13.622	12.215	6.2079	5.4639	5.6379	6.6548	1.8429	1.9522	0	0	0	0	0	0	0	0	0	0	0	0	0	0	0	0	0	0	0	0	0	0	0	0	0	0	0	0	0	0	0	0	0	13.421	24.047	42.817
1.555	5.3637	2.2497	0	0	6.9996	0	0	0	0	0	0.94127	0	0	0	0	0	0	0	0	0	0	0	0	2.5081	0	1.0025	0	0	5.6027	0	0	0	0	0	0	0	0	1.6495	0	0	0	0.98636	0	7.6046	0	0	0	0	0
17.658	2.0563	0	0	0	0	0	0	0	0	0	0	0	0	4.61	4.2731	3.8964	11.145	8.8156	35.612	47.301	51.615	60.26	81.257	89.068	76.301	88.487	127.87	159.58	162.49	157.75	178.03	187.3	191.68	177.5	202.26	213.63	211.48	210.03	225.57	237.49	243.05	225.08	247.63	232.11	243.19	244.56	240.87	233.34	252.99
0	0	0	3.1179	5.9753	1.2024	0	0	0	0	0	1.5805	0	0	1.7167	0	0	0	0	0	0	0	0	0	0	0	0	0	0	0	0	0	0	0	0	0	0	0	0	0	0	0	0	0	0	0	0	0	0	0
0	0	0	0	6.6126	0	6.8708	4.3009	9.769	10.154	4.5272	7.9574	7.729	14.9	11.801	9.7907	11.508	13.921	11.249	9.5937	11.149	17.581	20.144	26.854	30.29	30.247	30.031	26.093	25.232	35.298	40.564	45.639	51.429	46.447	42.548	40.825	46.879	44.804	50.606	38.738	47.874	42.523	49.06	50.76	57.289	44.681	48.243	53.05	45.394	56.734
14.857	4.2233	0	0	0	0	0.26145	0.60402	0	0	0	0	0	13.454	16.531	30.707	17.096	46.372	39.512	41.643	48.736	56.596	66.734	72.947	68.652	65.326	78.757	94.732	95.369	94.935	100.18	114	116.55	121	125.21	125.38	134.86	124.78	130.81	113.04	122.51	112	130.8	130.06	135.95	152.36	155.73	148.04	150.61	167.25
0	0	0.12676	1.5162	12.562	0	8.1259	0	2.3189	0	0	0	0	0	2.4587	0.34427	3.3037	8.2301	9.4048	4.7211	0	8.3	3.3154	11.86	1.7709	25.742	21.937	20.508	19.92	26.858	30.994	52.586	55.533	53.609	35.357	41.894	45.556	46.12	50.064	54.465	75.984	94.291	88.39	102.92	108.86	130.94	127.89	131.74	150.8	177.25
0	1.5225	0	0.51634	2.7981	1.362	0	5.702	0	0	3.4853	12.116	7.315	7.8245	3.6141	1.9582	0	6.4875	1.0621	0.016544	0	0	0	0	0	4.8259	0	0	0	0	0	0	0	0	0	0	0	0	0	1.1774	0	0	0	0.4799	0	0	4.7804	3.0276	1.8026	4.9848
30.332	14.792	0.50591	0	0	0	0	0	0	0	0	0	0	0	0	0	0	0	0	0	0	0	0	0	0	0	0	0	0	0	0	0	0	0	0	0	0	0	0	0	2.8857	2.739	0	0.66075	1.9976	0	2.2729	10.733	9.7556	22.6
18.391	8.7401	0	0	0	3.7232	0	0	0	0	8.0976	3.2057	0.86582	11.551	9.2022	10.593	12.492	9.2734	1.6968	8.3293	6.4108	7.6546	8.0681	2.8406	7.3107	18.313	10.688	15.824	8.5918	3.2233	0	9.5795	17.267	14.492	14.353	10.277	8.4211	0.58944	0	0	0	0	5.6296	0	0	0	0	0	0	0
0	0	4.4352	1.9432	1.037	0	7.2562	0	0	0	0	0	0	0	0	0	0	0	0	0	0	0	0	0	0	0	0	0	0	0.8901	0	12.598	10.467	7.409	10.426	10.314	15.994	13.183	23.356	16.181	28.978	24.822	30.754	47.515	38.566	42.028	39.628	46.128	43.426	38.177
0	0	0	0	15.618	1.0272	1.9414	0	2.9153	2.4658	8.8632	2.5164	0	0	0	0	0	1.6993	6.7529	13.668	16.465	18.45	37.029	59.696	84.496	118.09	150.2	175.74	219.93	270.51	295.73	344	384.71	419.74	440.75	474.77	507.98	551.45	549.7	561.44	613.6	606.49	638.43	661.78	681.94	662.11	674.43	650.42	681.39	678.92
0	0	1.3875	0	0	0.27531	4.0168	0	8.6873	6.8559	9.0496	9.7052	0	8.874	12.382	19.1	12.147	26.586	15.472	16.25	23.16	23.938	35.386	38.615	40.811	30.897	35.015	36.771	53.011	63.133	60.05	66.546	47.932	69.807	78.937	92.265	78.451	91.974	97.552	92.611	101.85	93.055	89.884	98.705	84.822	85.858	90.687	98.435	93.846	93.229
29.577	13.153	0	0	0	0	0	0	0	0	0	4.4991	9.4121	21.238	33.384	49.651	54.987	81.488	80.055	106.06	112.49	140.37	144.9	142.94	158.57	164.4	162.89	159.16	155.74	168.53	161.87	151.99	164.12	172.85	174.5	167.25	174.99	166.91	180.48	174.11	171.85	169.24	189.86	185.43	194.24	159.43	155.35	157.4	168.36	164.69
18.098	1.5506	10.753	0	2.1699	0	0	0	0	1.7947	0	0	0	0	4.7206	0	0	0	0	4.0835	1.6509	0	0	0	0	0	0	0	7.9399	6.7244	5.9847	3.6913	5.5539	6.4849	7.8949	2.6776	8.2744	6.8727	5.6905	13.007	18.733	17.781	16.148	19.651	22.165	24.434	32.902	27.941	28.221	33.55
0.29921	0	1.0674	0	3.3129	0	0	1.8023	0	0	0	0	0	0	1.6227	0	2.1962	0	0	0	0	0.91511	0	3.5665	9.9374	10.875	23.699	29.313	26.238	34.332	41.823	59.084	48.795	59.592	57.641	59.051	61.348	60.688	72.085	56.511	67.15	75.877	77.963	84.128	90.626	88.367	82.069	80.51	77.078	87.163
0	0	0	13.889	14.968	17.434	11.033	3.1905	11.904	12.939	15.283	11.975	8.4514	7.1346	15.976	17.362	12.417	16.432	24.968	25.546	31.21	23.417	29.639	22.369	24.046	23.94	28.072	20.586	24.595	19.616	26.448	17.112	27.035	24.79	17.906	22.211	29.614	28.251	26.883	20.704	23.394	16.61	28.092	16.612	38.154	23.568	22.68	25.105	25.859	25.607
15.855	4.8539	0	7.635	3.238	0	0	0	0	0	0	0	2.1197	0	0	0	0	9.2439	3.0533	0	3.2502	0	12.918	5.0361	17.577	14.633	10.962	10.005	10.206	8.2014	13.193	18.532	15.052	13.74	11.27	23.536	19.654	17.234	16.403	24.836	24.463	25.686	17.44	16.835	22.542	8.7922	14.711	16.137	17.913	16.788
0	0	0	0.3906	0	4.3426	4.6403	7.7389	4.8145	0	0	10.831	0.59157	1.2213	0	0	3.6826	3.8672	0	0	0	0	0	2.0916	0	0	0	0	3.028	14.033	12.602	0.12855	7.8742	0	0	5.1509	9.5457	28.715	52.77	69.754	108.64	134.09	178.2	208.72	255.52	281.44	312.97	374.58	374.42	438.11
0	0.82036	0.3213	4.3282	2.4329	1.2706	0	1.1245	1.9524	0	0	0	0	0	6.9874	0	3.2121	8.8696	12.334	15.849	17.534	18.172	26.784	29.045	32.125	33.042	33.438	31.783	41.762	43.299	46.097	55.189	46.792	54.135	47.072	49.875	53.575	62.191	57.895	36.466	57.89	48.768	45.674	45.85	45.776	46.779	39.542	29.594	32.223	27.565
8.6308	0	0	0	1.7545	0	0	0	0	0	1.1325	4.8624	0	2.202	2.1163	3.1454	2.072	10.49	7.061	0	0	0	0	0	3.9336	0.12306	1.1185	2.2319	4.1048	5.3164	6.4245	8.7271	9.7527	1.1389	9.463	5.7914	11.087	4.1521	3.9256	0	5.811	2.8322	5.4641	1.2907	0.38432	8.3315	10.614	8.4313	4.3761	14.64
18.485	5.3911	0	0	0	0.081303	0	0	0	0	0	0	0	0	0	0	0	0	0	0	0	0	0	0	0	0	0	0	0	0	0	0	0	0	0	0	0	0	0	0	0	0	0	0	0	0	0	0	0	0
14.269	0	0	0	2.3895	0.94138	0	0.14206	0	0	0	0	0	0	6.0174	5.4411	8.1298	2.1318	9.897	14.536	10.832	2.8563	3.9314	12.661	5.3807	8.1842	5.1799	6.0504	5.0158	8.1919	4.5482	5.0691	3.335	0	0	0	0	0	2.1845	0	0	0	0	0	0	0	0	0	0	0
9.0612	0	0	0	0.54437	0.2126	0	8.4429	0.052227	0.52343	0	0	0	0	15.604	1.0033	2.2013	0	11.403	16.361	9.1069	0	0	5.0761	6.2783	7.0104	11.438	14.079	22.662	28.459	16.014	18.528	23.489	19.045	27.314	15.432	30.75	20.358	24.582	26.806	14.68	19.138	12.533	24.497	20.605	20.567	29.661	29.054	23.333	25.475
0	8.5793	8.5326	3.0595	0	0	0	0	5.7212	3.9094	5.1534	0	0	0	0	0	0	10.132	5.4061	0	0	0	0	0	12.086	1.8685	0	0	0	2.6907	11.198	53.482	58.493	86.24	109.78	141.67	185.46	223.75	245.82	243.69	280.36	289.22	317.73	335.38	342.48	361.19	386.4	392.19	387.46	412.95
14.322	4.8196	0	0	1.598	0	0	0	0	0	0	0	0	0	0	0	0	0.38868	0	0	0	0	0	0	0	0	0	0	0	0	0	0	0	0	0	0	0	0	0	0	0	0	0	0	0	0	0	0	0	0
8.7151	0	0	3.6364	25.494	5.313	0	0	2.123	31.117	40.306	145.73	178.18	156.78	207.47	236.96	299.36	349.09	369.93	411.72	439.94	447.26	485.5	487.1	526.76	540.65	561.18	589.54	637.48	677.31	703.23	711.06	773.54	816.32	880.06	912.95	986.19	1006.4	1066	1108.5	1155	1240.2	1266	1292.3	1357.3	1417.4	1430.7	1430	1410.5	1496.9
0	6.7635	6.8356	0.24747	0	0	1.8046	0	0	0	0	0	0	0	0	0	0	0	51.696	50.574	19.441	28.859	68.833	75.301	91.878	89.905	91.858	99.133	97.768	108.13	112.29	124.52	112.84	118.4	120.47	118.89	117.38	123.4	138.77	122.88	135.5	136.25	141.31	151.89	144.4	155.33	143.86	120.97	116.83	140.41
10.467	0.63296	0	0	2.7755	0	0	0	0	0	2.0824	3.0536	0	6.6952	3.8426	1.7979	0	0.53305	3.3626	0	0	0	0	0	0	0	0	0	0	0	0	0	0	0	0	0	0	0	0	0	0	0	0	0	0	0	0	0	0	0
0	2.3189	0	0	1.6939	8.4974	0	0	0	0	0	0	0	0	0	0	2.6822	0	0	0	0	2.3504	0	7.6802	11.279	16.205	13.708	6.8194	11.502	15.537	18.163	7.3729	4.1144	0	0	0	0	1.652	2.6705	0	4.0014	0	0	0	0	0	0	0	0	0
8.6587	0	0	0	1.7122	0.95987	0.51863	0	0	0	0	4.7671	4.9739	8.5271	10.61	7.2925	8.4681	14.279	17.065	7.3405	6.7402	3.592	9.2228	3.8236	9.336	2.2468	13.607	9.247	9.677	10.788	7.4274	21.155	26.803	18.456	19.321	24.477	26.752	16.325	28.526	17.281	17.755	19.055	30.427	30.183	28.471	35.377	48.961	43.193	36.384	57.996
8.054	4.2737	0	0	0	4.3689	0	0	0	0	0	0	0	0	0	0	0	1.0194	12.732	3.9446	0.79932	4.7117	9.7036	16.503	32.037	21.13	20.635	15.716	37.072	44.306	50.91	45.968	45.031	61.227	49.469	66.723	59.598	38.301	50.436	62.912	84.772	98.825	95.382	108.63	78.993	77.874	103.91	104.56	122.06	135.32
16.793	0	0	0	5.3088	1.3949	0	5.6699	0	0	0	0	0	0	0.85225	0	0	2.1031	5.4898	12.094	14.998	6.8538	12.128	13.837	22.513	19.119	22.919	41.041	53.363	47.657	52.985	53.021	54.805	47.894	63.861	51.759	61.932	51.527	67.171	66.511	63.357	69.026	67.868	68.238	74.708	76.025	82.466	84.19	78.588	91.268
0	0	3.462	0.175	0.10333	6.8198	0	0	0	0	0	7.0797	0	5.0619	1.3081	0	0	0	0	0	0	0	0	0	0	0	0	0	0	0	0	0	0	0	0	0	0	0	0	0	0	0	0	0	0	0	0	0	0	0
17.839	3.1989	0	0	0.00031371	0	0	1.2599	0	0	0	0	0	0	0	0	0	0	0	0	0	0	0	0	0	0	0	0	0	0	0	0	0	0	0	0	0	0	0	0	0	0	0	0	0	0	0	0	0	0
11.812	7.1472	0	0	0	0	0	0	0	0.10974	0	0	0	0	0	0	0	0	0	0	0	0	0	0	0	0	0	0	0	0	0	0	0	0	0	0	0	0	0	0	0	0	0	0	0	0	0	0	0	0
0	0	0	0	6.0604	7.4319	0	0	0	0.29131	5.4165	5.22	8.2552	13.783	14.15	3.5933	9.4237	1.4366	4.9309	3.4947	8.1915	7.162	5.7055	4.6451	2.9107	10.445	21.548	17.648	25.184	28.952	46.328	45.561	51.381	62.14	48.38	63.853	66.896	68.575	73.571	84.596	95.658	103.33	93.655	113.07	108.49	111.81	106.83	120.68	114.53	131.07
18.168	13.58	0	0	0	0	0	0	0	0	0	0	0	0.7465	3.3725	3.0153	32.322	61.597	91.751	122.63	161.84	189.06	194.35	226.8	247.75	287.07	298.68	308.46	353.46	355.81	383.12	404.88	429.2	451.09	444.8	476.51	462.58	456.6	490.07	516.41	530.41	507.45	541.93	559.73	489.31	504.31	562.18	573.81	580.26	501.36
0	0.81644	0	0.50717	1.8074	5.2503	0	0.46944	4.3309	8.9946	17.741	46.161	46.215	64.647	62.604	83.431	92.552	102.59	115.6	116.52	123.5	118.12	119.65	133.04	128.46	137.5	152.93	145.89	158.38	153.77	155.09	152.31	148.86	155.37	153.63	157.29	163.43	168.33	176.42	176.4	178.89	171.79	177.52	183.58	179.84	186.85	188.59	172.29	187.09	170.24
0	0	0	1.2121	7.5962	4.7006	3.127	0	0	0	0	1.5834	0	0	4.6077	0	0	0	0	0	9.1596	0	2.9626	4.9648	1.158	2.2083	0	0	0	0.92423	2.4883	3.9848	5.6492	11.706	14.217	14.552	18.463	18.991	18.811	23.652	27.177	23.2	31.767	25.347	41.248	29.82	28.507	36.527	33.55	37.853
0	4.7399	5.2522	0	0	0	0	0	5.1045	9.867	3.0959	6.2481	0.96508	1.5459	6.7575	10.733	7.1502	6.6895	1.5654	0	9.8859	7.2318	19.396	15.423	14.917	6.0379	6.7007	9.9784	7.4675	4.9961	6.8625	0.65932	0	1.5835	0	1.6111	0	0	0	0	0	0	0	0	0	0	0	0	0	0
0	5.4938	3.6167	0	0.20432	5.3868	1.7287	9.9082	13.209	19.198	4.5224	20.926	7.0743	24.748	17.748	24.454	28.775	22.219	16.826	25.012	23.443	29.591	31.841	35.493	34.26	24.625	29.944	25.002	45.539	33.146	32.951	24.42	23.897	40.059	43.805	53.361	53.547	87.415	83.518	90.135	99.582	120.05	131.8	160.95	159.87	183.11	198.59	215.05	225.49	228.72
0	0	0	5.3081	0	7.2513	8.1884	20.767	17.475	16.776	32.949	55.819	6.1686	21.459	26.135	19.915	24.54	31.521	7.7729	11.848	22.707	16.414	19.098	25.572	47.993	52.636	86.722	101.32	139.13	177.82	197.06	225.95	243.68	284.25	327.48	338.79	383.64	431.87	453.11	496.08	494.85	498.03	541.95	551.81	591.19	570.8	614.79	658.33	674.37	681.96
0	0	0	7.3134	4.3546	1.9498	0	0	0	0	0	8.0732	4.638	0	0	0	0	0	0	0	0	0	0	0	0	0	0	0	0	0	0	0	0	0	0	0	0	0	0	0	0.92679	0	2.4129	0	2.5107	0	0	5.8467	0	0
1.0296	7.3055	0	0	0.42882	0	0	0	0	0	0	0	0	0	0	0	0	0	0	0	0	0	0	0	0	0	0	0	0	0.93188	1.0532	10.437	6.6129	6.1092	2.0714	3.1059	7.343	0	13.929	7.3847	9.8475	10.079	10.511	19.497	9.5436	15.156	10.794	6.0985	10.864	10.709
26.065	21.91	0	0	0	0	0	0	0	0	0	0	0	0	0	0	0	0	0	0	0	0	0	0	0	0	0	0	0	0	0	0	0	0	0	0	0	0	0	0	0	0	0	0	0	0	0	0	0	0
0	1.7607	0	0	8.5513	1.9439	1.4529	9.7085	12.438	0	3.334	0	0	0.5316	0	4.81	0	0	11.137	7.5145	0	0	0	0	0	0	0	0	0	0	0	0	0	0	0	0	0	0	0	0	2.3027	5.3297	3.8737	0	6.6945	0.26769	2.7005	1.3539	0	0
0	0	0.56349	3.3845	0	4.3599	4.0375	1.166	4.2077	9.3395	22.669	26.508	22.892	23.986	42.274	37.287	33.082	34.276	55.23	45.109	66.995	70.223	75.118	88.236	83.094	94.061	98.485	103.6	110.98	110.8	125.92	130.38	131.54	143.07	132.04	147.11	158.5	148.83	155.32	156.3	164.58	157.57	165.72	163.35	171.64	164.97	167.8	170.13	170.37	174.8
0	11.343	1.0739	0	0	0	0	0	0.28433	5.4484	6.8631	8.776	4.7422	5.1922	2.7947	11.32	6.8958	9.9075	9.3643	0	9.8573	0.51621	8.1443	6.8928	8.4221	2.8338	2.6398	6.3212	8.2424	11.552	11.649	9.2316	5.2418	8.8376	11.702	14.713	17.563	17.736	10.167	14.493	14.385	19.629	27.903	32.539	31.281	30.343	46.449	42.798	43.17	42.114
8.6545	0	0	0	0.71819	1.0278	0	0	0	0.050816	1.1559	0.87255	3.2818	0.079965	0	0	0	5.3392	5.7299	0	0	0	0	0	0	0	0	0	0	0	0	0	0	0	0	0	0	0	0	0	0	0	0	0	0	0	0	0	0	0
27.094	0	0	0	8.3467	0	0	0	0	0	0	0	0	0	0	0	0	0	0	0	0	0	0	0	0	0	0	0	0	0	0	0	0	0	0	0	0	0	0	0	0	0	0	0	0	0	0	0	0	0
9.016	0	0	0	4.9837	0	0	1.2457	0	0	0	0	0	0	0	0	0	5.1839	3.067	0	0	0	0	0	0	0	0	0	0	0	0	0	0	0	0	12.253	13.3	2.2018	17.319	5.1329	17.731	25.258	25.701	34.564	26.823	52.229	49.557	59.454	57.86	65.372
0	0	0	0.70424	2.8265	18.217	2.3841	11.344	8.5916	15.12	19.654	32.201	24.672	29.473	38.375	31.6	32.726	40.055	29.699	35.816	19.275	47.449	41.775	48.535	47.782	50.525	49.77	47.377	47.013	58.047	56.057	61.431	58.194	51.213	45.401	59.863	45.182	60.517	77.325	63.811	69.195	68.707	78.471	67.877	70.947	62.587	86.766	72.051	69.558	66.508
30.598	6.2839	0.83123	0	0	0	0	0	0	0	0	0	0	0	0	0	0	0	0	0	0	0	0	0	0	0	0	0	0	0	13.846	13.045	25.166	30.859	37.748	34.089	34.456	30.552	33.278	37.64	50.336	51.413	60.646	53.418	50.06	53.386	58.497	64.492	68.459	76.285
10.197	0.96637	0	0	0.08961	0.61648	0	0	0	0	0	2.9208	0	6.8946	4.1386	2.0133	0	7.616	12.625	0	0	0	1.1213	2.4526	4.2651	0	9.4103	0.9756	6.5143	2.0184	2.0163	7.5481	7.6067	0	3.3965	3.224	5.7146	0	0	0	0	0	0	0	0	0	0	0	0	0
22.292	1.704	2.731	0	0	0	0	0	0	0	0	0	0	0	0	0	0	0	5.5576	0	0	0	0	0	0	0	0	0	0	0	0	0	0	0	0	0	0	0	0	0	8.6239	14.14	5.5745	11.191	10.408	19.917	31.359	28.6	46.81	40.366
23.064	0	0	0	0	0	0	0	0	0	0	0	0	0	0	0	0	0	0	4.789	0	2.1143	0	19.667	17.706	39.335	50.77	59.579	59.383	65.793	91.358	76.854	111.19	124.31	148.71	191.69	179.74	173.59	205.96	254.64	324.93	387.33	442.52	506.35	554.21	663.04	697.57	751.43	805.15	819.3
20.616	11.094	0	3.4982	0	0	0	0	0	0	0	0	0.54556	0	0	0	0	0	0	0	0	0	0	0	0	0	0	0	0	0	0	0	0	0	0	0	0	0	0	0	0	0	0	0	0	0	0	0	0	0
0	0	5.7343	0	5.2947	1.709	0	1.5327	0	4.1409	5.9762	14.485	20.966	21.164	28.379	25.602	29.076	26.175	41.385	41.013	56.522	49.82	44	44.901	39.756	46.537	46.197	51.39	49.239	55.125	62.72	67.262	57.939	69.89	53.011	67.626	62.701	57.827	53.01	58.368	49.786	53.386	50.941	50.447	50.944	59.743	60.589	73	71.188	74.41
0	0	0	0	1.3118	9.8129	19.688	24.906	33.656	38.282	47.058	63.03	61.533	69.733	76.882	86.925	91.605	101.33	101.85	104.85	99.844	107.83	119.7	113.43	104.9	107.72	114.59	125.06	126.9	134.51	138.73	141.58	135.62	136.83	137.76	150.15	152.63	164.43	152.57	159.47	162.93	183.58	174.96	173.89	172.69	189.7	269.07	272.86	270.95	280.3
27.079	11.101	0	0.69787	0	0	0	0	0	0	0	1.7616	14.661	12.583	1.4793	6.9349	4.9767	11.923	15.799	11.319	16.615	12.173	16.968	16.322	24.307	12.317	13.604	10.673	8.8133	0.48686	8.5156	6.5154	2.0587	0	0	0	0	0	0	0	0	0	0	0	0	0	0	0	0	0
15.387	5.401	1.3381	0	0	0	0	0	0	0	0	0	0	0	0	0	0	0	0	0	0	0	0	0	0	0	0	0	0	0	0	0	1.355	1.3689	0.60951	0	0	0.32609	5.4336	1.2765	14.829	9.367	9.1885	11.557	0	6.5175	10.546	15.429	23.242	19.318
0	0	0	3.5786	2.0218	5.7681	5.7414	9.8341	17.802	9.6969	25.466	26.385	23.287	29.005	42.241	27.774	27.162	35.348	47.095	31.621	26.15	27.275	30.011	27.703	23.124	20.195	31.424	29.952	22.572	33.336	23.952	36.544	29.191	39.593	25.053	27.126	25.009	19.585	24.458	16.672	32.686	25.581	21.052	29.743	21.028	26.402	21.808	18.771	21.114	23.109
0	0	0	2.2359	4.3255	5.4783	0	0	0	0	0	0	0	0	0	0	0	0	0	0	0	0	0	0	0	0	0	0	0	0	0	0	0	0	0	0	0	0	0	0	0	0	0	0	0	0	0	0	0	0
0	6.5641	0	0	7.586	2.2436	2.6493	0	11.273	2.3195	7.5601	13.074	5.5059	8.1518	17.501	44.852	53.352	101.56	127.94	217.16	203.38	246.35	307.92	341.55	371.02	419.46	468.25	484.95	513.28	552.44	561.35	570.07	605.43	587.48	583.98	613.92	624.46	625.32	637.61	600.38	621.85	639.35	632.22	653.32	634.46	623.5	633.81	653.07	635.93	637.21
18.783	10.215	0	2.4872	0	0	0	0	0	0	0	0	0	0	0	0	0	0	0	0	0	0	0	0	0	0	0	0	0	0	0	0	0	0	0	0	0	0	4.0288	8.5535	11.931	14.107	1.5074	6.4159	7.8123	5.2722	14.186	8.9358	17.858	26.488
0	0	0	3.6201	0.46568	0	5.8469	0	0	0	0	0	0	0	0	0	4.5546	5.0076	3.4862	0	0	0	0	0.86821	0	0	0	0	0	2.3664	0	0	0	0.98888	0	0	0	0	2.3623	0	0	13.929	10.02	32.871	25.547	30.8	33.214	45.12	48.275	52.501
1.9343	0	9.6119	0	1.3104	0	1.345	3.3347	0	1.4327	0	0	0	0	8.4814	0	0	0	0	0	0	0	0	0	0	0	0	0	0	0	0	0	0	0	0	0	0	0	0	0	0	0	0	0	0	0	0	0	0	0
0	8.8953	0.8636	0	0	0	0	10.708	0.80294	3.1986	9.2777	15.021	8.5971	21.448	45.459	93.738	159.99	223.76	299.22	359.26	448.4	536.81	614.9	713.86	744.64	839.27	889.11	918.73	972.81	975.32	1031.3	1034	1060.3	1137.5	1101.1	1085.7	1090.2	1112.3	1126.9	1106.5	1146.4	1137.5	1162	1132.9	1186.1	1196.8	1169.4	1162.9	1152.6	1130.4
12.578	16.472	2.6194	0	0	0.53695	0	0	0	0	0	0	0	0	0	0	0	0	0	0	0	0	0	0	0	0	0	0	0	0	0	0	0	1.4013	1.4567	4.5119	17.582	7.9392	19.172	20.85	51.12	51.407	54.078	56.528	55.112	45.012	61.804	63.033	74.202	79.262
0	3.5401	0	0	0.048139	0.50416	9.9464	0	0	0	0	1.9689	9.7358	5.8382	19.438	19.521	38.238	29.39	39.663	33.118	34.166	26.402	31.807	35.976	45.289	44.393	39.494	45.799	43.457	35.16	32.769	23.937	22.808	35.347	44.913	34.24	21.984	17.437	8.9121	3.5611	0	3.9695	0	0	0	0	0	0	0	0
20.815	2.935	1.0417	0	0	0	0	2.2713	0	0	0	0	0	0	0	0	0	0	0	0	0	0	0	0	0	0	0	0	0	0	0	0	0	0	0	0	0	0	0	0	0	0	0	0	0	0	0	0	0	0
0	0	0	3.6238	13.247	11.295	0	8.2185	5.5698	20.185	0.72467	11.499	4.2299	9.8179	22.17	0	8.4168	3.2544	0	0	7.3462	0	2.9132	5.4935	5.1496	0	0	4.4349	3.3067	0	0	0	7.9405	0	0	0	0	0	0	0	0	0	0	0	0	12.958	24.352	36.649	42.578	41.023
0	0	1.6757	6.112	3.3559	0	12.582	1.5941	7.2724	9.7441	16.295	11.421	5.531	2.1222	13.687	6.4675	0	0	11.587	2.1863	5.6804	0	0	0.016435	0	0	0.10431	0	0	0	0	0	0	0	0	0	0	0	0	0	0	0	0	0	0	0	0	0	0	0
0	0	0.6534	7.2341	5.9948	7.691	0	0	0.93688	4.3927	6.3453	6.3067	3.6806	11.012	15.015	16.151	16.65	16.887	25.03	21.125	29.784	27.698	33.017	35.055	31.235	39.436	40.847	47.264	44.445	54.952	56.948	60.095	56.392	61.187	48.612	55.196	60.34	53.923	56.997	53.239	56.278	56.143	50.206	53.294	46.028	44.638	44.674	53.901	44.878	48.307
22.523	16.725	0	0	0	0	0	0	0	0	0	0	0	0	0	0	0	0	0	0	0	0	0	28.089	48.543	41.794	50.603	40.54	63.795	66.62	73.188	64.361	63.484	87.152	87.78	84.226	79.659	73.819	78.192	90.578	118.72	111.62	113.58	117.17	116.96	90.082	94.714	91.639	97.535	115.49
22.511	13.367	0	0	0.82853	0	0	0	0	0	0	0	0	0	0	0	0	0	0	0	0	0	0	0	0.54589	0	0	0	0.72868	6.2442	10.706	11.942	4.512	23.685	15.704	17.9	21.51	4.6438	17.096	17.184	29.284	29.33	36.685	24.906	20.922	4.5262	24.905	2.7624	5.1426	12.929
2.506	0	0	0	0	0	4.7385	0	12.505	27.799	52.438	82.142	118.1	158.77	191.54	216.28	273.75	281.87	325.51	356.68	393.63	415.63	433.76	465.44	514.4	525.53	564.31	574.35	577.75	585.65	591.47	620.8	623.8	626.98	612.78	622.85	622.93	644.19	630.5	629.27	631.89	631.27	628.46	656.84	643.11	631.12	639.97	644.79	649.84	645.83
23.955	7.2734	0	0	0	0	0	0	0	0	0	0	0	0	0	0	0	0	0	0	0	0	0	0	0	0	0	0	0	0	0	0	0	0	0	0	0	0	0	0	0	0	0	0	0	0	0	0	0	0
17.248	4.6807	0	0	3.6704	0	0	0	0	0	0	0	1.7487	0.52732	13.893	13.112	8.8192	7.2325	16.553	20.05	21.779	13.959	17.198	15.356	17.158	19.925	13.027	32.105	46.397	41.851	42.51	41.8	46.114	45.178	60.446	59.471	64.374	63.753	68.704	69.567	74.344	69.806	67.294	73.335	95.769	79.722	87.371	79.404	79.22	88.986
13.051	0	0	0	2.5759	0	0	0	0	0	0	0	0	0	0	0	0	0	2.2022	6.0665	0	0	0	0	0.27489	0	0	0	0	1.0967	0	0	0	0	0	2.0903	8.7236	1.4693	19.07	32.531	43	43.906	66.043	83.137	110.12	131.03	170.19	179.1	201.96	221.84
1.4961	2.4279	3.0193	0	0	5.9379	0	7.9537	3.5132	1.5601	0	8.9233	4.7168	5.8784	10.492	7.3566	11.491	17.135	9.5638	11.285	21.059	39	34.669	49.111	51.852	61.163	68.79	56.534	68.855	86.993	77.942	88.769	95.534	87.302	96.806	107.91	100.69	114.42	117.06	119.66	127.28	119.22	124.71	117.18	134.51	112.86	119.44	119.4	113.26	120.61
6.74	6.5398	0	1.9248	0	2.311	0	0	0	0	0	0	0	0	0	0	0	0	0	0	0	0	0	0	0	0	0	0	0	0	0	0	0	0	0	0	0	0	0	0	0	0	0	0	0	0	0	0	0	0
16.986	4.8058	0	0	0	4.929	3.1002	4.8039	4.0856	2.6996	9.36	7.2927	0	1.932	3.8711	2.6878	0	0	0	0	0	0	0	0	0	0	0	0	0	0	0	0	0	0	0	0	0	0	0	0	0	0	0	0	0	0	0	0	0	0
11.318	5.0651	0	0	0	5.764	1.1433	0	2.1388	4.9965	0	8.6011	1.6598	0	0	0	0	4.0941	8.9119	20.413	16.735	34.497	30.709	31.252	39.604	59.315	62.787	51.827	60.868	64.949	68.384	69.768	104.36	83.393	79.064	72.326	76.449	83.537	69.643	86.608	88.154	104.83	116.51	105.77	118.21	127.33	161.44	199.66	207.39	214.65
0	0	0	6.0381	13.329	8.0156	17.987	35.823	19.238	27.94	41.294	44.888	39.938	8.6113	41.488	50.924	32.924	31.658	46.431	37.096	22.827	23.527	20.807	31.17	11.402	16.245	15.076	14.782	26.968	40.226	65.135	69.593	107.8	124.29	145.84	160.88	207.27	234.3	237.91	285.18	306.83	324.59	362.13	393.39	393.21	417.58	424.87	464.8	480.95	499.45
0	10.604	0	0	2.7984	0	0	2.5876	6.718	7.4902	16.67	6.8287	0	6.2828	1.9508	13.604	0.4895	6.4229	0.12256	0	0	0	0	0	0	0	0	0	2.2944	0	0.66392	0	0	0	3.6292	11.88	13.108	13.653	14.89	10.663	9.7734	9.6452	15.942	19.151	16.82	13.473	15.617	21.495	20.608	24.817
26.591	12.078	0	0	0	0	0	0	0	0	0	0	0	0	0	0	0	0	2.8504	2.1929	7.1444	17.723	18.503	20.291	18.474	10.434	26.728	21.18	12.831	20.388	12.525	33.376	23.013	37.482	29.329	37.165	32.434	23.034	24.1	22.15	23.295	22.063	31.443	30.402	37.279	7.924	9.4044	2.6612	11.636	23.464
18.832	6.6041	0.54932	0	0	0	0	0	0	0	0	0	0	0	0	0	0	0	0	0	0	0	0	0	0	0	0	0	0	0	0	0	0	0	0	0	0	0	0	0	0	0	0	0	0	0	0	0	0	0
22.751	6.8947	0	2.1178	0	0	0	0	0	0	0	0	0	0	0	0	0	0	0	0	0	0	0	0	0	0	0	0	0	0	0	0	0	9.2866	10.585	11.089	1.6486	10.609	1.2537	0	0	0.17777	3.9963	0.70516	4.9171	0	0	0	0	34.9
0	0	5.9261	0	0	3.6907	0	8.3976	9.1065	38.668	53.66	85.79	108.07	135.52	149.35	178.69	200.38	244.11	240.8	251.65	277.9	295.32	317.16	302.94	309.43	341.14	335.98	312.74	328.23	326.01	350.34	352.64	369.65	361.51	395.17	383.93	369.97	388.74	387.12	409.11	401.34	387.09	379.69	390.67	401.64	391.71	403.18	379.47	393.38	393.23
8.7289	3.6673	0	3.5836	0	0	0	2.7987	0	18.582	14.063	33.158	47.9	56.634	55.233	77.215	83.944	92.128	97.509	92.705	106.74	93.349	112.52	133.87	146.92	173.28	215.42	218.82	249.83	284.16	299.51	324.38	358.76	377.99	407.2	472.83	510.3	539.94	562.61	600.75	588.63	607.62	619.79	645.49	635.37	671.39	629.79	633.33	638.77	653
25.169	13.391	0	0	0	0	3.2143	0	0	0	0	0	0	0	0	0	0	0	0	0	0	0	0	0	0	0	0	0	0	0	0	0	0	0	0	0	0	0	0	0	0	0	0	0	0	0	0	0	0	0
0	0	2.1058	5.4972	2.4268	0.63835	3.5281	0	0	5.5895	12.08	14.777	2.8062	14.588	12.553	8.2739	3.3208	3.2082	11.958	0.97424	12.447	0	2.8377	1.6481	0	0.95293	5.1694	0	0	5.3297	13.619	36.523	51.533	75.346	85.236	113.47	141.76	157.85	148.16	177.75	190.04	227.59	247.55	269.23	283.39	295.1	308.76	321.2	325.2	337.02
25.658	4.6445	0	1.8448	0	0	0	1.4026	0	6.3543	25.974	25.019	26.301	25.763	38.195	38.363	38.646	41.222	43.455	47.426	43.448	57.754	65.32	84.129	96.761	91.681	88.5	99.739	100.15	100.49	108.29	114.3	94.581	101.77	98.62	94.409	95.469	110.54	113.77	106.94	120.61	114.22	104.77	118.61	109.23	106.42	115.02	109.69	111.05	117.42
0	0	0	1.8207	4.684	11.117	19.66	25.619	44.945	47.421	39.17	63.476	53.912	63.373	62.75	64.042	60.08	72.514	66.439	55.004	49.34	23.596	52.68	20.537	16.028	17.745	21.071	22.748	22.585	15.575	23.747	27.686	23.022	19.153	27.78	32.321	31.363	11.257	15.177	3.3755	9.6763	0	0	0	3.4615	9.0656	10.83	0	2.4584	9.5852
17.267	0	0	0	0	0	0.70728	0	0	6.6942	10.413	11.997	11.193	11.695	13.471	10.162	11.015	12.678	15.742	12.037	11.826	10.224	9.9851	12.858	14.472	16.537	6.6827	24.918	26.488	32.352	37.556	51.084	47.891	43.177	73.592	88.886	105.54	120.64	127.99	151.63	149.13	181.38	199.54	194	198.73	229.88	193.09	198.92	178.36	201.17
2.8127	5.9776	1.7817	0	3.8209	0	0	0	0	0	2.8606	3.9031	7.2034	8.1578	6.7132	13.332	3.7627	1.7504	6.2884	20.872	6.7466	14.024	0	7.4953	18.561	26.172	49.938	72.157	105.08	125.89	154.22	158.52	185.77	201.11	235.54	246.26	251.44	273.48	291.93	311.18	313.16	322.9	322.75	315.76	344.86	350.44	363.1	347.07	355.73	350.05
1.7268	2.3548	4.166	3.5611	6.3521	0	0	0	5.814	0	0	0	0	0	1.6733	0	0	0	0	0	0	0	0	0	0	0	0	0	0	5.961	0.089349	0.62233	5.0046	4.4426	0	0	0	0	0	0	0	0	0	0	0	0	0	0	0	0
1.8592	8.2521	0.79097	0	4.4237	0	3.0892	0	0	0	0	0	0	0	0	0	0	0	0	0	0	0	0	0	0	0	0	0	0	0	0	0	0	0	0	0	0	0	0	0	0	0	0	0	0	0	0	0	0	0
23.248	5.9617	0	0	0	0	0	0	0	0	0	0	0	0	0	0	0	0	1.009	0	0	0	0	0	0	0	0	0	0	0	0	0	0	0	0	0	0	0	0	0	0	0.34108	0.41762	0	0	0	0	0	0.10143	4.2526
21.886	0	0	0	4.5334	0	0	0	0	0	0	0	0	0	4.1184	1.5137	6.116	0	0.073493	0.63502	1.9153	0	0	0	0.97292	0	0	3.688	4.7089	1.3558	0	0	0	0	0	0	0	0	0	0	0	0	0	0	0	0	0	0	0	0
0	0	4.9712	0	0.32725	0	0.61684	17.949	52.695	104.36	169.45	233.98	310.57	352.21	444.55	444.06	499.81	531.42	532.26	567.58	591.66	619.41	612.96	628.4	664.1	674.97	709.36	730.47	762.57	776.94	780.13	810.48	795.24	801.08	817.71	848.13	900.79	911.12	988.15	1097.7	1195.4	1243.9	1359.5	1435.5	1494.8	1566	1646	1666.6	1719.3	1772.6
0	0	0	0	11.546	14.794	0	0	0	0	0	0	0	0	0	0	0	0	0	0	0	0	0	0	0	0	0	0	0	0	0	0	0	0	0	0	17.946	8.893	25.698	25.078	40.527	38.598	63.19	75.939	81.535	74.034	87.865	97.794	91.721	107.79
7.8174	0	0	0	0	5.4875	6.8497	0	8.1314	6.7658	16.386	31.077	31.517	27.792	35.246	50.806	37.208	38.907	57.852	67.848	69.5	74.28	84.338	84.576	82.178	86.13	100.44	116.23	129.26	121.47	120.14	126.58	120.99	108.82	125.49	115.49	121.68	121.84	116.15	117.2	103.84	109.6	112.76	95.308	103.63	109.95	103.42	103.63	89.056	107.1
0	0	1.8206	0	2.6277	5.0421	1.6113	3.8872	0	0.57904	2.0248	3.7615	0	0	0	0	0	0	0	0	0	0	0	6.1576	16.758	23.284	43.466	42.297	73.16	93.511	109.09	122.52	151.51	134.82	152.16	170.6	186.08	207.17	211.36	225.1	237.29	209.31	237.56	246.52	251.36	228.55	262.83	261.61	244.62	242.42
12.873	7.6146	0	0	0	0	6.2421	0	1.5248	2.7904	12.506	0	0.52461	6.948	4.6159	1.5847	1.6972	15.725	0.448	0	1.2491	8.2053	0	3.1235	0	0	0	0	0	0	0	0	0	0	0	0	0	0	0	0	0	0	0	0	0	0	0	0	0	0
0	0	0	4.7633	1.7149	0	5.9991	4.0395	0	1.5827	2.9623	6.8682	8.4039	8.4336	11.753	8.8616	11.619	17.137	22.556	16.245	21.096	23.671	19.109	20.215	21.025	34.001	35.839	27.67	31.475	30.685	25.4	24.018	26.993	26.016	27.977	32.24	25.63	34.173	37.434	39.785	53.482	39.844	44.643	49.494	49.263	50.163	56.15	60.155	61.445	58.615
13.781	0	0	0	7.2514	0	0	4.7047	1.4107	0	0	0	0	0	2.6364	0	0	0	0.42291	0.36322	0	0	0	0	0	0	0	0	0	0	0	0	0	0	0	0	0	0	0	0	0	0	0	0	0	0	0	0	0	0
12.371	3.0084	0	0	0	0.45975	2.2571	0	0.020959	7.5003	13.545	24.03	30.625	44.434	53.653	68.341	78.057	89.361	110.14	116.36	136.67	148.98	161.28	167.34	169.78	178.48	194.53	199.23	222.08	221.25	228.92	242.89	260.74	264.56	276.42	279.86	299.58	325.67	309.79	337.26	339.44	350.43	356.93	366.82	364.74	391.18	380.92	390.42	368.5	392.98
2.1981	0	2.4016	0	6.7396	0	0.11807	0	0	0	0	0.079728	0	0	1.5419	0	0	1.8808	5.3754	3.4753	0	0	2.6346	7.69	12.239	13.647	15.102	22.855	18.365	28.213	28.02	36.787	33.895	38.644	33.624	32.941	42.385	32.863	38.627	24.871	53.134	43.617	50.869	53.166	56.529	53.632	54.763	53.677	49.47	58.647
8.5495	11.679	0	9.8928	0	0	2.053	3.7629	0	4.0161	5.5944	8.2646	24.482	3.7411	14.097	7.9239	13.217	0	11.023	10.281	6.148	4.4188	9.3549	9.0012	5.1403	9.1577	14.723	5.9667	8.8028	9.5346	0	0	0	3.9115	0	0	0	0	0	0	0.5933	0	0	0	0	0	7.1545	0.87199	1.853	0
0	0	15.425	4.302	0	0	0	0	0	0	0	4.9098	0	3.1865	6.1313	13.051	4.0589	5.5916	1.0733	4.6401	6.0148	0	13.65	13.329	6.1382	4.8411	0	0	8.6538	9.3175	11.754	8.6072	0	7.2294	24.631	23.656	20.054	26.941	37.142	52.522	33.001	69.333	83.932	96.694	116.47	111.15	137.93	152.9	176.32	174.55
25.287	9.18	4.5791	0	0	0	0	0	0	0	0	0	0	0	0	0	0	0	0	0	0	0	0	0	0	0	0	0	0	0	0	0	0	0	0	0	0	0	0	0	0	0	0	0	0	0	0	0	0	0
0	0	1.081	0	0	0.82434	9.6619	0	0	0	0	0	0	0	0	0	0	0	0	0	0	0	0	0	0	0	0	0	0	0	0	0	0	0	0	0	0	0	0	0	9.4667	38.252	42.059	74.434	79.891	101.77	108.79	127.88	151.56	167.12
1.9587	3.9349	0	8.3438	0	0	0.2133	4.1889	11.328	9.5031	11.289	23.545	26.78	24.809	26.683	26.827	31.608	31.281	40.839	34.703	34.574	32.587	28.984	33.658	35.885	47.99	46.953	45.996	56.448	37.417	44.239	34.023	43.649	44.596	54.231	62.647	78.993	101.33	140.32	181.11	233.08	261.06	307.74	363.38	411.44	495.35	530.8	570.91	578.91	598.54
0.59956	3.8395	0	0	0	0	5.9209	0	7.3157	5.8206	13.6	5.8435	0	9.024	5.2985	13.268	3.934	5.7537	1.1118	4.3908	2.349	2.5378	10.639	0	5.9315	0	0	0	0	0	0	0	0	0	0	0	0	0	0	0	2.1451	1.7676	17.648	30.219	31.415	41.744	64.976	71.236	56.535	61.546
0	4.6414	6.8419	0	9.3632	0	0	8.0978	24.354	26.807	52.815	64.601	84.615	106.36	122.8	123.21	138.01	155.21	176.16	181.54	203.59	207.44	207.72	197.77	206.1	243.72	227.53	248.94	248.83	253.67	263.15	275.5	271.24	270.9	254.25	291.8	268.7	278.55	270.64	267.99	266.11	276.96	273.86	274.96	275.21	259.59	255.98	251.71	255.35	275.87
0	0	2.1593	0	0	0	9.7913	0	0	0	0	0	0	0	0	0	11.509	22.928	19.831	9.1619	12.352	12.209	9.6213	13.095	18.106	20.436	12.17	22.096	17.401	26.752	32.08	26.515	21.281	36.366	26.662	29.111	42.538	50.917	71.714	67.373	83.925	113.84	125.32	147.38	168.11	191.63	205.39	223.92	238.94	254.68
13.479	4.4846	5.2089	0	0	0	0	0	0	0	0	0	0	0	0	0	0	0	0	0	0	0	0	0	0	0	0	0	0	0	0	0	0	0	0	0	0	0	0	0	0	0	0	0	0	0	0	0	0	0
17.143	5.2385	0	0	0	0	0	0	0	0	0	0	0	0	0	0	0	0	0	0	0	0	0	0	0	0	0	0	0	0	0	0	0	0	0	0	0	0	0	0	0	0	0	0	0	0.88324	14.054	9.4387	25.312	5.0009
0	0	3.131	6.8006	0	3.7645	2.9312	2.4979	10.917	5.6356	13.665	13.256	7.1365	1.5855	10.79	5.7386	8.8328	6.8828	4.9037	1.2332	8.7492	0.7409	1.3722	8.9402	9.5856	0.87542	5.293	0	5.5305	5.457	13.105	14.747	9.4027	19.021	22.779	20.61	23.354	24.867	32.891	24.151	28.764	26.804	40.958	40.313	45.66	41.616	40.821	49.994	42.971	47.707
0	0	0	0.35925	0	12.095	0.95036	26.384	22.945	31.47	31.477	52.277	50.064	58.016	54.129	60.318	72.831	67.554	58.649	72.521	60.348	80.576	64.202	73.395	75.306	61.943	59.935	62.558	63.423	77.395	78.828	81.362	73.758	81.583	73.653	80.399	72.578	81.703	78.705	81.084	84.157	68.945	89.541	79.019	89.289	74.294	83.854	84.243	76.06	68.97
39.251	21.529	0	0	0	0	0	0	0	0	3.7036	0.63122	10.442	11.849	14.24	28.756	40.066	54.733	74.246	84.366	100.2	124.68	147.05	162.14	181.71	180.83	194.47	205.05	210.63	226.32	227.4	224.24	236.46	256.73	246.3	259.03	263	227.73	246.33	248.03	252.16	257.23	247.75	243.25	246.71	248.68	241.68	236.39	251.65	245.59
24.273	13.193	0	0	0	0.85843	0	0	0	0	0	0	0	0	1.7426	6.526	0	11.976	0	15.446	16.713	27.777	30.593	35.04	47.317	32.691	23.185	18.223	16.502	35.248	31.394	37.374	48.761	63.429	64.132	83.695	94.367	104.56	96.258	104.11	120.75	131.26	156.87	155.05	160.69	115.04	141.99	115.84	150.15	168.31
18.605	2.3717	0	0	0	1.1952	5.0626	3.9538	0	0	0	0	0	0	0	0	0	0	0	0	0	0	0	0	0	0	1.4106	18.418	46.575	46.719	58.849	73.102	76.715	90.227	103.38	118.15	125.54	111.44	126.48	142.7	164.46	175.1	172.38	158.73	153.6	137.55	147.76	157.95	156.4	169.27
3.6957	0	0	0	0	3.6036	1.2637	2.8052	0	0	0	4.6031	0	0	2.0708	0	5.1317	3.196	2.9948	0	0	8.7017	0	2.3372	2.9717	4.0943	3.361	0	0	6.5035	5.6611	0	3.4072	0	0	0	0	5.0569	1.8914	2.3553	10.665	2.3689	4.0221	2.7828	0	0	7.5562	0	0	0
0	0	0	5.4295	12.363	9.3441	5.5309	0	0	0	0	0	0	0	0	0	0	0	0	0	0	0	0	0	0	0	0	0	0	0	0	0	0	0	0	0.23855	6.6294	0	3.7818	11.863	0	0	0	0	0	0	0	0	0	0
0	0	0	5.1173	1.846	6.1099	0.14989	14.713	20.612	45.81	71.046	108.39	151.19	172.81	206.4	238.94	283.25	279.97	279.29	315.88	331.06	350.88	354.05	374.92	376.66	368.07	373.54	380.62	379.71	399.21	413.91	397.04	403.77	383.04	395.6	401.84	395.71	404.71	411.27	407.05	407.87	415.68	411.68	412.82	421.01	415.09	430.97	430.98	434.56	424.07
0	0	0	10.051	9.9121	0.37955	0	2.7404	0	0	0.291	5.2892	2.4459	7.0722	8.3389	3.4786	4.2714	5.3859	7.657	6.9231	18.539	11.471	15.964	12.064	15.1	25.222	17.525	25.807	33.253	40.617	41.929	36.078	32.47	42.916	27.843	47.396	49.382	49.156	42.27	48.778	37.81	59.047	55.079	43.426	50.303	47.162	47.766	55.377	44.55	51.463
35.934	8.3631	0	0	0	0	0	0	0	0	0	0	0	0	0	0	0	0	0	0	0	0	0	0	0	0	0	0	0	0	0	0	0	0	0	0	0	0	0	0	0	0	0	0	0	0	0	0	0	0
0	0	0	0	2.9965	1.1433	13.457	13.202	16.384	13.489	18.146	13.975	16.199	21.034	28.976	19.746	14.085	16.654	16.932	7.025	13.553	8.2779	5.6285	7.7341	3.4236	6.3546	0	0	0	0	0	3.9537	0	0	0	0	0	0	0	0	0	0	0	0	0	0	0	0	0	0
0	0	1.7018	2.9801	6.7087	0.009269	3.2633	0	3.1534	0	6.7668	6.547	2.6448	3.2043	10.809	1.9292	0.68874	0	5.8429	2.0032	10.625	0	6.6387	7.3173	5.3744	8.6364	7.6629	3.1331	5.5178	3.724	1.8393	6.5786	3.0081	1.5355	0	3.6333	2.7979	4.28	0	0	0	0	4.4414	0	0.60874	0	0	0	0	0
13.443	0	0	4.6813	5.0878	0	0	1.6585	0	0	0	0	0	0	0.93241	0	0	0	0	0	0	0	0	0	0	0	0	0	0.75881	0.90385	0	0	0	0	0	0	0	0	0	0	0	0	0	0	0	0	0	0	0	0
0	0	1.5082	2.1232	10.64	2.6865	0	5.7524	0	0	0	0	0	0	0	0	0	0	0	0	0	0	0	0	0	0	0	0	0	3.9957	34.604	71.415	114.72	169.44	200.34	271	330.01	412.15	494.79	593.31	703.15	763.8	874.71	916.56	986.67	1035.7	1076.4	1128.6	1183.1	1228.1
0	0	3.2144	7.9985	0	0	3.667	2.9272	17.364	16.692	20.096	14.434	5.9762	14.479	12.836	16.842	15.229	15.067	11.163	10.401	13.217	10.286	15.271	10.965	20.524	11.663	14.286	16.247	30.652	28.229	34.701	44.029	35.149	41.215	52.681	64.184	71.622	72.497	88.033	96.38	87.223	104.18	100.46	112.17	117.1	144.25	186.62	200	196.89	199.94
0	3.417	5.3197	4.3103	6.146	0	0	0.93005	0	0	0	0.34985	0	8.4262	5.2443	18.601	34.041	67.368	103.26	148.56	161.72	204.57	233.16	263.63	290.6	339.36	384.78	409.81	447.72	451.68	472.48	486.9	469.57	525.23	527.78	533.31	561.82	555.32	574.46	596.64	577.42	596.98	602.01	586.26	559.13	554.93	565.03	567.06	570.6	549.27
6.3244	0.12323	2.7808	0.89141	0	0	1.5613	0	0	0	0	0	0	0	0	0	0	0	0	0	0	0	0	8.4325	0	0	0	0	3.3348	2.5701	0	9.1606	4.2655	7.1456	14.757	6.4173	0.71746	2.8559	3.3096	12.886	0	20.881	24.619	23.44	19.245	20.99	12.351	14.943	18.601	20.524
13.422	0.0417	4.4613	0	0	0	0	0	0	0	0	0	0	0	0	0	0	0	0	0	0	0	0	0	0	0	0	0	0	0	0	0	0	0	0	0	0	0	0	0	0	0	0	0	0	0	0	0	0	0
12.356	1.3934	0	1.8214	0	0	0	13.038	27.234	61.745	121.12	168.03	207.75	265.56	312.09	341.03	431.79	525.37	579.03	570.39	609.81	623.78	643.47	623.07	653.45	668.38	653.7	673.42	715.07	700.34	737.15	728.98	770.87	765.2	809.45	835.06	850.03	875.89	879.48	917.02	957.67	994.13	926.77	965.81	945.26	938.8	989.02	1011.6	976.81	974.7
0	0	0	1.1693	1.9091	0.7552	6.8066	0	0	0	0	0	1.8716	0	0	0	0	1.816	0	0	0	0	0	0	0	0	0	0	0	0	0	0	0	0	0	0	0	0	0	0	0	0	0	0	0	0	0	0	0	0
0	0.77851	0.14513	7.3399	2.5533	0	0	0	0	0	0	0	0	0	0	0	0	0	0	0	0	1.6549	3.3384	10.995	13.361	11.737	27.31	22.394	43.045	44.826	62.037	83.753	103.71	110.9	87.575	96.542	89.976	96.818	106.82	121.31	116.24	132.6	144.51	159.33	197.31	191.96	204.38	199.8	205.54	217.64
0	0	0	0	1.7703	3.4599	10.163	4.7632	12.785	7.8408	11.78	0	7.6201	12.036	9.4869	15.473	19.276	24.444	14.643	23.83	53.017	66.468	74.333	87.242	88.21	100.08	107.37	121.36	138.66	143	138.93	147.83	169.75	167.7	166.68	163.76	160.67	170.45	155.9	163.64	163.52	171.36	158.23	159.28	155.82	156.55	149.91	140.88	132.8	143.24
0.94885	0	0	0.7517	5.1308	2.0695	0	0	4.3296	3.1872	14.74	27.093	26.856	27.709	42.358	47.791	55.878	59.955	64.607	70.195	81.759	77.486	87.621	83.462	79.391	83.518	83.334	69.72	82.657	77.117	84.83	79.252	75.848	92.694	89.89	104.12	109.54	110.24	109.94	124.9	132.55	134.21	138.29	132.32	141.04	133.11	141.07	145.74	143.22	138.45
7.2922	3.4515	0	2.6915	5.0838	0	0	3.0277	0	0	5.9211	9.0856	4.3482	7.4105	14.615	16.279	5.8549	6.8175	13.99	20.287	14.477	9.607	1.5358	13.427	20.904	18.283	15.283	11.508	14.852	23.092	27.837	32.316	48.711	77.659	96.447	123.85	144.81	157.77	177.94	184.52	207.96	204.81	220.86	219.9	227.6	242.74	243.58	255.35	257.49	261.74
23.34	13.177	0	0	0	0	0	0	0	0	0	0.67696	0	0	0	0	0	6.6203	4.7703	4.1491	0	0	0	6.7887	5.3193	0.14196	0	0	9.2873	9.3283	2.272	1.2278	0	11.538	8.6239	17.255	7.4265	0	11.932	14.223	22.273	34.958	26.683	22.191	23.147	16.68	21.663	19.298	25.462	29.886
0	0	0	0	11.766	0	3.53	0	0	0	0	0.57781	0	0.73657	8.6859	1.2135	1.5912	1.9969	12.286	14.272	23.797	11.886	22.082	19.298	16.249	14.39	19.582	9.5593	14.668	21.049	22.726	19.584	21.667	18.816	22.978	16.372	23.712	14.199	20.979	23.603	31.494	47.991	67.868	70.567	78.637	99.313	103.62	115.56	118.92	129.02
0	0	0	0.1146	18.272	19.224	8.4959	13.004	30.878	27.235	30.797	32.4	38.571	38.052	47.68	41.682	42.407	38.668	45.648	38.475	29.628	28.929	28.409	22.563	24.765	22.774	18.87	24.744	17.905	23.148	19.916	41.771	22.727	25.687	11.485	17.371	18.721	7.9558	20.815	4.1272	17.645	15.246	12.005	14.003	13.587	2.0556	3.3904	8.7107	3.1536	1.6345
18	7.4014	0	0	0	0	0	0	0	0	0	0	0	0	0	0	0	0	0	0	0	0	0	0	0	0	0	0	0	0	0	0	0	0	0	0	0	0	0	0	0	0	0	0	0	0	0	0	1.2017	9.6207
0	4.1717	3.3622	7.1534	0	2.9824	0	0	0	0	0	0.1784	0	3.6413	3.9493	0	0.37562	0	4.6147	0	1.5939	0	0	0	0	0	0	0	0	0	0	0	0	0	0	0	0	0	0	0	0	0	0	0	0	0	0	0	0	0
14.95	10.34	3.217	4.2509	1.7329	0	0	0	0	0.72529	8.1441	5.8034	6.4673	14.202	13.795	10.064	3.8986	11.471	44.483	48.858	45.158	51.082	57.952	69.734	71.635	86.882	91.445	96.501	104.3	107.49	113.59	114.21	118.26	115.43	115.34	117.84	119.17	127.83	133.76	125.85	137.67	142.24	143.31	139.48	133.46	137.71	141.89	145.24	148.56	159.74
9.777	10.931	0	0	5.73	0	0	0	0	0	0	0	0	0	0	0	5.8953	11.297	20.919	26.624	39.465	48.372	63.868	61.775	80.336	89.144	82.869	91.131	95.026	102.46	110.54	130.33	131.65	132.93	129.73	136.42	140.81	140.42	152.09	147.86	156.89	151.84	157.05	151	145.29	138.28	141.79	128.74	144.13	135.54
10.367	1.3	0	1.2763	1.5378	0	0	0	5.8644	0	0	1.7942	0.89913	6.5655	9.5382	30.806	13.012	26.5	20.79	19.938	19.091	15.086	34.502	35.123	32.4	40.39	44.662	47.696	54.032	50.789	53.479	78.733	70.888	68.329	76.227	79.715	76.556	83.786	90.476	75.294	72.756	80.33	80.36	85.288	81.5	88.855	86.918	79.763	83.042	94.914
0	0	0.69467	0	0	0.56188	7.4855	43.432	83.823	148.3	235.59	340.53	405.16	468.22	576.97	612.99	690.71	745.9	841.68	839	908.75	913.13	975.58	968.77	1001.8	1028.2	991.14	1011.2	1043.5	1018.3	1039.9	1028.1	1024	1051	1038.6	1042.4	1067.2	1098.7	1082	1161.2	1204.2	1325.5	1400.9	1434.2	1473.8	1531	1547.8	1618.8	1629.4	1656.9
10.047	2.7379	0	5.8979	9.8227	0	0	0	0	0	0	3.6077	0	0	0	0	0	1.4838	0	0	0	0	0	0	0	0	0	0	2.1518	0	0.080583	0	0	0	0	0	0.16978	0	0	0	5.7678	0	6.3782	11.097	12.098	23.771	31.748	35.928	38.268	44.313
0	6.0814	5.7931	7.8952	13.073	0	0	3.8524	15.626	41.017	80.038	122.91	186.11	210.27	313.61	292.63	320.83	349.26	495.08	536.8	590.81	622.22	592.89	643.07	616.51	640.1	620.04	687.19	642.88	731.74	698.25	754.98	697.25	727.43	756.62	728.34	777.52	775.85	819.49	818.43	866.35	935.83	948.77	978.8	960.68	1016	1050.1	1005.3	1079.6	1086.9
0	0	3.3474	8.4007	0.39266	6.0966	5.9788	6.669	8.8126	23.757	33.633	28.164	26.914	27.666	35.548	40.325	58.961	59.38	75.359	80.733	93.228	110.54	130.82	147.16	173.28	161.24	154.46	152.89	179.66	164.72	185.13	180.04	179.45	187.3	189.64	194.5	189.66	192.13	207.15	194.64	201.54	215.03	203.43	200.48	189.52	178.37	195.86	185.64	201.51	184.55
12.755	13.354	0	1.7202	0	0	0	0	0	0	0.75402	3.3985	0	14.757	12.336	8.0695	4.5806	6.4579	15.155	17.101	11.403	19.607	15.585	49.914	77.955	111.99	144.23	178.77	220.4	247.06	286.83	329.5	367.85	380.92	412.15	443.55	438.32	461.11	490.26	502.14	492.29	506.01	531.27	519.76	503.25	534.48	529.47	547.81	540.55	528.74
0.30851	3.5928	0	0.50565	0	2.8442	0	4.0623	4.5655	3.4054	4.4858	2.7627	4.2894	4.7764	8.8387	18.364	12.903	10.773	4.1919	6.3277	2.755	3.9405	14.197	8.01	12.296	3.8557	2.2545	6.4178	9.5359	16.724	14.59	12.507	8.9237	18.648	20.116	27.803	31.685	65.815	94.365	122.24	161.18	192.35	242.58	293.89	320.6	345.22	411.66	442.49	489.58	544.3
12.654	0	1.0343	0	0	2.1045	0	14.25	16.564	34.805	52.677	71.632	85.843	95.464	144.66	149.84	156.61	153.95	185.42	197.7	204.33	180.51	199.71	208.87	216.41	243.48	228.37	251.28	263.72	267.92	263.66	261.7	270.54	269.95	263.15	262.15	255.12	247.94	266.87	271.44	262.87	261.22	260.95	249.96	261.73	265.92	230.5	230.47	229.57	249.46
9.3861	0	0	0	11.067	8.1944	3.1042	13.003	10.826	16.302	16.844	32.551	48.634	63.044	83.111	84.171	101.14	115.2	134.88	130.95	153.58	149.59	157.43	165.27	174.39	183.19	175.62	196.33	213.29	213.17	209.89	192.94	201.12	203.55	210.48	202.24	200.89	207.77	210.51	209.44	213.15	200.05	200.09	206.12	199.61	210.95	209.98	202.98	194.92	200.63
30.448	3.8676	0	0	0	0	0	0	0	0	0	0	0	0	0	0	0	0	0	0	0	0	0	0	0	0	0	0	0	0	0	0	0	0	0	0.82755	0	0	4.8267	14.654	24.974	26.13	27.985	32.843	31.812	36.765	43.504	51.646	69.714	65.459
15.743	2.5154	0	0	0	7.028	0	0	0.50325	0	0	0	0	0	0	0	0	0	0	0	0	2.8999	0.1964	7.0823	8.6231	0	1.1146	7.2694	18.368	21.59	26.404	28.916	21.469	30.354	28.18	27.522	23.616	13.399	14.625	14.948	36.029	42.558	40.319	28.332	24.753	17.718	34.126	22.14	30.13	34.303
0	0	0	4.0075	6.4074	3.9623	2.054	2.0436	4.1083	1.251	1.5869	4.797	0	0	0	0	0	3.3382	6.6508	12.559	22.982	17.783	28.341	36.513	31.643	41.484	44.242	40.468	44.61	55.077	53.489	57.285	66.328	63.142	66.153	63.803	76.554	78.176	72.822	72.468	81.736	84.919	93.782	85.684	97.424	89.004	87.945	94.823	95.579	89.044
15.022	2.2431	0	0	0	0	0.60166	0	0	0	0	0	0	1.111	0	14.261	33.948	47.942	83.108	109.31	140.35	166.6	165.47	191.24	233.66	277.02	294.81	341.61	396.44	400.46	443.99	469.95	494.99	503.26	516.79	527.1	537.95	557.75	550.93	569.82	585.58	583.66	576.05	584.81	569.03	589.49	586.97	583.94	572.9	566.74
4.7511	6.9115	0.79145	0	5.0109	0	0	0	1.0777	0	0	2.0699	2.0284	0.61458	3.9699	0	0	0	0	6.3808	0	0	0	0	0	0	0	0	0	0	0	0	0	0	0	0	0	0	0	0	0	0	0	0	0	0	0	0	0	0
16.83	7.1703	2.7684	0	0	0	0	0	0	0	0	0	0	0	0	0	0	0	0	0	0	0	0	0	0	0	0	0	0	0	0	0	0	0	0	0	0	0	0	0	0	0	0	0	0	0	0	0	0	0
17.46	0	3.0269	0	0	0	1.7789	8.771	42.97	92.301	138.97	195.93	251.75	299.46	352.2	393.73	446.04	491.57	520.42	519.92	534.56	589.24	593.05	603.61	616.78	629.66	617.53	604.04	618.56	574.72	602.86	597.47	597.39	582.25	593.82	587.91	574.28	580.58	566.27	569	587.14	578.57	596.59	557.59	485.18	492.85	591.57	605.64	599.46	478.61
6.2188	0.39725	0	0	0	0	13.94	0	0	0	0	0	0	0	0	0	0	0	0	0	0	0	0	0	0	0	0	0	0	0	0	0	0	0	0	0	0.48459	0	0	0	0	0	0.70254	2.1874	0	0	0	0	0	6.1765
0	0	0	0	9.3567	2.3417	5.1902	5.4768	14.353	6.7018	16.768	20.244	26.096	31.031	36.277	39.906	50.051	56.152	56.015	57.619	68.59	70.616	74.199	76.836	92.969	85.474	91.609	84.269	82.806	108.33	96.148	110.43	109.69	103.76	96.808	101.35	95.699	92.137	110.49	91.123	108.76	99.824	105.7	111.21	108.93	105.16	104.39	97.618	94.11	94.435
29.453	7.9229	0	0	0	0.061512	0	0	0	0	0	0	0	0	0	0	0	0	0	0	0	0	0	6.6968	29.415	43.368	75.596	108.55	152.79	196.56	237	275.22	272.63	336.4	369.39	462.9	494.78	530.72	663.65	767.81	855.79	899.45	988.49	1105.4	1257	1286	1428	1484.8	1484.1	1565.1
0	1.8196	0.32665	0	0	6.223	0	7.3327	1.4957	8.4422	17.109	26.601	16.387	26.946	18.826	0	0	0	0	0	0	0	0	0	0	0	0	0	0	0	0	0	0	0	0	0	0	0	0	0	0	0	0	0	0	0	0	0	0	0
0	0	0	4.9643	0	8.2711	7.5478	2.6632	5.9459	12.776	13.428	8.3191	0	11.681	7.5762	15.252	7.1428	17.417	16.676	8.5864	6.4408	14.879	13.354	10.758	20.537	20.866	4.7566	7.7615	22.67	15.184	24.901	22.339	18.71	17.441	29.8	25.918	16.063	17.195	8.7179	4.0769	6.8941	0	8.2187	18.709	9.225	7.8632	23.95	19.069	15.658	15.992
16.601	3.6384	0	0	1.8694	0	0	0.88479	0	0	0	0	0	0	0	0	0	0	0	0	0	0	0	0	0	0	0	0	0	0	0	0	0	0	0	0	0	0	0	0	0	0	1.7456	6.797	0	13.891	9.715	13.679	16.403	16.324
0	0	3.3248	1.0184	3.88	2.5055	0	7.3432	4.9259	4.2687	5.8709	11.707	12.553	21.002	18.476	8.4354	10.253	9.6132	12.869	15.454	16.101	10.765	7.4712	7.1964	2.1095	6.9911	3.8151	3.2409	12.834	11.09	23.034	21.324	15.778	33.021	14.118	20.798	21.722	24.575	19.068	22.235	26.929	30.403	25.709	28.082	29.242	31.513	33.258	42.124	24.199	40.725
11.886	0.72907	0	0	8.0332	0	0	3.0885	0	4.1693	0	0	1.1175	0	14.237	7.1703	3.6095	8.3291	15.254	12.09	16.301	10.93	1.3659	4.2666	11.425	3.6139	4.2597	5.183	13.286	11.904	0	8.4768	3.6702	0	0	0	0.34771	0	0	0	0	0	0	0	0	0	0	0	0	0
22.63	15.604	0	0	0	0	0	0	0	0	0	0	0	0	0	0	0	0	0	0	0	0	0	0	0	0	0	0	0	0	0	0	0	0	0	0	0	0	0	0	0	0	0	0	0	0	0	0	0	0
0	0	3.5589	4.9734	0.62832	1.4797	0	0	0	0	0	0	0	0	0	0	0	0	0	0	0	0	0	0	0	0	0	0	0	0	0	0	0	0	0	0	0	0	0	0	0	0	0	0	0	0	0	0	0	0
25.416	24.428	17.608	1.1336	0	0	0	0	0	0	0	0	0	0	0	0	0	0	0	0	0	0	0	0	0	0	0	0	0	0	0	0	0	0	0	0	0	0	0	0	0	0	0	0	0	0	0	0	0	0
25.461	5.8014	3.1183	0	0	0	0	0	0	0	0	0	0	0	0	0	0	0	0	0	0	0	0	0	0	0	0	0	0	0	0	0	0	0	0	0	0	0	0	0	0	0	0	0	0	0	0	0	0	0
6.4287	0	0.19203	8.9844	3.2661	0	0	0	0	0	4.3795	0	0	0	0	0	2.0558	2.0927	11.122	0	2.418	9.221	8.2641	10.521	0.90287	23.031	25.219	19.207	25.002	36.814	49.647	65.547	103.61	139.32	155.12	191.03	237.67	252.83	328.15	356.66	412.83	466.44	559.11	656.75	704.57	801.94	848.4	869.44	954.96	1008
25.057	9.2654	0	0	0	0	0	0	0	0	0	0	0	0	0	0	0	0	0	0	0	0	0	0	0	0	0	0	8.1882	11.98	21.347	30.175	36.575	46.091	62.14	67.812	71.95	70.809	58.58	79.54	77.536	72.321	78.302	72.191	73.373	96.842	87.646	92.041	82.192	101.76
6.5662	0	0	1.5686	0.63281	0	0	1.3471	0.066075	0	5.8833	10.375	4.6794	8.1979	7.2242	3.6726	3.4217	13.062	10.162	4.1508	0	0	0	0	0	3.5446	6.1497	0	0	0	0	4.7473	11.592	10.284	20.816	25.305	28.359	27.353	33.018	23.111	46.54	59.598	53.539	49.874	59.717	92.7	96.798	64.454	61.341	102.63
15.406	0	0	0	5.5541	0	0	6.2682	11.559	3.9415	9.6803	10.878	6.4497	9.9409	20.829	3.3363	4.1246	1.6747	8.6163	4.0418	8.0518	0	0	6.9026	22.278	22.309	26.734	41.342	60.116	70.458	87.585	93.176	117.94	127.89	139.95	153.34	172.97	175.12	202.88	231.81	254.5	250.16	275.64	324.73	314.56	249.53	243.07	233.54	252.78	249.73
2.5846	6.6454	0	0	2.0462	0	0	1.7102	0	0	1.0156	3.3863	0	2.7664	0.032432	0	0	0	0	9.1902	0	9.5428	19.411	45.955	81.815	125.57	161.52	198.99	243.99	301.17	314.25	360.97	387.92	467.35	511.41	599.12	624.64	637.14	691.14	723.64	785.39	822.61	850.87	886.68	897.62	910.11	917.35	993.97	1019	941.07
0	0	1.0044	1.5324	5.7998	2.4439	0	0	1.7619	9.2056	7.9779	14.642	20.173	18.295	16.128	4.043	6.2759	4.3672	8.9937	2.2575	8.8927	5.1593	0.12622	0	0	11.776	8.0412	20.308	25.468	34.804	73.519	62.168	65.19	65.03	85.025	74.44	101.87	119.67	70.292	67.279	110.65	85.226	87.646	131.7	118.39	75.313	103.69	119.29	106.49	121.68
0	0	0	0	7.9725	6.6225	14.203	0	10.951	8.1732	18.159	17.426	7.9472	16.651	17.582	12.646	24.346	19.53	45.425	50.505	45.644	58.592	59.724	80.128	74.11	72.013	89.005	102.49	96.139	95.293	106.94	93.676	105.06	129.22	113.16	126.51	103	108.81	127.34	109.92	117.35	111.87	108.71	105.28	94.98	106.32	117.45	117.4	125.8	127.1
23.51	9.7978	0	0	0	0	0	0	0	0	0	5.4309	5.1718	16.421	20.239	41.44	39.226	54.017	52.217	67.046	72.435	79.799	82.009	93.071	92.394	94.51	106.03	102.17	98.76	103.03	113.2	111.63	123	133.03	115.24	123.29	135.65	133.53	133.8	138.88	144.27	135.53	165.29	163.24	168.35	148.15	139.15	136.44	154.96	162.72
21.944	15.969	0	0	0	0	0	0	0	0	0	0	0	0	0	0	0	0	0	0	0	0	0	0	0	0	0	0	0	0	0	0	0	0	0	0	0	0	0	0	0	0	0	0	0	0	0	0	0	0
1.9901	0	0	0	9.4328	1.8594	1.994	11.662	1.6724	5.4724	0	10.778	18.084	21.658	37.033	40.579	52.959	57.137	66.845	74.22	82.705	72.08	74.593	71.303	79.625	81.241	70.96	97.426	99.714	109.51	102.65	92.186	107.78	113.47	116.85	118.32	108.66	103.6	112.86	108.88	104.95	101.58	107.8	107.58	94.534	100.38	101.96	95.812	110.63	107.43
36.366	17.154	0	0	0	0	0	0	0	0	0	0	0	0	0	0	0	0	0	0	0	0	0	0	0	0	0	0	0	0	0	0	0	0	0	0	0	0	0	0	0	0	0	0	0	0	0	0	0	0
17.31	0	0	2.1394	4.4093	0	0	0.55316	0	0	0	0	0	0	0	0	0	0	0	0	0	0	0	0	0	0	0	0	0	0	0	0	0	0	0	0	0	0	0	0	0	0	0	0	0	0	0	0	0	0
27.764	4.1229	0	0	0	0	0	0	0	0	0	0	0	0	0	0	0	0	0	0	0	0	0	0	0	0	0	0	0	0	0	0	0	0	0	0	0	0	0	0	0	0	0	0	0	0	0	0	0	0
21.419	5.1873	0	4.3444	6.7522	0.5925	0	6.1848	0	0	0	0	14.343	27.122	63.642	95.227	161.99	201.59	268.04	318.36	395.84	438.35	456.27	532.97	566.93	541.35	554.33	644.93	659.17	756.78	790.54	739.61	766.39	756.29	743.52	712.69	759.32	799.45	821.86	809.99	828.46	812.1	817.59	812.97	835.43	810.44	844.67	816.93	799.92	827.48
0	0	0	2.2777	9.0613	4.2141	0	3.1851	0	9.1824	3.3217	14.026	8.74	13.382	14.586	6.2132	6.4965	5.368	12.604	12.779	11.571	6.8963	11.005	9.8755	0	10.424	4.2088	14.324	14.778	17.998	23.628	20.055	19.304	20.971	9.0807	20.952	12.076	12.641	6.5912	12.255	9.7478	11.608	5.9175	1.2796	7.0976	4.8614	4.3859	7.7026	2.843	8.8129
0	5.6747	0	0	3.1751	2.8253	0	3.3154	0	5.558	1.8661	4.758	5.7679	10.276	0.054829	11.64	2.5731	11.79	11.168	8.296	22.503	30.004	16.047	18.54	23.356	43.023	47.455	34.979	36.796	38.449	20.196	20.281	32.055	29.424	17.522	32.85	34.406	33.087	51.554	34.864	33.445	21.927	26.07	21.914	36.042	23.119	37.051	27.913	36.235	30.401
20.999	0	0	0	0	5.167	0	2.4766	0	0	0	0	0	0	0	0	0	0	0	0	0	0	0	0	0	0	0	0	0	0	0	0	0	0	0	0	0	0	0	0	0	7.0703	8.2395	15.319	16.622	33.971	31.631	28.978	41.396	53.462
3.2053	3.4285	3.1954	0.35907	1.7271	0	0	0.11201	3.1471	23.573	44.744	74.202	80.525	117.98	129.47	148.26	175.26	169.97	167.64	210.07	212.57	228.92	221.28	252.73	233.15	242.28	232.12	237.63	239.01	247.3	259.43	243.24	238.57	236.62	236.66	231.37	238.21	227.8	230.13	241.01	243.78	229.88	240.58	229.54	228.52	225.12	211.59	225.01	234.82	224.5
0	0	0	0	2.7724	0	8.2987	0	0	0	0	0.96806	0	0	0.56046	2.726	13.575	10.487	12.763	7.8295	9.4818	11.895	7.2868	16.295	22.047	18.974	16.985	28.981	21.716	32.301	30.563	37.316	40.743	41.469	51.317	57.582	48.007	53.079	51.712	64.213	54.975	57.475	69.668	66.369	109.94	104.76	123.58	139.35	145.32	154.78
0	1.1496	4.7703	4.7452	2.355	0	0.61579	0	0	0	0	3.7677	0.50626	0	0	0	0	0	0	0	7.8711	0	3.7894	6.3227	0	2.8181	4.7094	0	2.3095	1.4147	8.6052	12.198	13.906	22.741	24.581	30.364	42.58	7.6182	39.975	41.076	46.22	45.783	59.83	55.099	73.894	59.744	65.526	70.111	68.183	68.48
8.9743	10.907	0	0	0	0	10.055	3.3203	3.6994	6.9865	20.174	17.735	21.095	24.904	26.776	31.89	27.38	26.766	30.916	18.235	25.995	21.093	37.65	33.487	50.788	72.098	88.508	115.87	152.54	165.55	192.8	230.18	264.57	300.03	288.18	335.83	358.01	354.36	392.11	412.25	439.38	456.82	458.33	467.63	469.67	451.92	463.23	478.62	483.35	481.44
1.9687	0	0.88924	5.041	0	0	4.6474	0	0	0	0	0	0	0	0	0	5.749	5.4942	0	0	0	0	0	8.9724	1.5859	4.425	4.4439	7.9034	11.644	17.781	13.956	14.068	15.496	29.244	30.298	25.78	27.591	33.469	40.157	33.142	29.251	38.749	47.867	47.11	41.255	44.031	30.599	43.359	40.442	49.559
29.08	9.6929	0	0	0	0	0	0	0	0	0	0	0	0	0	0	0	0	0	0	0	0	0	0	0	0	0	0	0	0	0	0	0	0	0	0	0	0	0	0	0	0	0	0	0	0	0	0	0	0
5.4688	4.8816	3.0044	1.125	1.8328	0	0	24.646	67.331	148.91	213.33	338.55	448.73	544.37	642.87	739.64	842.61	880.79	989.14	974.83	1015.3	1112.2	1111.8	1092.7	1087	1110	1144.3	1124.6	1175	1203.2	1178.5	1168.8	1231.9	1322.6	1394.6	1407.2	1407.6	1502.2	1554.6	1628.7	1642.7	1665.1	1703.4	1713.5	1747.5	1860.7	1835.3	1913.3	1869.8	1864.2
8.5762	10.786	0	0	0	4.5004	0.56392	0	31.279	58.453	119.13	182.49	252.38	330.23	415.84	507.28	553.77	620.42	681.4	718.13	784.25	829.66	844.61	941.42	985.84	1003.3	993.46	985.45	1034.6	1113.7	1045.3	1051.5	1052.4	1072.1	1031.8	1047	1057.9	1064.2	1060.8	1054.3	1055.2	1047.5	1054.2	1018	1021.1	1017.6	1060.4	1036.7	1047.6	1047.9
23.231	2.475	0	0	0	0	0	0	0	0	0	0	0	0	7.6723	21.327	59.826	73.978	110.37	139.81	153.52	189.13	199.46	228.57	268.52	221.75	306.11	320.87	349.49	350.67	389.33	316.98	301.38	362.86	365.17	382.49	373.17	376.84	393.57	380.16	393.91	419.64	407.77	434.2	428.37	434.18	431.34	428.78	441.06	439.64
0.62543	0	0	1.8888	0	2.8245	5.927	0	0	0	0	0	0	0	0	0	0	1.8334	0	0	0	0	0	0	0	0	0	0	0	0	0	0	0	0	0	0	0	0	0	0	0	0	0	0	0	0	0	0	0	0
5.6426	1.092	0	0	0	2.9953	3.5731	0	0	6.267	10.163	10.443	14.389	16.18	7.18	20.091	26.507	38.064	53.051	54.765	62.194	82.568	99.27	127.17	161.03	166.07	193.26	235.08	276.08	293.42	330.17	368.85	375.82	425	418.16	451.5	411.85	417.15	437.89	454.31	475.09	464.05	444.11	454.97	466.15	453.66	482.13	465.99	420.77	448.88
0	0	0	0	21.973	16.981	23.162	42.95	7.9614	29.926	7.9897	26.658	0	7.7626	21.692	6.6474	15.212	15.143	7.4929	7.8997	4.0529	0	2.126	0	0	0	0	0	1.5503	0	0	0	0	0	0	0	0	0	0	0	0	0	0	0	0	0	0	0	0	0
12.112	13.643	0	0	0	11.915	13.685	12.731	1.1356	0	0	0	0	0	0	0	0	0	0	0	0	0	0.95353	1.3721	7.7917	0	0	0	0	0	1.9164	14.015	0	0.088661	8.64	15.091	8.8153	10.749	12.504	13.198	28.684	26.701	26.985	25.291	20.621	19.445	26.671	24.225	31.476	37.986
11.351	3.9554	0	1.272	0	3.9293	0	0	0	0	0	5.8189	0	6.3291	7.9273	6.4737	12.48	5.1462	4.1726	4.5996	0.66616	6.7651	0	15.289	16.184	19.204	17.673	14.687	14.376	11.027	12.489	14.203	14.784	6.4944	10.994	5.3692	0	9.8017	8.4116	9.0699	13.016	6.2082	16.425	0	8.4773	0	7.6365	3.2213	0	0
3.7587	1.2231	6.9903	0	0	0	1.5918	0	2.7162	7.425	8.2364	6.5364	0	0.95328	3.7615	16.483	6.4393	7.7409	4.3882	4.4073	8.7959	0	10.793	11.987	14.388	0	0	0	6.8479	3.4845	12.951	7.6714	0	6.559	6.6949	7.7908	4.967	11.543	17.746	2.3065	0.18154	2.2951	4.2176	4.6385	0	0	5.9416	3.2239	0.92612	4.2804
8.1163	8.0105	0	0	0	0	0	0	1.8369	13.096	24.86	34.969	50.056	58.742	57.697	79	74.689	88.299	92.677	88.157	84.467	97.624	112.52	128.91	135.3	129.21	139.92	142.01	178.86	180.29	174.73	191.11	183.46	201.52	191.95	202.51	218.55	207.06	216.37	204.46	213.02	219.12	224.2	216.04	214.61	207.91	215.27	211.5	208.8	229.79
9.966	0	0	4.3388	0	0	0	0	0	0	0	6.0918	0	0	0	0	0	0	0	0	0	0	0	0	0	0	0	0	0	0	0	0	0	0	0	0	0	0	0	0	0	0	0	0	0	0	0	0	0	0
7.0035	0.041268	0	1.386	1.3607	2.308	0	0	0	0	0.81354	0	5.456	3.8626	1.9256	2.7758	0	10.165	7.2025	0	0	0	0	0	0	0	0	0	0	0	0	0.12545	0	0	0	0	0	0	0	0	0	0	0	0	0	0	0	0	0	0
13.359	5.4191	0	0	0	0	1.8044	0	0	0	0	0	0	0	0	0	0	0	0	0	0	0	0	0	0	0	0	0	0	0	0	3.812	8.3112	9.2369	4.2938	13.634	16.162	8.826	23.105	22	37.71	31.582	35.709	31.674	23.32	24.406	21.113	30.085	42.218	31.707
1.5115	5.414	1.034	0	0	0.16515	2.0052	3.1048	3.94	2.0047	0	1.5281	0	0	0	0	0	2.9755	0	0	0	0	0	0	0.26161	0	0	0	0	0	0	0	0	0	0	0	0	0	0	0	0	0	0	0	0	0	0	0	0	0
20.893	10.951	0	0	0	0	0	0	0	0	5.6721	18.915	23.149	22.599	24.017	38.049	40.55	55.679	65.992	76.041	75.585	70.034	74.112	87.981	90.293	75.147	76.717	68.336	86.641	86.81	81.344	79.637	69.021	88.783	84.47	75.951	73.2	63.19	69.246	72.054	89.919	83.504	89.187	84.333	87.771	66.862	75.397	78.833	77.247	89.066
15.586	0	0	2.2867	0.47413	0	0	12.762	23.617	38.997	70.258	99.022	117.38	141.09	166.92	192.39	237.84	285.33	342.88	381.03	422.82	440.66	502.54	518.53	573.08	618.62	663.07	680.46	715.51	712.13	696.06	724.39	770.81	771.11	800.64	837.45	818.96	814.22	851.71	851.91	874.12	846.84	857.45	847.69	886.51	828.44	836.1	831.84	837.65	842.23
4.9447	3.4582	0	7.1644	0	0	0	4.5865	0	7.5013	0	0.04382	4.1229	5.3512	16.727	42.81	105.61	175	264.44	344.17	463.24	539.65	679.51	749.58	820.51	940.2	1001.6	1050.1	1118.4	1160	1170.7	1213.4	1237.8	1282.3	1278.7	1303.9	1311.2	1319.3	1325.8	1322.4	1307.6	1341.7	1362	1360.9	1321.5	1349	1382.7	1388.8	1352.6	1356.8
0	8.6312	0	0	1.7825	0	0	5.6615	0	0	2.7645	7.0946	3.9754	8.6869	7.9199	7.8619	5.9533	0	0	9.379	0	5.3889	0	3.3778	9.3169	14.086	13.642	21.402	31.74	24.469	32.227	42.184	32.287	45.558	54.305	55.553	51.484	54.645	68.084	58.538	65.3	64.714	64.998	75.43	51.54	60.58	61.081	75.747	57.342	55.789
0	6.6624	4.6391	20.223	16.572	0	0	0	0	0	0	0	0	0	0	0	0	0	0	0	0	0	0	0	41.702	69.521	138.1	191.12	242.8	315.85	340.88	412.79	465.9	542	556.41	587.93	601.15	613.3	649.07	665.23	671.77	716.43	729.51	713.93	727.01	745.59	735.47	728.25	747.66	734.48
6.4313	0	4.7605	4.2103	6.9673	0	0	3.4939	0	0	0	0	0	0	0	0	0	0	0	0	0	0	0	0	0	0	0	0	0	0	0	0	0	0	0	0	0	0	0	0	0	0	0	0	0	0	0	0	0	0
0	0	0	0	6.7654	12.311	12.111	10.896	29.78	30.868	30.957	41.669	55.668	41.229	42.157	41.271	41.767	56.536	46.556	59.224	38.893	40.689	43.416	47.443	45.621	75.212	64.313	56.471	53.456	64.648	51.95	53.942	80.04	97.553	76.744	73.823	68.915	69.874	71.637	73.291	44.923	62.549	67.49	71.337	54.437	60.687	63.331	67.275	83.317	87.256
15.496	0	0	0	0	1.1141	0	0	0	0	0	0	0	0	0	0	0	0	0.41619	0	0	0	0	0	0	0	4.8229	4.7323	3.7224	0	7.7434	0.057953	4.6721	0	0	0	7.3866	0	0	0	0	0	0	0	0	0	0	0.31312	0	7.6272
0	0	0	4.6275	2.8577	0	0	6.2404	0	0.093426	0	0	5.2888	5.7812	0.53183	5.6754	5.34	4.4163	12.249	1.657	3.2999	9.8492	13.644	14.434	23.078	45.01	57.291	73.06	91.805	104.86	121.99	145.39	178.54	191.32	212.28	241.05	277.4	295.71	345.99	372.14	411.41	437.13	471.34	507.47	529.74	549.65	590.36	620.33	638.58	635.51
24.456	0.84403	0	2.015	0	0	0	2.8562	0	5.4796	18.639	16.185	28.97	34.655	34.324	36.808	44.699	51.292	47.587	52.054	60.665	62.701	67.683	74.891	76.837	81.402	72.277	72.405	84.808	76.716	90.945	84.219	77.614	79.64	74.654	77.877	72.368	73.169	75.621	78.86	85.121	88.158	79.437	75.784	83.272	76.965	80.078	78.737	88.914	90.573
12.062	9.2342	0	0	0	0	0	0	0	0.78405	0	2.9877	0	1.4448	1.6465	8.6747	0.37912	2.1008	0	0	4.0575	0	0	0	4.5693	0	0	0	0	0	0	0	0	0	0	0	0	0	0	0	0	0	0	1.6354	0	0	0	0	0	0
0	0	0.14932	4.5897	5.0148	0.028168	8.9238	1.3311	2.2754	0	0	5.6227	0	0	0.054845	0	0	0	3.8521	2.4184	7.6384	0	0	1.3533	4.6562	2.8504	4.1619	0	1.847	5.1496	6.1464	17.605	15.633	11.247	11.905	19.287	20.702	19.342	18.066	14.465	18.181	13.615	26.77	17.743	43.161	28.262	20.989	17.638	24.838	28.149
4.5474	0	0	0	3.2643	2.0001	15.088	13.707	24.174	53.54	51.964	85.079	98.221	107.16	137.81	146.47	185.67	222.22	282.93	324.46	341.24	334.2	371.37	417.15	434.42	467.99	443	477.13	412.22	499.5	489.08	499.86	508.62	544.7	517.05	525.92	498.18	504.75	493.22	529.16	518.13	532.61	483.95	489.46	490.84	464.5	498.98	478.13	476.64	506.55
0	0	1.2709	1.56	5.7409	5.3414	2.4032	4.3084	5.8481	3.173	19.244	11.322	5.9159	2.3544	14.487	6.8055	10.829	10.187	18.203	14.346	20.788	13.761	15.233	18.993	9.6338	17.409	16.82	11.93	10.94	6.5575	6.0874	11.622	11.388	11.202	1.4602	10.799	11.423	12.258	7.4117	3.7384	10.868	9.3604	23.403	13.613	28.321	22.53	18.141	18.879	19.466	22.87
6.5956	0.45474	4.0548	0	5.8549	0	0	4.7329	0	0	0	9.2732	3.4112	5.4787	8.4673	3.4385	4.3109	0	3.1575	14.216	7.7233	6.7153	0	2.0395	3.1748	2.2784	0	0	4.4689	7.2255	0	0	0	0	0	0	0	0	3.9609	0	9.8637	6.369	13.052	5.8301	10.349	12.173	22.892	19.64	34.346	37.343
16.384	12.711	2.7016	0	0	0	0	0	0	0	0.036112	0	0	1.8739	3.4091	0	0	0.73327	2.0062	10.179	0	0	0	0	0	0	0	0	0	0	0	0	0	0	0	0	0	0.58988	10.162	23.783	40.473	60.223	76.797	97.064	91.011	111.24	125.52	138.64	158.73	163.96
24.123	7.7584	0.30651	0	0	0	0	0	0	2.981	26.346	32.067	36.257	29.127	37.781	55.863	61.421	67.996	58.485	84.4	73.196	77.426	95.087	81.634	105.53	98.099	91.588	98.097	105.1	96.129	88.516	103.73	94.42	112.71	97.709	93.529	94.428	93.474	100.95	90.756	98.872	103.13	96.241	88.494	97.571	83.014	91.958	96.149	99.527	104.63
0	0	0	7.5405	11.843	6.926	27.66	25.678	33.384	27.802	31.951	39.826	28.001	36.455	55.255	35.815	47.936	52.124	60.024	59.402	65.7	60.554	76.651	85.495	97.028	89.871	98.946	85.564	95.78	91.362	102.25	115.42	109.42	116.69	110.03	114.97	103.94	98.502	112.01	93.165	87.611	93.593	87.034	93.774	102.54	98.973	89.888	91.142	82.299	87.818
0	0	0	3.2768	2.019	0	10.444	0	0	0	0	0	5.1107	7.0096	10.372	10.463	14.711	12.566	12.058	12.821	9.1401	6.7768	2.2908	5.6576	11.526	11.204	9.8801	11.056	9.068	11.176	4.2541	6.4699	18.288	16.146	13.512	17.588	21.643	17.083	30.93	30.339	31.146	41.562	43.498	45.865	50.537	54.155	48.568	59.676	64.966	78.867
15.396	9.8408	0	0	0	0	0	0	0	0	0	0	0	0	0.56242	52.267	119.8	196.46	259.07	356.09	423.42	483.89	584.85	692.36	765.06	851.06	908.66	942.23	1028.3	1107.5	1134.5	1183.7	1197	1245.1	1357.9	1338.6	1323.4	1330.8	1366.2	1360.3	1403.5	1416.7	1380.3	1384.4	1425.6	1389.1	1409.4	1392.1	1395	1396.7
0	4.3058	0	31.657	8.6871	0	0	0	2.4921	9.7485	0	15.769	11.123	4.2017	14.218	5.7253	8.8072	2.6725	15.315	8.76	10.692	5.8846	18.062	5.4851	8.5286	4.6171	11.89	0	3.4798	0	3.9609	0	0	6.6125	0	3.0105	0	0	0	0	0	1.1805	9.3319	3.5615	8.5621	0.43276	2.0258	0	0	1.4976
0	0	0	0	4.5406	4.1124	2.4104	1.2577	1.4308	1.6458	6.657	12.972	3.0092	6.0086	11.687	9.4731	11.429	9.9355	12.387	16.668	19.532	17.131	17.714	15.386	15.015	18.205	19.129	7.996	19.109	17.476	18.403	17.797	22.457	17.755	21.735	18.608	27.815	18.559	25.772	14.294	23.569	24.744	28.398	22.616	33.427	24.642	24.241	18.623	23.84	23.45
0	0	0	0	0.41007	11.836	13.149	14.171	21.023	20.535	13.076	21.604	13.097	15.923	21.899	21.334	13.889	16.274	17.177	3.8947	17.929	5.9554	9.1612	0	0	5.8828	0.40705	12.875	12.634	5.2185	0	6.0856	13.457	0	2.8359	0.53429	3.698	0	0	0	0	0	0	0	0	0	0	0	0	0
36.264	12.778	0	0	0	0	0	0	0	0	0	0	0	0	0	0	0	0	0.80243	0	0	0	0	0	0	0	0	0	0	0	0	0	0	0	0	0	0	0	0	0	0	0	0	0	0	0	0	0	0	0
23.063	0	0	21.297	0	0	0	0	0	0	0	0	0	0	0	0	0	0	0	0	0	6.62	4.9594	11.451	22.652	18.549	14.192	11.412	22.71	19.755	20.501	20.414	27.358	42.688	31.048	17.581	6.3403	13.071	17.922	15.331	20.929	20.28	22.098	26.986	30.681	27.55	36.597	36.212	34.823	55.731
0	0	3.3053	4.0469	0.15999	5.3952	8.2991	12.361	6.1869	20.979	39.593	37.995	40.913	48.511	52.031	72.546	76.428	75.48	76.559	69.654	79.233	82.554	70.8	88.169	95.301	74.55	74.981	70.313	84.259	77.059	77.459	79.247	71.122	68.653	70.075	78.495	65.917	68.279	71.636	55.279	61.123	53.72	65.108	56.378	60.521	57.069	54.335	56.24	50.177	62.917
0	3.3269	0	0.94314	0	7.7498	0	4.2209	0	0	0	0.84149	0	0	0	0	0	0	0	0	0	0	0	1.7535	3.6692	12.995	21.269	26.081	45.709	59.236	66.192	76.47	88.329	98.824	109.12	127.89	131.42	151	154.36	153.71	162.75	139.15	159.67	160.53	169.18	149.05	161.75	159.69	157.78	138.44
4.8695	2.719	0	0	0	2.2085	4.7644	0.49942	4.9316	10.898	15.272	16.391	20.676	20.348	15.115	16.205	21.553	26.792	22.986	27.402	30.031	31.097	35.748	38.261	52.36	46.202	58.047	51.863	60.142	65.212	70.501	77.499	69.035	80.532	77.762	75.386	78.954	75.931	77.042	79.781	74.339	84.313	72.805	76.434	77.72	70.213	74.788	75.406	72.084	74.636
0	6.9761	0	0	2.7356	0	8.8107	0.81883	2.5046	0	0	0	0	3.5274	0	2.1113	7.0117	4.6678	3.3197	5.9847	2.8906	0	0	2.8977	30.882	26.292	38.492	50.981	64.23	75.883	81.349	88.559	192.96	208.56	32.843	23.645	30.592	26.597	28.743	0	0	0	0	1.0299	2.4029	10.942	4.6515	17.703	12.634	28.317
0	0	0	1.3982	12.051	3.6132	0.82843	9.3433	4.5611	15.1	12.16	16.639	18.891	18.265	16.364	9.5212	4.7986	5.7922	18.171	13.936	10.209	16.323	3.9041	3.8356	0	6.3197	0.023506	2.0542	6.1621	27.582	61.116	108.56	154.41	221.7	285.2	362.24	415.09	505.14	562.28	641.68	679.04	706.86	769.42	789.86	828.29	871	874.81	905.99	929.41	931.77
0	0	0	0.057055	13.208	3.629	0.48456	3.3146	2.2472	5.9316	9.0467	6.2734	17.791	14.064	16.23	18.494	15.916	8.1569	18.668	12.535	16.73	23.447	16.914	20.263	10.17	27.838	16.785	30.641	30.683	32.033	42.608	47.247	44.906	54.69	42.769	51.354	51.586	54.95	54.505	55.735	56.148	60.355	54.063	67.272	67.04	71.012	68.37	72.085	62.371	73.016
1.4844	2.6364	2.6453	0	0	1.1995	1.2342	8.651	4.488	0	0	0	0	0	0	0	0	0	0	0	0	0	0	0	0	0	0	0	0	0	0	0	0	0	0	0	0	0	0	0	0	0	0	0	0	0	0	0	0	0
0	0	3.2398	5.512	0	11.248	7.625	0	0	0	0	0	0	0	0	0	0	0	0	0	0	0	0	0	0	0	0	0	0	0	0	0	0	0	0	0	0	0	0	0	0	0	0	0	0	0	0	0	0	0
0	0	0	0	12.618	4.6362	0	8.3565	4.9054	11.854	8.3616	18.197	28.19	40.467	46.935	44.404	57.122	56.218	69.238	68.409	89.621	86.936	89.008	86.897	95.385	104.11	107.22	113.57	116.43	126.66	132.48	136.08	135.81	136.7	129.45	140.43	140.26	145.31	148.08	148.94	156.39	166.68	154.44	167.93	162.83	164.54	164.84	174.5	166.25	175.02
14.523	5.1302	0	0	0	0	0	0	0	0	0	2.5774	0	3.3327	7.2283	7.0361	1.763	14.948	13.862	1.3998	0	0	3.3429	1.3771	6.8056	5.6386	8.8119	1.8374	2.2748	0.64403	5.3176	8.4595	7.499	0	1.2062	2.7785	7.4931	0	3.2498	0	4.9589	0	0	3.7285	2.8357	6.408	4.7621	11.785	3.291	10.166
0	0	0	4.4169	6.9398	1.759	1.2556	1.2922	0.76107	0	3.7264	8.3875	0.063439	0	6.1331	4.018	2.4884	8.5614	11.246	10.269	22.715	17.744	22.114	27.605	26.709	30.842	34.285	24.184	32.583	39.075	38.347	38.641	35.082	41.166	44.801	35.337	44.021	39.957	47.39	39.117	38.364	29.448	46.9	45.174	53.153	44.769	45.339	37.187	41.815	40.068
5.0189	5.4575	0.94757	0.082385	4.9294	0	0	0	0	0	0	2.829	0	0	0.10428	0	0	0	0	1.3581	0	0	0	0	0	0	0	0	0	0	0	0	0	0	0	0	0	0	15.681	30.082	78.116	114.89	145.04	166.04	205.65	227.06	253.65	290.59	320.02	345.23
0	0	0	0	5.8811	0	5.5421	3.1695	0	0	0	0	2.64	0.15933	3.4111	0	0	0	0	0	0	0	0	0	0	0	0	0	0	0	0	5.4218	2.122	0	0	0	0	0	0	0	17.594	13.724	19.942	32.628	47.138	46.761	49.557	63.643	67.355	68.082
0	0	2.127	4.1487	9.6966	1.5569	0	2.5212	0	0.48344	13.062	6.7086	15.519	18.154	16.878	5.7479	14.903	6.8878	13.687	7.2975	17.836	10.564	13.088	14.546	1.257	6.5142	10.003	15.458	13.658	24.307	39.179	46.211	68.767	93.87	93.557	127.66	156.34	174.52	183.85	204.1	228.76	249.82	251.97	274.43	300.35	313.1	306.54	339.28	352.84	355.13
19.482	13.066	1.0228	0	0	0	0	0	0	0	0	0	0	0	0	0	0	0	0	0	0	0	0	0	1.6689	6.0557	0	0	0	0	2.2008	13.616	9.0973	7.1375	11.576	13.213	6.9184	8.1161	12.555	12.298	18.138	20.159	7.3168	7.0354	1.7534	0	1.0732	4.1631	0	5.2872
10.591	7.3141	0	0	0	0	0	0	0	0	0	0	0	0	0.71584	0	0	0	0	0	0	0	0	0	0	0	0	0	0	0	0	0	0	0	0	0	0	0	0	1.3881	0.14759	0	0.39516	4.4561	1.333	5.3375	11.327	10.957	15.155	5.6556
4.5539	7.4024	1.3236	0	2.045	0	0	1.8452	0	0	0	1.4414	0	2.7158	4.1438	0	0	0	0.043714	7.4198	6.2208	19.082	11.658	45.683	67.233	91.813	111.72	132.49	164.67	208.66	243.2	254.98	275.29	303.39	335.86	355.16	391.25	417.96	485.47	511.84	594.8	618.58	681.5	712.68	768.2	809.27	825.14	859.21	899.19	876.46
0	0	0	5.3022	3.2819	1.81	11.071	12.998	33.449	56.603	84.662	98.566	134.96	137.02	164.84	180.82	191.69	231.35	237.21	244.33	254.46	278.31	293.88	313.52	325.89	304.48	314.03	304.27	319.1	343.11	326.3	349.13	338.13	357.74	348.89	360.66	392.91	384.77	385.96	409.66	357.27	366.87	393.92	373.08	364.84	356.44	367.9	373.94	397.79	400.92
16.58	4.8694	2.1762	0	0	0	0	0	0	0	0	0	0	0	0	0	0	0	0	0	0	0	0	0	0	0	0	0	0	0	0	0	0	0	0	0	0	0	0	0	0	0	0	0	0	0	0	0	0	0
0	0	3.2985	8.8273	0	0.88927	1.4627	0	0	0	0	0	0	0	0	0	0	0	0	0	0	1.6454	15.003	54.51	70.298	95.948	152.06	191.84	245.86	310.92	359.53	396.41	434.3	484.59	570.61	591.19	651.56	705.04	759.34	791.42	806.33	844.97	862.34	890.59	919.31	933.46	931.27	921.57	946.84	963.43
12.482	0	0	0.23002	5.4023	0	0	0.95221	0	5.1863	0	4.9062	2.847	0	8.8143	7.2668	2.1787	0	10.147	10.117	10.096	1.3561	7.4258	11.934	3.3579	8.213	16.309	16.928	26.715	29.303	55.565	99.596	162.31	218.56	277.5	343.82	430.55	498.11	562.14	625.54	688.61	690	731.56	798.24	856.38	862.37	946.92	987.06	1022.6	1099.1
31.213	10.452	0	0	0	0	0	0	0	0	0	0	0	0	0	0	0	0	0	0	0	0	0	0	0	0	0	0	0	1.5373	0	9.2852	25.658	27.786	29.191	41.477	42.939	45.969	40.96	47.323	45.386	59.894	72.395	75.947	83.987	62.211	59.594	63.705	74.659	85.029
0	0	0	0	5.8834	5.0829	6.4216	12.247	11.892	13.465	9.8309	1.7686	14.908	11.576	11.911	11.336	15.544	13.459	12.147	6.931	10.599	4.1813	4.8629	7.8076	12.669	16.098	12.801	11.831	9.3257	21.095	25.437	53.222	60.025	77.123	91.256	108.14	142.57	157.9	184.33	204.06	236.52	241.32	265.62	295.68	311.13	329.27	348.16	354.06	391.24	376.56
0	0	0	0	2.6439	0	13.202	9.689	28.648	47.25	60.377	89.388	113.62	136.63	158.19	187.05	202.6	242.9	252.92	277.14	259.1	286.03	291.88	301.81	310.26	312.89	315.84	312.98	320.7	322.93	330.91	323.72	352.61	349.47	363.18	365.53	372.79	381.53	398.13	400.88	419.23	432.35	419.21	408.46	424.47	414.6	528.41	537.81	438.7	465.58
14.68	6.7008	0	11.621	0	0	13.266	9.9479	10.324	0	1.4924	0	0	0	0	0	0	0	5.3666	0	0	0	0	0	0	0	0	0	0	0	0	0	0	0	0	0	0	0	0	0	0	0	0	0	0	0	0	0	0	0
0	0	0	0	0	2.0746	4.9815	0	2.2838	0	3.9692	0.99217	4.6541	6.4032	2.9867	15.331	12.286	17.121	15.011	4.4829	3.0643	4.4247	5.5548	0	8.7955	6.6124	0	6.8913	6.1407	4.7223	3.1335	0	0	5.3297	7.029	1.0727	2.6648	0	0.55829	1.2798	0	6.6024	3.6489	5.3741	7.5158	5.5857	0	1.7912	7.3647	21.736
0	0.086528	0.39741	0	3.0148	0	10.59	0	0	0	0	0	0	0	0	6.7357	21.47	43.001	57.061	73.745	95.479	106.35	120.54	146.84	159.43	179.65	215	210.48	213.08	226.37	223.56	227.39	233.04	264.54	263.92	274.87	291	297.09	325.52	352.08	375.96	396.56	428.1	453.58	472.63	506.97	563.49	611.14	655.45	699.29
12.472	3.0931	0	1.487	0	0	0	0.82062	14.042	24.417	77.807	122.53	183.43	250.33	318.28	372.92	441.34	500.45	559.42	600.71	596.72	667.74	664.63	731.77	746.85	739.34	727.54	752.98	794.62	781.44	795.66	825.07	815.74	820.78	819.43	803.94	809.29	797.2	805.54	812.48	836.15	843.12	828.44	816.62	812.58	789.99	814.9	803.34	802.16	811.34
22.358	2.9619	0	0	0.56803	0	0	0	0	0	0	0	0	0	0	0	0	0	0	0	0	0	0	0	0	0	0	0	0	0	0	0	0	0	0	0	0.073175	0	0	0	0	3.4471	2.5578	0.68796	6.1407	10.303	14.516	19.394	18.344	31.065
2.9019	0	0	0	6.1361	3.6845	11.754	14.671	14.698	7.9581	8.7245	14.313	15.948	16.565	17.353	17.069	13.626	7.3322	16.796	6.5828	12.689	6.3925	10.823	12.563	15.226	17.999	19.901	29.227	35.973	43.806	42.535	44.454	47.123	39.258	37.963	45.6	47.438	43.056	42.367	39.801	35.142	39.931	39.756	37.319	20.23	24.611	17.561	22.091	12.953	19.756
0	0	3.7779	0.38237	0	4.3012	4.3469	8.852	19.962	11.97	17.861	11.563	13.596	19.614	19.601	12.695	16.648	17.309	16.292	9.2238	14.44	13.853	15.031	17.268	15.014	9.2227	12.478	15.68	5.9526	15.553	13.512	22.829	20.552	19.7	18.062	11.755	19.431	17.485	21.824	22.16	26.969	25.65	26.587	31.144	27.457	31.558	30.195	30.212	30.831	29.59
4.0114	8.1966	4.7399	0	0	0	0	0	0.89421	0	0	0	0	0	0	0	0	0	0	0	0	0	0	0	0	0	0	0	0	0	0	0	0	0	0	0	0	34.981	87.299	170.54	228.54	327.21	407.51	540.74	585.84	688.66	788.19	862.23	926.86	1029.4
0	0	0	1.848	6.2595	0.55449	11.801	4.7168	11.079	13.067	11.762	1.7096	0	0	2.7153	0	0	0	0	0	6.7982	0	0.27843	2.101	0	6.5229	0	0	0	0	0.15605	8.7484	1.7427	0	0	0	2.8158	0	0	0	0	0	0	0	10.058	0	0	0	0	0
2.1736	3.2715	2.8187	0.76282	0	0	0	0	4.8718	3.7378	1.2574	0	0	0	0	1.694	0	0	0	0	0	0	0	0	0	0	0	0	0	0	0	0	0	0	0	0	0	0	0	0	0	0	0	0	0	0	0	0	0	0
23.461	1.2057	3.2881	0	2.913	0	0	0	0	0	0	0	0	0	0	0	0	0	0	0	0	0	0	0	0	0	0	0	0	0	0	0	0	0	0	0	0	0	0	0	0	0	1.6993	4.2022	3.591	4.7042	15.665	10.041	9.9289	21.243
0	0	0	2.3656	5.6491	3.1485	6.4762	0	1.174	0	0	0.51404	0	0	0	0	0	0	0	0	0	0	0	0	0	0	0	0	0	0	0	0	0.66525	2.9611	0	5.3481	6.9852	5.874	7.6133	8.1785	12.712	12.127	20.039	12.658	30.413	23.012	20.987	28.856	25.999	26.153
15.157	2.919	2.3256	0	0.4452	0	0	0	0	0	0	0	0	0	0	0	0	0	0	0	0	0	0	0	0	0	0	0	0	0	0	0	0	0	0	0	0	0	0	0	0	0	0	0	0	0	0	0	0	0
0	0	0	3.2732	4.9472	0.92318	0.030149	0	0.6426	0	0	0	1.6789	2.9896	11.096	0.14402	5.3692	0	12.592	0	0	0	0	0	3.2338	2.9497	9.0354	2.4633	0.34733	1.734	0.55514	17.036	10.733	16.835	1.791	0.31744	3.0153	0	5.3839	0	8.786	1.3968	2.8535	4.4482	2.9445	0	1.8015	0	0	0
6.4893	0	0	0	0	12.113	0	0	0	0	0	13.658	0	0	0	0	0	0	0	0	0	0	3.5575	30.254	40.865	82.824	117.95	141.66	207.98	252.73	287.84	329.38	366.44	441.58	460.56	483.79	514.45	550.4	583.54	585.13	607.71	609.36	642.68	629.58	629.27	640.67	638.84	672.41	668.81	674.31
8.7503	1.9045	0	0	0	10.093	12.151	0.90811	3.3038	2.3482	4.5324	13.673	16.422	3.633	3.0485	0	3.5426	0	1.9705	4.9844	0	0	0	0	3.0731	0	0	0	0	0	0	0	0	0	0	0	0	0	0	0	0	0	0	0	0	0	0	0	0	0
0	3.962	0.5577	1.5734	0	0	0	3.8702	0	0	0	0	0	0	0	0	5.854	26.676	43.48	52.502	72.887	103	149.77	228.9	300.84	408.82	486.06	549.18	623.86	733.32	816.55	891.54	1048	1135.8	1200.6	1311.7	1410.3	1412.9	1480.1	1572.6	1729.6	1727	1760	1746.5	1781.4	1806.8	1860.6	1970.3	1908.7	1857.3
12.482	0.47818	0	0	1.1279	4.7232	0	0.87738	2.0455	0.2644	11.532	19.444	19.577	24.108	29.461	23.094	20.604	45.089	40.624	37.486	35.839	31.521	39.634	48.323	48.306	44.951	50.247	49.495	44.41	42.336	50.695	49.621	56.512	52.949	47.687	48.953	61.43	44.782	53.349	38.937	53.006	40.968	39.543	43.299	46.437	48.953	43.097	51.556	47.262	53.12
0	0	0	2.3016	7.9413	9.2454	2.9487	3.1909	2.4983	5.5119	7.9282	15.397	5.1123	6.9518	14.772	6.6604	14.153	18.799	18.419	17.794	22.956	22.694	22.11	31.27	33.283	28.407	40.362	31.33	42.162	41.028	49.282	50.001	52.927	57.125	56.312	60.405	70.757	64.838	68.517	66.388	64.893	61.399	74.158	72.302	80.977	80.922	86.346	79.674	81.668	87.057
0	4.235	1.6581	0	0	2.404	0	1.2708	0	0	0	10.604	17.727	28.782	34.115	36.124	53.444	77.998	95.589	76.943	88.254	107.39	127.95	156.94	173.82	219.04	268.8	307.12	368.15	377.79	407.82	438.33	465.19	482.06	529.94	540.62	562.06	578.92	605.62	635.49	676.28	704.73	734.09	731.4	772.28	785.97	816.92	869.74	864.77	886.22
13.661	0	0	0	0	0.48007	0.65286	0	0	3.6476	1.8978	17.639	17.075	30.618	32.435	31.236	27.477	42.566	50.971	56.014	48.845	46.779	57.929	53.888	61.413	57.051	64.884	56.174	64.951	59.262	59.121	67.634	67.445	54.25	60.46	51.285	64.845	53.138	68.244	64.004	61.341	56.793	63.213	60.794	62.245	79.812	63.605	72.153	72.592	70.713
1.996	14.226	11.596	0	0	0	0	0	1.9244	1.3137	0.057082	0	0	0	0.3705	15.252	13.236	27.021	33.195	39.419	52.828	50.022	74.136	73.155	83.751	76.082	76.172	78.904	85.506	90.964	77.881	81.207	80.142	78.315	93.168	98.132	91.267	95.044	92.005	99.298	85.802	80.623	89.322	93.455	94.518	95.356	100.83	105.36	106.68	104.97
0	1.816	3.5153	0	7.783	2.0086	0	2.3745	0	0	0	0	0	0	2.5673	0	8.0082	0	2.7543	11.096	2.6043	0	3.5599	0.37012	7.6399	4.0709	17.77	19.45	28.955	22.812	16.348	8.6272	21.186	16.563	20.968	11.204	15.984	14.43	12.236	26.591	17.249	12.508	13.287	15.056	30.426	41.154	17.444	27.743	10.857	16.875
0	1.0271	1.0203	0	0	4.3483	10.968	13.434	28.61	24.171	35.195	25.084	21.518	18.696	30.332	41.476	39.309	65.75	82.313	64.971	80.477	76.553	87.341	87.035	118.86	113.77	81.003	88.39	98.48	95.505	95.864	94.552	88.787	105.43	94.28	99.9	105.11	107.82	99.929	102.68	95.56	92.948	109.73	119.19	93.101	95.445	106.86	113.16	102.6	95.912
1.9301	5.7686	3.3935	0	3.3451	0	0	1.8013	0	1.3533	8.5198	19.097	19.681	34.459	45.034	50.154	57.591	62.724	87.562	120.09	143.14	177.17	206.16	286.81	350.41	424.58	486.85	579.97	662.29	740.95	822.35	861.66	936.03	997.41	1025.4	1052.7	1072.8	1129.7	1166.4	1172.7	1232	1245.4	1224.6	1242.5	1250	1248	1261.1	1255.1	1236.3	1270.9
30.259	17.038	0	0	0	0	0	0	0	0	0	8.1094	0	0	0	0	0	0	0	0	0	0	0	0	0	0	0	0	0	0	0	0	0	0	0	0	0	0	0	0	0	0	0	0	0	0	0	0	0	0
9.3288	10.481	0	0	2.3914	0	0	0	21.842	45.768	75.923	112.23	156.9	209.37	242.32	263.89	301.81	284.54	293.43	328.02	350.27	371.51	357.86	409.5	443.43	480.49	469.19	463.81	481.87	477.26	510.36	538.58	568.78	607.12	629.52	641.35	666.6	713.97	733.02	749.32	783.61	800.19	843.32	834.69	855.26	880	892.36	897.58	916.82	902.93
0	0	0	0	18.843	0	0	0.93188	0	0	0.55212	5.4654	7.8308	7.0207	10.361	4.28	4.3411	1.4575	4.6479	0	14.249	11.65	7.576	1.1404	0	4.7743	0	4.2284	1.3696	4.3709	9.1556	4.056	7.8233	10.75	0	6.3808	0.56256	7	1.04	0	0	6.201	0	3.6596	0	0	0	0	0	0
0	0	0	0	2.5177	8.6218	18.928	8.6186	15.243	14.518	20.528	25.902	38.979	34.439	40.821	43.018	48.906	54.338	55.879	49.185	55.116	46.557	44.719	39.155	45.767	47.259	43.085	52.619	50.341	56.624	50.977	55.687	59.905	81.595	86.399	91.777	103.18	115.42	128.31	124.12	134.1	143.98	153.27	163.86	163.81	160.84	147.17	153.31	164.04	166.38
5.0868	0.20713	0	0.34365	0	0	7.38	0	0	0	0	0.56162	1.2823	5.6636	12.754	19.942	26.683	39.132	45.39	47.993	68.462	72.888	84.306	92.268	109.43	98.173	115.5	125.15	131.55	135.72	136.75	141.05	137	145.34	165.64	152.54	169.55	159.87	177.98	159.49	164.52	171.09	168.58	164.6	162.6	166.08	165.51	163.97	162.58	174.06
0	0	2.1744	7.5468	8.7878	3.2329	0	3.1698	0	0	0	0	0	0	0	0	0	0	0	0	0	0	0	0	0	0	0	0	0	0	1.3048	2.9064	0	5.473	0.70777	10.729	3.6254	6.0248	16.867	15.765	18.497	29.172	29.987	34.418	43.323	33.62	42.276	43.021	39.537	49.099
0	6.927	0.92111	1.6171	0	0	0	1.5496	0	0	0	0.97593	0	0	0	0	0	0	0	0	0	0	0	0	0	0	0.60106	0	2.3424	12.322	5.6503	4.3172	6.218	4.4372	9.8334	12.078	21.057	40.039	68.022	94.786	126.46	144.5	196.32	226.63	245.08	295.86	313.35	346.36	363.4	381.85
21.555	3.5216	0	0.20635	0.24004	9.5237	0	0	0	0	0	0	0	0	0	0	0	0	0	0	0	0	2.4196	15.621	25.249	15.945	4.0596	3.9581	27.385	27.808	37.482	48.313	39.518	60.996	71.177	76.222	67.625	73.983	81.494	102.67	115.24	128.76	129.97	126.71	147.3	128.69	144.44	149.92	155.48	145.5
26.429	8.7047	0	0	0	0	0	0	0	14.464	21.962	30.79	49.074	59.596	59.778	73.284	86.029	95.831	100.69	100.17	113.38	120.81	129.5	135.54	143.26	133.17	130.11	89.144	83.097	85.111	89.6	93.526	88.282	101.28	96.712	97.816	115.6	120.37	118.09	121.53	126.53	121.42	109.63	116.22	110.29	105.24	105.9	109.47	119.55	125.66
0	0	0	0	13.044	20.521	32.547	40.743	56.763	62.669	89.128	51.868	54.302	117.42	125.8	135.79	153.52	87.3	112.54	204.64	145.8	199.73	218.08	147.07	229.2	235.42	227.28	226.01	225.3	233.29	229.55	245.59	246.48	243.17	238.54	241.27	254.64	238.64	249.23	245.56	251.2	249.97	253.18	250.5	261.59	258.39	255.4	255.36	258.12	251.46
14.931	4.1987	0	0	0	0	4.1468	0	0	9.622	6.0823	7.659	0.97568	10.742	0	9.2691	12.227	20.762	23.526	9.1429	2.1438	6.4868	2.5676	19.478	13.627	4.8009	5.1327	0.6933	14.449	14.049	13.021	10.989	0	17.291	7.2409	1.7099	0	0	0	0	0	0	0	0	0	0	0	0	0	0
0.38814	0	2.3899	0	3.5605	0	0	0	0	0	0	0	0	0	0.68499	0	0	0	0	0	0	0	0	0	0	0	0	0	0	0	0	0	0	0	0	0	0	0	0	0	8.7389	17.692	21.411	28.187	43.732	57.848	62.509	62.682	62.769	69.491
12.248	0	0	0	0.77482	0.77751	0	9.2808	0	3.8582	0	2.8815	0	0	0	0	0	0	0	0.10108	0	0	0	0	0.1411	4.3765	10.59	28.023	39.322	48.809	52.821	52.317	59.067	65.852	73.726	82.834	91.711	95.96	109.33	111.38	97.343	97.626	106.67	107.88	119.41	128.59	135.88	130.74	145.07	139.19
2.0769	8.0017	0	0	0	0	0	0.94002	0	0.51113	1.967	7.0455	5.1387	6.4874	13.565	33.45	61.833	118.15	171.34	197.58	241.53	308.86	344.92	425.07	433.55	452.99	496.72	476.38	511.4	514.26	535.12	532.9	544.51	480.06	556.74	557.75	524.07	556.7	553.03	534.86	542.43	531.72	532.15	561.42	540.52	558.76	559.52	555.5	551.51	551.94
6.8393	0	0	2.1005	5.0326	1.4455	0	0	0	0	0	2.2715	1.3391	6.0888	8.3615	8.0223	14.077	15.283	11.892	11.354	12.92	27.751	17.811	23.385	21.141	16.706	24.631	9.0653	12.647	30.673	18.927	19.504	16.487	15.164	24.639	16.63	12.47	16.063	25.308	18.632	27.494	13.82	25.066	23.99	30.07	42.591	54.742	57.774	40.097	47.714
8.7419	5.226	0	0	0	0	7.536	0	0	0	0	0	0	0	0	0	0	0	0.58162	0	0	0	0	0	0	0	0	0	0	0	0	0	0	0	0	0	0	0	1.9257	2.0335	10.821	15.17	19.751	23.538	14.633	19.457	23.319	25.966	35.56	22.994
16.851	4.8818	0	0	0.52958	0	0	0	0	0	0	0	0	0	0	0	0	0.79004	8.0316	0	0	0	0	0	0	0	5.251	4.3446	0.90647	0	0	14.784	6.3492	0	6.6132	2.2652	11.046	0	10.314	0	1.1593	0	0	0	0	0.94234	0	0.046321	0	0
0	2.4337	0	1.9168	12.857	3.2602	0	6.4268	6.1248	7.6483	8.1507	11.233	13.25	10.025	16.532	7.7444	9.079	7.096	18.692	12.835	15.271	13.805	12.131	6.0281	0.1572	12.018	8.5209	12.595	10.295	18.703	20.693	21.98	14.294	23.463	18.167	27.342	41.455	66.328	84.86	115.32	161.12	197.94	238.18	287.55	340.71	388.89	441.53	493.11	504.74	533.84
21.281	31.416	1.3961	12.964	0	0	0	0	0	0	0	0	0	0	0	0	0	0	0	0	0	0	0	0	0	0	0	0	0	0	0	0	0	0	0	0	0	0	0	0	0	0	0	0	0	0	0	0	0	0
[truncated: 78 more columns]
