# Supplementary material for: Limits on information transduction through amplitude and frequency regulation of transcription factor activity
Source: eLife. 2015 May 18;4:e06559. doi: 10.7554/eLife.06559 (PMC4468373; doi:10.7554/eLife.06559)
Supplement: Supplementary file 1. — Raw single-cell time-trace data for HXK1 (15259 cells), SIP18 (21242 cells), pSIP18 mut A (18203 cells), pSIP18 mut B (17655 cells), 1× reporter diploid (21236 cells), and 2× reporter diploid (19222 cells). The data are also available from Dryad Digital Repository (Hansen and O'Shea, 2015). DOI: http://dx.doi.org/10.7554/eLife.06559.014 [file elife06559s001.zip › source_data/1x_SIP18_HXK1_FM6_10minINT_690nM.txt]

4.6584	8.7108	0	0	0	0	0	0	0	0	0	19.094	17.077	36.083	50.694	46.944	56.782	56.519	61.736	53.153	55.923	48.063	50.256	51.573	61.448	56.474	34.477	26.019	32.449	38.05	28.898	35.035	46.474	44.993	47.018	52.198	59.942	58.228	62.712	71.158	74.004	93.258	95.297	106.32	106.8	120.31	123.76	131.24	136.4	139.09
0	0	0	0	0	8.1332	35.211	7.1278	27.35	21.65	19.267	23.991	40.731	38.461	29.769	47.954	22.287	42.539	58.521	61.894	70.308	59.133	75.497	76.453	70.74	60.198	54.622	65.055	64.152	56.502	41.842	61.942	64.253	77.029	64.085	61.443	64.268	67.758	68.578	81.272	76.193	70.043	74.08	73.463	71.519	73.81	71.52	81.585	72.471	79.491
16.554	11.791	0	0	0	0	0	0	0	0	0	0	0	0	0	0	0	0	0	0	0	0	0	0	0	0	0	0	0	0	0	0	0	0	0	0	0	0	0	0	0	0	0	0	0	0	0	0	0	0
20.542	0.7561	0	2.5959	0	0	0	0	0	2.1871	3.7008	9.7787	13.079	25.734	21.035	29.495	31.703	39.94	46.43	59.857	68.455	53.941	58.241	75.082	74.203	76.529	82.973	86.735	77.343	78.166	78.247	88.708	89.071	94.573	94.476	93.956	88.871	87.02	94.032	84.182	75.396	60.287	65.539	80.849	66.379	55.505	51.154	55.287	48.585	43.211
15.86	2.5053	0	0	0	1.3503	3.921	10.645	13.913	1.6584	6.324	22.556	18.941	27.565	25.014	8.5156	20.584	16.49	26.148	37.027	33.212	24.196	28.654	27.522	31.359	32.223	38.953	48.351	35.194	54.38	42.497	42.355	35.482	44.613	44.472	52.718	33.528	28.255	19.568	31.396	26.405	30.745	19.705	43.578	24.366	39.949	25.538	19.367	7.2188	12.219
4.0982	0	0	0	3.4162	2.9558	0	0.1029	0.29501	4.2718	0	0	0	2.008	5.9236	5.9469	11.352	9.6315	15.218	28.637	34.724	34.56	36.991	35.465	53.025	52.674	63.418	65.198	67.659	68.546	83.05	27.305	60.733	95.168	173.64	227.17	311.32	379.1	424.78	527.76	627.5	652.55	758.2	822.7	893.74	984.52	1024.8	1058.3	1132.8	1194.9
0	0	0	0	10.998	5.2811	10.786	8.2295	2.6137	10.245	0	0	0	0	0	0	0	0	0	0	0	0	0	0	0	0	0	0	0	0	0	0	0	0	0	0	0	0	0	0	0	0	0	0	0	0	0	0	0	0
27.312	6.6213	0	0	0	0	0	0	0	0	0	0	0	0	0	0	0	0	0	0	0	0	0	0	0	0	0	0	0	0	0	0	0	0	0	0	0	0	0	0	0	0	0	0	0	0	0	0	0	0
3.4145	4.806	0	0	8.9887	0	0	1.8006	0	0.23393	2.8136	0	0	1.4587	2.4394	1.1646	0	3.6052	0	3.2607	9.343	8.9862	12.76	8.2602	2.7799	14.663	8.5258	15.162	13.343	22.329	20.206	11.486	28.595	29.939	46.13	43.226	70.42	72.331	86.807	96.788	112.4	122.44	136.88	154.59	163.52	172.01	200.65	210.01	219.3	240.44
4.0885	2.4231	0	0	1.0361	0	0	0.88423	2.7216	4.4167	0	0	0	0	0	0	0	0	0	0	4.2704	10.881	6.7436	15.827	10.471	24.622	17.44	22.191	28.571	27.171	35.277	30.53	29.686	24.142	33.432	28.777	40.455	48.73	67.518	90.395	115.46	162.95	193.02	246.74	275.37	315.67	345.68	358.87	383.23	395.03
2.3752	0	0	0	0	0	13.353	8.8744	4.0711	0	0	0	0	0	0	0	0	0	0	0	0	0	0	0	0	0	0	0	0	0	0	0	0	0	0	0	0	0	0	0	0	0	0	1.692	11.917	45.292	41.674	60.032	67.85	86.486
1.3263	1.9257	0	0	9.1785	0	0	0	0	0	0.82069	0	0	0	0	0.1343	0	2.2535	0	0	0	0	0	0	0	0	0	0	0	0	0	0	0	0	3.4914	1.0184	0	0	0	0	0	0	0	0	0	0	4.9075	0	0	0.14207
20.229	5.2261	0	0	1.2156	0	0	0	0	0	0	3.3304	2.4229	8.1506	9.6441	4.6972	9.2174	0.98453	0	2.3246	0	0	0.35577	0	0	0	0	0	0	0	0	0	0	0	0	0	0	0	0	0	0	0	0	0	0	1.8202	0	0	0	0
34.279	6.8367	0	0	0	0	0	0	0	0	0	0	0	0	0	0	0	0	0	0	0	0	0	0	0	0	0	0	0	0	0	0	0	0	0	0	0	0	0	0	0	0	0	0	0	0	0	0	0	0
3.7357	0	0	1.0945	0	0	0.58464	6.857	8.1	18.236	31.769	40.173	52.774	58.954	82.107	77.055	84.364	90.564	96.214	101.07	109.46	109.43	120.03	119.64	124.34	126.76	124.55	135.79	139.08	134.05	148.09	152.95	146.1	153.66	148.84	156.98	144.74	147.32	148.64	152.8	158.39	159.21	159.21	162.33	159.24	168.95	163.58	167.93	175.72	180.25
5.0405	0	0	0	1.3447	4.1715	8.6475	10.469	3.232	4.9142	3.7889	2.1578	12.701	12.555	17.206	22.426	23.784	33.802	37.01	47.662	55.869	67.481	67.683	86.815	101.83	117.71	132.2	145.66	154.98	166.41	172.75	181.97	185.42	206.16	209.76	201.35	230.26	230.28	232.95	236.76	245.65	249.83	238.21	245.11	264.37	246.77	256.98	252.77	252.09	258.41
4.5943	0.34753	6.857	7.0572	0	0	0.48951	8.2641	8.5806	10.388	17.201	21.767	6.5196	14.831	6.3132	0	3.6425	2.9952	2.129	0	0	0	0	0	0	0	0	0	0	0	0	0	0	0	0	0	0	0	0	0	0	0	0	0	0	0	0	0	0	0
16.826	7.4282	0	0	0	0	0	2.7513	7.3563	0	4.8032	7.2819	7.3062	10.129	14.689	0	0	0	0	2.6411	0	0	0	0	0	0	0	16.276	8.0149	20.746	22.111	23.696	28.223	26.607	41.639	53.123	25.318	30.388	17.001	30.525	28.922	36.995	34.153	33.657	31.074	49.893	42.998	30.156	14.791	14.071
6.7737	1.4596	2.0918	0	0	0	3.6826	0.40501	0.99539	4.7462	10.713	0.21523	0	0	0	0	7.618	0	9.6566	9.0481	10.749	8.7961	0	0	0	8.77	4.5794	14.46	13.924	16.582	24.869	41.858	35.829	52.207	50.091	65.239	69.836	69.183	71.503	80.295	85.281	82.998	108.04	122.03	117.12	81.437	90.683	154.62	99.555	154.59
30.714	13.978	4.7357	0	0	0	0	0	0	0	0	0	0	0	0	0	0	0	0	0	0	0	0	0	0	0	0	0	0	0	3.3403	13.592	22.822	15.985	29.989	67.108	78.541	84.052	107.1	108.05	118.25	169.83	179.5	212.11	252.92	246.79	278.02	288.56	315.68	343.52
0	0	3.8961	8.5954	1.816	0.69178	3.3241	4.5361	1.8828	0.90164	3.7097	2.4152	0	3.64	0	4.7528	0	0	6.2568	0	1.8005	0	0	8.1462	6.9097	0	0.96867	12.757	16.619	18.974	16.229	21.125	12.49	25.263	14.122	11.866	8.3101	11.226	0	26.56	36.682	30.134	31.619	37.887	46.476	36.009	29.695	36.221	37.677	45.376
24.244	9.8486	0	0	0	0	0	0	32.703	79.159	130.77	208.19	295.19	395.14	492.04	584.82	703.23	776.76	918.89	1058.8	1178.3	1247.9	1318.1	1388.2	1440.7	1537.4	1558.7	1637.2	1686.3	1741.2	1700.7	1785.8	1824.8	1748.1	1817.9	1780.4	1824.2	1842.2	1789.3	1834.2	1851.7	1831.4	1843.4	1884.7	1828.7	1839.9	1851.8	1837.4	1792.6	1802.6
3.647	6.5986	0	0	5.0241	0	0.16965	1.2879	7.1867	1.5983	2.5626	0	0	0	0	0	0	0	0	2.5781	0	0	0	0	0	0	0	0	0	0	0	0	0	0	0	0	0.7097	0	0	0	0	0	0	0	0	0	0	0	0	0
2.277	1.1267	0	0.44852	0	0	7.8078	7.0334	7.4775	9.9859	7.9077	3.9709	4.5635	7.125	8.0599	3.9956	12.201	10.874	18.434	40.43	71.265	84.946	124.79	161.78	193.34	236.97	274.1	291.84	319.08	356.14	373.24	383.14	449.68	451.32	459.21	475.72	489.49	521.86	524.31	523.54	532.93	565.17	551.4	574.27	585.27	616.72	635.68	639.1	648.09	669
0	0	0	0	6.539	0	6.2283	13.216	0	0	0	0	0	0	13.808	50.545	124.12	87.058	209.72	245.72	301.12	324.17	354.98	395.95	399.57	420.47	430.17	460.4	484.94	478.82	524.39	526.41	593.23	626.53	678.21	736.16	838.57	855.67	954.83	995.16	1094.7	1135.3	1192.1	1219.4	1274	1281.2	1326.6	1328.3	1352.9	1379.9
9.0477	12.961	0	0	0	0	0	3.813	3.6904	0	2.8539	0	4.0975	9.2933	11.986	0.61724	8.0441	9.3024	12.943	22.625	14.785	15.971	21.966	32.19	31.507	43.612	52.444	67.926	70.663	94.424	97.902	116.76	125.72	164.6	179.25	175.66	126.03	124.19	117.04	121.87	112.47	117.59	119.64	134.19	119.53	138.99	124.04	122.92	106.3	107.9
2.5581	3.7093	0	0	0	0	3.9129	0	0	2.5379	4.6805	7.0119	0	0.72066	0.69393	0	3.702	2.7786	5.13	5.9024	27.764	25.714	25.065	29.404	27.613	38.775	35.216	43.197	48.015	46.48	61.559	61.69	76.946	75.231	81.84	81.201	70.828	87.621	86.866	92.762	89.176	94.346	98.363	106.38	100.68	96.35	86.691	99.181	98.369	102.81
4.7468	1.5052	4.2438	3.6801	0	0	0	15.118	8.8504	0	1.0453	0.41846	0.69773	5.1344	0	0	0	0	5.4535	0	0	0	0	0	0	0	0	0	0	0	0	0	0	0	0	0	0	0	0	0	0	0	0	0	0	0	0	0	0	0
27.836	9.3847	0	0	0	0	0	0	0.23375	0	2.5518	0.82177	1.5106	12.521	9.936	24.029	22.432	20.616	15.386	38.39	41.954	52.808	49.988	59.355	53.919	67.388	74.255	85.271	93.549	96.467	118.2	111.38	117.63	128.67	126.06	124.68	127.27	131.72	136.76	151.24	155.44	154.32	159.49	159.74	178.77	166.15	158.95	171.63	179.05	197.52
3.3332	0	0	1.1875	2.3912	0	6.5624	5.415	0.8451	5.4638	3.9751	0	0	0	0	0	0	0	0	0	0	0	0	0	0	0	0	0	0	0	0	0	0	0	0	0	0	0	1.8042	5.79	6.3336	15.316	22.158	16.462	32.56	32.933	26.098	38.027	30.008	27.453
1.541	0	0	0	2.4885	4.3625	13.738	23.208	26.667	19.687	33.676	37.369	44.029	40.582	49.258	44.337	52.925	47.73	58.643	57.001	50.081	46.907	46.314	36.748	31.843	44.404	49.58	59.807	52.052	62.335	65.112	70.254	75.19	93.438	100.89	113.75	386.17	444.91	86.108	108.44	112.69	129.29	120.64	134.8	130.36	142.84	142.41	121.65	113.28	121.86
2.0618	0	0	1.0923	0	0	13.946	0	0	0	12.374	24.068	26.993	30.963	44.042	50.428	67.685	74.262	89.779	96.346	97.986	94.706	88.036	93.402	107.46	106.75	103.63	94.001	93.169	87.561	97.224	94.358	90.679	104.94	96.458	99.746	83.184	99.535	110.33	145.86	177.82	230.48	283.26	326.93	385.32	453.51	501.46	542.38	590.43	648.93
3.6925	2.5904	0.69805	0	1.7499	0	0.50686	0	0	0.9126	0	3.1706	0	0	0	0	0	0	0	2.9344	9.6362	11.895	13.301	14.863	4.1497	13.111	9.6935	0	7.8801	13.984	14.815	0	5.6428	1.5656	15.642	10.909	25.374	7.4667	20.529	20.096	39.829	33.49	34.717	49.675	55.614	55.163	73.004	75.755	88.415	91.764
1.8988	8.8106	0	0	0	3.4287	4.8729	5.8142	7.1972	3.7029	10.486	18.365	26.889	27.433	34.736	46.441	35.197	45.633	44.197	50.541	46.455	51.304	50.886	52.452	49.579	59.427	72.932	63.687	52.368	60.115	65.461	69.205	67.099	65.502	63.088	78.958	91.41	103.61	100.58	116.17	113.58	133.39	142.84	141.63	146.76	157.91	177.99	169.24	181.96	205.29
0	0	0	1.69	0	1.8643	7.1891	5.5545	0.40563	6.1675	0	0	0	0	3.6012	6.563	28.441	34.636	48.979	62.162	87.962	98.779	121.57	145.71	172.06	182.14	225.24	206.53	235.31	288.74	363.71	653.94	718.45	103.03	90.002	94.774	83.603	90.769	93.978	88.202	87.578	96.683	89.672	83.26	75.362	87.39	83.034	83.373	74.539	80.193
4.3217	0.246	0	1.8093	0	3.8999	0	0	2.4205	0	0	0	0	0	0	0	0	0	0	0	0	0	0	0	0	0	0	0	0	0	0	0	0	0	0	0	0	0	0	0	0	0	0	0	0	0	0	0	0	0
0	0	0	0	12.216	1.5414	11.535	5.9117	34.717	22.741	16.583	20.197	4.1322	18.841	27.531	15.248	5.4115	15.601	33.458	28.417	39.107	30.905	32.912	43.312	28.822	35.752	0	0	0	0	0	0	0	0	0	0	0	0	0	0	0	0	26.052	54.387	121.23	180.54	235.73	280.84	361.96	409.76
0	1.2856	0	0	13.47	0	5.4856	0	5.7338	19.757	21.835	23.18	20.887	19.373	30.642	23.294	25.157	20.753	23.267	16.418	35.215	23.788	16.701	13.474	18.637	11.899	7.1351	19.103	16.756	13.054	15.352	7.0865	24.245	16.936	18.619	24.308	12.418	28.84	23.437	21.922	29.546	31.811	33.281	35.157	24.094	21.489	18.231	25.018	30.781	25.343
0	9.2502	0	3.6457	0	0	0	0	0	0	0	0	0	0	0	0	0	0	0	0	0	0	0	0	0	0	0	0	0	0	0	0	0	0	0	0	0	0	0	0	0	0	0	0	0	0	0	0	0	0
0	4.7431	0	0	2.7517	2.5703	5.589	12.081	7.7535	19.642	15.419	10.326	15.289	9.0365	18.251	12.145	17.84	30.997	22.199	30.284	38.876	39.592	39.946	46.045	46.053	51.227	47.566	62.592	59.169	68.865	69.368	62.03	63.516	57.108	69.172	67.625	65.836	63.669	63.433	68.388	68.962	62.469	57.511	62.726	59.152	58.827	52.352	58.122	56.667	59.398
23.803	15.701	0	0	0	0	0	0	0	0	0	0	0	0	0.80782	2.8393	4.0949	1.6643	0	25.506	24.38	24.885	56.278	38.68	43.53	45.808	58.391	67.014	45.184	56.852	62.916	63.445	55.546	70.089	49.935	47.938	48.027	41.642	48.747	51.586	54.348	55.313	55.116	42.615	52.463	46.527	43.736	46.146	45.153	49.019
12.251	1.0918	0	0	0	0	0	0	0	1.6506	0	0	0	0	0	0	0	0	0	0	0	0	0	0	0	0	0.66313	2.2312	10.54	9.1254	13.387	11.583	17.674	23.216	30.593	33.151	32.913	40.592	43.681	33.268	43.393	36.958	43.825	47.945	49.951	53.887	48.912	54.716	46.085	48.398
3.0135	0	1.7571	0	0	2.2646	6.5878	3.3526	2.398	2.3928	5.5773	12.742	26.509	7.2113	3.591	1.7012	0.15085	5.5475	6.5076	2.5364	28.271	19.49	26.405	20.649	25.184	29.673	29.973	52.464	33.959	35.408	25.169	40.895	51.69	71.069	51.023	44.362	47.234	46.141	53.753	64.777	52.111	49.687	58.397	51.92	58.315	51.097	51.973	47.821	49.457	44.364
25.634	5.0277	0	0	0	0	0	0	0.44685	0	0	0	0	0	0	0	0	0	0	0	0	0	0	0	0	0	0	0	2.3556	0	0	0	0	0.80754	0	0	0	0	0	0	0.79322	0	0	0	0	0	0	0	0	0
27.425	7.6576	0	0	0	0	0	0	0	0	0	0	0	0	0	0	0	0	0	0	0	0	0	0	0	0	0	0	0	0	0	0	0	0	0	0	0	0	0	0	0	0	0	0	0	0	0	0	0	0
12.265	4.8486	0	0	4.713	0	0	6.3591	0	0	0	0	0	2.7369	9.4139	4.114	1.3988	2.4536	11.505	25.185	15.536	19.024	34.255	27.716	41.782	39.166	60.758	61.111	78.14	83.972	57.359	63.251	76.837	74.178	93.614	83.386	105.91	118.28	113.85	102.63	122.3	114.8	142.57	142.69	164.52	167.94	191.7	193.91	203.67	209.85
23.442	6.904	0	2.0215	0	0	0	0	0	0	0	0	0	0	0	0	0	0	0	0	0	0	0	0	0	0	0	4.3666	0	6.2005	3.0594	8.4626	10.09	4.9129	17.127	25.202	7.16	12.783	0	14.079	7.1983	14.306	15.025	24.067	7.8292	15.249	16.468	2.346	0	0
0.58	0.88321	0	6.8986	7.8222	0	3.3341	3.0511	0.45305	0	4.7679	4.9027	0	2.578	5.3291	4.4387	7.8122	9.7744	14.567	11.578	12.669	10.746	8.18	7.7321	0	2.6	6.0625	1.1154	10.785	10.194	9.1491	15.051	9.7776	23.811	23.903	12.489	13.879	8.3794	0.059956	7.0061	13.632	3.3132	5.3208	15.736	13.357	12.969	25.144	33.189	46.367	50.319
20.532	0.72415	0	1.4081	0	0	0	0	2.3509	0	0	0	0	0	0	0	0	0	0	0	0	0	0	0	0	0	0	0	0	0	0	0	0	0	0	0	0	0	0	0	0	0	5.5528	12.214	17.501	0	0	0	0	0
2.1722	0.52301	0	0	0	0	11.431	12.521	9.7536	17.005	21.004	25.05	17.177	24.377	31.043	25.437	34.599	32.292	33.126	37.85	43.565	48.454	46.595	45.252	55.77	53.201	58.345	47.102	42.11	39.821	42.992	46.898	43.11	48.06	47.006	45.881	40.038	46.398	47.423	43.821	35.658	41.302	40.711	40.616	29.18	45.61	37.692	33.695	42.185	34.743
21.609	16.26	0	5.0968	0	0	0	0	0	0	0	0	0	0	0	0	0	0	0	0	0	0	0	0	0	0	0	0	0	0	0	0	0	0	0	0	0	0	0	0	0	0	0	0	0	0	0	0	0	0
4.1095	6.1093	0	3.8934	0	0	0	0	0.21721	8.8603	18.318	37.7	43.778	79.428	109.63	127.94	153.32	162.65	200.85	226.42	251.03	290.74	291.59	303.81	319.4	372.78	387.72	386.49	422.31	452.66	465.23	497.95	520.81	553.1	528.03	543.82	564.46	560.45	594.44	602.16	621.73	594.14	583.61	598.04	541.21	555.02	565.73	581.91	585.06	572.17
0	0	0	0	0	12.162	39.722	51.244	91.485	97.129	125.29	151.63	166.7	200.22	198.46	229.65	227.02	239.1	259.95	274.25	305.08	310.67	302.68	320.65	328.66	351.03	313.53	388.88	415.09	411.64	423.68	432.76	454.98	476.68	482.64	485.13	492.46	494.16	523.76	524.09	535.47	524.64	518.72	527.04	509.02	487.09	474.44	541.84	514.86	510.32
2.2025	0	0	0	0	0	8.7484	9.4151	4.0376	8.605	10.255	0.88624	0	0	0	0	0	0	0	0	5.3421	0	5.4269	13.976	11.927	16.902	32.379	34.116	29.134	46.103	57.713	66.825	98.671	81.387	86.639	84.719	107.17	114.86	131.92	143.66	139.45	152.63	163.22	165.73	171.97	181.56	180.41	177.96	182.48	173.5
0.29131	0	0	0	7.3727	0	30.768	34.275	38.813	49.358	54.893	60.209	63.955	50.163	69.137	66.217	80.583	103.66	99.353	101.92	122.17	132.95	139.16	144.6	152.02	152.13	172.69	189.35	197.18	181.14	191.7	198.55	194.34	186.64	193.16	189.61	196.09	190.72	185.17	189.47	193.67	189.34	191.68	167.36	179.86	171.11	166.25	170.98	173.25	166.1
2.766	5.283	0	0	0	6.9601	7.4758	3.5395	0	0	0	0	0	2.3175	0	0	3.0408	0	6.4615	13.268	9.5197	9.341	10.754	6.6909	9.3572	14.355	11.292	31.035	21.95	31.682	35.93	35.576	48.567	44.263	58.209	62.34	55.282	55.602	61.282	68.196	52.464	73.215	69.193	82.268	65.986	78.98	74.431	68.447	60.155	70.074
3.3104	3.2724	0	0	0	0	0	0.81659	0.18782	0	0	3.8751	4.5888	7.8401	7.8923	6.1994	0	12.091	11.957	4.8072	11.365	10.87	24.779	28.539	40.929	46.361	44.234	66.809	59.194	61.406	68.06	74.633	99.562	104.93	103.95	90.485	83.878	73.249	79.517	91.5	83.661	80.685	88.04	86.347	84.522	88.573	97.902	86.451	79.601	88.976
11.859	4.7287	9.951	0	0	3.753	6.0177	9.433	4.8898	0	0	0.5086	0	5.3527	8.0584	12.998	6.7525	11.331	4.9075	11.875	15.888	11.577	28.602	22.103	26.24	40.03	27.778	27.993	41.426	39.991	42.641	42.396	68.245	72.346	83.827	87.256	109.17	118.25	130.88	151.44	159.2	179.79	167.94	201.01	207.36	225.55	239.48	241.74	234.61	263.37
14.88	1.437	0.30653	0	0.97268	0	0	0	0	0	0	0	0	0.372	1.3142	0	0	0	0	0.35428	0	0	0	0	0	0	7.8287	3.5942	8.1854	5.3942	4.2519	8.8488	7.1383	16.962	18.67	27.694	29.216	30.427	36.668	44.033	46.792	54.365	73.141	79.752	88.933	99.272	110.67	107.11	107.95	134.01
2.4413	0	0	0	0	3.195	11.464	10.017	5.4517	11.436	9.5776	5.1797	0	6.4178	14.008	11.358	19.481	12.137	15.09	6.0259	19.629	10.068	13.316	17.994	11.723	18.162	15.492	4.4287	0	0	0	0	4.4282	0.59077	8.3879	0	0	0	0	0	0	0	0	0	0	0	0	0	0	0
29.555	8.1119	0	0	0	0	0	0	0	0	0	0	0	0	0	0	0	0	0	0	0	0	0	0	0	0	0	0	0	0	0	0	0	0	0	0	0	0	0	0	0	0	0	0	0	0	0	0	0	0
10.268	1.5097	0	0	3.2257	0	0	0	0	0	0	0	0	0	0	0	0	0	0	0	0	0	0	0	0	0	0	0	0	0	0	0	0	0	0	0	0	0	0	0	0	0	0	0	0	0	0	0	0	0
0	2.4836	0.71086	1.4856	0	0	7.5332	0	0	2.335	0	0.50751	3.0918	0	3.0227	0	0	0	12.095	0	0	0	0	0	0	0	0	0	0	0	0	0	0	0.69351	0	0	0	0	0	0	3.5462	2.5321	11.501	4.927	7.6667	10.445	3.2391	6.8944	5.8834	9.826
9.7759	7.7417	0	1.2088	0	0	0	0	0	0.89904	8.809	5.0304	0	0.79092	0.84334	0	2.7294	0	0	0	0	0	1.8919	0	0	0	0	1.7323	0	0	0	0	2.0783	0	0	0.22284	0	3.2188	4.4427	8.3845	15.124	7.4763	15.696	15.65	7.7449	7.0377	0.92824	11.224	0	0.30911
3.3497	3.8532	0	0	1.5699	0	1.6972	0	5.7753	2.1137	2.9666	0	0	0	2.4251	0.1969	0	0	0	0	0	0	0	0	0	0	0	0	0	0	0	0	0	0	0	0	0	0	0	0	0	0	0	0	0	0	0	0	0	0
0	0	0	0	0.027867	27.002	28.949	30.347	30.62	35.294	54.521	65.79	82.034	91.232	108.03	129.03	133.5	152.04	169.09	170.17	198.9	195.55	206.22	209.5	194.95	221.39	233.13	229.4	200.57	208.66	204.05	209.34	218.79	226.43	226.76	213.84	214.73	220.01	224.57	215.17	214.96	216.9	236.82	222.96	238.63	245.86	240.26	239.18	238.7	215.93
1.0737	0	0	7.252	2.4898	1.7344	0	2.873	1.6374	4.5497	13.052	8.7955	5.0025	14.683	9.7133	5.9962	10.63	5.7107	14.156	4.251	6.3376	6.6883	12.029	5.5396	2.3627	7.043	1.6604	4.5146	7.2812	9.6377	8.4614	16.749	23.988	30.834	29.467	47.931	45.046	61.036	66.557	82.274	94.361	109.43	111.99	114.41	115.29	143.87	139.34	151.8	165.39	169.48
3.9212	0	0.077779	0	0	0.72826	0.55097	2.6114	0	0	0	0	0	0.37448	0.57249	0	0	0	0	0	0	0	0	0	0	0	0	0	0	0	0	0	0	0	0	0	0	0	0	0	0	0	0	0	0	0	0	0	0	0
0	8.8262	0	0	0	0	9.6302	0	0	4.2914	0	4.0859	10.48	0	2.5151	1.8476	6.8848	11.768	12.485	7.8143	14.634	18.648	19.521	18.902	23.769	29.244	38.783	30.828	46.237	36.954	43.043	41.807	40.59	40.79	34.95	39.205	40.864	60.425	49.979	56.733	56.366	67.366	66.464	59.287	58.403	66.605	67.434	62.313	69.164	88.618
20.113	8.8154	0	0	0	0.19655	0	0	0	0	0	0	0	0	0	0	0	0	0	0	3.8437	16.289	10.37	5.0209	14.602	14.505	16.527	27.452	41.339	26.175	44.464	41.929	34.009	46.276	64.819	43.855	56.613	71.423	83.365	96.374	111.05	134.01	137.72	142.55	171.57	164.36	168.88	191.04	205.76	215.89
3.4942	5.4745	0	1.3993	0	0	0	0	0	0.956	1.0856	0	0	0	0	0	0	0	0	0	0	0	0	0	0	0	0	0	0	0	0	0	0	0	0	0	0	0	0	0	0	0	0	0	0	0	0	0	0	0
2.3885	11.649	0	0	0	0	0	0	0	0	10.723	0	0	0.74116	2.6027	0	3.8581	0	0	0	5.3835	0	0.55256	0	0	0	0	0	0	0	0	0	0	0	0	0	0	0	0	0	0	0	0	0	0	0	0	0	0	0
6.132	1.2819	0	0	5.9573	0	0	0	0	0	0	0	0	0	0	0	0	0	0	0	0	0	0	0	0	0	5.569	15.546	17.412	10.333	16.055	15.664	38.549	13.001	33.876	17.02	18.621	16.847	15.996	11.928	15.441	17.798	19.302	25.101	29.228	34.255	35.554	26.631	23.558	33.227
18.14	1.3554	0	7.3531	0	5.2683	0	4.1982	19.547	31.839	64.414	73.646	76.687	114.79	142.14	156.48	213.3	222.7	236.41	279.69	323.37	384.48	410.45	479.59	482.39	535.33	520.99	577.43	690.35	688.27	774.56	730.75	739.02	777.54	833.29	812.49	829.16	835.67	739.93	751.01	756.63	779.93	751.42	763.62	768.35	768.86	820.14	755.89	741.19	747.87
9.7677	2.5499	0	2.2381	0.31497	0	0	0	0	0	0	0	0	0	0	0	0	0	0	0	2.7686	21.362	46.952	79.919	97.956	131.03	172.35	190.13	217.15	246.94	267.34	309.66	326.37	357.68	376.05	379.27	383.11	394.64	429.83	422.07	429.54	453.96	458.24	492.09	488.06	494.78	494.59	503.78	516.7	522.32
0	0	0	5.3625	0.86893	2.2315	2.5476	5.0705	9.5243	17.317	21.789	18.442	18.581	18.426	22.836	18.568	24.717	29.41	23.132	29.864	26.582	32.213	38.344	39.777	40.626	38.071	33.899	44.711	45.436	42.534	42.094	47.643	50.019	59.332	56.922	53.359	50.027	50.46	51.793	47.37	53.99	48.33	48.4	52.486	47.119	43.884	45.642	42.273	42.286	46.847
1.9286	0	6.0265	0	1.1351	0.26809	0	4.6703	0	0	1.5103	9.7098	2.5283	7.0242	15.562	21.171	21.859	13.606	20.915	24.902	26.183	22.038	34.123	21.394	15.551	16.609	13.41	21.004	18.876	8.6674	4.5914	0	18.665	23.507	56.878	41.439	71.427	76.158	95.395	120.72	123.74	132.16	143.81	157.15	169.69	160.72	161.82	179.9	180.34	172.15
25.048	10.113	0	0	0	0	0	0	0	0	0	0	0	0	0	0	0	0	0	0	0	0	0	0	0	0	0	3.2961	2.4578	16.903	16.437	11.693	21.361	15.791	26.221	35.792	17.672	0	0	0	0	1.4024	0	0	0	0	0	0	0	0
6.232	5.53	0	0	2.4502	0	0	1.9213	0	0	0	0	0	0	0	1.1912	0	0	0	0.94189	10.288	2.6862	14.802	21.346	21.528	30.113	32.394	39.558	49.434	54.086	55.06	59.769	64.036	69.36	69.359	60.079	80.82	72.508	62.277	73.281	86.244	81.373	76.667	79.899	98.148	84.201	97.291	86.386	97.191	96.955
3.9713	0	6.7372	8.8598	0	0	0	8.4694	0	0	0	0	0	0	0	0	0	0	1.6094	0	0	0	0	0	0	0	0	0	0	0	0	0	0	0	0	0	0	0	0	2.5641	8.9513	13.52	20.433	0	27.31	19.973	25.885	31.033	39.112	36.269
8.1561	6.3923	5.1857	13.278	0	0	0	0	0	0	0.066652	0	0	0	0	0	0	0	0	0	0	0	0	0	0	0	0	0	0	0	0	0	0	0	0	0	0	0	0	0	0	0	0	0	0	0	0	0	0	0
5.0671	7.1507	0	0	2.0929	3.2057	0	0	0	0	0	0	0	0	0	0	0	0	0	0	0	0	0	0	0	0	0.053317	3.6981	22.3	42.407	59.437	73.353	105.92	122.85	142.11	166.45	188.53	207.77	214.88	235.38	244.29	259.92	259.61	289.39	288.64	288.39	295.7	307.73	294.11	309.34
24.256	9.2068	0	0	0	4.6223	0	3.5325	5.9569	4.5241	11.233	0	5.2183	3.3695	10.051	13.772	5.033	10.684	5.3938	13.368	16.473	15.103	8.6532	15.663	12.442	13.827	16.392	26.145	13.465	23.554	33.71	27.331	47.557	58.06	69.828	57.459	85.395	95.664	117	137	162.3	177	197.92	202.86	223.31	224.23	232.69	241.67	251.89	264.74
0	0	0	4.426	2.6918	0	0.83692	7.4139	5.8512	12.455	12.16	1.8069	4.4858	5.8318	0.58627	16.156	13.637	9.299	15.817	4.4772	6.7181	0.25922	1.2417	3.6616	2.1196	2.3114	7.1333	10.664	12.917	4.0895	2.4908	4.1436	0.89747	7.9932	0	4.8831	2.6274	0	1.8489	6.6	9.7292	11.24	10.606	9.9632	20.987	8.675	12.626	10.196	10.497	8.3802
7.8226	0.96991	0	0	0	0	6.6178	10.268	25.29	51.377	76.452	101.93	122.04	153.99	180.54	210.61	233.77	259.15	277.84	280.81	293.81	293.44	286.63	291.07	302.32	318.9	341.05	338.68	337.14	337.88	365.62	414.15	435.23	334.92	322.58	321.98	326.36	348.27	349.76	349.82	330.46	342.74	348.98	341.25	340.84	342.39	329.69	342.42	335.26	346.84
23.053	4.3904	0	0	0	0	0	0	0	0	0	0	0	0	0	0	0	0	0	0	0	0	0	0	0	9.5908	14.436	20.679	15.478	29.404	54.328	59.517	55.142	79.773	85.013	70.362	75.256	77.608	82.675	83.663	102.59	66.426	65.47	73.141	72.733	76.204	53.164	49.029	53.477	66.908
0.03865	3.6364	0	0	0	2.0111	3.2628	4.3256	3.7197	5.9199	17.455	10.817	11.435	14.762	13.795	19.174	13.564	9.2607	11.123	14.097	21.333	15.56	15.454	15.78	12.427	16.889	11.322	21.903	21.394	9.064	15.305	16.583	24.078	19.904	22.945	27.441	17.592	28.431	27.595	27.512	44.52	36.782	36.601	43.684	36.8	41.041	27.929	35.513	45.793	47.662
18.869	6.2075	0	2.5885	0	0	0	0	0	0	5.6692	6.6304	7.3587	20.768	13.325	23.171	33.748	46.791	59.255	78.2	90.089	79.634	89.904	101.95	105.86	120.97	121.29	121.35	131.37	125.03	135.35	130.82	136.21	128.11	129.46	128.44	149.78	146.02	164.61	162.3	158.32	190.32	182.05	217.96	197.1	186.7	189.94	190.33	194.24	194.32
5.5623	0.77288	0	3.3106	0	0	2.1497	0	1.8519	6.6664	15.072	10.11	11.047	11.327	16.818	7.0007	12.546	16.442	11.371	1.8763	2.8771	7.031	13.523	13.746	5.5772	4.9887	7.7758	16.715	22.848	28.888	36.509	70.459	112.52	166.41	235.85	320.3	388.98	499	605.39	715.81	795.92	891.55	1011.1	1096	1205.5	1233.4	1319.7	1361	1406.2	1456.4
0	0	0	0	4.876	6.4526	4.4059	9.3145	12.542	15.716	18.03	15.801	15.259	16.473	28.929	23.777	18.983	18.435	26.724	27.761	23.19	24.3	26.746	16.573	25.084	28.86	31.992	23.906	28.494	14.992	19.406	16.999	23.537	22.038	22.389	22.794	18.883	17.32	15.776	0	14.502	0.97971	8.8225	7.9451	7.2626	9.9979	6.8817	4.4771	0	11.706
1.7908	4.2881	0	0	5.3541	0	2.9307	0	0	3.3411	5.2243	0	0.97051	0	0	0	0	2.6907	0	0	0	0	0	0	0	0	5.0519	0	3.1055	0	0	0	0	0	0	0	0	0	0	2.7574	0	0.33641	0	0	0	0	0	0	0	0
16.096	9.3932	0	0	0	0	0	0	0	0	0	0	0	0	0	0	0	0	0	0	0	0	0	0	0	0	0	0	0	0	0	0	5.705	11.255	21.904	19.37	43.359	38.882	59.166	57.398	67.367	86.681	85.964	111.64	102.86	95.053	98.777	107.28	106.6	105.19
0	5.252	0.58568	0	2.9813	3.0812	0	0	0	0	0	0	0	0	0	0	0	0	0	0	0	0	0	0	0	0	0	0	0.60271	0	3.2299	0	2.2269	1.4233	3.87	4.6655	7.2449	25.052	41.252	84.6	124.87	152.14	203.04	264.52	302.44	330.93	384.82	402.35	442.76	534.47
7.0753	0	0	0	2.5751	0	2.4333	0	0	0	0	0	0	0	0	0	0	0	0	0	0	0	14.605	25.4	29.536	36.797	40.048	36.292	51.764	64.341	83.727	86.432	90.449	91.201	112.14	136.33	129.45	195.3	231.05	244.34	260.9	265.74	308.63	317.39	314.45	337.8	372.59	369.22	388.54	400.55
12.035	1.9541	0	2.6274	0	0	0.31471	0.19582	0	1.0028	5.23	0	0	0	0	2.4108	0	0	0	0	0	6.6046	3.1396	0	0	0	0	1.9633	16.004	0	0	0	0	1.7939	14.597	3.285	0	0	2.6938	0	0	0	0	3.3047	0	0	0	0	0	0
0	0.779	0	0	7.0545	4.0074	0	0	0	2.4146	0	0	0	0	0	0	0	0	0	0	0	3.3182	2.0863	0	0	0	0	0	15.596	4.2526	3.0125	0	0	1.5703	12.081	0	0	0	0	0.71973	0.45221	0	0	0	0	0	0	0	0	0
26.33	9.4351	0	0	0	0	0	0	0	0	0	0	0	0	5.7697	0	0	0	0	0	0	0	0	0	0	0	0	8.9571	0	4.0794	2.4362	7.6877	7.3839	4.2298	25.924	30.416	23.682	14.382	12.93	53.108	47.563	56.479	59.559	74.423	66.272	84.882	92.19	87.604	93.133	81.386
2.3095	2.2923	2.2961	4.186	0	0	0.78437	3.6393	3.1892	5.5751	5.9615	5.1183	3.9704	6.6869	0	0	0	0	0	0	0	0	0.023752	0	0	0	0	0	0	0	0	0	0	0	6.2316	0	0.61792	3.2305	7.8439	18.836	22.484	23.706	30.853	27.94	30.542	14.461	18.942	17	28.774	19.247
7.7047	0	0	0	0	2.4969	9.9976	11.84	9.1466	0.014904	0	0	0	0	0	0	0	0	0	0	0	0	0	0	0	0	0	0	0	0	0	2.748	0	2.3749	10.907	10.35	13.431	12.256	21.332	19.261	7.0624	12.404	11.012	14.06	17.734	24.108	16.402	18.184	15.161	21.65
0	0	0.43037	7.3124	0	1.6879	12.077	13.808	4.8201	11.982	9.7192	11.984	8.6393	18.973	9.3184	9.6344	9.6154	0	5.173	0	8.6634	0	0	3.6884	0	0.89633	0	0	0	0	0	0	0	0	0	0	0	0	0	0	6.8722	1.1135	1.6983	9.8301	22.206	3.7092	0	0	0	0
2.8823	0.55491	0	2.2898	0	0.59244	0	0.5575	3.507	4.3432	10.466	7.3264	11.8	9.9507	18.566	15.622	27.409	33.881	47.409	51.193	54.82	79.814	82.333	102.25	120.95	113.16	118.26	134.62	147.97	146.71	158.73	162.51	171.97	175.43	182.06	175.86	175.28	195.04	183.16	204.52	196.33	208.45	209.3	215.76	222.88	236.06	243.75	252.11	262.93	267.19
6.6518	0	0	0	0	0	9.9408	6.2494	0.7274	5.7462	16.547	5.6692	7.7315	0	3.6463	24.833	16.781	3.9819	0	0	3.9214	5.7432	0	0	0	0	0	0	0	0	0	0	0	0	0	0	0	0	0	0	0	0	0	0	0	0	0	0	0	0
5.7938	0	0	0	0	3.3885	0.80581	0	0	0	0	0	0	1.7726	4.3863	4.4472	2.5606	1.9976	7.8845	4.9033	8.7782	12.354	6.8563	4.6833	9.4271	5.3881	0	1.7708	9.139	5.3912	7.7915	0	0	3.5783	7.3717	2.618	0	0	0.16338	3.2627	0.35255	0	0	0	0	0	0	0	0	0
13.43	12.581	0	7.7899	0	0	0	0	0	0	8.9478	7.067	8.9787	6.94	8.3481	4.7352	12.332	18.755	20.575	23.439	19.613	26.459	27.872	25.854	29.56	32.821	39.358	29.806	46.857	39.328	44.724	33.677	37.322	25.496	31.572	39.749	42.778	50.217	49.282	52.907	52.077	59.574	65.58	52.897	51.198	55.526	43.035	49.236	49.918	66.103
2.5877	0	0	0.42644	0	0	10.057	9.386	4.0933	6.8536	8.0759	0.058904	0	0	3.3127	11.036	14.738	6.3868	0	8.1283	11.335	15.323	12.933	19.543	21.054	27.937	16.425	29.582	11.659	16.066	15.806	22.188	13.15	14.374	11.371	15.976	13.409	19.047	23.493	30.591	26.245	37.76	39.431	36.569	35.012	52.14	51.529	61.539	58.658	61.122
5.5491	5.5431	4.8598	0	0	4.0906	7.9141	0	3.9567	4.4659	8.0037	0	0	7.4999	13.042	12.2	17.557	10.376	18.465	18.368	21.013	25.128	35.042	36.663	48.719	43.062	51.592	54.406	61.661	66.64	61.847	55.835	70.586	86.581	84.593	79.584	58.092	74.875	65.575	73.342	74.284	78.088	65.041	71.753	81.193	60.921	71.428	53.922	63.76	57.282
3.5659	3.571	0	4.5387	0.3339	0	0.35282	0	0	0	0	0	0	0	0	0	0	0	0	0	0	0	0	0	0	0	0	0	0	0	0	0	0	0	0	0	0	0	0	0	0	0	0	0	0	0	0	0	0	0
0	7.5626	0	4.0711	0	0	0	6.8084	0	0	0	0	0	0	0	0	0	0	0	0	0	0	0	0	0	0	0	0	0	0	0	0	0	0	0	0	0	0	0	0	0	0	0	0	0	0	0	0	0	0
4.6397	1.7856	0	0.62921	0	0	7.7095	4.0168	6.679	10.784	15.778	12.171	10.972	14.508	13.662	3.0285	24.652	15.727	12.282	4.3629	7.3325	8.8188	6.2996	9.3532	14.386	13.962	3.0072	4.0743	0	3.4022	6.372	12.519	7.2186	12.981	6.9999	12.788	13.616	19.076	22.557	24.147	21.742	27.143	24.697	23.169	19.775	39.564	38.326	47.167	45.217	59.937
3.1957	3.1839	0	6.7347	0.18222	0	0	0.92296	0	0	0.60705	0	0	0	0	0	0	0	0	0.9226	0	0	0	0	0	0	0	0	0	0	0	0	0	21.077	35.208	63.54	71.686	96.312	129.86	169.81	181.69	217.47	236.83	269.26	278.13	295.1	334.63	354.28	373.27	394.51
5.017	1.3667	0	0	2.4419	0	0.98847	0.33037	0.97833	0.24059	0	8.6774	0	24.136	52.673	96.462	122.66	173.29	228.47	276.17	352.55	376.77	411.49	432.55	457.89	530.68	580.02	618.23	651.12	661.23	738.82	732.06	783.95	798	840.84	843.6	886.16	897.51	913.48	917.05	962.55	951.56	983.07	1029	1002.3	1040.5	1059.8	1064.6	1069.4	1086.3
0.9028	0.55826	0	0	3.5297	0	1.0633	7.8043	10.712	14.526	17.473	9.0797	8.6243	18.744	19.533	19.871	28.094	27.261	26.031	24.308	32.181	25.858	32.605	30.582	27.499	2.5234	3.1277	8.1728	21.511	25.669	31.479	34.388	47.796	76.09	79.695	82.024	101.83	79.535	82.478	85.506	95.379	98.465	96.463	109.14	104.1	109.87	134.72	139.79	132.16	136.08
0.09164	0	0	0	1.154	1.3938	5.7079	5.3169	5.3595	7.6298	11.646	8.4755	13.172	11.842	10.773	16.797	15.159	31.984	28.856	32.622	37.176	52.736	51.584	60.145	56.523	71.288	59.009	83.115	82.732	86.918	94.436	95.804	108.87	110.26	116.66	120.17	123.4	123.24	126.9	132.74	133	143.64	127.38	129.69	122.42	124.71	123.42	135.34	133.3	150.29
14.285	0	0	0	0	0	1.4865	6.7344	0	0	4.7967	0	0	0	0	0	0	0	0	0	0	0	0	0	0	0	0	0	0	0	0	0	0	0	0	0	0	0	0	0	0	0	0	0	0	0	0	0	0	0
13.398	5.4062	0	0	0	3.9951	0	0	15.325	2.7918	12.375	0	0	7.5449	0	3.7603	0	0	0	7.955	4.1504	0.16424	0	0	0	0	0	0	0	0	0	0	0	0	0	0	0	0	0	0	0	0	0	0	0	0	0	0	0	0
6.8202	0.54306	2.252	0	0	0	0	0	1.4838	0	0	0	0	0	0	0	0	0	0	0	0	0	0	0	0	0	0	3.9193	24.076	30.197	51.537	53.67	76.081	109.71	128.66	147.37	165.26	165.73	194.97	230.11	236.32	247.06	257.36	272.17	273.54	293.11	311.5	282.72	324.65	337.63
21.402	12.926	0	0	0	0	0	0	0	0	0	0	0	0	0	0	0	0	0	0	0	0	0	0	0	0	0	8.486	3.5725	20.971	17.792	30.95	26.116	25.184	37.145	47.751	37.729	42.319	50.254	64.198	67.331	81.859	96.162	111.96	102.54	138.19	151.03	157.72	149.35	173.66
18.309	2.0457	0.63674	0	1.8899	0	0	0	0	0	0	0	0	0	0	0	0	0	0	0	0	0	0	0	0	0	0	0	0	0	0	0	0	0	0	0	0	0	0	0	0	0	0	0	0	0	0	0	0	0
21.068	6.6352	0	0	1.4588	0	0	0	0	0	0	0	0	0	0	0	0	0	0	0	0	0	0	0	0	0	0	0	0	0	0	0	0	0	0	0	0	0	0	0	0	0	0	0	0	0	0	0	0	0
20.947	11.343	0	0	0	0	0	0	0	0	0	0	0	0	0	0	0	0	0	0	0	0	0	0	0	0	0	0	0	0	0	0	0	0	0	0	0	0	0	0	0	0	0	0	0	0	0	0	0	0
15.43	2.6805	0	0	0	0	0	3.1244	1.7864	11.467	8.0305	13.276	15.425	27.077	34.668	18.079	23.838	42.475	55.71	67.722	73.609	81.468	70.211	73.271	82.557	84.35	93.901	90.747	97.223	88.798	102.95	101.38	95.121	88.755	102.72	102.67	96.688	83.46	106.18	101.41	95.955	98.32	103.43	114.94	118.12	106.04	89.725	86.317	90.127	76.461
0	0	0	9.9689	11.954	13.677	7.9327	0	0	1.4563	0.24164	5.0177	0	11.823	19.339	11.945	10.472	14.465	6.6329	4.7024	5.3031	10.635	8.3824	9.7865	0.57991	11.342	6.8181	2.1775	12.965	7.2819	3.5746	2.5895	7.6787	14.405	5.5666	7.3449	17.784	4.5518	7.0046	1.5433	9.4525	14.526	4.5562	5.8755	4.8358	8.161	7.2143	7.3793	2.146	0
1.5099	0.96244	0	0	2.6927	5.7926	0.33646	3.267	9.9868	19.196	18.781	14.885	9.5246	14.493	17.445	32.802	36.675	35.205	42.557	60.654	55.927	65.849	49.326	53.478	59.711	63.877	60.311	60.451	59.807	70.709	73.713	79.663	92.401	105.27	112.6	121.47	130.37	130.7	139.85	141.33	155.04	149.43	144.58	145.74	145.81	154.62	149.1	156.56	155.25	167.69
20.058	5.565	0.14918	0	0	7.4451	0	0	0	0	0	0.084934	9.1915	11.192	23.818	31.959	60.56	89.152	103.52	145.13	211.11	217.86	252.01	276.5	305.52	325.22	337.91	383.06	409.18	411.18	410.33	432.95	444.47	459.4	442.11	479.57	468.39	491.38	485.83	500.4	479.86	486.68	497.62	514.74	472.72	492	488.36	484.32	472.95	463.6
26.225	6.3892	0	0	0	0	0	0	4.6292	0	0	0	0	0	0	0	0	0	0	0	0	0	0	0	0	0	0	0	0	0	0	0	0	0	0	0	0	0	0	0	0	0	0	0	0	0	0	0	0	0
21.733	4.1153	0	0	0	0	0	5.6551	4.7903	5.3562	1.9801	4.6216	0	7.5871	10.912	26.339	11.693	32.67	29.079	31.431	36.566	56.124	43.131	49.346	68.727	76.794	84.916	122.77	128.31	136.45	157.4	136.74	148.11	174.02	195.68	218.48	243.21	280.21	305.16	349.9	394.37	412.81	433.57	466.03	495.94	528.01	556.88	568.66	593.7	632.37
8.2457	0.87222	1.8063	5.6922	0	0	0	0	0	0	0	0	0	0	0	0	0	0	0	0	0	0	0	0	0	0	0	0	0	0	0	0	0	0	0	0	0	0	0	0	0	0	0	0	0	0	0	0	0	0
7.3185	4.2272	0	0	0.16189	0	5.0703	0.32737	0	0	0	0	0	0	0	0	0	0	0	0	0	0	0	0	0	0	0	0	0	0	0	0	0	0	0	0	0	0	0	0	0	0	0	0	0	0	0	0	0	0
22.623	2.7618	0	0	0	0	0	0	16.877	11.38	21.472	20.161	25.163	40.745	40.67	48.606	36.978	47.962	52.413	48.391	61.253	65.608	64.168	59.93	60.499	76.425	83.797	89.687	94.767	106.36	115.93	104.98	123.4	124.52	121.54	118.6	116.87	120.61	127.51	143.13	153.76	148.65	161.72	149.4	159.89	148.37	149.55	142.43	154.52	152.71
0	0	0	4.8923	1.3126	9.6502	0	0.86257	0	0	0	0	0	0	0	0	0	0	0	0	0	0	0	0	0	0	0	0	0	0	0	0	0	0	0	0	0	0	0	0	0	0	0	0	0	0	0	0	0	0
9.161	0.77403	0	6.1105	1.7977	0	0	0	0	0	0	0	0	0	0	22.042	19.043	52.703	70.48	94.654	116.96	135.41	179.97	190.96	203.91	221.96	223.32	246.04	255.83	253.01	245.43	261.72	272.41	276.87	288.7	312.35	326.33	401.2	435.88	462.22	503.51	515.52	569.75	619.36	627.34	671.91	704.01	746.26	792.51	826.31
0	0	0	0.51989	1.8161	3.0249	12.003	26.648	49.316	71.699	83.929	116.11	147.14	177.21	196.15	221.27	246.12	260.94	323.97	326.96	350.39	342.99	367.7	372.31	380.92	394.47	438.14	435.22	427.05	407.87	426.99	429.6	434.85	445.56	424.31	429.8	463.89	443.1	431.05	424.06	402.89	416.77	396.48	410.49	402.59	367.52	410.58	399.72	373.15	379.78
5.5565	2.1275	0	0	1.5199	0	0.31345	0	13.313	1.6974	8.9741	12.414	8.7796	7.4458	9.0531	8.0762	4.8071	8.0792	0	1.254	8.1406	7.185	11.604	4.4102	2.6233	5.5049	11.144	15.917	19.96	11.966	24.346	28.469	38.126	45.093	48.211	53.788	50.299	64.09	68.559	71.668	81.474	76.063	81.821	88.966	80.122	85.53	73.055	85.665	82.307	86.984
0	0	6.6095	11.882	8.8033	0	36.233	47.891	45.078	100.01	146.2	194.53	243	330	403.84	506.8	560.42	649.25	718.2	740.39	818.11	876.8	959.02	962.28	1049.5	1090.4	990.69	1152.3	1160.4	1088.4	1245.7	1204.7	1235.5	1268.8	1240.2	1279	1262.1	1275	1220.6	1262.9	1282.1	1257	1308.4	1295.3	1303.2	1282	1291.6	1294.5	1249.5	1249.8
0	4.9629	3.9897	0	8.8867	0	0	7.1103	0	3.9125	15.536	0.025185	0	0	0	0	3.9771	0	0	0	0	0	0	0	0	0	0	0	0	0.19658	0	0	0	0	0	0	0	0	0	0	0	0	0	0	0	0	0	0	0	0
0	0	0	7.6652	14.64	8.3241	25.212	37.797	49.929	45.958	49.371	64.236	63.534	55.598	58.81	60.937	54.568	51.461	60.838	58.153	64.525	55.875	55.458	45.684	40.656	46.826	33.696	46.102	33.784	37.487	32.59	18.275	29.661	22.568	27.944	15.017	27.351	17.655	18.304	21.912	34.001	23.924	31.089	23.713	22.763	25.902	36.745	39.311	41.551	34.058
1.9128	0	0	2.0187	0	0	2.0863	1.6691	1.7134	14.06	8.7999	0	2.7648	5.3232	0	0	0	1.2523	2.5513	7.217	7.5207	1.2618	0	0	0	0	0	0	0	0	0	0	0	0.87664	0	1.7196	2.7669	0	0	0.8043	0	4.4628	0.11516	1.5945	0	0	0	6.4294	11.131	3.6592
27.906	8.452	0	0	0	0	0	0	5.468	0	0.91248	0	0	0.73343	7.0735	0	0	0	0	0	0	0	0	0	0	0	0	0	0	0	0	0	0	0	0	0	0	0	0	0	0	0	0	0	0	0	0	0	0	0.30357
8.8374	0.99194	0	0.73164	2.4586	1.1853	0	3.3518	0	5.8976	0	0	0	3.3543	0	3.9621	0	0	14.407	28.852	33.614	58.245	76.574	98.793	122.15	142.64	182.59	196.56	245.3	253.9	284.97	295.85	333.1	346.32	367.66	383.4	413.92	434.39	423.09	460.83	458.9	486.84	486.48	514.4	517.08	500.99	544.84	560.29	657.41	638.39
16.46	1.0124	0	7.0749	0	0	0	0	0	0	0	0	0	0	0	0	0	0	0	0	0	0	0	0	0	0	0	0	0	0	6.6487	1.7418	7.5529	16.746	21.508	13.189	31.504	22.102	29.666	29.941	30.201	41.27	48.494	61.232	68.332	47.625	54.608	71.041	63.724	62.727
0	0	0	10.063	11.464	5.1737	10.628	10.863	16.066	24.882	27.614	26.073	12.462	20.777	29.862	29.666	25.51	26.736	31.846	19.884	38.476	25.541	26.564	25.456	16.943	20.136	18.695	24.197	23.361	15.587	19.006	13.248	27.667	21.492	15.675	22.752	10.684	24.343	26.657	24.948	39.606	32.621	36.22	35.228	26.093	26.373	16.653	28.787	26.345	30.431
6.0218	0	0	0	0	0	10.87	1.2035	8.1756	10.926	12.8	8.3372	9.8269	6.3041	0.91064	7.98	0	0.53671	0	3.1063	0	1.3038	5.7691	9.7377	17.901	40.753	40.65	52.417	60.68	73.128	80.933	83.629	99.062	87.965	102.41	110.24	106.57	108.73	114.78	119.03	118.35	112.83	117.25	115.84	114.27	114.48	104.29	118.74	112.56	115.3
6.3851	0.93247	6.4293	0	0	0	0	0	2.1644	5.5379	10.588	8.0532	3.1324	0.4714	11.895	3.7911	0	0	0	0	0	0	0	0	0	0	0	0	0	0	0	0	0	0	0	0	0	0	0	0	0	0	0	0	0	0	0	0	0	0
0	2.669	0	9.4602	0	0.47392	0	2.9983	7.8791	17.722	10.867	22.055	14.239	18.963	24.008	14.59	13.715	9.1824	17.299	15.366	1.7396	0.11821	9.6985	3.6746	0.79398	8.7136	9.0487	15.812	9.255	13.139	3.681	14.434	11.911	23.154	16.428	19.714	21.532	28.515	29.203	34.464	25.742	29.468	29.375	30.699	26.879	19.471	26.238	25.412	34.238	35.763
0	3.7718	1.3888	0	0	1.1126	0.83638	6.5022	0	0	0	0	0	0	0	0	0	0	0	0	16.178	34.207	67.469	113.36	130.01	188.62	263.98	326.93	424.2	492.8	583.71	657.91	775.46	857.23	957.05	1027.3	1163.4	1218.5	1325	1370.4	1447.8	1484.1	1566.5	1612.7	1686.9	1684.9	1657.8	1624	1690.1	1661.7
6.7651	1.742	0	0	4.5087	0	0	0	12.118	9.2119	14.721	11.908	2.891	0	3.7917	0	0.47518	0	0	0	0	0	0	0	0	0	0	0	0	0	0	0	0	0	0	0	0	0	0	0	0	0	0	0	0	0	0	0	0	0
13.31	0	0	4.3836	0	0.41078	0	0	0	0	0	0	0	0	0	0	0	0	0.53793	0	0	0	0	0	0	0	0	0	0	0	0	0	0	6.5521	0	0	0	0	0	0	0	0	7.3614	24.178	22.066	27.109	36.086	48.67	58.968	65.264
0.010932	0	0	0	5.6708	0.19677	6.7408	6.0495	0	0.42643	0	0	0	0	0	0	0	0	0	0	0	0	0	0	0	0	0	0	0	0	0	0	0	0	0	0	0	0	9.7944	0	13.502	15.374	24.135	20.754	28.701	37.094	36.469	47.53	62.662	63.863
0.56782	5.0513	0	1.4191	2.7347	0	0	0	5.821	0.97348	0	1.9094	0	0	0.90452	0.65443	0	0	0	0	0	0	0	0	0	0	0	0	0	0	0	0	0	0	0	0	0	0	0	0	0	0	0	0	0	0	0	0	0	0
14.178	1.2347	0	0	0	0.40593	2.9333	4.6124	1.8612	0	0	0	0	0	0	5.35	2.7725	8.7783	13.851	21.149	29.565	44.95	38.324	34.568	44.862	47.466	58.187	60.056	61.748	59.671	52.138	44.604	49.366	63.156	49.442	55.474	54.263	51.019	57.374	65.342	64.785	74.127	73.802	64.336	66.854	74.441	67.321	68.894	79.319	87.309
7.3631	2.7658	0	0	0	2.5003	0	0	0.99974	0	0	0	4.6412	8.9883	16.685	19.058	24.103	17.03	27.381	43.872	75.495	113.5	153.52	198.2	264.67	285.13	321.6	369.99	432.15	473.62	519.34	538	531.9	570.61	606.58	645.65	708.44	678.65	688.48	747.48	709.62	716.03	799.99	760.45	728.39	799.78	769.87	779.05	782.85	745.5
0	0	0	0	10.029	8.9415	15.622	10.573	2.3658	5.8677	6.6774	12.643	15.254	12.066	2.8641	7.165	0	3.944	3.9345	4.7925	0.00012443	0	8.8505	6.4577	8.7288	7.8987	0	3.2312	0	2.7497	12.884	17.455	34.72	46.35	36.232	41.228	29.136	36.655	46.39	59.978	51.391	61.927	62.124	67.518	60.145	64.183	68.437	60.215	60.079	67.231
8.9571	0	0	0	0	0	1.372	8.376	0	6.9034	12.198	13.311	15.623	21.729	20.818	38.381	33.057	41.575	37.403	49.715	65.177	62.729	73.711	66.743	68.452	95.23	121.08	167.49	217.62	283.09	349.42	391.33	484.52	548.71	615.98	644.68	760.17	756.45	818.35	860.36	903.37	919.03	970.29	964.71	997.28	1001.2	994.44	1013.3	1036.8	1058.7
20.815	13.295	0	0	0	0	0	0	0	0	0	0	0	0	0	0	0	0	0	0	0	0	0	0	0	0	0	0	0	0	0	0	0	0	0	0	0	0	0	0	0	0	0	0	0	0	0	0	0	0
22.011	7.8143	0	0.53305	0	0	0	0	0	0	0	0	0	0	0	0	0	0	0	0	0	0	0	0	0	0	0	0	0	4.4456	0	0	0	0	0	0	0	0	0	0	0	0	0	0	0	0	0	0	0	0
0	0	0	20.58	0	2.6085	17.27	37.022	75.937	140.75	182.15	231.84	320.83	424.8	477.26	562.89	633.86	718.44	801.59	858.72	998.62	1105.4	1197.8	1350.3	1407.5	1580.1	1678.6	1851.3	2035	2069.6	2249.5	2259.3	2325.2	2441.9	2524.4	2512.5	2504.4	2587	2639.1	2732.7	2826.9	2709.4	2687.6	2786.3	2868.5	2790.1	2812	2888.5	2697.7	2852.6
3.0179	0	0	0	3.5577	0	7.2598	0	16.793	38.083	74.83	100.6	127.89	174.23	202.43	254.86	295.91	293.6	340.02	332.67	359.97	432.93	440.76	390.56	405.84	435.86	443.33	483.23	548.22	486.2	510.43	525.49	556.77	631.19	733.39	764.92	817.12	894.77	977.92	1087.1	1170.6	1228.6	1318.1	1361	1396.7	1446.5	1470.3	1488.3	1501.2	1509.2
4.9593	3.2624	0	6.8806	0	0.97243	0	2.3474	0	0	0	0	0	1.2856	11.009	2.3342	0	0	0	0	0	0	0	0	0	0	0	0	0	0	0	0	0	0	0	0	0	0	0	0	0	0	0	0	0	0	0	0	0	0
11.971	4.2738	0.02909	2.0985	0	0	0	0	0	0	0	0	0	0	0	0	0	0	0	0	0	0	0	5.0754	6.5771	31.12	37.396	66.522	68.422	71.126	114.97	109.76	121.11	143.25	161.46	150.07	149.11	156.85	184.87	189.13	214.92	208.95	217.84	240.96	254.09	256.15	260.2	278.16	279.94	290.57
3.4528	0	0	5.7833	0	6.2567	1.8497	1.0766	2.9199	0	0	0	0	0	0.56969	0	0	0	0	0	1.6106	0	0	0	0	0	0	0	9.132	0.69927	0	0	0	0	0.85893	0	0	0	0	3.4119	0	0	0	0	0	0	0	0	0	0
0	6.6831	0	0	0	2.3012	7.3653	0	0	2.9655	0.021364	0	0	0	0	0	0	0	0	0	0	0	0	0	0	0	0	0	0	0	0	0	0	0	0	0	0	0	0	0	0	0	0	0	0	0	0	0	0	0
7.8805	0	2.2871	0	0	1.6071	4.0043	3.8682	5.7564	1.7163	0.033715	0	0	0	0	0	0	0	0	0	0	0	0.74024	1.9917	3.922	3.2408	0	1.6602	6.9425	3.5333	2.4189	0.81152	8.4416	11.943	0	0	0	0	0	0	0	0	0	0	0	0	0	0	0	0
29.951	6.7789	0	0	0	0	0	0	0	0	0	0	0	0	0	0	0	0	0	13.923	25.26	66.29	90.783	134.73	173.93	225.03	296.6	341.54	365.64	428.85	474.11	540.29	569.65	630.63	711.62	750.39	854.1	894.24	953.84	1034.4	1071.7	1154.2	1199.3	1247.4	1312	1333	1345.7	1393.1	1469.1	1418.9
5.2969	6.9423	0.69743	0	0	0	0	0	0	0	0	0	0	0	1.9494	0.33628	0	0	0	0	0	0	0	0	0	0	0	0	0	0	0	0	0	0	0	0	0	0	0	0	0	0	0	0	0	0	0	0	0	0
8.6299	10.936	0	0	0	0	0	0	0	0	1.3999	8.2355	22.498	10.718	16.39	13.364	23.628	19.794	10.36	20.563	14.442	15.327	6.5921	21.477	16.309	18.562	23.169	10.308	7.5556	17.767	28.087	23.956	27.55	29.962	46.513	39.126	39.051	43.349	42.452	49.399	41.07	47.998	53.334	40.753	44.284	46.949	48.712	46.655	55.789	74.749
15.696	7.2993	0	0	0	0.095334	1.4624	0	0	0	0	0	0	0	0	0	0	0	0	0	0	0	0	0	0	0	0	0	0	0	0	0	0	0	0	0	0	0	0	0	0	0	0	0	0	0	0	0	0	0
1.6362	0	0	0	0	0.72211	8.8251	0	7.2442	0.56809	5.3135	9.1669	14.999	14.441	11.827	18.107	23.755	16.963	27.148	21.788	30.552	27.944	20.659	22.545	21.28	23.418	37.019	57.545	91.348	110.64	148	161.19	184.69	246.02	282.96	297.4	337.88	347.06	352.99	384.97	404.34	414.57	449.25	458.25	476.55	466.65	457.62	475.06	489.82	474.82
1.8153	0	0	13.53	0	2.4315	0	0	0	0	0	0	0	0	0	0	0	0	0	0	0	0	0	0	0	0	0	0	0	0	0	0	0	0	0	0	0	1.6507	0	3.5964	0	4.8508	13.037	20.238	16.56	17.975	23.793	8.7964	19.405	26.104
1.6803	1.7018	0.049882	1.9688	0	0	0	0.32773	5.2476	5.0996	2.3783	0	0	2.9514	3.9184	8.0153	4.1474	0	8.1067	1.2688	1.029	5.5159	5.3807	9.9458	4.5346	0.31811	0.017418	10.968	10.106	4.4034	3.2291	0	1.7236	3.2058	5.8093	0	0	0	0	1.8985	11.194	14.465	6.409	12.741	16.153	18.753	38.888	26.689	40.926	37.738
0	0.62578	0	1.7501	0.30601	0.15083	1.4961	0.031766	1.7295	9.8836	12.408	11.247	14.721	11.79	16.719	12.72	20.896	15.167	15.539	21.343	22.305	29.596	43.625	40.098	48.045	47.17	53.929	62.847	69.55	71.505	73.512	85.863	93.928	101.54	113.9	110.12	116.89	134.84	146.26	168.07	195.74	212.79	239.25	266.84	291.35	317.43	337.1	344.85	351.64	369.38
8.5288	0	0	0	0	0	0	3.9892	2.8738	9.9488	6.8376	5.1624	7.8721	12.859	15.282	16.186	11.52	15.697	13.894	18.314	17.812	19.673	12.832	9.5986	19.632	9.065	21.185	25.138	21.232	16.051	17.888	14.72	18.891	20.233	22.494	31.053	27.14	25.055	23.152	21.884	23.14	23.274	27.783	32.66	46.13	42.562	51.012	46.691	32.785	53.45
0	6.8777	2.6072	0	0	0	5.9824	0	0	0	0	0	0	0	0	0	0	0	0	0	0	9.9198	6.1457	0	0	0	1.4506	0	3.6026	0	3.339	3.7441	1.1421	0	0.30476	9.7645	5.6208	8.6608	11.223	17.863	2.7745	10.01	3.5956	0.19429	4.3706	6.8039	1.8581	0	0	9.3232
0	0	0	0	8.6421	20.633	19.739	34.571	34.651	39.226	37.831	55.309	74.167	70.847	81.975	60.733	57.226	64.963	70.662	64.458	71.157	67.694	68.381	60.151	69.765	51.677	63.633	59.289	59.127	61.569	58.543	54.945	71.915	77.701	85.577	89.87	95.217	86.368	82.508	80.032	94.77	79.363	91.762	85.982	108.01	104.32	96.914	104.1	75.578	94.573
1.048	7.6368	0	0.69368	1.7218	0	0	0	0	0	2.5744	0	0	0	0	7.2414	0	0	0	0	1.5987	0	0	0	0	0	0	0	0	0	0	0	0	0	0	0	0	0	0	0	0	0	0	0	0	0	0	0	0	0
18.838	0	0	3.3402	0	0	0	0	0	0	0	0	0	0	0	0	0	0	0	0	0	1.1576	0	1.9131	8.6042	17.215	35.823	84.496	128.01	160.67	223.74	283.58	367.81	418.27	481.46	550.62	653.37	676.67	750.69	824.54	865.55	952.25	1042.4	1108.1	1170	1217.5	1317.8	1332.8	1410.1	1459.7
9.3415	6.3712	0.29352	0	0	0	0	0	0	0	0	0	0	0	0	0	0	0	0	0	0	0	0	0	0	0	0	0	0	0	0	0	0	1.0374	0	0	0	1.1922	22.335	54.759	109.9	167.98	223.83	301.09	366.34	435.92	526.64	616.53	736.97	760.91
0	5.255	0	1.1023	0.23927	0	3.3916	0	0	2.0483	0	0	0	0	0	0.20748	5.7035	13.723	23.856	22.539	32.625	47.361	58.394	76.87	94.591	111.02	118.12	123.34	133.28	149.8	156.03	161.74	168.41	167.14	173.33	182.93	181.31	201.26	198.92	201.15	193.66	204.34	205.85	190.92	201.05	207.37	199.68	183.12	196.51	202.72
0	0	0	1.7636	0	2.0673	8.8753	0	0	0	3.0987	4.5838	0.84304	8.0658	0	0	0.6383	4.5532	9.9932	0	0	0	0	0	0	0	0	0	0	0	0	0	1.5406	44.644	84.109	150.72	187.46	240.23	300.34	360.03	388.11	450.05	497.82	528.33	574.83	580.15	585.81	609.58	640.04	648.56
0	8.7734	0	10.807	0	4.1071	1.5122	7.5003	4.6706	0	0.16702	2.1645	0.78568	6.5889	0	7.4168	16.791	9.4127	26.256	21.003	32.582	33.061	32.984	46.682	52.297	44.58	50.498	54.167	62.358	54.089	48.563	57.896	47.842	57.773	54.969	54.877	52.836	56.886	58.452	70.79	81.055	79.906	91.392	90.772	86.957	89.265	81.359	84.927	82.292	92.42
0	0	0.72166	7.3462	2.1172	0	10.055	0	2.367	0	6.3201	6.2688	15.213	14.227	1.2135	4.7265	5.5356	1.0332	15.366	9.0291	0	0	0	0	0	0	0	0	0	0	2.2093	0	0	0	0	0	0	0	0	0	0	0	0	0	0	0	0	0	0	0
10.149	1.8867	0	0	3.8488	0	0	0	0	0	0	0	0	0	0	0	0	0	0	0	0	0	0	0	0	0	0	0	0	0	0	0	0	0	0	0	0	0	0	0	0	0	0	0	0	0	0	0	0	0
0.79733	7.3451	0	0	0	0	2.1129	4.1235	6.2111	5.9366	8.7438	12.085	11.411	5.0099	13.79	2.793	6.1922	1.514	9.6129	2.3241	17.721	8.8593	9.3435	11.346	7.319	9.3364	8.9325	13.143	9.7183	9.6933	16.26	13.897	13.264	17.687	2.6744	11.829	10.186	18.751	37.751	28.842	48.096	43.005	38.138	39.359	45.833	33.239	31.86	52.926	43.952	42.601
14.405	0	0	5.0046	4.9347	0	0	0	0	0	0	0	0	0	0	0	0	0	0	0	0	0	0	0	0	0	0	0	0	0	0	0	0	0	0	0	0	0	0	0	0	22.117	41.406	103.79	145.04	158.15	190.98	223.86	256.74	280.47
19.567	1.2151	0	0.6573	0.41912	0	0	0	0	0	1.2946	0	0	3.2045	0	0	0	0.30983	7.6692	4.0726	4.6488	6.9106	0.4321	0	0	2.3975	0	0	0	0	12.902	9.4157	34.513	91.89	96.37	97.924	114.49	123.97	145.47	165.99	194.38	87.657	96.705	118	134.12	131.93	140.32	145.49	155.3	157.02
4.593	0	0	0	0.070828	4.5745	0	6.9931	1.1409	0	0	0	2.975	12.119	20.067	11.994	8.3946	14.164	11.395	0	0	17.375	19.253	5.4068	9.3652	13.407	13.502	13.668	19.484	21.778	30.701	31.35	45.843	47.955	52.185	63.092	63.803	82.504	82.485	85.168	99.891	114.1	109.49	132.6	134.02	158.63	170.58	176.05	193.28	202.43
1.2591	7.0757	0	0	3.5775	0	0.68254	9.4471	19.337	38.698	69.864	112.73	119.86	140.71	148.37	167.61	181.85	191.28	196.8	231.05	231.44	265.07	260.99	254.68	264.35	270.89	309.28	356.44	351.25	344.01	361.66	347.83	376.32	367.74	389.04	377.65	396.48	391.6	397.1	401.37	400.8	395.57	398.64	430	443.07	442.36	452.19	444.64	453.3	453.65
0.9186	5.1637	1.6156	0	0	1.2851	0	2.3041	0	0	0	1.2024	0	0	0	0.30715	21.835	16.855	19.96	14.513	27.137	26.561	34.051	38.023	45.19	72.397	81.766	86.09	95.004	97.747	106.52	172.26	138.68	151.15	136	146.38	142.18	164.49	149.44	157.36	139.26	134.66	156.77	146.61	144.6	160.1	157.77	165.42	169.24	181.01
1.39	0	0	0	3.4109	0	6.1771	0	0	0	0	3.3809	5.1243	13.365	21.654	46.66	62.649	87.791	123.06	127.92	160.83	185.42	227.06	233.53	246.87	262.71	286.17	466.51	301.69	335.92	362.22	402.59	438.69	480.11	492	526.47	543.61	572.36	617.75	628.77	625.96	652.39	687.19	663.03	669	678.39	693.2	702.38	690.8	687.9
0	0	0	0	0.58173	1.2566	17.53	19.384	20.289	26.72	27.513	27.688	19.841	25.379	31.015	32.25	36.219	36.81	35.523	25.514	28.073	6.3042	13.982	10.184	11.64	11.334	11.214	10.059	2.6643	2.3077	1.468	7.881	2.8481	5.8545	2.7998	2.9323	2.5566	9.2763	7.0037	4.8812	2.096	4.3291	5.0218	0	2.7745	12.573	4.4575	7.6967	4.6393	5.229
0	2.1617	0	0	0	0	8.5121	3.1652	11.341	20.558	16.432	23.716	16.446	27.54	41.818	53.77	68.983	88.377	112.73	123.76	147.84	173.54	187.98	202.39	221.02	226.58	244.04	251.16	256.36	255.84	284.08	268.66	294.13	305.99	300.66	303.23	305.61	319.65	358.48	402.53	460.21	497.15	543.17	598.48	674.87	756.31	805.25	888.48	925.63	968.98
13.95	0	0	0	0.62692	0	0	0	0	0	0	0	0	0	0	0	0	0.76007	0	5.007	0	0	0.3076	0	0	0	0	0	0	0	0	0	0	0	0	0.87187	0	0	0	0	0	0	0	0	0	0	0	0	0	0
12.779	7.3689	1.0869	5.6093	0	0	0	0	0	0	0	0	0	0	0	0	0	0	0	0	0	0	0	0	0	0	0	0	0	0	0	0	0	0	0	0	0	0	0	0	35.148	85.774	127.39	183.23	228.45	282.59	344.18	391.64	452.14	497.55
7.7901	6.9028	0	0	0	0	3.3903	0	1.9899	1.5601	4.5794	4.5008	5.9748	0	4.1352	0.57566	6.8759	0	0	0	4.3981	0	0	0	0	0	0	0	0	0	0	0	6.9373	4.226	16.298	18.888	4.0217	27.182	28.327	21.163	40.73	28.774	50.523	43.237	39.795	39.56	21.528	31.778	33.252	29.55
8.779	0.7734	2.7515	0	5.5103	0	0	0	0	0	0	0	0	0	0	0	0	5.0701	9.0389	13.435	13.708	24.944	33.323	30.057	29.208	36.284	27.179	54.639	55.09	35.653	37.042	30.515	57.391	82.695	119.09	112.86	145.55	182.89	201.97	246.52	288.79	342.72	341.22	371.52	450.79	426.85	474.18	489.16	514.63	539.18
0.64805	6.7527	0	10.674	0	0	0	8.6788	0.98208	1.0057	1.4479	0	0	0	0	1.3894	0	0	0.30372	0	4.7659	6.4277	25.953	29.394	52.619	55.533	77.981	92.761	94.017	102.21	108.17	128.47	122.98	135.14	129.97	139.61	146.6	137.28	141.76	136.46	139.06	141.24	141.58	145.22	145.85	138.98	142.74	152.05	151.06	155.69
0	0	0	3.6322	0	4.6702	1.7625	4.9124	8.1836	7.0126	17.392	13.56	18.048	29.039	42.117	40.984	59.163	77.478	94.728	111.34	131.08	140.64	161.16	177.3	184.89	197.53	218.62	236.27	238.27	254.31	259.03	270.15	290.41	299.26	317.23	311.26	291.95	317.17	313.82	333.29	327.45	332.57	333.52	358.75	347.37	360.19	352.88	355.55	342.72	359.16
0	0	0	1.861	40.792	55.18	59.582	74.912	99.34	107.74	123.32	131.78	126.6	135.27	164.6	146.75	152.28	143.68	143.9	161.24	185.87	194.23	179.25	186.79	194.29	219.77	202.92	232.01	223.71	211.79	223.46	236.84	243.02	223.63	227.59	223.5	237.77	257.35	254.14	265.33	259.45	272.52	277.12	254.34	250.48	245.19	244.6	248.63	254.9	241.09
4.1725	10.952	0.87164	0	0	0	0	0	0	0	0	0	0	0	0	0	0	0	0	0	0	0	0	0	0	0	0	0	0	0	0	0	0	0	0	0	0	0	0	0	0	0	0	0	0	0	0	0	0	0
16.229	2.6588	0	1.9754	0	0	0	0	0	0	0	0	0	0	0	0	0	0	0	0	0	0	7.153	21.307	48.826	60.472	67.02	98.204	114.97	114.78	133.46	141.55	160.46	173.83	179.14	186.17	182.43	181.2	189.82	195.08	199.35	214.06	213.89	228.5	215.84	221.4	217.35	219.72	216.04	199.94
2.6801	0.22408	0	0	1.1288	1.1544	5.6567	8.1041	1.1443	13.196	15.548	19.655	25.957	22.453	17.238	29.704	48.841	59.471	70.412	85.134	105.13	168.53	174.03	134.31	145.26	175.4	178.22	196.25	199.08	215.34	206.36	226.9	217.31	214.56	227.21	238.34	231.61	228.54	241.21	250.46	262.85	272.5	273.17	259.41	276.88	270.7	292.55	304.01	303.75	321.44
24.046	5.1229	0	0	0	0	0	0	13.491	8.9817	17.06	19.842	25.708	37.172	40.697	51.438	38.845	52.347	52.428	92.767	129.83	161.33	189.84	220.44	262.75	332.07	338.28	379.52	404.5	450.88	478.86	491.74	495.61	541.16	526.21	551.98	535.66	537.96	546.6	587.27	572.84	566.01	586.64	567.51	560.98	552.27	568.11	561.83	544.91	544.5
10.43	0	0	2.726	0.022223	0	0	9.3384	9.14	12.054	4.0544	2.664	6.6121	2.7258	0	0	0	0	0	0	0	0	0	0	0	0	0	0	0	0	0	0	0	0	0	0	0	0	0	0	0	0	0	0	0	0	0	0	0	0
0.43762	6.1675	0	4.8373	0	0	1.3316	6.1042	10.167	8.8508	11.773	6.9401	0	3.2504	5.5488	12.272	3.5451	9.7641	9.0241	8.3296	6.7311	0	0	0	0	0	0	0	0	0	0	8.4847	9.6943	29.728	38.046	42.788	49.473	40.307	51.523	64.023	61.942	61.52	61.166	65.777	46.494	50.069	49.202	74.237	68.712	68.405
0	0	0	0.12166	6.8851	0	10.827	15.017	8.456	7.8563	17.502	11.46	11.563	14.905	12.184	3.256	11.704	14.062	15.79	17.861	15.664	3.3732	2.6574	4.1383	0	8.0491	0.29352	0	0.19074	1.0969	0	4.2425	2.1216	13.049	13.426	5.6352	1.9442	2.6985	0	2.474	0	0.59058	1.7532	0	0	0	11.681	10.664	17.632	11.082
4.6948	2.6674	6.8357	6.2071	0	0	0	9.377	8.3039	18.799	6.4486	11.942	0.80893	15.077	9.5906	16.435	12.098	3.824	18.027	5.1741	11.111	0	0	3.3329	6.7618	4.1659	8.8212	12.317	0.41529	3.8219	8.5224	9.5923	1.8728	15.853	0	12.668	10.56	18.082	15.754	15.617	30.686	22.113	21.69	22.943	35.015	19.214	20.952	18.061	17.51	19.801
17.8	0	0	7.943	0	0	0	0	0	0	0	0	0	0	0	0	0	0	0	0	0	0	0	0	0	0	0	0	0	0	0	0	0	0	0	0	0	0	0	0	0	0	0	0	0	0	0	0	0	0
0	1.6829	0	0.80467	3.527	3.4184	3.5447	1.68	0.59886	11.036	7.7742	7.6905	10.584	0	6.0156	0	0	10.014	1.2012	2.9027	0.090116	9.3445	12.921	10.703	22.476	35.861	40.515	42.147	65.564	59.873	69.36	74.859	68.124	68.18	74.022	79.016	77.489	96.525	110.52	126.6	144.56	184.35	230.85	272.73	308.11	361.05	425.38	459.13	500.83	537.44
25.067	9.8449	0	0	0	0	0	0	0	0	0	0	0	0	0	0	0	0	0	0	0	0	0	0	0	0	0	0	0	0	0	0	0	0	0	0	0	0	0	0	0	0	0	0	0	0	0	0	0	0
0	0.86854	0	1.9439	3.8049	0	0	1.2391	0.16711	4.3804	9.8845	0.96916	5.8154	2.1345	16.481	4.1094	15.077	13.187	16.119	25.375	31.811	43.374	37.113	59.276	67.925	56.875	81.033	82.437	92.296	90.039	89.247	80.791	82.001	85.935	98.967	95.668	97.997	97.915	94.831	86.193	93.637	95.122	92.037	99.802	96.006	89.215	100.67	87.625	96.862	90.013
0	0	1.284	1.1243	0	0	7.1155	4.6578	12.894	16.078	0	14.998	0	0.835	0.58544	0	2.8517	0	11.634	0	0	0	0	0	0	1.2874	0	0	0	0	0	0	0	0	0	0	0	0	0	0	0	5.3675	6.4978	0	0	0	0	0	0	0
13.949	9.6537	0	0	0.86957	0	0	0	0	0	0	0	0	0	5.0667	0.92445	0	0	0	0	3.7966	0	0	0	0	0	0	0	4.7964	0	1.7045	0	7.2687	4.0481	14.632	8.3378	12.225	8.6204	7.9609	3.8657	11.083	1.5148	9.3557	12.468	13.747	14.052	7.9687	12.86	0	8.7058
4.1298	6.4747	0	0	0	0	0.37486	0	2.2817	4.5051	6.417	7.0054	5.2663	4.4824	7.4271	7.9793	0	6.0311	0	6.5847	12.548	4.6748	1.6577	0	1.7526	0	0	10.965	3.7454	0	3.6851	0	8.0547	2.3641	0.15857	7.038	0	4.2968	8.4322	2.3088	9.495	4.9013	7.5849	3.1236	0.305	0	0	0	0	0
39.097	15.388	0	0	0	0	0	0	0	0	0	0	0	0	0	0	16.881	46.163	97.443	187.77	286.57	364.3	484.23	588.58	749.41	860.28	957.74	1075.6	1168.3	1311.1	1398.6	1450.2	1521.3	1577.9	1650.8	1687.8	1770	1753.2	1700.9	1625.6	1675	1652.6	1632.5	1754.5	1681.8	1715.2	1715.9	1679.7	1729.7	1740.7
5.6378	3.3005	0	1.8747	0.36744	0	0	0	0	3.2678	6.5319	15.651	29.146	50.236	65.872	75.928	86.664	99.056	98.664	117.18	118.2	117.37	126.34	129.53	124.16	131.77	114.77	117.94	126.59	134.17	126.68	133.17	127.65	158.22	153.26	154.21	166.48	128.95	132.79	125.07	125.86	138.96	138.79	144.9	145.12	149.72	150.73	146.73	144.89	145.46
6.9702	1.955	0	0.43749	0	0	0	0.47586	3.3527	0	2.4555	0.30287	0	0	0	0	1.1011	0.24345	0	0	0	5.126	1.7839	0	0	1.3423	10.065	6.8626	13.864	16.02	13.828	15.261	20.011	26.113	32.586	39.799	34.85	42.251	45.634	45.633	46.393	46.5	61.455	70.719	68.175	77.007	81.316	73.593	69.889	92.764
11.156	0	0	0	2.9799	0	0	0	0	0	0	0	0	18.235	34.657	4.9683	2.3835	2.688	0	3.7618	1.4968	2.5615	0	0	0	0	0	0	0	0	0	3.6573	7.0357	20.799	36.986	34.683	50.466	55.304	76.864	87.346	92.936	102.91	119.64	136.48	141.54	152.86	173.1	185.25	202.53	214.3
47.089	6.4721	0	0	0	0	0	0	0	0	0	0	0	0	0	0	0	0	0	0	0	0	0	0	0	0	0	0	0	0	0	0	0	0	0	0	0	0	0	0	0	0	0	0	0	0	0	0	0	2.8188
0	2.9689	0	0	4.1646	0	3.3847	0	1.6002	13.097	7.7226	0	0	0	3.5177	0	7.3436	0	4.0523	4.6179	0	0	0	0	0	0	0	0	0	0	0	0	0	0	0	0	0	0	0	0	0	0	0	0	0	0	8.0626	25.22	38.38	53.377
4.6307	0	2.4681	2.5522	0	2.5087	0	11.501	8.9092	0	8.8525	0.20802	0	0	0	0	0	0	0	0	0	0	0	0	0	0	0	0	0	0	0	0	0	0	0	0	0	0	0	0	0	0	0	0	0	0	0	0	0	0
3.9278	0	0	0	3.1755	0	3.3185	0	15.075	0.46498	1.2137	0	0	0	5.9142	0.87554	9.3571	23.91	41.857	60.192	74.251	92.24	102.56	119.41	140.31	147.79	147.95	163.49	185.66	205.88	204.16	208.83	224.6	247.7	248.43	251.28	253.64	266.37	280.63	276.45	294.84	284.38	292.6	308.93	308.61	307.07	317.05	316.05	349.72	369.75
22.532	0.29644	0	0	7.8727	0	0	0	0	0	0	0	0	0	0	0	0	0	0	0	0.059044	6.2027	0	0	0	9.3478	8.7444	5.3149	6.7128	1.4517	14.157	6.3425	8.0894	13.475	9.5287	7.9288	0.44303	0	5.3652	10.218	11.69	15.712	25.382	21.603	22.868	21.565	22.59	25.053	24.672	40.767
0	0	0	0	5.8714	0.11664	1.7363	0	3.5803	5.0202	4.647	0	0	0.80716	5.8263	2.9457	0	0	0	0	0	0	0	0	0	0	0	0	0	0	0	0	5.9702	10.012	27.081	30.185	30.837	50.728	60.052	66.945	78.79	86.007	105.17	117.75	113.96	108.86	115.08	135.08	139.12	155.2
5.2933	4.7615	5.6212	0	0	0	5.3762	7.1067	2.493	7.0609	1.4154	0	0	0	0	3.2479	13.513	16.789	31.838	37.372	63.995	100.07	134.98	124.45	171.46	208.79	241.17	290.3	319.69	322.94	366.55	355.61	404.12	377.81	455.54	477.04	462.65	506.82	522.64	541.71	555.69	533.17	608.75	595.9	622.93	635.34	624.27	608.82	623.31	608.04
2.085	0	0	0	7.4049	0.8084	0	1.3958	0	8.6812	11.957	23.177	25.82	27.142	30.804	32.059	40.356	38.735	49.488	51.159	60.392	52.28	68.409	52.761	55.694	74.318	75.221	101.54	122.42	142.59	160.48	186.09	228.61	255.63	290.55	302.31	370.1	403.61	422.64	490.89	584.02	613.27	683.85	744.79	787.63	831.94	884.77	884.65	922.5	980.68
13.338	0	0	2.63	0	0	0.58809	6.9512	0	0	0	0	0	3.7254	22.225	10.083	13.776	34.393	33.526	37.962	41.309	51.129	47.688	59.746	57.882	66.224	31.926	56.552	32.396	42.444	35.329	31.973	35.732	33.825	41.925	33.312	39.557	41.988	44.006	46.537	49.62	58.632	82.101	54.471	52.189	53.842	50.181	45.599	60.882	62.18
0	0	0	1.3231	0.66229	1.195	1.814	7.1039	8.3876	11.122	14.549	15.295	6.8649	12.722	11.983	21.901	22.314	26.536	38.409	40.316	63.522	62.221	77.633	81.751	95.261	78.791	91.073	99.77	114.68	110.73	129.49	143.52	175.5	177.23	201.48	218.23	226.1	247.19	268.79	292.92	315.51	347.14	360.89	379.2	373.05	402.34	400.5	422.28	432.54	454.91
0	0	13.164	15.618	0	4.6812	11.395	10.132	9.802	12.962	18.205	14.771	11.52	9.6445	9.4211	14.879	15.981	11.051	9.1556	3.1672	10.576	0	6.4872	19.814	13.486	26.969	19.794	9.8227	8.9741	11.457	26.107	22.279	18.544	31.403	18.544	26.876	23.338	24.717	26.864	24.54	22.652	19.945	26.641	28.365	26.085	37.749	38.524	31.083	28.05	14.09
8.6681	4.2977	0	0	0	0	8.1283	10.085	10.805	1.7284	18.45	28.766	31.246	32.801	44.924	31.139	56.871	65.018	58.903	77.543	76.851	70.211	78.205	86.26	95.385	97.223	99.327	105.41	96.298	102.69	81.157	78.509	68.984	70.007	82.281	37.327	15.773	20.075	9.2438	22.555	12.44	19.712	15.331	29.224	17.056	27.184	23.79	10.795	5.9247	0.49462
6.4658	7.1902	0.38667	6.2166	0	0	0	3.2253	0	0	2.2103	2.1561	4.2999	21.648	30.77	30.566	27.507	37.125	24.041	34.034	23.552	23.215	26.519	29.846	27.594	33.102	32.164	26.022	19.046	26.076	32.913	32.119	38.235	31.956	37.59	29.639	36.161	41.603	39.688	32.117	48.835	38.023	50.687	50.229	54.504	56.628	45.02	63.879	67.917	58.013
12.908	0	5.6907	0	0	0	0	0	0	0	0	0	0	0	0	0	0	0	0	0	0	0	0	0	6.7902	10.91	24.97	30.329	27.534	31.42	38.46	40.174	44.408	39.502	54.615	47.658	48.364	43.815	47.835	39.183	51.495	44.842	54.393	63.281	65.903	66.358	64.101	64.995	59.483	70.046
0.7202	0	2.5096	9.1197	0	0	0	11.537	7.9722	3.3725	5.5504	0.21139	0	0	0	10.008	8.0355	5.7863	12.482	2.5466	14.323	7.2503	16.212	12.34	16.848	18.29	22.009	26.337	33.292	21.103	18.243	22.804	15.613	25.249	16.768	15.577	25.507	25.155	22.672	31.708	52.873	35.419	41.577	42.774	51.448	37.855	40.608	51.704	43.593	61.458
7.73	0	0	0	4.1011	0	0	2.2565	0	0	0	0	0	0	0	0	0	0	11.964	25.728	61.71	86.176	132.04	186.73	232.15	313.94	343.03	410.76	470.13	537.19	535.65	582.45	640.1	669.06	737.25	808.28	860.84	909.51	985.26	1053.4	1137.1	1254.5	1381.9	1483.4	1608.3	1782.4	1927.5	2035.4	2170.1	2228.6
23.693	0	0	0	0	0	24.511	67.437	125.33	169.16	238.71	292.64	362.68	469.44	490.86	553.64	690.14	702.48	749.65	816.63	883.04	913.01	1009.4	1061.5	1110.8	1156	1189.1	1213.3	1258.8	1266.6	1302.5	1286.9	1321.6	1355.3	1338.5	1363.7	1420.9	1431.7	1444.9	1475	1495.8	1475.5	1497.1	1571.7	1572.1	1575.8	1582.2	1586.6	1634.3	1658.6
0	0.97027	0	8.4924	0	0	5.0961	0.58498	0	0.3097	0	0	1.476	0	2.5634	20.127	17.181	8.6276	3.9649	6.2539	7.745	7.0617	7.4108	3.4894	4.8871	4.8017	10.983	7.0285	8.5473	0.35977	10.56	6.3618	3.2317	0.40274	2.3893	3.0263	2.549	7.0144	0	12.673	4.6898	3.6337	11.962	0	0	3.306	0.31197	0	0	10.922
0	0	0.14696	0	0	0.13945	5.3677	7.9435	3.7744	9.6655	12.983	6.6434	0	0.076533	0	6.6753	0	0	0	0	0	5.7999	1.3626	12.73	17.37	23.179	7.8587	17.385	7.0676	8.938	19.647	27.605	23.188	28.62	18.664	28.608	29.037	33.754	38.47	37.787	31.572	39.724	46.14	45.816	50.297	60.502	54.979	63.755	53.559	40.695
1.3418	0.74711	0	0	0	0	2.9158	2.5304	0	0	0	0	0	0	0	0	0	4.6424	0	0.38971	1.4095	0	0.54633	2.9038	3.901	25.31	10.996	0.061927	7.9302	20.63	17.075	24.62	27.596	21.543	25.891	41.645	46.656	56.959	50.302	59.895	61.552	66.104	55.955	70.816	68.444	69.449	72.143	63.85	65.65	62.553
8.0316	0	0	2.5956	0	0	7.0902	4.1658	11.156	34.795	20.127	22.554	23.56	20.461	26.03	43.528	33.765	38.378	38.628	32.412	30.949	33.417	33.343	33.742	29.005	34.494	35.026	52.769	16.772	18.151	26.607	23.344	26.623	55.546	34.808	35.37	54.621	63.1	84.747	95.11	105.68	126.5	146.21	164.39	186.74	219.23	233.59	253.32	229.51	267.61
5.0465	12.255	0	2.7535	0	0.25006	0	0	0	0	0	0	0	0	0	0	0	0	0	0	0	0	0	0	0	0	0	0	0	0	0	0	0	0	0	0	0	0	0	0	0	0	0	0	0	0	0	0	0	0
6.6934	8.7646	0	0	0	0	11.24	0	0	0	0	0	0	0	2.2863	0	5.8532	11.768	32.721	65.106	122.2	185.56	275.85	347.49	451.8	550.34	648.95	690.94	760.38	830.1	863.73	936.7	1025.1	999.13	1055.6	1053.1	1059.9	1094.3	1109.6	1169.9	1208.8	1245	1315.7	1295.7	1373.2	1436.7	1451.8	1506.1	1742.8	1788.5
0	0	0.15488	9.3497	4.1346	0	0	8.1216	0	0	0	0	0	0	0	0	0	0	0	0	0	0	0	0	0	0	0	0	3.5604	5.5982	0	1.4014	0	8.7522	0	3.597	2.037	16.605	34.409	70.871	104.19	151.06	204.69	239.33	305.11	320.86	388.57	440.3	490.12	563.44
0	7.3569	0	3.1228	1.3786	0	0	16.02	0	26.474	19.207	14.705	19.66	6.8453	1.0952	0	4.8977	0	0	0	0	0	0	0	0	0	0	0	0	0	0	0	0	0	0	0	0	0	0	0	0	0	0	0	0	0	0	0	0	0
7.8375	0	0	0	3.1163	0	1.5103	1.7227	0	0	0	1.1356	0	0	0.40012	0	0	0	3.7262	2.5864	6.6394	1.0097	10.594	10.925	3.8355	9.4389	4.7622	5.4525	14.571	12.772	13.903	7.8273	19.448	18.984	21.302	27.25	48.872	41.989	53.652	68.024	97.347	107.01	132.16	146.01	177.7	194.42	229.88	240.77	272.09	278.32
11.581	11.63	0	0	0	0	0	0	0	0	0	0	0	0	0.55061	0	0	0	0	0	0	0	0	0	0	0	0	0	0	0	0	0	0	0.23312	16.373	47.222	83.44	126.4	196.86	289.75	405.15	528.64	670.33	786.54	927.77	974.39	1112.4	1156.6	1287.8	1345.7
13.582	0.2538	0	1.7867	0	0	0	0	2.063	0	0	0	0	0	0	0	0	0	0	0	0.72008	11.542	3.9887	5.8904	6.4673	0	0	0	6.3344	5.5485	0.56144	0	0.16776	2.9923	0.70614	4.8117	5.7077	0	0	12.591	8.132	19.368	21.429	19.691	23.385	32.841	43.903	39.982	47.881	49.948
11.146	0	3.2946	0	0.16225	0	0	0	0	0	0	0	2.0705	4.5359	3.8009	7.7608	7.4947	3.8897	13.632	1.2746	0	0	0.0284	0	0.76868	0.41615	5.5691	4.4023	6.6355	7.0325	0	3.4825	11.095	10.778	16.064	14.517	15.581	18.401	16.518	17.648	15.036	19.483	25.235	25.337	28.974	33.111	31.559	36.877	31.358	42.056
3.2933	0	0	0	0	0	12.785	0.10107	0.49341	0	0.75501	4.0932	2.6112	0	0	0.042381	0.80091	0.15549	13.798	0	2.8361	1.4274	0	0	0	0	0	0	0	0.086701	4.1482	2.302	3.7382	5.6787	8.7399	23.949	16.981	41.088	71.724	141.99	192.27	284.7	400.23	476.47	585.35	715.15	773.91	917.61	945.44	1022.4
0	5.2621	0	1.0553	1.8383	0	6.3199	1.1337	6.9132	18.278	23.076	12.321	0.5546	0	0	0	0	0	0	0	0	0	0	0	0	0	0	0	0	0	0	0	0	0	0	0	0	0	0	0	0	0	0	0	0	0	0	0	0	0
11.805	2.3852	0	4.2109	0	0	0	0	0	0	0	0	0	0	0	0	0	0	0	0	0	0	0	0	0	0	0	0	0	0	0	0	0	0	0	0	0	0	0	0	0	0	0	0	0	0	0	0	0	0
17.869	2.2094	0	0	0	3.6591	0	0	1.9372	0	0	0	0	0	0	0	0	0	0	5.2445	25.217	23.364	37.387	29.144	40.625	48.86	56.855	68.806	91.206	77.202	82.981	78.121	89.42	100.81	103.35	86.115	90.999	76.26	87.77	87.657	97.446	97.863	104.84	100.97	103.76	110.94	116.5	112.17	118.25	138.42
0	0	0	3.404	0.6679	5.3563	5.5195	3.7298	2.9001	12.643	14.181	15.682	22.376	26.143	50.31	51.64	77.48	91.442	95.575	106.46	118.41	130.22	144.53	160.47	180.75	187	180.92	198.78	206.92	215.33	209.25	229.51	249.48	277.58	277.02	286.48	279	281.55	302.28	315.25	311.2	315.3	314.06	310.22	323.62	322.99	313.61	332.94	335.69	339.06
11.344	9.0305	0	0	0	0	0	0	0	0	0	0	0	7.7226	0	5.6291	2.4394	16.055	12.2	2.7825	0	17.747	29.546	23.257	24.165	27.885	17.135	13.879	17.51	32.951	33.426	31.505	51.12	38.687	36.626	33.739	40.317	35.694	41.231	47.353	58.361	68.263	68.609	75.891	87.692	103.88	108	125.2	108.17	140.56
2.1647	0	0	0	0	7.5913	12.03	9.8762	11.599	21.637	28.056	20.586	12.698	19.154	22.379	15.416	21.191	19.007	11.225	5.0794	10.14	20.592	20.01	16.574	31.794	24.82	30.359	30.92	19.976	17.583	28.79	35.782	28.862	37.519	32.71	38.72	44.647	46.231	46.285	48.669	44.203	45.621	50.302	43.616	38.307	57.32	53.013	57.911	55.712	58.177
0	0	0	0.82037	1.6472	7.8527	19.514	14.191	21.947	14.515	21.06	17.176	10.84	22.949	17.557	19.248	23.532	15.033	20.65	8.6325	14.351	13.107	10.25	10.163	15.657	17.165	17.348	24.521	8.2336	14.755	22.75	25.348	15.984	25.927	21.684	25.68	23.22	29.066	26.434	30.699	21.271	35.075	30.459	28.275	32.706	41.507	39.664	45.6	40.778	34.923
3.7565	0	0	0	0	6.7201	1.3215	3.547	0	2.7047	0	0	3.5015	0	0	0	0	0	0	0	0	0	0	0	0	0	0	0	0	0	0	0	0	0	0	0	0	0	0	3.9181	4.6679	6.1793	10.124	11.89	10.399	11.996	20.102	17.48	30.909	23.468
14.14	8.6079	0.76871	0	0	0	0	0	0	0	0	0	0	0	0	0	0	0	0	0	0	0	0	0	0	0	0	0	0	0	0	0	0	0	0	0	0	0	0	0	0	0	0	0	0	0	0	0	0	0
0	0	0	3.9452	7.2638	4.1567	5.5872	0	0.47442	7.6865	19.307	14.824	16.82	16.378	21.948	14.427	16.907	23.182	18.437	19.505	19.522	29.421	30.768	36.465	29.537	28.515	28.258	36.391	34.665	43.9	39.125	47.578	46.052	53.75	45.199	52.783	50.751	49.108	49.541	51.146	54.361	53.251	50.692	55.554	51.795	63.561	65.424	68.402	68.894	78.293
0	0	0	3.9017	0	0	13.481	5.9771	16.582	11.024	14.25	1.6154	0	8.3895	8.7169	10.277	17.403	9.5042	4.9332	3.5619	17.774	9.969	15.008	18.73	18.84	14.771	15.908	20.704	9.9934	21.899	25.832	29.147	21.653	33.695	31.476	23.765	30.587	45.785	55.381	61.54	79.511	83.893	100.7	109.29	111.85	157.18	169.92	179.7	176.07	71.319
10.817	2.2312	0	0	2.0496	0	0	0	0	0	0	0	0	0	0	0	0	0	0	0	0	0	0	0	0	0	0	0	0	0	0	0	0	0	0	0	0	0	0	0	0	0	0	0	0	0	0	0	0	0
8.3812	0.087079	0	1.1397	14.616	4.1298	2.8208	2.4693	0	0	0	7.6728	9.0046	6.8194	10.536	14.421	8.2401	15.471	22.044	13.372	27.065	24.167	39.254	42.093	53.392	63.353	56.599	56.617	57.47	54.884	58.715	59.857	70.78	80.338	68.578	60.58	61.599	53.439	71.554	72.316	77.859	71.934	54.017	58.428	50.319	42.832	48.009	43.654	43.888	37.408
3.2571	0	0	8.1513	3.4436	0	0	6.4838	0	2.8802	6.7958	0	0	0	0	0.14168	0	0	0.28541	0	0	0	0	0	0	0	3.0053	6.8034	17.58	9.3251	12.846	13.419	5.1038	13.774	6.6035	7.1461	3.4223	1.017	12.224	14.798	21.246	25.77	22.376	21.872	27.679	16.736	17.668	20.576	20.076	24.566
27.793	12.484	0	0	0	0	0	0	0	0	0	0	0	0	0	0	0	0	0	0	0	0	0	0	0	0.54868	1.6169	3.4159	1.214	4.0557	13.666	1.4602	0	8.9252	5.5133	0	0	0	0	0	4.4034	0	1.2145	0	1.6776	0.13469	0	0	6.4278	9.382
0	0	0	12.171	0	0	0.35155	0	0	0	0	0	0	0	0	0	0	0	0	0	0	0	0	0	0	0	0	0	1.694	0	0	3.3151	0	7.6686	10.738	1.8484	13.33	13.591	6.1321	9.9722	11.451	10.72	16.516	23.893	21.337	6.6686	1.9144	9.6431	10.146	15.823
0	0	0	2.6984	1.7557	0.92653	0	13.424	2.8231	11.167	13.588	13.05	16.542	16.467	6.6735	15.81	9.3316	9.8212	20.021	7.488	15.543	11.557	19.144	20.59	15.534	34.274	47.871	89.417	105.94	106.69	131.53	150.76	181.66	219.3	292.85	278.37	329.9	374.6	411.52	428.2	494.96	536.11	553.87	519.9	546.9	534.35	543.94	540.39	583.6	539.69
0	2.9111	0	4.6885	3.4963	0	2.5613	7.943	13.78	19.427	27.787	34.701	24.601	30.503	34.727	32.207	30.896	23.894	26.929	26.718	30.43	24.874	27.983	24.507	29.933	26.469	33.623	31.496	28.25	19.914	29.595	32.323	37.547	26.601	30.234	34.383	20.658	33.091	29.898	28.818	34.987	33.615	38.387	34.833	26.882	29.844	13.353	20.354	18.999	25.431
9.6007	4.291	0.082	0	0	0	0	6.4375	19.692	65.128	76.47	80.075	86.509	130.31	156.85	175.46	195.4	223.18	243.16	263.52	273.97	290.88	288.56	323.54	301.8	298.29	333.21	356.02	412.39	497.51	486.39	558.36	616.47	681.01	733.95	779.64	821.83	861.3	1007.7	1073.3	1088.7	1070.8	1095	1109.8	1114.9	1129.6	1169.9	1153.5	1160.3	1140.4
38.97	15.018	0	0	0	0	0	0	0	0	0	0	0	0	0	0	0	1.2732	2.279	22.644	34.816	48.999	57.196	74.139	88.613	96.08	119.05	128.13	133.81	137.25	172.64	171.36	176.25	183.47	201.84	178.1	181.51	183.89	194.43	192.98	185.8	202.22	201.96	196.62	205.59	210.47	197.26	187.41	219.71	219.07
13.763	5.9636	0	0.4258	0	0	0	0	0	0	0	0	0	0	0	0	0	0	0	0	0	0	0	0	0	0	0	0	0	0	0	0	0	0	4.518	7.659	12.342	15.734	7.394	17.373	18.144	18.403	27.213	36.78	36.84	43.342	47.755	45.757	36.982	43.432
7.1805	10.658	0	0.27609	0	0	0	0	0	0	0	0	1.1662	5.5909	14.036	5.3005	3.2108	11.496	14.109	11.96	7.7855	4.8172	4.4401	0.83224	6.224	7.0315	0.33513	0	0	0	1.4745	0.5343	7.5957	0	0	0	0	0	0	0	0	0	0	0	0	0	0	0	0	0
5.628	10.842	0	0	0	0	0	0	4.9286	0	0	0	0	0.090495	11.246	3.825	4.6482	0.49577	5.0062	10.704	11.27	11.032	15.821	17.924	15.845	7.6387	12.922	17.213	30.217	21.772	20.945	15.33	21.15	24.23	26.791	25.873	23.014	22.858	21.215	26.322	26.988	32.385	27.665	22.092	21.865	18.451	25.082	8.4861	17.759	7.0124
0	0	0	0.59363	4.306	30.539	26.632	28.304	27.357	33.759	35.832	46.084	33.576	36.456	43.083	44.521	33.598	46.45	46.158	41.442	53.02	41.688	51.208	61.691	60.463	68.103	74.871	80.637	79.611	60.106	58.149	82.767	72.737	79.936	80.134	80.876	78.366	78.467	97.56	109.64	107.08	114.65	108.84	106.9	110	110.17	120.58	109.81	118.03	124.03
6.8362	0	0	5.6768	0	0	0	0	6.8431	4.0656	0.75515	3.6709	0.090247	9.3371	6.4813	9.857	3.2722	3.2066	11.268	4.0052	1.7176	9.5035	6.6761	5.8354	9.4184	1.0314	5.6108	16.929	19.905	12.332	17.793	8.6303	4.718	12.484	17.917	24.258	10.411	13.205	5.6036	15.577	12.204	10.149	11.604	5.4562	3.9073	2.0446	11.932	3.2797	13.329	10.322
0	0	0	4.4104	0	0	18.516	27.728	31.97	42.029	64.942	69.29	74.021	90.735	115.57	125.25	145.36	154.8	160.77	139.67	181.45	171.29	186.25	172.86	163.73	171.66	170.39	177.77	165.51	168.01	173.68	171.08	167.36	182.52	173.07	178.84	179.9	189.22	189.43	193.53	181.61	184.29	186.51	192.21	192.49	200.25	211.23	208.01	215.44	198.46
20.243	0.99315	1.3272	0	8.3807	0	0	4.7017	13.192	6.3878	5.6764	5.576	3.9154	0.75315	8.5182	6.2539	9.445	0	0.34941	0	0	0	0	0	0	0	0	0	0	0	0	0	0	0	0	0	0	0	0	0	0	0	0	4.6701	5.7947	10.796	13.766	6.257	12.353	8.306
27.354	3.1818	0	0	0	0	2.8379	5.3092	15.943	20.372	26.93	35.995	44.339	56.644	70.216	71.91	86.623	88.768	100.59	113.86	118.05	121.28	123.22	122.28	134.37	138.32	143.54	160.85	153.69	173.78	160.81	175.46	175.36	179.97	187.12	188.51	186.2	184	180.61	196.58	187.11	199.44	205.74	218.04	201.3	221.13	209.15	197.88	178.63	190.54
0	6.3554	0	0.54464	4.6644	0	0	0	0	4.9723	4.0539	7.1423	6.1263	1.4893	8.6246	0	4.0574	9.5868	0.15141	0	11.806	5.4462	2.2639	0	0	0	0	5.836	0	0	0	0	1.7731	0	0	0.33546	0	2.315	3.9279	0	7.1853	0	5.6669	6.9274	0	0	0	0	0	0
0	0	0	0	0.88848	6.0865	11.071	20.128	23.351	19.951	22.63	26.139	31.116	33.502	44.079	38.296	39.428	45.571	34.606	29.953	22.27	30.047	21.505	26.971	17.957	28.535	13.234	14.265	22.253	24.658	17.086	16.799	23.411	26.033	36.689	20.369	31.323	24.004	28.217	23.884	26.053	37.108	23.727	35.887	32.18	34.982	31.295	28.639	21.765	21.392
3.3898	3.7094	0	6.9844	0	0	0	0	0	0	0	0	0	0	0	0	0	0	0	0	0	5.3221	8.4105	11.259	17.647	23.157	29.985	29.98	31.298	30.272	51.526	42.651	49.581	55.74	58.523	68.148	64.646	68.027	76.57	83.229	79.046	79.975	79.369	76.067	77.943	71.356	74.803	75.397	63.356	85.473
0	5.9158	0	0	0	2.1438	4.3002	5.1745	9.9932	8.5982	12.899	17.907	12.754	15.699	10.885	23.249	26.266	34.663	45.081	66.958	68.383	89.356	82.755	98.451	102.2	129.88	123.56	150.84	132.92	158.67	164.11	162.93	193.13	204.61	230.95	225.65	269.17	296.11	317.67	356.18	389.51	405.44	429.65	448.33	465.4	468.55	462.6	485	492.67	495.85
16.64	0	0	0	0	0	0	0	0.69367	0	0	0	0	0	4.8572	0	0	5.1106	6.369	3.1514	0.10373	4.4798	9.7947	0	6.0746	10.469	15.681	12.981	7.9967	14.455	19.305	19.054	14.485	19.771	31.991	33.343	32.223	22.127	32.042	15.866	25.388	14.85	29.026	32.812	33.807	33.909	27.72	28.412	22.558	31.137
23.919	13.934	0	0	0	0	0	0	0	0	0	0	0	0	4.4245	0	0	0	0	4.9078	8.906	0	0	6.6037	7.4941	14.946	18.372	21.375	19.065	43.398	41.507	36.239	45.417	37.042	36.809	61.978	45.245	50.107	24.464	42.285	38.645	56.011	64.078	72.666	63.346	81.24	82.486	80.252	70.491	67.317
0	6.7099	0	1.7886	0	0	2.457	0	0	6.0774	0	1.1534	0.93117	0	0	0	0	0	0	0	0	0	0	0	0	3.8295	5.9546	3.4548	22.277	15.381	16.32	13.168	12.808	15.281	12.853	13.415	11.118	13.337	13.836	21.497	13.838	19.67	17.263	8.6845	11.082	7.0985	7.2798	4.5378	3.5641	10.825
8.4448	0	0	0	2.7193	1.8871	0.88403	0	0	0	0	0	0	0	0	0	0	0	0	0	1.8123	0	9.2208	5.0089	4.4611	1.6028	0	0	0	0	0	3.609	5.2632	7.2781	9.2776	14.106	0	3.2198	13.431	24.848	19.077	10.903	29.632	28.835	15.542	41.181	53.621	35.9	27.388	31.676
0	0	0	0	3.9136	12.487	26.645	32.932	39.72	40.897	42.198	43.242	37.862	51.178	48.597	44.313	40.818	40.687	41.408	43.838	49.429	44.347	41.545	50.1	57.597	53.088	52.614	58.726	47.922	43.105	42.03	38.439	39.461	22.76	21.415	15.46	18.67	23.869	22.219	11.797	14.663	10.949	27.279	22.001	35.616	32.544	30.018	33.781	28.048	27.294
5.8457	2.7945	0	0	0	0	0	0	0	0	0	0	0	0	0	0	0	0	0	0	0	0	0	0	0	0	0	0	0	0	0	0	0	0	0	4.822	14.418	28.861	46.004	62.707	86.421	88.763	132.64	167.54	185.5	184.27	222	247.2	244.04	254.41
0	0	0	4.6715	3.1437	1.4103	4.7616	4.4162	7.4452	13.184	19.751	24.383	26.9	26.195	51.185	58.492	79.524	132.62	161.06	193.92	236.73	265.84	312.3	351.94	396.58	407.98	428.13	485.12	505.52	502.82	538.04	564.09	597.65	657.96	658.81	711.14	715.87	714.91	674.27	706.62	703.54	683.75	692.06	680.5	680.64	692.72	674.68	652.11	659.51	667.53
10.373	6.1566	0	2.1723	1.3017	0	0	0	0.451	0	0	0	0	0	0	0	0	0	0	1.4891	1.6785	0	1.5576	0	0	0	2.9349	0	0	2.1219	0	0	0	0	0.35748	0	5.7019	0	0	0	0	0	0	0	0	0	0	0	0	0
16.807	12.069	0	14.79	8.3004	0	0	0	0	0.68037	0.14301	0	0	0	0	0	0	0	0	0	0	0	0	0	0	0	0	0	0	0	0	0	0	0	0	0	0	0	0	0	0	0	0	0	0	0	0	0	0	0
5.2449	1.7506	0	0	0.83238	0	2.771	1.3108	0	4.8192	0	0	6.4204	3.3645	14.851	26.882	59.482	74.396	91.864	123.21	151.93	177.85	210.97	242.83	255.18	290.69	301.1	323.76	333.48	364.38	377.92	379.41	388.5	375.39	388.65	393.56	408.33	406.39	386.49	409.69	407.33	395.52	408.62	386.92	384.69	406.3	391.49	399.45	396.73	405.12
0	0	1.4866	7.3524	0.15337	1.2709	1.6914	17.439	10.182	18.04	13.042	14.484	14.956	8.2351	0.18245	11.449	9.0203	11.597	18.552	12.888	15.705	10.26	13.706	17.546	16.325	22.03	21.475	28.916	34.122	27.671	28.568	34.326	27.083	34.371	27.119	39.528	39.334	38.295	50.361	47.268	50.792	56.337	55.697	64.354	67.287	53.661	66.616	71.84	64.369	69.06
8.4168	7.0012	0	0	0	1.4117	0	0	0	0	0	0	0.35322	15.734	13.193	6.1102	2.1769	6.7583	9.3477	2.2127	0	0	3.4589	0	2.6604	0.82355	0	0	0	0	1.9614	2.883	12.955	12.13	12.084	18.058	22.368	16.225	29.528	14.346	19.188	33.376	30.311	34.604	37.495	50.96	39.703	38.737	34.409	42.579
12.212	3.5397	0	0	3.737	0	0	0	0	3.2305	0	0	11.041	8.6584	8.6727	11.169	8.8483	12.302	17.706	20.781	12.359	21.477	12.497	9.6221	8.4192	2.9584	1.6027	0.47272	5.475	4.9152	0	1.8444	6.4122	0	4.8156	9.9643	10.322	4.3248	7.8591	3.3809	11.165	0	12.209	16.248	19.237	9.9401	13.262	5.2859	0	7.2344
7.7293	18.156	0	0	0	0	0	0	0	0	0	0	0	0	0	0	0	0	0	0	0	0	0	0	0	0	0	0	0	0	0	0	0	0	0	0	0	0	0	0	0	0	0	0	0	0	0	0	0	0
8.5458	0	0	0	0.49552	0	4.2944	0	0	0	0	0	0	0	0	0	1.5226	4.3927	25.236	14.841	20.695	22.924	25.985	36.365	42.738	58.458	69.631	70.387	66.507	82.363	82.842	79.985	82.383	105.04	89.695	100.86	83.92	93.336	108.12	125.22	132.05	149.47	170.67	197.7	197.95	228.42	228.06	247.01	244.46	265.13
0	0.4564	0	3.248	4.1609	0.10778	0.95082	12.506	9.2471	11.817	13.909	10.769	7.4896	11.953	8.3896	10.413	5.8425	0	13.203	3.6912	12.27	8.4098	19.973	21.59	24.087	34.94	43.172	49.212	58.295	67.123	57.515	70.66	27.858	78.42	58.071	86.852	85.098	85.742	53.077	104.81	102.75	101.8	103.58	108.76	114.56	97.572	108.87	110.41	107.04	102.57
10.23	0	0	0	3.0002	0	0	0	0	0	0	0	0	0	0	0	0	1.9452	0	3.2076	2.1456	18.269	3.0484	10.912	5.0058	3.955	0	8.9759	19.308	1.7653	2.9033	0.69014	1.8299	7.2489	9.1848	8.7693	8.5459	9.3507	43.274	64.242	86.329	122.63	150.93	209.87	230.53	269.13	319.57	370.47	420.53	424.08
0	0	0	14.61	0	1.8212	8.5944	11.92	8.0919	20.714	13.679	0	0	0	0	2.7356	2.345	0	0	0	0	0	0	0	0	0	0	0	4.6977	16.419	21.856	50.984	54.719	66.665	75.604	87.958	96.747	102.91	114.52	125.76	132.71	149.83	155.46	166.15	175.44	164.38	165.46	180.85	155.12	174.59
6.5404	7.605	0	0	0	0	6.6709	0	1.7281	3.4708	0	0	0	0	1.8103	0	3.4642	0	0	0	0	0	0	0	0	0	0	0	0	0	0	0	0	0	0	0	0	0	0	0	0	0	0	0	0	0	0	0	0	0
0	0	0	0	30.185	90.052	156.3	210.97	278.16	328.53	426.91	431.56	520.78	550.27	573.16	604.05	665.68	650.85	657.29	801.28	652.26	740.7	767.74	678.64	693.89	717.16	754.3	758.22	733.07	796.68	766.93	825.82	774.03	761.54	782.18	806.67	760.94	799.2	798.74	776.81	770.42	778.72	791.24	812.81	801.65	818.41	839.07	794.07	796.42	804.05
4.883	0	0	0	0	4.3998	4.0752	3.5646	15.076	11.115	12.464	16.412	14.73	27.755	38.015	23.094	36.524	28.206	36.341	47.055	46.459	45.162	47.333	52.197	48.047	56.558	52.313	76.763	66.309	83.583	75.323	76.007	69.16	74.131	82.42	71.312	61.053	61.709	52.457	68.215	55.982	58.338	41.416	60.437	39.887	59.725	51.455	38.147	25.529	25.793
5.3128	7.2709	2.0601	0	0	0	2.3664	0	0	0	5.563	0	0	0	2.3833	0.73676	6.7611	0.66944	7.7307	0	0	15.932	23.116	53.186	71.207	96.863	131.88	123.91	146.24	171.57	188.86	222.54	240.8	265.35	280.11	360.93	352.79	380.67	386.74	397.67	396.31	415.82	438.11	459.67	457.11	498.03	502.97	486.75	489.27	465.86
26.023	6.2576	0	0	0	0	0	0	0	0	0	0	0	0	0	0	0	0	0	0	0	0	0	0	0	0	0	0	0	0	0	0	0	0	0	0	0	0	0	0	0	0	0	0	0	0	0	0	0	0
0	0	0	2.5117	3.5935	1.9619	4.1414	4.1601	12.024	6.0981	10.196	7.7592	12.402	6.812	18.49	13.925	18.204	26.352	37.661	42.514	63.164	70.745	79.706	89.845	98.334	97.251	117.06	121.41	126.51	140.32	154.05	168.19	190.18	197.35	230.38	248.51	256.67	280.44	310.75	316.42	343.82	329.3	339.57	361.84	368.67	371.95	382.02	365.51	381.17	375.92
2.1945	0	0	10.976	0.41542	0	0	0	0	0	1.9323	0	0	0	0	0	0	0	0	0	0	0	0	0	0	0	0	0	0	0	0	0	0	0	0	0	0	0	0	0	0	0	0	0	0	0	0	0	0	0
28.38	8.1558	0	1.9163	0	0	0	0	0	0	12.897	12.199	12.246	19.611	35.564	19.41	33.95	37.336	46.236	53.922	50.931	55.751	52.421	46.274	44.294	54.677	65.907	66.859	63.03	80.319	71.94	78.09	84.466	80.07	85.128	95.652	57.692	66.801	35.791	52.497	40.655	52.256	45.065	55.275	34.278	50.909	36.963	35.221	20.278	11.141
1.589	5.1839	0	0	0.58645	0	0	0	0	0	0.42901	1.4188	0	3.1082	9.0799	12.257	24.881	25.554	44.877	43.953	71.887	83.203	82.38	89.954	105.25	113.9	114.18	121.53	139.35	121.51	143.18	146.99	148.67	151.14	156.8	168.72	162.47	170.97	182.36	189.78	201.99	202.65	210.82	232.58	232.66	238.6	231.13	246.47	252.98	249.27
5.2678	4.4223	0	0	1.3836	0	2.8601	1.3174	6.6301	2.6227	0	1.3893	0	0.43338	1.2927	10.37	7.0415	0.0012494	0	0.58029	8.0439	3.128	1.4025	0	2.4996	0	0	2.0919	0	0	1.1106	0	7.1544	6.2907	9.7443	3.9239	0	15.289	13.245	12.389	14.612	21.79	14.322	17.841	19.66	13.504	9.764	18.414	21.771	23.971
15.61	11.456	0	0	0	0	0	0	0	0	0	0	0	0	0	0	0	0	0	0	0	0	0	0	0	0	0	0	0	0	0	0	0	0	0	0	0	0	0	0	0	0	0	0	0	0	0	0	0	0
15.349	2.0011	0	0	1.493	0	0	0	0	0	0	0	0	0	0	0	0	0	0	0	0	0	0	0	0	0	0	0	0	0	0	0	0	0	0	0	0	0	0	0	0	0	0	0	0	0	0	0	0	0
0.70801	0	0	1.3915	1.0422	2.4467	2.9399	14.431	12.072	20.21	19.743	24.671	24.314	27.721	30.859	34.184	35.656	53.151	53.258	65.294	65.721	81.229	74.48	80.655	85.855	91.855	113.04	125.94	130.41	149.97	173.3	175.73	203.85	239.64	250.52	278.45	281.97	313.74	302.49	317.61	344.22	345.25	363.46	380.99	397.27	413.74	412.48	441.53	452.74	471.16
10.468	0.77554	0	0	0	0	0	0	6.9164	0	0	0	0	0	0	0	0	0	0	0	0	0	0	0	0	0	0	0	3.6649	1.4669	0	2.6032	0	8.2732	9.9711	13.178	16.591	20.917	20.236	23.048	30.499	24.588	14.232	7.8911	14.074	24.952	20.054	16.748	21.449	15.278
16.571	5.9765	0	0	0	0	0	0	0.99047	0	0	0	0	0	0	0	0	0	0	0	0	0	0	0	0	0	0	0	0	0	0	0	0	0	0	0	0	0	0	0	0	0	0	0	0	0.48348	5.1866	0	0	0
5.3223	0	0	0	0.24843	3.0905	3.2394	0	0	0	0	0	0	0	0	0	0	0	7.9622	0	0.62833	0	15.085	12.378	21.089	0	0	0	0	0	0	0	0	0.4848	5.0717	0.012639	1.5311	4.253	4.857	12.272	0	0	0	0	0	0	0	0	0	0
2.5039	0	0	0	0	3.228	1.2916	10.86	40.584	72.7	101.42	140.23	208.55	256.93	315.75	368.89	392.83	434.91	501.37	526.86	561.45	573.96	588.16	634.48	646.12	659.27	682.11	703.18	691.11	719.27	710.37	711.1	722.7	737.82	738.25	720.5	706.78	710.19	713.39	704.22	718.32	714.31	700.55	712.28	718.86	702.91	707.56	696.4	696.32	688.68
3.4509	2.5367	0	0	0	0	2.2826	0	2.5135	2.702	9.4573	10.965	4.1743	9.3086	20.4	22.494	35.566	51.489	71.775	85.548	107.74	112.06	133.33	146.89	155.65	165.82	176.78	178.77	191.02	188.57	206.63	198.54	208.64	211.8	217.46	223.12	218.36	232.08	242.38	237.19	247.13	239	241.73	247.04	246.17	240.65	242.81	250.16	246.57	264.5
1.5519	0	0	3.0323	0	4.1748	0.51425	7.8083	6.3215	12.566	15.378	9.8722	8.6702	12.001	17.389	7.0101	13.368	11.203	11.06	10.155	8.5563	12.604	14.96	14.129	6.7447	9.7398	9.4008	13.132	13.611	14.161	11.566	11.431	13.075	21.6	16.174	16.552	13.392	15.859	11.772	13.042	13.407	17.57	13	21.495	15.665	19.54	16.726	14.796	20.748	19.316
20.692	0.066925	0	0	0	0	0	0	0	0	0	0	0	0	0	0	0	0	0	0	0	0	0	0	0	0	0	0	0	0	0	0	40.795	81.786	147.22	182.14	247.9	305.61	391.7	467.12	597.23	696.62	788.01	889.72	939.65	1015.6	1110	1163.2	1225.6	1292.6
13.889	1.3458	0	0	0	0	0	0	0	0	0	0	0	0	0	0	0	0	0	0	0	0	0	0	0	0	0	0	0	0	0	0	0	0	0	0	0	0	0	0	0	0	0	0	0	0	0	0	0	0
0.60911	5.2825	0	2.366	0.84419	0	0.10815	0	0	0	0	0	0	0	0	0	0	0	0	0	0	0	0	0	0	0	0	0	0	0	0	0	0	0	0	0	0	0	0	0	0	0	0	0	1.5169	10.922	10.495	15.481	11.473	16.093
10.199	5.488	0	0	0	0	0	0	0	1.8211	0.18504	0.91981	0	0	1.7153	0	0	0	0	0	2.196	0	0	0	0	0	0	0	0	0	0	0	6.6432	0	1.2182	14.954	4.2346	21.268	15.99	15.988	19.251	25.622	27.829	31.01	23.999	21.896	17.02	21.873	19.779	19.307
1.626	5.3265	0	0	0	0	8.1469	0	5.8539	6.4573	13.004	14.302	11.631	19.901	38.722	61.973	95.934	140.55	185.39	231.55	294.24	338.09	366.87	403.18	450.25	499.69	554.8	541.62	580.92	604.06	608.82	643.43	644.51	699.46	652.23	698.6	687.44	693.36	701.47	704.19	674.11	720.9	732.82	676.19	709.82	707.9	686.54	678.78	671.19	700.61
0.83489	1.864	0	0.9515	2.4735	0	7.9969	0.5016	0	0	0	0	0	0	0	9.945	8.4843	13.194	13.439	12.671	26.215	10.471	20.244	18.501	3.2688	17.213	13.026	5.2915	16.308	12.818	13.045	13.963	18.347	19.33	25.066	5.3603	28.629	21.37	23.548	24.072	30.765	30.138	33.4	25.342	42.681	38.513	71.734	56.656	69.788	68.708
27.093	8.0275	0	0	0	0	0	0	2.8946	0	0	0	0	0	1.1695	0	0	0	4.8492	6.8596	14.755	11.198	9.9313	9.0459	13.828	23.016	17.835	33.17	24.972	40.82	37.837	39.235	47.759	48.044	50.098	62.485	51.18	51.788	45.902	51.279	55.123	61.813	49.277	76.397	53.359	74.217	73.312	67.084	52.539	64.632
1.6465	4.2654	0	0	0.49243	0	0	0	1.7683	2.9028	6.7755	8.6524	0	4.5628	7.2784	5.259	2.0068	1.1497	0	0.17293	10.864	0	0	2.5576	0	0	0	0	0.47811	0	0	0	0	0	2.5278	0	0	4.0181	4.2503	1.9235	12.38	6.9425	11.58	13.05	11.362	9.4754	0	6.5917	9.3784	7.4901
3.9172	0	0	1.2485	0	1.3784	2.137	0	0	3.1272	0	0	0	0	0	2.0397	1.8098	0.039224	2.7631	0	0	0	0	0	0	0	0	0	0	0	0	0	0	1.8832	0	1.1181	2.5421	0	0	0	0	0.013182	0	0	0	15.64	2.3577	11.074	3.3205	8.6708
24.319	4.7972	0	0	0	0	0	0	0	0	0	0	0	0	0	0	0	0	0	0	0	0	0	0	0	0	0	0	0	0	0	0	0	0	1.5345	0	7.4741	1.552	17.544	22.092	32.414	57.509	67.898	80.789	83.669	76.324	95.133	98.89	114.05	116.3
25.236	11.497	0	0	0	0	0	0	0	0	0	0	0	0	0	0	0	0	0	0	0	0	0	0	0	0	0	0	0	0	0	0	0	0	0	0	0	0	0	0	0	0	0	0	0	0	0	0	0	0
0	3.2054	1.9489	2.9052	0	2.5887	0	2.9089	3.0265	2.4617	0	3.9753	0	0.14251	0	0	0	0	3.8966	0.56162	2.6926	0.34132	7.0889	0	11.98	5.1507	9.368	11.461	14.939	8.0169	11.074	10.261	12.898	8.9876	15.634	16.87	16.002	17.006	11.217	6.5416	6.6801	0.70163	5.287	11.355	13.983	17.864	11.18	7.2662	0	12.251
1.6347	0	0	2.297	0.39778	0.35543	0	0	0	0	3.607	0	0	0	0	0	4.3342	0	0	6.5105	6.6344	7.9603	2.9545	3.6407	0	4.4438	0	7.3394	8.4811	4.983	0	6.7008	11.105	22.598	25.166	29.973	34.81	15.922	26.363	21.585	19.249	19.465	15.1	15.138	12.944	13.116	23.293	22.315	19.052	25.848
22.401	8.9546	0	0	0	0	0	0	0	0	0	0	0	0	0	0	0	0	0	0	0	0	0	0	0	0	0	0	0	0	0	0	0	0	0	9.1233	0	15.811	0	20.672	29.825	53.065	55.34	87.39	78.037	108.68	99.013	89	88.006	82.683
0	8.2601	0	2.9629	1.6273	0	0.06731	0	0	0	0	0	0	0	0	0	0	0	0	0	0	0	0	0	0	0	0	0	0	0	0	0	0	0	0	0	0	0	0	0	0	0	0	0	0	0	0	0	0	0
13.856	7.0837	0	0	0	0	0	0	0	0	0	0	0	0	0.13747	0	0	0	0	0.74572	0	0	0	0	0	0	0	0	0	0	0	0	0	0	0	0	0	0	0	0	0	0	0	0	0	0	0	0	0	1.6785
0	0	0	0	0	4.9639	9.1767	51.221	104.01	202.52	294.72	414.19	544.92	688.9	789.17	893.59	972.37	1028.5	1125.6	1187.2	1271.8	1307	1342.2	1357.5	1379.7	1389.7	1434.7	1495.8	1465.8	1520.2	1488	1532.1	1536.4	1578.7	1575.2	1582	1593	1636.3	1665.3	1671.4	1725.3	1689.6	1703.7	1707.2	1734.1	1630.4	1678.8	1641.4	1653.1	1644.5
11.314	3.4381	0	0	0	0	0	0	0	0	0	0	0	0	0	0	0	0	7.271	0	0.12932	11.187	0	0	1.2836	0	2.3675	0	0	0	0	0	8.449	9.939	21.414	4.8767	16.391	0	7.6571	11.565	17.778	18.336	30.032	44.956	47.397	60.01	62.971	73.211	66.948	80.329
0	0	0	0	1.0687	1.1557	11.908	0	2.7558	7.021	23.188	38.605	41.544	50.463	63.025	70.354	89.717	101.43	123.51	112.99	118.47	126.76	123.49	129.85	135.17	125.94	124.03	128.2	125.56	121.65	124.28	132.4	126.6	130.3	125.21	129.05	115.17	115.33	120.96	113.9	112.91	104.9	106.51	107.72	103.89	103.4	93.778	88.759	89.903	85.303
2.4904	2.3387	0	2.3593	0.86871	0	0	0	0	1.1363	1.1106	0	0	0	0	0.51975	6.9487	20.439	31.547	25.257	31.18	26.418	22.861	31.706	27.386	48.093	57.028	43.119	44.529	46.314	56.152	55.413	70.452	70.957	57.226	60.848	60.186	57.959	49.699	57.535	54.035	53.303	49.657	45.149	42.916	36.849	39.64	37.036	34.012	35.233
0	0	1.6991	0	0	7.7793	0	0	4.8123	0.82304	0	0	0	0	0	0	0	0	0	0.19047	5.0633	2.0286	0	0	0	0	0	0	0	8.1897	5.3979	9.7754	18.003	38.108	36.904	37.726	37.737	47.621	50.06	57.689	62.485	58.876	63.897	77.476	67.636	71.236	85.365	94.163	92.464	99.684
3.1559	5.5577	0	0	0	2.678	2.9553	5.4629	0.14884	0	1.3128	0.80289	7.1299	10.393	18.243	17.037	9.3017	19.126	14.397	23.143	14.225	19.717	12.981	15.415	16.488	27.192	20.214	23.592	24.844	27.23	27.181	31.861	48.073	46.431	44.789	53.881	52.384	46.582	46.321	57.952	59.336	63.796	55.997	56.665	64.474	60.68	50.082	52.027	52.36	52.626
3.2928	0	0	3.1873	4.5869	4.6629	17.264	0	0	9.3051	4.964	29.02	28.932	53.202	61.307	50.986	52.286	48.316	53.446	62.098	60.619	58.431	49.972	54.507	59.339	50.367	0	0	0	0	0	0	0	0	0	0	0	0	0	0	0	0	0	0	0	0	0	0	0	0
0	8.9482	0	0	0	0	1.0313	3.4394	8.2605	9.366	20.379	9.6198	3.2228	11.875	13.226	13.544	21.681	18.803	18.543	25.093	38.393	40.202	52.724	62.447	76.497	82.036	102.37	110.27	111.88	120.79	135.18	158.25	164.85	187.85	206.1	237.49	226.18	253.11	316.72	317.52	332.7	353.39	378.28	371.23	382.73	389.36	409.7	406.66	466.62	475.57
0	0	0	4.4821	0	0	9.2218	6.6525	16.574	17.271	19.489	22.438	17.418	31.537	39.383	30.331	35.615	31.87	27.808	27.321	40.682	35.967	38.837	33.846	30.554	46.567	35.751	43.241	42.51	31.405	38.729	46.889	60.201	56.352	59.948	57.889	63.309	87.385	78.842	94.409	97.873	98.213	91.133	107.42	96.444	91.492	90.146	91.115	105.04	101.34
0.067922	8.0982	0	0	0	3.9817	0.26671	1.6355	0	0	0	0	0	3.9366	12.821	0	14.487	0	0	7.2516	0	8.8415	0	0	0	2.3308	0	0	0	0	0	0	0	0	0	0	0	0	0	0	0	0	0	0	0	0	0	0	0	0
10.221	6.2188	0	0	0	0	0	0	0	2.5172	0	0	0	0	0	0	0	0	0	0	0	0	0	0	0	0	11.416	0.71749	1.8371	4.7144	14.202	10.81	13.752	4.8318	3.6679	15.98	21.625	31.182	23.492	38.621	31.762	15.77	43.14	23.484	11.452	30.888	31.915	22.841	26.177	33.908
3.6098	3.2083	0	0	2.5243	0	3.801	1.4776	0	6.0246	1.1591	6.3953	2.647	1.9659	2.116	4.5025	9.3296	8.3308	3.2039	5.7325	9.0741	13.244	9.5811	12.141	6.3297	12.131	10.071	22.055	10.103	18.822	28.824	25.167	36.433	48.097	68.444	92.327	105.62	134.65	165.61	187.43	203.68	234.27	246.89	268.09	295.15	311.03	338.43	355.7	366.66	394.76
0	0	0	7.522	3.4839	0	5.0725	12.849	6.4231	9.1988	6.126	4.1353	3.565	8.3751	7.9409	10.904	6.9622	2.7825	10.782	0	8.9384	4.5242	4.2037	3.0435	1.6386	0.66892	9.4539	1.0531	9.6524	2.9204	0.89922	6.4572	0	0	0	0	0	0	0	0	0	0	0	0	0	0	0	0	0	0
2.4639	6.127	0	8.4259	6.2118	0	0	0	0	0.499	0	0	0	0	0	0	0	0	0	0	0	0	0	0	0	0	0	0.96748	1.0291	1.3831	6.3579	3.0343	0	13.672	8.34	0	6.0785	0.44533	3.4793	11.082	21.325	11.935	25.567	17.689	24.369	11.623	16.904	15.138	8.1098	9.7404
0.25788	5.1679	0	2.3111	3.9665	0	2.2801	1.0591	13.632	15.209	16.849	19.171	8.9884	19.571	24.803	36.221	41.873	41.141	47.155	49.585	51.394	54.205	50.441	44.629	43.255	47.665	47.453	40.983	41.794	55.332	40.691	41.38	45.079	56.709	53.057	52.661	45.732	44.702	36.839	42.954	41.603	41.77	35.92	35.863	28.501	30.038	27.794	35.751	30.774	32.256
0	0	0	2.7054	3.8568	0	0.42564	0	6.5746	2.766	0.11125	0	0	0	0	3.3739	0	0	0	0	0	5.2109	1.0207	0	0	0	0	0.61437	10.147	9.925	9.1654	4.8334	13.703	19.084	42.24	40.903	34.077	73.729	95.101	146.83	190.05	245.28	290.46	332.91	370.43	429.72	500.47	509.65	590.03	631.99
0	0	0	0	0	3.8179	12.551	19.574	28.109	62.092	54.018	82.159	93.857	103.68	112.44	127.14	133.46	173.22	188.53	177.14	157.26	155.23	170.47	160.57	158.25	155.37	160.22	159.32	156.62	164.5	159.11	174.39	187.72	172.87	185.92	153.12	158.33	158.35	152.84	168.27	159.79	149.06	154.45	152.15	153.23	155.26	161.94	149.01	144.59	150.72
2.3404	1.5064	0	0	0.848	0.40391	5.3155	0.8015	10.472	11.193	13.699	20.428	20.442	18.213	21.207	16.622	20.848	16.824	15.917	21.312	31.789	25.318	28.028	24.84	25.024	34.786	34.121	28.593	37.52	23.634	31.906	29.316	39.633	38.988	39.867	39.155	24.814	47.905	43.434	34.456	48.973	37.37	51.147	51.056	38.477	36.123	22.214	36.317	35.567	36.141
1.8765	7.5606	0.63553	0	0	0	0.83057	0	0	1.0954	2.6177	1.3472	5.6599	1.3271	3.563	0	0.70543	8.9319	0	4.5409	5.8466	15.74	0.87094	4.3269	0	7.7751	10.388	9.1132	13.834	7.9768	11.169	11.196	16.449	14.244	11.452	14.409	15.483	22.345	10.537	20.759	15.948	25.757	21.351	20.002	20.857	19.132	21.395	8.468	12.6	17.575
7.8821	9.8421	0	5.6595	0	0	0	0	0	0	0	0	0	0	0	0	0	0	0	0	12.487	12.774	22.201	45.74	69.78	98.279	116.69	138.09	135.81	195.37	211.07	221.33	239.68	272	265.29	291.74	307.33	312.26	303.46	317.14	329.55	334.08	353.64	355.51	330.3	350.72	349.84	353.56	359.38	369.87
0	0	2.1458	7.8688	0	5.8267	15.161	5.5561	10.914	21.753	20.627	10.721	7.1932	11.478	4.2789	9.4874	14.089	8.4486	11.649	4.9244	9.9112	0	0	5.627	2.5514	1.3427	2.3544	0	0	0	0	0	0	0	0	0	0	0	0	0	0	0	0	0	0	0.69554	0	0	0	0
6.7398	3.1799	0	0	0	0.43652	0	0.30718	0	5.656	9.497	3.5175	10.18	4.4004	8.2653	4.1392	7.7984	5.9556	6.6349	2.0011	3.3729	9.1009	14.079	18.405	16.216	12.037	15.568	25.618	49.398	32.089	34.354	42.888	46.068	55.104	57.918	60.243	56.994	58.845	61.763	62.315	70.823	78.394	84.066	96.331	106.54	117.06	123.98	140.6	167.03	178.42
0	0	0	10.727	0	0	12.459	15.266	15.57	14.858	19.439	16.672	10.247	14.734	8.3699	18.332	15.081	3.255	19.73	5.6857	12.388	2.7799	4.7372	4.1436	0	0	0	0	0.5104	0	0	0	0	0	0	0	0	0	0	0	0	0	0	0	0	0	0	0	0	0
7.6313	1.3087	0	3.3993	0	0	0.1843	0	0	0	0	0	0	0	0	0	0	0	0	0	0	0	0	0	0	0	0	0	0	0	0	0	0	0	0	0	0	0	0	0	0	0	0	0	0	0	0	0	0	0
24.133	4.1423	0	0	0	0	0	0	0.1149	0	0	0	0	0	0	0	0	0	0	0	0	0	0	0	0	0	0	0	0	0	0	0	0	0	0	0	0	0	0	0	0	0	0	0	0	0	0	0	0	0
0	0	0	0	2.7295	0.13716	10.936	1.3945	0	0	0	0	0	0	0	0	0	0	0	0	0	0	0	0	0	0	0	0	0	0	0	0	1.4139	0	0	0	0	0	0	0	0	0	0	0	0	0	0	0	0	0
0.84836	0	0	0	0	2.6509	13.79	22.691	3.5663	5.5076	18.516	16.33	13.919	12.647	16.973	13.918	20.822	13.531	17.312	15.936	35.972	36.034	43.84	54.236	55.187	70.235	81.018	53.187	71.585	78.06	94.454	95.258	83.121	69.414	97.414	108.28	124.21	152.02	140.74	134.68	143.22	153.56	155.27	159.33	161.25	172.6	156.59	172.88	165.62	183.1
0	1.3286	0	0	0	6.9169	19.664	16.537	15.034	2.9755	0	0	0	4.9382	0	4.5071	0	0	0	0	0	0	0	0	0	0	0	2.7741	0	0	1.5497	0	0	0	0	0	0	0	0	0	0	0	0	0	0	0	0	0	0	4.0553
0	0	0	0	6.0473	4.7205	5.4324	14.328	21.862	25.676	34.271	32.924	42.052	38.643	49.87	39.116	48.211	52.122	51.45	57.694	53.394	50.831	65.116	61.345	61.61	62.729	73.479	80.973	93.388	81.158	89.45	97.347	102.83	114.8	104.06	119.98	135.43	142.82	138.01	155.41	143.84	148.87	164.18	166.29	172.83	178.21	168.38	163.17	175.78	181.38
18.084	4.7197	0	0	0	0	0	0	0	0	0	0	0.72712	2.4743	0	0	0.62383	5.049	1.3625	0	0	0	11.541	16.921	8.7658	0	0	2.5888	0	0	6.0237	9.6859	12.415	19.522	26.035	27.334	35.814	31.854	40.069	47.19	44.95	41.702	55.799	48.748	50.714	52.011	53.856	53.937	24.201	22.095
2.9541	0	0	0	20.707	4.6525	0	0	8.2925	9.472	29.423	0	4.7623	0	10.89	3.1438	0	0	0	11.11	16.498	2.6674	10.903	9.1362	3.6732	9.8468	11.554	14.176	11.229	6.0685	16.984	15.799	12.777	27.84	13.978	18.872	11.883	17.15	19.728	26.378	27.696	45.829	51.142	46.205	53.644	43.092	40.359	58.865	59.978	71.503
0.83836	0	7.4025	7.3418	0	0	2.7988	0	0	0	0	0	0	0	0	0	0	0	3.1888	0	3.2994	9.2332	22.089	28.545	28.702	23.801	17.594	25.88	27.088	24.838	43.649	40.35	43.464	39.826	43.742	38.476	31.039	47.971	39.144	46.618	37.663	33.816	36.654	35.085	29.266	25.115	31.417	15.819	6.5387	5.9049
7.2214	0	0	0.13636	0	0	2.8063	3.0101	2.7905	11.047	6.7503	3.4337	0	0.61418	0	2.4569	6.4559	2.0516	5.5333	2.7166	14.624	15.493	25.753	36.122	41.759	48.132	61.9	65.783	75.443	92.575	97.179	125.49	134.59	142.54	152.94	149.75	154.84	174.98	189.84	196.54	198.85	201.77	205.14	203.88	205.26	227.09	232.09	229.12	199.49	198.45
0	0	0	1.7897	6.06	12.219	12.616	18.717	13.025	14.674	15.899	14.881	15.959	10.904	18.948	14.184	20.875	21.051	17.335	12.564	20.578	21.159	13.256	26.208	12.976	25.21	24.185	26.928	24.95	29.091	15.194	9.5037	10.367	8.6737	11.111	5.5912	2.4124	0	0	0	0	0	0	0	0	0	0	0	0	0
0.82967	3.4092	0	0	0	6.1141	0	6.8141	0.61671	11.88	16.019	18.421	12.529	26.308	27.239	21.197	38.362	40.38	42.208	53.555	53.149	58.171	73.917	73.618	77.421	111.55	142.8	193.94	226.01	258.5	336.62	396.94	454.67	532.21	596.69	661.97	705.58	786.3	853.23	911.07	999.75	1074.9	1117.8	1184.8	1239.4	1257	1265.2	1341.6	1342	1368.1
0	0	0	2.4666	0	4.0434	2.2443	0	4.4895	0	0	0	0	0	0.24496	0	0	0	0	0	0	0	0	0	0	0	0	0	0	0	0	0	0	0	0	0	0	0	0	0	0	0	0	0	0	0	0	0	0	0
0.31997	4.0624	0	0	0	7.6092	0	5.3995	4.1489	5.6044	8.0094	19.767	17.068	27.049	28.054	41.277	37.376	36.642	58.865	62.01	77.887	85.158	105.01	113.78	133.47	135.06	139.72	152.26	158.4	167.2	170.34	182.29	195.75	177.83	191.67	176.83	189.35	191.25	199.35	240.71	251.26	290.5	321.52	341.3	353.68	385.53	394.34	430.15	458.25	439.63
5.8103	5.8664	0	0	0	4.2015	0	0	0	1.0273	0	0	0	0	0	0	0.3379	0	0	0	0	3.6789	0	0	0	0	0	1.6988	0	2.6493	1.0641	0.96253	0	0	0	0	2.7703	12.655	19.575	26.336	48.221	57.894	76.466	81.151	95.706	104.94	123.12	131.39	126.37	137.77
4.3111	2.1163	0	3.402	0	0	1.3946	0	0	0	0	0	0	0	0	0	0	0	0	0	0	0	0	0	0	0	0	0	0	0	0	0	0	0	0	0	0	0	0	0	0	0	0	0	0.63016	0	0	0	0	0
0	0	0	19.368	10.845	0	0	5.2255	0	5.9401	4.5684	1.1892	0	0	0	0	0	0	0	0	0	0	0	0	0	0	0	0	0	0	0	0	0	0	0	0	0	0	0	0	0	0	0	0	0	0	0	0	0	0
8.5876	7.5227	0	0	0	0.17125	0	1.2021	0	0	0	0	6.223	13.365	3.5635	7.5396	11.388	16.596	14.723	7.4143	23.335	14.464	33.164	30.958	31.198	24.885	20.172	41.929	20.906	41.244	21.52	21.213	34.78	38.918	39.163	26.877	19.082	25.27	21.626	27.937	21.144	20.16	23.496	18.296	25.404	16.642	12.454	15.314	12.608	3.2612
2.224	4.0986	0	0	0	0	1.742	0	8.064	10.824	12.123	12.555	15.28	18.16	23.898	31.068	30.465	38.77	51	73.448	146.8	223.99	332.63	434.79	596.88	743.06	969.86	1071.3	1235	1419.1	1668.1	1934.7	2249	2531	2758.7	3042.6	3383.2	3796.1	4056.6	4352.5	4600.1	4915.6	5072.3	5236.5	5472.6	5574.7	5931.4	5887.1	5966.8	6145.6
7.2336	3.1345	2.8288	0.90358	0	0	0	0	0	0	0	5.3601	0	0	0	0	0	0	0	0	0	0	0	0	0	0	0	0	0	0	0	0	0	0	0	0	0	0	0.8768	0.20279	8.372	2.4151	10.201	23.258	13.602	17.371	6.587	20.008	27.668	6.4731
0	5.626	0	0	3.0185	0.66554	5.1123	10.124	5.6924	4.5173	4.3529	9.6952	6.3988	4.2925	6.8925	14.175	2.1318	4.6014	2.0423	5.6678	15.639	2.3295	7.1515	3.3067	0	0	2.0482	0	4.9478	0	1.0424	0	1.3061	0.94281	0	7.3023	0	1.6203	2.3572	3.7052	0	3.9574	0	1.2539	0	0	0	0	0	0
7.9584	1.9929	0	2.5207	0	0	3.2387	3.8711	0	0	0	0	0	0	0	0	0	0	0	0	0	0	0	0	0	0	0	0	0	0	0	0	0	0	0	0	0	0	0	0	0	0	0	0	0	0	0	0	0	0
16.486	3.5084	0	0	2.0072	0	0	0	0	0	0	0	0	0	0	0	0	0	0	2.0165	0	1.6807	0	0	0	1.6584	1.9503	7.7578	4.6867	8.3892	6.0042	1.4188	0	7.7628	0	0	0	0	0	7.9943	4.2964	1.9118	5.5124	2.6982	4.4549	4.6768	6.4151	5.5911	12.621	15.359
0	0	1.7445	8.8086	2.4404	0	0.49565	11.484	6.8834	5.6805	11.482	14.319	21.804	22.962	20.386	30.646	23.187	20.284	32.191	21.534	45.232	39.628	38.47	52.725	40.134	43.292	53.025	54.449	54.795	52.501	55.59	65.349	55.765	61.907	59.152	56.874	70.329	66.929	77.684	78.033	87.399	92.438	99.79	106.47	111.52	101.47	106.18	102.88	113.62	123.32
15.158	6.6204	0	0	0	0	1.1204	6.5356	35.574	49.546	124.81	161.18	212.19	261.75	344.45	409.8	468.31	501.95	547.96	649.16	696.46	720	741.91	786.98	792.27	813.56	821.05	880.12	840.29	892.22	887.2	918.48	930.69	934.86	951.19	980.89	969.68	952.89	935.31	969.07	955.7	976.85	961.67	978.8	945.73	955.32	937.74	919.93	931.35	917.3
0	5.1531	0	2.7776	1.5333	1.128	0	0	4.9472	4.7061	0	0	0	0	0	0	0	0	0	0	0	0	0	0	0	0	0	0	0	0	0	0	0	0	0	0	0	0	0	0	0	0	0	0	0	0	0	0	0	0
9.8282	0.64531	0	0	0	0	0.36439	0	0	0	0	0	0	0	0	0	0	0	0	0	0	0	0	0	0	0	0	0	0	0	0	0	0	0	0	0	0	0	0	0	0	0	0	0	0	0	0	0	0	0
26.202	8.3764	0	0.23681	0	0	0	0	0	0	0	0	0	0	0	0	0	6.4114	4.747	19.038	23.69	38.439	43.397	70.917	81.737	111.8	129.86	141.13	167.71	168.6	215.39	221.48	219.28	254.33	237.41	257.51	244.72	247.85	265.91	263.77	262.32	273.5	275.74	300.03	282.38	280.81	291.38	287.04	290.54	274.64
27.308	2.2153	0	0	0	0	0	0	0	0	0	0	0	0	0	0	0	8.5026	11.598	20.889	32.769	45.145	40.381	54.751	72.889	89.21	94.72	139.79	157.77	160.38	188.15	178.38	176.1	219.61	219.73	224.25	210.69	224.49	231.66	245.47	243.35	262.23	279.04	260.38	278.71	285.11	289.7	289.99	303.5	294.36
12.455	1.8391	0.6912	0	2.2639	0	0	0	0	0	0	0	0	0	0	2.9765	0	0	0	0	0	0	0	0	2.748	0	18.038	16.786	18.941	19.579	23.118	32.572	32.579	31.51	28.513	36.43	44.882	41.33	43.887	34.997	47.577	43.887	43.765	41.281	48.976	56.875	52.546	53.584	32.498	49.91
10.192	0	0.3892	0	0	0	5.7725	15.248	53.482	70.489	115.36	151.61	188.66	220.96	230.19	301.43	324.35	355.88	376.22	369.27	402.21	525.26	445.59	489.49	492.56	500.01	497.37	484.78	512.86	524.06	546.24	546.83	560.55	557.54	547.27	534.85	534.45	556.5	574.15	620.81	643.89	674.63	711.53	721.69	743.05	792.84	830.89	880.05	861.1	866.05
1.5221	4.6781	0	4.225	0	0	0	3.6596	11.536	5.3933	26.253	40.278	44.939	57.185	67.677	65.606	71.821	81.702	70.243	92.124	86.034	96.467	96.428	105.15	100.96	107.37	103.74	103.16	106.3	113.7	97.977	98.076	110.45	110.81	104.67	115.08	109.08	101.43	108.42	104.6	121.73	123.6	118.85	126.55	128.9	140.69	124.95	155.38	153.53	148.98
0	0.60551	0	6.1642	0	1.028	0	12.037	7.9347	15.07	11.43	4.8992	3.181	9.1985	4.7025	15.034	8.5005	10.161	13.242	11.123	11.587	11.812	9.4804	8.4123	2.8208	5.3173	10.349	1.7314	10.892	4.3557	6.4756	4.9519	0	3.864	0.98777	10.818	9.8912	7.439	14.583	21.71	29.465	21.221	25.223	30.304	36.686	32.696	23.97	17.171	11.792	16.363
7.9442	0.60586	0	0.0098809	0.024551	3.6472	0	0	0	0	0	0	0	0	0	0	0	0	0	0	0	0	0	0	0	0	0	0	0	0	0	0	0	0	0	0	0	0	0	0	0	0	0	0	0	0	0	0	0	0
6.7374	0	0	0	2.7662	6.2491	0	2.6839	0	3.7833	2.9764	8.2229	6.0905	19.184	12.781	22.099	26.15	25	17.486	19.407	35.603	36.555	50.872	48.708	53.38	71.504	69.907	79.047	88.386	105.34	112.26	105.06	126.42	124.61	141.86	150.23	171.52	185.52	195.13	214.05	235.25	256.24	269.32	295.36	331.26	345.69	377.91	388.87	414.79	433.1
1.473	5.9648	0	0	0	0.23057	3.2797	12.773	19.108	40.362	58.185	99.954	130.15	159.07	184.9	222.86	245.14	285.81	312.75	343.82	364.64	392.4	379.18	385.04	398.26	416.58	406.96	422.54	409.64	434.59	415.32	428.96	436.5	439.24	443.76	463.89	451.22	451.83	463.67	444.83	459.78	464.83	481.96	466.11	490.5	496.27	514.74	508.29	521.37	532.43
9.3566	1.131	0	2.0824	0	0	0	0.68309	0	6.4451	0	0	0	0	5.6158	0.18129	5.8904	1.5553	8.1611	52.165	104.34	157.37	242.81	288.58	378.41	467.84	559.92	587.39	671.06	718.01	774.11	770.29	809.82	819.39	822.3	820.71	880.55	867.87	866.7	886.48	912.79	870.63	909.75	875.1	879.24	878.3	904.24	910.32	894.77	879.19
0	5.0471	0	0	1.2758	0	2.6367	1.0144	1.3171	2.0845	9.2983	8.0755	0	3.0565	10.57	6.1779	0	0	0	0	6.0283	0	0	0	0	0	0	0	0	0	0	0	0.2739	0	0	6.1158	2.6649	2.3618	15.979	10.768	20.325	9.0927	17.651	22.95	14.507	13.259	6.6159	11.591	9.5014	18.956
5.8661	0	0	0	2.6207	2.326	0	0	0	0	0	0	1.5393	6.2246	3.5833	13.873	2.4419	9.3146	11.295	3.941	9.2605	3.168	8.4334	2.3466	7.1888	13.022	0	0	3.6905	7.9001	15.643	14.207	36.958	44.357	41.814	46.348	45.475	55.291	64.071	79.149	83.448	92.906	106.39	109.26	114.29	102.28	107.55	98.025	105.42	100.99
0.78813	0	0	0.71242	0	6.0105	0	0	7.0099	11.831	15.389	14.653	19.328	10.712	17.979	8.814	16.49	16.253	21.325	18.321	19.866	21.652	25.992	23.01	27.91	23.04	24.17	26.865	29.577	30.847	27.244	35.464	33.722	40.842	39.011	47.121	39.177	42.242	39.305	38.295	39.569	41.331	37.611	42.22	39.861	43.295	43.634	45.243	38.875	52.721
10.611	0	0	0	4.4281	15.812	15.095	0	23.705	18.233	14	10.822	6.8263	10.307	14.627	14.547	8.0976	10.19	0	1.5982	0	13.516	4.742	3.464	9.9881	12.515	15.593	20.186	26.221	26.191	31.984	21.094	14.059	22.661	22.028	11.781	14.739	19.085	16.43	11.425	23.61	19.727	16.009	9.9199	12.764	11.302	9.3788	13.155	18.288	25.274
6.4519	0.86729	2.284	0	0	0	4.3559	0	0	0	0	0	0	0	0	0	0	0	0	0	0	0	0	0	0	0	0	0	0	0	0	0	0	0	0	0	0	0	0	0	0	0	0	0	0	0	0	0	0	0
10.63	0	0.96822	0	4.0406	0	0	8.1926	10.423	38.483	56.265	81.502	95.877	136.96	167.37	176.1	189.87	214	242.46	259.74	277.5	315.78	308.57	296.47	295.13	301.41	329.72	319.89	331.35	308.84	329.78	331.96	344.79	336.45	348.54	373.24	364.92	362.64	386.21	383.51	393.29	391.97	430.44	448.23	478.18	481.57	525.28	507.41	536.88	570.1
7.5602	0	0.47419	4.991	0	0	0	0	0	0	0	0	0	0	0	0	0	0	0	0	0	0	0	3.4335	13.854	26.388	34.038	67.742	77.308	39.097	46.72	57.595	67.726	72.485	66.006	70.572	75.104	62.198	71.947	58.059	71.183	82.008	77.839	84.822	88.559	51.664	64.798	63.935	62.578	56.157
2.1446	0	0	5.9422	4.1814	0	1.671	0	0	0	3.7127	0	2.8009	0	3.6882	7.0163	15.685	12.843	13.372	10.368	20.262	17.599	14.804	10.476	5.3821	9.3391	1.6863	1.6182	0.38457	7.2495	10.018	25.288	69.614	137.71	200.61	281.81	344.78	437.57	525.62	650.26	748.65	845.07	960.87	1062.5	1149.7	1186.6	1243.8	1330.8	1333.4	1376.4
3.4123	0.22377	0	3.1286	0	0	1.6847	0	9.2218	3.6813	0	0	0	0	4.1897	2.208	0.44807	0	0	0	0	0	0	0	0	0	0	0	0	0	0	0	0	0	0	0	0	0	0	0	0	0	0	0	0	0	0	0	0	0
0	0	0.045144	12.254	2.8204	0	2.0532	6.3124	6.7922	7.6965	9.8018	5.3662	8.421	9.4973	0.29491	0.76813	0	0	8.4317	0	0	0	0	0	0	0	0	0	0	0	0	0	0	0	0	0	0	0	0	0	0	0	0	0	0	0	0	0	0	0
0	0	0	0	0	10.04	11.331	12.147	17.636	19.617	28.618	38.477	26.868	33.878	41.882	40.766	46.422	59.461	50.556	44.296	51.216	49.886	62.119	61.325	58.077	62.562	60.509	63.864	56.367	66.275	53.534	70.026	62.554	71.916	70.995	69.025	69.292	88.056	87.52	91.99	84.11	94.878	89.088	90.631	80.695	108.98	97.122	111.96	105.91	107.37
14.728	4.9943	0	2.5462	1.0809	0	0	0	0	0	0	0	0	0.24277	30.856	74.908	130.12	150.12	191.06	242.14	304.37	361.62	408.38	464.14	495.67	542.35	564.5	602.49	647.26	652.03	663.3	705.1	732.28	712.29	711.16	745.84	771.79	763.86	775.64	773.68	769.48	794.88	786.34	798.68	812.7	812.15	820.4	799.92	805.47	802.25
36.454	10.044	0	0	0	0	0	0	0	0	0	0	0	4.3989	18.479	0	5.8885	27.06	20.445	21.1	13.069	39.412	37.79	46.941	34.839	45.812	37.552	94.414	96.931	123.86	113.57	190.55	239.67	295.59	394.33	489.45	255.69	294.3	262.91	287.14	331.2	372.85	397.73	431.38	454.76	484.78	518.77	525.89	522.48	545.93
20.701	2.0676	0	0	0	1.3247	0	0.45516	15.029	8.6767	3.6313	0	1.6682	5.88	3.2289	5.6042	0	7.2419	0	18.51	6.7244	12.076	2.4944	7.698	1.4082	10.339	13.35	17.817	22.907	23.951	17.664	8.3788	7.191	19.605	13.242	5.4502	12.666	6.2219	11.131	10.94	17.077	23.2	17.376	10.114	26.153	20.054	19.48	21.077	27.695	36.94
6.6995	4.7116	0	0.55333	0	0	1.2439	0	0	0	0	0	0	0	0	0	0	0	0	0	0	0	0	0	0	0	0	0	0	0	0	0	0	0	0	0	0	0	0	0	0	0	0	0	0	0	0	0	0	0
7.0793	0	0	0	1.0475	0	8.2973	0	1.8627	0	8.6208	8.7653	12.041	30.762	83.244	134.98	204.08	267.16	370.91	437.56	518.71	614.44	702.63	764.05	826.49	908.11	919.04	950.18	963.7	992.63	1021.4	1067.6	1074.5	1094.4	1120	1120.7	1116.6	1134.1	1129.1	1163.7	1138.7	1107.6	1170.9	1162.9	1170.4	1152.3	1141.8	1151.2	1144	1155.4
2.147	0.6747	0	0.95859	0	3.563	1.9665	0	0	0	0	0	0	0	0	0	0	0	0	0	0	0	0	4.7152	1.0658	0	0	9.7563	17.853	19.614	27.379	34.784	58.184	70.619	77.258	81.489	95.061	106.98	118.74	143.18	145.42	136.57	136.58	124.15	124.03	110.84	93.256	94.61	90.13	83.295
13.906	0	0	0	0	0	2.1578	10.311	17.047	30.218	46.163	57.653	79.534	103.42	121.84	147.18	178.67	203.14	239.47	244.74	277.15	311.07	296.99	320.68	330.34	372.1	364.24	365.78	377.69	375.06	414.28	434.55	429.25	435.84	448.37	455.59	452.92	445.14	479.57	461.94	481.4	512.93	529.33	526.54	552.4	563.89	588.95	591.32	632.06	643.09
0	0.19414	1.2045	3.5617	0.44047	0	4.4128	10.443	0	11.072	22.816	16.738	29.449	31.839	29.754	44.109	37.459	46.374	54.672	48.958	52.789	70.34	63.819	83.554	83.98	82.471	97.894	109.04	94.161	131.82	120.64	122.62	114.44	130.91	119.44	151.34	148.98	159.34	157.16	156.1	156.34	178.17	172.8	172.12	176.67	157.26	166.58	164.08	252.38	153.57
12.739	6.222	0	0	0	0	0.63283	0	0	0	0	0	0	0	0	0	0	0	0	0	0	0	0	0	0	0	0	0	0	0	0	0	0	0	0	0	0	0	0	11.767	10.392	12.132	23.79	26.851	14.937	23.863	28.297	31.04	30.937	37.816
10.684	0	0	0	0.085342	0	7.2848	0	0	0	0	0	0	0	0	0	0	0	0	0	0	0	0	0	0	0	0	0	0	0	0	0	0	0	0	0	0	0	0	0	0	0	0	0	0	0	0	0	0	0
0	0	0	0	1.1658	22.668	12.068	25.99	38.957	31.515	29.556	44.003	38.793	37.341	30.826	36.194	43.308	35.328	41.924	40.835	41.289	46.044	43.484	35.035	41.484	64.204	53.533	39.845	55.7	40.87	46.307	62.8	54.901	62.375	62.989	45.274	58.854	39.319	60.815	55.573	53.607	42.995	41.213	47.751	43.189	27.96	13.144	18.369	15.403	7.2064
3.362	1.7761	0	0	0	0	3.9491	0	5.4975	5.1612	2.3589	16.621	1.9813	8.2428	9.1616	5.6978	3.4969	3.7986	12.319	0	4.2988	7.5592	0	0	0	0	0	0	0	0	0	0	0	0	0	0	0	0	0	0	0	0	0	0	0	0	0	0	0	0
5.2457	2.0336	0	0	1.2777	0	2.8397	6.5838	19.264	26.75	23.606	32.848	50.394	56.961	62.381	72.711	67.797	72.678	82.635	79.667	76.62	81.929	78.951	78.319	76.01	76.047	88.048	80.188	84.492	53.464	52.344	54.924	53.577	85.348	81.93	87.664	80.847	71.165	71.323	73.469	81.169	75.264	76.222	85.509	89.012	96.302	62.595	85.003	85.976	101.97
0	0.59983	0.38028	8.018	0	0	4.5983	4.8234	3.9675	0.67139	7.3633	0	0	0	0	0	0	0	2.6048	0	0	0	0	0	0	0	0	0	1.0046	0	0	0	0	0	0	0	0	0	0	0	3.8465	0.86578	0	3.4704	8.4073	0	0	0	0	0
0	0	0	0	1.6146	7.4602	6.4084	15.592	12.454	13.694	10.571	20.495	16.73	26.796	58.077	37.869	43.363	57.934	112.69	89.998	104.76	112.92	229.49	143.28	154.75	181.76	212.39	226.09	230.12	243.4	268.57	254.66	276.91	293.01	298.64	300.1	330.42	330.67	352.58	380.85	382.6	388.48	389.46	386.43	421.23	429.57	418.96	438.36	392.93	402.58
4.2571	0	0.26293	3.253	2.63	0	0	4.1345	1.9908	5.7777	6.628	2.2095	0	4.5482	6.33	1.5253	10.326	5.143	15.695	17.278	10.549	13.632	9.9477	8.3876	2.1682	5.5178	9.8342	9.3606	9.1073	21.342	18.689	22.394	32.226	42.069	33.176	43.792	45.162	44.584	39.392	46.905	54.259	42.698	49.582	56.149	56.018	43.241	60.025	57.348	61.679	63.354
0	0	0	2.1657	3.565	0	5.0785	3.3383	8.5712	9.5361	10.993	17.907	5.9761	7.1107	14.556	11.14	11.022	5.6292	9.4926	1.0597	13.002	9.4122	8.2472	7.1385	2.292	10.329	6.96	4.5506	11.551	1.2365	8.6135	5.9807	18.376	11.304	12.797	15.955	7.3591	21.552	22.744	22.256	26.832	16.447	25.546	21.076	21.953	13.938	7.0722	17.608	19.796	19.195
0	0	0	2.3642	0	1.7784	5.9395	7.5798	7.6899	15.179	13.145	14.732	7.2186	10.364	14.692	15.264	19.156	12.853	18.576	1.8517	15.636	25.778	23.3	21.98	28.195	32.712	34.575	42.937	42.015	50.028	51.398	70.592	56.983	69.779	58.367	69.741	78.298	85.189	93.251	85.757	76.902	92.255	98.517	96.888	103.95	131.98	132.1	141.69	157.84	159.3
2.9747	0	0	0	8.5913	18.986	14.006	3.7005	16.741	23.281	2.5461	1.1159	14.033	7.7373	0	0	0	0	0	0	0	0	4.4999	4.9983	1.5448	0	0	0	0	0	0	0	0	0	0	0	0	0	0	0	0	0	0	0	0	3.4468	4.4171	6.6039	0	2.2749
25.968	5.0889	0	0	0	0	0.54479	0	1.35	0	0.8687	0	0	0	0.40817	7.4271	0	10.068	10.071	28.093	27.445	38.428	33.01	44.474	41.263	51.308	47.913	62.969	62.482	67.107	69.466	55.526	68.29	66.557	67.717	59.392	63.068	68.935	77.197	80.853	85.85	70.125	69.595	66.373	65.467	70.375	52.73	68.968	59.508	67.157
0	0	0	0	5.8118	4.5002	14.129	16.107	10.158	18.904	21.179	21.545	36.812	33.147	54.367	70.751	81.511	108.15	128.77	183.47	239.77	324.52	393.74	471.29	601.77	668.19	773.09	883.64	992.23	1043.8	1131.6	1166.5	1231.3	1276.7	1376.6	1448.8	1436.8	1483.3	1507.3	1504.9	1569	1603.3	1640.3	1602.7	1599.3	1650	1636.3	1655.5	1641.9	1660.7
5.6291	2.7971	0	1.7205	0	0	0	0	0	0	2.2096	0	0	0	0	0	0	0	0	0	0	0	0	0	0	0	0	0	0	0	0	0	0	0	0	0	0	0	0	0	0	0	0	0	0	0	0	0	0	0
0.54066	4.3395	0	0.14396	0	0	3.5217	7.0549	19.331	18.449	20.393	14.831	9.5316	15.606	11.436	16.182	27.073	13.72	19.117	2.6118	22.836	12.194	12.577	14.422	13.33	9.2172	3.4503	4.5916	0	3.0913	0	0	1.191	0	0	0	0	0	1.0925	0	0	0	1.1095	0	0	2.5068	0	0	0	0
19.634	13.428	0	0	0	0	0	0	0	0	0	0	0	0	0	0	0	0	0	0	0	0	0	0	0	0	0	0	0	0	0	0	0	0	0	0	0	0	0	0	0	0	0	0	0	0	0	0	0	0
34.294	16.374	0	0	0	0	0	0	0	0	0	0	0	0	0	0	0	0	0	0	0	0	0	0	0	0	0	0	0	0	0	0	0	0	0	0	0	0	0	0	0	0	0	2.4793	0	7.0378	1.386	0	0	0
0	0	0	0.65518	4.098	18.304	20.325	25.268	38.171	45.046	48.06	34.423	40.006	47.249	32.152	32.01	12.04	16.71	12.968	18.26	28.54	35.738	35.437	29.961	42.796	50.803	56.421	51.821	42.844	42.194	52.244	41.562	40.113	46.017	46.745	34.815	41.115	33.046	32.234	43.467	47.005	33.888	34.007	34.856	33.22	27.404	27.14	29.197	31.848	40.551
10.491	3.1803	0	0	2.8017	0	0	0	0	2.0148	2.2524	3.4943	0	0	0	1.9321	2.6481	3.4895	0	0	8.3233	0	0	0	0	0	0	0	0	0	0	0	1.0652	0	0	0	0	0	0	0	6.3612	2.607	7.1641	6.6367	8.4444	1.5997	0	6.0572	7.8683	13.91
0	0.85499	0	3.4577	0	2.6487	2.2245	1.7888	0	2.2443	1.5366	0	0	0	0	0	0	0	0	0	0	0	0	0	0	0	0	0	0	0	0	0	0	0	0	0	0	0	0	0	0	0	0	0	0	0	0	0	0	0
11.059	4.2265	3.5092	0	0	0	0	0	0	15.654	0	0	0	0	2.1535	0	0	0	0	0	0	0	0	0	0	0	0	0	0	0	0	0	0	0	0	0	0	0	0	0	0	0	0	0	0	0	3.2926	0	0	0
7.0505	0.97007	0	0	3.1018	5.19	0	0	0	0	0	0	0	0	0	0	0	0	0	0	0	0	0	0	0	0	0	0	0	0	0	0	0	4.8013	5.9679	10.771	21.068	13.561	10.313	20.192	13.668	26.839	22.744	18.477	25.87	23.687	17.037	24.6	13.495	16.922
3.3397	2.3525	0	8.2133	0	0	0	15.906	0	7.6806	0	0	3.5269	0.64769	0	0	0	0	0	0	0	0	0	0	0	0	0	0	0	0	0	0	0	0	0	0	0	0	0	0	0	0	0	0	0	0	0	0	0	0
8.794	0.4059	0	6.1295	0	0	0	0	0	13.733	2.1058	8.5383	17.306	20.236	45.189	49.552	42.976	39.834	49.035	55.853	55.708	63.636	62.5	56.527	60.138	62.122	55.616	65.492	75.439	58.483	68.727	58.246	56.219	66.554	66.52	64.417	66.05	59.904	66.226	74.073	84.571	94.579	91.877	87.31	81.931	81.145	108.74	92.914	106.41	109.66
8.7937	0	0	0	0	0	0	0	0	0	0	0	0	0	0	0	0	0	0	0	0	0	0	0	0	0	0	0	0	0	0	0	0	0	0	0	0	0	0	0	0	0	0	0	0	0	0	0	0	0
0	0	2.9334	5.5247	0	0	2.1731	10.154	6.8736	9.9771	8.069	4.5515	0.36521	0	0	0	0	0	0	0	0	0	0	0	0	0	0	6.517	9.5373	8.863	11.397	10.813	2.2054	17.975	14.498	21.113	20.61	28.092	27.328	36	35.724	37.159	40.289	42.467	48.134	37.179	45.449	40.258	44.203	51.654
0.84402	0	2.5651	0	0	0	7.6362	9.6026	9.7376	15.651	9.8996	6.2228	1.3257	4.3888	10.259	10.744	13.232	6.5588	16.716	3.1935	13.294	0	4.8505	11.177	7.4192	15.867	11.698	10.215	4.8152	9.4104	14.334	20.044	18.23	20.643	21.058	19.037	21.886	24.561	27.857	21.001	20.813	29.158	26.736	27.254	28.419	31.641	23.845	32.176	16.712	15.63
0	5.6819	0	6.8171	0	1.6789	0	0	0	0	0	0	0	0	0	0	0	0	0	0	0	0	0	0.62614	0	6.0474	2.1686	15.281	21.816	16.622	26.069	31.324	27.069	29.061	34.876	26.577	44.539	47.727	54.505	72.365	66.223	70.489	88.072	93.135	93.692	95.25	108.53	113.74	119.1	129.85
0	0	0	9.7096	3.1927	2.7072	0	0	0	9.1952	17.464	7.2177	3.2869	2.4052	8.0006	10.875	23.2	12.824	13.372	15.222	12.601	9.2134	14.804	21.076	19.892	16.318	12.915	11.386	16.163	19.647	22.024	26.84	23.316	28.775	28.89	34.008	20.836	27.953	24.068	25.082	24.996	29.184	24.129	20.777	28.642	27.002	24.807	26.537	25.177	20.975
11.308	12.523	0	0	2.1046	0	0	0	0	0	0	0	0	0	0	0	0	0	0	0	0	0	0	0	0	0	0	0	0	0	0	0	0	0	0	0	0	0	0	0	0	0	0	0	0	0	0	0	0	0
28.212	8.2205	0	0	0	0	0	0	0	0	0	0	0	0	0	0	0	0	0	13.701	29.056	39.46	34.644	48.468	55.946	60.036	72.242	81.616	75.567	79.268	86.277	87.114	76.118	104.45	89.678	78.192	57.231	50.438	84.224	91.607	109.05	88.377	100.63	92.368	109.02	116.46	111.26	94.19	147.33	161.8
0	0	0	0	2.2673	1.1284	10.865	5.2978	7.3623	12.649	9.5284	21.899	29.264	30.343	24.521	27.032	33.263	42.047	35.017	44.482	51.35	25.511	41.698	44.202	51.196	46.112	34.996	42.441	32.163	17.363	22.296	30.076	33.839	32.972	33.124	19.545	13.868	24.589	33.352	44.685	41.151	33.59	38.245	34.353	28.994	17.934	23.132	25.864	24.711	24.192
5.2061	0	4.4882	0	0	0	2.8127	0	3.9382	0	0	0	0	0	0	0	0	0	0	0	0	0	3.28	4.8473	2.967	0	0	0	0	0	0	0	0	0	0	0	0	0	0	0	0	0	0	0	0	0	0	0	0	0
6.5248	0.91474	0	0	1.0774	0	6.8655	21.296	45.27	98.989	134.01	198.42	230.83	258.39	308.44	357.04	361.21	406.46	435.46	449.82	475.1	505.51	498.22	498.89	514.71	554.65	566.7	600.29	652.59	686.6	749.84	769.03	818.28	841.91	853.51	885.99	930.1	919.52	938.78	943.76	1011.8	981.99	1008.1	970.92	1018.4	984.71	1019.4	1027.1	1016.3	1065.9
24.707	7.4008	0	0	0	0	0	0	0	0	0	0	0	0	0	0	0	0	0	0	0	0	0	0	0	0	0	2.5455	13.294	23.913	39.851	57.799	98.12	138.08	171.71	192.72	240.2	285.74	320.98	380.66	431.62	468.36	490.97	527.86	560.31	584.87	608.14	649.38	681.65	715.21
3.9734	0	0	0	0.60954	0	9.7598	5.6061	5.7781	2.1122	1.216	7.6605	6.5674	0	10.433	8.228	17.445	15.225	23.127	22.224	40.977	32.443	51.314	51.032	61.745	65.376	76.769	96.623	99.685	109.91	142.48	164.89	176.74	120	116.5	135.57	131.86	167.15	166.23	193.85	177.41	216.53	273.38	205.88	241.21	288.64	254.17	251.64	250.89	258.99
1.9781	0	0	1.788	6.7138	0.16368	0	0	0	1.5116	6.9781	5.7141	5.2781	4.1305	3.8347	0.2699	9.072	4.3631	6.4701	1.913	3.1675	4.8453	5.7998	5.9443	2.2311	0	0	6.5918	0	0	0	0	0	3.3751	0	2.8896	0	4.1031	10.175	26.483	40.424	69.355	102.23	140.21	195.44	223.17	278.44	297.58	333.13	381.24
4.5335	0	0	0.15464	0	7.4988	9.1032	4.2321	22.211	16.859	30.852	25.655	22.167	31.888	34.214	19.084	40.691	26.348	32.444	41.501	40.904	47.912	48.897	34.298	44.821	52.752	46.758	45.737	55.151	44.11	52.789	51.555	56.889	59.938	64.004	65.623	44.406	49.153	63.064	48.333	46.424	57.862	65.847	69.532	54.669	64.245	62.875	51.713	57.526	66.363
9.4845	4.8156	1.1682	0	1.7094	0	0	0	0	5.7198	9.067	21.609	18.3	28.138	33.591	34.587	46.608	43.782	48.35	57.716	67.002	58.943	86.147	62.742	68.383	72.137	66.57	66.19	75.185	71.358	77.913	66.367	84.103	88.262	86.255	71.424	101.64	88.281	86.471	94.741	97.435	99.409	90.767	94.115	95.014	96.793	109.14	101.15	113.59	119.19
8.2547	0	0.63298	0.15469	0	0	1.0082	0	0.52163	1.4897	7.2118	9.306	21.164	36.98	35.251	53.112	65.404	79.156	91.039	107.85	130.02	135.61	164.48	171.98	183.06	195.66	198.93	211.85	222.45	200.58	213.07	215.77	238.28	225.02	214.86	228.65	220.87	227.43	230.7	256.32	246.26	238.94	242.3	242.54	237.61	228.88	231.44	231.36	237.16	237.81
23.64	7.7783	0	0	0	0	0	0	0	0	0	0	0	0	0	0	0	0	0	6.2128	13.991	7.8838	1.8104	0	4.3931	15.751	16.646	22.975	18.344	15.013	30.063	18.223	19.875	29.598	25.384	6.8133	16.034	10.044	12.021	25.24	34.626	35.417	35.78	44.478	47.202	43.565	51.979	51.838	61.721	84.607
0.37093	11.819	0.31785	2.0234	0	1.017	0	0	0	0	0	0	0	0	0	0	0	0	0	0	0	0	0	0	0	0	0	0	0	5.0902	0	0	18.337	23.314	26.221	16.416	25.485	28.604	29.951	30.33	38.172	47.038	31.964	40.546	36.855	41.662	36.688	38.871	39.138	48.403
3.8522	0	0	0	1.0834	0	6.4995	0	0	11.027	18.885	11.079	6.2156	12.788	7.2194	11.383	13.005	12.982	19.655	14.811	12.584	15.841	11.608	11.19	9.7289	9.5965	8.7969	2.0489	12.955	9.18	7.2739	8.9864	12.539	32.373	27.455	42.257	37.049	41.887	42.935	56.873	55.446	54.466	73.637	79.104	70.301	80.064	72.86	74.369	75.784	86.519
0	5.5478	0	0	1.6641	0	3.5334	0	1.383	10.163	6.2529	10.008	4.9202	5.695	7.3278	2.0851	0	0.10965	2.4035	0	7.7697	4.3377	0.095695	1.9156	4.1597	8.3911	0	10.297	10.677	2.1444	10.929	6.1468	16.406	15.073	21.934	17.085	11.584	22.55	23.555	26.368	24.621	22.234	31.086	34.139	22.527	19.748	10.74	21.756	24.428	21.005
0	0	0.77743	0	0	0.97514	9.5532	6.5523	6.3631	20.82	12.188	9.7501	8.8456	3.5251	13.259	27.697	27.006	14.35	14.504	10.066	18.843	16.513	23.338	19.22	15.182	22.28	17.438	13.269	9.1084	10.309	10.76	16.554	8.1829	19.378	14.737	15.639	18.121	23.183	29.385	25.769	24.091	34.067	28.446	31.677	29.897	41.601	43.131	48.378	37.618	53.077
21.028	7.4318	0	0	0	9.8253	0	0	0	2.536	0	1.9343	0	0	2.3259	0	0	0	0	1.1221	0	0	0	0	0	0	0	0	0	0	0	0	0	0	0	0	0	0	0	0	0	0	0	0	0	0	0	0	0	0
3.6083	0	0	0.35116	1.8717	0	3.3878	0	7.1563	8.9159	3.7743	8.75	4.2594	7.2414	10.808	8.993	7.012	9.9044	9.0016	8.225	26.24	17.673	23.372	18.498	26.059	35.526	39.699	45.672	50.965	43.625	63.144	48.181	59.326	72.509	68.168	81.403	68.412	85.937	84.352	81.604	92.217	84.875	86.138	92.637	82.466	77.346	69.448	74.411	71.582	81.518
0	0	0	4.6153	0	5.6788	11.341	5.1847	9.4021	13.452	16.091	19.814	23.632	18.406	23.111	13.4	24.079	31.907	29.078	34.113	41.479	59.471	78.121	86.774	90.759	102.77	108.6	143.85	136.5	153.18	144.87	172.03	178.09	183.09	203.71	211.62	224.93	222.34	232.53	232.61	242.65	243.56	246.07	254.49	281.46	262.38	273.86	275.46	280.77	289.57
18.547	5.4331	1.8894	0	0	0	0	0	0	0	0	0	0	0	0	0	0	0	0	0	0	0	0	0	0	0	0	0	0	0	9.2654	11.534	23.544	34.609	57.559	64.107	65.719	79.197	85.794	91.157	102.26	118.88	144.49	155.11	172.24	188.1	184.5	199.18	198.48	213.29
0	11.914	0.15504	5.0229	0	0	0	0	1.4184	0	0	0	8.767	0	1.6372	0	0	0	0	0	0	2.4507	13.406	0	4.8385	11.139	21.396	17.26	20.977	20.854	26.544	21.022	25.147	18.315	25.818	21.012	16.918	27.985	20.724	28.576	27.029	25.481	27.795	24.296	13.805	14.945	5.9982	0	0	0
21.841	8.5255	0	0	0	0	0	0	0	0	0	0	0	0	0	0	0	0	0	0	0	0	0	0	0	0	0	0	0	0	0	0	0	0	0	0	0	0	0	0	0	0	0	0	0	0	0	0	0	0
16.998	4.6442	0	0.27	0	0	0	0	0	0	0	0	0	0	0	0	0	0	0	0	0	0	0	0	0	0	0	0	0	0	0	0	0	0	0	0	0	0	0	0	0	0	0	5.3362	0	0	0	0	0	0
0	0	0	0.49265	1.259	11.208	12.847	28.515	12.106	16.671	14.481	18.383	24.458	25.051	23.215	36.574	37.934	44.935	62.531	52.681	73.541	61.2	51.317	63.044	64.868	37.047	61.68	62.136	67.506	60.514	62.648	79.167	63.02	87.66	80.322	89.725	80.992	81.972	88.096	85.595	91.466	103.7	96.883	93.942	105.72	82.456	90.352	89.541	93.987	105.39
3.9977	0	0	0	0.80843	0.77922	1.7902	1.5896	3.1246	1.3492	0	0	3.4149	0	0	6.6998	0	0	0.81591	6.9364	0.8153	0	0.71712	0	4.5241	0	0.20029	0	0	0	0	0	0	3.1211	4.2783	1.9434	4.0709	3.2082	9.309	0	0	0	0	12.659	4.763	13.653	7.8911	6.945	0	3.4412
0	13.231	0	4.959	2.0386	0	0	7.3575	0	4.2778	14.704	3.7025	5.0605	22.051	18.239	27.744	33.577	36.513	49.539	62.444	74.667	85.205	84.812	98.807	92.207	117.12	122.77	133.9	147.71	158.66	148.66	171.4	170.03	197.16	194.63	197.66	211.64	197.17	148.37	174.96	194.51	200.44	214.15	217.32	186.29	206.58	231.51	213.48	173.46	183.17
0	7.4388	5.247	2.3581	0	0	0	0	0	0	0	0	0	0	0	0	0	0	0	0	0	0	0	0	0	0	0	0	0	0	0	0	0	0	0	0	0	0	0	0	0	0	0	0	0	0	0	0	0	0
7.385	0	0	1.6438	7.0064	0	0	0	0	0	0	0	0	0	0	0	0	0	0	0	0	0	0	0.77117	0	0	0	0.00065283	10.44	0	0	0	0	16.316	10.661	9.8994	11.162	12.272	19.695	36.255	35.157	38.583	37.07	38.241	45.283	54.872	61.419	48.657	63.44	53.648
24.464	12.437	0	0	0	0	0	0	0	0	0	0	0	0	0	0	0	0	0	0	0	0	0	0	0	0	0	0	0	0	0	0	0	0	0	0	0	0	0	0	0	0	0	0	0	0	0	0	0	0
0	0	1.9394	7.6505	0	0	3.47	19.066	36.526	59.899	119.16	157.63	205.5	269.81	333.19	372.13	532.16	604.97	678.7	758.49	849.66	849.27	834.28	990.92	1056.1	1070.2	1092.3	1068.3	1055.3	1115.4	1213.8	1262.1	1255.7	1191.9	1448.7	1222.3	1301.1	1339.6	1371.6	1389.7	1372.3	1375.3	1399	1402.4	1389	1416.8	1410.6	1430.6	1431.7	1470.5
25.718	6.8257	0	0	4.4924	0	0	0	0	0	0	0	0	0	0	0	0	0	0	0	0	0	0	0	0	0	0	0	0	0	0	0	0	0.98192	8.4935	14.929	24.015	27.349	40.949	45.058	49.387	78.215	84.147	109.25	120.83	126.09	143.02	155.72	184.03	205.56
2.3778	1.416	0	0	6.2182	0	0	0	4.986	1.9118	1.0927	4.5932	0.15643	0	0.68614	0	0	0	0	0	0	0	0	0	0	0	0	0	0	0	4.8065	5.1118	21.908	27.368	31.834	40.355	36.739	28.979	30.268	29.108	63.437	61.94	39.091	48.271	61.061	37.038	26.381	50.183	57.778	45.387
0	0	0	12.146	4.9157	6.5403	3.9692	22.931	2.9676	12.373	12.376	14.77	6.538	12.175	10.099	11.321	7.5158	4.9962	9.026	0	0	0	0	0	0	0	0	0	0	0	0	0	0	0	0	0	1.7539	0	0	5.3674	12.054	14.304	6.4554	16.904	23.287	10.25	11.089	13.543	3.526	5.9255
20.159	6.5831	0	0	1.5701	0	0	0	2.7774	18.75	9.094	0	0	0	2.4508	0	0	0	0	0	0	0	0	0	0	0	0	0	0	0	0	0	0	0	0	0	0	0	0	0	0	0	0	0	0	0	0	0	0	0
0	0.66117	0	10.187	7.3738	0	0	0	0	0	0	0	0	0	0	0	0	0	0	0	0	0	0	0	0	0	0	0	0	0	0	0	0	0	0	0	0	0	0	0	0	0	0	0	0	0	0	0	0	0
8.2751	5.1606	0	0	0	0	7.418	9.6121	5.7108	2.4534	0	9.7857	5.9119	0.028718	4.2304	14.982	11.443	17.375	18.925	21.493	27.577	26.755	31.611	33.513	40.369	83.192	122.52	197.08	252.58	316.86	394.46	429.58	522.98	564.93	683.35	749.97	856.15	926.68	1022.6	1042.3	1093.5	1089.9	1109.8	1141.9	1193.5	1216.2	1229.2	1276.6	1275.5	1353.4
0.19812	2.9788	0	6.5035	0	0	0.87503	9.3465	0.91601	5.7315	2.6816	2.1687	0	3.4339	0	0.39291	0	0	7.3322	6.2031	15.51	18.073	35.856	48.392	66.48	91.225	113.82	128.8	132.05	148.04	154.72	180.02	171.39	192.63	187.04	211.54	219.48	221.41	235.44	246.95	270.99	284.89	287.76	298.58	302.59	276.56	294.64	291.52	303.5	305.69
24.627	6.421	0	2.6911	0	0	0	0	0	0	0	0	0	0	0	0	0	0	0	0	0	0	0	0	0	0	0	0	0	0	0	0	0	0	0	0	0	0	0	0	0	0	0	0	0	0	0	0	0	0
5.2886	5.2655	0	0	2.4295	0	0	1.3851	0	0	0.018432	0	0	5.4644	12.78	12.284	10.375	9.9916	4.5664	7.4923	2.895	7.0531	7.3504	0	0	11.963	23.034	57.898	138.7	226.65	296.75	369.84	442.72	522.38	625.04	679.73	754.92	826.78	886.47	996.04	992.74	1074.9	1085.5	1136.9	1188.8	1205.2	1243.4	1251.9	1241	1255.4
0	0	0	0	0	8.9572	1.222	5.6133	9.5739	19.306	38.371	72.596	91.521	103.98	132.95	153.48	151.55	175.84	188.22	155.69	216.94	219.15	238.65	233.07	241.65	239.01	228.52	233.68	233.82	232.26	234.73	229.22	237.98	222.11	231.21	233.69	241.36	231.55	235.4	240.23	248.73	232.04	247.64	235.98	230.18	217.64	216.34	216.12	204.7	209.01
4.4456	2.3844	0	0	1.4749	0	0	0	5.2128	11.269	13.368	16.638	31.435	37.147	54.299	66.54	73.33	69.846	83.405	84.69	97.078	98.138	110.05	109.91	108.31	116.67	120.47	122.4	148.18	139.11	139.97	134.32	139.74	135.54	133.45	122.36	125.67	119.39	140.46	151.85	176.79	202.35	243.04	269.36	317.88	334.91	344.71	336.24	379.28	419.53
21.324	9.4259	0	0	0	0	0	0	3.5273	17.271	38.202	71.613	109.22	132.79	152.66	208.57	252.01	284.97	317.21	360.38	387.26	408.1	424.68	451.31	486.65	496.41	498.7	497.76	517.46	513.47	557.57	544.77	537.08	472.9	554.82	539.07	549.2	522.47	545.51	541.23	529.17	534.55	534.54	527.08	541.82	531.06	539	527.46	536.14	533.45
4.9815	4.4201	0	1.6145	0	0	0	0	0	0	0	0	0	0	0	1.889	0.047229	2.905	2.1654	7.559	10.574	17.136	21.795	24.296	20.012	36.212	34.222	40.146	53.573	55.593	65.311	66.734	84.015	74.895	77.013	85.018	101.04	100.41	113.93	151.69	180.05	194.33	213.87	251.15	293.31	341.26	374.95	395.73	407.33	426.37
2.2868	8.4722	0.3233	0	0	0	0	0.70823	2.1047	8.9309	1.3053	8.449	1.8638	5.1696	5.7	0	0	2.2013	0	0	6.8024	1.286	0.90316	0.53065	2.2488	7.9024	12.329	17.023	16.925	14.313	26.484	20.086	32.214	35.929	37.231	42.306	30.031	46.298	50.281	55.444	60.042	52.115	61.798	68.176	62.489	63.417	49.647	52.813	54.601	53.098
3.6224	0	0	0	0	1.0481	10.268	0	0.81311	0	4.2351	3.9691	14.78	35.679	75.681	130.89	196.55	252.67	334.41	415.24	501.95	596.11	680.86	790.21	844.24	922.79	1031.1	1085.7	1130.8	1207.9	1243.4	1305.6	1411.6	1477.4	1577.1	1507.4	1619.3	1821.9	1908.9	1874.6	1935.7	2014.9	2137.3	2171.2	2160.9	2123.2	2194.4	2391.8	2350.8	2348.4
5.8327	1.639	0	0	1.9869	0	0.094975	1.6437	0	3.3865	0	0	5.2193	3.7303	9.2899	0.026457	0.89875	2.5101	12.365	3.1771	6.588	5.3295	7.7015	0	4.9445	3.0976	9.2693	4.6039	6.398	2.8477	0	0	1.0319	0	2.4447	5.6555	0	0	0	0	0	0	0	0	0	0	0	0	0	0
0	0	0.62307	0	1.3837	4.7736	10.145	9.024	4.8908	13.421	8.4599	6.1279	11.781	5.4206	6.7727	9.3569	10.055	13.238	6.3786	10.862	13.714	25.853	28.068	50.875	69.434	86.185	88.85	116.48	128.67	133.78	158.81	165.37	196.5	210.1	245.78	248.81	272.74	293.81	320.15	347.68	362.29	404.7	413.71	472.19	487.5	520.56	540.22	575.97	610.95	652.72
0	2.319	0	0	0.46231	6.2273	1.7254	10.422	10.905	6.9791	8.1373	6.97	3.7636	0	0.73075	4.0986	6.6948	2.9315	0.80543	0	6.214	2.5601	3.3013	7.9008	0.32049	7.3565	12.452	8.0443	18.566	17.902	22.844	17.154	17.494	26.961	25.976	22.757	31.244	43.083	40.504	47.032	39.798	54.732	52.557	42.279	53.586	46.997	42.957	39.109	42.628	44.742
17.617	0	0	4.4974	0	0	0	0	0	3.105	0	0	0	0	0	0	0	0	0	0	0	0	0	0	0	0	0	0	0	0	0	0	0	0	8.1536	0	3.9743	0	0.29359	0	3.2185	5.1508	11.046	17.454	21.533	12.604	15.279	16.585	10.955	11.818
0	7.5233	2.8005	5.9884	0.17254	0	0	4.2132	0	2.4683	0.70676	0	0	0	0	0.98077	0	0	0	0	0	0	0	0	0	0	0	3.328	10.463	11.437	10.544	13.541	9.8068	16.244	11.869	15.874	14.644	12.31	14.63	21.341	28.977	14.944	19.46	25.531	36.665	18.207	22.945	21.789	17.341	22.66
5.4192	3.6557	0	2.9559	0	1.8938	0	0	0	0	0	0	0	0	0	0	0	0	0	0	0	0	0	0	0	0	0	0	0	0	0	0	0	0	0	0	0	0	0	0	0	0	0	0	0	0	0	0	0	0
1.5505	0	0	0	0	1.9638	8.7254	0	4.204	4.8677	4.1961	1.2651	0	0	1.1801	0	0	0	0	0	0	0	0	0	0	0	0	0	0	0	0	0	0	0	0	0	0	0	0	0	0	0	0	0	0	0	0	0	0	0
0	11.611	0	0	0	0	0	1.555	8.6642	7.5741	15.303	19.231	12.306	17.534	21.657	21.899	20.003	19.001	20.101	24.516	28.495	25.571	22.499	29.28	28.919	24.566	32.202	33.834	34.616	29.367	39.213	31.895	47.998	49.847	48.309	48.148	44.505	52.983	55.759	59.035	57.384	54.72	55.388	64.535	58.645	53.691	44.665	55.376	51.842	58.557
4.3321	1.5655	0	2.3222	0	1.864	0	0	0	15.61	11.674	2.1087	0	5.2688	8.6958	9.2106	8.5842	0.50416	5.0178	1.8336	9.3276	12.153	6.1493	8.2322	4.125	20.737	16.543	24.474	43.229	42.225	54.143	57.619	72.223	77.474	88.493	97.101	99.532	109.12	110.35	118.47	129.22	127	129.95	137.95	129.23	137.23	116.33	132.65	133.28	135.4
0.56641	0	0	2.2877	0	1.2253	17.391	0	0	0	0	0	0	0	0	0	0	0	0	0	0	0	0	0	0	0	0	0	0	0	0	0	0	0	0	0	0	0	0	0	0	0	0	0	0	0	0	0	0	0
1.5417	1.2905	0.68329	0	2.2171	0	2.019	0	5.8978	7.1055	4.8561	7.7153	3.9129	7.6865	5.0439	3.3892	4.3871	0.49013	0	0	4.774	0	0	0	0	0	0	0	0.94171	0	1.3766	0	3.9511	0	5.9484	0	0	1.5417	0	5.318	5.4008	0	3.1601	2.4529	0	0	0	0	0	0
0.63407	0	0	0	11.027	3.2244	10.256	0	0	0	0.87712	0	0	0	0	0	2.677	0	6.6407	9.0418	1.3044	0	2.6795	1.2436	5.5825	4.9163	6.7269	5.314	6.3124	17.556	17.909	29.58	42.281	36.693	48.342	58.304	50.657	70.67	88.702	110.75	138.53	163.2	205.9	239.91	277.3	312.31	354.17	388.45	399.13	415.88
0.18667	0.73638	0	0	4.4367	1.3042	0	2.494	4.9687	4.2729	0	0	0	0	0	0	0	0	0	0	0	0	0	0	0	0	0	0	0	0	0	0	0	0	0	0	0	0	0	0	0	0	0	0	0	0	0	0	0	0
0	0	0	8.2345	0.54806	0	4.1348	12.073	5.6358	8.9336	13.179	10.704	9.3874	14.06	9.6155	14.302	15.078	9.0835	13.953	0	14.334	10.033	13.674	11.7	12.242	11.384	19.124	19.44	19.446	22.215	25.52	28.394	22.77	37.578	32.745	40.943	33.964	38.295	48.581	47.75	58.476	57.657	60.301	59.659	70.826	55.552	52.394	64.669	63.561	64.25
0	6.1686	0	0	2.7036	0	16.257	42.192	68.009	122.67	148.66	197.85	272.97	284.71	352.66	416.75	484.29	535.4	621.52	631.6	672.45	698.03	719.49	760.87	817.75	836.6	842.36	861.29	862.51	861.08	843.3	867.84	937.89	909.78	957.28	907.48	868.26	873.92	889.82	905.43	901.51	932.93	940.72	976.26	982.94	993.98	1024.4	1026.7	1013.6	1019.5
9.2782	12.786	2.3742	0	0	0	0	5.8974	7.9622	27.572	59.049	103.07	146.3	198.39	256.55	305.2	361.17	364.3	395.37	425	465.91	502.93	526.83	515.99	546.51	552.88	570.83	589.53	510.86	597.74	598.4	594.25	629.2	609.91	563.49	625.62	622.53	641.68	648.63	632.37	619.29	631.22	624.1	639.71	623.98	624.21	619.64	611.52	604.88	613.99
0	2.0596	0	0	0	4.238	2.6733	5.7955	2.7725	0.69165	1.8602	6.2221	9.5114	17.153	27.337	27.505	22.184	25.101	21.794	30.899	22.537	27.808	33.82	27.969	29.46	35.051	36.025	34.91	38.719	39.273	44.343	53.479	50.335	45.165	42.635	54.639	57.186	50.025	49.177	42.965	54.175	50.19	41.252	54.888	52.644	56.329	51.681	52.16	57.103	50.872
6.7408	10.385	0.89606	1.6752	0	0	0	0	0	0	0	0	0	0	0	0	0	0	0	0	0	0	5.2404	12.886	25.879	30.114	44.016	54.402	52.467	70.466	64.732	66.97	82.288	77.496	66.711	73.983	69.453	63.711	62.042	55.353	58.617	60.645	43.862	50.201	49.505	45.514	49.425	45.719	38.269	44.641
5.3248	1.4108	0	4.3783	6.153	0	0	0	0	9.2069	8.042	9.6619	8.0681	13.483	19.621	23.793	24.756	31.299	37.058	29.623	42.795	42.559	47.152	39.43	36.88	40.463	36.947	42.553	40.044	37.481	40.155	39.199	45.314	44.925	42.009	46.351	35.467	46.931	46.292	48.082	55.702	56.657	53.192	65.979	36.811	52.011	42.033	41.939	50.618	48.248
4.1505	0	0	0	2.7312	1.8037	3.0741	0	3.5008	10.644	1.1771	0	0	0	12.842	5.6944	15.078	2.2505	8.5563	13.089	17.711	18.722	27.507	23.713	23.788	19.355	26.399	19.875	36.619	26.509	32.582	28.775	28.445	29.369	33.454	19.296	20.467	15.463	17.786	15.832	15.024	26.314	12.923	14.462	11.407	8.5841	18.124	9.9289	17.86	17.41
0	0.046296	0	3.2102	0	3.802	2.7882	6.68	14.387	24.566	39.124	67.899	82.164	89.208	123.29	142.13	177.45	203.6	213.5	252.98	275.72	290.53	324.01	362.17	399.18	441.47	458.94	492.86	512.27	504.96	538.71	506.94	554.48	556.31	557.21	556.92	582.2	562.66	594.41	628.55	602.53	601.21	580.27	600.38	635.02	617.23	638.5	642.68	653.05	630.72
10.608	7.6176	1.6767	0	0	0	0	0	0	0	0	0	0	0	0	0	0	0	0	0	0	0	0	0	0	0	8.2553	2.2734	3.1535	4.9157	7.1381	0	0	0	0	10.367	2.013	14.209	7.2305	5.0842	13.434	9.5897	26.639	27.29	30.45	34.035	46.247	40.301	35.437	40.645
11.284	2.838	6.853	0	0	0	0	0	0.46163	0	0	0	0	0	4.7788	1.758	0.74017	0	2.4856	0.87001	4.2483	0.31146	21.332	11.558	6.1173	8.402	14.632	4.3693	10.521	12.233	17.011	2.0409	6.9383	11.356	20.721	9.1373	5.1647	4.9438	1.4075	13.07	5.9898	7.0972	0	1.9665	0	0	0	0	0	0
2.9576	1.8382	0	2.7883	1.7305	0	0	2.8903	0	0	0	0	0	0	0	0	0	0	0	0	0	0	0	0	0	0	0	0	0	0	0	0	0	0	0	0	0	0	0	0	0	0	0	0	0	0	0	0	0	0
14.687	6.3125	0	0	0	0	0.67297	0	7.0794	0	10.783	12.436	16.379	19.344	49.801	39.848	50.508	53.82	50.906	66.252	81.834	80.674	77.25	89.163	95.631	107.53	107.86	124.34	107.09	132.52	139.22	136.84	145.03	128.8	132.13	140.25	134.19	122.78	96.708	126.43	110.58	123.91	119.75	128.8	119.7	124.47	123.97	93.648	91.85	113.18
9.5317	0.96159	0	0	0.18161	0.31367	0	1.8674	1.2836	4.7438	5.8175	6.3542	1.7478	7.1817	12.165	11.836	9.322	13.462	20.213	19.21	15.562	10.829	10.137	16.53	24.785	12.95	25.794	11.386	18.093	17.637	17.346	10.73	19.102	23.478	31.822	22.691	36.446	31.475	37.649	37.97	34.055	41.85	52.576	59.161	60.995	64.157	63.665	68.729	62.201	74.184
9.8117	3.511	0	0	4.5087	1.0184	3.9317	0	0	0	0	0	1.2831	2.5296	4.3106	0	0	0	0	9.2511	3.2433	1.1845	0	1.7753	1.9542	10.188	16.312	32.665	27.797	47.486	45.903	65.1	69.777	59.992	67.545	51.111	23.808	18.584	7.4277	21.76	18.683	15.312	17.675	27.949	9.9155	25.522	29.767	26.682	10.565	13.9
26.482	14.774	0	0	0	0	0	0	0	0	0	0	0	0	0	0	0	0	0	0	0	0	0	0	0	0	0	6.5192	5.9044	18.145	12.371	15.363	6.7525	5.1984	9.0018	13.577	4.0824	16.773	21.435	46.292	52.865	72.948	92.739	97.669	125.18	157.6	171.97	175.75	182.19	200.92
0	0	0	6.3697	7.9738	14.138	16.321	23.067	24.414	28.586	38.476	36.053	29.477	29.685	36.313	54.855	50.739	28.604	17.125	22.398	31.574	48.723	37.657	14.039	10.631	9.4084	12.246	47.075	20.477	6.5898	2.2815	4.6016	11.397	33.137	33.773	40.492	6.9183	24.708	30.619	18.874	35.025	37.061	35.046	41.609	37.952	41.014	40.431	39.879	45.559	51.85
8.6351	2.0554	0	0	5.5616	0	0	0	2.9079	3.7709	0.8062	1.3104	0	0	0	0	0	0	0	0	4.1843	0	0	0	0	0	0	0	0	0	1.999	0	0	0	0	2.6963	0	1.7514	0	0.764	10.539	7.5448	7.8553	11.706	6.6046	0	0	2.1722	7.1288	8.9749
2.3616	0.98654	0	0	0	0.16193	1.4723	2.9383	12.568	28.485	32.864	48.619	71.726	98.783	116.81	140.29	150.68	158.53	193.2	206.16	223.49	237.14	246.67	256.84	265.43	264.45	273.33	282.8	311.4	295.33	310.01	308.36	307.35	327.59	322.76	327.11	338.31	321.1	339.92	334.82	344.74	343.02	318.71	316.7	318.06	308.1	339.44	319.42	336.71	340.03
0	0.012999	0	0	2.6655	5.2782	9.4185	6.5539	0	1.9082	0.59678	0	0	0	0	0	0	0	0	0	0	0	0	1.8366	3.4682	20.226	19.098	35.367	28.963	39.256	42.091	35.076	42.252	46.14	50.11	59.218	59.76	56.61	68.952	64.566	68.729	85.404	79.296	97.707	95.358	100.16	117.02	123.07	113.72	136.08
5.1193	16.515	0	0	0	0	0	1.1431	8.1941	0	17.888	12.753	20.235	14.416	19.9	22.174	33.848	35.63	44.278	59.198	75.329	61.919	66.536	70.206	85.891	76.104	65.169	68.241	78.629	57.125	68.999	64.4	83.142	53.344	53.498	48.95	40.581	50.076	51.37	42.716	44.897	41.091	36.669	45.749	33.014	33.827	17.999	29.795	20.652	23.359
0	0	0	0	7.2291	2.0644	22.107	15.118	32.333	36.988	47.45	52.501	53.42	57.835	63.221	63.962	61.386	60.538	62.537	55.517	63.953	60.314	69.528	69.076	69.756	64.808	77.227	82.043	72.384	67.276	75.346	78.817	73.876	80.359	82.579	85.391	84.804	84.691	98.514	88.105	100.11	96.937	92.538	100.27	90.347	84.518	79.801	76.429	85.51	85.548
0	0	3.736	4.2745	0.19814	0	0.46544	11.229	7.7287	12.831	13.799	10.135	10.515	24.309	30.344	56.09	61.706	91.836	121.84	141.31	161.03	175.72	211.8	231.76	232.76	277.11	312.18	318.22	332.87	358.42	348.19	369.71	395.89	400.81	368.56	399.41	372.58	396.04	397.71	398.68	430.66	423.89	417.07	424.39	430.87	412.58	416.92	404.88	415.05	414.66
6.8787	4.3016	6.3098	9.266	0.60742	0	0	0	0.52255	0	0	0	0	0	0	0	0	0	0	0	0	0	0	0	0	0	0	0	0	0	0	0	0	0	0	0	0	0	0	0	0	0	0	0	0	0	0	0	0	0
0	4.3954	0.3021	2.057	7.1856	10.785	0	0	0	0	10.658	26.938	46.224	56.607	76.866	92.996	73.495	142.23	217.37	240.19	260.97	315.5	345.13	347.92	401.1	440.97	489.91	522.85	544.5	576.52	608.33	647.21	704.42	714.24	665.81	726.27	766.33	798.74	813.27	801.96	820.88	819.79	849.02	848.73	859	858.88	857.75	848.31	824.06	836.98
0	0	0	0	4.9504	0	11.106	1.4584	15.141	17.35	18.087	18.104	12.094	13.969	12.679	14.229	17.037	11.251	12.866	10.092	20.062	13.481	17.678	15.555	14.56	13.46	23.109	20.286	25.41	8.9279	24.512	21.52	29.581	28.059	30.631	42.947	24.751	46.794	46.3	47.452	63.92	60.514	75.936	78.02	64.849	70.135	66.057	89.962	88.794	91.707
0	0	0	0	2.3968	4.0282	13.504	1.1824	0	0	0	0	7.9905	1.0796	0	2.3151	1.7887	3.4916	20.428	10.665	15.159	14.144	17.036	26.777	12.439	17.895	18.505	22.03	20.744	25.319	22.352	13.316	29.685	40.21	34.449	42.474	37.104	39.739	46.833	49.676	50.293	42.279	55.284	68.007	68.499	73.695	63.992	73.323	73.471	69.029
11.613	0	0	0	0	0.70094	5.6175	0	0	0	0	0	0	0	0	0	0	0	1.5139	0	2.2427	0	10.856	6.3604	0.61597	0	0	0	2.6853	0	0	4.371	13.611	20.115	28.206	26.561	31.678	34.732	34.363	57.792	58.321	52.18	64.677	57.39	62.519	60.595	60.563	61.396	65.366	61.101
0	1.5038	1.1325	3.8473	0	0	7.2841	13.302	21.546	27.543	26.85	41.396	43.7	65.828	55.812	78.871	72.362	89.62	106.36	85.509	98.76	87.754	85.921	97.279	86.864	82.137	85.86	88.513	76.066	88.895	87.837	97.76	76.182	90.3	68.135	81.93	72.417	55.311	57.851	63.243	76.808	62.857	60.645	71.6	71.252	60.92	63.493	63.749	61.931	62.523
1.4615	0	0	1.7474	0.96209	2.7785	0	12.137	6.2082	18.93	34.834	40.928	34.46	21.198	36.002	30.362	34.989	55.126	52.381	52.45	56.108	59.896	77.257	61.628	66.483	55.97	58.091	67.673	64.092	70.15	61.984	75.065	77.357	92.393	96.336	97.628	107.67	113.93	128.54	129.23	141.16	160.11	160.73	183.63	182.36	191.06	206.44	201.89	208.75	232.91
1.2098	8.9332	0.35559	0.4644	0	0	0	0	0	1.9075	2.306	8.2386	1.377	0	10.306	0	0	0	0	0	0	0	0	0	0	0	0	0	0	0	0	0	0	0	0	0	0	0	0	0	0	0	0	0	0	0	0	0	0	0
1.3981	0	0	0.97615	0	1.3793	2.6689	2.9427	3.2645	7.4843	15.1	11.363	8.4329	4.2918	14.405	4.8192	10.864	9.5229	8.0855	8.2979	5.7332	8.6235	12.199	11.999	10.31	8.5734	11.839	16.181	15.631	21.398	22.757	37.687	42.234	48.936	50.619	62.684	53.855	61.442	64.712	66.173	78	81.326	80.337	85.197	84.664	95.214	91.897	99.134	91.371	101.77
0	2.3425	0	5.5218	0	0	7.3185	17.182	0	12.908	6.871	0	1.7721	7.0075	0	0	2.4361	0	9.3898	0	18.464	15.17	50.178	51.589	69.139	90.896	122.31	143.88	169.18	188.56	226.34	240.78	250.18	283.19	320.52	338.58	333.7	334.78	325.95	347.36	430.65	465.48	504.1	514.84	585.25	548.7	616.85	659.62	703.05	718.55
0	3.5997	0	5.4709	0	0	0	6.6225	0	3.8854	5.0528	0	0	1.3134	0	0	0	0	0	0	0	0	0	0	0	0	0	2.3884	12.526	15.079	12.768	23.961	30.587	48.248	55.377	65.867	63.701	68.171	79.744	87.02	95.702	98.061	111.09	111.29	126.95	106.48	125.99	124.64	137.13	141.03
0	0	0	6.7568	1.5256	0	8.8671	16.763	26.501	30.388	34.838	42.592	42.248	58.947	49.176	60.877	56.567	59.203	67.507	67.909	82.954	82.223	81.2	82.522	82.756	93.421	84.688	92.839	90.225	88.739	83.758	78.952	87.071	92.121	81.517	78.98	78.66	108.72	79.388	92.974	124.34	104.63	117.03	122.54	133.46	122.4	100.02	101.84	132.69	110.81
0	21.212	0	6.1166	0	0	0	1.3166	0	0	0	0	0	0	0	0	0	0	0	0	0	0	0	0	0	0	0	0	0	0	0	0	0	0	0	0	0	0	0	2.3534	12.041	15.248	25.596	29.501	47.854	38.104	51.95	54.339	51.058	69.329
0	1.871	0	0	4.9763	0	6.2248	6.1285	0	0.23217	3.464	3.0326	0	0	0	1.996	6.2605	22.314	24.526	31.004	41.044	50.351	47.273	62.071	51.179	59.421	59.421	77.952	70.945	69.297	69.169	71.182	68.359	64.839	73.347	61.614	66.785	64.684	74.563	64.167	73.473	62.783	57.796	50.383	51.008	44.146	44.333	49.722	44.381	54.058
0	7.7962	2.0048	0.43416	0	0.28037	0	3.441	0	2.6418	7.4145	0	0	0	0	0	0	0	0	0	0	0	0	0	0	0	0	0	0	0	0	0	0	0	0	0	0	0	0	0	0	0	0	0	0	0	0	0	0	0
0	1.1949	0	12.504	0	0	0.41219	12.058	0.58291	8.5791	14.012	16.872	8.9488	19.181	9.2644	20.071	13.527	15.288	31.778	18.579	19.997	15.407	19.629	14.159	5.064	3.6367	5.6837	1.2698	10.225	3.8285	0	0	0	0	0	0	0	0	0	0	0	0	0	0	0	0	0	0	0	0
19.056	0.42031	0	0	0	0	6.1091	0	3.4494	13.19	15.535	25.784	37.993	61.065	76.393	106.98	154.81	183.05	237.42	271.95	293.76	344.22	387.98	443.46	496	566.95	629.02	674.57	750.01	797.86	836.01	886.77	971.47	1030.2	1078.4	1060.9	1078.4	1081	1114.1	1075.4	969.93	1079.4	1158.7	1045.2	1185.4	1154.4	1164	1176.5	1172.8	1140.3
5.4022	0	0	2.5202	1.1385	0	2.093	0	0	0	0	0	0	0	0	0	0	0	0	0	0	0	0	0	0	0	0	0	0	0	0	0	0	0	0	0	0	0	0	0	0.84512	2.5718	6.2967	14.424	3.5882	14.539	3.7475	22.577	31.44	28.828
0	0	0	4.1353	6.3591	4.8811	10.371	19.629	26.136	24.475	19.948	7.827	15.826	6.2805	14.084	9.6038	0	16.12	14.865	2.5368	20.258	22.781	25.778	19.697	22.003	40.802	44.442	43.79	67.399	29.154	47.928	43.263	43.83	29.584	62.687	43.337	44.126	50.335	46.02	37.012	35.803	33.064	52.254	49.173	44.841	42.171	20.519	6.7981	5.23	16.825
4.6848	0.64843	0	0	0	0	5.4545	4.4755	13.871	11.956	3.771	5.5257	2.4722	0	0	5.0401	15.024	6.853	17.526	11.967	13.86	19.03	16.11	16.727	20.021	23.868	19.032	13.946	1.9036	0	0	0.0085683	4.9944	0.81461	0	0	0	3.8955	0	2.8277	0	1.2621	0	2.5522	0	7.2359	1.9364	0.64297	0	0
5.5607	8.6899	1.2419	0.44265	0	0.73968	0	1.6372	0	0	0	0	0	0	3.4468	0.38908	0	0	0	0	0.39714	5.5739	11.636	10.558	31.053	48.966	54.71	49.173	64.101	72.949	76.417	107.09	108.35	114.34	120.24	121.28	119.39	136.61	136.45	144.2	148.41	169.08	168.14	187.15	183.06	200.32	200.5	196.83	199.22	201.46
0.04677	0	0	4.2101	0	0	10.767	3.6519	11.93	19.053	15.744	1.3167	1.9355	2.5756	3.4557	7.7149	5.0928	4.2671	9.5739	0	1.9107	0	8.3689	11.35	12.693	11.999	12.715	10.75	6.3856	10.486	8.8935	10.355	9.2853	17.972	14.453	7.1042	9.8346	18.752	19.529	13.207	14.903	26.92	18.683	26.733	22.927	40.915	40.017	40.254	41.31	46.598
3.6573	0	1.1998	4.3687	0	0	1.2164	1.4315	0	0	0	0	0	0	0	0	0	0	0	0	0	0	0	0	0	0	0	0	0	4.6767	9.4616	32.865	84.52	153.63	257.35	338.51	449.38	523.2	636.45	734.66	838.22	910.1	985.07	1069	1122.6	1133.1	1199.2	1195	1249.2	1311.5
1.9122	8.1611	0	0	0	0	7.2939	7.0685	1.08	12.534	7.5647	11.688	10.725	37.734	58.474	90.332	115.23	139.66	178.05	217.86	238.65	252.49	275.26	292.13	304.41	302.59	307.52	332.53	352.6	355.52	365.86	355.31	401.92	409.73	452.97	478.63	528.71	550.64	617.12	635.56	703.61	738.34	801.11	819.06	882.94	907.25	957.75	969.85	999.49	1031.5
3.2175	3.1109	0	0.83486	0	0	0	0	0	0	0	0	0	9.3134	22.612	62.173	101.64	131.93	178.57	239.96	282.11	330.95	335.61	387.86	400.32	458.13	473	507.25	498.57	513.38	555	528.18	573.57	536.68	580.67	547.44	568.51	595.74	633.73	707.68	800.72	849.74	957.41	1075.3	1141.7	1235.8	1329.6	1412.9	1425.1	1447.9
0	0	0	0	1.6044	5.02	0	0	0	0	0	0	0	0	0	0	0	0	0	0	0	0	0	0	0	0	0	0	0	0	0	0	0	0	0	0	0	0	0	0	0	0	0	0	0	0	0	0	0	0
0	0	0	5.0345	0	4.061	0.65014	2.2603	0	4.4684	5.0265	6.147	3.1583	0.83614	6.6986	0	0	0	0	4.8408	0	0	0	0	0	0	11.279	35.582	64.345	101.01	124.85	174.29	217.94	257.55	294.62	336.48	381.66	422.39	446.11	481.77	506.19	551.36	610.05	625.73	655.22	663.76	670.08	670.06	706.3	753.02
0	0	0	0	10.974	11.858	14.439	29.301	21.721	26.017	26.077	24.806	26.333	22.155	24.049	15.703	0	34.555	22.737	29.894	27.609	33.211	31.201	26.15	28.427	35.947	23.426	42.459	35.405	38.869	40.326	33.725	33.773	38.239	45.122	37.281	39.461	40.083	37.596	29.963	39.582	45.752	49.217	43.187	38.075	36.194	40.503	28.48	37.694	39.13
7.9199	8.7144	0	5.4012	0	3.2468	0	0	0	0	0	0	0	0	0	0	0	0	0	0	0	0	0	0	0	0	0	0	0	0	0	0	0	0	0	0	0	0	0	0	0	0	0	0	0	0	0	0	0	0
0	5.4534	0	0	0.46579	0.81302	4.827	12.317	12.895	30.908	46.631	64.515	81.623	90.063	105	134.73	163.24	172.52	170.67	213.38	207.02	222.64	244.31	246.38	243.94	253.71	253.52	271.78	254.8	283.43	278.79	278.87	282.93	288.49	276.8	297.44	292.93	300.23	302.04	299.48	311.52	308.44	288.95	297.68	299.82	296.82	297.28	296.6	290.92	296.39
18.301	0	0	3.4719	0	0	0	0	0	0.18547	3.0613	0	0	0	0	0	0	0	0	0	0	0	0	0	0	0	0	0	0	0	0	0	0	0	0	0	0	0	0	0	0	0	6.5205	10.784	24.723	7.7148	12.929	23.796	10.287	10.436
9.8032	0	3.6028	0	0.012436	2.411	0	0	0	0	0	0	0.61797	0	0	0	0	0	0	0	0	0	7.5441	6.6219	9.9135	6.0377	0	0	0.85767	0	0	13.007	26.461	31.948	38.167	23.717	28.069	23.283	34.474	55.602	32.913	23.834	23.37	17.555	18.828	15.607	12.245	12.963	10.472	5.5741
0	0	0	1.8263	8.1166	1.2751	23.809	31.172	44.253	52.988	52.993	59.208	49.787	55.4	61.501	59.391	73.107	63.14	72.544	64.214	72.297	72.061	84.941	83.598	84.148	80.3	78.917	74.331	69.153	67.63	79.716	75.312	71.454	71.226	63.032	55.628	56.619	68.239	66.55	57.383	56.292	58.424	59.998	53.652	47.957	61.832	59.712	56.526	54.69	58.006
15.483	0	0	0.72538	0	0	0	0	0	0	0	0	0	0	0	0	0	0	0	0	0	0	0	0	0	0	0	0	0	0	0	0	0	0	0	0	0	0	0	0	0	0.52666	10.358	19.292	27.055	22.207	26.97	30.843	41.528	42.306
8.3517	5.9195	0	0	0	0	0.156	7.2395	1.3898	9.2261	3.7826	0	1.8242	0	0	0	1.9071	0	0	0	0	8.0884	0	0	0	0	0	3.425	0	0.97634	1.0971	0	0	0	12.962	0.70606	8.1255	5.1807	9.9692	7.7663	3.8208	15.429	19.325	15.955	21.231	22.943	19.096	23.371	24.885	34.941
14.645	10.828	0	0	0	16.502	0	0	0	0	0	0	0	0	0	0	0	0	0	0	0	0	0	0	0	0	0	0	0	0	0	0	0	0	0	0	0	0	0	0	0	0	0	0	0	0	0	0	0	0
4.5406	7.144	0	0	3.1752	0	1.4356	2.6012	0	3.2919	3.5087	0	1.0238	0	0	0	0	4.9527	7.7603	10.306	31.126	45.396	44.886	64.47	74.202	103.93	119.43	167.39	186.64	237.56	258.11	299.81	362.16	376.05	425.82	430.73	469.45	499.32	557.35	650.31	702.57	772.23	856.09	899.17	965.18	1025.4	1067.3	1146.1	1188.5	1264.4
8.5489	4.7533	0	0	0	0	0	0	0	0	0	0	0	0	0	0.84389	0	0	0	1.6035	4.7248	3.5245	2.4252	4.7442	7.1881	14.429	6.4233	5.7803	8.3388	3.7872	0	8.8235	13.138	10.265	9.1769	15.314	20.947	9.0974	18.006	16.735	31.709	30.693	2.0547	7.4601	5.8895	13.552	8.9015	9.5043	9.7084	22.381
30.345	11.126	0	0	0	0	0	0	0	0	0	0	0	0	0	0	0	0	0	0	0	0	0	0	0	0	0	0	0	0	0	0	0	0	0	0	0	0	0	0	16.458	23.737	38.692	40.655	59.55	56.195	75.325	86.514	98.87	118.65
7.0048	9.8332	0.55031	0	0	0	0	0.30866	0	1.8698	4.9853	4.4961	0	7.5679	1.6097	12.64	8.694	7.1919	16.878	9.0757	23.711	23.244	22.607	20.816	22.493	22.717	16.949	16.513	23.243	25.733	18.993	14.278	25.569	18.827	25.829	8.901	33.125	30.426	28.004	65.317	87.059	93.879	127.49	151.59	172.04	191.87	237.27	239.71	255.41	284.54
0	0	1.1475	0	0	7.9674	13.488	19.764	13.847	19.075	20.87	18.582	33.32	25.852	23.778	27.777	27.487	41.252	35.967	36.681	39.64	48.129	43.88	45.733	37.253	43.33	31.784	53.319	52.352	44.662	46.855	38.165	33.528	26.873	30.626	31.969	23.78	25.337	21.869	20.545	18.304	34.242	27.343	27.82	28.295	34.939	40.13	43.56	54.774	73.507
7.7607	0	0	1.881	0	0	6.9621	8.5948	37.112	61.011	86.145	116.29	144.94	177.6	216.54	243.31	260.11	300.69	327.3	328.01	372.04	379.11	394.01	399.62	427.84	442.63	481.8	459.27	456.78	477.94	466.5	486.96	492.13	487.66	507.67	510.65	501.78	511.38	509.52	524.37	511.67	519.92	511.98	523.36	512.18	516.85	527.65	504.64	510.79	519.93
0	0.19413	0	6.9196	0	0	0	0	0	13.962	5.2486	0	0	0	6.5819	9.397	18.682	17.462	25.311	31.929	42.722	49.288	58.739	49.91	49.654	55.532	57.367	58.372	48.113	56.066	60.593	66.208	56.275	66.058	64.47	67.255	75.312	75.685	80.928	81.472	83.828	89.796	85.907	89.865	95.4	102.33	100.57	103.11	97.834	102.05
9.3656	3.1818	0	0	0.08626	0	0	0.18832	0	0	0	1.4235	1.6218	5.6709	13.639	16.728	17.159	14.392	24.902	27.72	33.281	28.184	33.303	28.974	22.493	26.894	24.979	21.912	27.899	33.628	20.76	20.543	20.173	20.061	31.804	20.915	32.013	27.108	31.217	40.835	68.772	84.062	124.49	137.28	171.14	192.68	220.89	229.92	249.69	249.21
6.6967	3.5972	0.0975	0.32332	0	0	0	0	0	0	0	0	0	0	0	0	0	0	0	0	0	0	0	0	0	0	0	0	0	0	0	0	0	0	0	0	0	0	0	0	0	0	0	0	0	0	0	0	0	0
0	0	0	3.7409	0	6.6288	3.7707	0	0	3.8759	0	0	0	0	0	0	0	2.1953	0	0	9.788	13.97	3.5579	5.9022	6.6843	0	0.22701	0	4.82	0	9.0265	2.4831	2.6626	0	2.8613	0.039706	0	9.4744	5.9799	13.911	2.3196	13.645	9.168	3.6739	4.7341	5.9999	0	0	0	2.4473
0.027351	0	0	0	4.6406	0	7.116	0.19477	0.9789	0	9.529	5.3327	0	0	0	4.1468	11.499	12.249	20.562	12.515	22.122	29.411	18.439	23.389	23.68	19.705	26.107	26.88	29.587	38.947	44.137	40.484	59.632	106.63	131.99	175.44	226.74	295.81	402.24	535.13	677.98	810.18	934.87	1050.7	1200.6	1312.1	1418.9	1486.5	1599	1667.1
3.5262	6.93	2.2654	0	10.48	0	0	0	0	0	0	0	0	0	0	0	0	0	0	0	0	1.9907	0	2.3669	8.5775	15.858	22.648	20.021	34.967	33.845	39.265	34.252	39.516	45.923	43.985	43.235	53.454	66.291	59.129	61.973	73.066	75.685	72.31	73.316	84.733	75.247	73.695	18.138	32.041	40.261
1.6617	1.5306	0	5.6681	6.8801	0	0	0	0	0	11.194	0	0	0	0	0	0	0	0	0	0	0	0	0	0	0	0	0	0	0	0	0	0	0	0	0	0	0	0	0	0	0	0	0	0	0	0	0	0	0
4.2766	8.2675	3.9221	3.262	0	0	0	0	0	0	0	0	0	0	0	0	0	0	0	8.693	10.8	24.68	27.919	31.735	31.314	17.383	27.717	40.262	59.914	91.333	105.58	140.34	154.7	217.84	213.12	225.66	184.65	199.08	184.23	181.83	161	167.65	161.66	152.21	163.05	150.23	160.5	151.09	146.69	146.9
2.6504	3.1105	0	0.014469	3.9925	0	0	0.31086	0	0	0	0	0	0	1.3614	8.1254	6.8223	1.936	12.644	14.013	36.25	24.596	35.51	27.214	27.279	30.242	35.845	45.78	35.197	35.742	37.564	35.201	40.982	31.705	40.033	34.663	49.568	41.569	47.362	56.844	79.396	78.85	104.08	100.05	116.76	125.1	156.11	154.77	160.21	166.73
0	0	0	0	1.3058	0	11.248	60.324	119.01	251.53	390.49	560.48	666.18	886.23	972.44	1119.3	1159.5	1228.1	1361.7	1403.3	1463.9	1468.3	1478	1501.4	1498.6	1529.1	1553.9	1559.8	1577.4	1557.2	1396.7	1517	1601.3	1536.8	1625.9	1631.2	1700.5	1654.2	1683.2	1742.7	1794.4	1752	1807.5	1799.7	1826.4	1791.7	1828.3	1809.7	1821.7	1805.4
2.2385	1.5039	0	0	5.8147	0	0	1.9134	1.5032	6.1493	1.9358	2.3262	6.3751	0	0	0	1.3609	15.363	5.8129	22.419	23.814	37.333	35.539	40.302	40.597	53.122	52.905	66.92	69.211	82.762	81.317	82.472	88.531	81.717	98.118	103.93	103.03	102.44	103.55	108.39	107.89	102.18	107.99	106.71	115.3	116.36	118.65	100.53	101.99	96.43
2.9839	2.2947	0	1.2029	0.46178	0	0	0	0	1.4847	0	0	0	0	1.1032	12.454	23.604	34.214	60.099	72.605	85.374	96.883	101.02	108.68	110.24	129.9	136.18	144.84	148.98	155.57	163.44	171.26	161.59	208.82	206.23	220.53	236.76	218.1	213.49	215.44	234.59	249.46	253.67	258	261.66	257.64	288.64	305.83	283.54	296.43
0.98759	0	0	0	0	6.0231	0	1.4668	0	0	4.6769	4.5349	12.942	17.209	23.988	25.251	20.003	20.323	19.634	23.375	26.637	36.597	48.1	56.436	72.247	92.54	82.904	100.33	99.784	114.74	129.85	140.73	151.8	156.68	178.93	180.54	185.77	196.6	223.99	208.22	230.72	237.13	250.97	267.82	266.7	274.48	278.39	288.48	290.36	285.19
9.6728	7.8697	0.87239	0	0	0	0	0	0	0	0	0	0	0	0	0	0	0	0	1.2715	0	0	0	0	0	10.742	7.8452	19.176	30.345	71.012	92.213	108.57	123.89	136.55	147.45	181.96	199.36	226.38	243.07	255.04	272.36	282.08	285.96	295.49	304.07	320.86	310.1	313.07	324.46	314.68
6.1447	4.9897	0	1.3133	0	0	4.5391	7.1763	11.791	12.941	11.353	12.8	16.453	10.942	11.897	16.695	9.3948	13.163	8.4093	9.5879	7.6719	13.157	0.73147	7.8777	8.1739	16.459	13.57	11.046	20.764	12.898	14.555	4.4553	0.80381	0	0	0.1921	0	1.5832	0	0	0	0	0	0	0	0	0	0	0	0
2.9605	0	0	0	0	1.2995	0.26469	2.4587	4.8776	0.50073	0	0	0	0	1.816	0	0	0	0.28977	6.5615	14.9	18.203	16.684	24.712	28.535	15.324	18.047	17.863	27.2	22.695	21.625	16.088	17.823	32.154	30.297	24.578	21.689	12.951	12.601	9.6219	12.491	3.6369	2.2787	0	4.3408	0	2.0266	0	6.3353	0
0	4.9487	0	0	0	3.2918	6.2215	7.2945	9.2867	12.647	8.5069	9.5454	9.5279	0.64046	11.078	2.3667	5.0764	11.931	9.918	3.737	6.2916	9.5824	3.949	9.4777	7.2507	21.599	34.933	45.799	61.535	63.505	90.017	111.99	129.75	152.35	173.28	203.32	187.35	205.05	226.79	249.13	252.84	276.75	286.83	275.27	282.7	299.28	291.66	289.56	292.96	302.1
5.4651	5.6427	0	4.2411	0	0	0	0	0	4.9111	6.5338	1.6598	0	0	0	0	2.9353	0	0	0	0	0	5.1584	0	0	0	0	0	0	0	0	0	0	0	0	0	0	0	0	0	0	0	0	0	0	0	0	0	0	0
0.51916	5.2602	0	0.80178	0	1.0718	0	0	2.7997	1.8801	0	0	0	0	0	0	0	0	0	0	0	0	0	0	0	0	0	0	0.487	0	0	0	0	0	0	0	0	0	0	0	0	0	0	0	0	0	0	0	0	0
0	0	0	0	5.6828	0	9.1522	12.398	17.532	39.785	86.169	98.038	114.09	123.87	140.19	198.96	263.36	336.12	449.41	476.83	555.77	628.97	696.01	778.68	866.2	803.74	986.8	1033.8	1037.2	1056.4	1097.3	1150.1	1145.3	1159.7	1197.6	1208.9	1202.4	1229.8	1294.3	1312.2	1275.2	1309.5	1347.6	1299.1	1310.6	1293.4	1289.1	1305.4	1278.3	1284.3
5.0902	8.3024	0	3.1255	0	1.2143	3.141	0	0	6.1471	0	0	8.0288	0	0	0	0	0	0	0	0	1.6227	0	0.056174	2.8864	12.415	13.448	7.5923	29.045	30.074	34.128	35.205	47.863	55.129	46.759	63.263	73.874	96.533	102.67	118.76	120	116.31	131.72	129.52	133.03	145.2	142.86	151.43	153.11	175.91
16.382	2.6534	5.5643	0	0	0	0	0	0	0	0	0	0	0	0	0	0	0	0	0	0	0	0	0	0	0	0	0	0	0	0	0	0	0	0	0	0	0	0	0	0	0	0	0	0	0	0	0	0	0
0	1.331	0.57923	0	0	2.5189	4.4043	6.941	5.698	15.391	15.865	17.803	20.657	20.899	25.991	27.362	27.436	30.901	31.989	31.244	26.726	33.367	35.039	42.821	44.746	44.757	50.14	30.567	45.495	40.048	39.757	26.406	31.313	28.57	26.419	30	37.11	32.156	26.714	34.674	21.226	20.816	25.445	15.705	10.833	9.0508	9.2381	0	1.451	16.772
0	8.8904	0	0	0	0	21.053	18.827	95.592	168.76	260.55	365.21	454.1	567.81	640.67	715.64	767.75	848.47	952.07	1019	1050.1	1115.4	1157.9	1193.1	1196.6	1239.6	1259.8	1270.7	1262.9	1260.8	1259	1262.2	1301.1	1292.5	1311.9	1318.3	1350.8	1354.6	1381.2	1374.8	1352.5	1367.6	1388.7	1390.1	1382.3	1380	1360.1	1389.6	1345.4	1370
0	8.5818	0	6.3618	7.156	0.21916	3.6521	4.9629	0.0019187	7.3858	6.4988	0	0	4.4139	16.655	17.885	29.608	29.378	41.909	43.197	45.72	57.624	60.225	62.865	66.896	85.715	95.851	105.99	112.18	118.78	136.53	152.66	159.07	175.94	207.09	196.44	207.19	218.28	226.3	238.71	239.94	266.03	260.41	275.7	281	292.38	306.77	320.99	315.05	322.05
0	0	0	0.031137	3.1885	1.4963	4.7688	2.2054	1.9166	5.2178	0	1.9129	0	2.3424	5.9906	0	2.747	0	2.7197	0.97666	14.633	21.242	33.268	41.843	51.66	78.873	72.255	96.788	103.9	126.33	109.9	102.06	112.79	114.43	113.61	108.84	131.46	116.55	127.3	126.02	127.34	111.51	101.86	104.55	108.32	106.67	118.43	110.87	125.15	117.93
17.666	5.6306	0	0	0	0	0	0	1.273	0	0	0	0	0	0	0	0	0	0	1.1851	2.9326	7.8015	10.762	1.3856	0	10.87	20.031	32.189	40.747	34.447	41.638	36.211	43.628	48.627	47.634	31.896	46.542	51.53	55.363	69.965	67.703	74.436	88.529	74.865	81.487	85.004	68.474	89.566	92.947	96.309
11.165	0.95154	0	3.4189	0	0	0	0.62957	8.0856	4.768	2.9653	0	0	0	0	0	0	0	0	0	0	0	0	0	0	0	0	0	0	0	0	0	0	0	1.5464	0	0	3.8786	4.4618	1.2616	0	0	1.5376	1.1684	1.9393	8.4729	12.708	21.316	4.2833	10.637
18.087	5.4074	0	0	0	0	1.2316	0	1.0771	0	1.9884	0	0	4.1927	4.4671	0	0	0	3.9062	13.556	1.9444	0	4.8251	1.7705	0	0	0	2.1697	0	13.502	1.3839	0	0	0	0	0	0	0	0	0	0	0	0	0	0	0	0	0	0	0
26.743	3.1172	0	0	0	0	0	0	0	0	0	0	0	0	0	0	0	0	0	0	0	0	0	0	0	0	0	0	0	0	4.2553	10.621	29.414	43.176	56.412	56.843	69.636	68.22	92.506	87.54	107.85	124.03	136.53	147.84	149.06	147.81	146.35	160.36	151.21	149.94
6.1091	1.9821	0	7.8776	0.11367	0	0	0	1.6349	8.2121	11.778	6.8882	11.643	12.918	20.56	21.189	31.262	38.805	55.613	62.419	104.17	90.231	124.69	93.192	83.551	69.097	87.311	104.27	103.17	122.25	110.43	108.79	114.66	127.22	129.84	134.46	123.18	138.82	132.42	133.02	130.41	129.13	126.86	128.4	142.75	148.08	138.35	134.46	144.93	145.92
1.4136	9.7601	0.39262	0	5.6176	0	0	0	0.042313	0	0	1.7752	0	1.4493	7.6028	8.9898	5.1872	3.0634	5.7461	6.5878	25.896	7.4353	8.0479	0	4.6623	5.6588	5.3531	16.275	2.759	8.5942	13.694	16.069	29.79	25.296	32.015	33.441	26.77	47.584	43.944	52.517	60.205	61.068	71.193	64.784	66.746	65.647	63.893	71.36	73.574	78.186
16.173	2.2051	0	0	0	0	2.7136	0	0	0	0	0	0	0	0	0	0	3.8881	14.105	18.646	8.8715	16.338	6.0915	21.972	27.593	38.712	33.905	36.749	19.647	48.604	40.977	45.571	68.556	43.126	32.381	51.573	54.609	56.669	46.457	46.821	43.384	47.647	36.65	49.027	40.868	48.782	37.179	40.932	34.112	28.878
10.346	10.819	0	0.29222	0	0	0	1.6991	0	0	0	0	0	0	0	1.6491	0	0	0	0	0	0	0	0	0	0	0	0	0	0	0	0	0	0	0	0	0	0	0	0	0	0	0	0	0	0	0	0	0	0
5.6843	2.9877	0	1.5669	2.0291	0	0	0	0.54239	0	0	0	0	0	0	0	0	0	0	0	0	0	0	0	0	0	0	0	0	0	0	0	0	0	0	0	0	0	0	0	0	0	0	0	0	0	0	0	0	0
4.2108	0	0	1.7296	2.0232	0	1.0452	0	6.5009	2.5961	5.2487	4.0816	0	2.8689	1.5882	0.90371	7.6348	0	23.064	21.275	13.341	9.9782	5.7474	3.0507	0	7.2537	7.77	0	3.8	5.6675	0	4.0525	16.898	42.904	63.751	82.227	105.37	134.1	154.13	204.06	213.32	233.52	249.91	290.86	308.18	327.87	354.71	380.09	395.74	395.4
20.6	7.0703	0	0	0	0	2.7549	4.767	25.98	40.408	70.63	99.332	144.96	167.75	213.35	224.68	289.76	330.73	376.17	466.52	503.51	505.29	612.25	617.62	639.38	720.72	721.55	656.53	735.48	733.73	717.22	757.48	797.07	797.86	818.02	833.86	804.04	844.71	876.25	883.86	899.39	941.32	930.11	977.2	949.12	962.41	978.49	972.57	962.64	949.15
0	0	0	0.27278	1.6683	3.3403	1.3128	15.095	7.8787	8.6848	0	4.4663	0	0	3.747	0	1.3735	5.0406	1.6965	7.6112	25.44	29.902	49.274	44.631	59.672	80.923	85.53	103.28	123.11	124.67	130.82	131.94	141.18	141.9	146.96	154.85	172.65	177.82	183.58	185.73	204.8	206.78	228.5	235.07	231.76	252.58	261.31	267.28	277.82	285.21
0	0	0	6.2855	0	4.8833	3.745	5.1253	8.4408	18.716	14.9	12.444	11.542	14.012	21.922	17.513	15.886	22.484	22.054	23.446	23.719	27.035	25.006	37.693	26.222	28.888	26.202	32.519	26.723	33.445	29.767	34.836	36.075	42.929	39.904	38.296	34.508	35.756	42.035	36.278	38.472	35.201	29.541	37.687	39.939	44.152	34.068	36.945	39.798	44.235
19.778	4.3478	0	0	0	3.1985	3.5131	3.0734	10.241	5.0121	0	0	0	0.25812	0	0	0	0	0	0	0	0.12376	0	0	0	0	0	0	0	0	0	0	0	0	0	0	0	0	0	11.045	18.097	19.662	25.09	21.876	41.637	52.081	51.234	50.638	59.759	54.784
4.1881	2.5615	0	1.9203	0	1.5554	1.5922	0	0	4.7307	1.4872	0	0	0	2.4769	0	0	0	0	0	0	0	0	0	0	0	0	0	0	0	0	0	0	0	0	0	0	0	0	0	0	0	0	0	0	0	0	0	0	0
20.377	7.5982	0	0	0	0	0	0	0	0	0	0	0	1.1729	4.9633	9.1174	3.1172	6.7997	2.3611	0	2.5119	4.2251	6.1291	0	0	11.196	5.4401	9.7499	11.999	18.651	19.367	26.114	30.41	24.004	26.216	33.706	37.109	36.454	40.837	31.186	35.846	4.1538	0	0	4.087	0	0	0.41109	0	4.8012
7.9061	0	5.8395	0	0	5.481	0	0	0	0	0	0	0	0	0	0	0	0	0	0	0	0	0	0	0	0	0	0	0	0	0	0	0	0	0	0	0	0	0	0	0	0	0	0	0	0	0	0	0	0
0	0	0.53499	2.1318	0	0.094466	1.9066	2.1365	0	1.7096	8.7829	5.2834	6.8185	1.5081	8.3244	0.73401	12.134	7.4904	4.7779	7.8213	4.1736	4.1098	6.7308	7.3301	3.2666	0	0	0.9434	0	4.8432	0	4.2427	0	7.5217	3.5448	5.3253	4.7951	8.7639	4.5769	11.341	18.337	22.058	23.479	36.504	52.352	59.432	52.575	57.801	70.351	76.962
7.5547	0	0	0	0.03715	2.5628	2.9193	1.7323	0	6.5845	5.3161	7.3503	13.895	5.3507	12.182	11.121	13.11	22.774	21.512	27.402	42.176	48.11	49.441	60.744	52.963	79.51	72.689	90.069	91.335	97.589	121.16	111.63	108.11	112.28	122.29	120.67	129.32	133.56	132.89	146.76	142.32	153.14	158.43	154.24	160.37	156.16	162.27	162.69	158.95	168.82
2.9098	2.3712	0	0	3.1164	0	3.0379	9.0142	8.6081	22.008	37.374	46.875	67.528	75.764	90.904	108.16	122.44	138.44	152.28	163.44	177.52	191.92	203.27	217.39	209.75	239.17	237.45	267.31	244.76	258.73	247.27	247.97	249.4	249.92	265.86	264.27	261.57	275.14	306.6	356.68	405.44	486.42	578.16	652.35	765.73	916.89	952.78	1018.8	1093.8	1257.4
4.0472	3.6164	0	0	0.68241	0	0	2.4633	0	0	0	0	0	0	0	0	0	5.4092	22.95	33.727	45.167	33.695	50.622	48.36	49.018	53.289	49.703	57.784	67.318	72.485	63.39	55.644	68.665	66.945	86.634	111.87	154.72	139.91	157.82	227.53	233.82	239.72	228.05	222.08	290.99	297.67	283.71	353.31	292.55	299.22
12.789	0	0	0	0	0	5.4001	2.4146	5.6073	6.1782	0.98456	4.8751	0	3.6219	0	4.0064	14.342	17.634	26.721	33.001	47.657	64.731	67.468	62.399	86.933	80.667	88.357	95.432	84.282	116.82	111.59	120.52	132.17	136.65	145.3	137.09	137.03	133.67	167.58	152.36	143.84	164.29	169.14	178.89	156.91	157.24	153.97	162.62	152.47	145.64
33.439	4.8381	0	0	0.58624	0	0	0	0	0	0	0	0	0	0	0	0	0	0	0	0	0	0	0	0	0	0	0	0	1.0033	0	0	0	3.2202	0.7338	0	0	0	0	0	0	0	0	0	0	0	0	0	0	0
0	4.212	0	0	6.3797	0	6.7181	10.464	5.0453	30.668	33.728	50.576	71.877	84.21	102.62	132.07	141.73	170.92	183.59	194.11	227.2	235.23	233.25	254.73	267.6	282.17	281.27	283.84	291.39	311.25	330.19	316.41	342.08	334.05	342.13	353.39	362.61	355.44	367.35	369.15	362.33	372.82	373.78	378.32	388.74	394.94	392.86	375.02	396.86	390.46
20.983	2.6183	0	0	0	0	0	0	8.854	34.146	69.289	64.193	95.113	133.88	174.1	221.63	288.71	338.28	358.46	410.66	440.81	447.3	525.26	505.94	534.52	578.74	612.91	610.85	681.65	588.86	676.29	687.24	708.13	750.67	706.82	706.22	737.61	752.64	775.19	782.47	797.31	820.79	848.89	848.18	887.21	891.27	891.63	896.64	933.41	938.02
1.0675	0	0	7.6365	0	2.2491	2.5077	0.9701	2.0662	7.2352	0	0.92616	0	0	0	0	0	0	0	0	2.6444	14.493	6.9672	4.315	0.6839	0	0	0.2523	11.189	5.7988	8.3317	0	0	8.0223	2.613	6.2216	0	1.7239	0	15.768	12.131	14.879	7.5413	11.68	7.1915	9.373	26.34	9.4756	22.126	14.981
1.7484	2.9934	0	0	2.7312	0	0	0	0	6.0407	6.8973	7.1838	3.1083	0	1.5789	0	0	0	0	0	0	0	0	0	0	0	0	0	0	0	0	0	0	0	0	1.3752	0	0	0	0	5.3554	4.8327	3.1519	0.4088	0.29487	0	0	0	0	0
4.3586	2.2703	0.85262	0	0.29064	1.4824	0	0	0	3.5067	0	3.0414	5.3403	6.1345	8.9015	7.7945	9.6433	8.8396	3.9567	11.371	2.6584	6.2723	3.0972	0	8.0794	0.53963	1.8732	0	3.3652	0.24027	0	0	1.9119	2.0084	11.607	7.0209	1.1921	5.7725	0	0	0	0	0.32801	0	0	4.242	2.6589	0	0	1.982
2.1435	6.2354	2.9861	0	3.6239	0	0	0	0	0	0	0	0	0	0	0	0	0	0	0	0	0	0	0	0	0	0	2.0465	13.09	3.898	6.3652	4.5272	12.723	15.273	20.322	4.6105	3.7988	10.782	4.1298	10.315	8.2275	7.8603	12.672	0	0.61267	0	0	0	0	0
0	0	0	1.7151	1.5693	0	9.2672	4.2349	5.7902	8.4905	10.484	10.751	9.6946	3.3865	6.3987	9.1565	6.5608	6.8105	6.2541	1.3074	13.214	7.4587	1.391	7.3048	6.0743	5.3531	11.034	11.062	12.414	0.5883	13.849	7.2839	23.394	20.701	21.988	20.276	11.506	30.245	28.099	27.143	32.004	32.922	30.858	35.657	29.313	20.646	18.592	19.942	26.206	21.424
0	0	0	4.8986	0.42152	7.6083	1.4042	8.3344	6.2656	11.658	15.918	16.586	17.311	13.433	20.141	15	17.142	17	17.182	11.763	10.301	5.0229	17.892	15.746	7.355	6.7308	5.2259	7.7195	9.2947	9.9258	9.8197	12.801	7.7371	20.307	7.534	15.84	12.925	10.917	13.028	14.283	13.069	14.066	5.244	15.606	11.353	13.302	10.154	7.135	6.5472	8.6198
9.1661	1.1577	0	0	0	0.27273	5.6073	8.2646	5.4844	9.921	7.7299	7.9451	0	0	7.1256	2.2739	9.5744	2.3024	3.318	0	0	0	1.0767	6.6079	16.077	14	16.509	21.313	15.034	22.248	27.66	29.864	35.615	43.797	39.461	47.301	43.593	57.72	81.963	79.761	83.966	98.068	95.048	109.04	102	127.22	127.06	128.73	123.03	129.04
1.9868	0	0	0	0.1357	2.954	7.447	11.512	6.032	10.284	5.6393	1.9194	0	0	0	0	6.0333	0	4.8061	2.1236	8.7821	7.4408	8.2129	8.6312	16.393	11.961	11.95	13.672	5.7248	9.4694	13.016	21.507	15.76	20.78	16.3	13.801	21.585	27.111	26.69	29.887	33.709	48.351	58.355	69.97	72.945	95.197	103.99	113.68	116.96	125.89
1.9039	0	2.1892	0	3.71	0	4.6972	0	0	0	0	0	0	0	0	0	0	0	0.029894	0	0	0	0	0	0	0	0	0	0	0	0	0	0	0	0	0	0	0	0	0	0	0	7.1405	2.0087	11.218	8.3856	1.9662	16.744	2.6024	26.176
4.2559	0	4.8936	11.549	0	0	0	4.2544	0	0	0	0	0	0	0	0	0	0	0	0	0	0	0	0	0	8.5949	30.356	94.968	148.06	205.74	255.38	334.67	372.35	436.16	527.07	616.38	615.5	674.74	741.99	782.68	934.02	907.27	918.47	995.37	1117.8	1076.4	1103.9	1205	1197.3	1181.3
10.312	1.6708	0	0	1.3888	0	0	1.2844	0	0	0	0	0	0	0	0	0	0	0	0	0	0	0	0	0	0	0	0	0	0	0	0	0	0	0	0	0	0	0	0	0	0	0	0	0	0	0	0	0	0
14.735	0.56229	0	1.7849	0	0	4.5426	0.24959	0	4.1861	6.9456	8.5821	0.048295	0	0.47476	0	5.5471	2.3362	0	0	4.6685	0.23786	5.0907	0	3.7855	7.2928	10.803	12.387	0	7.65	13.41	22.301	22.974	19.168	18.077	21.757	33.837	29.002	31.226	31.034	36.48	41.063	41.372	48.09	52.386	57.181	66.741	59.349	60.004	64.749
0	1.0561	0	0	7.7584	0	5.9167	12.155	3.3815	13.057	12.032	5.9256	14.363	9.5523	4.3249	9.9282	22.48	24.036	14.034	24.099	33.16	34.944	33.319	57.62	53.887	69.101	71.231	92.508	83.625	96.041	104.88	107.01	114.99	115.02	130.82	137.82	140.07	147.2	132.57	144.06	135.88	157.35	155.47	143.2	150.93	153.79	151.46	155.91	145.1	148.03
18.661	8.8413	0	0	0	0	1.3695	1.2129	6.8015	0	3.7424	1.4194	5.3332	5.3831	9.6851	0	13.185	21.252	27.042	34.674	38.157	41.127	48.246	50.675	57.882	68.28	76.997	90.578	84.356	103.79	98.631	105.33	101.96	112.75	128.74	159.2	138.71	145.06	141.93	159.06	158.5	157.11	139.66	160.38	150.79	167.86	174.48	165.81	151.76	173.32
0.35652	6.1593	4.8446	4.8345	1.4013	0	0	1.9802	0	8.1012	11.039	27.234	47.107	62.56	79.208	102.65	112.23	124.48	140.53	134.14	159.75	155.03	163.73	176.65	176.21	189.79	187.89	205.17	269.87	192.59	212.63	203.07	201.83	215.98	227.05	210.63	207.59	202.1	203.25	216.25	203.99	204.75	194.14	203.97	210.08	184.82	188.85	193.27	200.11	200.86
0	7.0708	0	4.5212	0	4.8495	0	0	0	0	0	0	0	0	0	0	0	0	0	0	0	0	0	0	0	0	5.1655	0	7.0993	3.3275	16.185	12.283	31.39	22.628	34.815	40.755	38.993	55.729	56.608	63.042	62.989	78.636	92.441	90.18	103.16	110.8	109.85	111.11	113.65	138.4
16.786	5.1027	0	0	0	0	0	0	0	0	0	0	0	0	0	0	0	0	0	0	0	0	0	0	0	0	0	0	0	0	0	0	0	0	0	0	0	0	0	0	0	0	0	0	0	0	0	0	0	0
0	1.402	0	1.8066	2.5406	2.61	0.021615	0	0	11.749	10.572	5.1788	4.9797	6.0029	14.502	5.1924	11.663	10.994	4.2787	7.6802	9.484	12.093	13.07	13.342	8.8024	2.4394	6.2789	6.8986	3.9031	15.191	7.1088	11.898	7.6631	20.276	9.9246	13.34	5.1715	12.069	9.2627	4.3734	4.4121	8.8379	2.6566	3.5056	3.4043	1.8905	0	0	3.0496	2.1165
1.3684	0	0	0	0	2.0758	15.152	10.949	12.843	16.606	12.647	4.8692	1.1874	0.57458	3.7098	4.1628	5.8598	6.4976	6.485	5.5559	15.452	6.3716	9.2472	15.667	16.89	9.385	13.192	13.678	0	1.4042	4.6946	6.5035	0	11.287	0	0	0	0	0	0	0	0	0	0	0	3.368	0	2.6597	0	0
33.463	14.876	0	0	0	0	0	0	0	0	0	0	0	0	0	0	0	0	0	0	0	0	0	0	0	0	0	0	0	0	0	0	0	0	0	0	0	0	0	0	0	0	0	0	0	0	0	0	0	0
3.9183	7.8476	0	0	5.1727	0	0	0	0.51207	0	0	0	0	0	0	0	0	0	0	0	0	0	0	0	0	0	0	0	0	0	0	0	0	0	0	0	0	6.1108	0	0	0	0	0	0	0	0	0	0	0	0
5.3408	0	0	0	0	1.4328	11.84	5.6414	6.7424	13.666	15.048	9.1087	1.7285	0	12.213	9.7787	15.901	5.4999	12.332	1.8999	6.5195	3.0967	6.3941	10.76	8.5234	6.2791	10.82	13.807	0	4.3077	8.6093	6.6324	8.3333	15.298	12.279	12.82	17.561	24.949	36.764	37.607	39.045	57.377	73.468	80.725	93.969	116.01	119.53	133.42	150.3	36.101
2.6243	1.6773	0.68331	6.6418	0	0	4.0249	0.55252	2.3273	7.9581	2.9494	5.0448	6.4353	0	5.0821	15.874	5.9573	0	0	0	0	0	0	0	0	0	0	0	0	0	0	0	0	0	0	0	0	0	0	0	0	0	0	0	0	0	0	0	0	0
11.905	5.3475	0	0	0	0	0	0	6.8053	0	0	0	0	0	0	0	0	0	0	0	0	0	0	0	0	0	0	0	0	0	0	0	0	0	0	0	0	0	0	0	0	0	0	0	0	0	0	0	0	0
3.8844	3.2384	0	0	0	2.016	1.9331	0	4.6844	6.009	0.48927	0	5.7446	10.631	17.675	20.772	20.344	17.031	25.033	31.619	23.84	29.408	32.825	35.118	35.317	30.527	34.78	52.222	56.738	53.072	54.822	37.699	44.112	51.543	45.868	51.84	49.158	44.228	50.118	54.008	57.834	59.355	55.391	60.904	65.871	57.705	72.954	62.831	75.243	66.128
8.0615	0	0	4.5281	0	5.564	0	6.4501	8.3024	26.714	50.069	54.969	76.477	104.48	126.31	144.92	163.7	186.99	202.13	235.95	252.27	256.62	276.23	309.18	311.46	311.83	319.71	324.9	330.31	343.1	345.71	359.31	362.44	371.97	359.23	362.38	352.01	371.01	377.9	388.02	387.51	377.74	380.3	380.94	363.06	381.47	405.94	399.4	426.16	395.82
3.5397	0	0	3.4569	0.20326	3.1166	0	0	6.0092	0.80264	0	0	3.2557	0	8.3221	3.255	6.2264	16.497	21.035	24.92	31.432	37.226	41.458	49.452	57.958	50.589	73.715	69.613	86.717	90.552	89.355	96.649	93.256	113.4	106.62	98.665	99.483	98.051	107.33	129.58	123.07	142.21	130.31	136.97	129.41	144.78	149.97	125.61	136.72	138.38
11.89	0	0	2.1646	0	1.8023	0	0	0	0	0	0	0	0	0	0	0	0	0	0	0	0	0	0	0	0	0	0	11.798	3.5501	13.53	9.9769	22.481	27.469	23.215	28.922	30.012	28.256	18.846	36.366	47.209	53.463	49.695	43.879	49.985	55.482	65.06	68.983	72.12	78.477
18.538	5.0197	0	1.9003	0	0	3.5892	4.2316	22.006	13.401	25.333	14.093	1.6209	1.992	0	0	0	0	0	0	0	0	0	0	0	0	0	0	0	0	0	0	0	0	0	0	0	0	0	0	0	0	0	9.6237	24.335	44.491	69.754	69.928	89.219	107.76
11.982	1.8998	0	0	0	7.8611	14.875	13.378	0	7.1183	6.0483	0	0	0	0	0	0	0	0	0	2.7357	0	0	0	0	2.7305	0	1.6101	0	0	0	0	0	0	0	0	0	0	0	0	0	0	0	0	0	0	0	0	0	2.1896
0	0	0	0	3.3729	1.9676	7.9158	5.561	0	0	0	0	1.2694	0.59183	11.447	2.2958	5.4918	3.0009	5.6524	4.7898	21.165	6.5814	19.33	8.1833	5.3015	4.2537	0	0.12501	2.101	0	0	0	0.30664	0.08745	0	0	0	0	0	0	0	0	0	0	0	0	0	0	0	0
0	0.88688	0	9.8717	0.67123	0	0	7.4723	9.4314	9.2889	10.681	8.034	10.024	11.122	18.241	7.436	16.009	14.575	15.721	13.906	13.389	17.188	26.978	18.895	10.078	6.7815	2.3602	4.6558	2.0437	2.3608	2.2571	1.0851	2.0384	12.605	8.2486	15.207	6.5466	8.3993	12.022	7.8317	9.94	12.519	3.8029	11.029	9.5581	9.0211	2.9597	5.0571	1.4478	2.8187
16.906	9.0334	0	0	0	0	0.38927	0	0	0	0	0	0	0	0	0	0	0	0	0	0	0	0	0	0	0	0	0	0	0	0	0	0	0	0	0	0	0	0	0	0	0	0	0	0	0	0	0	0	0
0	0	0	5.3813	1.1156	0.0542	12.439	14.754	20.013	18.877	19.53	13.938	16.887	18.416	22.155	31.954	31.417	13.128	26.455	28.429	32.568	22.909	33.251	35.133	33.439	41.309	38.594	42.553	34.144	43.302	32.549	47.165	50.933	57.464	63.389	61.853	64.367	70.818	78.34	76.968	76.591	83.635	81.796	93.436	82.036	101.21	96.074	89.565	86.121	69.192
0	0.8027	0.63066	7.383	2.963	0	0.28701	8.7044	40.815	14.23	15.749	13.252	19.732	23.544	32.199	56.727	77.07	67.895	88.368	89.054	115.63	141.01	168.52	163.56	172.69	191.18	182.79	216.18	186.21	212.02	212.13	213.6	203.07	241.49	258.88	251.89	217.55	232.16	230.25	246.23	279.36	305.1	335.49	362.84	412.65	404.95	450.65	495.85	516.37	554.16
10.514	3.2535	0	0	0	0	3.9359	1.1097	10.978	2.8619	21.446	25.003	45.383	79.647	128.75	152.89	214.91	275.64	351.5	429.43	491.02	551.28	609.73	689.27	762.07	778.88	863.54	912.07	960.3	977.04	1012.7	1105.4	1101.2	1166.9	1109.2	1027.6	1037.6	1040.8	1050.1	1068.1	1033	1114.5	1076.5	1118.9	1056.2	1109.1	1097.1	1075.3	1053.8	1005.3
0.56708	3.3122	0	0	3.5816	0	0	5.9564	0	2.0542	0.059452	0	0	0	0.75538	3.4032	0	0	0	0	3.689	0	3.2975	0	11.918	6.2975	23.447	20.351	22.113	21.591	22.449	25.098	34.945	34.38	48.399	73.331	79.945	81.571	100.08	99.157	111.09	122.02	131.69	150.18	150.92	146.67	157.82	160.28	170.14	168.66
16.27	6.2334	0	0	0	0	0	0	2.8109	0	0	0	0	0	0.47609	5.2422	5.1254	13.557	17.005	32.974	32.949	34.995	43.813	34.77	36.895	54.41	58.793	71.974	84.344	64.966	83.132	87.693	89.071	98.632	111.22	83.725	96.531	101.33	105.7	109.89	105.7	110.88	108.56	112.3	122.96	107.19	102.54	96.847	108.65	94.17
0.66311	4.7874	0	0	0	2.862	3.5073	0	0	0	0	0	3.1767	20.585	24.999	29.014	35.916	35.044	38.436	41.219	43.628	44.337	46.821	53.453	54.429	59.58	60.989	55.796	55.387	58.453	56.23	64.174	66.787	56.482	51.196	56.687	53.46	46.688	49.557	42.262	40.264	42.242	36.061	33.913	38.644	42.646	37.637	41.136	32.809	42.351
0	0	0	0	0	21.105	31.789	17.427	7.6955	0	23.033	17.697	25.451	26.992	47.769	102.13	183.94	280.93	366.41	434.77	560.5	637.54	729.65	841.91	915.33	1043	1063.7	1116.7	1164	1212.7	1256.2	1329	1402.4	1476.5	1485.4	1620.7	1727.5	1789.4	1825.4	1910.9	2026.7	2016.1	2086.1	2197.4	2251.8	2277.6	2265.9	2297.5	2335.4	2369.6
5.9793	3.7429	0	0.12406	3.4262	1.9045	0	8.2922	0	0	0	0	0	0	0	0	0	0	0	0	0	0	0	0	0	0	0	0	0	0	0	6.0488	0	0	0	0	0	0	0	0	0	0	2.0062	27.38	27.573	17.397	0	0	0	0
5.5965	0.97211	0	6.5182	0	1.8922	0	18.162	38.285	52.138	71.833	97.384	116.96	127.82	163.15	168.72	199.8	198.4	212.91	220.03	240.79	239.41	227.56	229.31	241.37	244.91	231.4	241.47	240.77	249.37	250.39	276.57	292.92	362.47	400.72	496.63	524.26	612.56	640.38	731.33	809.57	837.1	883.45	885.47	867.31	889.84	861.36	872.72	872.98	902.04
12.03	4.0137	0	0	0.89652	0	0	0	0	0	0	0	0	0	0	0	0	0	0	0	0	0	0	0	0	0	0	0	0	0	0	0	0	0	6.0299	17.812	18.812	13.118	10.894	9.177	5.8401	13.81	16.514	17.6	26.377	24.342	31.349	27.25	18.582	22.098
0	0	0	12.792	12.832	8.6318	25.842	9.5845	24.196	23.203	44.922	58.657	57.268	76.072	83.482	88.947	107.18	113.81	147.34	161.62	180.17	215.11	277.99	310.13	305.16	305.04	387.73	404.61	578.88	647.37	513.73	597.6	645.07	785.34	1046.6	838.64	939.37	988.51	1076.7	1298.4	1163.2	1088.9	1160.8	1157.8	1154.9	1155.6	1180.8	1172	1165.9	1202.2
0	0	0	10.452	1.4817	3.3106	4.2449	14.098	8.4573	10.808	15.132	18.398	18.699	35.177	19.186	37.566	34.02	30.246	48.653	33.87	53.144	47.584	49.267	54.736	62.135	71.075	70.444	67.495	78.218	69.088	74.504	78.933	64.969	83.62	76.142	80.821	84.951	90.213	84.323	88.965	95.984	106.87	102.39	101.1	107.5	104.63	106.68	107.21	117.41	124.74
9.5608	0	0	0	1.7785	2.943	8.3121	10.15	16.675	21.151	23.176	12.731	19.54	26.767	31.87	38.934	48.801	50.768	59.437	62.848	74.95	72.89	83.16	85.827	89.274	96.603	93.214	81.9	86.071	95.491	97.394	101.21	93.776	97.212	95.553	90.364	91.882	104.66	97.998	101.07	94.888	102.22	91.193	94.51	91.394	101.38	104.9	108.18	97.795	93.927
0	0	2.8832	1.8609	12.161	7.1225	17.237	24.827	13.746	40.107	28.38	31.832	22.152	21.733	12.463	25.562	18.171	9.3098	8.9355	0.43836	9.5743	27.006	25.864	9.1316	0	0	0.81089	0	1.0152	0	0.30319	0	0	0	0	0	0	0	0	0	0	0	0	0	0	0	0	0	0	0
5.4892	2.6598	0	3.709	1.4941	0	0	0	0.91391	6.7489	10.098	13.181	5.73	6.7539	8.2999	11.172	3.3752	10.768	9.1872	8.5542	21.864	19.342	10.588	17.399	19.343	14.145	14.172	21.753	20.195	21.501	22.917	23.583	36.51	31.407	39.627	43.691	30.694	38.442	48.03	45.89	47.818	47.066	52.697	47.415	41.12	43.64	19.977	31.735	34.406	27.936
0	0	0	0.4518	4.2978	10.709	17.171	4.1539	17.751	20.489	26.359	31.144	28.944	30.579	40.282	28.315	38.004	27.896	26.159	27.872	38.921	30.073	34.168	35.783	38.955	33.72	33.632	41.053	52.909	36.853	52.09	57.188	65.844	64.772	76.111	76.281	72.341	85.383	93.959	83.141	94.243	102.84	103.48	105.62	97.142	93.829	89.383	88.215	97.23	104.68
0	6.9527	2.815	11.406	0.035447	0	0	0	0	0	0	0	0	0	0	0	0	0	0	0	0.98018	9.8719	12.229	22.903	24.633	23.412	38.881	30.152	32.334	26.991	39.209	38.262	45.226	29.596	44.777	32.322	33.785	45.187	36.636	37.539	48.921	59.991	61.873	70.668	73.848	89.881	84.809	86.167	96.511	103.08
2.194	4.5053	0	1.3489	0	0	0	4.1121	0	0	0	0	0.94086	24.696	81.362	153.55	240.21	291.35	374.96	439.65	505.23	590.99	619.27	687.8	746.03	796.64	832.1	839.81	840.13	903.16	919.82	879.33	936.08	948.69	961.92	965.13	993.99	996.15	999.11	1032.4	1038.7	1047.9	1095.3	1104.5	1152.1	1157.7	1162.2	1193.3	1186.5	1195.5
0.17489	0	0	0	5.6747	0.98877	7.3523	17.44	10.861	19.22	15.403	15.168	17.127	17.375	18.593	35.183	38.479	55.393	54.581	67.493	85.563	100.49	117.78	146.76	154.22	182.61	196.28	223.76	228.28	267.04	276.23	291.79	321.46	325.4	355.62	375.88	375.19	397.64	400.1	404.74	409.77	425.57	437.74	446.09	464.12	461.55	472.07	466.87	469.6	467.01
3.8032	1.2058	0	0	5.372	2.6737	0	9.5572	4.9299	10.817	1.8178	13.163	5.7875	0	0	20.96	19.811	12.988	20.668	16.222	24.41	34.589	31.855	41.921	34.583	45.899	42.233	50.964	42.244	55.062	61.976	59.463	58.944	58.224	72.349	68.755	74.841	76.691	77.103	78.372	87.701	95.9	98.984	119.3	127.44	138.77	136.54	146.09	158.04	172.37
0.015003	1.4753	0	0	3.2819	3.2482	6.4794	6.2305	3.2751	11.1	8.4673	16.318	25.673	19.736	38.107	42.951	54.252	62.971	51.843	63.759	71.391	73.151	79.848	75.282	74.174	80.712	74.903	85.819	90.199	94.757	93.83	103.25	105.52	103.41	119.37	121.05	123.95	118.84	122.54	128.65	132.52	137.65	131.79	137.27	137.66	138.92	145.61	138.32	150.38	152.85
0	0	0	0	6.7985	0	9.0571	8.0522	7.3268	10.917	14.288	10.802	11.112	11.578	11.108	12.855	19.641	19.33	24.039	19.576	16.381	25.623	15.648	16.71	19.638	26.593	35.568	69.874	70.97	100.95	125.54	132.55	160.25	173.28	199.2	223.41	223.35	252.35	281.06	311.42	329.86	378.83	411.26	418.64	432.93	464.87	469.88	500.4	507.64	519.57
0	3.2482	0	0	1.8307	0	3.4481	2.2082	8.0668	9.1472	6.9789	2.1722	0.78379	0	0	0	0	0	0	0	5.6093	0	0	0	0	0	0	2.1361	3.3708	0	2.7254	8.0548	34.526	56.414	90.059	130.63	160.78	194.15	237.08	263.07	300.27	316.71	360.96	405.34	416.42	439.91	450.79	475.39	508.31	528.54
2.477	0	0	0	8.1537	0	8.2212	6.3404	8.8428	9.6619	7.9533	13.921	13.046	17.15	11.89	14.606	16.871	21.856	23.526	14.385	21.22	27.223	22.379	15.595	21.023	26.555	27.017	32.247	16.545	23.283	24.079	30.27	27.348	20.725	14.305	19.307	19.96	19.212	20.65	17.624	16.253	25.675	23.912	15.647	13.505	23.124	27.62	28.718	20.187	22.925
21.01	0	0	2.6215	4.3177	0	0	0	0	0	0	0	0	0	0	0	0	0	0	0	0	0	0	0	0	0	0	0	0	0	0	0	0	0	0	0	0	0	0	0	0	0	0	0	0	0	0	0	0	0
17.583	9.4047	0	0	0	0	0	0	0	0	0	0	0	0	0	0	0	0	0	0	0	0	0	0	0	0	0	0	0	0	5.3126	46.414	141.22	251.72	518.39	572.94	763.96	944.01	1198.2	1434	1710	1986.5	2285.9	2664.1	2832.5	3139.9	3408.6	3651.7	3961.2	4144.7
0	0	0	0	0.65983	4.3277	11.925	16.102	12.265	21.934	21.111	16.543	27.333	11.664	19.449	21.404	17.023	33.712	17.38	26.274	23.05	33.179	37.532	43.195	43.228	57.278	70.418	91.018	78.208	103.57	118.71	122.29	138.35	143.39	156.67	218.21	231.75	207.07	206.32	204.3	211.83	224.51	249.6	223.55	253.42	249.38	233.94	250.34	250.42	262.01
0	0.5508	0	0	0	4.1199	8.7318	26.799	51.804	116.12	196.01	289.09	425.16	482.14	614.91	705.58	860.81	960.38	1039.3	1151.3	1239.5	1281	1334.6	1411.6	1466.8	1490.2	1528.3	1588.4	1547.2	1576.2	1630.1	1668.2	1718.5	1724.1	1704.1	1692	1645.3	1697.8	1683.9	1661.7	1699	1699.6	1708.5	1693.9	1727.1	1730	1723.2	1686.8	1707.6	1724.2
4.6169	14.02	5.2701	0	0	0	0	15.706	10.196	6.1051	9.3093	7.3313	4.6384	3.7997	1.7406	7.0371	7.4918	10.386	7.1033	0	11.637	3.2428	5.3519	6.0268	10.706	4.0891	6.2251	4.3067	0	0.86699	5.6569	8.1571	11.774	6.2766	0	2.9628	1.351	0	1.3903	0	0	0	0	0	0	0	0	0	0	0
0	5.0047	0.56654	0.085936	0	1.6794	1.1169	0	0	1.4474	0	0	0	0	0	0	0	0	0	0	0	0	0	0	0	0	0	0	0	0	0	0	0	0	0	0	0	0	0	0	0	0.81093	5.1269	0	0	5.5796	8.6916	0	0.34477	16.279
0	1.8822	0	0	3.5628	0.60228	1.2002	0	0	0	0	0	0	0	0	0	0	0	0	0	0	0	0	0	0	0	0	0	0	0	0	0	0	0	0	0	0	0	0	0	0	0	0	0	0	0	0	0	0	0
11.915	6.709	0	0	0	0	1.6699	0	0	0	5.3324	7.9781	3.1383	0	6.1982	1.2501	0	5.5717	2.4443	0	0	6.0332	0	0	0	0	1.3353	0	0	0	0	0	0	0	0	0	0	0	0	0	0	0	0	0	0	0	0	0	0	0
12.495	10.24	0	0	0	0	0	0	8.759	2.3873	0	0	0	0	0	1.3426	0	0	0	0	0	0	0	0	0	0	0	0	0	0	0	0	0	0	0	0	0	0	0	0	0	0	0	0	0	0	0	0	0	0
27.02	13.898	0	0	0	0	0	0	0	0	0	0	0	0	0	0	0	0	0	0	0	0	0	0	0	0	0	0	0	3.3445	0	1.5883	2.6931	0	7.9046	7.0501	0	0.41671	0	0	0	0	0	0	0	0	0	0	0	0
8.59	5.6155	0	3.9118	0	0	0.10527	0	0	6.358	6.5644	6.4668	5.0999	11.301	40.14	63.037	101.46	144.82	197.91	252.57	300.44	359.8	420.09	452.85	523.8	589.72	647.83	700.34	750.37	797.75	873.84	884.66	931.65	974.06	1026.7	1078.5	1110.7	1125.2	1163	1193.3	1220.5	1257.8	1293.7	1350.8	1361.6	1414.6	1532	1560.2	1620.3	1717.9
19.472	2.7658	0	0	0	0	0	0	0	0	0	0	0	0	0	0	0	0	0	0	0	0	0	0	0	0	0	0	0	0	0	0	0	0	0	0	4.2051	7.5536	21.618	34.552	49.47	59.422	74.931	72.78	85.964	93.616	84.94	106.4	122.43	136.19
8.3135	0	0	0	0	5.7974	6.7842	2.937	0	0	0	0	0	0	0.86199	0	0.29128	0	0	0	0	0	0	0	0	0	0	0	0	0	0	0	0	0	0	0	0	0	0	0	0	0	0	0	0	0	0	0	0	0
0	0	0	7.5308	0	0	7.9188	17.134	1.358	4.3083	4.8168	0	3.16	0	0	0.23342	0	0	1.8854	0	0	0	0	0	0	0	0	0	0	0	0	0	0	0	0	0	0	0	0	0	0	0	0	0	0	0	0	0	0	0
24.88	5.4221	0	0	0	0	0	0	0	0	0	0	0	0	0	0	0	0	0	0	0	0	0	0	0	0	0	0	0	0	0	0	0	0	0	0	0	0	0	0	0	0	0	0	0	0	0	0	0	0
2.8462	0	0	0	0.55111	1.176	4.7711	0	0	0	0	0	0	0	7.5347	33.443	37.335	55.35	72.317	78.34	118.41	129.86	164.79	179.15	192.78	196.3	195.3	205.64	191.73	209.99	216.25	203.29	205.39	212.77	225.88	202.72	207.63	179.56	175.06	182.44	181.01	170.12	158.8	156.51	147.01	129.78	137.61	127.37	144.14	144.66
0	0	0	5.4573	10.181	0	0	0	0	0	2.0792	4.6991	9.9668	1.3643	3.1379	8.8496	8.696	13.876	12.908	9.8435	12.015	13.97	11.622	17.607	9.2921	22.433	14.804	24.619	17.118	17.036	28.676	27.382	23.546	23.768	30.519	26.621	28.92	17.577	27.269	29.465	37.858	46.091	52.97	63.056	66.566	75.144	83.566	94.926	96.18	117.3
0	0	0	0	0	0	12.259	0	1.859	5.4716	28.127	45.33	75.638	89.187	120.36	135.88	171.21	213.24	239	248.42	267.19	281.66	292.24	311.58	317.26	328.62	336.46	336.22	333.18	334.57	343.34	346.86	359.91	379.86	398.57	420.16	419.9	476.13	537.98	586.56	630.76	684.51	731.12	821.63	843.41	890.82	937.04	998.51	1060	1085
25.113	10.57	0	0	0	0	0	0	8.8391	7.2355	16.911	26.854	36.717	59.008	102.02	90.545	184.33	215.9	283.03	343.06	380.76	446.31	495.18	546.35	616.75	685.2	711.36	794.16	793.84	922.62	903.08	1005.5	976.32	995.68	943.94	1068.4	1008.4	1006.3	1011.2	1043.6	1043.1	1056	1066.8	1093.5	1072.1	1121.7	1124.7	1122.6	1125.5	1081.1
0	2.2191	1.2033	0	3.5071	0	0.4259	7.6434	9.7611	31.673	34.922	48.545	52.451	80.773	128.14	181.96	223.46	285.7	341.2	394.05	482.62	528.35	581.41	604.43	627.75	674.49	689.92	705.79	755.65	769	768.74	778.71	805.09	776.49	769.64	791.01	785.17	801.22	786.08	822.52	809.56	781.01	784.71	791.76	801.9	774.54	804.19	793.98	791.34	803.77
0	0	0	2.2648	1.9707	0	13.867	0.64949	4.31	0	17.611	9.3622	11.176	24.807	22.885	24.798	31.409	38.128	48.9	58.032	49.812	62.399	55.908	59.709	66.51	53.876	130.85	187.37	270.8	355.77	466.81	544.41	660.93	771.05	783.96	890.71	977.3	1043.5	1112.5	1191.6	1286	1343.1	1438.7	1474.1	1550.6	1623.2	1684.4	1734.4	1735.2	1798.6
2.5622	2.1663	0	0	0.89622	0	1.0291	1.6251	8.1385	11.254	22.748	16.586	16.755	21.474	29.561	39.073	31.465	31.305	32.399	37.823	49.456	51.378	62.537	72.502	91.603	97.125	109.52	122.9	142.34	124.26	149.23	156.81	178.22	178.48	205.44	200.52	206.78	212.59	222.76	234.32	233.88	240.61	235.22	242.66	240.63	241.75	242.06	231.59	242.32	247.95
27.143	5.2509	0	0	0	0	0	0	0	0	0	0	0	0	0	0	0	0	0	0	0	0	0	0	0	0	0	0	0	0	0	0	0	0	0	0	0	0	0	0	0	0	0	0	0	0	0	0	0	0
0	0	0	0	1.8973	18.757	48.437	53.018	74.506	96.018	109.64	125.32	119.83	127.75	117.34	106.48	102.25	100.13	114.99	117.49	127.32	140.03	135.25	143.73	131.91	139.54	139.95	146.76	147.74	132.55	139.32	135.91	142.21	157.95	135.48	144.58	142.02	144.33	148.41	152.42	153.56	152.98	153.58	147.03	159.13	168.5	171.08	167.44	167.05	164.68
30.448	12.231	0	0	0	0	0	0	5.1402	19.438	49.514	81.735	116.92	131.89	188.72	236.87	282.01	249.61	331.54	387.94	419.19	448.51	443.99	472.32	489.4	494.61	510.76	556.36	553.25	567.26	578.15	594.28	584.37	583.64	628.17	628.06	615.9	624.26	611.17	647.36	656.86	627.15	646.22	649.95	599.47	668.81	630.72	628.39	619.61	608.24
0	0	0	0	4.8129	0.68978	16.993	14.878	25.338	6.2168	10.959	8.9872	0	9.0887	9.91	8.3974	18.113	13.138	18.186	18.804	19.549	15.286	16.102	22.035	19.334	21.452	22.345	25.887	18.503	15.024	23.245	28.975	31.9	41.4	33.027	29.442	41.14	45.337	53.135	48.418	49.336	71.767	82.521	114.91	121.81	162.03	186.41	206.63	211.56	243.24
4.7226	3.7415	0	3.6358	0	0	0	4.534	2.8623	3.6037	1.033	6.9869	6.9941	16.305	16.857	36.053	51.996	54.692	84.114	83.553	116.45	113.15	121.27	143.78	145.14	172.35	197.06	196.95	214.23	204.46	216.67	232.33	228.5	251.78	249.01	262.11	265.53	268.48	266.76	292.39	288.37	299.19	276.38	317.74	345.09	336.16	325.6	341.51	361.65	348.32
27.97	4.1354	0	0	0	0	0	0	1.2124	0	0	0	1.8967	11.848	20.114	40.721	24.353	40.402	46.892	75.234	57.217	78.887	82.005	74.078	77.939	89.582	85.66	100.36	115.49	102.16	98.869	93.656	98.969	109.98	106.81	88.272	105.45	92.521	102.83	93.553	105.04	96.695	94.738	100.03	103.09	95.991	92.732	95.095	93.587	103.7
10.453	8.2044	4.0456	0	0	1.1367	0	0	0	0	0	0	0	0	0	0	0	0	0	0	0	0	0	0	0	0	0	0	0	0	0	0	0	0	0	0	0	0	0	0	0	1.5444	5.9605	2.6453	10.341	10.391	8.2573	14.73	11.727	13.292
0	0	0	0	25.392	26.853	37.611	52.681	48.249	49.922	58.883	63.408	92.817	63.639	113	85.293	121.52	95.984	122.87	118.15	136.63	136.46	145.16	135.22	149.83	152.62	174.62	222.86	190.61	215.21	212.82	282.24	297.71	390.77	399.29	443.23	513.81	511.67	590.3	653.19	695.22	768.54	837.2	887.01	938.22	944.56	991.48	1032.7	1058.9	1114.2
2.6813	0.15101	2.1859	0	1.7512	0	0	0	0	0	0	6.0378	0	0	0	0	0	0	0	0	0	0	0	0	0	0	0	0	0	0	0	0	5.8306	2.7253	5.9644	7.4261	0.2993	15.481	24.547	24.052	29.062	20.403	27.853	32.683	32.835	30.569	18.854	36.299	30.44	33.555
21.07	10.844	0	3.3407	0	0	0	0	0	0	0	0	0	0	0	0	0	0	0	0	0	0	0	0	0	0	0	0	0	0	0	0	0	0	0	0	0	0	0	0	0	0	0	0	0	0	0	0	0	0
6.9079	2.0486	0	0	0	0	4.0997	0	0	0	1.2585	0	2.4355	0	0	0	0	0	0	0	0	0	0	0	0	0	0	0	0	0	0	0	0	0	0	0	0	0	0	0	0	0	0	0	0	0	0	0	0	0
4.8992	2.2501	0	4.0789	0	0	0	0	7.6811	12.652	31.049	39.052	38.855	52.949	60.529	61.478	65.364	77.387	78.573	76.706	94.114	101.52	77.866	96.077	98.663	109.53	108.57	114.53	96.302	101.74	99.183	95.821	121.47	119.88	110.3	115.11	101.67	129.22	126.52	136.97	150.98	154.74	179.7	196.01	202.89	220.35	235.22	258.12	249.52	270
14.689	6.4938	1.0584	0	0	0	0	0	0	0	6.2208	2.711	4.4937	11.807	26.21	22.272	24.898	32.15	23.954	28.778	25.065	24.959	21.943	17.944	25.395	31.952	22.406	18.767	14.231	17.895	14.201	19.447	22.76	11.664	4.5035	8.7998	7.3542	0	0	0	0	0	0	0	0	0	0	0	0	0
1.9276	0.8718	0	0	3.1421	0	8.306	22.041	2.7205	11.215	10.335	15.668	20.868	7.4815	10.93	11.71	19.308	18.422	8.4602	16.534	24.91	25.833	15.812	30.022	32.581	37.286	37.068	49.136	54.063	56.751	59.559	63.78	75.29	92.587	102.18	98.998	114.15	117.03	134.77	138.81	139.82	150.52	152.09	154.76	154.2	157.79	169.82	163.53	168.31	181.23
0	3.8662	0	2.8978	0	0	5.3867	8.1112	7.4058	11.411	8.1314	11.686	0.19266	0	2.8255	5.1269	1.0518	0.094904	1.5217	0	6.9142	0	4.0839	12	19.096	24.293	35.394	52.732	49.944	63.188	80.248	84.446	92.116	106.05	120.48	132.67	134.34	23.364	22.36	19.051	26.246	28.784	16.435	28.035	24.106	36.379	30.796	33.365	28.069	32.954
8.0166	3.6705	0	0	0	0	0	0	5.215	5.8362	4.3884	9.9458	6.4783	7.7085	8.539	12.915	10.693	8.3135	9.8908	9.0333	18.281	12.104	11.403	3.2939	5.9516	1.8892	4.2845	10.189	4.8662	0	8.1832	1.3294	10.189	10.71	10.498	13.033	0	12.487	12.426	11.388	15.329	17.199	16.185	20.044	11.501	9.245	3.2585	6.6822	11.016	8.0788
0	5.1907	0	2.7423	8.4764	15.124	0	13.73	24.868	16.872	19.436	23.447	32.792	47.478	42.603	30.876	33.796	28.023	42.345	35.922	45.293	39.122	30.351	34.247	33.006	33.286	32.944	36.621	28.845	33.031	37.048	25.427	31.729	27.097	25.77	30.458	15.768	28.805	30.81	28.857	36.285	30.763	32.591	27.359	19.256	21.832	11.613	25.272	27.421	18.806
10.667	3.4911	0	4.1033	0	0	0	0	0	0	0	0	0	0	0	0	0	0	0	0	0	0	0	0	0	0	0	0	0	0	0	0	0	0	0	0	0	0	0	0	0	0	0	0	0	0	0	0	0	0
20.344	9.7561	0	0	0	0	0	0	0	0	0	0	0	0	0	0	20.995	11.071	15.5	22.708	21.941	38.02	48.296	57.755	55.813	66.476	71.238	91.656	90.962	107.14	100.46	119.13	112.93	118.04	135.77	132.45	119.04	134.55	54.415	130.33	121.42	126.67	86.825	97.956	83.958	99.882	95.884	80.26	58.489	56.809
10.357	0	0	0.077178	0	0	1.7216	0	0	0	0	0	0	0	0	0	0	0	0	0	0	0	0	0	0	0	0	0	0	0	0	0	0	0	0	0	0	0	0	0	22.412	28.774	67.262	109.74	122.75	161.3	186.07	206.98	201.8	241.25
0	4.2173	2.7825	0	7.639	0	9.4432	16.808	10.162	17.987	5.4767	14.63	10.868	9.7245	0	17.124	14.497	20.922	7.9911	13.641	0	0	0	0	0	0	0	0	0	0	2.6062	0	0	0	0	0	0	0	0	0	0	0.62496	0	0.45207	3.9155	4.0724	0	0	0	3.1899
0	0	2.3141	0.41087	0	5.327	13.797	22.926	23.767	28.946	12.144	8.719	0	3.9673	0	0	0	0	0	0	0	0	0	0	0	0	0	0	0	0	0	0	0	0	0	0	0	0	0	0	0	0	0	0	0	0	0	0	0	0
1.4898	0	0	0	0.79315	1.154	6.1928	0	0	0	3.4592	1.3317	2.9094	3.4824	2.6158	9.4569	33.588	47.522	85.433	99.268	119.29	139.5	166.82	198.74	227.36	237.47	259.83	283.99	296.93	285.75	301.97	314.83	320.47	342.69	347.13	346.83	352.29	354.77	349.18	366.67	376.87	363.73	364.1	372.22	359.58	372.2	356.44	351.04	341.74	343.55
0.96238	3.2221	0	10.652	0	0	0	6.0841	1.8986	7.6074	1.9265	1.2188	0	5.4061	0	5.0939	0	1.3999	8.5804	0	5.4181	0	0	15.066	22.538	35.645	60.605	70.966	101.99	104.19	113.86	138.64	139.35	148.48	166.03	181.16	192.97	193.36	207.93	215.99	228.96	226.63	228.28	248.27	251.57	224.01	248.29	243.45	250.35	270.29
0	0	0	0	0	4.959	8.0623	10.329	9.3292	23.806	25.397	19.781	24.234	12.812	26.077	11.431	18.269	16.244	18.401	19.335	31.781	73.279	102.25	160.27	179.93	254.96	319.5	357.79	401.4	461.81	524.28	583.81	626.66	648.22	687.06	729.79	726.64	757.36	767.84	821.57	812.17	827.34	869.39	855.96	885.52	852.32	892.46	873.26	903.26	908.33
21.551	6.2871	0	0	0	0	0	0	0	0	0	0	0	0	0	0	0	0	0	0	0	0	0	0	0	0	0	0	0	0	0	0	0	0	0	0	0	0	0	0	0	0	0	0	0	0	0	0	0	0
15.705	7.1947	0	0	4.1152	0	0	0	0	0	0	0	0	0	0	0	0	0	0	0	0	0	0	0	0	0	0	4.1622	0	13.907	14.787	17.503	22.353	38.703	53.035	61.377	50.313	64.672	69.596	86.184	88.738	99.876	105.88	120.56	94.236	126.45	118.33	111.5	93.272	104.07
0	2.4574	0	4.0703	0	0	4.6095	18.123	12.405	27.174	29.175	39.246	44.053	54.468	62.28	83.778	85.417	77.083	99.478	116.56	124.75	160.49	203.14	201.15	263.2	262.22	327.87	349.6	396.15	407.96	449.34	457.6	480.92	520.31	516.07	529.3	588.74	585.72	591.35	603.75	601.63	607.24	628.51	633.99	635.89	627.06	661.13	651.67	655.49	684.56
5.7482	4.796	0	2.5589	1.137	2.911	0	0	0	14.209	0	0	0	0	8.9036	14.133	39.306	60.425	68.054	84.694	122.35	133.4	156.61	161.1	177.98	201.63	207.38	212.26	247.82	229.15	233.39	251.18	207.4	237.76	242.52	233.16	244.37	263.07	234.56	256.96	235.65	255.64	246.69	245.27	254.82	231.95	253.27	248.89	241.06	243.98
4.6907	4.1583	0.52785	0	0	0	3.4097	0	0	0.88715	0	0	1.8793	2.6931	6.0949	14.486	1.1778	2.186	5.8229	10.437	7.1076	2.8365	3.9393	0	0	0	0.93418	0	4.1317	0	0	0	3.0867	5.1124	1.8267	12.281	4.802	5.6133	0	0	1.0379	0	3.2025	9.6408	6.2436	9.0207	14.798	8.2521	5.7505	12.63
0	0	0	4.7032	0	2.7485	0	4.7943	2.8345	8.5072	14.956	8.0097	3.473	1.5918	11.995	6.0458	11.709	12.095	13.062	6.1206	8.7871	12.037	15.683	18.928	15.75	21.611	13.324	9.6263	18.416	20.821	10.937	17.267	13.938	21.186	18.332	17.073	17.923	20.644	17.024	20.127	12.475	22.493	15.038	19.572	13.161	19.813	16.614	15.808	14.913	24.729
3.6657	4.6448	0	2.2723	0	2.1071	0.7638	0	0	1.303	0	0	0	0	1.121	0	0	0	0	0	0	0	0	0	0	0	0	0	0	0	0	0	0	0	0	0	0	0	0	0	0	0	0	0	0	0	0	0	0	0
0	0	0	4.0497	4.1995	5.2756	6.2558	22.403	22.645	21.542	19.267	17.418	12.425	25.697	12.256	29.278	22.245	8.4462	20.026	10.995	28.807	16.312	20.572	15.002	17.183	20.072	26.947	20.933	25.266	14.709	18.789	23.57	11.648	24.025	11.737	20.069	11.809	13.219	17.946	20.893	21.801	21.896	14.574	19.874	26.873	16.456	22.72	16.365	20.243	19.97
0	10.536	0	1.7256	0	0.34101	8.0243	5.3968	5.3578	14.768	16.281	12.321	12.93	10.739	17.632	4.0947	0	6.0103	6.2628	0	3.6688	3.1892	0	3.0604	0	0	6.6151	4.7275	12.441	1.7939	9.5948	6.968	0	0.15926	4.2147	0	0	1.2151	0	13.92	4.128	19.845	24.487	20.204	24.407	34.151	33.058	43.001	56.666	61.294
0	0	0	0.45267	2.0705	9.9018	3.9562	12.288	8.8515	15.722	16.717	12.811	19.342	8.5154	12.566	12.646	12.172	13.833	10.435	13.171	9.7548	12.128	3.4066	13.785	5.7642	19.72	15.63	18.782	15.353	20.978	24.467	21.792	27.428	28.58	35.652	35.622	30.916	34.331	38.379	39.052	33.726	39.265	41.408	36.338	38.929	49.577	36.423	47.147	37.339	47.912
8.921	0	0	0.2855	0	0	7.686	6.294	4.4334	0	0	0	0	39.804	65.705	96.122	136.12	178.36	240.33	270.15	339.02	440.7	442.07	467.36	542.92	573.71	618.15	632.47	672.04	712.46	752.77	798.59	793.22	846.37	846.25	868.05	886.25	889.65	897.01	882.26	706.79	899.54	888.05	715.98	895.91	914.61	927.03	914.68	922.7	921.91
0	1.9913	0	1.6497	0	0.51682	0	0	1.3435	14.393	15.97	16.228	19.159	19.42	23.445	14.463	23.883	26.199	22.792	28.836	27.011	34.685	40.455	41.084	40.324	40.475	45.858	56.419	53.144	57.65	53.222	65.216	63.81	66.442	70.544	71.952	70.416	82.255	74.013	72.617	76.329	79.959	73.943	80.184	83.008	89.98	99.544	105.29	118.31	138.4
15.873	6.9334	0	0	0	0	0	0	0	0	0	0	0	0	0	0	0	0	0	0	0	0	0	0	0	0	0	0	0	0	0	0	0	0	0	0	0	0	0	0	0	0	0	0	0	0	0	0	0	0
5.3315	0.25044	0	0	0	3.1801	4.3861	2.1758	0.65355	10.893	0	0	0	1.6521	4.1831	2.3694	2.7929	4.5663	10.173	4.6224	3.6276	2.0444	7.3907	0	2.5809	0	7.5431	2.9394	6.187	0	3.318	0	0	0.18845	14.529	1.6419	8.614	2.9903	2.9624	1.172	4.5102	4.6606	7.4143	18.406	14.308	13.444	18.548	16.626	8.2116	24.692
22.667	16.826	0	2.2326	2.2892	0	0	0	0	0	0	0	0	0	0	0	0	0	0	0	0	0	4.9748	8.416	6.9855	24.658	31.365	38.8	33.388	42.511	27.768	26.261	34.262	48.15	60.829	64.511	72.649	77.562	69.626	88.694	81.015	90.862	94.792	100.47	109.24	91.351	101.27	68.265	70.619	73.672
8.8483	0	0	0	0	0	5.1039	9.4005	4.3859	2.8408	4.6136	2.6281	0	2.0476	2.0126	0	3.6489	0	0	0	0	0	0	0	0	0	0	0	0	0	0	0	0	0	0	0	0	0	0	0	0	0	0	0	0	0	0	0	0	0
34.007	10.411	0	0	0	0	0	0	0	0	0	0	0	0	0	0	0	0	0	0	0	0	0	0	1.2965	24.065	26.374	44.214	52.567	58.468	66.662	81.785	81.201	99.201	101.32	100.43	119.81	128.51	132.2	153.87	170.62	173.5	193.21	188.04	202.74	198.06	226.98	226.43	246.56	258.21
6.8192	2.6078	0	1.734	2.1472	0	0	0	0	0	0	0	0	4.1858	0.07571	9.7023	0	10.965	7.5918	11.276	14.438	22.944	37.687	48.117	43.076	57.999	85.864	89.43	107.06	111.91	133.26	149.72	187.66	195.1	204.84	241.91	244.13	261.23	271.88	291.61	305.27	327.91	318.49	350.86	336.07	352.36	370.02	377.12	371.94	372.41
7.326	0	0	0	0.97013	19.704	0	0	0	0	0	0	0	0	0	0	0	0	0	0	3.2568	1.7784	24.28	2.8892	4.5938	4.6246	2.9128	7.323	6.8192	1.5641	13.234	9.0347	22.128	27.456	20.819	28.976	20.002	16.495	29.186	47.213	44.173	34.358	40.785	44.763	29.361	43.805	35.304	43.414	40.499	38.358
30.788	10.369	0	0	0	0	0	0	0	0	0	5.9408	8.2668	20.336	22.28	15.158	18.014	29.061	58.74	85.033	104.38	118	120.67	149.03	150.86	179.94	185.13	226.04	228.83	240.34	243.61	263.59	268.02	274.22	298.68	288.78	274.72	295.31	286.27	289.8	293.88	295.26	291.22	321.01	291.85	325.28	317.6	309.98	301.2	288.8
0	4.25	0	0	2.6018	0.61577	1.6406	0.38752	1.9811	4.7465	9.9394	10.788	9.9064	10.489	16.362	1.9847	15.803	11.354	6.736	9.8911	10.745	10.255	17.962	11.15	7.6398	4.6935	6.5122	21.59	18.857	22.149	22.284	35.147	40.366	55.013	62.19	77.747	88.011	101.08	99.785	119.03	119.99	140.18	148.58	164.42	166.97	184.75	185.21	191.73	186.36	204.76
7.9061	0	0	0	0	17.064	12.883	9.8419	17.119	21.964	35.994	34.748	48.671	69.281	93.309	114.04	138.76	172.51	180.09	227.99	279.39	288.75	285.87	312.78	336.63	363.23	382.96	406.08	400.59	417.85	424.67	423.42	428.96	457.54	460.95	440.89	466.24	446.71	478.39	458.22	473.76	454.84	453.22	457.16	454.51	448	450.84	449.47	449.72	454.27
4.5666	4.1705	0	0.65813	0	0	0	0	0	0	0	0	0	3.5209	0	2.5482	0	0	0	0	0	0	11.038	12.7	13.686	4.6946	0	0	1.6727	0	1.8555	0	10.811	10.597	13.3	6.3579	6.3438	7.2967	10.547	12.425	10.772	4.4246	11.613	6.4646	0	0	0	0	0	0
5.4655	17.022	2.0918	3.4398	0	0	9.7688	0	10.049	1.3944	11.716	7.8333	16.731	30.994	25.176	20.285	34.15	22.798	43.363	46.018	44.443	42.381	50.542	61.758	62.803	63.056	65.775	64.538	86.676	70.682	68.602	72.866	84.337	85.416	82.703	88.553	69.638	68.741	73.941	77.103	59.86	66.056	70.337	65.823	57.792	63.779	49.02	41.652	40.112	38.782
6.6251	2.2082	0	6.6537	0	0	0	0	0	0	0	0	0	0	0	0	0	0	0	0	0	0	0	0	0	0	0	0	0	0	0	0	0	0	0	0	0	0	0	0	0	0	0	0	0	0	0	0	0	0
5.7195	0.17007	0	0.61917	0	0	3.248	5.1564	1.455	17.059	12.198	9.8797	13.545	22.635	46.005	59.85	102.45	138.36	183.21	206.62	248.51	290.73	307.19	339.84	354.82	386.84	388.86	425.33	433.31	442.14	462.79	486.9	488.11	500.57	584.18	522.74	521.6	524.44	525.86	517.14	537.52	544.27	545.35	559.39	556.54	532.82	533.04	546.94	540.63	529.58
4.6366	3.4176	0	0.11078	0	2.3775	0	0	0	0	0	0	0	0	0	0	0	0	0	0	0	0	0	0	0	0	36.66	79.231	137.26	184.77	255.77	292.89	349.97	397.51	447.04	466.16	509.31	550.87	593.32	632.52	652.35	659.75	703.38	702.34	709.4	763.09	736.59	748.68	756.2	785.13
15.021	0	0.12306	0	0	0	0	0	0	0.54588	5.4562	0	0	0	0	0	0	0	0	0	0	0	0	0	0	0	0	0	0	0	0	0	0	0	0	0	0	0	0	0	0	0	0	0	0	0	0	0	0	0
0	4.3648	0.81815	0	4.3876	2.6017	0	0	13.016	13.078	15.078	0	0	1.3013	4.1478	27.554	26.989	1.3419	6.2598	0	0.85236	5.6769	12.036	8.2721	13.958	16.408	24.73	19.673	33.319	45.893	58.166	65.84	83.927	85.2	113.88	125.35	130.05	134.99	154.33	164.36	167.15	176.89	181.04	189.66	203.49	197.11	221.88	227.25	208.94	222.85
1.7085	0	2.2817	3.8745	2.352	0	0	1.5316	1.452	18.397	13.455	16.283	23.172	18.358	25.477	23.987	31.902	38.922	36.341	58.499	64.698	77.633	118.27	145.49	167.81	187.13	218.7	261.2	267.53	324.65	316.62	362.77	367.97	431.98	421.03	477.09	473.11	496.88	520.36	520.8	523.53	538.59	563.98	562.11	573.86	595.59	580.19	579.41	599.46	605.3
8.0521	0.37839	0.88381	0	0.0043397	0	0	0	4.5522	4.2823	6.2512	6.5809	0	8.2999	7.8663	5.2288	0.42669	0	0.035126	0	8.001	0.15917	0	0	0	0	0	2.0795	2.6447	0	0	0	0.85514	0	0	0	0	1.7856	0	0	1.9031	1.4061	0	3.1552	0	0	0	0	0	0
2.6822	3.2049	0	0	1.7478	0	0	0	0	0	0	0	0	0	0	0.68904	4.9158	8.3096	21.258	23.964	40.982	53.413	91.868	112.76	124.46	167.34	170.83	211.36	228.72	237.95	248.54	247.64	266.86	285.72	282.39	294.84	319.63	313.15	326.07	326.5	349.7	346.75	347.46	353.78	352.7	335.99	353.36	346.56	349.31	347.33
0	0	0	0	2.6252	6.9815	4.6014	12.783	18.722	15.004	16.338	23.312	15.815	23.434	34.944	35.927	58.204	79.281	85.098	108.13	134.65	154.99	188.29	198.1	204.94	226.37	263.96	264.05	286.66	289.5	319.04	319.22	337.85	343.57	346.77	351.52	356.69	358.48	386.01	367.31	386.83	400.99	413.06	405.62	424.22	416.08	421.61	434.03	448.74	452.86
22.202	4.5913	0	0	0	0	0	0	0	0	0	0	0	0	0	0	0	0	0	0	0	0	0	0	0	0	0	0	0	0	0	0	0	0	0	0	0	0	0	0	0	0	0	0	0	0	0	0	0	0
0.66933	0	0	2.9741	0	1.4104	2.3207	5.3344	9.7218	9.0517	0	0	0.96795	1.2474	0	0	0	0	0	0	0	0	0	0	0	0	0	0	0	0	0	0	0	0	1.8294	1.3332	0	0	0	0	0	0	0	0	0	0	0	0	0	2.9666
2.8284	4.4436	0	0	0	2.503	4.519	4.4389	0	3.4691	0	0	1.801	0	0	0	0	0	0	0	0	0	0	0	0	0	2.459	15.596	53.849	70.936	100.77	128.29	159.73	216.59	266.64	288.79	334.68	355.48	405.83	426.55	468.83	509.96	520.19	541.81	573.72	590.03	625.8	655.03	655.13	651.7
2.7904	7.0946	0	0	0	0	5.9508	0	0	1.7439	0	4.6472	4.3669	0	4.1897	0	0	0	0.98428	0	0	4.7781	0.74925	3.0547	3.5495	15.123	14.887	19.157	33.434	25.902	46.493	53.986	65.584	69.625	85.953	94.822	99.389	119.69	120.46	137.82	144.81	176.18	202.56	226.76	235.08	273.93	271.82	301.93	309.75	363.34
9.7939	0	1.3378	0	0	3.8429	0	0	2.2925	0	0.97472	6.4346	15.951	6.6625	7.1191	4.5355	3.8405	7.9687	7.021	4.3867	20.797	9.9273	39.406	42.467	31.387	6.3572	0	0	0	0	0	0	0	0	0	0	0	0	0	0	0	0	0	0	0	0	0	0	0	0
10.675	0	7.3423	0	0	0	0	0	0	0	0	0	0	0	0	0	0	0	0	0	0	0	0	0	0	0	0	0	0	0	0	0	0	0	0	0	0	0	0	10.039	10.348	5.9125	3.7899	3.8173	0	0	0	0	0	0
6.5405	5.2735	0	3.251	0	0	0	0.81878	5.3275	5.0192	5.5313	14.236	15.006	12.184	17.025	9.7381	9.6562	17.23	17.121	26.358	35.913	46.232	78.259	80.867	100.44	120.3	135.04	158.31	182.68	201.45	217.54	233.05	241.21	263.76	286.12	285.43	293.36	330.67	328.8	331.16	361.27	362.79	367.28	378.13	390.72	375.42	388.88	390.8	392.58	422.53
0	0	0	1.3869	0	1.1878	4.5271	0	0	12.024	15.155	16.59	19.47	18.169	22.681	28.488	30.124	36.442	35.044	42.061	38.853	48.384	44.976	40.108	43.295	49.3	60.313	50.573	54.995	54.099	54.559	65.844	61.24	52.46	49.341	48.594	57.71	57.989	55.545	60.079	54.688	48.344	59.842	40.664	45.759	47.673	40.878	36.319	30.182	42.144
28.519	6.4176	0	2.8372	0	0	0	0	0	0	0	0	0	0	0	0	0	0	0	0	0	0	0	0	4.1294	0	0	0	0	0	0	0	0	0	0	0	0	0	0	0	0	0	0	0	0	0	0	0	0	0
24.71	5.7882	0	0	0	0	0	0	0	0	0	0	0	0	2.6951	0	3.6354	4.1422	21.748	32.479	33.738	43.933	44.337	51.015	50.948	72.681	85.426	107.3	114.7	158.46	158.92	182.07	206.33	214.52	233.92	248.19	259.39	272.69	259.37	276.9	278.95	295.2	292.75	306.99	309.76	305.72	335.51	320.64	294.02	314.13
7.5931	0	0	0	4.1417	0	0	4.4134	0	5.0119	0.054906	6.9599	0	5.0348	3.0636	0	0	3.1911	9.6307	8.255	9.153	12.081	18.492	6.6484	16.601	26.193	27.237	39.279	52.486	51.83	70.356	73.863	90.235	111.24	124.55	123.57	146.35	148.77	165.17	180.13	195.37	209.45	226.92	244.3	254.83	246.17	268.14	273.2	288.22	295.13
2.5469	0.82813	0	0	4.2566	0.36342	4.0043	1.6205	0.92191	8.2047	7.6993	10.28	6.0975	17.107	22.863	30.8	22.58	25.517	26.638	31.002	42.813	28.959	30.26	26.881	31.848	47.99	55.138	74.994	98.847	128.19	153.21	171.01	222.81	250.38	287.81	290.83	336.25	357.05	395.95	414.96	449.58	488.64	517.45	540.6	565.84	582.56	620.61	636.38	662.48	668.35
9.0368	4.4955	0	0	0	0	0.49611	0	3.6545	0	0	0	0	0	0	0	0	0	0	0	0	0	0	0	0	0	0	0	0	0	0	0	0	0	0	0	0	0	0	0	0	0	0	0	0	0	0	0	0	0
10.93	5.6185	0	0	0	0	0	0	1.7654	0	0	0	0	0	1.6104	10.273	3.7395	4.981	0	0	1.2521	0	5.6166	0	0	0	0	7.5263	5.2244	9.8494	0	0	5.5692	0	0	5.3979	5.2174	0.71552	0	0	0	0	0	0	0	0	0	0	0	0
6.8462	12.692	0	0	0	0	3.6916	0	0	0	0	0	0	0	6.7269	10.247	12.049	34.118	44.104	56.955	79.836	118.95	173.03	189.84	259.53	301.61	339.57	380.33	427.71	452.82	495.95	504.09	567.7	580.9	614.56	647	653.48	715.96	668.72	711.45	717.18	752.89	753.18	773.81	787.49	813.94	823.23	821.91	823.21	827.31
7.9019	3.9514	0	0	1.5128	0	0	1.6993	2.0286	2.6515	0	7.0202	0	4.3175	5.5783	0	0	0	1.4062	0	0	3.2319	0	0	0	0	0	0	0	0	0	0	0	0	0	0	0	0	0	0	0	0	0	0	0	0	0	0	0	0
20.765	8.1321	0	5.3539	0	0	0	0	0	0	0	0	0	0	0	0	0	0	0	13.96	22.004	29.187	38.389	10.318	7.0998	31.722	68.029	92.968	72.776	97.344	100.94	89.975	88.214	87.759	94.671	99.209	46.81	55.021	60.067	65.322	48.67	72.672	55.907	73.648	45.191	59.637	68.68	46.958	46.01	266.23
4.4466	0	0	0	0	3.9606	6.3933	0	7.5525	7.4108	0	7.2053	13.433	18.376	26.71	33.887	16.413	26.469	33.484	35.299	43.599	43.961	23.593	40.747	39.786	35.677	40.89	38.344	34.031	53.137	44.714	35.718	39.782	46.629	26.541	24.976	26.613	25.847	25.426	28.612	15.986	16.099	14.536	6.7008	16.146	9.4399	13.516	8.0981	9.0824	4.7582
17.423	16.112	0	0	0	0	0	0	0	0	0	0	0	0	15.195	16.639	15.559	26.807	32.697	38.464	44.969	47.322	61.333	69.807	60.126	74.196	62.471	66.074	68.166	80.929	87.419	92.961	103.38	89.891	93.603	100.97	99.066	89.247	100.19	98.94	104.47	81.542	77.585	73.733	75.925	92.101	80.193	81.635	82.128	79.413
4.0035	0	3.1572	0	0	0	3.5459	4.5817	8.1003	11.759	9.0859	6.0361	0	1.0617	1.0773	5.6851	3.1681	0	3.7326	0	2.7029	0	0	2.2553	0	0.86403	0	0	0	0	0	0	0	0	0	0	0	3.2759	0	1.5924	0	0	0	0	0	6.9336	1.8359	4.7573	5.6392	7.6755
2.0086	3.3839	5.0081	0	0	0	0	2.8743	0	3.5986	0	2.9141	0	1.0164	6.6668	16.355	22.119	23.767	36.922	41.108	57.029	58.057	68.018	63.094	65.702	85.634	64.191	77.591	70.551	74.821	87.41	75.476	99.999	100.48	126.86	140.93	159.87	184.75	193.2	229.5	254.77	275.9	301.91	321.34	329.34	361.9	385.18	387.04	392.87	428.26
17.254	6.8022	0	0	0	0	0	0	0	0	0	0	0	0	0	0	0	0	0	0	0	0	0	0	0	0	0	0	0	0	0	0	0	0	0	0	0	0	0	0	0	0	0	0	0	0	0	0	0	0
6.718	0.87607	0.055468	0	2.5591	0	0	0	1.9172	5.9973	0	4.1775	1.4352	5.1002	7.7712	2.0303	8.4304	6.2105	10.301	12.394	8.335	9.2971	6.8105	9.9066	16.008	14.105	24.261	20.598	19.734	28.296	27.238	29.706	29.399	27.342	34.631	42.177	43.045	46.964	52.201	46.102	54.66	49.659	65.994	72.979	82.976	90.079	83.042	93.815	85.095	106.73
5.6947	0	0	0.88253	0	0	10.81	8.4467	31.214	46.652	62.679	66.476	78.164	107.44	101.78	117.92	134.19	140.9	168.99	180.78	196.32	217.13	217.56	248.12	239.01	278.92	286.68	304.05	310.95	315.9	344.83	366.26	375.81	392.85	404.98	389.83	382.47	407.51	389.03	387.3	397.19	393.16	406.48	418.42	397.56	391.8	375.49	381.13	371.67	347.22
5.7159	3.7949	2.6078	4.3854	0	0	0	0	0	0	0	0	0	0	0	0	0	0	0	0	0	0	0	0	12.715	33.825	36.57	64.129	71.706	81.63	107.43	122.3	144.23	148.67	154.77	169.12	170.15	190.93	200.98	197.49	200.52	214.17	205.51	212.47	203.32	210.89	216.42	203.95	213.64	193.45
32.112	6.4757	0	0	0	0	0	0	0.847	0	0	0	0	0	0	0	0	0	0	0	0	0	0	0	0	0	0	1.6655	0	0	0	2.6215	0	5.9755	0	0	0	0	0	0	0	0	1.1528	0	0	0	0	0	3.7157	14.965
8.7791	4.59	0	2.5737	0	0	0	0	0	0	0	0	2.4762	0	0.44485	0	0.87582	7.5005	0	3.2808	9.7233	17.956	17.663	23.641	35.258	43.956	62.872	55.904	76.85	79.215	86.698	91.986	86.954	94.726	105.08	102.64	116.4	133.89	126.39	133.56	137.91	146.79	148.72	146.28	151.03	164.06	143.02	147.26	144.2	154.62
4.6241	0	1.9793	0	0	0	5.5401	3.1207	3.3434	4.3653	3.1686	0	0	0	0	0	0	0	3.9337	0	0	0	0	0	0	0	0	0	0	0	0	0	0	0	0	0	0	0	0	0	0	0	0	0	0	0	0	0	0	0
4.8182	6.5928	0	0	0	1.0468	0	0	0	0	0	0	0	0	0	0	0	0	0	0	0	0	0	0	0	0	0	0	0	0	0	0	0	0	0	0	0	0	0	0	0	0	0	0	0	0	0	0	0	0
4.5516	0	2.9854	0	1.2483	0	0	0	7.2853	0.88046	3.7348	2.1461	0	0.073482	0	0	0	0	0	0	0	0	0	0	0	0	0	0	0	0	0	0	0	0	0	0	0	0	0	0	0	0	0	0	0	0	0	0	0	0
0	2.8579	0	0	0	4.8675	5.5091	3.439	0.19978	0	6.357	1.0831	0	0	0	0	0	0	0	0	0	0	0	0	0	0	0.27141	6.0125	7.752	30.124	8.7023	41.141	54.459	74.715	87.62	95.572	88.542	113.23	116.81	137.26	140.47	152.13	172.6	125.14	178.65	197.89	193.61	142.71	171.75	215.25
0	0	0	0.59077	0	1.2059	7.0147	8.7365	14.495	18.69	23.207	23.034	30.304	25.94	31.827	24.429	37.7	24.137	18.108	16.029	10.912	33.811	39.16	24.13	18.624	12.055	18.715	21.887	39.006	25.738	42.682	27.342	44.426	56.047	63.56	58.732	71.556	79.793	81.411	91.382	89.609	65.13	69.765	90.903	91.427	90.983	91.059	84.107	90.198	101.48
0	0	0	4.3538	5.78	0	5.1297	0	0	12.345	10.604	20.096	12.065	20.293	17.21	32.559	38.365	44.279	58.426	81.962	111.16	118.67	144.26	160.74	176.42	195.85	215.73	200.42	209.81	256.88	247.45	255.25	261.76	253.77	278.84	288.21	321.42	328.21	386.63	421.43	466.47	511.19	581.21	619.66	700.47	734.23	809.76	849.56	904.44	926.24
0	13.667	15.626	0	12.411	25.142	0	36.043	35.536	8.9887	16.999	11.589	28.998	22.999	21.712	29.67	24.34	22.317	33.615	35.56	31.396	38.238	37.478	30.851	38.036	26.229	0	0	0	0	0	0	0	0	0	0	0	0	0	0	14.684	17.283	35.963	48.906	65.424	85.688	114.5	135.51	159.83	173.15
39.348	7.6117	0	0	0	0	0	0	0	0	0	0	0	0	0	0	0	0	0	0	0	0	0	0	0	0	0	0	0	0	0	0	0	0	0	0	0	0	0	0	0	0	0	0	0	0	0	0	0	0
22.566	16.433	0	0	0	0	0	0	0	0	0	0	0	0	0	0	0	0	0	0	0	0	0	0	0	0	0	0	0	0	0	0	0	0	0	0	0	0	0	0	0	0	0	0	0	16.044	13.888	8.3606	0	0
0	0	0	0	5.675	4.5797	17.493	10.303	5.2677	16.763	20.619	20.291	20.789	31.286	33.272	51.262	49.892	42.686	64.673	57.891	70.671	80.562	78.642	71.391	77.843	75.731	84.428	81.734	96.485	79.157	83.002	88.198	87.076	97.759	86.168	89.068	83.791	87.349	87.987	91.622	97.589	98.373	96.679	106.66	106.09	94.415	98.066	105.17	104.55	105.91
0	3.7999	0	0	0	0	14.963	53.61	119.16	179.67	293.8	389.43	476.89	634.56	719.57	816.07	1086.8	1005.9	1059.9	1176.5	1178.7	1346.6	1437.4	1421.6	1441.7	1510.3	1544.4	1531.5	1557.5	1530.5	1573	1561.8	1592.7	1554.1	1568.5	1633.8	1621.5	1645.8	1707.4	1693.1	1729.8	1704.6	1739.8	1717.1	1741.6	1753.9	1806	1800.4	1801	1802.1
5.0942	0	0	6.3602	6.3129	7.6806	0	0	0	0	0	0	0	0	0	0	0	0	0	0	0	0	0	0	0	0	0	0	0	0	0	0	0	0	0	0	0	0	0	0	0	0	0	0	0	0	0	0	0	0
0	0	0	2.8048	3.7398	6.6087	8.4249	7.4098	15.776	9.2348	7.311	11.312	1.4796	3.3559	9.8936	1.6345	9.6932	0	0	0	19.531	5.1675	0	15.475	14.217	8.6315	8.5762	8.6931	11.995	5.3384	13.272	7.2428	22.92	13.165	13.323	14.973	7.1724	15.831	15.622	13.793	27.327	19.913	14.784	20.432	22.207	14.692	2.7753	8.9818	9.731	15.925
16.594	3.0921	0	0	2.9542	0	0	0	0	0	0	0	0	0	0	0	0	0	0	0	0	0	0	0	14.379	35.384	52.45	69.811	107.79	133.78	152.96	154.05	174.47	187.5	211.23	244.27	255.07	277.89	312.45	296.34	323.09	334.17	359.37	373.72	397.09	395.31	415.2	415.31	420.44	424.48
1.0798	0.80126	0	0	0	0	10.232	23.669	65.934	111.38	167.97	253.08	301.16	376.88	424.2	490.63	550.5	594.05	653.25	651.08	665.39	688.59	684.98	723.11	698.41	700.38	710.19	677.82	698.06	713.5	710.01	703.45	695.57	701.16	684.03	691.59	670.9	647.25	662.91	646.58	641.03	652.52	663.83	652.01	654.48	655.63	648.41	665.08	643.12	661.54
0.99521	2.9898	0	3.6618	0.76885	0	0	0.046703	0	4.4832	8.652	8.4761	9.4738	6.7564	9.7043	5.4228	6.152	6.6291	0	0	0	5.6225	10.989	6.6124	0	0	0	1.6843	0	0	0	0	0	3.5604	4.2855	0	0	0.5611	0.56443	0	9.3969	0	1.6171	4.6325	5.4917	5.5921	6.712	0.994	8.2995	8.2939
0	0	0	0	4.933	8.322	7.9829	15.651	7.6125	19.809	19.77	25.303	30.183	29.693	38.376	38.813	55.262	66.158	52.94	56.546	67.629	70.622	69.894	80.574	69.192	84.347	74.227	97.477	91.042	104.21	104.55	79.773	116.92	121.83	143.07	153.62	174.1	189.72	209.04	214.06	230.21	256.35	288.53	296.57	321.79	342.95	372.33	388.42	389.74	415.35
0	0	2.4032	0.30916	5.8309	0	10.688	17.436	11.062	7.3159	8.0548	2.787	1.4471	6.5018	5.0734	12.808	4.4316	4.1497	17.171	1.5206	6.0088	4.7791	9.5011	9.848	9.7356	6.6604	8.981	14.927	18.86	13.106	18.935	26.055	15.771	20.283	18.31	28.394	23.023	23.821	22.554	34.119	31.355	23.827	33.193	35.382	34.504	19.19	31.841	34.564	39.933	40.18
7.4183	7.5552	0	0	0	0	0	0	4.6837	3.567	0	1.7922	0	0	0	0	0	0	0	0	0	0	0	0	0	0	0	0	0	0	0	0	0	0	0	0	0	0	0	0	0	0	0	0	0	0	0	0	0	0
1.0417	0	0	3.1077	1.1827	6.3711	0	0	6.1627	0	0	4.7829	0	3.6643	11.498	4.9998	0	0	0	0	0	0	0	0	0	0	0	0	0	0	0	0	0	0	0	0	0	0	0	0	0	0	0	0	0	0	0	0	0	0
14.484	0	0	10.287	0	0	0	0	0	0	0	0	4.1156	18.304	22.327	36.909	40.613	44.783	43.864	47.365	46.63	44.158	62.922	59.842	72.799	72.053	70.593	63.19	52.617	67.393	61.336	60.289	74.379	70.818	56.306	66.611	63.61	75.439	104.33	126.53	180.1	252.73	319.36	377.07	439.82	496.55	560.6	587.05	623.87	690.77
0	1.2633	0	6.0325	2.2417	0	11.559	13.529	21.938	19.796	28.163	44.182	37.364	42.539	49.397	37.589	51.214	44.758	48.337	66.278	59.755	62.472	53.96	58.474	58.86	70.465	72.853	101.83	102.1	125.81	138.2	140.78	156.53	164.35	172.78	191.3	177.06	181.68	188.38	191.42	181.55	182.4	173.13	186.71	176.03	186.31	187.01	171.42	161.28	148.83
0	0.076667	0	0	0	6.4347	5.0709	5.235	5.2504	7.82	11.169	11.136	3.5258	7.3016	9.7068	4.9159	5.9907	4.1198	6.5792	11.762	10.748	11.19	9.1132	9.0972	13.59	0.84881	9.2676	6.1762	12.774	10.587	7.3207	3.1662	5.6503	13.257	8.9204	8.8021	1.6201	0.74086	5.651	3.7177	8.9485	5.7665	0	0	0	0	4.8685	0	2.6528	0
13.036	4.7888	0	0	0	0	0	0	0.55616	0	0	0	0	0	0	0	0	0	0	0	0	0	0	0	0	0	0	0	0	0	0	0	0	0	0	0	0	0	0	0	0	0	0	0	0	0	0	0	0	0
0	0.22899	0	0.77184	1.1547	1.3307	4.0515	0	0.54957	1.5293	2.0834	4.4657	5.2899	28.162	71.84	121.93	203.44	287.4	380.95	489.36	622.95	728.87	825.13	964.35	1017.4	1192	1278.5	1343.2	1439.1	1507.9	1600.2	1576.2	1660.5	1669.1	1753.3	1762.7	1807	1849.3	1913	1930.6	1920.1	1965.6	2020.1	1978.3	2013.1	2004.1	2023.1	2006.4	2060.2	2001.9
26.136	1.5464	3.1659	0	0	0	0	0	0	0	0	0	0	0	0	0	0	0	0	0	0	0	0	0	0	0	0	0	0	0	0	0	0	0	0	0	0	2.5348	47.27	88.966	150.5	229.11	284.65	383.43	455.39	532.45	597.72	662.51	701.9	816.61
20.507	6.2349	1.6748	0	0	0	0	0	0	0	0	0	0	0	1.6566	0	31.391	49.634	81.203	94.176	117.83	133.41	158.59	179.33	193.31	209.84	225.35	252.16	275.72	285.48	286.61	309.72	335.3	338.65	367.68	368.74	390.27	424.38	492.16	549.18	640.68	731.95	831.54	937.06	1032.2	1112.6	1203.4	1293.8	1363.7	1414
0	6.2851	0	7.6972	0	0	0	0	0	0	0	1.0579	0	0	0	0	0	0	0	0	0	3.1298	0	0	0	0	0	0	0	0	0	0	0	0	0	0	0	0	0	0	0	0	0	0	0	0	0	0	0	0
6.031	3.1207	0	0	0	4.5248	0	1.9749	0	0	0	0	0	0	0	0	0	0	0	0	0	0	0	0	0	0	0	0	0	0	0	0	0	0	0	0	0	0	0	0	0	0	0	0	0	0	0	0	0	0
0	0	1.0509	7.615	0.35832	0	3.3965	7.9321	0	0	0	0.13269	0	0	0	0	0	0	3.4274	0	0	0	0	0	0	2.473	12.764	24.327	58.591	71.34	95.97	112.35	133.59	166.69	194.68	219.14	246.89	279.02	310.05	324.78	333.73	365.69	398.44	392.48	420.6	385.23	416.07	425.68	446.17	449.9
0.41885	0.21359	0	0	0	0.010953	6.8584	0	8.7446	6.9914	7.6748	6.0318	6.9019	7.7843	10.428	13.13	9.8055	8.7646	8.6586	5.3922	14.847	16.238	13.37	16.916	14.231	16.791	23.086	27.374	29.406	21.638	23.555	30.531	35.348	39.117	48.193	52.652	52.345	71.091	78.689	87.846	94.428	102.48	114.27	116.7	110.1	115.16	103.94	110.07	123.47	117.76
5.184	0	0	0	0.55114	2.8318	8.1261	3.4406	8.2114	22.642	12.999	23.688	30.176	33.428	38.939	42.009	35.969	40.721	41.393	34.947	36.744	38.884	38.797	31.836	36.357	32.743	46.154	33.621	37.667	32.122	26.95	33.065	30.133	24.621	28.243	26.294	27.555	24.761	17.007	12.188	12.262	6.5041	10.018	6.3456	10.035	11.228	10.572	3.7101	0	0
11.102	1.8823	0	0	0	6.3683	0	0	0	0	0	0	0	0	0	0.11304	0	0	0	0	0	0	0	0	0	0	0	0	0	0	0	0	0	0	0	4.4843	1.3926	0	0	0	0	0	6.2351	0.51777	6.1612	8.2739	9.2522	12.878	1.2104	18.19
30.191	16.601	0	0	0	0	0	0	0	0	0	0	0	0	0	0	0	0	0	5.9364	17.738	24.252	23.446	41.907	51.209	77.716	87.761	115.49	124.75	151.54	159.9	174.54	185.4	172.4	240	205.73	202.46	213.97	205.66	241.83	264.48	302	333.83	383.4	397.66	444.77	487.28	502.69	527.67	546.36
0	0	0	7.7125	0	11.55	0	0	0	0	0	0	0	0	0	0	0	0	0	0	0	0	0	0	0	0	0	0	0	0	0	0	7.9838	7.872	13.776	9.5625	16.659	22.423	26.239	39.749	50.916	79.184	70.34	102.43	108.25	118.59	226.7	242.37	268.2	294.36
7.2015	4.9753	0	0	0	0	0	0	0	1.9612	6.2621	4.3196	0	4.2245	0	0	0	0	0	0	0	0	0	0	0	0	0	0	0	0	0	0	2.4414	5.2187	5.3636	7.5972	1.1278	9.0905	16.451	10.823	22.59	14.822	15.065	21.426	13.877	11.868	2.1804	11.345	8.7342	14.611
5.7376	0	6.7784	0	4.8852	0	0	0	0	0	0	0	0	0	0	0	0	0	0	0	0	0	0	0	0	0	0	0	0	0	0	0	0	0	0	0	0	0	0	0	0	0	0	0	0	0	0	0	0	0
0	3.3716	0	0	1.8356	0	13.392	17.101	18.268	5.6737	15.969	0.8419	17.928	15.987	28.602	37.49	44.722	52.234	73.12	71.432	84.015	95.182	109.46	125.85	127.71	136.43	146.07	147.7	158.41	163.28	186.85	246.44	336.68	429.65	524.18	636.63	735.71	839.98	902.5	992.12	1095.9	1174.4	1258.3	1286.7	1305.1	1346.5	1297.9	1293	1308.8	1287.2
10.744	7.7414	0	2.4989	3.4726	0	0	0	0	0	0	0	0	0	0	0	1.8825	2.3294	7.0722	8.7567	7.5544	8.4236	0	1.6494	1.8489	7.1746	8.4258	7.9735	15.245	6.5409	16.437	16.118	42.748	63.742	68.98	57.975	60.643	41.954	50.477	32.082	17.529	19.902	20.568	29.515	39.852	29.856	25.191	37.295	33.124	40.003
11.695	9.8737	0	0	0	0	0	7.3303	7.6162	2.1949	10.316	0	0	2.0899	0	4.8444	0	2.556	5.2219	17.505	25.373	40.311	21.216	39.016	41.423	49.523	53.71	51.565	72.333	59.258	72.735	68.433	76.121	82.737	58.013	69.493	75.14	76.587	70.862	73.261	89.372	82.336	82.082	78.02	93.818	102.9	90.629	79.598	99.197	111.88
40.234	13.545	0	0	0	0	0	0	0	0	0	0	0	0	0	0	0	0	0	0	3.7471	0	0	0	0	0	0	0	0	0	5.0881	0	0	0	0	0	0	0	0	0	0	0	0	0	0	0	0	0	0	0
0	0	0	12.254	2.7687	0	0.12143	10.801	6.472	4.5475	9.5864	1.5092	0	4.6059	0	4.0416	1.4159	0	3.073	0	0	0	0	0	0	0	0	0	3.862	0	4.72	9.4515	0	20.948	26.275	19.225	21.255	16.159	20.316	24.8	30.601	38.947	41.553	49.739	49.032	40.096	44.805	50.152	51.751	53.225
0	0	7.0818	5.8036	0	0	9.4224	11.416	14.736	17.329	36.181	54.735	70.999	75.825	68.051	75.539	104.76	103.1	134.52	117.91	132.23	132.92	124.76	142.91	127.36	140.85	149.25	153.67	150.29	145.41	145.79	156.98	175.07	156.96	161.39	171.99	183.64	188.22	211.41	212.92	177.45	166.17	182.28	191.89	179.61	189.91	160.41	175.27	182.41	159.93
0	0	0	0.15982	3.8271	0	8.7379	0	0	0	0	0	0	0	0	0	0	0	0	0	0	0	0	0	0	0	0	0	0	0	0	0	0	0	0	0	0	0	0	4.9007	1.3627	0	4.9471	0	0	0	0	0	0	0
21.166	5.4339	0	0.48042	0	0	0	0	0	0	0	0	0	0	0	0	0	0	0	0	0	0	0	0	0	0	0	0	0	6.1941	0	0	0	0	0	0	0	0	0	0	0	0	0	0	0	0	0	0	0	4.6398
9.5533	0.83332	0	0.63676	0	0	3.8531	6.3038	0	0	3.8501	0	0	0	0	0.080926	4.6506	0	3.8985	2.4896	9.1564	3.5061	4.8813	7.4596	6.7459	9.4969	13.676	12.147	4.9385	11.329	15.352	27.31	35.998	13.019	7.5751	8.7517	14.579	28.046	32.246	28.289	36.576	45.728	47.556	50.971	54.439	64.16	59.307	70.405	63.377	69.042
20.122	7.3232	0	0	0	0	0	0	0	0	0	0	0	0	0	0	0	0	0	0	0	0	0	0	0	0	0	0	0	0	0.40697	0	0	0	0	0	0	0	0	0	0	0	0	0	0	0	0	0	0	0
0	9.5824	0	0	2.2568	0	0	5.4118	0	8.8461	6.0725	14.732	8.681	10.908	10.476	17.261	6.5233	12.832	7.3312	4.0506	17.652	11.549	7.6674	14.747	5.8096	8.441	8.3849	11.98	5.2439	3.702	5.5568	3.2596	14.438	10.723	12.465	18.471	3.918	17.774	18.466	14.56	24.46	12.46	15.019	20.396	11.507	3.6775	0	5.0924	6.3417	1.2236
6.6354	0	0.56364	6.856	0.37706	0	0	0	0	5.4356	7.8777	0	0	0	0	2.7297	12.293	0	0	0	0	8.7425	0	0	0	0	0	0	0	1.9054	0	0	0	7.0394	9.1349	5.7753	6.4988	2.0831	0	4.4435	3.1424	1.3796	0	0	0	0	0	0	0	0
0	2.1656	0	0.28671	3.8365	3.2715	0	0	0	0.34407	8.9045	1.4415	2.6523	2.3795	7.5763	3.1948	3.4817	0.67316	0	0	6.0816	0	0	0.82383	0	0	0	0	0	0	0	0	5.9782	0	8.0288	14.18	10.892	23.069	21.728	21.85	29.614	34.115	26.965	36.473	23.594	27.115	13.556	19.429	21.772	19.317
4.9539	0	0.024984	0	0	0.35883	3.9175	2.2418	7.2673	11.438	16.237	12.007	15.073	29.725	24.095	36.908	51.708	47.786	62.669	59.347	63.187	52.519	54.006	70.867	74.15	70.728	63.134	70.199	65.529	63.688	61.387	78.105	77.033	70.322	60.594	56.967	68.16	69.32	66.944	65.255	58.005	67.321	62.666	63.933	61.422	75.166	69.982	72.716	77.825	79.38
5.4373	0	0	4.4822	8.1529	1.8893	0	0	0	0	0	0	0	0	0	0	0	0	0	0	0	0	0	0	0	0	0	0	0	0	0	0	0	0	0	0	0	0	0	0	0	0	0	0	0	0	0	0	0	0
13.099	1.0192	4.782	0.51545	0	0	0	0	0	0	0	0	0	0	0	0	0	0	0	3.6522	4.1209	15.606	21.203	21.175	30.499	26.558	27.756	40.609	48.635	81.028	57.661	37.246	22.726	21.565	3.9985	0	0	0	0	0	0	0	0	0	0	0	0	0	0	0
23.238	4.4984	0	0	0	2.5082	0	4.4505	29.724	43.548	56.256	72.868	80.859	116.75	124.74	132.04	132.48	147.47	168.7	173.37	189.79	201.84	207.53	218.53	216.87	231.05	232.58	240.01	247.08	237.47	259.53	254.63	247.31	248.48	231.86	219.78	234.85	228.13	225.91	230.64	230.64	224.29	232.27	221.61	248.59	231.47	226.26	224.68	222.77	219.07
0	0	0	0.36181	2.0193	0.94892	13.422	11.541	24.426	26.945	30.209	41.007	27.465	29.12	20.817	21.387	31.819	27.221	27.716	11.429	32.682	22.423	19.083	15.245	13.731	7.0815	5.3927	13.936	13.088	0	6.36	7.0061	18.882	7.1403	14.949	6.8722	0	8.261	7.4981	11.766	16.707	12.282	11.082	11.122	3.2505	0	0	0	0	0
0	0	0	12.055	5.9724	0	2.5038	12.54	2.1598	14.83	13.959	2.5448	7.0973	11.094	24.787	51.551	74.01	83.311	116.53	122.64	171.23	207.66	229.9	236.64	243.74	270.94	282.61	307.31	314.14	316.28	337.45	328.4	315.5	363.71	386.06	357.38	358.87	357.77	365.34	395.52	400.33	426.98	438.32	449.9	459.17	435.99	429.5	440.71	437.19	435.19
1.4237	0	0	0	4.6999	3.5407	0	1.0447	0	0	0	0	3.0177	10.004	15.735	24.561	34.694	32.624	43.483	55.943	50.682	66.111	86.984	89.564	93.249	105.48	122.18	137.05	135.48	140.74	132.63	154.55	165.26	165.13	196.83	191.03	178.02	200.46	196.39	197.58	215.77	211.71	226.7	239.04	239.99	249.76	267.48	253.73	257.55	284.24
27.315	16.118	0	0	0	0	0	0.82661	13.087	23.332	29.465	37.855	37.675	59.335	62.216	66.509	61.631	73.085	84.158	99.244	101.1	115.73	114.58	113.46	110.48	115.78	119.44	126.59	137.03	130.51	136.85	131.37	138.27	146.02	131.13	117.21	128.99	117.33	122.01	128.67	132.98	135.75	137.59	125.6	137.14	127.86	125.14	132.83	140	151.36
2.5834	4.9777	1.4307	5.4713	6.7946	0	0	1.8402	0	0	10.392	6.3898	14.951	39.996	52.625	50.777	86.911	117.53	166.54	202.76	224.4	257.84	299.36	341.67	373.52	457.27	427.91	452.17	377.65	505.34	611.12	634.94	705.09	634.61	525.33	707.32	845.96	879.21	960.35	999.4	1015.5	1060.7	1090.7	1041.9	1093.6	1067.2	1263.6	1292	1208	1144.4
0	0	0	11.383	8.9565	25.354	27.752	36.955	42.552	48.992	49.599	57.176	66.274	54.962	57.93	63.749	66.984	55.145	68.109	47.246	79.2	57.226	53.334	57.505	56.417	54.24	66.969	78.277	75.908	80.037	81.238	91.983	79.703	96.376	92.057	85.887	85.81	89.952	92.437	88.045	83.129	94.801	83.571	83.009	93.333	77.823	100.56	97.819	99.198	98.085
36.149	13.388	0	0	0	0	0	0	0.041092	10.058	19.029	26.402	37.907	48.625	61.412	80.339	87.623	100.99	102.44	115.16	132.53	134.93	135	135.8	134.74	146.73	154.45	161.38	146.5	145.92	151.1	143.34	139.9	156.03	148.82	136.44	144.02	146.62	147.64	147.7	141.69	137.21	151.02	129.72	151.73	139.82	137.86	139.45	145.84	147.6
22.6	1.7606	0	0	0	0	2.5161	2.8649	0	8.6595	6.4938	0	3.9351	2.4056	4.2571	3.0038	1.0425	2.1134	6.2578	8.9576	3.304	1.2588	4.8791	0	2.644	0	4.2893	0	0	0	0	0	0	0	0	0	0	0	0	0	0	0	0	0	0	0	0	0	0	0
0	6.5682	0	0	0	6.7297	0	2.4643	3.132	6.287	7.2421	8.3546	8.7003	0	12.211	0	3.4052	8.473	8.3882	6.4192	0	7.2825	2.9864	2.8948	3.3945	0	2.8879	0.85314	0	7.1265	0.86359	3.7256	4.1137	9.5853	7.0522	15.157	13.795	18.16	12.587	14.884	19.188	28.841	26.906	31.871	35.077	43.534	41.426	39.855	38.244	59.006
0.42909	3.2596	0	4.4232	0	0	3.199	2.0915	5.0812	7.3761	8.0445	7.766	0	4.8346	0.84645	0.52886	0	0	0	0	6.5907	2.8864	0.98878	0.36988	4.2272	1.1644	0	10.448	9.3851	0	5.9936	3.2896	11.372	12.518	10.875	12.339	4.8053	15.453	18.921	21.993	21.477	22.632	21.53	23.081	17.831	16.739	3.3395	7.6681	10.216	13.761
19.872	3.6877	0	0	1.3514	0	0	0.58617	8.9267	8.4644	1.3922	26.106	41.726	57.111	62.738	61.116	65.569	88.328	100.1	116.35	121.56	134.05	151.16	140	152.15	163.46	180.64	195.84	192.99	180.18	179.54	188.45	198.59	185.11	215.19	210.35	221.76	211.05	214.19	229.11	225.67	230.16	238.89	245.7	247.87	241.02	243.04	228.27	222.53	247.15
6.2911	6.4468	3.484	1.3602	0	0	0	0	0	0	0	0	0	0	0	0	0	0	0	0	0	0	0	0	0	0	0	0	0	0	0	0	0	0	0	0	0	0	0	0	0	0	0	0	0	0	0	0	0	0
13.595	8.6104	0.14911	1.607	0	0	0	2.2358	0	0	0	0	0	0	0	0	0	0	0	0	0	0	0.12842	2.2593	0	12.479	4.0623	12.116	14.057	16.29	11.195	21.965	15.115	13.933	13.626	20.924	22.87	15.041	6.7798	2.9874	0.332	2.5784	0	0	1.0119	0	0	0	0	0
0	2.0573	0.72516	7.0953	0	0	0.75903	9.5114	6.505	7.0149	6.2233	6.1854	4.0438	1.523	0	6.0961	0	0	1.3587	0	6.2943	12.323	26.703	51.344	71.602	90.061	127.15	160.49	198.39	217.63	252.31	267.76	266.72	303.64	280.86	308.85	308.7	314.67	342.21	355.58	365.83	376.62	376.06	420.32	406.71	376.23	383.88	391.6	389.45	376.72
1.596	1.3011	0	0	6.2387	0	3.2627	5.888	5.7907	15.539	25.26	29.906	32.914	33.888	45.331	43.79	50.161	56.615	63.978	63.274	76.679	77.521	77.129	76.893	78.66	80.372	73.57	81.897	78.654	92.767	89.299	78.777	81.508	80.306	98.339	103.42	92.258	108.56	106.65	101.48	110.26	113.15	116.12	107.3	108.21	118.67	109.34	112.58	110.06	123.73
5.4302	0	0	0	0	1.216	0	0	2.3841	6.7284	0	0	0	1.4264	7.555	5.1025	0	7.0846	9.1777	10.917	13.016	9.0016	7.5576	4.85	12.89	8.2092	15.99	14.62	19.023	11.182	4.9697	13.202	10.66	17.115	25.926	30.355	33.409	32.417	31.438	28.149	30.764	27.907	36.858	39.146	44.172	42.147	43.057	41.075	36.678	35.445
1.6735	0	0	1.3257	0	5.3909	5.2628	9.7257	13.338	25.339	33.689	33.704	40.159	53.939	71.228	87.835	106.32	133.25	165.2	189.12	210.99	232.94	252.68	266.98	280.81	304.95	304.61	299.1	295.94	336.36	328.41	339.68	329.54	327.71	326.14	328.94	322.27	328.59	330.18	321.7	320.82	320.7	321.41	334.63	330.33	327.91	326.44	337.84	343.83	333.53
11.228	11.036	2.749	0	0	0	0	0	0	0	0	0	0	0	0	0	0	0	0	0	0	0	0	0	0	0	0	0	0	7.3631	20.318	13.928	28.521	23.389	30.705	37.716	44.478	36.489	45.936	48.683	52.994	65.014	55.304	60.69	61.087	60.805	56.608	55.402	62.082	59.637
9.0561	4.8369	0	3.8917	0	0	0	0	0	0	4.0288	0	0	0	0	0.74565	0	0	10.605	17.333	22.808	18.723	13.698	24.491	20.15	29.566	34.63	40.057	40.098	53.983	68.723	80.168	100.18	125.53	133.76	129.95	132.56	134.08	140.43	154.69	161.34	165.9	170.84	180.86	0	0	0	0	0	0
15.592	15.702	5.5874	0	0	0	0	0	0	0	0	0	0	0	1.5158	0	0	0	0	0	0	0	0	0	0	6.8674	10.624	3.8116	1.6216	3.3612	5.4669	8.7671	25.739	28.845	34.308	46.596	62.868	66.14	69.527	77.913	92.755	99.665	113.22	118.56	138.3	153.31	143.48	132.88	146.1	143.71
13.901	0	0	2.0894	3.248	0	0	0	0	0	0	0	0	0	0	0	0	0	0	0	0	0	0	2.1473	0	0	0	0	0	1.3491	1.5143	1.5802	16.553	25.099	23.364	13.805	13.603	20.376	22.062	28.242	26.571	37.035	24.297	24.362	20.751	19.932	20.782	30.101	22.945	21.418
0	0	8.2909	0	8.1674	0	1.8772	2.7606	0	11.395	0	4.6582	2.4144	4.9098	14.6	11.671	20.1	12.923	18.164	19.786	31.286	26.805	39.615	22.81	22.802	28.382	35.128	36.311	49.277	52.924	64.471	61.219	82.234	87.7	99.021	90.36	132.51	120.25	120.18	130.74	144.9	135.32	142.26	141.78	155.2	149.49	163.61	164.11	167.87	167.69
2.1332	3.6722	0	0	0.25455	0	2.1965	7.6949	2.3132	5.7942	8.9821	0.11306	0	0	3.0591	7.6371	5.7785	10.388	21.49	14.964	22.283	19.245	14.006	17.863	8.0867	17.561	25.527	22.462	13.483	16.469	23.124	22.659	31.358	46.919	48.143	50.196	55.587	48.493	49.478	53.266	51.671	54.643	48.361	57.747	47.076	42.085	59.672	59.914	52.055	54.602
15.062	8.5755	0	0	0	0	6.5476	0	6.213	0	0	1.0884	0	0	0	0	0	0	0	0	0	0	0	0	0	0	0	0	0	0	0	0	0	22.816	50.029	78.927	98.498	140.03	140.4	186.79	199.11	247.6	260.75	286.9	270.67	317.51	314.46	306.14	317.65	312.44
6.2852	0	0	0	0	0	6.0979	0	4.2369	0	0	2.0808	0.54743	1.2108	12.246	13.101	18.173	23.652	39.745	51.107	81.111	123.13	174.64	259.49	301.61	374.07	445.84	500.79	564.46	614.21	704.07	731.73	789.12	867.14	890.12	932.06	960.08	995.63	1043.7	1093.5	1107.2	1180.7	1247.2	1287.2	1303.4	1391.2	1359.7	1372.3	1367	1390.9
35.428	17.454	0	0.97961	0	0	0	0	0	0	0	0	0	0	0	0	0	0	0	0	0	0	0	0	0	0	0	0	0	0	0	0	0	0	0	0	0	0	0	0	0	0	0	0	0	0	0	0	0	0
0	1.6626	0	9.6162	1.6729	0	0.045242	7.897	0	0.6418	0	0	0	0	0	0	0	0	0	0	9.1635	13.833	44.535	84.861	124.79	177.17	243.55	315.83	405.05	497.3	584.47	698.43	813.58	939.46	1061	1188	1269.3	1350.8	1436.9	1538.4	1581.8	1647.4	1736.4	1803.5	1872.5	1870.6	1980.8	1993.1	2056	2091.8
5.846	6.4946	0	0.38369	1.5656	0	0	0	0	0	0	0	0	0	0	0	0	0	0	0	0	0	0	0	0	0	0	0	0	0	0	0	0	0	0	0	0	0	0	0	0	0	0	0	0	0	0	0	0	0
3.1577	9.543	1.9153	0	0	0	1.3397	0	1.0945	4.1376	2.4506	4.7011	1.2327	0.30349	6.1245	1.656	3.2331	0	0	0	18.549	12.193	7.827	8.9569	9.5484	12.178	10.921	19.267	19.02	9.6358	15.495	20.679	25.507	17.466	24.938	31.214	15.976	29.89	31.864	33.853	38.888	36.013	39.669	44.647	32.502	32.39	23.756	30.155	37.401	41.277
0.91306	0	0	0	2.4522	0.63741	2.4043	2.6951	5.5264	9.424	1.5813	0	0	0	4.1706	0	0	0	0	3.3183	4.1922	10.597	9.0573	9.4631	18.926	11.124	0.78244	4.4064	9.1334	13.584	14.237	6.9672	11.952	20.713	16.381	16.47	17.333	20.677	16.533	24.693	25.723	42.136	34.071	36.289	42.479	41.623	59.549	40.507	57.284	41.674
6.4812	3.7865	0	0	3.9722	0	0	0	0	7.4158	0	4.7165	0	0	0	1.8132	0	3.1584	0	17.224	24.269	22.366	18.514	25.003	30.192	37.982	34.017	45.027	49.722	53.329	53.643	47.908	58.029	42.396	49.247	29.793	48.274	37.486	49.287	31.345	45.398	42.587	55.013	48.837	58.57	58.55	82.488	80.525	94.976	99.961
0	4.9974	0	0	0.13452	0	0.73138	0.21309	5.7324	2.2716	15.493	4.6286	6.1401	0.32711	10.722	7.2257	19.772	24.573	26.781	26.834	37.063	42.083	43.203	45.908	55.412	60.992	75.677	84.581	84.623	77.208	96.937	97.974	110.99	106.94	113.61	107.82	105.67	120.2	120.83	123.31	132.44	123.17	123.74	123.51	124.95	127.08	118.72	124.42	123.34	122.9
28.652	9.1544	0	0	0	0	0	0	0	0	0	0	0	9.7544	11.184	2.9692	8.1289	6.1414	21.511	33.623	29.747	29.607	33.261	37.13	38.562	47.849	53.953	70.99	69.932	80.954	88.989	85.139	91.059	89.013	99.765	99.157	91.031	92.299	69.561	85.909	86.492	92.328	82.181	99.977	82.501	103.8	102.88	81.93	79.612	74.241
30.478	8.988	0	0	0	0	0	0	0	0	0	0	0	0	0	0	0	0	0	0	0	0	0	0	0	0	0	0	0	0	0	0	0	7.042	1.8752	0	1.9286	0	4.1366	0	14.636	27.503	23.436	11.717	19.854	21.433	17.609	21.873	28.122	28.759
6.9539	5.2829	0	0	0	0	0	0	0	2.2298	0	0	0	0	0	5.1788	0	0	0	0	0	0	0	0	0	0	0	0	5.6804	0	0	0	0	4.7265	11.213	5.6122	0	1.2104	3.1566	12.332	10.314	14.948	11.142	15.678	13.631	16.619	25.984	16.494	29.144	17.092
5.3248	0	0	0	0	0	5.87	9.0992	28.941	55.415	92.688	138.54	175.52	237.53	281.83	305.79	349.89	365.2	427.12	429.35	455.23	463.6	447.36	474.01	475.53	488.21	487.89	508.64	501.32	512.99	506	519.97	532.23	595	636.91	671.8	696.63	770.28	808.51	865.72	917.01	954.99	1028.4	1072.3	1092.2	1114.4	1111.9	1166.9	1163.7	1187.1
4.6648	2.9773	11.344	16.213	3.601	0	0	8.6807	0	0	0	0	0	0	0	2.2115	0	0	0.19845	0	0	0	0	0	0	0	0.24109	2.8263	0	0	0	0.95654	0	2.4489	0	0	0	0	0	3.4704	8.7404	5.0383	7.9197	14.354	20.595	7.776	11.307	22.291	26.818	30.038
4.6634	0	4.0247	0	0	0.39886	4.1209	0	0	1.3821	0	4.763	11.557	9.6212	10.156	1.0134	1.2379	0.52015	7.1756	0	9.0551	0	6.0339	11.156	23.606	47.806	65.76	135.62	186.66	224.99	305.23	375.09	467.37	614.46	638.46	713.57	804.03	888.24	893.48	996.94	1089.9	1144.8	1184.5	1203.4	1265.8	1308.8	1383.6	1596.1	1247.4	1290.5
10.913	0	0	0	0	0	0	0	0	0	0	0	0	0	0	0	0	0	0	0	0	0.54322	0.81593	0	2.5362	0.2095	2.7412	11.82	13.875	13.127	20.023	13.63	25.142	32.674	41.654	34.858	39.509	52.41	64.106	67.934	69.389	78.939	71.589	73.18	86.45	86.502	100.62	89.265	99.402	95.117
6.6232	0.86669	0	0	1.7301	0	0	1.5748	0	0	0	0	0	0	0	0	0	0	0	0	0	0	0	0	0	0	0	0	0	0	0	5.5571	10.04	31.255	49.727	44.366	51.685	54.437	51.62	56.983	70.812	63.393	74.872	76.602	73.508	79.52	89.318	104.24	87.294	94.954
0	0	0	8.8389	0	0.29326	0	1.6135	5.9752	10.876	9.3833	17.597	15.315	19.16	18.765	11.971	21.434	14.113	17.048	19.997	17.442	25.129	23.9	33.2	27.242	27.924	29.532	39.116	51.816	53.412	60.217	68.375	73.275	79.761	77.708	95.434	86.301	96.932	97.029	100.48	104.63	117.1	115.35	107.51	111.88	116.89	123.23	115.86	111.32	119.55
2.7217	2.603	0	6.5005	0	0	0	5.0195	0.35492	6.7284	0.75477	3.1547	2.1949	3.9596	10.865	36.19	57.207	72.362	110.91	127.04	159.86	166.69	212.87	233.66	262.1	283.92	318.83	346.1	392.48	366.65	399.97	423.81	449.2	451.71	435.49	472.3	485.71	491.42	508.13	513.27	539.32	515.45	543.61	521.35	536.05	531.89	542.86	530.2	560.18	549.13
13.218	0.28464	0	1.0448	0	0	0	0	0	0	0	0	0	0	0	0	0	0	0	0	0	0	5.7771	2.8132	2.4039	5.9467	0.6853	4.918	15.995	3.8547	5.6011	14.723	14.896	21.931	25.648	22.147	15.566	29.574	28.094	34.684	37.872	32.019	42.143	44.302	28.72	31.581	29.639	33.285	32.346	26.818
24.306	6.988	0	0	0	0	0	0	0	0	0	0	0	0	0	0	0	0	0	0	0	0	0	0	0	0	0	0	0	0	0	0	0	0	0	0	0	0	0	0	0	0	0	0	0	0	0	0	0	0
0.13735	0.40944	0	2.8645	0.98405	2.8409	0.16695	2.9581	0	13.618	16.125	18.568	13.149	16.251	20.791	11.9	17.598	14.621	16.615	16.859	19.483	33.695	69.816	81.779	98.125	133.36	162.6	207.72	234.77	266.6	310.09	361.13	384.65	429.32	456	490.44	509.94	520.64	501.71	537.05	578.01	596.73	581.26	606.45	582.37	615.34	607.32	631.67	624.31	620.92
0	0.26336	0	2.9613	0	1.5806	4.0345	0	0	3.0481	1.5398	0	0.49573	0	0	0	0	0	0	0	0	0	0	0	0	1.0885	1.2093	1.9075	1.6342	0	0	0	0	0	0	0	0	4.0017	0	0	0	0	1.5415	0	0	0	0	0	0	0
16.54	3.9439	0	0	4.2762	0	0	0	0	0	0	0	0	0	0	0	0	0	0	0	0	10.408	9.8916	29.139	48.661	74.249	105.65	138.75	163.3	178.62	226.02	240.32	263.17	293.12	311.79	332.92	343.25	352.44	371.14	387.55	420.58	421.63	424.08	401.39	419.01	428.59	450.12	459.12	458.86	475.35
0	6.6511	0	0	10.886	10.772	14.276	6.5665	7.8875	22.279	20.093	11.682	28.629	28.257	18.231	27.477	28.306	47.457	39.447	54.722	62.736	74.596	85.767	90.213	100.05	113.81	110.09	137.43	124.65	151.8	163.65	169.09	173.73	183.47	200.79	221.02	232.7	241.08	251.18	264.07	288.39	310.78	297.44	295.41	299.21	302.92	316.46	322.41	304.09	321.41
12.085	8.43	0	0	3.0603	0	0	0	0	0	0	0	0	0	0	0	0	0	0	0	0	0	0	0	0	0	0	0	0	0	0	0	0	0	0	0	0	0	0	0	0	0	0	0	0	0	0	0	0	0
11.323	2.3284	0	2.9853	0	2.6369	6.2799	0	0	0	6.9525	0	0	0	0	0	0	0	0	1.7731	0	5.8018	7.2791	0	0.6657	7.7887	11.62	15.199	18.72	13.811	28.218	27.634	20.939	36.15	32.614	28.983	33.552	36.891	46.314	62.891	63.354	69.299	70.295	61.727	72.226	76.717	64.436	74.075	75.381	87.609
9.6923	0.59817	0	2.0107	4.6214	0	0	0	1.8162	4.7643	0	0	0	0	3.8507	0	0	0	0	0	0	0	0	0	0	0	0	0	0	0	0	0	0	0	0	0	0	0	0	0	0	0	0	0	0	0	0	0	0	0
3.3555	6.8882	0	0	0	0	0.77121	0	6.5588	5.2947	8.1391	10.178	3.5185	3.4531	5.5202	5.1295	0	0	0	0	3.6731	0	0.24631	0	0	0	0	0	0	0	0	0	0	0	0	0	0	0	0	0	3.2684	0	1.1038	4.3303	1.5538	0	0	3.7742	10.481	10.161
16.457	4.5536	0	0.93859	1.9164	0	0	0	0	0	0	0	0	0	0	2.999	3.7703	0	8.6301	1.0626	0.85284	3.6785	4.0364	0.59643	0.19854	0	9.8262	0.17623	0	0	0	0	0	0	0	0	0	0	0	0	0	0	0	0.8369	0	0	0	0	0	0
15.061	7.1604	16.372	0	2.8773	0	0	0	0	0	0	0	0	0	0	0	0	0	0	0	0	0	0	0	0	0	0	0	0	0	0	0	0	0	0	0	0	0	0	0	0	0	0	0	0	0	0	0	0	0
8.3124	0.21458	0	0	2.236	0	0	8.3773	5.6433	5.8814	1.9614	3.2206	0.82328	8.1188	9.2901	9.5848	2.8675	5.0422	8.1997	4.5987	21.136	16.486	16.23	23.418	18.415	29.028	20.424	29.129	30.007	32.419	34.723	35.117	54.786	68.702	95.135	111.08	164.38	183.32	240.17	305.48	368.56	436.6	526.24	561.74	638.64	680.55	744.4	801.56	808.66	855.54
0	1.3804	0	0	5.7764	2.2017	4.0268	5.5832	7.1945	14.448	8.5088	0	3.4855	4.024	14.178	7.5543	17.44	11.773	6.8156	13.205	25.591	16.151	17.644	27.673	28.904	24.807	29.972	40.047	35.029	26.623	40.3	42.043	45.049	41.636	57.222	39.255	52.326	74.566	63.845	57.875	66.961	79.598	76.779	95.551	96.051	97.614	95.515	102.43	102.25	114.2
0	11.133	0	0	0	1.8152	3.9291	4.8511	0	0	3.0927	3.127	0	0	0	0	0	0	0	0	0	0	0	0	0	0	0	6.2542	0	1.3733	23.784	14.046	11.349	12.519	0	18.699	9.4559	21.526	20.608	36.735	34.474	51.795	60.615	52.25	57.077	73.791	67.717	63.73	67.263	85.842
0.1806	2.1958	0	0.50944	3.8533	0	0	2.992	5.4901	6.4606	0	6.4857	0	9.1212	14.816	35.386	42.437	43.81	60.319	64.212	82.952	77.131	92.908	87.163	102.53	105.59	112.28	119.65	124.68	127.97	131.32	126.59	142.95	128.39	158.18	147.05	183.02	169.63	169.18	176.39	186.94	203.04	199.63	208.36	233.24	225.39	239.47	253.58	256.51	261
2.8612	3.274	0	0	3.9882	0	0.043116	2.9168	0	0	8.3843	0	0	0	0	0	0	0	0	0	0	0	0	0	0	0	0	2.6504	12.482	38.382	42.859	62.873	74.222	118.71	142.96	137.15	138.04	152.64	143.53	146.64	163.84	159.74	176.29	170.12	189.02	187.12	181.94	190.39	204.42	210.69
4.9522	1.4326	0	0	0.98699	1.3389	0	0	3.4945	3.5929	0	0	1.7133	0	0	0	0	0	0	0	0	0	0	0	0	0	0	0	0	0	0	0	0	0	0	0	0	0	0	0	0	0	0	0	0	0	0	0	0	0
6.7571	0	0	2.2264	0.30877	2.5349	0	55.244	74.376	171.88	235.43	226.62	310.45	367.39	461.12	587	624.59	631.6	648.14	664.54	705.37	740.85	845.82	768.62	808.28	831.78	888.56	848.45	895.87	832.71	898.97	864.74	893.84	871.36	972.26	981.45	993.92	886.91	942.35	895.81	972.4	985.38	990.24	995.68	1000.4	999.43	989.78	969.04	967.24	950.11
2.8639	1.2719	0	8.1323	0	0	0	0	0	1.3681	0	0	0	0	7.2514	1.3435	10.871	5.6037	11.883	13.204	18.263	19.019	24.637	15.875	19.836	9.6061	12.208	15.777	18.078	14.846	13.773	0.49304	5.6185	8.3564	1.7043	2.2365	3.5815	0	0	0	0	0	0	0	0	0	0	0	0	0
2.177	0.017487	0	5.3507	9.0699	0	0	0	0	0	0	0	0	0	0	0	0	0	7.5222	4.2255	20.57	9.5743	18.902	11.682	16.634	26.005	15.497	20.409	29.658	25.938	25.661	12.785	24.464	6.2039	12.333	11.678	27.624	13.527	12.62	17.71	29.751	21.544	22.437	22.257	32.53	21.562	41.431	33.74	56.518	56.596
11.051	5.3636	0	1.5387	0	0	0	0	0	0	0	0	0	0	0	0	0	0	6.1256	16.432	11.591	14.718	13.483	13.206	14.824	9.8979	23.466	30.312	33.626	31.195	26.035	26.052	19.719	42.555	46.533	50.123	53.43	69.05	94.609	108.29	126.95	124.27	144.12	154.56	144.06	168.19	189.78	191.34	209.5	202.41
6.2342	10.78	0	0	0	0	0	0	0	0	0	0	1.8236	0	2.7139	0	0	1.5839	0	0	0	0	0	0	0	0	0	0	0	0	0	0	0	0	0	0	0	0	0	0	0	0	0	0	0	0	5.9538	0	22.943	32.638
15.641	5.399	4.4908	0	0	0.72803	0	0	0	0	0	0	0	0	0	0	0	0	0	0	0	0	0	0	0	0	0	0	0	0	0	0	0	0	0	0	0	0	0	0	0	0	0	0	0	0	0	0	0	0
14.617	0	0	0	0	0	0.7114	0	0	5.0066	0	0	3.9213	0.49177	3.0155	3.44	2.3111	0	1.9895	0	0	0	0	0	0	0	0	0	0	0	0	0	0	0	7.4171	8.9569	6.9871	9.9535	7.0633	7.4341	11.248	7.922	10.6	11.687	18.849	15.849	21.332	18.318	10.65	29.651
9.564	4.4209	0	2.0422	0	0.41698	0	4.7113	13.381	11.576	12.932	13.434	9.6156	5.83	8.6803	0	6.4157	11.257	4.4121	3.7496	3.9791	8.7205	12.318	10.54	6.5987	0	0	0	0	0	0	0	0	0	0	0	0	0	0	0	0	0	0	0	0	0	0	0	0	0
3.4566	5.5923	0	0	5.2332	0	8.1847	9.906	3.3167	15.693	8.3166	16.164	7.7938	5.1086	0	2.8588	2.3493	0	0	0	0	0	0	1.6287	0	0	0	2.3023	0	0	0	0	0	0	0	0	0	0	0	0	0	0	0	0	0	0	0	0	0	0
6.1905	2.2739	0	0	0	0	6.8916	3.4269	4.5442	7.9192	8.9133	7.0936	1.9571	2.4641	5.5014	3.765	10.438	7.1499	7.9128	0	8.4042	0	3.7994	0	6.3767	13.483	0.91179	0	0	0	0	0	0	0	0	0	0	0	0	0	0	0	0	0	0	0	0	0	0	0
11.554	0	0	0	0	0	0	0	5.0817	1.1175	3.7761	0	0	0	4.2235	6.7589	4.2013	1.0274	5.5918	7.6764	1.4037	3.5738	5.9797	6.8527	10.3	1.9254	5.4652	4.4066	9.5615	8.1112	2.2322	0	2.9102	3.0108	6.7555	0.74739	0	0	0	0	0	0	0	0	0	0	0	0	0	0
7.2654	3.1338	0	1.369	2.6255	0	0	0	0	0	0	0	0	0	0	0	0	0	0	0	0	0	0	0	0	0	0	0	0	0	0	0	0	0	0	0	0	0	0	0	0	0	0	0	0	0	0	0	0	4.4772
0	0.85603	0	0.53734	0	4.6531	5.8525	5.479	16.661	26.289	19.957	42.146	43.028	36.3	56.085	58.778	65.716	76.333	75.764	74.996	97.722	107.92	89.691	93.176	93.457	111.93	109.71	125.21	117.58	102.93	114.63	108.5	106.56	97.118	93.003	103.27	89.691	95.601	93.447	93.907	94.64	93.372	86.082	78.545	83.33	81.342	77.453	62.092	62.454	62.407
0	0	0	1.1551	0	0	14.295	12.031	26.051	23.859	31.902	28.412	29.51	23.882	33.012	27.098	48.842	41.352	49.866	44.784	64.676	48.58	55.953	53.696	54.196	43.086	50.414	47.854	43.469	42.693	46.406	55.307	52.269	52.573	55.458	62.553	67.562	67.805	76.479	74.244	73.912	72.714	79.961	80.369	80.637	100.44	92.571	99.639	92.098	93.644
0	0	0	0	6.9349	3.6267	17.354	4.8136	8.3707	0	9.2108	10.262	7.9769	10.195	9.0934	9.5304	20.91	18.159	24.653	17.505	14.86	20.41	10.872	12.823	16.413	11.366	9.062	13.756	0.21997	7.6621	8.8481	3.6325	6.6581	17.578	15.892	16.814	8.3915	26.053	66.075	115.7	156.41	212.3	284.06	321.08	359.29	410.27	453.27	492.32	493.53	523.35
5.077	0	0	0.91038	5.696	0	0	0	2.1583	1.3013	0	0.14116	1.9663	0.19305	0	0	0	0	0	0	0	0	0	0	0	0	0	0	3.4708	0	0	0.58636	0	0	0	0	0	0	0	0	0	0	9.0938	3.8063	2.2796	0	0	0	0	0
19.229	4.6032	0.29938	1.0909	0	0	0	0	0	0	0	0	0	0	0	0	0	0	0	0	0	0	0	0	0	10.847	30.273	67.706	103.75	135.4	196.86	229.4	278.59	305.24	338.73	404.4	462.52	518.62	571.04	586.37	625.8	664.47	671.48	717.54	747.03	759.95	835.6	833.93	859.26	847.31
32.282	13.262	0	0	0	0	0	0	0	0	0	0	0	0	0	0	0	0	0	0	0	0	0	0	0	0	0	0	0	11.871	3.9705	15.633	11.574	18.867	20.06	39.429	28.498	38.494	29.096	51.573	40.168	61.153	60.289	82.541	59.478	71.842	73.914	63.291	63.157	67.14
26.902	10.903	0	0	0	0	0	0	0	0	0	0	0	0	3.763	0	44.902	29.175	55.723	91.265	120.06	165.48	283.61	249.47	311.1	361.87	416.4	508.53	673.37	583.32	606.16	640.22	689.61	734.93	706.54	783.66	833	844.97	834.76	847.6	889.53	924.25	887.43	970.36	901.35	941.63	942.35	915.26	896.58	932.23
4.7153	3.8006	3.0019	0	0.0022255	0	0	0	0	0	0	0	0	0	0	0	0	0	0	0	0	0	0	0	0	0	1.4446	0	0	0	0	0	0	0	2.3923	0	0	0	0	0	0	0	0	0	0	0	0.096239	0	0	0
8.4716	7.2721	0	2.4479	0.17533	0	0	0.49671	0	0	0	0	0	0	4.6623	2.2576	0	9.0016	0	0	2.524	14.019	13.887	14.44	16.742	13.895	14.097	7.4249	11.093	21.959	20.866	24.135	26.771	25.297	23.209	18.361	28.546	26.718	24.028	20.161	21.292	28.328	22.727	27.968	28.736	26.341	28.279	19.17	18.858	20.181
0	0.014251	0	6.4117	8.1275	0	0	3.4435	0.99244	9.7945	3.7946	0	0	2.8814	0	2.3323	0	0	1.2992	0	0	0	0	0	0	0	0	0	0	0	0	0	0	0	0	0	0	0	0	0	0	0	0	0	0	0	0	0	0	0
4.802	1.2507	0	2.7491	3.8423	3.4093	0	0	3.0101	9.4188	14.66	3.9387	2.1936	7.9628	3.9872	6.2209	3.8627	0	0.064009	0	2.7191	0	0	0	0	0	0	0	0	0	0	0	0	0	0	0	0	0	0	0	0	0	0	0	0	0	0	0	0	0
0	0	4.0316	7.0924	3.3469	0	1.2468	10.441	12.205	5.1997	8.1794	11.432	4.8715	0	0	0	1.7899	2.7724	12.846	2.0547	10.97	10.384	11.591	2.6354	0	7.013	7.4592	23.229	20.51	11.761	12.392	14.86	1.1557	20.277	22.284	19.319	22.826	6.5509	14.408	11.293	19.432	15.695	19.174	16.851	17.919	9.1096	15.471	31.808	11.095	15.02
3.6134	0	0	3.0642	1.5234	3.0173	0	0	0	0	0	0	0	0	0	0	0	0	1.0449	2.8972	25.057	61.719	96.155	161.31	225.35	274.47	356.1	413.43	494.32	540.39	623.98	666.51	780.56	806.14	866.71	926.02	981.49	1013.1	1060	1025	1096.7	1150.8	1164.5	1219.8	1198.2	1197.1	1226.6	1252.7	1281.4	1279.6
0	2.5431	2.7065	6.9848	0.02174	0	0	4.727	0.52069	0	1.1023	0	0	0.36358	0	0	10.377	0	16.019	0	0	0	0	0	0	0	0	0	0	0	0	0	0	0	0	0	0	0	0	0	0	0	0	0	0	0	0	0	0	0
[truncated: 78 more columns]
