# Supplementary material for: Limits on information transduction through amplitude and frequency regulation of transcription factor activity
Source: eLife. 2015 May 18;4:e06559. doi: 10.7554/eLife.06559 (PMC4468373; doi:10.7554/eLife.06559)
Supplement: Supplementary file 1. — Raw single-cell time-trace data for HXK1 (15259 cells), SIP18 (21242 cells), pSIP18 mut A (18203 cells), pSIP18 mut B (17655 cells), 1× reporter diploid (21236 cells), and 2× reporter diploid (19222 cells). The data are also available from Dryad Digital Repository (Hansen and O'Shea, 2015). DOI: http://dx.doi.org/10.7554/eLife.06559.014 [file elife06559s001.zip › source_data/1x_SIP18_HXK1_FM7_786minINT_690nM.txt]

0	1.7179	0.342	0.77313	0	2.3392	1.858	0	0	0.54286	3.6146	1.2228	2.5416	4.267	7.2569	9.0065	11.965	11.782	11.43	12.451	12.399	31.113	25.13	31.345	32.924	22.086	28.452	32.361	25.276	33.65	36.541	43.07	46.693	41.338	43.411	54.597	35.657	40.913	45.409	53.702	54.818	67.791	74.988	83.485	93.86	100.12	114.55	111.94	124.14	134.23
0	7.4498	0.48309	1.9605	0	0	0	0	0	0	0	1.9961	0	0	0	0	0	0	0	0	0	2.487	0	0	0.23072	0	0	0	0	0	0	1.1709	0	0	0	0	0	0	0	0	0	0	0	0	0	0	0.32912	0	0	0
0	0.63602	0	0	3.7904	0.3692	6.2255	5.9693	12.774	17.257	25.221	30.421	88.818	154.83	278.38	423.5	606.11	804.61	987.39	1172.1	1315.5	1516.4	1591.6	1783.9	1943.1	2022.7	2264	2387.5	2265	2333.8	2479.4	2529.8	2516.3	2607.5	2644.8	2718.8	2677.2	2657.1	2719.4	2744.8	2771.6	2766.4	2773.7	2758.6	2797.5	2781.1	2810	2840.2	2889.1	2810.5
2.7948	4.6662	0	3.041	0	0	3.4678	0	0.68128	0	0	7.5714	5.1798	13.768	21.46	22.313	29.46	34.966	30.277	37.468	39.149	49.793	51.916	52.843	55.281	52.064	66.336	59.649	66.773	57.111	67.036	69.496	68.419	68.726	72.063	68.781	72.651	72.779	66.592	74.062	66.016	79.739	92.211	91.742	85.291	82.085	78.051	84.515	90.306	90.601
0	0	0	4.7267	3.733	0	9.0137	7.3347	11.895	8.5569	14.363	9.4189	3.1821	14.325	4.2925	9.2812	0	1.4082	0.59418	3.4876	1.482	0	0	0	0	0	0	0	0	0	0.50506	0	0	0	0	0	0	0	0	0	0	0	0	0	0	0	0	0	0	0
5.6352	8.4637	0	0	0	0	0	2.5404	0	0	0	0	0	0	0	0	0	0	0	0	0	0	0	0	0	0	0	0	0	0	0	0	0	0	0	0	0	0	0	0	0	0	0	0	0	0	0	0	0	0
22.041	20.631	16.58	0	10.653	0	0	0	0	0	0	0	0	0	0	0	0	0	0	0	0	0	0	0	0	0	0	0	0	0	0	0	0	0	0	0	0	0	0	0	0	0	0	0	0	0	0	0	0	0
0	0	0	0	4.7081	2.5097	5.5117	9.1476	11.003	13.551	13.91	17.626	11.054	6.9126	0	0	0	0	0	0	0	0	0	0	0	7.3489	0.78721	3.255	13.654	13.733	7.9287	17.72	16.77	19.673	29.327	54.331	69.221	95.795	132.72	151.43	183.06	226.07	251.25	271.98	295.13	305.89	324.75	348.04	385.35	412.79
25.501	0.41055	0	1.831	0.0098988	0	0	0	0	0	0	0	0	0	0	0	0	0	0	0	0	0	0	0	0	0	7.6971	1.7688	3.1252	12.4	21.985	0	0	0	0	0	0	0	0	0	0	0	0	0	0	3.721	21.346	9.6722	3.9002	11.857
4.7099	9.4244	13.015	3.0588	0	0	0	0	0	0	0	0	0	0	0	0	0	0	0	0	0	0.84855	0.74803	15.386	7.0515	3.9084	11.635	23.074	18.672	28.446	26.061	25.576	35.123	37.197	43.396	24.681	15.914	14.765	28.992	20.383	15.873	19.156	28.438	29.24	40.728	35.001	37.056	48.517	46.28	45.515
6.5765	10.361	0	0	0	0.8879	0	0	0	0	0	0	0	1.2265	4.7713	0	0	0	0	0	0	0	0	0	7.7485	7.6647	1.6674	21.467	0	0	0	0	0.59625	0	4.3635	0	0	0	1.9496	2.3686	2.9967	3.117	0	0	0	7.6525	7.157	0	8.6421	0
8.5499	1.946	0	0.59561	2.2349	0.13999	0	0	0	0	0	0	0	0	0	0	0	0	0	0	0	0	0	3.3382	7.4084	4.6046	0	8.5523	0	5.4127	2.0536	10.308	21.568	15.951	15.891	18.182	32.173	19.434	12.446	48.319	62.635	75.233	84.603	104.01	142.12	155.56	181.81	223.86	242.04	259.08
0	4.9355	0	0	4.6	1.9836	0	15.248	31.4	35.128	33.379	43.451	73.003	74.242	91.84	75.448	93.878	96.899	110.61	131.05	131.82	140.76	152.67	164.19	170.93	158.62	164.98	183.81	181.42	182.08	174.3	167.54	169.81	173.29	175.04	160.15	172.94	171.57	168.67	179.84	169.45	172.9	178.36	192.67	175.74	171.59	173.61	176.16	164.58	165.18
5.3291	0	0	4.504	1.9164	1.4854	0	0	0	0	0	0	0	0	0	0	0	0	0	0	0	0	2.3055	1.7609	0	0	0	0	0	0	0	0	0	0	0	0	0	0	0	0	0	0	0	0	0	0	0	0	0	0
0	1.447	0	0	6.9002	0	6.1483	5.6477	7.3542	3.894	0	0	8.1228	32.901	46.055	67.717	103.78	117.49	145.92	187.14	219.26	237.99	281.68	311.17	349.32	359.57	402.87	436.08	463.88	515.54	551.54	613.68	646.54	686.14	781.11	832.1	861.7	928.64	936.97	982.88	1018.9	1032.2	1087.7	1079	1151.6	1190.6	1208.3	1209.1	1246.1	1272.2
30.224	0	0	0	0	0	0	7.2246	0	0	0	0	0	3.575	0	0	0	0	0	0	0	0	0	0	0	0	0	0	0	0	0	0	0	0	0	0	0	0	0	0	0	0	0	0	0	0	0	0	0	0
0	0	0	0	6.7103	10.092	23.045	34.239	47.085	37.554	54.527	63.628	66.846	86.168	84.273	91.453	90.492	95.1	103.91	109.44	118.51	131.66	139.71	143.87	167.1	204.7	206.55	243.88	264.83	287.78	314.17	330.96	327.82	397.34	424.96	457.66	479.34	517.86	556.77	575.31	619.96	632.99	678.24	701.88	707.65	724	717.88	729.51	743.62	751.02
0	0.25326	1.4024	0.41505	0	0.34034	5.5727	11.174	8.7127	9.432	22.574	34.582	28.479	61.764	62.191	72.772	90.163	107.34	140.71	174.07	215.58	242.5	283.74	330.55	352.5	411.01	431.51	485.34	522.53	521.89	542.96	582.45	595.67	613.33	614.44	637.51	631.33	659.49	630.1	633.05	659.98	652.64	670.52	670.69	696.59	687.01	699.2	738.07	711.14	730.19
2.5484	3.3643	6.0933	0	0	5.492	0	0.98584	0.36295	6.6655	0	0	20.865	36.498	53.139	79.519	112.77	136.48	176.56	216.91	247.78	299.93	304	325.77	359.54	349.15	394.37	454.37	480.64	550.11	624.64	666.92	744.94	851.32	1024.9	1045.7	1214.2	1314.2	1429	1498.6	1541.4	1671.7	1699.7	1725.6	1798	1829.2	1957.7	1956.5	1980.6	1969.4
36.453	8.4368	0	0	0	0	0	0	0	0	0.11899	9.849	7.7823	13.277	8.9906	4.9941	11.311	19.469	14.757	20.544	26.222	19.622	27.156	40.071	20.622	15.866	23.558	42.088	41.029	27.077	26.569	37.179	52.768	56.816	67.033	63.585	73.02	64.103	54.856	72.414	64.397	68.011	77.252	75.113	80.788	86.408	80.965	79.83	93.231	84.049
14.278	0.98518	0	1.15	0	1.0273	0	6.3617	1.5156	5.0398	7.9292	14.027	24.189	14.765	23.006	32.362	29.532	22.998	16.9	22.55	16.347	27.326	24.886	21.211	12.24	10.004	18.906	10.23	7.4047	0.84379	0	0	4.2757	0	0	1.1417	3.7907	3.3459	0	0	0	0	0	0	0	0	2.5899	1.2749	0	0.11489
3.7224	1.0005	0	20.851	1.1329	0	0	0	0	0	0	0	0	0	0	0	0	0	0	0	17.733	60.029	104.01	116.39	123.98	126.59	153.18	148.74	182.01	191.11	277.41	268.45	280.79	298.58	304.15	302.55	343.02	235.71	377.29	359.37	354.64	400.24	415.9	419.92	413.07	397.98	408.1	420.56	413.39	425.12
2.174	5.109	0	0	0	4.4021	0	0	0	0	0	0	0	0	0	11.321	27.361	39.379	68.184	88.243	118.37	138.39	172.57	201.8	232.74	279.44	308.88	354.89	398.52	430.38	467.64	472.06	533.27	583.39	605.7	636.36	640.9	730.02	736.81	753.44	784.89	776.14	768.64	756.1	762.67	795.58	842.55	827.39	840.95	837.88
0	0	0	2.5711	2.7848	3.7011	12.094	9.0035	12.139	9.2837	20.519	9.7189	9.9514	5.0407	5.2636	2.0649	2.0361	1.4138	6.3313	9.9869	7.0966	0	4.2584	0	0	1.9638	0	0	4.0747	0	3.0793	3.4195	2.9205	0.22904	0	0	0	0	0.14192	0	0	0	0	0	0	0	0	0	0	0
27.731	6.1799	0	0	0	0	0	4.5543	0	0	0	2.9952	0	0	0	3.3312	0	0	0	0	0	0	0.089354	0	0	0.74424	0	0	10.748	6.468	13.453	19.895	12.546	9.4554	6.2292	17.992	7.4093	37.183	34.158	43.296	46.116	46.902	60.707	62.783	71.516	82.137	85.082	95.102	90.421	110.91
5.1543	6.6777	3.3098	0	0	0	2.3357	3.2845	0	0	0	0	0	0	0	0	0	0	0	0	0	0	0	0	0	0	0	0	0	0	0	0	0	0	0	0	0	0	0	0	0	0	0	0	0	0	0	0	0	0
0	9.6355	0	1.7719	0	0	1.4302	7.2391	2.3629	0	0	0	0	3.5708	8.7006	0	0	0	0	0	0.039768	0	3.6896	2.2803	5.8492	2.3376	3.7203	0	5.1586	20.081	13.646	21.324	22.355	19.775	22.586	29.466	25.391	32.147	24.937	37.951	75.358	98.578	152.51	176.76	254.72	307.47	363.31	423.04	468.72	564.38
6.7526	0	0.22298	2.0206	0.2772	3.429	0	2.2793	0	0	0	0	0	0	0	0	0	0	0	0	0	0	0	0	0	0	0	0	0	0	0	0	0	0	0	0	0	0	0	0	0	0	0	0	0	0	0	0	0	0
0	10.567	1.2845	0	0	0	15.979	10.864	1.7949	1.8715	7.0157	16.213	17.383	24.41	24.295	26.573	28.474	35.973	40.686	60.196	57.469	68.944	71.53	66.907	80.663	95.666	105	109.66	117.57	124.35	132.78	143.35	138	153.25	158.23	146.29	162.66	155.87	163.51	177.48	179.44	179.92	193.81	198.57	227.54	228.03	229.06	250.54	255.21	263.63
10.224	10.517	2.3055	1.4924	0	0	0	0	0.80525	0.051313	0	0	0	3.1739	0.28247	1.0306	7.0063	4.2614	3.7105	4.519	5.6269	12.757	3.5847	0	0	0	0	0	0	0	0	0	0	0	0	0	0	0	0	0	0	0	0	0	0	0	0	0	0	0
0	4.653	0	2.0042	0	0	0	6.8124	0	0	0	0	0	0	0	0	0	0	0	0	0	0	0.34723	0	0	0	0	3.9232	4.2878	0	0.19857	5.835	6.6887	29.403	60.539	107.83	155.5	201.37	239.76	296.43	354.21	408.95	466.36	532.11	602.05	646.31	715.98	723.42	744.85	829.2
0	5.1294	0.89263	10.512	2.3134	0	0	0	0	0	0.12429	1.2113	3.7622	1.537	11.72	3.5963	6.1479	6.1739	0	0.37417	9.0465	0	0	0	0	0	0	1.9181	7.2374	18.477	9.1664	8.6238	1.6204	23.906	18.397	0	0	0	0	0	4.0778	3.0914	14.126	16.309	20.838	46.181	69.924	106.63	93.917	155.3
1.1766	0	0.8085	0	1.8277	0.96029	3.768	1.9584	2.5334	0	3.0722	8.0143	0	0	1.2379	0	0	0	0	9.7735	10.515	5.6545	0	0	0	0	0	0	0	0	0	0	0	0	0	0	0	0	0	0	0	0	0	0	0	0	0	0	0	0
2.9209	4.4305	0	0	1.1604	0	0	0	0	0	0	0	0	0	0	0	0	0	0	0	0	0	0	0	0	0	0	0	0	0	0	0	0	0	0	0	0	0	0	0	0	0	0	0	0	0	0	0	0	0
9.4709	4.3195	0.53023	3.5722	0	0	0	0	0	0	0	0	0	0	0.59645	0	0	0	0	0	0	0	0	0	0	0	0	0	0	0	0	0	0	0	0	0	0	0	0	0	0	0	0	0	0	0	0	0	0	0
1.302	3.7079	10.734	0	1.605	0	0	0	0	0	0	0	0	0	0	0	1.2865	0	11.329	11.933	14.499	27.332	33.905	49.856	42.974	50.636	68.124	84.788	85.673	94.715	84.54	97.995	102.53	122.55	131.03	123.86	134.61	134.9	138.44	148.25	145.33	147.04	170.73	179.74	166.93	166.69	179.7	167.39	179.03	172
3.5088	1.2881	4.8191	7.2053	0	0	0	0	0	0	0	0	0	0	0.58465	0	0	0	0	0	0	0	0	0	0	0	0	0	4.1103	15.278	40.736	64.455	97.915	148.67	162.23	196.07	224.26	256.9	306.73	363.04	376.71	403.09	423.15	445.77	494.92	502.42	533.05	529.31	535.06	524.6
13.845	7.7611	0	3.6321	0	0	0	2.5256	0	0	0	0	0	0	0	0	0.81178	0	0	0	0	0	0	0	0	0	0	0	0	1.0936	0	3.9115	9.9573	9.3302	13.975	13.604	5.2536	6.1951	0	0	0	0	0	0	0	0	0	0	0	0
29.064	7.1464	0	0	0	0	0	1.7059	0	0	0	0	0	0	0	0	0	0	0	0	0	0	0	0	0	0	0	0	0	0	0	0	4.2894	1.6167	8.2297	6.7897	10.512	0	0	8.4119	0	0.99019	4.6667	0.72985	13.202	9.1052	0.0026	4.6088	3.0122	0.87066
15.536	0	0	16.14	19.099	21.636	2.712	0.75536	29.556	12.329	23.632	29.811	40.893	35.558	42.751	45.773	51.614	51.195	60.184	55.763	49.388	61.813	70.466	66.921	66.294	65.903	62.725	68.242	80.666	65.623	80.284	89.159	85.09	92.974	92.568	93.2	90.14	87.221	87.958	100.61	89.261	90.301	87.003	83.61	83.265	94.167	89.557	88.252	77.304	103.11
0	0	0	1.7571	2.898	0	5.9608	9.7949	3.4395	7.4523	1.1478	0	1.5278	9.3031	1.6418	3.9626	0	1.7295	0	0	0	0	0	0	0	0	0	0	0	0	6.698	5.3	12.387	15.598	33.149	50.505	80.247	133	166.13	202.7	246.36	296.76	332.38	366.36	427.71	449.83	259.15	329.82	469.88	560.75
23.056	10.722	0.0041152	0	0	0	0	0	0	0	0	0	0	0	0	0	0	0	0	0	7.8843	4.0691	6.7895	1.0599	0	6.1	11.557	2.8768	2.8689	0	0	0	0	0	0	0	0	0	0	0	0	0	0	0	0	0	8.3711	3.1223	0	2.8319
2.899	3.3368	3.4015	5.9224	2.0642	0	0	0.096159	4.7845	20.543	4.5448	6.932	13.407	13.264	14.921	2.0185	11.653	0	7.1196	13.71	9.7886	8.5256	9.4783	2.0661	0.72756	0	4.2528	0	6.2762	5.2326	0	0	0.66198	0.53789	11.257	0.5834	5.0859	8.0656	0	7.5167	4.5084	7.9368	11.071	17.244	10.6	10.783	4.6007	9.8446	11.298	7.3777
0.10567	5.8364	0	0	1.2252	0	0	0.70112	0	0.70905	2.9565	2.3334	13.193	16.744	24.27	31.213	36.049	43.942	55.077	70.036	85.244	98.902	122.95	135.81	144.4	158.67	164.68	182.88	198.82	211.63	217.38	237.26	235.88	259.49	267.93	297.86	283.68	297.1	308.57	310.15	324.41	344.52	352.87	353.05	375.63	376.44	392.67	366.44	374.29	366.44
0	0	0	13.042	0	6.864	0	0	25.297	27.795	35.173	8.2174	17.929	54.6	67.145	83.552	106.75	115.35	153.84	183.2	180.33	213.82	227.81	257.13	278.58	289.34	295.79	308.27	322.06	355.85	345.08	362.62	352.53	365.12	395.02	388.24	390.22	380.33	395.61	382.64	387.16	392.87	400.88	384.73	375.49	367.49	380.46	377.95	377.84	366.14
31.238	1.3002	0	0	0	0	0	8.9704	0.26966	12.973	3.0353	16.908	13.795	30.64	22.595	26.503	32.045	38.758	29.042	57.551	53.426	59.175	68.079	87.485	93.364	85.598	108.18	115.33	122.65	116.22	119.2	137.73	139.38	150.21	155.68	154.12	161.98	152.47	152.43	165.93	155.33	167.85	175.41	177.46	192.04	186.9	200.57	207.19	215.31	211.79
3.8447	3.7384	2.8513	2.5309	0	0	0	0	0	3.8742	0	0	0	3.0523	20.701	12.283	0	0	0.24927	7.9423	20.817	26.95	32.364	35.138	22.496	33.301	45.378	51.106	54.471	57.191	46.98	67.888	74.002	88.191	69.022	82.802	92.448	122.3	139.61	150.4	175.66	178.08	237.17	259.56	272.15	266.9	286.15	285.4	354.14	315.48
6.5198	7.2879	0	0	0	0	0	0	0	0	0	0	0	2.5926	0	0	0.16887	4.4503	6.3714	15.033	3.8918	16.063	21.196	19.212	18.609	14.609	9.2172	23.275	23.393	18.193	13.206	22.664	16.222	20.82	17.14	23.018	25.284	30.065	19.106	17.219	19.387	16.214	19.846	11.451	13.398	28.922	12.865	16.522	22.31	15.472
0	7.3052	0	0	5.378	0	0	8.8152	0	0	0	0	0	0	0	0	0	0	0	0	0	0	0	0	0	0	0	0	0	0	0	0	0	0	0	0	0	0	0	0	0	0	0	0	0	0	0	0	0	0
0	5.3196	0	2.9382	0	0.50101	6.6591	11.338	0	0	0	0	0	0	0	1.5151	9.1948	23.053	18.81	36.304	49.19	56.977	78.067	75.479	84.097	89.637	77.621	81.796	94.234	97.935	91.809	92.209	94.673	104.42	98.85	110.2	94.399	108.77	112.67	116.57	131.13	135.74	144	166.31	157.05	175.1	176.71	178.66	188.48	197.16
6.8979	9.3816	0.49609	0	10.19	0	0	0	0	0	0	0	0	2.6493	0	0	0	0	0	0	0	0	0	0.60135	0	0	0	0	4.563	0	0	0	0	0	0	0	0	0	0	0	0	0	0	0	0	0	0	0	0	0
4.9339	4.6379	0.42255	0.97533	2.6321	0	0	0	0	0	0	7.0617	12.255	16.861	16.835	1.5138	11.361	6.7252	6.3575	18.969	15.753	15.141	10.233	22.319	15.58	0	17.999	14.691	17.798	15.4	14.822	10.692	9.9807	17.037	30.237	12.369	22.424	20.803	23.423	30.966	17.258	28.518	32.23	40.379	41.324	35.445	35.173	32.818	38.268	37.193
0	0	0	7.5928	9.1099	0	0.19434	0	4.295	0	0	0	3.0379	10.171	11.998	17.209	8.6951	7.8805	4.9791	13.634	12.852	12.522	24.897	22.16	29.331	31.053	20.02	25.241	30.958	38.672	64.853	50.861	47.608	44.691	53.788	57.745	49.725	56.717	49.024	51.837	55.94	50.322	54.732	44.283	58.93	43.842	40.381	42.828	36.331	45.826
11.634	4.0823	0.31313	0	0	0	0	0	0	0	0	0	0	0	0	0	0	0	0	0	0	0	0	0	0	0	0	0	7.6046	8.4416	13.372	32.702	29.886	38.773	39.074	47.268	44.418	59.732	54.449	55.308	54.845	54.41	65.755	66.472	70.003	80.01	75.677	71.897	60.322	59.777
0	0	0	0.68892	11.861	0.1014	17.167	14.65	20.758	23.362	19.065	15.148	23.657	32.376	48.093	52.197	62.674	78.478	89.085	117.88	125.28	141.33	172.38	163.01	190.77	177.89	190.44	189.72	212.99	233.73	251.23	261.06	257.13	251.04	271.47	270.69	277.23	284.44	306.73	302.51	309.21	312.18	316.64	315.04	325.71	312.12	313.75	316.16	295.48	307.85
0	0	0	7.2586	3.4591	0.53041	8.5107	7.6435	14.681	13.757	21.694	16.473	16.209	9.5557	12.671	8.5093	5.7644	3.7474	5.7699	1.1885	1.9724	2.8952	0	1.272	0	1.2863	0	0	3.1141	6.6174	12.758	6.2286	7.0744	0.69893	0	0	0	0	0	0	0	0	0	0	0	0	0	0	0	0
7.7287	16.135	7.2011	18.03	0	0	0	0	0	0	0	0	0	0	0	0	0	0	0	11.535	14.892	30.112	30.994	48.683	66.063	79.71	94.754	103.29	113.2	130.15	144.29	151.6	167.86	181.86	185.71	192.37	193.08	190.51	217.91	210.31	214.71	227.97	213.85	216.92	219.15	218.75	231.55	232.71	244.71	216.44
3.6529	6.3342	0.28077	0	0.64987	0	0	4.9348	2.1865	5.0942	4.9819	6.6157	11.296	8.2247	14.835	0	6.1086	0	5.8471	11.823	5.6607	13.104	5.3645	10.892	14.381	2.986	13.987	16.438	19.138	26.142	19.029	16.382	23.284	29.724	27.056	23.817	25.176	36.024	26.024	33.58	27.945	33.273	34.34	44.616	38.774	36.225	34.241	34.294	36.489	35.021
16.504	8.214	0	0	0	0	0	2.2564	4.5865	5.8496	23.19	48.96	83.197	98.079	115.4	159.13	186.45	197.73	224.94	221.98	217.51	205.19	231.5	226.9	243.7	222.68	248.26	251.13	250.2	252.19	247.78	248.11	246.03	249.36	255	257.54	252.68	258.12	268.53	264.78	261.36	269.3	268.6	258.99	265.17	260.16	259.97	254.8	260.38	241.53
0	3.2268	7.9361	0	0	0	2.1039	4.6485	6.6902	2.4556	15.807	9.1256	10.977	8.7563	11.841	14.395	10.951	18.909	19.428	31.748	29.52	33.144	35.135	35.168	44.022	49.014	62.173	51.824	54.248	56.065	56.296	56.342	60.306	73.306	78.849	81.822	96.629	116.53	120.15	144.33	146.54	160.59	175.42	188.96	215.17	206.14	209.3	237.86	232.72	248.57
0	0	23.482	3.6313	0	6.6488	1.7537	0	0	0	0.023511	0	0	0	0	0	0	0	0	0	0	0	0	0	9.1476	13.782	37.399	53.777	84.701	105.79	127.24	131.34	143.11	159.85	174.38	170.29	194.81	194.49	193.79	215.23	226.32	251.79	269.92	300.12	313.3	320.2	325.51	330.21	333.31	348.27
3.397	6.202	0	0	1.2011	0	0.6839	3.7673	0	0	0	0	0	0	0	0	0	0	0	0	0	0	0	0	0	0	0	0	0	0	0	0	0	0	0	0	0	0	0	0	0	0	0	0	0	0	0	0	0	0
1.3679	8.9039	0	6.2085	0	0	0	0	0	0	0	0	0	0	0	0	0	0	0	0	0	0	0	0	0	0.0038516	6.7992	17.683	12.535	32.744	31.751	37.569	54.001	56.575	65.139	66.469	77.7	74.675	83.238	81.114	91.282	96.588	102.94	101.17	107.36	126.57	123.25	113.86	138.72	152.14
5.3718	0	0	0	11.566	4.9814	6.5018	0	1.5213	0	0	0	2.527	0	0	0	7.5133	7.3556	7.3842	12.409	19.661	28.292	34.371	32.757	38.753	32.624	37.863	45.185	44.112	56.337	60.329	64.022	79.19	74.42	0	0	0	0	0	0	0	0	0	0	0	0	0	0	0	0
0.15855	0	7.0294	0	1.1559	0	0	0	0	0	0	0	0	0	2.2564	0	0	0	0	5.5465	0	1.5361	0	0	0	0	0	0	0	0	0	0	0	0	0	0	0.60726	0	0	0	0	0	0	0	0	0	0	0	0	0
1.0982	9.644	5.7191	0	0	0	0	0	0	0	0	0	0	0	0	0	0	0	0	0	0	0	0	0	0	0	0	0	0	0	3.125	0	9.8139	2.9184	3.2588	11.518	3.6299	5.7576	0	5.3824	0	0	7.2669	3.5761	0	0	0	0	0	0
0	0	0	8.1737	1.0467	0	10.077	1.9831	12.073	13.158	13.021	5.378	9.9371	2.1158	7.2397	0.61798	2.8972	1.2121	2.6897	0	0.23084	0	3.1102	0	0	8.1548	5.7424	15.631	28.596	31.17	41.455	39.186	46.416	51.468	51.97	57.653	59.112	76.021	53.839	61.05	67.08	88.178	96.497	91.438	92.195	87.311	100.9	96.666	105.35	111.77
0	4.6259	0	0	5.5309	0	0	0	0	0	0	0	0	0	0	0	0	0	0	0	0	0	0	0	7.6028	0	0	0	1.1391	9.3898	8.7672	8.6034	15.801	14.18	7.2872	10.759	10.138	12.831	13.928	15.28	12.718	16.379	19.044	23.027	23.528	20.972	17.799	16.3	23.234	29.47
25.303	3.0362	0	0	0	0	0	14.369	17.47	30.112	30.999	43.213	57.707	63.685	57.025	62.547	65.955	68.036	62.152	71.376	71.297	65.954	76.22	78.717	82.335	87.142	87.594	98.033	98.666	98.739	104.65	112.06	119.57	133.57	136.84	141.87	145.16	151.64	139.57	148.6	139.04	135.84	145.95	139.97	149.43	139.72	155.59	153.88	154.69	151.94
26.464	1.7623	0	2.856	0	0	0	0.40468	0	0	0	0	0	0	0	0	0	0	0	0	0	0	0	0	0	0	0	0	0	0	0	0	0	0	0	0	0	0	0	0	0	0	0	0	0	0	0	0	0	0
0	0	1.5801	0	2.1808	4.8745	17.68	8.3667	15.814	4.0327	26.376	15.287	22.663	18.163	20.455	21.202	17.87	18.673	30.184	25.782	19.022	18.44	21.374	27.36	25.801	19.534	30.799	12.611	10.843	15.128	10.235	41.372	88.975	142.73	219.72	311.96	389.48	515.31	617.36	756.32	857.39	1016.1	1100.6	1218.2	1341.7	1395.6	1516.7	1575.2	1605.8	1659
0	0	7.5418	0	0	1.0767	6.9751	2.3993	0	0	8.945	4.3185	13.984	7.7046	18.524	11.728	22.173	43.551	60.569	144.89	198.06	264.99	340.08	397.08	433.9	506.94	608.81	732.34	765.74	867.96	920.21	926.03	1006.8	1067.8	1057.1	1107.4	1127.6	1150	1161.6	1236.6	1192.1	1240.8	1191.9	1187	1228.1	1218.8	1246.9	1247	1227.1	1224.4
8.5259	0	0	0	2.055	2.0738	0.38061	0	1.8396	0	0	0	0	0	0	0	0	0	0	0	0	0	0	0	0	0	0	0	0	0	0	0	0	0	0	0	0	0	0	0	0	0	0	0	0	0	0	0	0	0
0	0	0	0	9.2766	4.8144	10.05	18.457	19.098	32.492	23.249	29.632	31.729	34.926	47.019	32.792	45.051	39.198	40.593	50.241	45.39	43.056	38.344	47.004	41.37	36.491	39.402	38.464	35.844	38.105	32.445	33.27	32.161	25.088	25.773	25.37	20.757	19.162	14.845	12.589	18.074	13.231	25.326	12.045	11.095	8.1474	5.2259	2.8049	5.7905	7.6166
20.749	6.9798	0	3.763	1.5315	0	0	8.8136	0	0	0	0	0	0	0	0	0	0	0	0	0	0	0	0	3.6416	0	4.4605	0	3.6835	4.3237	8.4449	19.281	28.312	26.602	38.333	34.808	39.133	40.75	45.89	14.459	51.336	56.104	68.108	60.423	59.174	99.18	99.51	105.46	120.67	105.36
0	0	0	0	5.9105	10.864	16.698	15.697	21.751	26.627	44.14	27.731	37.576	34.374	35.559	41.257	40.421	44.54	45.709	42.552	50.207	54.85	56.949	54.645	60.388	49.992	49.119	58.728	58.878	72.447	76.785	88.165	102.21	105.41	104.22	114.52	109.46	129.62	137.5	151.28	154.23	175.48	185.16	197.52	203.16	215.86	209.86	206.44	227.37	218.32
4.6369	17.815	7.3771	0.47901	0	0	0	0	0	0	0	0	0	0	0	0	0	0	0	0	0	0	0	0	0	0	0	0	0.94431	9.2492	0	0	4.6983	0	0	0	0	0	0	0	0	0	0	0	0	0	0	0	0	0
34.325	2.2612	0	0	0	0	0	2.2478	0	0.64384	0	1.0641	3.08	0.53346	0	0	8.2085	0	0	5.7216	0	0	0.47803	7.0828	0.93557	0	0	0	0	0	0	0	0	0	11.128	0	0	0	0	0	0	0	0	0	0	0	0	2.3547	0	0
1.9627	11.523	0	0	0	1.9114	0	0	0	0	0	0	0	0	0	0	0	0	0	0	0	0	0	0	0.32628	17.57	15.417	22.29	0	0	0	1.4701	9.851	22.164	32.708	23.297	38.336	40.303	52.539	52.601	71.323	74.672	63.644	73.402	67.081	92.534	93.341	80.546	113.34	102.43
0	0	0	1.8084	0	4.2944	6.7136	3.891	0.75587	9.3461	9.4834	27.034	27.834	40.806	57.521	75.286	86.386	104.92	122.94	139.01	145.59	158.4	167.87	183.48	161.72	199.09	198.89	209.86	211.91	226.19	232.51	252.62	277.8	292.79	317.98	329.3	382.76	417.69	482.64	584.36	643.78	726.22	829.99	942.54	1003.7	1100.3	1191.6	1285.3	1294.1	1372.2
0	0	0	4.4098	1.7853	0	7.8329	8.6537	0	0	0	0	0	17.801	27.522	37.754	42.33	70.693	83.628	100.08	157.21	194.44	244.61	286.98	322.98	361.57	440.19	504.87	596.65	612.64	630.28	559.59	695.32	671.41	746.55	793.12	826.08	834.47	827.79	873.48	866.65	932.06	904.72	885.31	943.48	857.86	914.04	904.2	912.92	909.36
8.7168	1.3541	9.7051	0	1.1542	0	0	0	0	0	0	0	0	0	0	0	0	0	0	0	0	0	0	0	0	0	0	0	0	0	0	0	0	0	0	0	0	0	0	0	0	0	0	0	0	0	0	0	0	0
11.185	0	0	6.1405	3.632	0	0	0	0	0	0	0	0	0	0	0	0	0	0	0	21.384	46.186	75.51	79.275	96.709	129.66	159.42	179.09	178.87	200.95	224.32	234.82	232.51	254.86	273.51	279.48	296.14	291.56	294.5	290.85	296.14	255.58	280.48	250.96	257.36	274.96	302.31	300.03	298.5	307.2
8.5716	3.0324	1.7752	1.9382	0.35047	0	0	0.92908	0	2.1446	0	1.2103	3.0701	2.9221	3.6504	0	0	0	0.55767	3.9364	3.0296	0.72988	5.4825	6.2515	0.38465	0	0	0.48095	5.7013	4.9932	0	0	0	1.8664	6.9469	1.9198	8.58	5.5479	6.307	3.9641	1.6461	5.2479	8.4306	14.456	9.8446	6.6239	13.283	14.181	10.819	8.5102
0	3.9713	0	0.58751	2.2492	0	1.7284	2.061	4.535	0	0.3714	0	5.1846	1.894	10.514	5.9303	9.1696	7.8777	5.9353	14.777	27.497	25.214	48.654	56.73	72.95	78.54	102.15	100.56	124.87	154.91	159.39	175.91	180.79	179.56	188.9	198.42	200.76	213.14	200.72	218.02	219.16	212.87	210.4	217.29	226.71	209.27	208.4	208.11	205.81	207.67
0	0	0	4.7983	0.57517	2.4398	0	1.6774	0	0	0	0.55356	0	0.73939	0	0	2.4846	0	0	0	0	5.3975	10.465	6.7926	0	0	0	0.62778	3.2458	1.9914	4.9512	20.31	19.629	32.935	39.139	36.894	58.2	61.376	66.665	69.38	83.377	85.59	99.664	105.42	108.44	117.51	119.54	125.94	121.76	127.76
17.44	9.4521	0.28526	5.3725	0	0	0	0	0	0	0	0	0	0	0	0	0	0	0	0	0	0	0	0	3.9618	22.339	23.438	27.484	39.911	49.755	38.327	53.969	61.769	66.713	94.942	110.78	139.48	164.42	166.72	199.65	225.88	241.46	286.04	305	343.58	378.08	425.55	451.47	464.43	472.71
0	0	2.1204	9.0449	0	2.7618	4.5802	0	0	0	0	0	0	0	8.3924	0	0	0	0	0	4.744	5.936	7.5172	7.2525	20.241	19.676	19.596	18.392	14.663	18.979	13.261	12.785	16.408	24.07	28.006	19.256	16.475	19.107	26.045	15.775	8.945	16.192	13.43	18.044	27.918	16.519	14.131	22.162	26.535	32.53
8.9396	0	0	1.2435	0	5.2661	0	10.848	7.6663	22.327	26.055	22.375	24.366	29.845	38.498	27.245	40.689	46.151	46.624	48.289	43.392	47.053	70.958	56.381	55.09	51.726	48.358	47.94	49.86	45.472	49.85	47.211	50.351	49.203	47.632	45.163	44.589	48.097	36.207	40.578	36.945	35.223	26.405	28.029	28.324	29.481	28.073	29.331	23.242	20.543
1.4823	0	2.5901	1.244	0	1.2608	0.18389	1.1684	2.9164	0	0	0	0	0	1.2047	0	0	0	0	0	0	0	0	0	0	0	0	0	0	0	0	0	0	0	0	0	0	0	0	0	0	0	0	0	0	0	0	0	0	0
0	7.1512	4.1595	2.4509	2.0587	0	0	7.2546	0	3.2378	3.2111	2.0004	0	0	6.5241	0	0	0	7.4039	10.092	19.144	23.919	33.516	38.668	47.079	44.505	59.539	83.495	92.105	94.054	101.83	76.772	97.43	102.55	102.31	102.18	126.98	125.95	135.94	126.77	109.82	120.05	120.46	121.97	116.8	103.74	116.3	115.4	115.14	114.11
16.446	12.122	5.157	0	0	0	0	7.2808	0	0	0	0	0	0	0	10.767	20.557	24.995	32.812	38.185	42.439	51.613	56.553	55.845	74.927	77.463	81.862	91.013	88.925	101.43	101.46	109.31	119.85	122.33	132.33	136.13	132.99	133.04	141.36	134.4	137.61	143.89	141.14	144.83	140.98	139.04	144.53	145.1	148.8	139.29
0	0	0	0	0.71393	9.8028	9.4059	7.3965	6.6792	9.1535	21.755	16.173	26.119	30.407	30.951	44.947	52.46	56.158	63.254	59.737	67.68	81.789	95.38	89.685	93.583	90.453	109.56	113.96	118.65	121.94	116.32	129.79	144.57	146.4	145.71	148.18	160.11	179.75	174.67	187.61	188.08	197.44	210.64	225.31	240.8	257.73	269.82	267.52	285.05	292.51
1.5122	0	0	0	6.9399	3.1636	1.2293	10.265	0	0	0	0	0	0	0	0	0	0	0	0	0	0	0	0	0	0	0	0	0	0	0	0	0	0	0	0	0	0	0	0	0	0	0	0	0	0	0	0	0	0
5.2349	7.8503	0	0	0	0.66625	0	0	0	0	0	0	0	0	0	0	0	0	0	0	0	0	0	0	0	0	0	0	0	0	0	0	3.0529	24.244	14.584	24.134	8.196	25.354	31	38.49	51.533	52.355	64.237	72.699	89.227	117.74	126.95	146.85	143.17	147.89
8.3064	19.019	0	0	0	0	0	0	0	0	0	0	2.2021	23.99	48.155	73.406	98.874	120.89	174.88	197.33	246.8	251.2	298.85	317.62	339.56	406.59	417.54	440.6	455.86	486.85	486.95	506.16	507.21	498.33	485.04	575.65	498.24	520.88	537.52	528.37	546.89	546.47	521.64	540.42	539.17	547.33	542.88	534.88	541.26	535.88
18.998	13.584	0	0	0	0	0	0	4.8488	6.4578	13.527	25.819	24.882	26.666	40.971	48.029	72.509	87.249	102.01	118.55	112.57	130.23	163.52	181.15	184.94	188.88	175.49	204.16	207.3	221.62	249.31	222.81	268.61	322.91	389.17	520.98	530.25	553.6	630.05	709.08	764.37	817.72	880.4	943.78	1024.1	1073.6	1075.1	1212.6	1166.3	1294.7
1.9491	0.52245	0	0.11072	0.65981	0	1.0351	4.8854	0	0	0	0	0	0	0	0	0	0	0	0	0	0	0	0	0	0	0	0	13.994	9.8445	11.483	28.947	19.569	29.545	29.162	46.757	40.204	46.408	46.353	40.534	48.989	54.159	56.772	55.71	58.03	60.285	70.524	41.443	47.185	49.659
12.301	0	0	36.896	8.3136	7.4784	6.7768	7.081	8.9494	0	0	0	0	0	0	0	0	0	0	0	0	0	0	0	0	0	0	0	0	0	0	0	0	0	0	0	0	0	0	0	0	0	0	0	0	0	0	0	0	0
13.969	3.8787	0	0	0	0	1.5377	1.3083	0	0.8875	0	5.0851	0	10.774	8.7709	1.0007	0	5.5601	0	8.1831	6.2922	7.1083	11.221	34.646	36.299	31.16	23.294	41.986	50.913	41.34	41.192	56.69	65.681	85.539	104.85	116.78	121.36	132.26	140.53	171.25	162.92	174.32	194.68	206.71	219.74	221.93	233.05	233.17	231.51	233.55
17.433	19.202	0	2.6067	0	0	0	0	0	0	0	0	0	0	0	0	0	0	0	0	0	0	0	0	0	0	0	0	0	0	0	0	0	0	0	0	0	0	0	17.879	98.281	173.95	315.86	428.08	597.79	768.36	958.14	1031.1	1206.8	1320.6
0	3.3117	4.3362	6.4813	0	0	0	0	0	0	0	0	19.188	28.86	59.852	54.592	78.677	89.944	105.2	130.11	135.48	146.02	163.46	174.68	170.51	181.95	188.13	196.6	224.68	226.61	229.59	243	255.78	258.55	257.46	255.65	248.59	234.66	265.18	269.02	276.8	247.28	267.77	281.65	286.46	274.27	240.25	246.79	254.89	248.33
0	0	7.3291	5.3733	0	3.6227	25.378	54.339	83.436	105.64	136.38	164.12	244.87	291.77	347.53	276.45	311.5	427.68	429.91	457.94	456.67	421.54	407.04	496.24	476.38	410.51	435	424.07	477.32	527.94	504.83	477.6	509.2	507.15	512.75	517.52	534.68	547.53	552.4	546.52	553.53	578.42	562.07	564.23	585.47	573.19	574.71	586.67	601.76	594.36
0	0	0.55481	0	9.644	9.4685	4.761	7.5243	3.439	9.154	9.9249	3.0223	3.2088	0	12.014	17.735	27.995	31.117	43.166	18.681	33.035	42.636	75.962	66.373	120.24	73.27	97.608	110.66	136.45	119.95	122.92	169.88	159.63	175.68	171.04	170.62	190.79	196.74	209.23	228.63	230.29	239.68	247.28	238.93	254.75	254.44	259.68	255	259.12	267.94
0	0	0	0.085275	8.3989	0.32475	13.561	11.694	6.6894	1.4425	6.5547	0	13.373	19.749	17.409	18.517	11.775	9.2904	9.6444	4.7755	7.0518	0	12.662	4.9054	11.896	0	0	0	0	0	0	0	0	0	0	0	0	0	0	0	0	0	0	0	0	0	0	0	0	0
2.6102	6.7834	0.75919	0	0	0	0	1.5724	0	0	0	0	0	0	0	0	1.21	0	0	0	0	0	0	0	0	0	3.8079	2.1331	8.3523	5.6359	3.9634	14.702	18.804	31.708	28.21	33.539	27.423	37.599	28.591	28.532	27.729	25.68	26.854	26.266	36.203	27.777	35.6	24.572	30.816	25.9
0	0	0	5.0152	0	0	7.6244	8.6119	9.5135	14.481	18.892	9.4843	12.707	11.116	11.866	3.8226	0.97597	3.9681	2.2307	2.6987	0	0	0	0	0	0	0	0	0	6.4865	18.252	27.325	47.358	74.647	117.05	114.39	121.98	140.07	172.69	181.35	206.63	221.05	254.6	256.14	250.57	261.56	268.39	274.4	276.85	297.21
2.9975	10.358	0	7.7058	0	0	0	0	0	0	0	0	1.5666	0	10.618	5.9241	1.7331	1.4544	2.4064	6.7103	14.139	15.775	11.403	16.957	17.556	12.255	14.398	18.514	33.206	28.308	43.946	46.807	59.485	70.558	80.016	72.08	67.805	83.743	94.374	110.35	125.91	120.63	134.35	144.01	145.13	140.44	162.91	159.87	178.01	161.32
17.307	7.1202	2.0398	2.1354	0	0	0	0	0	3.5431	6.9065	19.694	27.022	45.56	41.783	62.977	79.296	90.106	92.161	93.994	119.55	124.87	124.63	122.49	164.03	156.12	166.35	164.77	172.15	160.15	145.94	141.83	176.19	166.13	177.84	170.48	182.61	174.76	179.91	176.35	185.07	177.22	180.97	181.2	171.63	163.52	160.76	147.69	170.35	161.28
34.187	2.4699	0.58175	0	0	0	0	0	0	0	0	0	0	0	0	0	0	0	0	0	0	0	0	0	0	0	0	0	0	0	0	0	0	0	0	0	0	0	0	0	0	0	0	0	0	0	0	0	0	0
0.22779	0	0	7.5232	3.907	2.5296	0	0	0	0	0	0	0	0	0	0	0	0	0	0	0	0	0	0	0	0	0	0	0	0	0	0	0	0	0	0	0	0	0	6.1685	0	5.8137	8.5764	11.677	21.531	17.481	24.603	24.602	26.716	37.331
29.882	2.513	0	0	0	0	0	0	0	0	0	0	0	0	0	0	0	0	0	0	0	0	0	0	0	0	0	0	0	2.8098	1.2563	4.6433	13.962	44.151	73.187	123.14	195.66	248.67	351.86	437.86	514.34	567.86	653.78	747.01	771.12	782.07	837.72	879.88	911.74	945.9
0	0	0	2.6878	10.874	13.618	22.496	43.154	46.703	70.153	60.007	80.674	108.76	109.3	122.43	108.1	118.86	116.2	130.65	135.4	133.35	135.75	142.77	161.73	169.32	174.57	187.18	218.13	244.32	259.78	279.61	277.77	275.3	319.36	340.75	348.39	351.11	358.23	386.87	399.9	415.17	440.25	437.31	461.28	466.9	473.67	463.75	477.6	475.79	482.41
16.399	3.4312	0	0.92734	0	0	0	0	7.6532	33.181	67.137	117.93	150.81	193.56	209.33	253.24	305.35	373	392.85	457.51	464.94	481.75	531.9	535.99	554.25	581.2	589.09	590.46	580.14	581.81	621.57	637.91	642.95	628.07	649.83	654.61	613.47	661.63	662.91	652.52	664	662.96	674.78	653.24	656.73	674.73	658.64	682.21	668.2	660.89
42.905	5.6185	0	0	0	0	0	0	0	0	0	0	0	0	0	0	0	0	0	0	0	0	0	3.578	0	0	0	4.2587	4.1697	2.8439	4.3618	2.0375	14.788	17.69	31.45	18.673	40.15	16.779	0	5.6861	0	0	10.435	8.7664	15.182	10.249	14.091	18.49	15.751	15.368
5.0019	1.4642	0	2.4272	0	0	0	4.9102	0	0	0	0	0	0	0	0	0	0	0	0	0	0	0	0	0	0	0	0	0	0	0	0	0	0	0	0	0	0	0	0	0	0	0	0	0.83418	3.4405	0	10.211	2.5874	9.3035
6.5095	5.8676	0	0	0.5241	0	0.62231	0	0	0	6.5612	0	1.4282	2.4447	2.2335	3.0983	5.6232	2.288	0.12738	1.1815	0	0	5.4938	0	0	0	0	0	0	0	0	0	0	0	0	7.198	3.6071	15.688	18.861	20.193	26.988	31.267	32.952	44.284	51.314	46.632	54.081	49.388	57.144	53.931
4.599	0	5.6236	0	0	0	0	0	0	0.30663	0	2.8947	2.36	1.8472	10.097	0	0	0	0	0	0	1.1191	0	0	0	0	0	0	0	0	0	0	0	0	0	0	0	0	0	0	0	0.85563	9.4035	0	0	5.2235	0	0.43559	0	0
14.266	13.106	4.2565	3.1647	0	0	0	0	5.6288	34.821	81.946	118.61	128.06	151.22	174.31	222.83	225.72	253.64	292.13	303.44	346.29	338.93	370.59	381.06	396.86	405.53	412.76	423.07	426.75	427.56	442.02	418.83	435.47	432.53	433.99	443.16	430.67	445.86	445.15	428.46	429.41	426.58	422.74	408.43	411.59	431.04	437.01	434.36	436.28	432.26
0	0	0	4.8051	0	3.3166	7.6931	0.76678	2.0554	0.20834	0	4.2331	0	6.2025	2.1275	6.0184	6.7454	20.993	41.223	73.827	116.58	171.33	225.79	272.35	373.52	409.51	454.48	548.42	603.11	652.07	683.97	721.37	756.74	806.46	851.13	849.91	876.48	902.15	916.9	927.36	963.96	1041	1054.1	1105.2	1159.4	1225.9	1280	1333.9	1302.5	1395.1
0	0	0.8289	0	5.1582	2.8134	0	4.6086	7.9076	13.6	14.588	23.738	21.228	6.9785	20.602	20.521	14.353	35.96	19.257	19.28	30.066	43.371	34.713	41.061	41.956	30.216	29.368	40.505	22.686	42.28	17.053	26.006	21.309	15.332	23.657	22.843	16.854	18.978	10.452	8.4964	17.043	15.527	15.339	16.229	20.296	12.179	10.039	21.879	22.847	31.584
0.50553	1.9241	0	0	0	0	3.083	3.4262	1.3077	0	2.7049	10.763	15.461	6.2977	12.824	8.598	6.654	6.717	6.6231	17.334	14.697	11.158	10.325	9.4358	12.973	9.8065	3.4318	4.351	4.6786	0	2.4519	5.368	6.5682	0.9391	14.658	13.7	17.711	11.28	11.998	12.092	14.462	16.644	27.566	18.89	11.115	19.275	24.16	16.331	23.233	11.596
16.555	4.2728	0	0	0	0.067664	0	0	0	0	0	0	0	0	0	0	0	6.5535	17.017	52.643	88.652	124.48	185.21	226.1	295.3	339.29	389.42	482.87	558.93	567.85	659.57	677.63	670.23	713.64	826.15	823.66	841.18	888.28	898.18	946.54	965.62	1001.9	1029.2	1015.3	1009	866.92	830.52	850.78	876.03	894.36
14.902	4.115	1.6305	0.77602	0	0	0	7.1922	0	1.2777	0	0	0	2.217	4.0082	0	3.8419	0	0	0	0	0	1.8789	0	0	0	0	4.2579	5.1201	30.695	40.735	68.789	100.31	126.3	186.97	231.29	253.22	290.88	322.86	351.8	414.86	433.95	461.24	486.93	506.56	515.92	547.74	580.31	620.22	624.38
5.7932	10.347	5.0211	0	4.5941	0	0	0	0	0	0	0	0	0	0	0	0	0	0	0	0	0	0	0	0	0	0	0	0	0	0	0	0	0	0	0	0	0	0	0	0	0	0	0	0	0	0	0	0	0
0	0	2.4869	0	3.9531	3.5451	8.3439	4.8248	4.9779	6.994	3.4128	3.1065	11.056	5.806	9.3741	2.525	4.0906	0	0	4.7294	0.58434	2.3635	0	0	0	0	0	5.4576	1.0848	16.352	27.897	45.313	62.267	74.069	106.59	120.48	131.32	139.84	156.47	166.7	197.97	202.32	212.93	222.45	228.1	236.48	245.72	258.4	252.07	252.98
14.257	8.0857	0	0	0	0	0	0	0	0	0	6.3074	5.5626	12.384	17.535	35.076	39.98	45.288	53.255	59.195	61.561	69.786	82.7	87.44	91.253	100.96	101.08	102.17	115.32	121.23	125.62	125.78	146.1	143.42	153.04	148.78	156.63	159.85	163.94	155.62	162.29	166.89	156.32	162.82	180.2	186.24	173.44	190.58	169.46	168.61
0	0	0	11.195	4.5621	0.42523	0	0	0.080663	0	4.0993	3.7201	0	0	1.1372	6.1557	0	0	0	0	0	0	0	0	0	0	0	0	0	0	7.082	16.956	50.756	57.245	83.933	99.684	125.85	168.03	186.64	220.72	230.26	265.39	304.74	334.28	342	370.92	386.4	398.47	433.56	417.17
0.13477	2.6057	0	4.3543	8.0585	0	0	6.1226	1.1239	6.6046	7.2697	13.507	26.742	32.689	38.202	29.419	39.192	35.921	56.14	54.643	59.769	69.528	71.46	76.797	89.399	67.65	83.269	87.122	92.498	96.61	92.51	83.042	95.229	101.63	104.41	88.987	98.374	101.55	93.556	105.38	102.6	110.36	116.24	114.51	115	113.92	119.35	113.3	121.61	123.34
16.774	9.0731	10.481	0	0.7552	0	0	0	0	0	0	0	0	0	0	0	0	0	0	0	0	0	0	0	0	0	0	0	0	4.1669	0	0	0	0	5.6239	5.126	6.0415	0	4.1768	5.8654	0	0	5.115	0.42469	0	0	0	0	0	0
7.6238	11.334	4.1124	4.1413	0	0	0	0	0	0	0	0	0	0	0	0	0	0	0	0	0	0	0	0	0	0	0	0	0	0	0	0	0	0	0	0	0	0	0	0	0	0	0	0	0	0	0	0	0	0
22.46	0	1.3042	0	1.0312	0	0	0	0	0	0	0	0	0	0	0	0	0	0	0	0	0	0	9.0947	5.4337	0	0	4.6512	8.6271	3.3827	2.9236	6.6329	15.298	24.754	30.625	18.505	21.995	21.177	9.2083	17.44	15.458	20.208	26.824	23.628	33.662	28.007	22.286	23.839	24.301	27.503
8.1501	5.5408	0	4.2808	0	0	0	0	0	0	0	0	0	0	0	0	0	0	0	0	0	0	0	0	0	0	0	0	0	0	0	0	0	0	0	0	0	0	0	0	0	0	0	0	0	0	0	0	0	0
0	0	0	0	7.2122	8.6368	14.694	19.362	29.027	31.84	37.979	47.691	49.317	50.394	46.765	50.346	53.823	54.727	68.041	71.546	68.567	79.07	82.974	89.16	99.014	116.74	128.94	140.47	168.11	187.99	203.29	228.17	252.43	274.36	294.29	306.06	339	339.68	385.13	396.67	407.52	414.02	436.1	448.72	466.06	467.32	456.36	496.02	505.11	516.95
17.056	7.7669	1.8424	0	0	0	0	11.936	4.3697	10.966	17.639	32.468	36.385	53.511	63.896	70.559	101.76	106.83	123.29	139.71	136.37	143.52	148.2	155.11	170.73	181.02	180.51	192.08	190.35	202.37	205.84	217.3	206.15	244.1	237.64	238.7	232.15	256.99	248	240.26	240.13	236.52	238.48	243.76	250.78	255.44	237.48	246.18	237.15	247.71
13.846	1.6765	2.007	0	2.0033	0	0	0	0	0	0	0	0	0	0	0	0	0	0	0	0	0	0	0	0	0	0	0	0	0	0	0	0	0	0	0	0	0	0	0	0	0	0	0	0	0	0	0	0	0
2.0433	8.4348	6.5888	0.55982	5.0422	0	0	0	0	0	0	0	0	0	0	0	0	0	0	0	0	0	0	0	0	0	0	0	0	0	0	0	0	0	0	0	0	0	0	0	0	0	0	0	0	0	0	0	0	0
15.249	0	0	0	0	0	11.76	0	0	0	0	4.7393	10.97	9.2093	0	6.129	4.7645	0	3.632	5.9192	6.2931	0	4.1432	0	0	2.1927	0	0	0	0	0	0	0	0	0	0	0	0	0	0	0	0	0	0	0	0	0	0	0	0
11.566	5.5896	0	3.4819	0	0	0	0	0	0	0	0	0	0	0	0	0	0	0	0	0	0	0	0	5.476	7.8827	21.02	28.722	23.13	17.335	31.215	33.275	39.97	45.4	53.267	45.446	50.938	63.204	56.072	62.186	53.052	74.693	74.565	75.697	85.457	72.569	77.318	83.5	91.041	94.01
0	0	0	0.97944	5.4531	11.383	15.789	15.181	16.631	26.062	27.466	18.438	20.007	15.971	16.884	23.453	26.512	17.737	16.657	10.284	25.435	35.915	47.861	45.57	52.407	48.381	47.078	62.763	58.367	71.128	76.513	89.874	101.02	102.24	115.03	110.35	119.87	140.08	151.49	155.88	176.71	175.77	186.33	183.28	194.5	192.74	182.92	192.99	181.98	195.93
6.4025	11.151	1.4248	0	0	0	0	0	11.492	25.411	25.548	52.735	69.466	66.732	100.36	97.15	134.71	131.24	157.29	151.76	177	174.31	194.66	201.86	206.67	230.63	228.74	250.97	281.1	326.92	344.6	387.05	415.45	432.9	466.58	481.22	522.43	533.11	594.66	579.44	613.75	632.9	664.23	688.51	687.49	674.42	733.58	695.57	681.79	687.27
24.346	6.0699	1.24	0	0	0	0	0	0	0	8.6366	4.7605	8.3871	15.682	22.403	37.096	30.322	37.827	49.943	42.763	59.388	60.044	63.09	56.218	64.864	71.428	73.637	67.897	63.141	75.308	64.001	65.09	60.609	54.701	58.272	65.732	67.81	65.162	57.234	57.409	58.414	53.463	59.824	53.244	55.83	65.132	73.054	69.023	62.926	60.939
15.505	3.5061	1.82	0	0.26711	0	0	0	0	0	0	0	0	0	0	0	0	0	0	0	0	0	0	0	0	0	0	0	0	0	0	0	0	0	9.6048	6.4048	12.359	9.3835	5.3296	3.369	10.335	9.4152	4.3102	0.89786	6.5684	6.9392	9.5254	9.9969	8.1747	2.3007
0	0	1.7941	1.9675	1.1461	0	5.1764	11.363	7.5344	1.7468	5.6222	6.1364	14.386	24.842	31.901	41.887	40.472	53.826	62.419	68.842	102.74	95.322	105.43	119.67	129.76	130.55	143.02	153.84	173.52	181.14	208.36	199.06	205.17	213.48	231.54	216.69	219.18	247.32	235.18	241.83	249.26	242.22	269.29	259.5	265.97	264.6	262.36	263.45	263.47	271.81
13.381	8.8839	0	0	0	0	0	0	0	0	0	0	0	3.5011	12.332	35.897	50.802	73.256	100.11	126.9	161.18	180.87	204.03	220.22	237.26	270.22	304.98	297.67	320.33	333.1	281.2	343.82	363.04	362.32	393.42	396.81	392.49	413.31	390.03	401.01	396.95	422.93	441.81	417.48	435.61	452.66	465.67	473.1	436.83	431.01
0	0	0	5.2509	1.8857	0.92099	6.1201	9.496	6.686	4.5679	6.155	11.593	4.5879	12.819	10.581	6.6033	9.0804	5.7948	0	5.7035	4.6183	3.4839	9.6162	2.7705	0	6.4998	7.1572	16.213	13.941	17.583	15.583	17.52	23.531	34.755	48.367	51.946	66.946	79.088	80.215	92.295	118.92	114.37	150.21	167.09	204.17	214	235.81	237.19	256.4	265.13
20.745	6.0372	0	0	0	0.47835	0	0	0	0	0	0	0	0	0	0	0	0	0	0	0	0	0	0	0	0	0	0	0	0	0	0	0	0	0	0	0	0	0	0	0	0	0	0	0	0	0	0	0	0
21.142	8.024	0	0	0	0	0	0	0	0	0	0	0	0	0	1.4647	0	3.2313	4.0252	1.9268	4.8189	8.0812	10.664	4.6895	0	5.8923	11.305	0	3.0339	1.8837	0	0	0	0	0	0	0	0	0	0	0	0	0	0	0	0	0	0	0	0
3.2686	3.2234	0	1.2768	0.49527	0	0	3.2651	3.7285	5.4692	4.2804	1.7415	4.9382	9.1346	13.165	2.1569	9.0718	9.7601	11.113	22.771	10.631	19.121	23.153	22.889	28.753	13.809	28.314	34.604	33.704	45.646	36.2	33.123	43.657	43.215	44.262	44.347	42.522	50.86	47.758	50.726	47.954	52.84	58.117	66.588	59.716	54.846	63.938	55.656	77.352	58.182
0	0.72012	0	0	1.5966	3.7727	9.788	4.7216	0	0	0	0	0	0	0	0	0	0	0	0	0	0	0	0	0	0	0	0	0	0	0	0	0	0	4.4769	25.03	25.371	41.55	53.005	47.59	80.462	95.689	103.95	122.44	145.66	147.29	150.94	160.63	174.8	171.33
8.0538	1.5069	0	0	0	1.4507	0	0	0	0	0	0	0	0	0	0	0	0	0	0	0	0	15.792	43.894	94.236	164.71	261.37	358.58	462.73	589.27	689.5	813.06	925.13	1016.4	1104.3	1178.1	1274.8	1320.1	1382.7	1396.2	1454.3	1477.1	1507.4	1546.7	1519.8	1627.6	1627.3	1664.9	1661.7	1644.8
32.646	2.2725	0	0	0	0	0	0	0	0.89996	0	0	0	0	0	0	0	0	0	0	0	0	0	0	0	0	0	0	0	0	0	0	0	0	0	0	0	0	0	0	0	0	0	0	0	0	0	0	0	0
40.387	5.343	0	0.68627	0	0	0	0	0	1.7412	0	0	0	0	0.90041	0	0	0	0	0	0	0	0	5.3839	0	0	0	5.0294	2.8132	0	1.633	1.5708	13.208	18.412	23.885	30.133	25.912	28.94	29.129	42.61	40.603	52.89	63.743	65.433	74.668	68.09	66.821	85.351	83.456	94.631
0	5.7605	3.4966	2.5781	3.2599	0	0	0	0	2.2624	10.367	7.4932	16.72	19.628	25.456	9.2508	12.295	8.5462	13.925	17.233	20.216	20.127	11.75	18.89	13.497	4.0231	14.289	14.559	15.713	26.238	12.027	5.1797	13.079	5.1191	14.125	6.1419	13.872	12.144	10.891	15.061	13.11	18.098	26.223	32.496	23.276	31.395	35.278	53.51	49.949	56.199
12.176	7.2739	0	2.7657	0	0	0	0	0	0	0	0	0	0	0	0	0	0	0	0	0	0	0	0	0	0	0	0	3.8692	0	0	5.3045	0	4.5313	19.19	15.202	16.865	9.9994	15.332	4.6881	14.619	8.3166	18.283	7.6949	14.605	3.0439	11.301	10.923	2.643	0
2.1397	2.8494	1.2944	6.2969	0.59531	0	0	0	0	0	0	3.6286	5.6251	3.598	2.9414	0	0	0	0	0	0	0	0	1.925	9.1379	0	0	0.32423	10.897	9.157	2.2335	2.8481	13.87	19.939	27.267	16.181	25.909	25.314	28.907	27.258	25.785	35.738	35.693	56.15	54.336	44.425	49.152	57.964	51.158	54.936
0	1.9294	7.5162	0	4.7469	0	0	8.2857	0	2.2657	0	0	5.5457	0	0.70698	0	0	0	0	0	0	0	0	0	0.30552	0	0	0	0	0	0	0	0	0	0	0	0	0	0	0	0	0	0	0.53987	0	0	0	0	0	0
0	0	0	0	11.211	9.8332	15.134	8.8184	10.874	18.802	26.372	15.974	25.703	26.657	34.857	36.276	42.786	52.377	58.203	65.472	85.288	104.77	120.5	103.67	104.32	101.22	107.43	108.01	107.01	121.47	115.78	117.25	127.57	110.41	118.76	124.61	122.39	133.79	132.09	139.75	133.88	142.6	153.29	144.95	155.82	154.25	159.54	144.26	149.13	158.99
0	0	0	0	6.8309	18.263	15.258	23.271	22.653	26.502	42.093	41.302	41.273	26.698	37.053	21.135	31.537	53.66	62.038	84.085	124.29	141.22	196.72	203.09	222.74	270.85	274.86	298.32	330.74	345.09	350.93	344.92	377.24	405.9	424.87	430.31	398.93	389.18	401.81	382.84	385.1	387.85	372.46	367.17	375.56	376.02	376.1	368.66	381.87	376.11
7.5384	6.9393	3.8665	0	5.0949	0	0	4.1572	0	3.0047	0	0	9.3357	5.7329	11.515	0	0	0	0	10.78	8.0017	7.1717	8.6056	22.498	28.091	6.7065	10.261	22.286	24.776	40.812	51.764	51.624	70.001	99.799	110.93	110.67	132.39	161.56	173.35	181.62	182.32	212.12	229.61	242.6	222.11	229.54	246.52	261.48	269.53	289.18
3.0504	3.5994	4.5032	4.5646	0	0	0	0	0	0	0	0	0	0	0	0	0	0	0	0	0	0	0	0	0	0	0	0	0	0	0	0	0	0	0	0	0	0	0	0	0	0	0	0	0	0	0	0	8.74	3.3373
9.0456	3.3867	0	4.7745	0	0	0	0	0	0	0	0	0	0	0	0	0	0	0	0	0	0	4.6485	2.1918	0	0	0	0	0	0	0	4.1642	1.702	5.1894	0	7.6253	2.6512	7.8013	4.3595	6.2278	5.6431	6.6641	8.2508	5.1593	0	18.164	7.0108	9.669	9.0076	5.9058
26.335	3.0243	0	0	0	0	0	0	0	0	0	0	0	0	0	0	0	0	0	0	0	0	0	0	0	0	0	0	0	0	0	0	0	0	0	0	0	0	0	0	0	0	0	0	0	0	0	0	0	0
9.3008	9.9149	5.5633	1.7606	0	0	0	0	0	0	0	0	0	0	0	0	0	0	0	0	0	0	0	0	0	0	0	0	0	0	0	0	0	0	0	0	0	0	0	0	0	0	0	0	0	0	0	0	0	0
1.836	0.8192	4.118	0	2.5548	0	0	0	0	0	0	0	1.8513	0	4.3197	0	1.5658	0	0	5.8807	2.2105	3.3952	0	0	0	0	0	0	0	0	0	0	0	0	0	0	0	0	0	0.22682	6.4143	7.4205	23.214	13.379	18.082	16.744	19.921	31.85	27.065	28.399
6.9631	21.533	10.701	12.516	0	0	0	0	0	0	0	0	0	0	0	0	0	0	0	0	0	0	0	0	0	0	0	12.631	24.196	45.721	52.055	39.582	47.978	76.071	140.08	143.07	89.218	139.31	190.62	186.66	202.13	222.48	207.39	204.07	227.41	260.52	286.39	274.59	296.51	290.79
0	3.2612	5.3631	16.238	0	1.0343	3.5389	0	2.6408	0	0	5.502	5.2075	31.128	53.097	75.443	94.748	123.03	150.24	175.78	269.61	328.88	343.04	360.23	368.46	365.15	421.05	384.64	362.34	366.69	395.75	401.19	432.66	481.14	520.39	569.17	603.03	666.24	691.77	762.07	816.94	853.49	875.19	940.51	996.13	1003.4	1044.7	1072	1097.7	1104.6
7.1036	3.1804	1.033	1.2665	0.90743	0	0	0	0	0	0	0	0	0	0	0	0	0	0	0	0	0	0	0	0	0	0	0	0	0	0	8.6977	5.4809	5.8265	7.7388	7.2267	15.812	27.763	10.243	13.855	13.179	7.7298	9.8165	8.1471	10.887	15.117	6.6836	20.64	8.8826	6.5986
0	0.88755	0	0	1.428	0	9.1305	7.8524	9.5697	9.1077	4.1962	1.7807	18.518	30.372	40.218	38.759	38.533	43.312	62.565	77.116	104.82	119.38	140.48	173.39	206.44	255.95	226.97	257.45	273.16	295.23	310.01	307.44	325.42	322.64	327.12	345.09	347.3	350.2	355.3	365	381.58	393.72	409.11	410.49	423.29	424.1	443.82	442.36	467.43	464.82
3.1716	2.6239	0	1.2643	0	2.408	0	2.4203	0.27988	0	0	0	0.3092	8.2519	5.2345	14.182	11.967	9.5498	8.1241	16.951	16.306	16.323	21.548	28.431	21.639	16.774	25.598	36.086	29.011	32.47	45.454	38.348	47.269	43.256	51.155	41.008	44.937	41.202	30.412	43.31	35.419	42.371	64.187	66.222	71.808	84.61	81.568	88.709	100.17	104.49
30.686	5.8379	0	0	0	0	0	0	0	0	0	0	0	0	0	0	0	0	0	0	0	0	0	3.2864	1.8873	0	6.651	13.302	0	11.927	11.669	0	9.0082	18.251	62.923	75.242	117.14	137.85	167.7	289.76	289.49	338.65	436.73	567.16	523.75	646.57	747.45	766.38	647.32	719.27
0	0	0	4.7783	0.36309	5.8829	8.177	2.2641	4.4148	4.6615	16.812	9.605	5.98	4.6905	0.19299	0	11.447	12.804	25.068	19.223	26.353	33.882	39.752	39.791	43.253	59.835	59.028	64.021	71.921	74.321	80.891	84.377	85.281	82.695	79.024	81.594	77.38	81.101	99.938	93.07	101.37	84.558	94.996	90.122	91.299	78.021	89.035	86.005	85.117	97.579
0	0	0	0	8.2222	2.8919	2.0892	9.5	5.7852	0.37738	9.0766	15.236	24.16	16.227	27.11	20.623	32.284	14.636	18.918	19.185	23.191	25.825	26.773	15.424	28.388	16.902	16.505	23.502	13.934	20.576	11.803	13.57	21.79	16.997	18.568	0	0	7.7433	0	0	0	0	0	0	7.1027	0	3.8237	2.4942	6.1505	0
15.149	11.464	0	0	0	0	0	0	0	0	0	0	0	0	0	0	0	0	0	0	0	0	0	0	0	0	0	0	0	3.1113	13.532	0.46826	3.8432	15.076	5.393	4.1393	4.3198	9.7736	11.445	3.2445	2.8616	11.07	14.777	13.546	18.363	12.401	16.413	33.109	42.604	42.289
4.7186	0	0	2.051	0	4.6397	1.2223	2.6893	2.5323	0	0	3.2281	0	4.3056	17.487	2.3254	11.132	7.4455	3.4469	9.4432	4.4269	3.9891	3.7724	2.2749	3.7394	5.6584	0.85086	0	0	0	0	0	0	0	0	0	0	0	0	0	0	0	0	0	0	0	0	0	0	0
0.052958	8.4965	0	2.1382	0.047549	0	0	0	3.8917	0.075572	2.1008	0	8.307	12.327	27.047	22.369	18.371	14.151	28.875	40.485	56.985	31.931	41.687	44.097	61.167	61.618	57.814	64.776	51.064	56.018	72.459	60.244	65.457	62.359	60.435	53.101	62.726	52.072	54.501	41.558	41.076	37.647	38.56	36.367	30.145	39.642	44.86	29.949	48.24	32.452
0	0	0	0	19.563	0	8.6893	4.0918	2.9802	10.067	13.66	13.088	10.28	8.5623	37.426	19.292	20.101	26.048	26.948	18.588	20.33	28.687	27.052	24.696	34.504	33.733	39.712	44.839	55.31	45.915	64.539	56.691	59.253	57.327	64.792	63.927	53.607	55.694	75.499	57.403	58.471	52.326	64.883	54.394	59.044	57.137	56.461	57.791	49.782	53.369
0	0	0.51603	2.566	0.72303	0	0.34658	2.0267	4.6333	7.1591	14.822	9.8661	6.2885	6.2698	1.5991	7.071	4.8163	7.4757	8.3011	20.778	23.904	26.368	34.822	43.585	55.64	68.102	102.55	116.97	157.17	194.95	244.48	289.56	358.88	442.13	505.08	582.59	650.63	727.33	823.41	909.61	960.59	1035.4	1124.2	1155.5	1199.1	1224.9	1252.6	1300.2	1343.1	1374.5
18.054	0	0	1.1739	0	8.834	9.8537	9.6959	5.4203	0	0.88976	0	0	0	0	0	0	0	0	0	0	0	0	0	0	0	0	0	0	0	0	0	0	0	28.581	52.95	29.129	32.34	37.611	54.44	74.617	77.225	67.198	104.94	100.66	115.87	105.1	111.51	130.05	114.89
5.2577	0.97912	0	0	2.0026	2.4034	0	3.0657	0	0	0	0	0	0	0	0	0.42082	4.6697	3.6342	12.516	11.128	22.545	30.193	28.829	27.292	23.738	33.36	35.406	49.742	47.287	52.943	58.268	60.508	62.3	62.966	64.914	66.477	74.98	69.533	78.837	77.631	73.31	76.449	70.729	72.248	84.452	68.443	76.083	72.893	69.768
38.213	0.68409	0	0	0	0	0	7.1185	5.0219	14.798	2.923	14.92	8.2953	18.79	11.154	12.154	17.066	7.8583	2.2124	15.823	8.2708	8.7548	18.968	28.195	28.277	26.42	28.054	43.253	58.633	63.219	63.132	69.953	94.968	105.89	116.96	111.04	116.32	122.03	121.34	138.57	149.16	154.37	164.47	165.48	175.01	175.66	176.71	189.66	182.42	186.63
0	0	0	8.5665	1.9263	0	15.438	38.381	58.82	79.324	8.2382	92.81	128.1	143.28	153.19	154.79	163.55	173.61	176.17	188.51	184.06	184.27	184.45	197.89	195.43	183.42	172.94	171.21	170.42	186.5	179.67	183.31	182.88	181.96	193.53	178.62	177.16	190.43	191.08	187.68	213.2	211.09	212.19	217.77	223.23	228.27	224.26	218.4	222.22	247.17
0	0.86455	3.0878	1.0296	0	0	4.4389	0	0	0	0.19931	0	0	0	0	0	0	0	0	0	0	0.21079	4.8171	0.7666	1.684	0	0	0	3.9679	7.5636	3.5981	7.0261	13.102	17.914	13.704	22.701	9.5666	31.01	31.125	36.671	42.273	40.229	43.731	58.763	69.718	73.112	74.18	74.972	92.879	90.946
0	13.324	0	2.5146	0	0	0	0	0	0	0	0	2.1926	12.967	12.38	9.9875	9.1986	6.7309	13.945	9.0527	14.226	4.2572	15.699	15.229	16.288	19.766	14.153	23.873	16.342	44.084	57.427	75.378	108.01	124.14	160.15	190.12	210.75	237.72	278.1	285.68	322.7	332.24	358.39	373.23	395.73	432.1	431.37	426.41	471.54	438.87
9.0048	7.2111	9.1935	0	0	0	0	0	0	0	0	0	0	0	0	0	0	0	0	0	0	0	0	0	0	0	0	0	0	0	0	0	0	0	0	0	0	0	0	0	0	0	0	0	0	0	0	0	0	0
7.4186	0.052554	0	0.021859	0	2.8849	0	2.9612	0	0	0	0	0	0.74673	0	0	0	0	0	0.91808	0	0	0	1.6715	0	0	0	0	0	0	1.3201	3.2879	8.5419	6.7858	6.738	4.3376	3.9892	6.4669	5.4757	0.7765	14.974	13.635	10.999	8.0481	8.6036	15.352	12.216	10.911	17.983	9.129
15.059	4.6157	0.85831	0	0	14.081	0	0	0	0	0	0	0	0	0	0	0	0	0	0	0	0	0	0	0	0	0	0	0	0	0	0	0	0	0	0	0	0	0	0	0	0	0	0	0	0	0	0	0	0
6.8813	0	0	3.8015	3.8762	0	0	1.9337	17.18	15.804	18.773	19.122	20.814	12.371	14.701	37.144	32.763	18.047	31.246	34.451	14.334	35.344	29.13	30.537	41.44	41.509	20.107	22.849	18.798	14.707	19.672	20.082	11.891	18.312	18.233	20.696	11.185	20.486	9.8541	11.423	2.4671	8.9543	12.173	13.863	13.26	5.8292	0	3.7616	3.3475	9.1811
30.05	8.033	0	0	0	0	0	0	0	0	0	0	0	0	0	0	0	0	0	3.5778	14.006	34.092	66.404	73.99	82.509	111.47	98.338	108.7	119.49	153.5	162.7	182.84	192.22	202.11	218.71	255.34	283.46	333.3	350.32	422.75	472.12	492.23	519.06	556.25	594.98	617.87	668.19	683.87	652.55	658.74
0	7.7823	0	10.956	0	0	0	0	0	0	0	0	0	0	2.9502	4.4383	0	1.0794	6.3868	9.8091	9.3868	18.401	18.906	21.137	17.846	22.513	21.022	31.972	40.459	47.123	44.386	69.209	77.675	97.246	107.41	108.89	106.28	113.33	149.78	153.57	170.58	172.12	189.05	182.2	209.71	193.71	200.57	201.11	200.91	204.08
45.659	6.8087	3.5932	3.5396	0	0	0	0	0	0	0	0	0	0	0	0	0	0	0	0	0	0	0	0	0	0	1.7533	41.508	69.232	106.35	142.11	163.2	147.13	118.11	294.91	313.37	258.92	321.55	327.4	326.3	393.5	371.45	354.45	366.46	390.1	409.99	396.35	393.41	416.07	412.5
4.7569	6.4102	0	2.0548	0.98356	0	0	0.54604	0	0	0	0	0	0	0	0	0	0	0	0	0	0	0	0	0	0	0	0	0	0	0	0	0	0	0	0	0	0	0	0	0	0	0	0	0	0	0	0	0	0
2.0734	0	0.18766	0	0	0.73769	0.11326	2.8969	0	0	0	0	2.9436	0	0	0	0	0	0	0	0	0	0	0	0	0	0	0	0	0	0	0	0	0	0	0	4.8213	0	0	0	8.0081	18.961	15.235	13.247	0	13.788	12.378	9.4713	23.293	15.752
18.058	7.3432	0	3.2784	0	0	0	0	0	0	0	0	0	0	0	0	0	0	0	0	0	0	0	0	0	0	0	0	0	0	0	0	0	0	0	0	0	0	0	0	0	31.906	73.523	115.85	161.23	204.59	218.41	279.08	301.17	336.05
0.2181	0	0	0	2.5002	0	1.512	16.027	16.169	30.867	26.963	19.935	41.694	54.781	56.805	48.525	43.964	46.504	67.537	66.264	85.191	95.931	105.71	109.85	105.3	95.74	118.95	129.2	139.78	139.54	138.27	132.38	142.27	155.65	172.46	162.13	170.76	166.51	168.7	183.83	181.9	191.72	174.16	195.23	204.13	199.8	189.62	192.78	200.36	193.64
0	0	0	3.2378	0	2.1119	9.8888	9.6186	2.1828	0	14.353	9.6667	6.0485	7.3122	13.933	4.6838	15.319	16.666	30.997	54.596	68.76	95.699	113.98	150.5	163.62	197.39	213.22	241.2	256.92	292.29	276.11	285	318.45	320.47	323.37	315.58	325.36	321.27	330.28	317.16	315.58	319.46	331.3	328.24	322.01	308.95	301.27	307.73	306.4	321.77
0	0.69287	0	0.7563	0	3.3042	7.0156	10.386	15.399	20.799	41.377	61.967	75.691	116.8	156.64	212.09	261.99	331.65	398.12	465.11	522.89	579.97	642.8	706.44	730.39	773.95	783.47	829.9	843.88	857.54	842.7	856	889.24	912.26	925.34	945.87	952.7	931.85	948.32	960.45	955.63	966.7	976.44	964.22	937.43	958.87	951.33	961.42	952.74	962.87
0	3.4469	2.7508	10.94	0	0	0	0	0	0	0	0	0.45062	0	2.6977	0	0	0	0	0	0	0	0	0	0	0	0	0	4.8958	8.0999	0	4.2569	5.7618	13.041	9.6146	1.3191	0	0	0	0.76405	0	0	0	0	0	0	0.94465	0	7.1503	0
2.5098	0	0	1.2525	1.6788	2.8034	1.0652	4.9469	4.4737	5.2348	9.5775	14.586	10.298	11.217	9.6727	6.8564	4.2355	7.848	6.5716	8.9428	5.1927	6.1056	3.5863	1.7767	0	2.7574	0	0	0.64776	2.644	0	0	0	0	3.1261	0	0.93893	0	0	0	0	0	2.457	0	3.8096	0	0	0	0	0
1.0512	1.4	0.029365	0.45388	0	0.55276	0	0	0	0	0	0	0	0	0	0	0	0	0	16.969	15.717	28.72	41.942	45.548	45.674	63.104	62.2	80.038	87.231	94.544	99.084	108.52	113.08	111.51	111.41	116.63	120.96	126.89	126.77	109.89	129.48	129.33	127.78	122.12	139.12	140	136.51	146.56	133.99	126.44
40.973	0.40577	0	0	0	0	0	0	0	0	0	0	0	0	0	0	0	0	0	0	0	0	0	0	0	0	0	0	0	0	0	0	7.306	7.2958	14.626	9.8952	15.394	4.1902	0	8.9678	8.4661	2.7544	14.257	10.454	12.261	15.684	0	18.811	4.4813	13.777
9.2807	4.693	0	0	1.1176	0.51848	0	0	0	0	0	0	0	0	0	0	0	0	0	0	0	0	0	0	0	0	0	0	5.0491	15.154	17.152	33.031	42.254	50.764	52.134	62.324	70.98	60.578	88.984	101.33	76.076	125.55	139.23	151.57	162.92	172.95	188.09	197.63	215.59	213.76
0	0	0	6.3872	13.54	16.101	11.924	5.6532	34.919	22.79	14.788	18.17	31.496	27.181	25.176	14.702	20.637	22.517	11.178	15.722	24.385	16.352	13.987	10.337	20.52	16.651	14.456	20.925	3.3312	5.2425	3.6581	5.5727	11.319	4.1571	14.744	14.442	13.298	7.7907	11.922	7.3496	12.055	19.504	13.157	9.5408	10.776	9.6006	10.674	7.8502	9.1857	5.7713
10.416	0	2.5901	0	0	0	0	0	0	0	0	0.24003	16.802	22.91	27.326	40.585	43.824	51.083	63.88	57.072	61.526	74.266	82.979	80.492	80.129	86.121	74.61	88.108	80.188	89.544	77.64	73.59	80.428	81.184	72.623	78.885	70.717	73.242	78.011	75.956	81.854	85.049	88.078	88.739	86.506	88.068	83.587	78.012	79.117	80.372
8.2127	0	0	3.5949	0	0	0	0	0	0	0	0	0	0	0	0	0	0	0	0	0	0	0	0	0	0	0	0	0	0	0	0	0	0	7.4346	3.3717	7.1851	15.448	49.291	64.437	91.646	110.31	135.07	157.98	186.41	191.83	207.78	221.4	209.38	226.86
5.2319	1.2341	0	0	0	5.2018	0	0	0	0	0	0	0	0	0	2.7755	6.9536	7.8054	1.2991	0.88238	5.2791	14.22	11.343	14.459	22.034	5.8588	7.1371	14.35	20.703	26.919	31.868	35.9	51.287	50.424	65.406	78.689	86.316	97.294	97.651	123.49	128.87	134.62	163.4	170.77	182.21	194.48	203.04	207.77	222.71	227.17
0	0	0	6.0157	2.9467	1.9509	1.5899	8.1578	0	0	0	1.4453	0	3.5568	0	0	0	0	0	2.1653	0	0	0.27765	0	0	0	0	0	0	0	0	0	0	0	0	0	0	0	0	0	0	0	0	0	0	0	0	0	0	0
8.2872	6.8162	0	0	3.0187	8.2356	0	0	0	0	0	0	0	0	0	0	0	0	0	0	0	0	0	0	0	0	0	0	8.1415	5.4129	5.503	13.494	6.4904	13.638	22.566	22.666	8.0888	24.005	19.531	23.646	27.228	24.562	29.958	28.239	30.157	19.071	20.082	12.318	7.6587	10.083
0	0	0	5.4255	0	1.2757	8.8329	5.042	15.22	9.9208	17.708	14.044	8.7818	5.9688	8.6291	14.564	9.6584	9.8136	29.233	36.835	36.241	36.459	53.484	63.332	72.801	86.472	89.529	106.49	116.54	125.12	131.84	139.17	150.37	167.32	169.29	170.48	162.1	176.9	182.04	189.97	193.9	182.97	196.33	184.91	188.97	185.22	187.71	195.54	187.5	190.64
22.914	2.8246	0	0	0	0.041088	0	0	0	0	0	0.78794	11.776	18.798	41.36	69.632	82.068	104.87	134.77	158.97	185.26	186.11	211.16	236.38	253.74	262.67	253.35	262.78	279.49	285.8	309.63	321.59	332.64	334.15	336.16	342.81	339.29	373.78	358.65	367.5	373.52	384	384.78	400.68	396.65	395.75	402.37	403.98	380.74	402.15
0	0	5.0009	13.584	0	0	0	6.2879	0	0	2.7954	0	5.2016	4.6375	9.2471	0	0	1.0166	10.121	14.599	18.181	28.92	31.479	74.852	121.03	176.98	251.55	343.01	440.56	535.36	620.17	740.44	763.19	861.17	862.84	960.76	1098.9	1145.2	1196.8	1229.3	1247.6	1329.2	1363.8	1376.6	1352.2	1370.8	1444.5	1449.6	1436.3	1440.5
0	0	0	1.3631	2.7805	0.19014	3.1819	0	0	0	0	0	0	0	0	0	0	0	0	0	0	0	0	0	0	0	0	2.9924	4.2484	3.8316	1.8405	8.4386	29.825	50.368	95.127	149.81	212.67	258.31	309.91	365.3	440.77	493.59	531.5	583.49	651.68	678.5	714.45	780.06	828.65	831.92
39.6	0	0	0	0	0	1.1443	17.283	51.399	90.352	134.55	206.37	260.68	320.58	379.21	437.87	499.3	548.11	571.28	628.6	645.83	712.79	757.43	814.9	821.16	852.38	878.46	870.59	892.11	893.49	897.39	925.5	927.3	931.13	933.29	921.02	941.02	925.86	930.25	917.58	930.76	927.13	916.71	916.49	935.52	929.82	945.69	956.88	957.58	911.85
19.55	2.2866	0	0	0	0	0	0	0	7.9686	27.566	59.57	101.88	140.28	178.27	213.43	252.1	279.31	303.7	332.11	380.05	409.53	461.59	460.06	486.76	533.04	475.74	486.59	533.48	498.41	508.73	493.93	485.72	512.06	491.93	511.08	515.05	499.63	501.8	511.91	501.75	508.99	514.55	478.76	484.23	481.72	503.37	504.91	475.12	485.67
24.615	0	0	0	0	0	13.929	12.408	17.805	13.826	12.179	22.233	11.843	27.821	0.81888	4.6246	0	0	0	0	0	0	0	0	0	0	0	0	0	0	0	0	0	0	0	0.77267	0	0	0	0	0	0	0.68128	0	0	0.62537	3.4863	2.9835	7.8753	0
0	0	0	4.8655	2.3767	5.5902	20.015	26.162	37.765	46.179	70.908	68.103	78.95	88.067	91.111	95.212	108.83	110.81	124.74	139.07	136.22	149.23	155.28	150.32	148.1	160.58	156.78	157.71	153.75	159.79	162.24	159.28	161.67	166.34	173.75	176.1	175.37	189.85	208.39	200.64	214.21	209.24	228.31	236.56	238.07	230.88	239.8	235.1	252.24	254.39
0	3.2308	0	3.9319	3.17	0	0	0	0	9.3828	0	0	0	0	0	0	0	0	0	0	0	0	0	1.1538	12.822	0	3.3693	16.595	16.369	33.441	37.239	58.702	72.564	84.403	111.67	121.8	154.85	169.97	187.51	222.76	238.82	265.31	299.8	328.86	363.3	380.81	400.35	419.65	433.74	463.6
5.198	3.0913	0	0	0	0	0	3.4412	0	0	0	0	0	0	0	0	0	0	0	0	0	0	3.4197	1.0886	0	0.58625	0	0	0	0	0.67287	10.276	0.61906	0	0	0	0	0	1.5974	0	0	0	0	0	0	0	0	0	0	0
0	0	0.030655	0	1.1705	5.7495	1.9428	0	0	4.9087	4.9051	1.9317	11.154	2.3639	5.8977	11.606	12.694	9.7942	15.17	6.6859	16.888	23.519	22.401	25.712	26.391	20.114	23.013	37.078	26.461	35.501	34.952	44.468	50.568	53.584	51.635	52.93	52.115	54.688	56.782	60.935	55.867	61.174	62.165	69.012	73.922	63.086	64.812	60.29	66.76	62.36
24.826	0	0	0	0	0	3.7852	12.116	3.3287	9.4785	3.6455	9.443	5.1958	9.8178	4.4297	0.97157	3.5027	0	0	1.0041	0	0	0	0	0	0	0	0	0	0	0	0	0.32313	0	10.453	0.071906	0	0	0	0	0	0	0	0	0	0	0	0	0	0
0	0	0	0	4.9545	5.2768	2.2723	9.8509	0	1.8467	0	0	0.60533	11.197	23.03	59.052	98.871	132.2	164.95	199.25	225.2	265.48	295	324.49	341.31	377.88	376.3	386.86	408.71	423.25	439.47	452.31	448.02	479.26	493.68	506.35	506.16	519.3	528.27	535.72	511.58	518.86	522.24	481.76	477.58	500.88	487.43	482.12	491.86	491.29
0.98397	0	0	0	0	0	6.433	7.1144	1.9499	0	0	0	0	6.4801	4.5784	0	1.5408	0	0	0	0	0	0	0	3.818	0	0	0	0	4.6208	2.034	2.5813	0	0	0	0	0	0.83568	0	0	0	0	0	0	0	0	0	0	0	0
0	0	0	2.0862	0	12.218	11.306	10.192	0	0	0	0	0	0	0	0	0	0	0	0	0	0	0	0	0	7.6282	19.576	52.432	95.933	111.9	151.87	185.09	214.7	253.12	326.82	323.06	324.85	349.4	328.37	377.45	345.21	359.23	374.27	401.63	415.94	399.37	413.04	412.98	426.68	429.94
0.0079724	2.3376	0	3.4471	6.5751	0	0	7.3014	6.039	4.4017	1.5742	0	5.2748	3.5435	11.204	0	0	0	0	7.5356	0	0	0	0	0	0	0	0	0	0	0	0	0	0	0	0	0	0	0	0	0	0	0	0	0	0	0	0	0	0
12.426	8.3027	0	13.837	0	0	0	0	0	0	0	0	0	0	0	0	0	0	0	0	0	0	0	0	0	0	0	0	0	0	0	0	0	0	0	0	0	0	0	0	0	0	0	0	0	0	0	0	0	0
6.1458	5.7314	0.53661	2.2113	0.77593	0	0	0	0	0	0	0	2.1096	0	0.065394	0	0	0	0	0	0	0	0	0	0	0	0	0	0	0	0	0	0	0	2.1281	0	3.3152	5.3402	0.90803	13.107	6.0799	15.952	16.022	20.545	18.346	12.187	13.523	17.067	22.227	15.053
26.468	13.556	2.2551	5.1252	0	0	0	0	0	0	0	0	0	0	0	0	0	0	0	0	0	0	0	0	0	0	24.2	44.004	72.702	51.358	72.542	132.39	147.56	168.66	129.92	150.1	189.1	253.01	246.84	201.82	298.2	325.41	349.06	364.32	397.72	402.18	431.82	458.92	480.97	456.42
2.6337	0	0	0	2.1825	0	1.1926	4.3162	4.2743	10.336	19.831	26.913	39.471	44.727	62.139	54.8	67.011	80.512	88.214	102.09	107.02	108.45	109.31	113.84	107.43	112.38	115.01	112.05	105.93	106.44	103.15	112.18	107.09	107.21	112.53	106.53	104.07	87.6	89.589	88.432	95.675	92.008	98.903	89.171	76.453	74.565	75.633	69.22	77.579	64.732
2.9659	1.1062	3.8773	0	0.65009	0	1.2644	0	0.79864	0	0	0	0	9.0869	7.9978	10.281	10.678	24.709	43.235	68.051	101.9	140.9	196.5	254.88	363.89	443.42	555.79	638.46	833.36	937.88	1117	1296.3	1487.7	1602.6	1858.5	1977.7	2205	2429.8	2530.7	2666.5	2796	2995.6	3156.5	3256.5	3367.8	3517.6	3622.4	3721.4	3868.9	3891
4.4269	6.0319	1.4949	2.1583	2.0837	0	0	9.2448	7.6709	12.698	13.466	26.984	43.856	41.613	56.335	58.019	77.423	65.571	80.757	108.82	121.71	124.23	134.21	156.71	183.85	177.96	204.15	215.9	222.48	248.97	237.95	253.06	252.09	260.94	282.93	298.59	288.12	295.49	293.97	311.97	314.59	327.86	320.31	335.13	357.8	349.84	368.22	356.9	387.75	373.06
0.26959	13.197	7.597	8.934	0	0	0	0	0	0	0	0	0	0	0	0	0	0	0	0	0	0	0	0	0	0	0	0	0	0	0	0	0	0	0	0	0	0	0	0	0	0	0	0	0	0	0	0	0	0
0	0.4401	5.0244	0.7058	2.7967	0	0.88883	0.17994	0	1.3142	0	0	0	0	6.594	3.2922	0	0	0	0	3.7906	0	2.4893	10.469	5.9313	4.3612	0	0	7.4919	15.466	16.758	22.083	17.492	14.121	19.036	21.187	23.765	26.49	27.107	26.69	33.509	35.278	38.329	36.049	37.117	27.433	23.207	18.021	21.039	32.345
5.7007	4.3657	7.3499	1.4946	0	0	0	1.6892	0	0	0	5.6894	5.068	13.614	9.6292	0	3.9399	0	2.3252	3.6812	7.5768	5.7557	6.6859	12.229	3.1242	0	1.7676	1.9455	8.3847	6.0401	0	0	0.50263	6.7513	12.011	0	8.539	4.669	5.6696	14.689	7.181	5.4481	11.044	18.464	12.516	7.7122	12.622	22.342	22.983	20.294
0	1.9666	1.6728	0	3.123	0	3.3671	4.0673	8.7253	1.7851	9.706	11.151	1.4209	14.399	12.033	12.09	9.1567	11.057	14.088	17.122	14.804	15.706	12.914	14.563	11.169	32.23	30.886	37.976	43.059	57.78	51.011	64.604	70.738	84.047	107.96	116.19	123.3	123.35	130.58	135.64	141.55	155.58	161.39	152.3	166.62	158.2	155.7	161.75	151.62	162.66
0	0	1.3847	0	1.9524	0.45743	5.1031	0	0	0	3.2999	2.6258	3.4535	0	3.3713	7.4173	4.9604	7.6757	10.543	19.439	17.778	25.669	33.385	30.012	55.814	58.1	77.015	86.917	88.993	91.546	94.07	102.12	103.64	119.9	122.95	140.36	161.69	186.22	197.08	220.07	234.75	275.26	285.94	301.09	323.89	348.12	354.92	370.51	362.62	400.01
20.586	13.134	0	13.122	0	0	0	0	0	0	0	0	7.0061	11.015	38.073	54.184	80.301	88.127	105.29	126.3	149.38	187.12	183.11	214.28	198.72	210.56	217.13	236.49	248.31	239.97	238.05	286.26	292.68	280.19	309.34	290.02	284.67	314.66	339.03	357.28	357.52	387.35	392.44	416.41	460.11	458.43	503.3	510.02	516.72	538.42
5.8177	4.4392	0	0	0	0	1.4404	5.449	0	0	0	0	3.9597	8.9756	20.244	22.698	29.674	27.384	37.101	36.983	48.262	49.151	66.875	69.549	66.003	75.628	68.131	84.437	89.377	95.187	101.7	104.51	98.246	106.69	103.74	117.13	104.2	111.78	111.76	105.88	108.06	109.67	114.06	126.65	121.6	118.72	117.82	105.5	111.19	102.87
1.5094	0	0	5.9824	0	1.9235	0	0	0	0	0	0	0	0	5.1006	22.649	37.117	43.552	55.629	65.394	81.17	96.339	103.05	127.17	137.74	145.35	169.81	162.67	172.81	174.86	198	188.2	188.85	210.39	227.01	210.8	225.17	237.73	219.81	241.97	246.7	257.91	272.58	285.52	283.22	294.53	292.26	284.49	311.84	308.72
5.9963	11.512	8.5058	0	0	0	0	0	0	0	0	0	0	0	0	0	0	0	0	0	0	0	0	0	0	0	0	0	0	0	0	2.0875	3.9658	0	9.7059	7.22	13.837	20.722	22.536	33.863	25.668	28.352	34.995	42.642	44.647	43.813	45.502	36.374	47.675	51.033
0	0	0	5.3956	5.3702	0	7.1937	11.89	11.244	9.0678	16.144	7.0846	5.2799	6.6144	11.666	6.1343	16.51	22.695	34.828	35.8	46.501	48.764	62.715	52.941	55.499	68.12	61.45	65.166	68.881	66.832	78.593	78.156	80.34	72.678	78.295	66.867	60.151	59.496	76.724	59.69	66.711	57.259	63.669	67.468	61.392	60.299	64.809	74.476	63.276	63.434
0	0.9656	0	0	3.323	2.2572	3.2683	0	0	3.344	4.2535	4.9528	14.504	8.0891	16.464	36.43	35.595	43.862	49.547	38.406	47.653	57.006	75.543	73.905	68.657	69.657	60.861	81.471	73.32	62.029	48.357	60.524	61.948	63.03	57.372	52.883	51.933	57.444	53.756	54.797	53.289	49.279	51.041	47.887	51.098	43.031	48.505	35.97	34.449	33.636
12.541	0	0.26612	0.12152	0	0	1.7086	7.3857	7.3909	9.9406	0	11.118	4.6274	2.9093	0	0	5.9769	0	8.3293	18.033	13.363	13.367	17.041	26.683	14.983	4.0803	11.443	8.4288	9.483	6.6568	2.3044	15.342	12.517	22.5	31.885	35.42	40.608	30.843	31.23	25.087	32.383	18.205	25.584	25.314	37.216	33.518	36.73	33.529	40.129	45.105
0	0	0	5.7244	1.602	4.7772	0.59482	6.4572	3.3616	0	0.72215	0	0	0	0	0	0	0	0	0	0	0	0	0	0	0	0	0	0	0	0	0	0	0	0	0	0	0	0	0	0	0	0	0	0	0	0	0	0	0
0	0	0	0.9505	7.3718	1.2422	9.4245	5.0454	0.94059	8.2451	8.331	16.935	7.1028	19.479	17.887	15.766	20.058	24.782	33.043	36.512	40.025	45.88	53.504	60.43	64.346	89.087	92.277	102.25	118.52	125.84	124.76	120.73	127.22	151.59	170.26	171.42	175.05	185.79	193.49	156.57	128.89	137.28	178.82	189.54	212.99	205.53	180.48	191.42	192.59	183.22
0	0	0	0.76218	1.7909	5.3042	7.8715	5.2995	0	0	1.4903	0	0	0	1.1763	2.6408	0	0	8.6519	0.17029	7.8979	0.055109	12.169	12.199	6.9936	17.082	9.6227	21.216	13.848	16.023	11.152	21.945	5.7452	15.448	18.205	24.804	14.16	18.408	22.825	21.828	17.181	16.376	21.716	22.073	23.305	18.277	18.583	12.402	12.716	5.9304
0	0	0	2.3251	5.2428	9.1257	13.212	23.562	33.382	40.475	46.418	42.903	48.832	48.176	45.034	50.956	63.116	65.45	67.536	57.023	59.85	77.226	73.066	72.395	88.623	88.997	84.416	81.089	81.171	84.107	77.543	86.53	90.828	104.87	113.86	121.89	164.51	169.8	253.29	293.66	340.27	392.52	449.46	471.72	503.32	513.5	558.84	583.17	626.26	687.64
2.9378	9.9455	4.6338	4.0245	6.9035	0	0	0	12.056	10.232	4.0365	9.768	7.8456	13.898	9.3419	8.7511	24.63	16.025	15.291	10.826	18.411	17.396	18.917	9.0211	15.742	0	1.0959	0.47974	0	2.5041	0	0	0	0.04304	3.8615	0	1.3722	5.0097	8.9215	2.8023	10.794	16.663	23.238	20.233	24.746	33.967	45.593	42.196	75.88	63.549
2.0464	0	3.4148	3.3131	5.6218	4.9168	0	0	0	0	0	0	3.3734	5.8432	4.4603	3.2231	10.831	13.323	22.435	21.465	19.608	18.598	20.28	24.85	24.475	22.208	16.217	29.148	24.827	31.963	21.775	14.479	19.718	18.443	20.038	32.134	43.659	38.621	32.328	36.081	36.525	41.661	42.704	46.587	49.88	59.247	50.161	72.307	65.27	75.819
1.5122	0	0	3.9062	0.095668	0	2.3327	11.791	20.944	31.28	52.268	72.349	94.202	124.93	135.43	176.04	190.58	200.97	220.36	240.65	236.36	247.54	267.12	266.27	257.87	289.64	269.26	286.85	289.03	289.51	293.96	294.43	274.75	288.27	286.52	301.46	276.78	274.55	283.66	277.75	297.12	287.46	305.56	312.38	319.17	307.57	306.57	304.56	306.52	290.81
4.9348	12.875	3.4691	3.6136	0	0	0	0	0	0	0	0	0	0	9.0625	11.078	14.782	27.94	39.371	48.563	69.4	90.014	103.01	111.06	134.75	145.31	168.6	208.24	244.8	273.07	313.93	371.12	415.23	447.96	497.48	529.01	581.82	618.82	650.15	652.59	673.02	712.87	752.52	781.62	788.39	804.83	807.73	799.25	831.73	811.55
0	3.482	4.2532	0.29378	0	0	3.7472	0.085076	0	0	0	3.5077	0	5.4658	2.0712	4.0507	10.653	23.462	25.126	34.764	38.613	44.735	53.6	68.021	84.985	91.275	115.18	127.07	137.35	136.15	145.08	156.79	152.87	167.73	172.55	185.72	199.25	220.73	238.32	264.17	277.26	302.64	334.04	347.28	389.47	383.33	397.87	438.14	444.98	453.73
0	0	1.3845	3.6575	0.41358	0	7.3093	6.9744	5.8873	11.807	22.332	21.096	10.097	11.822	6.756	10.447	9.0251	10.147	8.7897	12.256	7.1028	4.4882	1.3526	0	0	0	0	0	4.3216	10.052	26.72	36.538	59.826	73.536	100.6	110.65	129.42	150.96	195.32	210.13	224.2	256.04	290.7	305.97	310.96	323.81	343.54	358.85	372.63	392.22
13.933	3.7586	0	5.0501	0	0	0	0	0	0	0	0	0	0	0	0	0	0.85059	0	0	0	0	0	0	0	0	0	0	0	0	0	0	0	0	5.2763	24.104	20.956	35.243	32.402	45.182	44.925	53.695	78.144	88.835	88.083	89.141	104.29	111.37	109.97	104.39
6.6803	2.889	0	0	0	1.2103	0	2.1236	0	0	0.71821	1.107	0	0.22059	0	0	0	1.6755	0	1.1063	0	0	2.2162	0	0	0	0	0	0	0	0	0	0	0	0	0	0	0	0	0	0	0	0	0	0	0	0	0	0	0
5.1527	10.107	0	0.035138	0	0	4.9407	4.3706	10.171	11.027	19.807	17.631	14.874	16.346	15.851	12.636	16.399	22.953	39.846	51.744	53.173	48.825	54.781	44.554	80.376	100.89	94.274	91.376	103.38	125.54	125.37	140.65	129.18	154.4	148.8	158.85	160.19	175.11	220.22	182.36	222.78	232.34	240.41	221.95	236.38	224.97	220.58	239.44	238.48	254.01
10.06	14.989	5.7059	1.3824	0	0	0	0	0	0	0	0	0	0	0	0	0	0	0	0	0	0	0	0	0	0	0	0	0	0	0	0	0	0	0	0	0	0	0	0	0	0	0	0	0	0	0	0	0	0
0	3.6642	0	1.915	2.0251	5.4088	1.1915	5.7199	0	0	3.7373	0	0.76111	10.682	8.2043	6.8727	0	0	0	0	0	0	0	0	0	6.4548	5.7586	16.804	18.136	40.447	69.01	107.79	154.47	195.02	248.48	288.56	332.08	375.94	428.06	462.09	508	531.49	554.2	569.49	597.69	646.35	648.31	641.8	704.48	672.53
6.2354	4.5611	0	0	0	4.0671	0	0	0	0	0	0	0	0	0	0	0	0	0	0	0	0	0	0	0	0	0	0	0	0	0	0	0	0	0	0	0	0.22275	20.151	42.568	76.847	132.44	168.67	230.85	304.34	379.92	428.54	471.86	534.43	529.41
3.7538	6.4624	0	0	0.33231	0.48688	0	0	0	0	0	0	0	0	0	0	0	0	0	0	0	0	0	0	0	0	0	0	9.9588	13.092	14.281	30.077	33.847	58.45	59.363	65.361	72.802	90.307	89.727	93.031	92.559	112.12	101.19	111.47	125.51	118.3	120.43	106.73	110.44	107.36
2.2618	2.1274	0	0	0	3.9831	0	13.557	2.3935	3.0534	0	10.635	5.9097	2.8507	0	4.8287	8.0832	3.2322	14.855	7.7042	6.7318	11.96	12.204	8.8371	7.7981	13.712	22.312	33.926	34.47	33.735	15.532	27.185	35.466	41.311	50.849	51.429	52.345	53.821	64.399	56.297	70.873	66.258	77.786	72.489	70.695	76.355	84.802	82.387	83.372	84.996
7.5619	1.8584	0	1.3761	0	1.9025	0	0.70754	0	16.001	0	0	0	1.1182	0	4.2155	0.08152	1.6668	6.365	0	1.7474	11.515	20.064	15.204	7.0447	14.01	13.59	14.983	16.153	21.089	16.35	30.043	27.995	31.647	32.815	31.242	38.07	42.939	34.157	48.168	42.812	44.409	52.827	58.406	56.563	68.716	62.962	78.007	75.845	78.96
0.099295	0.75479	5.3738	2.4576	4.9398	0	0	0	0	1.9432	0	0	0	7.8206	16.947	0.058733	16.189	14.197	34.483	53.344	56.825	70.299	83.181	90.977	91.109	85.7	96.611	66.333	126.14	119.66	122.12	117.61	128.64	144.77	144.16	134.07	102.74	97.791	105.84	102.76	105.38	114.91	165.99	113.17	123.03	117.37	116.38	104.68	112.9	103.26
8.5888	7.4031	0	4.196	0	0	0	0	0	0	0	0	0	0	0	0	0	0	0	0	0	0	0	0	0	0	0	0	0	0	0	0	0	0	0	0	0	0	0	0	0	0	0	0	0	0	0	0	0	0
16.688	9.3754	4.9853	0	0	0	0	0	0	0	0	0	0	0	0	0	0	0	0	4.2719	9.1297	28.827	34.452	29.683	35.517	33.531	40.41	43.615	49.941	42.439	45.927	47.979	48.513	48.902	68.775	67.457	63.292	65.045	79.413	68.873	95.437	91.301	87.523	90.25	82.688	93.728	96.217	99.761	110.43	109.71
12.323	5.2092	1.4561	0	0	0	0	0	0	0	0	0	0	0	0	0	0	0	0	0	0	0	0.57796	0	0	0	0	0	0	0	0	0	1.0704	1.2402	0	0.0022212	0.64347	3.6332	6.009	1.6141	3.2453	0	1.6407	2.124	0	3.8109	0	0	0	0
37.54	0	0	0	0	0	0	0	0	0	0	0	0	0	0	0	0	0	0	0	0	0	0	0	0	0	0	0	1.1793	1.9381	0	0	12.844	9.2204	29.773	30.16	14.973	10.171	1.2091	20.842	40.372	60.005	91.002	113.84	152.9	167.6	188.31	232.32	260.77	273.14
0	0	0	4.7079	6.3133	7.2832	15.415	15.801	25.922	27.853	25.217	22.218	24.223	25.076	19.418	13.622	22.848	15.884	31.237	39.61	38.178	43.805	47.621	69.298	82.058	102.52	122.68	153.17	199.13	245.37	312.23	373.47	419.82	499.76	536.57	595.95	649.01	716.41	782.85	796.02	835.02	895.76	903.17	941.92	942.48	960.97	980.23	945.86	978.69	951.76
3.8782	0	0	3.2969	0	1.7689	13.567	16.938	5.2387	7.9572	0	0	0	0	0	0	0	0	0	0	0	0	0	0	0	0	1.4015	34.387	41.069	68.416	61.848	97.716	113.87	125.64	143	146.29	153.44	171.96	183.15	198.4	200.62	210.12	198.27	217.72	226.44	228.34	231.75	215.73	228.27	225.59
11.583	7.2934	0	7.7201	0	0	0	0	0	0	0	0	0	0	0	0	0	0	0	0	0	0	0	0	0	0	0	0	0	0	0	0	0	0	0	0	0	0	0	0.5513	0	0	0	0	8.0349	0	2.2577	0	15.437	13.105
2.3323	7.1071	15.671	0	0.053521	0	0	9.5472	7.9042	6.6711	8.349	22.505	37.625	40.352	45.818	41.505	39.846	36.941	50.43	86.147	97.721	87.829	98.539	106.23	110.83	107.11	115.13	121.9	132.88	140.55	126.08	115.44	120.39	129.84	137.2	124.36	142.02	141.53	134.41	147.15	147.7	161.44	169.78	172.48	170.61	177.43	177.7	177.3	194.03	185.27
15.522	14.807	0	8.6329	0	0	0	0	0	0	0	0	0	0	0	0	0	0	0	0	0	3.9371	12.787	21.084	22.359	36.574	40.316	45.16	65.303	60.089	77.434	90.421	89.516	106.92	121.33	122.34	97.931	111.23	117.25	124.26	122.5	132.18	122.2	116.69	136.2	159.18	181.18	164.38	174.61	159.25
19.258	10.98	0	4.7084	0	0	0	0	0	0	0	0	0	0	0.8192	0	0	0	0	0	0	0	0	0	0.49591	0	0	0	0	0	0	0	2.9385	0	5.1548	3.3067	9.2849	3.2151	3.2687	13.598	13.45	9.7058	27.244	28.856	38.709	30.44	42.304	31.868	63.859	55.919
0	0	0	5.0205	4.7853	1.6278	5.4947	5.6826	6.2365	0	9.2157	0	0	9.2283	14.198	14.729	0	6.2183	9.5746	3.9321	10.649	0	2.0014	0	0	1.8007	0	4.7183	4.2785	5.4662	0	0	0	0	15.445	0	6.9791	4.6186	4.9969	0	0	8.1283	11.456	12.496	21.444	0.55833	4.416	6.6309	14.117	17.248
9.6215	16.914	0	0	0	0	0	0	0	0	0	0	0	0	0	0	0	0	0.42912	0	13.744	2.9496	17.146	15.171	17.166	18.794	22.427	22.129	16.249	17.091	26.447	23.864	24.351	25.654	32.463	21.502	20.628	9.5094	23.336	21.421	17.96	9.6674	8.6447	4.4955	2.5906	12.989	8.2915	0	3.8304	0
26.445	11.086	0.50241	0	0	0	0	0	0	0	0	0	0	0	0	0	0	0	0	0	0	0	0	0	0	0	0	0	0	0	0	0	0	0	0	0	0	3.7138	3.8703	3.6872	13.257	31.977	49.357	50.002	69.255	77.946	79.755	96.954	78.013	81.836
24.381	8.8959	0.86432	0	0	0	0	0	0	0	0	0	0	0	0	0	0	0	0	0	0	0	0	0	0	0	0	0	0	0	0	0	0	0	0	0	0	0	0	0	0	0	0	0	0	0	0	0	0	0
7.6848	2.2474	0.81745	4.7182	0	0	0	1.467	0	2.7166	1.4716	2.5397	5.0623	2.1119	5.7908	5.0684	11.607	3.9132	0	0.96006	5.9014	7.919	14.749	20.049	12.42	4.6293	12.525	14.648	12.231	44.983	24.108	28.225	36.165	24.453	28.836	45.658	45.7	53.802	74.093	79.143	82.844	87.036	102.15	96.239	96.146	103.82	113.37	105.17	117.85	123.99
0	0	3.1525	4.7554	3.5735	0.70535	0	11.929	7.6766	1.9715	5.2809	12.363	15.824	14.041	20.737	2.535	7.9466	5.5372	18.04	24.478	21.724	22.805	31.692	37.869	46.503	36.776	35.975	40.868	46.301	49.274	49.177	47.537	51.791	55.147	69.712	63.477	75.671	77.116	76.201	86.843	81.263	86.753	92.591	105.02	110.61	103.97	104.74	113.19	114.19	106.56
33.044	6.5981	0	0	0	0	0	2.8966	0	5.5678	0	0	0	3.0361	0	0	0	0	0	0	0	0	0	0.93777	0	0	0	0	0	0	0	0	0	0	0	0	0	0	0	0	0	0	0	0	0	0	0	0	0	0
11.221	4.3162	0	6.1048	0	0	0	0	0	0	0	0	0	0	0	0	0	0	0	0	3.0133	0	7.8497	8.9961	16.993	22.106	27.669	45.645	63.489	66.138	98.826	133.66	145.47	172.57	122.82	139.64	163.2	164.06	183.49	173.15	189.4	191.15	202.63	210.31	198.64	221.03	216.55	203.71	210.81	211.35
8.8866	8.0862	2.1081	0	0	0	0	2.3718	0	0	0	0	0	1.0017	1.2031	1.1331	3.2807	0	0	0	0	5.8054	0	0	2.2268	0	0	0	0	6.492	0	0	4.7971	9.6639	12.262	13.888	12.473	0	0	0	4.8606	5.3331	1.1001	0	0	1.7764	0	0	0	0
6.225	0.61312	0	2.2063	6.6386	0	0	0	0	0	0	0	0	3.0228	10.56	1.6961	0.92911	4.5764	8.8712	19.415	20.024	23.758	31.365	45.1	55.676	63.56	58.666	65.177	80.405	100.91	115.12	100.99	102.78	113.35	128.99	133.52	124.4	129.52	131.41	131.93	137.97	151.58	152.21	145.94	152.59	147.87	154.38	152.94	151.2	152.86
0	2.5231	0	2.028	3.455	0	1.6734	5.8403	4.0014	1.3563	3.6558	0	10.98	14.287	18.114	14.825	15.001	18.937	20.486	20.461	19.438	11.336	28.122	23.292	25.459	21.845	17.91	15.705	27.581	34.13	33.286	40.895	39.749	46.239	44.404	46.187	51.407	53.814	63.512	71.421	72.283	80.095	84.472	84.05	97.118	78.815	88.627	94.085	91.602	97.806
29.032	9.5434	0	0	0	0	0	8.5764	27.334	65.257	94.515	137.59	160.35	211.94	259.11	310.1	312.42	369.66	427.93	469.62	528.67	589.49	646.54	721.29	835.57	872.72	907.95	962.38	1036.3	1049.2	1089.8	1115.9	1150.4	1162.9	1160.6	1177.4	1139.8	1189.6	1177	1152.1	1183.8	1196.6	1176	1192.9	1206.8	1203.9	1170.8	1203	1203.8	1216.7
0	2.5306	8.8517	0	0	0	8.9989	6.0108	1.0297	0	4.0866	0	0	0	0	0	0	0	0	0	0	0	0	0	0	0	0	0	0	0	0	0	0	0	0	0	0	0	0	4.6447	0	10.139	12.843	16.334	27.247	22.584	17.212	25.056	14.614	27.79
0	0.19517	0	1.8278	0	6.3977	0	0	0	0	0	0	0	0	0	0	0	0	0	0	0	0	0	0	2.4345	0	0	0	0	1.1152	0	0	4.8104	0	0.94515	0	0	0	0	0	0	0	0	0	0	0	0	0	0	0
0	0	0	6.4091	5.2351	0	12.029	9.91	12.102	10.64	1.0122	0	6.7906	13.286	16.903	17.169	18.304	12.88	16.779	12.502	9.8605	0	8.4841	13.326	10.858	3.8017	0	0	0	0.70189	7.032	0.55493	5.8533	6.4498	10.776	3.6022	5.3659	7.89	4.0013	13.464	16.538	18.546	25.646	26.358	31.792	30.307	27.856	35.506	35.707	41.677
6.267	3.4762	0	2.4664	0	0	0	0	0	0	0	0	0	0	0	1.5055	5.314	0	10.302	18.438	26.399	56.465	91.775	120.88	152.25	188.16	257.46	280.04	317.49	368.11	418.45	452.21	521.03	550.11	568.66	618.49	639.95	657.18	674.27	740.14	724.76	777.72	760.29	805.42	790.72	845.59	820.87	813.3	863.83	865.2
0	2.2524	1.5699	3.1512	0	0	0	1.968	0	0	0	0	0.30347	9.5314	12.92	7.1572	14.121	9.9111	9.2502	8.4681	10.1	6.3681	25.769	19.528	19.441	13.564	7.6127	5.3849	5.2094	56.916	19.712	21.985	20.135	27.948	42.645	86.876	86.336	109.04	144.01	176.42	213.07	246.42	270.08	292.94	321.1	367.24	394.04	429.11	441.76	450.03
12.118	6.4677	2.9386	1.871	0	0	0	0	0	0	0	0	0	0	0	0	0	0	0	0	0	0	0	0	0	0	0	0	0	0	0	0	0	0	0	0	0	0	0	0	0	0	0	0	0	0	0	0	0	0
1.204	10.125	3.202	1.1565	0.094177	0	0	0.34712	0	0	0	0.93707	0.075171	2.2163	4.4054	0	0	0	6.6655	10.739	8.3765	13.626	4.3493	18.071	11.436	0.62546	16.793	18.181	11.56	27.298	13.115	16.071	16.216	25.756	31.779	19.11	17.677	23.421	19.798	26.562	11.323	15.211	10.389	22.124	13.431	15.49	14.467	11.201	8.0772	9.1461
0	13.761	0	0	0	2.6929	0	0	0	2.5608	0	0	2.8237	15.069	11.244	22.464	14.629	18.986	22.468	21.426	35.759	29.181	45.95	51.745	51.535	56.635	69.518	79.403	58.838	67.616	81.107	86.537	95.15	99.728	108.51	107.47	118.87	122.18	140.84	129.74	133.85	133.23	130.29	145.64	142.43	165.62	161.59	154.73	181.37	124.49
7.3105	3.5678	0	1.2836	0	0	0	0	0	0	0	0	0	2.9735	6.1966	11.229	18.282	24.876	34.05	50.125	56.611	64.265	79.4	83.506	90.415	100.96	90.476	111.37	110.45	120.54	122.2	135.58	130.2	129.1	135.16	134.03	132.92	126.67	130.69	127.72	126.57	134.89	137.18	128.33	133.28	138.79	130.45	138.7	135.8	126.87
0	0	0	15.661	32.263	77.155	82.686	117.09	132.44	169.44	208.48	185.6	229.81	231.76	253.1	263.03	276.3	266.32	279.92	289.47	304.62	314.35	328.97	324.73	345.49	352.42	353.31	366.38	388.3	375.5	362.09	385.72	386.57	400.13	414.87	421.01	410.01	434.68	442.42	453.18	420.81	389.54	396.84	411.48	377.66	382.02	387.87	381.62	389.6	386.7
1.781	1.118	0	7.4723	0	0	2.5598	0.65466	0.58625	0	0	0	0	0.17032	0.62227	0	0	0	0	0	0	0	0	0	0	0	0	0	0	0	0	0	0	0	0	0	0	0	0	0	0	0	0	0	0	0	0	0	0	0
6.656	0	2.3237	0	0.49903	0	3.0372	17.766	28.304	42.855	54.687	75.38	104.98	93.876	120.89	126.78	146.26	152.59	196.82	204.03	225.46	243.53	262.11	283.97	285.31	282.95	310.89	308.2	328.74	332.16	333.58	350.56	341.54	349.79	359.02	361.93	375.06	372.76	380.07	369.01	372.15	375.94	377.64	381.66	398.97	380.67	389.14	374.56	380.62	411.44
2.6517	10.14	0	0.14856	0	0.5308	0	0	0	0	0	0	0	0	0	0	0	0	0	0	0	0	0	0	0	0	0	0	0	8.2707	35.705	56.276	90.11	133.05	165.78	213.92	256.66	287.59	317.57	365.05	393.13	445.5	462.45	491.36	486.78	545.69	560.98	582.66	612.09	594.18
0	0	1.0691	2.0307	0	0	5.8099	6.9091	11.879	1.1616	0.10361	0	12.214	22.3	22.299	24.035	21.541	24.368	37.981	46.172	63.245	69.694	92.868	109.25	127.8	150.39	155.88	175.12	197.36	220.34	240.39	252.31	268.53	274.52	301.24	309.97	304.13	299.75	277.31	290.22	297.97	303.4	297.82	301.99	314.38	317.67	313.61	307.28	305.25	309.78
1.4594	7.9652	2.1535	0	0	0	0	0	0	0	3.1204	0	0	3.6326	2.0215	0	0	0	0	0	0	0	0	1.5922	14.319	39.038	67.954	102.89	112.15	154.52	193.49	195.18	236.1	243.18	251.38	283.45	286.71	305.57	321.17	336.8	352.44	359.65	358.66	366.65	361.64	390.11	383.27	390.56	406.77	391.73
0	5.0296	1.057	5.1731	0	0	3.5748	10.122	40.494	83.202	149.05	250.37	331.89	427.76	502.9	664.13	739.73	800.79	818.57	867.07	888.77	959.87	1005.7	1048.4	1034.2	1072.1	1088	1096.3	1174.8	1136.6	1167.5	1208.4	1273.7	1318.3	1324.4	1358.2	1334.5	1425	1456.3	1500.2	1498.5	1529.1	1554.1	1605.3	1605.4	1646.2	1673.4	1649.9	1687.8	1681.7
18.971	2.5504	0	0	0	0	0	0	0	0	0	0	0	0	0	0	0	0	0	0	0	0	0	0	0	0	0	0	0	0	0	0	0	0	0	0	0	0	0	0	0	0	0	0	0	0	0	0	0	0
26.386	9.4082	0	0	0	0	0	1.6417	4.4132	0	0	0	0	0	0	0	0	6.9334	0	8.5213	0.3195	9.5841	8.2284	14.878	10.804	20.333	12.476	19.058	27.92	24.418	38.638	32.152	24.573	23.432	17.057	31.748	41.175	67.585	66.088	77.842	108.01	118.62	120.18	138.59	147.45	165.31	163.75	125.72	139.9	189.9
0	0	0	12.13	17.544	19.277	0	10.5	30.963	33.835	18.428	17.838	42.656	29.694	44.001	17.353	36.286	30.76	16.234	24.029	22.173	20.945	17.198	18.107	15.523	1.2236	14.862	6.2232	4.2051	13.963	0	0.69862	1.6837	0	7.4065	0.37973	0	0	0	0	0	0	0	0	0	0	0	0	0	0
0	0	1.2989	0	2.7797	4.3809	1.596	0	0	0	0	0	0	0	0	0	0	0	0	0	0	0	0	0	0	0	0	0	0	0	0	0	0	0	0	0	0	0	0	0	0	0	0	0	0	0	0	0	0	0
14.787	11.685	1.6683	1.0297	0	0	0	0.66244	0	0	0	0	0	0.32363	0	0	5.9764	0.57404	0	3.1431	4.801	14.788	15.72	7.1912	14.02	15.591	22.269	21.092	30.64	33.844	21.703	34.873	36.041	45.378	52.074	59.764	40.57	44.884	48.177	44.589	53.908	48.703	47.811	49.303	51.431	49.512	52.244	55.342	55.509	48.965
3.2972	5.5856	7.5591	0	0	0	3.7912	0.31858	0	0	0	0	0	4.2417	9.6026	0	8.6284	6.6955	9.7107	0.16114	3.4865	5.6811	19.899	8.1877	13.934	14.45	11.589	13.554	11.443	13.528	18.085	24.195	29.245	28.202	30.8	22.506	25.864	34.431	30.652	48.482	55.421	78.249	107.96	130.05	179.85	207.93	251.79	266.27	305.96	341.33
7.3478	9.0105	3.2367	0.39448	0	0	0	7.8234	0	1.9217	0	0	0	1.2772	0.81271	0	6.1514	6.7334	0.82867	9.0736	7.2954	4.1159	13.729	3.816	15.098	16.543	20.133	27.628	24.736	38.506	31.002	40.111	49.868	48.502	60.058	59.603	58.897	44.616	55.44	59.738	64.409	68.423	72.536	86.593	75.493	68.772	78.614	77.796	53.464	51.044
3.8715	3.3564	13.195	0	0	0	0	0	0	0	0	1.7379	0.89659	5.7547	8.1905	13.858	24.186	43.197	51.432	61.06	65.871	76.045	84.919	91.44	125.73	115.6	135.26	176.46	198.03	171.77	185.77	185.43	182.5	178.4	174.63	159.26	180.7	158	159.03	166.42	161.27	155.12	153.45	159.89	154.75	154.31	157.94	150.56	152.24	154.36
4.6451	11.163	0	0	0	0	0	0	0	0	0	0	0	0	0	0	0	0	0	0	14.095	21.261	50.437	77.572	105.25	138.28	152.26	194.47	228.21	251.93	344.74	421.64	494.88	582.41	648.15	718.68	812.23	889.38	950.76	1016.3	1077.4	1139.2	1185.5	1229.4	1259.2	1276	1376.5	1359	1378	1361.2
9.1589	5.7813	4.3709	0	0	0	0	0	0	0	0	0	0	0	0	0	0	0	0	0	0	0	0	0	0	0	0	0	0	0	0	0	0	0	0	0	12.221	49.338	79.278	106.51	146.91	172.63	216.29	230.34	266.34	285.65	310.33	325.36	340.16	357.13
0	0	9.6314	11.615	0	0	0.75786	0	5.2695	0	3.8865	0	0	5.2751	3.2066	0	0	0	17.997	6.2169	3.1016	8.1112	0	0	5.612	2.128	11.407	9.4784	5.8436	10.162	1.3399	0.42745	6.8625	13.741	11.358	2.2005	0	4.9483	3.4986	8.3155	0	14.332	7.7687	21.741	32.805	28.336	36.076	29.419	30.213	32.786
21.308	5.8372	0	0	0	0	0	2.7349	0	0	0	0	0	0	0	0	0	13.685	11.334	24.465	38.521	50.786	81.481	96.692	117.71	132.66	142.14	180.13	201.62	256.1	284.24	313.13	364.34	433.07	501.56	565.34	627.38	723.73	735.35	851.35	918.42	935.34	998.06	1041.4	1082.7	1122.7	1134.6	1143.1	1157.7	1189.5
41.702	13.957	4.0211	0	0	0	0	0	0	0	0	4.8608	0	4.6001	2.5486	2.2439	0	1.2608	0	1.3452	0	0	0	17.848	11.143	0	0	0	0	0	0	0	0	0	0	0	0	0	0	0	0	0	0	0	0	0	0	0	0	0
0	0	0	6.5658	4.73	0	10.995	9.8413	17.324	15.25	28.484	23.561	17.174	13.722	17.088	19.315	15.553	22.14	22.256	26.175	27.437	26.25	27.698	25.659	34.977	31.33	37.399	48.218	54.881	58.755	69.759	76.885	86.574	92.201	91.171	107.32	104.69	115.42	135.45	135.86	136.45	141.46	153.78	144.93	157.01	149.43	155.16	173.16	174.93	187.38
0	3.3153	0	2.3072	0.89671	5.8052	0.57728	0	0	0	0	0	0	0	0	0	0	0	0	0	0	0	0	0	0	0	0	0	0	0	0	0	0	0	0	0	0	0	0	0	0	0	0	0	0	0	0	0	0	0
0	0	4.3483	1.1854	0	0.54249	4.4107	9.6625	0	0	14.582	17.343	18.094	31.67	33.694	37.079	44.354	55.1	51.063	49.955	62.431	69.985	71.362	68.909	70.732	80.701	74.11	80.643	77.834	88.917	80.689	79.966	85.263	85.526	76.294	76.671	79.523	76.031	71.009	80.805	62.055	66.253	67.334	79.162	77.902	74.665	75.379	53.116	61.919	57.504
13.465	5.5352	0	0	0	0	0	0	0	0	0	0	0	0	0	0	0	0	0	0	0	0	0	0	0	0	0	0	0	0	0	0	0	0	0	0	0	0	0	0.36185	0	0	0.4488	0	0	0	0	0	0	0
8.3393	6.0372	0	2.185	0	0	1.6529	0	0	0	0	0	0	0	0	0	0	0	0	0	0	0	0	0	0	0	0	0	0	0	0	0	0	0	0	0	0	0	0	0	0	0	0	0	8.2707	1.4774	3.5839	3.0864	11.048	17.636
3.5777	3.629	1.53	2.9447	0	0.76761	0	0	0	0	0	0	0	0	0	0	0	0	0	0	0	0	0	19.759	54.473	63.865	116.56	146.67	218.49	263.87	293.2	327.17	394.11	425.15	463.76	519.91	551.76	623.19	612.55	648.48	658.56	656.54	698.72	707	720.73	666.06	689.6	717.62	704.27	725.66
0	0	0	0	14.801	24.168	49.187	51.547	41.275	18.228	46.199	62.69	41.218	55.688	56.638	58.103	69.743	78.361	81.14	44.891	33.14	93.38	94.133	37.222	42.373	16.031	17.972	57.233	76.146	41.139	42.047	70.925	89.3	71.027	62.876	88.44	155.16	183.07	205.35	174.54	273.8	304.62	324.69	346.04	357.02	395.55	323.87	328.55	412.89	412.2
0	7.7099	0.25097	0	0	0	2.4274	2.272	0	0	3.9446	0	0.96374	3.8172	8.1821	6.2501	1.2912	5.5403	7.8716	7.5912	5.5602	0	6.7347	0	1.5767	0	0	0	0	0	0	0	0	0	0	0	0	0	0	0	0	0	0	0	0	0	0	0	0	0
5.5303	0.70819	0	0.02737	0	0	0.89005	0	0	0	0	0	0	0	0	0	0	0	0	0	0	0	0	0	0	0	0	0	0	0	0	0	0	0	0	0	0	0	0	0	0	0	0	0	0	0	0	0	0	0
17.125	5.51	0	2.0667	0	0	0	0	0	0	0	0	0	0	0	0	0	0	0	0	0	0	13.114	0.58641	2.6948	11.068	15.086	29.714	37.069	36.981	37.475	43.062	43.181	49.051	65.665	43.636	46.486	47.832	61.803	59.782	76.206	77.862	96.633	100.95	98.735	118.63	130.07	139.79	161.2	168.18
6.801	1.5971	0	3.5113	0	4.6524	0	0	0	0	0	0	0	0	0	0	0	0	0	0	0	0	0	0	0	0	0	0	0	0	0	0	0	0	0	0	0	0	0	0	0	0	0	0	0	0	0	0	0	0
0	0	0	7.9409	2.0302	3.1427	5.5684	3.0951	5.678	6.0185	0	4.7482	10.426	9.665	15.528	16.493	8.9344	8.9773	3.2016	9.804	1.7986	5.9147	3.5723	8.914	18.677	22.875	42.728	45.076	77.513	100.92	128.1	151.66	174.53	190.83	230.42	231.16	251.54	266	270.76	287.44	288.38	304.67	321.01	326.94	323.68	328	335.5	338.08	356.4	353.92
16.573	3.9761	4.0382	11.123	0	0	0	0	0	0	0	0	0	0	0	0	0	0	0	0	14.941	15.262	28.008	33.019	41.673	51.499	57.028	62.124	62.08	71.665	68.555	79.907	82.598	88.736	86.333	95.262	94.334	111.66	102.62	109.96	110.48	121.47	136.91	138.12	152.33	167.47	179.45	206.5	215.44	234.51
6.2829	6.2567	0	0	0	0	0	0	0	0	0	0	0	0	0	0	0	0	0	2.0679	0	3.821	7.0996	3.4143	0	0	0	0.21669	0	0	0	0	0	0	0	0	0.42331	4.4767	1.9063	1.7498	2.2594	3.9345	0.6898	3.3752	6.2473	26.146	23.458	22.655	21.485	12.574
0	0	3.7334	0.69267	3.4875	0	5.8613	3.5478	2.0944	0	8.7848	4.3458	2.9489	7.6612	17.208	20.97	34.622	39.595	48.002	64.191	69.781	67.462	82.986	79.154	95.572	94.578	115.1	112.94	129.59	117.66	123.6	141.17	145.34	147.68	160.89	141.89	165.61	156.74	153.35	166.22	134.89	152.18	150.39	153.85	159.81	149.32	145.7	139.1	140.53	143.89
0	0	1.4521	2.7897	5.1116	0	0	0	13.037	10.528	11.484	9.7204	4.1696	8.0659	6.5276	7.6507	5.5225	6.8575	7.0082	16.044	13.616	10.35	11.75	19.414	18.547	30.841	20.949	25.259	35.628	44.633	46.216	49.269	50.216	49.217	49.264	59.046	59.282	72.658	82.221	87.243	88.592	100.52	103.42	105.78	115.23	105.02	124.38	137.32	148.35	142.88
0	0	0	10.133	0	0	8.513	9.3248	15.408	8.29	21.193	11.978	10.841	17.485	9.9404	3.8985	9.8973	1.9502	8.4165	6.5484	3.4309	0	0	0	0	0	0	0	0	0	0	0	0	0	0	0	0	0	0	0	0	0	0	0	0	0	0	0	0	0
0	10.057	0	2.9877	0	2.3288	0	0	0	0	0	0	0	0	0	0	0	0	0	0	0	0	0	0	0	0	0	0	0	0	0	0	0	0	0	0	0	0	0	0	0	0	0	0	0	0	0	0	0	0
3.5899	0	2.1439	6.0462	1.8538	0	0	0	0.91748	0	0	0	0	0.812	0	0.52971	0	0	0	0	0	0	0	0	0	0	0	0	0	0	0	0	0	0	0	0	0	0	0	0	0	0	9.4482	3.2	8.2882	2.7529	2.7485	0.37298	0	2.6139
0	0.84734	0	6.7438	0	4.6705	0	0	0.82366	0	0	0	0	7.8798	27.357	46.84	70.551	100.11	139.88	211.3	258.06	307.13	368	449.95	515.07	549.38	575.34	698.64	719.14	770.61	798.2	836.57	950.94	962.76	992.01	993.31	1015.8	1004.2	1030.6	1012.4	1020.7	1032.6	1028	1007.3	1024.8	1029.8	1055.4	1041	1043.3	1035.5
3.0155	2.6114	0	6.8577	0	0	2.1068	0	0	8.4218	0	0	0	0	19.468	10.776	19.892	26.355	27.441	43.172	63.907	75.71	81.623	65.88	102.24	91.479	100.89	112.82	98.568	107.22	118.23	143.76	186.13	195	195.87	184.57	196.66	208.87	194.42	208.27	206.98	188.58	193.94	200.1	202.71	191.2	206.86	201.07	199.21	204.19
11.163	0	2.8859	0	1.0081	3.8879	0	0	0	0	0	0	0	0	0	14.545	15.406	28.796	35.501	46.401	53.629	49.888	66.854	73.839	91.054	94.624	104.91	107.89	111.79	124.46	118.53	132.82	148.31	136.07	149.71	145.21	145.77	159.96	152.88	159.18	158.67	154.51	177.13	163.38	167.45	190.26	180.57	194.2	182.43	180.18
35.163	17.089	0	0	0	0	0	0	0	0	0	0	0	0	0	0	0	0	0	0	0	0	0	0	0	0	0	0	0	0	0	0	0	0	3.1723	0	0	0	0	0	0	0	11.873	10.279	16.031	15.102	29.826	40.602	39.9	24.36
0	7.4129	0.88153	15.681	0	0	0	0	0	0	0	0	0	4.8559	8.3195	0.742	6.5851	0	0	0	0	0	0	0	0	0	0	11.04	13.462	14.917	16.29	14.526	23.02	31.961	31.947	20.717	5.8891	9.3266	34.715	30.349	25.887	13.555	24.164	26.764	30.558	25.87	27.175	16.49	6.7568	21.129
0.34282	7.7161	9.3369	0	0	0	0	5.6655	0	8.6269	2.6403	2.0004	18.07	18.665	21.702	10.745	14.106	23.402	30.282	51.838	55.73	78.982	93.88	131.14	144.42	152.63	182.06	225.41	230.74	262.26	273.18	281.12	296.88	335.27	346.68	359.1	382.84	377.83	376.34	398.81	416.56	431.72	424.33	431.14	447.34	425.94	452.22	441.1	440.14	438.46
12.286	4.2486	4.1484	2.2432	0	0	0	0	0	0	0	0	0	0	0	0	0	0	0	0	0	0	0	0	0	0	0	0	0	0	0	0	0	0	0	0	0	0	0	0	0	0	0	0	0	0	0	0	0	0
0	0	1.4535	3.5264	1.1691	0	0	0	0	0	0	0	2.7107	13.211	21.52	11.362	17.669	22.048	29.455	34.402	46.949	43.879	56.841	60.419	67.132	67.096	63.099	70.456	80.577	92.067	91.645	96.597	96.346	99.165	107.2	103.68	111.59	109.55	112.09	121.16	124.9	123.97	134.75	132.07	138.14	135.49	131.98	134.08	134.96	135.29
0	0	0	0.20517	0	5.4808	5.0813	0	1.9526	2.3678	1.6244	0.8554	2.0629	0	0	0	0	0	3.1017	0	7.2033	17.294	23.353	36.974	71.171	88.874	129.58	186.26	205.48	269.08	317.16	386.14	446.79	486.96	562.69	606.39	638.44	713.34	763.44	811.51	843.2	923.99	956.06	1005.2	985.55	1010.9	1057.6	1036.6	1097.8	1096.9
0	0	0	8.2169	8.0283	0.90716	15.829	11.601	9.6284	10.583	5.421	2.9321	10.084	25.087	58.381	11.327	13.697	10.75	9.8454	42.573	45.916	12.006	30.777	17.159	61.464	49.7	18.935	25.685	43.041	61.825	59.826	54.159	60.063	61.99	65.531	70.988	68.786	76.535	80.925	93.448	109.06	132.45	158.77	182.95	210.79	247.8	288.6	308.34	333.87	364.37
13.955	7.8379	0	0	0	0	0	0	0	0	0	0	0	2.1806	16.558	16.547	17.233	19.24	12.463	18.948	8.1814	12.495	18.586	18.773	15.898	12.378	20.462	17.2	9.9591	12.916	23.776	18.92	25.835	25.659	36.751	38.165	38.004	40.006	43.731	42.996	33.878	43.224	51.105	52.664	54.871	50.496	49.326	49.809	55.729	57.422
38.132	1.386	0.97124	0.43202	0	0	0	0	0	0	0	0	0	0	0	0	0	0	0	0	0	0	0	0	0	0	0	0	0	0	0	0	9.6193	17.671	33.915	33.583	47.837	48.38	44.257	70.453	79.587	88.071	85.543	93.217	111.43	114.88	124.67	123.4	144.44	130.53
0	8.0362	6.0302	0	0	1.2389	0	0	0	0.45571	0	0	0	0	0	0	0.0064086	16.806	62.319	114.89	184.51	264.06	381.13	441.44	565.31	692.91	751.24	842.99	885.76	941.82	1043.3	1073.7	1190.1	1232.4	1260	1355.4	1379.8	1408.7	1532.3	1513.1	1550.2	1553.8	1579.5	1602.3	1585.7	1701.5	1708.5	1703.7	1764.9	1671.4
10.739	0	0.76892	4.8977	2.5894	0	1.5282	0	2.2748	0	0	0	4.4791	12.738	17.023	13.115	12.729	14.097	22.76	28.446	36.406	40.858	62.153	81.766	92.881	111.15	124	106.19	126.11	150.93	164.76	154.99	169.74	177.75	191.62	200.84	205.89	223.52	231.05	237.24	244.66	243.38	252.11	245.46	261.39	264.59	264.66	277.95	273.58	287.24
4.6167	8.6537	3.0246	1.1483	0	0	0	0	0	0	0	0	0	0	15.747	20.029	29.23	32.872	51.738	72.431	90.627	97.311	137.1	138.39	152.45	175.43	204.09	238.98	229.06	231.55	288.47	295.46	305.89	314.22	336.93	330.94	345.21	350.03	324.26	384.33	382.08	379.48	387.89	380.55	377.31	383.56	397.43	399.86	396.21	384.22
0	0	0	3.5367	2.4364	1.8824	11.983	13.423	14.783	8.2893	21.228	13.292	16.858	26.46	26.134	39.375	48.669	60.507	91.624	137.56	177.03	209.93	248.28	308.08	535.73	505.68	538	610.05	681.48	778.69	859.97	866.55	959.06	1044.4	1095.4	1151.2	1138.9	1193	1278.7	1276.7	1335.8	1333.4	1418.8	1379.2	1459.7	1470.2	1504.4	1495.5	1516.9	1494.1
0	0	0	3.8585	3.1009	6.6893	0	0	1.1065	2.0532	5.9624	0	0.46922	24.285	21.318	32.529	31.407	37.944	47.507	62.899	70.604	53.824	73.293	72.888	99.862	108.73	107.55	124.93	114.31	155.53	158.38	113.07	121.45	131.25	131.95	151.24	121.29	125.24	119.03	132.69	124.38	136.01	125.09	124.8	131.28	135.79	141.2	131.35	145.51	142.19
5.814	0	7.9428	6.713	0	0	0	0	0	0	0	0	6.338	22.724	11.43	11.194	6.1063	9.0284	6.5497	11.147	14.714	0.29538	24.161	12.094	11.386	19.939	18.767	6.8578	19.263	29.443	32.266	29.072	25.952	25.203	26.608	27.583	19.207	21.226	32.808	36.08	38.935	33.112	30.47	34.599	37.757	32.058	30.148	35.545	34.387	38.673
0	0	2.0616	0.76244	0.93221	10.576	6.1477	22.194	17.279	13.551	8.9969	22.604	14.644	15.852	12.99	5.5755	21.103	12.33	15.706	29.8	27.972	25.703	32.224	19.753	27.439	23.14	19.891	34.692	44.155	42.283	28.138	39.188	35.666	38.586	55.468	61.274	56.584	58.698	65.001	55.261	66.505	71.145	80.971	70.401	65.805	60.561	74.591	78.563	74.991	68.727
8.4694	5.0543	0	3.2349	0	0	0	0	0	0	0	0	0	0	0.94595	0	0	0	0	0	0	0	7.3159	23.253	46.732	91.274	134.76	193.3	268.72	326.69	428.29	500.79	610.78	701.48	784.96	858.03	983.78	1083.1	1110.9	1222.2	1266.6	1383.7	1322.3	1365.7	1389.3	1452	1561.5	1558.5	1576.2	1618.5
1.6684	5.3308	2.7171	3.0013	5.123	0	0	0	0	0	0	0.23464	0	0	0	0	0	0	0	0	0	0	0	0	0	0	0	0	0	0	0	0	0	0	0	0	0	0	0	0	0	0	0	0	0	0	0	0	0	0
0	0	0	4.5612	4.3207	3.0885	6.4959	9.3975	11.94	10.258	18.624	17.448	16.704	12.505	13.296	11.252	11.517	12.599	18.349	14.56	16.524	20.145	16.519	20.673	19.992	24.017	27.529	24.749	29.191	40.752	40.486	45.324	49.764	44.461	58.646	59.72	60.382	69.939	80.215	87.884	104.05	99.45	114.98	116.84	129.67	119.94	128.73	142.79	159.39	165.05
0	4.2882	2.7524	4.6701	0	0	0	0	0	0	0	0	0	5.5271	10.303	4.4304	3.5482	0	2.86	0.030627	1.4055	0	1.8528	0	0	0	0	0	0	0	0	0	0	0	0.41181	0	2.3457	0	0	1.2582	6.535	8.8351	5.7461	8.1846	14.606	11.262	6.5948	9.709	8.9518	16.821
0	0	0	12.379	9.5094	10.889	6.1581	8.2408	1.5451	10.284	15.72	5.2719	3.7071	0	0	0	0	0.43477	0	3.4943	0	6.79	0.45261	2.7576	17.158	0	9.284	24.756	10.788	21.469	19.287	22.758	36.341	30.242	41.072	40.876	57.319	66.265	91.461	118.97	133.82	173.91	213.54	235.4	288.05	304.22	339.3	336.79	419.99	416.93
7.2829	7.029	0	0	0	1.9253	3.9895	7.5772	0	0	0	0	0	0	0	0	0	0	0	0	0	0	1.6461	0	0	0	0	0	0	0	0	2.0748	0	0	0	0.23602	0	1.987	0	1.0471	0	0	5.2561	4.0176	6.2485	1.147	4.1367	0	6.7788	2.3764
0	0	0	4.7424	10.804	15.463	13.046	15.126	11.763	12.858	21.897	15.259	43.812	82.479	140.44	196.92	269.28	356.1	497.4	575.8	644.07	746.29	828.2	896.75	975.26	1036.7	1078.7	1163.5	1212.7	1269.2	1269.7	1306.4	1276.4	1326.2	1358.6	1395.6	1396.9	1429.9	1413	1431.2	1453.6	1489.6	1471	1509.3	1545.8	1517.8	1547.4	1552.2	1577.1	1517.7
0	0.88274	0	2.1567	2.9103	0	4.0802	12.518	10.939	9.246	9.146	15.644	27.372	43.426	42.916	45.907	52.126	48.444	41.237	46.032	45.629	49.404	61.465	53.141	53.711	57.982	52.491	51.812	55.721	65.155	58.818	57.23	60.666	62.164	65.6	64.405	63.811	68.49	65.73	70.367	74.495	79.868	77.796	80.189	89.279	90.792	85.306	88.502	90.49	102.41
1.1907	0	0	0	1.0685	4.0857	0	6.6958	1.6025	13.805	7.22	2.5089	24.119	24.237	28.002	10.919	26.684	20.84	26.05	35.029	27.526	34.234	33.484	43.674	56.671	32.501	45.434	46.799	56.649	60.604	46.699	39.665	44.811	53.416	58.333	42.193	47.669	46.705	55.213	52.247	51.253	66.266	72.226	78.191	78.556	87.342	83.666	91.504	108.7	115.26
31.202	2.9644	0	0	0	0	0	3.8426	3.5698	0	0	3.0094	0	0	0	0	0	0	0	0	0	0	0	2.7429	5.4164	25.324	44.006	61.85	68.821	98.255	94.965	121.71	158.26	182.81	214.09	160.1	235.41	260.71	258.23	267.19	290.13	328.43	326.82	344.54	368.36	382.68	373.73	405.26	404.52	393.65
1.8394	1.5609	0	4.8653	0	0.21151	0	0	0	0	0	0	0	0	0	0	0	0	0	0	0	0	0	0	0	0	0	0	0	0	0	0	0	0	0	0	0	0	0	0	0	0	0	0	0	0	0	0	0	0
0	0	0	6.9734	15.246	7.0368	0	0	0	0	0	0	0	0	0	0	0	0	0	4.424	20.085	18.778	36.324	27.801	36.074	40.952	44.096	49.371	41.598	44.705	55.743	55.589	64.387	51.928	62.212	69.514	78.819	87.528	78.865	75.361	63.316	74.641	73.271	72.107	84.682	77.05	80.069	94.262	62.52	77.48
0	7.1009	0	3.5588	0.28062	0.041826	0	0	0	0	0	5.9863	13.282	10.63	14.638	27.25	31.893	36.86	47.009	49.954	50.777	54.736	65.908	65.061	57.623	66.082	67.834	71.315	76.777	78.979	92.39	87.468	84.944	96.594	93.716	96.54	88.827	102.17	87.631	84.179	85.186	89.647	82.764	85.53	94.546	93.267	91.153	78.077	68.913	66.741
10.045	6.852	0	0.64249	0	0	0	4.8895	0	0	4.0325	11.989	20.934	27.933	37.505	59.145	72.092	91.239	92.446	106.1	111.09	125.75	146.85	160.03	174.31	163.82	185.75	194.81	184.44	200.09	205.59	208.03	209.18	211.8	226.29	224.99	215.62	207.97	218.31	239.25	233.99	235.69	244.26	245.81	258.08	248.45	245.58	236.98	245.26	237.85
0	4.6674	7.7235	0	3.0761	0	0	3.921	1.3382	0	2.7147	0	0	8.4602	10.641	0	0	0	0	0	0.12134	0	0	0	0	0	0	0	0	0	0	0	0	0	0	0	0	0	0	0	0	0	0	6.6303	2.9203	0	0	0	1.4318	0.50029
1.9964	0	5.5289	1.8764	0.65716	0	0	0	0	0	0	0	0	0	2.0107	0	0	1.9697	0	1.5004	0	0	0	0	0	0	0	0	0	0	0	0	0	0	0	0	0	0	0	0	0	0	0	0	0	0	0	0	0	0
0	0.068268	0	6.1727	4.0039	0	5.2281	5.0168	15.056	8.1351	16.499	13.603	16.044	17.677	18.34	20.328	24.45	19.403	32.013	26.53	54.93	63.247	69.984	92.966	117.14	138.68	150.31	162.16	178.85	192.94	222.85	216.73	228.13	245.25	244.96	253.17	247.96	262.97	272.28	267.29	277.71	276.44	297.47	291.04	287.65	277.44	291.87	289.97	333.24	322.85
0.35175	6.2896	0	3.6608	1.4798	0	0	0	0	0	0	0	0	0	0	0.31492	0	0	0	0	0	0	0	0	0	4.0209	12.495	27.654	13.079	47.885	59.591	65.248	86.975	93.439	111.73	118.31	148.1	161.57	192.7	211.26	248.48	247.65	282.92	309.93	328.66	370.65	381.67	399.34	411.77	432.14
2.9373	7.8102	0.064027	0	0	0	0	0	0	0	0	0	0	0	0	0	0	0	0	0	0	0	0	0	0	0	0	0	0	0	0	0	0	0	0	0	0	0	0	0	0	0	0	0	0	0	0	0	0	0
0	0.3753	3.4344	4.5299	0	0	0	0	0	0	0	0	11.758	2.8597	21.914	12.772	11.785	24.094	19.976	26.628	21.704	27.444	20.442	18.262	22.553	19.315	20.581	22.738	18.737	21.605	7.6208	20.638	21.805	15.607	21.808	21.664	27.79	20.859	21.415	25.119	38.289	37.716	46.808	44.866	46.039	43.315	50.508	46.186	55.307	53.056
16.011	7.4058	0	0	0	0	0	0	0	0	0	0	0	0	0	0	0	0	0	3.1711	15.8	11.082	32.365	31.946	40.046	51.831	54.143	62.485	80.186	80.597	91.212	88.156	98.262	106.41	102.76	110.81	108.05	119.82	116.09	124.62	124.16	112.38	120.59	124.79	125.88	128.5	133.62	126.57	136.11	137.73
0	2.3654	0.82382	0.61994	1.2778	0	0.51405	3.1373	0	0	0	0	0.39143	3.4625	1.9878	6.733	1.2056	0	0	0	1.3994	0	0	0.72076	0.49605	0	0	0	2.3625	11.904	10.825	15.346	13.061	14.417	9.6375	32.607	13.492	18.246	9.6317	13.106	11.574	15.461	7.4063	13.237	33.142	38.128	40.209	38.412	36.181	44.819
6.9009	0	0	1.7133	0.51548	0	0	0.098342	0	0	0	0	0	0	0	0	0	0	0	0	0	0	0	0	0	0	0	0	0	0	0	0	0	0	0	0	0	0	0	0	0	0	0	0	0	0	0	0	0	0
7.1116	7.0764	6.1828	0	0	0	4.3686	4.0402	0	0	0	0.9692	8.8121	2.7791	7.2839	18.019	6.7545	25.463	15.364	14.145	13.735	31.427	40.811	37.037	40.987	33.41	31.857	28.174	38.161	39.627	31.978	49.599	48.497	48.621	36.741	58.398	59.24	67.486	61.399	67.262	69.552	87.802	90.427	85.103	101.43	91.141	103.81	111.97	113.37	121.25
0	0	0	11.753	3.1535	3.3444	0	0	0	1.0227	3.2133	0	3.1868	0	0	0	0	0	0	0	2.3837	11.045	5.6969	0	11.022	9.7572	7.2731	0	17.612	15.21	14.948	14.142	24.331	1.5132	0	0	0	0	0	0	0	0	0	0	0	0	0	0	0	0
0	7.7326	0	4.2413	0	5.274	0	9.6021	4.6532	12.93	20.579	21.087	25.909	33.671	39.445	40.253	39.062	32.995	46.887	33.642	54.734	40.936	61.072	58.285	64.607	64.78	67.733	79.505	77.354	81.569	77.429	71.082	81.651	75.917	84.932	86.322	81.885	89.894	91.51	103.68	106.63	114.68	111.13	98.727	92.944	104.98	109.95	98.795	113	97.237
31.625	0	1.2256	2.4049	0	0	0	0	0	0	0	0	0	0	0	0	0	0	0	0	0	0	0	8.4589	10.117	3.767	0.0039938	16.613	13.648	26.3	44.86	50.88	80.602	101.88	131.82	143.91	170.52	179.74	162.6	190.5	197.59	220.08	209.49	214.01	241.04	245.53	254.21	252.91	247.64	250.1
6.4345	1.7971	0	0	0.077966	0.309	0	0	0	0	0	0	0	0	0	0	0	0	0	0	0	0	0	7.1012	0	0	0	0	0	0	0	0	0	0	0	0	0.2798	0.87336	0.37779	0	0	0	0.30019	5.5888	5.3964	7.1541	3.9248	0	2.3679	0
0	5.2432	0.83954	1.8257	0	0	3.6929	8.0275	7.9711	4.5481	1.7663	0.59924	12.69	17.308	22.514	24.401	24.411	18.019	22.539	29.367	30.101	26.376	42.392	36.644	43.65	45.921	40.998	47.26	50.244	57.573	56.364	58.098	61.903	66.172	64.651	57.322	58.661	68.704	64.775	72.586	73.05	74.403	75.288	70.382	75.348	66.055	65.138	63.766	65.61	64.401
0	2.5332	0	2.1475	0	2.5721	0	3.1506	0	0	0	0	0	0	0	0	0	0	0	0	0	0	0	0	0	0	0	0	0	0	0	0	0	0	0	0	0	0	0	0	0	0	0	0	0	1.1227	2.8298	0	0	0
9.587	8.5349	0	1.8642	0	0	0	0	0	0	0	0	0	0	0	0	0	0	0	0	0	0	0	0	0	0	0	0	0	0	0	0	0	0	0	0	0	0	0	0	0	0	0	0	0	0	0	0	0	0
2.5169	9.2516	1.2608	0	0	0	0	0	0	3.023	0	6.605	14.194	22.174	24.453	23.85	26.383	15.674	41.697	22.45	46.128	40.256	48.101	47.179	41.427	48.386	55.28	75.84	80.279	114.25	137.83	152.09	202.72	223.76	263.63	322.74	336.27	353.98	406.9	436.03	464.58	481.04	524.03	536.12	547.35	607.71	593.47	572.21	607.17	571.79
4.4126	3.2919	4.7035	0	0	0	0	9.3819	0	0.48005	0	0	0	0	0	0	0	0	0	0	0	0	0	0	0	0	0	0	0	0	0	0	0	0	0	0	0	0	0	5.3032	16.596	39.852	59.915	76.909	99.889	107.74	136.18	152.8	173.96	189.34
6.7924	1.0869	0	0	13.551	0	0	0	0	0	10.808	19.697	27.758	44.078	71.366	82.342	90.64	104.58	124.59	140.68	137.99	128.45	129.59	153.92	155.95	143.53	152.7	130.42	180.14	193.47	205.56	207.23	210.75	233.22	265.79	308.4	320.24	319.28	338.33	333.92	362	376.93	392.5	425.99	439.68	447.44	460.11	462.58	472.52	489.08
0	0	0	3.3664	3.0187	2.0679	4.7498	7.7409	0	3.8192	4.0611	0.30175	0	9.6351	1.3078	1.3661	8.9324	13.964	21.442	30.363	16.159	34.951	47.572	39.36	59.422	49.962	51.659	68.643	66.512	73.49	71.477	80.312	91.35	106.26	94.098	99.939	98.882	107.23	103.18	114.19	114.14	101.17	107.92	97.863	116.01	121.99	115.65	117.81	95.141	99.941
32.916	6.0775	0	0.98631	0	0	0	0	0	0	0	0	0	0	0	0	0	0	0	0	12.923	28.897	66.38	122.05	195.32	294.29	421.33	563.57	710.89	884.8	1077.9	1111	1362.3	1557.9	1747.2	1968.6	2251	2506.1	2719.3	3231.2	3194.7	3508.6	3579.1	3691.6	4181.4	4502.3	4668.7	4599.6	4683.8	4900.5
32.406	0	0	2.2978	0	0	0	0	0	0.5269	0	0	0	0	0	0	0	0	0	0	0	0	0	0	0	0	0	0	0	0	0	0	0	0	7.563	0	5.1452	0	0	0	0	0	0	0	3.5278	0	3.3117	4.6014	3.7537	4.1652
0	0	0	3.3283	0.15918	4.0731	19.957	22.055	31.317	40.825	56.129	60.965	70.155	82.399	98.261	101.8	121.59	136.01	157.02	175.95	199.66	234.32	270.11	301.88	324.18	359.58	403.12	432.78	476.88	498.2	531.19	554.26	560.41	597.76	596.79	652.66	633.46	646	669.21	669.86	690.84	706.19	709.83	720.3	718.48	712.04	727.94	723.34	720.38	728.38
21.29	6.4518	1.78	1.2219	0	0	0	0	0	0	0	0	0	0	0	0	0	0	0	0	13.812	40.801	78.271	129.69	160.37	211.34	283.52	345.7	428.5	468.46	572.39	636.06	734.68	830.4	880.69	975.6	1001	1081.8	1153.4	1173.8	1232.9	1277.2	1339.3	1301.7	1364.1	1397.5	1408.2	1394.9	1404.3	1427.7
1.9509	2.7392	0	0	0	4.857	6.1494	1.4048	0	0	0	0	0	0	0	0	0	0	0	0	0	0	0	0	0	0	0	2.6105	19.284	28.565	39.551	47.329	55.505	71.393	82.568	83.738	97.675	105.71	106.04	105.89	119.62	121.3	139.25	93.503	91.389	92.976	87.014	80.186	89.791	75.47
0	0	0	3.041	1.6788	9.0507	13.467	22.531	15.468	27.226	34.673	35.515	37.894	47.65	47.729	45.075	65.635	66.359	68.918	69.944	57.165	68.927	92.316	71.293	73.957	73.301	67.57	74.84	67.918	71.345	76.536	83.009	80.393	79.272	76.309	71.998	70.328	73.962	76.485	67.049	72.572	66.486	75.036	65.806	64.518	68.765	64.164	65.221	61.793	60.936
7.2606	1.3006	0	0	1.8831	0	0.64804	3.3036	0	0	0	0	0	0	0	0	1.3875	3.6433	9.1493	9.3955	17.108	21.347	35.716	45.577	57.661	67.567	66.51	89.464	93.496	102.7	96.803	109.78	104.06	135.12	125.89	123.44	121.84	142.93	140.3	124.26	142.75	135.43	130.51	136.74	151.23	142.43	142.06	135.01	137.16	136.35
0	0	0	0	11.277	11.938	19.106	34.806	22.218	31.12	22.821	34.476	36.527	35.179	42.367	39.157	41.028	32.018	34.267	31.786	32.825	34.459	39.915	40.797	37.836	36.116	32.291	36.339	32.687	37	23.195	41.524	32.478	39.17	42.964	46.538	33.844	46.777	43.808	43.058	47.917	50.867	57.691	66.758	65.452	61.963	68.775	60.504	55.337	63.539
0	0	0	8.4669	16.524	43.152	57.114	44.818	64.794	49.136	46.443	77.745	63.864	77.825	82.308	90.14	92.597	82.627	80.872	75.377	83.857	74.929	73.066	86.929	86.264	84.457	83.042	71.02	75.442	72.319	71.101	71.172	68.937	85.972	58.88	77.349	82.684	77.229	69.713	81.945	69.706	78.086	82.538	76.502	86.945	74.024	58.991	52.676	62.034	64.202
57.747	0	0	11.33	7.4295	0	0	0	0	0	0	0	0	0	0	0	0	0	0	0	0	0	0	0	0	0	0	0	0	0	0	0	0	0	0	0	0	0	0	0	0	0	0	0	0	0	0	0	0	0
0	0	0	5.936	0	13.48	8.9074	18.826	23.241	18.868	32.71	39.723	30.457	47.829	43.685	43.621	33.669	49.777	65.659	58.913	78.018	66.898	72.616	81.078	74.274	119.5	79.056	98.738	85.263	181.65	198.68	197.25	240.45	242.19	228.26	231.34	258.28	272.51	306.27	254.15	282.95	295.78	327.79	369.24	394.36	443.41	459.45	479.5	539.8	534.46
0	0	0	0.80658	6.042	0	7.559	5.7568	0	1.8006	0	0	0	0	0	0	0	0	0	0	0	0	2.7782	1.6051	0	0	0	0	0	0	0	7.1107	0	0	0	7.0033	0	3.1799	0	0	0	0	0	0	0	0	0	0	0	0
12.02	1.0674	0	1.8383	0	0	0	0	0	0	0	0	0	0	0	0	0	0	0	0	0	0	0	0	0	0	0	0	0	3.1269	0	11.128	21.402	24.991	25.395	26.576	32.826	42.772	35.748	40.945	48.233	50.966	55.091	55.35	55.525	69.074	57.952	62.769	67.923	57.792
0	3.0538	0	2.3936	2.3087	4.4012	1.9702	6.2915	27.84	72.175	142.59	169.98	243.54	270.89	336.95	362.88	449.16	481.74	542.98	561.94	572.35	645.21	677.98	597.94	712.22	729.44	769.09	741.21	779.18	813	799.55	630.47	826.89	825.05	848.26	852.72	832.79	878.67	869.97	886.81	869.91	879.88	878.78	871.5	861.47	862.02	852.73	873.39	884.35	811.84
40.22	3.3579	0	0	0	0	0	0	0	0	0	5.9779	0	0	1.4844	2.4127	0	8.0353	0.56707	0	0	0	0	0	0	0	0	0	0	0	0	0	0	0	0	0	0	16.763	24.645	46.248	99.869	126.68	187.11	208.85	282.46	344.62	371.09	384.72	441.03	486.21
0	0	0	3.0266	5.6703	3.1091	0	4.3779	0	0.38399	0	0	0	2.5422	0	0	1.3635	0	0.19316	1.1708	0	3.6949	5.3909	0.5381	4.3788	0	0	0	0.28667	0	0	0.56371	0.87626	0	3.4567	0	0	1.521	0	3.0865	0	0	0	0	0	1.7317	0	2.034	0	0
7.2564	11.428	2.036	3.1096	0	0	0	0	0	0	0	0	13.537	8.4313	18.278	13.489	23.565	24.9	26.645	33.832	42.13	41.416	44.238	45.271	30.495	56.632	33.423	43.423	44.776	63.264	75.59	34.607	38.764	50.205	74.089	53.51	44.22	22.889	31.634	30.973	24.01	16.534	21.191	14.075	21.984	20.005	27.536	24.977	29.34	27.114
0	6.2595	5.0489	3.959	0	0	0	0	0	0	0	0	0	6.6935	8.3348	6.6039	8.6533	1.8885	20.997	18.894	30.654	29.964	41.897	50.019	62.944	95.715	110.02	129.91	159.01	182.01	242.83	262.25	334.18	393.46	463.18	518.15	566.16	643.08	732.47	786.97	845.18	961.9	1032.2	1138.9	1225.8	1270.5	1395.1	1450.9	1494.5	1607
0	13.339	0	0	0	2.7323	0	0	0	0	0	0	0	0	0.925	0	0	0	0	0	13.917	1.6684	19.556	36.348	69.095	105.67	152.57	185.99	217.58	254.85	292.62	326.12	379.57	405.22	429.03	473.22	503.66	526.32	557.39	591.14	627.41	650.11	679.01	713.18	717.17	749.08	802.8	792.67	832.32	821.67
0	5.1468	8.1768	0	2.4378	0	0	0	0	0	0	0	0	0	1.0822	0	0	0	0	0	0	0	0	0	0	0	0	0	0	0	0	0	0	0	0	0	0	0	0	0	0	0	0	0	0	0	0	0	0	0
10.121	2.8703	0	7.4965	0	0	0	0	0.18334	0	0	0	0	0	0	0	0	0	0	0	0	0	0	0	0	0	0	0	0	0	0	0	0	0	0	0	0	0	0	0	0	3.088	33.572	47.286	69.41	74.654	75.273	104.48	137.75	187.26
21.124	9.0382	0	0	0	0	0	3.1189	0	5.5907	20.29	25.883	36.326	51.81	65.332	62.075	84.204	81.696	99.878	98.079	115.81	113.69	120.26	133.79	137.24	132.34	130.49	145.34	141.72	163.02	160.14	191.43	214.16	235.69	289.57	301.97	336.73	374.89	420.59	442.85	494.36	550.99	537.45	545.58	569.44	593.71	569.67	582.96	625.06	636.7
6.6745	0	0	7.8857	4.6656	0	0	0	0	0	0	0	4.7603	3.6484	11.6	22.366	27.305	29.446	43.489	60.485	73.983	85.462	106.14	139.05	197.36	253.24	301.85	412.34	482.91	625.12	764.61	922.97	1076.1	1246.7	1417.6	1623.1	1801.7	1956.5	2132.1	2346	2500.2	2679.6	2960.6	3224.1	3181.4	3355.5	3806	4012.5	4247.2	4411.6
12.039	6.9874	0	0	0	0	0	0	0	0	0	3.4027	17.647	29.823	31.154	37.342	42.657	56.957	61.883	77.739	90.612	121.41	153.64	170.51	199.52	229.64	272.2	308.22	347.39	337.26	381.05	399.45	420.06	428.2	447.64	472.44	489.04	491.23	477.84	484.11	489.07	492.11	496.11	504.95	513.71	528.88	548.81	548.4	530.41	534.8
4.8111	13.805	1.1957	6.4714	0	0	0	0	0	0	0	0	0	0	0	0	0	0	0	0	4.3425	16.495	30.194	38.699	37.519	43.545	54.968	78.519	98.183	97.805	129.32	128.29	139.12	170.39	201.45	189.64	200.06	220.22	275.58	283.76	303.26	305.58	298.05	297.96	318.9	317.49	347.77	360.79	358.32	376.35
0	0	0	5.5579	0	0.46083	8.133	7.7454	10.396	13.222	19.54	14.726	15.047	11.748	2.4775	4.7823	3.9164	7.0524	5.9232	4.9205	0	0	2.3234	0	0	0	0	0	0.88395	1.0108	2.3276	0	0	0	0	0	0	0	23.601	41.95	84.357	114.38	153.35	177.73	204.77	243.16	272.83	315.79	353.82	413.4
6.2121	0	0	6.7875	3.7449	0	0	0	0	0	0	0	0	0	0	0	0	0	0	0	0	0	0	0	0	0	0	0	0	0	0	0	0	0	0	0	0	0	0	0	0	0	0	0	0	0	0	0	0	0
32.707	16.246	12.08	14.907	0	0	0	0	0	0	0	0	0	0	0	0	0	0	0	0	0	0	0	0	0	0	0	0	0	0	0	0	0	0	0	0	0.18075	15.084	13.938	23.783	29.551	36.695	63.677	80.94	90.858	108.78	111.38	121.28	115.08	127.95
1.8744	12.728	0	2.3876	0	0	0	0	0	0	0	0	0	0	0	0	0	0	0	0	0	0	0	0	6.8796	25.7	46.182	88.05	93.968	112.12	159.74	175.06	217.27	243.89	258.34	284.39	297.1	301.89	333.64	351.01	361.03	367.92	384.66	378.63	400.01	423.4	427.59	405.66	452.7	426.91
0	0	0.07699	0	5.691	0	0	0	0	0	0	0	0	0	0	0	0	0	0	0	0	0	13.939	17.592	50.083	58.899	89.571	119.21	125.58	156.99	170.29	193.12	220.4	234.51	240.99	260.86	278.66	294.08	314.02	316.91	327.16	321.56	363.15	337.93	349.44	366.75	359.38	346.6	342.57	333.01
21.622	9.0119	3.5323	0	0	0	0	0	0	0	0	0	0	0	0	0	0	0	0	0.052129	0	1.9376	0	0	0	0	0	0	0	0	0	0	0	0	0	2.5809	0	0	1.0224	17.092	27.728	54.256	90.95	92.797	133.07	191.83	231.22	238.24	244.66	279.85
4.3184	7.2611	0	0	0	0	0	0	0	0	0	0	0	0	4.1808	14.324	35.663	50.092	61.648	73.316	94.637	79.21	136.16	113.95	122.29	121.94	133.07	137.86	161.62	151.15	138.8	165.95	152.74	169.32	153.47	162.82	161.05	180.16	194.61	215.61	210.52	243.05	260.71	272.4	281.59	298.27	325.36	307.66	324.83	318.52
8.9246	24.208	0	15.559	2.4738	0	0	0	0	0	0	0	0	0	0	0	0	0	2.3801	41.385	109.73	156.43	257.98	311.9	424.59	494.42	626.91	723.92	770.27	868.66	932	1021.2	1078.1	1206.6	1255.4	1293.2	1321.5	1377.6	1452.7	1433.4	1464.1	1471.8	1483.2	1480.2	1576.5	1492.1	1505.7	1511.3	1505.6	1498.2
7.8173	8.0247	0	4.5262	0	0	0	0	0	0	0	0	0	2.3916	3.4628	10.002	0	0.22028	7.7901	0	0	0	0	0	0	0	0	3.5859	5.3613	1.4078	6.1382	18.235	24.044	41.608	42.151	46.983	58.416	52.416	63.917	80.391	86.095	108.5	127.82	142.91	162.6	162.06	179.22	189.01	209.59	217.24
0	0	2.0013	0	0.74192	5.8586	7.0023	0	0	0	0	0	0	0	0	0	0.38463	0	0	0	0	0	0	0	0	0	0	0	0	0	0	2.0463	5.0301	7.6854	6.777	13.494	0	9.6474	9.0781	18.892	18.783	12.183	13.896	21.154	19.065	11.969	12.115	1.6221	9.3671	15.009
0	13.389	5.0407	3.7032	0	0	0	0	0	0	0	0	0	0	0	0	0	0	0	0	0	0	0	3.9424	3.1205	18.206	19.576	21.824	34.341	37.844	46.472	46.195	51.3	49.542	51.06	41.251	22.381	22.039	34.318	34.205	24.591	25.32	8.71	3.8083	20.291	14.384	19.468	3.469	6.9473	0
31.098	14.697	0	5.0671	0	0	0	0	0	0	0	0	0	0	0	0	0	0	0	0	0	0	0	8.6672	5.7507	29.972	48.486	40.701	64.985	65.793	77.089	104.38	94.263	103.26	97.696	101.61	87.684	91.807	89.689	100.79	91.01	124.13	131.34	138.86	133.79	109.32	118.3	124.58	131.51	121.1
14.636	3.5276	0	0.4737	0	0	0	0	0	0	0	0	0	0.73448	1.9293	10.394	12.329	14.661	13.994	19.302	14.23	24.005	0.97783	12.3	24.391	15.588	17.891	26.572	23.416	27.465	24.945	38.751	37.351	38.999	49.917	49.136	48.955	51.394	43.983	44.887	49.728	50.899	38.75	47.267	40.995	36.711	43.704	49.402	57.025	47.416
3.8851	10.27	0	5.3371	0	0	0	0	10.8	45.313	74.684	126.31	171.17	230.83	314.36	341.96	424.53	454.67	516.67	572.13	606.82	662.86	711.36	747.22	762.63	788.06	826.54	854.14	882.29	840.42	869.4	890.47	905.09	916.07	913.55	912.59	908.76	892.74	862.54	831.62	863.38	833.95	856.36	837.4	836.46	830.11	831.61	837.58	817.25	826.87
14.902	9.6634	1.6605	0.14631	0	0	0	0	0	0	0	0	0	0	0	0	0	0	0	0	0	0	0	0	0	0	0	0	0	0	0	0	0	0	0	0	0	0	0	0	0	0	0	0	0	0	0	0	0	0
34.208	4.6778	0	0	0	0	0	7.9001	1.5865	27.901	21.511	42.273	40.804	62.293	60.685	61.802	66.355	81.442	86.355	93.021	80.81	102.78	107.09	126.34	121.16	112.13	118.16	140.54	143.56	138.85	136.54	134.13	156.4	165.78	184.68	175.7	183.51	180.17	184.43	200.41	204.39	215.65	231.94	244.98	233.12	254.04	260.28	268.91	256.29	257.23
20.321	8.5094	0	5.0888	0	0	0	0	0	0	0	0	0	0	0	0	0	0	0	4.6527	30.177	64.897	96.771	117.01	160.86	206.29	261.78	292.53	289.36	339.41	361.77	415.78	419.46	433.58	444.09	479.43	470.3	512.72	481.92	492.69	520.22	531.64	526.92	521.84	541.19	522.43	547.06	542.9	549.42	549.27
16.163	4.9368	9.2074	0.26685	0	0	0	0	0	0	0	0	0	0	0	0	0	0	0	6.5465	30.557	70.216	115.03	158.22	221.68	255.53	299.08	336.9	386.1	434.82	468.32	495.89	523.91	556.7	562.5	552.73	560.96	574.5	597.48	598.84	597.97	610.63	627.32	638.74	612.3	635.34	637.63	628.74	619.22	611.06
0	0	0	0	0	0	11.821	7.3643	1.5165	4.6087	0	0	3.2308	7.1127	7.2553	0	0	0	0	0	0	0	0	0	0	0	0	0	0	0	0	0	0	0	0	0	0	0	0	0	0	0	0	0	0	0	0	0	0	0
0	0.47682	0	4.5751	5.3651	0	2.9927	0	0	3.42	0	0	1.3589	3.6603	9.5457	2.9547	7.4299	7.9048	13.908	8.581	9.1854	9.0413	16.737	8.3681	13.059	15.242	17.582	12.124	21.309	36.05	46.774	68.134	76.816	105.02	137.72	152.07	204.91	245.77	298.09	338.78	384.2	432.32	478.42	509.2	565.83	571.72	603.6	630.71	648.8	606.22
0	5.4109	3.7578	0	6.6252	0	0	4.1495	0	4.9563	0	0.98488	7.0461	0.080989	13.752	0	0	0	0	0	0	0	0	0	0	0	0	0	0	0	0	0	0	0	0	0	0	0	0	0	0	0	0	0	0	0	0	0	0	0
1.9082	11.513	0	1.1487	0	0	0	0	0	0	0	0	0	0	0	0	0	0	0	0	0	0	0	0	0	0	0	0	0	0	0	0	0	0	0	0	0	0	0	0	0	0	0	0	0	0.034749	10.519	7.4522	19.607	12.027
0	0.65059	0.062336	9.3125	0	5.4346	9.5896	15.808	13.347	8.1699	6.6503	9.3024	13.663	25.94	25.026	30.398	36.869	30.485	36.108	32.338	37.227	33.728	48.936	51.485	57.126	36.78	34.113	39.241	45.098	59.709	57.934	64.186	68.098	71.597	78.264	81.432	84.632	90.084	92.675	107.29	114.46	116.39	113.75	111.52	124.34	115.26	113.34	122.07	119.88	127.72
1.6869	2.869	0	2.9188	0	0.035518	2.3073	0	0	0	0	0	0	0	0	0	0	0	6.9099	7.3003	5.6718	9.3893	16.73	18.103	14.754	21.289	15.564	26.108	30.809	40.136	34.773	37.176	34.969	39.831	33.681	36.661	36.049	35.858	34.907	31.224	21.751	28.568	31.611	28.765	28.985	21.863	30.946	15.028	15.405	10.944
37.732	0	0	0	0	0	0	0	0	0	0	0	0	0	0	0	0	0	0	0	0	0	0	0	0	0	0	0	0	5.0779	21.537	21.403	45.008	70.458	89.864	113.72	123.18	150.15	155.58	165.89	187.7	190.15	188.32	201.65	211.56	233.48	228.53	220.05	130.35	144.27
0	4.5306	0	0	4.3405	0.71542	0	0	0	0	0	0	0	0	0	0	0	0	0	0	0	0	0	0	0	0	0	0	0	0	0	0	0	0	0	0	0	0	0	0	0	0	0	0	0	0	0	0	0	0
2.8788	6.4358	0	0	0	0	4.0969	4.7079	2.3121	4.4019	0	3.7621	3.0744	15.946	19.372	12.749	15.754	18.986	48.183	53.885	62.2	58.6	71.057	67.484	83.679	80.43	82.095	82.396	87.082	101.13	110.56	118.36	122.44	123.27	133.51	138.31	151.15	157.41	163.76	178.76	200.63	229.7	250.54	267.89	312.12	310.49	337.35	373.46	388.69	440.28
0.65271	0	1.5019	2.8013	0	0	0	5.7799	3.8647	8.2888	12.76	16.309	31.589	39.556	57.416	53.581	68.499	68.137	71.303	79.401	87.994	83.548	94.336	90.107	97.869	97.07	95.523	92.3	102.23	108.81	119.95	109.58	117.46	116.79	121.04	148.23	114.22	126.48	129.52	162.49	178.76	217.48	267.04	297.33	349.19	379.45	447.56	476.1	502.07	541.18
0	0	0	5.6676	6.0352	0	5.7067	2.9022	11.503	9.8134	18.017	12.534	3.6692	5.7742	2.5662	11.323	5.5975	17.685	20.042	27.108	47.399	41.934	52.96	69.67	79.416	98.875	114.08	128.41	145.16	166.3	174.64	217	210.85	225.02	226.81	249.3	247.11	258.61	282.65	280.26	306.91	295.74	321.82	325.72	323.17	331.05	357.91	344.71	369.34	386.75
0	0	0	2.0636	1.8659	8.353	8.5519	2.9771	0.60215	11.393	14.116	9.3706	15.227	17.058	25.245	39.396	49.394	40.978	60.161	64.125	79.22	93.583	92.814	93.532	111.34	98.753	107.21	112.05	96.931	102.85	109.34	98.659	106.65	105.57	115.48	120.95	101.4	98.726	94.637	102.4	95.908	95.856	99.207	90.59	96.609	91.612	88.813	68.859	77.683	73.757
11.773	6.9915	4.4829	0	0	0	0	0.020295	0	0	0	0	0	0	0	0	0	0	0	0	0	0	0	0	0	0	0	0	0	0	0	0	16.471	32.745	53.462	74.508	99.254	110.45	132.03	141.57	153.43	164.78	183.97	194.6	198.48	213.05	226.97	215.79	243.01	246.58
0	0	2.4564	0	0.98005	0	9.211	4.5179	9.9068	17.568	35.713	30.8	46.859	49.369	67.036	62.919	76.394	89.255	103.95	127.58	137.12	159.28	190.46	206.13	232.65	261.83	293.19	333.19	333.88	373.33	375.22	389.68	405.27	444.12	426.31	441.29	424.62	459.79	461.36	484.01	434.37	471.91	488.34	480.93	496.73	471.34	463.56	477.99	453.36	466.11
18.585	0.082187	0	0	0	0	0	0	0	0	0	0	1.0442	2.7392	7.4027	9.9112	10.562	18.54	24.735	37.341	46.722	54.259	71.662	68.525	78.053	92.727	94.693	104.48	125.22	142.83	182.23	208.51	255.38	297.56	354.03	417.97	480.65	546.03	592.97	642.59	711.93	733.69	811.39	831.64	856.65	889.44	944.2	938.18	987.61	1003.7
0.75829	7.0163	0	8.8908	0	5.7781	0	0	0	0	0	0	0	0	0	0	0	0	0	0	0	0	0	0	0	0	0	0	0	0	0	0	0	0	0	0	0	0	0	0	0	0	0	0	0	0	0	0	0	0
19.146	0	0	0	0	0	0.48959	7.2928	1.3118	8.4395	0.29783	11.281	7.5318	23.058	35.936	36.438	46.428	54.561	73.152	102.18	87.286	93.414	106.02	125.17	127.73	126.88	135.02	144.85	157.47	148.06	152.65	166.38	182.38	179.81	196.45	185.69	205.53	195.39	200.22	217.61	201.12	199	212.61	226.57	232.92	219.62	211.48	213.37	226.32	224.36
5.1295	8.1368	0	5.0869	0	0	0	0	0	0	0.25139	0	13.165	8.9582	15.526	10.978	19.159	14.427	15.35	8.8871	15.394	18.237	18.768	19.145	27.297	4.4011	0	6.1485	4.1901	0	0	0	0	1.9744	0	0	0	0	0	0	0	0	0	0	0	0	0	0	0	0
0	0	1.7515	0	2.3027	0	8.3873	17.513	44.202	59.631	77.897	103.57	142.51	194.1	217.85	238.91	272.07	303.97	346.25	380.42	405.69	408.15	431.97	458.5	499.15	484.02	487.32	625.07	602.69	655.79	659.65	656.73	702.8	705.8	702.21	716.88	736.32	742.5	729.31	746.13	722.82	738.47	741.11	734.75	734.12	724.02	705.57	694.01	706.5	718.18
3.6771	9.3039	0	0	0	1.5923	0	3.223	0	1.0964	4.1941	10.273	54.659	101.83	132.41	191.41	216.87	302.51	348.23	396.13	493.43	526.88	574.31	651.79	688.09	732.83	756.88	776.92	797.87	827.15	843.44	872.79	880.74	898.7	913.56	905.24	918.7	925.22	961.13	939.02	964.37	934.85	938.94	930.71	933.16	965.2	957	937	955.68	932.41
12.024	5.2498	0	0	0	0	0	3.3215	0	2.8427	4.7645	0	0	0.017816	0	0.36455	0.60398	0	0	0	0	0	3.0871	0	0.88876	0	0	0	0	8.8694	0	11.242	12.037	13.443	21.411	16.063	21.856	24.349	24.869	20.438	26.322	27.608	24.75	30.281	48.082	44.515	28.633	32.708	41.635	25.387
15.554	8.1289	0	1.4267	0	0	0	1.9891	0	1.6228	0	0	0	12.51	43.726	87.72	143.24	182.35	235.61	289.89	366.25	433.35	489.75	562.19	608.95	633.05	668.15	701.9	733.52	745.95	759.72	781.79	787.02	814.71	827.99	820.77	811.16	859.81	868.06	836.31	869.03	863.84	880.09	889.88	881.38	881.93	887.08	916.14	917.17	916.75
31.182	7.6274	0	0	0	0	0	0	0	0	0	5.6647	4.574	17.972	20.448	28.134	34.384	45.148	49.86	70.416	65.468	67.178	74.786	93.346	89.066	79.576	81.938	94.789	106.56	104.5	106.48	106.64	125.92	134.28	149.71	143.15	115.85	107.24	104.21	99.659	102.32	112.17	105.93	107.39	112.69	112.27	100.5	105.3	114.46	105.62
0	0	0	5.8682	3.1267	0.73192	7.2097	9.6313	12.171	9.2479	16.907	10.658	10.725	11.126	5.3019	2.2214	11.762	10.059	11.948	16.304	9.4137	4.4886	8.7966	11.249	9.7237	17.772	24.923	30.371	39.729	40.151	49.755	59.202	53.347	70.265	69.454	61.333	68.159	80.111	95.666	90.04	98.687	94.934	107.53	106.04	100.42	85.646	95.694	94.949	99.553	104.12
0	0	0	5.7254	7.3703	3.5256	0	0	0.73387	0	0	0	0	0	0	0	0	0	0	0	0	0	0	0	0	0	0	0	7.2996	0	1.1148	5.6649	7.5268	17.861	11.186	11.434	14.972	19.564	11.898	17.117	19.37	20.529	21.209	22.617	24.666	25.323	25.717	0	0.97156	23.524
0	5.3086	0	0	0	2.8116	7.5739	0	0	0	3.8746	0	0	0	0	0	0	0	0	0	0	0	0	0	0	0	0	0	0	0	0	0	0	0	0	0	0	0	0	0	0	0	0	0	0	0	0	0	0	0
1.5233	0	0	4.6617	0	7.7545	0	11.468	6.4201	17.967	16.814	11.608	15.557	19.503	13.792	11.676	26.275	14.834	18.025	25.146	15.012	10.821	21.487	13.875	16.806	9.4236	15.161	15.091	13.446	16.221	5.6945	6.0767	8.5158	9.8858	13.967	9.8977	9.2073	3.9879	2.2906	0	2.6762	0	0	0	0	0	0	0	0	0
0	0	0	0	7.0976	0	1.765	0	0	0	0	1.719	0	0	0	0	14.632	0	0	0	0	0	5.052	15.875	33.859	48.853	87.999	110.68	145.1	169.28	214.55	232.29	280.09	291.51	321.42	344.2	377.7	402.09	407.97	417.12	428.73	459	482.11	480.58	479.41	471.73	465.21	448.72	445.94	466.87
0	12.484	5.5509	0	0	2.1145	0	1.9283	0	0	0	0	0	0	0	0	0	0	9.9271	24.956	69.392	89.28	141.97	180.27	257.55	314.71	382.73	455.78	530.39	576.56	600.44	666.92	746.74	772.81	802.2	829.94	850.35	905.22	922.06	973.21	941.89	1018	1003.7	1039.7	1030	1039.4	1077.5	1083.9	1113	1103
0	0	0	0	1.1505	5.2783	2.9867	0	0	6.3843	3.6554	11.489	23.599	16.1	46.769	37.44	43.77	49.309	45.097	49.537	58.918	62.806	69.578	57.289	66.871	57.239	60.53	63.764	63.33	66.902	74.398	64.321	80.753	83.979	38.242	62.097	64.949	76.17	92.954	112.19	114.22	142.32	152.8	169.96	182.38	183.73	194.33	192.41	204.12	192.69
27.588	4.6821	0	0.94175	0	0	0	0	0	0	0	0	0	0	0	0	9.2988	7.0611	0.99926	15.309	9.2021	21.778	17.915	31.662	38.876	25.144	32.166	39.728	46.871	50.186	39.006	42.684	62.022	60.138	69.007	60.152	69.344	63.598	53.138	58.998	59.476	52.656	63.387	67.788	70.632	69.331	63.842	62.618	67.161	64.076
0	0	3.535	11.651	9.1253	0	2.152	0	0	0	0	0	0	0	40.001	5.9561	6.2988	2.2972	12.002	29.059	39.18	43.434	63.294	73.918	85.005	99.512	89.782	96.659	114.81	146.44	134.62	148.86	156.77	158.32	168.33	173.93	169.55	187.7	183.53	194.39	179.71	193.9	198.1	186.82	196.71	197.2	189.12	185	188.9	191.14
0.70956	6.2698	0	0	0	0	0	0	3.0531	2.1916	0	0	0	0	6.0324	0	0	4.5458	0	3.956	4.7949	3.8789	16.046	17.697	14.291	14.108	21.162	26.257	51.653	35.583	40.383	55.834	65.664	69.337	79.502	82.346	93.98	94.282	99.177	102.46	99.603	116.77	123.74	119.63	132.48	136.27	122.82	140.3	140.82	138.84
5.6353	9.979	0	2.2682	0	0	0	0	0	0	0	0	0	0	0	0	0	0	0	0	0	0	0	0	0	0	0	0	0	0	0	0	0	0	0	0	0	0	13.394	0	28.028	26.312	44.132	70.21	94.645	111.22	148.45	161.55	179.34	197.93
8.5626	13.304	1.3921	0	0	0	0	0	0	0	0	0	0	6.7785	0	0	0	0	0	0	0	0	0	0	0	0	0	0	0	0	0	8.0169	18.876	38.356	30.514	33.184	52.183	74.572	86.413	105.77	146.53	0	0	0	0	0	0	0	0	0
0	0	0	4.1598	11.975	3.9138	13.365	23.287	21.563	0	6.5455	24.612	16.506	14.483	1.7017	3.4972	1.1589	0	3.9758	0	7.0596	0.67448	4.7563	4.2538	5.2854	10.57	5.711	4.4453	10.29	13.626	16.479	14.19	14.131	13.077	13.545	11.077	7.8923	20.425	27.097	18.866	20.416	17.597	31.409	24.052	32.801	25.067	37.358	40.304	34.593	50.996
0	0	0	15.444	2.1641	2.1471	13.149	11.405	13.626	2.8326	18.429	18.391	14.361	6.3888	4.7988	0.46106	12.654	14.009	16.544	29.976	35.772	43.329	61.755	58.635	60.724	78.144	76.275	90.169	106.25	106.43	114.36	113.02	109.16	120.67	117.94	111.63	108.68	127.81	139.86	133.06	155.64	165.43	197.69	227.97	239.16	257.32	297.19	302.75	345.14	377.59
0	0	0	4.5515	0	0	3.1969	4.1907	7.2722	7.5154	12.587	14.131	24.106	38.925	50.175	58.955	62.971	73.732	71.784	87.084	92.977	81.486	100.57	106.53	120.61	111.8	118.58	125.6	121.38	141.94	146.49	169.59	188.95	212.14	229.77	250.99	266.43	304.57	319.8	347.15	369.11	394.11	408.71	417.27	449.75	481.39	482.29	497.62	489.09	499.71
10.761	0	0	0	2.4003	0.78191	0	8.2287	1.3022	2.1677	2.919	2.873	0	0	0	0	0	0	0	6.1568	0	0	0	0	0	0	0	0	0	0	0	0	0	0	0	0	0	0	0	0	0	0	0	0	0	3.879	7.6819	7.8833	8.1381	9.2522
2.5214	0	0	1.5942	0	0	8.4008	10.401	16.771	33.777	53.518	66.673	107.42	169.78	209.53	264.34	323.75	393.27	458.91	536.49	609.39	690.86	763.76	843.18	921.42	986.19	1042.9	1061.2	1132.8	1142.2	1188.4	1216.6	1248	1257.1	1313.3	1300.9	1322.4	1379.6	1363.7	1397.9	1384	1393.8	1389.3	1417.5	1415	1394.3	1419	1433.2	1453.4	1496.8
0	8.8955	0.51283	1.5774	0	2.5137	0	0	0	0	0	0	0	0	0	0	0	0	0	0	0	0	3.009	15.193	30.349	58.999	83.053	125.65	140.94	180.76	212.38	255.86	298.24	320.54	362.03	465.59	428.49	468.68	500.39	531.38	560.54	596.47	621.67	634.8	652.54	702.28	750.24	750.05	775.2	750.9
0	0	1.7442	0	7.5108	0.96502	0.32645	0	3.886	0.59444	0	0	0	0	1.3147	0.19679	0	0	0	0	0	0	0	0	0	0	0	0	0	0	0	0	0	1.0366	10.343	23.32	30.031	40.438	28.976	58.907	69.833	71.857	105	104.19	109.66	113.44	113.64	122.05	120.49	140.5
42.46	0	0	0.74147	0	0	0	4.7231	0	0	0	9.2055	0.98356	3.8892	0	0	0	0	0	3.6225	0	0	0	0	0	0	0	0	0	0	0	0	0	0	0	0	0	0	0	0	0	0	0	0	0	0	0	0	0	0
0	0	0	0	0	0.39725	13.492	18.259	4.0471	34.606	23.649	40.698	54.245	71.755	77.565	94.473	135.02	143.58	161.48	205.93	260.46	318.11	383.25	412.45	426.49	473.51	542	634.9	728.22	1016.7	1061.6	880.3	955.35	935.96	1048.9	1250.6	1111.9	1165.6	1181.5	1222.8	1231.2	1213.9	1284.2	1233.3	1296.4	1261.9	1290.6	1306.4	1288.3	1343.2
4.604	0.08024	1.6276	10.4	6.2322	0	0	0	4.4622	10.731	0	0	3.0759	9.9764	16.865	1.498	0	0	0	13.783	7.4262	9.0186	5.4679	7.8235	5.6538	0	7.549	5.3491	8.1196	16.418	9.8505	2.491	7.3541	18.782	20.913	10.225	15.638	16.636	36.033	57.297	72.241	108.5	142.51	188.42	204.25	243.6	293.82	313.75	366.39	380.3
0	1.1694	0	0	1.1451	0	6.0599	5.5559	6.0297	1.0486	5.0496	2.1123	11.688	13.441	20.525	11.11	8.875	4.0492	2.9292	4.7274	0	0	3.2967	0	0	0	0	0	0	1.3005	0	0	0	0	0	0	0	0	0	0	0	0	0	0	0	0	0	0	0	0
2.5671	0.43513	0.32146	4.5791	0	0.33849	0	11.14	0	0	0.50864	0	0	0	0	0	0	0	0	0	0	0	4.0584	5.9053	0	0	0	0	0	0	0	0	0	0	0	0	0	0.83194	0	0	0	0	0	0	0	0	0	0	0	0
4.646	0	0	5.6576	0	0.68473	0	0	0.84773	5.0904	0	0	0	0	15.22	14.951	24.142	21.756	19.299	27.108	38.134	40.417	61.961	75.988	93.851	101.08	110.51	128.3	161.73	157.32	183.01	199.22	211.09	222.44	227.48	224.63	242.08	237.73	217.31	233.55	227.09	248.84	247.46	248.14	255.84	245.34	245.29	253.33	248.86	262.34
0	0	0	13.399	11.156	0	0	0	15.857	9.0545	0	0	0	4.5902	20.96	9.5348	6.0515	2.6564	13.568	19.843	52.117	14.07	24.611	30.919	67.997	83.028	45.759	40.998	51.161	100.33	86.685	123.78	75.216	72.756	102.86	117.73	78.905	83.24	72.51	80.678	89.036	87.602	75.943	77.944	89.152	84.336	79.892	83.788	91.152	86.554
0	5.2946	0	0	3.6319	1.3439	0	0.12653	0	0	0	0	0	0	0	0.54817	0	0	2.222	1.7108	3.3329	3.5373	12.388	6.6015	5.8683	6.8476	0.47618	6.2886	0	10.886	3.5516	6.6563	1.9796	9.8577	5.6345	19.818	6.6196	23.513	14.15	7.7421	10.114	9.8761	15.392	15.243	12.505	4.893	0	0	0	0
0	0	0	6.8794	2.8262	0	9.4811	3.5319	10.69	3.4492	23.988	14.463	13.891	15.671	8.0901	8.4483	13.75	14.315	25.407	26.596	29.485	26.207	29.629	32.32	32.605	40.511	48.336	42.372	51.614	59.709	69.804	67.62	71.784	70.71	80.725	93.222	99.326	118.12	144.58	155.7	180.92	188.3	207.01	213.89	228.89	244.64	256.32	277.33	295.72	301.99
0	4.6867	0	1.8815	3.3422	2.8494	3.9105	5.6075	1.3458	6.5523	9.7769	9.7786	9.2353	5.2154	10.675	11.148	15.002	5.4477	15.106	8.012	27.847	35.742	24.195	40.429	48.931	29.214	23.644	31.222	31.872	40.02	41.635	38.391	45.997	42.686	44.979	55.651	43.314	56.41	61.349	65.058	55.165	62.04	75.742	74.016	70.354	72.437	86.687	73.532	90.946	92.122
0	5.7405	0	8.6534	0	0	0	0	0	0.55452	1.4764	0	0	0	0	0	0	0	9.9512	7.2699	27.56	19.611	40.643	63.744	85.444	112.95	106.84	119.47	127.32	157.56	163.39	148.76	172.33	178.03	206.83	195.08	197.62	201.91	222.6	233.51	249.46	257.88	244.83	273.22	278.48	288.33	307.6	296.32	304.74	312.97
1.3092	0	0	0	0	31.918	0	0	0	0	0	0	0	0	0	0	0	0	0	0	0	0	0	0	0	0	0.075268	18.333	33.341	35.967	57.263	70.55	82.683	96.782	107.14	120.68	135.12	147.96	160.34	156.36	178.06	183.35	178.24	192.58	199.39	212.1	198.96	205.72	210.08	213.56
4.5202	4.7493	4.4294	0	0	0	0	11.39	3.748	0	2.7476	3.6662	17.203	14.659	18.099	11.783	22.563	15.332	29.369	41.275	40.793	47.395	54.645	67.878	70.405	51.506	71.026	83.178	91.193	104.42	102.7	103.52	108.06	125.51	142.05	133.1	139.97	158.56	160.63	175.29	161.57	189.86	201.53	193.08	205.76	194.96	204.85	208.73	215.21	214.39
0	0.78104	0	0	0.43487	6.1463	10.691	2.3567	3.2059	6.8326	0.68913	0	5.2266	10.861	8.6916	13.836	8.2042	3.3857	7.7856	14.246	21.22	8.836	16.295	19.102	22.895	30.649	33.948	44.058	27.049	22.336	39.519	38.431	52.588	64.717	78.767	106.72	141.28	168.11	223.99	271.23	321.31	369.88	395.43	455.27	466.85	533.25	556.4	594.8	632.95	649.16
4.7222	11.092	0	0	0	0	0	0	0	0	0	0	0	0	0	0	0	0	0	0	0	0	0	0	0	0	0	0	0	0	0	15.259	17.492	56.538	57.771	80.684	87.689	112.23	117.95	138.5	153.51	158.09	182.49	187.57	196.21	188.9	259.37	252.08	270.75	263.95
38.182	9.0901	0	0	0	0	0	0	0	0	0	0	0	0	0	0	0	0	0	0	0	0	0	0	0	0	0	0	0	0	0	0	0	0	0	0	0	0	0	0	0	0	0	0	0	0	0	0	0	0
9.4134	5.6544	0.42039	2.8507	0	0	0	0	0	0	0	0	0	0	0	1.8111	5.0566	5.3176	14.186	20.474	10.719	30.078	41.157	42.7	48.658	58.019	65.619	74.828	85.351	83.125	94.748	109.89	114.68	126.64	136.29	119.19	126.73	138.82	133.63	137.6	133.2	145.11	141.55	152.12	160.22	176.51	171.19	184.78	184.74	185.47
13.326	1.2586	0	5.8617	0	0	0	0	0	0	0	0	0	0	0	0	0	0	0	0	0	0	0	0	0	0	0	0	0	0	0	0	0	0	0	0	0	0	0	0	0	0	0	0	0	0	0	0	0	0
7.273	18.209	5.6183	0	0	0	0	0	0	0	0	0	0	0	1.5162	0	0	0	0	0	0	0	0	0	0	0	0	0	0	0	0	3.9775	6.2607	28.961	50.084	48.585	51.33	76.845	97.337	117.57	131.59	144.92	154.97	162.76	166.64	175.38	194.32	193.67	197.33	183.65
2.1689	1.6855	5.7127	0.39982	3.9839	0	0	0	0	0	0	0	0	1.0281	0	0	10.72	21.934	45.783	87.983	120.07	170.23	214.09	259.82	320.38	352.35	403.38	437.56	524.18	574.54	582.33	651.52	684.99	751.75	848.77	833.96	855.55	914.76	936	1000.7	1011.1	1002.1	1028.6	1061.5	1052.5	1030.2	1026.4	1018.1	1019.1	1046.8
0.23269	16.918	8.2401	9.3291	0	0	0	0	0	0	0	0	0	0	0	0	0	0	0	0	0	0	0	0	0	0	0	0	1.3774	0	3.1836	4.1962	10.411	15.591	16.163	8.4461	0	0	3.3931	0	0	0	0	0	0	0	2.2166	0	0	0
0	0	0	4.5787	0	0.053718	6.0511	0	2.59	1.2781	0	0	0	10.43	7.3622	4.882	1.5102	15.635	45.091	84.979	123.61	176.18	228.47	305.15	383.4	439.43	499.15	584.21	640.68	666.43	717.96	731.01	774.82	834.95	863.22	907.32	909.14	938.93	960.64	971.57	940.62	982.21	954.99	969.37	1002.9	1020.1	1000.4	980.73	1049.3	1089.5
17.14	2.2965	0	3.3577	0	0	0	0	0	0	0	0	0	0	0	0	0	0	0	0	0	0	0	0	0	0	0	0	0	0	0	0	0	0	0	0	0	0	0	0	0	0	0	0	0	0	0	0	0	0
2.7193	5.8271	1.6152	3.6437	1.0202	0	0	1.0523	0	0	0	0	6.6675	3.0331	7.3194	0	0	0	2.9021	2.1731	0.59915	3.1648	0	8.1697	6.0225	0	0	0	6.825	7.9765	9.8949	3.5935	10.306	19.184	23.366	12.193	20.633	17.496	18.273	25.078	19.297	25.651	27.645	35.647	26.071	30.248	32.779	25.621	31.678	29.605
1.8668	0	3.2733	0	0	0	8.1423	6.3671	0	0	0.94787	0	1.8463	9.8819	4.1567	5.5839	3.9667	4.266	1.909	1.2901	3.2706	0	5.1525	2.0924	0.79928	2.6204	0	0	0	7.639	5.6726	13.598	8.9544	12.751	7.4127	7.8231	8.5468	17.923	15.158	18.8	15.588	20.669	22.627	23.35	21.32	17.18	20.474	19.6	21.512	24.675
2.0235	6.2757	0	0.35312	1.8483	4.1264	0	0	0	0	0	0	0	0	0	0	0	0	0	0	0	0	3.2933	11.168	14.473	7.6502	12.364	18.357	17.284	25.057	25.379	29.979	30.762	33.249	34.023	26.285	31.557	37.106	32.128	39.309	33.268	36.259	37.151	35.112	32.955	31.307	39.755	31.167	26.472	38.564
0.57113	15.975	0	0	0	0	0	0	0	10.595	19.537	21.199	34.223	60.26	78.34	98.542	122.78	126.28	171.94	201.19	225.82	229.51	261.04	272.6	281.49	298.06	306.4	325.06	362.8	399.95	472.29	507.07	570.48	667.37	748.44	848.25	933.26	1036.7	1158.1	1268.2	1373.1	1536.5	1584.1	1696	1792.9	1840.8	1977.6	2025.7	2058.4	2179.8
20.991	7.952	0	4.1159	0	0	0	0	0	0	0	0	0	0	0	0	0	0	0	0	0	0	0	0	0	0	0	0	0	0	0	0	0	0	0	0	0	0	0	0	0	0	0	0	0	0	0	0	0	0
0	0	0.71142	0.65731	0	1.8242	7.9499	9.6996	18.673	22.488	58.689	70.073	86.504	113.05	141.8	166.82	202.46	245.57	303.02	354.84	393.07	413.49	468.51	508.32	531.43	570.47	615.53	641.26	660.16	670.83	699.2	690.09	726.32	750.08	747.98	739.83	730.49	724.42	756.78	760.77	772.31	750.24	755.34	771.38	775.13	775.39	799.14	785.74	770.81	792.55
0	6.1025	0	0	0	2.6599	3.1814	6.9939	0	0.83951	0	0	2.4413	1.8481	0	4.6412	5.7924	1.5472	0.36606	1.196	0	0	0.68911	0	0	0	0	0	1.1309	0	0	0	0	0	0	0	0	0	0	0	0	0	0	0	0	0	0	0	0	0
0	3.9145	0	0	0	0	7.9791	9.5711	1.2723	0	0	0	0	4.1197	8.9919	9.76	9.8047	0	1.5255	4.5284	10.616	2.2227	15.467	11.983	11.224	0	0	0	0	0	0	0	0.29855	0	0	0	0	2.6798	0	0.72287	5.1335	8.773	8.1839	7.9739	15.245	12.789	22.015	17.024	15.496	27.737
5.2711	5.972	0	8.6646	0	0	0	0	0	0	0	0	0	0	0	0	0	0	0	0	0	0	0	0	0	0	0	0	0	3.6808	3.229	9.4462	11.519	8.0587	11.659	13.925	19.978	25.821	24.921	29.396	24.339	24.463	28.256	27.277	31.133	38.048	31.277	35.779	36.586	39.138
8.1158	1.9143	0	0.0033882	0	0	0	0	0	0	0	0	0	0	0	0	0	0	0	0	0	0	0	0	0	0	0	0	0	0	0	7.0939	17.536	34.199	42.526	59.024	64.346	85.298	78.235	87.208	100.85	106.59	104.86	114.53	119.09	128.88	145.22	136.3	137.65	133.13
0	0	0	6.3941	2.932	0.56519	11.563	9.2001	14.458	12.469	21.098	15.491	11.9	13.493	11.219	7.7536	6.3561	6.189	10.417	12.799	7.1444	10.394	12.569	28.686	46.652	91.056	125.03	157.77	227.35	276.39	345.41	381.97	445.15	510.57	541.72	608.97	612.92	648.77	703.24	767.25	812.47	816.27	867.22	887.06	920.23	924.21	951.12	961.09	980.26	994.3
0	8.8586	0	6.0576	0	0	0	1.3898	0	0	0	0	0	1.7072	6.0716	4.7782	11.024	10.349	23.865	15.215	30.498	27.683	34.591	49.117	50.071	73.594	66.708	70.046	4.6693	17.524	20.118	26.698	54.046	57.514	79.888	104.72	141.16	140.15	214.61	225.12	236.5	258.99	277.23	340.65	326.43	419.57	408.99	424.73	495.61	532.06
30.124	0	0	0	0	0	0	0	0	0	0	0	0	0	0	0	0	0	0	0	0	0	0	0	0	0	0	0	0	0	0	0	0	0	0	0	0	2.7163	4.1324	18.042	24.195	40.11	57.6	65.978	92.073	99.626	103.6	131.71	138.14	160.63
3.6973	0	0	0.40058	2.9847	0	0	6.2794	0	1.0473	0	1.321	0	1.0656	0	0	0	1.5979	3.5618	10.388	3.3588	9.2946	16.234	10.861	5.9954	8.5374	9.6593	10.384	16.875	11.027	14.089	6.9083	17.013	11.638	14.658	10.526	10.018	19.468	9.0294	10.93	3.4155	1.6121	0	0	0	1.0137	0	1.1599	0	0
2.4803	6.5226	0	0	2.5031	0	0	0	0	0	0	0	0	0	0	0	0	0	0	0	0	0	0	0	0	0	0	0	0	0	0	0	0	0	0	0	0	0	0	0	0	0	0	0	0	0	0	0	0	0
0	0	0	2.7119	4.325	7.1434	11.929	12.089	31.87	40.094	53.169	55.02	59.929	65.233	60.595	62.47	71.683	85.068	90.931	88.781	98.863	102.15	118.46	125.13	141.8	158.78	189	203.86	234.11	259.06	288	311.44	354.69	352.97	380.29	401.06	404.26	423.22	449.45	463.18	470.23	452.94	486.27	493.67	497.84	513.55	530.04	523.64	523.58	526.01
0	0	1.645	6.3033	2.1656	0	4.9924	1.4831	4.7059	0	0.99392	0	1.98	14.247	12.732	13.771	20.41	15.765	20.104	19.735	20.141	25.132	36.554	37.41	35.707	41.64	52.136	54.291	57.106	60.249	61.044	84.257	88.156	105.54	119.63	129.61	153.16	158.71	155.24	162.1	178.1	194	204.76	212.78	222.46	221.95	245.77	252.01	260.76	269.42
12.258	0	2.2807	4.4512	0	0	0	0	0	0	0	0	2.7608	1.5716	17.074	21.439	48.445	67.168	92.235	81.122	98.974	154.16	173.71	184.72	171.48	200.94	207.43	223.89	246.19	243.67	246	251.07	273.78	288.37	287.04	265.71	274.7	270.2	297.6	295.36	294.87	294.03	274.57	283.78	280.65	273.59	288.64	271.69	279.07	276.66
0	0	1.0993	3.2886	5.0399	0	0	5.6921	0	10.899	0	11.334	16.74	18.79	18.036	10.948	16.425	12.61	27.719	36.342	29.723	35.168	39.378	43.788	41.948	25.327	38.454	34.054	46.519	44.349	32.223	32.944	26.624	37.004	36.742	31.117	41.328	47.417	43.284	60.441	49.832	62.272	84.81	111.41	122.81	131.43	140.14	153.08	153.18	171.97
1.325	8.2568	0	0.6449	2.4254	0	0	0	0	0	0	0	0	0	0	0	0	0	0	0	0	0	21.351	28.328	35.487	52.232	61.829	87.735	99.851	121.52	117.94	133.86	135.1	143.13	150.35	156.44	153.11	126.42	177.43	175.59	179.24	152.77	193.06	204.3	207.72	221.03	229.82	218.22	214.04	221.58
24.947	2.2309	0	0	0	0	0	5.9133	0	4.2745	0	1.8104	0	1.9346	0	0	0	0	0	0	0	0	0	0	0	0	0	0	0	0	0	0	1.0121	0	1.4903	9.7327	2.7153	0	0	0	0	0	3.3707	2.1615	3.5689	2.6836	0	5.0659	6.6982	0
9.7054	9.7989	1.5899	0	0	0	0	0	0	0	0	0	0	0	0	0	0	0	0	0	0	0	0	0	0	0	0	0	0	0	0	0	0	0	0	3.4106	6.9975	23.001	8.5866	19.986	20.669	35.078	38.499	46.383	50.053	60.842	79.426	89.47	81.738	95.608
2.534	7.6757	0	0.36082	0.35285	0	0	0	0	0	0	0	0	0	0	0	0	0	0	0	0	0	0	0	0	0	0	0	0	0	0	0	0	0	0	0	0	0	0	0	0	0	0	0	0	0	0	0	0	0
0	0	0	14.273	2.093	5.9429	0	0	0	0	0	0	0	0	13.182	11.357	17.186	18.34	28.477	34.937	43.257	50.999	63.469	61.122	64.144	65.837	70.988	77.655	92.368	96.544	104.57	114.36	120.99	133.78	134.52	121.71	107.32	108.35	114.38	124.49	130.94	108.47	111.18	109.98	122.79	111.83	124.49	119.27	116.27	114.33
32.198	4.3288	0	0	0	0	0	0.55575	0	0	0	0	0	0	0	0	0	0	0	0	0	0	0	0	0	0	0	0	0	0	0	0	0	0	0	0	0	0	0	0	0	0	0	0	0	0	0	0	0	0
0	0	0	3.8081	1.499	0	7.2733	11.802	7.3821	9.3467	16.099	8.703	0	0	0	0	0	0	0	0	0	0	0	0	0	0	0	0	0	0	0	0	0	0	0	0	0	0	0	0	0	0	0	0	0	0	0	0	0	0
8.1891	0.051352	0	8.6557	0.41518	0	0	0.48151	18.363	24.225	14.792	14.374	21.928	35.715	48.506	39.424	51.576	44.098	81.776	82.69	93.454	103.63	118.87	117.31	141.51	142.53	165.49	168.63	186.24	206.01	199.76	222.07	236.66	250.77	271.39	282.88	342.78	406.88	466.97	516.9	575.14	627.98	704.84	770.31	843.81	861.75	875.09	883.99	901.53	963.04
11.296	0	0	0	0	1.5396	0	0	0	0	0	0	0	0	0	0	0	0	0	0	0	0	0	0	0	0	0	0	0	0	0	0	0	0	0	0	0	0.064916	0	0	0	0	0	0	0	1.6212	0	1.6231	0	0
1.4302	3.3106	0	0	3.0642	0.60383	0	0	0	0	0	0	0	0	0	0	0	0	0	0	0	3.6298	17.132	42.101	59.024	102.42	128.66	199.67	243.4	283.17	334.12	384.07	429.52	493.81	538.77	575.36	591.26	629.5	646.3	692.29	695.99	721.48	762.54	751.97	752.3	788.63	803.12	787.18	800.04	794.62
15.906	0	0	3.8069	0	0.79259	0	5.4419	4.1462	12.876	2.3467	14.604	9.5438	12.4	11.229	5.3091	23.138	16.429	46.152	76.551	103.18	141.86	188.33	216.72	257.02	253.28	317.65	334.74	361.47	387.58	405.07	438.42	465.54	468.06	506.45	512.97	518.19	538.87	535.62	550.75	525.31	535.08	549.69	546.93	538.41	527.11	523.37	527.49	526.54	511.76
10.22	6.7086	1.5642	2.493	0	0	0	0	0	0	0	0	0	0	4.1289	0	0	0	0	0	0	0	0	0	0	0	0	0	0	0	0	0	0	0	0	0	0	0	0	0	0	0	0	0	0	0	0	0	0	0
0.38143	0	0	1.7544	3.4629	0	4.0608	5.5394	12.281	8.7031	12.924	25.169	21.1	50.043	74.705	88.016	122.13	143.15	175.95	212.38	251.95	269.71	298.88	330.78	358.77	416.48	447.62	468.93	511.61	538.61	556.8	578.83	614.38	611.68	626.04	649.68	643.87	628.16	649.28	670.08	668.08	697.49	701.51	704.78	698.59	705.12	707.82	701.46	691.25	711.89
0	6.0389	1.0252	3.8867	0	0	0	0	2.4122	0	0	0	0	0	8.638	1.9733	11.212	9.8554	16.048	22.314	21.58	30.45	35.307	45.74	51.772	48.199	55.456	54.188	61.749	67.363	67.036	74.11	72.895	76.35	82.659	82.261	79.765	81.734	85.035	95.816	78.083	92.997	91.132	96.067	102.64	93.943	97.199	96.927	104	112.74
8.6989	6.7252	0	1.5158	3.2518	0	0	0	0	0	0	0	0	0	0	0	0	0	0	0	0	0	0	0	0	0	0	0	0	0	0	0	0	0	0	0	0	0	0	0	0	0	0	0	0	0	0	0	0	0
0.505	10.478	0	0	0	0	0	9.2814	0.47467	5.0401	0	0	0	1.1025	0.59019	0	11.378	3.0536	13.742	11.425	15.026	18.783	21.755	20.887	21.652	17.887	21.982	31.662	23.326	23.768	22.304	28.015	32.667	34.276	41.629	49.202	44.298	46.573	61.616	56.271	80.936	73.364	81.31	87.282	92.225	100.39	97.794	108.63	129.6	119.89
1.4614	8.7443	0	3.8531	0	0	0	0	0	0	0	0	1.6701	0	0.5975	0	0	0	0	0	0	1.2086	0	0	0	0	0	0	5.3979	0.37812	0	0	0	1.8053	0	0	0	0	0	0	0	0	0	0	0	0	0	0	0	0
0	0	0	5.1324	4.6269	0	9.6502	7.5357	9.7548	1.7461	16.788	7.9114	1.3596	2.0491	0	0	0	0	6.3743	15.935	33.622	64.296	84.602	116.62	172.35	231.17	256.37	307.23	389.25	417.1	506.51	527.53	602.66	641.12	712.75	781.07	818.28	902.92	992.24	1054.3	1076.3	1111.5	1238.3	1256.2	1270.4	1338.2	1335.3	1351.8	1394.9	1454.2
0	0	0	7.1871	1.2049	0	5.2861	2.9739	0.59926	0.74148	0	0	2.435	8.5628	11.868	10.356	19.187	27.664	42.519	65.922	89.331	112.13	145.79	190.98	241.55	282.01	323.54	365.81	413.87	463.86	501.93	560.6	590.7	626.15	693.19	715.48	718.22	741.48	762.87	813.74	803.78	834.81	829.91	855.19	864.01	878.24	884.63	884.81	896.96	887.4
4.0278	11.29	1.9721	6.7457	0	0	0	0	0	0	0	0	0	0	3.9008	0	0	0	0	0	0	0	0	0	0	0	0	0	0	0	0	0	0	0	0	0	0	0	0	0	0	0	0	0	0	0	0	0	0	0
2.2319	0	10.427	6.5122	0	0.85538	0	7.9486	0	2.0923	0	0	0	4.1884	0	1.8433	0	0	0	1.637	0	3.4126	0	0	0	0	0	0	0	0	0	10.844	8.4382	17.454	16.761	9.6994	7.9701	18.845	10.24	15.966	19.41	13.003	5.1255	8.9617	12.752	11.018	9.58	14.706	13.568	5.1563
0	0	0	1.3286	1.4691	3.6423	5.7455	5.1628	5.8127	0.7942	8.3582	16.38	11.888	30.069	51.314	81.119	116.1	140.71	187.47	211.12	253.77	284.71	303.96	324.42	330.01	376.47	384.21	391.07	389.04	387.7	397.56	418.65	402.89	410.04	431.8	417.26	439.37	438.4	439.01	428.05	462	438.13	447.18	460.87	474.23	455.55	445.8	450.21	446.39	456.97
34.659	6.0734	0	0	0	0	0	0	0	0	0	0	0	0	0	0	0	0	0	0	0	0	0	0	0	0	0	0	0	0	0	0	0	0	0	0	0	0	0	0	0	0	0	0	0	0	0	0	0	0
7.598	7.2846	0	0	0	0.54951	0	0	0	5.5321	0	0	0	0	0	0	0	0	1.9239	22.066	25.268	27.341	43.416	63.103	82.15	99.546	109.26	141.42	142.93	158.56	160.51	182.49	180.03	167.59	182.83	197.41	180.39	193.37	193.44	194.09	201.19	199.66	199.63	193.71	187.65	205.43	204.58	210.34	199.91	193.39
7.7982	5.7453	0	0.73675	0	0	0	0	0	0	0	0	0	0.30309	3.9496	1.7842	8.1897	14.609	29.604	71.237	119.01	167.74	250.13	303.81	398.25	447.58	526.87	602.36	694.59	788.5	855.89	915.23	962.6	1016.8	1044.5	1103.6	1155.6	1159.7	1161.3	1183.1	1199.4	1220.6	1260.4	1289.1	1340.2	1297	1377.3	1318.2	1340.6	1315.2
18.322	4.9894	0	0	0	1.2326	0	0	0	0	0	0	0	0	0	0	0	0	0	0	0	0	0	0	0	0	9.5276	9.3567	7.9614	11.235	11.194	20.619	28.807	28.088	39.382	48.593	52.796	62.905	52.26	51.848	64.846	70.503	80.991	86.217	108.71	120.32	153.35	166.36	173.27	199.22
0	1.3418	0	0	0	7.3621	4.7809	0	0	0	0	0	0	0	0	0	0	0	0	0	0	0	0	0	0	0	0	0	0	0	0	0	0	0	0	0	0	0	0	0	0	0	0	0	0	0	0	0	0	0
0	0	0	2.7697	0.18654	0	8.3054	0	3.8115	6.0603	10.006	12.071	8.474	16.21	10.624	17.58	8.9504	16.076	15.523	16.934	12.423	15.383	7.609	12.205	4.5247	16.715	22.979	31.832	41.705	45.294	40.75	41.652	50.1	53.586	72.695	89.087	73.854	75.312	68.397	61.435	61.379	64.696	74.65	69.212	75.815	68.724	65.096	62.909	59.285	64.181
4.1762	0	0	2.4249	0	0	0	0	0	0	0	0	0	0	0	0	0	0	0	1.0531	3.7979	1.0704	0.14719	5.3564	0	0	4.6055	6.322	5.3911	3.0097	0	8.878	15.005	28.478	24.941	37.211	47.249	47.758	39.739	34.39	33.888	51.435	80.063	54.021	44.279	53.564	49.958	42.261	54.726	56.418
7.1618	10.473	0	9.8693	0	0	0	0	0	0	0	0	0	0	0	0	0	0	0	0	0	0	0	0	0	0	0	0	0	0	0	0	0	0	0	0	0	0	0	0	0	0	0	0	0	0	0	0	0	0
2.3579	0.28819	0	7.0315	0	0	3.4239	0	0	0	0	0	0	0	0	0	0.2006	0	0	0	0	0	0	0	0	0	0	0	0	0	0	0	0	0	0	0	0	0	0	0	2.1189	2.7232	9.4176	12.417	20.557	11.596	19.789	15.823	21.38	25.784
3.7979	3.6996	0	0.63808	0	2.0063	2.1541	0	0	0	0	0	0	0	0	0	0	0	0	0	0	0	0	0	0	0	0	0	0	0	0	0	0	0	0	0	0	0	0	0	0	0	0	0	0	0	0	2.4016	8.7758	0
7.8108	1.5911	0	0	1.0216	1.1447	0	0	0	0	0	0	0	0	0	0	0	0	0	0	0	0	3.4478	7.5944	0	0	0	0	0	0	0.64598	0.90189	0	5.0311	3.4711	5.2874	7.1587	10.925	11.319	14.865	27.087	16.811	20.397	18.735	26.084	43.452	29.952	29.474	31.343	34.944
0	1.6424	0.28635	0	0	2.4779	0	0.99813	0	0	0	0	0	0	0	0	0	0	0	0	0	0	0	0	0	0	0	0	0	0	0	0.8445	2.1951	3.5735	4.9435	13.047	0	9.0486	8.3033	8.0643	10.304	12.299	18.998	28.297	27.358	27.017	30.351	20.704	26.07	17.495
42.47	11.989	1.0127	1.7151	0	0	0	0	0	0	0	0	0	0	0	0	0	0	0	0	0	0	0	0	0	0	0	0	0	0	0	0	0	0	0	8.5995	24.442	27.627	25.154	37.354	39.511	35.167	53.74	46.802	57.686	77.451	99.962	76.31	78.585	76.323
0	13.427	2.1071	6.7286	0	0	0	6.5595	0	0.86488	0	0	0	0	0	0	0	0	0	0	0	0	0	0	0	0	2.272	22.695	30.468	55.596	99.72	125.59	169.08	214.08	238.52	299.25	330.79	369.57	395.8	429.67	460.81	518.73	509.73	526.78	533.14	566.66	592.84	597.8	635.57	611.5
7.0669	8.4197	2.4314	5.4491	0	0	0	0	0	0	0	0	0	0	0	0	0	0	0	0	0	0	0	0	0	0	0	4.9883	5.7878	8.6845	2.4963	13.425	24.511	40.628	33.302	30.68	24.163	36.83	44.583	47.779	56.023	49.737	54.101	48.352	57.894	57.795	74.554	70.128	66.457	65.591
8.2439	5.3956	0	3.5998	0	0	0	0	0	0	0	0	0	0	0	0	0	0	0	0	0	0	0	0	0	0	0	0	0	0	0	0	0	0	0	0	0	0	0	0	0	0	0	0	0	0	0	0	0	0
0.10565	0	1.5851	4.7285	0	1.8751	0	0	3.3675	0	0	0.14122	0	5.3683	11.185	7.887	10.39	2.0433	2.2931	0	6.8932	4.3699	12.775	10.584	12.964	10.69	16.896	16.669	14.529	8.5358	11.198	13.195	13.107	16.709	18.686	10.739	13.255	13.413	18.851	14.017	10.639	22.951	22.857	19.969	21.546	15.543	10.53	8.891	21.841	22.531
0.64254	0	9.0228	0	2.7538	0	0	6.7274	8.413	6.7089	11.302	19.665	27.839	26.556	34.574	20.503	24.391	26.651	31.177	36.992	38.764	37.361	39.658	39.013	41.41	26.429	36.94	39.099	40.725	44.499	41.255	39.408	48.74	50.784	57.097	53.75	56.347	55.74	59.981	70.396	81.242	119.75	140.94	156.24	168.04	166.04	177.06	186.33	191.34	193.66
0	0.021818	0	0.0068808	0	5.6109	2.8872	0	0	0	0	0	0.16383	0	0	12.604	8.5975	0.15955	5.1529	1.1708	3.6257	9.0687	5.7702	14.789	9.114	3.8196	0	5.4481	4.7847	8.1407	0.64464	7.8268	3.6431	0	0	0	0	0	0	0	0	0	0	0	0	0	0	0	0	0
0	0	0	2.6143	0	4.379	20.911	14.79	32.739	20.961	20.951	22.712	25.293	37.954	69.168	74.441	115.69	129.96	176.29	200.74	212.75	278.39	290.44	332.53	408.43	448.51	495.2	387.1	399.7	455.6	489.17	491.42	463.25	624.29	481.31	570.21	539.41	552.86	513.21	538.74	537.13	519.51	578.06	581.56	577.59	585.81	582.91	615.7	609.53	613.24
0	3.1909	0	0	5.4311	4.2609	0.52687	1.4782	0.49693	0	0	0	0	0	2.6377	4.2538	8.1136	5.5116	30.961	62.879	65.183	59.956	67.959	86.179	84.962	133.72	116.36	111.96	117.22	121.29	151.64	134.93	135.14	128.79	128.97	143.55	147.19	146.98	158.8	154.44	156.81	162.95	148.9	154.56	149.32	171.06	152.71	147.83	168.53	147.6
22.974	8.1191	0	0	0	0	0	0	0	0	0	0	0	0	0	0	0	0	0	0	0	0	0	0	0	2.5743	12.514	3.0103	14.393	12.907	19.758	29.536	21.542	27.089	38.046	43.962	44.506	57.944	50.575	47.727	53.894	53.047	61.676	51.886	64.974	70.77	66.725	52.634	55.7	52.994
5.4166	4.111	0	2.9459	0	0	0	0	0	0	0	0	0	0	0	0	0	0	0	0	0	0	0	0	0	0	0	0	0	0	0	0	0	0	0	0.97251	4.6205	25.456	37.689	61.381	97.24	149.42	193.2	227.28	271.84	312.32	350.84	391.55	416.97	463.92
4.5249	4.1896	0	5.0907	0	0	0	0	0	0	0	0	0	0	0	0	0	0	0	0	0	0	0	0	0	0	0	0	0	0	0	4.7033	6.1773	21.659	30.193	33.078	35.586	51.488	59.072	47.996	65.231	61.4	73.713	70.792	74.079	72.42	76.469	72.727	78.919	78.453
0	9.5171	4.4971	6.074	0	0	0	0	0	0	0	0	0	0	0	0	0	0	0	0	0	0	0	3.2364	0	0	0	0	1.8916	5.2665	0	0	2.4781	7.1707	4.6067	0	0	0	0	0	0	0	0	0	0	0	0	0	0	0
2.3054	0	0	2.9588	0	0	0.71576	0	0	0	0	1.7193	4.0529	0	8.1124	0	0	0	0	0	0	4.0891	0	0	0	0	0	0	0	0	0	0	0	0	0	0	0	0	0	0	0	0	0	0	0	0	0	0	0	0
4.8913	4.2153	0	6.7053	0	0	0	0	0	0	0	0	0	0	0	0	0	0	0	12.801	32.775	59.46	87.917	92.42	134.33	159.1	176.57	195.63	237.15	249.5	249.87	283.93	326.29	314.17	334.59	344.94	343.15	372.67	366.44	361.61	353.85	381.43	372.97	371.15	373.17	357.55	363.13	366.38	387.27	392.36
9.4593	12.364	0.035163	0	0	0	0	0	0	0	0	0	0	0	0	0	0	0	21.94	33.887	70.665	86.024	118.41	137.71	171.47	200.73	217.47	250.09	250.25	266.23	295.39	297.45	298.78	323.86	321.25	306.3	317.68	328.69	337.04	333.92	327.37	336.97	364.21	361.16	349.37	360.99	348.76	339.68	372.76	351.37
8.1261	3.9766	6.7553	8.7626	0	0	0	0	0	0	0	0	4.7403	7.7542	11.113	0	0.89514	0	0.81414	1.9468	0.83149	2.904	0	9.3672	19.999	0	8.9978	5.8323	18.291	17.094	10.656	0	2.9251	13.953	15.025	9.4153	0	8.6555	8.2909	6.3382	9.2259	0	11.738	20.177	16.133	14.404	10.908	19.556	23.41	19.505
20.131	0	0	7.0712	0	0	0	3.5548	0	0	0	0	0	1.8583	0	0	0	0	0	0	0	0	0	0	0	0	0	0	0	0	0	0	0	0	2.4093	0	0	0	0	0	0	5.8595	6.8047	9.5814	7.5405	11.191	13.227	10.182	12.418	5.4565
31.224	17.12	2.4916	0	0	0	0	0	0	0	0	0	0	0	0	0	0	0	0	0	0	0	0	0	0	0	0	0	1.0029	42.1	95.783	110.3	206.67	242.49	304.62	398.62	411.28	453.44	488.21	538.37	560	611.64	675.02	713.65	731.83	774.71	810.32	835.34	849.63	842.65
1.1221	11.941	4.6497	2.2434	0	0	0	0	0	0	0	0	0	0	0	0	0	0	0	0	0	0	0	14.832	40.88	63.783	95.545	141.25	180.66	233.76	303.33	399.37	489.66	584.67	700.47	803.75	892.87	1002.6	1160.2	1244.9	1362.4	1473.3	1557.5	1605	1657	1777.1	1783.9	1804	1882.7	1899.1
0	9.8299	0	2.1109	0	1.2987	2.9296	0	0	8.8023	15.291	15.48	45.246	88.513	107.55	135.35	161.58	233.1	235.68	274.04	315	341.71	373.72	415.41	418.01	456.11	480.76	503.64	504.78	529.21	558.51	575.84	595.7	593.22	600.93	594.78	606.2	608.94	605.9	602.64	598.2	616.61	613.58	617.67	614.51	552.92	533.02	517.67	500.27	481.95
0	9.4228	5.7336	0	0	4.5945	12.111	9.1762	0	10.394	0.35673	8.9481	19.458	20.251	6.8327	14.327	14.737	13.141	0	0	0	0	0	5.3699	0	0	0	1.6509	6.0065	5.5764	13.735	16.985	0	61.315	55.603	69.769	32.146	104.51	66.919	77.758	84.7	105.08	81.03	90.071	105.59	117.73	117.51	107.53	100.95	107.2
27.14	11.437	0	0	0	0	0	0	22.419	43.818	68.52	89.22	112.71	133.85	168.62	202	192.48	229.17	244.42	239.29	317.23	276.61	291.75	310.15	308.11	293.96	306.19	327.61	323.92	346.23	348.03	345.06	367.94	350.91	357.91	378.91	365.78	400.06	415.07	461.38	519.25	577.55	633.9	692.32	737.66	814.25	868.3	888.19	956.66	1004.2
15.942	12.938	2.0425	2.8048	0	0	0	0	0	0	0	0	0	0	0	0	0	0	0	0	0	0	0	0	0	0	0	0	0	0	0	0	0	0	0	0	0	0	0	0	0	0	0	0	0	0	0	0	0	0
2.6882	0	0	1.4348	12.376	0	0	0	0	0	0	0	0	0	0	0	0	0	0	0	0	0	0	0	0	2.7186	0	0	0	0	0	0	0	0	0	0	0	0	0	0	0	0	0	0	0	0	0	0	0	0
0	0	8.7209	8.7029	2.8381	2.0419	0	0	0.60066	1.0529	0	0	12.27	9.8037	6.7498	0	4.0397	0	4.2703	5.9127	10.314	4.7061	2.1078	12.842	1.3419	0	1.8854	1.8496	6.5032	4.2173	2.6152	0	2.6918	6.7485	13.609	1.3103	1.5303	6.7624	2.5246	10.268	0.7562	8.6057	7.7924	20.052	14.533	10.815	14.414	16.555	20.278	18.721
9.7486	5.9982	12.505	0	0	0	0	0	0	0	0	0	0	0	0	0	0	0	0	0	0	0	0	0	0	0	0	0	0	0	0	0	0	0	0	0	0	0	0	0	0	0	0	0	0	0	0	0	0	0
25.1	0.11395	0	0.16203	0	0	0	0.091292	0	0	0	0	0	0	0	0	0	0	0	0	0	0	0	0	0	0	0	0	0	0	0	0	0	0	0	0	0	0	0	0	0	0	0	0	0	0	0	0	0	0
0	6.2865	0.024416	0	0	0	2.1132	0	0	0	0	0	0	0	0	0	0	0	0	0	0	0	0	0	0	0	0	0	0	0	0	2.356	8.3665	20.378	38.358	52.562	49.725	70.586	80.31	84.664	97.759	113.96	120.71	131.18	132.82	149.19	155.43	155.71	168.28	181.35
5.5382	9.0748	0	0	0	0	0	0.97949	4.6436	11.278	16.885	13.359	30.56	35.595	37.418	43.995	49.517	60.882	68.353	80.518	72.984	86.087	96.242	92.203	87.901	94.42	86.69	84.177	79.428	83.523	86.512	96.539	100.25	90.727	91.632	84.886	92.314	90.974	88.306	82	94.727	86.789	77.447	83.382	81.125	84.542	83.7	79.538	77.785	75.791
19.251	8.0397	0	0	0	0	0	0	0	0	0	0	0	0	0	0	0	0	0	0	0	0	0	0	0	0	0	0	0	3.6282	0	15.254	27.294	41.204	56.125	49.63	56.302	60.349	61.361	66.745	72.15	64.402	67.421	64.866	65.446	57.62	68.59	70.151	85.722	80.571
0	10.452	1.2892	2.995	0	4.0039	0	0	0	0	0	0	0	0	0	0	0	0	0	0	0	0	0	0	0	0	0	0	0	0	0	0	0	0	0	0	2.9709	6.2356	26.744	24.759	34.423	39.421	46.566	65.998	65.153	80.214	89.541	91.231	124.13	115.75
5.9514	3.4289	2.1529	0	0	0	0	0.46663	0	0	0	0	0	0	0	0	0	0	0	0	0	0	0	0	0	0	0	0	0	0	0	0	0	0	0	0	0	2.6477	3.5595	0.63672	3.0915	1.5233	10.905	16.834	17.793	19.858	20.098	7.1073	8.3314	11.316
13.05	4.2068	0	0	0	0	0	0	0	0	0	0	0	0	0	0	0	0	0	0	0	0	0	0	0	0	0	0	0	0	0	0	0	0	0	0	0	0	0	0	0	0	0	0	0	0	0	0	0	0
6.2931	0.35317	7.9134	0	0	0	0	0	0	0	0	0	0	0	0	0	0	0	0	0	0	0	0	0	0	0	0	0	0	0	0	0	0	0	0	0	0	0	0	0	0	0	0	0	0	0	0	0	4.5141	10.199
0	0.40485	0	2.7016	4.7028	0	4.9567	5.0856	18.086	20.698	35.847	19.805	27.752	47.828	47.193	58.115	62.045	74.379	84.67	88.267	100.29	105.87	113.83	118.4	123.3	128.68	129.69	145.86	155.01	157.44	166.02	168.83	168.59	175.45	173.78	185.58	185.3	174.8	189.74	187.03	191.08	195.24	204.53	202.56	204.2	200.42	206.48	206.3	201.26	218.19
4.2505	12.394	3.5522	6.6972	0	0	0	0	0	0	0	0	0	0	0	0	0	0	0	0	0	0	0	0	0	0	0	0	0	0	0	0	0	0	0	0	0	0	0	0	0	0	0	0	0	0	0	0	0	0
29.948	16.18	0	0	0	0	0	0	0	0	0	0	0	0	0	0	0	0	0	0	0	0	0	0	0	0	0	0	0	0	0	0	8.7073	34.654	63.232	89.844	134.78	194.53	237.47	298.52	367.35	443.55	482.37	541.61	581.47	633.72	661.62	718.5	749.48	774.79
27.931	3.6862	0	0	0	0	0	0	0	0	0	0	0	0	0	0	0	0	0	0	0	0	0	0	0	0	0	0	0	0	0	0	0	0	0	0	0	0	0	0	0	0	0	0	0	0	0	0	0	0
9.6931	2.3852	0	0	0	0.041012	0	0	6.1054	3.8037	0	10.343	10.495	17.498	40.938	34.329	42.594	44.278	54.786	50.6	46.164	51.226	56.224	51.107	50.531	45.767	51.097	38.385	61.76	66.266	71.941	95.536	114.54	135.97	145.62	164.43	196.27	216.17	215.69	232.23	245.57	263.61	270.68	275.82	285.62	296.3	295.49	308.86	282.69	309.85
5.2303	0	0	0.64132	6.6781	0	7.6847	18.158	14.814	21.409	43.326	29.196	48.508	51.865	45.33	36.466	47.666	41.339	50.117	60.061	57.676	57.306	63.484	75.089	78.659	70.776	82.883	91.531	82.462	113.24	96.66	90.103	103.29	114.17	121.95	111.71	118.17	120.41	120.89	118.27	112.78	110.45	116.21	122.69	129.19	134.44	136.89	126.3	135.49	133.58
4.0273	5.2496	0.59887	5.5857	0	0	0	0	0	0	0	0	0	0	0	0	0	0	0	0	0	0	0	0	0	0	0	0	0	0	0	0	0	0.91861	0	0	0	0	0	0	0	0	0	0	0	0	0	0	0.12376	0
5.878	0.01398	2.105	0	0	0	2.4496	0	20.345	22.257	26.05	0	1.1596	11.376	33.883	24.34	24.428	26.489	25.42	35.735	41.959	28.857	32.07	9.4826	27.195	19.543	28.382	36.268	27.245	26.67	25.537	35.086	30.74	27.645	45.175	58.869	67.69	75.054	89.997	97.421	112.3	137.04	154.19	163.35	173.34	187.5	184.05	191.31	203.56	200.08
4.4406	13.327	0	0	0	0	1.6669	4.7123	0	0	0	0	0	0	0	0	0	0	0	0	0	0	0	0	0	0	0	0	0	0	0	0	0	0	0	0	0	0	0	0	1.1161	10.167	7.2742	9.2057	18.808	17.44	16.455	12.167	21.047	14.831
17.108	5.4337	0	0	0	0	0	4.6892	25.662	45.801	79.915	132.53	193.28	264	320.43	408.42	464.64	559.41	637.28	665.55	691.25	708.44	787.83	828.61	819.38	843.28	888.18	921.47	872.17	870.24	935.93	835.96	818.89	814.15	837.52	1033.8	828.59	846.44	827.35	850.13	837.38	827.01	835.59	818.33	832.21	842.37	803.44	820.35	793.6	822.34
0	0	5.083	1.7051	0.88059	2.4533	0	0	0	0	0	0	0	0	5.1004	0	0	0	0	0.063305	0	0	0	0	0	0	0	0	0	0	0	0	0	0	0	0	0	0	0	0	0	0	0	0	0	0	0	0	0	0
0	0	0	5.5618	7.4535	2.996	13.61	20.433	18.051	15.379	26.201	19.471	15.59	19.86	16.355	20.334	22.185	22.138	36.432	32.618	38.75	42.156	48.138	57.385	58.967	65.371	68.939	66.147	85.147	79.854	96.348	93.912	96.731	115.01	103.69	121.1	135.68	149.12	199.97	241.48	304.38	348.75	415.64	482.81	528.93	586.67	649.91	693.93	777.64	805.58
15.071	0	0.49575	2.8244	0	0	0	0	0	0	0	0	0	0	0	0	0	0	0	0	0	0	0	0	0	0	0	0	0	0	0	0	0	0	0	0	0	0	0	0	0	0	0	0	0	0	0	0	0	0
6.0405	2.5923	0	3.4324	0	0	0	0	0	0	0.96508	0.92662	5.6614	13.156	24.706	13.639	27.947	12.838	16.396	30.752	28.928	34.078	38.542	31.303	36.537	32.587	38.384	26.692	34.856	46.718	44.915	48.066	47.538	44.8	56.277	54.883	53.207	62.462	61.236	61.405	67.97	70.108	71.082	80.079	79.018	70.624	61.653	62.654	66.337	78.492
4.613	9.8224	4.3259	0	11.09	0	0	0.82764	0	5.778	0	6.3483	23.117	30.279	26.968	20.21	34.523	30.681	44.089	73.512	69.665	71.288	75.509	90.518	83.007	70.856	81.062	90.397	86.225	107.74	81.819	90.082	102.66	109.28	116.51	86.778	103.99	98.854	96.384	100.61	93.641	100.03	114.52	109.98	106.26	98.75	99.098	101.89	104.69	94.293
0.87609	8.5508	0	4.1562	0	0	0	2.081	0	0	2.2165	0	4.4655	0.66998	6.2815	0.13739	0	0	4.1748	0	2.7681	0	1.8712	0	0	10.133	1.2772	8.787	0	0.56474	2.7668	3.1451	14.576	14.276	20.437	14.901	31.775	21.008	47.366	32.653	44.441	49.841	67.848	83.268	87.756	121.13	123	118	257.19	250.84
0	0	0	15.089	15.085	0	0	10.237	16.427	10.676	1.0473	9.0914	0	6.7845	15.763	7.7083	1.0327	0	0	0	0	0	0	0	0	0	14.871	20.435	42.655	59.522	91.944	110.88	139.84	169.91	190.23	195.46	235.46	264.62	281.48	301.29	316.79	357.63	343.31	355.58	362.54	375.98	365.08	356.4	401.37	402.47
21.672	4.2606	0	0	0	0	0	0	0	0	0	0	0	0	0	0	0	0	0	0	0	0	0	0	0	0	0	15.13	54.741	128.11	220.16	329.29	458.11	575.76	694.43	848.81	979.4	1126.9	1236.3	1350.5	1462.8	1519.2	1635.3	1614.4	1753.4	1832.8	1906	1955.4	2048.9	2058.3
0	0	1.5618	14.674	0	7.4252	0	0	0	0	0	0	2.3412	0	1.3976	0	1.8437	0	5.3477	12.244	22.64	36.595	44.668	68.231	79.681	87.11	107.64	113.39	141.07	165.63	181.24	173.15	210.88	200.5	233.41	245.03	206.56	220.26	227.46	235.86	235.82	227.43	214.56	220.92	221.81	217.4	231.02	226	178.22	163.82
27.306	5.7066	0	1.0197	0	0	0	0	4.9784	39.913	74.918	119.14	155.09	193.09	234.69	308.38	354.03	412.82	453.31	529.01	585.29	616.37	672.97	725.48	797.93	828.36	853.24	918.39	909.82	1047.7	1066.6	946.91	972.7	984.16	1055.7	1184.5	1040.2	1097.2	1114.5	1085.5	1150.3	1087	1121.6	1083.6	1123	1142	1174.2	1181.2	1177.9	1111.9
11.432	4.2956	0	1.5721	0	0	0	0	0	0	0	0	0	0	0	0	0	0	0	0	0	0	0	0	0	0	0	0	0	0	0	0	0	0	0	0	0	0	0	30.438	91.359	183.66	307.41	459.35	606	765.28	907.71	1116.3	1298.4	1435.2
6.3934	1.8193	0	2.9676	0	0	0	0	0	0	0	0	0	0	0	0	0	0	0	0	0	0	0	0	0	0	0	0	0	0	0	0	0	0	0	0	0	0	0	0	0	0	0	0	0	0	0	0	0	0
1.3717	1.6825	6.7909	0	2.5219	0	0	0	0	0.13031	0	0	0	0	1.2402	0	0	0	0	3.8048	6.0031	10.63	3.426	5.6571	3.9958	4.7184	0	12.822	4.4605	0	2.161	4.5919	5.9349	4.1615	14.134	4.7388	5.1236	0	7.3175	7.689	8.8519	6.7151	17.433	13.385	7.4526	8.5221	1.3419	3.8398	2.3304	1.0028
0	0	0	4.2836	0	1.8784	10.044	12.301	18.556	27.353	36.513	43.089	47.58	56.469	62.533	69.132	80.558	92.429	103.97	109.22	114.16	135.17	138.56	137.55	135.28	125.24	133.89	138.75	155.5	147.99	168.02	154.54	159.7	160.77	170.43	166.48	157.85	154.88	169.74	163.73	173.77	174.69	170.6	181.02	170.98	161.72	178.85	166.3	171.82	174.81
14.259	0.88718	1.3162	6.942	0	0	0	0	0	0	0	0	0	0	0	0	6.1195	0	4.1941	8.6077	15.656	15.463	29.534	29.605	42.445	48.908	41.973	38.303	42.159	44.546	42.713	43.508	49.578	50.909	51.798	50.753	48.989	63.333	51.577	55.995	49.401	63.189	66.533	74.335	66.503	55.039	55.699	53.616	61.578	68.044
7.5402	6.6836	0	0	8.6639	0	0	7.2844	8.5197	15.566	0	13.189	19.563	13.341	25.382	0	0	3.2111	11.282	15.738	9.4028	2.5211	16.266	16.726	15.886	3.1897	5.1961	10.646	12.732	15.536	10.026	12.828	14.697	18.045	26.51	16.234	22.315	32.843	37.998	59.607	75.355	107.64	134.8	177	201.05	224.04	259.96	297	344.82	356.1
0	0	0	6.1633	0.76222	0	7.9971	4.5353	11.106	5.452	9.4283	9.1262	5.7177	1.9305	0	0	0	0	0	0	0	0	0	0	0	0	0	0	0	0	0	0	0	0	0	0	0	0	0	0	0	0	0	0	0	0	0	0	0	0
31.065	0	0	0	0	0	0	4.2471	0	0	0	0	0	0	0	0	0	0	0	0	0	0	0	0	0	0	0	0	0	0	0	0	0	0	0	0	0	0	0	0	0	0	0	0	0	0	0	0	0	0
7.1789	5.903	0	5.2774	0	0	0	0	0	0	0	0	0	0	0	0	0	0	0	0	0	0	0	0	0	0	0	0	0	0	0	0	0	0	0	0	0	0	0	0	0	0	4.2897	0	9.5407	0	0.90515	0.10827	7.8924	13.961
29.004	0.35041	0	0.34398	0	0	0	0	0	0	0	0	0	0	0	0	0	6.9605	3.5264	16.255	3.0561	18.908	17.344	22.368	23.195	16.412	22.932	24.479	28.712	23.288	21.993	21.941	34.428	33.643	40.134	47.431	42.464	41.52	25.283	40.573	28.677	37.656	47.59	44.621	49.609	40.963	39.503	35.784	27.843	33.965
0	16.215	0	0	0	0	0	0.10691	0	0	0	0	0	0	0	0	0	0	0	0	0	0	0	0	0	12.671	36.316	72.672	106.65	145.41	179	229.27	300.17	347.07	375.24	421.19	483	514.33	563.26	591.3	638.5	664.37	656.02	699.23	725.36	739.37	772.17	778.12	789.72	777.9
8.1968	5.8402	0	0.21916	0	0.93195	0	2.1873	0	0	0	0	0	0	0	0	0	0	0	0	0	0	0	0	0	0	0	0	0	0	0	0.97181	0	0	0	0	0	0	0	0	0	0	0	0	0	0	0	0	0	0
38.106	0	0.46817	0	0	0	0	0	0	0.38357	0	0	0	0	0	0	0	0	0	0	0	0	0	6.2628	0	0	0	0	0	0	0	0	7.1789	19.779	27.811	30.868	42.74	44.058	51.041	58.951	59.962	62.853	75.293	74.984	69.471	77.491	81.464	75.821	92.277	93.34
0	1.7435	0.61124	1.367	4.3489	0	0	10.631	2.1454	5.2948	5.4607	9.4899	18.968	18.527	18.135	7.7082	18.122	15.094	24.239	37.847	48.781	61.026	61.663	71.752	71.221	69.577	85.084	86.406	104.5	105.33	108.74	109.37	109.43	118.49	134.5	123.61	148.01	161.98	148.32	159.46	153.64	165.22	165.97	180.38	185.76	171.76	171.62	168.45	180.4	171.43
13.089	6.928	0.81404	0	0	0	0	0	0	5.5586	0.70488	5.0979	5.7734	9.5159	20.691	26.448	29.158	29.774	43.541	36.31	48.866	47.833	64.492	56.163	69.679	72.577	78.864	74.321	85.891	78.771	85.937	87.106	95.885	105.94	111.3	106.96	105.49	94.949	104.88	90.218	103.91	109.88	110.39	99.958	110.56	125.8	122.93	124.23	137.61	125.87
19.438	5.919	3.2661	0	0	0	0	0	2.2766	0	0	2.544	1.2312	3.7566	1.8106	9.1098	23.1	28.253	26.167	33.468	19.035	33.784	40.584	32.838	38.194	34.61	32.969	34.476	35.228	28.357	36.473	37.281	40.946	38.268	47.018	45.43	44.783	39.026	45.44	40.674	45.543	48.953	46.306	45.28	46.201	44.359	50.882	45.447	46.293	47.419
0	0	0	5.3704	9.2737	6.9455	24.648	22.565	24.701	22.392	44.136	43.75	44.025	49.996	49.145	48.093	55.792	51.085	71.199	61.525	60.257	68.802	68.063	67.632	60.095	77.029	78.324	73.192	79.053	90.644	95.836	86.715	86.571	78.113	87.027	93.188	97.976	100.48	119.78	112.81	115.61	127.18	143.2	143.05	144.42	138.3	162.18	163.66	145.38	138.67
6.3757	6.3005	4.2817	5.1333	0.1772	0	0	0	0	3.0254	0	0	0	10.944	13.22	14.083	2.7708	0	0	0	0	0	0	0	0	0	0	0	0	0	0	0	0	0	0	0	0	0	0	0	0	0	0	0	0	0	0	0	0	0
0	0	0	33.455	60.674	128.28	172.68	207.31	206.78	228.24	250.35	254.64	221.89	227.2	214.73	230.72	215.86	222.32	200.34	244.93	230.18	284.34	330.43	352.24	381.33	498.86	518.03	610.71	747.17	725.69	842.59	922.15	1041.2	1059.2	1138	1185.1	1172.4	1284.7	1304.1	1279.9	1282.1	1338.6	1335.8	1306.3	1334.6	1351	1382.5	1321.7	1364.7	1320.1
0.27166	1.9192	4.9568	0	0	0	0.87506	0	0	0	0	0	0	0	0	0	0	0	0	0	0	0	0	0	0	0	0	0	5.3723	6.6559	34.071	42.141	88.394	138.45	198.81	266.28	352.73	452.65	531.14	639.56	709.68	824.61	921.44	1004.2	1099.9	1138.6	1202.7	1249.8	1285.2	1317.9
4.1993	0	0	5.9689	0	0.28783	0	0.4728	0	0	0	0	0	0	0	0	0	0	0	0	0	0	0	0	0	0	0	0	0	0	0	0	0	0	0	0	0	0	0	0	0	0	0	0	0	0	0	0	0	0
5.8494	0	0.27216	0	0	1.5856	1.2391	1.7812	4.1004	11.63	18.283	31.571	40.519	51.235	78.739	94.558	118.02	126.97	148.69	192.07	197.87	191.81	225.24	227.22	241.5	240.02	256.51	263.1	260.85	268.2	286.62	291.46	290.4	291.52	289.31	286.07	287.09	293.21	274.69	316.34	302.36	327.26	325.94	334.64	349.63	332.31	324.1	329.45	317.56	327.78
0	0	3.0304	0.26521	2.449	0	8.1289	14.191	9.3511	17.165	16.436	22.207	22.519	10.562	22.458	12.53	24.235	18.093	13.062	28.499	18.826	19.073	14.094	11.559	10.109	10.494	1.2813	7.1888	0	0	0	0	0	0	0	0	0	0	0	0	0	0	0	0	0	0	0	0	0	0
5.0635	2.1428	3.8024	0	2.1764	0	0	0	1.5585	0	0	0.47494	2.916	1.4076	6.9156	0	1.6393	3.1858	3.9764	7.5175	1.9287	8.9993	4.2272	9.7122	10.785	8.5521	2.8668	15.269	4.8881	9.572	1.6014	8.3893	5.3898	4.58	15.352	10.806	22.575	15.197	14.542	14.516	13.17	22.101	20.117	13.946	10.26	6.5261	13.25	8.7509	9.4765	6.8846
29.942	0	0	0	0	0.55704	0	2.0773	2.098	0.70006	0	0.38366	0	0	0	0	0	0	0	0	0	0	0	0	0	0	0	0	0	0	0	0	0	0	9.9153	12.153	13.989	7.3239	0	9.3756	9.197	20.067	19.206	27.802	34.476	20.947	28.444	38.987	46.08	45.278
6.5776	1.0446	0	0	0	3.4516	0	0.13171	0	0	0	0	0	0	0	0	0	0	0	0.56372	0	0	8.3605	8.0303	4.4582	9.343	14.552	25.938	26.557	32.501	41.748	55.488	48.809	50.071	49.571	51.593	57.47	66.864	68.182	65.794	65.054	67.189	66.722	65.467	66.164	76.263	73.359	76.53	70.387	72.514
1.7533	2.5826	2.2324	7.6029	0	0	0	3.3035	0	11.907	4.6396	7.9936	13.079	29.226	18.819	0	14.089	18.859	15.132	30.247	23.252	20.354	26.964	42.685	22.711	28.763	34.961	41.888	39.317	48.664	37.249	49.572	35.14	41.087	55.673	24.29	47.181	37.892	47.667	44.811	37.98	40.098	45.384	57.103	63.36	55.9	60.061	55.735	59.21	61.586
5.9005	0	0	6.3335	0	0	0	0	0	0	0	0	0	0	0	0	0	0	0	0	0	0	0	0	0	0	0	0	0	0	0	0	0	0	0	0	0	0	0	0	0	0	0	0	0	0	0	0	0	0
0.80864	1.3558	0	0	0.40139	2.9864	0	4.7432	0	0	0	0	0	0	0	0	0	0	0	0	0	0	0	0	0	0	0	0	0	0	0	0	0	0	0	0	0	0	0	0	0	0	0	0	0	0	0	0	0	0
6.6935	8.9462	0	0	0	0	0	0	0	0	0	0	0	0	0	0	0	0	3.0285	3.3488	7.4418	7.1334	15.349	9.33	18.415	20.332	10.687	16.063	22.382	26.368	33.186	38.684	48.09	44.957	39.776	44.277	40.565	41.749	49.323	30.221	39.312	36.668	40.341	38.516	46.224	49.856	45.618	35.43	36.59	36.446
24.255	1.4403	0	0	2.0918	0	0	0	0	0	0	0	0	0	0	0	0	0	0	0	0	0	0	0	0	0	0	0	0	0	0	0	0	0	0	0	0	0	0	0	0	0	0	0	0	0	0	0	8.6691	20.408
8.4104	0.14066	0	4.153	0	0	0	0	0	0	0	0	0	0	0	0	7.4806	0.30427	13.877	40.605	56.227	81.063	98.253	126.34	153.56	160.02	185.7	199.37	220.47	233.45	250.78	262.41	291.26	306.48	316.77	316.75	319.08	337.54	336.02	346.02	342.53	365.4	349.39	379.79	380.93	348.6	348.2	357.58	355.7	356.06
9.1306	0	0	0.70733	0	1.4379	0	0	0	0	0	0	0	3.3041	0	0	0	0	3.1336	0	0	1.682	7.8557	3.0514	0	0	0	1.8143	2.1367	3.4376	5.7939	10.432	9.3941	4.2755	7.8639	4.2326	7.5639	12.618	14.955	16.048	7.6996	7.8121	12.697	11.784	5.3933	20.962	10.373	10.756	12.898	3.3843
0	0	0	4.7759	1.1432	0	7.7216	3.7869	12.73	13.873	10.292	13.93	10.336	7.6177	6.36	16.381	10.856	14.441	15.363	21.657	19.577	23.8	24.741	27.203	29.413	28.574	39.537	46.792	53.994	59.407	69.515	66.242	72.14	73.161	86.593	93.263	131.76	148.8	207.01	241.51	298.12	346.21	454.16	468.05	551.06	540.78	561.18	587.71	622.82	632.79
0	2.2347	0	2.3966	1.2219	0	0.35342	2.4563	0	0	3.3069	0	9.468	14.466	21.716	30.755	47.331	59.855	61.146	91.215	100.22	99.206	104.82	116.56	139.29	148.86	118.81	137.82	132.7	122.44	148.7	159.4	193.15	192.98	198.14	189.29	172.22	206.99	201.49	191.95	188.96	202.94	206.15	219.31	236.69	236.88	228.35	213.13	230.24	214.99
12.971	8.4548	0	0.5925	0	0	0	0	0	0	0	0	0	0	0	0	0	0	0	0	0	0	0	0	0	0	1.9164	5.611	0	5.2015	0	0	0	0	0	0	0	1.3836	0	0	0	0	0	0	0	0	0	0	0	0
0.84765	0	0	1.6895	4.3486	5.8923	0	0	1.9529	0	1.1558	0	0	0	10.926	3.9542	0	2.3836	0.27626	9.038	8.1502	0.46592	0	2.8932	0	0	0	0	0	0	0	0	0	0	0	0	0.42519	0	0	0	0	0	4.7866	0	0	0	0	0	0	0
6.5073	0	0	1.8829	2.8891	1.369	0	2.653	1.4541	2.5942	0	0	0	10.089	33.141	57.05	58.565	64.525	61.165	114.16	118.5	112.73	136.25	169.09	154.05	151.93	150.57	151.43	155.7	170.55	178.85	168.04	164.9	169.88	165.82	186.1	169.57	163.38	152.6	160.61	173.27	167.98	169.86	166.99	159.36	187.61	178.77	189.6	181.45	187.13
8.3878	0.34619	2.8527	0	0.11059	0	0	1.7073	0	0	0	0	6.3917	7.8592	6.0734	0	0	0	0	5.9136	1.1841	8.2455	4.4793	8.157	0.24936	0	0	0	0	0	0	0	0	0	0	0	0.9436	0	0	0	0	0	0	4.8941	0	2.5537	4.4733	8.8002	15.561	15.066
1.4176	12.458	0.11243	4.4924	0	0	0	0	0	0	0	0	0	0	0	0	0	0	0	0	0	0	0	0	0	7.6998	14.823	38.783	34.993	51.932	87.511	88.201	123.35	145.54	155.7	168.93	193	200.35	202.38	229.65	284.59	288.98	185.34	279.48	274.34	190.95	203.53	187.68	319.16	324.2
18.879	14.475	0	0	0	0	0	0	0	0	0	0	0	0	0	5.1058	19.923	37.129	36.135	62.487	79.528	87.447	97.626	134.5	121.13	149.76	147.12	157.91	146.97	184.06	189.12	204.79	147.32	156.99	155.13	185.12	181.11	204.6	197.21	202.73	212.59	214.53	237.5	238.34	261.32	277.21	303.74	303.85	309.56	316.95
0	0	0	4.2108	0	2.7489	8.7674	7.203	8.3692	12.214	17.741	10.732	13.563	17.444	24.162	31.322	16.248	12.42	24.173	25.021	34.344	24.173	27.809	24.153	47.783	36.647	32.509	35.907	45.29	43.16	56.344	62.149	52.874	57.602	55.339	65.951	57.942	54.557	62.014	56.344	59.481	46.069	61.342	59.087	58.449	48.286	52.95	48.878	57.936	65.091
5.0376	14.817	0	0	0	0.75199	0	2.1679	0	0	0	0	0	2.2064	2.122	2.1224	0	0	0	0	0	0	0	0	0	0	0	0	0	29.865	7.035	7.6754	13.744	7.5569	13.125	8.4817	12.6	8.1182	18.708	16.877	19.775	16.981	33.489	33.776	39.49	60.924	70.735	51.442	66.13	49.968
6.4059	11.882	0	0.63673	0	0	0	0	0	0	0	0	0	0	0	0	0	0	0	0	0	0	0	0	0	0	0	0	0	4.3412	0	0	0	0	0	0	0	2.9644	0	0	0	0	0	1.1969	0	0.79923	5.038	0	0	0
0	0	0	6.547	0	5.1292	3.4008	3.2937	11.236	0	5.1045	0.40661	0	0	0	0	0	0	0	0	0	0	0	0	0	0	0	0	0	0	0	0	0	0	0	0	0	0	0	0	0	0	0	0	0	0	0	0	0	18.887
5.5965	14.964	0.022469	3.0566	0	0	0	0	0	0	0	0	0	0	0	0	0	0	0	0	0	0	0	0	0	0	0	0	0	0	0	0	0	0	0	0	0	0	0	0	0	0	0	0	0	0	0	0	0	0
2.0156	2.0625	0	2.6299	0	0	0.50025	2.3863	3.541	4.6011	4.0683	21.261	17.186	18.445	33.396	26.766	23.784	29.34	48.858	51.868	51.937	60.673	66.452	84.275	65.895	93.809	99.381	121.22	126.77	148.34	155.49	161.48	196.71	213.56	216.45	225.87	258.67	255.63	305.07	306.18	345.33	371.21	429.07	451.75	502.29	533.77	568.06	590.87	625.28	641.46
4.362	10.016	0	15.506	0	0	0	0	0	0	0	0	0	0	0	0	0	0	0	0	0	0	0	0	0	0	0	0	0	0	0	0	0	0	0	0	0	0	0	0	0	0	0	0	0	0	0	0	0	0
17.256	20.863	15.696	0	0	0	0	0	0	0	0	0	0	0	0	0	0	0	0	0	0	0	0	0	0	0	0	0	0	0	0	0	0	0	0	0	0	0	0	0	0	0	0	0	0	0	0	0	0	0
0	0	0.46331	0	0	6.6777	8.1444	0	5.8804	4.9251	8.5641	10.837	13.073	11.777	11.391	17.351	14.948	19.763	21.672	11.738	17.514	17.413	23.96	12.652	24.759	18.139	14.127	17.476	23.08	30.504	32.299	37.156	41.464	46.668	40.681	48.409	46.557	60.128	63.029	77.225	71.597	78.186	88.604	87.56	97.751	95.983	89.113	85.605	95.537	105.16
0	6.7801	0	3.1604	0.42827	0	0	0	0	0	0	0	0	0	6.6129	6.5663	18.82	16.874	16.09	19.32	24.484	17.573	21.855	27.578	23.755	35.819	23.081	33.349	33.622	29.96	34.903	41.731	45.611	42.474	45.7	49.288	40.998	46.646	47.457	39.841	48.888	53.636	51.263	60.481	66.006	62.232	58.825	52.708	58.617	51.798
9.6405	0	2.3829	0	0	3.8525	0	7.7247	0	0	0	0	0	0	0	0	0	0	0	0	0	0	0	0	0	0	0	0	0	0	0	0	0	0	0	0	0	0	0	0	0	0	0	0	0	0	0	0	0	0
0	4.5616	0.39739	0	0	2.6968	3.3462	0	0	0.53636	0.71943	5.2552	12.932	13.439	28.492	42.54	58.915	84.124	100.88	129.81	161.41	172.96	198.77	214.41	242.51	269.26	285	295.38	321.35	318.12	333.13	336.9	364.56	358.63	374.5	385.09	406.06	431.89	442.33	446.05	458.7	484.4	501.1	529.91	564.76	560.02	570.51	572.65	573.59	573.36
1.477	12.396	0	0	0	0	0	0	10.247	7.9585	5.1002	0	0	3.9071	4.4779	3.6309	0	0	6.8272	0	0	0	0	0	0.047377	0	0	5.201	0	1.0647	2.7865	1.7666	0.89894	4.7829	4.1964	8.1453	6.0711	1.061	13.585	13.232	8.6253	9.4681	5.0488	6.0416	6.6973	13.584	14.627	3.0647	23.641	6.6064
0	0	0	0	0	2.18	23.092	27.957	39.467	32.458	45.098	39.359	50.103	59.348	48.905	56.539	64.203	77.15	108.16	126.2	118.29	159.57	169.97	197.36	206.3	239.9	244.79	256.28	307.61	301.43	302.37	307.09	317.21	325.26	324.55	309.28	335.73	355.78	366.65	367.29	363.31	377.29	383.19	382.6	385.31	390.99	390.32	404.85	408.95	420.5
24.236	8.1482	0.86124	0	0	0	0	0	0	0	0	0	0	0	0	0	0	0	0	0	0	0	0	0	1.3779	19.458	35.139	2.0253	16.813	47.044	45.856	72.852	66.437	58.069	60.814	49.956	48.992	50.913	36.392	32.706	24.065	19.516	22.849	16.578	11.958	12.863	33.208	23.359	4.8388	4.7176
0	0	0	2.049	1.3132	0.71994	6.948	7.5625	7.6633	4.2769	0	0	7.981	13.997	21.148	16.792	23.785	11.747	11.541	21.865	25.448	14.766	34.878	28.895	39.772	28.329	20.799	25.414	37.12	45.288	47.165	48.564	54.109	54.969	59.06	55.267	66.585	71.702	75.855	81.387	77.708	72.732	66.985	67.163	69.012	46.895	63.351	62.33	59.429	65.579
13.749	4.2092	0.16888	0.90459	0	0	0	0.57372	0	0	0	0	0	0	0	0	0	0	0	0	0	0	0	0.49251	6.4181	0	14.97	12.538	15.77	16.168	12.897	24.346	30.335	28.406	33.367	41.671	36.163	51.765	40.552	26.276	24.993	27.031	35.876	17.347	26.029	34.587	35.478	45.832	40.587	41.767
23.779	9.4272	0	0	0	0	0	0	0	0	0	0	0	0	0	0	0	0	0	0	0	0	0	0	10.181	40.845	55.377	83.266	110.6	142.2	174.34	180.2	197.52	217.75	248.01	266.91	270.32	304.38	328.45	343.99	367.05	350.4	363.15	373.08	395.06	396.44	391.53	404.76	395.48	422.63
20.075	1.6111	0	0	0.97067	0.53171	1.8086	2.1849	0	4.3272	0	3.0363	0	0	0	5.2316	6.7483	11.831	14.486	8.3048	15.265	24.103	28.22	30.781	41.947	59.448	49.895	67.06	71.892	91.606	99.518	111.91	115.43	124.4	126.44	140.33	143.75	177.81	165.28	181.99	189.65	201.32	214.76	204.77	233.34	241.82	234.91	234.32	252.81	256.45
0.31775	0	0	0	1.4191	8.6164	0	0	0.21091	4.727	4.5908	0	5.8305	4.7068	11.441	12.754	11.073	10.904	11.459	14.347	20.413	21.183	27.903	31.323	24.472	9.8445	15.391	19.793	20.851	22.456	24.171	32.539	31.199	32.836	33.011	26.762	25.123	28.579	53.59	52.89	63.516	74.502	74.325	85.299	95.537	75.911	45.818	43.63	54.758	71.266
0	0	0	10.579	0	0.23564	12.409	0	15.417	2.1233	19.098	8.7903	10.268	6.8047	10.136	6.3362	0	0	0	0	5.9991	0	11.152	3.3801	0	8.8781	0	0	10.013	5.0288	17.815	2.0194	5.7897	0	0	0	0	0	0	0	0	0	0	0	0	0	0	0	0	0
0.84876	0	5.2929	0	0.81288	0.9935	0	0	0	0	0	0	0	0	6.8132	0.91682	4.5381	6.6108	10.139	30.944	17.922	27.288	34.679	40.686	43.036	38.376	49.309	57.982	61.734	64.643	72.641	46.446	63.62	71.721	77.356	69.514	85.639	67.837	63.868	63.209	69.04	72.472	75.734	72.395	64.962	66.009	60.094	62.326	67.569	71.154
0	2.6334	0	0	1.2955	3.1584	4.2877	0	0	0	0	0	0	0	0	0	0	0	0	0	0	0	2.6726	3.0724	0	10.663	12.772	14.559	26.645	35.333	27.784	51.334	51.474	54.158	61.903	69.267	74.924	84.509	86.17	77.953	95.515	94.54	119.66	121.12	120.08	125.3	129.91	128.36	140.05	135.15
14.266	9.586	0	8.9411	0	0	0	0	0	0	0	0	0	0	0	0	0	0	0	0	0	0	0	0	0	0	0	0	0	0	0	0	0	0	0	0	0	0	0	0	0	0	0	0	0	0	0	0	0	0
10.329	5.1643	0	0	0	0.68512	0	0	0	0	0	0	0	0	0	0	0	0	0	1.6432	0	0	2.0138	10.019	2.0946	2.0401	0	0	10.29	6.7807	7.5441	13.117	5.6745	14.769	14.857	20.354	24.728	40.301	37.145	44.682	50.006	44.354	64.755	71.37	76.354	97.537	94.943	101.24	92.984	104.05
7.4448	12.06	2.1417	7.4459	0	0	0	0	0	0	0	0	0	0	0	0	0	0	0	0	0	0	0	0	0	0	1.2768	21.737	42.564	61.12	74.28	90.729	121.47	142.42	164.75	173.75	174.6	176.75	203.37	214.84	227.58	241.48	264.79	277.68	270.72	269.44	279.73	270.93	276.35	284.16
2.3682	12.642	0.60638	6.3474	0.16768	0	0	0	2.9386	0	0	0	0	0	0	0	0	0	0	0	0	0	0	0	0	0	0	5.7103	0	2.3354	0.28958	0	2.236	0	0	0	0	0	0	0	0	0	0	0	0	4.9074	17.652	6.1384	17.821	14.029
0.13794	0	5.7211	0	0	0	0	4.0582	6.2532	9.4814	14.552	16.431	23.024	24.796	38.469	38.236	52.812	41.586	44.188	64.607	54.282	61.013	62.954	66.659	64.514	63.697	60.884	67.159	62.382	60.44	64.643	61.95	61.325	62.545	80.208	59.097	68.23	72.846	63.243	60.35	75.335	71.175	89.607	72.109	85.137	86.114	92.109	92.463	99.377	110.32
14.167	5.1247	0	7.4641	0	0	0	0	0	0	0	0	0	0	0	0	0	0	0	0	0	0	0	0	0	0	0	0	8.7099	16.409	33.036	49.079	69.578	96.054	96.846	112.67	137.66	145.99	169.87	173.29	195.42	190.21	201.34	205.45	211.93	199.19	212.09	211.47	230.29	216.92
31.742	0.91975	0	0	0	1.5487	0	11.52	0	0	0	5.3776	0	0	0	0	0	0	0	0	0	0	0	0	0	0	0	0	0	0	0	0	0	0	0	0	0	0	0	0	0	0	0	0	0	0	0	0	0	0
1.9481	0.10781	0	0	0	4.6406	6.5898	0	0	0	0	0	0	0	0	0	0	0	0	0	0	0	0	0	0	0	0	0	0	0	0	0	0	0	0	0	0	0	4.7202	19.021	56.525	91.543	139.62	203.38	253.76	305.69	378.99	442.68	491.68	562.45
13.358	11.358	0.42985	4.7928	0	0	0	0	0	0	0	0	0	0	0	0	0	0	0	0	0	0	0	0	0	0	0	0	0	0	0	0	0	0	0	0	0	0	0	0	0	0	0	0	0	0	0	0	0	0
0.31286	0	0	2.0617	0	4.1455	7.6945	0	0	2.9112	0	10.007	6.8898	39.873	75.449	133.61	187.62	275.82	369.66	444	545.77	650.13	729.65	797.28	873.5	957.99	1022.9	1032.2	1123.3	1153.2	1291.9	1316.1	1348	1367.1	1447.8	1399.4	1488.3	1541.6	1529.9	1514.2	1565.6	1532.9	1555.2	1580.2	1571.3	1582.2	1588.7	1564.3	1550.2	1577.1
0	0	0	8.1748	14.357	2.4699	5.1229	14.751	16.538	18.798	44.219	30.139	36.677	28.274	41.165	43.394	55.423	64.532	82.963	75.581	113.47	111.02	134.81	137.21	136.83	158.57	167.45	176.82	193.26	216.17	222.58	245.97	256.93	280.93	288.48	312.99	326.23	353.56	395.88	378.88	406.31	415.71	430.43	475.08	518.58	519.29	552.63	582	572.59	601.74
0	0	0	0.96023	5.3196	5.4861	5.2104	8.1015	14.384	8.2965	21.803	10.237	7.8656	12.728	5.2612	6.7279	13.052	11.548	8.3699	11.764	12.626	13.033	23.863	24.81	32.688	51.884	77.858	90.515	120.25	153.88	155.84	187.36	206.22	240.2	248.63	264.37	272.58	298.47	303.72	298.55	329.24	325.96	350.73	336.59	341.61	341.03	354.49	340.8	377.02	371.32
3.7791	1.3857	1.4071	0	0	3.4119	0	0	0	0	0	0	0	0	0	0	0	0	0	0	0	0	0	0	0	0	0	0	0	0	0	0	0	0	0	0	0	0	0	0	0	0	0	0	0	0	0	0	0	0
0	6.9514	1.8037	0.94567	5.4107	0	0	4.7452	0	0	0	0.4861	4.3655	4.5081	16.254	0	15.639	8.7451	11.94	25.836	25.242	33.375	29.817	36.194	42.889	32.855	59.342	54.072	61.119	82.253	70.65	62.364	68.852	80.391	104.88	126.17	150.6	173.58	200.16	246.91	255.95	310.1	340.18	372.9	390.89	408.73	447.35	459.37	491.04	521.8
0	14.131	1.0642	3.2696	0	1.0015	0	1.4241	15.016	27.562	41.137	55.091	77.502	101.21	127.4	177.34	203.67	217.86	263.19	273.06	292.96	324.06	361.87	364.54	376.24	454.87	437.69	454.1	461.07	490.99	518.11	494.01	508.94	516.7	594.58	588.7	580.25	599.98	615.92	637.3	648.42	660.3	669.42	687.94	679.81	699.6	725.94	739.32	738.38	758.33
26.04	4.5961	0	0	0	0	0	1.3	0	4.1537	0	0	0	0	0	0	0	0	0	0	0	0	0	0	0	0	0	0	0	0	0	0	0	0	0	0	0	0	0	0	0	0	0	0	0	0	0	0	0	0
9.7883	0.88597	0	1.256	0	0.63811	0	0.69044	0	0	0	0	0	0	0	0	0	0	0	0	0	0	8.2729	11.657	2.3754	8.0973	7.4518	15.181	15.429	27.739	36.079	37.985	30.282	36.725	37.252	49.949	42.042	45.579	50.093	44.81	57.306	55.254	54.77	57.442	48.455	63.533	54.864	63.117	58.286	55.584
0	8.1351	1.4775	0.31746	2.6921	0	0	0	0	0	0	0	0	0	0	0	0	0	0	0	0	0	0	0	0	0	0	0	0	0	0	0	0	0	0	6.6204	31.303	51.481	111.32	187.16	290.57	389.52	504.65	625.34	781.22	867	982.29	1104.2	1248.2	1342
0	0	0	2.2552	0.90454	0	6.5965	9.8676	0	9.5603	2.6307	0.022907	0.67549	5.1433	16.142	11.968	4.7803	13.407	7.527	8.0579	10.2	5.3429	25.722	24.703	40.255	47.762	60.672	81.72	93.44	121.05	144.73	175.6	179.46	237.11	219.41	216.31	234.87	265.99	255.91	268.93	272.09	291.75	286.65	283.42	305.08	282.81	298.13	290.7	282.34	285.96
0	0	0	12.268	13.331	0	2.8953	0	4.8055	0	0	0	1.0169	8.4461	11.035	0	4.1106	0	0	0	4.9338	0	4.141	1.6105	2.6795	2.6703	0	0	6.2916	15.088	15.289	16.706	15.583	18.778	21.688	18.994	25.871	38.613	37.127	35.755	38.481	43.425	41.408	36.307	49.972	44.76	36.213	35.673	31.472	33.209
4.2508	1.7291	0	0	7.3224	0	1.5417	0.50982	13.056	1.3766	0	2.5265	7.7402	8.4668	7.0253	0	0	0	2.6669	2.0274	0	2.5517	0	0	0	0	0	0	10.3	8.4729	0	0	0	0	0	0	0	0	0	0	0	0	0	0	0	0	0	0	0	0
39.705	0	1.3869	0	0	0	0	0	0	0	0	0	0	0	0	0	0	0	0	0	0	0	0	0	0	0	0	0	0	0	0	0	0	0	0	0	0	0	0	0	0	0	0	0	0.54097	0.58665	0	1.0034	4.6931	4.0414
0	0	0	0	0	3.3888	19.259	37.17	38.027	34.935	53.181	66.316	89.668	67.188	76.645	95.752	88.511	86.54	89.004	79.726	87.562	87.378	86.837	85.537	99.643	124.47	160.8	173.65	211.5	250.19	284.01	367.94	406.97	469.43	518.56	555.82	615.21	678.35	706.29	758.92	766.01	844.04	888.12	887.74	943.21	969.85	990.57	974.36	981.68	1002.1
0.35818	1.6862	10.627	3.5631	0	0	0	0	0	0	0	0	0	0	0	0	0	0	0	4.8831	7.6873	17.631	15.14	31.637	34.655	20.218	35.363	40.039	51.313	59.245	36.02	49.927	66.618	77.369	73.4	51.369	83.098	74.195	100.49	102.38	113.81	113.87	126.47	146.18	140.81	150.9	145.33	146.74	160.74	148.98
12.388	0	0	6.4298	0	0	0	0	0	0	0	0	0	0	0	0	0	0	0	0	0	0	0	0	0	0	0	0	0	0	0	0	0	0	0	0	0	0	0	0	0	0	0	0	0	0	0	0	0	0
0	0.35387	0	5.7341	6.2985	0	8.9275	9.6948	9.4975	10.878	20.272	16.452	15.394	18.684	12.41	7.2254	17.261	17.096	20.86	19.695	27.152	37.64	39.264	49.509	64.76	80.922	89.652	120.98	135.34	148.15	184.61	194.15	219.88	246.04	265.23	289.66	301.07	303.41	343.63	345.54	358.23	363.59	384.19	400.76	386.04	400.43	402.72	410.4	411.62	423.15
0	7.5046	0	2.2556	0	0	0	0	0	0	0.33371	0	0	1.3064	0.291	0	0	0	0	0	0	0	0	0	0	0.049342	7.0554	20.312	13.456	20.499	30.271	33.216	49.946	50.237	55.752	56.859	68.058	69.144	85.552	77.208	76.446	80.587	86.942	92.258	89.978	99.948	85.693	84.37	97.882	88.404
7.4436	19.481	2.7815	3.922	0	0	0	0	0	0	0	0	0	0	0	0	0	0	0	0	0	0	6.8368	28.902	44.104	73.002	97.44	130.26	134.12	194.36	239.6	281.68	335.7	407.76	466.99	600.6	645.7	733.57	885.37	1000.4	1110.5	1209.2	1359	1442.3	1545.1	1658.7	1820.8	1883.9	1982.8	2020.2
0	11.516	4.5796	0	0	0	9.9774	14.772	6.7298	14.29	17.102	2.1027	29.474	18.15	36.721	28.004	40.688	48.184	57.695	59.522	56.011	63.032	62.267	63.872	71.576	49.074	37.537	38.897	51.885	41.672	43.472	50.553	53.464	55.973	58.307	57.526	46.241	57.226	51.647	51.559	48.139	36.515	52.101	58.049	56.245	54.452	58.559	46.137	50.351	36.258
1.5403	3.4911	6.3612	3.0148	0	0	0	0	0	0	0	0	0	0	0	0	0	0	0	0	0	0	0	0	0	0	0	0	0	0	0	0	0	0	0	0	0	0	0	0	0	0	0	0	0	0	0	0	0	0
0	0	0	0	8.5275	3.6696	7.561	7.2264	12.239	13.288	6.6238	0	4.1109	0	1.1611	1.2411	11.444	8.0472	15.4	17.374	15.399	7.1853	18.345	24.291	18.14	16.144	2.2121	15.966	21.06	18.485	16.342	24.983	23.536	21.56	26.964	14.314	26.501	36.45	32.556	27.049	26.551	26.423	27.383	28.935	27.113	39.13	33.27	42.555	30.22	26.869
4.625	1.3083	8.5681	0	5.4541	0	0	1.7289	0	2.5003	0	0	3.6541	3.0874	8.5231	0	0	0	0	0.53988	0	0.011794	0	0	0	0	0	0	0	0	0	0	0	0	0	0	0	0	0	0	0	0	0	0	0	0	0	0	0	0
37.265	3.7444	0	0	0	0	0	0	0	0	0	0	0	0	0	0	0	0	0	0	0	0	0	0	0	0	0	0	0	0	0	0	0	0	0	0	0	0	0	0	0	0	0	0	0	0	0	0	0	0
1.581	4.334	3.4911	2.7819	1.2197	0	0	3.49	0	4.5196	0.53508	0	7.0966	2.9962	9.0018	0	1.1791	0	4.9909	8.6083	10.572	19.541	19.054	18.862	24.408	7.6532	23.806	26.384	23.831	39.905	30.671	40.479	44.107	42.176	46.085	44.998	47.802	50.436	49.406	66.572	42.818	59.902	66.786	62.281	68.452	45.105	50.288	49.376	47.704	56.817
18.502	0	0	0.18146	0	1.0049	0	0	0	0	0	0	0	0	0	0	0	0	0	0	0	0	0	0	0	0	0	10.803	16.559	33.871	37.812	37.42	63.757	64.333	84.555	88.538	103.9	97.376	84.93	102.87	113.9	115.36	162.39	156.34	174.12	193.17	194.5	200.57	223.54	221.28
2.3289	0.9979	6.284	0	0	0	0.48881	0	0.75163	0	2.1424	2.4782	0	0	1.6779	0	0	0	0	0	0	0	0	0	0	0	0	0	0	0	0	0	0	0	0	0	0	0	0	0	0	0	0	0	3.5073	8.0838	3.2014	7.853	1.5006	6.1643
2.5484	8.1613	0	0	0	1.1799	0	0	0	0	0	0	0	0	0	0	0	0	0	0	0	0	0	0	0	0	0	0	0	0	0	0	0	0	0	0	0	0	0	0	0	0	0	0	0	0	0	0	0	0
0	0	0	12.776	38.576	5.2023	0	22.503	42.663	58.196	94.912	82.232	152.9	190.76	280.3	311.62	337.88	405.12	497.78	641.35	594.81	817.89	973.35	1087	1139.9	1182.9	1256.6	1367.8	1401.3	1480.1	1495.5	1543.9	1570.8	1574.6	1593.7	1399.8	1637.2	1614.1	1672.8	1588.7	1582.9	1598.8	1613.9	1659.9	1630.3	1630.2	1665.5	1667.2	1678.2	1663.7
0	4.9262	0	0.12531	1.3459	0	5.1584	3.6816	3.1038	0	1.7513	0	7.5363	14.448	19.596	13.288	13.414	7.2512	12.752	9.0571	10.556	0.3979	15.3	12.796	12.486	12.176	7.5824	5.4952	14.641	24.969	25.677	30.502	26.851	31.7	35.137	33.731	31.872	46.384	46.588	48.368	50.784	57.912	52.572	48.76	51.824	44.125	47.267	46.852	44.387	49.196
0	0	6.023	0	9.2458	8.8776	8.8353	12.752	16.163	12.137	13.397	21.852	21.49	15.268	26.146	25.022	22.817	32.132	34.445	35.559	35.649	38.634	43.192	27.872	35.22	38.872	36.345	36.229	34.259	24.243	31.037	29.148	35.128	34.029	31.705	41.593	46.301	38.684	34.972	31.123	40.903	39.964	49.594	46.166	46.942	41.067	45.147	33.502	45.181	41.948
8.5327	2.1985	0	0	0	0	0	0	0	0	0	0	0	0.30076	0	7.6372	6.4334	11.082	11.034	18.319	11.139	21.754	26.872	26.19	23.191	14.284	12.626	9.1731	12.318	13.337	22.827	29.945	22.928	33.241	31.055	22.695	27.661	33.905	27.651	24.452	31.626	27.69	25.249	18.919	21.934	30.674	23.141	18.816	22.33	13.192
0	12.221	0	1.3484	0	4.0073	0	7.0189	0	0	3.0759	0	4.9366	11.5	18.879	31.727	31.078	38.455	45.532	57.89	73.678	73.468	99.472	127.44	153.96	202.9	244.49	271.26	317.49	342.93	403.86	424.27	463.45	509.64	514.94	539.86	561.16	589.35	635.57	635.53	665.47	703.08	668.87	711.49	705.65	769.2	801.88	769.28	782.43	761.44
5.0188	5.1296	0	0	0	0	0	0	0	0	0	0	0	0	0	0	0	0	0	0	0	0	0	0	0	0	0	0	0	0	0	0	0	0	0	0	0	0	0	0	0	0	0	0	0	0	0	0	0	0
0	0	0	2.8509	5.5955	14.246	18.083	32.166	34.803	30.047	47.394	78.36	96.181	103.41	93.691	69.698	58.677	55.62	55.37	22.099	8.8596	12.377	19.025	12.337	4.0295	0	0	0	0	0	0	6.7642	0	0	0	0	0	2.6655	1.2946	0	4.5112	0	12.701	15.696	28.393	39.983	40.181	53.94	46.202	51.62
9.6959	7.4398	0.51923	1.4963	0	0	0	2.4403	0	0	0	0	0	0.11188	0	0	0	0	0	0	0	0	0.68885	0	0	0	0	0	0	0	0	0	0	0	0	0	0	0	0	0	0	0	0	0	0	0	0	0	0	0
23.674	9.2896	0	0	0	0	0	0	0	2.0759	0	0	0	0	0	0	0	0	0	0	0	0	0	0	0	0	0	0	0	0	0	0	4.3172	25.818	50.661	85.22	113.68	162.93	192.5	246.96	291.68	313.3	353.77	396.41	430.59	440.49	443.22	489.24	508.15	514.4
13.414	0	0	0	0	0	0	0	0	0	0	0	0	0	0	0	0	0	0	0	0	0	0	0	0	0	0	0	0	7.9472	5.3285	19.828	19.976	16.172	23.499	27.501	44.17	49.212	36.541	36.139	43.089	37.806	52.88	39.284	45.268	52.284	50.398	69.12	51.005	54.729
7.9006	11.128	0	2.9743	0	0	0	0	0	0	0	0	0	0	0	0	0	0	0	0	0	0	0	21.207	51.494	107.42	158.46	231.9	264.53	339.77	415.29	469.74	545.99	633.27	672.6	725.57	801.18	836.46	907.28	963.21	968.12	1009.2	1058.5	1075.3	1104.5	1118.1	1140.5	1152.6	1155.8	1119.2
19.338	4.3229	0	0	0	0	0	0	0	0	0	0	0	0	0	0	0	0	0	0	0	0	0	0	1.9536	21.337	63.303	81.248	131.26	151.19	178.52	220.46	261.88	277.46	329.95	367.02	364.45	405.28	407.91	425.22	434.6	424.46	448.67	444.82	449.36	479.58	483.67	467.67	482.2	502.39
0	1.0085	1.571	0	3.5411	0.81438	3.3756	0	1.9132	0	2.1637	0	0	0	0	0	0	0	0	0	0	0	0	0	0	0	0	0	0	0	0	0	0	0	0	0	0	0	0	0.42926	0	0	0	5.591	0	0	2.1925	0	0	7.6365
5.0749	0	0	0	0	7.2585	6.5031	12.887	14.582	29.665	19.009	32.416	23.566	34.711	28.46	29.684	47.374	47.823	53.424	52.543	48.334	63.995	65.901	60.089	53.761	54.096	44.358	51.689	53.127	57.746	57.834	58.359	62.735	62.991	60.977	55.169	60.017	64.626	56.25	57.151	59.958	57.595	61.339	60.972	60.196	60.095	53.431	66.226	58.653	60.512
0	1.0871	0	3.8523	1.0869	2.0246	0	0	0	1.8955	4.1988	0	0.56125	0	0	0	0	0	0	0	0	0	0.22085	0	0	0	0	0	0	0	0	0	0	0	0	0	0	0	0	0	0	0	0	0	0	0	0	0	0	0
15.944	5.3807	1.5278	6.7124	0	0	0	0	0	0	0	0	0	0	2.4907	0	0	0	0	0	0	0	0	0	0	0	0	0	0	0	0	0	0	0	0	0	0	0	0	0	0	0	0	0	0	0	0	0	0	0
1.0523	6.4414	3.3137	2.6196	2.7898	0	0	0	0	0	0	0	0	0	0	0	0	0	0	0	0	0	0	0	0	0	0	0	0	0	0	0	0	0	0	0	0	0	0	0	0	0	0	0	0	0	0	0	0	0
0	0	0	0	0	10.293	9.022	13.066	2.8698	7.6375	3.1019	3.9221	12.366	3.3966	15.543	14.813	14.946	13.321	19.423	24.284	35.092	47.662	78.285	91.766	136.05	120.46	189.94	223.67	288.91	328.98	324.92	341.38	351.03	373.62	376.17	394.42	381.78	423.41	449.65	453.37	466.31	469.69	491.47	488.75	496.56	504.8	535.26	536.16	541.53	527.66
4.5485	4.9975	0	1.9879	0	0	0	0.80458	0	0	0	0	0	0	0	0	0	0	0	0	0	0	7.0955	1.3291	0	7.4009	0	9.7212	9.2806	10.361	17.617	27.891	19.252	30.208	26.611	26.733	23.971	30.959	29.754	36.578	35.13	41.54	43.019	42.109	40.748	41.483	45.585	47.377	42.312	39.251
0	0	0	4.1665	0	0.47456	2.3465	3.5601	8.1355	0	8.8278	14.447	7.8656	13.924	24.107	13.673	16.273	10.938	14.638	17.865	22.644	22.364	29.077	42.255	55.629	111.58	132.86	176.01	225.35	242.61	300.15	337.99	401.71	432.65	483.58	523.87	527.22	550.33	570.38	574.18	581.92	609.29	640.96	644.03	666.88	639.64	650.77	661.43	663.79	680.22
38.078	7.7657	0	0	0	0	0	0	0	0	0	0	0	0	0	0	0	0	0	0	0	0	0	0	0	0	0	0	0	0	0	0	0	0	0	0	0	0	0	0	0	0	0	0	0	0	0	0	0	0
0	6.4531	0	0	0	3.6057	0	0	0	0	0	0	0	0	7.8582	14.691	11.378	14.509	33.269	48.802	59.848	61.859	87.845	92.761	102.51	111.45	125.6	134.08	143.62	164.28	190.01	199.98	230.56	264.8	299.09	317.5	339.28	363.1	373.54	407.25	426.99	444.93	482.39	501.18	521.36	548.54	577.13	586.87	624.43	631.34
0	1.4297	0	2.8922	3.4423	0	9.0263	6.3874	19.445	10.694	15.973	7.8035	3.6752	6.5838	2.9501	0	0	2.1735	0	0	0	0	0	0	0	2.0328	7.8061	14.991	22.152	37.852	46.09	52.97	60.58	67.748	75.141	78.978	89.744	97.958	126.02	121.42	131.34	155.11	169.13	173.5	165.39	157.07	181.89	195.4	196.94	205.27
4.6906	6.6398	0	0	1.1859	0	0	0	0	0	0	0	0	0	0	0	0	0	0	0	0	0	0	0	0	0	0	0	0	0	0	0	0	0	0	0	0	0	0	0	0	0	0	0	0	0	0	0	0	0
32.816	0.27583	0	0	0	0	0	0	0	0	0	0	0	0	0	0	0	0	0	0	0	0	0	0	0	0	0	0	0	0	0	0	0	0	0	0	0	0	0	0	0	0	0	0	0	0	0	0	0	0
0.59148	15.81	0	15.45	0	0	0	0	0	0	0	0	0	0	0	0	0	0	0	0	0	0	0	0	0	0	0	0	0	0	0	0	0	0	0	0	0	0	0	0	0	0	0	0	0	0	0	0	0	0
9.4476	14.442	2.78	0	0	0	0	0	0	0	0	0	0	0	0	0	0	0	0	0	5.4576	0	17.393	35.817	42.776	59.518	61.565	64.886	74.452	87.346	100.89	105.91	107.9	104.75	117.91	114.29	111.69	98.758	115.03	108.79	118.51	116.75	95.529	98.749	90.396	104.55	111.42	102.79	117.39	94.48
0	1.4069	7.4332	17.708	5.0461	0	0	0	0	11.499	28.755	24.202	14.78	0	11.181	3.9205	10.14	8.2165	8.3663	11.243	0	0	0	0	0	0	0	0	0	14.255	38.617	60.613	85.629	132.85	178.86	234.11	280.24	327.63	386.46	450.09	540.86	578.84	663.57	718.77	754.49	797.28	838.92	890.53	926.73	954.01
2.0165	3.0376	8.145	0	4.8471	0	0	6.5386	1.2404	5.8181	4.1241	8.9773	10.447	8.3965	10.724	0	8.5842	0	9.3082	16.572	14.127	11.595	11.677	19.143	16.374	8.5447	18.344	12.782	17.242	30.984	22.022	18.357	23.525	25.475	32.106	22.262	29.388	30.52	23.691	32.203	23.771	33.388	31.576	36.691	34.429	30.62	26.109	33.146	28.897	24.671
0.5381	0	0	0	0	0	6.1372	4.2776	7.0925	6.8123	9.2144	7.0064	8.958	2.8237	0	0	0	0	0	0	0	0	0	0	0	0	0	0	0	0	0	0	0	0	0	0	0	0	16.88	19.147	24.809	34.56	60.218	51.385	52.71	69.481	63.216	72.998	69.715	76.062
0.009088	8.7129	3.6191	0.37195	0	0	0	0	0	0	0	0	4.6127	0	0	0	0.24916	0	0	0	0	0	18.609	47.711	106.97	124.92	196.63	294.45	361.3	413.37	488.94	519.79	601.63	650.87	696.05	680.07	702.73	780.77	780.91	775	807.46	811.59	839.29	848.94	871.15	880.9	887.66	914.62	904.62	969.11
0	8.8526	0	0	2.5488	7.0721	4.753	0	0	0	8.6709	0	0	0	0	0	0	0	0	0	0	0	0	0	0	0	0	0	0	0	0	0	0	0	0	0	0	0	0	0	0	0	0	0	0	0	0	0	0	0
0	0	0	7.1916	2.4091	0	2.6723	10.196	8.1189	14.239	9.5919	9.5902	7.7585	6.5416	4.6116	1.4534	0	0	0	0	0	0	0	0	0	0	0	0	0	0	0	0	0	0	0	0	0	0	0	0	0	0	0	0	0	0	0	0	0	0
3.5997	1.7487	4.3626	0.77044	0	0	0	0	0	0	0	0	0	0	0	0	0	0	0	2.2526	0.13824	0	0	0	2.9735	7.8098	13.351	20.56	19.523	16.693	17.019	27.657	32.202	38.445	53.219	47.817	66.893	77.256	92.745	108.69	129.91	155.67	183.4	187.55	202.28	211.95	240.8	231.33	256.79	257.44
0	0	0	0.79915	46.487	91.766	147.76	215.09	173.21	223.31	256.53	261.69	287.96	294.09	292.82	286.69	288.64	293.32	281.82	321.22	234.61	253.44	263.76	263.12	276.03	271.52	305.33	328.88	338.99	358.69	400.14	420.95	451.13	462.74	514.53	505.27	534.4	506.12	546.18	532.27	569.01	569.01	574.27	614.27	635.03	628.18	634.66	623.87	634.84	639.24
0	0.90576	0	0	9.3043	0.18986	9.7013	19.847	4.4898	0	0	0	0	0	0	0	0	0	4.2162	8.7207	19.924	22.187	0	0	0	0	0	0	0	0	0	0	0	0	0	0	0	0	0	0	0	0	0	0	0	0	0	0	0	0
0	0.25815	0	0.20646	0	2.8604	3.9251	0	0	0	0	0	0	0	0	0	0	0	0	0	0	0	0	0	0	0	0	0	0	0	0	0	0	0	0	0	0	0	0	20.97	63.012	95.096	148.99	195.01	237.88	296.43	350.19	375.64	388.42	393.65
11.703	4.267	3.3624	0	0	0	0	0	0	0	0	0	0	0	0	0	0	15.096	26.363	23.446	32.917	41.528	47.077	49.134	59.032	54.896	71.221	68.673	91.503	82.323	86.434	100.51	99.681	98.513	103.9	92.768	101.37	116.47	104.45	95.466	103.98	107.34	103.92	97.386	104.85	118.4	102.75	108.17	105.21	98.995
12.319	5.5154	1.5634	0	0	1.5827	0	0	0	0	0	0	0	0	0	0	0	0	0	0	0	0	0	0	0	9.6244	1.6619	2.472	8.9341	6.7263	23.627	19.955	22.647	26.768	38.187	42.004	32.641	61.466	70.029	29.955	55.476	23.832	36.771	60.821	73.35	66.115	46.768	58.006	69.337	73.498
37.388	1.7345	0	0	0	0	0	0	0	0	0	0	0	0	0	0	0	0	0	0	0	0	0	0	0	0	0	0	0	0	0	0	0	0	0	0	0	0	0	0	0	0	0	0	0	0	0	0	0	0
0	5.9945	0	3.5781	0	0	9.7368	4.1678	5.9686	0	0	0	8.1055	21.02	26.886	20.687	20.479	22.924	26.94	25.63	26.348	22.694	36.072	34.815	32.318	22.477	15.63	52.602	54.66	61.926	55.517	58.03	56.063	62.907	63.401	57.684	57.042	61.195	68.489	67.726	67.232	64.967	68.899	69.816	71.564	59.807	57.426	67.04	53.985	58.169
6.3865	13.905	0	1.7973	0	0	0	5.6156	3.4019	13.984	19.865	19.914	29.383	50.584	55.714	49.188	56.551	60.985	38.274	59.266	74.924	63.273	68.38	95.065	105.08	114.56	114.01	129.56	141.03	163.4	142.68	141.77	133.67	132.79	144.65	146.57	135.45	109.17	118.22	118.08	111.79	106.62	111.02	117.24	109.05	134.7	130.69	140.87	158.27	164.55
8.72	0	4.456	0	0	0	0	0	0	0	0	0	2.8628	0	0	0	0	0	0	0	0	0	0	0	0	0	0	0	0	0	0	0	0	0	0	0	0	0	0	0	0	0	0	0	1.5977	0	0	13.403	7.7718	7.7289
0	15.037	1.7821	0	0	0	0	0	0	0	1.5497	0	0	10.181	6.6859	8.6584	0	0	12.519	1.8538	14.157	3.4015	15.454	17.203	28.337	39.51	45.026	53.682	38.355	50.924	64.778	62.151	65.952	71.83	84.872	79.643	81.689	81.344	77.453	84.541	86.859	93.643	99.64	91.112	88.917	95.876	106.43	102.36	121.71	111
23.961	9.8412	0	0	0	0	0	0	0	0	0	0	0	0	0	1.2134	0.99801	12.221	7.3399	8.135	22.783	12.298	32.006	3.5732	19.973	37.456	37.915	27.096	23.26	39.795	39.687	35.351	52.015	40.245	53.094	56.947	83.084	86.848	76.932	73.581	76.967	75.2	101.67	77.528	90.017	102.25	120.82	117.88	123.53	114.64
3.215	4.9888	0	0.12764	0	3.826	0	0	0	0	0	0	0	0	0	0	0	0	0	0	0	0	0	0	0	0	0	0	0	0	0	0	0	0	0	0	0	0	0	0	0	0	0	0	0	0	0	0	0	0
2.2731	1.7502	2.7046	0	0	2.5019	0	0	0	0	0	0	0	0	0	0	0	0	0	0	0	0	0	0	0	0	0	0	0	0	0	0	0	0	0	0	0	0	0	0	0	0	0	0	0	0	0	0	0	0
18.548	1.4807	0	2.4603	0	0	0	0	0	0	0	0	0	0	0	0	0	0	0	0	0	0	0	0	0	0	0	0	0	0	0	0	0	0	0	0	0	0	0	0	0	0	0	0	0	0	0	0	0	0
4.6547	0.30405	0	2.2383	0	0.69106	0	1.1763	0	2.7952	1.5021	0	0	0	0	0	0	0	0	0.70377	0	0	0	0	0	0	0	0	0	0	0	0	0	0	0	0	0	0	0	0	0	0	0	0	0	0	0	0	0	0
4.7364	3.7104	3.9332	0.4033	0	3.7063	0	0	0	0	0	0	0	0	0	0	0	0	0	0	0	0	0	0	0	0	0	0	0	0	0	0	0	0	0	0	0	0	0	9.2931	26.594	18.908	32.86	57.721	60.735	83.248	103.9	118.19	132.28	174.97
0	0	0	2.3729	1.568	12.604	10.529	21.787	16.497	7.7744	8.4264	4.9489	1.8243	1.8882	0	0	0	0	0	0	7.6597	7.8068	13.623	10.934	14.934	20.014	19.091	28.193	39.698	35.698	45.597	56.91	65.016	48.92	35.645	2.3364	0	0	0	0	0	0	0	0	0	0	0	0	0	0
5.9075	2.9325	4.3056	0	0	0.31334	0	12.724	0	0	0	1.8881	1.3083	0.21477	0.72305	0	0	0	0.13103	1.1718	0	0	0	0	4.7725	0	0	0	3.1804	12.536	3.7414	1.2504	6.4656	15.361	18.237	1.3816	24.644	27.798	33.379	48.181	50.242	55.41	59.077	69.952	75.965	70.628	78.913	84.124	86.707	91.646
5.9114	13.802	0	3.9322	0	0	0	0	0	0	0	0	0	0	0	0	0	0	0	0	0	0	0	0	0	0	0	5.8802	0	0	0	0	5.1822	0	0	0	0	0	0	0	0	0	0	0	0	0	0	0	11.394	0
0	0	0	5.7823	5.1254	5.0417	14.18	15.702	18.727	14.317	33.042	37.94	29.271	50.677	46.774	47.681	42.329	43.519	53.83	54.367	42.771	43.06	39.928	31.695	36.182	35.662	17.539	36.058	29.416	19.872	19.598	0	0	0	1.5867	7.5573	0	0	0	0	0	0	1.748	2.3211	13.578	0	0	4.904	5.9717	13.791
0.59029	6.9803	0	0	0	2.8871	1.62	0	0	0	0	0	0	0	0	0	0	0	0	0	0	0	0.42471	0	0	0	0	0	0	0	0	0	0	0	0	0	0	0	0	0	0	0	0	0	0	0	0	0	0	0
13.258	8.0473	4.9202	5.4094	0	0	0	0	0	1.6938	4.166	2.252	27.921	19.04	35.014	60.504	60.042	64.976	79.735	78.243	86.953	102.15	116.12	150.66	166.74	202.15	229.98	267.97	341.91	397.57	448.25	491.22	538.86	621.2	635.97	708.66	742.85	572.67	621.61	843.66	885.15	916.09	962.54	780.91	1004.2	801.45	1048.5	1020	1034.3	1035.3
0	0	0	7.88	2.2457	14.628	7.9547	18.629	0	0	0	0	0	8.5029	0.82512	0.00022678	7.0908	3.4071	3.1609	5.1835	6.3917	0.053989	0	0	0	0	0	0	0	0	0	0	0	0	0	0	0	17.393	6.135	10.543	19.718	25.463	35.95	30.357	42.419	59.07	81.424	80.589	75.499	0
0	0	0	4.8876	2.2599	2.0895	8.232	13.623	13.857	11.662	15.749	11.658	8.1611	5.5966	3.7892	0	1.83	0	1.3235	0.47542	0	0	0	0	0	0	0	0	4.0264	1.9554	6.8607	11.79	5.5964	6.8082	8.8586	6.4153	5.9947	16.977	30.163	30.014	26.538	29.115	27.963	22.581	29.112	25.458	23.934	30.358	34.622	48.267
3.1932	0	0	0	0	0.017139	3.8254	0.84343	6.1112	0	0	2.8897	0.011374	0	4.5669	0	0	0	0	2.0325	0	0	0	0	0	0	0	0	0	0	0	0	0	0	0	0	0	0	0	0	0	0	0	0	0	0	0	0	0	0
1.2832	0.76579	0	0.075846	0	4.858	0	0	0	0	0	0.59771	0	0	0	0	0	0	1.8867	5.3639	0	5.9971	7.716	5.6036	0	0	0	1.6133	4.9309	0.78596	4.9056	12.699	3.6019	11.099	8.9204	9.8738	6.7563	13.39	7.9804	6.6211	7.8865	8.1547	6.872	5.1434	1.2828	9.3051	6.4167	8.4362	8.1656	1.9495
0	0	0	0.016758	3.4763	1.5477	10.492	9.9603	19.861	17.758	30.975	19.212	18.045	25.147	23.193	24.523	24.344	31.384	41.928	56.802	55.432	57.038	61.433	72.099	64.406	74.283	76.474	82.195	81.517	89.972	95.125	92.245	81.82	84.493	79.338	77.514	71.835	75.666	84.662	90.101	97.236	83.626	86.542	90.595	87.045	71.337	87.738	82.544	79.332	79.697
11.027	17.994	0	9.6026	0	0	6.3006	0	0	1.4052	0	0	20.056	18.974	17.926	10.256	1.4233	0	0	2.8752	10.201	0	0	0	1.367	3.1699	0	0	0	0	0	0	0	5.1293	32.723	50.035	98.518	124.27	176.95	214.47	235.5	294.16	335.04	391.23	437.79	506.51	583.3	596.09	654.32	658.55
10.335	11.549	5.1805	8.6489	0	0	0	0	0	0	0	0	0	0	0	0	0	0	0	0	0	0	0	0	0	0	4.9448	20.887	18.911	21.45	18.343	23.926	20.356	14.067	25.418	21.317	5.8139	6.6079	16.977	34.709	29.238	0.1912	0	22.195	15.232	16.909	25.93	13.814	49.324	51.532
0	0	0.61987	4.6529	2.4593	0.50603	7.1197	10.224	15.32	10.314	16.123	12.841	7.8023	5.1318	5.4063	0	6.397	3.5383	11.825	6.743	7.6385	13.091	16.405	15.34	16.489	23.086	14.738	18.423	28.201	32.746	40.362	45.2	56.281	57.381	68.494	68.888	81.785	102.24	123.45	114.88	144.03	140.23	153.42	156.41	182.92	181.84	193.39	191.56	186.04	216.28
0	0	0	6.6734	0.56679	7.0388	0	6.506	5.0051	10.824	10.099	16.6	11.812	16.96	18.115	15.729	14.306	14.284	15.098	14.894	12.451	14.084	10.226	8.5842	9.6221	26.519	25.789	44.712	66.018	73.696	92.043	96.54	121.73	135.42	153.42	170.28	182.26	214.17	235.14	260.56	295.04	336.11	405.07	438	494.39	538.67	582.64	633.81	648.69	718.41
28.951	0	0	0	0	0	0	7.1851	0	0	0	0	0	0	0	0	0	0	0	0	0	0	0	0	0	0	0	0	0	0	0	0	0	0	0	0	0	0	0	0	0	0	0	0	0	0	0	0	0	0
4.5404	14.147	0	0	0	0	0	0	0	0	0	0	0	0	0	0	0	0	0	0	0	0	0	0	0	5.5265	14.92	23.017	18.176	10.476	22.818	56.453	77.179	90.873	77.862	69.273	103.33	113.9	125.32	124.05	126.64	142.01	139.16	142.15	130.03	147.9	143.04	132.46	153.62	140.85
0	0	3.6811	0	0	0	6.5216	0	7.5478	0.88522	8.449	0.53759	5.4316	2.8326	6.646	3.9091	12.376	8.2212	8.2495	21.594	23.116	19.9	20.554	21.384	38.18	35.638	41.802	52.672	48.422	41.048	44.839	42.357	54.195	60.537	64.241	64.355	79.826	89.567	93.348	104.75	102.46	124.51	134.53	149.62	151.71	167.28	169.35	184.96	183.5	193.61
8.9708	7.7757	0	0	0	0	0	0	0	0	0	0	0	0	0	0	0	0	0	0	0	0	0	0	0	0	0	0	0	0	0	0	0	0	0	0	0	0	0	0	0	0	0	0	0	0	0	0	0	0
5.3	13.131	0	0.52204	0	0	0	0	0	0	0	0	0	0.0059049	12.261	24.316	45.42	69.492	95.063	85.737	123.57	134.93	168.78	179.51	201.01	224.59	242.54	258.19	263.24	272.44	281.3	305.13	325.47	322.32	325.68	345.35	330.7	335.98	339.09	356.17	360.83	347.49	349.51	355.32	367.43	386.61	381.15	381.92	397.64	379.09
3.4419	2.9981	4.9616	0	0	0	0	0	0	0	0	0.20065	0	0	0	2.7398	0	1.6774	0	0.41882	0	0	0	0	0	0	0	0	0	0	0	0	0	0	0	0	0	0	0	21.449	44.585	78.924	120.23	153.73	192.65	215.3	243.52	265.13	304.31	341.08
14.256	8.8237	0	2.484	0	0	0	0	0	0	0	0	0	0	0	0	0	0	0	0	0	0	0	0	0	0	0	0	0	0	0	0	0	0	0	0	0	0	0	0	0	0	0	0	0	0	0	0	0	0
20.667	3.7928	0	0	0	0	0	0	0.78992	0	0	0	0	0	0	1.7822	0	0	0	0	0	0	0	0	0	0	0	0	0	2.4002	0	0	9.6756	13.135	9.0004	22.943	36.626	52.748	82.345	142.15	213.4	273.33	324.76	415.16	463.05	542.19	608.3	616.86	639.15	697.56
7.844	2.8763	0.80665	0	0	0	0	0	0	0	0	0	10.452	0	7.049	0	0	4.8221	7.5357	13.588	2.374	3.567	7.5391	24.115	11.392	8.1683	5.2195	7.8354	17.09	28.842	8.527	11.432	9.8892	40.438	30.546	32.372	28.829	35.62	39.665	37.71	48.09	49.051	51.968	44.524	52.245	54.179	53.953	47.27	54.523	44.088
66.084	13.775	14.745	0	0	0	0	0	0	0	0	0	0	0	0	0	0	0	0	38.118	78.594	142.67	196.31	260.32	322.81	380.47	423.54	498.22	548.98	579.73	592.4	658.72	688.85	715.52	755.72	740.88	772.43	784.51	743.83	795.18	790.06	801.32	787.76	776.48	755.84	805.95	801.85	769.34	806.34	768.4
4.5197	8.624	0	1.4803	0	0	0	0	0	0	0	0	0	0	0	0	0	0	0	0	0	0	0	0	0	0	0	0	0	0	0	0	0	0	0	8.4679	1.5078	10.575	10.81	23.564	17.446	26.379	27.991	30.008	35.294	38.509	40.724	38.51	49.499	55.365
0	1.2031	0.78404	0	3.1861	1.6255	0	0	0	0	0	0	0	0	0	0	0	0	0	0	0	0	0	0	0	0	0	0	0	0	0	0	0	0	0	0	0	0	0	0	0	0	1.5873	10.724	0	0	0	0	0	0
0	0	0	5.1927	0	4.4687	2.7822	0	0.77721	0	4.5003	0	5.9847	0	0	0	5.8319	6.3525	15.268	12.446	19.923	31.851	43.477	47.084	62.674	55.438	71.247	85.466	91.039	108.44	127.43	145.5	160.64	166.32	186.74	186.1	189.59	208.37	224.76	238.12	241.43	239.68	259.36	266.69	263.82	273.9	266	276.43	268.26	286.84
2.5452	4.0964	0	7.199	0	0	0	0	0	0	0.40733	0	4.7413	10.204	19.54	23.428	29.879	41.459	46.927	59.214	69.656	94.574	97.741	120.81	115.91	140.04	150.62	179.92	209.01	204.96	214.33	226.58	253.81	257.79	265.37	276.28	327.6	385.81	414.27	439	464.56	479.25	489.32	532.36	576.86	602.43	625.93	672.82	689.82	687.61
2.71	1.1399	0	0	2.1603	0	4.9505	5.0385	0	0	0	0	0	7.3081	2.5333	0.94177	0	0	0	0	0	0	0	0	0	0	0	0	0	0	0	0	0	0	0	0	0	1.4313	0	0	0	0	0	0	2.3974	0	0	0	0	0
0	10.164	15.963	0	0	0	0	0	0	0	0	0	0	0	0	0	2.2889	0	3.6914	0	0.75612	8.6815	25.478	10.668	11.314	0	13.378	18.734	18.136	33.066	31.11	58.387	74.348	79.527	80.214	126.21	125.48	152.57	164.37	181.25	184.68	210.59	226.52	236.86	253	272.66	275.17	263.96	273.27	281.78
11.124	1.1554	0	0	0	0	0	3.6684	0	0	0	0	0	2.1752	0	0	3.0014	10.139	6.9899	5.3822	0	11.358	19.221	11.603	6.5712	7.4643	5.8605	10.116	9.993	4.8456	9.7691	8.896	4.5895	14.784	4.3481	8.1918	5.1793	12.562	7.6658	9.3919	9.9327	5.0503	4.4068	0	1.6399	7.4452	0	0	0	0
0	0	0	6.2585	1.8959	0	3.9103	17.381	51.501	112.99	187.99	261.73	364.01	450.64	563.18	676.58	825.21	886.55	1038.5	1105.4	1241.2	1330.8	1364.8	1491.4	1518.5	1583.3	1645.5	1670.8	1682.7	1672.9	1752.8	1770.7	1761.6	1773.1	1773.6	1796.3	1824.9	1861.7	1812.8	1823.4	1851.9	1842.7	1827.5	1828.2	1838.9	1817.9	1808.1	1843	1842.8	1857.5
9.2568	0	2.2227	5.8308	0	0	0	0	0	0	0	0	0	0	0	0	0	0	0	0	0	0	0	0	0	0	0	0	0	0	0	6.6412	20.002	43.993	46.761	65.632	73.426	93.678	99.997	120.28	123.92	130.46	137.85	135.31	152.87	158.56	148.35	156.38	154.76	151.82
5.3125	5.7921	0	0.021915	0	0	0	3.3214	0	0	0	0	0	0	0	0	0	0	0	0	0	0	0	0	0	0	0	0	0	0	0	0	0	0	0	0	0	0	0	0	0	0	0	0	0	0	0	0	0	0
14.503	3.1175	1.3778	6.3653	0	0	0	0	0	0	0	0	0	0	1.4337	0	10.33	15.393	23.203	23.673	35.688	41.527	50.772	59.36	44.451	59.507	63.676	81.335	84.866	88.342	86.366	87.222	88.368	94.447	95.762	95.103	65.22	71.103	90.247	92.923	92.459	88.139	94.064	91.795	107.45	99.135	111.61	118.8	116.43	115.55
0	0	0	0	0	5.2799	12.521	5.4899	6.275	7.6869	11.604	12.738	13.918	18.078	18.733	15.643	9.2882	16.431	10.979	11.319	15.467	12.3	8.6795	9.9937	6.0523	21.47	15.605	26.22	29.411	27.322	22.436	21.629	35.998	75.447	100.47	151.78	203.77	262.65	324.79	400.75	475.67	575.51	677.94	730.94	863.39	930.14	1008	1081.3	1111.2	1179.2
1.491	3.4542	12.873	0.5259	0	0	0	4.7295	0	0	0	4.9332	0	0	0	0	0	0	0	0	1.2713	0	0	0	0	0	0	0.96535	4.829	5.6979	10.497	2.9111	8.1624	6.2754	2.8671	3.2392	2.3465	3.5652	3.1614	5.262	0	4.5529	10.765	13.284	17.677	11.257	4.5132	9.8889	2.1988	8.8243
6.8929	0	0	2.5783	0	3.8628	0	11.064	2.5867	2.39	10.819	6.4763	6.0311	4.7935	6.2764	12.628	16.405	12.818	8.4573	12.383	7.8964	15.945	8.6351	5.254	7.7003	3.2714	3.9132	10.655	20.172	24.394	33.683	40.096	55.087	48.987	62.064	53.291	66.703	68.542	33.497	28.284	42.579	38.211	36.27	38.881	41.776	41.707	48.036	46.354	56.082	53.897
3.0373	5.1388	4.162	1.5436	0	0	0	0	0	0	0	0	0	0	0	0	0	0	0	0	0	0	0	0	0	0	0	0	0	0	0	0	0	0	0	0	0	0	0	0	1.0519	0	3.6711	0	0	0	4.1395	0	0	0
0	0	0	5.7864	3.4194	6.6265	6.9808	6.0918	10.663	13.682	20.666	7.3461	6.6442	10.257	2.0777	3.4624	0	2.7402	12.842	0	0	3.0307	0	0	0	3.576	3.0856	0.8213	0.8503	4.9645	3.3253	0	5.8227	6.9289	3.6919	0.022125	0.88117	13.096	21.016	0	2.0639	8.9875	23.314	29.905	39.193	37.59	64.398	80.414	78.358	102.47
37.625	8.8968	0	0	0	4.9642	7.4221	0	0	0	0	0	0	0	0	0	0	0	0	0	0	0	0	0	0	0	0	0	16.396	31.838	55.169	92.791	132.74	172.89	211.63	230.64	266.61	310.31	347.51	381.62	384.95	422.62	431.63	360.09	376.51	283.84	374.87	339.35	331.06	352.48
2.6654	1.2751	0	0	0.04139	5.9259	0	0	0	0	0	0	0	0	0	0	0	0	0	0	0	0	0	0	0	0	0	0	0	0	0	0	0	0	0	0	0	0	0	0	0	0	0	0	0	0	0	0	0	0
0	0	11.024	2.2129	0	0	3.0507	2.0304	0	0	0	0	0	0	0	5.2554	0	0	0.70942	2.9078	0	0	4.6982	10.193	20.948	15.001	28.389	35.943	32.677	39.11	33.32	38.493	38.859	41.111	40.104	35.599	46.734	39.376	38.706	45.077	40.386	41.923	42.319	53.579	55.884	53.66	49.798	47.431	43.58	50.143
29.226	7.292	0	10.235	0	0	0	0	0	0	0	0	0	0	0	0	0	0	0	0	0	0	0	0	0	0	0	0	0	0	0	0	4.6547	4.2199	0	0	0	3.5813	0	0	31.484	35.685	46.012	48.866	51.465	43.915	50.093	42.95	55.402	51.416
28.479	11.42	0	0	0	0	0	0	0	0	0	0	0	0	0	0	0	0	0	0	0	0	0	0	0	0	0	0	10.923	59.533	96.32	139.7	196.92	257.34	307.22	353.86	399.37	471.96	529.35	592.48	608.47	644.51	682.58	708.32	722.74	743.96	750.31	767.28	768.56	787.34
14.891	13.794	0	0.10762	0	0	0	0	0	0	0	0	0	0	0	0	0	0	0	0	0	0	0	0	0	0	0	0	0	0	0	8.5083	10.989	14.074	33.628	63.162	49.493	48.877	49.615	54.725	60.989	58.906	65.961	70.848	79.495	88.461	88.689	99.886	100.13	102.07
0.55942	10.494	0	0	0	0	0	0	0	0	0	0	0	1.2392	0	0	0	0	0	0	1.0293	0	4.0025	4.2206	8.3473	13.063	17.504	26.972	15.616	33.133	36.797	44.736	60.658	58.913	69.134	71.271	74.262	75.514	94.706	82.392	92.171	95.481	103.1	93.562	89.538	105.88	102.73	85.743	101.42	97.884
0	3.7824	8.6103	2.2508	3.2178	0	0	5.2607	1.442	4.6821	0.68651	0	11.851	15.479	10.883	0	0	0	1.7867	10.11	3.4599	8.2746	10.707	9.3942	3.879	0	1.69	4.6195	0	7.7431	0.37679	0	0	4.6938	13.097	0	3.7181	5.2249	2.0736	12.978	5.0074	7.9825	7.0643	20.372	12.159	5.6588	3.6797	10.858	7.6408	15.42
0	0	0	0	0	8.6999	9.2926	17.567	29.005	33.469	46.11	47.061	50.133	68.349	82.594	74.092	84.8	83.836	114.3	143.12	149.72	147.15	179.32	211.73	275.64	290.16	287.59	304.43	329.93	337.65	349.12	374.64	389.73	423.6	425.37	436.5	483.64	507.22	519.19	560.59	608.85	643.83	673.19	722.28	740.63	801.99	805.3	815.76	832.98	848.9
34.302	9.5422	0	0	0	0	0	0	0	0	0	0	0	0	0	0	0	2.8166	27.064	50.473	73.098	104.31	155.43	170.49	220.1	240.27	241.49	251.05	263.16	386.64	326.96	308.96	304.63	330.94	340.81	362.92	352.37	381.62	426.53	440.94	455.04	480.33	524.36	563.13	585.87	622.06	630.17	669.16	681.18	684.08
30.333	19.269	0.11904	0	0	0	0	0	0	0	0	0	0	0	0	0	0	0	0	0	0	0	0	0	0	0	0	0	0	0	0	0	0	0	0	0	0	0	0	0	0	0	0	4.4766	5.6334	13.547	22.915	27.888	27.238	42.565
0	0	0	2.3652	10.437	1.4631	10.857	16.207	13.778	17.048	29.465	21.614	20.792	25.153	22.606	29.705	35.715	38.288	48.47	41.277	49.237	58.484	57.124	55.425	54.394	64.974	68.26	58.135	67.179	76.071	83.154	81.327	97.925	82.278	101.9	105.87	121.77	134.76	158.81	163.03	191.33	213.43	228.36	232.74	249.76	250.58	273.65	273.89	294	309.81
0	0	0	0	4.0129	0	7.0164	8.7989	4.6913	0	7.964	0	10.529	16.615	16.178	14.133	5.2501	0	2.0596	0	7.2177	0	0	0	0	0	0	0	0	0	0	0	0	0	0	0	0	0	0	0	0	0	0	0	0	0	0	0	0	0
0	0	0	6.1307	0	7.5991	7.4675	6.3599	12.925	13.262	22.805	13.669	14.41	14.689	11.787	11.717	10.286	1.561	10.204	11.143	17.57	10.892	13.801	20	23.765	30.219	33.315	38.902	46.864	62.122	64.402	69.618	65.843	77.638	72.801	75.03	76.726	83.505	98.824	100.53	107.6	107.64	114.12	103.19	110.68	107.74	111.66	114.53	125.19	138.43
0	0	0	6.1189	2.0181	4.4325	0	0	0	0	1.4465	0	0	0	0	0	0	0	0	0	0	0	0	0	0.037493	0	0	0	0	11.003	10.878	7.4839	7.4083	9.2533	12.402	19.547	19.117	30.155	38.046	38.249	47.019	56.996	70.217	75.655	80.493	105.08	108.82	139.42	164.73	208.77
3.6959	0	0	7.4073	0	0	0	0	0	0	0	0	0	0	0	0	0	0	0	0	0	0	0	0	0	0	0	0	0	0	0	0	0	0	0	0	0	0	0	0	0	0	0	0	0	0	0	0	0	0
0	0	0	0	6.4197	3.6805	8.6774	0	11.535	6.6238	34.66	42.964	44.059	76.189	93.099	92.942	118.02	147.64	182.73	291.04	377.34	449.03	519.96	649.98	683.1	814.06	835.93	914.59	996.22	1078.4	1109.3	1164.7	1227.7	1260	1352.1	1399.7	1382.4	1371.2	1398.2	1415.7	1411.2	1410.4	1449.6	1450.3	1506.4	1506.8	1430	1463.8	1488	1503.9
4.4999	0.93997	0	0	2.8687	0	0	4.6012	0	0	0	0	0	0	0	0	0	0	0	0	0	0	0	0	0	0	0	0	0	0	0	0	0	0	0	0	0	0	0	0	0	0	0	0	0	0	0	0	0	0
5.394	11.297	0.69814	3.1842	0	0	0	0	0	0	0	0	0	0	0	0	0	0	0	0	0	0	0	0	0	0	0	0	0	0	0	0	0	0	0	0	0	0	0	0	0	0	0	0	0	0	0	0	0	0
4.4457	5.152	0	0	0	0.82717	1.3577	4.3597	0	0	0	0	0	0	0	0	0	0	0	0	0	0	0	0	0	0	0	0	0	6.1762	0	2.6692	8.0986	10.552	8.1917	12.789	8.1248	15.55	17.459	7.6403	10.829	15.445	15.696	16.112	15.608	17.025	22.64	12.739	18.016	14.218
0	0	0.49156	3.5597	0	8.3849	0	0	0	0	0	0	0	0	3.3738	0	0	0	0	0	0	0	0	0	0	0	0	0	0	0	0	0	0	0	0	0	0	0	0	0	0	3.1166	0	8.1755	14.01	6.5979	2.7305	9.6193	15.673	19.104
33.639	0	0	1.5849	0	0	0	0	0	0	0	0	0	0	0	0	0	0	0	0	0	0	0	0	0	0	0	0	0	0	0	0	0	0	0	0	0	0	0	0	0	0	0	0	0	0	0	0	0	0
0	0	0	5.3089	2.0956	0	4.4929	1.7968	3.0737	0.053222	6.4185	13.481	6.2187	21.079	29.192	37.607	53.69	73.933	127.4	175.55	238.51	272.89	348.1	381.33	431.13	508.2	545.65	606.34	655.49	669.71	709.72	720.09	776.46	776.28	803.08	832.44	822.64	856.4	871.49	857.44	889.77	900.28	903.05	920.29	940.91	967.6	1024.7	1041.4	1067.7	1073.4
0	0	0	0	0	7.8071	3.191	0	0	0	0	0	0	0	0	0	0	0	0.22897	0	0	1.0295	4.9751	16.226	15.966	8.1026	7.6514	18.055	24.104	34.033	41.084	54.402	52.501	63.419	68.119	64.46	74.93	90.315	87.085	95.583	101.38	86.778	105.26	103.95	102.21	113.1	111.15	105.28	114.32	126.7
0	9.4794	0	0	0.044411	0	0	0	0	0	0	0	0	0	0	0	0	0	0	0	0	0	0	0	0	0	5.3177	20.524	24.811	27.704	52.61	69.232	96.675	117.25	133.29	150.72	183.03	172.71	209.52	225.38	250.78	280.4	276.97	296.19	300.56	337.03	332.32	335.24	382.47	365.45
3.2968	13.696	3.5288	2.0991	0	0	0	0	0	0	0	0	0	0	0.78029	0	0	0	0	0	1.5633	10.41	15.615	22.25	19.163	38.82	28.584	47.444	52.851	64.766	53.499	62.582	69.189	73.079	77.31	59.081	54.813	57.698	61.766	55.689	58.209	53.542	59.919	57.26	67.581	61.229	66.537	74.792	73.575	60.775
0	0	0	2.8236	5.2679	10.127	15.66	18.754	28.233	44.482	74.271	81.859	94.822	123.56	136.35	143.45	171.49	187.64	203.99	211.21	218.82	223.48	239.13	250.59	256.64	263.78	259.95	271.97	302.85	319.74	347.11	403.77	481.74	544.88	611.44	671.4	716.79	760.72	841.62	940.16	988.11	1077.6	1197.4	1251.9	1304.7	1380.9	1413.4	1472.2	1458.8	1539.3
0	1.6595	4.3269	6.7015	2.8639	0	0	0	0	0	0	0	0	0	1.5473	0	7.9733	1.2428	1.6895	2.9916	1.3835	3.8762	19.116	15.154	24.473	0	0	0	0	9.4545	11.582	18.426	22.667	37.059	42.911	44.984	48.922	69.814	73.31	74.226	91.517	100.02	92.563	101.92	131.38	118.23	131.77	108.62	136.93	135.53
6.0147	6.7087	0	4.2915	0	0	0	0	0	0	0	0	0	0	0	0	0	0	0	0	0	0	0	0.35463	0	0	0	0	0	0	0	0	0	0	2.0894	0	0	0	0	0	0	0	0	1.3032	0	0	0	0	0	0
33.794	18.174	0	0	0	0	0	0	0	0	0	0	0	0	0	0	0	0	0	0	0	0	0	0	0	0	0	0	0	0	0	0	0	0	0	0	0	0	0	0	0	0	0	0	0	0	0	0	0	0
0.4736	1.4099	1.1855	7.1195	0	0	0	0	1.308	0	0	1.0774	8.6128	0	7.8196	0	0	0	0	0	0	0	0	0	0	0	0	0	0	0	0	0	0	0	0	0	0	0	0	0	0	0	0	0	0	0	0	0	2.7163	0
8.2802	0	0	4.2968	0	3.0126	0	0	0	0	0	0	0	0.85944	0	0	0	0	0	0	0	0	0	0	0	0	0	0	0	0	0	0	0	0	0	0	0	0	0	0	0	0	0	0	0	0	0	10.875	16.993	23.276
14.521	5.0918	0	1.0295	0	0	0	0	0	0	0	0	0	0	0	0	7.0936	12.93	29.359	51.7	58.18	73.825	103.48	94.327	120.55	145.24	145.64	161.26	184.54	179.99	182.69	191.14	204.17	213.32	218.86	218.43	199.82	225.47	219.26	208.15	210.83	217.97	217.19	205.65	212.12	206.83	221.42	204.9	209.57	205.17
0	3.3528	0	16.76	0	1.8487	2.5628	2.8873	0	0	0	0.11678	3.2983	7.656	14.618	8.9583	8.4502	7.7406	23.26	43.405	84.814	113.37	160.41	197.94	248.56	312.88	354.52	430.98	500.34	515.7	570.93	637.15	683.73	696.68	774.45	858.53	762.51	793.56	873.92	869.39	886.64	974.9	962.83	990.88	1053.4	1068.8	1085	1114	1105.7	1138.1
6.2795	1.3058	4.6416	0	1.7531	0	0	0	0	3.567	0	0	1.9932	4.6675	3.4984	0	0	0	0	1.828	0.69997	4.8152	1.933	9.9449	6.3411	0	5.9353	2.6995	10.256	15.855	8.9607	9.709	11.532	16.784	20.772	15.572	27.116	23.615	22.579	20.702	23.881	30.731	36.653	45.285	54.408	53.849	60.161	62.198	58.353	62.016
0	0	0	1.0534	0	2.4774	10.687	9.6088	13.487	11.189	11.607	24.133	25.053	51.284	86.512	127.63	172.14	229.82	288.16	360.7	387.67	400.26	433.69	500.19	540.56	584.29	599.04	631.39	637.66	694.62	739.65	718.67	746.13	784.74	856.38	917.54	883.3	956.67	1020.7	1034.6	1069.9	1121.9	1187.1	1232.5	1273.4	1243.6	1288.7	1331.8	1363.9	1361.2
24.048	7.4082	0	0	0	0	0	0	0	0	0	0	0	0	0	0	0	0	0	0	0	0	0	0	0	0	0	0	0	0	0	0	0	0	0	0	0	0	0	0	0	0	0	0	0	0	0	0	0	2.1925
28.733	4.0962	0	0	0	0	0	0	0	0	0	0	0	0	0	0	0	0	0	0	0	0	0	0	0	0	0	0	0	0	0	0	0	0	0	0	0	0	0	0	0	0.30238	0	8.8987	16.023	8.8101	13.144	10.561	19.224	16.454
0	5.1987	5.4748	0	5.3069	0	0	0	0	0	0	0	0.67117	0	0	0	0	0	0	0	0	0	0	0	0	0	0	0	0	0	0	0	0	0	0	0	0	0	0	0	0	0	0	0	0	0	0	0	0	0
22.185	3.2738	0	0	0	0	0	0	0	0	0	0	0	0	0	0	0	0	0	0	0.17831	0	0.29793	0	1.8209	10.154	16.868	11.532	8.1246	6.0968	15.818	12.183	21.022	24.979	28.767	31.688	44.727	47.321	35.561	36.796	50.859	44.743	53.725	46.167	56.093	42.214	56.254	55.681	51.577	53.57
0	0	0	0.586	2.0423	5.3481	12.94	9.5421	4.0628	5.2374	0	3.0858	11.696	8.3197	13.963	5.7694	12.682	9.5771	10.575	10.872	13.555	12.839	27.88	24.457	33.102	29.559	33.996	36.42	46.566	71.828	71.73	65.997	85.896	82.26	89.777	85.514	91.421	98.132	100.21	105.36	106.03	102.48	104.53	104.12	112.18	104.76	95.987	109.12	99.985	98.023
26.823	1.3098	0	1.7729	0	0	0	0	0	0	0	0	0	0	0	0	0	0	0	0	0	0	0	0	0	0	0	0	0	0	0	0	0	0	0	0	0	0	0	0	0	0	0	0	0	0	0	1.3486	5.2716	2.8977
8.0367	3.9551	2.4227	2.19	2.5569	0	0	0	0	0	0	0	4.5726	0	1.4953	0	0	0	0	0	0	0.42245	0	0	2.8958	0	0	0	6.3114	17.527	2.6167	7.5438	7.3701	18.215	34.905	26.862	29.11	46.705	51.35	65.239	63.134	74.126	90.851	108.54	114.62	107.09	113.4	118.58	101.27	111.91
3.1293	0	0	0	0.18915	0	8.3992	8.1899	10.796	4.5042	3.3669	3.6216	15.332	21.963	22.3	20.643	29.219	20.256	24.877	31.494	38.815	31.821	43.114	39.221	46.225	38.606	42.912	38.592	47.35	56.674	61.588	46.582	53.246	62.378	53.694	46.854	46.271	51.994	55.423	50.912	61.912	63.027	66.127	72.207	76.608	81.529	79.215	79.498	82.907	90.525
16.853	14.397	4.5538	2.6964	0	0	0	0	0	0	0	0.38457	6.4209	6.4087	21.376	14.54	13.751	16.262	13.181	14.879	17.606	31.83	44.843	46.839	41.537	45.152	33.744	36.426	42.443	47.05	36.385	38.591	40.409	54.642	48.953	45.832	49.352	68.64	94.25	104.74	123.38	127.32	143.83	151.54	182.39	200.96	218.96	235.17	255.85	250.48
9.5306	3.4755	2.2711	0.99138	0	0	0	0	0	0	0	0	0	0	0	0	0	0	0	0	0	0	0	0	0	0	0	0	0	0	0	0	0	0	0	0	0	0	0	0	0	0	0	0	0	0	0	0	0	0
4.5609	5.1699	0	10.089	0	0	0	0	0	0	0	0	0	0	7.4162	0.043962	7.7129	0	0	4.4044	0	0	0	0	0	0	0	0	0	0	0	0	0	0	0	0	0	0	0	0	0	0	0	0	3.1157	0	0	0	0.21569	0
28.04	4.7061	0	0	0	0	0	0	0	0	0	0	0	0	0	0	0	0	0	0	0	0	0	0	0	0	0	0	0	0	0	0	0	0	0	0	0	0	0	0	0	0	0	0	0	0	0	0	0	0
5.6398	6.7105	7.3204	0	0.98507	0	0	0	0	0	0	0	0.10835	2.8359	0	0	0	0	0	0	2.3177	0	0	0	0	0	0	0	0	0	0	0	0	0	0	0	0	0	0	0	0	0	0	0	0	0	0	0	0	0
3.2235	6.5986	0	0	0	0.39929	0	4.8951	0	0	0	0	0	0	11.567	0	0	0	0	16.423	1.287	0	0	0	3.1514	5.956	0	0	0	2.888	0.12743	0	0	2.0094	3.1148	4.2351	0	0	0	0	0.81388	5.1162	0	4.5755	9.289	5.6326	9.7974	0	0	0
0	5.3693	1.9848	0.38966	0	0.49344	0	0	0	0	0	0	13.895	18.07	60.748	83.037	105.75	161.67	215.12	284.56	396.13	501.79	619.77	718.51	788.65	898.91	1036.1	1082.4	1153.6	1248.8	1335.8	1376.7	1387.1	1416.9	1464.9	1525.8	1551.3	1587.4	1617.2	1627	1651.9	1686	1708.9	1717.3	1739.1	1748.4	1756.7	1758.7	1733	1745.3
0	6.085	0	0	3.3768	0.61982	4.5961	10.513	21.212	22.465	31.403	29.398	35.132	39.857	36.086	43.652	48.61	57.352	60.313	57.614	54.84	65.642	61.276	64.393	58.65	69.118	59.84	66.496	74.088	66.376	74.394	65.71	72.409	62.577	68.348	59.456	60.219	66.661	77.732	83.102	80.049	86.344	86.135	82.638	81.832	74.365	81.351	77.511	86.556	87.243
32.323	0.16815	0	0	0	0	0	4.3215	0	1.3101	0	0	0	0	0	0	0	0	0	0	0	0	0	0	0	0	0	0	0	0	0	0	0	0	0	0	0	0	0	0	0	0	0	0	0	0	0	0	0	0
3.8179	11.258	0	6.0194	0	0	0	0	0	0	0	0	0	0	0	0	0	0	0	0	0	0	0	0	0	0	0	0	0	0	0	0	0	0	0	0	0	0	0	0	0	0	0	0	0	0	0	0	0	0
28.053	8.5248	0	0	0	0	0	0	0	0	0	0	0	0	0	0	0	0	0	0	0	0	0	0	0	0	0	0	0	0	0	0	0	0	0	0	0	0	0	0	0	0	0	0	0	0.48498	16.917	30.27	27.048	20.712
0	4.3048	0	7.381	1.6917	0	0	0	1.9985	1.745	0	0	0	0	9.905	0	0.85766	0	0	0	0	0	0	0	0	0	0	0	0	0	0	0	0	0	0	0	0	0	0	0	0	0	0	0	5.3477	0	0	0	5.0808	4.3214
48.555	7.2569	0	0	0	0	0	3.1014	0	0	0	0	0	0	0	0	0	0	0	0	0	0	0	3.4841	0	0	0	0	0	0	0	0	0	3.001	7.3165	0	14.845	0	0	1.9458	0	12.7	23.344	18.868	28.63	21.355	0.55604	15.691	10.96	21.652
1.7525	2.0472	0.87813	0	4.7507	0	0	8.128	2.853	8.5508	6.1732	11.172	25.203	18.172	25.329	14.562	10.463	7.2238	24.916	27.808	25.092	0	22.553	37.405	39.653	12.255	43.254	38.067	41.848	56.201	36.268	36.777	40.4	40.579	33.714	30.526	29.458	42.214	12.162	23.184	10.692	11.433	18.032	34.182	24.068	15.643	16.279	16.911	14.066	14.712
1.9044	4.5726	0.84966	0.67217	0	0	4.1629	0	0	0	0	0	0	7.8698	10.865	7.028	6.777	0.89503	3.0853	1.6582	5.9901	0	7.2934	14.877	38.299	54.936	83.83	114.9	155.18	176.73	216.27	238.42	275.15	304.91	355.61	381.29	382	430.25	446.04	494.7	526.17	547.76	572.29	593.04	630.39	615.9	649.92	674.43	657.75	653.48
0	2.0507	0	1.9295	0.5422	4.5013	0	0	0	5.27	0	0	1.9341	0	0	0	4.4501	0	0	1.3376	2.9953	10.02	9.4121	6.9871	9.6081	0	0	3.996	0.34605	10.682	2.3291	7.5174	11.411	8.24	14.431	8.1572	6.7353	13.014	12.568	12.339	10.968	19.923	24.003	27.535	25.711	26.87	29.265	24.868	28.654	24.205
0	2.2142	0	5.8987	7.2632	0	2.5892	1.3404	13.593	4.233	12.236	6.5649	0	12.378	6.4697	8.9777	1.7664	6.7287	24.961	26.758	22.915	38.424	26.547	23.9	37.739	40.164	37.125	38.04	42.955	45.472	58.755	40.859	51.545	55.891	62.584	77.404	58.709	70.587	80.808	82.369	91.785	89.324	107.77	118.27	122.59	124.54	142.2	142.44	139.08	150.83
12.853	4.649	3.4136	0	0	0	0	0	0	0	0	0	21.276	82.865	150.04	255.95	366.53	491.08	605.22	730.49	867.58	950.16	1056.3	1135.2	1240.8	1297.4	1386.4	1425.4	1459.1	1461.4	1495.4	1536.1	1404.8	1500.3	1608	1611	1660.4	1642.9	1672.6	1668.7	1678.3	1634.1	1648.9	1595.5	1574.8	1588.5	1535	1583.5	1717.2	1640.6
0	0	0	2.0102	1.5833	0.35088	5.5541	13.854	14.612	7.1491	3.566	12.091	38.799	62.042	105.22	132.33	188.85	214.21	259.36	305.75	341.76	351.9	396.94	419.64	447.08	469.23	477.98	486.02	505.38	527.05	513.58	544.19	527.8	528.89	525.78	538.98	542.14	544.92	570.41	565.61	582.27	580.79	600.42	589.55	600.45	582.21	607.61	596.06	605.35	612.8
[truncated: 78 more columns]
