# Supplementary material for: Limits on information transduction through amplitude and frequency regulation of transcription factor activity
Source: eLife. 2015 May 18;4:e06559. doi: 10.7554/eLife.06559 (PMC4468373; doi:10.7554/eLife.06559)
Supplement: Supplementary file 1. — Raw single-cell time-trace data for HXK1 (15259 cells), SIP18 (21242 cells), pSIP18 mut A (18203 cells), pSIP18 mut B (17655 cells), 1× reporter diploid (21236 cells), and 2× reporter diploid (19222 cells). The data are also available from Dryad Digital Repository (Hansen and O'Shea, 2015). DOI: http://dx.doi.org/10.7554/eLife.06559.014 [file elife06559s001.zip › source_data/1x_SIP18_HXK1_FM8_625minINT_690nM.txt]

0	11.167	6.4867	5.7404	0	1.9017	0	1.1087	0	0	0	0	16.478	0	1.0704	0	1.4308	0	0	2.6416	0	0	5.1235	1.6633	0	7.217	2.4421	1.6014	13.251	9.8433	17.344	23.575	26.474	31.749	35.683	43.225	55.885	67.996	74.861	94.693	111.68	113.71	140.56	141.92	157.31	176.71	198.27	190.45	197.8	198.99
0	2.5555	0	4.4256	0	3.6336	0	6.4	5.5697	2.587	12.399	10.716	30.034	27.433	35.191	52.595	51.861	55.369	59.362	86.786	92.827	86.459	105.23	102.09	96.625	108.08	124.96	118.86	132.03	144.83	133.55	138.81	156.63	124.84	169.48	152.43	157.53	170.89	161.72	179.75	164.85	160.24	173.49	171.35	171.85	166.72	160.31	170.15	186.1	185.77
1.4313	0.37433	2.8998	0	1.2282	0	0	0	0	0	0	0	0	0	0	0	0	0	0	9.3765	8.1738	39.078	47.253	80.215	100.31	131.24	122.73	166.67	181.94	203.35	211.02	227.07	229.47	243.19	242.02	261.64	271.97	256.15	250.37	267.99	295.1	286.4	330.71	340.18	379.76	383.21	407.06	439.57	465.68	476.48
6.4021	3.9805	1.4254	2.4161	0	0	0	0	3.3392	4.3822	0.20875	2.2768	0	0	0.57257	1.45	0	0	0	0	0	0	0	0	0	0	0	0	0	0	0	0	0	0	0	0	0	0	0	0	0	0	0	0	0	0	0	0	0	0
14.942	3.549	0	3.4334	0	0	0	0.74833	2.6722	3.1977	0	8.3561	5.6344	31.143	36.436	59.833	77.365	106.5	123.33	139.14	164.78	204.59	217.55	218.92	262.08	286.49	310.31	319	311.3	330.05	351.42	362.64	368.45	385.23	390.2	388.26	402.49	397.13	406.55	391.87	407.78	402.3	370.26	393.01	380.73	378.2	363.82	354.3	370.34	371.78
18.068	9.6201	0	0	0	0	0	0	0	0.863	2.0559	6.8171	17.39	12.934	5.2195	13.13	6.6401	10.673	8.1068	7.4916	4.3559	3.6642	3.1967	9.8866	7.0109	25.921	34.445	38.886	42.444	42.431	41.691	48.311	52.003	57.288	50.032	48.817	55.279	64.409	65.184	72.035	67.761	68.284	77.708	79.996	65.366	65.986	62.659	56.014	52.921	55.83
15.252	3.1338	0	0	0	0	0	0	0	0	0	0	1.79	0	0	2.9768	0	0	0	0	0	0	0	0	0	0	0	1.0371	1.8825	2.6145	12.298	20.046	30.759	40.031	40.669	37.406	51.054	56.413	62.138	58.294	56.525	63.471	67.365	75.47	73.475	86.086	76.818	85.296	79.817	96.722
7.8188	5.9355	0	0	0.78625	0	0	3.9213	0	0	0	0	0	0	0	0	10.403	26.028	20.038	17.42	51.631	65.638	54.935	31.665	52.142	37.127	58.362	51.019	20.211	19.118	16.037	8.0809	1.081	0	8.7253	0	0	7.0683	11.086	4.5876	1.2566	0	4.7419	12.113	1.6696	7.9667	10.969	9.0584	6.3591	12.999
5.1242	6.827	0	0	0	1.5687	3.3506	0	0.2037	1.0249	6.4587	0	5.1849	9.1091	7.8655	5.0303	0	0	0	0	0	7.9216	0	6.6012	19.324	27	37.947	42.457	40.589	48.635	54.724	52.979	30.735	55.532	75.468	76.152	91.828	107.75	113.05	119.25	117.77	147.45	154.58	178.27	180.99	208.34	218.07	211.92	218.91	201.41
0	0	0	3.4657	6.4439	4.8804	3.5181	22.555	19.87	21.356	26.934	19.866	14.245	25.642	6.6711	30.404	46.877	47.254	46.948	38.45	56.476	40.218	44.021	62.714	55.257	50.143	63.621	64.792	67.179	63.39	79.207	96.433	97.606	98.142	117.26	119.71	126.48	144.96	134.57	132.94	139.99	141.56	158.36	157.9	151.62	173.93	167.05	188.31	184.44	186
0	0	0	1.4506	4.437	1.607	1.9421	0	0	0	4.9094	5.9591	12.331	17.168	20.991	15.745	13.739	21.448	18.612	32.275	41.73	46.883	44.449	48.259	61.058	65.318	69.146	67.959	82.91	86.615	82.289	88.916	108.53	91.726	113.71	103.24	118.98	119.91	118.92	125.94	121.8	138.86	143.53	130.34	134.69	146.65	156.64	150	148.95	153.63
5.1768	1.5168	0	0	0	1.2806	2.5678	0	7.0805	0	0	0	0	0	0	0	0	0	0	0	0	0	0	0	0	3.8636	4.2363	1.3058	18.451	21.886	18.797	18.437	33.231	37.126	49.419	34.208	34.49	35.692	43.316	38.457	31.106	38.231	34.678	35.389	37.933	31.304	25.001	27.807	35.288	42.445
0	7.6232	1.9661	3.4436	0	4.6731	0	5.1404	6.4491	0.41412	4.9174	1.9626	3.19	0	1.6358	0.99872	5.5413	2.8865	0	2.1896	9.2817	3.7466	2.9444	1.687	9.3002	8.1901	14.124	17.872	11.157	20.617	26.51	34.618	40.546	58.568	84.715	90.711	119.38	144.66	165.65	191.17	215.28	239.17	276.71	299.02	311.74	310.03	332.13	351.32	366.85	375.68
12.129	7.5067	0.74115	0	0	0.16655	0.083356	0	0	0	0	0	0	0	0	0	0	0	0	0	0	0	0	0	0	0	0	0	0	0	0	0	0	0	0	0	0	0	0	0	0	0	0	0	0	0	0	0	0	0
11.118	0	0.88239	3.071	1.534	0	0	0	0	0	0	0	0	0	0	0	0	0	0	0	0	0	0	0	0	0	0	0	0	0	0	0	0	0	0	0	0	0	0	0	0	0	0	0	0	2.3067	0.70714	16.935	25.684	33.391
12.515	4.2104	0	0.59514	0	1.0264	0	0	0	0	0.2426	18.894	57.742	107.75	117.35	164.27	218.67	285.29	313.85	350.32	379.87	431.04	461.21	482.23	474.78	493.28	523.16	552.89	573.41	589.79	616.33	598.97	622.64	637.82	630.98	603.41	669.54	677.77	687.46	688.08	694.96	675.01	700.28	701	691.45	710.2	725.23	732.06	724.99	703.61
28.908	4.0036	0	0	0	0	0	0	0	0	0	0	0	0	0	0	0	0	0	0	0	0	0	0	0	0	0	0	0	0	0	0	0	0	0	0	0	0	0	0	0	0	0	0	0	0	0	0	0	0
6.9057	7.6676	0	0	3.3776	0	0	0	0	0	0	0	0	0	0	0	0	0	0	0	0	0	0	0	0	0	0	0	0	0	0	0	0	0	0	0	5.6325	4.4823	11.163	29.952	58.948	96.751	137.64	197.76	249.68	301.54	398.29	442.11	505.77	547.9
17.4	5.8795	0	0	0	0	0	0	0	0	0	0	0	0	0	0	0	0	0	0	0	0	0	0	0	0	0	0	0	0	0	0	0	0	0	0	0	0.063112	0.39692	0	3.7624	14.278	9.2017	16.081	6.0522	17.898	18.37	14.361	18.85	23.478
11.852	0	3.3548	0	4.2595	0	0	0	0	0	0	0	0	0	0	0	0	0	0	0	0	1.7981	0	0	4.162	15.151	0	44.942	28.159	36.693	48.343	41.193	59.106	70.556	68.91	57.041	65.43	66.547	74.026	70.657	83.076	75.896	92.442	88.689	102.39	106.53	94.234	79.302	60.967	75.257
2.2403	0	0	1.1207	1.0117	2.0918	0	0	0	5.9109	8.4378	8.5022	18.842	15.322	9.1228	4.1674	1.2943	7.7026	2.8822	9.2097	8.9438	16.564	13.723	6.7131	9.8561	17.696	22.814	8.7573	12.087	21.253	24.989	33.103	29.35	55.349	77.157	94.254	110.9	113.73	125.87	154.34	170.92	203.53	180.8	196.5	192.24	212.21	224.3	211.56	228.66	239.49
0.15257	3.4858	2.8714	4.5817	0	0	0	8.4733	4.6157	6.1806	6.0093	4.1348	7.3577	6.9451	0	1.1086	6.9049	0	0	0.92567	5.9572	5.8183	0	1.5007	0	4.401	0	0	0	0	0.80786	3.9313	0.56617	0	0	0.40851	0	0.92346	0	4.6347	28.546	47.817	74.223	92.641	112.72	140.9	183.31	203.83	243.44	268.92
2.5503	5.8174	0	0	2.6858	0	0	2.9397	4.319	0	6.7549	0	1.8933	1.6197	4.1167	3.9572	8.1262	9.8157	12.809	15.374	20.47	22.922	21.323	21.451	18.857	23.269	40.889	37.122	25.834	37.656	56.705	51.969	61.416	74.066	85.377	91.86	120.05	148.43	191.35	224.19	259.38	280.78	328.26	339.86	376.52	387.94	417.51	465.43	457.21	494.7
7.3982	7.6912	0	0	0	6.4255	0	7.2454	2.8005	5.5141	3.6905	0	0	4.3139	0	0	0	0	0	0	0	0	0	0	0	0	0	0	0	0	0	0.0046897	10.395	0	0	0	0	0	0	0	0	0	0.26491	0	3.956	2.9249	8.2396	14.977	0	0
1.6763	6.8854	2.2157	4.0658	0	0	0	0	0	0	0	0	0	0	0	0	0	0	0	0	0	0	0	0	0	0	0	0	0	0	0	0	0	0	0	0	0	0	0	0	0	0	0	0	0	0	0	0	0	0
1.8565	0	1.426	12.329	0	33.904	0	0	0	0	0	0	14.127	10.481	22.878	30.478	22.407	37.289	34.292	44.227	52.025	54.067	75.614	65.376	76.441	66.786	95.584	84.954	103.19	104.87	125.42	103.87	125.28	125.97	137.77	145.05	142.2	152.69	161.42	180.46	105.82	121.23	115.82	115.81	126.9	117.31	115.6	203.97	198.81	201.94
6.903	3.0721	2.2863	1.6463	0	0	0	0	0	0	0	0	0	0.024275	0	0	0	0	0	6.6758	6.3028	5.8045	3.1905	8.4278	0.51749	6.1494	6.4704	0	6.5296	6.701	10.279	16.829	22.013	18.765	37.281	36.876	47.226	48.439	50.072	52.019	68.072	77.448	83.767	87.112	99.372	118.64	130.04	119.86	126.82	125.73
35.938	6.8744	0	0	0	0	0	0	0	0	7.8551	6.6216	0.1701	0	11.399	15.947	6.4107	17.408	15.988	25.517	28.474	41.07	52.222	59.113	68.243	89.592	88.45	116.7	139.71	139.08	179.74	181.54	200.97	223.27	268.52	322.2	322.08	357.54	392.96	404.55	419.97	452.28	466	497.53	533.3	546.19	584.9	579.4	639.62	642.5
0	0	3.5847	2.6652	11.485	0.81625	0	0	0	0	0	13.923	60.7	137.48	239.59	351.71	487.65	618.25	709.66	815.68	972.24	1074.3	1180.7	1290.5	1384.6	1477.7	1480.9	1551.9	1526	1673.6	1654.6	1763.8	1739.2	1742	1860.4	1787.6	1905	1964.1	2060.9	2104.6	2054.9	2276.2	2378.5	2456.7	2533.5	2544.3	2608.4	2665.2	2752.3	2801.1
1.1519	6.1242	0	4.1308	0	0	0.85627	17.153	42.922	84.041	140.18	176.42	243.96	291.95	345.68	422.46	493.7	564.44	618	685.07	755.03	840.13	925.88	1026.6	1109.9	1150.4	1263.9	1344.4	1438.3	1467.2	1595.9	1583	1694	1776.7	1822.9	1885.9	1884.4	1960	1987.7	1991	2011.9	2054.5	2139.4	2135.7	2149.5	2202.6	2254.1	2243.7	2225.3	2231.2
1.829	1.9244	0	0	0	0	5.7423	22.756	26.683	40.165	39.438	36.161	34.522	44.08	47.385	70.137	77.781	83.74	102.86	129.92	140.1	174.28	181.77	229.17	250.84	283.84	309.51	353.45	374.84	409.16	449.88	459.89	494.27	518	569.01	606.1	647.7	687.38	763.78	778.95	857.65	922.99	946.84	1005.4	1024.8	1082.7	1088.3	1098.1	1208	1209
6.3124	0	0.88276	0	0	0	4.9412	5.0985	0	0	3.8257	0	0	0	0	0	2.5267	0	1.8234	0	0	0	17.251	21.696	40.407	54.016	87.024	106.52	134.38	161.13	175.49	216.94	247.03	272.31	298.78	310.84	313.93	319.29	357.4	345.19	354.49	386.14	378.33	382.74	399.35	375.78	410.86	420.28	421.36	433.42
7.4532	10.411	3.9119	7.8711	0	0	0	0	0	0	0	0	0	0	0	0	3.9443	47.727	97.2	176.86	292.33	357.36	483.33	550.62	674.65	860.11	769.32	849.22	906.23	1242.1	1231.9	1466.7	1514.7	1513.9	1588.4	1604.4	1679.5	1610.3	1611.5	1717.2	1773.9	1775.2	1819.8	1793.3	1877.3	1837.5	1871.3	1964.9	2004.9	1856.2
0	4.0156	5.8419	2.0392	0.29304	0	0	0	1.4096	0	4.7382	8.1545	15.924	20.905	18.556	18.428	19.748	20.101	27.633	41.027	44.769	49.307	46.488	59.981	56.894	74.789	67.047	69.783	91.733	79.456	85.004	107.27	93.523	94.889	104.14	100.87	105.04	98.889	92.001	96.64	97.745	110.02	111.94	112.38	102.73	106.68	120.68	114.63	107.25	100.42
6.1761	3.0652	0	0	6.6056	0	0	0	0	0	0	0	0	0	0	7.1225	5.6656	9.0903	5.6893	22.852	18.553	29.798	34.708	47.644	43.271	63.306	67.215	67.968	76.147	79.622	99.656	90.444	98.307	102.27	106.65	108.85	110.25	123.78	127.14	115.28	124.81	129.46	136.3	138.99	141.51	152.93	144.88	145.31	126.75	143.62
13.731	8.7954	1.3173	0	0	0	0	0	2.2662	7.055	0	0	3.3407	15.717	34.719	51.031	101.65	154.79	181.84	148.24	171.95	300.67	313.47	304.65	341.77	386.5	448.01	495.85	575.15	628.26	712.6	751.51	805.87	895.19	960.84	999.62	1063.4	1126	1202.9	1240	1290.2	1290.7	1367.4	1478.5	1469.7	1538.3	1550.2	1592.7	1614.5	1597.4
23.471	4.335	0	0	0	2.6427	0	0	0	0	0	0	0	0	0	20.018	39.434	60.884	75.552	95.967	123.74	133.8	175.01	188.34	219.56	235.81	271.18	291.88	314.49	311.2	345.72	335.95	367.52	335.67	373.25	378.92	370.56	377.38	383.46	400.01	408.49	406.28	434.78	432.8	435.66	432.87	444.49	445.77	476.71	467.76
30.554	3.4718	0	0	0	0	0	0	0	0	0	0	0	0	0	0	0	0	0	0	0	0	0	0	0	0	0	0	0	0	16.64	56.782	80.876	129.54	178.05	236.51	305.45	367.03	421.32	478.86	547.69	624.16	691.68	756.39	841.13	925.89	974.08	1046.6	1090	1162.4
14.387	3.7035	0	4.4513	0	0.23404	0	3.8524	0.37613	0	0	0	0	0	0	0	0	0	0	0	0	0	0	0	0	0	0	0	0	0	0	0	0	0	0	0	0	0	0	0	0	0	0	0	0	0	0	0	0	0
7.5928	12.886	1.248	0	0	0	0	3.569	0	0	0	0	0	0	0	0	0	9.0295	29.772	43.619	77.852	85.108	126.38	162.7	180.86	208.17	225.14	254.96	245.39	249.61	281.87	314.98	298.35	315.91	336.31	339.37	328.91	351.26	387.3	423.29	411.85	403.92	448.28	468.04	488.43	502.54	521.23	520.69	546.04	551.71
9.8645	0	0	0.57196	2.7372	0	0	0	0	0	0	0	0	0	0	0	0	0	0	0	0	0	0	0	0	0	0	0	0	0	0	0	0	0	0	0	0	0	0	0	0	0	0	0.72565	0	0	0	0	6.7424	13.337
5.8784	6.3942	0	0	0	0	1.4382	5.9386	1.2134	0	0	0	0	0	0	0	0	0	0	0	0	0	0	0	0	0	0	0	0	0	0	0	0	0	0	0	0	4.898	6.721	0	0	0	0	8.0906	0	0	0	0	0	0
30.488	11.027	0	0	0	0	0	0	0	0	0	0	0	0	0	0	0	0	0	0	0	9.5239	34.481	56.931	71.001	89.722	130.66	164.46	174.33	183.42	204.53	206.12	229.08	257.33	292.49	302.41	383.96	403.69	398.52	418.52	407.46	417.97	433.27	454.59	470.57	491.07	546.99	555.38	588.5	593.76
5.3129	0	2.9584	0	0	2.5098	5.0301	8.3664	5.0673	6.5578	5.8327	5.7083	4.2176	0.97448	7.7483	2.4769	0.27866	2.1368	4.15	0	0	0	0	0	0	0	0	0	0	0	0	0	0	0	0	0	0	0	0	0	0	0	0	0	0	0	0	0	0	0
4.0347	9.6044	0	0	0	0	0	0.9406	0	0	0	0	1.2537	5.9496	5.2663	1.8817	8.3189	9.844	9.7775	8.8259	16.777	26.308	20.12	30.483	2.6834	15.107	32.158	41.456	61.054	94.8	150.17	193.72	228.7	263.62	309.99	341.16	368.91	431.58	467.38	482.96	524.01	518.93	565.43	569.89	582.09	608.91	591.22	591.45	586.66	608.17
7.7825	14.323	0	0	0	3.2912	1.6056	0	2.2674	0	0	0	7.3444	10.571	5.5529	14.796	17.982	28.257	18.543	14.269	11.478	23.71	23.451	24.491	26.85	18.403	26.627	31.703	31.132	38.08	41.772	39.354	37.274	44.388	37.124	48.781	50.169	69.363	84.752	100.79	110.05	135.43	141.72	163.97	163.37	191.59	192.31	192.16	187.64	208.21
8.9433	0	1.746	0	3.2405	0	0	0	0	0	0	0	0	7.728	0	0	0	0	0	0	0	0	0	0	0	0	0	0	0	0	0	0	0	0	0	6.8395	0	11.72	19.488	18.197	24.156	17.464	31.099	46.538	45.299	48.034	45.408	59.093	49.718	50.31
32.201	34.274	0	0	0	0	0	0	0	0	0	0	0	0	0	0	0	0	0	0	0	0	0	0	0	0	0	0	0	0	0	0	0	0	0	0	0	0	0	0	0	0	0	0	0	0	0	0	0	0
4.8651	1.7338	0	8.4891	0.18947	0	0	0	2.5272	0	3.4783	6.7866	6.5721	10.959	0	5.0078	6.0172	0	5.4028	1.5365	7.6187	12.271	0	0	1.6168	0	0	0	0	0	0	0	0	0	0	0	0	0	0	0	0	0	0	0	0	0	16.949	4.3269	0	2.8069
0	0	0	4.2138	4.2577	5.767	3.086	3.6689	0	3.0904	11.671	11.75	27.033	33.041	38.229	51.49	59.297	75.435	116.37	128.54	153.19	173.85	174.96	194.73	213.29	227.15	224.42	257.69	270.31	272.35	287.87	308.87	333.19	346.63	387.76	370.11	377.36	434.69	435.59	465.79	464.12	480.82	489.97	486.89	519.97	523.51	550.09	547.63	564.41	580.4
2.9759	2.8064	0.069632	0	1.5898	0	0.94253	4.1502	0	0	0	0	0	0	0	0	0	0	4.1322	0	0	0	3.0437	0.3812	8.9371	16.722	33.881	34.521	50.62	47.622	61.377	54.669	50.121	60.599	64.341	61.58	78.747	73.605	74.476	77.674	81.306	83.673	90.621	86.607	112.26	107.68	125.6	130.24	143.93	149.34
9.9079	0	0	1.2002	0	0	0	0	4.6073	6.0084	5.9762	9.1288	19.81	20.651	34.748	35.982	53.387	65.46	70.082	76.98	94.039	87.693	83.337	91.005	79.249	92.762	96.036	96.662	91.299	93.995	80.685	88.154	83.519	83.59	101.71	101.87	114.51	115.85	114.81	107.23	105.5	103.97	127.99	127.33	132.97	123.62	131.47	150.4	138.56	154.12
0	3.7097	0	1.7741	2.1993	7.5514	10.908	15.686	33.956	25.821	30.916	23.265	27.515	46.6	46.551	56.22	53.552	74.135	82.905	108.45	105.37	123.73	122.01	116.57	126.47	133.48	140.28	136.17	163.37	167.56	207.18	190.51	224.78	226.81	225.47	251.3	272.11	290.44	312.46	339.24	386.59	414.62	433.16	446.08	536.97	560.58	591.86	628.5	639.71	696.18
8.2046	6.8351	11.142	0	0	0	0	0	0	0	0	0	0	0	0	0	0	0	0	0	2.4706	13.292	47.515	93.48	127.65	185.18	226.21	314.37	333.61	385.52	432.91	505.3	569.5	632.37	625.3	654.53	675.07	700.66	732.28	746	744.34	776.79	809.05	810.49	837.81	843.06	874.1	886.36	906.01	872.18
0.53881	0	0.81915	0	13.519	0	0	0	0	0	0	0	0	0	0	0	0	0	0	0	0	0	0	0	0	0	0	0	0	4.2933	12.924	21.274	19.883	33.01	42.451	36.375	71.596	66.747	61.324	116.24	223.97	260.36	261.14	223.14	228.12	227.59	219.3	200.76	220.45	232.08
15.602	5.9805	0	0	0	0	0	2.4445	0	0	0	0.90541	3.199	6.0093	0	0	0	0	0.42989	2.9473	4.9892	6.6378	0	0	0	10.574	33.766	47.902	84.764	111.57	150.27	194.39	253.69	289.14	355.83	395.73	437.27	472.8	495.39	531.57	561.03	623.03	628.55	662.64	685.05	707.47	719.97	759.65	770.59	777.53
7.243	0	0.1651	0	3.5235	0	3.5053	0	0	0	1.5136	3.8416	15.476	34.385	50.509	82.044	103.75	124.49	140.26	170.6	185.46	204.57	207.77	246.1	256.45	273.73	287.39	311.19	303.79	319.79	342.9	341.28	348.35	363.64	367.35	334.53	350.57	357.83	372.89	357.67	371.1	370.61	378.72	373.58	386.15	371.83	385.15	381.57	353.01	369.35
0	1.473	0	0	0	15.273	8.209	3.47	5.7118	2.5438	0	6.1002	14.593	10.814	10.427	29.071	42.921	55.543	80.761	88.792	121.54	147.07	170.76	215.83	238.41	257.15	285.84	306.77	329.64	360.47	368.37	372.57	398.05	415.53	431.31	491.3	449.91	464.31	481.22	488.65	496.72	503.34	519.26	539.76	527.62	528.04	551.33	550.69	551.31	561.56
14.531	0	0	0	0	0	0	0	0	0	0	0	0	0	0	0	0	0	0	0	0	0	0	0	0	0	0	0	0	0	0	0	0	0	0	0	0	0	0	0	0	0	0	0	0	0	0	0	0	0
15.837	2.7927	0	0	0	3.2149	0	0	0	0	0	0	0	0	0	0	0	0	0	0	0	0	0	0	0	0	0	0	0	0	0	0	0	0	0	0	0	0	0	0	0	0	0	0	0	0	0	0	0	0
9.9593	10.689	0	0	0	0	0	0.026732	0	0	0	0	0	0	0	0	0	0	0	0	0	0	0	0	0	0	0	0	0	0	0	0	0	0	0	0	0	0	0	0	0	0	0	8.5864	0	0	0	0	0	3.7423
4.4197	10.788	9.2228	2.716	0	0	0	0	0	0	0	0	0	0	0	0	0	0	2.3492	39.476	105.56	152.23	246.13	332.69	446.9	559.28	723.99	908.04	1097.6	1274.7	1467.7	1688.5	1787.3	2001	2284.3	2450.6	2650.4	2912.8	3085	3208.4	3514.4	3573.6	3761.3	3806.4	3982.9	4085.1	4152.4	4223	4364.1	4569
2.0269	0	0	0	0	4.5312	8.9832	9.0514	8.2583	3.0767	2.7877	3.7844	2.1837	0	0.8602	6.6139	3.0658	5.7301	6.2762	8.6852	6.6688	4.2708	8.015	8.2873	24.727	21.148	33.722	38.67	40.678	42.275	59.939	57.014	54.453	61.815	58.867	63.568	77.341	68.61	67.839	75.113	75.946	68.635	67.438	77.744	86.814	75.755	84.343	83.557	94.388	92.464
9.7316	0.36089	0.49175	0.96408	2.5395	0	0	3.9354	29.408	47.921	93.819	122.33	168.45	198.85	230.88	273.25	303.61	331.55	361.17	371.42	410.75	433.9	439.34	441.64	461.52	450.58	452.83	459.36	463.56	472.28	486.19	483.59	471.08	490.68	501.28	482.92	485	458.92	481.55	488.05	482.25	493.15	478.8	476.47	487.3	477.06	474.02	470.64	481.61	485.44
13.32	4.3127	0	0	0	0.31187	0	5.2224	2.5647	0	9.6094	3.1972	3.643	0	0	0	12.022	23.799	16.139	38.656	43.465	37.698	51.661	50.628	62.661	76.456	78.999	73.618	66.621	74.941	71.506	71.159	72.167	63.678	64.777	54.441	67.395	65.642	57.721	57.389	53.323	58.965	69.258	90.46	88.501	79.598	76.033	87.121	90.786	98.105
13.633	1.8503	0	0	3.605	0	0	0	0	0	0	0	0	0	0	0	0	0	0	0	4.7941	25.732	55.059	103.89	172.41	209.24	289.67	349.6	409.35	485.63	542.48	615.13	655.92	710.16	740.7	735.15	668.39	868.48	890.36	919.83	910.35	949.28	978.17	1007.1	1034	1034.9	1072.8	1084	1134.3	1111.2
5.4265	2.8306	0.011139	1.6254	0	0	0	0	0	0	1.0774	0	0.57582	0	1.2748	0	0	1.5267	9.6761	8.3867	16.334	22.068	18.971	15.002	10.918	26.244	26.143	14.786	8.881	8.4318	37.298	61.193	83.308	103.6	160.67	200.48	256.98	323.9	410.17	461.69	517.94	603.49	661.02	674.73	754.59	830.25	875.87	925.87	944.18	939.19
0	0	0	5.6137	0	12.232	3.1479	11.135	23.72	25.741	28.019	12.203	10.778	23.699	25.155	35.776	39.046	44.02	34.112	39.301	43.623	58.624	60.432	58.079	75.169	83.944	84.769	104.59	111.05	120.35	138.23	160.82	175.97	189.47	214.98	243.64	263.61	280.85	310.21	328.32	343.93	360.9	372.49	420.9	416.88	449.1	464.76	462.14	488.11	505.83
0	0	0	0	0	9.0636	42.885	70.752	111.16	155.01	187.15	237.62	303.69	328.68	369.43	399.06	414.76	457.43	477.84	510.39	532.23	569.32	552.88	575.66	586.89	585.34	626.6	634.72	642.42	628.7	627.09	624.47	616.6	636.06	649.37	645.55	664.03	675.71	669.95	673.43	682	681.09	654.29	680.14	685.93	682.08	710.71	692.39	694.41	712.5
0	0	5.07	7.5362	1.6054	8.7965	16.005	0	0	0	0	0	0	0	0	0	0	0	0	0	0	0	0	0	0	0	0	0	0	0	0	0	0	0	0	18.516	61.548	102.76	151.92	204.39	237.98	276.94	344.88	403.21	448.55	453.98	516.54	536.61	562.65	571.86
14.073	0.86893	0	0	0	3.1533	0	0	0	0	0	0	0	0	0	0	0	0	0	0	0	0	0	0	0	0	0	0	0	0	0	0	0	0	0	10.302	0	5.0792	0.35308	7.6576	0	8.1574	0	4.9811	10.141	3.3621	12.441	7.9158	13.622	7.4217
0	0	0	1.9636	9.0889	1.0297	0	0	0	0	0	0	0	0	0	0	0	0	0	0	0	0	0	0	0	0	0	0	0	0	0	0	0	0	0	0	0	0	0	0	0	0	0	0	0	0	0	0	0	0
14.811	0.79202	0	0	3.2979	0	0	0	0	0	0	0	4.5952	0	11.481	14.675	28.788	47.387	57.255	82.735	94.037	102.77	141	149.95	184.42	214.66	220.54	269.88	307.88	346.99	362.39	374.77	410.26	436.17	489.06	511.58	573.72	630.65	698.27	789.85	847.83	915.98	969.9	1018.8	1083.7	1112.6	1194.1	1215.8	1248.1	1270.3
5.0143	0.72756	0	3.2414	0	0	6.0351	5.4961	7.2887	5.6474	13.023	12.052	9.3827	5.5876	2.3745	0	0	0	0	0	0	0	0	0	0	0	0	0	0	2.2364	4.6895	0	0	0	1.7554	0	2.3777	12.426	13.535	24.144	18.806	24.461	32.312	43.32	49.146	41.142	44.07	54.607	67.615	61.608
16.028	5.188	0	1.9082	0	0	0.26526	0	0	0	0	0	0	0	0	0	0	2.1735	0	0	0	23.426	3.0209	0	0	0	0	11.247	0	0	27.401	13.823	0	0	0.5239	19.105	20.628	0	0.25465	2.4256	2.2146	1.5707	13.418	3.3791	0	0	0	0	0	0
7.709	0	0	5.9634	1.0377	0	0	0	0	0	0	0	0	0	0	0	0	0.72357	0	0	0	1.5703	13.451	12.468	14.519	10.606	19.114	19.025	25.756	40.746	33.046	26.466	36.073	34.047	43.086	46.951	46.463	36.253	40.67	53.386	47.718	38.499	39.341	33.579	30.313	25.136	28.706	31.715	32.187	45.52
0	0	0	0.73484	7.2188	3.8959	0	9.7264	6.9901	0	9.661	7.9404	16.279	18.019	11.578	11.998	18.549	18.977	25.973	35.97	40.865	43.157	43.902	38.058	42.077	46.117	50.723	43.025	53.015	49.747	56.451	64.193	61.769	58.442	58.934	45.953	52.8	51.359	55.883	56.329	70.287	78.619	83.795	87.447	89.706	99.479	107.97	102.1	111.95	103.92
0	4.245	0.28953	1.72	2.4813	1.615	0	3.0833	0	14.627	12.761	22.274	27.175	35.729	43.434	59.325	64.398	73.255	68.47	72.62	94.94	91.647	85.191	87.875	94.918	120.98	130.36	128.39	127.83	132.49	125.52	131.26	135.68	147.38	155.18	158.84	155.28	147.35	147.5	156.17	161.24	138.98	152.54	140.62	156.83	149.86	150.66	138.72	141.52	132.11
0	0	0	3.874	5.782	6.5349	13.548	0	25.793	20.532	11.58	14.333	42.302	59.901	69.2	90.778	107.22	143.9	190.54	187.69	198.07	223.73	230.95	247.57	273.59	295.71	335.32	325.49	354.16	333.92	364.96	378.21	260.01	406.1	353.11	435.44	454.68	326.67	380.58	356.56	501.39	514.07	428.36	414.23	407.58	388.54	426.37	404.14	525.75	420.59
20.698	5.7081	0	0	0	0	0	0	0	0	0	0	0	0	0	0	0	0	0	0	0	0	0	7.9053	29.546	56.897	70.459	68.291	85.178	116.01	138.18	175.26	228.18	281.91	356.46	454.91	545.6	680.12	770.94	866.21	967.89	1071.7	1183	1276	1410.1	1463.8	1585	1612	1670.8	1715.9
0	0	0	6.0775	2.1596	17.151	25.24	24.614	29.787	35.402	30.244	42.643	42.863	33.025	30.39	56.514	82.684	109.44	149.41	183.36	237.2	287.24	324.74	359.47	427.77	473.37	554.27	563.93	634.43	662.12	703.31	743.8	740.08	828.19	846.12	853.27	909.09	918.7	937.7	959.1	941.38	1007.4	975.91	1014.2	1060	1028.5	1048.1	1025.3	1067.5	1063.7
13.691	5.9468	0	0	0	0	0	0	0	0	0	0	0	0	0	0	0	0	4.2668	6.2738	18.892	15.142	17.451	18.01	28.894	32.96	54.49	76.581	99.545	130.25	149.99	184.79	201.08	210.97	223.39	242.15	258.77	279.65	297.69	301.3	326.07	330.44	338.52	365.47	355.26	375.03	374.9	367.3	377.05	382.24
0	0	5.0929	0	0	21.56	24.578	38.525	26.192	38.69	49.536	50.307	43.971	87.265	52.505	96.669	100.65	65.144	62.923	65.834	81.415	80.061	74.913	79.675	93.115	85.737	94.993	90.294	102.19	104.35	124.69	134.19	133.93	136.63	146.49	144.31	131.16	145.96	134.12	134.84	132.48	133.19	143.27	146.72	154	164.63	134.71	137.64	145.03	148.66
4.818	11.908	0	0	0	0	5.443	3.0448	2.9261	7.4185	4.1631	0	6.7651	19.526	33.509	56.059	79.896	93.057	111.37	150.96	172.17	185.43	239.28	243.57	279.73	281.01	310.03	297.06	326.22	320.8	342.4	328.13	356.78	374.35	366.62	335.2	365.76	374.55	381.69	315.67	341.72	287.34	379.27	340.12	314.41	389.68	383.75	350.82	367.31	325.23
25.08	7.2138	0	2.2194	0	0	0	0	0	0	0	0	0	0	0	0	0	0	0	0	0	0	0	0	0	0	0	0	0	0	0	0	0	0	0	0	0	0	0	0	0	0	0	0	0	0	0	0	0	0
0	13.398	6.0875	0	0	0	0	6.2059	0	3.7376	2.2846	4.7351	16.576	57.502	79.114	119.95	149.66	193.95	212.78	265.91	282.39	322.58	357.25	368.59	387.37	387.45	423.87	400.74	438.96	442.18	433.52	468.99	451.33	477.43	490.11	499.15	467.91	493.14	476.1	472.16	463.48	448.11	459.6	463.44	453.39	457.41	449.21	447.51	464.76	445.67
5.2477	6.6762	0	5.5015	0	0	0	0	0	0	0	1.1019	1.3803	13.141	5.9211	7.0781	15.395	18.794	21.611	26.701	35.342	39.779	34.5	44.632	39.964	53.929	46.405	45.29	51.158	51.336	62.314	66.756	62.532	64.301	70.458	68.759	67.269	67.195	71.299	79.294	80.654	88.112	84.042	78.728	81.318	97.315	89.626	85.634	99.043	97.008
7.3528	3.3812	0.58522	0	0	0	0	0	0	0	2.4404	0.40909	3.9205	0	0	0	0	0	0	0	0	0	0	0	0	0	0	0	0	0	0	0	0	0	0	0	0	0	0	0	0	0	0	0	0	0	0	0	0	0
10.718	6.0487	0	1.0221	0.52421	0	0	0	0	4.6048	4.0907	5.6632	14.81	15.302	21.479	37.443	41.341	27.254	37.73	34.906	52.263	60.537	53.529	62.611	63.903	66.987	67.247	61.479	53.896	64.903	66.378	74.598	64.851	65.183	73.624	70.159	73.011	83.69	92.8	80.389	72.628	59.677	73.863	75.274	67.798	53.074	60.722	64.292	61.542	71.482
5.5392	7.4299	3.522	0	0	0	0	4.3461	0	1.2605	0	0	0	3.2827	0	5.1576	3.3766	9.7736	11.734	13.328	27.018	13.93	14.997	7.9841	11.145	10.923	15.345	19.459	23.465	26.119	27.727	30.266	32.327	32.475	50.965	43.887	52.806	60.325	62.962	82.583	87.379	39.765	47.253	64.438	65.535	64.686	72.32	80.672	78.116	77.929
0	1.7578	1.6277	0	3.7483	0	0	2.5026	0	3.5155	4.5128	7.6041	0	0	5.2356	8.0007	11.705	6.4209	8.597	0	0	0	0	0	0	0	14.865	29.681	13.789	52.669	99.645	151.59	186.65	267.11	316.26	403.34	460.46	571.71	652.79	724.23	800.11	834.24	920.07	970.3	1039.8	1072.7	1149.5	1118.2	1118.6	1186
10.09	0	0	0	1.4799	0	1.3129	4.3606	0	0	0	0	0	0	3.3014	1.8915	6.162	6.3223	11.846	12.855	12.867	12.893	23.772	23.985	26.366	24.695	34.834	50.554	56.695	61.901	74.52	64.518	83.034	93.03	106.11	111.72	122.04	152	136.12	174.68	175.9	187.6	193.23	187.74	183.31	187.63	193.95	178.51	195.09	187.99
0.51838	0	0	0	7.676	11.716	16.884	25.04	43.411	49.583	60.382	77.803	69.902	70.411	82.797	90.954	91.115	120.54	124.44	122.63	130.92	149.4	162.36	172.89	169.95	170.76	161.73	172.48	178.82	187.92	200.19	178.92	213.31	195.53	225.88	221.11	210.8	220.78	208.78	214.7	205.56	201.68	195.16	208.29	212.93	197.74	202.46	187.95	208.91	198.23
1.5525	1.1498	0	0	0	2.8091	5.2883	9.3704	16.799	15.295	13.555	4.319	9.7902	7.4698	15.758	4.3616	3.7929	3.185	0	8.1191	16.172	24.961	54.263	65.188	86.999	108.48	148.06	180.4	217.4	240.23	257.64	307.14	328.53	372.89	373.06	413.33	418.92	423.89	447.1	481.12	484.43	479.83	504.93	509.78	560.57	537.21	551.61	580.81	544.2	545.62
0	0	0.28567	0	0	3.2794	8.2691	0	0	0	0	0	0	0	0	0	0	0	0	0	0	0	0	0	0	0	0	0	0	0	0	0	0	0	0	0	0	0	0	0	0	0	0	0	0	0	0	0	0	0
2.9303	0	0	0	3.876	0	9.9995	1.7888	0.53803	0	0	0	0	0	0	0	0	0	0	0	0	0	0	0	1.3512	0	16.646	41.746	68.889	84.019	113.73	131.73	162.45	186.43	214.05	239.66	277.78	301.46	313.62	335.07	360.34	398.65	398.57	395.92	417.62	421.22	425.71	443.54	445.86	457.56
10.037	2.6228	3.8061	3.0053	0.42971	0	0	0	0	0	2.8737	1.7289	8.854	0	3.0116	4.3144	0	0	0	6.4695	12.291	15.358	22.056	24.434	22.11	24.34	27.541	33.451	31.982	32.209	22.178	15.175	30.382	28.888	44.337	37.324	46.849	65.493	69.047	72.332	84.646	94.29	99.819	101.75	133.33	139.66	147.02	157.27	169.24	186.25
12.139	1.2775	0	0	0	4.8432	3.4001	7.2833	7.5807	29.223	50.222	76.425	112.43	153.71	187.44	230.36	239.45	253.42	311.56	333.39	285.61	345.55	375.03	345.82	411.03	389.7	502.56	463.22	464.33	497.91	573.54	514.25	598.51	605	610.52	626.68	642.65	643.61	604.17	651.37	626.63	669.96	689.22	703.18	699.18	680.9	702.29	732.08	741.6	634.35
3.7887	0	0	0	0	0.36817	2.3364	10.128	6.6698	9.4418	31.098	41.885	60.099	56.216	73.742	72.011	85.272	88.865	114.69	125.37	143.61	169.44	191.56	202.59	225.21	227.34	251.41	269.26	248.2	299.85	255.82	284.2	289.23	294.51	295.53	290.07	284.12	306.79	301.76	316.5	313.08	324.05	305.77	300.98	325.67	315.75	353.26	331	334.54	331.08
0	0	3.0741	9.8868	6.7011	4.8016	0	0	6.7672	7.5555	20.356	22.589	15.648	27.332	24.473	36.948	47.692	78.71	108.32	164.2	163.98	229.97	256.37	358.92	391.66	455.72	566.98	564.61	665.73	646.17	715.08	760.67	809.64	800.33	883.5	854.74	974.98	979.35	945.56	1003.5	1008.8	1036	1030.8	1080.4	1071	1037.1	1078.7	1057.8	1077.7	1064.5
9.9514	0	15.516	7.9617	0	0	0	0.26338	0	0	0	0	0	0	0	0	0	25.03	19.633	19.441	33.083	48.161	60.529	63.076	73.326	85.006	118.58	106.23	122.78	116.31	151.93	150.43	159.7	176.97	204.41	196.14	217.18	230.31	229.46	230.34	225.03	226.35	245.29	251.18	250.65	255.69	255.7	269.67	269.89	269.77
22.478	16.702	0	0	0	0	0	0	0	0	0	0	0	3.1434	0	3.2343	2.15	0.68752	11.628	0	0	7.9749	11.73	11.587	10.743	2.864	26.497	19.814	14.463	16.72	15.907	27.369	37.941	38.625	56.82	42.79	87.469	76.258	109.36	92.87	142.23	144.9	159.95	189.5	192.62	211.72	220.23	235.03	225.21	248.14
5.5923	0	0.35693	5.0666	0.81868	0	0	7.0155	5.3372	10.605	19.519	13.26	19.731	14.097	16.201	25.926	26.609	23.65	24.615	25.165	21.823	15.548	23.31	21.564	18.349	9.8437	15.7	11.595	12.822	6.4773	9.1544	5.4115	0	0	0	0.55247	0.85697	0	0	0	0	0	0	0	0	0	0	0	0	0
0	4.3187	14.736	0	0	0	0	6.0115	0	0	0	0	0	0	0	0	0	0	0	0	0	0	0	0	0	0	0	0	0	0	1.5751	2.798	3.7622	14.341	30.041	27.072	34.005	50.757	51.066	50.421	48.095	43.212	66.193	79.681	81.672	73.734	83.254	89.186	89.765	82.106
0.45365	4.1513	0	0	0	0.089178	0	4.9763	3.9941	0	6.5727	5.141	5.5985	6.5378	7.5851	0.40368	1.2293	15.422	18.931	6.6097	17.254	29.552	27.416	31.301	17.048	27.234	30.09	32.507	21.991	24.115	48.186	65.521	78.556	78.263	108.48	154.36	178.58	204.96	224.08	267.01	281.54	336.5	354.64	382.57	430.93	431.91	470.43	488.17	505.51	544.55
9.9441	6.3784	0.5386	0	5.4509	0	0	0	1.7868	0	0	0	0	0	0	0	0	0	0	0	0	0	0	0	4.7686	10.094	15.519	25.136	30.4	35.961	54.175	60.329	69.461	93.318	111.33	130.66	153.14	154.16	177.54	189.24	222.79	252.16	256.95	291.38	303.5	287.7	286.28	286	313.27	320.24
24.756	2.7496	0	0	0	0	0	0	0	0	0	7.8888	0	0	0	0	0	1.6921	5.4999	0	6.3089	12.347	10.224	17.682	28.646	47.906	65.908	99.556	130.27	171.03	225.2	272.78	322.64	346.29	397.54	443.37	491.18	578.18	615.1	695.6	738.73	800.87	832.91	874.19	908.69	954.68	957.3	1014.1	1017.2	1057.1
9.2195	3.3491	0	3.7977	0	0	0	0	3.9465	13.777	21.983	24.365	45.707	60.903	78.726	86.167	104.68	111.36	112.56	123.05	151.53	160.47	192.29	202.08	200.32	232.18	283.44	287.98	321.57	308.5	428.56	438	457.78	478.64	552.05	583.83	638.43	695.96	767.21	780.55	868.11	910.84	994.46	1051.9	1124.9	1176.3	1249.5	1213.5	1333.6	1669.7
0	0	0	0	1.8939	0.39779	9.3568	0	0	0	0	0	0	0	0	0.47132	0	0	0	0	0	0	0	0	0	0	0	0	0	0	0	0	0	0	0	0	0	0	0	0	0	0	0	0	0	0	0	0	0	0
28.285	3.6227	0	0	0	0	0	0	0	0	0	0	20.792	49.426	85.115	129.42	172.34	247.23	307.15	364.23	434.47	481.23	576.7	595.9	637.77	700.85	642.79	723.72	738.22	797.41	847.27	919.51	972.86	1013.6	1088.9	1184.1	1280.3	1398.2	1589.2	1603.1	1556.3	1683.7	1747.9	1777	1912.6	1918.3	1984.8	1983.5	2000.3	2069
1.6881	0	1.5293	2.8695	5.6764	0	0.8649	0	5.006	0	0	0	0	7.8156	0	0	2.4406	33.051	24.25	63.583	49.064	74.521	107.29	109.81	99.813	111.23	157.64	157.81	151.5	147.48	167.59	194.06	160.96	182.52	206.43	224.98	255.39	205.68	201.29	202.28	197.71	215.76	199.94	205.58	222.23	211.79	227.77	207.59	212.11	215.73
0	0	0	0.64327	6.2487	0	7.5247	16.938	2.9169	2.1804	12.041	6.0043	17.977	9.143	8.3225	7.1751	3.6661	0	8.7444	12.665	9.5087	14.562	27.698	26.534	19.783	32.565	28.924	36.881	26.573	20.844	34.347	22.877	33.206	24.8	68.761	75.371	36.69	35.225	39.806	37.17	39.166	50.139	50.672	34.091	46.453	62.303	66.845	58.847	54.156	65.179
4.032	9.1169	0	5.6892	0	0	0	0	8.9773	16.745	37.884	45.173	65.669	102.97	160.38	209.49	262.83	325.73	383.67	452.75	514.98	582.52	634.37	747.27	834.36	908.32	944.5	1032.5	1125.7	1196.6	1244.3	1307.6	1359.3	1384.6	1448.6	1455.8	1499.3	1479.6	1611.3	1663.7	1682.9	1693.3	1755.3	1795.3	1860.2	1938.4	1818	1935.5	1946.4	1938.3
8.3075	13.883	0	0	0	0	0	0	0	0	0	0	0	0	0	0	0	0	0	0	0	0	0	0	0	0	0	0	0	0	0	0	0	0	0	0	0	0	0	0	0	0	0	0	0	0	0	0	0	0
21.135	4.5275	0	0	0	0	0	0	0	0	0	0	0	0	0	0	0	0	0	0	0	0	14.502	56.311	94.12	127.99	178.29	227.58	298.96	326.48	401.6	437.83	492.2	558.62	607.58	785.15	682.26	752.89	825.01	863.14	893.13	909.97	886.43	942.17	947.21	1005	989.79	931.74	982.58	939.18
10.006	0	8.9653	0	1.4961	0	0	0	0	0	0	0	0	0	0	0	0	0	0	0	0	0	0	0	0	0	0	0	0	0	0	0	0	0	0	0	12.99	16.956	21.696	34.566	33.799	40.372	49.478	55.423	61.661	65.047	72.952	78.887	83.489	94.021
2.4454	0	0	5.6337	0	0	1.6645	8.0413	2.6337	4.4352	2.9734	1.5198	5.3443	1.6159	4.1015	0	0	0.99107	0.92046	6.3186	13.126	15.419	11.2	19.46	18.536	31.559	47.34	38.791	28.371	36.506	55.004	59	46.006	48.254	66.591	68.684	86.523	87.174	114.8	95.265	94.959	95.324	105.17	114.79	116.55	118.62	126.39	138.27	111.43	125.75
3.2592	5.0017	0	0	0	5.2255	2.2872	1.6881	1.3787	1.3975	7.9962	0	0	3.1837	0	0	0	0	0	0	0	0	0	0	0	0	0	0	0	0	0	0	0	0	0	0	0	0	0	18.276	32.734	32.632	70.27	96.825	135.07	184.12	202.56	265.2	268.83	291.28
12.791	14.181	0	0	0	0	0	0	0	0	0	0	0	0	0	0	0	0	0	0	0	0	0	0	0	0	0	0	0	0	0	0	0	0	0	0	0	0	0	0	0	0	0	0	0	0	0	0	0	0
0	0	2.1448	0	0	7.9986	3.7808	9.1528	0	4.3546	19.953	23.337	25.368	22.5	15.893	5.1904	0	6.6088	15.799	17.815	14.225	20.908	23.273	26.481	26.633	31.392	40.324	43.881	33.493	38.766	29.22	32.099	37.169	43.137	49.82	45.28	52.014	63.106	66.721	66.674	75.471	75.498	79.435	80.007	88.948	92.598	95.413	107.95	95.486	95.489
4.5567	3.5299	0	0	3.3199	3.2366	0	0	0	0	0	0	2.8843	0	0	0	0	0	0	0	0	0	0	0	0.096188	3.9726	3.6431	9.4005	2.8146	10.705	10.445	1.1474	11.052	17.549	26.569	19.558	25.529	26.188	23.546	34.853	20.864	24.016	20.032	20.501	26.745	33.9	35.542	38.539	39.675	40.927
10.551	2.2976	4.8358	0	2.0327	0	0	0	0	0	0	3.8466	0	0	0	0	0.045095	0	0	0	4.3884	3.8039	8.7816	17.581	37.017	54.17	56.018	80.906	80	106.16	115.53	122.61	118.73	152.59	141.09	153.86	151.55	155.87	154.64	173.62	171.19	165.32	168.09	170.17	174.64	162.33	166.75	160.9	150.54	140.38
8.1631	0	0	12.835	0	0	0	1.2827	0	0	8.5266	15.639	7.1345	10.5	15.331	23.926	22.882	26.034	29.161	39.849	42.794	48.991	47.413	46.541	43.979	57.852	60.525	58.607	61.631	44.555	61.749	63.537	63.418	56.354	58.392	70.1	70.167	58.328	50.881	53.118	66.035	62.499	55.645	57.808	50.787	56.586	61.947	49.515	53.978	46.753
13.671	2.3906	0	2.6131	4.2244	0	0	0	0	0	0	0	0	0	0	0	0	0	0	0	0	19.031	30.133	53.317	60.269	71.382	87.692	110.38	114.97	140.6	189.62	199.29	234.06	325.26	357.84	416.44	501.85	541.59	606.32	639.34	732.4	739.82	828.56	900.88	936.25	954.05	999.5	1012.6	1014.5	1100.4
3.3655	0	0.70908	0	1.627	2.9753	0.91952	0.54688	8.5799	33.163	55.62	92.551	119.68	169.72	188.65	238.27	254.34	289.09	300.63	326.85	320.98	361.14	365.63	376.58	394.87	407.75	451.95	466.59	490.74	508.04	533.85	568.85	600.12	612.52	639.5	631.4	648.37	638.25	661.12	666.06	676.03	704.22	707.43	716.28	742.23	702.41	737.17	650.49	718.31	729.22
4.0058	4.9296	0	0	0	1.4077	0.45183	0	0	0	0	0.12844	2.2506	0	4.4823	7.9754	3.0344	13.628	7.6927	16.117	9.6187	20.576	31.251	29.485	18.142	27.227	23.784	17.404	16.276	7.6377	8.504	0	8.1956	0	0.96073	4.1994	0	4.8025	0	0	0	0	0	0	0	0	0	0	0	0
0	0	0	0	11.928	16.175	23.436	18.059	10.863	27.036	42.957	50.626	59.789	45.691	44.272	41.488	42.96	56.48	49.362	60.068	70.907	56.856	60.157	74.65	77.543	77.504	57.412	47.495	64.06	50.659	48.065	33.498	53.488	55.741	73.92	70.795	70.389	75.354	67.793	73.798	54.833	51.688	52.308	53.557	53.176	47.748	56.484	61.188	67.41	65.094
3.566	0	1.4906	0.26228	1.2063	0	1.534	0	0	0	0	0	0	0	0	4.7037	0	0	0	0	0	0.4435	0	18.95	35.556	70.393	107.17	164.9	227.91	287.49	370.95	416.9	488.74	566.77	646.28	716.42	769.55	806.88	860.79	902.41	942.35	995.45	1057.6	1073	1122.6	1126.2	1178.4	1207.3	1138	1206.7
0	0	0	3.2533	0	15.977	9.8859	19.176	26.949	36.078	30.056	43.553	62.167	50.292	52.037	43.179	31.867	32.587	29.476	28.442	40.806	27.136	17.878	12.59	16.352	23.23	13.668	10.843	14.978	7.1962	25.049	28.279	2.0035	10.003	29.065	30.983	17.206	24.092	19.559	21.071	14.87	25.65	25.287	13.745	20.648	17.618	17.695	18.791	11.454	9.6909
8.9881	8.6821	0	2.5497	0	0.70926	0	1.6803	3.0508	0	2.9682	0.0029195	0.62066	0	0	0	6.8059	13.036	10.105	9.7457	13.976	7.5409	15.829	19.3	14.339	29.527	45.575	44.182	82.126	90.981	113.93	153.71	182.14	207.09	241.53	284.3	359.5	350.71	383.32	420.42	422.71	456.58	497.39	525.64	554.37	567.93	585.28	589.76	642.19	657.96
9.1881	2.8215	0	0	0	3.7903	0	0	0	0	0	0	0	0	0	0.15905	0	0.20625	1.5015	0	8.3558	15.725	15.467	24.835	35.095	27.123	47.297	43.964	56.95	53.691	64.701	79.217	89.683	93.894	99.772	101.38	117.53	118.31	139.34	137.04	149.08	157.93	125.7	130.58	127.78	133.29	145.2	126.01	118.33	132.44
18.224	0	0	0	0	0	0	0	0	0	5.3223	14.155	14.26	8.8067	8.8773	8.4633	7.4351	6.9381	14.926	10.652	6.4056	17.698	14.502	14.917	16.949	11.244	22.503	20.177	15.514	19.443	20.683	13.241	14.093	18.538	31.581	26.297	25.456	41.457	43.75	27.981	29.175	34.855	34.749	32.999	44.799	45.334	48.471	64.023	76.252	80.231
6.6785	0	0	0	4.7332	7.2146	0	0	0	0	0	0	0	0	3.6477	23.788	33.469	39.318	44.318	70.935	45.304	76.73	68.45	95.045	89.058	110.61	132.57	117.16	110.35	122.57	139.41	128.03	143.17	152.45	180.07	153.94	172.28	153.97	160.39	167.36	143.48	162.22	168.48	166.7	164.72	174.73	158.8	156.78	160.64	158.83
2.6029	0.95984	0	0	3.0236	0	0	2.9193	0	0	0	0	6.4251	4.7426	0	0	6.2928	1.8679	3.819	3.5436	7.4126	7.4509	11.099	8.2918	0.0090768	3.9691	6.255	4.3975	9.4479	2.4719	10.653	17.174	16.524	14.868	24.414	20.58	20.128	20.332	26.596	26.185	40.667	48.319	46.068	37.309	32.41	37.327	51.598	42.794	44.178	39.459
7.3733	3.4017	0	2.2188	0	0	0	0.10363	0	0	0	0	0	0	0	0	0	0	0	3.3168	0	10.088	2.4844	7.5834	0.44798	10.347	4.9999	10.82	18.085	23.14	25.826	32.814	24.96	23.347	29.307	33.607	35.321	36.398	32.941	47.486	60.535	67.754	75.207	79.236	84.801	104.47	114.83	108.93	108.63	119.87
6.7936	0	1.4927	3.7221	0	1.0749	0	0	2.0063	0	0	0	0	0	0	0	6.0375	0.25936	0	0	0	0	0	0	0	0	0	0	0	0	2.4747	0	0	0	0	0	0	0	0	0	0	0	0	0	0	0	0	0	0	0
11.823	15.235	0	0	0	0	0	0	0	0.83683	0	0	0	0	0	0	0	0	0	0	0	0	0	0	0	0	0	0	0	0	0	0	0	0	10.982	0	3.7929	2.873	14.796	19.68	14.414	17.87	25.795	50.109	50.653	27.669	18.458	36.769	67.769	95.81
10.915	0	1.6312	0	2.4463	0	0	0.050347	0	0	0	1.5996	4.3975	4.4106	11.153	13.1	23.981	16.647	21.88	20.864	22.462	22.111	31.216	33.905	45.217	40.842	66.279	75.842	93.935	104.88	110.48	119	137.95	131.19	164.12	172.62	195.89	193.87	196.94	224.93	227.44	243.63	242.96	277.99	310.82	319.06	332.07	358.76	372.01	384.26
18.257	10.715	0	0	0.57779	0	0	0	0	0	0	0	0	0	0	0	0	0	0	0	0	0	0	0	0	0	0	0	0	0	0	0	0	0	0	0	0	0	0	0	0	0	0	0	0	0	0	0	4.6627	0
8.8756	0	0.32893	2.5992	0	0	0.48733	0	0	0	0	0	0	0	0	0	4.7907	1.8241	7.6235	24.399	16.769	39.166	45.31	75.641	76.773	96.388	109.52	123.34	137.16	142.31	161.97	174.56	194.62	206.93	219.68	230.79	217.05	242.29	245.81	256.06	278.48	303.26	305.22	334.7	355.37	384.45	369.6	458.47	459.51	507.48
5.2871	0	0	0	0	4.0972	1.3015	9.6188	1.7344	3.1587	0	0.87191	14.423	14.216	16.66	12.798	13.777	21.205	29.37	36.08	41.357	46.369	62.275	70.001	74.807	93.064	95.989	110.94	107.04	115.61	114.95	116.73	122.02	127.72	148.64	145.18	153.07	160.93	158.59	178.51	174.77	178.8	181.25	183.04	194.74	210.45	211.58	217.77	227.5	232.92
30.117	4.4812	0	0	0	0	0	0	0	0	0	0	0	0	0	0	0	0	0	0	0	0	0	0	0	0	0	0	0	0	0	0	0	0	0	15.193	50.527	105.95	185.97	235.36	289.93	351.3	411.81	510.67	544.46	611.64	709.65	761.22	816.39	874.41
21.549	3.2514	0	0	0	0	0	0.8332	0	0	0	0	0.90904	0	0	0	11.9	56.154	79.556	126.85	177.68	228.43	275.14	329.63	389.33	448.41	491.03	518.63	565.17	602.15	623.88	636.02	659.01	671.46	666.27	690.32	698.17	725.96	749.82	759.43	787.09	839.14	884.16	935.04	952.87	959.45	1008.9	1046.4	1069.3	1121.2
6.6912	6.0508	0	1.4202	0	1.0642	0	6.3205	16.014	0.1502	7.0427	5.8307	10.725	8.4778	20.456	19.172	30.872	28.107	37.644	53.788	67.037	63.974	83.992	75.96	90.741	104.6	106.24	118.11	109.97	134.93	133.38	137.49	149.5	141.49	163.45	149.34	167.52	169.53	172.69	180.61	179.96	183.33	201.36	200.07	211.29	217.7	215.17	234.25	248.15	259.24
1.7839	0	0.63759	2.979	2.3396	0	0	3.5842	3.489	4.8101	11.931	1.0956	24.268	15.096	11.888	14.23	21.014	20.473	20.161	29.28	29.845	31.439	26.352	22.121	17.753	22.715	17.381	12.515	21.443	19.232	20.093	18.238	14.724	15.574	24.791	40.695	50.279	70.303	102.4	143.1	187.98	228.7	240.89	258	284.33	306.51	324.38	327.98	338.86	347.63
3.6591	0	0	3.4791	0	0	8.4151	7.4911	0.57157	0	7.6311	3.028	16.9	0.88546	0	12.043	12.357	21.963	4.4081	0	0.20119	0	15.264	0	0	0	0	0	0	0	0	0	0	0	0	0	0	0	0	0	0	0	0	0	0	0	0	0	0	0
0	0	1.0695	1.217	2.686	3.6899	0	0	4.5719	0	0.14768	10.299	16.445	5.9813	14.266	14.368	23.598	22.954	26.901	26.295	30.478	23.295	27.623	35.384	33.668	33.464	58.984	56.614	59.956	72.427	85.068	76.997	84.106	88.775	100.42	120.18	126.26	129.04	142.14	161.34	178.76	198.03	201.46	220.51	252.41	248.09	279.64	270.54	276.59	263
10.809	2.6186	0	0	0	0	6.8873	20.394	18.995	18.607	27.697	29.816	30.343	26.593	32.77	19.962	21.365	37.794	45.512	46.589	19.808	24.236	27.495	41.082	48.251	62.832	60.627	70.788	82.498	119.56	156.65	221.81	263.36	311.42	389.5	459.09	514.48	592.69	628.96	691.12	719.91	774.17	759.77	809.62	847.58	832.56	862.91	886.83	919.62	921.85
0.84958	0	0	0	4.3268	4.4297	9.6569	12.442	17.419	18.447	20.283	42.364	36.615	35.571	50.637	52.973	56.797	59.202	64.71	80.658	84.898	86.306	100.22	99.299	107.88	110.37	120.98	118.43	121.05	130.16	133.95	133.4	154.15	181.15	179.09	176.27	184.58	182.78	169.17	187.25	184.99	182.74	174.18	173.52	184.33	181.13	187.21	178.99	180.82	183.08
6.8161	3.9953	0	4.5066	0	0	0	6.1485	7.275	15.675	28.15	37.179	63.468	63.724	70.702	84.548	106.67	116.98	139.3	170.33	221.83	266.71	309.52	382.81	436.34	498.13	570.66	623.15	743.8	795.75	860.65	900.4	992.74	1104.1	1170.4	1188.1	1279.3	1344.9	1459.5	1553.9	1591.5	1657.4	1709.9	1703.3	1747.8	1809.3	1851.5	1878.7	1909.1	1919.9
13.666	4.4423	0	0	0	2.3818	0	0.63267	0.13361	0	0	2.8168	0	0	0	1.0439	0	0	0.93799	0	0	0	0	0	0	0	0	0	0	0	5.1074	7.9549	11.694	9.0166	1.0143	2.6175	1.9985	0	8.553	14.522	8.3352	0.22282	2.2537	1.8682	0	4.1919	2.2187	0.91313	0	4.4381
0	2.263	0	0	8.0758	5.4249	3.1173	4.0638	0.69202	7.6929	7.7601	8.1479	0	8.1468	22.936	19.895	9.7499	17.814	4.6442	7.4346	13.208	0	6.1377	6.2366	8.2026	5.5572	20.816	2.836	0	9.1783	2.5094	0.75998	1.7957	5.6195	11.054	15.071	28.483	24.967	31.715	48.503	51.91	50.61	70.237	79.378	90.242	107.94	125.21	136.47	145.48	127.13
19.431	6.4147	0	0	0	0	0	0	0	0	0	0	0	0	2.0442	24.36	30.675	45.786	53.257	60.34	81.716	87.742	103.51	115.06	122.04	127.77	139.91	149.04	167.56	170.31	188.3	199.07	202.37	224.98	236.08	227.94	240.75	249.97	270.08	286.36	296.96	291.02	300.04	323.25	322.38	333.7	333.12	337.51	349.49	354.89
3.4749	0	0	0.33905	0	5.7186	0	4.0742	11.688	0	3.7127	7.3731	6.2843	7.9942	12.304	17.067	13.482	13.401	22.596	10.676	24.169	31.788	33.458	29.881	32.407	57.149	84.444	107.75	152.09	197.99	246.72	299.09	347.98	391.32	457.97	512.49	552.09	614.22	667.78	688.62	712.98	627.98	766.99	753.92	775.18	788.78	803.15	773.91	701.92	725.49
0	0	0	1.511	0	4.3497	7.4396	8.9501	17.368	21.116	35.445	57.22	82.665	88.847	130.46	157.05	206.69	252.84	292.63	350.97	388.73	425.59	448.72	497.74	529.94	584.76	678.62	701.31	727.73	749.39	758.42	778.19	800.39	782.86	830.61	848.4	851.21	858.14	897.23	911.12	930.13	951.97	964.96	970.52	1011.5	1027.7	1028.3	1056.8	1063.7	1093.8
17.489	1.7246	0	0	0	4.7569	0	0	0	0	0	0	1.3294	0	0	16.308	31.185	37.504	44.642	41.864	56.721	61.603	83.486	81.693	82.582	78.579	83.537	79.142	75.56	104.65	79.319	89.914	88.999	100.66	98.835	111.61	118.03	127.57	115.89	114.76	142.42	157.55	147.97	142.74	123.3	188.57	191.11	153.72	169.56	156.09
0	2.4673	0.48005	6.5634	0	0	0	2.8551	3.559	2.6274	5.9569	0.61212	2.662	7.3335	0	7.156	4.0949	0	0.0058853	5.6337	3.4221	14.284	7.9014	8.6284	0	0.94274	18.968	10.923	7.0055	10.483	7.5822	20.179	14.899	8.678	8.2318	3.2473	14.381	8.0909	2.7872	3.9502	13.409	18.285	8.0552	12.303	6.7243	14.887	19.571	9.605	11.641	4.7125
0	0	0.83757	0	5.1277	2.4122	0	0.089765	0	9.0727	17.65	24.933	23.761	31.955	44.872	63.997	76.5	86.714	108.8	106.38	122.61	146.77	153.39	169.61	159.16	171.78	213.71	206.71	202.48	213.4	228.26	237.15	238.34	250.42	241.34	264.94	240.75	249.43	235.16	262.22	274.01	287.1	310.95	323.99	378.47	384.34	415.03	469.28	496.44	435.18
0	0	0	0	7.6157	12.494	26.691	22.746	32.917	39.29	42.778	45.659	50.788	45.458	51.269	53.466	56.153	55.072	43.418	52.573	54.403	56.303	47.009	49.962	53.829	45.484	52.924	50.923	56.295	56.266	60.432	63.71	51.494	63.775	68.289	78.041	82.009	84.672	92.975	100.59	102.57	108.01	107.52	129.12	133.04	119.04	139.33	144.24	159.59	161.29
0	0	0	7.4749	0	2.4673	13.906	24.317	14.967	22.247	22.292	32.011	29.861	42.51	33.183	31.319	31.595	36.786	33.354	36.385	50.679	38.972	37.274	35.462	34.477	29.77	22.894	19.216	16.209	16.741	23.792	21.064	12.542	6.1572	11.477	12.439	4.8036	19.686	9.4168	8.8639	5.2914	0	11.436	15.603	10.641	8.5446	18.754	21.316	25.989	23.766
5.8547	10.581	0	0	0	0	0	3.8983	0	2.4933	0	0	0	0	0	0	0	0	0	0	0	0	8.4562	2.0163	20.434	18.168	30.084	37.662	59.97	64.866	78.923	108.16	124.32	136.68	157.22	168.15	181.19	195.84	203.76	198.64	217.69	228.65	286.31	144.77	130.67	138.45	134.24	156	132.7	130.34
1.7739	3.8588	0.64982	1.5654	3.8739	0	0	1.4822	0	0	0	0	12.551	41.995	61.455	88.383	120.28	146.84	177.98	208.17	249.2	287.81	290.4	334.63	329.28	377.6	396.57	396.89	410.63	418.14	476.52	479.74	494.43	475.34	502.85	492.01	496.87	491.36	492.69	484.85	529.65	531.32	516.13	520.53	524.29	516.36	523.93	495.87	497.01	496.51
0	5.3269	4.761	0	0	0	11.366	19.391	11.061	19.623	18.445	24.015	14.347	29.415	16.551	25.831	24.045	28.251	17.242	20.349	28.647	15.811	35.88	24.331	27.762	31.095	40.867	31.09	38.65	32.455	47.265	42.319	35.787	44.14	15.666	21.638	15.646	16.67	23.258	26.046	16.732	25.312	39.718	54.356	63.48	65.485	70.296	85.649	79.826	86.949
12.241	4.5244	0	0	0	0	0	0	0	0	0	0	0	0	0	0	0	3.2816	0	1.593	0	0	2.1652	2.6837	17.716	20.969	39.466	52.419	48.139	31.353	44.701	48.001	47.823	54.853	51.157	45.257	64.902	75.97	69.617	72.756	68.36	66.526	26.836	29.459	22.865	17.248	24.887	16.381	15.569	12.557
11.611	0	0	3.9559	0	2.2592	0	0	2.6394	0	0.29179	0	0	0	0	0	0	0	0	0	0	0	0	0	0	0	0	0	0	8.1626	19.095	24.045	25.725	44.282	83.018	134.67	192.84	268.91	344.82	441.61	528.31	621.69	700.12	817.71	902.94	979.28	1031.6	1079.8	1147.1	1180.3
2.3897	0.52654	0	0	8.9883	0	0	0	0	0	0	0	0	0	0	0	0	0	0	0	4.4448	42.319	73.329	142.84	200.24	272.31	351.68	492.86	599.78	736.07	853.68	1027.3	1173.5	1278.9	1412.2	1535.4	1693.3	1763.4	1833.1	1879.6	1980	2067.9	2151.1	2193.8	2240.6	2273.8	2217.6	2226.8	2218.1	2171.4
0	0	0	0	10.458	0	1.404	0	0	0	0	0	0	0	0	4.1209	1.1721	3.2954	9.9418	24.429	39.099	65.018	84.69	93.464	116	131.36	143.95	179.51	179.76	205.12	225.8	216.5	239.48	258.44	270.39	284.93	266.59	250.42	252.35	254.02	262.47	271.21	283.18	274.64	280.12	274.96	265.03	264.89	257.17	257.19
31.879	11.183	0	0	0	0	0	0	0	0	0	0	6.5452	0	0	0	0	0	0	0	0	0	0	0	0	0	0	0	0	0	0	0	0	0	0	0	0	0	0	0	0	0	0	0	0	0	0	0	0	0
21.36	0	0	0	0	0	0	0	0	0	0	0	0	0	0	0	0	0	2.127	1.2005	12.011	21.175	36.642	69.079	98.528	128.46	172.59	206.38	244.69	280.3	311.05	354.01	391.21	411.35	444.16	478.01	533.94	555.62	586.58	642.76	663.48	716.44	720.88	779	800.72	818.2	851.55	870.17	917.1	920.39
4.668	1.6126	0	0	0.39946	0	0	0	0	4.1943	0.038549	0	0	0	6.8183	3.567	13.376	7.503	4.778	1.7411	10.963	12.936	17.362	27.588	40.531	37.386	60.248	71.686	71.159	95.18	101.9	123.41	149.94	187.01	234.63	253.32	305.77	344.01	365.69	382.78	424.93	444.98	494.8	523.57	528.85	554.49	548.27	589.59	606.63	604.35
6.1707	1.0145	0	0	0.16999	4.0574	1.3894	0	0	0	8.2097	0.36235	16.339	14.184	5.4141	9.0144	0.43654	6.2793	25.571	20.459	30.941	22.003	38.853	50.448	54.957	59.406	65.189	89.468	83.364	95.484	87.055	86.352	114.67	124.05	111.79	127.09	108.56	147.22	109.07	66.792	56.412	60.234	40.839	31.445	30.955	41.932	44.561	46.185	44.743	44.086
0	11.758	0	7.3899	6.3952	5.2826	11.142	21.129	10.679	10.327	15.972	9.0847	13.826	12.321	19.504	15.913	15.06	26.085	26.655	31.408	45.867	55.589	67.441	75.913	98.502	122.3	135.94	155.29	169.86	195.12	219.16	241.58	241.1	247.89	279.17	266.41	287.41	306.92	304.33	302.47	310.4	317.94	342.47	324.75	359.81	334.54	325.65	342.99	344.6	344.53
4.5164	0.91524	0	2.9005	0.7892	4.7501	0	4.3671	52.736	48.534	4.26	0	0	39.2	0	0.55424	0	6.7805	4.8148	0	0	0	0.76041	0	0	0	5.4361	0	0	0	0	0	0	0	0	0	0	0	0	20.941	39.221	49.625	93.976	118.38	161.78	181.06	223.61	274.47	285.41	357.8
6.5243	1.5886	0	0	0.14495	1.3422	5.709	0	2.8779	0	0	0	0	0	0	0	0	0	0	0	0	0	0	0	0	0	0	0	0	0	0	0	0	0	0	0	0	0	0	0	0	0	0	0	0	0	10.827	17.074	0	16.042
8.4578	9.0726	0	0	0	0	0	0	0	9.3346	25.739	37.459	57.174	74.027	91.779	109.44	122.53	131.62	136.81	145.47	142.8	154.11	162.78	161.13	169.28	165.72	190.89	168.65	164.41	155.76	173.27	183.13	186.36	200.47	194.29	170.08	170.1	193.82	176.45	187.92	177.04	181.23	184.32	187	180.63	195.19	196.9	191.1	192.08	193.67
17.397	0	0	0	6.6328	5.2328	0	0	0	0	0	0	0	0	0	0	0	0	0	0	0	0	0	0	0	0	0	2.8879	0	7.9505	14.19	18.046	24.435	25.165	39.287	36.728	62.562	49.702	54.01	66.804	81.996	109.37	138.46	155.98	160.52	202.14	216.27	212.66	232.52	248.87
8.7481	5.5283	0	0	0	3.2779	0	0	0	5.7253	0	0	0	0	0	0	0	0	0	0	0	0	0	4.5309	17.523	34.492	61.303	82.17	81.882	93.689	104.25	172.32	150.36	156.72	172.52	242.39	262.91	224.77	225.82	256.9	257.28	261.28	256.75	263.43	392.34	283.19	298.72	311.12	279.91	297.51
14.465	4.0969	6.5934	1.1633	0	0	0	0	0	0	0	0	0	0	0	0	0	0	0	0	0	0	0	0	0	0	0	0	0	0	0	0	0	0	0	0	0	0	0	0	0	0	0	0	0	0	0	0	0	0
5.394	6.0485	0	0	0	0	0.37978	0	0	0	0	2.8258	8.4007	0.64079	0	3.4357	0	2.0271	2.2794	0.50961	0	0	0.96116	0	9.3966	4.1025	20.585	16.809	28.968	35.404	53.268	62.247	74.263	77.675	74.83	63.9	79.922	95.588	105.38	103.77	127.19	131.82	168.26	196.83	208.65	234.91	274.8	299.16	297.62	335.74
20.807	1.2575	0	0	2.7453	0	0	0	0	0	0	3.3793	27.875	46.302	86.006	127.34	173.31	214.93	261.39	293.71	343.71	386.75	420.35	431.31	483.55	494.79	503.98	560.33	597.32	646.22	712	744.96	778.88	827	921.23	911.9	998.59	1040.2	1041.7	1046.8	996.67	1114.5	1127.8	1131.6	1112.7	1139.3	1186.1	1195	1215.5	1179.1
6.2849	6.1448	0	0	1.4725	5.5646	0	0	0	0	1.9959	4.1993	15.814	11.837	4.2983	5.0471	0	0	0.042938	3.5965	0.062507	8.0001	0	0	9.7165	8.148	14.356	8.786	14.176	7.8942	20.619	23.782	24.931	15.362	36.284	48.12	45.923	35.283	34.837	38.461	26.251	30.537	43.32	33.002	40.166	37.918	35.358	40.147	35.491	22.644
19.482	7.7275	0	0	0	0	0	0	0	0	0	0	0	0	0	0	0	0	0	0	0	0	0	20.017	31.111	44.343	44.853	58.141	58.929	75.693	97.319	109.3	128.14	149.95	164.08	179.63	197.19	227.29	248.73	261.93	277	290.99	310.05	301.01	321.64	332.7	342.56	366.18	369.42	380.21
0	0	0	0.62902	5.4497	2.5039	0	3.901	3.5554	0.14259	2.76	7.6924	15.042	12.547	5.7344	0	0	0	0	1.2175	3.5513	0	0	0	0	8.4737	5.2833	0	4.4216	0.54079	18.673	38.848	9.5641	59.657	107.19	130.02	171.6	184.62	206.93	273.45	288.5	291.94	338.65	344.2	364.01	375.76	436.12	444.53	471.02	477.71
9.0747	10.116	0	4.6742	0	7.0424	0	0	0	0	1.2724	20.835	32.988	32.691	45.019	64.151	83.297	99.123	113.84	132.33	157.94	189.18	197.08	210.3	225.69	261.95	252.26	291.89	296.67	319.61	316.54	333.51	330.24	345.18	370.35	350.48	344.34	402.57	376.14	370.04	386.66	381.5	395.79	421.88	405.2	428.3	416.69	436.12	422.78	431.97
16.39	4.6625	0	0	0	0	0	0	0	0	0	0	0	0	0	0	0	0	0	0	0	0	0	0	0	0	0	0	0	0	0	0	0	0	0	0	0	0	0	0	0	0	0	0	0	0	0	0	0	0
0	0	0	0	4.3842	4.7562	7.6359	3.7213	0	5.4646	18.796	22.272	26.53	45.785	48.833	75.829	73.172	82.298	85.88	105.92	99.726	119.67	117.18	125.59	124.76	136.03	138.36	148.97	134.44	143.28	160.07	162.62	166.65	173.19	160.84	169.49	176.94	172	156.02	157.25	169.33	172.12	185.86	169.02	188.7	179.69	183.53	170.51	156.27	148.14
0.63528	6.3096	0	6.8231	7.0812	0	0	0	8.7024	5.7953	3.182	0.82091	10.711	6.243	12.6	3.7624	9.4717	15.848	7.7121	21.459	42.123	32.655	61.913	52.334	57.675	69.379	81.883	92.489	101.67	124.54	133.16	123.88	88.105	106.35	129.19	121.78	118.3	129.48	126.42	142.86	160.62	188.2	210.11	241.78	268.44	298.08	343.81	368.77	415.64	444.84
0	9.8732	0	9.5715	12.329	2.0771	5.3574	10.702	3.5494	5.1483	2.9681	0	0.36769	10.342	0	0	0	0	0	0	0	0	0	0	0	0	0	0	0	0	0	0	0	0	0	0	0	0	0	0	0	0	0	0	0	0	0	0	0	0
4.3992	0	0	4.6128	1.1553	1.8433	5.276	12.074	16.099	0	4.1967	13.803	23.144	7.5211	13.44	17.991	19.046	41.464	48.502	53.997	71.651	70.588	74.617	81.466	96.08	88.533	111.55	113.68	115.4	105.03	111.02	112.29	114.89	118.92	118.76	133.97	133.85	138.29	133.39	148.3	150.82	151.32	148.76	154.04	158.03	149.74	174.54	165.61	175.41	174.17
2.5823	2.2334	0.83804	1.1221	0	2.9261	0	0	0	0	0.16564	0	0	9.1264	20.804	36.376	45.291	57.301	68.435	71.602	88.441	104.96	110.55	122.52	123.75	138.82	158.82	166.71	152.37	175.52	181.19	187.57	163.37	182.5	162.36	181.47	180.68	179.13	180.5	184.95	183.5	188.69	169.23	190.75	189.24	201.17	194.49	201.63	209.76	219.88
5.5842	1.4714	0	2.2533	0.28381	3.7941	0	5.1166	3.1093	0	0	0	0.85465	0	0	0	0	0	0	2.2356	6.6124	6.5423	22.24	6.9256	27.94	20.223	0	0	0	1.9738	0	23.02	38.003	39.469	59.929	49.667	65.511	84.608	86.435	108.47	105.67	121.99	128.05	129.69	146.52	150.92	141.3	150.16	150.49	166.55
12.164	11.962	0	3.2998	0	0	0	0	0	0	0	0	0	0	0	0	0	0	0	0	1.722	0	0	2.4065	0	0	0	0	5.7346	0.30897	8.6422	17.392	16.526	14.848	22.501	16.56	27.528	30.253	32.647	37.524	40.792	43.84	41.868	43.24	50.491	47.74	51.724	44.241	43.225	42.515
0	0	0	0	1.6163	4.5229	5.7454	9.5066	19.021	30.047	53.556	65.897	79.2	99.716	108.77	137.02	142.48	138.85	152.56	170.51	164.58	172.16	162.21	183.8	191.41	187.76	190.86	201.03	196.17	195.98	208.58	212.04	222.03	230.65	231.82	259.69	272.6	281.22	308.63	331.39	363.49	383.87	413.23	439.61	448.74	475.59	491.75	529.46	525.13	557.58
12.092	8.9075	0	2.1806	0.40424	0	0	0	0	0	0	0	0	0	0	0	0	0	0	0	0	0	0	0	0	0	0	0	0	0	1.4784	14.818	49.952	79.801	116.98	176.07	237.69	259.47	320.36	378.57	431.77	492.31	553.29	635.65	686.31	771.9	792.76	867.15	937.81	972.21
0	0	0	0	8.3936	5.8159	6.6373	2.3923	0	0	0	0	0	0	0	0	0	0	0	0	0	0	0	25.903	48.298	85.005	135.75	177.33	208.54	244.23	299.85	317.18	344.01	385.18	415.47	414.36	419.48	430.75	440.49	480.17	489.08	495.42	496.69	510.12	522.14	526.21	578.35	517.72	528.19	526.09
9.7715	10.993	0	0	0	0.96113	0	0	0.68097	9.9237	0	0	0	0	0.33053	0.86979	0	3.0339	15.311	35.138	67.468	95.751	112.21	147.45	174.06	209.49	251.85	276.53	298.49	333.1	371.1	384.54	405.66	422.81	462.91	462.24	493.45	527.59	517.81	536.52	547.7	575.48	582.38	603.43	582.58	602.41	578.16	573.65	577.63	592.84
0	1.3579	0	0	2.4896	0	3.3567	0	0	2.054	0	0	0	0	2.4819	0	8.4268	8.46	1.0027	4.8228	18.99	21.504	34.331	46.385	60.366	71.394	86.941	110.46	107.44	139.48	143.93	157.87	168.93	178.3	179.13	191.42	201.19	211.1	218.46	236.72	257.33	249.5	273.69	300.05	309.14	320.47	326.82	341.66	360.55	363.79
1.7282	3.285	4.6921	0	2.2738	0	0	1.0961	0	0	0	0	0	0	0	0	0	0	0	0	0	0	7.9689	0	17.015	20.932	32.793	35.507	50.834	52.267	63.772	239.12	81.79	89.904	110.58	116.99	119.91	127.64	131.81	138.11	146.7	132.15	154.88	165.2	97.226	98.332	102.53	105.19	100.4	104.06
14.907	5.3381	0	0	0	0	0	1.4764	0	0	0	0	9.4237	0.16001	2.5699	4.5271	7.0297	22.393	5.5101	2.616	2.9527	15.954	12.71	7.9669	3.2603	0	13.096	1.8455	0.27822	8.9298	13.412	12.705	18.273	12.574	0.85793	7.3838	0	0	9.755	8.8384	15.874	10.895	1.9557	12.446	5.116	4.8219	3.4263	2.7442	5.8181	10.819
7.4045	7.725	0	0	0	0	0	0	4.8326	6.1542	0	0	0	0	0	0	22.251	40.959	85.018	108.34	150.47	188.76	226.4	286.71	326.95	380.92	420.32	469.59	492.72	525.65	577.95	582.35	588.96	596.32	626.94	637.61	658.83	656.16	665.08	694.61	701.06	654.32	670.67	699.47	670.61	673.02	699.84	663.38	660.48	665.38
15.381	0	0	0	0	1.5459	1.2983	10.3	27.972	45.775	69.075	89.649	124.75	168.03	197.29	236.52	268.08	350.52	402.26	430.29	492.67	510.32	614.75	610.27	669.78	728.12	783.98	816.23	809.99	833.7	887.44	954.18	931.76	978.73	1002.7	1055	1064.9	1040.4	1064.8	1077.4	1064.4	1089.6	1049.1	1064.1	1101.2	1095.9	1110.1	1111	1106	1100.5
11.018	4.782	0	0	0	0	0.38612	5.9742	13.552	18.007	23.311	14.218	22.371	28.162	24.69	30.022	40.123	50.391	60.016	63.519	83.947	79.775	85.958	95.536	116.97	120.92	91.886	99.628	107.6	97.688	112.44	117.11	143.67	198.25	290.09	394.86	552.35	722.87	897.2	1084.4	1281	1497.9	1681.7	1885	2116.1	2255.9	2408.6	2528.4	2592.9	2771.8
0	4.721	14.695	0	0	3.5038	1.5928	20.034	0	0	9.1974	13.29	10.178	0	14.426	17.29	5.9129	23.566	44.282	46.153	80.505	81.386	122.1	138.45	167.35	174.85	180.42	197.92	236.34	248.68	250.96	249.08	274.12	296.26	310.64	359.9	363.17	306.24	330.18	345.76	358.56	350.73	394.51	393.74	405.93	427.9	433.24	471.22	471.06	509
9.7021	3.7837	0	5.8135	0	0.17206	1.3942	7.5349	0	14.137	22.555	22.882	29.79	25.6	28.278	26.141	42.157	51.389	57.076	59.231	95.944	89.786	98.508	109.43	118.45	143.22	152.12	155.73	166.38	154.15	159.62	151.26	151.53	144.94	158.12	131.07	171.49	171.02	175.96	170.84	167.71	180.23	179.77	190.44	198.24	189.02	180.75	193.82	195.43	214.59
11.073	3.2853	0	0	0	0	0	0	0	0	0	0	0	0	0	0.44761	0	1.9703	0	0	0	0	0	0	0	0	10.233	2.4294	6.372	4.5867	8.9353	17.528	22.238	28.815	22.978	11.054	26.427	27.385	33.338	37.275	41.684	42.727	43.875	52.948	49.148	52.284	47.992	40.733	44.875	57.629
12.508	0.68231	0	0	0	0	0	3.6608	0	0	0	0	4.4458	0	6.758	0	7.6655	0	0	0	11.221	4.4374	0	0	0	0	0	0	0	4.4557	21.994	16.445	34.182	42.723	62.517	75.386	89.643	108.95	140.77	118.55	130.76	138.82	161.96	152.84	160.75	170.22	175.65	187.47	170.02	182.07
0.45162	9.6405	0	0	0	0.77107	4.5344	0	0	0	0.73214	0	0	0	0	0	0	0	0	0	0	0	0	0	0	0	0	0	0	0	0	0	0	0	0	0	0	0	0	0	0	0	0	0	0	0	0	0	0	0
9.1876	0	7.7712	0	4.7405	0	0	0	0	0	0	0	0	0	0	0	0	0	0	0	0	7.9074	2.4397	29.919	32.213	31.032	39.877	55.308	51.444	63.094	76.25	79.313	77.994	88.291	91.754	96.258	89.604	86.05	84.918	89.655	98.672	102	110.83	63.549	66.532	68.251	59.898	48.885	36.92	41.74
6.6472	3.9329	0	0.89905	0	0	0	0	0	0	0	0	0	0	0	4.08	8.1753	14.648	21.497	27.446	38.144	39.134	47.182	55.19	64.619	77.326	82.78	83.132	74.677	84.214	80.87	121.09	113.15	99.74	116.09	104.65	122.16	117.97	110.41	112.11	118.42	113.42	109.62	132.78	117.82	127.33	144.62	120.62	122.3	128
0.32804	2.6497	0	0	3.6674	1.1469	0	5.7091	10.089	2.3385	0	3.0473	0	3.1045	0	1.5518	0	0	0	0	8.8957	0	5.7509	0	2.9267	0	0	0	0	0	0	0	0	0	0	0	0	0	0	0	0	0	0	0	0	0	0	0	0	0
8.0007	5.2959	0	0	0	0	0	0	0	0	0	0	0	8.1995	4.6185	30.418	50.176	68.606	75.51	106.22	104.3	128.31	133.73	165.96	163.19	176.35	177.4	199.41	193.47	197.23	215.01	225.57	219.23	226.3	229.8	229.44	233.72	242.46	234.9	223.08	233.96	236.06	236.06	224.24	249.83	239.38	236.72	253.86	228.23	224.81
7.1607	5.3866	0	0	0	0	3.9323	3.1903	4.7536	7.9074	15.043	20.237	20.256	35.946	48.45	67.74	86.263	105.93	124.33	158.34	170.34	213.35	210.33	229.71	245.61	280.31	297.81	302.59	308.31	329.73	325.74	348.28	330.62	346.38	364.25	376.05	375.77	375.36	401.22	413.4	442.83	416.55	427.44	452.26	419.11	398.96	373.44	371.74	386.31	370.25
5.1299	0	0	0.51363	0	0	8.1591	5.9518	21.706	15.066	31.162	21.08	31.877	27.74	30.037	33.242	39.556	37.588	44.347	41.373	42.358	46.018	65.274	53.448	61.607	64.432	75.913	85.005	95.246	94.359	106.37	102.71	104	114.55	126.7	133.34	139.75	140.31	146.39	152.36	140.55	146.3	149.12	147.7	163.97	149.86	153.35	156.09	160.81	170.6
22.075	0	0	2.3298	0	0	0	0	0	0	0	0	0	0	0	0	0	0	0	0	0	0	0	0	0	0	0	0	0	0	34.209	29.18	49.425	68.619	110.94	133.91	144.95	177.86	194.56	219.3	227.88	248.25	267.09	297.23	286.14	296.93	340.52	329.08	377.37	356.31
11.796	0	4.4186	0	0	0	6.7136	0	3.1498	0	11.716	11.362	28.62	28.648	41.627	69.31	80.233	90.265	107.66	124.41	141.92	141.46	140.4	146.28	140.52	150.06	156.13	169.8	184.86	184.22	197.73	56.165	57.718	56.41	64.176	69.24	68.24	68.665	79.186	66.415	65.486	69.217	60.63	70.086	80.694	67.637	69.909	69.068	79.451	65.162
10.632	12.032	4.654	0	0	0	0	0	0	0	0	0	0	0	0	0	0	0	0	0	0	0	0	0	0	0	6.0958	0	12.952	23.272	36.22	46.7	49.161	66.584	77.841	90.444	83.307	98.815	109.34	107.69	111.94	82.88	94.3	0	0	0	0	0	0	0
0	0	0	0.51156	4.7	17.498	19.683	23.063	32.655	27.448	25.166	31.856	46.936	37.446	48.597	45.286	36.866	79.443	104.61	107.37	150.55	162.79	178.44	153.83	195.27	203.5	251.98	270.34	298.81	286.26	338.84	359.28	378.06	400.84	414.93	402.94	401.52	416.89	421.27	427.89	427.56	424.62	457.79	439.87	469.62	477.09	452.57	484.66	500.8	475.88
4.3873	0	0	1.7917	16.996	0	0	0	19.606	22.433	36.466	67.963	86.042	122.15	165.62	196.54	255.7	314.83	384.68	505.6	657.61	798.4	1002.8	1141.3	1350.3	1535.7	1682.9	1819.9	1958.4	2160.4	2310.4	2466	2435.7	2628.1	2737.1	2708.2	2850.7	2971.3	2929.1	3072	3071.3	3109.4	3203.2	3186.5	3397.5	3469.6	3562.2	3560.2	3702.5	3684.6
15.93	16.393	0	0	0	0	0	0	7.2114	1.9536	0	0	0	2.2864	0	4.8574	7.3495	7.7512	0	2.6326	4.783	18.046	0	8.3805	11.829	11.475	25.118	21.169	17.161	15.964	23.515	21.436	16.259	21.414	36.206	38.704	63.685	62.85	83.742	98.333	108.67	108.17	135.34	145.7	159.46	172.28	178.4	180.45	186.42	213.8
0	0.0055064	0	0	3.4182	0	5.5837	0	0	0	0.093746	3.1243	1.8531	7.9451	8.3975	22.907	19.858	13.871	16.646	20.975	19.981	22.196	5.8638	20.308	20.396	23.726	17.723	33.881	26.757	32.565	49.449	27.197	40.783	40.357	43.135	41.422	55.49	49.483	42.349	55.023	35.319	39.862	48.04	40.199	45.128	46.501	38.692	38.177	29.934	34.407
0	0	0	0	42.711	0	17.235	18.972	23.184	28.016	24.294	31.524	39.379	34.635	29.938	27.925	36.376	27.531	35.477	29.64	26.899	25.902	32.602	24.714	22.45	10.989	24.585	15.852	15.403	14.713	12.096	15.64	8.1345	16.144	19.001	20.483	9.7114	6.1452	13.669	15.908	3.8178	9.8681	13.687	8.1066	15.742	7.5911	13.712	13.693	20.315	29.718
6.8638	1.3217	0	0.47992	6.4037	0	0	0	0	0	0	0	0	0	0	0	0	0	0	0	0	0	0	0	0	0	0	4.0476	0	31.263	28.692	43.292	63.195	65.421	104.18	127.08	184.58	201.91	269.62	346.62	448.79	567.79	682.91	795.94	916.66	1012.8	1152	1254.5	1401.1	1395.7
0	0	0	3.523	0.30587	7.0966	9.3178	13.911	21.448	12.651	0	24.519	1.8904	34.346	31.925	36.556	50.959	74.784	104.51	160.53	233.97	299.72	353.33	439.62	501.3	587.12	651.51	683.92	724.41	783.74	874.98	938.47	940.05	983.73	1028.9	1061.4	1030.1	1089.9	1138.2	1169.3	1218.7	1277.1	1347.6	1447.7	1588.2	1653.9	1720.8	1873.6	1921	1980.6
7.7567	0	0	1.1682	2.1604	0	2.8556	7.3753	1.8439	6.5406	3.2929	2.5628	2.9324	1.0396	3.2636	1.8324	8.0738	7.7159	19.073	11.155	8.2747	8.3427	19.1	9.6541	12.932	5.9367	20.77	17.183	16.247	24.678	16.316	4.9841	8.2764	5.3695	24.265	15.174	16.92	15.986	14.544	26.614	17.775	28.807	19.835	29.351	42.897	28.578	33.508	34.833	38.674	43.647
5.0516	0	0	0	0	4.0479	6.2919	12.171	9.8274	14.038	15.165	13.514	19.973	18.273	23.539	24.367	31.164	38.379	49.81	45.051	42.754	45.886	63.47	61.701	51.351	53.454	57.957	57.996	58.145	53.874	52.13	41.222	43.102	37.408	38.595	45.749	40.11	39.369	40.599	40.338	41.087	44.106	35.065	40.687	55.461	48.652	50.519	45.672	57.274	55.707
0	2.3345	0	0	0	3.4839	10.459	4.0516	10.819	10.907	17.739	7.5367	20.832	16.508	8.386	8.5596	3.8897	5.4304	0	0.084767	3.7652	5.4648	0	0	0	3.3472	6.2345	0	3.8611	8.7881	13.51	12.455	0	15.621	32.743	36.32	48.372	42.276	57.94	59.938	58.659	60.067	66.798	58.041	59.936	59.135	70.059	71.697	68.874	65.201
29.087	1.275	0	0	0	0	0	0	0	10.748	17.98	22.211	27.795	32.249	42.711	43.904	64.22	63.396	53.759	62.512	68.545	73.765	88.32	92.287	90.417	101.94	99.305	101.17	125.09	106.53	127.25	116.82	135.72	125.36	148.69	156.31	165.59	151.2	162.73	147.08	145.58	143.59	139.36	140.61	133.56	106.96	129.22	134.53	137.21	133.36
10.627	3.5502	0	0	0	0	0	0	0	0	0	0	8.5784	7.5184	6.277	12.817	9.8768	9.5656	17.22	15.491	11.802	2.5486	3.5806	3.2756	2.7918	0	0	0	0	0	0	0.56088	7.0707	9.5764	0	0	0	5.4062	4.0853	1.4847	5.7037	6.4198	9.7183	18.011	9.5222	0	0	0	0	0
0	0	3.7429	0	0.33426	0	1.1634	0	0	0	12.747	11.209	13.477	15.643	19.966	27.065	35.212	28.851	39.836	51.654	32.792	45.631	40.692	42.662	45.801	48.864	39.701	49.029	42	48.001	58.113	47.734	54.767	48.109	50.636	47.162	58.057	39.44	41.462	37.376	42.151	39.926	46.01	38.997	38.501	38.141	35.451	23.653	14.771	22.083
0	0	0	0	0.75913	14.956	11.87	21.464	27.326	27.151	34.939	34.257	43.864	38.856	39.101	43.948	59.921	34.677	30.528	40.562	46.333	32.773	49.34	72.455	56.286	92.822	54.174	58.403	68.254	84.414	80.525	88.403	156.36	160.68	170.93	208.54	271.11	333.71	377.11	439.01	499.6	573.52	623.38	681.56	717.35	807.17	833.38	861.16	871.21	898.11
0	0	0	8.0522	4.6469	0	7.8312	0.97718	23.252	19.77	14.764	21.771	31.767	22.648	17.078	17.083	25.011	33.513	21.407	29.953	30.791	17.428	37.45	27.309	40.014	42.582	51.056	65.574	72.025	91.772	97.002	122.3	131.16	141.32	167.98	201.83	226.42	271.84	291.88	352.29	379.74	422.67	466.26	516.22	583.08	593.49	655.68	687.55	787.05	796.44
0	0	0	0	0	12.387	7.1481	6.0413	8.4587	10.132	14.348	0	0.823	0	11.04	1.432	15.987	32.16	36.192	49.057	64.042	75.236	93.792	100.74	122.52	140.87	151.76	163.15	178.46	190.72	213.56	221.16	251.4	260.45	249.45	242.48	258.43	271.33	290.26	286.75	297.63	316.03	343.58	358.69	414.59	428.2	448.73	469.61	475.61	526.59
2.2465	4.0489	0	10.908	0	0	0	1.0103	20.763	0	8.1921	0.1911	7.6273	2.008	0	0	0	0	0	0	0	0	0	0	0	0	0	0	0	6.9348	0	3.8124	7.2217	0	3.4801	0	0	0	0	1.4515	0	0	0	0	0	0	0	0	0	0
6.7939	0	0	0	9.3275	0	0	0	0	8.2824	8.2324	8.7286	5.9006	18.299	44.388	69.24	107.01	103.78	131.78	138.11	170.56	193.82	205.31	235.45	255.02	279.45	315.02	345.41	338.13	369.07	378.37	400.7	403.34	460.58	484.73	501.51	563.91	638	681.51	755.41	842.72	836.65	924.7	1022.7	1041.9	1102.3	1153.9	1138.4	1158	1163.7
0	0	0	0	5.3735	12.109	13.965	4.6365	8.8615	10.437	9.3597	9.906	13.979	17.599	13.6	22.086	24.396	17.063	21.838	32.61	15.103	22.456	21.546	34.899	34.884	33.596	34.765	39.981	45.347	52.799	56.622	53.743	66.229	72.168	81.269	74.267	91.409	105.71	106.88	111.26	85.439	83.714	93.399	88.218	98.036	94.913	94.482	87.06	71.268	82.707
1.2002	0	0	0	11.189	2.0284	14.46	12.966	0	0	0	24.343	29.305	79.275	152.64	220.28	302.73	433	587.99	718.09	768.45	907.87	989.19	1068.4	1173.9	1175.2	1276.3	1371.2	1400.4	1437.6	1489.1	1517.7	1518	1550.1	1517.4	1637.9	1688.5	1743.4	1803.9	1868.5	1869.6	2011.2	2006.8	2034.8	2045.7	1967.8	1935.1	1959.1	1931.3	2001.8
1.4685	0	2.5672	10.369	0	0	0	1.1974	0	0	0	0	0	0.54238	0	0	0	0	0	0	0	0	0	0	0	0	0	0	0	0	0	0	0	0	0	0	0	0	0	0	0	0	0	0	1.6293	18.185	21.553	21.423	28.287	27.953
0	4.4398	0	3.7738	1.3489	0.28915	0	2.0091	4.7949	0	0	0	0	0	0	0	0	0	0	0	0	0	0	0	0	8.8173	4.5114	7.0823	17.036	16.815	28.219	40.565	32.612	39.223	57.496	52.581	59.936	56.551	63.654	68.158	74.439	88.173	79.532	81.844	81.274	89.994	97.816	87.792	95.193	91.573
1.7491	4.4734	0	0	0	5.0418	0	0	0	0	1.8992	4.0394	11.51	25.952	20.445	17.238	14.048	18.06	10.635	22.086	28.513	30.346	25.863	24.673	26.831	36.665	34.249	33.507	48.397	47.86	51.589	44.325	65.231	70.136	86.183	74.486	91.309	103.5	113.19	122.79	123.14	139.52	143.07	138.36	149.55	162.53	184.58	171.58	185.52	190.52
10.542	0	1.0527	8.2351	0	0	0	0	2.8672	0	0	0	0	0	0	0	5.88	7.5426	11.457	23.386	29.581	46.815	54.515	57.725	69.441	82.422	96.264	92.97	99.881	117.14	118.41	126.23	130.57	132.48	134.51	142.38	149.1	157.79	159.95	175.42	182.36	186.7	190.74	194.95	213.72	227.61	227.68	248.7	247.05	268.42
23.955	6.6103	0	0	0	0	0	0	0	0	0	0	0	0	0	0	0	0	0	0	0	0	0	0	0	0	0	0	0	0	0	0	0	0	0	0	0	0	0	0	0	0	0	0	0	0	0	0	0	0
2.2875	2.437	5.6207	0	0	0	0	0	0	0	0	0	0	0	0	0	0	0	0	0	0	0	0	0	0	0	0	0	0	0	0	0	0	0	0	0	0	0	0	0	0	0	0	0	0	0	0	0	0	0
8.1953	0	0	0	0	4.7447	3.6818	1.8604	3.5523	0.79957	15.764	11.838	26.383	7.3194	2.8976	0	0	0	0	0.54213	0	0.35354	0	0.32028	0	0	0	2.6867	0	0	0	0	0	0	22.743	29.404	35.051	58.174	76.2	98.538	131.76	160.78	204.15	233.4	259.96	317.37	325.2	357.47	384.63	434.53
6.4324	4.8656	2.0265	2.3861	0.89126	0	0	3.9599	0	0	0	0	5.6435	11.635	0	0.15457	5.0357	0.45682	2.0791	7.2168	8.1023	20.779	8.1593	8.2928	9.2021	13.064	16.521	10.408	8.0726	19.3	21.702	36.674	31.717	28.698	35.166	47.394	38.716	46.791	56.351	55.267	73.56	97.806	109.64	135.81	155.01	182.78	187.95	198.16	228.38	230.34
0	10.271	2.8096	0.99611	0	0	0	3.3849	0	0	0	0	0	0	0	0	0	0	0	0	0	0	0	0	0	0	0	0	0	0	0	0	13.546	20.02	29.169	22.02	36.206	40.251	51.206	45.857	43.791	37.287	57.468	64.221	61.165	53.271	52.53	53.587	56.767	55.013
7.8597	7.5237	0	0	0	0	0.22774	0	4.0338	0	3.8262	16.689	29.936	45.408	80.729	114.26	165.95	200.81	234.78	277.32	326.13	361.4	406.93	453.94	480.03	511.18	550.69	589.45	600.53	598.68	622.85	630.54	651.48	636.26	644.31	626.98	621.44	646.53	639.58	660.61	648.49	651.96	673.47	669.72	682.82	709.74	704.8	726.87	731.48	736.22
0	9.7758	0.69619	0	0	0.39654	0	0	5.6225	9.982	0.526	0	0	0	0	0	0	0	0	0	0	0	0	8.1384	21.193	17.798	16.392	18.166	26.842	38.431	38.109	24.409	46.586	51.772	56.476	40.517	52.324	63.222	53.839	53.467	55.781	57.032	53.85	64.599	62.713	64.586	42.786	51.399	53.336	53.76
0	0	6.4093	6.6221	4.1554	0	0	0	0	7.0668	0	0	0	0	0	1.9805	0	0	0	0	0	0	3.2532	0	4.5811	10.385	24.1	50.542	59.051	93.655	100.15	132.91	137.54	178.52	183.49	188.78	214.52	211.1	199.81	224.77	239.73	244.59	246.48	262.35	282.64	285.05	309.74	327.68	322.77	309.17
0	0.027144	0	0	0	9.3444	4.8066	2.0195	0	1.3869	9.9353	1.7973	11.71	8.3891	8.9177	0	0	0.67139	0	0	2.2038	4.8132	0	0	0	0	4.2708	0	0	0	0	0	0	0	0	0	0.0095444	0	0	0.51984	0	1.1686	0.066392	0	0	0	0.92427	0	0	0
5.3119	12.613	4.7316	0	0	9.5891	0	12.12	0	10.286	0	0	0	0	0	0	0	0	0	0	0	0	0	0	0	0	0	0	0	0	0	0	0	0	0	0	0	0	0	0	0	0	0	0	0	0	0	0	3.5963	0
0.62005	4.0842	0	0.96341	0	2.1067	0.56215	1.4891	10.77	0.97059	13.145	23.039	51.114	84.524	133.06	190.8	299.29	404.37	530.41	634.6	805.73	1069.4	1305.3	1504.7	1543.7	1660.6	1846.9	2046.2	2121.5	2263.9	2357.8	2517.3	2607.8	2649.6	2772.9	2784	2864.6	2940	2949	3037.7	3060.8	3035.6	3040.1	3052.7	3119	3183.2	3223	3241.1	3273.9	3382
4.3759	0	0.58682	0	0	0	2.3431	0	0	0	0	1.6394	4.6663	1.1946	6.2122	10.277	8.6795	9.0452	13.58	17.534	15.918	10.086	14.458	12.198	12.292	22.127	20	19.851	23.019	13.91	19.405	12.632	13.817	5.8369	4.9052	5.9175	10.158	6.4726	5.1176	15.005	10.844	14.432	10.244	8.9635	20.417	8.7502	14.243	5.424	14.194	18.749
7.3006	3.7614	0	0.64316	0	0	0.6593	0	0	0	0	0	2.795	0	0	1.5402	0	0.81444	4.552	9.7324	2.513	10.127	8.7855	18.433	27.501	22.168	29.27	33.714	27.832	27.754	41.482	46.177	34.9	53.734	42.14	32.062	51.884	48.39	62.535	60.217	47.479	77.593	85.078	90.743	78.9	115.59	102.95	141.06	123.11	140.18
0	0	0	0	5.1912	0	11.083	14.541	5.9291	25.781	21.445	31.44	21.58	24.061	31.859	50.837	49.508	33.08	34.773	54.177	55.233	73.392	61.868	60.5	59.474	79.001	79.095	76.992	83.626	83.313	96.796	87.066	95.579	100.1	111.23	107.97	140.35	174.69	211.92	241.86	282.22	331.98	358.48	408.13	453.34	490.95	504.84	504.74	538.89	586.94
0	0	0	0	28.834	47.776	82.087	87.176	94.81	124.23	129.15	139.73	88.733	78.302	101.45	109.94	121.74	106.3	112.92	112.13	127.95	118.33	113.1	104.57	104.8	99.224	116.74	98.914	93.093	83.148	81.114	86.286	66.608	89.756	88.648	94.906	108.14	99.461	115.92	115.23	127.56	118.92	128.58	139.22	160.67	177.85	162.94	179.06	186.03	167.77
9.9736	0	0	0	0	0.55968	3.2411	0	0	0	0	0	5.2403	6.8395	2.3562	12.041	5.9522	18.185	25.628	17.152	20.467	17.417	25.783	30.293	38.628	43.973	63.936	72.691	92.665	119.24	146.79	177.88	203.03	243.6	256.05	276.46	303.08	327.35	352.1	359.73	380.77	397.73	416.96	439.23	433.51	446.83	426.96	426.01	451.41	435.5
3.3391	0	0	0	0	3.8829	7.0324	11.429	6.7372	0	5.8799	4.9236	2.1695	0	8.0807	8.5662	4.6042	6.5981	12.965	5.5009	5.9819	2.7422	4.8588	2.3478	35.632	47.155	103.05	152.9	194.72	238.77	290.92	333.9	414.99	465.8	532.52	579.65	650.05	695.34	736.94	811.76	811.56	879.9	888.97	949.22	946.27	968.14	969.21	996.98	1026.4	1011.6
4.7392	0	0	0	0	1.2826	0	3.4548	0	0.74617	7.9065	7.9807	16.538	10.294	4.3589	0	0	0	0.80818	0	0	0	0	0	0	0	0	0.37198	0	0	0	0	0	0	0	0	0	0	0	0	0	0	0	0	0	0	0	0	0	0
12.343	13.305	13.65	0	0	0	0	0	0	0	0	0	0	0	0	0	0	0	0	0	0	0	27.73	70.787	112.45	160.05	239.42	295.97	376.11	452.52	526.45	640.1	665.02	763.18	815.24	847.52	888.37	930.5	962.19	1003.9	1034.9	1031.8	1077.9	1097.7	1152	1165.5	1142.9	1152.3	1218.7	1171.7
1.2251	5.6911	0	3.1201	0	0	2.4555	3.4524	14.714	9.4944	9.829	13.182	37.318	46.483	24.845	33.727	44.075	54.783	80.199	92.377	116.54	108.91	124.01	110.38	108.52	146.31	157.78	163.61	169.02	172.37	193.71	209.44	210.24	214.3	242.28	242.93	240.18	291.56	290.36	277.11	281.78	291.46	302.78	335.04	311.14	315.21	316.22	326.31	315.08	305.99
8.1988	2.0131	0	0	0	0	1.2821	0	3.5173	0	0	0	0	0	4.9886	0	0	0.29081	0	2.5735	12.815	16.224	5.7609	18.484	2.162	14.588	12.473	8.2235	10.012	20.341	37.205	43.888	33.506	36.188	46.694	57.802	57.89	53.757	65.93	43.47	54.136	46.771	65.054	80.225	69.838	75.524	85.268	91.329	68.97	100.07
26.475	4.4016	0	3.5806	0	0	0	0	0	0	0	0	0	0	0	0	0	0	0	0	0	0	0	0	0	0	0	0	0	0	0	0	0	0	0	0	0	0	0	0	0	0	0	0	0	0	0	0	0	0
2.7752	0	0.51348	0	0	0	6.2737	9.0038	8.4692	7.984	15.098	14.15	39.267	47.278	78.655	110.14	137.83	166.69	191.84	235.32	293.83	392.86	476.28	598.92	733.64	838.87	939.58	1106.6	1214.9	1294.2	1393.9	1497.4	1578.8	1683.8	1700.9	1758.8	1775.5	1830.5	1836.9	1882.3	1901.1	1906	2050.1	2090.1	2111.8	2063	2077.8	2065.8	2119.2	2157
6.1311	11.915	0	0.75246	0	0	0	0.92031	0.69363	7.7534	2.6689	14.151	21.505	23.286	31.389	27.81	51.894	58.526	82.318	110.54	136.99	170.68	180.55	186.06	186.5	228.67	243.36	246.04	267.87	280.05	307.68	321.9	329.01	348.16	356.91	360.58	386.31	410.04	442.96	441.44	443.23	455.69	514.3	507.09	502.23	447.06	535.01	552.76	536.62	556.09
28.896	2.8468	0	0	0	0	0	0	0	0	0	0	0	0	0	0	0	0	0	2.4534	6.5648	12.818	32.537	43.139	44.068	72.332	59.295	61.638	76.403	58.166	82.723	65.333	71.762	48.569	86.7	92.721	81.525	86.726	81.615	88.308	88.178	113.62	138.7	168.42	188.89	193.94	217.11	211.08	267.93	260.46
0	2.0781	0	0	1.7145	0.82252	1.0423	2.085	0	0	0	3.3857	5.0423	2.7542	16.923	12.528	19.782	30.623	39.988	41.322	59.718	63.261	54.647	69.166	62.709	71.822	73.245	70.002	63.513	65.934	84.951	116.75	144.83	169.78	239.52	293.28	353.16	428.58	489.43	530.76	585.35	624.6	700.02	740.31	796.59	802.77	830.19	906.82	882.41	920.6
0	0	0	0	17.423	0	11.433	0	0	0	0	0	0	0	0	0	0	0	0	0	0	0	0	0	0	0	0	0	0	0	0	0	0	0	0	0	0	1.8645	8.9875	42.359	91.102	145.01	198.99	255.01	337.61	370.26	435.24	462.18	539.76	549.75
0	4.4129	0	4.74	2.3327	0	0	0.79929	0	0	0.96981	0	14.209	29.679	39.65	72.89	91.049	120.22	127.18	171.02	180.05	239.66	240.93	252.64	263.02	295.69	305.4	307.96	324.02	327.61	340.47	369.42	387.78	405.15	407.74	402.48	413.03	400.01	408.55	427.54	441.94	455.33	456.4	445.76	455.05	459.53	474.11	459.01	475.45	456.95
0	0	0	2.4528	0.16919	0	7.9315	1.0636	2.6861	6.3147	13.537	9.4865	0.69024	6.119	8.2852	0	0.15227	0	0	0	0	0	0	0	5.3268	13.872	15.649	23.228	25.145	28.901	34.559	38.863	10.529	31.065	35.461	41.837	50.575	46.844	51.243	54.31	54.326	48.02	56.171	60.946	63.845	63.011	60.522	61.211	62.952	40.276
3.117	10.554	7.0402	0	0	0	0	0	0	0	0	0.80882	4.4033	11.493	1.8383	15.423	9.7605	17.508	12.024	18.797	25.125	21.247	31.774	26.618	35.51	37.295	41.903	49.169	58.393	53.478	71.065	74.137	80.229	86.18	96.988	88.13	124.62	152.82	187.45	400.96	280.27	53.966	75.3	113.98	128	131.08	150.29	167.27	175.07	178.86
8.4248	9.567	7.7196	3.0511	0	0	0	0	0	0	0	0	0	0	0	0	0	0	0	0	0	0	0	0	0	0	0	0	0	0	0	4.842	9.171	9.2045	32.397	53.215	97.64	167.91	225.54	294.81	366.28	456.66	556.07	636.09	698.21	764.55	861.58	942.78	969.37	1042.9
2.7155	0	0	6.1167	1.2647	0	4.1244	7.4418	1.1001	1.44	0.60902	0.33609	8.8496	0	5.6344	9.6937	16.542	19.218	19.041	23.059	32.751	22.55	38.388	36.729	51.77	59.672	85.377	94.157	112.87	135.12	148.14	113.04	131.2	149.54	177.68	180.64	190.44	184.48	194	190.29	190.75	192.39	182.49	194.78	204.74	181.85	195.57	196.3	205.73	204.74
8.915	5.3105	4.2412	3.9689	0	0	0	0	0	0	0	0	0.55789	0	0	0	0	0	0	0	1.7156	3.2433	0	5.304	0	0	0	0	0	0	0	6.0287	2.407	0	10.74	22.91	16.651	35.801	57.021	74.795	97.38	123.98	147.16	124.65	188.85	222.28	240.32	262.24	291.76	299.44
2.642	6.2139	11.758	4.1092	0.3656	0	0	0	0	0	0	0	0	0	0	0	0	0	0	0.025676	7.8131	20.588	15.925	20.942	23.765	17.254	23.682	28.986	37.764	43.167	40.357	48.116	51.863	54.036	64.208	75.081	64.309	69.459	74.19	73.878	89.198	92.642	94.219	108.56	96.692	115.51	113.14	103.82	113.53	106.87
0	4.2439	0	0	1.6616	5.648	10.008	13.242	10.796	12.267	12.69	8.0308	14.67	10.056	3.7441	0	3.2978	6.2158	0	6.5289	0	6.5177	12.733	7.5903	6.3316	9.5484	10.147	12.711	21.305	18.447	25.511	43.925	50.676	49.614	57.791	68.686	88.646	104.68	136.06	161.5	157.04	187.09	203.9	208.95	222.32	244.2	258.41	282.66	259.63	287.6
0	12.455	1.1036	7.3991	1.3994	0	0	0	0	0	0	0	0	0	0	0	0	0	0	0	0	0	4.2493	9.8237	8.4213	35.324	37.366	49.346	50.924	77.1	72.281	82.95	89.551	105.82	100.25	113.69	124.03	135.92	135.15	133.9	158.86	136.19	154.98	157.63	159.68	174.93	176.42	187.93	193.26	168.55
0	1.018	0	2.3121	0.1659	8.2279	0	6.003	6.2208	5.0326	11.412	7.5099	19.564	15.062	13.885	3.0349	0	0.39956	0	0	1.2258	0	0	0	0	0	0	0	0	0	0	0	0	0	11.903	24.163	69.686	122.14	189.65	255.62	337.7	439.85	553.08	650.97	775.11	929.37	1008.2	1113.9	1228.1	1341.5
0	0	0	0	0.79476	2.9453	1.7553	16.614	14.966	16.973	19.943	17.236	24.129	28.795	27.29	27.207	37.769	34.963	32.953	42.283	46.002	56.975	50.505	70.581	82.198	118.67	155.14	195.15	214	261.56	299.95	321.09	374.62	406.08	468.42	486.43	525.77	554.58	561.05	576.58	642.41	630.05	642.37	697.48	702.98	736.81	744.97	750.34	768.32	782.23
7.0856	8.2551	0	0	0	0	0	0	0	0	0	0	0	0	0	0	0	0	0	0	0	0	0	0	0	0	0	0	0	0	0	0	0	0	0	0	0	0	0	0	0	0	2.1952	7.9647	18.904	0	0	0	1.5753	0
0	3.0661	1.1176	0	0	7.3265	9.8572	9.082	14.219	24.153	37.321	44.92	58.33	66.784	69.688	71.707	76.133	84.689	76.732	98.781	97.169	112.4	98.533	110.01	110.4	128.46	134.11	99.451	127.37	118.36	125.78	105.74	100.21	117.08	137.91	110.81	138.39	133.3	152.18	157.26	151.54	170.54	170.27	163.64	160.93	167	168.14	166.27	167.82	162.48
16.36	0	0	1.2948	0	0	0	0	1.5875	0	0	0	2.0134	0	0	0	0	0.63478	4.1308	0	0	13.539	9.3339	6.3297	19.91	20.553	19.688	22.89	25.229	36.699	44.639	43.756	49.659	46.926	57.061	70.013	90.679	116.38	138.35	151.71	185.28	221.5	246.69	259.41	299.34	319.74	357.81	380.36	402.21	414.12
0	0	3.3704	0	6.1655	8.4553	3.665	3.8293	0	4.6461	0	10.401	5.3228	2.838	22.997	21.32	17.598	16.961	12.732	7.8011	18.076	12.846	13.683	11.191	0	0	3.8871	1.5109	0	11.783	5.6674	17.801	13.715	33.109	45.82	54.828	61.03	77.157	97.043	104.58	116.07	111.56	130.11	141.13	160.84	171.58	170.05	189.2	194.1	176.35
5.9728	5.7228	0.62449	0	1.2172	0	0	0	0	0	0	0	0	0	0	0	0	0	0	0	0	0	0	2.2085	0	19.248	18.019	29.307	32.394	55.558	62.813	60.105	75.095	96.795	99.52	110.66	129.36	128.16	138.44	145.03	175.56	187.29	209.43	199.29	232.08	227.48	258.5	262.79	232.93	255.15
0	0	0	0	3.1366	0.90721	11.711	2.8827	0	0	0	0	0	0	0	0	0	0	0	0	0	1.0768	0	7.6521	8.942	27.64	26.972	48.58	52.74	73.415	87.252	91.014	108.11	144.55	143.56	183.89	197.37	212.51	221.35	313.85	361.93	394.14	424.73	419.59	448.58	450.59	492.87	478.86	493.63	527.69
4.2345	10.912	8.4648	0	0	0	0	3.2247	0	0	0	0	0	9.9813	19.531	42.245	61.273	87.613	132.45	192.17	252.86	297.5	349.23	400.29	490.23	514.97	552.96	600.46	668.53	666.72	719.39	768.56	774.65	822.19	858.05	945.5	871.34	881.31	867.29	917.95	914.19	922.34	926.07	913.99	915.43	929.95	931.54	944.42	920.77	914.93
3.0222	0	0	0	0	6.7116	9.5196	13.848	17.987	12.416	31.533	28.347	51.691	45.772	48.068	50.892	46.432	51.745	63.433	70.111	77.14	79.833	91.844	95.618	100.26	96.816	110.12	111.41	107.48	112.41	140.91	104.46	108.72	108.98	118.69	104.32	108.43	114.54	117.2	163.7	204.9	244.14	313.72	363.02	430.2	499.33	545.29	613.02	648.1	730.43
17.276	0	0	0	3.1057	0	0	0	0	0	0	2.2035	0	0	0	5.163	10.757	20.203	23.753	23.258	30.941	30.055	35.253	39.195	36.918	49.114	45.497	37.146	54.545	41.127	45.914	30.071	40.046	33.534	48.231	50.227	56.404	50.189	51.746	50.589	24.276	35.705	28.745	43.608	50.262	0	0	0	5.203	0
4.5757	0	0	0	0.91832	5.467	5.8472	9.0509	7.1349	12.111	24.064	51.343	123.82	185.41	280.42	369.2	499.79	604.43	754.77	852.08	962.9	1086.6	1167.1	1252	1390.6	1443.6	1554.2	1580.4	1675.5	1727.7	1778.7	1712.5	1735.4	1745.1	1766.9	1795.7	1967.8	2020.1	1998	2025.8	1976.1	2005	1994.5	1976.4	1936.8	1972.8	1960.9	1957.2	1902.3	1923.2
34.494	7.8148	0	0	0	0	0	0	0	0	0	0	0	0	0	0	0	0	0	0	0	0	0	0	0	0	0	0	0	0	0	0	0	0	0	0	0	0	0	0	0	0	0	0	0	0	0	0	0	0
0	0	12.633	6.1296	0	2.8838	0	0	0	0	0	0	0	0	0	0	0	0	0	0	0	0	0	0	0	0	0	0	0	0	0	0	0	0	0	0	0	0	0	0	2.7576	6.9029	0	6.351	0	0	12.944	0	6.7257	0
0	0	0	0	9.9827	6.3353	20.416	24.752	44.112	51.523	56.587	56.003	60.371	71.487	67.972	85.45	81.673	70.332	93.168	88.261	93.426	94.658	90.712	115.18	117.36	124.26	131.73	132.62	139.42	154.1	161.86	156.79	169.74	167.26	191.74	194.93	221.96	207.28	232	235.97	245.4	249.15	268.19	278.62	271.8	284.39	260.4	275.26	279.23	275.83
2.2089	0	0	0	6.4083	0	7.2263	0	0	3.6226	1.3626	0	11.907	13.976	2.0044	24.874	13.579	7.2048	0	11.318	4.5926	7.6586	0	0.69365	3.561	2.8117	0	0.42671	0	0	0.041521	0	2.3094	0	0	0	0	0	0	0	0	0	0	0	0	0	0	0	0	0
5.2683	3.0349	0	5.3879	0	0	5.1365	2.4188	6.0497	0	5.5872	0.82404	1.4646	2.8655	0.76034	0	1.2221	0	0	0	0	0	0	0	0	0	0	0	0	0	0	0	0	0	8.1689	0	0	10.216	7.2328	8.3747	0	0	9.4725	0.27792	0.48406	0	0	0	0	0
10.406	0	2.1172	0	0	0	0	0.32342	0	0	11.167	4.8016	13.066	12.876	3.3481	0.081641	0	0	0	0.1187	0	0	0	2.4159	3.1474	1.0879	4.3905	5.2803	0	3.1448	0	0	3.6976	0	9.4553	0	0	0	0	0	0	0	0	0	0	0.65135	5.7063	1.8819	5.0097	0
4.7499	2.0777	0	0	0	4.593	0.639	0	4.5422	4.1741	9.7655	1.2199	16.932	10.184	12.323	1.4345	1.8676	3.7367	0	5.1685	9.7937	16.112	8.5371	20.608	31.78	39.606	62.035	66.3	84.481	122.11	138.99	178.6	144.78	205.37	255.35	282.83	319.97	333.1	318.41	377.85	392.18	414.08	433.83	451.06	492.36	457.04	476.26	474.26	487.1	471.17
12.315	9.9237	0	0	0	0	1.2926	0	0	0	0	0	3.4438	0	0.19738	0	0	0	0	0	0	0	0	0	0	0	0	0	0	0	1.0637	0	3.5669	4.1031	5.7779	0	2.703	4.0242	6.2968	10.254	8.3417	10.807	13.744	22.247	9.8985	9.1204	4.5656	4.465	4.6837	2.8838
0	0	0	14.268	0	2.7558	0	12.577	16.882	20.141	21.783	33.135	36.615	37.123	42.568	39.027	55.331	46.694	55.498	52.247	64.014	68.254	63.081	66.564	56.08	60.515	71.125	66.228	74.383	78.481	75.384	93.514	86.262	99.002	106.48	122.49	128.03	149.72	168.82	158.05	183.35	210.23	218.01	194.3	209.11	227.41	242.34	252.06	242.6	271.04
4.8779	6.6356	0	0	0	0	0.42397	0	0	0	0	0	4.1636	3.6831	4.142	0	9.0623	0	1.9399	0	9.4415	15.646	10.786	11.075	27.472	23.615	25.283	36.706	30.051	44.58	37.818	42.908	52.712	46.704	43.104	41.241	52.728	57.899	68.145	65.295	68.631	69.296	63.417	77.43	62.504	80.101	86.649	79.343	68.667	83.969
13.1	0	9.3423	0	1.7489	0	0	0	0	0	0	0	10.352	13.805	29.25	49.098	66.837	78.465	89.929	117.1	129.9	143.26	165.47	182.08	195.84	189.44	201.5	207.29	203.87	218.27	201.09	222.39	222.49	233.18	246.31	255.37	252.8	255.38	252.18	263.02	261.35	260.25	265.2	268.2	267.97	261.45	262.2	270.16	265.55	276.98
0	4.3564	0	0	0	8.3837	4.9044	4.7063	8.1199	19.744	23.403	27.413	30.547	37.235	35.756	31.402	24.548	38.346	26.899	33.449	44.856	34.844	23.868	33.893	37.986	35.932	37.709	39.913	35.107	31.995	23.849	25.586	19.09	18.264	21.401	17.849	21.85	8.8753	8.7706	23.442	12.925	41.789	47.131	58.513	66.211	78.678	101.59	112.01	119.23	117.78
25.49	6.706	0	0	0	0	0	0	0	0	0	0	0	0	0	0	0	0	0	0	0	0	0	0	0	0	0	0	0	0	0	0	0	0	0	0	0	0	0	0	0	0	0	0	0	0	0	0	0	0
11.109	10.765	0	1.5638	0	0	0	0	0	0	0	0	0	3.3789	3.5998	14.728	21.281	37.193	35.857	45.229	54.276	43.465	69.65	77.368	72.478	74.774	82.231	85.772	88.317	90.982	106.27	116.03	110.93	111.97	115.67	119.3	125.42	129.5	132.63	128.22	106.72	109.78	109.22	120.78	115.42	98.589	113.09	110.16	104.59	105.32
0	0	0	7.0422	14.793	21.762	20.367	50.49	69.986	73.64	73.305	78.345	108.89	114.4	116.16	108.63	125.8	171.96	179.25	217.31	275.76	322.38	417.4	435.65	494.84	575.22	621.16	655.7	722.44	780.61	803.29	842.56	890.69	923.41	964.95	988.93	1030.9	1081.5	1077	1102	1124.9	1139.1	1155.5	1135.1	1193.1	1195.9	1209	1242.4	1292.1	1213.3
7.5343	4.3232	0	0	0	0	5.5548	0	0	0	3.2838	0	0	0	0	0	0	0	0	0	0	0	0	0	0	0	0	0	0.31873	16.275	29.096	23.819	37.544	33.99	46.264	45.846	81.592	129.87	148.51	201.41	240.83	287.61	344.05	365.14	435.06	477.97	520.33	571.78	610.63	631.42
3.2196	0.24593	0	4.0535	0	0	0.95402	0	0	0	0	0	0	0	0	0	0	0	0	0	0	0	0	0	0	0	0	0	0	0	0	0	0	0	0	0	0	0	0	0	0	0	0	0	0	0	0	0	0	0
9.2411	0	0	9.8213	0	0	0	0	0	0	0.040683	0	0	0	0	0	0.40546	10.426	10.241	14.07	27.725	30.184	38.624	36.838	55.194	49.743	47.44	56.115	52.522	54.82	57.21	61.092	57.151	57.946	82.273	74.422	73.258	66.794	74.14	68.316	61.745	63.219	69.572	66.264	60.247	51.027	57.545	65.542	63.238	68.099
0	13.013	0	0	0	0.79875	0	2.5334	3.2863	11.313	8.5158	9.1002	0.33119	6.823	0	5.7238	0	0	0	0	0	0	0	0	0	0	0	0	0	0	16.358	41.238	73.131	125.64	210.38	253.42	302.12	431.54	439.46	542.57	749.86	879.5	989.16	1222.8	1426.5	1550.6	1606.4	1680.4	1849.1	2001.5
22.132	2.894	0	5.8604	0	0	0	0	0	0	0	0	0	0	0	0	0	0	0	0	0	4.3502	17.218	18.787	21.034	32.3	35.894	51.396	68.278	70.28	86.052	97.603	124	128.27	162.12	153.64	184.24	154.37	187.41	196.31	239.32	273.45	312.18	333.15	293.03	194.16	219.13	204.42	219.68	225.12
0	5.0867	0	4.3192	0	11.447	8.8552	13.83	14.235	15.768	21.904	16.077	20.492	21.608	3.1072	3.3553	6.0284	10.013	18.705	31.771	27.981	26.066	33.657	36.134	44.073	52.456	50.829	53.822	59.509	73.214	69.445	77.674	89.145	86.894	83.225	91.463	108.85	120.1	128.69	127.61	140.71	134.99	154.31	133.41	161.77	165.72	174.36	188.53	164.88	178.22
8.5382	4.8287	0	2.9725	2.5987	0	0	4.4607	2.4082	0	0	0	0	0	0	0	0	0	0	0	0	0	0	0	0	3.3313	8.7823	18.096	32.945	61.106	84.169	94.564	133.18	146.4	169.67	184.35	208.17	232.61	264.28	261.66	277.94	305.39	331.52	335.55	355.72	369.75	382.17	407.12	413.01	432.26
0	9.565	0.71467	0.44146	7.5781	0	0	0	0	0	0	0	0	0	0	1.7659	0	0	3.8421	7.2889	12.493	6.6349	13.486	9.924	16.323	10.669	24.925	0	20.823	32.148	19.468	15.358	16.547	15.222	12.952	14.837	0.46718	0	0	0	0	0	0	0	0	0	0	0	0	0
2.349	0	0.81302	0	2.14	0	4.2004	0	0	0	0	0	0	0.72028	0	1.4524	0	0	0	0	0	0	0	0	0	0.57814	0	1.3774	0	0.23218	0	1.4679	4.2729	8.4105	1.3739	0	2.557	1.9199	0	0	0	0	0.70251	0	0	0	0	0	0	0
17.799	3.2402	2.6726	0	0	0	0	0	7.8779	0	0	2.2327	7.1445	0	0	0.0080431	0	0	0	0	0	0	0	0	0	0	7.6423	42.445	47.561	72.918	188.48	244.86	308.14	383.38	489.61	429.6	523.51	614.89	579.55	645.39	738.83	671.57	844.25	706.67	700.15	728.17	713.51	736.85	725.16	730.22
6.7371	6.2485	0	0	5.8227	0.54213	0	5.4232	6.1046	40.206	48.004	71.287	122.65	118.92	156.65	203.59	186.94	219.86	222.07	297.24	315.95	316.36	354.26	390.41	425.87	446.85	490.95	516.05	557.56	597.52	637.15	667.27	704.77	751.53	777.7	820.51	835.4	859.21	896.71	931.71	961.95	1008.1	1065.9	1090.1	1151.6	1172.5	1214.3	1254.3	1300	1327.9
17.453	2.913	0	3.8328	0	0	0	1.037	0	3.3195	0	0	0	0	0	0	0	0.24166	0	0	0	0	0	0	0	0	0	0	0	0	0	6.6332	3.6206	30.581	54.398	95.33	157.9	215.24	283.9	353.92	415.18	495.3	545.91	613.03	667.39	737.25	755.72	768.9	806.47	848.17
0	0	0	1.0032	5.1735	5.0671	2.8285	12.033	6.8702	13.614	13.468	8.6181	27.285	21.602	17.883	12.588	9.3254	17.322	10.017	4.6687	10.721	16.378	3.3846	6.8319	11.824	14.455	14.291	7.8813	11.77	10.004	7.6828	0.0018572	0	0	8.1918	7.6872	14.722	10.766	11.102	21.518	26.608	38.588	43.465	53.897	59.552	82.547	96.734	99.278	105.08	134.74
4.9923	0	0	1.7786	3.2826	0	0	0	0	0	0	0	0	0	0.21742	9.657	17.516	28.817	46.012	69.863	90.274	100.87	116.5	117.55	133.79	154.92	162.58	176.74	170.33	185.12	198.5	178.11	195.11	213.28	218.32	231.14	237.66	242.53	243.77	246.84	232.7	239.73	232.58	234.99	234.42	232.35	229.14	221.09	219.68	218.51
0	0	0	8.0013	4.2413	12.681	11.608	11.922	12.189	23.252	25.348	12.037	41.924	38.761	37.183	32.403	27.857	43.401	40.283	42.184	80.141	130.95	198.88	252.61	342.36	432.21	533.77	600.03	600.25	721.27	790.47	800.62	821.67	847.43	934.93	890.92	962.07	992.18	1036.2	1028.3	1073.5	1091.1	1084.1	1118	1161.8	1154.6	1143.8	1177.4	1181.9	1164.9
0.33762	0	0	0	8.3856	0	3.0296	0	0	0	0	0	0	0	0	0	0	0	0	0	0	0	0	0	0	0	0	0	0	0	0	0	0	0	0	0	0	0	0	0	0	0	0	0	0	0	0	0	0	0
2.3712	3.2442	0	0	0.25993	0	0	10.349	9.8686	15.348	4.953	8.2907	0	11.801	1.5006	16.65	17.497	8.6935	0	0.88496	2.8282	5.3077	0	0	0	0	0	0	0	0	0	0	0	0	5.0878	3.1393	10.534	8.1222	15.34	8.4737	5.8921	6.8762	12.772	17.733	16.921	19.793	1.7491	0.72744	5.3517	3.0197
16.156	8.9784	0	0	0	0	0	0	0	0	0	0	6.7473	1.2269	11.223	28.262	44.045	96.626	109.65	142.63	170.77	191.72	209.01	216.93	251.88	264.37	277.44	290.8	325.13	324.82	340.72	331.73	331.08	330.68	363.06	347.51	345.55	379.21	395.83	382.89	386.15	409.67	371.6	398.97	402.32	384.75	384.54	370.7	369.27	381.56
1.559	0.39155	0	0	0	3.8438	7.6325	0	0	4.3726	7.4681	0	1.9132	0	0	0	0	0	0	0	0	0	0	0	0	0	0	0	0	0	0	0	0	1.8878	0.26836	10.64	36.917	50.559	77.866	93.354	124.92	122.44	140.49	161.02	184.22	198.34	204.22	222.12	202.01	216.39
0	8.8461	4.3802	0	0	0	3.9382	0	0	0	0	0	0	0	0	0	0	0	0	0	0	0	0	0	0	0	0	0	0	0	0	0	0	0	0	0	31.424	91.02	141.94	236.87	327.09	409.8	531.04	619.81	758.11	849.84	930.37	1091.6	1164.2	1249.1
0	5.1283	0	0	0	8.1318	0	4.8922	8.3715	5.7686	13.543	21.181	27.775	20.657	31.55	24.91	32.904	46.455	39.809	44.889	53.31	69.07	60.027	75.847	89.019	121.6	147.89	131.39	197.99	221.35	252.62	282.81	218.36	308.04	344.28	365.33	387.48	390.4	406.79	450.79	475.53	496.52	471.82	484.02	493.21	517.31	503.24	492.73	493.51	483.8
0	0	3.349	0	6.8557	3.5571	2.1698	0	0	0	0	0	0	0	0	3.153	0	0	0	0	0	0.32685	0	0	0	1.5777	0	3.7283	0	4.092	14.564	12.385	20.263	25.289	22.726	28.605	31.683	29.976	34.945	32.539	38.863	42.406	58.798	62.787	72.219	85.177	89.252	94.425	73.507	79.282
1.7985	0	0	0	10.699	0.32195	0	0.70061	0	1.7707	3.33	5.67	10.111	8.3894	3.2183	3.9526	0	0	0	0	0	0	0	0	0	0	0	0	0	0	0	0	0	0	0	0	0	0	0	0	0	0	0	0	0	0	0	0	0	0
0.68133	0	0	1.9816	1.3854	0	7.3649	9.5948	16.601	26.601	30.039	38.798	50.839	56.225	78.033	81.754	105.49	129.94	142.21	177.33	187.31	226.25	249.94	259.18	282.04	316.22	338.2	325.75	337.43	351.4	375.88	433.4	393.36	382.89	405.73	391.4	402.92	409.8	448.84	413.64	431.85	407.59	423.05	421.52	409.97	420.92	409.58	415.46	413.55	443.13
3.7827	3.7051	0	0.7043	0	0	8.8477	3.4944	5.4431	5.6038	2.3927	2.3904	0	1.4763	0	0	0	0	0	0	0	0	0	0	0	0	0	0	0	0	0	0	0	0	0	0	1.9216	0	4.473	15.293	22.386	37.424	67.918	92.945	119.28	140.9	148.34	170.44	190.08	212.94
12.049	1.2067	0	0	0	0	1.4207	0	0	0	0	0	2.2194	0	0	8.6399	3.8241	17.577	19.829	18.386	26.106	26.034	25.609	34.948	70.48	56.415	52.581	53.624	54.275	51.207	61.628	63.404	60.55	64.354	64.841	59.265	66.327	60.172	57.76	59.543	52.799	69.675	62.413	70.156	57.413	68.333	49.475	72.346	57.324	68.859
2.7951	1.358	0	0	3.8536	4.9258	0	0	0	1.9312	5.6561	7.4418	16.667	16.177	13.844	8.495	14.828	14.761	1.5294	12.153	19.013	21.848	6.8632	18.326	20.783	29.188	33.762	22.792	30.061	28.292	28.991	33.961	25.229	25.573	35.781	34.355	37.283	33.506	36.149	40.421	36.402	45.845	44.275	36.845	36.269	31.983	40.313	37.841	43.759	32.357
7.8811	0	0	1.7246	0	0	0	0	0	0	4.3699	9.0066	10.109	18.537	16.593	27.367	23.844	26.285	22.765	35.138	18.903	23.873	23.33	25.861	18.568	22.867	8.8111	18.267	16.583	27.063	25.207	17.757	29.976	54.28	35.987	25.098	33.391	29.742	29.95	26.367	34.299	35.704	40.402	36.206	55.954	52.013	45.211	47.724	30.384	41.391
0.52375	0	5.3172	4.3784	0	0	0	0.85676	1.5313	2.9265	13.35	10.184	33.097	21.582	16.298	19.483	13.881	17.734	33.152	21.318	30.763	35.251	32.115	30.449	27.121	33.828	37.86	47.676	38.971	46.368	35.128	35.418	42.212	24.361	36.3	25.974	24.219	37.128	29.127	37.477	33.652	35.607	41.939	39.463	46.688	52.865	52.038	57.858	57.799	19.608
0	9.9485	0	0	0	2.5833	6.9975	8.6171	0	0	0	7.6358	10.125	8.1454	6.8464	17.595	4.0541	13.34	12.406	5.1896	0	4.8448	5.316	2.4537	12.217	0	7.1523	5.0883	12.013	10.767	14.362	22.002	24.459	29.969	23.788	26.124	28.574	25.633	30.939	26.209	39.299	36.864	36.837	49.476	39.152	58.528	61.176	60.466	58.04	78.566
1.2814	0	0	3.779	9.3808	0	0.84884	0	0.24803	0	0	0.52162	11.236	4.4127	17.245	19.588	36.243	37.558	51.406	55.92	80.147	93.644	131.3	145.74	193.68	248.95	302.76	358.02	405.8	488.39	526.94	602.35	668.59	753.3	817.65	893.79	1015.8	1070	1169.9	1236.4	1327.8	1407.2	1516.2	1547.3	1600.3	1648.7	1706.3	1698.2	1721.5	1769.8
12.078	4.2302	0	3.0774	0	1.3252	0	0	0.59671	0	2.7173	0	1.2673	5.137	0	0	0	20.799	11.928	3.422	25.237	61.791	98.959	92.375	132.66	187.94	204.92	261.55	308.92	350.84	363.5	412.83	423.49	457.15	457.68	477.22	485.15	515.12	524.76	544.68	529.43	563.95	571.34	559.56	572.28	569.99	562.05	567.16	561.03	578.6
0	0	5.1023	0	7.2626	7.4915	8.6447	0	3.4584	0	0	0	0	2.4258	0	10.059	6.8238	2.9518	0	1.4783	0	0	0	1.9173	1.0135	0	8.8371	9.1304	4.5219	0	23.993	13.213	27.037	27.981	23.185	23.748	27.715	23.611	21.26	19.748	25.785	29.314	42.689	37.034	41.32	41.696	39.551	52.398	40.541	52.226
1.1916	4.0031	0	0	3.8704	6.7792	0	3.3566	9.2375	0.32012	0	0.82364	0	0	0	0	0	0	0	0	0	0	0	0	0	0	0	0	0	0	0	0	0	0	0	0	0	0	0	0	0	0	0	0	0	0	0	0	0	0
0	0	0	0	0	4.6448	10.991	15.77	8.0512	0.41607	2.2477	7.0867	4.12	0	0	0	0	0	0	0	0	0	0	0	0	0	0	0	0	0	0	0	5.4977	21.087	46.64	66.744	85.402	104.47	116.82	140.39	168.79	176.96	192.25	217.61	239.99	229.72	243.3	259.4	255.44	271.85
0.20408	0	0.1792	0	7.6912	0	0.74221	0	0	0	0	0	0	0	0	0	0	0	0	0	0	0	0	0	0	0	0	0	0	0	0	0	0	0	0	0	0	0	0	0	0	0	0	0	0	0	0	0	0	0
3.9023	5.2375	6.5406	8.8725	0	0	0	0	0	0	0	0	4.0245	0	0	0	0	0	0	0	0	4.9968	0	0	0	0	0	0	3.2235	4.4073	10.06	3.3751	0	0	5.3841	2.5979	24.279	30.991	65.779	112.86	181.52	260.92	376.72	454.85	584.83	727.63	849.44	957.92	1147.3	1185.9
9.9972	3.2622	0	0	0	6.3723	0.64158	4.8079	2.3619	5.0874	10.213	1.4844	3.4725	3.7455	0	0	1.5847	0	3.8335	18.949	30.056	31.819	43.315	48.483	68.433	78.489	91.471	104.9	103.34	129.25	126.28	138.45	143.53	150.28	167.85	152.89	165.42	178.76	166.47	174.49	158.07	165.77	174.08	183.43	183.31	176.42	186.81	198.47	223.4	242.66
10.932	0	0	0	0	0.1533	2.2043	0.6	6.4414	0	1.1464	8.4624	9.6835	3.711	23.212	16.797	25.465	44.419	81.847	105.68	106.48	155.3	140.61	185.42	43.578	21.269	28.345	19.111	21.061	15.307	20.469	7.1908	11.202	14.784	12.626	20.174	23.22	21.88	21.687	33.651	30.623	31.689	34.205	40.426	60.514	59.697	61.423	55.725	62.159	71.192
6.9686	7.6581	0	0	0	0	0	0	0	4.7314	6.4596	5.7233	5.3559	11.709	22.748	31.41	37.029	23.144	12.947	54.233	64.641	34.768	27.209	48.534	63.02	52.041	48.007	36.078	71.843	64.517	54.536	39.651	27.113	34.168	39.085	22.381	28.913	40.899	38.3	36.193	23.53	24.7	27.307	23.207	15.187	6.5745	0	0	0	0
9.1717	8.49	0	3.9815	0	0	0	0	4.747	0	0	0	0	0	0	0	0	0	0	0	1.3875	3.5557	0	2.1256	1.7381	24.145	50.244	49.931	83.658	139.96	210.5	266.08	328.86	367.57	466.73	448.59	497.36	542.81	626.93	641	692.16	716.04	769.58	802.33	821.24	815.77	865.55	888.44	873.21	881.88
5.3803	0	0	0	0.69808	6.5913	0	1.4091	7.221	0	4.8386	5.7152	0.74482	8.9793	4.6484	6.7129	20.371	44.575	59.093	104.68	145.43	185.58	230.36	262.87	308.09	352.22	395.52	427.99	467.87	527.31	577.61	577.01	630.43	659.65	684.08	720.96	744.86	763.61	834.82	843.04	884.33	924.74	975.38	1013.3	1033.3	1054.8	1092.9	1095.2	1104.7	1171.2
5.0725	19.346	6.557	0	0	0	0	3.2474	3.8195	25.672	61.531	88.674	122.97	171.45	202.11	253.76	283.64	323.24	324.65	359.94	401.22	411.91	445.05	467.88	483.13	499.47	507.39	523.94	556.02	573.09	592.93	614.45	616	627.18	634.19	635.17	693.77	755.8	844.64	721.88	501.52	451.81	457.58	465.01	467.27	456.03	467.48	475.61	479	476.36
8.8577	9.9046	0	7.6131	0	0	0	0	7.5436	12.6	19.957	27.029	26.237	22.543	18.708	15.899	18.327	19.292	43.718	27.669	25.115	23.173	44.122	45.692	64.061	96.075	115.53	124.6	148.27	164.39	181.78	194.95	226.35	222.03	245.09	275.73	294.52	337.37	342.8	397.66	453.79	499.19	553.04	549.48	561.9	561.02	610.08	622.03	653.06	669.54
9.3015	6.8623	0	0	0	0	0	5.5943	1.5219	0	0	0	0	0	0	0	0	0	0	0	0	0	0	0	0	0	0	0	12.072	35.615	67.732	78.609	117.02	130.92	159.81	178.09	234.32	259.63	290.65	319.91	319.58	342.4	351.56	362.58	393.1	406.04	442.31	461.54	442.29	486.39
0	2.9445	1.1694	6.3468	0	0	4.3541	15.524	3.4596	15.703	27.744	47.354	61.631	84.217	82.598	102.5	121.55	91.211	132.15	136.16	155.75	172.21	168.35	167.75	169.7	170.87	157.85	139.11	184.3	173.03	184.27	140.56	175.7	172.31	176.96	182.72	172.2	181.54	179.18	177.02	169.38	159.49	166.25	165.98	154.69	156.34	161.11	161.72	153.02	149.02
4.6269	1.1159	3.8625	2.4227	0	0	0	2.812	0	0	0.63361	4.714	8.1075	0.33833	3.4113	6.4935	9.3132	0.78248	5.1212	11.97	14.79	11.521	3.9247	19.754	14.464	18.522	9.416	6.8961	11.397	16.471	13.032	16.69	30.415	21.918	30.135	30.026	18.738	31.141	32.969	33.769	50.086	54.419	57.141	42.832	39.344	53.371	72.025	59.881	72.35	72.792
0	0	2.5979	0	0	11.954	16.453	6.7914	7.6848	15.248	17.1	20.28	48.163	48.553	45.616	56.862	53.436	60.784	73.619	73.209	86.608	97.606	97.53	104.54	133.84	124.67	121.23	141.15	142.3	157.52	156.98	140.86	130.29	186.1	185.66	205.29	189.45	198.43	198.03	239.77	248.71	248.41	268.46	278.5	285.69	298.04	305.98	326.84	357.6	380.57
0	0	3.9545	0	4.092	6.1179	4.981	0	0	0	10.421	23.676	45.561	64.43	97.419	130.7	165.92	183.08	213.75	243.31	281.21	300.35	310.8	346.52	376.27	356.02	369.19	404.88	432.6	434.07	447.24	439.55	444.55	444.84	432.72	442.16	463.24	450.74	450.29	448.86	459.1	436.13	443.34	420.03	436.05	417.64	408.65	431.11	399.66	404.88
16.403	7.4228	0	6.5462	0	0	0	0	0	0	0	3.5557	8.683	10.166	5.4207	0	0	11.356	16.473	14.457	0	0	0	0	5.7852	13.251	16.853	22.698	19.913	39.925	69.07	111.44	144.35	187.55	241.35	288.67	363.04	431.29	489.18	549.06	617.75	709.82	773.8	846.73	891.54	981.02	1025.4	1095.7	1132.8	1182.1
1.5925	7.2126	0	0	0	3.221	0	0	0.53074	2.9492	1.6218	7.9875	13.902	27.065	22.39	9.2796	16.456	18.161	6.6459	17.139	21.066	28.847	31.174	26.323	27.564	51.096	41.807	32.805	50.571	45.991	60.173	64.424	81.067	61.187	75.777	79.285	89.645	86.136	89.014	118.37	92.051	101.18	100.92	104.38	105.94	104	110.36	98.364	103.02	113.47
5.936	6.3899	0.031358	2.2404	5.4967	2.1573	0	0	0	0	0	0	0	0	0	0	0	0	0	0	0	0	0	0	0	0	0	0	0	0	0	0	0	0	0	0	0	0	0	0	0	0	0	0	0	0	0	0	0	0
7.1847	0	0	0.55334	0	0	6.1818	2.1418	0.67082	0	0	4.7555	12.699	9.2752	11.646	18.481	23.723	23.329	23.483	26.799	32.024	22.912	35.166	23.292	31.72	26.066	41.487	46.048	51.497	45.865	58.304	51.997	59.097	62.34	75.529	74.84	74.708	80.004	87.43	113.74	110.98	137.4	147.9	164.14	200.94	211.32	267.26	294.5	318.66	356.94
1.3738	0	3.8475	0	3.353	0	0	12.094	0.93588	0	10.085	20.578	60.87	83.406	115.47	169.05	286.1	318.31	360.68	423.85	642.93	712.6	659.05	691.38	767.11	934.68	981.65	896.55	928.77	1132.2	1176	1072.5	1071.3	1069.1	1328.7	1292.2	1182.5	1222	1226	1283	1328.8	1393.2	1442.8	1495	1577.4	1591.2	1629.5	1690	1719.2	1738.8
3.4627	3.3825	0	0	0	1.6799	1.6301	1.3858	0	3.3327	4.1248	1.2844	8.8084	4.214	7.3145	5.9263	2.0086	5.9303	4.8894	3.7736	10.6	11.628	0.95683	0	0	0	0	0	0	0	0	0	0	0	0	0	0	0	0	0	0	0	5.1385	0	3.3692	8.8045	3.6561	8.8991	0	15.053
2.8227	0.13863	0	0	0	7.0429	2.359	11.954	9.101	5.1098	8.2264	9.846	13.856	8.7855	4.2207	10.725	8.8769	12.817	8.94	15.192	18.954	14.723	23.847	23.833	31.638	31.705	35.846	38.491	41.32	42.691	32.011	52.673	38.606	45.88	59.539	23.235	34.517	39.819	28.567	42.366	41.401	48.115	64.487	68.506	92.334	80.56	94.897	117.27	137.35	156.89
0	0	1.4252	2.4671	5.5756	1.5217	3.2489	0	0	0	0	0	0	0	0	0	0	0	0	0	0	0	0	0	0	0	0	0	0	0	0	0	0	0	0	0	0	0	0	0	0	0	0	0	0	0	0	0	0	0
13.717	1.3389	0	0	0	2.0587	0	0	0	0	0	0	0	0	0	0	0	0	0	0	0	0	0	0	0	0	0	0	0	0	0	0	0.066249	1.3208	0	0	0	0	0	0	0	0	0	0	0	0	0	0	0	0
0	0.62621	0	4.4161	4.1905	2.0903	0	7.0583	8.4738	7.1322	12.196	7.8157	26.034	41.167	46.745	52.069	53.967	67.51	71.986	95.829	108.27	116.44	122.01	131.69	149.82	187.22	201.74	228.43	255.55	275.58	311.53	316.64	273.16	375.05	394.76	390.77	436.06	465.12	472.89	448.09	451.47	482.92	485.99	497.54	508.15	512.73	533.64	522.9	555.15	547.36
10.004	0	0	0	1.2798	0	0.77782	0	0	0	0	0	0	0	0	0	0	0	0	0	0	0	0	1.4259	10.964	21.066	34.661	42.793	50.547	68.088	76.414	92.464	98.312	114.36	132.92	135.66	151.54	166.44	185.84	243.29	321.01	416.55	523.73	652.82	752.85	886.45	1032.3	1184.6	1319.3	1404.9
5.4936	8.1004	0	0	0	2.8582	0	2.7175	0	0	0	0	0	0	0	0	0	0	0	0	0	0	0	0	0	0	0	0	0	0	1.301	0	0	0	0	0	0	0	0	0	0	0	0	0	0	0	0	0	0	0
0	4.9	0	1.6784	1.5818	3.0985	0	2.7385	0	1.8454	14.939	20.662	35.929	52.045	47.257	66.548	64.147	72.681	79.951	82.308	99.221	99.068	96.225	96.314	94.379	101.65	97.592	94.427	93.153	90.852	93.878	87.775	87.324	90.692	92.796	99.029	117.85	126.7	151.75	169.09	205.52	214.06	223	270.32	288.62	308.25	369.16	370.84	380.44	405.83
3.8742	7.6358	0	0	0	3.4519	3.9245	0.17037	3.1269	1.4625	4.1973	1.4961	0	0	0	0	0	0	0	0	0	0	13.351	16.207	33.754	46.229	66.743	71.767	96.999	112.2	121.09	140.93	184.3	175.92	179.82	193.77	237.41	279.83	338.96	406.52	477.28	481.6	561.95	624.41	678.07	720.63	759.17	809.37	787.94	831.5
0	0	0	5.2879	0	2.9432	7.7498	2.0534	0	9.0392	20.423	11.809	14.177	12.208	19.895	8.5891	8.4532	5.3866	0	4.6203	4.1955	0.97413	0	0	0	0	0	0	0	0	0	0	0	0	0	0	0	0	0	0	0	0	0	0	0	0	0	0	0	0
0	0	0	0	16.621	24.89	45.525	40.676	66.288	53.079	55.22	69.829	71.46	65.492	82.156	99.913	112.88	118.67	119.94	142.77	172.78	192.63	198.22	215.52	236.61	239.19	262.41	254.41	272.19	289.97	297.93	317.23	300.33	303.4	327.8	356.25	357.84	343.42	339.12	349.81	367.4	354.66	341.14	354.49	345.63	358.99	336.28	338.65	343.2	325.78
7.3177	7.5473	7.1246	2.7349	0	0	0	0	0	0	0	0	0	0	0	0	0	0	0	0	0	0	0	0	0	0	0	0	0	0	0	0	0	0	0	0	0	0	0	0	0	0	0	0	0	0	0	0	0	0
22.166	6.7676	2.8658	0	0.58185	0	0	0	0	0	0	0	0	0	0	0	0	0	0	11.744	25.703	55.55	69.577	81.851	107.01	115.69	149.38	160.35	170.26	196.5	206.5	229.4	241.47	254.4	284.46	291.34	306.8	322.66	343.24	346.77	356.26	371.04	366.91	391.06	404.15	396.75	424.04	434.85	442.36	453.23
19.762	2.3438	0	0	0	0	0	0	0	0	0	0	1.8618	0	0	0	0	1.9886	0	0	1.783	2.2606	0	8.7757	3.2782	0	4.8407	0	5.3295	0	0	0	0	0	2.2897	0	0	5.3644	0	0	0	0	0	0	0	0	0	0	4.1954	4.4554
12.666	0	0	0	13.332	0	0	0	4.559	0	2.9489	0	7.3898	0	0	0	0	11.069	6.3021	24.086	27.41	48.707	118.72	100.76	119.61	161.48	238.11	201.83	243.2	272.5	403.21	529.85	413.15	430.01	495.46	516.17	577.32	588.51	631.36	729.84	836.2	917.57	1004.6	1094.9	1160.2	1303.1	1423.4	1458.2	1549.3	1596.7
7.2323	5.9566	0	1.1941	0	0	0.77733	15.411	36.874	24.591	22.376	32.223	34.179	40.437	47.304	46.74	70.609	73.813	86.517	99.72	107.21	118.28	131.96	119.41	127.2	136.72	155.74	147.49	160.36	173.62	174.69	181.92	179.29	181.23	193.36	177.48	200.25	198.98	209.61	206.47	194.38	191.41	210.01	197.21	201.14	193.57	155.19	183.75	196.18	199.66
5.4982	10.521	0	0	0	3.9122	0	7.2814	2.3077	6.5196	8.6819	2.5464	1.5248	0.12306	1.2522	4.3139	0	2.1262	3.5081	8.3236	9.9179	1.3308	14.278	4.2394	10.361	5.5922	9.3714	0.60301	11.07	12.707	21.452	23.429	38.894	35.938	0	0.68419	11.031	22.743	33.289	43.757	55.577	34.921	74.866	74.647	102.92	101.56	103.54	124.25	100.52	132.62
4.8607	0.18877	0.96876	0	8.4583	0	4.5042	0	0	0	0	0	0	0	1.2481	4.6885	4.2976	0.34888	0	9.2835	0	0	0	0	0	0	0	0	0	0	8.2569	0	6.3826	11.314	23.029	20.48	22.55	13.253	17.879	0	13.908	17.907	27.313	27.12	16.339	28.794	27.804	32.841	12.867	24.325
0	1.1478	0	1.9649	0	1.7168	3.1869	6.561	7.2576	8.1431	23.133	19.09	24.129	28.942	24.053	29.872	34.922	37.419	50.234	63.553	68.899	87.613	85.953	94.346	82.983	101.72	110.91	105.19	124.79	119.48	147.25	169.58	188.92	228.63	265.25	280.25	300.71	316.91	358.58	376.05	410.15	454.29	477.64	464.32	508.55	502.74	548.22	577.78	584.04	566.02
19.217	5.2099	0	0	0	0	0	0	0	0	0	5.4856	19.666	33.591	49.025	61.71	82.716	109.37	125.36	154.06	189.02	202.15	232.41	262.88	309.53	327.32	350.56	373.37	394.2	426.72	471.87	457.56	473.05	486.7	509.16	526.92	553.01	572.55	573.89	582.79	612.94	623.48	626.34	653.93	654.57	662.62	693.55	675.38	687.97	711.49
0	0	0	12.397	0	6.577	2.9971	3.477	5.6004	2.8549	4.6342	3.7293	10.78	9.5329	0	2.3733	12.532	27.849	45.223	27.682	46.281	83.537	73.773	114.44	128.01	151.58	177.08	206.77	223.12	245.63	278.25	315.96	332.92	388.53	409.22	387.54	466.22	492.97	531.33	580.65	590.91	601.67	583.03	625.63	620.17	604.44	634.33	632.94	639.49	619.7
3.265	1.7378	0	0	0	2.4031	5.8967	4.3338	4.4512	7.5857	12.348	0	9.7499	6.6628	5.9403	5.7905	4.9228	7.1224	0.087517	0	0	0	3.9331	5.7782	9.6309	18.454	36.743	57.371	92.592	132.42	166.25	248.87	294.48	319.2	382.99	410.58	512.65	564.2	656.99	738.63	807.78	828.06	923.07	967.44	1054.7	1002.4	1049	1029.9	1099.5	1122.6
9.9161	6.0175	0	0	21.599	0	0	0	0	0	0	0	0	0	0	0	0	0	0	0	0.60528	0	0	0	0	4.1505	6.5249	0	8.5469	6.2094	26.063	38.462	55.876	61.75	111.42	113.93	152.68	184.6	224.62	258.27	284.74	318.87	352.19	373.79	405.89	430.08	465.27	469.43	492.13	516.03
24.975	12.36	0	0	0	0	0	0	0	0	0.86747	0	0	0	0	0	0	0	0	0	0	0	0	0	0	0	0	0	0	0	3.3589	36.884	63.552	114.22	175.73	208.62	261.99	316.12	352.61	411.11	475.02	511.38	542.89	593.4	654.35	683.27	720.98	756.16	815.82	835.6
0.25323	0	0	0	4.8366	7.8302	1.9734	3.3178	3.1689	6.45	17.508	12.773	17.594	18.08	16.021	13.279	9.1745	13.34	0.88403	1.583	8.9291	2.1344	0	0	0	2.701	0	0	0	0	0	0	0	0	0	0	0	0	0	0	0	0	2.3995	0	0	6.4935	6.4243	0	0	0
17.535	0	0	1.1962	2.2951	0	0	0	0	0	0	0	0	0	0	0	0	0	0	0	14.387	1.7639	0	2.5679	7.5888	1.8331	5.3157	10.557	22.304	50.339	68.376	115.97	156.52	218.71	286.4	348.33	438.04	500.99	573.41	634.51	710.17	769.29	805.62	834.79	882.24	937.74	940.91	938.74	974.07	984.44
1.4552	9.7123	0	8.0942	4.0358	0	0	0	5.9584	0	0	0	0	0	1.8306	0	0	0.66103	0	0	0	0	0	0	0	0	5.7808	0	9.4034	0	0	0	0	0	0	0	0	45.658	55.164	96.454	114.49	160.72	191.82	249.77	307.7	337.81	403.88	480.94	491.43	529.13
1.8144	9.8655	0	0	0	0	0	1.8346	6.3834	5.9803	6.8018	2.6116	0	0	0	0	0	0	0	0	0	0	0	0	0	0	0	0	0	0	0	0	0	0	0	0	0	0	0	0	0	0	0	0	0	0	0	0	0	0
12.952	0	0	0.08074	0	0	0	0	0	2.0596	5.3213	0	8.8969	0	6.724	7.8387	19.564	60.601	89.993	141.05	226.76	307.72	373.82	494.28	634.59	769.67	838.21	972.78	1046.3	1192.6	1216.9	1360.3	1396.1	1442.8	1514.1	1528	1527	1550.7	1555.8	1597.9	1552.3	1604.6	1645.2	1646.1	1651.5	1646.1	1614.1	1692.6	1645.1	1633.7
10.248	3.9177	0	0	0	3.2326	3.5986	0.26957	0.78441	0	4.6035	0	0	0	0	0	0	7.904	31.016	56.328	113.98	151.58	202.61	271.67	334.09	381.27	439.05	466.02	551.07	576	609.8	647.48	701.5	704.15	756.1	776.2	797.02	823.4	807.8	822.31	851.74	823.34	855.72	868.96	909.09	905.44	845.71	915.66	810.35	856.34
6.7566	3.3512	0	0	0	3.3629	0	2.5921	0	3.3069	0	0	5.5873	6.7843	1.7308	0	0	0	1.2738	0	0	0	0	0	0	0	0	0	0	0	0	0	0	2.3167	0	0	0	0	0	0	0	0	0	0	0	0	0	0	0	0
11.401	0	0	0	2.2101	1.5966	0	1.993	1.8994	13.072	35.927	48.803	75.998	79.184	110.52	138.89	155.39	166.26	191.14	189.41	195.62	207.87	228.79	228.83	225.33	233.15	226.2	248.34	250.63	270.76	267.95	271	267.72	272.33	287.29	268.36	286.27	279.48	298.56	297.98	314.72	321.53	331.81	330.73	332.18	332.02	334.76	329.02	334.02	325.1
0	10.299	0	4.1228	3.4128	0	0	3.2491	0	8.0185	1.6115	4.094	0	4.3904	8.3388	14.454	16.841	15.106	30.227	31.686	38.098	33.106	48.943	77.033	97.903	128.25	175.4	225.14	259.45	320.83	358.51	358.85	431.55	476.41	506.11	502.07	566.46	574.63	579.92	592.93	622.92	630.81	663.55	716.82	739.99	775.47	786.93	816.17	832.44	862.54
6.9974	0	0.35769	0	0	0	0.55603	0	0	0	4.751	1.2576	13.98	7.5188	9.2803	4.4339	0.28353	0.25331	3.8968	5.5484	6.8929	0	5.6336	15.408	11.287	11.615	11.707	17.676	9.6141	9.2116	4.3264	0.39235	8.5142	7.871	20.188	10.344	10.969	15.015	19.341	12.278	16.86	24.137	21.058	24.924	29.752	35.645	36.262	39.527	39.445	11.032
0	7.2565	1.2165	2.2177	0	0	0	0	0	0	0	0	0	3.2897	0	0	0	0	0	0	0	0	0	0	0	0	0	0	0	0	0	0	0	0	0	0	0	0	0	0	0	0	0	0	0	0	0	0	0	0
7.7763	0	0	0	0	0.44881	4.1724	4.7513	20.32	42.77	32.803	50.064	49.871	73.005	82.024	98.268	112.18	125.2	131.22	168.66	209.47	204.74	221.54	237.43	252.15	280.05	280.6	297.17	296.95	319.5	332.92	339.27	343.34	355.77	379.01	366.53	378.09	361.51	372.86	349.05	333.53	341.09	331.9	331.26	331.6	343.94	315.15	320.25	315.67	336.04
2.937	3.8543	0.12995	0	4.4207	2.195	0	0	0	0	0	0	0	0	0	0	0	0	0	0	0	0	0	0	0	0	0	0	0	0	0	0	0	0	0	0	0	0	0	0	0	0	0	0	0	0	0	0	0	0
0	0	0	8.9097	3.5488	6.8785	0	6.8546	14.351	16	7.0438	15.254	12.609	13.355	15.384	3.3154	5.6092	6.1113	11.923	3.1321	14.511	20.283	11.342	21.487	8.6435	8.9211	21.541	20.19	26.732	21.361	32.553	43.185	43.129	43.922	40.551	49.189	48.708	49.015	60.103	64.723	65.321	77.788	67.321	64.321	78.34	75.356	80.938	75.957	90.734	76.703
10.767	0	0	0.56321	0	0.64692	4.5107	0	1.1516	0	0	2.6549	3.0165	1.0995	0	0	1.1984	0	0	0	0	0	0	0	0	0	1.2764	0	0	0	2.1931	1.3577	11.275	15.555	10.785	2.492	6.6914	14.358	20.066	24.021	27.892	24.211	24.721	33.917	29.806	30.759	31.021	26.742	33.711	31.229
0	0	0	0.38602	0	3.5503	4.0046	4.6711	0	1.3636	16.052	6.7165	17.683	24.489	20.603	14.047	20.67	25.275	0	6.4651	18.93	20.002	13.13	14.53	18.981	28.415	27.326	24.596	28.862	27.483	27.677	28.895	22.422	26.869	36.983	34.426	37.487	37.183	36.041	48.299	40.574	48.216	49.025	41.336	44.958	55.163	60.138	53.315	58.881	59.349
0	0	6.8203	1.7691	0	4.2951	0	0	0	2.9968	18.877	2.4466	22.728	13.661	19.867	17.844	13.163	17.293	33.785	29.427	27.359	31.862	57.831	64.608	80.681	87.75	107.8	106.6	113.51	124.3	105.88	108.86	127.36	130.42	134.88	125.75	126.3	158.89	148.99	159.87	168.55	173.57	168.37	179.1	180.05	193.58	196.4	200.13	202.56	204.75
11.649	4.53	0	0	0	2.2073	0	0	0	0	0	0	0	0	0	0	0	0	0	0	0	0	0	0	0	0	0	7.2275	0	20.532	44.328	96.444	159.4	232.03	341.62	396.45	519.09	605.86	742.85	836.55	938.37	1042.5	1125.3	1182.7	1321.4	1343.3	1385.2	1457.9	1405.5	1468.5
2.5123	8.8519	0	0	0	0.28618	1.7162	12.604	15.26	25.108	31.396	42.125	45.498	48.757	69.02	92.091	98.316	106.2	124.41	126.25	140.23	160.53	158.75	171.26	170.96	180.66	218.43	200.23	199.38	276.37	298.57	267.23	290.45	213.01	241.4	229.01	235.1	222.84	231.17	238.55	236.03	228.58	243.53	241.32	275.96	264.65	246.97	259.33	275.38	268.03
0	5.334	0	1.1663	0	2.0176	0.17727	0.27791	2.6033	0	0	0	0.3603	0	3.709	0	0	0	0.63429	0	9.2773	11.054	13.105	31.078	38.334	51.128	64.83	72.453	67.127	85.619	104.75	113.6	130.86	124.04	137.49	134.41	154.45	164.45	186.77	196.72	213.24	234.17	265.48	282.81	293.24	318.34	344.79	367.81	377.3	414.06
0	0	0	3.041	2.1337	7.1035	3.6145	0	7.5975	0	2.4038	2.1677	6.3743	0	0.60423	0.98476	6.6207	0.71555	2.9209	2.2597	0	0	8.0199	3.1545	13.961	5.041	19.611	19.776	16.884	15.876	8.7362	8.1491	12.013	17.785	21.562	22.981	24.743	34.37	50.911	63.944	70.371	80.881	97.484	102.49	120.02	131.1	128.65	144.69	144.57	154.75
10.276	5.6678	0	0	0	0	0.28372	11.864	30.086	64.805	111.67	173.64	238.75	299.3	351.89	426.17	484.36	526.09	588.25	653.29	643.68	696.13	716.23	769.97	776.58	781.57	786.3	822.8	842.5	747.79	866.54	870.73	847.37	833.84	912.67	911.78	932.32	944.95	959.16	967.21	977.48	975.49	981.53	1002.3	988.18	987.49	974.5	987.95	977.99	974.51
0	3.8636	0	0	0	2.9415	2.4878	18.645	0	0.48084	0	2.2906	0	0	0	0	0	1.9669	2.6883	3.5005	12.265	13.154	28.421	13.734	25.207	28.294	18.946	22.449	21.63	23.464	29.61	18.051	28.446	33.792	33.561	45.015	62.928	79.074	85.239	102.17	124.67	137.35	175.29	194.13	221.02	232.55	200.38	232.82	217.05	201.55
1.1131	0	0	4.6873	0	0.96898	7.305	52.493	102.31	151.38	198.71	264.56	320.45	396.7	467.17	499.44	584.41	592.29	686.53	741.31	739.05	787.73	787.73	849.78	859.54	833.73	834.06	830.57	889.76	873.87	886.2	894.63	909.67	898.08	946.36	930.7	925.11	959.02	992.14	970.55	961.28	994.55	987.97	996.72	998.63	978.1	952.51	949.96	954.22	976.59
0	0	0.73134	7.3607	0	0.64309	1.3303	11.87	7.1375	0	0.13491	4.5894	7.1873	0	1.7554	7.7292	8.6962	10.438	17.783	33.438	23.715	30.903	31.417	33.647	42.484	45.844	56.019	60.708	66.429	55.677	54.228	46.742	49.68	51.748	61.584	62.474	60.364	65.664	66.411	64.062	59.552	59.891	53.443	60.954	62.667	49.354	46.111	55.557	53.065	54.681
0.53454	0	0	0	4.5219	2.7004	4.762	0	0	0	0	0	0	0	0	0	0	0	0	0	0	0	0	0	0	0	0	0	0	0	0	0	0	0	0	0	0	0	0	0	0.90138	0	3.0226	2.3852	10.747	5.6975	1.5677	1.2148	0	0
15.653	0	0	1.8641	0	0.36059	0	0	0	0	0	0	1.4537	0	0	0	0	0	0	0	0	0	0	0	0	0	0	0	0	0	0	0	0	0	0	0	0	0	0	0	0	0	0	0	0	0	0	0	25.71	15.412
7.2059	5.5854	0	0	0	0	5.4414	10.785	4.2765	12.951	26.285	18.857	19.867	25.14	25.675	27.826	30.442	30.522	35.103	40.26	49.382	43.499	45.84	40.648	47.46	37.734	56.049	54.277	64.9	81.662	97.054	97.515	121.73	127.05	135.15	149.81	162.66	176.86	195.68	216.71	229.06	224.74	213.25	199.86	242.89	220.88	232.6	227.72	204.52	212.62
10.476	2.853	0	3.286	0	0	0	0	4.724	23.807	47.021	54.914	93.122	105.07	121.31	141.29	156.32	182.23	190.2	205.3	195.69	217.95	223.31	229.53	234.04	241.41	240.28	231.78	237.77	231.27	247.83	223.14	226.69	222.4	237.67	231.23	241.86	227.2	235.4	234.85	223.89	219.62	192.72	194.6	188.55	174.57	182.69	170.26	183.51	163.23
4.3722	3.2678	0	0	0	0.09867	4.8011	0.57682	1.339	4.5294	6.3363	0.55589	0	3.4255	0	0	1.5337	0	2.0622	7.7814	13.703	15.665	29.437	33.389	51.31	64.486	78.579	96.219	127.52	166.6	62.951	100.97	135.16	156.09	160.42	182.83	215.8	244.84	294.58	301.75	327.45	331.91	362.54	357.28	384.29	413.02	411.39	434.71	432	457.66
0	0	0	3.3231	6.658	2.638	0	0.44546	0	3.7078	0.089211	6.4206	4.6798	0	6.8493	4.8825	0	2.7165	3.8627	0	5.8448	0	0	0	0	0	0	0	0	0	0	0	0	3.1809	0	3.5695	8.8418	13.207	18.504	44.87	55.391	59.451	83.219	99.31	117.66	139.62	153.6	165.8	178.06	190.62
4.4879	10.097	0	0	0	1.8996	0	3.7781	3.3522	1.2025	0	0	0	0	0	4.343	21.566	50.708	106.84	167.4	243.07	323	431.09	530.35	641.43	724.97	784.48	873.39	994.99	1057.6	1142.5	1170.7	1249.8	1298.3	1382.3	1331.5	1389	1407.7	1467.8	1481.6	1522.5	1523.7	1550	1530.7	1570.5	1533.6	1542.6	1575.9	1508.6	1567.1
5.1905	0	0.097376	0	9.0781	0	2.3432	11.149	7.9981	0	0	0.64633	0	0.9968	5.1229	14.095	6.9015	24.447	4.5623	13.211	0.42728	15.689	12.214	25.153	31.405	45.712	48.202	71.563	70.979	88.413	104.18	125.65	122.94	143.24	136.45	194.87	230.28	164.84	177.05	178.71	185.34	196.06	210.47	210.81	226.97	221.61	228.48	222.4	225.83	246.87
0.97489	3.0139	0	0	0	2.4323	0	0.21831	3.592	34.147	54.923	92.621	118.38	155.95	201.53	234.33	259.07	293.95	329.5	349.74	397.67	405.58	427.94	475.71	499.29	545.74	562.97	629.41	656.95	704.78	693.6	736.21	749.96	782.43	816.22	827.94	848.23	863.05	841.64	898.77	914.82	882.54	902.18	938.57	940.2	901.88	920.11	909.82	884.94	784.1
8.9757	10.304	0	2.6872	0	0	0	0	4.4517	3.8655	0	0	0	1.7109	0	3.1084	0.90668	0	0	0	0	0	0	0	0	0	0	0	0	0	0	0	0	0	0	0	0	0	0	0	0	0	0	0	0	0	0	0	0	0
3.7388	0	0	10.59	4.2074	7.0782	0.42696	5.2701	5.8796	8.2988	17.381	12.515	24.844	27.994	23.574	24.776	23.935	34.772	25.828	37.969	46.433	51.978	45.624	45.914	51.978	60.291	70.094	73.319	78.621	83.316	84.813	95.992	69.553	105.15	135.75	135.75	142.88	184.45	192.45	212.56	201.94	254.98	302.61	292.74	319.43	326.52	352.75	359.37	367.2	387
7.3708	7.7299	5.1851	0	0	0	0	0	0	0	0	0	0	0	0	0	0	0	0	0	9.8538	23.283	62.419	89.251	121.41	155.38	193.74	235.61	290.5	334.04	385.3	430.6	476.15	503.09	568.65	582.58	590.9	617.46	664.77	680.17	647.24	673.5	686.84	689.39	686.73	684.93	771.11	775.36	754.39	763.23
3.7603	0	0	1.2326	0	7.2681	0.1408	0.44392	0	0	0	0	5.0055	6.0124	0	8.1528	0.23884	0.8051	6.3305	0	1.0415	1.0109	5.1241	5.1488	8.7807	2.1947	13.91	8.9612	15.541	12.426	14.104	29.679	28.4	27.804	21.684	20.221	34.207	37.031	58.214	51.927	72.635	74.121	83.204	98.411	97.433	115.01	122.93	125.35	129.5	144.71
15.593	2.5203	0	0	0.06065	0	0	0	0	0	0	0	0	0	0	3.9985	8.2157	21.408	22.811	36.615	48.433	62.46	70.105	85.712	91.067	118.53	110.15	121.27	130.86	146.68	141.78	151.52	141.26	161.17	165.37	171.32	180.68	175.3	176.46	177.57	179.66	186.61	168.18	166.99	169.42	164.06	157.65	168.42	166.8	176.31
10.326	10.873	0	7.8557	0	4.7894	0	12.941	16.166	14.613	18.648	19.737	19.789	17.486	14.813	14.11	22.067	30.734	32.66	31.718	44.953	40.36	35.44	43.759	46.814	56.08	54.068	57.708	63.956	61.815	56.054	67.47	67.652	67.994	80.077	72.584	91.473	116.52	133.89	145.22	155.4	180.04	205.41	214.35	243.16	253.24	251.5	271.29	290.1	289.13
3.0284	1.8945	0	0	0	5.5985	1.7988	0	12.483	3.7383	6.5928	6.0913	5.2837	8.9326	1.9675	0	3.3893	1.39	6.8264	13.308	22.209	11.065	20.22	16.145	19.805	23.46	21.351	16.733	22.378	24.216	31.126	30.104	43.72	59.281	82.965	92.679	121.73	158.48	167.38	190.17	232.78	282.8	316.27	341.17	360.15	404.15	427.86	447.69	478.67	481.36
9.5765	0	5.1782	0	2.7053	0	0	0	2.1234	5.271	17.915	14.56	30.731	31.402	25.697	50.279	75.286	112.62	152.5	201.02	307.64	307.19	359.27	441.12	493.26	556.9	604.95	658.74	622.31	726.17	796.39	735.18	773.8	738.86	972.15	962.48	1013.7	1022.8	1028.4	1048.3	1041.3	1056.2	1071.5	1087.1	1095.5	1121.6	1133.8	1112.2	1118.4	1105.6
0.8029	0	1.9074	0.34156	0.20058	0	0.39846	0	0	0	0	0	0	0	0	0	0	0	0	0	0	0	0	0	0	0	0	0	0	11.521	26.995	45.061	59.484	82.157	84.144	89.272	99.687	100.75	118.63	111.69	122.45	125.8	155.41	149.04	155.99	153.87	151.61	146.53	147.39	147.97
18.618	5.751	0	0	0	0	0	0	2.1038	6.3934	14.169	14.621	24.491	28.366	40.216	34.364	33.707	45.382	44.283	50.195	57.726	54.392	60.657	58.253	55.215	74.301	61.276	65.147	72.153	68.322	71.937	85.596	61.573	62.624	66.601	102.91	71.836	65.962	70.643	71.603	77.635	76.027	63.986	72.903	71.998	68.506	73.112	69.24	74.441	73.057
15.112	4.2165	0	5.5944	0	0	0	0	0.76599	0	0	0	0	0	0	0	4.8341	12.458	12.183	16.494	29.41	46.233	40.865	45.878	44.235	55.489	64.33	60.209	55.436	65.764	79.703	65.831	77.42	58.647	66.828	80.79	79.262	79.165	78.646	71.516	68.6	66.286	71.211	77.597	75.635	74.54	57.787	57.167	53.722	60.377
2.5033	0	3.0349	0.46438	0	0	5.4972	39.504	21.325	50.623	93.745	123.32	192.32	184.51	194.18	230.66	182.35	219.64	280.7	292.92	304.19	240.54	323.49	343.55	351.77	334.67	354.08	360.49	356.75	386.79	387.79	452.76	491.59	537.84	570.91	659	739.6	805.55	884.64	954.84	1023.4	1107.2	1210.3	1298	1368.6	1426.5	1449.8	1508.1	1508	1505.1
0	0	0	0	9.4735	3.3776	0.8396	6.9041	0	6.2052	1.2987	0	0.52445	2.5875	9.6386	14.587	5.4278	5.9168	1.4869	0	8.1604	0	0	1.0602	0	2.4512	9.4689	19.849	21.364	40.602	47.172	53.668	66.399	89.92	91.399	110.84	124.38	141.35	141.48	157.48	181.67	179.64	192.26	206.18	225.87	233.31	229.02	245.72	255.29	269.78
6.038	7.3207	0	0	0	4.1205	4.2987	3.729	0	0	0.54363	0	0	0	0	0	0	0	0	6.3361	15.989	18.199	20.796	23.683	35.492	33.404	41.253	38.511	57.009	74.369	84.104	96.844	115.78	142.49	144.39	150.75	162.91	186.44	213.46	223.03	257.66	251.23	258.33	281.99	313.17	307.07	318.24	334.53	302.92	321.2
12.368	0	0	1.0003	2.497	0	0	0	0	0	0	0	0	0	0	0	0	0	0	0	0	0	0	0	0	0	16.773	20.103	17.153	28.347	34.39	40.975	38.647	44.026	63.32	61.262	72.627	64.383	67.443	73.529	74.019	68.197	66.719	89.408	91.419	84.176	88.355	90.47	88.92	94.005
0	5.1523	0	0	0	1.1537	8.3796	0	0.30752	7.0174	8.9411	2.1751	6.9838	7.5183	6.0388	0.51589	3.8512	7.2583	2.968	7.931	9.1455	0	9.2563	6.1637	4.7166	0	0	0.4734	0	0	0	6.0998	3.404	0	0	0	0	0	0	0	1.2098	0	0	0	1.8127	4.6423	51.069	73.338	61.829	73.877
0.98074	0	0	0	0	6.6319	11.544	4.7676	9.8713	17.66	30.36	55.6	77.738	139.2	181.33	250.98	277	356.22	405.35	439.36	472.92	602.45	557.03	593.21	599.02	789.72	669.56	691.23	734.11	712.65	887.03	728.68	736.7	761.55	785.55	797.41	764	768.73	745.65	738.86	736.16	724.66	754.52	729.41	750.9	744.88	755.06	730.02	741.79	753.23
9.986	7.8377	0	0	0	0	0	0	5.1286	0.2113	0	0.97161	0	0	0	0	0.68024	1.492	0.81272	7.2731	13.802	6.7751	19.934	3.0437	8.0836	15.499	15.948	14.198	15.788	0	0	0	0	0	0	0	20.356	67.846	102.55	152.1	208.41	253.35	300.89	346.62	414.79	443.36	523.42	556.25	596.7	624.95
5.8755	10.642	0	0.9247	0	0	1.7843	6.6994	0	3.3161	9.195	17.415	43.449	72.944	139.25	195.15	289.06	381.33	444.5	558.15	763.46	882.92	1030.2	1193.6	1331.7	1382.8	1580.1	1574.4	1860.8	1730.6	1746.9	2000	2093.8	2083.4	2091.2	2022.6	2357	2284.9	2407.4	2506.6	2487.9	2481.6	2645.1	2596.9	2572.6	2637.1	2614.3	2631.3	2638.8	2758.8
0	0.54401	0	5.6969	6.5618	0	0	0	0	0	0	0	0	0	0	0	0	0	0	0	0.87918	4.6391	14.135	45.193	42.916	78.127	95.646	127.1	135.66	171.45	189.75	219.31	240.2	301.42	346.38	370.32	415.56	445.54	503.67	540.02	568.06	604.09	645.03	683.29	700.1	748.27	770.98	797.91	802.32	819.46
13.006	6.1997	0	0	0	2.1975	2.1814	3.9491	2.1483	1.4136	7.4168	13.491	34.522	39.01	36.868	66.673	74.293	111.87	151.21	191.37	263.95	335.98	394.71	463.87	537.79	618.04	722.48	803.6	873.31	977.93	1045	1093.4	1164.3	1252.9	1290.1	1335.3	1451.9	1457.8	1555.6	1569.9	1443.1	1627.1	1602.2	1695.6	1698.2	1682.5	1743.9	1749.7	1740.5	1758.7
25.59	10.182	0	3.8053	0	2.6314	0	0	0	0	0	5.9821	0	0	0	0	0	0	0	0	0	2.6445	0.76186	12.316	15.692	35.09	39.765	30.511	34.392	37.842	53.39	63.278	65.038	49.567	64.682	54.287	79.548	83.258	99.409	100.8	116.59	152.9	187.53	206.43	241.5	263.26	277.04	303.26	301.98	333.05
23.222	22.291	0	7.5691	0	0	0	0	0	0	0	8.4383	10.082	3.794	26.591	10.496	14.175	31.281	23.626	22.465	40.578	44.674	76.264	86.953	85.38	92.906	115.17	123.93	144.96	143.43	159.81	164.72	198.71	232.73	256.25	261.67	276.78	294.3	307.4	314.31	307.84	289.51	311.52	332.41	315.39	330.12	348.82	343.53	355.74	352.78
19.825	10.969	0	10.184	0	0	0	0	0	0	0	7.6856	27.426	44.237	76.638	85.777	115.94	158.93	170.12	195.24	205.37	215.42	230.6	227.07	253.29	256.12	262.2	278.29	286.03	277.1	287.88	294.44	280.15	279.82	282.37	277.42	274.95	281.29	285.09	283.33	277.33	304.39	304.04	317.54	328.18	345.67	336.47	348.21	335.79	346.3
6.6588	0.0067569	0	0.43322	0.63887	0	0	0	0.22857	0	3.3017	0	2.391	5.5517	8.9012	0	9.8157	0.78429	13.751	6.6363	8.5915	23.004	27.385	38.382	43.471	59.935	75.145	77.909	85.139	101.08	147.15	114.74	152.8	193.09	179.48	173.45	195.43	225.82	246.89	227.49	218.26	220.38	250.57	265.4	262.61	262.05	272.32	275.06	257.09	281.17
8.2721	0	0	0	0	26.856	0	0	0	0	27.71	40.952	29.324	6.6855	42.139	38.463	33.726	21.443	8.3775	32.396	36.92	17.678	17.952	46.537	51.043	44.407	63.01	72.437	131.39	148.83	156.9	165.05	190.62	196.72	203.51	212.51	226.75	228.39	223.81	247.52	249.65	237.41	220.6	236.54	270.41	275.55	288.56	278.31	294.26	289.83
2.378	1.5889	3.439	0	0	1.1704	0	29.179	66.168	144.3	241.7	355.36	515.17	664.13	806.22	979.47	1071.5	1221.4	1342.4	1475.4	1611.3	1636.5	1752	1811.4	1909.6	1908.6	1943.8	1985.6	1970.7	2032.3	2072.5	2097.8	2057.2	2114.3	2124.7	2133.4	2185.6	2205	2200.4	2198.1	2195	2180.6	2232.3	2225.6	2209.7	2193	2194.1	2243.2	2194.4	2172.6
15.287	6.9688	0	1.4748	0	0	0	0	0	0	0	0	0	0	0	0	0	0	0	0	0	0	0	0	0	0	1.7172	3.6068	0.62237	1.8971	7.5752	7.1752	6.6302	5.1823	15.943	14.08	29.942	18.936	35.889	40.344	41.57	44.831	49.277	58.318	60.84	58.302	63.093	56.235	71.847	65.788
12.528	10.975	0	1.2266	0	0	1.8829	8.6762	20.432	35.672	73.435	78.172	97.505	118.72	146.52	151.06	172.88	173.46	172.91	189	202.94	195.81	210.08	189.57	202.62	196.11	202.98	195.1	200.22	207.36	225.53	212.93	248.89	266.68	307.34	334.8	393.15	495.72	565.63	642.58	722.05	810.33	887.35	917.01	776.5	1066.2	837.16	883.61	928.73	954.22
0	0	0	6.1528	7.1745	6.6566	2.2413	3.1853	16	3.2709	9.5593	20.526	27.455	42.037	57.808	61.398	90.315	120.25	138.45	157.63	199.68	218.93	239.18	265.51	276.62	301.11	310.75	333.18	331.5	333.92	367.23	379.35	395.56	391.11	385.72	391.85	392.96	411.53	436.92	415.24	445.77	455.41	495.66	518.87	520.77	540.5	571.62	597.09	623.19	660.86
0.99641	4.2198	0	0	2.1602	4.1001	0	0	0	0	0	0	0	0	0.16793	1.7949	6.9782	10.702	8.52	2.2986	9.9873	1.2597	7.191	16.119	5.5959	7.1446	12.776	11.078	11.018	18.256	7.0262	17.022	7.7694	10.39	0	2.0247	0	0	0	0	16.993	0	2.6217	7.7884	8.4614	11.883	13.489	13.277	18.921	9.4011
8.1713	6.4279	0	3.9036	0	0	0	0.59185	4.7944	18.556	31.284	48.747	76.33	105.67	128.46	157.17	177.06	192.06	197.75	244.9	261.52	291.85	356.59	313.45	319.56	329.47	341.79	337.77	346.54	353.17	366.64	375.18	380.38	373.03	390.64	389.57	391.58	395.4	390.7	390.27	409.63	409.09	405.97	405.17	407.35	426.15	418	404.01	420.4	401.91
5.4339	3.9053	0	2.8676	0	2.473	1.0683	5.2574	7.5632	2.3431	9.5012	10.783	11.876	29.123	21.759	41.83	69.63	118.68	162.52	226.37	294.56	339.68	414.09	461.14	532.61	572.88	639.68	682.96	742.83	833.2	860.73	907.56	935	953.26	1000.7	996.51	1023.3	1049	1046.4	1052.9	1058.6	1061.7	1065.5	1054	1088.5	1078.1	1075.3	1122.3	1107.3	1110.5
5.8554	9.4714	3.1187	0	0	0	0	0	0	0	1.0965	9.6883	34.541	85.287	128.98	195.14	263.5	344.4	427.02	490.9	573.28	647.66	762.67	836.96	967.5	1054.5	1145.5	1215.9	1322.7	1428	1455.3	1533.2	1606.4	1714	1776.8	1805.6	1866.9	1889.9	1968.9	1987.9	1961.7	2014.1	2047.3	2059.4	2045.3	2096.8	2075.7	2096.2	2106.5	2080
0	0.77041	0	2.3656	5.7487	2.1092	0	0	0	0	4.9959	5.0054	1.6947	2.0529	11.776	9.1106	5.0508	15.61	12.975	7.0425	21.317	12.464	23.778	29.361	17.17	21.6	24.163	29.814	19.114	32.071	31.736	29.586	24.877	28.893	28.578	33.454	26.365	18.639	20.87	29.502	24.756	8.0308	10.92	20.49	17.427	2.8184	5.7968	0	3.0609	0
9.5706	2.2274	0.1627	1.8395	2.1841	0	0	0	3.7911	0	0	0	0	0	0	0	0	0	0	0	0	0	0	0	0	0	0	0.05385	0	13.504	11.99	12.28	17.845	29.752	45.926	36.174	44.613	49.8	47.487	54.749	50.903	52.416	53.903	54.738	43.285	50.607	50.326	56.953	61.984	62.52
0	4.3897	0	2.0218	4.7807	0	0.21597	3.1277	0	0	0	0	0	0	0	0	0	0	0	0	0	0	0	0	0	0	0	0	0	0	0	0	0	0	0	0	0	0	0	0	0	0	0	0	0	0	0	1.0715	0	0
15.044	20.115	1.8281	2.9995	0	0	0	0	0	1.4811	0	0	0	0	0	10.601	34.817	77.274	136.44	211.3	279.32	368.74	436.88	544.45	641.17	739.41	851.61	955.16	1016.6	1112.6	1189.5	1231.1	1325.3	1385.7	1439.6	1442.9	1463.3	1517.7	1512.9	1468	1457	1491.7	1570	1527.7	1541	1533.1	1492.8	1538	1513	1529.5
1.0646	0	2.9631	1.2541	0	2.0773	0	0.07664	6.6825	0	0	0	6.9457	8.0206	0	0	0	0	0	0	0	0	2.1641	0	0	0	0	0	0	0	4.9315	20.355	11.45	11.746	36.171	44.193	52.995	44.107	54.068	71.718	91.753	103.35	111.75	130.66	138.97	162.5	176.2	189.1	205.34	211.07
0	1.675	12.108	8.8103	0	0	0	16.262	12.847	36.53	54.354	91.98	108.54	142.44	178.52	201.7	218.78	267.02	290.09	293.62	349.88	336.72	362.13	348.74	365.15	356.48	401.49	371.09	381.97	371.3	377.76	382.27	375.14	381.41	384.3	396.22	389.26	390.45	388.35	391.88	385.56	373.62	374.92	360.75	372.16	374.45	360.47	361.14	368.48	372.99
14.946	0	1.4457	0	0	0.30478	4.9769	1.9053	0	11.746	22.067	27.666	31.639	30.658	36.436	36.964	41.016	40.3	52.033	58.928	60.193	73.297	74.983	100.12	114.53	133.17	164.87	178.81	207.16	205.61	218.73	242.81	257.13	274.52	285.87	282.57	307.44	306.07	320.35	334.87	334.83	345.17	341.51	349.47	355.61	350.56	370.51	353.97	353.57	361.22
2.0238	0	0	0	4.8973	1.4738	0	0	0.31663	0	5.4089	3.2784	10.832	11.757	4.9457	1.3275	0	0	5.0826	5.6807	2.53	2.4422	5.0625	6.5146	0	6.2869	0	8.5553	0	0.90578	0	0	0	0	7.8599	0	0	0	0	0	0	0	0	0	0	9.3488	4.7191	14.606	7.7338	19.827
19.148	9.1687	0	4.8209	0	0	0	0	0	0	0	0	0	4.3544	15.032	9.3441	16.365	23.954	23.021	27.117	25.119	94.61	84.213	28.106	44.874	57.382	69.403	85.6	68.848	99.393	44.587	46.98	44.029	50.315	45.431	53.976	70.138	94.187	115.01	168.7	228.27	312.84	404.3	514.99	566.02	648.12	739.66	829.51	883.18	953.3
0	2.3715	0	12.575	0	0.78852	3.1368	4.1939	0	2.3502	2.6291	0	0	0	0	0	0.80558	0.64503	0	0	4.0994	7.1974	0	6.2171	12.842	9.3321	33.24	29.316	34.766	40.189	58.551	67.58	89.717	96.087	131.08	144.15	169.79	203.05	239.15	274.41	313.26	347.95	405.34	432.67	490.59	502.11	518.74	554.54	593.72	644.67
0	5.7984	0	2.5206	0	2.2966	0	11.038	9.0836	9.223	24.692	29.672	25.758	26.849	34.741	45.383	48.81	53.214	68.599	80.436	91.204	97.94	84.829	86.425	99.231	106.95	109.81	114.13	118.93	123.05	122.81	132.88	132.34	133.97	159.05	145.52	160.87	158.63	151.31	155.82	155.6	158.39	160.08	156.1	161.54	155.04	146.23	162.12	177.2	184.95
20.819	0	0	0	0	5.8302	0	0	0	0	0	0	0	0	0	0	0	0	0	0	0	0	0	0	0	0	0	0	0	0	0	0	0	0	0	0	0	0	0	0	0	0	0	0	0	0	0	0	0	0
10.921	8.9334	0	0	0	0	0	0	0	7.7771	4.1962	7.7658	6.9514	4.1538	0	11.725	0.79566	18.725	32.046	32.966	58.648	81.514	52.774	65.125	65.744	114.4	91.667	94.141	82.151	89.999	143.92	129.23	144.45	144.92	140.48	163.01	154.7	182.72	202.65	194.35	162.14	206.88	248.2	239.11	242.76	207.84	248.58	266.72	258.11	286.26
10.126	0	0	0.058211	1.165	0	0	0.26349	0.14086	0	0	0	0	0	0	0	0	0	0	0	0	0	0	0	0	0	0	0	0	0	0	0	0	0	0	0	0	0	0	0	0	4.5211	0	0	2.6187	0	0.7459	0	0	0
10.204	7.7098	0	0	0	0.58842	0.53691	10.191	28.78	51.061	81.355	121.81	170.58	213.35	246.16	302.94	358.49	400.81	426.17	488.66	511.27	548.78	574.1	576.87	639.88	642.15	721.74	763.56	783.65	875.64	909.11	1012.3	980.25	1000.3	1104	1183.3	1215.2	1227.2	1237	1249.2	1292.3	1350.9	1413.7	1414	1439.5	1444.2	1477.6	1459.6	1510.2	1461.6
1.8641	2.3037	0.82715	1.9488	0.91433	0.078815	0	0	0	7.9895	7.9793	13.842	4.799	9.8419	20.021	21.043	23.428	32.615	22.238	17.523	35.433	29.529	29.505	39.175	44.057	51.397	59.866	75.355	88.073	110.18	129.97	149.31	164.51	195.69	221.41	234.93	261.68	275.79	281.39	307.91	324.26	309.56	352.82	365.3	368.94	385.19	394.93	398.12	392.47	396.95
21.308	2.1988	0	0	0	0	0	0	0	0	0	0	0	0	0	0	0	0	0	0	0	0	0	0	0	0	0	0	0	0	0	0	0	0	0	0	0	0	0	0	0	0	0	0	0	0	0	0	0	0
2.1018	5.3189	0	0	0	2.6044	5.5002	2.8377	2.1062	0	3.0571	0	1.2144	0	0	0	0	0	0	0	0	0	0	0	0	0	0	0	0	0	0	0	0	0	0	0	0	0	0	0	0	0	0	0	0	0	0	0	0	0
0	0	0	19.866	13.775	13.655	24.465	18.296	32.795	38.279	31.255	28.486	28.228	35.522	27.828	17.233	24.811	17.293	16.663	23.241	23.101	15.307	18.149	16.313	21.914	21.918	15.683	26.081	15.368	17.337	21.374	11.971	13.284	15.351	22.576	16.807	28.618	20.834	22.987	26.273	24.671	27.45	26.406	31.335	33.307	27.884	32.278	36.958	34.455	42.411
0	0	4.03	0	5.0385	0	6.5742	6.3131	13.445	15.413	13.291	5.7889	21.258	19.13	42.452	10.856	77.474	121.19	150.94	145.43	209.38	227.16	316.06	314.69	424.18	555.11	483.68	600.32	618.5	521.3	691.27	611.1	659.27	746.94	760.18	818.27	803.44	848.23	843.47	846.43	856.21	845.4	872.89	899.97	909.5	954.22	990.93	1017.8	1036.4	1018.3
0.41261	1.8565	0	0	2.5411	0	0.74775	2.3437	0	0	1.6707	0	1.0741	1.3431	12.56	12.798	24.246	25.494	36.472	48.786	64.74	79.001	68.568	94.525	96.442	124.5	131.03	108.42	135.92	170.43	184.44	201.2	196.43	227.22	242.35	237.21	271.43	283.34	308.5	307.32	311.28	335.67	331.96	327.97	335.92	342.12	352.29	358.89	337.69	364.5
2.9537	0	0	0	0	2.4385	2.5487	0.89667	0	0	0	0	0	0	0	0	0	0	0	0	0	0	0	0	0	0	2.6075	0	0	0	0	0	0	0	0	0	0	0	0	0	0	0	0	0	0	0	0	0	0	0
0	0.71013	0	3.5601	8.158	1.4229	0	0	0	0	0	0	0	0	0	0	0	1.0983	0	0	0	0	0	0	0	0	2.1833	17.474	5.1104	24.346	25.032	42.845	28.215	37.887	37.4	62.509	54.941	49.954	50.457	56.252	67.527	61.832	62.363	68.924	76.969	67.68	67.337	74.351	78.617	67.236
0.76566	4.4263	0.020504	2.6579	0	0	0	4.4665	5.2516	0	9.7966	5.2411	10.007	7.0191	14.124	6.4937	5.1127	10.753	9.0491	20.517	62.078	83.585	114.17	159.25	203.22	295.03	370.21	421.58	548.66	637.64	801.56	917.46	1071.5	1197.9	1365.5	1590.2	1770.4	1911.6	2123.9	2265.4	2461.7	2555.1	2695.6	2917.5	2928.7	3111.6	3131.4	3193.8	3129.3	3014.5
0	0	0	1.0956	6.8617	0.43551	1.6215	4.3691	0.5717	4.4581	8.48	8.4477	16.569	14.144	12.873	8.4008	6.2434	12.522	9.1561	22.197	17.148	29.344	18.94	26.74	31.316	47.008	41.683	37.825	43.304	47.721	48.018	46.345	44.379	38.936	53.407	60.981	65.213	63.82	74.107	82.227	81.498	97.828	106.47	114.67	119.77	134.9	140.28	150.82	157.4	151.53
7.0604	6.0201	0	6.3052	0	0	0	0	1.0536	0	0	0	0	0	0	0	0	0	0	0	4.8536	0	1.2059	1.0589	4.795	9.5002	6.4769	9.2133	6.5246	5.4268	6.9984	9.9406	13.866	1.0141	21.088	7.2771	14.046	4.7285	14.023	21.142	12.808	12.422	25.346	29.424	40.127	47.795	40.716	48.836	60.606	67.724
0	3.5296	0	1.9741	1.8915	1.9884	5.8919	24.915	63.642	94.052	136.75	204.27	270.47	300.59	340.15	372.6	440.37	452.82	473.61	516.07	564.79	591.62	582.96	611.76	634.89	650.19	627.83	636.99	681.24	690.47	659.53	700.66	692.53	683	674.96	652.96	654.19	678.81	679.31	663.04	687	661.53	677.98	661.86	677.5	686.6	672.4	685.32	710.93	712.72
0	0	3.4012	2.7699	2.8565	0.75161	0	0	0	0	0	0	0	0	0	0	0	0	0	0	0	0	0	0	0	0	0	0	0	0	0	0	0	0	0	0	0	0	0	0	8.2412	12.59	6.4855	28.762	32.766	47.998	59.674	72.695	86.951	94.594
13.258	9.8317	0	3.8835	0	0	0	0	5.0348	10.233	28.902	30.097	60.745	61.428	73.038	94.169	115.52	151.93	167.5	150.56	176.63	220.16	250.07	204.62	235.21	270.33	282.36	292.3	283.26	293.61	300.3	319.04	287.44	281.25	307.77	301.75	318.45	290.15	278.38	283.08	278.47	288.42	278	263.99	275.52	268	263.33	268.31	275.74	286.41
12.366	14.61	0	20.612	11.271	0	0	33.135	136.55	164.43	207.61	302.97	517.73	523.7	617.92	512.22	813.55	963.07	998.58	1183.2	1279.3	1325.2	1462.8	1539.4	1558.2	1618.2	1697.1	1705.3	1761.4	1828.4	1836.1	1876.3	1900.4	1921	1976.4	1975.9	1931.9	1948.5	2005	2035.1	1988.7	2031.2	2037.2	2013.3	2059.1	2049	2058.4	2044.5	2089.1	2082.9
0	0	6.4393	0	1.6307	4.7068	0	8.0524	0	2.6372	3.4755	18.08	46.504	59.417	82.653	110.56	125.1	175.38	186.9	214.16	242.98	289.17	276.03	310.62	327.97	398.7	411.23	407.63	386.76	419.13	420.97	410.3	444.4	460.17	458.78	455.52	489.06	476.26	475.65	484	512.45	527.68	544.35	566.58	605.95	606.71	648.79	657.59	672.54	677.46
56.655	22.563	0	0	0	0	0	0	0	0	0	0	0	0	0	0	0	0	0	0	0	0	0	0	0	0	0	0	0	0	0	0	0	0	0	0	0	0	0	0	0	0	0	0	0	0	0	0	0	0
0	0	4.9577	0.030815	0	9.3881	9.1459	8.8889	12.843	23.901	23.74	38.546	27.207	27.194	39.573	45.263	32.262	28.529	25.627	21.102	31.24	26.259	25.72	33.73	35.322	30.359	34.199	33.511	29.411	29.166	20.066	23.546	22.105	27.304	35.498	38.617	37.324	45.592	54.474	63.725	71.657	59.803	74.139	84.043	102.42	112.2	120.58	120.32	136.58	126.4
8.7427	0	0	8.1932	1.1698	0	0	0	0	0	0	0	0	0	0	0	0	0	0	0	0	0	0	0	0	0	0	0	0	0	0	0	0	0	0	0	0	0	0	0	0	0	0	0	0	0	0	0	0	0
0	0	4.1051	13.298	0.44067	9.3288	10.768	41.831	32.576	0	0	0	13.213	0	11.407	7.7438	6.7488	17.377	6.9563	10.979	9.4712	0.51887	6.8267	5.8848	10.958	10.969	17.1	16.029	31.749	23.223	21.97	14.695	21.442	20.62	32.533	25.124	32.06	28.324	19.429	11.625	20.953	33.854	25.821	31.405	47.555	39.465	44.353	31.148	38.793	43.114
9.6458	2.7261	0	2.4409	0	0	0	0	0	0	0	0	0	0	0	0	0	0	0	0	0	0	0	0	0	0	0	0	0	0	0	0	0	0	0	0	0	0	0	0	0	0	0	0	0	0	0	0	0	0
28.753	6.9173	0	0.87464	0.67582	0	0	0	0	0	0	0	0	0	0	0	0	0	0	0	0	0	0	0	0	0	0	0	0	0	12.052	0	0	0	0	5.9436	2.4027	0	0	0	0	0	0	0	0	0	0	0	0	0
2.9831	0.45522	0.18258	1.4729	0	0	0	0	0	0	0	1.0772	10.893	4.0708	1.5037	0	0	0	0	7.1645	33.213	85.05	139.98	223.42	298.82	379.92	462.26	572.06	658.16	783.78	848.71	964.26	1068.3	1130.7	1213.4	1271.8	1330.1	1392.2	1459.6	1543.4	1548.7	1573.8	1632.1	1661.9	1798.6	1814.9	1878.6	1944.1	1980.1	2017.8
4.8174	4.9549	0	3.2496	0	0	0	6.2496	6.7895	0	1.319	0.53559	0	0	0	0	0	0	0	0	0	0	0	0	0	0	0	0	0	0	0	0	0	0	0	0	0	0	0	0	0	0	0	0	0	0	0	0	0	0
4.7172	6.7059	0	7.7013	1.2073	6.9885	0	9.6448	23.852	29.106	49.901	83.208	107.14	134.68	150.73	177.51	198.31	231.89	249.93	248.67	287.86	315.87	301.54	336.89	387.3	402.17	412.01	456.83	471.9	482.42	503.14	509.34	449.14	412.68	371.22	310.47	302.69	308.22	295.92	301.86	284.18	301.93	290.88	281.41	283.91	278.74	269.5	283.69	295.65	294.73
2.1063	7.242	0	0	0	0.77021	8.3609	4.1874	7.1589	9.1064	8.5231	2.2706	16.063	5.6632	2.0537	0.43483	3.7211	0	0	0	0.099582	0	6.1094	0	7.5473	5.3387	6.4805	0	0.35958	0	5.228	0	0	0	0	0	15.563	32.334	35.043	84.391	103.34	141.72	197.81	229.55	286.82	310.81	351.93	396.41	447.06	462.17
10.171	1.0911	0	0	0	0.82894	4.6479	5.3015	3.1066	1.8021	4.202	7.6903	8.4013	15.75	5.1158	13.986	15.306	15.091	12.105	12.046	10.866	6.8978	10.277	13.53	9.0958	7.573	13.085	12.832	9.8258	7.6567	13.11	13.652	12.197	13.468	3.6592	0	4.961	1.3547	3.7781	4.1758	5.934	0.071286	5.3804	6.7077	0	0	1.4919	0	0	0
0	0	0	15.464	25.271	8.8385	5.1952	17.252	13.27	33.358	27.717	33.814	20.428	14.437	41.368	13.243	5.1158	11.534	10.457	7.9552	14.102	7.5609	8.6328	8.8277	2.2262	9.0044	22.329	23.941	14.226	40.405	46.27	57.398	52.108	59.503	70.071	72.97	81.07	86.626	84.134	104.37	116.79	104.71	126.93	122.97	136.74	150.39	152.4	156.62	182	169.6
2.8636	0	0	0	7.614	3.8923	4.7413	0	0	0	0	0	0	0	0	0	0	0	0	0	0	0	0	0	0	0	0	0	0	0	0	0	0	0	0	0	0	0	0	0	0	0	0	0	0	0	0	0	0	0
1.4004	0.83022	0	0	0	1.3595	8.0576	3.5507	6.6887	7.69	17.661	14.986	21.152	12.276	15.969	16.923	6.3314	17.089	0.43051	11.1	6.3143	4.0018	0	0.76844	0	7.2348	5.9249	1.5447	3.1667	0	5.5631	1.19	0	4.2792	17.621	12.441	32.612	21.536	30.079	33.101	30.231	35.985	46.756	37.888	39.534	49.581	58.445	40.216	53.625	37.551
25.597	0	0	5.3836	0	0	6.9649	15.1	27.577	30.987	25.425	40.946	35.436	40.303	33.221	53.468	50.121	57.605	50.393	50.892	63.625	67.857	69.624	60.355	57.752	71.705	76.41	69.425	70.266	64.627	70.006	65.946	65.111	65.963	77.813	65.369	65.711	54.733	63.541	37.721	46.317	49.087	55.438	59.326	51.836	54.056	42.606	37.357	39.252	42.985
7.7384	9.2494	0	0	0	0	3.3746	0.46186	0	0	0	0	2.8084	4.045	0	4.0639	6.4783	5.256	5.2675	8.2579	8.9646	15.777	28.768	40.024	48.279	63.106	92.757	143.45	210.63	262.86	290.87	331.84	358.67	404.44	408.99	441.31	465.42	485.64	527.73	523.64	525.42	492.57	513.18	514.57	518.87	519.1	506.08	524.23	535.97	537.97
1.8625	0	0	2.5222	0	2.3312	4.6166	0.19005	0	5.6985	7.0591	0.58195	19.389	15.023	8.3622	8.5871	10.808	5.4346	0	3.5306	3.0956	8.9072	8.7962	7.7376	15.208	22.465	43.689	55.99	61.47	75.23	98.084	104.56	114.73	132.51	160.25	170.36	202.41	196.61	216.21	242.64	232.62	253.48	267.87	257.44	258.87	278.37	271.15	267.47	273.38	279.97
7.5131	7.9878	4.0856	14.423	0.3811	0	0	0	0	0	0	0	0	0	0	0	0	0	0	0	0.70327	5.8502	31.703	56.584	98.872	149.21	213.3	232.89	266.05	344.67	374.8	446.53	486.16	512.85	556.51	547.56	609.25	632.83	673.42	687.19	699.65	705.7	744.38	734.02	882.85	921.77	812.96	781.91	786.23	814.77
9.7999	8.0254	0	2.6222	0	0	0	0	7.9183	0	3.1059	12.233	59.153	94.659	108.26	169.93	239.77	361.97	343.42	373.08	433.72	490.51	600.8	710.26	834.95	877.07	937.43	1004.7	1047.1	1108.4	1097.6	1297	1386.7	1514.9	1591.1	1580	1714.2	1883.5	1794.8	2003	2070	2128.3	2192.9	2333.7	2408.8	2435.5	2467.4	2508.5	2615	2689.9
16.028	9.8026	0	0	0	0	0	0	0	0	0	0	0	0	4.2032	0	4.8442	21.565	24.998	24.892	39.923	51.456	57.22	58.191	77.103	88.956	94.966	102.67	118.12	121.77	141.17	142.64	160.84	151.91	159.8	188.46	217.48	233.7	227.98	252.27	251.53	292.45	319.81	337.69	350.56	364.91	353.6	384.53	391.75	396.49
0	0	0.83675	0.9719	10.443	10.032	2.9372	0	4.8066	0	1.1581	0	0	8.8654	9.6984	19.045	27.396	33.59	50.929	99.62	129.9	163.78	206.69	285.9	319.8	356.47	370.88	451.88	480.25	509.07	554.65	723.76	676.07	688.26	701.97	751.1	761.72	762.53	810.08	827.78	843.99	859.11	877.38	869.08	907.91	900.27	921.87	911.45	913.57	941.42
0	0	7.4908	10.207	1.2899	0	0	3.1043	1.2161	2.3301	0	0.69024	15.218	33.212	25.407	23.416	40.418	35.594	42.419	53.423	57.748	64.239	63.651	67.644	72.24	79.572	95.843	84.663	95.615	104.72	112.45	119.64	122.16	129.52	138.36	128.3	138.62	130.52	140.97	136.08	150.46	151.2	147.86	143.3	145.11	154.5	153.6	152.84	144.92	146.24
5.7765	2.1274	1.8544	0	2.0361	0	0	0	0	0	0	0	0	0	5.715	8.6736	10.685	6.754	5.3797	7.0699	17.359	12.082	22.674	35.445	44.856	46.322	57.167	61.561	60.661	83.515	78.836	95.235	83.099	96.102	98.218	98.805	100.12	95.162	100.16	99.658	110.29	105.01	101.97	104.44	115.99	100.34	114.85	100.16	107.54	104.35
3.8879	6.3277	5.7074	0	0	0	0.29057	11.753	0	3.1917	0	1.6239	0	0	0	0.1188	0	0	0	0	0	0	0	0	0	0	0	0	0	0	0	0	0	0	0	0	0	0	0	0	0	0	0	0	0	0	0	0	0	0
3.8084	4.1981	0	0	3.4036	0.097419	0	2.6152	1.4791	0.48874	10.868	3.6017	12.833	10.632	11.15	0.91237	1.6597	4.1622	1.5259	11.958	19.24	26.198	23.813	29.206	35.784	53.742	67.114	66.959	81.488	92.304	107.98	112.22	120.51	121.2	147.76	141.21	150.86	154.71	161.18	129.83	134.94	141.82	146.62	150.19	148.36	147.61	152.54	160.5	157.51	160.51
0.97954	10.437	0	0	0	7.2259	2.184	3.4414	1.8526	2.4832	16.692	0	23.052	12.388	21.867	19.245	28.736	24.847	21.66	15.584	22.716	21.299	24.83	14.974	25.668	41.277	42.938	37.426	51.708	42.474	77.462	73.391	82.684	96.461	84.331	120.58	143.63	168.93	214.86	242.23	285.01	315.4	363.5	398.61	474.12	530.53	530.56	588.21	581.58	684.52
6.4918	5.2932	0	0	0	9.2521	13.62	9.0481	3.7094	0	0	2.1732	13.527	5.7831	5.2077	16.874	14.494	18.01	16.073	15.138	16.339	12.472	17.904	22.507	18.183	13.651	22.403	20.584	17.771	14.235	22.184	22.793	24.749	28.108	17.002	18.637	24.06	26.575	31.548	26.103	28.048	24.35	25.156	29.43	20.182	27.26	35.878	24.806	22.847	26.702
6.7947	4.8972	0	0	0	1.3271	0	0	0	0	0	0	12.135	6.7079	6.8003	14.848	10.526	13.434	13.102	5.3129	1.2246	9.0666	9.1062	5.236	18.196	12.317	30.425	31.765	24.265	34.428	43.164	48.923	56.916	67.004	65.011	64.938	75.231	76.304	89.247	92.482	98.635	87.501	97.31	112.08	103.35	111.79	119.35	117.76	114.6	122.51
0.87998	0	4.6331	4.8197	0	0	0	3.5719	0	0.23792	5.6211	4.5348	8.3145	13.208	1.9333	1.7467	0	5.1052	13.318	24.09	31.116	41.638	58.829	70.944	89.549	109.2	123.78	135.52	149.18	154.62	158.44	156.41	173.53	179.49	198.39	186.75	194.3	204.01	200.51	207.66	199.3	208.36	198.52	193.81	203.84	214.24	221.28	224.54	210.57	215.37
2.0002	5.164	5.7972	5.6062	0.9225	0	0	0	0	0	0	0	0	0	0	0	0	0	0	0	0	0	0	0	0	0	0	0	0	0	0	0	0	0	0	0	0	0	0	0	0	0	0	0.25136	0	8.9848	19.083	12.951	18.392	24.606
12.718	5.0858	0	0	0	0	0	0	0	0	0	0	0.058986	0	0	0	0	0	0	0	0	5.5121	17.642	66.012	110.69	157.03	221.27	196.95	253.19	286.75	382.3	394.17	370.82	375.4	404.74	511.16	452.81	508.4	546.64	567.31	614.08	649.03	709.71	762.87	798.57	818.01	863.17	910.3	916.64	947.13
29.612	10.093	0.32364	7.1624	0	0	0	0	0	0	0	0	0	0	0	0	0	0	0	0	0	0	0	0	0	0	0	0	0	0	0	0	0	0	0	0	0	0	0	0	0	0	0	0	0	0	0	0	0	0
0	0	0	0	14.649	21.929	51.993	74.544	70.847	116.87	150.24	181.91	215.88	246.07	276.65	306.52	346.46	252.21	252.41	372.01	381.58	332.55	350.3	430.53	423.78	452.97	382.44	443.63	518.97	547.34	497.66	522.64	592.12	628.69	635.61	648.25	652.98	733.17	781.77	827.54	852.93	898.21	938.4	1013.5	1102.6	1118.1	1182.1	1249.5	1210.7	1241.8
3.9826	5.1011	4.2903	7.4785	0	0	0	0	0	0	0	0	0	0	0	0	0	0	0	0	1.349	5.5064	0	0.2319	1.4055	7.2024	10.018	0	9.5988	2.0121	6.6577	14.935	18.157	9.8657	14.349	10.732	11.67	6.656	3.1679	3.9971	8.4166	6.9059	0.89206	0.8623	7.3856	6.9521	5.3514	5.0767	1.4764	9.2717
0	1.3231	0	0	5.9229	0	0.82618	0	0	0	0	0	0	0	0	0	0	0	0	0	8.4736	3.3845	0	3.3252	0	3.2175	6.9909	0	0	1.9983	13.905	19.508	18.951	18.522	22.817	31.441	46.748	68.204	94.294	114.87	159.36	198.79	267.17	361.06	399.58	478.71	516.38	616.68	696.26	756.66
21.603	0	0	0	0	0	0	0	0	3.1891	0	2.7617	16.604	10.316	0.7423	6.9279	7.8756	6.937	5.7468	1.4849	9.6809	3.797	20.298	18.17	22.364	21.844	14.747	16.564	17.121	40.424	41.789	54.968	67.563	93.635	111.6	118.29	142.94	159.98	175.29	203.52	239.05	249.89	269.37	275.27	274.24	272.41	301.16	291.34	303.24	299.92
0	0	9.0995	4.0835	0	0	5.7269	52.944	55.083	99.33	123.23	162.59	181.93	201.5	223.79	228.52	261.15	260.6	306.88	338.27	349.35	361.61	405.09	446.97	438.9	440.9	480.77	485.03	498.23	506.5	517.38	542.57	554.77	567.21	581.5	578.55	580.87	607.35	640.39	589.52	592.04	596.7	630.16	640.91	636.52	637.09	657.83	657.17	669.46	674.18
32.801	16.118	0	0	0	0	0	0	0	0	0	0	0	0	0	0	0	0	0	0	0	0	0	0	0	0	0	0	0	0	0	0	0	8.3693	18.497	25.274	25.517	31.859	35.268	38.797	23.691	26.296	24.08	30.499	35.918	29.538	29.571	29.599	43.615	34.913
0	2.0409	1.8021	0	0.90419	4.0896	0.48586	0	0	0	0	0	0	0	0	0	0	0	0	0	0	0	0	0	0	0	0	0	0	0	0	0	0	0	0	0	0	0	0	0	0	0	0	0	0	0	0	0	0	0
7.6859	3.7513	0	0	0	4.1749	0.39073	0.25286	0	0	0	0	8.549	4.1953	4.8499	2.5382	10.72	5.0922	0	7.1263	1.6863	1.9122	8.5028	0.44055	6.63	8.4545	3.2352	5.1814	4.3046	12.932	13.786	11.211	16.219	11.763	24.594	7.0122	19.426	30.701	30.391	31.749	20.476	22.662	28.401	22.194	32.896	41.201	51.121	49.193	62.238	76.718
0	0.36153	0	0	5.3701	4.4003	0	0.080578	0	0	1.6791	0	7.2728	10.95	0	2.4243	0.0375	0	0	0	0	0	0	0	0	0	0	0	0	0	0	0	0	0	0	0	0	0	0	0	0	0	0	0	0	0	0	0	0	0
0	0	0	0	2.3533	4.3561	0	8.9292	3.2077	0	7.2884	5.5232	7.1487	10.689	0	6.3464	17.259	11.898	26.529	34.239	41.158	59.164	57.875	73.234	72.563	87.57	97.507	104.33	79.02	106.32	126.01	147.7	152.5	131.18	116.63	172.12	164.93	163.04	179.22	195.76	227.73	250.16	274.8	324.57	358.63	383.47	438.47	462.25	480.24	516.4
0	0	0	1.8265	0.5978	3.1443	2.3094	12.963	5.8154	8.6107	13.86	11.717	24.532	22.512	18.914	14.575	13.968	26.479	11.686	22.982	22.595	33.825	25.358	22.87	27.678	44.705	39.591	43.615	36.987	42.67	46.956	41.875	32.399	29.898	55.171	40.295	55.314	49.295	56.814	46.277	45.398	41.967	52.525	38.555	43.821	53.843	47.6	41.826	46.712	37.867
17.01	5.516	0	0	0	0	0	0	0	0	0	0	0	0	0	0	0	0	2.6211	0	2.0477	0.94599	0	0	0	0	0	0	0	0	0	0	0	2.9022	0	0	0.78468	0.37247	3.0773	3.397	9.0658	12.725	17.332	24.449	14.97	28.042	31.172	27.149	25.38	33.05
2.4521	9.5088	0	0	0	3.0262	4.777	3.4883	8.1027	9.402	1.463	0.9975	0	2.7419	0	0	0	0	0	0	0	0	0	0	0	0	0	0	0	0	0	0	0	0	0	0	0	0	0	0	0	0	0	0	0	0	0	0	0	0
7.8634	5.102	0	5.0182	0	0	4.3651	5.7918	8.0964	8.929	17.073	21.475	31.12	37.788	44.19	35.75	58.833	69.859	94.849	114.15	152.98	181.43	197.04	229.54	252.62	284.33	312.89	328.27	336.81	360.28	381.27	405.27	408.97	426.44	439.34	443.66	481.81	518.27	573.32	597.64	682.47	763.56	874.14	1022.4	1091	1234.6	1365.8	1536.8	1587.7	1743.3
14.713	0	0	0.21387	0	0	0	0	3.2531	3.8659	15.504	24.533	28.556	38.572	45.551	56.136	64.819	69.845	68.01	85.614	82.493	87.594	105.54	90.858	91.566	95.929	87.063	91.04	93.167	93.139	88.962	89.023	92.32	90.352	103.78	93.543	102.7	103.38	102.6	99.066	101.37	113.07	114.09	114.09	127.13	127.4	131.5	142.1	146.2	170.72
2.0349	5.0584	0	0	0.47852	0	0	9.0071	17.881	50.003	75.522	113.23	150.07	189.99	241.28	289.71	322.02	330.14	359.35	348.51	414.91	438.06	451.44	468.22	489.01	531.63	552.66	609.46	648.86	712.07	731.92	783.31	789.63	851.16	895.2	964.09	991.29	1017.3	1028.5	1071.9	1118.9	1136	1130.1	1173.9	1188.3	1203.2	1191.6	1250.3	1250.2	1213.9
11.123	7.5109	0	0	0	0	0	0.28645	7.2546	0	0	1.0761	19.712	25.241	45.842	65.429	96.094	126.32	146.25	176.93	234.65	284.3	391.17	464.35	575.36	666.31	778.76	886.54	1015.1	1091.2	1175.6	1333.8	1472.5	1662.8	1864.6	1873.3	2030.7	2210.8	2330.2	2476	2572	2651.7	2784.8	2816.9	2884.8	2979.3	3082.8	3190.1	3261.3	3284.6
6.846	0	0	6.1525	0	0	0.20108	0.089792	1.934	0	1.7613	0	2.8909	6.9149	29.73	48.248	77.226	105.9	129.66	159.55	228.69	245.01	233.47	292.45	377.73	410.84	429.68	460.56	523.42	583.75	595.88	609.79	647.75	681.71	722.44	750.11	773.94	785.63	804	822.81	860.22	799.99	864.66	879.42	885.1	885.99	920.33	931.63	926.97	928.53
6.1916	0	2.1253	1.804	1.1821	0	0	0	0	0	0	0	0	0	0	0	0	0	0	0	0	0	0	0	0	0	0	0	0	0	0	0	0	0	0	0	0	0	0	0	0	0	0	0	3.6099	0	3.1071	13.25	13.665	20.552
5.9698	0	0.40548	4.1392	1.9325	0	0	0	0	0	0	0	3.4923	4.4416	0	0	0	1.1259	0	5.3249	7.5931	11.743	12.073	14.43	19.514	28.785	34.419	30.872	32.067	42.088	39.649	48.715	42.63	51.986	77.17	86.591	94.328	96.77	111.14	125.2	130.58	145.29	158.99	156.92	161.32	166.82	183.24	174.81	169.68	178.78
2.7039	0	0	0	3.4284	0	2.9189	0	0	0	0	0	2.6556	8.9624	4.4981	19.233	19.248	18.953	32.471	61.479	63.07	95.391	99.456	134.22	149.78	158.18	180.57	196.69	212.34	230.97	250.05	271.66	283.61	292.74	284.16	302.74	294.26	291.38	284.36	292.96	304.81	320.5	330.45	318.26	333.55	326.52	325.66	324.06	304.35	311.29
0	0	0	0.9219	1.247	5.9132	1.7557	3.1513	0	0	0	1.1506	0	0	2.0546	2.291	1.703	0	1.1019	0	0	0	0	0	0	0	0	0	0	0.17476	1.1066	0	0	0	0	0	0	0	0	8.0568	8.0066	2.6978	9.2533	6.688	13.284	16.509	20.412	27.312	32.253	31.32
22.296	6.0462	0	0	0	0	0	0	0	0	0	0	0	0	0	0	0	0	0	0	0	0	0	0	0	0.55749	0	0	0	0.28911	4.9417	9.4317	7.2988	0	1.9307	5.065	11.467	12.498	9.8012	8.8026	9.1694	14.234	9.2508	14.26	18.736	24.006	29.365	36.516	26.963	29.898
0	0	1.9685	0	5.2821	4.0956	0	0	0	0	11.279	6.4455	19.888	13.741	10.512	15.5	3.1326	9.1918	12.827	17.067	23.575	23.532	31.787	32.693	35.256	43.354	43.442	52.174	45.334	56.137	52.539	50.297	60.195	66.809	76.457	66.375	81.558	83.461	94.171	81.889	100.96	105.42	110.33	112	123.31	130.58	134.83	144.81	142.68	139.29
10.268	5.4061	1.74	3.495	0	0	0	0	3.6857	0	0	0	0	0	2.263	0	0	0	0	0	0	3.2662	0	0	0	5.8961	9.4261	2.8661	4.9133	7.8108	25.775	31.192	57.398	79.281	121.74	159.7	220.09	235.03	295.35	369.06	436.72	486.06	481.98	557.7	619.09	650.96	648.76	695.74	722.26	712.09
0	0	0	2.1453	19.67	16.405	0	2.9523	6.5161	0	0	0	3.7274	58.435	49.967	92.875	128.67	168.56	200.18	252.93	293.65	364.44	403.98	454.64	497.89	567.9	590.84	658.58	679.92	734.16	791.96	808.9	815.99	867.3	913.13	920.42	968.79	976.39	1010.3	1036.3	1031.9	1065.7	1089.1	1079	1107.6	1124.8	1142.3	1124.8	1106.5	1139.5
12.202	2.3106	0	2.395	1.0521	0	0	0	7.5538	0	0	13.619	39.368	89.138	168	238.5	342.63	450.17	576.07	675.86	782.83	851.49	935.06	1073.2	1199.6	1334	1369.4	1442.8	1495.3	1581.2	1681.8	1772.2	1913.2	1968.2	2067.1	2180.5	2295	2428.1	2531.9	2799.5	2935.9	3162.9	3235.1	3479.9	3516.2	3532.3	3653.8	3709.1	3800.9	3948.2
29.252	0.897	0	0	0	0	0	0	0	0	0	0	0	0	0	0	0	0	3.0995	0	4.4424	3.803	21.605	13.952	23.358	23.698	23.23	33.445	32.524	52.595	55.336	67.839	82.092	91.795	124.64	159.19	202.87	253.69	304.85	362.17	442.94	539.76	608.59	654.52	729.54	794.53	850.04	899.89	931.59	958.17
7.9562	0	0	0	0	1.564	5.328	5.4539	7.7705	6.0443	14.714	16.844	17.552	14.296	26.821	28.43	33.385	46.666	49.773	60.774	61.215	63.835	97.457	93.853	82.18	79.416	86.491	92.823	101.87	104.54	107.36	139.18	170.55	167.78	155.44	147.17	154.04	160.93	162.2	161.53	183.49	191.12	188.38	208.1	228	204.83	223.19	236.25	227.14	227.65
0	0	0	0.70147	14.437	12.382	26.122	31.712	46.821	58.43	61.342	84.654	73.291	82.098	95.542	91.547	52.103	99.673	100.72	101.87	89.077	136.8	175.73	214.22	272.59	357.24	448.53	504.34	606.85	735.39	681.18	826.38	913.06	950.07	1034.1	1022.5	1164.3	1183.6	1209.4	1265.4	1291.3	1331.7	1281.5	1311.6	1349.3	1332.6	1307.6	1301	1333.3	1344.6
11.378	0.15252	0	0	4.5152	0	0	0	0	0	0	0.34968	2.5145	5.8841	0	0	0	0	0	0	0	0	0	0	1.1457	0	21.303	12.917	30.846	35.234	53.386	66.718	82.276	87.313	89.339	88.614	109.94	101.31	112.22	101.93	109.14	159.83	157.67	165.48	156.23	110.77	116.9	117.92	111.78	115.42
8.9686	4.3874	0.33158	0	2.7411	0	0	0	0	0	11.227	7.3183	11.909	0.80979	11.749	6.8398	9.4928	8.2322	4.7208	10.743	3.1483	6.8541	9.5749	0.77447	12.071	9.4507	11.157	21.404	21.817	19.902	20.238	12.388	16.516	4.4202	16.39	15.645	14.576	14.067	14.766	14.46	0.51736	9.711	0	0	0	0	0	0	0	0
8.8044	1.5747	0	0.47956	0	3.5389	0	10.585	7.2936	3.7741	6.2902	11.15	15.877	8.4845	0.38806	0.72733	9.0087	0.9109	0	0	7.5265	0	0	0	0	0	0	0	0	1.9579	26.233	44.298	99.664	147.06	232.77	299.14	356.69	442.69	507.8	579.82	621.42	705.38	748.65	825.39	873.68	913.76	956.24	1008.7	1013	1060.6
0	0	0	0	4.8385	7.2418	8.5337	0	17.058	49.902	78.102	112.15	139	177.19	229.6	262.81	310.77	348.31	407.9	467.52	495.08	563.66	600.68	657.1	664.8	712.65	745.31	762.72	749.74	796.22	807.59	813.09	823.74	848.17	843.46	844.51	840.92	852.59	858.19	896.35	863.93	864.2	865.13	870.16	861.88	855.61	853.46	872.3	857.79	841.67
27.406	6.4723	0	0	0	0	0	0	0	0	0	0	0	0	0	0	0	0	0	0	0	0	0	0	0	0	0	0	0	0	0	0	0	0	0	0	0	0	0	0	0	0	0	0	0	0	0	0	0	0
11.835	14.829	3.2522	0	0	0	0	1.899	0	0	0	0	0	0	0	0	0	0	3.2869	0	11.778	8.2497	22.709	27.896	47.091	60.947	93.069	104.4	134.17	165.35	217.84	278.32	316.61	379.02	453	486.23	545.54	602.03	670.73	752.06	782.61	847.32	928.04	991.93	969.32	1049.1	1086.5	1145.9	1196.4	1224.7
0	0	0	0	5.394	9.8177	12.026	15.245	14.48	16.834	22.394	27.287	34.429	33.711	31.669	41.803	34.686	32.857	26.161	35.342	48.393	60.918	66.855	76.262	87.459	118.18	127.97	148.59	164.74	171.79	184.57	191.48	150.1	214.85	232.47	229.43	230.26	246.52	245.09	241.06	237.29	259.44	250.02	297	286.88	284.53	263.92	258.69	245.08	257.87
8.0374	0	0	0	2.5787	2.1201	1.4522	3.4277	8.1797	0	8.4804	27.001	37.442	30.565	32.565	31.063	25.99	27.76	29.706	34.24	33.289	32.12	47.911	60.225	55.982	65.791	57.102	71.467	64.681	67.291	68.59	69.069	65.797	66.886	71.892	65.811	69.835	68.88	68.349	69.207	65.119	64.308	64.457	59.818	65.045	74.137	70.698	76.738	73.396	63.977
3.7172	1.5571	4.2347	0.31845	0	0	0	0	0	0	0	0	0	0	0	0	0	0	0	0	0	0	0	0	0	3.9396	1.3543	0	1.3393	1.5252	5.204	17.875	8.6211	0	3.4555	0	31.94	3.3371	0.65869	0	0	9.6646	3.7754	0.83832	0.46128	6.575	6.1933	0	1.0797	0
1.5129	2.3975	3.6419	0.34417	0	0	0	0	0	0	0	0	0	0	0	3.2117	2.5305	0	0	2.8163	12.55	3.8914	8.654	16.86	16.494	18.575	25.167	34.708	28.783	40.267	39.619	54.426	55.692	59.316	63.005	67.779	61.218	66.615	59.045	71.283	68.763	72.279	67.54	73.059	85.923	73.815	79.545	86.443	95.508	86.11
1.9783	0	0	9.1302	0	8.7734	4.049	4.0476	10.905	0.72662	0	0	0	3.0756	2.1281	3.643	14.268	14.445	17.827	26.3	40.843	45.44	40.81	45.838	43.151	48.254	50.142	35.391	21.074	27.719	32.3	26.252	23.563	13.171	11.952	15.162	10.993	14.88	22.285	10.124	0	0	4.1044	0	0	0	0	0	0	0
2.8731	0	1.1949	0	0.31797	0	3.9596	0	0	0	0.72227	4.5146	0.46597	0	0	0	0	0	0	0	0	0	0	0	0	0	0	0	0	0	0	0	0	0	0	14.82	0	0	0	0	12.358	12.091	22.869	20.029	38.454	42.888	46.076	48.978	32.373	52.728
7.0538	8.0777	5.1971	0	1.7208	3.4837	0	0.60388	0	0	0.82368	0	12.68	6.9625	0	0	0	0	11.149	7.5754	8.4085	10.054	17.55	25.137	26.678	31.041	37.538	29.443	27.57	20.814	19.517	45.51	19.32	14.414	14.164	14.124	10.609	14.132	18.439	11.904	10.842	16.998	14.189	18.043	19.059	23.603	27.742	32.939	35.585	36.274
7.0991	3.3404	0	0	1.2955	0	0	3.9319	0	0	0	0	0	0	0	0	0	0	0	0	0	0	0	2.4336	22.149	51.498	63.886	83.851	146.06	190.24	202.32	248.56	323.59	347.89	375.94	373.49	490.75	522.02	557.52	581.84	593.47	631.24	696.24	697.33	708.69	760.13	739.39	752.06	755.1	804.85
9.6989	6.1662	0	0.25792	0.33911	0	0	0	0	0	0	0	0.78079	0.65359	3.9364	14.889	19.118	29.392	40.876	49.218	61.456	65.372	64.174	79.157	89.474	103.16	111.25	116.15	105.16	146.32	168.68	161.1	158.23	160	166.06	173.22	139.38	139.84	144.18	142.3	144.28	151.93	181.13	186.8	180.69	187.79	194.19	201.55	193.45	217.06
6.5245	3.2671	0	2.9364	0	0	5.7768	0	4.4703	0	2.8813	2.1255	0	0.52536	0	0	0	2.1769	0	0	0	1.0014	0	0	0.40173	0.61666	15.865	0.19235	4.0822	15.996	21.438	11.262	10.514	27.324	50.007	26.81	34.096	41.139	33.479	31.988	21.819	26.702	28.511	25.827	22.941	19.356	11.95	20.589	18.865	18.191
6.7197	5.6838	0	0	0	0.080955	2.0361	0.26595	1.5059	3.7923	1.8547	0	1.1102	0	0	0	0	0	0	0	0	0	0	0	0	0	0	0.27755	4.1872	11.798	16.967	17.636	29.559	22.614	0	0	0	0	0.016746	9.5832	7.8587	0	3.5687	0	13.18	1.626	14.664	22.951	12.471	39.516
1.6723	0.54087	0	1.5445	1.9412	0	1.6659	6.0234	1.3044	0	3.0489	0	15.81	18.084	8.5571	9.4868	13.153	21.949	13.081	19.477	27.147	36.207	43.502	28.019	30.161	45.501	44.969	43.892	38.128	36.747	51.572	50.914	16.837	31.899	43.946	43.826	52.947	45.491	45.934	45.06	44.214	55.833	54.824	48.942	61.061	58.181	41.725	51.041	46.772	35.012
0	0	0	7.395	3.7918	0.083222	0.56962	13.077	2.8733	5.8473	12.835	16.735	21.971	11.76	11.418	8.3278	2.5868	6.7384	7.7001	15.276	23.645	24.478	24.133	34.331	41.77	53.852	65.154	54.407	52.355	74.321	88.909	70.436	76.48	77.474	124.53	100.41	94.84	108.63	114.44	126.35	119.71	126.97	139.42	139.88	147.9	171.51	179.25	182.49	183.59	181.26
0	5.0163	0	0.9111	1.773	0.4286	5.4003	2.3514	0.21603	4.2285	10.279	9.9026	20.071	14.476	20.706	15.149	4.0884	12.367	5.0435	12.555	8.6291	2.8413	5.8818	6.0506	5.3093	10.978	4.4181	0	0	1.4705	0	7.5652	0	0	5.7195	0	0	2.3926	10.662	12.581	5.6672	6.4687	8.5773	9.4821	9.0499	14.64	7.7982	14.473	5.5336	0
8.0628	0	0	3.5027	1.0618	1.1911	2.1031	2.1616	2.2041	5.5625	0	0	0	0	2.1013	0	3.4345	0	0	0	0	0	0	0	0	0	0	0	0	0	0	0	0	0	0	0	0	0	0	0	0	0	0	0	0	0	0	0	0	0
15.549	0	3.2995	10.338	5.8802	0	0	0	0	0	0	0	0	0	0	0	0	0	0	24.932	51.389	63.248	93.796	115.92	169.94	194.08	229.12	237.84	260.33	284.47	306.94	320.08	342.66	336.7	366.43	376.05	406.54	412.55	442	445.93	453.7	461.64	463.38	494.64	496.63	487.07	496.97	489.34	485.53	497.26
0	3.3859	0	1.6551	0.82856	0	2.2646	2.1579	2.3566	4.9579	15.206	5.5784	17.716	17.391	9.5831	15.081	9.5034	16.804	2.8771	18.834	12.835	14.245	12.41	4.0132	4.7024	17.06	18.65	11.385	15.359	10.029	15.084	8.6575	0	5.0975	16.768	16.127	36.773	28.811	48.738	61.846	63.767	90.268	89.592	108.35	103.51	123.18	128.27	115.56	132.55	129.36
8.5047	1.2927	1.221	6.0166	0	0	0	0	0	0	0	0	0	0	0	0	0	0	0	0	0	0	0	0	0	0	0	0	0	0	0	0	0	0	0	0	0	0	0	0	0	0	3.0346	16.71	27.294	51.174	68.547	80.964	94.645	116.19
18.427	1.5814	0	0	0	0	0	0	0	0	11.164	16.28	25.653	55.508	54.386	57.468	63.253	96.46	80.609	90.293	103.53	99.123	136.27	112.28	122.16	123.01	119.25	107.23	116.12	99.699	127.05	106.42	107.91	117.53	128.49	122.83	122.25	124.49	108.76	108.69	89.468	93.684	94.24	90.232	99.442	91.559	97.375	91.919	101.04	89.251
2.783	0	0	8.2925	3.2661	9.0941	2.661	0	0	0	0	0	0	0	0	0	0	0	0	0	0	0	0	0	0	0	0	0	0	0	0.027379	0	4.6471	12.925	0	40.665	41.582	50.482	64.851	69.913	78.568	87.336	69.374	73.33	79.93	87.22	102.24	105.73	101.36	101.71
9.6748	5.0625	0	7.2902	2.2476	0	0	0	0	0	0	0	0	0.11168	0	0	0	8.6748	4.8283	0	7.1373	8.6128	0	7.9672	7.6156	21.226	39.844	54.067	49.424	66.766	107.22	129.68	134.81	149.71	167.05	198.81	217.2	207.07	230.22	240.54	274.12	315.91	335.77	376.09	396.98	458.45	492.8	522.15	537.53	592.55
25.091	3.9093	0	0	0	0	0	0	0	0	0	0	0	0	0	0	0	0	0	0	0	17.78	28.652	35.476	42.981	65.456	60.824	75.684	101.17	93.961	122.9	146.37	177.13	199.01	269.71	290.52	316.18	366.59	405.07	413.99	448.85	484.23	510.27	556.84	504.52	524.58	550.24	549.6	575.36	578.03
0.26233	0	0.63481	0	4.1393	0.50407	4.0868	0	0	0	0	0	0	2.2688	0.51152	5.3888	4.1891	1.5258	1.5744	7.4803	1.0292	4.0926	2.5889	8.1883	6.6131	7.0975	4.0579	10.197	1.0698	2.8565	11.697	2.9735	6.8005	14.535	1.7839	5.7698	0.73349	2.3708	0.95855	0	0	4.9519	10.991	1.5028	7.7575	4.8751	0	0	0	0
0	0	0	1.7602	3.7095	6.2006	10.252	15.309	14.542	3.6922	10.387	5.8025	0.39143	2.6172	7.0002	10.358	7.1186	10.937	13.651	14.807	13.033	11.657	12.425	3.9952	13.437	9.3186	18.505	15.41	21.756	28.345	39.414	25.433	24.561	29.165	28.369	34.051	36.912	36.913	35.036	39.993	34.734	29.335	32.859	29.998	41.895	35.341	30.746	33.546	38.153	39.241
25.836	2.0135	0	0	0	0	0	0	0	0	0	0	0	0	1.3288	0	0	0	0.42217	0.6074	6.8135	18.763	18.106	16.371	33.567	35.47	30.57	34.878	25.301	35.571	25.383	34.532	28.807	30.072	31.37	70.929	90.817	127.82	175.03	203.77	249.42	333.72	396.41	456.71	523.06	555.15	593.94	619.08	665.6	708.76
0	0	0.81037	0.51774	0.10818	0	5.15	0	0	0	0	0	0	0	0	0	0	0	0	0	0	0	0	0	0	0	0	4.9592	3.5061	4.1903	12.828	2.5544	10.619	7.786	16.982	32.366	20.259	11.194	9.1703	0	0.44139	0	5.404	0	8.4022	0	0	0	0	0
0.92097	9.3203	0	0	0	0	6.631	3.545	0.97196	0	5.8787	10.407	15.397	19.072	23.719	37.806	40.899	51.183	72.502	84.264	92.635	91.476	62.006	60.311	49.81	49.62	71.836	74.035	94.657	95.206	89.659	78.192	82.655	82.714	81.803	100.32	107.27	109.08	112.58	234.71	250.22	260.6	275	270.33	284.16	292.59	294.38	285.78	310.7	293.16
11.295	0	0	0	5.1538	2.0937	8.3324	21.384	40.367	65.639	107.39	142.03	176.44	219.4	263.89	303.66	348.46	388.79	366.76	373.69	421.78	661.47	550.55	596.21	322.47	318.7	383.55	400.01	462.43	544.07	575.6	607.2	668.12	735.63	795.61	795.61	833.35	871.7	950.37	1015.6	1066.9	1053.4	1059.2	1100.6	1122.1	1183.5	1156.6	1172.1	1175.6	1178.3
0	0	0	3.0778	0.24698	6.1226	4.242	1.0171	0	0.4984	8.9061	0	11.393	12.313	13.521	11.026	12.646	6.8363	2.3552	1.8436	0	0	0	0.26561	0	15.063	0	0	7.4667	0.40942	1.9598	0	0	9.4286	13.08	1.8098	0	13.268	23.337	44.373	40.21	51.647	81.259	71.821	78.791	92.705	110.05	104.3	111.22	113.98
33.067	4.5128	0	0	0	0	0	0	0	5.0298	11.253	33.618	58.511	68.647	79.293	104.03	122.95	149.78	158.78	163.03	186.18	195.23	224.16	226.43	243.92	256.21	260.62	255.42	268.55	261.83	274.29	259.8	275.57	262.05	273.13	256.95	253.65	283.59	278.12	268.46	248.99	241.97	223.61	227.96	198.38	202.83	202.5	194.27	201.9	185.63
20.4	7.1357	0	0	0	0	0	0	0	0	0	0	0	0	0	2.5611	14.582	53.105	77.915	125.09	176.89	220.37	293.22	326.99	359.41	406.64	462.67	470	504.35	514.66	567.84	563.49	579.72	606.04	612.41	638.13	643.11	645.45	674.76	669.71	680.04	700.45	720.64	734.59	736.43	756.52	807.83	806.34	851.56	772.4
0	0	0	0	7.258	1.5576	20.257	39.571	44.431	48.984	61.301	62.88	61.758	75.26	83.555	80.55	105.61	114.65	99.39	115.17	129.17	123.69	137.59	144.37	162.55	167.75	181.97	175.41	166.8	190.11	204.93	207.95	215.72	221.67	229.17	235.51	254.55	263.93	308.5	295.23	316.96	307.94	355.65	360.69	371.33	377.62	395.99	403.66	396.06	411.38
4.2366	0	0	0	5.5393	0	0.40269	0	5.1443	0.98048	8.9623	16.603	24.157	29.724	44.545	59.717	75.412	96.53	109.03	130.53	140.05	151.03	156.43	176.06	174.68	205.2	190.24	210.08	210.09	224.07	214.11	220.36	220.23	233.66	237.88	244.76	245.43	250.58	242.97	234.49	216.84	222.8	227.88	222.8	230.79	217.57	241.1	229.56	239.45	234.33
0	13.018	0	3.2992	4.9715	0	0	0	0	0	7.0869	2.8805	8.5785	18.759	24.499	38.92	50.267	70.948	93.884	109.42	141.6	159.68	176.15	201.95	225.68	253.83	280.39	275.72	315.55	327.1	341.13	336.57	345.66	345.99	342.78	360.82	369.2	368.88	362.4	353.37	380.42	383.44	399.49	389.76	391.12	398.81	409.64	401.2	412.44	418.37
19.902	2.7464	0	0	4.5691	0	0	0	0	0	0	0	0	0	0	0	0	0	0	0	0	0	0	0	0	0	0	0	0	0	0	0	0	0	0	0	0	0	0	22.527	82.975	162.06	268.67	371.41	440.67	537.95	604.37	677.33	783.44	804.68
0	2.0266	0	0.90526	6.457	0	0.02209	2.3944	0	0	0	4.271	0	0	0	3.6895	0.78586	2.8304	0	0	3.7105	0	0	0	0	0	0	0	0	0	0	0	0	0	0	0	0	0	0	0	0	0	0	0	0	0	7.6902	4.6156	7.3513	7.2373
0.62649	0	0	0	3.8814	4.1781	0	0	0.50018	4.7504	0.27901	10.879	0	0	10.217	15.571	12.536	14.388	0	0.93698	13.12	2.3436	0	9.5032	8.0917	3.4469	14.225	19.472	17.451	27.889	23.984	31.607	24.589	38.286	33.958	47.067	51.37	50.793	57.07	62.954	72.712	57.958	61.148	70.85	78.199	84.159	108.56	86.958	89.943	78.892
1.7345	0	0	0	9.0655	1.3824	7.4243	0	0	0	0	0	0	11.709	0	0	0	0	0	1.8855	0	0	0	3.0424	0.11077	4.9782	0.49251	7.8893	0.64598	0	6.9133	0	0.94285	2.998	0	0	1.108	0	0	0	0	0	0	0	0	0	0	0	0	0
7.9711	11.22	11.596	1.3622	0	0	0	12.379	28.395	39.542	60.09	78.616	94.121	102.9	114.28	135.5	170.37	176.3	175.02	184.46	211.48	221.97	211.76	238.97	248.88	269.13	258.34	264.27	274.03	291	305.25	324.71	327.47	344.64	351.29	349.46	393.67	422.06	461.41	498.57	527.74	562.74	621.6	652.97	695.53	700.6	688.3	725.81	718.04	743.85
0	0	0	0	5.1136	1.8045	0	0.010988	6.7293	4.4042	12.406	2.5578	18.78	17.292	14.545	2.3373	6.5605	12.069	0	12.044	16.812	14.255	2.8493	7.5758	17.363	35.361	44.158	35.866	49.093	50.129	54.219	49.28	36.499	49.46	69.706	68.777	89.475	78.448	85.08	100.78	104.58	110.4	110.91	113.27	110.29	115.59	130.35	119.21	120.69	106.74
9.8466	13.609	3.7153	0	0	0	0	0	0	0	0	0	0	0	0	0	0	0	0	0	0	0	0	0	0	0	0	0	0	0	0	0	0	0	0	1.3608	2.9621	9.8392	18.073	0	32.344	39.036	52.28	50.958	59.119	55.435	56.737	60.716	60.841	58.839
0	0	0	4.2252	18.207	13.308	9.8132	13.487	16.32	24.516	21.611	26.05	21.096	23.163	19.395	25.661	33.329	22.471	22.837	14.272	26.941	20.095	20.289	17.131	18.705	0	4.3438	22.365	38.51	62.153	88.497	117.8	125.55	157	195.14	210.22	233.2	254.23	227.71	296.23	265.6	305.2	329.13	341.63	348.73	368.74	380.38	398.43	427.72	438.75
1.4722	0	0	0	6.1728	4.9305	6.326	9.0289	9.9964	3.1545	4.9018	11.451	8.5909	6.0939	16.018	14.588	10.188	4.6159	9.9235	10.164	0	0.95745	12.527	18.914	15.518	25.396	46.394	66.71	83.722	106.08	119.12	126.58	135.62	152.47	177.1	191.01	213.15	220.62	236.58	251	254.5	278.84	261.6	289.52	290.62	284.94	311.29	314.73	318.12	331.49
6.8981	0.17517	0	0.65958	4.9408	0	0	9.7143	9.6334	0	4.18	0	5.4487	4.0271	0	2.2789	1.6206	0	0	0	3.0051	0.57852	2.6395	0	0	11.996	10.225	5.3428	10.762	23.115	22	23.39	18.971	42.557	47.444	33.314	58.79	76.439	91.112	82.496	92.862	100.78	122.4	122.48	107.5	117.88	136.06	148.49	137.08	156.67
0.41477	0	0.21792	1.7345	5.2284	0.78761	0	0	2.2017	8.541	2.1755	0	0	0	0	0	0	0	0	0	0	0	3.2341	1.516	5.9295	0.16064	0	0.10748	0	1.1427	0	4.9455	5.8149	16.529	28.174	23.309	18.479	23.549	22.493	28.411	16.717	36.456	34.49	36.167	37.882	46	52.927	48.641	66.365	67.954
11.822	0.96933	0	3.446	0	0	0.45901	0	0.1479	0	3.8513	0	5.3946	0	0	0	0	0	0	0	0	0	0	0	0	0	0	0	0	0	7.2809	13.378	17.481	10.265	31.607	24.782	41.733	52.676	53.052	64.495	69.916	83.694	92.264	104.63	126.12	120.5	119.59	140.59	171.13	164.71
0	6.759	6.9466	0	0	0	0	6.0358	0	0	0	1.7838	0	6.7461	0	0	0	0	0	0	0	0	0	0	0	0	0	0	0	0	0	0	0	0	0	0	0	0	0	0	0	0	0	0	0	0	0	0	0	0
0	1.4923	3.4984	0	0	2.0316	0	0	0	0	5.5382	12.618	16.746	28.168	28.63	35.077	37.971	37.434	37.142	51.612	39.989	52.774	54.732	53.047	57.793	61.256	55.467	68.649	57.332	64.414	74.623	63.793	75.247	77.863	61.499	71.584	65.7	48.839	55.172	49.402	56.008	55.883	71.748	57.024	59.259	56.696	54.258	47.967	36.393	50.342
9.4738	0.50564	0	3.4316	0	6.5884	0	0	0	0	0	7.5109	8.4659	1.8455	0	0	0	0	0	0	4.0432	0	2.9355	1.814	3.6948	6.7723	4.7748	9.484	14.937	18.136	18.092	18.548	18.537	10.787	21.095	0	0	0	0	0	0	0	5.3652	8.0431	20.718	20.94	19.404	38.82	53.561	51.202
11.759	2.4696	0	0	0	0	0	0	0	0	0	0	0	0	0	0	0	0	0	0	0	0	0	0	0	0	0	0	0	0	0	8.4514	24.418	43.864	68.751	79.649	102.13	137.88	166.96	203.73	242.97	282.82	336.41	397.86	483.06	518.58	572.88	658.59	704.53	765.89
11.982	0	1.1503	0	0.31283	0	0.61906	0	0	0	0	0	0	0	0	0	0	0	0	0	0	0	0	0	0	0	0	0	0	0	0	0	0	0	0	0	0	0	0	0	0	0	21.205	14.221	20.161	32.502	39.698	47.529	36.96	51.061
2.7737	5.603	0	0.5738	0	0	0	4.1358	0	0	0	3.514	19.121	23.196	43.411	67.105	95.575	103.86	126.86	150.73	178.15	196.63	187.39	200.11	223.24	213.21	205.89	241.06	244.84	255.48	250.66	265.06	255.33	248.91	273.1	255.24	267.45	287.46	290.54	327.82	366.5	444.77	523.6	564.41	646.71	802.55	903.32	1032	1169	1302.3
31.423	9.511	0	1.4619	0	0	0	0	0	0	0	0	0	0	0	0	0	0	0	0	0	0	0	5.2196	0.76778	3.3738	0	9.088	22.364	19.334	16.12	18.395	26.453	33.684	43.995	44.835	55.415	56.125	58.929	58.878	51.622	55.057	43.602	53.675	75.081	66.563	60.802	59.412	78.641	77.988
0.43179	0	0	1.4222	0	7.5944	3.3642	1.3641	0	0	0	0	8.7465	1.23	0	1.1834	11.304	3.069	9.2694	1.3909	1.8873	0	6.316	3.2666	5.317	0	3.2649	0	3.9369	7.8002	4.7148	5.3971	13.754	9.181	4.7846	0	2.2112	5.2298	5.8009	5.1914	5.8018	5.5272	0	5.3085	0	0.91546	0	0	0	2.2656
4.9556	3.5229	0	0	0	0	6.3814	3.2009	3.7099	9.3778	7.9456	5.9841	6.6253	1.1431	1.6395	5.5983	0.89235	2.1083	0	0	1.8541	0	0	3.193	0.96081	2.4918	3.9015	8.6207	7.1158	8.9193	18.209	18.252	20.047	18.925	5.1801	13.406	30.115	40.695	55.064	65.914	76.792	76.41	79.991	80.208	113.9	93.768	103.4	135.7	83.629	112.09
3.8094	8.8138	7.1586	7.0532	0	0	0	0	0	0	0	0	0	0	0	0	25.544	51.956	91.437	151.13	194.84	266.89	321.17	389.77	413.17	468.49	496.69	544.55	576.34	624.51	644.55	675.38	658.16	704.07	733.72	742.83	721.23	735.9	738.88	760.58	772.52	799.65	771.83	791.61	783.35	800.42	792.21	790.08	767.61	735.63
7.7924	6.4855	0	0	0	0	3.1035	4.0398	5.766	7.0085	14.334	8.8177	0	8.5084	0.96368	0	2.164	0	0	0	0	0	0	0	0	0	0	0	0	0	0	0	0	0	0	0	0	0	0	0	0	8.9619	53.795	67.027	122.43	161.78	208.44	234.59	268.77	339.25
1.2936	0	0	0	3.4989	2.8493	2.7444	1.5081	0	1.6507	8.084	7.3166	15.223	11.699	10.3	9.248	7.4915	15.008	22.714	25.603	31.084	39.425	52.738	55.129	61.209	62.432	69.453	78.569	79.86	87.881	94.131	98.35	120.42	117.78	142.16	145.67	147.26	155.7	163.42	173.29	186.05	199.02	187.66	192.46	206.93	210.82	218.17	229.8	223.16	212.76
0	0	0	7.86	4.6962	17.485	6.3016	13.922	11.167	15.007	27.413	24.378	42.273	42.356	33.293	48.767	26.284	41.754	35.703	33.505	45.9	40.506	34.722	28.772	46.775	43.451	39.176	26.491	38.734	46.17	32.23	33.08	14.662	19.02	42.209	26.867	34.022	29.18	31.807	24.177	26.579	30.847	25.128	29.66	26.777	31.89	26.406	15.978	21.014	18.587
8.5499	1.2309	0	2.3335	0	0	0	0	0	0	0	0	8.0909	3.6819	4.1936	8.937	11.843	21.749	19.346	25.397	44.404	47.696	43.315	55.468	57.401	72.729	60.248	52.718	51.867	61.63	0	0	8.299	11.621	39.984	103.25	186.47	243.24	341.4	439.18	532.15	667	807.72	916.08	1002.1	1116	1205.4	1250.2	1347.1	1440.1
3.8304	19.697	8.1206	0	0	0	0	0	0	0	0	0	0	0	0	0	0	0	0	0	0	0	0	0	0	0	0	0	12.433	9.3802	22.914	24.628	25.79	38.327	46.233	50.554	51.735	60.263	57.356	60.189	62.883	62.674	70.963	77.936	67.771	61.758	60.854	73.596	59.07	52.726
0.16935	2.8123	2.9808	0	0	0	0	0	0	0	0	0	0	0	0	0	0	0	0	0	0	0	0	0	0	0	0	0	0	0	0	0	0	0	0	0	0	0	0	0	0	0	0	0	0	0	0	0	0	0
0	0	0	0	0	11.842	53.636	85.269	120.85	171.93	242.94	299.26	399.75	400.64	491.12	517.73	596.73	652.74	766.74	801.94	879.28	860.46	926.37	944.17	971.77	962.1	996.78	995.58	1024.9	1048	1092.3	1104.8	1146.2	1187.3	1213.9	1204.7	1266.2	1304.9	1424.8	1511.5	1533.5	1623.1	1628.1	1667.4	1755.7	1797.5	1844.5	1916.8	1879.9	1947.4
14.907	1.3039	0	0	3.8255	0	0	0	0	1.9111	1.1784	3.1922	19.684	6.8002	17.299	14.399	23.916	18.789	24.998	24.376	28.262	30.511	37.455	45.445	51.282	59.063	74.763	130.03	178.81	265.13	348.66	450.7	560.32	698.33	797.56	912.65	1035.2	1168.3	1223.4	1276.3	1390.6	1445.2	1507.1	1554.9	1607.6	1608.8	1690	1664	1697.9	1754.5
9.5907	3.2995	0.89393	0	0.59863	0.26117	0	0	0	0	5.2156	2.8297	20.778	0	0	0	0	0	0	0	0	0	0	0	0	0	0	0	0	9.3911	11.437	21.843	14.492	28.555	49.093	49.096	61.899	52.99	56.528	82.119	79.579	91.996	105.59	82.44	80.545	91.725	94.44	92.774	101.5	87.088
3.0794	0	0	12.573	1.858	0	0	8.1658	7.6305	4.8383	8.8517	5.0958	15.617	4.1495	0.36262	3.5945	1.2895	1.0687	2.4873	8.4496	10.23	8.3129	7.2576	8.9405	7.6736	17.317	14.452	13.445	18.153	11.297	11.403	9.777	18.046	12.269	15.789	13.916	14.813	0	0	10.12	21.816	16.68	24.706	26.618	30.133	38.994	37.362	33.766	45.419	25.142
0	1.1078	0	3.2708	0	3.722	0.46473	2.1432	0	5.4804	11.843	11.645	24.926	23.373	22.972	10.714	13.788	11.223	8.1853	8.6786	11.437	13.991	4.2248	4.6486	9.0956	20.853	19.695	14.626	17.79	17.526	15.911	16.502	6.6064	11.721	20.128	29.709	27.787	18.441	21.06	33.28	24.052	34.637	37.091	28.951	32.852	39.143	34.769	31.342	34.107	33.597
0	0	0	4.5457	3.3745	14.93	16.28	5.2011	6.5126	1.4201	11.635	0	0	3.3041	0	0	0	0	0	0	3.3544	6.5491	4.3288	10.539	21.603	27.862	22.509	23.232	23.343	44.631	51.802	36.255	60.598	54.785	47.671	53.094	56.867	70.193	80.198	71.704	87.081	73.494	81.805	74.924	100.04	87.843	91.803	94.656	93.083	100.9
2.0238	0	0	0	0.42055	2.739	2.818	5.0636	0	2.2559	13.773	10.741	22.552	14.707	16.852	13.71	6.5261	11.969	21.527	19.175	24.078	22.302	29.089	38.935	39.648	38.092	45.741	50.153	34.8	42.232	40.211	36.937	55.53	56.575	69.242	67.497	74.244	72.915	81.505	79.037	89.081	101.04	102.86	106.84	117.25	135.08	137.18	141.58	138.44	141.29
15.927	7.2659	0	0	0	0.69704	0	0	11.326	1.8839	6.717	6.0594	2.2676	0	0	0	0	0	0	0	0	0	0	0	0	0	8.5529	74.843	148.06	231.49	293.6	355.56	439.81	513.25	593.88	589.03	702.92	803.87	844.86	940.01	998.69	1027.2	1071.6	1085.6	1125.2	1124.5	1113.5	1117.5	1154.3	1162.7
4.7907	0	2.3766	1.8598	0	0	0	0	0	0	0	0	2.9313	4.5644	0	0	0	0	0	0	0	0	0	0	0	0	0	3.5358	2.0044	6.6263	4.4716	13.093	30.87	36.359	52.792	52.746	62.655	78.47	77.212	96.476	106.74	108.02	113.38	126.68	135.06	150.68	158.83	168.86	173.56	175.1
14.431	0	0	1.1968	0	1.3796	0	0	0	0	0	0	0	0	0	0	0	0	0	0	0	0	0	0	0	0	0	0	0	0	0	0	0	0	0	0	0	0	0	0	0	0	0	0	0	0	0	0	0	0
3.4862	0	0	0.30992	0.45332	1.3136	2.713	2.9013	0	0	11.533	7.0168	13.068	17.709	10.351	5.5616	0	8.5381	16.723	25.199	28.939	43.056	51.297	55.877	75.782	94.172	109.56	136.44	144.49	186.85	194.06	208.46	255.39	289.87	310.15	315.72	350.1	372.88	374.49	410.31	401.01	443.79	436.27	452.09	465.78	483.5	473.99	499.16	516.86	492.95
0	0	0	13.106	10.454	2.1263	0	18.302	11.043	21.972	0	8.9202	10.181	10.392	9.0514	11.661	8.0601	33.498	27.616	9.1982	21.377	26.335	50.981	49.727	65.567	102.13	121.21	162.3	172.16	200.62	213.19	238.31	261.02	295.31	329.87	339.16	363.44	372.81	390.74	401.62	431.12	421.25	444.91	440.92	458.76	468.52	483.2	478.55	479.89	482.89
14.446	3.3803	0	0	0	0.52774	0.2701	1.5956	0	3.3887	0	0	0	0.2446	0	0	0	0	0	0	0	0	0	0	0	0	0	0	0	0	0	0	0	0	0	0	0	0	0	0	0	0	0	0	0	0	0	0	0	0
0	0	9.7563	4.0593	0	0	0.83786	6.6802	0	0	0	0	0	0	0	0	0	0	0	0	0	0	0	0	0	0	0	0	0	0	0	0	0	0	0	0	0	0	0	0	0	0	0	0	0	0	0	0	0	0
7.5682	8.5554	1.9997	1.2051	0	0	0	0	0	1.4641	0	0	0	3.1549	0	17.032	10.38	23.133	29.605	31.804	36.259	54.851	37.108	42.705	43.834	50.573	55.264	59.532	50.751	55.801	72.372	69.707	68.33	80.045	109.11	76.951	106.89	130.56	140.67	163.57	179.5	222.83	242.57	295.54	309.81	352.63	377.62	376.57	437.61	472.73
10.921	14.571	0.72191	0	0	0	0	0.96987	0	0	0	0	0	0	0	0	0	0	0	0	11.022	8.7479	24.973	33.277	54.107	54.863	61.65	71.062	89.184	95.71	117.14	139.71	137.7	148.76	160.05	160.31	170.35	201.75	190.31	189.12	206.16	187.58	200.42	215.11	196.7	202.02	201.08	208.77	209.52	193.5
30.673	1.5415	0.88055	0	0	0	0	0	0	0	0	0	0	0	0	0	0	7.2921	5.1807	5.6693	15.134	9.9639	23.689	26.875	41.66	39.995	57.545	68.747	86.114	119.38	127.78	144.27	145.7	165	191.21	188.9	218.27	221.8	234.58	236.15	255.7	270.48	293.68	302.96	306.67	317.63	338.01	329.36	354.08	356.31
17.751	10.17	0	0	0	0	0	0	0	0	0	0	1.3914	0	2.4885	12.259	34.825	53.233	50.593	68.57	91.203	113.47	129.14	143.64	172.33	200.7	199.13	213.12	237.98	258.12	279.85	278.18	287.79	286.44	313.77	312.8	334.15	375.36	397.05	432.34	447.45	519.06	586.15	638.7	711.12	753.34	803.48	877.9	916.59	916.59
12.262	7.6243	0	0	0	0	0.092279	1.1923	0	0	0	0	3.6984	0	0	0.43926	1.3499	3.1537	6.8488	1.6524	7.1053	0	11.604	6.9181	8.7858	4.7194	23.939	33.805	38.977	51.701	69.637	78.812	90.414	106.03	114.84	115.57	147.26	144.83	183.92	182.61	203.27	208.39	251.33	259.41	266.23	258.34	288.12	285.46	293.61	316.47
5.2236	1.607	0	0	0	2.9389	3.1731	6.5508	6.8498	5.4236	11.804	7.4212	11.884	7.0057	7.9251	7.2201	4.875	6.5431	6.7888	16.407	16.654	8.1953	23.6	25.303	36.745	43.157	56.08	62.509	72.83	87.77	95.711	114.69	137.4	143.6	181.47	189.47	188.34	216.57	217.27	236.47	233.68	249.34	259.46	255.45	262.4	272.08	281.53	260.08	257.56	259.49
0	0	0.33279	0	11.087	21.303	8.7668	8.7854	6.1622	0	8.5397	7.9889	7.6555	27.559	2.0198	3.3092	27.931	14.767	10.121	21.826	0	5.3585	4.8838	0	0	0	0	0	0	0	0	0	0	0	0	0	0	0	0	0	0	0	0	0	0	0	0	3.4413	0	0
4.8265	3.0707	0	0	4.8931	1.2018	0	4.9955	0	0	0	0	0	0	0	0	0	0	0	0	0	0	0	0	0	0	0	0	0	0	0	0	0	0	0	0	0	0	0	0	0	0	0	0	0	0	0	0	0	0
11.546	0	0	0	0.19994	4.7838	0.3454	1.8247	1.6376	0	0	0	3.2832	0	0	0	0	0	0	0	0	0	0	0	0	0	0	0	0	0	0	0	0	0	0	0	0	0	0	0	0	0	0	0	0	0	0	0	0	0
6.2465	0	3.0015	0	3.0552	6.2456	0	5.2779	0	0	0	2.7414	0	0	0.2708	0.5473	7.597	0	9.7538	7.8499	3.5925	1.4081	9.512	8.0058	12.85	16.285	23.906	25.094	27.947	22.448	38.622	30.014	41.591	69.647	117.83	170.58	215.95	283.85	380.93	431.13	534.86	607.37	662.51	731.11	816.15	870.54	920.51	925.24	935.4	966.75
2.9189	7.2112	0	5.2279	7.4628	2.656	0	0	0	0	0	0	0	0	0	0	0	0	0	0	3.4949	8.5571	0	7.321	2.9505	18.555	30.073	8.8528	4.4608	21.962	29.836	38.716	37.272	25.657	24.714	28.096	21.844	37.379	62.528	67.021	65.026	69.811	88.442	83.236	76.343	72.435	92.199	95.092	72.853	106.46
0.38568	0	0	3.0025	2.4895	1.5199	0.091107	0	0	0	0	0	0	0	0	0	0	0	0	0	0	0	0	0	0	0	0	0	0	0	0	0	13.471	10.134	17.302	33.948	35.745	38.026	0	0	0	0	0	0	0	0	0	0	0	0
16.206	9.5656	0	0	0	0	0	0	0	0	0	0	0	0	0	0	0	0	0	0	0	0	0	0	0	0	0	0	0	0	0	0	0	0	0	0	0	0	0	0	0	0	0	0	0	0	0	0	0	0
0.29168	0	0.45211	0	4.7122	0	6.9117	2.5143	0	0	0	3.6623	2.9277	9.6531	0	4.3833	3.6645	1.7716	15.751	18.214	5.6226	15.904	30.464	17.186	17.025	17.2	31.497	18.937	7.3544	14.38	20.818	32.064	22.118	27.216	19.277	24.265	28.653	27.028	8.3329	8.5258	15.44	17.357	20.092	11.861	15.106	18.804	17.614	14.665	0	12.305
25.754	0.60906	0	0	0	1.7016	0	0	0	0	0	0	0	0	4.7413	31.195	68.679	102.85	121.21	142.19	167.09	195.14	195.81	196.91	248.35	249.6	244.65	258.58	253.29	252.25	264.18	272.01	245.8	256.69	265.11	260.21	269.53	251.41	256.28	275.98	304.33	332.41	362.06	401.07	422.81	471.63	510.72	549.58	563.57	608.37
12.685	4.2178	0	0	0	4.6794	0	0	0	0	0	0	0	0	0	0	0	0	0	0	0	0	0	0	0	0	0	0	0	0	0	0	0	0	0	0	0	0	0	0	0	0	0	0	0	0	0	0	0	0
8.5272	1.7672	0	3.3153	3.228	0	0	0	3.286	0	0	0	11.896	20.746	21.326	42.504	59.086	70.214	84.176	92.137	99.956	119.45	141.84	116.7	133.98	141.28	155.21	181.77	149.82	159.86	173.96	172.13	149.01	168.28	171.98	179.47	182.89	175.84	171.66	182.96	177.53	194.14	173.56	186.01	178.62	182.23	190.25	174.31	190.43	186.4
7.6811	8.5277	0	0	0	0.79072	0	0.066119	0	0	0	0	2.2548	0	0	2.3319	1.0826	1.2707	8.1436	9.5144	16.474	21.79	33.976	52.559	63.514	68.227	89.032	133.53	144.73	129.39	162.82	161.84	141.36	149.04	158.63	148.04	164.13	156.7	172.63	161.65	184.88	194.27	168.36	174.73	158.4	162.99	164.24	158.81	163.45	161.02
0	0	0	10.817	18.862	12.517	31.599	45.934	43.426	43.205	47.654	53.972	53.959	51.041	47.021	44.297	39.872	34.246	43.634	36.896	32.405	35.999	40.463	30.454	28.44	48.385	72.314	111.86	144.93	192.04	233.01	272.68	343.54	390.76	451.34	462.81	521.47	552.61	568.57	585.78	642.41	629.16	671.2	667.01	711.65	720.5	722.24	706.04	713.86	771.51
10.693	4.4435	0	0	0	3.0158	0	0	0	0	0	0	0	0	0	0	0	0	4.2868	5.7498	23.828	34.372	55.394	76.769	98.91	109.39	126.77	154.62	168.02	201.86	223.9	235.09	241.27	244.51	253.11	234.64	265.44	265.45	290.97	309.01	305.23	320.8	346.24	374.47	381.51	404.1	434.92	568.33	461.84	618.24
6.6542	0	1.7196	0	1.242	0	0.70213	0	0	0	0	0	0	0	0	0	0	0	0	0	0	0	0	0	0	0	0	0	0	1.5122	7.4652	5.1507	12.663	22.755	25.016	30.417	42.753	46.26	55.309	69.992	81.83	86.885	119.69	132.43	157.64	162.24	192.18	210.6	229	246.96
8.8049	0	4.1238	3.6855	3.3535	0	0	0	0	0	0	0	0	0	0	0	0	0	0	0	0	0	0	0	0	0	0	0	0	0	0	0	0	1.1407	14.428	16.379	24.555	28.212	22.966	42.345	37.177	46.903	49.585	67.231	75.428	84.271	79.787	89.767	98.702	104.92
1.0816	11.916	5.8934	1.9524	0	0	0	0	0	0	0	0	0	0	0	0	0	0	0	0	0	0	0	0	0	0	0	0	0	0	0	0	0	0	0	0	0	0	0	16.274	0	0	8.075	10.97	7.0916	12.185	7.0077	6.9842	4.8437	0
4.9437	11.133	0	0	0	5.2232	0	5.9847	3.0791	10.577	9.8871	0	1.099	2.2489	1.8089	0	0	1.5233	0	0	0	0	0.29284	0	0	0	0	3.1472	4.1419	11.733	22.603	32.762	58.332	71.495	57.822	83.514	94.974	111.1	114.37	139.58	153.48	167.89	166.05	200.11	234.4	221	275.28	273.92	262.67	276.68
21.362	2.9624	0	0	0	0	0	0	0	0	0	0	0	0	0	0	0	0	0	0	0	0	0	0	0	0	0	0	0	0	0	14.185	56.296	112.06	174.51	229.6	295.27	360.88	447.14	490.43	587.7	665.29	742.89	803.93	881.72	936.46	983.87	1037	1052.8	1125.2
5.4177	13.926	0	0.91228	0	0	0	0	3.6393	0	0	0	0	0	0	0	0	0	0	0	0	0	0	0	0	0	0	0	0	0	0	0	0	0	0	0	0	0	0	0	0	0	0	0	0	0	0	0	0	0
0	0	0	10.294	4.2669	1.7132	0	4.3451	0	0	0.81848	2.27	4.1515	0.077094	0	0	0	1.1607	0	5.5242	4.133	0	5.0622	6.4859	6.7725	9.2525	7.1647	9.423	13.396	10.253	13.038	30.261	27.269	33.096	36.266	44.824	46.6	46.54	60.522	56.372	65.407	73.057	70.737	71.158	73.773	85.408	86.752	81.528	83.126	76.934
0	3.4599	0	4.9471	0	0.0069807	0	8.5722	0	0.23868	24.874	31.83	47.294	44.274	48.794	65.552	67.916	78.085	67.418	84.311	90.206	95.291	109.31	104.45	102.12	119.87	122.36	117.84	124.08	120.79	126.49	137.61	115.42	125.01	130.16	123.14	130.1	127.78	128.88	119.06	122.81	125.88	116.19	119.8	115.8	125.92	128.08	117.92	115.47	111.49
0.85998	0	4.1917	0	2.8958	3.8639	2.5865	2.2289	0	1.3275	9.4894	4.9263	21.613	19.794	16.349	10.853	0	5.8912	11.658	14.637	16.12	13.611	17.901	17.447	18.616	19.353	21.645	30.407	25.765	33.156	23.625	21.714	41.966	40.058	52.991	41.234	62.01	63.787	61.551	70.407	73.405	78.345	75.705	83.417	95.272	99.585	108.74	111.29	110.72	109.53
5.1321	0	3.1259	0	3.5097	0	0	0	0	0	4.1194	2.7441	6.9613	2.9575	0.38465	0	0	0	0	0	0	0	0	0	0	0	0	0	0	0	0	0	0	0	0	0	0	0	0	0	0	0	0	0	0	0	0	0	0	0
0	0	0	0	0	13.214	36.94	37.69	41.232	66.885	102.65	121.03	129.02	151.83	157.16	196.29	214.45	213.05	215.32	260.13	287.2	268.63	293.44	320.85	338.76	336.42	364.01	338.76	362.87	389.46	396.64	406.91	420	420.69	438.44	439.86	459.62	469.68	491.52	508.14	520.32	513.37	530.06	538.4	570.47	540.51	556.96	595.78	546.65	594.06
31.361	15.677	0	0	0	0	0	0	0	0	0	0	0	0	0	0	0	0	0	0	0	0	0	0	0	0	0	0	0	0	0	0	0	0	0	0	0	0	0	0	0	0	2.942	57.979	42.69	65.002	68.736	71.157	130.92	111.99
8.7038	0	0	0	2.9272	4.4473	0.34037	0	0	0	0	1.0542	7.3181	16.061	15.539	24.708	20.779	21.66	28.376	24.169	13.541	15.7	13.008	8.3092	13.455	7.1682	13.746	17.363	17.839	20.006	21.513	30.89	33.235	35.046	25.764	29.866	42.152	40.381	48.144	53.953	66.23	70.582	81.672	92.041	105.83	128.88	145.47	157.28	176.26	191.37
0	0	0	0	0	10.306	14.363	11.326	0	2.0014	25.196	29.829	40.504	76.593	97.139	119.19	145.31	177.95	197.4	226.25	234.35	260.5	300.46	327.28	347.16	352.3	359.06	391.02	392.31	393.46	430.82	412.86	417.89	418.38	419.96	419.96	436.88	428.04	398.91	424.09	418.55	425.45	437.14	419.18	424.55	435.43	451.69	463.11	439.73	443.49
0	6.982	3.1465	0	6.4722	3.9316	14.676	21.75	13.137	13.271	14.286	18.747	28.996	19.844	40.745	28.8	13.644	23.262	31.423	32.487	45.504	29.505	33.572	45.092	41.644	57.328	58.072	60.933	38.339	35.855	68.851	54.709	50.044	37.935	58.969	56.579	53.446	54.032	64.016	56.009	50.646	36.166	60.168	63.367	48.69	49.249	68.393	68.005	74.553	89.298
0	0	0	0	0	14.405	8.2055	17.582	17.819	19.854	26.816	31.935	58.296	54.474	60.093	67.678	66.929	49.928	58.754	63.447	55.999	64.685	54.221	69.711	68.774	75.39	91.931	93.266	88.396	86.358	91.411	94.529	107.73	98.617	106.71	107.55	106.09	125	140.37	149.57	166.94	176.98	189.08	205.22	206.78	221.81	237.23	248.13	240.53	267.86
2.076	0	8.4035	0	0	0	4.2539	0	0	0	0	0	0	0	0	1.7413	21.423	24.206	64.179	128.86	174.15	216.72	271.33	354.68	394.04	457.69	475.21	583.62	593.65	665.48	715.34	696.45	745.63	775.28	780.96	791.29	830.72	833.53	849.86	865.85	907.74	929.97	920.57	966.67	971.49	945.98	954.4	1019.4	988.94	998.58
18.288	10.947	13.212	0	0	0	0	0	0	0	0	0	0	0	0	0	0	0	0	0	0	0	0	0	0	0	0	0	0	0	0	0	0	0	0	0	17.493	17.132	29.789	47.833	68.631	91.448	83.061	129.02	124.9	154.57	175	171.01	238.4	307.75
21.171	6.3577	0	0	0	0	0	0	0	0	5.5301	8.7486	15.648	10.03	13.638	8.8863	3.2141	14.241	14.108	12.912	17.83	21.216	5.3513	13.923	34.945	33.667	33.417	33.617	40.302	46.548	53.123	57.099	58.577	60.216	60.949	55.405	63.803	82.416	76.038	76.12	89.232	128.72	157.35	216.59	242.84	262.73	325.71	352.16	378.69	435.86
30.193	13.969	2.0191	0	0	0	0	0	0	0	0	0	0	0	0	0	0.44273	12.731	21.559	30.474	47.828	53.455	60.707	63.172	62.697	73.352	68.108	58.712	82.611	66.308	73.853	59.558	68.188	72.821	71.339	79.81	59.66	64.987	41.254	60.269	40.786	14.104	12.103	17.443	22.726	13.008	22.705	14.015	19.821	22.855
0	0.80823	0	0	0	12.192	6.767	17.414	14.072	12.836	17.597	10.834	20.332	11.859	9.4305	8.6351	11.5	20.579	13.396	23.422	29.99	24.692	20.509	29.958	37.583	42.626	46.169	38.633	48.227	60.202	73.82	75.262	72.594	76.891	99.199	89.337	101.7	106.62	99.972	103.21	103.5	117.45	102.88	129.06	136.54	132.25	144.12	155.35	179.96	183.72
9.6038	9.4618	3.5788	12.226	0	0	0	0	0	0	0	0	0	0	0	0	0	0	0	0	0	0	0	0	0	0	0.68795	15.604	51.021	80.833	118.05	165.18	194.15	231.74	277.75	292.65	298.82	320.88	367.27	401.11	434.16	451.22	482.48	489.14	500.29	528.03	533.85	560.1	563.57	557.34
20.848	2.6969	0	0	0	0	0	0	0	0	0	0	0	0	0	0	0	0	0	0	0	0	0	0	0	0	0	0	0	0	0	0	0	0	0	0	0.10839	3.0902	12.013	30.359	23.33	33.516	57.255	81.236	102.2	129.47	151.21	164.63	192.57	181.72
0	0	0	0	4.8612	0.97352	0	0	0	0.062702	4.6787	3.9084	0	0	0	0	0	0	0	0	0	0	0	5.8752	6.9442	17.104	24.523	31.804	37.235	49.192	67.667	80.52	85.083	116.22	120.61	140.41	135.82	135.5	130.46	134.21	150.4	157.62	183.01	186.15	175.51	195.64	203.71	198.52	196.58	181.74
23.251	0	0	1.5574	1.7145	0	0	0	2.9394	0	0	0	0	0	0	0	0.42281	0	0	0	8.1147	9.4665	12.711	10.157	10.919	17.684	12.87	18.119	10.189	17.209	0.74668	0	0	0	2.7016	0	0	0	2.1055	8.0245	6.7426	42.295	77.634	98.058	135.81	170.16	206.18	259.55	287.07	329.92
0	0	0	1.7594	5.9574	0.035281	0	7.4031	1.5573	6.7321	10.409	9.988	18.378	12.986	11.833	11.779	0	0	2.329	3.6681	11.969	10.956	13.232	13.498	14.965	6.2113	12.394	18.097	8.1247	7.8075	5.5847	0.30549	9.2165	3.9516	16.36	3.1852	6.5608	11.814	6.6996	11.555	13.019	13.034	10.815	10.906	19.145	28.802	29.275	35.571	39.225	37.58
3.2345	0	0.956	7.4357	0	0	0	7.3548	2.4271	0	0	0	0	0	0	0	0	0	0	0	0	0	0	0	0	0	0	0	0	0	0	0	0	0	0	4.4218	0	2.1909	6.7578	2.6541	18.462	21.962	31.865	22.123	30.8	43.116	41.454	33.615	27.883	30.329
16.075	0	3.2706	1.832	0	0	0	0	0	0	0	0	0	0	0	0	0	0	0	0	0	0	0	0	0	0	0	0	0	0	0	0	0	0	0	0	0	0	0	0	0	0	0	0	0	0	0	0	0	0
10.617	0	3.282	0	0	0	0	0	0	0	0	0	0	2.6095	16.201	20.536	12.756	17.672	14.133	13.7	22.103	8.8806	11.55	11.346	13.421	14.987	17.75	20.332	30.105	32.523	25.954	36.196	33.972	38.078	46.016	38.733	46.151	43.454	40.858	44.536	55.761	32.694	33.28	48.419	45.952	46.63	49.375	41.472	38.684	24.236
0.10103	0	0	0	8.8763	3.8968	7.9555	5.6769	3.3054	5.3979	4.3731	4.5504	10.256	0	1.5928	7.3677	0.78992	5.5913	17.527	22.415	47.571	73.051	148	186.26	243.91	289.74	348.44	417.87	453.05	531.55	545.87	571.83	633.65	651.84	711.36	715.15	735.27	759.57	780.86	799.87	797.99	793.65	811.89	794.66	837.41	823.05	847.6	850.62	829.91	854.62
20.109	27.888	0	0	0	0	0	0	0	0	0	0	0	0	0	0	0	0	0	0	0	0	0	0	0	0	2.6292	5.622	0	0	27.367	64.368	90.407	97.097	155.89	198.66	244.16	218.04	274.55	310.42	416.91	449.52	485.35	520.93	568.38	590.09	612.21	647.45	666	661.27
4.3568	0.83938	0	0	1.0734	0.32397	5.3873	4.3806	0	0	0	0	2.8641	0.55389	0	0	0	0	0	0	0	0	0	0	0	0	0.9892	5.341	2.0866	5.846	9.4628	4.2669	15.539	15.994	13.262	11.049	10.601	20.449	23.284	25.597	43.457	45.482	47.739	53.98	49.327	63.077	73.965	67.524	58.54	67.006
5.7463	0	0	0	0	1.573	6.7298	3.8995	6.8733	2.984	12.239	12.956	14.178	7.3841	22.263	32.237	31.326	37.961	47.201	43.869	48.698	47.043	67.593	78.914	62.79	57.364	79.05	77.967	80.088	76.319	106.82	96.997	109.3	131.95	119.34	137.55	155.62	149.6	151.32	158.68	175.94	170.37	167.28	168.07	195.45	191.14	196.85	193.77	209.38	202.67
5.6893	0	3.2686	5.4246	0	0	0	0	0	0	0	0	0	0	0	0	0	0	0	0	0	0	0	0	0	0	0	0	0	0	0	1.0619	0	0	1.668	0	4.0868	0	0	0	4.4756	2.6681	5.8809	8.0143	2.8486	9.1492	8.3066	7.4751	0	6.8452
32.495	5.736	0	0	0	0	0	0	0	0	0	0	0	0	0	0	0	0	0	0	0	0	0	0	0	0	0	0	0	0	0	0	0	22.808	29.824	18.499	19.096	36.759	37.769	54.755	41.884	49.945	65.045	55.446	63.341	73.866	73.396	75.093	83.583	72.867
5.0413	4.1039	0	0	3.2649	0	0.17625	0	0	2.8405	1.4908	0	5.9182	10.412	12.991	13.003	4.9037	15.848	6.6381	19.731	20.981	30.662	28.897	24.412	29.38	37.172	31.677	27.066	23.172	34.556	23.11	36.115	41.614	30.189	59.955	58.756	54.216	56.927	57.343	57.239	55.401	57.606	54.867	43.526	51.633	50.026	48.945	42.415	45.892	39.377
29.747	3.8823	0	6.3177	3.1939	0	0	0	0	0	0	0	0	0	0	0	0	0	15.091	37.869	71.024	102.32	144.48	173.76	242.35	259.05	302.5	344.21	374.2	417.24	420.16	432.99	430.55	473.88	481.41	486.54	517.55	495.8	536.15	554.09	516.62	539.9	577.41	588.67	611.89	633.12	660.11	666.89	661.81	670.16
0	0	1.9625	0	8.0784	10.723	0.12066	11.288	9.9314	2.0363	4.7405	3.9331	8.9485	6.7729	9.6179	16.735	14.942	15.041	21.927	21.937	26.925	27.897	37.363	36.554	62.669	48.507	69.516	75.331	76.881	78.698	88.516	98.238	93.706	113.85	109.05	111.4	126.19	116.18	116.13	113.47	120.71	126.15	123.27	127.89	149.56	146.32	163.62	147.07	151.63	148.6
5.2336	1.7523	2.2344	0.90468	0.50947	0	0	0	0	0	3.4638	1.9541	9.4242	3.8288	5.3947	14.55	24.012	56.155	100.39	131.18	174.37	216.38	274.35	336.21	375	422.75	453.87	500.81	520.15	575.26	620.27	600.2	615.02	618.29	657.89	759.02	657.79	661.31	680.02	670	665.44	674.14	671.7	662.92	651.04	668.33	666.83	678.3	693.79	679.53
0	2.5957	0	0	0	5.956	9.0704	8.0821	0	3.6131	3.1083	12.728	0.54924	2.7072	7.0116	0	0	3.2801	24.855	0	10.859	7.8577	0	0	0	0	3.2038	7.9342	2.7248	28.914	33.433	46.277	56.729	72.596	75.235	85.167	100.19	95.4	99.485	105.36	114.86	89.309	92.348	99.941	104.94	98.636	97.115	88.584	91.853	62.816
1.6165	1.7248	0.32937	1.4259	6.0915	0	0	0	0	0	1.7187	0	4.3434	8.5384	8.0857	6.0606	21.617	22.524	38.443	40.993	46.397	75.9	80.425	121.82	153.33	188.95	232.06	279.04	335.3	373.49	407.74	446.42	480.22	549.82	447.48	602.98	678.3	736.75	722.58	785.8	779.81	853.58	874.8	888.9	929.48	930.15	969.47	955.98	955.73	994.57
2.4222	19.334	0.9982	0	0	5.1872	0	0	0	0	0	0	0	0	0	0	0	0	0	0	0	0	0	0	0	0.75948	9.7798	11.008	15.693	6.2846	29.455	37.432	0	24.488	18.77	39.844	46.466	35.87	53.627	77.051	65.172	87.205	90.558	88.187	97.988	104.78	101.97	100.52	106.98	103.76
6.0509	4.0512	9.8825	0	0	0	0	2.7675	0	0.85938	3.3987	1.0985	0	4.3484	0	0	0	0	0	0	0	0	0	0	0	0	0	0	0	0	0	0	0	0	0	0	0	0	0	0	0	0	0	1.1179	0.78889	1.4867	6.7666	15.084	12.498	11.46
0	0	0	1.144	2.4151	14.939	9.9532	17.377	4.6555	0	0	0	0	0	0	0	0	0	0	0	0	0	0	0	0	0	0	0	0	0	0	0	0	0	0	0	0	0	0	0	0	0	3.5568	10.806	11.829	22.077	20.105	26.965	12.682	28.73
9.4605	2.5968	0	0	0	1.1292	0	0	0	0	0	0	0	0	0	0	0	0	0	0	0	0	0	0	0	0	0	0	0	0	0	0	0	0	0	0	0	0	0	0	0	0	0	0	0	0	0	0	0	0
0	0	0.13916	0	2.3218	7.2147	5.2963	0.64799	0.10443	6.5838	10.153	10.662	28.227	36.621	57.944	84.496	128.11	194.08	269.86	385.59	489.7	561.07	678.97	773.35	826.29	943.96	1012.4	1136.8	1162.1	1213.3	1320.7	1323.1	1038.2	1388.4	1448.1	1493.6	1591.3	1643.5	1626.7	1703	1733.9	1847.2	1853.3	1861.9	1987.9	2058.8	2010.3	2004.6	2022	2186.2
20.514	3.494	0	0	0	0	0	0	0	0	0	0	0	0	0	0	0	0	0	0	0	0	0	0	0	0	0	0	5.2376	0	6.0516	0	7.4555	4.9996	28.736	11.364	30.337	31.811	32.115	31.959	33.718	36.955	36.08	48.91	41.347	34.835	39.572	35.889	33.092	34.24
8.5488	10.318	0	0	0	0	0	0	0	11.215	5.2334	6.6386	8.7225	6.4605	9.4923	2.2432	0	1.3447	5.3574	0	5.2628	8.0613	6.7685	0	4.5667	0.37413	6.7116	0	2.5749	7.1669	10.846	5.2132	9.2016	11.217	0	0.07058	3.6137	6.1879	12.992	13.838	22.192	0	2.975	0	9.7037	0	0.60107	2.807	0	0
7.4282	1.9057	0	5.643	0	0	0	1.8883	0	0	0	0	1.574	0	0	0	0	0	0	2.8051	12.676	19.458	11.196	19.956	19.154	32.088	32.821	39.045	49.998	52.922	59.936	65.943	57.927	47.202	62.932	62.265	50.589	45.946	46.068	41.842	46.922	52.128	56.361	52.552	52.701	49.849	52.637	42.342	46.439	51.284
0.54395	0	0	0	0	0.69445	12.625	1.5922	0.76872	0	0	0	0	0	0	0	0	0	0	0	0	0	0	0	0	0	0	0	0	0	0	0	0	0	0	0	0	0	0	5.4994	0	0	0	0	0	0	0	0	0.6377	9.3458
9.1111	7.877	0	0	0	1.1741	0	0	0	0	0	3.9141	18.474	26.844	41.574	57.622	84.189	100.73	128.55	153.01	174.45	195.1	221.59	250.77	271.74	293.27	327.88	322.19	352.63	367.52	392.44	406.01	382.38	409.01	399.55	392.38	408.69	400.92	419.5	403.86	408.9	419.38	425.86	417.61	406.21	409.09	414.25	407.52	391.99	401.62
0	0	0.81418	0	0	5.1938	1.1436	2.271	5.0554	8.4765	14.18	11.899	33.962	28.433	26.448	23.828	24.321	22.754	22.258	19.821	32.257	24.373	22.521	16.199	21.136	32.23	29.065	23.64	15.699	22.589	19.841	16.1	0.32015	7.028	18.693	14.546	16.626	13.761	9.1916	28.369	18.001	21.605	19.802	5.9534	16.771	8.4543	9.27	5.4893	4.0437	0
0	0	4.2408	0	10.068	0	3.0059	0	0	0	0	0	0	16.17	27.859	58.86	86.284	109.32	132.1	156.81	178.76	197.39	250.95	260.03	213.08	290.85	296.1	333.96	318.89	334.98	354.78	367.41	378.46	391.7	406.08	419.21	431.73	421.84	413.85	429.55	445	454.01	472.2	456.97	460.4	468.61	475.18	461.35	461.12	473.49
0	0	0	0	0	7.785	0.85274	12.789	3.482	7.5767	6.3263	4.1937	27.291	23.722	21.443	13.525	14.042	13.885	3.6759	9.1528	10.851	4.9645	8.0239	0.16942	9.2636	16.149	12.64	9.712	7.0863	12.644	2.9271	5.9025	0	0	9.0274	2.5472	5.7537	0	0	6.7158	0	4.0598	5.8248	0	0	0	7.8339	0	1.8952	0
13.223	8.1002	0	0	0	0	0	0	0	0	0	0	0	0	0	0	0	1.7068	0	0	4.138	0	0	0	0	4.7702	13.792	15.857	18.038	32.848	61.436	76.634	101.23	111.91	135.33	136.38	180.11	207.61	240.29	245.47	251.13	276.81	314.91	328.39	339.65	342.61	348.81	380.67	378.79	390.36
7.7887	0	0	0.93558	0	9.9063	1.3353	0.04089	0	0	4.7983	0	0	0	0	0	0	0	0	0	0	5.1502	6.9396	0	11.556	3.9836	5.6619	0	0.19479	7.0599	10.452	13.897	19.404	16.021	20.743	14.822	33.582	56.772	67.414	75.066	90.037	92.366	107.34	108.39	146.69	139.41	146.41	162.56	139.77	160.95
0	0	0	0	4.2878	2.9923	4.4285	0	0	0	8.66	0.46792	24.573	35.659	34.988	89.847	97.423	156.3	156.88	186.19	258.45	326.38	328.03	378.9	400.09	457.12	442.72	471.94	484.36	523.05	554.64	595.01	463.35	564.68	647.75	631.01	668	643.64	622.67	611.38	675.23	680.79	672.54	653.74	609.84	655.16	625.73	627.02	663.04	706.84
0.34783	3.181	0	0	3.5464	5.178	2.4568	3.831	11.269	10.03	7.9396	0	3.1855	0	0	0	6.9392	53.418	91.728	165.47	259.72	348.63	445.53	548.94	647.2	750.11	858.29	1014.2	1043.2	1129.5	1200.3	1243.9	1344	1403	1455.6	1571.4	1605.9	1606.2	1647.1	1738	1739.1	1825.9	1879.1	1886.8	1943.2	1921.7	1939.6	2020.8	2009.6	2022
0	0	0	0	6.6706	5.4311	12.032	19.617	14.48	19.758	26.892	40.328	66.847	77.586	115.65	147.59	188.25	229.72	285.98	260.09	323.53	379.45	355.51	405.44	417.07	447.69	460.38	491.87	497.69	504.06	509.24	581.9	524.5	543.37	552.45	573.81	567.75	572.85	575.41	584.73	565.53	569.48	569.7	579.69	572.37	543.59	534.82	554.21	560.34	579.39
0	0	5.1973	0	3.1326	3.4064	0.097481	0	0	0	0	0	0	0	0	0	0	0	0	0	0	0	0	21.638	29.572	51.591	52.61	90.834	83.779	113.66	132.14	148.39	167.17	186.21	186.46	198.45	201.43	204.57	216.42	212.48	233.57	227.4	245.05	241.01	266.57	261.07	270.19	256.44	245.19	257.84
5.2669	5.0365	3.7584	0.59013	0	0	0	6.0937	0	3.5193	7.163	0	0	0	0	0	0	0	0	0.85072	8.0203	5.7728	11.685	7.7019	12.874	9.9409	14.006	10.733	26.992	19.554	29.941	42.605	44.139	64.259	66.224	58.925	63.178	67.969	66.136	75.226	73.88	75.912	87.24	88.459	90.526	95.054	94.732	101.47	97.03	88.754
0.20979	0	0	0	0.18155	0.70938	13.985	2.4822	2.263	3.0101	14.534	14.524	11.671	21.984	19.885	28.959	24.675	17.819	16.372	23.49	15.737	12.944	3.9815	11.964	0	0	0	0	0	0	1.7093	0	4.8756	4.6885	1.5582	4.332	8.1299	3.0498	0	0	0	0	6.6746	1.747	11.44	2.0786	6.04	11.314	0	0.71984
3.8204	3.9422	3.6861	0	1.0995	0	0	0	0	0.35215	0	0	0	0	0	0	0	2.2895	0	0	0	0	0	0	0	0	0	0	0	0	0	0	0	0	0	0	0	0	0	0	0	0	0	0	0	0	0	0	0	0
6.1295	0	0.81746	1.7964	0	0	0	2.3067	0	0	0.40441	0.84236	6.2087	1.9848	1.8373	10.089	14.172	32.29	65.211	98.76	126.87	154.85	190.6	235.26	276.39	315.31	349.94	391.3	405.3	429.77	428.34	445.42	479.87	496.53	482.07	485.41	541.76	584.15	615.7	619.89	629.23	631.03	648.53	650.69	669.05	682.28	695.82	708.74	696.64	709.07
4.8695	0	0	0	1.2222	3.5045	4.6456	0	0	0	2.0792	0.99337	0	0	0	0	0	0	10.313	22.973	41.876	62.69	85.532	104.05	121.25	151.3	183.99	213.78	225.8	255.46	287.04	285.86	322.73	320.1	329.57	337.94	349.95	355.92	339.04	339.57	365.96	374.47	405.35	422.81	431.17	437.26	438.96	448.87	421.72	426.83
6.9976	5.4802	4.3951	0.15379	0	0	0	0	0	0	0	0	0	0	0	0	0	0	0	0	0	0	0	0	0	0	0	0	0	0	0	0	0	0	0	0	0	0	0	0	0	0	2.2027	6.4862	2.6584	0	0	0	0	0
24.832	3.8952	0.62179	0	0	0	0	0	0	0	0	0	0	0	0	0	0	0	0	0	0	0	0	0	0	0	0	0	0	0	0	0	0	0	0	0	0	0	0	0	0	0	0	0	0	0	0	0	0	0
0	1.8313	0	0	0	6.1225	0	8.1288	4.3934	9.4145	17.75	16.51	29.586	21.343	33.345	31.016	26.985	5.9206	7.4995	24.389	37.83	35.221	21.982	36.918	51.211	49.924	48.193	43.931	40.4	46.841	43.448	40.901	48.613	35.683	50.967	43.707	47.264	36.606	40.749	51.757	45.196	52.594	50.565	34.511	29.375	48.724	39.965	30.868	34.758	19.356
7.5414	7.6545	1.0903	0.74071	0	0	0	11.31	2.1097	0	0	0	2.8154	0	0	0	0	0	0	0	0	6.2919	0	7.3463	0	1.6571	0	3.3745	13.366	3.6742	10.799	28.084	26.2	22.121	35.613	29.368	33.843	34.72	37.238	44.033	50.943	57.754	102.96	102.6	98.349	109.75	116.09	100.9	94.983	96.629
0	6.6664	0	8.3753	0	12.786	0.31225	0	3.949	3.1791	4.9166	5.9127	13.687	5.1528	17.151	24.913	27.864	25.117	33.942	50.091	48.797	49.862	49.939	55.871	63.022	76.25	80.107	73.112	74.846	69.747	66.146	69.233	69.131	69.212	71.367	48.79	63.182	78.622	80.113	100.95	101.49	132.68	141.06	164.2	183.3	191.82	230.11	233.08	282.59	282.12
0.42392	7.2534	3.8317	0	0	0	0	7.2024	0	0	0	0	0	1.3628	0	0	0	0.27854	0	0	2.9576	1.1363	10.885	14.319	19.665	29.797	19.019	12.609	32.015	36.04	49.182	40.88	59.543	68.462	64.872	64.731	64.016	77.126	80.826	77.795	75.501	74.186	69.55	88.887	89.716	82.493	88.634	93.829	75.11	80.33
0	18.102	9.0056	6.7951	0	0	0	0	0	0	0	0	0	0	0	0	0	0	0	0	0	0	0	0	0	0	0	0	4.2363	8.5716	24.426	43.387	50.116	62.819	69.113	74.911	71.823	89.802	92.745	101.63	101.98	107.29	121.07	74.459	76.067	75.938	85.559	78.688	70.322	76.445
2.5341	0	0	0	4.1542	7.0097	31.462	25.547	25.535	52.908	57.677	66.744	85.181	97.356	109.42	130.5	121.36	119.57	118.04	131.36	130.63	131.68	111.83	128.61	133.37	136.39	122.48	132.74	124.49	145.17	148.48	137.96	152.09	176.58	165.9	159	175.06	165.26	176.85	180.9	213.52	223.13	242.62	227.04	239.77	223.59	248.7	292.7	264.26	282.66
7.9466	9.5249	0	2.4811	0	0	0	0	0	0	0	0	0	0	0	0	0	0	0	2.2185	0.4867	8.3115	2.8358	11.184	6.375	9.9811	17.394	12.615	17.326	9.0526	23.452	24.83	27.683	19.646	35.444	33.292	26.858	31.394	32.167	31.49	39.462	52.2	44.22	49.78	52.044	58.155	61.044	54.184	57.266	56.944
0	0	0	0	0.16153	6.2741	11.427	5.2289	4.0083	7.179	11.117	13.097	23.897	29.119	47.023	59.01	75.988	86.062	105.25	126.11	128.25	136.19	157.96	159.67	163.35	174.25	187.29	183.19	188.14	191.34	183.53	177.34	181.41	188.37	183.17	206.47	220.59	216.8	218.52	210.98	207.22	210.07	208.55	201.42	208.99	213.03	217.18	207.92	221.37	231.35
9.9426	9.1229	1.9966	5.5864	0	0	0	0	0	0	0	0	0	0	0	0	3.8852	0	0	0	0	0	0	0	0	0	0	0	0	0	0	0	0	0	0	0	0	0	0	0	0	0	0	0	0	0	0	0	0	0
0	0	0	3.9428	3.7293	0.91811	12.61	12.891	0	2.768	0	0	0	0	0	0	4.5383	3.9927	4.9545	10.015	3.0617	3.7981	9.7914	2.6236	11.483	7.7186	17.554	24.387	25.455	24.522	26	21.157	30.616	36.758	39.328	41.932	50.946	50.991	51.764	58.477	57.111	64.934	53.816	69.665	69.342	69.473	66.907	69.726	70.006	73.997
0.96064	0.4719	0	0	0	0.52644	3.7737	3.7995	1.6933	10.95	15.71	19.543	29.533	32.601	34.129	37.497	35.637	34.344	52.709	56.469	70.909	83.959	91.678	109.97	118.58	125.12	140.88	164.62	170.45	201.24	213.18	233.65	273.72	308.39	369.36	403.53	435.4	475.7	565.68	627.63	694.68	775.43	848.45	883.97	956.7	1051.1	1070.1	1128.8	1134.5	1038.9
14.725	9.0862	0	0	0	0	0	0.51671	0	0	0	0	0	0	0	0	2.2894	0	3.2121	8.8812	4.8327	7.4693	0	0	0	0	0	0	0	0	0	0	0	0	0	0	0	0	9.7732	7.479	19.537	24.827	30.761	50.085	43.605	64.974	74.028	83.319	86.047	99.305
2.8833	5.6138	6.4956	0	0	0	0	3.2179	0	7.6021	17.36	15.929	0	0	0	10.014	18.564	34.568	48.393	65.559	94.974	119	150.78	196.62	235.04	257.13	257.55	280.17	326.37	445.71	401.82	462.76	436.11	466.87	502.73	518.95	518.82	546.32	542.58	561.94	615.53	645.79	693.92	705.99	800.13	802.61	965.92	839.01	840.82	940.54
0	0	0	0	17.516	0	14.868	24.457	33.882	0	39.287	55.322	90.396	128.26	177.41	233.2	297.06	379.68	444.89	540.14	556.72	627	720.57	756.78	829.09	932.33	966.98	1053.8	1098.8	1064.3	1126.5	1033.6	849.39	1123.4	1044.5	956.16	884.66	1092.8	1083.1	1139.1	1154.6	1166.4	1183.1	1150.2	1167.4	1167.6	1177.4	1139.2	1104	1183.1
1.6256	5.0703	0	1.0537	0.98384	7.1714	0	6.3612	11.852	7.008	6.0331	10.773	20.621	9.537	7.153	7.4714	12.809	5.1154	9.5172	13.275	15.339	12.203	15.415	10.851	31.779	39.543	38.453	46.552	47.846	59.024	58.957	70.782	87.755	72.796	74.161	25.092	44.088	37.554	33.086	44.135	32.445	22.023	21.037	27.474	25.371	16.29	15.251	17.318	24.37	28.829
0.19855	0	0	0	9.6166	9.9334	1.45	6.7249	0.60666	2.2452	12.389	6.8649	19.729	18.422	14.156	12.138	8.5528	17.96	10.138	13.853	23.302	20.369	16.813	17.091	23.285	33.628	32.482	18.274	21.499	27.933	18.826	21.754	11.625	11.754	23.67	19.137	21.629	19.109	19.073	24.938	20.62	22.951	22.241	13.024	10.13	12.29	5.597	0	0.33693	0
0	0	0	0	4.6211	7.551	7.2296	0	0	0	0	0	0	0	0	0	0	0	0	0	0	0	0	0	0	0	0	0	0	0	0	0	0	0	0	0	0	0	0	0	0	0	0	0	0	0	0	0	0	0
0	0	0	10.878	23.53	14.969	0	5.1492	38.815	18.987	10.998	6.804	27.513	14.108	5.0635	0.72587	20.242	12.609	5.9824	12.124	8.6784	0	15.469	0	0	1.292	17.88	5.6806	20.865	19.14	19.04	40.378	35.145	33.996	57.597	72.649	67.572	75.768	72.924	98.928	100.97	128.93	143.68	153.56	173.6	187.65	226.14	239.04	266.33	295.86
0.43146	0.35846	0.89567	0.17826	3.1264	0	0	0	0	3.1649	0	0	0	0	14.546	24.122	49.544	76.158	104.9	126.58	172.89	201.9	239.14	274.87	319.89	324.1	358.33	397.75	435.39	460.68	467.01	504.72	539.92	582.33	611.26	624.16	636.88	655.23	683.01	716.19	743.86	740.05	797.09	794.25	829.17	814.15	824	839.21	834.34	834.59
11.473	3.7014	0.39026	5.5955	0	0	0	4.0673	0	0	0	0	0	0	0	0	0	0	0	0	8.9705	24.639	47.814	84.689	160.12	239.99	322.11	403.16	494.39	548.6	702.63	801.85	867.84	939.98	1093.2	1211.7	1280	1287.7	1432.5	1512.4	1580.9	1603.8	1663.3	1760.6	1780.3	1785.5	1853.8	1932.6	1943.1	1977.9
12.129	2.7358	1.5976	0.6623	0.84089	0	0	0	0	0	0	0	0	0	0	0	0	0	0	0	0	0	2.4347	0	3.7719	4.9222	6.2927	12.489	15.501	16.671	18.788	30.504	31.42	42.96	53.275	66.963	67.514	73.85	76.406	79.485	94.557	97.035	112.21	120.44	123.46	123.78	132.83	142.04	149.91	154.94
3.9523	0	3.2793	0	0	8.3295	0	0	8.739	3.9948	14.619	5.8076	20.248	5.8305	0	0	2.6678	0	0	1.7479	7.122	0	7.2504	0	10.235	16.574	7.3734	0	16.314	35.974	26.614	4.5344	40.948	34.156	40.381	8.1781	20.206	51.955	40.235	46.538	40.113	37.943	46.534	42.962	29.976	30.444	18.579	23.468	33.229	36.472
4.808	8.9583	0	2.9352	0	0	0	0	0	0.79718	0	0	0	0	0	0	2.2763	0	0	0	0	0	0	0	0	0	0	0	0	0	0	0	0	0	0	0	0	0	0	0	0	0	0	0	0	0	0	0	0	0
26.336	12.669	1.1632	2.1981	3.1883	0	0	1.6465	0	0	9.0859	10.475	17.568	19.298	21.739	23.693	36.911	56.599	52.637	51.567	64.208	75.486	84.946	86.147	92.884	81.396	103.29	91.769	95.671	94.915	102.43	67.957	86.95	95.48	110.46	118.28	116.15	112.93	136.48	174.42	198.22	248.95	295.18	377.88	451.99	538.99	589.17	663.86	741.08	788.91
21.309	0	0	0	0	0	0	0	3.8998	0	4.2308	0	9.926	0	3.9867	0	7.1609	6.7867	0	0	0	14.912	22.119	22.676	4.7018	40.243	16.437	8.1792	23.19	37.052	35.051	48.645	40.285	47.387	99.048	112.6	147.68	201.83	250.07	288.39	374.82	415.65	489.49	525.03	577.52	624.1	649.3	659.97	699.58	683.99
16.236	0	0.9428	0	2.1047	0	0	0	0	0	0	0	0	0	0	0	0	0	0	0	0	0	1.9927	1.9231	0	0	0	2.1853	0	9.9313	0	0	0	0	5.0743	0	15.648	6.3237	1.9719	19.889	33.205	67.57	75.795	112.95	123.47	164.79	189.57	233.54	228.41	273.82
3.8478	5.0491	0	0	0	0.096149	6.0805	1.8947	0.3833	3.6614	0.039021	0	0	0	0	0	0	0	0	0	0	0	0	0	0	0	0	0	5.0669	16.925	21.412	33.554	72.101	86.129	95.11	107.22	152.24	190.27	217.79	252.37	274.43	278.77	300.25	297.68	353.43	360.02	360.45	375.96	359.17	385.73
6.7829	0	0	0.20602	0	0	4.5115	14.535	3.0434	3.304	3.383	14.202	21.038	20.109	32.98	36.195	55.662	75.814	94.628	108.81	121.03	166.73	76.751	80.257	33.061	42.608	38.039	40.218	41.959	48.393	57.144	11.465	15.86	18.436	28.075	41.514	60.999	65.781	80.742	119.03	153.89	174.5	191.85	221.41	247.38	259.79	312.75	307.2	306.81	319.98
0	0	0.6158	10.025	0.18443	0	0	7.0883	2.626	5.3759	0	7.919	7.3824	14.902	0	11.724	0.64369	4.9389	0	4.5244	4.918	10.111	3.6721	7.1057	3.3101	3.9766	0	0	3.6288	0	3.0633	20.118	9.8694	12.641	16.066	13.6	9.7312	21.207	8.7672	18.539	31.733	31.465	25.08	25.488	23.286	44.238	42.998	24.913	48.012	34.04
0	4.6558	1.7786	0	3.6588	0	0	2.7907	3.8473	2.2366	6.628	0	10.081	6.8387	8.0231	3.6579	0	0.94023	0	0	0	0	0	0	0	0	0	0	0	0	0	0	0	0	0	0	0	0	0	0	0	0	0	0	0	0	0	0	0	0
5.5908	3.8874	0	0	0	0.94592	5.0874	0	0	0	0	0	0	0	0	0	0	0	0	0	0	0	0	0	0	0	0	0	0	0	0	0	0	0	0	0	6.227	19.961	11.431	16.591	25.576	9.78	14.224	13.579	26.241	24.873	33.324	41.388	13.672	23.382
10.371	32.701	0	0	0	0	0	1.0178	0	0	0	0	3.6333	6.8576	0	0	1.3831	2.1842	4.2122	4.9982	4.5421	17.072	10.805	22.656	22.445	37.649	39.48	50.951	55.026	69.952	84.687	38.765	44.643	42.46	54.473	59.037	59.603	45.791	50.695	48.69	63.933	72.125	63.872	75.716	68.139	76.2	97.083	76.238	76.072	76.695
10.702	0	2.1558	3.048	0	0	0	0	0	0	0	0	0	0	0	0	0	0	0	0	0	0	0	0	0	0	0	0	0	0	0	8.0302	0	0	2.8675	13.486	7.1229	4.5537	6.9727	4.1907	2.2554	16.4	31.31	9.0221	23.807	26.697	28.611	34.874	37.592	44.605
0	0	0	6.1087	0	3.1029	4.7936	8.106	0	1.4909	10.283	3.5888	13.183	14.072	5.9208	10.271	0	0.13343	10.431	6.2468	7.796	9.6058	4.4532	8.9813	4.6809	15.136	4.6742	9.5087	1.8096	0	0	0	0.1156	0	6.3626	0	0	0	0	0	0	0	0	0	0	0	0	0	0	0
0.22175	3.8089	3.3911	4.2493	0	0	0	0	0	0	0	0	0	0	0	2.5582	2.578	0.18622	0.39638	0	3.4558	1.2565	4.7496	4.7023	0	3.8919	0	4.4936	0	14.724	9.7601	8.742	9.1264	9.2318	19.278	26.097	23.859	24.394	22.62	34.007	41.656	25.278	34.827	43.915	51.763	41.935	51.404	50.591	56.547	51.205
25.093	1.1101	0	0	0	0	0	0	0	0	0.73279	9.5194	20.392	19.106	19.972	28.701	28.896	33.284	39.941	28.735	37.195	41.442	45.359	48.357	53.918	71.074	79.308	91.692	109.08	124.55	137.67	148.86	182.67	187.48	242.78	249.13	246.9	262.99	291.64	313.5	249.4	292.34	296.79	309.97	342.48	439.54	403.62	416.76	432.09	460.98
14.138	7.8589	0	1.6792	0	0	0	0	6.0718	20.33	8.4717	32.166	46.332	87.125	150.87	215.2	283.55	332	401.35	485.45	549.22	567.34	586.74	651.35	714.56	738.57	794.79	818.07	849.19	902.93	952.56	946.22	970.43	993.93	1040	1090.7	1072	1088.9	1122.5	1204.3	1184.6	1198.1	1226.7	1245.9	1261.8	1264.2	1263.4	1256.8	1267.6	1285.9
17.584	0	3.9089	0	0.58064	0	0	0	0	0	0	0	0	0	0	0	0	0	0	0	0	0	0	0	0	0	0	0	0	0	0	0	0	0	0	0	0	0	0	0	0	0	0	0	0	0	0	0	0	0
3.3033	0	0	0	1.1543	0	7.8637	6.5822	0	5.7306	13.892	17.509	23.972	16.131	16.373	10.789	1.6725	4.9677	0	0	0	0	2.5983	0	5.7809	1.4267	4.5287	9.0693	9.0925	12.138	15.443	17.893	40.458	44.496	82.829	77.493	85.537	108.67	112.8	114.59	119	130.5	123.74	120.28	140.02	145.55	162.89	158.08	156.04	156.09
14.378	0	1.485	0	0	0	0	0	4.1635	0.36381	5.8564	0.67286	5.6344	0	1.3865	0	0.51918	0	0	0	0	0	4.9082	0	4.6924	2.5108	10.217	11.172	6.9904	14.984	11.118	15.912	20.062	19.913	35.878	34.66	35.482	31.103	38.093	37.402	40.425	38.319	39.514	42.47	39.162	33.723	32.353	48.052	36.216	50.084
20.103	0	0	0	0	0	1.4087	6.2088	0.14719	18.402	34.539	68.7	104.16	124.42	162.15	187.97	231.62	267.81	268.32	309.16	341.48	367.98	446.09	501.33	585.54	651.33	740.68	793.13	885.26	951.16	1103.6	1158.7	1222.7	1272.2	1326.3	1394.4	1414.5	1465.2	1504.6	1496.2	1553.5	1588.4	1581.9	1629.5	1540.6	1497.8	1566.6	1617.7	1560.5	1563.7
7.8274	7.2228	8.1553	2.9397	0	0	0	0	0	0	0	0	0	0	0	0	0	0	0	0	0	0	0	1.9995	0	0	0	0	3.6022	3.746	5.0589	1.2062	5.6252	9.2301	11.232	8.4156	5.4625	6.4185	15.913	7.4261	26.575	0	2.5317	20.322	0	30.491	20.253	23.211	6.8665	21.271
4.4138	1.1738	2.1257	0.43666	0	0	0	1.1349	0	0	5.4598	0.34795	8.9016	7.8786	4.881	0	0	0	0	0	0	0	0	0	0	0	0	0	0	0	0	0	0	0	0	0	0	0	0	0	0	0	0	0	0	0	0	0	0	0
2.0836	0	0	2.6617	1.037	0	3.6642	1.6594	11.12	1.02	4.085	0	5.1528	0	0	0	3.6802	2.4498	3.8098	8.2192	6.3051	4.1055	8.1609	8.2518	20.229	14.895	34.334	32.199	28.787	29.098	34.444	36.674	42.89	43.858	55.044	51.083	56.935	60.09	66.634	93.069	103.47	150.1	178.93	220.62	276.73	317.38	373.49	426.46	442.09	483.99
1.7029	1.9643	0	6.6589	0	0	0	2.051	0	0	0	0.95201	0.44208	1.7663	0	0	0	0	0	0	0	0	0	0	0	0	0	0	0	0	0	0	0	0	0	0	0	0	0	0	0	0	0	0	0	0	0	0	0	0
26.174	4.1342	0	0	0	0	0	1.6013	0.84957	22.653	45.494	64.466	98.643	113.12	150.69	174.87	204.9	205.29	215.7	236.12	247.93	232.76	360.08	283.81	313.35	308.73	319.57	320.87	323.98	315.39	312.12	354.11	320.07	334.47	335.81	333.17	334.28	324.54	325.54	305.5	300.78	302.22	286.35	281.56	285.38	281.86	273.72	280.37	294.12	287.72
0	13.238	1.359	0.25785	0	0	0	0	0.078236	0	4.7996	0.12925	0	0	0	0	0	0	0	0	0	0	0	0	0	0	0	24.624	32.65	33.248	21.797	28.566	36.514	32.55	51.355	43.104	47.193	35.479	27.198	46.615	32.791	44.183	37.604	47.487	54.393	50.452	49.442	0	0	4.3113
0.2103	0	5.3693	3.99	0	0	0	4.8278	9.2126	17.869	30.221	38.056	48.254	67.82	78.183	98.828	98.584	117.97	118.56	138.97	163.68	176.16	172.46	166.86	180.34	185.58	202.45	196.25	212.86	217.29	231.56	245.32	260	262.04	292.53	304.15	318.66	325.87	337.64	360	390.18	417.69	447.28	499.81	567.54	597.44	629.74	619.3	667.72	670.22
0	0	0	4.8053	10.604	10.884	8.6844	16.03	16.436	36.081	2.9165	45.202	50.796	52.058	59.254	74.57	75.193	85.577	99.813	97.114	118.31	100.52	99.584	113.42	99.058	53.768	98.619	103.5	96.112	73.318	109.13	101.11	100.59	76.695	101.44	105.1	78.83	78.752	82.545	79.355	103.1	55.036	70.374	77.111	117	119.19	108.65	104.01	89.063	98.881
0	0	1.834	0	0.95655	6.1566	7.4351	0	0	0	0	2.3981	0	6.7628	10.71	14.947	15.275	21.515	16.387	30.445	16.323	36.412	37.119	45.501	41.168	36.773	39.886	25.855	20.709	20.114	34.933	19.661	33.705	44.296	37.815	28.402	32.985	31.7	31.925	30.886	36.817	31.553	37.921	37.479	44.317	39.214	35.048	42.544	24.639	33.528
11.692	8.0641	0	0.39784	0	0	0	0	0	0	0	0	0	0	0	0	0	0	0	2.6077	7.1164	4.5926	2.0897	7.473	0	14.083	15.297	28.83	45.387	76.798	110.94	154.57	190.95	220.79	288.14	308.37	380.34	441.17	494.76	502.21	535.76	536.95	579.39	610.02	629.02	635.49	667.17	670.43	680.34	698.96
5.913	11.11	6.758	0.57659	0	0	0	0	0	0	0	0	0	11.328	3.8381	15.663	3.7719	11.397	8.2647	1.1216	8.0561	1.4723	12.459	3.1892	8.909	0	7.1077	4.8601	2.2574	2.3893	22.08	11.69	0	0	7.4991	9.1887	0	6.8107	0.48306	0	0	0	0	0	0	0	0	0	0	0
3.192	0	0	0	2.0688	3.4113	1.6283	1.1872	0	0	1.1651	3.2758	3.243	0	15.712	24.669	44.957	67.045	93.258	139.6	164.29	194.1	222.98	260.72	280.75	300.87	352.35	376.21	393.78	421.97	460.94	475.34	478.38	522.25	534.71	582.07	625.65	673.65	695.12	763.44	809.98	861.31	899.2	946.95	1007.6	1021.2	1045.7	1070.8	1065.6	1088.6
6.6686	11.056	2.732	0	0	0	0.32598	1.2316	5.7568	4.3123	0	0	0	0	4.87	1.6903	0.61741	0	0	0	0	0	0	0	0	0	0	0	0	0	0	0	0	0	0	0	0	0	0	0	7.3174	7.8041	29.685	28.831	57.194	41.638	40.493	50.413	60.98	56.749
20.821	0.58256	0	0	0	0	0	0	6.5583	4.0178	10.988	5.1851	9.7393	2.872	1.2215	16.228	10.094	17.984	12.957	14.285	14.002	24.983	27.163	36.068	28.243	50.474	50.592	49.521	70.452	57.243	78.189	73.843	82.145	79.585	90.515	106.66	108.47	118	132.59	114.13	109.13	111.66	106.36	99.439	0	0	0	0	0	0
2.0359	2.7415	6.4735	1.8162	1.8965	0	0	0	0	0.27771	5.0878	0	2.2029	0	0	0	0	0	0	0.015866	0	4.2081	0	0	0	0	0	0	0	0	0	11.721	15.289	4.8363	13.494	9.6873	13.125	9.3708	7.3816	9.7113	25.899	36.758	34.065	41.456	46.759	53.561	61.862	59.713	72.231	72.176
2.4918	0.09479	0.18795	3.098	0	0.48141	0	8.1433	4.5134	6.2399	7.9733	5.5813	16.995	19.709	10.056	19.561	16.346	18.41	23.527	29.213	32.458	41.474	30.056	33.693	41.764	76.202	97.165	125.8	165.35	215.77	265.19	324.43	364.91	404.8	446.72	504.87	548.06	595.71	613.35	669.38	714.36	756.65	758.55	831.22	826.89	880	861.84	884	880.89	866.66
22.173	14.764	0	0	0	0	0	0	0	0.5544	0	0	0	0	0.50329	1.6795	0	0	0	0	0	0	0	0	0	0	0	0	0	0	0	0	0	0	0	0	0	0	0	0	0	0	0	0	0	0	0	0	2.4842	0.52616
0	0	2.6734	5.431	1.7741	0	1.4855	0	0	3.0797	0	0	0	0	0	0	0	0	0	0	0	0	0	0	0	0	0	0	0	0	0	0	0	0	0	0	0	0	0	0	2.143	0	0	0	0	0	0	0	0	0
5.0417	6.6858	1.3783	0	3.5608	0	0	0	0	0	0	0	0	0	0	0	1.5706	0	0	0	0	0	0	0	0	0	0	0	0	0	0	0	0	0	0	0	0	0	0	0	0	0	0	0	0	0	0	0	0	0
2.1352	11.627	12.397	0	0	0	0	2.8874	0	0	0	0	0	0	0	0	0	0	0	0	0	0	0	0	0	0	0	0	0	0	3.6365	5.3372	6.4392	6.3351	0	6.8195	5.444	17.163	24.093	21.334	26.389	20.183	55.133	87.767	111.26	189.76	207.53	231.43	229.03	247.21
0.09149	3.161	14.926	0	0	0	0	0	0	0	0	0	0	0	0	0	0	0	0	0	0	0	0	0	0	0	0	10.076	10.328	13.838	19.599	16.952	19.876	29.636	23.475	27.989	23.842	16.385	11.271	11.555	13.671	10.755	16.177	4.7826	8.3791	5.8877	10.989	13.451	0	0
0	0	2.5174	13.424	5.57	0	0	0	0	0	0	0	0	0	0	0	0	0	0	0	0	0	10.737	31.626	48.572	110.15	198.73	279.02	272.7	334.26	477.09	599.45	509.25	596.81	629.52	820.6	880.11	740.69	798.47	817.61	832.98	859.47	891.46	877.23	916.84	884.29	904.18	879.65	875.44	919.81
4.7604	4.4581	0	2.8408	0	0.043272	0	0	10.956	4.0163	0	0.12152	10.513	8.1408	0	0	0	4.64	0	5.5985	8.8312	7.1089	27.202	12.973	29.656	48.107	59.411	64.969	80.74	95.738	110.7	125.94	138.04	150.83	169.89	247.2	260.04	280	291.06	275.63	262.3	247.84	276.26	283.8	297.94	282.29	286.96	287.32	295.37	295.06
11.159	0.99769	0	0	6.2439	0	0	0	0	0	0	0	0	0	6.578	9.6712	22.534	21.548	29.616	52.416	64.505	77.387	93.438	91.912	107.18	123.11	129.95	129.93	145.38	162.14	166.97	170.5	171.61	168.14	186.56	196.84	205.14	211.37	206.49	206.5	192.79	201.49	190.43	215.29	191.27	203.95	193.29	181.99	206.05	211.46
1.3603	8.3139	0	0	0	11.197	6.3047	5.765	0	0	5.7068	0	24.699	12.587	11.795	2.5462	2.6964	1.7563	0	4.63	0	5.6528	3.4552	0	0	0	2.974	0	8.5461	0	0	0	0	0	0	0	0	0	0	0	0	0	0	0	0	0	0	0	0	0
0	0	0	0	7.4244	6.0497	9.2756	0	0	11.067	14.19	16.846	22.974	14.29	13.742	15.918	8.7413	1.6838	8.2955	12.377	12.168	13.39	20.97	21.904	24.586	22.97	19.446	25.587	14.133	18.942	18.53	6.1635	18.322	5.1529	13.299	0	6.439	0	4.0025	0	0.73507	0	0	0.2343	5.2878	16.511	36.363	42.993	46.637	48.979
0	7.3719	0	0	0	2.6183	2.2184	4.0761	1.6763	2.6344	2.9902	0	0	0	2.2297	0	0	0	0	0	2.03	0	5.6467	0	1.8736	0	2.8447	0	0	10.551	10.73	16.156	34.785	22.08	7.5265	16.016	15.859	37.198	35.87	39.088	44.627	30.437	29.424	31.78	58.606	84.289	97.943	110.17	96.827	84.652
0	4.0313	5.0764	0	2.4538	0	0	0	0	0	0	0	0	0	0	0	0	0	0	0	0	0	3.5976	0	13.395	15.552	20.828	37.577	40.184	53.922	48.11	54.089	68.745	69.77	80.448	74.247	72.265	79.883	80.574	73.516	76.805	86.675	95.01	99.433	101.28	111.44	115.92	124.02	117.45	119.54
1.2279	8.4321	0	0.029773	0	5.4449	2.1519	11.93	16.594	12.892	24.572	25.36	46.222	54.019	71.66	99.374	132.41	151.87	159.86	195.04	222.08	236.02	248.9	267.78	294.45	293.41	302.78	290.52	287.43	305.31	309.78	301.18	305.6	300.25	310.53	298.6	300.65	309.09	298.1	298.98	297.26	296.29	290.78	302.84	307.48	311.1	296.72	304.4	328.33	332.49
9.6184	0	0	1.6448	11.116	3.9263	0	0	0	7.1582	1.7915	10.208	0	0	7.7012	7.2663	7.838	11.535	0	2.4516	7.2498	13.815	12.788	15.109	21.263	26.26	48.137	74.853	81.998	129.7	156.24	184.4	206.16	255.11	281.7	296.56	328.88	355.07	376.2	403.84	411.58	426.94	440.79	438.28	468.15	484.37	486.12	500.68	505.59	503.81
17.945	6.8036	0	1.2381	0	0	0	0	0	0	0	0	0	0	0	0	0	0	0	0	0	0	0	0	3.9165	51.078	86.557	135.06	206.65	304.26	390.9	490.05	577.25	642.76	765.74	837.06	935.36	1012.3	1093.5	1171.5	1211	1256.3	1286.2	1305	1342.6	1341.8	1364.1	1412.1	1426.9	1394.5
8.8226	7.4206	0	0	0	0.65101	0	0	0	0	0	0	0	0	0	0	0	0	0	0	0	0	0	0	0	0	0	0	0	0	0	0	0	0	0	0	0	0	0	0	0	0	0	0	0	0	0	0	0	0
0	0	0	0.79844	0	3.1189	2.5141	0	1.968	8.3598	0	0	0	0	3.5021	0	0	0	0	0	0	0	0	0	0	0	0	0	0	0	0	0	0	0	0	0	0	0	0	0	0	0	0	0	0	0	0	0	0	0
0	0	0	5.2832	5.9766	0	5.2445	0	1.3325	0	1.8536	7.1449	14.323	12.487	16.017	5.6495	4.3899	13.526	19.039	18.227	22.145	41.803	40.119	77.513	101.45	153.29	207.88	240.34	286.08	349.59	392.81	400.95	461.41	497.53	510.74	548.68	598.33	612.68	611.27	616.07	484.76	577.95	662.42	730.25	741.21	766.49	787.92	803.83	818.24	830.06
22.478	0.10966	0	0	0	0	0	0	0	0	0	0	3.8135	0	2.6264	0	4.1011	10.485	18.12	20.865	23.05	30.359	47.524	70.863	93.929	126.34	169.82	202.17	211.79	243.24	267.15	282.45	295.56	302.13	328.43	344.14	365.11	372.86	380.25	380.67	401.75	422.19	426.34	418.9	433.16	437.94	436.76	432.78	422.67	440.82
3.0011	0	0	0	1.4358	10.35	21.488	15.333	13.736	8.9186	11.269	0	12.486	5.0294	0	0	5.5415	25.368	44.578	85.029	133.85	151.53	216.17	254.43	284.95	309.14	367.28	365.2	403.14	463.27	435.72	440.67	461.49	479.63	483.89	473.4	534.16	539.92	594.19	526.82	515.04	508.33	533.78	476.9	504.47	510.66	485.83	506.59	484.5	500.67
14.861	0	0.67269	0	0	0	0.28669	3.8745	11.971	16.843	14.201	15.879	27.549	34.816	40.058	47.522	44.356	41.731	55.997	70.927	65.063	77.895	87.142	82.786	93.529	86.218	102.41	105.78	118.52	121.28	133.23	128.65	121.38	143.4	163.37	159.7	172.25	175.64	179.12	184.88	185.41	205.43	197.32	209.4	219.2	219.81	242.07	245.48	257.18	272.97
0	0	1.9497	3.32	4.3873	0	0.70444	5.5486	0	0	0	0	0	0	0	0	0	0	0	0	0	0	0	0	0	0	0.14074	5.3834	6.6531	21.604	13.86	25.586	0	9.6096	18.148	34.202	62.229	78.622	98.168	132.63	147.09	163.71	186.28	223.55	256.68	281.33	312	341.21	352.69	375.23
6.7247	11.786	0.1957	0	0	0	0	0	0	0	0	0	0	0	0	0	0	0	0	0	0	0	0	0	0	0	0	0	0	0	0	0	0	0	0	0	0	0	0	0	0	0	0	0	0	0	0	0	0	0
0	2.4	0	4.7343	2.5845	0	0	3.0861	0	0	0	2.0697	11.98	10.472	7.9188	2.0162	0	3.1769	5.5997	6.5467	6.211	11.183	2.897	6.4978	10.319	19.634	21.994	18.03	21.791	29.368	28.674	29.505	20.652	22.362	41.526	33.944	48.042	47.196	41.187	48.307	45.45	58.821	53.217	50.821	54.452	57.271	61.234	52.804	56.303	53.317
9.2494	0.20828	4.1331	0.49652	0	1.9549	0	0	0	0	0	0	0	0	0	12.931	17.481	6.5323	13.995	19.557	32.429	22.189	16.454	48.78	50.03	39.35	49.601	49.031	61.294	76.053	70.248	55.846	65.905	80.982	91.761	69.547	78.335	82.529	82.842	82.394	81.342	75.326	80.755	70.204	75.354	76.368	57.075	48.321	53.876	46.242
20.99	10.715	0	0	0	0	0	0	0	0	0	0	0	0	0	0	0	0	0	0	0	0	0	0	0	0	0	0	0	0	0	0	0	0	0	0	0	0	0	0	0	0	0	0	0	0	0	0	0	0
9.3534	0	22.073	0	4.3204	0	0	4.3801	0	3.0026	0	0	0	0	0.9064	12.218	12.033	17.14	19.281	21.223	40.087	34.625	47.093	47.982	62.021	79.924	125.47	157.36	213.69	293.26	345.78	383.78	520.85	591.04	679.45	720.86	935.77	900.31	971.43	1043.3	1130.8	1147.1	1235.7	1261.9	1293	1300.7	1347.7	1366.7	1423.1	1406.5
2.1988	3.0729	0	7.5542	0	0	0	3.0066	0	0	9.3661	16.076	8.5822	20.745	7.0866	3.0703	12.656	11.012	10.526	12.621	0.51903	13.827	0	0.73702	0	0	3.4178	0	0	0	0.51946	0	0	0	0	0	0	0	0	0	0	0	0	0	0	8.6203	8.5893	0.1398	12.445	5.4494
8.4826	2.914	0	3.1475	0	0	0	0	0	4.3166	0	0	0	0	5.4489	15.22	11.305	9.9714	6.6992	12.229	27.956	29.513	17.715	18.532	19.698	28.765	29.04	26.649	19.292	21.252	28.633	15.493	14.554	13.677	21.869	11.07	16.275	9.8504	3.2733	0	2.6086	0	0	0	0	0	0	0	0	0
5.4708	0.47028	0	0	6.4109	0	0	0	0	0	0	0	5.2152	0	0	6.0893	0.035402	0	4.2946	0	0	0	0	0	0.16694	0	7.4443	3.0509	0	0	6.1385	7.9486	10.038	20.029	14.007	8.2289	24.396	40.953	40.245	19.606	10.678	9.2889	13.988	13.352	0.71626	10.798	6.2867	5.2524	5.5113	4.3183
11.789	9.0089	0	0	0	1.0353	0	0	0	0	0	0	0	0	0	0	0	0	0	0	0.31805	0	0	0	2.9351	4.1899	5.9624	8.444	7.538	19.079	22.655	25.347	31.594	26.382	37.426	33.943	51.841	51.728	53.55	50.327	39.69	33.166	40.737	50.052	55.213	51.959	38.481	56.711	52.836	61.063
15.501	0	0	0	5.4957	0	0	0	0	0	0	0	0	0	12.41	19.248	45.835	79.547	110.12	140.69	181.09	244.31	300.76	316.1	354.67	402.19	535.5	486.19	510.75	596.07	648.86	816.35	783.57	842.51	914.99	976.54	1051.1	1125.9	1182.2	1234.4	1288.3	1329.7	1376.8	1374.7	1382.5	1448.4	1463.1	1471.5	1455.1	1473.1
3.8871	3.333	3.5941	9.0788	0	0	0	0	0	1.4641	19.381	40.689	63.052	81.627	107.97	139.96	158.36	199.2	223.25	261.49	292.54	328.6	318.35	352.58	375.85	383.84	388.38	417.71	427.03	431.73	438.57	453.55	468.16	470.91	522.98	497.48	522.2	518.14	526.9	534.19	540.91	571.55	572.84	578.54	575.07	576.78	600.41	576.14	599.73	606.55
7.8309	0.66391	0	0	1.4306	0	0	0	0	0	0	0	0	0	0	0	0	0	0	0	0	0	0	0	0	0	0	0	0	0	0	0	0	0	0	0	0	0	0	0	0	0	0	0	0	0	0	0	0	0
20.165	0.26757	0	0	0	1.1612	0	0	0	9.166	15.732	12.036	21.237	16.59	19.199	11.188	8.2537	24.862	17.988	29.109	44.289	49.858	45.171	79.52	93.232	136.86	178.82	243.91	307.21	392	454.02	535.66	599.73	677.5	742.15	829.59	878.81	943.49	991.73	1064.9	1118.2	1179	1243.2	1290.8	1402.6	1441.7	1567.6	1638.1	1577	1689.7
20.627	12.602	0	0	0	3.1359	0	0	0	0	0	0	3.0238	0	0	0	12.094	44.842	85.176	129.74	171.28	218.7	281.42	334.97	409.19	430.14	484.2	553.77	591.28	587.11	656.63	741.86	746.67	809.09	786.85	793.92	843.5	842.81	929.26	900.59	917.55	921.76	904.61	924.37	914.03	888.88	828.33	823.73	845.24	829.58
1.3091	0	0.4265	1.7594	0	0	0.73385	2.0008	12.12	21.292	33.754	27.181	38.342	46.69	57.241	50.601	52.945	56.527	67.99	55.464	72.699	67.905	52.835	58.17	61.667	69.842	75.337	76.697	60.279	62.09	73.988	62.745	62.141	60.459	72.429	61.976	70.329	59.534	77.787	82.512	83.747	85.401	111.09	128.87	153.37	174.42	194.64	180.3	218.59	237.44
0	0	0	2.3358	5.179	4.5289	8.471	14.717	0	0	10.994	6.5912	14.271	14.534	14.51	11.405	4.479	9.859	9.9565	0	8.8311	2.5256	4.1971	6.1819	0	0	4.755	9.8166	0.99956	2.2078	0	0	2.6391	9.2161	17.071	6.6118	2.5098	9.7608	3.0487	12.429	7.7698	6.4117	14.623	0	19.902	18.197	20.625	22.365	16.681	20.755
0	0.2913	0	0	0.95677	4.6964	4.0602	7.6481	6.5997	4.6878	11.2	14.401	20.475	30.122	24.842	27.457	27.63	27.784	29.302	38.586	50.328	53.586	41.201	55.711	58.016	80.684	73.903	66.417	74.331	84.872	82.117	76.758	81.775	78.882	88.509	102.58	96.393	99.17	93.29	103.02	103.6	119.64	121.98	133.27	150.01	173.23	185.47	180.68	221.14	215.05
2.9578	1.0879	0	2.8425	4.5499	0	0	0	0	0	0	0	0	0	0	0	0	0	0	0	0	0	0	0	0	0	0	0	0.27374	10.614	10.827	10.411	18.563	24.53	49.496	46.4	56.377	58.203	61.014	74.887	69.028	85.864	73.773	89.505	97.078	98.414	111.31	99.967	104.26	111.47
7.3153	4.1858	0	0	1.6155	0	0	1.3231	5.3923	1.3169	2.6117	1.93	8.8335	9.5366	9.107	0	0	0.17828	2.7881	0	9.1147	8.2045	0	0	0	0	0	0	0	0	0	0	0	0	0	0	0	0	6.4038	0	0	0	3.0052	0	0	0	1.4934	0	0	3.4775
0	0	0	1.5252	0.24667	1.9673	4.7616	4.3858	0.49318	4.416	5.2502	6.5135	8.7238	9.873	18.876	19.8	30.043	31.34	36.031	38.979	47.385	41.453	54.273	53.441	63.924	76.253	92.561	89.935	97.38	101.44	108.26	104.05	115.15	115.09	128.35	112.88	118.73	130	137.13	140.21	148.58	156.77	148.86	157.8	188.99	180.63	194.68	187.99	205.52	200.34
7.7599	0	2.7782	3.1918	6.3959	0	0	0	5.5396	0	5.0249	8.111	28.208	57.72	101.29	156.08	198.63	250.57	280.04	334.94	397.65	439.37	490.57	545.35	601.09	613.24	660.54	691.48	711.47	769.15	775.04	794.57	776.49	835.49	829.4	838.09	833.09	842.02	851.59	849.18	839.5	881.43	842.42	875.82	858.85	872.77	887.03	876.41	887.9	884.02
9.4031	2.5333	0	0	0	0	0	0	6.4625	4.908	0	3.2196	0	6.6513	13.978	12.229	17.003	13.852	13.311	27.945	32.108	37.009	29.347	32.181	41.249	42.873	50.98	66.089	50.214	58.684	67.578	55.886	58.556	62.948	80.147	71.17	85.599	80.785	84.954	87.329	91.556	89.692	99.329	92.753	96.643	86.999	74.113	77.215	79.247	77.242
2.7015	2.1412	0	0.90799	0	6.0253	5.0803	28.709	61.688	126.84	184.89	267.93	386.11	527.35	673.45	867.51	1045.3	1217.4	1413	1592.7	1784.8	1940.1	2075.1	2219.2	2365.2	2434.6	2568.5	2681	2677.5	2833	2798.1	2930.4	2983.4	3078.3	3200.5	3322.7	3496.7	3533.7	3659.4	3782.6	3925.9	4164.9	4190.7	4282.2	4396.6	4523.9	4479.9	4573.8	4680.5	4728.1
0	0	0	1.4711	73.115	114.96	171.57	197.85	217.74	234.55	0	0	236.57	196.35	174.74	197.71	186.01	202.57	177.14	166.76	202.74	184.28	170.98	168.98	202.08	201.94	152.06	124.88	147.82	154.75	156.62	145.45	150.39	172.85	137.04	129.59	118.75	159.64	161.65	152.15	153.87	161.33	159.61	142.29	121.5	150.41	160.74	153.14	140.44	152.73
4.6633	3.4005	3.0262	0	0	0	0	9.4914	3.5851	4.8115	10.592	12.577	23.729	23.512	15.771	24.688	23.78	33.961	41.012	38.188	46.387	43.477	51.357	44.588	65.842	56.833	63.402	68.43	61.308	59.74	55.541	64.723	69.029	67.178	84.199	74.696	87.518	95.092	91.563	101.62	95.019	102.26	108.99	104.5	113.18	120.79	130.37	124.68	126.47	133.14
6.4497	1.7827	1.0697	0	0	0	0	0	0	0	0	0	0	0	0	0	0	0	0	0	0	0	0	0	0	0	0	0	0	0	0	0	0	0	0	0	0	0	0	0	0	0	0	0	0	0	0	0	0	0
13.391	0	4.7857	0.83674	3.201	0	0	0	0	0	0	0	0	13.027	32.883	51.542	66.435	108.84	126.42	149.53	187.72	203.93	229.42	250.59	294.01	306.89	312.07	329.4	347.24	379.22	376.38	385.07	385.9	402.78	426.07	456.49	507.53	523.92	576.43	612.55	675.44	738.49	752.44	798.42	884.26	905.09	925.97	958.54	1000.1	1021
7.2465	7.5457	0	1.99	0	0	0	0	4.23	3.0501	0	0	0	0	0	0	0	0	0	0	0	0	0	0	0	0	0	1.4694	0	0	0.47485	0	0	0	0	0	0	0	0	0	0	0	0	0.39179	3.408	1.2457	0	0	0	0
1.8647	14.735	8.2576	3.5961	0	0	0	0	0	0	0	0	0	0	0	0	0	0	0	0	0	0	0	0	0	0	0	0	0	0	0	0	0	0	0	0	0	0	0	0	0	0	0	13.323	24.884	48.502	67.388	77.361	93.851	100.27
6.8635	9.6029	0	0	0	4.2373	1.2666	8.1341	0	0	1.9847	0	0	0	0	0	0	0	0	0	0	0	0	0	6.2611	2.8926	6.0261	19.77	33.929	45.2	47.747	62.796	65.284	62.961	0	0	0	0	0	0	0	0	0	0	0	0	0	0	0	0
2.3363	4.0254	1.5518	3.3265	1.3006	0	0	0	0.79756	0	0	0	0	0	0	0	0	0	0	0	0	0	0	0	0	4.0982	2.0895	2.5202	0.15697	10.026	4.8224	3.7737	3.0369	18.396	23.425	25.651	33.288	34.086	46.336	61.784	67.244	93.863	103.51	131.33	133.23	149.7	172.64	168.02	193.17	211.13
0	0	0	0.75816	4.8888	7.5991	6.0052	3.8357	0	0.25178	0.95159	0.33677	9.4675	7.1003	0	0	0	0	0	0	0	0	0	0	0	0	0	0	0	0	0	0	0	0	0	0	0	0	0	0	0	0	0	0	0	0	0	0	0	0
3.2193	0	2.4315	0	1.7406	0.42841	5.3192	0	0	0	0	0	0	0	0	0	0	0	0	0	0	0	0	0	0	0	0	0	0	0	2.4964	0	2.9423	12.901	2.4984	9.3878	22.607	13.286	9.9426	13.929	20.589	20.685	29.254	24.632	22.334	32.257	25.571	23.03	15.51	29.959
0	0	1.1712	0.86548	3.2055	0.98508	3.7947	1.3851	1.6554	0.39446	2.7587	0	13.908	0	0	0	3.1019	0	27.203	33.603	47.335	40.811	42.956	46.733	49.217	62.14	72.865	70.114	68.619	83.782	100.36	108.37	124.64	113.93	130.28	136.46	74.978	82.26	117.31	104.01	106.04	115.53	116.85	155.18	142.46	145.5	164.7	181.27	167.86	190.15
2.0335	9.8041	3.0472	0	0	4.0098	0	0	0	0	0	0	0	0	0	0	0	0	0	0	4.785	0	0	0	3.9587	0	0	0	6.911	0.92202	8.2208	0	15.092	16.098	26.835	22.154	7.4721	36.889	53.306	60.682	61.689	66.763	65.495	106.36	117.74	130.46	133.23	135.93	152.98	146.11
5.9786	0.4718	0	0	0	0	9.967	5.3933	8.5529	10.16	14.55	0	2.3144	3.9182	0	0	0	0	0	0	0	0	0	0	0	0	0	2.6508	0	4.4632	9.8665	12.858	12.685	15.432	6.1422	13.975	28.81	12.633	21.433	14.101	18.911	5.4722	21.899	1.937	10.131	10.274	13.676	20.161	1.7331	2.4527
10.388	0	0	0	1.2694	0	3.9928	0	0	0	0	0	0	0.6434	0	0	0	0	0	0	0	0	0	0	0	0	0	0	0	0	0	0	0	0	0	0	0	0	0	0	0	0	0	0	0	0	0	0	0	0
[truncated: 78 more columns]
