# Supplementary material for: Limits on information transduction through amplitude and frequency regulation of transcription factor activity
Source: eLife. 2015 May 18;4:e06559. doi: 10.7554/eLife.06559 (PMC4468373; doi:10.7554/eLife.06559)
Supplement: Supplementary file 1. — Raw single-cell time-trace data for HXK1 (15259 cells), SIP18 (21242 cells), pSIP18 mut A (18203 cells), pSIP18 mut B (17655 cells), 1× reporter diploid (21236 cells), and 2× reporter diploid (19222 cells). The data are also available from Dryad Digital Repository (Hansen and O'Shea, 2015). DOI: http://dx.doi.org/10.7554/eLife.06559.014 [file elife06559s001.zip › source_data/1x_SIP18_HXK1_FM9_5minINT_690nM.txt]

10.929	1.3162	0	0	0	0	0.21561	14.628	25.282	40.578	53.589	52.215	76.383	82.773	97.447	119.65	114.11	124.88	148.37	162.41	195.25	215.24	250.71	287.4	325.22	332.99	381.85	390.46	434.18	461.28	466.29	507.05	506.75	547.65	572.87	567.03	631.17	621.64	632.54	646.63	663.73	672.96	659.96	690.42	704.79	687.03	699.15	705.53	703.27	744.4
17.098	9.5447	0	0	1.2923	0	0	0	0	0	0	5.781	0	0	0	0	0	0	0	0	0	0	0	0	0	0	0	0	0	19.755	25.321	74.722	80.932	102.79	142.77	171.49	210.11	244.5	301.27	353.6	355.58	436.63	514.9	526.36	602.96	668.53	702.59	692.01	769.38	816.24
0	1.6835	0	6.6749	0	0	11.476	6.9148	10.278	8.1472	6.158	5.7928	0	0	0	0	0	0	0	0	6.722	5.8203	6.1803	12.932	19.175	10.474	17.273	38.235	38.858	50.728	50.614	53.696	70.49	91.776	100.56	122.78	157.45	180.12	224.96	251.86	273.4	297.7	323.64	337.79	286.7	319.25	317.63	340.17	344.19	356.97
11.288	5.4717	0	0.7571	0	0	0	0	0	0	0	0	0	4.7867	0	0	0	0	0	0	8.9541	2.9795	3.4079	5.0326	6.1568	0.92274	0	0	0	0	0	0.71615	6.2526	7.6608	8.4523	6.9263	3.173	13.532	4.8497	4.3414	0	6.445	5.7487	3.72	17.411	21.465	20.389	28.097	22.486	23.405
3.9277	11.516	1.153	6.2564	0	0	0	5.3791	8.1039	0.23431	0	0.30661	9.4635	4.7319	0	0	0	0	0	0	0	0	0	5.2489	13.476	7.8499	19.72	32.729	35.665	37.611	41.831	58.741	69.292	60.872	64.682	83.412	77.614	63.434	64.872	70.969	60.642	58.145	55.471	59.94	60.49	65.444	55.611	48.883	43.678	39.613
0	0	0	1.5899	10.807	4.018	7.4862	17.058	21.607	8.2021	30.541	27.807	20.449	13.488	12.069	16.819	11.953	14.915	0	4.6672	5.142	0.89446	0	0	1.566	2.6871	4.8692	19.151	27.626	26.071	45.1	69.347	69.778	85.967	102.02	107.98	110.21	125.07	134.69	140.78	154.97	153.47	151.03	175.81	180.12	187.76	198.01	175.43	250.92	241.43
0	0	0	6.0857	0	5.6506	8.6483	8.1703	17.257	15.535	30.253	29.455	28.914	17.316	20.716	31.24	31.134	31.661	34.08	36.824	45.455	38.652	42.201	49.298	44.253	49.21	46.526	45.854	49.623	42.17	59.928	58.917	59.405	59.493	63.58	65.523	70.745	65.797	69.196	63.039	66.58	67.428	65.079	69.753	75.215	78.842	78.19	74.679	78.636	77.754
0	0	0	0	0	5.8257	10.113	8.9743	5.4802	6.0472	8.7091	7.5587	18.995	14.395	16.085	13.964	23.509	30.316	40.276	49.711	73.495	97.861	111.04	155.64	134.34	144.22	178.07	185.96	190.59	189.17	190.42	221.24	232.91	240.97	249.74	241.99	292.75	252.26	238.12	243.59	262.96	270.15	302.2	323.48	293.8	284.59	311.49	315.9	331.66	316.53
15.119	10.376	0	0	0	0	0	0	7.2695	0.985	5.8902	8.1341	2.4834	14.741	13.526	9.6693	10.872	18.721	21.884	22.867	24.412	31.22	42.867	36.242	44.1	51.547	51.553	55.03	49.706	63.617	72.889	67.599	70.274	81.744	89.222	89.718	96.874	113.13	111.73	121.88	121.94	121.7	134.93	142.53	158.61	164.98	169.68	184.07	187.45	189.4
0	2.59	6.9709	5.2564	0	0	0	0.76489	5.014	3.9247	0.86001	4.5304	1.2993	0	0	0	0	0	0	0	0	0	0	11.672	5.0642	2.8504	22.644	45.841	55.526	67.028	71.606	85.169	83.713	98.131	105.46	99.851	110.13	115.18	115.62	109.92	111	127.13	119.09	145.63	130.4	145.28	133.51	145.75	132.9	154.27
24.887	16.738	0	0	0	0	0	0	0	0	0	0	0	0	0	0	0	0	0	0	0	0	0	0	0.39017	0	0	0	8.0297	0	0	0	0	0	0	0	0	0	0	0	0	0	0	0	0	0	0	0	0	0
2.431	0	0	2.9914	0.92701	0	3.6337	0	0	0	0	4.2481	14.382	16.332	39.275	75.753	107.72	125.01	171.05	219.55	282.43	287.23	335.97	408.77	450.84	467.52	475.91	544.5	576.94	559.43	595.31	655.72	624.3	683.5	666.08	705.2	691.61	716.51	692.34	683.46	703.36	669.49	678.52	655.29	633.05	632.77	605.84	613.55	616.57	613.73
4.9448	0	0	0	3.8459	5.3952	7.305	25.672	38.889	72.146	100.33	113.51	135.46	148.42	200.31	208.65	249.59	244.49	274.35	292.11	316.8	325.71	331.83	361.9	373.54	357.35	387.33	406.03	394.92	387.87	405.75	427.01	427.27	433.72	419.27	442.96	454.78	440.62	443.39	464.42	445.52	419.41	438.72	431.06	448.38	448.8	445.24	474.12	450.1	445.22
11.663	4.9263	0	3.9031	0.50734	0	0	0	0	0	0	0	12.88	31.209	26.376	24.011	24.796	40.113	48.84	53.379	66.853	77.615	90.119	112.95	173.24	184.75	197.4	171.76	199.63	218.77	222.27	236.72	224.63	234.34	229.23	248.72	260.39	288.6	278.94	301.32	300.4	316.9	321.82	328.98	343.1	365.24	378.41	387.06	396.43	388.98
16.216	0	0	0	0	0	1.3732	0	0	0	0	0	0	0	0	0	0	0	0	0	0	2.2749	15.21	13.442	9.8949	23.684	30.979	46.284	35.473	59.37	57.731	66.617	73.785	50.81	76.36	87.482	95.043	83.185	98.878	82.23	93.053	86.618	81.364	95.49	87.169	73.771	64.115	29.334	5.2256	0
0	0	0.20453	0.77202	0	3.3133	10.109	11.863	14.306	15.435	31.436	32.419	32.584	24.218	18.91	30.834	24.798	27.309	25.77	24.91	40.775	45.48	51.626	66.525	82.613	88.305	100.88	140.88	167.98	174.83	230.71	274.15	301.58	327.71	382.35	439.41	443.65	496.68	528.8	553.41	587.53	628.67	647.78	694.78	713.13	716.55	770.31	789.85	779.48	817.36
4.97	8.8792	2.6983	1.8758	0	0	0	0	0	0	0	0	0	0	0	0	0	0	0	5.9025	22.156	32.516	54.36	77.912	100.44	103.21	119.31	158.59	189.4	183.67	201.81	192.94	199.15	220.42	241.25	284.77	248.78	247.13	257.18	249.01	266.25	281.72	281.73	274.98	277.26	303.63	295.88	309.03	320.56	325.24
0	0	0.48184	12.803	7.8552	7.2321	0	0	0	0	0.49302	2.1987	7.9881	3.2285	15.258	5.0046	0	6.3194	10.305	8.03	16.695	9.5648	9.3263	12.625	32.37	39.824	60.235	72.381	89.065	108.47	118.36	152.19	178.72	235.69	259.13	285.61	350.74	371.05	425.63	489.11	503.19	553.91	603.47	622.09	686.52	732.01	762.97	796.35	805.64	840.66
8.2662	11.335	5.8696	12.334	0	4.9895	3.9773	11.703	17.615	19.562	15.45	16.748	24.452	18.902	54.365	62.602	35.216	43.92	71.01	90.576	85.711	77.405	144.7	142.51	192.63	132.48	178.81	197.58	154.47	151.87	164.73	173.47	183.44	186.09	195.92	188.3	190.14	209.2	202.67	204.37	205.64	218.65	212.26	220.47	217.8	211.25	220.88	217.14	203.83	199.26
6.2173	8.1145	0.60868	0	0	0	0	0	0	0	0	0	0.86154	0	0	0.16174	0	0	2.517	0	3.7421	5.0222	17.822	22.875	47.89	76.551	104.08	112.4	163.49	191.64	231.77	264.53	287.91	338.13	366.09	407.14	408.56	457.06	507.19	540.77	555.35	623.17	638.84	687.62	699.26	724.33	698.87	747.57	753.94	768.01
0.10865	0	0	0	3.6395	1.2338	0.32883	0	0	5.4522	29.969	63.621	102.29	111.18	153.3	182.19	204.27	240.68	262.1	288.78	324.19	346.89	370.59	399.43	414.31	431.72	439.48	446.92	456.88	455.38	475.71	479.92	466.65	482.48	489.67	494.05	505.8	496.47	486.03	497.15	492.65	481.93	482.61	489.58	490.6	509.07	488.99	482.74	490.19	488.72
24.217	6.9017	2.4679	1.909	0	0	0	0	0	0	0	0	0	0	0	0	0	0	0	0	0	0	0	0.42376	7.8441	19.909	39.157	0	24.415	49.524	102.95	173.56	233.36	337.16	431.3	534.39	696.85	788.04	901.81	1046.7	1123	1262.1	1387.8	1493	1594.1	1662	1724.1	1840.8	1875.2	1907.8
20.299	3.1093	0	0	0	0	0	0	0	0	0	0	0	0	0	0	0	0	0	0	0	0	2.7436	0	2.6617	10.451	12.495	23.005	26.001	28.501	37.909	53.689	72.66	85.41	101.03	82.456	43.927	63.669	66.93	75.983	86.97	90.705	107.21	110.94	110.8	93.432	80.554	89.319	85.409	81.707
8.1301	0	0	1.8763	0	0	1.9567	0	0	0	0	0	4.6017	3.5995	0.62407	2.9162	1.459	6.394	3.3919	8.0633	17.001	17.014	3.944	20.558	32.688	39.591	67.746	82.958	125.37	151.62	185.58	244.04	256.77	259.68	285.71	308.73	337.35	367.54	424.06	449.39	488.48	463.28	476.56	502.45	546.26	534.09	547.65	552.35	571.25	583.15
16.502	8.3426	0	0	0	0	0	0	0	0	0	0	0	0	0	0	12.397	44.514	80.006	119.17	145.65	202.7	279.51	336.64	426.76	520.02	610.15	702.02	793.92	920.92	1026	1105.8	1209.5	1269.4	1376.2	1468.2	1535	1580.6	1701.2	1770.1	1759.4	1786.7	1913.9	1897.4	1883.9	1891.6	1918.8	1955.3	2021.5	1944.5
15.071	4.6892	1.9279	10.902	1.6757	0	0	0	0	0	0	0	0	0	0	0	0	0	0	0	0	0	0	0	8.1964	30.457	50.391	54.101	84.562	103.15	119.88	151.93	172.06	200.51	226.37	220.88	224.82	242.91	251.68	263.75	267.72	281.22	271.72	297.58	303.56	315.68	303.08	319.69	333.55	337.14
0	0	0	21.817	12.396	0	7.7684	6.8548	24.747	50.544	82.044	110.22	135.24	146.14	169.47	204.45	236.55	264.64	276.09	296.33	351.95	373.18	392.66	428.47	473.63	471.83	476.19	545.45	596.87	610.13	661.04	615.38	630.03	642.23	660.24	754.76	700.1	810.06	873.88	880.24	974.12	1044.5	1092.2	1182.8	1195.8	1256.6	1328.2	1286.3	1359.8	1451.9
0	0	0	0	2.161	6.9817	13.05	5.4827	14.021	23.265	28.556	32.967	33.774	43.898	47.13	71.296	91.439	106.52	141.41	184.15	209.33	236.33	275.41	303.15	348.09	351.83	392.78	425.09	431.45	450.31	453.93	515.17	509.88	538.58	560.58	538.9	561.14	572.8	586.18	589.79	595.76	630.42	626.89	656.16	652.35	663.84	688.79	686.12	702.59	702.02
0	0	0	0	2.2152	9.7761	5.5555	7.1165	10.005	25.973	20.7	49.509	58.867	65.589	37.999	64.443	87.141	54.579	64.702	66.786	77.567	72.151	73.581	72.234	110.24	82.619	65.088	59.527	63.815	67.611	66.42	85.472	90.066	99.798	105.76	108.21	122.43	136.97	135.11	181.79	209.75	240.31	293.08	284.49	307.72	320.05	356.53	368.83	411.44	406.33
0	0	0	0.09175	7.2151	3.4653	5.8018	0	6.6129	5.049	6.197	21.541	17.371	0.68794	0	8.0821	10.388	5.279	5.1239	9.8572	19.363	6.7542	8.7674	21.531	20.813	21.793	25.858	42.125	44.529	41.366	48.951	61.399	64.42	63.136	73.855	83.21	92.162	81.704	91.194	93.354	102.82	108.68	98.646	113.34	119.94	119.56	126.4	113.05	114.37	138.14
0	9.0881	0	13.147	16.752	0	0	8.2936	1.0694	0	0	18.918	47.919	81.082	121.67	173.34	183.94	204.68	313.64	400.18	465.38	412.88	560.72	754.09	936.88	918.52	1217.8	1105.5	1204.3	1228.1	1338.6	1427.4	1444	1505.9	1535.7	1586.2	1576.5	1596.9	1680.9	1714.7	1750.6	1795.9	1759.1	1841.4	1891.9	1930.4	1890.5	1905.5	1916.9	1951.3
0	0	3.4141	5.401	2.559	1.8221	7.2839	6.9386	18.37	10.727	22.141	29.979	22.778	19.347	17.741	22.207	19.707	20.755	26.71	29.555	32.718	35.642	42.617	46.458	56.949	62.748	59.995	62.027	71.267	77.515	93.217	97.891	83.715	96.482	110.78	116.18	102.16	116.51	127.76	134.11	143.95	170.19	180.26	199.28	225.1	253.14	267.9	294.98	323.36	338.55
19.976	2.9285	0	0	0	0	0	0	0	0	0	0	0	0	0	0	0	0	0	0	0	0	0	0	0	0	0	0	0	0	0	0	0	0	0.55637	4.1215	4.0918	13.865	27.657	33.269	55.546	58.638	71.025	74.977	72.897	100.61	104.96	117.98	133.1	148.64
0.40869	0	0	2.7969	0	0	16.057	16.582	18.943	25.91	38.039	38.107	34.312	20.932	19.96	16.923	23.997	9.2401	23.718	22.543	22.534	25.116	13.304	21.406	23.527	23.209	13.524	22.857	21.623	17.554	19.834	16.78	15.717	22.076	9.2711	14.733	17.325	17.048	26.183	20.788	25.533	12.524	11.886	12.025	10.96	11.066	0.49171	18.611	0	0
9.2644	4.0897	0.11039	1.1126	0.70224	0	0	0	0	0	0	0	0	0	0	0	0	0	0	0	0	0	0	0	0	0	0	0	0	0	0	0	0	0	0	0	0	0	0	0	0	2.6362	0	4.059	8.5895	13.762	24.254	21.701	34.807	46.342
0	0	0	0.13405	6.884	11.281	19.797	24.7	18.504	24.648	29.333	30.162	29.996	16.533	14.709	13.023	21.127	6.6356	9.0802	21.937	27.734	10.626	8.1866	32.773	31.377	26.877	43.508	37.456	49.783	49.726	17.386	28.067	31.515	44.498	47.304	37.451	44.345	58.788	44.126	54.35	69.729	85.881	123.32	112.86	151.45	161.96	206.55	217.07	253.56	256.2
5.871	1.872	2.0205	0	0	0	0	0	0	0	0	2.3441	0	8.2644	21.813	20.369	46.964	58.687	77.823	89.72	92.889	106.45	129.05	135.94	137.94	155.13	153.28	159.38	169.66	185.95	197.65	194.84	200.79	213.87	212.53	224.38	237.93	236.57	270.81	264.87	259.33	260.08	271.51	273.87	285.98	285.67	280.01	279.74	297.62	309.95
0	1.9798	0.74326	0.63187	2.4049	0	2.2313	0	0	0.72649	9.0958	0.4349	8.0207	0	0	0	0	8.7799	4.8908	7.859	6.5771	7.37	9.6457	7.8312	0	0	0	0	0	2.3763	0.21474	0	0	0	6.8022	7.6195	25.452	18.348	31.802	44.778	72.821	123.32	176.79	251.27	296.84	398.69	442.36	505.97	589.99	685.61
14.498	0	2.7997	0	0.25075	0	0	4.7567	0.73634	0	5.204	3.0013	4.4628	0	10.384	6.9996	25.62	8.4157	29.073	32.921	40.001	40.986	41.756	52.58	59.861	52.874	66.577	74.556	76.047	67.22	70.289	63.589	74.84	75.717	72.917	57.911	55.533	64.456	74.098	71.597	72.286	54.408	63.322	63.651	54.38	65.032	55.973	66.294	46.134	50.792
7.8686	5.7697	0.99258	0	0	0	0	5.7208	0	0	0	0	0	0	0	0	0	0	0	0	0	0	0	0	1.5657	11.413	42.403	68.24	98.288	132.44	163.97	206.24	227.04	268.89	284.51	308.63	326.78	339.18	381.79	406.68	420.85	399.23	420.05	428.07	433.66	435.54	441.76	444.96	436.22	424.88
6.2613	7.761	0.54078	7.7652	0	0	0	5.7565	2.5018	0	0	9.1234	0	0	0	1.7515	0	12.138	8.5166	18.919	13.969	14.62	23.3	34.961	24.44	20.727	4.8804	17.56	19.262	43.24	35.682	39.775	31.243	21.901	24.245	6.5989	13.679	0	3.1302	0	0	0	0	0.18729	28.056	35.429	35.212	24.206	54.634	71.853
6.3099	0	0.54096	0.55668	0	0	4.0256	6.242	8.4808	9.9903	18.496	19.063	17.93	20.843	26.781	32.208	43.862	62.216	68.298	91.784	88.95	107.92	121.5	136.16	123.71	117.59	107.49	114.04	120.23	157.57	139.13	166.06	172.86	160.84	184.46	217.22	204.31	221.16	245.39	271.15	271.34	292.43	327.32	356.47	389.23	382.12	409.02	380.84	405.98	423.53
0	0	4.8685	1.055	10.493	0	0.97308	0	5.154	0.22824	0	0	0	0	0	0	0	0	0	0	0	0	0	0	0	0	0	0	0	0	0	3.1257	18.249	31.051	33.187	57.394	93.254	122.79	134.72	166.85	148.94	161.88	204.76	219.62	221.59	252.32	270.08	272.94	291.62	289.94
7.0136	6.8288	0	0	0	0	0	0.33572	0	0	0	0	0	0	0	0	0	0	0	0	0	0	0	0	0	0	0	0	0	0	0	0	0	0	0	0	0	0	0	0	6.6822	8.1084	17.144	26.976	39.806	46.287	52.946	64.771	56.352	61.92
2.8922	4.7545	0	2.7804	0	0	0	1.6277	0	0	1.7244	6.8644	0	0	1.8804	1.049	1.8885	20.45	29.718	55.425	67.629	89.385	97.425	125.43	108.33	119.05	130.73	152.44	162.45	151.21	145.06	179.61	190.44	166.36	167.98	173.58	180.96	192.14	212.97	216.5	182.04	220.65	208.05	240.77	242.65	115.2	108.57	110.35	120.49	138.31
13.857	3.9546	0	1.6751	0	0	0	0	0	0	0	0	0	0	0	0	0	0	0	4.6997	7.2481	26.646	32.369	43.882	52.474	51.48	78.627	72.595	74.457	74.34	87.871	103.46	104.82	101.23	99.965	115.67	137.1	171.2	184.45	227.18	253.22	298.11	323.21	415.51	442.45	498.86	557.5	631.87	637.59	666.45
0	5.7317	6.1097	2.9328	0	0	0	6.892	6.6927	0	0	6.2148	8.4817	10.492	4.7997	4.2398	5.3111	5.0597	8.0242	11.07	21.444	15.206	21.566	33.405	36.418	25.481	31.842	43.166	44.306	33.321	39.148	54.091	52.502	44.126	49.728	41.584	50.382	41.394	40.657	48.829	33.997	32.633	19.573	30.409	25.419	39.637	30.014	21.676	17.993	13.429
0	0	0	11.838	16.142	0	8.4245	24.49	38.332	29.191	22.803	11.946	12.932	0	7.6159	10.828	0	0	1.802	3.5777	7.7689	12.462	9.4435	13.408	0.076108	12.734	10.478	17.279	23.818	22.705	26.711	24.691	30.205	28.029	35.841	39.176	40.705	41.38	46.839	53.41	41.455	49.428	44.959	63.859	57.294	63.683	49.025	71.732	79.45	83.054
1.4195	0	0	0.089849	0	0	0.52101	0	0.96717	3.1192	0	0	0	0	1.391	0	0	0	0	0	0	0	0	0	0	0	0	0	0	0	0	0	0	0	0	0	0	16.161	30.548	50.424	76.506	98.447	122.06	151.73	180.62	206.44	231.97	250.43	278.09	309.91
3.2362	3.7782	0	1.4304	0	0	1.1102	0	6.7008	5.2011	2.8066	3.9302	1.1864	0	0	18.009	52.76	112.3	191.67	274.29	361.48	475.41	534.93	630.21	710.29	801.68	898.57	998.41	1050.4	1101.5	1159.1	1202.1	1247.2	1224.4	1267.7	1372	1375.8	1438.7	1478	1448.9	1491.7	1551.7	1509.1	1554.4	1524.6	1570.7	1562.9	1619.6	1620.2	1619.7
5.2872	1.6961	0	2.5684	0	0	1.8621	8.529	5.5531	1.1447	5.6129	17.15	12.297	2.3434	0	1.8767	0	9.7404	6.2241	16.4	17.477	5.0034	11.944	21.202	10.757	6.7173	4.7825	13.765	6.1869	40.769	29.488	52.532	63.676	55.286	86.68	136.61	207.27	168.3	206.58	263.22	294.63	320.49	368.8	430.99	462.04	476.19	514.38	518.07	537.95	578.54
0	1.7631	0.5712	5.9997	0.90105	0	0	5.4384	10.675	10.815	6.7641	17.484	15.273	21.043	14.273	17.539	13.189	12.915	10.462	16.341	27.98	16.425	17.289	33.267	32.349	26.775	28.326	36.037	45.073	31.835	34.436	44.682	40.022	29.772	38.225	38.836	35.314	30.209	35.8	36.471	38.526	36.454	28.361	40.764	42.092	46.295	44.466	39.54	33.272	31.678
1.545	2.3334	0	2.8257	0	3.4646	0	0.91968	0	0	0	0	0	0	0	0	0	0	0	0	1.5684	9.9754	0	10.662	26.753	23.148	20.021	33.872	28.173	35.064	33.848	32.927	44.177	46.77	41.798	37.206	45.225	45.139	64.47	55.12	60.61	50.068	56.522	62.688	65.831	74.975	72.674	91.959	75.016	71.473
9.634	0	0	18.61	0	0	0	5.0456	4.8057	0	0	0	5.3707	0	0.93914	1.7885	26.218	17.256	42.358	105.06	117.84	100.69	110.48	140.35	190.28	150.96	183.98	220.04	232.35	257.36	282.61	309.91	351.43	349.37	370.84	399.62	425.38	463.14	493.46	516.05	545.91	544.17	568	593.47	605.85	603.9	637.39	665.93	668.27	667.13
13.703	5.8225	0	8.7775	0	0	0	0	12.301	19.989	22.465	40.156	50.745	55.969	69.161	75.029	112.22	112.25	149.89	142.97	148.97	158.39	161.65	162.1	169.76	180.04	190.19	181.54	204.88	204.96	240.81	262.62	267.2	283.6	299.59	318.42	343.54	369.3	414.92	439.9	440.88	476.36	502.83	559.49	600.31	639.66	663.88	700.19	721.55	716.95
0	0	0	5.7385	6.141	2.8821	16.021	13.92	20	18.298	37.612	33.119	36.572	30.686	28.552	32.486	37.763	36.866	33.43	37.38	40.554	35.433	36.768	39.38	44.236	47.132	41.418	51.191	49.025	41.729	52.311	53.506	56.001	50.919	62.132	68.947	64.406	65.517	70.58	74.151	85.087	82.597	84.743	93.733	88.254	100.32	103.62	100.49	102.27	110.82
13.208	9.3891	0	0.72257	6.669	0	0	0	0	0	0	0	16.25	28.298	48.561	62.301	88.775	110.62	135.95	151.41	155.95	156.07	171.67	177.96	196.63	196.07	207.17	211.82	221.18	216.8	231.53	216.28	223.86	235	225.74	221.46	249.51	249.83	253.55	260.57	267.33	287	288.31	292.19	312.08	302.1	299.39	313.23	323.34	331.7
0	0	0	0	0.93971	9.1154	13.558	24.827	21.585	14.978	22.314	35.058	34.06	27.236	10.364	12.407	49.661	48.967	49.079	103.66	212.83	191.95	209.32	256.24	308.19	328.86	428.04	473.9	462.7	513.19	635.22	627.88	695.1	796.57	981.21	935.51	1045.9	1152.5	1289.6	1395.9	1478.2	1558.9	1603.6	1642	1702	1789.9	1855	1871.8	1946.7	1941.4
0	0	0	2.6431	2.3563	6.5026	6.7299	7.6967	9.5733	15.006	1.0033	12.772	17.31	20.296	19.909	27.644	25.096	28.393	21.321	14.485	19.687	19.522	23.045	38.49	42.754	53.078	66.479	80.341	79.042	78.973	94.741	111.2	124.73	128.54	141.37	143.79	155.21	157.3	161.1	164.53	173.42	168.16	169.73	170.17	179.72	191.24	192.61	206.15	208.63	206.49
26.527	11.794	0	0	0	0	0	0	0	0	0	0	0	1.3193	26.716	49.594	76.114	102.14	153.52	166.08	225.96	262.44	300.06	328.92	364.13	417.38	440.36	488.86	499.44	562.83	556.32	566.75	595.81	577.74	640.9	645.06	685.14	673.37	697.8	711.68	693.7	691.8	689.27	675.75	690.96	693.28	702.12	647.43	623.84	613.42
8.9919	4.8595	0	12.525	0	10.632	0	5.8265	6.1151	11.173	7.9623	5.1176	22.611	25.521	37.287	34.03	41.386	41.379	48.601	0	0	21.831	3.3806	14.871	4.6017	11.319	1.356	21.99	32.909	17.55	62.258	77.27	80.577	107.34	100.43	115.09	142.9	179.07	196.98	209.06	202.24	218.46	241.85	257.91	263.14	275.55	281.21	315.12	312.94	321.04
5.0441	0	0	0	1.1651	0	3.8372	0	0	0	0	0	0	0	0	0	0	0	0	0	0	1.2432	1.3761	6.7705	2.7762	0.21782	0	0.20712	3.9909	3.8508	0	0	0	3.9619	14.085	9.7741	14.361	23.82	39.499	35.052	27.353	47.852	31.661	47.334	50.807	64.479	63.151	56.778	58.424	66.449
12.844	8.9549	0	0.21493	0	0	0	0	0	0	0	0	0	0	0	0	0	0	0	0	0	0	0	0	0	0	2.9857	8.8895	6.3826	17.812	18.339	14.805	14.604	23.427	11.203	6.7588	16.471	24.719	36.904	50.193	50.124	55.617	63.582	75.835	88.951	104.26	110.87	135.45	116.4	130.95
0	0	0	0	0	4.6281	15.43	7.1573	9.0127	15.026	14.256	23.351	31.977	30.453	24.604	27.104	33.184	32.107	37.459	47.237	51.199	53.115	65.015	69.983	83.653	84.68	114.33	122.37	132.88	141.58	139.81	159.85	169.51	184.78	204.78	223.74	240.7	218.81	198.25	237.35	252.32	288.13	287.7	286.67	282.49	304.41	309.17	315.03	362.12	354.09
12.351	11.433	0	5.0538	0	0	0	0	0	0	0	0	0	0	0	0	0	0	0	0	0	0	0	0	0	0	0	0	0	12.515	24.265	30.843	39.504	52.084	49.643	73.405	89.691	102.92	126.45	136.29	131.29	145.02	142.17	159.83	158.2	159.52	173.32	192.21	182.43	158.18
0	0	0	10.84	4.9831	4.5997	13.199	20.75	20.646	26.515	14.881	23.87	32.364	28.736	37.219	34.054	26.944	22.584	29.768	32.044	50.353	37.527	26.261	36.116	32.019	33.508	29.24	32.292	35.593	24.075	27.118	41.715	22.712	25.954	17.614	14.474	23.022	30.627	19.949	19.965	27.056	34.049	21.351	25.13	32.971	45.457	39.614	39.215	44.594	38.968
0	0.17039	0	4.015	4.0788	0.63828	5.1019	7.1301	14.452	9.4449	17.972	21.426	16.369	9.9838	0.89531	11.073	8.1932	15.233	6.4092	17.171	24.618	24.297	28.941	31.267	41.813	40.825	63.381	73.625	86.171	68.75	78.645	85.875	121.88	88.998	109.09	108.1	134.3	116.82	120.99	122.09	135.63	140.63	147.72	163.68	171.68	178.35	200.3	198.41	185.5	208.85
2.615	0.35567	0	0	0	3.0154	3.8868	2.7568	0	0	5.4388	1.413	0	0.8488	0	0	0	0	0	0	0	0	0	0	0	0	0	0	0	0	0	0	0	0	0	0	0	0	0	0	0	0	0	0	0	0	0	0	0	0
16.588	11.999	0	1.7913	0	0	0	0	0	2.4747	0	0	0	0	0	0	0	0	0	0	0	0	0.45228	20.827	36.379	62.86	113.61	149.24	247.5	300.85	376.06	432.58	493.88	571.73	657.34	714.51	721.58	860.52	901.04	956.8	987.97	1037.1	1081.7	1144.9	1189.1	1193.8	1224	1255.1	1290.4	1301.7
23.261	10.125	0	9.5669	0	0	0	0	0	0	0	0	0	0	0	0	0	0	0	0	0	0	0	0	0	0	0	0	0	0	0	0	0	0	0	0	0	0	0	0	0	0	0	0	0	0	0	0	0	0
14.2	7.0005	2.2445	0	0	0	0	0	0	0	0	0	0	0	0	0	0	0	0	0	0	0	0	0	0	0	0	0	0	3.4995	13.653	22.326	29.712	36.68	24.157	18.587	13.157	34.712	44.88	57.03	46.266	32.948	26.223	23.509	37.466	43.678	35.263	46.208	31.862	29.525
1.2165	0.13266	2.6593	3.4213	0	1.8178	0	3.0834	5.6587	12.919	0	0	1.6843	0	0	0	0	0	0	0	0	0	0	0	0	0	0	0	8.0028	0.30934	1.1478	20.499	20.026	20.758	22.156	26.8	20.557	24.345	30.722	32.252	31.262	28.919	22.556	31.459	43.752	39.848	42.671	36.907	35.108	33.539
3.7367	0	0	0	0	0	3.5658	3.6299	6.4907	3.7282	0	4.097	3.4209	5.885	0	0	0	0	2.5046	5.8945	12.473	22.44	27.242	40.461	54.177	80.531	86.336	123.26	171.53	200.53	177.32	225.21	264.76	322.16	384.96	417.88	475.59	522.93	583.21	627.26	647.42	668.47	727.66	770.31	774.49	818.18	865.62	895.06	896.04	898.68
9.8866	0	0	0	2.9316	0.50718	1.9017	0	0	0	0	0	0	0	0	0.23423	0	16.006	36.16	42.37	55.797	79.238	94.123	128.03	174.61	207.22	257.13	291.6	369.15	430.04	471.65	534.38	557.24	590.95	648.47	655.05	709.38	688.7	729	749.48	831.76	828.88	877.7	877.94	896.04	933.69	948.81	927.79	1019.7	1008.8
9.8429	2.7755	0	4.447	0	0	0	1.2421	0	0	0	0	0	0	0	27.126	55.366	106.11	162.42	205.41	231.14	265.38	323.83	378.63	402.62	420.42	418.28	523.91	542.13	574.7	614.34	677.43	699.08	714.23	767	780.63	792.03	783.02	894.29	878.71	872.56	912.04	927.69	943.09	1002	987.97	1025.7	1060.2	1058.6	1079.5
13.947	4.4163	1.5638	0	0.90847	0	0	0	0	0	0	0	1.934	0	21.715	37.719	29.492	42.955	62.316	102.64	176.24	164.91	215.91	207.51	258.93	230.48	291.35	324.69	313.1	346.11	315.63	369.09	354.16	371.64	374.19	405.41	408.46	392.85	399.76	411.17	406.86	418.43	407.86	429.59	429.74	404.88	445.16	416.57	415.62	431.14
25.134	9.7662	0	0	0	0	0	0	0	0	2.9717	3.9968	9.3123	25.213	31.902	35.604	45.041	41.213	55.529	41.382	60.278	53.408	59.379	47	21.051	33.037	21	32.148	16.933	16.723	7.6609	15.632	3.8737	0	12.373	16.283	26.228	7.6001	0	0	19.016	0	6.6861	5.838	22.074	25.473	27.667	23.382	15.146	15.328
12.858	8.6166	9.4761	0	0	0	0	0	1.3156	5.5257	0	0	0	0	0	0	0	0	2.2431	2.7272	0	0	0	0	0	0	0.57581	0	0	0	0	0	0	0.98317	0	0	0	0	0	0	0	0	0	0	0	0	0	2.6427	21.044	19.401
20.021	4.8369	0	0	0	0	0	0	0	0	0	0	0	0	0	0	0	0	0	0	0	0	0	0	0	0	0	0	0	0	0	13.302	12.595	13.039	43.401	51.216	69.151	75.37	81.25	90.077	108.47	120.8	134.74	149.9	166.76	179.47	194.46	171.85	145.12	134.05
13.328	8.1108	0	4.2229	0	0	0	0	0	0	0	0	18.586	43.921	67.887	130.14	177.38	175.98	238.07	252.75	304.82	342.53	416.57	416.68	461.5	453.58	494.46	523.99	610.86	593.47	584.68	639.42	675.94	707.57	705.23	749.86	751.53	794.24	823.1	821.57	868.63	906.73	882.95	981.95	1002.4	986.94	1036	1050.6	1028	1095.8
14.467	6.1709	0	0	0	0	2.6684	3.6808	0	0	0	0	0	0	0	0	0	0	0	0	0	0	1.2105	6.7892	5.9057	0	1.4885	10.265	5.4668	9.6045	14.777	16.581	23.503	33.563	31.731	32.263	41.573	55.156	65.758	80.391	85.246	72.768	89.944	91.146	100.11	112.2	112.88	140.37	130.47	135.23
3.3428	3.9303	0	0	0	2.2841	0	0	0	0	0	0	0	0	0	0	0	0	0	0	0	0	8.0053	4.175	2.7574	5.3237	18.56	13.658	29.39	11.148	32.369	35.414	38.673	51.33	56.348	59.163	59.611	73.051	80.684	80.132	84.864	93.051	109.27	110.38	122.18	129.18	133.72	133.58	133.58	136.24
0	4.0121	2.406	1.2448	0	0	2.3716	3.6848	2.3935	4.5844	3.0568	0.14177	4.0013	0	0	0	0	0	0	0.080964	0	0	2.2041	0	0	0	0	0	0	0	0	0	1.952	0	4.5577	11.044	16.443	22.978	36.172	45.462	49.107	64.399	74.363	84.164	97.607	120.63	126.51	137.82	149.05	153.45
23.749	13.38	0	2.771	0	0	0	0	0	0	0	0	0	0	0	0	0	0	0	0	0	0	0	0	0	0	0	0	0	0	0	0	0	1.4796	0	0	0	0	0	0	11.437	9.3665	41.724	79.432	119.32	149.52	167.78	220.62	224.16	223.35
8.643	3.573	3.7768	0	1.9373	0	0	0	0	0	0	0	0	0	0	0	0	0	0	0	0	0	0	0	0	0	0	0	0	0	0	0	0	0	0	0	0	0	0	0	0	0	0	0	0	0	0	0	0	0
0	0	0	0.6255	0	9.4156	8.9669	4.8344	9.4152	13.65	15.864	19.159	27.506	23.197	25.242	28.417	42.27	55.441	70.961	102.33	128.25	188.66	235.25	299.91	406.17	469	566.2	662.51	728.67	832.17	927.28	1013	1037.2	1173.3	1314	1331.6	1432.4	1552	1599	1694.1	1790.3	1808.6	1906.7	1915.4	1893.6	1974.1	2058.9	2122.5	2147.5	2212.2
13.191	1.4942	0	2.6613	0.074019	0	0	0	0	0	0	0	0	0	0	0	0	0	0	0	0	0	0	0	0	0	0	5.0032	9.9494	13.3	23.997	36.601	45.443	70.853	69.27	107.23	132.1	160.13	202.84	240.21	270.82	294.79	329.86	403.91	455.91	517.56	553.73	613.3	592.24	663.52
6.6146	7.1696	0	5.7634	0.76537	0	0	0	0	0	0	0	0	0	0	0	0	0	9.7334	15.782	18.976	23.935	21.435	40.3	58.966	61.839	79.306	82.061	96.114	129.47	110	124.47	141.99	148.6	152.61	152	164.7	161.75	157.43	180.35	165.33	168.76	166.06	168.44	134.92	164.75	166.98	174.83	175.89	166.43
0	0	0	0	0	10.74	14.258	16.377	33.438	28.435	28.811	41.05	50.908	43.805	43.208	38.434	37.903	41.295	50.952	52.255	65.206	70.427	82.288	91.596	95.792	110.41	137.8	132.74	140.65	165.77	149.86	191.48	170.29	174.18	190.82	187.14	194.31	193.91	197.77	214.1	218.49	233.41	258.68	262.16	281.51	269.37	314.8	306.7	347.74	345.6
0	0	0	4.1039	8.8653	2.2522	0	0	0.2808	5.3518	0	0.26833	6.8722	9.3666	14.109	13.04	18.988	38.193	62.786	97.21	131.25	162.07	188.62	224.34	263.18	292.61	335.82	363.73	381.3	380.26	418.04	446.34	444.83	515.32	552.3	571.04	610.21	641.4	736.99	764.81	812.95	891.48	918.62	986.18	1080.2	1129.7	1167.1	1239.2	1263.8	1313.3
0	1.4633	0	11.699	0.31658	0	0	5.6861	18.553	9.3571	33.647	28.534	11.572	23.921	32.518	24.908	21.263	42.5	46.06	67.911	98.211	114.69	133.08	168.6	215.2	265.97	319.89	409.18	462.01	497.46	610.13	658.53	717.21	808.42	891.74	981.71	1029.3	1029.3	1093	1141.6	1152.9	1167.6	1198.7	1250.3	1314.4	1316.3	1350.6	1361.2	1429.5	1446.3
10.188	5.5066	0	0	0	0	0	0	0	0	0	0	0	0	0	0	1.3395	0	6.2163	2.1067	19.871	10.319	26.438	35.145	42.584	37.252	37.038	36.771	36.652	41.089	47.166	51.759	43.251	60.199	74.984	89.874	115.22	138.65	173.84	155.49	185.6	209.33	242.48	281.13	313.23	318.15	317.34	340.16	355.09	378.3
0	0	0	2.2762	0	4.6271	5.0238	12.175	2.6143	10.645	0	3.4547	12.641	11.787	12.43	6.9671	10.833	9.6491	6.2869	7.4972	21.947	11.985	9.1695	17.742	12.577	14.187	14.831	16.803	18.689	19.211	22.87	36.164	36.431	38.918	43.076	57.695	59.768	51.158	59.174	69.265	59.912	50.093	41.815	50.69	65.087	67.843	70.159	68.343	63.694	58.499
1.9868	0	1.709	1.7657	0.050481	0	2.4617	4.2476	6.4513	9.8149	2.7623	6.8412	15.019	11.997	4.6622	1.9898	4.9505	0.58889	0	0	7.9841	3.4208	0.4301	5.0862	4.0887	6.3003	3.4735	7.3899	7.4623	0	3.3402	10.717	7.9211	1.8714	0	4.8682	2.3131	0.045694	0	0	0	0	0	0	0	0	0	0	0	0
24.71	15.547	3.0946	0	0	0	0	0	0	0	0	0	1.6879	4.0816	21.448	31.569	45.773	55.142	73.593	78.941	83.815	97.635	116.73	129.9	142.27	148.92	155.53	173.93	174.63	175.63	191.43	194.73	207.94	212.79	225.39	229.45	229.86	244.78	241.97	245.21	253.46	270.47	265.53	278.12	271.61	277.01	279.73	285.09	290.41	286.65
21.546	10.294	0	0	0	0	0	0	0	0	0	0	5.6452	0	0	0	0	0	0	0	0	0	0	0	0	0	0	0	0	0	0	0	0	0	0	0	0	0	0	0	0	0	0	0	0	0	0	0	0	0
17.67	12.491	0	0	0	0	0	0	0	0	0	0	0	0	18.028	24.301	41.088	81.544	124.54	157.97	200.8	243.76	300.19	349.94	418.27	451.49	488.72	584.33	658.19	699.13	731.77	825.68	872.58	925.84	1027.6	1074	1105.9	1172.3	1288	1339.5	1340.8	1383.1	1400.4	1432.1	1520.7	1496.9	1508.4	1481.6	1479.4	1552
0	0.099569	0	3.8739	0	3.3907	2.2934	18.907	25.072	37.845	40.205	69.231	86.113	95.733	120.84	148.76	172.91	207.17	235.49	282.77	312.81	359.2	387.12	448.43	454	491.84	505.91	535.8	533.39	540.32	536.83	554.35	575.95	565.49	599.05	602.79	627.99	654.04	739.52	785.59	854.42	970.91	1035.5	1119.7	1224.7	1308.7	1437.6	1480.9	1567.6	1625
0	0	4.0504	3.3177	0	0	0.16842	2.1165	9.1201	6.0314	4.7177	13.155	15.399	14.01	6.3021	8.3509	5.8104	1.6027	2.5301	12.51	23.648	17.154	23.261	37.256	44.901	62.743	67.633	106.09	132.67	160.44	206.42	260.97	308.01	376.72	455.49	524.84	572.31	597.66	657.63	666.04	705.24	720.8	750.48	789.97	801.06	822.25	851.71	859.7	869.96	879.89
8.5766	2.3892	0	3.1572	0	0	0	2.1398	0	0	0	0	0	0	0	0	4.3531	3.231	14.961	29.07	35.04	47.438	49.305	50.122	66.485	77.415	73.604	79.307	86.437	93.623	93.482	110.02	106.51	111.94	121.66	139.24	129.6	142.3	143.81	136.09	144.01	149.9	151.38	152.04	172.28	169.37	169.06	173.29	166.51	160.91
4.6366	0	0	1.0364	0	1.7925	0.41628	0	0	0.83881	0	0.66394	2.6631	0	2.3854	0	3.916	0	1.3169	0	5.6564	0	0	0	3.7181	3.2155	1.3322	0.75115	0	0.55431	0	5.7247	0	3.5388	5.5124	1.9388	0.2586	0	0	0	0	0	0	0	0	0	0	3.7669	5.3461	12.004
12.921	7.6911	0	1.2776	0	0	0	0	0	0	0	0	0	0	0	0	0	0	0	0	18.601	28.674	43.39	41.646	56.756	65.088	58.916	66.484	70.689	65.724	55.889	62.571	79.109	69.18	93.857	81.796	101.44	96.726	91.643	112.33	126.47	142.37	185.84	239.17	282.95	283.65	318.73	337.63	344.36	348.12
12.712	7.026	1.4481	0	0	0	0	0	0	0	0	3.5112	0	9.3368	8.8126	9.3487	14.544	3.8734	11.713	14.722	21.624	25.381	32.832	33.83	43.789	46.175	45.656	48.686	62.862	71.131	73.872	85.842	101.97	116.4	128.51	147.74	158.95	197.86	210.68	240.55	278.99	276.73	313.51	344.36	366.5	340.45	381.65	416.66	433.6	426.91
10.552	6.8246	4.6184	0	0	0	0	0	2.941	0.68718	7.5325	11.6	23.42	73.43	116.7	128.67	179.52	216.1	346.73	326	402.84	525.42	575.85	579.47	601.82	717.52	786.45	734.97	737.26	950.9	956.09	871.99	1062	1089.2	1152	1186.7	1242.1	1290.6	1377.7	1414.6	1451.7	1538.9	1598.8	1609.8	1725.1	1813.8	1862.3	1832	1928.5	1964
0	0	0	5.3407	3.9618	8.4379	11.191	8.6108	12.504	12.824	19.469	24.843	23.746	16.251	24.576	26.373	30.898	29.323	39.465	43.425	57.999	58.526	61.511	76.315	76.111	78.729	87.614	91.458	92.74	99.162	108.22	115.28	117.62	116.4	121.76	137.22	133.94	135.88	154.84	154.59	156.7	172.13	188.59	214.63	209.64	235.47	245.94	223.27	235.71	276.47
24.202	8.7675	0	0	0	0	0	0	0	0	0	0	0	0	0	0	0	0	0	0	0	0	0	0	0	0	0	0	0	0	0	0	0	0	0	0	0	0	0	0	0	0	0	0	0	0	0	0	0	0
0	0	0	3.7296	1.8588	3.5254	7.0953	4.9318	10.853	12.361	20.164	25.76	20.703	18.868	10.039	10.527	15.418	14.986	12.708	8.4342	17.332	6.0047	8.7493	20.983	15.264	15.164	11.139	23.632	25.445	13.569	35.328	37.111	28.802	29.338	42.214	36.648	34.765	31.864	38.723	31.874	31.016	41.09	34.139	34.347	43.979	54.367	43.888	54.457	48.152	49.795
0	2.8094	9.4474	4.0831	0	0	0	0	0	0	0	0	0	0	0	0	0	0	0	0	0	0	0	0	0	0	0	0	0	6.3083	9.6398	14.182	23.943	28.988	49.487	61.465	104.42	106.88	152.95	181.79	218.16	256.53	287.15	329.74	348.45	371.12	421.34	448.36	443.55	460.21
0	2.498	0	0.24581	0	0	3.9095	9.0647	9.6072	8.5204	4.755	17.682	19.178	18.589	22.119	16.902	18.405	14.145	6.3566	9.7136	17.692	10.508	10.92	12.172	14.443	18.048	6.439	16.139	9.1853	5.585	5.9183	26.77	35.272	34.755	43.492	55.741	64.486	71.399	81.421	94.982	106.03	108.88	118.78	134.05	158.67	177.67	201.2	195.22	207.32	192.41
7.6652	8.4682	0.77684	0	0	0	2.4458	0	5.3364	13.611	30.352	83.803	125.8	206.18	275.6	375.13	426.89	523.75	615.99	716.91	762.6	880.55	966.7	1106.3	1223.9	1313.8	1459.1	1535.4	1597.5	1624	1757.1	1836.4	1827.8	1857.5	2004.1	1996.8	2033.5	2064.3	2144.5	2164.9	2192.1	2303.6	2284.9	2409	2425.2	2480.1	2503.6	2585	2568	2674.9
9.2576	5.3152	0	0	2.8638	0	0	1.9401	0	0	0	0	5.9213	0	0	11.586	9.9599	7.3277	12.649	26.143	20.065	15.992	38.054	29.398	27.28	53.044	56.996	45.264	32.514	116.97	114.27	79.281	71.827	150.44	162.4	89.957	77.921	98.653	130.13	143.02	135.05	143.62	164.03	183.27	245.59	258.39	291.52	257.71	312.27	309.99
0	0	0	0.82915	14.003	3.1771	11.565	8.5187	14.521	64.795	12.85	26.049	35.725	30.541	16.976	15.877	19.59	4.9431	17.965	24.54	25.64	28.761	10.959	43.342	36.661	23.821	37.059	27.015	43.134	43.85	28.697	56.17	72.242	80.286	76.791	51.154	47.578	66.491	57.529	69.861	75.41	75.209	77.913	67.712	57.323	72.376	61.811	66.988	72.187	50.495
7.2536	5.9543	0	4.08	0	0	0	0	0	5.0583	0	0	0	0	0	0	0	0	0	0	0	0	0	0	0	0	0	0	8.4023	17.089	30.752	39.382	43.932	61.211	53.961	83.351	108.56	112.67	129.56	144.69	115.24	108.63	130.09	134.3	121.1	124.77	120.84	102.69	91.754	105.63
0	2.3838	0	0.33048	3.9984	0	0	2.57	8.6521	11.127	15.774	38.093	64.988	62.552	86.979	100.69	109.41	125.81	140.08	142.91	166.1	165.69	174.2	174.43	210.81	213.82	254.45	287.75	354.71	428.65	528.38	616.99	691.36	826.19	928.66	1033.1	1119.6	1190	1314.1	1334.5	1454	1495.1	1548.3	1557.2	1661.9	1678.5	1634.4	1694.5	1730.4	1740.9
6.7604	0.086479	1.4688	8.5299	0	0	0	0	5.9954	0	2.5969	0	4.2046	0	8.391	3.8706	10.212	34.228	39.675	60.331	69.656	78.192	89.374	113.72	107.03	117.72	126.95	145.04	155.9	156.6	174.06	205.23	225.31	210.5	238.93	235.08	259.14	255.55	271.8	298.98	365.64	466.34	535.02	647.79	751.13	561.94	652.48	755.97	876.43	963.3
0	1.2402	0	3.3676	0	3.2304	5.779	10.567	2.2103	7.4274	0	2.5306	8.055	1.4673	2.0895	5.4287	0	0	0	0	7.2403	4.7955	10.827	22.452	29.687	38.883	41.932	56.298	62.757	54.082	62.401	86.236	81.881	79.65	87.324	96.646	106.85	91.734	91.632	100.43	93.746	96.678	83.448	92.443	110.24	116.04	103.94	95.845	96.484	95.707
0	2.2224	0	3.0584	0	2.3706	2.0505	6.5669	10.963	12.985	5.7788	11.528	15.104	16.941	8.3482	13.55	9.2842	4.7066	4.2645	2.3235	16.244	13.558	14.101	17.145	20.695	21.175	23.28	31.5	32.033	24.134	25.483	37.127	36.278	24.644	28.569	25.308	24.807	22.477	23.899	29.159	17.629	13.972	5.0535	20.332	17.059	27.243	24.294	23.093	12.33	13.156
0	0.82718	0.0051038	4.32	0	5.8471	1.5108	3.699	2.1318	0	2.06	0	3.5823	3.2121	4.4498	0	0	0	0	0	6.3646	0	1.4889	1.4839	10.242	0	10.558	0	0	0	0.17354	4.2063	0.77449	0	0	0	0	0	0	0	0	0	0	0	0	0	0	0	0	0
20.367	8.5269	0	3.8488	0	0	0	0	0	0	0	0.43508	4.248	22.411	90.842	118.51	216.19	320.09	428.53	541.04	678.28	772.92	856.71	919.18	1099.5	1188.6	1357.5	1519.8	1693	1924.9	2054.6	2133.2	2234.5	2363.3	2588.5	2758.8	2806.1	2939.3	3087.3	3158.3	3484.9	3471.8	4093.3	4307.3	4262.2	4187.3	4362	4403.9	4416.2	4341.2
11.314	2.438	2.4152	1.1592	0.88786	0	0	0	0	0	5.787	7.4897	27.945	31.108	52.494	66.715	101.81	117.28	144.61	165.79	193.91	225.42	226.72	259.68	268.78	278.25	293.6	300.86	285.19	325.5	327.95	345.41	336.39	356.04	357.4	365.63	357.3	391.79	422.62	451.93	450.14	464.93	518.59	547.04	597.59	635	657.47	730.62	760.46	805.45
20.911	15.472	0	0	0	0	0	0	0	0	0	0	0	14.893	30.243	61.374	75.297	78.667	115.95	128.16	158.36	167.84	172.86	178.33	172.57	185.48	193.04	224.48	200.91	206.8	224.03	241.4	254.73	231.83	240.6	277.77	292.35	302.04	310.16	328.45	355.56	367.24	405.41	443.4	483.59	509.64	528.7	535.44	571.39	543.92
14.206	14.718	11.026	0	0	0	0	0	1.7839	10.42	0	3.9397	0	1.3603	0	8.51	13.987	14.533	20.142	27.875	44.202	45.596	55.004	47.888	71.364	70.509	74.883	63.602	79.858	79.481	86.162	91.337	82.325	82.707	92.701	78.153	112.17	93.23	99.578	94.58	94.556	96.285	89.582	105.57	103.43	115.3	127.08	176.98	200.54	194.22
0	0.21186	0	2.4424	5.8488	1.0282	0	1.0996	0	0	0.40102	0	0	0	0	0	0	0	0	0	0	0	0	0	0	0	0	0	0	0	0	0	0	0	0	11.799	47.713	95.515	170.87	242.69	329.94	445.71	582.82	712.91	855.19	1002.6	1109.9	1194.5	1314.7	1392.5
3.5782	4.1279	2.9871	0	2.4436	0	0	0	0	0	0	0	0	0	0	0	0.040487	3.7768	14.696	43.598	81.168	100.31	149.39	191.25	207.47	235.8	254.29	313.19	337.45	330.69	368.01	380.2	436.03	359.99	371.68	465.67	456.32	397.97	437.8	443.59	435.18	438.69	440.51	459.19	424.32	457.73	437.32	447.03	424.89	441.75
14.543	4.6575	0	0	0	0	0	0	0	0	0	0	0	0	0	0	25.747	9.5599	15.56	13.071	24.319	44.254	64.109	82.437	111.3	137.97	147.53	220.79	269.89	346.39	420.73	471.84	569.87	633.19	680.37	742.18	811.61	841.12	905.75	921.5	977.75	1013.6	1039.9	1106.1	1148.6	1219.4	1194.1	1250.6	1267.2	1281.9
1.5713	3.2078	0.16344	0	0	4.6146	1.0272	12.273	9.6523	10.1	5.6963	8.1642	11.918	17.845	16.038	9.0902	9.7343	11.792	11.994	22.358	52.029	70.449	107.76	133.28	192.53	267.07	293.02	421.81	460.28	504.29	493.61	614.96	696.44	679.76	653.11	795.82	833.34	880.28	712.7	785.4	934.91	825.65	800.22	808.9	857.09	900.92	905.6	927.51	921.9	916.24
6.1467	3.9302	0	2.7906	0	0	0	0	0	1.1747	0	0	0	0	0	0	5.8301	6.3543	22.714	40.264	79.316	110.63	133.26	158	190.86	235.72	273.27	301.31	318.47	368.18	370.06	421.45	411.86	453.21	477.45	476.47	493.67	500.47	504.28	525.01	508.22	534.27	501.38	553.51	556.22	550.82	545.87	535.7	529.14	504.78
8.1037	8.92	0	0	1.3676	0	0	7.235	6.91	3.6418	8.597	9.9491	1.1127	3.2905	0	3.3088	9.4961	12.799	16.675	24.951	21.499	21.513	35.024	41.042	53.811	25.357	9.3597	15.054	10.278	32.09	29.34	57.79	54.508	57.566	67.507	77.841	122.78	146.14	177.21	225.51	263.46	315.36	386.4	450.24	492.13	533.44	596.44	624.89	681.3	744.54
0	0	0	5.8381	25.689	13.475	3.5471	9.1919	15.724	0.946	0	0	0	1.0664	2.4681	0	11.195	0	4.9281	6.6468	3.2385	2.8091	0	6.9346	6.1195	13.953	16.779	8.034	3.7041	3.4969	10.61	17.195	6.3781	13.023	12.576	8.8976	7.0796	12.758	13.306	8.6282	5.7242	3.404	1.2857	9.3312	0	5.8711	0	10.388	11.64	10.679
20.378	5.5748	0	1.7781	0	0	0	0	0	0	0	0	0	5.3965	12.075	35.401	61.563	90.089	121.73	175.49	214.34	272.98	312.19	421.59	488.1	565.75	669.79	786.68	830.55	947.07	1032.2	1119.5	1178.9	1298.9	1341.8	1386.3	1486	1496.4	1604.9	1644.1	1638.9	1705.9	1719.1	1745.1	1727.3	1786.7	1773	1802.3	1883.2	1842.5
5.689	4.3034	0	0	3.5153	0	0	0	7.0462	11.457	21.925	34.373	40.693	43.85	72.264	61.204	89.121	103.26	129.5	174.78	157.63	188.87	191.57	212.63	216.34	262.07	266.4	257.65	291.53	324.63	318.68	235.11	328.24	299.9	321.78	361.64	278.93	391.99	399.12	293.74	399.07	412.05	321.13	307.7	391.22	402.08	324.94	338.99	352.92	374.46
0	4.6104	2.1145	4.176	1.893	0	1.2752	11.497	8.3778	2.1596	13.543	17.22	15.904	22.481	14.37	15.387	23.254	16.618	14.308	16.782	28.219	20.668	23.409	25.701	30.28	34.032	36.065	36.014	40.173	33.894	41.299	51.016	47.444	56.81	64.488	75.311	68.489	78.321	91.21	105.57	125.63	149.79	160.79	186.6	221.41	250.16	284.12	293.35	324.96	353.97
10.211	3.4273	0	0	0	1.7318	0	0	0	0	0	0	0	0	0.70329	0	0	0	0	0	0	0	3.0019	1.2265	9.6832	7.2846	15.927	14.616	28.85	33.233	41.078	54.746	63.241	75.745	107.6	100.75	107.05	132.36	138.03	150.16	157.19	159.57	176.7	193.93	188.7	211.17	219.39	246.82	254.33	246.95
8.5708	3.4091	0	3.6682	0	0	0	0	0	0	0	6.8139	11.526	34.264	47.084	55.666	94.047	110.22	134.46	142.75	153.2	151.42	164.38	201.84	206.21	203.98	215.47	210.98	244.58	268.3	260.96	270.15	268.45	285.88	278.15	270.27	271.17	283.41	276.89	281.02	290.49	282.98	280.62	259.87	264.77	264.79	241.54	236.74	247.86	245.06
4.7432	7.3579	0	0	0.042126	0	0	3.6655	0	0	2.2674	0	0	0	0	0	0	0	0	0	0.47782	11.65	20.027	32.696	39.143	36.975	37.466	42.572	53.654	85.297	76.039	117.55	115.44	123.83	126.4	164.24	169.52	171.61	195.62	213.82	199.51	228.92	214.56	235.09	236.27	199.6	210.38	193.93	185.01	180.75
9.1634	7.2742	0	5.8204	0	1.2926	0	0	0	0	0	0	0	0	0	0	0	0	0	0	0	0	0	0	0	0	0	0	0	0	0	0	0	0	0	0	0	0	0	0	0	0	0	0	0	0	0	0	0	0
13.923	8.155	0	1.7392	0.20529	0	0	0	0	0	0	0	0	0	0	0	0	0	0	0	0	0	0	0	0	0	0	0	11.305	20.421	27.418	48.693	36.995	53.875	51.565	86.688	117.59	146.08	196.45	234.33	275.84	346.53	415.85	461.32	519.6	572.29	629.92	690.39	741.88	775.57
1.3369	1.4153	6.7446	1.878	0	0	0	0	0.021302	0	0	0	0	0	1.6807	26.344	62.212	118.49	160.26	228.55	312.19	384.6	465.42	548.83	631.71	741.65	802.46	882.9	984.74	1013.3	1105.6	1186.7	1261.2	1296.8	1347.1	1380.8	1429.8	1460.6	1464.5	1495.4	1494	1523.1	1533.8	1529.4	1619.8	1646.8	1670.5	1772.2	1802.6	1767.3
4.7665	0	0	0	3.1961	0	0.1743	8.126	14.769	9.9356	28.552	28.677	37.272	54.804	68.491	86.939	96.001	127.46	158.69	171.23	200.42	218.44	273.99	319.85	369.97	414.12	467.24	543.5	571.4	640.24	673.46	773.53	817.14	840.04	923.05	1008.5	1139	1135	1221.2	1267.6	1321.5	1492.7	1589	1634.5	1718.2	1741.8	1780.3	1796.9	1893.1	1908.1
0	0	0	2.1498	0	7.8546	13.543	9.6444	21.661	14.881	13.997	20.599	22.082	16.512	11.775	2.5532	3.5363	0	6.0711	22.527	29.535	51.642	51.353	86.376	103.55	88.47	132.97	166.77	157.48	174.05	156.93	201.64	203.43	198.87	248.68	221.04	229.83	194.96	205.37	223.99	220.78	209.23	212.69	202.15	199.43	199.47	252.99	249.56	270.82	225.36
6.719	9.3307	2.7678	0	0	3.9116	0	0	0	0	0	0	0	0	0	0	0	0	0	0	0	0	0	0	3.641	10.902	34.705	58.824	97.231	121.65	173.87	230.13	303.2	345.05	403.25	445.82	507.45	573.83	641.18	702.93	745.68	845.89	868.13	956.58	984.16	1069.3	1063.3	1145.2	1198.4	1140.9
9.1611	5.0284	1.1034	0	2.3152	0	0	0.39881	0	0	0	0	0	0	0	0	0	0	0	0	0	0	0	0	0	0	0	0	0	0	22.007	57.085	58.627	76.567	109.52	112.35	151.16	180.1	201.02	220.43	225.28	265.51	253.06	270.81	247.62	252.54	247.4	254.73	255.63	296.9
5.4027	0	0	8.0544	0.31465	0	0.35044	3.9661	17.327	5.9448	9.8986	18.558	19.277	6.6643	17.415	10.018	5.5918	0	7.2268	0	0	6.9497	0	0	0	0	0	0	0	0	0	1.0518	0	4.9809	0	0	0	3.237	8.012	1.3457	10.711	0	0	0	0	0	0	0	0	0
0	0	0	4.9923	0	4.6756	14.339	6.348	8.4177	8.9107	16.14	20.314	15.374	13.842	0	10.316	9.3818	17.022	7.2061	9.3922	11.648	4.9052	15.08	16.104	18.8	22	12.781	18.297	13.552	6.9567	21.508	28.495	35.953	44.752	85.617	117.7	122.54	169.21	202.32	237.44	268.94	280.97	330.44	354.61	370.49	397.45	429.44	395.48	425.93	473.09
0	0	0	9.8261	5.0184	5.814	3.087	9.8356	3.8011	13.21	17.025	12.099	16.037	15.827	19.518	13.115	1.7343	4.1139	7.3601	0	16.061	3.8842	2.1183	1.9549	8.2957	5.3702	12.413	4.7828	4.8138	10.007	6.6451	14.5	15.156	1.7716	2.6422	3.6522	0	0	0	0	0	0	0	0	0	0	0	0	0	0
8.2009	5.1099	0	8.7438	0	0	0	5.6391	15.359	20.059	21.646	34.458	34.541	41.026	56.823	63.907	89.153	107.87	117.05	137.99	159.71	160.67	183.2	191.32	205.57	228.66	248.03	233.42	258.79	297.26	298.4	312.76	300.63	317.25	315.16	327.68	334.21	351.45	367.77	378.89	360.34	363.78	383.63	403.53	412.06	402.29	410.61	413.66	424.67	430.16
19.687	2.1454	0	0.23017	6.9049	0	0	0	0	0	0	0	0	0	0	0	0	0	0	20.717	33.882	57.928	73.055	109.12	185.45	254.45	323.53	373.09	448.95	502.24	580.9	630.42	707.38	749.85	797.41	819.1	849.66	863.36	905.64	920.2	936.13	967.18	1014.4	1038.4	1065.2	1093.4	1135.6	1164.1	1220.8	1254.4
0	0	0	0	1.3736	11.15	13.14	11.353	14.705	22.481	29.964	35.629	35.281	32.763	39.29	44.115	60.011	49.692	65.192	81.063	120.68	96.816	113.36	111.93	137.9	143.93	183.43	182.51	204.49	236.21	261.37	296.98	319.43	302.76	230.01	189.2	231.71	228.66	220.55	257.68	259.29	265.15	276.77	263.83	270.27	272.13	266.16	279.13	275.05	253.3
8.3177	4.156	0.54517	0	0	0	0	0	0	0	0	0	2.7218	8.5872	15.887	27.71	36.421	45.168	64.772	70.215	93.426	122.12	142.04	171.44	221.1	267.97	319.89	401.42	452.07	501.66	581.51	628.97	684.45	739.87	777.92	826.3	887.35	929.65	969.42	1013	1114.5	1124.7	1160.3	1218.3	1266.5	1282.8	1265	1305.3	1328.4	1359.4
17.365	0	0	6.3857	0	0	0	0	0	0	0	0	0	0	0	0	0	0	0	0	0	0	0	0	0	0	0	0	0	0	0	0	0	0	0	0	0	0	0	0	0	0	0	0	0	0	0	0	0	0
0	3.4845	1.2156	0	3.3083	0	0	0	0	0	0	0	0	0	0	0	0	0	0	0	0	0	0	0	0	0	0	0	7.1388	5.9456	20.253	12.834	0	13.014	7.2493	17.292	21.742	23.862	42.778	44.952	44.531	49.782	55.056	61.648	61.922	62.451	50.506	53.777	67.013	68.515
16.438	3.9796	0	0.20105	0	0	0	7.7656	12.175	13.14	20.965	33.462	34.684	46.731	68.226	82.428	111.71	106.44	139.92	145.06	159.99	186.54	204.72	212.93	223.78	232.81	243.18	245.88	258.79	242.78	267.77	266.12	288.26	279.43	285.14	292.69	280.31	267.18	295.44	303.88	299.9	278.56	291.49	283.2	287.06	291.35	303.61	297.73	295.05	287.4
19.725	9.1673	0	3.4225	0	0	0	0	0	0	0	0	0	0	0	0	2.6021	1.6	11.625	17.359	12.289	18.558	25.027	21.396	21.602	18.471	31.14	6.4174	15.524	15.524	19.462	17.531	3.0991	12.197	4.9909	11.212	30.951	37.74	48.065	65.44	52.105	59.877	73.427	83.162	92.51	88.345	94.194	107.28	99.781	106.65
17.786	2.424	0	0	0	0.17321	11.516	11.82	22.498	32.168	48.913	45.731	61.427	55.35	78.307	55.444	67.278	80.691	93.32	94.319	119.04	137.45	139.36	149.44	197.18	248.53	222.44	343.58	334.58	340.49	468.94	482.88	513.02	468.11	717.74	726.64	799.72	630.69	623.48	651.72	678.15	716.26	723.26	961.15	780.25	1049	841.1	1086.2	1070.2	1107.3
0	0	0	2.1245	2.4333	6.5643	11.706	0	1.9034	2.3235	4.1412	12.957	11.726	6.5385	0	6.5977	8.2397	7.7852	0	0.89825	9.4292	0	0	0	0	0	0	0	0	0	0	0	0	0	0	0	0	0	0	0	1.2567	0	0	0	11.828	18.827	28.908	22.8	26.977	29.798
0	0.18905	0	3.3317	0	2.2944	5.9814	12.592	13.019	11.573	9.0092	15.8	23.346	24.519	20.355	23.769	15.658	18.525	13.345	20.151	24.634	31.723	39.829	56.035	57.655	73.975	79.972	102.6	103.03	107.32	123.12	139.08	157.49	161.16	179.34	171.86	184.79	187.75	194.68	191.49	207.12	181.92	174.11	188.92	201.09	198.52	189.67	190.84	186.71	183.34
14.886	0	0	0.30321	0	9.7049	0	4.9809	7.5995	5.1731	0	6.1485	0	0	0	0	0	0	0	0	0	0	8.5607	17.43	5.9388	10.865	20.168	31.919	35.359	40.842	35.946	55.05	71.185	54.329	44.169	50.052	43.651	49.701	56.474	58.679	60.803	61.649	66.852	80.184	73.825	80.827	77.266	101.57	96.93	87.043
0	0	0	3.5056	2.2212	11.573	8.547	8.1117	6.1775	25.207	41.118	64.713	84.291	107.75	115.86	125.97	127.51	146.61	160.03	156.16	184.82	185.35	198.15	187.52	189.85	194.35	200.98	192.42	204	193.82	205.73	216.3	219.93	222.15	230.78	228.08	232.92	225.47	224.23	237.58	233.58	244.13	249.16	234.9	243.01	260.73	266.4	258.85	274.54	267.38
10.302	6.5272	0	6.5425	0	0	0	0	0	0	7.9585	4.3231	3.0198	2.4002	5.02	2.5764	9.4643	0.4884	12.716	0	2.9959	17.424	8.75	13.857	12.722	24.405	28.304	46.504	53.701	65.103	77.757	100.45	124.16	136.18	152	167.5	179.42	208.65	246.25	274.05	300.58	316.09	330.41	356.3	368.57	377.46	402.92	433.48	444.39	445.6
5.9052	0	0	0	0	0	7.7314	0.77888	0	0	0	0	0	0	0	0	0	0	0	0	0	0	0	0	0	0	0	0	0	0	0	19.628	23.976	59.187	84.41	104.47	141.35	197.38	244.56	328.61	451.19	522.96	556.67	642.59	709.1	827.2	859.47	927.15	921.56	992.35
0	0	0	10.543	10.764	5.2622	0.49405	9.4322	0	0	1.9294	1.2552	0	0	0	0	0.17742	0	1.8951	0	0	13.574	3.2025	1.2826	12.663	6.0883	3.124	11.168	16.31	11.929	10.87	13.748	15.72	15.702	8.612	0.83391	0	5.2886	18.247	17.068	15.002	1.5585	5.5394	0	2.9297	1.3295	0	12.04	0	0
0	0	0	0	0	6.8196	9.1155	2.987	11.126	10.985	18.199	27.038	44.901	57.151	77.566	106.76	151.36	193.77	243.69	302.39	348.8	404.91	438.74	496.77	568.86	627.88	709.98	809.54	828.82	906.77	959.26	1127.8	1216.8	1298.3	1224.9	1449.9	1552.4	1456.5	1502.1	1731.7	1653.7	1772.7	1970.9	1980.6	1851.8	2154.4	2174.2	2281	2228.5	2266.8
24.656	10.764	0	6.5442	0	0	0	0	0	0	0	0	0	0	0	2.2216	35.447	78.917	126.86	184.33	235.9	290.76	350.51	413.11	471.63	507.94	584.03	622.65	679.06	700.88	730.38	775.31	785.93	832.88	866.85	915.03	928.12	960.88	984.47	975.01	1001.1	1007	1065.5	1047.2	1086.4	1105.5	1123.9	1084.2	1143.8	1165
0	0	2.64	0.49534	1.4225	3.4178	4.2259	10.165	12.538	11.736	25.239	19.831	17.109	13.279	13.214	14.456	8.9511	10.226	15.895	12.296	15.259	6.2185	7.2191	10.806	15.053	8.6995	7.8643	17.659	16.812	10.489	22.748	27.465	27.136	21.18	36.111	38.24	41.835	36.662	37.72	36.7	53.658	50.623	40.834	55.974	67.591	67.135	76.635	72.854	70.74	75.383
31.987	4.516	0	0	0	0	0	0	0	0	0	0	0	0	0	0	0	0	0	0	0	0	0	0	0	0	0	9.1716	15.483	31.492	0	0	0	1.2411	17.987	61.467	93.938	120.29	193	211.32	273.66	340.61	444.89	488.24	543.55	667.33	715	776.37	806.49	753.48
2.0377	0	0	5.5693	4.4641	0.57657	0	0	0	0	0	0	0	0	0	0	0	0	0	0	0	0	0	0	0	0	0	0	0	0	0	0	0	0	0	0	0	0	0	1.8445	0	0	0	0	0	0	0	0	0	0
14.111	8.8313	0	0	0	0	0	0	0	0	0	0	0	0	0	0	0	0	0	0	0	0	0	0	0	0	0	0	0	0	0	0	0	0	0	1.883	26.864	57.675	95.784	138.04	156.93	192.17	232.36	298.78	308.47	361.28	365.35	347.81	340.63	448.47
0	0	2.4661	3.9628	0.59642	0	9.0003	4.8349	10.63	13.107	16.368	12.384	12.952	3.9544	5.8462	3.6064	3.9289	20.816	22.239	38.828	38.986	58.287	72.698	84.177	92.387	99.807	111.83	130.49	136.35	136.18	144.65	155.81	182.24	188.41	193.43	198.8	207.83	219.48	225.4	214.67	233.44	250.92	255.89	246.45	240.12	262.06	239.34	272.78	269.31	297.44
6.5694	3.1573	0	6.8573	0	0	0	6.509	19.038	12.246	9.4212	8.9044	8.7662	0	8.3613	2.1243	18.637	16.354	19.39	23.012	17.825	21.941	10.888	3.1269	5.7151	11.992	34.477	62.281	119.99	217.8	329.74	420.48	501.49	634.33	815.06	900.78	1057.7	1187.8	1302.9	1461.3	1566.3	1789.5	1853.7	1966.6	2049.5	2082	2170.8	2247.5	2291.6	2214.9
18.167	2.6026	0	0	0	0	0	0	0	0	0	0	0	0	0	0	0	17.727	45.605	65.014	69.769	90.675	110.02	162.52	160.78	173.87	195.87	231.72	217.69	238.03	261.66	266.21	264.47	296.71	311.02	342.16	389.92	430.61	480.94	537.21	580.13	666.61	694.67	789.7	852.12	905.79	992.7	1074.9	1166.8	1204.2
0	0	0	9.0107	0	1.9953	10.529	27.632	28.356	31.66	23.071	28.263	43.541	31.835	34.321	64.558	54.347	43.258	47.186	77.784	94.728	67.341	85.295	107.04	116.14	130.14	107.65	135.48	143.83	153.62	145.43	165.8	173.31	170.63	173.67	195.44	201.41	200.31	214.02	225.63	251.31	262.56	273.6	302.88	321.02	344.12	358.11	381.06	381.26	381.01
4.6247	4.5655	0.97347	0	0	0	0	0	0	0	0	0	0	0	0	0	0	0	0	0	0	15.443	31.394	50.039	70.287	97.628	116.94	132.1	179.55	186.96	190.93	238.26	252.07	263.72	284.46	292.64	305.24	293.18	329.99	334.12	357.69	390.91	448.78	532.56	594.1	653.6	718.78	784.6	781.99	884.81
0	0	0	2.8454	1.573	4.5294	10.98	6.99	12.709	15.57	20.593	24.22	26.26	23.91	18.668	14.468	15.189	14.644	17.947	16.028	19.135	18.744	22.612	23.204	26.173	12.61	27.83	22.25	26.797	34.462	21.98	38.269	46.069	64.051	76.406	74.092	86.359	135.7	161.12	210.36	244.6	295.44	358.91	386.94	421.13	466.38	500.7	533.36	573.2	588.76
0	0	0	5.1924	0.68642	0	4.1521	2.8251	2.6451	7.2236	10.926	10.8	4.4427	0	0.49344	3.6372	0	8.6231	16.84	15.424	0	0	0	5.3907	0	0	0	0	0	0	0	0	0	3.5265	0.46269	0	15.236	0	7.6452	10.844	13.577	21.439	18.001	33.434	25.1	44.112	23.067	44.498	44.028	45.56
0	0.34251	3.6087	7.2585	0	0	0	9.0097	11.619	12.764	8.9197	10.686	15.857	15.724	15.951	12.424	16.991	6.9768	3.388	4.6476	10.215	0	4.1481	9.7666	15.108	22.46	24.663	32.098	54.704	37.311	52.263	70.383	78.941	83.687	84.291	99.071	97.844	112.2	114.23	113.79	124.44	134.02	124.34	144.93	144.49	155.95	159.61	151.62	152.75	148.96
0	4.1449	0.52378	0	0	0	4.9924	9.7814	3.2633	11.68	2.0907	8.7322	17.334	13.556	13.127	11.711	7.4455	13.509	7.0255	11.342	21.824	17.986	18.446	26.027	35.065	40.354	34.947	44.292	41.347	37.255	41.636	49.361	53.645	45.464	49.331	48.036	49.046	45.599	45.828	41.017	43.561	38.547	39.984	53.812	68.529	78.534	85.05	80.815	85.033	77.417
11.422	7.4969	0	2.2199	0	0	0	0	0	0	0	0	0	0	0	0	0	0	0	0	0	0	0	0	0	0	0	0	0	0	0	0	0	0	0	0	0	0	0	0	0	0	0	0	0	0	0	0	0	0
11.519	0	3.6576	0	4.4936	0	0	0	0	0	0	0	0	0	0	0	0	0	2.5397	0	0	0	0	0	0	0	0	0	0	0	0	0	0	0	0	0	0	0	0	6.4098	6.2953	22.611	32.063	47.801	58.194	74.33	95.18	97.559	128.98	141.3
6.6024	8.3345	3.3181	0	0	0	0	0	0	0	0	0	0	0	0	0	0	0	0	0	0	2.5458	7.6862	12.204	0.27627	9.2765	3.4656	12.055	6.6078	19.345	15.553	8.8645	25.006	26.249	23.454	25.44	29.984	28.719	33.7	33.272	26.674	43.668	48.163	63.16	54.536	68.086	48.967	63.169	52.843	72.898
21.283	8.4998	0	0	0	5.5219	0	10.076	8.1309	9.7513	0	2.3055	11.148	9.0231	2.3961	4.8856	11.542	9.814	17.948	21.22	4.3118	0	0	0	3.8656	0.81159	4.9645	0	0	0	0	0	0.31276	1.8268	5.4027	0	3.3282	0.81511	3.8411	0	6.8097	4.5348	8.0171	7.8826	4.7677	20.103	13.211	15.324	26.6	26.305
26.486	11.914	1.2737	1.2498	0	0	0	0	0	7.0043	8.2326	4.9793	14.611	1.5936	16.112	0.55565	27.166	38.532	67.018	91.786	120.83	144.61	176.03	195.14	236.51	244.65	293.83	305.19	351.21	398.61	464.39	533.32	611.43	717.78	815.31	982.24	1169.7	1296	1480.6	1676.9	1750.6	1923	2180.8	2343.9	2364.3	2557.6	2559.4	2689	2732.7	2921.1
0	0	0	0	1.8185	9.1508	12.606	8.627	14.617	10.895	14.581	21.749	27.189	25.053	26.733	26.459	31.941	23.979	38.541	38.894	47.011	49.646	58.145	47.589	35.687	27.083	56.237	68.349	106.15	149.35	185.17	269.4	316.02	400.48	506.77	533.05	616.79	748.8	823.74	1049.4	1079.8	1299.9	1369.7	1444.3	1538.1	1612.5	1758.8	1968.5	2065.8	2117.3
8.1596	0	0	0	2.9109	2.9963	5.9251	12.618	12.585	15.539	34.169	32.756	52.644	59.033	82.936	88.24	106.46	114.9	129.57	143.02	164.64	157.67	165.76	187.46	185.33	206.82	204.65	219.36	243.83	270.67	280.7	286.9	308.02	304.68	322.63	324.24	347.96	317.57	338.2	357.42	311.65	338.7	318.82	318.43	324	351.78	335.9	360.47	359.19	365.4
7.1628e-06	5.8982	7.4109	0	0	1.2419	0	14.283	1.546	11.912	7.8538	11.956	16.424	16.554	13.202	20.523	14.8	14.522	10.029	9.6089	16.168	6.7968	6.3061	13.727	13.601	12.951	10.395	21.81	11.029	10.039	4.2715	11.847	31.716	8.4694	15.457	9.1405	22.744	16.074	19.07	15.609	11.18	4.747	9.548	19.702	29.391	32.713	29.078	21.78	20.359	26.007
0	0	0	0	10.625	3.2607	11.583	14.818	5.2667	4.5718	14.662	13.395	17.908	17.907	13.604	20.904	23.877	20.02	24.173	12.267	22.662	16.881	31.596	34.483	35.995	25.05	28.704	34.96	39.212	45.602	40.954	40.686	27.349	32.665	29.324	28.34	39.081	35.463	49.955	41.962	47.235	55.194	50.301	62.389	62.283	72.02	62.156	40.952	53.784	63.453
9.495	14.646	0	0	0	0	0	0	0	0	0	0	0	0	0	0	0	0	0	0	0	0	33.149	96.313	116.8	182.17	236.65	341.18	331.97	582.44	670.96	828.7	978.94	1083.2	1150	1279.1	1397.6	1441.5	1556	1670.2	1655	1757.6	1930.7	1865.3	1982.7	1750.3	1995	2017.3	2017.8	1968.1
14.421	6.6551	0	0	0	0	0.5562	0	5.5614	5.1143	0	0.53727	0	1.3276	0	0	0	0	0	5.3523	0	1.4849	0	7.0736	14.81	29.463	44.628	65.254	87.666	110.32	122.53	154.99	182.67	214.34	242.49	264.14	281.67	303.41	329.96	359.99	362.12	378.44	398.12	415.74	423.63	439.07	452.91	476.49	483.47	482.24
0	2.3543	0	6.653	0.26733	0	0	6.037	4.3734	11.076	4.9805	16.191	27.919	19.674	7.3531	18.394	12.702	9.9816	6.6318	11.601	9.1058	7.2898	1.2079	9.8401	9.1834	11.229	2.8287	2.024	1.2669	0	0	0	0	0	0	0	0	0	0	0	0	0	0	0	0	0	0	0	0	0
0	0	0	0	11.821	0	10.203	16.21	9.1582	12.03	17.479	17.712	22.13	14.238	15.328	8.1704	0	1.2455	8.5181	15.362	28.894	20.161	28.581	35.282	43.374	23.323	30.036	61.038	65.056	44.307	52.613	103.33	119.02	112.82	144.03	190.98	215.03	200.52	222.74	262.14	283.52	271.08	329.87	331.76	361.15	388.92	406.99	401.65	433.32	445.06
0	5.4604	0	3.5491	0.2538	0	0	0	0	0	0	0	0	0	0	0	0	0	0	3.0151	7.7626	4.7376	11.494	21.211	11.652	31.542	39.446	45.019	55.254	63.288	62.381	66.064	81.693	89.328	101.58	112.84	122.97	127.32	138.29	159.32	146	168.89	158.5	176.53	161.11	186.87	167.21	168.24	176.38	188.71
14.955	0	14.756	0	0	0	0	0	0	0	0	0	0	0	0	0	0	0	8.9467	19.856	25.002	29.581	37.621	66.85	79.001	84.26	115.81	118.47	125.58	136.13	143.68	169.72	158.14	170.58	188.38	155.5	176.76	194.51	197.74	204.35	198.81	202.04	208.87	214.13	212.39	184.15	205.51	194.09	187.8	195.66
0	0	0	2.1232	4.5183	4.232	0	0.58593	14.032	34.01	57.824	85.905	128.65	166.92	204.24	248.09	306.52	355.19	433.85	475.79	568.07	586.78	647.43	706.67	729.36	796.34	828.01	856.12	889.88	894.45	919.55	957.51	1006.5	1055.4	1124.9	1187.5	1250.1	1321.4	1423.1	1483.8	1539.3	1588.1	1687.9	1687	1770.9	1792	1794.7	1877.8	1880.7	1991.9
12.661	8.8551	0	0.29524	0	0	0	0	0	0	0	0	0	0	5.1803	11.959	16.554	21.57	36.394	44.338	62.537	70.956	85.635	107.01	114.32	117.3	140.33	139.29	165.21	155.82	172.15	177.91	181.06	193.98	198.38	202.76	215.92	214.49	234.81	247.68	229.24	234.65	221.58	243.51	250.55	243.61	286.16	273.66	270.04	251.8
0	0	0	3.6505	6.1557	23.335	23.67	39.928	54.206	53.564	66.767	103.22	92.54	94.399	94.473	116.69	111.84	114.57	111.64	105.38	104.02	102.55	111.14	111.36	96.146	98.65	96.012	111.48	101.93	93.237	101.53	118.59	127.15	117.23	153.59	157.74	182.54	194.42	207.31	213.02	224.24	234.21	250.09	289.37	301.85	281.49	312.09	314.79	341.08	373.77
5.0706	6.1471	4.0945	0.95152	0	0	0	0	0	6.1888	51.717	86.66	121.58	163.4	228.48	305.38	372.42	439.34	516.17	624.35	679.45	750.69	803.04	889.86	967.38	1010	1089.1	1186.8	1252.9	1264.9	1299.9	1338.6	1371.2	1429	1441.7	1457.6	1463	1486.5	1552.5	1529.2	1564.7	1548.4	1621.3	1612.8	1670.6	1665.9	1627.4	1646.5	1608.9	1645.9
0	0	0	5.1902	5.4996	7.1433	3.1882	2.0326	10.498	4.9463	1.4742	0.63963	7.8264	6.2575	18.159	8.6245	12.041	7.6746	3.0149	2.4356	21.27	12.674	13.878	19.849	32.587	19.245	38.706	48.916	59.216	61.301	63.137	79.798	96.481	181.61	196.27	212.02	185.92	225.26	220.1	273.49	270.82	307.86	306.15	319.44	319.9	333.11	333.33	337.17	334.88	363.43
22.14	7.0877	0	0	0	0	0	0	0	0	0	0	0	0	0	0	0	0	15.153	0	15.966	16.881	16.76	14.948	7.3979	13.303	0.86004	14.08	5.2889	7.7003	0	0	0	0	0	0	0	0	0	0	0	0	0	0	0	0.27764	1.0613	0	0	0
7.8183	7.0738	1.1656	0	0	0	0	0	0	0.42504	0	0	0	0	0	0	0	0	0	0	0	0	0	0	0	0	0	0	0	0	0	0	0	0	0	0	0	0	0	0	0	0	0	7.0973	20.517	35.626	37.275	33.384	54.68	75.231
14.583	9.0189	0	0.64246	0	0	0	0	0.47853	0	0	5.386	0	0	0	0	0	0	0	0	0	0	0.28085	12.152	6.8838	11.181	9.1175	22.725	18.157	66.364	60.153	68.003	82.382	79.34	101.55	96.206	118.05	133.74	151.72	177.13	158.76	183.56	205.78	203.97	224.07	233.52	243.2	216.05	229.86	242.77
1.0573	4.0671	0	4.4179	0	0	1.6063	0.12977	5.3555	2.0193	6.1549	8.2466	11.873	10.485	13.764	17.809	33.231	41.222	41.219	51.792	51.727	58.285	58.911	70.863	64.775	62.999	64.453	85.964	85.512	88.429	84.854	98.829	108.4	124.17	161.88	181.63	233.2	286.4	324.21	387.35	405.5	506.81	531.71	598.33	650.16	681.48	706.78	740.94	763.1	796.25
0.79264	1.784	0	0.47816	1.9178	0.38754	0	0	0	0	0	0	0	0	0	0	0	0	0	0	11.105	5.6752	9.8768	18.623	29.16	38.137	50.74	52.609	70.728	76.834	92.125	109.89	131.68	134.48	142.69	159.52	170.88	178.66	158.65	164.49	176.67	194.59	187.69	199.02	210.53	217.5	215.51	231.07	232.25	248.64
20.332	7.1084	0	0	0	0	0	0	0	3.472	3.4774	10.482	12.715	26.753	26.64	34.686	49.686	64.767	75.024	82.691	88.882	100.07	100.7	111.81	119.83	116.2	118.07	116.14	87.924	50.185	45.988	51.137	49.964	64.294	76.035	70.725	82.714	89.255	93.6	107.25	102.77	103.8	104.29	109.44	112.22	119.49	120.09	116.4	122.25	127.78
1.2234	1.5993	0.97639	2.8286	0	0	1.9986	6.827	3.2396	8.6099	5.1395	11.175	18.098	22.19	23.471	21.679	18.913	21.086	15.057	17.075	30.414	18.897	26.399	27.027	30.457	34.622	28.735	40.755	41.622	37.382	42.032	44.741	35.169	29.88	31.866	28.068	33.425	39.659	23.945	37.369	28.756	17.623	10.761	18.468	15.706	30.254	16.868	12.529	12.137	14.041
16.979	8.1463	6.0652	0	0	0	0	0	0	0	0	0	0	0	0	2.6939	12.651	6.1098	23.178	40.17	49.5	70.803	77.965	122.48	168.77	179.52	246.69	361.91	433.33	518.21	625.36	739.14	888.23	955.94	1101.7	1218.8	1330.2	1374.4	1613.3	1674.6	1740.3	1754.2	1914.4	2028.8	2103.7	2233.8	2292.5	2337.8	2449.2	2486.9
25.789	15.212	0	0	0	0	0	0	0	0	0	0	0	0	0	0	0	0	0	0	0	0	0	0	0	0	0	0	0	0	0	0	0	0	0	0	0	0	0	0	0	0	0	0	0	11.969	26.537	27.933	13.414	23.422
4.3843	0.94813	0.28235	0	0	0	0	0.86783	0	4.6798	0	0	0	0.56902	0	0	0	0	0	0	0	0	0	3.4095	8.2042	18.645	32.452	21.858	33.155	21.702	20.749	52.185	58.717	99.821	61.78	81.424	87.671	99.499	97.719	115.49	105.96	112.44	114.09	114.88	131.06	132.84	143.15	150.92	148.36	143.96
2.8947	0.16143	0	4.8983	0	0	0.031165	5.1298	12.281	3.7354	0	10.966	26.452	40.809	55.912	81.235	118.98	158.09	191.18	226.24	277.98	314.81	348.38	411.92	454.57	479.63	519.2	578.24	537.56	662.93	691.27	745.62	796.15	815.17	846.42	888.44	939.19	971.14	1025.4	1024.1	1039.8	1064.9	1119.9	1203.9	1226.9	1204.7	1283.9	1282.8	1335.3	1293.6
0	0	0.286	2.3124	0	0	3.4757	14.987	28.267	16.412	13.86	17.528	26.554	27.818	27.475	32.41	27.062	30.776	30.201	37.112	43.865	44.435	50.537	55.924	82.666	73.282	71.614	79.872	101.31	96.201	99.051	122.2	132.04	121.41	128.35	142.64	176.85	148.92	155.87	156.61	169.36	161.64	166.87	164.44	177.63	188.81	194.21	184.52	186.92	192.06
20.109	5.6838	0	0	0	0	0	0	0	0	0	0	0	0	0	0	0	0	0	0	0	0	0	0	0	0	0	0	0	0	0	0	0	0	0	0	0	0	0	0	0	0	0	0	0	0	0	0	0	0
0.63404	3.8114	0	9.2958	0	0	0	3.6494	0	2.0373	6.8373	3.9598	3.8931	1.8028	2.4235	4.8961	1.2545	16.864	21.067	24.063	24.393	33.697	35.544	56.782	71.99	98.842	151.86	226.37	281.66	351.62	423.69	518.7	626	717.41	786.72	896.31	1003	1128.1	1208.8	1339.1	1474.6	1591.6	1692	1838.7	1971.8	2082.4	2168.9	2224.2	2304.4	2501.2
13.03	0.52896	0	1.6903	0	0	0	0	0	0	0	0	0	0	0	0	0	0	0	3.3478	0	0	0	20.421	38.586	62.169	106.01	149.55	178.55	248.82	337.16	496.31	531.93	644.31	817.18	922.4	1014.6	1106.2	1005.2	1165.7	1273.4	1438.7	1590	1749	1538.5	1593.3	1739.8	1792.1	1875.8	1801.6
0	0	0	0	7.3861	12.501	19.638	28.416	26.886	32.503	13.522	37.021	38.961	31.35	9.8724	26.33	28.786	28.532	31.962	36.874	41.819	34.911	25.201	30.228	42.351	25.949	56.152	76.421	97.436	127.49	170.23	242.91	315.71	385.34	527.45	580.08	656.73	751.22	827.59	918.77	1000.2	1116.2	1187.3	1241.7	1296.1	1363.8	1452.4	1502.4	1527.5	1560.9
9.8244	4.1451	0	0.78617	0	0	0	4.6347	0	0	0	0.9518	0	0	0	0	0	0	0	0	0	0	0	0	0	0	0	0	0	0	0	0	0	0	0	0	0	0	0	0	0	0	0	0	0	0	0	0	0	0
7.2072	1.2464	0	4.6231	0	0	0	0.16597	0	11.111	31.327	70.335	152.94	265.9	405.71	587.8	808.07	999.95	1212.7	1408.1	1642.8	1785.2	1766.2	2158.3	2347.6	2427.4	2565.8	2660.1	2703.7	2843.5	2905.9	3027	3003	3098.3	3199.5	3124.1	3203	2966.5	3205	3304.4	3329.5	3368.3	3364.9	3351.6	3400	3455.8	3468.5	3438.9	3465.4	3506
0	0	0	0	6.3078	4.3662	15.098	15.783	28.128	30.989	25.535	44.917	38.613	40.674	29.088	27.866	32.981	32.557	35.399	44.392	48.904	54.863	71.878	73.758	101.25	113.66	139.57	140.33	152.1	163.45	156.45	187.56	184.82	191.43	209.83	216.59	181.86	205.94	213.27	235.28	231.37	244.82	266.93	240.91	259.7	277.16	294	307.22	332.5	337.51
0	0	1.3991	7.4737	0	1.0451	0	2.0449	0	3.3379	0	9.2351	17.248	10.733	9.4351	12.075	15.339	6.8071	6.3098	10.081	19.307	20.456	30.042	39.559	51.841	65.5	71.738	92.049	108.49	116.16	116.82	153.28	147.86	151.68	165.2	180.85	180.99	190.94	204.44	212.54	219.95	218.55	200.36	217.81	231.09	235.28	243.67	249.8	249.85	252.99
0	0	0	7.1054	0	3.5033	6.7509	15.24	15.345	7.6768	6.606	15.351	22.361	20.302	12.298	14.925	9.0149	1.1775	5.74	3.9887	6.1475	3.635	5.27	9.0024	11.432	14.161	6.8902	13.152	8.6851	0.17837	4.0863	16.285	20.949	11.941	14.306	19.64	18.816	14.707	13.568	11.919	14.087	9.0614	0	3.1859	13.199	18.173	7.1119	0	0	0
3.83	11.44	5.4881	3.1197	0	0	0	0	0	0.37918	1.6041	1.7236	3.5258	0	0	0.78111	0	4.2869	3.4404	16.306	15.379	35.374	44.434	54.309	53.851	69.215	98.54	136.92	161.51	201.7	245.35	306.95	357.24	427.35	523.17	612.74	688.02	717.55	833.39	886.12	1004.4	1152.8	1215	1365.6	1451.5	1552.4	1594.2	1700.9	1753.1	1813.1
0	4.8059	5.7579	2.0202	0	0	0	11.829	26.349	16.817	26.177	26.819	25.44	26.543	18.698	23.714	26.478	24.376	30.009	29.354	45.916	29.025	25.981	36.086	37.281	33.048	29.953	27.343	28.082	31.876	40.987	38.043	44.099	38.036	49.018	58.424	56.198	48.391	55.433	38.057	55.5	69.639	62.909	59.309	71.67	55.55	79.285	57.413	77.462	55.867
29.185	3.9543	0	0	0	0	0	0	0	0	0	0	0	0	0	0	0	0	3.4051	0	13.96	11.88	19.827	7.6521	10.367	10.658	0.75756	13.904	10.466	14.98	3.8712	11.22	2.229	0	0	3.0606	7.8251	10.233	7.4757	23.931	28.524	43.374	61.373	88.016	93.655	118.39	137.04	133.14	137.2	111.68
0	0	4.6534	2.573	1.1353	0	6.1213	0	7.3442	3.5924	18.024	11.943	26.386	6.9522	8.5611	14.774	12.148	4.7603	3.4756	13.097	19.961	1.1302	4.8745	12.29	0.59577	0	0	0.19344	4.1472	0	0	0	0	0	2.8246	5.7993	0.9698	0	0	0	0	0	0	0	0	1.9129	0	0	0	0
0	0	1.4318	0	8.7871	8.3888	0	9.1771	5.3413	10.93	3.1566	8.5181	6.0599	14.077	12.926	12.53	18.139	13.752	17.548	22.111	14.456	12.94	12.501	15.784	25.467	19.366	22.481	11.119	21.658	21.951	22.25	21.041	23.269	33.614	30.299	25.428	28.404	23.873	28.797	33.923	34.668	44.441	42.45	48.649	43.07	50.982	55.043	58.844	66.851	63.237
0	0	0	2.8663	4.7331	0.82537	4.753	0	3.9522	2.1889	0	0	0	0	8.4329	0	0	0	0.96212	0	8.0084	0	24.396	68.729	100.27	141.2	201.67	248.37	321.5	375.83	427.12	493.37	558.38	620.62	687.8	740.04	752.3	763.85	839.58	833.29	860.28	910.28	921.38	954.17	919.97	945.66	937.07	964.39	963.4	964.52
24.792	10.954	0	0.068794	0	0	0	0	0	0	0	0	0	0	0	0	0	0	0	0	0	0	4.9828	11.866	20.632	41.453	55.701	69.438	70.68	69.98	84.999	94.774	77.259	97.811	92.098	104.93	120.83	147.91	166.9	182.66	178.73	194.16	221.25	264.9	285.44	265.53	289.96	301.17	313.04	320.26
5.3998	19.623	9.253	4.747	0	0	0	0	0	0	0	0	0	0	0	0	0	0	0	0	0	0	0	0	0	0	0	0	0	0	5.6083	13.167	16.792	11.062	15.054	21.325	23.461	24.609	28.564	40.4	45.754	25.806	26.528	37.278	44.078	48.118	49.892	51.175	57.914	56.49
3.548	0.58174	0	3.5525	1.6894	0	0.87503	0.78575	0	3.1481	0.53443	0	0	0	0	0	0	0	0	0	0	0	1.4588	9.5707	3.7625	6.0477	15.283	29.042	32.324	42.425	49.361	58.373	48.223	61.741	71.287	76.279	88.581	106.78	124.86	150.96	164.6	209.01	240.01	282.16	322.08	352.55	386.34	432.88	443.7	515.01
42.306	15.335	0	0	0	0	0	0	0	0	0	0	0	0	0	0	0	0	0	0	0	0	0	0	0	0	0	0	0	0	0	0	0	0	0	0	0	0	0	0	0	0	0	0	0	0	0	0	0	0
0	7.0671	1.3743	0	0	0	0	0	0	0	1.4146	0	1.066	0	0	1.1903	0.74086	0	14.83	5.0037	25.555	22.534	32.449	31.746	41.067	39.19	54.795	39.055	48.035	45.899	51.069	46.725	49.836	53.349	57.079	53.36	61.001	54.166	63.004	60.723	57.101	51.599	48.562	53.179	62.631	64.077	60.466	46.102	51.882	56.125
14.874	3.7275	0	0	0	0	0	0	3.5547	0	0.26595	0	0	0.25776	0	0	1.9148	0.34206	6.0424	12.751	12.224	26.805	31.248	42.993	50.587	55.289	77.191	91.609	108.62	128.23	139.78	149.45	194.22	239.12	292.22	302.51	288.54	300.5	310.42	315.67	305.69	309.65	346.41	358.93	358.72	357.55	351.38	361.31	363.3	369.01
7.8896	11.754	0	0.85854	0	0	0	0	0	0	0	0	0	0	2.4398	0.21005	12.742	2.4461	4.9039	8.0329	7.1069	14.099	22.408	20.528	23.595	20.09	24.549	18.722	24.675	26.827	24.701	24.932	30.549	32.83	35.116	44.118	42.996	54.556	54.969	61.844	72.111	73.04	88.933	90.964	109.45	121.14	127.25	142.39	142.18	150.99
0	0	2.9859	4.9812	0	0.7974	2.3717	9.3717	0.77809	12.459	0	9.7426	15.838	15.741	14.312	23.974	36.033	44.628	64.311	83.045	109.56	130.44	158.84	195.86	202.02	248.22	264.83	305.29	335.94	339	368.31	393.01	415.48	443.83	480.63	488.02	531.81	525.23	557.33	563.18	575.46	588.34	578.36	605.69	605.89	625.08	635.63	616.85	613.03	605.18
18.404	1.2947	0	0.74293	0	0	0.86372	0	0	0	0	0	0	0	0	0	0	0	0	0	0	15.019	32.523	49.764	90.358	132.21	174.01	217.8	271.67	330.15	390.58	426.99	509.42	594.55	618.22	673.93	760.27	823.54	871.08	938.43	976.03	1063.5	1087.6	1171	1168	1213.4	1248.6	1330.3	1312.1	1327.7
3.611	2.9776	9.6438	4.2982	0	1.3797	0	0	0	0	0	0	0	0	3.2867	0	7.4075	1.7699	16.365	16.753	24.67	34.738	36.083	33	35.698	44.119	46.854	31.035	49.638	46.595	51.593	50.03	52.012	56.239	68.64	64.597	71.157	74.787	60.982	77.802	105.58	120.62	152.61	191.75	229.45	290.57	325.91	360.45	398.27	461.79
0	0	0	0	1.6317	5.5139	8.6818	12.55	23.569	23.804	39.35	39.215	42.032	41.452	37.537	46.228	47.383	51.246	54.653	54.603	62.489	58.635	61.212	59.002	69.965	59.152	61.961	65.457	67.234	59.695	78.064	80.577	82.515	83.955	87.055	102.11	95.315	83.133	102.04	90.153	105.48	108.72	106.59	115.47	131.17	128.41	139.11	138.22	147.25	164.73
0.8966	0	0	1.2292	0	4.7464	0	3.8948	0	0	4.1039	2.7621	8.3851	5.4042	11.909	14.796	3.5289	9.6328	14.41	16.982	23.993	19.476	17.194	16.977	26.532	31.869	32.552	33.017	21.827	25.689	22.73	26.729	24.914	29.388	38.057	39.184	38.515	54.152	48.708	59.022	63.289	72.682	91.154	100.22	98.972	110.82	112.9	111.1	127.19	145.39
0	9.4333	4.0015	10.277	14.897	0	0	0	0	0	0	0	0	0	0	0	0	0	0	0	0	0	0	0	0	0	0	0	0	0	0	0	0	0	0	0	0	0	0	0	0	0	0	0	0	0	0	0	0	0
0	0	6.9156	12.856	4.248	0	4.8441	0	4.5925	9.443	12.719	21.662	43.533	13.228	20.451	21.951	16.531	20.195	11.586	13.775	19.616	21.527	16.027	23.556	15.381	23.118	26.494	37.943	33.63	55.974	85.458	115.12	143.25	168.31	208.74	253.55	364.55	391.07	365.08	386.08	456.28	492.48	480.71	540.31	572.8	613.54	657.96	670.92	705.75	764.54
0	0	2.9337	9.2212	1.8123	0	1.6709	14.303	14.588	24.667	9.7989	14.802	27.094	23.708	27.723	26.17	20.944	19.72	20.411	23.652	24.979	17.715	22.249	23.284	17.47	24.952	19.998	23.229	22.454	11.573	13.111	18.418	23.035	23.648	28.797	25.462	24.906	26.047	15.984	22.601	18.985	16.691	12.38	22.34	23.26	23.983	23.255	20.283	20.687	21.221
0	0	0.21282	0	10.237	0.79056	8.9889	8.4542	12.597	3.5946	8.3214	28.191	21.922	15.085	0.81524	6.2898	9.8062	15.393	9.5454	1.0298	18.799	13.74	8.5917	24.741	14.311	13.682	17.619	17.466	22.171	18.51	27.72	39.352	57.139	80.501	139.49	185.58	226.78	241.38	278.55	293.34	353.19	380.78	408.95	458.21	475.17	502.77	545.08	580.53	580.52	613.25
5.1201	8.0897	2.4911	4.8068	0	0	0	1.3777	0	0	0	0	0	0	6.2346	10.173	27.328	15.114	43.315	54.243	66.646	89.661	95.041	120.72	128.32	141.48	159.81	167.58	181.27	192.51	211.42	216.49	229.96	230.85	245.92	260.33	259.71	268.43	292.28	292.94	300.81	293.13	313.75	299.1	307.78	324.88	308.87	328.7	314.58	310.86
11.432	0	2.7816	0.92531	0	0	0	0	0	0	0	0	0	0	0	0	4.6614	0	0	1.5582	0	0	0	6.7196	21.719	23.183	37.465	43.221	55.988	73.365	85.343	104.12	124.11	152.48	182.85	200.65	237.97	294.19	349.63	410.55	471.51	523.4	585.6	668.58	720.9	792.48	832.17	910.44	985.29	1005.5
12.236	14.794	0	0	0	0	0	0	0	0	0	0	0	0	0	0	0	0	0	0	0	0	0	0	0	0	0	0	0	0	0	0	0	0	0	0	0	0	0	0	0	0	0	0	0	0	0	0	0	0
22.224	8.3485	0	0	0	0.54407	0	0	0	0	0	0	0	0	0	0	0	0	0	0	4.9816	0.84079	19.428	18.943	7.9086	22.836	26.545	42.577	48.768	63.659	66.341	92.616	164.29	103.21	111.17	134.19	159.52	143.39	143.19	144.23	148.47	171.72	183.13	158.88	188.93	191.91	183.46	191.2	172.4	168.93
20.76	7.819	0	0	0	0	5.7971	0	0	0	0	0	0	0	0	0	3.0909	17.14	47.304	97.237	128.13	172.73	209.73	265.65	319.5	369.19	393.1	439.47	466.98	508.08	538.14	579.19	596.19	604.99	578.53	589.58	572.32	565.86	570.72	586.22	583.03	586.7	579.38	594.27	603.28	586.98	613.91	626.1	623.29	610.5
8.6749	7.5651	10.236	0	0	0	0	1.7925	0	0	0	0	0	0	0	0	0	0	0	0	0	0	0	0	0	3.9838	9.8505	15.337	47.702	57.485	63.499	64.634	72.287	77.478	94.457	81.824	110.46	106.83	118.35	115.1	110.07	119.87	116.63	111.13	116.27	124.62	130.77	105.45	115.16	107.01
22.617	6.2963	0	0	0	0	0	0	0	0	0	0	0	0	0	5.47	13.384	22.467	37.398	54.466	89.149	113.93	144.92	174.66	231.53	320.63	401.62	523.66	596.56	723.82	816.94	940.87	1076.8	1177.9	1152.5	1198.4	1317.2	1348.5	1416.3	1448.9	1549.5	1574.4	1566.9	1531.8	1576.7	1682.5	1608.8	1690.8	1661.9	1563.2
8.0335	5.4214	0	5.1757	0	0	0	0	0	0	0	0	0	0	0	0	0	0	0	0	0	0	0	0	0	0	0	0	0	0	0	0	0	0	0	0	0	0	0	0	0	0	0	0	0	0	0	0	0	0
11.127	3.1126	0.66752	11.137	0	0	0	0	0	0	0	0	0.51719	19.463	26.945	55.16	79.834	100.63	139.29	166.01	191.79	226.14	258.7	304.44	352.82	407.01	424.5	474.76	541.46	567.92	608.19	657.59	694.36	696.72	723.15	755.88	758.18	821.42	836.86	876.87	888.21	944.46	962.39	962.85	975.12	976.37	1009.3	1061.5	1103.4	1107.2
15.346	10.775	0	1.3928	0	0	0	0	0	0	0	0	0	0	0	0	0	0	0	0	0	0.066125	0	5.8439	11.44	2.1584	8.6629	28.948	13.801	22.306	20.864	27.055	27.015	21.24	4.8321	5.4155	3.2965	1.0254	17.062	8.0848	12.471	0	0	1.1559	0	0	0	0	0	0
0	1.2	0	1.6089	8.3356	0	0	0	0	0	0	0	0	0	0	0	0	0	0	0	0	0	0	0	0	0	0	0	0	0	0	0	0	0	8.4843	7.374	4.879	15.966	19.813	15.778	16.289	15.14	22.256	32.373	20.204	24.309	26.426	28.159	36.317	37.197
9.4468	6.2384	0	7.9093	0	0	0	0	0	0	0	0	0	0	0	0	0	0	0	1.5972	1.6877	5.9055	6.8535	9.0474	28.58	53.308	51.062	36.529	55.685	93.631	120.54	158.61	178.82	253.68	294.52	335.3	386.58	471.29	547.27	571.27	626.11	699.61	750.62	794.86	855.83	846.4	926.17	979.9	1038	1108.8
24.08	15.871	0	0	0	0	0	0	0	0	0	0	0	0	0	4.4021	6.747	18.257	52.289	62.432	109.94	147.21	190.2	221.04	243.15	280.04	309.44	357.77	371.97	408.31	416.68	460.22	465.15	491.43	515.87	554.77	590.26	601.11	625.13	625.4	639.85	671.6	685.33	695.78	742.59	793.91	820.19	809.54	807.82	801.7
3.0445	5.4918	4.2137	0	0	0	1.8383	0	0	0	0	2.0126	0	0	0	0	0	0	0	0	2.2298	0	0	0	1.6969	7.356	8.6359	13.505	25.321	25.443	39.567	42.67	49.638	78.946	98.343	125.52	149.37	178.61	202.06	240.47	258.36	290.05	305.47	359.48	401.13	388.29	394.32	421.62	425.39	446.87
12.769	1.207	0	0	1.6581	0	0	0	0	0	0	0	0	0	0	0	0	0	0	0	0	0	0	0	0	0	0	0	0	0	0	0	0	0	0	0	0	0	0	0	0	0	0	0	0	0	0	0	0	0
5.8303	8.5032	3.5756	0.76765	0	0	0	0	0	0	0	0.86411	23.84	45.852	72.981	124.32	155.84	212.09	269.89	323.45	386.44	470.78	570.74	657.07	731.12	790.05	904.86	973.41	1024.1	1110.5	1133.2	1290.9	1313.1	1357.4	1387.6	1402.7	1451.3	1467.3	1557.4	1647.3	1692.2	1750.9	1723.3	1791.5	1770.6	1804.7	1850.4	1804.7	1843.1	1860.6
18.351	8.2384	0	0	0.25037	0	0	0	0	0	0	0	0	0	0	0	45.401	103.19	197.19	280.33	430.44	537.81	711.37	843.54	973.82	1126	1278.2	1436.4	1533	1649.8	1719.2	1873.1	1938.4	2021.7	2138.8	2253.8	2275.1	2264.5	2274	2392.4	2399.4	2392.3	2493.3	2457.1	2485.5	2541.3	2536.6	2494.8	2495.7	2509.4
6.105	1.4726	1.8263	3.8222	3.4099	0	0	0	0	4.9194	31.943	107.74	197.62	302.12	429.01	596.58	744.29	866.45	1044.9	1198.6	1300.7	1470.1	1589.9	1694	1787.9	1769.6	1882	1883.6	1957.1	1983.1	2066.5	2094.9	2075	2135.2	2139.2	2147.5	2115.9	2093.9	2089.3	2114.4	2086	2111.3	2154.5	2099.9	2127.4	2109.1	2101.6	2088.6	2119.2	2071
21.614	12.696	2.0535	0	0	0	0	0	0	0	0	0	0	0	0	0	20.453	34.223	41.18	115.55	253.78	257.41	290.21	389.32	430.28	439.62	523.62	542.46	577.85	628.81	651.46	723.48	717.8	761.9	779.69	779.22	788.26	798.56	850.23	881.22	912.14	944.85	971.9	969.64	975.98	983.08	1021.8	1073.8	1057.9	1065.2
32.604	15.371	0	0	0	0	0	0	0	0	0	0	6.1614	34.711	92.733	128.86	152.08	220.2	263.18	320.04	375.18	344.07	387.09	462.35	514.37	418.14	405.07	470.11	491.89	501	488.14	507.91	505.29	504.76	532.74	572.62	642.17	661.9	756.95	824.38	916.57	999.22	1100.4	1176.7	1298.8	1367.8	1451.3	1463.5	1491.1	1554.3
8.0845	14.191	0.84704	4.4209	0.71558	6.5531	0	6.2505	0	0	0.075405	0	0	0	0	0	0	0	0	0	0	2.1269	3.6476	5.2138	17.164	41.043	60.261	73.219	106.72	108.62	138.39	161.61	189.67	194	231.91	238.53	258.74	265.8	278.29	271.28	267.18	289.27	287.11	303.31	308.79	319.53	299.56	332.4	322.08	324.74
0	12.446	2.4072	3.6188	0	3.6963	0	0	0	0	0	0	0	0	0	0.22694	14.779	15.765	21.839	28.141	53.521	77.835	89.767	110.02	128.56	190.75	197.37	256.08	257.47	282.88	336.47	355.48	385.13	401.45	437.59	447.2	404.29	447.43	446.81	464.11	486.62	513.3	547.99	586.65	655.34	697.9	709.54	755.95	755.93	803.1
0	0	0.99475	6.2603	0.0092322	0	0	5.5256	5.7194	6.6456	0	10.384	18.133	14.286	11.242	8.8055	9.306	0	0	0	4.8523	0	0	0	0	0	0	0	0	0	0	0	0	0	0	0	0	0	0	0	0	0	0	0	0	0	0	0	0	0
5.3213	2.5385	2.8339	3.8464	0	0	0	3.4392	4.8631	7.336	4.6363	6.9955	6.6428	0	6.9264	7.6758	1.5293	11.372	19.04	15.438	18.7	21.819	17.394	28.109	23.848	21.073	20.022	34.803	38.107	33.948	25.506	33.821	34.716	34.8	38.977	36.334	50.216	53.922	63.22	51.328	59.402	79.849	79.518	85.264	74.49	98.858	89.726	107.63	114.52	117.86
11.074	2.7725	1.3286	1.626	0	0	0	0	0	0	0	0	0	0	0	0	0	0	0	0	0	0	0	0	0	0	0	0	0	0	0	0	0	0	0	0	0	0	0	0	8.5098	0	0	0	0	0	0	11.385	0	0
0	0	0	0.76412	11.601	12.577	15.801	17.905	24.522	30.363	39.66	38.287	51.528	44.167	43.391	38.735	51.781	51.498	61.073	73.802	75.49	91.777	100.95	111.87	120.88	117.04	157.87	167.43	168.51	179.35	181.01	204.15	195.2	217.91	235.31	244.77	229.71	244.05	244.04	273.03	258.5	265.12	293.31	276.13	268.09	287.84	309.5	322.11	353.04	348.64
0.27339	1.153	0.40443	0	0	2.942	5.9449	7.6025	16.531	25.316	16.893	22.591	32.224	38.097	31.928	31.466	29.046	37.891	46.621	55.196	76.923	91.314	101.48	141.75	146.29	175.54	198.12	225.12	240.63	261.74	284.03	332.59	350.52	362.68	378.6	414.78	442.09	436.24	456.28	470.94	488.21	409.56	420.44	446.11	457.66	451.66	477.46	484.89	482.42	500.28
14.668	0.29783	0	2.0849	0	0	0	0	0	0	0	0	0	0	10.412	22.738	52.07	102.84	149.31	193.48	259.02	322.23	366.38	438.42	491.91	547.25	594.2	627.47	661.93	675.47	698.75	664.16	782.82	815.21	829.32	838.7	857.41	847.36	866.97	877.33	908.7	909.58	922.39	961.77	999.33	1018.1	1019	1044.9	1098.1	1109.4
0	0	0	0	7.9167	14.444	22.555	22.638	26.826	32.241	36.594	36.673	43.095	41.364	37.889	34.665	34.492	38.518	53.968	45.69	45.631	52.421	55.458	50.625	49.102	66.324	82.978	78.74	80.28	72.334	79.805	97.303	89.211	109.88	129.7	137.91	155.33	181.25	186.41	243.11	272.26	329.96	353.2	377.25	415.83	461.58	478.64	511.65	552.54	545.7
5.6454	5.5162	7.6141	0	0	0	0	0	0	0	0	0	0	0	0	0	1.2676	5.5134	10.4	8.8265	24.426	22.004	21.083	24.649	36.605	29.397	28.966	24.891	43.059	42.458	30.17	35.235	48.307	32.783	45.926	32.099	31.951	21.881	42.872	36.16	38.926	21.923	12.94	26.669	18.625	13.72	12.18	17.211	15.296	16.01
25.185	8.8317	0	0	0	0	0	0	0	0	0	0	0	0	0	0	0	0	0	0	0	0	0	0	0	0	0	0	0	0	0	0	0	0	0	0	0	0	0	0	0	0	0	0	0	0	0	0	0	0
5.917	0	0	0	1.2431	0	1.3249	0	0	0	0	0	0	0	0	0	0	0	0	0	0	0	0	0	0	0	0	0	0	0	0	0	0	0	2.5204	38.85	58.081	44.208	63.212	80.923	106.87	105.08	137.63	151.3	172.72	166.04	196.16	218.02	268.76	266.74
7.7146	0	0	1.8776	0	0	0	2.1925	2.7607	3.7642	6.0269	0.95256	0	0	0	0	0	0	0	1.0067	0	0	0	3.6518	0	0	0	0	0	0	0	0	0	0	28.14	58.475	102.02	152	202.88	280.17	344.77	423.62	472.8	507.66	613.31	664.38	726.5	739.94	813.33	848.4
0	0	0	5.2618	13.393	14.627	14.877	24.906	29.57	32.796	42.481	48.043	47.074	46.868	36.231	47.618	30.492	29.719	13.01	25.881	24.698	31.185	32.435	43.488	36.642	42.855	46.61	58.197	82.384	105.33	145.35	195.39	224.82	249.1	315.81	342.39	401.01	451.11	553.97	610.29	627.46	686.34	742.31	823.41	830.63	865.24	923.47	978.17	1066.2	1019.1
0	0	0	2.4722	5.9491	6.8389	12.573	17.882	21.538	25.378	35.885	47.928	49.877	33.324	30.722	37.263	37.883	28.362	27.509	40.92	38.941	26.882	31.135	35.821	39.966	35.752	40.852	42.673	63.502	62.892	76.059	92.097	89.823	101.43	127.88	150.98	156.94	150.86	154.38	150.71	167.49	165.99	173.72	183.96	202.73	197.02	212.73	196.58	203.22	215.82
10.488	3.0476	0	2.0784	0	0	0	0	0	0	0	0	0	0	0	0	0	0	0	0	0	0	0	0	0	0	0.57107	5.6169	0	0	0	25.145	0	10.848	2.6911	1.3836	0	0	0	0	0	0	0	0	0	0	0	0	0	0
0	0.38275	0	5.8394	0	0.61352	1.5856	3.8022	2.2432	4.2192	0	7.1909	16.375	17.979	15.975	11.014	6.2814	13.515	14.432	17.899	20.619	27.299	31.907	40.032	39.736	47.705	43.597	52.789	57.013	53.46	63.181	75.576	64.224	62.712	77.355	60.764	81.214	78.07	75.838	88.808	99.001	96.008	96.59	110.5	122.9	139.14	132.49	139.99	143.86	144.31
0	0	0.96569	10.688	8.8054	9.47	0	0.74969	11.939	4.909	30.67	23.1	36.471	30.548	11.356	27.403	26.723	38.967	21.749	26.689	32.386	32.253	33.884	37.838	35.303	28.974	28.681	41.264	32.889	28.453	37.52	35.306	36.056	39.493	46.031	60.384	66.113	81.365	111.01	125.18	145.39	171.34	186.03	234.4	256.48	259.43	296.71	295.87	320.24	360.36
0	1.947	0	2.0066	0	0.8119	2.5351	8.6495	5.5114	6.6087	6.1475	12.269	23.449	22.044	35.851	38.741	87.103	58.867	76.855	95.079	179.24	148.88	167.17	200.45	309.38	235.78	269.67	265.35	299.26	276.21	284.71	316.53	337.66	354.43	338.28	336.88	349.99	349.86	388.53	414.17	461.42	489.77	483.4	536.2	541.02	563.93	609.96	617.66	745.47	748.19
0	0	0	4.7563	4.5555	13.295	0	0	0	0	0	0	0	0	0	0	0	0	0	0	0	0	0	0	0	0	11.856	21.503	72.743	86.483	101.48	133.17	161.02	164.65	206.29	231.83	235.83	263.1	300.53	314.85	342.76	394.13	434.97	445.68	491	521.62	508.75	548.35	576.09	603.49
13.881	4.2793	0	0.024154	0	0	0	0	0.50834	0	0.042733	0	0	0	0	0	0	0	0	0	0	10.256	20.743	51.757	77.829	83.777	127.02	144.16	168.88	204.68	207.22	237.25	249.46	262.8	271.51	252.96	269.18	282.65	296.13	309.52	318.6	294.06	306.89	325.92	313.23	318.6	307.24	335.71	324.98	317.46
10.215	7.4952	1.62	1.992	0	0	0	0	0	0	0	0	0	0	0	0	0	0	0	0	0	0	0	0	0	0	0	0	0	0	0	0	0	0	0	0	0	0	0	0	0	0	0	0	0	0	0	0	0	0
0	0.15362	0	0.096701	0.1509	1.8596	6.2086	14.834	14.861	22.584	33.409	37.24	46.15	45.961	39.397	45.057	47.164	52.011	46.499	51.309	59.088	51.283	49.474	64.373	61.217	72.969	67.326	81.874	73.193	74.496	86.969	95.823	86.633	95.411	116.18	139.41	162.42	198.45	244.41	291.85	373	403.89	457.19	559.03	610.9	689.87	741.16	796.16	804.77	931.6
17.052	10.958	0	3.0045	0	0	0	0	0	4.8692	1.0408	0	0.5016	0	4.9674	5.564	25.232	28.509	40.139	43.688	54.022	49.467	50.619	62.507	56.61	65.493	78.647	63.592	85.117	107.53	123.89	129.34	141.69	165.31	157.35	177.34	208.03	240.78	257.69	268.45	271.77	277.04	303.77	310.52	318.1	323.38	315.68	334.72	371.51	349.78
13.624	3.3376	0	0.20014	0	0	0	0	2.5947	0	0	0	0	0	0	0	0	0	4.2035	2.8976	16.584	52.877	88.153	127.91	201.26	240.87	294.4	352.67	405.31	451.24	518.87	580.66	605.95	664.81	670.86	705.13	706.99	767.1	797.03	836.88	844.14	838.07	836.84	869.24	859.56	866.66	842.07	866.52	881.63	873.3
13.029	7.1894	1.5798	0.42326	2.3773	0	0	0	0	0	0	0	0	0	0	0	0	0	0	0	0	0	0	0	0	0	0	0	0	0	0	0	0	0	0	0	0	0	0	0	0	0	0	0	0	0	0	24.678	6.7116	4.8655
21.615	3.4627	0	0	0	0	0	0	0	0	9.0206	4.3389	4.2973	14.97	14.52	15.102	21.192	19.092	31.424	37.644	36.186	50.485	63.576	51.855	58.115	54.952	54.155	52.6	65.322	65.707	63.255	75.731	88.925	83.344	82.269	73.417	84.087	87.456	83.87	84.33	85.283	78.979	82.431	89.416	83.187	84.178	91.505	90.745	87.214	88.536
0	15.178	3.9213	10.089	0	0	0	0	0	0	3.4735	0	7.1856	0	0	0	0	0	0	0	0	0	0	10.079	0	0	0	3.3864	6.7602	7.0855	7.3649	16.418	3.0569	7.7078	6.9182	16.71	20.093	21.189	21.328	27.254	14.747	30.68	28.444	43.174	23.306	44.886	36.836	49.34	37.938	49.036
0	0	0	0	1.7706	0	8.6475	0	0	1.1123	4.9158	3.2285	1.1532	0	0	0	0	0	0	0	8.3137	2.9348	32.016	42.027	64.856	69.533	83.531	82.169	98.835	102.08	111.41	125.73	126.12	152.01	158.19	160.71	177.46	182.86	204.56	201.06	187.79	201.5	185.22	202.98	193.32	189.38	172.26	164.75	168.86	173.45
15.836	9.2006	5.8701	4.837	0	0	0	0	0	0	0	0	0	0	0	0	0	0	7.5576	25.089	54.604	85.896	135.66	214.49	295.06	380.77	487.77	563.67	666.66	816.74	904.82	970.48	1056.6	1176.1	1246.6	1267.3	1325.2	1372.5	1413.4	1492.9	1495.4	1575	1600.6	1591.5	1624	1647.9	1645.3	1684.8	1703.7	1716.5
0.22235	0	0	3.7808	2.428	0	0	2.814	0	0	0	0	0	0	0	0	0	0	0	0	0	0	0	0	0	0	0	0	0	0	0	0	0	0	0	0	0	0	0	0	0	0	0	0	0	0	0	0	0	0
0	0	0	15.013	4.996	9.9152	35.72	31.861	22.102	19.158	31.249	29.202	54.281	85.866	151.42	222.09	311.64	409.27	552.66	638.29	756.96	854.64	890.75	977.27	1099.7	1135.1	1195.6	1255.6	1305.1	1378.8	1452.1	1485.9	1507	1573.1	1666.9	1712.1	1742.5	1783.3	1855.2	1873.2	1841.9	1900.1	1955.4	1965.5	2038.2	1938.2	1992.1	2019.8	2070.3	2091.3
18.196	0	0	0	0	0	2.8238	1.2184	6.2144	0	2.7005	5.8951	4.7002	3.2122	1.0312	0	0	0	0.75157	11.573	8.0657	13.35	12.304	7.1947	17.236	30.869	25.14	47.037	55.67	53.076	58.087	65.475	81.267	89.859	104.12	108.67	131.21	164.96	201.64	238.26	297.23	378.67	435.25	527.31	552.01	618.44	672.13	793.41	833.9	882.71
0	0	1.0059	1.4975	2.6034	5.9545	0	0.53908	1.4581	3.1115	1.4321	0.17634	2.343	4.3706	8.9191	12.291	0	0.93184	1.9732	0	17.128	1.3794	4.9154	6.3384	12.065	9.7552	10.264	12.788	8.8138	13.32	7.9779	15.275	14.347	18.467	17.372	13.755	14.882	12.859	13.489	9.5047	11.276	8.5386	11.005	12.304	10.874	5.6201	0.71865	0.93465	8.8834	12.762
11.07	3.0196	8.3421	0	0	0	0	0	0	0	0	0	0	0	0	0	0	0	0	0	0	0	0	0	0	0	0	0	0	0	0	0	0	4.2265	12.252	14.127	32.229	24.952	43.325	49.916	44.996	47	54.411	82.095	80.518	76.978	82.964	77.968	89.674	97.117
11.251	7.0168	0	0.47294	0	0	0	0	0	0	1.3746	0	0	0	1.2799	0	0	0	8.446	3.7501	1.5739	11.925	0.28262	7.165	1.8987	5.3751	6.0148	11.951	16.483	29.409	34.449	41.061	54.216	55.398	60.273	44.964	68.562	79.812	87.844	93.84	96.474	81.013	88.365	87.461	101.93	108.36	110.24	115.61	106.3	100.08
0	3.4392	0.97567	5.3311	0	4.7112	0	0	1.2811	5.378	0	11.207	15.644	16.637	11.474	8.7185	5.4358	1.1922	0	0	7.4168	0	0	0	4.7897	36.311	70.364	128.09	171.79	208.82	190.39	201.47	240.07	286.46	334.68	356.05	424.76	414.37	399.9	398.18	482.48	516.71	517.05	593.69	606.51	681.57	659.93	722.51	720.98	745.04
21.434	19.381	0	0	0	0	0	0	0	0	0	0	0	0	2.3804	7.8935	33.424	53.125	111.24	153.64	219.04	253.09	331.05	362.5	439.98	507.99	532.61	621.39	697.13	824.12	998.07	1085.2	1274.4	1221.5	1569.1	1764.9	1685.4	2075.1	2214.5	2244.7	2388.3	2990.7	3081.8	2734.5	2933.2	3031.7	3044.6	3286.9	3277.4	3157.2
1.2477	0	0	1.5671	0.78858	0	1.7088	3.3759	5.9011	1.9074	3.0368	0.67877	1.6636	0	6.6501	0	0	0	0	0	0	0	0	0	1.3869	0	0	0	0	0	0	0	0	0	4.9766	2.2726	3.2879	7.5426	0	7.3717	6.8774	20.329	20.25	26.936	36.297	31.607	27.49	41.999	49.941	65.651
0	0	0.52121	4.4826	0.59414	2.9465	12.044	9.5954	18.422	23.445	37.513	53.838	42.899	53.399	51.29	67.27	67.315	75.374	66.231	80.335	112.52	90.499	93.322	94.01	118.67	109.39	106.13	111.04	110.51	120.38	136.49	135.2	146.06	146.54	154.78	159.04	164.21	165.66	170.99	167.52	175.52	176.64	178.46	194.51	217.19	227.76	235.1	231.57	248.24	256.81
0	0	0	0	5.7196	5.7528	11.49	13.315	16.254	25.569	20.622	29.527	30.247	27.503	20.956	22.402	25.473	21.683	35.954	46.274	43.733	53.041	62.381	65.188	79.209	87.573	116.33	106.71	127.63	132.6	134.35	154.79	176.22	185	204.87	213.68	217.9	224.92	238.14	260.25	270.53	283.1	295.71	307.02	305.6	311.33	345.3	356.93	390.32	379.73
20.235	9.5503	0	0.92672	0.32122	0	0	0	0	0	0	0	0	0	0	0	0	0	0	0	0	0	0	0	0	0	0	0	0	0	0	0	0	0	0	0	0	0	0	0	0	0	0	0	0	0	0	0	0	0
0	7.9049	2.387	6.9629	0	0	0	0.7307	2.4672	1.6665	0	6.2926	16.388	14.042	8.3086	17.168	8.1869	10.658	9.6815	17.268	26.241	20.331	27.437	39.036	41.835	54.798	60.261	65.651	78.125	69.628	79.572	96.417	100.18	102.74	119.92	139.3	187.87	248.36	334.19	427.03	539.72	657.75	729.07	902.82	1022.2	1161.2	1296.3	1370.6	1491.3	1626.3
0	0	0	0	4.3101	14.032	14.111	21.84	22.62	39.617	36.444	39.236	37.296	32.703	33.618	35.304	48.87	75.177	136.23	233.44	371.3	490.56	594.86	935.91	1131.6	1247	1268.8	1690.8	1871.5	2057.7	2171	2252.6	2461.1	2920.8	2792.5	3023.4	3187.6	3211.6	3271.6	3401.4	3337.9	3430.6	3696.1	3633.7	3692.5	3632.2	3673.4	3765.2	3741.9	3801.8
12.077	7.1029	0	3.9129	0	0	0	0	0	0	0	0	0	0	0	0	0	0	0	7.5624	0	0	11.767	15.613	18.561	19.254	10.261	30.323	25.626	42.586	24.753	48.268	42.906	36.859	36.737	27.835	19.807	10.603	20.756	32.306	57.355	74.132	129.44	181.46	256.33	285.11	346.55	384.07	444.03	534.96
4.4656	0.87647	3.9071	0	3.597	0	0	0	0	0	0	0	0	0	0	0	0	0	0	0	0	0	0	0	0	0	0	0	0	0	0	0	0	0	0	0	0	0	0	0	0	0	0	0	0	33.543	39.894	47.357	50.867	55.535
0	0.35324	0	7.4219	5.8349	0	0.15294	3.6427	12.871	15.08	27.986	42.828	35.259	40.232	42.412	43.496	58.66	62.561	59.341	66.423	81.76	90.433	92.356	99.748	107.65	111.67	112.31	147.76	117.56	137.46	138.97	138.08	159.65	161.28	166.75	178.85	161.6	160.34	174.05	158.76	185.1	192	194.49	176.79	202.89	210.74	222.42	209.61	215.62	226.86
24.022	13.181	0	4.3058	0	0	0	0	0	1.7034	0	3.7539	4.2507	10.588	44.107	50.144	88.446	111.85	151.63	167.25	219.54	255.98	289.22	351.4	402.02	501.48	595.56	685.83	838.48	942.64	1064.5	1195	1259.1	1342	1470.7	1554.5	1631.3	1731.8	1791.4	1850.1	1900	2003.6	2081	2077.6	2056.8	2106	2129.1	2152.6	2210.4	2235.6
0	0	0	0	3.0983	10.591	10.797	7.0923	14.676	14.408	17.497	26.385	26.282	18.637	22.852	18.004	21.816	19.346	24.923	24.988	29.842	27.206	29.125	28.504	36.857	40.456	62.631	58.177	76.41	77.109	98.936	124.82	149.93	164.89	171.11	183.75	208.61	207.54	214.06	246.39	271.75	310.1	324.39	323.34	334.39	353.03	391.13	397.93	429.13	427.06
3.7156	3.1173	0	11.459	0	0	3.8383	1.9303	9.057	2.6394	6.7656	6.4972	8.1547	0	4.2225	2.0658	14.686	16.222	22.553	42.771	41.559	58.817	70.306	115.08	132.54	175.55	227.64	263.2	343	458.3	498.61	586.02	646.4	727.47	824.14	877.24	894.42	936.55	999.57	1031.7	1120.5	1137.1	1163.2	1226	1267.5	1319.7	1316.7	1313.3	1366	1372.2
15.116	2.8724	0	0	0	0	0	0	6.251	12.234	49.168	70.767	93.597	120.14	168.63	209.52	257.81	305.13	320.73	373.68	428.77	455.57	532.29	588.07	636.08	673.36	698.36	780.89	845.26	970.2	974.62	1145.5	1209.5	1264.7	1405.3	1550.5	1552.1	1592.3	1643.9	1683.7	1688.8	1753.2	1862.3	1942.3	2011.2	2040.7	2023.4	2022.8	2032.6	2073.9
0	7.6075	5.7649	5.9581	0	0	0	0	0	5.0657	2.3374	0.59731	5.9228	0	2.6536	14.067	7.0183	14.604	30.315	42.032	66.699	78.185	95.38	123.51	119.06	134.24	148.7	179.51	191.81	210.16	216.75	214.58	212.52	248.12	247.04	264.18	250.1	274.3	284.54	306.33	300.93	306.12	314.57	321.4	315.15	336.87	332.72	344.12	349.74	362.98
7.8757	8.5732	4.162	0	0	0	0	0	0	0	2.5695	12.488	13.468	13.303	22.229	31.512	34.534	40.878	27.038	26.608	42.395	36.171	53.089	49.666	63.694	50.167	66.296	64.679	69.7	69.082	64.86	72.327	51.216	73.848	74.245	60.603	67.282	69.368	81.093	73.375	79.061	84.165	82.25	87.25	86.818	91.946	94.231	74.216	77.669	92.056
0	0.58841	2.7813	3.9885	0	1.8038	0	0	0	0	0	0	0.74802	0	0.72925	0	0	2.5833	2.7225	0	13.503	0	0	0	0	0	0	0	0	0	0	0.277	0	0	2.5338	9.3791	0	0.76107	2.3827	2.743	6.0655	26.902	43.146	60.44	64.727	88.853	95.849	109.52	123.35	143.55
5.0666	8.5422	5.2857	0	0	0	0	0	0	0	0	0	0	0	0	0	0	0	0	0	0	0	0	0	0	0	0	0	0	0	0	4.3905	4.7164	11.453	21.765	21.179	29.524	23.853	43.228	41.784	37.541	39.847	33.048	39.169	50.551	50.322	43.306	29.316	44.202	51.461
23.501	0	0	0	0	2.2615	0.32699	0	0	0	0	0	0	0	0	0	2.3843	0	14.316	0	20.24	26.76	40.292	37.154	45.298	51.494	54.42	83.053	84.279	110.72	107.37	134	148.75	162.04	181.1	203.19	225.54	238.48	261.36	290.5	320.85	331.35	357.21	375.96	412.47	449.67	462.69	507.52	474.28	497.34
11.333	0.62965	0	0	0	0	4.9158	2.4023	0.5231	0	9.1048	9.553	0	0	3.2381	4.3841	0	13.269	7.078	19.117	17.622	17.703	19.126	27.179	16.153	8.8106	0	13.802	5.3999	28.727	4.5934	12.252	0	1.8863	0	0	0	0	0	0	0	0	0	0	0	0	0	0	0	0
4.5569	5.4146	0	5.8412	0	0	0	0	1.9905	0.19169	0	0	0	0	0	0	0	0	0	2.4534	0	6.5468	7.6556	10.362	6.7118	10.172	22.379	49.483	59.487	84.817	99.906	125.99	152.79	167.56	204.07	218.19	237.51	260.26	291.12	287.09	309.33	333.07	347.33	357.15	376.82	370.7	362.87	379.84	394.38	428.13
0	0	0.82828	8.8303	0	0	0	4.4599	7.0041	8.0465	0	4.2336	15.238	10.19	6.5844	5.1356	1.5521	0.88895	0	0	1.3935	0	0	3.0515	0	0	0	0.23829	0.42919	0	0	2.1865	2.6818	0	0.27165	5.3628	12.787	18.928	32.699	40.762	39.163	44.239	50.046	56.099	74.982	82.528	72.855	72.272	72.124	63.205
11.905	1.5329	0	0	0	0.13918	0.46388	0	0.28805	0	0	0	0	0	0	0	0	0	7.4434	16.619	23.53	41.054	70.221	97.847	121.9	178.23	231.96	302.99	389.93	464.17	491.1	590.82	693.97	745.71	870.92	996.93	1100.9	1242.3	1299.5	1377.1	1424.2	1520.2	1572.7	1692.2	1693.9	1701.2	1762.8	1809.6	1826.1	1834.5
12.882	1.954	0	4.5387	0.53037	0	0	0	0	0	0	0	0	0	0	0	0	0	0	0	0	0	0	0	0	0	0	0	0	0	0	0	0	0	0	0	0	0	0	0	0	0	0	0	0	0	0	0	0	0
0	0	5.0179	0	0	0	5.6858	11.258	14.772	19.181	24.883	19.086	33.238	24.703	25.046	30.424	42.703	62.027	76.2	119.62	165.36	191.65	220.42	288.56	312.67	347.91	391.26	421.84	449.8	475.53	502.88	530.04	564.69	567.61	555.37	549.46	565.81	517.76	553.15	540.76	580.87	621.73	643.75	704.45	772.92	823.06	890.19	963.4	1036.7	1072.3
13.386	3.4492	0	0	0	0.17698	0	0	0	0	0	0	0	0	0	0	0	0	0	0	0	0	0	0	0	0	0	0	0	0	0	0	0	0	0	0	0	0	0	0	0	0	0	0	0	0	0	0	0	0
3.5468	7.6565	1.4396	0	6.363	0	0	0	0	0	0	0	0	0	0	0	8.9487	21.184	57.38	86.93	145.4	196.21	272.61	318.28	368.37	446.88	492.7	579	649.12	698.91	754.58	800.86	903.5	861.95	879.98	886.51	935.97	933.03	975.43	980.82	996.63	1002.1	1067.7	1033.7	1052.5	1072.5	1070.6	1096.1	1049.7	1023.1
5.9039	6.0255	0	6.6033	0	0	0	0	4.2048	5.3366	8.6887	6.6411	3.8147	0	0	5.1256	6.2746	14.979	12.587	19.755	10.17	7.822	17.913	26.741	13.983	12.106	6.4081	15.352	2.0908	27.845	15.009	36.108	43.107	39.923	40.229	43.875	45.779	45.48	47.474	66.563	59.881	75.33	97.792	110.5	122.42	131.71	121.64	108.34	136.41	139.88
2.7458	0	0.8477	0	0	2.5773	6.9011	6.4797	6.6177	0	11.476	0	0	0	0	0	5.5635	0	3.6568	0	0	6.3541	0	1.4948	0	0	0	7.9966	0	0	0	4.9928	0	3.5065	0	0	0	0	1.3058	0	0	0	0	0	0	0	0	0	0	0
0	0	0	0	9.5971	2.8309	7.5075	11.225	8.2341	18.388	37.252	37.521	42.824	51.889	64.654	95.929	100.99	127.44	139.6	143.41	158.08	170.87	187.4	212.39	209.59	205.45	233.21	224.24	225.31	229.03	251.35	266.01	239.81	258	263.54	266.73	269.12	262.95	289.51	300.7	315.36	355.42	359.72	415.95	439.83	475.83	507.34	541.63	571.55	604.31
7.3444	2.8209	0	7.3451	0.67322	0	0	0.52435	0	0	0	2.2898	0	0	2.0631	0.22304	0	0	0	0	0	0	0.22248	0	0	0	2.1629	0	4.8898	0.36323	0.38822	9.6117	4.121	13.236	24.813	22.073	29.25	35.35	38.163	37.304	43.08	54.319	65.717	75.53	82.76	95.04	98.816	104.43	106.67	136.34
0	3.2891	0	3.8024	0	2.7671	7.6895	0	5.3983	3.2242	1.061	0	0	3.4179	1.3404	4.5684	33.564	45.318	45.353	74.379	125.27	121.56	132.26	161.04	178.26	212.67	203.01	219.26	225.24	256.51	260.01	270.83	329.54	322.74	311.86	319.02	318.68	368.26	328.1	338.97	333.2	385.35	401.84	382.34	425.83	417.6	431.99	442.38	438.18	442.05
14.694	3.8851	0	0	0.061702	0	0	0	0	0.19734	0	15.867	12.765	0	7.5168	8.3111	2.6335	10.829	19.604	23.173	25.099	30.548	41.348	49.238	44.957	41.88	39.204	41.938	24.108	69.793	56.183	67.184	60.679	63.985	50.67	51.193	68.411	72.667	80.592	79.367	89.499	52.99	82.612	93.573	106.78	94.394	128.61	105.5	119.47	109.6
9.4832	7.9604	0	0	0	0	0	0	2.0577	3.5678	0.38249	6.9829	0	0	0	0	0	0	0	0	0	0	0	0	0	0	0	0	0	0	0	0	0	0	0	0	0	0	0	0	18.526	19.79	34.413	37.575	71.182	59.935	65.334	30.201	46.599	51.172
6.4483	5.0728	0	0	0	0	2.7389	0	9.3229	3.6944	4.1984	3.6295	0	0	0	22.109	48.71	99.041	183.97	272.4	385.01	528.69	664.44	871.62	1164	1182.6	1325	1611.1	1721.8	1910.4	1965.4	2185.3	2582.4	2330.6	2417.2	2627	2593.9	2645.7	2669.2	2730	2763.4	2861.8	2952.1	2930.9	3026.1	2874	2997.2	2915.2	2937.2	3028.2
0	0	0	8.619	0	3.1062	2.9278	7.2841	4.1476	3.5973	0	5.4429	18.792	9.2931	2.246	7.0989	6.3402	0	0	0	0	0	0	0	0	3.2908	0	2.6316	6.9826	0	0	1.121	4.6981	6.3854	7.0617	0	6.3729	0	0	9.9861	0	0	0	0.0044233	1.1022	7.475	0	0	0	0
8.8799	5.4065	0	0.92848	0	0	0	0	0	0	2.5342	6.0211	0	0	0	0	0	0	0	0	0	0	0	0	0	0	0	0	0	0	0	0	0	0	0	0	0	0	0	0	0	0	0	0	0	0	0	0	0	0
6.5728	9.0167	0	6.7339	0.92319	0	0	0	1.6032	2.872	4.9557	20.649	24.143	35.102	58.191	63.014	106.29	125.55	154.89	194.17	214.6	241.44	286.62	266.45	328.67	324.03	369.96	323.98	359.53	462.82	437.59	450.52	457.94	471.42	491.24	493.58	506.74	533.24	543.01	560.42	541.31	549.26	567.55	582.08	588.02	585.28	582.06	596.44	602.09	597.71
0	4.5207	0	0	0.78788	0	3.0247	4.7657	0	0	6.1741	19.778	22.105	41.26	62.088	99.667	116.89	146.7	183.23	218.15	243.26	271.2	319.46	344.56	377.79	394.63	434.36	500.48	482.15	561.38	580.18	686.13	682.34	711.56	771.95	749.18	817.86	817.7	832.63	862.66	873.89	911.65	905.3	940.99	962.79	946.07	973.89	952.16	959.68	956.78
0	0	3.1012	22.62	14.294	0	9.937	16.223	25.957	28.957	41.127	56.844	62.706	86.184	112.21	154.46	182.31	203.99	241.84	203.25	319.13	232.32	277.48	314.72	436.94	325.29	316.53	538.56	543.48	538.05	587.11	596.27	603.8	613.46	645.05	654.32	646.39	645.71	655.85	677.82	670.86	670.09	682.11	677.63	682.58	688.74	694.01	699.29	679.98	713.35
0	0	0	4.3524	2.7647	0.20473	14.601	13.657	22.147	21.807	30.695	36.975	32.161	36.527	39.449	44.543	51.882	53.102	58.88	58.472	69.719	60.99	66.174	72.705	74.879	71.678	70.942	77.48	77.182	79.37	84.981	93.515	88.785	96.152	89.052	109.36	111.46	107.76	113.39	114.42	120.03	126.01	128.4	130.33	140.79	151	161.94	161.9	181.06	177.95
0	0	1.7643	9.2847	0	0.12629	1.1239	10.659	9.7274	7.954	2.4902	10.897	16.654	21.143	17.307	5.1945	12.17	12.302	5.2199	8.6574	16.249	12.677	17.295	20.183	15.934	20.849	23.19	28.851	27.372	15.731	25.097	37.063	35.184	27.371	39.363	44.406	57.583	67.418	98.755	122.28	152.49	193.92	223.47	271.52	301.61	327.51	348.34	358.57	393.11	426.57
0	0	0	7.7799	3.1384	0.67653	16.034	22.856	31.055	33.996	48.861	61.477	61.272	58.623	60.272	84.516	86.801	99.601	106.41	107.79	122.83	124.85	132.48	135.9	151.84	164.13	172.57	189.58	195.41	199.42	219.07	226.72	225.46	216.21	233.36	237.8	232.18	225.42	233	234.03	225.02	231.95	231.02	228.37	239	245.09	246.07	242.1	237.58	238.8
0	0	0	12.565	0	15.158	8.9241	6.4263	16.084	8.6155	20.394	48.804	30.197	18.842	13.183	24.997	7.7598	18.273	17.025	0.83751	9.0402	0	0	5.305	2.2805	0	6.0924	11.22	0	0.50216	10.147	20.41	22.096	23.07	34.805	42.923	42.559	47.181	62.957	70.186	76.437	92.354	96.187	113.18	138.77	141.9	154.86	192.31	181.14	191.84
6.7443	2.3446	0	3.113	0	0	0	0	0.83429	0	0	0	0	0	0	0	0	0	0	0	0	0	0	0	0	0	0	0	0	0	0	0	0	0	0	0	0	0	0	0	0	0	0.27073	0	14.003	13.879	12.3	0	27.541	24.202
12.864	0	10.987	0	0	0	0	0	0	0	0	0	0	0	0	0	2.8485	10.03	1.2307	12.196	38.495	61.36	69.788	75.377	142.11	156.5	148.93	156.43	206.1	238.56	261.84	249	258.36	263.12	280.68	283.25	300.76	308.05	326.71	334.97	328.96	340.86	336.8	344.34	371.41	365.7	373.34	369.25	370.83	373.99
32.105	9.7753	0	5.6178	0	0	0	0	0	0	0	0	0	0	0	0	0	0	0	0	0	0	0	0	0	0	0	0	42.785	67.949	113.93	181.28	231.74	292.2	357.89	428.27	525.8	610.47	683.74	719.31	742.36	826.38	866.05	931.19	991.49	1028	1047.7	1188.6	1183.5	1242.6
3.4795	0	0.42424	0	0.88927	0	0.42962	0	0	0	0	0	0	0	0	0	0	0	0	0	0	0	0	0	0	0	0	0	0.38697	0	0	0	0	0	0	0	0	0	0	0	0	0	0	0	0	0	0	0	0	0
14.879	7.4749	0	0	0	0	0	0	0	0	0	0	0	0	0	0	0	0	0	0	0	0	0	0	0	0	0	0	0	0	7.5406	17.066	17.636	30.437	17.906	40.059	57.301	63.287	72.258	76.574	62.315	69.721	73.782	97.815	98.093	93.517	111.02	111.42	60.745	54.165
2.1663	0	2.4829	2.9977	0	0.72529	0	0	2.7718	0	0	0.9972	13.012	2.8669	1.5553	2.5911	0	0	0	0	1.7034	6.2597	13.831	26.818	42.565	42.671	52.787	66.777	85.818	93.699	109.52	121.44	138.85	143.15	158.55	163.73	168.36	166.46	181.57	204.95	194.8	188.15	193.9	198.64	214.13	227.81	212.19	223.46	227.05	227.28
13.376	1.1731	0.48795	2.4348	0	0.05228	0	2.0815	0	0	0	7.3932	4.8006	0	0	3.6753	8.6776	14.61	9.4752	10.182	16.593	3.9022	10.876	10.827	9.1345	2.8215	0	9.8856	13.002	0	9.7639	15.61	40.507	40.411	77.73	94.887	129.18	175.23	243.16	338.11	447.65	564.23	716.49	861.23	1004.6	1157.8	1303	1433.5	1563.8	1636.5
16.457	2.3944	0.45222	1.3643	3.4297	0	0	0	0	0	0	0	0	0	0	0	0	0	0	0	0	0	0	0	0	0	0	0	0	0	0	0	0	3.0211	11.745	6.9058	8.2203	10.234	14.277	12.367	8.6595	18.386	7.5151	14.481	20.849	17.311	11.138	11.868	16.448	7.2219
17.506	4.4118	0.2008	3.3227	0	0	0	0	0	11.38	7.6875	18.609	20.784	13.149	21.275	21.86	34.82	32.191	36.838	37.077	35.484	65.012	77.18	82.129	87.243	92.99	110.28	105.09	127.2	138.74	155.71	174.36	156.19	160.48	165.16	181.98	208.28	262.14	329.52	386.57	414.41	477.64	554.31	621.99	704.2	738.44	771.46	834.17	884.7	877.35
11.077	1.1333	0	0	0	2.0751	0	13.108	4.3213	0	8.3686	1.0055	0	0	0	0	0	0	1.9913	0	6.26	12.924	12.537	11.82	17.495	12.65	0	9.4427	9.5909	12.952	16.778	15.043	11.597	14.194	12.181	14.473	6.9769	13.204	26.945	24.469	24.359	7.1094	13.87	10.83	11.775	18.325	7.0197	22.968	7.5746	6.6341
28.853	14.64	0	0	0	0	0	0	0	14.072	17.262	32.18	48.854	57.556	73.376	82.563	111.3	125.51	158.47	172.49	203.71	214.65	246.56	280.3	312.59	373.06	432.38	462.95	532.78	583.12	630.72	684.44	697.83	741.14	714.03	675.01	712.89	824.02	884.57	914.09	895.21	931.08	965.27	974.13	960.26	984.86	984.27	990.86	995.11	961.6
0	1.7334	1.6044	0	0	0.82094	13.927	0	0	0	0	3.2265	0	0	2.0329	11.564	1.5562	0	1.2097	0	0	0	0	0	0	0	0	0	0	0	0	0	0	1.7806	7.7564	2.0895	0	0	10.153	6.7255	13.393	45.13	49.456	79.362	109.95	133.29	153.62	178.41	224.7	260.4
13.808	0	0.11709	0	0	1.4656	0	0	0	0	0	0	0	0	0	0	0	0	0	0	0	0	0	0	3.9362	1.662	0	13.021	18.883	8.416	21.458	25.117	18.874	25.414	33.201	25.162	16.566	19.513	19.516	25.411	17.096	10.385	15.497	17.534	19.301	19.989	16.135	14.003	14.784	17.971
0	1.6959	0	3.5065	0	4.8517	2.3549	6.6409	9.1332	4.9662	0	16.41	19.177	21.475	18.33	25.255	22.874	21.151	19.686	14.704	29.935	23.513	27.941	33.738	34.019	38.158	35.29	49.907	41.655	36.762	33.289	45.373	52.054	45.737	47.781	55.18	58.416	64.698	68.814	78.51	95.514	124.49	132.44	173.92	209.77	241.87	268.62	287.4	305.35	334.17
17.293	12.051	3.3414	0	0	0	0	0	0	0	0	0	0	0	0	35.795	85.41	152.6	244.88	330.99	464.62	541.66	673.64	868.84	1043.7	1206	1175.7	1391.2	1502	1742.3	1821	2033.6	2120.9	1938.2	2165.7	2345.2	2467	2423.6	2526	2192.8	2904.7	2262.7	2353.7	3041.1	3148.3	2927.1	3146.3	3124.2	3052.4	2983.4
4.657	0	0	0.74998	0	0.11364	3.5216	12.675	26.807	56.784	80.611	123.59	151.59	180.18	229.95	260.13	286.96	300.01	320.32	341.05	377.58	412.88	438.49	399.01	428.05	468.97	502.58	471.36	519.16	519.4	491.47	553.38	514.54	532.31	540.9	547.45	576.03	582.63	595.58	595.93	609.44	615.65	647.46	636.79	657.79	668.63	688.86	705.17	682.96	690.18
0	0	0	5.9273	6.4247	25.367	26.446	60.253	56.111	72.793	77.287	83.943	91.393	86.428	95.567	96.256	92.118	90.382	94.086	98.802	93.712	99.293	105.44	109.58	107.99	114.51	122.47	132.63	131.08	128.82	130.4	122.91	125.17	117.83	133.56	122.29	138.42	129.77	128.05	148.64	130.72	145.04	134.45	155.87	151.12	164.14	149.54	156.6	151	161.91
5.6763	12.086	1.8971	3.4973	0	0	0	0	6.124	4.1219	8.3958	20.465	21.403	11.963	18.946	20.824	21.476	28.902	40.668	49.396	45.99	47.992	44.146	48.791	38.753	32.613	42.446	55.175	68.057	91.821	117.17	144.4	191.93	217.12	269.19	301.06	364.19	393.39	439.62	490.12	514.47	551.58	620.39	597.53	662.83	697.81	683.19	726.82	740.27	740.32
0	6.5478	0	0	0	0	6.6961	6.6941	0.39768	3.3782	1.2586	0.78752	0	7.8227	3.1417	10.009	1.2312	0	3.095	14.648	20.611	21.458	13.523	16.284	22.504	23.933	14.73	15.703	19.997	19.236	18.089	24.3	30.312	35.179	45.488	49.749	49.026	60.206	50.238	58.943	61.167	63.898	70.827	70.627	84.215	91.38	94.957	92.068	96.461	104.39
14.564	11.015	1.0662	0.49875	0	0	0	0	0	0	0	0	0	0	0	0	0	0	0	0	0	0	0	0	0	0	0	0	0	0	0	0	0	0	0	0	0	0	0	0	5.5186	16.666	18.353	25.438	16.116	18.956	24.043	31.453	28.529	28.888
0	0	0	0	5.3852	9.8509	9.6726	6.3965	16.127	22.971	1.0313	13.183	18.306	15.406	9.1679	6.0487	12.082	23.244	21.667	28.005	32.072	28.974	46.694	47.08	57.422	54.617	58.023	50.035	72.234	88.017	86.013	144.12	153.5	168.14	189.99	206.55	247.57	256.27	233.82	275.11	269.79	299.86	332.77	336.55	364.8	335.94	342.37	405.27	385.91	370.7
20.305	10.417	0.82591	0	0	0	0	5.6942	5.8791	0	2.4745	18.511	25.598	26.805	27.948	77.052	100.93	121.36	145.81	178.1	252.2	226.39	253.93	282.6	309.28	352.42	370.7	447.05	486.89	581.28	633.86	836.98	848.01	886.25	981.35	1070.6	1156.2	1285.7	1433.9	1504	1629.9	1755.9	1901	1977.1	2038.1	2150.1	2190.1	2236.7	2447	2495
8.2923	2.0997	0	0.89578	0	0	0	0.016654	1.8016	0	1.9856	2.266	0.64392	0	0	0	1.2259	0	0	0	0	2.1543	3.7256	25.021	37.013	52.882	80.36	117.93	145.69	174.43	210.85	256.86	286.26	297.44	328.22	357.15	403.79	426.49	443.83	472.98	498.28	540.72	588.5	642.6	701.28	812.08	892.71	975.39	1076.1	1127.9
0	0	0	8.7414	14.137	14.675	33.06	43.694	56.235	44.544	57.902	51.954	51.611	50.314	55.176	62.775	67.448	58.747	55.421	44.407	55.975	50.838	63.38	48.828	61.221	48.128	60.005	38.153	47.995	38.167	43.88	30.398	25.044	34.274	36.282	32.807	35.544	27.727	45.437	43.18	46.311	37.929	31.138	34.941	32.648	31.443	42.54	23.911	37.268	33.015
0	0	0	2.2446	20.866	14.512	14.892	35.058	29.113	48.122	40.977	41.359	43.273	49.213	50.261	52.147	34.076	34.747	31.846	30.943	42.077	24.902	33.394	28.821	40.145	48.536	48.92	43.844	45.144	52.37	49.368	49.365	56.732	57.925	63.132	70.96	64.166	66.028	69.469	63.197	68.031	87.454	90.055	96.568	100.97	113.77	104.11	118.99	126.2	134.09
0	0	0	0	0.76164	6.6605	14.177	7.9065	8.6746	18.764	24.083	22.533	32.385	43.842	50.24	59.091	65.224	80.05	85.943	134.99	172.14	221.06	260.55	325.97	427.16	489.39	612.61	715.23	838.44	962.12	1074.4	1218.6	1348.9	1462.5	1641.7	1584.2	1804.6	1870.3	1929.4	2085	2133.1	2207.8	2293.2	2244.2	2419.1	2482.1	2582.8	2640.5	2736	2798.6
4.9392	5.8121	0.2334	2.4041	0	0	0.023771	0	7.5004	5.9479	9.2283	7.4384	8.9763	3.288	9.2968	14.021	18.999	31.875	41.132	58.195	64.588	81.523	95.685	100.51	88.3	95.342	112.2	120.07	126.9	148.26	132.38	146.56	157.5	142.21	157.54	160.17	169.72	161.6	151.01	156.52	155.68	162.22	155.64	175.44	150.99	159.56	155.53	144.57	144.47	153.35
11.195	0	1.4617	0	0	0.65031	0	0	3.8151	0	1.6616	3.0201	2.636	0	0	0	6.2791	0	10.419	10.354	9.7925	26.936	31.78	48.358	45.151	59.396	85.054	100.59	95.473	128.98	139.43	143.19	157	173.26	155.17	151.88	144.02	143.88	114.48	86.181	76.985	67.587	70.381	64.616	73.857	72.462	74.117	86.437	76.181	77.358
6.5746	7.7961	0	0	0.19284	0	0	0.94385	5.5365	0	0	0	0	0	0	0	0	0	0	0	0	0	0	0	0	0	0	0	0	0	0	0	4.4979	0	2.3126	19.489	34.333	56.173	103.83	151.9	209.41	268.81	338.18	412.61	510	611.51	684.46	723.36	862.06	924.02
9.8739	0	0	0	0.48676	4.2385	0	3.5271	1.4541	5.4038	5.397	2.4376	0	0	0	0	0	0	0	0	0	4.5894	0	18.11	24.711	23.601	25.135	44.507	53.455	71.635	81.183	89.858	92.489	92.869	94.242	96.237	93.925	99.331	118.17	123.42	119.13	118.77	122.69	129.99	124.4	130.72	134.11	150.67	146.5	141.29
0	0	0	1.4792	3.5639	4.4525	2.7302	0	3.6158	6.7035	0.53935	0	4.9766	3.9303	8.8503	7.2065	0	0	0	0	6.2935	0	0	0	0	0	0.35184	0.3865	0	0	0	0	0	1.8752	6.2588	0.33367	0	0	0	3.4329	0	4.6914	4.8709	3.7469	6.1885	3.1916	0	0.26019	3.693	18.18
8.6835	0	3.5796	0	0	0	0	0	0	0	0	0	0	0	0	0	0	0	0	0	26.991	41.399	69.8	120.91	184.3	237.2	303.56	402.54	471.71	536.31	628.39	709.54	770.97	853.32	915.14	1001.4	1064.9	1122.5	1172.8	1227	1297.4	1342.3	1396.7	1420.5	1401.9	1421.6	1446.7	1452.6	1499.9	1521.5
0	0	0	3.9974	5.4059	1.0116	6.0821	2.0694	10.32	13.906	19.184	20.675	25.879	18.213	20.472	24.554	19.934	29.999	36.337	38.692	57.001	50.967	53.892	87.267	97.291	78.958	80.359	108.31	118.54	101	118.54	109.46	121.63	107.09	126.56	143.63	139.05	128.94	149.87	150.76	163.3	169.66	173.72	181.83	192.73	198.51	212.47	203.89	204.33	220.95
8.4816	2.6375	0	8.3941	3.4454	0	0	0	0	0	0	0	0	0	0	0	0	0	0	0	0	0	5.2835	7.899	0	0	0	4.646	9.7272	8.7071	8.6361	7.8937	3.5137	4.5001	2.4195	0	13.091	8.8038	10.682	17.505	13.093	29.246	26.825	29.371	21.512	33.587	26.079	31.02	31.022	38.511
0	0	0.83765	11.224	2.4133	0	22.424	12.021	14.578	15.246	12.442	2.3611	7.709	0	0	0	0	0	0	6.2051	22.286	53.392	85.812	132.73	161.1	181.45	241.72	311.3	349.21	365.75	392.45	424.53	460.5	473.57	537.6	575.37	576.75	593.55	633.22	671.68	702.33	725.67	757.99	789.24	894.77	935.53	990.63	1012.8	1108.8	1109.6
5.8814	1.8474	5.1955	0	0	0	0	0	0	0	12.771	12.288	10.973	0	0	0	8.4776	10.804	21.125	21.093	27.05	21.629	32.305	57.267	41.696	34.131	35.517	33.763	38.243	82.786	88.632	146.4	157.58	160.33	198.21	196.73	249.59	256.87	293.35	317.42	346.97	359.42	416.4	446.71	478.21	488.24	458.53	467.25	498.14	536.09
0	0.95797	0	0	0	4.3411	14.143	23.057	26.746	19.017	23.438	21.069	23.232	17.453	13.975	11.527	12.649	4.0149	13.189	1.2372	5.799	0	0.83125	1.7094	0	0	0	0	0	0	0	0	0	0	0	0	6.0825	0	5.1438	1.8476	1.436	5.0785	0	9.1699	10.128	10.871	14.066	12.844	16.59	21.721
24.922	6.953	0	0	0	0	0	0	0	0	0	0	0	0	0	0	0	0	0	0	0	0	0	0	0	0	0	0	0	0	0	0	0	0	0	0	0	0	0	0	0	8.4823	13.465	30.48	59.792	96.218	105.11	111.48	85.306	112.66
0	0	0	0	14.092	16.977	23.036	34.385	53.154	73.915	91.654	129.31	171.5	180.51	208.49	260.21	326.59	282.25	299.65	322.32	371.6	398.55	427.38	481.51	537.05	581.89	661.12	755.36	838.28	960.68	1056.9	1244	1394.2	1541.7	1780.9	1961.5	2117.7	2293.5	2467.3	2639.3	2765.6	2893.3	3087	3111.8	3226.1	3333.8	3385.5	3411.3	3411.7	3478.2
0	0	0	4.2208	6.6236	4.735	0	0	0	4.9633	2.5876	0.059469	2.228	0	5.605	0	0	0	0	0	2.0812	0	0	0	0	0	0	0	0	0	0	0	0	0	3.3892	5.1972	0	0.25795	0	0	8.7074	13.678	21.646	42.166	50.285	66.21	64.242	76.821	102.39	111.12
0	0.86034	0.40185	6.5969	0	0	3.9171	8.8389	4.1683	9.1747	4.8345	12.666	13.399	11.313	6.2872	2.8906	0	2.8758	0	0	1.1256	4.0549	4.9419	18.5	11.794	27.416	29.38	35.486	43.359	34.292	51.088	53.894	72.591	67.964	80.817	98.537	114.29	122.6	147.23	155.78	180.35	192.92	196.17	235.63	246.11	263.25	274.29	251.43	251.37	242.29
12.737	0	0	6.1185	2.0094	0	0	0	0	0	0	0	0	0	0	0	0	0	0	0	0	0	0	3.0846	6.8324	7.6549	16.794	4.0447	16.468	21.011	18.142	16.742	27.674	37.456	42.8	41.466	37.793	52.122	44.853	50.047	52.155	53.405	45.436	47.83	41.922	39.505	36.799	43.141	37.791	37.779
1.5679	0	0	0	4.7217	8.3249	0.52361	1.469	4.9161	2.0841	0	0.74058	0	0	0	0	0	0	0.57005	0	0	4.0838	0.62023	0	0	0	0	0	0	0	0	0	0	1.6115	5.5075	6.6241	12.149	23.673	26.356	54.476	62.923	81.721	94.066	114.67	149.8	157.51	172.18	204.57	238.76	262.97
7.5937	3.4217	0.68763	6.1114	0	0	0	0	0	0	0	0	0	0	0	0	4.7947	13.851	37.927	47.855	31.585	47.423	90.19	92.821	105.61	81.956	124.59	120.37	138.14	100.93	156.86	152.66	156.35	127.75	200.81	178.83	135.91	145.1	148.43	164.37	149.68	181.19	205.79	296.04	227.01	252.12	279.3	275.72	314.29	325.64
0	0	0	0	7.5375	7.3129	13.924	16.766	19.334	20.638	24.386	34.955	44.072	46.493	39.84	48.969	58.262	59.269	61.633	80.177	95.922	117.51	146.01	184.07	261.72	300	362.41	460.66	555.92	668.66	712.3	841.17	1038.6	1019.6	1133.2	1272.4	1368.3	1461.4	1490.1	1593.8	1696.2	1798.5	1886.1	1980.8	2065	2132.6	2231.4	2321.6	2363.8	2400.5
15.631	5.5188	0	0	0	0	0	0	0	2.3583	0	0	0	0	0	0	0	0	0	0	0	0	4.991	10.967	19.907	34.371	43.238	65.713	84.812	106.8	121.6	149.88	162.59	105.5	82.744	71.043	63.289	79.095	74.433	78.051	79.276	57.84	59.882	59.407	57.194	55.814	58.685	60.561	63.741	59.87
0	0	1.3285	0.36791	12.419	13.803	5.3929	6.4669	15.73	21.407	20.991	10.197	19.526	26.711	30.451	26.852	32.418	56.125	65.663	83.647	114.69	111.8	137.86	153.78	172.62	175.3	194.63	206.89	216.27	224.05	215.36	236.88	239.83	246.25	262.3	263.58	265.18	268.18	265.22	267.79	272.36	281.37	283.38	287.78	301.2	322.11	323.63	322.95	334	355.79
11.802	0.36072	0	0	5.1622	0	0	0	0	0	0	0	5.2902	16.128	40.253	79.978	102.96	138.95	181.19	189.89	245.85	255.96	283.83	291.99	325.83	342.09	378.67	361.61	409.35	429.08	446.73	484.02	517.2	578.17	636.38	698.87	758.94	820.08	918.85	974.05	1004	1117	1165.7	1244.4	1307.7	1399.8	1392.6	1480.5	1496.1	1571.8
0	0	1.905	4.505	2.8717	2.54	12.566	9.0264	14.198	18.606	17.04	18.13	23.182	13.6	9.7826	14.35	12.2	18.992	15.765	16.877	26.37	11.029	17.66	22.828	25.539	28.474	28.856	39.044	40.459	52.235	68.431	67.547	63.404	77.367	85.073	93.466	91.208	95.942	93.305	98.096	97.154	101.17	95.971	98.532	107.16	121.59	115.24	114.61	123.52	117.86
16.606	8.4459	0	0	0	0	0	0	0	0	0	0	0	0	2.0745	0	12.602	14.506	19.382	13.182	17.545	18.339	20.389	7.0287	6.6065	12.676	19.961	15.854	19.452	9.4944	15.446	2.927	7.1842	4.4799	21.618	15.668	30.832	47.024	86.113	119.64	141.86	181.29	240	247.14	334.11	347.38	400.66	467.77	476.61	545.28
1.8001	0	0.21715	3.6499	3.2686	0	0	3.6554	0	0	8.9349	6.2072	5.6321	3.4617	12.212	10.154	19.116	14.18	26.172	12.79	15.931	18.812	26.726	29.565	24.721	20.755	28.771	22.465	24.858	27.104	19.992	24.378	12.649	17.895	21.016	7.7747	16.078	5.7771	14.438	9.2976	6.3254	9.5713	3.6169	7.4199	6.9356	2.6865	8.3713	1.3903	1.1203	1.087
0	0	0	3.5869	0.32906	7.0675	5.3054	4.8326	9.5649	14.025	24.644	36.96	40.478	52.702	55.119	72.968	86.11	98.093	116.06	126.01	144.98	154.83	165.67	178.96	191.5	199.77	205.1	215.03	224.44	238.07	241.46	243.53	233.86	260.65	256.11	272.74	260.63	261.16	274.25	271.95	283.21	283.99	291.46	297.32	303.29	310.26	321.25	321.89	319.78	318.97
0	0	0	6.9141	27.203	27.22	33.964	43.013	46.224	60.373	73.799	78.847	87.525	86.742	101.73	105.38	137.32	167.05	231.24	311.13	392.27	450.23	528.34	616.79	671.36	782.32	840.41	902.96	1024.6	1049.4	1084.6	1148.4	1236.5	1262	1361.3	1420	1493.9	1489	1540.8	1542.1	1524.8	1561	1627.6	1695.1	1645.7	1719.8	1791.4	1820.6	1783	1790.6
0	6.5189	3.7467	5.7233	0	0.62463	0	0	4.5912	7.4778	0	8.2504	12.744	8.9398	9.7196	5.3943	7.8584	0	0	0	0	0	0	0	3.3494	0.22869	0.04611	8.5683	1.2205	0	0	0.20821	0	0	0	0	0	0	0	0	0	0	0	0	0	0	0	0	0	0
2.7201	0	0	8.2251	0	0	5.4024	11.198	13.95	15.115	12.077	9.7887	15.486	6.4563	8.6208	14.841	38.67	95.18	169.74	257.55	382.07	510.53	639.02	784.62	916.93	1080.2	1176.2	1382.6	1449.4	1536.3	1588.6	1666.5	1721.4	1767.5	1881.1	1910.1	2019.3	2058.8	2004.1	2083.2	2113.1	2245.2	2154.1	2181.6	2122.5	2264.3	2232.8	2236.8	2174.4	2234.6
0	0	0	1.1637	4.694	4.5913	2.1775	9.7264	6.2796	9.456	10.295	17.541	24.666	29.165	42.864	39.811	37.392	46.038	50.915	51.854	64.12	58.749	70.049	83.317	100.47	108.42	128.87	134.19	141.11	165.66	190.09	202.09	200.75	208.52	208.3	231.87	228.09	251.54	264.72	268.41	288.41	292.99	322.58	340.44	346.21	377.52	381.77	413.12	437.6	473.66
0	0	0	1.6029	0	2.0086	7.7901	15.819	19.388	23.926	21.858	36.338	44.618	45.121	49.085	51.05	52.519	62.417	59.95	53.554	58.599	69.282	84.805	95.841	99.181	108.69	115.51	125.53	121.28	138.81	138.12	162.8	154.42	151.36	165.83	178.68	179.19	171.03	173.23	184.89	172.39	168.33	165.44	176.23	179.03	190.58	191.47	174.8	183.21	175.7
24.409	10.553	0	0	0	1.3247	0	0	0	0	0	0	0	0	0	0	0	0	0	0	0	0	0	0	2.2896	6.3283	6.1578	23.487	23.289	19.453	33.538	59.734	83.291	97.207	123.33	161.27	207.17	224.89	244.68	296.42	333.98	352.44	377.97	425.16	463.39	509.09	513.51	525.43	563.06	594.55
26.57	9.5126	2.3547	0	0	0	0	0	0	0	0	0	0	0	0	0	14.344	29.128	69.781	114.09	159.02	196.68	246.65	286.04	352.96	398.16	452.06	469.68	531.2	572.76	614.45	657.92	686.12	764.89	829.03	868.08	940.74	1011	1101.8	1192.7	1226	1304.5	1353.8	1349.4	1415.2	1445.3	1502.7	1554.9	1594.7	1597.9
0	4.4591	0	0	0	1.7246	5.8631	6.8979	17.35	16.771	31.258	38.043	39.141	33.604	34.698	47.27	57.135	48.958	59.572	53.552	65.526	59.047	57.981	64.63	63.355	67.939	64.957	70.057	69.787	69.236	74.633	72.259	65.789	71.414	77.092	82.673	73.082	71.766	67.624	61.205	70.128	62.994	62.945	62.318	65.152	70.202	69.461	64.329	60.176	57.27
0.18562	0	0	3.3445	0.38333	2.5479	0.72203	0	0	0	0	0	0	0	0	0	0	0	0	0	18.713	2.8202	9.4248	18.3	41.237	42.926	53.542	63.597	70.429	90.714	102.46	119.88	134.97	147.71	167.73	182.21	187.16	183.59	176.72	197.13	190.14	197.34	195.52	201.1	192.56	212.37	179.06	217.86	219.42	233.87
7.7723	11.402	0	0	0	0	0	0	0	0	1.463	0	0	0	0	0	0	0	0	0	0	0	0	0	0	0	0	0	0	0	0	0	0	0	0	0	0	0	0	0	0	9.0671	0.27091	24.236	6.0256	19.068	9.8517	23.305	28.203	26.382
0	2.6923	1.4893	6.5669	0	0	0	4.8579	7.2995	10.561	1.6998	7.0858	11.313	16.567	13.469	20.1	13.172	10.525	21.099	14.436	42.736	43.242	62.204	86.89	102.24	117.73	130.27	159.41	170.36	173.13	172.32	193.13	186.94	187.61	214.82	235.32	233.31	218.68	226.93	241.94	253.82	227.65	201.44	231.71	164.93	180.28	184.45	178.18	240.64	162.14
11.63	8.0823	0	0	0	0	0	0	0	0	0	0	0	0	0	0	0	0	0	0	0	0	0	0	0	0	0	0	0	0	0	0	0	0	0	0	0	0	0	0	0	0	0	0	0	0	0	0	0	0
9.2353	3.1977	1.0842	0	0	4.1674	0	0	0.72296	0.035893	22.021	30.515	36.364	38.434	49.019	58.751	56.937	60.444	78.772	79.627	82.426	80.268	82.409	89.827	87.577	91.223	93.861	97.967	108.83	101.84	123.93	121.17	127.32	149.52	157.18	157.08	148.28	148.18	167.29	158.78	171.36	162.02	165.94	169.43	152.48	157.71	146.32	137.18	131.19	136.48
0	5.2234	0	0	0	9.9774	12.645	13.739	26.787	27.274	36.45	38.22	42.049	45.033	35.129	37.02	36.054	36.179	49.786	51.15	46.223	50.942	56.793	58.149	47.382	43.22	53.226	47.926	65.594	65.499	65.09	72.193	86.655	86.104	110.85	104.41	114.3	134.29	141.28	148.85	166.44	149.37	169.89	183.93	181.41	196.39	214.6	215.07	217.89	223.82
0	0	0	0	4.7609	9.4565	10.27	0	0	2.247	2.2427	3.5678	1.0336	0	0	0	0	0	0	0	0	0	0	0	12.133	25.266	61.463	100.58	144.58	213.81	268.22	343.6	431.39	496.93	564.67	647.46	705.03	765.49	841.78	888.58	936.88	998.22	1048.9	1057.2	1111.2	1131.2	1216.2	1223.4	1291.3	1299.2
14.864	13.97	9.906	7.8093	8.8328	0	0	3.1795	0	0	0	0	0	0	0	0	0	0	0	0	0	0	1.1986	0	0	0	9.5482	8.7464	21.784	15.026	21.777	40.556	48.676	69.107	91.409	131.24	172.5	233.32	259.22	313.99	387.47	460.31	535.28	592.28	656.72	714.93	723.35	822.8	851.37	903.01
0.2203	2.4286	0	2.9323	0	0	1.3646	11.487	9.6057	6.66	5.1491	15.576	27.926	19.835	11.156	18.129	10.097	7.5542	0.23281	2.6703	8.1026	0.55079	0	2.3708	1.8502	12.938	1.155	7.1135	7.6211	0	0	0.34353	0	0	0	0	1.8022	0	0	0	0	0	0	0	0	0	0	0	0	0
0	0	1.1052	5.0481	2.9561	3.6234	7.7292	13.004	21.389	28.106	47.286	54.16	59.8	63.203	62.208	73.399	70.746	77.442	84.049	86.02	116.17	102.76	100.23	114.71	126.48	118.76	129.24	153.01	163.87	173.15	199.97	234.33	265.79	288.02	333.63	367.77	393.02	411.98	466.94	503.7	609.54	663.77	752.06	856.18	953.32	1034.2	1113.4	1174.1	1282.6	1362.1
28.221	21.985	0	0	0	0	0	0	0	45.981	94.979	191.28	296.97	388.03	515.38	670.51	850.9	1007.3	1147.3	1305.2	1520.1	1669.6	1808.1	1944.8	2086.5	2164.1	2266.1	2417.7	2469.1	2562.3	2710.9	2813.2	2868.8	2850.2	2726.2	2703.3	2782.9	2798	2775.2	2870	2860.9	2787.1	2809.5	2836.8	2899.1	2918.4	2865	2899.4	2906	2815.4
9.9443	7.1577	0	1.8198	0.50489	0	0	0	0	0	0	0	0	0	0	0	0	0	0	0	0	0	0	0	0	0	0	0	0	0	0	0	0	0	0	0	0	0	0	0	0	0	0	0	0	0	0	0	0	0
0	0	3.5654	17.952	19.053	3.6566	8.4891	17.175	18.511	15.02	18.7	21.232	25.284	13.343	26.501	31.65	17.144	39.184	44.344	54.458	57.527	74.381	77.774	91.542	84.99	93.94	99.015	99.622	116.01	111.29	105.73	113.82	111.06	94.221	122.29	126	113.35	127.33	128.5	144.5	120.34	152.2	149.49	150.51	136.1	159.94	143.74	154.46	173.25	172.45
6.3089	8.9371	0	0	0	0	0	0	0	0	3.1133	0.36775	2.0724	0	7.8445	5.4258	4.9359	7.4792	10.341	10.68	29.4	22.305	34.195	34.53	38.838	34.556	46.035	49.139	52.96	55.757	58.348	62.131	50.172	63.837	68.544	55.985	72.355	59.552	75.244	74.874	84.93	66.048	83.612	76.254	80.287	92.015	82.459	93.3	96.373	98.368
0	0	0	0	4.3535	6.1828	15.984	14.018	17.788	23.892	26.238	34.586	41.203	35.038	31.445	24.111	38.397	36.338	38.694	43.213	55.134	51.901	42.862	47.882	61.206	63.167	100.66	122.96	142.39	177.36	209.58	272.54	322.64	373.14	455.13	530.21	615.6	692.62	769.35	838.6	982.63	1036.2	1159.5	1214.1	1259.3	1331.2	1400.9	1480.2	1561.4	1592
7.4755	4.0458	0	1.4914	0	0	0	0	6.5184	0	1.3538	4.402	5.0292	0	1.9659	5.622	13.104	0.97096	21.186	8.6121	10.544	22.562	15.226	19.386	21.913	15.001	11.938	24.635	15.433	21.113	19.51	13.011	12.665	10.153	9.7186	4.9029	3.0049	11.073	21.254	17.757	19.145	2.9926	10.336	14.231	5.4435	11.162	4.6908	12.536	0	0
0	0	0	0	0.10491	10.948	16.134	4.0648	13.27	17.987	9.9137	18.844	28.476	29.803	44.402	67.704	120.88	187.42	287.38	408.73	571.52	730.06	866.89	976.97	1146.8	1294.3	1441.1	1599.9	1681.3	1770	1875.3	1927.4	2010.9	2081.5	2226.3	2248.2	2281.9	2316.1	2358.3	2358.3	2410.4	2500.3	2593.2	2550.7	2663.5	2790.2	2633.7	2721.7	2983.6	2995.2
0	0	0	10.406	15.313	19.661	32.881	50.058	38.491	72.376	77.486	89.756	93.643	87.044	98.624	102.97	121.22	119.88	129.63	127.45	143.24	133.77	158.57	156.4	151.03	148.34	150.24	162.3	168.2	170.75	179.45	172.49	173.7	172.88	177.9	177.61	176.44	177.05	175.59	184.66	180.86	179.28	170.41	190.89	180.18	192.43	180.52	183.41	182.82	200.35
10.36	0.5829	3.8554	0	0	0	0	0	0	0	0	0	0	0	0	0	0	0	0	0	0	0	0	0	0	0	0	0	0	0	0	0	0	14.361	7.6483	5.0196	7.5102	13.072	12.942	16.347	19.994	19.431	21.392	47.936	52.284	77.518	91.391	137.55	175.03	192.34
10.004	5.3547	0	1.989	0	0	0.136	0	0.47739	0.28821	0	0.71201	17.748	41.057	61.101	80.722	129.73	164.29	186.74	217.03	254.77	284.26	312.69	329.8	364.03	379.1	399.39	418.71	437.85	460.77	494.31	555.85	575.72	610.36	662.56	678.68	724.85	776.41	820.69	803.64	870.42	900.29	915.32	988.91	985.25	1019.6	1028.2	1042.2	1069.6	1054.7
0	0	0	0	0	6.587	15.114	7.5914	9.6759	21.553	33.858	45.493	74.936	99.645	145.28	210.84	291.34	382.74	480.02	558.45	689.13	796.65	927.14	1068.3	1146.2	1225.2	1353	1466.7	1648.8	1676	1699.3	1857.8	1861.6	1997.8	2084.9	2207.5	2313.7	2293.3	2306.1	2396.3	2494.4	2645.5	2744	2740.4	2954.7	3039.4	3144.5	3230.6	3308.2	3413.7
5.6846	7.976	0	4.724	0	0	0	6.3228	9.9182	8.5738	19.358	10.056	15.841	5.8813	13.351	19.54	18.56	39.582	62.3	96.081	123.2	167.54	223.71	294.69	358.13	431.24	539.75	630.81	672.84	749.73	900.03	1015.6	1092.3	1144.5	1283.2	1377.9	1518	1705.8	1854	1956	1983.3	2218.4	2297.8	2403	2515.3	2637.3	2598.2	2727.8	2705.4	2836
1.7735	0	4.0362	1.6156	0.61212	0	4.7444	0	0	0	0	6.3312	32.632	45.782	75.196	138.62	205.84	282.46	391.33	484.98	618.53	724.53	905.61	1035	1139.1	1245.9	1377.7	1471	1536.1	1613.9	1651.2	1755.7	1849.1	1914.2	1997	2007.1	2174.5	2213.7	2365	2471.9	2610.3	2755.5	2981.2	3183.2	3164	3393.5	3518.4	3665.6	3684.4	3936.6
1.0806	4.9822	0	0	0	3.7306	0	0	0	0	0	0	0	0	0	0	0	0	0	0	0	0	0	0	0	0	19.694	67.501	194.96	187.46	234.73	419.62	500.59	539.99	627.21	555.96	748.26	709.34	776.25	804.73	867.71	970.94	897.43	1014.2	1002.9	1078.6	1001.1	1281.2	1319.6	1140.4
8.7001	12.191	8.3239	4.8603	0	0	0	0	0	0	0	0	0	0	0	0	0	0	0	0	0	0	0	2.7348	15.035	26.369	50.136	60.478	73.988	84.321	112.95	128.13	142.65	143.03	172.28	177.94	198.18	180.68	192.19	210.37	203.48	239.93	234.37	233.35	251.47	267.89	294.02	276.66	261.49	281.43
18.098	4.6538	0	0	0	0	0	3.8612	22.723	56.787	91.52	134.73	154.48	191.51	226.84	266.79	295.33	385.61	321.41	477.66	462.64	489.85	558.53	737.19	642.9	659.96	689.56	903.19	1039.8	1053.6	1089.6	1090.6	1150.1	1106.3	1117	1129.1	1135.4	1111.3	1179.5	1191.3	1101.8	1077.4	1236.6	1195.5	1209	1050.4	1102.6	970.43	919.99	944.75
15.286	4.2211	9.1167	0	0	0	0	0	0	0	0	0	0	0	7.1539	3.4667	4.5012	0	22.315	19.762	10.618	20.912	19.82	22.35	36.757	38.575	40.618	33.201	38.75	37.397	41.685	45.14	47.472	50.328	54.122	48.523	51.369	54.236	49.443	48.168	45.501	46.142	39.854	51.831	51.654	46.389	52.868	50.733	62.83	53.16
21.616	13.556	0	0	0	0	0	0	0	0	0	0	0	0	0	0	0	0	0	0	0	0	0	0	0	0	0	4.2291	0	0	1.5916	16.02	20.748	18.913	31.028	52.275	52.732	58.685	70.938	69.623	72.875	69.487	84.753	80.658	78.078	94.661	85.426	79.521	69.541	55.482
6.7861	0	4.6772	3.9212	0	0	0	14.193	0	0	0	0	0	0	0	0	0	0	0	0	0	0	4.3031	11.001	4.492	0	26.284	31.761	31.604	44.418	59.448	65.397	63.572	53.92	69.727	67.209	70.104	83.571	95.141	90.161	94.661	89.425	85.88	93.285	91.202	117.08	90.622	81.737	88.581	96.889
9.2762	3.1954	5.7846	3.9206	0	0	1.7887	0	0	0	0	0	0	0	0	0	2.5715	0	0	0	0.73125	0	1.2427	0.042399	5.6362	10.637	13.94	14.111	24.263	13.448	21.445	22.094	26.792	41.647	52.506	57.306	65.262	82.502	92.137	106.22	142.46	170.21	181.04	185.38	198.12	201.6	216.67	224.15	224.6	242.46
6.0425	0.50159	0	0	3.0199	0	0	0.36176	6.3581	2.0763	8.9954	13.433	2.0357	9.9162	11.174	18.063	13.155	22.283	23.654	22.462	19.482	23.035	35.109	53.284	47.221	46.001	41.134	56.861	52.147	84.205	75.618	92.068	88.273	93.518	97.438	107.92	0	1.4443	1.9664	6.3502	6.6448	23.918	27.641	34.192	58.475	59.286	71.139	52.219	77.302	83.986
0	0	0	8.6633	0	0	5.0768	4.5096	10.392	7.6214	22.343	24.701	26.327	24.013	22.205	28.9	30.032	39.554	50.558	53.669	80.12	78.37	94.68	116.71	134.88	154.75	174.74	189.65	207.28	215.81	250.77	252.23	256.38	267.76	275.81	296.91	290.88	291.23	280.16	305.71	299.94	309.86	302.08	293.2	311.78	332.28	324.52	306.46	312.53	317.94
2.2918	7.4703	0	0.52191	0	0	0	0	0	0	0	0	0	0	0	0.075684	4.1334	4.0179	8.8786	15.393	24.078	32.975	49.765	50.527	67.35	63.673	77.345	90.562	109.14	110.96	115.94	121.06	126.05	142.75	156.97	169.44	179.73	186.13	205.02	230.59	237.74	262.47	278.31	298.11	353.07	371.32	393.7	412.73	443.55	445.9
17.575	1.6977	0	0	0	0	0	0	0	0	0.56434	3.7254	5.1681	3.5826	11.971	7.5211	0	0	0	0	0	0	0	0	0	0	0	14.934	16.331	18.576	19.187	30.033	29.272	28.954	27.29	22.193	22.269	29.147	44.521	38.797	50.203	39.32	50.237	47.668	56.826	58.777	56.468	84.158	73.223	78.124
6.2433	8.1493	0.014055	0	1.1359	0	3.695	0	0.65964	0	2.0462	0	0	0	0	0	0	0	0	0	0	0	0	0	0	0	0	0	0	0	0	0	0	0	0	0	0	0	0	0	0	0	0	0	0	0	0	0	0	0
3.029	2.3018	0	0	0	0	10.598	10.981	4.3259	0	0.88849	3.6149	8.903	2.8196	14.078	7.3111	12.183	16.727	17.163	2.5503	25.283	22.889	28.9	25.538	33.504	26.5	33.975	27.53	38.827	37.916	40.267	44.683	32.302	38.508	38.915	41.637	47.797	43.31	50.36	41.088	36.171	46.934	33.244	44.412	47.455	40.851	46.54	45.392	44.315	45.155
7.9458	2.9438	0	3.3566	0	0	0	0	0	0.023224	0	0	0.55105	9.0881	9.8207	29.086	36.097	48.491	64.604	79.828	101.58	103.42	116.9	136.24	138.93	152.06	152.25	160.98	173.35	166.24	178.9	166.23	190.87	196.18	198.58	204.06	205.93	195.76	198.55	212.93	205.81	214.65	212.69	203.82	227.4	243.75	242.92	236.56	237.67	246.07
3.6688	0.57968	0	1.0372	3.2465	0	0.67269	0	0	0	0	0	2.7955	14.072	20.792	29.713	25.524	40.884	56.938	80.751	104.83	102.7	142.45	185.42	235.47	244.41	294.02	328.61	373.45	408.43	284.66	487.09	409.66	382.31	399.66	328.36	419.14	417.69	443.31	460.34	476.66	474.9	512.31	502.87	487.49	532.53	515.35	508.23	512.95	516.52
5.1655	0.96474	0.35303	2.4603	0	0	1.8722	0.544	3.6247	0	4.7279	12.33	14.254	15.165	19.314	13.142	19.838	39.903	45.413	26.034	38.877	37.897	35.916	43.089	33.729	13.791	33.98	16.577	23.096	32.021	25.76	35.218	15.791	23.004	18.071	25.656	29.251	29.872	33.047	29.01	23.057	15.79	9.0479	18.252	25.104	20.531	18.365	9.1327	17.82	18.211
22.2	10.336	0	0	0.98911	0	0	0	0	0	0	0	0	0	0	0	0	0	0	0	0	0	37.172	43.758	83.692	124.78	151.39	203.65	242.4	283.17	323.53	349.4	408.85	423.64	480.47	534.39	598.61	660.67	719.79	803.94	913.96	1023.9	1126.7	1228.5	1293.8	1366.4	1423.5	1515	1564.7	1586.7
14.828	10.924	0.028822	2.4614	0	0	0	0	0	0	0	0	0	0	0	0	0	0	0	0	0	0	0	0	0	0	0	0	0	4.0203	8.3344	25.882	39.852	54.277	73.965	78.363	117.94	132.96	173.24	189.72	210.14	220.34	256.94	267.78	288.83	297.61	309.08	331.72	351.21	352.43
16.251	0	4.4422	0	0	0	0	0	0	0	0	0	0	0	0	0	0	0	0	0	7.3247	8.6733	9.7464	20.909	32.901	28.708	38.079	43.224	61.1	63.443	75.099	81.734	87.12	99.612	114.95	111.24	121.45	118.36	119.14	119.07	130.1	124.67	131.82	133.37	135.62	151.67	140.15	132.77	130.3	144.34
0	0	0	5.573	4.5111	0.38814	6.7482	6.3549	14.297	8.7149	22.377	24.245	32.079	22.073	17.005	27.736	23.293	26.36	33.992	57.599	89.949	129.09	182.96	243.2	287.4	336.41	389.96	427.19	485.81	509.13	601.58	675.88	720.41	766.13	806.19	879.53	894.22	939.94	1005.3	998.64	1072.2	1086	1091.6	1181.6	1223.6	1270.6	1314.3	1336.7	1308.3	1345.8
6.9779	8.2791	2.407	0	0	0	0.84556	4.4411	4.3959	8.8743	6.6159	11.868	6.313	8.3406	5.9231	7.5902	6.7952	0.13083	3.549	0	5.8708	8.2809	2.8578	2.2284	3.3949	2.6533	8.4412	3.8023	5.5844	0.72872	0.076119	3.5398	0	0	0	0	0	0	0	0	0	0	0	0	0	0	0	0	0	0
0	0	2.1246	4.5553	1.3981	6.1794	2.5932	13.829	25.121	28.86	12.163	5.0441	11.607	16.919	16.611	16.611	15.28	8.2329	14.976	8.6377	18.541	11.912	18.959	28.665	31.99	37.04	38.471	41.995	45.32	41.414	38.987	47.415	51.222	49.111	53.695	57.059	65.318	49.517	63.991	64.07	51.933	51.017	41.304	52.776	61.448	65.899	65.681	64.885	49.6	51.633
0	0	0	0	0	14.429	21.663	10.146	14.308	26.016	28.826	34.983	30.67	34.617	29.087	34.373	44.183	74.891	92.564	148.58	173.93	259.69	309.51	366.74	448.23	505.2	609.66	627.8	562.8	795.91	874.29	851.62	932.39	970.29	1036.6	1049.7	1087.4	1106.1	1134.8	1191.2	1185.8	1224.4	1270.4	1186.9	1374.9	1385.7	1279.2	1449.1	1397.7	1500.9
11.042	7.066	0	0	0	0	0	0	0	0	0	0	0	0	0	0	0	0	0	0	0	0	0	0	0	0	0	0	0	0	0	0	0	0	0	0	0	0	0	0	0	0	0	0	0	0	0	0	0	0
0	0	2.6196	4.1335	0.39122	0	10.115	3.9811	4.9375	6.1743	13.864	28.922	9.8785	8.7719	6.699	7.844	17.436	8.038	22.274	22.826	25.272	42.572	28.892	36.38	45.254	49.241	50.475	60.07	59.715	61.56	70.649	86.79	84.112	88.492	124.93	107.42	100.3	100.48	107.91	123.39	118.97	121.02	149.07	165.88	143.92	183.87	159.81	189.28	165.74	202.56
0	0	0	8.5764	1.7577	5.8426	10.575	10.894	8.8511	7.4926	15.292	18.559	20.042	23.302	12.173	13.696	18.252	22.768	20.929	18.796	26.366	18.75	20.813	34.797	32.306	37.778	41.263	43.426	56.046	41.659	53.817	59.61	55.713	60.752	66.692	71.581	72.117	62.887	64.674	70.384	67.335	70.723	59.739	65.522	73.016	85.555	90.002	73.792	72.513	84.197
22.774	8.4035	0	0	0	0	0	0	0	0	0	0	4.6395	0	0.75137	0	5.3721	4.618	18.004	19.332	18.475	27.152	40.681	21.67	19.323	35.863	43.547	32.804	43.068	44.105	38.897	48.652	39.856	52.983	46.863	59.811	85.109	83.26	125.23	143.5	123.59	136.76	145.35	172.33	155.67	180.82	172.31	211.64	190.34	183.13
1.5756	0	0	0	5.3434	0	11.195	10.391	0	1.7243	0	0	0	0	0	0	0	0	0	0	0	10.523	22.021	17.376	20.423	27.089	37.949	47.287	47.756	69.421	58.605	73.936	85.235	80.738	106.05	111.13	139.76	129.79	143.79	156.36	208.45	215.48	243.13	267.99	271.15	337.14	351.54	317.14	316.07	294.15
4.7222	0	0	5.7803	1.065	6.4996	0	0	0	0	0	0.54016	5.4116	14.065	27.108	29.2	18.193	39.685	60.263	67.9	79.886	90.008	120.98	137.1	121.93	130.79	168.59	151.68	166.42	171.14	186.45	201.81	215.49	225.53	245.15	262.83	269.18	279.42	305.58	313.13	323.06	339.83	352.55	384.25	394.61	418.53	398.08	429.58	431.11	458.81
4.7098	4.5553	2.3636	0.81723	0	0	1.0991	0.57027	0	0	2.0949	8.4217	4.93	0	0	0	0	3.2335	1.076	9.2864	5.4789	4.0123	15.173	29.825	11.421	2.4715	0.88109	6.9142	1.9558	31.577	18.952	44.685	43.233	31.097	38.759	43.43	51.466	37.244	41.474	49.718	31.568	42.728	70.827	57.43	67.3	62.492	61.593	33.222	37.726	33.964
0	0	0	0	6.4241	10.526	16.656	10.422	15.538	22.739	29.104	31.68	45.341	36.687	39.752	35.507	47.081	50.482	64.639	91.685	127.06	180.76	298.2	414.07	523.89	691.01	815.41	876.05	1043	1284.7	1481.2	1539.5	1722.6	1972.2	2151.1	2110.7	2258.7	2288.2	2750.3	2931.2	3029.1	3208.4	3375	3505.6	3710.5	3651.6	3906	3887	3917.3	3998.2
10.09	3.7459	0	2.4779	0.5599	0	0	0	5.0511	7.7165	20.819	25.722	34.848	31.81	45.161	61.404	71.933	87.611	109.5	130.74	134.3	152.73	172.02	182.13	183.46	174.94	185.51	200.14	205.84	200.02	213.75	214.51	225.33	219.19	223.25	241.86	232.46	246.55	226.13	240.29	222.99	244.3	249.24	256.58	251.29	244.12	240.86	254.25	245.44	254.58
0	0	3.7145	7.5553	9.1893	0	0	0	0	0	0	0	0	0	0	0	0	0	8.7272	8.912	7.873	2.3601	0	0	15.804	20.004	32.176	34.37	36.287	38.982	39.867	48.85	43.239	59.953	64.987	69.03	64.186	65.075	78.45	87.509	79.905	88.643	93.388	102.01	94.75	96.211	90.745	98.058	96.395	89.551
4.2987	0.12518	9.4968	2.9591	0	0	0	0	0	0	0	0	0	0	0	0	0	0	0	0	0	0	0	0	0	0	0	0	0	0	0	0	0	0	0	0	0	0	0	0	0	0	0	0	0	0	0	0	0	0
13.071	7.9012	2.6971	2.1296	0	0	0	0.69597	0	0	0	0	0	0	0	0	0	0	0	0	0	0	5.2527	41.34	79.585	141.69	229.86	320.07	397.17	490.63	594.79	676.66	776.29	849.7	974.27	1029.5	1187.4	1216.7	1276.4	1379.5	1421	1446.3	1508.3	1526.9	1556.7	1601.5	1611.9	1652.4	1669.6	1659.6
14.088	8.9594	5.4445	0	0	0	0	4.3068	0	0.57509	9.0863	4.2928	0.29717	2.7086	0	0	0	26.078	38.636	40.914	43.628	72.08	94.062	95.967	85.192	114.26	118.07	121.36	126.3	173.38	164.68	163.91	156.33	189.25	204.8	185.04	199.09	231.39	270.03	277.72	311.1	327.28	357.18	374.92	388.62	390.43	399.59	382.81	411.24	435.51
5.5497	0.21427	0.43949	8.1777	6.4264	0	0	0	0	0	2.5494	11.603	13.925	0	0	0	0	0	1.8869	2.4579	6.1475	5.9606	5.3839	7.7837	0	0	0	18.982	25.602	10.741	5.2582	16.632	5.3135	16.683	25.095	28.435	57.743	42.81	50.987	64.267	65.439	90.583	60.602	110.86	99.648	108.34	96.516	120.78	87.301	127.11
0	0	0	1.714	0.60589	2.6029	5.3509	5.9354	11.024	12.346	28.243	30.093	23.713	22.56	22.432	33.634	49.519	78.795	103.26	163.83	216.38	277.77	327.24	413.69	481.25	554.36	591.14	671.51	735.92	802.17	866.35	954.41	997.46	1046.7	1050.7	1137.5	1155.9	1173.6	1196.4	1252.5	1264.9	1239.3	1268.1	1286.4	1313	1330.5	1335.8	1313.3	1306.3	1313.7
0.32532	0	5.1833	0	0	3.1331	1.6984	9.3455	3.051	0	8.7137	6.7943	10.398	8.6917	11.113	15.02	14.505	10.988	9.4646	1.3418	10.149	10.573	1.7832	10.886	10.459	12.016	17.982	18.069	32.964	18.519	18.33	12.135	6.9152	10.704	12.89	9.4942	6.7429	3.3575	6.4496	8.0374	0	0	0	2.2694	2.2117	9.0783	3.4237	1.021	0	0
0	9.3585	0	0	5.71	0	0	2.1854	6.9964	2.6964	14.717	10.206	11.762	2.6903	4.4244	1.7577	0	0	4.8986	13.338	12.795	20.331	26.057	37.766	35.331	38.046	44.705	64.168	60.225	66.058	64.969	76.322	76.919	89.312	106.78	116.9	135.35	137.37	151.98	176.09	174.26	189.98	192.09	211.43	216.41	227.25	219.79	225.85	237.41	273.08
0	0	0	1.6523	6.0553	1.5698	8.3396	7.3115	9.0643	11.525	21.267	28.572	26.239	24.622	21.187	26.597	29.282	24.651	28.547	22.728	38.142	30.523	27.826	42.338	37.072	47.905	38.852	54.245	56.964	49.389	68.499	79.451	83.491	85.834	100.23	101.77	112.65	106.35	134.43	133.98	144.28	140.18	161.15	170.08	200.73	203.51	209.68	231.14	224.15	236.19
17.541	8.5588	0	4.036	0	0	0	1.6099	0	0	0	0	6.0652	0	0.95217	0	0	0	0	0	0	0	0	0	0	0	0	0	2.1239	10.815	9.0483	28.415	49.908	55.428	54.911	84.419	95.206	112.75	161.84	140.49	140.18	123.38	132.46	132.34	128.84	137.1	136.06	142.86	132.81	129.69
8.8404	7.5209	0	10.537	0	0	0	0.88418	5.9635	17.615	11.564	17.868	27.499	20.846	25.288	23.408	43.007	47.837	50.957	52.477	51.237	49.54	47.83	55.116	64.763	86.154	101.49	103.27	131.98	141.22	150.05	172.54	190.5	193.62	215.99	228.28	263.8	286.15	330.24	351.76	359.77	380.82	404.67	494.13	531.05	567.6	584.53	599.49	580.78	624.88
4.5459	4.2408	0	3.4346	0	1.4014	0	9.0464	24.294	32.164	39.317	44.965	71.517	81.436	112.67	140.63	210.87	273.7	375.64	452.33	537.15	671.43	745.75	823.39	890.15	949.36	1050	1124.7	1166.7	1289.7	1344.4	1370.8	1431.5	1503	1646.9	1734.5	1849.5	1936.1	2123.7	1964.8	2023.9	2068.6	2176.2	2225.6	2311.8	2369.1	2426.5	2522	2509.5	2588.9
12.292	1.4469	2.4848	0	0	0	0	0	0	0	0	0	0	1.7059	0.60892	4.9598	0.56974	2.7851	0.27762	0.96426	14.657	17.847	37.334	50.303	79.016	90.879	120.74	136.46	165.22	181.12	194.67	212.04	227	251.66	264.7	250.49	271.35	248.07	276.45	270.24	290.36	286.57	306.57	332.11	341.22	348.67	359.78	364.98	385.2	384.4
16.688	6.3186	1.6521	0	0	0	0	0	4.0637	0	0	0	0	0	0	0	0	0	0	0	0	0.50433	20.066	42.354	45.401	56.184	72.098	97.596	111.05	126.33	121.97	132.4	140.25	161.97	173.42	188.72	200.21	196.15	211.34	217	226.81	235.73	242.21	254.23	242.9	259.26	255.61	270.16	275.42	284.63
13.474	4.9393	2.0486	0	0	0	0	0	0	0	4.0826	16.713	37.598	60.201	100.63	147.05	195.8	225.68	258.57	295.26	334.14	359.2	389.84	428.82	423.65	431.71	456.64	470.63	479.01	491.92	487	489.64	494.64	509.35	498.48	480.61	487.04	495.2	495.3	495.31	502.27	495.44	480.81	512.55	516.08	488.61	480.06	506.02	501.71	498.09
4.2936	2.3004	4.248	0	0	0	0	4.9828	1.7167	9.3312	18.884	6.3408	11.263	13.247	19.533	14.748	16.722	15.832	37.902	26.419	41.045	76.917	61.059	46.343	50.586	56.863	85.976	69.932	82.091	121.87	136	113.2	116.23	159.97	185.78	145.32	130.95	148.31	141.43	144.39	144.51	160.79	147.4	156.88	161.75	167.1	165.17	164.37	166.86	173.82
25.374	2.7948	0	0	0	0	0	0	0	0	0	0	0	0	0.056001	11.327	17.527	27.044	59.818	90.049	112.27	95.391	107.73	133.15	165.11	143.24	138.55	159.18	150.25	156.44	152.42	164.47	234.46	178.38	168.42	182.01	194.34	200.9	181.67	191.25	203.24	220.08	216.77	214.84	235.93	233.11	252.37	255.5	243.53	224.27
16.874	6.1414	0.58555	0	0	0	0	0	0	0	0	0	0	0	0	0	0	0	0	0	7.2135	8.5479	4.5149	7.9141	13.996	23.707	29.749	28.823	37.809	39.085	49.026	54.738	62.696	70.063	78.287	85.978	86.48	103.54	106.37	121.1	118.61	133.17	152.13	171.59	183.37	202.23	213.74	242.07	261.99	258.21
12.313	25.057	24.872	0	8.4993	0	0	0	0	0	6.146	3.8068	11.729	8.1017	5.5568	8.9987	1.0088	8.1714	23.25	20.282	31.976	27.207	39.105	30.251	40.226	38.927	47.255	26.086	44.861	48.067	48.042	51.52	39.548	47.558	39.402	33.09	52.135	44.58	44.113	47.783	34.829	39.56	27.697	37.476	40.719	30.077	35.861	24.404	29.974	31.999
14.246	0	0	0	11.323	0	0	0	0	2.5873	0	0.7036	0	0	0	0	0	0	0	0	0	0	0	0	5.9679	16.7	14.839	19.226	21.981	26.722	32.16	39.412	44.168	61.577	65.963	72.078	71.35	92.613	7.5491	13.879	14.66	15.101	22.825	32.376	23.003	30.972	33.139	37.108	43.171	40.953
0	0	5.1853	3.0499	0	0	6.3244	8.3081	12.517	15.465	26.942	28.039	32.374	18.804	20.533	33.239	27.984	39.365	57.493	65.288	80.089	95.042	105.37	125.58	134.21	153.12	180.1	205.19	224.92	250.72	277.27	297.95	337.43	329.59	370.45	374.44	409.16	439.12	437.31	459.04	468.43	502.37	503.26	529.01	533.35	548.11	554.61	565.33	577.68	589.05
0	0.54543	0	9.661	0	0	5.05	7.1543	0	0	2.3336	5.906	2.5355	0	0	0	0	2.5677	0	9.9996	6.8873	5.2848	5.2424	6.2939	0	0	0	0	0	2.5867	3.9807	8.4565	18.028	22.59	41.531	40.947	50.432	53.411	65.903	64.828	59.709	73.919	67.403	84.452	85.968	82.788	84.018	104.77	100.15	101.1
0	0	0	0	3.3369	9.2982	8.6087	0.98202	4.1091	9.8301	13.227	22.273	22.448	22.457	10.804	17.3	25.897	28.112	24.03	32.482	35.915	38.905	54.739	65.995	84.212	87.675	123.51	133.84	160.14	184.4	215.94	237.52	266.43	278.81	327.35	347.09	383.18	403.45	404.47	472.92	503.21	541.14	583.41	577.52	631.49	651.23	703.63	690.12	730.68	720.14
0	0	0	0	0	5.1003	14.188	8.2272	10.742	16.608	19.645	26.002	24.906	19.065	12.04	15.931	12.249	14.974	15.068	15.818	15.746	7.6	8.7148	3.8843	11.916	5.4006	29.964	9.8084	14.355	10.603	1.9152	12.542	14.547	21.621	23.445	31.397	29.988	50.02	52.918	79.579	136.6	186.93	273.52	329.16	415.54	453.11	553.86	633.83	715.98	765.15
0	0	0	0	2.5121	0.50149	13.06	24.806	37.965	39.096	39.65	42.682	52.758	48.798	61.606	59.285	56.239	55.446	55.746	49.647	55.883	60.956	60.248	57.554	59.143	67.136	69.03	64.372	59.305	61.701	62.673	70.031	57.417	69.334	64.36	65.861	83.971	62.638	75.852	69.768	65.922	62.547	60.231	72.597	72.467	74.114	77.682	69.579	73.713	73.19
0	0	0	0	2.1148	15.384	14.657	13.486	22.651	22.74	21.473	20.983	22.521	24.437	27.561	20.665	49.61	35.357	48.099	61.173	51.771	55.115	55.502	69.884	83.364	50.878	66.437	67.045	58.533	54.527	64.421	71.267	67.206	79.683	87.639	54.099	62.818	53.642	31.146	42.398	58.493	55.171	54.334	31.429	30.556	62.416	84.063	68.524	54.588	41.097
0	0	0	3.3748	1.6738	4.5997	1.7737	6.6361	8.1719	6.1211	0	3.4744	5.4079	8.6045	0	2.7904	0	0	0	0	0	0	0	0	0	0	0	0	0	0	0	0	0	0	0	0	0	0	0	0	0	0	0	0	0	0	0	0	0	0
0	0	2.8018	13.024	0	8.1853	6.37	18.157	12.109	11.187	6.6645	29.252	41.039	48.56	54.377	75.935	75.882	83.76	89.786	107.98	132.2	134.75	138.36	158.84	167.75	185.23	197.48	226.3	230.35	249.19	267.37	286.19	285.13	299.8	327.59	331.02	351.26	367.41	385.05	404.48	431.5	465.84	464.25	498.23	513.69	558.1	573.71	584.82	604.86	625.11
12.764	0	0	2.9344	0	0	0	0	0	0	0	0	0	0	0	0	0	0	0	0	0	0	0	0	20.209	39.918	64.921	98.984	145.44	183.54	224.5	264.73	267.75	316.5	322.8	343.9	351.83	382.46	386.05	392.32	409.01	399.6	414.19	435.02	459.33	454.28	492.66	514.24	514.79	540.75
0	4.0409	0	0.87183	0	0	5.9012	22.549	32.853	50.971	71.664	100.4	139.16	170.7	191.71	226.62	267.39	278.03	289.26	314.98	351.19	364.35	404.31	412.04	436.51	437.53	472.73	477.61	476.31	458.29	499.71	499.41	507.35	522.46	560.07	593.21	610.94	657.2	706.29	759.79	802.79	831.7	890.94	956.93	993.88	1046.1	1100.3	1093.2	1137.4	1194.9
11.296	1.7565	0	4.5006	3.0403	0	0	0	0	0	0	0	0	0	0	0	0	0	0	6.55	0.49599	0	0	0	0	0	0	0	0	0	0	0	0	0	0	0	0	0	0	0	0	0	0	0	0	0	0	1.4034	4.7102	0
0	0	0	0	5.1965	9.4143	17.264	11.173	20.476	29.292	52.637	96.462	119.72	174.13	219.61	294.56	347.24	373.39	464.31	545.98	672.17	775.08	917.12	1062.9	1194.5	1349.8	1492	1621.1	1700.9	1846.2	1943.2	2059.5	2208	2240	2316.4	2356.8	2193.1	2381	2425.6	2494.7	2594.1	2565.2	2684.9	2677.2	2762.5	2716.1	2764	2766.2	2875	2829
0	0	3.0664	7.4718	2.6309	3.9227	3.6167	14.183	19.345	15.294	22.511	31.118	17.356	8.6353	6.8562	0.5936	7.2461	0	13.617	8.9001	15.729	14.405	16.397	24.115	39.244	22.299	39.073	33.897	34.665	35.184	46.716	44.531	47.848	57.673	63.856	78.186	89.27	107.11	159.52	170.73	217.05	242.01	302.67	327.17	374.6	417.23	448.52	507.74	530.03	545.91
14.348	11.911	0	0	7.242	5.0707	0	14.393	7.7794	10.597	0	0	0	0	3.376	7.9706	7.7231	5.4553	34.068	31.468	85.51	141.13	239.33	360.91	495.5	653.92	840.18	1033.9	1218.3	1448.2	1606.5	1916.8	2115	2291.7	2495.3	2780.9	2937.4	3105	3310.2	3445.4	3582.4	3617.4	3839.9	3903.7	3913.6	4125	4027.3	4163.6	4141.6	3984.7
10.844	1.0442	0	6.3704	0	0	0	30.632	25.34	7.5562	4.7149	6.1173	2.8023	0	0	0	0	0	0	0	0	0	0	0	0	0	0	0	0	0	0	0	0	0	0	0	0	0	0	0	0	0	0	5.3524	23.619	55.13	58.986	105.85	108.19	133.38
3.8887	7.2311	0.7982	0	3.6281	0	0	0	0	0	0	0	0	0	0	0	0	0	0	0	0	0	0	0	0	0	0	0	0	0	0	0	0	0	0.62482	0	8.7076	12.718	27.435	26.329	21.062	43.77	35.303	58.844	47.696	62.239	59.243	80.639	81.53	91.071
0	0	0	3.9401	2.8152	11.338	21.713	31.009	32.711	32.37	44.311	48.227	47.53	37.473	49.545	40.26	55.482	44.017	59.415	56.974	51.759	62.837	72.569	75.155	73.587	81.663	95.103	144.7	149.51	228.66	278.95	341.17	384.74	498.09	586.02	700.43	756.95	834.87	918.13	996.1	1033.5	1121.5	1199	1208.2	1243.9	1290	1309.8	1338	1390.1	1356.5
0	0.86273	3.2322	0.28718	0	11.826	11.947	26.669	27.645	36.538	47.524	43.355	61.215	59.698	64.945	68.064	69.217	76.295	74.57	91.879	100.06	109.49	112.04	146.85	162.94	186.79	206.76	244.9	295.1	330.47	379.98	440.28	482.41	527.63	578.12	643.31	717.6	714.01	783.44	798	893.89	910.51	964.98	1026.7	1098.9	1078.2	1122.7	1174.4	1216.5	1256.6
25.921	8.0492	0	0	0	0	0	0	0	0	0	0	0	0	0	0	0	0	0	0	0	0	0	0	0	0	0	0	0	0	0	0	0	0	0	0	0	0	0	0	0	0	0	0	0	0	0	0	0	0
9.2419	0	0	0	0.69421	0	8.6632	3.2411	9.7121	10.272	4.8828	10.938	21.469	24.049	22.417	18.347	26.878	23.162	30.076	38.376	40.665	47.399	54.025	39.931	50.22	55.937	57.006	57.863	63.352	65.74	61.565	88.017	91.887	108.11	118.8	128.12	147.19	176.13	179.81	203.46	212.51	230.56	240.89	252.96	263.54	289.31	285.53	309.17	309.66	327.18
12.72	3.9057	0	0	0	0	0	0	0	0	0	0	0	0	0	0	0	0	0	0	0	0	0	0	0	0	0	0	0	0	0	0	9.3835	0	20.822	34.424	44.594	37.931	34.869	45.109	41.508	54.72	69.952	76.416	78.314	81.789	99.365	105.19	56.142	0
0	0	0	0	2.284	9.6679	13.414	16.28	17.02	27.095	27.096	47.253	44.472	67.106	69.019	67.777	98.131	123.89	164.29	189.89	241.67	269.27	328.65	341.14	408.17	441.25	498.1	519.91	540.14	597.83	705.03	717.77	784.1	913.76	1044.1	1179.9	1247.7	1317	1396	1537.1	1499.6	1664.8	1757.3	1809.3	1937.7	2153.1	2098.5	2185.6	2200.4	2267.6
19.253	3.7541	0	0	0	0	0	0	0.68662	0	0	0	0	0	0	0	0	0	0	0	0	0	0	0	0	0	0	0	8.769	0	19.068	30.294	27.701	35.012	25.605	36.961	48.829	58.791	81.148	68.269	59.554	84.456	95.464	120.87	134.75	145.02	145.43	182.24	242.63	226.03
26.249	5.0116	0	0.27042	0	0	0	0	0	0	0	0	0	0	0	0	0	0	0	0	0	0	0	0	0	0	0	0	0	0	10.556	9.6697	17.466	8.6311	16.041	16.734	23.598	44.446	42.966	50.969	61.517	61.962	72.34	78.799	83.081	90.334	101.37	123.46	124.09	120.12
8.2147	6.5792	0	0	0	0.37011	0	5.7528	5.0234	4.3452	0	4.4562	9.0875	5.9823	15.791	7.9129	19.467	11.971	16.857	23.68	33.532	36.362	38.413	35.487	46.464	49.734	52.889	55.076	60.331	64.515	63.022	61.121	76.876	75.804	82.666	81.224	81.906	84.384	80.955	87.509	79.445	86.274	90.016	96.435	94.123	93.779	90.526	99.034	96.632	93.252
8.446	3.5534	0.56522	0.56211	0	0	0	0	0	0	0	0	0	0	0	0	0.038299	0	5.8812	0	0	2.9179	6.0322	18.157	33.917	44.497	64.826	86.572	104.4	119.17	154.22	166.32	189.25	190.44	209.67	228.55	230.49	247.45	291.11	288.66	295.75	277.62	309.77	321.56	316.7	332.9	331.06	368.52	348.9	356.35
28.609	10.795	0	0	0	0	0	0	0	0	0	0	0	0	0	0	0	3.2921	17.18	49.532	75.012	112.11	145.84	187.03	245.5	283.26	341.62	379.94	413.77	445.51	484.43	517.19	557.38	569.66	617.52	608.56	637.92	632.48	652.79	653.58	652.4	651.76	665.82	666.74	673.36	676.3	670.26	696.49	702.58	724.77
0	5.1398	0	0	0	0	9.2256	0	8.3421	8.7489	13.279	21.908	11.429	21.748	17.869	12.781	16.811	23.387	31.056	23.291	44.55	50.39	50.147	81.691	81.28	80.937	93.525	91.635	100.06	95.652	113.44	118.67	127.94	131.6	147.58	134.87	144.47	141.78	151.48	152.65	166.17	170.51	173.8	176.25	182.67	184.03	192.51	194.18	202.05	192.17
0	0	0	0	11.774	9.2108	10.247	4.7415	6.5839	0	0	0	0	0	0	0	10.777	31.194	3.9531	38.477	57.038	36.358	39.141	46.582	52.151	10.064	75.799	68.692	88.353	92.28	69.521	80.608	69.463	78.225	79.067	75.228	76.731	80.114	81.316	96.988	90.187	94.242	98.081	103.67	105.35	104.94	94.343	99.273	98.281	120.25
26.163	0	1.4408	0	0	0	0	0	0	0	0	0	0	0	0	0	0	0	0	0	0	0	0	0	0	0	0	0	0	0	0	0	0	0	0	0	0	0	2.4327	4.9932	0	0	0	0	0	0	0	0	0	0
0	4.909	6.5311	0	0	0	9.9998	12.133	0	0	0	0	0	0	0	0	0	0	0	24.176	73.151	139.18	189.64	248.91	333.29	384.43	441.86	513.82	561.82	596.41	660.32	707.28	690.05	753.89	754.65	817.55	834.73	830.32	859.22	870.46	879.33	924.62	939.87	974.94	1074.4	1045.5	1115.7	1143	1169.9	1187
15.613	1.8897	0	0	0	1.5754	0	0	0	0	0	0	0	0	0	4.0371	5.8623	3.2021	1.8595	1.4818	21.34	7.7355	6.8817	0	2.9093	5.9746	3.9687	3.6525	16.776	7.9298	3.1027	29.383	33.562	58.521	77.739	103.71	122.31	134.13	170.34	205.29	232.15	254.54	275.87	303.45	327.29	346.49	373.03	401.94	400.89	424.58
13.506	5.7072	1.7382	1.3372	0	0	0	0	0	0	0	0	0	0	0	0	0	0	0	0	0	0	0	0	0	0	0	0	0	0	0	0	0	0	0	0	0	0	0	0	0	0	0	0	0	0	0	0	0	0
4.4446	0	0.45318	3.0717	0	0	1.3605	0	0	6.9037	1.3631	0	0	0	0	0	0	0	0	0	0	3.9587	6.1026	11.415	1.1326	6.7326	17.153	35.542	40.904	35.057	42.59	43.696	47.962	52.402	58.601	60.746	66.669	75.715	82.11	79.75	80.296	103.29	101.33	118.85	119.75	151.28	135.04	170.12	177.08	208.68
2.3474	6.7111	3.9845	0	0	0	0	0	1.7967	0	0	0	0	0	0	0	0	2.2507	16.301	24.942	24.211	28.495	34.507	40.42	44.433	33.044	36.723	46.375	48.026	50.055	48.396	52.316	42.06	40.029	38.801	41.572	40.704	33.448	39.858	24.679	21.363	30.619	33.934	30.411	22.462	34.386	30.625	27.903	23.508	38.37
14.392	4.0716	0	4.9922	0	0	0	0	0	0	0	0	0	0	0	0	0	0	0	0	0	0	1.2119	17.374	12.843	14.306	23.86	42.941	58.299	63.863	70.464	67.705	68.898	79.213	95.815	92.932	103.94	94.027	113.45	117.96	119.42	134.3	130.99	149.26	157.63	178.94	205.38	212.89	244.93	250.2
26.501	13.626	1.3114	0	0	0	0	0	0	0	0	0	0	0	0	0	0	0	0	0	0	0	0	0	0	46.18	86.813	146.9	192.99	238.67	283.3	335.36	388.38	429.98	488.12	511.57	566.91	607.78	661.68	772.29	871.34	1036.7	1277.5	1494.3	1829.6	2097.6	2369.5	2626.7	2841.2	3147.3
0	0	0	0	0	10.371	17.561	13.49	14.394	21.895	26.432	36.106	29.516	31.773	34.082	40.866	41.943	40.464	48.215	56.371	67.79	74.698	74.186	83.389	99.315	96.219	129.67	126.47	155.55	175.39	209.14	235.55	272.13	313.26	367.73	413.33	461.5	526.39	585.31	716.09	806.41	906.64	1021	1075.9	1184.3	1253.5	1338.5	1456.1	1526.3	1622.3
2.3841	0	0	4.7315	0	6.7109	0	0	0	0	0	0	0	0	0	1.8046	0	0	0	0	0	0	0	0	17.637	31.94	59.272	105.61	142.33	182.06	225.33	254.19	299.4	329.33	380.22	430.78	457.85	465.5	535.52	541.45	592.71	594.64	644.07	660.43	677.19	690.67	670.25	680.96	702.05	748.29
2.9304	7.899	0	0	0	0	0	2.2333	0	0	0	0	0	0	0	0	0	0	0	0	0	0	0	0	0	0	0	0	0	0	0	0	0	0	0	0	0	0	0	0	0	0	0	0	0	0	0	0	0	0
0	0	0	11.052	7.3677	0	1.1845	7.0956	1.0784	13.82	32.866	16.434	37.797	38.676	40.006	44.111	41.441	50.365	55.551	62.267	63.452	63.613	69.925	80.912	72.961	83.222	79.223	78.424	81.747	82.179	96.791	134.49	176.96	233.26	293.81	393.18	455.26	570.79	611.41	700.21	867.73	969.41	1064.9	1200.3	1242.7	1134.7	1259.1	1253.8	1395	1373.9
16.841	1.7328	0	3.4998	2.1466	0	0	6.0596	12.035	33.363	68.551	106.18	134.16	150.56	187.18	204.91	249.37	252.79	282.29	305.36	340.05	373.1	414.43	463.08	486.97	533.95	568.62	607.08	639.47	672.71	724.17	763.48	760.73	784.41	790.36	792.26	824.28	831.94	830.27	851.23	841.96	858.82	860.61	852.12	843.49	837.18	846.15	883.73	864.67	873.85
3.2773	6.9862	0	3.368	1.2261	0	0	6.8138	0.28381	6.3728	2.1882	0	0	0	0	0	0	0	0	3.584	4.9586	12.5	17.309	16.205	7.3058	4.85	10.545	20.379	17.382	13.733	14.317	15.34	5.7736	9.1069	19.801	29.38	70.978	123.88	193.06	258.22	326.31	415.04	482.12	569.43	631.11	714.12	789.47	894.82	918.61	999.29
17.897	9.5889	0	0	0	0	0	0	0	0	0	0	0	0	0	0	0	0	3.2241	0	0	0	0	0	0	0	0	0	0	0	0	0	0	0	0	0	0	9.7685	12.548	13.965	0	0	19.506	30.648	36.066	44.793	52.419	57.25	66.847	68.647
0	0	2.6783	7.3892	3.0179	0.30439	7.6723	16.165	0.52024	10.559	23.541	32.986	19.89	20.774	18.113	17.816	20.464	22.908	28.929	38.011	49.314	47.203	55.766	73.322	76.947	84.516	96.204	109.45	116.62	124.58	138.59	148.37	150.28	161.74	160.16	177.04	168.51	163.11	183.29	176.34	185.11	185.99	186.12	193.88	197.4	207.04	208.89	207.42	206.97	222.84
8.8295	3.5726	0.81675	0	0	0	0	0	0	0	0	0	0	0	0	0	0	0	0	0	0	0	0	0	0	0	0	0	0	0	0	0	0	0	1.0706	0	0	0	0	0	0	0	0	12.319	25.923	27.014	40.232	43.549	50.72	76.095
4.7718	0.17162	0	4.7905	0.60256	0	0	0	0	0.18898	0	0	3.9859	0	0	0	0	0	0	0	0	0	0	0	0	0	0	0	0	0	0	0	0	0	0	0	0	0	0	0	0	0	1.6817	24.407	57.975	93.898	136.48	187	215.31	230.25
21.238	14.445	0	0	0	0	0	0	1.7714	0	0	0	0	0	0	0	0	0	0	0	0	0	0	0	24.295	39.554	107.27	229.58	354.64	529.42	692.6	907.35	1106	1313.1	1571.2	1753.8	1941.9	2196.2	2424.5	2647.7	2948.1	3196	3444.1	3551.5	3751.5	3972.4	4073	4185.8	4331.8	4421.1
4.5639	6.49	0.96349	0	0	0	2.2934	0.22425	3.7661	0	0	0	9.4659	0	0	0.29245	4.6497	8.2172	8.5992	13.283	5.8645	0	0.9711	6.4162	0	0	0	0	0	1.9828	0	0	0	0	0	0	0	5.6901	15.22	48.451	88.971	130	185.33	220.62	297.56	372.12	431.48	407.65	498.86	540.7
2.1491	0	0	0	3.3814	6.4394	4.3338	0.72375	4.3447	0	6.3823	2.6197	2.3102	0	3.3034	0	0.087981	0	0	0	2.8135	0	0	0	0	0	0	0	0	0	0	0	0	0	0	0	0	0	0	0	0	0	0	0	0	0	0	0	0	0
18.354	6.8238	0	0	0	8.2354	0	13.638	12.772	17.454	3.2183	0	0	7.5243	16.573	39.623	43.098	43.2	75.448	60.17	93.415	114.85	147.85	150.56	187.5	218.08	226.11	257.34	277.83	306.04	301	329.28	339.56	376.82	422.73	447.86	442.95	476.49	462.35	487.25	500.73	507.02	513.68	525.22	542.46	573.19	538.67	507.76	524.63	501.25
0	0	0.73258	7.5987	2.0924	0.37298	3.1108	0.91617	13.542	12.321	16.198	23.034	15.856	16.038	10.446	13.613	17.825	20.316	3.9533	18.81	28.226	28.295	21.273	44.318	59.739	56.596	35.281	67.095	68.339	71.632	81.35	85.759	91.666	91.948	70.464	107.77	95.944	104.44	106.25	117.24	99.657	126.88	120.74	130.97	111.82	130.47	150.1	120.08	109.87	155.64
8.5289	0	2.5804	0.91153	0	0	0	0	0	0	0	0	0	0	0	0	0	0	0	0	0	0	0	0	0	0	0	2.6185	14.707	8.5855	15.421	15.893	17.4	28.817	37.411	37.477	32.042	33.023	46.878	42.954	50.048	50.578	58.939	60.814	71.887	72.312	70.284	62.379	72.983	79.019
6.5261	0	5.5787	5.8991	0	0	0	0	0	0	0	0	0	0	0	0	0	8.3815	27.422	28.695	36.098	53.314	51.833	78.546	74.023	93.888	110.74	104.34	112.07	118.89	122.84	132.77	114.53	129.27	119.17	118.43	117.68	114.48	108.52	115.69	112.51	123.74	109.36	117.52	109.54	107.39	101.33	117.95	122.3	127.04
22.313	8.3959	0	1.7659	0	0	0	0	3.0129	0	0	0.43006	0	3.4957	0.073139	0	2.9802	0	0	7.9981	1.206	8.3246	17.223	15.119	18.7	18.656	25.165	33.785	43.274	62.977	82.874	110.91	158.09	175.76	209.94	241.54	289.65	295.12	318.76	353.73	399.85	413.79	427.66	469.78	492.55	521.06	524.08	572.08	551.11	563.7
0	2.8762	0	4.2036	0	2.9964	1.3847	4.7401	11.65	10.335	22.859	38.047	35.294	38.404	50.644	57.811	68.085	83.239	81.673	97.314	106.53	108.53	117.83	126.05	126.69	130.18	130.88	147.26	127.69	136.76	158.26	156.73	145.02	156.13	159.44	165.58	157.83	158.93	163.8	158.73	164.09	167.12	164.34	165.3	171.74	169.95	167.15	174.22	172.43	170.87
12.993	9.6324	4.5336	0	0	0	0	0	0	0	0	0	11.048	18.117	36.809	46.308	55.858	67.995	80.307	107.38	123.54	140.87	169.12	177.43	196.96	208.85	241.9	234.18	252.16	268.61	282.38	295.31	275.73	295.64	311.11	312.26	308.04	313.31	331.94	314.8	316.56	311.66	322.25	316.38	340.73	332.49	325.64	310.46	326.63	317.12
19.487	11.448	0	2.0516	0	0	0	0	0	0	0	0	0	0	0	0	0	0	0	0	0	0	0	0	0	0	0	0	0	0	0	0	0	0	0	0	0	0	0	0	0	0	0	0	0	0	0	0	0	0
0	1.0382	2.6958	7.1381	0	0	0.80291	0.77725	8.1884	7.0682	18.723	26.98	18.577	19.01	21.516	29.613	34.527	35.46	36.767	51.079	79.615	85.789	131.24	169.96	214.26	238.05	268.06	329.67	348.27	359.85	421.28	468.53	476.18	507.13	552.33	576.82	582.43	596.33	625.64	661.97	659.52	664.85	679.42	676.72	676.24	682.54	685.75	688.05	703.22	708.68
0	5.1972	0	0	0	0	3.2107	12.713	47.748	79.565	135.25	228.76	353.82	474.65	623.62	824.17	996.74	1149.6	1388.9	1582.2	1657.5	1842.1	1935.2	2105.3	2227	2269.8	2388.8	2561.5	2597.3	2680.2	2769.4	2855.1	2857.2	2863.6	2967.2	3014.4	3057.7	2955.3	3049.5	3252.9	3258.5	3351.8	3210.4	3335.7	3277.9	3261.2	3307.6	3334.6	3205.2	3230
10.053	13.516	0	9.7909	0	0	0	0	0	0	0	0	0	0	29.946	66.803	150.01	200.17	297.07	374.29	476.32	567.4	636.19	682.92	826.59	837.14	907.16	989.34	1096.5	1055.1	1116.9	1169.1	1194.5	1289.8	1300.4	1305.7	1318.8	1356.5	1402.1	1446.8	1408.6	1429.6	1454	1471.3	1520	1498	1513.6	1583.5	1598.3	1640.5
26.369	8.0854	0	0	0	0	0	0	0	0	0	0	0	0	8.1601	44.467	80.739	123.2	170.81	235.85	334	397.77	487.27	605.81	700.23	800.04	933.26	1013	1152.1	1246.4	1264.9	1368.8	1496.2	1464.6	1570.4	1630.2	1670.9	1709.2	1700.4	1744.8	1768.3	1857.1	1893.6	1986.8	2078.1	2098.5	2194.2	2171.2	2174.2	2179.1
9.0376	0.94558	0	2.2501	0	5.141	0	0	0	0	0	1.4174	3.4679	0	0	0.62132	0.42761	0	0	0	0	0	0	0	2.5065	1.2648	6.6274	6.9563	17.564	23.643	28.693	27.605	32.859	43.243	52.771	43.817	42.767	43.76	44.848	46.122	34.821	35.781	38.861	39.686	43.001	37.095	35.265	29.218	20.927	34.911
4.3359	1.6223	0	0	12.389	0	0	0	0	0	0	0	0	0	0	0	0	0	0	0	0	0	0	5.9123	0	12.384	25.659	50.875	65.947	84.223	90.771	125.55	126.2	148.58	157.04	173.21	193.06	212.49	220.1	228.02	221.7	251.51	269.66	290.56	285.08	287.05	280.93	284.5	292.32	285.05
12.528	3.9401	3.4251	0	0	0	0	0	0	0	0	0	0	0	0	0	0	0	0	0	0	0	0	0	0	0	0	0	11.163	7.2508	12.519	18.998	18.641	20.725	31.756	22.451	22.841	22.889	24.502	20.079	26.43	23.076	25.165	22.333	25.627	19.885	30.711	13.675	28.1	24.283
0	0	0	11.118	19.07	10.34	27.128	37.081	36.634	22.488	32.235	27.932	28.45	24.859	33.006	50.021	50.092	79.761	96.404	127.04	145.95	168.97	197.23	215.79	243.71	252.79	270.88	272.94	301.76	315.9	335.28	343.34	348.06	351.31	375.91	379.23	412.67	409.7	415.48	403.08	418.16	425.97	415.26	431.3	431.44	400.05	414.65	399.44	411.61	406.36
0	0	0	0	0.68526	16.992	17.037	13.506	14.411	18.953	30.67	34.6	30.844	29.155	30.422	25.912	28.896	33.2	33.704	46.923	44.138	52.68	42.645	42.207	57.396	68.475	104.35	150.78	219.3	295.85	392.89	543.28	661.58	770.71	971.95	1158.6	1289.9	1389.8	1448.5	1591.6	1837.5	1842.4	2089.7	2174.3	2064.2	2138.5	2222.4	2349.1	2306.5	2457.6
24.157	10.06	0	0	0	0	0	1.0112	0	0	0	0	0	0	0	0	0	0	0	0	0	10.066	19.286	36.745	79.033	90.516	136.58	140.11	178.54	200.54	245.04	273.78	300.59	332.36	371.67	415.35	445.21	486.2	508.76	544.28	551.47	556.07	601.94	630.26	626.86	643.75	652	678.85	699.12	706.54
17.405	7.509	0	0	0	0	0	0	0	0	0	0	0	0	0	0	0	0	0	0	0	0	0	0	0	0	5.3976	16.313	31.453	52.793	70.242	78.789	101.93	113.85	143.34	151.82	131.94	185.22	181.04	177.48	176.44	172.32	197.81	229.32	213.92	234.64	228.93	270.87	246.19	258.34
6.0165	1.6631	0	0	0	1.4744	0	0	0	0	4.2626	6.5118	12.449	11.146	13.611	11.22	19.546	20.956	19.19	21.728	23.538	22.519	31.311	27.776	36.232	37.417	40.649	50.139	58.28	62.49	71.783	78.015	80.551	99.022	101.13	108.75	111.07	104.07	118.47	104.74	106.06	109.77	110.23	114.13	122.28	116.41	119.21	117.4	110.6	110.83
0	0	1.3821	0.59327	13.865	5.4798	10.099	0	0	0	7.5305	0	0	0	0	0	0	0	0	0	0	0	0	0	0	0	0	0	0	0	12.639	4.9132	13.301	26.699	43.661	66.488	63.46	84.091	108.42	110.35	102.46	133.51	134	129.24	138.88	164.4	140.07	153.77	137.31	151.33
14.94	7.473	0	8.1842	0	0	0	0	0	0	0	0	7.1591	0	0	0	0	0	0	0	0	0	1.4039	26.297	53.721	67.464	96.882	135.76	160.84	180.79	221.24	254.56	299.83	332.28	366	397.8	423.89	457.3	500.51	580.11	599.53	603.49	657.22	707.72	751.96	767.15	798.25	871.83	875.22	884.35
0	2.2893	0	0.3902	3.3839	0.23227	0	0	0	0	0	18.789	57.294	114.73	198.17	277.41	377.54	531.5	609.02	718.53	823.09	914.04	1035.7	1186.2	1327.4	1464	1616.6	1689.1	1825.3	1937	2096.4	2205	2294	2395.2	2517.8	2610	2640.7	2734.7	2825.5	2796.1	2960.8	3107.4	3099.6	3231.5	3354.3	3441.8	3520.5	3612.5	3637.6	3742.1
0	0	0	0	0.22336	5.4424	14.891	11.703	14.517	26.555	22.561	37.078	32.678	37.412	30.535	21.683	34.801	36.814	53.226	55.667	57.273	66.021	69.476	65.291	79.572	72.465	87.746	84.293	81.941	89.929	80.181	93.229	95.625	97.734	110.73	101.44	94.055	95.386	94.925	104.56	108.3	122.75	131.31	137.09	141.45	155.58	185.86	175.64	221.35	203.64
21.066	8.4166	0	0	0	0	0	0	0	0	0	0	0	0	0	0	0	0	0	0	0	0	0	0	0	0	0	0	0	0	0	0	0	0	0	0	0	0	0	0	0	0	0	0	0	0	0	0	0	0
5.585	6.6736	0	0	0	0	0	0	0	0	0	0	0	3.6791	9.0583	25.59	40.75	53.594	71.834	102.81	115.82	143.1	149.29	166.42	178.86	204.28	219.52	265.61	277.2	322.1	338.05	364.15	399.97	415.28	445.21	455.16	497.28	529.43	513.68	534.27	588.91	585.76	586.21	585.59	617.86	618.95	629.34	670.4	688	689.7
0	5.217	0	0	0.56927	1.6075	9.4032	8.6128	21.073	20.205	20.435	19.816	6.8563	10.953	12.078	32.841	28.691	44.106	33.342	54.755	48.437	48.48	64.366	73.414	71.942	83.161	92.933	135.11	174.55	254.49	294.72	417.32	461.83	573.39	679.53	783.18	871.48	1083.2	1154.6	1249.7	1397.3	1674.8	1770.9	1984.8	2179.9	2244.3	2447.3	2687.3	2884.9	2977.2
1.4507	0.28232	4.6945	3.8467	0.45141	0	0	0	0	0	0	0	0	0	0	0	0	0	0	0	0	0	0	0	0	0	0	0	0	0	0	0	0	0	3.2929	7.4424	12.988	23.881	38.068	61.449	61.975	83.852	86.117	113.08	120.62	138.87	149.22	155.73	179.08	175.32
0	3.6477	0	4.2936	0.78018	0	2.5276	3.9225	2.4821	8.7198	3.737	10.412	15.103	14.876	13.898	24.376	26.68	40.56	37.996	53.432	62.78	54.919	60.458	72.291	84.731	94.413	91.023	102.11	93.838	101.86	105.84	108.5	110.41	110.92	114.05	108.17	121.51	124.6	130.47	127.34	134.65	141.11	139.53	157.8	165.53	175.9	160.76	149.65	152.36	169.77
16.038	7.3878	0	1.6383	0	0	0	0	0	0	4.8914	4.6063	1.8117	5.7779	17.049	19.102	29.144	30.12	45.404	37.336	51.769	68.252	72.638	85.312	98.948	85.515	102.29	117.71	110.26	120.59	109.48	122.87	120.82	121.64	111.7	106.42	108.54	117.4	124.1	119.02	122.64	106.51	111.33	103.97	112.76	113.1	101.75	129.75	115.03	110.89
2.3646	3.3957	0	0	0	0.22422	4.3022	11.266	26.602	32.835	41.869	45.582	46.356	56.117	64.763	83.582	92.265	126.52	128.9	164.53	196.25	233.81	286.92	339.21	387.51	438.05	491.24	565.57	617.11	758.14	790.42	889.65	925.5	942.33	1071.3	1117.3	1182.3	1014.6	1076.6	1183.3	1251.6	1289.1	1340.2	1321.4	1245.9	1247	1278.7	1276.3	1290	1291
3.3979	0	0	0	0	0.62261	9.9543	1.7612	3.3012	5.6235	8.3363	13.577	19.376	14.522	2.4227	0	10.671	5.0098	4.0416	11.477	27.863	0	31.128	45.256	47.208	32.056	77.75	68.645	76.941	103.53	90.819	118.97	122.9	133.19	162.44	165.2	136.65	159.9	138.36	172.85	186.7	201.31	208.34	197	222.27	204.39	244.47	238.24	269.87	243.27
6.9124	14.512	1.0157	7.7162	0	0	0	0	0	0	0	0	0	0	0	0	0	0	0	0	0	0	0	0	0	0	0	0	0	0	0	0	0	0	0	0	0	0	0	0	0	0	0	0	0	0	0	0	0	0
22.923	10.002	4.083	3.5589	0	0	0	0	0	0	0	0	0	0	0	0	0	0	0	0	0	0	0	0	0	0	9.337	0	0	0	14.759	1.8609	9.0864	9.6098	10.358	52.197	27.336	41.129	94.051	52.183	19.168	28.192	39.777	55.006	56.695	125.81	31.642	50.097	33.092	33.946
23.387	1.2913	0	9.5935	0	0	0	3.628	6.4237	15.739	12.518	25.377	19.643	20.44	39.96	33.007	50.093	52.549	64.667	77.8	73.462	87.669	94.934	62.031	86.251	88.09	98.801	94.228	117.84	144.33	188.83	223.07	259.51	309.74	337.08	392.1	476.1	532.46	564.26	609.94	642.35	675.76	720.79	760.63	786.77	796.26	819.6	829.57	844.51	829.65
22.548	5.473	1.6184	0	0	0	0	0	0	0	0	0	0	0	12.58	21.74	49.64	71.937	103.92	128.56	138.81	159.72	180.84	218.89	244.13	267.63	291.93	305.16	319.23	338.84	357.02	380.86	372.67	404.83	400.85	425.51	425.12	415.66	442.97	460.28	467.44	466.51	486.01	489.3	501.97	509.71	529.79	523.39	535.01	537.79
1.4336	5.0191	0	4.9888	0	0	0	8.9266	10.525	8.5841	4.7561	13.849	22.585	21.934	17.276	26.481	52.016	81.031	120.76	178.07	240.56	303.42	345.59	415.22	471.49	521.34	566.03	596.95	653.29	689.3	704.75	735.61	751.75	793.21	812.97	812.17	848.23	818	849.19	836.79	809.8	805.64	825.16	847.14	857.68	877.12	911.21	911.81	913.35	892.23
23.428	12.996	0	2.4051	0	0	0	0	3.341	23.159	29.264	53.265	69.998	91.102	150.61	200.61	226.09	303.14	395.71	450.47	524.65	608.49	620.71	700.87	735.62	870.26	923.7	875.63	993.2	1011.1	1062	1117.6	1062.5	1123.6	1211.8	1185.4	1220.1	1349.6	1357.6	1472.4	1391	1477.9	1539.8	1511.3	1523.5	1541.8	1553.3	1543.9	1567.3	1561.4
9.9419	0.9118	0	0.45817	0	0	0.90679	0	0	0	0	0	0	0	0	2.6815	23.195	36.258	81.166	121.36	167.82	190.9	262.54	359.2	407.45	384.11	457.08	580.62	621.61	586.14	620.96	782.32	954.23	809.15	891.48	1040.7	1246.6	938.31	1057.3	1137	1182	1242.4	1170.3	1216.3	1368.4	1322.4	1363.1	1347.4	1320.8	1254.2
6.4451	1.6569	0.026017	2.3919	0	2.0124	0	0	0	0	0	0	0	0	1.0039	1.2121	0	0	0	0	22.814	0	0	0	0	0	0	0	0	0	0	7.3928	26.412	40.107	55.653	75.502	81.996	101.83	118.7	120.18	145.48	154.49	156.54	176.49	187.48	192.74	198.89	207.21	213.55	235.1
0	1.4965	0.13695	0	0	2.1637	2.2668	12.516	11.489	15.424	3.3941	13.354	19.47	20.986	16.027	28.416	9.4469	9.7445	10.501	11.268	16.225	10.596	12.158	15.668	12.082	13.892	10.524	17.833	13.431	5.485	2.3167	21.054	16.696	14.356	15.61	10.174	21.602	19.334	28.274	28.845	34.386	37.27	38.541	44.015	59.028	62.973	62.096	58.101	62.417	62.429
5.1975	7.5081	0	6.0983	0	0	0	0	0	0	0	29.879	67.793	124.81	199.09	275.35	340.3	431.28	505.01	603.1	636.62	745.19	782.91	846.51	919.63	976.24	1012	1074.2	1123	1167.4	1212	1228	1287.9	1317.8	1380	1335.5	1453.2	1435	1449.2	1467.8	1493.2	1507.8	1487.6	1466.7	1502.2	1454.2	1493	1493.7	1489.3	1514.2
28.783	13.1	0	2.7333	0	0	0	0	0	0	0	0	0	0	0	0	0	11.408	38.572	78.287	138.65	212.77	286.9	313.5	420.45	489.54	554.89	602.82	673.89	750.04	860.34	900.16	918.35	974.67	1019.5	929.17	989.32	1141	1211.5	1146.4	1276.2	1308.2	1348.6	1404.1	1464.2	1537.9	1601.1	1611.3	1572.7	1696.4
5.1138	0	0.28174	4.2867	0	0	0	13.633	0	0	0	11.859	18.769	8.7589	5.7941	9.5342	4.8529	1.7089	9.9082	7.9416	24.067	13.164	25.472	21.472	25.227	18.496	27.694	49.24	36.333	23.824	40.024	47.377	54.604	49.661	62.988	72.512	87.105	84.049	93.416	102.96	107.54	111.17	117.72	133.7	147.74	156.3	156.25	151.89	156.2	164.87
15.326	1.7358	0	0.23663	0	0	0	0.63219	0	0	0	0	0	0	0	0	0	0	0	0	0	0	0	0	0	0	0	0	0	0	0	0	0	0	0	0	0	0	0	0	0	0	0	0	0	0	0	0	0	0
0	0	0	10.639	14.353	50.744	63.541	104.3	117.41	126.14	142.57	162.22	185.04	185.32	205.74	202.69	208.9	224.22	216.82	218.71	225.06	243.06	220.96	258.71	247.24	271.42	288.28	296.64	298.59	268.37	258.39	264.95	412.6	438.42	440.75	470.15	458.21	467.8	522.22	575.25	569.08	574.83	602.36	636.35	631.84	755.02	765.55	815.79	845.33	868.34
8.4399	10.882	0	0.1656	1.8553	0.76258	0	0	0	0	0	0	0	0	0	0	0	0	0	0	0	0	0	0	0	0	0	0	0	0	0	0	7.5393	14.44	1.2719	12.483	29.44	26.408	29.202	53.862	55.634	58.265	69.037	73.089	87.636	108.84	101.87	109.22	108.45	107.51
0.95297	0	0	2.8573	3.1253	0.73931	3.6815	3.9326	0	0	3.892	0.30751	0	0	8.0835	0	0	0	0	0	0	3.2402	5.0123	10.361	24.283	33	36.237	45.276	59.922	57.643	67.372	85.306	98.99	109.98	117.72	122.08	128.09	126.93	130.59	132.1	153.44	145.13	143.27	144.34	149.89	149.13	147.53	133.04	137.88	150.47
16.669	0	9.0197	4.2795	6.4883	0	0	0	0	0	0	0	0	0	0	0	0	0	0	8.5153	0	0	8.0219	4.0822	0	6.7843	10.461	12.483	3.7942	1.9205	0	0	3.4116	15.055	9.7874	0	11.843	20.155	26.869	36.217	47.665	61.295	69.514	89.959	96.529	102.49	116.51	111.67	134.58	149.71
19.139	9.1547	0.10865	0	0	0	0	0	0	0	0	0	0	0	0	0	0	0	0	0	5.16	26.987	69.546	158.24	242.46	326.12	426.89	582.05	686.64	751.92	927.36	1020.3	1149.3	1194.3	1268.1	1382.9	1466.1	1535.2	1647.7	1757.5	1802.4	1881.8	2028.9	2028.8	2180.3	2369.8	2462.6	2686.7	2756	2938.6
0	1.095	0	3.7566	0.55712	2.1154	0.5176	6.4189	0	2.7505	8.9662	5.2189	4.416	5.8583	18.775	18.538	10.914	12.126	12.061	11.35	17.193	13.8	17.542	16.161	23.437	24.913	24.381	19.107	26.989	26.455	16.857	24.647	21.889	28.65	25.598	27.009	18.661	15.752	10.018	12.505	7.584	9.5299	11.168	11.882	11.824	10.043	13.113	9.0634	21.321	16.965
0	1.2197	3.1362	2.3636	0.45439	0	2.114	0.61297	0	0	0	0	0	0	0	0	0	0	0	0	0	0	0	0	0	0	0	0	0.33514	1.3645	0	0	0	3.3027	2.0023	10.105	21.804	8.2031	13.917	9.0131	3.6529	7.8701	6.3681	12.01	12.117	10.937	17.297	10.236	9.6492	9.6076
3.8257	5.7738	0	0	0	5.8986	5.5369	0	4.7275	21.767	49.983	75.267	105.92	143.94	171.92	214.81	252.73	291.86	332.12	376.96	426.4	460.42	505.85	549.44	571.59	614.35	629.74	664.2	677.72	717.38	733.32	727.08	740.99	799.5	799.6	824.51	802.51	826.23	887.18	866.32	898.02	895.92	934.03	916.35	969.39	931.88	946.01	958.47	937.78	960.09
0	3.433	0	0.76272	3.7342	1.3682	0.17447	11.128	0	10.475	5.3139	7.2099	7.6577	0	0	3.381	1.4547	1.5855	8.9043	21.261	12.548	41.607	42.911	45.817	39.269	55.047	62.391	74.068	99.778	107.4	132.46	169.94	192.61	244.71	217.21	277.84	319.96	349.66	438.55	474.22	506.42	554.57	572.64	643.65	672.73	683.64	714.14	757.14	745.38	755.95
0	0	0	0	1.5644	12.351	14.099	10.919	25.915	28.969	29.989	36.33	37.697	37.762	31.064	29.035	41.412	47.369	60.306	94.991	155.86	224.36	291.38	381.9	514.95	604.88	745.55	845.19	982.78	1095.1	1169.7	1319.4	1438.3	1558.1	1660.2	1780.5	1845	1995.6	2080.7	2164.3	2231.6	2281.1	2379.4	2479.1	2448.3	2510.1	2497.1	2553.5	2548.1	2536.5
20.07	4.7292	0	0	0	0	0	0	0	0	0	0	0	0	0	0	0	10.046	38.48	61.157	83.09	125.3	154.77	174.38	206.59	245.66	260.05	296.54	330.94	346.17	366.23	389.02	393.37	394.96	424.5	416.89	420.93	448.2	432.59	452.54	446.24	462.42	453.44	465.13	458.46	463.67	478.54	489.55	472.14	485.97
0	0	0	0	3.5101	0	9.0795	16.94	15.925	23.949	12.751	27.327	23.749	33.88	39.04	42.976	50.049	39.463	49.115	58.286	63.357	66.496	60.912	71.144	68.927	74.882	70.234	71.362	64.727	78.418	82.317	84.244	87.672	93.954	109.54	120.68	114.8	119.22	126.05	130.36	143.28	146.13	161.06	178.24	203.33	217.02	232.28	241.1	265.93	292.35
17.197	15.649	8.169	0	0	0	0	0	0	0	0.90873	7.3058	10.274	6.6348	10.891	13.588	20.062	14.821	31.581	40.614	54.833	60.318	67.563	64.687	79.869	75.63	101.06	111.22	138.97	170.46	214.26	275.57	340.41	415.66	523.95	592.2	723.11	791.2	903.94	1008.5	1093.9	1172.2	1241.4	1325.6	1382.1	1463.5	1527.1	1545.3	1585.7	1626.1
18.328	4.9737	3.4087	1.6225	0	0	0	0	0	0	0	0	0	0	0	0	0	0	0	0	0	0	0	18.057	14.082	25.583	46.668	54.509	66.376	80.974	93.111	123.68	131.35	170.05	189.16	189.28	209.57	231.97	233.25	257.29	265.21	262.97	267.15	282.5	282.6	290.9	280.44	294.81	306.59	321.57
0	0	0	3.8583	5.924	4.4877	1.849	0	0	0	0	2.6262	18.472	47.714	92.458	120.11	151.26	209.3	255.67	302.21	356.78	387.64	422.83	464.06	497.4	532.85	551.98	569.21	617.33	584.23	598.91	641.27	642.39	628.01	659.79	689.59	685.66	690.55	683.35	722.31	719.42	716.72	769.81	782.93	768.92	794.14	796.7	857.74	888.04	932.48
0	0	0	9.389	0	3.7255	14.185	9.3828	15.063	15.971	27.946	31.044	30.964	33.976	28.119	35.439	25.955	32.406	32.731	35.165	44.612	38.663	41.364	52.761	56.28	55.44	66.347	67.518	73.347	62.108	71.364	81.696	71.793	74.605	82.432	80.42	83.725	76.973	79.331	74.89	77.751	79.566	72.911	61.424	88.723	75.39	86.781	70.514	85.365	81.251
14.252	9.4919	0	0.56401	0	0	0	0	7.8576	0	0	0	0	0	0	0	0	0	7.514	29.507	58.005	97.617	157.88	225.03	288.91	371.31	442.33	518.49	642.63	785	841.6	993.6	1131	1219.3	1392.8	1483.5	1667.9	1719.9	1816.3	1955.2	2050.4	2219.8	2378.1	2493.3	2619.8	2625.2	2726.3	2791.5	2844	2746.1
6.4456	5.9212	1.5964	0.61145	0	0	0	0	0	0	3.9159	1.4286	0	0	0	0	0	0	0	0	0	0	0	0	0	0	0	0	0	0	0	0	0	0	0	0	0	0	0	0	0	0	0	0	0	0	0	0	0	0
13.676	6.7093	0	0	2.9841	0	0	0	0	0	0	0	0	0	7.8437	19.474	40.222	67.585	102.97	165.03	227.16	300.44	366.79	453	529.88	595.58	674.32	788.18	791.76	901.38	970.16	1005.8	1046.1	1099.5	1210.5	1224.2	1249.7	1303.4	1317.8	1348.4	1415.3	1439.1	1463.3	1548.6	1626.1	1669.5	1680.8	1707.8	1814	1803.8
0	0	0	0	18.165	1.2898	2.6257	5.1776	0	0	0	0	11.788	0.23088	18.964	23.11	50.816	47.946	80.54	122.74	171.3	149.41	181.36	218.72	298.87	266.47	296.26	331.64	343.56	366.17	363.15	479.87	418.08	412.85	433.95	465.38	469.29	441.83	439.59	446.09	445.18	465.08	490.94	564.13	629.19	689.59	755.37	868.58	989.03	1093.9
4.0521	7.1808	5.3811	0	0	0	0	3.4754	9.2481	7.324	18.816	28.195	38.418	63.451	86.674	109.54	131.69	156.42	193.43	198.02	247.86	254.59	273.59	252.26	304.33	315.54	336.89	349.5	364.63	366.4	372.47	374.71	359.5	363.17	377.58	381.36	392.46	376.55	397.89	392.41	393.65	397.2	384.58	402.57	421.34	401.85	398.64	401.93	405.05	395.65
2.104	3.9654	0.49328	0	0	0.41807	0	6.68	0	12.299	15.435	17.289	27.906	32.95	32.97	40.306	36.899	35.87	37.556	45.149	53.6	54.528	56.677	81.494	75.43	80.387	78.973	97.072	95.063	87.091	93.086	104.96	98.402	102.13	110.12	103.38	124.14	112.37	110.37	130.25	128.4	126.28	118.85	129.13	142.65	148.72	143.19	141.85	128.96	139.73
0	2.9527	0.2516	5.6499	0	1.7117	2.1001	16.602	12.541	16.108	14.229	20.145	29.241	33.449	38.385	38.653	34.503	42.725	45.138	56.372	75.863	83.406	99.817	117.72	142.69	160.28	168.68	195.49	196.53	206.9	225.24	229.64	149.12	131.08	138.79	128.31	138.99	136.39	145.14	156.87	185.28	222.49	238.44	307.44	352.58	402.35	460.1	492.13	539.41	608.65
19.602	14.164	1.9136	0	0	0	0	0	0	0	0	0	0	0	0	0	0	0	0	0	0	0	0	0	0.90582	0.5228	0	10.833	25.567	21.365	31.848	30.408	42.216	42.955	56.388	55.443	50.15	38.044	66.318	54.301	53.812	50.695	52.669	73.699	101.2	84.337	78.038	75.793	84.712	84.28
0	0	0	0.39955	2.2761	7.4213	17.897	17.467	23.514	32.207	25.069	38.15	37.778	39.298	39.918	33.582	44.549	37.005	45.223	52.585	56.601	60.903	82.507	79.97	96.278	108.57	147.51	148.58	150.47	183.7	192.1	210.3	209.92	219.82	266.01	246.05	261.17	254.86	325.41	409.89	430.94	442.71	474.61	518.97	566.74	582.08	646.31	652.72	687.14	723.37
3.1733	0.90715	3.059	11.426	0	0	0	3.2098	15.457	0	0	0	0	0	0	0	28.41	0	0	0	0	0	0	9.5873	10.776	10.961	11.175	23.611	23.208	23.602	30.632	41.611	50.233	60.027	69.753	84.029	106.37	120.49	136.95	159.58	179.69	194.37	214.5	248.15	274.31	288.3	302.52	319.23	326.46	330.15
27.551	10.831	0	0	0	0	0	21.994	59.142	98.772	146.11	216.48	262.83	309.96	373.97	413.98	455.84	413.43	519.91	646.32	578.74	641.45	669.36	676.55	707.3	711.39	748.57	752.7	772.14	794.74	809.11	840.86	857.13	894.25	924.67	961.64	1027	1068.4	1109.6	1211.1	1229.7	1303	1361.8	1405.1	1474.9	1521.8	1557.6	1586	1590.4	1648.8
0	1.8164	0	4.6911	3.2787	0	1.241	13.196	12.118	29.46	28.175	35.564	42.484	52.829	62.076	73.609	77.046	69.019	78.045	81.506	79.522	75.224	60.823	63.537	57.679	57.64	58.675	38.464	27.188	13.232	14.499	10.326	12.541	21.719	17.869	11.771	18.558	12.56	14.379	19.706	13.643	16.354	14.928	15.426	14.691	14.998	12.981	16.67	25.479	25.603
11.563	0	0	2.9966	0	0	0	0	0	0	0	4.2599	1.7067	0	6.844	0	15.071	0.24935	16.621	21.322	14.487	17.32	18.385	15.15	22.805	19.403	19.296	26.338	20.846	27.996	19.846	37.388	23.538	31.767	17.178	11.718	19.792	18.995	26.968	28.112	28.162	9.1376	13.402	19.97	19.796	22.923	14.654	29.263	12.185	3.8725
7.5108	4.2156	9.1488	0	0	0	0.83969	5.8925	0	0	1.8294	0	0	0	0	0	2.805	0	11.202	1.7214	15.697	32.938	48.527	69.017	80.653	103.76	147.32	158.81	196.12	222.08	236.14	245.92	255.72	295.32	310.72	297.15	348.11	361	382.25	400.38	400.58	404.14	412.42	414.12	422.4	436.84	431.37	432.02	441.22	437.92
0	0	0	4.4134	0.75423	11.4	15.058	19.532	29.218	32.71	35.479	48.13	33.857	45.485	44.126	56.001	61.335	78.101	85.352	88.419	105.14	105.37	119.23	113.67	128.89	134.29	152.44	157.75	168.84	168.3	193.95	199.82	212	212.07	223.78	234.37	232.24	245.63	243.1	256.57	287.94	285.96	285.54	293.38	328.77	330.26	351.11	337.82	348.44	353.68
15.327	10.968	0	0	0	0	0	0	0	3.9138	18.583	21.256	25.383	36.993	53.322	95.489	106.95	126.53	147.59	210.17	261.42	242.93	294.77	369.29	430.67	482.16	535.28	634.54	690.26	815.42	842.35	934.05	1007.3	1090.9	1157.6	1102.8	1184.5	1311.7	1383.6	1464.9	1494.1	1536.6	1620.2	1699.2	1800.8	1779.3	1843.9	1878	1969	1913.1
7.9699	1.9445	0	0	7.4362	0	0	0	0	0	0	0	0	0	0	0	17.985	16.956	30.622	32.641	49.418	50.393	67.797	100.49	134.75	177.04	206.53	287.38	414.79	462.81	538.05	598.07	641.34	702.02	750.81	812.91	807.43	827.35	882.51	868.38	898.41	933.14	943.36	978.65	988.99	993.13	1035.3	991.18	1044.9	1059.1
7.2831	7.1613	9.4381	0	0	0	0	0	0	0	0	0	0	0	0	0	0	0	0	0	0	0	0	0	0	0	0	0	0	0	0	0	0	0	0	0	0	0	0	0	0	0	0	0	0	0	0	0	0	0
2.8006	3.3687	4.4019	2.1428	0	0	0	0	0	0	0	1.3167	1.2062	0	0.60555	0	0	13.099	17.963	29.953	14.247	14.27	7.2442	5.7356	0	0.29003	0	5.721	9.9345	7.8224	0.82988	4.9595	5.4395	3.6724	12.714	13.894	19.17	14.804	20.432	15.758	14.722	26.579	23.747	37.484	34.036	47.096	37.849	62.399	59.516	75.775
14.504	1.9889	0	0	0	0	7.6368	0	0	0	0	0	0	0	0	2.948	4.9293	3.3266	19.511	37.485	41.944	52.347	65.96	74.623	85.303	110.42	123.18	147.95	161.41	193.04	188.61	202.27	238.56	244.56	271.13	269.14	303.91	314.45	335.41	350.76	386.31	412.38	410.35	433.45	451.29	457.11	480.08	513.44	509.29	521.34
14.583	7.0109	0	3.9616	0.40712	0	0	0	1.716	6.3083	1.641	7.0354	0	0	0	0	0.24233	0	6.4269	2.2022	3.3426	0	4.7468	0	8.0942	21.112	52.314	67.598	98.165	166.14	210.87	262.08	334.38	398.69	504.47	620.29	734.94	868.48	998.72	1135.1	1226.5	1303.6	1471.9	1555.5	1684.9	1735.8	1839.5	1952.2	2072.3	2132.6
13.324	12.291	2.2771	5.5625	0	0	0	0	0	0	0	0	0	0	0	0	0	0	0	0	0	0	0	0	0	0	0	0	0	0	0	2.2573	2.3616	11.395	13.182	17.612	47.134	57.358	74.263	86.371	75.898	98.908	115.4	150.46	157.62	182.38	202.33	242.03	277.14	306.9
35.055	10.498	0	0	4.2331	0	0	0	0	0	0	0	0	0	0	0	0	0	38.93	78.653	187.88	271.19	402.22	541.85	705.74	847.15	856.96	1106.7	1323.8	1389.9	1541.6	1661.1	1765.3	1835.3	2022.2	2101.4	2165.6	2182.2	2230.3	2354.2	2267.3	2313.9	2382.1	2428.6	2424.1	2518.2	2467.6	2463.7	2445.7	2476.4
13.384	9.2675	0	2.7075	0.52074	0	0	0	0	2.2476	0.32572	9.3983	18.554	21.796	12.315	10.385	27.962	26.968	36.859	33.853	29.707	32.71	29.671	32.314	34.647	58.461	84.099	129.26	162.74	203.18	269.24	325.11	394.43	469.85	526.41	552.37	580.33	630.86	633.32	658.64	667.51	707.57	710.81	734.71	717.73	750.2	745.53	725.24	703.87	697.12
11.747	9.6248	5.5678	0	0	0	0	4.3002	0	0	0	0	0	0	0	0	0	0	0	0	0	0	0	0	5.0711	56.715	72.024	124.79	176.54	250.04	287.76	297.05	383.06	384.23	431.22	499.24	555.8	591.37	612.25	598.24	642.85	599.01	609.45	583.14	596.29	610.54	484.37	656.61	531.61	558.61
0	0	0	8.3697	0	6.1641	7.4595	21.35	16.557	21.85	16.764	31.203	23.959	23.888	16.974	21.647	33.63	34.826	42.635	62.993	78.936	95.807	107.72	136.04	153.3	158.9	169.61	189.86	197.44	192.85	202.27	218.35	218.79	203.5	217.23	225.56	240.19	228.27	242.61	241.21	231.72	230.97	224.67	223.28	236.63	221.06	232.66	232.19	216.39	204.63
10.194	3.7178	0	0	0	0	0	2.8225	6.9144	3.4825	9.7552	10.422	11.479	7.6325	20.079	29.454	54.985	63.023	84.282	101.71	112.09	127.3	152.29	191.74	275.62	226.91	250.74	311.79	331.07	426.17	461.65	519.95	608.81	691.43	760.82	829.07	971.41	1001.7	1144	1247.7	1317	1427.3	1481.9	1602	1713.1	1754.9	1787.4	1808.9	1869.3	1938.3
1.5036	1.6623	0	5.2199	1.058	2.7892	0	12.021	17.68	7.4843	16.892	22.332	15.462	46.543	67.541	74.857	81.796	88.811	87.167	109.72	95.067	110.66	139.21	134.82	119.43	128.16	139.85	125.66	121.26	149.14	181.87	181.74	232.16	235.94	304.24	404.47	497.65	534.43	659.55	808.05	897.77	1056.8	1130.4	1266.4	1412.2	1444.3	1533.8	1585.7	1742	1774.7
0	0	0	54.884	0	6.1921	15.806	24.062	33.307	44.084	38.562	49.659	49.228	45.303	49.588	49.049	52.153	52.012	43.936	97.351	136.89	212.71	291.64	381.84	526.69	607.36	779.36	925.83	1085.7	1300.1	1262.4	1383.8	1526.5	1620.3	1896.8	2006.6	2205.8	2341.3	2488.9	2660.1	2736	2910.7	3164.9	3216.7	3337.6	3384	3490.8	3627.2	3659.9	3789
5.6948	0	0	0	0.53653	0	3.2967	6.0704	0	7.6714	2.8986	4.9079	0	0	0	0	0	0	0	0	0	0.25269	0	6.877	0	0	12.094	17.95	22.455	26.708	30.106	33.589	41.582	44.596	52.947	44.719	50.115	55.261	68.648	77.727	62.799	83.278	83.698	82.469	65.228	78.234	62.851	79.459	69.685	74.24
22.239	13.766	0	0	0	0	0	0	0	0	8.3604	14.441	22.814	43.201	57.049	82.743	98.905	109.92	124.2	111.25	146.61	152.73	169.47	160.56	139.7	174.31	161.33	178.45	177.24	173.96	183.41	215.51	204.29	223.51	245.94	259.81	290.15	293.46	301.5	335.25	359.16	406.45	475.25	519.67	623.46	757.86	855.33	957.42	1046.5	1078.5
6.6081	6.6596	1.1645	1.5576	0	0	0	0	0	0	0	0	0	3.0252	2.1927	9.3654	18.488	12.027	24.956	22.971	38.534	43.285	44.696	51.33	61.56	85.401	99.795	108.39	129.68	166.82	183.71	199.88	207.63	232.09	245.55	267.27	289.32	296.22	317.19	328.49	335.39	365.07	386.06	390.73	402.41	415.72	429.02	456.65	445.27	428.09
16.839	6.1019	0	0	0	0	0	0.17839	1.2914	0	0	0	0	0	0.16034	0	0.3223	11.411	15.746	20.107	25.565	33.285	37.151	31.617	53.994	47.527	62.925	63.512	67.594	75.902	81.899	91.82	94.167	112.45	125.57	120.73	127.85	137.31	150.12	139.49	149.71	157.94	157.78	169.9	165.76	171.45	172.59	181.72	180.85	182.62
0	0	0	12.511	0.2105	12.011	0	11.364	1.3579	16.639	9.5613	8.0929	6.179	16.111	15.836	11.985	9.6779	7.6059	2.0806	13.576	12.576	14.233	9.2715	17.182	11.892	17.743	18.81	23.99	28.587	16.437	18.276	23.518	41.452	37.57	54.865	59.698	81.902	80.789	103.74	108.77	99.489	122.66	114.76	122.94	154.59	155.4	161.43	154.72	165.57	158.45
2.5063	9.7106	0.17483	0	0	1.1935	0	17.795	8.5869	6.9341	13.299	16.537	19.899	9.558	13.577	8.3821	4.0711	0	2.8947	0	2.7442	0	0	0	0	0	0	14.631	0	2.1147	5.7436	13.21	8.4967	8.6361	10.033	0	0	7.6418	9.921	22.381	17.926	3.1465	15.006	4.2997	16.91	15.167	6.815	31.074	13.751	7.4767
0	0	0	3.1028	4.588	9.3216	31.485	25.375	19.891	29.987	44.697	28.184	39.472	40.172	57.024	49.048	72.276	73.349	75.204	96.156	114.38	115.41	118.97	134.7	149.59	160.1	185.39	193.23	201.46	233.12	245.85	332.93	314.31	356.13	390.14	405.07	424.74	428.35	441.2	448.85	525.63	523.09	537.93	555.34	575.39	566.38	603.55	598.21	618.53	603.91
0	0	1.9379	4.3347	0	17.269	18.089	3.5694	4.8583	3.7639	13.472	5.0319	10.419	8.5558	12.762	17.282	15.69	10.054	9.9676	10.891	16.55	9.7181	2.4276	22.105	16.831	17.284	25.458	36.859	56.692	53.104	71.137	83.33	84.332	85.423	104.54	109.43	109.72	98.495	109.8	116.09	115.89	127.8	131.28	130.47	155.6	145.01	154.05	153.27	148.72	154.57
7.5988	2.3503	0	2.2613	0	0	0.92727	0	0	0	0	0	0	0.70934	0	0	0	0	0	0	1.2626	0	0	0	0	0	0	0	0	0	0	0	4.9847	9.2904	16.604	17.002	24.962	37.199	44.277	44.325	57.441	60.066	83.582	103.32	116.58	134.83	155.03	174.77	181.02	195.81
12.825	1.0826	0	0	2.3929	0	0	0	0	0	0	0	3.4322	18.178	18.99	20.189	28.387	63.151	69.654	96.865	100.73	139.3	167.11	182.69	207.62	234.03	248.67	254.02	275.6	298.13	320.83	341.54	360.75	368.11	397.47	414.92	438.13	416.83	440.21	495.38	561.31	597.07	712.14	794.56	878.13	919.88	978.38	1035.4	1130.4	1161.1
0	0	0	4.5795	4.6642	14.376	0	11.372	3.9497	12.676	19.98	14.181	27.742	25.752	25.526	28.052	34.313	41.105	53.151	67.175	99.058	97.269	104.93	120.03	144.03	103.63	184.33	139.96	165.84	235.6	232.26	255.13	288.25	291.04	298.89	311.51	337.43	343.46	367.97	365.22	387.19	428.92	454.07	500.47	547.88	565.24	613.43	636.17	688.94	689.22
14.622	12.282	0	4.7764	0	0	0	0	0	0	0	0	0	0	0	0	0	0	0	0	12.103	26.248	81.321	125.07	165.28	222.57	245.58	305.52	357.45	412.89	492.07	516.93	554.92	604.67	615.04	686.42	744.19	764.65	821.51	884.99	871.68	924.98	1003.3	1026.3	1022.7	1053.1	1095.5	1117.4	1091	1126.2
8.1638	2.411	1.8929	0	0.12522	0	0	10.473	0	0	4.4489	0.81168	2.7168	8.0685	5.4266	8.8127	18.172	13.543	21.664	9.426	23.211	31.887	38.077	38.699	36.956	30.194	46.284	39.605	46.37	57.76	57.871	68.314	45.109	59.128	54.711	52.744	70.851	71.03	79.753	92.079	81.91	88.073	91.949	90.247	91.857	116.53	101.22	99.419	107.97	119.99
3.3873	0	6.1563	5.6765	0	0	0	0	0	0	0	0	0	0	0	0	0	0	0	0	0	0	0	0	0	0	0	0	0	0	0	0	0	0	0	0	0	0	0	0	0	0	0	0	0	0	0	0	0	0
10.094	2.2681	0	0	0	0	0	0	0.28694	0	0	0	0	0	0	0	9.5801	0	22.282	18.438	31.692	47.075	41.236	62.724	65.75	57.712	74.774	88.657	90.883	97.051	113.92	107.15	119.55	119.38	124.46	124.48	115.15	120.14	132.86	132.14	145.02	152.51	181.76	200.57	235.67	281.35	299.53	359.04	380.03	416.39
15.45	10.275	0	0.98702	0	0	0	0	0	0	0	0	1.3521	0	0	0	0	0	0	0	0	0	0	0	0	0	0	0	0	0.20506	0	3.7531	0	10.424	0	3.664	2.5631	13.345	29.905	24.063	26.35	10.83	20.062	22.624	24.866	42.972	31.541	54.519	48.012	46.962
0	0	0	0	3.0254	8.2546	18.126	7.8297	18.93	20.668	23.208	21.574	27.443	20.458	15.665	16.728	18.874	18.497	23.38	31.598	38.654	46.428	47.832	58.32	76.491	77.043	94.79	107.68	144.19	139.19	187.44	241.77	274.48	317.25	309.46	372.18	392.53	434.2	467.18	497.64	535.9	533.27	610.69	585.93	647.59	684.81	723.22	735.99	760.07	780.07
12.867	0	1.8846	0	0	0.92397	0	0	0	0	0	0	0	0	0	0	0	0	0	0	30.347	51.789	74.158	118.58	163.14	218.83	260.12	315.74	354.65	387.85	409.7	449.65	462.83	498.5	513.77	529.93	553.87	529.08	572.19	558.02	580.72	616.98	601.72	584.13	583.13	582.83	589.86	582.15	589.3	585.09
0	0	0	0	0	7.8367	11.524	3.3424	11.774	15.354	17.246	24.532	23.073	23.08	21.731	18.047	23.516	16.645	21.932	28.884	21.418	31.123	32.461	33.535	38.498	55.464	52.449	58.036	61.964	70.892	75.73	99.162	102.53	144.71	148.81	161.12	167.85	170.63	157.83	196.16	202.4	224.1	240.92	234.02	243.04	231.24	257.16	255.44	294.55	281.36
9.3862	8.9029	0	0	0	0	0.1341	4.125	5.7794	0	6.1698	7.2237	0	0	0	0	0	2.583	0	0	0	0	0	0	0	0	0	0	0	0	0	0	0	0	0	0	0	0	0	0	0	0	2.1692	21.534	48.261	52.147	63.6	59.495	92.709	107.52
24.539	10.758	0	0	0	0	0	0.25202	26.823	83.179	128.6	227.68	325.97	463.51	609.07	757.12	1032.4	1187	1348.6	1478.2	1801.9	2033.6	2156.4	2323.5	2404.7	2539.2	2813.6	2826.7	2815	2951.8	3039.9	3065.5	3075.6	3103.9	3284.8	3443.9	3490.2	3539.1	3756.1	3947.8	4107.8	4135.9	4353.1	4321.2	4511.8	4565.7	4591.7	4713.7	4755.7	4913.6
19.436	5.7268	0	0	0	0	0	0	0	0	0	8.4666	29.478	58.531	93.4	136.47	185.86	234.18	294.35	322.29	392.28	443.2	500.58	579.19	588.74	644.6	704.56	709.68	722.78	729.72	721.67	818.6	769.73	798.25	851.23	914.08	959.45	986.41	1007	1042.3	1072.8	1116	1125.7	1136.4	1229.7	1238.9	1247.2	1300.9	1333.5	1370.6
29.886	4.0636	0	0	0	0	0	0	0	0	0	0	0	0	0	0	0	0	0	0	0	0	0	0	0	0	0	0	0	0	0	0	0	0	0	0	0	0	0	0	0	0	5.6355	0.34452	5.5644	6.2219	19.218	11.26	0	0
18.492	12.052	0	0	0	0	0	0	0	0	0	0	0	0	0	0	0	0	0	0	0	0	0	0	0	0	0	0	0	0	4.2052	5.5822	13.576	20.948	25.305	15.013	17.212	33.144	28.537	30.393	46.293	36.312	32.909	30.697	31.588	36.096	46.633	56.981	53.73	61.723
17.797	4.994	0.74541	0.0034234	0	0	0	0	0	0	0	0	0	0	0	0	0	0	0	0	0	0	0	8.8389	0	10.93	13.437	15.88	14.598	17.522	16.984	20.781	23.547	33.391	37.82	29.248	26.983	29.849	38.159	34.638	29.287	30.739	31.411	37.842	35.406	40.965	33.784	47.858	35.594	41.423
2.602	1.5491	0	5.1004	0	0.53646	0	26.969	19.26	7.4867	22.284	6.7742	8.6602	2.2397	0	0	2.9425	0	1.647	0	1.0733	4.9958	6.448	12.275	11.776	20.913	24.822	35.52	37.779	46.371	37.177	39.705	52.033	46.793	36.51	31.978	38.045	39.712	43.55	37.082	41.064	37.084	32.942	42.165	30.927	47.922	47.792	68.221	60.083	58.536
3.4618	5.7862	0	0	3.8914	0	0	0	0	0	0	0	0	0	0	0	0	0	0	0	0	0	0	0	0	0	0	0	0	0	0	0	0	0	0	0	0	0	0	0	0	0	0	0	0	0	0	0	0	0
0	0	0	3.8371	3.6233	5.2035	6.8614	13.601	13.416	15.797	9.2903	16.474	22.031	25.376	25.693	22.428	24.534	18.419	20.925	18.414	24.124	16.604	15.611	25.547	27.919	36.492	31.286	42.279	47.286	34.501	33.711	58.433	54.215	55.432	63.256	65.006	92.994	87.005	102.73	113.69	122.3	133.57	136.33	154.55	179.76	203.92	212.93	212.13	231.14	220.89
6.3786	4.0098	5.0746	8.9471	2.4619	0	0	0	0	0	0	0	0	0	0	0	9.5264	9.3106	32.379	38.606	27.727	37.062	29.197	42.915	50.007	51.065	64.772	57.059	63.936	65.926	66.167	61.312	74.76	88.138	89.034	82.29	88.46	91.934	90.366	86.94	91.373	90.713	82.857	94.46	77.897	77.004	72.686	58.691	76.528	67.154
17.49	5.427	0	0	0	0	2.9599	3.0636	10.115	12.496	12.102	18.449	15.69	28.409	19.753	20.04	27.897	22.374	33.335	36.579	32.274	32.027	38.348	37.361	38.954	47.206	64.51	85.906	122.12	146.51	198.97	249.29	303.22	354.58	396.73	445.4	531.86	548.51	587.73	595.13	650.7	678.8	687.59	717.64	730.98	752.41	765.8	790.7	796.64	806.52
0	0	0	7.4511	10.03	0	5.2866	7.4831	7.5257	6.9963	0	8.5077	11.759	7.1282	14.016	5.6233	2.0939	0.025956	5.0007	1.6497	0	0	0	0	1.1256	4.0293	15.074	0	8.4435	4.4305	13.401	21.401	15.349	32.124	29.684	21.293	38.21	41.469	36.619	46.738	41.038	50.42	50.081	58.806	57.971	60.452	60.66	65.148	71.49	67.843
0	0	0	1.4471	5.1682	9.715	21.064	36.858	51.83	71.746	86.759	104.77	121.79	122.39	122.82	139.41	148.34	156.72	152.24	167.11	188.39	229.76	250.97	286.6	314.63	358.53	422.5	497.76	594.76	682.1	803.04	893.62	1004.3	1112.1	1204.7	1361	1469.8	1585.7	1736.3	1842.4	1938	2093.9	2275.9	2473.3	2684.2	2934.9	3125.6	3208.1	3424.7	3626
25.807	6.7984	4.6185	3.9088	0	0	0	0	0	3.3042	16.466	44.506	76.841	92.372	143.7	172.46	240.44	287.14	363.74	393.98	453.55	460.19	533.82	573.55	625.72	686.43	738.72	745.42	786.07	797.85	845.4	883.26	903.73	913.54	894.56	961.6	1017.6	1013.6	1036.1	1059.5	1073.2	1078.4	1077.7	1110	1122.4	1103.2	1126	1143.3	1140.7	1158.6
0.61707	0	0	0.53294	2.6194	5.1728	7.2546	7.7377	6.5488	8.6597	0	8.3511	17.931	13.686	16.152	9.8398	24.174	27.602	23.007	22.288	23.388	20.045	20.463	28.909	25.667	20.352	25.33	18.57	13.471	13.45	18.799	7.889	13.192	24.225	26.78	21.717	18.298	26.195	23.114	27.868	19.267	21.496	20.875	25.479	19.593	26.898	24.468	21.093	29.685	20.87
10.355	0	0	3.3069	0	0	0	0	0	0	0	0	0	0	0	0	0	0	0	1.735	1.144	15.523	5.3808	12.098	21.876	21.355	26.958	15.91	25.075	33.527	35.173	38.479	38.966	61.371	79.189	99.314	125.53	144.81	170.47	198.55	227.49	241.51	265.02	282.56	312.64	318.61	350.09	367.12	396.71	394.91
0	0	0	5.2483	8.5315	0	4.6386	7.7681	11.491	15.155	0	4.5992	0	0	0	0	0	0	0	0	0	0	9.3006	17.55	20.778	43.104	41.705	47.985	33.962	77.699	103.99	91.945	91.429	100.7	106.71	138.13	125.55	145.85	226.67	245.25	273.84	314.33	323.61	370.23	398.31	423.62	445.97	436.76	486.9	455.35
0	0	0	3.5687	0	3.4909	4.7309	0.71127	10.003	8.6506	22.799	23.01	17.534	15.678	9.9675	17.612	11.411	11.857	12.401	14.726	13.991	9.9328	2.7323	11.179	10.625	14.381	10.648	16.147	23.236	35.694	47.165	66.567	68.956	103.98	149.59	150.35	185.16	181.56	202.69	251.94	286.6	307.43	339.47	373.61	403.98	440.67	439.98	431.8	498.84	566.43
0	0	0	0	0	7.3109	15.613	10.42	18.394	32.209	31.204	42.796	52.293	42.623	55.912	63.527	76.669	96.637	107.31	131.2	142.53	176.08	207.17	208.52	232.2	250.35	269.62	288.02	283.8	304.98	301.58	323.15	334.08	329.46	351.6	336.5	371.44	347.66	358.28	368.78	383	400.18	416.98	411.16	423.5	421.38	443.95	447.28	472.24	456.27
12.999	5.6469	0	0	0	0	1.0184	0	3.1059	1.5053	16.01	25.785	33.775	47.915	72.903	111.27	142.78	165.35	200.98	278.46	353.77	328.43	352.26	381.54	409.47	450.33	486.41	511.26	539.44	556.08	580.35	615.75	548.27	595.74	606.5	554.25	569.55	643.26	635.18	662.97	686.06	665.2	712.92	720.05	752.6	762.66	784.18	738.11	775.73	751.24
0.98461	0.98558	1.219	0	0	0	5.4816	8.1705	10.839	24.978	14.573	10.449	12.897	10.414	12.349	14.31	19.894	20.36	28.771	26.765	25.343	26.67	23.83	23.934	22.581	19.073	20.898	25.712	25.512	26.25	24.411	18.32	20.211	22.507	21.286	19.462	29.441	20.078	23.721	25.762	22.397	23.202	12.829	29.168	21.688	38.985	32.499	36.39	35.027	46.249
0	0	0	2.1308	4.3177	14.618	0	40.509	37.042	48.083	46.023	50.703	57.701	54.213	72.27	72.089	68.185	74.173	78.193	90.558	102.16	105.19	110.09	108.92	127.17	130.39	130.43	144.78	146.01	149.07	165.7	184.78	212.03	219.23	255.14	279.4	274.66	297.96	323.13	335.84	368.75	371.45	389.52	398.58	432.6	435.81	459.02	473	487.46	511.37
14.979	7.0348	0	0	5.4845	0	0	0	0	0	0	0	8.2004	19.715	61.917	112.79	172.51	238.55	318.1	381.56	446.73	499.51	558.92	636.83	661.55	612.49	762.99	807.22	829.85	868.34	924.06	936.62	950.94	958	1000.4	988.84	980.96	995.1	1015.4	1042.5	1032	1016	1046.9	1015.1	1031	990.98	1034.8	1020.2	1009.5	1038.4
0	6.6497	0	6.6043	0	10.718	11.755	30.997	37.294	59.619	59.174	48.714	65.752	52.131	49.352	53.222	56.402	45.445	68.572	78.723	79.008	71.148	98.121	95.255	81.251	77.908	73.46	100.66	101.65	102.84	107.72	127.27	141.02	134.65	161.99	172.3	185.07	184.78	208.68	219.7	252.31	237.66	266.22	307.75	373.03	379.89	476.68	514.74	586.05	658.75
0	0	0	4.08	1.222	2.553	4.5398	9.7087	9.1879	6.3215	0	13.639	19.152	9.679	9.5193	3.2994	16.48	17.367	21.452	35.586	54.256	68.276	77.921	94.992	114.9	119.65	147.62	156.84	169.17	170.74	190.2	215.2	217.28	225.32	238.36	237.77	239.64	240.05	249.84	263.36	276.97	259.22	253.89	261.46	282.17	277.06	272.46	268.42	263.27	259.28
7.1165	5.0538	0	3.871	0	0	0	0	3.1857	0.23057	8.6246	1.9422	0.31005	0	0	0	0	0	0	2.2453	0.46989	1.137	7.736	13.917	9.6376	7.2978	7.6765	27.412	37.253	44.832	58.635	85.74	109.4	128.46	169.74	208.88	267.04	313.05	382.78	437.78	475.18	558.36	602.71	683.14	701.48	747.09	805.1	844.88	895.32	945.62
13.944	0	0	4.0147	3.2957	0	0	0	0	0	0	0	0	0	0	0	0	0	0	0	0	0	0	0	0	0	0	0	0	0	0	0	0	0	0	0	0	0	0	0	0	0	0	0	0	0	0	0	0	0
0	0	0	4.7078	2.7359	4.5068	9.3027	4.2702	14.067	16.679	24.27	29.314	27.817	26.586	34.36	69.361	108	161.59	221.25	278.39	396.71	504.81	599.92	688.8	805.72	899.97	1040.9	1150	1268.1	1336.6	1466.2	1557.9	1649.4	1743.4	1837.9	1922.6	1951.9	2020.4	2040.1	2052.3	2151	2221.8	2219.9	2245.9	2233.6	2276	2294.1	2316.6	2331.8	2341.6
4.9941	7.1729	6.0381	1.3798	0	0	0	0	0	0	5.7407	2.5606	9.9013	2.0194	11.985	26.497	64.976	135.28	252.15	406.76	586.87	813.95	1041.3	1298.5	1500	1716.5	1948.5	2117.6	2341.6	2618.1	2789.1	2905.7	3101	3116.2	3269	3368.9	3465.1	3594.1	3545.7	3665.5	3624.4	3736.8	3691.9	3894.8	3989.1	3975.5	3989.5	4121.7	4011.6	3952.2
3.0701	0	0	0	0	8.0906	10.868	14.297	23.046	24.465	31.683	28.925	31.209	27.721	32.266	33.966	42.219	38.42	45.148	55.725	47.094	51.744	59.794	72.075	59.726	63.396	79.069	79.356	65.541	108.82	102.45	143.73	166.16	216.78	274.35	324.81	365.48	438.19	541.26	595.22	672.52	745.32	841.17	928.25	995.71	1051.3	1118.3	1160.8	1241.4	1237.1
5.3463	6.6109	0	10.647	3.137	0	0	0	0	0	0	0	0	0	7.1019	26.344	33.364	64.974	100.56	137.13	122.97	177.66	231.09	271.58	267.6	289.04	307.7	334.32	327.17	355.53	387.5	353.94	368.23	396.23	409.09	377.81	351.48	374.38	413.31	414.18	422.2	423.82	442.72	457.8	485.13	481.46	441.62	457.83	470.07	474.88
0	0	0	11.387	5.6864	9.1526	3.3049	2.3703	4.3601	0	0	0	0	3.1239	7.2941	5.9226	16.406	0.54288	5.2191	20.564	25.425	42.648	47.112	55.872	57.581	71.581	66.823	79.102	92.265	100.95	106.69	115.45	124.48	130.51	143.5	153.56	154.83	172.22	175.11	187.34	197.97	205.06	229.69	237.57	256.9	270.14	277.8	275.7	291.8	287.18
9.8899	10.167	3.3936	0	2.647	0	0	0	0	0	0	0	0	0	0	0	0	0	0	0	0	0	0	0	0	0	0	0	0	12.84	29.332	58.862	74.079	99.161	155.46	208.81	264.31	306.21	386.7	447.42	539.73	584.17	625.2	689.26	713.96	771.26	775.98	829.94	856.41	901.2
5.4718	6.2241	0	0	0	0	5.1673	12.916	12.119	1.192	0.78025	13.407	11.073	4.9634	8.6141	18.065	28.701	16.703	27.242	53.268	45.533	43.238	39.6	56.041	49.475	44.129	44.364	51.803	61.115	84.968	102.52	147.41	116.85	115.14	140.34	158.46	170.9	197.39	230.75	227.4	252.49	270.71	294.61	319.07	355.24	321.52	342.88	320.3	356.49	353.66
0.19931	0	0	1.8137	6.7774	12.023	0	27.895	32.676	11.374	0	19.011	27.008	23.944	8.1898	32.39	39.672	47.278	36.733	60.434	88.366	85.615	104.12	92.57	100.03	135.44	151.73	189.47	231.61	213.32	208.05	247.7	276.44	314.3	364.14	418.52	442.49	479.12	516.42	554.81	572.8	600.21	631.6	649.34	678.42	715.36	696.37	735.28	698.91	732.21
22.873	0	0	0	0	0	0	4.798	3.004	3.1905	4.952	1.9956	0	0	4.1415	0	0	0	0	0	0	7.0007	9.0767	9.1787	11.976	19.887	20.27	25.954	34.658	28.937	41.615	46.037	56.968	71.9	85.929	86.18	83.259	108.07	114.14	125.84	136.2	157.97	167.01	183.92	178.85	177	176.59	179.99	183.91	185.46
0	0	0	5.1869	4.3588	4.7701	17.464	11.958	19.016	17.119	31.713	33.674	31.868	27.714	21.642	26.268	23.873	28.571	23.064	47.693	33.014	24.717	28.578	36.305	41.936	33.269	40.575	44.508	43.723	40.453	53.093	44.136	48.095	49.162	62.146	72.974	47.32	47.443	52.033	58.015	67.939	68.061	58.72	69.927	76.884	77.787	87.438	78.148	76.763	87.341
20.942	9.0587	0	0	0	0	0	0	0	0	0	0	0	0	0	0	0	0	0	0	0	0	0	0	0	0	0	0	0	10.233	6.9576	17.183	27.575	29.905	47.785	61.151	84.685	89.51	84.125	88.16	121.54	144.67	170.99	201.12	249.01	272.88	297.96	319.19	299.84	308.47
17.739	12.803	0	0	0	0	0	0	0	0	0	8.9164	0	0	0	0	0	0	2.6951	0	0	0	1.34	3.1184	7.5146	4.6049	17.87	42.002	44.131	56.164	66.366	93.652	92.519	95.933	98.788	102.69	110.06	123.52	133.95	126.95	138.39	116.62	115.31	115.32	109.48	108.83	102.96	99.985	91.975	84.959
0.37932	2.5928	0	1.0488	0	0	2.9839	18.854	33.933	64.295	99.188	130.84	180.12	228.54	266.62	304.69	368.33	405.47	441.39	462.06	500.81	536.15	569.61	615.35	556.77	606.89	652.93	639.01	647.57	667.14	672.17	680.05	687.61	691.05	699.42	699.74	715.4	682.97	717.39	723.04	703.19	734.19	707.19	709.42	709.64	711.64	696.81	714.07	704.86	713.78
9.5948	4.7494	5.774	1.0205	0	3.5482	0	0	0	0	0	0	0	0	0	0	0	0	0	0	0	0	0	0	0	0	0	3.8633	22.995	34.176	52.925	69.526	84.393	97.831	116.81	132.12	135.86	142.35	159.73	157.91	174.2	174.44	191.05	194.18	200.24	209.98	215.5	207.74	213.2	211.72
20.906	16.186	0	0	0	0	0	0	0	0	0	0	0	0	0	0	0	0	0	0	0	0	0	0	0	0	0	0	0	1.8241	0	13.132	28.007	21.139	45.373	71.823	70.592	148.86	157.9	183.08	116.47	124.6	105.62	114.68	228.75	249.6	235.93	149.03	214.76	116.01
0	3.2877	0	4.6288	0	0	4.3537	5.4776	5.6072	4.1317	2.2183	5.6094	11.224	12.204	8.373	3.9692	0	0	0	0	0.36633	0	0	0	0	0	0	0	0	0	0	11.198	8.5994	9.8253	15.505	24.388	24.098	22.551	30.939	26.561	22.495	30.443	18.889	32.474	41.791	47.419	42.002	39.618	28.367	37.335
0	0	1.951	3.4918	4.5	0	0	0	0	0	0	0	0	1.3737	20.908	42.981	52.336	68.1	112.78	131.61	175.15	187.84	214.61	230.58	241.21	280.18	280.88	301.39	305.3	323.87	341.9	351.37	358.9	373.48	383.41	381.97	379.1	368.89	386.02	388.42	381.87	376.25	378.83	373.84	384.45	384.15	365.05	389.72	405.63	412.5
5.3008	0	0	10.466	0	0	0	8.1339	7.5396	10.53	2.7666	13.713	16.536	27.43	52.548	49.149	68.729	93.184	108.77	138.07	165.26	201.86	212.91	238.58	253.09	239.93	266.58	277.64	318.05	338.13	369.15	381.49	436.66	434.34	477.16	543.44	566.61	602.48	611.54	617.09	674.8	657.85	706.67	741.1	734.53	772.97	735.61	813.27	781.18	827.59
0	0	0	0	1.5649	0.25436	18.558	11.494	10.446	23.486	32.07	34.626	37.949	28.753	25.396	30.463	27.068	22.141	29.396	28.741	32.432	36.642	38.143	46.25	43.958	46.479	69.548	61.098	66.462	66.369	81.828	92.328	106.18	129.05	173.69	163.48	182.4	169.08	176.17	195.66	206.08	210.65	198.06	219.61	198.45	201.37	213.85	210.06	211.25	217.09
6.03	0	0	2.0645	4.0995	0.67987	0	0	0	0	0	0	0	0	0	0	0	0	0	0	0	0	0	0	0	0	0	0	0	0	0	0	0	0	0	0	0	0	0	0	0	0	0	0	0	0	0	0	0	0
16.024	2.6949	1.4737	1.611	0	0	0	0	0	0	0	0	0	0	0	0	0	0.79302	13.764	32.689	19.608	48.468	58.076	84.562	119.32	138.69	172.27	194.49	177.6	203.64	240.73	253.42	245.22	276.51	254.84	274.09	322.01	372.88	382.7	396.75	349.68	348.6	340	349.95	343.85	305.04	316.7	329.73	313.27	318.73
3.4056	1.6344	0	1.7174	0.020432	0	0	0	0	1.484	0	0	2.2808	0	0	0	0	1.292	0	6.9573	4.2118	5.7453	0	6.8212	13.671	23.217	16.031	5.6892	14.862	17.174	11.119	23.532	25.267	43.13	39.497	53.189	41.874	49.689	54.457	55.793	68.299	96.016	104.22	116.02	145.4	160.77	187.08	216.24	245.74	253.65
0	5.7791	0	16.653	0	0	0	7.6908	6.1761	12.241	0	6.2982	20.021	8.8951	11.948	17.038	25.043	18.427	13.499	24.482	40.521	7.3796	9.3839	36.222	35.367	31.851	27.25	50.528	52.634	29.949	39.786	55.451	46.08	37.937	46.587	47.503	44.926	30.13	36.522	35.686	35.03	30.153	16.492	32.642	36.014	41.946	31.376	31.241	27.761	31.63
0	0	0	6.3381	1.8667	2.2353	1.8245	0	0	0.50353	2.6815	1.2205	1.9094	5.5663	14.732	15.414	12.832	13.119	18.585	26.703	35.69	39.27	41.006	45.826	55.06	55.52	66.569	63.224	69.508	68.034	73.237	89.051	104.93	105.48	122.69	141.21	145.13	161.78	172.81	183.69	198.29	208.36	230.44	254.3	244.29	266.75	265.37	275.2	287.26	294.44
0	0	0	4.3222	10.767	0.8122	0	0.25866	7.3404	0	0	0	2.0808	0	0	3.2223	0	0	0	0	12.576	0	15.073	35.307	88.036	87.416	116.38	173.69	276.25	320.16	372.96	490.21	591.03	730.5	808.22	896.93	981.6	1003.5	1139.9	1250.9	1325.2	1380.5	1418	1431.9	1566.2	1578.7	1599.1	1815.1	1709.6	1707.4
0	0	0	0	0	4.7641	4.5967	18.385	19.245	21.277	13.755	18.654	25.391	26.326	25.055	20.258	19.338	22.66	19.755	23.34	31.255	30.106	25.184	47.111	43.308	47.659	42.877	61.486	65.89	66.194	69.873	80.869	79.314	75.503	73.01	69.967	86.601	71.924	81.937	70.834	81.6	70.29	56.145	69.941	80.468	81.131	65.26	68.703	55.018	62.134
3.6097	0.88925	0	5.5713	2.187	0	0	0	0	0	0	2.8196	0	0	0	0.48052	5.294	0	0	0	17.075	0	0	0	7.0075	0	0	0	0	0	0	0	14.818	25.555	59.358	86.007	118.93	153.06	217.25	279.26	352.99	463.9	547.94	655.28	768.83	871.52	965.67	1087.8	1165	1248.1
10.781	4.5304	0	5.4161	0	0	0	0	0	0	0	0	0	0	0	0	0	0	0	0	0	13.202	30.475	52.079	65.078	100.09	134.55	206.19	227.88	322.8	380.58	462.42	508.09	565.77	631.32	639.59	710.19	760.59	795.8	838.48	891.86	870.76	886.81	944.76	998.55	1051.2	1070.9	1080.6	1100.9	1115.4
4.8904	2.4559	4.3486	0	0	0	0.18173	0	0	0	7.1214	7.1664	10.395	3.9128	8.3124	25.061	23.056	18.826	25.783	13.839	15.75	7.604	24.643	29.3	30.864	35.476	35.957	39.046	33.102	46.006	46.776	49.587	36.656	9.0405	58.04	63.101	62.927	23.669	75.065	60.941	48.374	42.677	37.973	43.593	42.729	45.011	42.221	25.024	63.487	57.322
33.102	13.639	0	0	0	0	0	0	0	0	0	0	0	0	0	0	0	0	0	0	0	0	0	0	0	0	0	3.1422	0	29.327	41.54	67.925	63.798	103.52	127.45	150.22	180.43	204.8	228.53	273.64	349.06	348.07	381.26	439.3	482.11	566.78	579.39	604.95	640.38	664.5
21.748	7.1251	0	0	0	0	0	0	0	0	0	0	0	0	0	0	0	0	0	0	0	0	0	0	0	0	0	0	0.080117	1.2069	10.838	7.699	0	0	0	0	5.7738	37.847	74.971	86.166	92.314	137.57	166.22	229.58	230.05	247.96	265.3	281.8	280.88	296.06
0	0	0	0	12.224	15.513	13.005	18.892	31.813	25.166	28.721	40.075	65.611	50.151	47.205	63.741	67.655	64.414	86.572	96.35	98.602	107.2	112.68	113.85	134.65	118.04	145.5	144.89	146.91	140.39	156.83	162.83	160.31	166.62	170.04	176.03	171.41	167.36	149.96	165.61	160.87	174.85	194.26	165.82	180.57	178.85	176.39	163.52	193.25	201.39
0	0	0	0	20.833	23.481	24.322	25.776	23.596	20.337	17.248	21.332	28.223	36.072	30.719	26.347	28.311	28.419	35.905	35.554	53.539	54.309	52.56	71.763	78.585	81.936	80.273	91.582	99.367	95.195	99.502	115.45	93.957	84.228	77.253	77.182	83.857	81.889	86.678	86.84	86.995	92.661	81.894	99.735	108.58	116.8	119.2	107.99	112.4	107.64
6.218	4.4258	0	0	3.639	0	0.87697	8.1608	9.5941	9.0401	4.428	12.032	5.6273	9.5791	8.7353	8.1449	6.2065	13.315	26.457	61.82	109.75	180.77	258.66	353.22	437.37	541.75	613.35	864.17	805.27	948.29	922.17	1092.6	1138.6	1161.6	1252.7	1287.8	1307.8	1347.4	1453.5	1486.5	1476.6	1506.1	1554.9	1525.9	1565.2	1518.6	1564.3	1603.2	1590.7	1562.5
12.622	3.9023	0	0.95379	0	0	0	0	0	0	0	5.7479	17.37	43.931	66.136	102.68	151.29	192.39	219.33	262.29	291.51	339.22	373.89	382.33	427.49	440.43	470.84	464.11	482.25	503.55	516.46	555.57	559.35	574.22	614.8	608.52	682.23	725.97	789.25	792.75	864.89	948.05	977.29	1029.1	1057.2	1136	1179.7	1190.6	1254.2	1281.4
0	0	0	0.55082	0	12.967	14.365	5.188	9.0903	19.856	24.133	34.921	43.599	53.698	65.549	93.476	106.47	145.96	144.32	168.12	211.23	195.41	260.94	270.01	307.68	313.85	351.9	351.58	359.52	388.43	399.71	419.37	449.86	472.82	491.73	485.78	519.29	526.25	546.14	575.12	583.17	611.32	651.53	645.61	679.52	683.46	700.21	733.9	739.61	776.23
0	0	0	0.5379	0	0.67217	8.9315	0	2.7298	7.0215	14.813	11.672	22.13	14.839	10.026	21.595	25.922	17.34	22.127	34.123	39.234	29.29	36.152	53.46	59.04	53.586	60.914	71.258	86.299	79.664	81.893	88.649	96.554	95.027	109.3	112.27	120.24	101.73	100.76	104.26	111.67	105.82	97.745	109.97	121.04	123.39	133.79	131.61	137.4	146.54
0	0	0	13.037	1.1733	0	0	0	0	0	0	0	0	0	0	0	0	0	0	0.47958	42.198	90.542	149.3	227	297.12	369.72	459.63	513.45	579.31	663.02	743.49	847.3	932.31	983.18	1077.5	1197.6	1238.1	1220.7	1290.7	1360.2	1369.7	1433.5	1438	1462.2	1516.8	1494.5	1458.5	1484.1	1530.2	1530
21.511	6.8577	0	0	0	0	0	0	0	0	0	0	0	0	0	0	0	0	21.434	43.254	74.397	125.85	177.21	263.23	352.3	456.25	561.79	719.65	813.66	972.7	1171	1345.5	1552.6	1691.1	1946.8	2131.2	2267.9	2490.4	2592.9	2837.5	3142	3239.3	3559.4	3717.4	3912.5	4079	4248.5	4361.9	4468.5	4650.8
9.1573	6.8145	1.0051	0	1.0338	0	0	0	0	0	0	0	0	0	0	7.8198	27.878	51.06	88.548	118.88	187.77	241.31	322.69	379.38	460.19	494.2	574.51	660.41	660.29	713.32	751.4	769.76	788.34	832.01	910.73	931.61	949.83	965.8	1024.9	1022.5	1077.3	1122.5	1054.5	1088.1	1123.1	1122.2	1158.7	1184.9	1210	1236.2
0	4.1036	0	0	8.2658	13.28	0	6.3538	17.558	6.7534	0	13.016	11.242	15.589	0	26.953	24.78	34.987	34.891	36.116	64.333	66.74	92.162	106.53	101.09	128.25	135.1	156.73	138.38	153.79	156.21	182.61	183.54	159.94	169.2	151.18	199.38	191.46	173.98	188.98	182.67	178.62	187.7	185.46	190.51	198.4	217.05	207.56	179.94	165.43
0	0	0	0	4.0377	12.37	17.539	7.2399	20.834	27.334	33.979	47.798	62.277	73.862	80.204	93.244	95.422	126.35	146.38	174.4	195.28	220.35	204	251.1	273.13	265.47	265.22	350.28	389.46	409.18	441.4	479.28	516.66	570.56	406.2	424.02	442.26	452.74	453.25	479.47	465.69	488.28	506	495.18	496.34	490.67	501.14	506.98	516.51	489.84
7.3854	10.732	1.119	0	0	0	0	0	0	0	0	0	0	0	0	0	0	0	0	0	1.3482	0	5.4111	7.8177	17.168	15.324	20.922	16.911	19.421	20.682	21.598	29.407	18.88	23.312	23.573	21.387	25.701	25.069	32.924	31.346	26.92	35.889	29.37	48.41	33.598	47.28	40.646	33.382	32.76	35.992
14.022	6.4587	3.1993	3.2065	0	0	0	0	0	0	0	0	0	0	0	0	0	0	0	0	4.3886	4.9557	17.352	12.89	14.997	26.199	21.889	21.891	22.396	36.199	38.949	67.447	131.32	193.07	310.41	446.73	608.71	804.94	1028.7	1323.1	1608.2	1976.5	2311.1	2641.2	2953.1	2329.2	2673.2	3780.4	3903.6	4028.1
0.13266	0	4.5426	3.1908	0	0	0	4.1486	0	2.7923	0	0	0	0	0	0	0	0	0	0	5.9272	0.49021	9.751	13.686	24.84	0	0	0	49.335	53.776	56.886	55.256	57.161	63.716	71.891	79.821	87.204	84.796	98.877	83.9	92.751	88.785	97.951	109.08	109.83	122.26	129.09	135.02	141.13	148.87
11.414	7.4801	2.9589	7.5659	0	0	0	0	0	0	0	0	0	0	0	0	8.1113	14.28	37.987	51.293	84.549	103.05	125.82	158.72	199.42	246.27	284.7	362.11	402.04	439.84	521.68	565.01	637.92	686.43	728.21	752.36	822.06	893.23	976.27	1031.3	1089.2	1168.8	1220.8	1300.1	1348.6	1393.3	1379	1459.5	1486.6	1550.1
5.2974	8.1779	0	0	0	3.9843	0	0	3.5654	0	0	0	0	0	0	0	0	0	0	0	0	0	0	0	0	0	0	9.4669	6.1198	7.6198	12.922	29.626	39.077	40.454	32.934	37.191	47.421	46.663	62.338	71.327	79.237	67.103	75.37	83.784	89.605	107.54	108.91	136.14	132.02	117.62
0	0	0	3.1577	0	10.739	9.3114	10.232	9.0199	15.116	6.8529	6.2166	19.359	2.7968	14.549	8.6021	3.6379	8.706	7.244	22.831	61.958	86.012	135.12	208.24	245.14	287.35	352.43	404.49	414.22	473.81	517.59	585.96	612.99	680.02	724.27	759.69	769.02	804.9	837.73	859.03	890.83	890.31	888.42	890.92	882.86	915.68	905.67	917.34	916.22	935.56
0	0	0	0	0.18418	10.946	16.066	10.774	13.688	20.062	19.766	25.471	35.074	26.081	19.823	19.747	20.831	36.091	36.296	48.089	55.226	65.412	92.635	121.43	170.19	209.51	269.63	315.92	364.68	415.64	476.3	532.28	616.99	644.08	738.53	756.9	821.17	893.81	875.27	967.96	955.7	1013.2	1058.1	1064.7	1092.6	1005.7	957.9	1135.6	1160.9	1174
0	4.0148	0.54515	3.1592	0	0.27643	2.7848	2.7643	0.091331	5.0986	16.968	17.666	12.488	8.5022	8.8694	12.021	11.364	10.82	7.7467	5.564	13.019	2.8883	3.2852	5.4629	5.9068	6.2429	13.753	17.996	17.402	17.974	31.918	25.718	28.63	28.123	28.789	34.703	28.208	24.027	30.828	23.541	30.416	30.126	26.943	33.321	44.608	42.885	53.113	44.414	46.147	61.236
0	0	6.2464	11.629	0	8.0972	6.045	16.932	15.33	20.607	15.221	41.767	53.488	51.346	55.101	58.51	62.038	53.07	61.421	74.14	106.9	98.341	125.57	139.82	155.49	163.77	182.73	212.02	219.85	216.78	225.33	251.11	230.14	221.83	235.05	233.52	244.86	239.95	250.45	273.86	263.33	270.02	243.31	252.98	266.39	255.25	256.38	229.76	239.07	245.28
0	0	0	2.3554	0	3.1035	5.7098	11.791	9.4588	12.78	29.464	27.563	24.984	12.077	13.727	20.097	21.451	17.079	21.526	23.95	49.428	59.534	75.518	101.44	112.15	153.34	177.14	198.58	207.95	284.15	318.33	350.71	388.31	409.04	451.06	497.35	507.5	536.31	548.11	580.39	603.14	603.26	622.78	670.05	672.77	681.02	688.19	688.25	708.46	721.87
7.7746	11.804	2.4595	3.4994	0	0	0	0	0	0	0	0	0	0	0	0	0	0	0	0	0	0	0	2.3801	0	0	0	0.57976	0	0	0	6.5841	8.8909	7.9864	17.132	20.146	33.401	37.795	45.798	44.949	42.113	67.922	58.048	65.499	58.537	74.563	67.02	82.1	85.251	92.086
0	0	0	9.8011	14.664	4.8243	0	9.3274	1.0318	4.1587	0	0	5.7808	23.429	6.6166	67.506	81.776	90.216	135.95	138.49	188.44	206.22	229.24	233.47	253.39	257.65	276.53	301.62	285.56	302.1	304.96	335.93	327.26	327.33	342.64	355.74	358.21	367.84	360.39	368.15	374.84	374.16	355.42	381.91	388.35	410.04	427.39	421.3	388.79	378.72
30.563	11.234	0	0.76904	0	0	0	0	0	0	0	0	0	0	0	0	0	0	0	0	0	0	0	0	0	0	0	0	8.7824	72.487	161.12	289.65	438.1	546.61	767.64	879.99	1075.7	1447.6	1694.2	1901.2	2040.1	2254.7	2451.7	2522.6	2753.9	2942.6	3030.4	3243.9	3257.3	3461.4
22.739	13.966	0	0	0	0	0	0	0	0	0	0	0	0	0	0	0	0	0	0	11.872	36.191	85.058	115.54	158.46	212.14	250.56	329.29	351.99	393.31	398.36	447.21	475.37	473.14	510.02	549.69	573.22	588.86	612.38	618.49	618.59	628.48	621.12	645.28	639.17	636.82	623.02	637.87	604.42	578.31
6.3638	1.7097	0	0	1.915	0	4.7901	5.2896	6.8775	5.7751	13.284	17.086	8.0937	8.4306	3.632	0.44054	6.3567	1.3588	7.2375	12.567	1.4205	0	8.7341	15.968	3.518	8.6026	0	8.3719	17.122	36.391	51.227	75.58	107	106.33	133.06	137.31	144.59	140.75	133.17	121.94	129.75	131.3	141.53	147.46	167.91	164.66	182.39	176.3	198.49	231.65
9.8874	6.0519	1.3246	3.2569	0	0	0	0	0	0	0	0	0	0	0	0	0.021438	0	0	0	0.50587	0	0	0	3.2066	5.2326	4.6327	7.7728	24.577	34.399	51.506	80.432	98.534	122.1	150.72	171.37	195.77	234.01	273.25	296.76	326.9	384.52	423.34	451.33	495.35	543.8	559.31	611.1	647.08	687.72
2.2724	0	0	0	0	3.9659	8.2011	0	0	0	0.45826	0	0	0	0	0	0	0	0	0	0	0	0	0	0	0	0	0	0	0	0	0	0	0	0	0	0	0	0	0	0	0	0	0	0	0	0	0	0	0
9.7539	12.131	0	2.2557	0	0	0	0	0.95535	2.3668	2.2319	2.3593	5.1164	0	2.391	0	0	0	13.606	23.678	33.248	49.364	63.052	89.806	93.623	111.64	128.48	168.88	176.44	198.52	202.76	183.71	206.51	207.16	238.56	243.79	257.1	275.59	281.53	286.73	290.79	323.78	323.14	341.08	335.38	347.91	352.37	377.42	378.16	399.77
17.412	6.4671	0	1.3634	0	0	0	0	0	0	0	0	0	0	0	0	0	0	4.8523	0	5.2936	8.0748	21.053	17.974	9.2935	19.669	33.406	21.104	31.049	37.637	43.137	57.311	54.835	70.944	57.53	50.807	85.184	108.86	117.74	125.78	114.08	136.99	167.13	172.06	184.34	181.79	190.67	192.28	234.45	229.97
10.867	3.5046	0	1.5033	0	0	0.51167	0	0.90793	0	0	0	0	0	0	0	0	0	0	0	0	0	7.911	5.6159	8.7545	14.116	26.528	33.532	51.833	54.807	71.778	97.59	156.27	198.37	276.77	327.9	277.59	327.5	387.22	438.45	518.68	595.71	676.85	776.91	852.8	895.56	1029.8	1090.2	1166.2	1225.1
1.0309	4.7862	0.6343	0	0.71195	0	1.0318	0.93646	3.9431	2.9839	5.1535	0	1.9959	0	0	0	2.6856	0	0	0	5.1474	0	9.0716	7.9525	30.269	37.387	73.187	109.46	141.21	192.51	259.52	295.43	382.22	453.67	556.92	609.08	717.51	807.1	884.6	932.08	1119.2	1263.5	1217.5	1485.6	1651.2	1706.4	1834.1	1873.1	1971.1	2021.1
0	0	0	9.8146	1.78	2.2362	10.452	33.338	30.52	40.901	40.764	42.855	52.493	35.001	37.925	46.284	41.242	44.548	50.962	51.555	51.007	52.866	51.409	67.448	55.383	53.716	54.106	67.476	53.553	58.964	49.259	50.228	55.638	44.096	56.951	58.213	61.229	53.799	63.084	57.962	58.545	71.357	61.482	75.823	76.739	83.965	74.376	94.497	95.175	88.836
0	0	0	0	12.166	17.526	9.961	13.712	18.218	19.012	27.602	24.492	42.434	28.427	13.275	19.076	24.283	26.686	41.894	48.355	51.782	55.865	76.487	80.379	105.76	105.06	149.78	153.79	170.48	170.64	194.17	223.74	245.76	241.52	262.49	246.48	249.91	252.77	228.85	246.66	248.05	254.57	268.86	245.39	242.13	236.61	242.32	225.5	243.83	232.25
9.647	12.626	0	0.68556	0	0	0	0	0	0	0	0	0	0	0	22.968	60.436	66.558	116.96	155.63	225.62	286.87	314.7	387.03	412.96	467.31	485.73	516.72	571.93	611.11	631.89	680.46	678.92	693.84	680.33	706.3	730.26	724.61	747.63	726.08	740.9	728.39	726.48	731.4	728.38	724.96	726.59	720.72	701.68	706.35
5.9967	6.7283	4.8247	0	0	0	0	0	0	2.0805	0	0	0	0	0	0	0	0	0	0	0	0	0	0	0	0	0	0	0.49928	0	0	7.0365	0	15.348	19.691	20.899	25.578	26.388	32.644	30.801	28.382	32.808	24.586	45.924	33.691	34.283	42.421	32.01	38.4	40.79
0	6.9149	3.5319	6.8841	0	0	0	0	0	0	0	0	2.5549	0	0	0	0	0	0	0	0	0	0	10.105	2.0056	1.1353	5.9859	15.693	19.865	25.413	24.31	36.152	42	35.528	56.458	57.589	72.895	72.573	79.326	81.407	85.367	105.83	105.55	120.33	110.08	110.12	89.345	108.86	81.439	70.35
22.465	11.181	0	0	0	0	0	0	0	0	0	0	0	0	0	0	0	5.9914	40.402	79.217	94.808	132.1	157.54	201.49	254.57	247.04	290.68	346.41	340.54	349.77	379.49	415.31	424.41	415.53	431.28	437.1	475.56	458.29	476.59	489.57	505.74	491.28	501.28	504.56	509.09	504.97	515.97	528.53	523.12	525.83
0.5039	0.34062	0	0.71417	3.2117	0	3.5303	0	1.0485	5.1943	6.6547	28.247	31.363	48.266	57.749	77.667	86.899	93.649	104.21	126.71	149.24	163.39	170.88	185.06	215.51	223.18	233.2	245.6	260.65	285.2	304.42	346.66	360.87	409.04	448.59	488.79	496.37	533.09	559.62	598.9	608.84	646.01	691.01	717.01	715.23	759.93	804.66	832.09	854.8	874.14
0	1.1073	0	4.7677	0.24471	2.3252	5.1088	15.079	10.289	8.8668	3.4128	17.2	16.422	11.548	12.583	17.356	12.574	9.9462	2.4084	5.7625	8.9506	7.1008	11.38	6.6314	5.9588	10.623	12.407	10.254	14.016	9.1889	9.9428	21.048	30.507	30.565	46.394	57.811	75	69.742	86.722	105.35	110.47	123.49	145.55	153.7	166.07	175.51	191.92	181.06	207.55	317.48
0	0	0.048846	8.6754	5.7314	0.50917	9.5787	11.246	23.641	14.611	28.003	28.449	20.562	20.177	24.252	30.626	20.886	34.889	27.007	29.203	30.232	31.548	28.362	32.585	34.511	34.739	35.807	29.222	28.489	34.539	40.4	39.588	39.525	34.027	41.888	41.616	35.418	32.479	29.589	31.168	29.777	33.273	29.566	26.521	36.681	38.67	42.712	45.226	38.613	49.396
6.6406	0	0	3.5586	0.62242	3.4434	0.41913	0	0	0	0	0	0	0	0	0	0	0	7.4503	27.942	82.084	124.18	177.25	245.79	340.15	454.6	560.3	643.11	788.85	871.96	976.06	1078.8	1191.8	1293.7	1375.4	1483.7	1593.7	1697.5	1780.5	1892.9	2050.1	2123.7	2217.2	2370	2491.5	2522.8	2556.5	2644	2695.5	2700.5
4.7357	0	4.7338	1.0659	0	0	0	0	0	0	0	0	0	0	0	0	0	48.788	73.612	132.84	170.2	215.6	255.26	306.14	328.48	363.52	404.93	467.71	467.02	551.24	552.91	602.23	621.5	624.22	690.12	691.9	731.88	716.56	771.34	808.72	834.71	845.84	895.8	914.23	932.08	933.82	968.55	990.7	996.85	1047.4
0	0	0	5.6167	4.9437	7.5941	5.399	14.232	16.335	9.4149	13.702	17.8	24.304	19.424	16.873	12.325	11.245	8.3598	0	6.766	10.145	4.6896	6.51	13.399	7.7962	13.954	17.873	16.113	14.603	19.682	12.85	19.339	6.8403	14.111	33.967	15.083	14.508	16.154	14.781	18.058	5.8194	20.375	22.893	35.671	57.172	73.53	94.027	82.751	82.9	75.772
0	6.4934	4.4843	3.1813	0	0	1.9157	12.366	22.027	19.521	17.504	24.72	51.315	66.078	53.829	66.145	72.319	79.436	76.309	70.406	86.203	88.129	93.101	96.139	104.4	99.866	103.33	113.09	130.4	132.54	164.8	202.87	213.2	239.66	257.31	286.34	326.61	337	375.47	424.98	436.55	470.44	471.04	519.19	557.28	562.85	593.38	569.97	601.88	635.69
8.7859	4.2283	0	0	0	0.21437	0	0.94616	1.6671	3.142	1.2615	11.529	7.7179	12.735	8.4738	13.893	22.54	17.977	21.015	32.138	39.293	53.02	51.731	57.159	66.581	67.16	72.8	76.662	84.213	96.837	89.717	106.86	117.29	99.464	116.47	131.34	127.61	118.5	121.17	123.04	135.31	134.32	136.94	144.22	157.91	152.42	153.64	155.78	157.4	158.51
0	0	0	6.2085	0	8.1332	3.0345	21.127	24.623	31.66	35.833	41.65	62.544	76.897	97	135.17	166.17	177.28	213.88	241.83	276.54	277.63	309.47	302.58	339.7	349.03	358.88	390.66	397.54	394.74	411.7	434.57	449.83	418.39	443.29	428.37	439.81	433.57	425.18	440.15	430.3	424.21	384.58	376.21	382.06	367.65	365.05	352.23	361.72	352.41
8.9369	13.397	0	0	0	0	0	0	0	1.786	0.0038099	0	0	0	0	0	0	22.859	32.013	54.44	66.896	86.55	102.86	138.83	135.94	137.82	148.08	172.31	168.24	198.81	181.75	202.17	182.85	180.71	195.63	185.72	156.18	141.94	148.57	159.43	150.1	156.55	177.12	187.49	207.72	205.55	214.35	213.4	251.91	254.43
15.002	11.673	0	4.3339	0	0	0	1.7512	12.032	13.048	23.612	34.838	47.669	70.561	83.935	108.21	143.51	158.65	192.27	206.98	206.61	248.54	264.22	290.57	294.46	293.83	300.3	326	337.81	335.08	333.27	360.26	361.37	364.09	374.93	349.01	377.1	385.68	426.32	418.19	412.84	415	434.11	424.66	426.28	409.52	413.27	423.88	408.09	404.12
4.1175	11.351	0.48491	0	0	0	0	3.2415	9.5816	1.9545	0	5.5494	14.613	3.4494	0	0	3.0667	0	0	0	0	0	0	0	0	0	0	0	0.72311	0	3.4311	14.258	15.581	19.896	26.287	36.6	39.463	33.147	43.929	43.212	54.88	53.197	39.679	49.724	68.796	77.003	78.073	71.765	69.152	86.025
9.8057	5.4069	2.7451	4.4793	0	0.73703	0	0	0	0	0	0	0	0	0	0	0	0	0	0	0	0	0	0	0	0	0	0	0	0	0	0	0	0	0	0	0	0	0	0	0	0	0	0	0	2.6348	3.6353	22.641	21.057	24.822
0	2.1084	0	1.0724	0	2.1339	2.732	6.6523	0.095443	8.5247	15.751	21.907	26.937	43.152	60.199	80.432	79.989	116.03	143.63	153.45	197	210.3	232.27	270.46	295.48	314.59	350.4	391.09	443.41	469.61	488.19	518.55	537.35	595.13	637.31	615.18	647.91	636.31	663.05	648.06	673.65	685.99	707.29	740.53	725.04	738.58	732.38	724.23	733.88	731.11
0	0	1.1291	7.5775	0	4.0796	11.291	10.803	16.372	16.057	23.669	23.853	12.918	17.468	21.597	43.404	58.86	90.801	123.67	167.5	225.67	257.54	331.69	368.26	497.6	569.91	627.36	717.98	767.95	860.31	889.04	940.84	1045.3	1087.8	1022.2	1000	1053.4	1060.2	1103.3	1111.2	1166.4	1188.3	1218.5	1249.7	1136.9	1205.4	1111.2	1074.1	1107.4	1127.7
0	0	10.039	15.523	0	0.85926	0	8.0639	16.827	13.471	10.036	22.928	31.602	31.28	23.343	34.661	18.355	23.647	19.641	32.203	38.869	59.109	72.606	87.706	112.67	138.66	156.75	191.35	191.93	182.03	200.49	229.14	243.94	230.84	218.63	255.86	241.1	257.29	259.56	266.98	258.62	253.96	245.19	277.85	260.52	293.24	281.28	279.11	294.32	272.17
13.289	1.5443	0	0	0	1.4133	0	13.369	24.794	35.785	52.567	68.483	85.824	91.631	110.03	128.26	144.83	140.3	165.87	172.3	165.97	194.29	202.44	216.54	209.03	204.15	221.96	239.42	233.74	234.64	254.03	244.35	246.63	251.18	248.29	235.92	244.05	247.6	244.4	248.11	249.18	243.28	257.19	242.87	239.48	252.49	247.71	255.37	249.04	241.04
25.62	0	0	5.8113	0	0	0	0.29853	0	0	0	0	0	0	0	0	0	1.2466	6.462	6.2656	0.99036	5.7322	2.3061	0.36273	5.4037	8.7241	25.176	4.7243	23.623	21.291	37.724	30.405	27.4	42.878	31.387	47.784	73.571	79.44	96.489	92.147	87.131	74.278	96.342	106.73	113.19	106.1	95.691	102.44	98.762	107.81
0	3.5727	0	14.046	0	0	0	0	0	5.591	3.9218	13.447	18.119	14.006	19.148	21.939	20.31	28.452	42.647	38.481	39.845	38.562	44.988	45.553	38.926	39.87	39.833	53.458	43.152	44.8	31.396	46.6	55.103	51.078	49.276	57.144	70.703	50.134	46.381	56.449	46.089	60.831	56.624	68.218	62.185	77.206	73.408	81.49	79.684	84.829
0	0	0	7.4175	0	2.7293	9.1312	4.924	10.748	13.55	30.787	33.458	30.823	21.55	20.197	25.552	41.776	35.813	35.963	38.783	47.52	44.669	51.693	59.108	64.403	65.899	77.329	77.913	93.912	94.213	129.33	138.05	144.43	147.24	160.71	182.88	172.37	180.66	188.43	189.62	213.91	202.01	209.8	223.17	231.65	237.07	246.12	245.75	245.63	233.24
0	1.9647	0	7.894	7.4103	1.0303	0	6.287	11.364	10.312	6.5897	21.894	31.195	13.252	7.5535	18.224	33.613	12.951	4.8191	18.173	37.02	25.863	22.421	30.697	34.166	47.712	47.325	48.625	53.287	43.37	53.635	60.515	61.27	61.277	77.878	70.771	78.63	76.705	85.974	95.906	106.7	107.75	101.1	117.38	130.82	144.06	153.66	152.41	151.54	157.14
11.139	0	1.3903	0	0	0	0	5.7193	8.0924	2.3272	7.025	5.2069	0.31927	0	3.0068	0	0	0	0	0	0	0	0	0	0	0	0	7.6708	8.8104	7.9455	12.997	22.496	30.591	28.156	21.479	22.373	26.61	27.438	40.441	40.051	35.353	28.68	37.271	33.208	42.142	41.284	40.946	57.738	36.101	35.139
13.544	10.278	3.7136	0	0	0	0	0	10.314	12.745	19.767	6.4567	9.5624	11.138	8.3234	2.1896	4.8689	4.1074	8.6731	4.4133	5.8064	0	8.315	0.74394	9.4826	0	13.13	5.7862	13.706	5.2629	6.9443	8.9328	2.5149	3.4261	0.28478	0.97389	9.8462	0	0	0	0	0	0	0	0	0	0	0	0	0
0	0	1.8618	1.3995	0	3.0654	0.63423	0	0	0	0	0	0	0	0	0	0	0	7.3416	6.7654	18.013	9.6207	15.639	36.797	37.528	47.423	52.974	69.6	63.11	71.842	60.261	75.311	66.44	77.573	89.212	99.016	98.86	97.883	121.21	122.96	126.53	146.17	151.49	163.28	161.9	182.93	185.71	192.88	209.33	215.59
0	3.7923	0	4.0247	0	0	3.6251	14.503	12.969	13.268	9.7609	23.201	28.376	32.03	35.097	38.938	27.476	33.187	32.259	31.936	38.805	31.85	37.841	52.666	38.207	52.323	75.794	100.55	118.1	118.01	117.39	143.51	140.12	141.21	163.74	166.84	191.05	200.01	223.16	228.29	301.36	306.68	351.44	440.42	507.39	560.36	654.32	721.51	764.51	810.88
7.9745	3.2892	0	0	3.0348	0	0	0	0	0	0	0	3.6258	9.5905	17.26	11.833	19.08	24.663	37.563	33.308	38.835	41.345	33.831	59.652	54.592	51.02	53.568	48.015	55.73	52.532	58.291	61.039	67.362	67.715	78.171	68.339	72.398	75.869	67.829	69.198	76.707	66.293	78.82	76.204	65.833	64.453	67.006	67.478	74.401	67.771
3.6481	4.5808	0.76758	1.681	0	0	0	11.157	8.375	16.677	0	5.8655	14.828	14.44	12.424	11.022	5.844	10.555	3.5489	9.0049	20.196	15.411	17.713	32.264	35.424	46.946	40.793	59.845	63.961	55.517	62.075	64.847	74.873	45.57	44.559	57.482	83.445	113.46	153	205.91	271.03	328.94	384.81	456.56	531.89	597.73	709.28	750.04	812.54	866.79
0	0	0	12.585	8.8494	0	2.5637	0	0	0	0	0	0	0	0	0	0	0	0	5.6758	0	0	0	9.8948	9.2669	13.225	19.967	26.034	36.553	35.257	44.152	48.23	56.96	72.782	72.69	56.267	61.27	67.487	68.556	60.256	50.173	51.203	53.499	51.91	62.645	70.184	67.065	61.021	80.666	86.38
27.623	12.693	0	0	0	0	0	0	0	0	0	0	0	0	0	0	0	0	0	0	0	0	0	0	0	0	0	0	0	0	0	0	0	0	0	0	0	0	0	0	0	0	0	0	0	0	0	0	0	0
0.20093	3.6845	2.9476	7.0768	1.9324	0	0	0	0	0	0	0	3.2926	0	0	0	0	0	4.544	7.9098	0.049956	3.5152	10.837	16.199	4.0226	9.0931	6.4393	15.172	14.187	10.217	11.328	9.3371	6.9272	13.433	20.345	2.5382	16.343	10.077	14.558	16.372	7.0828	32.094	14.285	27.014	16.341	14.848	10.778	21.587	19.234	28.653
12.883	3.739	6.1303	0.3059	0	0	0	0	5.8808	0	11.296	25.865	28.618	24.264	35.785	41.897	50.283	42.443	67.753	64.202	76.085	101.43	115.72	137.75	161.54	185.48	228.75	256.33	295.85	335.62	390.73	432.93	467.09	489.96	544.5	627.84	675.79	735.6	796.85	919.44	1002.5	1039.3	1172.5	1204.3	1300.2	1364.8	1383.7	1434.1	1453.3	1595
8.2049	9.4666	0	2.8699	0	0	0	0	0	0	0	0	0	0	0	1.1188	19.456	2.9809	29.12	35.862	50.123	54.735	66.418	82.428	83.983	82.283	90.8	93.725	100.27	107.35	97.198	121.6	125.62	123.67	114.65	128.53	137.85	165.67	203.75	218.57	254.35	269.92	330.45	400.03	469.9	532.41	586.35	643.15	669.22	761.91
14.252	4.3872	13.489	0	0	0	0	0	0	0	0	0	0	0	0	0	0	0	0	0	0	0	0	0	0	0	0	0	0	0	0	0	0	0	0	0	0	0	0	0	0	0	0	0	8.9558	11.409	11.486	16.68	29.697	48.677
12.568	7.524	1.2339	5.5251	0	0	0	0.72798	14.513	9.1196	6.152	32.126	45.957	23.922	29.674	35.014	78.035	32.311	56.079	70.06	68.023	84.696	76.931	95.522	97.02	94.383	103.48	111.56	112.15	111.51	118.34	123.6	128.98	120.74	114.49	107.37	114.62	136.88	154.29	158.94	169.13	165.37	166.21	173.89	190.19	193.87	196.09	216.8	228.78	221.37
5.9835	0	0	2.6972	6.9359	0	0	0	0	0	0	0	0	0	0	0	0	0	0	0	0	0	0	0	0	0	0	0	0	0	0	0	0	15.486	30.712	36.419	39.308	56.127	72.157	72.933	70.726	80.13	73.94	85.171	94.436	99.185	110.86	104.25	108.31	103.16
0	1.2225	0	3.3782	0	2.8195	6.1588	12.085	15.839	14.588	10.564	21.576	28.866	25.524	27.243	32.598	45.234	65.106	79.062	106.9	123.25	149.33	179.74	200.65	227.63	241.02	259.64	282.91	310.32	305.34	343.08	394.1	409.32	430.73	445.35	476.3	487.55	439.85	480.43	475.29	485.24	469.9	456.02	474.48	441.5	440.39	438.19	440.42	430.07	428.43
13.203	8.1971	0	0	0	0	0	0	0	0	0	0	0	0	0	0	0	0	0	0	0	0	0	0	0	0	0	0	0	0	0	0	0	0	0	0	0	0	0	0	0	0	10.8	11.712	36.957	23.807	23.387	7.3433	9.3718	14.148
0.34735	0	0	6.3759	0	1.2331	1.0756	5.5802	8.0521	8.6298	0.58334	7.6913	20.402	10.668	10.156	12.038	4.6252	4.1269	0	2.8664	3.4208	0	0	0	2.2409	1.4644	0	0	0	0	0	0	0	0	0	0	0	0	0	0	0	0	0	0	0	0	0	0	0	0
0	0	0	0	1.351	3.9708	9.1969	7.7553	10.542	15.449	23.387	24.181	28.617	18.127	15.453	20.8	24.138	17.544	22.28	27.367	25.49	15.627	40.298	50.21	84.939	124.54	198.67	269.96	349.67	441.1	502.79	611.94	732.77	850.43	985.16	1036.1	1134.1	1229.6	1322.9	1459.6	1572.6	1712.4	1839.7	1867.9	2002.6	2097.2	2309.1	2361	2511.3	2583.6
21.824	7.9706	1.2167	6.1499	0	0	0	0	0	0	0	0	0	0	0	0	0	0	0	0	0	0	0	7.2337	13.922	19.135	31.422	28.488	45.645	52.064	62.551	77.432	82.878	105.27	107.74	109.08	125.66	126.94	123.38	136.82	140.13	143.02	153.75	159.58	160.82	168.57	164.83	161.33	161.72	147.21
19.51	8.6936	0	0	0	0	0	0	0	0	0	0	0	0	0	0	0	0	17.982	20.713	57.394	66.643	87.005	84.109	98.716	112.51	138.26	142.79	167.78	175.07	174.83	208.11	231.4	258.16	335.62	381.01	456	536.57	623.64	707.19	855.31	929.7	1041.7	1180.7	1280.8	1400.8	1491	1541.7	1589.8	1674.2
13.608	9.6446	3.7257	0	0	0	0	0	0	0	0	0	0	0	0	0	0	0	0	0	0	0	0	0	0	0	0	0	0	0	0	0	0	0	0	0	0	0	0	0	0	0	0	0	0	0	0	0	0	0
0	0	0	3.0718	0.13987	13.59	15.975	6.653	9.6116	24.526	32.513	38.141	39.196	45.972	37.794	62.715	54.657	56.324	60.029	75.253	93.204	97.243	110.79	130.21	147.87	167.15	180	203.56	204.45	204.27	238.47	248.68	255.94	273.42	289.55	292.71	292.2	279.96	305.61	301.3	315.35	307.4	311.48	323.35	347.65	350.83	350.78	355.19	344.95	361.1
6.9205	0.78197	0	2.7613	0	0	0.975	0.042126	5.3101	0	9.125	15.322	13.358	18.026	25.415	24.779	43.475	38.427	53.107	48.436	54.791	68.092	67.146	73.021	82.805	109.03	74.326	85.171	86.853	98.83	90.835	95.264	100.37	103.27	100.34	89.464	101.82	102.27	116.84	115.12	116.36	115.05	101.79	106.17	96.262	99.185	100.26	114.66	104.67	85.266
0	0	0	1.1844	9.8648	5.9422	5.8	2.4362	1.985	3.4458	7.9542	4.8639	16.045	17.512	31.982	39.042	36.744	53.147	66.765	72.494	101.76	90.745	102.08	125.05	159.26	181.62	218.75	249.79	288.09	320.7	357.23	391.82	392.14	439.48	465.39	518.23	552.07	548.95	580.22	566.18	624.71	609.91	645.9	664.89	692.81	681.53	674.59	678.96	701.19	709.62
22.854	11.258	0	3.4517	0	0	0	0	0	0	0	0	0	0	0	0	0	0	0	0	0	0	0	0	0	0	0	0	0	21.97	22.13	57.192	49.899	47.964	51.585	72.904	102.81	106.89	100.28	102.14	85.256	92.542	105.77	106.28	122.39	129.35	122.29	153.82	145.13	167.11
6.006	4.1779	2.5972	0	0.11438	0	0	0	0	0	0	0	0	0	0	0	0	0	0	0	0	0	0	0	0	0	0	0	0	0	0	0	0	0	0	0	0	0	0	0	0	0	0	0	0	0	0	0	0	0
6.3444	0	2.5361	1.1804	0	0	0	0	0	0	0	17.124	9.8181	0	0	10.474	4.116	0	4.4382	8.4644	18.096	10.113	11.142	39.586	31.855	22.201	20.833	35.346	48.22	38.361	48.546	60.628	92.458	101.76	129.73	125.53	122.42	148.23	175.04	206.42	245.88	291.39	368.87	402.62	464.17	504.77	586.54	659.76	709.28	802.59
1.6329	2.461	0	2.2418	1.2708	0	0	4.5395	1.8343	7.2817	12.285	8.9664	13.364	5.0843	3.2554	6.2202	0.74989	17.171	11.544	19.53	23.614	22.226	27.279	38.776	31.619	34.786	42.184	59.355	68.249	87.095	81.213	97.397	117.21	115.58	140.72	145.51	171.09	187.9	200.67	219.14	215.9	246.21	246.06	273.74	272.26	300.85	328.32	357.16	365.54	379.72
9.3088	0	1.9148	1.9212	6.8341	0	0	0	0	0	4.5158	12.383	24.36	18.665	38.058	34.786	54.929	54.657	74.938	74.456	87.083	99.977	112.3	142.17	164.9	185.7	221.95	228.39	238.29	261.9	272.07	297.8	294.94	314.55	328.63	340.35	355.49	355.84	377.07	377.19	385.7	369.82	386.96	389.98	377.47	385.85	399.21	396.28	392.56	407.37
7.0261	7.1058	0.49999	0.72866	0	0.25935	0	0	0	0	0	0	0	0	0	0	0	0	0	0	0	0	0	0	0	0	0	0	0	0	0	0	0	0	0	0	0	0	0	0	0	0	0	0	0	0	0	0	0	0
0	0	0.3573	3.1118	0	9.8979	1.3924	15.314	16.244	22.532	15.062	21.416	30.598	29.95	35.096	37.015	23.572	26.763	30.122	28.522	41.429	41.031	42.03	66.968	66.287	68.513	68.919	77.948	79.279	76.424	74.961	89.288	69.981	56.674	54.892	54.493	60.68	43.787	45.27	48.662	44.976	39.966	38.04	43.842	52.413	53.345	48.479	45.306	46.849	47.406
[truncated: 78 more columns]
