# Supplementary material for: Limits on information transduction through amplitude and frequency regulation of transcription factor activity
Source: eLife. 2015 May 18;4:e06559. doi: 10.7554/eLife.06559 (PMC4468373; doi:10.7554/eLife.06559)
Supplement: Supplementary file 1. — Raw single-cell time-trace data for HXK1 (15259 cells), SIP18 (21242 cells), pSIP18 mut A (18203 cells), pSIP18 mut B (17655 cells), 1× reporter diploid (21236 cells), and 2× reporter diploid (19222 cells). The data are also available from Dryad Digital Repository (Hansen and O'Shea, 2015). DOI: http://dx.doi.org/10.7554/eLife.06559.014 [file elife06559s001.zip › source_data/1x_SIP18_HXK1_info_theory_untreated.txt]

0	0.51184	0	1.664	8.0205	4.4568	0	0	0	1.8453	0	2.0197	0	0.5132	0	0	0	2.4206	6.3189	0	0	0	0	0	0	0.77591	0	0	0	0	0	0	0	0	0	0	0	0	0	0	0	5.1457	0	0	6.0034	4.9325	0	0.49055	8.0452	4.9332
0	2.5537	5.675	0	3.7221	0	0	0	0	0	0	0	2.4496	0	0	0	0	10.378	0	0	0	0	0	0	0	0	2.9732	3.4366	1.2927	0	0	0	3.3136	5.8457	6.2366	4.4244	0	8.2097	1.6951	0	0.60243	0	0	3.9951	1.1854	1.1607	0	1.8581	5.2089	0
17.502	7.8047	0	0.37838	0	0	0	0	0	0	0	0	0	0	0	0	0	0	0	0	0	0	0	0	0	0	0	0	0	0	0	0	0	0	0	0	0	0	0	0	0	0	0	0	0	0	0	0	0	0
16.795	4.8158	7.3241	0	0	0	0	0	0	0	0	0	0	0	0	0	0	0	0	0	0	0	0	0	0	0	0	0	0	0	0	0	0	0	0	0	0	0	0	0	0	0	0	0	0	0	0	0	0	0
0	8.9583	5.5094	0	2.9022	0.3778	0	0	0	0	0	0	0	0	0	2.4632	4.3705	13.02	0.96359	14.153	8.8066	11.613	19.764	24.632	20.985	16.427	27.234	21.15	16.498	19.994	13.312	1.2414	4.6797	2.6499	6.5986	4.4312	0	2.2548	0.72929	1.2325	0	0	0	0	0	0	0	0	0	0
0	3.9308	11.623	5.9009	0	0	0	0	0	0	0	0	0	0	0	0	0	0	0	0	0	0	0	0	0	0	0	0	0	0	0	0	0	0	0	10.001	0	2.2607	0	2.4358	0.80498	9.7346	2.4271	7.824	3.1636	4.926	5.0828	9.4944	9.8261	6.8092
8.1863	3.7051	0	0.40316	0	0	0	0	2.2445	7.5527	6.6676	0	0	0	0	0	0	0	0	0	0	0	0	0	0	0	0	0	0	0	0	0	0	0	0	4.5762	4.4801	10.49	20.081	24.177	16.048	25.105	25.139	22.726	25.976	30.764	22.326	40.509	43.612	35.705
12.062	3.2924	0.56444	0	0	0.59487	0	1.0779	0	0	0	0	0	0	0	0	0	0	0	0	0	0	0	0	0	0	0	0	0	0	0	0	0	0	0	0	0	0	0	0	0	0	0	0	0	0	0	0	0	0
26.451	6.0364	0	0	0	0	0	0	0	0	0	0	0	0	0	0	0	0	0	0	0	0	0	0	0	0	0	0	0	0	0	0	0	0	0	0	0	0	0	0	0	0	0	0	0	0	0	0	0	0
0	6.7097	8.999	2.4497	0	0	0	0	0	0	0	0	0	0	0	0	0	0	0	0	0	0	0	0	0	0	0	0	0	0	0	0	0	0	0	0	0	0	0	0	0	0	0	0	0	0	0	0	0	0
5.0903	6.3846	0	0	6.3119	2.3685	0	0	0	0	0	0	0	0	0	0	0	0	0	0	0	0	0	0	0	0	0	0	0	0	0	0	0	0	0	0	0	0	0	0	0	0	0	0	0	0	0	0	0	0
16.539	3.2326	3.771	0	0	0	0	0	0	0	0	0	0	0	0	0	0	0	0	0	0	0	0	0	0	0	0	0	0	0	0	0	0	0	0	0	0	0	0	0	0	0	0	0	0	0	0	0	0	0
20.575	9.1992	0	0	0	0	0	1.4566	0.0030289	0	3.8828	0	3.5362	11.916	8.3112	8.3259	7.0991	8.3253	4.512	5.9862	8.5484	18.943	24.896	21.658	27.864	22.855	21.385	23.561	24.903	25.864	28.862	29.877	33.221	30.669	37.994	42.085	42.702	42.753	36.431	47.865	45.996	50.553	48.811	54.124	52.379	60.883	57.776	60.682	57.693	61.404
0	3.1545	1.5602	0.4407	1.6986	0	0.41869	0	0	0	0	0	2.9926	2.792	0	0	1.5153	10.251	0.55544	7.9507	1.1295	0	0	0.086864	0	5.7897	7.2239	8.9865	10.413	7.2204	9.1632	3.9533	10.113	1.5651	0.95013	8.0445	0	0	0	2.9061	0	0	4.0759	5.0975	0	0	0	0.48972	1.6513	5.7879
30.205	11.486	0	0	0	0	0	0	0	0	0	0	0	0	0	0	0	0	0	0	0	0	0	0	0	0	0	0	0	0	0	0	0	0	0	0	0	0	0	0	0	0	0	0	0	0	0	0	0	0
13.837	11.295	5.1149	0.88418	0	0	0	0	0	0	0	0	0	0	0	0	0	0	0	0	0	0	0	0	0	0	0	0	0	0	0	0	0	0	0	0	0	0	0	0	0	0	0	0	0	0	0	0	0	0
0	2.3095	0	4.2849	0	1.9898	0	0	0	0	0	0	0	0	0	0	0	0	0	0	0	0	0	0	0	0	0	0	0	0	0	0	0	0	0	0	0	0	0	0	0	0	0	0	0	0	0	0	0	0
20.652	3.6196	0	0	0	0	0	0	0	0	0	0	0	0	0	0	0	0	0	0	0	0	0	0	0	0	0	0	0	0	0	0	0	0	0	0	0	0	0	0	0	0	0	0	0	0	0	0	0	0
10.463	7.8725	0	0	2.3706	0	0	4.9735	0	0	4.4918	0	5.3667	6.6966	0	4.072	5.9325	9.7825	0.24037	5.7772	6.4319	2.9772	8.922	4.2246	12.518	5.7104	3.9087	0.96552	0	5.4772	5.3562	4.1177	6.2626	5.5356	5.5032	0.57421	1.5525	7.8013	0	0	0	0	4.0138	0	4.2118	5.2458	0.30158	11.303	12.11	16.84
21.977	14.193	14.445	0	0	0	0	0	0	0	0	0	0	0	0	0	0	0	0	0	0	0	0	0	0	0	0	0	0	0	0	0	0	0	0	0	0	0	0	0	0	0	0	0	0	0	0	0	0	0
0.91024	0	0.065208	4.4887	0	0	0	0	0	0	0	0	0	0	0	0	0	0.11985	0	0	0	0	0	0	0	0	0	6.0628	10.744	0	2.5039	5.7833	9.7907	10.381	5.2326	4.4402	6.1951	0	1.7049	15.62	12.995	0	5.8442	15.286	18.378	15.863	19.31	18.435	18.28	24.733
8.2561	15.427	35.461	14.225	8.2526	0	0	0	0	0	0	0	0	0	0	0	0	0	0	0	0	0	0	0	0	0	0	0	0	0	0	0	0	0	0	0	0	0	0	0	0	0	0	0	0	0	0	0	0	0
0	7.1937	1.2549	0	0	0	7.3286	2.5036	5.9251	12.092	1.3258	3.8036	0	1.1822	0	1.0322	0	0.26696	0	4.13	0	0.7159	0	0	0	0	0	0	0	0	0	0	0	0	0	0	0	0	0	0	0	0	0	0	0	0	0	0	0	0
9.073	6.388	1.783	0	0.057591	0	0	0	0	0	0	0	0	0	0	0	0	0	0	0	0	0	0	0	0	0	5.7596	12.581	12.037	19.866	23.552	28.15	29.233	31.368	41.702	45.523	56.775	55.233	53.119	61.801	52.233	47.231	51.569	45.651	53.399	50.38	57.768	59.994	50.328	45.412
27.229	11.421	0	0	0	0	0	0	0	0	0	0	0	0	0	0	0	0	0	0	0	0	0	0	0	0	0	0	0	0	0	0	0	0	0	0	0	0	0	0	0	0	0	0	0	0	0	0	0	0
6.4436	8.8137	4.7598	0	0	0	0	0	0	1.6863	0	0	0	0	0	0	0	0	0	0	0	0	0	0	0	0	0	0	0	0	0	0	0	0	0	0	0	0	0	0	0	0	0	0	0	0	0	0	0	0
9.8736	11.207	0	0	0.097447	0	0	0	0	0	0	0	0	0	0	0	0	0	0	0	0	0	0	0	0	0	0	0	0	0	0	0	0	0	0	0	0	0	0	0.3271	0	0	1.6574	0.72077	2.3872	6.4802	9.7421	10.483	12.103	2.5568
0	0	4.9268	0	0	1.8338	0	0	0	0	0	0	0	0	0	1.027	0	0	0	0	0	0	0.29747	0	0	0	0	1.6623	5.0113	0	0	0	0	0	0	0	0	0	0	0	0.68577	0	0	0	3.3781	0	1.3187	0	0	0
0	0	0	0.81994	3.925	12.927	6.8961	0.32749	7.9979	7.8236	0	10.901	10.971	15.31	19.909	26.249	27.499	30.737	32.712	26.847	29.928	32.262	47.845	52.971	62.496	60.005	64.322	84.227	80.042	77.293	87.745	87.922	93.847	96.93	86.335	92.288	89.665	102.88	102.21	111.11	103.69	95.799	102.38	118.53	108.91	98.49	110.48	113.83	104.67	103.23
0	0	0	0	2.7539	1.4501	12.754	11.849	26.697	23.402	23.94	39.084	45.482	57.4	53.57	64.691	42.384	75.819	72.619	56.45	56.231	56.838	52.301	54.818	50.516	44.376	42.252	50.029	50.409	7.5873	22.91	21.355	21.043	22.262	15.684	21.174	13.213	20.69	18.927	29.271	28.824	17.913	9.8392	17.808	15.391	10.527	11.211	13.245	11.523	18.958
24.723	8.9104	3.9899	0	0	0	0	0	0	0	0	0	0	0	0	0	0	0	0	0	0	0	0	0	0	0	0	0	0	0	0	0	0	0	0	0	0	0	0	0	0	0	0	0	0	0	0	0	0	0
0	0	0	2.1448	4.5929	4.5447	1.1394	0	0	0	0	0	0	0	0	0	0	2.7749	0	0	0	0	0	0	0	0	0	0	0	0	0	0	0	0	0	0	0	0	0	0	0	0	0	0	0	0	0	0	0	0
2.0314	7.286	0	0	0.46231	0	1.2702	0	5.5361	10.776	3.6544	2.3105	0	4.1931	0	3.6985	1.7027	5.5617	0	2.3699	0	0	0.77416	5.5197	7.2078	7.5147	3.8571	0.59566	1.16	0	0	0.51469	2.319	0	0	0.6426	0	0	0	0	0	0	1.1538	0	0	0	7.8824	10.433	6.0363	8.4523
24.445	13.67	5.3617	0	0	0	0	0	0	0	0	0	0	0	0	0	0	0	0	0	0	0	0	0	0	0	0	0	0	0	0	0	0	0	0	0	0	0	0	0	0	0	0	0	0	0	0	0	0	0
14.803	6.7747	0	1.8692	0	0	0	0	0	0	0	0	0	0	0	0	0	0	0	0	0	0	0	0	0	0	0	0	0	0	0	0	0	0	0	0	0	0	0	0	0	0	0	0	0	0	0	0	0	0
4.0462	1.8018	5.1204	0	0	0.48025	0	0.73537	0	0	0	0	0	0	0	0	0	0	0	0	0	0	0	0	0	0	0	0	0	0	0	0	0	0	0	0	0	0	0	0	0	0	0	0	0	0	0	0	0	0
17.645	7.9815	6.443	0	0	0	0	0	0	0	0	0	0	0	0	0	0	0	0	0	0	0	0	0	0	0	0	0	0	0	0	0	0	0	0	0	0	0	0	0	0	0	0	0	0	0	0	0	0	0
33.36	14.078	0	0	0	0	0	0	0	0	0	0	0	0	0	0	0	0	0	0	0	0	0	0	0	0	0	0	0	0	0	0	0	0	0	0	0	0	0	0	0	0	0	0	0	0	0	0	0	0
7.8733	4.0406	0	0	0.77148	1.0874	0	1.7968	0	0	0	0	0	0	0	0	0	0	0	0	0	0	0	0	0	0	0	0	0	0	0	0	0	0	0	0	0	0	0	0	0	0	0	0	0	0	0	0	0	0
0	0.48856	0	0	0	1.4826	5.3081	6.8909	0	1.9501	12.385	23.047	32.039	0	0	0	0	0	0	0	0	0	0	0	0	0	0	0.41998	0	0	0	0	0	0	1.0551	0	0	0	0	0.50759	0	0	0	0	0	0	0	0	0	0
11.461	11.403	0	0	0	0	0	0	0	0	0	0	0	0	0	0	0	0	0	0	0	0	0	0	0	0.47811	3.2728	0	0	0	0	0	0	0	1.3252	0.77066	0	0	0	4.7892	0	0	0	0	0	0	4.8289	2.1055	0	0
24.54	13.842	0	2.111	0	0	0	0	0	0	0	0	0	0	0	0	0	0	0	0	0	0	0	0	0	0	0	0	0	0	0	0	0	0	0	0	0	0	0	0	0	0	0	0	0	0	0	0	0	0
0	1.8367	0	5.7142	1.1852	0	0	0	0	0	0	0	0	0	0	0.41116	0	4.5561	0.54884	0	0	0	0	0	0	0	0	0	0	0	0	0	0	0	0	0	0	0	0	0	0	0	0	0	0	0	0	0	0	0
36.996	35.012	7.8747	3.7507	0	0	0	0	0	0	0	0	0	0	0	0	0	0	0	0	0	0	0	0	0	0	0	0	0	0	0	0	0	0	0	0	0	0	0	0	0	0	0	0	0	0	0	0	0	0
24.66	8.8604	0	0	0	0	0	0	0	0	0	0	0	0	0	0	0	0	0	0	0	0	0	0	0	0	0	0	0	0	0	0	0	0	0	0	0	0	0	0	0	0	0	0	0	0	0	0	0	0
0	0	0	8.5188	2.8148	0	4.7597	0	0	0	0	0	0	0	0	0	0	2.5032	0	0	0	0	0	0	0	0	0	0	0	0	0	0	0	0	0	0	0	0	0	0	0	0	0	0	0	0	0	0	0	0
3.3274	0	1.9479	0	3.8988	0	0	0	0	0	0	0	0	0	0	0	0	0	0.47959	0	0	0	0	0	0	0	0	3.1321	0	0	0	0	0	0	0	1.8519	0	0	1.339	9.7384	2.9231	15.852	30.543	35.983	52.426	60.427	75.243	80.943	82.34	92.717
0	3.0783	0	0	0.67159	7.0442	1.2783	0	1.4734	0.85238	3.5417	0	0.74699	0	0	6.3315	0	0	0	0	0	0	0	0.47738	3.6895	0	6.5044	7.7888	0	0	0	0	4.1972	5.0712	6.117	0.092221	0	5.1247	1.2258	0.93192	0	0	0	0	0	0	0	0	0	0
0	2.1171	4.2091	1.1478	3.0467	0.0033859	0	0	0	0	0	0	0	0	0	0	0	1.4334	0	0	0	0	0	0	0	0	0.29524	1.3246	0	0	0	0	0	0	1.6766	1.2705	0	2.395	0	2.2822	0	0	0	2.6333	3.1464	4.5376	0.03867	3.1771	4.9656	6.4456
13.787	7.9717	2.7133	0	0	0	0	0	0	0	0	0	0	0	0	0	0	0	0	0	0	0	0	0	0	0	0	0	0	0	0	0	0	0	0	0	0	0	0	0	0	1.2588	6.693	10.188	6.5799	3.9667	11.998	9.9503	8.1217	22.15
0	5.2709	1.9956	1.226	0	3.2176	0	5.5125	11.717	2.3383	8.1442	11.065	0	4.6875	0	0	2.8078	0	0	0	0	0	0	0	0	2.2704	0	0	0	0	0	0	0	0	0	0	0	0	0	0	0	0	0	0	0	0	0	0	0	0
4.9218	3.2268	0	0	2.2994	3.4447	0	0	9.146	6.281	14.329	19.251	5.792	14.833	11.601	6.4339	0	0.34603	0	4.864	1.2114	4.5121	6.0101	0	11.606	0	0.88126	0	0	0	0	0	0	1.3712	0	0	0	0	0	0	0	0	0	0	0	0	0	0	0	0
0	7.116	1.8814	0.89223	0	2.5721	0	0	0	0	3.9106	0	0	0	0	0	0	0	0	0.018288	5.5762	2.3542	4.6032	4.7834	4.5349	2.4717	9.1968	4.8242	2.0847	4.4334	0	0	2.6411	0	0	0	0	0	0	0	0	0	0	0	0	0	0	0	0	0
0	4.7132	2.3649	0	0	1.7587	2.5279	15.355	9.4837	5.3746	26.975	0	3.701	4.9019	0	0	0	0	0	0	0	0	0	0	0	0	0	0	0	0	0	0	0	0	0	0	0	0	0	0	0	0	0	0	0	0	0	0	0	0
13.389	2.3277	6.5165	0	0	0	0	0	0	0	0	0	0	0	0	0	0	0	0	0	0	0	0	0	0	0	0	0	0	0	0	0	0	0	0	0	0	0	0	0	0	0	0	0	6.7647	0	9.9582	14.013	13.8	2.1403
0	6.5736	0	0	1.7005	3.2037	0	4.2876	4.7779	8.936	0	0	0	0	0	0	0	0	0	0	0	0	0	0	0	0	0	0	0	0	0	5.3158	0.15293	6.8844	2.1015	3.3608	3.8223	15.677	14.638	19.13	20.279	22.111	30.009	21.453	23.06	17.723	26.796	39.028	47.526	49.13
9.5204	9.3997	0	0.41343	0	0	0	0	0	3.0847	3.1372	6.5121	0	8.7992	7.418	11	2.0527	7.4559	0	0	0	0	0	0	4.0586	3.6546	0	0	0	0	0	0.97181	0	0	0	0	0	2.6848	0	1.3619	0	0	0	0	0	0	1.4805	8.7997	5.351	4.7272
38.717	12.11	0	0	0	0	0	0	0	0	0	0	0	0	0	0	0	0	0	0	0	0	0	0	0	0	0	0	0	0	0	0	0	0	0	0	0	0	0	0	0	0	0	0	0	0	0	0	0	0
0.28117	0	0	4.4851	0	0	2.0036	0	0	0	0	0	0	0	0	0	0	0.015788	0	0	0	0	0.24463	0	0	0	0.92156	5.8624	9.4898	0	11.056	8.1523	11.404	12.481	8.3254	7.9812	12.1	8.6196	19.648	23.643	20.114	16.158	21.325	26.385	23.466	18.673	23.379	12.237	17.671	22.926
0	1.7669	0.49559	0	4.9527	0	0	0	2.2861	4.0494	10.384	2.1559	10.478	9.4518	1.8345	16.866	7.6445	20.345	14.434	18.776	14.08	10.563	12.867	6.9632	10.542	20.08	20.352	19.937	25.446	19.131	20.725	19.699	24.999	22.173	24.596	21.855	22.335	29.21	23.559	30.303	27.245	30.226	28.789	26.526	27.818	25.467	16.132	22.497	24.994	24.151
20.524	14.224	15.078	2.6903	0	0	0	0.79931	3.753	0	0	0	0	0	0	0	0	0	0	0	0	0	0	0	6.7779	13.685	6.0414	13.503	18.214	27.872	10.364	24.679	13.846	8.5778	15.829	17.277	10.581	20.138	8.821	6.8016	8.5723	2.7363	20.587	14.737	0.49583	0	0	0	0	0
0.46604	1.7704	0.34787	5.6586	0	1.0243	0	0.045093	0	0	0	0	0	0	0	0	0	0	0	0	0	0	0	0	0	0	0	0	0	0	0	0	0	0	0	0	0	0	0	0	0	0	0	0	0	0	0	0	0	0
10.446	11.803	0	6.5651	0	0	0	0	0	0	0	0	0	0	0	0	0	0	0	0	0	0	0	0	0	0	0	0	0	0	0	0	0	0	0	0	0	0	0	0	0	0	0	0	0	0	0	0	0	0
16.989	8.0889	0	7.9193	0	0	0	0.71541	6.2618	0	0	0	1.5751	1.832	9.7661	0.49865	0	0	0	3.7289	4.5514	5.007	0	0.45282	4.5399	4.5218	3.9911	7.2601	0	0	0	11.739	3.7317	0	0	6.4981	3.792	10.433	9.0739	3.5633	4.5607	15.066	15.905	14.449	11.476	9.6756	3.2585	1.7805	0	0
20.787	6.6094	0	0	0	0	0	0	0	0	0	0	0	4.006	2.0946	1.1495	0.11784	3.0081	5.7824	6.4492	4.1073	16.47	13.865	21.774	20.837	13.654	19.017	8.0567	3.4343	8.9242	4.772	7.6242	6.1421	8.5461	4.2347	6.6379	7.6288	8.0515	0	3.379	0	7.0155	4.6984	0.67896	3.2233	7.254	5.5617	2.2501	2.0732	6.3405
7.2027	6.4498	0	0	0	0	2.0112	0	0	0	0	0	0	0	0	0	0	0	0	0	0	0	0	0	0	0	0	0	0	0.47809	0	0	0	2.8546	6.013	17.751	30.23	37.816	49.991	55.851	70.023	72.598	89.56	91.042	93.73	100.37	112.7	118.21	123.83	131.18
0	1.6464	0	0	2.6777	1.4782	6.9734	14.169	16.379	18.269	30.323	33.39	42.53	35.805	38.336	48.396	52.205	59.959	53.61	55.028	63.482	55.111	64.542	61.055	62.592	57.857	77.946	72.228	70.901	77.649	64.854	55.688	61.606	59.332	50.961	48.828	45.35	45.89	47.031	41.194	39.805	40.752	38.193	48.876	41.259	47.881	41.98	44.41	48.525	50.387
0	0	0	6.6643	1.7045	0.94921	0	0	0	0	2.1769	0	0.059426	2.3853	0.49327	5.9277	4.1733	10.347	4.7782	10.758	9.4143	0.69112	0.037104	6.3184	0.83621	6.0103	9.3876	5.9434	3.1264	1.3296	0.21791	0	2.865	3.0617	3.3096	7.2291	5.2737	5.6376	0	4.9822	0.12416	1.4424	1.3008	10.978	5.4291	6.9778	14.883	16.212	18.294	24.814
14.301	9.2851	0.68734	1.4032	0	0	0	0	0	0	0	0	0	0	0	0	0	0	0	0	0	0	0	0	0	0	0	0	0	0	0	0	0	0	0	0	0	0	0	0	0	0	0	0	0	0	0	0	0	0
0	0	0	3.0214	0	4.1866	0	0	0	0	0	0	0	0	0	0	0	0	0	0	0	0	0	0	0	0	0	0	0	0	0	0	0	0	0	0	0	0.12261	0	0	0	0	2.9305	0	10.226	13.231	7.6168	10.028	10.125	6.5239
0	1.8258	4.763	0	4.314	0.69673	0	0	5.3138	2.204	3.6504	0	0	0	0	0	0	0	0	0	0	0	0	0	0	0	0.36193	0.37453	0	0	0	0	0	0	0	4.292	4.3555	8.917	7.1194	7.2514	1.1882	7.9698	9.374	15.721	11.087	14.803	9.589	19.553	19.359	21.417
0	3.6425	7.7655	0.91445	0	0	0	0	0	0	5.6424	0	0	7.9047	0	0	14.869	8.1062	0	1.7249	0	0	0	0	0	0	0	4.9806	0	0	0	0	0	0	0	0	0	0	0	0	0	0	0	0	0	0	0	2.9116	0	0
0	1.9662	0	3.2333	3.6059	3.8265	0	2.847	0.25184	0	4.9982	8.2982	0	5.1592	0	1.925	6.7817	9.3177	5.4474	0	0.77947	2.9063	5.3081	1.2626	0	0.75938	0	0	0	0	0	0	0	0	0	0	0	0	0	5.502	0	0	0	1.5641	5.5497	6.5826	0.85629	11.326	5.1101	7.0044
0	0	0	2.2031	7.3873	1.0062	0	0	0	0	0.17819	0	0	0	0	0	0	0	0	0	0	0	0	0	0	0	0	0	0	0	0	0	0	0	0	0	0	0.82313	0	0	0	0	0	0	0	0	0	0	0	0
0	0	0	0.70891	0	4.1061	7.1867	12.52	20.127	22.094	5.6251	3.4308	0	0	0	0	0	0	0	3.2124	0	0	0	0	0	0	0	0	0	0	0	0	0	0	0	0	0	0	0	0	0	0	0	0	0	0	0	0	0	0
0	0	0	4.7016	0.68108	2.6765	8.7519	8.2382	4.3135	3.179	12.183	15.986	2.8807	7.616	0	4.9752	0	0	5.7357	0	0	0	0	0	0	0	0	0	0	0	0	0	0	0	0	0	0	0	0	0	0	0	0	0	0	0	0	0	0	0
18.214	0	0	0	0	0	0	0	0	0	0	0	0	0	0.26939	0	0	0	0	0	0	0	0	0	0	0	0	0	0	0	0	0	0	0	0	0	0	0	0	0	0	0	0	0	0	0	0	0	0	0
20.838	14.577	17.529	0	0	0	2.9877	0	3.3236	0	0.75952	3.9102	0	0	0	0	0	0	0	0	0	0	0	0	0	0	0	0	0	0	0	0	0	0	0	0	0	0	0	0	0	0	0	0	0	0	0	0	0	0
5.7174	4.8228	1.2861	0	1.5434	0	0	0	0	0	0	0	0	0	5.7182	7.3603	4.1735	7.2708	7.0984	0	6.3155	9.9429	11.313	9.8389	12.747	11.974	17.597	19.406	22.575	17.555	21.439	24.46	34.262	27.024	35.254	31.978	37.41	33.124	30.148	32.679	31.657	29.401	31.635	26.27	37.772	41.266	36.467	36.292	27.912	29.801
23.453	9.5521	0.63352	0	0	0	0	0	0	0	0	0	0	0	0	0	0	0	0	0	0	0	0	0	0	0	0	0	0	0	0	0	0	0	0	0	0	0	0	0	0	0	0	0	0	0	0	0	0	0.3864
11.468	0	0	2.628	0	8.6369	0	0	0	0	0	0	0	0	0	0	0	0	0	0	0	0	0	0	0	0	0	0	0	0	0	0	0	0	0	0	0	0	0	0	0	0	0	0	0	0	0	0	0	0
15.442	10.907	0	0	0	0	0	0	0	0	0	0	0	0	0	0	9.2132	0	4.1779	0	0	0	0	0	5.1406	0	0	0	0.0026469	0	0	1.3872	2.1386	1.8899	0	0	0	0	0	0	0	0	0	0	0	0	0	0	0	0
0	9.2367	5.219	2.9292	0	0	0	0	0	0	0	0	0	0	0	0	0	0	0	0	0	0	0	0	0	0	0	0	0	0	0	0	0	0	0	0	0	0	0	0	0	0	0	0	0	0	0	0	0	0
17.014	7.5141	0	0	0	0	0	0	0	0	0	0	0	0	0	0	0	0	0	0	0	0	0	0	0	0	0	0	0	0	0	0	0	0	0	0	0	0	0	0	0	0	0	0	0	0	0	0	0	0
0	0.34441	0	7.3017	0.36264	4.0895	0	0	0	4.4309	7.9563	7.4919	12.931	7.954	3.18	16.065	8.9449	18.443	19.381	30.984	29.612	19.634	22.573	24.3	30.106	29.761	32.028	39.457	39.133	43.413	38.989	43.738	44.129	48.181	53.06	57.032	62.244	65.591	58.922	66.361	59.44	69.129	66.553	70.451	70.267	67.792	74.662	66.926	70.323	69.985
0	7.2114	0	2.7114	0	1.732	1.5846	1.3506	0.5205	1.3923	0	1.0686	0	0	0	1.5561	0	0	0	0	0	0	0	0	0	0	0	0	0	0	0	0	0	0	0	0	0	0	0	0	0	0	0	0	0	0	0	0	0	0
29.019	11.27	4.7986	0	0	0	0	0	0	0	0	0	0	0	0	0	0	0	0	0	0	0	0	0	0	0	0	0	0	0	0	0	0	0	0	0	0	0	0	0	0	0	0	0	0	0	0	0	0	0
14.258	9.2745	0	0	2.4635	0	0	0	0	0	0	0	0	0	0	0	0	0	0	0	0	0	0	4.2008	0.14096	0	0.10301	0	0	0	0	0	2.8058	0	0	0	2.4543	3.9334	0	0	0	0	2.6913	0.46292	0	3.6543	2.8469	0.068087	5.4155	6.6604
7.4556	3.4165	0	0	0	0	0	0	0	1.1264	0	0	0	0	0	0	0	1.6261	0	0	0	0	0	0	0	0	0	0	0	0	0	0	0	0	0	0	0	0	3.4825	3.9429	8.335	9.0616	22.373	13.069	21.917	16.136	32.373	35.745	48.764	45.541
0	4.9082	0	0	0.20189	0.25744	1.495	7.3262	13.922	4.7235	9.9082	0.65228	9.6582	2.9439	0	9.9201	6.4272	4.6006	0	0	3.057	0	22.938	25.153	19.905	19.142	8.162	6.8637	14.723	23.688	13.794	13.934	31.311	33.223	20.469	16.943	25.846	30.373	23.767	19.811	13.727	24.144	28.633	6.0358	7.6378	21.26	28.004	32.8	32.873	24.675
0.11222	2.0796	0	0	0.57253	2.4752	0	2.3662	0	0	2.4662	7.6861	2.1239	1.4624	0	5.262	13.381	9.835	16.182	6.0154	11.633	8.6179	10.932	8.0668	5.9171	19.797	10.567	14.561	12.51	0	7.5814	4.762	5.5188	8.9628	0.40255	0	0	10.061	4.1784	9.2348	7.513	4.9079	5.7851	0	0	0	0	0	0	0
0	0	0.37489	2.1768	4.2155	6.4652	3.5919	4.4114	0	2.7334	9.5406	5.8774	1.1468	5.8386	0	7.7405	3.5167	3.3774	5.1423	0	2.2807	2.8592	0	0	0	1.3774	0	0	0	0	0	0	0	0	0	0	0	0	0	0	0	0	0	0	0	0	0	0	0	0
15.613	4.0569	0.22759	0	0	0	0	0	0	0	0	0	0	0	0	0	0	0	0	0	0	0	1.7008	6.9623	2.2056	0	1.7377	0.73233	0	0	3.7938	0.481	3.743	1.2778	1.6555	0	1.5051	6.0298	0	3.5004	0	0.51308	0	0	0	0.82641	0	0	0	2.7617
16.564	10.885	0	0	0	0	0	0	0	0	0	0	0	0	0	0	0	0	0	0	0	0	0	0	0	0	0	0	0	0	0	0	0	0	0	0	0	0	0	0	0	0	0	0	0	0	0	0	0	0
12.006	10.977	1.5412	0.24699	0	0	0	0	0	0	0	0	0	0	0	0	0	0	0	0	0	0	0	0	0	0	0	0	0	0	0	0	0	0	0	0	0	0	0	0	0	0	0	0	0	0	0	0	0	0
21.558	7.2552	1.2991	2.8341	0	0	0	0	0	0	0	0	0	0	0	0	0	0	0	0	0	0	0	0	0	0	0	0	0	0	0	0	0	0	0	0	0	0	0	0	0	0	0	0	0	0	0	0	0	0
18.359	4.6808	1.1406	0.1682	0	0	0	0	0	0	0	0	0	0	0	0	0	0	0	0	0	0	0	0	0	0	0	0	0.19688	0	0	4.5212	0	11.338	4.748	3.6529	1.9285	0	0.028523	0	0	0	0	0	0	0	0	0	0.33037	0
0	0	0	2.256	4.8324	6.0824	10.033	0	0	0	0	0	0	0	0	7.5844	9.7303	14.605	9.4803	10.255	13.68	1.2993	6.9122	8.5452	8.938	2.34	5.7476	26.43	24.516	15.221	23.873	10.128	9.377	15.201	11.074	16.341	9.7261	10.908	11.376	17.019	22.862	2.774	4.4392	16.273	18.391	17.948	18.665	13.096	12.939	15.937
41.443	22.213	0	0	0	0	0	0	0	0	0	0	0	0	0	0	0	0	0	0	0	0	0	0	0	0	0	0	0	0	0	0	0	0	0	0	0	0	0	0	0	0	0	0	0	0	0	0	0	0
7.3481	2.753	0	0	2.7677	0	0	0	0	0	0	4.8781	0	0	0	2.0164	3.9189	11.912	5.9091	18.112	25.131	18.29	34.386	30.431	23.755	29.97	29.392	35.365	33.921	35.399	34.126	31.963	25.149	26.738	24.032	35.869	32.366	30.755	26.047	15.609	26.849	21.681	20.705	14.236	13.651	11.226	9.0188	15.019	15.678	14.084
0	8.0116	7.034	0	2.1947	0.5181	0.8766	0	0	0	0	0	0	0	0	0	0	0	0	0	0	0	0	0	0	0	0	0	0	0	0	0	0	0	0	0	0	0	0	0	0	0	0	0	0	0	0	0	0	0
11.947	8.2406	4.8038	0	0	0	0	0	0	0	0	0	0	0	0	0	0	0	0	0	0	0	0	0	0	0	0	0	0	0	0	0	0	0	0	0	0	0	0	0	0	0	0	0	0	0	0	0	0	0
18.716	3.2977	0	0	1.1043	0	0	0	0	0	8.3294	0	0	0	0	0	0	0	0	0	0	0	0	0	0	0	0	0	0	0	0	0	0	0	0	0	0	0	0	0	0	0	0	0	0	0	0	0	0	0
22.484	7.5577	0	0	0	0	0	0	0	0	0	0	0	0	0	0	0	0	0	0	0	0	0	0	0	0	0	0	0	0	0	0	0	0	0	0	0	0	0	0	0	0	0	0	0	0	0	0	0	0
2.8378	5.4048	0	0	0	0	0.3312	0.93664	0.0097727	6.8836	0.8056	0	0	0	0	2.6683	0.94967	7.0795	2.3683	5.4666	0	4.8543	0.63949	5.1016	9.4843	2.5968	1.0981	1.6196	2.3803	7.7571	2.8056	5.9752	6.7315	5.6192	3.394	0	0.56153	7.1225	2.6124	7.9276	3.8107	1.6209	0	0	0	0	0	0	0	0
0	0	0	0	0	11.839	9.3295	14.54	1.192	5.343	13.412	4.1869	0	0	0	0	0	0	0	0	0	0	0	0	0	0	0	0	0	0	0	0	0	0	0	0	0	0	0	0	0	0	0	0	0	0	0	0	0	0
0	0	0.82017	0	3.9563	0	4.5691	0	0	0	0	0	0	0	0	0.52454	0	6.883	0.26877	0	0	0	0	0.75155	4.9716	3.2848	5.314	12.499	20.055	11.815	17.121	20.497	24.6	24.946	24.557	26.573	27.658	22.59	26.168	36.462	30.63	26.005	22.509	28.382	24.922	25.053	24.327	23.52	24.01	29.853
6.2916	4.5042	0	0	0	0.61339	0	0	0	0	0	0	0	0	0	0	0	0	0	0	0	0	0	0	0	0	0	0	0	0	0	0	0	0	0	0	0	0	0	0	0	0	0	0	0	0	0	0	0	0
0	6.5157	7.1793	0	0	0	0	0	0	0	0	0	0	0	0	0	0	0	0	0	0	0	0	0	0	0	0	0	0	0	0	0	0	0	0	0	0	0	0	0	0	0	0	0	0	0	0	0	0	0
0	2.7533	0	3.0894	2.5251	1.1441	0	0	0	0	0	0	0	0	0	0	0	0	0	0	0	0	0	0	0	0	0	0	0	0	0	0	0	0	0	0	0	0	0	0	0	0	0	0	0	0	0	0	0	0
1.3238	3.5845	0.086439	0	0.68681	0	1.0666	0	2.1262	4.5899	0	0	0	0	0	0	0	3.5447	0	0	0	0	0	0	0	0	0	0	0	0	0	0	0	0	0	0	0	0	0	0	0	0	0	0	0	0	0	1.0867	6.2052	0.38519
0	1.2028	0	2.5979	0	3.6164	1.9703	0	0	2.1843	3.1761	2.6843	0	0	0	0	0.79541	0	0	0	0	0	0	0	0	0	0	0	0	0	0	0	0	0	0	0	0	0	0	0	0	0	0	0	0	0	0	0	0	0
22.624	6.0045	0	0	0	0	0	0	0	0	0	0	0	0	0	0	0	0	0	0	0	0	0	0	0	0	0	0	0	0	0	0	0	0	0	0	0	0	0	0	0	0	0	0	0	0	0	0	0	0
5.7924	0	0	0.40195	0	0	1.3362	8.4583	0	7.8362	2.8953	4.4823	1.7416	0	0	1.3419	0	0	6.2448	0	2.7752	0	0	0	0	0	0	0	0	0	0	0	0	0	0	0	0	0	0	0	0	0	0	0	0	0	1.1056	0	0	2.3809
0	2.8544	6.4684	0	0	1.5237	0	0	0	0.8895	1.7737	0	0	0	0	0	0	0	0	0	0	0	0	0	0	0	0	0	0	0	0	0	0	0	0	0	0	0	0	0	0	0	0	0	0	0	0	0	0	0
1.6864	4.3832	0	0	0	0	4.3655	0	2.5286	0	1.3318	6.0925	0.21453	3.1705	0	0.042819	0	0	0	1.6776	1.3301	0	4.7272	0	0	0	0	0	1.5324	8.3752	0	0	0	0	0	0	4.2489	0	2.1262	7.3403	10.904	4.7538	9.7153	7.499	14.802	19.439	15.839	11.121	12.416	15.091
0	5.1119	6.277	0	0	2.2942	0	0	0	0	0	0	0	0	0	0	0	0	0	0	0	0	0	0	0	0	0	0	0	0	0	0	0	0	0	0	0	0	0	0	0	0	0	0	0	0	0	0	0	0
6.4424	0	0	0	0	7.6913	11.22	8.0952	7.6945	19.195	10.041	14.557	1.8457	9.9438	5.9771	1.2705	5.783	10.082	8.8604	16.725	4.9958	5.8674	0	8.0833	10.277	8.2663	0	0.76845	0	0	20.048	20.01	18.162	12.095	23.969	13.96	10.613	17.993	21.891	27.642	26.769	29.095	28.61	29.874	27.405	35.385	41.409	44.33	47.674	47.771
17.232	11.091	0	0	0	0	0	0	0	0	0	0	0	0	0	0	0	0	0	0	0	0	0	0	0	0	0	0	0	0	0	0	0	0	0	0	0	0	0	0	0	0	0	0	0	0	0	0	0	0
9.6597	1.1989	0	0	2.951	2.0858	0	0	0.42375	0	0	0	0	0	0	0	0	0	0	0	0	0	0	0	0	0	0	0	0	0	0	0	0	0	0	0	0	0	0	0	0	0	0	0	0	0	0	0	0	0
0	6.6374	2.8393	0	1.9581	0.5967	0.048339	0	4.7706	3.6145	5.2917	2.424	0	2.6828	0	0	0	0	0.91354	4.921	5.0323	0	3.2229	2.8753	7.449	10.978	12.271	12.587	15.973	11.851	8.3293	0	5.2655	5.2336	4.808	2.7815	0	1.9975	0	0	0	2.1448	0	3.1046	0	0	0	4.3569	2.8948	5.1671
0	0	0	5.3657	5.9599	4.5728	9.9165	1.7254	9.0885	8.1988	0	11.461	6.4451	15.6	13.732	21.91	12.2	21.79	16.773	12.033	11.369	2.9099	11.344	13.134	9.7733	8.7979	16.404	17.615	24.667	21.642	19.806	16.281	24.519	28.612	24.672	24.768	23.221	29.109	27.792	40.21	29.426	23.915	17.495	25.661	27.48	22.719	23.752	25.893	27.136	15.705
4.3257	2.2644	0	0	0.57471	0	2.1992	0	0	0	0	0	0	0	0	0.7281	4.5978	0	0	0	0	0	0.11137	0	0	0	3.9655	1.0452	0	0	0	2.2534	0	10.524	7.6818	11.897	9.7647	6.7647	4.6334	9.4382	7.1354	1.6158	0	0	1.018	0	0	0.99075	0	0
0	0.42284	0.29463	6.1985	6.9698	0	0	0	0	0	0	0	0	0	0	3.1246	0	0	7.3442	0.65116	0	11.094	7.1728	4.8693	2.7255	0	0	3.3759	6.9286	3.142	1.7882	3.7261	0	0.60775	0	0.13142	9.1196	10.615	1.3978	10.877	3.8872	5.2077	3.8858	0	4.3179	1.9769	0	0	0	0
28.647	6.9571	4.1085	1.2802	0	0	0	0	0	0	0	0	0	0	0	0	0	0	0	0	0	0	0	0	0	0	0	0	0	0	0	0	0	0	0	0	0	0	0	0	0	0	0	0	0	0	0	0	0	0
10.74	10.137	0	0	0	0	0	0	0	0	0	0	0	0	0	0	0	0	0	0	0	0	0	0	0	0	0	0	0	0	0	0	1.5054	0	0	1.2083	4.3733	3.8823	1.0392	15.462	3.3098	8.602	5.8098	4.6238	5.1697	7.5057	11.688	8.4074	5.0706	1.9492
0	0.5261	0.25859	0	0	5.1224	0.82361	3.0877	3.1698	0	0	0	0	0	0	0	0	0	0	0	0	0	0	0	0	0	0	0	0	0	0	0	0	0	0	0	0	0	0	0	0	0	0	0	0	0	0	0	0	0
11.064	5.4381	0	4.9853	0	0	0	0	0	0	0	0	0	0	0	0	0	0	0	0	0	0	0	0	0	0	0	0	0	0	0.96429	3.7554	0	0	0	0	3.2502	2.3122	4.1485	9.4919	0.7082	1.9339	6.4181	5.0219	1.796	0	0	0	0	0
12.757	6.2892	0	0	0	0	0	0	0	0	0	1.2032	0	0	0	0	0	0	0	0	0	0	0	0	0	0	0	0	0	0	0	0	0	0	0	0	0	0	0	0	0	0	0	0	0	0	0	0	0	0
52.798	37.924	0	13.299	0	0	0	0	0	0	0	0	0	0	0	0	0	0	0	0	0	0	0	0	0	0	0	0	0	0	0	0	0	0	0	0	0	0	0	0	0	0	0	0	0	0	0	0	0	0
4.4255	5.4909	0	0	2.8749	0	7.3014	0	3.5039	2.8617	17.004	19.678	21.063	0	11.454	0.62741	13.972	9.4026	0.59973	0	0	8.0774	16.854	10.747	6.5395	14.273	18.065	12.349	6.575	2.9997	0	4.9609	14.483	15.475	10.512	13.285	22.116	0	0	0	0	0	0	0	0	0	0	0	0	0
21.817	6.7393	0	6.3522	0	0	0	0	0	0	0	0	0	0	0	0	0	0	0	0	0	0	0	0	0	1.2834	0	1.5378	0	0	0	9.8021	1.8085	0	0	7.1747	0	3.5664	0.069627	0	2.3594	5.3817	14.305	6.5772	8.042	3.0068	0	8.635	1.9427	0.2836
2.573	4.9268	6.7653	0	0	0	0	9.9053	6.7304	6.6135	5.176	12.573	11.536	9.8569	4.1315	13.91	9.5738	17.24	9.7153	7.3894	10.482	6.3575	6.5653	8.9852	4.9281	6.6732	5.4296	12.194	5.9582	8.9082	10.587	11.998	5.6298	4.0939	7.5225	4.3282	0	4.0304	4.0183	1.4611	0	5.3853	8.3196	8.3082	8.5388	0.41531	6.5672	4.0565	1.1076	9.0648
0	1.6114	0.63182	1.5045	4.0705	2.9227	0	0	0	0	0	0	0	0	0	0	0	0	0	0	0	0	0	0	0	0	0	0	0	0	0	0	0	0	0	0	0	0	0	0	0	0	0	0	0	0	0	0	0	0
0	1.7034	3.1074	0.24133	4.0627	2.2324	0	0	0	0	6.7646	6.38	3.6588	7.3512	0	5.31	6.1661	11.661	14.019	4.828	9.2451	9.224	11.375	10.6	8.8862	13.828	5.8389	16.383	11.781	8.7062	5.2589	10.061	17.673	14.532	9.1679	7.979	10.18	23.866	15.898	22.105	15.551	20.731	21.906	17.652	29.319	31.015	24.044	38.908	31.391	28.907
5.9435	6.5788	0	3.8952	0.81045	0	0	0	0	9.2015	0.13077	0	0	0	0	0	7.1502	5.9903	3.1481	13.908	7.1326	7.869	9.4403	8.5115	17.619	18.558	21.894	17.071	22.95	14.665	16.717	23.025	21.169	23.606	15.802	10.194	12.119	12.581	13.573	20.688	15.1	10.936	20.669	11.028	11.175	10.403	16.085	24.777	27.807	24.052
22.488	9.494	7.1704	0	0	0	0	0	0	0	0	0	0	0	0	0	0	0	0	0	0	0	0	0	0	0	0	0	0	0	0	0	0	0	0	0	0	0	0	0	0	0	0	0	0	0	0	0	0	0
16.633	11.1	0	1.1733	0	0	0	0	0	0	0	0	0	0	0	0	0	0	0	0	0	0	0	0	0	0	0	0	0	0	0	0	0	0	0	0	0.62424	1.1839	0.87959	3.1919	21.78	12.14	5.2713	14.319	7.4653	5.5921	6.013	7.9443	3.9181	7.5371
0	1.5648	3.0754	0	4.0009	0	0	0	1.9811	0	0	0	3.8343	0	0	0	0	1.108	1.2426	0	4.3548	0	0	0	0	0	0	0	0	0	0	0	0	0	0.010728	0	0	2.9982	0	1.0078	0	0	0	0	0	0	0	0	0	1.8068
9.041	0	2.1465	3.0003	0	3.3059	0	0	0	0	0	0	0	0	0	0	0	0	0	0	0	0	0	0	0	0	0	0	0	0	0	0	0	0	0	0	0	0	0	0	0	0	0	0	0	0	0	0	0	0
19.347	6.3169	0	0	0	0	0	0	0	0	0	0	0	0	0	0	0	0	0	0	0	0	0	0	0	0	0	0	0	0	0	0	0	0	0	0	0	0	0	0	0	0	0	0	0	0	0	0	0	0
0.50351	1.2721	0	0	1.8124	2.0886	0	0	4.7184	10.121	4.1657	7.1062	3.804	5.9357	6.2901	17.793	8.1476	19.43	21.778	21.426	11.923	9.2501	20.46	13.251	30.397	21.977	24.304	31.722	35.597	27.105	25.644	22.251	28.813	27.222	21.761	20.423	20.151	20.442	24.58	29.607	27.941	24.264	28.553	33.335	33.164	24.555	26.511	34.762	25.711	27.208
0	0	0	6.503	0	0.74938	2.0706	0	0	0	0	0	0	0	0	0	0	0	0	0	0	0	0	0	0	0	0	4.027	1.4293	0	0	0	0	0	0	0	0	0	0	0	0	0	0	4.4777	0.5006	0	0	0	0	0
0	0.068651	4.406	5.4133	0.1422	0	0	1.4661	0.72786	0	0	0	0	0	0	0	0	0	0	0	1.485	0	2.3536	0	0	0.81929	0	5.3336	4.1964	3.6602	0	0	0	0	0	0	0	0	0.36875	0	8.4045	0	5.1749	0	3.2288	0	7.9028	2.4788	3.4984	6.9616
8.0278	0.47158	0	0	0	3.9727	0	0	0	0	0	0	0	0	0	1.424	0.027201	0	0	0	0	0	1.6172	0	3.5278	1.946	3.4593	0	2.446	1.3369	0.96843	3.3061	8.5693	2.3895	9.0035	6.9114	11.596	7.0254	10.166	11.973	11.573	11.657	13.411	11.745	18.284	20.982	15.524	18.925	12.995	10.052
18.629	6.8565	7.0142	0	0	0	0	0	0	0	0.38404	0	0	0	0	0	0	0	0	0	0	0	0	0	5.8677	3.9998	0	0	0	0	0	0	0.48348	9.4126	5.1494	4.5003	11.1	0	5.9061	0	5.3544	3.4448	1.8673	0	5.7495	0	1.2082	3.1345	16.282	2.4169
1.8799	1.2157	0	0	0	0	16.022	0	0	1.9583	0	0	0	0	0	0.40677	0	0.80801	0	0	0	0	0	0	0	0	0	0	0	0	0	0	0	0	0	0	0	0	0	0	0	0	0	0	0	0	0	0	0	0
0	3.6023	0	3.9754	4.99	4.432	0	4.2582	0	0	0	0	0	0	0	0	0	0	0.41219	0	0	0	1.6293	2.2236	0	7.6436	5.9036	9.5608	2.535	0.34361	1.755	1.9984	0	8.6351	2.4083	0	0	7.1402	0	0.5876	0	0.99491	1.2621	0	0	0	0	0	0	0
19.385	8.2822	7.3893	0	0	0	0	0	0	0	0	0	0	0	0	0	0	0	0	0	0	0	0	0	0	0	0	0	0	0	0	0	0	0	0	0	0	0	0	0	0	0	0	0	0	0	0	0	0	0
18.966	7.8748	0.92273	0	0	0	0	0	0	0	0	0	1.6719	2.492	0	7.2645	14.414	24.703	23.844	26.743	38.557	28.78	41.159	33.721	30.953	39.593	37.432	45.853	44.521	41.235	50.215	44.119	52.768	62.042	67.802	69.13	76.578	90.556	93.912	86.744	88.392	101.15	96.31	104.35	108.48	100.26	104.83	99.197	95.908	102.44
0	5.478	0	0	0	0	4.1298	0	0	0	0	0	0	0	0	0	0	5.7941	0	0	0	0	0	0	0.058441	0	0	7.574	11.882	0.22466	9.3203	4.7138	5.2086	12.446	2.8287	2.6812	2.1669	0	4.6126	6.1269	10.251	1.9954	6.315	10.259	12.977	5.1772	6.1866	2.2659	1.4429	6.6798
0	2.7446	0	4.1042	2.8501	0.15494	0	0	0	0	4.172	1.2574	0	0	0	0	0	0	2.3874	0	0	0	0	0	0	0	0	0	0	0	0	0	0	0	0	0	0	0	0	0	0	0	0	0	0	0	0	0	0	0
0	7.8836	12.372	0	0	0	0	0	0	0	0	0	0	0	0	0	0	0	0	0	0	0	0	0	0	0	0	0	0	0	0	0	0	0	0	0	0	0	0	0	0	0	0	0	0	0	0	0	0	0
18.71	9.2089	2.6397	0	0	0	0	0	0	0	0	0	0	0	0	0	0	0	0	0	0	0	0	0	0	0	0	0	0	0	0	0	0	0	0	0	0	0	0	0	0	0	0	0	0	0	0	0	0	0
0	0	0	0	0	2.3075	8.3556	5.3094	12.919	14.009	1.3998	0	0	0	0	0	0	0	0	0	0	0	0	0	0	0	0	0	0	0	0	0	0	0	0	0	0	0	0	0	0	0	0	0	0	0	0	0	0	0
8.2889	4.9931	0	0	0.30614	0	0	0	0	0	0	0	0.90205	0	0	0	0	0	0	0	0	0	0.29439	0	0	0	0	0	0	0	0	0	0	0	0	0	0	0	0	0	0	0	0	0	0	0	0	0	0	0
4.662	4.2056	0	0	0	0	0	2.7691	0	0	0	0	0	0	0	0	0	0	0	0	0	0	0	0	0	0	0	0	0	0	0	0	0	0	0	0	0.09433	8.8431	10.099	3.5529	5.1016	8.5469	15.472	14.339	9.716	13.117	22.532	19.955	13.772	21.175
17.357	2.4014	0	0	0	0	0	0	0	0	6.0677	0	0	0	0	0	0	0	0	0	0	0	0	0	0	0	0	0	0	0	0	0	0	0	0	0	0	0	0	0	0	0	0	0	0	0	0	0	0	0
4.498	15.902	8.9671	0	0	0	0	0	0	0	0	0	0	0	0	0	0	0	0	0	0	0	0	0	0	0	0	0	0	0	0	0	0	0	0	0	0	0	0	0	0	0	0	0	0	0	0	0	0	0
0	0	0	0.32905	18.195	28.208	34.383	10.128	43.639	38.335	28.975	27.706	23.712	16.526	0	7.4378	0	0	0	0	0	0	0	0	0	0	0	0	0	0	0	0	0	0	0	0	0	0	0	0	0	0	0	0	0	0	0	0	0	0
0	0	6.0272	0.20071	3.4607	0	0	0	0.93463	0	1.1181	0	0	0	0	0	0	0	0	4.4428	3.7471	0	2.1825	0.91902	0	0	6.3555	5.1881	0.51655	1.845	0	0	4.3597	1.8695	3.5854	7.3842	4.6734	7.8793	4.0774	6.949	4.4624	4.6808	1.3555	11.49	0.52146	10.104	7.7053	7.1024	13.208	12.528
1.968	1.1359	0	0	2.518	3.5859	0	0.82159	0	0	0	0	0	0	0	4.2249	0	0	0	0	0	0	0	0	0	0	0	0	0	0	0	0	0	0	0	0	3.5522	0	0	0.97229	0	0	0	0	0	0	2.2849	0	0	0
0	0	0	0	15.832	31.568	42.336	44.172	61.005	57.881	65.42	65.467	64.738	74.806	80.862	92.453	83.281	88.613	72.881	76.681	85.995	101.02	68.485	86.545	81.802	87.554	89.849	80.184	75.98	69.689	68.589	72.462	62.88	78.562	77.315	77.793	75.571	72.332	72.341	67.31	62.967	75.971	73.262	73.983	45.67	41.628	57.754	30.743	27.046	44.702
20.359	5.0067	0.28725	0	0	0	0	0	0	0	0	0	0	0	0	0	0	0	0	0	0	0	0	0	0	0	0	0	0	0	0	0	0	0	0	0	0	0	0	0	0	0	0	0	0	0	0	0	0	0
4.185	0.72906	0	0	1.277	0.29228	0.79228	0	0	0	0	0	0	3.5644	0	5.6916	3.2162	5.0555	7.5394	7.5148	10.713	10.677	9.735	12.269	12.65	13.125	18.236	27.083	21.922	16.298	20.861	19.184	27.309	23.329	25.382	28.713	28.646	20.23	22.749	35.785	29.322	22.401	23.612	21.238	31.737	29.233	36.279	30.163	24.339	27.875
0	3.7666	0	0.34809	0	0.29379	1.4838	4.2996	5.2621	12.145	13.093	11.038	0	3.106	0	1.1087	0	0.49538	0	9.2454	0.11269	0	0	0	0.36653	0.99346	0	1.6426	0	0	0	2.68	6.2127	2.255	3.3031	0.60115	5.1838	14.826	5.9319	9.5627	8.3218	3.6185	9.2819	0	5.9358	4.9646	13.699	19.459	23.965	25.355
0	0.21956	0.9659	0	0	0.94151	2.2366	0	3.4537	0	0	0	0	4.6732	0	6.4536	1.5122	9.1797	4.1774	0.40511	1.077	0	2.7506	0.28011	0	1.9732	5.3783	6.5011	6.7645	8.3158	7.5287	5.3381	5.6105	3.3672	0	0	0	0	3.3127	3.9032	3.8826	0	0	0	4.0681	0	0	0	0	0
5.5938	6.5742	0	0	1.6036	0	0	0	0	0	0	0	0	0	0	0	0	2.0331	0	0	0	0	1.3472	0	0	0	0	4.6449	0	0.43329	0	0	0	0	0	0	3.8199	0	0	0	0	0	0	0	0	0	0	0	0	0
1.6867	0	2.9197	0	3.348	0	0.20373	2.0555	1.8366	3.9138	7.0738	5.1144	4.8085	5.4947	0	0	0	0	0	0	0	0	0	0	0	0	0	0	0	0	0	0	0	0	0	0.67111	2.5101	3.1452	14.689	10.54	26.469	12.588	10.609	13.061	23.444	30.224	14.169	26.164	20.787	23.318
12.676	8.9672	1.8589	1.636	0	0	0	0	0	0	0	0	0	2.3964	0.88772	0	0	0	0	0	0	0	0	1.2735	1.8776	0	0	0	0	0	0	2.261	0	0	0	0	0	0	0	0	0	0	0	0	1.0755	0	4.2516	0	0	0
24.362	12.515	4.7694	0	0	0	0	0	0	0	0	0	0	0	0	0	0	0	0	0	0	0	0	0	0	0	0	0	0	0	0	0	0	0	0	0	0	0	0	0	0	0	0	0	0	0	0	0	0	0
0	5.5722	2.8267	0	4.2438	0	0	0	0	0	0	0	0	0	0	0	0	0	0	0	0	0	0	0	0	0	0	0	0	0	0	0	0	0	0	0	0	0	0	0	0	0	0	0	0	0	0	0	0	0
6.0428	1.1463	0.21933	0.65132	0	0	0	0.31777	0.45349	0	0	0	0	0	0	0	0	0	0	0	0	0	0	0	0	0	0	0	0	0	0	0	0	0	0	0	0	0	0	0	0	0	0	0	0	0	0	0	0	0
22.209	8.537	0	0	0	0	0	0	0	0	0	0	0	0	0	0	0	0	0	0	0	0	0	0	0	0	0	0	0	0	0	0	0	0	0	0	0	0	0	0	0	0	0	0	0	0	0	0	0	0
19.529	0.94688	0	0	6.679	0	0	0	0	0	0	0	0	0	0	0	0	0	0	0	0	0	0	0	0	0	0	0	0	0	0	0	0	0	0	0	0	3.3838	0	0	0	0.62772	6.0521	0	0	2.6155	4.8115	6.2183	7.9383	9.4126
8.9619	6.9165	2.4957	0	3.0036	0	0	0	0	0	0	0	0	0	0	0	0	0	0	0	0	0	0	0	0	0	0	0	0	0	0	0	0	0	0	0	0	0	0	0	0	0	0	0	0	0	0	0	0	0
15.269	6.5235	0	0.91808	0	0	0	0	0	0	0	0	0	0	0	0	0	0	0	0	0	0	0	0	0	0	0	0	0	0	0	0	0	0	0	0	0	0	0	0	0	0	0	0	0	0	0	0	0	0
1.8108	0	0	0.58865	6.8175	1.8281	4.4619	0	0	0	0.32054	0	0	0	0	0	0	0	0	0	0	0	0	2.1228	0	0	1.9778	0	0	0.69096	0	6.2155	5.9287	10.005	10.759	9.7893	15.737	16.273	15.593	14.888	18.082	14.259	14.956	17.937	18.989	14.95	14.262	20.638	15.867	18.586
11.303	12.548	5.2342	6.1935	0	0	0	0	0	0	0	0	0	0	0	0	0	0	0	0	0	0	0	0	0	0	0	0	0	0	0	0	0	0	0	0	0	0	0	0	0	0	0	0	0	3.8459	0	0	1.9347	1.6198
29.566	11.456	0	0	0	0	0	0	0	0	0	0	0	0	0	0	0	0	0	0	0	0	0	0	0	0	0	0	0	0	0	0	0	0	0	0	0	0	0	0	0	0	0	0	0	0	0	0	0	0
18.489	13.981	2.3284	0	0	0	0	0	0	0	0	0	0	0	0	0	0	0	0	0	0	0	0	0	0	0	0	0	0	0	0	0	0	0	0	0	0	0	0	0	0	0	0	0	0	0	0	0	0	0
0	0.99155	1.2256	0	1.9942	0.2402	1.093	0	0	0	0	0	0	0	0	0	0	0.39728	0	0	0	0	0	0	0	0	0	0	0.88165	0	0	0	0	0	0	0	0	0	0	0	0	0	0	0	0	0	0	0	0	0
10.298	16.42	0	0	0	0	0.71291	3.498	0	0	0	0	2.1077	0	4.0077	0	0	0	0	0	0	0	0	0	0	0	0	0	0	0	0	0	0	0	0	0	0	0	0	0	0	0	0	0	0	0	0	0	0	0
18.559	10.722	1.8172	0	0	0	0	0	0	0	0	0	0	0	0	0	0	2.8465	0.54657	0	0	0	0.31228	0	0	0	1.6892	2.0226	1.3951	0	1.9499	0	0	6.2047	0.92113	5.3879	0	3.6511	8.6108	10.149	5.5529	13.897	14.984	15.028	8.3944	6.4349	11.863	3.4167	3.9547	10.058
9.0651	2.5628	0	0	0	0	4.3958	0	0	0	0	0	0	0	0	0	0	0	0	0	0	0	0	0	0	0	0	2.8248	5.072	0	2.1993	3.2474	2.7683	7.7299	0.84717	5.3589	5.4222	6.8226	13.35	16.259	10.325	10.035	14.354	12.121	20.076	15.861	19.569	21.381	10.022	11.891
12.068	6.1628	0.57947	4.9525	0	0	0	0	0	0	0	0	0	0	0	0	0	0	0	0	0	0	0	0	0	0	0	0	0	0	0	0	0	0	0	0	0	0	0	0	0	0	0	0	0	0	0	0	0	0
0	0	0	2.4846	1.4297	8.2158	1.1349	2.0627	0.49477	2.8592	7.958	3.4609	0	1.2236	0	0	0	0	0	0	0	0	0	0	0	0	0	0	0	0	0	0	0	0	0	0	0	0	0	2.1471	0	2.7932	0	0	0	0	0	0	0	0
15.685	3.3586	1.1207	0	0	0	0	4.7411	0	0	0	0	0	0	0	0	0	0	0	0	0	0	0	0	0	0	0	0	0	0	0	0	0	0	0	0	0	0	0	0	0	0	0	0	0	0	0	0	0	0
0	0	0.75648	0.53585	3.032	0	3.0302	0	0	0	0.64496	0	0	0.29671	0	10.452	14.398	21.297	14.756	22.433	18.437	11.991	18.435	17.853	22.065	18.394	9.0134	14.86	0	7.0204	7.1547	0	3.6897	4.2033	5.1936	6.9776	0	6.8843	1.8045	6.2792	3.2753	3.3114	2.2013	6.7542	1.1604	4.7807	2.2843	3.4089	3.5497	3.9035
3.8393	0	0	1.2829	2.5011	0	0	0	0	0	0	0	0	0	0	8.3951	3.1362	8.153	6.5939	6.2573	3.4618	7.0061	26.867	24.396	24.174	24.543	25.538	32.149	38.767	31.32	31.99	31.035	36.639	35.139	32.936	36.506	44.589	36.113	35.332	45.684	44.874	37.783	35.283	37.126	43.228	35.192	33.531	33.449	34.617	38.973
0	3.1967	1.9453	0	5.7282	0	0	0	0	0	0	0	0	0	0	0	0	0	0	0.84054	0.20417	0	0	0	0	0.4771	5.6576	6.2382	2.6494	5.3199	3.1144	0	0.050326	4.5692	1.1741	6.4484	0	8.7956	3.0602	10.815	3.7806	9.9693	8.2487	9.0201	9.5094	10.959	9.741	14.359	8.8324	18.385
8.5383	0.71141	0.13641	0	0	0	0	0	0	0	0	0	0	0	0	0	0	0	0	0	8.9085	0.58893	12.482	6.7097	5.7389	4.2997	5.1874	2.7219	0	3.6662	0	0	0	0	0	0	0	0	0	0	3.137	0	1.2543	0	0	0.25853	0	0	0	0
12.245	7.9757	1.0442	0	0	0	0	0	0	0	0	0	0	0	0	0	0	0	0	0	0	0	0	0	0	0	0	0	0	0	0	0	0	0	0	0	0	0	0	0	0	0	0	0	0	0	0	0	0	0
13.628	3.3551	0	0.63552	0	0	0	0	0	0	0	0	0	0	0	0	0	0	0	0	0	0	0	0	0	2.1646	0	0	0	0	0	0	0	0	0	0	0	0	0	0	2.805	0	0	0	0	2.7696	2.7513	0	0	0
0	3.6108	0	0.87433	0	0	4.7996	9.3598	1.2311	0	10.525	14.856	6.2907	4.5211	0	0	1.4542	2.1065	2.8826	0	0	0	0	0	0	1.9615	0	5.4573	9.5113	0	1.1195	0	3.1868	9.478	5.6141	5.3642	15.285	23.185	25.406	30.382	30.847	33.043	31.53	27.064	33.406	34.1	27.2	36.66	32.306	29.923
0	0	3.3571	0	5.2692	0	0	0	0	0	2.5921	0	0	0	1.3802	5.8645	5.2165	21.294	0	2.053	0	0	0	0	0	0.34024	6.8668	7.2601	2.3731	8.2978	0	0	6.8333	4.9045	8.1932	7.1011	5.0707	9.6122	1.7757	5.4672	0.34169	3.3417	0	12.462	3.281	2.2933	4.5994	4.6588	1.5496	2.4404
14.403	4.8517	3.1667	0	0	0	0	0	0	0	0	0.31264	0	0	0	0	0	0	0	0	0	0	0	0	0	0	0	0	0	0	0	0	0	0	0	0	0	0	0	0	0	0	0	0	0	0	0	0	0	0
2.9469	5.341	0	0	0	0	1.3597	0.47407	0.85273	10.385	0	0	0	0	0	10.639	16.505	28.618	32.148	44.725	37.236	54.1	60.947	64.355	71.607	74.404	80.385	95.472	93.332	91.835	90.945	101.94	94.275	96.598	100.93	99.635	107.92	115.1	119.05	117.68	115.54	113.14	120.72	117.43	129.45	134.02	136.03	146.76	149.19	139.7
20.614	12.312	8.7389	0	0	0	0	0	0	0	0	0	0	0	0	0	0	0	0	0	0	0	0	0	0	0	0	0	0	0	0	0	0	0	0	0	0	0	0	0	0	0	0	0.30868	0	3.9105	0	0.40144	12.829	5.1571
0	0	13.304	0	1.2047	0	12.434	1.6537	10.777	5.7998	0	13.66	4.4188	4.163	12.39	14.66	9.5293	13.803	9.3432	4.1962	5.2226	2.8755	1.5431	3.3402	2.9244	2.302	4.2637	5.3247	1.9108	0	0	0	0	0	0	0.69616	0.94558	3.4017	0	3.7043	0	0	0	0	0	0	0	0	0	0
10.577	5.2223	4.9628	0	1.9381	0	0	0	0	0	0	0	0	0	0	0	0	0	0	0	0	0	0	0	0	0	0	0	0	0	0	0	0	0	0	0	0	0	0	0	0	0	0	0	0	0	0	0	0	0
0	1.8855	0	4.9169	2.2426	0	0.76253	3.913	1.1431	1.1977	4.8928	8.028	0.24483	9.3096	0	8.6281	9.5128	16.576	17.073	10.719	12.93	9.7456	10.911	10.815	9.7191	13.095	4.5797	11.605	10.82	0	0.29533	0	0	2.9491	0	0	0	0.47079	0.049225	6.6599	0	1.0845	1.7917	0	4.7226	0	0	0	0.51551	0
0	6.9643	3.9324	1.679	0.5166	0	0	0	0	0	0	0	0	0	0	0	0	0	0	0	0	0	0	0	0	0	0	0	0	0	0	0	0	0	0	0	0	0	0	0	0	0	0	0	0	0	0	0	0	0
9.2197	7.8732	0	0	0	0	0	0	0	0	0	0	0	0	0	0	0	0	0	0	0	0	0	0	0	0	0	0	0	0	0	0	0	0	0	0.84312	3.5758	0	0	0	3.107	0	0	0	0	0	0	0	0	0
25.5	12.714	0	0	0	0	0	0	0	0	0	0	0	0	0	0	0	0	0	0	0	0	0	0	0.9746	0.72401	0	0	0	1.8038	0	0	0	0	0	0	0	0	0	0	0	0	0	0	0	0	0	0	0	0
0	4.8786	0	0.02073	2.135	0.34757	0	0	0	0	0	0	0	0	0	0	0	0	0	0	0	0	0	0	0	0	0	0	0	0	0	0	0	0	0	0	0	0	0	0	0	0	0	0	0	0	0	0	0	0
4.1367	5.4946	0.033608	0	0	0.44496	0	0	0	0	0	0	0	0	0	0	0	0	0	0	0	0	0	0	1.5596	4.7844	13.383	20.328	15.589	22.418	27.072	30.453	32.429	31.604	47.001	48.177	56.045	56.475	59.001	62.809	59.438	67.011	54.164	66.974	65.133	67.746	85.795	76.463	71.76	70.162
15.971	8.3765	2.5353	0	0	0	0	0	0	0	0	0	1.3456	0	0	0	0	2.8466	2.1456	0	0	0	0	0	0	1.9676	0.57714	0	0	0	0	0	0	0	0	3.4036	0	0	0	0	0	0	0	0	0	0	0	0	0	0
26.489	11.966	0	0	0	0	0	0	0	0	0	0	0	0	0	0	0	0	0	0	0	0	0	0	0	0	0	0	0	0	0	0	0	0	0	0	0	0	0	0	0	0	0	0	0	0	0	0	0	0
0	3.5879	0	9.0388	5.2409	0	0	0	0	0	0	0	0	0	0	0	0	0	0	0	0	0	0	0	0	0	0	0	0	0	0	0	0	0	0	0	0	0	0	0	0	0	0	0	0	0	0	0	0	0
4.6495	0.79306	0	0	1.9761	0	0	0	3.5664	0.086073	0	0	0	0	0	0	0	0	0	0	0	0	0	0	0	0	0	0	0	0	0	0	0	0	0	0	0	0	0	0	0	0	0	0	0	0	0	0	0	0
9.0547	14.635	0	0.63738	0	0	0	1.323	12.745	0	0	0	0	0	0	0	0	0	0	0	0	0	0	0	0	2.299	0	0	0	0	0	0	0	0	0	0	0	0	0	0	0	0	0	0	0	0	0	0	0	0
6.4677	0	1.3134	2.642	0	0	0	0	0	0	0	0	0	0	0	0	0	0	0	0	0	0	0	0	0	0	0	0	1.1105	0	1.9886	0	0	0	0	0	0	0	0	3.656	2.8909	0	0	0	3.0021	0	0	2.511	2.5292	7.0467
0	7.0053	1.3562	0	0	0.32448	0	0	2.3175	0	0	0	0	0	0	0	0	5.0106	0	18.178	0	4.2261	0	0.39097	0	5.3916	0	0	1.0665	0	0	0	0	0	0	0	0	0	0	0	0	0.62324	0.69437	0	0	0	0	9.5291	7.7843	0
0	4.4015	0.13603	0	0	3.6809	0.74575	0	0	0	0	0	0	0	0	0	0	0	0	0	0	0	0	0	0	0	0	0	0	0	0	0	0	0	0	0	0	0	0	0	0	0	0	0.80129	0	0	0	0	0	0
7.4363	8.2353	0	0	0	0	0	0	0	4.5093	0	0	0	0	0	0	0	0	0	3.2261	0	0	0	0	0	0	0	0	0	0	0	0	0	0	0	0	0	0	0	0	0	0	1.9518	0	0	0	0	7.558	1.4728	0
7.0366	4.6218	0	0	0	2.5239	4.244	4.4498	7.7571	17.462	2.6195	2.8933	0.076517	5.2304	7.0856	0	17.287	17.664	13.499	23.325	5.3062	3.5468	6.8331	8.7252	7.2501	3.4322	1.5047	2.1861	1.0448	0.97726	2.2833	12.769	6.0303	7.9439	15.172	15.971	0	5.9506	2.7668	7.529	0	0	0.31332	0	2.2258	0	5.2526	13.541	14.251	12.742
6.4111	9.4728	0.4825	1.4755	0	0	0	0	0	0	0	0	0	0	0	0	0	0	0	0	0	0	0	0	0	0	0	0	0	0	0	0	0	0	0	0	0	0	0	0	0	0	0	0	0	0	0	0	0	0
7.8423	0.14584	0	0	0	5.1635	0	0	0	0	0	0	0	0	0	0	0	0	0	0	0	0	0	0	0	0	0	0	0	0	0	0	0	0	0	0	0	0	0	0	2.8464	5.1456	10.863	21.79	18.428	23.204	26.438	22.085	31.654	24.895
9.8334	7.0396	0	0	0	0	0	0	0	0	3.4004	13.472	20.366	19.452	26.713	27.22	26.324	34.743	31.491	44.581	50.776	51.911	57.232	58.838	59.298	62.511	63.357	67.999	66.838	70.091	49.442	54.912	50.725	53.677	50.108	49.379	51.23	39.26	37.967	37.103	37.272	39.208	28.776	26.706	32.113	26.642	31.442	28.747	32.271	27.898
18.811	6.3596	0	0	0	0	0	0	0	0	0	0	0	0	0	0	0	0	0	0	0	0	0	0	0	0	0	0	0	0	0	1.3381	0	0	0	0	0	0	0	0	0	0	1.2524	2.244	6.7105	0	9.974	5.4884	1.2285	0
0	3.9474	0	0	6.7623	3.4873	0	3.6561	0	0	0	0	0	0	0	0	0	0	0	0	0	0	0	0	0	0	0	0	0	0	0	0	0	0	0.12399	0	0	0	0	0	0	0	0	0	0	0	0	0	0	0
12.527	19.146	3.8034	0	0	0	0	0	0	0	0	0	0	0	0	0	0	0	0	0	0	0	0	0	0	0	0	0	0	0	0	0	0	0	0	0	0	0	0	0	0	0	0	0	0	0	0	2.9619	2.5178	0
9.7735	13.956	5.626	3.4027	8.8343	0	0	1.055	0	0	0	0	0	0	0	4.5069	0	0.60646	0	0	0	0	0	0	0	0	0	1.5655	7.5655	0	12.747	0	0	0	4.2561	20.776	9.2141	16.598	25.254	36.94	23.997	34.844	29.929	34.936	36.602	30.639	28.6	32.738	31.57	27.66
12.33	0.84508	2.9156	3.0577	0.11708	0	0	5.64	0	0	0	0	0	0	0	0	0	0	0	0	3.0939	0	0	0	0	0.68547	0	0	0	0	0	0	0	0	0	0	0	0	0	0	0	0	0	0	0	0	0	0	0	0
0	0	0	1.9929	1.9369	5.3017	6.0527	7.7526	1.9369	2.7947	15.692	13.118	8.7601	13.975	9.3332	16.999	19.902	21.702	27.554	17.414	20.019	26.682	24.24	21.257	20.422	21.043	19.324	20.721	20.6	15.763	15.7	18.822	16.264	18.64	15.811	9.7092	8.2456	15.621	11.41	13.793	5.0387	8.8261	12.443	7.849	10.949	9.0042	4.8701	8.1326	5.0464	2.9525
24.851	16.132	5.6718	0.87854	0	0	0	0	0	0	0	0	0	0	0	0	0	0	0	0	0	0	0	0	0	0	0	0	0	0	0	0	0	0	0	0	0	0	0	0	0	0	0	0	0	0	0	0	0	0
0	2.3218	0.78802	0	0	0	0.4726	0	0	0	0	0	0	0	0	0	0	3.1284	0	0	0	0	0.97264	4.4456	11.082	25.919	38.873	66.04	89.643	101.74	120.7	134.36	139.04	157.36	166.86	173.89	191.47	195.4	205.7	223.89	217.37	215.74	210.9	218.23	230.69	220.61	213.56	225.21	226.79	219.13
0	0	0	1.8819	6.3985	1.2118	0.99025	0.074276	0	0	4.1015	4.7458	0.60269	0.16633	0	8.6889	7.9194	6.0152	11.104	1.0694	7.9571	2.5152	6.8819	5.5131	5.4735	7.0464	0	8.536	10.351	0	1.2048	0.49644	0.28811	3.186	0	0	4.7673	6.2631	8.8798	20.594	9.4819	14.43	24.059	13.219	20.501	20.367	16.424	21.467	18.578	12.588
14.585	10.518	1.1022	0	0	0	0	0	0	0	0	0	0	0	0	0	0	0	0	0	0	0	0	0	0	0	0	0	0	0	0	0	0	0	0	0	0	0	0	0	0	0	0	0	0	0	0	0	0	0
24.839	0	0	0	0	13.461	26.505	4.4016	12.655	0.37359	1.5908	0	0	6.3098	0	0	0	0	0	0	0	0	6.5263	2.8264	0	4.1831	1.7408	0	0	3.5067	9.4767	5.187	13.537	14.313	25.777	21.009	23.731	31.485	23.731	28.485	22.381	32.627	34.925	23.881	32.37	30.553	25.455	24.687	23.25	35.255
2.6765	17.795	0.46993	0	0	0	0	0	3.5269	8.9171	0	0	0	0	0	0	0	0	0	0	0	0	0	0	0	0	0	0	0	0	0	0	0	0	0	0	0	0	0	0	0	0	0	0	0	0	0	0	0	0
23.035	4.8524	0	0	0	0	0	0	0.51808	0	0	0	0	0	0	0	0	0	0.6518	0	0	0	0	6.3252	0	0	0	0	0	0	0	0	0	0	0	0	0	0.42283	0	0	0	0	0	0	0	0	0	0	0	0
24.964	15.293	1.5317	0	0	0	0	0	0	0	0	0	0	0	0	0	0	0	0	0	0	0	0	0	0	0	0	0	0	0	0	0	0	0	0	0	0	0	0	0	0	0	0	0	0	0	0	0	0	0
15.159	3.5773	1.6823	0	0	0	0	0	0	0	0	0	0	0	0	0	0	0	0	0	0	0	0	0	0	0	0	0	0	0	0	0	0	0	0	0	0	0	0	0	0.97107	0	0	1.4133	1.6802	4.2554	2.1757	1.324	7.0054	1.8749
14.791	11.035	0.48052	3.4933	0	0	0	0	0	0	0	0	0	0	0	0	0	0	0	0	0	0	0	0	0	0	0	0	0	0	0	1.164	0	0	0	0	0	0	0	0	0	1.4315	0	0	4.1978	0	1.7991	0	0	0
0	0	2.4472	4.2504	0	1.3697	3.1922	0	2.4094	0	0	0	0	7.5408	8.0533	17.666	8.9595	16.722	17.416	8.8478	12.703	0	4.0413	7.8478	7.0195	1.2122	4.1964	9.7855	11.29	0	9.5309	6.0456	8.4857	1.5736	8.5828	1.1202	3.9707	0	4.7648	12.01	8.0736	2.3678	0.02217	4.0614	4.9682	0	5.9535	5.9241	4.0908	4.6227
10.87	0	3.7942	0	0	3.7433	0	5.9508	0	0	7.1123	3.9943	13.215	13.799	9.1421	8.7326	11.934	17.557	14.559	11.764	23.148	10.049	19.031	13.883	6.1146	15.164	15.096	15.561	13.764	16.505	14.327	9.8187	12.39	8.6877	19.747	15.668	14.251	6.4393	10.259	12.759	9.7075	14.768	21.208	19.668	14.875	3.4214	11.096	5.9679	0	6.4138
21.516	14.988	0	0	0	0	0	0	0	0	0	0	0	0	0	0	0	0	0	0	0	0	0	0	0	0	0	0	0	0	0	0	0	0	0	0	0	0	0	0	0	0	0	0	0	0	0	0	0.7869	6.7771
19.774	0.76951	0	0	0	0	0	0	0	0	0	0	0	0	0	0	0	0	0	0	0	0	0	0	0	0	0	0	0	0	0	0	0	0	0	0	0	0	0	0	0	0	0	0	0	0	0	0	0	0
16.083	8.7685	1.2414	0	0	0	0	0	0	0	0	0	0	0	0	0	0	0	0	0.18959	0	0	0	0	0.063375	3.3978	0.13376	0	7.3455	0	0.093024	6.8471	3.6126	17.843	7.1564	4.6462	9.5767	0	4.0723	0.62096	9.8098	6.3003	10.673	9.1552	15.773	7.8036	10.298	4.048	7.9595	0
0	1.3041	0.82122	0.18408	0	1.1241	0	0	0	0	2.9869	0	0	0	0	0	0	0	1.885	0	0	0	0	0	0	0	0	0	0	0	0	0	0	0	0	0	0	0	0	0	0	0	0	0	0	0	0	0	0	0
0	0	4.4694	3.9909	2.4613	1.2853	0	0	0.2482	0	5.5941	0	0.9243	0	0	0	0	11.426	0	8.9416	8.9497	1.2316	4.3654	10.65	7.563	0	3.8799	5.8508	3.4875	2.5252	0	0	6.8886	2.095	1.6415	1.6299	0	7.6763	0	0	0	0	0	0	0	0	0	0	0	0
14.604	12.904	5.638	0	0	0	0	0	0	0	1.6612	7.2691	0	6.5879	16.139	16.022	8.0693	22.624	25.528	35.507	13.722	2.6259	25.86	10.088	24.142	15.048	18.145	14.311	36.638	23.965	20.146	29.533	33.16	36.249	32.87	28.199	25.52	14.494	24.627	18.874	19.925	17.446	17.668	19.828	27.476	26.784	13.883	11.253	22.943	16.806
32.849	2.8694	3.7108	1.8846	0	0	0	0	0	0	0	0	0	0	0	0	0	0	0	0	0	0	0	0	0	0	0	0	0	0	0	0	0	0	0	0	0	0	0	0	0	0	0	0	0	0	0	0	0	0
28.44	10.434	0	0	0	0	0	0	0	0	0	0	0	0	0	0	0	0	0	0	0	9.7282	13.175	0	0	0	0	0	0	0	0	0	0	0	0	0	0	0	0	0	0	0	0	0	0	0	0	0	0	0
0	3.7008	0	0.27212	0	0.049765	5.6582	0.6371	7.6181	16.361	12.64	12.062	0	4.9253	6.3589	6.7505	3.6603	5.4585	4.3014	7.917	0.29255	11.212	5.1335	9.3768	16.66	8.6849	3.0532	15.225	12.529	5.9148	6.3877	13.341	13.436	17.52	13.116	8.1492	7.167	17.565	13.496	11.007	15.219	12.886	16.241	12.599	8.9284	7.735	13.793	26.272	29.2	27.097
12.743	5.9825	6.1341	0.055268	0	0	0	0	0	0	0	0	0	0	0	0	0	0	0	0	0	0	0	0	0	0	0	0	0	0	0	0	0	0	0	0	0	0	0	0	0	0	0	0	0	0	0	0	0	0
19.106	3.5862	9.6612	2.8827	0	0	0	0	0	0	0	0	0	0	0	0	0	0	0	0	0	0	0	0	0	0	0	0	0	0	0	0	0	0	0	0	0	0	0	0	0	0	0	0	0	0	0	0	0	0
8.6836	7.8455	0	0	0	0	0	1.6063	3.3289	0	0	0	0	0.2296	0	0	0	0	0	0	0	0	0	0	0	2.8544	4.2354	0	0	1.4954	0	0	0	1.8455	0	0.616	10.874	13.726	14.603	12.7	10.269	17.278	22.722	17.941	15.966	23.099	24.83	23.522	32.544	55.683
13.143	6.0978	0	0	3.8249	0	0	0	0	0	0	0	0	0	0	0	0	0	0	0	0	0	0	0	0	0	0	0	0	0	0	0	0	0	0	0	0	0	0	0	0	0	0	0	0	0	0	0	0	0
19.466	8.7257	0	0	0	0	0	0	0	0	0	0	0	0	0	0	0	0	0	0	0	0	0	0	0	0	0	0	0	0	0	0	0	0	0	0	0	0	0	0	0	0	0	0	0	0	0	0	0	0
22.577	10.66	19.437	9.1122	0	0	0	0	0	0	0	0	0	0	0	0	0	0	0	0	0	0	0	0	0	0	0	0	0	0	0	0	0	0	0	0	3.5191	0.92028	2.4212	0	0	0	0	0	0	0	0	0	0	0
0	0	0	2.9553	2.5066	9.2602	0	8.2223	0	0	5.113	6.1793	3.8879	0	0	0	0	0	10.387	0	0	0	0	0.64273	0.12198	8.1989	0	0.085402	0	0	0	0	0	0	0	0	0	4.6493	3.3377	5.3305	7.6518	15.417	11.275	6.8281	12.372	14.193	5.3353	15.043	6.473	8.0406
26.693	0	0	0	2.3542	0	0	0	0	0	0	0	0	0	0	0	0	0	0	0	0	0	0	0	0	0	0	0	0	0	0	0	0	0	0	0	0	0	0	0	0	0	0	0	0	0	0	0	0	0
14.703	15.761	12.154	4.5302	0	0	0	0	0	0	0	0	0	0	0	0	0	0	0	0	0	0	0	0	0	0	2.3694	0.42553	0	0	0	0	0	0	0	0	0	0	0	0	0	0	0	0	0	0	0	0	0	0
0	2.7058	0	2.8426	2.6275	5.1302	0	0	0	0	7.5989	6.3386	0	3.9058	0	1.9426	1.6691	0.87496	4.0808	0	0	0	0	0	0	0	2.7633	2.8157	5.5395	0	0	0	0	0	0.27374	0	0	0.24691	0.13471	10.84	3.2176	16.971	12.296	8.1689	9.5591	13.183	5.2103	9.7715	8.4639	4.7203
10.88	5.841	3.0786	0	0	0	0	0	0	0	0	0	0	0	0	0	0	0	0	0	0	0	0	0	0	0	0	0	0	0	0	0	0	0	0	0	0	0	0	0	0	0	0	0	0	0	0	0	0	0
27.998	14.654	9.8623	0	0	0	0	0	0	0	0	0	0	0	0	0	0	0	0	0	0	0	0	0	0	0	0	0	0	0	0	0	0	0	0	0	0	0	0	0	0	0	0	0	0	0	0	0	0	0
16.601	14.572	0	0	0	0	0	0	0	0	0	0	0	0	0	0	0	0	0	0	0	0	0	0	0	0	0	0	0	0	0	0	0	0	0	0	0	0	0	0	0	0	0	0	0	0	0	0	0	0
0	0	0.97014	3.6195	0	0	6.0038	0	0	0	0	0	0	3.1709	7.4356	7.1645	12.631	12.319	13.457	8.6267	7.8241	1.4923	9.1733	10.919	15.841	11.786	15.475	22.729	25.497	16.634	17.993	18.181	20.199	9.4947	12.459	11.058	9.4392	2.9174	9.5662	11.001	2.457	2.1636	0	0	0	0	0	0	0	0
25.05	8.659	2.2473	0	0	0	0	0	0	0	0	0	0	0	0	0	0	0	0	0	0	0	0	0	0	0	4.1591	3.3936	0.56626	8.9579	6.0547	11.611	13.876	18.769	20.453	23.051	15.522	22.64	22.611	22.226	28.466	29.257	29.991	31.994	35.212	25.72	31.843	20.358	20.23	37.649
3.1502	1.0269	0	0	1.5525	4.6548	1.2042	6.3278	0	0	0	0	0	0	3.2435	8.3615	0	1.565	0	0	0	0	0.97975	1.9513	4.0479	5.5763	1.6616	0	0	2.3242	0	0	0	0	0	0	0.32188	6.0674	0	0	0	1.9236	0	0	0	0	1.991	0	4.4513	8.3244
14.867	14.931	9.1079	0	0	0	0	0	0	0	0	0	0	0	0	0	0	0	0	0	0	0	0	0	0	0	0	0	0	0	0	0	0	0	0	0	0	0	0	0	0	0	0	0	0	0	0	0	0	0
7.5173	6.0848	0	0	0	0	0	0	0	0	0	0	0	0	0	0	0	0	0	0	0	0	0	0	0	0	0	0	0	0	0	0	0	0	0	0	0	0	0	0	0	0	0	0	1.3591	3.0667	2.1671	7.8122	0	2.7943
16.761	8.41	0	0	0	0	0	0	0	0	0	0	0	0	0	0	0	0	0	0	0	0	0	0	0	0	0	0	0	0	0	0	0	0	0	0	0	0	0	0	0	0	0	0	0	0	0	0	0	0
14.859	7.9032	0.36416	0	0	0	0	0	0	0	0	0	0	0	0	0	0	0	0	0	0	0	0	0	0	0	0	0	0	0	0	0	0	0	0	0	0	0	6.1847	4.2379	9.4503	13.865	0	5.6503	0	0	5.9703	0	0	0
0	0	0	0	7.635	14.806	0	2.9055	0	0	0	0	0	0	0	0	0	0	0	0	0	0	0	0	0	0	0	0	0	0	0	0	2.9352	6.9462	0	0	7.5078	12.757	8.8439	18.378	26.417	35.326	33.288	31.32	41.746	31.742	30.032	41.123	36.759	42.179
19.026	4.5258	0	0.37935	0	0	0	0	0	2.7972	0	0	0	0	0	0	0	0	0	0	0	0	0	0	0	0	0	0	0	0	0	0	0	0	0	0	0	0	0	0	0	0	0	0	0	0	0	0	0	0
2.7447	0.070425	0	6.4032	0	0	0	0	0	0	0	0	0	0	0	3.5219	0	0	0	0	0	0	1.5764	0.43149	4.2721	0	1.3494	4.2687	3.0431	0	1.8373	1.5281	0	3.0497	2.2007	0	0.63158	0	0.017657	7.928	6.782	0	2.5785	2.6205	5.4577	0	5.825	4.8837	0.86388	9.239
3.6686	5.1768	5.5501	0	0.49673	0	0	0	0	0	0	0	0	0	0	0	0	0	0	0	0	0	0	0	0	0	0	0	0	0	0	0	0	0	0	0	0	0	0	0	0	0	0	0	0	0	0	0	0	0
0	4.9801	0	4.3921	1.2835	0	0.53807	0	0	0	0	0.29913	10.042	12.85	26.054	27.658	30.525	39.943	39.899	37.644	36.085	26.549	36.144	38.337	40.589	41.536	37.312	44.399	41.684	34.031	34.914	25.835	27.815	28.776	24.984	23.916	26.74	19.443	17.43	27.126	32.396	14.979	20.753	19.101	28.991	29.661	29.944	35.348	23.228	29.951
4.671	12.263	0	0	0	0	2.8789	0	0	0	2.0242	0.64261	0	3.0645	0	1.4191	0	0	0	0	0	0	0	0	0	0	0	0	0	0	0	0	0	0	0	0	0	0	0	0	0	0	0	0	0	0	0	0	0	0
0	0	0	1.5811	6.5594	1.2598	7.4265	9.0642	9.3516	13.943	5.2478	13.418	6.2115	16.83	15.422	22.277	22.557	24.448	31.18	21.289	17.438	14.881	26.641	18.962	19.438	20.965	17.622	20.357	20.742	13.281	21.374	24.418	20.384	21.266	14.803	15.418	10.35	13.975	11.884	25.261	19.102	10.58	14.943	17.83	17.011	15.359	15.81	12.534	15.553	12.916
13.343	2.5451	0	0	1.5769	0	0	0	0	0	0	0	0	0	0	0	0	0	0	0	0	0	0	0	0	0	0	0	0	0	0	0	0	0	0	0	0	0	0	0	0	0	0	0	1.0189	1.8967	0.43083	3.7571	0	0
0	0	0	6.1533	8.2027	11.287	15.343	14.984	13.313	10.794	23.688	24.001	16.493	19.28	6.1962	19.986	19.402	20.072	15.768	7.4583	6.752	11.252	2.7135	8.2501	6.7968	15.02	6.029	7.4859	17.645	3.7323	9.0814	4.7251	6.1545	12.074	4.7641	5.902	0.85641	12.293	15.084	15.548	9.227	13.457	28.025	0	0	0	0	2.314	0	0
6.6706	5.7598	0	0	0	3.1938	0	0	0	0	0	0	0	0	6.0649	8.6957	6.2014	9.2341	9.3322	2.6534	4.8764	6.5053	10.601	5.1726	8.438	10.223	12.355	9.2764	6.4175	8.9322	0	0	4.0476	0.68221	4.9572	2.1649	0	0	0	2.4034	0	0	0	0	0	0	0	0	0	0
27.628	27.049	1.8289	0	0	0	0	0	0	0	0	0	0.84088	0	0	0	0	0	0	0	0	0	0	0	0	0	0	0	0	0	0	0	0	0	0	0	0	0	0	0	0	0	0	0	0	0	0	0	0	0
11.206	15.791	11.474	3.4843	0	0	0	0	0	0	0	0	0	0	0	0	0	0	0	0	0	0	0	0	0	0	0	0	0	0	0	0	0	0	0	0	0	0	0	0	0	0	0	0	0	0	0	0	0	0
0	3.0808	0	1.0827	0	0	1.0987	0	0	0	0	0	0	0	0	0	0	0	0	0	0	0	0	0	0	0	0	0	2.705	0	0.55706	3.9779	3.9987	3.1425	3.1175	0	2.4172	2.3508	8.4779	11.001	11.757	6.3802	6.6546	13.322	13.088	8.5635	13.796	18.838	19.985	24.847
0	0	0.076514	0	3.3999	2.7256	3.4877	3.9877	0	0	2.6103	3.1103	0	0	0	0	0.4806	1.6975	4.4966	0	0	1.3048	0	0	0	0	0	2.7409	0.67923	0	0	0	0	3.3602	0	0	0	4.1831	3.1117	6.7305	1.4546	7.2401	12.637	1.2171	13.673	7.7038	3.9144	5.1424	0	0
0	1.3927	0.74934	0	0.26438	1.0977	0.11878	0.35051	0	0.28631	14.566	6.8525	2.7104	7.9497	8.8855	14.905	14.323	24.527	17.784	29.387	22.521	19.607	20.354	21.874	22.377	8.2978	8.62	12.202	9.7989	7.251	4.0233	5.9508	0.23487	9.5208	14.476	14.861	2.1969	0.4308	10.418	4.0388	0.80035	6.3372	0.35441	9.156	8.5223	8.8143	10.93	6.3087	5.8336	10.136
0	4.956	0.096869	0	8.6548	0	0	2.7483	2.375	0	3.7441	0	0.95477	0	0	0	0	0	0	0	2.1213	0	0	0	0	0	0	0	0	0	0	0	0	0	0	0	0	0	0	0	0	0	0	0	0	0	0	0	0	0
17.622	7.4734	0	0	0	0	0	1.0232	0	0	6.4366	0	8.1307	9.4068	4.306	21.51	16.887	2.8181	20.655	15.947	2.3703	8.3477	9.126	16.352	50.46	41.509	42.42	9.4243	13.513	16.016	14.067	10.825	11.695	2.948	13.246	8.7678	0.86098	12.597	0.33144	0	0	1.8655	0	1.8746	0	0	0	0	0	0
27.473	15.221	5.7207	1.8626	0	0	0	0	0	0	0	0	0	0	0	0	0	0	0	0	0	0	0	0	0	0	0	0	0	0	0	0	0	0	0	0	0	0	0	0	0	0	0	0	0	0	0	0	0	0
0	0	9.6909	0	1.1481	5.1106	0	10.913	3.4848	6.4787	4.3515	3.318	6.8794	0	0	0	0	0	0	0	0	0	0	0	0	0	0	0	0	0	0	0	0	0	0	0	0	0	0	0	0	0	0	0	0	0	0	0	0	0
0	0	4.9679	0	3.8303	3.6337	0.74329	5.6258	0.64314	0	1.6508	0	0.14058	0	0	0	0	2.298	0	3.8665	0	0	0	0	0	5.6656	6.145	8.5697	9.024	10.261	16.668	15.634	18.579	22.287	28.266	35.35	32.303	46.58	42.199	50.407	39.165	46.766	36.588	51.532	54.333	46.401	45.442	46.412	46.643	53.261
0	11.093	1.1456	0	0	0	0	0	0	0	2.1837	6.2707	0	0.66022	0	10.333	3.4994	11.74	9.4842	5.0616	3.6327	0	7.1362	1.8294	0	11.024	0	0	0	0	0	0	0	1.7289	0	0	0	9.9884	0	9.3356	2.98	5.5971	3.9737	0	10.873	6.1243	0.36074	4.5741	4.8628	1.7415
22.352	27.733	0.87687	0	0	0	0	0	0	0	0	0	0	0	0	0	0	0	0	0	0	0	0	0	0	0	0	0	0	0	0	0	0	0	0	0	0	0	0	0	0	0	0	0	0	0	0	0	0	0
17.14	8.4696	2.1363	0	0	0	0	0	0	0	0	0	0	0	0	10.081	0	1.0752	0	0	0	0	0	0	0	0	0	0	0	0	0	0	0	0	0	0	0	0	0	0	0	0	0	0	0	0	0	0	0	0
20.692	8.8652	2.1359	0	0	0	0	0	0	0	0	0	0.65698	5.1486	10.912	3.9489	3.312	10.568	16.721	20.383	33.705	25.274	35.816	39.054	49.116	47.237	55.945	57.523	52.773	62.731	60.111	69.691	61.983	53.952	56.034	58.61	55.597	61.028	47.249	50.506	45.317	46.265	46.947	50.843	54.799	44.336	41.534	35.203	26.512	25.458
2.6028	6.9472	0	2.1713	0	0	0	0	0	0	0	0	0	0	0	0	0	0	0	0	0	0	0	0	0	0	0	0	0	0	0	0	0	0	0	0	0	0	0	0	0	0	0	0	0	0	0	0	1.4403	0
9.443	5.5077	0	0	0	0	0	0	2.3604	7.9367	0.82581	0	0	3.8209	7.695	19.389	2.4538	3.8604	0	0.97777	0	0	0	0	0	0	0	0	0	0	0	0	0	0	0	0	0	0	0	0	0	0	0	0	0	0	0	0	0	0
16.153	2.603	2.0528	0	0.50397	0	0	0	0	0	0	0	0	0	0	0	0	0	0	0	0	0	0	0	0	0	0	0	0	0	0	0	0	0	0	0	0	0	0	0	0	0	0	0	0	0	0	0	0	0
0	0	0	3.3854	0.013049	5.7258	1.74	9.2294	0.23602	2.084	12.605	15.24	0	0	0.40697	8.8046	11.072	3.8854	16.273	4.1196	3.1753	5.386	0	1.0748	0	7.8967	0.67815	10.624	13.575	7.9315	9.5662	5.3146	4.4438	8.2193	0	3.9127	4.9492	15.915	7.4825	16.229	9.9003	9.6311	16.41	2.1258	12.718	13.754	0.93368	5.7851	7.4772	8.5571
0.83881	0	0	2.8323	0.44047	0.94255	6.1957	0	4.561	0.47806	0	0	0.69152	5.1838	5.0281	9.5704	9.2184	14.986	7.6957	8.8261	10.818	6.4007	16.57	15.84	13.092	16.467	16.113	22.496	24.611	18.24	30.036	16.859	22.024	28.284	14.376	23.265	19.967	22.676	21.447	31.367	25.749	23.868	23.888	23.334	26.017	13.965	16.592	21.13	19.197	16.653
15.739	6.1958	2.3727	0	0	0	0	0	0	0	0	0	0	0	0	0	0	0	0	0	0	0	0	0	0	0	0	0	0	0	0	0	0	0	0	0	0	0	0	0	0	0	2.0386	0.61157	0	0	0	0	0	0
0	0	6.3528	0	3.1669	5.884	0	0.85804	10.513	2.6461	2.9747	2.2854	6.0497	1.9497	0	3.6926	0	6.0283	0	4.1987	0	0	1.4022	0	4.8134	0	2.186	6.5517	0.045311	0.13185	1.1479	0	1.1853	0	0.47776	2.8237	0	6.7325	0	9.3676	0	0	0.31134	2.1479	0	5.3851	5.6347	7.2461	10.821	4.2642
0	5.247	4.0252	1.7215	0	2.9445	0	0	10.51	19.066	5.8475	11.714	0	8.2814	3.3452	3.7353	6.016	20.615	12.587	30.745	33.016	49.21	60.884	79.1	104.76	112.38	108.57	117.33	118.55	127.37	129.45	137.36	132.84	126.6	129.6	123.32	129.36	129.2	125.16	131.56	131.53	109.33	125.53	119.72	119.55	115.59	103.31	122.29	118.49	101.35
6.2897	11.677	0.18282	0	0	0	0	0	11.448	9.9422	0.03598	0	0	0	5.7467	17.477	19.123	22.614	15.903	24.824	7.5081	10.559	11.243	9.1678	16.379	13.041	15.023	15.454	9.4422	6.4564	2.5275	9.3968	5.9081	10.189	15.173	8.2324	1.1016	0	0.78994	0	0	3.5631	6.2021	2.8074	11.648	11.266	16.507	31.536	33.943	34.984
14.386	6.63	4.5785	0	0	0	0	0	0	0	0	0	0	0	0	0	0	0	0	0	0	0	0	0	0	0	0	0	0	0	0	0	4.7391	6.2659	16.695	22.433	13.883	21.088	29.625	21.982	35.556	38.345	47.983	47.152	54.074	61.36	61.989	67.73	78.749	65.929
8.6778	3.3534	0	3.1393	0	0	0	0	0	0	0	0	0	0	0	0	0	0	0	0	0	0	0	0	0	0	0	4.9235	4.87	2.2603	0.745	1.0857	4.8161	8.8112	5.6666	5.522	4.8852	3.2475	7.9812	19.738	15.733	5.995	10.311	15.547	19.72	9.6138	6.0939	13.043	15.687	15.775
0	16.386	1.1782	0	2.1185	0	0	0	0	1.1446	8.0393	0	0	0	0	0	0	4.9019	0	0	0	0	0	0	0	0	0	0	0	0	0	0	0	0	0	0	0	0	0	0	0	0	0	0	0	0	0	0	0	0
0	0	0	9.8947	0	0	5.5591	0	2.7323	0	0	0	0	0	2.6429	11.969	12.342	16.951	7.8865	0	5.2519	7.3191	6.1995	9.4746	10.371	4.5143	1.636	15.492	10.953	11.062	7.0892	6.7706	16.487	9.4911	3.0637	4.0804	1.6423	0	2.4268	4.1988	7.5482	0	0	0	7.2015	0	0	4.7323	0.05652	0
5.3363	7.7361	5.3432	0	0.65035	0	0	0	0	0	0	0	0	0	0	0	0	0	0	0	0	0	0	0	0	0	0	0	0	0	0	0	0	0	0	0	0	0	0	0	0	0	0	0	0	0	0	0	0	0
17.158	15.39	0	4.1387	0	0	0	0	0	0	0	0	0	0	0	0	0	0	0	0	0	0	0	0	0	0	0	0	0	0	0	0	0	0	0	0	0	0	0	0	6.2083	13.656	32.179	37.36	55.289	52.956	65.038	73.577	88.048	95.571
20.51	4.5501	0	0.30091	0	0	0	0	0	0	0	0	0	0	0	0	0	0	0	0	0	0	0	0	0	0	0	0	0	0	0	0	0	0	0	0	0	0	0	0	0	0	0	0	0	0	0	0	0	0
4.1444	5.1573	0	0	0	0	0	0	0.057671	0	0	0	0	0	0	0	0	5.3605	0	0	0	0	4.218	1.586	0	2.5876	0	2.9424	13.143	9.5711	9.1474	2.7373	6.0272	3.317	3.1079	0.78806	0	0	9.1974	9.834	7.6166	3.189	4.7808	9.6649	7.7453	7.3017	7.1792	9.3458	13.157	13.291
0	5.5491	0	0	1.9177	5.1335	3.8997	8.4974	0	0	5.7126	6.3061	0	0	0	0	0	0	0	0	0	0	0	0	0	0	0	0	0	0	0	0	0	0	0	0	0	0	0	0	0	0	0	0	0	0	0	0	0	0
0	2.1516	0	1.7107	4.3586	2.8527	2.9823	5.4222	0	5.4758	5.2521	3.5947	0	0	0	0	0	3.6381	0	0	0	0	0	0	0	0	0	0	0	0	0	0	0	0	0	0	0	0	0	0	0	0	0	0	0	0	0	0	0	0
11.527	8.7275	0	0	0	0	0	0	0	0	0	0	0	0	0	0	0	0	0	0	0	0	0	0	0	0	0	0	0	0	0	0	0	0	0	0	0	0	0	0	0	0	0	0	0	0	0	0	0	0
24.693	16.074	6.1593	0.080732	0	0	0	0	0	0	0	0	0	0	0	0	0	0	0	0	0	0	0	0	0	0	0	0	0	0	0	0	0	0	0	0	0	0	0	0	0	0	0	0	0	0	0	0	0	0
0	2.377	1.8334	0	0	0	0.28727	0	1.4857	4.8488	5.6857	0	3.3314	0	0	1.749	0.94049	2.624	3.9937	0.64556	1.2819	1.052	2.7183	0.61882	1.4881	0.84704	6.7975	2.9584	5.3446	2.2827	0	0	0	0.5116	0.67129	0	0.21337	6.3817	4.5593	3.7869	1.2966	1.6221	0	4.0122	5.6741	0	2.5156	1.3569	1.0647	3.9779
4.6981	3.593	0	0	0	0	0	0	0	0	0	0	0	3.6937	0	7.0285	1.0642	8.0356	1.7892	0	0	0	0	0	0	0	0	0	0	0	0	0	0	0	0	0	0	0	0	0	1.462	0	0	0	0	0	0	0	0	0
19.708	5.6189	4.4263	0	0	0	0	0	0	0	0	0	0	0	0	0	0	0	0	0	0	0	0	0	0	0	0	0	0	0	0	0	0	0	0	0	0	0	0	0	4.1747	0	0	0	3.4567	0.067905	0	0	5.055	0
20.397	20.71	0	0	0	0	0	0	0	0	0	0	0	0	0	0	0	0	0	0	0	0	0	0	5.1324	0	7.5307	0.083672	0	4.8758	0.27181	4.9112	2.7807	4.4087	7.4219	5.2969	4.4478	7.7454	0.030106	2.1793	3.8533	9.2475	9.6195	7.6413	6.8489	0	0	0	0	0
0	0	0.41065	0.44245	5.3892	0	1.1854	3.3007	0	0	5.9218	6.796	0.1154	0	0	0	0	0	1.0247	0	0	0	0	0	0	0	0	0	0	0	0	0	0	0	0	0	0	2.9855	4.2644	8.5982	2.0443	16.633	14.371	11.58	18.615	20.201	12.545	24.225	19.927	15.401
12.484	5.3027	3.4453	0	0	0	0	0	0	0	0	0	0	0	0	0	0	0	0	0	0	0	0	0	0	0	0	0	0	0	0	0	0	0	0	0	0	0	11.683	14.305	39.018	50.82	51.672	69.797	104.48	123.49	126.92	132.11	178.99	188.65
0	11.751	11.605	0	0.40262	0	0	0	0	0	0	0	0	0	0	0	0	0	0	0	0	0	0	0	0	0	0	0	0	0	0	0	0	0	0	0	0	0	0	0	0	0	0	0	0	0	0	0	0	0
8.0376	4.6035	2.0595	2.0853	0	0	0	0	0	0	0	0	0	0	0	0	0	0	0	0	0	0	0	0	0	0	0	0	0	0	0	0	0	0	0	0	0	0	0	0	0	0	0	0	0	9.3852	28.328	46.26	68.455	75.7
0	4.4803	8.1982	0.59082	0	1.108	2.0938	0	2.6097	17.319	0.9091	8.0036	0	0.82642	0	0.41605	6.4089	4.7339	4.3018	6.8803	0	0	0	0	0	0	0	0	0	0	0	0	0	0	0	0	0	0	0	0	0	0	0.76378	0	0	0	0	3.5839	10.087	1.2639
0	3.5579	1.3457	0	5.7409	0	0	0	0	0	0	0	0	0	0	0	0	0	0	0	0	0.97922	3.8444	4.1161	5.0664	17.649	9.3298	20.288	24.234	23.465	22.263	25.88	22.747	26.807	26.828	26.817	26.819	31.344	34.496	49.021	36.405	44.714	29.878	18.153	20.473	22.236	5.3693	12.38	16.236	9.28
0.71849	0.27893	2.0265	4.0756	2.8066	0	0	0	0	0	0	0	0	0	0	0	0	6.5233	0.43792	5.2319	7.458	2.4027	2.9053	0	0	0	0.06282	0	0	0	0	0	0	0	0	0	0	0	0	0	0	0	0	0	0	0	0	0	4.1727	0
5.5	8.2978	0	0	0	0	1.1818	0	2.8818	11.35	3.1262	0.15605	0	0	0	0	0	0	0	0	0	0	0	0	0	0	0	0	0	0	0	0	0	0	0	0	0	0	0	0	0	0	0	0	0	0	0	2.0077	4.4172	0
0	14.667	17.45	0	0	0	0	0	0	0	0	0	0	0	0	0	0	0	0	0	0	0	0	0	0	0	0	0	0	0	0	0	0	0	0	0	0	0	0	0	0	0	0	0	0	0	0	0	0	0
0	4.3709	0	0	1.0952	4.5504	0	0.42537	0	0	0	0	0	0	0	2.3455	0	0	0	0	0	0	0	0	0	0	1.6166	0.40392	0	0	1.1532	0	0	0	0	3.5211	3.1045	5.0579	0	7.4917	4.129	0	0	0.91487	3.3807	2.0824	12.196	9.0228	0	0
12.938	3.0235	0	0	0	0	1.7185	3.322	7.4481	9.8702	16.569	19.906	17.345	18.516	31.672	23.212	16.26	18.687	12.916	21.682	21.1	20.868	23.622	20.154	21.733	20.065	14.828	16.415	17.217	17.589	6.4486	12.876	5.4486	2.3761	3.7892	3.8472	3.8161	0.40029	2.1273	0.034277	10.495	0	0	0	0	1.8641	10.398	3.2022	0	10.301
8.5704	0	0	0	0	1.7371	3.9133	3.0094	3.8347	2.7713	11.227	5.1305	0	0	0	0	0	0	0	0	0	0	0	0	0	0	0	0	0	0	0	0	0	0	0	0	0	0	0	0	0	0	0	0	0	0	0	0	0	0
0	13.536	8.2367	2.7367	0	0	0	0	0	0	0	13.53	0	0	0	0	0	0	0	0	0	0	0	0	0	0	0	0	0	0	0	0	0	0	0	0	0	0	0	0	0	0	0	0	0	0	0	0	0	0
0.76415	0.014815	0	0	0.36683	0	5.6347	5.1883	0	1.7255	4.1835	6.2736	4.7895	2.0574	2.1111	4.1686	0	1.3053	0.011904	9.3177	21.583	12.249	42.47	32.888	34.628	42.292	27.512	37.744	36.235	38.089	23.337	26.117	16.184	22.124	19.961	27.693	22.999	26.171	33.156	26.33	33.919	27.238	25.168	23.974	28.613	28.282	14.531	11.721	15.854	19.191
0	4.9657	1.9029	0	1.8857	3.5137	0	0	0	0	0	0	0	0	0	0.88326	0	0	0	0	0	0	0	0	0	0	0	0	0	0	0	0	0	0	0	0	0	0	0	0	0	0	0	0	0	0	0	0	0	0
16.805	11.477	6.5831	0	0	0	0	0	0	0	0	0	0	0	0	0	0	0	0	0	0	0	0	0	0	0	0	0	0	0	0	0	0	0	0	0	0	0	0	0	0	0	0	0	0	0	0	0	0	0
0.82423	5.9619	0.95591	0	3.481	0	0	0	0	0	0	0	0	0	0	0	0	0	0	0	0	0	0	0	0	0	0	0	0	0	2.9966	7.8766	20.249	27.269	25.707	37.162	39.672	51.844	45.344	54.692	53.422	54.802	52.652	51.212	50.808	58.609	54.827	53.45	41.31	41.962
0	0	2.6233	0.4783	1.6495	0.20529	5.7152	0	0	0	3.6936	0	0.25278	0	0	0.74795	0	13.465	4.9001	6.9967	7.888	0	0	0	0	0	1.5982	0	0.078865	0	0	0	0	0	0	0	0	0	0	0	0	0	0	0	0	0	0	0	0	0
32.398	16.937	4.9401	0	0	0	0	0	0	0	0	0	0	0	0	0	0	0	0	0	0	0	0	0	0	0	0	0	0	0	0	0	0	0	0	0	0	0	0	0	0	0	0	0	0	0	0	0	0	0
0	0.11973	1.151	5.6465	0	0	1.2998	1.5446	1.6408	10.411	0	0	0	0	0	0	0	0	0	0	0	0	0	0	0	0	0	0	0	0	0	0	0	0	0	0	0	0	0	0	0	0	0	0	0	0	0	0	0	0
6.9798	9.1628	4.5498	1.613	0	0	0	0	0	0	0	0	0	0	0	0	0	0	0	0	0	0	0	0	0	0	0	0	0	0	0	0	0	0	0	0	0	0	0	0	0	0	0.21942	0	0.6228	0	0	0	0	0
6.4708	0.14637	0	0	0	8.209	10.665	16.755	7.1681	12.863	16.673	20.086	40.404	32.716	25.871	19.025	4.9913	8.78	4.7368	10.975	10.889	0	6.505	10.789	1.0027	0.90271	0	0	0	0	0	0	0	0	0	0	0	0	0	0	0	0	0	0	0	0	0	9.2799	2.0452	0
1.9206	0	0	1.4511	2.8768	0	0	0	0	0	0	0	0	0	0	0	0	0	0	0	0	0	0	0	0	0	0	9.361	7.4509	6.8152	0	0	0	0	0	0.48913	1.2729	0	0	2.1783	10.321	2.7016	0	3.074	0.78612	0	5.7178	5.0811	7.0505	7.8545
3.3612	3.4185	1.0226	0	6.5165	0	0	0	0	0	0	0	0	0	0	0	0	0	0	0	0	0	0	0	0	0	0	0	0	0	0	0	0	0	0	0	0	0	1.2835	9.8941	0	13.319	10.339	14.542	17.377	18.303	13.962	13.694	11.869	10.54
0	0	3.0152	0	0	9.1198	8.054	7.9589	26.769	21.844	21.044	31.245	28.491	18.203	20.959	7.4481	11.084	12.121	0.011067	9.3496	6.8268	0	0.86001	0	0	0	0	0	0	0	0	0	0	0	0	0	0	0	0	0	0	0	0	0	0	0	0	0	0	0
0	3.1519	4.9836	0	1.849	1.6702	0	0	0.99134	0	1.7625	0	0	0	0	0	0	0	0	0	0	0	1.7096	0	0	0.013183	6.6527	1.6925	3.6433	3.0823	0	0	6.4739	2.4806	3.6755	5.8908	7.7048	3.6636	5.5448	7.9836	6.5807	4.4543	4.2732	13.557	9.7282	10.879	15.473	14.715	16.405	18.364
7.3959	4.7169	0	0	0.78007	0	0	0	0	0	0	0	0	0	0	0	0	0	0	0	0	0	0	0	0	0	0	0	0	0	0	0	0	0	0	0	0	0	0	0	0	0	0	0	0	0	0	0	0	0
5.0755	0	0	2.1886	0	0	4.0636	0	1.9459	1.2496	11.271	17.565	14.613	20.902	19.681	30.842	24.472	30.382	33.282	26.112	33.072	51.846	61.314	41.966	60.609	53.689	58.445	56.56	61.923	61.695	54.48	56.695	57.515	59.628	43.725	46.723	45.31	41.193	42.578	44.521	44.619	34.845	34.595	35.843	38.609	35.33	34.455	31.426	25.462	30.81
0	0	0	0	27.23	19.62	6.4979	9.7526	0	0	1.6985	0	0	0	0	0	0	0	0	0	0	0	0	0	0	0	0	0	0	0	0	0	0	0	0	0	0	0	0	0	0	0	0	0	0	0	0	0	0	0
0	0.10397	0	3.1585	4.0401	0	5.698	0	7.6007	2.7815	0.22527	4.7743	0	0	0	6.9164	3.477	12.453	8.1844	3.6349	3.4213	0.21908	3.648	5.1007	3.0204	0	0	6.1401	10.323	1.7659	0	10.003	0	3.9473	0	0	0	0	1.4691	7.8441	10.191	0	0	5.9529	7.8068	0.14539	2.1941	2.11	3.0326	4.7184
3.4638	1.8717	0	2.2485	0.79747	0	0	0.37286	3.3826	0.38307	0	0	0	0.3236	0	1.5645	0	19.719	0	12.892	24.067	0	0	0	0	0	0	0	0	0	0	0	0	0	0	0	0	0	0	0	0	0	0	0	5.4662	0	6.3996	3.9493	12.332	7.094
0	0	0	0	1.6882	4.1171	6.9615	0	1.1247	0	0	0	4.1047	13.307	13.633	28.932	37.223	41.248	47.691	24.622	17.778	26.639	38.695	36.802	27.752	30.753	36.803	47.536	49.163	37.351	40.197	41.773	41.173	35.915	41.928	30.358	40.342	27.962	37.547	38.458	34.683	30.014	35.342	32.637	31.36	15.488	23.276	24.955	29.947	34.199
0.66453	3.9958	6.5945	10.85	0	0	0	0	0	0	9.3858	12.574	3.4592	3.0116	0	4.2369	3.9952	6.1598	11.007	9.936	7.904	11.63	9.847	8.1255	13.119	21.807	12	16.379	20.029	7.6165	14.287	17.874	21.607	24.266	19.985	21.228	27.874	37.937	41.77	45.716	38.687	42.341	45.499	40.551	48.966	59.282	43.101	52.753	49.91	43.868
0	2.9182	0	5.3554	6.1356	1.3047	6.0197	2.8123	0.7082	2.9598	11.942	11.328	10.097	11.405	4.1317	11.967	10.394	15.278	16.867	9.6275	10.892	13.938	5.963	7.613	5.2109	20.394	12.534	18.086	18.321	14.465	11.569	8.5067	11.988	15.853	5.7234	3.8609	4.7562	9.8671	15.184	16.638	6.8354	11.503	14.672	1.2601	11.611	10.731	3.9029	11.212	5.208	1.1558
4.2605	5.0983	1.178	0	0	0	1.3243	0	2.0548	12.572	5.6798	3.0793	0	5.6852	4.4298	10.462	6.7334	16.285	10.219	14.737	4.7677	8.6277	11.365	8.8243	13.968	14.485	4.9848	10.765	14.85	4.8534	4.7333	12.088	6.5393	17.397	8.6568	13.507	10.504	18.515	20.184	20.004	17.481	17.028	14.383	14.118	21.192	26.239	21.534	36.047	33.471	30.788
21.177	6.289	0	0	0	0	0	0	0	0	0	0	0	0	0	0	0	0	0	0	0	0	0	0	0	0	0	0	0	0	0	0	0	0	0	0	0	0	0	0	0	0	0	0	0	0	0	0	0	0
0	2.0703	5.6316	2.7289	1.1129	0	0	3.5943	0	0	2.3052	2.2447	0	0	0	1.2392	0	0	0	0	0	0	0	0	0	0	0	0	0	0	0	0	0	0	0	0	0	0	0	0	0	0	0	0	0	0	0	0	0	0
26.522	14.985	0	0	0	0	0	0	0	0	0	0	0	0	0	0	0	0	0	0	0	0	0	0	0	0	0	0	0	0	0	0	0	0	0	0	0	0	0	0	0	0	0	0	0	0	0	0	0	0
1.6575	9.0619	0.74727	1.0101	0	0	0	0	0	0	0	0	0	0	0	0	0	0	0	0	0	0	0	0	0	0	0	0	0	0	0	0	0	0	0	0	0	0	0	0	0	0	0	0	0	0	0	0	0	0
0	0	4.8476	1.2148	5.3704	1.75	3.3953	5.9637	3.055	2.4349	4.6396	0	0	0	0	0	0	1.6037	0	0	0	0	0	0	0	0	0	0	0	0	0	0	0	0	0	0	0	0	0	0	0	0	0	0	0	0	0	0	0	0
0	1.8169	4.1398	0	0.65977	2.7042	0	0	0	0	0	0	0	0	0	0	0	0	0	0	0	0	0	0	0	0	0	0	0	0	0	0	0	0	0	0	0	0	0	0	0	0.36125	0	0	0	0	0	0	0	0
33.644	11.058	0	0	0	0	0	0	0	0	0	0	0	0	0	0	0	0	0	0	0	0	0	0	0	0	6.7376	5.062	8.7693	10.877	12.425	16.657	19.247	23.518	24.171	27.114	24.342	18.406	19.678	10.842	14.008	20.029	21.584	21.084	19.619	14.838	21.37	23.707	25.755	39.365
11.944	4.9756	0	0	0	0	0	0	0	0	0	0	0	0	0	0.46254	0.048079	0.35913	2.1904	0	0	0	1.0035	0	0	0	0	0	0	0	0	0	0	0	0	0	0	0	0	0	0	0	0	0	0	0	0	0	0	0
0	0.56309	0	0.11466	8.4084	3.5608	2.1797	3.7694	0	0	0	0	0	0	0	0	0	0	0	0	0	0	0	0	0	0	0	0	0	0	0	0	0	0	0	0	0	0	0	0	0	0	0	0	0	0	0	0	0	0
0	0	0	0	3.349	4.1104	8.0063	6.751	6.7225	13.508	11.042	1.9453	0	2.0139	0.26247	0	1.9244	13.726	0	9.9644	7.0638	0	1.6952	5.2903	0	5.119	7.8342	9.3147	7.6561	5.8488	8.1952	3.2391	8.0903	0	7.6317	10.222	4.6147	13.149	12.815	17.593	11.963	21.222	8.7707	19.246	15.562	22.348	20.196	18.368	12.005	20.796
32.676	17.6	2.5315	1.1186	0	0	0	0	0	0	0	0	0	0	0	0	0	0	0	0	0	0	0	0	0	0	0	0	0	0	0	0	0	0	0	0	0	0	0	0	0	0	0	0	0	0	0	0	0	0
0	0	0	1.0733	6.4087	0	15.09	20.976	17.399	8.3349	13.662	5.912	0	3.6035	0	0	0.092885	0	4.3828	0	0	0	0	0	0	0	0	0	0	0	0	0	0	0	0	0	0	0	0	0	0	0	0	0	0	0	0	0	0	0
8.6073	6.572	0	0	0	0	0	0	0	0	0	0	0	0	0	0	0	4.5682	0	10.891	10.848	2.9341	10.109	2.5355	1.9489	8.8797	5.5585	8.8049	11.737	12.577	3.8834	4.5275	2.9052	0.28299	0	5.1844	2.0531	0	1.0978	4.4662	9.7118	6.4398	0	0	0	0	0	0	0	0
0.63903	0	0.28987	5.066	0	0	2.3028	0	0	0	0	0	0	0	0	0	0	0	0	0	0	0	0	0	0	0	0	0	1.9376	0	0	0.95377	0	0	0.6435	0	0	0	1.709	6.5213	3.0627	0	0	2.3184	5.9062	0	7.4558	4.9556	5.9951	2.8586
0	0	0	0	0	0	11.847	0	0	13.304	3.0624	0	0	0	0	0	0	0	0	0	0	0	0	0	0	0	0	0	0	0	0	0	0	0	0	0	0	0	0	0	0	0	0	0	0	0	0	0	0	0
0	3.337	0	1.6648	0.068127	0	2.4253	0.83118	9.4797	8.1073	1.0843	7.9071	7.4671	9.8333	17.354	25.706	14.831	23.076	22.118	21.719	20.792	12.678	22.838	20.672	25.509	20.811	20.403	24.095	31.788	21.888	24.816	17.344	24.816	21.481	12.39	11.223	12.338	8.878	15.723	11.758	13.463	3.6462	1.3651	7.208	7.9186	0	0.34784	7.4685	0	1.0873
0	1.6039	1.4442	0.49574	2.2785	0	0	1.991	0	0	6.7635	0	0	0	0	3.4391	0	8.3223	0	7.0641	1.1674	0	0	1.5148	0.73545	0	0.95846	1.1768	0	0	0	0	0	0.36925	1.3387	0	0	0	0	0	0	0	0	0	0	0	0	0	0	0
0	0	1.681	3.7358	0.72891	0	4.028	0	0	0	0	0	0	0	0	2.9883	0	3.3016	0	0	0	0	0	0	0	0	0	1.5839	2.4365	0	0.15779	0	0	0	0	0	0	0	0	0	0	0	0	0	0	0	0	0	0	0
25.834	18.002	1.4784	0	0	0	0	0	0	0	0	0	0	0	0	0	0	0	0	0	0	0	0	0	0	0	0	0	0	0	0	0	0	0	0	0	0	0	0	0	0	0	0	0	0	0	0	0	0	0
0	0	0.48392	0	0	1.0352	8.8181	0	1.5221	0	0	0	0	0	0	0	0	0	0	0	0	0	0	0	0	0	0	0	0	0	0	0	0	0	0	0	0	0	0	0	0	0	0	0	0	0	0	0	0	0
0	0	0	0	3.1372	5.7431	16.475	19.323	25.485	26.842	14.245	11.031	5.6768	13.752	8.2565	20.834	13.545	22.091	7.1479	16.756	3.3393	0.49761	2.9924	5.0108	0	0.59235	2.0608	3.5845	0	0	1.0793	0	0	0	0	0	0	0	0	0	0	0	0	0	0	0	0	0	0	0
0	0	0	4.9136	0	0	0	0	0	12.35	0	0	0	0	0	0	0	0	0	0	0	0	0	0	0	0	0	0	0	0	0	0	0	0	0	0	0	0	0	0	0	0	0	0	0	0	0	0	0	0
1.5368	0	2.9384	0	0	0.93646	0	0	0	0	0	0	0	0	0	0	0	0	1.3403	0	0	0	0	0	0	0	0	0	0	0	0	0	0	0	0	0	0	0	0	0	0	0	0	0	0	0	2.9108	0	0	0
0	0	0	0	15.85	32.133	53.481	84.519	88.257	111.21	119.88	143.49	145.84	155.1	168.24	184.78	178.37	203.98	170.94	191.19	213.52	204.19	225.42	194.45	204.41	202.35	204.22	171.94	190.22	162.72	142.55	131.94	132.56	149.37	142.29	138.33	133.96	108.2	113.55	111.57	112.94	84.95	91.455	64.28	74.796	61.526	64.824	59.191	45.855	13.362
3.9314	5.6814	0	0	0	0	0	0	3.1886	5.8476	0	1.9693	0	0	0	0	0	2.6894	0	7.3516	0	0	0	0	1.1462	0	0	0	0	0	0	0.62953	1.1681	1.2909	0	0	1.2623	5.1141	3.1585	3.3631	4.3264	4.0524	10.386	6.145	8.3265	5.5937	17.158	22.376	25.624	21.21
3.5265	0	0	0	9.6357	6.8291	7.6096	10.019	3.1389	0	0	0	0	0	0	0	0	0	0	0	0	0	0	0	0	0	0	0	0	0	0	0	0	0	0	0	0	0	0	0	0	0	0	0	0	0	0	0	0	0
0	0	0	3.3378	1.3735	0.054608	8.7791	2.5648	4.6924	1.7006	0	3.5929	1.696	2.1503	2.3718	11.634	4.2439	10.769	6.2599	5.9349	2.6092	0.94486	7.2919	6.1983	4.2919	2.4494	5.8649	14.109	12.189	5.9928	11.324	10.694	10.863	8.5273	11.947	8.4081	7.5935	3.2622	3.5157	13.969	11.45	9.7154	15.635	25.88	26.641	26.627	31.59	21.752	24.484	29.204
0	0	0	3.3004	0.010948	1.0443	5.2005	0	3.1885	0	0	0	0	0	0	8.8217	1.3564	5.6421	0	0	0	0	1.9779	0	0	0	0	4.0267	8.4101	7.5059	13.217	8.0047	12.37	12.254	8.1234	5.1709	0.013947	2.7941	3.2649	9.3136	5.2416	1.8136	5.654	4.7221	13.685	10.092	10.197	5.1356	12.431	15.054
10.192	9.9721	0.68747	0.61642	0	0	0	0	0	0	0	0	2.9479	7.902	16.102	11.487	15.612	23.247	23.206	34.336	31.575	37.245	41.578	45.68	49.397	44.793	50.222	43.987	39.47	50.663	44.831	60.823	45.161	52.766	47.13	47.565	39.888	42.971	45.409	48.552	51.344	49.255	58.134	45.903	53.426	49.182	48.226	51.644	40.368	42.632
0	6.9067	2.3275	0.035129	0	0.7018	0	0	0	0	0	0	0	0	0	0	0	0	0	0	0	0	0	0	0	0	0	0	0	0	0	0	0	0	0	0	0	0	0	0	2.5058	0.71721	0.46651	0	0	0	0	0	0	0
6.0754	7.5621	4.6581	0	7.3535	0	0	0	0	0	0	0	0	0	0	0	0	0	0	0	0	0	0	0	0	0	0	0	0	0	0	0	0	0	0	0	0	0	0	0	0	0	0	0	0	0	0	0	0	0
14.567	0	1.2013	11.909	0.94835	0	0	0	0	0	0	0	0	0	0	0	0	0	0	0	0	0	0	0	0	0	0	0	0	0	0	0	0	0	0	0	0	0	0	0	0	0	0	0	0	0	0	0	0	0
0	0	6.5931	3.7696	0	1.8963	0	0	0	0	4.3849	0	0	0	0	0.45259	0	0	0	0	0	0	0	0	0	0	0	0	0	0	0	0	0	0	0	0	0	0	0	0	0	0	0	0	0	0	0	0	0	0
0	0	0	0	1.7897	8.2807	7.8526	3.4129	0	1.1431	3.0441	1.5837	4.8089	12.49	5.4263	20.512	22.348	34.046	42.677	40.655	41.261	49.361	59.753	42.375	45.015	50.014	44.27	49.241	47.743	42.736	39.728	48.888	41.968	51.128	40.534	35.09	37.192	37.528	42.505	52.209	44.957	43.831	39.646	40.096	53.149	36.024	18.726	29.17	22.152	25.289
0.18592	7.3138	3.37	0	3.1453	0	0	0	0	0	12.737	0	0	0	0	4.3747	0	0	0	0	0	0	0	0	6.3741	2.4521	5.7216	1.1507	0	0.047865	0	0.8351	5.3209	2.5656	9.0408	4.7996	0.21099	15.124	4.2499	0	0	2.2848	5.5195	0	0.75097	0	0	0	0	0
0	3.2981	0	4.0285	1.7384	0	0	0	0	0	0	0	0	0	0	0	0	0	0	0	0	0	0	0	0	0	0	0	0	0	0	0	0	0	0	0	0	0	0	0	0	0	0	0	0	0	0	0	0	0
30.559	5.3792	0.25649	0	0	0	0	0	0	0	0	0	0	0	0	0	0	0	0	0	0	0	0	0	0	0	0	0	0	0	0	0	0	0	0	0	0	0	0	0	0	0	0	0	0	0	0	0	0	0
17.682	11.149	1.7162	0	0	0	0	0	0	0	0	0	0	0	0	0	0	0	0	0	0	0	0	0	0	0	0	0	0	0	0	0	0	0	0	0	0	0	0	0	0	0	0	0	0	0	0	4.8534	1.4975	0
25.366	10.828	3.7156	0	0	0	0	0	0	0	0	0	0	0	0	0	0	0	0	0	0	0	0	0	0	0	0	0	0	0	0	0	0	0	0	0	0	0	0	0	0	0	0	0	0	0	0	0	0	0
0	0	0	1.5358	2.2569	10.567	0	8.1674	12.712	14.123	13.115	11.886	9.3306	15.286	12.938	22.531	12.754	24.252	8.7042	22.191	19.441	11.912	19.173	12.362	12.265	23.726	28.03	23.739	15.565	22.851	15.614	16.733	11.255	16.154	17.571	18.338	10.638	16.138	11.556	9.9604	9.5123	5.291	3.9016	22.249	12.1	11.507	15.706	17.213	19.836	15.527
0	0	1.3243	0	2.9916	0.8273	8.1809	4.8579	0	0	0	0	0	0	0	0	0	0	0	0	0	0	0	0	0	0	0	0	0	0	0	0	0	0	0	0	0	0	0	0	0	0	0	0	0	0	0	1.2473	0	0
0	2.0384	0	3.2848	0.24171	7.5086	0	3.6336	6.4215	10.579	8.9786	11.659	10.044	8.6588	1.7659	7.0716	6.1867	8.1997	22.843	7.5925	20.557	17.971	16.591	16.839	30.868	36.178	27.968	36.15	35.851	38.575	30.112	32.078	29.684	29.078	24.939	17.178	17.128	27.468	28.48	37.914	27.502	29.877	28.449	22.405	23.839	24.599	11.328	14.619	17.315	7.1093
16.884	8.933	8.1844	1.653	0	0	0	0	0	0	0	0	0	0	0	0	0	0	0	0	0	0	0	0	0	0	0	0	0	0	0	0	0	0	0	0	0	0	0	0	0	0	0	0	0	0	0	0	0	0
0	0	0	5.8848	2.3298	6.6151	1.0517	0.59711	0	0	0	0	0	0	0	0	0	0	0	0	0	0	0	0	0	0	0	0	0	0	0	0	0	0	0	0	0	0	0	0	0	0	0	0	0	0	0	0	0	0
12.592	11.29	0	0	0	0	0	0	0	0	0	0	0	0	0	0	0	0	0	0	0	0	0	0	0	0	0	0	0	0	0	0	0	0	0	0	0	0	0	0	0	0	0	0	0	0	0	0	0	0
6.4563	5.0602	0	2.4459	0	0	0	0	0	3.5986	0	0	0	0	0	0.46338	2.3447	4.1204	0	18.511	9.8111	15.124	7.2005	8.0222	16.185	8.4381	0	0	9.3723	0.89424	1.5446	2.2012	2.4575	0.60106	0	0	0	4.8438	0	3.3348	0	0	0	0	0	0	8.7569	8.369	12.832	2.0664
6.8578	6.0455	0	0	0	0	0	0	1.8325	9.8264	1.0851	5.7743	0	0	0	1.2753	1.1074	0.92171	0	8.5486	0	4.5699	0	0	0	2.2816	0.13352	0	0	0	0	0	0	2.1292	6.0283	13.237	13.705	23.215	18.711	21.684	19.126	2.6413	6.2946	0.53404	6.4181	0	9.1895	10.711	14.51	10.32
2.0351	0	0.045475	2.4626	2.6408	0	0	0	0	9.7749	1.3848	0	0	0	0	6.6265	9.5677	8.9589	15.944	22.006	13.391	20.874	23.982	24.326	28.471	4.8152	0	0	0	0	0	0	0	0	0	0.5683	1.7538	0	0	0	0	0	0	0.7397	0.089704	0.021496	0	0	0	0
0.78945	6.7646	0	2.8806	0	0	2.7035	0	0	0	0	0	0	0	0	0	0	0	0	0	0	0	0	0	0	0	0	0.68061	2.3406	0	0	0	0.50347	0	0	0	0	0	0	0	0	0	0	0	0	0	0	0	0	0
22.806	14.459	4.3933	0	0	0	0	0	0	0	0	0	0	0	0	0	0	0	0	0	0	0	0	0	0	0	0	0	0	0	0	0	0	0	0	0	0	0	0	0	0	0	0	0	0	0	0	0	0	0
20.399	6.7513	0	0	0	0	0	0	0	0	0	0	0	0	0	0	0	0	0	0	0	0	0	3.8623	6.8432	0	2.0501	1.1468	3.2991	6.9619	11.906	12.042	16.686	18.542	16.399	14.324	22.786	22.434	16.998	22.658	28.077	25.302	29.625	25.689	19.555	23.462	20.781	26.063	20.161	25.351
0	0	4.2292	3.4634	0	0	2.8261	5.1296	0.45107	3.2646	7.2546	6.9654	2.832	6.3046	1.5725	2.6261	5.6832	12.405	6.6618	11.262	15.276	13.201	5.2761	11.126	7.7939	5.0796	13.905	15.712	12.815	8.5761	5.7715	3.7832	6.6134	8.4489	16.333	16.43	13.471	10.746	16.626	17.255	13.075	15.581	13.255	16.51	14.746	11.052	9.3059	10.688	17.653	10.977
0	3.7419	0.66985	0	1.9361	2.1923	0	0	0	0	0	0	0	0	0	2.71	1.0364	4.0228	1.0378	1.5331	3.7515	0	8.4446	3.1236	5.1946	1.3331	5.6293	8.5927	16.952	13.641	15.068	16.478	19.848	17.735	18.402	19.802	13.867	14.341	25.665	29.465	33.099	25.946	27.919	32.122	39.687	35.191	42.823	49.038	42.893	51.793
0	0	0	2.6004	3.053	0.57993	0	0	0	0	0	0	0	0	0	0	0	0	0	0	0	0	0	0	0	0	0	0	7.7451	0.85495	2.1887	0	3.6742	0	0	0	0	0	2.6042	2.4786	0.48097	0	4.0092	0	0	0	0	0	0	0
16.968	4.8473	0	0	1.2215	0	0	0	0	0	0	0	0	2.5657	0	2.5523	5.7327	7.891	6.7327	0.36185	0.58685	7.866	5.0181	9.1348	9.6619	5.6994	9.1473	0.19999	7.9973	15.729	8.073	8.1903	11.916	5.5949	13.437	10.838	8.805	15.293	5.7973	11.307	11.433	11.409	11.311	9.2626	6.3731	13.132	8.7389	7.9023	11.577	13.019
0	3.9634	5.9569	0	15.425	0	4.8754	20.118	13.667	15.161	18.923	15.048	3.3589	14.205	0	15.865	9.1787	5.6322	2.0159	0	0	0	0	0	0	0	0	0	0	0	0	0	0	0	0	0	0	0	0	0	0	0	0	0	0	0	0	0	0	0
23.949	3.2101	0	0	0	0	0	0	0	0	0	0	0	0	0	0	0	0	0	0	0	0	0	0	0	0	0	0	0	0	0	0	0	0	0	0	0	0	0	0	0	0	0	0	0	0	0	0	0	0
0	0	0	10.388	12.248	0	6.0254	0	5.8733	0	0	0	0	0	0	0	0	0	0	0	0	0	0	0	0	0	0	0	0	0	0	0	0	0	0	0	0	0	0	0	0	0	0	0	0	0	0	0	0	0
8.9666	0	0	0	0	0	7.9907	19.818	27.413	35.16	35.022	45.108	60.525	69.679	79.569	76.046	82.405	85.981	86.819	89.813	94.839	88.911	94.805	86.774	89.346	91.093	87.3	87.912	74.257	82.452	80.68	76.03	73.101	67.72	57.502	58.49	68.476	68.073	52.94	59.883	57.461	57.124	57.116	58.256	58.077	56.695	49.716	42.917	35.837	33.288
0	0	0.76623	0	3.264	2.1822	3.8893	0	2.9145	0	8.0657	0	0	0	0	0	0	0	0	0	0	0	0	0	0	0	0	0	0	0	0	0	0	0	0	0	0	0	0	0	0	0	0	0	0	0	0	0	0	0
19.172	10.24	0	0.021066	0	0	0	0	0	0	0	0	0	0	0	0	0	0	0	0	0	0	0	0	0	0	0	0	0	0	0	0	0	0	0	0	0	0	0	0	0	0	0	0	0	0	0	0	0	0
0.88977	3.5442	0	0	6.6267	0	0	0	0	0.74579	8.8149	11.892	11.294	16.629	3.1549	10.745	0	0	0	0	0	0	0	0	0	0	0	0	0	0	0	0	0	0	0	0	0	0	0	0	0	0	0	0	0	0	0	0	0	0
0	0	0	2.6576	10.895	14.454	21.68	12.89	16.32	8.186	13.046	3.5529	0	0	0	0	0	0	0	0	0	0	0	0	0	0	0	0	0	0	0	0	0	0	0	0	0	0	0	0	0	0	0	0	0	0	0	0	0	0
6.5336	8.2909	0	0	2.5875	0	0	0	0	0	0	0	0	0	0	0	0	0	0	0	0	0	0	0	0	0	0	0	0	0	0	0	0	0	0	0	0	0	0	0	0	0	0	0	0	0	0	0	0	0
6.0298	4.9307	1.0892	0	0	0	0	0	0	0	0	0	0	0	0	0	0	0	0	0	0	0	0	0	0	0	0	4.5604	0	2.114	4.0411	3.7806	9.1993	2.8979	2.0953	0	0	0	5.365	8.6078	5.6798	0	3.8647	0.11188	8.5358	0	0	9.1098	8.4514	7.6097
17.427	7.7713	0	0	0.13232	0	0	3.8002	0	0	0	0	0	0	0	0	0	0	0	0	0	0	0	0	0	0	0	0	0	0	0	0	0	0	0	0	0	4.5007	0	0.67023	0	2.1522	1.9013	1.7767	0	4.0006	0.51556	0	0	3.1515
16.491	8.4525	0	0	1.1912	0	0	0	0	0	0	0	0	0	0	0	0	0	0	0	0	0	0.82394	0.59894	0	0.46625	0	0	0	0	0	0	4.9393	0	0	0	0	13.105	13.735	18.316	25.291	35.17	45.621	50.538	53.998	59.084	70.773	80.132	81.686	95.05
4.825	4.5433	0	0	0	0	4.5315	0	0	0	0	0	0	0	0	0	0	1.0824	0	0	0	1.401	1.1358	0	0	2.0897	4.2006	7.3504	1.8743	3.4562	3.3297	6.3234	1.0786	2.9023	8.344	6.7344	9.757	8.7093	8.2923	13.832	7.838	7.2985	5.9521	6.5516	6.2363	7.3048	13.701	10.498	7.5123	4.1546
4.7466	0	0	0	3.9914	1.8807	0	0	3.2521	0	0	0	0	0	0	0	0	0	0	0	0	0	0	0	0	0	0	0	0	0	0	0	0	0	0	0	0	0	0	0	0	0	0	0	0	0	0	0	0	0
19.925	12.15	0	0	0	0	0	1.2082	0	0	0	0	0	0	0	0	0	0	0	0	0	0	0	0	0	0	0	0	0	0	0	0	0	0	0	0	0	0	0	0	0	0	0	0	0	0	0	0	0	0
7.481	5.3742	0	5.1352	0	0	0	0	0.72835	0	0	0	0	0	0	0	0	0	0	3.5193	0	0	0	0	1.4807	4.5894	0	3.3188	4.3043	0	0	10.292	7.7661	4.6255	5.0987	14.247	4.313	16.844	22.92	18.31	21.661	29.46	27.326	26.923	28.505	24.844	34.621	42.003	48.525	47.983
0	1.7373	0.93317	0.2548	2.5414	0	1.0209	3.3425	0	1.5121	3.3805	2.3367	0	0	0	0	0	8.5033	0	0	1.3054	0	0	0	0	0	0	0	0	0	0	0	0	0	0	0	0	0	0	2.7988	0	0	2.5579	10.378	10.628	8.9511	15.092	18.176	20.706	17.044
19.839	14.928	0	0	0	0	0	0	0	0	0	0	0	0	0	0	0	0	0	0	0	0	0	0	0	0	0	0	0	0	0	0	0	0	0	0	0	0	0	0	0	0	0	0	0	0	0	0	0	0
0.69237	0	4.604	10.394	0	7.8736	0	0	0	0	0	0	0	0	0	0	0	0	0	0	0	0	0	0	0	0	0	0	0	0	0	0	0	0	0	0	0	0	0	0	0	0	0	0	0	0	0	0	0	0
0	5.0049	0	6.9497	0	1.3983	0	3.5855	0	0	3.6587	0	0	0	0	0	0	0	6.3336	0	0	0	0.93023	0	0	0	0	0	1.0473	0	0	0	0	0	0	0	0	0	0	0	0	0	0	0	0	0	0	0	0	0
8.4065	4.5103	0	0	0	0	0	0	3.4313	1.2084	0	0	0	0	0	0	0	0	0	0	0	0	0	0	0	0	0	0	0	0	0	0	0	0	0	0	0	0	0	0	0	0	0	0	0	0	0	0.9991	3.0164	2.8691
3.7013	8.6819	0.40807	0	0	0	0	0	4.01	8.5554	1.0562	0	0	0	0	1.3297	0.61793	0	0	0.3252	0	0	0	0	0	0	0	0	0	0	0	0	2.0096	0	0	0	0	1.0513	0	3.4495	0	0	0	1.3207	0	0	2.7248	13.344	17.314	13.3
25.822	8.7031	0	0	0	0	0	0	0	0	0	0	0	0	0	0	0	0	0	0	0	0	0	0	0	0	0	0	0	0	0	0	0	0	0	0	0	0	0	0	0	0	0	0	0	0	0	0	0	0
21.071	19.472	0	0	0	0	0	0	0	0	0	0	0	0	0	0	0	0	0	0	0	0	0	0	0	0	0	0	0	5.103	6.4047	15.304	22.186	22.54	25.325	29.331	44.296	59.248	31.713	28.93	14.415	26.855	30.155	33.34	36.517	27.698	30.626	42.391	39.425	43.217
15.02	6.5557	0	0	0.3925	0	0	0	0	0	0	0	0	0	0	0	0	0	0	0	0	0	0	0	0	0.62375	0	0	0	4.2657	0	0	0	1.0181	8.2487	6.9686	9.9154	6.799	16.32	11.939	17.281	8.4366	20.169	15.533	15.346	14.138	18.082	21.318	14.238	18.679
0	0	5.1138	0	2.8513	2.9995	0.1477	0	0	3.2151	4.305	3.0161	4.9241	5.4024	6.036	6.4169	7.2598	19.031	8.9704	11.614	15.644	2.9927	12.574	8.2869	12.998	10.8	13.679	18.86	14.729	12.724	14.41	5.303	14.613	13.521	19.14	15.686	15.883	17.824	11.213	21.037	14.565	17.654	13.897	0	0	0	2.9312	3.3908	4.1812	3.3889
5.433	10.2	0	0	4.0456	0	0	0	0	0	0	0	0	0	0	0	0	0	0	0	0	0	0	0	0	0	0	0	0	0	0	0	0	0	0	0	0	0	0	0	0	0	0	0	0	0	0	13.227	17.888	8.5368
9.417	6.8053	0	0	0	0	0	0	0	0	3.179	0	4.4302	6.5302	3.9644	8.318	2.54	6.7856	3.2994	2.6639	11.476	13.199	17.279	21.241	22.873	20.9	25.067	25.151	24.452	29.832	20.482	20.285	23.464	19.806	17.55	18.015	17.3	22.514	20.598	19.36	22.573	27.347	24.306	21.885	21.474	23.063	22.071	23.273	28.077	25.816
0	7.1792	3.5818	0	0	0	5.6351	5.4869	0	7.42	9.0116	0	2.2769	9.4735	4.496	7.0802	7.7488	4.0806	0	0	0	0	0	0	0	0	0	0	0	0	0	0	0	0	0	0	0	0	0	0	0	0	0	0	0	0	0	0	0	0
25.216	19.157	0	0	0	0	0	0	0	0	0	0	0	0	0	0	0	0	0	0	0	0	0	0	0	0	0	0	0	0	0	0	0	0	0	0	0	0	0	0	0	0	0	0	0	0	0	0	0	0
0	0.9204	0	0.42519	6.3846	2.0439	0	10.418	1.3409	0.22054	10.401	9.4064	8.6956	10.724	5.4523	14.881	10.755	10.722	21.027	12.123	11.194	18.171	14.594	11.56	8.9167	16.395	6.2301	15.539	15.019	5.3642	4.8278	6.1133	1.9389	7.4102	2.5405	3.1228	3.9466	7.9619	3.9543	9.5175	5.1056	13.634	11.424	9.6573	13.194	12.111	5.6664	5.6669	7.8106	6.1373
9.5285	4.7274	3.3352	0	0	0	0	0	0	0	0	0	0	0	0	0	0	0	0	0	0	0	0	0	0	0	0	0	0	0	0	0	0	0	0	0	0	0	0	0	0	0	0	0	0	0	0	0	0	0
0.50826	5.4057	0	3.0267	0	0	0	0	0	0	0	0	0	0	0	0	0	7.2556	3.0293	0	1.7293	0	3.8688	0.92645	0	0.30563	0	8.7144	5.6898	5.8835	2.6273	5.3639	1.2501	3.7023	5.3648	8.4307	8.476	8.9785	11.236	16.706	8.5671	0	3.5349	11.571	4.6073	0.62536	1.3742	0.71812	8.6367	7.372
23.798	10.535	0	0	0	0	0	0	0	0	0	0	0	0	0	0	0	0	0	5.1674	9.5725	4.8516	11.333	0	0	0	0	0	0.2537	5.931	4.4628	3.4549	5.5977	1.6713	7.3667	5.5095	0	3.693	0	0	0	0	0	0	0	0	0	0	0	0
0	6.0589	2.5338	2.0818	0	3.7319	0	0	0	2.5926	4.2108	1.7721	1.2994	1.9426	0	0	0	0	0	0	0	0	0	0	0	0.69487	1.2426	0.60624	5.3949	5.6221	2.9923	2.6199	11.64	14.024	17.622	13.37	11.027	17.204	13.515	11.636	11.902	18.318	18.608	20.966	14.083	13.307	10.125	7.4545	22.917	16.805
0	0.87497	0.55371	1.9993	0.076987	2.8051	0	0	0	0	0	0	0	0	0	0	0	0	0	0	0	0	0	0	0	0	0	0	0	0	0	0	0	0	0	0	0	0	0	0	0	0	3.7657	0	1.6737	0	0	0	0	0
0	2.7081	8.2298	5.5009	0.12139	0	0	0	0	0	0	0	0	0	0	0	0	0	0	0	0	0	0	0	0	0	0	0	0	0	0	0	0	0	0	0	0	0	0	0	0	0	0	0	0	0	0	0	0	0
16.899	0	0	0	7.267	0	0	0	0	0	0	0	0	0	0	0	0	0	0	0	0	0	0	0	0	0	0	0	3.6265	14.299	12.472	18.947	18.186	29.764	27.496	33.711	40.994	47.914	41.764	47.292	43.744	51.697	53.958	56.748	54.1	44.472	57.569	42.93	48.242	45.615
13.337	2.0501	2.1422	0	2.6804	0	0	0	0	0	0	0	0	0	0	0	0	0	0	0	0	0	0	0	0	0	0	0	0	0	0	0	0	0	0	0	0	0	0	0	0	0	0	0	0	0	0	0	0	0
0	4.1791	0	4.1122	0	9.5831	0	0	0	0	0	0	0	0	0	0	0	0	0	0	0	0	0	0	0	0	0	0	0	0	0	0	0	0	0	0	0	2.6983	0	0	0	2.4011	0	3.0868	0	0	0	0	0	0
1.1253	12.502	5.7481	7.3533	0	0	0	0	0	0	0	0	0	0	0	0	0	0	0	0	0	0	0	0	0	0	0	0	0	0	0	0	0	0	0	0	0	0	0	0	0	0	0	0	0	0	0	0	0	0
10.242	6.033	1.544	0	0	0	0	0	7.8938	0	11.58	0	0	0	0	0	0	0	0	0	0	0	0	0	0	0	0	0	0	0	0	0	0	0	0	0	0	0	0	0	0	0	0	0	0	0	0	0	0	0
12.686	16.916	10.563	0	0	0	0	0	0	0	0	0	0	0	0	0	0	0	0	0	0	0	0	0	0	0	0	0	0	0	0	0	0	0	0	0	0	0	0	0	0	0	0	0	0	0	0	0	0	0
13.817	8.1066	1.3671	4.9934	0	0	0	0	0	0	0	0	0	0	0	0	0	0	0	0	0	0	0	0	0	0	0	0	0	0	0	0	0	0	0	0	0	0	0	0	0	0	0	0.061929	4.646	2.3381	0	0	0	0
28.097	7.5171	0	1.579	0	0	0	0	0	0	0	0	0	0	0	0	0	0	0	0	0	0	0	0	0	0	0	0	0	0	0	0	0	0	0	0	0	0	0	0	0	0	0	0	0	0	0	0	0	0
0	8.171	0	3.902	0.27346	2.3627	0	0	0	0	0	0.31584	0	0	0	0	0	0	0	0	0	0	0	0	0	0	0	0	0	0	0	0	0	0	0	0	0	0	0	0	0	0	0	0	0	0	0	0	0	0
10.396	8.849	0	2.9137	0	0	0	0	0	0	0	0	0	1.2472	0.60693	0	0	0	0.95209	0	0	0	0	0	0	0	0	0	0	0	0	2.8021	0	0	0	0	0	0	0	0	0	0	0	0	0	0	0	0	0	0
0	1.523	4.523	0	2.4524	0	0	0	0	0	0.65505	0	0	0	0	0	0	0.66503	0	0	0	0	0	0	0	0	0	0	0	0	0	0	0	0	0	0	0	0	0	0	0	0	0	0	0	0	0	0	0	0
4.7133	7.3714	2.0943	0	2.8321	0	0	0	0	0	0	0	0	0	0	0	0	0	0	0	0	0	0	0	0	0	0	0	0	0	0	0	0	0	0	0	3.9355	1.8711	0	1.7745	0	0	0	0	0	0	0.64599	0	0	0
16.391	8.0556	0	0	0	0	0	0	0	0	0	0	0	0	0	0	0	0.049371	0	2.5626	3.122	5.1509	10.281	16.095	11.914	10.782	12.969	10.117	11.549	6.9088	10.091	11.493	14.949	8.1045	20.429	10.13	11.762	21.42	14.399	18.979	17.912	34.987	35.55	46.142	11.582	36.831	40.649	47.944	53.174	58.974
12.912	10.954	0	0	3.4213	0	0	0	0	0	0	0	0	0	0	0	0	0	0	0	0	0	0	0	0	0	0	0	0	0	0	0	0	0	0	0	0	0	0	0	0	0	0	0	0	0	0	0	0	0
7.9102	0.76142	0	4.058	0.79903	0.81342	0	0	0	0	0	0	0	0	0	0	0	0	0	0	0	0	0	0	0	0	0	0	0	0	0	0	0	0	0	0	0	0	0	0	0	0	0	0	0	0	0	0	0	0
0	3.1014	0	5.906	0	3.6886	2.9328	5.7421	2.6243	1.366	3.0998	4.4438	0	0	0	0	0	0	2.1947	0	0	0	0	0	4.4971	0.54002	0.14074	7.2168	6.9052	0	0	0	0	0	0	0	0	0	0	0	0	0	0	0	0	0	0	0	0	0
15.769	10.764	7.7592	0	0	0	0	0	0	0	0	0	0	0	0	0	0	0	0	0	0	0	0	0	0	0	0	0	0.52353	0	0	0	0	0	0	0	0	0	0	0	0	0	0	0	0	0	0	0	0	0
4.9742	0	0.68379	0	0	0	0	0	0	0	0	0	0	0	0	0	0	0	0	0	0	0	0	0	0	13.87	0	1.7049	0	0	0	0	0	0	0	0	0	0.84324	0	4.2657	0	0	0.01105	0.37939	6.067	8.8721	6.4114	18.097	13.636	16.273
27.384	7.1317	0	0	0	0	0	0	0	0	0	0	0	0	0	0	0	0	0	0	0	0	0	0	0	0	0	0	0	0	0	0	0	0	0	0	0	0	0	0	0	0	0	0	0	0	0	0	0	0
4.2898	10.936	0	0	0	0	0	0	0	0	0	0	0	0	0	0	0	0	0	0	0	0	0	0	0	0	0	0	0	0	0	0	0	0	0	0	0	0	0	0	0	0	0	0	0	0	0	0	0	0
0	3.9068	0	0.45031	0	2.065	0.34387	0	1.9058	6.3065	0	1.3405	0	1.4709	0	0.066751	3.3082	6.3801	0.78605	16.263	8.2401	10.509	4.4184	16.07	19.934	16.696	10.851	16.033	11.671	13.965	10.045	17.517	20.17	26.988	23.614	25.364	23.888	28.91	32.374	31.562	32.885	31.846	39.572	28.019	32.698	37.691	44.308	44.437	43.802	53.039
0.41682	3.3254	0	0	0	1.0424	4.7621	0	0	0	0	0	0	1.9536	2.3783	0	0	3.1232	0	0	0	0	0	0	0	0	1.2214	5.0205	7.4603	1.2975	5.8933	0	2.4867	3.5496	0	0	1.5205	0	5.5369	9.4155	8.2389	6.8929	3.253	11.102	9.3218	8.9048	11.171	6.9032	9.5369	15.724
11.369	4.3975	0	0	0	0	0	0	0	0	0	0	0	0	0	0	0	0	0	0	0	0	0	0	0	0	0	0	0	0	0	0	0	0	0	0	0	0	0	0	0	0	0	0	0	0	0	0	0	0
0	0.36164	0	2.7571	0	0	10.31	0.62235	0	0	0	0	0	0	0	0.24818	0	0	0	0	0	0	0	0	0	0	0	2.2467	7.546	0	5.3687	0.87845	4.3974	4.086	0	0	2.6028	0	0.39796	8.3394	9.6614	0	2.7837	4.3077	5.8834	1.3663	1.1246	3.6732	8.9122	9.6777
2.632	9.8553	0.18993	0	0	0	0	0	0	1.2676	0	0	0	0	0	0	0	0	0	0	0	0	0	0	0	0	0	0	0	0	0	0	0.19657	1.1081	0	0	0	0	0	0	3.7478	0	1.159	0	0	0	0	1.4782	7.9988	0
10.055	1.5649	0	0	4.1709	0	0	0	0	0	0	0	0	0	0	0	0	0	0	0	0	0	0	0	0	0.69908	2.8882	2.3566	1.3608	14.203	19.497	24.218	28.21	31.028	37.899	36.481	44.357	40.691	34.01	41.782	37.641	53.491	49.676	51.227	61.277	64.191	56.819	49.792	44.011	40.442
31.308	13.52	0	0	0	0	0	0	0	0	0	0	0	0	0	0	0	0	0	0	0	0	0	0	0	0	0	0	0	0	0	0	0	0	0	0	0	0	0	0	0	0	5.9343	0.93242	4.3117	4.6297	8.2064	2.4286	5.5493	5.7543
0	0.60215	0	8.0805	5.5134	0.53869	0	0	0	0	0	0	0	0	0	0	0	0	0	0	0.39392	0.55276	1.7026	2.1365	0	4.3723	0	0.38644	0	0	0	0	0	0	0	0	0	0	0	0	0	0	0	0	0	0	0	0	0	0
15.452	5.7897	0.18684	3.1457	0	0	0	0	0	0	0	0	0	0	0	0	0	0	0	0	0	0	0	0	0	0	0	0	0	0	0	0	0	0	0	0	0	0	0	0	0	0	0	0	0	0	0	0	0	0.17812
0	2.7137	4.2291	3.3195	1.1253	0	0	0	0	0	0.063736	0	0	0	0	0.84545	1.5127	7.8976	0	6.6422	7.3492	3.6169	4.2368	2.9349	3.9868	1.3368	4.9003	9.2214	7.0849	5.8041	0	0	0.40604	0	3.2157	2.6387	0	1.0984	0	0.90027	0	0	0	4.031	0	0	0	0	0	0
4.9607	6.6141	0	0	0	0	0	0	0	5.4439	0	0	0	0	0	0	0	0	0	0	0	0	0	0	0	0.93604	0	0	0	0	0	0	2.518	0	0	0	0	4.9843	8.3538	9.1748	6.5615	0	0	0	0	0	0	17.324	0	0
10.668	21.119	9.7847	0	0	0	0	0	0	0	0	0	0	0	0	0	0	0	0	0	0	0	0	0	0	0	0	0	0	0	0	0	0	0	0	0	0	0	0	0	0	0	0	0	0	0	0	0	0	0
12.262	16.799	0	0	0	0	0	0	0	0	0	0	0	0	0	0	0	0	0	0	0	0	0	0	0	0	0	0	0	0	0	0	0	0	0	0	0	0	0	0	0	0	0	0	0	0	0	0	0	0
23.355	9.0976	0	0	0	0	0	0	0	0	0	0	0	0	0	0	0	0	0	0	0	0	0	0	0	0	2.9203	0	0	4.6684	8.0934	1.8146	5.9146	8.6934	17.816	5.2767	8.3588	13.518	0.22226	0.93957	4.48	15.287	0	5.7429	0	0	2.0976	0	0	0.3357
0	0	0	6.4654	2.3939	7.8459	0	0	0	0	0	0	0	0	0	0	0.74394	0	0	0	0	0	0	0	0	0	0	0	0	0	0	0	0	0	0	0	0	0	0	0	0	0	0	0	0	0	0	0	0	0
0	8.5136	2.4865	0	0	1.5106	0	2.2944	0	0	0	0	0	0	0	0	0	0	0	0	0	0	0	0	0	0	0	0	0	0	0	0	0	0	0	0	0	0	0	0	0	0	0	0	0	0	0	0	0	0
0	0	0	6.2004	9.2504	0	9.7646	0.44678	0	0	7.5254	0	0	0	0	0	0	0	0	0	0	0	0	0	0	0	0	0	0	0	0	0	0	0	0	0	0	0	0	0	0.1581	3.6627	13.615	14.679	24.535	22.784	30.834	32.437	34.594	33.502
11.062	2.1156	0	0	2.4876	0	0	0	0	0	0	0	0	0	0	0	0	0	0	0	0	0	0	0	0	0	0	0	0	0	0	0	0	0	0	0	0	0	0	0	0	0	0	0	0	0	0	0	0	0
0	0	0	0	2.3209	6.084	8.7268	5.6108	3.2526	0	0	11.068	4.329	19.523	12.327	26.118	22.489	38.789	24.16	30.796	31.404	19.654	25.504	27.016	28.387	28.023	37.735	30.579	31.663	27.063	25.244	20.645	23.837	19.698	18.781	22.302	23.238	11.627	31.956	30.093	30.211	25.127	27.045	33.756	35.711	32.058	22.856	33.316	29.906	30.277
7.0361	0.074041	1.5479	0	1.2496	0	0	0	0	0	0	0	0	0	0	0	0	0	0	0	0	0	0	0	0	0	0	0	0	0	0	0	0	0	0	0	0	0	0	0	0	0	0	0	0	0	0	0	0	0
25.354	11.427	0	0	0	0	0	0	0	0	0	0	0	0	0	0	0	4.6135	8.5737	1.693	5.5193	3.5424	11.666	7.2892	7.9419	14.425	16.116	7.9817	12.726	18.291	6.9901	15.487	17.347	17.113	21.327	18.274	8.3391	19.063	13.245	9.4905	9.6679	11.255	18.239	12.155	18.611	8.5499	18.703	9.6783	6.9273	13.099
0	0	0	0.66321	11.103	7.0124	1.8379	5.5002	2.3968	0	12.585	15.149	4.5585	7.4786	2.2685	13.332	11.536	8.0302	16.957	8.5356	9.2825	9.7928	11.302	9.4499	6.7021	9.7991	3.9464	11.59	8.6755	0	0	0	1.4879	2.8304	0	0	0	7.5096	1.7016	7.2597	2.1357	0.15563	2.253	1.2327	5.3326	5.6092	0	0	0	0
2.4567	0	0	0	1.4304	5.4726	0	0	0	0	0	0	0	0	0	0	0	0	0	0	0	0	0	0	0	0	0	0	0	0	0	0	0	0	0	0	0	0	0	0	0	0	0	0	0	0	0	0	0	0
0	0	0.3915	4.4201	4.4507	3.8419	2.756	2.4377	12.2	9.9167	13.154	7.7116	8.9262	9.5239	4.7269	11.581	7.4089	13.738	5.1158	15.562	8.5641	0	1.5449	0	0	0	3.0806	0	0	0.30004	0	0	1.5168	0	0	0	0.63406	1.5415	0	4.8772	2.2216	10.471	10.074	25.273	24.296	27.489	29.828	36.877	47.943	56.181
0	1.422	0	2.3265	3.554	0.9272	0.20201	6.1277	7.6842	10.022	14.031	4.2929	7.9362	12.894	1.2366	5.8052	0	2.0025	0	1.7073	0	0	0	0.087072	0	0	0	0	0	0	0	0	0	0	0	0	0	0	0	0	0	0	0	0	0	0	0	0	0	0
8.0838	10.112	0	0	0	0	0	0	0	0	0	0	0	0	0	0	0	0	0	0	0	0	0	0	0	0	0	0	0	0	0	0	0	0	0	0	0	0	0	0	0	0	0	0	0	0	0	0	0	0
18.189	10.531	4.4253	0	0	0	0	0	0	0	0	0	0	0	0	0	0	0	0	0.58936	0	0	1.6933	0	6.315	0	1.251	0	3.7294	0	0	2.0483	5.4002	4.3942	5.1048	0	0	0	0	0	0	0	0	0	0	0	0	0	0	0
20.46	8.3372	0.2317	0	0	0	0	0	0	0	0	0	0	0	0	0	0	0	0	0	0	0	0	0	0	0	0	0	0	0	0	0	0	0	0	0	0	0	0	0	0	0	0	0	0	0	0	0	0	0
2.4566	19.632	15.648	3.8183	0	0	0	0	0	0	0	0	0	0	0	0	0	0	0	0	0	0	0	0	0	0	0	0	0	0	0	0	0	0	0	0	0	0	0	0	0	0	0	0	0	0	0	0	0	0
1.1287	7.3878	0	0	0.81262	0.37292	6.9095	2.8306	0	8.9854	0	0	0	0	0	0.23742	0.92826	6.4821	0	0.9144	0	0	0	0	0	0	0	0	0	0	0	0	0	0	0	0	0	0	0	0	0	0	0	0	0	0	0	0	0	0
0	8.4364	0	0	1.2145	3.4829	0	0	0	0	0	0	0	0	0	0	0	0	0	0	0	6.3985	11.101	8.3926	6.1448	13.151	9.9981	15.944	10.976	1.8762	2.8114	3.6552	6.4476	12.307	5.9702	0.26908	8.9913	12.608	0	10.896	2.5469	9.0905	13.211	1.8009	1.5967	3.3725	0	0	0	0
0	12.442	3.5133	0	0	0	2.019	5.291	0	0	0	0	0	0	0	0	0	0	0	0	0	0	0	0	0	0	0	0	0	0	0	0	0	0	0	0	0	0	0	0	0	0	0	0	0	2.2629	1.7085	8.7692	15.096	16.796
13.979	14.402	7.3988	0	0	0	0	0	0	0	0	0	0	0	0	0	0	0	0	0	0	0	0	0	0	0	0	0	0	0	0	0	0	0	0	0	0	0	0	0	0	0	0	0	0	0	0	0	0	0
11.441	5.96	2.613	0.29211	0	1.3294	0	0	0	0	0	0	0	0	0	0	0	0	0	0	0	0	0	0	0	0	0	0	0	0	0	0	0	0	0	0	0	0	0	0	0	0	0	0	0	0	0	0	0	0
10.812	6.2646	0	0	0	0	0	0	0	0	0	0	0	0	0	0	0	0	0	0	0	0	0	0	0	0	0	0	0	0	0	0	0	0	0	0	0	0	0	0	0	0	0	0	0	0	0	0	0	0
1.8091	0	0	4.908	0	2.3069	0	0.6769	1.8333	0	0	0	0	0	0	1.7141	0	4.9663	1.2488	0	0	0	0	0	0	0	0	5.4754	0	0	0	0	0	0	0	0	2.2349	0	0	10.79	10.921	0	4.4185	4.0876	11.153	12.406	14.907	20.22	24.185	32.39
16.763	1.1742	1.9193	0	0	0	0	0	0	0	0	0	0	0	0	0	0	0	0	0	0	0	0	0	0	0	0	0	0	0	0	0	0	0	0	0	0	0	0	0	0	0	0	0	0	0	0	0	0	0
2.4756	0	0.95644	0	5.3769	0	5.2332	0	0	0	0	0	0	0	0	0	0	0	0	0	0	0	2.8783	0	4.3225	1.8243	5.9754	2.5689	2.9761	5.5618	5.0725	0.78864	10.38	4.5254	0.60209	1.2661	9.1048	6.1693	1.1564	7.2843	0.95961	7.5177	4.8578	3.1931	0	13.706	0.11626	5.2993	4.1161	11.04
0	5.8633	0	0	5.3978	4.4654	8.7025	14.819	10.13	2.0057	15.58	15.574	6.9114	18.876	3.9021	19.158	14.048	17.426	22.493	13.081	12.332	25.015	18.966	18.212	8.3044	21.433	5.0092	1.6054	0	0	0	3.8771	3.8621	6.7264	0	0	0	0.76569	14.853	12.842	8.7195	9.4056	7.1979	5.966	11.507	5.6834	1.9011	8.9975	5.1966	7.7591
0	0.69203	4.5949	2.6971	1.3991	0	0.4223	0	0	0	0.090994	0	0	0	0	0	0	1.4789	0	0	0.83951	0	1.0405	2.4928	0	0.68374	0.35591	0.73022	0	0	0	0	0	0	0	0	0	0	0	0	0	0	0	0	1.1615	0	0	0	1.6663	0
4.5987	3.41	0	0	0.77177	0	1.7685	0	0.43122	0	0	0	0	0	0	0	0	6.2398	8.8217	3.8234	3.0456	0	0.79435	0	0	0	0	2.6787	2.2798	0	0	0	0	0	0	0	0	0	0	0	0	0	0	0	0	0	0	0	0	0
5.574	6.6813	0	0	0	0	0.11285	0	0	0	0	0	0	0	0	0	0	0	0	0	0	0	0	0	0	0	0	0	0	0	0	0	0	3.4977	5.4702	5.3704	3.5786	6.1338	7.4957	11.484	1.9691	0	0	0	0	0	0	0	0	0
0	0.56204	0.53918	3.7563	0	0	2.2849	0	0	0	0	0	0	0	0	0	0	0	0	0	0	0	0	0	0	0	0	0	0	0	0	0	0	0	0	0	0	0	0	0	0	0	0	0	0	0	0	0	0	0
0	2.0614	6.044	0	0.42192	0	0	0	0	0	0	0	0	0	0	0	0	0	0	0	0	0	0	0	0	0	0	0	0	0	0	0	0	0	0	0	0	0	0	0	0	0	0	0	0	0	0	0	0	2.414
0	0.44003	0	8.5149	5.4374	4.1807	0.25019	4.7544	0	0	0	0.093102	0	0	0	0	0	0	0	0	0	0	0	0	0	0	0	0	0	0	0	0	0	0	0	0	0	0	0	0	0	0	0	0	0	0	0	0	0	0
20.921	11.351	0.68091	0	0	0	0	0	0	0	0	0	0	0	0	0	0	0	0	0	0	0	0	0	0	0	0	0	0	0	0	0	0	0	0	0	0	0	0	0	0	0	0	0	0	0	0	0	0	0
24.088	7.2112	0	0	0	0	0	0	0	0	0	0	0	0	0	0	0	0	0	0	0	0	0	0	0	0	0	0	0	0	0	0	0	0	0	0	0	0	0	0	0	0	0	0	0	0	0	0	0	0
0	0	0	0	8.6435	17.715	15.657	12.685	16.48	20.248	27.822	5.238	7.8458	13.721	4.4512	13.804	16.167	19.678	15.983	22.549	26.285	23.475	21.219	24.156	27.078	25.931	31.475	31.69	28.919	29.126	31.804	30.348	34.261	34.109	35.122	38.209	35.027	34.432	31.24	31.37	30.407	29.75	31.512	41.423	31.793	25.959	36.707	23.326	0.32537	3.8703
18.222	7.2042	0	0	0	0	0	0	0	0	0	0	0	0	0	0	0	0	0	0	0	0	0	0	0	0	0	0	0	0	0	0	0	0	0	0	0	0	0	0	0	0	0	0	0	0	0	0	0	0
0	5.9455	4.8109	0	0	1.0013	0	0	0	0	0	0	0	0	0	0	0	0	0	0	0	0	0	0	0	0	0	0	0	0	0	0	0	0	0	0	0	0	0	0	0	0	0	0	0	0	0	0	0	0
7.2493	9.4806	0	0	0	0	0.84767	0	5.2438	7.6673	1.1673	1.897	0	0.07171	0	0	0	3.397	0	4.5756	0	0	0	0	0	0	0	0	0	0	0	0	0	0	0	0	0	0	0	0	0	0	0	0	0	0	0	0	0	0
0	2.8191	0	0	4.6393	0	3.0611	0	0	0	0	0	0	0	0	0	0	0	0	0	0	0	0	0	0	0	0	0	0	0	0	0	0	0	0	0	0	0	0	0	0	0	0	0	0	0	0	0	0	0
0	1.7706	0	0	0	2.2936	0.34339	0	0	0	0	0	0	0	0	0	0	0	0	0	0	0	0	0	0	0	0	0	0	0	0	0	0	0	0	0	0	0	0	0	0	0	0	0	0	0	0	0	0	0
12.356	4.9223	0.35269	0.1693	0	0	0	0	0	0	0	0	0	0	0	0	0	0	0	0	0	0	0	0	0	0	0	0	0	0	0	0	0	0	0	0	0	0	0	0	0	0	0	0	0	0	0	0	0	0
14.028	3.471	1.0155	0	0	0	0	0	0	0	0	0	0	0	0	0	0	0	0	0	0	0	0	0	0	0	0	0	0	0	0	0	0	0	0	0	0	0	0	0	0	0	0	0	0	0	0	0	0	0
20.266	11.873	3.746	0	0	0	0	0	0	0	0	0	0	0	0	0	0	0	0	0	0	0	0	0	0	0	0	0	0	0	0	0	0	0	0	0.55256	0	0	0	0	0	0	0	0	0	0	0	0	0	0
2.586	1.3759	0	2.7625	0.38437	0	1.1708	0	0	0	0	0	0	0	0	0	0	0.42243	0	0	0	0	0	0	0	0.45093	5.5973	9.7975	11.451	5.5533	9.8296	7.4168	12.173	9.3421	6.7452	11.615	10.182	9.1535	10.926	16.804	16.709	8.8509	15.62	15.215	20.493	10.423	16.691	14.337	5.7987	11.585
6.4871	6.6719	8.2186	0	5.3971	0	0	0	0	0	0	0	0	0	0	0	0	0	0	0	0	0	0	0	0	0	0	0	0	0	0	0	0	0	0	0	0	0	0	0	0	0	0	0	0	0	0	0	0	0
0	0	0	5.982	5.4473	14.882	17.397	15.724	18.667	17.462	6.9196	7.5087	4.1795	4.875	0	1.0027	0	0	0	0	0	0	0	0	0	0	0	0	0	0	0	0	0	0	0	0	0	0	0	0	0	0	0	0	0	0	0	0	0	0
13.587	7.2565	1.0264	0	0	0	0	0	0	0	0	0	1.9531	3.4845	3.9712	17.166	18.813	23.144	23.621	16.357	30.204	27.142	24.935	30.183	21.568	17.924	18.301	25.099	15.762	28.428	23.316	21.936	9.1834	12.328	19.963	16.414	9.4221	6.4801	7.1834	7.4864	3.7064	9.3454	13.201	7.218	6.6215	2.4728	3.4632	0.13887	0	11.647
0	0	0	5.7194	10.429	20.265	18.588	32.892	35.673	41.045	52.058	46.373	47.992	42.928	43.443	56.455	50.022	44.748	44.666	27.627	31.748	45.517	36.846	41.221	45.928	51.072	34.934	48.361	61.069	46.061	54.99	55.869	48.725	61.885	61.616	59.228	73.834	74.757	69.524	81.59	48.968	62.816	60.225	47.007	67.554	64.917	52.999	59.033	39.997	39.859
0	0	2.1951	5.9566	0	0	0	0	0	0	0	0	0	0	0	0	0	4.4812	0	0	0	0	0	0	0	0.4977	0	6.0565	4.3767	2.0498	2.1694	4.1068	7.731	7.2537	0	3.8048	7.5927	2.7254	6.4303	7.3596	4.4131	1.7815	0	1.8474	3.0864	3.2303	0.19934	6.8578	4.2446	4.8557
13.824	5.9154	0.91762	1.5068	0	0	0	0	0	0	0	0.85123	9.5376	20.787	17.862	20.32	21.806	35.707	34.518	41.116	53.357	50.142	52.099	51.049	45.714	47.389	41.956	47.364	43.87	40.021	41.571	51.906	51.892	44.849	37.644	45.759	40.076	43.859	31.272	34.403	32.976	34.486	31.099	36.753	39.422	32.28	27.662	19.906	19.039	17.959
13.447	10.188	0	0	0	0	0	0	0	0	0	0	0	0	0.91087	0	0	0	0	0	0	0	0	0	0	11.646	0	0	0	0	0	0	0	0	0	6.0654	13.114	17.354	23.494	31.832	32.166	46.98	45.544	51.882	53.631	58.77	49.25	43.811	43.996	47.942
4.1834	3.8584	0	0	0	0	3.6584	0	0	0	0	0	0	0	0	0	0	0	0	0	0	0	0	0	0	0	0	0	0	0	0	0	0	0	0	0	0	0	0	0	0	0	0	0	0	0	0	0	0	0
4.1166	4.1421	0	0	3.4828	1.2462	0	0	0	0	0	0	0	0.89076	0	6.2314	6.8446	4.1711	6.1653	2.9793	4.7259	4.6441	5.8926	0.99075	5.0547	6.4908	6.1711	3.541	0	0	0	0	0	0	0	0	0	0	0	0	0	0	0	0	0	0	0	0	0	0
0	2.7257	2.4183	2.183	0.85141	0	0	0	0	0	0	0	0	0	0	0	0	0	0	0	0	0	0	0.79393	1.8724	2.691	0	14.811	15.653	5.4012	9.6003	6.9189	6.7463	3.4189	10.272	10.184	10.664	5.6777	14.757	12.443	11.992	6.118	5.7485	4.0548	11.193	7.0428	8.0638	11.317	12.003	8.4432
0	3.2455	1.4903	3.5247	1.8766	0	0	0	0	0	0	0	0	0	0	0	0	0	0	0	0	0	0	0	0	0	0	0	0	0	0	0	0	0	0	0	0	0	0	0	0	1.0527	0	7.024	10.139	12.387	6.6868	7.7079	14.362	12.398
0	13.714	0	0	0	0	0	0	0	0	0	0	0	0	0	0	0	0	0	0	0	0	0	0	0	0	0	5.2358	0	0	0	3.632	1.9423	0	3.8226	4.3332	0	0	0	0	0	0	0	0	0	0	0	0	0	0
0.99322	2.7675	0	0	0.59375	0	3.7047	4.3873	10.928	22.224	12.596	11.155	5.5472	6.9978	7.5189	17.719	0	0	0.4145	0.5224	0	0	0	0	0	0	0	0	0	0	0	0	0	0	0	0	0	0	0	0	0	0	0	0	0	0	0	0	0	0
4.8862	0.96954	0	0	2.8595	2.9641	0	0	0	0	2.0544	5.784	6.9448	8.5514	5.7867	4.4906	0	2.9226	0	3.9025	9.3895	1.6132	11.512	5.7041	6.5915	4.2504	6.1544	5.5882	7.5989	11.801	0	1.5895	1.7373	4.0334	2.7891	14.916	4.9283	0	0	2.4761	5.8296	0	0	0	0	0	2.5939	0	2.5939	3.2436
0.11169	4.2486	0	0	0.32193	1.2752	1.7759	1.5601	0.81136	14.994	9.7049	14.59	13.396	27.596	19.805	32.817	39.861	36.011	30.13	28.409	32.809	28.076	33.365	39.628	29.21	25.542	27.126	22.909	19.547	19.445	17.336	16.092	17.596	20.137	19.723	19.338	18.506	17.816	18.363	25.993	15.246	13.38	2.3429	9.0878	6.1126	9.9378	5.9263	6.7522	0	0
32.038	23.972	0	0	0	0	0	0	0	0	0	0	0	0	0	0	0	0	0	0	0	0	0	0	0	0	0	0	0	0	0	0	0	0	0	0	0	0	0	0	0	0	0	0	0	0	0	0	0	0
1.4394	12.715	0	2.6517	0	0	0	0	0	0	0	0	0	0	0	0	0	0	0	0	0	0	0	0	0	0	0	0	0	0	0	0	0	0	0	0	0	0	0	0	0	0	0	0	0	0	0	0	0	0
18.795	8.9986	2.7341	4.0711	5.8299	0	0	0	0	0	0	0	0	0	0	0	0	0	0	0	0	0	0	0	0	0	0	0	0	0	0	0	0	0	0	0	0	0	0	0	0	0	0	0	0	0	0	0	0	0
0	4.2552	0	0.5259	1.1716	1.1261	0.10112	0	0	0	2.565	3.5903	0	0	0	1.8773	0	0	1.2463	0	0	0	0	0	0	0	0	0	0	0	0	0	0	0	0	0	0	0	0	2.7911	0	0	0	0	0	0	0	0	0	0
15.853	14.32	0	0	0	0	0	0	0	0	0	0	0	0	0	0	0	0	0	0	0	0	0	0	0	0	0	0	0	0	0	0	0	0	0	0	0	0	0	0	0	0	0	2.4074	0	0	0	0	0	0
0	0	5.5855	7.3246	4.5489	0	5.9416	0.42783	5.8889	1.1015	0	0	1.2463	0	0	0	0	0	0	0	0	0	0	0	0	0	0	0	0	0	0	0	0	0	0	0	0	0	0	0	0	0	0	0	0	0	0	0	0	0
21.534	4.9353	0	0	0	0	0	0	0	0	0	0	0	0	0	0	0	0	0	0	0	3.8974	0	0.7043	1.0167	0	0	0	0	0	0	0	0	0	0	0	0	0	0	0	0	0	0	0	0	0	0	0	0	0
6.1651	7.8254	0	0	0	0	0	0	0	0	0	0	0	0	0	0	0	0	0	0	0	0	0	0	4.2672	7.429	21.261	26.709	21.253	27.317	36.01	32.063	37.615	44.23	41.649	63.011	64.63	54.819	58.599	69.345	62.69	63.163	67.642	64.68	82.359	77.236	82.463	74.328	68.444	62.505
21.597	2.0832	0	0	0	0	0	0	0	0	0	0	1.7261	0	0	0	0	0	0	0	0	0	7.2689	8.1946	7.8604	3.8861	4.0746	2.1461	2.2775	8.5146	3.6118	10.249	5.4804	5.6518	3.8489	4.9432	0.026069	9.1146	0	5.4289	2.3061	7.9318	9.8861	0	0	0	0	0	0	0
0	0	1.4958	13.155	6.4341	1.8415	3.2057	2.8724	13.767	12.78	0	8.4341	0.47113	4.4341	0	14.486	0	5.2746	7.3871	1.5219	12.938	0	0	0	4.3983	0	0	2.4882	0	0	7.2017	6.5949	9.6399	12.337	13.854	12.823	10.804	15.767	11.705	23.451	14.976	0	4.0606	17.076	10.711	14.791	18.386	6.5936	7.5783	0
8.5266	5.6362	0	0	0.031963	0	0	0	0	0	0	0	0	0	0	0	0	0	0	0	0	0	0	0	0	0	0	0	0	0	0	0	0	0	0	0	0	0	0	0	0	0	0	0	0	0	0	0	0	0
5.2525	0	0	0	0	9.93	16.729	22.209	28.099	26.024	43.64	48.064	56.184	58.537	75.262	75.696	76.058	91.873	80.2	79.136	87.843	79.122	80.863	82.494	78.643	79.39	80.577	79.446	75.752	72.931	65.492	53.435	57.078	51.279	54.549	53.96	42.397	37.544	36.27	25.631	18.048	26.108	24.76	20.325	15.917	5.5403	17.706	8.1036	0	8.6133
6.4395	6.353	5.9324	8.2212	0	0	0	0	0	0	0	0	0	0	0	0	0	0	0	0	0	0	0	0	0	0	0	0	0	0	0	0	0	0	0	0	0	0	0	0	0	0	2.71	0	0	0	0	0	0	0
27.722	13.808	0	0	0	0	0	0	0	0	0	0	0	0	0	0	0	0	0	0	0	0	0	0	0	0	0	0	0	0	0	0	0	0	0	0	0	0	0	0	0	0	0	0	0	0	0	0	0	0
22.589	11.868	2.6363	0	0	0	0	0	0	0	0	0	0	0	0	0	0	0	0	0	0	0	0	0	0	0	0	0	0	0	0	0	0	0	0	0	0	0	0	0	0	0	0	0	0	0	0	0	0	0
0	0	0	6.93	0	9.3214	0	4.9376	1.0512	8.228	10.47	14.334	17.14	20.647	6.4754	19.43	21.531	17.134	15.971	7.8521	6.4823	4.9624	0.2356	2.698	0	2.3783	4.6362	3.1652	0	0.45584	0	0	0	0	0	0	0	0	0	0	0	0	0	0	0	0	0	1.5627	0	0
41.834	26.702	15.844	2.6514	0	0	0	0	0	0	0	0	0	0	0	0	0	0	0	0	0	0	0	0	0	0	0	0	0	0	0	0	0	0	0	0	0	0	0	0	0	0	0	0	0	0	0	0	0	0
14.515	1.892	3.6078	0	0	0	0	0	0	0	0	0	0	0	0	0	0	0	6.8144	13.785	17.815	29.765	33.736	29.833	43.226	43.881	53.299	52.816	66.301	51.55	55.537	66.067	59.743	66.887	81.109	70.648	64.544	65.002	57.468	55.93	59.163	61.094	59.837	56.331	57.165	59.598	55.034	61.935	64.55	49.759
16.399	9.4558	4.2445	0	0	0	0	0	0	0	0	0	0	0	0	0	0	0	0	0	0	0	0	0	0	0	0	0	0	0	0	0	0	0	0	0	0	0	0	0	0	0	0	0	0	0	0	0	0	0
19.879	13.011	0.99394	5.3013	0	0	0	0	0	0	0	0	0	0	0	0	0	0	0	0	0	0	0	0	0	0	0	0	0	0	0	0	0	0	0	0	0	0	0	0	0	0	0	0	0	0	0	0	0	0
11.316	0	0	0	5.4251	5.1125	0	0	0	0	0	0	0	0	0	0	0	0	0	0	0	0	0	0	0	0	0	0	0	0	0	0	0	0	0	0	0	0	0	0	0	0	0	0	0	0	0	0	0	0
6.9838	8.0552	4.5981	5.2909	0	0	0	0	0	0	0	0	0	0	0	0	0	0	0	0	0	0	0	0	0	0	0	0	0	0	0	0	0	0	0	0	0	0	0	0	0	0	0	0	0	0	0	0	0	0
4.6302	7.8651	9.0482	0	0	0	0	0	0	0	0	0	0	0	0	0	0	0	0	0	0	0	0.78982	3.6933	0	4.053	6.4902	1.1992	6.7693	2.0425	2.2779	0	1.2541	0.53309	3.4357	5.4884	0	0	0	0	1.0489	3.9928	5.3745	2.3648	6.8001	0	1.7247	0	2.261	4.0629
0	0	0	1.0782	5.8255	1.7157	12.481	17.487	2.8994	0.78611	4.5036	2.6908	0	2.4071	0	0	0	0	4.216	0	0	0	0	0	0	0	0	0	0	0	0	0	0	0	0	0	0	0	0	0	0	0	0	0	0	0	0	0	0	0
6.361	2.7696	0	0	0	1.8336	0	0	0.34704	3.54	0	0	0	0	0	0	0	0	0	0	0	0	0	0	0	7.8615	11.249	25.347	23.184	34.399	49.573	55.631	63.506	78.79	92.106	92.723	102.22	111.22	119.55	133.83	115.91	129.77	121.15	127.32	102.4	128.64	112.76	105.24	100.9	96.117
10.429	0	0	0	0.0026713	0	2.375	0	0	0	0	0	0	0	0	0	0	2.4715	0	0	0	0	0	0	0	0	0	6.1478	0	0	0	0.051891	0.94046	0.99189	6.2237	7.8462	16.818	12.088	22.843	20.101	18.946	15.685	24.856	23.001	30.362	30.273	29.468	29.277	21.78	24.644
0	0	0	1.2769	7.2043	5.5144	9.9186	5.9283	2.2241	0	8.462	0	0	0	0	0	0	0	0	0	0	0	0	0	0	0	0	0	0	0	0	0	0	0	0	0	0	0	0	0	0	0	0	0	0	0	0	0	0	0
11.777	6.359	3.1584	0	0	0	0	0	0	0	0	0	0	0	0	0	0	0	0	0	1.1178	0	0	0	0	0	0	0	0	0	0	0	0	0	0	0	0	0	0	0	0	0	0	0	0	0	0	0	0	0
0.16246	4.1164	0	0	0.27235	0	1.9585	0	0	0	0	0	0	0	0	0.35027	0	3.3478	0	0	0	0	0	0	0	0.90834	1.1985	5.8659	0	0	0	0	0.74127	0	0	5.0972	0	0.14251	0	7.196	0	7.924	1.3972	1.0088	5.9307	4.8257	9.1941	11.384	7.1316	4.7253
14.913	8.3466	1.8	0	0	0	0	1.9763	0	0	0	0	0	0	0	0	0	0	0	0	0	0	0	0	0	0	4.6348	0.32047	1.3416	0	0.092619	6.2551	10.941	5.3889	19.323	18.17	16.754	9.5508	8.1358	7.7209	1.3039	9.4636	16.599	8.4056	6.4388	0	4.1566	0	0	0
15.448	3.0162	0	0	0	0	1.3384	3.3485	8.79	9.7232	19.28	29.378	27.428	25.265	34.326	36.347	41.149	55.683	57.248	58.78	58.914	51.604	58.426	54.466	45.189	42.861	50.276	54.292	42.357	42.908	44.437	38.593	34.333	32.116	33.647	35.559	27.228	24.97	20.02	22.862	19.751	23.458	24.303	21.816	20.189	13.294	24.526	15.603	21.135	34.285
0	0	3.0891	5.0388	3.6727	1.5076	0	0	4.1375	0	7.861	2.6023	0	0	0	0	0	3.5557	0	0	0	0	0	0	0	0	0	0	0	0	0	0	0	0	0	0	0	0	0	0	0	0	0	0	0	0	0	0	0	0
14.711	9.4844	2.5536	1.944	0	0	0	0	0	0	0	0	0	0	0	0	0	0	0	0	0	1.8594	2.7655	8.6054	8.119	11.238	7.4058	10.29	9.3882	15.009	19.157	23.004	19.846	21.265	14.938	14.72	25.007	22.706	22.836	23.004	21.331	0	0	0	0	0	0	0	0	0
0	2.5121	0	0	2.302	1.5337	4.5049	0	0	0	0	0	0	0	0	0	0	0	0	0	0	0	0	0	0	0	0	0	0	0	0	0	11.917	0	0	0	0	0	0	0	0	0	0	0	0	0	0	0	0	0
8.7217	10.505	1.0348	0.58817	0	0	0	0	0	0	0	0	0	0	0.16201	0	0	0	0	0	0	0	0	0	0	0	0	0	0	0	0	0	0	0	0	0	0	0	0	0	0	0	0	0	0	0	0	0	0	0
13.18	0	0	0	8.3068	0	3.1921	5.1757	2.4762	0.76038	3.673	0	7.9316	12.742	9.2512	5.6263	2.0369	6.905	8.3447	6.5575	5.5904	6.2435	15.433	19.561	24.205	25.422	26.576	17.358	22.053	27.779	29.079	21.545	22.45	23.233	28.6	28.476	20.108	18.374	19.234	16.061	13.816	20.937	18.207	17.445	16.355	16.866	13.307	11.615	15.763	18.711
0	0.46603	2.1292	0	0	0	5.9999	3.1316	0.77309	0	2.5587	0	2.1792	5.935	9.377	4.0195	1.7655	17.323	4.5923	4.6663	10.269	3.6395	17.181	10.666	18.175	11.318	18.504	19.516	12.927	15.802	8.4511	9.3942	12.426	14.725	10.811	18.422	15.788	18.092	13.193	11.961	8.7508	0	8.6442	10.215	5.6121	11.895	9.1769	3.7595	1.7727	11.137
0	3.4502	0	0	0	4.9337	0.35348	0	0	0	5.7364	0	0	0	0	0	0	0	0	0	0	0	0	0	0.70024	9.7417	13.09	10.184	19.742	16.769	25.104	14.816	27.753	23.975	32.669	27.544	27.417	41.833	41.708	36.269	51.188	57.827	56.86	72.019	73.382	70.064	73.833	84.6	65.317	75.771
0	0	0	3.8733	0	1.2609	12.034	8.935	4.7117	16.114	31.407	42.607	40.622	52.352	55.337	66.68	78.93	77.092	81.424	71.234	77.822	81.896	87.743	83.342	84.745	88.517	75.387	89.18	74.046	68.121	73.529	57.434	61.265	69.891	57.847	49.471	66.677	73.571	66.982	80.359	56.898	69.935	79.065	65.08	81.491	77.051	72.842	66.406	67.23	58.769
7.6252	2.3899	0	0	0	2.8517	0	0	0	0	0	0	0	0	0	0	0	0	0	0	0	0	0	0	0	0	0	0	0	0	0	0	0	0	0	0	0	0	0	0	0	0	0	0	0	0	0	0	0	0
26.037	15.184	0	4.2794	0	0	0	0	0	0	0	0	0	0	0	0	0	0	0	0	0	0	0	0	0	0	0	0	0	0	0	0	0	0	0	0	0	0	0	0	0	0	0	0	0	0	0	0	0	0
0	1.9424	0.25234	0	1.554	0	0	0	0	0	0	0	0	0	0	0	0	0	0	0	0	0	0	0	0	0	0	0	0	0	0	0	0	0	0	0	0	0	0	2.4572	1.0114	0	0	0.14264	2.7218	0	0	0	3.909	2.1685
15.242	8.3087	3.4817	0	0	0	0	0	0	0	0	0	0	0	0	0	0	0	0	0	0	0	0	2.9662	0	0	0.49706	2.9286	0	0	5.7162	7.4954	3.9491	2.3293	0.57583	8.4303	10.759	20.396	16.942	13.518	18.843	21.92	27.762	33.636	35.31	27.829	34.552	31.881	30.877	27.857
25.105	9.6713	0	0	0	0	0	0	0	0	0	0	0	0	0	0	0	0	0	0	0	0	0	0	0	0	0	0	0	0	0	0	0	0	0	0	0	0	0	0	0	0	0	0	0	0	0	0	0	0
2.0712	4.5809	0	0	0	0.99703	1.8328	0	0	0	0	0	0	0	0	0	0	0	0	0	0	0	0	0	0	0	0	0	0	0	0	0	0	0	0	0	0	0	0	0	0	0	0	0	0	0	0	0	0	0
0	0	2.9545	0	4.7493	0	1.3335	0	0	0	0	0	0	0	0	1.8485	0	4.7786	0	7.7334	6.2041	3.5073	11.263	10.489	16.305	16.832	23.755	20.803	27.321	24.842	23.659	18.978	29.643	24.643	26.167	25.345	17.305	24.06	21.969	19.403	16.298	18.291	19.79	23.879	28.182	34.872	24.315	26.759	31.322	26.696
0	0	2.0325	4.8597	3.4961	0.167	8.947	2.377	9.547	7.787	9.2431	0	0	0	0	2.865	0	0	0	0	0	0	0	0	0	0	0	0	0	0	0	0	0	0	0	0	0	0	0	0	0	0	2.737	0	0	0.35158	0.0078337	0.53908	0	0
18.278	7.3782	0	0	0	0	0	0	0	0	0	0	0	0	0	0.95095	1.2772	4.4215	1.1087	0	0	0	3.6301	4.2905	0.89213	5.2584	9.8975	11.698	14.153	20.631	23.701	31.861	46.564	63.045	73.309	78.193	90.285	103.65	104.99	110.34	118.5	123.61	129.28	130.84	145.26	154.72	154.73	149.38	155.69	156.12
27.263	13.432	0	0	0	0	0	0	0	0	0	0	0	0	0	0	0	0	0	0	0	0	0	0	0	0	0	0	0	0	0	0	0	0	0	0	0	0	0	0	0	0	0	0	0	0	0	0	0	0
22.993	10.493	9.7738	0	0	0	0	0	0	0	0	0	0	0	0	0	0	0	0	0	0	0	0	0	0	0	0	0	0	0	0	0	0	0	0	0	0	0	0	0	0	0	0	0	0	0	0	0	0	0
18.105	5.025	0	0	0	0	0	0	0	0	0	0	0	0	0	0	0	0	0	0	0	0	0	0	0	0	0	0	0	0	0	0	0	0	1.005	0	0	4.003	0.063987	2.8981	4.7615	11.849	11.432	15.698	11.869	23.805	18.603	25.337	27.993	34.368
11.8	5.5129	0	1.9035	0	0	0	0	0	0	0	0	0	0	0	0	0	0	0	0	0	0	0	0	0	0	0	0	0	0	0	0	0	0	0	0	0	2.2788	0	4.8496	15.79	22.811	33.345	44.341	49.765	45.382	45.61	45.261	49.836	51.61
15.492	6.2156	3.7771	3.6701	0	0	0	0	0	0	0	0	0	0	0	0	0	0	0	0	0	0	0	0	0	0	0	0	0	0	0	0	0	0	0	0	0	0	0	0	0	0	0	0	0	0	0	0	0	0
0	0	3.5185	5.8861	0	0.74949	0	0	0.51849	0	2.4513	0	0.55655	0	0	0	0	0	0	0	2.2986	20.607	21.476	33.814	34.274	29.435	31.978	34.564	23.324	33.036	26.79	22.25	25.467	22.201	22.649	16.709	11.968	20.468	13.625	9.4104	6.6551	10.851	6.9976	11.769	13.679	12.301	14.416	11.452	10.631	14.787
0	2.6337	0.97853	1.9747	0	0	1.7089	3.8054	3.9952	9.3845	4.5032	6.4061	0	1.1781	6.0773	8.9144	16.916	26.53	19.987	33.282	23.897	24.64	25.785	37.509	41.705	48.365	53.68	54.009	67.996	63.888	68.149	76.382	77.537	74.405	68.67	76.568	73.314	81.434	80.53	78.576	80.855	79.322	78.228	62.163	69.03	60.678	72.009	81.776	74.903	73.82
20.93	11.035	0	0	0	0	0	0	0	0	0	0	0	0	0	0	0	0	0	0	0	0	0	0	0	0	0	0	0	0	0	0	0	0	0	0	0	0	0	0	0	0	0	0	0	0	0	0	0	0
0	7.4632	0	4.6308	0	0	3.9322	0	0	0	0	0	1.0363	0	0	0	0	0	0	0	0	0	0	0	0	0	0	0	0	0	0	0	0	0	0	0	0	0	1.2973	13.611	13.997	11.432	16.038	26.824	28.159	32.129	43.559	37.133	48.521	35.908
16.707	15.832	4.2849	0	0	0	0	0	0	0	0	0	0	0	0	0	0	0	0	0	0	0	0	0	0	0	0	0	0	0	0	0	0	0	0	0	0	0	0	0	0	0	0	0	0	0	0	0	0	0
12.503	10.019	0	0	0	0	0	0	0	0	0	0	0	0	0	0	0	0	0	0	0	0	0	0	0	0	0	0	0	0	0	0	0	0	0	0	0	0	0	0	0	0	0	0	0	0	0	0	0	0
0	1.6212	0	2.7738	2.7217	0	4.0207	0	0	0	0	0	0	0	0	0	0	2.7808	0	0	0	0	0	0	0	0	0	0	0	0	0	0	0	0	0	0	0	0	0	0	0	0	0	0	2.8113	0	0	0	0	0
7.5793	2.319	0	0	0	0	0	1.2025	0.63633	4.3875	5.456	6.5702	9.2048	8.2254	11.515	1.3578	0	1.8007	0	3.1135	6.8715	0	12.776	4.182	1.9742	9.5483	3.6859	1.5298	7.9822	11.204	0	0	0	0	0	1.8366	4.6706	0.45331	7.577	0	2.9289	0	0	0	0	0	0	2.6569	0	5.7867
0	12.412	0	0	2.9312	0	2.9893	0	0	3.6025	0	0	0	0	0	0	0	0	0	0	0	0	0	0	0	0	0	3.7432	0	2.353	0	4.1026	1.529	5.1901	8.3906	4.7675	3.0178	0	0	0	0	0	0	0	0	0	0	2.8855	0	0
8.3239	6.7674	0	0	0	0	0	0	0	0	0	0	0	0	0	0	0	0	0	0	0	0	0	0	0	0	0	0	0	0	0	0	0	0	0	0	0	0	0	0	0	0	0	0	0	0	0	0	0	0
29.778	12.487	2.5959	0	0	0	0	0	0	0	0	0	0	0	0	0	0	0	0	0	0	0	0	0	0	0	0	0	0	0	0	0	0	0	0	0	0	0	0	0	0	0	0	0	0	0	0	0	0	0
14.669	1.4519	2.5015	0	1.5643	0	0	0	0	0	0	0	0	0	0	0	0	0	0	0	0	0	8.1167	0	0	0	1.45	3.8641	0.25933	13.545	0	0	0	0	0	5.1918	0	0	0	0	0	0	0	0	0	0	0	0	0	0
20.823	6.1916	5.2521	0	0	0	0	0	0	0	0	0	0	0	0	0	0	0	0	0	0	0	0	0	0	0	0	0	0	0	0	0	0	0.55231	3.6629	2.3665	4.9151	3.8842	14.871	12.012	20.57	15.922	10.643	19.36	30.621	37.53	33.094	27.167	32.021	31.9
0.062465	0.018605	0	0.92504	0.51276	1.5375	0.55662	0	0	0	0	0	0	0	0	0	0	4.1479	5.1652	0.5589	2.1639	0	10.205	2.0938	8.9784	10.377	8.113	9.2707	6.5746	3.051	5.5812	16.4	11.544	14.719	4.3776	6.7803	6.9873	2.9964	9.9242	18.304	0	0	9.4442	13.333	21.784	8.0735	15.699	18.347	17.273	23.861
0	0	4.8341	0	4.121	2.5293	0	0	0	0	0	0	0	0	0	0	0	0	0	0	0	0	0	0	0	0	0	0	0	0	0	0	0	0	0	0	0	0	0	0	0	0	0	0	0	0	0	0	0	0
18.074	11.412	3.5689	0	0	0	0	0	0	0	0	0	0	0	0	0	0	0	0	0	0	0	0	0	0	0	0	0	0	0	0	0	0	0	0	0	0	0	0	0	0	0	0	0	0	0	0	0	0	0
0	0	0	3.6491	4.5448	4.2043	0.99789	8.2968	2.0368	0	8.3968	10.265	0.66535	0	0	4.3523	2.6549	1.2023	7.0733	0	0	0	0	0	0	0	0	0	0	0	0	0	0	0	0	0	0	1.7069	4.5704	12.644	0	10.83	13.094	10.271	18.06	16.923	3.916	8.8872	12.252	8.3474
7.4502	0	0	0	3.6495	1.0958	2.0226	0	0	0	0	0	0	0	0	0	0	1.2233	0	0	0	0	0	0	0	0	0	0	0	0	0	0	0	0	0	0	0	0	0	1.1446	0	0	0	0	0	0	0	0	0	0
4.1596	8.7456	3.2329	0	0	0	1.8358	8.766	9.6439	7.4444	0.92586	3.2615	0	0	0	0	0	0	0	0	0	0	0	0	0	0	0	0	0	0	0	0	0	0	0	0	0	0	0	0	0	0	0	0	0	0	0	0	0	0
7.4891	14.36	0.029524	0	0	0	0	0	0	0	0	0	0	0	9.1216	26.607	43.291	63.18	66.722	90.229	98.861	104.71	119.21	109.79	141.9	143.53	136.05	151.43	143.73	157.6	162.79	169.51	182.92	184.2	191.95	211.7	204.52	203.08	214.1	229.67	215.74	225.21	225.18	210.08	205.2	206.76	201.22	202.99	216.83	196.08
0	1.6654	0	2.1915	0	8.526	0	0	0	0	0	0	0	0	0	0	0	0	1.253	0	0	0	0	0	0	0	0	0	0	0	0	0	0	0	0	0	0	0	0	0	0	0	0	0	0	0	0	0	0	0
20.1	13.672	4.9708	0	0	0	0	0	0	0	0	0	0	0	0	0	0	0	0	0	0	0	0	0	0	0	0	0	0	0	0	0	0	0	0	0	0	0	0	0	19.312	22.028	46.913	69.674	70.399	93.778	94.494	104.45	122.98	131.16
0.13944	0	0	0.22328	4.9516	0.53627	1.5427	0	0	0	0	0	0	0	0	0	0	0	0	0	0	0	0	0	0	0	0	0	0	0	0	0	0	0	0	0	0	0	0	0	0	0	0	0	0	0	0	0	0	0
0	1.266	1.4713	9.1097	4.4416	0	0	0	2.5609	6.3428	0	0	0	0	0	0	0	2.1736	0	3.0506	1.8364	1.3596	11.931	9.2536	12.176	20.339	24.296	23.882	25.242	26.193	30.619	27.976	27.376	36.353	36.57	41.536	31.616	33.049	29.144	35.427	33.435	30.462	32.649	35.652	30.364	36.051	30.539	35.093	42.386	27.447
21.122	5.7904	0	0	3.5158	0	0	0	0	0	0	0	0	0	0	0	0	0	0	0	0	0	0	0	0	0	0	0	0	0	0	0	0	0	0	0	0	0	0	0	0	0	0	0	0	0	0	0	0	0
15.392	12.009	0	2.718	0	0	0	0	0	0	0	0	0	0	0	0	0	0	0	0	0	0	0	0	0	0	0	0	0	0	0	0	0	0	0	0	0	1.1218	2.5806	6.1731	12.643	24.449	28.651	22.022	22.488	30.839	28.773	21.602	24.149	20.428
18.947	14.157	0.035452	0	0	0	0	0	0	0	0	0	0	0	0	0	0	0	0	0	0	0	0	0	0	0	0	0	0	0	0	0	0	0	0	0	0	0	0	0	0	0	0	0	0	0	0	0	0	0
35.861	16.264	8.0973	0	0	0	0	0	0	0	0	0	0	0	0	0	0	0	0	0	0	0	0	0	0	0	0	0	0	0	0	0	0	0	0	0	0	0	0	0	0	0	0	0	0	0	0	0	0	0
5.9368	0	4.513	0	2.967	0	0	0	0	0	0	0	0	0	0	0	0	0	0	0	0	0	0	0	0	0	0	0	0	0	0	0	0	0	0	0	0	0	0	0	0	0	0	0	0	0	0	0	0	0
8.8634	11.991	0	1.6414	0	0	0	0	0	0	0	0	0	0	0	0	0	0	0	0	0	0	0	0	0	0	0	0	0	0	0	0	0	0	0	0	0	0	0	0	0	0	0	0	0	0	0	0	0	0
0	0	0.49099	0.82926	0	0	2.9679	0	0	0	0	0	0	5.9742	6.4112	12.134	4.8629	10.822	5.4127	7.1098	7.1504	0	10.095	2.9777	4.5497	2.1403	5.3221	11.712	8.6613	11.992	15.601	10.611	13.243	11.106	7.857	7.1565	8.4004	8.7217	8.5405	14.811	9.6233	5.2104	4.7869	9.0502	17.349	6.4738	9.9961	8.7684	8.2935	10.362
[truncated: 78 more columns]
