# Supplementary material for: Limits on information transduction through amplitude and frequency regulation of transcription factor activity
Source: eLife. 2015 May 18;4:e06559. doi: 10.7554/eLife.06559 (PMC4468373; doi:10.7554/eLife.06559)
Supplement: Supplementary file 1. — Raw single-cell time-trace data for HXK1 (15259 cells), SIP18 (21242 cells), pSIP18 mut A (18203 cells), pSIP18 mut B (17655 cells), 1× reporter diploid (21236 cells), and 2× reporter diploid (19222 cells). The data are also available from Dryad Digital Repository (Hansen and O'Shea, 2015). DOI: http://dx.doi.org/10.7554/eLife.06559.014 [file elife06559s001.zip › source_data/2x_SIP18_HXK1_DM_70min_100nM.txt]

5.7348	1.734	0	1.2676	3.6728	0.28525	0	13.423	11.886	11.777	3.0647	0.9487	0	3.5533	1.6605	0	0	0	0	0	0	0	0	0	0	0	0	0	0	0	0	0	0	0	0	0	0	0	0	0	0	0	0	0	0	0	0	0	0	0
24.1	0	0	0	0	2.4738	0	0	0	0	0	0	0	0	0	0	0	0	0	0	0	0	0	0	0	0	0	0	0	0	0	0	0	0	0	0	0	0	0	0	0	0	0	0	0	0	0	0	0	0
5.1705	0	8.8385	1.1022	0	0	0	0	0	0	0	0	0	0	0	0	0	0	0	0	0	0	0	0	0	0	0	0	0	0	0	0	0	0	0	0	0	0	0	0	0	0	0	0	0	0	0	0	0	0
10.178	1.1387	0	0	0.86884	1.5634	0	0	0	0	0	0	0	0	0	0	0	0	0	0	0	0	0	0	0	0	0	0	0	0	0	0	0	0	0	0	0	4.8816	3.6662	9.9918	23.043	12.125	9.3053	9.8795	8.4915	25.608	23.891	22.089	16.705	12.522
0	12.965	0	0.97065	14.272	17.937	2.584	0	6.1918	8.5794	29.999	38.948	52.277	53.938	38.25	57.536	50.823	51.735	61.884	69.78	58.533	65.314	86.687	86.747	101.98	98.464	96.543	101.21	122.66	126.53	157.79	150.3	144.34	163.52	169.32	206.38	189.67	184.53	212.45	203.67	181.48	210.93	221.87	203.17	216.65	220.4	188.43	187.92	232.7	229.64
9.0199	7.0684	0	1.8109	0	0	0	0	0	25.727	9.2992	22.806	20.274	0	0	0	0	0	0	0	0	0	0	0	0	0	0	0	0	0	0	0	0	0	0	0	0	0	0	0	0	0	0	0	0	0	0	0	0	0
9.8394	0	0	0	4.4909	0	4.8817	0	0.46357	0	0.72441	2.1507	0.79992	0	0	0	0	0	0	0	0	3.9194	0	7.7592	0	0	0	0	0	0	8.868	0	1.7373	1.7139	0	0	4.8607	10.656	4.9751	21.359	3.5762	22.342	20.958	33.249	16.875	28.905	18.68	18.825	18.398	12.284
14.973	1.8158	0	0	0	0.44274	1.3167	0	0	11.466	0	4.6735	13.328	16.236	16.168	28.517	36.416	29.96	34.914	41.451	48.181	33.824	40.678	26.535	47.082	38.07	41.392	43.19	61.485	66.966	46.493	61.285	55.647	56.627	67.466	64.719	79.596	84.535	91.948	80.433	90.317	82.705	86.716	70.338	77.801	71.354	84.888	58.502	54.702	59.628
28.749	22.252	4.9082	0	0	0	0	0	0	0	0	0	0	0	0	0	0	0	0	0	0	0	0	0	0	0	0	0	0	0	0	0	0	0	0	0	0	0	0	0	0	0	0	0	0	0	0	0	0	0
20.96	9.3265	6.4963	0	0	0	0	0	0	0	0	0	0	0	0	0	0	0	0	0	0	0	0	0	0	0	0	0	0	0	0	0	0	0	0	0	0	0	0	0	0	0	0	0	0	0	0	0	0	0
17.286	10.602	0	0	10.317	0	0	0	0	0	0	0	0.71352	6.8192	4.1466	13.181	17.758	14.198	30.633	34.194	39.293	39.457	53.877	57.162	60.881	75.066	78.8	82.235	91.528	89.502	89.496	70.228	78.208	82.589	72.833	90.462	82.648	84.506	73.653	44.77	79.537	67.86	70.748	81.996	71.108	72.824	88.731	80.903	88.829	88.378
0	0	6.2475	18.064	0	0.73178	0	0	0	0	0	0	0	0	0	0	0	0	0	0	0	0	0	0	0	0	0	0	0	0	0	0	0	0	0	0	0	0	0	0	0	0	0	0	0	0	0	0	0	0
4.6885	0	0	0	2.4382	11.822	8.2279	0	9.2007	18.803	10.588	16.452	25.542	43.261	55.486	53.621	79.396	72.466	90.781	88.478	92.154	93.353	113.29	100.01	112.44	128.67	121.45	121.3	135.63	129.96	154.93	171.36	188.08	208.49	248.9	278.9	326.53	341.05	363.05	391.07	438.97	459.44	479.79	527.03	518.92	529.56	570.98	599.16	597.73	620.25
9.1326	7.5904	0	4.7593	0	0	5.6344	8.7847	0.94336	13.634	27.546	0	5.686	12.81	9.6783	12.501	21.404	12.493	48.394	17.267	19.817	9.9596	18.457	18.974	8.7975	15.446	18.598	35.877	56.26	8.6992	45.134	13.384	15.874	18.294	15.897	33.016	39.295	34.279	41.353	51.029	54.465	49.761	50.049	81.212	71.839	77.41	80.989	83.893	78.103	87.574
8.6234	5.1914	0	0	0	0	7.8673	10.306	9.2621	18.105	1.9207	7.3513	7.8097	9.0933	11.531	9.4213	11.546	9.6611	14.256	11.333	11.752	13.346	19.832	7.7878	0	0	0.3119	5.491	13.679	16.849	11.406	3.8534	3.4592	13.596	3.4022	0.25243	2.9353	0	3.6357	0	0	0	0	0	2.8706	0.29957	0	0	0	0
0	0	0	4.8616	3.2683	9.9267	0	0	0	0	0	0	0	0	0	0	0	0	0	0	0	0	0	0	0	0	0	0	0	0	0	0	0	0	0	0	0	0	0	0	0	0	0	0	0	0	0	0	0	0
23.166	7.0587	6.4253	0	0	0	0	0	0	0	0	0	0	0	0	0	0	0	0	0	0	0	0	0	0	0	0	0	0	0	0	0	0	0	0	0	0	0	0	0	0	0	0	0	0	0	0	0	0	0
0	0	0	0	7.2207	10.457	11.449	12.104	16.117	3.4396	10.228	4.699	16.648	4.5163	0	5.6313	7.2484	12.557	22.163	25.71	27.708	26.808	17.164	16.524	13.587	14.746	27.838	22.361	22.624	24.498	26.195	27.327	22.106	20.221	12.321	4.428	7.0902	8.5557	7.7318	7.3001	0	0	1.5711	0	0	0	0	0	0	0
8.3073	8.0024	5.7831	6.5292	0.077476	0	0	0	0	0	0	0	0	0	0	0	0	1.6629	0	0	0	0.64952	2.985	0	3.1593	11.861	19.026	12.127	20.777	22.463	35.312	29.665	38.834	29.301	37.947	27.033	42.463	29.942	43.432	31.151	52.095	45.785	52.755	56.913	60.778	54.805	57.964	53.088	59.731	42.912
0	14.264	0	2.9851	0	0	0	2.9872	14	10.072	0	10.489	1.0782	8.8906	8.1212	0	0	0	15.823	0	0	0	0	0	0	0	0	0	6.1199	3.9324	13.272	0	7.4428	20.69	7.9824	12.357	8.169	1.7466	18.143	8.5852	17.537	5.9928	0	6.6841	7.0266	8.5693	11.594	11.745	8.4152	16.351
43.188	5.5273	0	0	0	0	0	0	0	0	0	0	0	0	0	0	0	0	0	0	0	0	0	0	0	0	0	0	0	0	0	0	0	0	0	0	0	0	0	0	0	0	0	0	0	0	0	0	0	0
0	2.8101	0.36829	5.2151	0	0	4.1167	0	0	0	0	0	0	0	0	0	0	0	0	0	0	0	0	0	0	0	0	0	0	0	0	0	0	0	0	0	0	0	0	0	0	0	0	0	0	0	0	0	0	0
36.887	26.817	0	0	0	0	0	0	0	0	0	0	0	0	0	0	0	0	0	0	0	0	0	0	0	0	0	0	0	0	0	0	0	0	0	0	0	0	0	0	0	0	0	0	0	0	0	0	0	0
2.4524	4.181	0	7.5404	0	0	0	0	7.7955	0	4.4425	7.0628	0	0	0	0	0	0	0	0	0	0	0	0	0	0	0	0	0	0	0	0	0	0	4.5173	18.174	36.515	52.505	57.977	84.84	100.58	103.86	97.158	101.51	99.512	112.2	104.32	125.28	132.08	119.99
0	0	5.5443	3.4218	10.192	6.4324	0	9.1395	5.2544	11.134	12.894	11.075	12.501	22.914	4.1247	8.2112	7.4088	3.6925	10.362	13.551	22.181	17.434	38.861	32.67	31.335	27.944	40.247	36.595	37.128	44.039	39.36	37.353	0	0	0	0	0	0	0	0	0	0	0	0	0	0	0	0	0	0
17.819	1.143	0	0	17.289	0	0	0	0	0	0	0	0	3.8798	0	0	0	0	0	0	0	0	0	0	0	0	0	0	0	0	0	0	0	0	0	0	0	0	0	0	0	0	0	0	0	0	0	0	0	0
22.92	8.612	14.327	0	0	0	0	0	0	0	0	0	0	0	0	0	0	0	0	0	0	0	0	0	0	0	0	0	0	0	0	0	0	0	0	0	0	0	0	0	0	0	0	0	0	0	0	0	0	0
0	0	0	1.898	12.36	13.52	15.473	9.1259	17.275	0	10.338	13.185	0	1.4597	4.334	0.83583	0	0	0	0	0	0	0	0	0	0	0	0	0	0	0	0	0	0	0	0	0	0	0	0	0	0	0	0	0	7.3189	12.261	16.111	26.831	36.951
0.4927	0	0	0	2.0326	13.669	0	3.4488	0	0	0	0	0	0	0	10.596	3.1193	0.38093	0	0	0	0	0	0	0	0	0	0	0	0	0	0	0	0	0	0	0	0	0	0	0	0	0	0	0	0	0	0	0	0
11.544	9.1727	0	0	0.50104	0	0	0	0	0	1.0731	0	1.5883	0	0	0	0	1.7216	0	0.23459	7.4524	17.098	15.542	24.539	15.005	34.463	17.204	0	0	5.462	12.215	7.8062	8.1185	9.1147	5.8176	3.0166	0	6.0136	0	4.3749	8.4246	7.8755	14.628	14.31	6.721	11.178	5.6379	10.062	0	2.4026
16.565	13.154	0	0	0	0	0	0	0	0	0	0	0	0	0	0	0	0	0	0	0	0	0	0	0	0	0	0	0	0	0	0	0	0	0	0	0	0	0	0	0	0	0	0	0	0	0	0	0	0
10.98	5.5072	1.7352	3.0607	3.2611	0	0	0	0	0	0	0	0	0	0	0	0	0	0	0	0	0	0	0	0	0	0	0	0	0	0	0	0	0	0	0	0	0	0	0	0	0	0	0	0	0	0	0	0	0
27.977	0	0	0	1.1882	0	0.44614	0.73007	0	0.21375	0	0	0	0	0	0	0	0	0	0	0	0	0	0	0	0	0	0	0	0	0	0	0	0	0	0	0	0	0	0	0	0	0	0	0	0	0	0	0	0
2.8485	1.5713	0	6.7503	0.093068	0	0	0	0	0	0	0	0	0	0	0	0	0	0	0	0	0	0	0	0	0	0	0	0	0	0	0	0	0	0	0	0	0	0	0	0	0	0	0	0	0	0	0	0	0
0	0	0	0	13.026	20.254	13.749	39.74	41.136	37.237	41.131	50.826	64.284	52.372	53.093	56.259	42.487	42.48	42.136	65.528	66.426	74.059	107.78	138.25	178.69	202.14	244.67	273.37	310.29	353.2	359.83	394.66	404.69	401.3	436.88	490.07	517.98	545.21	539.31	543.39	564.35	569.31	596.07	623.09	563.86	590.75	569.5	602.13	635.64	635.98
5.7571	7.5618	6.7273	0	0	2.1712	0	0	15.502	11.536	10.693	9.7479	5.9427	5.365	5.4442	2.4397	0	0	0	0	0	0	0	0	0	0	0	0	0	0	0	0	0	0	0	0	0	0	0	0	0	0	0	2.6113	0	0	0	0	0	0
25.006	11.976	0	0	0	0	0	0.74099	0	6.1023	14.141	22.434	34.964	29.41	42.662	39.728	43.573	54.865	54.284	81.539	139.49	93.718	107.67	50.543	121.51	106.34	101.12	99.688	107.5	113.81	113.54	112.48	104.04	108.57	101.33	97.173	90.586	98.222	92.976	85.574	87.128	79.562	83.512	75.895	67.224	75.721	67.692	83.136	77.842	73.283
23.612	15.395	2.3997	0	0	0	0	0	0	0	0	0	0	0	0	0	0	0	0	0	0	0	0	0	0	0	0	0	0	0	0	0	0	0	0	0	0	0	0	0	0	0	3.9638	16.745	19.718	38.595	36.834	42.529	60.254	65.685
7.0111	7.6798	2.9163	0	0	0	0	2.6792	2.1312	0.92553	4.623	1.1822	0	0	0	2.551	9.7063	0	8.2848	0	0	0	0	0	0	0	0	0	3.1502	0	1.6436	0	0	0	0	0	0	5.2476	0	2.6942	16.508	24.572	29.564	38.383	40.42	64.644	65.711	64.758	66.548	80.415
0	4.2021	0	1.6671	0	1.1303	7.37	12.233	12.666	15.449	18.766	21.931	10.323	13.846	20.714	4.7523	16.663	4.2279	12.381	3.4995	7.3087	9.1688	13.34	0	7.6446	0.52516	5.6851	0.39536	9.3819	13.877	19.529	9.5328	10.946	18.364	19.085	12.488	11.69	2.2239	5.3191	4.8824	0.74086	0	0	0	0	0	0	0	0	0
0	6.7425	0	0	0	3.6236	6.8831	0	5.6678	25.852	52.211	88.948	116.49	126.59	141.61	167.52	170.53	165.34	169.83	199.8	195.44	204.38	201.71	211.5	215.69	210.66	198.95	176.46	193.52	189.69	171.33	206.7	182.83	174.13	189.13	203.27	204.2	211.64	207.99	189.88	227.15	205.48	240.08	208.64	229.2	186.92	222.04	227.81	244.84	287.22
0	6.2608	0	3.8951	0	5.4795	0	19.25	8.2675	10.648	0	0	0	0	0	0	0	0	0	0	0	0	0	0	0	0	0.56045	0	0	0	0	0	0	0	2.3378	6.8427	5.002	14.596	12.689	16.604	26.318	35.882	32.985	36.141	40.631	39.587	33.253	41.732	36.115	38.111
0	0	0	0	2.6767	13.491	6.6082	20.435	17.156	21.619	17.072	3.9866	11.457	11.799	11.074	14.047	4.1705	8.7279	5.5732	1.8226	0	0	0	0	0	0	4.46	1.7707	0.56757	0	0	0	0	0	0	0	0	0	0	0	0	0	0	0	0	0	0	0	0	0
5.5786	0.39955	2.8655	3.9421	0.16599	0	0	0	0	0	0	0	0	0	0	0	0	0	0	0	0	0	0	0	0	0	0	0	0	0	0.6005	0	4.9562	0	0	0	0	0	0	0	0	0	0	0	0	0	0	0	0	0
8.5551	5.1441	6.8403	0	0	0	0	0	0	0	0	0	0	0	0	0	0	0	2.1605	2.9433	0.80814	17.218	9.992	18.118	23.268	24.882	38.543	33.666	47.915	50.226	43.789	49.678	43.335	41.625	49.625	25.42	37.658	24.974	32.729	18.554	28.607	32.709	41.384	19.247	16.396	13.918	14.832	3.0477	12.249	19.286
23.219	15.505	0	0	0	0	0	0	0	0	0	0	0	0	0	0	0	0	0	0	0	0	0	0	0	0	0	0	0	0	0	0	0	0	0	0	0	0	0	0	0	0	0	0	0	0	0	0	0	0
23.083	0	0.32037	0	0.21844	0	0	0	0	0	0	0	0	0	0	0	0	0	0	0	0	0	0	0	0	0	0	0	0	0	0	0	0	0	0	0	0	0	0	0	0	0	0	0	0	0	0	0	0	0
0	2.3952	0	0	0	1.3664	3.6935	0	0	0	0	0	0	0	0	1.7209	0	0	0	0	0	0	0	0	0	0	0	0	0	0	0	0	0	0	0	0	0	0	0	0	0	0	0	0	0	0	0	0	0	0
0	9.5299	0	0	3.4036	0	11.996	4.3393	12.419	10.079	2.5432	0	0	11.085	0	2.165	0	5.3336	0	23.035	21.686	23	23.058	14.321	29.703	25.56	28.318	26.194	22.297	30.168	28.065	15.78	22.669	37.931	22.794	37.365	29.954	42.072	33.215	28.985	26.849	17.009	15.001	23.036	19.251	16.822	32.619	16.151	18.958	20.609
4.0802	4.5245	5.7459	6.0675	0	0	0	6.8617	0	0.8028	5.0992	0	5.6746	26.287	26.276	42.385	40.381	57.728	56.287	56.797	65.361	86.856	105.8	106.21	111.92	129.39	124.71	145.87	141.69	153.14	157.99	157.73	145.79	151.26	177.36	167.72	182.21	170.03	180.38	187.52	187.53	178.18	181.9	175.1	181.41	181.45	177.87	175.81	186.52	202.62
25.44	15.234	5.3106	0	0	0	0	0	0	0	0	0	0	0	0	0	0	0	0	0	0	0	1.8248	0	4.1834	9.2054	29.532	23.895	29.335	25.073	30.829	50.479	43.537	53.478	62.102	64.963	81.371	70.07	87.379	103.01	101.78	101.36	95.708	89.576	104.14	91.77	93.605	85.468	96.687	80.831
0	9.7387	4.7753	1.9741	0	0	0	0	0	0	0	0	0	0	0	0	0	0	0	0	0	0	0	0	0	0	0	0	0	0	0	0	0	0	0	0	0	0	0	0	0	0	0	0	0	0	0	0	0	0
11.378	8.5209	0	0	0	0	0	0	0	0	0	0	0	0	0.16092	0	0	0	0	0	0	0	0	0	0	0	0	0	0	0	0	0	0	0	0	0	0	0	0	0	0	0	0	0	0	0	0	0	0	0
0	0	6.5552	13.758	0	0	12.889	8.3662	10.947	15.292	9.8632	25.157	38.28	31.392	10.752	21.657	0.98634	11.005	15.195	0	3.5464	3.0359	1.5166	0	4.5838	0	0	0	0	0	0	0	0	0	0	0	0	0	0	0	0	0	19.07	33.102	85.194	127.53	171.59	205.24	237.81	270.62
14.257	12.57	0	0	0	0	0	0	0	0	0	0	0	0	0	0	0	0	0	0	0	0	0	0	0	0	0	0	0	0	0	0	0	0	0	0	0	0	0	0	0	0	0	0	0	0	0	0	0	0
25.836	12.778	1.5098	0	0	0	0	0	0	0	0	0	0	0	0	0	0	0	0	0	0	0	0	0	0	1.8695	18.961	19.808	25.85	27.001	17.861	23.256	15.16	8.9343	19.217	17.685	26.235	0	14.43	9.9581	19.12	31.934	86.09	101.33	99.789	106.5	123.13	134.26	141.47	144.99
27.548	16.903	0	0	3.9808	0	0	0	4.0744	9.072	3.7962	2.2282	3.3387	9.7376	0	0	0	0	0	0	0	0	0	0	0	0	0	0	0	0	0	0	0	0	0	0	0	0	0	0	0	0	0	0	0	0	0	0	0	0
0	8.2574	4.5172	9.1218	0	0	0	0	0	0	0	0	0	0	0	0	0	0	0	0	0	0	0	0	0	0	0	0	0	0	0	0	0	0	0	0	0	0	0	0	0	0	0	0	0	0	0	0	0	0
0	3.2643	0	0	0	5.9509	14.891	10.794	12.617	10.84	9.8076	12.489	20.254	25.158	15.033	18.622	6.0407	17.056	30.074	27.555	22.27	16.807	0.41287	8.7482	8.0042	3.0593	7.7519	6.0513	8.1775	0.016527	0	0	0	0	0	0	0	0	0	0	0	0	0	0	0	0	0	0	0	0
0	0.049548	0	0	5.2415	7.3877	9.1151	0	0	0	0	0	0	0	0	0	0	0	0	0	0	0	0	0	1.0665	0	0	0	0	0	0	0	0	0.011321	0	20.574	18.655	39.501	24.378	34.697	38.5	30.399	42.691	39.203	47.431	32.332	38.022	46.759	52.966	56.279
6.5895	8.2756	0	7.3054	0	0	0	0	0	0	0	0	0	0	0	0	0	0	0	0	0	0	0	0	0	0	0	0	0	0	0	0	0	0	0	0	0	0	0	0	0	0	0	0	0	0	0	0	0	0
20.023	7.5635	0	8.148	0	0	0	7.389	25.587	24.711	18.262	26.344	20.648	15.158	25.519	19.181	29.789	26.2	54.557	69.932	94.144	128.07	171.32	217.36	319.94	409.38	527.1	620.19	762.81	887.76	1025.9	1177.2	1267.9	1456.1	1588.4	1704.9	1839.9	1896	2114.5	2156.7	2327.5	2416.4	2475.8	2582.9	2717.9	2791.2	2852.7	2873.1	3077.7	3100.4
35.747	28.707	0	11.317	0	0	0	0	0	0	0	0	0	0	0	0	0	0	0	0	0	0	0	0	0	0	0	0	0	0	0	0	0	0	0	0	0	0	0	0	0	0	0	0	0	0	0	0	0	0
13.542	9.3184	1.0124	1.6366	0	0	0	0	0	0	7.3206	0	0	0	0	0	0	0	0	0	0	0	0	0	0	0	0	0	0	0	0	0	0	0	0	0	0	0	0	0	0	0	0	11.779	0	4.6207	0	0	0	0
4.8964	6.5081	0	0	4.8997	0	0	0	0	0	0	0	0	0	0	0	0	0	0	0	0	0	0	0	0	0	0	0	0	0	0	0	0	0	0	0	0	0	0	0	0	0	0	0	0	0	0	0	0	0
0	22.167	7.9579	15.161	0	0	0	0	0	0	0	0	0	0	0	0	0	0	0	0	0	0	0	0	0	0	0	0	0	0	0	0	0	0	0	0	0	0	0	0	0	0	0	0	0	0	0	0	0	0
12.756	2.4443	0	7.4268	0	0	0	0	0	0	0	0	0	0	0	0	0	0	0	0	0	0	0	0	0	0	0	0	0	0	0	0	0	0	0	0	0	0	0	0	0	0	0	0	0	0	0	0	0	0
3.3775	0	0	11.642	4.7663	2.7668	0	0	0	0	0	0	0	0	0	0	0	0	0	0	0	0	0	0	0	0	0	0	0	0	0	0	0	0	0	0	0	0	0	0	0	0	0	0	0	0	0	0	0	0
0	0	0	0	11.269	8.2458	9.9505	30.646	46.03	70.836	70.203	95.575	120.9	142.46	158.02	188.48	181.78	200.56	201.97	207.99	233.36	237.76	239.61	240.2	240.63	243.61	262.96	260.73	262.18	274.25	297.25	293.2	302.42	295.9	302.36	306.98	317.82	302.54	329.51	325.41	341.2	356.68	350.39	355.63	372.55	367.32	365.35	373.44	372.44	370.47
0	2.077	1.3295	8.4674	0	0	9.0657	10.685	0	1.4642	1.2162	2.1341	9.8748	7.1362	0	0	0	0	0	0	0	0	0	0	0	0	0	0	0	0	0	0	0	0	0	0	0	0	0	0	0	0	0	0	0	0	0	0	0	0
14.609	11.644	1.2903	0	7.0725	0	0	0	0	0	0	0	0	0	0	0	0	0	0	0	0	0	0	0	0	0	0	0	0	0	0	0	0	0	0	0	0	0	0	0	0	0	0	0	0	0	0	0	0	0
0	0	0	0	8.9476	16.893	9.4681	33.348	58.007	46.545	44.788	44.948	31.335	46.399	45.422	32.236	46.17	42.083	33.634	37.557	49.588	36.299	38.469	40.868	54.542	48.568	54.942	48.699	62.619	49.541	64.109	52.064	49.154	28.825	40.797	50.041	54.408	50.185	60.411	51.223	51.561	39.972	59.308	54.222	70.829	69.747	65.953	73.218	76.245	74.495
27.027	8.822	4.9916	0	0	0	0	0	0	0	0	0	6.6191	1.188	2.9074	4.8577	1.6789	0	6.3599	13.168	19.537	19.42	25.244	25.985	22.468	29.749	38.665	33.179	30.56	23.175	25.359	19.615	19.963	15.829	18.861	24.068	21.29	24.331	12.56	4.8026	23.984	18.682	9.918	8.2443	0	0	0	0	3.096	0
21.561	10.254	2.8012	0	0	0	0	0	0	0	0	0	0	0	0	0	0	0	0	0	0	0	0	0	0	5.9204	0	0	1.6025	1.1677	0.082576	1.1428	0	0	0	0	0	1.8771	0	0	0	0	0	0	0	0	0	0	0	0
8.4472	2.023	4.1687	0	0	0	9.3728	3.8746	0	0	0	0	0	0	0	0	0	0	0	0	0	0	0	0	0	0	0	0	0	0	0	0	0	0	0	0	0	0	0	0	0	0	0	0	0	0	0	0	0	0
0	0	0	0	1.2218	16.852	46.094	37.652	86.393	70.541	65.752	94.675	87.183	97.772	91.545	90.183	93.349	110.02	101.45	122.09	134.57	134.57	119.54	129.81	102	95.79	123.78	112.86	130.36	122.92	122.58	115.13	112.82	102.88	130.25	93.182	108.31	78.351	83.04	76.176	96.459	78.891	102.41	91.713	82.227	60.345	57.649	64.564	62.327	62.88
20.996	7.631	9.4642	0	0	0	0	0	0	0	0	0	0	0	0	0	0	0	0	0	0	0	0	0	0	0	0	0	0	0	0	0	0	0	0	0	0	0	0	0	0	0	0	0	0	0	0	0	0	0
7.2108	2.6155	0	0	0	3.2719	5.3974	4.4628	36.586	42.855	34.232	26.344	16.63	23.9	42.96	29.33	31.712	41.843	48.731	52.522	62.803	73.922	91.324	86.155	100.88	102	103.31	117.63	111.81	119.28	135.81	152.14	142.84	138.01	155.05	142.21	133.65	136.57	144.53	136.54	132.98	144.47	157.23	165.82	193.33	222.39	237.95	269.28	291.83	327.06
0	1.5753	4.1266	1.5609	5.6259	0	0	0	0	0	0	0	0	0	0	0	0	0	0	0	0	0	0	0	0	0	0	0	0	0	0	0	0	0	0	0	0	0	0	0	0	0	0	0	0	0	0	0	0	0
22.217	21.444	7.7414	1.1575	0	0	0	0	0	0	0	0	0	0	0	0	0	0	0	0	0	0	0	0	0	0	0	0	0	0	0	0	0	0	0	0	0	0	0	0	0	0	0	0	0	0	0	0	0	0
13.092	7.091	5.0305	10.394	0	0	0	0	0	0	0	0	0	0	0	0	0	0	0	0	0	0	0	0	0	0	0	0	0	0	0	0	0	0	0	0	0	0	0	0	0	0	0	0	0	0	0	0	0	0
0	0	0	0	2.0654	5.6568	28.531	26.241	26.211	47.728	61.622	78.138	81.724	87.196	91.254	96.388	96.34	91.409	98.17	97.144	106.43	99.514	112.66	94.924	105.67	80.45	80.402	72.161	67.452	69.902	71.297	71.969	57.017	61.456	64.34	74.322	71.931	84.946	61.117	60.939	61.195	55.592	56.8	50.818	58.52	46.091	55.973	60.255	63.938	60.311
0	5.0801	6.5381	4.9749	2.317	0	0	0	0	0	0	0	0	0	0	0	0	0	0	0	0	0	0	0	0	0	0	0	0	0	0	0	0	0	0	0	0	0	0	0	0	0	0	0	0	0	0	0	0	0
0	2.9848	0.33155	0	0.8277	4.5075	7.9909	0	0	0	0	0	0	0	0	0	0	0	0	0	0	0	0	0	0	0	0	0	0	0	0	0	0	0	0	0	0	0	0	0	0	0	0	0	0	0	0	0	0	0
0	1.1856	2.7867	9.168	2.603	0	0	0	0	0	0	0	0	0	0	0	0	0	0	0	0	0	0	0	0	0	0	0	0	0	0	0	0	0	0	0	0	0	0	0	0	0	0	0	0	0	0	0	0	0
8.3417	6.7961	4.9052	2.4718	0	0	0	0	0	0	0	0	0	0	0	0	0	0	0	0	0	0	0	0	0	0	0	0	0	0	1.5918	0	0	0	0	0	0	0	0	0	3.593	0	0.93467	7.1916	12.626	0	7.6961	12.455	3.3333	17.836
14.236	1.0397	0	2.9776	0.53004	0	0	0.31213	0	0	7.5442	11.19	10.046	4.2955	14.833	24.007	28.552	37.954	47.513	50.062	52.399	52.682	46.383	55.43	61.33	62.33	60.245	52.353	60.822	63.306	59.986	62.485	51.159	52.815	59.959	61.087	55.132	53.472	53.252	48.85	46.325	49.724	50.261	45.151	47.918	44.991	46.964	43.693	44.528	31.389
22.241	12.666	3.7969	3.4842	0	0	0	0	0	0	11.481	0	0	0	0	0	11.326	0	4.1989	7.0428	14.249	15.202	19.451	21.437	27.635	43.434	42.362	56.936	58.865	66.302	84.341	95.977	87.191	84.046	87.036	84.866	92.909	100.28	98.651	87.383	98.544	94.177	109.38	129.59	110.63	128.38	120.84	127.4	126.64	136.42
2.2066	8.9936	0	1.8131	0	0	5.2242	10.7	2.2229	0	0	0	0	4.8329	0	0	0	0	0	0	0	0	0	0	0	0	0	0	0	0	0	0	0	0	0	0	0	0	0	0	0	0	0	0	0	0	0	0	0	0
0	0	4.131	0	9.7235	9.6325	24.894	34.126	22.429	28.051	18.826	21.963	34.007	34.227	20.706	35.696	34.476	44.095	40.702	54.709	58.842	41.681	35.611	47.56	42.643	33.688	44.424	20.234	35.456	20.211	19.177	16.738	12.591	12.224	35.826	25.023	32.745	32.083	31.407	26.696	35.168	31.908	42.933	34.244	23.206	23.193	24.623	19.269	20.901	22.075
3.3983	0	0	0	0	3.3437	20.808	42.675	42.395	66.098	91.468	110.64	121	125.12	129.3	142.45	168.49	227.12	180.01	184.49	246.38	277.61	254.62	243.23	201.36	266.15	261.7	196.49	276.29	267.78	294.62	230.57	201.87	189.14	183.96	184.76	168.85	173.74	187.24	178.04	153.23	155.53	165.21	159.19	166.09	147.64	148.62	173.56	189.19	158.69
13.602	4.7957	1.3796	0	0	0	4.069	0	0	0	0	0	0	0	0	0	0	0	0	0	0	0	0	0.06936	23.457	38.715	55.201	54.032	70.986	93.446	85.326	112.67	103.24	124.7	123.93	143.46	143.91	153.98	162.19	162.92	153.43	142.56	143.09	136	145.65	152.81	143.43	137.15	155.5	135.79
2.9035	1.7448	1.967	0	0	1.6086	0	1.7777	0	1.6405	0	0	0	0	0	0	0	0	0	0	0	0	0	0	0	0	0	0	0	0	0	0	0	0	0	0	0	0	0	0	0	0	0	0	0	0	0	0	0	0
0	4.8957	0	0	0	0	18.509	38.903	55.65	43.7	45.172	67.079	63.12	74.458	83.766	99.741	107.18	98.942	103.9	103.98	117.56	128.37	132.2	128.86	139.95	144.13	157.59	145.97	154.06	135.89	144.6	122.79	126.7	132.27	132.65	143.81	150.88	183.42	188.48	220.63	222.22	237.22	251.89	260.28	264.71	260.51	258.32	275	288.56	284.67
15.784	6.3935	0	0	1.4072	0	0	0	0	0	0	0	0	0	0	0	0	0	0	0	0	0	0	0	0	0	0	0	0	0	0	0	0	0	0	0	0	0	0	0	0	0	0	0	0	0	0	0	0	0
0	8.3105	0	0	0	0	1.0116	0	0	2.3644	0.43018	5.9355	0.092521	0.65029	9.2176	0	0	0	2.051	0	0	0	0	0	0	0	0	0	0	0	0	0	0	0	0	0	0	0	0	0	0	0	0	0	0	0	0	0	0	0
21.373	3.2546	0	0.15093	0	0	0	0	0	0	0	0	0	0	0	0	0	0	0	0	0	0	0	0	0	0	0	0	0	0	0	0	0	0	0	0	0	0	0	0	0	0	0	0	0	0	0	0	0	0
0	0	0.40548	14.357	1.7818	3.8078	0	0.75561	0.80465	0	0	0	1.9926	0	0	1.367	0	0	0	0	0	0	0	0	2.2624	0	2.6586	4.4755	0	0	0	0	0	0	0	0	0	0	0	0	0	0	0	0	0	0	0	0	0	0
0	0	0	13.978	9.0464	7.8874	7.8027	35.634	18.028	9.1602	13.537	26.39	21.416	27.059	6.5103	19.971	10.883	22.162	9.5281	26.5	30.698	24.2	17.656	28.975	29.953	19.483	12.887	8.0904	13.696	20.836	5.8529	0	11.266	13.698	8.5089	1.6283	2.824	6.2352	3.7766	1.2687	0	2.8908	0	0	0	0	0	0	0	0
21.351	11.111	3.7343	0	0	0	0	0	0	0	0	0	0	0	0	0	0	0	0	0	0	0	0	0	0	0	0	0	0	0	0	0	0	0	0	0	0	0	0	0	0	0	0	0	0	0	0	0	0	0
4.2439	4.8273	5.3577	17.509	0	0	0	0	0	0	0	0	0	0	0	0	0	0	0	0	0	0	0	0	0	0	0	0	0	0	0	0	0	0	11.042	18.506	25.266	47.696	54.159	67.034	73.319	88.462	100.25	110.56	132.03	135.82	151.31	143.33	173.72	179.31
5.0595	3.4408	0	0	0	0	7.3808	0	0	0	0	8.899	12.214	12.587	9.6282	25.353	26.858	38.32	37.669	60.745	71.094	79.394	104.66	110.78	140.83	152.07	163.37	192.15	192.01	215.94	215.33	228.46	217.46	214.03	215.79	244.78	241.67	256.89	238.7	248.86	243.88	250.92	241.29	248.88	251.1	225.51	227.15	227	249.17	237.87
13.365	5.4872	0	0	0	0	0	0	0	0	0	0	0	0	0	0	0	0	0	0	0	0	0	0	0	0	0	0	0	0	0	0	0	0	0	0	0	0	0	0	0	0	0	0	0	0	0	0	0	0
1.3412	3.6375	1.741	0	0.35929	0	0	0	0	0	0	0	0	0	0	0	0	0	1.7442	0	0	0	1.5037	3.7739	0	0	0	0	0	0	0	0	0	0.30628	0	0	0	0	0	0	2.2829	12.267	14.42	16.65	18.646	13.881	19.222	18.426	16.875	22.96
0	22.406	2.1478	2.3889	0	0	0	0	0	0	0	0	0	0	0	0	0	0	0	0	0	0	0	0	0	0	0	0	0	0	0	0	0	0	0	0	0	0	0	0	0	0	0	0	0	0	0	0	0	0
4.2147	0.043024	0	0	0.73416	5.3845	0	0	0	0	0	0	0	0	0	1.1176	0	0	0	0	0	2.7318	17.435	16.048	21.794	22.737	37.332	36.121	31.225	35.077	38.203	28.448	21.957	14.696	23.349	53.107	45.663	82.161	69.044	70.021	62.635	70.559	69.247	68.599	63.868	59.302	71.132	74.63	85.532	90.76
0	0	0	0	8.3466	0	5.0564	0	0	0	0	0	0	0	0	0	0	0	0	0	0	0	0	0	0	0	0	0	0	0	0	0	0	0	0	0	0	0	0	0	0	0	0	0	0	0	0	0	0	0
2.5501	4.7699	0.096964	11.512	0	0	0	0	0	0	0	0	0	0	0	0	0	0	0	0	0	0	0	0	0	0	0	0	0	0	0	0	0	0	0	0	0	0	0	0	0	0	0	0	0	0	0	0	0	0
24.289	0	0	4.5782	0	0.91069	0	0	0	0	0	0	0	0	0	0	0	0	0	0	0	0	0	0	0	0	0	0	0	0	21.679	24.849	48.635	76.944	101.35	129.46	154.32	177.95	250.52	246.28	276.19	299.19	325.7	351	362.78	386.36	412.65	473.94	482.98	506.25
7.4978	3.9368	0.049046	7.4634	0	0	0	0.18289	0	0	0	0	0	0	0	0	0	0	0	0	0	0	0	0	0	0	0	0	0	0	0	0	0	0	0	0	0	0	0	0	0	0	0	0	0	0	0	0	0	0
17.474	0.54376	0	0	0	0	9.0847	0	0	0.23426	1.7343	8.6701	0.94541	3.5777	0	0	0	0	0	0	0	0	0	0	0	0	0	0	0	0	0	0	0	0	0	0	0	0	0	0	0	0	0	0	0	0	0	0	0	0
0	3.9318	0	14.05	7.1568	2.941	0	0	0	0	0	0	0	0	0	0	0	0	0	0	4.1548	0.47794	0	0	0	0	0	0	0	0	0	0	0	0	0	0	0	0	0	0	0	0	0	0	10.269	0	0	0	0	0
10.872	19.955	7.5943	4.142	0	0	0	0	0	0	0	0	0	0	0	0	0	0	0	0	0	0	0	0	0	0	0	0	0	0	0	0	0	0	0	0	0	0	0	0	0	0	0	0	0	0	0	0	0	0
25.861	3.0514	0	0	0	0	0	4.3819	0	8.7265	1.7561	0	0	0	2.0849	0.85915	14.018	0	5.5807	8.761	28.446	27.599	61.545	68.483	76.983	95.657	103.35	102.51	132.89	223.15	220.56	234.43	243.77	247.78	265.67	190.77	236.76	181.69	172.69	248.01	244.41	158.28	152.32	142.59	136.3	136.35	130.71	108.97	115.78	108.12
0	0	0	6.1519	1.1691	11.806	0	14.846	6.8975	10.535	8.9817	3.2358	0	0	0.27182	0	0	0	0	0	0	0	0	1.5772	3.7918	0.14388	12.131	13.801	4.372	0	0.64881	0	19.47	5.5658	18.479	20.401	35.926	46.489	40.011	39.673	54.647	49.161	61.37	65.973	57.738	58.435	53.137	59.127	52.51	59.276
27.97	11.057	6.1872	0	0	0	0	0	0	0	0	0	0	0	0	0	0	0	0	0	0	0	0	0	0	0	0	0	0	0	0	0	0	0	0	0	0	0	0	0	0	0	0	0	0	0	0	0	0	0
18.99	22.538	0	0	0	0	0	0	0	0	0	0	0	0	0	0	0	0	0	0	0	0	0	0	0	0	0	0	0	0	0	0	0	0	0	0	0	0	0	0	0	0	0	0	0	4.1495	4.1108	3.0404	11.874	5.2435
13.588	5.3472	8.6285	0	0	0	0	0	0	0	0	0	0	0	0	0	0	0	0	0	0	0	0	0	0	0	0	0	0	0	0	0	0	0	0	0	0	0	0	0	0	0	0	0	0	0	0	0	0	0
11.804	19.507	5.2311	3.737	0	0	0	0	0	0	0	0	0	0	0	0	0	0	0	0	0	0	0	0	0	0	0	0	0	0	0	0	0	0	0	0	0	0	0	0	0	0	0	0	0	0	0	0	0	0
0	0	0	11.672	2.719	12.01	14.659	0.073976	8.1332	21.764	11.092	9.3065	1.1488	0	6.9143	0	0	0	0	0	0	0	0	0	0	0	0	0	0	0	0	0	0	0	0	0	0	0	0	0	0	0	0	0	0	0	0	0	0	0
0	0	0	0	0	15.066	25.675	24.221	43.644	57.323	44.034	40.302	39.664	44.715	47.601	53.388	47.931	53.22	49.558	52.922	44.535	47.131	35.383	40.705	23.924	40.732	47.646	41.771	41.127	41.081	49.424	44.074	39.01	38.567	31.515	35.744	26.231	36.78	44.44	36.944	29.443	27.739	41.612	35.839	45.67	41.694	21.317	36.735	20.256	10.386
0	0	0	1.4957	7.2421	0	0.16192	0	0	2.5057	7.5247	4.6507	8.1687	7.3673	7.236	3.7713	8.9785	9.593	11.715	11.301	15.694	17.205	26.227	25.21	28.363	28.332	29.36	30.93	32.362	36.809	39.689	26.965	37.587	36.208	43.129	39.788	60.246	62.464	59.007	52.771	55.285	56.562	56.353	80.745	78.451	82.438	73.52	78.926	82.024	86.367
0	0	0	7.9352	3.1662	33.481	19.703	32.875	33.823	29.56	20.851	21.204	26.506	39.787	25.604	23.96	15.563	17.755	21.457	12.619	29.165	28.897	32.155	19.913	43.29	15.448	23.025	31.857	23.445	30.254	26.967	42.264	38.719	57.438	46.674	52.995	68.326	77.448	85.279	84.193	81.391	78.566	76.906	82.267	113.34	114.15	124.29	129.64	86.146	73.195
0	7.0673	0	0.52674	3.8621	0	0	14.178	3.5626	0	27.895	0	1.5767	0	0	2.2828	6.1578	8.1378	7.4381	3.8621	19.233	29.565	31.34	13.711	0	5.5548	0	0	0	0	3.7671	0	0	46.003	65.574	0	0	0	0	0	0	0	0	0	0	0	0	0	0	0
5.2627	0	16.561	1.9695	3.6329	0	0	0	0	0	0	0	0	0	0	0	0	0	0	0	0	0	0	0	0	0	0	0	0	0	0	0	0	0	0	0	0	20.556	41.758	112.92	132.27	148.93	107.27	211.19	156.12	186.4	223.38	229.98	229.77	265.2
17.283	0	0.49132	6.5913	0	0	0	0	0	0	9.1611	19.058	22.342	50.055	62.513	82.829	104.83	101.93	133.07	152.53	164.76	177.17	192.66	195.9	218.08	226.81	241.34	245.6	236.01	244.67	225.52	218.22	227.92	212.63	222.45	228.14	212.68	205.71	211.93	215.61	221.06	219.94	209.95	207.49	196.68	206.07	198.36	200.92	208.9	216.38
21.82	12.873	4.3699	8.6858	0	0	0	6.1545	24.676	26.22	30.581	32.907	28.113	25.227	30.308	28.762	18.076	27.934	30.541	27.957	39.657	29.656	41.108	69.033	42.801	53.828	51.787	81.549	66.988	56.64	69.003	89.152	75.2	69.627	74.069	88.08	85.935	87.906	86.798	94.58	92.973	108.23	102.12	93.457	90.616	95.606	77.89	99.434	106.16	103.97
0	7.4941	0	4.0144	0	5.7232	13.939	0	0	0	0	0	0	0	0	0	0	0	0	0	0	0	0	0	0	0	0	0	2.9739	5.475	7.6115	15.482	15.847	31.29	20.473	58.666	62.583	76.027	84.317	86.01	84.401	82.567	86.822	92.655	104.13	101.89	115.54	127.1	134.92	133.26
1.3517	0.19445	1.0883	0	0.046557	2.5914	0	0	0	0	0	0	0	0	0	0	0	0	0	0	0	0	0	0	0	0	0	0	0	0	0	0	0	0	0	0	0	0	0	0	0	0	0	0	0	0	0	0	0	0
20.656	6.4686	11.498	0	0	0	0	0	0	0	0	0	0	0	0	0	0	0	0	0	0	0	0	0	0	0	0	0	0	0	0	0	0	0	0	0	0	0	0	0	0	0	0	0	0	0	0	0	0	0
0	2.7874	0	12.028	1.8105	0	0	0	11.119	7.0969	0	12.973	14.97	24.31	3.9621	11.513	2.9151	13.515	12.411	14.873	25.269	28.737	16.704	17.517	30.149	35.253	38.9	37.314	32.219	30.557	35.519	19.125	33.045	21.485	43.123	30.805	29.961	31.69	8.3059	28.851	10.755	16.545	4.3407	9.989	3.4491	5.4765	4.2887	3.3287	5.4038	0
2.2451	7.7158	0	0	0	7.6665	1.2977	0	13.588	10.875	0	0	0	0	0	0	0	2.4955	12.377	15.456	13.271	14.812	24.279	20.286	25.237	23.569	30.893	31.413	38.792	20.133	26.864	24.649	17.956	3.3962	0	3.5222	18.193	20.354	22.947	15.22	19.01	16.568	17.358	21.353	15.168	13.533	31.483	33.447	35.437	45.192
0	0.59623	0	3.9012	0	14.593	8.3486	23.581	9.8305	13.673	6.1331	3.8961	0	4.4817	0	8.7137	0	14.83	17.529	29.178	32.11	3.019	47.406	58.596	56.074	55.165	93.004	92.801	98.108	86.333	98.693	90.637	100.9	100.35	91.528	90.527	96.077	90.962	95.596	89.52	96.825	81.006	89.797	86.862	77.045	81.812	66.145	69.708	56.413	67.367
18.744	11.715	8.1738	0	0	0	0	0	0	0	0	0	0	0	0	0	0	0	0.5399	0	0	0	0	0	0	0	0	0	0	0	0	0	0	0	0	0	0	0	0	0	0	0	0	0	0	0	0	0	0	0
12.648	0	3.433	2.2366	2.5531	0	0	0	6.6839	0	0	1.5066	0	3.7113	0	0.019082	0	0.69383	8.8011	1.7631	8.0907	4.2506	0	0	0	0	0.63754	0	0.61243	0	0	0	0	0	0	0	8.7522	7.6229	18.544	16.146	21.385	27.55	38.618	24.781	43.203	36.644	52.413	30.62	42.073	52.363
15.874	9.5243	2.9827	0	0	0	0	0	5.3156	0	0	0	0	0	0	0	0	0	0	0	0	0	0	0	0	0	0	0	0	0	0	0	0	0	0	0	0	0	0	0	0	0	0	0	0	0	0	0	0	0
16.027	8.2508	0.53925	0	0	0	0	0	0	0	0	0	0	0	0	0	0	0	0	0	0	0	0	0	0	0	0	0	0	0	0	0	0	0	0	0	0	0	0	0	0	0	0	0	0	0	0	0	0	0
32.733	13.837	0	0	0	0	0	0	0	0	0	0	0	0	0	0	0	0	0	3.5021	17.542	21.497	35.277	37.62	41.714	35.783	44.082	50.425	65.079	63.497	69.093	59.96	71.627	62.271	66.181	73.904	57.953	56.985	54.587	44.192	37.445	25.023	27.623	24.177	18.754	20.641	11.248	1.3877	0	0
1.6963	6.6431	0	1.784	0	0	0	0	0	0	2.6495	0	0	0	0	2.5133	5.0048	15.047	26.365	38.285	47.967	62.425	76.114	81.822	107.65	119.95	124.2	123.44	148.01	162.73	158.93	174.1	170.02	198.37	179.05	196.07	208.3	217.79	225.73	225.41	244.86	252.55	261.86	270.6	262.8	262	274.71	282.54	283.62	287.49
23.559	6.9862	0	0	0	0	0	0	0	0	0	0	0	0	0	0	0	0	0	0	0	0	0	0	0	0	0	0	0	0	0	0	0	0	0	0	0	0	0	0	0	0	0	0	0	0	0	0	0	0
19.286	9.7237	0	11.556	0	0	0	0	0	0	0	0	0	0	0	0	0	0	0	0	0	0	0	0	0	0	0	0	0	0	0	0	0	0	0	0	4.2355	7.9774	8.7059	9.3993	18.098	10.772	5.2885	24.384	24.086	25.888	32.317	45.05	31.559	30.764
10.987	6.854	8.539	0	0	0	3.2297	1.4099	0	0	0	3.7398	1.6471	1.5484	0	0	0	0	0	0	0	0	0	0	0	0	0	0	0	0	0	0	0	0	0	0	0	0	0	0	0	0	0	0	0	0	0	0	14.911	4.1867
10.655	6.0025	0	0	2.219	0	0	0	0	0	0	0	0	0	0	0	0	0	0	0	0	0	0	0	0	0	0	0	0	0	0	0	0	0	0	0	0	0	0	0	0	0	0	1.1513	0	4.6114	0	0	0	0
15.121	0	0.087933	0	0	0	4.2764	6.3607	24.668	17.969	23.157	26.59	29.718	29.143	21.019	32.734	28.683	32.932	38.029	27.212	18.019	18.449	4.9805	3.5393	7.714	2.4064	8.7629	4.4856	5.5586	1.8976	0	4.5174	0	0	0	0	0	0	0	0	0	0	0	0	0	0	0	0	0	0
0	0	0	17.472	0	13.625	0	2.9328	10.809	0	0	2.9598	0	6.8356	9.5289	0	0	0	0	0	0	0	0	0	0	0.1046	0	8.3552	0	0	0	0	0	0	0	0	0	0	0	0	0.32115	3.6125	0	2.0646	0	0.89599	0	0	6.8449	20.823
0	0	1.1316	0	4.1427	6.7941	20.3	19.612	35.589	39.401	43.881	62.102	63.556	76.411	63.645	86.33	105.23	105.54	123.04	122.49	132.05	125.33	131.19	120.53	129.86	117.01	133.68	137.89	137.35	139.41	125.33	136.16	135.4	130.96	144.23	140.61	141.85	136.25	126.42	122.49	117.97	122.16	131.65	99.557	116.12	99.043	115.56	82.427	90.549	91.43
14.162	0	0	9.7784	6.3182	0	1.7204	1.4256	14.655	6.4454	0	1.73	6.2406	11	0	7.9396	3.6698	1.9767	0	0	0	0	1.9549	3.5657	0	7.2297	1.3946	0.66644	0	0	0	0	0	0	0	0	0	0	0	0	0	0	0	0	0	0	0	0	0	0
2.0975	0	0	0	6.4712	5.666	7.6029	6.7515	2.7166	11.656	6.1421	5.3415	0.38316	0	8.8798	0	0	0	0	0	0	0	0	0	0	0	0	0	0	0	0	0	0	0	0	0	0	0	0	0	0	0	0	0	0	0	0	0	0	0
15.397	11.597	0	0	0	0	0	0	0	0	0	0	0	0	0	0	0	0	0	0	0	0	0	0	0	0	0	0	0	0	0	0	0	0	0	0	0	0	0	0	0	0	0	9.4541	11.339	27.286	27.42	35.872	45.492	51.957
22.608	0	1.4042	6.9843	0	0	0	0	0	0	0	0	0	0	0	0	0	0	0	0	0	0	0	0	0	0	0	0	0	0	0	0	0	0	0	0	0	0	0	0	0	0	0	0	0	0	0	0	0	0
0.54897	0	0	0	24.263	4.5444	0	0	0	0	0	0	0	0	0	0	0	0	0	0	0	0	0	0	0	0	0	0	0	0	0	0	0	0	0	0	0	0	0	0	0	0	0	0	0	0	0	0	0	0
1.3214	0.95804	2.2448	0	2.9236	0	0	0	0	0	0	0	1.6531	0	0	0	0	0	0	0	0	3.4891	0	0	0	0	0	0	0	0	0	0	0	0	0	0	0	0	0	0	0	0	0	0	0	0	0	0	0	0
11.19	3.569	0	0	0	1.0229	4.3507	0	0	0	0	0	0	4.2115	0	0	0	0	0	0	0.32844	0	0	0	0	0	0	0	0	0	0	0	0	0	0	0	0	0	0	0	0	0	0	0	0	0	0	0	0	0
9.9176	0	4.5402	0	0	0	0	0	0	0	0	3.4411	4.2451	14.842	16.227	21.332	18.49	16.133	16.396	8.3544	9.4505	19.481	12.889	13.746	19.368	21.122	13.731	9.9487	11.8	11.257	20.279	12.535	9.998	0	0	0.69258	0	0	0	0	0	0	0	0	0	0	0	0	0	0
19.572	14.954	0	0	0	0	0	0	0	0	0	7.7981	11.963	7.5134	6.6071	8.5699	0	5.4388	0	0	0	0	0	0	0	0	0	0	0	0	0	0	0	0	0	0	0	0	0	0	0	0	0	0	0	0	0	0	0	0
23.995	42.833	11.357	6.8665	2.7752	0	0	0	0	0	0	0	0	0	0	0	0	0	0	0	0	0	0	0	0	0	0	0	0	0	0	0	0	0	0	0	0	0	0	0	0	0	0	0	0	0	0	0	0	0
13.181	1.626	0	4.4488	0	0	0	0	0	0	0	0	0	0	0	0	0	0	0	0	0	0	0	0	0	0	0	0	0	0	0	0	0	0	0	0	0	0	0	0	0	0	0	0	0	0	0	0	0	0
24.981	4.875	0	4.3098	0	0	0	0	0	0	0	0	0	0	0	0	0	0	0	0	0	0	0	0	0	0	0	0	0	0	0	0	0	0	0	0	0	0	0	0	0	0	0	0	0	0	0	0	0	0
0	0	0	0	9.9537	24.145	27.733	0	0	0.90774	0	0.12769	11.52	1.6604	7.6648	10.428	17.949	18.811	16.159	27.951	29.229	24.19	31.271	28.868	32.204	18.786	17.227	17.532	23.821	22.136	35.656	20.262	16.993	21.524	16.356	7.2839	2.2352	5.1938	12.135	9.03	0	1.8955	0	0	0	0	0	0	0	0
0	11.777	0	4.2906	0	0	0	0	0	0	0	0	0	0	0	0	0	0	0	0	0	0	0	0	0	0	0	0	0	0	0	0	0	0	0	0	0	0	0	0	0	0	0	0	0	0	0	0	0	0
0	11.914	0	0.96336	0	0	0	0	0	0	0	0	0	0	0	0	0	0	0	0	0	0	0	0	0	0	0	0	0	0	0	0	0	0	0	0	0	0	0	0	0	0	0	0	0	0	0	0	0	0
0	9.1463	0.48906	0	0	0	5.7444	18.555	16.039	17.606	20.21	27.163	25.541	24.91	16.684	29.531	25.161	26.396	32.98	40.045	38.196	23.487	28.741	38.275	27.594	32.77	37.379	40.465	44.506	42.63	49.271	42.047	37.143	37.997	45.71	47.174	57.997	55.134	56.358	56.615	57.608	60.605	63.657	60.436	64.824	63.132	79.824	81.932	82.915	86.49
6.6569	6.7855	2.4563	5.0608	0.16318	0	0	0	0	0	0	0	0	0	0	0	0	0	0	0	0	0	0	0	0	0	0	0	0	0	0	0	0	0	0	0	0	0	0	0	0	0	0	0	0	0	0	0	0	0
7.5538	0	0	0	1.4623	0.597	0.94878	0.11501	8.8686	1.0807	26.644	24.145	30.372	27.641	24.372	26.096	44.196	28.052	36.743	36.57	43.696	51.262	52.359	55.295	62.818	54.58	73.651	52.119	59.2	64.345	69.056	49.831	66.516	51.688	59.5	52.801	65.256	59.606	50.162	63.049	62.208	62.982	59.178	60.87	52.865	65.334	57.124	55.254	40.103	61.977
0	1.8179	0	0	1.1182	3.9191	2.5541	0	0	0	0	0	0	0	0	0	0	0	2.7914	16.149	13.786	23.593	47.555	61.429	77.198	96.665	98.279	104.05	125.35	129.71	140.65	152.01	138.77	160.23	154.01	160.07	175.9	168.82	183.09	169.93	177.88	185.27	202.42	195.99	184.12	167.48	188.13	173.11	177.71	175.08
0	0	0	7.4435	0.060467	4.2825	20.684	14.701	9.7284	7.3511	23.107	7.0866	7.498	0	13.697	0	0	6.1001	10.554	0	7.0398	0	0	0	0	1.2303	0	6.3915	0.26057	1.1953	17.383	31.896	39.025	67.363	76.663	112.82	138.12	163.07	183.67	203.2	227.17	247.69	262.52	279.63	308.41	297.65	301.57	315.39	305.08	311.6
12.986	15.51	0	0	0	0	0	1.5704	0	0.33615	0	0	0	0	0	0	0	0	0	0	0	0	0.17736	0	0	0	4.1176	4.6335	16.167	21.887	37.537	28.956	33.607	36.838	35.466	38.051	26.1	27.366	35.699	63.925	67.075	64.051	57.278	57.457	105.12	100.14	105.74	105.99	113.58	125.46
19.395	7.1429	0	0	0	0	0	0	0	0	0	0	0	0	0	0	0	0	0	0	0	0	0	0	0	0	0	1.4849	5.4001	12.58	14.526	25.666	37.521	39.012	33.879	38.64	41.521	46.68	55.597	50.293	37.994	47.741	50.099	39.392	29.019	28.556	27.735	26.65	42.492	33.43
1.5091	10.283	1.296	0	0	3.695	0	0	0	0	0	0	0	0	0	0	0	0	0	0	0	0	0	0	0	0	0	0	0	0	0	7.4379	19.302	25.47	37.595	54.908	63.445	75.374	87.551	93.075	106.95	108.05	127.15	124.79	133.09	133.59	138.4	140.62	144.64	152.64
0	0	0	7.1196	0	1.4144	16.278	32.157	31.364	34.53	52.466	34.396	30.34	40.846	32.743	27.234	39.325	36.288	47.837	46.617	52.79	44.389	51.596	47.709	44.221	54.226	42.857	5.9029	32.511	41.195	51.256	46.093	55.948	46.67	45.564	18.076	21.461	17.778	35.045	29.441	31.989	25.142	37.691	38.222	33.874	33.514	25.621	15.755	19.967	26.727
19.762	8.2381	0	0	0	0	0	1.8817	0	0	4.989	0	0	4.6572	4.7142	3.3498	1.4259	1.9723	11.139	0	0	0.21874	0	0	0	0	0	0	0	0	0	0	0	0	0	0	0	0	0	0	0	0	0	0	0	0	0	0	0	0
19.951	0.025395	12.584	0	0	0	0	10.522	0	13.082	23.48	15.821	7.8619	0	14.371	23.399	12.603	16.842	19.145	11.194	10.684	8.5222	15.261	5.7774	8.703	0	0	0	0	3.3623	0	0	0	0	0	0	0	0.39771	3.2003	11.177	0	0	0	9.3427	7.0603	8.1221	5.8897	2.1485	20.247	0.13684
0	0	8.8369	0.69255	0.31181	4.5893	0	11.377	0	8.1517	3.5453	0	0	0	0	0	0	0	0	2.2275	0	4.2922	9.0245	3.8627	0	0	0	5.4458	7.6581	5.9026	2.079	0	0	13.561	0	9.5014	0	4.9128	11.082	6.9423	14.709	9.0579	13.149	18.355	6.6551	0	5.7706	6.6547	0	0
0	2.2129	0	9.5495	0.71095	0	0	0	0	0	0	1.5363	0	0	0	0	0	0	0	0	0	0.085752	2.6113	3.034	0.87555	1.179	10.371	3.3825	7.3887	9.6936	11.044	14.78	4.9735	2.9275	3.6437	0	2.5135	0	5.7145	3.5124	1.3218	0.5089	4.3642	5.6568	4.8884	0	1.309	0	0	2.27
0	0	3.1444	5.0418	8.1761	0	1.7763	0.31786	19.894	26.001	32.076	51.668	65.102	92.167	101.54	121.57	137.69	158.37	180.01	195.78	203.48	217.22	229.6	228.24	256.34	244.23	246.56	251.57	256.46	251.27	249.5	254.94	255.94	273.35	274.43	254.7	259.58	259.88	276.49	251.15	237.46	257.09	235.68	247.4	242.29	245.79	241.19	233.86	236.84	235.78
0	0	3.4227	0.044086	9.0708	8.9373	0	3.0175	4.6526	14.847	7.0507	5.5621	5.4009	0	0	14.06	9.37	5.0317	7.4958	0	0	0	6.4413	0.25214	0	10.172	9.4374	6.1943	16.08	23.976	18.151	34.445	31.628	49.882	41.601	54.692	47.073	70.329	70.376	80.454	89.18	91.15	94.108	96.435	100.61	87.197	101.8	92.68	90.662	83.145
7.808	0	0	0	0	0	0.55337	7.0625	8.8318	4.7378	9.9425	0	0	0	0	0	0	0	0	0	0	0	0	0	0	0	0	0	0	0	0	0	0	0	0	0	0	0	0	0	0	0	0	0	0	0	0	0	0	0
24.632	11.704	0	0	0	0	0	0	0	0	0	0	0	0	0	0	0	0	0	6.4547	19.055	35.872	64.164	73.794	89.542	106.84	118.72	138.47	149.31	155.48	172.46	188.88	199.94	191.97	221.25	206.21	221.38	217.62	220.42	226.36	239.5	211.47	249.9	224.7	228.06	233.77	226.9	225.92	226.15	219.48
14.832	0.45883	0.54507	0	6.0888	0	0	0	0	0	0	0	0	0	0	0	0	0	0	0	0	0	0	0	0	0	0	0	0	0	0	0	0	0	0	0	0	0	0	0	0	0	0	0	0	0	0	0	0	0
7.6057	9.8978	6.7845	0	0	0	0	0	0	0	0	0	0	0	0	0	0	0	0	0	0	0	0	0	0	0	0	0	0	0	0	0	0	0	0	0	0	0	0	0	0	0	0	0	0	0	0	0	0	0
0	5.944	9.0252	15.428	0	0	0	0	0	0	0	0	0	0	0	0	0	0	0	0	0	0	0	0	0	0	0	0	0	0	0	0	0	0	0	0	0	0	0	0	0	0	0	0	0	0	0	0	0	0
10.025	2.3669	0	0	0	4.6472	0	0	0	0	0	0	0.4852	0	0	0	0	8.442	0	4.5404	2.6561	9.4191	0	0	0	4.2431	3.7238	5.0962	1.6297	0	7.0525	0.69124	5.472	0	0	0	0	0	0	0	4.4091	0	0	1.5848	0	0	0	0	0	0
8.9146	0	2.9284	0	0	1.9118	0	0.65892	0.076474	0	0	0	0	0	0	0	0	0	0	0	0	0	0	7.848	11.978	19.768	42.59	47.719	56.936	71.72	75.134	76.138	94.041	51.617	102	58.828	74.298	92.966	79.651	89.427	67.097	105.48	142.62	189.74	130.93	149.87	203.03	121.04	121.56	131.73
5.8939	0	0	1.1694	29.374	0	0	0	0	0	0	0	0	0	0	0	0	0	0	0	0	0	0	0	0	0	0	0	0	0	0	0	0	0	0	0	0	0	0	0	0	0	0	0	0	0	0	0	0	0
3.7814	1.9471	0	1.0156	0	0	8.1067	5.029	0	9.333	13.922	0	2.1504	7.6732	4.4035	12.496	8.1361	1.0177	7.9553	0	0	0	0	0	0	0	0	0	0	0	0	0	0	0	0	0	0	0	0	0	0	0	0	0	0	0	0	0	0	0
11.976	1.7722	0	0	4.182	0	0	0	0	3.2077	0	0	0	0	0	0	0	0	0	0	0	0	0	0	0	0	0	0	0	0	0	0	0	0	0	0	0	0	0	0	0	0	0	0	0	0	0	0	0	0
11.458	8.4759	10.726	0	0	3.621	0	0	2.8221	0	0	0	0	0	0	0	0	0	0	0	0	0	0	0	0	0	0	0	0	0	0	0	0	1.8226	12.5	12.744	30.983	0	0	0	0	0	0	0	0	0	0	0	0	0
17.18	2.8282	0	22.504	8.0608	0	0	0	0	0	0	0	0	0	0	0	0	0	0	0	0	0	0	0	0	0	0	0	0	0	0	0	0	0	0	0	0	0	0	0	0	0	0	0	0	0	0	0	0	0
7.0246	11.905	0	0.24239	1.5535	0	0	0	0	0	0	0	0	0	0	0	0	0	0	0	0	0	0	0	0	0	0	0	0	0	0	0	0	0	0	0	0	0	0	0	0	0	0	0	0	0	0	0	0	0
38.282	8.056	0	0	0	0	0	0	0	0	0	0	0	0	0	0	0	0	0	0	0	0	0	0	0	0	0	0	0	0	0	0	0	0	0	0	0	0	0	0	0	0	0	0	0	0	0	0	0	0
29.731	6.6142	0	0	0	0	0	0	0	0	0	0	0	0	0	0	0	0	0	0	0	0	0	0	0	0	0	0	0	0	0	0	0	0	0	0	0	0	0	0	0	0	0	0	0	0	0	0	0	0
21.604	6.0732	0	5.0322	0	0	0	0	0	0	0	0	0	0	0	0	0	0	0	0	0	0	0	0	0	0	0	0	0	0	0	0	0	0	0	0	0	0	0	0	0	0	0	0	0	0	0	0	0	0
13.757	6.8817	4.4525	1.0881	2.7474	0	0	0	0	0	0	0	0	0	0	0	0	0	0	0	0	0	0	0	0	0	0	0	0	0	0	0	0	0	0	0	0	0	0	0	0	0	0	0	0	0	0	0	0	0
0	0	0	7.4139	8.4594	5.6765	20.273	40.797	28.096	36.195	49.268	38.059	49.416	54.77	45.885	42.391	45.531	34.615	39.716	7.0575	0	8.992	15.863	10.301	1.2156	0	0	0	0	0	0	0	0	0	0	0	18.963	11.733	28.593	31.467	39.652	53.062	47.189	82.374	69.823	72.398	77.946	73.665	79.236	100.71
31.495	9.4317	4.6384	0	0	0	0	0	0	0	0	0	0	0	0	0	0	0	0	0	0	0	0	0	0	0	0	0	0	0	0	0	0	0	0	0	0	0	0	0	0	0	0	0	0	0	0	0	0	0
0	1.9404	0	4.1437	0	11.925	2.1136	5.0662	0	5.5945	3.9884	2.7828	5.4465	0	0.89275	0	0	0	0	0	0	0	0	0	0	0	0	0	0	0	0	0	0	0	0	0	0	0	0	0	0	0	0	0	0	0	0	0	0	0
33.617	15.605	8.5678	0	0	0	0	0	0	0	0	0	0	0	0	0	0	0	0	0	0	0	0	0	0	0	0	0	0	0	0	0	0	0	0	0	0	0	0.43636	0	16.634	31.76	44.098	48.129	48.556	57.208	64.95	74.197	98.088	104.86
14.839	7.6719	3.5399	3.1554	2.0388	0	0	0	0	0	0	0	0	0	0	0	0	0	0	0	0	0	0	0	0	0	0	0	0	0	2.7062	0.11531	1.6657	0	0	0	0	0	0	0	0	0	0	0	0	0	0	7.6305	1.3923	0
4.0133	9.7472	0	0	1.2074	0	0.60211	6.6209	26.587	34.218	18.686	18.521	10.434	11.877	12.404	22.031	14.554	22.029	24.566	25.17	23.979	15.481	14.212	22.332	10.076	17.876	19.464	16.872	18.235	8.2306	8.943	6.3059	0	0	0	0	0	0	0	0	0	0	0	0	0	0	0	0	0	0
28.091	28.819	4.0938	0.82383	0	0	0	0	0	0	0	0	0	0	0	0	0	0	0	0	0	0	0	0	0	0	0	0	0	0	0	0	0	0	0	0	0	0	0	0	0	0	0	0	0	0	0	0	0	0
1.1252	1.5529	0	4.1591	0	2.2053	0	7.2464	6.7367	4.7683	4.6274	1.5618	12.019	33.129	31.705	28.47	18.648	26.31	28.314	21.535	29.137	31.989	22.008	30.395	36.192	36.486	47.242	43.218	47.268	35.79	40.357	33.971	36.283	35.037	30.717	11.478	19.323	15.981	17.333	14.668	19.244	30.142	16.836	24.049	17.104	12.831	7.459	12.242	5.5561	7.4586
0	0	0	4.4655	3.1977	5.8592	5.285	0	0	0	0	0	0	0	0	4.2861	0	0	0	0	0	0	5.7653	11.225	14.018	17.642	23.493	26.827	28.597	25.772	26.893	29.395	33.837	44.82	42.064	40.469	42.938	40.393	45.783	46.809	37.73	48.79	31.034	49.864	41.703	56.281	55.602	63.263	58.977	64.237
1.3285	0.10155	3.8122	3.7009	2.7111	0	0	0	0	0	0	0	0	0	0	0	0	0	0	0	0	0	0	0	0	0	0	0	0	0	0	0	0	0	0	0	0	0	0	0	0	0	0	0	0	0	0	9.1851	6.2014	27.568
16.323	11.071	7.5393	2.5638	0	0	0	0	0	2.2767	1.9694	0	0	0	0	0	0	0	0	0	0	0	0	0	0	0	0	0	0	0	0	0	0	0	0	0	0	0	0	0	0	0	0	0	0	0	0	0	0	0
18.306	14.527	0	0	0	0	0	0	0	0	0	0	0	0	0	0	0	0	0	0	0	0	0	0	0	0	0	0	0	0	6.2564	0	0	0	0	0	0	0	0	0	0	0	0	0	0	0	0	0	0	0
14.814	9.3377	1.3585	0	0.15273	0	0	0	0	0	0	0	0	0	0	0	0	0	0	0	0	0	0	0	0	0	0	0	0	0	0	0	0	0	0	0	0	0	0	0	0	0	0	0	0	0	0	10.276	26.436	26.085
5.6052	8.5317	0	0	1.7198	0	7.6574	8.2283	0	5.1335	6.3283	19.084	18.318	0	0	8.9131	0.72223	1.1668	16.992	14.691	11.944	25.058	19.256	26.921	18.316	18.66	24.218	31.406	44.158	50.215	43.347	35.701	39.677	55.06	48.031	56.871	59.491	65.349	78.425	68.971	58.816	60.161	62.323	70.022	67.239	56.55	64.017	75.096	70.801	57.432
0	0	0	0	17.81	12.728	26.017	29.284	28.091	41.058	41.371	49.921	41.396	53.641	54.042	46.53	50.034	51.771	40.145	30.279	26.006	34.047	26.255	33.062	36.826	16.237	34.846	37.593	41.966	41.203	30.499	21.766	37.78	24.074	23.243	27.302	35.18	36.306	24.767	32.857	26.287	33.296	22.074	39.421	63.522	50.635	64.213	56.744	32.578	7.8834
28.695	12.239	0.74082	0	0	0	0	0	0	0	0	0	0	0	0	0	0	0	0	0	0	0	0	0	0	0	0	0	0	0	0	0	0	0	0	0	0	0	0	0	0	0	0	0	0	0	0	0	0	0
9.6418	1.3868	10.538	5.9925	6.8119	0	0	0	0	0	0	0	0	0	0	0	0	0	0	0	0	0	0	0	0	0	0	0	0	0	3.985	1.7224	13.175	14.015	30.771	37.163	57.166	51.427	59.554	66.071	96.126	98.134	120.62	116.07	138.27	120.43	120.95	100.28	86.403	75.912
25.399	11.303	3.1119	0	0	0	0	0	0	0	0	0	0	0	0	0	0	0	0	0	0	0	0	0	0	8.6524	0	5.9754	5.4038	23.768	23.672	19.139	18.61	14.792	13.872	25.649	11.253	8.2019	0	0	0	0	0	0	0	0	0	0	0	0
6.5377	0	0	10.127	0	1.7984	0	0	2.8633	0	0	6.6639	0	0	0	0	0	0	0	0	0	0	0	0	0	0	0	0	0	0	0	0	0	0	0	0	0	0	0	0	0	0	0	0	0	0	0	0	0	0
6.3187	16.724	1.2705	0	0	0	0	0	0	0	0	0	0	0	0	0	0	0	0	0	0	0	0	0	0	0	0	0	0	0	0	0	0	0	0	0	0	0	0	0	0	0	0	0	0	0	0	0	0	0
3.1666	0	0	0	0.67516	1.0827	12.511	0	6.6731	4.7794	1.8977	8.7796	4.334	0	0	0	13.637	16.923	17.552	14.577	19.632	14.68	1.3395	0	9.5833	0	9.2492	0	9.2443	0	0	0	0	0	0	0	0	0	0	0	0	0	0	0	0	0	0	0	0	0
0.56952	0	0	7.4224	3.0798	0	0	1.2832	2.7941	1.2718	0	4.8381	2.2065	7.137	6.4278	16.189	12.756	19.366	16.03	24.374	20.835	22.196	20.709	27.221	28.095	29.694	43.794	39.042	48.147	57.065	58.31	57.298	53.382	62.946	63.264	56.831	71.219	70.184	75.35	80.525	75.547	85.586	90.716	87.981	95.694	83.409	87.183	88.969	92.336	98.33
24.508	25.2	12.35	0	0	0	0	0	0	0	0	0	0	0	0	0	0	0	0	0	0	0	0	0	0	1.2789	28.687	35.347	66.42	84.075	93.35	108.1	142.45	145.54	174.8	170	203.12	227.55	240.27	274.61	280.76	291.33	300.26	297.54	297.35	302.23	285.8	292.02	283.8	298.94
23.216	9.7623	4.0589	1.0162	0	0	0	0	0	0	0	0	0	0	0	0	0	0	0	0	0	0	0	0	0	0	0	0	0	0	0	0	0	0	0	0	0	0	0	0	0	0	0	0	0	0	0	0	0	0
37.002	26.763	3.0728	0	0	0	0	0	0	0	0	0	0	0	0	0	0	0	0	0	0	0	0	0	0	0	0	0	0	0	0	0	0	0	0	0	0	0	0	0	0	0	0	0	0	0	0	0	0	0
3.8975	3.74	0.59288	0	0	2.5291	0	0	0	0	0	0	0	0	0	0	0	0	0	0	0	0	0	0	0	0	0	0	0	0	0	0	0	0	0	0	0	0	0	0	0	0	0	0	0	0	15.524	12.442	32.173	42.298
11.662	9.1572	0	0	0	0	0	0	0	0	0	0	0	0	0	0	0	0	0	0	0	4.1095	2.7398	5.2584	2.1369	0.010652	9.9468	12.322	3.4711	3.8883	3.2321	8.2156	28.964	47.155	60.413	54.947	43.76	41.618	5.283	0	0	31.329	14.645	32.672	33.79	44.484	53.164	43.474	50.141	54.119
11.765	3.6159	1.8374	5.2319	1.5137	0	0	0	15.956	0	11.386	9.6345	7.0213	0	0	0	0	0	0	0	0	0	0	0	0	0	0	0	0	0	9.9164	0	11.001	0	0	0	0	0	0	0	0	0	0	0	0	0	0	0	0	0
0	12.757	0	31.742	13.474	0	0	0	0	0	0	0	0	0	0	0	0	0	0	0	1.7798	0	8.6459	0	0	0	0	0	0	0	0	0	0	0	0	0	19.703	10.491	23.968	14.911	21.695	28.34	42.995	55.227	42.532	63.942	45.808	56.438	63.562	81.854
5.3914	3.2149	0	3.8794	0	0	0	4.4108	0	0	0	0	0	0	0	0	0	0	0	0	0	0	0	0	0	0	0	0	0	0	0	0	0	0	0	0	0	0	0	0	0	0	0	0	0	0	0	0	0	0
0	6.1271	2.6232	0	0	0	7.2134	0	13.886	0	0	0	0	0	0	0	0	0	0	0	0	0	0	0	0	0	0	0	0	0	0	0	0	0	0	0	0	0	0	0	0	0	0	0	0	0	0	0	0	0
10.013	4.3547	0	0	2.0874	1.2725	0	0	0	4.8032	4.3296	0	0	0	0	0	0	0	0	0	0	0	0	0	0	0	0	0	0	0	0	0	0	0	0	0	0	0	0	0	0	0	0	2.2089	0	0.26771	0	0	0	0
22.395	10.847	1.0163	0	0	0	0	0	0	1.4867	0	6.2736	0	3.4552	0	19.518	4.0064	14.222	20.629	24.386	32.331	31.812	30.884	49.323	38.17	37.082	35.631	25	33.548	47.296	47.017	39.246	21.901	26.752	26.006	23.355	23.145	22.256	11.515	14.439	9.9909	8.3539	0	9.6568	0	0	0	0	0	0
14.566	8.0257	0	8.5015	0	0	0	0	0	0	0	0	0	0	0	0	0	0	0	0	0	0	0	0	0	0	0	0	0	0	0	0	0	0	0	0	0	0	0	0	0	0	0	0	0	0	0	0	0	0
13.022	6.6074	0	0	0.38651	0	0	0	0	0	0	0	0	0	0	0	0	0	0	0	0	0	0	0	0	0	0	0	0	0	0	0	0	0	0	0	0	0	0	0	0	0	0	0	0	0	0	0	0	0
11.214	5.748	0	0	2.5658	0	0	3.1889	0	0	0	0	0	0	0	0	0	0	0	0	0	0	0	0	0	0	0	0	0	0	0	0	0	0	0	0	0	0	0	0	0	0	0	0	0	0	0	0	0	0
9.6772	5.4296	1.3214	0	0	0	0.6311	0	0	0	0	0	0	0	0	0	0	0	0	0	0	0	0	0	0	0	0	0	0	0	0	0	0	0	0	0	0	0	0	0	0	0	0	0	0	0	0	0	0	0
0.6642	3.8644	4.0086	0	0	0	5.0596	0	15.467	5.6768	5.9069	1.526	0	0	0	0	3.5812	3.5445	0	0	0	0.066082	0	0	0	0	1.5556	2.0504	0.20974	0	0	1.7065	0	0	0	0	0	0	0	0	0	0	0	0	0	0	0	0	0	0
3.8941	9.9564	5.4454	1.3903	0	0	0	0	0	6.2867	3.5984	16.202	37.303	33.563	41.954	63.969	64.556	80.67	86.055	99.199	98.387	115.52	123.51	120.91	137.64	119.97	136.94	136.22	136.5	150.07	143.39	157.42	143.59	129.03	138.82	133.06	127.26	136.97	137.61	136.03	140.03	140.28	147.2	140.05	142.51	142.54	144.02	144.85	134.14	136.66
0	0	0	12.734	8.7366	4.8033	0	0	4.705	0	1.7751	2.8727	0	0	0	0	0	0	0	0	0	0	0	0	0	0	0	0	0	0	0	0	0	0	0	0	0	0	0	0	0	0	0	0	0	0	0	0	0	0
11.7	9.6125	6.808	4.7837	0	0	0	0	0	0	0	0	0	0	0	0	0	0	0	0	0	0	0	0	0	0	0	0	0	0	0	0	0	0	0	0	0	0	0	0	0	0	0	0	0	0	0	0	0	0
13.746	1.8213	0	2.7544	1.2759	0	0	0	0	0	0	0.78917	0	0	0	0	0	0	0	0	0	0	0	0	0	0	0	0	0	0	0	0	0	0	0	0	0	0	0	0	0	0	0	0	0	0	0	0	0	0
15.341	1.1339	0.11388	8.0014	0	0	1.88	1.542	0	0	8.9274	0	0	0	0.79575	8.9119	3.1464	14.462	19.154	0	0	0.4429	0	1.9542	0.49134	3.6553	2.3304	2.1071	17.861	4.0163	6.7637	3.3913	3.8727	1.556	0	3.413	10.972	0	0	0	0	0	0	0	0	0	0	0	0	0
0	1.0231	0	0	2.435	7.9594	12.095	9.3638	1.5113	4.8771	13.616	12.024	19.571	28.515	31.294	24.305	30.863	18.66	27.173	29.726	32.275	30.134	34.838	32.961	32.504	30.201	41.676	30.125	46.536	49.897	46.735	57.946	57.265	84.045	72.046	87.317	79.079	85.434	93.566	93.47	101.28	99.909	107.52	110.18	111.13	89.157	102.79	108.72	94.956	95.553
17.048	21.77	10.029	14.41	0	0	0	0	0	0	0	0	0	0	0	0	0	0	0	12.576	12.708	9.5072	12.053	8.7355	21.082	17.207	14.529	20.899	17.662	7.2008	9.5253	21.585	11.804	3.7196	3.0172	0	0	4.1404	9.1154	0	0	0	0	0	0	0	0	0	0	0
15.986	9.0842	11.58	0	0	0	0	0	0	0	0	0	0	0	0	0	0	0	0	0	0	0	0	0	0	0	0	0	0	0	0	0	0	0	0	0	0	0	0	0	0	0	0	0	0	0	0	0	0	0
36.391	10.055	0	0	0	0	0	0	0	0	0	0	0	0	0	0	0	0	0	0	0	0	0	0	0	0	0	0	0	0	0	0	0	0	0	0	0	0	0	0	0	0	0	0	0	0	0	0	0	0
53.764	33.435	0	0	0	0	0	0	0	0	0	0	0	0	0	0	0	0	3.9483	0	0	0	0	0	0	0	0	0	0.40766	0	0	0	0	0	0	0	0	0	0	0	0	0	0	0	0	0	0	0	0	0
3.6744	7.4386	0	0	0	8.1866	0	2.6213	0	2.4136	0	0	0	2.2125	0	0.098807	0	3.5674	0.48496	6.5773	0	2.5844	7.4243	13.944	27.076	23.864	42.502	35.254	38.805	34.143	40.471	45.503	35.174	26.048	38.553	37.613	14.375	47.697	40.201	48.653	28.905	50.002	36.837	33.544	46.791	31.276	44.472	35.645	45.822	57.732
16.599	1.1212	0	9.2324	0	0	0	0	0	0	0	0	0	0	0	0	0	0	0	0	0	0	0	0	0	0	0	0	0	0	0	0	0	0	0	0	0	0	0	0	0	0	0	0	0	0	0	0	0	0
7.0636	6.4137	0	15.518	0	0	0	0	0	0	0	0	14.784	12.682	22.646	21.663	12.111	21.251	10.745	14.803	10.607	19.02	10.756	14.704	10.074	6.2503	17.285	9.4897	16.144	17.263	10.194	16.08	0	3.1522	0	0	0	0	0.3264	3.4454	6.0521	4.3884	7.926	8.1224	14.645	2.4127	3.1137	0	2.7522	12.228
12.632	5.6152	5.0357	1.8227	3.173	0	0	0	0	0	0	0	0	0	0	0	0	0	0	0	0	0	0	0	0	0	0	0	0	0	4.039	8.1829	10.703	0	4.4585	0	21.706	8.0651	22.11	22.912	29.85	37.095	53.095	48.64	53.189	47.513	52.726	63.962	70.751	47.699
18.702	10.025	0	0	0	0.60971	0	0	0	0	0	0.6982	0	1.793	0	0	0	0	0	0	0	0	0	0	0	0	0	0	0	0	0	0	0	0	0	0	0	0	0	0	0	0	0	0	0	0	0	0	0	0
26.223	6.0735	0	0	0	0	0	0	0	0	0	0	0	0	0	0	0	0	0	0	0	0	0	0	0	0	0	0	0	0	0	0	0	0	0	0	0	0	0	0	0	0	0	0	0	0	0	0	0	0
19.022	2.5926	3.2763	0.80511	0	0	0	0	0	0	0	0	0	1.3609	0	6.0513	9.2726	0	0	0	0	0	0	0	3.2942	4.02	9.691	2.8756	0	0	0	0	0	0	0	0	0	0	0	0	0	0	0	0	0	0	0	0	0	0
16.1	0.016275	0	0	0	0	0	0	4.0162	0	0	3.492	0	9.6288	0	10.598	9.0976	0	0	0.39266	0	0	0	0	0	0	0	0	0	0	0	0	0	0	0	0	0	0	0	0	0	0	0	0	0	0	0	0	0	0
0	0	8.3464	1.6058	1.4945	16.173	14.333	9.2977	13.925	16.071	9.1872	19.304	15.661	26.749	19.672	12.6	11.673	10.968	15.144	2.9555	4.7216	5.3406	19.344	4.8978	16.692	18.356	15.395	18.302	22.105	30.963	28.943	26.414	25.272	47.289	47.66	43.872	51.207	47.512	57.412	58.78	50.264	55.269	38.079	36.595	45.765	42.903	33.805	46.073	38.644	39.293
0	2.2554	0.10155	0	0	0	10.361	0	0	0	0	0	0	0	0	0	0	0	0	1.4867	0	0.079497	4.0216	8.8405	22.625	12.384	16.584	25.386	25.5	19.487	30.269	31.589	27.657	19.924	27.33	49.488	53.79	68.545	57.597	61.183	54.027	50.338	48.222	50.244	49.634	51.886	62.846	68.645	81.752	77.287
8.3608	0	0	10.292	0	0	0	0	0	0	0	0	0	0	0	0	0	0	0	11.074	14.359	14.423	22.817	22.564	31.376	28.57	37.736	11.636	35.776	49.927	21.651	35.702	15.188	13.577	18.967	8.6671	14.802	13.723	0	0	12.935	4.9129	6.6531	1.2473	0	0	0	0	0	0
7.5779	12.432	0	0	3.4977	0	0	0	0	0	0	0	0	0	0	0	0	0	0	0	0	0	0	0	0	0	0	0	0	0	0	0	0	0	0	0	0	0	0	0	0	0	0	0	0	0	0	0	0	0
0	0	0	2.28	1.6854	10.514	13.403	17.242	8.2709	2.3658	0.10989	20.949	20.427	7.4926	45.146	32.856	31.872	28.806	45.325	36.672	54.566	52.565	44.972	39.526	59.367	53.148	40.639	40.393	44.79	43.661	49.845	49.453	51.229	34.214	35.993	30.88	25.114	12.045	37.162	24.068	9.6856	16.231	15.095	4.025	6.9255	3.6031	0	6.5221	0	0
0	4.1469	0.07249	3.9364	0	5.9751	0	3.7636	7.3612	14.825	4.3441	16.41	13.526	27.887	26.114	28.874	38.995	32.204	34.795	31.795	36.381	45.476	36.855	45.385	46.122	49.292	42.235	41.878	43.104	37.338	35.103	42.609	35.127	31.004	34.589	32.749	31.296	39.428	37.686	41.282	42.565	59.341	58.728	63.714	77.285	89.619	96.059	104.09	110.9	82.385
0	0	0	0	33.68	60.992	43.254	53.503	48.005	58.68	39.203	49.093	51.077	58.347	54.495	59.675	51.565	62.404	51.66	60.301	59.149	58.291	66.493	65.809	69.781	72.299	75.749	76.006	80.425	70.346	76.532	61.836	69.434	68.421	74.736	74.604	72.764	67.32	75.641	62.768	63.377	69.536	74.805	71.194	82.971	72.157	74.385	86.205	93.823	94.283
24.777	8.1042	0	0	7.0697	0	0	0	0	0	0	0	0	0	0	0	0	0	0	0	0	0	0	0	0	0	0	0	0.065263	0	0.43299	0	0	0	0	0	0	0	0	0	0	0	0	0	0	0	0	0	0	0
24.231	17.495	3.8537	0	0	0	0	0	0	0	0	10.214	9.5404	21.969	27.444	51.792	69.759	55.787	80.019	80.28	82.615	93.614	111.69	118.69	114.96	118.17	126.86	134.97	128.31	136.65	132.33	141.97	142.94	142.34	155.12	155.67	157.22	139.89	82.552	105.69	81.77	135.97	136.17	127.04	117.89	130.28	118.81	122.42	130.35	125.05
11.61	11.282	0	0	0	0	0	0	0.77353	2.6965	0	0	0	0	0	0	0	0	0	0	0	0	12.522	22.942	47.864	54.451	69.97	86.777	112.95	120.66	142.01	155.47	169.24	177.52	202.41	193.8	198.82	215.85	238.51	239.58	237	238.35	246.73	244.42	249.87	248.67	246.72	254.57	240.17	255.36
0.12506	0	0	6.9617	5.447	0.50071	0	0	0	0	0	0	0	0	1.1281	0	0	0.65833	3.4442	4.1511	7.6547	8.2959	22.609	32.611	43.005	50.008	70.923	77.573	108.95	119.45	121.75	136.44	134.67	158.36	157.79	161.29	183.33	170.62	189.45	196.93	201.19	210.47	210.58	229.47	224.27	257.72	261.94	268.87	282.04	320.54
15.914	1.3077	2.448	0	0	0	0	3.7305	0	0	0	0	0	0	0	0	0	0	0	0	0	0	0	0.56615	0	0	0	0	0	0	0	0	0	0	0	0	0	0	3.0133	0.11418	0	0	3.8623	0	0	0	11.853	9.5358	20.974	7.3209
8.0749	9.3777	6.0509	0	0	0	0	0	0	2.4754	0	0	0	0	0	0	0	0	0	0	0	0	2.0275	16.704	20.21	24.477	35.033	37.771	62.878	69.459	67.491	72.15	89.55	122.2	118.54	128.72	131.18	141.08	132.22	137.1	158.54	166.81	172.01	186.56	173.61	150.5	167.08	174.24	165.38	153.6
18.432	0	0	4.5639	0	0	3.7877	0	0	2.1049	0	0	0	0	0	0	0	0	4.8713	0	0	1.4301	0.094647	12.712	42.241	62.599	102.51	137.75	216.49	234.14	296.32	312.87	357.52	408.15	437.71	498.81	559.33	611.52	628.91	668.23	737.34	755.98	761.87	810.66	858.08	823.25	947.02	895.83	947	912.92
0	2.9555	0	2.4419	0	0	2.2057	7.3254	0.95077	12.226	9.3322	5.1824	3.3274	0	0	6.3387	0	0.34326	6.2185	0	0	0	0	0	0	6.3672	2.752	5.3278	14.027	15.233	5.7318	10.763	3.1606	12.921	0	0.39508	0	5.8144	8.5117	0	15.514	9.2786	16.883	13.886	11.391	8.9392	9.1692	12.134	7.4333	10.985
0	0.86425	2.3346	0	3.7804	1.2041	0	0	0	0	0	0	0	13.498	2.9297	8.7699	0	6.4963	0	10.425	2.7323	7.8814	26	18.102	16.141	19.448	9.7459	16.869	8.2837	15.796	25.505	25.257	24.681	33.684	47.388	39.965	41.635	64.629	74.026	95.53	92.84	110.11	106.89	115.39	126.21	143.04	140.03	140.24	157.26	161.49
20.654	5.8143	0	6.3787	0	0	0	0	0	0	0	0	0	0	0	0	0	0	0	0	0	0	0	0	0	0	0	0	0	0	0	0	0	0	0	0	0	0	0	8.758	27.309	25.803	41.42	45.95	52.832	62.153	70.648	91.77	108.59	122.1
6.2641	1.8449	0	8.0003	0	0	0	29.893	49.991	43.239	54.884	54.062	12.293	39.628	10.608	9.6128	2.5171	2.9103	8.1102	3.3129	0	1.0334	0	0	0	0	0	0	0	0	0	0	0	0	0	0	0	0	0	0	0	0	0	0	0	0	0	0	0	0
12.547	6.6559	0	0	0	0	0	0	0	0	0	0	0	0	0	0	0	0	0	0	0	0	0	0	0	0	0	0	0	0	0	0	0	0	0	0	0	0	0	0	0	0	0	0	0	0	0	0	0	0
0	8.2497	0	0	5.7252	1.7909	2.9591	0	0	0	0	0	0	0	0	0	0	0	0	0	0	0	0	0	0	0	0	0	0	0	0	0	0	0	0	0	0	0	0	0	0	0	0	0	0	0	0	0	0	0
3.6528	0	0.32128	3.352	10.721	0	0	0	0	2.0875	0	0	0	2.0493	9.5437	10.009	4.315	2.4895	1.5172	5.3189	9.5492	15.766	23.589	14.458	36.942	8.0441	19.922	21.487	30.108	26.076	27.891	14.673	13.968	14.72	24.539	17.913	27.414	21.487	13.035	17.506	21.245	31.566	11.63	24.227	36.359	47.777	46.631	61.59	69.063	88.762
0	1.948	0	0	6.6468	1.8286	4.0698	14.508	7.0778	11.823	16.11	22.483	26.66	27.124	31.995	45.968	55.756	47.839	43.949	56.735	49.192	59.063	67.984	61.293	72.931	56.966	57.536	59.982	62.929	73.003	65.892	70.784	52.801	47.954	51.849	34.802	40.347	35.014	37.988	51.272	37.865	42.887	48.771	30.539	25.686	17.722	26.366	20.163	17.698	16.972
10.239	0	0	0	0	2.2118	3.9641	0	0	0	0	0	0	0	0	0	0	0	0	0	0	0	0	0	0	0	0	0	0	2.3446	0	3.359	0.82223	3.0229	0	0	0	0	9.5532	0	0	0	0	0	0	0	0	0	0	0
13.737	0	0	0	11.293	5.3916	0	0	0.74937	7.6684	6.3131	15.319	5.7493	8.8827	11.269	0	0	0	0	0	0	0	0	0	0	0	0	0	0	0	0	0	0	0	0	0	0	0	0	0	0	0	0	0	0	0	0	0	0	0
5.1984	0	0	0	0.11014	6.4299	0	0	0	0	0	0	0	0	0	0	0	0	0	0	0	0	0	0	0	0	0	0	0	0	0	0	0	0	0	0	0	0	0	0	0	0	0	0	0	0	0	0	0	0
16.994	4.1109	1.6174	0	0	0	0	0	0	0	0	0	0	0	0	0	0	0	0	0	0	0	0	0	0	0	0	0	0	0	0	0	0	0.51045	30.16	17.719	39.106	41.88	59.298	59.012	80.529	90.123	97.443	88.437	88.593	90.199	101.08	92.412	113.92	100.7
0	2.4279	3.0772	11.399	0	0	0	0	0	1.5489	9.7166	18.992	34.935	30.372	27.606	59.503	66.206	84.102	83.941	105.05	108.72	133.68	138.27	171.03	179.96	195.7	224.27	241.52	274.63	293.24	297.36	316.77	311.25	321.94	347.63	360.24	381.64	370.02	370.66	389.03	374.78	380.38	389.56	384.57	368.91	348.16	350.93	362.7	368.09	371.42
12.757	20.926	0	0	0	0	0	0	0	0	0	0	0	0	0	0	0	0	0	0	0	0	0	0	0	0	0	0	0	0	0	0	0	0	0	0	0	0	0	0	0	0	0	0	0	0	0	0	0	0
32.38	13.623	9.2501	0	0	0	0	0	0	0	0	0	0	0	0	0	0	0	0	0	0	0	0	0	0	0	0	0	0	0	0	0	0	0	0	0	0	0	0	0	0	0	0	0	0	0	0	0	0	0
22.952	17.998	0	0	0	0	0	0	0	0	0	0	0	0	0	0	0	0	3.93	3.8631	0	0	35.404	38.31	31.181	44.698	58.084	66.408	79.991	67.425	59.876	68.674	76.212	93.61	81.216	85.852	91.261	84.065	102.22	94.801	91.692	108.12	90.081	105.83	110.07	131.18	127.44	117.15	138.38	123.8
9.4456	0	0	1.9202	18.062	0	0	0	0	0	0	0	0	0	0	0	0	0	0	0	0	0	0	0	0	0	0	0	0	0	0	0	0	0	0	0	0	0	0	0	0	0	0	0	0	0	0	0	0	0
0	0.26409	1.9128	0	0	0	7.6783	4.1156	15.551	15.394	0.74111	0	0.22125	0	0	0	0	0	2.8768	4.8841	7.2017	0	0	2.0869	0	0	4.2178	2.4198	17.106	3.9208	23.476	5.844	0.47262	0.15778	0.47586	5.5955	14.442	19.526	14.84	14.818	15.498	3.3838	17.107	11.455	21.819	22.521	7.5715	14.946	4.749	11.669
17.99	10.768	0	7.1234	0	0	0	0	0	10.408	9.8574	25.943	24.557	30.518	34.345	38.783	42.113	25.569	41.984	47.068	47.219	44.07	47.627	46.576	61.541	64.658	60.549	63.563	56.78	71.07	65.251	44.753	57.897	53.418	68.842	72.872	66.427	60.172	53.817	64.969	74.771	64.689	72.105	76.22	77.323	66.603	78.754	68.382	86.428	100.99
4.3851	7.7161	7.881	3.5212	0	0	0	0	0	0	0	1.066	0	1.2151	0	8.0731	2.524	9.803	0	4.6418	7.0802	0.91418	4.5905	5.475	0.86627	2.3075	10.24	5.8914	6.7023	11.047	18.727	13.753	12.249	4.6148	5.0736	0	13.955	0	0	0	0	6.913	15.721	2.3456	5.3246	0	2.0793	8.2593	4.507	0
22.607	13.477	2.5545	8.3357	0	0	0	0	0	0	1.224	0	0	0	0	0	0	0	0	0	0	0	0	0	0	0	0	0	0	0	0	0	0	0	0	0	0	0	0	0	0	0	0	0	0	0	0	0	0	0
0	0.76997	0	4.1581	2.1432	0	1.373	0	2.402	5.6283	9.1871	0.57297	9.7903	16.797	24.974	20.512	17.731	23.575	32.044	31.953	42.847	40.46	45.574	63.575	51.93	68.148	60.18	61.704	67.923	75.631	70.608	75.695	71.235	80.763	77.346	80.027	75.502	88.41	82.039	77.739	81.361	82.52	96.676	93.166	87.54	82.625	93.964	91.59	81.258	86.281
6.7065	0	0	0	7.1768	0	3.9326	0	9.4975	6.6161	8.6712	14.214	1.9254	18.582	16.691	19.007	11.709	10.884	13.883	10.333	8.3666	11.377	8.9327	12.377	7.7451	2.3074	1.3292	0	0	0	0	0	0	0	0	0	0	0	0	0	0	0	0	0	0	0	0	0	0	0
24.25	6.1741	0	3.6226	0	0	0	0	0	0	0	0	0	0	0	0	0	0	0	0	0	0	0	0	0	0	0	0	0	0	0	0	0	0	0	0	0	0	0	0	0	0	0	0	0	0	0	0	0	0
14.991	4.0012	3.6453	1.1062	0	0	0	0	0	0	0	0	0	0	0	0	0	0	0	0	0	0	0	0	0	0	0	0	0	0	0	0	0	0	0	0	0	0	0	0	0	0	0	12.746	12.902	20.606	13.457	14.441	15.278	33.206
20.27	6.1829	5.9061	0	0	0	0	0	0	0	0	14.516	26.225	38.682	41.219	52.283	39.511	50.774	55.251	49.233	58.05	77.212	77.507	71.759	97.509	89.66	78.816	78.076	82.806	82.359	82.988	82.537	57.899	54.51	62.244	56.934	44.649	59.806	48.109	46.164	35.89	33.771	24.418	35.287	13.041	13.423	4.5066	9.6189	0	0
7.9769	23.821	18.721	0	0	0	0	0	0	7.0361	1.1214	0	3.6037	2.1916	1.2103	0	0	0.0090733	3.6273	0	3.608	8.7402	17.732	7.6657	20.61	5.6634	15.356	19.889	2.9541	9.3603	0.98857	8.3874	0	7.7584	0	2.2955	3.3121	0	2.6056	0	0	0	0	0	0	0	0	0	0	0
41.979	13.238	0	8.072	0	0	0	0	0	0	0	0	0	0	0	0	0	0	0	0	0	0	0	0	0	0	0	0	0	0	0	0	0	0	0	0	0	0	0	0	0	0	0	0	0	0	0	0	0	0
3.6611	3.6954	0	0	2.6399	4.5479	0	0	0	0	0	0	0	0	0	0	0	0	0	0	0	2.1374	3.2231	0	3.166	9.587	22.851	20.75	0	14.208	31.953	46.628	57.436	73.173	75.356	108.17	111.07	124.52	118.17	150.47	165.13	173.1	163.77	165.39	177.24	143.39	160.99	163.04	162.9	119.02
22.505	9.5103	0	0	0	0	0	0	0	0	0	0	0	0	0	0	0	0	0	0	0	0	0	0	0	0	0	0	0	0	0	0	0	0	0	0	0	0	0	0	0	0	0	0	0	0	0	0	0	0
2.4958	2.2449	0	4.9065	0	1.3133	0	4.5507	0	0	0.8257	0	0	0	0	0	0	0	0	0	0	0	0	0	0	0	0	0	0	0	0	0	0	0	0	0	0	0	0	0	0	0	0	0	0	0	0	0	0	0
0.94253	10.976	4.685	0	0	0	0	0	0	0	0	0	0	0	0	0	0	0	0	0	0	0	3.8826	2.6678	14.41	14.209	35.022	24.791	36.971	48.719	55.901	60.281	55.702	58.538	76.263	83.002	101.29	104	126.32	133.47	151.86	163.51	187.78	205.25	227.36	225.8	228.43	266.5	248.25	257.77
7.4121	24.673	0	0	0	0	0	0	1.1666	11.871	0.2036	7.1627	18.279	11.814	7.1841	18.156	13.178	0.97026	11.052	3.9662	0	2.6706	16.509	26.067	26.981	20.767	24.573	28.097	16.321	0	0	0.41162	0	15.446	10.812	34.572	29.378	7.8382	39.698	38.639	42.655	39.426	43.857	35.888	40.637	63.001	77.485	91.632	99.449	116.91
1.8876	4.7748	0	1.1318	0	2.4306	0	0	0	0	0	0	0	0	0	0	0	0	0	0	0	0	0	0	0	0	0	0	0	0	0	0	0	0	0	0	0	0	0	0	0	0	0	0	0	0	0	0	0	0
0	0	0.1385	8.0586	2.9023	0	6.5722	10.654	8.0054	0.22675	21.158	12.225	13.137	19.928	12.346	12.756	17.765	14.3	12.152	31.305	41.627	25.453	16.191	14.348	6.6955	17.251	5.4633	0	0.24086	0	0	0	0	3.2573	0	0	0	0	0	0	2.6749	0	0	0	0	0	0	0	0	0
9.3632	2.6413	4.6407	0	0	0	0	17.919	1.9368	10.425	7.1482	6.7733	3.6398	16.375	7.9256	13.856	8.9238	8.3679	4.4223	3.8416	6.2993	2.09	7.3713	4.864	5.7458	9.3221	16.827	9.8377	3.2386	11.476	0	10.368	5.0801	0	0	3.1463	0	0	0	0	0	0	0	0	0	0	0	0	7.3927	4.7954
24.61	11.629	0.061245	7.855	0	0	0	0	0	0	0	0	0	0	0	0	0	0	0	0	0	0	0	0	0	21.572	41.785	78.538	110.19	150.74	209.97	220.8	236.99	274.21	271.45	340.15	358.81	348.93	379.7	396.4	455.2	443.51	459.46	426.97	387.47	416.62	387.23	375.53	347.41	377.42
0	0.91189	3.5391	0	8.8485	0	0	4.4422	0	3.8694	0	0	0	0	0	0	0	0	0	0	0	0	0	0	0	0	0	0	0	0	0	2.4474	0	6.2365	0	12.776	8.1535	8.4235	17.791	11.427	26.911	27.342	28.519	32.606	13.238	18.572	26.592	18.228	18.551	8.3557
14.462	15.621	0	0	0	0	0	0	0	0	1.0635	0	0	0	0	0	2.1868	0	0	0	0	0	0	0	0	0	0	0	9.1221	15.448	11.721	4.8123	5.6725	11.935	11.501	13.624	15.234	18.414	21.809	10.417	24.253	21.329	19.444	25.224	28.388	30.148	19.57	10.671	11.769	28.975
9.9052	0	0	5.6869	1.8447	0	0	0	0	0	0	0	0	0	0	0	0	0	0	0	0	0	0	0	0	0	0	0	0	0	0	0	0	0	0	0	0	0	0	0	0	0	0	0	0	0	0	0	0	0
0	0	0	0.12777	7.5023	5.2155	1.6327	1.7087	0	0	0	0	0	0	3.0332	6.4651	14.117	4.2697	9.9476	6.7122	14.313	10.887	18.358	21.987	15.519	13.959	14.759	18.968	16.531	11.366	6.1113	0	0.4483	12.386	11.417	10.027	9.6099	0	7.7048	5.2248	0	0	0	0	0	0	0	0	0	0
18.192	7.6857	7.7202	0.73342	0	0	0	0	0	0.20785	0	0	0	2.9891	0	0.99931	0.54976	2.6751	0	4.4154	0	0	0	0	0	0	0	0	0	0	3.9767	4.5464	6.3166	0	0	0	0	0	0	0	0	0	0	0	0	0	0	0	0	0
0	5.5456	0	4.7401	0	0	1.5477	13.925	12.093	15.761	26.724	17.784	21.628	29.279	31.039	36.543	51.918	53.103	57.836	60.167	43.12	63.887	66.574	70.545	90.303	92.686	115.3	97.296	96.452	102.18	109.1	121.8	107.07	105.53	108.11	113.75	112.52	106.36	123.62	146.97	169.28	158.89	155.95	171.98	161.23	162.58	161.68	179.77	172.57	158.45
20.955	9.4467	0	0	0	0	0	0	0	7.5342	2.6733	13.42	17.385	29.14	42.165	33.485	49.31	39.081	42.4	49.206	49.295	43.768	31.98	47.384	48.15	49.232	45.563	40.906	34.168	34.744	27.376	37.112	27.389	33.18	18.53	16.026	0.90421	10.967	21.666	1.8446	0.1546	0	0	0	0	0	0	0	0	0
8.7077	14.907	0	6.3135	0	0	0	3.1992	0	0	0	0	0	0	13.357	17.159	0	0	0	0	0	0	0	0	0	0	0	3.6786	0	0	0	7.7281	0	0.56135	0	16.532	8.9769	18.15	17.005	34.213	46.775	40.795	52.431	47.129	49.651	53.321	58.219	63.513	84.342	83.805
0	3.7125	0	3.8023	8.6438	0	0	7.5092	6.4358	0	3.9583	0	7.4345	26.291	13.04	32.472	26.417	35.26	29.077	27.345	45.327	48.726	52.613	50.978	55.254	70.283	61.046	58.5	53.975	60.337	45.663	53.025	52.885	45.848	45.518	52.284	40.695	56.594	47.82	46.665	35.483	41.3	32.267	43.391	47.252	45.611	46.998	45.891	57.772	47.085
0	0	0	10.418	4.2041	1.4199	1.8914	0	0	0	0	0	0	0	0	0	0.043249	7.1122	0.31595	10.077	9.4115	18.932	12.942	17.618	24.968	25.891	30.168	28.229	35.259	26.505	28.538	21.834	20.205	21.762	25.603	24.948	22.428	25.402	28.979	25.13	12.974	11.387	2.1205	10.562	9.3485	5.2853	6.1667	5.5171	5.1989	0.34186
20.651	4.9769	0	0	8.116	0	0	0	0	0	0	0	0	0	0	0	0	0	0	0	0	0	0	0	0	0	0	0	0	0	0	0	0	0	0	0	0	0	0	0	0	0	0	0	0	0	0	2.218	0	0
7.0252	11.656	0	3.3772	0	0	0	0	0	0	0	0	0	0	0	0	0	0	0	0	0	0	0	0	0	0	0	0	0	0	0	0	0	0	0	0	0	0	0	0	0	0	0	0	0	0	0	0	0	0
0	0	0	0	5.6078	0.57221	10.088	3.1563	12.328	12.228	20.482	16.616	12.942	17.976	19.939	18.573	18.463	15.823	21.721	26.938	35.453	35.205	32.526	32.745	39.883	41.907	49.781	44.007	54.754	56.768	67.15	55.794	55.515	57.429	63.976	70.164	78.229	78.392	65.339	72.797	57.407	66.218	58.948	72.549	77.133	80.2	70.88	85.506	82.639	93.94
0	6.2766	2.5889	0.069541	0	1.5484	0	0	0	4.7609	0	0	0	0	0	0	0	0	0	0	0	0	0	0	0	0	4.3893	11.416	33.902	38.547	58.566	77.084	90.587	132.1	121.75	142.92	163.15	164.09	184.35	191.35	202.62	222.23	228.73	234.23	239.82	263.19	267	277.08	269.87	284.65
20.494	20.399	0	0	0	0	0	0	0	0	0	0	4.8723	14.482	28.702	23.533	42.059	19.807	28.711	57.722	69.723	67.626	75.668	89.026	79.48	95.519	82.333	102.28	82.358	104.98	100.05	82.343	96.617	112.23	114.22	145.85	182.2	178.82	219.76	228.13	239.98	444.67	501.09	528.37	545.29	624.53	622.11	651.71	687.82	666.41
10.205	6.7591	0	0	0.15536	0	0	0	0	0	0	0	0	0	0	14.465	14.537	35.307	25.379	41.204	43.205	50.433	54.249	53.553	54.409	51.217	67.679	61.175	75.858	81.313	86.037	91.612	78.744	90.338	81.447	88.953	87.121	86.489	92.893	99.615	87.8	83.707	94.385	92.782	97.961	90.156	88.025	88.623	90.816	94.707
23.214	7.4072	6.0722	0	0	0	0	0	0	0	0	0	0	0	1.5097	11.559	9.8925	3.7393	7.0635	11.617	7.8814	13.483	18.969	18.961	19.837	21.686	26.777	18.057	14.607	14.716	6.9105	11.128	12.749	17.456	17.297	12.077	15.257	14.402	6.8314	17.667	13.165	2.2617	2.5384	0	0	0	0	0	0	0
0	4.9787	0	0	0	9.4671	17.618	1.0675	11.82	0.89083	14.628	10.635	48.805	44.099	43.16	38.933	36.412	42.247	27.634	41.812	43.205	41.549	25.926	34.11	23.26	25.565	30.066	43.819	42.05	39.494	40.107	56.319	64.322	62.609	72.855	70.839	74.269	84.62	104.82	98.717	104.09	112.71	111.52	112.76	108.91	108.09	86.481	99.273	102.5	103.38
2.6823	7.7477	0	1.0984	2.7623	0	0	0	0	0	0	0	0	0	0	0	0	0	0	0	0	0	0	0	0	0	0	0	0	0	0	0	0	0	0	0	0	0	0	0	0	0	10.222	9.8282	0	0.70756	5.8513	14.018	7.1083	5.8764
5.3528	0.2343	0.88802	0	0.24461	5.4003	0	12.929	14.844	12.69	10.935	10.217	1.9304	9.9375	11.908	13.452	7.6401	1.8093	10.261	0.12034	0.69954	0	3.3397	1.5059	0	1.294	6.2686	5.9743	6.7604	0	0	0	0	3.5419	3.0295	4.3084	3.6197	3.4698	2.7198	4.2295	7.5437	1.4734	9.0355	6.6171	8.7431	7.8811	1.0819	3.0403	8.9198	3.1708
0	13.282	0	0	0	0.33988	0	2.2854	11.496	12.872	10.798	12.164	8.5071	4.4753	13.982	0	10.401	2.8515	1.9654	4.0934	1.5521	0	0	0	0	0	0	0.055254	9.0737	9.2901	3.6175	6.0274	2.6922	7.3415	2.8342	0	0	6.5882	9.5928	0	0	0	0	0	8.454	10.803	6.2405	6.6096	9.3473	8.292
25.344	5.1479	0	0	0	0	0	0	0	0	0	0	0	0	0	0	0	0	0	0	0	0	0	0	0	0	0	0	0	0	0	0	0	0	0	0	0	0	0	0	0	0	0	0	0	0	0	0	0	0
23.681	15.654	5.7572	0	0	0	0	0	0	0	0	0	0	0	0	0	0	0	0	0	0	0	0	0	0	0	0	0	0	0	0	0	0	0	0	0	0	0	0	0	0	0	0	0	0	0	0	0	0	0
0	0	0	5.429	0	12.424	19.24	0	13.958	0	7.5014	15.657	38.49	36.774	41.892	59.774	62.116	69.61	78.409	96.457	117.31	120	155.49	156.56	176.58	200.87	235.45	222.57	221.87	244.03	237.32	250.3	220.89	237.33	227.62	224.09	222.06	233.97	240.23	239.08	236.59	243.6	228.11	244.41	241.94	229.8	212.55	226.8	242.47	217.64
17.634	1.3284	2.9487	7.0921	0	0	0	0	0	0	0	0	0	0	0	0	0	0	0	0	0	0	0	0	0	0	0	0	0	0	0	0	0	0	0	0	0	0	0	0	0	0	0	0	0	0	0	0	0	0
1.5814	1.4972	0	11.257	1.7341	0	0	0	0	0	0	0	2.8318	3.5601	1.1451	13.146	0	4.6394	2.6877	6.4313	9.1278	8.9684	1.4571	10.744	9.5257	10.591	11.015	6.2451	21.261	14.335	23.627	13.024	7.6847	10.776	4.5045	0	0	0	0	0	0	0	0	0	0	0	0	0	0	0
6.6176	12.939	0	0	0	0	0	0	9.4478	10.28	0	0	0	0	0	0	0	0	0	0	0	0	0	0	0	0	0	0	0	0	0	0	0	0	0	0	0	0	0	0	0	0	0	0	0	0	0	0	0	0
37.545	7.3932	0	0	0	0	0	0	0	0	0	3.1001	0	0	0	0	0	0	0	0	0	0	0	0	0	0	0	0	0	0	0	0	0	0	0	0	0	0	0	0	0	0	0	0	0	0	0	0	0	0
10.162	14.423	0	0	0	0	0	0.50995	0	15.779	7.529	0	0	3.2903	0	2.9714	0	0	0	4.356	2.0534	2.2973	4.8464	15.364	13.667	34.48	62.474	82.295	99.68	112.34	142.24	179.16	232.09	255.68	333.43	409.27	455.97	560.69	615.44	691.19	747.79	803.75	871.42	922.11	974.77	1028.4	1073	1084.7	1124.5	1122.1
1.931	8.2654	0	0	0	6.9593	0	11.726	11.412	32.108	47.734	48.226	56.491	62.672	72.642	104.33	122.37	138.14	152.33	152.23	159.95	167.13	182.49	179.99	194.31	199.51	198.21	196.75	210.12	222.77	206.46	223.1	209.27	235.11	223.02	237.89	234.31	239	230.41	237.39	222.89	228.41	245.39	235.89	226.66	211.21	236.1	216.32	229.12	213.49
14.475	11.703	0	1.5447	0	0	0	0	0	0	0	0	0	0	0	0	0	0	0	0	0	0	0	0	0	0	0	12.301	50.861	73.775	113.57	157.13	250.44	210.41	257.17	278.29	310.89	313.2	356.76	363.6	383.26	402.07	391.42	408.29	433.66	465.16	450.98	454.48	406.91	407.11
0.9125	0	0	0	0.11592	13.279	0	13.336	13.143	27.449	29.494	36.425	45.332	56.51	45.761	54.511	52.135	52.314	65.752	70.247	71.445	73.239	82	85.873	89.363	87.647	100.73	96.846	87.142	88.236	96.665	87.238	83.164	80.289	89.172	97.143	82	74.114	74.49	74.109	67.921	68.765	68.153	84.765	73.493	86.08	70	80.011	68.986	85.196
8.3643	0.51128	0	6.3231	0	0	0	0	0	0.057019	7.9429	2.4738	5.3683	0	3.9361	0.79098	0	0	0	3.5705	1.2937	0.41104	0	0	0	0	0	0	0	0	3.1228	0	0.24866	0	0	0	0	0	0	0	0	0	0	0	0	0	0	0	0	0
0	0	0	8.3128	11.579	14.261	2.8654	17.637	10.78	12.959	1.0218	1.2579	0	8.0315	0	0	0	1.1868	0	0	2.2786	3.2376	9.6873	6.6328	13.488	11.122	14.824	16.14	18.684	24.951	21.449	11.92	11.58	18.002	12.145	10.071	0	15.714	5.2323	0	0	0	0	0	0	0	0	0	0	0
0	0	0	0	0	8.1863	17.849	0	0	5.9813	7.7078	22.436	15.527	21.281	30.186	35.497	21.803	23.092	22.733	30.814	34.681	20.497	32.272	21.948	31.453	18.444	15.91	20.033	14.697	11.303	8.3508	7.6116	0	1.5459	0	12.105	5.2513	18.317	0	0	0	0	0	0	0	0	0	0	0	0
9.1933	4.1298	0	0	0	0	8.7855	0	0	0	0	0	0	0	0	0	0	0	0	0	0	0	0	0	0	13.594	2.8139	22.734	41.921	43.46	60.212	66.001	83.881	95.05	102.98	132.36	131.22	127.42	146.4	152.88	143.13	175.72	182.86	212.86	220.3	222.7	228.62	233.6	251.37	245.38
0	0	0	9.8503	20.648	2.7075	5.9565	0	15.144	21.682	25.392	15.483	6.9135	13.849	0	0	0	0	0	0	0	0	0	0	0	0	0	0	0	0	0	0	0	0	0	0	0	0	0	0	0	0	0	0	0	0	0	0	0	0
0	15.548	5.0755	0	0	1.6178	0	0	0	0	0	0	0	0	0	0	0	0	0	0	0	0	0	0	0	0	0	0	0	0	0	0	0	0	0	0	0	0	0	0	0	0	0	0	0	0	0	0	0	0
0	0	0	0	0	19.579	41.182	41.368	39.465	38.715	47.461	32.407	26.586	39.397	49.036	38.969	34.24	34.932	17.564	33.488	28.832	26.753	37.088	24.501	23.674	23.283	23.45	23.433	22.136	24.561	7.8334	17.724	10.473	0.65944	5.0519	18.211	7.6631	5.0097	19.86	25.45	27.378	36.417	36.826	32.04	39.305	36.439	18.18	39.914	46.409	35.831
12.011	6.6097	7.7282	0	0	0	0	0	0	0	0	0	0	0	0	0	4.1188	30.057	37.508	59.235	72.747	79.59	101.3	96.4	98.52	136.02	126.19	136.01	137.16	142.33	144.96	152.46	150.24	133.87	142.46	145.03	149.95	148.55	150.73	153.65	139.17	156	174.24	146.32	145.9	146.45	151.61	141.27	147.81	152.04
0	6.4744	0	0	0	6.4864	9.3438	0	5.5297	8.6295	20.321	19.271	12.845	17.39	29.43	10.94	9.0408	0	17.67	16.256	24.638	26.967	27.585	5.7952	16.583	21.314	22.547	19.013	1.3554	2.9209	0	0	0	0	0	0	0	0	0	0	0	0	0	0	0	0	0	0	0	0
3.7732	2.1964	0	0	0.42687	0	5.4014	3.0967	5.9844	8.3907	12.927	6.7125	4.743	9.6162	12.955	11.269	9.3708	11.355	3.188	2.2236	8.5014	5.2058	6.8057	10.558	19.72	7.2016	17.76	17.727	26.914	25.091	21.061	14.643	16.54	15.771	19.373	12.792	20.688	24.455	18.027	12.258	13.479	21.636	8.6228	17.32	25.216	33.458	20.283	24.083	21.325	33.837
4.9005	0	0	0	2.0355	6.2884	9.3153	2.5615	16.516	5.4587	6.0659	0	5.6427	1.925	10.342	1.0309	10.503	7.1878	8.3393	8.9608	11.035	5.9023	18.909	12.77	22.034	19.628	16.878	18.7	24.791	21.035	22.633	26.632	19.641	18.145	9.6008	6.2478	0	0	3.3285	0	0	0	0	0	0	0	0	0	0	0
0	0	3.7556	0	1.0957	4.6154	5.6334	10.945	20.54	9.0859	11.56	10.702	14.216	7.2653	4.3877	12.504	0	11.524	9.7449	13.818	9.5558	17.688	13.128	16.113	18.043	21.881	12.999	18.774	30.095	23.689	21.124	23.793	23.2	40.426	27.037	32.912	37.725	41.276	47.997	39.941	52.192	47.083	59.915	59.224	47.043	46.053	48.501	48.947	43.414	42.602
0	0.40838	0	10.114	0	3.9947	0	9.6352	11.175	0	13.27	4.3844	1.6451	0	10.059	16.022	1.264	5.1453	0	0	0	0	0	0	0	0	0	0	0	0	0	0	0	0	0	0	0	0	23.726	17.58	15.395	20.454	34.862	30.494	57.097	41.938	32.429	35.776	66.053	51.697
3.0952	11.709	0	0	0	0	0.99467	3.3297	4.0072	8.0352	1.8367	0.49574	0	0	0	0	0	0	0	0	0	0	0	0	0	0	0	0	0	0	0	0	0	0	0	0	0	0	0	0	0	0	0	0	0	1.3667	0	0	0	4.8079
16.792	9.4489	3.7007	0	0	0	0	0	0	0	1.7214	8.2038	0	2.8223	10.602	13.556	10.329	2.058	12.099	1.5308	0	7.3559	4.3522	0	3.8481	0	2.0156	7.4506	0	0	0	0	0	0	0	0	0	0	0	0	0	0	0	0	0	0	0	0	0	0
6.716	6.1227	6.6415	0	0	0	0	0	2.6185	0	0	0	0	0	0	0	0	0	0	0	0	0	0	0	1.2954	15.34	45.528	27.213	53.052	62.996	75.103	91.154	80.702	49.865	90.503	85.532	90.611	91.019	86.87	81.092	89.779	75.619	91.39	87.697	114.09	89.949	86.88	71.596	80.455	95.131
0	0	0	11.771	0	23.39	4.3133	13.201	25.88	35.145	16.088	33.447	16.415	10.268	16.816	2.3868	2.0265	0	13.929	24.949	21.775	31.161	24.144	25.934	30.353	41.584	42.004	44.586	30.098	22.242	20.095	21.997	29.666	26.245	23.603	36.625	39.39	38.264	32.549	37.74	52.862	50.443	58.267	61.162	53.257	50.332	44.094	54.954	65.073	64.209
0	0	0	13.677	3.7021	0	0	8.5122	0	5.8071	0	0	0	0	0	1.6308	0	0	0	0	0	0	0	0	0	0	0	0	0	0	0	0	0	0	0	0	0	0	0	0	0	0	0	0	0	0	0	0	0	0
8.3325	9.9496	0	0	0	0	0	0	0	0	0	0	2.0495	0	0	0	0	0	0	0	0	0	0	0	0	0	0	0	0	0	0	0	0	0	0	0	0	0	0	0	0	0	0	13.764	0	1.7849	0	0	0	0.60912
6.005	12.736	0	5.1654	0	0	0	0	0	0	0	0	0	0	0	0	0	0	0	0	0	0	0	0	0	0	0	0	0	0	0	0	0	0	0	0	0	0	0	0	0	0	0	0	0	0	0	0	0	0
12.003	8.9985	0	3.5847	0	0	0	0	0	0	0	0	0	0	0	0	0	0	0	0	0	0	0	0	0	0	7.2	12.665	9.0305	24.024	29.834	40.026	43.722	48.769	41.997	37.421	64.226	63.738	48.466	63.159	51.334	54.572	38.108	57.163	60.995	39.481	30.595	44.004	53.991	41.577
0	0	0	0	0	22.998	48.912	32.814	46.027	67.015	71.595	92.432	96.184	103.5	117.97	120.68	103.33	115.82	99.719	125.14	120.03	136.19	131.52	121.08	128.95	128.02	125.92	125.21	121.96	130.61	115.18	126.28	105.94	104.52	109.69	130.73	116.25	129.29	126.41	116.2	106.14	110	111.57	100.52	113.49	93.904	108.59	112.08	130.89	122.31
11.521	5.2742	4.1167	5.3774	0	0	0	0	0	0	0	0	0	0	0	0	0	0	0	0	0	0	0	0	0	0	0	0	0	0	0	0	0	0	0	0	0	0	0	0	0	0	0	0	0	0	0	0	0	0
13.558	0	0	4.2127	0	0	0	0	0	0	0	0	0	0	0	0	0	0	0	0	0	0	0	0	0	0	0	0	0	0	0	0	0	0	0	0	0	0	11.69	15.461	33.454	25.146	22.493	25.865	11.66	9.6896	13.825	18.937	20.048	14.36
33.51	3.3146	0	0.84301	0	0	0	0	0	0	0	0	0	0	0	0	0	0	0	0	0	0	0	0	0	0	0	0	0	0	0	0	0	0	0	0	0	0	0	0	0	0	0	0	0	0	0	0	0	0
7.8136	1.4063	0	0.73488	3.6261	0.32836	0	0	0	0	0	0	2.9398	0	0	0	0	0	0	0	3.9645	0	0	0	0	0	0	0	0	0	0	0	0	0	0	0	0	0	0	0	0	0	0	0	0	0	0	0	0	0
0	0	0.22822	10.026	3.2402	0	1.398	4.9321	0	2.7889	1.4463	4.7093	2.3486	12.949	0	1.4702	0	0	0	0	0	3.2992	0	0	3.182	0	0	0	0	0	0	0	0	0	0	0	0	0	0	0	0	0	0	0	0	0	0	0	0	0
0	0	4.033	2.5219	0	7.5833	15.859	4.0699	31.512	15.004	29.897	7.5709	2.2147	15.155	0	10.306	5.6131	21.63	9.3686	9.7911	17.537	19.33	19.362	28.249	18.058	15.665	26.546	29.182	33.623	28.415	39.209	26.752	29.662	20.027	12.822	6.8996	10.946	22.678	21.553	12.408	12.285	11.369	6.6708	7.2533	8.9385	1.9173	12.011	11.652	23.382	17.495
6.3842	9.6023	0	16.798	0	0	0	0	0	0	0	0	0	0	0	0	0	0	0	0	0	0	0	0	0	0	0	0	0	0	0	0	0	0	0	0	0	0	0	0	0	0	0	0	0	0	0	0	0	0
27.231	12.327	0	0	0	0	0	0	0.094323	0	0	1.6078	0	0	0	0	0	0	0	0	0	0	0	0	0	0	0	0	0	0	0	0	0	0	0	0	0	0	0	0	0	0	0	0	0	0	0	0	0	0
8.5327	0.41144	0	0	3.4709	6.8168	6.8746	10.558	4.629	14.961	20.219	0	11.847	3.3798	6.7308	10.154	5.6968	15.041	9.265	11.593	17.629	24.825	15.645	21.887	25.351	18.514	21.454	6.1239	7.3517	13.805	27.644	25.739	24.485	19.865	20.57	26.685	27.869	23.163	16.46	32.126	19.818	31.799	41.243	46.457	29.703	41.68	40.808	31.786	31.365	3.3583
10.115	5.9371	3.5629	0	0	3.6292	0	0	1.9278	0	0	0	0	0	0	0	0	3.5581	9.8508	13.254	0.89174	2.4512	1.0044	2.0554	8.0884	4.33	12.877	4.6095	14.831	13.43	10.168	10.047	9.704	1.1795	7.2001	0	14.582	10.556	4.9385	1.7558	0.76784	4.2119	10.062	0	0	0	0	0	0	0
32.07	14.284	8.8744	0	0	0	0	0	0	4.339	0	0	0	0	0	0	0	0	0	0	0	0	0	0	0	0	0	0	0	0	0	0	0	0	0	0	0	0	0	0	0	0	0	0	0	0	0	0	0	0
26.374	0	0	0	0.44436	0	0	0	3.1324	0	0	0	0	0	0	0	0	0	0	0	0	0	0	0	0	0	0	0	0	0	0	0	0	0	0	3.6022	3.4567	6.0615	8.4969	25.935	43.454	48.059	48.03	56.608	43.638	49.677	56.58	61.111	76.032	68.942
0	3.6263	0	6.9369	8.2206	3.9301	0.49991	0.37987	4.3769	0	0.82337	0.58032	0	0	0	0	0	0	0	0	0	0	0	0	0	0	0	0	0	0	0	0	0	0	0	0	0	0	0	0	0	0	0	0	0	0	0	0	0	0
13.227	7.5733	0	0.26688	0	0	0	0	0	0	0	1.7907	2.0817	22.859	34.601	42.398	47.731	35.043	38.693	35.714	37.549	36.762	54.459	53.718	75.857	71.473	75.57	74.374	67.4	66.86	75.643	80.935	66.545	70.171	57.174	60.167	44.005	56.027	54.209	57.615	62.327	52.578	67.101	53.335	52.434	60.209	57.773	58.961	78.021	82.09
12.075	6.1122	0.45309	0	0.40363	0	3.1217	4.95	2.1835	2.7395	19.326	35.526	41.481	56.458	53.301	67.212	66.129	76.18	85.803	80.45	95.437	89.131	109.42	121.66	103.48	97.277	118.34	115.11	116.06	124.18	125.99	126.79	131.85	124.33	113.37	114.22	95.002	111.12	113.24	119.72	168.11	162.73	115.78	118.78	129.19	124.12	126.48	136.88	146.55	127.12
28.392	4.8766	0	1.9433	5.3479	0	0	0	0	0	0	0	0	0	0	0	0	0	0	0	0	0	0	0	0	3.142	0.068056	5.4647	12.293	0.94037	9.8607	0	0.6091	3.1608	0	4.4932	2.8972	2.2351	2.6001	2.0007	1.8512	0	0	0	0	0	0	0	0	0
0	4.3396	0	0	6.01	0	6.6935	0.84154	0	0	1.0792	0	0	0	0	0	0	0	7.0657	5.0033	15.016	6.8775	19.42	19.65	19.299	28.877	39.789	51.337	65.313	80.192	85.265	48.489	84.104	94.431	93.854	98.496	124.08	131.24	130.64	132.25	157.37	154.39	164.23	191.36	204.2	205.49	211.1	211.71	214.85	228.55
2.6496	5.9426	9.0525	0.077638	0	0.42069	0	10.904	0.5295	6.0138	11.334	0	9.0448	15.629	8.3939	15.366	1.3855	17.356	17.274	18.347	21.124	23.036	28.031	26.909	22.875	22.087	22.572	12.36	27.85	21.847	31.503	36.972	17.905	33.429	24.038	33.202	24.718	30.481	34.896	24.283	38.33	36.385	41.173	35.174	22.417	25.701	32.666	20.958	23.757	21.737
10.154	0	0	5.1234	0	2.8772	0	0.63839	1.5411	0	0	0	0	0	0	0	0	0	0	0	0	0	0	0	0	0	0	0	0	0	0	0	0	0	0	0	0	0	0	0	0	0	0	0	0	0	0	0	0	0
34.728	14.026	5.3898	0	0	0	0	0	0	0	0	0	0	0	0	0	0	0	0	0	0	0	0	0	0	0	0	0	0	0	0	0	0	0	0	0	0	0	0	0	0	0	0	0	0	0	0	0	0	0
12.788	1.9913	0	0	1.2498	0.096504	0	0	0	0	0	0	0	0	0	0	0	0	0	0	0	0	0	0	0	0	0	0	0	0	0	0	0	0	0	0	0	0	0	0	0	0	0	0	0	0	0	0	0	0
3.9575	3.4728	0	2.041	0	0	2.3565	0	0	0	0	0	4.2194	8.7618	9.7712	4.7395	7.0371	13.51	12.904	4.8939	18.103	17.565	21.992	25.481	31.631	35.121	32.518	42.447	46.835	55.335	56.238	63.52	53.145	65.339	66.91	73.131	68.08	78.045	81.561	84.328	93.253	85.576	82.585	74.611	87.561	92.371	101.96	108.41	117.97	128.35
20.155	7.2488	2.845	1.9811	0	0	0	0	0	0	0	0	0	0	0	0	0	0	0	0	0	0	0	0	0	0	0	0	0	0	0	0	0	0	0	0	0	0	0	0	0	0	0	0	0	0	0	0	0	0
27.486	13.767	11.069	0	0	0	0	0	0	0	0	0	0	0	0	0	0	0	0	0	0	0	0	0	0	0	0	0	0	0	0	0	0	0	0	0	0	0	0	0	0	0	0	0	0	0	0	0	0	0
9.4255	0.47096	4.7742	0	0	0	2.65	0	0	0	0	0	0	0	0	0	0	17.415	46.319	43.406	51.238	76	79.243	105.88	110.4	117.1	132.07	144.77	138.8	153.85	144.95	155.7	163.97	181.6	177.96	213.09	192.41	228.29	231.27	229.51	222.31	230.18	247.24	243.86	228.15	215.18	212.63	217.5	230.89	202.68
0	11.511	0	0	0	0	10.144	10.017	11.27	18.451	23.089	30.092	14.666	20.935	15.732	20.172	31.238	31.375	41.318	36.725	48.669	43.183	48.153	40.863	51.19	48.503	53.733	52.298	72.299	76.683	75.583	73.058	71.507	78.548	83.708	87.24	76.845	69.781	76.098	71.027	83.524	76.9	88.564	84.846	97.505	100.09	106.47	104.46	99.622	108.82
13.098	4.9176	1.414	0	0	0	0	3.8314	7.8005	6.9648	17.741	18.796	36.958	100.87	85.351	125.64	102.52	108.88	162.78	223.09	244.7	294.46	312.39	336.68	406.54	461.27	497.16	530.34	583.19	627.98	631.97	637.66	666.63	683.36	723.19	747.24	816.01	768.42	768.92	808.74	821.22	827.33	847.97	826.64	821.91	838.24	812.09	809.16	834.75	842.38
6.1403	0	0.48804	0.42997	3.0844	0	0	0	0	0	0	0	0	0	0	0	0	0	0	0	0	0	0	2.7218	0	0	0	0	0	0	0	0	0	0	0	0	0	0	0	0	0	0	0	0	0	0	0	0	0	0
3.5431	4.0349	3.9662	0	0	0	0	0.075865	0	3.4269	0	0	0	0	0	0	0	0	0	1.6305	6.6933	13.588	21.526	40.432	43.656	42.118	49.327	57.797	75.147	80.557	93.33	99.612	100.87	116.45	100.78	117.36	109.2	117.52	112.23	109.7	119.53	123.01	123.48	120.69	117.09	108.19	115.88	117.23	106.83	105.68
22.069	7.06	0	4.598	0	0	0	0	0	0	0	0	0	0	0	0	0	0	0	0	0	0	0	0	0	0	0	0	0	0	0	0	0	0	0	0	0	0	0	0	0	0	0	0	0	0	0	0	0	0
17.907	12.959	0	0	0	0	0	5.1325	0	2.8257	11.585	0	6.6713	39.387	42.196	49.778	55.772	55.794	63.242	50.934	60.475	65.679	68.935	72.566	65.484	60.682	61.654	60.792	66.376	54.032	54.994	52.819	54.631	43.176	31.427	34.98	54.313	46.841	46.844	40.577	39.316	35.64	37.711	68.178	42.037	39.827	39.235	30.054	24.473	35.792
0	2.2811	5.0161	5.9108	3.3272	1.6743	0	0.33014	1.4574	0	0	0	0	0	0	0	0	0	0	0	0	0	0	0	0	0	0.9698	0	0	0	0	0	0	1.1898	3.3401	0	0	2.425	0	2.3645	0	2.4522	0	0.52047	0	0	0	0	0	0
31.517	10.072	0	0	0	0	0	0	0	0	0	0	0	0	0	0	0	0	0	0	0	0	0	0	0	0	0	0	0	0	0	0	0	0	0	0	0	0	0	0	0	0	0	0	0	0	0	0	0	0
18.831	2.1142	5.2212	0	0	0	0	0	0	0	10.643	0	0	0	2.5418	3.4628	10.831	16.179	21.619	20.93	35.442	36.303	54.67	57.84	53.752	69.261	71.96	74.063	68.432	68.153	81.018	76.281	84.037	82.063	84.754	89.251	108.6	103.83	105.54	97.951	93.616	104.1	107.98	126.05	107.27	116.62	115.71	100.87	93.92	117.83
17.551	0	0.50991	0	0	0	0	0	0	0	0	0.18329	0	1.1011	0	0.50674	0	0	0	0	0	0	0	0	0	0	0	0	0	0	0	0	0	0	5.6269	0	0	0.089951	0	6.2463	8.7061	6.3732	2.794	7.032	10.051	20.197	22.813	23.66	27.795	29.527
4.641	2.3972	0.15587	0	3.8139	0	0	4.2588	0	5.7395	5.6446	0	0	4.1595	15.645	6.5452	2.428	8.2856	9.555	6.2568	6.2987	9.4973	11.247	13.198	6.7681	8.8211	9.7817	5.4653	10.93	12.66	0.17667	13.827	0	11.426	0	2.1476	0	8.9621	4.77	1.9706	5.0355	4.2228	5.9584	2.9235	0.64354	0	4.92	0	0	0
3.8969	0	0	7.3674	0	2.3257	0	0	0	0	0	0	0	0	0	0	0	0	0	0	0	0	0	0	0	0	0	0	0	0	0	0	0	0	0	0	0	0	0	0	5.2157	21.074	21.285	27.787	39.074	57.729	54.207	72.437	61.517	90.361
0.66916	9.7492	0	1.6159	0	0	0	9.7814	2.5419	0	0	0	0	0	0	0	0	0	0	0	0	0	0	0	0	0	0	0	0	0	0	0	0	0	0	0	0	0	0	0	0	0	0	0	0	0	0	0	0	0
16.887	11.65	4.5147	0	0	0	0	0	0	0	0	0	0	2.496	0	7.3241	11.722	12.313	23.557	25.372	32.051	26.021	21.494	14.685	18.594	21.897	33.861	23.198	27.503	29.221	28.95	26.331	24.433	27.979	34.096	23.462	33.924	23.502	67.447	68.885	69.244	76.562	86.143	72.055	69.31	77.771	81.009	75.479	76.391	83.738
17.806	0	0	11.097	0	0	0	0	1.0992	0	0	0	0	0	0	0	0	0	0	0	0	0	0	0	0	0	0	0	0	0	0	0	0	0	0	0	0	0	0	0	0	0	0	0	0	0	0	0	0	0
16.699	6.4757	0.52198	0	0	0.1233	16.774	9.8063	10.016	3.0572	11.61	0	7.0711	4.8256	11.31	3.752	0	0	0	0	0	4.3829	0	0	0	0	0	0	0	0	0	0	0	0	0	0	0	0	0	0	0	0	0	0	0	0	0	0	0	0
0	3.5008	0	4.4553	0	11.391	10.447	0.49605	23.77	17.907	22.08	39.24	24.449	11.566	30.093	19.563	4.4494	18.904	12.713	18.278	7.3299	16.97	12.563	0	3.5566	9.6361	0	0	0	0	0	0	0	0	0	6.4304	4.1146	6.4275	4.2292	0.79435	20.729	10.056	6.4029	9.3245	6.4744	0	0	0	13.285	5.6089
13.085	10.325	3.3419	2.2246	0	0	0	0	0	0	6.1026	0	0	0	0	0	0	0	0	0	0	0	0	0	0	0	0	0	0	0	0	0	30.059	0	0	0	0	0	0	0	0	0	0	0	0	0	0	0	0	0
21.607	7.6668	0	0	0.39273	1.5395	0	0	0	2.8323	0	0	0	0	0	0	0	0	0	0	0	0	0	0	0	0	0	0	0	0	0	0	0	0	0	0	0	0	0	0	0	0	0	0	0	0	0	0	0	0
34.604	26.891	0	0	0	0	0	0	0	0	0	0	0	0	0	0	0	0	0	0	0	0	0	0	0	0	0	0	0	0	0	0	0	0	0	0	0	0	0	0	0	0	0	0	0	0	0	0	0	0
23.148	0	0	14.36	3.4851	0	0	0	0	0	0	0	0	0	0	0	0	0	0	0	0	0	0	0	0	0	0	0	0	0	0	0	0	0	0	0	0	0	0	0	0	0	0	0	0	0	0	0	0	0
0.1229	8.5021	5.005	0	0.03267	0	11.438	11.58	4.3551	6.6493	0	0	0	0	0	0	1.6094	16.472	0	0	0	0	0	0	0	0	0	0	0	0	0	0	0	0	0	0	0	0	0	0	0	0	0	0	0	0	0	0	0	0
0	0	0	0	0	14.798	25.112	33.155	62.624	76.066	74.223	87.97	98.976	107.4	124.52	137.88	150.94	168.6	200.45	166.49	169.95	171.08	156.88	183.13	186.02	180.41	206.6	209.54	210.3	183.71	212.66	210.94	207.48	209.34	207.3	230.51	250.66	255.35	276.49	279.32	237.22	227.82	293.5	284.69	298.96	286.54	289.04	309.32	297.26	293.83
19.049	12.174	0	8.2116	0	0	0	0	0	0	0	0	0	0	0	0	0	0	0	0	0	0	0	0	0	0	0	0	0	0	0	0	0	0	0	0	0	0	0	0	0	0	0	0	0	0	0	0	0	0
5.7523	0	0.49933	1.3884	0	3.283	2.3821	9.5301	4.2065	12.701	28.532	0	3.3995	4.6633	6.4155	16.369	9.4149	10.916	11.45	7.9688	12.501	15.311	14.191	17.447	8.8772	11.129	15.278	16.963	24.416	12.868	24.751	15.05	26.837	31.224	20.407	23.27	36.397	33.318	24.419	21.079	21.324	17.106	16.117	26.328	13.616	14.816	13.01	2.9801	0	0
0	0.34388	0.14389	20.157	4.7329	0	0	0	0	0	0	0	0	0	0	0	0	0	0	0	0	0	0	0	0	0	0	0	0	0	3.1184	6.8874	0	0	0	0	0	7.1093	2.1409	17.178	26.305	29.719	21.602	28.704	29.064	6.9122	15.121	12.182	15.374	12.494
63.317	59.82	25.416	6.7005	0	0	0	0	0	0	0	0	0	0	0	0	0	0	0	0	0	0	0	0	0	0	0	0	0	0	0	0	0	0	0	0	0	0	0	0	0	0	0	0	0	0	0	0	0	0
0	2.5249	2.3749	0	3.0311	0	0	3.2798	0	0	0	0	0	0	0	0	0	0	0	0	0	0	0	0	0	0	0	0	0	0	0	0	0	0	0	0	0	0	0	0	0	0	0	0	0	0	0	0	0	0
10.625	13.173	5.3295	0	0	0	3.3947	0	9.2599	0	0	0	0	0	0	0	0	0	0	0	0	0	0	0	0	0	0	0	0	0	0	0	0	0	0	0	41.899	11.061	0	0	0	0	0	0	0	0	0	0	0	0
19.168	7.7274	0	2.2014	0.34407	0	0	0	0	0	0	0	0	0	0	0	0	0	0	0	0	0	0	0	0	0	0	0	0	0	0	0	0	0	0	0	0	15.406	10.427	19.192	23.801	43.176	38.554	33.585	33.727	46.113	46.279	57.028	77.31	98.779
6.9787	8.5121	2.2346	5.8132	0	0	0	0	0	0	0	2.4642	0	0	0	0	0	0	0	0	0	0	0	0	0	0	0	0	0	0	0	0	0	0	0	0	0	0	0	0	0	0	0	0	0	0	0	0	0	0
8.058	15.015	3.5417	0	0	0	0	0	0	0	0	0	0	0	0	0	0	0	0	0	2.8544	7.9037	16.751	7.5777	12.783	2.6135	15.074	19.339	29.021	46.817	40.391	32.117	36.031	49.744	36.405	38.689	33.829	38.077	40.062	37.076	44.623	43.762	34.096	52.394	54.918	51.245	40.41	42.534	40.06	46.236
8.0505	8.698	0	12.315	0	0	0	0.032497	0	2.7292	28.395	0	0.49202	0	0	0	0	0	0	0	0	0	0	0	0	0	0	0	0	0	0	0	0	0	0	0	0	0	0	0	0	0	0	0	0	0	0	0	0	0
1.4581	11.335	0	0	1.0214	2.5216	6.7865	0	0	0	0	0	0	0	0	0	0	0	0	0	0	0	0	0	0	0	0	0	0	0	0	0	0	0	0	0	0	0	0	0	0	0	0	0	0	0	0	0	0	0
4.5911	0	0	4.3455	0	2.1146	0	10.663	0	5.9902	3.6477	0	0	0	1.3056	0.7902	7.9864	0.59668	13.124	8.3697	23.045	27.322	25.899	8.7275	22.955	31.068	63.741	74.198	111.51	146.28	204.87	249.89	290.05	354.98	393.77	451.24	500.92	550.58	606.63	671.65	721.95	774.59	846.57	823.09	924.57	906.67	1001.3	1003.6	996.98	1075.3
18.536	0.50999	7.6192	0	0	0	0	0	0	0	0	0	0	0	0	0	0	0	0	0	0	0	0	0	0	0	0	0	0	0	0	0	0	0	0	0	0	0	23.846	38.841	77.872	102.11	119.03	158.38	174.26	182.41	198.19	214.49	240.35	258.06
0	0	0	1.3497	3.8095	4.8798	2.8034	15.248	1.0268	12.302	0	0	0	0	0	6.0401	0	0	0	0	0	0	0	0	0	0	0	0	0	0	0	0	0	0	0	0	0	0	0	0	0	0	0	0	0	0	0	0	0	0
31.42	15.303	4.9531	0	0	0	0	0	0	0	0	0	0	0	6.3589	2.0993	0	0	0	0	0	0	0	0	0	0	0	0	0	0	0	0	0	8.5134	0	10.964	2.4049	29.766	33.503	32.56	37.812	29.732	26.161	46.174	40.749	39.389	32.712	26.82	30.352	36.367
0	0	0	0	23.331	25.279	13.56	37.563	22.81	38.233	32.036	34.072	48.615	37.777	47.319	55.759	42.989	48.995	42.712	43.364	42.499	44.338	47.571	54.896	49.876	67.724	63.146	65.205	60.558	56.591	65.301	62.604	61.776	48.238	56.448	58.052	47.285	40.131	46.627	44.441	40.242	35.641	41.618	34.961	39.278	31.025	23.059	30.584	13.382	7.9256
0	0.24897	0	8.0508	0.66546	0.35639	0	0	0	0	8.6788	0	2.3757	2.4882	0	0	0	0	0	0	0	2.848	0	0	0	0	0	0	0	0	0	0	0	0	0	0	0	0	0	0	0	0	0	0	0	0	0	0	0	0
11.468	11.965	3.2214	0	0	0	0	0	0	0	0	0	0	0	0	0	0	0	0	0	0	0	0	0	0	0	0	0	0	0	0	0	0	0	0	0	0	0	0	0	0	0	0	0	0	0	0	0	0	0
0	0	11.596	0	0	3.2807	10.371	23.476	10.312	16.246	22.821	20.981	30.036	20.427	10.954	5.4804	2.3897	0	9.5703	0	4.7885	5.8464	5.0475	3.9539	0	0	0	0	0	0	0	0	0	0	0	0	0	0	0	0	0	0	0	0	0	0	0	0	0	0
23.055	0	0	0.28719	8.1049	0	0	2.4404	11.606	7.5227	14.737	16.582	11.484	5.8608	24.87	9.6473	15.543	12.495	0	7.3862	12.348	8.3144	13.03	9.0156	17.151	10.117	8.8163	8.8829	12.722	22.393	12.06	17.835	14.13	19.566	14.257	8.8987	7.8964	17.939	27.723	16.771	12.251	19.019	14.787	6.531	10.482	15.521	11.824	24.36	21.685	21.001
0	0	4.8929	6.8883	1.1828	0.025274	0	1.4658	2.7922	8.1034	0	5.9592	3.1157	0	1.3995	1.8784	0	0	0	0	2.4968	0	0	0	0	1.888	0	0	0	0	0.39315	0	13.321	1.4753	13.31	16.16	35.823	47.032	58.73	74.197	85.817	126.35	128.9	162.24	178.65	190	186.21	187.23	209	201.05
11.077	0.14102	0.69457	3.1206	0	0	0	0	0	0	0	0	0	0	0	0.58345	0	0	0	2.8838	3.7774	3.8669	12.764	13.853	36.01	33.435	39.55	36.266	33.714	46.054	35.343	52.767	41.24	39.421	30.186	38.606	14.094	21.761	14.18	16.605	44.234	22.393	21.814	26.073	29.538	19.223	17.298	20.477	32.944	29.194
1.1347	0	0	11.918	10.962	0	9.7625	0	6.7205	2.1973	3.665	8.3858	0.51525	8.0016	0	0	0	0	0	0	1.6527	11.142	11.371	19.701	27.041	49.291	50.044	75.201	75.279	66.552	92.967	83.879	102.07	102.38	99.164	110.12	113.88	101.15	115.02	129.71	125.18	121.68	123.17	119.64	111.13	113.06	113.88	116.62	111.59	107.29
23.981	13.586	4.4282	0	0	0	0	0	0	0	0	0	0	0	0	0	0	0	0	0	0	0	0	0	0	0	0	0	0	0	0	0	0	0	0	0	0	0	0	0	0	0	0	0	0	0	0	0	0	0
0	25.448	0	3.2281	0	0	0	1.6446	3.6987	8.5016	0	2.4625	0	0	0	0	0	0	2.7525	4.6702	0.2737	0	0	0	0	0	5.6906	0.26524	5.8027	9.6717	8.0891	11.948	9.275	1.4932	6.7262	1.7385	9.0052	3.2443	10.641	9.5127	0	0	1.2498	0	0	0	0	0	0	0
22.555	8.594	7.5256	0	0	0	0	0	0	0	0	0	0	0	0	0	0	0	0	0	0	0	0	0	0	0	0	0	0	0	0	0	0	0	0	0	0	0	0	0	0	0	0	0	0	0	0	0	0	0
42.312	12.873	21.117	0	0	0	0	0	0	0	0	0	0	0	0	0	0	0	0	0	0	0	0	0	0	0	0	0	0	0	0	0	0	0	0	0	0	0	0	0	0	0	0	0	0	0	0	0	0	0
8.0837	4.0274	5.048	0	0	0	0	0	0	0	5.4081	1.5311	0	0	0	3.6784	0	1.317	19.659	12.353	26.311	26.893	10.27	18.642	12.855	12.125	27.798	11.879	25.171	23.838	10.833	16.68	16.802	14.025	10.809	0	0	13.063	27.401	22.712	24.713	18.991	26.758	11.032	8.8163	0	2.0095	4.6403	0	0
16.638	1.6571	0	0	0	0	0	0	0	0	0	0	2.1612	0	0	0	0	0	0	0	0	0	0	7.6652	0	0	0	0	0	0	0	0	0	0	0	0	0	0	0	0	0	0	0	0	0	0	0	0	0	0
0	0	0	2.3958	0.93141	4.4574	18.248	23.848	16.688	15.076	22.67	13.014	14.131	8.7829	13.902	19.711	15.787	13.177	19.288	25.033	12.489	20.093	28.9	32.686	27.115	26.231	28.389	22.491	31.707	42.666	24.429	40.432	30.234	39.421	25.482	37.343	29.979	33.575	36.729	34.912	42.26	41.126	49.147	40.461	28.987	27.525	39.827	32.134	16.545	20.515
0	0	0	5.7919	1.4833	11.876	23.534	10.046	16.064	18.952	36.005	41.945	40.777	53.848	64.112	84.966	76.075	83.269	91.333	103.38	112.38	113.67	127.28	120.82	133.97	131.8	131.4	144.13	136.85	131.95	132.59	138.75	110.51	119.21	129.65	141.22	134.14	155.53	141.12	141.85	137.95	139.35	139.86	143.64	153.31	155.29	157.59	173.53	190.81	197.29
14.475	3.1375	0	5.5601	0	0	0	3.5907	0	0	18.842	0	1.8018	3.0312	1.1633	6.0387	8.2419	1.5072	10.394	0	4.8229	2.3192	6.795	0.60335	0	0	0	0	0	0	0	0	0	0	0	0	0	0	0	0	0	0	0	0	0	0	0	0	0	0
0.51968	9.0581	0.99929	0	0	0	0	0	0	0	0	0	0	0	0	0	0	0	0	0	0	0	0	0	0	0	0	0	0	0	0	0	0	0	0	0	0	1.9525	0	0	0	0	0	0	0	0	0	0	0	0
27.809	14.548	6.9442	0	0	0	0	0	0	0	0	0	0	0	0	0	0	0	0	0	0	0	0	0	0	0	0	0	0	0	0	0	0	0	0	0	0	0	0	0	0	0	0	0	0	0	0	0	0	0
0	1.8891	0	1.4013	3.9029	19.257	0	0	0	0	0	0	0	0	0	0	0	0	0	0	0	0	0	0	0	0	0	0	0	0	0	0	0	0	0	0	0	0	0	0	0	0	0	0	0	0	0	0	0	0
4.433	0.081544	0	1.8008	8.1483	0	0	0	0	0	0	8.3025	0.1805	2.1468	0	2.4805	0	0	0	0	0	0	0	0	0	0	0	0	0	0	0	0	0	0	0	0	0	0	0	0	0	0	0	0	0	0	0	0	0	0
26.818	12.907	0	7.0201	0	0	0	0	0	0	0	0	0	0	0	0	0	0	0	0	0	0	0	0	0	0	0	0	0	0	0	0	0	0	0	0	0	0	0	0	0	0	0	0	0	0	0	0	0	0
0	0	0	0	12.508	22.162	33.07	53.251	54.436	69.5	74.552	84.952	98.374	102.27	108.28	119.54	117.84	128.13	119.47	130.7	148.03	131.06	131.99	138.41	139.14	144.55	150.41	146.78	150.89	144.59	142.79	144.76	148.73	138.34	148.68	141.14	130.6	129.42	133.78	130.31	123.35	123.98	100.02	119.13	110.84	108.34	104.31	107.59	105.64	104.24
0	0	0	0	58.523	0	0.99648	0	21.642	22.253	7.7176	8.2338	0	12.067	8.6917	2.777	0.29294	5.3178	8.4007	8.9732	9.6845	5.6098	0.73297	0	0	0	0	0	0	0	0	0	0	0	0	0	0	0	0	0	0	0	0	0	0	0	0	0	0	0
0	0.47704	1.9323	0	2.9799	2.6768	0	8.3908	2.9606	0	0	0	0	0	0	0.54791	0	6.3553	1.1683	9.1662	14.21	19.9	29.619	37.933	46.039	56.557	67.489	63.217	72.011	65.418	76.593	80.177	75.295	67.614	84.8	79.997	82.263	94.605	87.598	92.956	100.38	90.31	100.81	98.747	92.405	107.52	91.875	91.641	101.69	111.93
0	1.6886	0	0	4.4667	5.1942	10.133	4.8571	11.939	13.268	5.7878	1.107	0	0	0	1.6281	5.172	10.375	3.4374	5.2713	0	4.0153	0	0.14385	0	0	0	0	0	0	0	0	0	0	0	0	0	0	0	0	0	0	0	0	0	0	0	0	0	0
24.114	9.1952	4.1803	1.9138	0	0	0	0	0	0	0	0	0	0	0	0	0	0	0	0	0	0	0	0	0	0	0	0	0	0	0	0	0	0	0	0	0	0	0	0	0	0	0	0	0	0	0	0	0	0
0	9.6398	0	6.631	3.7099	2.5248	0	0	0	0	0	0	0	0	0	0	0	0	0	0	0	0	0	0	0	0	0	0	0	0	0	0	0	0	0	0	0	0	0	0	0	0	0	0	0	0	0	0	0	0
9.6481	8.9509	10.742	0	0	0	0	0	3.888	0	0	0	0	0	0	0	0	0	0	0	0	0	0	0	0	0	0	0	0	0	0	0	0	0	0	0	0	0	0	0	0	0	0	0	0	0	0	0	0	0
9.1902	0	0	6.1061	0	0	0	0	0	0	0	0	0	0	0	0	0	0	0	0	0	0	0	0	0	0	0	0	0	0	0	0	0	0	0	0	0	0	0	0	0	0	0	0	0	0	0	0	0	0
11.662	5.2719	0	2.1536	0	0	0	0.077557	0	8.9217	0	0	3.4034	5.8864	7.1654	1.0237	0	3.0945	2.4752	0	0	0	0	0	2.6229	4.2549	0	0	0	2.9311	3.1516	10.093	0	0	0	0	0	0	0	1.5956	0	1.1182	0.19819	0	0	0	0	4.7693	13.947	6.5981
34.744	17.277	0	0	0	0	0	0	0	0	0	0	0	0	0	0	0	0	0	0	0	0	0	0	0	0	0	0	0	0	0	0	0	0	0	0	0	0	0	0	0	0	0	0	0	0	0	0	0	0
21.022	3.8089	1.5149	0	0	0	0	0	0	0	0	0	0	0	0	0	0	0	0	0	0	0	0	0	0	0	0	0	0	0	0	0	0	0	0	0	0	0	0	0	0	0	0	0	0	0	0	0	0	0
12.264	16.886	12.868	2.4837	0	0	0	0	0	13.778	2.371	17.542	2.7247	5.3065	3.6394	0	3.8553	3.4373	4.0599	0	0	0	0	0	0	1.463	0	0	0.34496	15.514	4.7222	0	1.5113	0	0	0	0	0	0	0	0	0	0	0	0	0	0	0	0	0
15.225	12.948	0.15	0.55081	0	0	0	0	0	0	0	0	0	0	0	0	0	0	0	0	0	0	0	0	0	0	0	0	0	0	0	0	0	0	0	0	0	0	0	0	0	0	0	0	0	0	0	0	0	0
1.7361	5.6957	0	0	0.034775	0	3.465	0	0	5.4484	1.8222	2.6558	0	11.357	0	5.8799	5.7698	6.8379	6.6869	6.8361	6.7261	11.044	12.796	15.478	24.3	41.901	51.279	47.674	56.384	51.662	56.439	52.089	58.435	48.657	64.554	52.185	56.595	57.176	47.015	47.412	40.425	53.15	41.912	57.148	56.692	63.374	65.296	71.779	75.837	66.739
15.543	16.294	0	0	0	0	0	0	0	0	0	0	0	0	0	0	0	0	0	0	0	0	0	0	0	0	0	0	0	0	0	0	0	0	0	0	0	0	0	0	0	0	0	0	0	0	0	0	0	0
2.3646	9.9142	0	1.1534	0	2.7709	0	9.3975	4.6984	3.8458	0	0	0	7.6449	3.879	0	0	0	0	0	0	0	0	0	0	0	0	0	0	0	0	0	0	0	0	0	0	0	0	0	0	0	0	0	0	0	0	0	0	0
4.875	8.5298	0	7.22	3.0385	0	0	0	0	19.786	19.906	49.181	42.62	47.545	49.281	47.497	40.924	42.839	48.051	56.841	45.19	46.802	44.127	21.664	39.664	43.582	43.14	49.85	41.275	45.383	46.315	51.285	78.655	47.513	67.965	89.101	75.078	81.245	80.199	77.248	79.399	87.659	115.48	118.66	106.89	117.89	109.31	111.25	123.78	125.24
0	1.1702	1.8879	0	0	0	7.3043	5.8511	19.853	21.067	4.5484	0	1.7657	0	0	0	0	0	0	7.348	12.016	2.2846	0	2.4983	0	0	0	0	0.66545	0	0	0	0	0	0	0	0	0	0	0	0	1.2145	8.2892	9.9117	7.6336	2.1896	0	0	0	0
21.4	14.405	4.7462	1.4501	0	0	0	0	0	0	10.137	41.28	49.694	64.893	101.68	122.28	133.76	151.32	170.7	189.99	220.05	236.71	255.28	258	264.51	277.24	277.88	268.79	266.52	268.76	255.19	279.19	270.43	300.85	302.75	329.86	341.08	344.2	362.11	376.72	361.28	362.44	374.23	382.18	401.22	424.22	398.96	411.96	401.26	414.56
0	5.7679	0	11.169	0	0	0	0	0	0	0	0	0	0	0	0	0	0	0	0	0	0	0	0	0	0	0	0	0	0	0	0	0	0	0	0	0	0	0	0	0	0	0	0	0	0	0	0	0	0
15.63	5.411	0	0	0	0	1.1083	0	2.7356	1.4217	0.57794	0	8.0091	13.906	20.86	16.158	9.0159	16.099	25.602	9.3503	16.122	19.148	14.628	3.5715	0	0	6.0973	2.4692	6.3763	9.7928	1.6642	16.649	7.3782	19.222	26.307	22.195	45.791	39.281	45.278	40.467	46.671	47.771	50.969	41.136	58.926	63.849	67.615	71.329	75.531	60.622
18.664	11.143	0	0	0	0	0	0	0	0	0	0	0	0	0	0	0	0	0	0	0	0	0	0	0	0	0	0	0	0	0	0	0	0	0	0	0	0	0	0	0	0	0	0	0	0	0	0	0	0
16.843	9.98	0	13.043	0	0	0	0	0	0	0	0	0	0	0	6.4984	3.7274	17.043	11.806	16.495	18.037	20.323	24.469	24.67	30.432	38.966	48.379	44.136	38.968	42.129	40.14	45.584	35.947	32.898	18.91	32.505	24.568	30.259	29.803	36.972	26.751	31.686	42.401	38.764	22.41	25.936	15.218	22.954	42.899	26.804
11.888	0.44651	0	0	0	2.2455	4.411	0	0	0	0	0	3.759	1.5866	18.546	8.2624	4.3416	2.8998	1.0453	7.592	10.742	7.9032	8.5096	0	0	0	0	0	0	0	13.698	6.2008	10.505	14.839	9.9064	9.45	18.409	20.417	31.4	27.678	22.413	28.93	42.95	44.449	48.627	50.754	59.514	72.402	70.393	75.797
7.4627	3.6971	2.6771	0	0.23002	0	0	0	0	0	0	0	0	0	0	0	0	0	0	0	0	0	0	0	0	0	0	0	0	0	0	0	0	0	0	0	0	0	0	0	0	0	0	0	0	0	0	0	0	0
0	0	0	5.2162	30.786	39.395	36.509	48.137	53.604	61.605	64.383	77.652	67.856	51.737	65.505	74.912	58.294	63.424	51.605	65.771	59.519	61.216	75.014	69.671	76.427	70.951	71.815	73.091	91.013	95.199	85.005	90.255	81.341	76.871	88.779	77.234	92.765	84.228	81.322	98.994	104.05	87.958	100.43	101.39	106.96	112.44	101.39	117.24	119.61	107.06
8.7971	0	3.9504	0	0	0	0	0	0	0	0	0	0	0	0	0	0	0	0	0	0	0	0	1.8625	2.8483	6.534	20.29	40.81	43.132	41.443	48.121	64.953	76.755	76.588	80.362	89.123	109.78	118.04	111.5	119.48	134.08	128.99	153.1	156.43	153.94	149.29	140.82	139.09	148.97	153.29
8.7344	14.944	2.3192	0	0	0	0	0.10362	0	2.294	0	6.3213	0	0	0	0	1.1685	0	2.1878	0	1.5592	2.0979	10.49	0	0	0	0	0	6.0834	7.5523	12.279	5.6436	0	0	0	0	0	0	0	0	0	0	0	5.8617	7.5848	8.9945	1.7389	3.1353	10.054	19.936
18.196	7.8994	0	0	1.3258	0	0	0	0	0	0	0	0	0	0	0	0	0	0	0	0	0	0	0	0	0	0	0	0	0	0	0	0	0	0	0	0	0	0	0	0	0	0	0	0	0	0	6.5225	19.1	17.131
13.65	9.4654	2.9549	1.1569	0	0	0	0	0	0	0	0	0	0	0	0	0	0	0	0	0	0	0	0	0	0	0	0	0	0	0	0	0	0	0	0	0	0	0	0	0	0	0	0	0	0	0	0	0	0
4.5904	1.7842	0	0	18.159	0	1.6681	0	0	0	0	0	0	0	0	0	0	0	0	0	0	0	0	0	0	0	0	0	0	0	0	0	0	0	0	0	0	0	0	0	0	0	0	0	0	0	0	0	0	0
0	0.019679	5.335	7.6048	0	0	0	0	0	0	0	0	0	0	0	0	0	0	0	0	0	0	0	0	0	0	0	0	0	0	0	0	0	0	0	0	0	0	0	0	0	0	0	0	0	0	0	0	0	0
11.618	0	1.1972	0	4.6428	4.8699	0	0	1.1522	3.0854	5.4188	0	0	0.78901	1.0985	9.8224	1.3926	4.3486	2.0029	0	0	0.66241	0	1.7349	5.3841	0	1.8173	0	2.4721	3.5737	0.72818	0	0	0	0	0	1.8335	1.0343	0	0	0	0	0	0	0	4.0194	0	0	0	0
18.67	15.692	3.1416	0	0	0	0	0	0	0	0	0	0	0	0	0	0	0	0	0	0	0	0	0	0	0	0	0	0	0	0	0	0	0	0	0	0	0	0	0	0	0	0	0	0	0	0	0	0	0
0	8.3608	0	3.263	0	0	1.5771	9.4873	15.586	18.167	23.408	22.065	26.697	22.083	15.563	32.538	23.969	30.27	32.234	39.062	30.397	31.465	36.585	25.503	48.556	47.53	58.241	48.889	41.062	51.923	59.663	55.584	46.617	42.633	43.597	56.779	40.977	38.559	47.181	46.212	50.48	40.224	47.392	32.323	27.664	28.726	33.119	36.086	44.531	40.917
0	4.8712	2.6849	16.107	12.307	0	0	0	0	0	0	0	5.996	9.0693	8.7389	35.273	58.096	67.467	81.215	92.893	99.051	111.99	135.68	163.25	171.5	163.12	141.3	164.01	176.44	173.37	195.55	202.3	165.56	184.46	177.58	171.02	162.92	169.64	181.93	178.6	183.97	182.48	200.29	189.05	144.46	147.88	143.62	131.13	120.99	128.24
48.393	9.2982	0	0	0.28442	0	0	0	0	0	0	0	0	0	3.2732	0	5.4501	0	0	0	0	0	0	0	0	0	0	0	0	0	0	0	0	0	0	0	0	0	0	0	0	0	0	0	0	0	0	0	0	0
35.894	1.5839	0.70872	0	0	0	0	0	0	0	0	0	0	0	0	0	0	0	0	0	0	0	0	0	0	0	0	0	0	0	0	0	0	0	0	0	0	0	0	0	0	0	0	0	0	0	0	0	0	0
11.726	8.2683	0	6.8655	0	0	0	0	0	0	0	0	0	0	0	1.4985	0	1.6338	2.9581	3.5828	4.4708	6.9129	14.38	12.075	18.368	18.024	36.912	41.43	48.088	69.399	87.534	99.208	102.86	113.45	135.71	125.94	138.28	143.31	151.99	185.89	190.98	201.16	208.6	213.74	230.38	238.69	230.42	235.19	230.73	250.55
24.06	5.9034	3.4831	6.0623	0	0	0	0	0	0	7.7851	13.474	11.755	18.449	14.285	16.554	17.122	12.817	31.629	30.768	42.115	42.378	0	0	0	0	0	0	0	0	0	0	0	0	0	0	0	0	0	0	0	0	0	0	0	0	0	0	0	0
18.976	3.9692	8.5409	0	0	0	0	0	0	0	0	0	0	0	0	0	0	0	0	0	0	0	0	0	0	0	0	0	0	0	0	0	0	0	0	0	0	0	0	0	0	0	0	0	0	0	0	0	0	0
23.327	12.143	0.5265	0	0	0	0	0	0	0	0	0	0	0	0	0	0	0	0	0	0	0	0	0	0	0	0	0	0	0	0	0	0	0	0	0	0	0	0	0	0	0	0	0	0	0	0	0	0	0
4.5018	0	0	0	0	0.91942	8.2283	5.4353	0.929	0	2.4424	0	0	0	0	5.7283	6.3746	3.9176	0	0	0	1.6079	0	0	0	0	0	0	0	0	0	0	0	0	0	0	0	0	0	0	0	0	0	0	0	0	0	0	0	0
0	0	0	5.346	9.4431	5.8995	15.996	34.028	34.185	38.645	43.098	33.016	19.49	11.863	0	1.3298	0	0	0	0	0	0	0	0	0	0	0	0	0	0	0	0	0	0	0	0	0	0	0	0	0	0	0	0	0	0	0	0	0	0
12.42	14.494	2.468	0	0	0	0	0	0	0	0	0	0	0	0	0	0	0	0	0	0	3.1902	3.7836	16.788	13.649	23.514	35.942	52.448	55.501	55.055	44.883	45.623	55.847	47.875	51.825	38.921	53.443	49.708	62.465	55.961	65.278	64.69	67.571	71.455	69.665	69.111	47.479	61.77	63.37	70.786
34.16	9.7245	8.5076	0	0	0	0	0	0	0	0	0	0	0	0	0	0	0	0	0	0	0	0	0	0	0	0	0	0	0	0	0	0	0	0	0	0	0	0	0	0	0	0	0	0	0	0	0	0	0
0	0	0.29819	1.4308	1.9153	3.8483	9.9382	0	0	0	0	0	0	0	0	1.1861	0	0	0	13.476	3.6564	6.3004	17.927	4.4505	20.658	4.7519	12.954	9.5228	8.2151	1.7237	3.31	14.962	1.1697	17.363	19.255	37.858	30.359	48.914	46.535	46.195	48.693	37.946	43.127	48.908	50.654	41.492	51.511	55.35	66.754	72.876
17.26	11.53	7.3527	0	0	0	0	0	0.73933	0	0	1.9006	0	0	0	0	0	0	0	0	0	0	0	0	0	0	0	0	0	0	0	0	0	0	0	0	0	0	0	0	0	0	0	0	0	0	0	0	0	0
25.434	7.9174	0	0	2.3682	0	0	0	2.5944	3.3362	7.4287	25.024	52.579	113.68	166.72	287.77	378.44	542.1	690.52	797.49	957.56	1073.9	1213.4	1248.3	1353.1	1465.2	1548.4	1565.1	1654	1663.5	1733.8	1790.8	1806.2	1875.7	1864.6	1855.9	1883.1	1887.5	1900.6	1901.4	1937.9	1877.4	1876.4	1868.1	1881.1	1714	1892.4	1711	1892.1	1732.2
27.653	31.257	15.271	0	0	0	0	0	0	0	0	0	0	0	0	0	0	0	0	0	0	0	0	0	0	0	0	0	0	0	0	0	0	0	0	0	0	0	0	0	0	0	0	0	0	0	0	0	0	0
8.2572	2.5273	0	0	1.849	1.0182	0	0	0	0	0	0	0	0	0	0	0	0	0	0	7.4364	26.572	16.131	0	0	8.7704	16.69	0	4.2161	0	5.2558	1.3599	19.218	0	0	0	0.13197	0	0	0	5.928	0	0	1.5933	5.445	0	2.2329	1.8474	0	0
19.469	10.056	0	2.7823	0	0	0	0	0	0	0	0	0	0	0	0	0	0	0	0	0	0	0	0	0	0	0	0	0	0	0	0	0	0	0	0	25.37	90.381	139.4	166.45	276.14	338.57	391.96	448	503.09	593.61	636.15	674.49	753.74	816.86
18.474	18.537	7.6485	0	0	0	0	0	0	0	0	0	0	0	0	0	0	0	0	0	0	0	0	0	0	0	0	0	0	0	0	0	0	0	0	0	0	0	0	0	0	0	0	0	0	0	0	0	0	0
37.712	0	26.995	14.187	0	0	0	0	0	0	0	0	0	0	0	0	0	0	0	0	0	0	0	0	4.1283	2.5878	22.117	17.346	28.73	31.392	18.534	21.367	19.582	16.944	23.072	16.748	17.999	24.772	22.671	23.594	27.433	21.674	26.341	16.912	7.604	8.3941	15.059	0	8.6556	6.819
0	1.8278	0.24953	0	0	1.8612	3.0838	0	0	0	0	0	0	0	0	0	0	0	0	0	0	0	0	0	0	0	0	0	0	0	0	0	0	0	0	0	0	0	0	0	0	0	0	0	0	0	4.2008	17.828	10.837	47.154
0.91504	2.1937	0	10.259	0	0	0	0	5.6189	0	3.0953	0	0	0	0	0	0	0	0	0	0	0	0	0	0	0	0	0	0	0	0	0	0	0	0	0	0	0	0	0	0	0	0	0	0	0	0	0	0	0
21.364	5.8187	0	0	0	0	0	0	11.887	22.182	32.872	40.834	63.523	56.983	83.461	96.662	97.943	106.05	109.22	119.3	138.99	134.78	128.62	122.96	111.18	109.82	106.67	123.65	117.95	129.82	110.9	136.73	115.82	144.99	117.52	121.13	107.51	123.07	127.74	112.73	105.97	106.37	114.74	111.91	103.71	105.01	90.104	99.717	80.903	82.752
0	4.3854	0	8.6597	0	0	1.5641	0	0	0	0.77677	0	0	0	0	4.5946	0	0	0	0	0	0	0.76546	0	0	0	0.55462	0	16.502	24.407	21.681	32.532	0	0	0	0	0	0	10.422	18.889	27.091	30.224	41.777	45.987	52.01	39.497	40.218	34.89	37.164	35.914
6.3451	4.5971	1.1665	0	0	0	7.673	0.44458	16.188	7.3266	8.9819	6.5168	0	0	0	1.9433	1.967	10.598	11.283	32.089	47.021	46.864	46.704	49.436	62.948	65.58	82.835	90.129	101.49	87.462	107.46	95.187	90.538	77.065	76.79	88.902	90.583	104.53	98.762	97.479	99.993	100.77	107.8	103.98	110.23	111.09	111.16	111.46	118.72	117.94
0	3.0952	1.8141	10.054	8.3657	0	0	0	0	0	0	0	0	0	0	0	0	0	0	0	0	0	0	0	0	0	0	0	0	0	0	0	0	0	0	0	0	0	0	0	0	0	0	0	0	0	0	0	0	0
0	0	3.9671	5.0174	0.21854	1.9168	0	0	0	0	0	0	0	0	0	0	0	0	0	0	0	0	9.1994	10.913	12.9	15.36	14.314	19.166	19.175	15.577	32.467	45.09	63.816	97.011	140.12	166.22	217.39	253.88	275.33	324.32	354.37	395.74	404.46	432.42	461.55	485.75	490.2	517.16	518.9	513.86
8.424	4.5088	0.98614	21.909	8.007	0	0	0	0	0	0	0	0	0	0	0	0	0	0	0	0	0	0	0	0	0	0	0	0	0	0	0	0	0	0	0	0	0	0	0	0	0	0	0	0	0	0	0	0	0
35.333	11.305	3.6439	0	0	0	0	0	0	0	0	0	0	0	0	0	0	0	0	0	0	0	0	0	0	0	0	0	0	0	0	0	0	0	0	0	0	0	0	0	0	0	0	0	0	0	0	0	0	0
20.778	5.994	6.7032	0	0	0	0	0	0	0	0	0	0	0	0	0	0	0	0	0	0	0	0	0	0	0	3.5735	0	20.305	10.717	5.4749	0	0	0	0	0	0	0	0	0	0	0	0	0	0	0	0	0	0	0
3.7719	7.9309	2.3632	1.5314	6.1737	0	0	0	0	0	0	0	0	0	0	7.5942	2.0274	6.3464	14.036	23.9	29.734	52.953	43.488	68.893	84.533	106.12	95.388	92.903	112.6	117.03	121.98	128.93	129.89	139.04	145.85	137.82	134.83	142.3	113.69	117.87	132.84	115.62	106.49	109.57	93.716	92.76	78.79	77.19	68.57	62.654
9.4369	0	0	0.73453	1.7246	0	0	0	1.5201	0.51429	16.972	13.155	18.34	28.655	29.142	36.34	31.646	41.329	33.763	47.452	45.487	44.209	40.039	47.519	32.636	39.66	41.951	50.079	44.004	47.125	53.276	45.904	44.889	37.854	30.289	24.978	43.448	51.094	31.514	19.722	1.2984	0	2.2542	0	20.322	26.335	0	10.602	21.746	16.487
0	5.9374	4.6537	0	3.6412	0	0	0	0	3.4847	3.9701	0	0	0	1.1549	0	0	0	0	0	0	0.18958	0.40889	0	0	0	0	0	0	0	0	0	0	4.973	0	0.96112	0	0	0	0	0	1.1799	5.4894	5.4021	0	0	0	0	0	0
28.385	24.893	0	2.6197	0	0	0	0	0	0	3.3253	0	0	0	0	0	0	0	0	0	0	0	0	0	0	0	0	0	0	0	0	0	0	0	0	0	0	0	0	0	0	0	0	0	0	0	0	0	0	0
31.593	5.0445	2.5371	0	0	0	0	0	0	0	0	0	0	0	0	0	0	0	0	0	0	0	0	0	0	0	0	0	0	0	0	0	0	0	0	0	0	0	0	0	0	0	0	0	0	0	0	0	0	0
15.068	4.6723	3.9916	0	0	0	0	2.6392	0	0	0	0	0	0	0	0	0	0	0	0	0	0	0	0	0	0	0	0	0	0	0	0	0	0	1.4425	0	0	16.173	2.7602	0	0	1.9081	0	0	0	3.7241	0.11622	22.645	13.55	27.805
26.134	12.17	3.4197	0	0	0	0	0	0	0	0	0	0	0	0	0	0	0	0	0	0	0	0	0	0	0	0	0	0	0	0	0	0	0	0	0	0	0	0	0	0	0	0	0	0	0	0	0	0	0
17.834	13.718	0.67546	0	0	0	0	0	0	0	1.9616	6.4756	0	0	0	0	0	0	3.6401	0	0	0	0	0	0	0	0	0	0	0	0	0	0	0	0	0	0	0	0	4.7755	30.895	15.982	27.669	39.747	50.393	56.401	55.003	55.801	60.127	70.66
14.006	11.662	4.9189	8.8573	0	0	0	0	0	0	0	0	0	2.6863	3.373	2.0685	0	0	1.6712	6.267	7.7461	15.127	0	0	9.5246	12.654	5.3497	10.534	0	0	0	1.867	9.474	11.189	24.087	33.688	32.093	48.554	48.295	41.902	69.607	72.506	62.808	62.472	61.97	70.125	60.486	70.381	86.394	73.348
26	13.5	5.397	0	0	0	0	0	0	0	0	0	0	0	0	0	0	0	0	0	0	0	0	0	0	0	0	0	0	0	0	0	0	0	0	0	0	0	0	1.3843	15.192	33.354	55.155	40.39	58.168	69.551	77.264	80.577	108.2	127.42
0	4.7734	7.5196	0	0	0	0	1.4236	1.6714	10.359	1.8452	9.7126	3.1862	6.5276	6.0548	0	1.7945	0	0.90634	0	0	2.0372	0	0	0	0	0	0	0	0	2.9547	0	8.6029	17.651	24.871	22.966	23.213	22.962	31.494	41.267	49.016	40.583	56.675	60.387	63.313	74.428	65.405	66.914	60.077	72.077
0.647	6.4562	2.125	0	0	0.96878	0	2.6623	4.0883	6.3216	2.4032	0	0	0	0	0	0	0	0	0	0	0	0	0	0	0	0	0	0	0	0	0	0	0	0	0	0	0	0	0	0	0	0	0	0	0	0	0	0	0
8.6381	0	4.8518	9.2092	0	0.41324	0	0.89888	0	0	0	1.9801	2.2889	0.56353	0.82981	3.8649	0	0	0	0	0	0	0	0	0	0	0	0	0	0	0	0	0	0	0	0	0	0	0	0	0	0	0	0	0	0	0	0	0	0
0	4.3161	12.004	3.3523	4.716	0	2.2169	2.4667	8.8623	0	0	0	0	0	0	0	0	0	0	0	0	0	0	0	0	0	0	0	0	0	0	0	0	0	0	0	0	0	0	0	0	0	0	0	0	0	0	0	0	0
11.395	8.3631	9.6716	12.764	0	0	0	0	0	0	0	0	0	0	0	0	0	0	0	0	0	0	0	0	0	0	0	0	0	0	0	0	0	0	0	0	0	0	0	0	0	0	0	0	0	0	0	0	0	4.9873
7.3283	6.9726	2.4477	0	0	0	0	0	3.3081	14.508	0	0	0	1.774	0	0	0	0	0	0	0	0	0	0	0	0	0	0	0	0	0	0	0	0	0	0	0	0	0	0	0	0	0	0	2.6827	8.9763	9.0101	14.18	13.371	10.961
0.23774	2.7631	4.3437	1.4756	0	0	0	0	0	0	0	0	0.76337	1.5165	0	0	0	0	0	0	0	0	0	3.9936	0	0	0	0	0	0	0	8.985	0	7.8816	0	0.49643	1.2037	8.8633	7.6046	8.21	18.195	12.019	14.766	16.012	11.492	7.7354	16.44	9.1003	0.18563	4.4413
0	4.8731	0	0	0	0	7.6947	0	8.1867	15.404	7.1066	0	0	0	0	0	0	2.2187	0	0	4.6678	0	0	0	0	0	7.4378	4.334	9.6975	0	9.3238	5.1541	0	0	0	0	0	0	1.8662	0	0	0	0	0	0	0	0	0	0	0
11.995	5.0463	0	5.6757	0	0.50789	0	0	0	0	0	0	0	0	0	0	0	0	0	0	0	0	0	0	0	0	0	0	0	0	0	0	0	0	0	0	6.6452	7.9353	4.476	0	17.457	9.6505	6.583	10.137	6.51	2.3768	0	0	9.7274	2.4796
23.66	0.73117	0	5.9673	0.62622	0	0	0	0	0	0	0	0	0	0	0	0	0	0	0	0	0	0	0	0	0	0	0	0	0	0	0	0	0	0	0	0	0	0	0	0	0	0	0	0	0	0	0	0	0
26.184	11.886	0	4.6004	0	0	0	0	0	0	0	0	0	0	0	0	0	0	0	0	0	0	0	0	0	0	0	0	0	0	0	0	12.114	21.822	26.7	43.938	65.686	73.412	76.615	102.65	131.51	144.83	146.12	189.54	167.89	178.66	181.71	190.55	218.03	212.13
0	0	5.0039	0.52619	4.9776	7.4558	13.897	16.13	23.552	20.618	34.686	53.475	48.404	55.318	66.33	55.526	45.391	50.955	50.621	53.824	59.162	51.194	61.827	65.807	58.273	48.731	24.634	26.559	39.59	40.895	33.448	32.488	42.169	41.503	34.314	25.404	25.285	22.598	18.364	24.066	14.855	18.74	11.48	17.915	22.021	8.9033	24.011	20.399	32.259	26.21
9.7416	13.668	0.22535	4.897	0	0	0	0	0	0	0	0	0	0	0	0	0	0	0	0	0	0	0	0	0	0	0	0	0	0	0	0	0	0	0	0	0	0	0	0	0	0	0	0	0	0	0	0	0	0
22.586	10.066	0	2.8369	0	0	0	0	0	0	0	0	0	0	0	1.1621	0.042309	0	3.8696	3.8762	14.093	19.606	24.381	28.298	45.087	48.986	68.899	84.07	95.644	89.216	107.44	119.93	128.02	152.69	146.62	170	178.58	195.87	213.64	244.06	251.84	268.83	312.01	337.52	346.14	359.62	374.04	415.22	427.53	444.16
23.448	1.3187	0	0	0	0	0	0	0	0.54912	0	0.30542	0	0	0.88719	0	0	0	0	0	0	0	0	0	0	0	0	0	0	0	0	0	0	0	0	0	0	0	0	0	0	0	0	0	0	0	0	0	0	0
0	0.50939	0	0	1.6785	6.9965	7.831	6.2938	8.1617	24.523	25.369	30.795	32.124	37.556	47.297	51.684	44.077	36.524	41.014	53.679	47.949	40.554	52.345	42.695	54.697	39.299	40.482	38.443	46.12	49.214	56.977	61.171	56.301	73.253	69.904	104.51	106.95	126.93	106.43	124.43	120	119.13	132.56	128.73	132.51	134.85	146.22	151.05	167.24	166.12
0	0	0	0	0	15.4	29.22	41.016	31.598	24.456	27.895	20.554	26.864	24.99	22.542	24.556	25.042	36.841	52.773	42.613	36.688	37.308	41.175	23.174	30.266	36.409	42.669	35.823	42.469	39.469	34.813	41.943	43.221	45.183	55.184	55.046	60.54	60.792	72.193	75.295	78.312	76.731	87.897	86.559	73.78	85.977	88.95	84.867	80.425	95.268
2.2545	6.9633	0	0	0	8.1077	8.3103	0	0	0	1.3059	0	0	0	0.055816	19.025	0	0.099184	0	4.2338	0	0	7.5355	0	5.1344	0	0	0	0	0	0	0	0	0	0	0	0	0	0	0	0	0	0	0	0	0	0	0	0	0
22.49	5.9398	0	0.70217	0.64285	0	0	0	0	0	0	0	0	0	0	0	0	0	0	0	0	0	0	0	0	0	0	0	0	0	0	0	0	0	0	0	0	0	0	0	0	0	0	0	0	0	0	0	0	0
18.147	51.394	0	5.857	0	0	0	0	0	0	0	0	0	0	0	0	0	0	0	0	0	0	0	0	0	0	0	0	0	0	0	0	0	0	0	0	0	0	0	0	0	0	0	0	0	0	0	0	0	2.5019
34.156	8.1669	0	0	0	0	0	0	0	0	0	0	0	0	0.43187	5.7558	9.8692	14.053	20.405	17.271	31.811	24.542	42.89	30.676	32.4	25.871	36.811	47.875	51.776	44.921	39.632	49.105	59.531	52.16	47.977	52.337	50.058	50.719	41.281	49.465	48.516	39.363	39.703	33.014	38.912	32.389	23.735	3.4774	15.964	8.955
41.364	1.9102	0	0	4.3734	0	0	0	0	0	0	0	0	0	0	0	0	0	0	0	0	0	0	0	0	0	0	0	0.13443	0	0	0	0	0	0	3.2463	0	0	0	0	0	0	0	0	0	0	0	0	0	0
38.536	15.718	0	2.5437	0	0	0	0	0	0	0	0	0	0	0	0	0	0	0	0	0	0	0	0	0	0	0	0	0	0	0	0	0	0	0	0	0	0	0	0	0	0	0	0	0	0	0	0	0	0
23.842	0	0	1.8184	0	0	0	0	0	0	0	0	0	0	0	0	0	0	0	0	0	0	0	0	0	0	0	0	0	0	0	0	0	0	0	0	0	0	0	0	0	0	0	0	7.895	22.749	7.8578	4.7983	18.835	27.277
11.025	0.99512	2.6655	0	0	2.7153	0	0	0	0	0	0	0	0	0	0	0	0	0	0	0	0	0	0	0	0	0	0	0	0	0	0	0	0	0	0	0	0	0	0	0	0	0	0	0	0	0	0	0	0
6.6651	14.264	0	0	0	0	0	6.7508	0	6.2941	0	4.2153	0	0	0	0	0	0	0	0	5.1965	17.874	21.186	0	0	0	0	0	0	0	6.3954	0	0	0	0	0	0	0	0	0	0	0	0	2.3463	0	1.1546	0	0	0	0
16.826	1.5337	3.9844	0	0	0	6.3132	0	0	0	0.21702	0	13.62	3.3739	10.203	18.56	20.993	15.523	36.76	36.489	35.651	31.027	35.273	35.32	27.366	26.061	23.847	23.065	37.381	34.27	12.121	13.744	9.0193	17.089	18.12	27.976	16.356	27.03	25.836	27.78	11.208	14.99	19.69	28.888	20.602	16.427	27.65	25.286	42.77	34.502
12.887	0	5.7033	0	0	5.1004	0	0	0	0	0	0	0	0	0	0	0	0	0	0	0	0	0	0	0	0	0	0	0	0	0	0	0	0	0	0	0	0	0	0	0	0	0	0	0	0	0	0	0	0
2.5844	9.3763	0	0	0	0	0	0	0.95502	0.47042	0.94694	0	0	1.4967	0	0	1.5177	0	3.8571	0	1.0008	0	1.5927	0	0	0	0	0	2.1837	7.4431	3.9941	0	0	0.073363	3.7383	0	1.7349	0	0	0	2.4441	0	0.2586	0	0	0	0	0	0.46654	3.4687
21.576	1.6917	0	0	0	0	0	0	0.76358	0	0	0	1.0067	7.8899	0	0.23914	2.1313	10.527	27.017	27.738	31.201	33.329	20.387	14.471	22.345	24.398	27.867	32.03	41.475	32.895	34.835	42.343	42.062	33.403	38.808	27.804	41.284	38.503	36.697	34.133	29.452	30.588	48.849	28.009	22.743	19.932	24.18	14.22	21.358	21.461
0	0	5.8871	0	2.7472	0	7.7037	6.6498	0	0	3.2341	1.6462	3.6073	0	0	0	0	0	9.2583	5.7862	0.74023	8.5264	20.089	27.862	37.821	36.4	30.219	28.175	45.056	24.585	30.572	20.607	23.829	26.611	31.842	28.657	34.035	29.704	41.176	42.87	43.636	40.892	34.766	24.569	35.538	22.494	21.204	32.054	27.374	42.545
25.833	7.6786	0	0	0	0	0	0	0	0	0	0	0	0	0	0	0	0	0	0	0	0	0	0	0	0	0	0	0	0	0	0	0	0	0	0	0	0	0	0	0	0	0	0	0	0	0	0	0	0
17.898	3.0272	0	0	0	0	0	0	0	0	0	0	0	0	0	0	0	0	0	0	0	0	14.962	35.459	52.98	69.916	77.559	99.278	121.54	120.92	129.24	139.03	138.08	161.04	157.5	175.63	173.69	172.7	184.74	182.19	154.53	155.35	145.61	150.79	159.56	129.3	143.26	156.96	146.82	172.92
10.664	9.7628	0	3.4472	0	0	0	0	0	0	0	0	0	0	0	0	0	0	0	0	0	0	0	0	0	0	0	0	0	0	0	0	0	0	0	0	0	0	0	0	0	0	0	0	0	0	0	0	0	0
0	0	3.7516	14.094	7.4946	1.3974	0	8.5872	9.6876	7.1093	0	0	1.0339	0	0	5.7039	6.5285	9.87	0	0	0	0	17.349	35.324	36.121	44.015	62.084	55.667	64.481	72.444	77.054	80.067	101.84	119.87	121.08	118.24	119.28	124.32	125.14	140.63	117.81	140.55	62.608	85.563	67.442	128.15	132.4	100.03	142.1	137.98
0	0	3.7016	10.895	0.41276	0	0.90543	0.22011	0	0	0	0	0	0	0	0	0	0	0	0	0	0	0	0	0	0	0	0	0	4.3011	2.7471	14.632	4.548	9.3961	4.5474	0	6.7735	3.3404	7.8209	13.51	17.664	14.084	24.227	16.067	27.537	18.653	16.295	12.202	7.4838	16.058
3.8235	6.2622	4.5267	0	0	0	0	7.6868	12.872	20.554	9.1509	5.7923	2.1426	0	0	4.2816	3.1955	0	4.2747	3.4679	1.6615	7.5053	4.9667	7.9786	16.421	18.723	33.656	32.758	44.027	38.25	75.918	73.16	88.783	88.781	110.16	133.69	160.22	197.92	208.95	228.73	253.56	263.31	307.48	309.58	317.7	333.75	361.12	383.83	400.37	406.03
15.195	7.7917	0	1.1175	0	0	0	0	0	0	0	0	0	0	0	0	0	0	0	0	5.1311	0	6.1164	2.3061	9.7709	5.5617	3.7984	4.0268	0	0	0	0.79532	0	0	0	0	0	0	0	0	0.88409	0	0	0	0	4.041	1.7999	25.245	0	0
5.3956	7.0514	3.2864	12.368	1.4011	0	0	0	0	0	0	0	0	0	0	0	0	0	0	0	0	0	0	0	0	0	0	0	0	0	0	0	0	0	0	0	0	0	0	0	0	0	0	0	0	0	0	0	0	0
0.80712	3.8951	0	0	12.138	5.1871	0	0	2.7391	4.1566	0	4.1935	7.0072	0	0	0	0	0	0	0	2.178	0	3.1118	0.48727	0	0	0	0	0	0	0	0	0	0	0	0	0	0	0	0	0	0	0	0	0	0	0	0	0	0
8.9856	2.7493	10.682	0	0	0	0	0	0	0	0	0	0	5.6367	0	0	0	0	0	0	0	0	0	0	0	0	0	0	0	0	0	0	0	0	0	0	0	0	0	0	0	0	0	0	0	0	0	0	0	0
13.875	7.4889	4.8641	5.2575	0	0	0	0	0	0	10.694	0	0	0	0	0	0	0	0	0	0	0	0	0	0	0	0	0	0	0	0	0	3.2639	0	4.442	14.65	19.582	0	0	0	0	0	0	19.296	8.224	9.8358	2.9057	0	0.15881	9.3263
4.7908	0	1.5297	0	0.30714	0	8.2787	9.8637	10.943	14.497	17.419	20.268	38.51	41.751	36.238	42.33	23.427	32.703	25.805	4.1415	17.827	9.5778	35.32	42.018	33.903	35.26	19.916	22.512	27.166	26.563	25.883	16.292	15.911	27.356	15.397	14.838	5.2906	10.936	4.5638	12.577	0	0	0	2.7197	0	0	1.1933	0.23184	32.075	11.594
20.359	13.915	0	0	0	0	0	0	0	0	0	0	0	0	0	0	0	0	0	0	0	0	0	0	0	0	0	0	0	0	0	0	0	0	0	0	0	0	0	0	0	0	0	0	0	0	0	0	0	0
12.814	3.6566	0	0	1.2285	0	0	0	0	0	0.83696	4.3073	4.243	2.3063	0	0	0	2.7969	0	0	0	0	0	0	0	0	0	0	0	0	0	0	0	0	0	0	0	0	0	0	0	0	0	0	0	0	0	0	0	0
29.615	39.224	38.981	3.9205	0	0	0	0	0	0	0	0	0	0	0	0	0	0	0	0	0	0	0	0	0	0	0	0	0	0	0	0	0	0	0	0	0	0	0	0	0	0	0	0	0	0	0	0	0	0
24.566	10.787	8.5796	0.2533	0	0	0	0	0	0	0	0	0	0	0	0	0	0	0	0	0	0	0	0	0	0	0	0	0	0	0	0	0	0	0	0	0	0	0	0	0	0	0	0	0	0	0	0	0	0
21.362	0	0	0	0	0	5.3233	2.3875	6.5326	13.657	0	2.4586	5.996	11.219	8.389	15.202	14.483	17.529	21.577	20.729	22.289	13.824	22.763	23.606	21.63	11.559	20.276	9.5295	21.87	19.3	3.4838	0.37042	6.7308	0	4.029	0	0	0	0	0	0	0	0	0	0	0	0	0	0	0
13.796	5.0815	7.7073	0	0	0	0	0	0	0	0	0	0	0	0	0	0	0	0	0	0	0	0	0	0	0	0	0	0	0	0	0	0	0	0	0	0	0	0	0	0	0	0	0	0	0	0	0	0	0
9.2518	6.4326	0	0	0	0	14.002	14.339	28.861	48.277	50.606	54.255	62.197	80.132	82.488	77.935	72.829	83.024	87.462	67.849	100.13	88.944	96.4	86.89	83.426	86.352	81.268	69.185	80.722	75.942	83.324	89.968	68.658	82.532	75.931	67.968	80.594	67.445	74.136	83.853	84.241	64.037	71.05	59.083	71.053	67.095	83.054	73.214	75.466	80.866
49.914	30.246	0	0	0	0	0	0	0	0	0	0	0	0	0	0	0	0	0	0	0	0	0	0	0	0	0	0	0	0	0	0	0	0	0	0	0	0	0	0	0	0	0	0	0	0	0	0	0	0
16.035	9.0397	0	8.3209	0	0	0	0	0	0	0	0	0	0	0	0	0	0	0	0	0	0	21.61	83.314	128.51	172.97	241.04	295.27	324.14	402.58	450.28	491.81	577.19	615.36	638.45	693.32	763.91	786.27	786	793.57	851.52	852.84	881.28	915.44	913.35	919.73	899.01	959.26	966.24	955.46
5.506	2.3832	3.6975	7.2795	0	0	0	0	0	0	1.0554	0	0	0.25494	0	31.073	77.196	117.5	144.08	183.97	198.67	212.98	253.25	295.28	319.57	341.06	352.8	346.62	368.73	423.14	414.52	394.76	420.1	427.52	432.49	422.43	412.13	418.76	421.46	430.55	434.55	423.76	413.88	422.97	422.38	424.5	418.62	421.44	414.71	402.39
26.469	5.1376	1.6143	0	0	0	0	0	0.68965	0	0	0	0	0	0	0	0	0	2.9274	0.3836	0	0	0	0	0	0	0	0	0	0	0	0	0	0	0	6.3301	30.233	31.785	62.182	77.055	92.563	126.92	153.51	157.25	175.08	194.79	227.5	249.21	269.08	288.83
6.6654	4.2945	0	0	3.2253	0	0	0	0	0	0	0	0	0	0	0	0	0	0	0	0	0	0	0	0	0	0	0	0	0	0	0	0	0	0	0	0	0	0	0	0	0	0	0	0	0	0	0	0	0
17.146	8.4661	0	0	0	0	0	0	0	0	0	0	0	0	4.3204	5.5767	2.1203	4.5955	5.1692	10.31	20.559	11.331	12.26	5.4647	13.935	8.8251	5.1692	6.352	6.3561	0	0	0.36063	0	0	0	0	0	0	0	0	0	0	0	0	0	0	0	0	0	0
22.037	11.211	0	0	0	0	0	0	0	0	0	0	0	0	0	0	0	0	0	0	0	0	0	0	0	0	0	0	0	0	0	0	0	0	0	0	0	0	0	0	0	0	0	0	0	0	0	0	0	0
27.471	7.5391	0	2.4943	0	0	0	0	0	0.22336	0	0	0	0	0	0	0	0	0	0	0	0	0	0	0	0	0	0	0	0	0	0	0	0	0	0	0	0	0	0	0	0	0	0	0	0	0	0	0	0
8.4256	17.522	0	7.7186	0	0	0	0	0	0	0	0	0	0	0	0	0	0	0	0	0	0	0	0	0	0	0	0	0	0	0	0	0	0	0	0	0	0	0	0	0	0	0	0	0	0	0	0	0	0
24.992	15.45	5.7911	0	0	0	0	0	0	0	0	0	0	0	0	0	0	0	0	0	0	0	0	0	0	0	0	0	0	0	0	0	0	0	0	0	0	0	0	0	0	0	0	0	0	0	0	0	0	0
34.155	0	0	0	0	0	0	0	0	0	0	0	0	0	0	0	0	0	0	0	0	0	0	0	0	0	0	0	0	0	0	0	0	0	0	0	0	0	0	0	0	0	0	0	0	0	0	0	0	0
33.006	8.145	0	0	0	0	0	0	0	0	0	0	0	0	0	0	0	0	0	0	0	0	0	0	0	0	0	0	0	0	0	0	0	0	0	0	0	0	0	0	0	0	0	0	0	0	0	0	0	0
3.0765	1.3399	0	5.9124	1.2512	0.31209	0	0	0	0	0	0	0	0	0	0	0	0	0	0	0	0	0	0	0	0	0	0	0	0	0	0	0	0	0	0	0	0	0	0	0	0	0	0	0	0	0	0	0	0
4.5906	0	0	0	3.8256	0	1.0737	0	0	0	0	0	0	0	0	0.97861	0	0	0	0	0	0	0	0	0	0	0	0	0	0	1.5778	0	0	0	0	0	0	1.7348	1.8863	1.4721	0	0	0	0.69892	0	2.8238	0.6242	1.4147	0	0
0	0	1.4506	2.1891	8.1629	13.09	3.3932	0	0	0	1.9525	0	0	2.4822	13.8	14.679	1.0799	7.1193	0	16.697	19.9	36.802	25.923	66.778	55.396	62.06	83.331	98.776	99.031	110.88	100.41	105.02	101.51	106.6	118.01	120.08	86.3	113.75	136.94	132.09	139.74	143.61	142.08	137.35	123.39	143.69	155.82	130.75	152.08	141.66
0	0	0	7.8332	0	2.5508	16.89	23.906	21.43	23.637	27.767	37.707	45.416	29.415	33.8	26.514	24.083	25.749	27.871	27.849	34.537	38.477	44.162	47.699	49.248	67.423	64.462	70.732	67.854	69.332	69.446	64.337	72.833	80.35	79.265	78.031	85.869	85.54	89.149	89.939	89.505	95.311	96.658	102.47	100.75	114.72	106.4	106.12	116.19	115.73
9.416	0	0	0.32919	0	6.2322	0	0	0	0	0	0	0	0	0	0	0	0	0	0	0	0	0	0	0	0	0	0	0	0	0	0	0	0	0	0	0	0	0	0	0	0	0	0	0	0	0	0	0	0
9.9984	1.569	2.6264	0	0	0	0	0	0	0	0	10.334	12.939	0	5.3123	13.572	19.158	19.073	27.763	31.028	33.468	32.589	34.213	29.751	41.732	29.033	42.844	38.498	45.303	40.232	46.96	41.181	17.771	10.497	36.142	27.875	33.737	28.116	25.478	22.766	19.289	20.71	23.153	9.0392	10.94	0	4.5034	0	0	0
21.966	14.332	0	0	0	0	0	0	0	0	0	0	0	0	0	0	0	0	0	0	0	0	0	0	0	0	0	0	0	0	0	0	0	0	0	0	0	0	0	0	0	0	0	0	0	0	0	0	0	0
6.2635	0.31782	0.2264	9.8839	0	0	0	1.5359	10.003	3.6637	0	8.9079	5.1056	1.9656	11.787	9.2446	2.0855	0	0	0	0	0	0	0	2.6119	0	2.5745	3.1695	2.2372	9.4001	0	4.9962	0	0	0	0	0	0	0	0	0	0	0	0	0	0	0	0	0	0
0	1.67	0	2.6999	1.2712	3.0364	8.913	2.0804	0	4.9778	8.2914	13.571	16.222	4.7111	4.8269	0	0	0	0	0	0	0	0	0	0	0	0	0	0	0	0	0	0	0	0	0	0	0	0	0	0	0	0	0	0	0	0	0	0	0
16.697	1.2459	0	0	9.137	0	0	0	0	0	0	0	0	0	0	0	0	0	0	0	0	0	0	0	0	0	0	0	0	0	0	0	0	0	0	0	0	0	0	0	0	0	0	0	0	0	0	0	0	0
15.1	4.4283	0	8.6433	0	0	0	0	0	0	0	0	0	0	0	0	0	0	0	0	0	0	0	0	0	0	0	0	0	0	0	0	0	0	0	0	0	0	0	0	0	0	0	0	0	0	0	0	0	0
0	0	0	8.4935	1.2058	0	0	9.3244	0	2.9261	25.852	0	0	1.2945	4.3467	0	1.8814	0	3.3827	0	0	0	0	0	0	0	0	0	0	0	0	0	0	1.1258	0	0	8.7007	6.794	3.6137	1.2756	0.2542	0	0	20.444	7.5513	0	0	0	0	6.6651
16.594	6.7389	0	0	2.7021	0	0	0	0	0	0	0	0	0	0	0	0	0	0	0	0	0	0	0	0	0	0	0	0	0	0	0	0	0	0	0	0	0	0	0	0	0	0	0	0	0	0	0	0	0
11.098	5.1876	9.2582	7.144	1.6575	0	0	0	0	0	0	0	0	0	0	0	0	0	0	0	0	0	0	0	0	0	0	5.8501	0	0	0	0	0	0	0	0	0	0	0	0	0	5.9196	0.80239	0	0	0	0	0	0	0
0	0	0	0	6.3959	12.885	0	7.8951	3.3391	17.487	0	0	0	1.4858	0	3.8371	0	0	0	0	0	0	0	0	0	0	0	0	0	0	0	0	0	0	0	0	0	0	0	0	0	0	7.5289	0	0	0	9.9982	0	4.129	0
2.638	2.3766	1.9823	0	0	0	3.4748	8.6776	18.38	17.146	11.452	23.497	12.34	29.943	25.69	17.687	34.204	27.256	20.567	18.229	17.064	37.907	14.368	24.765	32.929	31.469	31.961	31.598	27.268	29.61	17.565	35.637	25.843	21.496	39.687	28.813	29.543	18.086	25.859	23.235	19.123	28.876	29.313	9.2192	19.563	19.132	29.283	16.643	18.38	22.109
27.413	7.6934	10.378	0	0	0	0	0	0	0	0	0	0	0	0	0	0	0	0	0	0	0	0	0.13069	9.1218	0	0	0	1.9941	3.4906	0	0	0	11.863	0	0	0	0	11.044	0	0	0	0	1.1304	0	0	0	0	0	0
12.588	0	0	0	0	0	16.873	1.8784	4.3347	2.3275	0	0	0	0	0	0	0	0	0	0	0	0	0	0	0	0	0	0	0	0	0	0	0	0	0	0	0	0	0	0	0	0	0	0	0	0	0	0	0	0
0	5.7863	5.8263	6.7995	0.89954	0	0	0	0	0	0	0	0	0	0	0	0	0	0	0	0	0	0	0	8.1441	0	0	0	0	0	0	0	0	0	0	0	0	0	0	0	0	0	0	0	0	0	0	0	0	0
6.0309	0	0	0	20.583	3.5798	10.436	9.9808	18.237	18.639	3.0179	18.122	8.8259	6.4763	0	0	7.418	4.0086	10.201	10.125	8.651	20.491	20.321	11.153	4.0813	15.902	11.458	15.629	20.395	0	0	0	0	0	0	0	0	0	0	0	0	0	0	0	0	0	0	0	0	0
7.5771	0.6944	1.0393	4.5392	0	0	0	11.699	3.3668	21.716	32.853	13.7	2.5911	4.579	5.4564	10.639	7.1257	0.38919	20.564	19.441	32.032	46.363	65.048	85.934	110.1	124.21	159.35	184.33	235.12	268.94	322.49	376.33	430.13	495.37	557.72	620.55	697.91	730.11	822.09	854.21	917.18	952.57	982.66	1079.6	1117	1161.5	1203.7	1195.3	972.23	1242.5
10.218	10.607	2.9987	5.6793	0	0	0	5.1944	1.0366	0	0	0	0	0	0	0	0	0	0	0	0	0	0	0	0	0	0	0	0	0	0	0	0	0	0	0	0	0	0	0	0	0	0	0	0	0	0	0	0	0
13.063	0	0	12.264	0	0	9.2446	0	5.0782	10.547	1.7585	0.15636	0	0	0	0	0	0	0	0	0	0	0	0	0	0	0	0	0	0	19.878	11.204	0	3.7009	6.7748	21.62	19.195	24.682	33.466	35.47	40.539	28.114	32.566	38.018	32.515	14.858	19.873	10.083	13.057	21.723
5.2307	0	5.5299	0	3.1213	0	0	0	0	0	0.093548	1.403	0	2.4678	1.1043	4.095	0.24035	4.0524	4.6518	2.0532	3.5081	0.73742	10.104	5.5963	12.687	8.1602	9.3528	4.426	18.269	5.3288	6.3644	0	0	1.4431	8.2301	0	5.8363	5.4966	8.5795	14.275	8.6996	19.297	1.8889	16.159	24.527	25.545	14.093	13.198	4.9041	8.6859
0	0	0	4.7072	6.8048	4.7323	0	14.529	0	0	0	4.3292	4.0371	0.51583	0	4.6754	0	5.734	0.55457	0	4.4613	0	0	0	0	0	0	0	0	0	0	0	0	2.7501	6.8386	22.876	38.847	52.99	69.876	99.657	101.03	129.86	145.87	184.19	184.63	208.96	194.5	244.64	252.01	275.48
0	21.119	5.521	0	0	0	0	0	3.1355	9.9749	0	0	0	0	0	0	0	0	0	0	0	0	0	0	0	0	0	0	0	0	0	0	0	0	0	0	0	0	0	0	0	0	0	0	0	0	0	0	0	0
13.92	16.602	0	4.9432	0	0	0	0	0	0	0	0	0	0	0	0	0	0	0	0	0	0	0	0	0.66634	6.7108	21.829	29.169	82.93	93.69	111.71	121.66	129.68	106.54	134.6	76.278	77.179	91.586	92.637	89.741	101.2	111.1	120.76	114.78	123.74	114.65	116.67	104.95	88.422	98.18
0	0	0	1.423	12.223	7.4499	7.3273	19.294	35.586	6.9555	5.3001	16.275	6.0289	13.555	0	6.0853	5.6409	8.2582	17.002	7.2276	9.3408	3.5945	0	0	0	0	2.5359	0.94954	0	0	0	0	0	0	0	0	0	0	0	0	0	0	0	0	0	0	0	0	0	0
0	2.4391	5.8577	4.5596	6.9799	1.7995	11.199	18.335	21.273	22.574	31.944	25.717	31.929	32.216	41.481	42.673	37.776	39.367	45.248	45.41	40.826	54.846	54.783	55.217	48.046	50.404	49.86	58.567	60.766	67.705	71.417	93.909	93.893	120.06	106.8	123	119.71	131.05	130.41	127.51	149.82	145	153.11	166.05	148.99	144.24	154.57	168.9	163.58	172.61
15.569	4.603	0	0	0	0	0	0	0	0	0	8.0539	0	11.22	7.4556	20.074	9.3382	10.145	15.147	26.105	17.025	18.181	21.912	32.697	42.939	47.387	43.002	35.836	43.362	39.109	50.357	50.743	46.317	44.41	48.183	48.528	35.697	41.494	38.107	36.014	30.87	30.998	14.778	32.424	25.984	20.514	13.553	26.76	22.642	25.199
18.299	25.514	0	2.8609	0	0	0	0	0	0	0	0	0	0	0	0	0	0	0	0	0	0	0	0	0	0	0	0	0	0	0	0	0	0	0	0	0	0	0	0	0	0	0	0	0	0	0	0	0	0
15.018	1.5641	4.0407	0	3.0939	0	0	0	0	0	0	0	0	0	0	0	0	0	0	0	0	0	0	0	0	0	0	0	0	0	0	0	0	0	0	0	0	0	0	0	0	0	0	0	0	0	0	0	0	0
4.0677	5.5321	8.0047	2.0709	0	0	0	0	0	0	0	0	0	0	0	0	0	0	0	0	0	0	0	0	0	0	0	0	0	0	0	0	0	0	0	0	0	0	0	0	0	0	0	0	0	0	0	0	0	0
29.275	12.086	0	0	0	0	0	0	0	0	0	0	0	0	0	0	0	0	0	0	0	0	0	0	0	0	0	0	0	0	0	0	0	0	0	0	0	0	0	0	0	0	0	0	0	0	0	0	0	0
24.938	0	0	0	8.3301	0	0	0	7.7626	16.248	2.8358	0.48835	0	3.7329	0	0	0	0	0	0	0	0	0	0	0	0	0	0	0.64433	0	0	0	0	0	0	0	0	0	0	0	0	0	0	0	0	0	0	0	0	0
34.68	6.1309	0	0	0	0	0	0	0	0	0	0	0	0	0	0	0	0	0	0	0	0	0	0	0	0	0	0	0	0	0	0	0	0	0	0	0	0	4.4351	7.0863	18.07	30.13	47.418	63.127	60.769	82.236	85.055	77.507	104.11	101.09
4.3918	6.2051	0	0.19808	0	0	1.104	3.5641	6.2439	14.14	0	0	0	0	0	0	0	0	0	1.5144	1.5337	0	0	0	0	0	1.6304	0.52884	6.2844	0.59775	7.9628	0.91913	0	0	0	0.30429	6.885	16.387	21.867	12.617	17.396	9.8205	23.271	18.318	21.738	22.449	37.236	43.133	43.719	54.938
8.432	11.619	0.13346	0	0	0	0	0	2.4844	2.3798	0	0	0	0	0	0	0	0	0	0	0	0	0	0	0	0	0	0	1.5346	4.6612	6.3811	4.4056	3.2906	6.296	5.6481	0.037529	2.6977	0	3.907	0	0	0	0	0	0	4.1385	0	0	0	0
20.234	8.6989	0	0	0	0	0	0	0	0	0	0	0	0	0	0	0	0	0	0	0	0	0	0	0	0	0	0	14.217	29.565	55.655	62.448	87.429	93.905	103.63	122.37	120.17	128.03	134.82	147.73	146.81	161.64	165.86	176.66	176.27	163.65	174.19	177.59	153.26	158.69
31.074	7.4833	0	0	1.3392	0	0	0	1.6052	0	0	3.0752	4.4241	11.521	11.488	25.625	0	10.355	21.853	6.8093	38.207	38.654	40.476	47.369	49.16	63.695	72.712	56.475	79.181	33.961	74.9	44.433	47.267	63.165	40.959	77.282	51.243	66.312	59.312	53.543	67.129	57.763	53.23	61.889	60.201	33.33	54.89	58.573	72.747	66.103
19.996	0.72326	4.7833	0	0	0	0	0	0	0	0	5.0387	0	2.5614	2.6393	0	0	0	0	0.37692	0	0	0	0	0	0	0	0	0	0	0	0	0	0	0	0	0	0	0	0	0	0	0	0	0	0	0	0	0	0
37.561	4.7961	0	0	0	0	0	0	0	26.612	29.388	46.509	66.168	87.354	100.86	102.41	115.26	118.76	145.09	141.87	167.64	162.93	182	169.06	184.4	176.6	176.38	173.67	159.25	174.27	165.54	163.43	164.28	160.11	174.1	161.34	146.03	156.57	140.9	144.33	124.19	125.74	112.7	116.37	143.2	128.21	119.68	98.692	89.278	83.962
29.754	6.63	0	0	3.9951	0	0	0	0	0	0	0	0	1.5627	0	0	0	0	0	0	0	0	0	0	0	5.9796	15.852	24.589	34.089	6.1441	32.159	25.947	23.674	39.651	34.66	46.861	52.165	62.942	48.957	59.382	82.846	70.903	93.15	103.83	92.166	94.255	105.48	92.482	128.61	142.72
30.415	10.092	0	0	0	0	0	0	0	0	0	0	0	0	0	0	0	0	0	0	0	0	0	0	0	0	0	0	0	0	0	0	0	0	0	0	0	0	0	0	0	0	0	0	0	0	0	0	0	0
21.99	4.3488	3.2466	0	0	0	0	0	0	0	0	0	0	0	0	0	0	0	0	0	0	0	0	0	0	0	0	0	0	0	0	0	0	0	0	0	0	0	0	0	0	0	0	0	0	0	0	0	0	0
0	0	0	13.075	7.479	18.19	28.48	0	39.904	41.052	34.632	44.611	42.413	16.036	7.0254	11.678	0	9.7493	9.6421	8.5122	6.8239	3.1363	8.0259	8.8472	17.249	14.101	14.677	11.03	9.7809	12.007	17.446	18.211	7.7911	11.214	6.7698	0.32354	9.453	0	3.6574	0	0	0	0	0	0	0	0	0	0	0
23.39	5.9128	0	0	0	0	0	0	0	0	0	0	4.4154	1.8661	0	0	0	0	0	6.7836	0	20.131	27.348	34.376	31.718	32.32	39.57	33.86	40.398	52.08	66.115	65.638	75.827	85.177	98.234	100.16	97.934	94.784	95.944	105.6	99.673	123.04	127.08	135.84	126.84	136.85	155.29	157.91	154.96	150.77
15.072	8.106	6.1536	0	0	0	0	0	0	0	0	0	0	0	0	0	0	0	0	0	0	0	0	0	0	0	0	0	0	0	0	0	0	0	0	0	0	0	0	0	0	0	0	0	0	0	0	0	0	0
17.961	20.845	0	0	0	0	0	0	0	0	0	0	0	0	0	0	0	0	0	2.9597	0	0	0	0	0	0	0	0	0.33036	4.0525	0	3.7708	0	0	2.858	0	0	0	0	1.947	0	0	0	0	0	0	0	0	0	0
0	0	1.2631	6.6856	2.5815	1.9921	0	0	0	0	0	0	0	0	0	0	0	0	0	0	0	0	0	2.073	5.3525	8.7384	7.9158	4.135	16.372	10.123	0	0	0	2.796	4.0932	6.7836	8.7982	0	0.12996	0	0	1.9797	0	0	0	8.0514	0	1.1465	0	10.029
19.044	0	1.3027	1.9747	0	0	0	0	0	0	9.5304	0	0	0	0	0	0	0	0	0	0	4.6358	8.9747	9.4184	1.8779	17.343	13.473	17.273	19.707	13.393	23.061	20.863	25.18	28.582	21.35	26.645	40.951	27.609	27.164	17.363	26.364	21.695	12.786	33.954	16.787	5.2368	2.8077	0	0	1.5941
13.377	0	0	2.7029	0	0	4.8642	6.6256	6.6012	8.9315	16.299	3.4759	8.6815	28.725	47.912	64.529	84.528	120.95	122.43	116.19	151.38	171.9	160.57	187.75	207.5	210.42	212.8	217.74	235.82	212.67	239.51	250.68	273.07	282.76	305.32	309.65	355.55	357.18	389.19	408.22	408.04	446.22	462.75	506.5	500.26	529.22	522.02	552.87	562.98	539.97
13.036	0	0	0	0.020772	0	0	0	0	0	1.0457	0	0	1.5701	2.0649	0	0	0	0	0.29042	0	6.7582	0.95177	0	0	2.3117	0	2.7513	0	0	0	0	0	0	0	0	0	0	0	0	0	0	0	0	0	0	0	0	0	0
0	0.96253	0.20546	2.0395	4.4442	5.5373	0	0	0	1.4639	0.38206	2.8206	0.22306	7.3742	2.8797	16.362	27.346	26.666	31.886	21.126	22.759	23.461	26.564	26.788	32.312	31.408	41.968	38.091	43.287	26.039	38.068	34.243	46.532	38.801	34.732	44.271	42.451	44.12	50.813	45.047	53.991	64.565	69.467	85.11	95.803	107.86	97.775	108.64	108.33	113.07
14.751	10.468	12.154	0	0	0	0	0	0	0	0	0	0	0	0	0	0	0	0	0	25.722	10.996	33.918	0	0	0	0	10.645	15.673	3.8871	4.0422	0	0	2.9569	0	1.1842	0	0	0	0	0	0	0	0	0	0	0	0	0	0
31.756	14.401	0	0	1.6567	0	0	0	0	0	0	0	0	0	0	0	0	0	0	0	0	0	0	0	0	0	0	0	0	0	0	0	0	0	0	0	0	0	0	0	0	0	0	0	0	0	0	0	19.911	8.7625
14.046	1.3651	0	0	2.3724	0	1.4012	0	3.2374	1.9437	0	3.0366	0	0	0	1.0923	0	0	0	0	7.5091	4.1072	0	0	0	0	12.944	5.22	7.5171	1.9253	2.9312	2.1148	0	0	0.90667	0	0	0	0	0	0	0	0	0	0	0	0	0	0	0
0.12705	5.9735	2.0474	6.7131	1.6241	0	0	0	0	0	0	0	0	0	0	0	0	0	0	0	0	0	0	0	0	0	0	0	0	0	0	0	0	0	0	0	0	0	0	0	0	0	0	0	0	0	0	0	0	0
43.519	13.532	0	0	0	0	0	0	0	0	0	0	0	0	0	0	0	12.778	41.025	45.226	65.848	59.813	85.083	80.226	96.423	104.02	107.61	119.1	114.64	132.77	127.77	128.23	130.04	125.24	118.47	123.83	116.75	117.98	131.04	122.98	114.82	109.36	111.07	113.99	119.18	125.21	134.84	126.62	122.34	139.14
11.061	0	0	0	11.315	0	0	0	1.8128	2.727	4.4488	23.86	12.514	21.575	28.435	21.13	28.85	37.114	34.37	36.182	40.02	40.84	38.422	33.49	38.311	45.942	46.678	57.265	47.713	40.952	47.023	27.879	38.046	35.157	22.362	38.856	35.835	33.507	28.208	30.178	30	17.356	14.944	26.459	11.126	11.09	6.815	13.823	9.6323	13.461
3.6335	0.9378	1.4831	0	1.0425	0	0	0	0	0	0	0	0	3.8538	0	0	0	0	6.9003	6.1409	0	3.1638	0	0	0	0	1.8089	5.6618	4.0247	3.3789	0	0	0	0	0	0	0	0	0	0	0	0	0	0	0	0	0	0	0	0
8.1918	12.232	0	3.1379	0	0	0	0	14.526	12.435	17.761	24.612	12.037	23.045	18.327	18.693	33.725	13.994	10.409	13.253	4.9409	7.7181	16.578	13.803	26.728	27.059	30.426	35.553	24.79	38.932	32.238	46.264	34.018	29.07	39.806	54.801	38.68	46.329	35.826	37.364	56.722	58.438	55.382	55.107	51.624	49.927	43.849	53.716	66.523	63.013
0	0	0	0	15.106	11.74	19.01	18.643	29.587	42.636	47.315	45.397	57.923	83.158	72.815	71.022	62.713	80.663	78.927	65.047	77.872	79.162	84.771	87.71	82.689	58.13	62.287	62.292	72.698	62.653	70.052	64.969	63.395	58.594	78.381	80.582	88.808	81.876	83.225	77.071	29.96	36.273	23.948	26.438	81.753	75.378	72.237	45.428	60.472	71.582
7.8364	3.9539	4.9705	0	0	0	0	2.5461	0	0	2.4544	0	0.057484	0	0	7.506	6.6549	6.566	14.82	12.396	12.198	17.103	19.477	22.274	15.027	16.622	12.024	6.2791	26.735	26.563	17.943	19.559	14.483	27.235	12.286	25.573	20.407	21.689	26.833	25.988	27.837	28.287	44.491	23.947	32.486	29.28	34.337	26.253	11.042	16.264
7.3549	11.522	6.712	13.108	0	0	0	0	0	0	0	0	0	0	0	0	0	0	0	0	0	0	0	0	0	0	0	0	0	0	0	0	0	0	0	0	0	14.446	35.04	47.087	96.033	121.93	153.39	172.83	190	211.84	236.26	260.01	292.08	302.41
23.132	14.403	0	8.3999	0	0	0	0	9.3092	39.209	50.717	60.366	71.174	97.987	109.89	92.412	102	117.54	138.22	137.8	152.62	140.24	149.92	149.47	152.14	163.55	177.75	170.78	167.96	147.03	167.96	149.09	143.27	146.35	139.16	146.45	151.05	138.1	142.29	145.93	156.03	128.83	133.78	121.39	113.21	108.18	108.07	97.993	109.37	111.03
36.459	13.225	4.8772	0	0	0	0	0	0	0	0	0	0	0	0	0	0	0	0	0	0	0	0	0	0	0	0	0	0	0	0	0	0	0	3.3419	0.68006	0	0	0	0	0	0	0	0	0	0	0	0	0	0
0	5.6095	6.6215	10.062	0	0	0	0	0	0	0	0	0	0	0	0	0	0	0	0	0	0	0	0	5.722	8.2965	17.34	33.198	35.013	49.969	58.1	60.6	83.894	94.144	101.09	106.32	110.21	127.49	122.39	140.5	122.25	142.47	136.41	152.22	146.68	167.26	160.15	167.55	177.13	172.85
19.284	0	0.10461	0	0	0	0.026014	0	6.8633	10.513	3.1267	15.56	24.338	15.999	24.392	18.216	14.499	9.4328	11.667	10.762	10.16	9.7769	23.489	18.555	27.525	15.956	16.317	19.807	13.96	28.103	29.462	22.355	0	0	0	12.114	10.601	21.112	14.151	6.3323	15.525	10.581	12.107	0.91312	14.072	7.3375	36.776	10.156	19.581	20.461
21.783	11.599	0	0	5.1925	3.1034	0	0	0	0	0	0	0	0	0	0	0	0	0	0	0	0	0	0	0	0	0	0	8.3994	2.2993	36.154	33.236	33.526	22.902	1.1553	30.045	17.455	16.067	25.995	35.385	50.209	42.593	40.308	44.313	48.041	48.618	55.771	79.279	72.982	79.157
23.894	13.436	0	0	14.498	0	0	0	0	0	0	0	2.9545	0	0	3.7989	3.6127	0	4.758	5.3579	0	4.5933	0	0	0	0	0	0	0	0	0	0	0	0	0	0	0	0	0	0	0	0	0	0	0	0	0	0	0	0
0	4.1038	2.9542	1.7155	0.62718	0	8.2121	0	0	0	0	0	0	0	0	0	0	0	0	0	0	0	0	0	0	0	0	0	0	0	0	0	0	0	0	0	0	0	0	0	0	0	0	0	0	0	0	0	6.1524	15.825
17.068	0	7.9644	0	0	0	0	0	7.038	3.706	1.3488	15.017	11.498	14.47	6.0401	13.021	17.148	21.999	33.686	40.619	39.896	35.491	33.636	39.163	54.462	58.349	76.234	69.859	90.29	86.249	82.035	88.138	80.088	77.309	90.338	85.564	93.867	86.611	95.726	78.583	82.186	88.419	79.234	62.096	55.199	55.97	59.214	43.313	41.626	44.392
19.927	13.544	0.9454	0	0	0	0.68015	0	0	0	0	0	0	0	0	0	0	0	0	0	1.0361	0	0	0	0	0	0	0	0	0	0	0	0	0	7.6671	11.625	19.354	24.919	47.752	59.009	44.109	69.897	74.938	80.322	91.946	114.79	110.85	129.56	158.64	124.44
0	0	0	12.39	0	14.518	12.984	7.5868	16.55	20.452	21.322	18.981	16.026	16.751	23.79	24.026	21.712	16.531	20.576	19.451	21.285	22.647	20.041	27.349	20.658	26.693	23.253	15.681	21.494	15.731	20.006	16.354	24.576	27.797	16.856	38.028	30.823	54.228	54.083	52.681	70.539	71.426	81.973	98.247	98.886	92.568	112.08	113.56	95.543	97.136
0	0	0	37.823	33.57	21.981	19.664	46.842	33.992	42.319	46.406	80.61	82.422	82.656	76.945	104.35	99	112.57	100.87	98.421	92.88	102.14	103.84	113.25	105.74	80.311	120.82	110.47	112.02	105.94	106.46	117.14	97.282	96.458	115.83	117.99	98.118	100.31	94.518	94.89	94.548	91.968	98.891	100.5	92.104	101.25	89.757	82.143	85.848	96.097
26.998	0	0	8.2903	6.284	0	0	0	0	0	0	0	0	0	0	0	0	0	0	0	0	0	0	0	0	0	0	0	0	0	0	0	0	0	0	0	0	0	0	0	0	0	0	0	11.59	0	22.832	54.269	72.818	88.921
40.498	19.81	0	3.2337	0	0	0	0	0	0	0	0	0	0	0	0	0	0	0	0	0	0	0	0	0	0	0	0	0	0	0	0	0	0	0	0	0	0	0	0	0	0	0	0	0	0	0	0	0	0
22.775	9.0347	6.4651	0	0	0	0	0	0	0	0	0	0	0	0	0	0	0	0	0	0	0	0	0	0	0	0	0	0	0	0	0	0	0	0	0	0	0	0	0	0	0	0	0	0	0	0	0	0	0
6.9319	9.0623	0	0	5.7587	0	0	0	0	0	0	0	0	0	0	0	0	0	0	0	0	0	4.8855	0	10.744	9.7723	4.0697	2.5634	2.9134	0	0	0	0	0	0	0	0	0	0	0	0	0	0	0	0	0	0	0	0	0
9.8994	3.1886	8.05	0	0	0	0	0	0	0	0	0	0	0	0	0	0	0	0	0	0	0	0	0	0	0	0	0	0	0	0	0	0	0	0	0	0	0	0	0	0	0	0	0	0	0	0	0	0	0
14.743	14.859	4.6349	0	0	0	1.3909	0	9.8855	0	0	0	0	0	0	0	0	0	0	0	0	0	0	0	0	0	0	0	0.68648	0	14.09	7.8198	0	0	0	0	7.4622	0	3.6297	0	0	0	0.73232	0	0	0	0	0	0	0
0	0	0	0	2.4906	20.873	7.8673	0	0	3.016	0	20.257	11.844	14.756	21.461	32.804	30.759	32.395	40.598	41.485	35.361	34.568	44.795	40.256	44.395	32.809	34.371	36.089	41.751	33.955	38.282	20.799	10.63	12.51	7.8386	28.846	21.371	29.087	26.893	13.946	22.438	13.467	22.009	14.207	17.591	9.1102	19.199	26.457	22.337	31.993
14.144	10.507	0	4.1776	0	2.1975	0	0	0	0	0	0	0	0	0	0	0	0	0	0	0	0	0	0	0	0	0	0	0	0	0	0	0	0	0	0	0	0	0	0	0	0	0	0	0	0	0	0	0	0
4.2485	0.12216	0	0	0	6.1992	0	4.8206	3.0852	0	0	0	0	0	0	0	0	0	0	0	0	0	0	0	0	0	0	0	0	0	0	0	0	0	0	0	19.253	25.65	31.405	28.124	57.267	67.596	68.589	79.95	76.489	96.867	92.709	95.074	104.96	111.1
0	8.9275	0	1.5098	8.8091	7.0767	15.547	0	0	0	0	5.9627	11.006	7.7428	6.65	7.8519	5.4105	3.0838	19.847	22.676	38.826	27.808	39.523	35.1	43.453	35.221	36.428	43.68	49.215	44.031	40.912	26.696	31.255	26.618	36.046	57.389	40.064	64.169	67.493	61.559	56.948	75.396	80.109	105.16	124.83	122.47	158.6	150.84	185.4	204.96
2.7358	0	5.0749	0	0	8.7216	2.6072	4.9757	0	0.0036582	18.568	11.1	19.855	21.562	27.576	24.41	19.779	20.569	27.266	22.86	30.836	31.247	34.667	39.518	35.524	30.019	29.119	24.728	31.692	20.752	13.842	10.813	3.6033	13.82	9.3631	18.69	10.577	12.93	22.605	35.912	16.814	16.637	19.144	32.034	40.286	26.07	36.768	54.619	43.381	28.326
0	0	3.0906	0	0.48727	0	3.9299	5.2482	9.4764	20.847	31.562	45.735	59.082	74.481	90.059	114.64	136.35	158.06	195.95	239.55	258.23	292.97	338.17	365.9	392.14	422.36	440.94	458.33	473.49	531.79	561.03	553.17	573.58	600.85	621.24	627.69	634.97	638.16	650.16	652.8	667.04	677.97	692.61	679.93	689.11	701.02	709.22	710.57	686.85	696.7
32.943	13.218	15.851	0	0	0	0	0	0	0	0	0	0	0	0	0	0	0	0	0	0	0	0	0	0	0	0	0	0	0	0	0	0	0	0	0	0	0	0	0	0	0	0	0	0	0	0	0	0	0
0	16.993	0	9.7405	4.6034	0	1.5969	3.5654	3.59	6.2977	3.5911	0	0	0.99967	7.532	18.374	15.634	25.401	25.263	24.495	22.774	30.827	25.81	23.927	34.605	26.299	33.099	22.038	31.609	31.345	29.585	31.585	28.187	21.482	11.165	19.609	0	0	7.6222	10.045	6.9336	1.3649	7.3844	4.9209	6.1136	3.1778	0	0	0	0
5.9354	9.3647	10.083	12.53	0	0	0	0	0	0	0	0	0	0	0	0	0	0	0	0	0	0	0	0	0	0	0	0	0	0	0	0	0	0	0	0	0	0	0	0	0	0	0	0	0	0	0	0	0	0
17.651	7.5815	4.3942	0	0.96579	0	0	0	0	0	0	0	0	0	0	0	0	0	0	0	0	0	0	0	0	0	0	0	0	0	0	0	0	0	0	0	0	0	0	0	0	0	0	0	0	0	0	0	0	0
0	3.7243	0	7.2854	0	1.5424	3.3762	0	3.6593	6.7589	2.559	23.433	65.6	117.94	223.25	426.44	592.51	833.84	1108.5	1245.4	1544.9	1742	2074.2	2314.3	2429.3	2862.2	3165.7	3351.5	3531	3717.8	3917.1	4000.8	4012.2	3845.2	4422.6	4633.7	4147.8	4291	5261.2	4543.3	5401.2	5331.6	5016.8	5163.6	5593.9	5476.7	5529.2	5088.4	4876.5	5550.3
4.1568	8.1357	0.92318	3.8907	0	0	0	0	0	0	0	4.2731	0	0.99594	0	0	0	0	0.33143	0	7.9876	0	0	8.6059	10.581	8.6982	15.144	7.3644	16.041	5.1008	0	0	0	9.7018	0	0	0	0	0	0	0	0	0	0	0	0	0	0	0	0
1.278	0	0	6.7875	12.141	4.3879	9.7021	11.175	10.785	0	0	3.6214	1.4419	5.4107	6.0053	0	0	0	0	0	0.48787	2.7462	0	0	10.097	24.728	30.636	32.68	31.695	11.109	32.22	22.061	31.667	26.446	18.16	33.11	32.986	32.085	41.513	38.183	53.626	43.077	51.123	44.035	46.642	34.473	53.986	74.786	79.474	80.312
16.052	6.1094	1.5699	0.33327	3.5649	0	0	0	0	0	0	0	0	0	0	0	0	0	0	0	0	0	0	0	0	0	0	0	0	0	0	0	0	0	0	0	0	0	0	0	0	0	0	0	0	0	0	0	0	0
22.802	9.9528	4.2917	0	0	0	0	0	0	0	0	0	0	0	0	0	0	0	0	0	0	0	0	0	0	0	0	0	0	0	0	0	0	0	0	0	0	0	0	0	0	0	0	0	0	0	0	0	0	0
15.652	0	6.76	4.6857	0.5673	0	0	0	0	0	0	0	0	0	0	0	0	0	0	0	0	4.0311	0	0	0	0	1.9358	0	4.1209	0.80373	13.907	5.5352	18.953	15.814	13.062	6.2345	19.41	13.017	21.879	10.358	30.769	24.437	37.02	33.018	39.143	43.063	41.144	41.894	45.474	35.819
0	0	0	0	0	11.013	29.716	29.055	46.052	42.503	29.718	41.291	40.742	53.105	49.03	59.256	70.303	63.439	59.195	54.504	57.055	71.408	60.951	60.765	65.705	63.295	76.034	88.03	105.71	124.26	145.74	184.98	215.73	250.96	278.75	349.92	393.47	425.97	467.48	509.65	548.43	565.18	601.99	647.84	664.97	712.25	685.18	705.46	703.09	738.19
0	0.23108	0	11.681	24.679	0	3.1738	0	0	1.5982	0	6.5229	0.32087	0	0	0	0	0	0	0	0	0	0	0	0	0	0	0	0	0	0	0	0	0	0	0	0	0	0	0	0	0	0	0	0	0	0	0	0	0
26.207	4.1134	0	0	0	0	0	0	0	0	0	0	0	0	0	0	0	0	0	0	0	0	0	0	2.1708	0	0	6.0168	13.426	18.136	17.391	24.355	11.225	17.177	20.943	16.388	24.166	16.956	17.543	16.249	5.725	13.795	11.769	12.006	12.99	18.879	13.661	26.834	17.209	20.844
2.1016	1.498	2.5843	11.097	0.54778	0	0	0	0	0	0	0	0	0	0	0	0	0	0	0	0	0	0	0	0	0	0.19366	0	0	0	8.6428	0	0	0	3.3036	13.441	22.363	32.794	44.221	50.983	68.244	89.332	109.73	128.72	137.38	142.94	159.66	231.49	247.2	277.81
42.494	8.2035	0	0	0	0	0	0	0	0	0	0	0	0	0	0	0	0	0	0	0	0	0	0	0	0	0	0	0	0	5.8853	0	0	0	0	0	0	0	2.689	16.82	15.597	11.766	7.7701	26.341	24.49	32.056	21.436	32.73	41.694	36.551
0	0	0	0.45596	3.1048	7.4703	11.792	0	0	0	4.7776	33.329	62.283	85.067	123.31	152.58	174.67	177.62	238.1	228.37	278.37	301.46	326.05	340.87	347.98	346.28	370.85	376.57	396.05	383.99	388.98	394.55	377.37	397.4	401.9	415.16	393.97	410.74	399.53	397.97	394.49	377.22	368.4	391.05	375.09	373.39	384.26	401.68	390.22	392.75
0	0.73193	0	0	0	18.677	14.793	20.266	23.2	13.226	21.325	24.236	26	28.258	48.46	28.998	25.719	33.676	36.836	37.166	19.347	35.859	49.14	32.73	21.744	26.413	45.58	48.978	45.164	43.637	55.877	44.223	46.179	49.38	38.401	46.766	42.368	38.045	30.75	37.553	42.832	27.674	34.478	33.37	39.052	26.798	25.476	17.246	21.804	28.213
21.489	5.6643	0	4.4149	5.6209	0	0	0	0	0	0	0	0	0	0	0	0	0	0	0	0	0	0	0	0	3.9569	0.22006	4.6809	6.1184	0	0	0	0	0	0	0	0	0	0	0	0	0	0	0	0	0	0	0	0	0
16.614	8.7883	0	7.6382	0	0	0	0	0.21781	0	0	0	0	0	0	0	0	0	0	0	0	0	0	0	0	0	0	0	0	0	15.759	25.074	56.479	65.19	98.88	155.24	168.52	233.18	273.3	310.83	362.7	395.86	401.48	459.18	452.06	487.44	506.3	538.52	572.08	554.85
12.201	11.514	0	6.4154	0	0	0	0	0	0	0	0	0	0	0	0	0	0	0	0	0	0	0	0	0	0	0	4.6322	0	0	0	2.44	27.514	39.024	63.57	95.708	115.81	155.62	174.21	198.94	232.54	265.25	264.57	290.08	304.99	311.07	340.12	377.26	372.99	405.48
24.65	3.6515	3.3241	0	0	0	0	0	0	6.7181	1.5723	13.168	15.574	24.682	33.886	46.349	60.967	73.68	68.314	67.59	91.648	106	84.111	99.798	107.28	23.69	16.047	26.261	39.076	58.114	90.761	90.305	84.764	88.051	103.76	129.06	119.83	130.96	126.84	130.95	122.42	114.07	101.06	100.59	97.345	90.101	83.648	98.136	77.543	84.909
0	0	0	0	17.527	39.589	17.967	2.3101	3.0637	7.668	15.265	26.465	39.327	12.116	16.237	1.8579	11.282	0	0	0	0	0	0	0	0	0	0	0	0	0	0	0	0	0	0	0	6.6749	23.545	30.006	29.58	36.841	22.512	17.386	28.839	20.931	13.449	32.799	42.676	58.224	49.683
0	2.9316	0	10.655	0.86147	6.3794	13.723	24.965	26.914	25.38	31.624	33.579	35.33	30.278	42.405	35.975	41.359	45.04	55.147	59.991	62.455	69.714	79.86	73.767	71.534	89.326	91.594	95.314	105.66	113.52	121.79	129.14	128.99	142.39	153.33	156.68	174.51	153.07	189.18	183.84	186.15	175.23	201.5	203.36	219.2	232.69	233.99	238.74	237.17	245.01
16.184	11.248	0	0	0	0	0	0	0	0	0	0	0	0	0	0	0	0	0	0	0	4.2443	0	0	0	0	0	0	0	0	2.6246	0	0	0	0	0	0	0	0	0	0	0	0	0	0	0	0	0	0	0
0.46681	7.2165	0	0	0	0.56478	2.1132	0	0	0	0	0	0	0	0	0	0	0	0	0	0	0	0	0	0	0	0	0	0	0	0	0	0	0	0	0	0	0	0	0	0	0	0	0	0	0	0	0	9.027	5.6879
0	9.3401	0	0	0	8.4593	4.0578	0	1.1713	5.1011	4.154	0	2.2562	10.747	7.8678	12.021	12.127	18.237	26.005	23.025	24.003	23.996	37.797	47.298	55.951	58.686	75.659	79.265	83.754	61.98	72.023	62.209	91.426	74.054	84.957	82.106	79.596	91.218	86.935	87.752	86.331	96.772	102.99	111.12	104.03	88.718	73.907	75.118	75.65	82.052
4.8547	8.6245	0	11.146	0	0	0	0	0	0	0	0	0	0	0	0	0	0	0	0	0	0	0	0	0	0	0	0	0	3.5335	7.9075	10.58	0	3.7339	0	1.3944	0	0	0	0	0	0	0	0	0	0	0	0	0	0
0	0	0	0.52137	4.8795	2.4317	0	0.73591	0	0	0	0	0	2.8301	0	0	0	0	0	0	0	0	3.4039	1.4421	13.325	18.447	9.8373	11.879	14.492	30.035	18.037	21.382	15.643	27.037	21.474	26.082	31.081	23.254	30.715	30.665	9.6971	10.704	0	6.3187	7.2675	9.2157	4.7288	10.807	0	3.3964
10.921	0.23834	1.8373	0	0	0	3.3099	0	5.0251	0	2.5487	0.087607	6.6271	8.3589	0	0	0	0.37724	12.049	3.4283	0	0	0	0	0	0	0	0	0	0	0	0	0	0	0	0	0	0	0	0	0	0	0	0	0	0	0	0	0	0
27.228	10.186	6.3729	0	0	0	0	0	0	0	0	0	0	0	0	7.2196	17.487	27.058	57.434	67.799	60.157	74.712	88.41	96.379	108.31	116.56	132.14	143.31	154.87	160.94	150.51	152.83	149.7	147.4	163.25	150.16	164.29	169.61	173.64	167.51	167.74	174.24	164.86	155.76	148.07	131.61	146.14	136.79	143.99	145.35
1.0229	6.1032	8.2593	0	0	0	0	9.0341	9.0357	14.808	0.61922	2.3878	0.77848	5.6093	0	0.83939	5.3135	0	7.8542	2.1431	0	3.694	4.4304	4.2608	0.3509	0	0	0	0.64826	2.4793	0	3.7901	0	11.479	0	0	0	0	2.4899	0	8.3102	1.6659	7.5056	13.887	0	0	0	0	0	0
15.594	8.5789	0	0.85362	0	0	0	0	0	0	0	0	0	0	0	0	0	0	0	0	0	0	0	0	0	0	0	0	0	0	0	0	0	0	0	0	8.292	1.8756	27.005	32.047	44.281	52.601	42.533	49.441	68.059	73.498	61.199	72.08	80.363	85.935
14.466	8.8028	9.7114	0	0	0	0	0	0	0	0	0	0	0	0	0	0	0	0	0	0	0	0	0	0	0	0	0	0	0	0	0	0	0	0	0	0	0	0	0	0	0	0	0	0	0	0	0	0	0
19.149	5.8488	0	6.1316	0	0	0	0	0	0	16.949	0	0	0	0	0	0	0	0	0	0	0	0	0	0	0	0	0	0	0	0	0	0	0	0	0	0	0	0	0	0	0	0	0	0	0	0	0	0	0
0.29621	6.7312	5.1605	0.70548	0	0	0	2.6837	0	2.1873	0	0	0	0	0	0	0	0	0	0	0	0	0	0	0	0	0	0	0	0	0	0	0	0	0	0	0	0	0	0	0	0	0	0	0	0	0	0	0	0
0	2.563	1.8867	5.6882	4.8838	0	0	0	0	0	0	0	0	0	0	0	0	0	0	0	0	0	0	0	0	0	0	0	0	0	0	0	0	0	0	0	0	0	0	0	0	0	0	0	0	8.4371	0.35637	6.4596	0	5.8545
8.4007	0	0	8.4119	0	0	0	0	0	0	0	0	0	0	0	0	0	0	0	0	0	0	0	0	0	0	0	0	0	0	0	0	0	0	0	0	0	0	0	0	0	0	0	0	0	0	0	0	1.1444	8.7572
3.5089	5.5752	0	6.5793	0	0	0	0	0	0	0	0	0	0	0	0	0	0	0	0	0	0	0	0	0	0	0	0	0	0	0	0	0	0	0	0	0	0	0	0	0	0	0	0	0	0	0	0	0	0
14.221	6.6694	0	2.0644	0	0	0	2.0073	0	0	0	0	0	4.4883	1.9457	11.02	8.3774	9.0114	1.4631	0	4.1447	0	6.3664	13.284	12.096	20.903	15.229	21.963	16.449	26.529	18.216	30.852	26.804	21.726	22.336	34.895	18.466	32.777	27.806	35.961	43.776	41.053	48.455	38.44	38.864	33.14	35.329	45.525	45.655	43.793
20.767	17.719	0	0	0	0	5.043	0	5.0936	0	0	0	0	0	0	0	0	0	0	0	0	0	0	0	0	0	0	0	0	0	0	0	0	0	0	0	0	0	0	0	0	0	0	0	0	0	0	0	0	0
0	0	0	4.1166	18.988	17.023	39.445	57.697	63.038	61.017	74.904	68.519	88.568	83.392	83.823	108.1	94.972	100.99	71.068	84.96	89.313	19.474	79.903	93.031	72.327	56.637	92.065	14.886	35.181	33.046	28.848	26.189	32.509	9.4527	1.0471	0	11.765	0	0	0	0	4.8057	2.3476	0	0	0	0	0	0	0
0	0	0.040323	12.418	5.2303	5.3296	0	0	0	0	0	0	1.0522	0	0	0	0	0	0	0	0	0	0	0	0	0	0	0	0	0	0	0.71813	7.1267	10.481	18.377	21.221	9.1799	20.703	13.394	16.483	11.172	19.639	17.552	27.287	12.529	20.546	18.816	19.698	27.853	15.092
12.715	0	0.45022	0	0	0	12.371	9.6067	7.5927	3.0539	4.9139	9.0575	8.9612	12.61	5.4575	10.117	0	1.7789	0.071255	0	0	0	0	0	0	0	0	0	0	0	0	0	0	0	0	3.9495	2.8955	0	4.826	17.777	20.311	28.861	40.131	28.222	33.886	38.084	56.984	63.246	86.08	66.803
26.796	0	0	9.2423	7.1442	0	0	0	0	0	0	0	0	0	0	0	0	0	0	0	0	0	0	0	0	0	0	0	0	0	0	0	0	0	0	0	0	0	0	0	0	0	0	0	0	0	0	0	0	0
19.444	10.86	3.12	1.9811	0	0	0	0	0	0	0	0	0	0	0	0	0	0	0	0	0	0	0	0	0	0	0	0	0	0	0	0	0	0	0	0	0	0	0	0	0	0	0	0	0	0	0	0	0	0
8.0797	4.2134	8.7902	0	0	0	0	0	7.1629	0	0	0	0	0	0	0	0	0.21367	16.009	14.794	16.512	25.372	23.456	35.006	40.238	48.574	55.494	51.454	65.693	68.165	62.391	71.693	69.813	79.688	85.526	86.721	101.87	90.775	105.1	94.653	104.02	101.6	110.56	89.938	78.894	83.968	78.977	81.098	74.181	66.116
0.076662	0	4.2692	3.1527	2.4359	0	0	0	0	0	0	0	0	0	0	0	0	0	0	0	0	0	0	0	0	0	0	0	0	0	0	0	0	3.9007	0	7.2427	3.9625	4.927	13.164	1.1173	19.522	19.016	25.047	39.056	25.778	26.466	38.729	34.869	35.318	38.535
0	0	0.70712	7.7885	4.9224	3.3514	0	10.847	23.74	45.429	34.193	54.28	66.673	87.873	100.24	105.33	114.08	137.18	131.33	132.35	147.1	154.84	168.58	169.44	176.88	177.48	173.68	185.12	174.08	185.73	196.96	197.29	186.18	206.82	187.84	206.79	189.65	203.89	205.35	196.3	218.34	211.48	207.45	205.61	203.62	198.36	209.75	207.44	204.37	208.7
0	0	0	5.1897	0	4.3173	19.728	37.35	54.329	80.461	122.09	143.71	195.14	231.86	274.54	293.93	303.96	351.6	367.67	387.26	400.64	439.11	450.65	475.84	483.42	487.55	494.86	527.33	542.89	522.47	551.5	532.71	568.83	555.15	565.53	565.27	584.74	588.94	573.53	580.29	551.27	561.92	563.19	602.11	561.12	587.33	554.63	557.2	582.41	551.57
37.508	14.431	0	0	7.7689	0	0	0	0	0	0	0	0	0	0	0	0	0	0	0	0	0	0	0	0	0	0	0	7.7734	0	0	0	0	0	0	0	0	0	0	0	0	0	0	0	0	0	0	0	0	0
0	0	0	0	11.436	9.397	11.858	14.852	32.026	21.196	22.716	25.839	27.401	25.175	29.927	22.11	21.052	17.123	30.828	26.744	19.131	13.999	15.039	17.306	10.714	9.6887	4.4581	10.088	10.739	4.8449	0	0	0	0	0	0	0	0	0	0	0	0	0	0	0	0	0	0	0	0
0	0	0	0.63321	2.0538	3.5719	6.3975	0.24699	0	0	0	0	0	0	0	0	0	0	0	0	0	0	0	0	0	0	0	0	0	0	0	0	0	0	0	0	0	0	0	0	0	0	0	0	0	0	0	0	0	0
0.42007	10.008	0	12.44	0	0	0	0	0	0	0	0	0	0	0	0	0	0	0	0	0	0	0	0	0	0	0	0	0	0	0	0	0	0	0	0	0	0	0	0	0	0	0	0	0	0	0	0	0	0
0	9.6869	0	11.889	13.575	7.6622	0	0	0	0	0	0	0	0	0	0	0	0	0	0	0	0	0	0	0	0	0	0	0	0	0	0	0	0	0	0	0	0	0	0	0	0	0	0	0	0	0	0	0	0
4.6326	2.4692	6.3261	0	0	5.3937	0	3.1888	0	0	0	0	0	1.5562	0	0.5028	0	0	0	0	0	0	5.178	0	11.99	12.103	14.099	20.842	25.254	28.526	57.785	72.437	95.85	117.02	140.19	165.77	199.7	218.05	236.99	254.97	288.46	309.85	339.55	347.3	382.25	394.48	413.56	402.19	436.4	447.03
27.319	13.291	0	0	0	0	0	0	0	0	0	0	0	0	0	0	0	0	0	0	0	0	0	0	0	0	0	0	0	0	0	0	0	0	0	0	0	0	0	0	0	0	0	0	0	0	0	0	0	0
5.0566	0	0	9.1739	0	0	0	0	0	0	0	0	0	0	0	0	0	0	0	0	0	0	0	0	0	0	0	0	0	0	0	0	0	0	0	0	0	0	0	0	0	0	0	0	0	0	0	0	0	0
0	0.041224	0	0	8.2144	0.64483	12.532	15.285	20.458	21.557	16.952	20.901	25.145	27.464	31.171	23.544	20.247	25.502	31.423	21.972	21.131	31.579	32.616	31.354	21.761	20.402	38.668	34.365	37.238	16.626	33.131	35.348	22.534	18.292	10.683	28.251	23.61	25.623	32.32	23.894	25.941	26.641	35.921	25.3	38.825	33.237	46.44	27.97	45.859	32.645
15.729	2.5439	0	0	8.5717	1.6594	0	0	5.9214	4.3051	8.5792	14.818	6.4274	13.266	6.3684	6.6097	12.179	6.3127	14.083	8.5619	7.71	0.53138	0	2.237	2.3087	4.0858	6.3655	7.9497	3.6947	0	0	0	0	0	0	0	0	0	0	0	3.9764	0	4.1536	7.169	6.8207	18.797	26.013	37.904	51.602	56.021
32.409	0	26.996	0	0	0	2.8246	1.5676	4.8073	0.43131	3.721	3.9704	3.6509	0	0	0	0	0	0	0	0	0.92859	0	0	0	0	0	0	0	0	0	0	0	0	0	0	0	0	0	0	0	0	0	0	0	0	0	0	0	0
7.2121	7.8257	0	0	0	1.913	0	3.5222	0	0	0	0	0	6.3079	5.6256	3.2844	0	1.8809	0	3.8385	0	0.57367	7.8477	9.7267	11.304	12.079	24.837	17.01	21.27	11.708	18.065	11.545	21.297	15.686	12.834	18.277	14.093	15.5	20.144	18.081	23.324	15.659	25.932	25.073	14.696	22.496	21.156	19.632	15.034	18.573
0	3.5342	2.0169	0	0	4.4611	0	0	10.115	0	0.90392	0	0	0	0	0.055614	0	0	0	0	0	0	0	0	0	0	0	0	0	0	0	0	0	0	0	0	0	0	0	0	0	0	0	0	0	0	0	0	0	0
2.9813	5.0615	5.9753	0	0.073573	0	0	0	0	0	0	0	2.5795	0.17791	5.8702	15.994	23.976	15.434	16.941	21.633	16.81	31.531	17.479	21.384	29.937	39.858	43.463	45.199	49.943	47.612	48.712	59.455	48.699	53.951	40.677	47.07	40.005	43.985	38.149	36.307	44.22	51.679	50.264	54.024	38.442	41.999	44.983	49.316	35.468	40.026
5.7981	7.9612	8.3895	10.717	0	0	0	0	0	0	0	0	0	0	0	0	0	0	0	0	0	0	0	0	0	0	0	0	0	0	0	0	0	0	0	0	0	0	9.9526	22.277	25.973	33.096	26.805	4.5225	24.789	15.935	0.04043	28.688	27.32	39.982
13.293	4.3244	8.7806	0	0	0	0	0	0	0	0	0	0	0	0	0	0	0	0	0	0	0	0	0	0	0	0	0	0	0	0	0	0	0	0	0	0	0	0	0	0	0	0	0	0	0	0	0	0	0
0	0	0	2.133	13.672	24.523	15.705	27.77	29.742	24.582	39.03	27.079	35.101	53.589	57.408	49.494	59.58	34.511	27.156	25.248	12.848	14.161	20.85	11.431	29.531	33.784	32.834	10.563	0	6.6573	2.0819	15.238	0	0	10.947	0.57946	2.308	0	7.4708	13.079	32.258	25.03	18.882	16.389	8.6321	4.5764	0	13.142	20.346	8.6118
22.364	16.461	5.225	6.3344	0	0	0	0	0	0	0	0	0	0	0	0	0	0	0	0	0	0	0	0	0	0	0	0	0	0	0	0	0	0	40.925	80.393	128.54	173.99	203.89	279.58	301.45	386.8	440.97	524.37	619.97	622.99	653.97	646.75	690.13	726.74
26.609	0	0	0	0	0	0.59441	0	0	0	0	0	0	0	0	0	0	0	0	0	0	0	0	0	0	0	0	0	0	0	0	0	0	0	0	0	0	0	0	0	0	0	0	0	0	0	0	0	0	0
0	3.4255	0	0	6.8213	4.9044	4.9885	0	13.404	4.1249	8.9688	33.645	34.405	45.813	54.19	62.693	60.111	95.547	81.961	44.385	55.801	38.67	61.696	120.67	127.42	124.85	130.15	125.89	130.2	127.55	84.629	102.44	117.41	116.72	114.75	79.385	93.374	84.836	75.366	84.252	79.099	74.297	81.895	85.031	82.269	67.197	56.63	65.047	64.279	68.518
34.298	8.2389	6.4875	0	0	0	0	0	0	0	0	0	0	0	0	0	0	0	0	0	0	0	0	0	0	0	0	0	0	0	0	0	0	0	0	0	0	0	0	0	0	0	0	0	0	0	0	0	0	0
28.812	3.0873	0	0	5.334	0	0	0	0	0	0	0	0	0	0	0	8.9104	0	0	0	0	0	0	0	0	0	0	0	0	0	0	0	0	0	0	0	0	0	0	0	0	0	0	0	0	0	0	0	0	0
4.633	0	4.4442	0	0	0	2.7608	4.0356	12.519	3.4492	11.609	10.644	1.3163	6.4238	4.5576	14.948	11.528	22.112	13.017	22.541	31.886	20.269	21.658	26.018	21.826	25.778	44.855	39.521	49.78	51.256	58.715	47.877	42.788	43.591	50.012	53.313	63.667	68.166	62.011	56.847	68.35	69.411	85.17	80.428	96.587	94.994	118.13	120.86	125.44	127.57
22.061	3.4651	1.0688	3.2783	0	0	0	0	0	0	0	0	0	0	0	0	0	0	0	0	0	0	0	0	0	0	0	0	0	0	0	0	0	0	0	0	0	0	0	0	0	0	0	0	0	0	0	0	0	0
10.265	16.517	2.3964	0	0	0	0	0	0	0	0	0	0	0	0	0	0	0	0	0	0	0	0	0	0	0	0	0	0	0	0	0	0	0	0	0	0	0	0	0	0	0	0.21995	0	3.8203	2.1768	0	0	0	9.813
10.932	12.007	0	0	0	0	0	7.9368	1.9272	12.167	14.509	0	0	2.0948	0	14.471	7.2646	2.7509	9.3402	5.8683	7.6488	2.0051	6.8628	22.303	0	14.687	0	0	1.2675	4.5639	14.729	3.1116	0	0.40702	0	0	0	0	0	0	0	0	0	0	0	0	0	0	0	0
12.255	9.1846	1.907	0	0	0	0.65774	0	0.081097	0	0	0	0	2.4304	0	0.94999	0	2.6338	7.8305	2.4569	2.3608	6.9668	1.7798	5.1322	1.3912	0	0	3.5286	6.9145	1.2704	0	0	0	0	0	0	0	0	0	0	0	0	4.0088	0	0	0	0	0	0	0
15.464	14.545	0	0	1.7435	0	0	0	0	0.66582	0	0	0	0	0	0	0	0	0	0	0	0	0	0	0	0	0	0	0	0	0	0	0	0	0	0	0	0	0	0	0	0	0	0	0	0	0	0	0	0
2.7535	0	3.5209	0	0	0	2.2847	4.6674	12.234	4.0746	4.5018	10.306	3.1729	9.6169	4.214	4.3535	7.7941	7.86	26.79	10.844	4.6457	9.2186	0	0	0	0	0	0	0	0	0	0	0	0	0	0	0	0	0	0	0	0	0	0	0	0	0	0	0	0
0	0	0	2.006	5.7823	2.0901	22.661	21.354	20.461	26.578	25.958	13.121	24.605	11.464	5.6013	10.743	7.6279	0	0	0	0	0	0	0	0	0	0	0	0	0	0	0	0	0	0	0	0	0	0	0	0	0	0	0	0	0	0	0	0	0
19.136	10.737	9.1065	12.262	0	0	0	0	0	0	0	1.2355	0	0	0	4.9661	3.0143	13.587	5.3992	15.25	22.008	25.324	42.936	49.501	50.801	87.133	101.34	106.78	130.43	155.02	177.83	186.25	209.5	207.43	212.55	228.82	253.45	248.34	280.35	275.97	294.79	307.18	327.19	329.95	326.9	313.39	312.09	326.98	328.76	312.65
0	0	0	0	15.963	9.7955	30.001	31.853	48.879	41.507	49.281	45.375	51.174	30.254	29.991	30.436	20.543	35.837	17.896	31.945	27.164	27.008	34.713	30.78	27.339	20.914	24.631	39.181	0	5.0212	9.7122	0	0	0	0	0	0	0	0	0	0	0	0	0	0	0	0	0	0	0
2.8347	10.829	3.5006	0	0	0	6.2771	0	12.842	17.483	1.8787	3.659	1.5973	0	3.9842	3.7973	9.1458	9.7522	1.4033	6.9014	4.3734	16.115	0	0	0	0.031384	2.1731	0	0	8.8676	5.31	0	0	0	0	0	1.3351	0	5.3268	0	0	0	6.4201	0	0	0	0	0	0	0
10.245	7.7206	0	7.7806	0	0	0	0	0	0	0	0	0	0	0	0	0	0	0	7.124	3.1772	0.74556	0.062665	7.748	34.164	72.107	136.24	205.71	252.43	352.57	428.82	523.01	595.32	674.09	729.03	859.1	907.69	991.44	1042.4	1105.6	1160.4	1198.6	1271.3	1308	1397.2	1406.4	1419.1	1425.6	1459.3	1471.1
21.656	0	1.0381	0.73827	0	0	0	0	0	0	0	0	0	0	0	0	0	0	0	0	0	0	0	0	0	0	0	0	0	0	0	0	0	0	0	0	0	0	0	0	0	0	0	0	0	0	0	0	0	0
26.327	20.769	4.0271	6.5181	0	0	0	0	0	0	0	0	0	0	0	0	0	0	0	0	0	0	0	0	0	0	0	0	0	0	0	0	0	0	0	0	0	0	0	0	0	0	0	0	0	0	0	0	0	0
5.6634	10.984	1.2971	10.076	0	0	0	0	0	0	0	0	0	0	0	0	0	0	0	0	0	0	0	0	0	0	0	0	0	0	0	0	0	0	0	0	0	0	0	0	0	0	0	0	0	0	0	0	3.0809	0.88474
10.766	2.8502	0	8.9553	0	0	0	0	0	0	0	0	0	0	0	0	0	0	0	0	0	0	0	0	0	0	0	0	0	0	0	0	0	0	0	0	0	0	0	0	0	0	0	0	0	0	0	0	0	0
0	5.6321	2.2633	0	0	0	3.7239	10.601	15.226	18.136	0	0.055324	0	0	0	0	0	0	0	0	0	0	0	0	0	0	0	0	0	0	0	0	0	0	0	0	0	0	0	0	0	0	0	0	0	0	0	0	0	0
31.148	17.666	5.9091	2.3978	0	0	0	0	0	0	0	0	0	0	0	0	0	0	0	0	0	0	0	0	0	0	0	0	0	0	0	0	0	0	0	0	0	0	64.719	97.565	105.91	125.24	108.89	162.84	142.51	158.5	163.66	164.41	172.03	190.68
5.1297	0	4.239	7.6917	0	0	0	0	12.042	0	0	0	0	0	0	0	0	0	0	0	0	0	0	0	0	0	0	0	0	0	0	0	0	0	0	0	0	0	0	0	0	0	0	0	0	0	0	0	0	0
40.493	14.011	0	0	0	0	0	0	0	0	0	0	0	0	0	0	0	0	0	0	0	0	0	0	5.1817	4.3706	0	0	8.6437	3.6105	15.999	12.535	41.52	15.889	10.352	17.364	10.271	13.663	17.529	17.631	19.254	14.835	5.6833	12.686	2.5017	11.579	1.7742	0	0	0
0	0	0	0	0	11.301	12.015	22.708	21.07	22.177	14.565	25.136	13.193	27.59	28.935	32.246	27.887	21.805	24.165	21.973	17.48	25.064	23.577	25.657	37.979	26.554	37.633	33.497	32.766	22.606	22.965	26.338	31.548	20.164	17.933	24.113	23.003	24.653	17.872	30.794	24.686	20.298	28.705	18.744	22.811	23.364	14.905	18.365	17.585	18.631
5.1117	14.541	0.82823	5.5615	0	0	0	0	0	0	0	0	0	0	0	0	0	0	0	0	0	0	0	0	0	0	0	0	0	0	0	0	0	0	0	0	0	0	0	0	0	0	0	0	0	0	0	0	0	0
14.245	0	0	4.231	10.863	0.023082	0	2.0528	4.1155	13.145	7.9244	12.636	16.074	17.659	20.367	12.287	14.093	9.0462	21.896	4.8305	3.0188	5.4062	0	4.544	35.309	46.699	35.605	35.89	30.836	7.5158	27.922	1.0131	2.5648	4.1108	0	12.005	0	0	0	0	0	0	0	0	0	0	0	0	0	0
10.854	0	0	0	16.474	0	6.5816	0	0	0	0	0	0	0	0	0	0	0	0	0	0	0	0	0	0	0	0	0	0	0	0	0	0	0	0	0	0	0	2.3055	0	4.1514	0	2.7708	1.8114	0	0	0	0	0	0
0	8.9757	0	0	1.1823	0	0	8.4938	0	1.6787	0	0	0	0	0	0	0	0	0	0	0	0	0	0	0	0	0	0	0	0	0	0	0	0	0	0	4.1858	17.394	24.428	29.908	38.54	52.789	31.383	23.325	39.233	66.141	77.933	86.262	105.49	90.726
13.235	7.8943	14.874	0	5.1584	1.1817	0	0	0	0	0	0	0	0	0	0	0	0	0	0	0	0	0	0	0	0	0	0	0	0	0	0	0	0	0	0	0	0	0	0	0	0	0	0	0	0	0	0	0	0
34.519	30.07	25.928	0	0	0	0	0	0	0	0	0	0	1.5513	3.8815	9.7403	6.1268	4.3263	13.627	11.011	10.816	12.134	27.221	21.263	25.581	40.332	47.428	34.567	42.719	45.707	33.8	44.295	39.215	34.18	28.57	54.061	36.978	31.405	39.18	29.466	38.11	22.719	25.911	20.032	15.248	5.4453	12.134	11.806	8.035	11.807
0	7.99	3.4036	12.815	1.9401	0	0	6.2564	3.7574	8.7437	19.118	29.69	24.687	29.992	34.884	57.1	48.028	54.808	49.111	59.251	59.687	68.422	64.723	75.368	73.055	65.818	71.01	70.258	72.278	77.69	77.297	65.083	63.121	64.823	58.759	57.358	48.678	39.741	44.175	45.61	47.004	37.936	44.078	37.001	42.621	35.34	31.414	29.318	35.197	30.203
12.081	24.886	10.782	3.7176	0	0	0	0	0	0	0	0	0	0	0	0	0	0	0	0	0	0	0	0	0	0	0	0	0	0	0	0	0	0	0	0	0	0	0	0	0	0	0	0	0	0	0	0	0	0
10.387	6.13	1.3057	0	0	0	2.9716	0	0	0	0	0	0.063662	0	0	0	0	0	0	0	0	0	0	0	0	0	0	0	0	0	0	0	0	0	0	0	0	0	0	0	0	0	0	0	0	0	0	0	0	0
9.8936	3.7059	4.9306	0	0	0	4.3159	1.0355	0	0	0	0	0	0	0	0	0	0	0	0	0	1.5383	0.86167	0	0	0	0	0	0	0	0	0	0	0	0	0	0	0	0	0	0	0	0	1.0209	0	6.7875	0	0	0	0
3.1462	2.3943	1.7017	5.5497	11.368	0	0	0	0	0	0	0	0	0	0	0	0	0	0	0	0	0	0	0	0	0	0	0	0	0	0	0	0	0	0	0	0	0	0	0	0	0	0	0	0	0	0	0	0	0
13.849	12.894	0.52824	0.003755	0	0	0	0	0	0	0	0	0	0	0	0	0	0	0	0	0	0	0	0	0	0	0.12864	0	0	0	0	0	0	0	0	1.5622	12.366	0	8.0757	5.6701	4.3717	3.0565	11.794	5.5162	7.4141	0.58884	3.8813	8.5575	15.293	11.209
18.131	20.107	0	9.9881	0	0	0	0	0	0	0	0	0	0	0	0	0	0	0	0	0	0	0	0	0	0	0	0	0	0	0	0	0	0	0	0	0	0	0	0	0	0	0	0	0	0	0	0	0	0
36.973	13.323	0	8.2874	3.2822	0	0	0	0	0	0	0	0	0	0	0	0	0	0	0	0	0	0	0	0	0	0	0	0	0	0	0	0	0	0	0	0	0	0	0	0	0	0	0	0	0	0	0	0	0
14.468	6.927	1.9738	4.9926	0	0	0	0	0	0	0	0	0	0	0	0	0	0	0	0	0	0	0	0	0	0	0	0	0	0	0	0	0	0	0	0	0	0	0	0	0	0	0	0	0	0	0	0	0	0
8.3572	2.8303	1.3771	14.752	0	0	0	0	0	0	0	0	0	0	0	0	0	0	0	0	0	0	0	0	0	0	0	0	0	0	0	0	0	0	0	0	0	0	0	0	0	0	0	0	0	0	0	0	0	0
13.288	4.3675	0.33291	0	0	0	0	0	0	0	0	0	0	0	0	0	0	0	0	6.986	20.758	27.873	32.901	58.062	72.44	77.511	110.94	121.12	126.66	125.84	148.03	161.87	158.66	170.96	186.85	173.7	179.42	181.04	184.56	199.62	203.08	207.29	210.65	196.65	194.42	200.34	191.7	192.63	202.4	193.26
14.081	1.9978	0	0	0	0	3.812	0	0	0	0	0	0	0	0	0	0	0	0	0	0	0	0	0	0	0	0	0	0	0	0	0	0	0	0	0	0	0	0	0	0	0	0	7.7671	7.2811	0	20.985	31.78	25.296	29.864
43.649	21.82	0	0	0	0	0	0	0	0	0	0	0	0	0	0	0	0	0	0	0	0	0	0	0	0	0	0	0	0	0	0	0	0	0	0	0	0	0	0	0	0	0	0	0	0	0	0	0	0
3.9461	5.0213	2.6346	4.27	0	0	0	0	0	0	0	0	0	0	0	0	0	0	0	0	0	0	0.34993	0	0	7.4685	17.364	9.8312	15.304	25.34	31.362	29.763	41.175	28.267	33.711	17.954	45.018	35.242	53.759	55.47	66.717	75.492	90.233	94.383	98.503	96.64	88.488	106.94	107	92.716
18.484	0	0	0	15.448	0	0	0	0	10.247	15.408	23.059	26.696	23.107	18.126	9.1956	16.66	20.849	26.14	21.017	14.952	12.012	9.3585	14.681	15.616	24.866	24.279	33.521	45.069	23.547	37.135	28.527	31.727	27.705	36.273	40.177	49.62	47.321	55.425	59.234	57.653	49.651	54.445	52.846	49.503	37.351	38.892	47.672	49.651	43.041
3.9968	0.76337	0	0	8.1626	0	0	5.9177	4.68	11.644	1.5756	2.2319	0	4.1522	0	0	0	1.0336	0	0	0	0	3.3564	6.2387	0.17108	0	0	1.2282	0.50851	4.4433	2.9479	0	2.2696	0	0	0	0	0	0	0	0	0	0	0	0	0	0	0	0	0
30.951	0	0	9.1005	2.2075	0	0	0	0	0	0	0	0	0	0	0	0	0	0	0	0	0	0	0	0	0	0	0	0	0	0	0	0	0	0	0	0	0	0	0	0	0	0	0	0	0	0	0	0	0
14.535	0	0	0	2.4816	5.3695	11.024	5.947	3.3194	12.29	11.043	18.11	10.751	3.383	0	0	0	0	0	0	0	4.1097	0.84528	3.0706	0	0	0	0	0	0	0	0	0.12773	0	0	0	0	0	0	0	0	0	0	0	0	0	0	0	0	0
16.691	8.1247	0	0	0	0.98437	0.34207	0	0	5.6075	0	0	0	0	0	0	0	0	0	0	0	0	0	0	0	0	0	1.2084	13.901	21.877	21.301	19.352	13.536	27.67	28.714	30.242	33.156	41.649	57.093	36.042	45.345	47.707	47.055	67.374	70.651	75.805	64.583	56.794	56.654	57.315
32.873	8.0002	6.9111	0	0	0	0	0	0	0	0	0	0	0	0	0	0	0	0	0	0	0	0	0	0	0	0	0	0	0	0	0	0	0	0	0	0	0	0	0	0	0	0	0	0	0	0	0	0	0
13.515	5.9858	5.1903	5.5873	0	0	0	0	0	0	0	0	0	0	0	0	0	0	0	0	0	0	0	0	0	0	0	0	0	0	0	0	0	0	0	0	0	0	0	0	0	0	0	0	0	0	0	0	0	0
13.037	16.949	3.132	0	0	0	0	0	0	0	0	0.12252	0	0	0	0	0	0	0	0	0	0	0	0	0	0	0	0	0	0	11.196	0	0	0.65412	7.0351	6.5851	9.3993	6.609	11.144	10.388	17.408	8.9119	13.246	22.005	25.544	27.977	24.293	20.627	21.557	20.281
31.765	10.541	0	0	0	0	0	0	0	0	0	0	10.653	14.384	28.726	33.701	40.68	48.815	73.606	79.94	80.54	102.69	99.601	103.8	112.09	127.47	125.26	110.09	130.26	115.12	108.71	126.25	122.55	125.04	128.57	116.23	113.83	111.78	108.86	105.9	93.879	90.52	83.289	92.653	81.168	83.016	76.95	58.797	63.582	61.354
14.068	0	0	4.6413	0.48439	0	0	4.1868	0.86871	0	3.4189	0	4.5716	0.071541	4.5882	4.2838	0	0	1.5882	0	0	0	0.55454	0	0	0	13.009	2.0348	0	3.4771	0	0	0	0	0	0	0	0	0	0	0	0	0	0	0	0	0	0	0	0
10.486	8.103	0	0	2.3515	0	2.7918	0	0	0	0	0	0	0	0	0	0	0	0	0	0	0	0	0	0	0	0	0	0	0	0	0	0	0	0	0	0	0	0	0	0	0	0	0	0	0	0	0	0	0
18.206	14.193	3.7554	0	3.9211	0	0	0	0	0	0	0	0	0	0	0	0	0	0	0	0	0	0	0	0	0	0	0	0	0	0	0	0	0	0	0	0	0	0	13.257	52.064	70.17	99.348	117.54	128.34	159.72	175.74	186.91	208.08	216.15
30.566	5.684	0	0	0	0	0	0	0	0	0	0	0	0	0	0	0	0	0	0	0	0	0	0	0	0	0	0	0	0	0	9.1809	9.5437	7.1994	13.556	27.472	0	0	0	0	0	0	0	0	0	0	0	0	0	0
0	0	0	0	12.561	12.922	28.97	47.496	58.716	78.758	79.77	95.239	108.36	116.94	122.74	121.05	130.73	112.13	128.15	116.47	102.2	113.15	103.27	131.61	111.1	102.81	99.062	93.967	86.754	93.473	80.361	81.554	79.23	72.129	75.779	51.897	46.989	45.991	49.932	42.198	47.279	43.299	32.703	30.126	21.355	24.943	25.58	32.569	33.078	33.56
22.243	5.8268	0	0	0	0	0	0	0	0	0	0	0.47554	4.2381	0	1.7229	2.5815	14.021	16.98	28.042	48.741	60.84	84.856	77.522	92.291	113.52	116.11	103.19	115.4	124.77	138.02	127.76	142.39	138.26	141.47	145.73	141.85	141.68	129.01	149.08	135.28	147.44	152.49	145.44	150.75	163.43	151.69	146.23	139.1	147.03
9.3415	5.5544	8.6829	0	0.41632	0	0	0	0	0	2.4282	0	0	0	0	0	0	0	0	0	0	0	0	0	0	0	0	0	0	0	0	0	0	0	0	0	0	0	0	0	0	0	0	0	0	0	0	0	0	0
0	0	7.3961	9.677	1.6454	0	0	0	0.8524	9.8918	0	16.153	17.159	27.779	23.313	36.648	43.611	57.158	50.741	79.092	79.2	85.916	95.292	96.442	105.65	101.47	110.96	112.77	106.01	106.97	106.69	103.07	111.15	121.86	127.42	123.63	127.5	139.73	144.24	144.58	127.3	142.07	129.04	120.56	108.33	113.35	107.36	100.76	98.093	96.025
3.7066	12.001	0	2.1237	4.4667	0	0	0	0	0	0	3.0719	12.193	0	0	0	0	4.5261	0	10.637	0	15.335	14.666	0	14.095	0	1.2368	0	0	0	4.7354	0	0	0	0	0	0	0	0	0	0	0	0	0	0	0	0	0	0	0
0	10.945	0	12.325	0	0	9.8048	0	2.5346	10.717	7.473	4.3007	6.4328	8.0871	0	0	0	0	0	0	0	0	0	0	0	0	0	0	0	0	0	0	0	0	0	0	0	0	0	0	0	0	0	0	0	0	0	0	0	0
5.0814	0	0	0	7.1615	12.01	6.4599	2.0091	14.048	5.6118	8.9432	10.117	13.007	12.907	3.626	0	0	0	4.8764	1.0068	0	3.1594	4.001	10.449	0	2.2593	3.8932	0	0	0	0	0	0	0	0	0	0	0	0	0	0	0	0	0	0	0	0	0	0	0
25.614	1.9713	3.8338	0	0	0	0	0	0	0	0	0	0	0	0	0	0	0	0	0	0	0	0	0	0	0	0	0	0	0	0	0	0	1.555	0.90445	0	5.1277	7.8892	16.134	24.231	28.242	33.764	40.376	44.285	45.569	76.778	92.56	88.293	105.4	108.88
12.25	7.8566	0.46916	5.2893	0	0	0	8.9623	2.3827	2.3348	0	0	0	1.2097	0	0	0	0	0	0	0	0	0	0	0	0	5.2215	6.16	5.514	9.8713	0	5.3144	2.6127	0	0	7.9574	0	0	0	0.49375	9.3215	4.7409	0	0	0	0	0	1.0232	9.4845	0
3.7974	0	0	0	0	6.1	16.456	3.578	8.0327	0	0	0	0	0	0	0	0	0	0	0	0	0	0	0	0	0	0	0	0	0	0	0	0	0	0	0	0	0	0	0	0	0	0	0	0	0	0	0	0	0
0	2.771	0	0	0	0.28184	7.4751	0	0.56165	3.8444	0	3.3027	0	3.6249	0	0	0	0	1.1528	0	6.3346	8.4975	15.529	2.3247	8.2101	6.0187	8.412	11.778	11.357	9.4854	0.76444	10.965	0	18.259	3.1193	19.42	28.006	10.774	38.044	25.235	23.472	21.997	19.354	13.994	0	0	0	0	0	0
24.588	9.0772	0	0	0	0	0	0	0	0	0	0	0	0	0	0.8772	0	0	0	0.66792	0	2.1631	0	0	7.9331	17.038	0	2.6396	15.626	5.489	12.143	0	0	0	0	0	0	0	0	0	0	0	0	0	0	0	0	0	0	0
13.929	0.20635	6.447	0	0	2.1335	0	0	0	0	0	0	0	0	0	0	0	0	0	0	2.6115	14.462	14.861	19.757	26.541	25.137	25.219	20.137	28.677	33.576	29.099	26.409	17.205	31.652	25.905	28.917	13.713	21.24	28.202	15.066	25.956	24.243	27.976	18.642	20.377	12.355	11.021	12.051	0.954	2.5204
2.0698	1.8131	4.2255	0	0	1.1522	0	0	0	5.8554	4.4223	0	0	0	0	0	0	0	0	0	0	0	0	2.1677	5.4003	16.433	23.134	29.841	42.344	44.299	43.225	54.079	54.476	71.7	65.936	74.213	73.019	81.853	84.848	79.19	89.919	81.123	96.292	91.012	84.012	76.888	98.914	95.76	84.658	81.56
20.169	6.1111	1.7009	0	0	0	0	0	0	0	0	0	4.7488	23.102	29.09	38.754	32.523	40.908	39.544	36.093	36.993	36.99	42.241	47.42	56.494	68.489	41.26	36.798	58.561	49.373	51.793	44.336	45.362	37.947	46.328	47.667	33.399	34.34	25.132	17.785	2.2121	0	0	0	0	0	0	0	0	0
7.6628	12.548	0	0	3.1902	0	0	0	0.67916	0	0	0	0	0	0	0	0	0	0	0	0	33.862	8.6552	15.227	36.103	22.504	25.048	22.651	25.909	38.42	55.085	40.378	40.933	42.325	40.735	45.457	35.837	11.705	12.127	22.261	24.966	24.554	29.038	39.025	33.317	36.979	36.453	36.082	31.8	28.782
20.084	8.7219	1.2007	0	0	0	0	0	0	0	0	0	0	0	0	0	0	0	0	0	0	0	0	0	0	0	0	0	0	0	0	0	0	0	0	0	0	0	0	0	0	0	0	0	0	0	0	0	0	0
25.541	10.316	5.583	10.508	0	0	0	0	0	0	0	0	0	0	0	0	0	0	0	0	0	0	0	0	0	0	0	0	0	0	0	0	0	0	0	0	0	0	0	0	0	0	0	0	0	0	0	0	0	0
0	0	0	0	11.138	11.146	9.361	1.7843	7.4506	11.115	0	0	11.458	11.78	24.037	6.2276	27.434	38.112	29.439	38.08	60.357	43.144	60.128	69.719	83.864	80.252	97.105	78.446	106.58	99.665	103.23	87.27	85.132	97.459	80.763	98.94	101.07	97.778	92.512	99.713	99.738	96.851	77.865	77.332	73.295	85.3	62.066	80.34	74.323	71.368
9.4144	22.406	6.2487	10.922	1.661	0	0	0	0	0	14.601	15.187	0	0	0	0	0	0	0	0	0	0	0	0	0	0	0	0	0	0	0	0	0	0	0	0	0	0	0	0	0	0	0	0	0	0	0	0	0	0
0	0	6.4125	0.020193	16.745	15.636	10.217	41.795	18.241	26.878	19.904	26.583	21.188	42.129	17.813	29.109	20.364	13.4	25.277	15.584	14.1	14.898	20.281	15.181	15.554	26.986	31.982	24.083	15.824	10.333	17.494	10.063	0	0.25405	10.253	11.007	8.7129	1.0402	4.2984	0	2.5029	0.071454	1.2728	0	0.35479	0	0	0	0	0
21.563	10.865	5.6581	1.3328	0	0	0	0	0	0	0	0	0	0	0	0	0	0	0	0	0	0	0	0	0	0	0	0	0	0	0	0	0	0	0	0	0	0	0	0	0	0	0	0	0	0	0	0	0	0
17.316	0	2.8373	0	0	0	1.1303	0	0	0	0	3.1086	0	0	0	0	0	0	0	0	0	0	0	0	0	0	0	0	0	0	0	0	0	0	0	0	0	0	0	0	0	0	0	0	0	0	0	0	0	0
14.504	9.999	0	0.34285	0	0	0	0	0	0	0	0	0	0	0	0	0	0	0	0	0	0	0	0	0	0	0	0	0	0	0	0	0	0	0	0	0	0	0	0	0	0	0	0	0	0	0	0	0	0
10.929	6.1097	0.49319	0	0	0	0	0	0	0	0	0	0	3.3231	0	7.593	5.3943	0	0	0	0	0.88297	0	5.3736	9.136	20.474	10.23	6.4089	14.244	11.805	16.368	15.412	21.025	22.943	33.637	46.779	71.461	77.997	83.032	93.938	118.73	119.92	137.49	161.72	156.21	170.3	175.44	186.26	193.59	186.13
11.52	0	0	0	0	12.36	0	10	0	3.8137	5.243	4.6509	6.8627	26.231	29.812	37.488	22.345	27.258	35.234	35.844	31.044	27	37.948	31.949	37.842	47.263	46.376	54.155	34.944	29.158	41.012	30.75	47.481	29.838	26.593	28.177	27.547	40.497	25.341	24.968	29.92	21.686	28.373	14.704	9.6546	11.382	15.186	15.102	6.8136	0
21.24	19.203	0	0	0	0	0	0	0	0	0	0	0	0	0	0	0	0	0	0	0	0	0	0	0	0	0	0	0	0	5.0133	3.234	11.874	11.707	7.0756	19.32	41.09	54.711	39.604	48.492	49.179	57.754	59.86	81.674	72.005	76.505	97.41	84.348	74.904	76.723
0	0	9.9435	6.9812	8.5176	7.6034	14.431	16.638	19.028	18.603	5.8259	0.75576	9.318	20.994	15.539	21.335	6.617	5.1899	16.526	10.031	6.7126	1.0577	19.863	18.221	14.755	19.962	22.251	25.775	21.086	13.954	13.713	14.764	14.384	25.008	17.042	18.296	31.603	19.523	19.52	25.503	15.477	22.894	16.325	21.637	10.199	16.069	6.1243	20.541	12.152	23.889
0	1.0133	0	0	0	3.9107	7.6867	21.778	9.0827	19.729	18.158	18.265	17.442	13.605	21.502	15.221	14.655	13.158	14.356	12.181	18.951	14.672	19.828	9.4226	11.682	21.279	15.033	17.935	27.634	28.301	14.063	20.228	10.794	24.23	12.983	9.2634	13.726	15.652	8.6557	4.7518	12.499	5.5063	11.037	12.018	18.985	22.077	9.8269	13.786	0	11.277
13.487	6.9698	0	8.2863	0	0	0	0	0	0	0	0	0	0	0	0	0	0	0	0	0	0	0	0	0	0	0	0	0	0	0	0	0	0	0	0	0	0	0	0	0	0	0	0	0	0	0	0	0	0
18.352	8.6968	0	4.9781	0	0	0	0	0	0	0	0	0	0	0	0	0	0	0	0	0	0	0	0	0	0	0	0	0	0	0	0	0	0	0	0	0	0	0	0	0	0	0	0	0	0	0	0	0	0
13.11	5.1848	0.11065	9.6806	0	0	0	0	0	0	0	0	0	0	0	0	0	0	0	0	0	0	0	0	0	0	0	0	0	0	0	0	0	0	0	0	0	0	0	0	0	0	0	0	0	0	0	0	0	0
0	0	0	16.052	11.515	18.476	29.133	25.779	28.006	34.923	33.499	28.38	40.964	44.49	50.035	54.217	39.514	40.478	42.191	40.041	45.801	45.055	45.421	53.895	44.048	55.293	56.417	47.594	58.969	59.959	61.961	71.195	62.541	78.675	64.626	84.873	80.698	83.949	89.146	62.63	77.821	74.131	80.237	84.13	76.742	75.597	79.894	79.901	72.721	75.401
42.108	21.309	25.512	0	0	0	0	15.18	17.951	83.49	72.757	75.958	82.883	71.731	101.29	53.651	61.473	52.544	60.497	59.633	65.961	53.328	54.128	47.017	62.344	50.681	45.719	57.876	46.058	59.086	49.811	46.356	48.057	44.892	44.747	40.822	38.011	37.122	44.977	38.423	36.31	43.131	47.857	27.663	38.036	39.188	29.466	41.649	33.981	39.159
0	8.4382	0.22798	4.7059	8.1243	1.0148	0	0	0	0	0	0	0	0	0	3.3305	3.4465	0	0	0	0	0	0	0	0	0	0	0	0	0	0	0	0	0	0	0	0	0	0	0	0	0	0	0	0	0	0	0	0	0
0	0	0.19982	0	0	8.1114	0	13.35	6.5699	5.8355	1.4684	0	0	7.8557	2.4134	2.6704	2.7881	1.4039	1.2813	0	0	0	0	0	0	4.5061	8.8134	11.175	6.81	0	5.1023	0	0	0	0	0	0	0	0	0	0	0	0	0	0	0	0	0	0	0
0	5.3561	0	3.5212	7.095	0	0	1.2923	0	0	0	0	0	0	0	0	0	0	0	0	0	0	0	0	0	0	0	0	0	0	0	0	0	0	0	0	0	0	0	0	0	0	0	0	0	0	0	0	0	0
0	0	6.1785	3.6168	18.51	13.035	12.169	17.491	18.138	18.809	18.369	12.589	9.5357	10.632	7.3297	9.4614	1.3783	10.619	0	0	5.9112	1.1882	0	4.8803	15.554	0.53981	10.51	2.1343	8.936	3.0738	15.748	1.724	4.1554	0	0	0	5.3101	7.8703	0	0	0	0	0	0	0	0	0	0	0	0
13.926	2.0104	3.7836	0	0	0	0	7.082	25.289	33.898	44.879	44.487	34.342	38.517	38.681	56.356	60.955	65.019	73.322	83.615	72.227	81.005	87.52	86.819	83.821	93.709	95.901	91.317	98.965	108.38	105.45	115.49	105.4	102.73	112.31	104.09	106.66	97.613	98.536	108.37	106.16	94.925	108.23	89.919	80.952	84.221	66.209	65.271	69.867	75.472
0	0.66543	2.5823	0	8.9232	8.2574	1.0431	2.6804	10.24	19.287	31.979	28.552	51.057	67.432	64.318	73.219	86.018	97.929	97.623	102.72	103.44	108.94	100.77	101.54	124.04	100.72	107.66	99.502	100.42	102.48	109.06	109.08	109.6	132.32	126.94	102.3	104.36	100.82	106.1	91.61	85.707	97.726	98.858	95.252	88.332	83.508	82.864	87.929	94.851	101.63
4.6274	3.5691	7.9061	0	0	0	3.4173	7.972	0	0.1662	0	3.6062	6.1754	0	0	0	0	0	0	0	0	0	0	0	0	0	0	0	0	0	0	0	0	0	0	0	0	0	0	0	0	0	0	0	0	0	0	0	0	0
0	0	1.2424	1.2367	0	3.0348	12.865	3.3862	8.7542	0	0	0	4.6827	0	0	0	0	0	0	7.9906	84.67	144.99	234.36	373.45	456.09	585.24	740.17	879.21	994.5	1096.5	1225.8	1258.6	1351.5	1427.2	1345.8	1355.4	1401.2	1443.6	1487.7	1518.1	1396.3	1441	1487.2	1452.1	1532.5	1486.6	1491.7	1521.2	1517.8	1476
2.0305	3.6995	0.73036	0	2.5841	0	0	4.9505	5.4448	0	0	0	0	0	0	0	0	0	0	0	0	0	0	0	0	0	0	1.9827	27.787	45.135	61.177	88.437	102.18	135.66	160.79	199.02	218.22	261.44	307.51	351.15	382.36	403.22	443.65	480.06	477.08	491.4	503.49	534.13	541.39	536.42
23.954	8.1997	3.9616	0	0	0	0	0	0	0	0	0	0	0	0	0	0	0	0	0	0	0	0	0	0	0	0	0	0	0	0	9.8371	16.976	25.748	17.05	17.443	23.667	29.736	31.083	39.684	42.515	50.186	45.048	45.862	38.976	50.734	49.374	51.144	60.407	53.648
21.047	5.2146	2.9757	0	0	0	0	0	0	0	0	0	0	0	0	0	0	0	0	0	0	0	0	0	0	0	0	0	0	0	0	0	0	0	0	0	0	0	0	0	0	0	0	0	0	0	0	0	0	0
0	2.4022	7.431	3.7625	7.6518	0	0	0	0	0	0	0	0	0	0	0	0	0	0	0	0	0	0	0	0	0	0	0	0	0	0	0	0	0	0	0	0	0	0	0	0	0	0	0	0	0.2687	4.0927	13.041	16.006	20.291
10.254	0	0	4.8333	0	0	0	0	0	0	2.8844	0	0	0	0	0	0	0	0	0	0	0	0	0	0	0	0	0	0	0	0	0	0	0	0	0	0	0	0	0	0	0	0	0	0	0	0	0	0	0
21.271	0.62928	0	0	9.648	0	0	0	0	3.1917	0.6908	4.4848	0.20308	0	0.40874	0	0	0	4.7432	0	2.7718	2.2405	0	0	0	0	0	0	1.9288	0	0	0	0	0	0	0	0	0	0	0	0	0	0	0	0	0	0	0	0	0
31.366	0	0	0	0	0	2.6821	0	0	0	0	0	0	0	0	0	1.5575	0	13.41	0	2.1856	0.96261	6.1577	3.9018	3.4474	0	3.5188	0	0.77546	0	0	0	0	0	0	0	0	0	0	0	0	0	0	0	0	0	0	0	0	0
5.7536	13.529	4.023	0	0	0	0	0	4.2662	0	0	4.2647	0	8.5447	7.2265	7.2499	10.073	1.7465	15.297	12.447	6.9882	16.647	16.756	10.215	19.653	13.752	20.674	13.503	7.663	2.7979	3.1383	7.9009	9.8074	14.978	0	0	0	0	0	0	0	0	0	0	0	0	7.8568	17.637	32.606	34.575
20.432	11.062	0	1.0621	0	0	0	0	0	0	0	0	0	0	0	0	0	0	0	0	0	1.1772	0	0	0	0	0	0	0	0	0	0	0	0	0	0	0	0	0	0	0	0	0	23.531	4.4465	9.4278	0	0	0	0
6.4906	3.4643	3.4043	0	0	0	6.3988	13.718	13.987	26.708	42.982	66.94	76.152	90.024	111.75	132.97	147.65	169.78	195.78	208.03	223.42	251.34	246.4	260.59	270.36	285.68	273.44	293.3	313.64	316.9	313.93	303.41	295.67	331.67	303.19	322.94	319.38	320.89	323.96	330.81	316.93	313.99	307.71	306.26	304.13	298.48	315.94	310.05	300.19	300.46
12.939	7.8335	0.8382	0	0	0	0	0	0	0	0	0	0	0	0	0	0	0	0	0	1.4467	3.9019	0	0	0	0	1.3748	0	5.7966	13.257	1.4795	0	0	0	12.119	5.6621	14.529	5.9324	3.7337	3.6586	0	0.0088964	2.64	0	0	0	1.6765	0	0	0
6.2689	0	0	10.628	4.8472	0.42446	1.299	0	0	0	4.9965	0	4.1511	0	9.8174	8.789	5.353	7.8373	2.5536	13.692	8.3176	18.588	15.856	18.092	18.376	21.254	23.485	28.245	27.401	20.291	31.618	20.643	23.162	27.474	12.85	11.703	25.451	21.122	29.063	24.563	25.596	16.149	22.449	23.793	18.072	16.635	0	0	14.805	16.227
0	0	0	0	1.8871	4.0105	16.1	11.3	19.451	23.789	4.4272	0	2.0414	2.2436	1.4787	7.5555	2.0459	4.8309	3.6638	2.4865	0	0	0	0	0	0	0	0	0	0	0	0	0	0	0	0	0	0	0	0	0	0	0	0	0	0	0	0	0	0
2.2327	2.2433	4.6179	2.7614	0	0	0	0	0	0	0	0	0	0	0	0	0	0	0	0	0	0	0	0	0	0	0	0	0	0	0	0	0	0	0	0	0	0	0	0	0	0	0	0	0	17.048	18.246	23.929	36.623	56.232
47.05	31.196	11.937	0	0	0	0	0	0	0	0	0	0	0	0	0	0	0	0	0	0	0	0	0	0	0	0	0	0	0	0	0	0	0	0	0	0	0	0	0	0	0	0	0	0	0	0	0	0	0
34.086	14.299	1.8667	0	0	0	0	0	0	0	0	0	0	0	0	0	0	0	0	0	0	0	0	0	0	0	0	0	0	0	0	0	0	0	0	0	0	0	0	0	0	0	0	0	0	0	0	0	0	0
0	7.8233	5.4439	1.8487	0	7.4992	2.5168	0	0	0	0	0	0	0	0	0	0	0	0	0	0	0	0	0	0	0	0	0	0	0	0	0	0	0	0	0	0	0	0	0	0	0	0	0	0	0	0	0	0	0
10.707	4.3068	0	0	0	0	9.2817	8.0789	1.2232	3.578	0	4.341	3.5021	0	0	0	0	12.809	8.515	0	8.1819	13.891	16.555	12.606	2.9175	0	0	0	0	0	0	0	0	0	0	0	0	0	0	0	0	0	0	0	0	0	0	0	0	0
9.5003	8.1543	0	0	0	4.8886	0	0	0	0	0	0	0	0	0	0	0	0	0	0	0	0	0	0	0	0	0	0	0	0	0	0	0	0	0	0	0	0	0	0	0	0	0	0	0	0	0	0	0	0
28.196	13.697	11.848	0	0	0	0	0	0	0	0	0	0	0	0	0	0	0	0	0	0	0	0	0	0	0	0	0	0	0	0	0	0	0	0	0	0	0	0	0	0	0	0	0	0	0	0	0	0	0
2.2927	0	0	0	0	10.037	4.9936	1.0342	11.294	2.4459	7.8625	0	0	0	0	0	0	0	0	0	0	0	0	0	0	0	0	0	0	0	0	0	0	0	0	0	0	0	0	0	0	0	0	0	0	1.2717	0	19.218	20.924	39.458
17.376	15.775	0	0	0	0	0	0	0	0	0	0	0	0	5.1912	0	5.7217	7.9653	23.628	30.781	38.735	40.497	49.915	47.683	62.317	74.245	83.624	86.1	113.53	112.65	123.45	133.59	128.69	138.32	150.6	152.11	154.41	155.43	153.09	157.96	153.57	149.01	140.03	158.7	148.07	148.33	151.65	149.08	154.18	138.76
9.051	5.0204	0	8.0437	0	0	0	9.2678	7.0927	5.3702	12.809	0	9.956	21.385	7.5814	22.736	38.317	43.145	49.762	61.195	74.659	84.337	86.607	109.94	98.041	104.93	102.09	113.65	112.97	94.388	117.45	103.92	106.09	118.25	114.48	136.99	171.95	187.57	208.64	241.66	253.98	279.3	304.48	362.29	369.48	407.17	426.95	439.07	430.39	460.66
31.603	3.2026	0	0	0.7244	0	0	0	0	0	0	0	0	0	0	0	0	0	0	0	0	0	0	0	0	0	0	0	0	0	0	0	0	0	0	0	0	0	0	0	0	0	0	0	0	0	0	0	0	0
14.365	7.361	0	0	2.2619	0	0	0	0	0	0	0	0	0	0.95274	7.4824	0	5.8166	11.58	16.828	24.527	23.121	41.378	36.05	29.752	29.632	33.186	48.687	41.935	30.413	33.466	37.675	34.079	50.612	40.746	55.037	41.799	49.2	44.826	43.173	52.08	88.218	74.49	100.71	102.32	111.65	112.94	117.2	111.41	115.96
16.908	0	0	0.68365	0	0	0	0	0	0	0	0	0	0	0	0	0	0	0	0	0	0	0	0	0	0	0	0	0	0	0	0	0	0	0	0	0	0	0	0	0	0	0	0	0	0	0	0	0	0
0.35867	12.821	8.8323	1.7362	0	0	4.0369	0	0	0	0	0	0	0	0	0	0	0	0	0	0	0	0	0	0	0	0	0	0	0	0	0	0	0	0	0	13.167	8.4065	11.524	9.0854	18.643	7.438	20.901	9.9912	10.677	5.0782	16.246	13.075	32.54	29.331
17.074	21.389	0	0	0	0	0	0	0	0	0	0	0	0	0	0	0	0	0	0	0	0	0	0	0	0	0	0	0	0	0	0	0	0	0	0	0	0	0	0	0	0	0	0	0	0	0	0	0	0
0	9.2533	11.158	1.8572	0.636	0	0	0	0	0	0	0	0	0	0	0	0	0	0	0	0	0	0	0	0	0	0	0	0	0	0	0	0	0	0	0	0	0	0	0	0	0	0	0	0	0	0	0	0	0
21.662	6.2956	0	1.3302	0	0	0	0	0	0	0.63665	0	0	0	0	0	0	0	0	0	0	0	0	0	0	0	0	0	0	0	0	0	0	0	0	0	0	0	0	0	0	0	0	0	0	0	0	0	0	0
21.652	1.3817	0	5.4972	0	0	0.018809	0	6.3622	0	0	0	0	3.9098	0	0	0	0	0	0	0	0	0	0	0	0	0	0	0	0	0	0	0	0	0	0	0	0	0	16.05	27.217	23.919	42.925	54.214	61.841	83.471	96.114	112.86	143.1	144.68
0	0	0	0	10.721	25.817	29.225	47.548	40.563	52.263	39.919	43.881	43.893	57.442	41.581	52.765	20.61	44.861	16.542	62.329	52.162	37.454	44.248	57.18	24.8	57.803	54.529	57.569	45.16	41.212	47.747	51.99	70.791	36.916	26.822	31.441	33.267	53.802	29.034	37.335	36.538	32.493	40.413	27.316	15.558	23.866	8.2944	1.3413	7.1757	12.704
27.356	21.414	0	13.355	3.5021	0	0	0	0	0	0	0	0	0	0	0	0	0	0	0	0	0	0	0	0	0	0	0	0	0	0	0	0	0	0	0	0	0	0	0	0	0	0	0	0	0	0	0	0	0
0	11.042	0	0	0	1.0168	5.753	7.8595	25.234	23.731	12.399	18.655	11.357	3.7406	14.538	16.179	10.769	10.431	6.9224	26.245	33.952	41.769	28.666	31.936	16.748	21.499	16.254	17.607	18.128	8.919	44.748	17.137	53.843	82.056	167.59	254.6	353.99	420.5	558.95	669.14	766.09	861.83	1132.7	1261.2	1476	1618.7	1719.3	1842.2	1873.9	1994
20.182	3.1468	7.5201	0	0	0	0	0	0	0	0	0	0	0	0	0	0	0	0	0	0	0	0	0	0	0	0	0	0	0	0	0	0	0	0	0	0	0	0	0	0	0	0	0	0	0	0	0	0	0
0	0	0	0	7.2124	7.8006	16.94	12.924	15.356	0.85691	11.612	17.908	17.371	14.755	0	8.0983	17.549	15.578	27.387	20.452	15.58	14.529	15.768	10.243	13.92	7.4831	27.606	11.255	29.476	31.367	15.713	23.764	4.9802	0	18.78	2.1945	15.469	17.596	4.4753	11.655	4.9633	9.2653	11.092	0	0	0	0	0	0	0
25.783	10.605	0	0	0	0	0	0	0	0	0	0	0	0	0	0	0	0	0	0	0	0	0	0	0	0	0	0	0	0	0	0	0	0	0	0	0	0	0	0	0	0	0	0	0	0	0	0	0	0
11.189	2.2925	0	9.9535	0	0	0	0.55509	0	0	0	0	0	0	0	0	0	0	0	0	0	0	0	0	0	0	0	0	0.89788	0	0.97118	9.9356	5.9035	12.203	9.0126	14.079	6.138	13.685	19.407	22.983	29.419	29.411	29.369	32.973	30.247	27.798	35.871	43.689	58.159	62.156
4.201	9.5442	0.7388	0	0	0	0.64689	7.5245	2.2442	6.4936	0	4.654	0	0	0	0	0	0	0	0	0	0	0	0	0	0	0	0	0	0	0	0	0	0	0	0	0	0	0	0	0	0	0	0	0	0	0	0	0	0
17.874	17.599	0	0	0	0	0	0	0	0	0	0	0	4.0985	22.058	24.97	29.251	30.306	46.374	57.551	78.304	45.646	28.368	40.772	51.992	82.232	90.648	84.676	71.748	65.189	66.789	50.183	70.953	96.204	123.07	146.37	180.86	192.59	229.6	240.59	278.68	276.76	297.77	331.07	344.82	354.83	366.77	378.36	399.14	392.81
12.089	3.9194	0	1.155	0	0	1.3309	0	0	0	0	13.318	31.521	30.521	23.443	60.614	57.63	75.353	75.517	89.815	89.829	111.94	110.41	106.21	110.7	121.19	117.32	116.95	129.92	145.34	163.15	192.14	199.48	239.8	258.21	280.81	305.85	324.89	324.77	351.64	386.46	420.58	421.85	422.05	459.47	427.44	430.17	460.43	423.35	425.44
5.1359	0	0	0	0	0	9.836	2.1644	2.4225	4.0404	0.55092	11.256	16.291	11.579	15.631	6.9186	7.7105	5.788	19.221	10.545	8.9008	14.876	18.27	14.508	3.3815	0	0	0.30004	9.4639	8.8773	0	6.4711	9.1185	17.804	10.895	29.803	25.101	31.982	45.689	63.544	51.75	66.121	70.317	84.084	89.687	90.973	101.56	110.33	115.77	105.84
0.53303	0	14.068	10.152	8.236	0	0	0	0	0	0	0	0	0	0	0	0	0	0	0	0	0	0	0	0	0	0	0	0	0	0	0	0	0	0	0	0	0	0	0	0	0	0	0	0	0	0	0	0	0
0	0	2.2155	9.0732	7.5604	0.090519	0	1.7048	0	0	1.1084	0	0	1.824	0	0	0	0	0	0	0	0	0	0	0	0	0	0	0	0	0	0	0	0	0	0	0	0	10.227	16.522	20.086	21.612	18.264	34.807	26.441	40.591	39.377	39.359	58.49	35.171
28.034	13.039	0	9.6482	0	0	0	0	0	0	8.8956	0	0	0	0	0	0	0	0	0	0	0	0	0	0	0	0	0	0	0	0	0	0	0	0	0	0	0	0	0	0	0	0	0	0	0	0	0	0	0
25.304	0	0	3.6081	0	0	0	0	0	0	0	0	0	0	0	0	0	0	0	0	0	0	0	0	0	0	0.41349	2.3874	24.964	2.883	18.982	15.178	25.028	30.298	38.443	53.324	74.628	97.885	109.2	137.69	168.4	158.44	178.97	153.26	159.49	158.55	204.1	219.91	236.36	232.01
1.31	5.1115	0	2.2011	0	0	4.9969	13.234	9.9502	3.3589	12.475	18.65	10.446	8.1304	10.418	11.749	9.0007	0	3.6212	0	1.6608	0	0	0	0	0	0	0	0	0	0	0	0	0	0	0	0	0	0	0	0	0	0	0	0	0	0	0	0	0
0	1.6685	0	0	0	0.6589	10.823	0	0	0	0	0	0	0	0	0	0	0	0	1.0785	4.0214	0.80452	14.472	0.69169	16.757	6.0743	3.6095	3.4202	2.1298	0	0	0	0	0	0	9.6519	4.0314	15.097	10.294	0.75908	10.512	5.7347	3.5125	16.429	14.944	0	13.448	24.454	15.948	26.835
0	0	0	0.68623	1.7898	11.648	12.307	0	0	3.4212	9.9892	44.47	65.92	99.55	133.38	167.25	189.3	226.87	240.15	273.28	291.56	318.83	344.66	336.71	337.48	327.14	348.46	354.18	368.6	349.16	333.03	332.03	334.41	334.88	335.42	358.2	329.59	353.94	337.98	319.28	331.09	336.94	341.31	362.81	349.19	350.48	360.91	357.58	371.25	372.72
13.512	6.6757	2.3355	0	0	0	0	0	0	0	0	0	0	0	0	0	0	0	0	0	0	0	0	0	0	0	0.3392	33.08	71.232	112.84	152.55	220.3	279.35	375.41	443.98	498.99	567.72	643.42	733.28	743.83	765.11	827.55	835.26	878.73	929.26	983.28	996.31	1026.4	992.09	1045.1
16.603	0	0	0	0	0	9.4492	2.5523	14.849	13.642	20.941	8.762	18.626	30.365	21.784	29.997	21.529	33.645	33.756	28.219	30.346	37.536	31.194	30.284	37.094	32.386	28.717	19.45	17.367	19.981	21.393	38.489	19.395	30.298	33.062	38.821	53.132	53.905	60.006	60.366	56.05	51.767	47.695	44.014	41.409	41.359	38.33	54.446	25.915	24.876
23.765	0	0	0	0	1.6484	1.5637	12.182	14.628	25.189	19.935	19.142	30.475	27.19	46.821	37.509	44.926	44.254	50.36	52.556	48.155	48.487	50.77	52.171	53.587	55.408	44.037	44.804	51.451	64.81	68.697	58.965	55.826	58.211	65.218	67.592	64.427	56.073	66.683	51.278	50.669	48.656	51.805	56.513	62.096	52.227	23.15	26.364	31.381	31.618
0	0.70652	0	0	4.1553	7.9897	26.896	31	38.571	64.435	91.653	85.288	136.71	142.02	153.13	172.96	172.34	187.15	203.96	208.44	217.79	198.62	215.13	218.65	220.3	210.27	227.68	214.2	202.04	218.82	206.95	197.91	181.44	192.26	192.37	221.82	214.46	235.44	216.86	213.11	222.68	228.93	219.7	222.62	223.53	232.3	250.07	237.72	249.9	256.99
0	0	0	0	0	4.0606	13.003	1.0307	0	5.23	0.64284	1.4922	0	0	0	0.0062029	0	0	0	0	0	0	0	0	0	0	0	0	0	0	0	0	0	0	0	0	0	0	0	0	0	0	0	0	0	0	0	0	0	0
0	4.0618	2.992	6.0328	0	2.7467	0	3.0229	7.6493	2.7305	5.9611	5.6376	3.9656	12.29	2.8081	0	0	0	0	0	0	0	0	0	0	0	0	0	0	0	0	0	0	0	0	0	0	0	0	0	0	0	0	0	0	0	0	0	0	0
6.6154	0	0	0	0	1.1367	2.2963	0	0	0	0	0	0	0	0	0	0	0	0	0	0	0	0	0	0	0	0	0	0	0	0	0	0	0	0	0	0	0	0	0	0	0	0	0	0	0	0	0	0	0
6.5135	1.2098	0	0.93855	0	4.2982	0	0	0	0	0	0	0	0	0	0	0	0	0	0	0	0.44771	0	0	0	0	0	0	0	0	0	0	0.96347	0	0	0	0	0	0	0	0	0	0	0	0	0	0	0	0	0
17.298	8.1446	0	0	0	0	0	5.5346	0	0	0	0	0	0	0	0	0	0	0	0	0	0	0	0	0	0	0	0	0	0	0	0	0	6.3085	0	6.7143	3.9648	6.5077	14.998	7.7524	9.1601	24.875	32.219	48.535	49.248	33.629	45.958	41.425	45.797	31.541
1.2306	0	0	6.5344	17.161	4.9239	3.5257	0	11.385	14.345	0.2606	19.687	21.411	28.869	21.268	16.154	17.921	25.815	28.978	31.433	43.112	49.501	48.253	61.086	82.77	89.453	100.59	118.04	158.16	143.99	187.53	183.57	236.53	245.21	260.71	284.05	317.26	340.52	385.41	395.13	428.92	455.5	447.44	467.83	451.19	470.19	477.04	494.04	463.71	462.74
0	0	1.439	0	0	16.494	26.226	13.76	10.067	0	9.3537	14.65	12.893	9.823	0	0.6687	0	0	12.554	0	0	0	0	0	0	0	0	0	0	0	0	0	0	0	0	0	0	0	0	0	0	0	0	0	0	0	0	0	0	0
23.59	14.706	2.0321	1.4939	0	0	0	0	0	0	0	0	0	0	0	0	0	0	0	0	0	0	0	0	0	0	0	0	0	0	0	0.69984	11.933	7.7735	0	9.7522	19.136	7.1268	13.182	0	0	5.908	0	29.37	0	9.5675	8.4613	0	0	3.5743
4.466	11.16	0	3.1026	0	0	0	1.7486	0	0	0	0	0	0	3.6842	17.015	13.393	14.638	20.754	19.367	23.435	29.792	29.152	20.038	30.037	22.902	34.156	22.839	30.252	38.66	29.987	29.488	23.066	30.052	26.206	2.7367	9.6437	9.8817	18.672	0	0	0	0	0	0	0	0	0	0	0
11.343	1.6647	6.4766	0	0	0	0	3.6522	0	0	0	0.95495	0	0	0	0	0	0	0	0	0	0	0	0	0	0	0	0	0	0	0	0	0	0	0	3.7953	0	0.6977	2.0667	4.6636	0	0	0	0	0	0	0	0	0	0
45.296	24.18	0	4.7029	0	0	0	0	0	0	0	0	0	0	0	19.301	76.053	126.12	195.26	272.48	334.92	387.35	465.92	511.51	581.99	638.92	675.66	744.31	788.03	819.51	885.94	906.45	950.49	972.93	982.13	1079.2	1025.1	1002.6	1055.4	1043.4	1022	1024.9	1040.4	1056.9	1057.1	1081	1104.8	1125.7	1134.4	1107.3
18.186	4.5195	4.7364	7.798	0	0	0	0	0	0	0	0	0	0	0	0	0	0	0	0	0	0	0	0	0	0	0	0	0	0	0	0	0	0	0	0	0	0	0	0	0	0	0	0	0	0	0	0	0	0
0	0	0	0	0	27.947	31.936	30.241	51.071	61.064	37.5	30.374	35.276	44.06	41.623	43.009	34.096	47.55	45.356	58.479	64.279	61.681	49.225	53.275	58.903	52.137	65.618	65.285	66.358	57.47	72.62	61.748	32.493	17.173	17.13	16.19	27.824	30.283	36.237	20.793	28.462	18.034	25.084	23.785	14.459	16.413	21.99	16.043	26.715	18.879
24.914	3.0365	18.626	0	0	0	0	0	0	0	0	0	0	0	0	0	0	0	0	0	0	0	0	0	0	0	0	0	0	0	0	0	0	0	0	0	0	0	0	0	0	0	0	0	0	0	0	0	0	0
28.005	7.4737	2.7981	3.4346	0	0	0	0	0	0	0	0	0	0	0	0	0	0	0	0	0	0.42698	0.52788	0	0	0	0	0	0	0	0	0	0	0	0	0	0	0	0	0	0	0	0	0	0	0	0	0	0	0
12.952	3.2027	5.0312	1.3123	0	0	0	1.031	0.37205	2.613	0	0	0	0	0	0	0	0	0	0	0	0	0	0	0	0	0	0	0	0	0	0	0	0	0	0	0	0	0	0	0	0	0	0	0	0	0	0	0	0
12.199	8.0278	0.31264	5.7645	0	0	0	0	0	0	0	0	0	0	0	0	0	0	0	0	0	0	0	0	0	0	0	0	0	0	0	0	0	0	0	0	0	0	0	0	0	0	0	0	0	0	0	0	0	0
15.969	0	15.304	0	0	0	0	0	0	0	0	0	0	0	0	0	0	0	0	0	0	0	0	0	0	0	0	0	0	0	0	0	0	0	0	0	0	0	0	0	0	0	0	0	0	0	0	0	0	0
15.92	5.4491	8.4592	0	0	0	0	0	0	0	0	0	0	0	0	0	0	0	0	0	0	0	0	0	0	0	0	0	0	0	0	0	0	0	0	0	0	0	0	0	0	0	0	0	0	0	0	0	0	0
5.8829	4.0747	0.70825	16.467	0	0	0	0	0	0	0	0	0	0	0	0	0	0	0	0	0	0	0	8.2212	21.087	13.141	29.479	23.965	34.505	50.346	55.564	65.728	55.58	64.681	65.133	83.284	76.992	80.043	85.724	92.461	97.822	108.79	138.75	132.03	139.25	144.99	144.22	132.08	149.74	126.24
13.738	0	0	0	0	0	8.8309	0	0	0	0	0	0	0	0	0	0	0	0	0	0	0	0	0	0	0	0	0	0	0	0	0	0	0	0	0	0	0	0	0	0	0	0	0	0	0	0	0	0	0
2.4328	10.448	0	0	0	2.9642	4.3669	0	19.336	16.423	13.201	10.522	11.079	15.173	7.3625	19.566	12.29	20.202	20.498	21.035	23.259	19.935	14.076	14.922	11.467	13.395	27.77	22.415	20.982	18.044	22.866	22.012	2.0534	4.2631	1.8958	6.2729	7.9579	17.496	10.55	5.5415	23.489	14.612	20.592	9.6997	14.461	12.013	7.609	21.101	21.883	18.69
13.686	6.4206	0.0035172	0	0.3591	0.010415	0	0	0	0	0	0	0	0	0	0.052984	0	0	0	0	0	0	0	0	0	0	0	0	0	0	0	0	0	0	0	0	0	0	0	0	0	0	0	0	0	0	0	0	0	0
0	0	0	3.2883	0	11.638	0	11.697	12.383	12.832	6.4205	0.43822	7.0913	12.059	8.0768	10.544	8.2201	8.0306	11.934	17.096	14.057	4.0607	9.9311	21.911	25.099	28.704	46.189	39.93	40.929	30.716	40.356	41.402	64.228	53.775	54.761	60.036	55.549	66.825	65.497	70.709	66.472	69.42	67.951	69.971	71.392	65.286	79.963	88.739	92.206	91.06
12.063	6.2789	2.9289	0	0	0	2.0487	0	0	0	0	0	0	0	0	0	0	0	0	0	0	8.1222	16.392	36.149	41.777	63.85	77.686	90.3	113.25	132.1	142.08	155.8	180.51	188.16	218.82	235.37	231.85	240.06	246.92	251.15	249.97	244.53	256.79	253.91	264.94	260.3	273.54	275.71	288.39	287.79
8.9077	11.892	4.2025	0	0	0	0	0	0	0	0	0	0	0	0	0	0	0	0	0	10.226	13.433	21.245	17.318	16.046	19.707	19.253	17.861	24.249	29.757	25.615	23.704	23.929	36.512	32.52	40.841	31.16	48.769	53.248	40.396	45.472	52.433	61.981	65.029	47.805	44.786	58.584	56.804	38.663	54.768
21.443	11.631	0	1.1564	0	0	0	0	0	0	18.353	0	0	0	0	0	0	0	0	0	0	0	0	0	0	0	0	0	0	0	0	0	7.1114	2.9835	0	0	0	0	0	0	0	0	0	0	0	0	0	0	0	0
5.5052	1.6716	0	0	0.98282	0	4.1161	14.087	25.959	23.173	15.501	17.263	9.5157	19.896	13.276	14.315	20.515	33.063	31.407	31.03	43.137	33.39	26.465	47.85	50.852	66.026	89.473	96.248	107.27	119.72	153.3	142.19	155.26	161.8	184.49	190.89	224.55	239.24	254.78	257.17	278.28	286.34	336.02	324.49	346.47	349.01	321.57	365.54	358.21	356.88
0	5.8038	0	15.125	2.8743	0	0	0	0	0	0	0	0	0	0	0	0	0	0	0	0	0	0	0	0	0	0	0	0	0	0	0	0	0	7.6514	0	0	0	0	0	0	0	0	0	0	0	0	0	0	1.7918
6.4145	14.785	4.2106	3.7856	0	0	0	0	0	0	0	0	0	0	0	0	0	0	0	0	0	0	0	0	0	0	0	0	0	0	0	0	0	0	0	0	0	0	0	0	0	0	0	0	0	0	0	0	0	0
0	7.3549	0	0	0	4.8657	11.43	23.694	14.775	18.337	0	26.82	22.053	0	0	0	0	0	0	0	0	0	0	0	0	0	0	0	0	0	0	0	0	0	0	0	0	0	0	0	0	0	0	0	0	0	0	0	0	0
21.046	12.95	0	0.98958	0	0	0	0	0	0	0	0	0	0	0	0	0	0	0	0	0	0	0	0	0	0	0	0	0	0	0	0	0	0	0	0	0	0	0	0	0	0	0	0	0	0	0	0	0	0
2.918	1.0246	1.3198	2.6743	0	0.19456	1.3509	11.569	0	0.79882	0	0	0	0	0	0	0	0	0	0	0	0	0	0	0	0	0	0	0	0	0	0	0	0	0	0	0	0	0	0	0	0	0	0	0	0	0	0	0	0
0	0	5.9617	2.8691	0	0	2.6838	9.3179	6.8749	8.1779	23.646	20.452	14.947	22.224	17.168	6.8123	12.267	7.9087	1.1579	5.7264	3.9838	0	5.7612	6.6502	6.0525	0	0	2.2148	5.8886	0	9.0616	0	0	0	0	0	0	0	0	0	0	2.1814	0	27.027	29.339	44.556	60.198	88.056	88.772	114.09
16.063	5.6849	0	0	0	0	0	0	0	0	0	0	0	0	0	0	0	0	0	0	0	0	0	0	0	0	0	0	0	0	0	0	0	0	0	0	0	0	0	0	0	0	0	0	0	0	0	0	0	0
25.311	9.2641	0	0	0	0	0	0	0	0	0	0	0	0	0	0	0	0	0	0	0	0	0	0	0	0	0	0	0	0	0	0	0	0	0	0	0	0	0	0	0	0	0	0	0	0	0	0	0	0
7.2169	0	2.6487	10.039	0.34469	0.71248	4.6751	3.3287	0	2.3333	7.3505	0	5.6447	0.08249	1.7422	1.0269	0	0	0	0	0	0	0	0	1.7663	0	0	0	18.993	13.97	18.339	21.373	21.448	26.903	16.031	18.311	16.468	0	0	0	0	0	0	4.8956	5.0892	22.079	13.637	7.8575	2.4946	21.755
20.667	12.256	0	3.4674	0	0	0	0	0	0	0	0	0	0	0	0	0.32995	0.76629	0	0	0	0	0	0	0	0	5.8242	3.2668	1.7022	0	21.798	9.8822	19.866	10.861	5.4728	23.643	26.68	22.083	12.615	19.078	7.4335	18.087	14.881	37.074	9.0065	22.347	15.198	2.7172	0.47654	0
4.5666	10.478	0.94112	2.0029	0	0	0	0	0	0	3.4161	0	0	0	0	0	0	0	0	0	0	0	0	0	0	11.732	24.721	40.764	72.94	84.805	133.96	138.18	175.38	186.76	224.78	232.81	292.67	301.54	298.75	330.85	326.44	352.25	334.3	341.34	324.86	338.9	344.82	354.09	360.02	364.27
12.777	1.1313	5.8597	0	0	0	2.9413	1.1755	0	0	0	0	0	0	0	0	0	0	0	0	0	0	0	0	0	0	0	0	0	0	0	0	0	0	0	0	3.304	2.9243	13.428	11.147	0	0.98571	5.0835	8.081	10.623	11.384	12.518	20.635	28.137	20.396
0	9.2334	10.786	0	0	0	0	0	0	0	0	0	0	0	0	0	0	0	0	0	0	0	0	0	0	0	0	0	0	0	0	0	0	0	0	0	0	0	0	0	0	0	0	0	0	0	0	0	0	0
0	9.5818	0	5.4011	0	0	0	0	0	0	0	0	0	2.0077	0.2841	0	0	0	0	0	0	0	0	0	0	0	0	0	0	0	0	12.242	8.9813	0.2994	18.646	27.124	19.461	16.22	8.7551	21.297	26.473	25.237	29.561	13.649	20.983	30.67	28.456	32.812	45.81	48.856
23.143	13.201	0	0	0	0	0	0	0	0	0	0	0	0	0	0	0	0	0	0	0	0	0	0	0	0	0	0	0	0	0	0	0	0	0	0	0	0	0	0	0	0	0	0	0	0	0	0	0	0
20.018	6.1782	0	0	5.3879	0	0	0	0	0	0	0	0	0	0	0	0	0	0	0	0	0	0	0	0	0	0	0	0	0	0	0	0	0	0	0	0	0	0	0	0	0	0	0	0	0	0	0	0	0
26.056	14.817	2.5167	1.5753	0	0	0	0	0	0	0	0	0	0	2.7855	5.5737	7.9625	17.161	37.891	35.846	44.893	50.929	65.377	81.689	90.373	106.85	115.37	121.97	129.98	143.93	149.92	151.58	172.66	150.97	163.69	188.55	186.38	189.86	196.16	202.34	199.1	217.15	209.14	184.78	171.01	166.05	170.85	173.27	193.73	198.92
10.792	4.9019	0	0	0	0.87672	2.0863	6.0022	11.346	0	0	0	0	0	0	0	0	0	0	0	0	0	0	0	0	0	0	0	0	0	0	0	0	0	0	0	0	0	0	0	0	0	0	0	0	0	0	0	0	0
22.67	7.6127	15.126	0	0.45287	0	0	0	0	0	0	0	0	0	0	0	0	0	0	0	0	0	0	0	0	0	0	0	0	0	0	0	0	0	0	0	0	0	0	0	0	0	0	0	0	0	0	0	0	0
12.77	8.9995	3.6519	0	0	0	0	0	0	0	0	0	0	0	0	0	0	0	0	0	0	0	0	0	0	0	0	0	0	0	0	0	0	0	0	0	0	0	0	0	0	0	0	0	0	0	0	0	0	0
0	0	0	0	0	5.1831	8.5938	11.794	16.362	11.357	21.019	22.946	20.601	29.033	23.464	35.282	46.518	54.338	71.917	72.606	74.592	79.265	82.204	80.141	87.119	90.75	113.58	97.467	112.14	109.45	94.266	111.05	108.93	94.21	105.84	100.65	97.059	96.182	99.494	100.53	91.965	84.15	90.482	81.453	78.66	78.556	77.425	63.785	62.673	62.692
7.8141	3.1955	1.815	3.5068	0	0	0	0	0	0.68065	0	0	0	0	0	0	0	2.7638	8.1697	12.341	9.5934	10.501	7.3832	15.042	11.284	19.299	19.196	22.343	26.078	26.432	30.307	39.166	31.065	42.188	28.719	36.937	31.932	36.278	39.136	34.141	41.212	42.38	48.989	46.27	38.492	41.145	48.414	49.142	39.825	47.933
11.556	0	0	3.2298	15.475	0	0	7.141	8.6845	38.077	40.822	70.878	106.72	135.19	168.69	193.47	230.89	299.34	210.37	283.16	381.59	358.29	334.81	365.03	415.37	421.49	412.57	446.88	473.39	438.1	456.86	448.78	445.13	466.64	456.88	474.12	447.65	448.3	423.7	464.62	441.54	380.07	440.92	453.42	427.43	397.19	440.51	446.14	436.41	414.96
8.6459	9.8436	0.65835	0	3.1011	0	0	0	0	0	0	0	0	0	0	0	0	0	0	0	0	0	0	0	0	0	0	0	0	0	0	0	0	0	0	0	0	0	0	0	0	0	3.1496	11.877	10.358	21.008	21.886	7.2433	26.227	18.514
9.8589	8.9778	0	0	7.1158	0	0	0	0	0	6.2441	0	11.136	6.5193	0	9.9754	0	9.608	1.1302	3.5914	16.817	26.809	21.539	29.826	27.364	21.326	20.804	14.238	16.076	26.921	44.852	38.679	50.303	56.401	57.043	74.097	72.753	93.162	106.69	113.4	119.07	125.22	130.83	135.02	129.14	138.66	144.16	144.43	138.81	153.15
9.3885	0	0	6.1565	11.148	0	0	0	8.9407	0	0	0	0	0	0	0	0	0	0	0	0	0	0	0	0	0	0	0	0	0	0	0	0	0	0	0	0	0	0	0	0	0	0	0	0	0	10.308	21.645	18.053	24.564
12.814	15.444	0	6.8989	0	0	0	0	0	0	0	0	0	0	0	0	0	0	0	0	0	0	0	0	0	0	0	0	0	0	0	0	0	0	30.246	68.913	98.418	160.66	227.56	311.32	380.08	448.74	520.17	590.53	660.46	738.61	789.97	837.21	912.92	956.47
0	0	0	0	0	3.3934	18.355	0	0.29437	0	0	0	0	0	0	17.914	0	0	0	8.4993	0.67143	0	0.33252	0	1.7961	0	0	0	10.359	0	0	0	11.976	0	0	7.4889	4.7224	9.7303	0	0	13.974	0	0.80396	0	0	0	0	0	0	0
17.772	2.173	4.3548	4.0042	0	0	0	0	0	0	0	0	0	1.3151	5.0731	0	0.86264	0	0	0	0	0	0	0	0	7.4437	0.90784	12.457	3.0723	0	0	0	0	0	0	0	0	0	0	0	0	0	0	0	0	0	0	0	0	0
9.3823	6.2129	0	0	0	0	0	1.9093	0	35.666	53.377	30.079	24.875	32.273	23.249	22.759	23.296	21.194	35.565	27.635	29.996	29.49	24.155	27.606	13.375	10.981	8.5067	2.249	7.71	0.49111	15.144	9.4062	18.397	18.37	24.911	30.776	42.122	30.46	39.062	50.751	32.499	50.267	39.598	79.468	67.895	59.723	60.506	53.834	56.311	66.575
13.244	0	0	51.07	0	0	0	0	0	0	0	0	0	0	0	0	0	0	0	0	0	0	0	0	0	0	0	0	0	0	0	0	0	0	0	0	0	0	0	0	0	0	0	0	0	0	0	0	0	0
44.437	10.17	0	0	0	0	0	0	0	0	0	0	0	0	0	0	0	0	0	0	0	0	0	0	0	0	0	0	0	0	0	0	0	0	0	0	0	0	0	0	0	0	0	0	0	0	0	0	0	0
12.719	6.5403	0.35122	0	0	0	0	0	0	0	0	0	0	0	0	0	0	0	0	0	0	0	0	0	0	0	0	0	0	0	0	0	0	0	0	0	0	0	0	0	0	0	0	0	0	0	0	0	0	0
17.362	18.099	5.0117	0	0	1.6976	0	0	0	0	0	0	0	0	0	0	0	0	0	0	0	0	0	0	0	0	0	0	0	0	0	0	0	0	0	0	0	0	0	0	0	0	0	0	0	0	0	0	0	0
36.154	23.235	4.9643	0	0	0	0	0	0	0	0	15.985	2.6161	4.3067	4.3711	6.3687	6.5935	0	0	0	0	0	0	0	0	0	0	0	0	0	0	0	0	0	0	0	0	0	0	0	0	0	0	0	0	0	0	0	0	0
10.932	7.565	0	10.934	0	0	0	1.6752	0	0	0	0	0	0	0	0	0	0	0	0	0	0	0	0	8.7953	4.528	6.318	9.2056	11.761	6.5188	12.488	14.702	3.5444	0	0	6.3496	0	0	0.7513	4.4396	2.4672	0.38363	5.306	0	0	0	0	0	0	0
5.6958	10.567	2.8705	2.2182	0.3111	0	0	0	0	0	0	0	0	0	0	0	0	0	0	9.3722	0.45639	21.3	18.412	33.965	23.946	59.566	45.906	71.793	85.014	75.607	118.71	119.49	129.9	129.88	90.763	105.36	129.33	127.33	132	128.65	140.5	136.63	109.79	122.01	116.65	121.55	139.68	121.54	126.49	103.78
13.666	0	0	1.9902	12.077	0	0.58403	0	0.083072	1.5971	9.859	12.767	9.5746	7.7359	6.6915	0.085576	0	0	0	0	0	0	8.9536	1.9912	0	0	8.1903	5.7108	15.915	0	14.324	0	0	0	0	0	0	0	0	0	10.744	0	0	0	0	0	0	0	0	0
2.2747	7.9225	0	0	0	3.1076	12.186	0.9527	27.656	21.314	19.459	22.746	18.871	14.452	15.532	21.485	22.652	21.125	31.469	25.996	34.501	32.597	28.065	36.527	29.431	35.958	37.345	27.923	39.289	30.929	37.87	27.235	17.238	9.1398	12.214	16.668	27.354	20.768	23.665	1.7722	0	0	2.1176	0	0	0	0	0	0	0
1.6786	0	0	0	8.5224	0	0	0	0	0	0	0	0	0	0	0	0	0	0	0	0	0	0	0	0	0	0	0	0	0	0	0	0	0	0	0	0	0	0	0	0	0	0	0	0	0	0	0	0	0
19.897	0	0	0	7.4202	0	0	0	0	0	0	0	0	0.39225	0	0	0	0	0	0	0	0	0	0	0	0	0	0	3.5925	0	9.4794	0	0	5.7928	2.9884	3.8357	1.5264	1.8275	0	2.4485	3.9795	0	0	0	0	0	0	0	0	0
19.792	9.4843	0	9.8224	0	0	0	0	0	0	0	0	0	0	0	0	0	0	0	0	0	0	0	0	0	0	0	0	0	0	0	0	0	0	0	0	0	0	0	0	0	0	0	0	0	0	0	0	0	0
35.422	13.141	0	0.41882	0	0	0	0	0	0	0	0	0	0	0	0	0	0	0	0	0	0	0	0	0	0	0	0	0	0	0	0	0	0	0	0	0	0	0	0	0	0	0	0	0	0	0	0	0	0
0	0	0.030393	0	28.35	0	0	0	0	0	1.5003	29.308	35.891	17.617	38.665	23.198	17.28	24.346	20.471	14.103	31.903	46.643	45.052	46.452	66.738	66.028	73.395	79.712	88.426	100.25	109.21	96.26	118.92	108.8	103.76	107.61	112.14	104.28	104.07	103.01	98.129	99.803	96.059	94.299	94.583	96.389	81.379	63.401	80.415	39.724
34.046	16.984	0	0	0	0	0	0	0	0	0	0	0	0	0	0	0	0	0	0	0	0	0	0	0	0	0	0	0	0	0	0	0	0	0	0	0	0	0	0	0	0	0	0	0	0	0	0	0	0
41.339	9.624	0	0	0	0	0	0	0	0	0	0	0	0	0	0	0	0	0	0	0	0	0	0	0	0	0	0	0	0	0	0	0	0	0	0	0	0	0	0	0	0	0	0	0	0	0	0	0	0
0	0	2.7985	9.8856	7.7825	0.15047	0	3.2946	0.28485	2.4734	0	5.2599	0	24.245	0	6.065	1.8449	0	15.119	6.0572	13.099	8.8934	20.056	12.319	24.714	17.467	17.312	10.703	8.0453	17.779	15.84	13.793	5.0981	10.223	14.472	8.8569	0.17358	3.9876	15.14	14.662	2.754	5.5387	0.92544	3.3924	8.1802	3.1699	11.582	5.4216	12.37	15.155
0	0	2.5043	5.8906	6.2953	0.2625	0	19.142	5.5218	12.628	0	0	0	0	0	0	0	0	0	0	0	0	0	0	0	0	0	0	0	0	0	0	0	0	0	0	0	0	0	0	0	0	0	0	0	0	0	0	0	0
4.7596	0.11308	0	0	3.3983	7.1093	0	4.1248	9.0865	6.5062	5.7407	0.53057	0.59185	4.5725	0	2.7458	0	3.784	0	6.2421	0	0	0	0	0	0	0	0	0	0	14.472	10.035	18.776	13.766	25.543	26.135	42.558	38.904	51.928	67.339	72.793	99.886	99.461	105.9	112.48	113.98	121.73	138.66	146.77	165.64
20.955	20.614	9.8479	0	0	0	0	0	0	0	0	0	0	0	0	0	0	0	0	0	0	0	0	0	0	0	0	0	0	0	0	0	0	0	0	0	0	0	0	0	0	0	0	0	0	0	0	0	0	0
22.509	11.49	0	0	0	0	0	0	0	0	0	0	0	0	0	0	0	0	0	0	0	0	0	0	0	0	0	0	0	0	0	0	0	0	0	0	0	0	0	0	0	0	0	0	0	0	0	0	0	0
0	10.527	6.3138	3.0279	0	0	0.50027	0	0	0	0	0	0	0	0	0	0	0	0	0	9.6314	5.5921	3.957	0	0	0	0	0	0	0	0	0	0	0	0	0	6.5734	12.928	4.9055	9.8159	9.7771	6.3692	22.569	20.669	6.2051	9.622	1.886	0	0	0
0	3.0327	0	13.186	6.1634	0	0.86954	12.894	46.299	2.4159	0	11.973	12.967	18.194	87.851	44.573	57.63	94.893	57.34	75.234	124.44	100.41	92.608	101.26	166.85	157.36	181.58	147.24	153.32	163.94	159.83	165.65	187.42	182.4	185.72	198.82	202.1	194.6	217.61	218.99	220.71	225.78	222.3	219.18	220.69	209.95	212.64	213.54	213.73	208.05
0	2.2451	0	0	0	0.59979	6.3305	0	0	0	0	11.065	12.808	4.1592	7.5356	14.645	9.8861	8.136	9.0094	22.407	19.444	26.97	37.695	41.242	49.618	32.987	34.351	42.271	42.693	46.93	50.852	47.555	33.356	35.452	38.829	51.821	49.53	73.238	52.959	50.24	39.716	46.642	53.389	33.932	31.44	35.722	40.268	36.279	41.563	44.138
22.231	15.225	6.1339	3.8104	0	0	0	0	0	0	0	0	0	0	0	0	0	0	0	0	0	0	0	0	0	0	0	0	0	0	0	0	0	0	0	0	0	0	0	0	0	0	0	0	0	0	0	0	0	0
26.354	11.976	10.426	0	0	0	0	0	0	0	0	0	0	0	0	0	0	0	0	0	0	0	0	0	0	0	0	0	0	0	0	0	0	0	0	0	0	0	0	0	0	0	0	0	0	0	0	0	0	0
18.673	11.43	4.001	0	0	0	0	0	0	0	0	0	0	0	0	0	0	0	0	0	1.7634	10.244	13.342	30.815	53.477	74.041	115.36	152.73	203.53	222.25	265.22	301.67	323.87	343.04	385.51	402.25	424.85	448.37	479.02	508.92	520.82	525.67	538.32	512.06	516.5	556.17	557.78	548.77	554.5	554.6
1.955	0	0	7.1748	2.8002	0	5.1914	6.0597	2.4535	17.385	1.0494	0.7666	0	11.197	5.3954	14.456	6.1782	3.4867	3.6142	8.2723	3.3665	1.5685	5.9236	8.9071	8.9485	3.3439	10.344	6.1463	11.14	14.319	0	1.4259	0	0.77535	4.3661	1.064	4.4615	0	0	0	0	0	0	0	0	2.1956	0	0	0	3.1126
28.588	16.865	1.3483	0	0	0	0	0	0	0	0	0	0	0	0	0	0	0	0	0	0	0	3.6508	25.558	52.9	78.799	84.012	104.69	139.53	137.92	180.69	184.14	209.06	212.87	240.69	246.16	256.21	276.4	267.53	284.5	292.33	289.05	294.03	297.7	284.26	263.55	264.89	258.84	277.1	266.96
22.583	12.34	7.6126	0	0	0	0	0	0	0	0	0	0	0	0	0	0	0	0	0	0	0	0	0	0	0	0	0	0	0	0	0	0	0	0	0	0	0	0	0	0	0	0	0	0	0	0	0	0	0
9.8506	6.7576	0	4.1232	0	0	0	0.15188	0	0	5.0689	0	0	0	0	0	2.9501	6.767	12.705	5.6032	15.619	20.043	23.704	22.604	19.692	19.619	15.532	13.171	16.294	5.1417	20.964	15.375	21.994	21.364	15.857	18.884	27.28	19.23	24.225	18.671	15.399	11.446	9.0478	23.936	12.142	12.861	9.9391	1.7904	0.86383	10.841
28.471	4.2048	0	0	8.1992	0	0	0	0	0	0	0	0	0	0	0	0	0	0	0	0	0	0	0	0	0	0	0	0	5.4822	3.9579	13.712	13.226	17.08	27.76	39.104	35.729	42.51	46.546	60.679	73.713	69.248	77.752	101.53	111.6	104.22	117.32	111.07	112.67	117.73
7.5366	6.1671	0	14.298	0	0	0	0	0.84337	0	23.314	7.7961	8.8763	26.767	39.121	45.579	50.056	48.878	49.791	45.587	50.002	60.709	63.901	60.2	55.627	53.733	44.697	44.774	54.218	46.513	32.376	34.782	37.753	23.933	17.837	24.81	39.349	33.32	38.936	30.306	28.706	30.912	32.318	44.431	27.548	27.867	27.236	17.66	16.072	28.986
33.519	13.128	0	0	0	0	0	0	0	0	0	0	0	0	0	0	0	0	0	0	0	0	0	0	0	0	0	0	0	0	0	0	0	0	0	0	0	0	0	0	0	0	0	0	0	0	0	0	0	0
5.6756	6.3744	0	0	2.9018	0	0	0	0	0	3.2732	7.0054	4.4944	1.2201	0	0	0	0	0	0	0	0	4.2804	0	0	0	0	0	0	0.31963	18.226	1.7558	10.874	7.0616	18.757	31.614	33.085	47.005	51.854	80.37	99.444	99.728	122.38	164.8	164.68	188.87	184.65	199.62	196.9	180.04
0	0	0	2.2512	0.1215	10.238	8.4294	27.842	43.649	20.393	23.463	27.8	16.2	31.295	20.792	9.4378	0	0	3.4518	0	0	0	0	0	0	0	0	0	0	0	0	0	0	0	0	0	0	0	0	0	0	0	0	0	0	0	0	0	0	0
0	2.0901	11.995	2.9595	7.7544	0	6.3997	0	3.839	10.137	2.3485	5.9047	5.6859	9.5168	6.5925	11.363	14.784	14.063	9.6672	15.662	8.0627	15.172	15.012	13.046	19.46	30.97	39.141	29.741	40.197	38.767	57.737	48.215	54.97	40.886	45.776	43.139	51.931	44.56	50.503	41.988	58.441	62.329	75.172	74.081	69.102	68.238	72.468	71.868	79.454	65.016
0	0.78418	1.8323	3.5615	0	0	1.2966	13.233	15.424	10.377	18.853	15.515	11.577	19.31	15.675	21.179	11.261	11.474	12.466	9.1349	6.9878	13.493	17.032	12.151	18.851	30.448	19.57	26.328	30.248	29.253	22.913	32.407	27.41	23.945	12.791	21.774	15.978	18.795	16.38	23.8	24.618	20.207	25.696	23.921	17.069	12.351	22.483	15.524	3.9264	7.0418
0	0	0	0	17.547	15.859	46.595	72.025	77.353	89.688	76.157	107.18	70.423	96.793	96.814	99.251	107.14	94.538	107.81	107.07	116.05	120.72	120.88	120.3	129.38	130.6	117.4	123.18	118.72	120.78	130.74	123.04	128.89	110	113.51	107.76	108.3	122.16	105.97	108.07	105.89	100.65	79.275	112.22	113.11	119.69	107.78	85.32	85.999	98.433
8.8453	1.4649	14.409	0	0	0	0	0	0	0	0	0	0	0	0	0	0	0	0	0	0	0	0	0	0	0	0	0	0	0	0	0	0	0	0	0	0	9.6911	27.881	37.075	19.458	21.825	25.349	37.253	29.903	37.345	45.474	44.703	57.426	35.94
8.912	4.4488	0	4.87	0	0	0	0	3.2753	0	0	0	0	0	1.2538	8.7261	0	0.41068	16.033	18.133	19.487	21.371	17.569	16.079	25.74	30.672	23.394	27.7	21.289	23.057	14.186	9.6187	15.101	1.4369	10.475	3.1853	15.282	10.363	2.0695	3.4023	13.851	12.372	2.5445	6.4926	0	0	0	0	0	0
0	7.4886	2.5389	15.782	0.52584	0	0	0	0	0	0	0	9.0685	14.377	1.8233	2.4159	6.0141	14.335	1.7746	6.8226	13.176	32.208	17.073	19.163	24.154	18.715	22.811	35.768	5.5896	32.718	16.369	27.032	32.191	37.043	34.95	30.615	33.703	22.317	14.756	29.492	26.809	34.284	31.168	7.5919	7.8599	11.961	17.091	22.202	27.623	21.484
21.664	9.2166	0	0	9.9384	0	0	0	0	0	0	0	0	0	0	0	0	0	0	0	0	0	0	0	0	0	0	0	0	0	0	0	0	0	0	0	0	0	0	0	0	0	0	0	0	0	0	0	0	0
0	6.4576	0	0	1.4145	0.38469	0	0	0	1.4546	3.6756	0.4713	6.4119	0	0	0	0	4.8356	0.25218	19.833	18.121	34.556	36.169	39.28	41.266	44.977	37.171	37.065	38.819	38.292	61.236	51.038	50.295	60.664	59.045	67.701	57.732	52.002	35.965	48.165	49.453	46.445	45.416	44.941	35.32	39.855	33.988	32.269	27.581	26.253
0	0	0	26.408	59.212	42.996	58.157	83.975	81.671	114.46	103.81	82.178	106.31	125.53	116.09	146.02	139.15	166.43	155.28	184.29	207.95	229.3	257.49	282.97	324.1	288.1	321.29	345.07	345.45	375.84	405.78	389.87	438.23	399.82	431.09	438.3	454.64	477.01	500.58	457.66	500.52	487.05	507.32	494.75	499.01	466.64	474.92	498.21	512.25	492.82
38.502	5.862	0	0	12.929	0	0	0	0	0	0	0	0	0	0	0	0	0	0	0	0	0	0	0	0	0	0	0	0.86033	0	5.3703	0	0	0	0	0	0	0	0	0	0	0	0	0	0	0	0	0	0	0
0	0.54356	0	3.9739	1.968	1.208	1.0997	6.6208	0.21882	10.614	15.925	10.489	6.169	7.805	17.731	7.2651	1.8979	4.0822	10.667	6.7296	12.807	11.057	13.379	14.287	13.58	8.3323	10.802	7.5441	8.1431	9.0411	5.3813	15.514	0	14.93	0	4.1705	0	0	6.9045	2.8381	7.1076	12.989	15.573	16.155	10.204	7.1449	13.008	18.597	8.6847	5.9952
23.651	1.2636	0	6.5471	0	0	0	0	8.6907	25.644	5.7981	18.871	19.58	26.144	36.313	35.466	50.319	47.955	62.081	40.728	44.535	42.87	53.962	35.774	57.088	56.558	47.111	54.443	62.253	56.452	57.027	59.532	55.747	49.596	53.575	64.957	52.691	52.28	45.508	45.828	43.122	45.906	38.51	41.934	37.251	41.071	45.505	31.362	40.023	36.922
0	4.877	0	11.444	0	0	2.317	28.073	26.23	55.439	80.578	113.55	141.98	168.54	198.48	236.62	257.25	278.2	262.07	288.2	295.67	312.8	236.61	315.43	310	319.6	276.09	372.23	360.47	369.52	366.8	311.11	303.22	358.48	419.73	418.72	412.19	441.25	466.54	495.67	458.82	470.13	460.96	510.5	496.84	518.12	505.43	564.95	550.44	551.3
12.586	3.3244	3.878	0	2.0356	0	0	0	1.1452	0	0	0	0	0	0	0	0	0	0	0	0	0	0	0	0	0	0	0	0	0	0	0	0	0	0	0	0	0	0	0	0	0	0	0	0	0	0	0	0	0
0.11918	0	1.9294	7.9081	0	2.777	0	0	0	0	0	0	0	0	0	0	0	0	0	0	0	0	0	0	0	0	0	0	0	0	0	0	0	0	0	0	0	0	0	0	0	0	0	0	0	0	0	0	0	0
36.484	10.37	0	1.8047	0	0	0	0	0	0	0	0	0	0	0	0	0	0	0	0	0	0	0	0	0	0	0	0	0	0	0	0	0	0	0	0	0	0	0	0	0	9.54	21.561	35.008	39.868	52.199	56.066	50.688	72.594	71.551
10.682	9.5354	0	7.7753	0	0	0	0	0	0	0	0	0	0	0	0	0	0	0	0	0	0	0	0	0	0	0	0	0	0	0	0	0	0	0.60061	11.764	3.9392	14.777	21.632	33.132	37.041	40.649	46.474	42.336	37.154	47.652	43.434	53.524	61.997	49
27.592	10.583	0.87491	1.724	0	0	0	0	0	0	0	0	0	0	0	0	0	0	0	0	0	0	0	0	0	0	0	0	0	0	0	0	0	0	0	0	0	0	0	0	0	0	0	0	0	0	0	0	0	0
4.6829	7.2802	10.432	0	0	0	0	0	0	0	0	0	0	0	0	0	0	0	0	0	0	0	0	0	0	0	0	0	0	0	0	0	0	0	0	0	0	0	0	0	0	0	0	0	0	0	0	0	0	0
9.2719	6.2538	0	0	0	0	0.6453	0	0	0	0	0	0	0	0	0	0	0	0	0	0	0	0	0	0	0	0	0	0	0	0	0	0	0	0	0	0	0	0	0	0	0	0	0	0	0	0	0	0	0
15.792	0	4.484	0	0	0	0	0	0	0	0	0	0	0	0	0	0	0	0	7.277	6.4478	25.119	20.116	40.627	52.509	56.853	61.979	75.752	79.881	82.27	80.574	95.136	91.41	105.09	120.2	115.38	118.07	118.1	115	134.95	131.67	131.24	131.97	121.16	132.38	137.5	119.36	126.6	126.68	126.47
30.253	17.281	1.927	6.7177	0	0	0	0	0	0	0	0	0	0	0	0	0	0	0	0	0	0	0	0	0	0	0	0	0	0	0	0	0	0	0	0	0	0	0	0	0	0	0	0	0	0	0	0	0	0
9.3271	16.167	0	6.4962	0	0	0	0	0	0	0	0	0	0	0	0	0	0	0	0	0	0	0	0	0	0	0	3.2338	3.0176	8.5372	15.976	31.427	30.181	34.279	42.124	61.839	51.007	62.883	63.006	74.842	87.135	69.009	87.654	80.812	74.693	71.401	68.486	68.277	83.31	78.102
0	0	0	0	3.0396	14.845	10.276	0	0	0	0	2.9451	0	0	0	0	0	0.76086	4.1819	12.391	21.701	27.525	58.477	59.733	86.832	87.553	93.299	97.752	110.78	126.82	135.18	149.43	143.91	150.4	146.25	186.22	178.08	192.2	188.17	199.4	184.68	177.21	176.63	171.33	201.3	186.53	192.32	192.12	201.83	200.17
0	0	4.4769	0	3.5453	0.58376	30.682	24.074	30.055	24.013	26.848	29.887	28.897	38.698	39.424	41.499	31.494	34.08	44.962	36.227	44.099	19.889	41.554	38.548	41.063	38.919	35.703	35.573	37.662	37.219	33.497	38.158	27.472	48.829	43.92	10.878	60.178	52.254	62.723	69.945	74.769	82.87	84.54	105.7	106.71	126.49	121.31	134.67	138.39	145.5
0	1.4382	7.1395	13.448	0	2.0785	0	0	0	0	0	0	0	0	0	0	0	0	0	0	0	0	0	0	0	0	0	0	0	0	0	0	0	0	0	0	0	0	0	0	0	0	0	0	0	0	0	0	0	0
7.7192	0	0	17.944	19.898	0	0	0	0	8.3657	0	11.558	0	10.571	1.9743	0	6.8228	0	0	0	0	9.8357	0	0	0	0	0	0	3.4124	0	0	0	0	0	0	0	0	0	0	0	0	0	0	0	0	0	0	0	0	0
7.6702	11.611	0	0	0	0	0	0	0	0	0	0	0	0	0	0	0	0	0	0	0	0	0	0	5.073	22.237	59.839	79.167	97.024	135.67	144.61	169.56	190.33	213.85	254.61	264.55	278.66	310.08	320.74	359.34	379.29	384.79	398.86	387.65	406.3	429.69	418	431.06	442.96	471.3
32.458	22.168	0	0	1.2914	0	0	0	0	0	0	0	0	0	0	0	0	0	0	0	0	0	0	0	0	0	0	0	0	0	0	0	0	0	0	0	0	0	0	0	0	0	0	0	0	0	0	0	0	0
31.346	9.5466	0	0	7.7497	0	0	0	0	0	0	0	0	0	0	0	0	0	0	0	0	0	0	0	0	0	0	0	0	0	0	0	0	0	0	0	0	0	0	0	0	0	0	0	0	0	0	0	0	0
0	0	0	1.3657	14.854	37.426	36.231	33.606	34.969	49.361	59.271	66.368	75.58	60.646	99.566	39.141	90.549	93.945	98.994	103.99	127	145.76	163.77	154.42	168.06	163.59	157.87	169.56	165.25	171.47	162.91	184.06	228.34	271.35	315.79	405.11	480.77	546.01	644.93	680.66	765.48	818.78	861.9	903.67	984.6	985.11	1053.5	1089.4	1062.6	1014.6
5.5243	0	0	14.375	11.649	0	0	0	0	3.4126	0	8.9225	3.0602	13.166	22.003	22.997	29.721	23.841	32.093	27.185	31.519	34.338	41.458	43.394	49.832	60.507	71.059	72.453	82.378	85.94	96.162	110.22	100.95	105.68	110.21	128.1	148.56	149.2	144.06	160.13	174.42	172.41	35.359	60.717	62.893	71.825	71.472	60.345	69.739	78.558
8.0854	0	0	0	3.9159	0	20.047	46.932	47.861	58.351	87.542	103.91	129.72	145.5	160.45	175.92	189.05	188.32	207.31	205.86	219.5	226.19	236.12	217.88	216.05	239.84	239.52	232.43	238.05	225.99	245.07	245.16	251.6	252.22	232.76	239.18	235.14	233.02	226	226.62	218.39	218.84	191.68	200.34	180.24	172.2	159.32	161.22	163.86	141.88
16.096	2.6162	0	0	0	0	0	0	0.47469	1.2063	0	0	0	0	0	0	0	0	0	0	0	0	0	0	0	0	0	0	0	0	0	0	0	0	0	0	0	0	0	0	0	0	0	0	0	0	0	0	0	0
0	0	0	0	7.4966	3.5223	0	0	0	0	2.0986	2.2992	0	1.2468	0	10.134	4.9094	0	5.8312	8.4275	0	5.397	1.7819	13.003	13.015	12.93	11.181	4.966	1.6652	5.7414	1.1551	4.4552	4.8119	7.9756	1.3595	0	0	0	0	0	0	0	0	0	0	0	0	0	0	0
2.9288	15.52	0.75795	0.88038	0	0	0	0	0	0	0	0	0	0	0	0	0	0.82078	0	0	7.2916	11.244	16.143	9.441	18.81	12.995	16.72	17.027	23.424	29.347	13.971	21.247	9.0381	10.294	4.8712	12.848	15.595	9.3171	8.6437	17.315	14.789	9.0581	0	0	0	0	0	0	0	0
17.007	10.939	0	5.437	0	0	0	0	0	0	0	0	0	0	0	0	0	0	0	0	0	0	0	0	0	0	0	0	0	0	0	0	0	0	0	0	0	0	0	0	0	0	0	0	0	0	0	0	0	0
10.213	9.0411	0	0	1.3978	0	0	0	0	0	0	0	0.61619	0	0	3.925	1.5512	15.893	14.936	21.639	35.962	48.49	53.583	57.942	48.578	47.737	51.522	55.445	61.405	70.146	84.386	95.871	89.448	98.633	108.07	105.39	117.1	115.88	114.04	123.42	122.05	128.85	135.46	139.8	122.03	130.05	115.27	126.34	115.34	111.55
7.4289	1.737	0	1.7856	0	0	1.0507	0	0	0	4.5138	0	0	0	0	0	0	0	0	0	0	0	0	0	0	0	0	0	0	0	0	0	0	0	0	0	0	0	0	0	0	0	0	0	0	0	0	0	0	0
11.893	12.417	0	3.4415	0	0	0	8.0807	0	0	0	1.804	6.9128	7.8968	4.3367	14.884	0	0.55443	0.85856	0	0	0	0	0	0	0	0	0	0	0	0	0	0	0	0	0	0	0	0	0	0	0	1.9714	1.3097	0	0	9.7093	35.122	40.711	36.885
11.612	12.389	2.1666	0	0	0	0	0	0	0	0	0	0	0	0	12.834	20.289	25.144	51.09	55.302	56.453	69.536	92.466	120.63	128.58	124.32	131.1	137.38	141.84	146.88	152.99	141.28	144.37	131.1	149.9	140.12	147.02	142.48	141.96	135.38	139.49	129.9	131.07	137.53	151.53	143.39	143.93	146.36	137.95	157.81
0	18.112	0	0	0	0	3.1376	0	0	8.277	6.8172	12.138	12.638	15.662	21.666	8.2459	17.511	16.112	18.476	21.056	29.574	25.699	19.844	16.66	3.7808	0	3.9047	9.0481	11.404	15.232	21.753	2.1743	2.7585	0	2.1417	7.5961	14.793	3.6593	14.066	7.6955	24.957	20.541	38.316	26.788	19.733	32.716	40.759	35.177	38.317	46.415
0	0	0	0	0	31.346	27.022	64.394	62.487	70.051	71.573	59.17	67.202	52.17	57.602	58.865	54.588	52.367	55.801	54.355	51.545	58.382	54.651	58.207	56.374	50.475	52.342	43.028	60.307	53.511	55.888	53.532	43.84	58.107	45.752	47.56	45.813	48.299	46.222	47.652	51.944	50.636	44.929	49.226	54.451	38.367	55.974	52.689	54.124	64.325
12.749	0	0.38781	4.5248	12.195	0	0	0	0	0	16.791	0	13.514	23.351	39.908	63.715	66.375	67.586	74.315	73.364	66.53	85.872	84.616	120.51	109.54	109.93	112.68	116.04	107.32	121.12	127.61	148.54	150.77	173.81	180.59	166.96	192.97	198.67	213.86	232.54	259.6	276.77	301.41	291.11	301.43	340.25	354.49	374.01	404.51	401.74
12.711	6.2067	0	0	0	0	0.39441	0	5.907	0.82292	0	0	0	0	0	0	0	0	0	0	0	0	0	0	9.4534	17.146	20.683	21.271	12.074	4.1568	20.504	27.711	6.7322	0.88622	3.5521	19.897	28.179	32.204	38.143	43.69	55.162	53.618	71.213	82.481	105.08	108.26	97.703	110.88	112.46	102.25
28.364	29.469	0	0	0	0.030423	0	0	0	0	0	0	0	28.676	22.209	27.737	30.968	18.676	16.398	13.345	18.729	4.0992	11.935	7.178	3.9273	13.474	0	0	5.5333	0	0	0	0	0	0	0	0	0	0	0	0	0	0	0	0	0	0	0	0	0
10.556	5.5319	4.7913	0.52159	0	0	0	0	0	0	0	0	0	0	0	0	0	0	0	0	0	0	0	0	0	0	0	0	0	0	0	0	0	0	0	0	0	0	0	0	0	0	0	0	0	0	0	0	0	0
14.112	5.9665	0	2.8064	0	0	0	0	0	0	0.010645	0	0	0	0	0	0	20.544	16.386	31.517	36.441	48.753	19.108	52.789	27.176	48.64	25.674	11.103	25.171	48.935	75.671	47.048	54.809	43.572	49.499	55.724	47.342	68.512	64.519	73.23	84.148	95.07	94.679	112.98	116.57	117.91	104.09	121.08	111.81	126.72
31.628	3.164	1.1782	10.746	0	0	0	0	0	0	0	0	0	0	0	0	0	0	0	0	0	0	0	0	0	0	0	0	0	0	0	0	0	0	0	0	0	0	0	0	0	0	0	0	0	0	0	0	0	0
41.279	6.2052	6.8158	0	0	0	0	0	0	0	0	0	0	0	0	0	0	0	0	0	0	0	0	0	0	0	0	0	0	0	0	0	0	0	0	0	0	0	0	0	0	0	0	0	0	0	0	0	0	0
0	18.312	0	0	1.3634	0	6.5709	8.6183	8.5439	25.247	20.134	30.446	18.607	28.646	35.421	21.637	47.001	22.782	30.436	16.538	20.225	27.691	19.887	9.8339	18.804	15.249	12.111	10.946	17.995	23.506	21.943	28.78	3.1062	11.611	20.774	7.6673	13.103	10.59	12.748	0	0.89324	0	0	3.3074	0	0	0	0	0	0
0	11.188	13.358	0	0	0	0	0.91823	0	7.8581	9.3363	0	0	0.31708	1.8201	0	0	0	0	0	0	0	0	0	0	0	0	0	0	0	0	0	0	0	0	0	0	0	0	0	0	0	0	0	0	0	0	0	0	0
15.808	8.5873	2.1155	0	0	0	0	0	0	0	0	0	0	0	0	0	0	0	0	0	0	0	0	0	0	0	0	0	0	0	0	0	0	0	0	0	0	0	0	0	0	0	0	0	0	0	0	0	0	0
11.642	9.2518	4.9981	2.5346	0	0	0	0	0	0	0	0	0	0	0	0	0	0	0	0	0	0	0	0	0	0	0	0	0	0	0	0	0	0	0	0	0	2.1041	0	0	15.055	9.4925	24.796	3.494	6.9974	0	2.249	14.59	26.576	26.325
19.836	9.1716	5.2398	5.1532	0	0	0	0	0	0	0	0	0	0	0	0	0	0	0	0	0	0	0	0	0	0	0	0	0	0	0	0	0	0	0	0	0	0	0	0	0	0	0	0	0	0	0	0	0	0
23.095	9.681	4.5111	2.556	0	0	0	0	0	0	0	0	0	0	0	0	0	0	0	0	0	0	0	0	0	0	0	0	0	0	0	0	0	0	0	0	0	0	0	0	0	0	0	0	0	0	0	0	0	0
7.1224	8.0261	0	4.9715	0	0	0	6.2611	12.451	22.092	25.443	38.317	57.641	61.691	58.52	88.606	78.443	98.727	87.066	99.491	105.74	106.09	110.77	111.02	108.96	111.06	109.34	93.616	112.55	105.22	111.18	109.34	96.363	88.586	94.725	84.45	78.895	82.201	84.611	74.131	79.444	76.502	70.423	68.373	66.548	58.094	56.509	54.954	55.757	61.089
9.8674	0	0.37689	2.4079	0.7093	0	0	3.055	1.3747	0	0.8212	9.5805	0	0	0	0	0	0	0	0	0	0	0	0	0	0	0	0	0	0	0	0	0	0	0	0	0	0	0	0	0	0	0	0	0	0	0	0	0	0
20.957	18.778	3.4743	0.11526	0	0	0	0	0	0	0	0	0	0	0	0	0	0	0	0	0	0	0	0	0	0	0	0	0	0	0	0	0	0	0	0	0	0	0	0	0	0	0	0	0	0	0	0	0	0
31.714	11.131	0	7.7732	0	0	0	0	0	0	0	0	0	0	0	0	0	0	0	0	0	0	0	0	0	0	0	0	0	0	0	0	0	0	0	0	0	0	0	0	0	0	0	0	0	0	0	0	0	0
17.119	10.975	7.5277	0	0	0	0	0	0	0	0	0	0	0	0	0	0	0	0	0	0	0	0	0	0	0	0	0	0	0	0	0	0	0	0	0	0	0	0	0	0	0	0	0	0	0	0	0	0	0
1.667	1.047	0	12.417	3.7665	0	0	0	0	0	0	0	0	0	0	0	0	7.833	7.8945	14.228	34.899	46.872	49.688	85.143	88.159	83.91	116.18	98.734	114.52	126.23	114.46	123.67	123.48	137.3	121.99	129.58	124.64	119.88	58.907	49.517	50.681	61.091	63.699	70.007	53.507	36.135	36.183	45.165	35.642	38.668
0	0.022452	0	9.4657	9.9631	0	0	0	0	0	0	0	0	0	0	0	0	0	0	0	0	0	0	0	0	0	0	0	0	0	0	0	0	0	0	0	0	0	0	0	0	0	0	0	0	0	0	0	0	0
15.16	3.2754	0	5.5739	0	0	0	0	0	0	0	0	0	0	0	0	0	0	0	0	0	0	0	0	0	0	0	0	0	0	0	0	0	0	0	0	0	0	0	0	0	0	0	0	0	0	0	0	0	0
14.387	6.8001	4.7969	1.8454	0	0	0	0	0	0	0	0	0	0	0	0	0	0	0	5.1335	4.2518	1.6971	0	0	0	0	0	0	2.9129	6.8564	6.8716	16.492	6.7175	0	0	0.22655	4.0559	0	0	0	2.7158	2.2559	0	0	0	0	0	0	0	0
27.255	5.4803	0	1.7293	0.82127	0	0	0	0	0	0	0	0	0	0	0	0	0	0	0	0	0	0	15.199	26.031	41.58	48.292	65.266	78.351	65.621	99.607	98.258	101.5	107.61	106.65	120.39	95.42	106.05	98.4	107.47	124.19	97.797	93.526	102.54	81.893	80.968	86.261	106.62	100.42	99.144
22.635	8.4044	18.148	0	0	0	0	0	0	0	0	0	0	0	0	0	0	0	0	0	0	0	0	0	0	0	0	0	0	0	0	0	0	0	0	0	0	0	0	0	0	0.055206	4.703	0	0	0	0	0	0	0
24.218	13.178	0	6.2167	0	0	0	0	0	7.8373	21.777	18.044	14.216	19.557	12.069	0	0	0	0	0	0	0	0	0	0	0	0	0	0	0	0	0	0	0	0	0	0	0	0	0	0	0	0	0	0	0	0	0	0	0
18.138	8.138	4.0242	0	0	0	0	0	0	0	0	0	0	0	0	0	0	0	0	0	0	0	0	0	0	0	18.374	53.066	100.16	166.94	251.17	325.35	363.98	450.16	525.52	574.19	666.7	722.89	796.74	846.3	900.95	928.75	968.27	972.75	997.29	985.04	1029.1	1038.3	1016.9	1098.9
0	0	0	6.8254	4.3616	0.62262	0	0	0	0	0	2.0096	1.2232	12.663	9.5279	17.959	24.238	40.716	37.245	45.523	46.162	54.309	51.373	60.294	71.29	83.245	85.255	87.174	80.104	84.487	87.259	68.939	77.081	84.493	92.308	81.975	80.191	82.211	86.201	84.989	69.673	87.334	65.887	71.708	70.853	72.725	95.552	64.254	80.152	73.092
17.161	8.4312	0	0	0	0	0	0	0	0	0	0	0	0	0	0	0	0	0	0	0	0	11.176	8.7716	0	10.486	0	1.7267	11.524	9.2038	6.9022	8.0618	9.5187	5.4662	16.224	18.56	20.155	17.764	29.2	19.533	16.159	9.027	14.396	21.565	27.529	15.82	0.46578	2.7494	11.825	1.0352
27.715	14.613	0	1.8849	0	0	0	0	0	0	0	0	0	0	0	0	0	0	0	0	0	0	0	0	0	0	0	0	0	0	0	0	0	0	0	0	0	0	0	0	0	0	0	0	0	0	0	0	0	0
38.843	6.0899	4.6354	0	0	0	0	0	0	0	0	0	0	0	0	0	0	0	0	0	0	0	0	0	0	0	0	0	0	0	0	0	0	0	0	0	0	0	0	0	0	0	0	0	0	0	0	0	0	0
21.398	3.9142	1.3823	0	3.0551	0	0	0	0	0	0	0	0	2.4297	0	0.86916	0	0	0	0	0	0	0	0	0	0	0	0	0	0	0	0	0	0	0	0	0	0	0	0	0	0	0	0	0	0	0	0	0	0
10.377	1.1683	0.98517	3.2834	0	0	0	0	3.3543	0.38645	0	0	0	12.565	5.0568	8.8885	13.329	19.008	12.493	34.925	36.138	47.381	39.5	34.325	43.141	53.102	57.752	56.564	57.743	59.997	71.294	66.304	64.544	53.987	50.634	41.062	55.671	34.985	37.343	43.231	39.848	45.555	50.386	46.23	42.297	45.635	34.254	44.495	41.017	35.648
10.994	8.0516	4.1895	0	0	0	0	0	0	0	0.67243	3.8019	0	0	2.5272	0	7.8458	0	0	0	0	0	0	0	0	0	0	0	0	0	0	0	0	0	0	0	0	0	0	0	0	0	0	0	0	0	0	0	0	5.9662
0	10.339	0	1.8912	3.2344	0	2.4025	0	0	0	0	0	0	0	0	0	0	0	0	0	0	0	0	0	0	0	0	0	0	0	0	0	0	0	0	0	0	0	0	0	0	0	0	0	0	0	0	0	0	0
3.2002	0	2.9181	0	0	0	6.2884	10.794	9.6678	14.585	14.523	18.291	16.423	18.955	19.865	21.195	8.1725	27.006	38.439	36.945	41.116	49.927	44.04	48.772	42.573	48.97	33.225	35.465	48.347	47.189	44.036	37.872	35.592	46.261	45.488	46.372	43.571	49.003	54.657	54.014	47.856	48.388	52.743	56.221	64.199	52.941	64.38	74.68	79.57	69.435
0	0	0	0	2.4474	4.0875	1.2524	5.0009	2.1381	16.76	20.4	41.726	58.778	78.792	95.003	107.86	124.77	127.51	162.29	176.57	190.7	209.32	216.88	230.81	239.8	246.36	263.76	265.3	257.5	262.36	251.51	236.46	256.69	253.36	261.6	260.87	254.99	279.98	280.63	271.49	257.72	262.98	273.91	263.69	254.85	264.73	258.31	254.4	251.74	256.81
0	0	0	0	20.588	8.6675	11.885	2.7235	10.631	12.779	4.503	10.948	7.4966	18.582	2.8083	12.551	11.003	13.092	12.05	19.872	22.247	36.247	28.947	43.994	64.044	86.703	90.234	112.82	134.1	155.91	181.76	197.26	216.68	203.33	229.82	244.62	264.59	274.25	280.19	288.59	314.16	308.08	339.32	346.26	350.04	382.03	343.35	340.66	375.42	343.56
29.746	7.5488	0	0	0	0	0	0	0	0	0	0	0	0	0	0	0	0	0	0	0	0	0	0	0	0	0	0	0	0	0	18.336	2.2575	0	7.4343	0	0	0.6779	22.149	9.2888	1.6634	6.1976	13.226	0	5.3692	4.1858	0	4.4526	0	12.224
0.11727	3.3602	0.90475	0	0	1.8816	0	0.73816	0	0	0	0	0	0	0	0	0	0	0	0	0	0	0	0	0	0	0	0	0	0	0	0	0	0	0	0	0	0	0	0	0	0	0	0	0	0	0	0	0	0
3.7577	9.0827	0	4.47	0	0	0	14.546	0	2.61	0	2.262	0	2.865	0	0.2935	0	0	0	0	0	0	0	0	0	0	0	0	0	0	0	0	0	0	0	0	0	0	0	0	0	0	0	0	0	0	0	0	0	0
2.7766	0	6.4732	0	5.2824	0.35651	0	0	0	0	0	0	0	0	0	0	0	0	0	0	0	0	0	0	0	0	0	0	0	0	0	0	0	0	0	0	0	0	0	0	0	0	0	0	0	0	0	0	0	0
16.436	3.6832	4.7291	0	0	0	0	0	0	0	0	0	0	4.8227	0	3.059	7.6692	0	0	0	0	0	0	0	0	0	0	0	0	0	0	0	0	0	0	0	0	0	0	0	0	0	0	0	0	0	0	0	0	0
14.846	6.4189	3.6254	3.967	0	0	0	0	3.3454	1.578	0	0	0	5.0625	5.2026	7.8228	5.694	12.883	11.044	18.744	18.269	22.822	33.095	37.021	44.057	36.52	41.462	30.024	28.155	27.896	31.224	34.643	30.127	15.926	17.228	23.405	7.9411	6.3502	4.1294	2.9139	12.237	2.8669	7.2242	0	0	0	0	0	0	0
0	6.6168	0	1.5278	0	5.7156	0	9.7606	12.391	7.6547	7.2247	11.182	15.645	17.525	25.157	29.291	21.285	28.561	31.775	33.3	36.191	34.241	44.089	44.723	45.794	49.889	49.408	58.837	46.098	41.299	41.806	52.745	55.411	42.795	55.032	55.95	62.843	54.973	63.438	61.041	66.236	63.976	56.421	76.192	76.639	77.657	65.219	70.631	64.952	58.761
23.181	7.4651	6.5783	0	0	0	0	0	0	0	0	3.3163	34.69	119.23	171.42	280.36	381.84	501.52	628.63	760.07	942.77	1007.6	1098.1	1214.5	1266.2	1359.6	1493.7	1529.4	1724.8	1661	1758.1	1812.7	1959	1986.4	2054.7	2095.3	2050.4	2084.8	2105.1	2159.5	2073.5	2134.5	2060.8	2132.2	2086.4	2133.1	2072	2105.6	2125.2	2087.3
55.287	28.533	0	0	0	0	0	0	0	0	0	0	0	0	0	0	0	0	0	0	2.6169	20.061	6.1453	9.2288	16.22	3.3988	14.676	33.559	19.733	31.608	61.634	49.066	64.33	68.329	160.03	156.07	118.18	123.92	99.786	112.57	95.499	97.76	79.507	104.25	89.003	91.467	93.26	91.775	73.66	85.549
23.96	0	0	0	0.52388	5.0399	0.78338	0	16.293	16.227	20.621	33.178	14.129	18.707	11.762	16.985	7.6415	4.9195	0	0	0	0	0	0	0	0	0	0	0	0	0	0	0	0	0	0	0	0	0	0	0	0	0	0	0	0	0	0	0	0
0	0	0	6.5883	4.7706	8.6713	9.0193	9.8431	4.5857	0.83751	0	0	0	0	0	0	0	0	0	0	0	0	0	0	0	0	0.76802	12.548	13.377	4.5685	3.8627	12.166	13.688	23.973	21.723	5.7824	3.6391	0	0	0	0	0	0	0	0	0	0	0	0	0
0	1.5203	1.9209	5.1271	8.5838	0	0	0	0	0	0	0	0	0	0	0	0	0	0	0	0	0	0	0	0	0	0	0	0	0	0	0	0	0	0	0	0	0	0	0	0	0	0	0	0	0	0	0	0	0
9.5033	5.8751	0	0	3.7321	0	0	0	0	0	0	0	0	0	0	0	0	0	0	0	0	0	0	0	0	0	0	0	0	0	0	0	0	0	0	0	0	0	0	0	0	0	0	0	0	0	0	0	0	0
18.686	7.6408	0	0	0	0	0	0	0.15962	8.6862	20.251	32.121	29.68	43.03	43.714	38.482	47.952	39.467	44.776	41.003	37.356	33.408	27.388	26.078	39.554	27.724	23.507	14.967	22.407	17.974	15.596	7.3826	1.2576	0	0	0	0	0	0	0	0	0	0	0	0	0	0	0	0	0
3.6627	4.9245	2.9822	5.0546	0	0	0	0	0	0	0	0	0	0	0	0	0	0	0	0	0	0	0	0	0	0	0	0	0	0	0	0	0	0	0	0	0	0	0	0	0	0	0	0	0	0	0	0	0	0
0	0	0	2.9994	13.816	31.797	47.441	42.718	60.455	65.642	85.052	65.381	83.414	80.528	98.093	97.15	90.664	101.32	93.973	100.53	85.583	93.081	87.932	92.844	81.347	92.874	63.576	84.651	84.65	81.422	76.045	87.162	78.465	78.838	70.677	78.225	82.285	90.54	95.17	97.693	100.65	102.95	118.8	123.49	108.89	92.476	83.591	86.025	96.606	100.52
0.6991	3.5027	0.049186	1.8068	0.40348	0	0	0	0	0	0	0	0	0	0	0	0	0	0	0	0	0	0	0	0	0	0	0	0	0	0	0	0	0	0	0	0	0	0	0	0	0	0	0	0	0	0	0	0	0
19.578	12.597	9.4687	0	0	0	0	0	0	0	0	0	0	1.0617	4.1069	0	0.65283	11.987	13.73	13.282	20.019	20.569	18.02	14.481	9.5178	4.5125	0	0	0	0	0	0	0	0	0	0	0	0	0	0	0	3.7597	16.65	21.168	23.904	40.787	63.952	77.849	102.72	110.83
20.162	0	4.2287	0.094952	0	0	0	0	0	0	0	0	0	0	0	0	0	0	0	0	0	0	0	0	0	0	0	0	0	0	0	0	0	0	0	0	0	0	0	0	0	0	0	0	0	0	0	0	0	0
19.898	5.2128	0	0	0	0	0.84401	0	0	0	0	7.7359	15.472	14.318	35.275	25.659	48.517	50.343	64.317	81.179	84.331	80.061	98.01	108.7	119.88	126.62	123.02	143.8	145.04	150.05	159.56	167.96	165.22	183.42	179.75	183.14	169.22	172.73	206.12	186.14	176.44	189.31	187.95	198.74	186.71	200.96	193.3	198.28	195.72	203.9
0	0	0.35849	2.3265	8.8981	2.1275	17.274	0	0	0	0	0	0	0	5.9253	1.4335	0	0	0	0	0	0	1.1113	0	9.7434	1.0969	6.3914	10.256	13.852	7.9991	10.816	0.78847	0	13.204	1.1919	4.961	10.207	25.2	0	0	0	0	3.4081	0	0	0	0	0	7.7645	11.17
0	0	0	0	2.7494	12.734	15.976	5.4144	7.7419	21.489	10.077	16.736	17.434	18.912	32.938	34.602	40.523	49.282	54.676	72.633	75.011	79.485	82.393	93.852	116.27	108.47	92.635	119.63	122.44	108.12	120.71	126.49	120.33	114.5	119	118.79	123.94	116.45	128.32	130.53	123.86	126.55	134.68	112.66	124.91	115.9	118.87	121.16	110.63	121.73
5.2839	0.1857	0.42078	10.307	0	0	0	0	0	0	0	5.4166	0	5.3074	10.97	12.509	6.9492	7.3934	12.061	8.5728	14.921	6.2281	6.0851	7.837	13.077	20.439	16.656	15.573	4.6413	4.3176	5.5997	0.006571	5.1712	0	0	10.334	0	0	0	0	6.1278	8.1397	8.7219	7.7175	0	0	0	0	8.2499	12.864
0	0.15144	0	0	6.5397	6.7074	6.8995	16.631	18.655	12.052	12.942	6.5703	18.984	20.791	11.063	4.3063	12.353	2.5537	23.023	20.306	15.766	12.632	19.097	15.019	9.4851	7.9805	0	0	0	0.43445	0	0	0	0	0	0	0	0	0	0	0	0	0	0	0	0	0	0	0	0
4.7445	0	2.1364	10.849	0.26079	0	0	10.253	20.002	0.59464	3.5502	0	6.5118	2.3112	0	0.46604	0	0	0	0	0	0	0	0	0	0	0	0	0	0	0	0	0	0	0	0	0	0	0	0	0	0	0	0	0	0	0	0	0	0
11.596	12.872	2.1493	5.7965	0	0	0	0	0	0	0	0	0	0	0	0	0	0	0	0	0	0	0	0	0	0	0	0	0	0	0	0	0	0	0	0	0	0	0	0	0	0	0	0	0	3.2893	3.8482	0.59166	0	0
21.325	12.219	2.6638	0	0.24513	0	0	0	0	0	0	0	0	0	0	0	0	0	0	0	0	0	0	0	0	0	0	0	0	0	0	0	0	0	0	0	0	0	0	0	0	0	0	0	0	0	0	0	0	0
0	0.8043	0	0	10.476	6.5271	21.913	5.9901	22.578	29.529	27.578	21.589	21.205	16.839	16.708	0	0	0	0	0	0	0	0	0	0	0	0	0	0	0	0	0	0	0	0	0	0	0	0	0	0	0	0	0	0	0	0	0	0	0
0	0	0	1.0907	14.825	0	1.2711	0	0	0	0	0	0	0	0	0	0	0	0	0	0	0	0	0	0	0	0	0	0	0	0	0	0	0	0	0	0	0	0	0	0	0	0	0	0	0	0	0	0	0
10.54	5.1564	13.678	0	10.041	0	0	0	0	0	0	0	0	0	0	0	0	0	0	0	0	0	0	0	0	0	0	0	0	0	0	0	0	0	0	0	0	0	0	0	0	0	0	0	0	0	0	0	0	0
9.4218	6.6073	2.3504	1.6628	0	0	0	0	3.4215	1.9247	0	0	1.0074	9.937	9.183	10.03	0	0	0	2.3235	0	0	3.7121	2.2566	11.814	11.794	21.82	18.588	10.164	30.323	23.225	37.723	16.825	18.451	23.031	35.128	23.178	17.732	36.492	37.419	46.475	36.5	58.82	47.899	44.94	44.864	42.848	60.235	66	63.757
13.392	13.418	0	1.5716	4.0663	0	0	0	0	0	0	0	0	0	0	0	0	0	0	0	0	0	0	0	0	0	0	0	0	0	0	0	0	0	0	0	0	0	0	0	0	0	0	0	0	0	0	0	0	0
1.246	0	0	0	0	7.5301	16.997	15.255	21.311	25.901	23.795	22.599	23.984	19.907	15.953	23.159	10.123	20.891	12.395	22.4	19.312	13.848	12.819	16.338	9.4476	15.633	16.391	7.9181	16.693	6.9533	4.366	1.1145	0	0	0	0	0	0	0	0	0	0	0	0	0	0	0	0	0	0
0	4.6063	0	1.4378	8.7305	0	0	0	0	0	0	0	0	0	0	15.825	8.6891	16.734	10.042	5.9262	10.407	13.726	8.8613	14.75	20.53	11.124	26.987	15.302	15.707	13.764	0	12.594	0	0	2.7363	14.081	0	16.862	0	30.109	41.486	47.046	60.382	61.364	80.782	67.454	75.806	68.071	82.117	86.635
11.015	6.6167	0.31245	0	0	0	0	0	0	1.0261	0	0	0	0	0	0	0	0	0	0	0	0	0	0	0	0	0	0	0	0	0	0	0	0	0	0	0	0	0	0	0	0	6.9915	3.8682	0	0	3.4559	0	0	0
0	0	0	0	0	6.5598	2.9124	4.7545	1.2058	7.8344	14.001	16.4	5.7052	16.822	16.949	26.981	17.205	23.499	26.213	16.534	19.691	21.237	2.3717	0	15.281	12.567	15.517	12.685	15.307	17.997	13.953	16.543	11.585	21.23	22.815	0	0	0	0	0	0	0	0	0	0	0	0	0	0	0
6.651	6.9179	2.6476	0	0	0	0	0	0	0	0	0	0	0	0	0	0	0	0	0	0	0	0	0	0	0	0	0	0	0	0	0	0	0	0	0	0	0	0	0	0	0	0	0	0	0	0	0	0	0
11.623	1.6458	7.0011	0	0	0	0	0	0	0	0	0	0	0	0	0	0	0	0	0	0	0	0	0	0	0	0	0	0	0	0	0	0	0	0	0	0	0	0	0	0	0	0	0	0	0	0	0	0	0
15.932	0	3.0752	4.5178	5.0037	0	0	0	0	0	0	0	0	0	0	0	0	0	0	0	0	0	0	0	0	0	0	0	0	0	0	0	0	0	0	0	0	0	0	0	0	0	0	0	0	0	0	0	0	0
11.914	3.8355	0	9.88	0	0	0	0	0	0	0	0	0	0	0	0	0	0	0	0	0	0	0	0	0	0	0	0	0	0	0	0	0	0	0	0	0	0	0	0	0	0	0	0	0	0	0	0	0	0
0	0	1.9329	0	0	31.056	34.208	39.479	41.722	41.149	50.059	39.598	45.37	51.376	47.47	46.99	51.466	35.592	51.352	41.076	50.661	50.81	52.011	44.365	39.317	26.891	12.446	13.884	13.334	21.448	23.515	0.88088	12.82	10.518	9.3145	2.2526	0.75639	0	8.9077	4.5902	0	0	0	0	0	0.23628	0	0	0	2.5656
25.055	0	0	0	2.3629	0	0	0	0	0	0	0	0	6.9697	0	0	5.4578	0	1.3418	0	0	0	0	0	0	0	0	0	0	1.1552	10.811	66.006	138.17	271.07	352.79	481.58	730.39	917.56	1013.8	1149.5	1349.3	1521.2	1665.2	1873.3	2176.2	2261.7	2452.7	2514.4	2647.5	2754.3
0	0	0	15.202	2.4903	15.28	34.909	22.735	53.178	63.822	90.285	74.53	78.345	82.884	83.875	109	96.272	103.25	104.02	80.049	85.751	89.197	95.854	96.501	93.453	75.786	115.35	107.23	95.624	127.95	125.6	107.65	49.319	117.98	119.77	129.74	162.52	176.3	148.35	151.59	154.26	135.69	144.24	139.51	153.06	129.53	142.54	140.65	138.55	148.22
6.8831	8.8671	7.3401	0	0	0	0	0	0	0	0	1.1234	17.561	25.997	46.692	78.336	75.999	118.49	124.83	152.82	158.89	171.63	179.04	215.05	216.04	238.85	244.08	236.12	253.62	270.07	274.04	264.73	267.58	267.23	272.22	262.31	262.27	255.58	259.22	262.52	266.22	250.52	248.91	251.66	241.08	233.83	233.87	234.34	237.34	216.06
0	0	0	0	13.669	27.25	30.186	60.262	76.107	92.181	104.85	104	106.1	109.62	129.63	124.31	128.6	127.96	128.65	151.43	163.23	147.41	147.13	150.46	151	155.39	160.84	169.92	176.61	163.85	188.52	174.22	171.85	181.16	164.13	161.11	159.52	137.75	152.68	134.46	141.93	136.18	128.75	111.76	125.67	125.1	126.31	135.47	136.34	131.08
4.7644	6.4524	9.1184	0	0	0	0.57719	7.0741	0	0.14243	1.1244	14.722	6.5006	7.5564	6.3997	9.7969	4.3582	9.5242	22.43	12.295	12.027	22.596	18.157	20.286	10.249	10.021	8.7013	0.32908	6.5356	10.337	0	4.6155	0	2.6357	1.6679	0	0	1.027	6.6895	8.8763	5.1873	10.113	3.1577	26.575	21.913	6.4001	18.49	16.693	25.356	12.742
0	0	2.2856	17.897	19.272	0	0	10.796	0	0	0	0	0	0	0	0	0	0	0	8.6334	13.518	9.987	23.847	26.828	44.661	51.181	69.288	82.253	114.12	134.82	155.78	161.71	174.51	182.5	200.02	204.4	208.16	237.48	247.61	268.08	265.52	292.12	286.35	296.55	319.29	287.25	331.07	327.13	339.5	366.71
1.4727	3.133	0.36249	0	3.2934	0	5.2667	12.413	15.404	25.484	6.778	6.319	5.5187	6.5402	4.1441	3.0726	4.8499	5.3223	4.6612	2.9831	10.714	0	0	0	5.4971	4.2847	28.689	10.3	44.072	25.475	51.589	40.269	30.014	35.221	36.731	51.211	58.515	66.044	68.134	50.596	69.944	55.181	80.243	70.152	67.134	85.371	87.267	81.11	90.171	86.194
26.939	10.645	0	0	0	0	0	0	0	0	0	0	0	0	4.3929	5.7434	15.456	23.673	27.911	39.15	46.374	45.521	60.604	59.137	82.13	75.368	80.045	83.183	83.264	88.625	87.556	94.582	90.788	90.056	83.474	85.261	77.941	93.04	91.447	85.405	80.697	72.696	75.893	63.722	72.012	65.318	70.534	74.543	62.131	59.489
4.5994	0	0	0	4.0649	18.861	12.952	30.426	36.612	45.303	56.274	40.818	38.418	38.905	0	0	0	0	0	0	0	0	0	0	0	0	0	0	0	0	0	0	0	0	9.8494	1.0355	0	8.5326	11.328	13.933	4.4789	13.603	36.896	31.409	33.992	27.019	45.192	82.743	99.136	86.65
0	0	0	7.1019	1.7558	8.4794	1.2444	0	0	0	0	0	0	0	0	6.0908	6.9937	0	0	1.1326	0.46989	0	2.4801	0	6.3104	0	0	0	0	0	0	0	0	0	0	0	0	0	0	0	0	0	0	0	0	0	0	0	0	0
39.136	12.517	0	0	0	0	0	0	0	0	0	0	0	0	0	0	0	0	0	0	0	0	0	0	0	0	0	0	0	0	0	0	0	0	0	0	0	0	0	0	0	0	0	0	0	0	0	0	0	0
0	7.6781	1.2593	0	0	2.6603	0	0	0	0	0	0	0	0	0	0	0	0	0	0	0	0	0	0	0	0	0	0	0	0	0	0	0	0	0	0	0	0	0	0	0	0	0	0	0	0	0	0	0	4.0022
7.2633	12.635	0	0	1.4074	0	0	0	0	0	0	0	0	0	0	0	0	0	0	0	0	0	0	0	0	0	0	0	0	0	0	0	0	0	0	0	0	0	0	0	0	0	0	0	0	0	0	0	0	0
0.21091	0	0	10.553	13.955	2.7144	5.0781	0	0	0	0	6.9753	30.058	53.12	85.06	113.17	138.26	146.08	197.74	228.21	239.63	264.25	273.21	290.84	319.57	322.89	345.18	324.96	374.57	372.87	410.65	395.76	406.82	443.85	433.74	452.32	438.78	467.96	467.92	438.09	460.49	414.24	440.21	430.84	426.68	406.95	422.29	421.42	416.77	445.6
14.044	4.7422	1.5613	0	0	0	0	3.5326	0	11.689	29.098	14.894	13.472	25.501	34.603	41.427	52.966	56.348	73.862	69.097	73.029	75.205	83.548	66.307	56.952	63.211	70.181	64.64	74.768	82.466	103.11	125.21	158.13	181.08	219.2	271.05	325.96	361.45	385.66	404.48	444.61	470.88	502.39	526.85	542.99	554.06	562.35	590.7	586.74	608.89
32.552	10.862	0	10.106	0	0	0	0	0	0	0	0	0	0	0	0	0	0	0	0	0	0	0	0	0	0	0	0	0	0	0	0	0	0	0	0	0	0	0	0	0	0	0	0	0	0	0	0	0	0
0	0.37274	0	0	0	9.6977	6.679	19.775	14.615	24.456	15.846	14.672	8.4098	29.001	25.367	39.983	23.883	43.222	41.222	51.794	56.543	63.331	60.962	61.981	61.918	69.911	74.661	69.197	81.947	54.097	63.697	62.816	68.388	61.294	66.402	61.815	69.507	62.336	70.779	69.233	71.854	72.809	72.798	84.978	76.226	78.92	85.546	79.516	78.801	87.574
0	0	0.89037	1.8691	0	9.8434	2.6137	24.815	19.484	11.71	10.167	10.662	2.2723	17.486	3.8358	0	5.3625	0.20252	0	0.62892	0	0	0	1.7774	2.1002	3.8095	0	0	0	0	0	0	0	0	0	0	0	0	0	0	0	0	0	0	0	0	0	0	0	0
11.391	0	0	0	13.825	4.1743	12.583	0	0	12.465	5.3816	18.886	0	0	0	0	0	0	0	0	0	0	0	0	0	0	0	0	0	0	0	0	0	0	0	0	0	0	0	0	0	0	0	0	0	0	0	0	0	0
18.756	4.9657	9.7409	0	0	0	0	0	0	0	0	0	0	0	0	0	0	0	0	0	0	0	0	0	0	0	0	0	0	0	0	0	0	0	0	0	0	0	0	0	0	0	0	0	0	0	0	0	0	0
10.955	7.3941	3.2539	8.6492	0	0	0	0	0	6.7778	21.917	32.783	31.932	37.647	60.895	90.867	108.66	121.26	134.6	135.88	139.06	155.55	149.15	167.15	182.29	172.78	181.51	188.03	208.51	203.35	207.26	224.41	221.36	219.17	226.35	222.33	229.32	234.9	237.65	238.35	232.91	238.72	243.45	251.92	247.32	246.08	242.11	239.61	243.91	238.79
4.6426	12.035	0	0	0	2.3356	0	1.1523	0	0	0	0	0	0	0	0	0	0	0	0	0	0	0	0	0	0	0	0	0	0	0	0	0	0	0	0	0	0	0	0	0	0	0	0	0	0	0	0	0	0
12.116	6.5224	4.8849	0	0	0	4.1616	0.88997	0	0	0	0	0	0	0	0	0	0	0	0	0	0.81728	18.051	34.19	41.48	55.111	61.948	67.993	101.12	103.16	141.81	141.19	155.3	196.22	198.76	231.85	245.93	260.73	293.58	304.14	311.81	321.88	353.95	361.43	387.14	387.62	391.51	398.65	432.76	478.11
0.32746	0	0	0	21.855	2.5476	10.263	9.6372	14.018	19.125	24.434	30.173	35.054	35.839	35.055	22.31	19.474	20.021	13.351	7.3701	10.173	0.48782	0	0	0	0	0	0	0	0	0	0	0	0	0	0	0	0	0	0	0	0	0	0	0	0	0	0	0	0
15.666	1.4481	3.9001	0	0	0	0	4.5265	4.5494	0	0	0	1.0913	1.7705	0.24447	0	8.2921	17.034	28.094	33.803	40.102	46.143	45.183	52.235	59.537	67.475	89.606	86.726	84.305	93.242	88.964	109.88	87.45	93.389	100.17	83.571	97.953	87.432	92.67	82.168	84.49	80.157	89.06	80.739	62.376	65.183	64.226	57.375	64.411	57.662
5.2916	12.887	7.2401	0	0	0	0	2.9106	14.015	7.5159	0.94844	1.9238	0	0	0.6565	9.4502	18.479	25.041	36.806	47.704	60.683	67.082	74.932	91.256	101.08	107.59	134.24	144.46	149.69	148.58	181	175.39	198.24	191.51	200.47	203.63	219.38	218.79	238.55	197.55	197.66	207.45	221.69	212.92	204.65	208.44	201.23	197.2	198.59	210.08
7.8768	2.5713	0	7.9092	0	0	0	0	0	0	0	0	0	0	0	0	0	0	0	0	0	0	0	0	0	0.019166	5.8506	19.467	19.435	22.635	25.488	27.679	35.333	47.432	65.658	71.805	67.578	80.609	77.219	86.991	112.64	107.96	113.58	115.91	102.97	113.92	110.49	104.46	125.31	118.51
0.59943	0	0	0	0	0	23.41	30.774	36.57	50.328	55.354	68.936	83.494	83.812	88.965	102.99	91.872	108.75	107.75	112.93	119.85	126.46	116.75	111.88	91.431	100.94	85.503	84.419	92.294	76.556	73.377	72.139	58.184	70.434	51.806	54.652	57.238	45.703	48.711	59.047	43.506	41.754	42.901	38.51	39.902	40.647	40.328	48.038	37.592	34.446
11.784	0.33968	2.8333	2.3293	0	0	0	0	0	0	0	0	0	0	0	0	0	0	0	0	0	0	0	0	0	0	0	0	0	0	0	0	0	0	0	0	0	0	0	0	0	0	0	0	0	0	0	0	0	0
0	0	0	0	11.69	21.387	19.103	37.971	36.64	30.937	33.425	34.407	37.415	38.803	32.666	37.219	33.091	29.206	37.453	34.215	21.735	18.047	35.271	24.781	27.861	29.889	36.103	28.462	27.943	15.418	17.114	8.4308	10.444	8.3875	4.3668	10.167	0	7.519	7.0455	1.6059	12.947	7.9834	7.6077	13.645	3.9727	9.095	7.9105	7.4257	3.1221	5.7267
23.926	8.1602	0	0	0	0	0	0	0	0	0	0	6.2124	5.8177	12.232	20.361	8.9189	28.287	46.223	47.774	45.684	60.369	53.688	56.078	57.945	43.932	43.746	41.14	61.947	42.206	49.232	40.05	40.147	47.49	43.026	46.421	40.714	42.521	38.969	49.079	45.023	42.354	49.489	47.265	44.508	45.525	37.477	36.727	32.173	20.142
5.4236	10.739	0	0	18.969	0	23.972	11.379	23.214	31.374	29.078	41.74	57.891	57.478	61.56	61.117	76.769	100.43	106.66	135.36	149.44	181	215.69	247.79	278.13	283.08	319.44	339.14	347.26	383.23	415.9	397.38	440.62	451.49	468.97	465.52	466.72	507.39	474.62	504.96	516.69	522.35	509.8	514.6	486.03	500.62	516.43	534.54	503.76	495.24
13.628	4.078	5.7652	0	0	0	0	0	7.2807	9.3766	1.0092	0	0	0	0	0	0	0	0	0	0	0	0	0	0	0	0	0	0	0	0	0	0	0	0	0	0	0	0	0	0	0	0	0	0	0	0	0	0	0
12.435	9.0934	0	0	0	0	0	0	0	0.75653	0	0	0	4.5462	0	0	0	0	0	0	0	0	0	0	0	0	0	0	0	0.7916	0	14.874	4.0933	9.8402	24.732	35.306	32	47.741	54.993	78.374	86.047	87.353	101.61	96.247	90.91	93.06	100.73	103.21	124.34	126.57
17.91	9.5258	4.6483	0.87957	0	0	0	0	0	0	0	0	0	0	0	0	0	0	0	0	0	0	0	0	0	0	0	0	0	0	0	0	0	0	0	0	0	0	0	0	0	0	0	0	0	0	0	0	0	0
3.8935	30.141	0	0	3.9676	0	0	0	24.672	18.391	17.674	8.6847	34.896	43.605	33.083	31.715	20.708	43.559	41.279	43.142	39.454	37.979	41.331	55.694	66.248	56.057	60.507	69.943	82.128	110.45	117.03	118.22	137.85	121.32	132.61	129.48	133.63	133.86	155.55	132.12	139.29	156.02	154.53	161.16	166.9	172.63	162.79	183.49	167.82	160.64
0	0.68895	0	8.4156	0	1.9106	7.8976	1.9399	0	0	0.51735	0	0	0	0	0	0	0	13.22	0.1861	10.076	5.0107	7.37	7.9011	0.090639	0	1.7285	0	0	0	0	0	0	0	0	0	0	0	0	0	0	0	0	0	0	0	0	0	0	0
0	0	0	0	10.596	0	11.809	0	0	3.5667	0	0	0	0	0	2.985	13.445	26.197	13.475	17.109	15.262	23.291	28.369	31.696	24.912	28.479	30.209	13.879	21.706	21.428	16.624	19.844	14.215	29.764	19.546	13.993	7.3513	11.891	19.208	9.8351	20.47	27.828	26.982	15.418	15.321	9.5604	18.714	18.703	20.035	26.031
17.102	0	0	0.23277	15.633	0	0	0	0	0	0	0	0	0	0	0	0	0	0	0	0	0	0	0	0	0	0	0	1.0129	0	0	0	6.0739	21.658	41.231	53.515	76.616	96.642	123.05	141.52	177.7	182.57	219.05	242.64	253.96	284.69	307.11	318.52	339.17	355.06
0	0	5.5273	2.0225	17.694	9.52	4.3489	0	0	0	0	0	0	0	0	0	0	0	0	0	0	0	0	0	0	0	0	0	0	0	0	0	0	0	0	0	0	0	0	0	0	0	0	0	0	0	0	0	0	0
18.63	9.7888	3.5596	8.5918	0	0	0	0	0	0	0	0	0	0	0	0	0	0	0	0	0	0	0	0	0	0	0	0	0	0	0	0	0	0	0	0	0	0	0	0	0	0	0	0	0	0	0	0	0	0
7.646	0.33924	13.014	0	0.23655	0	0	0	0	0	0	0	0	0	0	0.032352	0	0	0	0	0	0	0	0	0	0	0	0	0	0	0	0	0	0	0	0	0	0	0	0	0	0	0	0	0	0	0	0	0	0
2.7932	3.5001	1.5462	0	0	3.9721	0	1.6194	0	0	0	0	0	1.4017	0	0	0	0	0	0	0	0	1.8805	6.7959	7.6435	6.5031	9.9165	9.8541	4.2281	0.46339	3.2591	2.9021	7.178	2.3038	11.569	8.4842	16.418	22.729	24.665	16.088	34.982	39.559	49.943	55.571	61.624	62.112	66.066	77.806	88.57	104.25
0	2.3187	0	3.3929	3.0255	0	0	0	8.9505	9.9702	13.298	19.977	10.428	27.301	17.555	19.109	14.857	10.586	16.886	12.296	10.827	8.5492	19.13	17.946	26.35	24.407	20.16	15.871	23.331	13.434	21.003	8.9847	22.643	12.148	7.7746	0.14433	4.8487	7.028	1.3116	0	0	0	0	0	0	0	0	0	0	0
9.6635	5.3723	0	0.50506	0	0	7.4565	10.763	22.159	36.217	51.871	49.46	66.014	75.774	91.515	98.139	107.12	117	145.67	147	170.97	184.97	214.42	246	261.23	297.4	310.11	334.83	326.95	364.65	415.68	420.45	469.48	497.81	506.47	582.77	615.24	622.07	655.7	674.92	682.85	735.41	742.03	777.46	743.84	774.09	770.86	792.64	756.71	768.16
23.299	0	0	9.8362	20.558	0	0	0	0	0	0	0	0	0	0	0	0	0	0	0	0	0	0	0	0	0	0	0	0	0	0	0	0	0	0	0	0	0	0	0	0	0	0	0	0	0	0	0	0	0
17.371	11.518	0	0	1.4054	0	0	0	0	0	0	0	0	0	0	0	0	0	0	0	0	0	0	0	0	0	0	0	0	0	0	0	0	0	0	0	0	0	0	0	0	0	0	0	0	0	0	0	0	0
0	0	0	12.432	9.5961	0.78442	15.275	25.264	30.222	17.202	16.642	28.862	32.528	22.083	28.247	23.136	12.585	0	0	0	0	0	0	0	0	0	0	0	0	0	0	0	0	0	0	0	0	0	0	0	0	0	0	0	0	0	0	0	0	0
0	0	0	0	13.39	20.858	53.269	71.045	91.433	139.48	111.46	168.58	169.62	196.15	199.43	230.98	219.84	223.7	238.91	251.41	262.54	282.69	300.26	291.37	311.31	311.12	281.42	313.42	353.98	361.04	389.14	402.43	442.97	449.59	516.21	581.02	597.61	665.73	700	755.33	748.24	738.21	875.27	962.15	1098.4	946.62	1060.9	1096.2	1101.8	1085.6
4.6953	0	1.4865	4.8962	0.52583	0	0	0	0	0	0	0	0	0	0	0	0	0	0	0	0	0	0	0	0	0	0	0	0	0	0	0	0	0	0	0	0	0	0	0	0	0	0	0	0	0	0	0	0	0
18.401	8.6382	0	0	0	2.7117	0	0	0	0	0	0	0	0	0	0	0	0	0	0	0	0	0	0	0	0	0	0	0	0	0	0	0	0	0	0	0	0	0	0	0	0	0	0	0	0	0	0	0	0
6.3828	2.2233	3.1953	0	0	0	8.2696	4.7897	5.458	0.34619	0	3.1028	0	1.8742	0	0	0	0	0	0.49686	0	0	0	0	0	0	0	0	0	0	0	0	0	0	0	0	0	0	0	0	0	0	0	0	0	0	0	0	0	0
27.669	15.602	0	0	0	0	0	0	0	0	0	0	0	0	0	0	0	0	0	0	0	0	0	0	0	0	0	0	0	0	0	0	0	0	0	0	0	0	0	0	0	0	0	0	0	0	0	0	0	0
12.613	13.985	0	0	0	0	0	0	0	6.4959	5.7392	5.1645	1.5195	5.2458	5.0738	5.9974	10.727	11.094	25.667	24.033	25.804	36.65	41.225	40.308	40.269	44.352	45.826	57.482	63.93	72.277	91.508	85.401	82.41	91.425	91.059	103	96.764	102.95	101.2	100.36	106.63	103.54	101.47	104.89	103.57	117.61	108.78	97.581	95.28	106.79
4.6625	7.1605	0	1.5102	0	0	0	0	0	0	0	0	0	0	0	0	0	0	0	0	0	0	0	0	0	0	0	0	0	0.29322	4.0426	6.6185	0	0	0.019055	0	0	0	1.7637	2.2985	4.666	14.131	20.9	25.28	21.879	19.752	30.77	26.653	37.206	36.927
1.4554	0	2.0872	0	0.17205	6.2335	0	10.209	5.6808	6.1751	0.69308	0	1.06	11.337	9.33	9.2971	12.711	15.747	10.313	14.294	17.231	11.098	23.003	29.242	34.56	35.707	34.779	35.652	31.459	25.801	32.624	26.751	28.717	28.501	28.466	27.779	26.819	28.221	19.974	25.087	28.332	25.915	30.354	32.808	30.542	32.917	21.269	28.768	28.3	31.513
17.25	6.7031	2.0544	2.0997	0	0	0	0	0	0	1.6766	0	0	0	8.4365	14.62	27.097	44.218	45.605	59.09	85.94	93.913	111.03	103.02	113.72	108.75	115.19	114.4	117.32	109.86	134.42	126.51	135.86	134.27	122.37	137.06	149.74	159.96	157.86	156.97	149.79	158.6	152.51	176.24	163.14	180.41	168.52	159.89	168.71	158.92
20.831	6.2875	0	9.8084	0	0	0	0	0	0	0	0	0	0	0	0	0	0	0	0	0	0	0	0	0	0	0	0	0	0	0	0	0	0	0	0	0	0	0	0	0	0	0	0	0	0	0	0	0	0
14.14	7.7155	2.8671	9.226	0	0	0	0	0	0	0	0	0	0	0	0	0	0	0	0	0	0	0	0	0	0	0	0	0	0	0	0	0	0	0	0	0	0	0	0	3.9519	16.969	26.497	43.099	56.983	57.996	72.47	80.121	91.011	103.26
41.61	16.986	4.9875	0	0	0	0	0	0	0	0	0	0	0	0	0	0	0	0	0	0	0	0	0	0	0	0	0	0	0	0	0	0	0	0	0	0	0	0	0	0	0	0	0	0	0	0	0	0	0
10.804	6.1111	8.6835	0	0	0	0	0.12293	0	0	0	0	0	0	0	0	0	0	0	0	0	0	0	0	0	0	0	0	0	0	0	0	0	0	0	0	0	0	0	0	0	0	0	0	0	0	0	0	0	0
0.74629	7.2441	0	2.3621	3.2201	0	0	0	0	0	0	0	0	0.32871	0	0	0	0	0	0	0	0	0	0	0	0	0	0	0	0	0	0	0	0	0	0	0	0	0	0	0	0	0	0	0	0	0	0	0	0
12.025	3.7238	7.4739	0	1.3954	0	0	0	0	0	0	0	0	0	0	0	0	0	0	0	0	0	0	0	0	0	0	0	0	0	0	0	0	0	0	0	0	0	0	0	0	2.4686	0	25.114	29.423	21.717	9.7743	30.07	18.002	26.359
13.444	0	0	0	5.7698	4.5277	3.0415	0	6.5068	10.828	6.7729	15.021	6.4663	17.587	27.309	35.128	38.374	44.286	55.919	64.169	61.803	65.744	60.536	75.982	79.665	78.284	68.83	85.248	88.358	88.314	73.854	78.785	87.122	80.757	90.154	89.157	87.014	88.1	71.249	77.561	91.743	85.947	84.943	68.212	90.611	75.815	97.086	91.409	86.798	98.588
0	3.7527	2.7636	0	0	5.695	0.38336	0	0	0	0	0	0	0	0	0	0	0	0	0	0	0	0	0	0	0	0	0	0	0	0	0	0	0	0	0	0	0	0	0	0	0	0	0	0	0	0	0	0	0
27.245	6.5907	4.9602	0	0	0	0	0	0	0	0	0	0	4.94	10.759	3.9192	10.754	6.9525	14.542	0	0	0	0	0	2.4002	0	0	0	0	0	0	0	0	0	0	0	0	0	0	0	0	0	0	0	0	0	0	0	0	0
4.5473	0	0	1.7018	6.8249	4.8865	0	0	0	0	0	0	0	0	0	0	0	0	0	0	0	0	0	0	0	0	0	0	0	0	0	0	0	0	0	0	0	0	0	0	0	0	0	0	0	0	0	0	0	0
0	0	0	10.848	17.25	22.903	35.777	59.295	60.512	91.973	68.445	71.327	79.445	77.169	51.681	55.919	54.363	46.191	50.898	44.441	42.373	43.13	39.547	25.205	39.463	19.913	25.763	23.388	23.365	33.996	0	14.659	17.848	0	0	0	0	0	0	0	0	0	0	0	6.3513	1.8014	24.727	30.085	43.854	55.855
0.473	0	0	7.6197	0	0	1.8358	6.1973	10.177	19.059	21.355	24.934	26.917	27.442	39.14	61.075	69.932	88.028	90.583	102.47	86.441	88.505	104.09	106.49	132.98	126.5	132.77	125.86	134.31	129.35	130.42	135.84	124.07	128.72	123.7	132.04	127.04	109.78	120.72	117.82	124.53	123.33	121.47	110.31	129.14	117.46	116.4	113.72	123.03	124.86
38.737	16.812	0	8.2777	0	0	0	0	0	0	0	0	0	0	0	0	0	0	0	0	0	0	0	0	0	0	0	0	0	0	14.928	8.6925	32.908	46.149	67.626	94.639	107.07	121.29	146.88	164.08	183.28	191.37	192.16	194.61	211.39	215.68	225.69	242.59	222.79	227.58
11.304	6.6489	0	0	0	15.497	0	0	0	0	0	0	0	0	0	0	0	0	0	0	0	0	0	0	0	0	0	0	0	0	0	0	0	0	0	0	0	0	0	0	0	0	0	0	0	0	0	0	0	0
13.882	8.5477	1.4193	0.93819	0	0	0	0	0	0	0	0	0	0	0	0	0	0	0	0	0	0	0	0	0	0	0	0	0	3.5872	3.8812	8.0158	0	0	1.8012	0	0	0	0	0	0	0	0	0	0	0	0	0	0	0
12.57	10.856	0	11.428	0	0	0	0	0	0	0	0	0	0	0	0	0	0	0	0	0	0	0	0	0	0	0	0	0	0	0	0	0	0	0	0	0	10.374	9.0807	7.719	28.212	18.274	20.281	12.152	16.211	13.402	2.6926	3.3635	15.148	11.538
18.174	2.6078	0	0	0.49868	0	0.10601	0	0	2.9355	0	0	0	0	0	0	0	0	0	0	0	0	0	0	0	0	0	0	0	0	0	0	0	0	0	0	0	0	0	0	0	0	0	0	0	0	0	0	0	0
12.456	9.0191	0	0	0	0	0	2.0395	1.9163	2.217	0	0	0	0	1.2929	0	0	0	0	0	0	0	0	0	0	0	0	0	19.795	13.144	28.734	24.306	36.386	52.194	65.64	62.039	81.172	91.765	91.215	89.619	99.137	99.467	102.84	124.68	117.46	132.85	129.09	129.85	136.73	141.34
15.147	0	0	3.7849	14.92	0	0	0	0	0	0	0	0	0	0	0	0	0	0	0	0	0	0	0	0	0	0	0	5.6201	0	9.2664	0	7.1032	3.4042	0	11.049	10.558	11.889	12.732	20.504	30.6	20.072	19.442	25.204	10.69	2.7838	0	5.7139	0	0
26.123	4.7895	4.6215	0	0	0	0	0	0	0	0	0	0	0	0	0	0	0	0	0	0	0	0	0	0	0	0	0	0	0	0	0	0	0	0	0	0	0	0	0	0	0	0	0	0	0	0	0	0	0
6.9638	10.423	4.0173	0	0	0	0	0	0	0	0	0	0	0	0	0	0	0	0	0	0	0	0	0	0	0	0	0	0	0	0	0	0	0	0	0	0	0	0	0	0	0	0	0	0	0	0	0	0	0
2.1602	0	3.1225	2.7656	0.56984	0	0	3.0272	0	0	0	0	0	0	0	0	0	0	0	0	0	0	0	0	0	0	0	0	0	0	0	0	0	0	0	0	0	0	0	0	0	0	0	0	0	0	0	0	0	0
12.324	7.2565	2.731	0.52935	0	0	0	0	0	0	0	0	0	0	0	0.68056	5.2587	7.6139	14.563	3.219	17.834	18.891	33.064	22.227	33.885	31.068	43.732	32.171	23.272	36.755	27.704	44.876	27.644	33.112	30.159	28.655	31.697	19.662	25.009	20.444	17.965	10.143	10.687	6.5571	15.223	6.886	2.6972	5.2982	12.781	0
0	0	0	8.4896	12.304	11.403	0	0	0.024658	6.2983	5.0155	17.798	5.2467	16.133	3.0168	5.6122	6.8081	0	0	0	0	0	0	0	0	0	2.4475	1.8579	0	4.606	0	0	0	3.849	5.6091	0	0.67983	5.5456	5.069	13.484	14.164	19.078	18.592	17.764	7.0264	34.028	24.374	26.899	28.816	21.378
3.1511	0	0	0	16.329	2.5478	5.7087	4.1227	5.4877	5.7201	11.264	13.662	11.796	3.5984	5.1582	0	0	0	8.0226	0.21149	9.4439	8.2788	0	6.9412	10.707	23.405	24.998	38.145	38.686	27.391	51.787	30.33	25.703	27.268	17.948	34.213	17.716	16.431	13.28	20.006	21.795	11.194	4.6614	0	0	0	0	0	0	0
0	0	0	6.1724	12.586	52.745	78.591	54.208	98.883	86.157	114.75	95.578	121.56	116.76	108.22	110.23	106.14	81.535	79.033	76.764	73.576	75.536	65.222	64.794	53.198	46.86	48.216	44.215	28.709	0.22192	21.603	17.97	21.512	10.263	23.901	0	24.728	15.518	16.735	1.6842	0	0	7.9421	22.327	1.7831	0	0	0	0	0
24.036	13.073	0	2.492	0	0	0	0	0	0	0	0	0	0	0	0	0	0	0	0	0	0	0	0	0	0	0	0	0	0	0	0	0	0	0	0	0	0	0	0	0	0	0	0	0	0	0	0	0	0
34.335	7.5867	0	0	0	0	0	0	0	0	0	0	0	0	0	0	0	0	0	0	0	0	0	0	0	0	0	0	0	0	0	0	0	0	0	0	0	0	0	0	0	0	0	0	0	2.3662	0.3498	0	0	0
14.412	13.155	0	3.7438	0	0	0	0	0	0	15.388	0	0	0	0	0	0	0	0	0	0	0	0	0	0	0	0	0	0	0	0	0	0	0	0	0	0	0	0	0	0	0	0	7.7627	4.2996	17.917	11.193	18.283	7.005	29.314
13.457	8.5052	0	0	0	0	0	0	0	0	0	0	0	0	0	0	0	0	0	0	0	0	0	0	0	0	0	0	0	0	0	0	0	0	0	0	0	0	0	0	0	0	0	0	0	0	0	0	0	0
0	0	0	0	5.6606	26.97	21.897	29.887	30.638	35.169	25.31	29.319	31.51	40.099	42.793	42.692	46.298	45.649	49.161	49.302	40.164	47.798	51.006	54.168	48.111	49.24	63.126	56.323	58.484	43.509	50.932	53.911	64.169	53.954	62.212	78.115	78.308	85.904	95.31	100.01	110.71	128.35	152.39	172.17	170.41	185.56	185.87	189.23	187.75	196.05
13.729	2.7183	0	7.1567	0	0	0	0	0	0	0	0	0	0	0	0	0	0	0	0	0	0	0	0	0	0	0	0	0	0	0	0	0	0	0	0	0	0	0	0	0	0	0	0	0	0	0	0	0	0
0	1.8532	0.26135	4.4431	0	3.7261	7.428	6.1744	9.48	6.939	0	3.5096	3.9502	8.0341	0.41751	5.834	10.029	8.445	3.4246	9.2014	5.0229	8.7876	13.965	5.7849	12.382	14.738	15.656	26.461	8.9356	4.337	0	6.1918	3.2259	13.718	7.3724	30.927	9.1517	0	0	0	0	0	0	0	0	0	0	8.8611	0	4.1649
3.6802	0	0	0	16.023	5.5276	13.528	10.376	16.16	13.676	14.427	16.968	14.8	22.676	20.612	29.393	31.522	34.357	40.533	50.834	51.511	50.368	43.821	50.351	53.231	62.573	65.156	68.134	67.446	59.093	64.995	53.708	59.841	62.406	57.196	60.966	47.539	47.054	44.915	25.709	42.624	31.888	14.862	16.22	6.2774	0	0	3.4187	0	0
10.682	0	0	0	0.27272	0	0.60909	0	3.6025	0.71588	0	0.56152	4.5253	4.0192	0	0.035089	0	2.468	10.146	11.804	0	0	0	0	0	0	0	0	0	0	0	0	0	0	0	0	0	0	0	0	0	0	0	0	0	0	0	0	0	0
2.5683	3.8728	0	0	0	0	8.7534	0	0	0	0	0	0	0	0	0.6169	0	0	0	6.6749	6.8411	0	16.932	5.5411	15.682	5.3822	7.9786	3.7108	7.8907	2.2078	0	0.44778	0	0	0	3.9028	0	10.82	0	0	0	0	0	0	0	0	0	0	0	10.28
18.917	13.305	0	4.7214	0	0	0	0	0	0	0	0	0	0	0	0	0	0	0	0	0	0	0	0	0	0	0	0	0	0	0	0	0	0	0	0	0	0	0	0	0	0	0	0	0	0	0	0	0	0
0	2.5641	9.0401	2.3318	0	0.47393	0	0	0	0	0	0	0	0	0	0	0	0	0	0	0	0	0	0	0	0	0	0	0	0	0	0	0	0	0	0	0	0	0	0	0	0	0	0	0	0	0	0	0	0
26.131	0.83134	0	0.055434	0	0	0	0	0	0	5.0639	20.847	36.586	59.31	76.223	93.534	102.31	128.48	139.79	141.97	146.45	161.61	178.32	182.77	200.51	206.78	192.75	202.78	214.85	219.94	237	246.13	253.39	261.58	254.65	277.05	263.93	262.65	274.44	285.82	276.56	280.66	270.93	276.37	255.73	246.19	227.31	223.48	219.13	209.33
14.706	2.9346	1.4408	5.0321	0.0032125	0	0	0	0	0	0	0	0	0	0	0	0	0	0	0	0	0	0	0	0	0	0	0	0.75397	0	0	0	0	0	0	1.2209	40.424	39.499	51.921	47.075	42.536	59.039	56.587	68.392	75.919	80.661	73.535	80.832	80.024	83.98
2.8058	2.1675	0	0.65246	0	3.7857	0	0	3.5336	0	0.21375	0	0	0	0	0	0	0	0	0	0	0	0	0	0	0	0	0	0	0	0	0	0	0	0	0	0	0	0	0	0	0	0	0	0	0	0	0	0	0
34.894	0	0	0	1.9428	0	0	0	0	0	0	0	0	0	0	0	0	0	2.5882	0	5.2725	0	1.1447	0	0	0	0	4.8477	0	0	4.0023	0	0	0	0	0	0	0	0	0	0	0	0	0	0	0	0	0	0	0
21.902	11.434	0	9.3602	1.7874	0	0	7.0621	0	0	0	0	5.2803	28.704	65.591	100.32	132.47	161.12	196.99	229.86	264.02	307	378.22	335.16	350.76	337.32	364.51	393.54	411.92	387	402.84	416.64	418.94	448.99	440.26	458.93	468.22	446.01	461.69	473.2	478.53	502.3	467.79	495.6	489.75	490.03	484.69	482.87	496.04	495.97
18.733	2.2287	0	5.9936	0	0	0	0	0	0	0	0	0	0	0	0	0	0	1.1658	10.458	6.7053	8.34	13.622	13.327	21.689	18.336	20.495	25.525	25.445	38.616	31.86	39.501	24.189	37.195	41.889	34.877	19.5	16.414	20.42	11.811	5.5763	0	0	0	0	0	0	0	0	0
8.8797	9.4514	0.49141	0	0	0	0	0	0	0	0	0	0	0	0	0	0	0	0	0	0	0	0	0	0	0	0	0	0	0	0	0	0	0	0	0	0	0	0	0	0	0	0	0	0	0	0	0	0	0
[truncated: 78 more columns]
