# Supplementary material for: Limits on information transduction through amplitude and frequency regulation of transcription factor activity
Source: eLife. 2015 May 18;4:e06559. doi: 10.7554/eLife.06559 (PMC4468373; doi:10.7554/eLife.06559)
Supplement: Supplementary file 1. — Raw single-cell time-trace data for HXK1 (15259 cells), SIP18 (21242 cells), pSIP18 mut A (18203 cells), pSIP18 mut B (17655 cells), 1× reporter diploid (21236 cells), and 2× reporter diploid (19222 cells). The data are also available from Dryad Digital Repository (Hansen and O'Shea, 2015). DOI: http://dx.doi.org/10.7554/eLife.06559.014 [file elife06559s001.zip › source_data/2x_SIP18_HXK1_DM_70min_1117nM.txt]

11.883	0	0	3.4062	0.67242	0	0	0.38593	0	0.37664	0	0	0	0	0	0	23.811	71.75	137.32	203.63	304.17	429.21	517.67	661.89	794.09	916.56	1074.7	1158.4	1309.2	1431.4	1613.1	1740.1	1953	2203	2291.3	2464.8	2588	2776.2	2847.1	3039.4	3202.3	3184.5	3186.5	3342.1	3348.9	3340.6	3387.3	3449	3476	3385.1
37.66	9.0502	6.7989	0	0	0	0	0	0	0	0	0	11.52	67.35	108.37	224.45	330.96	441.73	582.04	789.81	958.03	1137.1	1310.9	1537.6	1721.1	1898.9	2105.7	2339	2620.6	2880.3	3253.1	3480.9	3739.1	4138.7	4419.7	4715.5	4981.7	5225.7	5413.4	5659.7	5957.5	6216.4	6342.4	6516.1	6604	6718	6787.3	6683.3	7112.9	7085.3
26.332	10.995	1.8112	1.5944	0	0	0	0	0	0	0	0	8.6993	34.772	73.252	142.92	211.17	294.66	395.01	531.48	667.5	881.89	1095.7	1246	1561.4	1753.4	1955.3	2304.1	2552.5	3099.3	3097.4	3299	3537.7	3885.5	4159.2	4486.7	4774.4	4991.7	5144.8	5356.5	5518.7	5568.9	5720.7	5804.5	6049.4	6251.9	6417.3	6277.4	6127.8	6112.6
0	4.8014	1.9786	0	0	2.5602	1.8132	1.5126	4.964	15.696	65.451	171.75	357.39	530.95	760.49	1044.3	1332.2	1528.9	1971.1	2207.9	2805.2	3267.4	3815.1	4226	4819.8	5379.2	5996.7	6750.4	7389.8	8203.3	8986.5	9662.5	10369	11044	12212	12721	13685	13218	14070	15022	15352	15899	15406	16055	16709	16639	17179	16777	16648	17009
22.657	19.539	1.4098	0	0	0	0	0	0	0	0	0	0	11.692	44.106	97.629	182.11	268.97	379.13	538.5	755.84	930.81	1171.8	1364.2	1684.2	1887.8	2323.8	2633.7	2982.9	3182.2	3575.3	4004.8	4583.6	4953.2	5362.5	5598.4	5921	6328.6	6493.6	7172	7340.7	7438.8	7700.3	8012	8034.2	8027.2	8236.7	8249.2	8390.1	8477.7
7.1217	7.6471	0	0	5.5276	0	0	0	0	0	15.664	35.214	93.452	128.73	206.77	282.9	364.6	505.37	678.76	838.53	1046.4	1410.5	1692.6	2076.4	2338.5	2779.1	3165.4	3429.2	3797.7	4078.3	4427.2	4747	5349.3	5296.5	5709.3	5730.8	6103.2	6361.1	6687.8	6810.5	7040	7052.2	6930.4	7164.1	6943.7	7063.9	7158.5	7354.8	7352.7	7373.7
13.95	0.82007	0	7.9704	0	0	0	0	0	0	0	0	0	0.15083	15.801	60.227	90.111	132.63	199.11	268.34	410.49	543.49	647.21	855.97	966.49	1077.2	1479	1722.6	1702.5	1877.4	2329.4	2626	2814.5	2985.5	3322.8	3437	3628.5	3911.2	4131.7	4416.6	4520.2	3890.5	4071.5	4267.8	4595.1	4569.7	4625.2	4404.9	4752.6	4904.7
21.233	7.6444	0	3.8788	0	0	0	5.4875	0	0	0	0	0	0	26.619	62.258	120.6	212.17	272.21	373.65	467.7	548.74	674.02	767.68	911.06	1021.1	1154.2	1357.4	1601.5	1856.9	2115.5	2325.2	2627.9	2967	3161.9	3610.5	3806.9	4013.9	3882.8	4138.6	4487.5	4422.7	4535.7	4574.7	4884.7	5014.7	4859	5205.4	5065.5	5253.8
0	4.1894	3.1063	7.1786	0.27083	0	0	0	0	0	5.7456	26.464	75.346	149.53	230.57	340.41	456.36	601.34	803.43	1045.8	1232.7	1540.3	1856.1	2230.6	2508.8	2892.3	3391.1	3879	4275.3	4651.1	5084	5416.9	6059.8	6566.8	7146.8	7751	8365.8	8832	9345.8	9695.1	9879.1	9820.3	10083	10537	10916	11256	11548	11986	11882	12024
0	0	0	6.7042	5.325	1.3148	17.072	28.239	87.014	156.43	225.81	398.62	561.51	796.02	1064.6	1362.6	1686.8	1963	2441.9	2825.9	3405.5	3749.5	4252.5	4678.5	5304.5	5714.9	6420.7	6991.8	7861.6	8749.8	9422.3	10094	11078	11823	12384	13696	14501	15557	16391	17518	17939	18952	19712	20147	20903	21387	21631	21408	21728	21763
0	0	0	3.6952	0	5.6942	11.601	13.318	10.172	31.559	37.604	45.172	49.783	74.923	117.15	216.21	338.99	431.96	588.03	682.09	959.53	1038.5	1389.2	1195.3	1697.9	1778.6	2246.6	1672.3	2857.1	3061.1	3301.7	3634	3850.1	4106.9	4335	4767.2	5059.8	5197.5	5504	5742.2	5820.4	6305.4	6437.2	6584.4	7061	6932.8	7182.1	7280.8	7584.4	7446.7
15.876	0.26822	0.78619	2.117	0	0	0	0	0	0	0.85745	9.1916	0	13.646	16.076	34.502	54.882	105.16	195.36	412.37	614.91	859.53	1054.5	1138.2	1762.3	1815.1	2574.5	2473.1	3482.1	3342.1	3822.4	4239.6	4527.7	4971.5	5413.1	5925.4	6514.1	6695.5	7039.3	7314.4	7561.2	7884.6	7987.4	8264.4	8360.1	8637.8	8667.2	8578.6	8891.7	8733.8
25.266	5.1107	0	0	0	0	0	0	0	6.6446	32.612	74.251	141.19	265.76	418.69	643.58	947.22	1217.3	1550.5	1930.9	2220.9	2689.1	3066.2	3505.7	4061	4491.2	4987.7	5368.8	5720.7	6211.7	6787.8	7096	7738.4	8112.8	8306.7	8781.3	9294.1	9624.3	9844.6	9951.6	10178	10649	10845	11187	11158	11215	11529	11585	10810	11258
34.378	15.516	0	0	1.3571	0	0	0	0	0	0	0	11.503	24.192	15.636	46.018	79.098	135.09	236.11	339.96	511.6	773.29	1071.5	1404.3	1727.4	2137	2578.7	2893.6	3392.7	4004.1	4517.1	5049	5643	6232.6	6814.6	7829.4	8548.3	9161	9884.6	10327	10850	11480	11967	12497	12903	13490	13875	14074	14534	14664
7.8209	9.5872	0	0	0	0	0	6.9628	3.4835	18.374	28.074	69.353	144.24	240.63	470.29	625.85	848.87	1134.1	1484	1889.5	2295.9	2584.6	3131.5	3637.6	4141.2	4613.1	4988.3	5222.1	5973.2	6329.1	6626.8	7088.2	7401.9	7889.5	8385.4	8471	8909.8	9180.9	9400.9	9511	9742.8	10222	10403	10633	10698	10754	11079	11008	11169	10968
0	0	0	0	0	4.2216	13.508	20.234	14.388	9.4978	0	14.578	17.5	25.71	30.994	37.415	50.04	56.03	74.96	68.431	102	123.88	200.14	277.45	362.29	480.73	615.67	720.24	899.56	1014.7	1170.5	1374.1	1470.5	1598.8	1749.5	1883.2	1996.6	2130	2249.9	2355.9	2410.4	2576.8	2643.9	2777.3	2799	2836.5	2891.3	2965.5	2993	3042
26.527	10.29	0.33495	2.4437	0	0	0	0	0	0	0	0	18.406	67.129	136.94	216.45	332.68	504.93	717.43	986.52	1287.8	1597.6	1913	2257.5	2591.1	2952.8	3294.5	3817.7	4513.1	4909.5	5361	6018.5	6498.5	7047.1	7635.6	8066.5	8443.5	8887.1	9291.3	9715.7	9880	10421	10393	10705	10620	10671	10977	10874	11216	11347
19.958	5.1671	0	0	0	0	0	0	0	0	0	33.753	69.938	139.59	237.65	348.03	505.25	726.72	912.05	1168.3	1395.1	1792.3	2315.8	2660.8	3167.2	3761.2	4382.3	5025.9	5723.6	6330.8	6846.1	7846.9	8491.5	8990	9705.3	10548	10874	11389	12095	12664	12860	13571	13851	13917	14160	14705	14629	14479	14647	14845
30.235	31.788	0	3.147	0	0	0	0	0	13.515	30.265	62.23	90.295	190.95	318.06	473.27	651.05	889.95	1253.2	1606.2	2043	2537.5	3137.3	3256.3	3892	3727.3	4797.5	4939	5940.8	6507.2	7308	7853.5	7575.8	9159.5	9587.7	10458	10396	10900	11109	11512	12105	12719	12081	12691	10920	11795	13557	13682	12194	13831
0	0	7.8782	3.8796	0	2.7139	4.3351	6.9472	14.275	37.228	49.187	79.907	131.68	221.85	350.93	532.67	764.97	991.07	1352.4	1683	2103.4	2536.6	2997.5	3427.6	4001.3	4423.6	4842.8	5586.5	6311.5	6731.8	7408.8	7997.6	8547.6	9165.5	9845.6	10258	10816	11404	11883	12427	12808	12735	13283	13463	13524	13375	13695	13902	13761	13852
12.638	5.4164	0	0	4.3955	4.9238	0	0	0	14.374	69.11	161.65	263.7	378.21	509.06	611.78	792.01	952.39	1129.8	1318.3	1488.3	1844.5	2326.6	2724.3	3262.7	3845.9	4446	4875.1	5601.4	6177.9	6843.1	7678.1	8366.3	9144.6	10164	10781	11480	11837	12549	12959	13533	14361	14653	15052	15951	16150	16516	16850	16962	17314
12.35	5.6583	0	0.058029	0.71228	9.2239	0	3.6996	0	0	0	0	0	0	0	0	26.466	91.386	246.85	419.38	713.64	1100.1	1413.4	1785.3	2187.2	2579.4	3046.9	3544.9	4036	4465.2	5024.6	5490.5	6174.3	6602.5	7387	7625.9	8050.1	8744.2	9213.5	9580.5	9904.9	10266	10736	11188	9644.2	10196	10166	10011	10467	10740
22.911	19.205	0	0	0	0	0	0	0	10.436	77.965	182.95	279.16	483.23	659.3	898.11	1168.8	1395.5	1631	1866.9	2092.2	2288.9	2623.2	2786.6	3002.7	3301.7	3482.1	3593.7	3793.7	3776	3998.5	4518.8	4608.1	5066.6	5363.6	5607.8	5626.8	5700.4	5099.4	5075.9	5187.9	5243.3	5277.5	5407.6	5407.7	5384	5433.7	5465.7	5341.9	5437.9
10.735	5.0487	0	0	0	0	8.1461	8.3541	8.8879	26.483	39.932	68.433	105.74	170.36	248.97	326.77	438.01	607.47	790.48	1002.3	1341.9	1717.8	2098.1	2526.1	3060.6	3582	4099.1	4965	6021.7	6403.5	7073.8	7876.7	8438	9548.7	9773.6	10417	11036	11910	12193	12805	12987	13966	14204	15011	15258	15470	15510	16070	15965	16209
0	0	0	3.1701	0	1.7055	19.166	14.552	15.329	35.701	41.253	50.436	63.115	84.055	133.93	168.06	297.2	409	541.67	787.41	1019.9	1404.1	1708.2	2148.8	2884.4	3539.6	3905.6	4704.3	5439.5	5748.9	7798.2	7711.7	8402.1	9083.3	9642.5	10407	11137	11661	12024	12772	12892	13079	13617	14034	14701	14902	14818	14854	15220	15203
9.7977	3.8171	0	0	0	1.5836	4.5574	0.84572	17.341	25.575	57.997	79.519	166.04	219.24	366.2	499.84	681.5	903.79	1145.9	1446.8	1804.2	2165.3	2526.9	2980.9	3558.2	4124.2	4551.5	4915.5	5761.4	6225.4	6810.2	7400.8	8061.4	8450.2	9230.9	9520.3	9923.9	10373	10366	10574	10516	10978	11085	11178	11109	11198	11227	11216	11210	11461
7.31	1.6049	0	1.6953	13.7	0	11.08	23.645	11.089	10.296	4.444	22.949	0	0	0	0	0	29.259	59.918	110.5	190.44	248.52	346.3	329.32	536.76	694.59	687.87	862.96	1000.1	1114.4	1257.4	1423.8	1677.2	1883.5	2144.8	2282.1	2467.9	2559.6	2834.6	2973.6	3219	3363.3	3401.4	3557.2	3565.1	3690.2	3735.2	3905.4	3795.2	3751.9
0	0	0	0.67997	0	12.618	25.943	22.589	4.6239	0.37822	3.177	3.2201	0	0	0	0	0	0	0	0	0	0	0	0	0	0	0	13.061	86.613	175.45	297.69	444.61	539.69	701.87	895.83	1077.8	1251.3	1465.7	1632	1820.9	1895.4	2066.2	2264.2	2317.4	2464.6	2467.2	2450.6	2553.4	2659.7	2755.2
20.193	17.601	0	2.8475	0	0	0	0	0	0	0	0	0	27.777	101.78	176.61	310.08	471.38	654.11	902.83	1185.7	1579.6	2021.9	2455.1	3029.4	3495.3	3953.4	4438.9	5204.2	5402.3	5905.8	6300.1	6661.7	7135.5	7451.8	7964.3	8145.7	8698.9	9125.4	9546.7	9667	9930.1	10076	10132	10292	10297	10336	10447	10506	10661
3.4633	0.87405	0.2275	5.16	0	0	0	0	0	0	0	0	0	0	0	4.2568	24.229	54.253	102.72	145.25	234.05	335.54	398.14	582.89	727.17	975.39	1182.8	1461.9	1791.4	2011.5	2365.2	2685.8	3063.4	3430.7	3786.1	4056.1	4476.5	4828.7	5201.1	5476.9	5716.7	5849.5	6094.9	6155.8	6335.3	6404.2	6599.7	6860.8	6715.4	6772.6
46.524	21.066	0	0	0	0	0	0	0	0	0	4.2671	48.966	94.406	195.91	326.51	490.97	671.08	906.47	1215.2	1604.6	1939	2414.6	2813.3	3338	3698.4	4146.9	4755.8	5478	5794.9	6476.2	6453.4	6684.6	7120.6	7393.3	7904.6	8272.6	8736.9	9072.8	9407.8	11227	11639	10633	10919	11043	11039	12251	10940	12377	12587
21.023	10.214	0	0	0	0	0	2.3155	0	0	0	0	25.615	63.287	141.27	258.88	413.03	652.98	940.22	1196.8	1557.9	1956.8	2357.8	2860.6	3308.6	3842.7	4358.1	4926.2	5501.7	6090.7	6477.4	7062.9	7233.1	7829.8	8084.7	8388.3	8699.9	9034.9	9502.1	9962.3	9865.8	10143	10224	10543	10863	10872	10818	10886	10879	10995
0	0	0	6.3257	3.6755	10.874	10.346	12.886	15.766	42.277	82.959	174.1	328.61	542.68	812.3	1171.7	1494.6	1947.4	2456.2	2974.4	3602.5	4222.8	5010.1	5735.8	6497.3	7259.7	7932.3	8549.8	9629.2	10049	11144	11664	12856	13484	14096	14522	15715	15895	16138	16532	17361	17174	17772	17686	18284	17960	18126	18644	18891	19126
0	2.6581	2.3006	1.8441	0.65053	0	0	0	1.4258	0	2.2634	0	0	0	0	0	13.783	24.692	38.991	52.843	79.658	98.137	166.92	231.82	335.71	416.75	550.83	713.2	847.91	1015	1205.8	1383.1	1536.8	1703.9	1997.9	2223	2341.3	2615	2805.9	2974.4	3164.5	3344.3	3346.2	3570.3	3520.6	3651.2	3813.1	3801.7	4034.1	4004.3
16.525	10.043	4.4553	0	1.7202	0	0	0	0	0	0	0	6.0603	28.434	109.34	168.53	321.66	505.59	742.22	990.29	1291.1	1643.3	2052.7	2491	3016.5	3394.8	4037.6	4660.5	5383	5889.4	6552.9	7234	7934.9	8618.9	8996.1	9829.1	10373	11134	11137	11979	12445	12536	12819	13577	14634	14960	14797	15384	15641	15818
20.687	10.125	0	0	0	0	0	0	0	0	0	0	0	0	0	0	11.328	62.405	152.5	271.13	447.19	667.32	842.98	1210.7	1517.4	1626	2099.8	2417.9	2855.1	3226.8	3687	4287.7	4827.4	5053.8	5683.7	6189.5	6843.7	7145.1	7608.5	7782.9	8604.2	8831.1	8940.2	9317.8	9521.7	9758.5	9700	9800.7	9865.9	9942.7
35.875	16.311	0	0	0	0	0	0	0	0	9.4696	57.788	140.63	299.69	557.57	912.87	1348.8	1937.3	2529.2	3236	4013.4	4949.7	5944.5	7185.7	8154.7	9358.7	9799.5	11707	12778	13731	14884	16191	17573	18702	19860	20806	21981	22575	22691	23933	23839	24063	25357	25451	25694	26059	25741	26935	26235	26105
11.169	13.228	0	0	0	0	0	0	1.1794	21.719	67.877	153.26	252.68	411.17	496.85	650.95	744.26	826.17	902.93	1014.9	1115.4	1237	1317.7	1419.3	1713.5	1588.5	1659.4	1681.2	1770.9	1873	2036.3	2243.7	2512	2686.4	2685.1	3015.2	3251.5	3361.8	3585.1	3821.5	4042.4	4209.7	4562.6	4549.6	4700.6	4779.3	4917.4	5079.2	5103.3	5099
15.873	7.0019	0	6.5316	0	0	0	14.424	33.159	81.914	124.05	174.1	237.35	295.78	389.45	469.1	570.06	741.14	893.54	1108.6	1246.9	1427.9	1664.8	1795.8	1869.6	2098.8	2264.7	2581	2786.9	2998	3367.1	3588.1	3987.4	4239.2	4706.6	5073.3	5421.9	5962.6	6386.9	6631.7	7285.5	7528.6	7870.8	8090.1	8399.8	8749.7	8678.9	8073.9	8929.6	8983.6
4.0922	4.5734	0	0	4.7023	0	0.23638	0	0	0	0	10.597	2.0742	59.042	127.53	107.56	232.48	302.47	518.55	600.11	740.11	865.31	1028.7	1265.6	1215.9	1382	1587.2	1734.1	2035.2	2257.5	2435	2750.3	2935.1	3348.6	3711.2	3849.4	4379.4	4592.3	5065.8	5043.9	5248.3	5215.6	5584.9	5521.4	5695.7	5626.7	5907.1	6247.4	6011.5	5905.1
15.366	10.526	0	6.429	0	0	0	0	0	0	19.972	73.385	157.66	303.55	506.79	684.99	926.58	1229.6	1542.9	1976.9	2357.5	2773.3	3105.2	3435.8	3981.8	4267.5	4757.6	5050	5610.6	6088.3	6397.1	6715.7	7075.9	7367.8	7597.7	7711.1	7764.6	8095.7	8182.5	7994.9	8277.9	8403.6	8469.1	8606.7	8479.1	8472.4	8692.2	8670	8701.8	8807.9
0.33168	0	0	3.156	0	3.8539	5.2885	10.677	7.5008	15.874	20.472	23.786	19.11	26.391	25.329	38.906	38.336	40.356	56.044	44.489	68.939	77.631	130.5	201.86	288.92	394.37	558.59	722.68	971.5	1212.8	1541.6	1887.6	2206	2501.6	2950.7	3339.9	3696.7	4130.7	4408.7	4964.9	5098.3	5460.6	5753.6	5843.4	6181.8	6337.8	6447.8	6511.3	6613	6655.1
2.2714	0.98228	0	1.1441	3.1321	8.0523	0	0	0	18.728	56.111	107.26	290.32	406.14	756.37	1093.6	1231.3	1589.7	2106.9	2690.5	3325	4280.7	5028.2	5817	6740.2	7556.1	8300.4	9620.9	10208	11599	12396	13989	15084	16217	17026	18516	19083	19668	20468	21056	21905	22280	22655	23005	23149	23855	24592	24759	24658	25078
35.994	0	0	0	0	0	0	0	0	0	0	15.462	41.387	71.724	153.27	248.54	367.8	553.49	773.86	1109.8	1493.7	1847.7	2361.4	3183.1	3414.3	4104	4897.8	6440.9	7514.6	7577.5	8220.1	9317	10103	10832	11760	12829	13604	14658	15078	15601	16479	16950	17859	17940	18237	18536	18822	18868	18813	19030
22.234	0	0	0	0	1.3164	0	0	0	0	0	0	0	20.653	77.321	158.56	253.47	401.64	509.14	645.12	836.03	986.2	1192.4	1452.4	1619.5	1941.7	2096.7	2354.9	2586.1	2852.4	3070.1	3304.2	3400.9	3795.5	3969.3	4135.6	4414.1	4430.3	4600	4759.4	4739.6	4927.3	5050.4	5020.1	5113.4	5157.1	5215.2	5253.8	5231.6	5142
14.542	13.669	0	0	0	0	0	0	0	0	0	0	0	0	19.867	68.06	103.78	178.89	250.18	293.11	432.49	562.1	546.97	668.89	834.82	1104.9	1225.1	1278.2	1386	1643.8	1824.1	1984.4	2141.6	2360	2667.6	2890.7	3201.3	3396.6	3536.2	3709.7	3881.8	3928.3	4076.4	4102.3	4156.5	4145.6	4020.4	4125.5	4082.9	4210.2
13.958	10.712	7.0414	1.8372	0	0	0	0	0	8.4179	37.056	116.89	164.23	272.57	390.87	680.52	955.96	1231.3	1661.5	2087.4	2609	3352.9	3979.7	4288	4918.1	5505.8	6147.2	6533.9	7283.1	8052.1	8483.2	9323.9	9456.9	10092	10733	11176	11690	11668	11996	12716	12951	13075	13420	13789	14028	14318	14475	14210	14796	15216
1.1685	1.5659	0	0	6.1409	7.2268	4.2884	7.5548	10.99	18.349	18.634	29.445	41.133	50.295	57.481	64.167	77.377	73.903	103.4	151.49	213.13	329.48	508.99	780.27	1024.6	1408.7	1850.1	2200.8	2762.7	3185.3	3657.1	4188	4684.3	5182.4	5633.3	6067.9	6508.2	6790.1	7213.1	7714.2	7906.7	8226	8404	8632.5	8876.6	8907.4	9068	9132.6	8877.2	9300.6
0	0	0	0	5.4837	12.136	19.803	21.166	23.69	32.452	23.112	23.159	30.847	49.892	82.147	146.74	236.58	329.34	502.06	600.9	850.08	1119.3	1505.5	1892	2007.2	3058.3	3433.4	4146.4	4845.4	5500.6	6289.6	6956.9	7703.4	8701.5	9386.8	9925.8	10435	11095	11582	12346	12692	13754	13846	13802	14159	14065	14311	14441	14593	14582
25.754	16.028	0	0	0	0	0	0	0	0	7.7873	19.692	60.517	97.328	161.99	194.86	272.35	326.83	426.18	549.55	738.68	991.27	1223.3	1522.9	1872.6	2182.4	2590.7	2883.6	3785.9	4095.7	4765.7	5191.3	5486.6	6057.3	6781.8	7256.4	7593.1	8121.6	8365.2	8659.9	8636.7	8689.7	9151.7	9202.4	9681.5	9869.6	9346.9	9770.6	9683.8	10137
17.884	9.3729	0	0	0	0	0	25.734	33.335	81.184	95.817	100.13	183.62	217.78	247.61	265.34	331.59	366.76	424.26	542.94	617.77	709.19	880.35	1071.1	1232.9	1472.6	1754.7	2075.2	2482.1	2998.6	3427.6	3834.4	4364	4944.6	5554.2	5929.8	6490	7057.4	7510.4	8085.4	8617	8931.7	9235.2	9510.6	9462.3	9857.7	10068	10052	10269	10671
0	0	0	5.2866	0	1.6149	2.2005	1.1856	0	0	7.9568	12.037	6.1126	9.8246	6.9175	0	0	18.002	40.095	97.045	207.73	314.9	423.17	633.77	802.21	1173.7	1118.1	1298.5	1528.4	2198	1965	2260.6	2598.5	2850.6	3183.9	3359	3786.5	3936.7	4284.6	4388.9	4880.1	5009.2	5454	5683.3	5762.8	5781.2	5978.3	5983.8	6063.9	6154.7
11.643	9.726	0	0	0	0	0	0	0	0	0	0	0	0	0	12.602	88.538	204.95	463.73	661.64	1000.9	1525.6	1947.4	2503.4	3015.9	3655.2	4134.9	4799.3	5457.9	6142.9	6849.5	7467.4	7881.4	8640.6	9315.3	9617.4	10097	10483	11044	11070	11494	11878	12012	12187	12150	12425	12268	12679	12286	12620
3.0168	7.5748	0	0	0	6.2106	0	3.1079	6.5175	1.8282	0	10.748	12.916	6.9266	0	5.4488	16.39	47.742	81.136	120.02	207.8	355.39	420.96	559.95	786.03	891.82	1133	1402.8	1743.3	2136.1	2618.5	3040.8	3339.7	3904.4	4488	4784	5129.4	5379.7	5690.4	6010.2	6215.8	6273.6	6681.8	6847.8	6654.1	6887.9	6774.2	6941.7	7179.9	7150.9
26.882	9.8725	0	17.261	0	0	0	0	0	26.663	48.24	80.893	141.79	229.65	345.06	489.41	703.14	1011.2	1300	1655.3	2037.3	2440.4	2893.8	3504.7	3967.3	4632.2	5332.8	5773.3	6675.1	7291.6	7784.2	8606.2	9273.6	9929.2	10578	11156	11647	12289	12729	13256	13579	14022	14171	14538	14745	14828	14952	15168	15162	15263
18.181	10.7	8.165	0	0	0	0	1.7901	0	2.3924	0.57444	5.9316	2.8565	10.288	22.466	65.633	87.538	172.92	297.61	464.36	682.39	946.68	1299.6	1555.8	2001.4	2510.3	3060.7	3822.3	4436.5	4970.2	5551.5	6280.9	7066.9	7469.8	8721.2	8895.8	9556.3	10162	10927	11367	11770	11775	11147	11904	10814	12681	12483	13044	12944	12746
0	0	5.6676	0	0	0.7484	20.34	30.177	22.293	49.686	73.265	73.619	112.27	150.89	181.82	192.33	284.6	371.92	471.12	630.86	808.23	1070.2	1379.7	1704.1	2135.6	2619.3	3168.7	3645.1	4119.3	4598.6	5272.7	5941	6421.4	7084.5	7647	8294.4	7880.4	8655.8	8955.3	8511.4	9817.2	11248	11525	11291	11341	12297	12713	12649	12672	12483
0	4.683	2.2174	0	0	7.141	15.469	37.867	78.699	171.35	313.79	489.31	775.22	1034.2	1322.7	1712.3	2002.3	2233.7	2801.4	3140	3511	3772.3	4055.7	4402	4715.3	5342.8	5802.1	6320.1	6661.8	7025.4	7776	8318.4	8844	8831.6	9031.7	9688.5	10319	10906	11272	11734	12331	12510	12810	12952	12919	13525	13561	13805	14141	14409
0	0	0	0.57782	0.36412	8.6297	22.558	31.055	55.544	78.64	125.7	164.62	216.61	292.86	345.11	389.16	476.6	540.09	612.29	682.53	840.54	963.25	1149.2	1308.8	1503.9	1644.2	1968	2099.8	2409.7	2734.3	3004.7	3220.9	3492.9	3775.1	4250.7	4512.4	4824.9	5343.1	5698	5894.7	6103	6535.1	6894.9	7211.1	7504.3	7802.8	7959	8168.5	8324.9	8392.3
0	3.0527	1.0689	0	0	7.6825	6.9343	1.2665	9.2976	13.466	34.222	107.03	215.16	373.52	606.15	873.09	1272.7	1715.3	2242.6	2850.3	3574.7	4293.1	5131.3	5972.9	6809.5	7711	8793.1	9651	10512	11441	12196	13083	13417	14576	15374	15921	16614	17142	17536	18419	18811	19389	19327	20112	19995	20395	20703	20955	20977	20978
3.475	0	0	9.18	12.648	12.59	0	0	0	0	11.198	0	19.679	117.92	196.68	270.15	354.84	525.08	787.64	1028.7	1365.7	1806	2084.4	2352.3	3547.5	4244.5	3841.8	4462.7	5685.3	5616.6	6317.2	6014.1	6386.1	6953.1	7798.3	9296.3	8836.9	9444.8	11662	11834	10998	11344	11678	11934	13203	12617	13863	13960	14111	14099
5.6009	6.9406	0	0	7.4567	0	0	0	0	0	2.8091	0	27.563	31.313	71.846	119.06	182.94	300.88	420.54	475.3	824.44	877.95	1117.7	1647.7	1949.4	2238.4	2681	2983	3353.2	3459.2	4011.1	4521.3	4920.5	5283.6	5934.8	6160.8	6631.1	7012.3	7271	7819.7	7932.1	8179.2	8185.5	8401	8476	8460.3	8915.2	9549.1	9651.1	9990.4
8.2095	7.9802	2.2602	0	1.3069	0	0	0	0	0	0	0	0	0	3.4123	16.773	21.419	78.176	50.899	76.275	82.187	178.57	284.05	474.16	609.06	901.82	1125.3	1297.2	1622	1971.8	2029.7	2494.9	2735.3	3021.7	3410.2	3649.1	4033.3	4376	4550.7	4996.3	5200.3	5436.2	5727.1	5720.9	5931.1	5947.9	6264.1	6203.3	6385.9	6635.1
16.124	0	2.1281	3.6562	0	0	0	0	0	0	0	0	0	0	0	41.061	37.186	143.85	195.84	286.8	409.99	577.74	798.04	986.75	1121.4	1383.2	1649.5	1919.8	2445	2650.7	3016.6	3473	3734.5	4140.3	4535.7	4819.7	5238.8	5633.2	5806	6275.1	6213	6375.1	6701.7	6904.7	7195.7	7453.6	7348.4	7429.5	7659.6	7796.4
0	0	5.2316	4.3294	0	4.0835	6.9252	4.1312	0.19096	25.843	24.612	57.315	63.428	74.086	130.33	170.47	282.66	347.27	412.05	704.87	895.47	1155.8	1460.5	1879	2379.5	2821.6	3415.6	4111.1	4680.1	5418.1	6144.4	6550.9	7279.6	7801.8	8785.2	9401.4	10049	10151	10808	11514	12295	12381	12863	12922	13594	13534	13698	13927	14304	14204
12.008	4.8916	0	0	0	0	0	4.9658	2.0026	0.21594	4.6582	3.0321	14.272	6.167	20.459	19.677	58.148	76.388	172.01	251.57	387.11	417.6	731.88	866.66	1128	1229	1666.4	1845.1	2191.8	2305.3	2194.2	2332.4	2512.6	2656.9	2740.1	2982.5	3092.6	3161.2	3258.1	3465.4	3642.1	3740.9	3812.6	3795.9	3853.6	3992.8	4016.3	4102.1	4089	4184.4
0	2.7909	0	10.77	4.8318	1.7975	5.7426	9.3551	5.8913	29.035	20.804	55.59	64.379	104.18	148.37	227.84	361.98	536.54	798.19	1076.3	1426.2	1910.1	2393.5	2802.3	3250.4	3829.9	4474.6	4924.6	5415.6	6181.1	6743.4	7483.8	8453.3	7644.8	8270.1	8774.9	9476.2	10012	10407	10856	11298	11575	12028	12516	12594	13022	13030	13349	13321	13579
17.574	5.8388	0	0	0	0	0	0	0	2.1725	16.547	34.045	53.604	73.179	96.885	139.8	220.75	268.69	360.58	500.51	611.19	820.22	1026.9	1146.2	1307.6	1827.1	1780.9	2012.5	2587.9	2667.2	3378.4	3443.6	3686	4009.6	4321.3	4654.1	4974.7	5185.5	5421.2	5596.8	5849	6153.9	6094.3	6166.2	6273.7	6364.5	6311	6347.2	6366.2	6215
16.318	6.6196	3.3908	1.5232	0	0	0	4.4256	10.224	21.753	47.521	84.544	159.12	258.82	377.88	492.76	619.85	820.48	953.5	1116.1	1346.3	1633.5	1875.9	2213.8	2609.9	2971.2	3197.1	3613.4	4254	4981.3	5013.4	5637.4	5957	6595.9	7179.1	7799	8281.1	8691.4	9099.9	9335.3	9709.2	10011	10143	9951.8	10346	10104	10403	10429	10594	11054
23.731	3.5851	0	0	0	0	0	10.349	22.183	82.862	175.52	297.25	464.64	684.8	915.49	1136.5	1401	1661.1	1973.6	2293.4	2726.4	3067.6	3369.7	3615.1	3961	4283.6	4640.3	4956.9	5130.1	5592.5	5699.9	5989.4	6508.2	6767.9	6954.8	7245.1	7710.3	7871.5	8160.3	8383.5	8778.6	8993.7	9256.9	9388.2	9387.4	9748.4	9888.2	9799.6	10050	10323
10.083	9.0968	0	6.0687	0	0	0	1.5369	0	0	0	0	0	0	0	0	0	0	0	8.6889	62.862	122.9	203.21	296.88	395.6	590.83	705.2	899.95	1074.2	1254.4	1564.3	1821	2167.3	2378.2	2667.6	2713.6	2906.6	2970	3539	3801.5	4078.4	3956.1	4479.2	4597.6	4516.9	4634.9	4712.9	4784.1	4761.9	5007.4
0	2.5721	0	0	2.2912	6.2657	13.2	0	9.8015	18.228	35.185	52.989	65.228	68.83	90.728	101.89	160.16	262.35	419.72	632.62	904.51	1056.1	1453.5	1701	2000.7	2852.5	2904.3	3361.3	3711.2	4680.6	4855.5	4965.1	5318.9	5753.3	6100.2	6582	6933.7	6211.9	7909.5	8365.3	7012.1	8642.2	8591	7784.3	9073.9	9171.6	9462.5	9648.3	9986	9880.6
0	0	0	4.4639	0	3.4685	7.4248	9.4697	0.29793	5.3402	6.2322	24.418	62.251	120.37	240.28	408.11	673.85	1017.1	1411.6	1828.7	2549.3	3133.9	3856.9	4802.7	5614.6	6315.2	7089.6	7871.4	8834.8	9482.7	10284	11330	11985	12480	13207	13487	14283	14662	15351	15569	16078	16655	17568	17826	17866	18204	18769	18701	18921	19091
23.612	2.3708	0	5.1372	0	0	0	0	0	3.5104	0	0	0	4.1919	26.925	50.334	66.414	99.318	134.68	193.52	244.39	273.28	316.58	369	404	516.48	681.89	798.62	931.98	1105.6	1253.8	1418.4	1649.8	1905.8	2122.4	2398	2442.3	2794.7	2989	3248.8	3522.1	3778.1	3914.3	4209.4	4168.4	4365.1	4306.8	4397.7	4643.9	4703.3
19.538	7.3048	0	6.2991	0	0	0	0	0	0	0	0	0	0	0	0	0	0	0	38.745	78.741	97.187	189.62	237.4	332.39	413.72	519.49	687.1	774.25	892.36	1007	1162.3	1283.6	1401.4	1562.7	1786.6	1990.8	2188.5	2378.6	2637.6	2762.8	2862.6	2933.9	3152.9	3216	3310.5	3366.9	3521.4	3635.5	3882.7
21.641	12.35	0	0	3.5384	0	0	0	0	0	0	0	0	0	8.421	24.566	65.256	97.985	172.68	307.01	465.71	724.88	949.27	1134.8	1499.8	1822.8	2121.2	2562.3	3031.9	3543.6	3841.8	4195.1	4539.1	4988.6	5551.4	5606.6	5773.1	6019.4	6366.4	6848.5	6968.2	7148.8	7146.1	7242.5	7347.8	7319.1	7344.5	7548.4	7467.6	7671
26.954	15.95	0	0	0	0	0	0	0	33.908	84.378	131.56	198.35	229.25	325.12	380.22	459.25	537.69	640.61	737.74	897.23	1010	1136.4	1347.2	1505.5	1669.2	1850.8	1999.7	2302.4	2540.9	2856.7	3044.6	3208.3	3431.2	3476	3878.2	4207.3	4271.1	4536.4	4637.9	4661.5	5008.1	4965.4	5269.7	5303.7	5291.9	5475.6	5445.6	5427.2	5655.1
15.082	9.4161	0	0	0	0	0	0	0	0	0	2.1189	22.212	53.322	108.71	163.34	238.81	401.71	571.96	806.8	1061	1419.3	1777.6	2087.2	2628.9	3157.9	3661.9	4301.6	4817.3	5423.7	6093.5	6725.8	7175.9	8098.8	8748.2	9436.6	10199	10847	11530	12451	12633	13149	13335	13966	14218	14216	14441	14263	14326	14572
22.587	22.205	0	0	0	0	0	0	0	0	0	38.554	67.454	167.64	280.8	454.62	759.56	1104.1	1553.7	2096.9	2674.8	3262.2	3939.7	4760.7	5608.3	6369.4	7220.1	7744.2	8352.1	8956.1	9619.3	10212	10878	11356	11621	12578	13053	13421	13498	13743	13873	14494	14988	14729	14631	15525	15115	15391	14944	14939
3.3161	8.5803	0	9.8457	0	0	0	0	0	0	0	0	0	0	0	15.783	53.372	148.29	254.56	418.3	649.81	883.01	1159.9	1562.6	1937.8	2273.2	2731.8	3104.1	3458.5	3940.4	4412.7	4937	5417.4	5735.6	6142	6056.6	6505.3	6682.3	7026.8	7296.8	7404.2	7654	7757.2	7588.4	7956.5	8108.9	8068.4	7973.3	7786.7	7909.6
4.0457	5.1869	0	15.182	6.3857	0	0	0	0	9.5557	0	0	6.6341	17.606	72.638	146.21	262.71	438.93	663.09	970.25	1268.5	1676.2	1956.2	2771.5	2731.2	3200	3860	4061.9	4708.8	5387.6	5529	6260.8	6771.8	7167.9	7676.9	7473.7	7785.1	7937.5	8181.9	8461.9	8873.5	8866.4	9149.1	8785.3	9026.5	8882.5	8983.1	9235.2	8913.7	9089.8
2.409	0	5.2018	3.1443	2.3274	0.44167	0	0	0	0	0	2.0507	0.74413	14.294	34.121	51.019	78.54	118.95	159.53	209.76	272.5	310.59	404.09	519.85	652.1	785.86	896.87	1068.3	1237.1	1386.7	1610	1853.8	2066.7	2293.8	2499	2403.7	2607.2	2910.5	3097.7	3126.4	3404.2	3543.2	3629.1	3700.6	3871.6	3984.1	4081.5	3987.7	4127.8	4102.5
0	5.6202	0	0	5.9213	0	0	0	0	0	0	17.477	28.163	61.874	85.117	141	196.83	260.85	327.11	390.5	500.28	587.23	945.57	807.73	824.95	954.97	1074.2	1262.5	1396.2	1599	1716.2	1899.1	2021.8	2181.1	2417.2	2635.7	2812.4	3149.2	3189.7	3351.3	3668	3870.7	3971	4030.6	4081.7	4323.7	4491.7	4881.7	4926.6	4809.3
20.406	0.79219	0	10.061	0	0	2.1755	10.522	3.7307	3.5926	14.148	41.514	68.598	142.39	283.9	445.6	680.86	1023.9	1414	1879.4	2431.2	3011	3832.4	4640.4	5673.5	6503.8	7809.9	8795.7	9925	10571	12025	13051	13339	14433	15381	15954	16008	16474	18688	18407	17719	18964	18642	19731	18959	20167	19014	18779	19056	19409
19.196	18.855	1.355	0	0	0	0	0	0	0	4.6357	9.2326	23.563	17.132	26.222	42.862	65.648	99.15	153.24	283.31	407.61	635.28	825.29	1142.2	1308.2	1579.8	1882.5	2247.3	2541.9	2779.5	3002.3	3464.7	3843.5	4141.8	4611.2	4793.2	5058.8	5162.9	5320.7	5443.5	5664.5	5948.9	6004	6168.9	6386.1	6300.6	6569	6309.1	6851.7	6723.2
0	0	0	2.8563	0	10.438	11.982	8.9771	22.393	39.52	60.228	49.125	94.632	109.29	188.2	252.72	349.44	435.37	552.13	671.5	785.14	950.83	1027.3	1185	1271.6	1341.7	1520.6	1735.7	1912.5	2034.5	2175.8	2370.7	2569.2	2826.2	2972.7	3153.1	3532.4	3897.3	4149.6	4469.7	4746.2	5172.4	5288.3	5442.9	5485.5	5745.8	6007.4	6113.5	6327.5	6568.3
15.948	4.9281	0	6.2583	0	0	0	0	0	6.544	4.863	21.268	37.319	73.664	120.02	159.37	323.22	417.12	534.71	592.56	831	769.16	915.3	1019.5	1158.9	1364.6	1741.9	1942.1	1848.3	2336.6	2233.4	2624	2692.2	2781.7	2931.4	3080.7	3103.7	3160.5	3257.3	3428.8	3670	3454.3	3458.5	3545.2	3517.2	4163.4	3201.5	3279.7	3270.1	3313
16.674	13.123	0	0	2.2772	0	0	0	0	0	0	0	1.389	54.548	146.56	259.62	419.53	601.21	821.84	1082.8	1374.7	1669.1	1864	1995.1	2258	2441.3	2653.8	2716.5	3102.3	3231	3311	3565	3975.1	4050.2	4446	4292.5	4473.1	4499.5	4816.8	5038.6	5066.7	5203	5161.2	5072.1	4853.5	4904.9	4946	4866.2	5116	5165.9
0	0	0	5.1705	9.6384	3.1444	0.99516	4.3863	5.9627	0	0.42785	0	6.2525	0	0	3.7633	2.9394	10.217	26.115	40.154	68.758	120.08	188.74	269.53	396.26	536.89	705.06	873.88	1119.2	1313.8	1652.5	1865.2	2028.6	2312.9	2652.7	3012	3360	3695.5	3962.8	4272.4	4450.9	4593.5	4660.8	4878.1	4984.6	5081.2	5326.3	5404.9	5735.2	5674.2
0	0	0	6.8064	5.5133	10.402	14.871	19.25	15.992	29.007	31.823	54.5	58.788	93.636	107.66	156.48	205.25	270.04	324.81	387.07	512.68	665.73	796.19	962.67	1144.4	1360.3	1537.8	1712.2	1959	2171.1	2370	2566.4	2727.6	2876.6	3098.8	3312.5	3440.7	3649.4	3799.4	4007.1	4065.3	4319.1	4403.3	4472.7	4675.5	4706.3	4770.3	4700.3	4879.5	4964.5
19.775	2.3476	0	0	3.9144	0	7.3758	6.308	18.14	38.452	57.607	91.917	118.85	119.9	170.77	198.75	250.05	368.67	490.6	714.98	743.87	941.49	1167.1	1582.7	1472.9	1887	2088.8	2425.3	2728.5	3082.3	3318.7	3592.7	3709.3	3908.2	4156.7	4228.5	4354.3	4529.7	4690.3	4854.2	4860.5	5100.3	5015.3	5001.4	5251.3	5358.3	5252	5311.3	5331.9	5334.1
11.686	2.4983	0	8.0009	0	0	0	0	0	0	0	0	0	33.458	121.4	220.67	374.87	552.24	682.79	968.92	1215.2	1568.8	1994.2	2298	2748.3	3209	3582.1	4097.9	4535	4784.9	6196	6838.6	6980.6	7690.2	8500.2	8703.8	8879.1	9251.4	10060	10475	10945	10882	11081	10984	11403	12170	12440	11373	12356	11146
0	0	0	11.524	6.0037	0	6.694	30.065	83.409	164.84	292.85	450.71	612.76	826.61	930.95	1200.8	1369.8	1714.6	2020.6	2501.3	2716.5	3105.6	3562.2	3949.5	4224.6	4661.6	4875.9	5178.6	5592.7	5878.1	6358.5	6566.9	6943.3	7348.2	7691.5	7995.4	8377.8	8802.5	9460.7	9508.8	9836.3	9680.8	10120	10094	10306	10617	10797	10926	10958	11309
0	0	0	0	0	33.079	75.666	122.35	186.5	246.82	324.46	398.63	494.96	606.31	693.53	875.87	972.24	1209.8	1354.6	1621.9	1963.6	2336.7	2654.9	3148.4	3529.6	4081.4	4579.9	5128.9	5627.7	6083.2	6693.4	7056.3	7542.3	7900.1	8294.4	8914	9173.1	9656	10108	10333	10590	10359	10328	10381	10857	10969	11289	9708	9707.8	9637.4
18.342	8.0717	0	3.0087	0	0	0	0	0	0	0	0	0	8.3693	27.132	73.376	101.84	155.71	213.58	340.55	434.48	524.84	645.15	732.4	913.92	1060.9	1117.8	1198.6	1433.7	1546.8	1980.3	2055.1	2194.2	2048.6	2193.7	2433.2	2610.1	2627.1	2832.3	2906.2	3080.6	3160.3	3226.4	3341.4	3452.7	3519.4	3697.5	3607.1	3700.2	3599.5
0	0	0	0	0	22.063	40.731	57.755	38.46	37.576	50.899	58.337	73.268	128.49	215.54	310.31	385.49	533.4	726.51	908.52	1157.4	1529.6	1989.6	2471.1	3114.8	3710.3	4443	4973.2	5957.7	6835	7693.2	8691	9812.5	10409	11352	12121	12813	13517	14205	14666	15344	15709	16184	16703	16996	17128	17665	18151	18225	18214
0	0	4.5163	10.404	3.1355	0	11.732	35.65	9.8551	37.724	45.236	107.85	147.63	303.37	586.74	722.97	1045.6	1507.7	1746	2206	2604.2	3224.1	3677.6	5255.5	5947.1	6569.3	7001.1	7574.8	8247.8	9336	9239.7	10266	10609	11121	10855	11536	11192	11367	11874	12002	12402	12337	12733	12963	12933	13415	12936	13055	12907	13372
0	0	0	3.579	7.7329	3.3253	3.4612	2.353	15.477	15.214	19.411	22.326	22.94	29.834	57.252	75.989	122.83	150.37	182.34	217	305.17	351.49	524.43	651.81	822.19	988.23	1279.5	1555.4	1850	2073.7	2326	2412.2	2658.7	3067.8	3383.6	3689.9	3898.7	3618.9	4485.3	4264.1	5105.7	5312.1	5522.7	5646.7	5610.7	5807.1	5890.8	5878.8	6090.1	6101.6
15.771	4.9203	0	0	0.40684	0	0	3.3808	15.642	16.579	69.53	77.453	89.145	48.78	103.5	184.95	282.33	440.86	765.7	861.49	1131	1432.3	1783.2	2096.6	2385	2842.5	3317	3678.6	4249.1	4380.6	4678.7	4964.1	5255.2	5674.1	6099.6	6391.9	6612.2	6820.8	7223.4	7118	8283.3	8887.1	8520.5	9018.8	9067.8	9164.8	9338.5	8737	9191.4	9560.4
23.413	7.6699	0	3.3816	0	0	0	0	0	0	0	0	0	50.535	147.26	278.43	419.67	581.4	833.32	996.39	1194.7	1353.1	1605.9	1863.1	2100.1	2425.6	2632.6	2864.6	3316.3	3618.4	3878.8	4021.3	4445.2	4802.4	5174.9	5394.4	5683.4	5947.2	6093.1	6254.8	6235.3	6338.7	6480.5	6601.3	6830.8	6938.6	6494.3	6701.3	6616.2	6874.9
20.228	18.044	0.58849	0	0	0	0	0	15.097	43.156	101.38	251.94	424.03	758.82	1011.7	1419.4	1892.4	2452.1	3029.8	3549.3	4193	4912.7	5758.7	6559.8	7357.1	8204.2	9406.7	10045	11126	11900	12703	13686	14774	15671	16343	17109	17696	18092	18919	19929	20101	20915	21506	21993	22818	22878	22327	22844	22651	22653
1.186	0	0.26314	0	0	0	8.6965	1.708	10.858	32.816	64.997	118.66	203.23	337.72	502.03	692.91	881.09	1029.9	1296.8	1683	1975.9	2063.1	2745.6	3008.2	3655.4	4136.3	4771.8	5368.7	5806.5	6317.8	6947.1	7542.5	8158	8438	9190.2	10147	10882	11466	11806	12700	12952	13045	13210	13896	13717	13710	14053	14410	14137	14278
12.116	0	0	1.4506	1.2996	5.7598	0	0	0	0	0	0	6.3626	20.174	81.68	145.39	275.72	465.56	709.32	952.49	1289.9	1608.2	1994.7	2417.9	2813.3	3291.9	3868.4	4343.1	4804	5270.5	5930.7	6172.7	6746.4	7207.7	7939.5	8446.7	9020.7	9700.3	10264	10601	11133	11464	12083	13389	13548	12831	12512	12670	12636	13052
0	3.0403	0.51835	1.3327	4.1256	0	0	0	0.58452	0	0	0	0	0	0	0	0	0	0	0	0	0	37.404	76.72	171.74	282.1	449.65	590.43	831.36	1061.9	1335.7	1560	1861.6	2116.3	2381.6	2624.2	2845.3	3077.4	3377	3609.9	3767.4	4006.5	3929.3	4192.4	4292.8	4325.7	4390.2	4562	4759.2	4718.5
12.13	0	0	5.0664	3.3903	0.85533	0	0	0	0	0	0	0	0	10.594	33.156	71.787	121	187.79	263.35	345.51	449.93	580.29	649.96	915.42	1078.9	1268.7	1194.2	1778.6	1939.7	2205.2	2657.5	2843.9	2512.5	3442	3741.5	3954.8	4043.7	4395.2	4561.6	4868.6	5093.8	5256.3	5434.3	5319.8	5568.7	5618.5	5750.6	5709	5799.3
11.699	6.3459	3.4463	0	7.7972	0	1.3421	0	0	0	0	37.723	68.877	140.99	202.91	255.83	361.93	449.48	615.66	764.77	968.22	1289.1	1498.3	1732.1	2057.2	2443.9	2796.4	3233.1	3522.2	4006.1	4504	4938.2	5507.5	6533.7	7375.5	8057.1	8407.5	9060.4	9381.5	10383	10805	11220	13058	13331	13543	11874	12743	11605	12938	13438
0	0	1.1649	6.8238	0	3.1049	12.602	15.945	14.209	18.747	19.498	33.532	58.793	134.1	226.06	360.52	540.83	715.08	925.4	1288.7	1734.7	2130.8	2508.3	3018.5	3546.9	4123.4	4663.1	5258.1	5806.3	6429.3	6984	7787.8	8552.5	9270.5	9909.6	10375	11013	11514	11967	12235	12512	12708	12774	12989	13340	13544	12834	12970	12926	13172
0	7.4154	1.3647	0.7534	3.3973	3.1377	0.25982	0	1.6856	0	0	0	8.2012	16.981	29.163	53.891	96.446	136.63	210.09	313.51	453.93	603.04	811.02	991.81	1204.2	1499	1819.9	2092.8	2330.6	2733	2874.3	3152.6	3143.2	3627.1	3720.8	3801.1	4262.9	4421.7	4503	4761.4	4898.6	4963.4	4697.1	4746.3	5082.7	5117	5326.1	5344.9	5337.6	5383
0	0	0	3.3739	0	2.9556	13.598	4.6559	2.76	10.442	18.325	10.426	12.795	21.449	28.515	46.722	79.72	142.33	220.7	278.35	402.27	583.65	766.05	974.16	1353.1	1464.6	1639.3	2044.6	2338.4	2245.4	2838.8	2669.2	2927.4	3146.6	3438.7	3678	3714.7	4115.1	4312.4	4695.6	4657.8	4956.9	5164.2	5430.5	5460	5557.9	5463.6	5666.6	5784.9	5883.1
7.5581	2.2	0	5.3983	1.495	0	0	0	0	0.19511	16.646	13.084	20.52	32.256	27.614	42.567	78.406	94.792	121.57	144.29	171.98	273.67	318.19	515.97	631.7	825.12	1075.6	1258.8	1473.4	1666	1800.6	2215.9	2678.2	2903.4	3383.6	3240.8	3599.5	3933.4	4381.9	4704.1	4818.2	5030.6	5070.7	5211.6	5222	5265.3	5360.9	5529.4	5773.2	5885.8
0	10.559	0	9.159	5.804	0	0	0	0	0	0	13.728	44.612	91.33	147.13	216.83	304.27	373.96	447.1	563.95	643.4	775.19	826.59	950.69	1081.4	1219.9	1339.8	1578.3	1701.3	1918.9	2059.5	2345.8	2567.4	2767.6	2861.5	2914.2	2960.9	3126.3	3133.7	3281.2	3411.1	3498.5	3586.9	3515.9	3588.5	3685.2	3776	3766.4	3490.4	3431.1
6.7315	0	0	0	1.754	0	4.0026	9.8575	8.0296	22.915	37.628	55.604	86.672	140.89	187.01	257.22	367.77	434.04	585.11	671.4	857.93	1021.6	1203.2	1421	1581.8	1767.8	2048.4	2206.7	2471	2735.4	2876.2	3005.6	3250.3	3394.5	3610.5	3769.3	4007	3846.6	3406.3	3505.3	3532.2	3522.4	3699.6	3769.2	3891.6	3758.7	3902.2	3947.7	3976.1	4069.7
0	0	0	0	12.214	32.184	69.95	125.97	180.27	269.13	332.37	398.81	475.06	548.51	616.61	671.74	723.28	796.28	914.58	1017.7	1137.2	1280.6	1411.2	1640.6	1848.3	2162.5	2345.9	2581.9	2919.1	3213.4	3489	3814.5	4138	3798.6	4041.5	4461.6	5351.3	5488.9	5751.2	6003.6	6090.3	5619.3	6247.6	6412	6510.6	6575.7	6471.5	6510.9	6583.4	6504.1
0	7.2835	0	0	1.474	6.8654	1.642	0.54854	0	0	7.9742	29.707	115.5	255.14	462.09	703.7	1012.3	1484.7	1934.4	2461.2	2921.4	3352.7	3896	4487.9	5055.7	6033.2	6232.6	7414	8372.6	8960.1	9940.9	10255	10942	10772	12837	13004	14349	14651	15501	16237	16371	17082	17493	19069	18856	18496	18419	18084	19928	19421
25.255	14.056	0	0	0	0	0	1.1399	34.133	57.382	99.042	181.2	258.5	375.92	455.07	625.28	834.13	985.28	1238.1	1533.3	1801.6	2169.5	2479.9	2792.1	3098.5	3461.2	3753.7	4011.3	4244.1	4556.9	4888.1	5238.4	5448.6	5672.1	5854.6	6029.4	6233.1	6385.1	6612	6666	6650.6	6661.7	6990.8	7037.3	7231.8	7216.8	7483.2	7571.2	7678.9	7557.4
33.308	11.962	0	0.0069775	0	0	0	0	0	0	0	0	0	0	0	0	0	0	15.64	18.494	48.569	82.453	129.1	223.07	316.49	416.59	557.04	689.8	936.07	1127.3	1322.8	1487.7	1677.3	1867.4	2059.8	2226.5	2390.3	2520.9	2739.5	2800.6	2958.4	3150.9	3264.7	3375.4	3403.7	3518.2	3514.9	3496.5	3552.8	3704.2
0	0	0	0	0	33.909	3.2756	1.9111	46.626	10.275	19.238	24.3	30.943	28.045	33.887	57.311	85.457	125.65	185.62	239.08	282.85	377.9	545.96	682.14	857.01	1102.3	1310.3	1555.7	1891	2109.1	2414.8	2790.3	3038.2	3346.3	3585.9	3820.4	4153	4488	4781.5	5038.2	5174.5	5393	5466.3	5580.7	5634.8	5854.5	5965.2	6033	6397.3	6414.8
9.0593	0	0	0	5.4647	3.4255	0.67369	3.37	1.3352	0	0	9.1979	0	0	0	0	0	0	0	0	0	0	15.558	127.8	320.58	527.14	820.41	1053.2	1457.7	1947	2264.1	2683.4	3248.5	3731.9	4327.4	4782.8	5316.8	5712	6281.9	6758.3	7126.9	7217.8	7940.1	7699.6	8195.7	8731.8	8784.8	8878.5	9081.7	9205
0	0	0.06479	0	8.6639	21.758	10.708	21.699	28.443	38.357	42.604	64.874	73.851	80.405	77.309	121.64	154.69	170.93	206.02	360.28	327.9	442.55	543.05	634.47	787.99	1001.8	1211.5	1436.1	1718.9	1982.6	2237.7	2689.4	2738	3040	3099.9	3386	3573	3808.8	4132.2	4168.3	4597.8	4157.6	4828.3	4545	5111	4783	5379.6	5099.3	4711.5	5186.7
49.299	36.199	0	0	0	0	0	0	0	0	0	5.5149	42.99	94.8	186.43	312.97	464.89	678.89	963.6	1358	1714.9	2102.2	2396.2	2877.5	3421.2	3408.1	4025.4	4491.2	4959	5284.4	5759.1	5999.2	6250.4	6663.7	6866.9	7071.7	7284.8	7488.5	7543.4	7787.8	7842.1	8174.6	8109.6	8213.7	8564.1	8503.2	8437.9	8016.1	8523.5	8576
1.8251	0	0	0	6.112	7.4659	5.0438	17.507	8.2872	1.2811	0.91377	3.5636	25.134	44.531	87.405	169.94	306.27	507.88	785.23	1013.4	1531.8	1882.5	2401.3	2882.5	3499.1	4146.8	4788.2	5173.5	5884.9	6548.5	7381.8	8253	8982.7	9681	10414	11148	11515	12304	12574	12840	13248	13853	14082	14683	14579	14979	15064	15447	15413	15316
3.3654	27.715	0	18.889	2.4519	0	0	0	7.3199	19.874	40.884	61.504	95.312	135.65	162.5	209.34	267.74	310.85	388.38	461.93	523.37	631.3	674.97	737.53	861.29	978.06	1126.8	1309	1522.4	1712.5	2022.6	2343	2666.7	3010.8	3375.6	3687.9	4063.1	4427.3	4590.5	4784.9	5006.6	5242.9	5458	5586.3	5698.6	5724.3	5837.6	5871.5	5959.6	6051.8
0	3.8784	0	0	7.7023	3.4626	2.4722	6.1075	13.18	43.296	135.19	221.64	337.53	463.27	612.4	783.64	1033.1	1267	1510	1820.3	2217.6	2432.5	2729.8	3143.9	3421	3744.9	4010.8	4285.8	4628.9	4798	5163.8	5311.2	5695.4	6008.1	6392	6611.1	7001	7212.2	7467.1	7728.9	7987.8	8085	8438.3	8598.4	8439.8	9034.9	9000	9276.1	9244.3	9215.5
3.545	7.8394	1.4402	2.894	0	0	0	0	0	0	0	5.2282	61.245	145.48	267.54	447.1	646.29	908.76	1152.7	1530.8	1952.9	2503.6	3122.5	3339.3	3839.6	4263.1	4919	5496	5672.1	6685.3	6800	7340.1	7527.9	8097.7	9379.3	9740.8	9402.3	9774.2	9982.7	10531	10715	11666	12315	12035	12472	11799	12062	11875	11776	12077
0	4.4352	0.32708	4.1799	1.5753	0	0	0	0	0	0	0	0	0	0	0	0	1.1021	51.993	141.41	259.62	366.39	511	689.59	829.17	974.17	1383.2	1647.1	1796.4	2127	2270.4	2705.2	3134.5	3385.4	3707.8	3954.7	4225.2	4410.2	4708.3	5143.8	5316.2	5622.4	5880.1	5916.3	6074.9	6237.6	6152.9	6244.5	6351.1	6400.2
0	1.9225	0.70331	3.2094	8.4049	1.2352	2.3721	0	0	0	0	0	0	0	0	0	0	0	0	0	0	80.464	91.91	338.36	548.86	786.15	1145.5	1538.7	1940.9	2403.2	3002.5	3578.3	4045.5	4550.1	5036.9	5516.1	5988.8	6361.7	6849.6	7014.3	7322.8	7531.3	7812.4	7989	8138.6	8311.4	8499.8	8251.9	8699.2	8897.1
14.131	2.0007	0	0	0	0	1.8516	12.148	3.3638	24.576	20.877	54.407	69.242	123.92	178.44	379.04	575.14	660.64	1003.6	1219.3	1552.3	1910.5	2404.3	2809.1	3059	3614.3	4233.8	4754.2	4731.5	5248.2	5763	6013.7	6335.4	6719.6	7217.2	7299.9	7778.5	8004.3	8378.6	8682.6	8913.6	8409.2	8691.7	8954.4	9390	9673.4	9348.8	9687.4	9885.2	9935.7
13.897	0	0	2.1027	0	0	6.2912	0	11.191	25.439	46.651	56.566	115.11	179.4	267.82	356.25	456.61	541.05	724.31	822.88	954.8	1154.9	1351.4	1568.2	1801.2	2044.4	2185.6	2503.6	2809.9	3058.4	3379.4	3691.3	3875.9	4273.2	4389.1	4782.6	4987.6	5489.8	5702.1	5939.9	6107.8	6296.1	6416.8	6512	6548.2	6643.5	6607.8	6836.5	6819.5	6823.1
7.401	0	0	0	3.5471	1.5942	0	3.5225	0	3.8208	0	10.412	21.315	41.267	57.205	84.894	86.737	75.49	116.96	172.13	201.91	229.01	277.49	337.51	423.24	575.79	725.33	768.14	866.85	1018.9	1228.2	1446.6	1596.4	1806.6	2032.5	2333.7	2636.1	2814.2	3017.5	3260.9	3409.7	3599.7	3684.4	3976	4074.5	4150.2	4298.4	4495.6	4453.8	4671.7
13.855	15.245	0	4.8234	0	0	0	18.846	0	0	0.68964	0	0	0	0	0	0	0	0	0	0	15.255	54.866	115.53	201.06	268.28	338.46	496.93	630.2	851.31	1057.1	1259.1	1531.7	1806.4	2017.1	2428.6	2592.2	2740.1	2901.2	3197.7	3307	3548.5	3584.2	3758.7	3860.5	3870.4	4071.1	3892.1	4656.6	4825.6
0	0	0	0	1.3356	7.2962	12.967	12.476	10.837	21.724	14.974	14.004	40.436	63.27	96.696	129.89	210.98	321.74	505.48	758.09	1074.1	1423.7	1857.2	2321	2903.3	3575.8	4285.4	4965.9	5714.5	6459.4	7330.4	8183	9092.9	10027	10996	11736	12574	13255	14207	14945	15683	16168	16464	16923	17130	17439	17588	18065	17938	18146
32.233	16.396	0	0	0	0	0	0	0	0	2.2633	43.431	146.84	312.68	564.47	855.94	1289.4	1835.1	2598.9	3363.1	4329.8	5068.1	6239	7286.3	8753.8	10290	11893	12932	14277	15634	17314	18024	19649	20540	22459	23087	24379	24859	26138	27441	27521	28759	28443	29307	29388	30065	30369	30100	30499	30915
16.357	9.0343	0	0	0	0	1.5731	0	0	0	0	0	0	0	0	0	0	0	0	0	0	0	43.955	123.23	219.64	288.25	374.18	476.74	568.42	747.4	898.5	1138.4	1142.6	1322.1	1419	1580.1	1764.9	1769.6	1912.1	2043.7	2196	2368	2574.2	2560.8	2631	2638.2	2707.6	2790	2738.6	2783.8
0	6.3838	0	3.7421	0	1.9358	4.1982	5.8739	8.2794	24.696	35.338	78.451	121.67	198.78	268.56	366.56	488.73	635.86	807.81	1036.5	1281.2	1574.9	1793.8	2077.7	2212.4	2615.3	3397.1	3725	3781	4314.7	4925.1	5520.5	5817.6	6238	6520.5	6972.4	7521	7826.8	7964.9	8274.8	8532.5	8796.4	8948.9	9351	9546.4	9642.5	9710.7	9867.3	9774.6	9642.4
17.461	10.272	0	2.9659	0	0	0	0	0	0	0	0	30.216	77.035	126.25	193.56	379.69	503.35	586.62	670.28	861.83	957.26	1154.9	1371.8	1780.5	1638	2009.4	2121.5	2590.4	2546.4	2944	2969.6	3244	3429.7	3635	3570.6	3734.8	3888.8	4187.9	4260.9	4365.8	4675.3	4771.3	4784.6	4847	4931.7	4502.6	4659.1	4683.5	4928.7
31.648	18.67	0	0	0	0	0	0	0	0	0	0	0	0	0	0	30.573	78.612	161.11	275.67	368.08	457.39	603.85	690.04	846.67	1055.5	1217.9	1494.6	1830.9	2129.3	2449.4	2782.6	3124.3	3533.5	3915.5	4345.2	4731.8	5012.5	5364	5572.1	6051.7	6245.1	6206.5	6531.9	6802.6	7087.7	7010.9	6696	7457.7	7546.7
34.818	20.042	0	0	0	0	0	0	0	0	0	0	0	0	0	0	0	0	0	0	0	0	0	30.225	86.972	187.35	226.35	280.87	315.01	510.29	611.83	842.12	939.6	1151.1	1252.3	1472	1601.9	1717.1	1872	2118.5	2227.8	2405.5	2675.6	2656.5	2770.9	2838.9	2938	2972.3	2981.2	3031.4
22.377	6.4298	0	0	0	0	0	0	0	0	5.5552	19.185	26.045	43.584	66.924	89.514	190.55	268.99	409.05	545.19	750.27	1031.2	1320.1	1594.7	2000.9	2379.4	2745.9	3209.4	3562.8	3933.4	4579	4872.5	5527.7	6043	6530.8	7059.8	7830.9	8083.5	8587	9046	9320.3	9809.3	9889.5	10117	10486	11000	11430	11453	11228	11413
22.914	3.0012	0	0	0	1.4608	0	0	0	0	0	15.584	35.781	38.752	67.005	96.913	129.8	139.74	203.08	248.38	315.7	345.85	410.23	511.24	607.15	736.38	872.57	1053.3	1226.6	1413.5	1653	1813.9	1994.9	2244.6	2511.1	2751.2	3122.4	3110.5	3246.5	3358.1	3187.4	3322.8	3261.6	3399.1	3552.9	3518.5	3640.5	3524.9	3695.9	3743.4
0	0	0	3.3853	9.3026	9.7219	18.65	32.223	33.932	47.765	61.936	89.502	104.46	153.56	213.91	253.79	310.74	352.63	427.77	511.64	617.41	769.81	920.23	1086.3	1343.5	1553.4	1863.9	2088.2	2655.9	2637.9	3124.1	3225	3579.1	3900.8	4336.4	4527.2	4755.9	5180.2	5423.2	5556.7	5784	5942.5	6165	6210	6346.8	6604.6	6488	6617.2	6739.8	6477.5
36.913	21.137	0	0	0	0	0	0	18.637	78.621	198.87	272.75	382.39	572.36	762.53	1027.4	1363.7	1574	2035.5	2350.3	2781	3407.3	3666.9	4636.9	5260.9	5906.4	6211.4	6471.2	7295.6	7801.2	8677.3	8969.1	9550.8	9477.6	9814.4	10065	10516	10753	11020	11383	11341	11809	11902	12367	12856	13027	13071	13183	13394	14020
37.353	5.6346	0	0	0	0	0	0	0	0	0	0	0	36.978	97.65	137.36	253.24	342.95	482.78	529.65	689.52	798.94	945.06	987.06	1240.8	1397.7	1368.6	1773.3	2147.6	2529	2822.3	3263.8	3582.8	3839.9	4245.7	4101.7	4354.8	4530.6	4641.1	4905	5010.7	5406.5	5254.8	5487.3	5558.3	5873.2	5674	6219	6198.8	5877
27.011	21.978	0	0	0	0	0	0	0	0	0	0	0	9.1976	25.584	38.053	64.848	84.836	122.74	193.11	261.85	363.09	477.34	660.47	842.66	1091.9	1307.4	1556.4	1756.4	2150.6	2533.1	2973.5	3266.7	3618.1	3858.9	4206.3	4133.4	4282.4	4673	5011.6	5149.2	5239.7	5788.8	5809.9	5895.8	5835.2	5939.2	6024	6061.2	6033.7
10.079	0	0	0	0	4.1649	7.031	7.1325	1.028	2.1011	3.1877	3.67	11.367	2.7118	11.693	11.146	20.615	38.759	85.894	128.9	192.07	264.95	365.2	536.98	644.55	767.98	868.47	982.52	1151.7	1219.9	1347.8	1439.2	1667.2	1708	1931.4	2071.4	2183.1	2307.6	2372.2	2382.7	2910.3	3048.9	3474.9	3532.7	3410.4	3391.7	3591.5	4101.6	3650	3812
10.448	10.244	3.6604	1.1466	0	0	0	0	0	0	0	0	0	0	32.874	72.917	143.8	204.87	324.6	364.91	464.3	517.44	632.65	716.03	717.4	706.2	679.32	982.13	1240.9	1439.7	1674.7	1815.8	1982.5	2156.9	2393.6	2601.2	2755.2	2823.4	3029	3183.7	3272.4	3424.2	3588.7	3925.5	3637.9	3728.1	3864.6	3886.7	3914.1	3964.8
0	0	0	0	0.90463	0.13171	43.489	25.604	14.721	12.051	26.294	20.561	14.912	12.853	11.195	22.94	74.294	137.18	211.93	346.44	510.23	662.31	921.11	1207.1	1434.5	1683.7	1967.2	2262.1	2557.8	2854.4	3147	3473.6	3815.1	4111.7	4423.3	4634.5	4942.7	5132.1	5381.5	5494.4	5833.1	5827.9	5987.1	6130.3	6059.3	6100	6041.1	6559	6470.9	6619.7
12.087	3.2839	0	0	3.6898	0	0	14.159	0	5.2422	10.444	25.891	49.088	73.804	147.02	252.38	414.21	611.84	856.77	1168.6	1523.8	1908.6	2481.5	2518.5	3309.8	3514.6	4197.4	4655.2	5468.5	6311.4	6708.6	7278.7	7807.4	8479.9	9209.6	9748.1	10150	10916	11272	11784	12186	12480	12667	12854	12963	13538	13529	13305	14004	14040
26.626	19.422	0	0	0	0	0	0	0	0	7.1666	24.992	55.933	99.168	142.44	199.31	335.23	418.73	565.89	719.94	876.11	1051.5	1080.3	1356.7	1569.7	1670.2	1798.2	1842.7	1968.9	2216.8	2321.1	2492.1	2783.3	3043.4	3135	3525.9	4175.2	4320.2	4550.4	4660.4	4992.7	5111.9	5337.6	5430.5	5458.4	5624.9	5483.2	5688.2	5769.4	5681.2
37.786	24.758	3.4878	8.5813	0	0	0	0	0	0	0	8.5925	21.073	58.018	79.407	112.45	151.99	35.616	25.069	24.099	23.962	53.22	112.97	222.34	350.67	538.22	661.5	990.43	1404	1859.2	2219.8	2609.7	3106.3	2926.2	3593.9	3769.1	4273.3	4413.8	4872.3	5150.1	5358	5477	5606.4	5722.6	6063.1	6156.2	6023.8	6250.6	6292.2	6305.9
0	0	0	0	0	8.626	12.236	8.9512	8.3873	10.706	14.122	13.457	4.2767	0	0	0	0	0	0	3.3451	36.238	127.03	256.12	399.95	607.99	908.21	1244.5	1605.5	1915.3	2300.4	2701.4	3184.6	3729.9	4246.5	4590.9	5038.1	5411.5	5695.2	6210.9	6563.8	6822.5	7015.5	7339.5	7489.6	7482.8	7641.5	7673.3	7957.8	7949.7	7788.5
0	0	0	9.225	0	19.85	3.1608	14.313	21.528	16.218	24.998	27.952	35.197	52.419	106.09	169.77	277.81	412.63	543.21	700.2	926.35	1148.6	1479.5	1714.5	2045.3	2278.8	2572.5	2891.3	3177.3	3443.7	3766.9	4170.1	4539.7	4907.6	5433.7	5681.3	6109.7	6847	7202.6	7557.8	7807.2	8079.4	8478.6	8755.7	9451.8	9668.2	9667.2	10018	10611	10935
0	0	0	6.8249	2.6049	14.461	4.3881	12.458	10.896	40.085	101.37	204.34	365.77	615.32	921.11	1326.7	1789	2365.9	2928.3	3518.9	4317.1	5277.2	6003.3	6866.9	7849.6	8741.3	9859.7	10393	11504	12499	12944	13542	14766	15406	15938	16686	17481	18319	17946	18606	18931	19121	19388	19403	19522	19586	19528	19721	19593	19709
0	0	0	0	2.0828	11.238	26.817	40.815	50.421	64.169	78.809	92.944	119.57	161.26	208.73	233.99	279.16	393.62	483.06	657.9	1436.7	929.18	1213.1	1599.2	1955.9	2417.3	2886	3529.5	3954.8	4374.9	4814.8	5420	6239	6794.3	7111.5	7776	8460	9005.6	9317.3	9685.2	9970.1	10279	10776	10925	11179	11344	11585	11984	11871	12049
9.9481	8.5028	0	0.58108	0	3.941	5.0497	0	4.7515	6.8887	39.578	6.5794	58.824	105.27	105.93	191.83	352.63	434.16	613.03	777.94	1110	1349.5	1598.9	2083.8	2531.2	2715	3211.6	3727.5	3944.9	4374.2	4999.6	5627.8	6361.3	6904.5	7575.4	8016.3	8592.7	9015.6	9537.5	9807	10016	10344	10783	11048	10901	11369	11320	11494	11839	11732
0	0	0	0	0	2.2268	10.611	0.73183	0	5.0124	26.382	84.07	168.7	381.42	597.59	830.1	1179.5	1567.5	2001.7	2413.8	2813.3	3442	3873.8	4607.3	5029.3	5531.8	6187.9	6625.5	7216.6	7756	8229.5	8738	9463.7	9763.2	10039	10439	11192	11371	12027	12452	12657	12600	12975	13084	12962	13442	13475	13539	13330	13428
10.266	13.92	0.59785	0	0	0	0	4.971	16.31	54.724	103.24	211.07	311.6	411.52	572.96	775.33	917.02	1114.8	1140.3	1404.1	1484.4	1755.5	2008.8	2144.4	2345.7	2389.8	2692	2723.5	3035.4	3080.2	3168.3	3490.3	3613.2	3891.4	4085.8	4263.4	4321.9	4388.9	4310	4507.8	4588.1	4633.8	4684.9	4839.8	5010.9	5050.7	4988.2	5254.5	5081.7	5127.7
7.944	0.78952	0	0	0	1.7773	0.87353	7.2386	0	1.4942	3.9681	19.561	52.612	90.849	128.61	173.05	265.49	357.69	467.91	579.44	734.27	919.63	1125.1	1248.9	1537.3	1746.3	1991.3	2124.5	2300.1	2517.7	2693	2926.3	3183.2	3334.5	3553.5	3727.8	3939.8	4130.1	4265.3	4385.5	4724.9	4787.6	4957.9	5122.3	5313.6	5383.8	5458.4	5429.4	5836.3	5698.4
23.348	1.7499	0.29981	0	0	0	0	0	0	0	0	0	8.6528	24.208	61.356	110.78	185.56	301.82	435.9	613.4	813.94	1036	1314	1662.8	1933.9	2296	2668.6	3135.9	3447.7	3720.5	4107.2	4449	4932.9	5300.1	5797.5	6126.5	6602.9	6927.3	7213.1	7505.8	7831.9	8079	8366.3	8439.8	8662.2	9046.1	9122.4	8998.9	9330.6	9614.1
0	0	0	0	7.624	14.409	22.876	15.534	17.005	7.8676	0	0	0	0	0	0	0	0	0	0	0	0	0	0	0	68.462	148.97	204.64	201.48	228.68	306.14	442.95	561.17	646.64	816.15	875.8	983.06	1094.6	1181.1	1274.1	1305.8	1406.1	1429.7	1798.9	1522.4	1722.7	1756.5	1619.1	1747.8	1873.6
16.412	8.6698	5.71	0	0	0	0	0	0	0	0	0	0	0	24.386	49.396	144.44	229.93	385.12	507.51	686.12	794.51	1015.2	1160.5	1399.8	1581.5	1780.6	1982.5	2176.8	2432.9	2600.6	2787.5	3105.8	3212.9	3396.4	3611.6	3765.9	4058.5	4192.1	4453.9	4548.9	4747.5	4845.4	4905.1	4950.3	5045.6	5028.3	5035.5	4924.7	5094.3
0	19.336	0	17.779	0	5.1589	0	0	0	0	0	0	0	39.013	105.17	194.4	283.27	438.78	536.93	751.11	902.18	1083	1221	1456.2	1479.3	1754.7	1915.9	2133.1	2282.1	2338	2550.1	2602.5	2721.9	2789.9	2895.3	3000.3	3053.6	3066	3102.4	3146	3252.2	3160	3211.4	3187	3241.4	3343.5	3249.6	2881.7	3260.2	3309
0	0	0	0	2.0054	18.22	29.676	43.827	89.983	153.98	249.02	371.37	549.26	783.43	1080.7	1401.8	1821.6	2312	2917	3616.1	4357.4	5119.9	5918.7	6786.2	7757.6	8429.7	9105.7	10024	10514	11443	12279	12948	13673	14413	15006	16057	16746	17154	17787	18433	19049	19148	19514	20353	20581	20556	21132	21045	20976	20981
0	0	0	3.0902	2.373	0	14.16	18.398	6.1422	13.003	22.177	12.761	18.245	9.6494	43.974	66.366	118.91	179.52	258.69	356.72	463.16	605.91	744.71	933.43	1156.1	1408.4	1711.9	2114.3	2627.6	2975.9	3416.2	3808.9	4344.1	4724.2	5370.6	5722.3	6300.2	6656.4	7186.9	7551.3	7669.4	8050.5	8284.9	8546.2	8699.2	8802.8	8687.7	8936	8989.9	9016.3
21.164	14.422	0	0	0	0	0	0	9.5594	25.537	81.844	145.72	231.78	317.79	448.91	616.23	842.73	1176.3	1478.3	1933.1	2262.8	2752.9	3259.9	3836.4	4331.1	4780.4	5307.1	5924.4	6562.4	7098.9	7525.4	8601.9	9385	9437.3	8420.3	10296	10801	10883	11245	12043	12630	12375	12694	12847	13032	12630	12953	13345	12924	13594
13.318	3.6164	0	0	0	2.514	0	0	11.735	2.1239	11.609	30.047	38.921	66.891	101.41	118.28	153.63	248.56	379.81	494.38	684.93	885.35	1084.4	1275.3	1535.4	1878.1	2195.7	2458.9	2959.6	3415.3	3732.8	4109.6	4427	4724.4	4972.9	5059.1	5502.4	6098.5	6061.4	6112.6	6309.4	6571.5	6455.7	6790.8	6801.9	6922	6479.3	6840.1	6744	6808
32.733	13.319	0	0	0	0	0	0	0	0	0	0	0	0	0	0	0	33.99	86.602	148.61	272.32	575.15	712.38	904.07	1159.8	1365.3	1656	1919.5	2361.4	2663.6	2985.8	3360.3	3669.7	4023.2	4447.2	4794.3	5204	5524.5	5866.4	6202.2	6546.5	6860.3	7128.4	7371.6	7581	7770.2	7786.2	7987.1	8234.5	8427
17.478	7.9819	0	0	0	0	0	0	0	0	0	23.352	42.443	73.715	95.085	132.36	178.29	212.75	282.3	342.38	413.57	483.69	606.56	771.22	927.93	1078.1	1211.5	1319.5	1594.5	1728.1	1987.6	2225.8	2487.7	2676.4	2946	3328.4	3512.6	3707.6	4116.4	4409	4606.8	4766	4843.3	4922.7	4958.9	5042.3	5293.4	5300.1	5413.2	5651.1
10.029	3.9936	0	8.5846	0	0	0	0	0	2.822	0	1.0106	22.08	53.224	119.84	194.2	271.5	405.94	503.76	641.72	833.55	1018.2	1195.3	1447.8	1621.5	1889	2060.5	2276.6	2450.5	2637.2	2849.7	3010.5	3206.5	3355.6	3663.7	3568.3	3767.3	3822.6	4176	4313.2	4651.7	4574.8	4759.6	4906.5	4902.6	5026.8	5052	5098.4	5059.5	5179.4
22.24	1.8389	0	4.7256	0	0	0	0	0	0	0	18.479	25.935	53.348	105.56	150.91	250.4	334.79	369.21	663.91	777.64	1085.4	1234	1628.6	1845.3	2250	2380.3	3086.8	3662.3	3778.6	4294.5	3958.8	5016.4	5361.5	5683.4	6036.1	6466.9	6853.3	7261.7	7387.8	7820.4	7990	8152.7	8591.3	8600.7	8809.2	8751.4	8100.2	8773.1	8578.3
0	0	0	0	3.827	4.3182	1.1246	0	0	0.79114	3.9815	12.05	17.704	42.169	97.162	164.78	272.57	379.54	453.18	583.23	846.27	1100.1	1321.8	1662.7	1981.7	2466.7	2776.1	3268.2	3999.7	4116.5	5260.7	5828	6459.2	7064.7	7666.4	8160.2	8622.3	9343.6	9824.1	10469	11236	11399	12030	12258	12523	12658	12999	13317	13379	13448
0	4.2491	0	0	10.648	4.5363	1.8115	2.0756	0	4.3002	4.4736	7.412	20.217	50.622	116.1	181.81	325.17	513.62	670.61	1091.1	1570	1920.7	2522.7	3256.8	3496.5	4083.6	4789.7	5430.2	5443.6	6062.4	6629.5	7054	7413.9	8171.9	8407.3	8719.4	8851.4	9220.9	9642.1	9812.3	10087	10419	10562	10245	10768	11098	11169	11363	11410	11575
0	0	0	0	1.4936	16.687	13.506	21.575	26.458	10.165	7.1792	20.645	50.968	141	187.26	268.3	395.9	512.18	868.65	939.79	1104.3	1331.1	1603.2	1790.5	2078.3	2504.6	2885.9	3097.9	3384.6	3625	4169.9	4479.6	4783.3	5145.1	5538.1	5954.7	6289.3	6789.8	7273.9	7521.9	7678.4	8106	7791.4	8579.6	8093	8467.2	9260.1	9042.4	9264.4	9093.7
20.671	17.315	0	6.5064	0	0	0	0	0	0	0	0	0	0	0	0	0	19.321	13.476	39.764	74.974	119.52	146.9	223.99	292.3	447.16	512.91	667.46	819.05	903.37	1041	1305.7	1585.3	1803.7	2134	2423.8	2705.7	2881.2	3065.7	3316.2	3554.1	3644.4	3799.3	3944.2	4132.7	4202.1	4198.4	4112.8	4964	5042.3
1.9535	0	0	0	0	5.1682	7.2125	16.235	7.309	30.939	37.062	59.108	105.78	157.83	243.78	338.93	458.42	578.29	687.67	795	904.01	1052.8	1215	1367.3	1481.3	1679.7	1879.2	2000.3	2260	2414.9	2615.1	2852.8	3023.4	3273.2	3515.7	3678.4	3919.2	4008.1	4149.5	4630	4339	4437.6	4595.8	4606.2	4760	4939	4846.1	4875.9	4922.1	4991.4
21.326	10.433	0	0	0	0	0	0	0	0	0	0	0	2.4456	45.8	134.93	223.76	351.77	525.85	706.56	900.82	1193.4	1477.3	1878	2276.7	2724.2	3051.3	3400.5	3979.6	4269.3	4586.8	5036.6	5382.1	6088.3	6663.8	7124	7699.6	8097.1	8889.8	9238.2	9525.5	9874	10092	10616	10625	11165	10707	10813	10807	11172
4.4823	5.4126	1.7351	3.375	0	0	0	2.3047	0	9.9048	33.632	89.881	158	210.64	336.94	418.02	517.78	657.46	751.77	917.48	1090.5	1215.7	1368.8	1581	1912.9	2152.3	2420.4	2827.3	3221.4	3504.7	3876.6	4127.3	4530.3	4879.4	5016.3	5354.9	5593.1	5973	6492	6474.2	6809.2	6848.3	7042.6	7165.2	6972.4	7162.4	7105.6	7399.7	7257.6	7403.7
0	0	3.5306	0.36149	0	3.25	3.6933	6.471	10.487	1.0704	13.076	13.331	33.392	36.476	48.378	77.801	121.07	140.55	184.61	236.2	271.47	341.87	434.43	514.95	658.59	778.6	993.25	1163.6	1385	1644.7	1876.4	2152.4	2382.4	2737.4	3064.4	3281	3619.4	3877.2	4272.4	4604.9	4806.9	5129.8	5122.5	5378.5	5550.6	5724.5	5823.2	6050.6	6280.5	6276.1
0	5.1584	1.9658	0	0.10815	3.0044	15.709	5.0547	16.303	11.468	51.185	44.728	79.375	106.17	161.08	280.58	437.04	586.8	821.48	1096.8	1371.8	1749.2	2009.3	2575.9	3041.1	3754.4	4376.1	5238.5	6003.4	6699.1	7688.6	8555.7	9190.6	9867.5	10848	11838	12479	13141	14594	15205	15585	16027	16306	16754	17650	17656	18135	14865	18514	18668
9.0251	0	0	0	1.8878	0.15953	1.7596	0.45699	0	0	12.404	17.462	21.477	42.247	60.961	103.8	107.21	147.17	193.99	266.88	348.29	460.23	601.29	776.78	918.06	1131.2	1325.4	1591	1907.9	2185.5	2361.4	2559.9	2845.8	3079.4	3417.3	3450.6	3792.1	3906.9	4178.5	4390.2	4277.4	4423.5	4623.4	4750.9	5098.2	5188.2	5248.4	5132.9	5424.5	5418.2
8.619	0	0	0	4.5426	9.7878	2.2955	1.3148	0	0	0	0	20.457	13.641	40.395	79.442	104.8	145.26	212.42	274.57	207.54	291.59	435.95	572.46	679.33	794.11	1003.3	1276.6	1349.6	1493.3	1688.4	1943.6	2462.8	2613.6	3054.3	3238.4	3551.7	3645.7	3974.3	3955.5	4265	4354.7	4638.6	4711.5	4580.4	4793.2	4805.9	4884.6	4937.3	5002.3
24.356	11.873	0	0	0	0	0	0	0	0	0	0	0	0	0	0	0	0	0	0	0	11.38	30.675	54.954	139.94	243.25	367.92	517.28	722.79	943.9	1232.2	1585.7	1237.8	1588.6	1764.4	1975	2100.9	2278.3	2561.4	2622.5	2931.6	2865.3	3018.6	3277.7	3338.9	3452.6	3656.4	3770.5	3900.5	3925.7
0	0	0	1.5252	5.6788	7.5398	2.4162	0	0	6.6923	29.166	61.621	84.742	137.65	186.29	254.84	326.16	409.18	489.72	553.09	668.68	810.53	887.94	1081.2	1263.2	1416.9	1678.1	1908.7	2173	2301.1	2517.5	2784.4	3076	3390	3804.1	4264.6	4730.7	5291	5538.1	6196.1	6177.6	6391.3	6602.7	6838	6897.5	7038.1	7029.5	6952.7	7073.4	7141.5
6.4831	0.5716	6.6167	6.1425	0	0	0	0	0	1.4699	0	25.694	69.669	128.46	189.83	318.95	424.01	584.22	733.41	960.24	1175	1491.3	1834.9	2189.4	2431.8	2692.4	3102	3354.3	3720.7	4111.9	4478.9	4826.3	5118.1	5456.9	5836.9	6098.4	6340.3	6696	6812.1	7203.3	7454.9	7810.1	8190.1	8207.1	8447.6	8571.4	8743.4	8732.9	8827.9	8985
32.872	16.615	0	2.9042	0	0	0	0	0	0	0	0	15.27	20.396	68.406	100.43	191.54	194.52	309.54	460.78	650.18	878.44	1156.5	1198	1724.8	2123.6	2573.2	2918.6	3645.8	4116.7	4702.3	4632.4	5828	6522.6	7268.2	7784.9	8495.6	8985.2	9618.4	10531	12233	12801	13182	13460	13432	13744	13685	13453	13816	14115
9.3831	0	0	9.434	6.2977	9.7686	0	0	0	0	0	0	13.01	64.926	110.58	220.47	336.08	482.11	694.51	983.77	1322.3	1681.5	2032.1	2470.7	2910.1	3442.7	4054.3	4505.4	4928.7	5799.4	6180.3	6757.8	7188.8	7776.5	8194.1	8793.9	9423.2	9856.8	10185	10643	10775	10870	11194	11187	11647	11833	11727	11971	11974	12202
23.621	10.638	0	0	0	0	0	0	0	0	0	0	0	3.6803	48.504	166.65	358.1	621.32	1034.3	1568.7	2049.5	2507.1	3527.1	4367.4	4879.5	5742.6	6328.7	6984.9	8154.4	8671.8	9589.2	10275	11027	11804	12561	13103	13610	14314	15053	15132	15952	16779	16615	17043	16821	16735	17123	17630	17761	17790
22.751	5.2249	0	0	0	0	0	0	0	0	0	0	33.434	30.825	59.509	85.972	124.24	279.35	516.16	730.32	1032.5	1459.4	1886.4	2246.6	1727.2	2171	2784.9	3261.6	3956.7	4717.6	5393.8	6099.7	6636.4	7283.9	8134	8816.2	9100.8	9443.1	10029	10365	10518	10926	11392	11653	11870	12418	12559	12739	12605	13120
47.25	16.316	0	0	0	0	0	0	0	0	4.4002	36.773	80.939	147.27	219.06	319.97	462.35	567.34	756.91	952.08	1264.4	1524.2	1908	2378.5	2925.3	3676.2	4113.3	4759.7	5679.1	6453.4	7066.8	7717.1	8288.3	8936.1	9735.9	10055	10810	11246	11621	11924	12348	13022	13273	13459	14063	13853	14230	14236	14236	14329
0	0	0	3.5528	0	2.8146	9.0457	3.6891	5.6899	9.5256	9.2172	6.0528	18.316	18.965	48.977	115.84	206.66	350.73	526.01	701.94	948.6	1272.7	1547.3	1922	2261.2	2635.1	3016.4	3324.5	3710.5	3969.9	4364.3	4673.1	5016.1	5257.9	5601.6	5865.5	5989.9	6386.7	6675.8	6781.8	7017.6	7294.4	7465.8	7606.7	7806.8	7898.8	8080.2	8285.1	8350.9	8193.8
0	0	0	0	4.8984	16.275	13.833	14.268	23.028	62.235	52.949	97.161	158.5	271.9	392.4	535.76	692.19	878.03	1263.3	1539.6	1492.5	1725.4	2011.2	2284.3	2660.3	2964.9	3276.7	3575.3	3822.1	3867.3	4216.6	4724.3	4950.9	5331.6	5704.8	6173.8	6601.5	6948.7	7236.5	7573	7904.9	7907.8	8021	8072.6	8341.8	8466.1	9097.2	9564.9	9279	9441.8
0	3.3609	0	0	0	4.5929	0	0	12.517	10.417	5.1367	8.4949	4.8552	0.41311	0	7.3448	5.4801	14.98	94.482	259.13	429.85	730.5	1166.8	1757.9	2455.9	3173.9	4132.1	4852	5951.2	7281.1	8214	9553.4	10903	12278	13298	14952	16206	17270	18624	19652	20810	21623	22690	23188	23317	24391	24201	24847	25069	25516
22.517	4.35	0	0.42437	0	0	0	2.3582	0	0	0	0	0	0	0	0	5.2968	16.086	43.171	112.21	192.91	295.88	476.38	669.02	895.61	1027.2	1403.9	1646.8	2237	2739.1	3080.1	3611.7	3989	4474.1	4895.6	5495.2	5771.8	6369.9	6739	6934.4	7347.7	7672.3	7809.8	7962.7	8300.2	8514.6	8271.2	7959.2	8633	8746.4
11.975	11.782	9.2525	0	2.2216	0	0	0	0	0	0	0	0	0	0	0	0	0	0	0	23.041	158.92	305.92	561.44	874.72	1165	1549.6	2104	2545.9	2957.5	3663.9	3711.1	4674.2	5068	5740.3	6099.6	6309.1	6738.6	6961.8	7424.7	7538.5	8025	8049.5	7986.1	7769.1	7801.7	7799.6	7869.3	8246.6	8003.9
0.31077	0	0	5.7519	4.2595	14.388	0.86416	0	0	0	7.3498	3.2953	22.742	39.841	79.837	118.62	160.84	249.53	341.52	477.03	597.85	821.74	1010	1229.9	1446.6	1606.9	1987.8	2218.8	2424.8	2777.3	3081.3	3408.5	3769.6	3787.6	4178.3	4644.9	4998.4	5311.8	5457.8	5731.7	6002.1	6365	6501	6578.8	6650.8	6936.6	6964.6	7140.1	7210.6	7240.2
12.464	11.02	0	0	0	0	0	0	0	0	0	0	0	0	0	0	13.308	17.159	37.579	71.13	130.84	169.98	257.48	361.06	533.78	736.84	950.39	1185.2	1430.8	1779.7	2115.1	2379.6	2744.8	3041.8	3359.1	3557.2	3819.5	4120.4	4402.6	4570.2	4879.8	4961.4	5247.1	5226.8	5383.9	5596.1	5620.6	5761.2	5805.6	6017
19.042	18.247	0	0.52527	0	0	0	0	0	0	0	0	0	22.38	45.993	51.905	119.16	169.09	267.63	398.16	547.99	732.12	859.48	1037.7	1198.7	1422.9	1581.1	1844.4	2028.3	2260.1	2401.9	2707.1	3019.3	3367.1	3732.1	4040.5	4369.5	4582.7	5062.3	5442.4	5553.5	5544.7	5496.9	5927	6176.7	6362.9	6634.9	6674.3	6598.3	6701.5
3.8408	1.0462	0	0	3.698	0	3.8586	0	8.6486	8.7613	26.724	38.882	79.591	120.27	203.3	332.88	426.71	650.21	752.68	974.73	1053.9	1280.7	1406.3	1655.2	2010.9	2193.4	2404	2576.7	2646.5	2815.2	3136.3	3114.4	3368.7	3499.2	3713.8	3715.3	3935	4032.8	4264.3	4523.5	4628.9	4674.6	4716.6	4725.1	4577.3	4532.9	4681.2	4770.4	4982.5	4974.1
0	0	0	0	0	16.538	34.784	56.652	85.974	108.9	134.26	173.5	194.7	213.5	230.49	270.57	292.77	355.92	330.14	396.67	413.85	483.33	485.55	530.61	566.29	615.53	724.86	776.38	882.76	1010.3	1090.8	1180.7	1241.6	1392.9	1545.2	1668.7	1812.2	1873.3	2030.2	2158.7	2226.6	2339.6	2471.2	2537.4	2563.7	2566.4	2592.5	2481.8	2627	2739.8
43.124	9.1346	0	1.3329	0	0	0	0	0	0	0	0	2.0104	5.1125	36.8	75.479	191.97	369.95	656.39	1052.5	1532.6	2028.2	2625.7	3322.4	4072.7	5030.8	5868.3	6773.8	7840.8	8731.8	9824.8	11090	11598	12844	14089	15035	15832	16947	17492	18383	18736	17524	19899	20020	20274	20348	21306	21443	21531	22005
38.754	23.849	0	0	0	0	0	0	0	0	0	0	0	30.935	43.464	96.847	175.58	329.77	493.69	733.08	1075.6	1361.8	1770	2235.1	2627.6	3046.6	3547.9	4019.5	4537.7	4983.6	5666.3	6181	6659.4	7248.4	7673.5	8066.8	8628	8970.8	9312.6	9736.8	10157	10394	10747	11006	10984	10854	11088	11457	11516	11473
0	0	3.207	11.288	14.63	2.3207	3.5078	13.182	13.424	26.103	22.967	26.668	0.82898	9.4724	26.209	67.887	165.31	293.01	445.53	746.62	959.17	1294.7	1687.8	2209.6	2658.5	3087.6	3361.2	3849.6	4410.1	4666.6	4940.7	5212.6	5502.7	5621.1	6191.9	6533.5	6769	6967.5	7385.9	7401.6	7908.7	7858.8	8044.2	8065.7	8259.7	8065.9	8006	8195.5	8456.9	8470.8
30.176	4.8742	0	0	0	0	0	0	0	4.3498	26.558	98.122	196.37	323.77	464.34	626.4	787.53	1024.5	1297.1	1581.1	1933.3	2330.9	2734.1	3248.2	3750.1	4202.7	4636.2	5080.8	5842.8	6400	6930.2	7558.8	8206.9	8804.2	9462.6	10200	10768	10943	11437	12087	12440	12997	13304	13480	13905	14019	14079	13827	14284	14711
0	0	0	0.6443	4.0928	15.303	8.3299	0	3.4391	21.226	18.231	24.498	27.777	33.953	49.334	67.113	84.587	124.44	233.45	339.53	467.91	645.98	929.12	1284.2	1686.3	2139.1	2654	3265.2	3921.4	4397.7	4804.5	5448.2	5923.3	6627.6	7122	7547.8	7876.1	8652.7	8554	9207.1	10202	9630.3	9970.5	9888.7	9730.7	10002	9846.6	10247	10294	10395
0	0	0	0	36.869	110.66	55.243	68.371	14.814	125.49	180.15	238.23	118.14	94.208	112.12	153.71	213.15	281.48	355.04	430.46	567.58	581.19	642.96	741.1	868.4	948.74	1015.6	1183.7	1254.8	1421.3	1519.5	1759.3	1816.4	1911.6	1962.2	2101.2	2212.7	2316.4	2287.9	2349.1	2507.1	2504	2628.7	2548.4	2555.4	2669.7	2688.6	2683.3	2686.2	2602.7
6.3043	11.012	6.3266	5.6088	0	0	0	0	0	0	0	0	13.029	45.232	67.578	89.879	143.3	209.56	296.62	425.5	617.82	866.29	1117.4	1390.7	1754.2	2125.9	2615.1	3094.5	3498.5	4147.7	4533.1	4851.9	5460.4	5906.7	6521.8	7204.6	7712.9	8125.9	8661.3	8989.2	9141.8	9514.5	9411.9	9722	10137	10106	10419	10505	10356	10458
0	0.13561	0	0	4.7045	9.1853	5.1689	5.3647	8.8936	5.83	42.412	75.694	128.44	202.56	286.02	432.67	624.88	819.83	1102.3	1410.1	1796.2	2101.4	2313.1	2729.5	3370.1	3261.3	3636.1	3996.7	5340.9	5420.2	4816.4	5969.9	6176.1	6544.5	6905.1	7369.7	7951.3	8209.8	8284.4	8581.4	8786.5	9262.6	9359.2	9400.5	9670.6	10126	10330	10409	10727	10689
26.425	9.591	5.3691	0	0.33518	0	0	0	0	3.6843	41.912	105.29	185.78	282.21	390.37	474.88	684.23	867.03	1200.4	1581.3	1957.4	2395.2	2887.3	3378.4	4083.9	4801.7	5441.3	6090.1	6831.2	7452.3	7825.6	8695.2	9030.7	9731.4	9819.3	10407	11079	11644	11748	12180	12514	13308	13838	13889	13354	13397	13082	12990	13234	13454
1.2176	2.3394	10.629	7.855	8.9373	0	0	0	0	0	0	0	0	0	0	3.3689	22.053	44.953	85.147	105.95	207.43	310.2	485.03	730.97	1015	1394.5	1694.5	2161.3	2668.6	3021.9	3429.4	3798.9	4161.7	4633.3	5052.8	5482	5881.2	6230.8	6668.8	6979.8	7310.2	7545.8	7463	7845	7934.2	7938.2	7880.8	8013.6	8032.4	7936.6
6.8291	6.8161	3.6904	2.6023	0	0	0	0	0	0	8.9482	42.546	85.492	144.22	226.75	423.58	499.39	626.39	783.58	901.77	1037.3	1277.1	1497.9	1477.6	1810.1	2133.8	2300.8	2527.8	2668.1	2813.5	2908.5	3097.2	3326.8	3516.7	3827.9	4133.8	3964.4	5030.3	4944.5	5254.4	5572.7	5114.7	5301.6	6123.5	5026.9	6377.4	5222.7	6516.1	6244.5	6505.7
0	0	0	0	8.3389	13.899	29.285	36.149	67.189	129.55	254.28	373.5	628.7	881.44	1274	1670.9	2095.1	2658.7	3122.7	3730.8	4348.8	4984.4	5552.1	6053.6	6508.3	7091.2	7698.3	8208.5	8566.6	8864.2	9673.7	10024	10254	10753	11248	11736	12106	12529	12756	12829	13280	13407	13610	13950	13840	14256	14492	14838	14856	14859
0	0.8021	0	8.4682	3.7898	13.235	9.8217	9.0143	13.184	15.337	2.5144	16.177	61.469	131.86	217.45	355.05	489.36	744.21	971.12	1535.5	1956.7	2411.6	2151.6	2522.8	2924.9	3406.5	4993.6	4358.3	4801	6790	5978.5	6375.9	6802	7170.2	7813.7	7866.5	8297.6	8848.7	9095.5	9839.2	9866.4	10558	10727	10978	10723	11474	11634	12016	12077	12297
14.884	0	0	0.71372	0	0	0	0	0	0	36.731	84.155	163.1	251.72	361.73	485.38	671.03	868.38	1186.6	1603.7	1974.8	2292.9	2867	3528	3937.8	4953.1	5689.5	6102.2	6442.3	7625.6	7934.5	8945.2	9511.7	9942.9	10307	11169	11499	9074.4	12622	13100	13424	13739	13810	14191	14699	14550	14321	15122	15205	15359
2.7908	12.976	0.58677	7.4168	2.3275	0	0	0	0	0	0	0	0	0	25.097	118.68	237.12	474.99	728.92	1129.3	1518.8	2099.7	2455.9	3218.9	3843.3	4506.1	4933.1	5753.8	6438	7227.9	7926	8495.4	9084.9	9783.6	10474	11689	11816	12981	13242	13969	14651	15331	15478	16318	16556	16815	17317	17475	17911	18049
11.537	5.512	0.81071	0	6.9357	0	0	0	0	2.0875	0	0	0	0	0	0	0	64.576	77.497	183.35	257.23	514.67	601.5	891.17	1054.9	1473.7	1910.6	1851.9	2292.7	2586.9	2930.8	3313.8	3816	4018.1	4292.3	4207.6	4845.1	4881.9	5213.8	5591	6033.1	6300.2	6437.5	6525.8	6747.3	6949.6	7020.9	7000.2	7043.2	6987.9
0	6.5795	0	11.519	1.0543	0.28917	0	0.4645	0	0	0	0	0	0	0	0	0	0	5.6991	29.872	58.697	48.862	69.308	88.373	127.93	86.194	112	221.84	210.13	279.84	355.84	442.59	501.3	590.31	707.93	889.48	1014.1	1144.2	1317.7	1456.5	1641.4	1815.7	1815.7	1918.4	2089.7	2130	2128.4	2373.1	2384	2644
0	2.1223	0	0	3.3377	14.521	1.9099	3.3618	0.073754	0	0	0	0	0	0	15.162	23.288	55.561	104.84	116.81	188.4	330.08	445.93	598.21	677.14	930.38	1197.9	1393.8	1614.8	1866.3	2101	2337.5	2530.9	2825.6	3196.3	3455.5	3885.3	4074.3	4374.5	4557	4793.8	5089.4	5518.6	5818.3	5902.9	6207.2	6380.9	6649.1	6723.2	6869.9
14.032	2.6571	0	3.4162	0.88907	0	0	0	0	0	0	0	0	0	0	0	0	0	11.867	66.784	187.81	336.55	532.06	760.56	922.49	1236.4	1479.6	1747.3	2198.4	2560.8	2989.8	3255	3692.8	3907.5	4408	4836.4	5290.4	5454.8	5529.9	5964	6120.3	6167.7	6408.4	6394.9	6573.1	6455	6362.2	6130.7	6123.2	6566.7
19.184	0	3.0946	6.4851	0	0	0	0	0	0	2.2968	3.011	29.128	69.85	121.65	192.45	277.12	396.29	503.83	661.01	825.83	994.94	1189.9	1411	1577.7	1771.3	1973.5	2176.7	2478.6	2701.5	2944	3080.2	3358.6	3671.8	4000.5	4250.7	4535.2	4671.9	4773.2	4977.5	5110.5	5451.6	5748.1	6014.1	5973.2	6119.3	6322.4	5788	5981	6180.4
0	0	0	2.8429	0	12.607	6.9003	2.0931	5.5366	13.223	16.674	25.457	48.465	63.016	113.02	94.34	148.51	159.49	245.21	339.9	432.88	569.91	725.65	921.38	1217.5	1484.8	1799.4	2130	2484.7	2679.9	3078.5	3450.6	3779.2	4418.9	4822.9	5300.4	5483.4	5867.3	6253.5	6553.4	6699.1	6868.3	7353.5	7520.4	7481.5	7700.2	7936.1	7863.7	8092.1	8189.6
4.7239	0	0	17.311	0	3.0994	21.417	6.2724	9.0902	8.0257	11.511	14.373	67.664	152.98	308.9	411.42	729.18	900.46	1207.6	1754	2054.1	2808.2	3328.7	4020.9	4604.2	5235.5	5889.8	5980.1	7937.1	8072.8	8927.2	9587	10151	10881	11604	12032	12822	13352	13891	14647	15794	16840	17558	17510	17717	18035	17368	17177	17656	17982
0	19.196	14.776	0	0	0	0	0	0	0	0	9.2989	24.016	71.462	117.94	201.45	336.55	504.22	781.15	1036.3	1471.4	1892.2	2402.3	2972.5	3385.2	3991.5	4617.9	5179.6	5923.5	6345.2	6970.3	7333.1	7865.6	8367.2	8812.9	9223.4	9705.1	9964.4	10813	11210	11465	12066	12028	12100	11796	12350	12451	12602	12703	12897
0	0	0	4.6272	10.637	108.4	114.31	173.52	223.06	142.21	308.86	404.99	218.13	306.18	234.59	337.36	513.46	671.33	757.3	914.47	1039.4	1682.9	1515.9	2464.9	2704.4	2628.6	3410.2	4294.5	4208.7	4935.8	4490.9	4998.9	5276.4	5601.7	5857.9	6442.3	6425.3	6800.4	6928.7	6941.1	6982.1	7364.3	7434.3	7381	7810.5	7414.6	7983	8079.9	8244.7	8176.3
0	0	0	8.451	4.3826	0	6.7557	0	10.422	0	21.061	39.169	87.948	141.24	249.34	339.3	473.1	608.07	761.65	951.27	1170.4	1459.4	1790.5	2220.4	2580.8	3138.9	3666.1	4184.7	4801.3	5521.1	6130.9	6676.7	7409.4	8324.5	8850	9694.3	10340	11175	11763	12000	12440	13095	13800	13963	14367	14476	14470	14750	14819	15358
0	0	0	0	6.5448	1.9295	6.8432	0	2.7914	0	0	0	0	0	16.49	74.241	146.33	279.1	451.98	672.91	1004.6	1440.5	1869	2309.5	2845.5	3436.6	4136.4	4846.9	5173.5	6133.2	6652.1	7544.8	8202.7	9089.9	9504.4	10108	11287	11999	12132	13053	13633	13811	13971	14226	14379	14490	14705	13980	14964	15119
0	0	1.9683	3.2613	5.3381	9.1129	6.2496	3.6985	8.642	0	0	0	12.872	52.365	90.634	175.64	240.48	365.33	537.37	720.76	962.88	1192.6	1541.3	1889.3	2285.9	2689.7	3175.6	3664.7	4163.3	4600.1	4994.2	5447.6	5701.9	6331.6	6742.6	7008	7811.3	8224.8	8298.1	8913.7	9138.3	9687.4	9691.6	9916.7	10211	10401	10708	10869	11036	11304
4.1894	0	5.1559	5.2095	6.0453	0	0	6.9808	0	0	34.173	93.76	182.12	328.58	612.37	969.62	1322.7	1762.8	2125.2	2158.4	3570.9	4308.1	5061.6	5575.4	6418.5	7391.4	7795.7	9449.1	11012	12435	11537	11800	12264	13057	13974	14635	15773	16312	16758	17030	17770	17809	18064	18988	19357	19810	20004	19614	20484	20802
0	0.37849	0	0	14.6	13.182	16.67	26.376	36.598	36.785	53.16	45.265	44.439	78.207	112.06	147.11	245.41	306.13	431.21	602.73	777.1	1011.6	1285	1416.7	1765.7	1982	2210.8	2479.4	2649.7	2930	3250	3482.1	3872.8	4188.3	4157.2	4327	4425.4	4674	5068.2	5310.3	5556.9	5619.5	5879.1	5911.6	6085.4	6245.1	6450.8	6401.3	6563.8	6619.1
1.8803	2.1936	0	9.2671	0	0	0	0	0	0.30171	9.3101	24.58	39.422	72.575	99.428	167.22	199.6	309.03	404.03	475.96	685.33	607.99	739.62	845.77	980.54	1134.6	1219	1344.7	1541.4	1652.7	1854.8	2097.5	2262.7	2661.5	3077.8	3315.6	3723.5	3317.6	3697.4	3857.9	4097.2	4288.9	4346.7	4516.6	4568.8	4834.3	5044.1	4742	4933.8	4877.8
7.4997	6.0035	0	0	3.2991	0	0	0	0	0	4.0724	27.691	58.14	96.125	199.34	327.95	505.84	728.74	977.07	1360.8	1601.4	1992.8	2581.3	2663.3	3006.8	4009.3	4516.7	5035.2	5453.8	5646.2	6021	6228.9	6588.5	7081.1	7511	8042.9	8088.6	9017.7	9119.4	9563.5	9924.5	10179	11076	10813	11108	11391	11551	11868	12132	12226
19.346	0	0	0	2.7867	0	0	0	59.28	144.45	294.18	529.93	772.3	1063.4	1247.7	1722.6	2121.4	2455.9	3090.7	3505.1	4190.6	4647.9	5064.5	5686.8	6154.5	7002.1	7682.3	8042.6	8537.8	9527	9948.7	10568	11518	12193	12406	12931	13406	13540	14225	14717	14991	15357	15530	15684	15817	16071	16117	16120	16117	16340
35.626	17.939	1.0524	0	0	0	0	0	0	0	0.034329	16.771	41.484	69.332	129.31	211.16	376.45	525.81	790.12	1151.3	1373.5	1736.2	2107	2496.6	2857.6	3245.4	3642.3	3993.7	4532.1	4727.8	5900.1	6369	5915.3	6279.5	6693.3	6825	7351.5	7398.4	8556.6	8050.9	8452.7	8762.1	9400.1	9577.1	9578.7	9808.1	9764.1	9814.2	9818	9964.8
0	0	0	0	0	8.7446	7.3611	7.3058	13.063	17.605	25.379	50.503	69.368	145.18	225.03	293.44	403.91	495.18	580.47	673.97	991.27	1047	1288.6	1502.8	1847.3	2142.2	2498.3	2946.9	3112	3377.1	3741.7	4332.6	4693.1	5259.8	5522.5	5944.8	6304.6	6862	7187.4	7636.1	7949.7	8219.7	8658.8	8913.7	9127.3	9089.4	9481.8	9859.8	9533.3	10084
6.3484	11.198	3.5951	0	0	0	0	2.9733	15.663	53.347	125.36	219.61	321.85	454.07	653.34	831.57	1082.7	1382.9	1676.1	2021.3	2421.7	2759	3208.9	3588.3	4224	4531	4707.4	5393	6055.7	6346.3	6829.4	7087.3	7237.2	7893.6	8173	8320.3	8616.9	8801.6	9000.1	9383.3	9706.7	9661.2	9605.2	9809.6	9875.8	9835.7	9953.9	9905.7	9977	10049
23.463	6.2749	0	0	0	0	0	0	13.293	22.956	58.877	145.82	273.95	407.49	638.33	915.84	1268.6	1699.4	2067.2	2756.6	3310.8	4203.9	5242.7	5725.6	6233.5	6986.3	8016.6	8618.5	8858.6	9890.8	9904.7	10937	12097	12678	13414	14495	15376	16531	17140	17643	18335	18950	19564	20360	20391	20338	19835	20042	19878	20136
35.406	0	0	6.7042	0	0	0	3.2194	38.916	82.543	132.4	182.97	268.77	638.06	825.63	949.35	1215.9	1582.7	1862.3	2109.2	3162.3	3088.3	2968.2	3752.2	4070	4293.7	4329.4	4818.9	5546.5	5982.5	6167.2	6480.1	7349.2	7354.5	7575.1	7887.7	8030.1	8820.2	8949.5	9162.9	9749.3	9563.7	10098	9919	10655	10261	10659	10295	10937	11053
18.628	4.9219	2.2724	0	0	0	0	0	0	0	0	12.084	33.402	105.27	211.34	332.64	525.03	760.95	1000.6	1130	1639.8	2001.5	2382.6	2721.6	3084.1	3273.8	3953.8	4290.7	4623.2	5008.2	5383.2	5795.9	6258.6	6555.5	7189.9	7304.5	7709.1	8122.1	8103.6	8404.2	8530.1	9100.8	9238.5	8593.8	8920	9002.1	8738.9	8868.5	9151.1	9044.4
0	0	0	0	0	8.4907	11.211	13.554	10.486	10.674	2.4143	0	0	0	2.8023	20.507	48.247	100.98	195.27	309.9	464.66	633.04	829.13	1033.1	1357.6	1736.9	2088	2360.4	2652.5	2779.2	3281.4	3638.6	3784.7	4131.7	4471.4	4845.4	5257.4	5049.4	5364.7	5636.8	6112.7	6382.6	6614.4	6679.9	6732.9	6801.3	7088	7388.4	7310.1	7302.6
0	0	0	0	3.2605	11.915	21.84	18.882	23.563	28.369	23.126	29.734	40.038	47.265	86.908	110.25	154.88	190.73	260.84	321.59	413.24	441.14	478.04	539.81	656.98	850.31	1019.8	1211.2	1358.9	1503	1772.6	2044.4	2332.2	2559.9	2905.2	3174.4	3456.1	3663.5	3813.2	4011.4	4242.1	4511.6	4606.1	4682	4859	4771.8	4702.2	4866.4	4770.2	4775.4
26.003	12.436	3.1451	0	0	0	0	0	0	0	0	0	0	0	0	0	44.254	73.451	144.06	179.06	251.23	302.9	561.15	554.78	694.27	907.15	1303.4	1635.4	2019.3	2343.7	2605	2559.3	2894.9	3296.7	3785.2	4084.9	4395	4735.2	5171.8	5441.3	5696.3	5829.4	6029.1	6282.6	6506	6494.4	6697.6	6895.7	6995.8	6940.5
0	0	0	2.392	7.4673	14.291	11.196	25.247	17.33	29.907	42.493	58.808	60.26	105.65	132.72	180.29	217.85	312.78	375.83	439.49	569.54	667.98	797.08	901.99	905.03	1021	1179.1	1291.2	1496.9	1632.9	1865	1978.5	2182.6	2412.9	2707.5	2903	3026.7	3232.1	3394.4	3757.9	3898.2	3949.9	4154.7	4165.4	4980.8	4203.7	4171.1	4194.2	4267.6	4335.3
24.945	0	0	6.0306	0	0	0	0	10.148	0	1.353	14.638	60.342	152.1	242.45	375.97	514.6	714.06	987.71	1301.6	1767.1	2320.6	2830.9	3495.7	4232.8	5028.4	5907.9	6586.6	7644	8611.5	9519	10259	11081	11851	12621	13384	14105	14983	15590	15968	16456	17512	18329	18619	18869	18299	18647	18721	18626	18828
0	0	0	10.292	7.623	0	5.0376	0	9.5973	20.099	32.223	47.02	52.607	101.25	149.22	219.11	292.35	381.01	522.88	597.37	806.53	1025.8	1270.5	1566.8	1861	2097	2376.1	2501	2904.2	3095.3	3344.1	3725.4	4105	4381.8	4685.9	4919.6	5326.4	5586	5726.5	5713.2	6070.2	6158.3	6498	6421.7	6614.6	6689.2	6808.6	6763.7	6803.4	7030.6
0	6.6436	0	9.6607	3.172	0	6.4816	2.8326	14.734	22.832	42.027	38.989	36.973	31.643	60.544	81.795	124.58	179.77	272.07	358.72	475.29	629.23	737.51	879.59	1055.3	1294	1514.6	1655.2	1869.9	2220.3	2384.8	2674.6	2844.3	3183.7	3500.6	3810.1	4187.5	4528.7	4743.7	4974.3	5299.2	5585.5	5784.7	5992.7	6101.8	6167.4	6226.5	6410.7	6410.9	6578.7
0	0	0	0	4.6666	4.4556	7.5942	13.273	9.2498	0	8.5987	16.793	24.889	51.232	78.049	77.698	165.18	236.19	298.32	410.45	466.42	543.01	591.88	678	847.73	1031.3	1220.1	1393.6	1474	1619.6	1915.6	2151.7	2473.5	2779.8	3038.2	3469.9	3753	4177.4	4430.7	4688.1	4945.5	5336	5473.4	5734.1	5943.7	6091.4	6421	6509.6	6559.4	6773.7
0	0	0	0	26.899	81.442	139.63	192.38	226.09	293.03	351.48	409.47	456.84	515.39	522.84	545.07	589.72	624.92	709.02	736.08	774.68	863.26	1001.5	1178.9	1349.2	1580.8	1888.8	1986.6	2333.8	2637	2908	3222	3488.3	3855	4109.3	4426.8	4767.5	5001.1	5434.4	5715.9	5993	6002.3	6186.2	6314.7	6449.5	6664.5	6815.2	6914.6	6960.6	7139.6
1.7296	3.4412	0	2.1473	0	0	16.629	14.808	47.058	50.358	62.52	61.842	75.561	98.036	143.67	171.44	244.14	321.92	388.29	500.52	624.8	707.73	884.55	1054.7	1181.7	1366.6	1506.4	1635.2	1943.3	2170.5	2352	2548.6	2681.6	2848.6	3014.6	2553.9	2683.9	2739	2837.9	2905.9	2874.4	2891.3	2973.5	3051.4	3089.9	3144.6	3051.8	3113.8	3115.8	3181.4
8.6057	15.612	0	0	0	0	1.2471	0	0	0	3.8333	19.772	54.358	83.144	127.63	189.56	290.33	306.85	450.81	562.01	709.69	880.95	1104.2	1415.2	1609.9	1840	2309.1	2755.7	3105.6	3436	3869.9	4297.8	4833.4	5205.5	5609.2	6143.5	6596	6965.4	7353.3	7579.5	8113.4	8424.2	8652.4	8689.5	8715.1	9271.9	9363.4	9344.7	9464.9	9645.1
0	0	0	0	0	4.2972	12.582	12.959	15.252	4.1155	7.455	4.7586	13.219	52.168	95.422	151.98	241.88	357.39	567.58	826.75	1131.9	1395.6	1779.7	1256.7	1646.2	2090.3	2464.9	2807.9	3185.8	3569.6	4079.2	4474.5	5195.5	5627	6208.7	6553.8	7153.5	7552.5	7995.6	8472.1	8837.1	9194.7	9484.3	9764.1	9987.3	10119	10588	10641	10613	10382
7.1969	13.43	0	10.128	0	0	0	0	0	11.906	60.821	170.89	303.39	496	734.48	1030.2	1449.1	1876.2	2361.7	2904.4	3519.8	4371.4	4916.2	5653.2	6108.1	6800.3	7349.6	8071.2	8543.7	9296.5	9761.9	10332	10936	11042	12224	11811	11191	13502	12545	12799	14298	14752	13956	14956	15212	15413	15566	14876	15415	15679
0	7.6893	0	0.91598	1.1888	1.9246	0.25018	5.2789	11.555	4.417	27.121	84.643	116.41	162.14	188.29	271.11	337.41	390.11	495.11	642.77	822.98	982.92	1211.4	1412.5	1982.8	1951.3	2495	2861.4	3322.6	3917.5	4275	4767.3	5418	5935.6	6864.6	7109.7	8227.1	8131.7	8273.4	9340.7	9946.1	10733	9731.5	9927.9	9818.8	10397	10601	10649	11724	12005
0.30879	0	0	2.2319	17.534	0	0	0	0	0	0	0	0	0	0	0	0	8.541	96.303	111.21	295.21	455.73	693.39	859.03	1131.8	1379.7	1683.4	1921	2320.2	2557.8	2836	3185.7	3446.1	3774.6	4105.7	4417.6	4726.7	5046.6	5239.5	5380.1	5758.7	5707.4	5082	5233.8	5247.6	5562.9	6201.1	5678.7	6365.7	5112.9
12.882	0.57033	0	8.586	1.2944	0	0	0	0	0	0	0	17.979	49.871	102.56	182.56	290.83	331.55	462.75	593.66	703.08	924.23	1055.3	1248.6	1489.7	1715.7	1898.5	2166.3	2343.1	2593.7	2811.1	3186.5	3402.5	3605.6	3857.5	4158.8	4525.6	4925	5169.5	5462.7	5137.3	5756.7	5837.6	5923.7	5862.1	6359.5	6245.9	6362.9	6408.7	6512.8
28.505	4.8897	0	0	0	0	0	0	5.1627	22.825	63.112	121.74	211.33	298.01	480.6	685.14	935.61	1273.3	1601.3	1855.1	2455.4	3178.1	3674.7	4428.3	4958.5	5912	5952.5	6815.9	7372.6	8408	9050.3	9890.7	10741	11351	12320	12803	13574	14146	14336	15335	15530	15909	16885	16664	17488	17279	17223	17742	17630	18028
14.19	1.6618	0.83364	0	0	0	2.6607	0	0	0	0	0	0	5.8235	16.275	66.491	117.67	123.24	198.16	285.14	343.58	524.86	591.93	778.37	904.89	1036.6	1051.5	1229.2	1311	1361.5	1613.5	1691.8	1684	1721.2	1916	2142.6	2289.6	2431.7	2480.7	2637.4	2818.3	2882.6	2988.5	3038.5	3123.9	3185	3260.2	3139.5	3217.9	3277.5
0	0	0	4.1289	1.7036	3.7999	0	29.773	16.938	107.27	185.38	261.4	231.7	488.71	626.3	797.08	954.79	1181.8	1375.1	1602.5	1961.9	2327.6	2676.1	3235.8	3510.1	3931.5	4425.5	4799.7	5602	6171.6	6570.3	7098.2	7805.1	8455.2	9158.9	9169.7	9219.1	9488.2	9898.4	10318	10552	11047	11408	11666	11722	11901	11868	11945	12348	12362
21.628	8.1453	0	0	0	0	0	0	0	0	25.059	80.718	181.25	300.82	478.44	651.96	873.35	1113.7	1517.2	1700.2	2069	2507	3037.7	3565.3	4135.1	4809.4	5417.7	6039	6690.2	7423.7	8287.2	9291.9	10023	10748	11832	12455	13341	13942	14654	15214	15908	16346	16572	16856	17505	17531	17254	17692	17967	18209
8.61	0	0	0	5.5649	0	1.7387	11.116	13.032	17.382	15.707	23.586	32.453	31.3	59.835	61.701	108.23	194.66	331.77	509.65	767.29	1046.1	1422.8	1820.2	2196.5	2644.5	3119.9	3582.7	4172.8	4770.2	5230.6	5825.5	6437.8	7078.3	7414.1	7903	8198	8552.9	8855.4	9493.9	9798.7	9776.5	10057	10385	10448	10630	10670	10680	10777	10676
13.28	11.222	0	0	0	0	0	0	1.7234	0	19.29	85.489	184.35	395.68	670.91	1038.4	1494.3	2053.3	2652.9	3260	3815.4	4280.1	5868.3	6896.5	7683.3	8856.7	9807.3	10837	11928	12731	13806	14761	15644	16499	17054	17790	18693	18657	19667	19921	19721	20019	20955	20699	21398	21660	21704	21451	21529	22168
45.129	33.306	0	0	0	0	0	0	0	0	0	1.5394	19.704	46.787	91.767	196.29	325.32	518.29	731.7	1052.4	1402.2	1784.6	2189.2	2703.1	3157.9	3559.9	4152.8	4505.3	5039.2	5530.7	6080.8	6600	6947.9	7334.9	7348.6	7773.8	7973.1	8140.9	8052.1	8349.3	8677.6	8924.1	9093.7	9261.1	9246.8	9297.8	9465.1	9500.2	9486.5	9493.8
18.567	14.779	7.6877	0	3.3794	0	0	0	0	0	0	0	18.728	103.7	270.32	480.09	720.23	1049.4	1359.4	1739	2110.6	2529.1	2932.1	3440	4012	4555.8	5082.7	5360.2	5819.4	6215.9	6758.3	7288.6	7873.6	8519	9342.9	9831.5	10417	11116	11945	12121	12768	12776	13448	13599	14281	14658	14699	14837	14470	15050
3.7006	1.43	0	6.6895	3.0084	0.56193	0	0	0	0	5.1063	24.669	71.457	156.92	234.21	319.55	389.26	541.6	687.75	1056.5	1315.7	1574.1	1773.6	1814.7	2299.1	2559.7	2889.1	3207.5	3212.8	3724	3980.8	4300.5	4715.8	5000.2	5629.5	5870.8	6317.2	5817.2	6364.7	6475.7	6639.3	7052.7	6860.5	7122.6	7742.9	7570	7987.6	8033.8	8026.7	8039.5
18.796	16.897	6.1772	2.0082	0	0	0	0	0	0	0	0	0	0	0	0	0	0	0	0	25.562	76.585	149.53	283.31	675.89	992.58	1248.1	1750	2119.6	2585.4	3039	3544	4075.5	4628.4	5272.3	5829.8	6526.5	6810.3	7303.8	7695.2	8269.9	8558.3	8729.8	9065.2	9205.5	9310.8	9175.9	9256.3	9546.3	9749.2
0	2.9955	0	0	0	4.4344	6.5127	3.4244	5.1957	0	0	0	0	0	0	0	0	0	0	0	2.5487	19.56	65.559	124.45	227.03	322.35	470.17	580.56	789.69	943.19	1170.3	1310	1481.6	1742.2	1958	2171.9	2531.3	2732.6	3047.5	3302.8	3515.2	3741.8	3837.2	3972	4107.3	4235.9	4561.4	4732.3	4909.4	4976.9
38.056	21.325	0	0.76149	0	0	0	0	0	0	0	0	0	1.2717	31.856	65.015	144.97	193.45	398.16	722.19	1000.1	1484.4	1922.8	2471.7	2937.2	3631.4	4202.7	4968	5899.2	6330.5	7402.4	8239.4	9067.9	9695.9	10615	11355	12000	12374	12885	13480	14305	13989	14366	14482	14847	14835	14838	14700	15373	15580
0	4.5123	3.2793	0	1.3282	10.563	0.13258	16.525	20.44	39.186	49.327	75.845	103.22	194.8	271.56	376.25	532.71	640.57	863.31	1045.8	1249.8	1552.7	1811.9	2151.5	2402.9	2767	2976.4	3445.4	3676.6	4022.7	4279.2	4543	4917.5	5154.3	5446.3	5666.7	5933.3	6067.3	6303.5	6547.3	6859.3	7151.9	7325.5	7521.7	7624	7700.3	7674.5	7751.1	7846.9	8012.8
20.71	7.1544	0	3.7788	0	0	0	0	0	0	0	0	0	0	0	0	45.869	71.868	65.517	47.293	57.678	125.7	187.34	318.1	441.84	662.92	724.02	834.22	980.32	1166.2	1317.9	1527.4	1678.1	1779.1	2067.4	2258.8	2537.6	2606.5	2828.4	2856.9	3038	3133.5	3286.8	3372.6	3545.6	3562.6	3520.9	3405.9	3388.8	3479.7
10.349	0	0	0	0	2.4205	13.817	26.002	32.649	46.805	58.644	93.311	119.46	158.04	199.51	253.99	295.19	371.67	450.73	568.47	755.54	863.05	1077.6	1269.4	1664.5	1824.9	1940.7	2236.8	2571.9	2779	3285.2	3335.8	3769.4	4127.3	4382.8	4030.5	4146.9	4439	4790.7	5047.9	5075.5	5052.8	5436.1	5629.5	5832.6	5819.1	6015.1	5993.2	5971.6	6182.8
22.035	15.233	4.9078	9.9029	0	0	0	0	0	0	0	0	0	0	0	0	0	0	0	0	0	0	0	39.83	111.93	220.03	309.76	441.07	553.3	705.32	788.3	907.84	1002.2	1092.2	1291.1	1347.2	1501.6	1548.6	1643.5	1782.4	1882.5	1924.7	2023.3	2111.8	2198.6	2182.8	2167	2119.7	2130.8	2220.1
1.3839	0	0	13.131	1.7624	0	20.318	11.418	16.649	4.8544	16.098	16.19	30.766	27.284	41.048	49.028	45.226	55.522	58.194	87.306	83.733	99.078	93.245	110.45	80.665	210.95	187.47	231.97	275.64	340.14	390.67	468.31	576.86	678.17	825.19	1028.3	1249.7	1305.8	1485.6	1697.9	1784.8	1908.5	2051.2	2157.4	2242.8	2323.9	2251.7	2302.9	2333.2	2495.4
0	0	0	5.9657	12.703	10.92	68.057	95.071	94.911	130.42	120.88	139.94	155.17	140.52	264.35	290.08	343.34	360.23	377.3	467.67	552	575.19	769.78	931.66	1016.2	777.16	1308	1670.8	1686.8	1836.2	2036	2178.5	2354.8	2654.7	2872.2	3097.2	3169.3	3582.3	3782.3	3649	3651.3	4006	3718.9	3611	3919.5	3782	3577.2	4542.6	3910.2	4290.3
18.055	5.5824	0	0	0	0	0	0	0	0	0	0	0	0	0	0	0	0	21.835	36.808	66.717	139.4	211	336.44	427.62	538.38	677.03	769.18	894.41	1047.3	1206.9	1333.7	1507	1664.1	1920.8	2107.8	2391.8	2539.8	2667.5	2880.5	3059.1	3279	3379.8	3507.6	3630.6	3799.2	3895.3	3919.6	3997.2	4201.5
20.104	8.1148	0	6.2927	0	0	0	0	0	0.29648	0	14.661	31.34	57.914	102.69	143.91	235.38	317.23	437.85	558.49	685.36	814.63	1049.8	1275.6	1426.9	1651.6	1860.4	2164.4	2488.6	2832.5	3075.2	3341.4	3652.6	3893.6	4131.7	4461.3	4734.8	4920.6	5192.8	5451.1	5584	5893.1	5994.9	6311.7	6350.3	6493	6437.4	6269.8	6699	6796.6
19.31	9.5605	0	0	0	0	0	0	0.05073	27.266	24.947	86.827	136.71	207.62	311.22	362.11	490.08	645.92	902.88	1259.7	1616.5	2114.8	2598.8	3338.8	4100.6	4594.5	5349.5	6133.3	6968.3	7768.8	8559.2	9147.4	9909.2	10834	11405	12434	13487	13988	14777	15205	16242	16920	17304	17674	18296	18887	18845	19209	18831	19041
5.199	10.387	2.5098	4.2406	0	0	0	0.052034	8.3717	61.931	121.02	221.93	347.44	507.96	775.06	1042.8	1239.1	1553.1	1980.1	2434.9	2922.5	3225.9	3752.6	4228.1	4467.2	5071.4	5410.3	6066.2	7210.4	7628.7	8262.6	8450.3	8766.2	9245.7	9717.9	9883.7	10369	10583	10866	11235	11510	11923	11943	11759	12039	12176	12417	12094	12782	12738
4.3982	8.7437	2.4589	0	0	0	0	0	32.619	27.855	101.18	150.26	244.67	301.44	435.45	605.13	681.31	1066.3	1250.5	1424.3	1731.5	2044.6	2212.6	2729	3652.2	3408.6	3658.4	4281.8	4424.8	4796	5597	5903.9	6365	6636.3	7099.7	7278.1	7918.6	8159.4	8402.7	8592.1	8956.3	8938.9	9531.2	9651.9	9765.4	9794	9969.6	10169	10157	10393
23.908	9.6785	0	0	0	0	0	3.3591	0	15.805	70.484	98.379	216.55	387.35	606.81	895	1316.9	1647.3	2118.2	2685.4	3275.4	3469.1	4079.1	5607.3	5444.1	7477.3	6883.4	7776.4	8514.3	9297.5	10050	10710	11317	12006	12655	13130	13840	14554	14853	15284	15948	16288	16528	16808	16749	16956	16839	17290	17398	17489
29.263	7.1484	3.929	0	0	0	0	0	0.21238	41.065	107.54	239.76	432.75	710.1	942.82	1297.5	1748.5	2319.5	2801.8	3437.1	3965	4509.9	5137.5	5836.9	6371.5	7432.9	9192	9382.8	10991	10890	11758	10350	10832	11413	11338	11711	11845	11925	12290	12766	12741	13008	13085	13685	13900	14118	13780	13971	14158	14269
41.44	19.4	0	0	0	0	0	0	0	0	0	0	0	38.558	41.062	77.943	147.45	189.9	292.13	402.4	576.71	758.67	1036.5	1306.2	1659.8	1997.8	2329.9	2733.9	3099	3556.8	3997.5	4364.3	4800.2	5294	5802.6	6129.7	6299.7	6411.2	6773.1	7039.5	7095.6	7306.2	7247.8	7442.1	7436.9	7573.1	7662.7	7827.5	7791	7713.4
28.312	2.1902	0	0	0	0	0	0	11.551	37.308	80.95	132.67	211.47	356.57	530.01	779.82	1131.8	1522.3	1861.2	2267.4	2716	3246.1	3837.2	4354.3	4509.9	5679.1	6014.2	6681.2	7320.6	8050.9	8565.6	9181.7	10188	10757	11461	11822	12296	12958	13674	14059	14561	14771	15436	15367	15319	15441	15402	16190	16213	16118
5.769	3.1685	1.5533	11.835	0	0	0	0.43737	0	0	0	0	0	11.984	62.383	151.3	208.03	374.33	457.96	724.44	975.99	1279.6	1526	1816.5	2182.2	2470.5	2755.1	2980.5	3266.2	3826.2	4410.1	4654.9	4995.8	5378.2	5788.7	6133.5	6418.3	6562.6	6831.2	7190.1	6867.7	6885.7	4202	4286	4422	4493	4759.3	4691.9	4664	4679.6
7.7468	0	0	0	0	4.1904	11.557	12.057	8.6612	9.7964	2.5524	0	0	11.169	36.996	41.945	147.18	140.39	260.04	348.84	437.54	619.04	816.6	964.54	1347.8	1569.7	1780.6	2090	2415.8	2686.6	2917.3	3269.3	3816.4	4206.7	4346.2	3873.4	4080.7	4247.7	4460.4	4686.9	4683	4681.8	4963.6	5066	5300.6	5359.2	5413.2	5361.5	5274.4	5391.2
0	3.4643	0	0	2.4444	0	7.7498	0	7.1723	29.514	62.338	102.3	170.62	256.05	320.46	441.49	578.89	786.53	995.83	1227.4	1486.9	1821.4	2174.7	2491.2	2822.5	3124	3412.6	3887.1	4199.9	4588.1	4902.9	5281	5688.1	6225.5	6755.4	7189	7439.9	8077	8370	8573.8	9281.8	9395.3	9800.6	9987.8	10017	10140	10547	10700	10595	10653
3.9498	0	3.161	2.3508	0	0	0	0	0	0	4.8091	18.555	34.207	47.979	63.564	55.149	123.54	159.64	218.06	302.62	413.46	515.06	774.92	1052.9	1268.1	1594.4	1905.9	2216.7	2554.4	2808.2	3106.9	3399.7	3689.7	3948.4	4248.7	4582.7	4970.6	5299	5457.8	5779.8	6080.7	6451.9	6817.3	6841.2	6982.6	7147.6	7375	7324.9	7608.8	7573.4
20.484	0	0	0	0	0	3.3617	5.2222	5.3751	28.033	47.801	98.752	166.64	256.92	449.13	689.55	1037.5	1337.3	1774.6	2208.4	2791.5	3251.7	3699.4	4321.6	4835.5	5454.7	6016.4	6832.6	7412	7924.6	8488.6	9204.8	9527.5	10167	10628	11410	11425	12678	12732	13300	14167	14038	14686	14429	15022	15427	15632	15744	15716	15765
28.656	5.5265	0	3.1412	0	0	0	0	0	0	0	26.42	43.177	137.82	202.9	336.96	499.75	688.81	906.62	1159.3	1470.9	1786.7	2130	2572.3	3014.9	3510.4	3990	4427.1	4921.5	5618.8	6186	6721.3	7409.7	7912.8	8457	8718	9248.5	9776.9	10064	10578	10879	11261	11559	11508	11759	11777	11917	12178	12318	12065
0	0.33721	0	4.2172	4.9671	0.94122	0	0	0	0.48757	20.839	68.032	110.75	145.75	218.6	343.28	454.66	648.93	884.87	1087.2	1526	1836.4	2237	2727.5	3342.9	3929.3	4566.2	5135.6	5816	6154.7	6719.8	7664.4	8668.8	9478.3	10305	10939	11441	12429	12618	13164	13889	13633	14385	14971	15005	15309	15726	15730	15713	15703
0	0	3.1554	0.015064	0	7.8653	4.3778	3.1043	0	2.0607	0	0	0	0	42.447	89.558	186.82	305.8	470.52	662.38	940.73	1262.2	1684.3	1975.3	2474.9	2867.2	3248.5	3857.2	4347.5	4942	5317.8	5745.9	6393.8	6840.6	7448.3	6629.3	8455.5	8619.6	9078.6	9687.1	10074	10481	10827	10687	10644	10674	10975	11286	11461	11281
0	10.469	0	0	11.125	5.5945	2.3533	0	0	7.2658	38.357	88.043	168.98	279.42	435.71	610.8	855.27	955.03	1315.2	1506.4	1761.8	2074.9	2307.9	2435.1	2773.1	2962.3	3250.1	3548.8	4000.4	4414.8	4680	5086.1	5538.3	6000.7	6255.7	6749.2	6910.1	7406.2	7714.7	8032.5	8481.3	8705.6	8970.1	9240.6	9289.4	9691.6	9609.5	9688	9973.5	10015
19.076	6.7941	0	0	0	0	0	1.6493	0	4.7844	0	2.9953	19.494	60.485	142.03	232.24	348.29	488.63	665.58	846.48	1019.5	1273.2	1502.8	1838.1	2213	2601.9	2918.9	3154.1	3596.6	3922.9	4044.4	4360	4627.9	5086	4947	5974.6	6327.9	6146.9	6836	6757.2	7339.9	6535.8	7530.8	7235.8	7157.4	7872.4	7843.9	7858.5	7200.6	8313
0.34388	0.46646	0	3.5588	0	0	11.45	11.43	9.8204	30.111	50.196	94.554	157.46	224.49	309.52	407.81	509.37	622.2	772.49	858.66	1028.4	1195.6	1297.3	1493.6	1661.8	1849	2002.8	2281.9	2548.6	2728.7	3013.7	3385	3545	3886.8	4271.2	4379.5	4674.9	4910.7	5048.9	5440.8	5283	5675.9	5902.7	6094.7	6253.3	6312.5	6304.7	6367	6484.9	6659.9
0	2.5887	0	0.39855	5.5612	9.328	0	1.7375	0	0	0.41732	18.945	74.606	166.06	270.44	447.44	699.16	928.11	1308.9	1718.8	2106.5	2602.7	3195.2	3578.2	4326.7	4955.8	5597	6250.6	6761.1	7308	7770.8	8376.9	8925.8	9441.5	10056	10250	10785	11733	12146	12394	12894	12961	13290	12563	13014	13723	13248	13228	13333	13672
24.855	9.7102	0	0	3.8947	0	6.4831	27.709	0	0	0	0	16.14	30.108	69.114	117.35	252.05	384.81	581.73	790.2	987.48	1240.6	1389.9	1739.3	1979.5	2214.7	2496	2880.5	3026.3	3355.6	3685	4083.1	4593.3	5022.2	5384.6	5782.9	6148.7	6467.5	6898	7237	7453.6	7727.6	8060.2	8339.5	8311.3	8454.6	8427.1	8288.8	8749.1	8842.7
28.105	3.8846	0	9.5423	6.9368	0	0	0	0	0	0	0	0	14.7	72.629	166.76	311.4	504.71	718.64	1024.8	1451.5	1929.5	2442.6	3157.2	3764.3	4632.7	5530.7	6565.6	7403.8	8346.7	9236.6	10165	11602	12748	13745	14533	15594	16105	17191	18021	18260	18494	19051	19086	20182	20868	20623	21040	20998	21180
0	0	0	3.3712	2.9431	7.7227	11.042	21.708	14.107	28.967	32.754	35.063	54.653	105.49	187.28	273.5	444.6	589.71	767.49	944.84	1210.8	1463.9	1677.9	1957.9	2204.6	2410	2954.9	2906.9	3606.4	3548.3	3922.8	4240.7	4365.7	4676.5	6577.2	7128.8	7357	7853.7	8271.5	8776.7	8659.2	9162.7	9503.6	10013	10249	10181	10238	10289	10525	10625
24.925	13.745	0	2.0043	0	0	0	0	0	0	0	0	86.806	103.36	129.04	168.91	185.75	197.58	238.41	294.42	339.73	386.6	456.31	540.36	627.32	728.17	826.68	958.99	1115.6	1229.6	1389.4	1597.4	1792.2	1999.1	2266.5	2476.6	2631.3	2821.5	3066	3261.5	3428.1	3614.5	3801.7	3953.2	3997.7	4038.7	4055	4036.4	4318.2	4393.5
8.6165	5.8852	0	0	0.28404	0	0	0	0	0	0	0	0	0	0	0	0	0	0	0	0	19.087	84.364	212.15	328.1	517.32	673.61	970.43	2320.3	4565.5	5146.8	5634.3	6078.5	6824.8	7342.8	7761.5	8200.1	8629.6	9082.6	9300.3	9404.3	9932.5	10068	10448	10637	10605	11121	11140	11153	10999
11.688	0	0	4.7254	4.1264	1.8923	3.1259	12.41	1.7341	32.784	58.81	154.54	294.36	500.84	701.98	999.83	1359.1	1722.2	2974.9	2654.9	3192.1	3892.8	4762.4	4957.3	5574.7	5728.6	6398	6697	7130.5	7726.5	7791.4	8109	8531.5	9051.1	9379.7	9353	9680.1	9946.4	9859.4	10081	10044	10161	10417	10463	10765	10944	10725	10739	10779	10982
9.9548	9.6064	5.7408	0	5.643	0	0	0	0	0	0	0	0	0	0	0	0	0	4.3474	27.298	36.758	3.1826	0	0	0	0	0	0	0	82.584	247.27	528.1	700.61	633.03	873.36	1071.8	1245.8	1384.4	1485.5	1634.7	1796.8	2317.1	2564.2	2548.1	2700.8	2312	2410.4	2483.5	2753.5	2413.3
3.2033	0	0	5.6136	0	0	1.1227	0	0.90748	0	0	10.954	27.174	53.469	84.688	123.93	165.74	233.61	306.97	384.8	463.38	611.16	726.48	881.07	1066.2	1214.9	1418.1	1608.5	1743.1	1849.7	2047.1	2537.3	2765.2	2650.4	2851.5	3119.5	3260.4	3390.8	3768.5	3702.6	4161.6	4093.3	4380.4	4492.9	4441.2	4572.7	4641.6	5272.5	4926.3	5048.3
0	0.12076	0.13508	3.4366	0.1505	0	5.3676	0	0	0	0	0	0	0	0	0	2.6103	22.775	63.949	87.248	140.59	208.04	232.32	348.99	455.13	541.9	713.3	857.9	1070.9	1161.3	1468.6	1646.9	1992.7	2382.5	2790.2	2888	3214.3	3400	3812.1	4220.3	4398.9	4563	4584.7	4823	4815.4	4757.4	5034.4	5385.8	5551.1	5685.8
33.827	0	0	0	3.5668	0	0	0	0	0	0	2.1515	31.113	115.71	183.94	306.88	439.99	583.48	788.11	1055.7	1364.4	1732.7	2136.7	2561.3	3064.5	3502	4027.8	4479.2	4931.7	5570.7	5863.4	6256.9	6762.5	7195.5	7841.4	8381.6	9088.7	9502.1	9936.5	10378	10879	11364	11651	11856	12094	12485	12748	12794	12959	13048
36.015	26.278	13.551	0	0	0	0	0	0	0	3.016	10.045	8.4764	17.591	27.825	44.689	44.615	88.316	88.95	90.881	107.27	138.53	195.41	250.13	355.17	476.25	652.03	983.66	1110.1	1368.4	1732.6	2129.4	2345.7	2739.6	3078.8	3440.6	3689.3	3870.6	4118.6	4419.3	4653	4825	4987.2	5142.2	5290.1	5260.6	5484.9	5305.7	5511.3	5624.2
3.6438	0	0	5.3021	2.443	3.5165	0	4.1495	4.0551	0	0	4.3372	2.4218	10.397	11.292	25.722	44.506	69.676	120.55	217.86	322.75	457.85	654.73	844.76	1072.8	1309	1627.5	1984.5	2313.8	2776.6	3180.3	3542.6	3925.7	4354.8	4828.9	5039.2	5459.7	5826.1	6125.8	6420.9	6593.5	6543.5	6906.7	6901.8	7165.8	7356.3	7486.7	7651.3	7727.6	7831.8
0	0	1.549	0	4.231	15.898	15.869	31.829	43.298	35.602	56.974	75.897	94.458	114.41	156.36	205.08	277.93	372.3	480.11	594.34	745.49	851.48	1120	1246	1483.6	1620.6	1912.6	2117.4	2390.7	2652.6	2944.3	3117.1	3276.5	2842	3149.5	3213.5	3390.5	3733.5	3940.7	4211.6	4268.1	4516.6	4585.8	4684.5	4776.4	4876.2	5097.3	5158.4	5384.7	5309.7
33.889	0	0	0	4.3938	0	0	0	0	0	0	0	0	0	0	0	1.7954	70.31	215.73	412.01	651.88	881.38	1118.9	1417.4	1849.7	2336.1	2648.1	3008.3	3392.2	3896.7	4356.8	4885.6	5336.3	5626.4	6089.9	6652	7016.5	7518.1	8082.5	8578.8	9027	9777.5	9700.5	9868.4	10340	10537	10864	11076	11296	11417
26.652	14.58	0	0	0	0	0	0	0	0	0	0	0	0	0	0	0	0	0	17.866	116.42	242.11	397.67	596.5	786.13	1003.9	1272.8	1523.9	1718.2	1997.6	2348	2660.5	2950.3	3301.3	3493.4	3822.6	4052.2	4322.1	4814	5097.2	5508.8	5621.2	6020.9	6141.4	6314.9	6445.7	6580.1	6770.3	6675.8	6811.8
8.6553	7.8135	0.4908	3.3219	0	0	0	0	10.893	82.17	190.3	419.23	729.96	1069.8	1546.6	1929.1	2436.5	2921.5	3581.7	3987.7	4631.7	5457.5	6278.3	6792.7	7411	8404.5	9221.3	9921.1	10713	11334	11846	12568	13260	13950	14726	14918	16009	16313	16886	17326	18030	18434	18952	18959	19644	18867	20091	20070	20130	19903
0	2.5825	0	0	0	6.9413	0.62291	12.007	15.426	22.868	35.195	55.573	124.32	213.27	267.14	357.16	426.09	485.84	585.64	614.66	730.73	859.74	1083.4	1121.8	1488.1	1615.5	1873.7	2316.2	2561	2652.2	3351	3430.9	3594	4023.5	4133.1	4561	5048.9	5531.1	5837.7	6104.9	6006.5	6281.9	6755.5	6911.9	7123.6	7106.1	7005.2	7476.5	7125.2	7736.2
10.671	19.686	0	8.7801	0	13.418	0	0	0	0	0	14.933	54.352	129.65	235.04	434.94	704.33	1079.7	1543.7	2068.1	2814.5	3453.4	4271.5	5222.2	6108.5	7204.6	8061.4	8724.1	9652.2	10863	11897	12642	13555	14491	15304	15772	16829	17427	18482	19099	19875	19943	20231	20616	20575	21017	20757	21286	21021	21066
17.413	7.4959	3.1582	0	0	0	9.9641	44.541	157.85	355.51	627.78	959.1	1523.1	2200.4	3078	3554.4	5065.7	6146.4	7357	8434.5	9074.8	10314	12039	13052	16812	18996	20617	21998	23088	24815	26027	26932	27965	29072	29991	30116	32045	32471	34112	34617	35073	36519	37127	37292	38665	38123	38685	38586	38563	38598
11.413	2.6066	0	14.731	0	0	0	0	0	0	0	57.93	168.36	340.63	549.73	852.23	1244.4	1776.7	2322.2	2860.1	3471	3802.7	4517.7	5100.5	5826.6	6677.1	7913.7	8287.6	9177.4	8999.5	9720.2	10470	11238	11647	11771	12184	13031	13704	14372	14185	14441	14635	15103	15134	15704	15560	15822	15719	15954	16500
0	0	0	0	1.5827	5.6871	9.6882	15.381	21.963	28.256	44.5	100.27	127.24	187.71	257.56	338.17	477	623.07	859.23	1119.9	1377.5	1674.7	2102	2624	3034.6	3500.9	3893.1	4294.4	4780.3	5259.8	5482.7	6162.6	6655.3	7083.7	7613.6	7997.7	8613.6	8685.8	9200.1	9249.8	9563.6	9601.8	9748.5	9976	10296	10372	10816	10751	10734	10764
27.872	11.574	6.1462	0	0	0	0	0	0	0	0	0	0	0	0	0	15.889	56.016	110.91	243.04	341.34	509.07	705.25	811.13	942.39	1177.3	1286.7	1482.1	1582.1	1853.1	2014.3	2133.5	2348.7	2535.5	2513.7	2710.5	2815.3	2804.9	2969.4	2943	3036.1	2947.1	3077.5	3155.3	3117.6	3443.5	3230.1	3718.9	3589.7	3775.9
20.689	7.0928	0	0	0	0	0	0	11.137	32.868	105.96	157.17	245.02	331.07	402.97	440.21	542.72	612.83	744.4	822.34	878.61	937.27	978.9	1124	1156.2	1254.3	1273.4	1305.8	1429.1	1599.8	1688	1693.4	1837.2	1822.6	2035.6	1927.6	2107	2187.5	2221	2274.2	2376.1	2459.3	2432.9	2426.1	2452.6	2488.1	2654.1	2620.5	2681.9	2811.6
33.366	18.981	1.7399	0	0	0	0	0	0	0	0	0	0	0	0	0	0	30.235	75.353	134.6	196.12	285.33	440.2	628.01	850.92	1096.9	1308.1	1590.5	1955.6	2250.4	2786	3226.7	3779.9	4404.6	5032.9	5586.2	6137.6	6575.3	7236.6	7821.7	8114.9	8770.2	9093.4	9335.1	9546.9	10282	10178	10308	10681	10735
4.8716	0.28235	6.2397	3.3885	0	0	0	0	0	0	1.2979	20.353	41.45	127.79	209.47	321.88	468.43	619.67	768.21	942.08	1177.5	1386.7	1601.7	1897.5	2045.6	2380.5	2518.1	2722.9	3008.9	3218.1	3477.1	3679.9	4011.7	4243.3	4407.5	4720.5	5026.9	5257.5	5497.7	5509.4	5861.2	6024.6	6230.3	6391.1	6500	6758	6805.6	6606.4	6719.5	6638.9
0	0	0	0.84415	14.835	6.2973	0	1.4028	0	19.923	41.053	42.063	30.446	148.57	250.18	319.63	581.26	784.48	1117.7	1383.8	1716	2149.1	2530.2	3169.5	4099	4397.4	4989.8	5428.8	6194.5	6768.3	7703.5	8397.8	9460.8	10480	11560	12078	13206	13923	14606	15552	16531	17105	17291	17507	17631	18300	18566	18894	19476	19288
0	6.7256	0	7.2401	0	0	3.0861	10.364	29.24	65.128	141.89	242.57	396.72	572.23	839.79	1183.9	1501.1	1743.1	2081.1	2493	2956.3	3410	3737.5	4090.6	4363.9	4979.3	5311.4	5615.2	5869.3	6490.2	6577.2	6957.1	7271.6	7421.9	8011.2	8113.5	8171.8	8503.5	8528.3	8878.7	8814.3	9015.9	9335.9	9496.7	9738.8	9578	9693.3	9333.5	9697.3	9845.5
0	0.0012155	0	4.2296	14.542	0	0	0	0	7.9224	14.991	58.54	93.886	200.65	313.95	499.25	638.76	864.18	990.96	1260.5	1494.8	1643	2110.8	2447.9	2734.4	3085.3	3314.4	3458.6	3847.4	4275.1	4346.2	4270.4	4623.3	4906.5	5162.7	5688.2	5858.7	6102.2	6471.7	6468.9	6501.3	6582.9	7363.8	7019.5	7568	7479.9	8273.6	7715.8	7747.2	7553.7
10.466	7.3891	0	1.2316	0	0	5.7603	24.006	25.446	9.7574	15.805	29.088	36.054	45.221	62.886	93.708	116.05	108.3	141.01	193.92	245.78	273.64	341.85	414.74	464.46	532.7	582.3	803.56	888.9	979.48	1291.3	1344.1	1838.5	1799.3	1893.7	2580.4	2321.8	3102.5	3286.8	3563.2	3598.8	3842.6	4074.9	4227.1	4257.7	4325	4713.5	5089.4	5290.5	5244
3.6164	0	0	0	6.4711	1.6292	3.8275	0	0.69322	3.6917	6.6333	14.65	19.43	34.454	42.655	58.673	117.55	168.75	259.2	340.35	489.72	620.17	790.51	991.34	1149.6	1348.5	1535.4	1759.9	1982	2228.7	2541.1	2750.1	3109.5	3554	3493.1	4159.9	4486.1	4873.5	5236.9	5250.6	5765.7	5951	6057.6	6194.7	6376.8	6436.5	6591.2	6976.4	6967.5	6156.2
0	0	0	6.1633	0	7.0013	8.4406	11.051	5.8791	12.264	20.101	41.467	79.565	137.12	230.35	376.64	591.31	863.64	1228.3	1613.8	2123.5	2697.4	3342.6	4130.5	4931.1	5828.6	6654	7490.9	8558.2	9429	7814	11286	9357.9	12822	12102	12324	12909	13809	15900	15083	15377	16476	17135	17285	17754	18019	18416	18296	18562	18579
5.8701	2.1282	0	7.0615	0.33689	0	0	0	0.1249	10.359	28.169	29.74	75.312	107.01	124.92	171.84	269.28	331.88	498.88	623.23	851.02	1095.2	1252.2	1510	1764.6	2110.1	2315.2	2567.8	2862.7	3123.4	3298.1	3602.6	3843.6	4149.8	4578.8	4945.1	5168.7	5586.4	5829.1	5492.8	5422.4	5469.2	5922.1	6127.7	6178	6374.2	6329.4	6404.5	6478.9	6672.9
0	0	0	0	4.6886	5.7715	10.102	15.234	23.371	18.161	20.183	29.415	70.116	134.54	216.32	334.12	507.91	699.2	958.22	1231.6	1619.9	1914.3	2127.7	2423.4	2945	3430.1	4022.7	4513	4994.6	5373.3	5984.4	6297.4	7117.9	7661.1	8179.7	8729.6	8978.6	9703.3	10164	10155	10634	11122	11108	11233	11618	11529	11816	12014	11978	12259
0.30509	0	2.5412	5.9802	1.0203	0	2.6342	0	0	0.068274	17.811	55.498	96.346	160.28	208.8	314.69	395.22	503.25	614.04	763.89	915.41	1098.4	1332.7	1652.1	1914.1	2247.2	2515.3	2880	3340.5	3736.7	4152.1	4614.3	4915.5	5314.5	5553.1	6005.1	6281.2	6489.9	6948.5	6966.6	7291.5	7384	7628.4	7772.8	7933	7811.8	8173.9	7814.5	8156.5	8258.3
0	0	0	0	12.226	6.5734	16.811	22.282	20.459	25.802	28.002	30.024	43.282	53.36	84.561	102.64	144.15	201.92	264.56	308.17	392.34	507.79	634.33	739.14	883.18	1029.4	1323.4	1583.1	1752.4	2025.4	2288.7	2550.3	2890.9	3188.9	3623.9	3904.7	4324.5	4525.4	4948.4	5047.8	5317.8	5560.7	5891.7	6112.9	6181.2	6385.5	6276.6	6445.7	6452.8	6523.2
0	3.2642	0	0	9.6732	0.054772	0	0	0	0	0	1.0474	5.6863	0	0	5.4279	19.882	17.574	88.831	135.92	192.53	150.64	158.86	189.54	225.37	270.79	331.99	366.33	331.27	415.71	423.12	481.79	534.41	642.71	709.86	816.24	922.47	1010.4	1030.6	1133.3	1303.5	1430.2	1440.2	1440.7	1470.2	1579.2	1617.9	1566.9	1614.8	1579.2
11.29	8.3598	1.9178	5.1246	0	0	0	0	0	0	0	7.3452	13.254	27.645	42.284	82.847	96.246	112.82	150.21	179.47	224.79	286.86	346.38	447.37	540.7	659.56	787.03	999.16	1209.5	1404.8	1654.3	1927	2210.4	2453.3	2800.3	3122.1	3498.8	3579.9	4272.1	4731.1	5184.9	5136	5208.5	5387.3	5185.4	5297.8	5572.1	5511.4	5661.2	5592.8
14.451	0.6867	0	5.4703	0	1.1407	0	0	0	0	0	0	0	0	0	0	0	0	0	0	0	0	0	7.9393	96.293	192.56	346.75	518.36	714.03	925.49	1182.9	1398.3	1681.5	1894.6	2152.5	2362.3	2546.6	2756.3	2945.7	3044	3280.5	3370.9	3557.3	3601.5	3692.7	3651.8	3823.9	3962.9	4005.8	4107.1
8.9077	0	0	7.5778	6.3645	0	0	0	0	4.1672	0	3.441	42.707	91.005	133.68	205.56	311.57	407.39	591.9	805.98	1049.8	1335.4	1593.1	1921.1	2169	2584.4	3237.4	3540.9	3543	4159.3	4517.6	4972.6	5190.6	5443.5	5836.3	5928.2	6614.6	6827.9	7158.2	7422.9	7344.4	7614.8	7710	7978.1	8154.5	8084.5	7982	8257.6	7948.4	8105.4
0	12.91	0	2.0051	5.2672	0	0	8.8526	16.034	32.775	41.169	52.138	74.356	120.09	127.72	181.34	213.62	255.28	291.33	321.59	376.8	475	526.22	595.38	675.88	782.04	878.12	1018.1	1123.6	1216.2	1419.2	1549.7	1758.7	2019.7	2172	2377.2	2607.9	2758.2	2926.7	3083.2	3188.4	3361.3	3466.9	3590.9	3584.2	3670.9	3697.7	3696.1	3754.5	3947.9
15.096	4.6625	0	0	0	0	1.2761	7.9081	0	0	0	0	0	2.4957	6.9105	17.463	67.286	148.03	299.89	446.01	611.32	795.04	1002	1279.8	1468.3	1775.8	2042.5	2418.3	2818	3001	3383.3	3872.1	4341.7	4632	4984.4	5425	5835.9	6276.7	6568.4	6753.1	7114.6	7292.9	7456.2	7598.1	7741	7761	7994.7	7975	8024	8084.6
0	0	1.3413	7.607	0	3.6067	0	0	2.3972	2.1155	8.7956	11.666	7.4934	13.771	17.439	18.925	38.22	65.423	121.6	194.3	281.52	381.62	482.39	635.72	834.82	1048.8	1252.6	1487	1763.1	2126.7	2424.3	2664.5	2880.4	3238.6	3369.4	3692.1	3925.4	4135.9	4255.7	4519.4	4715.6	4744.1	4982.4	4939.2	5062.4	5192.4	5141.9	5239	5271.2	5305
0	2.2819	13.224	0.70889	12.918	0	0	0	0	8.4	0	0	16.743	11.436	29.969	32.913	70.93	106.38	200.16	359.75	494.08	844.23	943.28	1493	1776.5	2326.3	3070.2	3097.6	3640.1	4160.8	4689	5124.4	5377.6	6151.6	6641.5	7294.7	7986.9	8292.8	8440.1	8481.3	7947.3	7987	8065.6	8253.7	8546.8	8850.8	8891.1	9057.7	8850.1	8852.5
2.9799	0	0	0	8.1056	1.6558	0	3.787	0	0	0.97489	8.1446	0	17.368	11.739	32.72	71.488	115.31	171.1	140.65	280.82	287.09	436.03	368.36	598.01	541.8	808.69	848.76	980.9	994.89	1099.1	1215.1	1346	1407.4	1566.5	1617.1	1733.6	1798.8	1898.3	2077.2	2163.4	2122.2	2170.5	2219.3	2248.9	2303.4	2266.6	2289.8	2392.3	2363.2
6.7079	0	0	0	6.525	1.0136	9.448	0	0	11.924	35.916	73.962	119.15	188.85	250.17	347.67	528.72	703.43	1001.1	1298.1	1674.6	2140.2	2580.4	3195.3	3846.8	4564.9	5125.4	5703.5	6388.4	7351.5	7992.1	9045.4	9791.2	10530	11087	11743	12558	13605	14028	14236	14851	15068	15538	15839	16420	16888	17219	17714	18152	18168
21.423	18.193	1.9353	0	0	0	0	4.6098	0	1.1487	3.2296	8.4439	19.67	37.473	62.348	93.281	151.8	228.75	333.17	448.47	558.24	653.35	800.28	974.17	1195.3	1395.9	1654.1	1925.3	2544.3	2857	3100.8	3433.2	3827.8	4293.4	4675.2	5076.9	5413.1	5598.1	5977.1	6197.6	6584.7	6797.6	7130.8	7411.7	7571.9	7687	7746	7571.8	8148.6	8317
12.96	4.1744	0	0	1.0027	0	0	0.99912	3.6574	0	23.454	54.611	128.53	228.27	298.59	376.14	537.64	691.45	858.88	983.52	1261.2	1410.3	1675.4	1918.3	2126.4	2378.6	2656.5	2618.6	2768.1	2977.5	3235.5	3575.6	3727.1	3938.8	3984.5	4264.6	4363.5	4440.5	4566.5	4808.3	4982	5204	5446.2	5631.5	5680.8	5546	5762.9	5947.1	5766.5	5512.2
23.921	4.1974	0	0	0	0	0	0	11.496	6.5322	8.3996	11.926	29.023	63.324	72.369	89.785	83.664	131.1	226.49	205.91	305.31	406.02	584.76	769.64	924.37	1182	1422.4	1655.6	2096.4	2503.5	2998.9	3685.7	4232	4789.7	5391	5876.8	6591.7	7276.4	7671.3	8296.1	8679.7	8730.9	9292.4	9605.7	9907	10143	10121	10206	10460	10619
13.604	7.4054	0	0	0	10.527	20.801	24.844	39.088	80.903	100.79	157.74	170.97	244.43	286.02	355.25	437.46	545.99	665.01	788.6	1032.4	1209.8	1288	1506.3	1662.5	1823.8	1960.1	2182.9	2424.8	2577.8	2744.2	3041.2	3279.4	3767.6	3983.4	4370.2	4750.8	5179.1	5551.7	6019.5	6356.7	6409	6744.3	7068.4	7384.4	7608.9	7791.2	7969	7788.4	8065.3
0	0	0	1.0433	8.5679	16.108	34.906	55.543	56.308	97.433	135.32	184.71	258.67	320.18	433.27	585.9	785.82	888.11	1215.7	1494.5	1780.6	2184.1	2565.8	2935.3	3044.3	3839.5	4413.9	4951.2	5517.8	6093.7	6541.6	6345.2	6458.7	7010.6	7639.1	8153	8652.2	8938.3	9363.2	9542.4	9983.3	10000	10147	10311	10572	10635	10710	10822	11053	10847
25.71	8.125	0	0	0	0	0	0	0	0	0	13.346	31.928	82.44	121.47	178.06	242.42	312.76	361.91	399.87	485.77	685.2	747.03	858.09	913.78	921.08	926.13	990.88	1091	1083.5	1195.4	1067	1143.6	1184.7	1231	1344.1	1441	1533.6	1594	1749.9	1871	1944.6	1960.3	2044.1	2144.4	2137.3	2258.5	2141.2	2245.3	2341
0	0	0	6.8668	21.846	5.2419	8.3198	18.184	26.106	10.427	30.296	61.012	87.212	122.77	153.1	199.48	195.88	309.68	310.49	383.91	519.02	716.73	946.29	1245.2	1585.1	1941.4	2408.2	2874.7	3447.9	3962.9	4442.1	4915.1	5652.5	6147.5	6670.7	7244.1	7829.2	8363.9	9027.1	9407.3	9991.1	10209	10573	10878	11141	11478	11833	11598	12097	12549
19.687	15.471	3.0179	4.2209	0	0	0	0	0	0	0	6.9128	35.115	47.734	66.231	114.65	169.68	249.84	361.6	501.09	678.59	873.54	1113.3	1389.1	1671.3	1977	2247.2	2629	3045.8	3233.5	3737.2	4021.7	4343.1	4673.3	5041	5409.6	5735.6	6092.9	6448.6	6661.7	6902.3	7033.9	7556	7763.7	7821.5	7975.1	8078.6	7812.3	8051.4	8160.1
0.79358	9.2879	0	2.0017	2.6409	0	0	0	0	0	0	0	0	0	0	19.863	42.087	81.591	108.42	174.6	269.86	380.59	474.21	615.06	776.34	877.45	1118	1245.8	1521.1	1701.9	1986.1	2259.1	2618.4	2808.8	3011.3	3250.7	3442	3827.8	4034.3	4231.2	4342.6	4588.3	4684.3	4685.7	4911.9	5121.8	5262.8	5234	5319.7	5704.1
0	0	0	0	37.862	53.15	101.45	131.87	201.28	180.95	215.2	218.49	247.05	279.71	265.73	259.62	308.73	324.09	334.94	464.19	523.08	623.32	781.93	852	1025.6	1182.5	1290	1433.3	1562.6	1868.9	2019.9	2453.4	2618.2	2823.9	2917.2	3715.9	4193.8	4242.4	4627.8	4715.6	4257	4586.6	4774.1	4588.6	4848.5	4937.5	4750.2	4889	4643	5111.5
4.2316	3.5036	1.3792	1.1654	0	0	0	0	0	0	2.5225	14.542	14.311	23.646	35.74	76.437	87.422	125.75	218.82	281.59	384.59	455.42	586.09	734.07	886.91	1090.6	1322.7	1600.1	1882.3	2072	2337.3	2712.3	2960.9	3285.1	3636.8	4000.2	4240.4	4518.5	4774.2	4839.2	5358	5298.4	5611.8	5649.7	5551.8	5762.1	5853.5	5899.3	5994.9	6168
15.901	0.087932	0	0.17786	0	0	0	37.778	36.265	0	2.4163	7.2519	0	0	0	26.128	70.449	121.31	200.47	284.31	387.93	515.44	691.35	971.39	1190	1422.8	1665.7	1969.9	2363.4	2603.1	3037.6	3415	3815.1	4265.3	4720.1	5254.6	5855.8	6152.4	6815.6	7066.5	7481.3	7713.6	8041.5	8402.7	8972.2	8990	9432.8	9560.9	9894.8	10444
8.9173	0	0	10.828	7.389	0.61285	0	1.6425	0	0	0	0	15.646	48.342	94.867	142.03	205.14	275.98	329.43	419.71	532.27	657.47	832.62	1069.7	1224.3	1553.1	1793.4	2256.5	2468.7	2800.9	3131.8	3559	4098.9	4033.4	4842.8	4821.6	5166.5	5267.9	5871.4	6069.1	6243.7	6380.4	6554.3	6883.6	7113.4	7361.6	7444.5	7456	7383.4	7613.7
10.486	12.944	0	0	0	6.2695	5.4915	24.732	95.953	154.96	315.74	466.01	669.57	817.2	990.69	1262.2	1398.1	1637.8	1708.5	1849.8	2096.4	2522.1	2612.7	2676.7	2951.4	3128.6	3296.6	3401.9	3671.3	3905.8	3891	4075.2	4294	4179.5	4484.5	4593.4	4537.6	4513.2	4734.1	4732.4	4778.3	4835.1	4814.7	4854.8	4939.5	4826	4850.4	4751	4789.7	4719.1
18.987	11.411	0	0	0	0.95784	0	0	0	0	0	0	0	0	0	0	0	0	0	2.6515	8.4688	16.768	80.293	96.671	172.24	183.04	296.33	428.3	491.66	612.3	740.61	879.63	965.9	1158.2	1246.6	1369	1539.9	1607.3	1759.1	1875.5	2013.8	2089	2034	2073.4	2040.4	2124.6	2057.1	2106.6	2077.8	2206.9
0	0	0	1.3506	7.9575	9.3988	6.3893	16.781	0	18.411	11.606	40.054	34.812	60.104	111.26	192.07	280.66	406.52	600.1	816.87	1117	1265.5	1595	2113.4	2465	2788.8	3322.9	3798.2	4083.6	4808.6	5266.8	5588.2	5831.8	6286.5	6756.2	6874.5	7344.7	7608.8	8326.2	8656.6	8946.6	9095.4	9064.2	9022.8	9101.3	9085	9169.7	9041.3	9128.1	9267.5
0	0	0	4.1766	1.6619	1.8596	19.265	18.578	23.546	24.453	31.579	26.743	36.357	68.763	112.17	222.16	346.71	533.43	711.78	1044.3	1308.9	1851.2	2353.4	2765.4	3358.6	3969.3	4427.5	4828.9	5620.5	6068.5	6195	7380.9	7908.9	8524.5	9381.2	9988.3	10781	11451	11925	12409	12810	13329	13621	14063	14534	14581	14825	15467	15336	15564
0	0	0	0	6.9151	5.8723	9.6154	5.3402	3.9538	12.999	17.857	25.928	24.006	30.063	36.483	57.339	91.057	121.35	176.27	242.66	350.87	465.79	562.44	718.72	822.05	946.28	1099	1240.1	1374.1	1521.2	1644.1	1787.1	1905	2075.8	2232.1	2424.3	2607.7	2833.1	2965.4	3100.9	3249.8	3305.3	3493.8	3501.1	3585	3615.6	3737.3	3759.8	3901.5	3912.5
40.609	16.452	4.1375	0	0	0	0	0	0	0	0	0	0	0	0	21.141	78.448	160.55	246.17	376.73	524.14	614.71	789.1	959.64	1074.5	1312	1395.3	1548.6	1717.9	2306.2	2032.6	2218.1	2422.4	2590.9	2970.1	3198.5	3551.2	3708.7	3865.1	4083.3	4190.4	4304.6	4498.7	4520.4	4639.9	4562	4539	4632.8	4692.5	4597.7
8.5979	0.39136	0	2.638	0	0.30082	0	0	0	0	14.282	52.302	127.95	200.9	305.15	432.18	597.35	761.2	957.42	1158.8	1413.5	1686.7	1899.8	2223.9	2553.7	2796.1	3020	3387.2	3661.2	4323.7	4689.4	4519.5	4674	5013.5	5350.9	5627.7	5848	6169.7	6516.1	6602.1	6691.7	6960.1	7017.3	7554	7250.5	7526.8	7539.2	7411	7440.4	6903.3
42.92	17.69	0	0	0	0	0	0	0	0	0	0	0.056993	36.328	85.012	117.2	176.55	276.05	410.39	555.75	707.76	848.43	1101.2	1345.9	1540.3	1837.1	1994.4	2209.1	2459.6	2773.8	2949.3	3156.2	3404.2	3691.3	4039.5	4158.5	4412.7	4699.5	4887.1	5072.6	5303.5	5439	5575	5743.8	5778.4	5831.7	5912.2	6103.8	6177.8	5970.2
15.733	11.488	0	0	0	0	0	0	0	0	0	0	0	0	0	0	2.115	13.494	47.635	147.58	222.97	210.16	429.81	521.44	736.32	935.56	1115.9	1325.3	1568.3	1835.7	2212.7	2373	2618.3	2980.9	3360.4	3539.5	3816.5	4029.9	4398.3	4622.6	4728.2	4860.2	5049.3	4825.7	5243.1	5430.7	5440.8	5401.5	5713.6	5781.9
17.1	4.802	0	4.6139	0	0	0	0	0	0	8.095	40.433	73.098	144.15	225.78	308.88	414.24	516.64	667.52	828.63	1061.4	1254.2	1506	1751.2	2045.9	2274.9	2422.6	2847.1	3172.5	3524.5	3844.5	4315	4626.4	5093.2	5522.8	5941	6391.3	6892.3	7196.8	7680.6	8043.4	8539.1	9155.2	9389.4	9441.4	9748.1	10056	10264	10554	10393
9.044	0.61014	0	1.5549	0	0	0	0	0	0	42.067	127.68	273.75	459.75	692.38	962.93	1392.9	1720.1	2236.6	2680.1	3217.4	3900.3	4459.9	4797.9	5072.6	5578.3	6176.8	6220.2	6699.4	7560.6	7968.7	8390.4	8753.7	9360.4	9476.3	10006	10362	10431	10941	10629	11069	11312	11780	11455	11982	11683	11914	11944	11927	11789
6.9215	5.5723	0.99324	4.366	5.1006	0	0	2.6839	0	0	0	0.00017303	43.264	73.509	141.58	218.84	323.85	443.84	567.3	741.81	901.8	1057.5	1324.6	1564.3	1860	2068.2	2218.5	2963.7	3069.2	3501.7	3505.8	4004.5	4298.9	4694	4951.8	5348.9	5453.2	5849.2	6189.4	6330.4	6321.4	6603.9	6788	6848.2	6971	7129.7	6929.7	7097.2	7171.2	7293.8
14.025	9.1748	0	0	0	0	0	4.2832	0	0	0	0	0	0	0	0	0	0	0	0	0	0	53.534	223.44	399.94	850.65	884.94	1265.4	1876.4	2129.7	2590.8	3288.7	3590.9	4046.9	4502.1	5446.4	5872.1	6465.1	6860.2	7553.3	8045.8	8114.3	8707.7	8727.1	9463.6	9562.4	9341.3	9694.1	9870	9856.9
0	0	0	0	7.3538	8.5625	2.5919	13.494	0	6.4365	14.871	35.572	57.467	100.74	148.57	208.55	269.99	346.87	435.07	512.02	617.91	731.64	807.73	978.98	1135.6	1312.6	1494.3	1639.4	1971.7	2207	2464.4	2639.5	3031.7	3277.1	3619.7	3793.5	4115.1	4044.4	4127.8	4359.1	4519.1	4538.5	4716.3	4876.6	5310.8	5110.4	5090.2	5224.4	5337.2	5441.7
5.6102	15.043	0	5.9257	0	0	0	0	0	0	0	0	0	0	0	0	0	0	0	0	0	17.777	124.15	489.84	669.53	850.03	1144.1	1363	1701.3	1980.4	2265.1	2599.1	2856.6	3092.6	3349.7	3676.8	3950.1	4345.3	4439.6	4812.6	4900.6	5171.9	5342.6	5431.9	5515.7	5642.7	5518.7	5426.8	5578.8	5735.2
0	0	0	0	8.7865	7.5111	12.695	9.063	26.488	26.348	24.35	34.463	46.131	77.609	109.16	149.66	212.99	299.56	416.25	500.08	581.09	724.37	848.67	1009.5	1087.8	1274.8	1442.5	1531.9	1638.9	1801.1	1997.7	2142.3	2295.9	2325.3	2431	2628.4	2756.6	2687.6	2908.4	2889	3144	3027.5	3198.3	3259.1	3376.1	3311.8	3419.9	3497.7	3524.5	3517.4
14.033	10.353	0	0	0	0	0	0	0	0.16367	36.228	80.282	150.94	267.25	442.85	647.13	945.09	1271.1	1686.5	2270.8	2753.8	3435.2	3957.3	4583.3	5370.5	6033	6795.8	7388.7	8033.5	8601.4	9411.2	10310	10938	11461	12177	12769	12640	13214	13520	13767	14019	14294	14745	14731	15120	15510	15549	15691	15521	15932
10.934	12.653	0	0	0	0	0	0	0	0	0	0	6.8277	21.183	37.833	35.55	76.209	144.09	266.51	253.98	376.78	516.01	618.53	867.96	1050.3	1381.2	1605.4	1901.3	2234.8	2469.7	2906.4	3208.2	3700.5	4121.6	4634.5	4830.3	5291.2	5572.5	6133	6579.5	6761.4	6935.4	7043.8	7048.8	7165.7	7224.8	7251.7	7501.7	7976.7	7851.5
0	5.5664	0	0	0.42399	5.4547	4.5236	1.6442	2.2002	0	0	4.5972	29.905	64.133	113.27	182.33	278.46	352.19	462.97	567.16	671.08	776.49	911.35	1027	1145.9	1276.2	1447.5	1577.5	1787.2	1879	2122.1	2225.2	2363.3	2501.8	2680.9	2868.3	3045.8	3243.3	3329.9	3540.8	3618.1	3778.4	3818.1	3942.3	4023.1	4039.7	4214.6	4263.8	4573.1	4570
14.592	0	0	7.5589	0	4.0207	0	0	0	0	0	0	0	0	0	0	0	0	0	32.755	106.52	211.87	303.69	448.26	644.08	883.86	1129.5	1438.6	1763.5	2093.8	2435.2	2873.3	3309.6	3764.5	4306.5	4767.5	5146.4	5523.1	6010.2	6196.7	6481.5	6924.1	7205	7475.2	7602.5	7405.9	7633.2	7706.2	7639.9	7937
18.061	13.508	0	0	1.8659	0	0	0	0	0	12.755	55.024	127.16	206.21	368.81	551.4	859.16	1250.3	1456.7	2200.9	2497.9	2952.9	3234.1	3781.7	4110.6	4399	4470.1	4612	4978.1	5407.4	5712.5	6153.7	6495.2	6821.7	7281.2	7475.4	7786.7	8197.4	8427.9	8647.1	8876.5	9110.4	9457.3	9481.4	9770.7	9910	9860	10017	10087	10076
21.371	6.7918	2.8248	1.8914	0	0	0	0	0	0	23.344	54.432	102.94	174.95	256.89	383.9	529.08	718.04	936.96	1180.8	1535.5	1848.4	2293.2	2763.5	3293.6	3863.8	4548.5	4470	5198.2	5682	5879.2	6324.6	7058.4	7690.9	7793.2	8158.9	8303.5	9114.4	9891.8	9351	9676.6	9878.2	10052	10238	10369	9977.3	10545	10249	10657	10621
0	0	0	3.7413	0	26.72	12.971	12.451	10.677	11.59	25.24	33.333	59.676	70.711	110.41	186.55	323.18	483	782.95	991.41	1420.8	1863.8	2312.6	2805.6	3392.6	4000.5	4776.3	5672.3	6457.7	7258.5	8240.7	8364.1	9234.3	10101	10401	11301	12203	12736	13743	13531	14426	14398	14990	15270	15611	15486	15883	15693	15780	15890
28.792	22.361	0	3.9392	0	0	0	0	16.648	0	138.72	102.15	308.95	302.92	412.04	579.86	817.51	1034.1	1399.3	1725.9	2214.8	2553.7	3111	3563.1	4105.3	4339.3	5461.2	6304.7	6833.9	7703.4	8618.4	9124.8	9750.6	10785	11538	11895	12435	13104	14123	14125	14897	15694	15795	16216	16954	16774	17179	16399	17633	17982
37.174	16.724	0	0	0	0	0	0	0	0	0	0	26.412	89.153	178.63	302.37	498.16	739.56	990.83	1311.5	1696.3	2112.8	2573.8	3355.8	3633.8	4072.8	4657.7	5315.3	6392.5	7012.1	7833.2	8128.5	8341.9	9277.2	9395.2	10001	10656	10497	10627	10912	11359	11871	11674	12436	12050	12308	10841	11644	11496	12368
19.71	8.4619	0	3.9338	3.9053	0	0	0	0	0	0	0	0	0.47623	10.146	13.493	27.893	70.942	118.41	176.5	241.96	316.49	457.46	790.07	1003.3	1203.6	1512.3	1852.5	2298.5	2638.6	3120.2	3632.3	4162.6	4633.9	5470.4	5877.6	6308.9	6977.7	7366.1	7993.3	8349.7	8880	9139.9	9332.5	9622	9927.4	10076	9891	10043	10204
0	0	0	0	8.5498	13.882	7.8839	17.306	6.0475	21.446	20.455	66.102	92.005	161.71	238.23	314.73	397.32	535.44	698.02	929.89	1283.5	1586.6	2083.5	2585.1	3173.4	3721.7	4482	5067.6	5853.5	6379.8	7175.8	7854.7	8341.3	8975.6	9644.7	10163	10990	11367	11526	12195	12439	12359	13141	12926	13099	13776	13992	13758	14216	14294
20.117	15.384	6.2582	0	0	0	0	0	0	0	0	4.1495	35.873	100.41	176.74	281.51	393.38	569.91	826.32	1095.1	1411	1833.1	2324.6	2732.2	3081.8	3634.8	4223.9	4831.3	5390.5	5925.4	6447	7015.1	7533.7	8197.3	8790.4	9396.7	9987.4	10444	10645	11493	11871	12224	12503	12812	13023	13096	13213	13224	13306	13178
0	0	0	15.817	0	3.5677	0	0.80322	1.6293	32.63	86.841	145.14	185.21	240.03	300.46	362.62	421.11	485.31	600.19	750.77	884.2	1085.1	1292	1515.4	1764.1	2085.7	2349.3	2661.5	3124.6	3470.8	3819	4250.7	4777.1	5121.8	5517.8	5929.1	6299.6	6435.3	6968.8	7308.9	7602.9	7896.9	8158	8398.7	8691.4	8787.9	9026.2	8847.5	9161.9	9090.6
0	0	0	3.4269	8.6395	2.2667	6.1816	6.5097	7.2288	28.963	67.629	148.34	260.85	438.12	665.03	779.03	1195.9	1576.6	2038.4	2548.4	3173.1	3764	4458.1	5059.1	5663.3	6377.2	6947.3	7586.6	8524.7	9143.1	11290	10215	11671	12379	11682	11986	12858	13144	13175	14503	14881	15231	15612	15822	16250	16209	16296	16115	16447	17308
18.624	7.3649	0	0	0	0	0	0	0	0	0	29.415	71.66	133.3	247.62	353.16	512.61	672.71	878.3	1100.9	1407.4	1682.5	2000.3	2323.4	2785.8	3082	3569.2	4035	4525	4926.6	5457.5	6012.7	6564.7	7041.2	7513	7858.2	8292.2	8589.5	8773.8	9104.8	9364.4	9479.1	9814.6	9678.4	10091	10326	10233	10478	10507	10616
23.652	15.761	4.9829	0	0	0	0	0	0	0	0	0	0	0	0	0	0	0	16.984	57.787	107.99	189.46	249.31	356.49	584.78	734.49	732.13	1196.9	1675	2087.5	2517.6	2718	3209.3	3743.4	4120.7	4632.6	5036.2	5382.8	5783.4	6124.6	6506.5	6742.8	6965.6	7054.1	7407	7531.6	7580.7	7841.9	7920.9	7738
0	0	0	0	1.0898	7.2141	13.854	18.644	2.9812	16.46	30.638	60.005	128.48	223.3	334.42	472.14	619.03	784.65	1002.3	1263.7	1799.8	1795.8	2079.1	2442.8	2881.4	3336	3822.3	4311.9	4730.4	5222.5	5685.7	6093	6844.7	7275.1	7588.3	7974.3	8478.2	8781.4	9247	9516.6	9816	9667.9	9234.7	9594.8	10021	10249	10341	10369	10273	10464
4.7166	0.21089	0	3.6132	1.0739	0	4.7455	14.844	24.815	51.423	69.153	102.45	136.6	188.64	246.15	281.32	343.27	375.22	514.82	579.3	657.39	776.17	824.13	1071.3	1173.5	1361.6	1570.9	1671.8	1741	1924.4	2201.8	2264.5	2449.3	2565.4	2804.6	2944	3125.6	3260.4	3383.4	3530	3683.3	3610.3	3973.6	4248	4499.5	4681.8	4546.6	4456.7	4522.5	4510.1
13.52	3.4214	0	0	0	1.2798	0	0	1.2166	12.597	34.215	67.41	111.92	198.06	289.24	439.29	604.42	756.14	986.4	1225.6	1463.9	1731.9	2076.2	2431.9	2651.2	2932.1	3141.9	3311.6	3704.7	3880.4	4053.3	4370.8	4547	4703.3	4818.3	4860.5	5139.3	5110.8	5402.3	5205.2	5358	5515.7	5578.6	5761.1	5954.7	5730.9	5908.9	5889	5971.3	5856.6
0	0	0	10.489	0	1.1552	4.5457	0	0	2.5713	0	0	1.4479	3.0831	22.822	55.075	96.683	151.85	248.55	389.01	535.18	698.15	948.39	1152.2	1407.8	1757.7	1982.8	2285.7	2641	3153.1	3220.2	3446.2	3674.9	3929.4	4263.3	4507	4771.2	4916.6	5053.8	5545.8	5758.7	5971.2	6167.2	6232.8	6249.5	6312.7	6246.5	6423.3	6516.3	6393.7
0	0	0	0	0	3.3032	24.728	41.502	38.8	48.722	57.973	67.146	87.079	65.487	90.483	86.895	92.638	94.551	105.67	114.41	176.75	209.06	258.68	362.87	654.03	849.43	1164.2	1510.5	1932.2	2360.8	2889.6	3278.6	3749.4	4386.8	4913.6	5662.6	5981.4	6449.4	7014.3	7276.4	7500.1	7810.7	8007.6	8046	8401.5	8539.1	8735.2	8837.7	8704.1	8841
17.186	2.1422	3.9868	2.0144	0	0	0	0	0	0	0	0	0	11.366	49.703	110.2	176.71	251.88	376.91	500.79	657.64	886.16	1085.6	1358.5	1635.5	2014.8	2468.3	2850.1	3069.6	4249	4330.5	4750.3	5657.6	5933	7039.5	7111.3	7460.3	7741.5	8058.3	8671.3	9403.6	9973.4	9369	9533.8	9634.6	9787.8	10188	10447	10762	10870
11.912	2.5646	0	6.8533	0	0	0	0	0	0	10.525	57.507	136.83	278.6	516.35	780.71	1135.5	1581.7	2013.7	2387.5	3091.6	3725.4	4133.9	4910.2	5793.1	6483	7316.5	8253.3	9220.1	10042	11013	11624	12493	13370	14546	14770	16078	16275	16837	17021	18376	18692	18521	18857	19654	20085	20102	20568	19797	19930
0	4.2174	0	0	1.3989	0.85943	3.3899	0.72152	0	2.0329	4.3058	45.184	90.058	163.82	289.62	379.33	547.46	700.58	908.18	1131.7	1401.4	1693	2136.9	2283.5	2632	2967.2	3439.5	3790.1	4336	4549.5	4879.5	5380.1	5848.9	6272.9	6654.8	7108.4	7592	8003.8	8983.1	9709.2	10227	10474	10904	11267	11542	11741	11943	11260	11885	11619
26.725	11.139	0	0	0	0	0	0	8.6526	38.013	79.623	122.22	237.58	342.46	444.55	586.5	844.87	1154	1478	1953.4	2505.6	3177.1	3807.7	4767	5449.6	6724.7	7537.5	8087.2	8946.9	9958.6	10442	11857	12989	13767	14076	15312	15291	15501	16551	16898	17412	18097	18555	18685	19079	18969	16859	19129	19237	17141
0	0	0	0	7.1362	5.2697	3.8619	2.7371	4.0439	2.9907	3.4752	2.3338	19.434	32.329	77.06	131.34	195.4	278.45	372.21	478.26	604.68	804.33	980.12	1152.2	1402.5	1662.2	1928.2	2270	2528.4	2851.7	3211.3	3563.6	3927.1	4304.1	4660.2	4965.8	5347.1	5564.5	6059.1	6353	6608.5	6821.3	6943.5	7238.7	7477.2	7550.7	7595.7	7435.8	7933.1	8187.1
19.448	8.5707	0	1.2975	0	0	0	0	0	0	0	0	0	0	35.237	73.866	131.73	230.84	331.17	432.57	595.5	825.76	1081	1229.1	1434.1	1705.1	1955.1	2237.7	2577.7	3029.8	3345.6	3640.4	3957.9	4345.1	4823.2	5247.9	5597.6	5894.2	6342.8	6601	7055.9	7420.4	7639	7862.6	7957	8144.1	8047.8	8218.9	8170.5	8332.5
27.846	11.745	0	1.4001	0	0	0	0	0	0	0	0	0	0	0	0	0	0	0	21.445	28.752	43.283	107.59	152.06	241.78	330.77	429.16	558.78	617.63	819.69	962.52	1147.2	1293.6	1422.6	1486.6	1667.5	1794.1	1895.6	2042.1	2147.8	2062.8	2165.6	2089.1	2126.3	2104.4	2177.5	2064	2113.6	2066.4	2130.5
53.223	30.971	0	0	0	0	0	0	0	0	26.338	53.187	99.392	153.25	213.52	293.13	410.88	534.95	640.99	883.98	995.44	1258.5	907.46	1715.3	1376.4	2222.9	1753.9	2953.2	2527.5	3681.1	4052.4	4173.4	4541.9	5251.5	5731.1	5972.5	6288.7	6537.5	6926.7	7210	7424.6	7868.9	8174.6	8276.2	8343.3	8528.2	8683.2	8465.7	8710	8804.9
29.112	21.046	0	0	0	0	0	0	0	0	0	0	0	0	28.203	119.92	229.67	364.48	566.13	779.67	1098.1	1363.3	1715.4	2049.2	2394.2	2783.9	3301.5	3585.2	4098.7	4620.4	5162.2	5633.7	6147.7	6583.3	7053.1	7448.7	7890.4	7963.7	8336.8	8601	8832.4	9415	9368	9539.8	9901.2	9799.2	9923	9818.8	9999.4	10218
0	0	0	0	10.152	9.4524	7.125	4.6762	7.0299	6.9998	16.041	21.915	59.15	119.85	193.51	265.74	340.74	423.39	510.7	624.18	772.35	891.67	946.44	1083.8	1268.2	1469.1	1602.8	1795.7	1826	1971.6	2136.3	2239.6	2365.4	2439.8	2575.7	2729.1	2788	2905.4	2955.8	3135.5	3120	3321	3344.4	3385.6	3410.3	3445.2	3524.2	3602.4	3484.2	3689.3
31.877	9.5719	0	0	0	2.4274	0	0	0	0	0	21.813	24.338	60.983	178.01	184.66	269.76	389.27	474.77	588.81	754.7	921.16	1173.7	1489.5	1700	2519.6	2401.3	2491.4	2870.6	3264.2	3816.9	4254.4	4720	5371.4	5669.7	6075.2	6542.5	6670.9	7143.6	7382.8	7655.3	7860.2	7694.1	7677.2	7734.8	7911.8	7796	7852.7	7901	7941.9
0	0	0	0	11.895	18.748	8.1779	9.7506	5.2718	8.2895	12.703	0	32.078	33.998	59.586	76.327	126.98	172.7	251.22	337.77	489.89	678.39	877.1	1086.9	1293.4	1530.4	1841.5	2198.5	2510.6	2888.3	3225.2	3524.9	3944.4	4407.6	4917.7	5364	5845.4	6198.7	6757.4	7079.7	7256.9	7195.3	7419	7786.1	7982.7	8264.3	8194.4	8275.2	8433.3	8723.3
8.8493	10.751	0	0	0	0	0	0	6.0355	7.3199	28.438	57.475	115.3	180.57	271.41	375.7	466.89	608.62	741.56	924.11	1108.7	1304	1469.7	1742.9	1914.7	2083.9	2257.8	2537	2870.3	3060.1	3189	3463.8	3513.6	3672.2	3917.3	4001.6	4230.7	4406	4584.1	4902.3	4857.7	4961.1	5016.3	5114.1	5117.6	5118.7	5082.7	5205.4	5229.9	5292
11.305	0.22484	0	0	0	11.101	0	0	0	0	0	0	3.2915	10.071	26.019	71.333	151.81	280.59	510.68	765.94	968.47	1277	1759	2146.1	2491.9	3048.3	3420.5	3799.5	4252.4	4718.1	5012.7	5487.5	5551.7	5894.5	6110.3	6361.1	6675.5	7089.2	7284.3	7313	7404.8	7503	7756.5	7931.5	8102.7	8273	8200	8451.2	8278.8	8391.5
40.862	10.261	0	0	0	0	0	0	0	0	0	0	0	41.961	104.86	189.49	308.74	455.22	635.83	823.31	1021.5	1237.6	1628.9	2022.8	2329.6	2808.1	3215	3610.5	4035.2	4432.3	5042.3	5485.4	6033.4	6755.6	7326	7742.9	7652.7	8084.3	8395.4	8688.2	8887.9	9021.9	9341	9521.8	9487.6	9768.6	9726.2	9918.5	10013	10043
0	0	0	4.0651	10.667	31.939	37.323	46.24	50.161	78.237	97.447	105.32	129.34	144.01	158.78	224.41	326.9	433.08	561.56	701.09	937.67	1173.8	1469.4	1805.9	2166.3	2798.8	3093.2	3392.9	3718.6	4503.9	4918.6	4991.6	5372.7	5613.2	6529.8	6881.4	7076.6	7604.2	7884.3	7954.4	8176.1	8587	8930.6	9184.9	9151	9190.2	9142.6	9630.1	9831.8	9552.7
22.971	13.749	0	0	0	0	0	0	0	0	0	0	0	0	0	0	0	0	0	0	50.844	96.152	182.44	288.9	423.14	580.56	784.52	962.89	1174.9	1392.2	1723	1894.2	2256.7	2484	2840	3079.4	3245.3	3440	3652.1	3903.7	4007.5	3916.9	3989.8	4170.1	4180.3	3697.3	4183.1	4305.4	4320.2	4305.2
48.03	13.305	0	0	0	0	0	0	0	0	0	0	54.908	189.82	420.54	649.7	1050.2	1605.3	2223.6	2898.2	3627.6	4412.8	5534.9	6800.3	7500.8	8606.9	10073	10626	11736	12825	13979	14818	16081	16716	17931	18325	19768	20317	21170	21569	22345	22620	23718	24062	23968	24577	24932	24768	25349	25335
20.187	0	0	0	1.8756	2.7294	0	0	0	11.335	51.396	117.89	192.03	394.36	615.9	816.24	1036.6	1349.3	1678.5	2025.7	2291.9	2723.9	3238	3890.1	3662.6	4306.7	4716	5486.2	5289.9	5735.3	6775.6	6847.4	7145.7	7487.5	7842.1	8170.4	8601	8855.4	9302.5	9446.9	9763.8	9935.8	10174	10135	10275	10382	10323	10619	10433	10786
3.2703	3.5822	0	0	0	2.2131	20.733	27.145	38.882	44.792	54.645	83.42	95.953	127.4	172.75	276.89	298.54	515.76	536.44	917.69	1171.9	1510.4	1846	2245.9	2644.5	3019.5	3590.5	4159.1	4567.5	5188	5698.5	5971.2	5337.1	6545.6	7216.8	7425.1	7710.9	8039.4	8061	8585.6	8283.5	9502.2	9630.6	9866.1	10100	9970	9891.8	9588.1	9629.7	9436.6
10.467	7.9921	7.935	1.6988	0	0	0	0	0	0	9.8768	82.676	202.39	335.52	506.14	704.33	899.33	1129.3	1460.4	1826.8	2361.8	2926.6	3462.5	4056.4	4806	5516.6	6216.9	7002.4	7581.3	8445	9229	10040	10754	11756	12323	13284	13538	14400	15023	15568	15694	15934	16498	17006	17504	18164	19402	18930	19169	18799
0	5.633	0	1.7671	1.1455	7.3934	0	7.4579	22.168	5.2496	11.404	19.452	49.532	66.95	111.4	167.16	261.85	330.57	478.11	609.46	769.96	939.12	1123.4	1305.7	1555.9	1859	2189.3	2396.7	2711.9	3064	3396.3	3660	3969.7	4358.6	4686.6	4994.7	5347.9	5378.7	5744.5	5884.2	6018.4	6415.2	6543.7	6764.7	6930	6896.2	7324.2	7431.6	7703.8	7730.5
29.808	16.358	0	0	0	0	0	0	0	0	0	0	0	0	0	0	6.8445	79.942	177.9	341.97	615.71	935.07	1334.8	1732.8	2117.5	2558.8	3038.2	3484.1	4169.5	4479.2	4766	5298.4	5910	6205.7	6607.9	7027.3	7654.1	7748.8	8199.8	8640.2	8920	9396.4	9416.1	9672	9907.2	9812.8	9729	9985.2	10145	10332
9.8074	0	0	0	7.2724	2.5097	0	0	0	0	0	13.179	42.1	99.828	167.93	294.41	459.97	639.46	928.07	1171.2	1460.2	1771.2	2132	2491.5	2740.4	3141.6	3502.4	3490.7	4093.2	4723.4	5004.9	4812.2	5040.4	5442	5496.8	5825.7	6792.4	7006.6	7398.2	7523.2	7838.5	8105.2	8016.2	8117.3	8417.7	8586.3	8652.1	8773.8	8726.2	8802.9
4.3718	5.2143	0	2.8672	0	0	0.89747	9.779	0	0	13.603	88.495	228.11	434.25	754.34	1168.6	1666.4	2178.9	2787.7	3555.1	4458.3	5004.1	6088.4	7237.9	7661	8330.1	9111.5	10468	11306	12017	12616	13818	14594	15508	15978	16828	17541	17958	17755	18215	18716	18937	19344	19889	20111	20459	20724	19963	19740	20479
18.44	23.747	0	11.625	0	0	0	0	0	0	0	0	1.5264	16.91	31.611	111.5	189.16	352.63	535.65	803.57	1069.5	1452.1	1821.3	2241.4	2092.7	3010.8	3593.5	3930.7	4350.4	4772.8	5267.5	5625.8	6021.5	6571.6	7023.6	7540.4	7895.2	8244.6	8498.3	8889.7	8926	9315.8	9618.8	9881.3	9898.2	10009	9964.1	9822	10356	10557
49.207	35.316	9.8676	0	0	0	0	0	0	5.6635	0	14.119	43.128	90.014	152.75	238.95	309.66	385.46	527.43	750.32	941.37	1159	1427.4	1699.6	1985.6	2236.2	2527.6	2749.7	3154.3	3399.9	3475.1	3745.6	3916	4337.7	4589.8	4815.6	5026.4	5397.1	5785.2	5895.3	6086.2	6070.1	6316.2	6346.9	6733.7	6825.6	6888.5	6959.6	6817.4	7050.1
0	0	0	0	11.813	13.821	50.094	47.715	43.788	64.672	96.542	157.61	226.75	355.76	528.01	668.15	906.66	1125.1	1414.3	1738.8	2030.4	2432.3	2822.8	3301.7	3714.4	4282.2	4943.2	5491.4	6078.4	6624.4	7337.8	7962.7	8301.9	8982.6	9797.2	10223	10857	11259	11818	12346	12686	13056	13040	13690	13649	14133	14485	14878	15120	15323
28.898	8.6273	0	0	0	0	0	0	0	0	0	0	6.5656	18.351	46.961	88.073	146.95	208.7	289.9	410.96	522.97	652.52	804.3	918.72	1126.6	1213.8	1309.9	1459.8	1648.7	1771.3	1863.9	1990.9	2138.7	2167.2	2352.3	2419.9	2510.7	2506.4	2652.5	2715.5	2811.6	2894.1	2891	2893.6	2951.2	2957.4	3048	2931.6	2980.6	3066.3
16.216	6.1697	0	0.87022	0	0	0	0	0	0	0	0	0	14.037	53.827	108.67	212.32	322.95	438.66	732.11	752.96	912.84	989.11	1216.2	1658.5	1642.8	2030.7	2214.5	2425.6	2564.3	3141.2	3129.8	3528.2	3615	3955.3	3913.9	4036	4371.7	4647.5	4711.4	5066.3	4980.3	5044	4800.2	4805.2	4702.5	4866.8	5643.2	5147.4	5354.9
11.143	7.371	0	7.3416	0	0	0	0	0	0	0	18.149	44.298	99.231	171.23	272.87	475.7	681.43	904.04	1197.4	1454.5	1788.8	2112.9	2775.8	3155.4	3675.2	4189.7	4724.2	5210.5	5657.2	6270.4	6786.3	7370.6	7855.4	8433.3	9081.7	9659.4	10097	10381	10869	10877	10881	10845	10959	11516	11657	11977	11794	11995	11962
0	6.4963	5.901	0.62154	0	0	0.58281	0	0	0	0	0	0	0	0	0	0	0	0	0	31.458	85.211	182.22	320.79	397.88	591.28	716.61	955.1	1189.9	1368.4	1531.7	1647.7	1917	2066.9	2376.6	2486.3	2713.7	2911.4	3188.6	3459.8	3700	3977.7	4139.9	4336.3	4332.8	4477.9	4395.7	4550.6	4857.6	4921.5
0	0	0	16.973	24.018	34.037	42.414	72.967	73.147	98.441	154.67	258	392.85	561.87	746.95	964.4	1229.6	1476.7	1787.1	2136.3	2576.5	2911.7	3239.6	3651.6	4086.9	4332.5	4725	5147.5	5528.4	6014.6	6444.9	6842.5	7322.6	7730.6	8188	8574.4	9053.8	9415.9	9747.1	10406	10832	10765	11369	11665	11623	11778	11951	12159	12439	12618
0	0	13.086	3.0811	8.5111	0	0	0	0	0	0	5.9259	25.184	76.938	163.09	289.42	495.7	680.19	1008.5	1305.8	1691.6	2059.5	2443.5	2798.8	3311.6	3708.6	4015.4	4488.8	4919.1	5425.5	5575.5	5985.3	6414.5	6723.4	7134.3	7185.9	7533.6	7746.7	7908.1	7963.1	8712.3	8602.9	9078.5	9438	9355.5	9274.7	9412.5	9399	9617.2	9537.3
27.024	5.4577	0	0	0.04013	0	0	0	0	0	0	3.7543	10.723	18.01	21.943	20.664	56.781	78.068	118.2	191.87	306.5	434.71	509.55	668.67	843.85	1082.8	1065.4	1197.3	1454.9	1778.2	1984.6	2560.4	2834.1	3188.1	3554.1	3970.8	4388.5	4767.7	5400.2	5624.5	5931.3	6312.6	6350.3	6651.2	7000.8	7150.6	7336.8	7493.2	7626.4	7766.3
12.345	10.691	0	0	0	0	0	0	0	0	0	0	30.692	99.483	201.84	319.54	486.34	741.28	975.58	1201.7	1460.2	1791.6	2196.3	2667.8	2975.2	3568.5	3818.4	3988.7	4666.3	5085.6	5700	6613.6	6488.4	6648.4	6955.7	7417.2	7467.8	7776.2	7954.4	8328.6	8655	8821.2	8827.4	9058.6	9082.7	9090.8	9255.2	9295.5	9600.5	9756.7
7.7683	0	0	2.5067	0	0	1.201	4.0272	0.3745	10.799	3.4338	18.998	57.468	124.56	246.51	379.41	517.22	883.92	1053.6	1638.6	1876.4	2556.9	3025.7	3654.2	4449.7	4916.1	5499.1	6045.7	6466.9	6894.9	7170.8	7684.7	8205.4	8580.3	9182	9570.8	10192	10348	10873	11184	11468	11634	11693	12165	12263	12684	12323	12520	12558	12882
0	0	0	1.9294	0	4.2312	7.8093	7.7218	13.022	21.938	27.037	39.064	47.931	63.122	77.455	80.701	99.708	130.94	180.08	225.02	310.43	396.81	475.75	631.76	800.64	1038.6	1271.5	1527.5	1897	2172	2366.8	2674.7	2975.5	3337.6	3639.4	3912.3	4354	4543.4	4767.7	5078.6	5422.1	5604.5	5793.1	5978.9	6172.7	6270.8	6284.6	6404.4	6504	6615
0	0	1.5478	3.5923	1.7886	4.8431	0.18958	13.549	18.624	17.654	37.066	65.201	118.88	213.22	356.04	581.69	911.7	1283.7	1946.8	2432.9	3327.1	3989	4774.3	5575	6391	7013.9	8178.8	9197.4	9834.7	10767	11670	12468	13211	13737	14764	14882	16020	16463	17153	17173	17900	17771	18134	18123	18250	18159	18495	18762	18595	18828
13.369	0	0	0	2.719	14.384	0	3.5613	3.6762	7.7278	23.101	33.15	69.476	128.08	225.88	332.73	470.47	603.42	794.5	985.74	1240.1	1534.2	1909.1	2328.9	2683.2	3014.9	3404.2	3922.7	4307.1	4731.2	5190.3	5426.3	6013.5	6390.1	6927.4	7199.9	7815.4	7977.3	8538.5	8680.9	8868.5	9059.3	9603.6	9751.3	9866.6	10674	9991.7	9850.4	10278	10027
23.164	11.155	0	0	0	0	0	0	6.6122	6.1236	5.2381	31.705	69.05	123.46	155	223.96	310.78	383.97	529.14	671.95	832.87	1024.9	1206.6	1394.3	1673.3	1958.1	2179.4	2559.6	2825.5	3189	3523.3	3813.7	4185.9	4400.6	4503.4	4702.1	5000.9	5061.5	5196.2	5444.6	5699.1	5695.9	5926.9	5952.7	6049.3	6101.5	6266.4	6245.4	6257.1	6180.4
0	0	0	0	152.86	261.39	411.02	498.13	552.7	673.87	811.42	866.22	919.74	1155.5	1569.9	1901.1	2495.2	3031.2	3663.2	4550.3	5397.7	5631.5	7142.3	8784	9603.9	10909	11855	12675	14949	15248	16690	17883	19168	20640	20988	22139	23548	24009	24093	24387	25438	25451	26259	25548	26251	26703	26066	24485	26590	26806
25.111	20.386	0	2.2488	0	0	0	0	0	0	0	0	75.559	82.154	163.76	328.68	551.17	835.79	1125.2	1597.9	2080.8	2554.2	3208.7	3849.4	4338.7	4827	5723.5	6503.1	7660.9	8301.8	8652.6	10329	10938	11508	12292	12901	13891	14551	14970	15497	15824	16134	16835	17043	17585	17684	18244	17699	17554	17284
29.726	6.8125	0	0	0	0	0	0	0	0	0	2.3453	5.5495	62.004	134.67	246.86	373.6	576.87	810.94	1099.7	1450.1	1735.9	2282	2768.3	3161.1	3666	4106.6	4639.2	5173.7	5636.3	6219.6	6683	7278.2	7859.9	8605	8948.6	9502.9	9880.6	10361	10899	11219	11580	11943	12184	12484	12475	12025	11928	12080	11912
31.169	8.8562	0	0	0	0	0	0	0	0	0	1.6766	34.513	124.97	263.16	441.39	721.27	1071	1430	1798.9	2313.2	2688.5	3156.6	3732.6	4255	4945.2	5236.6	5719.6	6179.3	6666	7313.8	7823.2	8483.5	8975.8	9488.8	9876	10310	10464	11193	11460	11866	12254	12393	12630	12677	12782	13201	13258	13131	13096
0	0	0	1.3234	2.1512	0	0.3654	0	0	0	0	0	0	0	0	5.6573	31.648	56.111	110.08	181.95	256.74	377.33	454.2	684.84	858.69	1084.4	1385.5	1655.1	1862.6	2288.1	2547.9	2992.8	3367.9	3709.6	4169.4	4439.9	4851	5331.7	5634.7	6072.8	6365.8	6434.6	6899.1	7015.8	7008	7547.3	7728	7949.1	8141.2	8213.8
2.4571	5.4773	0	0	6.0714	10.275	0	0	0	32.266	81.5	186.28	315.49	459.97	555.25	687.55	847.69	981.91	1458.8	1830.5	2140.6	2915.5	3326.4	4200.2	5244.1	5700	7312.5	8677.6	9563.2	10445	11730	13409	14793	16279	17325	19394	21022	21703	23139	23990	24841	25775	26765	26410	27859	28646	27850	27680	28172	28173
0	0.37425	1.7757	0.66932	0.23121	5.0287	0	0	0	7.5825	7.1146	53.02	63.512	97.901	143.62	159.05	212.56	268.12	319.54	390.51	420.88	502.8	582.92	811.93	1033.2	1235.5	1555.7	1659.7	1924	2080.6	2340.8	2447.2	2701.6	2859.3	3150.4	3364.3	3772.1	3850.2	4417	4382.6	4572.8	4587.8	4897.8	4882.4	5105.2	5166.3	5316.3	5577.5	5535.8	5452.2
4.0007	8.3807	0.49788	0	0	0	0	0	0.8812	15.622	40.488	65.514	96.227	133.95	167.71	211.98	226.01	259.12	327.44	392.75	478.91	624.62	717.18	905.25	1095.8	1381.3	1579.1	1771.2	2040.9	2299.7	2565.5	2750.5	3206	3592.5	4056.8	4096.8	4497.3	4817.7	5364.5	5800.5	5921.9	6324.1	6577.2	5979	5865.5	5862.1	5969.2	6120.2	6044	6294
11.231	4.7491	0	2.1401	0	0	0	0	0	0	0	2.4097	5.7394	42.279	106.11	171.12	238.02	353.5	454.72	664.17	883.26	1046.2	1370.5	1628.9	2110.9	2368	2845.7	3057.4	3904	4481.8	5041.8	5606	6110.2	6535	7183.8	7598.4	7979.9	8160.5	8470.3	9132.9	9249.3	9475	9856.8	9936.8	10239	10155	10562	10382	10642	10597
0	0	0	3.6764	1.8728	4.951	11.261	18.479	7.727	29.046	26.121	22.935	16.86	11.246	5.5674	10.732	9.9247	18.871	28.823	20.257	44.932	63.448	114.82	205.99	345.49	535.66	746.26	1022.9	1409.1	1771.2	2200.5	2727	3198.5	3857.9	4381.8	5121.9	5632	6209.5	6825.3	7270.2	7478.9	7893.8	8324.2	8746.8	8952.8	9162.8	9142.8	8831.2	9547.5	9649.1
3.186	0	2.5719	8.8057	0	2.4182	0	0	0	0	0	0	0.44404	45.744	81.76	165.81	265.88	383.66	542.74	891.87	909.43	1137.8	1358.9	1883.4	2224.9	2529.8	2813.5	3156.6	3734.1	4048.7	4521.8	4666.2	5129.5	5685.4	6321.8	6708.6	7511.1	8150.9	9015.4	9069.4	9553	9689.4	10293	10472	10681	11180	11115	11648	11607	11665
34.068	18.507	3.1409	0	0	0	0	0	0	0	8.8475	20.16	62.291	64.273	89.942	103.03	120.77	159.88	191.34	230	301.16	374	507.08	649.24	752.89	1014.1	1175.4	1429.5	1751.2	2013.2	2380.1	2624.7	2901.3	3271	3473.9	3861.2	4236.9	4542.4	4584.7	4662.1	4665.9	4874.1	4934.9	4985.2	5054.2	5146.5	5277.5	5065.4	5375.7	5364.2
5.1084	0	0	0	0	1.1515	9.3311	7.7937	8.2975	10.843	6.9249	26.738	13.217	20.831	18.185	21.603	32.098	36.381	42.769	45.749	92.259	107.45	126.65	201.68	312.97	401.39	606.83	725.19	973.11	1232.9	1505.6	1799.5	2101.8	2287.8	2614.3	2883.4	3129.2	3373.1	3574.9	3849.4	3898.1	4083.6	4322.4	4465.3	4538.3	4453.6	4599.9	4660.9	4826.3	4832.4
0	7.4666	0.2688	0	0	8.1218	0	0	0	0	0	0	0	0	6.7615	33.644	87.204	149.29	224.81	299.6	391.03	503.06	614.09	718.25	897.05	966.89	1176.7	1335.5	1543.9	1596.1	1820.1	1941.3	2067.6	2237	2439.1	2485.6	2632.1	2811.1	2983.6	3021.5	3190.4	3263.9	3284.4	3369.5	3350.9	3434.7	3624.7	3712.6	4078.5	4217.5
25.614	24.024	0	8.1113	0	0	0	0	0	0	0	0	0	0	0	8.0285	22.275	46.552	64.789	85.868	84.874	109.73	150.47	212.44	332.66	413.41	452.92	650.07	701.06	780.71	922.1	970.99	1053.9	1141.9	1329.3	1363.8	1523	1511.1	1602.3	1638.3	1766.3	1824.9	1939.8	1967.1	2040.7	2055.2	2035.8	2044.5	2029.9	2176.5
17.67	5.5844	1.6885	0	0	0	0	0	0	0	0	0	0	0	43.41	125.01	231.02	397.48	651.63	925.65	1272.7	1658.5	2049.2	2477.5	2923.5	3270	3785.2	4213.7	4694.1	5163.2	5598.4	6311.8	6703.6	7683.4	8007.8	9136.3	9160.1	9930.5	10592	11053	11575	11636	12214	12453	12671	12989	13123	13280	13318	13614
14.345	1.3153	0	0	0	0	1.7231	9.0356	9.571	21.995	24.74	2.8026	3.5646	6.8841	27.196	43.46	49.065	114.93	169.61	254.7	419.68	530.28	777.4	1015.5	1395.3	1723.8	2159.8	2608.2	3141.4	3651.1	4084.7	4725.2	5295.2	5910.4	6600.6	7171	8137.2	8410.8	9214.1	9278.2	10093	10723	10921	10623	10481	10497	10785	10555	10831	10949
24.313	6.8436	0	0	0	0	0	0	0	3.7977	26.129	76.054	151.38	228.91	340.27	410.98	579.31	789.05	893.95	1088.6	1164.1	1538.9	1489.3	1582.9	1570.5	1763.5	2054.2	2202.8	2367.5	2606.1	2392.1	2503.8	2736.6	2725.9	2989.1	3028.4	3201.1	3233.8	3294.1	3421.1	3518.9	3644	3709.5	3880.4	3882.7	3931	3777.1	3845.5	3849.4	4117.5
21.342	5.8193	0	0	0	0.056791	0	0	0	0	1.4633	1.5089	7.9409	3.5152	6.9918	0	14.078	19.055	46.296	74.799	120.5	180.73	329.95	480.73	654.19	821.27	1058.7	1369.7	1637.9	1901.8	2208.8	2421.4	2713.4	2945.9	3130	3381.4	3557.8	3859.1	4002.9	4059.4	4203	4265	4348.9	4370.1	4313	4549.9	3735.1	3559.6	4297.2	4260.1
46.507	13.508	0.61397	0	0	0	0	0	42.336	93.769	189.89	360.36	579.8	921.06	1325.6	1917.2	2572.2	3230.6	4158.4	4964.8	6145	7417.9	8833.2	9672.6	11238	12620	13400	14890	16211	17953	19239	19987	20916	22104	23046	23814	24781	25070	25054	26153	26154	26674	26583	26695	26938	26942	27205	27597	28094	27349
0	0	0	0	4.411	15.847	27.533	20.881	33.704	26.281	21.097	23.331	11.723	39.115	74.42	107.66	160.8	219.17	266.66	359.9	418.84	509.16	556.7	628.07	658.46	756.51	873.95	927.7	806.35	844.47	996.76	1027.3	1107.3	1161.2	1228.9	1391	1405.7	1468.5	1505.4	1611.4	1674.1	1746.7	1747.4	1847.3	1877.7	1901.1	1986.9	2051.1	1933.2	2172.3
0	11.965	14.337	0	0	0	0	0	0.011301	0	0	0	12.917	38.707	75.088	185.17	285.45	427.87	600.43	723.26	949.88	1239.7	1396.7	1672	1918.2	2114.4	2430.5	2860.7	3284.2	3570.2	3918.7	4148.1	4455.8	4850.1	5171.1	5512.1	5598.1	6191.2	6397.2	6648.3	7089.7	7381.5	7723.1	7943.3	8094.6	8102.9	8178.7	8345.5	8538.7	8546.6
6.3699	7.127	0	0.76129	0	0	2.5332	11.365	13.869	25.16	24.403	25.989	37.881	38.197	70.487	64.353	94.479	133.78	179.27	212.59	266.29	324.47	446.82	599	790.06	1004	1243.9	1540.7	1972.1	2395.8	2827.4	3274.9	3787.6	4316.7	4834	5366.4	5629.6	6195	6646.2	7127.6	7459	7569.5	8014.3	8028.1	8481	8599.5	8633.2	8819.5	9062	8951.3
0	0	0	0	16.135	17.409	23.25	24.564	28.408	42.12	41.997	52.565	62.247	60.412	98.601	110.39	155.48	185.5	270.22	355.99	451.38	562.12	729.25	931.06	1088.2	1335.4	1607.4	1827.9	2115.7	2374.9	2505.7	2752.4	3005.9	3131.1	3437.1	3679.4	3931.7	4099.1	4246.4	4592	4729.7	4897.8	4969.2	5084.6	5228.7	5274.3	5365.9	5288.9	5175.6	5162.7
17.163	0	0	5.9856	0	1.4613	0	0	0	17.456	80.057	180.05	321.77	531.8	816.65	1174.5	1541.1	2069.9	2565.5	3151.1	3899.2	4686.7	5066.5	6052.2	6843.5	7649.6	8459.2	8862.2	10188	10958	11574	12624	13273	14296	15149	15853	16616	16912	17848	18742	19685	20043	20051	20617	20992	21022	21554	21550	22120	22214
13.905	0	2.3805	3.8808	0	0	0	0	0	0	6.8343	16.842	32.587	43.248	79.525	105.68	185.88	217.51	296.15	402.97	538.49	697.66	856.28	1097.5	1335.2	1659.6	1925.2	2296.9	2697.8	3104.6	3532.4	4088.3	4685.4	5298	5716.3	6312.7	6794	7193.3	7900.4	8383.5	8568.5	9101.1	9629.7	9850.5	10150	10280	10600	10936	10983	11050
0	6.2252	0	0	4.7363	3.9287	0	4.5403	6.6768	19.622	4.6456	24.745	12.179	56.092	62.251	131.46	186.6	231.35	313.12	411.42	467.89	560.97	634.32	694.04	797.15	823.45	895.79	1010.8	1092.4	1207.3	1369.4	1445.4	1626.4	1742.6	2033.9	2191.7	2529.6	2648	3095.1	3036.4	3301	3463.1	3559.1	3735.2	4157	4063.3	4388.9	4538.4	4606.6	4729.7
25.087	12.236	0	0	0	0	0	0	6.8454	26.266	76.575	144.33	288.42	506.3	753.2	1128.3	1524.9	2035.5	2583.2	3018.8	3684.4	4310.5	5063.4	5833.9	6566.9	7274.2	7652.6	8198.5	8948.9	8978.9	9467.6	10200	10310	10665	11334	11559	12139	12148	12425	12979	13167	13435	13769	13792	13786	14030	13855	13990	13821	14338
1.4659	0	0	1.4598	4.2573	0	4.8916	6.3184	0	5.8179	0	9.837	0.54241	1.8339	0	0	21.494	78.177	161.47	268.28	448.5	643.11	807.9	1017.1	1263.7	1489	1808	1964.5	2251.4	2520.3	2721	2893.7	3198.3	3329.8	3605.8	3832.9	4048.5	4148.3	4347	4512.9	4765.8	4782.6	4941.6	5055.9	5115.2	5270	5155.2	5308.8	5472.1	5425.9
5.7702	2.9104	0	14.825	4.2287	0	0	7.4769	0	3.6499	0	0	0	0	7.7449	66.443	92.401	222.01	268.45	412.81	577.67	812.54	1037.2	1388.8	2073.4	2504.8	2921.9	3345	4003.4	4510.3	4858.6	5526.9	6227	6660.1	7206.3	7226.4	7996.1	8024.9	9019.6	9163.8	9391.3	9738.8	10054	10533	10481	10498	10998	11206	11055	10569
0	0	7.8831	0	0.58527	3.2631	27.172	15.279	0	5.6955	38.913	62.236	126.83	205.84	305.68	430.95	613.45	767.28	1011	1283	1542.5	1520.4	1792.4	2071.2	2444.6	2751.3	2867.1	3268.6	3410.7	3601.4	3876.6	3991.5	4621.8	4818.4	5328.9	5529.4	5925.4	6316.6	6781.3	7005.8	7602.7	8065.5	8266.7	8704.9	8806.4	9033.9	9262.8	9130.8	9489.5	9577.3
0	0	0	0	0	15.118	19.406	33.413	25.528	71.561	72.427	106.6	86.376	122.85	137.1	123.7	197.74	253.77	312.59	409.17	521.81	642.04	817.32	1022	1259.7	1535.5	1841.5	2159.7	2630.9	2980.6	3385.8	3895.2	4252.5	4754.1	5205.4	5579	6090.7	6375.7	6658.7	7008.2	7297.6	7597.7	7986.4	7976.1	8441.4	8411.1	8484.3	8632.7	8705.2	8837.5
44.047	18.529	0.19779	5.7346	0	0	0	0	0	0	0	0	0	0	0	0	0	0	0	7.607	87.285	159.62	316.17	461.55	635	764.64	972.41	1234.4	1452.1	1749.7	2079.2	2429.6	2803.1	3341.8	3795.2	4270.7	4709.6	5123.7	5407.7	5996	6264.2	6709.2	6847.4	7130.6	7453.7	7322	7387.3	7594.4	7518	7349.9
24.153	13.967	9.4284	0	0	0	0	0	0	0	0	67.817	172.1	306.5	557.74	857.42	1227.2	1466.7	1974.3	2604.1	3062.4	3947.6	4796.4	5255.3	6044	5953.3	6608.2	7086.6	7440.4	7875.2	8652.8	9695	10023	10912	11617	12330	13067	13500	13870	13762	14172	14162	14592	15235	15440	15648	16754	16196	16643	16699
32.157	11.55	0	0	0	0	0	0	0	0	0	0	0	8.4348	28.855	67.034	145.4	245.65	366.23	515.54	747.11	965.33	1274.3	1567.7	1978.1	2297.7	2724.3	3149.4	3500.5	3866.2	4311.8	4744.8	5226.2	5719.5	6199.8	6629.7	7222.7	7438.1	7904.9	8174.1	8636.1	9100.1	9179.1	9441.1	9812.3	9616	9846.7	9959.6	10010	10162
20.761	0	0	2.4236	0	0	0	0	0	0	11.803	41.085	69.794	134.92	209.23	305.7	438.14	651.09	601.01	910.99	904.73	1101.2	1293.6	1498.9	1750.8	1938.3	2168.1	2151	2611.3	2782.5	3081.7	3319.5	3633.2	3938	4153.7	4325	4738.2	4535.2	4440.1	4958	5203.2	5290.8	5891.6	5957	6015.1	6165.4	6304.5	6193.1	6341.3	6294.2
1.9475	0	0	25.076	3.3906	9.1973	5.1213	0	0	0	0	0	9.1414	28.839	63.1	106.61	174.77	280.51	421.88	598.86	863.98	1058.8	1347.9	1633	2048.2	2376.4	2755.1	3086.8	3616.2	3993.8	4474.6	5073.2	5000.7	5910.8	6248.1	6627	7010.7	7366.4	7410.2	7758.3	7725.6	8079.1	8422.1	8331.8	8551.1	8482.6	8597.6	8743	8590.2	8744.3
0	0	0	0	9.7421	15.107	8.2653	21.177	2.5286	18.57	20.927	42.09	54.637	90.812	97.936	125.44	216.87	242.91	286.13	353.35	434.85	519.76	621.48	775.25	1012.2	1142.4	1446.1	1633.1	1858	2140.2	2492.2	2770.4	3063.8	3383.6	3857.8	4166.4	4621.1	4898.2	4968.4	5483.7	5793.5	6063.3	6319.6	6565.6	6630.7	6995.1	7055	7144.6	7398.8	7256.5
0	0	0	10.032	0	4.8606	15.029	22.821	14.669	16.83	22.98	43.037	86.431	114.82	214.44	330.56	511.82	778.59	1011.1	1310	1687.2	2047.2	2556.1	2866.8	3252.4	3657.4	3992.7	4764.2	5332.1	5655.8	5997.6	6402	6780.9	7142.2	7587.8	7824.1	8269.9	8540.9	8925.4	9038.4	9334.7	9326.9	9321.1	9664.8	9768.8	9806.1	9801.9	10173	10286	10170
23.54	12.108	0	0	0	0	0	0	0	11.98	46.906	103.2	212.1	420.56	659.88	948.96	1347.8	1701.2	2189.8	2845.3	3429.3	4066.3	4747.6	5438.1	6885.7	6999	7876.7	8927	9822.3	10503	11366	11835	12773	13586	15078	15563	16300	17169	16372	16759	17134	18508	19667	19396	20009	19887	19801	20469	20455	21396
0	0	0	0	0.65157	26.499	24.856	23	29.492	37.545	40.243	53.319	20.37	57.411	90.613	128.26	171.21	237.15	287.1	361.38	507.93	494.03	673.21	736.76	749.75	931.54	1340	1339.5	1668.3	1561	1848	2035.1	2301.7	2479.6	2734.3	2879.7	3130.7	3346.4	3478	3714.8	3783.7	3940.2	4007.2	4268.9	4296.7	4364.4	4517.4	4635.7	4460.1	4617.8
4.4059	0	0	0.60849	0	0	0	0	3.9021	42.576	82.069	173.02	276.19	375.96	495.47	647.12	821.55	1009	1290.9	1586.8	1846.6	2152.1	2441.8	2807.5	3249.6	3566.4	3877.4	4229.2	4785.7	5203.8	5704.7	6122.7	6551.4	7252.5	7678.8	8242.3	8987.6	9167.6	9909.6	9973.1	10344	10224	10839	10810	11148	10792	10713	11118	10880	10931
26.794	14.521	0	4.159	0	0	0	0	0	0	0	0	0	0	12.563	35.31	39.843	73.96	138.61	209.61	305.53	392.55	518.84	635.43	743.84	838.71	986.05	1187.4	1302.8	1514.7	1580.9	1702.6	1902.4	2150.1	2356.7	2321.7	2465.8	2584.8	2718.3	2953.8	3043.3	3143	3141.7	3295	3280	3266.4	3348.5	3309.8	3371	3410.6
23.425	5.6635	3.3053	0	0	0	0	0	0	0	0	22.701	84.709	208.78	368.05	543.72	864.1	1140.4	1517.3	1927.5	2445.5	2983.5	3644.8	4360.6	4880.8	5573.5	6188.2	6624.5	7407	7976.7	8152.5	9000.1	9256.4	9454.9	10479	10741	11071	11470	11574	11799	12126	12208	12472	12395	12791	13068	13104	13091	13208	13416
0	0	3.9114	8.816	6.9422	11.902	8.5055	8.4003	21.973	0.91563	4.2903	0	10.095	24.221	65.485	183.81	365.11	605.38	891.45	1231.9	1709.5	2292.2	2767.5	2969.7	3720.2	4279.9	5240.2	6214.6	7490.5	7224	8631.9	9858.2	10856	11424	12241	12640	13377	13909	14648	14968	15217	15569	16026	16123	16456	16608	16871	16902	17391	17913
33.115	22.919	4.5482	3.0545	0	0	0	0	0	0	0	0	0	0	0	1.356	70.784	127.69	278.06	482.91	811.58	980.74	1304.7	1860.5	2266.7	2585.3	3015.3	3532.5	4160.1	4641.4	5149.2	5408.3	5888.4	6388.2	6790.5	7314.6	7892.6	8148.9	8605.1	8859.6	9397.6	9761.6	10001	10364	10574	10827	10901	10729	11294	11496
5.7005	1.1172	0	0	1.3227	0	3.57	0	0	0	1.8408	0	4.8368	22.739	26.286	54.238	81.034	135.04	200.24	275.95	428.61	573.56	693.54	933.84	1175.5	1414.9	1620	1827.1	2051.6	2263.3	2521	2662.6	3198	3373.6	3786	3594.5	4051.8	4380.5	4830.6	5095.2	5110.3	5317.4	6147.2	6438.5	6489.8	6746.5	6804.5	7019.8	7278.9	7349.1
0	0	0	0	17.6	10.88	14.967	12.148	15.275	13.651	22.352	33.659	17.937	38.862	54.187	67.149	85.278	122.25	222.62	326.58	465.31	658.71	832.26	1080.4	1426.8	1744.9	1993.9	1876.2	2072.2	2165.5	2481.7	2673.3	2842.2	2807.6	3480.8	3523	4514.7	4211	4698.5	4518.7	4825.1	4706.8	4990	5079.3	5110.7	5442.7	5309.1	5260.1	5396.4	5459.9
39.708	13.672	0	0	0	0	0	0	0	0	0	44.479	120.84	293.7	525.03	839.36	1339	1993.9	2793.8	3752	4831.2	5985.5	7560.4	9100.3	10940	12454	14177	16445	18178	20265	22099	24808	26228	28277	30449	30821	33606	34003	36779	37428	39056	39455	39996	41506	41737	42192	41577	43066	42787	43188
1.315	0	0	0	3.0728	6.4086	3.4192	8.7716	4.9219	17	8.0522	15.183	12.654	19.813	35.31	65.026	98.811	149.15	202.15	295.95	435.87	607.26	762.09	1017.7	1307.7	1617.4	2047.1	2334	2792.3	3238.5	3580.1	4047.2	4473.1	4912.9	5496.7	5973.5	6492.4	6891.4	7238.7	7722.6	8126.7	8623.6	9230.6	9479.9	9628.2	9313.3	9373.4	9052.8	9374.9	9130.6
12.598	7.2234	0	6.86	0	0	0	0	0	0	0	0	0	0	0	0	18.616	60.813	123.03	210.63	304.37	456.88	723.44	839.41	1028.6	1372.1	1418.8	1831.9	2092.8	2370.8	2696.4	2921.3	3222.5	3438.4	3701.5	4009.7	4254.6	4428.4	4696.4	4862.6	5095.3	5186.1	5211.1	5351.2	5325.7	5426.3	5243	4897.4	5509.5	5614.7
9.2712	1.8359	0	0	4.0534	7.5444	1.0216	7.8999	0	13.378	28.519	22.07	57.764	132.77	183.15	278.76	516.33	565.19	826.63	1053.3	1271.7	1821.2	2061.9	2518.4	2932.9	3211.9	3390.9	3524.6	3811.6	3954.2	4435.3	5103.3	4242	4336.3	4583.8	4714.1	4933.2	4925.2	5124.1	4959.6	5024.8	5092.2	5334.8	5355.6	5462.8	5481.8	5556.7	5399.3	5588.7	5724.5
0.3572	0	0	4.5308	7.4329	4.0099	2.3351	11.685	7.486	0	0	19.097	39.589	102.48	197.82	333.49	432.47	851.19	1048.1	1281.9	1466.6	2180.4	1905.5	2503.4	2960.4	3480.9	3997.9	4634.4	5351.7	5961.7	6665.4	6953.2	7717.8	7639.7	8249.2	8883.4	9303.1	9928	10533	11290	11733	12106	12566	12864	13129	13329	13471	13901	14044	14166
25.006	15.667	0	0.074788	0	0	0	0	0	0	0	0	0	0	0	4.272	24.01	43.371	88.112	164.05	250.62	342.66	463.85	607.21	774.91	944.13	1070.6	1306.8	1618.3	1829	2033.9	2355.8	2695.4	2981	3274.2	3508.8	3834.1	3993	4316.8	4529.4	4675.9	4941.5	5130.3	5281.5	5371	5483.7	5557.8	5513.7	5687.5	5815.5
0	5.4588	2.6951	12.74	1.2328	0	0	0	11.771	39.878	117.23	211.83	346.44	470.11	676.58	866.11	1054.2	1260.1	1497.7	1740.1	2067.3	2457.3	2761.8	3087.5	3488.8	3957.1	4493.7	4857.3	5352.4	5721.3	6155.5	6605.8	7073.2	6976.2	7660.7	8128.8	8814.8	8991.5	9587.2	9565.2	9935.3	10268	10305	10578	10715	10863	10884	10728	11060	11387
12.369	14.296	0	0	7.9593	0	0	0	0	0	0	0	0	0	5.0451	48.947	141.61	263.59	427.21	658.09	985.06	1351.1	1767.9	2222.1	2839.5	3386.6	4136	4631.2	5441.4	6122.1	6816.2	7483.9	8615.1	9254.1	10210	10761	11436	12372	13043	13272	14128	14373	14653	15418	15757	15851	15913	16287	15825	16431
0	0	0	6.5013	8.1095	12.138	17.28	14.246	11.269	15.631	24.515	44.887	85.748	154.53	262.48	391.65	582.2	731.08	918.65	1136.2	1361.8	1553.3	1832.4	2111.7	2279.5	2579.6	2909.8	3167.6	3563.9	3833	3658.6	4248.6	4488.6	4762.9	4933	5321.1	5480.9	5715.5	5688.7	5930.4	6038.4	6103.5	6503.1	6483.9	6530.3	6776.4	6794.6	6403.3	6978	6970.4
0	0	0	8.042	27.278	33.661	50.432	81.467	136.07	237.5	403.4	633.59	1001.4	1482.9	2120.9	3019.2	3926.9	4951.8	6389.9	7667.9	9293.6	10787	12636	14330	16025	17421	19135	20577	21724	23164	24562	26275	27871	30340	31432	32799	34688	35863	37272	37813	38762	39258	40637	40352	41076	41610	42443	43049	43359	43856
0	0	0	9.9071	7.9723	3.7162	2.1041	7.7173	9.9737	13.993	10.8	22.104	19.267	39.643	67.18	102.95	129.8	174.31	200.31	231.95	295.81	306.09	363.53	424.62	476.98	528.53	653.84	697.77	892.61	1044.7	1335.7	1581.2	2017.5	3990.9	4522.5	5059.9	5301.1	5764.7	6192.6	6692.7	7096.5	7229.5	7575.5	7853.8	8039.4	8165.4	8536	8634	8688.1	8842.8
19.877	6.6347	9.2892	2.6186	0	0	0	0	12.13	44.499	74.005	119.47	167.54	250.06	353.1	424.35	568.62	699.42	869.76	1028.2	1256.2	1449.7	1705	1959.9	2181.1	2414.3	2700.3	3133	3520.4	3917.4	4308.3	4594	5033.5	5347.5	5878.5	6231.8	6514	7111	7408.6	7780.9	8115.2	8260.6	8635.2	8940.2	9064.7	9160.5	9248.7	9003.7	9454.4	9513.6
4.9432	6.7896	0	0	0	5.2412	0	0	0	0	0	5.9014	7.4477	46.887	93.77	140.5	216.86	304.23	381.84	581.01	772.83	1000.3	1321.3	1578.7	1920.1	2355.4	2838.3	3307.9	3820.7	4220.6	4611.1	5156.6	5680.8	6275.9	6841.8	7229.8	7650.4	7805.8	8091.5	8452.5	8854.7	9272.8	9227.6	9327.6	9704.4	9738.6	9877.5	10230	10247	10175
0	11.602	0	0	9.784	1.2094	0	0	0	0	0	36.358	84.964	141.84	199.97	237.77	339.21	408.99	468.54	546.29	669.89	784.14	913.04	1067.2	1174.8	1345.6	1494.9	1667.6	1899.5	2076	2256.9	2499.3	2592.1	2664.3	2841.2	3018.5	3223.6	3336.2	3338.6	3473.9	3670.7	3738.3	3917.3	3919.5	4016.9	3990.6	3813.9	3812.5	3869.9	4022.1
14.242	3.0061	0	0	0	0	0	0	12.728	4.2211	8.5229	16.154	33.164	77.873	149.42	245.9	368.94	561.95	781.02	1031.2	1325.4	1657.6	2018.4	2371	2814.1	3245.5	3746.2	3968	4704.1	4797.2	5326.7	5834.5	6147.2	6823.4	7043.9	7368.7	7690.3	8434.7	8272.7	8746.8	8760.7	9205.8	9093.4	9846.1	9669.2	9713.6	9802.5	9955.1	10150	10384
0	3.9893	0.61924	4.8652	8.3501	0	4.707	7.4936	2.951	27.82	21.531	41.348	39.686	78.231	151.96	268.1	404.77	626.54	826.02	1208.2	1462.4	1961.8	2383.7	2891	3086.4	3623.9	4156.9	4614	5322.1	5666.7	6368.6	6548	6882	7277	7846.9	8274.8	8927.3	9510.4	9914.1	9977.8	10403	10283	11211	10426	10626	10678	11279	11101	11036	11172
9.7465	10.959	0	2.3428	0	0	0	0	0	0	0.44883	11.497	49.091	63.991	135.56	203.36	268.5	336.01	483.69	625.36	680.56	836.86	999.79	1266.8	1222	1427.2	1529.4	1742.7	1960.3	2258.8	2550.2	2867	3134.8	3459.1	3820.8	4109.1	4358.9	4663.5	4794	5153.8	5305.9	5613.3	5684.6	5835.4	5634.3	5913.3	5718.6	5847.3	5803.7	5965.7
32.012	14.599	0	3.1352	0	0	0	0	0	0	0	0	0	0	0	5.5218	52.551	103.53	184.55	268.78	424.05	588.6	815.39	1072	1361.9	1635	1881.2	2344.7	2664.2	3132.9	3459.8	3974.5	4549.1	5006.9	5400.4	5768.8	6106.3	6373.7	6693.8	7079.9	7065.5	7339.5	7939	8177.8	8143.5	8053.1	8478.2	8579.3	8652.1	8646.9
15.33	7.0885	0	0	0	0	0	0	21.453	68.191	89.472	186.75	257.84	359.12	473.06	650.16	823.25	1087.9	1242.1	1496.9	1815.4	2092.6	2512.2	2800.9	3165.9	3523.2	3823.6	4202.1	3621.5	3995.3	5006.1	5352.3	5688.9	6066	6298.1	6551.8	6685.7	6882.3	7141.9	7316	7487.7	7466.9	7841.9	8048.7	8002.1	8290.1	8333	8565.4	8522.5	8671.3
13.765	5.1573	0	0.22982	0	0	0	2.6746	0	20.855	43.124	68.614	112.73	184.28	250.1	354.33	505.61	633.9	798.99	971.72	1182.4	1370	1706.6	1999	2094.5	2393.7	2826.5	3343.8	3753.8	4116	4644.8	5101.3	5556.9	6017.2	6513.6	6975.5	7330.8	7655.1	7870.3	8279.5	8485.9	8786.7	8923.2	9098.5	7749.9	7896.9	7547.5	7726.9	7718.1	7970.6
37.567	12.123	0	0	0	0	0	0	0	0	0	0	0	41.245	65.642	119.8	231.46	396.47	460.73	703.11	965.84	1269.2	1363.9	1840.6	2128.3	2627.3	3064	3360.8	3798.4	4265.5	4659.9	4912.5	4473.4	5902.1	6156.6	6382.7	6951.3	7148.3	7608.9	7996.6	8164.7	8245.9	8825.8	8857.8	8996.3	9203.6	9492.6	9568	9594.3	9941.5
3.6137	0.6647	0	3.5768	1.1644	3.5902	0	9.6159	0	8.2438	11.891	49.05	75.799	102.91	181.4	259.92	336.85	469.92	567.07	642.84	796.87	1021.7	1159.9	1326.2	1566.6	1817.4	2020.7	2334.1	2627.5	2889.7	2540.8	2897.7	3307.7	3462.5	3792.3	3725.2	4178.4	4446.8	4613.1	4797.4	5028.5	5146.6	5386.5	5530.2	5722.7	5623.7	5853.5	5766.1	5867.4	5942.3
15.161	0.49527	0	7.7987	0	0	0	6.0899	0	33.841	46.11	90.38	126.32	178.65	212.62	258.53	334.37	439.74	548.98	680.02	824.39	973.55	1191.2	1362.1	1508.6	1661.8	1858.6	2132.2	2340.6	2585.7	2765.9	2853.5	3047.8	3206.9	3322.6	3571.1	3638.2	3934.3	4075.4	3736.8	4180.2	4092.1	4184.3	4198.4	4280.7	4304.5	4044.8	4234.1	4354.5	4407.7
0	0	0	1.7518	9.7039	14.062	16.775	23.255	11.914	33.706	82.131	189.07	301.08	431.05	622.94	824.02	1017.9	1316.9	1559	1808	2022.6	2231.3	2318	2584.2	2751.5	2966.5	3230.4	3331.3	3469	3654	3890.8	3970.6	4261.6	4415	4718.3	4954.7	5185.9	5336	5532.4	5918.4	6120.9	6212.6	6405.4	6587	6380.9	6219	6146.9	6451.4	7017.4	6992.9
32.639	11.698	0	0	0	0	0	0	0	0	8.5329	27.884	46.265	97.966	151.77	244.21	362.91	518.5	744.02	1097.8	1449.7	1756.3	2221.2	2667.7	3628.8	3665.5	4542.4	5316.6	6008.8	6568.8	6909.1	6830.8	7336	8029.4	8279	8714.7	9249.8	9108.6	9570	10296	10715	11029	11377	11529	12118	12003	12215	12167	12212	12199
20.46	5.4477	0	0	3.324	10.868	0	11.471	28.133	67.038	139.23	264.11	386.04	609	866.02	1099.5	1450.3	1738.3	2105.5	2501.4	2843.5	3308.4	3625.7	3972.2	4365	4857.6	5213.1	5664.7	6064.6	6426.5	7040.5	6078.6	7619	8475.5	8600.4	9849.4	8064.7	7965.8	8404.8	8980.3	9613.3	9689.9	10878	11230	11195	11121	11479	11600	11613	11475
0	2.1526	0	0	0	1.2448	11.639	5.0057	11.544	10.896	18.659	30.254	32.656	31.062	18.956	41.37	40.916	45.857	55.337	42.945	39.713	13.13	61.614	66.182	154.2	178.57	328.06	453.92	649.29	835.92	1057.2	1329.3	1487.7	1754.8	1969.3	2179	2210.1	2419.5	2573.9	2924.8	3106.6	3317.1	3454.6	3672.1	3629.4	3596.8	3676.1	3787.2	3907.8	3875.9
17.845	11.956	0	5.8413	1.7322	0	0	0	0	0	0	0	0	3.8682	28.984	65.15	160.88	228.75	367.81	506.46	689.24	917.14	1067.2	1355.5	1516.2	1681.2	2044.5	2447	2755.1	3093.4	3495	3735.6	4101.5	4412.6	4705.9	4986.2	5303.1	5653.8	5860.7	6114.4	6381.5	6494.8	6495.9	6644.2	6783.1	6988.4	6941.9	6409	7083.3	6944.3
27.377	9.9488	0	2.8383	0	0	0	0	0	3.9126	0	11.861	46.959	89.487	178.03	273.86	397.55	603.85	826.46	1060.9	1355.2	1638.1	1970.2	2237.2	2663	3071.9	3412	3882.6	4344.1	4546.5	4753.7	5025.3	5036.5	5403.3	5718.7	6094.5	6208.7	6640.5	6773.1	7027	7107.2	7068.7	7272.3	7538.5	7692.5	7874.9	7857	8074.5	8191.4	8274.6
0	31.812	25.381	0	16.53	13.016	0	0	0	0	0	0	1.708	25.217	49.496	95.058	147.3	206.07	292.81	430.09	476.98	758.74	1085.9	1392.1	1692.3	1947.9	2578.1	3128.7	3633.2	4237.2	4768.7	5201.4	5909.3	6393.9	6746.6	7107.6	6852.5	8096.9	7337.5	8736	9186	7884.4	9434.6	7957.5	9822.1	8877.8	8791.6	10709	9159.7	9132.9
0	2.5572	2.4245	0	0	5.0714	8.366	8.2435	14.874	11.627	28.28	44.038	59.334	70.005	88.768	125.59	186.27	225.09	301.46	427.96	572.53	851.55	1024.3	1277.5	1496.7	1777.1	2051.4	2397.3	2752.9	3053.3	3370.2	3689.8	3828.7	3886.2	4157.6	4318.8	4534.3	4760.4	4878.3	5027.5	5050.1	5141	5006	5313.8	5257.5	5359.2	5553.8	5635.8	5870.3	5642.3
0	3.5141	0	0	9.117	0.98529	10.75	14.666	36.487	34.105	48.74	61.332	87.327	112.65	180.2	277.84	456.64	651.08	924.85	1220.5	1543.8	1977	2408.5	2730.6	3136.4	3555.5	3950.9	4332.1	4683.3	5111.4	5392.8	5773.6	6183.4	6528.9	6881.9	7161.5	7459.5	7847.5	8138.8	8304.7	8714.8	8781.5	8929.3	9053.5	9610.9	9577.6	9610.4	9571.2	9958.6	10288
3.8346	0	1.9374	0	7.1002	0	0	10.592	0	24.523	48.559	93.032	217.55	341.99	518.9	662.85	834.32	1021.9	1217	1540.9	1755.2	1938.5	2302.2	2578.3	2819.6	3133.5	3529.5	3825.8	4325.7	4696.4	5183.3	5602	5883.5	6522.4	6968.9	7513.2	7961	8272.2	8509.6	8690.8	9152.6	9345.5	9602.4	9799.3	9688.2	9510.1	9654	9781.7	9765.8	9789.7
5.833	11.003	2.1278	0	0	0	0	0	0	0	0	0	0	0	0	0	0	0	0	0	0	0	0	0	21.245	85.467	127.87	206.43	309.41	463.7	655.36	1030.7	1199.8	1452.8	1726.9	1969.4	2315	2497.3	2782.1	2981	3180.4	3384.6	3558.1	3718	4014.5	4026.7	4316.9	4186.2	4476	4597.8
40.601	27.282	0	0	0	0	0	0	0	6.6907	47.184	90.726	139.65	183.81	262.73	320.15	372.66	421.87	488.25	547.38	612.02	665.72	743.88	848.19	905.2	1045.1	1146.6	1320.1	1510.2	1660.9	1855.7	2061.1	2284.4	2568.5	2919.6	3078.8	3331.9	3469.9	3736.5	4102	4255.5	4561.7	4590.1	4572.7	4603.1	4590.9	4624.2	4451.6	4350.4	4594.9
0	0	0	0	0	21.391	22.243	23.633	64.393	116.9	162.29	231.54	332.17	496.34	679.27	842.62	959.51	1171.6	1695.6	1964.8	1962.7	2338.9	2944.1	3274.9	3444.3	3969	4398.5	5366.4	5351.7	5557.1	6024.6	6446.9	6809.8	7173.3	7435.9	7525.4	7818.2	7696.4	7844.6	7947	8215.6	8404.2	8537.3	8678.6	8869.1	8757.5	8817.7	8909	8594.2	8990.1
56.059	24.248	0	0	0	0	0	0	0	0	0	0	7.7603	41.845	75.065	151.42	270.49	413.46	557.95	721.64	687.76	1008.8	1225.1	1404.7	1582.3	1645.2	1971.2	2184.7	2456.7	2821.6	3171.5	3207	3604.3	4163	4518.1	4823.3	5214.3	5298.3	5812.6	6202	6376.5	6497.1	6490.4	6536	6826.1	6816.9	6941.1	7178.6	7294.5	7202.8
5.4897	3.743	0	0.57491	0	0.030311	0	7.8489	28.74	88.743	185.33	339.78	586.89	877.44	1152.6	1654.6	2056.4	2604.8	3254.6	3746.8	4226.4	5143.3	5741.1	6328.6	7040.3	7636.1	8066	8626.3	9087.2	9952.3	9917	11047	11584	11828	12384	12914	13212	13938	14102	14928	14660	14850	14698	15037	15319	15573	15674	15674	15889	16029
0	0	0	0	1.4483	8.8915	18.743	4.6954	18.13	16.14	16.015	19.922	0	0	20.602	50.329	84	137.47	185.75	253.58	311.62	341.73	405.01	423.7	509.4	645.84	769.34	842.05	835.18	847.07	987.93	1083.5	1230.9	1330	1504.7	1692	1912.7	2035.1	2223.8	2358.3	2498	2683.3	2766.8	2900.4	2972.7	3040.5	3160.3	3333.3	3218.4	3994.7
0	0	0	0	0	8.0197	4.5856	1.0222	3.6422	0	0	0	8.4869	2.8313	10.497	23.444	25.162	32.474	50.335	66.934	93.822	133	228.28	329.47	455.33	624.19	839.21	1136.1	1450	1751	2102.7	2257.8	2505.6	2751.8	3125	3369.9	3589.8	3838.9	4086	4383.4	4532.6	4804.6	4987.6	5105.7	5119.3	5076.8	5513.4	5530.1	5650.3	5791.3
9.2999	6.8967	0	0	0	0	9.3126	35.334	72.605	136.46	205.76	292.68	382.17	446.48	573.46	643.44	865.51	996.48	986.28	1093.5	1214.1	1329.2	1501.6	1619.2	1714.2	1899.3	2084.5	2236	2426.4	2656.4	2725.9	2968.1	3177.1	3472.7	3724.3	3896.8	3996.4	4106.9	4310.8	4461	4638.1	4670	4774.5	4913.5	4880.1	4980.8	4978.5	5049.4	5026.4	5059
0	0	0	0	10.803	22.466	42.624	69.566	94.61	132.96	186.46	231.79	277.08	414.45	535.23	762.51	968.1	1309.1	1649.8	2130.8	2571.9	3161.8	3811.5	4645.9	5341.2	6229.4	7092.7	8220.7	9145.3	10186	10957	12036	13069	14002	15085	15762	16695	17353	17854	18604	18897	19308	19937	19488	20015	20562	20721	20688	21088	21038
0	0	0	6.5681	4.5206	14.28	13.956	25.864	19.97	36.391	40.656	41.506	44.688	49.339	51.093	43.697	56.484	68.533	80.142	100.82	124.54	120.67	211.94	266.02	307.49	374.05	491.79	560.32	690.68	849.24	951.73	1092.7	1230.3	1420.9	1582.4	1739.7	1984.8	2122.8	2293.9	2402.1	2587.9	2725.2	2687.8	2827.6	2961	2962.3	2829.3	2871.3	3030.7	3083.1
2.1463	0	0	0	8.7379	5.3964	11.922	11.745	20.28	23.947	23.327	27.158	26.409	20.168	17.006	19.367	28.892	49.176	86.956	115.93	181.95	216.1	349.1	323.57	399.93	699.83	563.12	543.88	635.91	682.81	790.96	825.33	914.34	973.94	1012.3	1084.5	1223.4	1282.9	1357	1475.1	1602.9	1666.2	1688.4	1767.2	1844.2	1907	1980.9	1972.3	2039.7	2183.7
5.9514	9.9971	0	1.5089	2.1256	0	0	0	0	0	0	0	0	2.3482	26.56	50.624	123.97	230.02	354.07	577.69	809.65	1080.2	1465.1	1815.6	2290	2739.8	3415.4	3948	4550.3	5197	5929.5	6463.5	7314.3	7889.1	8535.8	9005.6	9440.8	10063	10237	10950	11273	11291	11836	12095	12358	12579	12695	12819	12735	12548
29.849	16.079	0	0	0	0	0	0	0	0	0	0	0	0	4.9528	36.854	121.54	256.74	403.92	582.38	839.16	1192.2	1597.7	1870.4	2315.5	2817.1	3449.9	3960.3	4498	5014.8	5080.6	5988.8	6651	7031.8	7618.4	8161.4	8525.8	8613.1	8951	9438.8	9517	9828.4	10025	10277	10436	10521	10568	10757	10997	11003
5.3545	19.194	12.508	0	0	0	0	0.74687	0	0.55583	0	0	1.5857	0	8.4268	10.808	42.338	98.004	206.44	373.02	584.27	848.73	1116.2	1490.4	1941.2	2228.6	2600.5	3218.6	3597.6	4155.2	4745.9	5340.2	5806.6	6400	7011.4	7587.4	8325.7	8661.4	8792.7	9183.2	9684.1	9556.1	9992.1	10575	10801	10822	10776	10759	11103	11327
19.568	10.185	0	0.16188	0	0	0	0	0	0	0	0	0	0	0	0	0	0	0	0	0	0	74.29	157.57	324.17	554.65	836.73	1114.4	1510.6	1952.7	2310.7	2778.2	3249.9	4002.9	4484.8	4925.1	5436.9	5988.6	6507	6938.2	7340.5	7578.2	7879.5	8045.9	8264.5	8662.9	8518	8841.3	9030.7	8978.8
0.57895	8.458	2.6719	5.9447	0	0	0	0	0	0	0	0	0	19.816	60.773	152.04	254.51	356	495.75	676.99	920.35	1221.4	1524.7	1809.1	2253	2679.1	3213.4	3592	4203.2	4436.6	4917.4	5493.8	5893.7	6522.3	6810.8	7185.3	7638.5	7998	8192.4	8444.1	8845	8956.4	9073.8	9350.9	9621.2	9813.7	9986.9	9326.8	10267	10365
0	6.0064	2.0805	2.5326	0	0	0	0	3.2458	1.5431	13.49	0	3.7035	10.233	23.779	46.553	85.419	119.49	203.05	270.5	301.62	329.76	374.7	429.21	481.28	533.01	602.51	654.31	813.57	946.56	1097.5	1303.5	1559.5	1865.5	2188.8	2505.2	2926.5	3365.5	3677	3997.5	4312.2	4647.6	4743.1	5082.4	5334.1	5637.7	5790.4	5848.6	6007	6083.7
27.382	3.964	0	0	0	0	0	0	0	0	0	0	11.129	17.796	43.72	66.154	90.531	106.32	218.69	254.26	407.03	529.12	732.07	978.58	1241.3	1423.3	1663.2	1998.2	2301	2599.2	2839.7	3185.9	3463.1	3723.5	3969.5	4127.3	4484.5	4641.3	4906.2	5116.9	5342.3	5499.6	5476.1	5552.8	5748.9	5761.1	5893.8	5854.2	6027	6168.8
26.948	14.491	4.011	4.2235	0	0	0	0	0	0	0	0	0	0	0	0	0	0	1.2295	36.327	93.095	158	245.41	334.77	524.34	661.13	590.42	795.43	1076.4	1158.2	1159.4	1447.6	1640.2	1787.2	1980.5	2134.1	2273.8	2245.9	2373.8	2416.2	2563.6	2767.1	2735.7	2765.1	2779.6	2831.7	2923.6	2818.8	3030.3	3054
19.3	2.9198	6.034	0	0	0	0	0	0	0	0	0	0	0	0	0	5.2585	33.599	60.272	174.85	268.47	369.45	436.64	569.09	681.15	799.39	846.99	943.64	1129.3	1276.7	1354.6	1490.9	1611.4	1715.5	1923.2	2081.9	2351.8	2411.4	2737.8	2750.8	3108.1	3224.7	3405.2	3435.1	3596.8	3659.9	3872.7	3588.7	3784.4	3771.7
13.996	6.6057	0	1.3094	0	0	0	1.0995	11.998	24.578	59.703	83.654	138.08	238.26	336.76	437.72	578.94	695.73	825.17	1020.8	1161.8	1323.9	1529.6	1659.6	1839.5	2026.7	2242.8	2452.2	3462.5	2979	3179.1	3296.4	3580.2	3815.3	4129.1	4265.2	4438.1	4638.9	4875.4	4932.9	5118.1	4998.3	5354.3	5345.4	5408.7	5510.2	5533.5	5525.6	5592.8	5609.8
12.075	6.5238	0	0.10128	0	0	0	0	0	0	0	0	15.895	48.889	105.85	153.89	287.84	430.84	591.39	861.13	1144.4	1536.9	1844.6	2320.3	2874.2	3496.5	3877.2	4501.5	5095.7	5709.4	6365.5	7037.3	7934.7	8715.5	9213.2	9692.4	10355	11187	11866	12574	13060	13717	13932	14142	14138	14493	14714	15003	15161	15336
39.086	10.743	0	0	0.60713	0	0	0	0	0	0	0	0	0	0	0	0	0	0	3.8322	50.652	125.44	200.13	313.7	406.92	472.83	649.38	752.05	999.35	1172.7	1463.4	1680	2111.2	2340.3	2611.8	2959	3224	3462.1	3629.1	4009.7	4256.1	4651.6	4781.8	4932.4	5083.3	5111.6	5348.3	5324.9	5392.2	5586.3
17.863	0	0	13.921	5.2711	0	0	9.6592	0	0	0	0	8.2439	29.008	70.062	176.47	277.41	449.76	648.16	846.41	1071.7	1338.2	1616.3	1879.5	2177.2	2511.7	2767	3056	3345.5	3602.8	3876.7	4191.6	4349.9	4670.8	4984.3	5154.9	5380.2	5625.8	5759.9	5821.4	6007.6	6304.4	6353.8	6433.7	6478.9	6571.5	6453.4	6495.4	6428.5	6537.2
21.169	16.392	0	0	0	0	0	0	0	0	0	0	0	0	3.0059	25.63	85.032	155.51	214.89	343.02	480.74	597.98	765.24	913.73	1116.3	1287.1	1468.2	1643.8	1874.3	2114.5	2514.1	2875.5	3173.2	3540.1	3722.2	4145.6	4228.7	4469.4	4794.6	5015.2	5312.2	5454.9	5679	5934.6	6038.3	6044.6	6339.8	6621.2	6556.4	6702.1
34.161	16.174	0	0	0	0	0	0	4.5034	6.4147	4.836	14.686	28.16	43.486	70.436	118.45	187.62	331.6	499.18	629.62	815.16	1088.5	1282.9	1717.8	1232	1482	1591.8	1962.8	2012.9	2391	2505.6	2830.4	3108	3279.9	3616.8	3709.7	4008.8	4207.9	4423.9	4603.2	4525.3	4558.9	4582.3	4534.8	4594.2	4584.4	4471.6	4653.6	4600.5	4834.5
49.544	13.873	0	0	0	0	0	0	0	0	0	0	0	34.084	124.01	207.26	350.55	544.96	696.79	956.33	1166.3	1483.7	1890.9	2191.6	2493.3	3051.7	3214	3568.4	3867.4	4299.3	4682	5105.8	5639.6	6245	6562.7	6985.2	7564.1	7836	8379.6	9004.1	9195.9	9191.3	9488.3	9566.2	9548.8	9657.9	9659.6	10017	9949.4	9992.1
0	6.8854	0	0	0	1.1892	0.67727	0	7.0976	10.971	28.345	41.002	44.34	63.112	87.332	142.84	203.28	279.54	354.64	477.69	633.31	767.59	911.46	1021.1	1202.6	1381	1565.8	1662.9	1733.5	1896.5	2031.5	2205.2	2401.9	2458.4	2526.9	2596.2	2708	2764.1	2940.6	3010.2	3051	3106.9	3127.1	3142.5	3200.5	3234.2	3293.1	3172.1	3297.4	3379.6
10.057	7.7739	1.7291	0	0	0	0	0	0	0	0	0	4.5546	32.081	75.762	137.09	219.46	301.24	391.32	486.74	642.41	744.44	843.28	953.89	1093.1	1269.9	1381.6	1447.6	1653.7	1872.4	2159.6	2043.7	2054.4	2306.4	2484.3	2676	3022.2	3066.5	3333.6	3459.7	3735.2	3808.8	4072.6	4180	4203.1	4312.2	4402.2	4611.4	4568.3	4561.7
12.641	10.483	0	0	1.1116	0	0.17682	9.6447	1.8131	0	3.2693	16.831	0	13.093	78.572	207.04	343.31	513.94	691.25	944.08	1243.5	1623.3	1954.7	2256	2560.3	2992.8	2667.2	2507.8	2314	3476.1	3986.7	4032.2	4399.4	4180.5	4808.8	5426.6	5638.8	6670.5	6564.5	7122	7565.1	7394.3	7972.2	8083.8	8708.8	8908.1	8675.4	8906.3	9699.1	9450.3
14.329	10.543	2.9459	0	0	0	0	0	0	0	0	0	0	0	18.424	21.851	75.102	99.449	175.89	291.07	464.33	688.29	897.92	1188.2	1469.6	1782.2	2166.3	2574.4	2980.5	3319	3777.4	4058.4	4588.8	5132.9	5268.9	5412.4	5706.9	5734.3	6006.7	6290.6	6290.6	6256.5	6229.9	6251.9	6214.3	6126.9	6242.6	6217.6	6357.2	6225.5
17.799	2.6827	0	0	0	2.291	6.0164	5.4188	11.928	14.509	47.047	62.988	89.755	151.78	234.51	316.11	444.99	562.93	720.25	841.6	1009.1	1179.8	1351.2	1581.3	1766.5	1909.2	2264.7	2384.2	2782.8	3092.3	3315.3	3553.9	3891.3	4023.4	4369.3	4528.5	4621.9	4722.8	4818.9	4914.3	4879.1	4954.9	5151.4	5135.3	5041.9	5055.7	4763.4	4815.2	4806.3	4913.1
0	0	0	0	10.29	9.4458	17.889	0	0	0	0	24.23	8.7439	94.842	85.961	166.54	193.43	276.75	397.95	588.39	708.27	884.11	1127.8	1786.3	2178.6	2437.2	3522.9	3786.3	4539.6	5005.2	5516	6036.4	5636.2	5887.3	6417	6972.3	7520.2	7907.6	8375.3	8583.1	9024.5	9011.4	9596.1	11372	11718	12086	12620	11988	12676	12617
0	7.2388	0	1.1046	0	3.5473	18.464	33.609	84.7	172.41	308.3	516.32	805.44	1029	1337.9	1699.3	2083.1	2411.6	2732.4	3153.2	3542.9	3951.8	4391.1	5034.1	5382	6001	6595.7	7007.2	7842.2	8352	9029.9	9573.6	9484.9	10475	10648	11306	11355	12338	11289	11569	12754	12557	12799	13222	14589	14042	13549	13571	14339	14598
1.5262	5.7626	1.104	0.37879	0	0	0	2.0556	2.0582	0	0	3.2252	8.8583	5.3923	4.421	10.166	25.006	28.895	49.932	108.94	190.16	283.02	355.32	469.64	588.64	588.71	721.7	907.4	1056.6	1226.1	1399.8	1634.3	1860.4	2083.9	2335.4	2564.9	2924.3	3154.3	3298.5	3615.4	3761.5	3844.4	4126	4330.2	4241.3	4453.4	4462.6	4689.7	4655.6	4628.2
0	0	0	0	13.53	22.489	48.596	64.292	82.64	101.21	172.66	232.05	346.44	464.63	609.54	779.36	928.46	1126.8	1394	1402.7	1538.9	1995.4	2105.1	2317.5	2689.6	3132.1	3305.8	3851.8	3933	4242.1	4567.8	5150.5	5469.2	5774	6275.5	6498.5	6803.5	6990.3	7557.9	7999.7	7792.5	7913.9	7976.2	8444.1	8444.9	8514.9	8578.2	8681.3	8814	9075.6
10.676	12.42	1.4329	0.50666	0.91078	0	0	1.2755	7.948	27.947	76.073	167.3	264.51	397.31	572.38	688.31	965.44	1173.4	1308.6	1669.6	1967.3	2110.4	2462.9	2636.1	3076.1	3445.3	3589.3	3935.6	4396.8	4782.9	4889.4	5204.4	5495.7	5749.8	5875.7	6233.3	6260.4	6449	6719.9	6863.2	7035.1	7219.9	7364.1	7427.2	7354.9	7565.7	7607.9	7611.1	7634.6	7570.6
7.0857	0	0	0	0.13926	6.3798	6.6563	12.133	22.128	14.501	34.612	50.677	79.85	94.761	112.05	117.03	147.89	136.14	157.91	216.97	268.53	402.11	526.52	596.64	700.32	883.05	1016.9	1081	1366.1	1575.2	1666.9	1802	1968.6	2103.5	2343	2485.2	2594.7	2916.5	3201.7	3267.9	3328.5	3688.9	3777.6	3709.2	3557.2	3689.2	3424.8	3608.7	3731.4	3811.3
7.0708	4.4033	0	3.7828	0	9.2735	0	0	0	0	5.6938	27.028	61.722	76.602	109.99	174.92	138.52	151.85	179.01	259.94	347.61	494.91	616.12	783.71	865.65	1194.5	1241.2	1495.9	1756.6	1988.6	2237.9	2444.1	2832.8	3063.9	3507.5	3814.1	4131.2	4451.4	4791.9	5109.1	5226.9	5429.1	5501.7	5645.3	5738.5	5978.5	5920.2	5807.3	5957.7	6088.4
0	0	0	12.64	11.642	10.534	4.9622	9.8995	15.238	23.925	3.9803	20.692	3.2077	15.963	15.721	48.253	79.963	138.58	198.2	306.68	375.83	514.83	630.29	801.01	997.51	1187.2	1407.2	1543.5	1827.2	2024.3	2173.9	2386.4	2623.3	2864.9	3097.3	3265.2	3661.9	3896.4	4336.2	4301.1	4520.2	4646.3	5069.1	4993.5	5221.7	5198.2	5285	5499.9	5483.2	5557.7
3.4135	0	0	3.2151	0	4.4625	16.773	26.1	0	10.37	0	16.98	0	0	0	0	0	0.37935	0	6.7281	24.261	100.98	200.36	309.64	512.18	705.73	927.45	1157.8	1408.6	1739.2	2148.2	2472.8	2854.2	3251.4	3435.2	4034	4339.3	4720.2	5102.7	5343.5	5666.9	5939.6	6386.3	6472.2	6620	6850.6	6846.3	6906.6	7013.1	7051
6.8652	7.4638	1.2557	0	0	0	2.5214	44.43	97.648	210.36	421.82	861.4	1327.8	1946.7	2978.5	3853.6	4470.3	5648.5	6955.4	8243.1	9633.9	9932.2	12420	13247	14622	15834	17370	18012	19080	20738	22693	23680	24657	26333	26352	28010	28829	29190	29615	31075	31839	31493	32569	31723	32195	32223	32969	34843	34581	33240
0	0	0	2.4846	3.4037	13.23	5.451	2.154	0	0	0	0	0	0	0	7.3462	60.676	150.37	252.01	386.96	544.64	697.68	853.84	1135.5	1353.5	1586.9	1918.7	2154	2450.8	2594.2	2997.5	3475.8	4032.6	4285	4966.5	5201	5560	6014.8	6545.7	6896.5	7125.7	7636.4	7849.8	8086.3	8876.8	9310.7	11138	9743.6	11411	9876.5
13.22	12.705	12.678	0	0	0	0	0	0	9.7843	32.015	88.359	158.49	257.17	417.82	580.34	746.6	987.07	1265.4	1473.1	1808	2208.8	2505.6	2807.9	3113.7	3447.3	3534.3	3878.9	4206.9	4455.8	4633.8	4699.6	4930.9	5047.7	5332.2	5381.2	5404.6	5572.9	5753.3	5772.2	6183.9	6221.2	6384.5	6496.2	6377.9	6573.2	6503	6471.4	6646.3	6627.2
3.1291	0	0	0	2.625	7.2444	5.6001	16.178	20.502	45.301	75.286	159.77	267.34	444.76	659.12	953.72	1217	1554.5	1955.7	2349.7	2920.2	3309.9	3779.4	4402.8	5079.4	5520.2	6347.8	6855.8	7672.2	8480.3	8953.1	9923.7	11232	11458	12301	13103	13704	14140	14537	15500	15827	15938	16538	16713	17037	17194	17354	17924	18011	18161
25.644	35.073	0	0	0	0	0	0	7.4762	0	46.665	87.372	130.27	245.04	406.37	476.4	830.09	825.33	1200.3	1498.6	1472.6	1766.6	2124.8	2669.4	2790	3277.1	3575	3838.4	4123.1	4756.4	4930.1	5311.4	5958.9	6417.8	6828.9	7176.7	7511.1	7834.5	8062	8605.9	8864.2	9177.1	9435.2	9688.4	10008	10054	10199	10288	10433	10330
0	0	0	3.863	2.8532	11.183	15.642	16.606	18.477	29.922	38.479	52.316	74.788	98.082	177.91	278.65	378.54	470.22	648.94	841.62	1074.4	1270.8	1540.9	1837.9	2195.7	2549.7	3024.4	3395.9	3903.8	4236.8	4480.7	4759.2	4553.9	4696.7	4758.4	4873.6	6073.7	5830.8	5716.9	5625.4	6195.3	6629.3	7870.6	8137.2	8142.8	8279.9	8432.6	8548.2	8565.5	8672.7
9.5144	13.698	0	0	0	0	0	0	0	0	0	5.795	16.23	44.548	92.992	167.04	267.93	353.6	525.91	725.57	952.98	1243.5	1513.4	1905	2284.8	2657.1	3023.1	3226.2	3808.5	4185.5	4379.7	4799.6	5114.6	5423.3	5676.8	6138.3	6361.7	6873.4	6935.3	7004.2	7218.4	7100.9	7411.7	7717.3	7676.9	8034.3	8307.7	8243.9	8379.5	8710
35.681	16.81	0	0	0	0	0	0	0	0	0	10.385	0	0	0.8445	29.703	94.994	154.71	233.55	330.85	462.01	610.62	820.25	1012.4	1225.7	1456.3	1648.3	1901.1	2057.7	2198.1	2433.5	2851.9	2937.6	2944.4	3108.5	3447.3	3773.1	4052.6	4169.9	4298.5	4547.4	4673	4795.4	4857.2	4875.9	4805.2	4873.6	5030.6	4945.4	4835.8
0	0.76376	10.836	0	22.77	0	19.257	39.938	38.351	52.938	44.909	68.629	37.565	55.246	50.815	68.657	89.553	81.813	84.77	128.89	124.28	193.98	277.69	369.55	494.36	584.29	823.28	1021.8	1314.3	1542.9	1888.1	2253.3	2628.1	3144.7	3738.7	4267	4992.6	5492.8	6772.9	6793.7	7044.1	7324.5	7444.5	7716.7	8234.5	8624.8	8672.2	9380.1	9418.1	9802
16.252	0	0	0	0	0	15.423	0	0	0	20.113	29.789	44.224	68.402	93.587	167.24	274.96	408.66	682.15	988.54	1327.6	1671.3	2059	2461.5	2832.3	3189.1	3596.3	4115.1	5677.3	4889.6	5451.1	5674	5938.2	6367.5	6581.1	6494.1	6811.1	6728	6865.1	6917	7230.1	7304	7359.4	7483	8030.4	8046.4	8109.7	7913.2	8282.8	8156.7
15.141	2.9048	1.6311	0	2.014	0	0	0	0	0	5.8661	7.5701	44.752	89.79	174.69	306.36	454.18	664.48	935.76	1217.5	1567.4	1988.2	2447	3019.7	3416.5	3920.2	4443	5046.3	5816.3	6488.3	7359.8	8126.6	9077.5	9790.3	10713	11300	12011	12830	13448	14050	14462	15157	15432	15597	15770	15861	15856	16293	16393	16535
33.255	12.17	0	0	0	0	0	0	0	0	0	0	0	0	0	22.739	67.225	124.18	233.68	398.47	568.5	758	979.63	1347.8	1750.5	2165.3	2495	2942.4	3625.2	4108.5	4536.8	5127	5746.4	6271.4	6750.4	7157.2	7632.7	8082.6	8408.3	8542.8	9014.7	8959.9	9522.9	9682.6	9913.7	10243	9765.2	10123	9805.4	10012
28.685	10.186	3.0102	0.00032985	0	0	0	0	0	0	0	37.283	66.532	124.57	257.45	338.35	490.67	675.12	797.58	1065.7	1297.1	1531.4	1774.1	2228	2364.3	2763.6	2968.6	3309.3	3344.4	3484	3887.8	4523.5	4824.8	5220.4	5599.4	5835	6162.8	6304.8	6589.7	6757.5	6888.3	7181.1	7328.5	7400.6	7539.5	7709	7735.5	7893.9	7826.4	7717.3
0	8.8546	0	0	3.2892	0	6.9648	0	0	0	0	0	0	25.23	5.7195	13.878	21.109	24.761	41.444	59.234	74.906	126.17	200.44	254.41	348.08	411.41	487.87	522.44	706	859.56	995.3	1170.8	1250.8	1327.1	1524.3	1657.2	1830.1	1678.3	2046.6	2244.1	2342.4	2485.5	2553.1	2611.3	2734.4	2833.8	2920.9	2914.4	3002.5	3032.2
24.625	15.574	0	0.33712	0	0	0	0	0	11.791	33.436	55.965	98.432	178.99	260.31	371.93	465.8	588.38	780.91	873.97	1121.5	1224.4	1359.7	1505.7	1609.9	1805.8	2006.3	2170	2453.7	2664.1	2881.3	3165.1	3477.7	3758.5	4108.1	4297.3	4433.5	4773.6	5003.4	5270.6	5338.6	5504.4	5732	5900.3	6007.4	6232.5	6139.9	6111	6365.6	6499.9
3.6429	0	0	6.3411	5.2104	1.5662	3.9106	12.24	19.035	70.225	122.3	321.01	449.26	580.14	838.79	1109.4	1491.6	1758.1	2136.1	2402.9	2923.2	3466.2	3901.5	4396.4	4992.5	5652.7	6191.1	6750.8	7174.4	7664.1	8113.7	8836.7	9677.1	10058	10364	11074	11280	11778	12007	12575	12720	13005	13298	13761	14218	14451	14536	14819	14761	14743
0	0	0	0	24.804	48.768	73.367	81.05	88.245	80.031	98.527	151.49	159.9	210.04	254.54	323.27	430.45	556.79	746.98	876.46	1112.2	1579.4	1724.3	2259	2580.1	2744.6	3636.1	4052.6	4321.8	4594.9	4443.6	5570.6	6111.3	6364.3	7147.5	7399	8158.7	8407.3	8932.1	9090.3	9526	9883.8	10146	10527	10505	10808	10861	11034	11120	11271
0	0	11.404	1.8767	0	3.5066	0	3.2337	1.2718	9.8198	0	10.057	39.273	37.093	49.232	102.52	165.06	162.26	265.37	346.96	361.68	499.39	547.91	729.38	940.58	1083.1	1303.5	1555.8	1880.4	2071.3	2406.4	2671.6	2915.4	3354.6	3565.7	4024.4	4615	4847.9	5339.6	5325.3	5758.9	5951.5	6266.1	6606.8	7241.6	7437.8	7693.2	7971.1	8197.2	8088.6
0	0.57341	0	0.42473	0	6.8136	2.3037	0	0.93434	3.1661	3.7001	3.0549	2.2366	0	0	0	0	4.4042	48.74	100.99	184.96	268.14	362.65	523.19	667.68	847.71	1047.9	1278.6	1528	1792.8	1941.9	2136.8	2439.8	2746.7	2971.1	3307.7	3451.9	3794.8	3970.1	4333.7	4456.9	4521.3	4912.1	4852.7	5024.1	5238.8	5344.9	5497.1	5599.8	5671.4
24.341	14.051	0	0	0	0	0	0	1.9532	21.066	27.212	84.226	171.48	196.47	323.98	523.36	726.09	1106	1719.1	2167.8	2804	3529.3	4321	4832.3	5294	6673.3	7300.4	7985.9	8674.3	10341	10962	11977	10544	11220	12150	13293	13108	14473	15018	15721	16054	16340	16645	17233	17409	17562	17798	18027	18137	18148
0	0	0	10.436	10.561	0	1.5721	0	0	11.415	12.81	41.394	11.313	43.252	38.537	50.328	56.554	66.431	83.478	86.838	117.23	138.46	184.3	239.66	283.75	390.13	509.11	640.34	846.83	1010.2	1291.3	1538.7	1831.5	2051.2	2369.1	2558	2831.8	3032.8	3279.8	3537.3	3512.1	3925.8	4094.9	4263.8	4418.3	4313.5	4290	4630.3	4652.3	4746.1
28.457	11.076	0	0	0	0	0	0	0	0	0	0	0	0	0	0	0	0	43.006	127.4	261.1	464.53	751.33	1079.5	1449.6	1917.9	2460.7	3011.6	3823.2	4470.5	5185.8	5896.7	6685.4	7546	8574.8	9219.2	10143	10462	10847	11467	12018	12252	12298	13019	12962	13176	13113	12944	13513	13616
16.023	5.1117	0	0	0	0	10.248	26.095	64.815	131.03	181.03	306.34	463.51	677.18	961.95	1196	1503.4	1751.3	1897.4	2257.9	2623.5	3050.3	3507.9	4755.7	5095.3	4922.2	6077.6	6620.1	6175.5	6559.3	8281.8	8592.8	9225	8416	9510.3	9865.5	10530	10410	11013	11231	12006	11742	12619	12483	12719	12764	13486	13616	13985	14175
0	3.387	1.1327	0.90136	6.7424	2.0004	5.3124	0	0	0	0	0	0	0	0	0	0	25.894	56.637	97.295	132.64	208.49	276.19	440.32	608.35	713	887.81	1042	1193.7	1445.6	1716	2155.7	2395.7	2679.8	2971	3103.1	3315.9	3575.6	3912.4	4107.4	4063.3	4369.7	4348.9	4345.2	4413.4	4446.9	4749.6	4647.3	4918.8	4757.7
0	0	0	17.321	18.109	0	0	10.933	9.0549	30.097	38.511	47.267	82.195	110.65	181.82	262.76	354.05	482.99	601.76	770.77	938.59	1146.5	1412.5	1717.6	1884.7	2771.2	2336	3058.2	3342.3	3287.5	3702.3	4233.3	4282.1	4558	4960.4	4942.4	5306.8	5312.1	6025.4	6400.1	6885.3	6993.7	7188.5	7543.2	7701.3	7977.2	8125.7	8220.1	8210.7	8002.8
31.242	10.331	7.5443	0	0	0	0	0	0	0	0	0	0	0	0	0	0	0	14.402	66.622	136.64	203.87	327.59	447.47	611.66	795.9	953.91	1201.9	1409.8	1658.3	1873.9	2128.6	2397.6	2780.1	3037.9	3263.1	3478.6	3712.2	3878.6	4150.4	4360.3	4571	4786.4	4928	4974.3	5000.8	5054.7	5166.8	5136.7	5231
0	0	0	0	0	17.885	34.396	57.351	93.572	88.029	118.14	177.15	247.46	339.36	385.09	474.76	596.92	640.76	761.64	862.26	1110.7	1298.4	1454.2	1583.8	1801.9	1935.9	2268	2276.9	2524	2777.8	2971.1	2988.7	3296.9	3609.4	3766.7	3931.7	4182.1	4604.9	4648.4	4786.4	4763.5	4865.4	5042.1	5184.5	5293	5485.1	5283.9	5311.4	5515.4	5966.8
41.007	13.246	0	0	0	0	0	0	0	0	88.301	117.26	189.01	306.29	459.5	603.89	807.32	1317.3	1423.3	1775.7	1955.8	2816	3003.9	4179	4607.7	5409.9	6212.5	6770.3	7697.2	7974.6	8818.8	9438.5	10182	10752	11186	11815	12419	12680	12893	13411	14169	14873	15132	15178	15729	15740	16258	16250	16300	16204
14.962	15.452	0	5.8598	0	0	0	0	0	0	0	0	0	0	0	0	0	8.6213	6.0523	84.224	167.94	307.3	443.89	576.64	602.83	887.91	985.08	1213.1	1321.2	1553	1569.1	1783.1	1659.5	1856.1	2257.7	2379.2	2655.1	2627.7	2820.5	2938.7	2976.1	3073.7	3124.7	3392.2	3463.5	3378.3	3376.4	3278	3363.8	3600
0	15.608	0	0	7.1042	5.2302	1.2426	3.3071	6.4348	10.326	14.734	16.06	27.977	46.015	93.439	182.99	306.5	514.34	672.82	937.1	1203.8	1529.4	1846.9	2267.5	2664.6	3136.4	3650.4	4144.1	4755.5	5335.1	5995.1	6579.9	7537.2	8336.6	9115	9780	10288	11153	11601	12137	12480	13070	13262	13253	13719	13815	13893	14181	13945	13948
6.4097	17.233	0	4.2699	0	0	0	0	0	1.3091	2.3688	23.469	86.752	168.59	323	492.53	750.21	993.38	1298.1	1604.5	2022.9	2380.4	2836.4	3144	3527.2	3851.2	4345.7	4801.9	5283.7	5727	6182.9	6881	7206.4	7703.1	8113.4	8617	8811.1	9241.2	9702.9	10193	10440	10819	10831	10854	10971	11375	11340	11649	11666	11759
0	0	0	0	5.6095	14.901	0.8437	22.686	23.418	30.829	86.903	133.26	185.63	273.78	352.6	488.21	620.66	755.52	954.42	1031.1	1323.3	1675.7	1933.5	2403.6	2764.6	3186.4	3807.4	4364.7	4836.9	5277.3	5944.6	6609.3	6660.1	7816.2	8293.2	8958	9718.7	9737.9	9160.6	9193.7	9614	9674.6	10195	10561	10489	10962	11518	11316	11069	11484
0	0	0	2.1552	11.076	0	12.284	6.7097	13.6	17.177	39.357	44.449	47.429	59.98	81.328	72.135	113.14	99.557	111.02	143.76	165.23	214.23	267.3	283.85	311.16	399.8	458.28	484.99	578.91	769.37	794.72	893.95	985.98	1123	1303.4	1323.9	1257.7	1426.7	1621.3	1707.1	1776.5	1763	1892.3	1929.7	1999.9	2055.6	2073.8	2164.7	2175.4	2296.3
0	0	0	0.12315	2.0068	10.919	4.3845	0	0	0	0	0	0	27.13	36.596	91.943	152.19	217.12	323.08	418.45	568.91	743.77	924.4	1144	1429.4	1558.1	1825.2	2104.8	2550.4	2863.3	3267.6	3773.6	4177.4	4776.4	5566.7	6277.8	6679.2	7269.9	7835.2	8544.2	8532.6	9247.1	9599.4	10056	10280	10775	11096	11491	11742	11714
0	0	0	1.0221	4.2091	5.5464	16.617	12.05	10.135	26.695	85.551	165.68	266.42	415.37	649.17	844.86	1095.8	1350.4	1759.6	2071.5	2409.6	2850.6	3380.5	3869.4	4377.6	4905.4	5394.4	5855.8	6394.6	6879.2	7453.2	7912.7	8744	9269.8	10102	10322	11224	11607	12320	13078	13265	13893	14026	14369	14271	14530	14908	15213	15541	15661
1.1996	0	0	0.2846	5.0237	1.048	5.4932	8.9999	15.671	32.284	43.966	59.029	75.347	114.33	154.53	212.5	304.22	409.39	498.5	606.37	754.89	829.62	1064	1278.9	1528.7	1763.6	2058.7	2437.1	2516.6	2749.7	2905.3	3376.4	3399.5	3656.5	3916	4178.3	4411.5	4599	4891.3	4832.1	5127.4	5123.6	5165	5300.2	5419.8	5520.2	5509.5	5775.5	5811.8	5816.9
0	12.817	0	7.1569	0	0	0	0	0	0	0	3.4674	29.868	65.947	157.99	270.99	447.83	627.91	880.5	1113.6	1364.2	1653.5	1903	2207.5	2440.1	2710.2	3017.2	3132.7	3209.6	3431.1	3715	3807.9	4275.5	4310.9	4624.6	4760.9	4926.4	5286.7	5450.7	5742	5768.6	5884.7	5756.5	5953.5	6016.5	5732.2	6103.8	6153.6	6415.8	6400.7
0	1.2642	0	0	3.6447	0	6.004	26.199	59.181	105.98	170.77	222.1	301.05	383.61	523.63	668.4	813.8	986.17	1112.3	1268.6	1550.7	1748.8	2044.3	2375.4	2767.1	3155.2	3636.2	4062.5	4326.7	4840.1	5318.3	5722.3	5982.1	6480.9	6934.2	7358.6	7545.3	8111.5	6594.6	8727.1	8841.9	7539.1	9261.8	9118.4	9110.4	9349.3	9283.7	9497.7	9543.4	9529
0	0	0	2.3008	3.7373	0	11.217	4.0223	18.344	26.248	26.73	36.528	59.95	106.59	216.88	411.22	628.68	916.94	1269.3	1766.4	2281.3	2821.8	3470.6	4409.2	4816.1	5440.8	6289.7	6749.6	7340.4	7510.1	8604.7	9276.8	9963.6	9181.3	10700	10867	12279	12184	13075	13264	13297	13941	14619	14448	15203	15218	15820	15125	16180	15694
30.027	10.523	0	3.9135	0	0	0	0	0	0	0	12.934	74.794	129.54	225.77	332.98	458.49	655.77	885.55	1062.7	1329.7	1614.3	1850.5	2148.5	2333.8	2506.6	2813.6	2898	3085.8	3372.8	3544.3	3758.9	3867.5	3905.3	4082.7	4413.1	4489.6	4740.1	4894.6	5016	5155.6	5566.8	4917.5	5157.3	5205.7	4847.9	5170.8	5159.5	5569.7	5785.4
0	10.081	5.1298	0	0	2.0897	0	0	0	0	0	17.553	100.25	110.07	186.74	412.62	438.09	494.38	738.05	934.12	1189	1395.6	1657.3	1920.2	2191.1	2596.6	2826.6	3120	3723.2	4040.4	4354.1	5842.4	6014.2	6034.2	6509.7	6571.3	7247.2	7529.6	7865.5	8447.6	8762.4	9295.1	9279.9	9475	9331.4	9483.7	9290.8	9799.5	10386	10172
8.6685	0	0	23.49	4.5314	0	0	0	0	0	0	13.322	26.597	71.736	146.53	187.73	267.4	398.84	501.03	621.8	812.82	1061.5	1420.5	1847.2	2179.6	2648.6	3165.4	3514.6	4229.5	5015.2	5516.6	6094.2	6841.4	7722.1	8070.4	8510.8	9453	9806.2	10259	10875	11396	11714	11899	12091	12483	12519	12704	13233	13262	13057
2.4881	6.5137	1.122	0	5.5245	0	0	0	0	1.8774	0	24.503	25.65	51.654	93.662	170.41	286.07	452.92	687.59	984.22	1244.1	1653.9	2019.7	2502.8	3069.5	3478.1	4196.9	4739.5	5335.2	5866.8	6426.2	7121.9	7775.7	8232.5	9059.4	9535.3	10532	11069	11948	12054	12354	12594	13231	13086	13429	13434	14029	14323	14571	14465
0.094501	7.6717	0	0	0	0	0	0	0	0	0	0	0	2.7559	5.8241	19.682	58.388	82.609	110.26	181.78	223.46	292.83	267.93	293.77	320.2	418.6	500.29	613.43	657.6	761.18	834.69	953.32	1065.5	1213.1	1232.4	1400	1576.8	1623.5	1718.5	1799.4	1892.3	1963.7	2062.4	2041.7	2076.1	2152.5	2178.1	2188.5	2153.1	2106
32.634	9.5882	0	0	0	0	0	1.4575	4.0938	7.2264	21.84	36.4	60.47	89.344	118.51	155.35	191.6	226.04	258.01	279.89	299.65	409.16	479.34	601.39	757.3	893.9	1132.5	1374.3	1599.3	1886.3	2142.8	2299.6	2526.3	2699.7	3181.8	3312.4	3462.9	3770.2	3943.4	4135.1	4243.8	4208.5	4333.9	4461.5	4414.2	4421	4303.4	4394.4	4404.4	4613.7
35.028	8.7167	0	0	0	0	0	0	10.851	23.118	47.567	88.878	96.762	141.95	194.65	220.85	305.74	383.42	511.97	626.02	802.46	951.06	1141.1	1421.6	1666.2	1962.5	2254.8	2365.7	2709	3122.4	3442	3811.4	4237.8	4514.3	4924	5476.1	6182.8	6569.7	7104.9	7550.8	7845.2	8090.2	8323.2	8524.9	8696.5	8987.7	8954.7	9387	9447.9	9237.6
0	0	3.9262	8.2305	15.68	0	0	14.298	8.9387	15.486	19.275	25.843	46.654	64.182	113.52	217.32	341.42	528.88	798.3	1124.6	1229.2	1497.8	1727.3	2164.7	2482	2916.7	3400.4	3861	4325.5	4733.4	5124.4	5694	6061.7	6574.8	6913.8	7613.7	7868.3	8336.7	8664.1	8991.6	9254	9456.8	9511.1	9571.6	9636	10071	10241	9959	10030	10484
0	0	0	7.0799	0	0.20261	5.0276	14.762	1.641	10.556	38.711	41.148	112.11	187.59	332.62	487.47	779.31	1004.1	1306.9	1694.3	1987.9	2488	2943.7	3462.9	3924	4503.3	5052.6	5810	6394.4	6918.2	7579.1	8307.2	9087.3	9740.8	10522	10957	11645	12187	12855	13678	13676	14094	14386	14938	14812	15250	15919	16233	16679	16586
0	0	0	0	7.9331	24.72	26.854	54.494	50.762	85.978	116.53	132.77	165.58	185.82	251.81	310.82	396.7	489.41	596.79	717.75	897.5	1067.9	1253.9	1350.7	1658.3	1929.7	2207.8	2433.9	2759.9	3021.4	3310	3453.1	3842.3	4029.3	4161.8	4299.5	4359.2	4485.3	4717.7	4809.2	4950.4	4926.1	5188.2	5164.1	5105.6	5312.4	5513.5	5761.8	5594.9	5724.6
5.2215	1.0086	0	0	0	0.099652	0	6.2389	45.398	108.4	207.53	386.29	568.24	814.24	1076.8	1420.8	1758.8	2144.8	2563.9	3078.1	3659.1	4129.1	4585.8	5215.6	5755.1	6234.7	6986.7	7036.6	7518.1	7960.6	8188.1	8104.2	8871	9239.8	9566	9903.9	10331	10592	10939	10998	11333	11091	11330	11330	11341	11687	11545	11882	11787	11751
0	0	0	5.9592	0	1.2364	21.145	37.936	61.281	101.99	264.62	389.67	545.87	724.54	880.93	1061.6	1274.9	1523.7	1733	2130.5	2505.6	2887.3	3418.5	3060.2	3543.3	4099.1	4626.1	5032.2	5527.3	6278.4	6788.3	7594.8	8108.2	8739.8	9393.3	10059	10675	11099	11491	12017	12349	12802	13029	13423	13833	13884	13802	14827	15076	15163
28.644	4.6885	0	0	0	0	0	0	0	0	0	9.5451	65.424	212.86	417.82	699.07	1069	1476.3	1950	2518.6	3185.2	3923.5	4735.6	5796.9	6872.9	8026.5	8607.6	9073.8	10627	12272	13408	14982	15878	16438	18169	18867	18462	19455	20254	21076	21270	22380	22815	22125	22925	22959	23865	24562	25028	25398
0	5.6836	8.9716	0.85712	0	3.3505	0	0	0	4.0013	4.5637	13.05	26.781	53.58	80.785	144.86	180.29	268.47	328.95	287.15	337.07	424.7	417.85	546.35	627.38	764.44	1010.7	1233.7	1461.2	1777.6	1977.5	2285.9	2472.8	2866.6	3366.4	3723.2	4090.8	4447.1	4665.4	4927.1	5312	5614.4	5772.1	4180.4	5810.5	4319	4764	4647.6	5641.5	5607.2
0	7.2782	0	0	5.6299	13.422	10.237	20.038	0	0	0	0	3.2142	18.574	62.933	110.9	170.78	236.34	310.45	364.02	411.4	536.84	667.44	648.41	665.02	712.48	943.09	1022.3	1167.7	1372.1	1727.2	2014.2	2278.6	2531.2	3071.8	3373.8	3936.8	4164.5	4481.5	4734.2	5046.8	5286.3	5822.7	5929.8	5741.5	6055.5	6323.8	6227.9	6401.3	6363.5
4.3652	0	0	1.2527	0.11296	12.359	5.4727	8.0942	3.7465	10.337	25.815	86.672	187.34	312.3	510.87	657.03	924.25	1213.4	1413.2	1860	2345.8	2834.1	3297.2	3893	4392.5	4948	5572.9	5752.2	6601.5	6979.3	7783.9	8522	9010.6	9787.4	10357	10699	11501	11765	12171	12395	12384	12717	13075	13131	12876	13261	12945	13031	12989	13335
25.842	7.5598	5.207	6.445	0	0	0	0	0	0	55.976	125.12	211.38	331.8	443.46	577.14	692.32	818.73	952.31	1108.6	1226	1396.2	1559.7	1734.9	1963.9	2226.4	2591.5	2749.2	3127.1	3331.9	3652.8	4065	4381.6	4695.9	4942.3	5364.7	5804.9	5568.7	6061.3	6140	6665.6	6635.5	6669.8	6882.5	7260.9	7370.5	7732.9	7452.8	7780.2	7725.4
33.267	26.255	0	32.275	0	0	0	11.37	17.965	72.093	93.346	182.22	244.6	374.31	504.1	643.01	799.57	1071.3	1236.9	1381.5	1752.3	1858.1	2269.3	2601.2	2577.9	2896.4	3551.1	3411.1	4097.8	4286.4	4661.3	5579.8	5795.1	5948.7	6383.9	6204.4	7016	7145.8	7563.3	7657.6	7732.7	7915.2	8135.7	8262.4	8021.1	8048.4	8168.3	8026.8	8267.4	8179.3
43.589	16.679	0	0	0	0	0	0	0	0	1.1825	52.287	127.39	251.16	434.98	720.56	1132.6	1715.5	2492.6	3220.8	4117.9	5032.7	6543.3	7861.9	9145.9	11082	12529	13960	15535	17580	19870	21558	23557	26405	28378	30272	32617	33226	35801	37018	38391	39708	40790	41338	42224	42748	43209	44354	44497	44620
17.595	9.5105	1.5215	13.566	0	0	0	0	0	0	0	0	0	0	0	0	0	14.849	91.798	175.15	286.26	554.66	791.06	1027.1	1023.4	1597.5	1825.6	2349.9	2861.2	3402.6	3861.4	4379.6	4999.7	5436.2	6052.2	6669.5	7320	7932	8578.2	8772.6	9312.8	9972	10068	10367	10792	11221	11033	10487	11536	11523
0	0	0	2.1234	6.1446	12.312	13.014	11.204	16.563	2.5689	11.696	10.264	5.7619	2.7584	14.944	37.196	95.226	136.86	238.52	333.13	446.04	542.85	698.12	849.18	1019.4	1229	1495.1	1737	2023.9	2295.8	2624.6	2924.8	3302.5	3641.1	4085.2	4358.8	4867.4	5109.7	5480.5	5735.9	5930	6189.9	6184.7	6307	6318.4	6536	6617.9	6819.8	6859.9	7011.4
0	1.1843	0	1.3477	2.3521	6.6063	1.0671	2.3948	1.7933	12.711	0.23357	12.625	32.414	84.098	155.42	198.92	294.49	416.01	500.72	637.83	700.11	840.6	849.03	897.77	1010.1	1148	1213.7	1327.6	1353.4	1390	1537.4	1676.9	1744.7	1740.7	1788.9	1981.3	2099	2183.2	2230.7	2294	2345.7	2478.7	2550.3	2469.1	2623.9	2682.5	2803.1	2759.3	2669.5	2724.4
14.735	0	0	18.396	15.242	0	0	0	2.1194	0	0	0	0	0	0	0	0	0	0	0	0	0	0	13.505	85.161	203.03	378.57	451	622.1	755.32	938.83	1328	1395.8	1765.1	1935	2243.5	2439.9	2618.8	2889.7	3195.3	3472.3	3756.8	4421.2	4030.4	3962.9	3971.3	4006.4	4464	4454.1	4445.3
4.6355	0	0	0	1.4073	1.699	2.3218	2.9774	6.4166	0	0	0	0	0.50215	0	0	0	0	0	16.379	21.512	58.514	90.48	150.01	205.82	244.37	277.29	335.53	371.79	513.84	659.03	820.77	865.95	980.03	1043.3	1167.2	1234.4	1321.6	1467.3	1610.7	1803	1876.1	2077	2219.3	2220.6	2260	2265.9	2399.8	2436.3	2479.9
20.793	0	0	0	2.6711	0	0	0	0	0	0	9.4731	19.952	36.116	99.372	175.91	284.21	418.4	620.89	826.32	1160.6	1414.5	1792.9	1733.9	2021.7	2804.1	3177.6	3414.3	3826.1	3706.5	4348.7	4714.2	4853	5052.7	5269.4	5486.6	5648	5816.2	6079.7	6256.5	6360.2	6507.3	6391.3	6498.2	6613.6	6743.1	6683.4	6928.7	6795	6961.6
0	0	0	6.0566	0	2.2579	3.9134	7.3799	8.43	0	6.1842	0	2.4678	0	7.1275	3.2295	6.7701	0	12.999	0	27.421	21.243	51.861	77.291	114.7	134.69	208.14	191.99	443.35	512.46	655.17	757.77	723.15	824.3	909.1	1028.9	1087.9	1172.8	1304.8	1422.7	1492	1631.2	1769.2	1860.2	1976.3	1999.2	1956.6	2100.2	2152.4	2205.9
5.7936	1.5896	5.819	0	3.0145	0	0	0	0	0	0	0	0	0	0	0	13.35	53.976	95.793	198.72	322.17	443.97	664.91	876.93	1027.8	1206.9	1495.7	1690.6	1798.3	2105.3	2297.5	2717.3	2911.1	3053.7	3461	3624.5	3938.3	4089.5	4251	4542	4693.4	4919.5	4952.6	5048.3	5194.3	5214.3	5312.1	5244.5	5337.4	5420.8
0	0	0	14.545	4.4181	4.5726	2.288	11.715	0	6.09	2.2431	16.866	7.7024	32.212	39.886	77.458	113.29	172.72	242.98	304.45	521.54	508.76	776.67	909.27	1183.6	1407.2	1654.4	1628.3	2000.9	2156.3	2469.3	2679.3	2984.3	3212.7	3578.6	3680.3	3957	4202.3	4250.8	4529.5	4583.6	4754.1	4961.8	5008.5	5171.3	5282.1	5206.2	5365.7	5381	5417.6
24.457	11.768	0	0	0	0	0	0	0	0	9.2312	45.737	85.915	162.25	256.09	387.76	559.23	790.92	1031.6	1337	1717.9	2024.5	2402.3	2853.6	3297.2	3791.8	4225.2	4673.9	5191.9	5577	6035.5	6323	6597.5	7071.9	7304.9	7911	8105.1	8522.9	8947.6	9010.2	9422.2	9600	9755	9996.5	10305	10276	10057	10324	10204	10533
22.182	8.0723	0	12.301	0	0	0	0	2.3559	0	0	13.067	31.378	54.613	90.527	160.18	258.73	400.84	513.19	700.1	918.43	1147.5	1372	1667.7	1891.8	2203.7	2493.9	3018.4	3477.1	3809.1	4207.4	4536.2	4748.7	5274.9	5605.9	5904.9	6221.1	6232.3	6561.5	6902.8	6964.6	7327.2	7323.4	7307	7328.9	7521.9	7568.9	7594.6	7811.7	8111.6
0	0	0	18.092	4.4025	18.425	29.276	23.636	32.861	53.898	66.882	66.321	87.655	81.121	125.17	167.2	260.28	437.63	659.34	918.08	1270.5	1683.6	2200.1	2710.1	3316.2	3919.4	4471.2	5235.9	5816.6	6270.6	7100.2	7530.9	8046.3	8766.2	9312.9	9157.5	10468	10612	10993	11831	11714	12128	12301	12895	13274	13429	13556	13705	13596	13661
0	1.7383	2.0446	0	7.1288	0	0	0	0	0	0	0	0	0	0	0	0	23.483	43.24	106.48	176.93	299.78	469.23	641.77	864.24	1127.7	1434.1	1698.3	2064.6	2383.6	2793.2	2993.9	3507.6	3808.8	4159.3	4354	4797	5081.6	5400.7	5788.4	5759	5943.1	6215.3	6325.7	6600.2	6477.3	6573.3	6608.2	6733.2	6739.3
28.191	21.368	3.5115	12.797	0	0	0	0	0	0	0	1.4989	13.493	29.936	32.671	74.973	104.05	178.51	222.13	364.43	485.04	697.81	900.07	1216.2	1260.4	1825.3	2049.1	2518.3	2606.8	3153.3	3560	3692.1	4508.4	4546	4468.6	5140.6	5380.6	5871.1	6188.7	6553.2	6634.8	6871.8	7024.2	7326.7	7044.6	7579.4	7546.9	7442.6	7690.6	8004.9
14.772	8.4951	2.5333	0	0	0	0	0	0	0	0	0	0	0	0	0	28.524	105.6	218.7	381.71	600.93	807.25	1097.5	1392.9	1786.5	2115.7	2428.4	2828.4	3160.7	3498.9	4084.9	4233.2	4650.4	4829.6	5139.1	5343	5707.2	5798.7	6235.9	6276.7	6443.5	6793.8	6928.2	7337.7	7743.1	7815.6	7922.8	7823.5	8085.5	8072.2
7.8982	3.9583	0	3.1933	3.7843	0.68906	0	0	0	0	0	0	40.507	92.346	84.779	92.189	156.43	256.93	360.09	491.33	641.65	865.17	948.42	1207.4	1280.1	1467.4	1711.8	1952.3	2037.5	2221.9	2288.3	2377.9	2372.6	2536.5	2756.7	2934.3	3055.6	3083.4	3212.7	3326.2	3256.6	3128.5	3092.1	3072	3266	3349.8	3495.8	3468.8	3441.7	3340.8
0	8.9198	0	0.44642	0.18456	0	1.4604	0	2.2958	0	0	2.1066	7.4408	37.242	78.102	112.53	222.12	313.54	466.54	636.41	853.79	1102.1	1359.7	1678.3	2070.1	2550	2954.1	3472	3983.4	4461.1	4729.8	5072.6	5489.2	5912.5	6338.5	6811	7151.2	7640.5	8154.7	8801.5	8862.8	8988.7	9255.2	9273.3	9474.6	9229.9	9539.7	9682.9	10065	10509
0	0	2.3892	13.314	19.068	7.5828	44.139	17.884	30.576	26.86	49.103	56.478	47.344	19.788	40.999	74.254	95.538	223.52	349.86	492.95	637.73	891.47	1063.8	1363.7	1557	1815.6	2232.6	2304.5	2933.2	3174.5	3628.9	3749.2	4017.4	4452.6	4968	5293.9	5631.8	5880.4	6264.1	6520.2	6815.2	6073	7376	7036.7	7654.6	7326.7	7592.2	7281	7461.3	7533.8
31.178	24.211	0	0.32354	0	0	0	0	0	0	0	0	0	0	3.7187	0	7.7555	15.603	51.008	128.32	237.87	329.89	526.07	768.35	1038.5	1280.4	1723	2178.7	2566.2	2859.2	3176.9	3512.5	3970.6	4306.9	4712.9	5132.9	5147.5	5574.8	5829	6045	6238.1	6337.5	6425.8	6499	6612.3	6568.5	6777.4	6797.9	6840.1	6938.4
20.783	5.8085	1.893	6.8659	0	0	0	0	0	0	0	0	0	0	3.0773	6.0581	28.699	44.101	59.889	118.65	198.16	289.19	403.97	512.65	644.26	837.87	1081.9	1288.3	1484.6	1570.7	1732.9	2113.4	2403.3	2790.1	3041.4	2923.8	3250.6	3433.5	3878.2	4070.3	4410.2	4504.5	4747.3	4883	4916.9	5145.9	5247.1	5168.8	5140.7	5267.4
0	7.9535	0	0	4.0144	0	0.79238	1.6895	9.2458	0	0	0	0	0	0	0	0.57911	19.213	24.445	31.563	60.386	101.82	145.25	213.4	336.06	457.13	606.68	839.09	1082.4	1340.5	1725.8	2121.7	2483.3	2963.5	3378.3	3667	4220.1	4564.6	5098.5	5469.7	5726.9	6085.2	6393.9	6577.3	6906.2	6822.6	7166.3	7233.7	7703.9	7936.3
0	3.8265	0	0	0	10.546	4.0814	15.375	31.05	7.4458	25.393	48.519	80.479	167.84	242.03	439.1	497.78	824.1	1014.1	1236.5	1243.5	1496.5	1711.4	2351.1	2560.1	2821.6	3186	3435.3	3181.7	3736	3902.9	4265.4	4540.7	4900.2	5319.8	5473	6075.3	6341.1	6837.2	7274.4	7641.6	7998.5	8375.6	8597	8654.1	8982.6	9445.4	9489.1	9850.5	9887.6
27.597	7.7505	0	0	0	0	0	0	0	0	0	0	13.194	0.04873	17.049	0	10.03	22.944	32.13	59.998	101.84	127.16	212.23	327.31	472.54	779.52	781.65	961.75	1301.5	1528	1709.4	2001.3	2127.9	2381.3	2583.8	2713.9	2933.5	3092.5	3199.6	3383.7	3511.8	3634.6	3726.5	3861.5	3972.9	3889.5	3970.2	3832.4	3864.4	4101.2
0	0	0	0	4.2402	19.672	16.646	34.547	42.155	90.266	152.91	235.81	357.33	530.75	753.48	1033.8	1413.5	1833.5	2308.2	2905.9	3424.7	4018.1	4466.7	5134.8	5774.4	6593	7207.4	7814.5	8429.8	9193.3	9716.3	10500	10294	11670	12018	12946	13427	14224	14701	15510	15463	15704	15703	15975	16185	16848	16989	16787	17184	17611
1.7151	0	0	0	5.8367	9.7506	17.691	11.713	4.9673	0	0	11.103	40.376	96.678	174.85	259.26	353.38	451.04	596.99	719.64	929.64	1017.7	1193.9	1357.2	1635.2	1831.3	1965.9	2224.1	2462.2	2575.2	2858.8	3399.6	3611.4	3855.1	4071.9	4352.5	4721.5	5283.5	5486.3	5726.3	5948.2	6177.7	6284	6496.4	6656.8	6774.4	6933.9	7117.2	7017.8	7190.1
2.5098	2.0612	0	0	0	0	6.7234	6.4872	39.699	67.991	164.58	304.78	512.72	812.14	1172	1477.6	1953.2	2494.1	3029	3733.6	4442.9	5169	5914.2	6666.3	7278.7	7980.2	9055.8	10060	10882	11081	12498	13829	14605	15463	16442	17351	18032	18525	19672	19657	20702	21433	21864	22486	22618	23177	23531	23565	23726	23806
1.4588	0	0	0	12.054	2.1831	0	0	0	27.598	51.514	126.09	152.83	245.34	324.81	443.76	559.33	615.41	686.71	715.67	884.95	1002.1	1146.7	1369.6	1442.7	1629.4	1686.7	1794.5	1861.4	2005.6	2128.7	2274.3	2351.2	2413.5	2683.8	3030.2	3345.2	3366.4	3573.3	3617.7	3751.2	3905.6	4088.4	4220.2	4264.6	4360	4416	4253.5	4476.3	4534.7
7.6598	6.0113	0	0	0	3.4597	0	12.311	22.602	0.48642	36.653	125.94	272.59	407.03	495.94	729.51	1045.9	1394.2	1733	2409.2	2953.6	3532.8	3892.3	4889.5	6002.4	6902	7827.3	8599.2	9341.2	9637.9	11545	12248	13520	14683	15019	17450	16840	17819	19058	19209	19770	20032	20623	21229	21378	21533	22085	21519	22417	22218
21.79	18.364	1.2206	4.5057	0	0	0	0	0	0	0	0	0	0	17.712	75.937	178.51	308.05	492.95	736.33	1048.5	1307.4	1683.7	2062.9	2439.6	2814.7	3220.6	3730.5	4331.9	4800.1	5372.9	5977.5	6432.6	6976.4	7540.1	7982.3	8205.7	8661.8	9119.9	9457.5	9517.5	9969.1	10241	10532	10639	10804	11044	10884	11416	11585
9.2488	0	0	0	2.1964	2.6407	3.0614	3.59	0	5.8274	14.675	19.362	26.584	47.652	67.832	90.165	111.82	146.62	180.63	211.21	264.93	398.18	369.34	499.29	740.13	626.73	748.94	767.71	938.61	1051.8	1094.3	1179.9	1240.3	1372.9	1422.3	1528.3	1661.8	1873.9	1906.7	2112.9	2042.4	2193.1	2188.1	3350.3	3380	3440.2	3571.3	3429.7	3493.6	3619.4
3.7757	18.054	0	0	1.7035	0	0	0	0	0	0	0	0	7.7895	17.174	43.63	59.434	84.413	96.26	160.8	204.35	301.11	409.09	558.94	735.59	806.82	801.53	935.58	1035.5	1177.3	1303.8	1326.8	1475.5	1508.3	1662.2	1724.3	1857.7	1896.7	2027.6	2106.3	2186.4	2179.6	2312.8	2426.5	2467.8	2523.8	2441.8	2560.7	2482.2	2544.7
4.4562	0	0.60762	0	0.70312	8.8945	0	0	0	48.741	93.151	178.91	271.4	455.29	655.99	890.31	1137.4	1295.1	1552.8	1901.1	2272.9	2676.1	2843.9	3288.5	3538.2	3848.2	4246	4023.7	4250.5	4612.2	4704	4905.9	5058.9	5226.9	5478.6	5567.8	5679.9	6014.3	6109.8	6337.9	6508.6	6536	6811.8	6967.3	7089.4	7149.7	7194.6	7322.4	7452.8	7627
13.349	0	0	4.494	0	0	0	0	0	0	0.81524	14.611	48.24	59.172	101.19	140.29	211.06	308.61	349.85	551.72	582.39	899.49	1118.4	1137.3	1326.3	1903	2187.8	2497.2	2820.5	2885.3	3333.9	3643.2	4129.3	4505.4	4875.5	4986.3	5318.6	5569.6	5677.1	6320.6	6276.8	6613.1	6705.7	6881.8	6858	6986.9	7137.5	7372.1	7481.3	7530.7
0	7.5258	1.7743	0	10.163	0	0	0	0	0	0	0	33.259	65.558	129.54	211.97	306.08	463.16	621.69	830.44	1160	1443.6	1626.3	2130.2	2550.4	3044.9	3287.2	3795.9	4517	4875.6	5171.8	5428.5	5932	6352.8	6790.5	7016.9	7308	7647.9	8053	8362.1	7895.9	8523.6	8878.6	9090.2	8912.8	8911.8	9249.2	9371.1	9708	9563.5
4.314	3.5454	0	0	0	5.2532	0	0	0	17.094	40.706	70.972	129.12	197.18	454.45	792.96	1140.5	1626.5	2028.8	2474.1	3176.9	3716.6	4427.1	4989.7	5816.5	6566.8	7371.1	8276.1	8967.2	10017	11024	11689	11578	11928	12385	13017	14082	14875	14409	14799	15480	15130	15306	13890	16210	16421	17001	16734	17006	14564
5.7407	0	0	0	1.4088	1.944	0.045764	0	0	0	2.9805	21.317	40.664	73.111	103.2	96.416	123.26	146.86	207.99	273.81	337.74	449.66	549.52	657.86	774.69	1155.8	1289.7	1563.3	1733.1	1822.6	1996	2408.9	2652	2963.9	3239.2	3310.9	3686.3	4079.8	4539.2	4734.2	4795.2	5195.6	5280.3	5570.9	6143	6145.2	6168.5	6403.2	6490.7	6427.5
11.776	8.7296	0	14.897	0	0	0	0	3.4458	3.2275	11.022	25.595	62.767	132.24	247.91	347.71	508.82	694.25	933.21	1270.5	1626.8	2024.7	2584.9	2976.3	3619.6	4263.8	4952.3	5627.9	6422.6	7170.3	7774.9	8375.3	9293.8	9891.3	10534	10955	11249	12065	11954	12218	12630	12829	13138	13004	13416	13388	13650	13866	13787	13968
0	0	0	3.7068	1.5777	5.8264	13.372	16.562	17.62	8.78	18.416	8.7846	17.264	23.449	44.998	101.27	205.97	371.07	637.53	930.55	1352.2	1844.1	2350.5	3092.6	3638.2	4497.4	5247.1	5915.9	6858.6	7552.9	8002.8	8565	9153.1	10062	10499	11226	11608	11662	11921	12333	12593	13014	12897	13171	13375	13491	13547	13661	13706	13875
0	2.6735	0	1.5628	1.1806	8.2087	0.50557	0.56723	5.2679	0	0	13.52	44.863	91.956	167.22	291.74	428.23	589.88	777.86	987.7	1229.9	1460.7	1712.2	1959.9	2173	2399.4	2632.6	2838	3126.9	3214.3	3394.3	3675.4	3942.5	4148.1	4423.5	4615.1	4856.9	5004.5	5339.8	5547	5854.9	5988	6126.9	6289.4	6502.7	6451.2	6656	6567	6763.3	6973.4
25.844	4.0436	0	0	0	0	0	0	0	2.4452	35.525	57.518	154.07	276.24	444.79	664.36	912.69	1207.3	1493.2	1744.7	2037.6	2519.5	2839.3	3222.6	3530.8	4029.3	4457.1	4870.3	5070.5	4992.9	5389.1	5721.4	6017.7	6421.7	6623.1	7039.1	7274.2	7543.9	7853.5	8035	8522.9	8596	8703	9014.3	8933.5	8967.5	9375.7	9186.6	9300.2	9531.4
20.339	14.349	0	2.2578	0	0	0	0	0	0	16.607	77.222	136.65	235.65	541.45	875.99	1266.1	1696.1	2227.3	2911.7	3420.7	4185.3	4942.6	5765.1	6457.9	7585.1	8403.9	9825.2	10572	11519	12831	13786	15026	15932	17803	18528	18674	19942	20908	21955	22409	22738	22933	23275	24061	24387	24350	22974	24589	24984
0	2.4401	1.8418	0	4.0861	0	0	1.6004	4.6895	14.508	39.661	71.752	87.173	140.83	164.64	202.76	274.66	327.8	388.96	480.12	567.19	678.04	742.51	856.95	1063	1144.9	1310.7	1436.1	1518.6	1677.9	1793.9	2052.6	2263.6	2509.2	2844.3	3121.5	3352.4	3599.4	3855.4	4031.9	4398	4525.7	4884.2	4991.1	5166.2	5260.5	5517.2	5583	5687.3	5601
16.962	14.337	7.7436	0	0	0	0	0	0	0	0	0	0	14.916	34.886	79.316	175.52	266.56	436.58	628.76	835.05	1062.4	1385.4	1739.2	1994.2	2414.8	2738.6	3156	3423.6	3694.1	4127.9	4456.1	5074.2	5338.6	5470.2	5669.9	5806.5	6164.8	6290.6	6552.9	6954.4	7129.4	7225.8	7321.8	7272.1	7078.7	7489.5	7778.8	7485.7	7337.8
0	1.0698	0	3.3079	0	0.085049	0.64734	8.2182	0	3.9225	0	0	0	0	0	0	38.894	71.804	122.89	210.12	303.31	438.92	604.6	787.27	954.69	1170.1	1423.8	1714.3	2064.9	2373.1	2755.3	3050.9	3324.1	3630.2	4029.3	4354.5	4663.4	4975.3	5372.1	5581.4	5845.7	6092.2	6204.2	6385.1	6532.8	6639.7	6591.1	6190.7	6711.8	6775
29.825	11.661	0	0	0	0	0	0	0	0	0	0	0	13.648	14.183	61.93	156.22	263.48	417.36	572.39	765.09	1062.6	1407	1652.3	1985.4	2424.3	2837.6	3041.4	3516.1	3945.6	4462.9	4993	5070.1	5975	6512	6643.8	7186.8	7613.9	8479.1	8823.3	9067.1	9670.9	10282	10507	10817	10873	11088	11169	11146	11361
23.962	11.363	0	0.099052	0	0	0	6.5904	8.6771	18.648	18.751	24.277	30.178	46.56	69.402	62.809	121.99	149.57	189.95	251.41	338.25	410.6	487.6	595.74	690.73	797.02	894.42	989.29	1119.4	1290.1	1506.5	1698.1	1998.4	2317	2612.8	2917	3124.8	3440.4	3635	3889.8	4124	4334.5	4506.4	4738.1	4820.4	4849.1	4954.9	4931.8	5093.8	5164.8
13.531	19.351	0	3.4137	0	0	0	0	0	0	0	0	3.1462	0.49587	10.072	50.903	108.77	220.91	374.95	618.22	864.65	1192.9	1509.9	1887.2	2158.3	2713.8	3080.5	3778	4288	4843.5	5394.6	5903.9	6603.7	6894.6	7132.4	7860.7	8234.5	8678.3	9099.8	9553.6	9936.7	10315	10443	10454	11074	11371	11227	10823	11306	11991
12.444	0	0	0	0.2652	0	15.586	24.68	55.789	121.36	171.32	216.11	354.91	371.21	438.28	636.69	713.8	949.39	1124.5	1393.8	1627.1	1766.7	1911	2109.8	2215.8	2786.6	3139.9	3261.7	2880	3058.8	3251.8	3451.2	3523.8	3572.7	3903.5	3979.9	4406.6	4559.2	5531.4	5083	5164.2	5483	5596.3	5558.5	5756.3	5926.6	6427.8	6137.2	5924.7	6502
8.8835	11.531	0	0.90073	0.86019	0	0	0	0	0	0	0	0	0	5.8727	13.121	48.689	73.164	138.67	230.89	365.93	424.17	557.56	633.99	838.6	966.27	1149.1	1186.8	1288	1418.2	1620.2	2001.8	2196.9	2346.6	2318.8	2532.3	2567.6	2760.8	2976.8	3161.4	3400.9	3431.7	3679	3624.1	3775.3	3885.9	4024.8	4179.4	4123.7	4241.4
19.854	9.2192	0	0	0	0	0	0	0	0	0	0	29.538	73.309	157.55	236.27	345.96	465.57	662.92	841.67	1123.2	1353.6	1680	2044.4	2500.4	2822	3550.4	3737.4	4316	4743.7	5243.1	5452.3	5899.8	6456.6	6884.7	7218.2	7526.2	7757.6	7931	8062.7	8369.3	8550.9	8711.1	9089.4	9047.3	9220.3	9187.8	9183.5	9282.2	9311.6
15.376	1.4356	0	0	0	0	1.3425	7.1365	44.468	114.55	226.33	350.11	434.8	602.93	811.01	1092.8	1327.7	1784.7	2236.5	2399.3	3116.9	3624.3	4356	4830.7	5734.5	6571.5	7481.3	8413.4	9168.3	10250	10852	11595	12405	13385	13997	14555	15790	16444	17194	17725	18582	18921	19300	20001	20409	20654	20570	20809	21394	21989
0.19506	0	0	0	0.9105	7.7761	2.2497	5.4597	12.999	34.99	45.752	57.692	100.77	142.85	212.49	268.72	371.39	444.25	577.62	694.32	905.44	1143.2	1462.6	1781.1	2227.3	2712.1	3160.8	3676.5	4335.7	4777.8	5095.1	5633.3	6265.3	6833.2	7393.1	7786.7	8257	8618.4	9190	9421	9543	9382.8	8676.5	8783.1	9867.6	9129	9248.9	9299.2	9823.2	9205.3
0	5.731	0	0	0	1.4299	4.2589	1.732	15.104	1.5521	17.724	54.767	132.96	275.91	416.82	599.75	840.68	1011.2	1272.3	1576.1	1824.3	2154	2417.7	2613.5	2935.9	3812	4128	4747.9	5272.8	6103.8	6709.1	7687.9	8517.8	9495.1	10106	11334	12258	12785	13413	14339	14933	15404	15879	16325	16800	16947	17282	17653	17865	18269
16.853	18.398	1.2837	13.397	0	0	0	0	0	37.515	129.61	204.17	327.68	502.1	777.17	967.03	1098.7	1495.2	1719.3	1866.8	2128.1	2387.3	2581.6	2603.6	3092.7	3203.1	2929.8	3556.2	3626.5	3796	4159.7	4273.5	4620.5	4798.4	4874.3	5142.4	5245.6	5461.8	6014.8	6137.8	6381.1	6364.6	6332.6	6560.2	6880.6	7131.5	7398.1	7516.8	7282.6	7501.3
9.6991	0.44424	0	0	0	0	3.7366	6.7597	0	0	0	0	0	0	2.1127	0	0	0	20.302	25.935	84.098	130.26	206.05	305.91	442.35	583.43	702.99	892.68	1153.3	1210.8	1425.6	1853.7	2079.2	2195.4	2440.8	2743.7	2997.9	3248	3461.1	3785.8	3946.1	4165.8	4431.5	4486.1	4588.1	4929	4931.7	5060.5	5119.2	5281
0	3.2107	0	0	5.8631	0	0	0	0	0	0	0	0	9.269	30.241	65.694	143.88	216.52	327.72	489.03	633.92	858.62	1047.7	1218.2	1413.9	1712.6	1969.2	2270.1	2559.8	2446.5	2641.9	3486.8	3287.9	4028.9	4028.8	4298.1	5185.6	5387.7	5567.6	5332.5	5624.3	5825.6	6595.6	6748.8	6787.7	6960	6543.7	7218.7	7242.1	6564.8
0.95569	2.9178	0	1.1989	0	0	2.5288	0	0	0	3.1103	8.4933	41.164	81.692	187.3	247.96	369.89	561.25	722.55	948.91	1194.7	1467.9	1738.6	2094.5	2341.7	2612.7	2951.4	3461.1	3806.7	3952.9	4409.8	4722.9	5256.8	5537.8	5912.4	5296.3	5919.4	6085.4	6606.3	6660.2	6869.9	6829.8	7013.8	6972.4	6919.9	7049.3	7143.4	7265.6	7211.5	7177
26.121	6.7278	0	0	0	0	0	0.53623	0	0	2.6375	0	5.1064	13.013	28.92	31.233	41.358	90.211	143.3	206.27	313.92	413.39	523.06	604.39	866.25	1018.2	1322	1499.7	1818.9	2046.5	2265.1	2730.3	2957.4	3256.8	3457.8	3639	4019.8	4293.7	4440.2	4679.7	4689.5	4796.7	4862.9	5206.9	5350.6	5546.7	5473.9	5671.1	5832.8	6061.5
2.1802	0	0	7.8482	3.5551	0	0	0	3.0462	3.9158	33.17	88.671	209.33	293.33	528.9	960.56	1309.8	1795.4	2341.3	3013.5	3602.7	4370.2	5158.4	5716.5	6670.9	7379.3	8355	9087.4	10049	10622	11319	12089	13167	14039	14590	15144	15847	16563	17008	17557	17915	18796	19158	19186	19518	19881	20678	20055	20479	20324
9.9804	2.4516	0	0	4.066	0	0	0	0	0	0	0	0	0	0	15.214	30.79	34.319	72.077	102.31	182.21	268.82	416.85	573.39	726.88	779.29	926.17	1128.5	1309.2	1516.7	1671.6	1870.8	2034.6	2312.7	2581.7	2732.1	3000.9	3242.5	3390.4	3582.6	3800.5	4094.7	4188.2	4308.7	4398.3	4458	4528.8	4399.8	4489.7	4507
13.031	7.5603	0	2.0104	0	0	0	0	0	0	17.475	59.233	102.13	145.06	191.27	253.16	362.63	459.06	614.16	744.54	941.13	1188.5	1444.4	1793.8	2126.3	2476.5	2788.7	3221.5	3789	4373.7	4979.1	5503.9	6230.2	6691.1	7143.5	7521.1	8082	8457	8824	9168.7	9592.2	9886	10323	10579	10701	10771	11071	11084	11225	11323
0	0	6.0295	0	3.4005	4.5832	21.069	16.365	38.43	78.097	158.19	357.46	516.7	734.66	1132.2	1528.9	2050.8	2241.1	3470.8	4468.4	5371.9	6092.6	6961.7	8334	9688.7	8965.5	11023	11190	13615	13603	15318	15328	16895	16845	18213	18644	19259	19955	20030	21114	21267	21696	22145	22323	22107	21917	21692	22144	22584	22641
29.317	6.2234	0	0	0	0	0	0	0	7.4891	19.256	71.944	118.08	224.17	346.98	505.98	864.3	1035.8	1552.7	1880.1	2297	2902.8	3347.4	3962.8	4582	5703.6	6363.5	6741.6	7522.7	8296.2	8913.5	9507	10307	11022	11803	12373	12714	13166	13897	14437	14907	15034	15402	15550	16048	15920	15898	16186	16283	16429
35.424	13.541	0	0	0	0	0	0	0	0	0	0	0	0	0	0	14.278	56.697	81.849	110.73	172.78	217.71	288.82	387.19	405.7	540.23	587.12	663.78	805.28	982.17	1075	1252.1	1432.5	1686	1843.9	1946.1	2167.5	2162.6	2347.6	2507.5	2573.6	2704.3	2773.6	2781.3	2865.8	2994.2	2911.6	2962.3	2935.7	2806.7
31.435	15.817	0	0	0	0	0	0	0	2.8182	25.31	74.195	139.54	219.55	322.58	450.93	642.94	855.38	1091.8	1393.9	1590.9	2021.1	2240	2602.2	2978.3	3176.3	3680.5	3935.5	4139.1	4774.2	4967.3	4977.1	5255.5	5497.9	5767.9	5914.1	5976.7	6272.1	6062.7	6251.3	6268.6	6261.4	6391.5	6602.3	6596.5	6793.5	6270.9	6406.4	6470.2	6662.5
28.928	11.02	0	0	0	0	0	0	0	0	0	0	0	0	35.307	79.375	151.17	263.65	441.06	619.5	843.17	1138.8	1364.3	1664.4	1912.3	2426.2	2896.2	3237.4	3720.2	4230.3	4420.5	5086.5	5659.5	6014.2	6498.7	6593.7	7218.8	7753.5	7730.8	8155.7	8225.9	8411.3	8854.8	9176.6	9129.2	9470.3	9397.8	9311.9	9215.6	9628.9
28.361	8.2463	0	0	0	0	0	0	0	0	0	7.6894	20.066	38.257	59.52	98.903	174.52	287.59	381.69	466.23	605.49	734.8	977.46	1151.3	1335.4	1497.3	1728.8	1857.6	2152.3	2380.6	2651.1	2839.7	3110	3234.2	3571.9	3776	3950	4158.9	4391.2	4615.5	4736	4997.6	5082.1	5231.9	5137.2	5227.5	5000.2	5090.5	5239.9	5478
2.9966	0	0	0.40632	0.26727	1.3278	8.3067	3.8457	12.623	18.506	23.116	0	43.671	86.311	132.48	206.73	305.37	420.65	568.66	742.43	969.94	1171.8	1439.2	1701.2	2014.5	2359.5	2685.6	3074.1	3385.4	3681.9	3997.9	4283.1	4613.8	4750.1	4892.4	5209.4	5610.6	5611.1	6022.4	5631	5964.4	5928.8	6326	5840.9	5923.6	5947.2	5918.7	5478.7	5635.9	5467.8
23.522	13.851	0	0	0	0	0	0	0	0	0	27.532	83.007	160.31	214.89	266.29	379.06	433.84	530.36	618.46	719.45	850.8	1036.3	1173.2	1346.6	1543.3	1747.1	1997.4	2234.7	2518.9	2943.5	3288.6	3520.7	3898.9	4092.9	4604	4807.7	5147.1	5485.3	5666.9	6047.8	6271.8	6480.3	6642.7	6698.3	6723.4	6863.1	6909.1	7011.4	7000
5.6489	9.9761	0	2.9726	0.064839	0	0	0	0	0	0	0	0	0	0	0	13.388	12.262	67.496	144.53	266.32	430.94	587.79	807.31	979.2	1215.9	1456.5	1668.8	1845.6	2078	2292.4	2454.1	2805	2983.9	3174.7	3391.1	3675.1	3949.9	4072.3	4219.5	4439.5	4551.4	4811.6	4958.1	4935.8	5218.1	5182.1	5150.5	5277.6	5289.4
21.803	1.0863	0	0	0	0	0	0	0	0	0	3.137	3.2625	38.773	75.34	117.65	215.72	328.39	478.3	647.4	864.95	1068.1	1377.9	1647.5	1997.2	2333.8	2750	2943.9	3270.9	3575.1	3781.7	3983.4	4396.3	4565.5	4811.4	5086.9	5461.6	5586.4	5842.2	6108.3	6222.5	6480.2	6591.4	6667.2	6749.6	6771.9	6788.7	6842.4	6878.2	6859
4.6928	17.717	1.5228	6.1538	0	0	0	0	7.8888	0	0	70.544	124.18	177.5	233.64	308.09	376.81	475.45	518.29	620.19	703.22	817.63	947.71	1107.8	1197.5	1327	1453.2	1535.4	1692.1	1891.8	1984.2	2165.7	2299.5	2348.2	2618	2805.2	2998.5	3319.7	3508	3774.1	4001.3	4227.6	4417.6	4682.9	4989.5	5024.3	5258.7	5185.6	5314.9	5608
7.1652	6.737	6.1209	1.871	0	0	0	0	0	6.2265	21.202	73.658	115.72	180.39	246.24	377.35	503.11	648.19	810.8	1008.5	1253.9	1609.1	2054.6	2472.8	2837.3	3340.8	3880	4493	5281.4	5994.4	6585.2	7352.5	8119.2	8662.4	9759.3	10225	11259	11894	12012	12473	12748	13178	13136	13299	13550	13826	14075	13826	13895	14156
0	0	0	0	0	18.912	29.619	23.973	30.003	45.718	57.125	93.35	90.354	104.51	132.18	159.37	197.82	239.47	321.21	463.44	626.45	901.59	1158.7	1601.3	2034.6	2598.6	3071.7	3515.9	4152.4	4596.8	5048.9	5487.4	6025.5	6627	7214.2	7781.9	8354.7	8754.7	9562	9625.3	10049	10256	10523	10679	10852	11054	11415	11570	11631	11682
22.58	4.7102	0	0	0	0	0	0	0	0	0	0	0	0	10.459	10.532	10.062	27.689	23.46	36.386	44.857	47.472	45.545	92.351	137.57	189.14	184.86	245.73	301.85	432.09	542.19	698.25	931.79	1139.9	1380.2	1622.2	1964.6	2254	2687.5	2808.6	2987.4	3238.5	3405.5	3544	3708.7	3796.2	3963.6	4004.1	3974.7	4049.8
0	0	3.5282	16.447	11.84	4.6997	0	11.538	25.055	44.405	95.107	130.35	166.24	234.48	277.73	332.85	444.28	137.73	282.5	469.26	744.87	1053	1434.4	1962.7	2587	3311.6	4042.2	4741.2	5364.3	6358.3	6828.6	7809.6	8616.1	9667.7	10107	11338	11577	12171	13009	13625	13690	13640	14030	14295	14604	14618	15148	14949	15243	15081
7.6968	0	0	0.99276	0.13792	3.9051	3.8466	0	1.5371	0	0.63967	10.881	24.608	80.172	160.76	295.43	491.31	764.44	1090.4	1480.9	1992.5	2452.9	3169.2	3923.1	4881.2	5854.7	6872.5	7654.6	8717.4	9580.8	10640	11721	12645	13581	14400	15317	16189	17181	17741	18530	18893	19534	20011	20245	20553	20711	20179	20384	20874	20645
3.148	1.0088	0	0	1.8933	13.159	2.7307	17.956	37.703	76.641	138.48	198.41	296.92	375.53	467.96	620.69	729.61	905.07	1090.4	1280.8	1513.3	1688.3	1991.1	2274.5	2525.4	2790	2994.4	3314.7	3636.7	3879	4150.3	4339.6	4637.1	4810.1	5131.5	5477.4	5878.3	5996.5	6293.1	6286.1	6724.4	6762.7	6930.6	7099.4	7118.2	7594.9	7540.4	7506.8	7513	7470.5
0	0	0	3.2703	0.37443	14.482	2.9256	5.3733	10.382	0	6.8583	0	10.38	5.2624	29.492	20.454	33.565	42.928	76.531	152.88	224.15	327.71	510.56	681.09	836.76	1020	1364.6	1669	1912	2230.6	2451.8	2936.6	3301.5	3719.5	4088.8	4383	4740.5	5031.6	5301.4	5663.5	5783.7	5815.3	5990.9	6077	6368.2	6500.9	6758.8	6708.3	6708.8	6694.5
0	0	0	16.564	9.7503	25.038	7.4105	17.793	8.1519	27.359	90.207	166.28	294.1	512.13	832.09	1002.3	1218.6	1644.5	1993.8	2320.4	2684.2	3220.6	3488.4	4043.7	4681.5	5226	5055.2	5510.3	5896.7	6091	5941.8	5402.7	5614.7	5757	6117.1	5957.1	6282.3	6457.7	6630.6	6765	6735.8	6828.9	6970.1	7106.9	7063.7	7059.1	7060.5	7161	7473.7	7276
3.896	0	0	2.9408	3.9274	0	4.9298	0	3.7929	11.449	6.5595	34.375	48.985	80.826	142.95	233.65	344.46	485.65	641.06	790.35	971.52	1165.2	1367.5	1475.6	1727.2	1935.1	2162.2	2321.2	2573.4	2812.7	2921.6	3205.6	3434.6	3741.4	4001.9	4174.2	4441.8	4603.8	4943.6	5143.2	5328.8	5385.1	5621.8	5654.6	5637.3	5712.3	5826.1	6180	6074.4	6219.3
19.92	4.9364	0	0	0	0	0	0	0	0	0	0	19.178	55.047	103.35	228.59	389.08	604.52	895.71	1238.5	1629	2129.3	2564.6	3217.5	3816.1	4441.9	5155	5630.3	6197.9	6963.5	7573.1	8041.1	8997.1	9466	10172	10646	11266	11832	12233	12610	13311	13464	13716	14148	14263	14512	14541	14481	14559	14456
15.652	12.617	0	0	0	0	0	0	0	0	0	19.399	81.921	165.58	288.84	419.48	595.96	785.5	981.24	1209	1421	1685.5	1962.8	2183.5	2544.5	2900.1	3039.1	3390	3676.1	4097.8	4510.4	4918.4	5320.3	5728.9	6131.2	6370	6641.7	6848.3	7148.4	7525.8	7986.2	10014	9239.3	8841.5	8574.1	8567.4	8500.2	8724.9	8889.1	8773.5
32.438	6.1232	0	0	0	0	0	0	0	0	0	0	0	23.01	31.663	99.032	243.08	290.4	504.73	741.88	1221.7	1526.6	1947.9	2402.5	2945.7	3528.4	4104.7	4722.4	5309	5806.1	6446.8	7069.9	7725.7	8278	8860.7	9477.7	9992.7	10590	10911	11037	11419	11702	11790	11924	12156	12265	12496	12451	12737	12765
0	0	0	4.0749	4.8294	2.1362	11.918	20.246	20.707	34.022	27.923	42.466	49.775	68.482	80.387	113.48	167.11	199.46	306.55	388.85	425.1	515.87	663.01	805.32	989.88	1234.9	1466.3	1802.8	2165.9	2613.3	2859.1	3242.8	3713.7	4192.6	4588.9	5093.3	5557.4	6173.2	6151.7	6770.9	6982.6	7321.9	7797.7	7857.6	8068.2	8319.4	8252.4	8262.4	8189.2	8406.6
4.89	0	0	0	4.4756	18.095	0.79141	0	0	0	12.464	33.296	51.906	74.22	104.33	148.68	206.86	301.51	434.07	605.3	813.45	1066.6	1369.3	1745.4	2146.7	2610	2874	3409.6	3893.3	4018	4660.4	5272.4	5399	5836.9	6278.4	6842.8	7109.2	7807.9	8206.1	8667.4	8947.1	9224.3	10525	10949	11424	11048	11283	11624	11414	11663
0	0.47744	0	12.707	8.3907	0	1.0748	0	6.8354	5.921	0.038347	0	0	0	0	0	0	21.943	87.726	217.97	420.57	624.98	837.54	1123.8	1395.7	1746.8	1951.8	2381.1	2508.9	3065.1	3514.7	3843.2	4299.2	4797.9	4977.1	5300.6	5491	5803.4	6267.9	6380.1	6657.1	6815.8	7156.3	7228.6	7234.6	7299.1	6581.7	6330.1	6612.6	6692.7
9.5515	6.6008	0	2.9683	0.53238	0	0	0	0	15.858	22.455	77.234	143.75	244.08	386.07	507.31	654.34	744.95	942.37	1153	1362.2	1629.9	1912.6	2102.8	2527.3	2831.5	2967.2	3367.4	3688.5	4080.4	4546	5015.3	5504.1	6140.5	6636	7051.1	7321.4	7971.7	8371.5	8959.2	9033.8	9202.8	9568.8	9812.6	10084	10398	10517	10934	10869	10976
0	0	0	17.631	43.997	82.218	50.26	105.91	108.99	187.29	186.58	224.49	310.96	385.83	662.2	932.23	1015	1533.1	1927.8	2270.1	2710.3	3210.5	3709.7	4197	4552.3	5250.8	5401.5	6306.7	7240.8	7639.4	7920.2	8808.1	9270.7	9931	10845	10943	11379	11971	13245	13037	13378	14002	14068	14533	14495	14846	14567	14438	15041	15338
0	0.78242	0	7.5961	18.744	12.118	0	0	0	0	0	14.543	25.835	58.167	105.79	272.23	408.12	586.47	776.89	1105.2	1458.6	1800.8	2278.2	2724.2	3059.9	3369.2	3911.8	4242.5	4554.2	5027.6	5532.4	6078.2	6640.1	7258.3	7672.3	7925	8123.6	8395.6	8821	9158.8	9527.2	9251.3	9519.2	9825.4	9700.9	9700.4	9759.3	10123	10055	9954.3
43.518	12.394	0	0	0	0	0	0	0	0	0	0	0	0	11.337	71.94	126.27	218.81	289.54	370.29	485.04	568.63	696.37	852.09	957.83	1121.7	1224.9	1415.6	1697.4	1933.9	2103.9	2323	2585.8	2925.3	3209.6	3482.8	3878	4059.8	4406.1	4683.6	4827.5	5099.8	5229.8	5259.2	5431.4	5369	5459.1	5457.6	5474.5	5475.8
0	0	0	1.8591	12.748	14.147	23.974	15.925	43.755	40.04	27.175	30.928	42.461	56.289	96.924	157.84	240.71	301.78	424.07	548.34	653.25	827.49	924.12	1140.6	1371.4	1596.2	1892	2211	2644.8	2956.4	3458.5	3963.1	4460	5085	5577.1	6090	6557.4	7180.8	7664.7	7965	8426.9	8726.8	9042.9	9428.3	9652.8	9672.3	9894.2	9962.1	10059	10531
23.693	2.8221	10.843	0	0	0	0	0	0	25.61	66.967	98.046	123.33	168.06	202.67	241.82	256.86	358.71	479.34	500.51	619.67	748.8	930.7	1133.2	1337.3	1496	1765	1967.8	2208.8	2498.3	2797.8	3113	3329.2	3546	3997.6	4198	4473	4881.5	5260.8	5639.4	5839.1	5969.7	6168.7	6066.3	6288.4	6221.4	6359.6	6607.6	6619.9	6854
6.9492	0	0	4.6617	0	0	7.27	0	2.8992	0	0	0	5.1869	0.16582	0	7.651	31.938	69.608	156.43	252.55	376.72	549.56	730.45	891.32	1163.5	1401.4	1638.6	1903	2102.1	2267.9	2542.5	2728.3	2860.6	3165.3	3389.3	3617.2	3932.4	4119.3	4134.9	4592.9	4631.5	4610.8	4898.5	5079.4	5012.2	5219	5438.3	5572.7	5309.8	5319.4
0	5.1503	0.85971	0	0	0	7.0427	30.006	50.834	131.5	229.42	392.57	595.8	890.57	1276	1816.3	2321.8	2882.2	3548.5	3629.3	4884.7	4915.8	5389.4	5818	7196.9	7675.6	8074.4	9269.6	9133.2	10484	11078	11562	12493	13132	14282	14409	14908	15467	15865	16115	16638	17157	17418	18158	18153	18525	18555	18442	18558	18757
0	6.0919	4.6276	0	0	0	0	4.2427	23.84	76.273	80.705	136.48	194.42	247.05	306.88	385.95	484.28	584.53	747.71	862.45	970.54	1158.2	1296.7	1518.3	1660.3	2029	2213.5	2408.4	2710.5	3434	2980.5	3921.3	4315.3	4362.4	4573	4694.3	4927.1	5028	5242.5	5479.3	5524.1	5781.3	5694	5772.9	5767.6	6022.7	6146.7	6147.3	6352.9	6306.5
0	0	0	0.3373	6.1011	7.0644	4.0392	9.6102	8.0608	28.152	43.486	77.06	95.472	161.72	201.29	284.53	340.92	460.15	599.46	686.86	855.87	1056.1	1366.4	1620.8	1983.9	2237.7	2699.1	2859.4	3419.6	3768.5	4152.6	4534.1	4962.8	5235.1	5716.6	5987.9	6275.1	6530.7	6634.1	7058.6	7265.4	7355.6	7582	7682.8	7784.6	8082.6	8004.7	8286.6	8417.6	8518.9
0	1.6383	7.9923	5.2427	0	0.0019122	2.5532	3.7793	5.7847	3.0705	6.3599	21.661	31.387	44.711	55.328	102.27	167.09	214.56	278.81	344.71	420.4	548.92	631.94	814.05	1007.1	1178.7	1389.9	1592.4	1843.5	2160.1	2410.8	2573.3	2716.9	3109.3	3401.4	3775.2	4028.5	4385.3	4798.5	5080	5472	5798.3	5924.7	6065.1	6388.9	6478.7	6934.3	6921.4	7345.1	7356.8
8.3511	0	0	6.7185	2.106	0.54801	0	0	0	0	0	0.84591	0	3.7014	13.973	53.645	93.208	123.37	218.75	230.55	298.32	350.85	426.67	521.07	609.11	717.46	827.94	852.17	1012.5	1092.1	1241.1	1289.7	1407.5	1504.6	1710.4	1833.9	1965	1910.4	2172	2346.1	2406.8	2523.5	2696.3	2675.2	2803.2	2854.2	2942.6	3050.8	3017.6	3072.2
22.454	0	0	0	0	9.9115	11.38	6.8145	15.026	14.189	10.271	16.219	10.23	12.068	13.966	0	23.364	48.529	101.58	194.27	280.27	402.75	585.05	803.44	947.99	1088.8	1353.8	1626.9	2093.8	2156.9	2478.9	2801.1	2949.5	3006.4	3369.8	3485.6	3647.8	3706.1	3908.2	4090.4	4218.4	4291.4	4426	4507.1	4477.5	4483.2	4269.8	4329.4	4305	4555.8
3.1562	0	0	6.945	1.1424	0	0	8.7012	4.6457	0.31432	14.548	16.91	27.772	51.235	84.539	127.67	198.7	235.3	326.16	466.18	616.5	886.68	1041.2	1323.1	1621.6	2033.8	2498.8	3052.8	3587.5	4065.4	4550.8	5315.5	6601.5	7518.8	8425.8	9187.2	9522.1	10032	11534	12070	12292	12545	12684	13130	13700	14075	13717	14200	14181	14381
0	1.2582	0	6.2617	2.5821	0	11.449	4.4951	40.938	130.68	254.94	474.31	755.17	1169.6	1648.9	2026.5	2595.1	3036.3	3952	4507.1	5274.5	5990.4	6867.3	7139.1	8353.2	9133.3	9938.4	10712	11372	11077	11676	13130	14171	14834	15744	16428	16767	17788	18176	18872	19070	19725	20184	20359	20766	20356	20316	20485	20877	20964
29.612	9.5328	0	0	0	0	0	0	0	0	0	19.798	48.577	118.73	221.84	395.35	591.44	833.12	1212.9	1531.3	1887.2	2482.5	3057	3519.9	4191.3	4725.2	5573.1	6206.6	6678.2	7498.1	7816.3	8513	9440.8	9733.6	10414	10986	11390	11394	11731	12014	12163	12371	12601	13241	14100	13990	14402	14822	15055	15220
0	0	0	0	34.727	58.631	96.437	117.74	125.17	160.44	164.44	195.79	223.28	234.83	253.87	287.75	341.9	363.2	424.97	605.19	642.89	733.88	872.12	1022.8	1322.5	1627	1847.5	2268.5	2174.5	3109.3	3405.9	2910.4	3130	3337.2	3642	3883.2	4204.4	4388.8	4560.9	4742	5063.4	5002.3	5224.9	5241.5	5489.7	5651	5778.6	5725.6	5667.4	5683
18.681	4.7895	0	0	0	0	4.2045	28.125	94.238	149.79	278.76	373.92	487.22	547.05	662.6	910.7	960.61	1065.3	1251	1488.1	1505	1916.7	2093	2399.9	2460	2773.4	3036.2	3357.2	3522.3	3985.5	4143.9	4641.1	4176.8	5062.5	4619.9	4699	5047.9	5083.1	5393.2	5588	5729.3	5895.4	5884.1	6119.5	7355.8	6307.8	6476.2	6465.4	6582.5	6445.3
0	0	0	13.588	1.5043	11.353	0	6.8683	10.591	14.773	13.426	8.3	6.2905	12.779	8.283	15.529	29.594	42.24	83.481	134.3	184.03	249.52	336.78	459.07	575.34	704.52	854.9	1038.4	1255.9	1402.2	1649.7	1968.7	2202.9	2653.7	2955.1	3320.8	3695.4	4013.1	4406.2	4782.6	5051	5212.1	5599.6	5665.6	5863.9	5924.9	6169.6	6241.9	6221.3	6451.1
0	0.28225	0	0	9.5924	11.458	3.0189	15.75	6.4335	10.166	8.7489	17.245	40.33	59.378	92.18	122.54	170.21	227.29	340.09	438.07	581.36	766.92	990.6	1210.6	1474.6	1768.5	2074.3	2331.7	2684.2	2974	3284.5	3579.9	3995.6	4255.1	4660.3	4699.3	5260.3	5547.3	5749.9	5980.9	5998.4	6337	6511.1	6840.2	6770.7	6879.5	6661.9	6361.1	6580.9	6729.1
11.775	12.389	0	0.040499	0	0	0	0	4.4575	47.543	111.94	237.51	427.54	687.24	1031.6	1392.4	1840.8	2255.9	2850.9	3513.9	4112.5	4767.1	5673	6144.9	7085.4	7738.6	8496.4	9474.2	10229	11598	12769	13455	14572	15671	16654	17697	18587	19420	20169	20942	21775	22219	23045	23199	23755	24214	24440	24759	24854	25102
0	1.6952	0	8.1555	0	4.4495	5.3596	11.646	17.573	22.485	23.579	32.698	49.199	70.201	92.489	115.82	147.17	202.48	279.55	411.55	571.82	708.98	906.19	1142.9	1384.4	1676.5	2035.1	2238.1	2653	2934.1	3217.9	3626.1	4108.5	4538.1	4785.8	5208	5395	5713.5	6007.1	6362.2	6574.2	6789.3	7053.5	7103.9	7337.6	7467.8	7608.2	7681.4	7842.1	8314.1
15.107	6.4422	0	0	3.1166	0	0	0	0	0	0	14.861	111.89	288.7	526.18	836.86	1191.7	1664.8	2279.5	2891.7	3350.8	4240.6	4771.7	5438.4	7137.5	6461.4	7604.2	8637.9	9301.7	10162	10658	10620	12123	12519	13212	13513	13745	14612	15164	15097	15603	15399	15660	16303	16559	16424	16522	16247	16843	16318
0.27147	8.172	1.0745	1.1312	0	0	1.5033	0	0	0	0	0	16.698	35.86	85.62	232.27	372.62	652.77	895.85	1262	1643.4	2178	2649	3407.2	3906.3	4664.1	5561.2	6119.6	7250.6	8030	8848.3	9620.2	10320	11207	12003	12974	13886	14614	15468	16148	17036	17493	17585	18646	18702	19141	19637	20023	20541	20250
0	3.2453	0	9.9729	5.0116	0	0	0	0	0	0	0	0	0	2.3044	17.665	41.822	75.161	121.35	168.35	238.25	307.03	467.78	526.76	637.77	730.48	923.52	1033.6	1284.6	1511.7	1976.7	2123.2	2408.7	2711	3103.6	3389.1	3518.9	3878.6	4050	4404.6	4649	4785.3	4886.9	4888.2	5088.5	5089.6	5210.4	5195.9	5445.6	5634.7
36.204	8.3938	0	0	0	0	0	0	0	0	0	0	0	0	0	9.9803	45.637	63.042	111.63	165.61	242.27	328.11	463.4	607.79	723.86	923.45	1010.7	1247	1608.7	1933.3	1543.9	1649.5	1753.8	1820.5	1932.9	1975.5	2211	2225.2	2377.7	2373.6	2485	2548.9	2605	2556.9	2572.3	2681.6	2756.3	2786.3	2786.7	2604
37.456	17.128	0	0.61647	0	0	0	0	0	0	0	0	0	0	4.1007	18.3	36.985	90.418	197.76	334.63	526.31	889.52	1247.4	1778.7	2188.5	2820.1	3542.9	4067	4795.6	6236.6	6113.2	6943.6	7495.4	8122.8	8999.7	9517.6	10617	10960	11371	11684	12442	12940	13200	13789	13971	14119	14199	14390	14505	14589
0	0	0	5.8309	1.0075	0.20472	1.1487	17.586	12.016	11.44	18.695	39.358	53.712	116.62	209.69	322.84	504.15	773.34	966.3	1272.4	1577.6	1970.2	2309.5	2855.2	3291.5	3698.2	4311.3	4775.4	5660.3	6312.7	6788.4	7904.7	7908.1	8317.4	9024.4	9188.7	9954.3	10277	10146	10640	10690	11097	11352	11471	11815	12250	11945	12116	11969	12112
11.722	10.97	1.5116	2.0312	6.7452	0	0	0	0	0	0	0	0	0	0	0	0	0	7.7921	64.655	195.18	333.04	506.63	771.62	1107.2	1431.3	2384.5	2623.5	2744.9	3518.5	3597.4	3855.6	4271.9	4338.6	4502.6	5458.9	5180.1	6299.3	6208.5	6811.8	6683.2	6712.7	6262.7	6430.9	6842.6	7090.7	7721.4	7073.8	7906.7	7650.4
0	0	0	11.713	7.6916	21.596	28.806	44.632	40.808	56.084	68.065	83.887	128.4	208.46	320.53	496	714.73	1020.1	1319.5	1855.7	2508.7	3088.5	3841.7	4548.6	4438.1	5019.9	5818.8	6388	7259	7877.1	8549.1	9573.7	10403	11194	12230	13070	13947	14658	15290	16039	16343	17191	17077	17386	18548	18259	18337	18735	18842	18983
0	3.9352	0	0	2.2624	9.0933	11.14	10.943	7.587	6.1639	11.355	2.1583	13.801	29.894	44.045	80.136	112.86	182.04	250.45	335.18	434.6	547.8	664.15	870.43	1097.9	1303.7	1523.4	1775.3	2135.9	2128.9	2533.3	2850.2	3353.7	3722.7	4296.7	4460.5	4918.9	5245.6	5554	5834.7	5973	6313.1	6418.2	6793.5	5833.9	6551.6	6781.9	6967.3	7102.7	6843.9
0	1.2647	0	4.1378	0	4.6302	4.1642	14.831	37.816	84.894	202.45	313.82	500.63	758.69	961.13	1137	1454.7	1631.7	1853.8	2309.8	2475.6	2993.1	3111.5	3571.2	3946.4	4194.6	4367.5	4794.1	5306.9	5479.8	5633.2	6055.1	5964.1	6510.9	7088	7492	7689.4	7862.2	7216.7	7536.3	7770.6	7763.4	7875.8	7930.3	7842	8594.3	8972	8273.5	8427	8546.9
14.905	0	0	0	3.7623	7.187	0.027066	0	0	0	0	0	9.5931	61.707	149.22	288.53	433.67	691.05	1100.4	1449.2	1871	2393.2	3130.3	3498.3	4431.2	4958.3	5841.8	6227.8	6848	7659.4	7993.6	8667.7	9605.7	10266	10634	11316	11939	12248	12961	13233	13817	13825	14073	13935	14727	15124	14838	14739	15205	15507
3.454	1.5306	0	0	3.6287	0	9.9735	25.322	15.358	23.302	23.065	27.759	52.429	46.49	77.154	94.079	154.81	200.81	298.17	390.95	567.87	689.61	803.73	920.95	1091	1251.1	1431.1	1534.1	1753.1	1832.5	2025.9	2214.6	2371.9	2462.1	2639	2754.1	2887.2	3004.1	3084.3	3247.9	3400.3	3534	3592.4	3735.7	3838.1	3963	4045.6	4130.5	4191.8	4287.9
0	7.1111	1.014	2.4411	0.87465	0	0	0	15.775	73.162	205.5	215.17	361.37	455.59	561.43	711.83	988.68	1179.2	1410.9	1741.6	2003.8	2408.8	2784.1	3213.6	3932	4453.7	4925.1	5596.3	6009.7	6675.6	8232.5	8988.5	9628.9	10585	11304	12047	12754	13458	14001	14467	15101	14744	14799	15496	15636	16309	16200	16274	16418	16842
37.729	19.757	0	0.04999	0	0	0	0	0	0	0	0	30.016	101.57	221.97	440.85	682.8	977.36	1329.9	1754.4	2208.9	2958	3385.4	4156	4709.2	5593.2	6502	7482.6	8562.6	9486.4	10258	11026	12256	13349	14484	15643	16902	17630	18161	19290	19255	19637	20661	20763	21784	22105	22103	21352	22757	22929
7.9476	13.855	0	0	0	0	0	0	0	0	28.06	105.38	252.16	482.02	764.52	1199.4	1692.4	2240.3	2932.5	3620.7	4422.7	5327.1	6229.4	7365.8	8325.2	9289.3	9742	10629	13086	13637	14794	16644	16248	16617	19131	18057	19401	19985	20379	21197	21285	22271	22651	22589	23389	23778	24191	24016	24369	24753
28.094	7.7089	0	0	0	0	0	9.148	14.157	165.78	249.08	418.1	558.2	753.38	953.67	1210.5	1433.7	1777.1	2012.9	2336.4	2760.5	2982.5	3569.9	4015.9	4484.9	4909.2	5252.2	5637.5	6161.6	6679.7	7101.2	7493.3	7868	8327.9	8774.5	8722.7	9065.5	9272.6	9729.6	9849.1	9907.3	10160	10306	10633	10429	10609	10692	10813	10678	10495
0.33509	0	0	0	10.37	12.604	4.0778	2.6487	0	0.49869	7.8679	37.604	65.687	94.35	149.77	186.07	238.5	266	350.4	388.75	519.08	642.55	698.58	963.06	1011	1129.9	1400.4	1771.2	1786.3	1991.2	2155.8	2273.2	2388.4	2666.5	2944.9	3230	3505.9	3644.7	4012.2	4241	4589.3	4688.8	4848.2	5174.4	5006.6	5342.9	5304.3	5294	5423.7	5710.8
45.237	16.313	0	0	0	0	0	0	0	0	0	0	0	0	20.657	56.369	112.46	193.45	306.08	435.53	622.08	830.87	1119.3	1408.6	1700.3	2074	2325	2616.2	2987.3	3300.9	3589.4	3904.9	4264.5	4630.3	5051	5459.2	5712.4	5882.9	6157.5	6599.4	6686.9	6917.4	7136.6	7235.8	7328.7	7301.2	7586.2	7691.3	7724.7	7681.4
0	0.093803	0.055256	0.081997	9.2133	0.4508	0.77666	0	6.1116	0	0	0	0	0	0	3.1402	8.3196	29.921	46.303	64.07	102.6	133.54	183.24	242.94	288.73	360.92	461.09	542.5	679.08	763.33	923.32	1011.5	1216.2	1313.7	1443.9	1518.5	1618.3	1752.8	1906.6	2055.3	2138.3	2230	2284.4	2360.4	2470.5	2414.7	2512.3	2453.4	2507.2	2549.2
0	0	0	3.2475	6.325	5.2664	0.50204	0.83891	6.9005	4.6825	8.9544	12.663	28.538	69.864	124.48	223.64	366.98	524.99	729.38	938.01	1160.5	1404.7	1649.5	2011.7	2463.2	2804.8	3286.3	3844.6	4294.1	4893.9	5378.5	6292.1	6733.7	7501.1	8159.3	8443.9	9185.6	9681.9	9919.2	10100	10576	10659	11155	11416	11505	11704	11821	12043	11990	12169
8.1241	4.7709	0	0	6.9948	0	0	0	0	0	0	32.97	83.549	175.73	310.99	479.05	684.78	931.65	1205.3	1544	1860.6	2338.2	2782.1	3261.8	3549.8	4019.1	4450.5	4740	5036.4	5440.4	5752.1	6208.7	6489.6	6642.6	6841.6	7058.3	7454.2	7627.3	7581.9	7728	7977.2	8098.3	8178.6	8323.5	8475.9	8531.8	8560.1	8536.3	8653.7	8667.5
14.601	6.057	3.0209	1.4127	0	0	0	0	0	0	0	0	0	0	14.044	0	0	7.4799	48.939	76.095	121.95	244.86	378.3	520.98	678.66	927.43	1174.4	1506	1748.5	2051.1	2373.1	2776.4	3198.4	3579.4	4041.2	4384	4727.8	4955.5	5227.5	5568.2	5566.5	5730.3	6221.4	6256.9	6387.4	6738.1	6664.9	6768.1	6899.3	6797.9
19.013	13.119	6.906	0.20908	0	0	0	0	0	0	0	0	15.079	56.769	111.39	190.73	304.67	419.69	552.87	739.06	924.84	1162.1	1548.3	1723	1937.5	2053	2387.7	2548.8	2761.5	3277.5	3333.8	3296.1	3518.8	3853.6	4098.7	4247.7	4585.3	5016.3	5114.5	5451.1	5299.8	5439.2	5642.7	6062.2	5841.3	6137.9	6204.2	5954.3	6760.5	6859.4
2.1812	0	0	12.938	0	5.9249	0	2.1992	0	0	3.8742	0	5.5053	17.206	53.505	96.031	210.3	317	417.94	559.92	705.76	773.14	963.3	1095.1	1226.6	1339.6	1569.7	1802.8	1990.4	2245.5	2470.3	2675.4	2923.9	3116.2	3267.7	3583.4	3788.1	3958.7	4018.6	4292.3	4500	4605.7	4712.7	4605.6	4857.4	4989.9	4728.1	4958.7	4949.2	5180.5
18.468	7.1459	0	0	0	0	0	0	0	0	1.6763	0	9.5334	28.926	61.722	123.34	189.23	293.47	434.77	622.26	838.07	1004.3	1242	1503.6	1738.6	2001.2	2269.5	2513.5	2832.2	2970.4	3158.9	3259.9	3528.6	3826.4	4088.3	4320.8	4612.4	4928.3	5038.3	5201.2	5383.4	5858.1	6353.9	6438	6608.3	6595.1	6496.1	6748	6707.1	6900
13.053	4.2981	0	0	0	0	0	0	0	0	16.253	51.843	125.3	212.85	335.74	468.49	626.08	812.43	1010.3	1229	1478.4	1711.7	1974.1	2276.8	2434.3	2841.8	3003	3015.3	3254.4	3514.1	3795.6	3922.4	4198.6	4386.9	4632.2	4870.3	5452.5	6010.5	6376.7	6364.2	6639.3	6758.2	6840.4	6931.6	6933.4	7100.9	6634.3	6828.9	6872.6	7048.7
18.233	17.362	0	0	0	0	0	0	0	2.1061	0	0	0	0	0	0	25.914	62.94	121.46	185.79	277.35	389.93	492.38	608.04	714.78	875.31	1044.4	1205.7	1421.9	1625.1	1842.5	2099.6	2364.3	2601.1	2988.4	3305.2	3499.1	3746.8	3950	4110.4	4293.2	4481.1	4600.9	4788.4	4914.8	4917.3	4750.3	5106.5	5080.1	5188.5
27.494	0	0	0	0	6.9137	4.0633	2.5196	20.791	30.732	37.771	83.542	125.61	159.44	238.27	285.72	354.59	436.45	584.67	726.69	888.88	1088.9	1317.3	1536.4	1757.8	2079.8	2351.5	2232.5	2885.5	3107.9	3309.1	3465.7	3900.9	4236.5	4370.2	4593	4981.5	5156.7	5335.1	5442.6	5833.8	5839.9	5917.3	6226.2	6450.7	6598.5	6532.8	6543.9	6519	6603.9
0	0	0	3.5424	0	13.448	11.661	15.339	13.187	16.716	28.321	39.667	51.116	97.107	159.99	262.97	403.37	626.05	890.99	1149.5	1522.1	1964	2327.3	2973.4	3623.9	4326.1	5064	5718.4	6358.9	7036.9	7542.9	8179.7	8539.1	9523.7	10304	10999	11359	12175	13048	13731	14401	14283	15098	15760	16056	16735	16827	17208	17047	17339
0	7.5562	0	9.1119	0	0	0	0	0	0	0	1.3882	22.138	65.151	140.58	248.08	407.2	537.06	792.67	1045.7	1434.7	1853.4	2293	2743.1	3388.5	4003.9	4712.6	5488.1	6371	6901.8	7742.4	8559.4	9452.8	10357	11055	12037	13044	13552	14323	14777	15884	15993	16998	17240	17595	18130	18064	18559	18798	19506
0	12.603	0	0	0	0	15.137	51.288	68.93	200.47	351.14	568.55	720.35	942.65	1280.3	1542.6	1916.2	1754	2026.6	2357.4	2747.4	3097.9	3500.3	4094.2	4803.5	5449.5	6218.3	6734.7	7558.8	8478.1	9117.9	9937.8	10517	11483	11896	13144	14201	14532	15081	16004	15607	16412	16444	17057	16990	16687	16873	16477	16402	16656
0	0	4.2096	1.9827	0	5.5263	4.9998	16.943	23.997	29.902	44.455	64.615	106.59	134.96	166.85	229.12	312.55	417.15	528.84	728.61	900.54	1148.2	1396.5	1645.5	1966.2	2191.6	2644.5	2967.6	3254.8	3672.6	4093.8	4489.6	4733.9	5176.5	5702.2	6043.7	6453	6839	7035.1	7269.3	7444.1	7716.5	7696.5	7967	8002.7	8205	8365.4	8266.8	8497.8	8434.2
42.755	0	0	0	0	0	6.6995	5.8756	84.276	230.4	440.08	724.94	988.06	1356.8	1728	2176	2695.8	3474.6	4143	4598.8	5413.7	6064.7	7563.6	8130.1	9272.8	10276	11047	11796	13370	13646	15277	16442	17134	17636	18182	18190	19242	19324	19850	20563	20700	21185	21391	21401	21275	21495	21696	21373	21666	22272
8.1747	8.3776	0	4.5898	0	0	0	0	5.11	4.5777	24.223	39.431	108.77	191.3	238.37	389.93	695.65	567.19	712.01	976.73	1102.8	1339.7	1484.9	1707.5	1954.5	2918.2	2653.2	2785.3	3229.2	4239	3601.5	5438.5	5420.4	5670.7	5982	5791.3	6661.4	6698.1	7352.6	7346.1	7269.7	7474.7	7782.7	7922.6	7691.8	8007.4	7995.3	7590.2	8401.1	8424.6
12.088	4.269	0	0.91382	0.40537	0	0	0	0	0	0	0	0	6.4908	78.224	154.93	270.69	449.51	696.08	1035.6	1400.4	1742.5	2373.5	2583.6	3015.2	3487.3	3967.8	4824.6	5138	5512.9	5980.3	6526.3	6931.7	7331	7724.1	8072.1	8159.2	8642.5	8856.7	9480.7	9650.5	9996.1	10190	10306	10704	10522	10580	10672	10778	10783
8.7622	12.008	4.2224	0	0	0	0	0	0	0	0	0	0	5.3276	40.238	70.63	140.34	190.35	302.68	387.8	592.94	770.55	1061.3	1162.6	1296.3	1510	1709.1	1927.5	2252.9	2421.2	2576.8	2710.4	3035.6	3162.9	3422.1	3787.3	3964.9	4182.1	4259	4405.5	4680.7	4759.7	4909.6	4751.8	4874.4	5013.6	5016.2	4939.4	4902.7	5004.1
13.746	5.5626	0	2.6749	0	0	0	0	0	0	0	0	0	0	0	0	5.3589	6.0078	27.7	48.445	50.525	59.638	90.712	109.26	148.21	207.93	241.56	313.68	359.12	481.01	603.06	798.82	900.33	1126.4	1360	1662.6	1891.6	2086.3	2351	2545.1	2846.5	2912.3	3100.2	2935.6	3190.1	3366	3318.5	3637	3507.9	3800.5
0	0	0	0	0	11.103	20.774	45.279	69.66	119.89	160.23	233.63	278.83	388.83	492.62	634.79	802.57	1021.3	1241.9	1395.4	1632.3	1871.3	2121.6	2408.9	2610.2	2812.6	3075.5	3311.1	3916.1	3620.1	4129.9	4350.2	4557.6	4951	5207.1	5337.9	5920.6	6096.1	6605.3	6605.7	6773.7	6955.4	7110.5	7076.1	7411	7624.8	7703	7991.5	7891.8	8032.7
3.3744	1.3776	3.0111	0	0	0	3.1253	10.328	4.0058	3.5919	11.454	14.321	10.834	4.8448	26.139	8.5125	39.054	65.299	107.33	154.12	206.69	269.8	386.65	458.99	653.48	804.17	936.02	1124.7	1308.4	1396.2	1565.9	1709.2	1953	2217.4	2376.1	2541.1	2616.9	2831.2	2969.4	3149	3314.4	3342.5	3516.6	3676.1	3697.8	3884.3	3813.5	4124.4	3918.1	3954.6
13.426	15.588	0.23065	1.7032	0	0	0	0	0	0	0	0	0	0	0	0	60.871	87.979	243.45	363.17	475.96	655.23	822.52	1207.8	1261.3	1585.4	1964.4	2095.1	2384.3	2635.3	2883.2	3437	4009.4	4265.5	4770	4926.6	5026.9	5066.9	5564.2	6455.4	6534.9	5771.5	5941	6496.3	6328.3	6546.3	6719.7	6770.5	6980.4	6969.4
2.5617	0	5.2333	0	0	0	3.6351	0	4.6358	23.56	10.286	17.024	32.75	35.553	41.798	41.632	65.948	62.893	92.327	129.29	187.6	256.87	336.51	447.22	581.86	707.15	830.93	1092.7	1257	1424.7	1543.1	1679.3	1858.7	2093.3	2368.1	2588.9	2727	2925.5	3259.4	3464.9	3864.1	4095.7	4301	4594.9	4723.1	4990.9	4956.9	4971.7	5226	5150.8
9.9092	10.665	0	0	0	0	0	0	0	0	0	0	0	0	0	0	0	0	0	25.546	36.971	61.418	75.035	170.38	203.44	252.74	315.26	371.88	513.55	618.26	686.43	847.04	1036.3	1298.9	1635.6	1854.3	2253.6	2565.3	2906.5	2974.2	3329.7	3164.7	3551	3814.5	3931.4	4066.1	4296.1	4165.4	4148	4251
0	0	0	0	59.765	108.05	27.467	37.004	71.235	74.426	84.782	91.907	122.14	171.43	250.85	352.77	346.06	722.69	634.28	750.42	936.68	1074.1	1346.3	1434.1	1516.8	1838.8	2044.2	2201	2494.7	2773.7	2909	3179.8	3357.5	3726.9	3884.5	4059.3	4505.2	4688.6	4860.7	5103.7	5073	5315.5	5520.9	5628.1	5696.2	5734.6	5531.8	5691.2	5696.4	5832.3
17.546	6.9178	0	2.9137	0	0	0	9.4194	29.14	75.26	149.29	223.23	408.54	472.42	653.98	787.15	907.01	1057.2	1238.5	1407.9	1622.7	1754.1	2025.2	2260.5	2525.8	2716.1	2935.8	3253.5	3256.7	3735	3725.9	4054	4009.5	4437.7	4629	4846.7	5205	5263.6	5660.2	5906.6	6072.1	5802.7	6280.2	6326.2	6614.1	6860.7	6626.1	7014	6923.5	6882.4
5.3166	0.46262	0	8.0025	0	0	0	0	0	0	0	0	0	0	0	30.27	97.328	216.38	333.76	506.87	777.18	1056.6	1274.6	1633.3	2016.8	2411.8	2817.8	3286	3673.8	4097.3	4534.9	4943.4	5477.5	5817.9	6261.1	6537.8	6971.4	7226.2	7129.7	7673.4	7900	8066.3	8092.5	8297.4	8557.2	8574	9150.6	9187.4	9232.8	9439.5
0	6.086	3.0968	0	1.961	0	0	0	0	0	0	0	0	5.5799	31.921	92.425	161.04	256.34	395.46	657.71	949.89	1326.6	1782.4	2284.1	2804.3	3354.6	3918.8	4533	5239.2	5798.6	6482.1	7108.3	7887.6	8517.1	9158.8	9778.9	10497	11086	11765	12296	12724	13202	13352	13846	14360	13991	14333	13939	14917	15426
0	3.8151	0	1.112	0.49169	5.7567	1.8502	3.9706	5.2429	1.2957	1.5787	1.2735	2.5647	0	4.7842	42.788	88.994	146.67	203.92	273.03	379.35	452.62	573.88	694.54	800.55	963.37	1127.6	1308.8	1582.2	1771.6	1916	2105.8	2194.9	2363.4	2569.3	2618.2	2801.4	2939.4	2951	3013.4	3123.6	3221	3191.6	3310.9	3280.4	3366.9	3513.3	3565.9	3733.2	3654.3
11.044	6.0208	4.7991	0	0	0	0	0	0	0	0	0	0	0	0	0	0	0	0	0	4.909	39.566	60.972	89.321	134.72	167.88	220.69	275.04	350.9	396.73	507.17	621.07	758.04	890.53	1133.5	1291.3	1449.9	1610	1810.8	2022.4	2240.3	2378.5	2524	2678.1	2742.4	2944.9	3078.2	3124.1	3224.1	3245.1
0	4.3575	0	0	0	4.024	6.7716	19.954	12.804	26.173	36.986	49.348	61.572	97.761	163.81	236.71	366.88	530.84	680.41	847.83	1046.4	1336.3	1630.9	1931.2	2321.2	2883.4	3490.7	4085.4	4781.3	5527.4	6186.7	6706.1	7461	8131.1	9125.8	9483.4	10333	11119	11727	12606	13081	14001	14348	14318	14486	14734	15224	15165	15628	15785
0	1.422	0	0	6.415	8.586	7.6117	4.4706	12.748	7.6832	10.65	3.9553	24.127	22.333	42.601	65.867	105.01	126.32	181.49	247.95	301.33	453.13	492.57	629.17	804.61	1083.8	1290.4	1528.8	1697.9	1898.9	2016.2	2259.8	2430.9	2713.3	3368.2	3273	4136.1	3842.3	4733.6	4286.4	4352.6	4776.4	4887.7	5000.3	5182.1	5238.8	5550.2	5385.7	5187.6	4989
12.969	6.3998	4.3108	2.4435	0	0	0	0	0	0	0	51.091	114.83	155.3	299.61	477.2	646.24	840.37	1084.7	1298.7	1633.9	2015.2	2483.3	2952.3	3554.1	4136.2	4292.6	5189.6	5945.5	6616.8	6865.7	7614.3	8285.1	8566.7	9365.4	9502.1	10018	10331	10911	11363	11788	11895	12179	12521	12499	12686	13005	12981	13315	13345
0	0	0	0.23567	0	17.405	22.84	43.272	54.258	72.151	103.27	128.36	180.6	242.11	328.13	406.15	591.85	798.44	1183.8	1530.5	1905.8	2271.9	2686.3	3150.5	3766.6	4354.7	5059.1	5792.3	6421.4	6984.3	7786.4	8526.7	7710.7	8256.9	8842.9	9613.1	10246	10990	11161	11949	12241	12692	12697	13165	13372	13479	13786	13890	13992	14202
30.025	13.014	0	0.45972	0	0	0	0	0	8.1897	40.369	92.94	179.82	260.64	391.44	547.88	747.85	942.44	1162.2	1381.8	1659	1883.8	2163.9	2403.5	2640.8	2874.1	3021.4	3385.4	3849.1	4074.1	4322.8	4606.2	4984.1	5373.8	5511	5755.8	6095.6	6348.2	6614.6	6807	6839	7136.1	7341.6	7542.2	7484	7477	7567.3	7503.6	7895.7	8006
0	0	0	2.2326	7.2169	9.4948	16.36	24.052	19.545	11.741	9.1949	40.253	57.07	125.7	214.97	360.64	635.75	934.44	1346.2	1799.6	2342.7	2860.2	3542.4	4224.4	5068.7	5748.8	6542.6	7170.7	7935.9	8806.8	9293.2	9926.4	10729	11426	12213	12769	13371	13921	13814	14473	14715	14891	15237	15506	15779	15897	15967	16205	15986	16016
23.901	12.828	0	0	0	0	0	0	0	0	1.4404	20.595	52.785	90.371	149.25	275.6	362.98	486.36	583.17	721.17	886.14	1113.1	1331.3	1551.5	2245.9	2265.2	2701.8	3237.9	3766.8	4224.6	4810.9	5563.1	6354.2	7057.8	7871.7	8391	9025.7	9485.3	10316	10922	11194	11511	12007	12548	12803	13256	13334	13124	13595	14001
36.999	14.618	0	0	0	0	0	0	0	0	0	0	0.26398	25.083	68.477	180.66	361.72	534.31	895.97	1117.2	1547.4	2003	2452.7	2817.3	3314.5	3690.1	4130	4549.9	5017.5	5438.2	6070.3	6651.8	6945.8	7398.9	7745.9	8251.3	8267.3	8762.8	9255.3	9336.1	9695.5	10095	10397	10496	10673	10540	10790	11016	11153	11136
18.687	9.7544	0	0	0.27862	0	0	0	0	0	0	0	0	0	0	0	0	0	0	49.64	95.339	161.58	239.86	296.91	444.37	570.21	728.04	877.82	1039.5	1276.3	1522.3	1719.9	2001.2	2193	2457	2644	2906.2	3164.8	3474.4	3636.4	3822.3	3884.1	4128.8	4148.2	4382.8	4856.5	4880.4	5058.4	5091.7	5212.1
39.827	21.295	0	0	0	0	0	0	0	0	0	0	0	10.11	13.542	55.865	140.44	280.11	483.09	758.03	1113	1363.4	1487.5	1962.3	2490.5	2795.6	3202.6	3786.1	3871.1	4141	4695.2	5354.8	5629	5615	5866	5974.4	6670.9	6480.6	7138.9	6763.8	7604.9	7686.6	7834.1	8073	8668.5	8816.5	9016.9	8784.3	8834.4	8735.1
4.6194	0	0	4.9184	0	0	3.5325	2.2439	0	0.38467	0	7.0998	2.6371	9.2232	12.819	22.061	37.487	44.633	67.695	104.76	135.66	168.53	221.42	304.05	373.88	456.24	522.01	667.66	787	852.97	1010.7	1102.4	1263.9	1366.1	1549.6	1701.4	1828.7	1949.8	2170.7	2271.8	2383.6	2555.1	2607.1	2647.2	2855.5	2810.2	2949.5	2905.4	2961.3	3101.4
25.279	0	0	0	0.45541	0	0	0	0	0	0	5.4729	1.6106	8.0873	25.632	27.436	70.995	120.43	228.23	324.4	490.98	680.2	865.51	1121.4	1359.2	1611.2	2082.8	2317	2842.8	3282	3741.9	4264.2	4612.4	5148.4	5558	6086.5	6571.9	6913.9	7557.3	8143.1	8465.4	8840.8	8928	8969.3	9237.2	9386	9537	9776.7	9796.3	10020
19.463	0	0	3.3226	3.8299	0	0	0	0	0	11.689	22.391	35.862	59.035	71.059	107.56	102.58	131.74	153.04	219.36	288.45	412.48	496.61	732.72	911.15	1194.4	1510	1835.3	2250.7	2727.2	3231.7	3795.1	4359.4	4737.4	4966.2	5652.5	6015.7	6768.1	6999.9	7291.3	7830.3	8570.8	8984.6	9638.4	9799.1	9145.9	9329.1	9569.3	9535	9681.8
0	0	0	5.5951	10.106	2.1924	0	0	2.0687	14.301	29.24	35.6	62.168	70.351	74.6	118.67	123.45	152.93	159.87	202.02	230.44	249.96	278.9	330.4	423.61	460.22	544.05	660.74	850.95	990.02	1214	1516.1	1761.8	2002.8	2303.6	2434.1	2771.1	3049.7	3329.1	3641.4	3884.3	4060.5	4221.3	4370.3	4434.6	4495.7	4577	4584.4	4719.5	4887.9
32.708	4.8014	0	0	1.5796	0	0	0	0	0	0	0	7.8425	23.959	40.449	64.757	154.36	257.68	437.1	633.28	918.48	1214.6	1500.7	1817	2339.1	2571.3	2891.2	3036.7	3496.9	3670.6	3954	4035.9	4230.9	4515	4777.7	4851.4	5311.3	5407.3	5544.7	5791.9	5905.6	6136.8	6121.9	6262.7	6476.6	6555.5	6755	6625.2	6673.4	6650
11.177	0	0	0	0	11.89	11.491	15.688	22.145	34.481	8.6288	25.876	61.109	101.39	152.49	194.35	261.79	361.44	514.36	658.76	858.01	1075	1281.7	1439.7	1825.1	2031.7	2304.2	2672.7	2840.8	2977	3448.6	3734.2	4075.1	4412.3	4765.5	4975.7	5154.7	5461.6	5878.4	6049.9	6130.9	6205.7	6236.8	6499.2	6677.5	6244.9	5832.1	5914.3	6370	5425.5
9.7627	5.3015	0	0	0	0	0	0	4.0091	27.391	79.13	154.54	242.41	391.35	562.07	751.4	910.27	1095.1	1339.9	1587.5	1821.2	2091.2	2409.8	2675.1	2985.9	3136.9	3426.5	3463.1	3602.4	3697.2	3851.5	3960.4	4094.2	4227.2	4421.5	4637.9	4760.8	4746.1	4986.8	4939.5	5094.6	5190.8	5223.6	5290.2	5412	5461	5544	5468.4	5535.1	5456.1
24.819	13.063	0	0	0	0	0	0	0	0	0	0	0	0	0	0	0	0	0	20.038	60.806	129.06	207.72	301.31	455.39	612.12	758.88	896.95	1282.8	1579.3	2032.3	2348	2595.6	2948.9	3385.1	3707.3	4148	4428	4875.5	4890.7	5180.4	5439.6	5312.9	5530.7	5387.5	5060.9	5212.2	4699	5111.9	5407.2
14.602	0.15524	0.99696	4.3292	0	0	0	0	0	0	7.6845	53.051	106.84	203.46	349.4	535.95	703.45	976.33	1231.8	1494.8	1754.9	2118.6	2445.1	2742.9	3160.3	3608.1	3958	4317	4828.3	5213.2	5569.6	5910.2	6117	6754.8	7071.1	7770.6	8040.5	8515.2	8852.4	8983.2	9227.2	9556.5	9787.6	9805.8	9771.2	10144	10467	10621	11088	11189
3.2736	4.5174	0	0.98771	0	1.7542	0	0	0	0	0	3.3534	44.658	63.287	142.09	191.09	310.62	403.96	561.32	753.96	963.83	1262.4	1567.3	1950.3	2418.8	2861.3	3429.2	4092.7	4692.5	4958.9	5585.9	6413.8	7206.5	8477.3	8469.6	9660.3	10632	11205	11003	12171	12566	12564	12938	13384	14097	13818	14521	14156	14334	15323
0	1.0827	0	2.6336	18.978	9.6616	0	0	0	0	40.923	153.71	382.68	661.31	1002	1398.1	1898.6	2549.8	3312.5	4190.7	5045.6	6199.3	7355.3	8072.4	9287.4	10223	11433	12864	13542	14366	15562	17173	19273	20010	20982	21693	22384	23183	24565	23857	25366	25303	25972	26385	26496	26532	27276	27031	27159	27449
11.917	5.5873	0.036319	0	0	0	11.251	0	0	26.361	48.232	80.34	164.31	255.5	357.87	471.43	600.09	739.04	930.66	1150.2	1309.4	1550.7	1804.2	2010.6	2267.3	2667.9	3011.3	3511.9	3889.2	4294.4	4897.1	5096.7	5574.8	6075.9	6483.3	6710	7013.7	7263.1	7714.5	7747.1	8172.9	7993	8374.4	8424.1	8535.9	8600.7	8661.3	8810.8	8817.5	8858.8
28.929	0.061377	0	0	0	0	0	0.86248	0	0	5.1206	31.763	48.74	68.358	112.69	135.72	228.46	368.96	507.1	775.79	967.12	1320.4	1584.4	1940.6	2336	2730.9	3319.5	3641.1	4175.3	4682.1	5089.7	5760.9	6050.2	6530.9	7063.1	7615.1	8058.9	8460.5	8943.2	9117.9	9297.4	9668.3	9756.4	9930.8	10358	10757	10828	11207	11273	11333
28.253	0	0	0	0	0	1.8586	4.0022	16.192	24.725	54.009	88.67	139.15	188.62	253.44	321.14	407.13	548.11	733.23	863.82	1080.2	1240.8	1535.1	1724.9	2148.9	2442.3	2811.1	3079.2	3540.7	4061.4	4327.8	4751.4	5094.4	5496.6	5739.4	5987.4	6363	6806.8	7018.5	7343.4	7740.2	7884	8435.5	8791.6	8808.2	8920.2	8991.8	9280.2	9543.4	9726.1
19.567	1.2161	0	0.3614	0	1.3633	0.018334	0	4.98	1.891	0	5.6509	2.8439	11.565	27.856	40.302	81.973	147.25	268.24	359.97	501.26	668.59	853.41	1036.3	1256.8	1396.4	1695.9	1787.6	1981.6	2222	2359.3	2724.4	2842.8	3159.1	3403.2	3548.5	3880.2	4114.5	4431.3	4597.9	4639.5	4709.8	4754.3	5015.3	5172.8	5317.8	5087.1	5142.7	5246.8	5461.9
0	0	0	4.3219	0	6.7625	6.8284	10.1	3.1085	11.936	18.452	22.986	23.259	39.003	67.873	103.11	191.51	304.55	407.46	546.95	740.04	978.3	1277.7	1611.2	1957.3	2348	2662.9	3172.4	3605.5	4027.8	4534	4967.2	5535.1	6086.5	6523.7	7103.2	7517	7958.2	8393.4	8858.6	9280	9635.9	9937.7	10217	10553	10635	10739	10685	10863	11101
12.983	4.7519	0	1.9482	0	0	0	0	0	0	3.4884	16.813	32.462	53.06	70.721	94.028	145.32	179.73	250.97	353.59	449.48	572.78	658.62	796.48	929.23	1046.7	1162.2	1320.1	1521.3	1709.5	1971.3	2240.3	2608.4	2945.2	3199.1	3470.6	3837.1	4258.6	4451.7	4734	4911.9	5298.9	5372	5604.4	5665.1	5739.3	5899.3	6090.3	6032.1	6051.9
21.123	8.5143	0	3.4703	0	0	0	0	0	0	1.7813	41.688	124.28	236.44	371.61	548.48	802.75	1052	1258.5	1585.3	1958.9	2314.9	2598.7	3016.7	3299.8	3573.6	3823.9	4250.2	4392.5	4789.2	5290.1	5947.9	6260.3	6435.6	7096.2	6713.9	7058.2	7131.9	7519.3	7752.8	8175.2	8023.9	8322.7	8465.3	8648.1	8873.5	8792.9	8740.6	9010.7	8847.3
6.6949	0	0	4.6564	2.3126	0.041278	1.465	19.731	67.133	109.28	203.83	279.38	429.02	542.55	631.71	774.33	849.67	1018	1191.9	1415.3	1576.2	1848.1	2040.6	2329.2	2587.1	2923.1	3101.4	3331	3547.1	3694.5	3928	4040.7	4382.9	4555.5	4955.2	5039.3	5254	5440	5794.3	6091.4	6191.9	6445.9	6478.2	6500.2	6483.9	6580.6	6862.6	6782.3	7101.2	7089.1
0	0	3.568	9.4894	6.3656	10.266	3.3414	5.8963	20.458	40.45	68.114	113.28	184.5	291.83	387.55	528.04	778.42	1027.2	1344.1	1543.9	2001.5	2480	2870.7	3262.6	3947.2	4529.9	5161.4	5809.2	6216.3	6705.9	7203.1	7947.9	8262.5	8725.6	9599.1	9781.8	10362	10695	11102	11454	11624	11548	11529	12607	11987	11956	12284	12734	13141	12287
6.756	6.869	2.0723	0.49532	0	0	0	0	5.2214	16.175	25.063	82.708	108.39	157.54	190.6	255.44	339.92	421.72	530.4	607.6	795.27	948.43	1136.5	1330.6	1479.8	1720.6	2019.5	2296.1	2657.2	3042.7	3409.6	3934.1	4236.4	4617.6	4983.8	5574	5978	6523.2	6718.5	7194.4	7414.6	7892.1	8137.8	8269.9	8599	8711.3	8779.2	8833	8873.8	9209.2
21.333	4.6363	0	0	0	0	0	0	0	0	0	0	0	0	0	0	2.7233	22.159	73.614	133.27	185	279.2	444.35	677.1	829.8	1134.9	1361.5	1667.8	2009.7	2404.6	2786.9	3141.7	3509.2	3952.1	4432.4	4867.7	5341	5604.3	5935.1	6311.5	6713.3	6953.2	7241.1	7228.6	7525	7502.2	7657.1	7735.7	7867.2	8010.9
19.992	0	0	0	0.12363	5.8265	0	0	0	0	0	0	0	0.10382	8.1886	13.968	53.111	92.702	216.05	379.63	574.98	785.95	968.85	1242.7	1464.9	1920.9	2360.5	2653.2	2942.9	3474.3	3787.9	4322.2	4544.5	4927	5295.8	5608.1	6025.3	5956.1	6307.5	6672.4	6866.1	7309.6	7501.7	7670	7874.3	8110.2	8235.3	8384.4	8305.7	8650.4
17.184	5.4884	5.8819	3.1477	0	0	0	0	0	0	0	0	0	0	0	2.3034	8.514	5.9703	6.3872	8.8073	1.0396	0	15.443	40.95	71.315	143.12	223.26	302.12	470.3	583.16	773.56	1037.2	1205.2	1480.1	1802	2163.3	2612.1	2833	3235.5	3555.3	4137.2	4348.6	4671.8	4952.5	5283.6	5474.6	5730.9	5645.3	6154.1	6057.3
0	0	0	0	2.8899	13.302	6.5672	22.557	28.23	33.62	39.003	50.223	60.089	80.762	112.97	130.34	166.63	205.93	289.63	369.56	508.75	653.9	818.62	851.98	1178.9	1407.2	1608.4	1818.7	2157.5	2337.5	2448.5	2830.7	3119.9	3460.6	3776.8	3837.2	3856	4036.2	4237.9	4521.4	4525.8	4774.7	4996.2	5136.5	5292.1	5407.8	5426.9	5625.9	5608.7	5634.5
21.158	16.839	3.4084	0	0	0	0	0	0	0	0	0	0	0	0	0	0	0	0	21.412	45.904	124.58	245.86	356.01	501.54	657.7	787.57	984.59	1186.9	1431.5	1608.7	1865.9	2141.9	2499.6	2793.3	3147.5	3563.4	3766.1	4342.3	4379.1	4701.1	4985.5	5222	5308.5	5638.6	5701.8	5866.1	5675.7	5953.4	5915.4
7.0366	0	0	1.5957	2.7248	0	0	0	12.277	12.947	39.412	60.098	110.95	198.21	268.28	396.72	551.26	769.14	1000.5	1337.4	1637.3	2017.4	2408.7	2961.6	3474.5	4058.6	4720.1	5111.9	5593.1	6515.6	7121.6	7496.9	8898.5	9621.8	10318	10773	11954	12597	13206	14101	14548	14817	15887	15827	15767	16466	16576	17181	17028	17259
17.448	9.1305	0	12.172	0.57473	0	0	0	7.7972	46.768	89.383	165.58	267.71	367.04	503.76	638.95	874.32	1111.6	1336.2	1747.4	2072.2	2414.3	2764.2	3059.1	3433.1	3718.1	4258.1	4602.1	4926.3	5448.7	5752.8	5957.9	6304.4	6588.1	6766.3	6967.7	7190.3	7635.7	7796.5	8111.1	8132.2	8470.1	8590.7	8654.6	8844.9	9024	9099.8	9413.2	9456.9	9524.9
12.652	0	0	10.039	5.8024	0	0.40297	5.7778	11.145	20.649	11.632	9.2692	7.4072	16.198	65.256	117.76	137.55	240.54	411.87	546.49	797.94	995.79	1259.7	1581.1	1936	2321.8	2737.4	2926.1	3534.3	4013.8	4389.7	4904.2	5431.4	6052.7	6700.3	7276	7851.5	8289.7	8906.6	9782	9981.4	10661	10968	11509	11840	12190	12260	13133	13011	13318
19.696	4.746	0	0	0	0	2.1536	14.842	0	5.6083	0	11.394	24.909	44.717	136.19	288.05	518.8	667.09	1066.9	1132.3	1826.1	2361.6	2426.8	2976.5	4448.2	4953.9	5869.2	6574.8	7033.2	7688.7	8483.6	8677.7	9854.3	11866	12358	12315	11988	12312	13277	14646	15266	15295	15717	15653	16419	16797	16026	16651	16548	16473
0	0	0	0	0	21.712	52.838	72.371	82.23	77.969	94.26	97.214	106.39	138.46	188.36	280.53	359.11	497.07	662.25	835.38	1052	1221.7	1375	1611.5	1788.5	2003.3	2209.3	2306.7	2525.4	2838.5	3089	3093.8	3307.2	3632	3722.9	3879.2	4035.9	4416.2	4567.8	4482.9	4498.2	4382	4335.6	4403	4839.6	4943	4578.3	4933.5	4975.1	5141.6
0	4.2747	5.04	3.1961	0	0	0	4.3255	2.2407	0	0	0	0	0	0	29.832	34.572	107.63	233.16	360.05	511.6	686.51	867.4	1048.8	1267.6	1514.2	1762.8	2039.8	2370.1	2630.5	2909.5	3112.9	3280.7	3470.4	3806.3	4013.9	4258.5	4226.8	4207.6	4430	4576.8	4664	4542.1	4752.7	4662.5	4688.3	4986.6	5029.1	5159.6	5185
0	0	0	23.014	10.764	3.0618	1.6029	16.869	36.94	55.538	94.636	130.01	214.64	316.05	427.3	535.98	731.07	900.61	1057.3	1294	1534.7	1855.2	2095.5	2365	2909.2	2967.1	3148	3318	3733.2	3648.9	3748.5	3936.4	4258.1	4561.1	4688.6	5024.9	5341.9	5360.5	5470.7	5598.5	5917.3	5403.4	5547.6	5132.2	5528.1	5850.5	5880.8	5969	6384.7	6300.6
30.911	14.839	0	0	0	0	0	0	15.127	20.765	78.715	165.28	267.93	422.96	705.87	898.7	978.23	1314.6	1617.2	2050.4	2499.8	2878.6	3624.2	4081.6	4501.3	4973	5609.6	5981.2	6934.7	7360.3	8000.2	8377.7	9170	9464.4	10327	10948	11169	11378	11952	11649	12393	12876	12961	12950	13342	13072	13038	12739	12864	13128
28.452	12.807	0	0	0	0	0	0	0	0	0	2.0742	12.842	32.478	35.136	41.297	118.02	79.268	72.72	118.63	152.78	223.71	290.04	397.34	501.38	668.06	724.34	896.16	944.84	1313.1	1606.7	1910.2	2194.9	2379.6	2626.5	2960.9	3302.5	3412.1	3404.6	3825.4	4037.4	4898	5068.2	4932.5	5351.3	5581.9	5755.2	5910	5656.4	5694.5
2.6342	0	0	10.536	2.7942	1.2881	0	0	0	0	0	0	0	0	0	0	0	0	0	0	0	11.257	60.607	151.12	251.48	420.12	587.24	779.47	932.33	1128	1320.2	1622.5	1912.7	2194.5	2494.7	2784.2	3042.5	3306.9	3594.5	3744.6	3817.4	3786.7	3795.1	3949.2	4155.1	4302.9	4711	4664.9	4742.1	4887.9
7.214	0	0	0	1.282	11.903	3.8345	6.137	10.689	30.52	31.461	52.475	95.295	120.08	195.56	253.93	319.83	414.84	521.31	619.46	747.19	1353.2	1751.5	1946.7	2113.2	2234.9	2399.1	2606.4	2835.2	3697.1	2935.4	2948.5	3160.6	3264.1	3588.4	3748.2	4022.8	4082.8	4337.7	4390.9	4538.1	4616	4938.6	5195.9	5005.5	5218.9	5103.9	5313.1	5106.1	5174.4
5.524	5.5754	0	5.2828	2.1372	0	0	0	2.0486	20.962	71.134	216.96	423.64	682.24	1018.5	1418.1	1896.7	2430.1	3091.6	3840.8	4669.5	5603.9	6495.1	7222	7541.8	8326.1	8636.1	10291	11021	9080.9	9454.2	9608.7	11159	12084	14626	12717	13610	14830	14762	15698	17751	19470	15642	20074	20715	17692	21262	21241	21793	21745
26.52	2.1433	0	0	0	0	0	0	0	0	0	14.57	33.727	105.15	228.41	325.01	529.12	728.99	974.18	1450.6	1867.7	2391.8	3034.1	3416.2	3994.6	4628.2	5294.5	6043.5	7068.2	7809.5	8772.8	9497.5	10484	11451	12334	12768	13603	14171	14630	15114	15805	16215	17022	17603	17527	17910	17837	18327	18662	18530
0	0	0	4.2095	0	14.643	28.561	93.22	104.36	159.62	174.9	197.97	204.77	297.8	350.04	419.56	490.73	667.36	823.7	1119.1	1452	1519.1	1892.8	2153.4	2643.4	3015.3	3471.3	4460.4	4401.6	5048.1	5658.7	5992.1	6681.7	7090.3	7842.1	8258.8	8815.6	9125.9	9647.6	10143	10732	10868	11104	11232	11237	11712	11810	11809	12310	12064
39.103	22.348	2.3822	0	0	0	0	0	0	0	0	0	0	0	23.03	70.91	120.02	198.08	302.75	415.92	584.26	710.47	841.05	969.15	1094.9	1241.5	1289.2	1659.2	1882.1	1925.4	2176.4	2303.3	2639.2	2926.1	3027.9	3431.9	3465.5	3731.4	3885	4084.3	4169.3	4386.7	4419.4	4603.1	4653.2	4720.5	4736.9	4651.2	4998.3	4990.1
19.239	9.1048	0	0	0	0	0	0	14.424	28.423	42.187	87.375	132.72	176.22	239.11	334.59	428.98	587.2	828.59	1017.2	1324.9	1639.9	1917.3	2362.4	2695	2974.1	3701.1	4465.7	4241.8	4480.9	4821	5172.5	5469	5697.8	6147	6207.6	6607.6	6917.6	6956.9	7007.6	7204.9	7338	7604.3	8143	8175.4	8390.3	8075.1	8197.8	8149.6	8422.5
1.7748	0	0.51719	3.8666	6.891	0	0	0	0	0	0	0	0	0	0	0	0	12.873	26.158	69.497	133.12	265.31	399.07	566.21	807.85	1079	1407.8	1702.8	2079.9	2384.8	2824	3082.5	3497	4007.3	4402.3	4673.3	4988.1	5191.3	5544.9	5832.5	6097.1	6383.9	6506.1	6608.3	6680.1	6743.1	6976.6	6917.2	7239.6	7387.4
25.652	1.7447	0	3.5609	0	0	0	0	46.731	149.56	284.7	485.78	718.53	989.93	1560.1	2126.5	2710.1	3276.4	3770	3331.8	4831.9	5306.6	4800.8	6337.7	5702.5	6247.9	6862.3	7035	7596.7	7856.6	8354	8420.9	8027.1	8870.9	8249	7976.7	8192.9	8676.5	8549.1	8685.3	10147	10585	10656	10931	11064	10839	10643	11185	11169	11193
22.996	0.58068	0	0	0	0.63465	0	0	0.065758	3.3316	0	0	9.7488	32.881	67.574	99.59	209.22	338.26	493.87	691.24	1048.2	1306.5	1714.2	2274	2666.6	3258.2	3635.1	4547.8	4833.5	5565.9	6017.7	6558.7	7166.3	7413.3	8243.3	8435.7	9022.3	9740.1	10375	10800	11207	11582	11877	11432	11620	11766	11741	12194	12131	12309
3.6117	0.93562	0	0.24682	0.36608	0	0.025408	1.7893	0	39.072	9.535	39.104	54.725	58.529	91.847	77.873	203.18	306.07	394.43	677.52	951.05	1393.3	1820.6	2279.9	2571.7	3389.8	4138.8	4780.2	5275.3	5791	5984.3	6270.4	6612.4	7373.4	7135.3	7754.9	8668.3	9087.1	9564.5	9759.9	9746	9786.5	10126	10222	10431	10542	10724	10727	10770	10838
7.7659	8.8521	0	6.2399	0	0	1.5745	0	0	7.1007	21.762	84.623	137.16	190.04	348.62	528.31	737.02	981.41	1135.9	1548.4	1628.5	2180.4	2643	2858	3237.7	3627	4042	3995.2	4698.9	4774.8	5215.8	6111.1	6201.6	6284.9	6784.8	6944.5	8539.1	7764.4	8042	8091.8	8385.1	8744.1	8985.5	8981.8	8999.3	9158.2	9339.8	9531.6	9430.9	9451.1
16.275	2.506	0	0.8566	0	0	0	0	4.9283	3.8876	8.3125	24.863	36.991	53.164	68.025	80.472	87.115	135.79	183.53	239.06	297.37	372.46	466.73	517.66	602.3	716.36	818.57	840.63	947.93	1138.5	1233.5	1368.3	1453.4	1609.2	1809.9	1926.3	2172	2347.7	2507.2	2554.9	2529.1	2770.2	2878.8	3172	3225	3498.1	3363.1	3435.8	3557.6	3783.3
10.019	5.6953	0	0	5.6847	0	0	10.635	2.9309	0	0	9.5091	72.602	81.018	129.77	206.98	271.63	353.72	455.07	593.76	740.51	899.3	1090.1	1238	1464.1	1751.4	1912.6	2102.6	2419.8	2692.9	2952.6	3283.3	3512.7	3746.8	4019.5	4352	4549.4	4920.2	5070.3	5153	5375.8	5180.6	5527.8	5389.8	5199.5	6026.1	5646.8	6304.7	6375	6392.8
0	6.4506	0	0.69635	1.1276	5.3096	0	0	0	0	0	0	0	0	0	0	9.5359	12.033	15.249	44.964	66.514	95.192	153.53	289.58	415.07	480.85	606.44	685.29	949.45	1196.1	1402.2	1713.6	2040.1	2364.8	2646.3	2894.2	3274.6	3566.7	3918.9	4173.1	4504.8	4641.5	5060.8	5170.9	5133.3	5443.2	5455.8	5679.5	5743.3	5792.7
0	0	1.8687	0	4.84	2.6894	0	9.6735	0	6.7467	0.0015258	16.159	8.337	35.384	76.97	140.4	200.08	328.23	613.33	805.37	1124.4	1557.4	2011.2	2666.1	3151.2	3994.4	4583.5	5397.4	6938.5	7936.8	8568.5	8298.7	9177.7	9909	10526	11236	11958	12521	13066	14515	14727	14825	15746	15673	16320	16574	16175	16772	16828	16927
19.212	10.124	0	0	0	0	0	0	0	0.21734	0	2.0627	0	0	0	0	0	0	0	0	0	0	7.8282	18.42	49.549	110	165.98	252.59	320.69	438.6	595.74	633.69	814.67	994.82	1172.7	1373.7	1502.1	1733.7	1976.3	2171.4	2307.5	2342.2	2522.5	2654	2762.4	2817.7	2957.9	3004.2	3058	3108.2
0	3.14	0	0	3.6114	4.0987	2.9997	0	2.2736	0	0	16.38	29.218	45.706	67.157	111.04	213.39	283.19	339.87	462.76	480.27	640.17	734.96	895.65	1048.6	1242	1521.6	1730.7	2055.3	2284.2	2563.5	3049.9	3341.9	3652.3	3990.2	4355.5	4812.2	5053	5524.4	5729.2	5897	6271.2	6526.5	6499.9	6900.9	6735.6	6986.8	6989.8	7258.2	7515.6
0	0	0	0.73542	20.717	15.62	0	26.246	27.848	0.92269	14.893	48.71	103.69	218.6	312.96	450.97	658.68	730.96	1109.4	1316.1	1652.6	1900.2	2235.5	2615.3	2826.1	3463.2	3435.3	3945.7	4398.9	4942.5	5249.8	5700	5796	6293.7	6554.8	6891.8	7306	7568.9	7710.7	8108.4	7938.2	8169.8	8639.4	8351.3	8800.3	8770.2	9009.4	8741	8812.1	9017.5
20.357	6.0924	0	0.69631	0	0	0	0	0	0	0	0	0	0	0	10.26	43.998	191.33	273.94	527.03	598.6	940.53	1150.2	1467.4	1457.6	1675.6	2274.9	2552.8	2909.6	3258.1	3422.7	3312.1	3528.2	3838.3	4139.7	4352.9	4614.5	4971.7	5105.3	5335	5418	5501	5594.8	5753.5	5920.3	5933.7	5849.9	5885.3	6151.1	6303.8
14.46	0	0	0	0	3.6221	4.2449	7.4016	15.698	26.828	62.117	98.784	135.7	212.01	288.19	420.79	550.69	723.47	885.63	1073.3	1325.1	1570.9	1811.1	2158.9	2435.9	2750.9	3190.3	3360.3	3632.3	3929.4	4203.3	4428.5	4790.1	5197.4	5279	5356.9	5680	6338.6	5835.4	6469.9	6393.6	6695.1	6747.4	7134.7	7276.9	7279.7	7176.8	7447.4	7376.1	7590.5
20.841	10.468	0	0	0	2.8754	17.931	20.87	38.029	40.884	52.23	71.654	74.002	96.227	121.36	161.18	223.67	300.88	424.41	572.72	740.26	914.46	1100.5	1281.1	1471.4	1635.8	1776	1962.8	2112.1	2302.6	2524.5	2811.7	2934.3	3214.1	3348.7	3599.4	3838	3950.1	4265.3	4496.4	4724.6	4877.5	5140.8	5195.8	5278.3	5386.8	5448.4	5532.8	5556	5136.6
5.1981	2.2958	0	4.9789	0	0.34886	0	0	0	11.061	38.932	92.952	206.51	343.78	552.28	810.71	1101.7	1443.3	1884.7	2290.4	2775.9	3204.4	3566	3914.8	4414.9	4916	5492.9	6029.2	6541.2	7098.6	7375.7	7943.7	8529.5	9140.4	9801	10496	10874	11523	11555	12165	12265	12477	12529	12917	13368	13620	13995	13703	14184	14402
0	0	0	9.7177	12.986	18.931	59.354	63.123	63.282	101.38	87.564	85.015	104.04	117.8	121.88	127.78	139.31	186	232.32	304.59	405.81	532.93	671.51	819.69	938.87	1205.3	1392.7	1660.7	1865.3	2245.6	2497.3	2935.9	3378	3914.3	4235.9	4401.9	4919.5	5043.9	5599.5	6113.5	6282.3	6728.5	7110.8	7309.1	7399.3	7454.2	7867.5	7689.7	7640.3	7908.4
22.316	15.25	5.5965	0	0	0	0	0	0	0	0	0	0	0	0	0	14.679	32.941	114.22	199.57	305.95	443.38	580.39	777.13	923.47	1140.8	1171.5	1340.5	1904	2241.8	2313	2668.1	3394.8	3568.7	3952.2	4420.9	4704.3	6022	6451.6	5521.3	5778	6216.1	7857.4	8159	8225.9	8410.9	8567.5	8627.9	8941.3	9424.2
0	0	0	1.7868	1.9355	4.1318	8.8277	11.92	12.47	17.96	23.517	22.164	16.478	14.643	14.221	22.75	54.531	87.087	156.98	226.44	409.97	663.55	915.92	1323.4	1720	2180.3	2784.2	3116.9	3741.4	4302.2	5110.6	5933.9	6680.8	7497.4	8024.4	8684.4	9272.4	9715.3	10786	11619	11740	12521	13011	13229	13464	14110	14539	14534	14790	14902
13.622	1.3496	0	2.1614	0	2.8691	0	2.026	0	0	0	0.32929	1.7326	0	0	0	22.907	66.764	140.72	257.99	381.68	518.98	778.07	971.14	1231.5	1540.2	1800.7	2124.3	2728.9	3034.8	3551.3	3924.6	4433.4	4846.3	5409.9	6014.3	6517.7	6692	7559.9	7619.2	8133.8	8027	8258.4	8642.9	8882.9	8847.3	8827.4	8248.9	9287.7	9182.2
0	0	0	0	5.4576	6.6615	17.992	41.937	65.892	70.772	88.695	125.43	136.58	175.87	189.8	249.25	347.14	456.81	595.97	742.48	903.99	1129	1230.8	1546.3	1771.1	2117.6	2338.4	2735.6	3027.2	3314	3697.1	4214.3	4650.1	4637.8	4757.1	5055.8	5080	5192.1	5387.9	5611	5802.1	6045.2	6248.3	6464	6630.1	6611	6911.6	7106.1	6955.4	7039
10.474	11.401	0	1.0809	0	0	0	0	0	0	0	0	0	0.31415	15.037	32.111	64.905	77.385	126.93	183.95	239.87	288.78	366.34	445.46	542.5	652.27	751.04	854.31	995.44	1188.8	1453.5	1569.6	1881.2	2111.1	2344.1	2444	2568.3	2879.5	3142.7	3183.1	3339.4	3256.2	3347.1	3451.4	3515.1	3534.8	3704.2	3713.7	3671.4	3759
32.878	22.144	0	0	0	0	0	0	19	62.509	116.71	156.3	202.07	252.78	308.81	361.74	437.8	425.95	591.52	636.45	716.29	702.54	818.5	887.33	967.1	1122	1270.2	1478.1	1673.6	1894.5	2070.9	2402.2	2705.7	3030.2	3255.1	3577.2	3897	4132.4	4349.2	4682.3	4899.7	5089.2	5245.5	5334.6	5407.6	5420.5	5517.5	5508.6	5717.7	5815.3
17.264	0	0	0	0	1.881	0.36325	4.7378	21.866	44.675	93.388	206.14	335.32	521.46	728.4	956.12	1165.7	1505.8	1824.3	2125.2	2547.6	2876	3341.3	3792.8	4192.6	4622.5	5067.1	5432.7	6001.2	6251.7	6645.2	7026.5	7381.8	7907.8	8278	8671.9	9287.4	9866.7	10286	10842	10999	11419	11788	12090	12484	12860	12888	13039	12967	13117
24.971	4.9551	0	0	0	5.6459	0	24.491	65.982	119.35	204.74	342.52	587.71	858.96	1199.5	1557.8	2003.6	2499.4	3034.7	3566.4	4110.1	4881.9	5604.6	6545.6	7199.2	8060.1	8978	9821.1	10784	11626	12417	13581	14152	15177	16127	16918	17697	18310	18760	19422	19888	20461	20603	21223	21075	21261	21417	21690	22210	22239
17.139	1.1785	0	0	0	0	10.185	13.024	24.641	51.276	46.642	81.996	127.45	188.82	274.82	419.13	628.82	875.1	1116.6	1393.3	1711	2045.7	2360.5	2613.9	3015.2	3228.3	3510.6	3842.2	3982.8	4167.8	4232.9	4394.3	4508.2	4853.3	5069.7	5297.6	5369.1	5542.9	5669.9	5688.7	5709.1	5799.8	6023.3	6047.2	6283.8	6252.1	6249.8	6064.1	6088.1	6312.3
19.18	1.1001	0	0	0	0	0	0	1.5933	6.9401	19.631	55.688	109.77	221.52	357.86	565.59	767.83	1030	1355.6	1648.6	2027.3	2489.2	2836.4	3378	3947.8	4529.9	5017	5744.4	6228.7	6661.6	6859.3	7269.5	7360.7	8137	8343.4	8552.5	9164.7	9708.9	9956.2	9952	10349	10768	10747	11042	11396	11584	11585	11718	11852	12319
21.037	0.76244	0	0.6372	0	0.21713	0	0	4.5383	4.6829	6.2304	5.8859	15.326	26.25	46.51	73.592	115.52	199.87	387.99	549.31	819.88	1090.1	1381.5	1614.9	2039.7	2447.5	2817.5	3168.4	3624.1	4047.5	4479.8	4920.4	5345.7	5567.9	5906.2	6123.1	6602	7009.6	7117.2	7379	7459.9	7573.7	7838.2	7981.9	7872.4	8099.5	7898.2	8082.9	8049.4	8171.3
0	3.4613	3.3339	0.71605	0	1.8919	0	0	0	0	0	0.89465	0	0	0	7.8251	33.763	58.281	99.31	144.33	224.11	334.46	462.86	573.39	747.41	1068.4	1181.9	1335.6	1670.7	1987.6	2707.1	2501.2	2588.6	2808.9	3132.3	3336.6	3621.4	3734.1	4001.1	4149.2	4229.9	4490.6	4547.5	4885.6	4937.1	4977.6	5175.5	5225.1	5439.3	5471.5
0	0	0	8.612	13.433	15.729	26.153	24.122	47.014	45.413	63.245	61.714	98.751	98.043	130.83	157.65	222.82	246.67	312.57	392.05	466.36	581.98	655.78	747.96	901.36	1134.4	1243.3	1461.7	1690.4	1950.3	2120.6	2461	2722.4	2370.1	2557.2	2813.3	3588.6	3788	4048.6	4195.1	4515.4	4710.3	4748.1	4730.8	4984.5	4971.2	5053.3	4964.3	5099.2	5227.2
2.8129	0	0	0	0	2.8157	5.837	10.67	14.783	22.198	42.891	36.403	55.056	62.795	78.099	105.97	158.51	222.37	372.78	525.48	760.55	981.77	1254.5	1612.2	1963.2	2306.5	2681.1	2954.6	3314.2	3565.1	3775	4144	4575.9	4861.5	5316.4	5406	5674.3	5869.8	6345.7	6659.6	6669.4	6736.8	6797	6775.8	6834.3	6962.3	7016.7	7186.2	7305.8	7355.9
18.107	9.0612	0	0	0	0	0	0	0	0	0	0	0	0	0	0	0	0	22.037	76.211	143.33	243.92	348.74	531.58	667.29	885.14	939.71	1245.4	1476.4	1670.2	2065.5	2765.6	3250.4	3601.8	4125.4	4681.1	5243.6	5500.8	5787.1	6164.4	6313.4	6546	6965.9	7107.8	7624.5	7669.7	7936.9	8041.3	8573.3	8495.8
0	5.1207	14.412	5.8956	0	27.726	24.489	26.425	21.756	10.448	18.7	0	13.498	14.992	11.073	48.032	96.577	162.63	281.52	389.55	579.98	737.44	969.24	1239.3	1593.7	1913.9	2277.1	2611	2862.6	3194.1	3742.7	4115.9	4397.4	5055.9	5445.4	5814.7	6142.1	6545.5	6918.4	7405.6	7626.9	8154.4	8035.9	8298.4	8432.5	8685	8916.8	9148	9085.4	9307.7
0	0.086337	0	7.0421	11.145	0	4.6244	30.54	71.926	114.63	235.47	362.58	567.37	777.41	1019.7	1341.5	1720.7	2201.7	2650	3185.9	3665.6	4282.3	4898.6	5476.2	6259.3	6936.2	7696.3	8434.2	9556.4	10230	10995	11698	12284	12698	13069	13527	13917	14536	15142	15538	15652	16198	16147	16268	16581	16691	17321	16162	17477	17320
3.202	0	0	4.0778	0.19425	0.42728	3.1731	9.3958	11.502	21.954	19.458	29.835	68.824	134.65	162.86	235.98	286.03	404.68	532.86	684.6	907.81	1123	1393.5	1725	2084.6	2439.5	2762.5	3259.6	3721.6	4033.6	4345.1	4449.2	4739.1	4990.3	5357	5480.7	5778.8	5962.9	6180.1	6423.3	6668.7	6800.8	6836.9	6933.7	6999	6923.6	7034	7010.8	7130.2	7004.7
6.8192	7.932	0.51558	0.58952	2.0968	0	0	0	0	0	2.8305	39.484	77.656	152.94	214.03	305.25	366.82	437.77	538.05	621.24	730.16	788.94	849.79	1008	1158.1	1233.5	1429.6	1812.6	1913.4	2172.7	2417.9	2632	3030	3368	3753.2	4115.1	4456.2	4874.8	5129	5492.7	6015.5	6291.1	6632.9	6784.5	7077.1	7219.1	7279.5	7364.7	7076.1	7179.3
0	0	0	19.934	17.482	9.122	0.1116	3.2673	0.59156	4.41	0	13.651	10.632	30.455	58.471	90.481	88.885	132.99	227.03	256.46	315.44	390.29	460.76	614.59	794.57	963.69	1210.8	1368.4	1680.6	2016.7	2191.1	2424.7	2739.8	2953.5	3327	3608.5	3916	4143.6	4492	4774.3	5002.7	5064.7	5431	5392.3	5720	5736.4	5829.4	5837	6039.8	6059.7
0	1.4117	0	0	9.7969	13.666	0	0	0.26822	24.822	43.891	84.588	143.7	237.44	325.79	446.49	545.06	636.56	760.22	947.96	1073.8	1268.1	1516.7	1773	2055.8	2338.4	2582.9	2640.2	2971.9	3196.9	3244.9	3511.9	3977.8	4296	4398.2	4702.9	4870.5	5120	5298.9	5482.4	5676.7	5770	6076.3	6222.4	6326.4	6443.1	6555.9	6500.8	6597.5	6829.1
23.404	20.849	7.5417	5.408	0	0	0	0	5.842	10.577	4.8515	0.087515	30.883	25.488	57.728	62.27	99.9	131.24	234.81	322.87	506.39	671.73	881.44	1026.8	1167.1	1624.8	1598.2	1972.7	2209.2	2538	2848.2	3095.5	3548.5	3855.2	4032.7	4078	2896	4130	4267.7	4555.6	4558.4	3695.8	4809.9	4968.6	4729.2	4847.1	4814	4859.1	4908	5132.2
0	5.3839	6.3428	4.9253	3.3326	0	5.3676	0	0	0	0	0	0	16.223	42.759	100.81	101.92	334.71	328.85	444.92	632.45	1223	1558.2	1857	1573.5	1793.5	2257.2	2346.1	2797.2	3086.1	3228.8	3466.8	3581.1	3853	3984.2	4184	4461	4564.5	4563.9	4695.4	4868.6	5039.2	5127.6	5109	5289.2	5229.8	5353.4	5171.1	5168.5	5161
0	0	26.251	0	5.3431	2.3266	12.091	41.701	52.351	98.814	138.11	227.73	282.58	380.25	446.96	533.65	617.73	707.24	737.63	864.25	987.81	1105.9	1166.7	1368.8	1530.6	1642.4	1816.5	2003.2	2193.4	2387.6	2668.6	2843.5	3146	3435.3	3736.2	3917.8	4461.2	4571.3	4981.4	4955.4	5083.3	5103.7	5306.9	5280.9	5465.3	5435.1	5715.6	5726	5683.1	5653
17.043	17.796	0	0.02385	0	0	0	5.0785	36.549	52.273	93.916	133.05	189.39	198.63	334.33	513.06	737.57	1216	1588.8	1904.6	2153.5	3162.4	3881.4	4518.4	4966.7	5832	6696.6	7521.2	8242	9035.6	9673.5	10557	11226	11784	13135	13580	14185	14737	14835	15898	15724	16717	17414	17901	18253	18133	18521	17731	18343	18711
1.1436	0.58082	0	4.4567	0	9.9194	0.17643	12.803	0	23.95	20.553	34.166	63.897	82.027	134.41	170.6	258.03	342.14	458.75	659.06	833.27	1095.1	1446.6	1816.7	2181.8	2576.2	3014.5	3673.9	3974.2	4449.4	4897.3	5465.6	5888.1	6497	6756	7222.6	7644	8088.6	8253.6	8793.2	9006.9	9030.3	9229.6	9254.8	9450.8	9763.7	9560.4	9376.2	9916.9	9637.3
0	0	0	0	5.5644	1.1386	10.137	17.004	59.737	89.918	186.7	301.13	473.54	710.15	1062	1426	1817.9	2212.3	2699.9	3227.6	3780.6	4399.3	5106.7	5737.3	6314.2	7038.1	7773.3	8496.5	9306.8	9807.4	10551	11502	11690	12437	12835	13769	14334	14683	15016	15499	15791	16001	16596	16285	16805	16725	17505	17713	18009	18120
0	1.9175	0	0	4.967	5.862	0	0.82308	12.16	17.231	35.149	78.182	79.098	136.09	194.87	253.7	390.91	565.74	737.92	926.76	1212.6	1486.7	1753.1	2123.3	2233.4	2627	3016.2	3550.5	3162.3	4044.6	4138.9	3986.9	3973.8	4068.7	4442.8	4720.1	4971.8	5117.6	5780.6	5766.5	5835.4	5970.1	6315.9	6232.4	6484.8	6483.2	6422.8	6641.9	6507.5	6706.8
0	0	0	0	3.5639	2.409	9.7694	0	0	0	0.35054	42.949	98.516	185.09	313.8	486.64	688.07	903.51	1119.6	1316.6	1622.4	1978.7	2309.4	2726.7	3150.3	3512.6	4090.6	4736.5	4934.9	5037.8	5437.3	6496.6	7649.3	8277.8	8936.8	9562.9	10308	10887	11542	12614	12955	13447	13967	14556	14826	14977	15251	15323	15487	15360
0	2.5932	0	0	4.0746	0	13.258	33.391	39.1	78.954	124.62	170.7	255.03	328.63	431.24	499.86	606.67	699.4	818.37	900.19	985.7	1039.4	1160	1227.6	1296.2	1413.8	1499	1534.3	1719.4	1751.6	1927.4	2027.5	2121.7	2237.1	2326.5	2493.4	2581.2	2693.3	2850.3	2999.9	3102.6	3138.6	3284	3250	3321.3	3439.8	3387.2	3430.2	3555	3553.1
16.643	0	0	0	0	0	14.812	52.198	107.59	229.3	429.24	670.93	1176.6	1686.2	2279.4	2806.6	3194	4091.3	3271.4	5660.7	6021.4	4970.2	5716.6	6238.7	6839.2	7597	7917	11905	9152.1	12074	10716	15585	15914	15966	13122	17279	18352	19144	19654	15051	20073	20163	21645	21789	21892	22125	21980	22058	22798	22372
0	0	0	0	7.8602	3.3634	10.677	0	0	13.209	16.276	44.172	82.35	141.26	226.58	340.62	468.42	639.58	826.78	1106.9	1335.1	1609.3	2016.1	2305	2865.9	3390.8	3667.6	4185.5	4373	5211.7	5607.6	6277.9	6862.6	7145	7921.7	8573.6	9070.7	9390.7	10205	10277	10825	10943	11226	11201	11583	11742	11934	12342	12295	12261
0	0	3.0505	3.4278	3.5809	0	5.8222	5.1956	8.6653	4.474	2.6807	5.9598	10.628	0	0	0	0.20327	20.664	30.449	36.283	64.831	96.674	164.95	235.75	354.1	448.92	676.69	850.15	1109.3	1321	1643.6	1877.6	2056.2	2326.1	2390.9	2760	2691.4	2999.2	3295.4	3421.2	3626.7	3955.9	3972.5	4155.2	4274.4	4387.9	4620.5	4622.8	4940.3	4852
0	0	0	0.54602	6.6371	0	2.9427	0	10.177	6.4194	11.16	5.6927	5.7038	0	2.593	30.303	94.804	194.95	287.36	445.87	611.24	802.94	991.1	1229.3	1509.9	1732	1975.5	2191	2397.6	2634.3	2870.8	3124.7	3304.1	3480.7	3718.3	3851.9	4006.6	4148.1	4349.5	4548.6	4578.4	4660.5	4696.2	4734.6	5069.1	4933.2	4994.4	4967.6	5097.3	5112.8
0	0	0	0	5.7653	3.7866	9.4868	7.9154	5.7683	17.653	23.273	36.281	37.327	51.808	72.234	96.441	138.66	191.97	261.45	308.6	398.01	486.91	564.85	663.96	768.57	869.29	1076.7	1172.8	1371.5	1511.7	1752.6	1986.9	2298.1	2541.4	2782.2	3014.1	3299.5	3583.7	3829.1	4116.4	4368	4437.5	4732.3	4906	5022.6	5134.1	5093.6	5281.6	5320.2	5332.4
22.235	14.815	0.46939	0	0	0	0	0	0	0	0	17.325	24.527	101.11	144.89	291.46	460.1	642.67	910.46	1281.9	1635.5	1754.9	2688.2	3380.2	3959.2	3962.9	4485.9	4983.3	5553.9	5991.5	6248.3	6771.2	7076.9	7726	8032.2	8497.1	8875.2	9134.4	9582.9	9689	10163	10852	10825	10965	11134	11079	11467	10131	10648	10854
21.596	1.9688	0	14.913	1.8899	0	0	0	0	0	0	0	0	0	0	0	0	0	14.69	110.93	213.91	328.75	549.33	651.74	931.84	1120.7	1420.8	1729.9	1851.1	2273	2867	3121.3	3697.5	4071.7	4626	4751.1	5125.3	5534.6	5781	6115.4	6411.5	6569.3	6964.4	7041.6	7309.7	7355	7451.6	7587.9	7697.9	7859.6
0	0	0	0	20.957	28.154	36.908	43.151	48.899	48.544	41.936	53.694	55.796	85.899	93.44	118.76	170.41	221.86	277.48	381	512.3	653.84	831.77	977.61	1252.4	1530.9	1722.6	2132.8	2476	2951.4	3360.7	3824.5	4317.6	5093.2	5251.1	5740.7	6297.5	6603.5	6866.6	7412	7529.6	7651.3	8045.6	8232.2	8560.6	8714	8910.3	8900.9	9108.4	9061.7
0	0	0	0	2.4476	7.7881	13.551	11.889	20.103	23.409	20.729	16.835	20.997	45.466	53.548	72.143	106.67	148.93	228.51	315.89	399.95	479.08	595.13	734.09	969.4	1174.9	1386.3	1588.4	1741.2	1894.6	2204.8	2565.1	2860.8	3117.4	3412.3	3623.1	3987.7	4279.3	4405.8	4803.8	4849.8	5117.8	5278.4	5555.9	5624.5	5853.8	6154.8	6448.6	6443.5	7393.6
0	0	0	9.3408	3.0466	1.0994	13.21	28.745	30.101	50.567	49.916	50.574	51.452	64.576	70.359	78.975	96.054	107.94	118.38	139.59	195.16	285	385.9	530.33	664.98	831.97	972.07	1221	1414.7	1623.7	1867.8	2007.7	2220.3	2366.3	2603.3	2652.1	2910.9	3126.3	3051.3	3204.2	3252.6	3359.8	3357.9	3399.2	3428.3	3427	3340.7	3324.8	3358.6	3382.9
16.274	4.8338	0	0	0	0	0	1.0805	0	0	2.6954	13.305	10.054	11.847	24.513	18.875	59.121	161.77	297.44	457.36	681.04	953.61	1132	1542.4	1891.7	2241.3	2560.1	2859.1	3159.1	3467.8	3842	4145.4	4650.9	5001.9	5353.9	5527.7	5845.9	6407.1	6382.4	6708.4	6847.8	6958.8	7126.9	7447.3	7563.7	7721.4	7643.2	7684.6	7747.2	8034.3
0	0	0	0	6.2033	1.2674	6.8894	0	0	3.3743	7.0717	1.7248	0.76949	9.6976	11.708	59.866	128.11	196.79	318.66	474.67	623.49	806.29	947.96	1294.5	1493.1	1765.4	2004.9	2313.8	2521.1	2880.1	3065.6	3195.1	3391.1	3787	3938.6	4124.4	4392.9	4535.2	4666.8	4675.8	4987.9	5019.9	5324.3	5262.6	5343.3	5391.1	5373.8	5777	5585.4	5662.2
23.17	3.2592	0	6.682	0	0	0	0	0	0	0	0	0	0	0	0	0	26.67	47.562	100.72	168.99	268.95	381.42	545.01	661.13	869.61	1003.5	1182.5	1441.7	1560.5	1807.1	1979.7	2261.5	2494.2	2798.8	2574.2	2824.8	2850.5	3336.3	3543.2	3798.3	3930.7	4143.6	4267.8	4276.7	4368.6	4207.9	4469.1	4336.6	4431
0	0	0	16.066	17.467	20.161	5.9173	11.396	0	0	0	8.1303	5.8948	10.879	37.131	64.939	105.71	166.32	244.85	371.08	515.99	650.98	844.63	1189.9	1494.3	1873.3	2122.1	2642.4	2849.5	3214.8	3371.9	3922.5	4222.5	4766.6	5132.5	5663.2	6194.7	6646.9	6962.6	7318.7	7452.9	7609.9	7490.7	7839.4	8140.1	8338.1	9103.2	8872.2	8968	8952.3
21.327	14.815	0	0	0	0	0	0	0	0	0	0	0	0	0	0	0	9.8544	72.067	191.68	340.49	605.19	911.7	1295.4	1734.4	2248.8	2669.5	3203.1	3843.9	4283.7	4795.3	5403.6	5893.3	6403.9	6695.5	7067	7500.1	7991.8	8260.3	8765.8	8908.2	9322.2	9401.2	9494.1	9767.3	9738.7	9882	10010	9993.1	10111
0	0	0	5.7646	9.367	2.7408	14.653	0	9.5859	33.59	61.472	166.82	269.08	471.62	677.37	865.45	1152.9	1368.5	1632.1	1849.3	2201.5	2495.3	2794.6	3089.4	3348.1	3835	3999.9	4368.8	4664.7	5146.4	5308.2	5527.8	6005.6	6278.7	6645	6932.5	6903.9	7370.9	7756.4	8063.7	8137.6	8547.2	8786.1	9034.9	8641.4	9042.7	9171	9215.5	9542.6	9389.5
27.154	11.31	0	0	0	0	0	0	0	0	0	0	5.2619	3.1996	45.054	75.415	152.83	266.58	415.91	668.67	928.35	1246.5	1650.9	1866.1	2130.4	2545.8	3089.3	3353.8	4577.4	5193.5	5838	6504.1	7010.6	7530.2	8362.1	8666.2	9110.1	9381.9	9798.3	10047	10627	11064	11344	11360	11729	11875	11841	12177	12208	12395
6.3095	0	0	11.678	0.28757	0.57059	0	0	4.567	5.8644	25.061	28.931	49.568	64.837	118.15	151.06	230.28	324.09	426.62	574.15	754.94	920.1	1445.4	1772.6	1604.2	1909.7	2292.8	2723.9	3795.1	4050.6	4492.4	4931.9	5183.6	5524.5	5957.9	6455.3	6757.3	6222.2	6484.9	6745.9	6990.9	7049.6	7944.3	7541.6	7614.3	7506	7500.3	7428.3	7645.3	7660.3
31.495	3.9043	0	0	0	0	0	0	2.9413	9.1355	24.889	50.975	84.945	148.38	224.28	305.29	438.89	628.21	862.84	1070.9	1397.9	1676.7	1930.6	2413.4	2781	3035.7	3206	3377.1	3619.6	3910.1	4185.2	4286.1	4520.3	4747	4926.3	5200.9	5297.1	5704.2	6002.2	5938.3	6134.3	6309.4	6248.9	6471.6	6393.3	6554.6	6412.8	6370.7	6403.6	6592.6
9.7271	27.849	0	2.2112	0	0	0	0	0	0	0	0	0	0	0	0	12.518	8.6422	67.815	167.05	237.63	429.32	624.75	691.86	1153.7	1412.7	1771.2	2104.3	2591.5	2968.2	3537.8	3918.9	4443.8	4922.9	4864.2	5395.6	6154.5	6377.9	6486.7	7087	7295.6	7848.3	7995.7	8338.2	8488.5	8849.5	8821.5	8880.4	9324	9307.8
27.534	11.755	0	0	0	0	0	0	0	0	0	0	6.8638	47.424	112.89	183.22	320.6	452.8	676.19	927.95	1185.1	1559.4	1926.5	2390.6	2906.1	3549.7	4025.3	4491.4	5366.3	6041.9	6939.7	7795.2	8595.4	9346	9978.4	11023	11837	12139	13295	14024	14845	15148	15749	16364	16657	16886	16925	17744	18570	18771
0	0	0	0	0	6.6371	16.886	47.221	137.25	303.12	519.87	849.96	1276.6	1781.6	2346.7	3031.1	3757.1	4389.2	4986.3	5842.5	6495.6	7152.5	8193.6	9265.9	9854.5	10988	11734	12735	13336	14382	15360	15559	16484	17237	17859	18712	19329	19881	20813	21110	21593	22107	22524	23197	23626	23742	23885	24148	24011	24566
0	0	0	2.3552	8.2117	12.581	18.514	19.057	40.088	64.598	103.09	139.53	182.05	230.07	309.45	383.07	531.18	661.45	874.06	1138.3	1411.9	1681	2043.3	2293	2692.3	3061.6	3352.1	3610.7	3858.5	4233.7	4363.3	4750.1	4942.8	5260.2	5306	5566.4	6114.1	6365.1	6475.6	6686.7	6878.3	7271.6	7247	7432.2	7444	7513.4	7689.1	7823.7	8149.1	7937.4
0	0	0	9.2831	4.0317	2.9171	4.0196	12.278	8.2324	11.759	21.11	37.274	82.02	122.92	243.37	384.22	559.12	899.71	1169.4	1831.6	2117.3	2612.2	3114.2	3867.7	4385.6	4793.2	5797.7	6091	6664.4	7166	7741.7	8307.9	8560.6	9241	9679.2	10444	10716	11360	11687	12246	12571	12976	13478	13791	14118	14197	14166	14426	14524	14601
0	0	0	0	12.761	4.4585	7.904	14.706	12.286	4.0055	0	7.0856	18.846	23.978	54.263	61.723	96.743	133.6	133.03	172.24	202.48	263.67	388.3	514.47	649.85	834.88	957.86	1185.9	1461	1750.1	2005.9	2244.4	3293.6	3767.1	4881.9	4904.4	4817.1	5247.2	5547.7	5771.2	5983.9	6273.2	6232.7	6513.6	6475.1	6738.3	6798.4	6880.7	6859.6	7133.4
9.925	0	0	6.2568	0	0	0	0	0	0	11.743	0	17.837	49.549	131.13	207.01	296.24	381.77	586.46	773.01	877.5	1259.3	1510.9	1823.6	2031.7	2379.1	2911.4	3140.2	3536	3892.8	4231.2	4520.3	4941.9	5373.5	5715.7	6051.9	6181.7	6496.5	7108.4	7471.4	7507.5	7695.8	7831.4	7885.4	7926.1	8013.1	7951.5	8054	8047.7	8014
7.9565	0	5.8387	10.619	2.6298	0	0	0	0	0	0	0	0	0	0	1.0742	11.089	45.573	54.313	127.34	157.48	246.9	328.29	422.74	544	700.5	874.92	1027.4	1306.9	1496.6	1694.4	1884.2	2044.1	2323.8	2725.2	2912.3	3367.8	3410.5	4069.8	4031.9	4313.8	4196.2	4428.7	4668	4647.8	4970.5	5130.5	5355.3	5304.2	5389.4
17.888	2.1648	0	0	0	0	4.2794	25.673	61.104	98.296	160.06	245.47	365.11	471.61	617.33	720.08	895.29	1096.7	1342.2	1581.1	1961.6	2365.5	2793	3288.8	3785.2	4356.1	5014	5757.4	6319.8	6923	7287.9	8019	8486	8758.9	8686.6	9096.7	9542.3	9667.1	10078	10372	10412	10814	11046	11477	11445	11827	11494	11893	11939	11973
0	0	0	0	2.589	12.407	9.6068	7.6035	1.7812	9.7941	0	2.6752	0.35685	4.0501	32.732	90.392	163.07	228.81	347.49	489.87	601.97	768.68	992.52	1226.1	1477.2	1762.6	2032.1	2380.8	2891.2	3313.6	3851.1	4301.8	4560.7	5189.2	5744	6121.9	6660.5	7091.2	7512.9	7795.2	8079.3	8525.3	8579.1	8999	9033.6	9286.8	9471.2	9490.6	9989.1	9569.2
14.73	14.565	0	5.919	0	0	0	4.2847	0	0	0	3.8271	12.791	23.423	26.831	46.38	50.265	72.757	78.701	128.59	175.78	213.41	276.29	380.01	508.08	657.2	776.05	903.49	1030.3	1240.4	1406.5	1613.3	1862	1986.7	2246.6	2490.9	2774	2876	3042	3382.7	3599.1	3694.1	3822.6	3939.9	4053.7	4100.3	4063.7	4046.3	4103.5	4313.5
13.228	1.3555	0	0	0	7.2006	10.179	14.637	27.138	25.408	26.679	28.942	47.993	124.82	271.99	496.04	782.01	1143.9	1572.4	1939.9	2520	3118	3783.3	4564.8	5281.4	5990.8	6890.3	7727.3	8454.3	9388.8	10224	10893	11837	12336	13229	13488	14226	14732	15449	15761	15950	16173	16402	16970	17361	17580	17408	17582	17634	17629
25.536	14.615	0	5.221	0	0	0	0	0	0.9149	0.95083	0	0	0	10.469	35.037	92.052	145.57	279.92	524.75	791.4	1103.4	1578.3	1836.8	2425.7	2958.6	3540.5	4254.8	4795.5	5342.7	6088.9	6646.4	7573.7	8143.4	9013.2	9519.9	10010	10372	10681	11210	11738	12320	12891	13047	13036	13381	13650	14039	14141	14178
11.64	9.7074	0	0	3.5063	0	0	0	0	0	0	0	11.238	22.894	52.5	82.263	141.39	220.01	285.39	421.29	622.43	849.99	1039.4	1314.2	1637.8	2001.3	2326.5	2812.1	3246.6	3699.4	4186.5	4690.8	5382.4	5952.6	6402.9	6890.5	6923.3	7372.3	7610.5	7919.6	8049.8	7863.2	8238.5	8137.6	8657.8	8708.7	8904.5	9100.5	9253.8	9207.6
19.297	14.602	0	1.7944	0	0	0	0	11.495	43.08	111.93	190.52	323.38	443.1	668.15	897.07	1168.8	1439.8	1769.2	2104	2410	2764.8	3202	3493.6	3902.5	4247.5	4646	5093.7	5308.3	5977.4	6291.8	6735.6	7054.4	7496.5	8070.8	8390.7	8609	8943.2	9384	9443.4	9650.7	9660.1	10179	10185	10304	10451	10508	10726	10606	10789
11.32	10.535	0	1.3696	0	0	0	0	0	0	0	0	0	0	0	0	0	0	2.77	6.4168	5.3208	64.661	80.724	165.15	248.93	414.03	562.66	726.57	976.8	1093.9	1465.6	1722.8	2207.7	2529.3	2944.7	3214.6	3639.7	4075.8	4723.9	5186.1	5428.5	5859.1	6037.6	6305.7	6407.2	6692	7059.5	7259.9	7680.4	7918.1
5.1053	28.318	20.36	1.7135	4.0609	0	0	0	0	0	0	0	0	0	0	0	0	0	0	4.6569	20.584	90.285	99.841	190.56	275.89	303.71	428.29	584.84	627.76	802.98	894.56	1086	1281.1	1449.9	1711.8	1916	2137.8	2350.1	2167	2224.1	2605.7	2757.6	2942.9	3007.2	3138.7	3255.2	3312.1	3358.7	3405.1	3261.9
0	0	5.2766	15.232	3.3201	2.047	0.66239	0	0	7.5475	34.164	79.961	153.03	249.4	371.15	571.28	817.8	1190.7	1498.2	1850.2	2466.5	3119.5	3660.6	4439.9	5130.9	5831.8	6685.3	7376.1	8066.6	9006.5	9739.6	10498	11375	11962	12945	13416	13903	15065	15216	15459	16168	16083	16960	16929	16979	16991	17132	16747	16708	16427
38.18	24.336	0	0	0	0	0	0	0	0	0	28.687	54.395	92.533	159.57	244.19	361.43	599.62	883.52	1249.5	1649.9	2212.3	2699.6	3350.6	3867.1	4489.3	5013.7	5506.7	6640.6	6946.9	7650.4	8243.6	8709.1	9174.2	9755.9	10333	10676	10511	10882	11226	11505	11794	11815	12218	12050	12389	11007	10971	12773	11710
0	0.71433	0	1.4066	0.96849	0	11.656	31.38	81.635	176.23	344.35	483.88	718.15	949.28	1121.4	1404.4	1637.4	1838.1	1856.7	2345.8	2710.4	2959.1	3280.8	3562.2	3855	4124.1	4490.1	4839.1	5033.8	5388.9	5591.1	5993.2	6377.3	6585.4	7073.3	7456.5	7965	8071.4	8483	8747.2	8818.5	8834.8	8935.5	9059.8	9293.4	9530.6	9503	9119.6	9174.7	9018.9
24.286	0	4.7684	6.8738	0	1.0254	0	0	0	0	0	0	5.2533	31	47.749	80.292	118.32	133.06	213.06	241.32	307.05	401.43	487.61	614.86	805.54	937.51	1164.1	1345.4	1457.7	1831.1	2104.4	2404.6	2650.2	2897.5	3254.7	3409.5	3861.2	4161	4275.5	4680.6	4954.7	5074.8	5270.3	5247.2	5650.5	5861	5820.5	5910.8	5462.6	5998.4
14.64	12.419	0	0.21625	0	0	0	0	0	6.5946	17.95	40.952	79.361	148	205.47	241.65	353.43	472.5	545.37	744.71	953.58	1104.8	1264.2	1392.7	1515.7	1716.3	1811.1	2072	2234.7	2414.2	2550.3	3040.3	3343.3	3297.5	3292.3	3217.1	3299.8	3198.1	3643	3796.2	3963.5	3945.8	4222.2	4245	4364	4454.7	4474.6	4331.4	4302.3	4451.2
32.996	16.256	0	0	0	0	0	0	0.4545	22.351	42.518	111.16	184.9	273.01	378.24	527.4	832.2	1031.7	1304.1	1785.4	1920.7	2437.8	2666	3382.1	3816	4326	4989.1	5652	6015.3	6895	7828.5	8978.4	9680.1	10682	11431	11805	12599	13036	13475	14084	14295	14833	15120	15045	15594	15723	15418	16018	16062	16309
36.818	13.696	0	1.2932	0	0	0	0	0	0	0	0	0	0	0	0	0	0	0	0	0	7.9532	83.125	201.37	373.36	605.47	882.93	1135.3	1515.7	1867.4	2286.3	2816.1	3170.3	3626.9	4047	4496.3	4995.2	5337.3	5758.8	5976.6	6407.3	6478.5	6778.9	6918.6	7162.7	7328.8	7406.6	7415.4	7716.4	7900.9
0	0	0	2.2771	19.849	9.9119	3.3441	26.608	22.173	40.246	29.385	61.166	79.573	78.287	114.04	115.41	107.69	132.57	147.58	200.9	268.4	390.64	505.86	679.8	860.27	1019.8	1254.9	1461.4	1705	1955	2327.9	2578.1	2744.4	3033.5	3372.3	3399.9	3849.3	3919.2	3881.8	3835.8	4703.6	4617	5147.3	4896	5982.2	6135.3	6257.1	6105.1	6554.5	6651
18.829	3.0421	0.36474	0.19133	0	0	1.9376	0	0	0	0	0	0	7.4662	2.0317	8.8263	0	0	0	0	7.8078	23.468	72.355	125.38	243.45	306.22	376.56	466.72	621.21	694.89	804.32	999.32	1143	1296.4	1545.3	1712.5	1959.4	1962.6	2274.5	2383.9	2612.5	2758.4	2899.3	2994.2	3134.3	3162.8	3286.9	3180.5	3364.9	3392.5
15.967	10.816	0	8.3035	0	0	0	0	0	0	0.19986	7.9031	60.933	147.75	252.25	391.75	610.86	862.07	1165.2	1405.8	1863.9	2166.8	2560.7	2982.9	3410.5	3927.3	4506	5021.8	5241.3	5722.5	6278.3	6423	6980.3	7302.3	7965.4	8191	8469.9	8896.4	9452.4	9723.9	9986.2	10254	10477	10704	10721	11203	11061	11248	11459	11390
0	4.5364	0	4.4013	6.1075	0	3.2574	0.4193	6.6999	26.066	43.635	53.287	54.5	77.993	85.344	116.07	155.22	174.7	265.33	433.21	623.16	873.57	1096.3	1384.3	1654.2	1958.8	2392.4	2565.2	3048.6	3428.8	3865	3879	4398.4	4605.8	5006.8	5321.2	5843.4	6084.5	6566.4	7393.4	7878.3	7593.4	8481.6	8059	8311.2	8423.9	9167.7	9287	8858.5	9385.4
0	0	0	0	9.8713	21.934	28.326	17.983	40.192	23.257	34.1	30.034	40.088	50.783	61.132	126.42	194.41	273.78	390.95	492.75	644.31	737.58	894.04	1009	1232.4	1389.2	1683	2003.6	2289.1	2462.1	2873.4	3092.4	3266.2	3660.7	4025.7	4310.3	4708.8	5018.3	5206.8	5612.4	5797.2	6029.9	5995.2	6147.4	6200.6	6219.9	6455.1	6525.2	6709.3	6639.3
0	0	0.090566	7.9556	10.461	8.2407	3.6437	7.6164	9.4953	25.642	10.668	27.209	24.427	56.112	121.77	184.06	289.59	382.87	532.21	697.07	825.27	958.98	1125.5	1511.4	2018.2	2232	2614.9	2981	3870.9	4106.1	4736.4	5037.2	5369.7	5934.7	6538.5	7022.7	7511.6	7937	8655.8	8701.9	9483.2	9444.6	10066	10253	10346	10225	10456	10911	10793	11198
0	8.2171	2.3203	0	0	6.4687	0	0	0	0	0	1.0204	8.0488	23.944	44.946	89.539	135.52	173.17	238.52	331.55	465.23	609.63	856.95	1085	1384.1	1700.3	1912.2	2300.5	2659.4	2916.4	3355.9	3758.1	4092.8	4324.1	4787.7	5259.7	5611	5919.4	6095.5	6528.6	6814.6	7368.1	7530.8	8007.2	8420	8431.3	8863.5	9057.2	9505.3	9588.4
13.171	0	5.8861	6.2939	0	0	0	0	0	0	0	9.774	32.044	54.245	89.503	128.42	161.33	222.63	304.29	416.48	534.85	721.34	848.19	980.28	1196	1399.6	1662.3	2030.6	2273.7	2638.9	2990.8	3469	3907.6	3963.5	4560.4	5134.8	5497.7	5925.7	6160.1	6498.9	6632.9	7043.2	7347.1	7423.9	7496.7	7499.2	7538.6	7461.6	7439.2	7517.1
43.311	0	0	0	13.051	0	0	35.555	48.028	56.098	82.327	118.18	180.57	210.45	272.05	485.75	600.46	718.8	881.55	1051.7	1281	1514.8	1788.3	2187	2682.3	3188.6	3956.1	4373.8	4938.5	6239.2	7132.5	7963.2	9091.6	9951.8	11020	12174	12984	13480	14188	14937	15883	15733	15721	14101	16672	15067	17306	17556	17529	17500
0	0	0	0	2.3141	9.0835	8.6689	12.418	18.951	25.967	32.679	44.027	77.495	131.76	199.7	275.81	351.13	432.07	542.31	628.34	754.17	851.21	946.54	1106.6	1307.4	1499.2	1690.4	2001.5	2143.7	2376	2496.1	2901.3	3154.4	3262.8	3492.6	3771.8	3984	3700.5	4284.4	3832.1	4554.1	4659.1	4755.4	5073.6	5085.9	5173.3	5345.3	5415.7	5301.1	5352.9
11.829	8.6465	0	0	0	0	0.77786	11.339	5.9033	4.4057	0.0014225	7.0664	31.568	28.277	58.305	69.57	120.45	165.95	269.08	349.29	481.82	647.12	840.72	1032.7	1205.4	1370.1	1592	1885.6	2091.4	2300.6	2586.6	2689.4	3013.7	3321	3533.7	3801.5	3966.5	4113.2	4330.3	4515.2	4712.7	4761.4	4913.3	5129.4	5230	5331.6	5418.9	5588	5527.8	5561.4
19.447	8.761	7.805	0	1.8062	0	0	0	0	0	0	0	0	0	0	0	5.3763	43.137	107.21	177.39	302.44	422.13	580.12	682.67	891.14	1122.7	1381.7	1677.6	2070.9	2324.1	2613	3009.1	3493.6	3960.4	4338.7	4749.9	5230.8	5648.9	6005.2	6401.6	6818.1	7172.5	7295.3	7642.3	7845.7	8007.4	8020.5	8163.6	7759.7	7839.1
0	3.6792	0	0	0.046687	1.3073	4.9985	0	2.897	0	0	0	1.7635	11.823	52.746	131.66	271.21	527.18	660.77	902.17	1218.8	1619.4	2064	2563.7	3070.9	3718.8	4420	5051.7	5917.1	6367.9	7205.5	7906.2	8638.5	9713.6	10470	10854	11479	12183	12601	13022	13491	14194	14384	14978	15259	15308	15530	16104	16544	16325
15.904	11.436	0	0.96073	0	0	0	0	0	0	2.1846	0	5.5774	6.7762	21.243	31.613	74.719	110.24	179.85	287.17	400.85	560	808.66	1028.1	1304.3	1452.4	1808.7	2256.1	2500.6	2864.5	3416.2	3800	4148	4501.7	4801.1	5206.4	5620.1	5822.9	6029.1	6325.5	6579.5	6904.4	6953.3	7203	7408.6	7597.8	7577.4	7764.7	7875.9	7963.6
13.83	0	0	0	6.9416	0	0	0	0	0	0	0	0	0	56.527	114.94	237.29	378.97	625.38	848.79	1082.2	1304	1600.9	1784.7	2083.7	2330.6	2618.1	2806.2	3053.2	3273.6	3415.9	3669.3	3784.8	3962.8	4119.2	4317.3	4683.1	4944.8	5235.1	5428.7	5493.3	5873.1	5750.2	5898.6	6147.6	6234.3	6200.2	6467	6474.6	6559.2
0	0	0	0	12.16	19.705	63.091	98.192	134.63	156.67	199.84	265.37	318.55	390.65	518.58	671.08	991.08	1230.7	1585.5	1978.6	2350.8	2793.9	3281.7	3822.4	4655.1	5130.4	5649.6	6169.1	7034.5	7681.2	8494.9	9024.3	9999.6	11107	11511	12451	13144	13449	13749	14709	14528	16917	15741	14590	17635	18280	15528	18827	18109	18766
19.539	9.5426	0	0.32707	0	0	0	0	0	1.2163	30.042	116.59	224.31	385.53	563.95	796.02	1097.4	1308.6	1629.1	1971	2301	2707.4	3100.4	3562.7	3702.7	4411.3	4745.5	5335.6	5745.9	6299.7	6651.8	7124.1	7364.9	7596.6	8145.6	8653.2	9180.3	9350	9516.3	9733.2	9866.6	9874	10117	10307	10591	10589	10684	10435	10941	11067
28.342	11.02	0	0	0	0	0	0	0	0	0	0	0	0	0	0	0	0	0	0	0	51.889	102.92	222.27	317.74	473.94	678.42	825.09	1017.3	1262.6	1511.9	1807.3	2142.3	2346.8	2701.7	2954.2	3219.6	3490.2	3742	3989.2	4264.1	4600.5	4637	4981.3	5204.2	5405.2	5574.3	5720.8	5946.2	6087.4
21.527	17.249	0	7.8506	0	0	0	0	0	0	5.3711	21.317	54.865	67.662	69.857	111.44	163.84	222.99	281.29	315.58	532.48	676.76	883.05	1202.5	1411	1713.2	2104.9	2483.1	2915.8	3304.4	3607.5	4142.3	4581.6	4964.2	5497.3	5816.7	6489.4	6867.5	7166.1	7671.4	7859.9	7955.5	8402.6	8354.3	8761	8809.2	9005.3	9093.1	9153.8	9291.2
68.432	23.138	0	0	0	0	0	0	0	0	0	40.342	70.73	143.88	226.29	340.25	505.3	703.76	971.08	1252.4	1538.5	1868.9	2290.8	2656.3	3075.2	3600	3947.2	4476.7	5026.7	5756.4	6292.2	7044.7	7467.9	8220.3	8797.9	9392.5	7791	7790.7	8181.3	8686.4	8836.2	8937.6	9254.7	9472.4	9404.3	9458.1	9554.8	9704	9977.5	9831.1
2.4279	0	0	4.6814	2.4901	3.4992	2.1417	0	0	0	24.42	64.986	88.414	157.04	241.07	311.58	456.86	629.63	957.48	1222.4	1586.5	1977.8	2348	2762.3	3233.7	3769	4240.2	4771.1	5323.8	5956.9	6652.7	7370.7	7732.1	8383.3	9007.4	9512.9	10356	10793	11384	11843	12202	12822	12919	13462	13803	14050	14368	14725	14625	14865
28.584	12.899	2.2803	0	0	0	0	0	0	0	0	0	0	0	0	6.3716	42.217	79.021	119.85	190.28	249.74	313.38	399.63	495.74	649.15	819.96	999.3	1347.3	1590	1941	2303.1	2605.5	2902.5	3332.5	3647.9	4111.3	4446.5	4818.7	5010.3	5178.5	5440.5	5691.8	5926.7	6191.4	6511.5	6677.9	6929.6	6680.4	7075.3	7141.5
21.492	8.6325	0	0	0.77809	0	0	0	3.451	0	0	0	0	15.041	17.555	40.507	101.04	170.78	257.61	397.03	533.23	703	837	1004.6	1161.4	1308.2	1500.2	1576.6	1709.3	1794	2098.8	2229.4	2383.4	2517.3	2586.8	2696.9	2814.9	2871.1	3109.5	3252.6	3456.9	3588.8	3850.2	3891.8	4007.8	3988	4212.6	4300.5	4390.2	4414.9
0	0.38328	0	0	0.82955	5.0211	8.1057	17.091	5.9644	38.321	34.301	44.519	56.31	82.529	117.58	186.05	225.66	388.07	467.34	539.19	655.01	874.01	1031.5	1247.6	1359.1	1671.2	1885.7	2138	2402.7	2341.7	2839.5	3051	3469.9	3570.5	3893.9	4090.1	4359.1	4625.7	4766.9	4921.1	5044	5121.8	5296.7	5363.3	5420	5511.7	5441.7	5776.7	5739.1	5746.4
49.748	11.093	0	0	0	0	0	0	0	0	0	0	0	0	6.37	26.273	54.496	91.439	186.4	288.61	390.45	559.68	667.62	818.29	973.71	1159.6	1475.1	1584	1804.6	2146.9	2305.2	2638.8	2869.2	3209.9	3778.8	3885.8	4456	4970.8	5250.3	5303.3	5549.2	5730.4	5974.5	6386.1	6620	6999.4	6641.5	7086.9	7063.8	7301.9
0	0	0	0	6.4775	8.6877	12.017	13.132	9.6105	8.2339	7.1269	0.55377	3.7909	8.0169	5.8761	17.397	6.9201	13.604	0	34.024	26.656	53.612	61.034	0	21.975	83.293	135.46	207.52	178.85	230.73	327.28	460.17	636.88	792.93	932.8	1167.6	1438.7	1622.2	1812.1	2017.3	2278.8	2308.1	2607.4	2856	2931.9	3123.7	3322.5	3404.7	3511.6	3750
48.969	18.472	0	0	0	0	0	0	8.5537	73.123	168.7	335.35	525.77	791.5	1125.1	1461.1	1861.8	2337.1	2506.3	3022.2	3653.7	4287.2	4799.3	5463.2	5964.5	6629.3	7668.6	8238.9	9083	9450.3	10338	11172	11815	12772	12881	13882	14761	15114	15660	16000	16393	16659	16991	17316	17331	17259	17437	18326	18422	18155
0	0	0	4.0916	3.4818	7.0933	7.884	29.461	5.9325	19.815	21.315	63.479	115.78	253.57	409.84	538.22	782.09	1043.8	1292.2	1659.3	2069.5	2445.7	2821.7	3149.4	3475.4	3657.5	4206.7	4937.2	5456.4	5864.6	6229.4	6587.9	6967.6	7322	7848.8	8537.4	8629.6	8913.2	9181.4	9488.4	9988.9	10355	10848	11005	11245	11353	11309	11016	11640	11685
0	0	0	0	0	44.938	55.503	0	0	15.99	50.366	147.42	282.65	448.15	652.11	998.4	1293.1	1663.2	2077.1	2380.8	2894.2	3175.6	4580.8	5102.7	4306	5113.3	5532.8	5887.1	6647.4	6777.6	7439.2	7854.8	8569.1	8886.7	9566.1	10102	10597	10936	11508	12149	12085	12556	13447	13445	13640	13909	13990	14164	14524	14379
30.348	9.3442	0	0	0	0	0	0	0	0	0	0	0	0	46.121	146.56	303.87	489.06	755.58	1084.4	1500.2	2025.6	2553.6	3224.8	3657.9	4358.3	4944.1	5423.2	5843.9	6945.7	7710.9	8469.5	8801	9473.9	10269	11050	11681	12701	13103	13883	14768	15494	15492	16039	16228	16242	16467	16789	17162	17439
0	0	0	4.0611	6.945	0	3.2188	1.0128	0	4.0532	7.484	19.527	21.856	45.852	86.512	138.22	196.2	294.57	382.55	464.68	602.1	693.13	884.58	1043.4	1211.8	1454.8	1652	1683	1898	2095.8	2345	2690.9	2995.4	3188.9	3554.7	3765	4134.4	4379.1	4619	4994.6	5408.1	5618.1	5838.9	4990.5	5081.9	5232.3	5405.6	5570	5644.4	5754.1
0	3.9267	0	0	0	10.685	18.357	22.263	39.166	46.456	70.41	77.663	104.91	128.31	157.41	205.65	241.65	264.89	306.55	348.8	394.71	474.11	550.79	616.47	738.85	826.47	980.68	1110.8	1285.8	1468.5	1742.1	1975	2180.8	2429.7	2632.3	2870.3	3198.8	3508.1	3881.4	4135.2	4307.6	4626.3	4563.2	4780.7	4898.9	4904.9	5287.7	5472.8	5832.9	6062
12.161	8.1783	0	0	0	0.37665	0	6.1369	20.943	22.796	32.381	46.383	61.991	128.13	173.95	286.15	382.55	501.76	573.37	780.81	890.37	1077.9	1236.7	1393.2	1457.8	1831.4	2044.9	2386.7	2584.1	2843.1	3220.6	3520.3	3867	4167.7	3124	3410.6	3646.1	3855.3	4021.2	4321.6	4661.1	4862	5231.9	5428.7	5614.4	5743.1	5809.1	5750	6182.7	6190.1
7.7802	3.2247	0	3.1312	0	0	0	4.3178	7.25	19.881	72.31	159.25	292.55	406.61	617.92	829.13	1160.4	1458.4	1869.9	2346.4	2809.9	3298.3	3903.8	4624.3	5307.9	5971.1	6645.6	7216.3	8152.2	9143.5	9109.6	10192	11162	12172	12002	13251	13743	14491	14902	15473	16198	16156	16382	16964	17165	17810	18168	18193	18340	18825
15.973	10.832	0	4.345	0	0	0	0	0	24.269	45.071	88.568	116.82	166.84	231.97	292.61	349.4	413.94	511.69	603.38	703.2	899.74	1009.4	1186.3	1398.1	1460.4	1771.4	1782	1973.2	2139.2	2282.4	2399.3	2594.6	2711.4	2817.3	2938.8	3100.1	3173.7	3260.4	3474.1	3600.6	3729.5	3719.1	3757.1	3931.8	3874.9	4015.1	3993.8	4052.2	4206.5
38.924	24.296	5.4376	0	0	0	0	0	0	0	0	0	9.0172	57.9	134.65	192.03	214.75	293.79	481.86	597.37	744.97	965.6	1229	1507.8	1796.9	2570.2	2631.6	3220.2	3931.4	4314.1	5137.3	5874	7544.5	8390.6	7628.7	9724.4	9768.1	9049.9	11381	11883	12197	12983	13694	10649	10277	10175	10422	10419	10439	10449
18.02	0	0	0	0.11577	0	5.5002	0.17862	1.531	22.691	46.905	69.325	84.099	98.504	120.55	108.26	136.5	149.66	196.91	251.69	308.61	431.08	536.88	715.82	877.96	1112	1277	1494.8	1640	1885.8	2148.5	2465.6	2541.3	2863	3071.2	3222.6	3520.5	3852.7	4260	4465	4607.9	4798.9	4941.7	5140.2	5427.7	5506.4	5492.1	5598.6	5455.1	5680
7.5208	7.4251	1.6595	0	0	0	0	0	0	0	0	0	3.1156	15.764	59.037	121.25	200.99	304.31	422.59	568.49	740.59	1019.5	1272.3	1572.6	1892.8	2278.8	2634.9	2838	3186.9	3567.9	3818.4	4183	4684.7	4984.8	5281.6	5348.9	5699.1	5806.7	6384.7	6629.9	7003.1	6962.8	7217.6	7333.7	7384.8	7538.3	7616.8	7649.1	7776.5	7813.5
8.6561	14.844	0	4.1083	0.11086	0	0	0	0	0	0	0	0	0	0	5.4539	10.625	48.522	85.534	171.38	225	356.2	474.51	637.84	784.28	1115	1290.3	1723.6	2022.4	2341.8	2705.8	3143.2	3557.9	3930.9	4447.5	5037.6	5706.6	5843.8	6398.1	6901.3	7197.2	7733.6	8034.1	8444	8438	8686.2	8942.9	8540.7	9404.1	9287.3
9.8546	4.8608	0.58046	4.7567	0	0	0	0	0	0	0	0	0	2.641	14.827	31.199	73.45	118.96	203.18	369.02	591.81	849.71	1206.6	1686.3	2103.6	2633.6	3288.2	3965.7	4719.1	5369.3	6023.4	6698	7507.1	8165.7	8960.3	9903.9	9935.2	10385	11041	11274	12831	12739	12961	13376	13213	13532	13941	14014	13714	13815
27.774	1.1612	3.7588	0	0	0	0	0	0	13.305	38.676	87.696	149.01	202.62	272.87	360.18	446.35	654.89	840.85	1058.4	1264	1594.2	1855.2	2219.5	2507.1	2838.9	3362.6	3674.5	4081	4473.4	4893.9	5482.9	5656.9	6123.7	6499.1	6840.6	7292.9	7835.5	8197.1	8531.4	8755	8975.9	9087.8	9290.9	9387.3	9338.3	9494.2	9655.3	9528.3	9615.6
19.319	8.3342	0	0	0	0	0	0	0	0	0	0	0	0	0	0	0	0	13.237	57.786	138.13	236.42	363.95	514.79	667.59	837.45	1074.8	1412.6	1552.7	1876.9	2183.7	2363.7	2543.4	2820.8	3074.8	3221	3543	3802.1	3951.8	4298.4	4507.5	4719.7	4888.2	4912.9	5012.1	5119.5	5145.1	5108.8	5161.6	5257.8
10.833	2.7199	0	1.2498	1.2823	3.1578	0	15.565	6.1645	17.514	58.964	79.508	140.15	207.4	335.37	442.02	603.44	788.33	989.33	1180.7	1512.1	1736.7	1992	2290.6	2532.8	2918.5	3233.1	3450.1	3788.8	4384.8	4271.9	4641.5	4677.5	5466.7	5140.9	5288	6370.7	6715.3	6406.7	5992.4	5867.4	6636.3	6461.6	7052.2	6819.8	6901.4	6921.4	7093.4	7163.2	7353
16.14	0	0	0	1.8354	0	3.0933	0	0	0.61308	9.9238	29.905	53.546	88.422	155.91	198.38	284.67	360.69	492.97	653.45	781.94	975.4	1093.4	1295.9	1466.1	1752.5	1926.3	2104.6	2263.9	2691.9	2932.1	3301.4	3324.8	3801.1	4055.6	4363.4	4697.3	5063.7	5410.2	5622.5	6004	6343.1	6505.2	6622.4	6955.1	6986.4	7161.8	7512.2	7422.5	7721.4
18.954	14.34	0	0	0	0	0	0	0	0	0	0	0	16.158	25.404	56.081	103.04	166.02	273.63	442.08	650.3	835.71	1222.9	1647.6	2107.7	2661.2	3293.5	3830.4	4542.4	4614.3	5650.7	6428.3	6835.7	6142	6213.6	6723.4	6617.6	7282.2	7909.3	8091.4	8212.7	8506.9	8627.9	8895.6	8997.2	9081.9	9103.5	8939.4	8853.9	9199.6
7.2209	0.57615	0	5.4676	0	0	0	2.2768	0	0	0	0	8.2416	16.034	34.581	60.839	129.99	191.41	225.54	300.98	362.07	421.16	570.95	653.05	721.17	830.49	991.13	1222.7	1403.9	1676.8	1771.7	2009.4	2209.6	2379.8	2604.7	2890.5	2968.5	3125.3	3266.8	3361.9	3560.8	3650.8	3630.4	3693.1	3822.9	3975.3	3861.9	3979.7	4078.8	4209.1
29.798	14.357	0	0	0	0	0	0	8.7297	25.83	77.123	207.95	345.38	586.4	800.07	1177.7	1585.1	2042.2	2597.1	3142.3	3990	4551.2	5537.9	6322.4	7288.8	8228.7	9373.2	10270	11266	12288	12973	13921	14788	15903	16434	17583	17877	18132	18799	19285	19669	20178	20173	20971	21112	21400	21574	21494	21265	21628
28.009	11.014	5.1031	0	0	0	0	0	0	6.404	2.4845	47.315	182.55	308.98	719.94	1012.8	1679.7	2272.6	2792.9	3431	4552.5	5345.5	6048.8	7304.6	8336.7	9507.8	10586	11746	12776	13902	14564	15381	16829	17437	18945	19747	20521	21238	22121	22821	23363	23585	23912	23422	23345	23759	24255	24418	24584	24883
0.094144	2.3021	1.6627	0.10745	0	0	2.3892	0	20.078	30.878	58.611	91.383	168.42	301.45	477.97	682.83	917.73	1222.4	1665	2076.2	2678.6	3276.2	3838.1	4613.6	5301.8	6022.8	7078	7675.4	8732.8	9196.6	10267	11285	12297	12172	14363	14978	15967	16844	17827	18499	18794	19618	20179	20784	21379	21529	21771	20959	22611	22851
0	0	0	8.6107	3.6244	9.1188	13.729	27.283	44.489	87.679	125.96	166.74	207.2	273.4	344.82	393.04	468.57	557.67	608.64	670.6	814.9	947.86	1116.5	1325.2	1477.2	1726.8	1963.5	2236.9	2526.4	2883.2	3184.3	3490.2	3684.8	4025.7	4440.7	5090.8	5266.8	5498	5582.2	6185.9	6427.3	6757.7	7095.3	7365.1	7476.7	7859.3	7777.3	8416.4	8274	8352.2
33.765	5.0347	0	0	12.049	6.2993	5.398	0	0	0	0	0	36.148	108.9	171.21	276.04	401.69	635.3	834.88	1044.1	1339.2	1660.8	1996	2407.4	2698	3013.8	3198.9	3358.2	3803.9	4061.2	4541.4	4806.6	5336.5	5585	5762.1	6176.8	6380.2	6370.9	6705.9	6733.1	7068.7	7129.5	8099.8	8222.2	8252.1	8073.9	8304.1	8158.7	8075.8	8253
0	0	0	14.854	1.928	5.6556	18.965	31.267	48.414	38.992	11.191	52.566	104.87	152.21	178.29	279.02	416.84	557.63	678.66	901.53	1116.5	1427.8	1700.3	2025.1	2244.7	2783.7	3338.6	3959.3	4654.4	5205.3	5888.9	6541.5	7303.7	8053.6	8690.1	9462.6	10540	11212	11827	12992	13189	14144	14433	15024	15406	15688	15800	15307	15974	16522
0	14.273	2.0796	0	0	3.0369	0	13.941	3.8188	0	0	2.8238	27.838	60.165	105.67	171.7	235.41	287.99	418.81	512.97	539.1	670.95	780.02	978.03	1056.4	1201.9	1534.5	1587.8	1893.4	2158.6	2471.8	2760.2	3021.8	3449.5	3689.3	4054.2	4369.7	4796.1	5209.7	5425.4	5751.7	6145.1	6312.1	6645.2	6733	6965.4	7324.2	7465.5	7760.9	7805.8
4.2623	7.9597	4.2829	1.0381	0	0	0	0	0	0	0	0	0	9.1052	31.906	71.662	107.44	133.87	184.36	245.42	297	357.5	419.19	515.51	616.66	709.76	830.9	892.75	1038.4	1118.8	1268.3	1403.1	1535.7	1650.1	1837.7	1922.3	2290.9	2425.6	2750.2	3041.4	3176.2	3273	3266.4	3326.3	3562.6	3507.3	3559.8	3597.3	3519.8	3518.3
32.325	15.44	0	0	0	0	0	0	0	0	0	0	0	0	0	26.233	110.76	230.2	362.2	589.63	789.23	1123.9	1438.1	1905.6	2354.5	2918.3	3406.7	3947.4	4486.8	5161.3	5897	6502.5	7358.4	7913.6	8563.3	9410.2	9774.5	10688	11404	11906	12843	12427	13123	13340	13695	13706	13977	14496	14462	14459
28.265	16.848	0	0.94968	0	0	0	0	0	0	0	2.2978	20.377	49.17	102.61	191.98	289.62	413.44	593.78	780	1088.5	1347.7	1662.9	1966.7	2274.1	2629.4	2859.7	3375.2	3770.3	4237.2	4801.3	5058.3	5386.8	5754.2	6045.7	6435.5	6645.6	6927.8	7500.9	7757	8140.5	8394.6	8445.8	8423.1	8654	8707.3	8856.4	7837.1	8101.4	8878.9
0	0	1.0744	0.015794	3.6369	0	1.4055	0	5.7255	8.1212	20.182	37.797	80.24	138.15	212.4	318.88	475.66	597.84	722.57	903.32	1031.8	1180.4	1307.8	1439.7	1753.1	1979.2	2214.4	2475.4	2750.2	2910.3	3268.7	3579.7	3891.2	4262	4477.8	4831.4	5181.1	5401	5709.7	6088.3	6256	6498.8	6670.5	6658.3	7138	6978.3	7070.3	7069.2	7224.9	7389
11.82	0.75635	3.7748	3.12	0	0	0.18732	0	3.8497	37.516	126.24	217.8	335.43	542.48	742.47	1094.4	1468.2	1757.1	2095.6	2563.7	3081.8	3412.4	3885.4	4402	4916.2	5440.4	5932.1	6188.7	6917.7	7258.7	7497	7844.9	8315.2	8698.1	8793.3	9297	9571.7	9741.4	10099	10105	10450	10577	10886	11494	11504	11525	11812	11643	12344	12252
0	0	0	8.0174	5.908	6.3641	14.651	21.848	8.1787	14.203	0	9.0662	0	0	0	0	0	0	0	0	0	86.475	271.58	441.26	686.68	874.77	1332.4	1460.4	1927.3	2342.6	2585.9	3071.8	3412.4	3793.8	4019.5	4109.4	4271.5	4508	4961.8	5131.5	5551.6	5608.4	5926.1	5896.6	5973.4	6114.3	6127.5	5850.4	5924.4	6231.6
0	6.6439	0	0	0	6.177	6.7224	4.2529	5.6459	0	1.4852	0	0	0	0	0	5.0126	0	8.5479	6.9145	28.158	38.935	77.058	95.826	140.67	224.89	306.22	444.42	607.33	773.3	1050.4	1256.7	1481.6	1756.9	2102.7	2425.3	2800.6	3106.4	3513.2	3644	3948.5	4263	4334	4524.1	4619.5	4849.7	5030.5	5258.3	5544.8	5689.6
17.707	4.9524	0	0	0	0	0	0	0	0.11315	10.659	19.51	0	0	0	45.311	67.591	61.859	83.282	209.84	232.98	368.86	487.81	586.87	740.11	963.23	1516.6	1410.1	1635.1	2045.7	2276.1	2718.6	3390.7	3861.3	4232.2	4416.5	4994.4	5351.7	5743.8	6113.6	6360.2	6620.5	6976.6	7215.6	7472.8	7745.6	7779.5	7993.4	8202.8	8167.7
0	0	0	3.5598	5.4188	0	4.8426	6.9487	8.1145	9.8044	2.228	27.44	11.721	49.744	75.641	146.23	258.46	463.17	706.74	1094.9	1511.4	2005.3	2590.1	3190.9	3884.8	4550.4	5207.5	5737.7	6496.5	7321.3	8087.9	8982.3	9614.4	10639	11383	11821	13126	13910	15035	15201	15299	15771	16306	16574	17204	17013	17111	17693	17518	17576
0	0	4.0574	3.4461	6.1635	0	6.6507	0	0	8.7593	0.7513	9.2492	6.4151	2.1606	0	3.3268	18.495	32.047	76.945	136.56	261.82	358.21	553.8	759.37	1032.7	1264.9	1500.4	1832.1	2175.8	2440.9	2666.1	2898	2671	3523.2	3815.2	4021.6	4417.3	4455.7	4800.9	4237.7	4955.3	4667.4	4542	5012.9	5019.9	5022.4	4956.2	4983.6	5024.2	4759.1
37.738	22.345	5.4972	0	0	0	0	0	0	0	0	11.557	26.644	52.514	76.718	125.95	165.21	260.52	374.13	514.18	801.58	1086.9	1425.5	1701.2	2213.3	2696.8	3261.2	3752.5	4403.7	4981.9	5608.9	6127.5	6705.9	7371.6	7919.8	8130.3	9102.5	8944	9844.6	10440	10535	10972	11264	11483	11526	11622	11578	11332	12757	12788
18.559	8.9027	0	0	0	0	0	3.5019	0	21.512	35.413	51.604	60.428	71.875	96.875	128.77	159.14	222.13	284.41	350.42	423.77	559.65	670.26	878.78	1074.7	1256.2	1407.9	1474.3	1729.8	1978.3	2159.1	2301	2549.6	2772.6	2928.9	3249.9	3448.7	3706.7	3862	4032.8	4201.6	4243.7	4425.5	4603.7	4843.5	4964.8	4935.9	4914.2	5033.7	5071.2
0	0.30205	4.1302	0.88823	3.306	0	0	0	0	0	8.5211	27.987	40.316	91.874	112.25	152.29	212.87	246.69	304.27	392.79	479.07	551.18	549.3	655.47	692.54	824.48	881.55	984	1007.8	1088.7	1182.6	1320.1	1463.6	1579.4	1794.6	1942.5	2171.3	2332	2431.7	2636	2877.5	3017.5	3132.3	3126.8	3122.5	3333	3425.8	3463.4	3568.6	3568.2
0	0	0	3.8148	4.6286	6.5632	8.2735	17.54	17.025	67.387	145.32	255.75	395.08	579.92	810.73	1033	1291.1	1560.2	1796.4	2051.6	2397.6	2726.8	2997.1	3348	3642.5	3959	4306.4	4571.5	4962.1	5316.7	5606.6	5976.4	6139	6445.3	6874.6	7114.7	7303	7229.1	7648.6	7809.5	7909.3	8117.7	8378.7	8310.9	8368.9	8593.1	8476.2	8678.2	8741.3	8739
16.838	4.0731	0	11.972	4.8257	0	0	0	0	0	15.587	30.639	54.848	96.215	136.44	194.68	272.17	374.08	547.68	753.24	1010.4	1281	1545.2	1858.2	2179.7	2654	2837	3445.5	3915.5	4240.7	4643.5	5138.8	5492.2	6137	6496	6887	7345.1	7853.9	8424	8316.8	8635.1	8957.4	9302.1	9603.4	9722	9870.6	10130	10162	10317	10346
23.609	8.7759	0.21938	6.3506	0	0	0	26.258	24.684	31.377	24.572	30.197	39.573	45.675	47.382	48.249	56.088	58.456	67.879	72.365	85.168	89.937	165.21	292.65	478.94	641.21	955.15	1365.3	1864.7	2404	2948.8	3495.8	3982.5	4586.5	5119.2	5669.4	6126.6	6652.3	7118.5	7384.7	7889.4	8069.7	8291.4	8447.3	8694.2	8860.8	8781.1	8781.7	9221.9	9540.7
0	0	0	2.6734	7.5864	6.0151	0.13344	0	4.775	21.521	9.4756	78.431	120.28	145.89	200.15	295.87	390.14	507.93	657.89	804.96	980.71	1163.3	1309.1	1511.9	1672.5	1855.3	2033.3	2151	2329.2	2569.9	2714	2890.3	3089.7	3404.2	3500.4	3704.6	3620.2	3946.5	4047.5	3888.7	4193.6	4555.9	4762	4720.4	4846.2	4956	5081	5225.9	5347.9	5530.3
41.519	15.908	0	0	0	0	0	0.3114	20.009	63.748	205.37	438.64	747.24	1198.4	1634.2	2221.9	2904.5	3571.5	4441.9	5264.8	6270.8	7239.2	8239.4	9318.9	10350	11377	12258	13465	14273	15134	16092	17069	18033	18206	18738	19358	20229	20464	21206	21881	22121	23305	23905	24074	24394	24201	24803	24989	24633	24992
0	0.73384	0	5.3296	0	0	14.936	16.15	0	19.273	2.0114	10.592	12.269	32.836	57.736	68.799	156.28	206.21	300.77	391.31	496.65	592.68	700.09	758.42	1069.3	1190.4	1399.9	1614.7	1988.5	2127.1	2437.8	2632	2984.6	3271.8	3449	3683.6	3885	4046.9	4316.7	4515.7	4758.2	4930.1	4993.2	5072.7	5098.3	5242.3	5316.6	5430.6	5449.5	5698.1
0	0	1.0829	4.532	0	2.3396	1.5449	7.0209	9.5625	11.2	13.931	24.992	26.773	30.311	38.231	42.504	50.005	74.376	106.99	142.63	203	256.92	316.39	457.54	608.42	761.14	987.44	1161.3	1410.7	1637.7	1813.3	2063.6	2232.9	2584.8	2681.2	2956.9	3251.1	3331.5	3475.9	3749.1	3793.4	3850.9	4115.5	4232.4	4409	4477.8	4673.4	4628	4712.9	4725.5
22.759	14.525	0	0	0	0	0	0	0	0	8.8361	33.707	76.033	107	162.13	237.28	377.5	518.55	721.14	883.45	1106.6	1402.1	1705.8	2044.4	2399.2	2874	3321.8	3722.3	4157.3	4706.8	5311.9	5843	6462.4	6940	7791.1	6775.1	6964.5	7449.9	7987.5	8161	8608.8	9128.3	9457.1	9613.7	9554.3	9852.8	9698.8	9973	10192	10319
1.3766	0	0	2.1295	1.7717	9.8935	0	1.2589	0	4.5168	0	15.528	28.585	50.959	39.183	74.681	70.304	107.31	134.04	189.94	247.6	343.99	385.34	485.67	608.63	683.48	779.53	842.53	936.31	1100.2	1254.8	1403.3	1657.6	1805.9	2060.8	2298.8	2500.7	2677.2	2854.7	2932	3122	3334.8	3393.8	3540.9	3672.1	3734.4	3837.6	3857.7	3922.9	4000.7
3.2569	0.82793	0	13.406	0.17464	0	0	0.040746	0	4.2007	16.266	33.84	55.481	114.19	195.71	337.03	477.42	696.25	1065.9	1151.5	1506.7	1858	2138.3	2555	3251.8	3302.4	3688.5	4471.2	5187.3	5887.3	6652.8	6979.1	6885.7	7283	7749.9	7945.3	8241.7	8300.7	9280.7	9355.9	9631.4	9845.7	10026	10337	10958	10641	10678	10732	11522	12165
19.815	39.932	0	2.3043	0	0	0	0	0	0	0	0	16.799	34.243	101.41	162.01	256.51	300.96	412.42	534.15	682.82	860.72	1077.2	1209.2	1114.1	1399.7	1531.8	1799.9	2018.3	2337.6	2505.2	2731.5	3034.3	3159.9	3626.4	3790.5	4162	4524.2	4757	4999.7	5150.7	5421.8	5504.8	5553.8	5712.6	5762.8	5711.6	5536.1	5696.6	5862.2
0	0	0	0.082672	9.2547	15.907	16.71	16.925	19.84	27.197	17.374	8.3443	4.3193	5.2903	11.438	31.212	36.524	77.926	130.7	213.73	302.35	338.46	410.52	480.55	605.61	791.47	946.87	1072.1	1183.1	1271.2	1478.2	1601.6	1742.8	1888.4	2031.8	2270.8	2528.5	2777.1	2955.4	2998	3187.6	3324.9	3416.5	3568.1	3603.2	3652.7	3805.9	3992.9	4162.6	4451.2
25.64	22.154	0	3.037	0	0	0	0	0	0	0	0	0	0	0	20.33	69.355	125.3	198.54	331.06	482.1	624.43	821.98	884.11	1105.2	1296.8	1463	1675.1	1882.6	2067.4	2307.1	2660.3	3004.2	3236.3	3403.1	3787	3987	4244.4	4512.1	4875.9	5085.1	5229.8	5394.7	5495.3	5702.8	5830.9	5822.4	5927.1	6042.8	6158.1
22.553	7.5277	0	11.153	0	0	0	18.234	36.311	23.76	101.89	182.7	212.72	339.37	513.74	694.95	1009.8	1345.3	1688.4	2106.1	2692	3262.4	3833.6	4461.2	5061.8	5978.2	6740.3	7350.9	8112.8	8801.8	8930.6	9849.1	10345	10965	11407	11482	12371	12676	13082	13856	13601	14143	14387	14694	14937	15098	15299	15403	15230	15079
17.779	6.3031	0	0	0	0	0	0	0.53574	7.0367	28.672	26.929	76.233	72.784	156.62	140.42	248.59	245.59	356.91	480.57	608.27	838.1	1027.5	1314.9	1603.5	1801.9	2171.7	2292.3	2716	2999.4	3374	3538.5	3762	4055.7	4497.8	5499.9	4916.3	5863.4	5264.2	5524.9	5887.4	6113.7	7201.5	6346.1	6670.9	6334.8	6637.4	6675.1	6812.3	6977.3
13.376	0	0	0.10014	0	0	6.0892	0	0	6.9644	11.77	49.127	110.29	200.64	299.85	440.74	544.56	688.7	875.4	910.4	1197.1	1345.6	1579.1	1907.6	2083.1	2114.1	2587.8	2924.6	3216.3	3454.7	3886.6	3957.4	4275.6	4758.4	5218.7	5670.4	6073.3	6534.6	6843.5	7164.5	7491.1	7527	7976.1	8358	8403.5	8753	8776.1	8912.8	8761	8959.9
6.7208	11.762	0	0	0	0	1.6884	6.3494	0	0.771	0.29181	16.288	45.428	76.582	129.3	170.5	247.42	322.1	385.61	464.13	580.82	669.89	764.94	884.96	1072.1	1246.4	1339.5	1526.8	1755.8	1946.4	2191.1	2357.1	2595.1	2807.1	3025.4	3210.7	3533.7	3698.4	3842.5	4034.9	4283.3	4432.4	4463	4611.4	4650.7	4814.4	4918.7	4977.2	4944	5159.8
12.713	1.4888	0	0	0	0.54453	0	20.75	55.074	154.67	274.61	478.71	702.3	944.94	1348.2	1632.6	1995.9	2408.5	2787.7	3097.6	3453.9	3794.5	4236.3	4604.2	4857	4972	5427.2	5381.9	6017.8	6179.9	6004.7	6859.2	6865.8	7109.2	7257.8	7933.9	6855.8	7394.3	7657.4	7312.8	7859.9	7271.6	7578.9	7525.1	7527.6	7645	7204.7	7364.3	7359.4	7778.8
15.553	6.5675	0	0	0	0	0	0	0	0	0	0	0	0	0	0	0	5.825	50.419	77.33	150.78	235.05	297.81	407.38	497.13	623.32	775.84	855.67	1063.1	1294.9	1516.6	1702.7	2121.7	2345.5	2607.1	2880.7	3197.7	3332.5	3689.5	3844.9	4180.7	4261.8	4616	4193.7	4682	4980.5	4992.5	5073.1	5279	5330.8
0	0.72787	0	0.2837	0	1.9057	4.6171	6.1404	38.604	109.34	247.9	470.44	719.84	1086.3	1560.8	2097.5	2760.6	3400.6	4163.4	4775.1	5729.2	6575.8	7373.9	8209.1	9281.6	9489	10541	11354	12149	12958	13700	14387	15185	15839	16549	17114	18044	18745	19038	19517	20448	20480	21383	21420	21513	21692	22023	22021	22171	22415
0	0	0	16.826	0	15.686	26.438	44.793	42.788	68.439	66.651	57.28	59.531	71.768	114.35	148.71	185.39	258.62	376.32	509.49	703.88	889.79	1126.5	1456.7	1821.2	2267.3	2629.4	3309.1	3730.2	4407.7	5125.4	5962.1	5991.4	6674.5	7691.1	8662.9	8813.7	9858	10475	10872	11310	12082	12934	13442	13863	14050	13705	14753	14885	15259
8.6316	6.4231	3.8508	5.2201	1.2777	0	0	0.0050133	0	0	0	0	22.267	76.362	214.14	269.59	448.49	719.06	1027.5	1279.3	1294.6	1580.8	2939.8	3031.6	3584.4	4504.2	4818.5	5089.3	5843.6	6334.9	6919.2	6506.9	6987	7372.8	7823.2	8474.1	8730.7	9081.1	9754.3	9735.3	10215	10484	10641	10864	11037	11210	11614	11572	11528	11673
16.171	0	0	0	4.5174	0	6.8422	0	0	1.6214	10.748	46.957	79.768	132.41	220.97	309.54	427.24	625.5	875.47	1134.5	1561.8	1896.1	2269.2	2628.4	3092.1	3640.7	3967	4273.6	4452.8	4887.6	5286.3	5582.1	6071.8	6360.5	6660.7	7021.3	6816.6	7556.3	7946	8275.1	8330.3	8749.6	8719.9	8684.2	9136.2	9551	9769.4	9890.9	9710.4	9893.6
0	0	0	10.31	1.9501	22.655	42.854	5.1513	22.58	33.662	13.531	20.801	55.652	121.16	214.6	357.33	568.3	855.5	1157.8	1466.2	1968	2450.6	2964.3	3669.6	4285.3	5121	5914.5	6740.1	7514	8321.2	9146.7	10105	10905	11901	12721	13389	13998	14491	14897	15573	16262	16905	16596	17148	17353	18350	17877	18645	18415	18456
0	0	0	9.3995	5.7437	11.228	6.0234	5.7778	20.241	26.899	23.501	30.234	52.371	116.68	144.15	371.65	545.12	997.58	1292.4	2005.2	2290.4	3350	3562.3	4317	5529.6	5369.7	5673.2	8096.7	7582.9	8418	10466	10918	11486	12244	12340	13119	13561	14272	14856	15321	15698	15937	16722	16504	17055	17054	17552	17530	17764	17894
27.191	8.6707	0	0	0	0	0	0	0	1.3908	17.525	57.238	124.65	283.94	389.7	578.52	860.67	1161.6	1536.1	1951.8	2445.7	3100.2	3625.9	4330.1	4747.2	5883.1	5983.6	6730.2	7975.2	8837.1	8758.9	9587.1	10250	10599	11007	11540	12591	12818	12056	13413	14798	13856	15007	15025	15706	15826	15598	16201	16689	16444
15.318	10.213	0	4.8797	0	0	0	0	0	0	0	0	0	0	0	0	6.8263	30.533	59.684	117.63	128.47	149.23	259.16	332.21	438.41	492.63	627.91	795.55	967.27	1167.1	1319.3	1681.8	1882.7	2100.3	2326.4	2539.9	2920.6	3086.7	3316.2	3480.4	3609.3	3745.2	3824.7	3954.1	4045.1	4097.7	3944.4	4248	4265.9	4523.1
0	0	0	2.7492	2.4456	3.2477	9.0984	14.11	24.883	42.086	74.687	105.09	138.35	169.7	203.71	269.61	313.33	374.71	410.21	512.06	544.02	638.49	724.83	853.17	1058.7	1202.2	1445.7	1732.7	1976.1	2201	2570.7	2992.7	3444.2	3806	4113.6	4581.8	4969.3	5441.2	5702.5	5879	6307.8	6571.1	6939	6976.3	7062	7321.1	7559.4	7609.5	7823.7	7950.1
4.9903	8.8502	0	0.10945	0.48196	0	1.0863	0	4.1675	10.614	2.763	30.072	37.28	67.007	95.499	142.33	192.01	242.12	332.08	411.4	551.11	653.39	828.84	950.83	1110.6	1259.7	1485.6	1572.8	1779.6	1961.4	2084.3	2254.7	2324.2	2502.2	2696.6	2833.3	3026.7	3116.1	3190.6	3282.5	3366.2	3542.3	3582.2	3564.4	3710	3756.7	3857.6	3769.5	3817.8	3951.9
20.694	11.472	0	0.35233	0	0	0	0	0	0	0	0	0	23.278	74.846	128.1	215.86	306.62	463.58	698.89	938.16	1235.8	1638	1921.4	2444.7	2912.1	3257	3769.5	4231	4832.3	5451.5	5467.9	6069.7	6765.9	7267.3	7984.5	8556.3	8498.4	9351.9	9716.7	9917.8	10507	11083	11636	11535	11351	11660	11765	11935	11736
40.214	19.113	0	0	0	0	0	0	0	0	12.857	60.443	113.78	170.42	242.76	352.94	492.09	703.26	908.4	1165.6	1484.7	1772.6	2041.9	2353.5	2683.5	2994.5	3430.7	3819.4	4198.2	4047.4	5046.2	5355.9	5790	6130.2	6453.7	6639	7314.2	7801.2	8009.2	8315.7	8625.7	8907.5	9127.3	9283.9	9324.2	9594.8	9535.5	8956.7	9331.7	9593.9
0.89935	3.452	0	6.1825	2.5764	0	0	0	0	0	0	0	0	0	0	0	0	2.8421	0	39.951	89.562	158.43	254.28	386.55	544.86	687.89	841.99	1012.7	1233.2	1477.5	1625.5	1818.3	2138	2396.3	2122	2692.1	3194.7	3394.5	3751.3	3755.5	4122.3	4169	4406.9	4614.5	4626.3	4740.7	4750.7	5179.7	5123.5	5224
0	7.1509	0	0	0.37167	0	7.0557	0	3.6877	4.4246	1.5742	0	9.421	0	0	10.575	35.43	46.342	82.632	134.71	210.09	331.91	461.96	619.86	811.15	1003.2	1222.9	1406.3	1666.2	1885	2126.4	2486.2	2817.6	3096.4	3338.7	3463.9	3794.2	3872.2	4276.8	4523	4655.7	4631.3	4667.3	4671.6	4896.7	4805.7	4896.6	4745.6	5070.9	5255.5
32.813	16.32	0	3.982	0	0	0	0	6.353	23.12	56.691	106.72	149.74	239.31	300.12	401.75	599.22	833.26	1086.2	1374.4	1764.5	2224.2	2505.4	2978.5	3520.4	3742.5	4255	4959.6	5072	5639.5	6083.3	6600	7231.3	7742.5	7915.2	8424.2	8929.7	9249.2	9733.9	9971.4	10487	11257	11183	11900	12614	12909	13340	13315	13892	13849
14.863	10.065	0	0.15373	0	0	0	4.147	10.928	13.369	42.545	114.23	183.4	300.26	490.62	726.17	940.76	1227.9	1525.8	1946.4	2358.9	2788.9	3209.8	3678.8	4096.6	4377.2	4874.4	5292.7	5852.5	6203	6273.7	6684.4	6829.7	7391.9	7653.3	8249.6	8430.2	9068.7	9697.5	10125	10546	10807	11294	11490	11909	12128	12095	12225	12401	12435
11.99	0	0	0	7.0245	14.674	0	0	0	0	0	0	0	0	81.9	177.41	335.75	569.24	815.86	1111.2	1560.4	2089.2	2620.9	3307.5	4028	4897.6	5831.3	6699	7659	8791	9777.7	10853	11851	12980	14255	15172	16444	17245	18321	19345	19839	20831	21491	21992	22436	22695	23041	23459	23250	24000
0	0	0	0	0	5.9569	9.8393	33.04	52.267	100.3	148.21	229.95	356.63	531.4	742.17	978.64	1234.6	1605.2	1902.8	2937.7	3167.9	3923.1	4159.1	4423.2	5035.2	6803.8	7421.8	7774.8	7945.2	8665.5	9374.5	10179	9537.1	9836.7	10453	10775	11113	11613	12017	12507	12878	12915	13375	13474	13511	13745	13857	13884	13859	13692
16.147	5.9612	0	1.9914	0	0	2.9496	0	0	0	0	0	9.7629	44.91	107.9	181.89	235.6	310.2	410.33	500.78	608.75	688.66	778.84	887.84	972.22	1103.5	1226.7	1344.5	1510.8	1727.3	1871.6	2197.2	2398.8	2605.2	2901	3135.2	3494.4	3470.8	3554.2	3887.4	4056.9	4212.7	3900.9	4442.6	4562.8	4362.1	4815	4687.7	4646.5	4646.9
5.1244	5.0614	0	0	0	2.9599	2.5677	0	0	1.6837	0	11.16	15.822	34.548	39.947	79.834	146.2	226.13	306.43	430.17	564.24	732.1	902.9	1153.7	1418.8	1636.5	1916.8	2233.1	2556.3	2940.9	3204.5	3602.8	3883.9	4164.2	4579.6	4891.3	5170.5	5256.2	5679	5854.4	5967.3	5972.4	6375.1	6425.9	6328.4	6516.6	6475.3	6762.2	6704.7	6879.5
7.2541	0	0	0	6.3193	4.253	13.088	11.044	24.947	18.854	42.582	59.254	79.404	48.403	78.985	144.54	123.43	214.73	322.49	418.56	525.14	831.79	1031.5	1163	1263.8	1490.8	1864.8	1959.7	2060.3	3067.8	3473.7	2957.4	3263.2	3531.1	3891	4061.6	4420.4	4909.4	5058.1	5274.7	5320	5499.4	5567.9	5731.2	5902.5	6159.6	6030.9	6076.6	6125.8	6186.7
11.289	10.329	0	0	0	0	0	21.67	28.104	28.751	25.949	35.114	40.274	74.192	87.787	110.02	166	215.53	277.51	336.99	455.55	612.48	756.01	1019.3	1296.5	1536.9	1798.3	2146.3	2266.6	2500.4	2852.8	3202.9	3523.6	3776.9	3955	4334.9	4578.7	4641.4	5031.1	5368.2	5565.7	5812.7	5991.6	5858.9	6137.3	6091.7	6106.9	6174.7	6292.9	6136.2
11.194	16.317	0	0	0	0	0	0	0	21.375	45.784	113.66	230.49	371.12	585.41	882.95	1229.1	1693.5	2294.7	2995.6	3804.9	4639.5	5603.3	6645	7787.5	8850.3	9931.1	10649	11699	12732	13922	14673	15860	16834	17338	18546	19271	20474	21583	21117	22017	22314	23240	22814	24039	24137	23381	23976	23640	24170
0	0.113	0.31748	7.0938	2.9559	3.2258	0.58775	3.8632	4.257	0	5.6547	5.5565	51.006	78.459	169.99	296.08	431.45	580.79	757.53	886.54	1038.2	1214.7	1387.9	1609.9	1807.6	1904.7	2149.5	2232	2412.1	2503.6	2747.5	2940.3	2912.4	3219.5	3343.9	3531.8	3873.2	4025.5	4178.5	4431.1	4572.6	4614.8	4769.7	4995.8	4959.5	5120.3	5416.3	5489.7	5741.5	5576.4
12.596	0	0	0	0	1.5294	8.5545	7.1015	0	0	0	0	0	35.767	46.272	120.31	184.87	277.91	494.53	575.72	677.49	1102.7	1328.6	1541.7	1896.2	1925.5	2392.5	2538.4	2831.2	3018	3273.2	3676.2	3946.2	4198.1	4558.2	4856.1	4950.9	5374.4	5535.9	5670.4	6133.7	6160	6212.2	6551.7	6613.4	6979.8	6775.5	7126.4	6749.6	7132.9
0	0	0	8.6577	0	8.4108	7.8756	10.839	21.71	32.053	34.178	55.433	69.057	82.609	124.4	166.47	233.73	330.47	405.41	527.26	663.05	756.33	917.38	1104.1	1285	1317.5	1617.4	2049.9	2110	2322.1	2508.8	2713.5	2927	3104.8	3284.2	3592.6	3867.1	4086.5	4314.4	4572.8	4829.8	4923.7	4907	4901.6	4729.6	4740.2	4754.3	5398	4772.7	5101.7
28.408	16.4	0	0	0	0	0	0	0	0	0	0	0	0	16.342	41.728	77.23	133.09	205.05	245.08	341.97	435.35	552.36	751.45	942.92	1049.3	1328	1588.8	1958.1	2147.5	2738.9	2709.9	2980.3	3202.3	3284.9	3648.7	3966	4030	4412.3	4595.7	4731.2	5056.9	5102.1	5253.9	5296.9	5308.5	5371.5	5579.4	5601.8	5781.4
0	0	0	2.3542	9.1252	6.5035	8.0662	16.287	31.112	64.487	75.67	112.4	146.7	186.45	234.17	289.46	352.32	416.13	540.11	697.87	825.33	1004.3	1085.1	1362.1	1608.3	1871.4	1949	2202	2509.3	2860.9	3127.2	3369.4	3742.5	4070.2	4361.6	4748.4	4937.5	5078.9	5568.1	5650.1	6008.6	6052.8	6155.5	6410.6	6220.6	6446.7	6383.9	6609.9	6620.3	6590.6
0	0	0	0	0.14936	8.5804	10.081	19.304	29.43	55.842	86.366	135.14	189.49	267.73	335.89	426.1	510.73	579.37	743.31	879.03	1116.2	1438.4	1659.2	1851.7	2179.6	2794.2	3161.7	3390.3	3684.6	4080	4513.1	4895.3	5378.1	5731	6001.4	6321.3	6637.8	6920.3	7255	7522	7741	8010.3	8198.6	8198.5	8488.5	8510.1	8614.1	8854.6	8874.4	9020.5
9.2907	1.565	0	3.2375	0	0	0	5.498	0	0	12.155	40.935	93.651	168.51	285.43	401.17	538.85	661.9	867.88	1067.3	1262.5	1510.9	1676.8	1991.1	2135.1	2400.7	2605.4	3247.9	3512.7	3863.9	3681.5	4297.3	4738.2	4926.8	5313.7	5330.5	5598.6	5588.8	6306	6401.2	6857.4	7010.5	7224.5	7434.5	7675.9	7809	7844.9	7789.7	7888.6	7991.6
17.262	2.7706	0	0.68385	0	0	0	0	0	0	0	0	0	0	10.613	35.698	64.059	120.08	210.32	328.22	430.56	626.85	773.09	902.15	1110.7	1252	1435	1616.5	1804.3	2161	2346.5	2585.2	2802.6	3165.5	3386.5	3725.7	4028	4307.8	4585.5	4750.3	4885.8	5090.3	5447.4	5576	5739.6	5816.4	5997.2	5998.3	6039	6235.6
12.198	3.6527	0.078412	1.8905	0	0	0	0	0	0	7.165	18.321	46.521	114.05	184.83	276.37	453.64	624.92	840.17	1061	1390.1	1794.1	2268.6	2690.2	3090.1	3215	4259.8	4874.3	5383	6200.2	6933.9	7387.5	8102.4	8614.2	9349.9	10031	10368	10859	11513	11864	12345	12617	12878	13041	13365	13747	13608	13250	13918	14224
18.128	7.2535	4.1212	0.82382	0	0	0	0	0	0	0	0	0	0	0	0	0	0	0	32.331	64.02	109.08	156.38	216.93	312.6	429.5	496.53	617.34	677.34	1132.9	1493.7	1264.3	1696.8	1960.1	2276.1	2547	2889.3	3034.7	3286.4	3175.5	3775.2	3931.7	4197.7	4402	4545	4685.2	4957.7	5023.3	5261.7	5164.6
8.5837	6.7526	0	0	0	0	0	0	9.0047	42.78	66.772	121.01	185.36	309.9	469.7	706.18	999.68	1422.4	1834.6	2415.4	2911.2	3594.7	4304.6	5004.3	5472.7	6288.1	6824.2	7499.3	8210.9	8462.3	8683.2	9500.3	9502.7	10163	10306	10873	11287	11408	12323	11958	12306	12120	12691	12936	13341	13511	13684	13547	13564	13411
20.348	0	0	0	0	0	6.0414	0	0	0	6.7672	21.862	53.977	126.98	213.99	377.75	561.76	814.5	1119.5	1464.2	1860.1	2327.3	2774.7	3308.6	3781.6	4325.3	4946.1	5340.6	5853.6	6548.2	7106.5	7524.8	8073.7	8620	9045.7	9574.8	9801.5	10183	10339	10598	10988	11013	11369	11466	11595	11656	11980	12076	12076	12002
15.464	5.8482	0	0	0	0	1.6162	10.496	32.34	76.698	142.8	214.54	339.25	462.05	597.44	707.25	843.13	985.9	1122.9	1281.5	1491.9	1602.7	1764.4	1755.3	1934.3	2089.7	2329	2346.9	2645.5	2742.5	2946	2904	3174.1	3265	3423.9	3478.6	3679.7	3659.2	3786.5	3954.1	4054.5	4115.7	4146.8	4173.4	4111.6	4259.5	4298.5	4290.3	4371	4407.7
14.344	14.065	0.74778	0	0	0	0	0	0	34.496	36.705	103.61	182.13	272.95	341.56	440.85	520.56	645.99	760.73	882.15	758.61	1122.3	995.78	1033	1168.9	1301.9	1426	1504.7	2025.3	1796.4	2296.1	1999.2	2100	2095	2237.7	2366.4	2446.2	2569.2	2737.8	2902.5	3006.7	3251	3352.7	3397.9	3563.9	3858.8	3822.5	3906	4067.6	3978.2
19.051	4.0781	0	0	0	0	0	0	2.77	13.844	17.365	61.538	99.641	152.75	229.38	327.75	439.12	621.23	685.8	401.54	483.42	512.03	576.2	660.15	819.93	826.24	1050.1	1151.1	1348.1	1524.8	1466.5	1582.6	1590.5	1738.7	1876	1889.1	2156.7	2332.8	2383.8	2538.9	2490.1	2668	2700.1	2905.6	2981.6	3082.2	2962.2	2922.8	2807.5	3063
27.108	19.951	0	1.9665	0	0	0	0	0	0	0	0	0	0	0	13.914	23.651	101.55	158.98	290.96	417	609.7	853.83	1090.9	1114	1571.4	1847.1	2181.7	2476	2815	3016.2	3552.1	3821.4	4162.1	4571.8	4911.1	5250.1	5554.9	5857	6336.6	6448.6	6567.1	6810.1	7108.8	7482.2	7497.9	7626.7	7075	7726.8	7995.1
25.558	7.3406	0	1.6204	0	0	0	3.8519	0.72572	3.7364	0	0.35673	25.629	68.877	175.17	352.71	557.54	802.13	1080.1	1468	1867.7	2299.2	2807.3	3197.7	3695.8	4225.1	4642.8	5395.1	6218	6743.3	7322.1	8018.1	8487.7	9301.3	9727.8	10441	10832	11145	11798	12189	12480	12830	13387	13520	13664	13779	14032	13741	14085	14638
0	6.1928	0	13.868	0.34881	0	14.932	0	8.6428	0	0	1.1019	35.182	63.287	109.28	221.45	422.61	731.9	1003.5	1455.3	1895.7	2433.1	3149.8	4195.2	4207.4	5220.8	6078.9	6868.2	7758.5	8629.1	9622.8	9961.5	10587	11803	12082	13093	13712	13934	14999	15050	14904	16295	16457	16621	17014	17122	17344	16332	17295	17409
0	0	0	0	10.691	10.347	15.674	14.107	19.698	49.328	72.893	138.52	221.93	345.63	492.28	631.04	840.71	1028.2	1230.7	1403.4	1672.2	1940.6	2173.7	2498.8	2684.2	2954.4	3136.1	3557.8	4014.2	4334.5	4720.7	5014.2	5302	5580.4	5901.3	6212.6	6628.7	6972.2	7288.7	7553.8	7754.8	7627.5	7509.2	7633.6	7785.5	7950.1	8067.9	8076.6	8304	8162.5
0	4.9833	0	1.5817	0	0	10.869	6.9999	13.752	10.982	20.895	5.144	31.138	49.029	93.995	108.5	149.65	185.04	239.37	337.97	418.33	463.6	536.15	604.55	728.23	847.63	958.08	1076.4	1127.9	1181	1290.1	1436.2	1625.2	1928.8	1755.8	2059.2	2256.3	2502.8	2663.4	2667	2884.5	3008.3	3135.7	3124.8	3351.8	3515.3	3494.6	3506.4	3385.3	3521.8
0	0	0	7.1818	0	4.7912	4.1974	2.5139	30.641	50.771	60.411	97.85	135.18	182.1	253.89	327.86	437.71	577.19	782.51	1134.2	1135.1	1458.8	1746.2	2023.5	2297.3	2631.1	2977.7	4024.5	4014.1	4468.5	4972.6	5205.9	5593.6	5740.4	6124.1	6750.6	7186.7	7221.1	7561.3	7931.1	8117.7	8246.9	8625.5	8417.2	8642.5	8585.2	8819	8436.7	9018.2	8978
8.6602	0	0	7.3477	0	0	5.4098	0.44025	3.9051	0	0	0	0	0	0	0	0	21.443	66.516	121.18	235.61	331.37	440.51	629.76	762.94	1069.2	1410.3	1649.1	1975.9	2237.3	2562.7	2807.9	3063.6	3261.5	3526.7	3635.9	3805.1	4175.8	4241.1	4402.2	4524.8	4677.5	4794.7	5079.1	5228.4	5327.4	5288.3	5340.1	5532.5	5712.8
27.758	7.5561	0	0	0	0	0	15.071	66.234	137.63	246.8	426.49	576.83	823.6	1079.9	1345.8	1730.9	2023	2361.9	2713.9	3099.7	3465.6	3811.6	4148.9	4495.8	4814.5	5098.4	5491.8	5752.9	6165.9	6487.1	6820.4	7025	7634.6	7939.4	7865.9	7885.6	7801.4	7978.3	8194.8	8170.7	8489	8620.4	8712.9	8796.5	8862.6	8958.3	9033.8	8976.9	8787.8
6.0664	0	0	2.2157	1.9052	0	0.39426	33.013	109.15	222.72	396.3	607.48	904.57	1211.9	1536.1	1949.3	2379.9	2742.2	3255.9	3649	4422.6	5223.3	5756.6	6293.1	6879.9	7493.7	7965.2	7788.5	8161.3	8629.2	9061.1	9413.6	10166	10290	10865	10932	11676	12137	12454	12647	12680	12658	12797	12903	13360	13239	13650	13630	13723	13694
4.6255	0	0	0	4.7871	0	4.2551	0	0	0	0	0	6.3109	20.377	40.019	75.916	139.55	218.13	323.32	491.85	644.16	852.94	1005.8	1279.5	1539.9	1837.8	2055.6	2357.8	2683.2	2951.7	3220.6	3389.2	3498.1	3842.4	4036.1	4133.7	4566	4707.1	4978.7	5116.9	5260.9	5570.9	5652.2	5729.3	5663.7	5932	5931.5	6019	6122.1	6141.7
0	0	2.3853	0.76504	0	6.9894	13.392	13.583	33.827	68.529	151.41	278.08	437.85	627.31	857.54	1032.7	1296.2	1532.4	1717.9	2006.7	2282.9	2652.3	2814.2	3099.4	3423.2	3759	4121.8	4405.4	4723.3	4985	5289.5	5568	5752.2	6041.6	6254.6	6560.3	6954.4	7206	7478.2	7745.9	7952.8	8176.9	8151.3	8492.6	8619.4	8826.7	9077.9	8973.5	9462.1	9149.5
28.49	17.349	0	0	0	0	0	0	0	0	0	0	0	2.0187	40.897	109.77	154.06	307.06	395.12	510.18	592.14	726.61	888.97	1047.1	1182	1399.5	1557.5	1691.2	1806.4	1905.6	2108.1	2255.9	2626.2	2765.9	2794.7	2471	2650.8	2637.1	2754.3	2939.8	3023.7	3423.8	3661	3561.5	3650.7	3567.5	3645.7	3645.6	3887.3	3967.8
29.518	22.482	0	5.4173	0	0	0	0	0	0	0	0	0	0	0	0	0	32.55	49.907	115.27	189.11	297.65	424.16	575.41	721.22	886.25	1071.8	1224.4	1435	1653.3	1944.9	2107.2	2385.4	2665.3	3039.1	3248.8	3525.7	3728	3861.9	4108.7	4291.3	4393.8	4568.6	4636.9	4820.1	4882.6	4944.1	4834.8	4982.1	5099.8
5.2772	26.39	8.406	0	0	0	0	0	0	0	0	0	0	0	34.936	37.988	40.685	110.36	68.941	223.17	244.78	353.61	486.52	668.2	836.33	1022.2	1185.5	1278	1601.2	1813.8	1935.9	2490.7	2717.2	3180.4	3745.1	4049.5	4512.1	4862.1	5380.4	5678.8	6121.6	6281.8	6712.1	6967.4	7350.2	7559.9	7459.7	7855.8	7745.2	8004.6
25.445	14.584	0	8.7243	0	0	0	0	0	0	0	0	1.6493	5.0029	0.60349	19.574	13.132	27.002	27.514	85.333	146.72	212.58	250.44	345.61	392.95	609.86	747.6	808.8	1018.2	1198.6	1465.2	1597	1863.4	2037.1	2390.7	2691.9	3013.7	3160.4	3475.8	3705.2	3785.7	3914.7	4115.5	4183.9	4301.2	4339.2	4285.6	4226.6	4272.3	4488.8
8.4652	0	0	0	6.2325	9.6234	5.3234	46.838	107.27	212.87	326.79	502.39	751.19	903.26	1056.1	1359.3	1610.7	1879.1	2225.7	1949.2	2675	2437.9	2572.8	3359.2	2815.5	3059.7	3815	3188.8	3521.4	3959.1	3732.2	4363.8	4331.4	4485.6	4681.9	4661.9	4784.2	4825.8	4870.6	5093.1	5184	5329.6	5332.1	5305.5	5506.3	5554.7	5506.4	5574.8	5563.6	5822.7
22.855	0	0	0.37808	0	0	0	21.571	37.392	84.148	127.36	191.58	260.57	327.37	394.98	457.55	532.07	649.67	718.02	850.27	991.02	1143.3	1409.1	1651.4	1917.4	2062.8	2565.1	3124.4	3433.3	3924.7	4401.7	5037.7	5608.9	6110.1	6709	7215.3	7991.3	8453.6	8906.7	9304.7	9638.4	9937.9	10278	10675	11384	11379	11408	10119	10487	10627
0	0.60336	2.0069	0	0.65198	2.2778	5.5905	0	3.7012	20.361	52.366	113.98	216.45	331.17	503.26	789.45	1230	1393.4	1818.6	2223.7	2716.3	3458	3909	4543.9	4917.8	5627.4	6372.1	6767.2	7414.6	8245.5	8576.3	8892.7	9431.3	9658.4	10580	10590	11874	12606	11308	12572	13223	13726	13495	13686	13749	14560	14803	14470	15285	15329
11.55	0.53095	0	0	2.2892	2.4809	0	6.0222	0	2.7318	22.051	26.491	52.498	74.882	86.89	157.26	242.89	346.79	514.02	679.61	883.3	1180.4	1412.7	1719.2	1929.2	2317.2	2453.8	2672.8	2974.2	3288.7	3537.9	3875.6	4228.9	4377.8	4698.3	5034.4	5336.1	5524	5900.5	6028.1	6426	6694.5	6750.5	7036.2	7241.3	7451.1	7745.7	7987.9	8099.6	8090.2
0.36795	0	0	4.4455	2.8035	0	7.224	22.174	10.287	19.045	27.721	25.797	55.186	72.886	134.05	187.9	255.37	349.18	417	480.66	581.84	724.24	861.45	978.19	1143.3	1357.8	1571.5	1769.7	2056.9	2298.1	2515	2721	3048.1	3294.9	3486.2	3529	3829.1	3991.3	4525.6	4643.8	5014.3	5028.3	5431.2	5788.9	5878.8	6026.6	5963.2	5875.6	6022	6112.9
29.996	0.83797	0	0	0	0	0	0	0	0	0	1.3252	20.183	43.913	80.196	133.3	165.84	238.4	317.7	398.12	560.23	683.11	873.31	1173.7	1367.7	1581.7	1836.6	2097.8	2485.3	2632.7	2990.4	3310.5	3412.2	3651.9	3961.2	4296.1	4520.2	4813.3	5099	5189.1	5443.8	5673	5813.8	6074.7	6158	6202.2	6328.8	6362.6	6628.1	6831.9
0	0	0	0	3.3775	2.8191	10.018	0.99777	0.91315	4.3571	13.41	46.449	80.663	159.11	239.22	379.63	504.1	678.05	841.91	1054.3	1276	1519.5	1696.8	1819.3	2103.2	2313.8	2352	2488.1	2643.8	2936.8	2977.9	3172.8	3235.6	3478.7	3678.7	3825.9	3988.7	4114.1	4330.8	4397.7	4683.3	4611.9	4791.8	4951.4	4904.5	4839.7	4960.5	5256.9	5293.4	5380.6
5.1396	21.719	0	0	0	18.704	11.376	28.786	32.519	35.09	36.478	54.57	67.088	111.51	205.1	333.42	498.46	783.26	1041.9	1338	1877.7	2321.4	2716.4	3366.8	3701.6	4194.3	5053.9	5662.5	6707.1	7089.7	7801.7	8411.7	8921	9543.6	9985.6	10483	10904	11188	11523	11862	12325	12405	12747	12319	12412	12633	12805	12431	12656	12903
18.644	1.2363	0	0	4.0768	0	0	0	0	6.3227	8.4835	45.576	63.723	151.05	231.08	316.97	508.11	744.52	1072	1471.3	1736.8	1874.7	2169.4	2854.2	3215.5	3250.3	3775.2	4385.1	4389.2	4822.9	5221.3	5508.4	5898.9	6343.2	6751.9	7209.3	7452.3	7865.3	8324.6	8576.5	9172.9	9294.7	9473.3	9670.5	9126.6	9932.9	9795.9	9343.4	9746.2	9489.4
40.532	16.152	0	0	0	0	0	0	0	0	19.242	110.64	264.5	556	938.24	1392.9	1995.1	2618.3	3324.9	4095.1	4969.5	5610.5	6832.8	7826.8	8962	10279	11088	12391	13283	14061	15196	16467	17400	17887	18674	19533	20252	20910	21451	22282	22080	22802	23425	23574	23658	23689	22228	22390	23190	23581
0	0	0	0.45142	4.6658	0.52939	3.3933	0	0	0	0	0	0.068051	14.849	10.401	38.805	64.12	92.405	125.67	148.39	193.63	242.62	320.3	405.79	472.81	602.73	813.24	956.93	1452.5	1438	1709.5	2003.6	2291.7	2401	2698.7	2989	3171.2	3375.1	3578.3	3847.8	3978.8	4017.1	4306.1	4216.9	4347.4	4197.4	4339.3	4035	4415.3	4609.6
23.227	13.563	0	0	0.097169	0	0	0	0	0	0	0	0	2.8746	0	0	2.0354	10.661	38.26	54.568	109.04	176.06	241.08	347.74	454.11	544.67	649.54	677.17	821.99	982.24	1083.5	1259.7	1508	1618.6	1830.4	1968.7	2169	2198.7	2346.4	2377.3	2589.7	2694.7	2741.4	2923	2998.3	3069.8	3174.9	3215.1	3269.5	3370
0	0	28.798	30.378	21.174	7.3954	8.9667	14.165	6.4673	14.211	19.222	39.728	65.676	56.178	87.937	92.813	127.52	140.97	169.2	212.06	260.11	281.58	325.86	382.97	488.96	614.77	769.86	996.18	1236.5	1500.9	1762	2158.4	2477.2	2845.2	3243.7	3621.4	4049.3	4552.7	4944.1	5231.9	5543.2	5770.4	6055.7	6375.4	6507.3	6809.6	7039.2	7195.6	7499.9	7313.9
17.95	6.191	0	0	0	1.2331	3.0639	0	0	0	0	0	0	0	0	6.5153	32.875	89.279	171.72	261.6	383.27	461.06	630.04	741.88	900.25	1176.1	1360.1	1632.7	1776.2	2023.3	2211.7	2499.4	2732.2	2966.2	3349.6	3370.4	3696.4	3847.2	4064.7	4444	4567.4	4725.7	4876	5065.7	5094.2	5190	5090.2	5410.2	4853.2	5309.9
17.908	5.8331	0.23872	3.7657	0	0	0	0	0	0	0	0	0	0	0	18.092	24.194	55.789	88.086	147.89	225.73	346.66	533.25	682.84	843.83	949.41	1174.3	1326.3	1590.5	2020.1	2161.4	2473.8	2703	2893.7	3180.8	3566.6	3803.2	4120.4	4186.4	4500.9	4602.3	4882	4443.3	4676	4651.9	4653.3	4680.9	4544.9	4624.2	4719.9
0.36546	10.796	0	0	1.3708	0	0	0	0	0	0	0	0	0	25.229	110.45	221.79	410.05	627.93	862.82	1219.8	1608.6	2113.8	2594	2980.2	3533.7	4161.3	4743.1	5328.8	5775.7	6122.9	6690.4	7284.1	7803.1	8378.9	8827.3	9299	9707.4	10110	10377	10797	11139	11243	11418	11827	11699	11927	11706	12277	12348
19.167	3.9028	0	0	0	0	0	0	0	0	0	5.7217	28.398	79.294	154.11	279.14	380.89	551.72	726.19	940.54	1189.6	1505.6	1829.1	2149.3	2603.7	3098.8	3811.5	4054.6	4648.2	5137.9	5615.3	6277.4	6388	6920.6	7368	7604.5	8123.2	8581.8	8703.4	8936.9	8965.3	9338.8	9785	9996.8	10059	10362	10057	10380	10208	10567
0	0	0	0	0	21.038	19.471	8.0981	15.721	16.49	37.897	50.769	43.719	48.442	43.636	91.284	108.26	125.84	137.29	155.64	241.48	322.45	442.58	569.83	722.73	842.31	1114.4	1301.8	1523.9	1673.6	1961.6	2164.8	2467.1	2704.4	3118.3	3229	3684.6	3950.8	4341.1	4401.1	4477.9	4674.3	4819.4	4718.1	4917.3	5139.4	5183.7	5197	5265.8	5332
25.713	0	1.9736	3.7165	0	0	0	0	0	0	0	0	0	0	0	0	0	41.166	158.63	336.86	555.72	926.02	1231.3	1639.4	2221.4	2773.9	3172.4	3806.2	4286.9	4666.2	5311	5716.6	6282.8	6369.6	7038.6	7238.8	7611.7	7956.5	8321.1	8776.6	9218.6	9431.6	9465.2	9559.1	8190.9	9875.6	9922.8	10072	9611.9	10325
0	0	0	2.0131	13.454	17.032	19.889	11.431	15.887	27.298	3.2608	40.742	104.68	222.21	391.25	598.93	839.17	1101.8	1412.4	1674.6	2056.1	2475.1	2929.2	3260.5	3659.5	4192.7	4708.5	5413	6019.5	6357.4	6893.7	7561.4	8041.4	8623	8978.4	10046	10307	11201	11475	12192	12443	12678	12600	12846	12824	13183	13618	13190	13484	13423
9.7592	11.358	8.3399	0	5.267	0	0	14.09	0	0	0	2.5242	0	0	13.766	32.955	99.283	133.42	216.91	525.94	767.7	954.45	1344.8	1575.9	1977.9	2462.2	3040.2	3350.8	3910.8	4527.3	4188.3	4934.1	5461	6074	6562.8	7040.6	7284.5	7998.8	7885.2	8819.1	9083	9686.6	9774.5	10068	10486	10550	10498	10883	11020	11188
0	0	0	2.4647	13.325	3.4809	0	0	0	0	0	0	0	12.435	60.074	97.181	243.36	336.73	492.55	583.85	1023	1417.1	1724.8	1567.1	2498.6	2952	3454.7	3792.3	4299.4	4917.9	5267.8	5541.8	6230.6	6766.9	7136	7970.5	8317.1	9087.6	9409.4	10271	10580	10935	11167	11467	11588	11945	12340	12206	12445	12241
25.058	14.623	2.4127	0	0	0	0	0	0.079095	0.20039	0	0	0.93689	10.76	0	0	16.066	62.863	114.68	170.84	287.88	561.94	719.7	946.02	1168.1	1429.3	1694.6	1959.9	2256.2	2498.3	2870.3	3421.4	3705.2	4164.2	4288.5	4799.5	5254.4	5555.4	5888.6	6232	6556.3	6979.9	7171.8	7387.6	7519.3	7631.7	7770.1	6451	6364.2	6426.6
0	12.158	0	12.631	14.432	18.25	13.411	10.982	19.479	20.558	41.858	35.784	63.509	72.98	99.556	151.56	233.49	339.72	538.71	697.16	1030.2	1393.8	1821.7	2364.9	2937.4	3618.6	4299.1	5098.5	5851.1	6547.7	7227.6	8077.2	9034.8	9868.7	10899	11432	12510	13274	13898	14514	15165	15773	16447	17001	17038	17381	17505	17044	18055	18207
20.43	0	5.7869	0	0	0	0	0	0	0	0	4.9034	32.512	37.864	86.447	101.79	164.6	236.63	337.2	435.02	547.7	630.61	792.58	993.84	1181.5	1443.1	1772	2042.3	2465.7	2827.2	3170.2	3586.3	4031.2	4412.2	4716.9	5140.2	5483.9	5856.3	6054.1	6320.4	6470.6	6732.5	6840.1	6880.7	7099.6	7115.2	7074.3	7319.1	7278.8	7051.6
39.11	8.4718	0	3.7115	3.9167	0	0	0	0	0	11.75	32.511	44.54	83.742	139.7	176.8	273.08	400.73	540.74	730.59	1153.1	1348.7	1695.5	2317.5	2694	3299.4	3939.6	4404.3	5027.5	5642.9	5898.3	6817.7	7273.6	7836.8	8369.3	8904.4	9532.6	9681.8	9872	10567	10894	11026	11295	11306	11384	11479	11531	12029	12150	12234
22.856	0	0	0	0	1.485	0	6.0921	0	14.783	34.317	42.996	71.544	128.97	174.25	230.22	355.82	455.1	623.97	840.35	1110.5	1327	1543.8	1885.4	2220.1	2498.3	2776	3177.6	3316	3762.1	3981.9	4349	4559.3	5043.2	5301.8	5519.8	5775	6272.4	6328.6	6711.6	6791.7	7203.8	7145.6	7168.6	7333	7395.8	7499.8	7682	7627.3	7628.8
0	0	0	5.3823	0	2.6536	11.001	7.4534	6.7448	15.984	15.228	21.38	19.388	31.577	32.595	56.787	110.64	192.49	330.38	456.42	585.75	724.27	903.42	1097.6	1273.9	1505.9	1764.4	2059.6	2393.5	2690	2989.1	3251.1	3597	4083.4	4507.3	4910.7	5416.7	5820.2	6246.2	6712.4	7023.7	7358	7677.7	7821.9	8176.1	8365.7	8628.4	8758.8	8902.3	9126.5
0	0	0	0	5.5738	4.1529	4.5846	0	0	11.559	14.994	43.112	89.203	166.15	286.05	464.45	696.44	998.58	1347.9	1730.8	2241.3	2552	3271.3	3771.5	4311.5	4779.8	5208.2	5933.5	6439.7	6681.1	7112.2	7404.4	7859.9	8352.3	8722.4	8999.5	9430	9590.7	9932.2	10306	10453	10839	11021	11195	11346	11265	11355	11549	11681	11481
1.4285	0	0	0	8.7389	5.6861	11.394	7.3973	0	3.3921	16.488	15.178	14.057	9.4855	9.5398	0	13.381	48.454	188	367.26	664.89	908.76	1331.1	1740.2	2335.6	2905.9	3522.7	4081	4840.5	5682.6	6366.4	7511.5	7951.6	8819.4	9313.7	10162	10870	11468	12203	12680	13202	13417	13864	13832	14138	14289	14616	14706	14662	14891
9.3661	2.4531	0	2.2939	0.37403	0	0	0	0	0	0	0	0	13.042	22.974	52.452	103.53	193.34	351.43	495.83	725.7	974.96	1340.9	1731	2029.7	2442	2871.1	3286.1	3837.6	4245.3	4802.9	5343	5684	6088.2	6475.7	6892.3	7304.1	7308.9	7670.2	7865.4	8392.4	8320.7	8358.3	8595.6	8308.4	8721.8	8844.1	8996.1	8732.3	9118.5
0	0	0	10.844	0	12.692	21.803	12.126	0	0	0	0	0	0	0	0	14.69	51.043	128.68	189.62	294.28	418.91	570.02	839.33	964.54	1232.5	1487.1	1755.2	2062.1	2324.2	2464.4	2777.3	3029.3	3341.2	3619.2	3963.9	4208.8	4439.4	4567.7	4844.3	4843.2	5050.7	5293.1	5302	5320.3	5668.4	5763.4	5904.4	5873.9	5967.5
35.725	0	0	0	0	0	0	0	3.2848	11.164	14.284	49.9	93.229	174.53	254.19	368.93	551.65	734.05	997.5	1283.9	1636.3	1898.9	2299.6	2666.9	2814.4	3441.7	3779.3	3964.8	4523.2	4915.4	5367.7	5768	6049.2	6622.8	6832	7185.7	7569.1	7894	8300.4	8512.9	8572.3	8940.4	9016.3	9221.2	9702.5	9797.6	9829.9	9941.4	10191	10185
1.1931	18.549	2.9351	4.1499	2.8637	0	0	0	0	26.321	68.473	133.27	172.13	239.99	316.06	393.62	493.03	550.49	624.44	771.8	949.16	1161.5	1501.2	1722.9	2175.4	2522.2	2989.2	3416.2	3845.7	4402	4977.4	5418.5	5958.5	6287.5	6750.2	7055.7	7205.4	7625	7802.5	8211.5	8313.1	8549.7	8752.6	8760	8965.8	9229.3	9480.3	9495	9673.8	9610
2.6752	0.46141	0	1.2289	4.5737	4.6337	0.49273	0	0	0	0	0	0	7.0916	52.963	105.31	193.54	279.67	403.01	565.46	734.68	897.55	938.66	1235.3	1476.9	1493.7	1657.1	1934.8	2140.1	2433.7	2806.9	3107	3614.1	3898.3	4330.4	5237.9	5586.3	6392.5	6332.9	7412.9	7395	8077.5	8416.4	8581.7	8520.6	8860.4	8845.8	9179.7	9253.5	9416.8
0	0	0	5.1746	2.8391	4.4249	1.9087	0	3.7739	9.0582	7.4299	39.634	53.86	79.082	122.68	193.86	301.91	422.08	583.4	891.13	1407.2	1767	1768.6	2277.2	2782.1	3344.5	4045.3	4401.5	4935	5617.4	6337.8	7265.8	8003.3	8637	8667.6	8924.5	9613.7	10049	10264	10302	10947	10719	11135	10991	10704	10859	10966	11601	11656	11728
21.026	14.439	0	0	0	0	0	41.882	65.079	129.8	153.92	219.5	317.93	470.39	573.01	721.82	918.12	1155.8	1468.6	1653.2	1888.3	2138.2	2571.8	2698.7	2949.2	3409.2	3593.1	3816.1	4090.3	4273.5	4734	4956.4	5148	5526.6	5631.3	6087.3	6156.9	6289.4	6561.1	6862.2	6920.6	7170.8	7247.3	7479.5	7447.5	7589.4	7592.9	7234	7654.7	7599.2
0	0	5.8473	0	5.3145	0	0	0	0	4.495	0	22.902	0	4.0432	4.1937	21.009	69.775	123.32	217.39	339.55	458.41	669.44	920.66	1233.1	1589.1	2000.7	2487.5	2801.7	3350.1	3900.4	4381.2	4921.4	5538.8	6248.8	7019.3	7762.7	8681.2	9205.9	10309	10393	10739	10981	11663	11643	12112	12881	13192	13573	13729	13807
22.061	16.026	0	12.999	21.086	0	0	0	0	0	0	0	0	33.419	32.304	82.845	161.6	254.1	383.55	512.71	703.94	857.61	1012.3	1163.3	1331.9	1391	1683.8	2006.5	2285.2	2491.5	3003.2	3434	3803.6	4106.6	4487.2	4856.2	5348.2	5786.4	6267.1	6594.6	7421.5	7813.8	8156.2	8481.3	8773.4	9027.3	9131.3	8989.3	9346.8	9696.1
0	0	0	0.18779	0	6.6631	0.069542	0.62887	0	5.8534	4.4002	49.443	66.156	100.84	142.02	186.7	214.59	267.16	341.48	425.3	484.78	587.45	732.05	893.67	1065.4	1258	1491.5	1689.2	2032.9	2176.3	2527.2	2753.3	3054	3312.9	3692.6	3927.8	4327.5	4512.8	5055.1	5033.3	5299.5	5331.4	5502.4	5422.7	5564	5493.7	5665.6	5991.4	5771.2	5914.6
0	0	0	1.2935	7.4	5.245	8.4718	18.636	20.858	28.619	23.856	41.492	36.881	68.76	114.98	184.3	237.61	327.95	462.53	608.54	798.48	1029.1	1264.8	1577.9	1928.3	2241.9	2620	2936.4	3312.6	3664.9	4071.1	4331.2	4691.7	5014.7	5332.3	5671.9	6044.8	6247.9	6755.2	6762.3	7141.8	7313.6	7623.9	7515.8	7726.8	5658.6	5784.7	5993.1	6034.4	5997.1
27.165	10.215	0	0	0	0	0	0	0	0	0	0	0	37.536	21.778	62.078	167.58	206.09	332.15	544.73	776.16	954.77	1270.6	1572.4	1851.2	2239.5	2685.6	3091	3580.6	4014.4	4682.1	5003.8	5430.2	6143	6609.6	7377.3	7995.3	8454.8	9025.2	9768.4	9711.3	10307	10746	11120	11535	12034	12666	12860	13072	12690
0	0	0	9.3514	0.80767	4.7213	7.8998	5.4675	11.628	26.881	23.282	23.983	20.957	23.976	27.135	40.347	50.252	72.137	103.52	140.46	222.26	298.7	401.84	563.88	701.45	902.11	1097.7	1325.3	1654	1919.1	2009.7	2361.4	2681.6	3038.1	3440	3636.3	3771.3	4236.5	4645.3	4827	4837.4	5234.8	5326.5	5482.2	5668.2	5832.5	5900	5997	6027.3	6222.6
21.011	13.034	0.27673	1.3562	0	0	0	0	0	1.5996	0	0	7.1726	0	0	20.111	5.0977	17.916	57.298	76.035	40.937	62.957	92.768	105.06	124	220.7	288.11	470.34	560.89	866.25	935.61	1091.9	1326.9	1508.5	2024.3	2037.4	2537.4	2621.8	3724.3	3072	4305.8	4538.7	4872.8	5058.4	5274.2	5368.6	5535.9	5292.4	5852.5	5924.9
0	0	0	5.8334	12.393	25.38	50.135	71.243	101.67	97.633	138.89	190.4	284.03	357.35	480.01	601.12	752.97	871.73	1050	1297.3	1522.8	1912.8	2184.7	2609.5	2998.6	3177.8	3666.4	4199.4	4703.8	5127.9	5856	6181	6641.6	7066.3	7678	8108.6	8611.6	9131.2	9347.6	9767.9	9872.1	10245	10441	10527	10699	10776	10852	10687	10721	10860
0	7.0959	0.19006	0.6203	2.5741	1.8049	0	2.6873	0	0	0	8.4893	26.835	94.32	167.35	290.04	390.26	552.63	727.68	969.65	1256.4	1462.6	1744	2133.1	2567.6	2966.9	3486.6	4652.9	4253	5776.4	5188.5	5631.8	6004	6465.3	6887.6	7474.4	7887.4	8378	8685.7	9212	9796.7	10081	9204.8	9434.5	9516.6	9764.9	9779.9	9743.2	9882.2	10035
17.167	9.0294	0	0	0	0	0	3.6333	7.9218	9.0698	8.9035	20.756	42.275	75.102	136.03	165.62	235.02	302.24	428.52	525.59	670.94	854.5	1046.6	1200.8	1449.2	1654	1860.6	2174.8	2508.8	2768.3	3132.4	3352.1	3718.7	4115	4373.8	4656.3	4988.5	5334.2	5601.2	5943.3	6139.6	6307.3	6505	6782.9	6748	6994	7197.4	7311.1	7349.6	7445.9
0	0	0	0	0	8.5804	21.706	24.692	31.241	42.582	51.747	52.931	61.926	51.934	75.555	77.408	85.11	139.48	201.75	298.38	393.59	549.61	754.87	930.66	1167.7	1400.4	1601.9	1806	2082.2	2344.1	2554.4	2673.3	2986.7	3295.1	3696.8	3873.4	4182.7	4430	4869.3	5099.6	5449.2	5589	5816	6180.2	6246.4	6466.9	6488.2	6656	6783.8	6979.3
0	0	0	0	7.5191	5.7751	17.457	25.886	19.095	30.714	40.012	48.527	51.626	59.303	74.21	81.949	120.55	141.53	172.34	180.88	268.72	358.07	448.18	627.64	826.58	1112.4	1455.3	1843.5	2264	2669	3084.2	3660.8	4187.2	4780.1	5421.8	6059.5	6699.4	7224.9	7667.9	8290.5	8668.5	9145.4	9666.1	9945.6	10327	10517	10494	10961	11174	11321
0	4.84	0	1.0687	0.012393	0.3513	2.1824	0.65329	9.0752	16.739	15.129	15.906	17.549	24.485	27.392	26.708	38.858	45.488	76.121	114.91	149.59	185.58	263.34	410.52	542.12	707.49	943.27	1193.1	1495.5	1814.4	2067.2	2335.7	2707.6	3117.4	3457.7	3851.8	4135.9	4567.6	4854.5	5211.7	5546.8	5671.3	6067.3	6023.5	6203.7	6413.4	6552.7	6556.8	6698.8	6852.2
18.126	15.191	6.2108	0	0.52767	0	0	0	13.922	9.5514	0	7.3376	0	7.3629	10.546	0	10.215	30.642	53.297	71.148	117.25	202.45	275.6	381.93	451.75	545.81	657.39	770.27	851.75	980.98	1138.1	1269.4	1381.1	1488.8	1688.4	1759.3	1924.7	2010.5	2101.4	2181.8	2282.6	2408.8	2537.3	2478.7	2576.6	2677.7	2469	2623.7	2645.5	2723.3
6.3215	2.9723	0	17.075	5.0493	0	2.0321	4.9625	6.6672	0	0	2.9031	10.482	32.908	72.467	122.04	224.09	295.94	394.97	517.69	645.8	781.86	933.37	1126.7	1241.7	1365.5	1526.1	1612.5	1880.2	2029.3	2141.6	2386.3	2246.4	2454	2382.1	2630.1	2745	2699.9	2699.3	2858.2	3211.9	2586.1	3391.8	3695.2	3719.1	3774.8	3342	3198.3	3372.2	3442.5
0	5.7741	0	1.0676	4.2733	0.99435	0.042375	0	1.4	0	10.007	53.067	125.63	245.33	358.21	544.4	776.28	1153.9	1519	1886	2431.7	2909.5	3437.5	4067.8	4647.6	5357.2	6280.5	6778.9	7397.7	7799	8107.6	8425.7	9089.6	9397	10288	10577	11162	12044	12244	12910	13023	13225	13701	13795	14557	14975	14833	15165	14991	15099
0	1.9421	0	0	0	2.0481	14.833	0	3.3941	0	0	1.7398	5.4268	24.041	44.093	80.166	120.23	190.85	254.52	310.93	437.32	524.84	799.42	973.25	1122.9	1292.4	1419.9	1637.9	1801.5	2217.4	2359.5	2639.5	2769.7	2997.9	3360.1	3599.6	3870	4203.4	4282.9	4670	4861.6	5034.1	5286.4	5430.5	5595.3	5760.7	5934.5	5837.7	5961.8	6068.9
43.294	6.2788	0	0	0	0	0	0	15.366	24.323	54.941	113.37	209.8	357.74	582.3	827.51	1124.8	1432.1	1748.1	2154.5	2596.8	3099.2	3593.7	4115.7	4674.5	5347.3	5979.6	6338.3	6880.6	7525	8022.4	8582.5	9206.2	9745.4	10242	10681	11085	11396	12075	12515	12794	13270	13208	13472	13509	13671	13521	13970	13728	13643
0	0	10.766	0	12.312	0	0.23987	0	0	1.7962	0	0	0	6.9122	19.932	46.018	75.132	154.35	246.49	395.21	560.2	696.47	892.52	1063	1265.3	1485.3	1560.9	1805.1	2007.5	2214.9	2359.3	2447.1	2766.9	2877.3	3069.2	3354.6	3346.3	3187.6	3474.2	3564.6	3929	4018.1	4231.5	4337.1	4368.4	4462.7	4525.2	4572.3	4827.4	4731.6
14.01	4.6107	0	0	0	0	4.7705	0	3.5764	6.2325	49.568	127.84	212.35	340.12	436.28	556.11	687.32	851.73	1032.4	1193.2	1432.7	1637.3	1842.7	2073.1	2335.6	2529.5	2994.8	3308.7	3598.1	3951.8	4354.8	4811.6	5171.4	5453	6037.2	6356.8	6706.9	7180.9	7183.4	7603.4	7849.3	7965.8	8386.3	8249.1	8436.7	8479.4	8588	8455.2	8517.3	8694.8
10.059	11.292	0	4.4834	0	0.56292	0	0	21.546	16.709	13.522	15.175	0	0	0	1.1986	12.985	36.862	62.699	125.06	190.34	286.31	416.98	525.16	736.73	891.91	1113.2	1295.2	1618.6	2026.6	2402.9	2645.4	3016.9	3297	3696.6	3976.9	4171	4566.7	4804.5	4977.9	5310.2	5324.3	5380.7	5601.6	5862	5904.8	6029.6	6126.5	6194.3	6230
21.061	15.524	0.38158	0	0	0	0	0	0	0	0	3.3818	22.867	61.353	127.77	218.49	305.88	418.02	555.66	722.01	925.25	993.42	1257.3	1574.2	1888	2088.7	2434.2	2827.8	3370.4	3779.2	4268.8	4575.3	5115.8	5727.3	6024.3	6503	7111.5	7484.5	8082.3	8365.6	9034.2	9517.3	9806.2	10284	10803	10710	10905	11354	11614	12177
0.57793	2.1075	0	0	4.2262	4.8355	3.8864	3.8944	10.757	12.783	25.492	80.22	165.13	328.05	509.7	769.06	1144.6	1491.4	1990.9	2492.9	2947	3535.1	4041.1	4160.9	4290.7	5742.8	5678.1	7770.3	8383.3	8881	9736.3	10119	11146	11942	12351	13378	13371	13746	14269	14849	15419	15726	15850	16450	16670	16843	17392	17588	17403	17301
17.923	1.3227	4.0686	0	0	0	0	0	0	0	0	11.565	27.462	75.111	124.28	248.82	378.87	517.38	722.52	921.96	1153.7	1273.1	1711	1875.2	2037	2537.5	2779.2	2972.2	3318	3502.2	3760.6	4017.3	4142	4636.7	4916.8	5088.6	5535.9	5835.5	6258.9	6567.7	6750.3	7034.2	7134.3	7271.9	7468.2	7438	7755.3	7849	7819.6	7923.4
5.0148	0	0	0.49164	0	0	8.4229	58.505	130.93	208.97	372.46	542.75	719.81	925.05	1110.9	1300	1438.4	1641.2	1742.2	1847.8	2064.6	2212.8	2237.5	2336.9	2624.9	2772.8	2942.5	3196.8	3297.9	3484.8	3636.9	3806.9	3998.6	4226.7	4567.9	4839.8	5284.8	5188.5	5265.7	5589.1	5651.3	5783.5	5923.5	6135.2	6274.4	6334	6383.5	6320.4	6472	6351.7
8.2356	3.9505	0	8.343	0	0	0	0	0	0	14.978	58.435	148.69	274.48	454.69	712.9	1115.5	1449.1	2206.1	2987.2	3420.3	3900.8	4734.8	5455.8	6240.8	6832.5	7664.6	8177.7	8647.9	9654.2	10311	10974	11233	11911	12599	12890	13539	14008	14487	14698	14960	15271	15499	15663	15998	15772	15729	15980	15881	16448
0	0	0	6.1449	0	7.2964	24.134	0	15.636	0	0	0	2.1737	0	0	0	0	0	0	50.027	150.57	256.11	475.68	597.81	881.68	1171.3	1611.3	2056.7	2494.4	2854.5	2495.5	3789.3	3118.4	3455.3	3924.7	4158.5	4501.6	5719.8	6316	6411.4	5522.1	5795.9	6010.2	6070.4	6327.3	6480.2	6630.5	6527.7	6605.7	6561.5
25.704	7.5477	0	0	0	0	0	0	0	0	0	16.865	67.444	150.22	241.19	389.37	559.86	719.93	925.91	1143.8	1428.1	1685.1	1976.2	2390.1	2739.8	2993.9	3324.6	3463.6	3992.3	4424.6	4592.7	5001.5	5332.6	5641.8	5904.1	6126.3	6391.3	6641.1	6924.4	7173.2	7375.6	7529.2	7628.5	7777.7	8066.1	8161.3	8298.9	8457.2	8497.8	8769.6
12.294	10.499	0.0067095	0	0	0	0	0	0	0	0	0	0	0	0	0	6.8245	2.2485	33.784	72.462	134.3	192.69	267.66	440.9	515.35	687.47	874.12	1144	1495.7	1638.3	1874	2168.1	2427	2763.6	3176.7	3306.5	3751.7	4058.2	4273.7	4498.8	3501.8	3761.4	3700.5	4955.8	3842.3	5323	4119.7	4030.3	4053.2	4269.7
31.196	18.279	7.4599	0	0	0	0	0	0	0	0	0	0	29.643	79.974	161.9	236.66	376.86	509.83	671.84	868.77	1071.7	1273.1	1525.9	1709.4	1951	2151.5	2311.2	2612.2	2826.7	3051.1	3315.3	3492.4	3730.3	3960.7	4180.7	4469.2	4582.5	4829.7	4911.4	5179.4	5255.7	5353.4	5541.2	5725	5810.1	5953.1	5916.6	6103.9	6071.4
0	0	0	10.432	13.063	21.031	3.1234	0	0	0	1.0908	64.242	97.895	162.02	169.76	274.45	377.5	548.26	708.21	953.62	1282.9	1404.3	1625.6	1943.9	2288.8	2698.3	3177.6	3679.2	4104.5	4740.4	5965.1	5285.4	5903.7	6339.4	6887.3	6909.1	7140.1	7146.3	7148.7	7457.9	7622.8	7850	7909.8	8115.8	8202.6	8423.9	8280.1	8434.5	8611.5	8583.3
0	6.0834	8.3745	0	11.434	0	0	0	0	0	0	0	0	0	6.9517	8.0101	55.479	112.98	223.86	340.19	524.52	739.7	956.94	1289.2	1466.7	1904.8	2325.6	2643	3009.3	3535.3	3947.4	4473	4939.2	5423.9	5786.1	6458.7	6800.4	7243	7936.2	7976.5	8487.3	8727	9208.2	9473.5	9626.1	9808.5	10077	10034	9893.4	10111
0	1.9979	0	3.1967	0	1.1146	1.2439	10.757	3.0929	11.409	23.849	13.451	12.59	22.703	46.639	65.356	121.38	162.5	236.08	259.76	343.7	403.64	511.46	558.66	646.3	743.66	858.87	994.22	1079.2	1215.9	1326.1	1423.3	1509.3	1658.4	1812.5	1912.7	2098.1	2181.1	2130.5	2220.1	2191.3	2294.8	2421.9	2568.9	2565.3	2535.3	2486.3	2515.9	2550.4	2688.2
0	1.1568	12.318	9.2011	0	0	0	0	0	0	0	0	0	23.326	73.165	193.58	337.19	626.3	961.79	1226.6	1686.6	2406.1	3093.4	3813.7	4329.6	5112.4	5733.6	6539.3	7543	8323.1	9162.3	10268	10846	11921	12572	13188	13784	14412	15261	15487	15899	16597	16592	17208	15479	15342	15187	15478	15786	15990
0	0	8.7243	1.8398	5.1846	0	0	0	0	0	0	0	5.8319	28.102	56.601	99.072	154.09	228.18	342.37	501.6	730.22	1012.1	1319.2	1660.5	1922.8	2336.3	2784	3061.5	3573.2	4075.3	3894.9	4938.3	5535.3	6025.7	6514.4	6947.1	7099.2	7608.1	8089.5	8486.7	8517.7	8792.7	9098.6	9411.3	9644.7	9591.8	10112	9602	9233.9	9254.7
28.292	12.032	0	0	0	0	0	0	0	1.1278	0	0	0	0	18.852	16.443	41.211	62.409	131.88	236.16	377.09	590.11	673.45	899.95	1137	1347.7	1583.4	1814.5	2088.7	2315.8	2483.9	2800.6	3233.8	3673	3946.9	4167.1	4383.2	4672.2	4829.7	5066.4	5206.1	5204.9	5566.2	5678.5	5898.3	6018.7	6113.7	6119.3	6131	6209.2
0	0	2.2513	0	5.9082	2.4568	7.4138	0	1.0526	0	3.9078	0	20.848	19.069	44.154	89.927	140.75	197.26	374.49	488.37	696.83	896.15	1181.4	1547.2	1982.6	1872.9	2380	2767.5	3284.1	3796.4	4435.1	4746.4	5369.7	5952.4	6440.7	6880.6	7429.6	7836.9	8286.3	8700.4	8948	9380.2	9570.4	9906.3	10129	10297	10367	10187	10734	10820
17.747	11.851	0	0.094027	0	5.1136	0	0	40.218	0	94.774	166.99	267.44	447.73	620.11	985.25	1232.9	1720.9	1734.8	2704.8	3087.5	3888.9	3447	3985.6	4663.3	5251.8	5732	6388	6948.6	7777.3	8297	9194.7	9868.6	10564	11454	11796	12814	13021	14038	14175	14598	15246	15078	15668	16251	15802	16725	16024	16729	17217
22.695	6.7323	0	0	0	0	0	0	0	1.6418	26.93	49.886	95.325	152.41	224.93	289.89	386.57	446.79	564.19	668.98	711.82	828.74	892.67	1021.7	1153.1	1299.6	1439.9	1673.6	1904.9	2036.8	2366.3	2543.9	2790.5	3085	3318.5	3283.8	3829.3	4015.1	4204.5	4451.6	4661.5	4875.6	4918.2	5085.4	5267.1	5268	5419.9	5374.7	5498.2	5592.8
2.2319	0.11257	0	3.8608	0	6.1107	4.1987	17.116	16.008	5.5795	16.289	30.75	30.316	46.466	39.544	73.279	75.243	92.473	98.511	158.76	179.25	292.25	358.41	437.85	522.67	721.89	740.23	922.01	1011.3	1278.6	1420.4	1552.2	1707.3	1879.8	2123.4	2480.2	2723.6	3028.3	3180.9	3000.1	3228.8	3267.1	3351	3497.6	3619.8	3658.1	3515.3	3586.3	3638.1	3706.6
13.046	17.781	0	3.6616	0	0	0	0	0	27.295	81.666	152.44	259.86	434.53	641.71	945.54	1266	1663.6	2169	2566	3230.9	3798.9	4268.3	4884.9	5553.3	6140	6995.1	7904.2	8820	9196.3	9825	10473	11602	11864	13028	13785	14270	14633	14924	15681	15806	16083	15951	16012	16502	16846	17146	17168	17172	17091
10.881	3.0563	0	5.1865	2.5415	0	0	0	7.0699	0	0	0	0	0	0	0	5.2416	0	4.7416	13.153	41.45	55.142	74.549	80.608	142.64	238.36	332.54	483.28	606.36	859.9	1135.4	1454.6	1709	2039.6	2430.6	2736.6	3149.8	3312.1	3511.7	3653.9	3780.1	4051.4	4244.6	4554.1	4623.8	4762.6	4393.7	4593.5	4653.9	4815.1
0	1.2917	1.9597	0	2.631	0	0	3.199	3.6793	5.2375	17.805	17.762	49.212	71.242	121.27	201.22	314.15	410.79	563.42	720.56	939.44	1277.4	1396.5	1595.1	1733.8	1988.9	2237.7	2414.2	2713.9	2817.6	3027.2	3223.6	3526	3640.4	3873.9	3936	4359.7	4558.6	4670.7	5060	5239	5344.2	5425.5	5691	5890.3	5839.9	6431.1	6368.3	6529.3	6564.5
7.3435	8.793	0	2.4557	0	0	0	0	1.9933	16.167	25.784	17.746	15.099	37.221	60.693	104.62	146.36	206.4	260.95	389.04	430.66	551.29	773.35	775.14	1016.1	1011.5	1316.2	1435.6	1663.1	1850.2	2043.5	2175.9	2501.6	2690.3	2926.1	3209.4	2828.6	3470	3412.8	3999.5	3946.2	3895.6	3818.4	4635.4	4616.1	4830.2	4892.1	4996.8	5140.1	5121.1
0	0	0	3.5764	6.3243	9.8512	12.538	27.497	37.688	7.5177	0.39287	45.012	55.135	88.525	153.3	242.58	340.14	461.72	512.74	696.19	845.37	1184.2	1250.9	1475.8	1765.7	2010.2	2448.3	3072.4	3572.8	3507.7	3867.6	4108	4422.4	4647.2	5128.3	5510.1	6010.7	6314.4	6780.8	6789.1	6976	7053.3	7306.9	7225.5	7595.2	7711.5	7920.9	8118.6	8129.1	8170.8
0	0	0	3.2336	3.9599	3.6204	10.34	3.5091	8.5833	18.791	12.514	21.633	29.908	46.047	58.311	76.09	120.4	185.62	269.17	399.28	524.46	667.19	856.95	1086.4	1435.9	1804.9	2145	2482.2	2779.2	3161.5	3561.9	3975.3	4364	4914.7	5194.1	5607	6083.1	6518.2	6665.1	6938	7343.7	7572.2	7445.2	8071.4	8275.8	8426.3	8591.6	8716.2	8765.1	8585.8
7.0196	3.9619	0	0	2.6933	0	1.8413	17.257	0	0	2.9349	0.64236	8.5528	12.45	42.781	81.594	172.38	291.67	447.72	613.87	851.57	1040	1274.5	1615	1845.1	2173.6	2461.7	2818.3	3149.7	3479.3	3756.7	3877.3	4181.1	4522.7	4894.2	4811.8	5098.6	5241.1	5514.7	5977	6064.6	6249.6	6065.3	6231.5	6115.7	6135.1	6371.9	6543.8	6587.7	6601.7
33.025	16.648	6.6964	2.2372	0	0	0	0	0	0	0	0	0	0	0	0	43.858	84.996	200.62	368.33	526.69	690.61	953.22	1249.1	1584.2	2565.2	2461.8	3077.4	3278.7	4823.5	4490.3	4958.2	5465	6144.3	6592.7	7316	7797.7	8245.5	8671.1	9139.4	9306	9533.1	9771.2	10494	10796	10814	10856	11133	11235	11096
15.004	6.7004	1.6513	0	0	0	3.8386	0	0	41.681	0	12.777	48.336	96.176	139.68	215.71	277.2	386.61	488.49	593.85	711.44	910.88	1110.2	1408.1	1526.3	1893.8	2243	2460.8	2821.1	3138.6	3410.4	3794.3	4086.6	4391.9	4789.8	4979.8	5176.7	5384.3	5612.4	5849.5	6019.4	6289.1	6334.2	6439.6	6447	6717.9	6644.5	6484	6715.4	6427.1
0	0	0	5.2911	5.0425	1.9863	11.042	0.65742	7.7982	3.6348	4.642	11.593	27.572	37.737	67.521	137.79	290.2	417.09	620.56	785.7	1081.1	1294.8	1512.2	1814.7	2187.2	2152.9	2545.9	2037.5	2273.9	2401.5	2592.1	3774.6	2974.6	3396.5	3553.1	3955.5	4375.7	6030.9	6414.5	7057.2	7353.7	7057.2	8034.2	8113.1	7567.1	7504.3	8159.3	7839.7	7891.4	8566.4
32.609	2.7309	0	0	0	0	0	0	0	0	0	17.846	53.354	113.23	183.53	257.47	355.09	452.29	648.3	862.06	1021.1	1187.5	1356.3	1599	1840	2139.8	2559.6	2873.1	3186.8	3681.6	4097.5	4574.9	4759	5086	5537.4	6002.1	6425.1	6683.6	7133.5	7387.9	7590.7	8268.5	8412.4	8562	8862.9	9134.8	9341.2	9857.9	9744.5	10178
12.395	4.515	2.0478	0	0	0	0	0	0	0	14.823	48.486	124.26	253.91	396.65	561.03	858.11	1196.7	1622.1	2061.4	2553.3	3125	3805.5	4261.1	4975.6	5556.4	6280.7	6678	7449.7	8204.8	7943.1	9179.5	9964	10411	10850	11507	12336	12838	13360	13554	13726	14232	14293	14947	14940	15092	15840	16073	15844	16679
0	4.8682	0	0	0	16.002	7.962	19.016	43.05	61.142	118.51	133.3	212.94	279.09	421.94	591.39	855.84	1077.5	1497.6	1873.9	2348.7	2850.5	3417.9	3998.8	4711.9	5310.2	6058.1	6736.1	7548.4	8119.7	8745.7	9319.7	10355	11049	11816	12198	13175	13409	14331	14525	15403	15762	16232	16373	16428	16630	17260	17097	17348	17905
0	0	0	1.0939	13.093	5.2706	3.3199	3.5213	0	0	1.2361	10.636	0	37.076	61.102	126.81	210.94	358.77	527.87	835.1	1107	1504.4	1887.3	2354.6	2858.2	3453.3	4002.4	4499.1	5124.2	5594.9	6219.6	6798.8	7317.5	7723.9	8225.3	8779.7	9625.7	9884.2	10658	10739	10924	11094	11217	11080	11646	11771	12061	12302	12047	11794
0	0	0	5.3836	3.8754	5.7619	14.133	0	0.31601	18.305	20.468	18.412	4.3875	17.542	40.017	52.876	88.347	120.29	201.3	249.39	360.27	431.19	587.6	708.49	901.41	1008.6	1308.9	1667.1	1997.5	2269.3	2618.5	2951.3	3312.8	3450.5	3971	4414.8	4568.1	5427.2	5410.6	5833.1	5577.3	6182.5	6374.5	6816.8	6809.4	7003.9	6894.8	7370.5	7358	7421
27.197	9.7789	0	0	0	0	0	0	0	0	0	0	7.8327	42.074	77.463	143.27	217.1	295.65	427.37	566.85	719.68	885.1	1106.7	1316.3	1638.7	1914.8	2225.6	2448	2755.6	3183.7	3452.1	3775.7	4307.1	4473.4	5061.9	5287.6	5574.9	5973.7	6197	6533.1	6941.4	7329.8	7436.4	7606.3	7899.1	8053.6	8297.8	8241.6	8288.1	8269.1
32.126	25.51	17.191	5.7585	0	0	0	0	0	0	0	0	0	0	0	0	0	0	0	0	19.91	72.911	139.57	202.94	326.11	464.3	615.83	777.98	1016.3	1172.6	1430.7	1629.4	1880.9	2268.2	2488.4	2649.8	2941	3265.2	3673.4	3961.6	4134.9	4389.3	4559.3	4980.6	4921.4	4956.6	5266.2	5335.5	5745.4	5800.7
0	6.1943	0	0	3.0758	12.016	21.237	11.284	0.41828	5.3808	12.194	0	0	20.852	0	0	7.4114	32.503	90.532	163.43	323.36	521.88	828.61	1067.2	1295.3	1620.2	2040.9	2338.9	2619	2960.9	3280.3	3678	4021.1	4306.7	4480.2	4738.5	5109.1	5205.8	5401.9	4925.6	5752.7	6037.5	6229.2	5556.7	6177.6	6464	6360.2	6271.1	6260.1	6422.5
11.161	14.515	0	0	0	0	0	8.4438	19.394	30.167	51.049	83.615	144.97	213.07	306.68	453.87	608.09	798.07	1033.4	1279.6	1609	1850.4	2146.1	2488	2751.6	3176.1	3624.2	4002.8	4345.5	4505.1	4839.3	5042	5412.7	5695.8	6121.6	6304.8	6545.1	6741.3	7093	7371.3	7649.6	7849.9	7968.5	8207.9	8158.1	8323.9	8314.1	8218.6	8378.8	8236.2
44.129	13.593	0	0	0	0	0	0	0	1.308	28.718	65.012	130.67	268.28	408.36	568.12	805.08	1086.7	1406.7	1719.8	2199.5	2627.8	3125.8	3485.2	4203.6	4503.1	4901.2	5490.8	5899.5	6393.8	7088.6	7547.2	8004.2	8450	9096.1	9754.2	10439	11285	11520	12239	12398	12666	12716	13032	13213	14133	13813	13803	14072	13859
0	3.0714	0.38824	2.3383	0	8.2814	9.0962	0	14.891	17.182	62.318	97.319	174.13	209.91	220.91	280.22	322.22	366.56	452.74	490	602.19	726.8	854.54	1004.2	1141	1302.4	1587.8	1921.4	2227.5	2512	2785.3	2971.7	3119.2	3699.8	4120.6	4389.3	4930.5	5122.1	5558.9	5788.1	6174.1	6548.4	6742.1	6926.3	6855.5	7268.7	7359.2	7380.1	7659.6	7727.4
9.9175	0	0	2.4396	0	0.10774	0	0	1.5131	7.9221	1.9876	10.154	9.6274	36.54	44.013	50.964	54.657	80.179	71.468	81.522	178.53	189.79	228.21	343.8	406.49	561.86	677.92	867.55	1017.6	1229.8	1430.5	1707.8	1976	2283.8	2424.9	2732.5	2559.6	2715.5	2875.4	3109	3214	3372.1	3593.3	3579	3693.5	3657.9	3781	3964.2	3956.3	3862.3
0	0	0	18.318	42.926	71.136	87.157	122.07	141.13	147.69	170.03	241.71	304.13	397.92	511.33	628.23	745.87	807.87	955.88	1103.8	1229.8	1195.3	1291.2	1612.7	1777	1962.2	2219.9	2798.1	2528.2	2566.3	3033.8	3091.9	3656.8	3804.5	4313.3	4434.5	4913.2	5042	5568.8	5884.7	6159.8	6452.9	6464.6	6735.5	7029.6	7124.8	7345.9	7681.7	7869.8	7807.4
0	9.8892	0	2.4499	0	0	6.4118	0	0	0	0	0	24.537	42.447	111.87	195.65	294.76	389.15	512.69	640.88	768.87	928.27	1126.9	1324.3	1590.6	1867.7	2042.4	2506	2774.2	3056.1	3538	3834.3	4216.7	4590.6	4937.2	4944.6	5290.8	5783.8	5981.4	6280.8	6391.1	6839.6	6847.1	6913.7	7090.2	7341.8	7446.9	7506.6	7850.7	7981.6
42.011	16.458	0	0	0	0	0	0	0	0	0	7.0049	54.073	153.43	274.52	330.35	498.72	533.49	667.05	729.27	931.11	1010.2	1149.6	1383.7	1485.1	1561.5	2235.1	2619.1	2786	3003.7	3289	3260.3	3483.7	3777.5	4148.1	4473	4838	5110.4	5547.2	5922.8	6150.3	6448.9	6438	6620.4	6295.4	7494.5	7623	8108.7	8492.9	8247.9
0	0	0	7.4311	4.7283	5.0506	4.3837	1.9941	0	14.288	11.616	13.134	9.3285	17.684	21.347	49.194	129.79	224.72	340.52	525.04	770.41	968.18	1203	1670.3	1952.5	2362.7	2605.6	2884	3311.8	3637	3905.5	4291.4	4689	4939.7	5354.5	5763.8	6035.7	6440.2	6710.4	6471.2	7055.2	6911.6	7461.2	7645.6	7451.6	7874.9	8275.2	8414.4	9179.7	9270.2
0	3.6408	0	0	10.519	4.6474	4.1174	0	0	0	0	0	0	0	0	20.405	65.389	133.19	201.56	309.33	406.35	622.49	812.25	1070.9	1365	1742.5	2015	2221.7	2622.7	2845.2	3139.4	3420.4	3831.2	4301.7	4616.7	4601.6	4951.7	5342.4	5790.7	6122.4	6186.7	6561.2	6549.2	6651.3	6673.2	6816.4	6945.9	7088.7	7415	7483.2
0	2.6422	0	9.6151	16.414	0	0	0	0	9.7744	33.281	77.773	140.6	220.67	338.96	513.15	600.22	807.12	1083	1340	1731.5	2000.6	2694.7	2972.6	3373.8	3994.5	4369.4	4701.4	5320.6	5279.5	5534.2	4393	4561.7	4939.3	5228.1	5440.1	5530.9	5816.4	6102.7	6206.5	6012	5921.8	5943.7	5843.1	6284.3	6291.6	6388.3	6400.9	6407.5	6354.7
0	0	0	0	34.193	103.43	122.26	227.05	311.58	423.7	500.85	566.55	626.84	818.98	1067	1634.5	1944	2430.6	3095.9	3548.7	4062.2	4662.3	4972.8	5656.4	6640	6789.1	7512.2	7726.5	8238.8	9033.9	9568.5	9523.6	9800.6	10062	10528	11077	11243	12279	12113	12893	12673	12951	13534	13324	13562	13450	13621	13909	13659	14183
18.259	4.7074	0	1.0862	0	0	0	0	0	0	0	0	0	0	0	0	0	0	0	0	0	0	0	0	0	0	43.206	78.724	151.05	222.55	343.37	453.26	582.71	634.08	758.01	842.75	986.89	1065.5	1174.8	1367.8	1482.6	1658.2	1688.3	1776	1516.5	1960.8	2134	2077.8	2206.2	2258.3
0	14.582	0	0	4.3642	0	0	0	0	4.8803	23.746	37.974	80.178	121.03	168.25	239.47	321.46	389.35	468.17	554.73	667.65	720.75	760.88	905.71	933.16	1018.9	1094	1200.3	1297.3	1424.4	1618.1	1749.5	1845.7	1986.4	2163.4	2263.7	2496.4	2585.7	2827.7	2992.1	3173.3	3286.8	3353.7	3511.3	3675	3698	3740.7	3525.6	3796.3	3947.9
0.023202	11.715	1.6978	19.282	2.6024	0	0	0	0	0	0	0.99289	0	26.014	35.66	34.026	92.499	166.95	286.58	438.19	669.18	986.31	1271.3	1581.2	1971.6	2336.6	2902.6	3357.8	3718.8	4382.8	4801.8	5518.7	6133.4	6790	7394.8	8143.6	8862.6	9323.8	9473	10240	10838	11023	11650	11991	12228	12410	12704	13099	12591	12738
0	0	0	11.732	17.304	27.959	26.943	31.265	35.126	24.341	34.551	42.832	54.246	70.77	116.7	188.78	278.55	389.09	532.31	683	935.04	1171.2	1467	1822.5	2301.8	2648.5	3208.8	3760.3	4360.8	5065.8	5694.9	5631.4	6812.2	6592.8	6714.9	7262.7	7841.7	8221.7	8667.9	8873.3	9407.8	9637.4	9618.7	9570	9848.8	9734	9760.3	10005	10578	10288
21.323	5.224	3.1381	7.9974	0	0	0	0	0	0	0	0	22.652	69.799	131.44	219.07	335.04	446.12	552.45	653.74	802.68	965.08	1115.9	1312.7	1449	1521.2	1657	1763.1	2037.6	2235.3	2394.6	2675.2	2900.6	3478.3	3672.3	4064.6	4333.2	4100.2	4425.1	4497.4	4835.9	4959.2	5287.4	5374.7	5594.4	5566.7	5785.1	5897.6	6093.2	6007.8
0	0	0	0	11.866	17.493	21.387	16.977	31.66	42.629	56.788	60.876	63.028	68.791	74.077	81.382	82.908	61.161	84.182	91.855	118.89	154.34	165.93	227.08	282.72	351.42	470.92	601.73	709.92	817.04	992.78	1189.1	1360.1	1660	2226.2	2361	2715.9	2699	2856.7	2984.9	3409.4	3762.1	3844.9	3862	3922.7	3715.3	4207	4198.4	4138.1	3667.7
0	1.5237	2.9907	1.0945	0.36713	3.4879	0	13.534	38.107	92.203	203.63	314.39	423.68	570.8	747.38	952.93	1156	1432	1732.3	2020.5	2387.3	2696.9	3010.4	3454.7	3770	4213.1	4698	5220.3	5807.6	6539.7	7087.3	7528.4	7488.8	7995.1	8270.3	8518.8	9097.7	9446.1	9573.2	9975.5	10299	10643	10704	10849	10822	11182	11293	11401	11797	11817
16.988	0.98736	0	0	0	0	5.3245	25.729	33.124	49.978	90.867	127.62	208.36	292.09	411.54	542.72	713.51	893.2	1141.9	1450.1	1237.9	1971.8	2025.5	2857.6	3069	3537.8	3916.5	4495.2	5190.4	5694.5	6287.1	6700.1	7291.5	8120	8800.9	7105.8	7164.3	9743	10039	10663	9028.6	11539	11496	11904	11815	12310	10571	12008	12493	12565
34.991	11.375	0	0	0.063869	0	0	0	0	0	0	0	0	21.202	81.43	173.61	273.14	414.61	577.42	711.8	896.78	1081.4	1261.5	1444	1660	1831.7	2084.7	2249	2485.6	2796.8	2964.6	3207.3	3341.1	3722.4	3798.6	4139.2	4276	4680.1	4770.3	5099.7	4980.3	5211.5	5344.6	5491.4	5592	5675	5588	5845.6	6021.7	6281.5
12.668	4.7711	0	0	0	1.3412	5.2377	0	0	0	0	0	0	0	0	31.775	125.69	250.38	460.03	697.82	961.66	1301.8	1671.4	2122.6	2483.1	2887.7	3452.8	3904	4576.5	5108.7	5439.8	6007.2	6187	6583.9	7107	7519.9	7821.9	8128.5	8063.2	8672.5	9013.9	9233.7	9419.7	9627.2	10086	10066	10227	10322	10508	10839
0	5.419	0	0	6.6599	0	2.8182	2.5941	5.7427	9.453	16.485	27.687	39.324	71.889	99.742	166.61	235.71	303.36	490.47	624.47	762.45	983.76	1119.7	1415.3	1694.5	1952.3	2161.4	2363.8	2581.2	2972.9	3191.6	3400.7	3789.9	4075.2	4217.8	4403.4	4807.5	4910.4	5262.8	5374.3	5512.1	5725.9	6057	6082.3	6005.7	6114.3	6098.6	6227	6289.5	6200.3
22.465	15.058	1.0601	0	0	0	0	0	0	0	0	0	17.959	40.702	99.116	178.84	342.46	522.19	785.32	1072.1	1451.8	1874.1	2332.1	2816.3	3393	3914.7	4523.2	5012.7	5913.2	6222.8	6864.3	7390.1	7986.3	8506.3	8917.3	9675.2	10273	10569	11467	11884	12123	12321	12684	13344	13302	13928	14325	14450	14511	14514
0	12.223	0	4.7225	4.0936	0	0	0	0	0	0	18.077	43.885	104.19	176.16	302.14	496.35	715.07	979.56	1277.7	1623.3	2089.2	2419.5	2867.5	3325.4	3700.9	4233.7	4709.3	5091.4	5558.6	5973.3	6449	7043	7384.5	7940.3	8408.5	8766.8	9370.8	9724.5	10105	10628	10721	11091	11336	11537	11903	11977	12455	12527	12584
14.77	6.1182	0	0	0	0	0	0	5.5695	7.8892	28.495	49.51	77.409	114.42	179.43	254.79	353.36	440.6	553.43	720.7	875.61	1049	1240	1301.6	1494.6	1636	1804.5	2029.2	2222	2395.6	2670.3	2819	3068.8	3333.5	3566	3621.3	3827	4104.8	4357.2	4528.5	4717.8	4792.7	5035.7	5113.1	5292.9	5361.1	5452.5	5496.1	5511.2	5588.8
1.5448	10.531	3.7238	13.63	1.5465	0	0	0	0	0	0	0	0	0	17.63	38.809	86.802	152.54	183.26	252.82	333.28	472.22	659.84	840.15	1054.4	1339.3	1627.7	1906.5	2267.8	2583.9	2892.7	3456.5	3855.3	4144.7	4480	4562.5	5109.2	5216.6	5635	6091.2	6757	6828	7134.9	7300.8	7754.6	7590	7770	7854.5	7778.6	7853.8
1.5831	0	0	0	0	18.128	29.982	38.166	64.84	77.69	87.654	114.52	80.119	140.07	166.11	246.09	374.08	519.48	692.27	839.45	1222.7	1599.7	2007.8	2462	3018.3	3888.9	4532	5101.5	5553.4	6385.7	6959.3	7948.8	8490.6	9314.2	9734	10327	10871	11211	11673	11955	12236	12731	13041	13375	13363	13675	13672	13808	13857	13616
2.3691	4.7591	0	0.96717	4.744	0	0	0	0	16.144	29.833	104.69	222.44	348.14	546.74	759.84	1057.7	1451.9	1957.3	2413.6	2968.2	3668.2	4243.5	4656.5	5309.2	5988.3	6824.4	7545.5	8518.1	9636.2	10045	10550	11745	12297	12999	13315	13209	14539	14610	16419	16660	17152	16804	17851	16996	17928	17655	18256	18406	18107
0	0	0	2.2277	1.6774	10.501	28.555	22.294	15.182	24.25	26.643	37.102	40.791	45.669	92.229	97.628	111.26	146.52	171.17	322.23	347.81	467.49	624.26	762.3	932.49	857.24	1233.2	1562.9	1455.4	2240	2579.8	2833.9	3194	3542.5	3949.6	4245.9	4465	4985.9	5148.1	5470.5	5513.1	5597.1	6254.9	6318.6	6597.1	6825.8	7336.2	7696.7	7688.3	7629
18.334	0.50056	0	2.6481	1.3623	0	0	0	0	0	0	0	0	0	28.362	73.335	171.79	288.47	421.76	624.14	862.96	1080.5	1461.7	1693.2	2122.1	2531.5	3013.6	3555.3	4029.1	4629.2	5414.9	5895.3	6430.7	7092.4	7788.2	8405.2	8904.8	9699.5	10217	10791	11085	11407	11943	12156	12421	12397	12757	13048	13170	13252
9.7908	0.9145	0	0.10968	0	0.94317	0	0	0	0	0	0	0	0	0	0	0	0	0	15.276	50.198	116.07	174.58	245.16	370.72	469.6	606.31	774.41	898.91	1231.8	1405.5	1730.7	2154.2	2623.7	2877.2	3287.7	3686.6	3989.5	4431.7	4542.3	5082.1	5225.7	5489.6	5616.6	5631.5	5733.3	5772.1	6139	6142.7	6408.6
0	8.8233	0	1.4789	2.2028	0	0.5193	0	9.3254	5.5604	13.764	41.085	90.938	154.75	239.99	352.54	477.37	645.04	846.19	999.28	1245.5	1438	1592.8	1785.6	2022.7	2234.9	2485.3	2792.7	3090.3	3436.4	3500.1	3663	3950.3	4220.5	4484.4	4760.5	4849.9	5071.4	5384.9	5677.3	5785.9	5943.3	6125.2	6176.8	6427.3	6478	6532.9	6194.6	6773.1	6807.4
26.333	15.643	1.5443	0	0	0	0	0	0	0	0	0	0	7.1993	43.743	105.49	174.01	285.9	448.75	667.57	869.68	1100.3	1384.1	1747.9	2071.1	2158.2	2594.3	3078.3	3547.9	3756.3	4185.3	4624.8	5084.4	5701.5	6132	6341.2	6808.1	6895.1	7378.8	7875.6	8050.3	8240.6	8043.8	8247.6	8500.5	8689.1	8580.3	8668.2	8816.1	8969.4
0	0	0	7.9335	0	13.524	18.106	30.106	29.273	40.983	40.006	50.428	58.286	66.215	92.986	113.85	133.74	145.81	173.73	224.96	236.5	267.46	340.23	397.94	471.66	464.53	563.42	743.81	753.73	886.76	1015.2	1165.8	1284.5	1370.1	1482.2	1717.1	1783.1	1568.2	1572.5	1682.7	1783.1	1830.2	1807.4	1857.8	1895.1	1924	1841.3	2464.8	2014.8	2242
1.9019	9.6889	0	0.036619	0	0	0.77817	0	0	0	0	12.944	49.346	58.35	93.352	94.474	149.14	188.44	266.9	376.94	471.16	599.37	795.01	999.08	1143.1	1432.8	1693.6	1938.9	2169.4	2373.2	2765	2941.4	3304.1	3575.3	3973.2	4030.4	4242	4465.4	4809.8	5104.5	5277.6	5382.9	5280.5	5453.8	5374	5459.8	5628.2	5616.2	5919.9	5972.4
1.7625	14.029	0	0	0	0	0	0	0	35.949	45.476	115.82	213.75	348.61	500.4	724.03	954.71	1231.1	1525.6	1775.8	2099.3	2494.7	2802.3	3212	3475.6	3836.4	4349.9	4671.2	5127.5	5257.8	5783.5	5679.8	6137.7	6374.3	6701.1	6528.4	6762.3	7352.6	7420.9	8094.4	8141.7	8116.5	8758.7	8989.5	8945.6	9526.7	9405	9186.4	9006.5	9679.2
28.261	5.8114	0	0	0	0	0	0	0	0	0	24.848	63.093	81.217	125.19	184	238.92	308.05	366.72	421.09	459.41	506.59	586.11	710.34	790.53	848.02	964.51	1060.6	1201.1	1314.9	1438.9	1499.9	1618.9	1688.2	1826.7	1974	2118.7	2260.3	2432.5	2593.6	2838.3	3055.5	3139.7	3249.3	3422.3	3355.6	3468.8	3458.3	3592.7	3770.4
0	0	1.4904	0	6.098	5.0749	0.15405	24.746	27.404	15.671	0	0	0	0	0	8.8667	55.897	94.247	195.71	332.3	463.11	983.97	937.32	1712.1	2031.1	2110.9	2334.3	2637.1	3104.3	3191.1	3625.2	3747.5	3876.4	3852.6	4344.6	4274.1	4442.5	4689.5	4953.7	5300.1	5575.7	5756.5	6019.2	5991.9	5976.8	6020.5	6303.1	6383.1	6607.3	6499.4
18.339	0	0	11.336	0	0	7.7958	36.512	96.231	217.53	314.12	416.01	474.17	680.76	852.72	1067.7	1141.2	1488.4	1600	2007.7	2369.3	2552.3	3227.2	3693.9	4328	4970.4	5354.1	5955.4	6887.2	7600.7	8304.7	8853.8	9523.5	10415	11206	11945	12704	12636	13243	13932	14052	14609	15226	15097	15078	15817	15684	15374	15626	15860
23.221	0	0	0	0	0	0	0	0	0	0	12.117	36.63	73.057	118.76	178.75	224.28	332.53	399.16	499.52	669.94	816.86	1061.2	1297	1559.6	1885.9	2189.3	2497	2817.2	3154.5	3546.6	3929.1	4338.1	4726.8	5116.2	5367.2	5755.5	5921.3	6375.3	6670.4	6862.1	7053.9	7155.4	7306.7	7317.2	7363.2	7491.3	7564.4	7646.2	7384.1
10.965	7.728	0.34167	7.1314	0	0	0	0	0	2.4671	0	0	0	0	0	0	0	9.1192	14.627	36.86	48.751	65.514	75.85	109.52	176.49	224.43	275.75	424.64	498.95	619.92	737.98	915.93	1071.4	1312.1	1526.4	1713.7	1873.4	2031.8	2090.9	2296.9	2435.1	2592	2641.9	2742.5	2740.4	2804.1	2902.6	2825.7	2914.6	2951.7
0	0.62261	0	6.8125	7.4211	3.224	0	6.1245	0	13.289	1.1373	23.247	29.384	38.163	77.543	108.95	184.79	216.11	271.81	358.19	436.05	478.36	567.63	651.18	739.15	906.61	1079.4	1371.2	1642.9	1962.6	2354.3	2699.4	3080.2	3408.5	3900	4367.6	4745.3	5158.4	5486.1	5811.4	6336.5	6473.9	6752	6893.4	7185.5	7622.4	7529.1	7654.1	7779.2	8008.8
19.995	0	0.25597	14.08	0	0	0	0	0	0	0	0	0	0	28.771	61.648	156.25	253.86	340.89	518.62	686.01	874.52	1117.5	1361.7	1826.2	2171.4	2483.3	2939.7	3423.6	4024.8	4767.3	5486.1	5843.7	6500.2	7227.2	7944.5	8640.7	9247	9839.3	9993.1	10657	10862	11163	11435	11740	12342	12096	11900	12653	12896
0	0	0	3.545	3.9044	11.558	13.652	20.14	19.357	30.6	37.536	39.773	55.368	53.558	59.963	74.219	91.906	94.355	105.64	95.987	126.39	134.57	175.77	209.73	243.64	311.64	407.17	531.9	682.14	775.88	948.79	1123.3	1221.3	1375.7	1610.6	1828.1	2065.5	2303.2	2504.2	2716.3	2870.4	3092.6	3402.9	3575.4	3730.2	3817.4	3999.1	4198.1	4311.6	4221.5
0	0.030169	0	3.9203	0	16.376	8.3916	2.4369	6.5765	19.114	38.663	47.047	31.393	37.955	34.721	49.046	67.185	89.376	175.48	271.49	233.78	335.25	421.54	566.85	737.73	914.23	1096	1434.1	1620.7	1843	2185.2	2459	2723.5	3023.1	3276.2	3625.7	4026	4207.5	4482.5	4700	4917.9	5098.2	5267.3	5399.5	5556.3	5541.9	5752.4	5786	5890.6	6046.6
20.827	1.9581	1.5334	3.3079	0	0	0	0	0	0	0	0	0	32.925	70.261	145.81	249.18	353.88	543.14	721.74	966.47	1171.7	1442.5	1704.2	2162	2346.2	2693.1	2881.4	3418.4	3602.9	3892.4	4390.4	4590.3	4909.9	5356.6	5767.7	6128.8	6195	6560.2	6812.6	7284	7460	7531.4	7746.2	7999.5	8131.3	8363	8217.4	8704.4	8547.3
0	7.8344	0	2.6122	12.214	0	1.0049	0	0	0	32.177	76.412	137.38	225.19	308.05	410.82	540.45	563.89	705.88	834.08	980.37	1231.2	1485.9	1700.9	1918.8	2145.4	2403.6	2658.6	2924	3175.5	3277.1	3488.7	3768.1	4160.4	4296.5	4623.2	4933.2	5074.4	5224.1	5385.7	5295	5257.9	5136.3	5251.3	5547.1	5608.7	5919.9	5811	5738	5636.1
25.046	12.05	0	0	0	0	0	0	0	1.4241	18.123	79.358	170.35	293.83	463.46	678.8	947.79	1312.4	1761.8	2277.2	2889.3	3581.4	4146.2	4978.8	5532.3	6229.8	7050	7951.7	9065.3	9625.2	10590	10910	11940	12661	13067	13892	14337	14775	15318	15804	16644	17123	17206	17495	17858	17899	18121	18250	19022	19187
29.041	7.4116	0	0	0	0	0	0	0	0	0	0	0	0	0	0	23.043	92.444	221.76	366.45	574.28	792.83	1116.9	1501.4	1965	2389.3	2833.8	3405	3866.7	4518.9	5315.8	5934.7	6499.1	6834.6	7901.3	8462.3	8884.6	9726.6	10482	10960	11480	11729	11912	12601	12660	12886	13136	13277	12933	12825
23.742	3.4163	0	0	0	0	0	0	0	0	0.56583	1.0792	18.25	29.16	45.439	45.462	74.995	78.003	111.79	136.42	198.72	297.7	408.11	597.53	791.56	933.29	1224.5	1369.7	1687.2	1852.7	2307.4	2609.5	2899.6	3169.2	3388.6	3741.1	3989.8	4396.5	4844.1	5036.2	5199.9	5619.6	5619.1	5952.6	6122.6	6080.8	5989.1	5937.6	6171.4	6613.5
13.366	7.0776	0	0	0	0	2.8537	0	9.8064	0	0	2.7238	5.4615	5.5707	56.126	86.845	113.21	176.18	260.09	278.99	374.03	456.72	545.3	639.76	779.25	874.33	1041.2	932.53	1219.4	1418.4	1689.9	1650.1	1833.6	2015.7	2067.2	2517.3	2437.7	2874.1	2674.6	3074.2	2681.8	2669.5	3224.8	3383.3	3449.6	3507.2	3455.2	2840.3	3462.8	3590.5
15.238	14.318	2.7267	0	0	0	0	0	0	0	0	0	0	0	0	8.1132	46.682	52.607	111.36	119.39	199.67	293.82	473.14	595.02	730	887.76	1125.7	1282	1626.1	1959.4	2244.8	2691.2	2982.6	3263.9	3509	3651.9	4150.4	4484.6	4628.9	4797	5139.2	5257.7	5574.1	5667.7	5869.6	5996.4	6158.6	6083.9	6237.9	6339.1
8.7625	1.4242	3.7351	3.7625	3.2108	0	0	0	0	0	0	0	13.46	31.637	85.199	171.62	301.8	446.71	672.88	943.63	1329	1745.8	2232.6	2746.7	3172.5	3691.7	4445.6	4914.7	5747.7	6430	6889.3	7624.9	8416.5	8858.5	9653.1	10554	11432	11954	12107	12235	12488	12925	13237	14287	14850	14799	14639	15149	15296	15644
10.513	11.959	0	0	0	0	0	0	0	0.23525	16.709	18.253	55.944	107.8	172.23	250.04	330.47	456.41	608.1	810.2	1007	1297.9	1546.6	1939	2220.7	2650.4	3022.5	3362.1	3752.6	3772.3	4206	4495.2	5088.6	5214	5760.8	5944.4	6270.1	6618.2	7184.1	7287.5	7804.8	7746.9	7709.3	7650.2	7688.5	7408.1	7444.8	7653.3	7683.5	7722.8
17.545	3.0703	0	0	0	0	0	0	0	0	0	10.305	1.2299	8.0832	15.04	52.42	74.527	128.46	185.51	291.86	431.78	555.34	758.39	1011.8	1312.1	1643.1	1963.7	2378.3	2895	3353.4	3773.6	4283.4	4720.5	5263.1	5785.9	6156.8	6727.1	7037.9	7425	7578.8	8006.8	8132.6	8318	8589.8	8908.1	8927.8	9108.1	8950.8	9366.3	9283
30.724	22.926	0.36735	0	0	0	0	0	0	0	0	0	0	3.9276	40.396	136.42	153.47	226.38	343.93	467.6	542.48	871.74	1028.2	1372.4	1390.9	1683.5	1905.4	2187	2179.8	3536.2	3671.8	3936.4	4420.8	4783	5122.1	5574.8	5819.4	6240.4	6614.8	6842.9	7169.4	7232.3	7609.1	7637.1	7946.1	8064.6	8146.1	8351.3	8242.4	8520.3
4.6746	0	2.9151	0	6.4732	0	0	0	7.285	26.047	54.538	99.475	171.68	291.7	453.53	691.46	926.93	1257.5	1594.8	1986.3	2502.7	2939.6	3444.9	4026.8	4590.2	5077.5	5917.6	6444.7	7380.4	7914.4	8240	9289.6	9919	10664	11352	11511	12535	13195	13914	14222	14627	15201	15575	15915	16323	16383	16329	15862	16919	17047
0	0	1.2154	4.0161	13.882	0	0	0	0.44297	26.962	78.9	213.88	357.85	591.15	904.89	1268	1659.5	2102.9	2504.7	3061.5	3612.3	4024.7	4724.4	5162.1	5790.1	6218	6903.2	7215.9	7748.8	8200	8661.7	8991	9560.9	9892.5	10308	10626	10741	11280	11329	11404	12011	12137	12796	12518	12693	12951	12756	12821	12669	12610
9.782	8.0925	0	12.67	0	0	0	0	14.584	58.817	121.92	191.94	255.22	375.17	488.49	580.85	825.28	837.88	959.78	1263.1	1432.9	1468.4	1782.5	1904	2070.9	2391	2633.4	2706.4	3140.5	3589.7	3891.6	4331.4	4749.2	5285.7	5720.8	6020.8	6576.7	6775.1	7417.5	7699.9	7836.4	8394.9	8602.1	8593.7	9056.7	9180.5	9393.3	9300.1	9674.7	9619.9
0	0	1.4068	4.297	5.1368	5.6506	15.258	13.927	24.098	16.726	18.405	50.66	72.879	97	112.76	136.65	168.53	202.78	236.21	287.68	361.04	460.87	590.92	704.67	824.03	935.8	1072.8	1198.5	1360.5	1507.2	1580.1	1762.4	1861.8	2070.6	2261.9	2408.7	2633.1	2788.6	2895.3	3118.3	3334.9	3467.5	3581.4	3722.7	3821.9	3858.5	3993.6	3946.2	3952.3	4103
0	2.6569	0	0	1.7567	3.7224	3.6988	7.1224	11.147	7.6059	0	0	0	0	0	0	0.62925	2.3962	22.161	49.237	88.668	148.02	193.45	275.24	417.83	613.04	748.11	904.28	975.97	1121.1	1260.6	1421.9	1616.3	1876.3	2025.3	2177.5	2417.8	2585.6	2757.5	2870.6	2942.9	3124.2	3290.7	3222	2983.3	3553.6	3343.4	3864.2	3722.4	3834.8
0	3.666	0	16.819	0	7.7455	0	0	0	0	4.3869	3.383	0	0	54.415	130.37	258.16	428.74	629.26	794.61	1042.2	1271.5	1504.6	1812.1	2017.9	2316.4	2573.4	2776.7	3186.1	3456.6	3780.5	4102.2	4605.9	4843.3	5247.4	5463.9	5872.9	6068.4	6424.4	6837.9	6893.1	7220.8	7264.2	7394	7569.4	7431.1	7648	7666.5	7864.6	7828.1
15.146	0	0	0	8.2619	0	7.4287	23.498	73.1	82.981	195.22	269.86	389.9	551.29	955.55	1020.2	1350.1	1676.9	2154	2432.8	2812.3	3145	4428.1	4441.9	5121.1	5540.8	6010	6685.4	6919.1	7657.5	8107.8	8678.5	9453.5	9793.7	10615	11052	11318	11879	12230	12569	13641	13534	13721	13781	13805	14025	14191	13981	14178	14208
11.488	0	0	0	3.6908	0	0	50.981	132.56	301.79	522.02	791.08	1120.8	1613.9	2234.3	2708	3174.6	4381.7	4762.5	5684.4	6060.7	7220.1	8161.3	8900.5	10124	11189	11846	12231	12586	14129	14431	15319	16060	16798	17437	17630	18193	18423	18988	19677	20109	20427	20593	21219	21593	21576	22194	22656	22761	23058
0	0	0	4.7617	5.6736	10.89	19.678	22.483	15.068	27.542	36.05	40.854	42.662	54.334	50.261	51.072	76.679	101.34	140.71	127.61	226.98	271.27	328	408.33	492.68	599.16	724.86	886.33	1055.4	1221.5	1465.2	1676.5	1932.4	2204.2	2443.7	2763	3084.4	3424	3604.4	3882.9	4133.7	4468.2	4586.4	4852	4952.1	5196.4	5120	5311.6	5457.3	5572.9
25.986	9.5246	0	0	0	0	0	0	0	0	0	21.916	24.735	123.53	181.17	280.38	415.47	528.31	662.97	849.25	1008.3	1169.3	1377.5	1558.2	1802.6	2050.1	2259.9	2481.8	2662.9	2595.7	3195.9	3323.1	3472.4	3722.9	3972.5	4127.8	4367.5	4577.5	4812.2	5339.1	5486.3	5428.9	5801.8	5718.4	6107.5	6104.9	6201.5	6193.1	6204	6313.1
23.95	13.576	1.1169	0	0	0	0	0	0.42319	10.354	71.786	135.19	245.9	431.5	662.83	966.39	1319.9	1685.9	2116.9	2601	3224.3	3809.9	4358.6	4838.5	5502.6	6152.6	6611.2	7088.8	7867.5	8534.8	9041.7	9500.1	10189	11004	11525	12278	13062	13270	13755	14014	15107	15800	15907	16180	16275	16586	16406	16077	16429	16584
14.154	2.7712	2.2143	0	0	0	0	0	0	0	0	0	0	0	0	12.673	41.592	88.685	173.5	297.76	431.03	623.71	884.14	1055.7	1275	1470.5	1779.7	1966.8	2245.5	2566.4	2659	2912.4	3191.9	3258	3471.2	3676.2	3868.6	4139.1	4307	4519.1	4684.2	4938.8	5106	5049.9	5258.6	5283.6	5306.4	5300.6	5329.3	5437
27.416	12.095	0.84688	4.0084	0	0	0	0	0	0	0	0	0	0	21.202	47.775	113.97	177.43	245.5	331.14	442.59	523.5	690.38	835.14	1040.3	1160.5	1457.3	1772.9	2124.6	2465.7	2813.5	3211.2	3589.9	4129.6	4596.5	5111.8	5535.1	6105.7	6484	6901.5	7266.4	7379.3	7501.2	7791.2	8198.6	8285.2	8126.3	7820.5	8437.8	8479
0	0	0	2.7112	4.0443	2.7931	0	0	0	0	9.7399	64.665	187.49	398.91	650.41	1019.9	1461.8	1994.6	2592.1	3096.6	3781.6	4503.8	5261.1	6026.2	6833.8	7607.5	8074.4	9137.1	9604.4	10602	10792	11633	12431	13070	13933	14144	14750	15311	15668	16134	16878	17135	17646	17605	17603	18130	18238	17910	18562	18646
8.163	0	0	1.4727	2.2262	0	0	0	0	0	0	0	3.1833	111.93	322.02	548.46	865.03	1318.7	1891.7	2660.6	3442	4373.8	5462.9	6365.2	7546.9	8733.2	9908.5	11238	12523	14059	15282	16544	18428	19078	20324	18960	21078	23258	23929	25155	25410	26002	25568	26823	26048	27896	27583	28533	28264	28857
0	0	0	0	5.2933	19.953	20.716	22.841	20.893	23.352	21.21	44.198	80.038	166.24	254.57	361.93	474.9	633.72	922.91	1268	1553.3	1973.9	2526	2978.6	3677.2	4272.8	4857.2	5904.4	6086	6956.7	7858.3	8477	9514.8	10110	10823	10794	11748	12422	12893	13449	13773	14183	13879	14030	14476	13665	13836	13844	13857	13837
20.365	14.899	0	0	0	0	0	0	0	0	0	0	0	7.0976	0	0	14.844	29.277	66.752	142.1	207.9	389.46	588.3	852.72	1134.7	1511.8	1862.9	2309.2	2721.6	3180.3	3694.5	4270.3	4520.4	5067.6	5522.3	6038.2	6333.3	6467.8	6792	7188.9	7371.4	7747.3	7878.8	7912.3	8166.3	8112.9	8280.6	8299.7	8222.4	8342
8.2851	1.0477	0	0	0	0	7.7012	16.314	30.428	31.064	35.489	57.822	74.682	96.673	105.43	113.07	142.21	139.9	181.44	281.8	381.86	507.61	631.48	755.83	901.47	1111.3	1242.5	1406.8	1431.8	1511.7	1912	1937.5	2209.2	2237.5	2305.3	2462.2	2624.3	2822.7	2991.1	3131.6	3378.5	3618.9	3817.7	4070.5	4248.8	4216.4	4341.3	4621.8	4476.7	4599.2
15.48	7.075	0	0	0	0	0.2936	20.238	60.982	134.75	233.61	360.57	513.89	666.9	830.09	979.6	1210.2	1484.8	1485.9	2096	2274.6	2629.8	2968.7	3320.3	3263.9	3462.2	3766.4	4004.8	4310.5	4514.6	4974.7	5280	5648.4	6092.7	6598.9	6769.4	7042	7400.1	7606.7	7770	8143.1	8526.5	8852.4	8564.1	8543.2	9085.1	8861.4	8696.6	9441.6	9236.1
0	2.795	0	0	10.493	3.2185	0	11.405	7.4671	0	0	22.01	53.988	117.15	218.89	365.4	527.91	757.95	990.62	1242.1	1519.3	1828.9	2173.9	2504.6	2890.5	3223.7	3525.3	4079.7	4488.7	4682.8	5098.9	5622.4	6062.1	6612.6	7569.8	8040.9	8297	8918.5	9360.3	9415.3	9491.5	9621.7	9884.3	9911.1	9917.7	10269	10358	10435	10381	10528
13.092	4.0213	0	6.5593	0	0	0	0	0	14.036	34.844	59.145	76.024	120.34	182.63	248.29	332.11	401.5	471.2	602.8	704.24	855.61	1034.3	1080.3	1388.2	1580.4	1867.5	2202.3	2456.9	2829.7	3196.2	3486.7	3814.3	4092	4362.3	4626.4	4601.5	4861.4	5172	5352.6	5423	5592.1	5858.6	5866.8	5974.8	5981.8	5992.9	6248	6123.6	6112.2
0	0	0.26135	1.6888	0.051969	0	2.4888	0	0.99297	5.2269	0	0	0	0	0	17.675	23.788	10.399	61.845	160.28	129.79	213.9	291.21	461.96	642.34	854.69	1064.6	1269.6	1623.2	1810.5	2181	2517.2	3037.5	3245.5	3626.1	3882.9	4353.3	4461.9	5112.2	5094.2	5315.1	5188.3	5445.7	5371.1	5641.4	5710.2	5900.4	6035.8	5922.2	5950.6
57.599	45.183	1.3303	10.933	0	0	0	0	0	0	0	0	0	15.063	52.236	96.273	187.19	338.27	406.23	547.58	730.46	875.79	1085.4	1325.5	1534.9	1724.6	1931.9	2141.2	2274.5	2493.6	2756.1	3003.3	3291.2	3568.8	3503.6	3819.4	3957.5	4037.8	4261.4	4410	4574.3	4738	4955.7	4954	4943.8	5061.4	5077.2	5072.1	4974.5	4923.3
12.739	11.479	0	4.796	0	0	0	0	0	0	35.773	115.93	212.32	333.77	510.5	700.42	929.92	1216.4	1500.1	1757.6	2102.7	2466.3	2660.5	3093.4	3074.4	3864	4154.1	4291.4	4722.2	5027.6	5162.8	5884.6	6476.6	6667.1	7202.1	7237.1	7739.2	7881.9	8479.8	8856.4	8959	9367.3	9266.2	9398.7	9386.1	9550.7	9744.2	9997.6	10103	9874.8
6.8987	0	2.9263	0	0	0	0	0	0	0	0	0	0	0	19.993	84.476	151	287.6	478.02	713.89	1032.7	1229.2	1751.8	2011.8	2409.7	2577	3034.8	3417.3	3743.3	4187.9	4435.9	4816.7	5181.5	5300.4	5478.9	5910.2	6223.8	6410.2	6443.7	6878.6	6845.4	6965.8	7124.1	7080.5	7419.4	7306.4	7393.1	7108.2	7243.6	7232.4
17.609	8.6412	0	0	0	0	0	3.0052	6.536	5.3225	7.086	19.75	56.082	113.69	213.72	283.5	282.01	304.55	414.91	535.16	730.2	924.6	1127	1352.7	1549.5	1821.8	2089.7	2203.3	2433.8	2598.5	2677.2	2855.7	2905.4	3152.9	3356	3456.3	3673.8	3874.6	3893	4087	3992.1	4177.2	4307.5	4357.3	4391	4592.6	4300.8	4399.8	4556	4765
27.764	5.3354	0	0	1.2634	0	0	0	0	0	0	0	0	0	27.985	71.399	151.84	270.22	418.65	559.68	725.88	910.06	1120.9	1392.5	1627.7	1863	2096.9	2269.7	2579.6	2814.4	3078.4	3308.7	3620.9	3802.9	4136.3	4399	4676.1	5037.8	5154.2	5058.1	5673.9	5599.4	5785.9	5502.3	5751.3	5821.1	5835.9	5860.4	5908.7	6073.8
0	0	0	4.6574	0	0	8.5316	0	0	0	0	21.526	49.126	100.65	163.27	237.39	375.45	496.6	586.99	694.44	823.66	1000.7	1106.6	1188.2	1508.3	1696.8	1801.1	1992.4	2274.4	2400.3	2636	2842.5	3015.3	3148.1	3281.4	3538.5	3838.2	3838.8	4177.4	4274.9	4475.5	4630.6	4637.8	4857.8	4860.8	4928.6	5077.4	5069.6	5179.5	5091.8
32.464	5.2754	0	0.11221	0	0	0.053879	0	0	0	0	0	0	0	0	0	0	0	13.192	34.929	79.207	117.19	145.47	180.24	228.93	383.54	453.21	586.8	796.58	1001	1333.7	1522.9	1731.9	2184.3	2285	2621.9	2834.9	3214.9	3417.8	3423.7	3511.2	3710	3810.3	4043.7	4181.3	4422.6	4337.1	4566.5	4656.4	4624.1
35.113	18.419	2.4745	3.8567	0	0	0	0	0	0	22.466	115.12	224.94	351.71	510.85	752.72	1069.2	1442.3	1833.4	2211.6	2765.6	3499	4167.7	4812	5507.9	6216.8	7251.7	7763.7	8388.3	9323.5	10388	11055	11786	12263	12957	13672	14149	14564	15230	15495	15876	16515	17303	16096	16378	16361	16397	16998	16978	17120
0	0	0	1.3283	18.637	22.733	31.207	47.465	46.985	63.886	69.93	86.263	88.672	119.41	154.71	199.47	273.58	364.99	572.27	768.15	1075	1457.5	1794	2196.8	2724.8	3460.9	3784.5	4299.9	4951.4	5473	5901	6220.5	6767	6862.5	7411.5	7594.6	7653.1	8279.6	8640.1	9156.4	9217.9	9441.5	9609.3	9915.9	10011	10037	10003	10086	10192	10125
30.979	6.1364	0	0.56299	0	0	0	0	0	0	0	0	0	0	0	38.393	68.601	166.81	240.26	384.34	514.71	718.95	965.15	1032.2	1317.9	1621.6	1920.9	2061.9	2495.8	2712.6	3033	3395.1	3788.3	3965.4	4355.2	4565.7	4807.7	4846.5	5560.8	5732.2	6011.6	6005.3	6421.2	6637.2	6550	6751.1	6715.2	6747.7	6615.3	6899.7
28.994	2.6165	0	0	0	0	0	0	0	0	0.67664	21.025	83.091	162.96	240.66	363.24	742.55	789.75	1417.8	1400.2	2306.7	2853.2	3482.9	3407.2	4897.5	5814.4	6353.4	7218.4	8051.2	7473.4	8176.7	8604.3	9617.9	10159	10727	11128	11909	12361	12800	13194	13540	13666	15915	14195	16168	16272	16354	14800	16160	16803
0	0	0	0	37.3	73.643	70.287	118.25	115.28	117.78	148.62	176.94	277.74	454.76	607.85	906.15	1194.4	1551.2	1953.7	2379.1	2809.3	3447.3	4017	4539.4	5133.2	5773.9	6501.7	6983.3	7678.3	8357.2	8813.6	9422.7	10426	11013	11471	12120	12659	13276	13811	13917	14467	15018	15379	15705	15980	16104	16591	16784	16769	16925
16.26	4.4395	0	9.8342	0	0	0	0	4.5604	36.903	92.967	196.55	300.72	514.3	822.06	1139.7	1566	2086.2	2570.2	2948.4	3830	4717.6	5714.2	6354	6976.2	8027.3	8620	9458.9	10452	11009	11740	12234	13008	13764	14285	14155	15089	15082	15224	15540	16457	16979	17072	17541	17469	17321	17554	17891	17771	17418
20.455	6.6824	0	0	0	0	0	0	0	0	0	0	0	0	0	0	0	0	0	0	2.8111	46.252	97.844	144.69	202.45	294.49	454.63	514.14	709.2	931.46	1147.5	1349.1	1591.7	1893.3	2155.2	2433.6	2750	3241.9	3467.6	3814.2	3877.4	4129.7	4012.6	4687.1	4887.3	5071.5	4827.9	5072.5	5265.7	5450.5
20.955	18.96	0	0	0	0	0	0	0	0	7.5242	43.969	97.489	156.37	258.13	319.73	431.01	564.59	766.09	931.47	1117	1225	1477.3	1600	1920	2047.5	2206.7	2425.5	2684.1	2826.7	3059.4	3218.4	3437.8	3786.2	3912.7	4314.2	4451.6	4524.7	4806.6	4893.7	5387.2	5644.1	5599	5554.8	5922.2	6027.9	5891.4	5998.7	6111.8	6088.8
0	0	0	0.039932	1.995	7.8011	6.2506	9.3499	32.063	31.703	57.668	71.547	98.254	131.59	158.01	191.97	221.58	249.86	259.95	295.01	343	379.99	436.95	540.18	660.59	836.43	1008.4	1233.5	1436.9	1708.8	1970.7	2185.9	2351.9	2662.9	3013.9	3251.4	3554.6	3720.7	3939.6	4207.5	4361.9	4467.5	4565.6	4815.2	4822.6	4996.6	5171.4	5221.7	5557.9	5487.5
0	0	0	0	9.2193	3.1408	27.699	22.231	11.203	15.089	0	15.914	32.663	56.017	121.19	190.28	301.85	432.63	577.15	776.17	996.04	1221	1469.4	1718.4	1951.6	2165	2525.7	2762.8	3107.8	3490.2	3497.9	3960.1	4217.2	4369.8	4595.3	4714	5020.4	5234	5323.8	5568.7	5750.4	5888.3	6034	6030.5	6222.9	6304.1	6365.1	6222.6	6203.7	5643.9
1.5983	0.5396	0	0	4.7081	0	6.7539	0.27388	0	0	0	0	0	8.4943	2.348	10.82	52.264	126.95	103.97	179.76	305.59	408.3	602	824.68	1059.1	1392.1	1668.7	2022	2455.5	2697.4	3309	3593.1	3951.2	4246.3	4557.2	4868.9	5076.4	5249	5217.5	5682.4	5726.6	6035.4	5430.4	6048.8	6243.7	6366.1	6461.7	6273.4	6364.2	6354.3
24.443	2.9944	0.35201	0	0	0	0	0	0	3.4397	35.118	77.618	138.98	264.73	394	576.12	850.77	1209	1610.4	2134.2	2579.9	3137.3	3707.9	4138.5	4760.3	5426.7	5939.6	6702.4	6689.3	6839.4	7379	8253.8	9435.5	10364	9860.4	10905	11905	11846	12761	12222	12134	13404	14231	13530	13350	13314	14462	14072	13959	13692
0	0	0	10.476	4.9854	2.2472	15.847	28.615	47.729	45.775	68.059	100.96	140.82	164.14	182.22	238.98	262.48	314.53	357.21	418.51	483	625.7	815.3	996.8	1103.1	1266.7	1567	1795.3	1947.3	2171	2671.1	2614.9	2775.4	3079.7	3289.3	3475.1	3682.4	3947.2	4039.9	4191.3	4460.4	4486	4829.3	4828.7	4954	4975.1	5033.9	5021	5050.8	5124.6
14.984	7.1624	0	0	0	0	0	0	0	0	0	0	0	0	0	0	29.159	113.33	198.6	286.69	420.05	560.54	724.61	848.61	971.14	1122.1	1372.1	1555.2	1710.3	1975.9	2151.1	2254.6	2530.3	2684.1	2890.5	2936	3121.4	3416	3396.4	3551.7	3219.8	3374.2	3422.9	3713.4	3459.9	3676	3561.8	3791.1	4350.2	4625.5
0.44987	0.35448	0	0.18563	4.0568	0	0.32685	0	2.0114	0	0	22.256	57.879	117.7	186.03	214.73	315.04	415.52	493.94	642.44	757.01	926.99	998.39	1173.8	1316.7	1581.9	1688.9	1846.6	2182.1	2475.7	2627.6	2844.7	3257.5	3408.9	3747.5	3964.4	4395.9	4561.4	4837.3	5046.1	5545	5675.8	5813.5	5700.7	5925.7	6088	6016.5	6181.3	6239.6	6353
0	5.7207	0	14.546	0	0	0	0	0	0	3.2686	18.123	66.578	118.92	187.29	282.55	378.49	500.39	631.65	837.27	987.11	1163.2	1381.7	1479	1954.3	2169	2582.2	2922.6	3261.2	3469.5	3925.4	3870.7	4834	5199.6	5659.1	5975	6711.4	6811.9	7158.2	8028.5	8139.8	8306.4	8486.4	8536.8	8993.9	9198.5	9318.4	9553.8	9573.8	9876.2
7.0362	9.5635	0	0.067479	0	0	4.9008	0	0	0	2.1393	1.8474	15.652	37.457	56.883	95.683	180.58	290.9	426.88	566.53	718.01	939.67	1171.5	1373.3	1710.4	2004.6	1886.5	2689.9	3072.6	3312.1	3888.5	4067.8	3597.1	3829	4255.2	4315.3	4531.2	4953.8	5392.3	5672.6	5764.6	5968.3	5890.5	6072.4	6049.2	6013.4	6161.6	6601.3	6445.9	6556.3
41.691	11.682	0	0	0	0	0	0	29.751	98.387	172.82	276.46	493.89	721.04	1030.4	1226.9	1623.5	2111	2524.6	2901.4	3665.3	4234.4	4890.4	5165.6	5833.9	6250.3	6685.5	7131	9934.6	8756.3	10492	9550.8	10016	10773	11226	11591	12140	12649	12926	13262	13073	13633	13852	13717	14030	14077	14172	14258	14405	14142
32.306	29.881	0	30.51	0	0	0	0	0	0	0	0	7.2599	23.77	39.496	73.531	131.91	267.22	380.41	562.57	735.31	1030.7	1333.3	1744.2	2070	2686.6	3242.7	3831.3	4452.5	5023.9	5579.1	6153.2	7015.5	7638.1	8450.9	8709.5	9476	9818.2	10599	11198	11756	12270	12653	13158	13313	13738	13738	13702	13980	13921
33.017	2.9416	4.1807	0.19676	0	0	0	0	0	0	13.62	27.982	40.114	59.892	71.151	76.169	141.51	155.51	282.3	414.96	582.97	684.03	867.16	1006.7	1346	1546.5	1776.9	1998.1	2219.2	2337.4	2773.1	3082.5	3255	3581.6	3853	4221.4	4684	5035	5294.5	5640.8	5874.4	6264.9	6423	6614.3	6833.2	7279.4	7530	7801.9	7952.4	8212.1
0	2.2986	0	0	0	8.3931	2.1391	2.954	45.835	3.2848	96.705	173.28	251.08	364.21	535.04	681.34	912.88	1098.2	1459.7	1777.2	2207.3	2735	3317.6	3974.8	4557.8	5251.1	5882.1	5802	7182.6	8050.1	8764.4	9364.4	10135	10886	9415.7	9964.4	10649	10868	11353	11079	11920	13322	13468	13216	13660	13991	13378	14239	14137	14739
13.193	0	0	3.2442	0	0	12.787	0	0	5.9893	4.381	0	13.08	25.507	98.958	156.3	245.09	346.59	375.55	523.73	633.84	802.5	875.1	1003.1	1116.9	1236.1	1250.5	1327.3	1463.7	2022.4	1768.2	1868	1993	2129.7	2212	2355.2	2427.8	2516	2898.7	2762.7	2848.2	2862.6	3198	3097.9	3184.7	3053.8	2934.9	2937.7	3131.1	3178.6
6.6809	9.2871	0	0	0	0	0	1.024	21.19	85.903	197.92	358.3	518.85	708.36	912	1116.8	1368.3	1526.1	1776.6	1906.6	1969.2	2212.2	2337	2505.7	2640.8	2799.6	3001.6	3043.5	3231.7	3392.2	3627.4	3748.2	4069.8	4297.9	4617.2	4535.7	4888.8	5051.7	5416.5	5764	5791.5	5903.5	5944.8	5860.7	5802.8	6059.6	6078.5	6261.8	6572.5	6527
3.0626	0	0	7.171	2.1857	0	0.56946	0	0	0	0	0	0	0	35.068	108.93	225.93	407.85	588.73	639.11	1202.5	1221.9	1707.9	2176.2	2551.9	3194.9	3692.2	4210.6	4664.2	5554.8	5624.6	6151.7	6342.4	6740.9	7122.3	7302.3	7841.4	8087.3	8131.3	10211	9414.9	8284.2	9200.9	10824	9559.3	9602.1	9498.2	9367.2	8700.9	9313.2
0	2.9142	0	4.1803	2.4534	0.20228	10.03	9.9009	46.85	85.12	160.06	261.25	412.75	612.05	798.01	1057.4	1402.8	1615.2	1939.3	2190.5	2496.3	2762.3	2942	3116.1	3400.4	3566.6	3798.5	3935.7	4201.1	4391.1	4460.3	4684.1	4795.7	5096	5074.9	5300	5517.9	5525.5	5891.2	5936.2	5967.8	6154.9	6187.8	6216	6383.7	6403.9	6425.2	6411.2	6578	6705.9
30.056	6.8385	0	0	0	0	4.9138	0.87681	0	7.1654	2.9054	21.909	31.137	36.294	60.251	77.063	138.19	167.28	237.67	332.26	431.01	533.68	597.7	748.96	866.55	1076.3	1275.7	1517.2	1863.1	2269.4	2622.6	3200.4	3505.1	3894.3	4456.6	4837.6	5413	5894.1	6503.1	6641.6	7315.8	8359.4	8213.2	8122.7	8589.6	9087.8	8485.5	9129.4	9984.7	9887.6
10.521	7.7124	0	0.98711	2.5988	0	0	7.3502	1.6192	12.592	50.534	99.458	224.26	331.17	481.75	593.74	775.17	927.86	1156.8	1390.2	1600.2	1821.2	2046.4	2288.1	2477.7	2712.5	2968.6	3082.4	3436.6	3616.3	4024	4075.8	4426.1	4659.6	4982.3	5152	5417.6	5653	5879.1	6088.9	6509.7	6632.9	6735.9	7111.8	7175.1	7407.9	7484.5	7550.9	7595.9	7832.3
21.794	10.266	0	0	0	0	0	0	0	1.2182	0	0	0	0	11.066	29.101	67.639	118.89	229.96	345.12	505.92	650.41	860.12	1176.9	1418.9	1677.6	1934	2213	2581.1	2946	3200.2	3725	3852.2	4211.6	4894.9	4694.8	5924.8	5986.7	6518.2	6768.6	7023.5	6972.3	7959.6	7832.8	8022.2	8107.4	7337.8	7565.8	7340.4	7659.4
16.195	9.9315	0	5.5989	0	0	0	0	0	0	0	0	0	2.5874	35.675	62.921	115.52	177.39	293.02	465.16	655.86	893.62	1255.4	1435.4	1834.6	2050.6	2499.9	3040.2	3358.1	3742.2	4221.9	4625.2	5165.8	5506.6	6031.3	6382	6843.2	7003.6	7324.1	7807.7	8165.4	8217.5	8608.5	8905.7	9059	9116.2	8986.8	8915.7	9051.5	9063.3
0	0	0	4.7231	0	4.2699	8.4267	6.8156	0	10.073	8.3094	3.777	8.5723	16.277	58.259	108.6	195.61	296.68	478.75	706.54	1055.8	1440.3	1874.2	2394.2	2964.2	3552.7	4045.6	4843.3	5281.5	5798.1	6469.2	7082.7	7384.5	7953.9	8318.6	8897.7	8988.4	9149.9	9278.1	9600.4	9728.2	9886.1	9994.6	10318	10735	10713	10713	11151	11256	11376
22.674	9.529	0	0	0	0	0	0	0	0	10.616	0	0	0	0	0	0	0	0	0	0	0	10.712	64.313	100.24	147.44	278.06	312.58	466.95	579.33	680.01	772.36	884.93	1063.9	1147.8	1290.2	1453.7	1710.8	1824.1	2018.5	2005.6	2142.7	2353.4	2621.6	2735.3	2902.9	2832.3	3185.1	3472.7	3651.1
13.864	9.8979	0	0	0	0	0	0	12.979	70.812	147.6	210.02	345.36	448.03	548.57	673.49	861.35	1049.6	1235.2	1466.9	1727.3	2074.2	2357	2788.4	3097.4	3569	4023.2	4398.9	4978.9	4998.1	5292.4	5691.5	6354.3	6652.8	7020.7	6809.8	7632.8	8231.8	8295.9	8584.2	8730.7	8992.5	9373.7	9567.8	9514.3	9631.9	9435	9989.5	10148	10330
0	0	0	0	4.5399	11.089	0.99137	0	0	0	0	3.073	1.0233	0	0	0	0	0	18.355	38.157	103.35	146.12	213.99	349.93	474.09	589.77	658.7	830	1001.6	1191	1327.1	1545.3	1791.1	2116.9	2413.9	2619.6	2942.3	3126.8	3519.4	3648.7	3985.5	4093.5	4354.2	4538.2	4488.6	4719.1	4880.7	5130.9	5158	5201
7.2787	0.43831	0	2.3237	2.8734	0	0	0	0	7.9308	4.4585	5.0051	0.67213	11.543	44.314	54.836	70.709	82.125	89.179	120.79	152.58	201.07	275.44	313.38	409.13	543.93	668.98	873.5	1064.9	1336.2	1707.4	1967.5	2416.1	2835.9	3298.4	3581.7	3917.2	4362.4	4764.2	5035.1	5303.5	5498.7	5896.3	6056.3	6328.2	6481.2	6518.2	6686.1	6729.9	6791.7
0	7.6362	7.7264	11.522	0	20.8	0.44624	1.4096	0.062434	0	0	0	0	1.82	6.9191	91.724	152.03	263.91	355.32	492.51	670.44	876.17	1118.1	1349.1	1688.2	1985.6	2254	2633.4	2855.9	3166.9	3609.9	3892.4	4327.8	4717.6	5128.1	5430.8	5724.6	6138.7	6537.4	6792.3	6928.2	7395.1	7547	7709.5	7987.4	8184.7	8342.3	8334.4	8796.2	8921.3
6.1466	1.5843	0	0	0	7.9283	3.5449	0.73999	9.7632	27.089	81.119	142.17	244.03	352.14	504.56	639.77	816.92	990.63	1285.9	1523.2	1883.5	2239.2	2653.4	3202.1	3701.9	4253.7	4920.9	5621.9	6231.7	7053.1	7793.3	8141.2	8838.2	9545	10397	11068	11538	12228	12800	13298	13937	14198	14672	14465	14148	14712	14538	14149	14733	14863
0	6.4203	0.50208	1.2843	0	0	1.3526	15.108	47.282	103.71	204.98	347.34	608.99	942.44	1361.8	1941.3	2414.6	2871.4	3547	4112.7	5593.5	5730.9	5590.2	6907.5	7885	8761.8	10068	10643	11626	11180	11954	12742	15168	16033	17084	17811	19004	19951	20697	21238	22252	22955	23161	23774	23999	24435	24432	24876	25220	25244
41.844	16.587	3.6109	6.2264	0	0	0	0	0	0	0	0	0	0	17.428	26.246	70.905	107.66	170.57	155.49	314.64	377.29	352.47	487.24	375.4	499.91	468.52	564.9	614.04	650.57	739.97	873.22	857.05	1072.4	1211	1287.9	1493.4	1526.8	1705.4	1866.8	2007.3	2103.9	2293.5	2364.6	2460.1	2553.2	2679.9	2553.3	2822.1	2825.1
20.028	5.4956	3.5592	0	0	0	0	0	0	0	0	0	0	0	0	12.814	54.449	66.878	122.54	181.38	237.85	307.06	471.89	543.92	673.5	873.81	1052.7	1271.9	1471.8	1724.5	1892	2153.2	2352.9	2585.6	2756.5	3116.2	3243.5	3449.2	3756.8	3873.9	4135.4	4246.2	4303.1	4389.6	4537.4	4713.4	4796.7	4957	4872.8	5211.3
13.08	0	0	4.8433	0.14615	0	0	0	0	0	0	1.0644	15.973	79.797	143.74	244.83	432.52	533.92	766.29	1011	1284.2	1550.8	1771.3	2127.4	2566.6	2860.8	3248.8	3525.7	4085.3	4222.4	4597.6	4893.1	5235.3	5548.1	5718.4	6033.3	6457.2	6551.7	6816.7	6923.8	7228.5	7262.5	7310.4	7594.4	7802.3	7760	7876.1	7696	7983.9	7860.7
10.718	4.3704	0	7.3161	0	0	0	0	0	0	0	0	18.497	58.01	111.45	205.72	321.77	460.97	687.92	932.19	1405.3	1509.9	1771.3	2068.5	2413	3086.6	2939.4	3252.3	3695.9	4006.9	4324.5	4690.3	5012.1	5341.4	5634.7	5918	6181.4	6597.9	6821.4	7069.2	7280.4	7552.3	7662.3	7753.9	7646.9	7881.6	7926.4	7597.9	7529.2	7710.8
24.934	20.313	0	0	0	0	0	0	0	0	0	0	0	0	0	0	0	0	0	0	0	55.581	96.904	229.94	309.68	452.09	539.92	711.25	916.18	1352.1	1269.4	1868.7	1756.8	2043	2329.3	2648.2	3031.6	3267.9	3669	3818	3931.3	4154.2	4265	4685.3	4746.5	5005.5	4828.6	5086.6	4875.9	5199.6
3.5834	8.8544	0	0	0	11.895	8.6428	14.852	0	20.835	18.839	25.618	36.382	97.236	191.01	278.56	375.39	483.13	593.52	778.21	880.91	987.27	1125.7	1391.3	1553.5	1833.7	2039.9	2320.8	2609.4	2801.3	2795.7	3017	3172.2	3451.7	3693.2	3896.8	4061	4271.1	4553.1	4671.6	4787	4884.5	4971.8	5158.4	5301.6	5435	5446.2	5539.5	5515.2	5609.9
18.495	17.76	0.67223	0	0	0	0	0	0	0	0	0	0	38.743	102.32	190.56	312.13	422.87	596.69	807.75	1064.4	1363.3	1604.3	1772.3	2116.5	2426.2	2746.3	3069.9	3404.9	3813.3	4226.8	4501.1	5114.5	5492	6026.4	6502.4	6922.6	7364.9	7781.6	8144.8	8317.9	8689.5	9390.7	9322.8	9739.7	10107	10375	10426	10697	10895
27.939	18.128	0	0	0	0	0	0	0	0	0	0	0	3.3106	22.842	67.227	136.59	242.3	392.93	593.36	855.71	1131.7	1430.3	1830.4	2277.2	2653.6	3018.6	3463.3	4063.1	4567.1	5064.9	5371	6004.3	6485.4	6864.9	7184.1	7586.2	7876.9	8280.2	8555.2	8825.8	9166.7	9387.7	9598.4	9127.7	9860.2	9194.3	9386.3	9523.4	10446
37.341	32.292	0	5.4909	0	0	0	0	0	0	0	0	0	0	0	0	0	17.051	55.493	154.38	242.97	363.44	545.86	595.94	830.55	1075.3	1200.1	1571	1495.5	1809.4	2049	2196.6	2438.1	2258.2	2748.2	2966.9	3256.5	3017	3548.5	4080.7	3837.9	3937.4	4197.3	4349.4	4402.3	4454.4	4573	4480.7	4553.4	4579.8
0	0	1.2208	4.9502	3.7533	2.0248	9.026	19.27	22.425	21.238	16.388	22.665	40.422	19.854	11.05	3.3951	13.288	0	0	0	20.152	62.133	52.82	77.496	86.782	158.82	235.69	339.87	456.52	568.16	692.01	898.51	1163.4	1397.9	1713.1	1957.1	2325.4	2554.3	2902.7	3204.1	3546	3760.5	3979.6	3964	3963.4	4167	4266.3	4266.4	4421.6	4428.6
0	0	0	1.4975	5.2928	0	7.2085	0.26874	1.5441	6.8826	9.85	14.892	24.305	28.283	42.778	58.827	89.873	135.5	168.64	196.91	230.36	298.45	323.38	400.26	562.12	606.8	723.75	845.32	1055.7	1207.7	1398.3	1566.3	1694.4	1869	2024	2192.9	2405.8	2533.9	2828.7	2870.4	3041	3483.7	3537.7	3625.7	3734.7	3785.7	3797.7	3734.6	3782.7	3899.7
0	0	0	4.8232	1.486	6.0141	3.2112	1.6788	1.0234	0	0	0	0	15.415	31.114	87.365	145.16	226.24	298.72	347.6	460.42	569.75	743.66	918.22	1109.6	1351.3	1504.6	1963.5	2130.3	2417.7	2725.4	3012.3	3385.8	3766.5	3975	3990.7	4620.4	4776.2	5032.3	5029.7	5369.5	5372.6	5637.8	5723	5812.4	5991.5	5721.9	6176.2	6083.7	6096.6
10.232	9.5426	0	13.558	0	0	0	0	0	0	0	0	9.9277	26.279	73.181	134.17	203.64	352.6	495.54	691.46	897.62	1187.9	1479.3	1804.5	2129.3	2546.3	2824.1	3231.2	3592.2	4181.1	4559.4	5019.4	5545.8	5922.8	6282.7	6339.7	6731.8	6949.5	7383.7	7781.3	8060.7	8253.6	8569.6	8616	8711.2	8989.2	8762.4	8736.1	8736.1	8901.6
33.092	9.5537	1.0079	0	0	0	0	0	0	0	1.827	48.154	83.637	153.73	241.12	411.3	516.9	776.08	1036.9	1291.5	1552.8	2079.6	2371	2721.6	3339.8	3697.3	4104.8	4648.4	5510.6	5849.1	6435.9	6964.7	7394.4	7974.2	8136.7	8710.7	9331.4	9813.5	10086	10656	11131	11339	11494	11603	11861	12175	12425	12128	12465	12150
7.5661	1.1818	0	2.6857	0	0	0	0.19276	0	0	3.3801	19.438	14.819	33.912	59.323	101.4	139.23	177	221.91	282.72	332.08	438.31	493.2	603.64	727.79	873.35	963.41	1088.2	1350.1	1496.4	1775.3	1964.9	2195.4	2411.8	2715.5	2949.3	3304.6	3435.7	3685.9	3860.8	4025.2	4254.9	4336	4491.5	4454.6	4668.3	4828.9	3968.5	4751.2	4770.7
9.4107	0	0	0.37191	1.3284	4.3374	2.6298	0.068119	0	6.8026	26.676	25.524	35.579	52.233	55.389	76.658	99.353	119.8	165.97	208.37	275.55	349.77	411.05	467.97	568.82	702.06	797.06	949.37	1097.4	1225.6	1432	1599.4	1766.4	1980.9	2211	2463.7	2678.6	2940.6	3047.5	3213.3	3350.9	3717.8	4422	4419	4670.3	4854.2	4982.7	5122.1	5096.2	5173.4
0	5.366	0	1.8236	0.49159	0	2.7294	0	0	0	0	6.6646	40.338	66.467	134.02	272.19	459.72	589.02	824.01	1070.1	1351.4	1649.1	1836.1	2202.3	2574.8	3003.4	3368.5	3815.1	4293.8	4609.8	4944.7	5151.2	5548.8	5743.2	6257.6	6506.8	6898	8391.8	7641.4	7834.9	8277.8	8662.3	8892.8	9101.7	8944.2	8807	8522.4	9090.6	9210.5	8996.7
0	0	0	0	9.2804	9.8962	22.483	16.28	13.514	23.597	18.633	35.461	0	13.733	11.107	37.751	69.67	118.37	207.38	361.27	555.99	711.77	939.38	1303.9	1584.3	1923.3	2266.9	2802.5	3315.5	3851.5	4457.5	4868.4	5422.1	5890.3	6507.8	6868.5	7376.5	8016.2	8341.1	8852.2	8980.8	9313.5	9672.5	10094	9838.9	10083	10240	10416	10647	10491
0.946	3.6008	0	0	3.5698	6.6738	0	0	0.75415	0	0	0	9.992	33.746	67.131	102.31	143.01	172.37	223.37	314.53	388.09	490.31	581.23	683.66	858.3	1081.2	1288.6	1497.5	1649.3	1860.5	2155.8	2457.3	2651.9	2983.9	3187.7	3705.8	4270	4253	4713	4919.2	5199.2	5594	5715.5	5985.2	6054.2	6247	6454.9	6575.3	6504	6721.3
0.55404	0	0	0	7.4798	13.337	1.5834	3.9701	0	11.969	39.32	63.683	138.48	222.97	317.18	420.66	581.18	710.59	848.37	967.46	1108.7	1278.2	1470.3	1702.4	1930.5	2159.1	2446.8	2698.3	3012.8	3296.6	3526.5	3784.4	4138.4	4391.2	4782.9	5033.3	5427.4	5405.7	5679.7	5736.4	5966.6	6118.1	6467.2	6621.2	6571.7	6857.9	6662.9	6593.3	6801	6844.7
0	0	0	11.146	6.8963	15.77	1.892	4.2649	10.305	3.689	0	0	0	0	0	0	0	0	0	0	0	0	0	0	0	0	0	0	0	2.9132	130.6	179.18	356.51	546.12	664.39	802	953.95	1127.5	1375.1	1615	1799.4	1897.3	2060.3	2122.5	2274.7	2342.1	2428.2	2617.1	2641.9	2622.6
10.186	6.0448	0.20188	2.7081	0	0	0	0	0	0	19.415	87.37	240.93	506.99	774.16	1179.4	1649.2	2291.7	2887.2	3546.1	4321.8	5384.6	6315.9	7341.8	8682.9	9926.5	11151	12215	13220	14355	15694	16994	18782	19874	20820	22320	23318	23792	24886	26219	26242	26318	26752	27245	27733	28190	28536	28965	29258	29501
6.381	3.9868	3.5072	0	0	0	0	0	5.0388	29.318	57.235	130.04	259.49	397.2	567.63	741.16	1071.2	1292.1	1718.2	2121.5	2461	2867.7	3201.8	3760.8	3357.6	3858	4437.4	4892.4	5243.8	5983.1	6484.5	7041.6	7774.9	8435.1	8896.3	9720.8	10177	10694	10809	11326	12010	12371	12917	12744	13008	13417	13957	13604	13566	13658
3.1765	1.7379	0	0	11.008	15.99	0	0	0	0	0	0	0	0	58.08	180.95	326.38	524.47	792.83	1090.5	1441.6	1838	2346.4	2864.1	3535.1	4062.4	4906.2	5641.8	6452.8	7170.7	8109.4	8887.2	10004	10826	12006	12923	14271	15020	15897	16098	16712	17190	17912	17901	18027	18659	17653	18159	18423	18674
0	0	6.4976	0.067373	25.626	0	1.705	0	0	0	8.2307	0	0	26.588	104.98	244.45	425.28	651.35	959.6	1315.7	1776	2203.9	2742	3194.6	3676.5	4298.5	4953.5	5580.2	6133	6728.5	7361.2	7842.4	8564.8	9106	9533.5	9987.5	10420	10880	11474	12129	12109	12380	12739	13169	13264	13274	13331	12712	13744	13858
0	8.1208	16.206	0.94368	0	7.9356	0	0	0	14.483	69.764	274.62	392.17	350.67	535.27	671.97	869.78	1062.7	1351.3	1591.2	1834.4	2056	2505.7	2840.9	3025.6	3570	4844.3	4349.8	4846.7	5365.7	5766.2	6238	6492.5	7134.3	7587.8	7898.7	8243.3	8807	9294.9	9607.7	9813.4	10102	10211	10530	10629	10802	11108	11013	11289	11318
5.6436	14.061	0.080735	3.1751	0	0	0	3.6669	1.8156	0	0	4.6295	12.389	0	6.7932	0	0	5.5862	35.271	35.201	53.712	91.208	136.38	175.97	265.76	352.45	414.92	572.36	730.08	869.65	1118.3	1317.9	1560.3	1829.7	1995.3	2342.9	2518.5	2722.4	2801.8	3157.1	3304.7	3368.3	3496	3638.6	3608	3749.3	3828.4	3930	4086.6	4040.6
46.433	28.972	0	0	0	0	0	0	0	0	0	0	0	0.23603	45.843	74.138	151.34	235	343.8	498.05	619.32	852.02	1054.4	1340.5	1603.7	1859.8	2182.6	2436.7	2704.8	3072.5	3407	3950.5	4181	4406.3	4856.6	5016.9	5400.4	5525.3	5866.4	5936.6	6193.3	6252.4	6378	6395.9	6581.7	6671.9	6417.6	6573.3	6757.2	6992.8
0	0	0	0	2.8598	17.087	39.569	46.611	44.553	65.429	93.138	96.755	130.47	182.68	287.94	403.46	563.63	1177	979.43	1252.9	1509.9	1711.7	1942.2	2195.7	2489	2821.9	3241.9	3514.2	4106.6	4547.3	5090.4	5491.9	6148.3	6661.8	6883.3	7427.4	7987.9	8411.3	8946.8	9299.2	9862.2	10150	10678	10951	11155	11353	11378	11500	11678	11976
3.1499	4.5919	0	1.2566	0	0	0	0	0	0	0	0	0	0	0	14.159	40.997	54.278	101.87	144.35	205.43	267.9	359.46	474.62	630.12	903.53	1274	1656.1	2086.8	2546.6	3099.9	3729.7	4419.6	4664.1	5519	6066.2	6727.4	7400.9	7549.6	8150.9	8694.7	9444.8	9742.6	10111	10339	10444	9365.7	11051	10321	11484
14.515	0	0	9.5651	0	0	0	0	0	0	0	0	0	0	10.666	13.505	56.549	79.439	99.779	127.81	161.28	225.37	335.58	513.72	719.84	993.08	1329.8	1934.6	2247.5	2672.5	3327	3785	4611.9	5328.8	5916.2	6335.2	7050.4	7449	8077	8457	8806.5	8993.6	8759.4	10089	8336.8	9625.4	8764.8	10376	10789	10835
25.279	13.89	0.010079	0	0	0	0	0	0	0	0	0	0	0	0	0	0	32.245	58.989	125.23	218.65	385.31	550.3	759.12	1001	1266.3	1540.2	1822.4	2155.4	2396.8	2658.2	2835.7	3134.1	3412.7	3665.9	3787.1	3839.3	3883	4144.4	4328.9	4336.2	4342	4536.5	4638.2	4714.9	4654.1	4669.5	4871	4940.2	5181.5
20.276	7.8298	5.2498	0	0	0	0	0	0	0	0	0	0	13.24	88.074	145.58	246.79	359.37	454.75	704.18	703.65	808.57	988	1134.9	1358.4	1514	1656.6	1940.5	2215.8	2681.1	2691	2821.7	3092.4	3255.2	3596.2	3818.5	4217.9	4304.4	4517	4543.9	4980.7	5221	5329.3	5353.8	5506.5	5714.4	5714.6	5875.2	5991.2	5853.6
29.258	2.3178	0	0	0	5.4149	0	0	15.326	18.575	12.556	9.0728	29.191	49.084	58.374	79.517	128.71	214.54	343.61	447.35	621.13	826.68	971.14	1273.2	1632.1	2067.9	2336.5	2701.8	3094.9	3500.9	4099.4	4422	4173.8	5238.9	5559.5	5252.5	5681.4	6118.7	7922.4	8247.9	8616.2	8535	8730.4	8676.5	8532.8	8773.3	8847.1	9215.8	9592.9	9527.1
22.394	9.1918	0	0	0	0	1.635	8.1075	15.691	73.977	162.35	273.92	448.4	621.89	907.19	1117.6	1509.4	1929.3	2408	2880.9	3468	4160.2	4926.7	5511.8	5996.6	6867.1	7474.1	8135.7	9048.9	9766	10211	10772	11142	11753	11918	12600	13007	13365	13601	13974	14790	14760	14845	14755	15035	15170	15238	14080	15382	15407
48.265	16.722	5.3181	0	0	0	0	0	0	0	5.4395	45.768	120.74	206.5	313.19	460.11	587.48	493.83	649.91	859.57	1018.1	1184.4	1334.1	1541.9	1656	1908.5	2090.7	2271.2	2496.7	2751.7	2984.4	3239.4	3576.2	3789.8	4074.5	4309.2	4573.4	4697	4925.3	5101.4	5179.8	5396.8	5493.9	5520.1	5567.6	5587.6	5633	5835.6	5857.1	5697.3
24.791	3.2894	0	0	0	0	0	5.7228	31.04	85.876	208.6	376.99	594.63	863.36	1223.9	1638.4	2043.5	2585.3	3148.9	3586.1	4111.2	4556.1	4980.1	5558.7	6125.4	6725.3	7279.8	7952.6	8828.3	9462.5	9997.3	10849	11074	11604	12411	12702	13518	14040	14409	14895	15347	15206	15401	15871	16138	16213	16369	16680	16755	17044
13.949	13.029	0	0	0	0	0	10.026	10.263	34.095	19.748	31.787	35.109	38.279	53.074	65.018	100.42	152.97	238.6	340.56	478.79	698.13	858.09	1123	1400.7	1644.4	2285.3	2128.4	2548.7	2921.7	3338.7	3325.1	3632.9	4009.2	4352.4	4201	4383.1	4684.7	4987.1	5170.9	5326.8	5254.2	5399.4	5555.7	5475.4	5635.5	5682.2	5798.9	5689.4	5768.8
0	0	0	2.4265	0	2.4117	2.012	0	0	0	17.503	23.04	58.118	113.7	215.14	301.4	395.4	636.65	913.79	1186.5	1553.4	2002.8	2666.8	3350.1	4078.8	4999.6	5766.2	6035	6823.7	7320.2	7950.3	8725.4	9651.2	10302	10954	11436	11829	12426	12879	13336	13341	13788	13987	14439	14511	14734	14888	15053	15376	15051
0	0	0	0	3.5265	11.786	20.848	35.468	49.555	126.77	224.9	341.85	452.27	656.03	874.91	1080.4	1257.5	1553.4	1876.2	2105.1	2561.8	2817.2	3197.9	3572.3	4019.6	4747.6	5180.4	5742.6	6119.1	6430.4	7137.5	7746.4	8303.5	8710.2	9589.6	10359	10808	11296	11744	12201	12301	12681	12947	13168	13278	13169	13281	13353	13383	13589
12.638	5.4222	0	3.0973	0	0	0	0	0	0	3.4373	0	4.9849	23.511	50.524	88.924	172.4	239.9	355.49	506.15	643.93	886.54	1144.3	1488.2	1870.9	2145.2	2515.2	2894.9	3373.8	3889.8	4433.7	4847.4	5701.2	6218.6	6914.5	7268.8	7973.8	8542.9	8797.1	9119.7	9699.4	9938.1	9980.9	10331	10344	10469	10905	11253	11713	11629
[truncated: 197 more rows]
[truncated: 78 more columns]
