# Supplementary material for: Limits on information transduction through amplitude and frequency regulation of transcription factor activity
Source: eLife. 2015 May 18;4:e06559. doi: 10.7554/eLife.06559 (PMC4468373; doi:10.7554/eLife.06559)
Supplement: Supplementary file 1. — Raw single-cell time-trace data for HXK1 (15259 cells), SIP18 (21242 cells), pSIP18 mut A (18203 cells), pSIP18 mut B (17655 cells), 1× reporter diploid (21236 cells), and 2× reporter diploid (19222 cells). The data are also available from Dryad Digital Repository (Hansen and O'Shea, 2015). DOI: http://dx.doi.org/10.7554/eLife.06559.014 [file elife06559s001.zip › source_data/2x_SIP18_HXK1_DM_70min_175nM.txt]

3.49	1.5728	6.2625	2.2348	0	0	0	0	0	0	0	0	0	0	0	0	0	0	0	0	0	0	0	1.8818	15.824	29.43	17.472	27.539	39.366	36.417	57.933	73.871	73.694	97.976	101.1	96.877	112.71	115.7	107.07	119.23	120.91	131.66	148.46	129.7	147.45	153.83	143.38	139.35	136.33	145.14
0	0	0	5.9111	2.1056	11.385	21.661	23.177	13.079	7.555	13.977	4.6938	12.856	9.5641	1.2048	0.85256	0.77403	0	0	0	0	0	0	0	0	0	0	0	0	0	0	0	0	0	0	0	0	0	0	0	0	0	0	0	0	0	0	0	0	0
26.313	20.229	4.7844	0	0	0	0	0	0	0	0	0	0	0	0	0	0	0	0	0	0	0	0	0	0	0	0	0	0	0	0	0	0	0	0	0	0	0	0	0	0	0	0	0	0	0	0	0	0	0
28.009	8.4043	0	0	0	0	0	0	0	0	0	5.3229	12.401	10.419	26.044	36.771	14.94	8.7505	30.713	26.577	29.192	36.081	40.436	34.296	44.627	44.261	44.89	31.948	32.25	51.555	54.231	51.597	49.452	49.314	40.842	38.801	34.874	37.02	33.047	45.346	40.563	34.574	26.886	35.275	31.41	36.763	25.265	39.468	34.287	24.557
39.136	12.225	3.523	0.15175	5.8909	0	0	0	0	0	0	0	0	0	19.56	0	0	12.829	30.379	43.451	56.893	58.289	82.574	65.059	75.476	62.847	85.271	86.044	97.221	99.274	96.734	99.367	96.022	83.857	83.185	65.989	63.594	58.639	82.387	64.38	41.078	38.554	17.648	9.9928	16.333	0	0	0	0	0
0	0	0	1.2586	5.6323	8.5116	6.8819	0	0	0	0	0.27255	1.9777	0	0	0	0	0	7.8288	0	0.37372	0	0	0	0	0	0	0	0	0	0	0	0	0	0	0	0	0	0	0	0	0	0	0	0	0	0	0	0	0
0	0	0	7.4321	7.7807	18.103	25.454	28.991	21.37	25.766	33.384	58.01	63.251	77.723	73.463	89.451	104.77	116.49	113.45	113.35	156.63	148.28	174.19	174.14	172.71	165.73	164.23	177.77	163.24	150.89	149.23	153.12	153.01	149.54	152.31	152.65	154.7	147.22	129.92	137.75	146.52	145.52	122.14	107.83	109.65	107.78	113.58	113.07	116.67	95.727
37.085	0	0	3.1737	0	0	0	0	0	0	0	0	0	0	0	0	0	0	0	0	0	0	0	0	0	0	0	0	0	0	0	0	0	0	0	0	0	0	0	0	0	0	0	0	0	0	0	0	0	0
25.308	6.4608	0.18941	0	0	0	0	0	0	4.9252	2.0965	3.3118	2.4048	2.3931	8.437	4.143	3.8714	0	0	0	1.4874	1.2439	2.3588	0	0	0	0	0	0	0	0	0	0	0	0	0	0	0	0	0	5.9079	15.809	12.934	22.071	22.093	27.668	34.767	20.177	30.488	52.129
0	3.2408	0	0	0.48665	0	5.3667	4.8238	1.6543	6.3741	8.5389	14.589	34.099	35.555	37.486	44.502	45.435	58.458	71.273	41.129	46.978	62.793	53.165	65.014	65.795	56.895	65.279	60.589	66.917	70.758	61.671	68.491	80.117	88.537	109.15	127.32	123.82	116.55	140.17	158.46	155.8	165.03	167.1	174.54	175.38	197.18	180.53	188.05	184.27	206.19
32.426	11.488	0	0	0	0	0	0	0	0	0	0	0	0	0	0	0	0	0	0	2.6853	0	0	0	0	0	0	0	0	0	0	0	2.297	4.4094	13.345	25.422	28.711	42.508	53.747	60.975	62.045	70.328	79.9	87.052	86.098	101.61	116.78	111.19	116.03	113.82
2.7582	1.2592	2.1149	6.3769	0.17737	0	0	0	0	0	0	0	0	0	0	0	0	0	2.7863	15.823	42.12	56.074	102.4	130.04	186.08	238.26	293.09	346.31	407.02	492.2	567.41	635.8	696.71	731.3	842.14	924.84	955.62	1038.4	1102.2	1133.7	1162.5	1185.8	1237	1296.8	1305.6	1294	1354.4	1368.9	1364.8	1377.9
16.672	1.7254	0	0	0	0	0	0	1.5085	0	0	0	0	0	0	0	0	0	0	0	0	0	0	0	0	0	2.6258	8.8535	14.05	22.568	16.482	15.02	30.517	51.663	80.922	99.752	113.42	154.17	172.84	196.58	229.89	236.33	258.58	287.04	285.08	337.67	362.92	364.49	408.34	398.6
0	0.74093	3.1648	4.1275	0	2.1529	0	0	0	0	0	0	0	0	0	0	0	0	0	0	0	0	0	0	0	0	0	0	6.4786	20.88	37.396	43.752	46.703	52.026	86.998	105.31	113.22	145.76	166.5	165.19	188.21	212.06	191.65	196.91	216.83	234.56	243.58	238.24	243.97	249.46
30.347	0	0	0.0054297	2.5465	0	0	0	0	0	0	0	0	0	0	0	0	0	0	0	0	0	0	0	0	0	0	0	0	0	0	0	0	0	0	0	0	0	0	0	0	0	0	0	0	0	0	0	0	0
0	2.0586	0	10.999	0	2.1487	0.82208	8.7286	11.147	4.9558	6.9086	8.2515	8.374	0	6.6001	17.674	18.546	25.958	26.662	29.434	29.443	26.067	36.889	51.974	57.722	41.162	56.218	32.124	71.932	85.628	112.13	117.79	132.93	119.14	148.33	178.37	163.14	155.27	194.21	198.37	204.24	197.42	226.15	253.82	248.37	259.35	260.15	256.13	270.84	260.9
0	0	0	0	6.9997	11.885	17.74	14.544	18.192	23.107	15.956	15.302	10.425	27.286	44.223	54.13	70.97	72.215	82.696	94.924	104.2	121.14	136.73	140.26	137.73	147.65	133.39	159.24	143.91	143.64	166.1	156.28	168.06	167.2	177.19	174.03	181.67	178.93	185.6	167.75	183.45	184.36	185	213.62	195.79	190.64	214.47	201.79	192.11	196.6
0	0	0	6.9923	18.421	8.2925	1.9414	16.301	0	0	0	0	0	0	0	0	0	0	0	0	0	0	0	0	0	0	0	0	0	0	0	0	0	0	0	0	0	0	0	0	0	0	0	0	0	0	0	0	0	0
8.4969	3.6166	0	4.0854	7.7182	0	0	0	0	0	0	0	0	0	0	0	0	0	0	0	0	0	0	0	0	0	0	0	0	0	0	0	0	0	0	0	0	0	0	0	0	0	0	0	0	0	0	0	0	0
0	0	0	12.174	0	3.9898	0	2.3899	0	1.984	0	2.8829	0	0	0	0	0	0	0	0	0	6.6871	12.416	18.587	8.8927	14.854	18.164	25.12	26.002	36.913	38.318	46.241	39.821	35.248	47.211	56.032	57.248	57.496	67.677	77.93	80.132	81.406	64.42	68.801	72.373	84.888	87.342	91.881	103.19	111.06
10.608	7.8203	0	15.782	0.98016	0	0	0	0	0	0	0	0	0	0	0	0	0	0	0	0	0	0	0	0	0	0	0	0	0	0	0	0	0	0	24.215	75.763	143.81	196.4	287.64	348.02	382.02	460.29	507.78	576.23	633.46	642.01	688.09	735.75	809.3
14.099	0.16973	0	0	7.7336	0	0	0	0	0	0	0	9.5059	7.1617	14.158	26.243	28.131	35.043	42.688	55.801	70.729	82.9	95.995	115.37	78.875	104.76	161.74	111.31	109.21	188.5	182.34	129.24	108.57	187.79	183.96	170.3	175.78	183.81	169.65	192.88	209.93	220.93	212.98	207.18	227.18	219.62	209.95	222.18	211.78	204.96
23.361	11.185	9.108	5.9406	0	0	0	0	0	0	0	0	0	0	0	0	0	0	0	0	0	0	0	0	0	0	0	0	0	0	0	0	0	0	0	0	0	0	0	0	0	0	0	0	0	0	0	0	0	0
25.356	14.705	0.36359	0	0	0	0	0	0	0	0	0	0	0	0	0	0	0	0	0	0	0	0	0	0	0	0	0	0	0	0	0	0	0	0	0	0	0	0	0	0	0	0	0	0	0	0	0	0	0
24.097	5.1219	2.8491	0	0	0	0	0	0	0	0	0	0	0	0	0	0	0	0	0	0	0	0	0	0	0	0	0	0	0	0	0	0	0	5.4239	20.883	27.599	61.263	71.656	102.83	156.88	121.17	123.55	137.44	141.55	158.41	164.35	183.76	188.96	183.52
0	2.2735	1.0122	0	4.7142	0	0	0	7.3679	6.2059	12.641	0	4.4914	0	0	0	0	0	0	0	0	0	2.0763	4.9234	18.884	28.975	37.802	45.947	39.479	43.906	42.131	39.202	62.372	53.668	57.088	55.004	62.506	70.732	58.344	80.265	73.163	82.979	83.121	81.719	83.216	80.102	87.673	80.322	91.347	99.789
6.5026	0	0	0	5.2426	0	0	0.54589	0.36814	0.26663	11.859	4.834	4.2627	0	4.0066	0	0	0	0	0	0	0	0	0	0	0	0	0	0	0	0	0	0	0	0	0	0	0	0	0	0	0	0	0	0	0	0	0	0	0
0	0	0	1.0961	0	7.1787	0	13.249	13.593	25.181	6.3616	31.539	41.342	38.293	39.424	33.12	38.899	38.202	26.2	17.647	31.349	21.901	23.376	14.296	15.783	10.35	24.907	8.0423	23.086	7.8472	0	3.7035	0	0	0	0	0	0	0	0	0	0	0	0	0	0	0	0	0	9.3144
0	0.30603	0	0	8.2597	3.1743	2.5979	2.7633	1.7471	3.0244	0	0	0	0	0	0	0	0	0	0	0	0	0	0	0	0	0	0	0	0	0	0	0	0	0	0	0	0	0	0	0	0	0	0	0	0	0	0	0	0
26.215	8.4032	0	0	0	0	0	0	0	0	0	0	0	0	0	0	0	0	0	0	0	0	0	0	0	0	0	0	0	0	0	0	0	19.947	88.384	135.69	204.75	363.09	518.72	614.67	735.13	926.82	1002.9	1173.5	1315.5	1378.5	1528.4	1614.2	1719.6	1718
48.247	24.432	0	0	0	0	0.73731	0	27.276	19.305	11.195	0	4.5521	2.4652	0.39378	0	0	0	0	0	0	0	0	0	0	0	0	0	0	0	0	0	0	0	0	0	0	0	0	0	0	0	0	0	0	0	0	0	0	0
17.639	13.662	0	0.53834	0	0	0	0	0	0	2.1838	4.7091	6.9281	22.203	24.578	33.551	47.143	51.288	61.993	65.12	75.779	85.105	89.496	91.109	94.338	83.344	97.102	112.5	115.3	131.61	135.07	140.19	147.63	154.31	190.06	204.49	233.98	271.59	255.03	277.83	317.18	344.75	346.42	336.26	337.75	371.28	376.8	385.5	390.18	401.03
6.9596	7.2528	0	1.1818	0	0	0	0	0	0	0	0	0	0	0	0	0	0	0	0	0	0	0	0	2.078	0	1.1305	0	2.621	11.85	18.479	4.8075	17.054	26.948	32.817	29.691	46.771	39.398	43.15	46.6	48.205	63.283	67.284	71.261	64.865	65.43	68.571	69.785	65.555	65.723
11.267	11.954	4.1391	1.0953	0	0	0	0	0	0	0	0	0	0	0	0	0	0	0	0	0	0	0	10.596	30.916	32.598	70.219	76.985	98.238	116.88	134.15	129.19	150.91	169.09	174.11	196.84	207.35	216.02	225.09	250.23	245.65	238.54	242.37	251.48	243.13	242.08	250.63	249.22	251.51	254.88
15.354	5.6583	2.0874	1.6833	0	0	0	0	6.188	9.1736	19.516	11.635	22.028	23.181	23.907	31.037	26.344	26.532	31.43	31.65	43.659	57.802	61.792	77.614	89.193	87.915	114.96	130.79	141.36	152.83	154.88	159.36	174.34	195.3	216.94	233.08	239.37	249.95	288.23	295.98	299.37	295.13	303.11	298.36	300.22	304.2	316.04	323.41	336.17	325.06
0	0	3.0597	5.9303	5.4967	4.9823	0	0	0	0	3.667	0	0	0	0	0	0	0	0	0	0	0	0	3.3891	0	1.5141	17.963	13.582	11.87	19.679	37.012	17.675	25.901	40.629	30.982	18.455	26.395	21.364	32.78	29.121	41.176	42.907	50.119	68.616	64.506	65.998	68.973	88.851	86.808	83.318
12.934	7.1908	0	0	0	0	0	5.1311	9.7474	2.1641	1.8675	0	0	0	0	0	0	0	0	0	0	0	0	0	0	0	0	0	0	0	0	0	0	0	0	0	0	0	0	0	0	0	0	0	0	0	0	0	0	0
18.495	7.0094	0	0	0	0	0	1.7976	0	4.5676	0	1.1129	5.5722	0	3.929	0	0.79987	0	5.7581	0	3.9831	1.8647	0	0	0	0	2.001	1.4428	0	2.4181	6.0831	5.1702	12.422	25.094	29.569	37.373	27.588	33.505	28.344	20.803	21.653	32.445	44.265	34.278	41.574	25.935	9.5242	0	4.3957	0
14.214	15.733	0	0	0	0	0	0	0	2.6492	4.1756	9.0466	14.54	13.957	19.44	5.0443	4.7953	9.1581	0	6.5371	0	17.229	11.993	1.3363	14.229	6.6212	3.6006	4.8769	0.21684	7.8901	7.5635	2.094	0	0	0	0	0	0	0	0	0	0	0	0	0	0	0	0	0	0
0.22894	0	0	0	0	6.7202	7.0495	11.999	11.696	9.0348	10.037	16.934	20.22	21.045	18.378	19.31	23.713	18.605	24.506	24.846	27.353	24.538	35.965	35.155	32.386	32.766	28.416	32.511	39.981	33.383	25.86	25.768	2.2421	31.064	1.6517	3.0527	3.7225	31.147	16.793	33.729	31.086	31.738	29.849	29.128	40.048	36.913	43.41	57.129	91.519	103.66
7.3813	6.2478	15.268	7.655	3.4707	0	0	0	0	0	0	0	0	0	21.839	8.9652	38.541	41.094	61.227	63.82	72.734	82.093	85.722	102.59	107.69	115.06	124.61	118.73	144.71	148.83	179.1	180.6	189.92	209.51	203.9	193.96	217.83	211.09	133.56	126.87	142.75	140.82	155.56	160.86	152.4	147.05	164.52	183.23	155.35	162.86
8.7172	11.202	0	9.122	0	0	0	0	0	0	0	0	0.67875	5.4691	0	2.3753	1.3657	6.6306	5.8437	13.96	3.8146	2.2078	9.833	7.6861	14.754	14.027	29.879	20.47	24.246	22.622	11.599	11.978	15.899	14.603	6.3766	12.012	15.798	9.6651	6.4871	27.14	24.967	34.579	28.053	25	22.685	5.8743	13.21	19.338	18.464	24.403
25.873	22.034	1.3799	0	0	0	0	0	0	0	0	0	0	0	0	0	0	0	0	0	0	0	0	0	0	0	0	0	0	0	0	0	0	0	0	0	0	0	0	0	11.478	20.92	42.919	38.327	45.914	36.425	74.17	75.149	71.66	75.916
17.428	2.1419	0	6.0498	0	0	0	0	0	0	0	0	0	0	0	1.3626	0.58266	0	1.058	0	0	0.03055	13.011	6.3384	0	0	0	0	0	0	0	0	0	0	0	0	0	0	0	0	0	0	0	0	0	0	0	0	0	0
0	0	3.5314	6.2685	0	4.9495	9.67	1.3502	8.8423	15.626	23.368	27.895	31.708	38.995	12.209	14.227	19.923	5.1865	6.6955	11.447	10.089	0	0	0	4.8716	2.4943	0	0	0	0	0	0	0.44639	4.2133	0	0	0	0	0	0	0	0	1.0148	0	11.658	10.498	5.7232	3.9894	1.2278	0
3.1117	2.1714	0	0	1.8525	2.5914	0	0	0	0	0	0	0	0	0	0	0	0	0	0	0	0	0	0	0	0	0	0	0	0	0	0	0	0	0	0	0	0	0	0	0	0	0	0	0	0	0	0	0	0
9.1865	0	0	1.0792	0	0	3.8469	1.5655	0	0	0	0	0	0	0	0	0	0	0	0	0	0	0	0	0	0	0	0	0	0	0	0	0	0	0	0	0	0	0	0	0	0	0	0	0	0	0	0	0	0
20.143	7.696	0	0	0	0	0.69074	0	0	3.3383	0	2.4561	1.9655	1.2218	11.004	0	6.0672	0	4.7	14.658	0	0	0	0	0	0	1.8959	0	10.3	29.439	18.557	4.0685	12.152	0	0	0	0	0	0	0	0	0	0	0	0	0	0	0	0	0
8.5057	0	5.9747	5.8584	0	0	0	0	0	3.0594	0	0	0	0	0	0	0	0	0	0	0	0	0	0	0	0	0	0	0	30.133	33.703	30.916	37.303	61.94	67.333	38.344	62.091	59.171	43.84	36.621	46.895	56.429	54.832	61.569	69.017	63.201	56.881	72.576	63.064	56.747
25.625	3.8405	0	0	0	0	0	0	0	0	0	0	0	0	0	0	0	0	0	0	0	0	0	0	0	0	0	0	0	0	0	0	0	0	0	0	0	0	0	0	0	0	0	0	0	0	0	0	0	0
3.6858	0	0	4.0952	1.4365	1.7634	14.659	8.2526	11.566	11.321	7.9548	17.427	18.378	32.182	22.042	24.937	42.969	47.297	64.356	81.963	91.103	101.21	133.64	161.11	186.97	212.91	233.61	267.07	308.27	484.89	625.68	800.16	1345.2	666.92	710.65	740.42	891.46	816.44	824.79	838.48	874.05	894.85	885.87	907.08	916.48	807.12	806.23	822.98	845.55	861.83
3.0879	0.49677	0	2.3602	1.6605	0.90205	3.6484	0	1.4008	0	1.9371	0	0	0	0	0	0	0	0	0	0	0	0	0	0	0	0	0	0	0	0	0	0	0	0	0	0	9.367	0.25389	0	0	0	0	0	0	0	0	0	0	0
0	2.9838	0	4.6751	6.6569	1.4708	0	0	0	0	0	0	0	0.37724	0	0	0	0	0	0	0	0	1.8591	28.726	44.166	62.093	82.666	107.28	123.04	145.24	168.81	178.55	188.19	205.11	268.5	326.72	350.34	370.02	367.06	381.54	383.46	386.88	405.52	408.83	419.81	420.9	426.76	436.71	437.34	461.89
5.1469	0.98513	0	3.4942	0	0	0	5.8799	0	0	0	0	0	0	0	0	0	0	0.28402	0	10.741	12.978	17.724	35.001	26.343	62.927	42.997	52.57	56.199	63.445	81.374	61.573	69.059	65.09	76.852	82.286	74.078	98.738	113.79	109.53	93.941	95.969	81.379	103.52	78.533	88.844	92.535	88.737	74.803	86.318
1.3848	3.7065	0	1.2681	3.0417	0	5.7788	0	3.5038	4.0573	4.5709	2.9905	0.56375	0	0	0	0	0	0	0	0	0	0	0	0	0	0	0	0	0	0	0	0	0	0	0	0	0	0	0	0	0	0	0	0	0	0	9.9638	10.68	1.7973
7.0395	8.0709	3.7586	0.70409	0	0	0	6.0614	0	3.7737	0	0	0	1.06	0	0	0	0	0	0	0	9.2903	1.6499	5.8681	11.608	11.214	14.651	20.799	26.204	20.14	13.815	9.8827	4.5565	27.848	29.095	29.607	28.412	20.042	19.057	22.224	21.808	15.888	14.634	14.463	13.18	10.691	4.6491	12.362	9.3215	24.984
27.098	0.71737	0	0	0	0	0	0	0	0	0	0	0	0	0	0	0	0	0	0	0	0	0	0	0	0	0	0	0	0	0	0	0	0	0	0	0	0	0	0	0	0	0	0	0	0	0	0	0	0
4.0855	2.5288	0	0	7.1159	0.43798	2.6466	0.87007	4.3741	7.222	11.554	13.652	17.468	11.098	21.778	16.209	20.679	20.366	17.493	24.403	30.614	63.046	95.47	129.75	155.74	191.31	210.65	269.83	301.53	341.3	372.19	425.54	496.81	555.37	589.87	708.95	764.97	835.1	848.77	909.93	951.13	993.56	1035.3	1071.7	1082.8	1129.3	1163.2	1197.5	1220.2	1238.6
26.282	0	0	0	0	0	0	0	0	0	0	0	0	0	0	0	0	0	0	0	0	0	0	0	0	0	0	0	0	0	0	0	0	0	0	0	0	0	0	0	0	0	0	0	0	0	0	0	0	0
22.374	2.2463	0	0	0.81574	0	0	0	0	0	0	2.9283	0	0	0	14.051	20.881	39.619	41.268	70.858	85.646	103.37	121.03	134.38	159.98	158.23	169.01	178.22	182.75	192.25	201.57	187.81	207.94	203.88	195.8	196.3	178.78	191.34	195.8	196.72	196.71	195.4	190.16	190.9	204.48	185.26	192.65	189.97	188.08	175.25
28.191	7.4438	2.0087	0	0	0	0	0	0	0	0	0	0	0	0	0	0	0	0	0	0	0	0	0	0	0	0	0	0	0	0	0	12.694	28.977	54.894	95.274	104.52	138.16	176.94	212.92	238.66	258.88	273.28	287.34	325.42	323.14	331.73	350.89	377.65	394.47
3.955	4.8341	1.9239	0	0	0	2.7602	0	0	0	0	0	0	5.3557	0	0	0	0	0	0	0	0	0	0	0	0	1.1522	3.5413	11.065	6.4668	0	0	0	14.526	29.526	32.408	41.266	35.518	59.125	65.259	88.605	82.041	70.516	83.301	114.92	121.84	108.59	126.9	133.62	143.35
2.1471	4.4943	10.46	6.9439	0	0	0	4.2188	2.8725	0	0	0	0	0	0	0	0	0	0	0	0	0	0	0	0	0	0	0	0	0	0	0	0	0	0	0	0	0	3.2329	0	0	0.83324	0	0	3.1923	0	9.5952	7.397	0	0
5.5806	1.9306	0.91672	1.0378	0	0	1.1627	2.9427	11.558	4.4724	0	2.0866	0	8.6131	2.7567	4.3209	2.4032	7.5878	5.8205	1.5184	0	10.382	17.102	23.211	20.664	21.672	31.48	29.623	36.926	42.337	37.184	25.94	24.904	34.109	29.294	41.078	31.221	31.711	30.95	24.98	16.19	23.929	21.359	27.644	15.192	23.573	12.319	7.2335	19.772	18.747
24.95	10.263	0	0	0	0	0	0	0	0	0	0	0	0	0	0	0	0	0	0	0	0	0	0	0	0	0	0	0	0	0	0	7.9485	6.5358	25.543	28.256	22.862	57.013	59.81	77.988	84.834	91.507	100.09	117.68	141.52	133.11	161.79	172.91	150.71	176.46
14.005	6.7557	0	1.3717	0	0	0	0	0	0	0	0	0	0	0	0	0	0	0	0	0	0	0	0	0	0	0	0	0	0	0	0	0	4.6925	14.414	40.26	56.137	105.32	115.91	160.05	181.22	219.49	237.9	263.49	265.23	289.86	312.37	328.34	354.81	360.13
24.017	2.5928	0	0	0	0	2.2686	0	7.6819	0	1.9996	3.2226	1.3026	0	0	0	0	0	0	0	0	0	0	0	0	0	0	0	0	0	0	0	0	0	0	0	0	0	0	0	0	0	0	0	0	0	0	0	0	0
0	0	10.108	4.8812	7.6111	3.8891	1.4098	0	16.906	10.976	12.411	17.808	9.1685	1.6867	0	0	0	0	0	0	0	0	0	0	0	0	0	0	0	0	0	0	0	0	0	0	0	0	0	0	0	0	0	0	0	0	0	0	0	0
0	1.1869	0	5.7097	0	0	4.5163	5.8608	0	7.3993	14.269	12.486	14.012	16.503	38.76	57.556	78.137	119.24	151.92	167.61	229.37	255.7	297.83	358.29	406.38	436.89	475.99	523.17	533.37	601.19	627.23	666.78	691.36	728.15	766.28	821.27	852.85	865.55	885.4	949.97	934.94	993.54	991.18	999.11	1016.6	1028.7	1039.1	1073.1	1134.4	1164.9
2.9069	0	0	1.996	0	0	6.4809	0	0	0	0	0	0	0	0	0	0	0	0	0	0	0	0	0	0	0	0	0	0	0	0	0	0	0	0	0	0	0	0	0	0	0	0	0	0	0	0	0	0	0
5.9467	1.1075	0	1.6098	1.0974	0	0	0.3716	19.171	15.737	19.327	24.01	49.903	64.22	49.56	46.04	68.049	51.774	75.934	55.394	62.765	52.06	64.952	79.767	86.181	87.585	103.51	91.558	99.225	95.276	90.686	99.327	102	121.54	174.15	204.69	275.73	285.59	265.6	317.05	368.73	401.22	418.87	408.31	448.22	453.2	453.7	500.43	540.61	545.8
0	0	0	4.957	5.4522	2.8649	14.603	23.883	24.654	36.394	50.977	61.506	97.765	108.96	133.65	161.72	191.73	233.08	265.52	290.89	326.8	375.64	399.66	447.07	483.05	237.02	258.13	255.65	308.84	325.49	373.98	407.73	439.32	479.81	513.33	548.2	582.43	604.99	684	717.73	768.3	785.76	829.81	848.88	917.83	956.75	944.69	1045.2	1146.5	1262.7
29.329	11.458	0	0	0	0	0	0	0	0	0	0	0	0	0	0	0	0	0	0	0	0	0	0	0	0	0	0	0	0	0	0	0	0	0	0	0	0	0	0	0	0	0	0	0	0	0	0	0	0
0	0	0	0	2.7527	9.9885	7.004	14.279	10.927	20.825	23.525	30.211	19.78	31.13	33.715	42.594	50.36	50.777	55.881	63.012	65.83	63.224	67.145	77.566	80.616	76.103	70.796	79.575	79.427	79.956	90.849	100.29	118.86	140.39	161.06	195.05	210.14	234.96	263.91	283.84	322.54	333.53	360.49	397.48	400.76	412.54	443.86	433.98	445.54	452.49
10.239	11.598	0	0	0.59137	0	0	0	0	0	0	0	0	0	0	0	0	0	0	0	0	0	0	0	0	0	0	0	0	0	0	0	0	9.8977	25.022	31.897	53.152	57.572	70.922	69.187	101.17	103.88	110.5	122.54	139.47	127.19	120.72	141.51	137.65	126.53
14.745	12.96	0	0	0	2.4818	0	0	0	0	0	0	0	0	0	0	0	0	0	0	0	0	3.1452	9.4023	35.221	12.965	18.731	26.149	36.915	51.375	49.594	46.872	57.161	52.824	61.037	64.979	78.495	84.852	93.609	88.416	94.087	96.393	86.428	98.533	100.36	95.761	99.905	98.414	95.708	85.822
0.7862	0	2.3074	3.0233	0	0.58021	0	1.1452	0	0	8.513	5.9149	3.4302	7.4928	5.9419	12.647	3.0795	11.486	0.66407	1.5565	0	0	0	0	0	0	0	0	0	0	0	0	0	0	0	10.041	29.974	41.626	70.959	117.66	113.72	160.79	179.34	218.8	238.54	268.59	320.7	325.31	374.18	391.09
0	0	0	15.572	4.2661	22.034	14.235	28.874	35.121	23.505	9.4852	17.785	13.574	19.589	18.235	9.485	2.403	2.816	7.8578	10.155	11.461	4.0896	0	0	0	0	0	0	18.639	52.217	58.11	51.076	57.73	60.34	66.929	79.236	82.814	81.539	113	111.2	107.35	98.15	101.56	121.05	122.84	104.27	121.98	117.49	118.52	105.73
15.903	8.0832	0	0	0	0	0	0	0	0	0	0	0	0	0	12.724	45.396	66.376	118.56	155.7	194.61	245.51	265.08	315.18	342.42	391.19	441.94	472.63	485.98	525.09	576.08	645.75	672.96	710.59	726.17	766.8	805.13	799.93	826.6	864.76	836.31	885.23	873.68	883.28	881.37	885.89	898.65	906.44	911.38	870.21
18.132	7.9794	2.1919	0	0	0	0	0	0	0	0	0	0	0	0	0	0	0	0	0	0	0	0	0	0	0	0	0	6.5142	31.861	61.482	89.019	142.99	191.96	250.11	300.03	360.53	410.84	468.31	549.07	589.15	643.97	681.78	738.82	773.42	823.72	862.45	929.64	950.34	953.98
11.067	11.65	0	0	5.7922	0	0	0	0	0	0	0	0	0	0	0	0	0	0	0	0	0	0	0	0	0	0	0	0	0	0	0	0	0	0	0	0.44424	0	0	0	0	0	0	0	0	0	0	0	0	0
48.859	4.9446	2.9198	0	0	0	0	0	0	0	0	0	0	0	0	0	0	0	0	0	0	0	0	0	0	0	0	0	0	0	0	0	0	0	3.1641	2.9554	15.697	7.1425	25.704	30.327	25.442	49.372	42.972	40.078	34.141	17.775	35.916	35.661	27.205	34.9
0.3775	0	4.6489	7.8228	0	0	0	0	0	0	0	0	0	0	0	0	0	0	0	0	0	0	0	0.24628	13.676	6.4123	10.375	10.376	17.838	23.738	29.032	43.91	40.539	51.972	57.268	58.477	63.468	60.414	59.97	59.313	67.743	68.694	74.428	59.833	72.067	77.221	65.83	57.748	65.422	62.141
0	0	0	19.088	58.522	100.45	128.11	163.58	188.86	189.16	203.34	192.99	216.56	193.07	215.13	215.75	198.9	212	211.21	236.68	251.08	234.52	229.19	248.16	221.61	241.43	235.42	227.6	242.1	253.2	241.13	238.38	218.79	242.62	247.91	255.83	281.34	297.54	307.62	313.09	338.67	287.51	309.24	330.31	331.98	319.96	277.76	291.15	286.21	266.19
15.661	0	0	1.7339	0	4.2371	0.20884	9.6589	17.28	7.4239	17.636	7.8069	0	0	0	0	0	0	0	0	0	0	0	0	0	0	0	0	0	0	0	0	0	0	0	0	0	0	0	0	0	0	0	0	0	0	0	0	0	0
0	0	0	2.3712	4.003	14.032	7.1484	19.333	16.692	12.624	0.60928	14.105	23.27	25.54	23.559	33.351	29.102	36.627	36.556	11.121	25.832	17.852	24.432	25.872	21.859	21.442	11.292	18.714	9.0973	12.528	12.55	19.368	23.875	26.7	27.438	25.692	23.488	17.609	28.625	23.451	34.117	35.408	35.202	35.213	28.295	33.003	39.717	43.298	41.293	44.869
25.974	12.18	4.7118	0	0	0	0	0	0	0	0	0	0	0	0	0	0	0	0	0	0	0	0	0	0	0	0	0	0	0	0	0	0	0	0	0	0	0	0	0	0	0	0	0	0	0	0	0	0	0
0	5.6065	0	0	0	1.8686	9.4394	4.3857	0.86734	9.6726	0	0	0	1.2904	3.254	0	0	0	0	0	0	3.7458	0	0	0.011025	0	7.6089	0	5.0247	0	3.6776	5.6892	15.192	24.267	32.87	40.378	15.928	20.812	28.537	40.282	52.907	41.764	39.538	57.124	58.6	65.721	40.977	74.612	48.622	67.181
8.0404	6.9247	0	4.3649	0	0	0	0	0	0	0	0	0	0	0	0	0	0	0	0	0	0	0	0	0	0	0	0	0	0	0	0	0	0	0	0	0	0	0	0	0	0	17.002	21.329	49.387	71.866	63.701	86.024	129.72	92.027
31.944	15.787	0	2.5847	0	0	0	0	0	0	0	0	0	0	0	0	0	0	0	0	0	0	0	0	0	0	0	0	0	0	0	0	0	0	0	0	0	0	0	0	0	0	0	0	0	0	0	0	0	0
23.851	0	0	7.9304	5.7612	0	0	0	0	2.4482	0	11.118	6.0501	5.315	3.6055	1.1143	12.932	15.432	19.358	22.742	41.085	56.747	83.52	86.433	97.14	109.49	96.666	122.5	140.42	152.15	160.89	160.4	185.09	210.28	213.13	227.3	276.31	253.96	265.23	280.44	317.5	332.45	325.32	334.48	347.79	356	379.66	392.89	389.38	390.63
3.3038	5.4794	4.1798	1.1638	0	0	0	0	0	0	0	0	0	0	5.0167	0	0	0	3.0285	0	0	0	0	1.2178	13.226	0	0.67875	37.646	30.083	23.124	44.238	14.44	19.873	18.552	27.068	16.498	20.15	20.529	30.323	31.102	25.373	33.255	34.098	45.466	32.044	34.764	36.453	42.873	50.07	47.198
0	0	3.6594	2.3744	5.0199	0	3.2486	0	0	0	0	0	0	0	0	0	0	0	0	0	0	0	0	0	27.858	19.805	42.173	46.358	43.131	56.522	61.424	64.458	66.768	63.813	80.366	78.348	69.274	75.75	83.103	80.704	78.362	86.928	89.812	79.494	71.187	70.229	68.447	61.05	62.855	55.063
0	0	0	1.1808	4.6087	3.0492	5.0127	8.8666	11.784	2.0432	12.419	16.357	11.743	24.975	17.936	23.707	24.708	29.22	38.698	33.497	37.309	38.933	35.727	45.06	49.176	53.428	57.502	61.59	64.443	89.269	85.865	94.738	120.98	118.27	119.8	124.79	128.77	147.22	129.7	149.73	153.91	164.02	157.47	162.34	161.16	156.49	144.86	150.28	140.45	151.21
14.958	2.8519	0	1.2327	0	0	0	0	0	0	0	3.9401	10.553	22.869	13.28	16.983	17.799	37.015	35	30.077	39.324	43.966	52.579	58.095	67.008	70.637	82.424	63.322	79.057	91.52	80.748	85.573	84.194	97.863	95.814	98.598	101.23	93.105	101.83	100.37	97.471	103.34	93.052	95.655	89.074	99.362	88.907	89.624	87.452	93.598
0	0	0.16583	4.2139	2.5151	1.4491	0	0	3.1577	6.03	7.1049	18.792	21.379	23.086	12.972	21.053	22.111	13.231	17.24	20.112	15.149	4.9685	6.7516	16.765	17.947	14.115	15.831	15.516	18.629	14.232	10.842	14.122	12.118	21.081	10.803	19.545	2.6201	6.8014	5.6334	5.9771	1.8877	5.2793	8.9172	0	14.749	0	1.3828	0	0	0
17.986	12.737	0	2.4847	0	0	0	0	0	0	0	0	0	0	0	0	0	0	0	0	0	0	0	0	0	0	0	0	0	0	0	0	0	0	0	0	0	0	0	0	0	0	0	0	0	0	0	0	0	0
0	3.4051	1.3337	1.2256	0	10.487	1.0686	0	0	0	0	0	3.5122	6.8222	17.705	10.417	32.172	18.199	23.403	24.808	38.126	36.26	28.1	37.827	14.282	33.156	29.176	25.729	39.398	34.426	26.61	22.771	29.389	8.3862	28.522	19.461	24.326	16.666	22.646	11.346	4.975	6.3638	3.8166	0	0	0	0	0	0	0
21.134	21.436	0	0	0	0	0	0	0	0	0	0	0	0	0	0	0	0	0	0	0	0	0	0	0	0	0	0	0.38212	17.311	66.158	118.45	170.65	240.84	303.16	377.82	475.85	551.97	616.18	668.89	718.07	819.03	854.31	898.48	900.25	927.99	951.17	975.67	1071	1041.4
4.8041	1.0291	0.3053	0	0	0	5.7275	0	0.6016	0	0	0	0	0	0	0	0	0	0	0	0	0	0	0	0	0	0	0	0	0	0	0	0	0	0	0	0	0	0	0	0	0	0	0	0	0	0	0	0	0
14.894	8.9164	4.6338	0	0	0	0	0	0	0	0	0	0	0	0	0	0	0	0	0	0	0	0	0	0	0	0	9.8244	27.72	47.253	53.915	76.627	89.995	108.69	135.05	163.71	174.22	205.07	223.32	217.37	232.93	257.23	257.11	279.17	244.05	261.21	281.3	306.18	324.57	282.63
5.3402	3.809	0	0.76382	0	0	0	0	0	0	0.92308	2.3554	0	0	4.9584	0	8.9788	0	9.4424	5.4014	1.0801	1.3682	0	3.2578	15.883	21.572	22.464	24.484	31.025	40.177	41.233	41.356	39.259	46.771	57.427	58.485	53.573	48.985	59.731	56.467	55.43	65.45	79.654	75.163	71.432	74.203	78.457	78.359	63.959	69.268
0	0	0	2.3839	4.4947	0	12.053	19.318	10.473	13.495	19.827	20.902	28.49	29.915	45.77	58.018	77.776	107.35	127.09	150.89	166.91	199.41	213.56	226.49	253.28	298.81	285.42	314.12	321.15	349.61	347.24	372.19	377.76	377.61	385.96	400.85	424.89	448.67	478.59	494.04	494.69	495.86	510.16	528.92	526.46	513.8	512.63	499.61	521.79	532.12
0	0	0	13.999	1.7755	4.3491	18.97	40.705	50.348	46.215	60.061	75.972	88.23	109.36	141.19	172	218.65	250.8	287.95	319.5	327.69	383.72	404.74	436.44	467.46	484.51	532.85	505.08	559.54	590.68	628.96	614.13	631.72	646.4	758.81	672.32	705.57	711.69	769.91	754.63	922.36	776.9	965.22	977.76	1008	1069.2	1056.5	1093	1153.1	1154.9
0	0.76339	0	0.15173	0	1.1527	6.5314	1.1209	5.1294	1.6774	4.089	11.128	3.247	0.93029	0	0	0	0	4.0539	0	1.0829	0	0	0	0	0.18748	0	0	0	5.0964	0	0.34966	2.479	1.7619	0	0	0.92816	0	0	0	0	0	2.1501	2.0092	7.8519	2.4041	2.1637	6.4394	0	0
0.10232	0	7.7077	0.30064	4.5908	0	0	0	0	0	0	0	0	0	0	5.5502	4.6057	5.9879	14.16	19.311	38.779	24.725	30.893	37.717	52.189	45.895	42.795	39.995	40.791	41.244	47.044	52.641	56.256	56.47	64.754	57.787	65.209	54.07	67.428	64.824	72.6	72.979	87.934	69.727	85.02	86.533	75.876	71.367	80.752	79.881
8.0012	0	0	0	8.2899	0	7.1094	0	11.957	7.692	0	0	0	0	0	0	0	0	0	0	0	0	0	0	0	0	0	0	0	0	0	0	9.3836	0	0	0	0	0	0	0	0	0	0	0	0	0	0	0	0	0
11.455	1.792	0	0	0	0	5.3203	22.814	18.165	0	5.2281	29.226	45.34	87.507	155.9	208.29	147.04	278.45	364.14	407.54	423.16	462.98	510.69	556	649.28	738.23	802.84	895.27	986.19	1074.6	1094.6	1191.2	1239.7	1366.2	1422	1557.2	1552.1	1645.3	1619.8	1717.2	1731.5	1754.1	1814.2	1829	1866.3	1925.7	2008.2	1970	2023.8	2036.9
12.881	9.9515	3.6799	0	0	0	1.4921	0	0	0	0	0	0	0	0	0	0	0	0	8.7368	23.121	37.209	44.722	29.931	46.473	53.754	77.192	98.003	96.002	109.3	117.9	111.39	116.71	128.08	124.53	138.37	139.69	141.22	153.41	156.51	166.32	158.36	139.51	149.05	159.29	163.98	155.5	173.88	148.48	167.69
28.254	0	0	0.92025	0	0	0	4.5713	0	0	0.95169	0	11.04	4.1383	0	0	0	0	0	0	0	0	0	0	0	0	0	9.6763	29.817	34.587	50.951	50.608	69.206	66.069	84.14	78.845	91.449	108.18	104.95	93.305	116.05	126.96	136.13	135.45	139.28	132.21	133.39	128.91	128.73	136.42
22.019	0	8.8168	0	6.4266	0	0	0	0	0	0	0	0	0	0	0	0	0	0	0	0	0	0	0	0	0	0	0	0	0	0	0	6.0341	11.497	3.6757	0	0	9.6175	0	0	17.248	9.3175	3.85	18.737	30.038	13.311	27.903	47.664	46.054	45.005
3.9142	0	0	0	0	0	8.932	0	0	0	2.3267	1.4059	0	5.1723	5.9266	0	0	0	0	0	0	0	0	0	0	0	0	0	0	0	0	0	0	0	0	0	0	0	0	0	0	0	0	0	0	0	0	0	0	0
11.135	0	0	0	0	1.8126	12.003	0	14.85	25.826	22.081	11.123	16.009	13.967	20.259	14.101	8.4189	6.11	0	0	0	0	0	0	0	0	0	0	0	0	0	0	0	0	0	0	0	0	0	0	0	0	0	0	0	0	0	0	0	0
11.482	5.7602	0	0	0	0	0	5.6057	0	0	1.8389	9.4744	12.102	27.887	42.329	50.754	69.409	82.467	112.47	137.46	125.77	150.48	175.68	188.63	205.68	206.57	236.56	244.8	266.3	291.51	316.28	328.57	355.72	379.07	430.69	452.05	490.68	578.2	574.63	584.03	579.66	598.23	602.78	613.1	620.8	618.47	649.3	651.07	649.54	658.66
12.047	0	0	0.33057	3.5099	7.3602	0	0.65335	0	0.64526	0	1.5005	0	6.6403	0	0	0	0	0	0	0	0	0	0	0	0	0	0	0	9.017	6.2887	11.044	6.0314	19.937	26.079	33.658	41.841	38.945	48.079	61.278	73.241	82.231	94.487	96.7	111.98	138.38	138.5	141.72	143.04	163.39
0	0	0	0	1.7945	2.0809	11.072	0	1.9341	0	11.761	0	0	0	6.2108	5.1212	8.4772	0.89461	0	0	0	0	0	0	0	0	0	0	0	0.3448	0	0	0	0	0	0	0	0	0	0	0	0	0	0	0	0	0	0	0	0
0	3.4937	0	0	2.3974	0.61092	1.7102	18.957	22.54	16.377	13.516	17.047	13.31	10.879	31.489	17.101	48.161	26.468	40.611	44.673	42.372	8.0166	9.9137	49.215	51.738	44.079	58.389	60.501	54.953	66.134	72.171	63.47	62.214	79.622	68.657	78.256	47.076	77.462	76.29	77.657	77.987	69.622	46.728	50.993	52.047	59.819	56.294	48.347	52.597	47.303
13.321	0	0	9.8414	1.488	0	0	0	0	0	0	0	0	0	0	5.139	22.786	27.27	52.597	50.339	75.937	130.5	165.01	218.82	305.34	402.98	528.25	735.76	967.58	1164.8	1426	1688.1	1952	2300.3	2600.8	2908.1	3087.6	3389.5	3665.8	3904.4	4182.8	4300.6	4414.1	4509	4650.2	4686.4	4850	4973	4959.3	4934.6
0	0	0	0	15.371	9.0152	13.986	1.4818	0	6.1652	11.681	19.546	33.877	37.236	38.145	47.742	54.589	52.345	65.366	70.345	90.041	87.102	87.113	96.137	109.8	57.983	64.269	67.923	71.976	74.72	82.535	77.775	71.784	81.17	90.185	89.574	91.979	105.45	98.954	120.33	116.58	104.67	98.022	82.047	102.08	81.353	86.261	67.398	58.312	60.578
0	0.732	0	0.85372	0	0	3.114	0	7.0617	1.4166	3.4065	5.4032	7.0179	8.6224	20.736	34.027	37.137	41.732	55.411	44.67	58.394	56.51	48.184	49.003	47.728	48.877	39.617	50.317	57.356	56.447	47.905	58.38	61.166	56.227	49.994	54.843	46.813	56.634	43.46	42.448	45.34	48.387	43.346	55.225	54.885	44.744	42.989	53.315	52.355	41.836
25.5	6.5138	0	0	0	0	0	0	0	0	0	0	1.2368	0	0	6.2396	5.382	0	0	0	0	6.1093	1.0392	2.6393	0	6.6258	9.1485	4.9849	2.6071	0.73183	11.049	9.6066	3.2549	5.6565	10.141	18.21	0	0	7.0814	3.3736	11.621	1.5976	11.215	5.8896	6.6034	0	6.0652	0	4.3494	0
6.8801	1.875	4.3441	4.667	0	0	0	0	0	0	0	0	0	0	0	0	0	0	0	0	0	0	0	0	0	0	0	0	0	0	0	0	0	0	0	3.1581	0.8209	21.693	29.549	37.781	55.194	63.513	65.409	74.84	99.054	108.97	133.17	143.59	160.89	156.33
3.3602	9.3791	0	4.8794	0	0	0	0	0	0	0	0	0	0	0	0	0	0	0	0	0	0	0	0	0	0	0	0	0	0	0	0	0	0	0	0	0	0.028473	22.94	10.337	34.012	31.279	33.454	25.103	22.513	11.832	23.831	30.413	31.418	32.771
7.7703	8.0427	3.3594	0	0	0	0	0.37367	14.687	3.2572	0	2.8323	0	5.2695	14.069	8.6716	12.923	20.417	43.682	67.019	78.413	115.99	167.04	189.14	236.64	279.79	305.44	372.42	415.68	431.7	449.72	475.98	501.79	532.33	568.54	584.97	618.53	639.14	644.78	660.37	661.96	673.04	668.27	684.01	660.07	656.86	645.51	655.11	664.18	655.24
22.723	11.572	0	0.63565	0	0	0	0.27852	0	0	0	0	0	0	0	0	0	0	1.7805	0	8.1215	7.131	6.2754	10.324	4.0931	9.892	25.088	8.8414	20.279	27.305	19.344	33.874	26.742	51.242	40.627	56.055	53.212	62.74	65.972	72.555	72.353	85.754	83.812	91.439	103.79	93.185	93.595	67.305	82.136	65.266
23.22	14.358	0	0	0	0	0	0	2.4701	4.7973	0	0	0	0	0	0	0	0	9.4286	0	4.9457	0.54921	2.2463	8.4166	0	6.9679	9.5383	12.928	6.0149	7.6461	2.869	17.947	18.711	36.412	34.044	40.479	41.601	44.253	40.788	28.095	22.468	32.455	43.795	49.677	38.498	41.725	43.397	34.071	38.171	33.21
0	0	0	0	2.6323	8.5149	18.019	20.389	19.18	18	16.632	13.778	26.163	32.981	35.242	35.431	43.775	47.176	41.746	44.195	54.462	64.731	56.894	67.518	73.708	83.434	72.551	87.038	97.754	92.612	79.829	92.078	87.03	107.06	116.51	117.31	117.59	113.34	115.81	120.82	127.96	121.52	110.38	117.03	110.58	118.35	116.15	115.74	117.3	116.55
27.573	8.2828	0	0	0	0	0	0	0	0	0	0	0	0	0	0	0	0	0	0	0	0	0	0	0	0	0	0	0	0	0	0	0	0	0	0	0	0	0	0	0	0	0	0	0	0	0	0	0	0
0	1.4974	0	0	0	0	18.321	24.953	18.794	39.117	36.504	37.092	46.406	56.225	59.813	51.002	60.848	62.219	54.298	60.881	67.822	64.367	70.129	38.088	37.765	39.093	44.228	45.18	58.622	70.872	59.51	50.332	59.86	67.964	81.978	86.816	82.136	84.392	98.912	92.849	89.966	90.492	80.245	84.893	79.849	88.115	80.647	77.29	87.475	90.928
0	0	0	0	10.489	19.22	12.749	79.791	62.236	59.467	53.851	57.184	57.94	41.864	45.82	47.128	58.923	54.345	65.796	46.414	39.696	26.998	27.501	21.051	27.833	28.607	30.666	31.934	34.233	38.114	55.273	70.213	88.483	121.68	128.78	179.49	193.24	212.72	213.87	215.4	216.44	248.67	260.81	279.55	287.76	282.77	279.84	288.85	282.91	277.68
17.042	0	0	2.3877	1.5091	0.31649	0	0	0	0	0	0	0	0	0	0	0	0	0	0	0	0	0	10.105	15.599	7.2718	30.93	10.57	39.824	29.603	25.385	21.459	26.726	49.597	34.605	40.51	36.152	31.214	36.164	32.091	39.694	43.789	40.326	34.779	24.718	57.206	46.017	55.529	26.648	43.543
4.5684	0	0.26762	4.0256	0	0	1.724	0	0	0	0	0	2.324	0	0	0	0	0	0	0	0	0	0	0	0	0	0	0	0	1.2413	39.989	52.517	49.621	58.946	73.747	57.191	23.679	17.786	20.659	0	0	0	0	0	33.127	24.648	19.11	6.8804	29.834	13.363
2.6097	3.014	0.66274	4.3465	0	0	0	0	0	0	0	0	0	0	0	0	0	0	0	0	0	0	0	0	0	0	0	0	0	0	0	0	0	0	0	0	0	0	0	0	0	0	0	0	0	0	0	0	0	0
20.796	7.1113	0	2.0321	0	0	0	0	0	4.368	8.7487	16.215	31.607	37.747	42.062	47.135	66.729	78.156	21.455	28.342	34.999	44.836	58.905	59.14	53.556	61.851	39.558	49.861	43.869	47.185	41.84	29.55	37.396	41.631	48.94	57.714	61.157	43.88	38.563	31.594	28.278	32.738	28.607	28.129	26.604	22.496	40.277	7.8322	12.199	4.8612
13.849	14.263	0	0	0	0	0	6.4347	0	0	0	0	0	0	0	0	0	0	0	0	0	0	0	0	0	0	0	0	0	0	0	0	0	6.4273	5.1214	14.765	8.3589	26.275	17.043	0	0	3.3644	8.4496	24.392	7.2237	1.6172	0	0	0	0
9.4822	2.6752	2.4196	0	0	0.40772	0	0	0.29622	0	0	0	0	0	0	0	0	0	0	0	0	0	0	0	0	0	3.5003	3.1968	5.3937	3.4293	5.4371	0.6232	4.0088	7.254	25.954	50.181	72.873	105.77	144.95	182.72	206.76	252.73	293	348.75	365.67	401.53	407.87	424.52	479.36	493.62
13.639	8.6921	0	7.0146	0.12245	0	0	0	0	0	0	0	1.2782	0	0	0	3.7237	0	4.2914	2.0935	0	0	0	3.1285	0	6.5922	5.0339	12.41	11.267	22.552	8.8674	16.763	12.118	7.8199	23.351	0	0	0	1.7419	0	11.038	15.602	0	10.883	0	12.008	3.2363	7.4332	5.5986	14.441
24.449	10.432	0	0	0	0	0	0	0	3.4413	0	4.8948	0	0	3.7297	0	0	0	0	0	0	0	0	0	0	0	0	0	0	0	3.2351	21.046	44.723	62.832	78.747	103.53	130.3	144.8	150.43	185.61	196.03	215.56	212.4	209.74	228.86	222.14	217.35	226.96	240.01	241.4
23.41	10.923	0	0	0	3.5778	0	0	57.243	93.865	84.184	125.03	156.23	206.22	237.24	290.59	336.75	358.17	405.74	422.9	428.97	458.25	482.09	511.34	552.27	575.69	617.07	621.86	665.19	630.62	661.16	697.79	699	764.24	840.27	863.45	928.18	1005.4	1011.5	1175.6	1230.7	1307.2	1421.8	1475.6	1517.5	1565.5	1668.8	1727.1	1834.7	1849.7
36.093	11.608	0	0	0	0	0	0	0	0	0	0	0	0	0	0	0	0	0	0	0	0	0	0	0	0	0	0	0	0	0	0	0	0	0	0	0	0	0	0	0	0	0	0	0	0	0	0	0	0
10.783	3.2756	0.99402	1.1498	0	0	4.8247	0	3.633	0	0	0	0	0	0	0	0	0	0	0	5.7063	9.7243	7.4981	4.6844	0	0	0.54022	10.297	5.6513	12.804	1.0188	0	0	0	0	0	0	0	0	0	0	0	0	0	0	0	0	0	0	0
10.428	0.027196	0	0	1.5051	4.3561	0	2.4018	1.6519	1.4937	0.42777	0	1.9838	0	0	0.4096	14.652	30.219	38.815	64.419	77.059	107.67	113.44	137.16	163.41	171.36	190.39	213.13	216.04	232.58	237.54	238.28	255.49	245.3	261.38	271.66	260.55	291.16	274.25	275.4	278.65	286.91	277.8	294.93	283.74	263.33	267.16	274.58	263.37	261.54
25.525	1.5884	0.86873	6.8012	0	0	0	0	5.3212	19.355	17.711	31.314	46.846	55.624	55.171	55.229	64.806	61.822	72.629	93.522	102.48	97.95	107.32	137.35	129.62	136.39	142.43	151.05	169.4	168.34	150.49	210.44	214.9	227.2	210.39	215.11	190.62	215.23	232.89	226.13	237.07	222.38	200.96	197.09	209.81	192.34	199.19	208.1	224.87	221.94
10.842	8.471	0	0	0	0	0	0	0	0	0	0	0	0	0	0	0	0	0	0	0	0	1.0888	2.1921	0	0	0	0	0	0	0	0	0	0	0	0	0	0	0	0	0	0	0	0	0	0	0	0	0	0
13.651	4.0539	0	0	2.475	0	0	0	0	0	0	0	0	0	0	0	0	0	0	0	0	0	0	0	0	0	0	0	0	0	0	0	0	0	0	0	0	0	4.7477	0	6.2063	14.917	18.544	15.463	32.984	25.918	40.178	49.645	44.632	48.27
0	0	0	0	6.8436	0	12.696	6.0661	8.973	8.0129	4.1853	8.7874	9.1976	3.6259	0	0	0	0	2.0257	0	0	0	0	0	0	0	0	0	0	0	0	0	0	0	0	0	0	0	0	0	0	0	0	0	0	0	0	0	0	0
0	1.2553	0	2.0352	0	1.4818	15.043	8.9462	12.423	16.84	20.424	11.668	9.9967	9.9356	15.208	15.405	0.25156	12.314	3.7387	2.3491	0	0	0	0.66049	0	2.2253	0	0	11.176	25.549	49.383	44.995	57.335	66.906	100.17	127.99	138.98	159.73	117.66	157.65	180.9	214.47	206.67	212.47	205.28	201.91	229.09	218.45	221.67	214.46
24.668	8.6943	0	2.0574	0	0	0	0	0	0	0	3.507	4.1262	6.9503	0.13512	4.1142	1.8932	0	0	0	0.14612	4.531	9.1433	12.18	30.561	32.305	53.867	59.447	75.442	86.361	97.115	108.26	101.07	124.01	146.22	164.37	149.8	171.74	161.62	190.08	191.99	182.96	194.4	208.09	192.7	216.3	193.12	215.52	203.56	178.7
16.872	0	0	0.036394	1.3094	0.23894	0	0	0	0	0	0	0	0	0	0	0	0	0	0	0	0	0	0	0	0	0	0	0	0	0	0	0	0	0	0	0	0	0	0	0	0	0	0	0	0	0	0	0	0
0	0	10.467	2.9239	0	0	1.0146	0	0	0	0	0	0	0	0	0	0	0	0	0	0	0	0	0	0	0	0	0	0	0	0	5.2558	0	5.524	0	0	0	0	0.40594	0	0	6.0963	11.558	8.9037	13.948	10.979	6.4114	0	13.244	2.6519
14.637	0	0	0	0	0	13.279	0	0	0	0	0	0	0	0	0	0	0	0	0	0	0	0	0	0	0	0	0	0	0	0	0	9.5873	27.259	43.607	52.641	66.071	44.002	44.224	47.707	67.147	58.895	59.333	38.115	48.822	46.323	66.548	57.633	95.727	77.098
9.0022	0	0	0	2.8101	0	6.5272	2.8279	9.7135	5.9103	0.47286	0	0	0	0	0	0	0	0	0	0	0	0	0	0	0	0	0	0	0	0	0	0	0	0	0	0	0	0	0	0	0	0	0	0	0	0	0	0	0
0	0	0	6.9548	6.8144	2.1514	10.195	11.867	5.3361	12.16	15.508	7.1294	12.677	13.321	17.757	37.383	57.562	107.1	115.87	173.13	209.54	246.5	263.73	314.26	358.86	414.67	466.41	475.92	478.95	491.22	546.31	563.21	557.07	567.47	560.19	590.58	595.56	591.17	612.42	611.61	658.79	658.95	672.39	680.86	722.52	708.14	681.92	702.24	679.2	681.2
0	0	0	5.138	0.87512	5.6014	5.9179	9.8071	6.2983	2.8177	0	5.4194	0	5.5839	0	0	0	0	0	0	0	0	0	0	0	0	0	6.3805	6.7433	23.079	45.443	72.016	105.01	123.81	156.54	191.12	230.46	261.06	299.7	336.55	339.17	374.03	416.19	432.83	459.36	472.71	479.91	502.39	515.73	521.94
4.0112	9.9035	0	5.3723	0	0	0.99036	0	0	0	0	0	0	0	0	0	0	0	9.1469	12.324	10.516	11.189	24.735	42.842	41.86	59.148	75.695	60.276	92.305	94.268	116.23	115.74	141.86	169.29	172.98	166.28	176.79	176.86	171.92	186.71	202.57	206.38	219.65	221.06	244.55	218.24	240.04	261.4	249.63	241.82
21.236	9.3994	3.2437	0	0	0	0	0	0	0	0	0	0	0	0	14.037	23.804	35.826	30.456	44.801	50.487	45.463	46.523	56.005	45.997	55.488	71.849	91.628	137.61	180.38	259.37	354.49	461.37	587.62	736.66	866.61	1006.8	1127.8	1318.2	1442.4	1594.2	1639.9	1787	1838.7	1972.2	1969.6	2044.3	2121.5	2232.4	2190.7
25.939	12.162	0	0	0	0	0	0	0	0	0	0	0	0	0	0	0	0	0	0	0	0	0	0	0	0	0	0	0	0	7.5981	6.9564	20.709	34.412	70.317	115.33	139.76	194.76	265.52	307.98	347.7	390.62	443.14	515.15	591.3	637.25	738.75	791.39	778.23	840.37
0	3.5229	5.0505	4.5395	0	0	1.8979	9.5185	4.5651	3.9374	0	5.7914	6.1841	15.111	0	1.0939	0	0.99371	3.0477	0	0	0	14.613	7.9535	12.309	7.1606	23.88	31.468	23.925	28.395	22.123	17.725	17.111	24.096	13.272	14.5	18.505	24.24	38.952	28.093	33.677	35.948	27.008	52.534	40.392	61.022	58.903	56.388	62.841	65.907
0	0	0	0	9.3195	21.843	32.802	47.867	61.1	77.485	87.109	98.868	123.52	159.35	195.45	244.2	273.68	320.78	388.04	447.53	510.82	614.58	652.49	743.11	806.39	864.41	886.28	970.75	1008.6	1037.6	1095.8	1125.8	1186.6	1234.2	1288.1	1252	1306.4	1349.2	1318.1	1423.6	1381.1	1414.4	1425.9	1487.3	1484.3	1505.5	1512.1	1466.5	1540.7	1534.7
0	0	0	0	0	45.139	56.032	74.906	42.039	60.967	65.739	56.024	71.946	84.51	66.427	96.772	114.46	117.06	109.16	118.63	130.24	135.54	133.94	145.25	137.88	135.63	123.34	131.07	124.6	138.3	137.28	131.45	131.4	136.74	129.47	126.71	112.64	124.33	124.88	117.71	125.2	122.88	118.87	118.64	107.11	107.29	120.33	112.4	110.37	101.98
6.7117	1.1881	0.63735	13.12	0	0	0	0	0	0	0	0	0	0	0	0	0	0	0	0	0	0	0	0	0	0	10.382	2.6761	56.932	44.606	29.587	31.328	39.496	45.501	51.279	67.372	94.358	100.65	119.77	148.48	162.73	180.13	197.77	201.12	207.56	197.2	228.82	270.92	279.36	266.79
13.371	0.37938	7.7645	6.3199	0	0	0	0	0	0	2.5308	0	0	0	0	0	3.0313	0	3.9667	17.157	18.914	31.898	39.104	61.057	82.873	95.195	106.29	129.84	141.87	172.91	185.72	197.55	204.6	231.37	258.63	287.23	295.38	299.29	328.45	340.51	333.24	363.12	397.91	378.37	383.85	386.24	376.7	376.38	376.19	375.45
35.918	0.77036	5.4952	0	4.2641	0	0	0	0	0	0	0	0	10.953	38.323	43.054	44.006	45.845	62.252	71.16	98.604	98.374	127.01	150.47	154.19	162.1	175.61	178.34	194.59	215.45	217.21	228.28	217.22	206.44	224.61	220.17	223.39	221.34	220.09	228.13	220.33	231.06	243.84	220.67	195.49	186.98	181.97	174.12	159.56	140.68
17.93	19.55	6.5601	0	0	0	0	0	0	0	0	0	0	0	0	0	0	0	0	0	0	0	0	6.2798	0	5.7727	5.8748	4.7467	0	0	0	0	0	0	0	0	0	0	0	0	0	7.2771	3.5275	0	0	0	0	0	0	4.2933
14.87	8.2978	0.095296	0	0	0	0	0	0	0	0	0	0	0	0	0	0	0	0	0	0	0	6.8142	0	0	0	0	1.8867	0	0	0	0	2.9805	19.705	67.196	88.867	130.85	160.38	212.54	245.11	281.54	343.05	346.93	401.9	454.52	514.5	593	657.15	691.96	696.56
20.646	7.3095	0	1.7746	0	0	0	0	0	0	0	0	3.4455	5.7008	18.15	25.079	30.707	64.536	75.015	109.45	134.19	180.47	221.01	257.32	306.31	343.13	360.24	385.88	419.2	445.46	491.39	499.24	535.34	557.58	594.75	628.77	643.14	681.88	688.46	711.38	742.89	730.05	744.99	758.95	776.01	790.38	833.6	821.88	796.7	821.61
4.9706	7.8236	0	0	2.243	0	0	0	0	0	0	11.311	9.0202	5.0847	4.3492	4.9027	0	0	0.52215	0	0	10.417	15.794	37.996	65.002	94.184	141.89	180.05	246.74	318.09	355.77	446.41	557.24	609.7	672.76	739.76	838.37	922.09	943.74	1090.3	1053.6	1155.8	1123.1	1159.7	1202.4	1235.4	1280.4	1259.9	1258.5	1266.9
2.8005	0	0	1.0178	1.2833	1.2746	0	1.1553	0	0	0	0	0	0	0	0	0	4.1502	17.448	38.685	31.214	37.147	46.739	55.076	61.232	74.355	88.851	96.374	105.96	121.35	132.21	143.67	150.1	155.57	169.28	182.04	194.12	216.41	233.59	253.81	260.95	250.25	254.84	272.04	263.37	263.68	270.47	265.74	254.39	263.77
22.72	7.9029	2.9198	0	0	0	0	0	0	0	0	0	0	0	7.7232	37.995	67.477	110.54	154.97	201.31	253.4	297.95	361.98	402.02	460.23	506.51	557.53	586.18	619.51	637.17	688.78	708.11	701.15	710.55	775.93	777.5	768.07	815.37	861.83	893.09	892.84	912.58	926.06	951.43	934.69	961.77	948.25	974.85	1017.1	1004.7
21.479	4.7493	0	0	0	0	0	0	0	0	0	8.4689	14.584	24.301	18.512	31.276	44.07	34.321	0	0	0	8.0475	11.085	29.665	23.865	26.151	15.738	31.659	48.774	70.044	78.634	92.549	123.81	132.44	160.51	190.11	208.42	216.03	213.14	231.17	252.9	272.03	274.75	280.86	291.12	289.77	307.72	317.91	319.78	326.39
10.042	4.917	3.1277	0	0	0	0	0	0	0	0	0	0	0	0	0	0	0	0	0	0	0	0	0	0	0	0	0	0	5.8415	7.4094	0	1.1915	23.615	30.345	42.855	55.265	71.127	88.529	104.82	104	110.5	137.96	129.6	143.26	177.43	195.02	199.19	187.17	198.67
0	0	0	4.7838	7.0214	1.9314	0	11.327	4.6819	0	0	1.6406	1.1452	9.3978	6.4177	28.551	29.634	30.49	55.476	71.145	92.894	110.81	145.97	177.61	202.6	249.28	274.02	329.02	394.17	408.96	469.88	496.08	543.94	576.15	629.06	651.88	680.86	741.41	755.52	787.26	835.91	869.23	898.98	904.18	899.77	888.33	903.61	885.78	888.64	902.59
22.456	6.032	0	0	0	0	0	0	0	0	0	0	0	0	0	0	0	0	0	0	0	0	0	0	0	0	0	0	0	0	0	0	0	0	0	0	0	0	0	0	0	0	0	0	0	0	0	0	0	0
0	5.3221	2.9968	6.2625	1.9895	0	0	0	0	0	0	0	0	0	0	0	0	0	0	0	0	0	0	0	0	0	0	0	0	0	0	0	0	0	0	0	0	0	0	0	0	0	0	0	0	0	0	0	0	0
9.3687	1.0637	0	0	0	0	1.4166	0	0	0	0	0	0	0	0	0	0	0	0	0	0	0	0	0	0	0	0	0	0	0	0	0	14.657	14.249	33.096	36.454	54.013	75.838	79.498	86.151	89.942	92.326	98.401	104.87	107	99.453	113.45	112.63	101.19	96.359
0	10.636	7.6288	10.897	0	0	0	0	0	0	0	0	0	0	0	0	2.5089	30.87	55.904	86.552	141.61	210.47	273.53	355.71	397.46	516.19	613.06	639.44	755.61	740.59	830.12	863.36	919.82	963.13	1027.7	1328.4	1183.5	1241.9	1368.4	1430.8	1457.4	1500	1544.4	1627.2	1598.1	1664	1645.8	1693.4	1737.9	1711.7
14.612	13.011	4.6121	0	0	0	0	0	0	0	0	0	0	0	0	0	0	0	0	0	0	0	0	0	0	0	0	0	0	0	0	0	0	0	0	0	0	0	0	0	0	0	0	0	0	0	0	0	0	0
0	0	0	8.9636	6.9898	0.50662	0	1.9609	6.3025	20.037	26.534	29.446	30.147	51.366	71.535	49.423	88.674	75.857	108.98	105.27	98.803	120.43	139.57	155.69	130.54	177.52	196.24	193.68	222.97	241.76	268.87	304.79	372.89	444.24	461.51	581.21	671.71	776.52	876.7	958.98	1033.4	1106.5	1321.6	1374.3	1423.1	1444.3	1474.2	1514.6	1505.5	1516.5
0	0	0	0	3.3821	0	9.35	3.0698	4.0264	3.0009	0.66347	10.191	12.941	11.073	8.9351	18.812	30.524	38.094	72.526	73.916	78.36	104.89	99.04	118.02	112.8	147.9	150.39	167.26	174.98	190.48	173.15	190.6	208.22	224.59	230.57	215.14	211.32	201.27	199.22	228.03	225.07	245.86	227.82	229.72	245.81	226.37	228.97	237.41	239.46	210.32
35.176	14.804	3.4092	0	0	0	0	0	0	0	0	0	0	0	0	0	0	0	0	0	0	0	0	4.9269	6.0244	0	0	0	10.095	17.507	49.843	86.58	152.51	220.01	290.92	357.79	426.79	493.76	600.05	674.12	731.7	797.41	854.03	941.85	987	996.47	1059.9	1060	1073.5	1096.3
0	0.70153	0	1.7952	0.75376	0	3.5467	15.584	6.9663	7.814	0	0.47054	9.1423	0.98545	6.6274	16.723	29.725	37.612	58.568	72.574	92.085	104.35	105.06	140.01	129.65	187.02	192.99	199.05	168.64	150.73	166.75	211.03	214.19	215.76	244.11	249.6	302.63	222.8	224.63	221.03	227.56	214.1	210.81	224.95	223.88	209.43	226.05	223.23	210.62	221.93
34.232	9.1309	0	0	0	0	0	0	0	0	0	0	0	0	0	0	0	0	0	0	0	0	0	0	0	0	0	0	0	0	0	0	0	0	0	0	0	0	0	0	0	0	0	0	0	0	0	0	0	0
25.365	13.762	2.6886	0	0	0	0	0	15.8	0	0	0	0	0	0	1.3136	0	3.825	9.2747	23.638	34.831	25.88	24.564	36.752	13.103	21.584	45.363	73.634	82.906	54.479	80.293	67.047	94.845	117.69	116.85	137.02	163.69	169.37	201.99	192.55	190.99	214.11	210.29	189.99	201.38	196.56	211.9	212.5	202.19	213.24
17.352	10.552	4.1423	0.1559	3.9514	0	0	0	0	0	0	0	0	3.813	3.3761	10.598	7.6583	0	0	0	0	1.4774	16.721	27.134	31.098	36.02	38.929	53.521	64.116	68.9	48.998	47.215	48.285	63.243	78.695	95.595	107.2	103.97	101.25	118.64	130.29	136.44	148.43	146.4	154.74	151.11	143.97	169.71	182.06	200.03
0	0	0	0	13.032	11.007	14.298	6.6117	18.711	5.3368	0	0.10361	0	0	0	0	0	5.1261	26.624	26.336	18.236	24.511	26.374	45.966	38.531	43.092	38.058	50.094	51.591	73.147	73.128	76.974	78.499	85.278	88.244	78.61	89.206	93.676	80.082	90.742	92.409	104.39	99.118	97.916	93.513	96.295	96.723	101.52	85.9	81.976
10.935	5.3151	0	0	0	2.8355	0.46963	2.7835	0	4.4759	0	0	5.9558	0	0	0	0	0	0	0	0	0	0	0	0	0	0	4.2354	0	0.43188	0.95624	0	0	0	0	2.6118	18.094	23.849	35.121	31.803	26.433	23.277	22.709	41.025	27.69	38.327	33.431	44.518	39.32	40.828
8.1494	18.928	5.2761	15.465	0	0	0	11.875	18.45	15.43	17.929	20.415	18.009	17.25	4.3409	9.7264	12.679	7.8509	8.3574	2.7369	1.1918	0	0	0	0	0	0	0	0	0	0	0	0	0	9.5785	31.063	73.429	92.401	104.88	144.39	150.98	197.26	235.2	259.51	289.01	309.09	326.46	352.43	325.48	343.11
4.9647	0	0	0	6.2415	0	9.5424	0	0	0	2.9821	0	6.4919	0	11.202	4.6107	6.1969	7.8962	2.7173	16.231	10.698	10.559	1.3104	8.2604	0	15.195	8.4422	14.919	6.3545	12.48	0	0	0	0	0	0	0	0	0	0	0	0	0	0	0	0	0	0	0	0
35.003	19.827	0.54294	0	0	0	0	0	0	0	0	0	0	0	0	0	0	0	0	0	0	0	0	0	0	0	0	0	0	0	0	0	0	0	0	0	0	0	0	0	0	0	0	0	0	0	0	0	0	0
17.137	11.77	0	0	10.745	0	0	0	0	0	5.5253	11.724	51.624	80.318	118.24	129.47	192.7	226.1	266.36	317.93	349.14	392.04	410.04	462.56	492.55	535.04	535.98	593.01	611.01	645.05	693.81	750.57	790.43	838.86	848.32	868.09	863.27	885.39	953.51	961.74	985.52	1050.4	1072.1	1095.2	1120.1	1122.2	1177.3	1181.7	1132.4	1254.4
11.648	15.618	2.5774	7.0843	0	0	0	0	0	0	0	0	0	0	0	0	0	10.848	3.2999	5.9833	28.628	19.213	18.292	27.712	28.793	35.807	39.642	10.437	43.201	52.946	12.157	27.724	31.005	31.666	24.213	24.191	26.98	29.262	28.795	22.753	18.417	11.044	28.324	18.749	12.591	18.002	19.105	23.562	16.465	21.971
17.674	0	0	8.9309	0	0	0	0	0	0	0	6.9461	0	7.0675	0	0	0.76046	3.3583	2.7673	12.448	11.028	12.506	21.593	10.785	42.474	61.044	95.775	138.66	201.8	263.47	254.13	273.26	337.37	496.07	968.87	1022.2	1254.4	1981.1	2501.4	2710.1	2830.6	2988.6	3144.4	3454.7	3683.2	3726	3966.7	3395.2	4098.5	3973.5
16.985	8.5363	6.7391	12.935	0	0	0	0	0	0	0	0	0	0	0	0	0	0	0	0	0	0	0	0	0	0	0	0	0	0	0	0	11.345	14.797	27.715	56.362	61.524	87.607	113.04	115.83	145.05	141.31	144.74	147.46	153.23	156.16	155.25	189.12	184.02	187.26
0	0	0	11.852	7.9554	4.9776	0	0.52969	0	6.0068	0	0	0	0	0	0	0	0	0	0	0	0	0	0	0	0	10.966	42.02	89.075	164.29	234.5	322.73	429.01	565.39	694.95	844.56	915	1074.2	1175.1	1303.3	1386.1	1435.5	1508	1599.5	1638.8	1723.2	1834.4	1862.7	1848.7	1869.5
9.1194	9.0188	3.5007	5.3049	0	0	0	0	0	0	0	0	0	0	0	0	0	0	0	0	0	0	0.72847	4.7686	2.8303	11.97	33.656	37.996	45.106	53.802	45.477	56.922	68.125	57.203	65.085	75.107	50.765	61.199	61.662	61.987	55.514	63.105	40.079	58.059	52.242	52.754	53.163	47.805	54.259	54.483
18.975	7.2514	0.45699	1.0856	0	0	0	0	0	0	0	0	0	0	0	0	0	0	0	0	0	0	0	0	0	0	0	0	0	1.7526	0	0	0	0	0	0	0	0	0	0	0	0	0	0	0	0	0	0	0	0
4.9435	9.4058	0	0.7515	0	0.81425	0	0	0.054244	0	0	0	0.47603	8.332	2.604	0	0	0	0	0	0	0	0	0	0	0	0	0	0	0	0	0	0	0	0	0	0	0	0	0	0	0	0	0	0	0	0	0	0	0
15.889	8.1721	0	1.1356	0	0	0	0	0	0	0	0	0.088037	11.05	21.841	29.156	38.477	53.655	54.974	48.43	77.529	99.472	136.32	163.02	181.04	235.7	238.31	295.88	329.5	359.92	399.23	427.34	428.67	426.03	483.37	483.38	464.92	464.07	495.6	485.06	508.36	496.17	488.61	494.22	500.67	491.83	503.26	466.52	494.22	519.45
6.169	0.63436	0	0	5.77	0	10.184	0	2.6157	0	0	0	0	0	0	0	0	0	0	0	0	0	0	0	0	0	0	0	0	0	0	0	0	0	0	0	0.84538	0	0	0	0	0	0	0	0	0	0	0	0	0
30.622	4.1072	3.4509	0	0	0	0	0	0	0	0	0	0	0	0	0	0	0	0	6.6807	12.732	27.066	39.312	43.41	50.381	49.778	53.255	58.037	52.647	69.592	66.919	57.988	66.774	69.532	82.988	73.627	65.266	69.376	62.966	67.429	78.926	72.49	79.817	86.005	89.435	82.34	70.136	67.325	66.642	64.944
0	0	0	2.4329	7.0171	9.3475	9.5706	13.837	8.4542	16.437	16.478	18.91	20.967	23.624	26.457	32.173	33.3	28.988	20.71	25.277	24.505	27.47	17.784	27.73	13.876	21.626	15.656	27.799	31.68	46.721	47.282	78.198	111.24	87.699	102.4	99.198	132.41	125.8	145.02	172.04	138.69	219.82	174.45	180.79	152.94	229.8	191.53	192.5	202.15	187.58
3.937	0	0	1.4955	3.1575	0	6.4031	20.721	53.788	86.34	110.14	144.43	193.22	213.86	280.81	307.33	368.69	435.56	493.28	583.59	646.39	737.76	801.61	848.83	960.53	1029	1105.9	1163.9	1209	1290	1381.5	1378.9	1478.2	1505.7	1538.9	1562.2	1601.3	1652.8	1960.4	1721.1	1753.4	1701.9	1714.8	1778.9	1801.8	1799.2	1771.3	1782.6	1792.9	1817.4
0	0	0	9.0946	6.0039	0	2.372	5.0853	0.19393	9.6945	0.47432	11.307	9.3052	0	0	0	6.5097	8.7813	1.2423	10.331	12.805	17.207	27.723	26.057	18.333	20.374	28.846	31.177	36.293	37.232	49.57	42.299	66.568	54.899	76.693	83.266	83.764	100.72	101.26	113.66	119.91	119.36	104.04	117.26	109.59	126.26	123.3	131.76	133.14	140.2
10.031	2.5653	6.0002	0	0	0	0	0	0	0	0	0	0	0	0	0	0	0	0	0	0	0	0	0	0	0	0	0	0	0	0	0	0	0	0	0	0	0	0.25591	0	3.7775	7.3949	27.806	18.989	28.01	35.944	39.884	22.362	37.924	37.396
34.461	17.56	4.5155	0	0	0	0	0	0	0	0	0	0	0	0	0	0	0	0	0	0	0	0	0	0	0	0	0	0	0	0	0	0	0	0	0	1.7585	2.9139	15.676	29.636	52.567	59.944	77.418	89.81	103.68	104.9	117.48	122.66	124.4	144.75
0	0	2.7501	0.99755	5.8991	10.079	8.5076	16.805	19.907	22.551	0	0.21941	0	12.684	10.659	6.2295	0	0	0	0	0	0	0	0	0	0	0	0	0	0	0	0	0	0	0	0	0	0	0	0	6.621	6.02	10.486	8.3822	8.3965	17.965	19.933	25.641	30.61	41.623
17.25	15.226	1.3647	0.53246	0	0	0	0	0	0	0	0	0	0	0	0	0	0	0	0	0	0	0	0	0	0	0	0	0	0	0	0	0	0	0	0	0	0	0	0	0	0	0	0	0	0	0	0	0	0
2.3598	0	0	4.7399	0	0.23514	0	0	0	0	0	0	0	0	0	0	0	0	0	0	0	0	5.285	12.858	3.6311	14.353	11.364	13.766	13.617	26.436	26.36	27.352	24.91	23.924	40.046	32.461	39.051	36.767	27.917	37.311	28.996	36.47	33.786	44.558	36.506	30.707	37.341	43.736	28.141	28.25
0.27787	0	0	5.23	0.87263	2.4544	0	0	0	0	0	0	0	0	0	0	0	0	0	0	0	0	0	0	0	0	0	0	0	0	0	0	0	0	0	0	0	0	0	0	0	0	0	0	0	0	0	0	0	0
6.6491	2.6474	0	0	0	8.3901	0	0	1.2076	3.5068	17.915	22.721	39.433	66.857	128.95	203.12	271.72	386.4	511.25	625.75	740.48	852.22	982.57	1086.3	1193.6	1255.6	1327.5	1432.5	1488.8	1569.1	1600.3	1623.1	1666.2	1656	1717.1	1731.6	1777.2	1833	1826.9	1851.6	1841.3	1808.4	1842.8	1899.2	1876.9	1895.7	1855.1	1851.9	1831.9	1839.3
6.9885	9.0419	4.9133	2.0609	0	0	0	0	0	0	0	0	0	0	0	0	0	0	0	0	0	0	0	0	0	0	0	0	0	0	0	0	0	0	0	0	0	0	0	0	0	0	0	0	0	0	0	0	0	0
0	0	0	1.2873	0.7061	0.57633	12.816	7.2008	27.531	19.062	20.677	28.493	15.07	28.478	26.158	20.043	16.618	26.522	26.018	20.119	20.018	18.471	15.106	15.949	16.632	3.9483	15.076	23.126	11.577	15.359	10.561	0	0	1.6693	0	8.8185	0	0	0	0	0	0	0	3.8254	0	0	0	6.0507	3.9582	12.666
0	0.6945	2.1506	0	0	0.14118	0.91376	1.8918	0	0	0	1.7744	0	0	0	0	0	0	0	0	0	0	0	0	0	9.1191	11.244	43.996	66.032	101.55	121.28	154.02	192.34	238.04	287.93	346.35	414	480.12	547.07	638.36	665.04	707.93	805.2	860.21	913.86	961.28	1013.6	1069.1	1113.4	1142.8
18.914	13.71	0	0	0	0	0	0	0	0	0	0	0	0	0	0	0	0	0	0	0	0	0	0	0	0	0	0	0	13.976	21.365	48.977	58.604	62.877	86.027	98.183	113.25	130.33	120.45	130.53	119.39	114.97	117.27	96.042	104.12	137.11	117.15	109.55	120.65	93.52
33.318	15.722	0	0	0	0	0	0	0	0	0	0	0	0	0	0	0	0	0	0	0	0	0	0	0	0	0	0	0	0	0	0	0	0	0	0	0	0	0	0	0	0.62224	2.3251	17.372	36.09	66.628	77.752	91.454	122.55	169.91
0	6.4809	2.9629	9.998	0	0	0	4.7426	12.905	9.8103	10.971	16.617	28.109	28.805	37.086	64.104	71.135	88.822	111.88	123.47	140.53	161.73	182.5	196.34	222.54	245.23	268.25	280.68	311.81	339.09	368.62	382.3	422.92	472.98	553.16	589.93	653.44	726.54	832.9	891.48	952.77	958.8	1005.4	1060.9	1092.9	1109.1	1138.7	1141.3	1197.9	1218.1
16.954	18.916	0	0	0	0	0	0	0	0	0	0	0	0	0	0	0	0	0	0	0	0	0	0	0	0	0	0	0	0	0	0	0	0	0	0	0	0	0	0	0	0	0	0	0	0	0	0	0	0
14.778	12.375	0	0	0	0	0	0	0	0	0	0	0	0	0	5.3307	11.366	20.132	17.248	28.754	24.178	17.732	34.933	44.85	52.878	48.485	50.514	55.491	54.13	55.32	152.85	144.05	151.73	153.11	28.487	23.035	23.837	16.766	22.298	11.785	9.2334	0.52678	0	0	0	0	0	0	0	0
0	0	4.3292	3.0574	0	0	4.6888	6.3421	14.688	12.832	17.851	3.9766	7.1161	6.0477	20.841	17.923	18.418	18.561	26.261	32.817	44.1	46.845	56.307	57.209	72.925	73.183	83.487	93.783	95.55	112.15	119.79	123.52	120.7	135.35	146.38	135.84	138.46	147.65	166.18	175.77	167.5	173.24	197.14	196.44	181.84	178.28	172.38	177.86	188.42	211.36
0	9.503	1.5982	10.528	0	0.53361	0	0.15213	0	0	0	0	0	0	0	0	1.0276	0	0	0	0	0	0	0	0	0	0	0	0	0	0	0	0	0	0	0	0	23.622	21.322	38.574	46.151	56.954	31.549	47.4	38.355	77.09	81.826	80.904	96.888	95.624
8.0246	4.2773	0	0.94898	2.2537	0	0	0	0	0	0	0	2.0097	4.7283	16.087	23.369	31.536	44.53	20.65	21.57	18.243	27.105	51.867	47.425	51.058	60.14	43.12	48.764	72.209	78.928	79.504	77.841	99.951	102.66	113.41	142.94	154.2	136.58	124.82	124.24	124.3	124.77	129.04	127.56	142.05	139.79	150.43	136.85	141.97	141.87
0	6.3026	0	0	1.5861	2.4914	4.0886	5.0767	0	0	0	0	0	0	0	0	0	0	0	0	0	0	0	0	0	0	0	0	7.2331	9.1399	8.5568	10.566	13.244	38.565	42.976	53.593	57.07	52.212	64.551	69.434	61.559	70.003	69.261	69.263	71.399	73.135	70.941	79.806	70.935	83.7
0	1.1665	3.6369	2.1005	0	3.0724	0	8.6132	9.2566	0	0	2.1385	0	0	0	0	0	1.419	2.7233	0	18.87	12.84	41.163	34.33	36.231	58.678	39.392	48.618	54.026	63.057	66.619	47.98	68.318	61.416	82.406	89.487	92.82	96.604	132.84	119.67	144.82	142.16	148.12	162.11	155.06	171.05	184.61	202.16	233.06	232.03
15.391	0	0	0	0	1.915	9.7804	4.1197	18.796	8.9171	22.926	36.942	38.811	45.397	70.374	125.91	109.04	114.31	164.19	196.6	242.89	285.27	323.45	380.22	417.84	434.42	481.74	517.67	536.97	586.76	652.02	642.26	680.7	686.45	733.05	758.5	776.68	841.37	843.08	894.21	901.64	911.64	925	949.43	938.74	974.98	979.76	1014.3	1010.3	983.4
10.902	1.2221	0	11.063	2.6215	0	0	0	0	0	0	0	0	0	0	0	0	0	4.5957	17.766	22.176	42.528	47.066	86.207	75.338	106.94	109.31	135.16	136.81	157.01	168.76	165.92	166.69	188.04	207.12	217.15	245.12	267.13	258.37	272.29	309.91	306.39	311.04	346.42	350.4	340.05	340.62	354.01	365.53	373.78
14.027	10.824	0	13.22	0	0	0	0	0	0	0	0	0	0	0	0	0	0	0	0	0	0	0	0	0	4.41	0	0	0	0	0	0	0	0	0	10.661	15.057	19.169	6.7163	37.179	54.07	44.158	49.408	25.932	47.97	40.627	22.601	33.626	76.467	2.1612
29.231	6.0621	0	0	0	0	0	0	0	0	6.2297	20.205	28.907	31.719	35.541	40.501	39.978	44.568	42.736	42.043	56.073	52.957	59.548	52.805	60.064	47.18	66.305	57.315	54.825	57.6	44.245	41.561	40.854	47.079	38.759	47.459	38.581	57.245	55.769	70.759	66.141	58.069	75.382	79.066	63.897	73.772	66.349	72.198	68.575	64.737
12.692	2.1906	0.81699	0	3.4337	0	0	0	0	0	0	0	0	0	0	0	0	0	0	0	0	0	0	3.7744	6.4306	10.113	16.692	0	18.873	18.616	24.451	40.769	43.363	58.429	76.169	96.283	118.64	166.07	173.98	174.72	206.57	209.38	225.29	215.82	236.83	220.06	227.53	226.34	223.89	216.13
18.769	4.5204	0	0.57836	0.29817	0	0	0	0	0	0	0	0	0	0	0	0	0	0	0	0	0	0	0	0	0	0	0	0	0	0	0	0	0	0	0	0	0	0	0	0	0	0	0	0	0	0	0	0	0
0	0	2.5784	13.865	0	6.4561	12.73	7.0142	3.0884	0.81589	0	8.0172	0	0	0	0	9.4598	30.182	45.671	56.146	72.646	112.81	145.3	175.55	192.38	210.06	247.67	272.32	300.92	357.51	369.23	418.02	420.43	457.13	479.88	514.39	538.23	593.11	609.21	612.63	651.19	651.6	654.91	671.48	677.82	689.33	684.2	715.54	717.68	740.18
17.163	0	0	0	2.5576	1.2677	0	0.046594	0	0	0	0	0	0	0	0	0	0	0	0	0	0	0	0	0	0	0	0	0	0	7.3118	5.5763	18.488	28.993	32.898	45.741	70.783	72.638	95.453	87.489	103.35	98.051	103.13	112.08	117.53	107.09	116.25	119.48	117.55	123.63
13.156	7.2807	0	0.27211	0	0	0	0	0	0	0	0	0	0	0	0	0	0	6.9219	30.312	55.093	99.864	140.3	161.79	166.84	192.35	212.32	238.56	248.61	279.45	290.89	310.06	320.21	341.69	346.16	354.94	407.82	418.07	401.16	449.64	468.23	476.43	483.65	473.62	476.8	484.34	504.43	505.88	531.56	533.86
25.926	3.1556	0	6.4734	0	0.94402	0	0	0	0	0	0	0	0	0	0	0	0	0	5.6182	27.21	52.745	47.465	94.929	75.215	117.7	129.25	142.21	158.76	162.4	182.3	175.34	138.55	189.69	197.5	225.55	224.63	243.83	237.26	184.76	254.26	268.99	267.35	265.41	267.3	261.5	232.63	226.52	229.9	244.63
17.92	16.688	4.2402	0.49116	0	0	0	0	2.7857	0	0	0	0	0	0	0	0	0	0.33035	0	0.3052	0	0	0	0	0	6.6602	4.8376	0	6.7299	15.186	20.804	20.896	41.332	41.826	57.719	52.83	60.066	63.432	53.468	52.854	78.646	88.597	83.455	96.452	88.994	91.577	78.054	103.15	93.993
0	0	0	5.0182	6.8908	7.4598	19.767	21.361	28.473	26.526	30.036	37.775	49.464	47.926	44.404	55.968	57.347	61.521	75.089	70.868	87.819	80.413	94.885	95.811	129.5	142.96	150.5	151.28	185.93	205.54	220.25	248.43	238.18	261.2	259.61	288.79	298.44	307.93	337.9	341.39	363.36	390	404.65	391.86	410.03	425.8	401.46	386.98	414.88	374.91
37.827	5.0904	0	1.9241	3.0215	0	0	0	0	0	0	0	0	0	0	0	0	0	0	0	0	0	0	0	0	0	0	0	0	0	0	0	0	0	0	0	0	0	0	0	0	0	0	0	0	0	0	0	0	0
15.844	14.849	0	0	5.2426	0	0	0	0	0	0	0	0	0	0	0	0	0	0	0	0	0	0	0	0	0	0	0	0	0	0	0	0	0	0	0	0	0	0	0	0	0	0	0	0	0	0	0	0	0
0	1.6113	0	11.609	2.7819	0.29122	3.3707	10.436	13.586	19.746	0.89629	6.3626	2.3831	0	0	0	0	0	0	0	0	0	0	0	0	0	0	0	0	0	0	0	0	0	0	0	0	0	0	0	0	0	0	0	0	0	0	0	0	0
0.86006	0	3.0255	0.91238	0	0	4.3474	0	0	0	0	0	0	0	0	0	0	0	1.5771	0.29342	7.6188	7.2246	25.541	42.962	85.547	93.038	137.13	180.18	202.65	244.69	262.64	392.16	369.1	428.59	487.59	576.49	590.23	656.81	687.52	751.11	748.83	833.14	928.09	895.1	959.75	1040.4	989.04	1079.9	1075.2	1056
7.8131	0	1.7966	5.1713	5.6289	0	0	0	0	0	0	0	3.2457	16.844	7.5819	0	0	0	0	0	0	0	0	0	0	0	0	0	0	0	0	0	0	0	0	0	0	0	0	0	0	0	0	0	0	0	0	0	0	0
17.927	6.794	0	0	0	0	0	0	0	0	0	0	0	0	4.5108	9.9246	7.2468	8.0051	1.5004	1.971	10.522	10.87	4.5879	19.177	0	8.6875	2.4245	19.008	6.1389	13.951	4.6772	15.361	0	2.7741	6.9083	15.121	18.048	20.392	17.138	30.72	38.549	34.716	39.083	60.41	59.912	48.964	54.091	57.047	62.639	42.998
17.374	1.1511	0	0	0	0	5.5432	0	2.1943	0	0	12.688	0	0	0	0	0	0	0	0	0	0	0	0	0	0	4.0216	6.9792	4.3517	11.777	32.91	34.758	38.179	45.091	56.398	64.187	82.586	100.61	122.72	100.92	115.9	121.82	114.6	105.67	98.412	101.69	97.066	96.645	88.247	97.326
0	0	1.828	0	40.403	37.939	30.424	65.233	72.566	49.762	82.232	67.732	45.914	72.207	92.05	76.295	93.294	107.05	121.29	138.12	152.37	165.93	184.85	215.57	195	222.72	212.88	219.21	242.59	240.84	256.49	298.96	285.23	307.15	259.08	328.39	358.59	367.94	354.71	378.98	376.54	394.1	390.13	414.64	438.37	407.25	426.31	309.47	418.87	408.43
10.682	4.1966	0.78453	2.7655	0	0	0	0	0	0	0	1.6359	0	0	0	0	0	0	0	0	0	3.0251	0	0	0	0	0	0.95414	0	0	0	0	0	0	0	0	0	4.2715	3.9312	8.7851	15.445	29.723	36.976	42.355	41.842	51.013	57.945	62.019	55.088	60.243
3.2176	10.835	0.37138	0	1.3386	0	0	0	0	0	30.683	16.184	7.7528	3.6375	17.04	50.819	21.636	40.126	0	0	0	0	0	0	0	0	0	0	0	0	0	0	0	0	0	0	0	0	0	0	0	0	0	0	0	0	0	0	0	0
25.301	10.495	7.389	0	0	0	0	0	0	0	0	0	0	0	21.058	39.798	58.479	93.162	113.03	137.93	152.01	192.05	201.38	226.54	255.05	257.56	267.36	276.99	297.47	297.61	315.13	283.6	303.52	314.16	296.12	316.08	302.02	321.33	319.34	319.85	306.09	295.87	284.69	301.29	305.02	289.38	302.3	297.21	292.57	277.6
12.116	0	0	1.509	0	0.54497	0	0	0	0	0	0	0	0	0	0	0	0	0	0	0	0	0	0	0	4.9791	8.3434	12.119	23.589	32.006	28.547	40.087	38.586	47.075	57.002	58.721	64.081	69.668	72.163	76.609	94.778	87.111	111.31	120.39	109.87	125.51	118.9	118.32	101.79	106.34
32.978	8.3337	0	0.20127	0	0	0	0	0	0	0	0	0	0	0	0	0	0	0	3.1546	0	0	0	0	0	0	0	0	0	0	0	0	0	0	0	0	0	0	0	0	0	0	0	0	0	0	8.913	0	0	0
13.918	14.424	0	2.2809	0	0	0	0	0	0	0	0	0	0	0	0	0	0	0	0	0	0	0	0	0	0	0	0	0	0	0	0	0	0	0	0	1.3162	8.8038	11.94	19.793	5.0031	12.53	23.136	16.069	25.666	6.7517	0	9.8752	8.6585	16.653
9.393	6.2821	15.726	20.172	0	0	0	0	0	0	0	0	0	0	0	0	0	0	0	0	0	0	0	0	0	0	0	0	0	0	8.6167	14.587	14.856	41.768	52.553	60.388	90.628	124.54	148.6	170.56	179.8	204.63	254.57	287.35	323.49	317.1	318.87	354.17	352.57	367.9
12.039	5.4705	1.9192	0	2.2303	0	0	0	0	0	0	0	0	0	0	0	0	0	0	0	0	0	0	0	0	0	0	0	0	0	0	0	0	0	0	0	0	0	0	0	0	0	0	0	0	0	0	0	0	0
10.539	3.5156	0	1.3612	0	0	0	0	0	0	0	0	0	0	0	0	0	0	0	0	0	0	0	0	0	0	0	0	0	0	0	0	0	0	0	0	0	0	0	0	0	0	0	0	0	0	0	0	0	0
0	0	7.2456	2.9595	3.8022	3.2041	3.8193	0	0	3.2645	0	5.7323	6.5209	12.901	0	5.6158	0	0	0	0	6.8337	0	7.7423	24.616	18.023	25.925	40.548	44.382	50.724	59.551	58.525	93.772	105.22	99.641	104.58	112.91	107.61	121.41	119.11	117.04	143.96	139.91	168.31	147.38	158.34	147.46	152.7	138.13	149.94	163.91
0	25.502	5.4443	2.2073	6.0366	0	0	0	0	0	0	0	20.778	12.589	16.13	13.088	10.195	12.343	4.7548	8.9147	31.486	34.471	60.812	81.03	102.05	129.24	163.58	200.57	216.64	246.79	262.46	269.23	291.14	288.25	337.37	337.64	348.31	357.41	371.28	383.83	419.87	451.56	434.94	424.07	461.8	485.36	462.51	475.18	487.75	474.57
0	6.5995	0	3.6531	7.9984	0	13.237	9.1667	6.8748	0.86829	0	0	0	0	0	0	0	0	0	0	0	0	0	0	0	0	0	0	0	0	0	0	0	0	0	0	0	0	0	0	1.9348	4.7142	0	0	0	0	0	19.458	11.365	20.04
2.9865	0	0.90084	2.4826	0	0	0	0	0	0	0	0	0	0	0	0	0	0	0	0	0	0	0	0	0	0	0	0	0	0	0	0	0	0	0	0	0	0	0	0	0	0	0	0	0	0	0	0	0	0
26.311	18.348	3.4897	0	0	0	0	0	0	0	0	0	0	0	0	0	0	0	0	0	0	0	0	0	0	0	0	0	0	0	0	0	0	0	0	0	0	0	0	0	0	0	0	0	0	0	0	0	0	0
0	0	6.0139	2.9569	1.0622	0	0.89361	1.1148	13.962	2.0496	0	0.65976	0	10.664	8.0979	5.1636	12.814	11.243	15.779	13.896	9.2965	17.961	26.375	28.985	30.328	21.944	38.374	49.98	67.875	77.429	104.18	124.97	125.38	129.26	150.56	166.39	175	195.28	215.72	230.75	262.07	291.78	278.8	315.24	302.26	316.3	311.17	300.6	308.92	328
28.356	4.7763	0	0	0	0	0	0	0	0	0	0	0	0	0	0	0	0	0	0	0	0	0	0	0	0	0	0	0	0	0	0	0	0	0	0	0	0	0	0	0	0	0	0	0	0	0	0	0	0
6.6738	15.957	4.2174	0	2.2495	0	0	7.3913	0	3.9046	11.355	36.21	80.547	110.7	149.59	211.82	268.98	325.84	355.95	245.14	464.13	452.96	494.3	566.54	610.49	638.87	627.56	667.56	689.08	706.16	771.93	790.52	837.56	855.78	888.26	913.61	965.63	977.63	982.24	1061.3	1023.5	1106.9	1115.4	1065.3	1087.3	935.54	954.77	980.39	1017.4	1108.5
7.5756	0	12.803	0	1.2454	0	0	0	0	0	0	0	0	0	0	0	0	0	0	0	0	0	0	0	0	0	0	0	0	0	0	0	0	6.6252	7.083	14.082	6.7276	8.8931	16.167	11.877	20.245	23.804	31.606	24.444	29.367	32.546	17.957	18.811	34.518	11.879
12.667	3.7415	0	4.2183	0	0	0	1.4141	1.5196	0.41569	0	0	6.6301	0.82764	14.807	15.653	12.123	17.636	14.788	15.545	24.32	19.124	17.941	3.3908	4.8423	5.6766	15.949	16.485	14.348	22.737	25.217	44.519	48.817	76.369	94.101	124.62	138.83	168.41	167.84	189.79	194.47	233.01	233.01	249.79	263.66	260.87	299.47	281.39	309.47	296.22
0	0	0	0	0	15.381	18.359	19.858	23.59	21.464	31.022	14.604	19.678	5.5292	11.966	3.4838	9.5834	15.529	4.383	7.3544	8.6271	5.0939	5.3688	1.5377	6.3493	4.0199	0	6.0337	10.06	13.07	7.6464	22.882	28.691	27.003	53.586	60.815	62.747	86.012	100.48	100.84	103.22	101.2	100.89	127.92	122.03	107.76	121.53	118.5	120.95	121.12
0	0	0	3.2591	4.501	9.5041	10.65	6.8902	5.6707	13.172	11.191	19.395	18.115	24.285	16.32	22.596	25.6	20.203	10.678	11.127	16.547	15.544	12.331	15.803	3.8287	6.9438	0	0	0	0	0	0	1.5909	0	2.8573	4.9507	11.937	9.8005	13.96	13.748	14.967	19.252	19.638	24.907	23.182	32.675	31.289	33.82	27.047	27.443
18.978	11.437	0	0	0	0	0	0	0	0	0	0	0	0	0	1.436	0	0.77436	22.162	22.056	21.646	37.108	35.014	30.245	41.483	49.468	43.953	53.022	56.67	70.875	66.712	77.993	77.063	77.235	70.41	66.131	65.896	74.083	61.998	79.363	81.117	82.347	63.498	76.6	62.613	62.337	47.004	58.948	45.497	45.471
9.4095	13.78	0	0	0	7.627	0	0	0	0	14.224	13.671	21.211	30.077	29.081	55.737	64.758	86.735	84.522	109.77	119.5	131.14	156.21	151.45	187.95	197.95	201.99	215.1	218.62	240.17	262.18	235.19	267.99	280.89	284.56	311.58	315.41	351.85	357.8	368.65	397.88	421.7	455.03	449.73	485.91	458.72	515.44	537.38	538.81	531.93
7.5878	13.385	0	2.4732	0.26075	0	0	0	0	0	0	0	0	0	0	0	0	0	0	0	0	11.345	7.5084	6.8081	0	19.1	28.488	59.058	70.575	79.372	86.765	79.264	107.97	119.7	122.26	139.31	135.38	146.83	167.97	173.38	188.07	182.23	178.36	174.54	175.63	174.86	173.76	187.41	179.23	191.71
0	0	12.004	15.508	0	18.676	10.844	16.519	3.8149	12.182	0	9.3869	13.436	12.15	5.3223	1.7863	0	0	0	0	0	0	0	0	0	0	0	0	0	0	0	0	0	0	0	0	0	0	0	0	0	0	0	0	0	0	0	0	0	0
14.496	2.8499	0	0.26046	0	1.1758	0.39821	0	0	1.9421	2.8534	16.441	0	9.9873	0	4.8338	36.688	0	4.9836	7.2103	0	0	0	0	0	0	1.9998	0	0	0	0	0	0	0	0	0	0	0	0	0	0	0	0	0	0	0	0	0	0	0
9.0081	0	0	0	4.4046	7.1858	0	0	4.4446	2.2194	9.3551	3.4449	0	0	4.9585	4.9968	0	0	0	0	0	0	0	0	0	0	0	0	0	0	0	0	0	0	0	0	0	0	0	0	0	0	13.059	23.404	20.003	26.14	33.72	26.235	35.836	33.991
17.637	17.993	0	0	0	0	0	0	2.185	0	0	0	0	0	0	0	0	0	0	0	0	0	0	0	0	0	0	0	0	0	0	0	0	0	0	0	0	0	0	0	0	0	0	0	0	2.6585	3.9074	1.0892	19.857	12.237
0	6.6313	0	0	0	0	7.0291	10.4	6.9144	12.825	1.4908	0	9.739	18.97	12.545	11.764	10.79	14.631	18.054	22.907	40.315	66.082	82.659	104.2	135.17	167.19	192.2	208.57	245.54	270.8	296.75	314.93	350.5	389.13	419.15	447.87	483.49	506.61	535.28	558.5	576.77	600.46	594.79	616.53	618.54	651.98	659.62	698.76	700.8	567.96
26.717	9.0949	1.9809	3.1786	0	0	0	0	0	0	0	0	0	0	0	0	0	0	0	0	0	0	0	0	0	0	0	0	0	0	0	0	0	0	0	0	0	3.6415	21.859	71.505	113.06	140.8	179.69	210.53	229.03	226.17	272.72	293.21	325.77	351.44
23.666	0.73742	0	0	4.0401	0	0	0	0	0	0	0	0	0	0	0	0	0	0	0	0	0	0	0	0	0	0	0	0	0.39955	0	0	2.701	25.51	20.62	30.911	21.398	24.543	42.927	30.114	22.32	6.6674	0	0	0	0	0	0	0	0
15.464	24.312	0	0	0	0	0	0	0	0	0	0	0	0	0	0	1.287	7.7502	57.368	73.688	104.44	146.06	194.36	226.4	255.71	292.25	336.72	357.16	406.61	463.64	465.12	531.07	553.1	559.82	630.72	638.03	668.56	724.23	721.87	763.07	814.23	803.27	807.7	792.94	820.38	854.68	861.27	811.97	822.71	793.44
0.62813	0	0	0	1.4095	5.3222	0	9.2656	11.524	1.624	8.7538	0	6.6558	0	8.257	13.309	22.684	39.408	56.784	59.325	71.673	72.069	65.879	74.31	74.439	76.981	79.307	89.525	82.731	92.903	88.652	95.724	98.426	118.94	105.03	117.55	120.87	127.57	125.88	115.93	120.61	125.66	129.18	142.4	144.7	130.52	121.1	124.75	123.98	111.08
8.0093	1.1334	0	0	0	0	12.918	16.582	37.187	57.722	68.376	97.389	104.73	120.05	119.8	143.43	150.83	155.71	142.48	152.63	149.58	159.94	167.76	163.52	166.76	154.54	167.02	156.85	159.32	163.48	146.92	149.23	142.76	140.23	128.57	116.96	122.28	115.91	114.14	108.57	100.28	100.13	99.544	67.346	80.663	79.784	73.73	71.753	75.763	74.283
5.1778	9.8358	0	0.98109	0	0.60283	1.6534	3.1081	2.1609	0	0	0	12.298	23.992	48.856	65.827	85.469	124.9	170.72	187.25	218.75	281.49	323.22	352.94	418.33	446.78	492.08	496.47	577.05	597.23	617.18	636.32	603.48	674.06	600.92	607.21	617.68	650.93	667.83	661.26	683.32	656.27	655.85	652.67	669.2	707.65	685.33	624.64	664.1	624.11
21.938	9.7625	0	0	0	1.7566	0	0	0	0	0	0	0	0	0	0	0	0	0	0	0	0	0	0	0	0	0	0	0	0	0	0	0	0	0	0	0	0	0	0	0	0	0	0	0	0	0	0	0	0
14.733	5.8604	0	0	0	0	0	0	0	0	0	0	0	0	0	0	0	0	0	0	0	0	0	0	0	0	0	0	0	0	0	0	0	0	0	0	0	11.111	14.9	12.258	29.362	19.599	18.408	0	24.386	4.8986	6.3577	5.3591	5.3221	14.303
0	0	0	3.6369	6.7852	8.528	6.3586	7.9649	15.873	14.575	21.133	30.004	20.746	28.244	45.847	44.659	51.682	54.135	74.464	74.564	78.952	90.797	84.028	102.43	88.576	92.539	100.61	97.074	103.94	104.89	105.17	97.053	92.746	95.935	93.387	112.01	108.39	113.62	103.49	101.07	94.438	63.575	88.611	86.626	105.68	95.211	102.1	92.468	99.744	80.489
12.775	5.7904	0	0	5.3086	0	0	0	0	0	0	0	0	0	0	0	0	0	0	0	0	3.5096	15.302	16.128	33.848	36.011	45.311	48.536	60.743	52.78	64.052	71.13	76.288	64.738	85.866	90.27	101.84	91.589	100.37	103.14	83.784	101.36	76.982	82.334	85.434	79.54	95.521	102.68	109.86	105.19
0	0	0	7.5354	0.061862	0.34944	0	5.3341	0	4.7318	0	0	0	0	0	0	0	13.051	29.248	21.89	30.113	48.111	55.54	55.241	50.511	50.665	53.067	58.38	60.081	71.863	75.225	77.381	77.76	79.357	80.223	88.899	85.194	111.19	99.883	100.83	93.192	98.585	66.832	67.478	53.355	64.526	68.94	70.656	73.51	60.359
26.597	13.623	0	0	0	0	0	0	0	0	0	0	0	0	0	0	0	0	0	11.119	36.316	43.461	72.428	90	115.49	128.98	131.3	148.76	173.76	172.73	176.89	190.78	198.67	220.99	220.95	230.13	225.86	193.22	211.92	170.83	206.59	194.79	216.74	169.22	176.39	169.82	211.59	175.51	157.64	180
8.3091	2.3637	0	0	0	2.2801	1.9491	0	0	0	0	0	0	0	0	0	0	0	0	0	0	0	0	0	6.6731	7.7522	15.935	16.563	26.816	24.864	26.109	22.673	24.458	17.072	26.543	27.605	39.091	43.181	53.039	53.218	44.69	47.352	49.46	59.735	46.846	42.251	49.695	43.869	43.79	53.498
4.1155	0.6209	0	4.8485	3.3443	0	0	0	0	0	0	0	0	0	0	0	0	0	23.603	20.452	24.778	53.76	64.886	92.818	115.08	129.08	157.16	178.53	200.13	228.84	259.68	274.1	324.98	364.8	396.75	422.49	468.49	514.64	516.07	549.98	584.94	586.13	646.4	675.3	716.88	711.26	732.39	707.98	755.35	713.54
10.174	0	0	0	1.6973	1.5916	10.635	0	17.827	15.282	6.9377	0	0	5.6288	0	0	0	0	2.5948	7.5025	5.4564	3.4681	12.446	0.98795	0	0	13.04	8.7499	10.665	12.153	15.291	14.647	0	0	8.862	0	9.7088	12.361	11.638	3.854	0	5.2162	0.78341	0	0	1.2811	1.489	0	0	0
13.348	5.4529	1.027	0	0	1.1372	0	0	0	0	0	0	0	0	0	5.7352	0	10.945	0	15.136	23.896	38.528	62.705	74.457	89.133	113.6	142.01	153.54	187.03	199.73	221.05	198.74	102.79	90.735	110.32	105.02	106.83	98.648	114.22	116.2	118.64	126.53	114.55	125.47	125.18	122.74	133.15	139.9	131.24	141.57
0	0	0	0	18.524	72.03	112.44	180.83	266.35	359.39	450.45	515.5	590.84	617.43	675.05	729.01	743.81	817.41	810.52	876.6	859.9	856.78	871.39	910.23	913.43	924.13	927.75	916.6	914.46	913.81	914.93	900.89	926.37	931.42	922.12	910.7	920.86	883.68	887.35	878.44	837.4	846.15	863.09	792.33	798.59	811.6	802.12	759.82	794.47	784.4
44.525	39.319	3.1293	0.94417	0	0	0	0	0	0	0	0	0	0	0	0	0	0	0	0	0	0	0	0	0	0	0	0	0	0	0	0	0	0	0	0	0	0	0	0	0	0	0	0	0	0	0	0	0	0
10.871	0	0	0	0.11303	0	3.7186	0	11.732	2.3498	0	0	0	0	0	0	0	0	0	0	0	0	0	0	0	0	0	0	0	0	0	0	0	0	0	0	0	0	0	0	0	0	0	0	0	0	0	0	0	0
30.015	13.754	0	0	0	0	0	0	0	0	0	0	0	0	0	0	0	0	0	0	0	0	0	0	0	0	6.1839	28.861	31.414	57.765	62.529	93.454	121.46	145.47	159.09	175.95	176.1	212.13	203.03	235.49	218.02	246.39	245.79	259.26	264.12	280.74	307.5	305.33	322.05	336.68
3.4434	0	0	14.032	0.41892	1.1743	6.5344	0	0	0	0	0	6.0123	3.3563	0	0	0	0	0	0	0	0	0	0	0	0	0	0	0	0	0	0	0	0	0	0	0	0	0	0	0	0	0	0	0	0	0	0	0	0
0	0	1.1376	0	0	0	20.954	13.318	5.4076	13.304	12.894	11.891	21.964	37.116	31.156	45.616	52.416	78.091	98.427	115.06	133.39	173.83	189.35	198.2	221.27	241.6	260.36	261.01	276.67	297.06	330.91	318.11	371.27	415.64	449.33	473.92	537.45	529.36	562.34	582.47	595.95	620.59	642.09	629.14	647.24	676.98	658.49	669.46	656.91	676.07
1.9104	15.807	0.16994	0	0	0	5.9355	20.661	12.414	0	0	24.355	19.462	23.228	40.681	48.652	64.343	51.121	79.053	81.198	86.638	71.136	81.253	66.92	66.031	70.973	64.179	89.847	96.934	139.03	166.63	174.42	214.64	238.86	277.03	308.76	304.97	315.34	347.68	388.74	415.69	402.37	407.06	407.57	410.57	417.26	397.28	420.01	422.34	446.96
53.627	18.852	6.8845	0	0	0	0	0	0	0	0	0	0	0	13.747	34.481	60.701	100.68	122.1	144.78	196.06	220.34	266.19	322.87	349.75	361.77	368.97	383.5	414.83	428.54	440.93	455.12	465.27	450.82	444.07	429.35	438.46	464.73	469.02	481.72	461.84	483.36	482.34	459.22	474.69	472.1	454.58	463.07	480.99	464.78
24.016	8.4277	0	0	0	0	0	0	0	0	0	0	0	0	0	0	0	0	0	0	0	0	0	0	0	0	0	0	0	0	0	0	0	0	0	0	0	0	0	0	0	0	0	0	0	0	0	1.7933	0	0
14.175	5.4176	1.1802	0	0	0	0	0	0	0	0	0	0	0	0	0	0	0	0	0	0	0	0	0	0	0	0	0	0	0	0	0	0	0	0.81348	14.684	16.493	33.372	45.419	40.606	63.962	42.822	46.955	34.057	44.696	47.38	33.533	24.582	10.912	20.663
22.63	4.2017	0	0	0	0	0	0	0	0	0	0	0	0	0	0	0	0	0	0	0	0	0	0	0	0	0	0	0	0	0	0	0	0	0	0	0	0	0	0	0	0	0	0	0	0	0	0	0	0
0	0	0	0	10.739	15.833	18.27	14.731	0	2.6975	2.9498	0	0	0	0	0	0	0	0	0	0	0	0	0	0	0	0	0	0	0	0	0	0	0	0	0	0	0	0	0	0	0	0	0	0	0	0	0	0	0
18.844	11.502	0.37343	0	4.3673	0	0	0	0	0	0	0	0	0	0	0	0	0	0	0	0	0	0	0	7.1682	33.682	82.002	121.64	154.21	206.49	260.11	285.07	319.13	348.69	370.19	414.25	438.97	482.98	505.21	517.01	499	518.69	509.77	523.3	511.88	505.49	535	509.63	540.61	518.42
6.8126	5.9469	0	0.23585	0	0	0	2.2612	19.808	21.123	29.356	33.278	46.038	65.914	87.03	98.393	90.778	108.75	108.8	118.1	143.45	147.91	170.99	158.19	160.85	162.28	192.38	189.8	218.2	205.26	192.84	181.73	181.03	176	184.56	176.37	182.29	193.58	184.94	187.53	180.49	171.03	151.1	160.93	158.87	166.2	145.48	158.08	141.38	150.76
3.0052	0	7.8774	6.1097	0.71364	0	0	0	0	0	0	0	0	0	0	0	0	0	0	0	0	0	0	0	0	0	0	0	0	0	0	0	0	0	0	0	0	0	0	0	0	0	0	0	0	0	0	0	0	0
29.539	13.263	0	3.8675	0	0	0	0	0	0	0	0	0	0	0	0	0	0	0	0.40512	3.278	4.9744	13.229	24.913	37.591	32.989	48.589	54.656	56.307	69.358	115.41	108.47	166.82	169.52	235.18	268.62	321.88	421.68	473.68	574.84	609.95	675.62	708.28	745.57	788.11	831.08	890.38	885.36	909.28	935.31
0	12.299	0	2.0467	0.70682	0	0.50963	3.0494	26.202	15.412	23.754	31.767	52.115	74.396	85.373	116.48	167.31	172.48	203.48	247.29	261.67	300.11	300.78	380.8	389.8	393.74	428.16	468.45	516.9	557.69	594.6	756.07	866.74	925.33	1034.1	1099.7	1188	1153.1	1265.6	1320.7	1404.9	1423.3	1450.5	1526.4	1533.2	1627.3	1697.9	1716	1825.4	1832.9
2.7776	3.8151	17.011	4.1153	0	0	0	0	0	0	0	0	0	0	1.2622	5.533	1.6126	0	8.388	0	7.7251	8.7708	27.792	30.255	43.326	37.963	31.295	54.205	44.219	60.922	49.871	54.547	51.3	69.987	97.398	100.32	117.08	128.26	126.84	148.41	154.95	160.74	167.35	152.4	175.95	158.61	164.93	156.9	175.31	204.46
0	1.785	2.1588	12.684	0	0	0	0	0	0	0	0	0	0	0	0.56204	0	1.3695	0.22984	0	0	0	0	0	0	0	0	0	0	0	0	0	0	0	0	0	0	0	0	0	0	0	0	0	0	0	0	0	0	0
0	0	0.47976	3.7441	0.34697	3.687	0	1.8437	0	2.765	8.4552	0	0	2.2001	5.0871	7.6701	0	4.6295	0	0	4.1998	0	0	2.6932	15.727	8.8425	4.895	6.1406	0.53368	28.226	27.302	18.55	33.017	35.771	55.114	103.3	111.3	152.73	181.57	241.41	253.87	284.41	318	374.93	415.93	409.88	442.18	472.5	572.15	578.84
0	0	0	0	2.8067	16.93	30.735	33.626	52.17	52.883	72.749	82.755	86.868	88.494	98.532	106.35	100.92	109.33	121.12	140.8	142.96	145.96	207.08	200.03	160.64	170.42	183.34	183.04	277.92	256.17	185.83	168.91	185.64	174.13	171.71	184.11	182.1	154.37	166.41	184.29	144.97	195.58	166.65	165.03	154.53	141.1	153.8	169.41	166.03	162.6
7.3003	0.86711	0.088243	3.0194	0	0	0.69569	0	0	0	0	0	0	0	0	0	0	0	5.9616	9.3638	15.961	13.809	21.943	18.447	19.451	32.243	28.959	43.781	58.256	85.786	101.89	146.07	151.3	249.73	350.58	519.08	685.06	819.57	882.26	1002.5	1087.4	1193.7	1219	1358.5	1404.4	1496.4	1561.1	1641.2	1666.1	1627.4
2.8084	0.93468	0	0	0.55788	0	7.0202	0	6.2239	1.6	4.2863	4.6303	0	0	0	0	0	0	5.0935	11.626	16.782	27.581	46.458	67.278	92.486	124.69	145.86	179.27	214.71	255.49	271.31	306.81	350	380.55	401.24	426.38	464.61	509.06	540.38	569.98	557.54	614.2	639.19	654.03	682.63	697.35	717.16	738.58	734.74	753.42
0	0	1.3072	9.6635	7.0993	0	4.5809	0	0.4649	0	0	2.8497	0	0	0	0	0	0	0	29.686	69.256	86.031	138.21	197.74	258.1	283.26	343.69	369.21	393.53	501.73	536.78	579.77	624.67	660.83	693.22	707.96	735.4	749.28	790.48	806.05	808.12	791.43	834.76	823.14	826	816.1	822.97	794.26	784.92	763.56
0	0	0	15.881	16.283	50.841	61.147	62.4	77.321	77.837	74.662	98.385	89.917	78.729	74.88	83.694	73.817	74.539	68.788	70.271	79.656	88.808	87.312	83.991	78.405	71.339	79.475	84.596	80.873	87.103	92.969	78.246	91.445	84.903	92.119	91.117	86.235	85.453	103.38	106.21	98.843	79.283	54.843	48.268	41.433	47.614	49.241	51.433	42.736	28.67
32.672	14.349	0	0	0	0	0	0	0	0	0	0	0	0	0	0	0	0	0	0	0	0	0	0	0	0	0.41215	11.656	14.744	29.956	48.813	66.482	72.224	97.261	110.57	130.66	131.9	161.69	175.31	186.53	193.76	222.33	264.66	239.97	258.11	221.25	225.02	231.11	246.17	220.16
9.4519	16.188	0	0	12.623	14.291	16.704	31.057	28.768	39.209	34.46	43.496	48.791	18.074	53.944	78.715	142.08	163.02	160.5	169.74	178.64	216.55	259.29	266.41	270.03	286.59	271.36	279.63	297.4	318.42	325.13	334.12	355.58	365.69	388.71	415.68	435.11	402.26	413.99	447.32	443.58	466.28	441.14	460.75	448.5	451.04	467.21	468.29	480.34	439.27
21.259	6.3285	0	0.63546	0	0	0	0.23095	0	0	4.0176	5.7856	9.2424	7.0775	10.982	4.8344	8.585	5.5424	5.3513	11.931	11.233	10.94	16.367	24.587	25.376	31.946	40.674	45.28	36.257	47.637	57.147	69.828	65.935	84.515	85.439	98.316	61.058	65.402	65.478	43.71	55.134	28.547	38.936	46.377	48.687	45.11	37.181	9.0742	14.68	9.1139
3.1364	2.1746	0	0	0	0	13.473	9.2727	5.8518	4.7466	0	0	0	3.6986	0	0	0	0	0	0	0.86199	12.704	14.247	25.098	39.642	48.25	56.058	78.586	97.652	101.65	100.31	115.14	125.17	144.26	171.19	195.59	193.72	210.76	207.72	226.68	238.81	259.08	241.32	269.39	260.98	277.1	271.15	284.36	277.35	294.87
0	0	0	7.039	3.8122	3.768	3.9904	1.3752	0	1.8663	0.55511	4.6863	0.52111	16.746	11.366	5.9502	12.776	0	3.2398	0	0	0	0	0	0	0	0	0	0	0	0	0	0	0	0	0	0	0	0	0	6.9994	0	0	0	0	0	0	0	0	0
11.313	7.1364	0	5.3115	0	0	0	0	0	0	0	0	0	0	0	0	0	0	0	0	0	0	0	0	0	0	0	0	0	0	0	0	0	0	0	0	0	0	0	0	0	0	0	0	0	0	0	0	0	0
20.844	8.5716	0.15505	2.1162	0	0	0	0	0	0	0	0	0	0	0	0	0	0	0	0	0	0	0	0	0	0	0	0	0	0	0	0	0	0	0	0	0	0	0	0	0	0	0	0	0	0	0	5.5482	24.585	10.058
26.692	15.372	0	0	0	0	0	0	0	0	0	0	0	0	0	0	0	0	0	0	0	0	0	0	0	0	0	0	0	0	0	0	0	0	0	0	0	0	0	0	0	0	0	0	0	0	0	0	0	0
0	0	0.98678	2.1198	15.353	3.8431	19.033	32.129	14.366	44.481	42.968	52.036	40.913	35.816	33.305	35.667	21.056	26.752	27.146	24.889	32.112	30.991	25.701	37.435	15.359	22.672	25.74	31.095	21.472	29.235	17.571	17.297	0	0	0.23398	0	0.44865	0	0	0	0	0	0	0	0	0	0	0	0	0
0	0	0	0	11.1	38.091	102.8	143.56	166.6	194.95	261.35	281.79	318.99	360.54	433.94	458.85	469.32	461.72	487.57	502.67	531.57	445.17	531.14	549.37	514.14	532.95	511.31	542.89	528.85	548.25	528.75	545.49	529.06	542.93	522.33	529.41	533.96	534.95	537.53	560.35	548.02	542.71	552.52	544.01	533.23	520	527.04	540.4	513.91	512.98
0	0	4.0027	9.2747	0	0	4.4304	1.7118	7.107	6.9532	0	6.4628	11.057	5.4988	15.441	0.0079845	4.4257	11.936	12.471	8.9376	8.5513	15.505	27.664	38.401	37.008	33.774	32.636	36.198	45.467	28.025	40.557	42.77	55.064	63.7	68.382	56.442	80.759	78.439	111.24	129.75	134.55	167.32	166.36	204.99	197.56	233.98	254.25	278.13	276.69	274.9
2.8712	6.315	0	0	0	0	5.5987	5.4464	13.868	10.868	0	8.3043	13.631	22.832	22.773	22.266	18.058	15.234	8.2176	0	0.47376	3.6027	0	0	0	0	0	0	0	0	0	0	0	0	0	5.267	15.56	0	13.663	10.913	11.96	16.946	20.139	30.987	34.66	37.073	39.962	54.979	56.623	66.915
24.776	8.2168	0	0	0	0	0	0	0	0	0	0	0	1.7052	2.7047	4.7124	0	0	0	1.5975	1.7673	0.71303	10.252	10.674	13.084	12.708	22.587	11.557	19.356	11.654	14.498	3.5784	21.092	14.595	7.0232	20.263	1.7327	12.767	17.271	17.013	20.421	26.066	22.003	23.693	26.883	36.831	40.843	37.718	38.351	58.259
0	0	0	19.945	2.5174	0	11.995	41.371	8.5298	31.895	37.248	46.509	31.275	47.408	44.111	45.415	23.903	25.389	27.385	41.638	38.138	37.141	29.226	38.743	23.157	27.012	32.52	37.044	28.587	38.053	14.44	10.87	0	0	0	7.7283	4.0633	8.5667	0.34268	6.8542	12.002	0	22.493	9.0476	9.5015	15.674	8.1467	5.9673	4.119	0
26.472	12.161	0.76202	0	0	0	0	0	0	0	0	16.527	23.312	20.086	33.251	50.946	59.083	64.063	74.988	87.466	82.21	92.948	102.85	105.33	115.95	120.1	132.62	129.27	141.4	142.44	151.53	156.63	166.52	163.95	173.58	192.43	184.34	196.79	195.26	212.14	197.87	198.78	201.52	197.9	207.18	198.06	222.85	214.59	223.72	216.92
0	0	6.6111	0	2.7085	1.3039	1.2903	0	0	0	0	0	0	0.92173	0	4.7401	10.283	2.7876	10.913	10.929	15.951	13.924	14.247	32.644	54.81	68.56	79.841	94.732	113.53	132.4	143.68	134.13	150.2	147.01	155.94	181.04	183.14	166.68	183.88	191.77	191.83	198.22	213.04	207.97	225.61	198.57	181.82	223.47	228.48	218.94
25.594	10.813	0	0	0	0	0	0	0	0	0	0	0	0	0	0	0	0	0	0	0	0	0	0	0	0	0	0	6.7182	12.82	10.475	7.8808	24.048	12.439	24.868	37.78	22.057	44.539	55.581	68.197	70.101	77.551	75.664	72	87.371	91.481	105.56	114.62	104.37	113.18
8.985	0	0	0	0	5.6562	3.2329	0	4.3484	5.2882	8.1798	16.563	26.617	40.819	38.283	28.902	50.969	62.055	63.593	63.46	74.562	64.369	77.524	68.745	75.764	73.162	83.694	76.584	77.55	75.216	57.102	41.571	0	0	0	0	0	0	0	0	0	0	0	0	0	0	0	0	0	0
9.9358	0	0	0	0	4.9027	1.5987	0	0	0	0	0	0	0	0	0	0.03524	6.4116	0.23275	2.6757	1.9482	0	0	0	5.4256	0	0	0.45618	0.82768	0	0	0	0	0	0	0	0	0	0	0	0	0	0	0	0	0	0	0	0	1.4666
25.781	7.0353	0	0	0	0	4.4939	0	0	0	0	0	0	0	0	0	0	0	0	0	0	0	3.9719	4.6135	13.971	16.501	16.903	28.679	33.182	57.727	59.014	90.507	98.763	112.66	117.16	130.64	145.68	162.78	183	203.64	205.86	228.44	254.98	269.38	281.79	315.54	332.59	358.19	361.06	374.57
17.881	0	0	0	5.1494	1.7521	7.7292	0	0	0	0	0	0	0	0	0	0	0	0	0	0	0	0	0	0	0	0	0	0	0	0	0	0	0	0	0	0	0	0	4.7887	0	20.415	14.26	13.24	33.953	41.799	33.648	53.758	73.498	78.227
9.0465	6.2839	5.1205	4.3941	0	0	0	0	0	0	0	0	0	0	0	0	0	0	1.2804	0	0	0	1.8986	0	0	0	0	0	0	0	0	0	0	0	0	0	0	0	0	0	0	0	0	0	0	0	0	0	0	0
11.268	4.2909	0	0	4.3391	3.3801	0	0	0	0	0	0	0	1.6759	0	0	0	0	0	0	8.2874	9.081	10.808	27.797	18.391	43.405	39.156	60.953	52.954	62.341	50.077	50.533	43.933	52.294	57.661	62.66	68.796	72.865	74.177	84.041	96.665	81.373	98.225	117.44	116.84	108.63	99.687	122.87	116.6	100.68
14.697	6.144	0	0	0.95724	0	0	0	0	0	0	0	0	0	0	0	0	0	0	0	0	0	0	0	0	0	0	0	0	0	0	23.925	61.836	99.981	152.3	204.63	279.48	357.77	407.62	510.94	531.8	616.82	694.14	728.36	776.97	805.41	875.31	879.03	885.08	877.92
13.645	6.1322	1.0894	2.587	0	0	0	0	0	0	0	0	0	0	0	0	0	0	0	0	0	0	0	0	0	0	0	0	0	0	0	0	0.66211	8.0768	14.858	20.035	29.007	28.325	45.708	44.87	61.824	69.444	76.123	81.149	69.245	68.63	79.682	71.515	74.083	70.387
0	0	0	0	4.1188	6.5085	14.54	2.0069	10.021	1.3363	2.7905	0	6.4935	0.04137	0	1.1709	8.2673	14.229	34.366	37.46	67.523	79.682	43.236	94.882	59.722	62.61	68.886	82.071	89.081	95.311	96.226	94.354	112.49	108.3	97.873	104.43	106.13	108.26	97.94	121.28	113.57	122.83	121.17	138.58	143.06	135.89	136.33	144.42	138.31	131.92
25.224	21.117	10.186	0	0	0	0	0	0	0	0	0	0	0	0	0	0	0	0	0	0	0	0	0.49147	0	0.78155	0	0	0	0	5.9452	0	0	0	0	0	0	0	0	0	0	0	0	0	0	0	0	0	0	0
0	0	0	0	9.2788	8.7498	9.8414	14.318	11.26	23.487	19.415	23.642	17.631	34.468	38.372	36.798	32.236	35.748	27.278	28.724	30.82	35.544	36.916	44.251	41.194	36.755	25.681	34.34	12.025	31.494	25.064	29.733	41.005	45.139	44.86	53.071	55.695	56.17	75.915	79.52	85.006	90.723	99.408	95.807	101.87	101.51	116.5	112.09	138.94	113.37
31.743	9.4643	6.3423	1.7985	0	0	0	0	0	0	0	0	0	0	0	0	0	2.2419	0	0	17.067	25.98	18.935	32.196	46.879	23.278	43.229	46.58	40.401	24.688	54.956	14.288	36.28	35.625	37.054	43.013	32.379	29.235	24.524	9.7895	9.7141	17.071	1.5329	0	0	6.6564	12.631	7.6445	1.294	20.995
33.9	9.3764	0.17462	0	0	0	0	0	0	0	0	0	0	0	0	0	0	0	0	0	0	0	0	0	0	0	0	0	0	0	0	0	0	0	0	0	0	0	0	0	0	0	0	0	0	0	0	0	0	0
15.428	2.9952	0	0	0	0	3.2145	0	0	0	0	0	0	0	0	0	16.06	24.257	43.903	54.048	71.085	66.869	87.122	92.336	103.58	114.34	133.01	144.43	147.04	155.21	172.43	174.42	176.21	175.12	177.07	185.16	193.19	194.72	213.35	228.94	195.85	199.84	202.68	197.34	205.63	209.96	217.83	224.86	235.2	225.38
7.2657	3.937	0.43361	3.7594	0	0.23821	0	0.29337	0	0	0	0	0	0	0	0	0	0	0	0	0	0	0	0	0	0	0	0	0	0	0	0	0	0	0	18.213	26.009	29.11	41.731	47.83	45.966	52.871	53.55	79.378	76.783	85.752	86.9	91.786	107.01	108.56
0.017365	0	0	6.95	12.182	0	0	0	0	0	2.0976	13.754	29.235	49.08	71.944	113.91	135.49	153.79	171.61	197.85	189.93	210.08	206.18	258.88	248.44	272.27	265.86	281.89	285.35	287.56	283.85	290.22	271.81	279.95	298.82	267.9	289.46	291.84	302.25	310.56	315.51	302.33	307.23	315.64	329.5	316.9	339.45	342.27	321.77	324.17
9.7579	0	0	0	0	6.8999	0	0	0	0	0	0	0	0	0	0	0	0	0	0	0	0	0	0	0	0	0	0	0	0	0	0	0	0	0	0	5.5354	9.7668	13.497	15.172	0	0.95496	2.6056	23.231	0	9.678	15.749	17.83	5.4464	13.387
5.7892	2.0208	3.9981	4.1266	7.4422	0	0	0	0	0	0	9.7227	39.62	77.8	125.02	175.87	219.14	247.11	305.97	325.03	343.34	377.73	367.92	363.92	367.38	452.5	426.65	444.88	456.18	472.47	487.75	460.29	406.14	477.78	483.2	504.6	528.13	525	527.69	564.48	545.32	522.69	522.6	513.32	530.53	529.8	508.89	540.88	560.86	556.98
25.183	23.65	6.7712	0	0	0	0	0	0	0	0	0	0	0	0	0	0	0	0	0	18.234	64.612	129.48	214.7	339.93	444.01	560.26	715.78	876.2	1061.3	1248.2	1437.4	1648.5	1873.4	1890.5	2128.3	2248.6	2363.7	2400.9	2641.4	2664.9	2789.4	2866.2	2939.9	3097.6	3097	3168.6	3254.5	3250.8	3247.2
0	0	0	18.072	14.544	20.528	28.33	41.859	51.519	54.392	65.029	58.788	66.162	92.498	101.37	94.102	112.61	106.64	107.21	115.24	108.92	113.17	116.2	119.57	117.72	128.79	114.73	141.02	143.73	136.76	137.7	132.47	147.24	150.3	159.66	145.68	155.96	158.61	169.59	155.36	127.47	133.33	113.23	116.14	100.82	85.662	103.4	72.426	73.617	68.464
0	0	0	0	8.9786	8.1069	17.137	27.264	24.363	23.303	18.104	13.206	16.849	18.27	10.824	17.393	15.793	9.1263	0.24159	2.6384	3.9502	9.2604	0	0	0	10.686	4.0091	3.3279	12.818	5.3474	0	0	0	0	0	0	0	0	0	0	0	0	0	0	0	0	0	0	0	0
17.774	1.2327	0	0	0	0	0	0	0	0	0	1.762	2.2935	0	1.4188	0	0	0	0	0	0	0	1.1064	7.9112	9.0007	13.358	0	9.1536	16.218	52.86	55.163	66.97	94.878	123.55	123.87	169.97	194	202.96	211.36	235.43	271.64	282.62	308.26	331.76	354.13	375.3	417.86	413.65	426.27	480.09
0	9.9523	0	0.0023601	6.4516	0	0	0	3.9108	0	7.0551	0	0	0	0	0	0	0	0	0	0	0	0	0	0	0.39354	0.40175	0	0	7.3069	4.9804	9.7901	29.169	22.168	43.301	44.006	63.001	70.853	101.05	92.507	127.7	134.43	147.34	158.33	183.04	180.02	200.67	215.28	239.3	215.04
39.501	5.4143	4.5731	0	0	0	0	0	21.683	31.488	1.2568	0	0	0	0	0	0	0	0	0	0	2.5261	9.1638	15.907	20.641	16.849	17.158	21.864	24.868	30.377	26.503	19.809	29.309	30.27	29.678	29.153	37.936	37.101	43.304	51.806	47.594	56.446	52.703	59.895	58.749	65.961	79.01	82.044	73.571	71.375
13.44	5.0413	0	0	0	0	0	0	0	0	0	0	0	0	0	0	0	0	0	0	0	0	0	0	0	0	0	0	0	0	0	0	0	0	0	0	0	0	0	0	0	0	0	0	0	0	0	0	0	0
0	0	0	0	11.467	15.361	20.782	17.497	24.174	22.546	16.757	25.832	12.753	30.934	21.633	16.881	23.754	27.33	9.9238	15.167	12.484	26.67	17.62	7.5271	18.084	18.79	17.356	27.482	28.798	36.968	44.422	51.236	64.46	114.63	136.18	185.81	193.85	191.82	236.71	227.99	239.94	279.47	285.92	287.43	305.84	314.78	304.12	310.5	310.06	324.05
17.651	5.7014	9.4958	0	0	0	0	0	0	0	0	0	0	0	0	0	0	5.3428	1.1055	3.193	0	1.3522	9.7067	8.3198	11.073	0	12.827	25.985	13.329	11.527	14.506	1.5222	0	0	0	4.0284	0	0	11.721	5.759	10.904	23.175	8.3628	36.188	34.642	43.979	46.92	45.56	49.276	49.328
15.034	0	0	13.035	0	0	0	0	0	1.2082	0.76594	0	0	4.173	2.4363	8.4961	9.558	4.7553	11.5	29.457	42.364	79.216	134.73	170.67	240.49	305.1	364.48	483.88	552.41	672.3	749.09	808.85	889.98	912.21	1000.3	978.95	1011	1052.6	1026.2	1061.3	1067.7	1088.9	1122.4	1212.4	1125.7	1122	1168.5	1214.1	1190.5	1239.8
0	0	0	10.179	21.124	14.604	0	124.18	138.08	102.57	126.2	9.1076	12.939	53.174	77.729	69.339	76.074	102.41	92.523	103.4	103.57	103.47	84.392	90.874	55.333	110.78	86.007	88.331	86.669	0	116.79	99.157	108.97	102.73	120.24	74.742	105.25	90.692	119.22	119.77	22.74	13.084	67.014	28.814	23.551	79.691	9.6964	46.561	0.15021	71.164
0	0	0	0	7.0681	36.387	23.945	62.74	44.051	44.125	48.098	52.397	59.769	54.544	45.642	66.561	55.871	65.313	81.266	97.166	65.503	79.672	78.201	101.68	86.557	69.588	81.091	67.435	74.139	64.511	59.749	78.723	67.46	91.404	84.733	72.974	69.527	61.689	67.354	76.353	72.901	67.74	72.483	74.489	79.878	69.857	83.516	64.922	66.915	80.865
7.2926	5.6509	1.1018	1.3742	3.8362	0	0	0	0	0	0	0	0	0	0	0	0	0	0	0	0	0	0	0	0	0	0	0	0	0	0	0	0	0	0	0	0	0	0	0	0	0	0	0	0	0	0	0	0	0
14.102	6.8833	0	0	0	0	1.6452	0	0	0	0	0	4.1092	9.8958	4.6914	16.428	0.50772	16.082	11.401	10.489	15.758	18.746	27.568	13.155	13.222	17.421	21.249	26.249	33.546	31.211	40.184	20.868	22.53	29.128	40.338	25.782	10.35	18.153	16.2	29.613	35.59	26.169	21.767	16.661	20.492	14.188	14.277	5.9312	7.0715	4.1204
21.319	0	5.4317	2.6309	0	0	0	0	0	0	0	10.133	5.5522	0	10.348	18.143	9.5686	18.372	24.597	32.748	46.757	57.681	70.403	83.262	106.68	106.58	128.67	131.8	141.88	139.11	137.78	140.08	132.25	138.23	118.95	124.18	122.62	121.95	119.41	119.6	116.72	125.55	116.09	116.77	105.77	110.05	117.83	117.88	112.72	120.07
0	0	0	13.652	12.058	18.025	28.305	31.035	11.411	22.431	32.548	27.91	30.407	19.469	9.4144	21.536	24.62	25.664	33.838	31.275	29.608	44.805	53.564	61.175	52.836	76.708	122.79	168.4	212.34	274.34	323.49	388.46	426.84	467.65	570.4	616.95	694.61	763.31	788.87	782.56	796.08	867.41	867.82	872.16	933.43	958.33	963.72	990.53	987.65	1013.5
0	0	0	0	7.0289	4.8891	10.3	12.574	14.718	29.233	26.396	10.16	6.984	35.826	44.294	57.238	62.092	60.159	78.809	80.516	97.765	106.83	116.62	134.43	132.12	153.36	157.84	162.05	163.18	182.11	176.47	200.2	208.94	220.25	229.81	234.53	224.09	226.07	233.49	235.53	233.05	243.98	251.36	255.28	263.43	254.07	255.67	249.46	265	251.66
0	0	0	8.5637	0	6.0629	0	8.4233	0.46915	0	0	0	0	0	0	0	0	0	0	0	0	0	0	0	0	0	0	10.532	37.004	66.534	98.915	118.52	151.55	210.76	228.01	270.56	316.89	329.44	372.28	412.4	437.54	470.74	506.3	526.6	526.42	543.94	563.22	591.42	585.12	587.32
9.696	2.0406	0	3.2779	0	0	0	0	0	0	0	0	0	6.6079	7.2911	0	10.49	14.274	12.102	9.6994	16.298	23.385	38.191	29.788	32.236	35.755	36.653	29.504	34.245	37.785	31.867	34.16	23.205	32.364	20.47	22.33	21.961	18.777	19.942	21.187	20.121	20.027	19.363	8.5034	7.566	19.114	13.984	17.628	6.4151	8.8659
34.096	15.487	0	2.8075	0	2.3112	0	0	0	0	0	0	9.9107	0	0	0	0	0	0	0	0	0	0	0	0	0	0	0	0	0	0	0	0	0	15.072	0	17.965	11.966	30.327	34.612	0	46.742	21.794	36.025	52.407	28.847	37.847	56.472	28.491	38.179
16.569	0	0	0.84505	0	0	0	1.2999	17.632	3.0277	20.724	45.128	36.468	38.884	41.331	49.166	72.343	116.3	162.31	179.48	223.09	257.13	291.33	332.24	347.06	384.86	421.63	461.37	449.38	479.19	494.25	514.32	532.16	568.76	528.27	581.34	604.78	563.34	576.26	590.06	567.07	589.37	632.32	565.18	613.37	546.37	555.36	494.76	480.47	494.17
1.0392	0	0	3.5621	0	6.2423	0.98051	7.8248	4.286	6.1758	10.837	28.611	17.431	20.343	20.991	24.239	25.285	20.733	24.65	27.067	19.866	20.909	15.505	12.184	21.903	15.064	13.546	11.002	4.49	10.201	9.8516	0	6.7691	5.2486	4.8872	5.3326	7.9715	1.1964	15.148	11.174	12.097	6.8847	1.5109	12.312	2.2807	0	5.9917	3.148	0	0
11.809	6.1282	0	0	0	0	0	0	0	0	0	0	0	0	0	0	0	0	0	0	0	0	0	0	0	0	0	0	0	0	4.3935	0	0	0	0	0	0	0	0	0	0	0	0	0	0	0	0	0	0	0
19.457	13.891	7.0261	0	0	0	0	0	0	0.55301	0	0	0	0	0	0	0	0	0	0	0	0	0	0	0	0	0	0	0	8.3874	12.744	20.145	33.26	54.832	75.629	103.44	120.46	126.01	122.74	153.64	156.76	165.42	165.89	157.16	168.94	165.03	183.51	187.66	171.77	194.61
0	0	0	25.093	34.902	54.258	79.142	80.753	106.68	119.12	59.623	135.52	138.03	74.286	83.474	89.556	103.1	80.941	85.432	88.208	101.11	128.58	133	160.84	181.15	187.65	266.44	198.51	267.64	288.95	216.95	295.65	155.95	303.99	326.9	335.35	323.84	313.92	324.7	331.03	330.55	353.03	328.65	342.56	343.27	352.22	356.88	338.44	338.44	323.73
26.668	3.2772	0.25203	0	0	0	18.752	0	23.449	33.601	0	0	0	0	0	0	0	0	0	0	0	0	0	0	0	0	0	0	5.7386	0	14.036	6.3722	27.499	24.449	42.913	44.825	61.131	71.274	85.476	104.09	110.8	126.72	103.86	83.722	71.99	65.466	62.777	54.268	53.771	52.17
23.783	5.6346	0	0	0	2.5945	9.3048	4.4696	0	0	0	0	0.38824	0	0	0	0	0	0	15.739	32.075	58.979	88.125	119	137.44	174.15	184.42	235.31	273.9	306.06	324.7	345.41	361.24	400.55	421.53	446.09	499.22	475.2	513.43	513.85	557.12	566.5	579.73	607.03	616.49	610.43	654.87	676.33	691.44	658.85
1.8664	0	0	3.8927	1.7864	12.101	9.3311	14.494	20.961	22.977	26.849	20.07	37.196	43.436	34.095	41.607	40.08	53.763	38.703	58.813	53.333	59.101	53.354	48.046	55.678	72.723	85.952	81.531	86.401	86.736	105.69	101.2	96.662	95.303	101.93	116.54	118.36	135.5	149.57	140.24	144.42	140.4	137.59	142.28	137.05	136.62	149.88	149.86	150.62	150.33
34.491	16.95	0	0	0	0	0	0	0	0	0	0	0	0	0	0	0	0	0	0	0	0	0	0	0	0	0	0	0	0	0	12.396	45.715	85.301	117.38	174.02	195.13	231.92	265.31	288.38	311.27	344.09	358.23	374.05	392.46	398.72	393.5	411.69	427.19	465.42
12.596	0.85564	0	0	0	0	4.0975	0	0	0	0	0	0	0	0	0	0	0	0	0	0	0.34996	17.78	25.939	20.789	26.313	23.326	34.068	52.386	69.251	58.954	60.336	87.445	80.81	86.628	105.46	129.68	122.05	123.86	128.59	140.37	144.21	133.02	152.81	153.9	158.88	165.57	171.94	185.74	180.73
16.972	10.28	0	0	5.3574	0	0	0	0	0	0	0	7.9102	23.752	29.819	43.018	48.749	49.567	52.063	43.829	68.673	79.314	102.68	109.75	131.42	157.97	196.28	202.2	230.85	248.73	283.6	312.5	324.62	356.83	386.75	439.57	469.93	503.84	543.37	557.96	568.37	597.92	602.16	603.84	638.94	564.62	617.84	603.2	685.81	682.07
38.852	13.603	0	0	0	0	0	0	0	0	0	0	0	0	0.84328	0	0	0.86848	0.95668	5.4876	11.24	11.344	17.093	13.871	28.237	25.371	43.161	66.22	109.28	143.38	178.48	221.1	271.79	336.56	384.76	444.79	473.61	513.62	577.37	596.03	679.17	622.27	719.51	678.8	751.38	769.92	778.02	793.2	808.96	838.5
11.994	0.34315	0	0	2.0836	0	0	0	0	0	0	0	0	0	0	0	0	0	0	0	0	0	0	0	0	2.0807	6.6224	7.634	17.471	25.529	27.191	22.278	26.187	32.363	31.971	35.019	34.381	37.335	37.951	48.839	37.356	41.134	51.439	62.03	45.931	49.235	62.771	52.844	57.816	41.86
0	0	0	10.896	0	9.8233	8.3956	18.918	10.626	18.471	20.25	14.682	14.757	15.711	10.395	15.142	18.268	27.352	18.207	12.581	25.636	3.4553	0	0	0	0	0	0	0	0	0	0	0	0	0	0	0	0	0	0	0	0	0	0	0	0	0	0	0	0
6.148	4.1663	0	3.9979	0	0.0011688	0	0	0.68016	0	6.2269	6.2882	9.0989	0.84666	0	0	0	0	9.4938	5.4518	1.2909	0.70614	0	0	0	0	0	0	0	8.2646	2.4137	6.6908	11.092	6.6954	12.853	10.869	21.001	29.919	32.772	47.162	28.863	47.788	52.008	53.277	66.66	65.82	66.532	72.654	74.817	77.307
18.311	12.932	4.9787	0	0	0	0	0	0	0	0	0	0	0	0	0	0	0	0	0	0	0	0	0	4.7824	0	15.263	8.4595	13.83	21.624	32.886	23.835	28.129	38.028	46.144	53.446	54.122	77.863	107.86	108.04	112.98	145.23	177.43	175.16	176.03	200.7	213.37	198.99	230.25	224.54
10.176	10.097	0	0	0	0	1.1185	0	6.2205	9.5932	3.1457	0	4.0524	0.5712	0	0	0	0	0	0	0	0	0	0	0	0	37.498	53.794	51.164	69.502	81.001	86.57	92.683	87.28	73.296	100.46	103.8	99.745	92.498	120.41	104.43	87.069	84.335	81.293	79.441	68.013	86.426	85.818	88.538	91.644
20.059	2.72	0	0.14979	0	0	0	0	0	0	0	0	0	0	0	0	0	0	0	0	0	0	0	0	0	0	0	0	0	0	0	0	0	0	0	0	0	0	0	0	0	0	0	0	0	0	0	0	0	0
0	0	0	0	4.2202	9.7997	12.495	31.196	29.488	37.745	41.879	57.837	51.801	53.472	49.097	67.772	71.177	85.778	88.571	91.91	97.627	100.58	109.22	101.51	97.759	106.79	100.42	107.49	94.916	106.27	98.947	73.85	74.872	65.138	72.261	86.544	90.772	85.127	84.376	73.71	78.492	69.616	48.825	41.156	38.042	46.392	45.401	47.183	51.077	46.291
6.0275	0	0	4.975	6.8599	0.81931	0	0	0	0	0	0	0	0	0	0	0	0	0	0	0	0	0	0	0	0	0	0	0.63904	46.828	88.43	165.26	235.57	317.92	386.31	427.82	498.35	556.06	614.79	673.02	680.27	743.79	797.85	805.06	847.5	845.04	888.21	859.94	647.89	697.42
12.115	19.685	10.709	0	0	0	0	0	0	0	0	0	0	0	0	0	0	0	0	0	0	0	0	0	0	0	0	0	0	0	0	0	0	0	0	0	0	0	0	0	0	0	0	0	0	0	0	0	0	0
0	2.5756	0	3.2013	8.1932	0	5.0783	15.052	12.069	11.891	23.154	19.533	21.024	8.0987	37.27	23.473	21.947	24.893	20.586	35.008	36.087	39.421	37.092	60.328	50.782	69.671	68.869	77.364	68.532	88.29	74.757	78.434	68.521	69.347	74.026	94.942	92.578	84.274	83.196	93.96	100.26	89.068	88.014	94.668	83.553	92.418	76.266	87.588	91.402	69.842
25.771	12.824	3.8263	0	0	0	0	0	0	0	0	0	0	0	0	0	0	0	0	0	0	0	0	0	18.082	21.989	40.727	54.041	86.215	72.448	87.048	91.508	99.053	114.75	127.28	142.58	135.72	148.3	172.23	187.42	194.55	184.36	191.74	201.1	197.11	190.98	200.54	192.76	192.52	179.66
14.249	7.7261	0	5.3204	0	0	0	2.883	2.7658	0.50496	0	0	0	0	0	0	0	0	0	0	0	0	0	0	0	0	0	0	0	0	0	0	0	0	4.3036	33.157	73.045	99.02	161.42	182.2	237.72	271.27	296.14	322.58	338	352.87	397.03	408.7	442.62	457.39
8.3649	3.5458	0	0	0	0.4474	7.1218	0.10561	0	0	0	0	0	0	0	0	0	0	0	0	0	0	0	0	0	0	0	0	0	0	0	0	0	0	0	0	0	0	0	0	0	0	0	0	0	0	0	0	0	0
18.072	13.496	0	0	0	0	0	0	0	0	0	0	0	0	0	0	0	0	0	0	0	0	0	0	0	0	0	0	0	0	0	0	0	17.069	23.684	45.37	32.448	55.875	59.969	45.171	41.632	65.408	68.987	72.807	77.839	82.847	80.241	68.697	89.394	79.09
0	0	12.416	12.29	14.672	25.566	0	0	0	0	0	0	0	0	0	0	0	0	0	0	0	0	0	0	0	0	7.7399	16.355	21.542	26.738	30.554	27.407	39.355	53.9	69.263	81.477	86.948	89.416	102.43	109.63	126.83	122.44	119.67	130.4	132.92	140.42	147.43	158.51	168.34	188.25
3.9435	0	0	0.44492	0	5.1982	3.5926	0	6.0619	0	1.7813	9.5178	0	0	0	0	0	0	0	0	0	0	0	0	0	0	0	0	0	0	0	0	0	0	0	0	0	0	0	0	0	0	0	0	0	0	0	0	0	0
5.4089	0	6.5638	0	0	0	0	0	0	0	0	0	0	0	0	0	0	0	0	0	0	0	0	0	0	0	0	0	0	0	0	0	0	0	0	0	0	0	3.0528	0	8.5102	19.599	33.482	23.209	35.537	30.671	27.965	17.8	22.893	12.058
9.0195	1.6676	2.6659	0	0	0.92484	0.85908	0.64833	0	0	3.4231	0	0	0	5.8799	8.5273	1.2754	7.8028	0.15828	0	0	0	0	0	0	0	0	0	0	0	0	0	0	0	0	0	0	0	0	0	0	0	0	0	0	0	0	0	0	0
0	1.8709	0	4.6655	0	0	1.7342	0.77148	0	4.6799	6.2952	9.6575	1.7389	2.3677	2.7367	14.673	19.556	16.656	20.788	36.874	44.846	47.034	71.47	104.8	158.5	178.32	202.26	256.15	279.93	370.58	427.39	452.92	498	550.58	627.8	444.66	481.62	521.73	542.41	630.85	602.15	681.54	665.65	672.31	697.51	702.99	746.74	645.41	755.16	707.23
2.2981	0	1.8263	0	0	4.3215	3.8004	5.2139	1.2629	0	0	0	0	0	3.1944	15.842	39.067	78.065	138	214.03	304.29	391.73	488.17	581.55	679.79	772.1	899.16	1016.6	1074.7	1177.2	1268.8	1417.1	1479.2	1533.5	1620.5	1662	1695.3	1691.1	1704.4	1771.6	1932.7	1926.1	1910.7	1973.2	1979.7	1979.2	2003.5	2059.9	2063.4	2032.1
0	0	2.7152	2.6579	0	0.54424	0.39781	0	0	0	0	0	0	0	0	0	0	3.6086	21.865	32.035	63.119	69.162	98.877	114.03	150.24	161.68	164.2	177.34	192.07	203.6	225.65	248.18	251.07	256.18	259.87	254.35	258.85	268.59	272.36	266.59	279.05	299.8	307.4	293.17	286.31	269.91	295.8	264.54	287.01	267.44
6.5001	10.507	3.3019	0	0	0	0	0	0	0	0	0	0	0	0	0	0	0	0	0	0	0	0	0	0	0	0	0	0	0	0	0	0	0	0	0	0	0	0	0	1.3561	3.1708	1.0891	0	0	0	0	8.652	3.5449	14.056
0	1.0375	0	6.6948	2.9329	3.3806	0	6.792	5.2883	2.5829	0	8.5819	0	0	0	0	0.40972	0	7.7605	0.39616	0	3.5257	3.117	8.6263	0	0	0	1.8973	18.963	24.5	59.201	68.822	108.41	110.63	160.4	192.83	214.57	248.88	274.6	270.78	317.4	324.63	312.1	335.37	319.57	349.92	336.34	346.63	344.32	349.45
38.213	31.017	0	1.796	0	0	0	0	0	0	0	0	0	0	0	0	0	0	0	0	0	0	0	0	0	0	0	0	9.1377	32.892	66.968	82.616	116.56	136.73	173.53	185.53	198.18	234.4	252.97	318.81	302.89	300.5	311.43	355.13	358.69	377.07	368.38	417.24	426.84	435.1
11.85	0	0	0	0	0	11.157	9.4768	10.902	6.5679	0.4564	1.931	5.0281	0	0	0	0	0	0	0	0	0	0	0	0	0	0	0	0	0	0	0	0	0	0	0	0	0	0	0	0	0	0	0	0	0	0	0	0	0
7.0283	1.5654	0	0	0	0	1.2556	0	10.926	5.2892	0	0	0	0	0	0	0	0	0	0	0	0	0	0	0	0	0	0	0	0	0	0	0	0	0	0	0	0	1.4608	20.557	46.413	51.148	63.114	80.139	92.747	102.23	123.68	138.34	175.68	163.76
5.2339	4.4915	0	0	0	5.4188	0	5.9295	4.5102	0.26052	6.6891	2.9978	2.055	0	4.4722	4.0741	0	7.6797	0.3654	7.3204	5.0178	0.52269	10.154	9.7486	16.026	21.873	17.977	26.268	26.865	31.114	24.361	19.635	26.408	13.965	23.879	30.057	31.221	27.658	30.193	20.819	9.2866	15.474	20.736	47.143	44.416	45.548	38.019	42.416	39.516	45.954
3.7381	1.8961	6.2185	3.0552	0	0	0	0	0	0	3.529	0	0	0	0	5.5444	0	0	0	0	0	0	0	0	0	0	0	0	0	0	0	0	0	0	0	0	0	0	4.598	7.5978	0	6.498	6.4252	12.537	8.9172	6.7086	11.589	11.477	10.973	19.804
22.149	8.0557	0	0	0	0	0	0	0	0	0	0	0	0	0	0	0	0	0	0	0	0	0	0	0	0	0	0	0	4.6362	28.56	51.379	80.473	123.49	167.29	199.63	226.98	309.82	366.49	420.14	450.25	474.44	516.78	586.9	612.69	633.27	681.09	685.59	706.39	712.87
22.906	16.987	0	0	0	0	0	0	0	0	0	0	0	0	0	0	0	0	0	0	0	0	0	0	0	0	0	0	0	0	0	0	0	0	0	21.961	36.646	45.48	66.061	84.677	122.97	136.05	162.36	172.77	203.18	192.5	215.28	225.14	250.85	246.46
5.1177	7.4011	2.1757	7.834	0	0	0	0	0	0	0	0	0	0	0	0	0	0	0	0	0	0	0	0	0	0	0	4.3969	5.5049	3.5037	8.9064	8.1546	20.267	30.646	38.78	50.078	43.738	38.201	40.919	48.278	40.482	43.822	37.435	37.56	28.405	31.356	36.229	48.784	40.372	53.135
0	0	7.2178	0	0.62204	4.9022	5.0824	2.3538	8.1692	11.228	13.881	15.21	10.242	10.503	11.981	12.578	0.91553	15.078	0	0	7.639	0	5.3563	2.8128	13.816	15.933	10.546	22.795	13.532	20.112	31.894	26.939	27.572	22.491	34.38	51.835	43.142	52.724	50.818	80.626	57.593	85.12	72.808	80.663	87.137	91.598	122.9	150.2	163.24	182.65
4.4823	4.4335	0	0	11.475	9.3893	0	0	0	0	0	11.67	17.443	6.0179	18.746	15.705	20.989	0	39.083	21.134	46.432	0.45734	7.1949	6.9338	0	5.3783	9.1275	0	0	0	5.362	0	0	0	0	0	0	0	0	3.4989	5.5629	2.5247	7.6386	18.301	19.108	21.679	13.598	15.024	13.73	13.499
19.753	9.3895	14.269	0	0	0	0	0	0	0	0	0	0	0	0	0	0	0	0	0	0	0	0	0	0	0	0	0	0	0	0	0	0	0	0	0	0	0	0	0	0	0	0	0	0	0	0	0	0	0
0	6.4244	2.6637	0	5.8132	0.82428	3.5117	0	0	0	6.3159	2.7901	0.26667	4.0185	4.9345	5.5597	1.117	0	0	0	0	0	0	0	0	0	0	0	0	0	0	0	0	0	0	0	0	7.7379	11.601	24.445	22.615	17.778	2.377	0	11.222	0	0	0	0	0
15.401	11.884	0	0	0	0	2.048	0	6.8625	2.8341	32.364	38.71	49.492	59.009	58.872	70.992	82.37	90.515	98.807	52.64	105.41	113.24	83.845	92.251	77.562	96.54	110.76	38.512	81.936	31.046	29.766	28.389	55.654	51.793	43.743	46.975	0	0	0	43.09	28.955	33.967	25.586	18.206	5.8502	0	11.359	7.2274	3.0612	7.6588
14.42	7.478	0	0	0	0	10.209	0	0	0	1.582	1.1034	0	5.7943	1.402	5.7305	0	0	0	0	0	0	0	0	0	0	0	0	0	0	0	0	0	0	0	0	0	0	0	0	0	0	0	0	0	0	0	0	0	0
24.139	9.7171	0	9.9874	0	0.88793	0	0	0	0	0	0	0	0	0	0	3.7438	10.604	14.945	17.053	34.511	39.606	60.281	54.589	68.421	79.212	98.054	120.42	134.25	160.77	143	165.35	153.85	185.56	197.36	207.53	202.93	209.02	222.68	240.19	244.56	268.67	284.29	266.14	283.17	278.65	287.77	303.01	304.9	315.58
30.361	11.47	0	0	0	0	0	0	0	0	0	0	0	0	0	0	0	0	0	0	0	0	0	0	0	0	0	0	0	0	0	0	0	0	0	0	0	0	0	0	0	0	0	0	0	0	0	0	0	0
0	0	0	2.4645	7.4147	0	12.565	7.5216	17.327	14.114	17.103	23.239	20.552	12.337	17.985	6.9298	9.5551	1.748	18.956	0.81173	1.2643	0	0	0	0	0	0	8.5947	0.63648	16.4	9.1143	20.558	23.957	26.002	28.005	25.342	45.847	46.562	48.543	80.338	74.315	86.489	86.007	76.479	92.234	100.51	100.9	103.54	101.73	114.03
8.3026	0	0	2.8998	4.6219	0	0	0	0	0	0	0	0	0	0	0	0	0	0	0	0	0	0	0	0	0	0	0	0	0	0	0	0	0	0	0	0	0	0	0	0	0	0	3.8185	1.6664	8.9937	2.4371	0	0	0
24.682	9.1507	0	0	0	0	0	0	0	0	0	0	0	0	0	0	0	2.0604	6.9631	44.821	89.059	130.26	187.94	230.76	269.48	344.31	396.15	495.04	577.76	640.01	756.7	855.49	926.01	1054.7	1150.9	1255.2	1354.6	1382.5	1468.8	1504.7	1538.2	1595.4	1651.8	1681	1719.6	1728.3	1739.1	1770.7	1757.2	1777.3
0	0	0	14.864	0	11.933	17.048	16.801	15.032	12.711	7.0888	0	0	0	0	1.4518	5.3198	0	0	0	0	0	0	0	0	0	0	0	0	0	0	0	7.3374	16.593	32.295	35.271	52.963	43.63	53.254	63.075	67.645	81.413	77.375	83.244	86.881	104.88	105.41	108.07	105.14	100.18
32.382	15.041	23.187	20.912	0	0	0	0	0	0	0	0	6.1946	8.6093	24.479	10.24	31.205	12.946	45.548	43.329	47.873	47.553	66.083	75.136	69.915	79.378	89.05	89.03	95.997	85.495	107.23	106.39	100.7	126.95	109.98	113.63	112.41	109.85	118.44	118.85	127.2	126.92	130.11	122.61	122.48	118.7	113.75	143.59	128.33	93.111
0	0	0	7.6595	5.1157	11.532	16.768	17.96	20.656	19.409	27.734	41.227	38.113	46.506	44.113	42.093	42.926	40.419	53.899	52.056	57.29	39.836	46.155	45.015	41.294	41.395	36.711	26.788	27.974	34.437	33.054	23.351	34.101	30.606	31.785	14.773	15.17	13.542	22.111	18.642	26.324	19.325	23.228	21.876	14.489	16.663	20.22	24.481	10.086	15.587
17.628	8.7509	0	1.4243	0	0	0	0	0.48971	0	0	0	0	0	0	0	0	0	0	0	0	0	0	0	0	0	0	0	0	0	0	0	4.7166	13.171	13.364	30.069	21.475	25.447	16.275	5.3753	0	0	0	0	0	0	0	0	0	0
0	1.14	0	0	0.81756	9.9845	8.0568	7.2957	3.7294	6.9999	0.93362	1.3373	0	0	0	0	0	1.772	0	0	0	0	0	0	0	0	0	16.9	23.453	32.664	49.98	47.439	55.101	66.486	91.93	123.64	133.07	157.94	172.5	169.67	161.58	170.62	166.99	183.26	173.8	171.83	177.54	177.61	170.69	177.61
0	0	0	14.36	0	0	28.002	23.719	39.518	47.735	41.139	55.963	45.246	60.912	61.761	70.416	75.687	58.591	63.251	61.085	61.411	53.404	59.327	61.711	60.943	46.132	42.002	49.084	33.296	45.553	38.406	44.248	48.997	48.15	45.128	38.943	37.958	32.009	41.97	36.703	29.115	27.191	20.695	23.288	15.054	14.763	21.814	23.067	13.422	2.2679
0	0	3.1685	0	0	0	25.037	0	0	0	1.7608	8.7932	10.168	5.8108	3.1004	3.0805	0	0	0	0	0	0	0	0	0	0	0	0	0	0	0	0	0	0	0	0	0	0	0	0	0	0	0	0	0	0	0	0	0	0
18.358	0	0	0	0	0.76001	1.418	0	0	0	0	0	0	0	0	0	0	0	0	0	0	0	0	0	0	0	0	0	0	0	0	0	0	0	0	0	0	0	0	0	0	0	0	0	0	0	0	0	0	0
6.3786	0	4.9604	0	0	0	1.2583	0	0	0	0	0	0.91433	6.6488	0	1.6304	6.4061	0.13136	8.1588	15.164	27.774	20.64	29.049	35.248	45.667	44.048	28.192	25.355	39.997	34.421	45.593	66.133	46.584	57.959	54.966	45.375	48.852	50.636	51.364	42.282	47.337	54.888	65.728	53.925	60.897	55	49.742	43.692	48.818	52.427
0	0	15.284	8.6563	2.9159	10.464	6.9705	1.9492	0.97861	0	0	7.1227	0	0	0	0	0	0	0	0	0	0	0	0	0	0	0	0	0	0	0	0	0	0	0	6.3264	5.2222	13.669	12.953	0	9.0401	5.5357	0	0	0	0	0	0	0	0
2.8346	0	7.5907	6.0502	5.2387	0	0	0	0	0	0	0	0	0	0	0	0	0	0	0	0	0	0	0	0	0	0	0	0	0	0	0	0.94696	4.8602	0	0	0	0	0	0	0	0	2.3594	3.8848	2.8335	0	0	0	0	0
0	0	0	0	0	0	22.213	21.053	8.2339	3.1348	12.612	5.7747	0.9757	3.8076	9.8626	5.841	2.0446	18.761	10.432	2.419	4.6217	5.8298	0.42215	4.3156	0	0	0	0	0	0	0	0	0	0	0	0	0	0	0	0	0	0	0	0	0	0	0	0	0	0
0	0	0	0	2.5705	17.069	26.01	19.966	38.383	57.928	60.989	75.997	71.655	91.824	53.938	65.611	59.58	66.246	70.493	71.13	57.445	53.278	53.396	44.335	32.976	24.187	38.004	49.108	44.497	47.917	37.852	25.042	5.8612	26.893	22.735	13.503	19.47	25.525	31.162	36.953	46.023	51.716	58.095	49.996	20.541	16.912	19.28	34.441	22.182	33.953
38.235	25.269	5.485	0	0	0	0	0	0	0	0	0	0	0	0	0	0	0	0	0	0	0	0	0	0	0	0	0	0	0	0	0	0	0	88.098	213	311.22	468.19	668.27	775.91	987.23	1165	1394	1646.5	1822.8	1922.8	2118.4	2258.2	2364.3	2531.2
2.1477	0	0	3.1926	0	4.5549	0	0	0	0	0	0	0	0	0	0	0	0	0	0	0	0	0	0	0	0	0	0	0	0	0	0	0	0	0	0	0	0	0	0	0	0	0	0	0	0	0	0	0	0
0	0	0	0	5.5102	9.7498	7.9873	11.704	10.723	19.867	11.6	6.7647	6.501	19.188	19.109	25.936	28.144	21.68	20.141	15.764	14.227	23.631	18.546	21.565	13.015	18.039	2.275	7.185	0	2.1238	0	0	3.6509	3.2172	6.6369	0	0	0	0	0	0	0	0	0	0	0	0	0	0	0
0	0	0	18.296	24.331	20.415	10.826	28.852	11.506	23.19	7.9662	14.334	22.519	15.621	5.4639	0	8.555	12.484	4.8219	0.26819	9.2665	0	0	0	0	0	0	0	0	0	0	0	0	0	0	0	0	0	0	0	0	0	0	0	0	0	0	0	0	0
22.044	9.8781	0	0	0	0	10.46	7.544	30.976	19.623	24.696	27.432	60.935	33.273	46.674	44.53	56.209	46.352	58.838	68.114	51.931	82.785	116.16	97.26	111.43	106.6	106.71	120.75	117.05	141.98	152.41	161.32	169.7	192.48	225.93	254.38	278.88	279.56	317.07	339.76	362.32	445.72	429.92	461.71	438.55	442.04	498.64	385.12	432.86	411.03
28.27	9.87	0	0	0	0	0	0	1.8841	0	18.956	29.513	26.19	21.841	45.295	34.9	66.588	79.277	71.266	106.07	126.01	127.63	152.45	153.65	171.39	182.62	192.16	252.82	223.88	264.94	271.9	275.57	319.06	331.17	344.21	351.7	362.77	382.13	405.7	416.48	419.39	427.55	421.42	429.54	446.67	465.87	467.01	448.48	451.79	438.58
14.572	0	0	7.11	0	0	0	1.1247	2.9617	0	0	0	0	0	0	0	0	0	0	0	0	0	0	0	0	0	0	9.4857	0	13.856	18.013	49.982	44.4	87.785	92.797	101.26	106.01	113.05	115.98	108.44	119.47	132.19	159.49	153.9	169.56	154.18	164.63	147.59	171.15	162.92
0	0	0	15.038	12.675	2.4411	21.118	22.661	43.774	36.716	45.508	47.21	43.373	49.912	63.633	38.359	35.051	17.303	41.071	38.929	11.301	13.498	66.965	81.924	104.43	137.38	163.71	172.6	216.81	226.31	318.41	287.99	303.81	301.48	325.7	340.76	372.18	402.68	459.69	458.1	490.12	435.23	508.25	526.92	460.44	553.5	502.32	482.47	437.78	513.41
36.447	29.752	15.59	12.672	0	0	0	0	0	0	0	0	0	0	0	2.7294	57.489	71.281	125.04	152.54	216.46	333.07	314.08	358.04	439.42	478.82	590.15	633.85	719.76	798.36	870.36	825.3	847.37	931.23	941	996.03	1119.2	1061.5	1133.1	1108.2	1121.2	1141	1163.1	1150.8	1150	1075.8	1145.2	1098.6	1137.7	1122
15.125	9.8501	1.796	0	0	0	0	0	0	0	0	0	0	0	5.5202	9.8863	0	7.0248	13.796	8.0017	7.8009	20.002	12.505	19.468	24.189	28.558	35.609	40.854	61.784	77.575	81.946	97.648	142.68	165.39	209.09	235.23	280.42	322.82	333.22	386.51	399.11	394.48	426.81	444.47	441.82	470.8	477.23	473.29	482.14	486.61
18.195	0	0	3.832	0	0	0	0	0	0	0	0	0	0	0	0	0	0	0	0	0	0	0	0	0	0	0	0	0	8.5246	24.693	19.791	32.017	38.994	39.138	52.091	36.197	47.919	14.522	30.588	16.205	25.912	23.367	19.211	22.319	19.874	12.753	28.665	18.408	11.684
19.437	4.6632	0	0.51967	0	0	0	0	0	0	0	2.7346	5.5774	10.552	11.974	14.483	41.071	56.77	78.007	89.424	128.71	158.82	191.35	211.53	245.02	298.44	324.62	353.76	390.17	412.14	418.69	437.75	448.56	477.03	490.31	529.27	559.36	581.48	616.48	634.89	660.63	668.31	679.95	692.89	717.65	750.13	727.12	736.71	780.33	788.59
6.9012	0	0	0	14.106	0	0	0	0	0	0	0	0	0	5.6091	0	0	0	8.5674	23.764	30.359	41.568	31.543	58.381	25.214	48.034	61.786	82.629	86.89	89.324	81.659	125.5	140.28	175.68	211.54	233.11	278.73	283.5	324.15	373.84	401.9	395.74	410.5	466.31	499.3	506.26	527.28	583.52	572.82	588.3
25.372	0	0	0	0	0	0	0	1.9122	0	0	0	3.964	0	0	0	0	0	0	4.8392	3.4507	0	0	0	0	0	0	0	0	0	0	0	0	0	0	0	0	0	0	0	0	0	0	0	0	0	0	0	0	0
6.7594	0	0	0.16911	0	6.5565	4.1342	5.8596	7.6127	5.2447	3.7784	17.549	40.627	42.207	39.836	41.254	47.414	41.922	32.81	15.086	10.135	14.269	16.357	21.234	24.261	20.483	33.565	37.697	46.19	63.95	56.556	53.93	70.796	80.539	78.194	98.436	91.716	100.98	95.434	130.92	132.27	146.2	162.23	166.61	155.28	153.6	149.06	129.73	116.56	124.39
8.4121	0	0.26601	0	0	0	5.5607	4.3784	0	0	12.104	24.634	38.689	52.474	54.446	48.936	49.098	43.501	56.666	49.35	59.171	61.861	60.208	67.815	55.487	39.646	49.097	58.512	67.376	100.44	92.912	119.31	137.22	158.79	182.52	205.36	213.82	254.22	268.59	294.84	302.54	305.48	311.39	289.51	302.52	305.41	302.38	273.83	283.04	285.3
29.346	2.5258	0	2.8921	0	0	0	0	0	0	0	0	0	0	0	0	0	0	0	0	0	0	0	5.1876	33.67	68.106	98.94	147.37	199.84	253.94	333.48	402.78	470.25	512.12	568.62	632.26	680.96	736.64	771.51	813.36	837.3	873.63	868.45	914.99	929.75	944.79	951.32	953.8	969.53	967.69
0	0	0	22.128	6.3014	17.118	25.128	21.552	20.647	20.389	13.74	19.911	5.6446	7.8405	7.6734	2.4679	2.6172	1.9174	3.1315	0	0	0	0.92332	0	0	0	0	0	0	0	0	0	0	0	0	0	0	0	8.3939	4.5307	5.7785	41.594	36.09	53.257	42.09	56.584	55.562	51.188	69.663	62.005
0	12.213	4.3941	0	0	0	2.6567	8.1108	6.8504	20.631	21.828	36.892	48.057	66.751	82.804	77.603	78.443	91.808	89.456	99.067	112.13	112.16	112.74	121.21	117.97	130.39	122.58	124.8	136.05	121.83	121.02	106.32	97.006	113.66	116.46	115.59	109.15	94.778	100.97	80.266	87.398	80.947	63.599	62.261	60.984	71.417	60.672	55.312	66.015	62.984
8.9535	1.5139	0	0	0	6.7739	0.51021	4.7529	0	0	7.2493	1.2174	10.664	0.53392	18.486	30.527	40.798	27.339	70.889	105.55	103.98	91.232	104.67	160.42	184.84	188.52	181.15	218.05	194.59	198.15	224.18	203.95	211.29	179.6	236.93	218.07	241.37	224.78	266.43	255.45	267.06	263.57	264.4	276.19	282.7	271.99	282.21	264.34	273.65	278.38
0	0	0	0	8.5029	15.958	22.192	18.072	17.419	12.763	15.916	10.131	0	8.6271	14.404	19.014	23.301	8.8016	15.565	20.069	23.454	27.585	47.179	60.547	66.35	96.034	92.531	108.38	121.16	165.01	172.61	230.07	263.24	321.62	365.49	428.65	451.47	504.48	563.27	594.22	645.54	668.07	686.72	700.06	735.12	760.04	776.25	801.39	800.08	823.5
0	13.55	0	0.22113	3.3332	0	0	0	7.7134	0	1.1581	0	0	0	0	0	10.081	31.235	51.114	67.034	89.315	128.61	157.53	199.98	228.95	261.96	304.41	324.63	346.2	360.26	424.49	461.4	494.07	519.35	592.37	619.27	675.61	710.74	788.24	845.84	901.26	926.84	977.48	1024.7	1073.7	1119.5	1121.6	1131.6	1192.1	1203.6
28.295	12.732	1.7671	0	0	0	0	0	0	0	0	0	0	0	0	0	0	0	0	0	0	0	0	0	0	0	0	0	0	0	0	0	0	0	0	0	0	0	0	0	0	0	0	0	0	0	0	0	0	0
0	11.495	11.18	12.967	7.4236	0	0	0	0	0	0	0	0	0	0	6.2973	7.6023	8.3748	15.148	25.527	34.945	45.491	68.941	114.44	139.79	162.86	195.63	201.27	219.15	245.45	302.97	326.75	362.91	404.47	484.49	526.32	593.35	625.99	737.54	783.99	761.63	811.75	845.84	874.26	870.3	909.03	875.25	842.13	815.5	803.94
4.4422	0	0	5.3399	6.9644	0	0	0	0	0	0	0	0	0	0	0	0	0	0	0	0	0	3.2935	6.1506	0	9.4247	3.3557	15.678	4.6529	8.9583	1.5591	0	0	0	0	0	0	0	0	0	0	0	0	0	3.794	0	0	0.38663	7.3425	0
12.749	1.7704	0	0	0	0	1.67	0	0	0	0	0	0	0	0	0	0	0	0	0	0	0	0	0	0	0	0	0	0	0	0	0	0	0	0	0	0	0	0	0	0	0	0	0	0	0	0	0	0	0
41.565	17.084	1.5278	0	0	0	0	0	0	0	7.1537	19.208	36.354	58.079	85.942	122.9	173.25	238.18	299.23	389	463.07	556.18	638.83	712.05	808.14	909.16	1093.2	1221.3	1365.7	1497.6	1673.8	1897	2207.3	2520	2759.7	3094	3377.5	3894.9	4253.6	4593.9	4909.2	5105.5	5280	5487.2	5549.8	5686.2	5927.5	5839	6173	6454.6
4.209	0	0	0	0	3.9345	2.5837	0	0.41668	0	0	0	0	0	0	0	0	0	0	0	0	0	0	0	0	0	0	0	0	0	0	0	0	0	0	0	0	0	0	0	0	0	0	0	0	0	0	0	0	0
27.383	15.648	4.5262	0	0	0	0	0	0	0	0	0	0	0	0	0	0	1.3414	0	7.8897	5.3975	35.794	39.712	40.348	55.11	49.836	72.598	76.082	84.748	69.143	88.777	81.471	77.715	89.626	92.535	100.67	92.75	101.68	109.28	104.21	107.73	122.77	132.97	137.15	134.6	129	145.98	141.98	143.71	138.76
16.406	0.88359	5.1726	0	0	0	0	0	0	0	0	0	0	0	0	0	0	0	2.3313	0	15.751	33.412	38.97	65.863	64.825	73.184	84.482	68.797	99.788	111.07	126.02	182.93	195.49	237.21	266.43	321.85	378.47	447.25	503.58	603.61	679.87	735.13	814	816.89	908.46	862.35	971.45	965.49	1027.4	1039.9
5.3929	13.619	0	0	0	0	6.0092	0	0	1.179	0	0	0	0	0	0	0	0	0	0	0	0	0	0	0	0	0	0	0	0	0	0	0	0	7.4139	5.4137	2.3655	0	0	0.2855	0.10874	8.0616	0	2.4714	0	9.4228	8.2624	11.459	12.095	18.797
13.512	6.8141	2.7104	2.0836	0.46706	0	0	0	0	0	0	0	0	0	0	0	0	0	0	0	0	0	0	0	0	0	0	0	0	0	0	0	0	0	0	0	0	0	0	0	0	0	0	0	0	0	0	0	0	0
16.033	6.15	0	4.0605	0	0	0	0	0	0	0	0	0	0	0	0	0	0	0	0	0	0	0	0	0	0	0	0	0	0	0	0	0	0	0	0	0	0	0	0	0	0	3.3102	0	10.424	8.8907	13.664	28.376	20.32	33.425
12.764	8.5688	0	2.9257	0	0	0	0	0	0	0	0	2.1064	15.461	10.244	9.5711	15.525	6.2793	5.3764	0	0	0	1.2045	3.8328	0	0	0	0	0	0	0	0	0	0	0	0	0	0	0	0	0	0	0	0	0	0	0	0	0	0
15.57	9.5834	11.371	0	0	0	0	6.0548	11.868	0	17.855	13.714	61.517	58.708	88.654	136.28	121	138.17	149.73	152.88	185.13	137.99	209.48	219.74	233.63	174.81	273.73	308.22	276.43	289.35	262.88	273.61	303.36	302.64	293.65	303.59	328.39	353.23	360.57	340.26	382.75	385.48	360.77	350.79	348.07	366.45	388.39	406.51	397.72	375.19
0	0	0	6.1044	0	9.37	15.754	21.617	26.007	29.881	32.313	29.679	33.276	43.021	50.374	56.873	62.002	55.079	52.437	64.947	71.239	65.581	65.729	67.262	76.323	70.979	71.094	77.414	81.397	88.525	90.248	111.82	123.64	84.981	53.834	59.566	33.784	40.776	48.788	42.327	41.552	29.972	39.122	33.184	26.803	26.196	35.482	28.158	27.968	23.921
21.58	13.162	3.0431	7.2862	0	0	0	0.2006	0	0	0	0	4.45	2.2708	9.8062	2.4718	0	7.8988	25.089	9.0894	30.532	35.117	35.261	7.3171	10.439	24.809	35.693	47.271	60.545	52.808	62.528	79.666	94.893	150.87	171.86	229.52	245.73	292.25	304.2	340.7	374.75	417.23	484.35	527.38	546.41	553.69	568.28	591.64	660.03	610.34
4.4789	0	0	0	0	7.218	0	0	0	1.5249	0	0	0	0	0	0	0	0	0	0.11542	6.369	6.4731	18.853	17.859	28.379	25.378	30.616	41.259	30.396	23.941	34.481	29.518	31.265	23.391	32.456	40.508	44.212	55.112	68.82	67.885	57.845	66.797	65.772	89.058	80.729	83.494	102.38	103.25	111.61	126.57
22.863	1.1515	0	9.1206	0	1.2686	0	0.73855	0	0	0	0	0	0	16.025	13.856	22.373	27.743	32.018	44.883	39.7	61.124	87.499	85.293	92.416	100.95	76.149	87.724	98.166	105.29	86.239	77.862	85.021	89.595	86.638	102.54	109.72	85.239	72.273	69.247	53.855	95.071	80.862	47.335	73.7	74.545	74.605	81.834	75.511	64.05
2.2963	2.4046	0	0	1.1274	0.42801	0	0	0	0	0	0	0	0	0	8.2043	24.601	50.016	70.694	91.69	104.42	122.89	135.19	148.22	173.25	182.18	194.12	204.09	214.42	225.97	236.5	224.96	243.38	257.95	276.78	316.68	360.8	378.5	416.3	435.54	468.3	526.36	537.56	604.84	620.52	636.21	660.8	688.96	683.68	721.66
0	2.8733	0	1.1037	6.7926	0	7.2535	4.3202	10.111	7.2147	10.536	18.503	18.878	22.655	17.881	26.72	39.667	49.027	72.216	59.967	72.786	82.204	80.294	100.53	92.284	102.17	103.73	122.37	115.14	127.64	127.53	133.89	155.04	170.56	199.93	204.65	259.27	291.47	306.29	373.14	404.11	457.12	518.35	566.38	592.7	702.05	750.26	784.05	836.44	851.42
0	0	0	0	0	5.5799	5.455	2.9519	6.5095	6.2498	24.038	17.62	20.803	21.477	32.227	38.221	29.201	37.189	48.077	62.007	87.214	97.44	217.53	175.64	209.97	249.18	288.22	320.76	343.07	385.62	407.67	443.04	481.67	510.01	571.47	645.3	664.99	706.24	762.44	786.26	815.13	906.63	863.15	877.2	865.05	1236	948.27	1283.8	981.23	948.83
0	0	4.8444	5.494	1.1133	0	1.2635	0.10227	0	0	5.814	0	0	0	4.0193	2.5409	0	1.5228	1.7477	11.496	11.521	21.288	28.257	33.073	59.593	59.576	61.212	88.335	91.59	114.19	134.25	137.23	154.04	152.56	183.71	217.53	212.28	218.14	217.47	134.79	40.331	36.694	19.406	16.272	17.031	9.3374	28.324	35.89	37.341	36.971
0	0	0	0.88377	0	27.185	15.464	14.328	13.669	22.081	17.955	42.933	31.523	28.46	1.3094	38.873	33.628	62.669	67.594	72.402	65.672	79.566	87.374	119.48	132.1	143.11	159.15	160.79	177.97	219.58	248.76	266.8	284.49	310.96	362.74	363.6	406.94	434.81	479.27	490.84	498.7	494.37	526.38	537.02	525.59	538.23	534.92	547.21	545.68	550.61
0	0	3.2241	2.1824	8.2274	9.3979	24.707	25.561	37.754	42.622	31.199	33.901	37.342	43.601	0	1.1535	0	38.449	30.325	38.241	49.117	62.015	64.91	46.294	0	44.672	56.168	67.59	70.044	64.015	59.011	36.755	39.445	37.497	40.831	36.531	28.251	50.606	52.686	61.289	38.682	31.491	33.491	52.901	40.127	52.383	56.872	75	74.604	102.11
13.768	17.782	0	0	0	0	0.44223	0	0	0	0	0	0	0	0	0	0	0	0	0	0	0	0	0	0	0	0	0	9.3513	21.9	41.389	51.035	53.218	87.858	165.23	210.98	265.07	291.91	373.54	412.31	469.05	509.66	533.47	568.17	598.06	651.79	698.43	755.53	747.21	774.89
0	0	0	2.2314	0	6.9529	4.5066	6.6021	9.4109	0.99408	16.085	0	0	0	3.6514	5.8953	5.637	0.7589	0	4.3306	2.0388	3.1945	6.1957	10.746	19.349	20.752	15.55	24.211	28.092	54.316	28.092	36.238	46.082	57.663	70.956	66.892	85.141	83.125	98.533	108.83	113.51	128.47	137.56	151.5	148.51	140.93	160.69	163.57	165.19	184.02
0	3.4407	0	9.7132	0	0.92279	0	4.0422	11.665	10.464	5.2902	5.0074	9.2576	17.582	25.469	50.484	71.935	98.39	130.68	152.37	168.13	192.96	248.35	317.55	376.69	434.73	498.12	555.53	645.7	661.58	774.34	819.58	866.68	920.18	1040.4	1045	1166.6	1165.9	1221.2	1235.8	1385.8	1366.6	1512.2	1486.7	1503.6	1430.4	1505	1530.5	1572.2	1498.9
30.279	22.445	0	0	0	0	0	0	0	0	0	0	0	0	0	0	0	0	0	0	0	0	0	0	0	3.4213	0	0	0	0	0	0	14.829	33.67	55.326	67.711	81.416	84.458	95.631	103.03	126.14	129.7	132.35	136.75	120.33	114.4	115.58	129.6	126.27	122.75
0	6.7318	0	0	0	5.4568	7.9148	21.726	0	0.15728	5.1038	0	5.8733	0	0	0	0	2.7401	0	0	0	0	0	0	0	0	0	0	0	0	0	0	0	0	0	0	0	0	0	0	0	0	0	0	0	0	0	0	0	0
2.9601	0	0	0	0	0	11.429	19.088	42.654	51.423	57.573	74.374	98.243	105.37	126.38	131.22	146.75	149.38	155.26	159.81	187.98	179.98	192.65	186.47	169.77	163.53	190.25	193.88	191.28	191.58	188.89	186.21	182.1	172.69	168.01	167.76	179.45	166.92	167.85	157.14	145.85	138.62	133.2	120.22	127.34	116.92	123.78	118.52	121.37	113.88
28.844	13.523	0	0.12975	0	0	0	0	0	0	0	0	0	0	0	0	0	0	0	0	0	0	0	0	19.683	14.218	41.192	54.152	75.144	99.032	112.43	131.2	142.77	175.1	146.93	180.02	155.15	203.03	213.67	235.24	234.18	236.65	252.31	237.53	236.85	247.7	265.07	268.8	274.53	248.37
29.792	7.6869	0	0	0	0	0	0	0	0	0	0	0	0	0	0	0	0	0	0	0	0	0	0	0	0	0	0	0	0	0	0	0	0	0	0	0	0	0	0	0	0	0	0	0	0	0	0	0	0
29.319	11.498	0	0	11.56	0	0	4.9842	0	0	0	2.4137	7.0493	0	1.2542	14.067	8.7983	5.4414	19.184	0	0	0	1.8632	0	0	0	0	0	0	0	0.89799	12.452	4.9718	10.163	0	1.8703	3.7974	0	7.2259	0	0.26241	21.544	25.081	29.885	20.521	16.267	18.532	6.9087	16.345	0
19.827	22.484	0.98576	0	0	0	0	0	0	0	0	0	0	0	0	0	0	0	0	0	0	0	0	0	0	0	0	0	0	0	0	0	0	0	0	0	0	0	0	0	0	0	0	0	0	0	0	0	0	0
13.82	8.9352	0	0	9.2562	0	0	2.4672	0	0.96739	0.93447	0	0	0	0	0	0	0	0	0	0	0	0	0	0	0	0	0	0	0	0	0	0	0	0	0	0	0	0	0	0	0	0	0	0	0	0	0	0	0
0.7117	0	0	9.9433	0	0	2.6619	5.1711	0	0	2.0128	0	0	0	0	0	0	0	0	0	0	0	0	0	0	0	0	0	0	0	0	0	0.40046	10.914	12.338	26.673	30.448	32.208	26.989	88.831	103.76	59.871	66.554	103.84	26.955	11.023	37.649	31.915	30.829	84.194
18.956	16.608	0	0	0	0	0	0	0	0	0	0	0	0	17.823	26.223	41.954	53.457	50.557	41.527	51.05	63.373	88.386	105.43	116.13	163.81	174.29	230.94	310.16	373.03	459.61	589.93	694.9	810.03	981.13	1105.1	1233.7	1312.6	1485.8	1585.9	1685.1	1747.3	1797.9	1895.2	1916.5	1960.6	2005.7	2026.2	2050.3	2052.6
9.8379	0	0	0	0	1.5773	6.2223	3.1851	22.176	11.639	20.51	14.643	18.223	12.262	14.969	10.917	5.4367	0	2.3737	0.97015	13.387	18.389	25.017	37.881	28.119	40.534	50.137	73.335	77.968	79.603	88.001	67.225	84.215	81.863	97.719	89.658	86.124	98.88	103.16	112.87	117.55	108.83	99.271	91.257	94.63	95.401	79.653	101.56	97.693	97.195
3.5616	1.3168	0	0	0	5.8213	3.2402	0	0	0	0	0	0	0	0	0	0	13.772	16.468	26.805	34.956	32.782	44.489	67.722	78.077	100.89	111.51	118.02	134.32	138.95	150.3	180.39	196.95	208.78	232.12	258.41	275.22	318.2	347.24	346.93	328.5	358.91	362.54	400.21	385.69	399.22	416.9	418.56	433.14	446.63
6.5256	6.269	5.3435	0	0	0	0	0	0	0	0	0	0	0	0	0	0	0	0	0	0	0	0	0	0	0	0	0	0	0	0	0	0	0	0	0	0	0	0	0	17.426	17.291	26.587	35.478	39.882	51.787	64.46	68.144	69.673	62.378
18.822	12.763	0	4.3341	4.4252	0	0	3.1094	0	6.3653	0	0	0	0	0	0	0	0	0	0	0	0	0	0	0	0	0	0	0	0	0	0	0	0	0	0	0	0	4.1016	7.9363	6.0952	27.161	28.542	23.667	33.53	31.298	52.985	58.358	67.025	63.25
0	0	0	16.283	8.0199	21.027	23.945	10.568	4.5719	4.157	17.562	19.391	23.517	34.764	46.094	60.476	68.091	90.802	78.243	84.883	98.962	105.97	113.38	124.81	122.53	133.48	132.45	155.56	162.25	165.82	195.14	176.06	197.18	187.9	199.96	205.58	197.41	196.84	222.9	212.84	225.18	212.97	221.23	219.43	232	229.95	241.27	235.99	238.7	251.57
18.564	19.554	4.0346	0	0	0	0	0	0	0	0	0	0	0	0	0	0	0	0	0	0	0	0	0	0.32065	3.9207	16.564	43.304	68.317	78.94	104.61	124.54	129.4	129.4	155.78	159.34	154.42	180.87	188.15	205.4	216.82	228.23	221.55	227.59	235.45	231.53	252.49	248.65	256.67	252.08
0	0	0	0	3.5594	32.034	35.746	61.395	55.345	55.812	65.906	70.506	67.842	79.798	92.961	80.441	60.94	66.244	88.196	92.026	97.467	95.996	92.258	110.24	108.43	124.71	113.83	121.67	121.32	128.49	122.72	116.62	121.84	123.28	122.58	120.43	133.16	134.29	142.85	143.78	155.37	142.72	159.66	169.55	166.05	167.67	162.37	176.75	160.38	160.22
25.037	1.5109	0	0	0	0	9.3387	13.869	50.353	81.863	133.53	186.28	195.41	301.02	385.94	430.11	435.26	527.41	529.86	541.17	480.57	473.29	487.47	500.89	504.8	498.23	491.52	509.78	497.3	517.1	494.2	504.3	501.96	521.44	504.16	523.81	496.06	491.92	488.6	476.38	482.99	496.36	487.5	492.48	471.77	436.6	458.37	465.8	453.24	454.49
0	0	0	8.7455	8.612	14.918	17.377	15.127	20.245	23.16	31.257	32.94	25.709	24.356	39.497	48.875	45.67	33.022	27.273	29.07	30.958	31.821	24.039	36.265	33.215	31.643	14.335	22.715	12.475	19.02	9.0251	25.935	20.967	31.264	31.814	20.876	21.814	28.958	28.976	28.244	24.134	31.844	29.904	36.004	32.493	43.433	58.031	44.781	53.495	42.11
0	0	0.0049353	1.8274	0	0	7.9402	0	0	0	0.44177	2.8401	6.3366	0	0	0	0	0	3.1908	0	0	0	0	0	0	0	0	0	0	0	0	0	0	0	0	0	0	0	0	0	0	1.8563	13.427	17.287	28.004	7.5431	20.538	26.001	35.158	27.839
18.914	0	2.9287	2.0933	0	0	9.7363	0	3.3535	0	0	1.6225	9.0624	13.387	31.803	24.731	34.774	52.741	68.808	89.804	122.2	141.08	161.42	188.65	208.67	211.66	234.87	260.85	257.38	280.95	293.76	291.86	306.34	319.28	336.92	366.08	360.65	365.46	388.83	398.38	414.86	413.78	395.03	381.69	385.18	388.83	372	390.01	387.03	384.77
5.0941	10.175	6.6715	3.9019	0	0	0	0	0	0	0	0	0	0	0	0	0	0	0	0	0	0	4.512	11.165	3.0792	6.3636	23.144	20.38	11.595	17.649	15.436	4.352	8.1397	6.2373	14.801	9.3269	10.51	14.707	22.814	20.553	13.959	12.263	6.8872	18.585	6.6636	8.5276	7.1068	3.0889	14.529	11.553
0	0	0	0.80022	9.9596	0	4.1956	0	0	0	0	0	0	0	5.6439	12.376	21.031	45.303	41.554	49.653	54.11	66.598	69.02	70.314	72.14	75.261	80.732	80.506	83.415	75.788	76.996	77.796	83.543	63.02	69.543	74.746	70.663	67.359	71.152	67.739	60.16	64.243	48.859	62.935	63.054	42.938	61.984	46.243	31.435	34.033
0	0	0	2.3568	0	6.9389	9.1924	6.2374	7.5764	11.762	23.592	22.892	12.647	12.781	20.054	24.836	22.798	25.773	11.071	20.468	22.813	19.087	10.577	27.137	32.264	30.725	31.13	31.203	24.423	31.097	26.808	21.634	16.271	9.1124	15.398	16.025	6.8477	9.0398	7.5694	10.313	11.698	20.332	27.731	34.519	22.254	27.598	22.911	10.464	3.1835	0
0	6.5319	2.9635	0	1.0061	0	11.021	9.8249	6.6594	6.9678	5.9704	6.8335	7.4277	10.648	7.9949	7.3032	9.1807	9.2897	0	9.3414	7.1603	0	0	0	0	0	1.0966	0	8.3633	5.6419	0	0	0	7.0733	3.4082	1.228	0	0	0	0	0	0	0	0	0	0	0	0	0	0
0	0	0	0	7.4693	11.688	17.354	34.153	36.624	28.987	30.561	43.742	46.427	35.678	50.972	55.335	74.622	70.589	82.548	81.439	80.563	82.5	80.874	74.324	74.294	84.044	83.068	89.212	83.528	75.959	89.088	92.195	87.834	85.606	73.956	84.257	69.246	63.689	47.123	36.314	29.017	29.084	28.733	8.8921	0.21611	0	0	0	0	0
14.79	5.4832	0	10.826	6.9509	0	0	0	0	0	0	0	0	0	0	0	0	0	0	0	0	0	0	0	0	0	0	0	0	0	0	0	0	0	0	0	0	0	0	0	0	0	0	0	0	0	0	0	0	0
3.5853	17.493	0	11.703	2.5017	0	0	0	0	0	0	0	0	0	0	0	0	0	0	0	0	0	0	0	0	0	0	0	0	0	0	0	0	0	0	1.991	0	0	6.2963	0.0040893	7.1442	0	0	0	0	0	0	0	0	0
0	0	0	5.7131	1.4926	10.848	16.951	17.233	18.765	26.718	38.568	41.818	45.451	47.961	62.617	61.97	59.716	72.379	76.087	77.96	80.643	78.745	94.842	92.603	87	84.588	76.141	85.829	80.095	83.216	93.689	102.29	118.29	118.94	159.51	206.19	219.35	279.06	279.69	314.84	316.62	340.43	320.87	361.9	349.93	377.89	379.44	398.98	381.71	417.88
0	0	0	0.26149	2.0412	10.479	1.2036	12.212	8.6582	17.06	3.594	12.312	26.934	39.812	33.589	25.437	35.545	44.205	38.271	32.156	42.692	46.214	53.911	59.248	57.167	70.903	79.797	81.236	96.505	86.239	87.396	94.416	87.065	94.228	97.413	102.65	103.33	116.67	105.56	111.26	109.04	100.09	115.99	113.55	105.42	112.36	112.28	127.52	110.8	104.34
10.71	9.9807	0	2.1532	0	0	0	0	0	9.3273	0	0	0	0	0	0	0	0	0	0	0	0	0	0	0	0	0	0	0	0	0	0	0	0	0	0	0	0	0	0	0	0	0	0	0	0	0	0	0	0
0	6.8192	0	0	0	4.4595	1.0641	6.9672	8.5135	13.499	3.0287	8.3379	13.069	3.4206	3.8804	3.4275	0	2.6661	9.4333	2.2603	15.869	15.844	14.634	22.173	10.528	22.872	20.307	26.031	11.622	28.351	21.8	25.608	28.954	34.872	26.323	29.854	28.482	21.583	18.208	0	0.82915	7.5066	14.586	0.77244	0	0	0	0	0	0
8.3213	0	0	0	0	0	24.335	11.38	17.205	16.564	30.027	16.145	10.466	8.4309	7.3471	11.442	0	7.223	8.0178	0	0	5.2068	0	0	0	0	0	0	0	1.9021	0	0	0	0	0	0	0	0	0	0	0	0	0	0	0	0	0	0	0	0
10.126	2.4688	0	3.112	0	0	0	9.6393	17.519	19.138	34.865	36.728	44.456	54.937	61.708	55.42	59.895	62.635	67.298	59.269	65.473	64.527	64.057	64.255	74.778	63.915	60.127	59.371	62.934	69.179	48.363	46.131	47.559	10.053	25.686	36.296	34.965	57.405	35.19	34.424	44.496	39.294	45.501	39.186	39.11	27.611	21.96	22.923	22.382	37.878
4.3046	3.4063	0	0	0	0	0	0	0	0	0	0	0	0	0	0.17472	0	0	0.58154	0	0	0	0	0	0	0	0	0	0	0	0	0	0	0	0	0	0	0	0	0	0	0	0	0	0	0	0	0	0	0
22.295	12.428	0	0	0	0	0	0	0	0	0	0	0	0	0	0	0	0	2.1611	7.1379	4.6243	20.758	34.556	51.698	61.533	51.174	76.061	106.46	133.29	147.44	172.29	198.19	224.79	256.09	294.07	326.83	358.11	367.24	369.22	436.49	484.55	519.12	504.16	469.38	491.25	484.51	526.49	503.32	520.7	521.67
0	0	0	5.1142	14.416	0.6165	0.3962	10.218	3.333	9.5035	2.3057	11.991	0	0	0	0	0	0	0	0	0	0	1.3529	1.2388	0	4.0742	15.232	43.129	43.512	68.237	91.302	126.89	163.67	180.38	230.58	247.2	304.09	315.69	367.87	380.78	388.53	412.37	374.11	403.1	426.2	451.07	434.7	464.07	457.08	463.03
20.052	9.5167	0.44536	0	0	0	0	0	0	0	0	2.8069	7.973	16.609	29.002	47.944	63.294	101.31	122.08	142.27	168.51	200.53	245.12	273.76	313.26	361.35	401.55	434.99	466	516.13	560.64	569.64	569.08	592.04	627.04	627.01	635.3	632.45	639.34	682.74	689.1	669.23	696.51	664.27	677.74	665.48	660.6	660.27	671.42	684.72
2.7264	0	0	1.8201	0	0.25905	1.2956	5.7342	2.4778	1.5438	2.2346	7.6604	24.11	19.925	23.757	16.185	38.325	45.612	57.487	72.516	83.585	67.709	104.15	114.96	132.25	155.47	156.79	159.05	173.59	196.81	191.68	203.75	209.54	223.53	226.14	230.39	241.82	249.06	259.97	273.29	263.64	272.41	265.62	284.37	279.84	275.15	285.12	290.21	287.55	292.36
14.064	6.4217	11.825	0.84981	0	0	0	0	0	0	0	0	0	0	0	0	0	0	0	0	0	0	0	0	0	0	0	10.633	2.8687	10.944	5.4366	0.023803	1.2588	4.88	0.91267	18.71	6.7864	7.2203	18.936	6.3653	7.0623	11.106	0	1.1796	0	0	0	0	0	0
30.421	16.309	0	0	2.1981	0	0	0	0	0	0	0	0	0	0	0	0	0	0	0	0	0	0	0	0	0	0	0	0	0	0	0	0	0	0	0	0	0	0	0	0	0	0	0	0	0	0	0	0	0
0	4.0087	0	0	1.0284	2.0675	7.1817	10.597	6.6742	8.5393	1.2818	9.8601	8.2249	20.829	22.927	15.305	19.577	30.483	29.721	42.905	47.232	62.037	54.164	58.358	69.875	81.626	93.899	95.169	108.03	113.68	113.73	110.95	113.64	129.24	141.75	162.43	176.04	172.61	176.07	199.21	199.63	208.47	204.73	214.07	226.17	228.89	228.64	245.9	243.72	251.87
13.471	12.559	0	0	0	0	0	0	0	0	0	0	3.2257	4.5453	0.43423	5.0791	22.131	33.4	28.979	44.475	57.289	78.389	97.925	117.93	126.13	159.56	168.45	185.61	214.09	262.97	268.93	279.64	336.46	361.66	382.18	405.88	442.27	428.27	442.87	440.99	455.24	458.2	462.62	481.46	501.81	496.31	526.75	515.11	526.94	500.14
12.777	3.789	0	6.5425	0	0	0	0	0	0	0	0	0	0	0	5.3868	0	0	0	0	0	0	0	0	0	0	0	0	0.68625	11.611	0	0	3.623	4.2721	0.21953	1.6717	0	0	0	0	0	0	0	0	0	0	0	0	0	0
0	0	0	2.6366	10.577	8.3413	12.145	10.439	11.691	12.427	15.306	16.362	15.597	19.638	26.7	24.593	37.424	30.409	41.867	39.388	41.096	44.034	64.919	64.569	67.375	76.454	76.98	96.399	90.478	95.48	99.072	125.12	139.5	145.35	157.56	174.5	155.05	160.73	172.94	172.84	169.49	181.2	196.16	208.36	206.84	217.77	216.24	216.1	202.92	212.09
0	0	0	3.6073	2.1215	8.7658	6.6139	0.26792	5.0681	0	0	4.975	0	0	0	18.263	24.324	26.8	31.858	41.074	43.67	44.247	50.505	63.726	54.231	48.695	52.986	58.516	54.458	53.532	44.498	42.584	43.243	35.54	40.393	53.835	54.068	61.715	79.125	66.466	49.562	58.901	43.011	47.951	49.174	55.269	57.287	56.373	65.146	72.14
27.391	6.9878	0	1.7137	0	0	0	0	0	0	0	0	0	0	0	0	0	0	0	0	0	0	0	0	0	0	0	0	0	0	0	0	0	0	0	0	0	0	0	0	0	0	0	0	0	0	0	0	0	0
0	0	16.299	0	30.625	0	21.776	5.1014	39.144	32.716	44.199	34.87	35.675	35.333	29.955	33.877	29.954	33.627	9.9429	57.021	28.217	33.416	37.513	32.716	3.6007	0	25.506	0	5.1714	8.0996	2.8058	8.5358	0	1.7736	0	0	0	0	0	0	0.91647	20.142	24.947	30.176	21.081	15.247	25.006	29.399	44.859	35.869
11.642	9.3299	0	0	0	3.6274	0	1.836	0	0	0	0	0	0	0	0	0	0	0	0	0	0	0	0	0	0	0	0	0	0	0	0	0	0	0	0	0	0	0	0	0	0.36105	16.122	34.028	47.132	45.144	63.312	65.865	65.807	78.803
27.832	4.9959	0	0	0	0	7.7183	11.109	8.4528	0	12.851	4.9743	30.827	18.164	34.353	45.78	29.009	24.668	35.483	15.611	20.56	30.862	38.089	29.754	30.381	32.998	36.309	47.766	59.324	75.695	101.26	123.75	181.07	214.33	291.28	351.32	438.74	514.42	592.43	671.94	741.62	783.21	751.49	850.25	865.21	891.87	1075.3	956.97	1006.6	1009.4
6.4409	5.8067	0	0	0	0	1.7097	1.2523	0	5.4996	0	1.954	11.442	7.0376	10.764	18.809	23.389	23.608	26.377	31.237	27.133	31.696	32.186	22.536	37.999	36.244	50.807	51.49	73.192	82.59	90.888	115.82	113.16	113.67	133.01	153.69	163.54	175.96	193.99	188.82	198.67	214.83	213.96	222.05	224.7	223.02	240.69	239	241.14	244.23
33.854	19.966	0	0	0	0	0	0	0	0	0	0	0	0	0	0	0	0	0	0	0	0	0	0	0	0	0	0	0	0	0	0	0	0	0	0	0	0	0	0	0	0	0	0	0	0	0	0	0	0
7.6505	0	7.2691	1.1904	20.036	0	0	0	0	0	0	0	0	0	0	0	0	0	0	0	0	16.482	8.3114	15.957	32.396	32.365	28.861	27.777	41.863	44.982	49.03	51.219	49.139	64.026	44.73	63.538	60.443	41.66	59.523	54.783	46.96	48.717	72.128	65.309	51.05	58.694	56.95	58.147	49.294	53.643
2.4332	16.707	0	17.254	1.2926	0	0	0	0	0	0	0	0	0	0	0	0	0	0	0	0	0	0	0	0	0	0	0	0	18.524	22.065	17.907	36.354	47.758	61.054	66.613	78.223	89.68	95.426	108.58	122.13	125.84	128.53	131.75	128.58	135.54	122.99	143.64	171.52	177.68
2.3136	2.2567	0	0.71418	0	0.15382	0.12421	0	0	0	0	0	0	0	0	0	0	0	0	0	0	0	0	0	0	0	0	0	0	0	0	0	0	0	0	0	0	0	0	0	0	0	0	0	0	0	0	0	0	0
23.676	4.227	0	0.63376	0	0	0	0	0.24801	9.9832	5.1215	1.2854	7.2972	9.5185	6.7335	1.4358	0	0	0	6.1874	13.126	21.865	16.206	32.866	17.657	19.829	20.877	5.5404	19.371	21.644	19.261	13.681	24.083	9.1663	15.767	5.9583	29.566	29.752	36.34	30.033	28.034	40.623	42.283	30.721	45.684	33.141	56.126	51.117	34.004	36.118
21.411	14.224	0.45276	2.2422	0	0	0	0	0	0	0	0	0	0	0	0	0	0	0	0	0	0	0	0	0	0	0	0	0	0	0	0	0	0	0	0	0	0	0	0	0	7.4178	100.3	0	0	14.203	10.092	36.27	32.992	27.226
3.4942	5.3266	0	0	0	0	4.1779	5.7447	3.5181	0.44466	0.91011	0.52926	0	3.3872	0.31304	0	0	0	0	0	0	0	0	0	0	0	0	0	0	0	0	0	0	0	0	1.5058	1.1691	0	9.0775	23.403	22.266	30.299	36.084	47.323	55.532	60.473	67.838	89.468	94.608	106.75
4.9855	7.112	0	0	0	3.2198	2.9603	4.3118	3.2791	4.2964	7.5164	1.6354	5.8394	0	4.1187	13.183	7.2694	17.132	10.668	15.823	13.92	14.767	15.187	18.332	27.929	27.15	33.735	37.286	55.148	77.274	107.5	142.8	195.11	232.97	277.21	327.53	402.92	500.12	512.9	550.55	608.02	654.99	648.72	755.66	768.3	813.1	844.55	856.1	896.8	914.32
0	0	0	0	8.7266	9.5934	16.216	25.259	29.883	38.59	46.407	62.039	63	83.745	97.871	113.17	133.49	137.41	137.16	149.62	162.65	159.71	163	171.32	170.91	163.36	166.78	176.55	165.98	201.54	201.13	246.47	269.07	288.15	309.93	338.22	363.65	392.56	415.9	431.51	456.87	469.26	478.25	513.79	523.49	539.01	562.51	556.8	555.52	561.35
12.38	10.371	12.736	0	0	0	0	0	0	0	0	0	0	0	0	0	0	0	0	6.7857	17.773	27.764	52.693	60.868	61.66	78.79	106.99	105.86	124.75	138.99	165.99	179.99	183.93	229.82	233.32	239.26	260.63	259.78	281.14	277.94	307.04	289.43	302.26	325.77	327.49	326.48	340.94	350.37	338.02	353.2
5.4836	1.3624	11.675	3.8057	0	0	0	0	0	0	0	0	0	0	0	0	0	0	6.6655	9.8127	23.746	43.147	47.587	56.089	60.604	62.003	70.65	87.141	91.156	106.37	103.16	98.452	103.89	127.18	129.94	154.27	139.27	153.75	155.89	173.2	154.78	178.4	165.38	167.86	180.04	193.92	192.84	184.38	209.55	208.03
18.145	9.4117	0.065443	0	0	0	0	0	0	0	0	0	0	0	0	0	0	0	0	0	0	0	0	0	0	0	0	0	0	0	0	7.234	8.0071	21.055	20.563	35.942	38.357	51.155	42.159	46.511	58.883	67.339	77.598	69.501	76.044	69.912	65.135	57.961	49.172	39.348
10.092	10.374	0	0	0	0	0	4.5174	10.534	0	0	0	0	0	0	0	0	0	0	0	0	0	0	0	0	10.36	21.093	26.965	35.609	39.358	59.613	80.552	111.62	132.11	139.64	172.26	236.93	201.04	229.08	234.35	250.02	295.85	324.64	300.96	338.03	348.44	353.71	359.99	374.85	369.18
0	0	0	8.6071	5.2242	4.3227	13.343	9.2155	0	9.4515	12.999	8.8039	36.275	39.174	40.487	49.95	67.316	68.452	94.837	98.308	118.99	125.39	154.06	167.09	177.78	182.84	198.23	191.71	198.07	226.38	235.41	250.92	240.98	267.49	270.39	281.35	272.69	265.32	264.82	229.29	263.1	254.57	267.38	265.17	272.1	272.92	256.99	255.62	260.96	270.44
36.269	15.89	0	0	0	0	0	0	0	0	0	0	0	0	0	0	0	0	0	0	0	0	0	0	0	0	0	0	0	0	0	0	0	0	0	0	0	0	22.656	21.011	47.022	61.647	87.588	82.468	92.74	96.744	110.84	127.19	125.3	116.35
19.287	0	0	0	0	0	3.4714	7.8344	15.733	21.991	22.842	46.459	46.796	35.417	44.713	41.862	43.559	48.261	33.157	42.507	47.731	47.988	69.954	60.583	55.243	68.66	57.949	60.46	66.908	80.956	80.282	86.17	109.35	118.36	141.91	176.13	192.67	197.58	218.56	245.46	268.57	294.94	307.89	325.82	349.4	363.68	388.26	259.57	263.66	262.56
0	0	0	0	6.7723	12.787	6.8485	16.92	0	18.379	22.438	3.8994	2.6684	0.30103	2.2267	2.1912	2.2256	5.7481	0	0	0	0	0	0	1.7956	0	0	0	0	0	0	0	0	0	0	0	0	0	0	0	0	0	0	0	0	0	0	0	0	0
0	0	0	0	2.3361	2.3767	33.51	41.431	30.518	46.076	77.909	94.731	78.203	91.142	149.2	159.97	163.11	164.79	170.69	178.89	204.75	226.23	229.77	244.18	262.71	272.54	288.76	309.37	328.2	367.77	380.87	350.18	389.65	451.85	526.15	577.03	667.16	901.73	992.5	989.08	1215.7	1255.3	1266.8	1310.4	1338.5	1343.6	1373.8	1379.8	1359.1	1396.6
5.035	5.0031	0	4.6442	0	0	0.3261	0	3.5721	10.11	12.975	26.652	29.665	37.123	23.047	14.827	28.424	32.956	53.79	51.858	47.824	48.159	46.003	51.25	45.657	47.975	47.812	51.628	63.146	78.265	75.855	93.295	110.72	118.18	119.63	140.89	150.03	159.53	143.3	183.56	191.98	227.94	239.46	260.79	265.24	264.92	259.28	279.05	268.87	237.7
0.44366	2.1274	0	2.091	0	2.4849	1.3944	3.4436	2.1521	0	0	0	0	0	0	0	0	0	0	0	0	0	0	0	0	0	0.26485	13.314	20.924	24.487	11.213	19.963	20.622	47.558	54.522	32.239	52.944	46.785	62.637	57.57	63.419	66.358	62.255	68.37	66.407	73.961	79.901	84.527	87.55	75.826
0	0	0	9.3074	6.4844	11.035	21.236	5.1406	2.5143	2.9362	0	3.4973	3.216	5.4988	8.8779	15.751	11.836	16.479	8.6652	19.805	23.411	32.814	38.597	39.192	47.457	46.093	36.546	41.285	46.471	71.366	104.03	127.13	174.89	230.54	266.37	319.95	392.81	416.08	466.99	521.98	567.97	589.58	634.72	653.87	675.15	698.42	723.88	735.77	755.72	753.94
21.903	12.12	0	0	0	0	0	0	0.92426	0	0	0	0.52564	0	1.7343	0	10.077	0	0	5.6694	5.7438	12.2	8.6938	16.625	11.209	6.1551	23.424	35.202	38.897	28.961	43.314	29.878	36.291	31.631	25.355	31.245	32.851	42.836	43.016	44.57	45.771	55.138	50.065	46.846	51.926	45.403	58.003	68.448	62.901	50.967
9.3241	22.983	12.007	0	0	0	0	0	0	0	0	0	0	0	16.817	15.928	24.586	4.3464	8.7705	4.6422	8.3053	11.512	3.2691	0	1.7882	6.4385	0	0	0	0	0	0	0	0	0	0	0	0	0	0	0	0	0	0	0	0	0	0	0	0
4.2674	0	0	2.9363	0	5.9796	5.8695	0	5.5982	0	0	0	0	0	0	0	0	19.506	26.907	49.169	92.584	155.97	257.51	378.69	540.83	644.15	876.09	1088.8	1249	1481.8	1758.6	2698.8	3045.9	3275.1	3704.5	3971.6	4631.2	4518.1	4940.7	5252.2	5573	5696	6140.9	6308.8	6369.9	6620.6	6584.7	6920.3	7105.5	6937.4
29.675	2.1733	0	0	0	4.7964	0.18886	6.4033	7.822	8.9984	14.332	29.635	52.439	61.254	52.295	62.847	51.816	66.965	76.724	70.763	92.807	62.764	97.06	62.198	77.709	78.541	128.82	108.9	176.16	215.49	250.93	246.74	249.59	253.91	261.21	266.84	259.28	283.82	294.59	322.47	327.68	363.23	355.58	379.55	374.11	405.14	411.73	427.45	427.21	432.03
16.162	4.2732	0	6.1565	0	0	0	0	0	0.36048	0	15.18	32.28	33.848	53.423	53.575	65.25	61.065	65.764	47.888	51.177	39.168	34.699	35.719	43.865	48.958	52.826	46.416	59.155	72.626	56.587	64.147	65.296	89.24	85.444	97.048	98.047	93.542	109.36	116.6	100.4	109.38	110.36	97.101	107.08	122.8	110.19	109.04	99.694	108.29
0	0	0	0	12.034	8.33	5.5958	3.9489	0	0	0	0.74695	8.0276	22.051	7.8289	20.032	23.322	27.813	37.618	57.868	80.017	95.134	101.11	124.35	115.81	146.88	140.87	149.51	149.2	144.72	177.81	186.27	169.79	182.49	192.11	204.31	226.42	241.47	250.48	287.67	302.53	307.95	290.82	309.23	328.2	336.03	341.14	377.11	372.22	373.07
12.774	7.2599	0.55408	2.0475	0	0	0	0	0	0	0	0	0	0	0	0	11.1	28.259	21.633	25.018	52.588	58.708	69.549	89.3	98.626	109.79	137.3	143.23	155.51	164.34	155.33	168.64	169.19	185.66	215.22	274.02	334.35	381.11	446.36	519.16	597.78	688.93	781.4	817.91	858.02	970.47	968.92	1013.7	1005.2	1037.1
16.054	1.4806	3.05	4.1765	0	0	0	0	0	0	0	0	0	0	0	0	0	0	0	0.48469	6.0628	8.4109	12.571	14.596	13.054	15.213	33.974	30.855	38.902	48.836	38.609	39.961	40.529	38.724	35.395	36.86	42.413	40.552	39.051	50.486	46.363	49.687	52.063	29.265	49.701	62.751	63.353	71.108	59.952	66.93
41.878	24.53	0	0	0	0	0	0	0	0	0	0	6.8383	11.906	37.35	75.079	102.37	131.07	156.15	191.75	222.8	225.05	269.76	285.79	316.68	350.84	358.09	374.78	395.56	404.8	418.67	409.37	422.12	431.53	434.72	450.22	435.29	447.84	434.8	445.89	457.75	461.5	470.41	484.71	479.22	463.22	488.14	485.62	451.59	464.79
8.9923	5.1329	0	0	0	1.1155	0	0	0	0	0	0	0	0	0	0	0	0	0	0	0	0	0	0	0	0	0	0	0	0	0	0	0	0	0	0	0	0	0	0	0	0	12.344	5.3309	0	2.8901	5.0079	0	0	0
5.9689	6.5828	0	0	1.8885	0	0	0	0	0	0	0	0	0	9.3277	23.051	39.299	49.849	59.553	62.976	83.056	93.134	104.88	110.14	123.88	135.16	139.11	156.88	158.25	180.15	168.79	183.81	180.67	185.6	176.64	197.98	185.28	195.29	180.71	189.45	189.58	186.99	198.86	208.13	212.95	214.47	217.87	217.85	209.66	205.66
11.433	0	0	0	0.14548	0	11.176	0	5.734	10.715	0	0.83017	11.79	4.8563	2.3939	0	0	0	0	1.4176	0	0	0	0	0	0	0	0	0	0	0	0	0	0	0	0	0	0	0	0	0	0	82.715	80.912	92.474	85.914	84.456	111.61	42.578	43.234
12.524	4.3101	0	0	0	0	1.1048	0	1.5142	6.4803	22.205	36.181	92.129	167.76	300.56	422.08	609.01	777.03	950.75	1147.1	1169.7	1601.8	1811.8	2045.8	2432.6	2715.8	3068.2	3283	3527.8	3872.4	4104.3	4387	4885.4	5169.6	5447.8	5618	6059.8	6303	6353.8	6640.3	6776.9	6909.9	6904.9	7032.7	7190.8	7280.5	7175.5	7245.5	7213.9	7303.2
0.26906	0	0	1.9941	0	0	2.1051	5.2922	0.62392	0	1.8377	0.36086	2.2332	4.6367	0	0	0	1.0705	8.0394	0	0	2.3653	12.622	9.2741	16.877	13.303	42.782	65.651	69.993	77.831	87.828	99.221	122.06	134.6	138.07	171.22	160.6	174.08	193.91	196.17	205.56	207.19	199.73	227.1	210.63	217.81	219.44	221.23	220.91	230.01
7.9461	0.56715	0	0.32009	6.3965	0	0.4816	1.9735	0	0	0.75602	0	0	0	0	0	0	0	0	0	0	0	0	0	0	0	0	0	0	0	0	0	0	0	44.602	95.644	188.04	265.29	364.74	458.76	568.47	672.87	814.84	892.04	985.9	1085.8	1234.7	1317.4	1357	1479.5
26.829	7.1916	0	0	0	0	0	0	0	0	0	0	0	0	0	0	0	0	0	0	0	0	0	5.9277	1.2864	0.57242	0	1.1469	0	16.853	23.447	36.706	64.597	83.684	107.13	145.33	183.24	198.44	238.84	252.06	298.48	334.81	352.92	409.96	415.28	462.35	495.57	530.52	576.41	569.64
5.4788	11.223	8.1813	1.0575	0	0	0	0	0	0	0	2.9167	0.6015	0	3.4521	7.0817	0	0	0	0	0	0	4.3797	6.0458	16.904	12.689	31.286	45.929	56.274	74.746	73.396	84.078	100.72	125.54	126.72	129.53	122.25	145.44	159.25	157.83	156.3	155.3	133.28	146.52	146.81	149.56	139.31	142.77	169.46	173.77
0	0	0	15.415	9.3616	15.181	3.4925	0	4.8616	13.248	13.299	10.593	2.0771	6.4719	6.8516	5.9723	0.079856	0	0	0	0	0	0	2.6939	0	0	0.12175	0	0	0.43925	22.753	22.106	38.68	58.667	67.079	93.114	98.4	114.93	125.41	147.5	159.18	188.5	190.57	204.37	229.31	274.38	288.95	312.78	300.72	298.57
12.063	7.8578	2.6872	0	0	0	0	0	0	0	0	0	0	0	0	0	0	0	0	0	0	0	0	0	0	0	0	0	0	0	0	0	0	0	2.022	12.195	21.03	28.447	46.253	54.121	55.785	34.397	28.97	19.675	37.919	14.547	9.3021	14.763	1.9703	0
0	0	0	0	0	14.82	13.074	16.079	11.411	3.2467	5.7196	0	13.702	0	0	0	0	0	4.4178	0	12.174	14.93	21.778	18.863	37.433	28.606	40.971	50.968	48.291	46.789	66.767	68.251	89.529	99.751	117.65	134.01	147.59	179.45	142.85	134.91	144.61	190.01	209.91	210.87	230.23	217.92	226.35	218.59	229.44	198.81
1.3104	9.2153	3.232	6.0405	0	0	0	0	0	0	0	0	0	0	0	0	0	5.7874	0	0	0	0	3.0563	0	0.81352	0	1.4554	0	0	0	0	0	0	0	0	0	0	0	0	0	0	0	0	0	0	0	0	0	0	0
10.548	1.8926	0	0	0	0	8.8902	0	9.9468	9.4273	22.795	17.627	26.479	23.008	35.087	38.018	27.089	27.937	39.157	48.736	49.654	68.422	72.307	49.877	38.774	52.759	51.387	61.818	72.877	70.531	69.958	52.967	62.885	66.194	87.767	84.071	104.8	116.13	125.09	125.76	128.54	139.78	129.03	132.63	127.38	135.73	155.77	168.93	191.73	137.2
0	2.2893	3.911	8.591	0	0	4.9216	0	4.1248	0	0	1.2457	6.5505	5.6732	20.649	33.344	55.332	61.577	76.417	92.079	97.445	134.1	165.65	228.43	277.76	316.19	365.71	407.61	477.15	546	616.28	684.65	744.92	804.76	878.88	934.76	966.58	1008.1	1065	1119.8	1129.3	1141.6	1152.7	1204.4	1200.6	1226.2	1187.6	1201.8	1239.7	1251.4
20.05	10.631	0	4.3146	0	0	0	0	0	0	0	0	0	0	0	0	0	0	0	0	0	0	0	0	0.96869	13.814	33.356	28.465	42.077	46.491	47.271	43.701	58.393	64.474	53.706	57.246	65.549	83.371	86.016	96.946	90.809	103.05	107.29	101.94	107.61	89.045	103.12	90.542	105.18	102.75
16.576	0	0	0.72988	0	1.1836	1.6991	15.156	54.801	118.82	180.08	270.92	408.65	536.02	694.14	891.96	1056.1	1266.7	1424	1515.6	1720	1796	1912.3	2054.2	2171.3	2204.8	2225.4	2348.2	2439.7	2603.6	2818.6	2855.3	3105.8	3246.3	3452.4	3688.3	3835.6	4059.9	4378.9	4598.6	4859.6	4899.3	5257	5630.8	5782.7	5888.6	6081.4	6189.7	6410.6	6623.9
0	11.838	2.6186	6.3751	4.877	0	0	0	18.772	27.597	19.815	5.4839	9.6172	1.9555	14.779	35.236	0	19.444	34.506	37.591	30.153	31.98	45.355	65.037	56.791	71.746	61.016	66.679	76.411	86.301	84.786	93.734	99.839	106.45	108.36	101.9	100.07	109.37	133.49	117.44	110.52	110.97	121.75	122.32	108.48	107.18	111.26	113.39	96.159	106.96
0	0	0.30728	2.8047	3.6479	8.1882	22.393	0	0	0	0	0	0	0	0	0	0	0	0	0	0	0	0	0	0	0	0	0	0	0	5.2975	0	12.904	24.919	40.958	81.545	128.58	180.23	180.57	244.11	290.9	294.96	332.64	379.1	537.73	449.57	514.38	505.35	549.52	559.73
16.952	7.7184	0.068059	2.6079	0	0	0	0	0	0	0	0	0	0	0	0	0	7.0658	30.942	23.664	39.803	54.32	55.649	57.542	64.491	84.994	77.77	76.997	78.841	73.328	76.044	84.408	77.169	91.597	86.934	86.314	67.981	67.756	54.193	38.989	38.693	50.268	47.02	57.557	32.359	60.576	31.2	2.5338	0	0
6.6296	0	12.097	0.32484	3.5604	0	0	7.3237	0	0	0	0	0	0	0	0	0	0	2.4096	2.1242	24.421	26.347	22.628	30.311	37.108	42.976	55.12	34.261	28.38	40.783	39.468	42.775	40.853	54.178	50.953	57.379	84.837	103.22	101.48	98.402	126.57	99.565	115.43	105.2	129.1	141.67	139.59	133.32	113.13	117.84
0	0	0	4.007	0	11.303	10.235	9.2065	11.716	16.955	11.803	7.0296	2.2829	16.939	14.31	20.812	39.538	19.108	12.092	11.866	33.582	42.745	51.042	67.648	67.441	92.818	88.981	109.59	126.81	165.39	166.5	186.77	213.59	235.42	255.27	293.57	288.97	330.63	340.66	368.53	394.62	410.59	445.3	423.45	462.25	473.43	495.33	499.81	521.85	538.28
0	0	0	0	4.1776	9.7432	5.8898	0.082878	0	5.5823	1.9942	0	0	0	0	0	0	0	0	0	0	0	0	0	0	0	0	0	0	7.7662	15.254	22.509	0	37.287	53.08	52.35	25.789	81.898	71.622	73.104	97.25	98.413	123.62	127.94	103.79	118.15	132.77	123.86	140.02	88.11
3.8202	2.803	0	1.6834	0	0	0	0	0	0	0	0	9.3747	36.076	45.591	66.649	82.642	91.869	102.2	118.5	132.03	159.21	155.71	172.54	207.35	214.31	243.44	255.1	276.14	269.6	273.6	291.02	300.3	333.67	352.21	375.93	397.68	378.72	408.22	415.09	424.35	446.5	450.32	473.62	475.66	494.81	486.88	536.57	516.15	547.71
0	0	0	1.4761	7.5611	1.8091	3.263	5.7194	16.82	12.516	23.455	19.119	26.468	30.734	34.24	29.591	31.319	32.35	48.679	43.866	44.582	55.988	74.299	120.16	140.21	163.89	174.05	204.78	239.48	258.76	296.25	181.62	211.55	238.97	256.8	271.53	284.58	292.81	317.32	303.38	308.09	329.17	342.58	346.35	376.2	382.4	399.06	396.41	402.38	434.01
9.3969	0	0	0	0	3.6034	6.1002	0.40606	0	0	0	0	0	0	0	0	0	0	0	0	0	0	0	0	0	0	0	0	0	0	0	0	0	0	0	0	0	0	0	0	0	0	0	0	0	0	0	0	0	0
25.703	6.3045	3.0447	0	0	0	0	0	0	0	0	0	0	0	0	0	0	0	0	0	0	0	0	0	0	0	0	0	0	0	0	0	0	0	0	0	0	0	0	0	0	0	0	0	0	0	0	0	0	0
0	0	0	0	6.2223	12.799	42.109	37.399	36.99	46.805	51.319	41.671	57.149	60.451	76.007	61.95	59.565	77.887	58.784	62.273	44.777	54.801	46.831	52.596	50.23	45.65	53.12	30.438	41.748	28.377	24.643	26.79	27.388	31.05	32.784	39.784	22.038	25.072	30.595	30.587	38.581	40.69	41.344	40.384	44.499	34.486	39.011	72.809	56.746	58.895
0.44863	0	0	0.3922	6.4791	0	0	0	0	0	0	0	0.97661	0	8.7187	0.83142	6.0175	0.089005	13.96	16.76	10.912	14.834	16.137	27.335	19.862	22.786	27.532	25.507	27.876	28.358	38.956	35.837	32.908	54.006	35.393	35.749	41.202	37.271	50.074	53.419	62.408	70.797	80.665	100.49	92.875	104.92	120.9	129.85	118.59	123.39
27.044	4.7313	0	0	0	0	0	25.902	11.774	19.435	20.356	21.544	20.961	15.985	33.523	32.198	24.481	20.888	23.706	12.711	15.117	24.497	27.251	26.712	25.78	37.849	36.2	46.497	35.914	30.986	31.127	37.769	32.061	32.132	42.355	44.382	41.195	45.39	57.134	45.874	63.467	56.087	55.361	66.174	66.904	71.001	82.035	58.398	77.458	79.161
25.554	5.8367	0	0.91329	0	0	0	0	0	0	0	0	0	0	0	0	0	0	0	0	0	0	0	3.8836	0	2.2492	0	0	0	0	0	0	0	0	0	0	0	0	0	0	0	0	0	0	0	0	0	0	0	0
0.09084	0	0	0	0	8.0161	11.384	11.305	13.77	27.287	23.639	25.148	28.195	38.518	38.559	37.463	33.926	34.442	24.905	26.887	26.084	27.483	34.374	27.747	27.214	26.474	19.959	18.941	2.1985	0	0	0	0	0	0	0	0	0	0	0	0	0	0	0	0	0	0	0	0	0
7.0308	4.7442	0	0	0.56329	3.8885	1.5247	11.349	8.5626	14.929	14.534	7.2383	5.6422	2.0889	10.73	16.36	14.487	19.561	12.602	14.852	14.852	23.452	24.05	24.218	42.421	56.527	75.927	99.45	106.75	137.56	168.56	167.97	193.25	202.18	220.62	246.3	265.41	271.67	251.1	272.89	262.54	282.22	298.04	299.92	295.1	324.88	333.35	339.79	339.63	359.55
28.808	7.6538	0	6.4509	0	0	0	0	0	0	0	0	0	0	0	0	0	0	0	0	0	0	0	0	0	0	0	0	0	0	2.1281	0	0	0	0	0	0	0	0	0	0	0	0	0	0	0	0	0	0	0
33.281	22.935	5.1658	0	0	0	0	0	0	0	0	0	0	1.5957	10.556	18.676	28.171	32.759	37.282	57.802	70.033	89.384	91.717	119.17	130.95	121.94	124.75	168.78	240.46	333.08	526.41	673.96	945.08	1239.4	1490.4	1923	2198.8	2889.4	3076.7	3684.6	3932.8	4413.4	4768.9	5277.7	5660	5669.7	6019	6208.6	6644.5	6684
9.1293	4.9505	0	2.2476	0	0	0	0	0	0	0	0	0	0	0	0	0	1.1402	8.305	13.52	7.3356	0	13.37	16.182	33.689	47.279	69.047	92.703	101.02	125.65	135.3	165.18	198.71	218.88	228.76	261.15	295.54	313.89	333.41	381.07	393.87	429.64	490.3	498.06	515.67	500.53	524.47	499.89	524.09	544.32
0	0	0	1.3014	2.8254	11.65	11.651	15.431	8.5293	19.723	18.855	13.619	7.1321	19.786	23.05	18.924	23.501	15.265	11.25	9.1279	8.6319	11.873	14.933	6.6291	1.8595	0	0	0	0	0	0	0	0	0	0	0	0	0	0	0	0	0	0	0	0	0	0	0	0	0
0	0	5.6285	0	0.70165	6.0998	0	0	0	0	0	0	0	0	0	0	0	0	0	0	0	0	0	0	0	0	8.5806	6.2837	19.97	18.082	38.8	46.071	48.477	61.964	53.816	56.789	55.998	53.771	53.314	55.753	60.29	68.598	65.196	63.335	80.172	67.365	68.021	51.012	40.888	3.9461
0	0	0	6.3301	9.9994	8.7947	11.922	5.3049	11.507	20.061	20.928	17.363	21.052	3.5974	4.6897	76.034	58.446	61.025	62.891	73.176	66.94	85.39	94.369	104.53	94.402	97.008	90.417	112.33	99.948	122	119.99	135.11	140.49	152.73	142.62	163.57	168.8	177.02	179.68	198.97	206.95	204.6	212.87	221.04	226.95	235.05	235.89	232	238.03	240.97
5.0381	0	0.042672	0	0.196	0	5.5607	0	0	0	0	8.8852	12.302	9.1842	20.081	22.871	36.862	59.892	66.623	83.468	90.455	106.2	121.83	103.63	124.46	104.36	145.4	158.43	139.19	166.53	143.57	147.11	136.09	147.58	155.55	144.65	153.04	158.9	161.03	142.91	135.51	154.06	151.71	150.17	158.59	149.04	166.99	150.22	148.66	136.97
0	1.8862	0	7.4934	0	2.5151	0	18.66	2.1918	24.657	13.307	8.7762	23.081	7.6161	9.6908	7.4562	1.4207	7.7852	17.874	10.115	16.15	15.048	8.2813	17.666	14.304	0	0	4.3569	10.214	6.5451	15.329	3.9484	3.3981	0	0	3.0527	0	0	0	0	0	0	0	0	0	0	0	0	0	0
0.17383	2.188	0	0	0	12.842	1.8461	0.75753	0	0	3.3132	0	0	0	0	0	0	0	0	0	0	0	0	0	0	0	0	0	0.014043	4.0814	0.37177	0	1.1551	0	0	0	0	0.059168	1.7094	0	0	0	0	0	0	0	0	0	0	0
7.5364	3.8401	2.7901	0	1.2234	0	0	0	0	0	10.808	26.67	33.832	38.117	59.451	69.86	67.148	72.931	81.957	81.293	89.563	93.346	103.5	117.53	117.3	124.73	139.7	149.17	173.23	191.63	202.53	207.92	221.57	239.43	240.52	276.12	285.43	323.3	319.76	347.97	364.7	357.61	354.31	364.87	372.93	372.88	371.6	402.72	368.49	402.09
0	0	0	0	8.6856	3.0803	10.142	0.45167	0	2.1919	2.8174	8.4652	15.471	13.534	5.162	0	0	0	0	0	0	5.9165	4.753	19.535	24.363	21.754	38.321	29.437	47.996	51.686	53.735	60.193	73.808	75.249	78.34	94.386	124.14	147.81	151.39	173.84	186.72	186.96	180.67	178.03	207.62	203.09	206.97	215.21	185.78	217.55
16.639	5.6807	0	1.1062	0	0	0	0	0	0	0	0	0	0	0	0	0	0	0	0	0	0	0	0	0	0	0	0	0	0	0	0	0	0	0	0	0	0	0	0	0	0	0	0	0	0	0	0	0	0
11.406	0	4.8639	4.1154	1.5515	0	0	0	0	0	0	0	0.5477	0	13.22	1.7831	2.4627	0	9.1013	7.942	5.2404	0	6.5127	11.498	18.342	13.929	34.638	26.453	32.932	38.062	65.632	84.114	98.667	137.65	140.27	156.38	198.38	227.57	415.04	448.35	504.8	512.21	498.37	619.12	688.68	680.31	722.72	765.87	758.19	759.47
0	0	0	4.256	0	0	3.5133	6.6046	16.152	13.856	12.206	15.167	16.381	29.291	24.032	36.875	36.734	29.012	42.219	53.423	63.965	85.022	71.333	87.186	77.06	93.138	131.38	123.65	113.23	130.69	137.43	129.24	146.51	143.84	162.81	177.69	176.58	208.8	205.3	213.12	207.46	203.66	197.53	181.2	195.92	213.37	210.64	219.24	242.73	239.99
12.518	0	0	5.6494	0.31756	0	0	0	0	0	0	0	0	0	0	0	0	0	0	0	0	0	4.8715	7.6487	0	0	0	0	4.3542	1.784	14.887	11.702	18.152	21.693	26.357	17.341	0	0	11.102	19.369	5.597	12.252	8.5597	1.7287	1.8126	0	0	0	0	0
13.757	9.5153	0	0	0	0	0	1.7141	3.139	0	0	0	0	0	0	0	0	0	0	0	0	0	0	0	0	0	0	0	0	0	0	0	0	0	0	0	0	0	0	0	0	0	0	0	0	0	0	0	0	0
18.316	0	0	3.3345	1.5651	0	0	0	0	0	0	0	0	0	0	0	0	0	0	0	0	0	0	0	0	0	0	0	0	0	0	0	0	0	0	0	0	0	0	0	0	0	0	0	0	0	0	0	0	0
0.60599	3.4601	10.062	9.5942	0	0	0	0	0	0	0	0	0	0	0	0	0	0	0	0	0	0	0	0	0	0	0	0	0	0	0	0	0	0	0	0	0	0	0	0	0	0	0	0	0	0	0	0	0	0
0	0	0	1.3015	6.1455	8.6942	13.077	10.092	10.205	15.094	13.171	5.2663	0	10.714	12.129	15.702	13.462	15.485	7.7655	1.7741	2.9028	6.1431	6.8112	14.997	0	0	0	0	0	0	0	0	0	0	0	0	0	0	0.95277	1.0956	9.8675	18.509	3.1686	23.264	20.37	36.631	32.071	34.949	55.948	50.858
0	0	0	0	6.0279	4.0506	11.736	0	0	0	1.7423	0	9.0093	7.0505	12.078	7.6889	1.0125	0	10.908	3.6257	16.059	15.115	9.0508	19.136	18.141	17.031	17.747	4.2516	17.134	31.462	23.188	37.823	40.756	64.708	92.846	92.33	104.33	148.09	159.33	193.03	226.53	188	170.32	159.21	177.06	174.05	160.2	154.73	151.61	170.39
27.551	0	0	0.4182	0	2.1129	5.8413	0	0	0	0	0	0	0	0	0	0	0	0	0	0	5.1817	42.199	68.484	105.15	166.89	110.26	172.32	290.89	241.45	305.11	334.76	435.48	488.17	546.14	606.15	587.16	611	675.02	727.35	739.11	765.52	817.74	857.39	939.56	922.12	909.52	910.97	1001.8	936.68
28.576	16.8	0	0	0	0	0	0	0	0	0	0	0	0	0	0	0	0	0	0	0	0	0	0	0	0	0	0	0	0	0	0	0	0	0	0	0	7.5726	29.106	56.026	72.531	98.441	113.29	144.25	138.07	156.94	155.67	185.22	188.91	189.92
0	0	0	1.306	8.0287	10.01	5.127	12.597	10.876	17.315	9.1123	7.2098	1.5455	9.4835	10.191	18.617	24.594	9.1944	9.1273	5.4298	6.9267	15.426	11.739	5.7099	0	3.2519	0	0	0	0	0	0	0	0	0	0	0	0	0	0	0	0	0	0	0	0	0	0	0	0
8.2269	0	0	0	0	11.093	9.1518	11.559	0	0	0	0	0	0	0	0	0	0	0	0	0	0	0	0	0	0	0	0	0	6.3901	0	0	0	0	0	0	0	0	0	0	0	0	0	0	0	0	0	0	0	0
16.032	1.0305	0	0	0	0	1.405	0	1.9551	0	0	0	0	0	0	0	0	0	0	0	0	0	0	0	0	0	0	0	0	0	0	0	0	0	0	0	0	0	0	0	0	0	0	0	0	0	0	0	0	0
5.3318	0	3.081	5.2699	0	0	0	0	0	0	0	0	0	3.3789	0	0	0	0	0	0	0	0	0	0	0	0	0	0	0	0	0	0	0	0	0	0	0	0	0	0	0	0	0	0	0	0	0	0	0	0
23.642	18.455	5.022	2.5472	0	0	0	0	0	0	0	0	0	0	0	0	0	0	0	0	0	0	0	0	0	0	18.503	31.363	55.22	82.074	115.1	159.08	185.87	255.12	294.13	325.01	368.11	404.09	447.14	506.77	516.41	591.96	630.33	697.63	731.61	758.91	806.47	841.91	821.2	792.12
37.384	11.225	0	0	0	0	0	0	0	0	0	0	1.1119	0	0.63388	12.177	16.414	24.449	23.294	9.4086	26.182	30.862	50.744	45.485	42.012	61.475	81.02	108	122.73	158.44	204.75	260.86	307.36	343.13	384.99	412.11	433.44	485.51	493.26	481.27	523.12	544.78	583.2	602.09	614.96	626.05	655.94	655.06	679.03	633.88
3.2473	1.9694	0	2.8415	0	1.5491	0	0	0	0	9.5728	9.3157	11.045	17.184	9.0124	10.535	20.304	34.584	50.024	64.07	71.329	79.8	107.65	130.09	182.24	214.78	281.65	317.1	362.06	448.51	479.84	546.69	584.82	656.29	711.64	765.77	788.13	847.82	891.2	946.96	988.67	1017.1	1054.1	1088.8	1126.2	1146.6	1196.4	1162.5	1213.7	1224.3
0	0	0	0	13.226	3.4812	16.119	0	6.8742	0	0	9.6476	8.4816	6.4631	13.137	0	2.6168	0	0	7.596	18.738	19.096	15.444	5.9852	0	0	0	1.3818	0	0	0	0	0	0	0	0	0	0	0	0	3.6371	0	0	0	0	0	0	8.888	9.02	11.791
0.81284	0	0	3.8094	2.6727	0.34925	0	0	0	3.5726	5.7929	13.979	15.856	20.753	14.219	17.03	22.623	23.107	18.282	35.158	49.036	68.976	99.165	123.89	128.88	142.62	145.92	147.34	153.07	174.77	166.4	167.1	174.04	171.07	197.03	171.42	192.65	178.57	186.36	194.69	180.87	186.06	187.59	187.41	177.18	178.96	178.82	205.87	211.65	212.38
10.824	7.5048	4.1763	0	0	0	0.062821	0	0	0	0	0	0	0	0	0	2.9802	5.6916	44.827	48.853	71.615	93.531	127.91	164.17	176.61	219.45	233.48	256.03	299.09	321.7	342.91	380.52	426.21	467.91	518.5	587.56	611.77	641.48	712.5	774.89	816.22	864.61	855.83	889.82	912.39	918.76	968.57	986.65	999.97	1002.2
4.7532	14.859	1.2121	0	0	3.2545	4.251	0	0	0	0	0	0	0	0	0	0	0	0	0	0	13.469	55.954	122.13	205.27	339.72	488.39	698.25	905.92	1181.1	1457.8	1814.7	1942.9	2078.5	2218.2	2393.7	2514.7	2767.6	3103.4	3267.3	3158.6	3291	3640.6	3923.1	3736.5	3698.9	3775.3	4073.6	4143.4	4221.2
18.67	8.179	0	0	0	0	0	0	0	0	0	0	0	0	0	0	0	0	0	0	0	0	0	0	0	0	0	0	0	0	0	0	0	0	0	0	0	0	0	0	0	0	0	0	0	0	0	0	0	0
10.721	0	0	12.266	6.8385	3.4039	0	0	0	0	0	0	0	0	0	0	0	0	0	0	0	0	0	0	1.5788	14.324	48.913	91.221	92.095	133.32	155.67	183.92	223.66	261.39	288.64	341.24	348.27	390.21	413.01	457.16	481.27	472.76	480.54	515.52	540.3	510.73	532.32	552.04	542.04	530.28
17.378	0.77369	0	2.1801	0	1.8224	0	0	0	0	0	0	0	0	0	0	0	0	0	0	0	0	0	0	0	0	0	0	0	0	0	0	0	0	0	0	0	0	0	0	0	0	0	0	0	0	0	0	0	0
9.6437	3.3985	0	0	1.494	0	2.6524	0	0	0	0	0	0	0	0	0	0	0	0	0	0	0	0	0	0	0	0	0	7.0643	25.421	22.159	36.318	64.702	57.243	68.186	84.09	103.71	107.33	127.78	130.01	146.85	173.04	146.08	152.46	150.43	158.7	145.57	152.13	159.97	166.7
9.6033	0.4638	0	0	0	0	0	0	0	2.8019	0.65503	1.6561	0	7.5759	9.1143	15.057	20.277	18.496	23.471	34.816	29.533	38.723	37.466	49.787	65.903	75.193	79.294	102.97	111.16	117.65	128.39	126.74	133.12	148.2	155.54	173.57	168.21	173.83	195.34	192.39	192.19	218.84	225.53	251.96	247.93	254.45	251.06	244.01	245.67	242.94
0	0	8.8309	11.88	13.737	0	0	0	0	0	0	0	0	0	0	0	0	0	0	0	0	0	0	0	0	0	0	0	0	0	20.683	25.014	44.534	60.07	59.841	61.843	70.332	83.655	93.658	102	93.123	87.092	93.591	98.2	96.707	98.387	97.954	98.002	92.762	97.674
14.068	12.917	0	7.1991	0	1.9382	0	0	2.1177	0	0	0	0	0	0	0	0.50018	9.2589	8.2569	17.235	0	6.7594	9.2711	21.031	25.812	10.074	45.556	16.722	33.315	35.064	23.245	22.082	27.333	31.21	36.959	54.234	40.972	52.995	76.798	107.23	98.855	115.5	83.402	73.56	71.084	64.37	81.1	89.088	79.185	100.81
14.101	3.2811	0	0	0	0.61723	0	0	0	0	0	0	0	0	0	0	0	0	0	0	0	0	0	0	0	0	0	0	0	0	0	0	0	0	0	0	18.875	24.764	29.872	24.977	40.654	16.758	22.201	21.666	30.043	23.882	25.497	21.556	16.691	34.75
17.444	10.518	0	7.1757	0	0	0	0	0	0	0	0	0	0	0	0	0	0	0	0	0	0	0	0	0	0	0	0	0	0	0	0	0	0	0	0	0	0	0	0	0	0	0	0	0	0	0	0	0	0
3.0413	0.24399	3.8009	0	5.9687	0	0	0	0	0	0	0	0	0	0	0	0	0	0	0	0	0	0	0	9.6372	2.6424	5.6529	0	9.8721	11.86	21.004	22.007	14.614	33.556	31.1	30.707	38.113	25.089	28.642	28.996	24.588	42.054	41.836	39.544	37.686	29.198	29.956	27.761	8.9972	0
0	0.57598	2.6423	0	3.8247	1.5003	1.5358	0	0	0	6.6953	0	0	0.32992	0	2.9225	0	0	0	0	0	7.9878	15.159	9.5392	16.177	14.539	15.592	21.928	18.113	31.014	41.569	25.069	36.081	24.97	24.498	30.518	28.91	41.569	38.509	28.664	29.657	40.511	47.132	34.985	40.433	46.745	31.961	35.198	51.368	60.506
21.196	12.178	0	5.5021	12.634	0	0	0	0	11.169	63.158	76.356	82.704	113.81	121.49	157.19	115.6	120.85	137.55	128.24	153.67	149.67	160.61	167.06	168.15	164.45	174.57	175.01	180.81	186.38	200.41	212.74	204.04	215.39	217.19	232.52	245.46	251.06	259.26	277.47	272.05	277.25	271.96	287.45	298.34	304.52	317.08	312.38	325.2	317.8
29.038	3.4613	0	0	0	0	0	0	0	0	0	0	0	0	0	0	0	0	0	0	0	2.213	33.779	66.231	99.95	179.95	199.91	269.5	310.95	377.14	445.05	477.16	532.89	566.09	629.27	695.9	745.72	776.82	766.91	808.84	838.19	863.68	872.09	924.73	884.98	869.17	925.7	885.33	932.94	917.33
20.932	0	0	1.4874	5.987	0	2.4009	9.8901	0	0	0	11.421	5.8272	13.322	0	5.1561	0	0	5.6127	0	0	0	0	0	0	0	0	0	0	0	0	0	0	0	0	0	0	0	0	0	0	0	0	0	0	0	0	0	0	0
9.212	6.6036	1.8712	0.42916	0	0	0	1.1655	2.1462	0	0	0	0	0	5.4187	0	1.9106	13.204	5.5928	14.986	0	16.86	20.524	21.207	27.82	18.286	42.953	36.017	32.889	36.797	20.839	8.5776	18.191	6.3191	20.014	11.2	2.0889	9.254	15.758	5.36	0	0	0	0.582	0	0	0	0	0	0
34.446	10.718	0.53633	3.4417	0	0	0	0	0	0	0	0	3.5346	0	1.4533	0	0	0	0	9.0476	17.63	30.922	50.472	57.34	106.26	118.48	157.11	201.07	252.52	293.51	354.4	409.83	473.07	525.21	557.91	611.52	597.04	645.44	658.63	676.81	719.33	747.03	779.35	760.18	775.09	787.68	790.16	799.04	790.64	794.9
5.1825	0	0	0	5.2823	10.706	12.27	20.102	19.482	17.43	34.505	30.093	51.064	47.886	58.675	63.7	85.388	131.33	158.05	157.98	200.2	197.71	227.29	237.75	253.1	281.48	318.1	305.16	343.31	352.3	379.63	400.44	478.82	470.72	529.29	599.96	644.55	748.27	752.25	822.94	926.78	948.19	959.09	1025.4	1105	1131.2	1189.9	1198.4	1185.7	1242.1
16.751	11.871	0	0.048687	0	0	0	0	0	0	0	0	0	0	0	0	0	7.3487	16.358	24.466	35.743	19.149	58.695	55.162	43.295	51.596	62.479	61.92	93.916	68.245	43.153	76.767	116.32	171.86	256.12	332.83	421.13	530.3	617.21	703.66	805.09	937.34	1030.7	1063.7	1144.7	1212.9	1228.3	1288.8	1277	1390.7
25.408	5.4446	0	0	0	0	0	0	0	0	0	0	0	0	0	0	0	0	0	0	0	0	0	0	0	0	0	0	0	0	0	0	0	0	0	0	0	0	0	0	0	0	0	0	0	0	0	0	0	0
4.4091	0	0	4.6525	5.8357	0	0	0	3.193	9.1607	6.4918	3.8397	10.867	0.97555	8.545	17.8	39.713	42.645	61.687	83.731	91.288	99.744	127.96	135.72	135.39	162.79	179.8	193.67	213.42	253.27	308.1	351.67	419.64	500.63	571.18	669.36	770.02	843.76	919.26	998.26	1084.4	1160.2	1218.5	1275.8	1365.2	1428.2	1440.5	1466.1	1497.5	1518.7
27.231	0	0	1.449	0	0	0	0	0	0	0	0	0	0	0	0	0	0	0	0	0	0	0	0	0	0	0	0	0	0	0	0	0	0	0	0	0	0	0	0	0	0	0	0	0	0	0	0	0	0
7.5046	8.3384	0	0	0	3.5258	3.7621	0	0	0	0	0	0	0	0	0	0	0	0	0	0.25729	8.5487	16.915	29.127	42.189	50.68	58.274	74.813	83.087	103.73	108.91	104.89	117.74	119.12	132.92	135.39	145.27	165.6	174.15	171.57	169.89	189.53	183.27	193.35	184.11	175.8	183.44	174.97	201.85	193.51
16.816	5.2729	0	0	0	0	0	0	0	0	0	0	0	0	0	0	0	0	0	5.269	9.6768	13.681	10.65	16.236	22.294	26.757	10.187	3.1283	19.006	5.6583	1.3185	0	2.2659	10.936	7.2944	5.4955	2.8065	0	0	0	3.3871	5.0764	2.4393	3.6976	0	0	0	0	0	0
37.735	6.4223	0	0	0	0	0	0	0	0	0	0	0	0	0	0	0	0	0	0	0	0	0	0	0	0	0	0	0	0	0	0	0	0	0	0	0	0	0	0	0	0	0	0	0	0	0	0	0	0
21.187	7.103	0	0	0	0	0	0	0	0	0	0	0	0	0	0	0	0	0	0	0	0	0	0	0	0	0	0	0	0	0	0	0	0	0	0	0	0	0	0	0	0	0	0	0	0	0	0	0	0
0.37207	0	1.4418	0	2.3506	0	1.2179	7.8726	0.52309	0	0	0	0	0	0	0	0	0	0	7.9687	13.486	47.284	77.935	77.399	85.861	93.088	114.12	135.77	135.92	173.71	197.41	223.77	280.06	290.56	339.85	357.14	410.15	475.2	530.54	570.46	627.21	676.57	702.66	770.76	800.61	818.15	870.36	934.44	930.91	947.87
0	1.9918	1.6679	7.8641	0.63749	0.91819	0	0	0	0	0	0	0	0	0	0	0	0	0	0	0	0	0	0	0	0	0	0	0	0	0	0	0	0	0	0	0	0	0	24.13	39.486	48.22	64.566	79.806	80.848	104.48	103.93	123.88	130.55	159.71
0	0	0	7.2675	18.453	9.9025	3.5754	0	0	0	0	0	0	0	0	0	0	0	0	0	0	0	0	0	0	0	0	0	0	0	0	0	0	0	0	5.0606	31.419	47.358	41.576	51.876	51.742	74.904	90.768	110.16	109.37	98.347	131.95	127.56	124.2	140.04
1.7338	0.11784	0	19.719	10.521	0	0	0	0	0	0	0	0	0	0	2.3868	40.683	62.124	110.11	240.13	281.1	350.99	457.75	551.15	663.87	807.77	868.48	973.08	1072.1	1140.8	1203.1	1253	1360.3	1401.9	1468.1	1493.9	1544.6	1643.9	1626	1650.2	1629.5	1681.5	1667.4	1715.8	1727.2	1721.8	1779.6	1749.3	1767.5	1789.2
6.5228	7.7258	0.041337	0	0	0	0	0	0	0	0	0	0	0	0	0.079037	2.117	0	2.7555	0	0	0	0	0	0	0	0	0	0	0	0	0	0	0	4.3973	0	0	0	0	0	0	0	0	0	0	0	0	0	0	0
0	0	0	0	4.8168	19.82	28.405	29.132	33.885	25.815	31.118	34.999	28.68	6.1552	1.4879	10.543	24.442	15.1	20.024	22.667	25.472	29.246	17.486	29.51	28.577	25.829	20.43	32.584	41.825	41.805	36.538	38.963	40.259	41.996	41.997	37.018	45.657	52.689	35.201	44.652	42.405	50.499	48.83	48.783	60.193	49.769	41.442	45.902	45.443	38.929
27.539	11.387	0	0	0	0	0	0	0	0	0	0	0	0	0	0	0	0	0	0	9.8417	15.907	13.673	21.264	34.469	58.104	97.348	135.46	176.62	198.34	226.3	273.56	327.43	391	452.79	548.88	615.19	667.84	743.68	848.09	944.17	1069.7	1156.6	1242.2	1330.7	1360.8	1392.4	1427.4	1457.5	1463.8
32.474	3.5168	4.9264	0	0	0	0	0	0	0	0	0	0	0	0	0	0	0	0	0	0	0	0	0	0	0	0	0	0	0	0	0	0	0	0	0	0	0	0	0	0	0	0	0	0	0	0	0	0	0
0	0	0	0	1.4651	6.0008	9.0584	7.0285	0	2.7907	9.6271	3.2761	6.797	1.4725	5.5572	0	0	0	0	0	0	0	0.28784	11.654	18.582	15.534	0	0	2.9095	11.305	36.839	48.765	58.25	83.766	93.98	126.01	135.84	170.26	199.91	217.12	256.04	275.42	303.99	336.06	349.6	370.13	399.58	402.09	437.58	456.07
8.4757	8.256	0	0	0	4.4631	0	5.4572	0.72972	0	9.9049	0	0	0	0	0	0	0	0	0	0	0	0	0	0	0	0	0	0	0	0	0	0	0	0	0	0	0	0	0	0	0	0	0	0	0	0	0	0	0
49.183	26.624	1.7266	0	0	0	0	0	0	0	0	0	0	0	0	0	0	0	0	0	0	0	0	0	0	0.62408	9.4115	20.292	24.56	29.471	38.247	45.761	62.712	46.192	61.387	54.149	53.663	65.478	71.857	41.04	51.96	62.911	50.507	47.929	66.946	65.932	70.169	76.853	54.593	55.759
2.4013	2.4885	0	0	0	10.552	0	0	0	0.21021	0	0	0	0	0	0	0	0	0	3.9694	23.145	26.515	43.577	67.999	86.119	109.99	120.68	137.2	155.06	170.53	185.19	207.42	206.53	222.22	247.06	236.69	260.49	255.24	288.69	249.62	272.78	269.79	265.43	267.85	274.44	272.61	261.56	267.51	267.73	239.1
2.8894	7.4321	8.3155	0	0	0	0	0	0	0	0	0	0	0	0	0	0	0	0	0	0	0	0	0	0	0	0	0	0	0	0	0	0	0	0	0	0	0	9.2042	6.091	17.773	21.784	41.011	36.1	40.567	56.716	52.101	46.172	60.334	48.027
3.3334	1.4783	7.4792	0	0	1.3772	0	0	0	0	0	0	0	0	0	0	0	0	0	0	0	0	0	0	0	0	0	0	0	0	0	0	0	0	0	0	0	0	0	0	0	0	0	0	0	0	0	0	0	0
0	3.5864	7.924	6.5994	0	0.084152	0	0	0	0	4.3397	0	0	0	0	0	0	0	0	0	0	0	0	0	0	0	0	0	0	0.6952	10.338	12.871	31.97	33.1	51.82	59.03	74.177	76.798	92.088	109.3	99.058	120.24	129.19	127.12	125.34	113.79	120.25	120.47	106.67	125.3
21.52	15.978	0	0	0	0	0	0	0	0	0	21.831	13.785	4.9001	43.195	27.47	32.342	43.308	25.134	36.836	0	0	20.887	28.022	14.362	0.6247	4.4033	0	0	0	0	0	0	0	0	0	0	0	0	0	0	0	0	0	0	0	0	0	0	0
18.795	8.8572	0	0	0	0	0	3.9554	0.65329	0	0	0	0	0	12.847	19.322	30.272	47	58.741	58.202	93.976	102.19	111.65	123.3	135.14	149.66	153.33	170.9	168.7	178.85	181.17	173.07	171.42	186.48	190.03	198.51	193.41	179.87	185.77	171.96	169.99	165.49	181.71	181.67	174.37	175.8	161.61	150.07	140.55	126.05
3.7128	0	0	8.1436	6.7089	1.7506	1.603	6.8179	16.118	18.966	18.338	20.547	24.849	17.938	34.264	56.735	90.097	134.19	159.94	184.14	216.09	263.33	341.08	397.64	459.74	546.82	603.46	667.49	732.25	776.36	820.54	926.42	963.78	1011.4	1090.4	1177.4	1229.7	1267.5	1363.4	1393.8	1469.9	1486.7	1530.1	1575.2	1581.7	1602.2	1597.7	1619.9	1651.4	1684.2
0	0	5.7187	5.9813	1.7506	0	5.4737	12.548	19.224	21.373	37.397	50.377	68.333	76.132	77.279	92.266	88.349	101.93	97.593	111.46	120.46	121.89	150.18	154.25	193.66	206.74	233.36	244.81	276.53	309.7	326.25	370.99	385.54	405.01	421.95	432.17	426.42	438.31	455.01	438.83	467.3	482.73	503.54	487.06	521.15	526.84	551.84	513.38	509.92	522.92
36.388	7.9455	0	0	0	0	0	0	0	0	0	0	0	0	0	0	0	0	0	0	0	0	0	0	0	0	0	0	0	0	0	0	0	0	0	0	0	0	0	0	0	0	0	0	0	0	0	0	0	0
15.53	0.1156	0	0	0	0.060976	0	0	0	0	0	0	0	0	0	0	0	0	0	0	0	0.3472	9.992	21.258	22.926	32.354	45.109	49.48	64.728	57.604	86.196	74.359	81.636	85.598	108.95	107.17	112.33	126.72	129.72	114	114.44	114.84	108.36	123.64	114.62	120.9	119.27	123.29	135.57	130.72
20.132	8.46	0	0	0	0	0	0	0	0	0	0	0	0	0	0	29.402	65.185	93.735	195.55	212.55	325.19	408.77	497.51	557.51	616.71	751.9	822.44	884.65	1013.3	1042.4	1068.6	1125.3	1157	1167.3	1256.2	1315.6	1402.6	1467.2	1525.2	1488.5	1489.7	1109	1522	1521.5	1532.1	1520.1	1547.1	1627.3	1567.8
39.128	31.939	9.4601	0	0	0	0	0	0	0	0	0	0	12.784	0	7.9977	0	0	0	0	0	0	11.556	10.931	18.179	28.549	29.208	39.664	51	57.002	61.618	69.31	85.864	77.371	99.413	88.312	108.61	114.69	124.35	139.11	144.91	151.74	147.51	149.95	147.32	164.53	164.5	175.71	180.19	195.19
8.7797	1.1988	3.4123	6.4721	0	0	0	0	0	0	0	0	0	0	0	0	0	0	0	0	0	0	0	0	0	0	0	0	0	0	0	0	0	0	0	0	1.4819	3.4724	21.537	27.096	32.841	34.914	53.41	45.963	41.449	56.115	67.303	62.286	49.865	67.638
16.257	5.5838	0	0	0	0	11.844	0	0	1.1284	0	7.6791	15.312	40.217	20.539	8.5282	0	0	0	0	0.29986	0	0	7.091	4.4936	12.553	19.575	1.7992	25.57	16.75	15.512	30.852	17.579	30.799	47.54	58.372	68.098	95.074	88.612	103.08	116.22	97.039	90.708	69.827	91.669	81.957	82.437	49.129	56.082	54.535
3.3569	1.9198	0	0	0	0	7.7252	1.6349	1.1226	0.45645	0	0	0.37249	2.4373	1.8915	0	0	0	0	0	6.4749	15.922	0.97667	0	2.8313	7.1655	13.616	10.14	17.135	15.334	18.601	8.1001	5.1228	17.901	24.114	29.163	26.451	23.562	29.635	32.246	38.271	37.654	25.429	30.194	29.701	29.683	28.479	40.922	35.431	47.425
0	0	0	0	8.2851	1.9644	13.04	25.914	20.81	25.664	16.447	17.642	20.809	27.903	24.758	32.917	26.008	26.433	26.839	24.721	27.793	18.226	21.63	14.971	21.701	36.166	37.657	27.479	44.381	40.135	26.706	19.436	24.215	39.79	31.446	39.114	42.657	56.456	60.847	69.955	62.255	62.765	66.327	60.245	55.125	58.812	60.283	59.96	55.149	73.489
0	0	0	1.596	0	5.2884	34.946	45.996	50.906	65.484	89.66	100.87	119.69	153.02	168.66	202.02	202.35	210.02	210.55	201.57	218.68	256.21	264.76	274.96	282.68	320.71	356.66	376.2	437.27	483.83	542.14	554.43	627.2	639.99	681.04	701.58	741.89	793.56	817.1	878.14	814.18	868.26	848.43	876.35	889.26	901.02	918.74	905.87	914.4	933.36
28.263	25.583	12.996	0	0	0	0	0	0	0	0	0	0	0	0	0	0	0	0	0	0	0	0	0	0	0	0	0	0	0	0	0	0	0	0	0	0	0	0	0	0	0	0	0	0	0	0	0	0	0
7.0389	4.7801	1.0418	0	0	0	0.49293	0	0	3.1668	0	0	0	8.8017	10.351	1.5284	9.3279	15.949	19.555	29.47	46.948	56.196	60.001	69.869	82.942	93.004	87.879	91.967	105.62	121.76	120.62	125.13	137.41	157.94	170.16	182.77	181.39	176.84	165.58	173.35	176.83	183.71	171.64	181.06	177.8	171.12	168.41	179.04	175.78	182.83
11.244	9.4801	0	5.002	0	0	0	0	0	0	0	0	0	0	0	0	0	0	0	0	0	0	0	16.099	42.933	86.156	104.94	133.87	167.86	211.41	245.65	280.17	299.44	341.03	363.38	377.74	412.15	413.07	464.63	492.71	527.35	544.46	539.88	566.38	546.96	539.86	562.62	560.76	556.73	586.87
0	0	0	36.868	43.089	19.486	0	16.011	0	12.629	0	0	0	0	0	0	0	0	0	0	0	0	0	0	41.621	20.78	89.835	118.57	126.58	219.47	216.23	181.52	119.09	87.405	108.75	129.74	159.91	151.26	168.62	159.33	171.98	180.2	178.92	191.92	182.75	168.02	163.48	165.78	165.94	160.87
52.742	19.042	0	0	12.244	0	0	0	0	0	0	0	0	0	0	0	0	0	0	0	0	0	0	0	0	0	0	0	0	0	0	0	0	0	0	0	0	0	4.1149	0	17.049	10.032	20.614	31.401	42.834	30.567	46.701	40.956	53.358	67.428
28.692	0.18558	0	0	0	3.0852	6.0782	0	0	0	0	0	0	0	0	0	0	0	0	0	0	0	0	0	0	0	0	0	0	9.4592	3.6144	1.8686	5.475	18.012	26.669	26.663	16.471	11.379	16.452	17.399	27.337	0	0	0	0	0	0	0	0	0
10.774	3.1087	0	9.9794	0	0	0	0	0	0	0	0	0	4.2336	0	0	0.61128	15.584	12.378	11.705	33.196	28.382	29.183	32.958	37.877	36.681	43.79	50.491	45.184	47.624	41.621	43.957	37.256	37.351	33.491	34.093	39.922	29.611	28.676	19.657	17.35	14.91	29.173	17.123	0	16.514	7.7922	7.6056	1.0345	1.3657
22.76	10.506	0	0	0	0	0	0	2.1105	24.595	48.484	74.504	94.631	114.91	131.11	161.2	172.44	201.35	200.97	213.48	278.83	268.54	270.84	267.67	288.91	271.38	281.56	279.86	290.94	310.18	347.98	320.14	321.15	298.04	283.66	297.53	292.32	296.52	289.58	276.28	278.53	286.03	272.19	265.35	266.65	240.09	237.74	221.25	236.54	248.3
31.065	17.454	0	0	0	0	0	0	0	0	0	0	0	0	0	0	0	0	0	0	0	0	0	0	0	0	0	0	7.3787	34.749	57.127	81.349	126.1	171.05	228.13	282.97	332.36	363.08	406.87	460.17	470.24	516.33	515.62	548.13	570.7	592.57	625.26	632	641.87	641.93
0	0	0	9.0238	0	3.3042	0.69737	4.7648	10.979	19.322	7.6288	22.635	24.665	17.07	23.191	21.148	39.709	39.543	40.471	48.958	54.517	48.164	60.262	51.823	42.177	51.772	45.507	49.766	42.436	51.089	50.587	45.718	59.082	55.058	65.376	56.157	65.223	54.447	70.089	62.646	67.268	64.469	68.991	58.135	58.254	51.091	52.913	55.854	47.36	43.313
3.7006	1.7849	0	0.54581	2.5457	0	0	1.615	0	13.994	15.661	8.6582	18.105	8.4003	15.204	22.888	24.415	31.089	31.259	33.462	34.647	41.917	48.489	68.878	99.935	97.696	113.59	113.58	137.03	157.9	162.97	162.46	172.42	195.32	211.77	260.02	284.63	314.38	344.71	408.29	399.78	466.2	444.76	484.59	512.46	530.77	543.75	585.46	627.38	664.76
1.056	0	0	0.24711	0	10.324	2.8706	13.416	0.43967	2.4802	7.6665	4.6442	10.353	0	1.7451	3.447	0	11.461	13.249	16.745	21.205	25.377	29.074	36.863	39.855	41.325	43.862	48.079	53.172	53.339	56.117	15.548	87.672	106.2	111.15	108.37	113.51	62.907	24.263	2.5887	0	0	0	0	0	0	0	0	0	0
15.377	7.3887	0.50236	5.2285	0	0	0	0	0	0	0	0	0	0	0	0	0	0	0	0	0	0	0	0	0	0	0	0	0	0	0	0	0	0	0	0	0	0	0	0	0	0	0	0	0	0	0	0	0	0
0	0	0	7.7812	7.393	15.469	27.345	40.62	45.662	60.859	66.255	77.761	122.36	93.202	110.49	121.44	124.45	124.09	137.84	141.31	143.95	157.08	165.53	172.47	167.06	155.42	168.09	173.38	161.18	167.52	158.37	166.65	146.17	168.46	173.02	165.69	163.52	152.3	161.85	138.89	136.98	126.41	120.3	124.54	120.63	117.96	126.04	120.96	112.57	98.733
0	0	1.2455	2.6014	6.5779	12.055	17.491	13.716	19.95	15.68	28.415	29.236	48.947	74.516	92.915	121.55	125.54	138.91	170.2	196.89	214.43	243.6	235.59	240.16	248.52	266.08	262.72	295.33	287.09	293.22	314.32	291.57	299.86	296.77	297.35	324.25	325.16	339.78	349.07	381.43	386.64	384.65	384.54	385.44	403.56	401.98	441.33	447.31	433.47	436.22
0	2.4418	0	0	6.649	0	0	0	0	0	0	0	0	0	0	0	0	0	0	0	0	0	0	0	0	0	0	0	0	0	0	0	0	0	0	0	0	0	3.1356	0	3.3197	0.87005	16.965	4.5747	10.289	5.3212	0	0	0	0
0	0	0	2.5457	3.1132	7.6086	14.704	15.737	15.216	26.976	24.903	25.829	0.79987	43.451	43.103	51.318	56.75	46.538	51.774	47.767	46.693	67.353	65.801	64.139	54.825	66.304	54.249	69.236	55.48	74.296	64.97	81.698	86.934	97.804	93.525	100.44	94.335	83.837	101.42	110.09	114.76	116.66	101.34	99.615	104.95	100.27	112.16	95.402	104.38	105.37
18.162	0	0	0	0	0	0	0	0	0	0.22149	0	0	0	0	2.7183	2.9567	9.8375	14.391	2.8233	11.732	6.7529	8.617	12.252	0	0	8.4047	11.152	2.3169	9.0307	15.993	7.912	0	0	0	0	0.47446	0	0	0	0	0	0	0	0	0	0	0	0	0
10.397	5.4227	0	0	0	0	1.8074	0	0.30846	6.6185	0	4.7572	3.1381	0	0	0	0	0	0	0	0	0	5.3695	17.938	37.86	45.595	45.963	100.46	123.42	166.12	190.92	231.57	250.62	289.57	327.57	382.72	399.89	399.37	445.5	453.18	495.95	521.37	519.63	538.41	561.84	566.04	607.29	639.99	637.54	642.92
10.463	4.9914	0	0	0	0	0	0	0	0	0	0	0	0	0	0	0	0	0	0	0	0	0	0	0	0	0	0	0	0	0	0	0	0	0	0	0	0	0	0	0	0.044828	1.221	0	0	0	0	0	0	0
13.109	3.0618	0	0	0	0	0	0	0	0	0	0	0	0	0	0	0	0	0	0	0	0	0	0	0	0	0	0	0	0	0	0	9.3109	45.022	51.135	106.46	143.84	201.34	256.28	331.44	399.42	451.69	491.85	550.63	554.45	583.58	634.25	677.71	696.43	701.93
31.317	11.414	6.4588	8.1368	0	0	0	0	0	0	0	0	0	0	0	0	0	0	0	0	1.2958	7.6561	0	0	0	0	0	0	0	0	0	0	0	0	0	0	0	0	0	0	0	0	0	0	0	0	0	0	0	0
0	0	0	8.1151	14.7	5.6192	39.575	36.737	88.527	58.436	64.842	50.844	69.453	63.7	80.96	99.623	67.792	84.146	113.99	55.797	87.575	113.31	89.009	173.42	174.24	199.52	259.18	363.76	311.79	418.59	476.38	449.8	509.43	544.75	495.57	506.25	617.78	519.25	514.8	531.11	584.87	561.29	725.28	589.66	572.54	607	638.1	588.31	605.67	591.82
0	3.2666	1.0895	0	0	0	1.6479	8.1907	12.831	9.8599	9.6658	21.095	30.057	25.696	32.338	38.683	43.003	47.835	51.47	47.852	61.335	62.744	67.669	76.191	73.324	69.449	90.551	86.033	74.41	87.904	79.486	75.124	65.624	58.753	71.814	66.636	66.185	73.117	73.58	67.219	61.727	63.924	57.797	68.538	77.945	76.127	102.81	125.09	142.28	152.34
0	11.517	2.712	1.9985	0	0	0	0	0	0	0	0	0	0	0	0	0	0	0	0	0	0	0	0	0	0	11.829	52.102	99.361	143.16	222.15	293.22	350.93	439.13	504.98	556.52	671.23	724.92	822	870.79	900.48	918.83	999.25	1074.4	1101.9	1154.9	1156.6	1165	1258.7	1236
0.78106	0	6.7455	0.85344	0.56203	0	1.7224	0	0	0	0	0	0	0	0	0	0	0	0	0	0	0	0	0	0	0	0	0	0	0	0	0	0	0	0	0	0	0	0	0	0	0	0	0	0	0	0	0	0	0
0	0	0	9.4338	0	9.4536	5.8482	10.484	3.493	7.977	0.21183	22.867	18.481	16.673	2.5804	6.8494	25.939	18.961	32.142	40.752	47.26	63	74.418	99.803	90.207	89.402	99.227	108.48	131.75	147.03	154.7	169.04	165.79	183.07	189.56	211.36	212.96	227.81	243.05	259.19	258.6	267.03	252.05	267.68	264.83	298.57	294.08	309.72	321.95	308.34
13.646	10.078	0.16843	0	0	0	0	0	0	0	0	0	0	0	0	0	0	0	0	0	0	0	0	0	0	0	0	0	0	0	0	0	0	0	0	0	0	0	0	0	0	0	0	0	0	0	0	0	0	0
0	0	1.4801	0	0	7.379	2.4073	2.1758	0	6.4014	17.242	17.714	16.566	27.51	25.208	30.203	28.464	42.632	36.071	72.015	99.104	127.65	164.73	208.77	240.53	286.47	303.82	356.53	383.07	423.2	448.61	479.95	519.08	542.64	600.31	692.05	748.77	792.85	851.05	934.31	951.24	1014.6	1039.8	1069.7	1125.4	1159.5	1169.8	1205.1	1251.1	1239.4
3.9901	0	4.4895	0	0	0	1.682	0	0	0	0	4.2376	9.0115	14.34	11.073	17.908	13.813	30.258	29.913	35.513	31.162	44.095	49.606	63.021	64.891	66.271	76.258	80.95	91.064	100.91	102.58	118.53	120.82	129.48	128.91	146.88	138.25	140.33	145.36	146.54	152.53	143.25	165.03	152.97	157.4	146.12	143.44	125.63	136.14	124.89
0	0.14106	0	2.0099	6.4541	9.1651	3.4067	9.2944	5.079	0	5.317	13.349	9.4821	11.206	10.206	0	0	0	0	0	0	0	0	0	0	0	0	0	0	0	0	0	0	0	0	0	0	0	0	0	0	0	0	0	0	0	0	0	0	0
15.658	0	2.0969	13.933	0	0	0	0	0	0	4.876	2.4722	0	0	0	0	0	0	0	0	0.15067	0	4.8821	1.0184	8.9695	1.6954	0.78574	4.5213	0	0	0	0	0	0	2.8075	0	0	0	0	0	0	0	0	0	0	0	0	0	0	0
27.465	4.9169	0	0	0	0	0	0	0	0	0	6.9445	8.7439	0	0	0	0	0	0	0	0	0	0	0	0	0	0	0	0	0	0	0	0	0	0	0	0	0	0	0	0	0	0	0	0	0	0	0	0	0
4.6443	2.3665	0	0.3065	1.5234	0	0	4.6932	26.217	44.229	83.708	99.995	127.87	151.52	171.08	206.48	239.43	241.87	268.04	281.45	283.5	291.07	307.17	316.64	327.74	341.25	330.28	317.08	331.4	342.56	364.57	364.43	372.82	384.24	403.65	439.91	454.7	462.99	477.8	515.57	521.72	548.92	574.23	570.51	597.34	528.17	564.25	590.82	549.32	559.25
0	0	0	3.2611	11.747	13.054	8.8994	21.08	21.671	22.402	31.139	57.372	57.27	64.596	58.308	64.562	64.503	72.332	69.84	29.353	28.045	13.485	13.3	9.2766	8.3669	7.4328	22.469	0	0	42.416	0	0	0	0	7.548	10.609	10.003	4.8903	14.843	6.9795	11.333	21.809	45.434	12.453	39.114	3.3067	29.42	23.26	18.568	21.439
0	0	0	6.1691	5.1838	11.261	13.696	18.036	16.807	13.173	21.056	21.533	22.659	30.501	30.715	30.548	35.78	26.411	27.746	26.191	15.908	14.684	0.0013332	3.9995	0	0	0	0	0	0	0	0	0	0	0	0	0	0	0	0	0	0	0	0	0	0	0	0	0	0
0	0	0	0.76643	13.167	5.4178	0	6.2976	20.129	7.1961	17.521	0	0	10.7	0	0	0.14073	0	0	0	0	0	0	0	0	0	0	0	0	0.94816	23.958	18.714	37.483	53.167	74.475	137.9	163.45	207.81	210.94	225.35	266.53	319.37	327.73	343.51	370.11	419.41	432.45	438.57	458.56	463.09
9.7733	0	0	0	1.6678	4.1085	0.035014	5.6607	0.51518	6.6252	0	10.664	4.3418	6.5954	15.149	26.629	26.885	49.507	62.408	76.17	89.306	102.61	123.89	148.7	162.33	176.61	189.08	199.52	216.7	223.04	245.14	231.09	253.99	246.07	274.52	260.72	280.87	271.38	300.05	299.79	288.39	298.14	302.93	317.51	310.63	306.09	322.73	333.29	324.32	326.47
20.688	21.502	3.9801	0	0	0	0	0	0	0	0	0	0	0	0	0	0	0	0	0	0	0	0	0	0	0	0	0	0	0	0	0	0	0	0	0	0	0	0	0	0	0	0	0	0	0	0	0	0	0
9.5672	0	8.8959	9.846	0	0	0	0	0	0	0	0	0	0	0	0	0.20029	0	0	0	0	0	0	0	5.3962	0	0	0	0	0	0	5.257	2.2174	7.8121	8.8417	14.722	0	0	6.5897	1.4727	1.917	20.008	30.673	5.0176	16.092	22.88	19.772	8.8627	21.068	13.165
0	0	0	3.2713	0	16.164	7.5365	0	0	0	0	0	0	0	0	0	0	0	0	0	0	0	0	0	0	0	0	0	0	0	0	0	0	0	0	0	0	0	0	0	0	0	0	0	0	0	0	0	0	0
0.6822	8.6652	6.8548	1.4653	0	0	0	0	0	0	0	0	0	0	0	0	0	0	0	0	2.9267	2.3789	0.83385	3.7254	12.224	8.0818	2.8557	5.7429	0	2.3141	7.4859	0	0	0	1.2304	0	0	0	0	0.43473	0	0	0	0	0	0	0	0	0	0
0	0	0	2.6007	17.386	3.6647	9.8994	12.265	0	0	0	7.7389	1.6374	0	12.931	3.6598	18.16	28.076	71.814	71.566	62.094	61.968	60.346	67.179	62.701	76.451	76.962	92.6	124.24	120.2	149.64	158.5	177.37	218.41	247.59	262.99	289.34	327.89	372.8	417.62	78.572	79.479	75.429	71.332	76.836	69.87	65.531	51.424	51.235	56.929
32.309	7.8021	6.9244	0	1.7389	0	0	0	0	0	0	0	0	0	0	0	0	0	0	0	0	0	0	0	0	0	0	0	0	0	0	0	0	0	0	0	0	0	0	0	0	0	0	0	0	0	0	0	0	0
5.3514	3.1194	2.0766	1.34	4.0223	0	0	0	0	0	0	0	0	0	0	0	0	0	0	0	0	0	0	0	8.8957	6.467	4.1293	4.5765	5.8787	8.4343	7.2455	0.11149	7.1898	9.8409	37.462	48.094	41.423	41.931	46.36	47.742	62.359	57.011	53.905	48.077	57.604	62.007	46.786	65.071	78.039	64.445
10.556	5.4226	0	0	0.51549	0	0	0	0	0	5.828	7.02	5.3981	9.297	11.988	20.098	19.319	21.82	20.425	22.993	34.567	32.997	31.541	44.915	44.726	43.212	56.826	45.492	47.242	51.81	47.928	38.117	39.546	32.361	34.292	35.075	27.503	17.627	23.22	18.601	22.425	24.892	32.819	32.898	29.435	46.522	52.378	37.763	35.739	33.79
0	0	0	2.55	0	14.016	11.098	18.221	7.8965	0.97332	10.516	11.284	4.4785	6.8287	0	1.3681	4.1345	7.0209	27.767	44.381	57.893	62.999	157.47	200.06	160.84	179.62	214.65	233.65	249.55	284.01	273.12	285.46	293.3	318.93	340.05	328.61	343.44	341.22	339.18	348.93	336.69	366.63	363.09	383.62	365.53	367.22	386.42	382.95	375.49	371.89
60.905	8.0222	0	0	0	0	0	0	0	0	0	0	0	0	0	0	0	0	0	0	0	0	0	0	0	0	0	0	0	0	0	0	0	0	0	0	0	0	0	0	0	0	0	0	0	0	0	0	0	0
7.0602	0.86001	0	4.5512	2.5393	0	0	0.71614	0.50964	5.9461	0	0	0	0	0	0	0	0	0	0	0	0	0	2.8754	0	0.094793	0.81869	47.699	73.302	111.52	114.36	142.78	156.65	186	221.32	247.1	250.92	223.23	236.17	250.79	252.59	267.25	296.05	298.58	312.13	286.17	309.99	331.92	317.08	343.17
28.206	7.8588	0	0	0	0	0	0	0	0	0	0	0	0	0	0	0	0	0	0	0	0	0	0	0	0	0	0	0	0	0	0	0	0	0	0	0	0	0	0	0	0	0	0	0	0	0	0	0	0
10.861	0	1.1155	0	0	0.65486	3.7083	0	0	0	2.3535	0	0	0	0	12.033	0	0	0	0	0	6.3383	8.373	8.5414	4.1735	20.917	44.674	62.389	70.455	69.359	80.677	81.873	73.325	90.555	87.328	98.504	108.52	98.428	115.27	103	110.79	108.78	99.153	88.817	90.29	83.068	90.381	91.978	102.78	102.89
15.459	1.7071	0	0.44051	0	0	0	0	0	0	0	0	0	0	0	0	0	0	0	0	0	0	5.3658	30.58	54.656	60.531	79.63	106.93	122.82	162.35	169.64	195.42	210.12	226.68	257.25	265.33	272.42	282.12	278.32	279.77	300.31	309.69	301.24	316.15	320.53	323.78	336.53	328.13	332.97	330.12
34.132	0.61368	0	9.1334	0	0	0	0	0	0	0	0	0	0	0	0	0	0	0	0	0	0	0	0	0	0	0	0	0	0	0	0	0	0	0	0	0	0	6.2537	22.526	40.534	48.73	69.784	65.198	78.791	101.79	108.84	113.19	119.71	122.89
13.834	0.14663	0	0.82562	1.2664	0	0	0	1.5231	0	0	0	0	0	0	0	0	0	0	0	0	0	0	0	0	0	0	0	0	0	0	0	0	0	0	0	0	0	0	0	0	0	0	0	0	0	0	0	0	0
0	0	2.5088	0	16.26	0	0	0	0	0	4.0243	0	0	0	0	0	0	0	0	0	0	0	0	0	0	15.032	12.036	43.737	41.549	50.393	40.701	38.959	22.954	31.954	13.158	26.365	39.006	34.024	22.074	18.22	22.25	6.4152	10.488	13.541	26.409	4.8483	4.5133	1.966	11.55	0
15.74	4.1876	0	0	0	0	0	0	0	0	0	0	0	0	3.1761	4.424	6.087	6.2296	5.8292	0.54345	0	5.6309	0	0	4.0929	6.9671	25.286	43.307	73.343	111.82	147.17	172.19	211.57	239.82	269.59	299.43	356.93	359.6	414.75	443.03	470.03	514.98	522.71	539.58	540.37	606.96	619.83	620.86	657.03	669.54
39.989	7.4344	0.16975	0	0	0	0	0	0	0	0	0	0	0	0	0	0	0	0	0	0	0	0	0	0	0	0	0	0	0	0	0	0	0	0	0	0	0	0	0	0	0	0	0	0	0	0	0	0	0
12.659	22.818	6.4605	0	0	0	0	0.75288	8.5527	7.5213	10.982	7.5594	0	6.1018	0	0	0	0	0	11.713	35.056	44.906	46.746	52.576	58.851	63.013	57.314	71.232	72.6	83.341	75.404	76.466	59.367	79.569	91.164	73.166	84.17	77.012	73.784	74.021	65.837	56.139	56.519	60.742	64.257	61.626	61.13	65.223	69.657	64.113
0	0	0	0	17.103	60.066	85.21	60.469	111.54	125.21	147.25	131.91	124.64	134.04	158.6	154.2	162.03	147.47	149.03	131.22	132.28	87.325	83.929	78.765	87.584	78.139	76.946	81.952	76.069	83.384	70.231	58.405	57.323	75.746	74.773	84.39	97.92	80.833	93.663	98.071	111.21	113.41	131.66	129.57	123.5	145.83	123.98	145.28	142.61	145.18
19.117	9.6082	5.164	6.3108	0	0	0	0	0	0	0	0	0	0	0	0	0	0	0	0	0	0	12.102	28.922	58.914	74.255	81.512	94.125	124.64	138.93	155.06	166.71	170.42	183.99	201.06	223.78	225.89	271.48	256.94	278.25	301.54	292.38	273.38	275	275.49	283.03	280.58	265.83	262.73	259.75
1.2646	4.0885	0	0	1.3924	1.515	0.21078	0	0	0	0	0	0	0	0	0	0	0	0	0	0	0	0	0	0	0	0	0	0	0	0	0	0	0	0	0	0	0	0	0	0	0	0	0	0	0	0	0	0	0
26.18	14.614	0	0	0	0	0	0	0	0	0	0	0	0	0	0	0	0	0	0	0	0	0	0	0	0	0	0	0	0	0	0	0	0	0	0	0	0	0	0	0	0	0	0	0	0	0	0	0	0
1.3405	0	0	3.0387	13.157	0	6.2113	2.0885	2.2601	0	2.1128	0	0	0	0	0	0	0	0	0	0	0	0	0	0	0	0	0	0	0	0	0	0	0	0	0	0	0	0	0	0	0	0	0	0	0	0	0	0	0
0	0	0	7.6776	0	6.1933	3.9573	7.0631	9.2273	13.741	7.6169	13.802	5.8933	2.6111	0	0	3.1738	0	3.5249	2.5253	0	4.4228	7.2467	17.08	16.392	18.723	50.15	81.066	108.36	154.05	184.92	235.43	276.7	333.8	386.93	459.39	535.66	624.17	696.67	759.64	819.96	874.97	929.24	953	1019.8	1084.5	1108.3	1120.4	1187.2	1189.8
14.123	0	0	0	0	7.0103	0	0	4.6916	18.037	25.09	28.244	36.097	25.709	36.462	40.115	41.314	58.933	58.902	58.735	53.162	58.922	58.438	68.586	71.869	70.452	59.57	60.278	64.681	49.332	51.549	39.396	42.363	26.681	28.631	29.466	27.813	39.602	26.569	31.832	18.614	24.908	18.529	1.5693	15.229	13.672	14.937	7.651	16.97	7.947
25.853	1.2317	0	0.93755	0	0	0	0	0	0	0	0	0	0	0	0	0	0	0	0	0	0	0	0	0	0	0	0	0	0	0	0	0	0	0	0	0	0	0	0	0	0	0	0	0	0	0	0	0	0
1.7282	0	0	7.7635	0	2.7014	1.5008	0	0.54481	0	0	0	0	0	0	0	0	0	0	0	0	0	0	0	0	0	0	0	0	0	0	0	3.2543	10.659	22.62	38.039	47.598	54.322	74.85	91.826	101.32	102.26	121.05	140.32	135.7	142.05	161.97	189.62	176.83	177.65
0	4.2175	0	2.9861	8.2247	0	4.6124	0	5.401	10.343	13.503	0	10.286	6.8594	3.1802	20.867	18.532	26.763	25.382	36.701	47.775	24.478	22.86	11.027	5.4786	0	19.056	22.271	25.567	21.619	20.749	18.421	31.158	22.463	22.772	19.263	30.485	19.513	13.419	29.092	14.158	36.511	32.937	40.679	52.422	40.634	57.994	58.827	62.069	61.855
16.612	15.91	0.419	1.1064	0	0	0	0	0	0	0	0	0	0	0	0	0	0	0	0	0	0	0	0	0	0	0	0	0	12.438	0	0	0	0	0	0	1.6303	0	1.3147	0	12.924	3.8762	12.103	15.184	2.9728	0.9274	0	5.7607	0	0
1.3606	1.5738	0	2.5567	0	2.0249	0	0	0.19719	0	0	0	7.9738	13.324	13.59	14.252	24.283	15.879	31.235	40.524	22.233	25.11	34.603	65.364	81.649	83.293	105.44	114.44	128.84	139.29	156.35	153.36	178.18	183.74	204.06	208.94	241.99	244.35	275.7	270.24	277.88	298.47	297.4	327.1	309.58	308.54	319.57	332.52	336.04	328.65
7.5051	0	0	4.9676	0	0	0	0	0	0	0	4.7769	0.61372	3.9653	0	0	1.506	6.0533	0	0	0	0	0	0	0	0	0	0	0	0	0	0	0	0	0	0	0	0	0	0	0	0	0	0	0	0	0	0	0	0
10.993	13.176	0	0.54751	0	0	0	0	0	0	0	0	0	0	0	0	0	0	0	0	0	0	0	0	0	0	0	0	0	0	0	0	0	0	0	0	0	0	0	0	0	0	0	0	0	0	0	0	0	0
31.615	14.131	0	2.5907	0	0	0	0	0	0	0	0	2.7816	0	14.24	17.475	18.439	37.237	39.141	57.234	74.413	68.264	88.636	109.16	144.13	148.15	136.46	139.08	168.41	159.39	190.44	182.01	189.19	193.08	195.62	223.61	202.66	203.85	209.87	220.52	220.53	225.5	221.4	233.68	223.73	224.29	244.55	267.74	271.73	260.89
2.4034	5.6001	0	1.2534	0	3.0125	0	1.5319	0	0	0	0	0	0	0	0	0	0	0	0	0	0	0	0	0	0	0	0	0	4.2702	15.371	29.726	46.87	87.906	99.917	179.88	177.77	223.74	248.2	265.42	270.02	284.96	293.93	335.35	321.55	339.27	337.61	345.31	360.15	366.51
53.625	0	0	0	0	0	65.606	0	0	0	0	0	0	0	0	0	14.364	0	0	31.449	19.748	39.061	22.28	48.203	67.888	85.768	99.883	98.189	109.17	138.15	123.28	123.69	124.26	145.17	153.99	153.89	149.66	168.86	197.86	217.68	239.03	315.39	320.28	336.41	284.09	323.58	287.11	296.38	305.05	293.98
35.717	15.624	6.5425	0	0	0	0	0	0	0	0	0	0	0	0	0	0	0	0	0	0	0	0	0	0	0	0	0	0	0	0	0	0	0	0	0	0	0	0	0	0	0	0	0	0	0	0	0	0	0
25.165	0	0	0	0	0	0	0	0	0	0	0	15.346	2.2251	17.219	35.745	38.38	28.207	29.534	54.792	59.012	71.596	106.43	112.47	100.01	116.77	91.29	129.63	129.35	135.04	136.17	127.54	140.31	201.67	273.04	327.85	417.06	446.14	507.91	592.03	641.59	745.76	747.75	779.26	847.06	882.22	939.05	980.28	1027.9	1047.3
0.2816	5.8159	0	0	0	0	5.2427	9.0206	6.3406	8.4598	0	0	8.874	5.9332	0	0	0	0	0	0	0	3.4285	6.2867	22.803	31.134	52.335	62.964	77.383	96.015	115.42	116.8	132.24	138.14	179.12	196.28	217.23	238.38	244.56	285.15	289.45	309.82	307.8	329.97	346.73	360.87	375.53	379.99	408.44	412.84	380.17
0	0	0	6.3748	0	0	0.16585	0	0	0	4.607	0	0	0	0	0	0	0	0	0	0	0	0	0	0	0	0	0	0	0	0	0	0	0	1.5337	0	0	0	1.228	0	0	0	0	0	0	0	0	0	11.515	26.593
0.895	0	0	0.35458	0.40221	7.62	9.245	33.084	18.663	28.333	38.295	50.583	55.173	68.718	84.441	59.434	79.484	76.629	85.896	85.351	93.752	97.276	91.88	102.64	105.16	96.792	89.98	91.814	92.91	98.284	89.03	87.116	74.958	83.295	84.596	84.966	79.83	80.965	77.484	76.386	69.062	97.171	86.325	85.861	88.16	102.85	98.704	105.92	95.406	103.49
44.979	13.618	3.0924	0	0	0	0	0	0	0	0	0	0	0	0	0	0	0	0	0	0	0	0	0	19.335	30.433	29.216	43.716	65.392	78.368	124.27	137.84	160.68	165.22	189.78	179.68	201.79	234.77	215.27	233.19	218.23	224.32	231.57	206.9	221.9	213.41	221.51	217.85	218.5	240.4
13.426	2.9148	0.21292	0	0	0	0	0	0	0	0	0	0	0	0	0	0	0	0	0	0	0	0	0	0	0	0	0	0	0	0	0	0	0	0	0	0	0	0	0	0	0	0	0	0	0	0	0	0	0
0	0.22505	5.8856	0	0	13.492	12.285	14.394	30.612	25.296	2.8146	28.577	20.818	10.644	0.38894	1.7221	22.459	16.091	36.301	43.674	42.93	72.214	89.63	92.395	111.17	109.28	136.88	149.79	171.52	183.32	208.35	212.24	251.95	270.5	285.22	300.52	321.66	355	379.02	366.29	399.95	411.02	382.21	392.77	396.98	418.2	434.67	432.58	452.91	447.27
1.9454	0	3.8737	0	1.1236	0	0.39683	0	0	0	5.6172	0	0	9.4846	8.6985	14.205	7.6451	0	8.3489	6.3579	20.654	38.119	54.693	86.021	91.179	119.6	151.67	173.6	221.64	240.87	274.64	287.78	293.83	316.69	346.77	362.2	372.87	422.2	430.51	462.42	480.35	480.84	478.89	478.74	495.12	499.39	495.17	496.77	500.25	503.45
0	0	0	7.7705	25.199	13.346	8.0042	1.9687	3.3118	2.5234	3.5737	1.8091	0	0	0	0	0	0	0.9629	6.3396	25.821	9.4461	36.475	52.484	44.879	71.85	74.569	89.397	107.45	137.86	138.86	141.48	143.96	157.51	163.28	180.46	176.63	212.42	216.96	233.22	247.23	246.38	220.41	253.14	257.1	253.85	251.61	254	262.08	243.84
14.767	9.6595	3.1223	0	0	0	1.325	0	1.4286	0	0	0	0	0	0	0	0	0	0	0	0	0	0	0	0	0	0	0.52582	5.2515	0	6.9918	0	5.9693	11.016	16.018	21.807	11.853	19.053	24.347	23.043	34.028	30.538	27.026	14.487	9.3909	25.016	22.265	40.858	41.139	45.246
0	0	5.9798	4.1831	0	6.5561	10.585	25.717	31.029	28.543	30.659	48.401	46.544	49.27	51.158	55.814	63.493	67.071	59.55	58.099	50.543	49.911	50.334	53.043	51.017	37.988	55.485	51.429	46.481	52.191	39.418	32.097	37.052	23.763	29.376	30.267	27.516	26.474	27.181	21.156	9.2144	6.9046	6.5856	1.2522	2.558	0	0	0	0	0
0	2.9637	0	3.4767	3.0853	0.93432	3.552	7.1859	2.7332	13.161	17.489	12.901	8.5238	0.39861	1.2677	8.8949	6.0389	9.9562	6.9651	15.186	25.373	32.636	48.212	68.578	94.443	110.81	137	159.01	177.4	239.84	266.75	295.92	343.06	373.17	430.91	494.19	497.98	545.47	586.77	616.82	609.57	678.99	672.99	695.84	733.94	707.56	744.54	775.52	862.33	872.23
8.7564	5.1922	0	1.8506	0	6.6422	0	0	3.6942	0	0	0	0	0	0	0	0	0	0	0	0	0	0	12.237	24.575	33.148	35.583	34.224	53.12	51.64	54.993	61.83	63.003	71.034	73.74	76.84	70.194	69.238	83.766	78.217	89.298	98.148	100.57	112.7	112.13	126.51	116.93	122.74	125.07	121.33
1.1338	0	0	0	0.98532	2.1515	5.2391	0.24616	7.4082	6.2425	5.686	13.481	6.2557	0	5.7494	2.2703	0	2.757	6.2102	2.5562	5.1217	0.89362	0	3.1039	12.986	33.532	54.414	108.63	128.44	194.31	237.89	300.19	342.03	407.21	427.58	445.9	524.74	542.11	554.65	563.85	587.44	621.6	617.55	632.56	655.74	680.12	674.1	693.88	714.72	719.9
4.7322	0	0	5.5247	0	1.0662	0	0	0	0.76103	0	3.223	0	0	0	0	0	0	0	0	0	0	0	0	0	0	0	0	0	0	0	0	0	0	0	0	0	3.9304	9.752	16.408	19.9	30.606	32.088	34.275	22.903	21.637	36.109	35.653	46.783	34.463
0	3.2157	0	0	1.5684	1.134	7.5446	8.8998	16.429	13.404	4.1056	9.8173	10.441	8.5174	13.342	15.31	12.337	17.71	19.961	20.001	1.8081	9.5928	13.938	36.527	53.53	66.932	92.891	114.36	147.32	183.89	224.07	260.72	282.16	315.72	400.21	417.99	476.36	518.31	571.64	569.4	572.82	571.87	585.32	617.68	607.38	610.79	652.76	641.71	632.82	620.84
0	6.1484	0	0	2.6474	3.1852	8.5579	11.641	2.6434	2.0522	1.269	0	4.4003	18.381	16.093	13.446	20.72	19.843	23.434	29.241	33.622	35.568	35.287	36.651	50.905	45.449	57.045	54.38	56.029	56.463	53.803	44.527	60.231	68.1	79.612	78.405	78.918	79.276	81.774	83.73	90.379	96.586	85.434	93.618	91.427	99.56	90.357	99.155	94.772	114.07
0	11.921	6.106	6.7954	0	0	0	0	0	0	0	0	0	0	0	0	3.116	11.321	21.349	34.82	43.627	63.518	84.933	99.429	109.29	125.05	139.66	163.51	146.02	199.65	231.45	239.07	255.82	277.37	277.98	262.53	289.82	329.16	357.78	375.58	371.83	351.46	364.32	360.07	351.98	339.74	352.33	377.66	386.89	380.72
4.5915	0	1.7421	3.3725	2.3602	0.36651	0	0	0	0	0	0	0	0	0	0	0	0	0	0	0	0	0	0	0	0	0	0	0	0	0	0	0	0	0	0	0	0	0	0	0	0	6.8519	0	0	0	0	0	0	0
2.1441	3.4832	4.0281	3.332	0	0	0.9523	1.5977	2.1852	0	0	0	0	0	0	0	0	0	0	0	0	0	0	0	0	0	0	16.74	24.937	48.665	72.752	70.898	107.73	133.25	162.8	181.44	196.05	249.95	292.19	292.54	312.96	341.39	353.49	382.79	370.23	400.3	407.86	417.15	413.3	425.2
18.979	0	0	0.90049	2.614	0	0	0	0	0	0	0	0.91905	0	0	0	0	0	0	0	0	0	0	0	0	0	10.052	10.63	16.404	18.128	31.09	36.29	43.193	35.118	46.788	62.811	79.791	84.184	101.14	104.85	101.98	114.82	121.38	123.71	129.84	133.83	145.95	142.92	159.78	177.3
18.046	9.337	0	0	0	0	0	2.8112	0	16.736	9.4252	3.7637	0	0	0	0	0	0	0	0	0	0	0.4429	0.36374	7.5813	11.679	19.564	30.349	33.403	32.906	40.796	50.708	61.805	50.494	60.79	73.496	86.689	91.275	99.674	98.549	78.739	87.118	77.019	98.983	90.786	95.158	96.378	102.11	102.63	98.259
16.263	0.73999	3.5462	0	0	0	0	1.2422	0	0	0	0	0	0	0	0	0	0	0	0	0	0	0	0	0	0	0	0	0	0	8.1101	32.668	57.195	101.36	108.53	159.76	183.74	211.28	229.27	256.72	287.25	325.77	365.08	399.75	410.98	419.46	427.4	425.32	434.81	402.24
7.9212	5.3703	0.16053	0	4.2327	0	0	0	0	0	0	0	0	0	0	0	0	0	0	0	0	0	0	0	0	0	0	0	0	0	0	0	0	0	0	0	0	0	0	0	0	0	0	0	0	0	0	0	0	0
9.2099	3.0989	0.14274	1.4167	3.2664	0	0	0	0	0	0	0	0	0	0	0.67989	5.6381	3.2922	0	0	2.0363	0	0	0	0.61801	0	0	0	0	0	0	0	0	4.14	18.84	15.926	13.79	48.972	68.509	107.39	130.5	134.85	166.95	172.8	190.52	204.34	244.75	233.76	210.78	230.62
0	0	0	14.66	11.783	3.948	0	0	6.3983	12.632	34.332	66.723	119.01	201.89	272.78	338.23	422.68	487.55	585.65	607.89	724.1	799.07	848.66	929.31	956.32	1012	1043.1	1114.8	1134.6	1133.7	1128.5	1182.8	1196.5	1197.5	1212.1	1217.5	1233.5	1248.8	1242.8	1256.1	1251.8	1287.6	1251.6	1240.2	1227.1	1229.5	1239.9	1197.8	1212	1202.7
21.107	0	0	0	4.9644	0	3.8452	0	1.5497	0	0	0	0	0	0	0	0	0	0	0	0	0	0	0	0	0	0	0	0	0	8.1786	8.6603	9.239	0.34204	6.2414	13.162	16.396	33.42	37.676	23.321	22.661	29.92	29.606	23.774	15.523	21.841	25.279	22.33	28.021	27.959
7.1018	0	0	0	0.31937	13.507	13.596	13.127	28.766	31.205	43.364	56.711	71.189	85.53	88.356	93.967	116.63	117.95	123.63	142.13	145.75	156.26	162.03	160.55	164.16	174.83	189.63	196.21	187.76	194.67	183.69	205.86	194.7	181.06	188.29	178.83	187.53	199.48	206.07	181.1	201.47	195.54	179.11	181.92	194.62	190.76	195.7	201.15	172.22	194.32
27.076	14.054	1.4642	0	0	0	0	0	0	0	0	0	0	0	0	0	0	0	0	0	0	0	0	0	5.5838	11.315	11.279	26.377	49.822	64.839	81.749	100.28	124.47	143.53	177.71	207.71	206.34	200.67	228.08	245.84	257.12	263.55	272.54	279.21	275.57	258.3	267.09	277.94	261.65	280.9
7.749	0.23248	3.3625	6.1318	2.8249	0	0	0	0	0	0	0	0	0	0	0	0	0	0	0	0	0	0	24.55	67.044	125.38	200.97	258.37	324.06	404.29	468.67	534.69	656.96	772.33	790.77	849.52	947.94	1029.8	1091.8	1155.8	1215	1193.7	1203.5	1318.4	1368.2	1417	1431.8	1519.8	1526	1551.1
1.342	0.7385	0	0	1.0875	5.3864	8.5041	8.2243	0	6.2174	0.36467	0	0	0	0	0	0	0	0	9.2995	27.964	50.115	76.387	92.826	130.64	155.07	180.51	216.49	232.27	277.44	311.46	313.76	351.87	363.5	376.49	410.07	433.16	472.5	508.59	507.09	501.8	538.17	549.79	468.52	466.26	477.96	518.34	501.34	521.35	530.24
40.308	26.883	7.7358	0.29205	0	0	0	0	0	0	0	0	0	0	0	0	0	0	0	0	0	0	0	0	7.1572	12.959	39.102	86.634	131.2	158.9	196.92	226.87	272.11	311.01	347.58	362.6	404.19	458.76	478.16	479.03	518.64	525.49	535.39	561.17	568	591.2	635.28	628.63	623.26	637.88
9.5337	3.8161	3.0323	0	0	0	0	0	0	0	0	0	0	2.4398	0.90304	0	0	0	0	0	6.0104	13.024	21.357	21.34	34.144	37.577	40.898	35.136	44.049	55.391	66.172	53.135	63.416	69.955	73.443	78.141	77.908	96.844	80.301	96.877	104.3	97.913	91.514	77.555	67.227	66.871	56.837	49.531	33.156	27.409
15.429	3.4745	1.0507	2.3024	1.3098	0	0	0	0	0	0	0	0	0	0	0	0	0	0	0	0	0	0	0	0	0	0	0	0	0	0	0	0	0	0	20.886	68.325	152.89	220.07	263.76	482.69	630.03	771.96	938.72	1049.8	1238.3	1256.4	1471.5	1668.3	1729.2
0	0	0	9.1697	4.4723	3.0353	0	1.9606	8.0133	5.5879	16.369	38.977	58.441	68.137	91.672	123.06	188.78	230.21	272.87	313.27	378.33	428.46	489.75	521.73	530.96	582.18	666.2	680.53	712.7	742.22	814.97	804.25	847.89	894.41	934.63	968.32	946.77	1003.2	965.61	1023.2	1050.2	1062.5	1031.3	1029.8	1046.2	1056.3	1065.1	1080	1093.1	1074.5
20.272	7.0014	0	0	0	0	0	0	0	0	0	0	0	0	0	0	0	0	0	0	0	0	0	0	0	0	18.442	35.732	42.559	60.368	77.276	105.4	122.4	166.78	185.46	226.75	230.24	267.68	272.49	292.2	305.07	341.94	363.22	392.09	397.92	411.93	406.85	401.58	410.7	405.88
25.149	7.9776	0	0.2686	0	0	0	0	0	0	0	0	0	0	0	0	0	0	0	0	0	0	0	0	0	0	0	0	0	0	0	0	0	0	0	0	0	0	0	0	0	0	1.7994	0	6.9508	0	0	0	7.845	13.578
0	10.193	0.68175	0	0	0	6.016	0	0	6.2999	0	0	1.6793	11.797	10.78	7.2729	8.0003	7.4527	0	17.197	0	10.198	1.8984	0	12.2	25.959	33.05	57.678	77.156	92.277	91.031	126.15	130.19	185.74	195.7	226.64	261.14	267.41	289.34	316.93	367.24	382.36	380.24	389.55	400.34	441.87	419.31	424.37	421.66	442.8
21.059	1.9195	3.371	0	0	0	0	0	0	12.684	26.623	83.792	142.75	195.22	257.63	317.77	408.25	453.05	533.71	603.4	644.87	716.77	762.9	809.94	833.99	872.46	913.87	937.29	957.54	949.49	1024.9	1040.1	1075.2	1078.7	1074.4	1123.3	1131.7	1121.1	1156.5	1143	1197.8	1214.2	1182	1160.4	1219.6	1154.4	1186.2	1185.1	1183.4	1201.6
0	0	0	4.9981	7.2516	12.916	14.437	16.833	18.306	22.015	13.253	17.543	7.0443	18.322	18.864	25.422	30.574	14.863	8.3476	10.078	5.3737	10.682	13.784	12.907	6.2886	3.9679	0	0	0	0	0	0	0	9.5068	2.4927	0	0	0	0	0	0	0	0	0	0	0	0	0	0	0
13.139	0	0	9.3667	0.63808	0	0	0	1.965	0	0	0	0	0	0	0	0	0	0	0	0	0	0	0	0	0	0	19.779	19.45	39.255	10.807	17.112	45.588	51.799	58.685	67.572	72.121	108.93	114.66	122.47	130.58	164.76	136.9	144.41	156.43	164.18	174.63	208.95	226.97	231.27
0	0	1.1453	12.698	0	3.694	0.75233	0	0	0.81952	0	0	0	0	0	0	0	0	0	0	0	0	0	8.2296	2.0725	2.5479	0.86546	0	4.3809	0	9.7727	9.229	12.555	24.819	16.106	5.3078	0	0	0	0	0	0	0	0	0	0	0	0	0	0
0	4.6693	1.5737	5.2686	2.6356	0	0	1.3386	0	5.5826	16.798	25.468	42.267	17.096	55.389	44.107	42.932	56.382	60.407	66.673	85.111	73.13	109.43	116.99	121.2	134.36	177.8	232.63	238.34	293.57	378.68	437.68	497.11	533.48	587.28	664.73	713.72	770.45	805.02	874.14	877.84	934.3	927.95	954.52	982.9	1024.5	1045.5	1096.2	1128.9	1115.9
12.454	0	0	0	0.4833	0	0	0	0	0	0	0	0	0	0	0	0	0	0	0	0	0	0	0	0	17.258	23.104	5.2564	20.576	27.33	39.526	13.589	8.5859	17.802	23.117	34.186	36.304	39.868	37.069	49.333	46	41.696	16.044	0.2332	8.8801	0	0	0	0	0
28.809	3.1966	0	0	0	0.22728	0	0	0	0	0	0	0	0	0	0	0	0	0	0	0	0	0	0	0	0	0	0	0	0	0	0	0	0	0	0	0	0	0	0	0	0	0	0	0	0	0	0	0	0
16.065	0	1.9686	2.6461	0	0	0	0	0	0	0	0	0	0	0	0	1.7603	6.7031	2.3723	0	0	3.4201	0	0	0	0	0	0	0	0	0	0	0	0	0	0	0	0	0	0	0	0	0	0	0	0	0	0	0	0
0.12414	0	0	16.355	3.7493	0	0	0	0	0.79123	0	5.8842	0	0	0	3.7983	0	2.3742	5.8162	0	9.9112	6.9514	14.107	0	14.044	12.67	2.6695	0	0	0	0	0	0	0	0	0	0	0	0	0	0	0	0	0	0	0	0	0	0	0
5.4077	2.2708	0.82968	0	2.2024	0	0	0	1.0683	0	0	0	0	0	0	0	0	0	0	0	0	0	0	0	0	23.445	17.518	52.443	67.619	94.616	104.27	117.52	135.82	143.57	163.59	169.52	184.15	199.64	197.42	229.42	231.05	258.74	263.14	262.35	281.16	285.42	283.19	304.31	296.08	290.46
26.754	8.4673	0	0	0	0	0	1.8674	0	0	0	0	11.681	15.08	11.446	11.611	20.562	24.535	32.941	31.05	35.345	34.654	20.002	22.966	20.443	16.771	19.906	21.311	24.914	30.052	27.371	20.893	19.191	15.893	16.499	0	3.6725	9.1713	6.5253	0	0	1.8979	0.12483	0	0	0	0	0	0	0
27.615	9.3194	2.5928	0	0	0	0	0	0	0	0	0	0	0	0	0	0	0	0	0	0	0	0	0	0	0	0	0	0	0	0	0	0	0	0	0	0	0	0	0	0	0	0	0	0	0	0	0	0	0
30.797	23.933	5.7849	0	0	0	0	0	0	0	0	0	0	0	0	0	0	0	0	0	0	0	0	0	0	0	0	0	0	0	0	0	0	0	0	0	0	0	0	0	0	0	0	0	0	0	0	0	0	0
16.127	0	0	0	4.4322	0.91919	0	3.4235	1.1015	0	0	0.33185	22.376	40.108	69.602	94.866	109.9	151.08	167.18	204.35	230.87	247	274.73	281.75	315.18	327.83	328.59	335.38	359.74	357.66	371.34	364.42	379.36	357.26	370.14	362.15	362.2	369.86	383.35	366.41	360.83	372.79	371.65	363.72	371.15	363.74	356.31	360	356.39	368.67
6.5847	0	0	2.6101	0	4.4569	0	0	0	0.34116	8.3202	8.2075	14.974	29.431	42.854	53.768	66.246	79.494	80.126	108.01	107.21	122.84	130.11	148.27	160.18	170.91	184.94	184.96	278.1	196.65	201.5	197.78	201.1	199.75	195.38	198.34	191.01	197.8	186.3	194.42	192.59	189.89	194.58	199.59	188.86	208.68	206.63	192.28	185.97	181.44
0	0	0	2.2061	5.6386	14.525	14.328	12.782	8.0376	15.313	11.14	10.326	10.922	24.062	22.003	43.861	49.841	47.45	54.744	51.685	71.374	92.801	101.81	117.29	115.72	118.49	108.02	127.63	126.36	136.73	153.07	158.42	175	169.84	180.39	179.48	167.18	190.45	191.96	196.72	185.29	197.42	172.95	184.5	193.74	206.84	183.5	195.39	187.76	191.39
2.5232	0	3.7014	5.9514	0	0	0	0	0	0	0	0	0	7.6726	0	3.9577	1.4834	2.6251	13.425	29.506	46.022	45.083	64.716	76.319	103.96	119.57	134.24	130.02	160.69	172.4	176.78	205.71	190.61	229.21	238.17	225.36	233.62	238.46	248.9	258.22	261.09	275.39	265.99	252.72	272.54	268.71	265.72	254.24	253.41	261.54
0	6.0139	0	12.423	3.4355	0.54921	0.50572	0	0	0	0	0	0	0	0	0	0	0	0	0	0	0	0	0	0	0	0	0	0	0	0	0	0	0	0	0	0	0	0	0	0	0	0	0	0	0	0	0	0	0
33.286	12.59	7.6021	0	0	0	0	0	0	0	0	0	0	0	0	0	0	0	0	0	0	0	0	0	0	0	0	0	0	0	0	0	0	0	23.29	66.504	81.374	95.353	154.14	212.45	260.31	279.52	333.66	371.72	419.74	441.23	463.76	480.34	531.6	544.66
18.651	11.412	0	0	4.0885	2.264	0	0	0	0	0	0	0	0	0	0	0	0	0	0	0	0	0	0	0	0	0	0	0	0	0	0	0	0	0	0	0	0	0	0	0	0	0	0	0	0	0	0	0	0
1.0398	13.796	0	0	0	0	4.776	0	0	2.1167	5.4451	12.951	45.383	67.833	91.662	106.32	147.89	180.44	218.96	245.34	284.99	311.5	341.96	387.17	395.74	426.11	437.14	449.56	481.39	458.97	461.31	456.16	473.15	523.53	552.54	569.41	569.71	549.98	556.11	551.56	554.04	514.3	510.31	544.16	540.28	559.41	564.68	574.14	577.6	582.69
24.397	11.943	0	0	0	0	0.75348	0	0	0	0	0	0	0	0	0	0	0	0	0	0	0	0	0	0	0	0	0	0	0	0	0	0	0	0	6.9452	44.112	71.511	101.11	79.748	129.77	153.3	150.63	211.94	176.36	228.07	245.5	251.86	257.29	271.6
0	7.9046	0.24358	0	4.9425	5.8354	17.107	9.036	14.542	14.762	4.3247	1.547	0	12.358	0	1.5773	13.329	25.484	36.774	46.841	55.293	76.81	82.136	91.672	117.84	127.84	150.07	146.96	172.56	172.07	174.72	171.27	183.5	194.57	192.88	209.9	202.99	192.11	203.44	205.13	200.23	195.52	189.04	189.27	185.97	198.69	193.18	189.48	203.26	201.12
23.674	12.016	3.6827	0	0	0	0	0	0	0	0	0	6.0034	6.0476	0	3.735	5.5163	3.297	0	0	2.894	0	3.3601	13.667	14.57	10.43	12.586	23.953	23.413	22.024	29.636	29.634	32.701	38.661	46.652	56.854	41.249	53.164	46.215	82.223	77.122	78.044	80.195	70.49	55.666	57.583	58.725	56.179	50.563	44.66
22.295	1.4364	0	0	0	0	0	0	0	1.0056	4.6075	11.895	24.58	27.233	50.584	44.072	52.118	59.886	80.569	97.251	102.55	121.88	129.33	121.02	112.4	124.54	142.89	149.42	148.54	149.22	143.51	138.09	125.59	127.72	132.4	132.81	133.5	141.64	132.21	134.96	143.81	128.5	113.21	110.49	108.24	115.14	113.6	122.08	118.19	108.31
0	0	0	2.4269	0	7.5052	12.623	5.6129	15.948	9.4377	21.259	7.5914	14.48	0	18.345	13.109	4.5594	7.0266	5.6447	1.6731	5.3867	7.9042	0.51792	7.1793	23.661	13.509	11.841	14.842	14.621	26.952	27.868	17.517	22.865	24.182	30.81	23.412	32.793	33.702	48.601	38.497	27.047	41.076	43.615	50.597	57.015	54.302	62.269	60.653	61.166	77.19
1.6545	0.25909	11.861	1.7059	0	0	0	0	0	0	0	0	0	0	0	0	0	0	0	0	0	0	0	0	1.4343	0	12.211	0	0	30.09	38.599	79.967	94.364	123.36	156.27	210.64	277.59	280.61	441.42	404.74	402.64	428.17	446.22	519.47	526.37	538.3	660.43	708.09	631.21	739.37
1.0593	13.941	0	2.8473	0	7.2172	0	0	0	0	0	0	0	0	0	0	0	0	0	0	0	0	0	0	0	0	0	0	0	0	0	0	0	0	0	0	0	0	0	0	0	0	0	0	0	0	0	0	0	0
0	0	0	0	0	17.985	10.622	18.672	13.153	9.0355	15.012	19.896	18.188	11.069	16.576	9.4965	16.727	21.677	15.589	19.507	11.73	17.095	14.849	16.432	30.341	30.293	34.69	39.833	45.66	53.303	60.116	65.182	91.885	101.57	117.87	133.22	166.17	192.47	200.11	209.05	214.97	215.11	216.59	269.35	262.2	235.25	240.43	231.33	245.67	256.48
0	0	0	2.1935	8.5949	0	7.4048	8.0376	0	2.9775	4.3321	18.533	22.039	27.647	23.157	22.712	47.256	77.04	99.685	129.14	212.58	247.32	252.27	301.95	358.86	402.68	451.86	481.81	539.63	586.51	623.27	689.66	695.53	758.65	748.95	781.18	791.14	811.15	827.06	830.47	841.28	839.82	862.53	864.7	872.61	885.02	890.81	869.53	879.98	884.64
17.313	5.1188	0	0	0	0	1.1529	0	0	0	0	0	0	0	0	0	0	0	0	0	3.1261	8.048	1.2226	17.177	0	16.828	15.366	22.041	14.818	22.566	13.171	6.0528	17.436	42.7	92.783	165.94	236.04	319.66	399.77	474.25	580.48	666.43	751.68	821.27	909.93	952.42	1049.3	1102.8	1127.3	1141.1
12.963	12.568	0	0	0	0	0.38291	0	6.8144	6.0886	5.1647	0	11.605	0	6.8729	1.8913	2.5412	8.9711	5.4039	0	6.2205	3.0455	0	0	0	0	9.6028	26.343	39.708	50.053	62.025	93.707	133.52	150.53	197.79	238.11	245.93	270.41	296.22	327.53	341.25	408.64	423.26	552.06	443.95	432.41	440.05	391.93	418.4	401.58
23.094	0	0	0	0	0	0	0	0	0	0	0	0	0	0	0	0	0	0	0	0	0	0	0	0	0	0	0	0	0	0	0	0	0	0	0	0	0	0	0	0	0	0	0	0	0	0	0	0	0
7.8932	4.144	0	0.36618	0	0	0	0	0	0	0	0	0	0	0	0	0	0	0	0	0	0	0	0	0	0	0	0	0	0	0	0	0	0	0	0	0	0	0	0	0	0	0	0	0	0	0	0	0	0
16.716	11.171	1.7486	0.65148	0	0	0	0	0	0	0	0	0	0	0	0	0	0	0	0	0	0	0	0	0	0	0	0	0	0	0	0	0	0	0	0	0	3.0177	4.6807	19.739	20.243	26.438	31.881	20.006	35.281	20.809	29.276	17.882	35.437	43.771
0.55249	10.712	0	6.066	10.135	0	0	0	0	0	0	0	0	0	0	0	0	0	0	0	0	0	0	0	0	0	17.768	78.571	157.39	288.31	443.2	551.4	726.33	882.34	1091.1	1235.1	1441.1	1529.1	1702.4	1854.6	1994.4	2099.4	2214.2	2378.3	2412.6	2483.7	2536	2475	2464.3	2478.5
0	0	1.8482	0	12.739	6.7223	14.519	16.519	32.243	24.675	39.424	27.666	31.423	23.304	23.529	24.462	13.764	26.243	17.104	15.321	16.441	10.042	15.376	18.28	17.416	19.497	14.011	26.386	25.253	55.027	64.988	65.464	70.191	43.523	64.989	96.826	85.996	98.577	94.712	133.6	108.64	128.26	143.39	173.85	146.63	144.36	162.37	178.44	183.94	157.36
4.1142	3.9355	0	0	2.2722	2.6514	0	0.11384	7.3846	22.497	0	8.779	17.407	14.665	12.197	9.1944	15.754	2.1279	0	0	0	0	0	0	0	0	0	4.9053	0	0	0	9.0004	1.6938	27.664	27.776	31.057	22.194	29.223	15.578	20.632	25.796	28.107	37.263	19.286	25.787	14.394	5.3937	0	1.8658	0
0.50628	0	0	12.43	4.2342	2.4016	0	0	0	0.49594	0	0	0	0	0	0	0	0	0	0	0	6.8637	10.28	6.6809	16.906	15.318	15.56	15.829	20.28	28.436	33.016	16.85	27.658	38.225	52.213	79.422	76.864	106.01	115.55	133.33	133.13	148.34	168.91	175.97	202.55	215.04	246.73	255.59	250.98	240.23
12.299	5.3188	0	0	0	0	2.4244	0	0	0	0	0	0	0	0	0	0	0	0	0	0	0	0	0	0	0	0	0	0	0	0	0	0	0	0	0	0	0	0	0	0	0	0	0	0	0	0	0	0	0
0	6.2112	0	1.5357	0.055322	0	0	2.3297	0	0	0	0	0	0	0	0	0	0	0	0	0	0	0	0	0	0	0	0	0	0	0	0	0	0	0	0	0	0	0	0	0	0	0	0	0	0	0	0	0	0
7.4016	0	0	8.2878	0.68471	9.0823	0	0	5.7522	0	0	0	0	0	14.623	20.92	0	0	3.7485	0	10.088	23.809	13.864	24.098	37.684	69.223	94.604	109.3	162.4	179.01	212.72	254.92	298.36	333.38	359.2	413.53	439.16	485.17	485.44	526.44	557.94	563.44	575.01	596.64	603.55	633.82	642.5	635.31	613.72	630.74
32.766	30.328	1.9461	0	0	0	0	0	0	0	0	0	0	0	10.413	29.089	51.577	72.435	101.91	132.75	145.78	214.11	261.57	292.1	314.72	359.28	402.44	446.59	505.38	529.07	530.97	552.41	570.41	634.81	685.01	711.44	751.63	768.69	795.36	789.03	851.17	869.04	892.11	909.34	921.41	938.67	975.25	998.81	999.16	1033.7
0	0	0	0.06447	50.773	63.508	93.339	135.3	145.47	163.67	173.05	208.84	213.58	252.52	242.59	217.6	233.8	234.73	244.96	252.22	252.61	244.81	235.91	241.63	219.99	244.49	248.04	247.23	226.39	255.94	240.8	237.67	244.11	242.56	256.65	264.7	264.62	282.69	290.09	300.71	310.09	311.66	310.91	320.09	327.8	309.55	207.43	311.56	325.51	287.74
0	0	0	0	5.8028	0.34561	12.409	7.9855	6.957	17.242	9.739	17.198	19.297	25.359	19.367	22.923	5.0842	7.0114	5.1649	11.287	19.334	15.401	8.3939	18.759	1.8896	13.553	2.3181	11.038	4.3387	5.2758	0	0	0	0	0	0	9.414	38.825	20.988	26.745	29.662	20.213	57.022	62.427	78.451	75.844	57.044	86.967	66.297	64.23
16.98	0	0	0	0	0	2.3817	0	0.63255	0	0	0	0	0	0	0	0	0	0	0	0	0	0	0	0	0	0	0	0	0	0	0	0	0	0	0	0	0	0	0	0	0	0	0	0	0	0	0	0	0
33.021	9.6765	0	0	0	0	0	36.258	69.466	111.06	132.93	173.43	223.85	269.58	294.85	312.4	335.72	366.01	409.09	423.97	478	500.69	512.13	550.79	553.45	565.17	582.45	595.33	604.35	636.24	648.83	648.78	643.21	645.53	645.51	644.51	632.21	657.99	642.34	641.61	643.01	645.67	639.23	631.74	638.04	619.65	623.85	627.29	609.08	598.31
9.0374	0	0	1.4541	6.8903	0	2.0307	0	0.82446	4.9987	8.3544	24.044	23.348	27.792	37.109	46.175	61.716	59.634	69.595	110.75	149.23	196.7	245.1	329.72	404.84	513.4	692.75	889.48	1055.7	1280.8	1464.4	1695.5	1972.7	2190.9	2391.6	2586.9	2702.8	2955.5	3035.8	3059.8	3159.1	3230.5	3289.2	3320.8	3337.9	3331.5	3412.1	3518.1	3485.6	3550.5
0	5.647	0	7.3994	0	0	8.1136	8.969	11.523	33.204	32.053	56.837	70.681	75.085	96.567	110.97	129.49	157.42	193.77	225.91	261.66	281.05	326.11	413.32	443.32	414.97	609.52	672.56	769.08	891.58	945.09	834.38	887.07	938.51	1013.7	1123.1	1210.6	1263.3	1014.6	1403.8	1375.9	1497.5	1490	1543.6	1605.2	1671.4	1670.9	1734.1	1713.7	1762.4
0	0	0	9.6427	0.72656	9.3286	7.6732	20.017	1.8225	0	0	0	0	0	0	0	0	0	0	0	0	0	0	0	0	0	0	0	0	0	0	0	0	0	0	0	0	0	0	0	7.3294	18.172	32.004	63.783	78.52	96.189	133.63	161.45	179.64	208.31
0	0	0	0.22786	0	10.09	12.07	19.775	21.293	37.268	43.425	50.069	61.303	72.487	87.124	95.575	102.16	120.08	117.65	127.74	130.73	133.89	128.46	143.97	147.27	149.96	140.74	144.63	151.05	169.97	158.23	144.78	162.79	157.23	161.14	169.91	172.6	179.98	191.91	188.03	196.2	203.61	198.39	230.11	213.86	217.52	229.97	228.96	233.74	241.59
0	0	5.5147	0	0	2.0614	3.6099	5.1135	14.963	10.404	14.52	22.449	20.535	30.392	30.605	36.547	32.678	34.064	47.142	42.4	40.159	38.499	59.521	55.381	56.524	59.651	73.841	86.577	89.896	106.66	109.25	123.82	131.72	131.07	169.92	175.5	190.33	215.95	238.93	241.51	239.29	248.3	261.83	270.22	259.41	280.66	281.93	304.72	299.58	305.41
25.628	5.1365	0	0	0	0	0	0	0	0	0	0	0	0	0	0	0	0	0	0	0	0	4.1888	23.648	18.587	37.694	28.939	43.758	59.498	93.316	89.951	110.5	122.23	127.96	146.94	179.22	196.03	200.71	188.98	205.17	205.64	215.13	229.76	221.04	244.57	251.95	280.04	295.37	301.25	297.57
0	8.8749	3.296	2.3041	0.61595	1.1079	0	2.8151	14.93	12.554	14.616	10.294	0	4.9981	0	5.5368	1.3525	11.411	16.209	11.656	20.603	20.062	23.162	36.83	52.987	48.034	60.358	70.061	112.91	142.37	188.58	186.11	233.23	271.89	304.6	361.16	459.46	513.47	653.28	726.24	817.58	818.56	950.89	1016.8	1057.7	1092.6	1088.2	1108.9	1182.2	1229.7
3.1327	6.0233	0	0	0	0	6.01	4.1741	4.4586	6.0677	0	0	2.3152	8.3274	10.545	10.086	14.83	28.713	28.813	4.7516	10.584	25.665	43.941	43.786	71.459	82.318	97.494	118.43	141.14	152.78	170.13	183.25	215.11	241.13	273.74	318.88	376.54	387.29	394.15	465.81	451.99	479.85	554.17	541.07	532.16	555.53	601.69	629.76	596.37	625.53
0.60377	9.3558	0.28248	7.1002	2.8449	0	0	0	0	0	0	0	0	0	0	0	0	0	0	0	0	0	21.64	29.512	29.696	54.374	45.048	55.882	58.327	68.791	73.669	94.288	130.49	185	210.63	229.71	269.45	305.8	348.1	349.95	374.38	415.59	449.67	473.73	491.74	525.34	540.26	579.06	589.04	598.76
0	0	7.4907	8.1433	1.0559	0	0	0	0	0	0	0	0	0	0	6.8423	0	0	0	0	0	0	0	0	0	0	0	0	0	0	0	0	0	0	0	0	0	0	0	0	0	0	0	0	0	0	0	0	0	0
0	7.3481	3.3276	0	0	0.92234	5.81	6.6204	0	3.6157	0	0	6.0765	17.535	24.758	15.155	24.161	31.093	42.463	40.23	47.755	50.653	36.663	27.469	37.097	38.985	41.599	42.064	42.071	38.727	16.886	13.667	24.881	24.437	34.169	32.391	16.547	7.9283	31.339	26.143	14.221	10.704	4.3575	0	4.7789	4.9496	9.7502	5.4506	2.6057	10.558
0	4.7704	4.3556	3.8493	0	1.0377	0	0	4.6292	0	0	0	2.3012	0	0	0	0	5.984	11.864	0	8.6551	13.508	18.882	27.165	35.057	25.138	52.686	54.819	45.24	46.048	53.25	43.05	52.604	60.124	65.136	55.42	66.403	83.912	80.332	84.936	81.745	78.971	94.817	105.98	93.16	79.798	90.303	67.122	81.579	101.94
5.4962	0	0	0	11.588	0	10.194	10.379	27.492	14.951	19.55	19.066	21.562	19.958	12.188	13.585	21.558	10.645	26.548	24.922	22.274	13.502	16.193	13.338	13.303	13.028	7.5637	9.2267	0	8.4458	10.81	3.8737	0	0	0	0	0	2.3378	9.2455	0	4.4087	0	2.4182	0	0	0	0	0	0	0
0	0	0	0	8.1466	12.269	2.1394	2.3056	0	4.2078	12.654	1.468	4.4577	0	7.0843	0	0	0	0	0	0	0	0	0	0	0	0	0	0	0	11.164	14.559	12.636	26.902	27.584	18.551	20.903	30.952	42.537	41.615	66.783	74.61	111.27	112.68	116.61	123.77	146.74	185.97	180.49	198.26
14.005	9.2748	0	0	0	1.4404	0	0	0	0	0	0	0	0	0	0	0	0	0	0	0	0	0	0	0	0	0	0	0	0	0	0	0	0	0	0	0	0	0	0	0	0	0	0	0	0	0	0	0	0
3.699	0	0	1.0674	5.3437	0	0	0	0	0	0	0	0	0	0	0	0	0	0	0	0	0	0	0	0	0	0	0	0	0	0	0	0	0	0	0	0	0	0	0	0	0	0	0	0	0	0	0	0	0
14.933	12.47	0	0	0	0	0	0	0	0	0	0	0	0	0	0	0	0	0	0	0	0	0	0	0	19.107	27.054	60.209	93.45	108.65	139.69	128.06	136.17	168.48	173.11	181.18	158.97	172.22	180.39	192.57	186.42	170.85	168.57	159.03	168.58	147.03	166.27	153.96	161.13	161.33
17.271	0	0	0	0	2.5416	0	0	5.5142	0	0	0	0	0	0	0	0	0	0	0	6.3684	28.2	54.372	82.941	129.23	176.69	224.56	303.37	322.52	399.87	456.59	472.87	546.64	585.36	615.05	645.56	706.71	776.45	801.91	821.84	880.36	851.5	870.41	863.62	861.99	816.76	823.89	833.12	843.89	860.07
6.7184	2.0598	4.271	0	0	5.4528	0	0	6.044	8.6113	21.419	32.814	29.602	52.328	60.49	78.564	94.403	111.78	126.8	137.44	168.3	169.79	186.07	207.61	220.18	226.87	250.58	260.87	279.06	308.79	289.32	322.56	320.13	332.65	343.32	360.97	365.07	387.53	379.86	387.09	383.47	406.75	404.81	387.86	391.21	379.59	405.31	396.63	390.23	408.11
29.422	12.141	0	0	0	0	0	0	0	0	0	0	0	0	0	0	0	0	0	0	0	0	0	0	0	0	0	0	0	0	0	0	0	0	0	0	0	0	0	0	0	0	0	0	0	0	0	0	0	0
20.995	1.0763	0	1.2487	0	0	0	0	0	0	0	0	0	0	0	0	0	0	0	0	0	0	0	0	0	0	0	0	0	0	0	0	0	0	0	0	0	0	0	0	0	0	1.1164	4.6907	3.461	4.0766	6.0784	14.415	16.162	17.371
26.369	9.8761	12.548	0	0	0	0	0	0	0	0	0	0	0	0	0	0	0	0	0	0	0	20.833	85.671	162.62	245.69	349.5	411.31	502.96	594.87	677.46	831.09	928.88	1031.5	1095.8	1202.2	1269.1	1320.5	1413.1	1519.1	1645.9	1663.2	1708.5	1750.9	1799.9	1781.7	1831.6	1880	1848.7	1887
0	0	0	13.886	0	3.9375	6.2617	9.2615	0	5.0457	0	9.6502	0	0	0	0	0	0	0	0	0	0	2.9089	1.9722	0	0	0	5.9221	3.111	10.401	7.6477	10.158	9.6467	4.4072	20.558	29.179	54.413	58.212	63.208	84.075	86.722	78.333	60.07	66.08	71.72	88.228	74.071	80.786	89.172	93.963
0	2.3685	2.6858	0	4.6736	1.5698	4.9175	10.322	0	0	0	0	0	0.86525	4.4016	2.5495	0	4.6863	0	0	0	0.98066	0	0	10.323	4.0887	16.026	23.523	31.533	21.665	27.376	7.0406	19.309	39.868	34.842	46.661	50.79	34.721	39.449	25.973	39.173	35.75	25.092	29.348	29	29.429	22.685	31.705	19.012	33.257
19.133	5.5481	0.09734	1.3635	0.3794	0	0	0	0	0	1.7096	9.2928	12.625	17.347	30.207	45.075	41.9	47.427	50.726	65.928	74.219	67.537	65.744	83.286	95.68	81.732	93.746	103.04	96.264	117.12	95.364	103.08	103.23	89.051	79.488	86.005	45.722	64.96	58.163	58.967	61.035	59.821	54.943	58.109	73.787	49.567	74.277	60.627	52.313	46.768
0	1.4489	0	0	0	4.442	20.306	18.763	12.642	18.014	16.928	12.056	18.907	34.458	26.594	20.421	27.171	26.389	11.17	24.503	21.129	34.148	21.388	25.336	22.007	35.624	37.539	47.791	51.954	47.545	52.772	51.442	70.226	89.991	106.05	106.35	113.89	106.01	107.03	118.88	121.78	134.38	120.57	125.87	131.1	131.74	124.64	132.01	122.81	130.58
21.25	12.202	0	0	0	0	2.7587	0	0	0.20646	0	7.1652	5.8666	0	0	0	0	0	0	0	0	13.669	32.842	24.015	27.357	38.384	37.998	52.04	46.411	77.974	79.381	90.972	101.06	106.46	143.55	157.82	179.8	178.29	174.83	205.94	214.89	247.24	238.76	270.07	268.31	278.32	298.38	314.85	332.72	332.16
6.2887	2.9792	5.8299	11.1	0	0	0	0	0	0	0	0	0	0	0	0	0	0	0	0	0	0	0	0	0	0	0	0	0	0	0	0	23.254	85.041	145.61	189.22	257.24	318.61	390.2	446.31	529.99	548.02	618.55	647.07	709.15	756.22	770.36	794.19	840.1	838.05
40.795	8.1086	0	4.8996	0	0	0	0	0	0	0	0	0	0	0	0	0	0	0	0	0	0	0	0	0	0	0	0	0	0	0	0	0	0	0	0	0	0	0	5.5762	22.46	30.329	44.854	70.144	76.115	91.89	86.281	98.832	110.93	102.32
0	0.48974	0.23756	6.6736	3.5271	0	2.9857	11.909	12.31	17.125	11.611	14.672	14.664	28.827	27.024	39.856	43.364	46.341	55.577	57.295	67.872	76.057	94.72	98.851	105.86	110.32	117.93	141.71	132.34	153.45	155.08	164.46	186.33	197.97	208.83	220.75	218.87	225.5	252.73	261.49	274.12	285.66	293.98	315.6	309.14	329.41	344.97	351.58	346.02	342.58
20.637	8.0141	0	0	0	0	0	0	0	0	0	0	0	0	0	0	0	0	0	0	0	0	0	0	0	0	0	0	0	0	0	0	0	0	0	0	0	0	0	0	0	0	0	0	0	0	0	0	0	0
24.956	1.1299	4.4675	0	0	0	0	0	0	0	0	8.0746	28.837	44.91	55.273	55.84	70.097	90.765	103	118.21	119.38	148.06	149.59	160.2	185.79	184.04	198.12	211.62	208.04	212.46	220.59	215.05	228.13	225.37	229.73	241.7	239.55	261.12	264.26	264.79	263.13	270.25	267.97	274.27	279.44	277.22	290.69	293.61	291.46	293.56
4.4924	5.1032	0	0	0	0	5.5881	13.654	11.528	5.7218	0	3.3373	4.4674	8.5907	6.753	17.769	0	0.49799	2.4872	2.9275	0	0	0	0	0	0	0	0	0	0	0	0	0	0	21.801	47.354	61.957	81.382	115.76	148.8	174.66	193.12	205.77	219.66	238.77	251.25	269.83	279.42	291.8	327
0	0	0	0	12.173	32.912	28.68	52.543	54.547	61.603	68.73	90.313	88.16	91.961	91.903	86.044	84.148	83.553	77.199	50.835	61.793	51.361	51.996	48.559	56.336	60.934	59.589	74.709	90.881	109.08	110.83	113.2	115.34	127.08	140.12	154.69	152.88	149.95	159.05	161.88	163.08	170.33	173.6	171.58	166.05	178.85	181.06	190.03	172.9	167.46
0	1.7364	3.9493	6.4051	1.0095	0	0.83586	7.6856	13.976	10.376	24.007	4.9483	10.291	5.7964	9.5144	16.064	11.065	14.893	10.857	12.956	12.744	16.595	9.1216	18.291	19.759	24.978	11.827	20.285	18.601	24.864	17.917	26.136	40.683	46.788	70.825	90.646	113.28	143.01	166.77	181.67	188.53	211.48	228.38	238.16	249.31	264.37	281.3	282.33	295.69	289.2
18.697	10.522	0	0	0	0	0	0	0	0	0	0	0	0	0	16.54	20.143	23.028	35.127	65.082	84.045	117.35	143.42	163.55	181.17	188.25	232.27	254.1	270.98	321.11	342.87	351.81	368.1	369.89	387.03	421.68	427.15	463.8	470.72	500	500.21	503.72	487.29	495.71	482.34	477.78	479.76	498.94	491.43	507.49
16.846	3.1639	0	0	0	0	0	0	6.0672	1.5535	0	0	0	0	0	0	0	0	0	0	0	0	0	1.6635	13.492	16.446	24.717	24.195	35.971	98.381	106.12	99.998	46.471	38.422	40.794	66.728	79.744	93.287	103.35	99.853	110.93	123.35	118.47	130.24	127.51	130.25	130.38	143.66	136.45	140.69
7.9185	5.4809	3.3953	4.9163	2.7999	0	0	0	0	0	0	12.383	51.757	100.98	147.62	175.29	238.11	272.38	324.3	371.96	424.97	429.73	449.6	502.42	530.26	424.47	437.19	544.79	452.06	567.6	559.78	571.98	572.47	596.28	594.08	601.52	595.95	596.02	569.72	609.25	588.08	556.03	540.19	556.45	555.2	562.84	572.74	585.6	583.59	580.77
0	0	0	1.0201	10.538	23.34	15.891	27.017	31.577	34.151	30.228	37.86	24.492	23.738	0	16.705	13.832	26.28	29.618	23.855	35.413	25.936	45.545	46.187	50.155	49.319	73.874	93.667	105.25	120.83	135.69	153.98	178.8	222.19	236.68	282.79	286.01	323.28	348.67	342.74	401.07	372.23	378.53	368.7	395.84	439.92	416.47	415.5	413.98	424.62
4.1949	0	0	4.1093	1.4294	0	0	0	0	2.3276	0	0	0	0	0	0	0	0	0	0	0	0	0	0	6.0868	10.005	11.015	9.0167	10.454	13.235	21.851	16.173	20.615	27.802	42.011	47.401	51.746	46.513	55.934	58.052	52.868	69.863	87.67	100.64	100.92	108.58	111.65	103.6	96.782	98.789
3.2323	0	0	8.2302	0	4.3424	2.0154	23.536	33.132	62.451	92.724	136.08	163.18	197.33	214.17	237.22	243.45	277.53	292.65	296.75	328.11	347.94	360.51	366.72	374.85	367.48	395.08	386.81	400.56	400.72	408.63	388.83	378.26	389.37	388.21	390.65	395.17	401.12	402.89	433.39	442.05	437.31	432.52	437.97	421.12	456.69	458.96	487.54	478.65	485.17
0	2.8226	0	4.3312	6.96	0.84567	5.2678	4.8816	0	0	0	0	0	0	0	0.091553	7.077	7.3488	0	0	0.86965	4.9875	7.6947	23.856	19.574	11.406	7.914	23.784	13.042	35.398	38.093	47.807	58.957	80.824	95.422	118.61	137.58	157.7	193.08	204.2	232.56	263.36	276.6	291.9	301.77	270.72	306.14	337.65	351.84	303.25
37.226	8.7327	0	6.4453	0	0	0	0	0	0	0	0	0	0	0	0	0	0	0	0	0	0	0	0	0	0	0	0	0	0	0	0	0	0	0	0	0	0	0	0	0	0	0	0	0	0	0	0	0	0
2.5251	11.357	0.084229	0	0.59012	2.8256	0	0	0	0	0	0	0	0	24.761	66.531	81.268	137.28	179.95	209.09	262.71	279.52	324.12	340.9	400.81	422.68	418.34	458	468.77	498.06	473.08	481.3	495.03	524.58	492.08	495.28	539.23	526.59	541.45	520.84	544.04	528.06	510.99	496.16	459.17	426.04	463.36	413.27	449.54	442.24
31.095	0	0	0	0	0	0	0	0	0	0	0	0	0	0	0	0	0	0	0	0	0	0	0	0	0	0	0	0	0	0	0	0	0	0	0	0	6.767	10.052	18.46	15.3	27.606	32.49	39.891	42.315	53.007	73.188	81.174	92.947	95.685
17.72	4.523	7.642	0.33533	0	0	0	0	0	0	0	0	0	0	0	0	0	0	0	0	0	0	0	0	0	0	0	0	0	0	0	0	0	0	0	0	0	0	0	0	0	0	0	0	0	0	0	0	0	0
0	0	3.9354	11.793	1.7328	3.7612	0	0	0	0	0	0	0	0	0	0	0	0	0	0	0	0	0	0	0	0	0	0	0	0	0	0	0	0	0	0	0	0	0.68112	16.628	31.403	39.114	58.077	70.393	81.51	81.647	97.608	112.2	115.39	124.22
2.295	12.321	15.734	0	0	0	0.26723	0	0	0	11.008	11.121	39.853	38.55	46.834	55.014	56.137	54.023	46.202	34.783	21.69	52.053	61.8	73.547	35.308	35.043	34.784	39.995	64.518	74.27	113.25	144.92	170.33	211.19	271.1	334.28	402.98	457.52	571.18	658.82	703.11	780.81	823.14	882.16	903.52	966.96	942.52	977.88	1037.2	1070.5
19.048	1.095	0	0	0	0.94069	0	0	0	0	0	0	0	0	0	0	8.8931	1.1192	0	9.4978	14.606	27.119	47.352	40.104	50.515	52.274	40.13	49.946	44.988	55.101	45.011	54.613	67.378	73.934	69.979	76.74	99.655	77.831	65.744	64.377	62.897	59.489	46.692	50.41	48.94	46.216	55.851	54.18	57.456	32.835
24.738	0	0	1.8246	0	2.7299	0	0	0	3.7706	0	0	0	0.56859	0	0.0039717	7.7623	14.811	16.968	27.489	27.362	27.186	36.704	37.145	37.42	43.278	48.717	68.347	59.144	64.559	73.635	81.76	59.525	54.824	59.407	61.429	69.472	66.503	69.262	56.183	65.526	57.809	54.755	40.735	52.072	46.211	37.225	43.5	41.396	47.413
19.242	11.414	0	0	0	0	0	0	0	0	0	0	0	0	0	0	0	0	0	0	0	0	0	0	0	0	0	0	0	0	0	0	0	0	0	0	0	0	0	0	0	0	0	0	0	0	0	0	0	0
0	17.323	0	0	0	2.2003	0.83815	0.85313	0	0	0	1.2351	6.2599	5.5491	11.081	14	12.389	20.42	22.251	27.026	37.376	30.838	41.1	47.202	41.501	52.643	38.719	36.996	43.952	43.516	49.759	35.494	43.366	39.384	35.491	30.483	47.028	40.46	41.551	51.238	32.307	44.503	40.613	35.855	23.913	12.673	36.486	30.533	22.693	21.532
0	0	0.089764	3.1679	0	0.21569	7.5909	0	0	0	0	3.3364	9.6146	1.625	0	0	0	0.30721	2.7829	0	11.31	0	6.4734	14.53	18.83	16.833	9.7445	7.8828	11.872	13.851	9.7735	30.89	28.169	36.1	40.818	36.625	39.05	49.74	60.44	56.402	69.393	74.902	92.942	97.569	111.43	110.15	103.93	109.59	120.13	115.51
10.033	0	0.78383	5.5519	0.0013767	0	0	0	0	0	0	1.4365	0	9.3111	8.7741	7.276	21.295	32.223	37.364	35.528	35.345	34.34	41.67	28.214	46.368	40.792	57.857	50.076	37.728	48.839	45.894	50.323	40.582	47.452	34.318	38.888	43.273	28.434	42.516	31.618	35.275	37.271	31.456	31.206	33.518	48.899	48.46	43.438	34.45	45.786
26.163	8.3534	5.8914	1.7064	0	0	0	0	16.82	55.901	98.242	157.88	223.51	290.52	349.89	440.44	505.25	588.48	637.47	703.21	750.24	824.4	846.91	894.43	935.01	983.68	1007.1	1019.3	1023.6	1043.1	1055.2	1033.3	1074.3	1079.1	1078.1	1106.4	1105.3	1147.5	1166.2	1207	1215.9	1222.9	1244.4	1264.1	1267.5	1319.1	1334.2	1361.6	1386.8	1424.4
15.178	2.7085	0	4.2209	0	0	0	0	0	0	0	4.5213	2.072	0	0	0	0	0	0	0	0	0	0	0	0	0	0	0	0	0	0	0	0	0	0	0	0	0	0	0	1.4928	8.7201	6.6621	0.99795	11.637	13.174	5.678	12.296	0	16.294
17.254	5.9137	0	0	0	0	0	0	0	0	0	0	0	0	1.2347	0.046144	6.0298	9.9947	0	0	0	0	0	0	0	0.81091	0	0	0	4.2792	5.6752	0	1.2798	1.951	14	16.799	13.651	12.36	46.138	44.232	64.06	54.349	70.488	71.563	69.438	79.272	83.261	73.332	77.884	85.028
0	4.4635	0	0	4.1455	7.0066	9.9893	11.564	18.134	32.297	34.347	29.046	31.921	46.754	39.401	54.215	54.923	49.099	63.662	53.567	70.73	70.457	86.188	81.721	111.95	120.64	137.52	188.65	221.69	273.11	348.46	396.26	447.63	489.83	564.9	581.46	709.95	693.5	767.32	838.63	883.3	957.15	1005.4	508.98	512.93	538.4	623.03	646.33	690.29	699.88
0	0.3747	0	0	0	0	17.015	7.471	14.086	12.09	9.2581	17.709	18.91	4.9353	0	0	0	3.851	11.17	12.13	23.237	5.1092	0	0	0	1.3337	0	0.059062	1.2302	11.405	8.9916	0.86145	7.3099	8.0177	2.3598	3.0429	2.3997	11.087	2.3962	15.768	15.408	24.101	43.897	47.562	60.474	48.228	56.513	53.111	61.296	48.689
4.6926	0	0	0	0	3.6292	2.8492	0	0	0	0	0	0	0	0	0	0	0	0	0	0	0	0	0	0	0	0	0	0	0	0	0	0	0	0	0	0	0	0	0	0	0	3.9892	8.8295	0	0.1455	5.0776	8.2789	8.1912	0
0	0	4.6765	10.507	19.051	11.465	22.796	29.501	31.076	28.261	35.896	29.548	50.107	45.393	22.144	23.505	27.331	16.728	27.511	12.521	17.058	26.212	18.905	26.4	32.425	18.798	28.541	12.606	21.017	27.252	23.483	61.944	51.834	67.07	77.343	97.374	113.13	124.57	160.19	157.2	190.06	199.99	231.22	220.09	249.17	264.91	307.85	333.13	393.07	397.5
0	12.11	0	0	0	0	9.2442	2.349	8.6402	4.7379	0	2.1386	0	5.998	2.7715	0	0	0	0	2.9632	1.6619	0	8.8992	4.7531	10.112	12.744	21.302	25.377	38.208	34.099	26.93	27.437	35.415	41.239	59.226	74.622	68.519	66.311	75.647	82.584	81.964	96.315	80.573	89.003	92.612	102.66	96.642	105.13	103.66	117.59
0	0	0	1.708	9.2603	10.623	11.626	24.948	32.409	42.827	25.31	41.795	36.866	38.007	53.06	47.47	48.738	43.219	52.265	42.462	38.764	43.689	55.367	46.054	47.996	43.551	35.952	39.354	31.007	49.548	39.66	54.071	56.05	54.156	65.584	53.495	39.179	34.958	51.961	39.879	39.382	43.448	30.787	40.443	29.343	38.92	41.44	43.186	40.293	28.685
0	0	0	4.7708	4.391	25.931	30.459	43.524	52.93	70.895	80.828	94.093	90.975	115.64	122.32	135.77	168.84	170.61	195.04	211.95	256.31	277.12	317.61	339.92	363.67	406.29	433.43	425.12	436.45	486.36	509.9	519.67	544.28	561.44	584.83	572.31	599.77	609.15	631.38	637.08	640.31	659.35	661.37	675.82	671.96	659.93	670.64	694.95	682.97	685.04
19.831	9.858	0	0	0	0	0	0	0	0	0	0	0	0	0	0	0	0	0	0	0	0	0	0	0	0	0	0	0	0	0	0	0	0	11.181	9.4815	7.9126	0	18.236	13.507	27.08	22.316	31.336	31.223	30.61	21.034	13.041	14.384	6.1972	0.62012
1.1022	3.2296	0	1.901	6.2555	0	0.46721	3.8059	17.121	11.853	31.36	57.964	74.758	88.94	108.56	119.05	138.92	131.28	144.82	118.8	131.78	123.09	120.35	118.85	125.37	135	142.41	122.29	111.52	112.12	114.02	115.14	161.28	205.68	286.64	396.75	517.44	611.88	692.49	790.86	996.5	1079	1100	1286.8	1268.4	1343.9	1346.2	1472.8	1523.3	1503.6
29.512	8.5226	0	0	0	0	0	0	0	0	0	0	0	0	0	0	0	0	0	0	0	0	0	0	0	0	0	0	0	0	0	0	0	0	0	0	0	0	0	0	0	0	0	0	0	0	0	0	0	0
0	1.2785	8.5558	3.9532	0.46175	0	0	0	0	0	0	0	0	0	0	0	0	0	0	0	0	0	0	0	0.58368	9.241	10.047	13.737	31.661	45.611	79.07	105.63	142.69	170.49	200.01	235.17	264.13	297.8	359.5	337.02	407.68	468.98	506.18	494.05	529.4	667.39	614.51	639.75	619.75	730.22
22.585	12.787	0	1.8674	0	0	0	0	0	0	0	0	0	0	0	0	0	0	0	0	0	0	0	0	0	0	0	0	0	0	0	0	0	0	0	0	19.674	58.11	71.096	127.8	170.09	212.51	259.61	289.25	344.05	364.06	379.58	409.7	477	487.08
0	0	7.906	0.87147	5.6104	0	0	0	0	4.1397	8.0188	6.3572	0	0	0	8.7361	2.1744	5.9172	7.6821	11.929	12.706	3.5788	15.875	6.8856	20.981	16.922	2.1676	3.6753	0	14.428	0	0	0	0	0	15.621	19.473	23.24	24.593	68.988	61.584	87.179	87.235	92.658	100.41	101.16	123.19	132.73	131.44	137.3
13.067	1.7613	0	0	0	0	2.9353	0	0	0	0	0	0	0	0	0	0	0	0	0	0	0	0	0	0	0	0	0	0	0	0	0	0	0	0	0	0	0	0	0	0	0	0	0	0	0	0	0	0	0
20.651	5.1017	0	0	0	0	1.3512	0	0	0	0	0	0	0	0	0	0	0	0	0	0	0	0	0	0	0	0	0	0	0	0	0	0	0	0	0	0	0	0	0	0	0	0	0	0	0	0	0	0	0
35.424	6.7774	0	0.70266	0	0	0	0	0	0	0	0	0	0	0	0	0	0	0	0	0	0	0	0	0	0	0	0	0	0	0	0	0	0	0	0	0	0	0	0	0	0	0	0	0	0	0	0	0	0
0	1.5616	0	0	3.9429	0.92824	11.063	2.5589	8.9923	22.394	18.343	28.695	22.851	22.115	12.914	23.133	25.889	4.4464	11.48	0	3.7624	1.5258	0	0	0	0	0	0	0	0	0	0	0	0	0	0	0	0	0	0	0	0	0	0	0	0	0	0	0	0
0	1.5698	0	0	9.7642	2.5798	7.1534	0	1.5673	0	0	0	0	0	0	0	16.506	0	0	0	1.9625	0	0	0	0	0	0	0	0	0	0	0	0	0	0	0	0	0	0	0	0	0	0	0	0	0	0	0	0	0
11.536	0	0	5.0643	0	0	0.94417	0	0	0	0	0	0	0	0	0	0	0	0	0	0	0	0	0	41.268	69.975	109.91	146.64	191.44	260.52	309.19	390.26	429.28	538.47	579.16	666.14	698.25	812.46	863.99	949.18	1033.6	1054.6	1123.4	1202.7	1195.3	1239.1	1267.7	1312.7	1339.7	1375
17.967	26.037	26.737	11.677	0	0	0	0	0	0	0	0	0	0	0	0	0	0	0	0	0	0	0	0	0	0	0	0	0	0	0	0	0	0	0	0	0	0	0	0	0	0	0	0	0	0	0	7.4702	8.3677	0
23.01	3.6427	1.643	0	0.8107	0	0	0	0	0	0	0	0	0	0	0	0	0	0	0	0	0	0	0	0	0	0	0	0	2.8466	0	0	0	0	9.2594	7.8889	1.4021	0	3.5581	0	0	0	0	0	0	0	3.193	16.545	12.025	0
4.7733	9.1451	0.67896	0	0	0	5.4122	0	0	0	0	0.48412	4.7989	0	0.52179	1.8368	0	0	0	0	0	0	0	0	0	0	0	0	15.418	45.012	55.369	71.054	81.468	110.18	118.6	106.44	119.24	151.86	135.55	146.48	130.75	133.46	101.74	100.62	111.97	93.675	95.8	80.509	77.949	85.934
10.539	9.0274	3.1169	6.1363	0	0	0	0	0	0	0	0	0	0	0	0	0	0	0	0	0	0	0	0	0	0	0	0	0	0	0	0	0	0	0	20.385	26.306	48.334	58.141	96.172	103.05	118.02	128.43	149.62	173.6	178.18	195	198.8	214.06	212.3
0	0	0	0	1.1565	3.2103	26.842	41.171	71.008	96.64	134.09	150.02	183.07	208.82	218.45	226.86	224.42	235.42	247.66	256.88	270.56	278.23	290.25	304	304.58	304.91	312.32	312.37	352.59	362.4	381.14	392.8	416.2	440.97	462.01	482.5	507.11	506.31	522.58	529.6	538.66	535.99	531.06	521.28	561.95	554.68	556.88	549.54	542.08	548.32
0	0	0	5.3812	2.8318	15.953	11.292	33.62	48.51	60.66	86.056	96.839	98.073	113.15	112.66	126.68	137.42	143.35	154.74	156.98	157.81	173.74	176.28	220.21	198.38	175.17	189.48	193.11	189.95	205.21	191	194.4	201.35	204.39	194.31	212.81	199.01	193.61	202.91	199.19	200.91	188.35	178.95	166.25	159.56	169.84	174.3	174.3	176.98	167.42
0	0	0	0	12.443	5.0597	0.034069	8.1506	14.373	2.7459	4.2621	11.504	6.3224	18.333	22.822	19.403	22.584	7.7241	25.007	13.937	18.188	15.027	12.274	15.816	22.082	13.818	8.0399	7.4873	8.4592	6.4028	0	0	0	0	3.6453	0.26125	0	1.0447	0	0.094877	0	0	0	0	0	0	0	0	0	0
17.491	0	0	0	10.764	3.6778	0	0	0	0	0	0	0	0	0	0	0	0	0	0	0	0	0	0	0	0	0	0	0	0	0	0	0	0	0	0	0	0	0	0	0	0	0	0	0	0	0	0	0	0
5.4812	9.3649	9.2428	0	0	0	0	0	5.1632	13.218	21.327	20.551	30.913	37.544	58.214	97.717	139.75	166.74	216.43	248.29	292.37	331.51	370.85	401.95	439.11	444.48	490.63	514.43	540.78	552.24	612.88	670.75	702.31	711.96	758.28	799.66	822.03	843.99	903.31	913.62	937.04	924.03	933.05	943.46	938.61	947.21	919.69	928.12	928.4	884.25
11.852	11.475	0	0.96408	0	0	0	0	0	0	0	0	0	0	0	0	0	0	0	0	0	0	0	0	0	0	0	0	0	0	0	0	0	0	0	0	0	0	0	0	0	0	0	0	0	0	0	0	0	0
0	3.3756	2.4856	0	0	8.6115	5.7594	17.818	7.5317	15.243	9.262	0	5.5725	3.4502	1.331	0.85903	2.4758	6.5402	0	5.326	0	0	0	0	0	5.655	4.923	21.283	34.845	52.028	58.609	0	0	0	0	0	0	0	0	0	0	0	0	0	0	0	0	0	0	0
36.402	12.429	0	0	0	0	0	0	0	0	0	0	0	0	0	0	0	0	0	0	0	0	0	0	0	0	0	0	0	0	0	0	0	0	0	0	0	0	11.383	11.997	18.964	36.678	28.372	27.154	25.381	29.158	32.83	39.782	66.154	59.45
0	0.37127	0	0.95122	1.431	10.067	5.8999	10.822	10.782	15.149	3.8544	11.105	6.5472	0	0	0	7.747	5.8332	16.413	11.476	23.501	27.326	41.117	44.391	46.725	53.563	50.816	73.53	79.755	93.16	94.522	112.94	123.59	114.47	137.07	175.56	169.39	196.17	195.41	203.73	228.32	212.8	220.21	205.19	208.49	231.48	240.63	240.62	235.94	253.35
0	0	0	0	0	14.928	14.913	23.602	24.876	33.325	46.383	48.518	48.354	45.089	51.635	68.651	63.501	69.283	75.356	72.364	70.996	71.801	83.296	81.861	78.545	83.06	88.324	96.179	91.811	86.551	115.45	137.78	205.81	201.6	226.54	255.68	277.42	277.23	306.05	340.55	355.57	385.69	393.58	418.25	422.64	441	449.71	475.51	485.8	437
35.445	4.3773	0	0	0	0	0	0	0	0	0	0	0	0	0	0	0	0	0	0	0	0	0	0	0	0	0	0	0	0	0	0	0	0	0	0	0	0	0	0	0	0	0	0	0	0	0	0	0	0
25.954	9.2545	2.3044	6.5595	0	0	0	0	0	0	0	0	0	0	0	0	0	0	0	0	0	0	0	2.0768	0.22676	0	0	6.4457	1.0684	8.1754	2.2497	29.501	25.172	43.685	61.963	75.62	72.73	87.763	117.4	144.69	161.42	191.21	203.29	220.19	228.46	243.83	272.01	291.31	299.18	302.86
0	2.1288	9.0864	16.432	15.464	0	0.79468	3.2106	0	0.5137	0	14.758	0	0	0	0	0	0	0	10.619	8.3598	20.096	31.308	64.489	57.19	20.922	23.75	48.413	60.878	60.472	74.086	94.966	112.16	115.01	128.12	140.33	150.99	160.4	190.38	173.7	174.08	169.11	138.68	131.75	141.84	156.13	137.8	136.76	144.05	135.41
6.5609	0	0	11.044	0	0	0	3.4194	0.24537	1.7989	0	9.417	9.909	15.642	10.691	4.8131	6.0432	9.9787	5.4786	5.7775	4.8434	4.3028	2.2448	2.0052	3.5318	6.6615	8.8732	0.67365	0	0	0	0	0	0	0	0	0	0	0	0	0	0	0	0	0	0	0	0	0	0
21.545	7.9307	0.34233	3.2975	0	0	0	0	0	0	0	0	0	0	0	0	0	0	0	0	0	0	0	0	0	0	0	0	0	0	0	0	0	0	0	0	0	0	0	0	0	0	0	0	0	0	0	0	0	0
0	0	0.30144	3.2459	0	1.459	1.0446	6.3546	2.3026	0.24065	2.59	3.5226	0	0	0	0	0	0	0	0	0	0	0	0	0	0	0	0	0	0	0	0	0	0	0	0	0	0	0	0	0	0	0	0	0	0	0	0.82575	0	0
25.237	4.4349	0	2.2268	0	1.6521	0	0.9433	0	0	0	0	0	7.5776	22.538	47.984	60.942	67.878	100.64	103.2	126.8	141.67	150.64	159.61	187.29	163.17	179.8	185.92	183.7	197.53	195.87	209.85	204.19	202.68	204.88	196.99	191.48	212.85	208.19	226.37	232.34	234.69	212.88	224.65	220.03	226	222.23	226.05	216.33	223.26
4.9061	0	0	9.0003	8.6702	0	0	1.5929	13.237	9.0295	12.47	8.879	8.1128	0	15.491	0	0	0	0	0	0	0	0	0	0	0	0	0	0	0	0	0	0	0	0	0	0	0	0	0	0	0	0	0	0	0	0	1.5598	0	0
19.148	33.463	24.922	0	0	0	0	0	0	0	0	0	0	0	0	0	0	0	0	0	0	0	0	0	0	0	0	0	0	0	0	0	0	0	0	0	0	0	0	0	0	0	0	0	0	0	0	0	0	0
20.237	0	0	0	7.3933	0	0	0	0	0	0	0	0	0	0	0	0	0	0	0	0	0	0	0	0	0	32.392	81.998	147.79	258.49	334.52	401.68	529.04	529.05	687.16	770.4	807.99	856.89	920.8	953.96	956.27	964.85	991.87	1096.4	1053.9	1072.7	1071.3	1084.6	1088.2	1086.4
15.217	0	0	0	0	1.8868	4.7092	0	0	0	0	0	0	0	0	0	0	0	0	0	0	0	0	0	0	0	0	0	0	0	0	0	0	0	0	0	0	0	0	0	0	0	0	0	0	0	0	0	0	0
49.085	18.457	0	0	0	0	0	0	0	0	0	0	0	0	0	0	0	0	0	0	0	0	0	0	0	0	0	0	0	0	0	0	0	0	0	0	0	16.822	0	0	0	0	0	0	0	0	0	0	0	0
19.889	1.6765	0	0	0	0	0.8413	2.7533	0	0	0	0	0	0	0	0	0	26.298	30.935	28.298	41.68	48.871	56.993	73.713	92.427	124.04	144.27	167.35	170.87	228.94	259.68	260.71	232.78	246.12	292.97	303	299.26	326.58	348.87	346.25	380.7	396.61	408.74	395.48	408.34	379.16	386.88	398.41	391.96	390.45
0	0	0	41.433	50.784	52.436	67.935	90.203	100.79	96.413	84.273	78.178	75.416	82.549	95.435	81.37	87.103	74.162	65.51	67.664	65.1	68.172	60.176	47.883	45.073	62.448	69.715	54.378	60.241	61.329	62.905	48.663	61.69	51.23	60.272	89.283	86.884	98.683	117.24	135.06	136.18	191.69	185.28	221.57	234.12	257.86	248.16	260.55	265.15	255.5
7.6992	7.0936	1.7205	0	0	0	0	0	0	0	0	0	0	0	0	0	0	0	0	0	0	0	0	0	0	0	0	0	0	0	0	0	0	0	0	0	0	0	0	0	0	0	0	0	0	0	0	0	0	0
0	0	0.82499	8.8047	6.1761	7.6598	0	4.4892	7.1149	9.4995	9.4083	1.9768	21.534	21.753	21.633	16.165	26.489	19.301	30.505	32.492	37.155	49.002	61.207	71.471	73.302	85.608	87.974	103.78	103.09	115.77	133.95	88.428	94.068	122.18	113.56	105.51	117.13	130.34	132.24	128.78	146.7	152.17	171.46	184.67	189.15	200.2	197.43	223.27	214.77	215.46
3.9	2.3895	0	0	2.2888	0	1.2535	0	0	0	0	0	0	0	0	0	0	0	0	0	0	0	0	0	0	0	0	0	0.332	2.9569	11.212	16.675	24.344	34.919	45.264	60.708	64.419	89.128	81.482	99.492	112.38	94.207	106.79	64.129	92.502	80.07	71.55	59.108	49.157	55.103
3.619	0	5.6428	1.1919	3.1747	0	0	0	0	0	0	0	0	0	0	0	0	0	0	0	0	0	0	0	0	0	0	0	0	0	0	0	0	0	0	0	0	0	0	0	0	0	5.551	0	0	1.1402	0	0	0	0
13.628	24.052	0	0	0	0	0	0	0	0	0	0	0	0	0	0	0	0	0	2.7815	0	5.1489	11.015	5.8833	17.249	26.447	38.389	44.649	54.745	67.453	83.587	120.95	83.577	40.443	47.528	41.994	54.742	65.979	57.968	50.566	49.804	69.701	57.219	74.677	61.551	63.937	64.985	83.466	109.19	134.82
29.954	9.1093	17.187	7.3217	19.511	0	0	0	0	0	0	0	0	0	0	0	0	0	0	0	0	0	0	0	0	0	0	0	0	0	0	0	0	0	0	0	0	0	0	0	0	0	0	0	0	0	0	0	0	0
12.908	5.6185	0	1.6487	0	0	0	0	0	0	0	0	0	3.0131	9.4884	24.705	31.298	41.855	53.62	53.034	73.886	77.884	92.515	106.89	108.92	115.59	103.03	98.376	107.67	104.47	100.16	87.135	96.371	107.87	113.94	113.43	113.61	98.435	104.91	109.58	124.49	118.8	112.43	81.491	75.725	70.483	73.656	85.6	69.868	78.695
6.5602	4.4107	0	12.267	0	0	0	0	0	0	1.0166	0	0	0	4.3004	7.7441	1.7325	13.14	11.952	11.259	10.745	11.358	19.712	18.327	29.283	30.105	33.006	50.575	79.34	117.66	148.85	195.38	248.7	311.13	386.49	469.08	538.24	636.69	711.12	762.44	819.96	914.22	963.14	1088.8	1096.5	1154.1	1190.1	1217	1244.4	1280.7
9.4844	10.856	8.0989	16.764	0	0	0	0	0	0	0	0	0	0	0	0	0	0	0	0	0	0	0	0	0	0	0	0	0	0	0	0	0	0	0	0	14.035	22.208	41.918	88.303	112.83	147.61	171.09	223.06	288.3	302.61	350.61	405.4	419.64	461.7
19.061	9.2951	0	0	0	0	0	0	0	0	0	0	0	0	0	0	0	0	0	0	0	1.4738	6.8611	3.4531	22.285	28.872	31.794	35.727	55.72	51.283	61.846	66.099	86.047	83.232	120.65	138.43	151.6	191.81	185.15	214.77	246.89	242.57	230.98	223.04	233.36	248.69	254.79	242.87	246.37	276.64
0	0	0.061075	13.466	0	3.084	0	3.9163	1.8087	0	0	0	0	0	0	0	0.64294	0	6.8797	6.6325	7.5827	0	0	0	0	0.30946	0	0	0	3.8242	0	0	0	0	0	0	0	0	0	0	0	0	0	0	0	0	0	0	0	0
12.52	13.73	0	0	0	0	0	0	0	0	0	0	0	0	0	0	0	0	0	0	0	0	0	0	0	0	0	0	0	0	0	0	0	0	0	0	0	0	0	0	0	0	0	0	0	0	0	0	0	0
0	0	0	0	26.354	21.492	54.185	66.174	81.049	91.1	102.85	132.2	118.57	132.18	125.95	129.55	130.63	134.03	123.46	143.2	133.21	125.59	131.62	135.89	117.2	127.42	128.97	143.96	128.05	130.84	125.57	117.06	120.41	109.86	115.65	123.67	133.64	111.41	151.19	182.4	192.4	164.81	176.82	195.21	195.21	189.78	185.78	199.07	179.18	190.32
12.781	5.4806	0	4.6626	0	0	0	0	15.192	20.885	45.927	80.673	118.57	168.27	206.54	225.74	331.13	347.25	416.35	480.57	472.64	515.67	609.72	664.13	701.86	771.49	821.57	876.43	892.51	987.75	993.26	1120.5	1117.5	1194.6	1247.1	1303.9	1326.8	1372.4	1419.1	1452.1	1488.7	1547.3	1533.5	1561.3	1581.3	1569.6	1633.1	1626.5	1649.6	1623.2
26.249	1.7298	7.1873	0	0	0	0	0	0	0	0	0	0	0	0	0	0	0	0	2.5821	12.87	13.607	0.58996	0	0	0	0	10.653	9.7515	3.9211	5.1099	1.3762	3.6998	0	0	0	0	6.2507	7.4133	6.2897	0	0	0	0	0	0	0	0	0	2.4188
8.523	0	0.24381	4.9046	0	0.034561	0	0	0	0	0	0	0	0	0	0	11.263	26.351	48.974	63.59	101.57	125.05	154.9	182.75	219.55	261.24	287.76	313.71	336.52	378.11	396.3	407.76	438.54	449.46	478.62	495.71	500.38	520.65	537.99	533.44	558.77	569.84	562.68	575.08	555.14	573.27	555.37	589.67	555.54	585.92
12.144	6.7042	0	1.5595	0	0	0	0	10.556	15.998	16.608	15.305	19.628	27.934	24.967	28.852	33.071	56.046	73.041	120.75	145.41	191.95	236.5	275.85	316.52	341.4	390.8	409.49	442.99	465.58	494.54	533.45	563.25	614.14	610.98	692.61	712.08	766.59	777.71	884.31	915.17	982.59	1071	1050.7	1103.6	1122.9	1139.1	1171.5	1208.5	1177.9
0	0	0.48757	2.6621	1.7173	3.6023	5.652	7.9527	7.088	8.6466	3.9556	15.678	14.728	7.8167	7.1553	10.524	8.283	10.998	14.657	11.173	13.444	21.694	29.508	16.951	11.161	19.13	11.834	18.349	12.922	17.175	19.915	17.274	14.843	0	2.8601	2.1532	4.8752	4.9258	10.584	6.6703	10.018	4.8348	0	0	0	5.533	2.5474	8.5183	0	12.552
0	0	3.9525	2.5865	0.57658	8.5107	0	7.1363	9.9621	9.2727	20.587	45.769	64.405	91.444	118.26	148.48	165.93	190.1	204.82	219.82	231.61	252.28	275.48	257.56	267.92	104.61	143.96	138.47	157.06	178.79	171.13	173.12	187.63	169.9	182.13	196.27	207	190.27	203.58	192.94	189.85	187.92	167.34	209.59	187.81	218.27	200.11	215.51	211.24	198.73
21.427	1.1233	0	3.7386	0	0	0	0	0	0	0	0	0	0	0	0	0	0	0	0	0	0	0	0	0	0	0	0	0	0	0	0	0	0	0	0	0	0	0	0	0	0	0	0	0	0	0	0	0	0
13.914	8.463	0	1.3007	0	0	0	0	0	0	0	0	0	0	0	0	0	0	0	0	0	0	2.0555	22.396	28.108	41.423	45.415	68.314	72.467	112.52	128.34	164.7	189.74	243.98	265.21	288.06	337.9	358.66	384.57	393.12	419.45	432.32	458.88	486.29	503.24	502.88	502.69	511.74	521.84	511.68
21.012	0	4.0328	6.9935	0	3.8206	0	0	0	0	0	0	0	0	0	0	0	0	0	0	0	0	0	0	0	0	0	0	0	0	0	0	0	0	0	0	0	0	0	0	0	0	0	0	0	0	0	0	0	0
24.027	27.393	0	0	0	0	0	0	1.9442	0	2.7993	0	4.014	3.3433	0	0	0.82041	0	5.045	0	5.0042	0	0	0	6.4962	16.048	13.442	14.968	28.239	5.4862	9.4702	13.944	0	0	0	8.3361	0	0	0	17.443	0	0	0	0	0	0	0	0	0	0
23.208	5.0934	2.5106	0.97163	0	0	0	0	0	0	0	0	0	0	0	0	0	0	0	0	0	0	0	0	0	0	0	0	0	0	0	0	0	0	0	0	0	0	0	0	0	0	0	0	0	0	0	0	0	0
19.844	8.4685	0	0	1.4295	0	0	0	0	0	2.6411	19.765	34.228	44.042	66.624	83.832	96.872	110.98	128.59	160.06	161.93	184.65	208.96	218.78	233.71	235.78	214.97	239.53	271.85	265	277.68	267.01	259.98	276.49	286.74	289.18	291.78	294.3	264.11	280.38	268.56	285.61	263.9	272.13	271.6	267.96	280.22	270.66	273.64	259.07
0	0	0	0	10.621	24.11	36.091	42.911	48.417	20.157	36.739	23.896	18.163	38.79	37.196	47.672	40.972	35.313	36.416	62.955	30.852	32.608	33.832	62.524	44.109	46.122	49.54	57.152	58.052	51.035	64.469	59.603	46.397	36.563	52.015	32.899	77.654	86.493	105.96	112.92	124.06	134.04	180.84	193.07	190.48	205.06	233.35	208.13	246.72	217.52
12.735	8.5017	6.668	2.6351	0	0	0	0	0	0	0	0	0	0	0	0	0	0	0	0	0	0	0	0	0	0	0	0	0	0	0	0	13.889	51.239	112.58	168.89	254.08	335.45	457.32	511.5	632.95	800.32	965.68	967.39	1058.7	1114.2	1209.5	1309.3	1319.1	1419.4
16.413	2.7083	0	0	0	3.9716	0	0	0	0	0	0	0	0	0	0	6.9095	22.931	49.87	75.215	104.88	143.19	184.01	198.12	248.41	258.6	318.36	362.62	419.92	472.33	500.39	532.26	593.47	597.6	633.37	669.9	710.24	748.32	812.46	876.12	912.17	954.95	943.76	903.7	910.04	993.55	1002.9	910.7	915.77	939.09
34.294	5.2246	3.2812	4.6122	0	0	0	0	0	0	0	0	0	0	0	0	0	0	0	0	0	0	0	0	0	0	0	0	0	0	0	0	7.7134	10.478	24.818	30.541	27.933	56.85	58.524	73.002	87.1	96.369	97.792	103.92	100.58	97.922	96.244	109.52	92.413	94.139
0	6.5892	0	0	0.12237	5.9911	10.436	6.236	26.131	21.164	24.736	34.212	33.965	31.011	37.202	56.024	70.02	85.018	122.33	114.26	139.34	158.09	169	192.63	205.38	199.61	207.26	228.97	236.9	250.33	235.61	249.29	248.64	263.55	251.33	257.98	261.6	268.12	255.31	258.47	268.85	252.47	242.65	254.3	263.84	263.33	265.86	272.16	251.19	253.35
24.514	7.9888	0	0	0	0	0	0	0	0	0	0	0	0	0	0	0	0	0	0	0	9.0266	7.413	11.927	19.382	11.076	22.895	29.497	26.295	29.063	39.943	45.231	50.774	47.001	50.239	52.933	67.624	70.693	57.807	62.734	54.051	64.77	58.136	48.778	51.372	70.566	61.919	71.179	84.988	83.946
30.468	3.9144	0	0	0	0	0	0	0	0	0	0	0	0	0	0	0	0	11.197	2.073	13.76	10.522	28.304	18.159	32.872	13.089	25.394	21.536	16.367	26.107	22.113	14.795	22.982	15.26	1.5136	6.9347	0	0	0	0	0	0	0	0	0	0	0	0	0	0
12.306	2.0252	0	0	0	0	0	0	0.20861	0	0	3.805	6.4803	12.24	1.4539	0	7.436	13.957	1.1418	0	8.0595	6.9677	7.3729	5.9556	2.8983	4.5307	3.768	6.672	6.1369	13.074	11.512	11.794	9.5089	23.614	19.339	19.651	29.997	28.551	31.322	27.232	33.589	44.25	45.429	40.171	42.476	47.817	48.251	58.681	48.893	58.156
22.141	12.935	12.364	0	0	0	0	0	1.3079	0	0	0	0	0	0	0	0	0	0	0	0	0	0	0	0	0	0	0	0	8.2656	22.036	34.495	32.535	18.459	25.223	40.746	36.617	53.446	54.88	83.941	104.2	116.12	119.31	130.92	142.22	142.61	147.48	149.01	157.57	167.87
0	0	0	0	0	19.884	15.575	26.537	37.699	34.329	63.463	88.573	84.789	99.782	119.44	132.54	138.33	163.3	189.08	217.1	213.62	221.49	257.18	266.3	295.16	277.85	284.61	297.55	298.71	308.42	327.6	328.21	347.37	356.91	369.75	399.25	384.95	416.17	435.8	478.3	476.53	472.73	499.94	503.68	528.43	542.28	578.42	531.27	556.2	553.52
0	0	0	0	4.8367	32.513	43.371	45.751	54.148	59.151	66.728	68.455	77.647	79.702	82.715	69.822	73.499	68.134	66.905	79.584	78.484	55.003	51.869	45.666	50.669	58.26	41.218	39.645	36.267	37.581	34.712	15.421	25.206	25.692	20.439	15.262	10.265	16.253	15.967	17.679	12.055	1.2725	0	3.3568	0	0	8.0336	0	0	0
36.068	9.8282	0	5.1856	0	0	0	0	0	0	0	0	0	0	0	0	0	0	0	0	0	0	0	0	0	0	0	0	0	0	0	0	0	0	0	0	0	0	0	0	0	0	0	0	0	0	0	0	0	0
0	5.9147	4.6952	0	0	1.3365	0	1.1752	0	1.7761	0	0	0	0	0	0	0	0	0	0	0	0	0	0	0	0	0	0	0	0	0	0	0	0	0	0	0	0	0	0	0	0	0	0	0	0	0	0	0	0
81.739	65.444	3.7616	0	0	0	0	0	0	0	0	0	0	1.5244	15.25	35.03	25.267	31.542	46.448	91.234	195.42	216.68	301.11	391.61	505.96	572.94	701.57	817.84	967.84	1034.1	1193.2	1259.2	1273	1524.5	1634.1	1717.8	1732.4	1958.7	2148.6	2143.6	2204	2352.4	2315.6	2554.3	2470.9	2555.2	2497.4	2608.2	2627.2	2661.8
0	0	0	1.654	1.5402	0.45506	4.7313	9.1864	8.5745	15.387	7.5892	9.0094	5.9556	19.401	11.126	12.19	22.656	13.588	8.5896	13.009	18.416	33.88	24.376	36.994	51.245	90.039	103.23	119.07	145.4	158.14	181.65	205.15	232.97	273.05	318.62	322.28	375.51	390.96	398.43	436.26	465.58	486.28	501.74	507.4	512.68	520.86	509.7	532.68	545.51	474.93
0	0	0	4.8347	1.2413	8.0958	10.767	13.538	5.5168	19.769	9.5278	13.897	13.306	24.682	22.805	29.648	27.503	20.136	19.161	22.771	28.583	34.06	34.391	29.827	27.238	27.14	16.04	23.596	9.9529	19.214	14.028	21.86	25.996	31.236	26.126	17.746	10.427	6.9348	16.582	10.206	14.77	9.6922	1.7385	9.4862	0	7.0362	6.2674	1.6228	0.15939	0
20.464	6.006	0	0	0.020205	0	0	0	0	0	0	0	0	0	0	0	0	0	0	0	0	0	0	0	0	0	0	0	0	0	0	0	0	0	0	0	0	0	0	0	0	0	0	0	0	0	0	0	0	0
12.8	9.1399	2.4617	3.6814	0	0	0	3.3268	0	0	0	0	0	0	0	0	0	0	0	0	0	3.7183	36.718	77.021	139.46	193.8	272.89	354.29	425.89	490.26	576.81	622.85	760.19	861.86	947.67	954.66	1017.3	1090.6	1116	1159	1213.1	1245.5	1297.5	1316.2	1322.9	1042.7	1358.6	1399.2	1384.7	1398.6
0	0	8.296	5.7117	7.6565	0	0	0	0	0	2.1501	0	0	0	0	0.7476	0	0	0	0	0	0	0	0	0	0	0	0	0	0	0	0	0	0	0	0	0	0	0	0	0	0	0	0	0	0	0	0	0	0
5.4776	6.5455	2.2956	1.5215	0	0	0	0	0	0	0	0	0	0	0	0	0	0	0	0	0	0	0	0	0	0	0	0	0	0	0	0	0	0	0	0	0	0	0	0	0	0	0	0	0	0	0	0	0	0
0	0	0	7.3786	3.1014	11.457	14.569	23.191	17.448	25.367	17.191	21.972	13.555	30.489	33.954	33.435	41.157	36.133	46.216	55.584	61.929	92.529	119.31	157.63	186.18	233.96	275.54	323.24	369.23	453.91	534.75	599.02	649.57	742.7	822.11	870.97	905.99	1013.8	1047	1090.8	1134.8	1187.5	1219.9	1205.5	1286.3	1272.2	1334.6	1314.4	1336.5	1356.3
0	0	0	0	5.0935	3.0768	9.7212	1.1764	13.196	2.8401	0	0	4.3227	0	0	0	0	0	0	5.5322	7.3959	7.1926	11.129	19.31	24.708	26.722	28.71	25.83	31.207	35.458	37.694	32.89	32.874	37.197	38.996	41.566	35.416	36.308	43.779	45.267	40.191	43.683	43.766	52.348	40.096	45.807	43.52	51.483	49.209	49.929
0	4.1714	4.6311	0.86999	0	2.3332	0	0.84916	3.0598	0	6.3939	0	0	0	0	0	0	0	0	0	0	0	0	0	0	0	0	0	0	0.95335	0	0	1.599	0	7.5984	2.2272	0	0	1.41	2.5156	0	4.5013	6.3398	6.2011	1.1902	0.62236	1.7946	7.6063	0.95194	12.644
0	0	0	2.7346	12.705	29.389	39.946	72.254	105.34	109.85	134.32	130.97	147.53	152.54	172.93	192.35	201.04	195.51	224.7	239.48	250.27	255.03	295.17	321.25	307.18	319.75	358.72	340.43	372.44	402.82	425.91	445.11	448.58	455.47	493.98	492.39	506.36	534.84	559.84	575.99	580.9	592.94	637.22	648.89	633.38	656.73	632.22	637.32	643.56	665.63
0.0506	11.766	0	3.5893	0	4.0982	0.6989	0	3.1209	3.4963	0	0	0	0	0	0	0	0	0	0	0	0.91188	13.51	14.345	19.06	12.739	35.085	36.005	55.428	69.208	70.148	81.607	73.7	81.526	97.525	98.571	119.64	129.29	138.15	135.36	160.03	146.14	137.97	160.15	176.89	181.07	181.54	207.78	181.71	214.09
20.559	11.681	0	0	0	0	0	0	0	0	0	0	0	0	0	0	0	0	0	0	0	4.1092	16.541	11.418	12.771	11.675	21.95	23.405	27.945	34.185	35.624	44.702	42.44	62.057	59.461	82.466	77.29	81.343	81.436	71.852	65.809	82.181	96.667	114.29	110.58	122.61	121.83	109.73	128.26	127.34
5.0638	0	0	0	0	5.6893	3.4791	3.0686	0	0	0	0	0	0	0	0	0	0	0	0	0	0	0	0	0	0	0	0	0	0	0	0	0	0	0	0	0	0	0	0	0	0	0	0	0	0	0	0	0	0
0	12.013	0	0	0	0	14.383	9.0832	0	2.5617	0	11.554	0	0	0	0	0.94327	2.5824	0	1.0417	1.0659	12.128	13.013	7.1653	30.747	42.869	45.917	13.127	37.608	29.474	26.132	20.428	30.463	42.034	51.734	57.375	83.175	100.02	109.89	128.81	129.04	174.39	171.34	176.5	187.92	209.33	209.86	218.54	261.36	284.59
0	0	0	4.7239	0.95029	4.3749	3.5273	19.208	4.0905	11.174	0	2.2513	0	0	0	4.8911	0	0	5.5969	3.7055	0	0	0	0	0	2.9201	0	0	0	0	0	0	0	0	0	0	0	0	0	0	0	0	0	0	0	0	0	0	0	0
21.21	14.927	0	0	0	0	0	0	0	0	0	0	0	0	0	0	0	0	0	0	0	0	0	0	0	0	0	0	0	0	0	0	0	0	0	0	0	0	0	0	0	0	0	0	0	0	0	0	0	0
0	0	6.5004	0	0	0.26565	14.295	14.397	23.298	9.2162	5.3257	14.873	8.3867	12.745	9.1447	8.625	14.304	20.419	24.559	16.296	16.865	8.4714	42.212	44.569	42.762	52.598	72.967	84.82	82.772	96.941	100.39	93.869	115.32	103.03	121.34	144.6	129.45	149.89	154.62	155.3	152.04	176.77	188.09	217	201.32	208.4	214.88	206.86	204.97	234.79
28.324	13.944	0	0	0	0	0	0	0	0	0	0	0	0	0	0	55.713	170.11	293.03	464.87	612.87	854.13	1087.6	1248.1	1431.1	1645	1867.1	2052.2	2289.7	2443.9	2592.2	2749.1	2794.9	2831.4	2951.7	2994.5	3050.2	3210.8	3103	3276	3272.8	3388	3302.2	3438.4	3396	3380.1	3421.2	3326.8	3375.5	3359.3
0.068475	1.5401	0	0	0	2.5664	2.0578	5.0297	2.9894	0	0	0	0	0	0	0	0	0	0	0	0	0	11.217	44.926	63.91	124.89	163.84	213.26	243.03	316.74	366.11	408.61	455.22	496.21	529.87	565.24	613.29	627.29	689.61	711.8	723.48	765.05	803.5	844.52	851.83	854.92	903.32	904.46	904.17	898.2
7.0177	0	11.641	11.158	3.4774	0	0	0	0	0	0	0	0	0	0	0	0	0	0	0	0	0	0	0	0	0	0	0	0	0	0	0	0	12.589	8.0572	11.56	28.515	42.58	56.409	65.843	68.287	85	107.2	118.05	122.35	139.95	128.88	159.17	152.99	145.34
9.4591	8.3969	0	7.8597	1.2435	0	0	0	0	0	0	0	0	0	0	0	0	0	0	0	0	0	0	0	0	0	0	0	0	0	5.6897	21.416	31.515	55.37	74.448	92.128	126.5	142.67	153.28	167.69	164.1	172.84	169.02	177.43	173.61	171.82	175.74	168.78	167.15	163.14
0	3.5348	0.1911	4.4407	0	0	4.139	0	0	0	4.4124	2.2471	4.3761	0	0	0	0	0	0	0	0	0	0	0	0	0	0	0	0	0	0	0	0	0	0	0	0.71168	0.94349	0	21.005	17.179	21.271	31.516	48.098	60.909	32.975	77.528	55.685	64.437	46.998
0	0	0	7.6652	17.186	6.7143	14.436	16.954	32.166	31.34	35.359	33.883	45.437	42.003	30.07	47.463	41.417	61.26	45.02	35.643	39.132	29.481	33.934	26.507	25.463	32.344	30.574	26.625	32.142	26.721	18.448	15.705	19.57	19.591	2.1497	0.039147	5.0491	0	0	0	0	0	0	0	0	0	0	0	0	0
0.027678	8.3183	1.0083	4.5859	0	0	0	3.8456	3.6146	0	15.798	12.072	12.826	0	10.926	19.775	6.9686	18.279	9.256	6.4632	16.115	15.117	17.73	14.593	14.729	12.201	8.2233	9.497	0	11.499	8.655	7.8959	9.7133	0.27203	5.7698	0	0	0	7.5555	1.1821	17.47	11.248	13.264	20.812	19.038	26.078	25.932	33.542	29.429	34.007
0	0	1.1493	13.244	0	0	1.4241	0	0	0.20648	3.6677	10.683	17.53	30.753	16.346	39.753	47.169	41.514	59.112	65.472	74.532	69.55	76.12	83.523	95.121	76.563	81.356	75.616	82.257	78.358	90.448	92.679	87.046	103.72	96.802	102.37	97.708	87.887	90.043	81.781	100.36	91.118	105.19	86.503	97.374	98.263	93.123	79.17	99.658	99.047
26.262	0	0	0	0	5.8144	5.612	13.653	3.2446	1.4339	0	6.1717	10.725	10.647	7.5208	10.58	4.1429	0	0	0	0	0	0	0	0	0	0	8.0458	19.873	37.37	6.1157	53.892	20.235	26.058	41.221	99.358	51.578	67.024	80.669	88.14	95.166	91.818	107.02	116.29	102.72	111.83	120.51	126.33	130.1	115.14
0	0	0	8.6181	4.6618	7.4215	8.0478	10.972	8.1734	13.632	8.1926	13.996	14.211	14.348	12.263	12.196	23.695	26.986	37.475	32.425	34.807	34.13	34.735	38.242	40.614	41.458	38.616	43.793	45.494	46.804	49.163	39.029	36.211	44.486	49.397	54.67	38.531	69.704	60.034	61.319	68.957	56.206	31.428	43.584	29.495	39.165	49.757	44.329	50.372	48.535
16.555	22.14	8.956	6.4152	0	0	0	0	0	0	0	0	0	0	0	0	0	0	0	0	0	0	0	0	0	27.964	35.638	61.647	93.542	122.15	144.28	174.87	214.21	245.25	298.01	356.34	381.38	436.8	478.44	492.53	535.72	595.47	658.91	723.77	746.54	788.81	799.99	793.99	861.62	846.48
17.163	2.151	0	1.1692	0	0	0	0	0	0	0	0	0	2.0239	0	0	5.9434	10.256	2.668	2.555	11.442	13.694	14.601	12.941	25.777	27.093	34.997	35.957	47.917	64.342	59.115	68.873	90.566	108.35	122.09	138.33	166.17	192.89	211.76	228.65	258.5	302.3	324.72	358.57	365.84	392.57	387.54	395.3	394.53	463
24.308	0	0	0	0	5.8264	0	0	0	0	0	0	0	0	0	0	0	0	0	0	0	0	0	0	0	0	0	0	0	0	0	0	0	1.7369	13.637	16.179	21.488	24.441	51.217	57.246	69.329	76.093	105.37	110.62	132.93	73.893	103.27	113.78	132.43	154.93
4.4562	0	0	7.6598	0	0	5.5621	0	15.675	0	0	0	0	0	0	0	0	0	0	0	0	0	0	0	0	0	0	0	0	0	0	0	0	0	0	0	0	0	0	0	7.2834	7.9345	19.381	13.287	22.217	32.618	34.674	49.325	62.683	48.193
38.645	18.517	0	1.0063	0.16351	0	0	0	0	0	0	0	0	0	0	0	0	0	0	0	0	0	0	0	0	0	0	0	0	0	0	0	0	0	0	0	0	0	0	0	0	0	0	0	0	0	0	0	0	0
15.897	12.61	0	0	0	0	0	0	0	0	0	0	0	0	0	0	0	0	0	0	0	0	0	0	0	0	0	0	0	0	0	0	0	0	0	0	7.9478	10.138	5.1858	15.826	43.103	12.73	7.3457	0	0	0	0	0	0	0
6.4664	6.0999	0	0	0	0	0	0	0	0	0	10.552	17.553	16.542	5.1486	8.0955	5.2986	0	0	0	5.545	13.585	13.206	9.2511	7.8606	10.913	18.668	19.469	36.387	39.129	41.234	33.736	46.258	57.588	75.679	84.023	115.37	131.86	153.58	180.13	197.17	211.65	205.62	214.32	233.52	239.8	234.69	210.56	205.34	226.15
0	3.7239	5.4144	8.2397	0	1.7178	0	5.1808	4.2506	1.2937	0	5.4499	0	0	0	0	0	6.2615	0.054105	4.8978	6.7744	12.161	21.477	21.801	14.958	17.108	23.801	19.18	20.093	28.982	31.528	25.273	28.586	22.116	27.949	28.668	35.646	40.793	41.703	47.716	40.909	36.133	13.698	8.6004	2.1087	16.814	16.532	21.326	20.383	17.267
17.914	13.306	0	0	0	0	0	0	0	0	0	0	0	0	0	0	0	0	0	0	0	0	0	9.6579	9.6307	11.511	34.82	34.032	40.141	48.556	66.637	48.296	66.454	68.228	79.294	107.59	103.32	113.6	127.58	121.42	134.07	144.93	143.49	148.49	170.67	163.87	177.38	169.79	175.02	184.13
0	0	0	3.0243	0	6.7049	7.5054	21.006	39.908	30.631	32.976	44.496	47.708	61.481	66.782	64.986	69.67	74.102	71.41	63.628	58.293	66.305	72.824	51.104	63.025	46.043	58.706	67.42	56.331	67.225	53.231	55.295	46.524	50.245	60.735	73.945	53.302	63.499	78.98	77.709	72.163	75.719	71.886	81.786	78.251	74.696	79.798	71.411	89.619	97.751
6.883	0.32956	0	2.2791	0	0	0	0	0	0	0	0	0	0	0	0	0	19.343	12.585	13.044	24.129	27.988	35.484	38.947	44.278	44.854	63.305	60.82	63.959	79.103	66.015	72.21	72.043	65.866	66.487	66.998	62.955	68.119	58.42	71.195	73.226	67.647	60.967	48.36	51.549	65.314	64.148	60.74	49.492	52.226
23.98	3.8786	4.7898	0	0	0	0	0	0	0	0	15.289	33.193	42.195	65.721	82.161	114.33	153.85	157.55	193.56	211.84	240.39	265.8	275.72	290.22	323.96	328.56	371.28	346.87	388.38	391.84	404.6	418.42	432.34	448.83	454.41	464.94	443.1	450.24	459.2	450.2	454.69	465.63	449.85	450.84	454.53	437.95	444.21	418.45	448.89
24.919	5.6547	0	0	0	0	0	0	0	0	0	0	0	7.1828	5.2396	13.25	4.0761	0	15.947	7.6228	10.854	4.4357	8.5588	4.5618	11.463	8.093	21.46	10.913	21.83	24.679	24.775	27.813	22.856	22.911	17.722	21.128	16.487	24.496	27.413	40.21	37.973	30.948	39.285	54.354	38.519	46.906	51.935	16.443	9.6841	16.001
25.138	8.5624	9.1509	0	0	0	0	0	0	0	0	0	0	0	0	0	0	0	0	0	0	0	0	0	0	0	0	0	0	0	0	0	0	0	0	0	0	0	0	0	0	0	0	0	0	0	0	0	0	0
0	0	7.7188	9.3005	4.5623	0	2.0596	0	0	0	0	0	0	0	0	0	0	0	0	0	0	0	0	0	0	0	0	0	0	0	0	0	0	0	0	0	0	0	0	0	0	0	0	0	0	0	0	0	0	0
15.846	5.8036	4.7228	7.6431	0	0	0	0	0	0	0	0	0	0	0	0	0	0	0	0	0	0	0	0	0	0	0	0	0	0	15.732	27.097	70.502	88.849	93.374	108.12	118.34	141.29	151.47	163.24	171.21	199.92	186.42	211.83	221.01	216.11	208.88	228.23	210.33	215.82
47.195	14.246	1.0732	0.31754	0	0	0	0	0	0	0	0	0	0	0	9.6303	6.7675	13.937	18.578	35.93	47.72	59.701	71.164	88.276	77.821	79.388	90.67	84.54	93.434	89.576	102.11	87.399	76.318	66.72	67.35	64.891	81.111	89.97	90.654	97.792	87.793	100.9	110.19	92.418	87.322	77.036	97.648	100.16	109.18	82.386
16.388	7.1347	0	0	0	0	0	0	0	0	0	0	0	0	0	0	0	0	7.9503	5.5825	4.3915	0	0	16.677	0	0	0	0	0	3.9492	2.6959	7.0803	0	13.589	0	1.8017	0	0	0	0	0	0	0	0	0	0	0	0	0	0
0	0	0	2.4808	0	8.973	1.4111	0	0	0	1.3635	0	0	0	0	8.3998	8.1172	22.886	16.185	30.681	21.818	30.828	66.497	87.782	135.15	207.44	287.29	390.63	516.86	704.24	836.55	1007.3	1190.1	1397.9	1532.4	1739.2	1883.2	2082.7	2179.8	2363.5	2476.9	2535.2	2705.1	2820.6	2885.1	2907	2890.6	2944.9	2960.7	2944.3
18.133	7.8701	0	0	0	0	0	0	0	0	0	0	0	0	0	0	0	0	3.6694	27.386	69.226	112.14	147.59	196.9	237.43	295.33	333.42	363.9	417.21	455.49	563.19	567.4	623.59	604.1	580.87	584.28	641.98	681.88	691.04	683.44	691.61	690.15	692.85	668.93	760.54	748.47	784.97	773.24	774.12	802.85
0	2.753	0	0.49958	0	4.9083	3.7528	19.841	12.157	15.349	19.486	16.288	24.157	47.487	36.928	39.266	39.93	45.832	46.555	52.234	59.104	55.463	59.471	68.915	88.282	90.119	106.29	99.976	116.77	70.76	68.181	72.351	62.845	44.387	58.013	50.702	49.369	39.095	58.29	70.576	65.628	66.007	46.119	44.072	38.241	52.379	37.25	43.639	42.698	52.145
3.9633	0	0	3.95	0	6.1911	8.2946	11.534	19.877	23.871	37.659	59.251	60.234	74.559	97.976	103.97	140.37	154.26	174	203.14	217.51	234.36	256.51	266.79	285.56	298.81	309.36	316.81	326.99	341.22	352.84	337.21	361.58	471.18	372.11	395.72	377.55	387.94	395.62	401.12	406.23	409.79	424.18	398.23	408.9	422.88	422.67	424.02	416.36	398.13
0	26.238	20.688	0	1.6226	0	7.754	3.22	0	0.51499	2.1856	0	0	0	0	0	0	0	0	0	0	0	0	0	0	0	0	5.2034	13.112	19.967	32.955	28.565	39.513	37.912	55.043	81.855	67.577	67.792	69.114	79.131	83.978	84.968	74.382	80.136	80.32	85.175	85.201	82.376	89.472	104.92
0	0	0	2.4363	7.4606	8.6685	17.768	13.643	27.499	36.024	17.362	15.544	25.336	33.061	30.97	38.336	42.235	45.072	42.486	47.171	44.727	46.106	62.326	68.073	67.195	64.17	58.761	69.403	67.576	69.848	72.117	76.789	91.088	92.117	100.77	107.23	112.47	114.04	139.3	156.05	172.92	166.79	187.73	188.91	210.3	205.71	222.22	235.11	250.54	232.45
13.727	8.921	0.19693	0	0	0	0	0	0	0	0	0	0	0	0	0	0	0	0	0	0	2.4222	7.8798	0	1.598	13.761	31.824	49.111	30.024	38.509	75.576	75.878	74.862	82.317	79.376	87.058	99.815	97.42	100.31	97.044	104.66	112.62	119.85	119.28	103.53	105.16	103.11	75.505	76.717	83.245
20.855	13.214	0	1.0931	0	0	0	0	0	0	0	0	0	0	0	0	0	0.27308	0	0	0	0	0	3.3413	4.3557	0	0	0	0	0	0	0	0	0	0	0	0	0	0	0	0	0	0	0	0	0.99115	11.46	15.645	11.849	12.067
9.3028	3.6233	0	0	0	6.7287	0	0	0	0	0	0	0	0	0	0	0	0	0	0	0	0	0	0	0	0	0	0	0	0	0	0	0	0	0	0	0	0	0	0	0	0	0	0	0	0	0	0	0	0
0	0	0	7.3041	0.20266	5.9594	8.5426	4.0911	3.7935	6.2645	0	3.2069	4.4281	7.1349	0	0.16848	3.127	0	0	0	0	0	0	0	0	0	0	0	0	0	0	0	0	0	30.026	55.389	82.995	127.38	175.76	208.45	246.33	269.4	336.79	383.21	391.53	439.41	484.56	504.64	543.98	559.46
0	4.7475	0	3.6594	0	10.439	9.3545	22.456	25.833	36.554	31.67	60.608	70.367	59.513	53.842	56.214	71.223	51.685	35.003	35.053	38.658	52.228	61.916	67.852	76.335	63.283	74.802	93.088	88.723	101.77	116.92	119.39	116.16	122.98	126.83	154.75	149.04	164.29	163.45	161.46	159.49	155.53	130.49	143.22	146.03	157.9	149.36	154.93	163.77	159.32
47.594	12.92	0	0.91944	0	0	0	0	0	0	0	0	0	0	0	0	0	0	0	0	0	0	0	0	0	0	0	0	0	0	0	0	0	0	0	0	0	0	0	0	0	0	0	0	0	0	0	0	1.4997	2.1808
19.516	7.5764	0.2705	0	0	0	0	0	0	0	0	0	0	0	0	0	0	0	0	0	0	0	0	0	0	0	0	0	0	0	0	0	0	0	0	0	0	16.366	16.157	10.872	26.431	16.177	4.4933	0	4.2638	3.427	4.9537	21.114	3.725	2.5211
15.259	16.817	0	0	0	0	0	0	2.181	0	0	0	3.9528	0	4.4103	6.2308	17.864	18.542	19.48	14.141	28.769	26.506	41.864	41.657	38.975	61.325	74.829	97.578	110.63	132.47	155.44	202.55	247.43	290.94	343.89	392.49	422.31	454.28	496.98	487.34	529.13	586.02	593.38	613.54	625.75	618.37	632.01	609.94	615.12	598.8
30.089	10.907	5.2018	1.5729	0	0	0	0	0	0	0	0	0	0	0	0	0	0	0	0	0	0	0	0	0	0	0	0	0	0	0	0	0	0	0	0	0	0	0.62408	5.716	8.8546	22.711	18.376	27.249	37.557	51.781	59.148	65.387	68.157	72.119
66.3	62.86	25.701	7.5455	0	0	0	0	0	0	0	0	0	0	0	0	0	0	0	0	0	0	0	0	0	10.326	27.817	31.112	32.671	50.793	51.78	41.96	44.601	42.003	80.037	73.904	58.222	75.708	100.58	100.04	126.32	148.69	129.26	116.24	127.39	115.54	118.18	123.73	131.78	125.66
12.036	0	0	0	0	5.3537	12.106	3.2447	0	0	0	0	0	0	0	0	0	0	0	3.5324	10.053	12.823	5.1868	20.995	10.057	28.097	24.232	41.428	26.286	33.737	31.249	21.051	1.8148	7.7085	16.341	27.046	26.567	44.874	38.442	42.373	56.078	48.277	52.694	66.243	73.991	62.547	59.335	74.948	65.424	65.75
5.8687	14.351	6.6588	6.2342	1.9739	0	0	0	0	0	0	0	0	0	0	0	0	0	0	0	0	0	18.241	32.755	43.933	86.919	120.79	138.97	174.13	230.65	261.41	295.1	350.4	404.81	448.28	511.8	515.11	603.63	703	731.62	718.77	790.71	799.64	862.72	879.58	913.43	978.2	943.34	921	976.52
0	3.2427	2.5831	0	0.88408	0	0	0.97868	4.4019	0	5.363	2.6046	0	4.7503	10.445	19.294	17.912	30.687	37.715	37.927	36.756	49.163	65.264	49.66	94.034	85.335	93.513	125.04	138.76	179.61	196.07	222.5	215.01	218.57	234.82	275.17	302.22	309.26	335.54	360.88	355.89	380.94	372.61	407.06	390.71	403.97	494.02	496.13	514.93	493.18
16.094	4.6884	0	2.6309	2.5693	0	0	0	0	0	0	0	0	0	0	0	0	0	0	0	0	0	0	0	0	0	0	0	0	0	0	0	0	0	0	0	0	0	0	0	0	0	0	0	0	0	0	0	0	0
2.729	6.7081	0	0	0	0	6.1687	0	0	0	0	1.2125	4.6094	19.021	27.968	18.988	32.061	24.689	35.169	36.498	47.491	57.352	58.416	63.124	63.553	69.221	64.83	70.606	72.449	66.972	62.421	59.302	68.038	77.373	86.429	78.805	69.968	69.638	82.581	79.028	90.42	90.173	78.6	84.393	82.896	79.89	83.693	101.09	97.01	107.92
8.9183	3.0775	0	0	0	4.3635	3.4679	0	0	0	0	0	0	0	0	0	0	5.6843	0	2.6748	0.46825	7.1253	16.237	23.72	30.322	30.312	44.787	55.534	71.449	73.959	90.795	89.791	100.2	113.35	123.93	150.29	168.81	176.4	202.32	196.96	194.65	220.34	227.41	250.51	242.51	235.45	252.57	263.18	261.77	272.38
0	0	0	9.3913	0	19.418	14.877	19.265	14.897	16.309	17.236	20.917	14.308	18.333	31.355	30.509	34.703	27.139	18.956	22.135	21.194	29.971	30.379	29.351	16.571	24.269	21.517	22.477	23.027	34.551	44.841	34.538	36.969	28.429	46.317	34.468	20.111	43.297	49.89	63.776	64.168	51.603	65.93	45.77	55.337	48.192	52.913	49.343	40.949	54.205
34.269	12.638	0	0	0	0	0	0	0	0	0	0	0	0	0	0	0	0	0	0	0	0	0	0	0	0	0	0	0	0	0	0	0	0	0	0	0	0	0	0	0	0	0	0	0	0	0	0	0	0
3.149	0	7.4976	2.7554	0	0	0	0	0	0	0	0	1.4103	7.5346	41.976	74.211	127.36	204.42	295.09	396.39	477.83	578.84	650.68	749.97	818.96	910.99	953.76	1029.3	1111.3	1175.3	1252.6	1297.2	1361.9	1458.1	1410.7	1404.3	1436.6	1444.8	1462.2	1469.9	1460.1	1472.4	1491.3	1496.6	1500.9	1484.8	1506.9	1568.3	1510.7	1544.6
13.235	0	0	0	0	0	5.8618	0	8.8825	28.59	0.84893	7.0735	4.8274	4.8546	12.16	7.2448	0.87967	0	0	0	0	0	0	0	0	0	0	0	0	0	0	0	0	0	0	0	0	0	0	0	0	0	0	0	0	0	0	0	0	0
0	0	0	14.138	0	8.0358	0	4.4161	3.3368	11.486	6.3743	16.292	12.904	6.2082	3.1582	0	16.183	19.493	15.482	17.737	17.951	21.201	31.534	23.071	17.079	6.3712	3.1164	7.5937	8.3449	12.121	20.242	10.504	16.413	11.964	29.662	40.361	43.151	69.57	72.142	71.627	84.508	89.884	78.754	84.582	81.916	112.18	108.65	115.18	120.4	123.65
17.161	12.87	0	0	0	0	0.037457	0	0	0	0	0	0	0	0	0	0	0	0	0	0	0	0	5.1676	26.206	46.182	53.904	65.088	111.86	170.18	218.92	279.87	328.39	436.7	517.99	611.67	720.6	806.07	923.85	974.93	1082	1137.1	1075.9	1083	1151.1	1115.6	1130.9	1142.2	1131.7	1171.7
10.169	0	0	7.2841	0	5.2826	10.093	0	0	0	0	0	0	0	0	0	0	0	0	0	0	0	0	3.1199	3.7565	4.3379	14.894	19.455	13.032	4.958	0	0	0	0	0	0	0	0	0	0	0	0	0	0	0	0	0	0	0	0
7.0961	0	1.6039	0	0.31628	0	1.7661	0	0	0	0	0	0	0	0	0	0	0	0	0	0	0	0	0	0	0	0	0	0	0	0	0	0	1.3697	12.172	16.696	19.352	42.932	45.632	63.308	77.019	78.061	75.181	58.301	72.326	72.606	67.521	58.089	68.223	56.395
0	0	6.6635	4.3533	0.74292	0	3.2521	0	2.9348	0	0	0	0	0	0	0	0	0	0	0	0	0	0	0	7.112	2.9584	12.663	34.312	26.696	46.115	51.92	59.771	70.567	88.143	86.98	89.929	95.677	106.23	115.09	128.74	127.17	142.16	156.85	140.61	139.57	154.8	138.94	111.1	146.08	117.96
0	3.8735	0	3.5549	0	14.497	1.0436	0	0	0	0	0	0	0	0	0	0	0	0	0.27354	0	9.4383	18.723	31.671	55.194	72.593	82.751	100.09	127.22	120.84	163.7	168.89	166.76	175.7	175.27	199.37	197.33	214.64	251.67	231.1	217.95	212.55	233.91	276.97	224.5	248.97	274.12	260.72	297.63	276.19
0	0	0	0	10.384	9.3803	30.742	17.874	22.984	30.208	32.199	35.949	55.641	55.761	62.64	73.834	73.743	82.258	92.08	101.46	119.83	128.65	147.16	160.54	191.12	209	222.53	255.35	390.28	420.88	495.67	525.08	567.16	591.04	626.84	685.45	703.62	782.39	825.03	851.57	878.95	890.85	925.16	914.88	938.53	1002.9	1012.9	1040	1036	1066.1
0	0	1.2204	0	1.7746	6.4752	7.4851	14.665	10.356	7.3587	1.353	11.489	11.468	12.097	13.019	15.422	11.426	6.2677	12.111	15.372	18.678	13.562	14.472	13.734	12.252	20.342	9.3305	10.784	20.497	13.877	14.416	6.2273	9.3445	0	9.1909	6.767	6.5573	0	12.073	15.74	4.4482	0	0	8.5884	0.51647	0	0	0	0	0
0	6.9967	0	1.8056	2.1875	0	0	0	0	0	2.0943	0	0	0	0	0	0	0	0	0	0	0	0	0	0	0	0	0	0	0	0	0	0	0	0	0	0	0	0	0	0	0	0	0	0	0	0	0	0	0
0	0	0	4.6691	1.9461	20.203	7.2052	15.91	12.716	12.379	9.8772	2.8854	3.1386	21.689	23.874	21.749	31.702	18.136	16.07	16.629	13.993	15.254	12.23	19.583	15.016	15.886	9.8718	3.513	0	0	0	0.53439	5.4194	7.687	8.897	7.873	0.25091	0	2.8963	3.8327	10.067	6.3418	0.15138	21.418	3.8448	21.442	27.983	21.918	31.126	15.317
7.924	0	3.2818	6.9932	0	0	0	0	0	0	0	0	0	0	0	0	0	0	0	0	0	0	0	0	0	0	0	0	0	0	0	0	0	0	0	0	0	0	0	0	0	0	0	0	0	0	0	0	0	0
0	0	0	0	5.3722	21.696	42.266	53.37	69.144	90.956	112.72	118.84	127.1	151.18	178.65	190.12	196.69	197.63	204.26	211.22	220.78	236.5	243.2	265.37	260.43	264.96	266.7	264.54	258.14	287.23	273.97	289.87	309.22	324.35	335.53	332.13	335.26	342.31	364.8	367.19	369.11	383.85	402.68	386.09	386.8	406.45	410.13	422.27	435.67	417.55
44.444	19.28	0.58974	0	0	0	0	0	0	0	0	0	0	0	0	0	0	0	0	0	0	0	0	0	47.366	80.785	80.918	124.5	135.15	185.15	196.99	204.07	233.97	274.76	323.59	334.56	385.26	374.58	372.88	403.76	459.45	484.01	496.72	392.15	457.76	430.52	535.64	551.74	497.87	545.14
7.8625	1.5378	0	0	0	0	3.0784	0	5.4892	0	5.3603	0	0	0	0	0	0	0	0	0	0	0	0	0	0	0	0	0	0	1.7548	3.8275	0	0	0	0	0	0	0	0	0	0	0	0	0	0	0	0	0	0	0
15.696	99.434	8.2719	33.226	0	0	0	0	0	0	0	0	0	0	0	0	0	0	0	0	0	0	0	0	0	0	0	0	0	0	0	0	0	0	0	0	0	0	0	0	0	0	0	0	0	0	0	0	0	0
9.4385	0	2.4737	11.266	0	1.7483	0	0	0	0	0	0	0	0	0	0	0	0	0	0	0	0	0	0	0	0	0	0	0	0	0	0	0	0	0	0	4.998	26.158	29.765	38.038	46.256	44.911	39.659	36.435	26.987	49.451	44.97	59.767	59.574	67.658
0	7.4076	0	0	3.2277	0	3.6505	3.2524	2.4664	16.148	1.4553	0	8.3754	18.575	18.117	16.477	5.2623	9.2868	0	0.62376	12.26	7.9859	8.537	10.893	4.6495	14.968	14.139	13.07	17.294	11.124	4.4049	0	0	8.2574	10.208	12.551	5.3005	0	7.8277	12.348	9.9818	1.6228	0	0	0	0.83182	0	0	0	18.627
30.794	15.791	0	0.072114	0	0	0	0	0	0	0	0	0	0	0	0	0	0	0	0	0	0	0	0	2.4485	0	6.6957	3.7613	3.5628	12.419	16.971	2.132	19.659	6.8224	0	8.8766	19.47	10.516	2.2928	5.9144	10.779	12.84	4.1516	0	0	1.6934	0.61608	0	5.472	5.5973
12.354	9.6689	0	0	0	0	0	0	0	0	0	0	0	0	0	0	0	0	0	0	0	0	0	0	0	0	0	0	0	0	0	0	27.495	51.203	94.865	127.68	169.68	229.75	288.17	337.78	381.8	451.18	479.8	499.13	546.78	598.82	616.33	634.03	671.92	661.04
21.722	4.4258	1.2602	3.9364	0	0	0	0	0	0	0	0	0	0	0	26.083	49.41	96.893	167.22	236.2	305.47	381.6	438.45	522.47	601.55	672.02	746.57	762.57	830.2	826.4	834.54	889.08	957	978.76	971.08	1010.9	1039.5	1043	1011.2	1053.6	1055.8	1038.9	967.98	955.75	958.99	946.08	954.76	956.33	941.47	926.07
10.03	0.15306	2.5059	1.9598	0	0	0	0	0	0	0	3.0177	9.6506	4.5287	7.764	14.477	3.2709	4.5262	0	0.97816	2.9455	0	0	0	0	8.6639	0	0	0	0	0	0	0	0	0	0	0	0	0	0	0	0	0	0	4.7724	0	0	14.593	9.7876	1.4762
16.493	0.23438	4.6814	0	0	0	0	0	0	1.2642	0	6.3764	8.4083	18.261	12.772	5.3893	20.228	29.229	19.124	27.289	28.362	36.183	43.03	36.69	37.875	47.545	47.647	54.04	67.315	80.374	85.781	81.248	85.058	94.353	92.682	118.2	106.66	98.607	108.73	106.79	115.21	111.86	116.42	119.32	103.88	115.51	124.26	113.11	99.32	115.93
17.724	0.87842	0	6.0846	0	1.6095	0	0	0	0	0	0	0	0	0	0	0	0	0	0	0	0	0	0	0	0	0	0	0	0	0	0	0	0	0	0	0	0	0	0	0	0	0	0	0	0	0	0	0	0
2.6251	0	0	3.3549	0	8.2231	8.5101	25.413	26.907	33.302	34.473	30.085	36.429	27.531	55.412	80.588	86.482	95.186	112.31	113.92	122.12	129.89	137.27	137.63	137.96	146.76	157.7	154.45	159.68	150.1	160.18	169.17	167.77	187.76	187.37	191.81	193.8	185.43	188.94	181.15	171.88	185.09	174.67	183.98	188.57	179.33	169.7	173.29	154.14	144.79
31.777	15.169	0	0	0	0	0	0	0	0	0	0	0	0	0	0	0	0	0	0	0	4.1949	19.961	16.897	13.312	6.6896	0	3.5941	11.318	24.183	7.7789	30.753	47.773	42.192	60.623	77.449	92.4	110.52	88.911	115.1	133.93	130.9	112.94	134.29	158.8	158.75	191.04	205.55	197.44	211.73
8.7948	5.2718	0	0	0	2.644	0	3.7891	9.3523	14.762	24.12	23.465	38.588	29.746	38.976	53.415	55.738	66.516	79.779	77.657	97.964	102.69	111.34	115.11	116.85	120.45	121.42	131.68	128.28	129.71	124.67	116.59	112.3	106.08	124.17	106.22	120.75	110.32	106.26	105.36	91.513	103.44	91.5	106.28	94.705	95.489	102.89	95.177	94.155	99.861
0	2.0508	0	5.6219	0	0	2.5895	0	1.8104	0	0	0.62407	0	0	0	0	3.8415	15.079	23.786	25.434	33.432	40.318	54.162	47.413	54.12	48.157	49.715	64.11	59.172	57.543	66.958	59.754	70.245	61.02	72.284	79.084	84.171	91.731	102.38	102.49	113.08	111.2	99.656	99.254	112.31	125.6	136.87	145.2	158.2	124.25
0	0	0	8.0668	2.1447	9.5686	7.1227	18.241	8.3805	0	11.775	6.8349	12.668	15.339	16.171	22.751	20.359	15.68	18.311	25.966	28.007	17.415	25.938	20.247	17.655	34.448	18.801	17.737	9.2604	12.33	9.2069	1.4095	5.7561	3.1863	6.0814	5.4874	17.629	26.041	27.525	33.964	49.331	45.603	53.439	62.729	58.322	60.851	74.468	80.988	72.778	67.042
6.3574	3.1916	4.8678	2.4579	0	0.063399	0	0	0	0	0	0	0	0	0	0	0	0	0	0	0	0	0	0	0	0	0	0	0	0	0	0	0	0	0	0	0	0	0	0	0	0	0	0	0	0	0	0	0	0
2.7852	0	0	10.577	8.2729	0	0	0	0	0	17.658	19.11	11.396	27.825	27.225	30.227	44.711	44.927	26.841	21.684	37.847	35.959	38.836	49.354	49.56	55.566	62.687	54.898	61.329	71.97	60.724	65.426	71.742	75.266	76.534	72.263	64.956	60.755	62.144	65.66	59.248	69.043	72.421	67.182	61.288	63.333	66.726	61.469	47.052	53.074
0	5.7398	0	2.168	0	6.1679	6.546	8.84	8.0406	15.478	9.5841	4.9382	1.8961	6.2662	10.341	12.051	3.6878	13.531	12.233	13.631	24.426	24.06	34.412	52.249	68.05	83.561	100.82	120.17	136.06	196.52	236.64	275.33	334	403.76	470.47	569.36	623.68	721.58	759.46	885.78	889.26	1001.7	1009	1084.5	1124.3	1196.8	1237.5	1348.6	1388.1	1329.8
25.597	3.2431	0	0	0	0	0	0	0	0	0	0	0	0	0	0	0	0	0	0	0	0	0	0	0	0	0	0	0	0	0	0	0	0	0	0	0	0	0	0	0	0	0	0	0	0	0	0	0	0
0	0	0	7.6187	0.26734	3.9084	23.936	6.4344	35.13	22.938	29.064	48.569	41.993	57.016	53.672	38.397	88.006	76.136	52.732	45.896	48.397	65.597	64.237	65.012	76.591	72.782	90.273	87.097	93.691	97.666	96.355	82.896	84.853	91.576	88.461	95.008	87.733	93.021	89.753	88.758	83.623	91.642	90.838	94.352	96.314	102.77	105.22	85.454	93.103	92.314
15.119	10.76	5.508	3.2397	0	0	0	0	0	0	0	0	0	0	0	0	0	0	0	0	0	0	0	0	0	0	0	0	0	0	0	0	0	0	0	22.999	49.313	79.133	75.433	81.416	87.516	72.844	71.42	56.006	46.789	53.675	56.587	73.656	67.002	57.711
14.764	0.30101	0	0	0	0	0	0	0	0	0	12.608	10.467	4.9935	0	0	0	0	0	1.3675	0	0	4.2778	0	0	0	0	0	0	0	0	0	0	0	0	0	0	0	0	0	0	0	0	0	0	0	0	0	0	0
0	0	0.89608	7.9213	6.636	6.2141	7.9825	6.3719	7.8853	12.274	25.337	19.919	15.305	14.058	18.771	25.542	30.724	35.426	1.4869	0	24.256	25.791	19.112	16.696	22.542	14.428	3.3104	9.8342	4.8439	19.108	14.239	15.702	14.712	20.543	34.489	29.521	35.142	31.678	44.567	47.189	44.274	55.722	68.7	70.716	75.791	73.502	85.644	73.989	82.786	57.48
16.925	2.4081	0	0	0	0	0	0	0	0	0	0	0	0	0	0	0	0	0	0	0	0	0	0	0	0	0	0	0	6.5494	5.929	11.976	12.284	11.447	12.519	11.613	22.952	18.721	14.729	19.24	21.25	25.617	15.851	10.091	0	8.1473	6.3672	2.9767	9.3117	8.7797
0	3.5528	0	5.8705	0	26.239	14.064	31.91	26.38	0	18.709	20.926	17.752	8.4251	0	1.8978	11.19	8.8029	7.2335	1.1925	9.6514	16.91	44.027	63.586	105.75	116.07	144.61	188.87	221.49	245.01	294.21	322.56	371.31	406.75	430.33	497.19	511.32	559.56	593.44	606.39	661.07	662.55	731.47	740.5	772.77	791.12	804.78	812.21	795.89	826.27
19.99	2.5389	0	0	0	0	0	0	9.2375	1.3652	9.5846	9.2938	18.914	19.356	16.974	19.72	28.005	35.525	38.92	60.387	56.828	62.56	55.47	72.652	69.025	78.794	93.385	88.831	97.184	95.003	109.98	93.402	84.777	104.17	107.72	102.45	122.17	121.34	138.48	130.04	133.69	143.43	140.65	144.27	142.97	148.96	147.63	155.99	144.88	164.27
17.664	0	3.7426	0	2.6851	0	0	0	0	0	0	0	0	0	0	0	0	0	0	0	4.4293	6.3727	13.154	25.967	23.164	34.082	43.175	68.555	65.832	62.608	74.006	37.758	59.862	81.947	54.978	71.821	46.408	52.936	51.37	56.424	61.451	60.932	52.016	47.953	69.041	55.702	77.526	60.406	71.062	58.193
16.831	5.193	0	0	0	0	0	0	0	0	0	0	0	0	0	0	0	0	0	0	0	0	0	0	0	0	0	0	0	0	0	0	0	0	0	0	0	0	0	0	0	0	0	0	0	0	0	0	0	0
55.838	29.467	0	0	0	0	0	0	0	0	0	0	0	0	0	0	0	0	0	0	0	0	0	0	26.613	52.137	112.72	162.2	238.27	316.83	389.3	531.79	634.41	793.45	962.19	1171.9	1335.8	1481.3	1578.9	1803	1891.1	2061.4	2176.9	2301.6	2339.2	2461	2520.5	2568	2528.6	2474.6
23.031	2.892	0	0	1.5785	0	0	0	0	0	0	0	0	0	0	0	0	0	0	0	0	0	0	0	0	0	0	0	0	0	0	0	0	0	0	0	0	0	0	0	0	0	2.6863	4.772	8.7372	6.731	16.662	19.387	16.643	13.012
39.81	3.0918	0	0	5.2606	0	0	0	0	0	0	0	0	0	0	0	0	0	0	0	0	0	0	0	0	0	0	0	0	0	0	0	0	0	0	0	0	0	0	7.9903	31.507	41.193	56.032	75.159	76.941	98.576	119.55	120.27	141.64	136.14
13.29	1.7065	0	0.80279	1.5935	0	0	0	0	0	0	0	0	0	0	0	0	0	0	0	0	0	0	0	0	0	0	0	0	0	0	0	0	0	0	0	0	0	0	0	0	0	0	0	0	0	0	0	0	0
13.698	0	5.6343	0	3.4326	1.1834	0	0	0	0	0	0	0	0	0	0	0	0	6.6562	13.833	21.438	29.69	42.901	55.077	68.08	90.124	113.45	121.47	138.91	165.94	181.37	215.71	239.91	266.54	298.79	319.74	339.2	354.67	381.93	410.05	440.53	452.72	478.18	514.08	511.43	520.57	552.63	578.58	558.89	577.68
0	3.1261	0	5.3485	3.8186	0	4.207	0	0	3.1462	0	16.051	10.582	11.101	22.162	31.019	43.587	47.27	39.593	42.431	56.914	56.455	65.325	56.378	56.681	69.477	81.153	95.163	100.4	131.93	156.63	194.29	230.36	243.32	272.3	295.65	307.09	346.32	374.95	394.71	399.94	420.03	425.01	443.36	443.87	433.07	460.94	441.06	467.35	462.77
0	22.413	0	0	0	6.8167	14.575	0	0	0	0	0	0	0	0	0	0	0	0	0	0	0	0	0	0	0	0	0	0	0	0	0	0	0	0	0	0	0	0	0	0	0	0	0	0	0	0	0	0	0
0	19.376	1.1199	0	0	0	0.23794	7.3531	0	0	0	0	0.19849	0	0	7.5276	2.3296	0	13.227	8.4955	21.553	14.633	13.69	13.521	23.909	23.342	4.5485	0	0	0	0	0	0	0	0	0	0	0	0	0	0	0	0	0	0	0	0	0	0	0
11.443	18.728	13.668	2.3089	0	0	0	0	0	0	0	0	0	0	0	0	0	0	0	0	0	0	0	0	0	0	0	0	0	0	0	0	0	0	0	0	0	0	0	0	0	0	0	0	0	0	0	0	0	0
0	10.098	3.4526	8.5186	0	0	0	0	10.513	11.051	27.119	24.085	49	49.526	62.714	71.563	88.835	91.405	103.92	121.9	126.98	155.03	168.6	200.22	243.95	278.15	326.31	364.54	450.84	517.75	624.19	740.99	777.59	810.24	956.54	1005.4	1132.5	1186.4	1300.5	1326.1	1342.1	1385.9	1462	1527.8	1477.1	1525.8	1565.2	1546.8	1561	1612.4
15.945	0	5.1572	4.4725	0	0	0	0	0	0	0	7.8565	30.226	33.326	44.99	33.813	49.184	64.171	72.144	83.002	98.897	117	131.64	152.93	184.18	195.53	208.51	234.33	259.82	266.6	270.67	265.81	298.06	304.37	299.32	303.73	311.52	319.09	330.15	334.13	328.69	338.9	349.73	339.56	341.02	334.98	328.9	338.81	331.94	325.66
2.9953	0	9.9027	0	0	0	0	0	0	0	0	0	0	0	0	0	0	0	0	0	0	0	0	6.9166	25.707	30.049	31.656	24.671	31.29	37.276	46.558	66.866	66.112	72.055	82.85	104.06	94.313	103.17	113.76	81.387	80.349	77.095	91.728	71.973	59.614	93.327	79.018	63.23	88.083	79.538
0	0	0	0	0	12.397	15.826	13.384	34.203	23.522	58.911	71.765	74.845	85.828	41.485	81.475	97.209	54.627	71.217	71.39	75.589	72.687	67.362	72.037	73.158	71.5	70.894	69.191	74.783	77.086	87.456	92.832	101.08	92.982	94.137	91.15	99.142	106.31	99.901	113.64	106.45	132.63	128.35	133.35	134.92	134.23	140.82	142.82	137.67	129.53
0	0	0	14.819	8.0244	6.6449	7.9627	1.4131	0	5.2087	5.3503	1.3966	0	0	0	0	0	3.7989	1.9503	12.171	11.068	24	39.351	35.399	85.449	108.66	110.84	128.78	201.86	145.14	235.89	284.37	310.87	286.13	417.41	449.85	424.79	483.25	519.59	578.49	608.49	665.06	732.54	740.78	780.29	805.47	850.66	904.39	933.83	864.25
0	0	0	3.2046	0.92181	3.1545	7.9874	6.6965	8.3378	13.68	0	14.223	0	0	0	0	0	0	0	0	0	0	0	0	0	0	0	0	0	0	0	0	0	0	0	0	0	0	0	0	0	0	0	0	0	0	0	0	0	0
0	0	0	0	0.90199	7.8861	11.345	0.85829	0	0	0	0	0	0	0	0	0	0	0	0	0	0	0	0	0	0	0	0	0	0	0	0	0	0	0	0	0	0	12.183	9.5637	14.403	3.0425	0	0	7.824	0	7.7742	4.6171	11.582	25.589
0	0	0	0	0	13.28	18.686	18.651	26.519	33.835	38.343	38.234	24.49	33.646	43.761	42.456	45.704	51.372	39.882	36.422	44.494	37.843	30.512	52.75	40.384	37.92	47.311	38.235	45.308	54.89	55.367	47	55.219	55.335	67.067	68.88	64.967	74.749	73.511	82.874	72.151	85.5	89.746	90.482	84.908	91.413	96.767	88.454	60.235	75.686
32.878	5.7904	0	0	0	0.73967	0	0	0	0	0	0	0	0	0	0	0	0	0	0	0	0	0	0	0	0	0	0	0	0	0	0	0	0	0	0	0	0	0	0	0	0	0	0	0	7.6945	0	4.0524	0	0
11.821	2.8892	0	10.106	0	0	0	0	0	0	0	0	0	0	0	0	0	10.015	4.3547	6.0598	16.662	17.561	34.763	28.361	47.98	60.364	76.642	71.299	89.477	101.36	98.172	117.85	131.25	160.83	191.66	202.44	241.3	260.73	297.31	327.24	363.39	395.31	403.57	420.61	454.43	485.72	483.51	510.97	540.54	533.23
16.848	0	0	0	0	1.0678	6.2671	4.251	8.4108	11.224	2.3269	0.53343	11.237	6.9945	0	0	0	0	0	0	0	0.43244	0	0	0	0	0	0	0	0	0	0	0	0	0	0	0	0	0	0	0	0	0	0	0	0	0	0	0	0
0	0	7.9504	0	11.329	0	0	0	0	0	0	0	0	0	3.4686	0	8.7326	1.8551	17.021	3.1911	10.968	16.381	31.29	39.463	41.88	48.268	53.295	62.21	99.86	140.25	176.78	204.75	264.06	326.08	321.38	380.18	435.96	436.27	469.47	506.09	555.84	564.52	586.53	612.03	651.26	634.42	684.3	706.96	661.67	647.06
18.93	5.9767	0.70975	0	0	0	0	0	0	0	0	0	0	0	0	0	0	0	0	0	0	0	0	0	0	0	0	0	0	0	0	0	0	0	0	0	0	0	0	0	0	0	0	0	0	0	0	0	0	0
0	10.116	0	3.6078	0.10426	2.3408	0	0	0	0	0	0	0	0	0	0	0	0	0	0	0	0	0	0	0	0	0	0	0	0	0	0	0	0	6.3025	19.824	31.772	52.181	75.434	94.847	91.279	125.36	131.71	156.64	154.92	172.11	186.67	196.7	208.66	221.84
0	0	2.1126	0	7.0268	5.6148	7.4496	0.48814	12.05	9.4248	6.5539	3.2046	7.4871	0	0	0	0	0	0	0	0	0	0	0	0	10.18	27.457	67.194	104.97	197.15	270.89	369.87	489.76	616.97	708.41	831.54	953.79	1069.3	1122.2	1304.4	1319.5	1390	1409.9	1452	1554.8	1597.1	1664.7	1689.8	1690.1	1717.5
0	0	0	3.4776	5.2883	0	0	1.9471	0	0	0	0	0	0	0	0	0	0	0	0	0	0	0	0	0	0	5.0751	23.509	25.366	34.848	55.139	58.713	67.444	66.191	73.511	83.113	86.582	91.499	105.46	93.548	96.358	100.39	86.097	84.149	86.755	93.431	103.54	108.4	108.38	122.19
6.6733	4.1195	1.7112	5.5545	0	0	0	0	0	0	0	0	0	0	0	0	0	0	0	0	0	0	0	0	0	0	0	0	0	0	0	0	0	0	0	0	0	0	0	0	0	0	0	0	0	0	0	0	0	0
28.333	14.169	2.6382	0	0	0	0	0	0	0	0	0	0	0	0	0	0	0	0	0	0	0	0	0	0	0	0	0	0	0	0	0	0	0	9.3009	11.748	10.048	15.879	38.543	18.366	20.312	20.266	27.184	28.57	33.289	32.015	29.633	42.552	34.955	39.495
0	0	0	4.3865	1.915	4.7267	4.9327	4.2372	2.757	5.0155	6.5162	8.1689	2.0179	10.74	16.372	18.28	24.229	15.935	16.364	11.318	14.284	28.157	44.726	57.452	68.129	77.296	90.861	110.81	131.98	159.18	175.35	208.81	237.81	254	292.83	330.7	348.01	396	417.9	459.39	512.57	554.63	611.35	689.41	706.15	768.45	829.99	820.21	867.89	906.17
0	0	0	0	4.5223	18.128	40.037	37.415	45.509	62.052	59.318	62.386	71.735	99.131	82.797	77.645	95.921	100.62	87.338	91.829	99.015	90.551	99.526	87.787	103.23	87.839	82.988	87.631	77.849	82.435	69.302	74.856	73.179	84.44	91.971	90.713	96.124	88.596	112.95	126.25	146.94	156.41	176.34	175.42	189.93	170.9	198.93	195.57	187.29	197.8
21.541	9.8717	0	0	0	0	0	0	0	0	0	0	0	0	0	0	0	0	0	9.6012	5.8824	7.8318	10.568	6.3091	7.8673	13.091	0.90175	5.6759	0.15162	0	0.0078575	1.4836	0	0	0	0	0	0	0	0	0	0	2.0331	0	0.34927	0	0	0	0	0
0	0	1.7998	0	0	3.5274	12.887	9.0784	26.478	55.408	82.69	96.711	126.07	143.77	154.86	185.02	183.66	203.33	225.92	226.69	248.84	241.84	278.63	280.78	297.96	315.5	316.54	347.64	364.56	405.14	427.33	489.93	512.02	556.15	611.32	623.14	703.59	694.8	715.76	751.6	731.47	808.11	823.55	821.06	808.08	838.98	816.28	811.88	852.78	844.57
0	0	0	12.353	2.4126	4.4878	2.7316	0	6.2184	11.059	6.4967	9.1145	6.0991	0.39408	0	0	0	3.7741	3.7693	0	9.7782	12.081	10.835	13.2	12.225	2.2731	6.5325	9.2469	14.766	31.46	31.864	44.026	47.366	41.534	55.152	66.076	83.95	101.07	104.04	125.36	131.65	140.54	128.8	147.21	160.22	167.68	162.77	162.9	159.37	163.26
14.957	8.0767	0	3.9509	0	0	0	0	0	0	0	0	0	0	0	0	0	0	0	0	0	0	0	0	0	0	0	0	0	0	0	0	0	0	0	17.164	5.5371	15.322	27.961	18.317	22.285	30.453	35.735	43.136	45.157	52.91	42.332	3.4571	45.204	3.8411
5.3118	2.6294	0	0	12.065	5.4207	6.4074	6.5515	27.933	15.688	0	5.5293	4.0489	0	0	0	0	0	0	0	0	0	0	0	0	0	0	0	0	0	0	0	0	0	0	0	0	0	0	0	0	0	0	0	0	0	0	0	0	0
23.899	10.243	0	4.0456	0	0	0	0	0	0	0.030458	0	0	0	0	0	0	0	0	0	0	0	0	0	7.4167	1.9847	22.931	17.222	25.949	14.778	13.451	18.657	16.53	23.622	10.875	9.5529	15.049	16.608	13.708	26.171	24.727	30.401	25.236	28.974	14.038	8.3449	18.271	0	7.4837	6.8794
0	35.13	0	4.8515	7.2204	0	0	0	0	0	0	0.22466	0	0	0	0	0	0	0	0	0	0	0	0	0	0	0	0	0	0	0	0	0	0	0	0	0	0	0	0	0	0	0	0	0	0	0	0	0	0
0	0	0	10.756	16.818	6.263	0	4.7405	1.7492	3.8971	3.9781	0	0	0	7.895	0	10.158	21.513	38.078	49.814	57.07	110.88	125.62	163.19	197.35	204.65	265.22	270.86	362.34	396.32	473.45	493.61	570.22	456.88	563.55	620.82	669.3	790.1	834.19	831.81	940.1	893.1	1027.4	1073.9	1195.3	1158.1	1213	1179.1	1154	1268.4
16.907	3.4471	0	0	0.086203	0	0	0	0	0	0	0	0	0	0	0	0	0	0	0	0	0	0	0	0.22119	0	0	0	0	0	0	0	0	0	0	0	0	0	0	0	0	0	0	0	0	0	0	0	0	0
0	0	0	6.6263	11.528	0.76734	2.2772	0	0	0	0	0	0	0	0	0	0	0	0	0	0	0	0	0	0	0	0	0	0	6.296	0	0	0	0	0	0	0	0	0	0	0	0	0	0	0	0	0	0	0	0
0	0	0	6.5228	8.6834	3.8109	12.648	11.022	7.1945	9.2008	8.4955	17.76	12.805	10.973	12.22	14.381	8.4391	27.813	29.664	28.49	31.495	33.658	36.512	45.264	37.988	39.593	50.154	57.901	48.663	65.06	73.085	59.806	50.332	40.514	59.116	55.356	68.641	71.111	81.794	69.655	64.106	81.82	80.195	75.707	79.112	83.512	79.93	83.292	74.624	87.34
23.033	10.798	0	1.3923	0	0	0	0	0	0	0	0	1.7006	0	11.158	11.311	11.756	15.28	17.164	27.217	30.493	35.711	50.759	41.767	64.603	48.12	58.648	64.57	75.57	82.117	78.773	66.718	71.949	67.13	54.293	48.291	52.131	55.766	45.709	30.12	6.8098	10.787	2.4378	0	0	0	0	0	0	0.9058
11.002	4.7502	0	0	0	0.18509	0.6585	0	0	0	0.83522	0	0	0	0	0	0	1.719	0.62194	7.8993	6.8349	7.2976	10.759	16.06	23.47	20.61	19.606	26.101	35.725	28.782	30.853	21.244	36.547	33.207	44.403	44.632	59.73	50.108	47.161	41.522	41.076	43.532	35.28	57.664	49.056	45.842	44.016	54.071	54.584	56.581
25.056	3.9325	7.1899	0	0	0	0	0	0	0	0	0	0	0	0	0	0	0	0	0	0	0	0	0	0	0	0	0	7.8358	33.511	54.095	58.67	58.74	74.012	74.212	72.905	77.173	103.83	115.63	160.52	206.33	180.07	184.86	206.86	199.09	216.59	220.94	246.06	237.4	233.04
9.0766	0.14656	0	0	5.9132	0	0	3.1132	0	0	0	0	0	3.5384	0.070729	3.0592	3.6469	8.4448	10.817	23.274	34.916	47.004	57.389	84.31	76.139	114.59	142.09	178.73	193.17	231.82	248.91	275.48	288.47	330.02	368.26	388.17	422.56	434.73	441.71	474.14	481.76	464.12	483.7	502.26	504.52	509.06	522.27	511.81	528.13	518.71
0	0	0	6.3079	3.9719	11.899	15.462	19.062	16.891	35.149	36.04	61.407	62.682	90.401	85.783	101.74	119.54	137.21	165.17	162.37	197.29	222.35	244.02	252.78	252.43	251.68	259.28	301.75	296.98	309.96	320.9	317.52	330.8	332.68	322.48	325.04	325.49	341.76	343.59	337.91	336.27	326.41	302.58	313.2	296.68	319.54	323.71	326.56	319.15	319.87
2.5885	0	3.6683	0	0	0	6.4424	11.215	0	3.9548	0	0	2.5112	0.24396	0	0	0	0	0	3.1911	12.405	18.161	26.9	31.273	52.145	56.328	57.449	63.322	86.526	86.357	78.864	84.018	86.426	105.77	115.06	126.14	122.24	124.92	114.36	117.63	129.69	120.14	113.49	113.05	103.69	115.19	107.41	119.58	113.02	126.25
14.188	11.772	0	0	0	0	0	0	0	0	0	0	0	0	2.4166	15.743	26.405	14.937	39.668	22.426	37.799	45.387	63.212	69.012	80.896	80.461	91.552	87.766	103.52	89.518	90.036	82.818	74.462	71.414	102.56	98.205	108.09	104.82	94.157	97.146	101.75	93.674	100.49	89.234	83.648	94.574	81.732	83.532	93.675	154.53
71.078	23.825	0	0.55205	0	0	0	0	0	0	0	0	0	0	0	0	0	0	0	0	0	0	0	0	0	0	0	0	0	0	0	0	0	0	0	0	0	0	0	0	0	0.61972	0	0	0	0	0	0	0	0
13.971	10.143	0	0.52779	0	0	0	0	0	0	0	0	0	0	0	0	0	0	0	0	0	0	0	0	0	0	0	0	0	1.3519	10.919	18.148	22.628	37.614	74.693	114.88	126.25	155.13	165.95	178.41	201.82	194.87	217.02	216.59	226.52	237.29	240.26	239.74	250.56	255.66
3.0053	0	2.0821	8.1604	2.8636	0	0	0	0	0	0	0	0	0	0	0	0	0	0	0	0	0	20.181	57.504	79.516	106.05	158.21	162.29	203.64	247.44	315.21	348.97	389.91	404.45	421.87	447.25	456.12	474.09	496.6	499.7	531.78	550.8	571.61	555.6	576.02	581.01	597.53	650.14	646.38	640.47
22.75	3.1832	0	0.23443	0	0	0	0	0	0	0	0	0	0	0	0	0	0	0	0	0	0	0	0	0	0	0	0	0	0	0	0	0	0	0	0	0	0	0	0	0	0	0	0	0	0	0	0	0	0
1.4709	1.2536	3.6791	3.1161	0.66897	0	0	0	0	0	0	0	0	0	0	0	0	0	0	0	10.99	7.0438	11.589	23.901	39.694	34.147	44.2	35.024	34.118	34.747	40.906	54.64	50.576	51.556	48.667	61.052	70.727	62.111	68.528	60.63	63.34	77.931	80.913	74.754	70.274	76.792	63.211	55.394	69.433	66.679
16.134	2.5935	5.0841	0	0	0	0	0	0	0	0	0	0	1.8482	0	0	0	5.2327	3.0985	0	7.9484	12.096	9.2479	1.0745	14.643	19.205	21.329	13.434	22.23	56.9	60.824	81.584	108.14	155.58	195.44	250.47	275.16	311.91	372.55	395.99	429.83	486.5	550.92	564.36	562.82	623.46	645.48	692.94	706.14	715.67
0	0	0	2.314	0.39497	9.48	13.391	12.347	17.071	23.744	25.76	23.653	26.141	31.939	37.35	44.696	43.416	38.09	38.322	43.839	47.227	47.711	53.988	60.612	56.925	63.851	54.695	68.262	64.296	77.717	82.459	87.963	98.215	108.11	102.67	106.79	100.32	102.22	103.76	118.75	114.15	116.66	123.49	110.75	114.01	124.02	136.57	128.79	136.17	128.14
0	0	0	7.1309	0	8.1837	5.5597	4.9966	3.9457	10.231	7.9593	22.544	25.397	31.919	41.466	48.729	59.223	64.174	70.266	84.99	94.899	107.35	115.35	118.64	113.94	114.44	133.23	131.2	151.78	143.18	176.78	178.05	176.94	179.28	201.79	212.88	234.81	238.47	264.04	276.37	285.99	287.76	277.01	275.53	293.47	294.78	317.9	313.1	312.15	320.92
0	0	0	34.509	48.671	100.34	116.33	166.15	171.89	232.25	218.4	216.41	258.36	247.29	277.61	262.32	294.4	303.44	330.77	286.63	322.98	279.86	274.48	325.47	346.02	357.14	358.58	371.76	377.52	401.11	408.93	403.38	427.02	424.42	439.74	492.53	537.42	596.02	599.2	624.35	686.76	715.49	701.54	747.7	740.65	820.48	829.86	838.16	909.62	914.41
0	0	1.465	4.5285	0	1.778	2.4715	0	4.4593	5.2735	17.636	0.99416	6.8033	3.2911	18.013	16.578	27.099	38.203	18.6	64.969	71.766	59.498	96.506	83.763	142.63	134.31	120.22	192.3	206.43	225.67	269.11	274.38	281.23	307.1	346.91	363.49	381.98	412.59	448.04	450.21	464.9	477.44	520.8	549.67	536.06	572.72	576.27	560.33	585.85	620.12
22.953	5.2507	0	0	0	0	0	0	0	0	0	0	21.592	48.471	66.258	96.738	132.5	195.71	267.25	353.47	467.1	619.62	744.51	873.43	995.06	1113.7	1302	1399	1494.8	1570.2	1750.4	1850.4	1934	2085.7	2216.4	2317.5	2458.2	2504	2587.9	2682.4	2780.1	2922.9	2937.3	2930	2987.9	3064.5	3180	3213	3330.6	3250.5
0	0	0	3.3264	2.8835	0.96567	6.6461	2.4977	10.113	5.7069	13.115	11.35	18.659	16.632	13.514	18.445	28.225	23.214	38.085	29.055	35.466	30.148	29.803	27.735	24.562	28.993	20.766	31.818	37.568	38.956	39.751	44.343	45.928	45.252	49.345	47.064	49.787	49.627	40.317	53.441	46.231	50.059	53.188	56.162	55.191	59.612	54.189	56.789	56.297	48.943
0	4.3067	1.9985	7.0698	0	5.479	0	0	0	0	0	0	0	0	0	0	0	0	9.9306	2.9498	24.249	30.508	37.559	33.73	40.653	54.998	60.261	59.506	47.916	44.121	51.748	54.045	48.306	70.443	62.794	76.063	66.786	69.899	61.749	55.405	50.106	61.741	83.275	67.658	70.241	65.138	51.199	30.248	56.05	33.593
24.583	18.548	5.7355	0	0	0	0	0	0	0	0	0	0	0	0	0	0	0	0	0	0	0	0	0	0	0	0	0	0	0	0	0	0	10.34	14.299	22.423	15.52	19.651	20.549	11.266	0	16.422	20.647	24.209	15.404	9.2054	0.28611	0	0	0
20.394	12.399	12.336	11.426	0	0	0	0	4.4967	0	0	0	0	0	0	0	0	0	4.2559	21.447	28.396	46.986	69.686	79.36	88.347	107.52	138.14	158.79	192.21	194.52	219.32	228.54	230.89	225.26	215.63	206.02	197.06	226.33	229.22	237.49	256.8	267.58	277.09	276.56	312.63	326.59	330.51	362.01	371.03	350.25
0.75864	0	0	0	1.9939	7.7996	0	2.6047	7.1834	2.8474	9.6864	15.757	10.183	0	0	5.047	21.813	18.018	14.807	21.756	21.251	35.509	34.604	25.009	23.031	15.297	23.453	21.521	23.386	31.244	27.329	12.564	22.17	27.512	18.331	30.964	17.568	23.855	24.421	29.228	25.167	29.787	0	0	0	0	0	0	0	0
6.1161	2.6594	1.2512	0	0.19048	0	2.4251	6.6637	20.237	20.869	42.282	44.364	71.493	97.117	103.35	113.45	133.52	131.17	124.04	133.6	156.56	124.58	150.31	152.66	157.16	143.19	139.5	137.12	124.66	132.08	136.16	106.58	107.29	102.61	128.58	143.08	143.49	140.13	126.65	148.86	146.38	136.81	122.44	114.35	104.58	100.82	83.235	88.476	94.56	87.492
0	9.6947	0	0	0	0.16173	12.387	11.809	17.636	23.142	27.19	35.582	45.077	57.851	60.371	71.347	76.157	87.512	98.74	109.6	128.37	137.02	134.53	145.77	144.53	155.67	154	172.49	191.12	184.65	178.02	172.04	186.77	209.51	211.53	235.49	225.04	263.9	303.38	312.67	337.07	374.64	379.12	417.24	444.82	489.72	504.96	530.6	539.25	582.39
6.6008	2.6378	0	0	0	7.3616	0.84275	5.0856	3.4442	3.7629	8.3751	2.7649	5.3292	0	0	6.15	10.256	15.688	17.446	19.843	36.338	34.201	49.507	50.843	60.722	75.554	76.17	98.576	107.69	114.46	130.34	134.96	157.46	169.55	186.09	213.51	235.35	279.9	327.23	333.86	356.92	379.4	389.62	369.33	394.65	377.45	378.56	384.64	343.54	340.56
0	0	0	13.26	23.225	15.728	13.549	12.673	14.791	0	0	0	0	0	0	0	4.6988	14.849	0	0	0	0	0	0	0	0	0	0	0	0	2.6201	19.823	32.692	55.823	95.337	130.75	170.17	202.97	217.62	233.04	268.02	285.11	299.6	336.22	359.65	359.79	367.6	397.23	388.76	420.58
0	0	0	15.753	0.49787	15.054	0	0	0	0	0	0	0	0	0	0	0.21165	8.244	7.1398	0	8.9059	15.817	23.581	24.302	43.656	39.492	58.74	71.728	74.797	89.157	92.034	91.995	90.634	95.51	104.26	113.98	136.88	124.23	131.02	132.02	129.4	130.37	124.44	120.95	121.33	137.42	120.8	131.55	118.82	108.42
0	0	0.64397	0	0	4.2569	14.93	4.3609	8.5088	5.339	4.1129	10.104	6.6547	8.0841	0	0	0	0	0	0	0	0	0	0	0	0	0	0	0	0	0	0	0	0	0	0	0	0	0	0	0	0	0	0	0	0	0	0	0	0
0.07763	0	0	6.0904	0	15.236	8.2058	19.378	25.912	39.976	42.555	45.009	55.82	60.251	65.76	90.703	90.41	107.35	96.922	105.43	125.46	124.98	136.8	141.7	127.32	156.32	166.54	178.65	164.69	177.34	168.56	151.92	155.96	154.12	170.19	170.84	181.66	174.41	188.64	171.64	173.09	187.91	178.94	174.54	158.83	158.52	161.05	169.21	155.53	178.82
0	0	0	28.184	17.749	23.888	16.33	0	6.8604	13.495	18.259	7.1444	8.0339	8.7376	5.3693	15.654	21.283	20.489	17.655	31.471	32.135	47.626	47.688	55.913	20.048	20.813	38.083	31.992	44.744	47.829	40.842	58.778	39.544	46.804	37.783	40.896	35.601	44.688	53.463	59.583	60.906	58.73	55.653	43.677	42.38	18.295	25.685	30.277	38.019	24.241
7.8521	5.0794	9.2107	0	0	0	0	0	3.7205	13.749	17.192	16.882	26.708	24.728	22.795	20.038	22.693	23.097	42.567	50.419	58.216	80.027	88.421	87.618	112.44	138.27	171.06	184.42	225.38	261.84	312.92	364.4	408.24	457.7	499.77	523.23	554.96	626.9	584.93	630.62	655.04	659.72	679.07	693.49	728.5	730.25	749.19	773.51	771.12	787.5
23.867	11.622	0	0	0	0	0	0	0.2805	0	0	0	0	0	0	0	0.49335	0	0	0	0	8.8302	0	0	0	0	0	0.8317	3.906	3.1688	1.2563	0	2.5433	0	0	0	7.5675	1.6734	9.2145	0	4.736	13.573	12.957	3.4668	0	3.026	0	5.8061	21.567	17.212
4.5533	0	0	1.1084	2.8092	1.1249	8.2192	0	0	0	0	0	0	0	0	0	0	0	0	0	14.496	11.477	7.2007	12.054	0	23.05	10.869	30.104	20.122	35.024	43.982	36.227	25.609	41.646	53.631	69.799	87.506	86.948	89.308	110.33	126.99	118.92	124.08	141.24	165.29	151.72	180.2	196.08	177.1	185.01
10.305	7.6564	0.73146	0	0.41984	0	0	0	0	0	0	0	0	0	0	0	0	0	0.25021	16.549	30.543	54.808	70.49	77.936	97.765	105.03	123.52	136.77	159.9	182.64	169.77	188.05	205.45	208.62	207.26	222.67	247.64	245.34	267.3	242.26	260.74	246.62	235.73	212.44	233.98	218.51	224.53	212.63	189.98	202.15
20.282	10.41	0.039613	0	0	0	0	0	0	0	0	0	0	4.7614	14.074	22.717	21.192	21.978	26.78	14.878	22.426	21.592	11.795	12.067	6.1838	12.852	4.8177	15.39	21.004	14.852	22.099	8.0456	14.205	3.5673	8.1173	3.5223	0	0	0	0	4.77	1.7023	0	0	0	0	0.93338	8.5406	37.199	56.624
0	5.3656	0	1.3935	0.49846	1.5959	13.378	10.055	14.878	10.635	4.7353	5.0254	6.016	17.101	10.631	10.167	5.7738	1.9718	0	3.1596	4.3098	9.3769	7.8885	9.1677	11.076	25.143	27.532	24.728	35.738	31.922	30.839	31.228	18.631	50.54	50.352	56.279	53.809	54.64	64.132	62.196	75.699	80.284	68.464	69.737	72.651	74.785	68.552	79.872	80.386	89.394
0	0	0	0	24.119	48.927	57.938	25.909	80.805	54.083	68.812	90.397	88.132	87.62	90.322	89.773	89.727	73.777	93.18	86.576	84.926	84.325	91.866	89.132	82.013	88.032	96.455	94.403	99.793	98.456	111.26	114.29	84.968	91.047	82.497	80.509	75.084	86.057	85.055	84.554	64.596	62.845	47.368	71.43	41.298	46.901	43.398	50.24	40.446	34.181
21.565	12.906	5.7212	0	0	0	1.9321	0	0	0	0	0	0	0	0	0	0	0	0	0	0	0	0	0	0	0	0	9.9662	26.38	52.499	71.07	88.94	138.06	152.94	194.01	226.85	248.22	267.23	311.78	326.16	350.17	375.25	382.61	423.79	451.7	458.81	448.13	449.79	457.18	467.13
21.832	5.1833	0	0	0	0	0	0	0	0	0	3.1391	6.7131	3.8759	7.4436	5.1347	0.70482	0	6.5464	0	0	0	5.6596	4.9759	5.525	3.023	9.256	12.381	19.387	38.593	32.756	32.451	39.353	60.423	56.877	69.69	75.578	106.21	92.715	121.06	121.75	127.21	133.6	132.78	144.27	160.67	182.61	193.1	204.35	205.19
4.6326	0.84585	0	1.6024	0	6.6938	0	0	0	0	0	0	0	1.8795	6.4981	3.8702	14.653	27.32	50.052	58.112	63.446	76.283	88.657	94.775	112.7	124.47	127.98	129.85	124.81	137.69	123.51	125.79	130.24	119.65	136.41	134.32	136.38	134.17	129.89	146.23	135.82	139.19	129.86	156.16	134.33	134.23	149.92	140.56	135.03	129.26
12.18	0	0.42911	0	0	1.215	3.7752	2.1804	0	0	0	0	0	0	0	0	0	0	0	0	0	0	0	0	0	0	0	0	0	0	0	0	0	0	0	0	0	0	0	0	0	0	0	0	0	0	0	0	0	0
0	0.40493	0.50706	6.6302	3.017	0	0	0	0	0	0	0	0	0	0	0	0	0	0	0	6.9199	65.9	148.5	214.02	334.41	437.11	562.86	749.61	935.3	1140.6	1376.7	1707.4	1965.4	2346.5	2728.6	3119.8	3450.3	3788.3	4069	4321.1	4741.5	4921.6	5299.6	5544.5	5712	5915.1	6156.7	6249.1	6517.3	6697.8
0	0	0	7.1671	1.8083	14.413	24.519	11.191	21.239	18.462	16.166	20.286	41.298	37.485	31.537	40.18	32.08	22.679	28.203	27.004	16.332	6.5455	5.1978	8.0695	0	6.4343	6.7145	11.364	22.159	19.858	37.95	66.692	50.161	72.872	63.365	73.486	64.183	67.468	78.663	76.159	85.316	93.949	103.85	87.022	77.457	95.8	86.6	99.911	105.27	96.153
3.3487	0	4.4907	11.155	5.8225	0	0	0	0.48243	0	0	0	0	0	0	0	0	0	0	0	0	0	0	0	0	0	0	0	0	0	0	0	0	0	0	2.4812	15.212	20.1	21.472	28.779	58.586	86.996	81.893	113.28	137.63	139.75	167	188.31	205.77	205.22
28.539	11.657	0.37285	0	0	0	0	0	0	0	0	1.5276	2.7937	0	0	0	0	0	0	0	0	0	0	0	0	0	0	0	0	0	0	0	0	0	0	0	12.834	22.088	40.317	53.709	101.23	132.32	151.91	192.58	207.19	215.18	242.51	280.54	284.65	254.76
0	1.6976	0	5.0694	0.99399	3.3088	0	1.6134	4.701	3.8599	22.349	20.628	32.396	45.681	76.144	96.003	116.53	139.85	157.28	179.57	194.36	211.38	230.71	251.57	263.77	277.05	278.63	302.54	301.93	333.82	332.26	341.33	363.87	375.25	405.72	376.83	395.72	428.78	388.2	413.87	417.91	433.99	449.46	435.03	453.98	415.29	462.64	454.4	465.63	441.43
26.16	7.9484	0	0	0	0	0	0	0	0	0	0	0	0	0	0	0	0	0	0	0	0	0	0	0	0	0	0.54375	0	17.225	18.13	16.76	13.396	22.923	42.715	49.362	51.435	65.128	68.469	73.082	78.948	85.73	104.83	103.79	106.02	105.05	119.94	106.33	124.45	126.19
24.95	17.198	0	0.39329	0	0	0	0	0	0	0	0	0	0.5876	0	4.6442	8.2582	3.957	12.488	14.8	14.945	24.881	38.641	29.487	37.261	26.271	31.099	36.723	42.645	52.602	53.326	38.209	49.041	47.633	44.33	48.503	57.905	55.456	59.138	60.027	57.36	65.862	59.2	54.327	53.803	54.151	48.147	54.182	59.048	63.198
0	0	0	6.3494	25.018	24.779	36.104	46.848	38.798	51.993	47.309	48.673	55.626	44.946	45.312	42.047	25.227	47.748	38.132	45.243	48.856	35.189	29.282	44.498	41.888	37.675	19.817	41.93	45.899	39.649	24.827	30.981	23.523	12.245	0	3.075	0	0	0	0	0	0	0	0	0	0	0	0	0	0
0	5.6247	8.7781	0	0	0	3.4691	4.1558	0.048796	1.0578	12.738	11.662	14.977	25.945	36.94	62.258	73.508	96.599	125.92	173.24	228.85	266.38	309.12	350.88	415.75	451.94	493.75	515.84	557.05	644.84	665.1	608.96	614.51	619.23	658.25	684.4	701.6	747.54	749.57	743.39	722.18	782.21	744.35	766.81	753.36	778.6	789.04	806.84	828.05	803.22
9.3371	7.4862	2.9029	4.1941	1.8491	0	0	0	0	0	0	0	0	0	0	0	0	0	0	0	0	0	0	0	0	0	0	0	0	0	0	0	0	10.672	12.2	28.811	47.973	71.239	70.752	57.389	45.631	49.974	63.362	55.352	58.607	60.433	51.732	47.966	67.335	57.765
21.887	0.98076	1.5575	0	0	0	0	0	2.4203	2.6045	0	2.3763	5.9709	0	3.5953	8.2021	34.25	47.886	76.689	121.47	173.24	240.01	323.96	356.44	424.73	464.44	496.93	542.81	591.39	576.79	687.83	742.99	785.82	815.95	858.7	909.51	974.4	991.16	968.06	985.28	1023.5	1062.3	1079.2	1095.6	1091	1075.4	1122.8	1095.1	1100.3	1019.1
0	0	3.7628	0	0	5.1826	5.6889	9.4877	10.099	19.26	7.7901	17.812	36.683	18.669	11.659	23.143	22.509	28.069	31.927	27.941	23.59	42.285	51.849	50.816	48.658	34.329	50.929	53.548	50.243	52.815	60.573	55.836	64.097	51.36	58.404	65.651	69.086	77.348	90.409	76.248	82.33	71.287	71.318	65.693	68.873	77.323	81.371	84.262	83.142	78.776
0	0	0	9.8228	5.3279	11.983	24.696	34.553	47.592	60.015	77.559	82.476	98.861	88.226	112.02	126.15	119	117.9	123.76	128.13	147.62	133.19	135.89	142.39	152.1	152.28	156.51	170.27	187.54	223.71	251.75	293.63	341.45	351.56	444.32	537.12	561.05	610.49	637.96	688.61	733.48	771.52	776.33	836.15	866.2	887.1	909.22	947.18	977.22	1008.7
0	0	0	2.4931	0	9.2471	4.978	9.9617	3.4484	12.127	0.81915	14.128	3.218	0	0	0	3.3107	7.6606	0	0	0	9.9557	4.5087	11.636	0	0	0	0	1.0564	0.59772	0	2.9907	3.8185	6.6515	13.706	36.684	34.338	46.946	69.536	57.07	79.895	88.304	70.64	78.006	85.44	109.47	111.08	123.42	129.15	137.51
3.9932	2.1367	0.86471	8.3276	2.8175	0	0	0	0	0	0	0	0	0	0	0	0	0	0	11.856	19.984	42.462	50.001	76.71	87.642	113.96	138.88	140.91	154.71	168.88	165.88	173.43	171.21	185.54	214.15	232.16	206.2	250.69	183.3	183.92	176.28	169.52	165.72	157.17	169.13	170.22	154.12	159.79	160.99	148.15
0	0	0	7.4647	13.267	30.593	29.908	34.987	39.594	54.784	57.126	79.014	71.396	61.009	60.804	68.253	67.09	72.723	76.114	83.41	77.416	82.18	93.878	90.707	96.015	86.619	79.78	85.524	81.35	104.45	117.68	127.92	164.03	172.39	202.24	240.92	275.6	318.61	348.71	379.21	389.82	405.01	419.28	457.93	447.76	479.89	466.7	493.04	493.55	498.65
7.8476	0	0	0	0.35759	9.7436	0	0	0	5.0992	15.17	8.4324	0	0	9.1263	7.601	0	0	0	0	0	0	0	0	5.4896	0.097253	15.851	12.497	28.026	21.534	31.523	32.791	44.294	56.923	49.353	67.847	62.01	68.35	69.057	71.53	77.901	87.105	95.328	103.2	90.213	95.073	103.06	103.79	101.24	94.808
0	0	0	12.652	4.3935	6.0688	6.2983	13.784	1.4114	5.4599	0.55845	11.473	5.9494	8.4883	5.9569	8.0347	23.891	15.243	34.942	36.892	27.694	26.705	29.837	28.694	47.196	78.945	65.949	82.059	69.21	95.888	92.245	96.791	99.48	128.4	141.06	156.72	138.56	77.106	71.639	78.43	67.973	72.749	57.935	68.787	59.833	52.453	61.933	52.252	51.017	44.888
21.49	4.5589	0	2.2927	0	0	0	0	0	0	0	0	0	0	0	0	0	0	0	12.766	11.069	33.384	50.755	52.829	71.2	79.664	81.133	89.748	90.01	114.24	100.94	103.38	138.18	169.09	185.12	192.83	185.3	188.41	206.8	199.38	172.79	204.39	183.77	201.63	255.48	245.21	262.06	279.97	210.18	308.55
0	0	0	0	0	9.824	23.972	26.912	37.139	58.357	56.169	54.155	50.662	80.945	77.178	66.793	64.808	80.281	69.542	89.983	93.699	104.2	101.2	112.06	128.44	142.6	130.53	137.92	138.8	133.77	126.6	126.2	125.65	141.43	149.16	151.65	143.64	141.53	97.473	99.465	96.892	93.878	82.958	84.025	82.098	83.538	78.406	86.352	81.903	92.371
0	0	0	1.6006	8.0309	7.444	12.001	0	6.8479	7.6389	5.9389	6.4334	10.773	18.721	4.8457	19.171	7.8228	0	5.5799	9.7602	3.9767	2.2095	8.427	11.735	21.907	19.424	8.3752	17.91	16.183	35.131	46.233	63.993	70.294	77.429	74.953	99.393	96.927	98.502	108.89	99.02	109.51	114.51	150.21	118.58	128.61	133.36	120.04	117.15	131.22	122.8
0	0	0	0	23.819	13.106	12.334	0	0	0	11.67	0	7.4413	0	0	0	0	0	0	0	0	0	0	0	2.6361	0	0	0.23838	0	0	0	0	0	0	0	0	0	0	0	0	0	0	0	0	0	0	0	0	0	0
9.185	7.686	4.0706	0	0	0	0	0	0	0	0	0	0	0	0	0	0	0	0	0	0	0	0	0	0	0	0	0	0	0	0	0	0	0	0	0	0	0	0	0	0	0	0	0	0	0	0	0	0	0
0	16.486	6.3487	0	0	0	0	2.11	0	0	0	0	0	0	0	0	0	0	0	0	0	0	0	0	0	0	0	0	0	11.253	25.611	46.917	83.848	125.3	157	213.48	235.99	252.22	291.87	323.13	336.75	352.5	376.45	401.42	430.41	419.2	423.76	439.71	459.34	433.2
4.9698	2.5349	0	9.214	0	0	0	0	0	0	0	0	0	0	0	0	0	0	0	3.6558	2.3563	0	12.253	20.146	22.614	30.427	48.722	44.659	51.713	57.913	60.116	71.544	70.194	80.793	91.862	93.098	110.68	116.07	112.35	135.51	133.33	156.41	165.82	156.65	160.48	151.06	204.85	267.33	312.88	338.36
24.604	6.6138	0	0	0	2.2586	0	0	0	15.284	16.117	9.5775	8.4402	11.279	9.7219	0.62001	0	4.0929	0	9.159	10.752	0	0	0	0	0	0	0	0	0	0	0	0	0	0	2.7499	8.7263	27.205	33.019	60.04	58.131	65.669	75.517	99.378	111.57	122.94	153.24	165.42	176.12	175.67
0	2.6338	0	0	0	5.0363	10.191	3.9507	0	5.4426	0	0	0	0	0	0	0	0	0	0	0	0	0	0	0	0	0	0	8.9807	6.9742	10.276	6.2557	14.552	31.848	45.376	48.922	63.135	61.022	67.067	73.272	84.103	87.536	79.435	86.332	83.964	92.242	89.014	116.18	108.35	73.995
6.6902	0	0	0	0.75287	2.4842	2.1756	0	0	0	0	0	0	0	0	0	0	0	0	0	0	0	0	0	0	0	0	0	0	0	0	0	0	0	0	0	0	0	0	0	0	0	0	0	0	0	0	0	0	0
6.433	5.2836	0	3.0315	0	1.9963	0	0	0	0	1.2338	0	0	0	2.2796	7.4973	11.343	23.182	18.193	26.767	35.739	46.38	55.303	61.909	79.31	92.193	100.96	115.95	122.44	121.78	130.57	127.46	157.96	144.57	164.33	160.39	169.44	185.01	192.65	192.32	189.72	193.36	184.7	205.27	181.42	174.08	188.3	178.22	176.83	173.48
30.435	13.471	0.66052	0	0	0	0	0	0	0	0	0	0	0	0	0	0	0	0	0	0	1.7566	0	0	0.68775	3.3748	2.7967	0	0	0	0	0	0	14.946	21.201	36.824	34.79	29.588	57.522	51.062	66.074	59.879	87.816	93.614	100.72	98.64	98.555	118.81	120.28	103.45
0	0	0	0	4.2847	15.896	24.435	28.54	23.371	34.393	44.769	33.495	55.556	24.971	32.449	17.101	19.23	24.688	21.84	24.031	14.851	13.056	15.884	10.674	0	0	0	0	5.1863	0	0	5.6677	0	0	0	0	0	1.7616	9.0521	14.73	0	3.2891	0	13.665	0	3.4822	18.276	6.9578	1.0315	0.92879
0	0	0	0	5.1224	11.921	2.9999	11.506	9.3765	19.698	8.1182	18.579	26.872	22.742	23.061	35.032	45.313	63.35	76.975	86.065	86.802	113.33	142.26	151.06	192.23	210.25	229.97	283.61	302.74	347.69	384.03	410.78	447.35	464.98	479.62	525.82	542.91	605.59	629.28	629.78	654.02	637.4	651.48	648.37	662.54	679.63	653.09	658.11	676.85	653.81
35.974	6.1754	0	0	0	0	0	0	0	0	0	0	0	0	0	0	0	0	0	0	0	0	0	0	0	0	0	0	0	0	0	0	0	0	0	0	2.6513	0	0	0	1.9636	8.5716	0	0	6.3154	0	16.328	25.087	24.46	15.234
0	0	15.744	5.0481	6.9767	23.937	7.3982	18.204	4.9744	87.536	84.617	75.07	80.725	117.74	125.5	126.8	170.23	188.28	223.73	283.75	348.07	441.7	561.61	685.13	800.2	902.49	1054.9	1179.1	1249.1	1354.6	1462.8	1304	1378.7	1453.3	1548.4	1553.9	1633	1667.3	1708.8	1766.9	1787	1797.9	1828.2	1851.4	1863.9	1888.1	1973.7	1938.4	1901.8	1948.1
0	0	0	12.616	7.0087	30.551	40.565	46.871	32.356	33.844	45.517	12.038	0	14.636	8.6712	0.31508	6.018	0	0.64651	0	0	0	1.4626	0	0	0	0	0	0	0	0	0	0	0	0	0	0	0	0	0	0	0	0	0	0	0	0	0	0	0
7.5817	15.335	0	0	0	0	0	0	0	0	0	0	0	0	0	0	0	0	0	0	0	0	0	0	0	0	0	0	0	0	0	0	0	0	0	0	0	0	0	0	0	0	0	0	0	0	0	0	0	0
23.345	4.2222	0	0	0	0	0	0	0	0	0	0	0	0	4.3003	1.588	0	0	7.0369	6.3924	13.667	18.13	25.098	27.8	25.787	22.202	24.723	35.701	43.03	62.963	40.396	67.053	72.582	95.944	117.53	121.5	145.2	204.36	229.9	302.11	305.61	343.28	366.59	379.97	395.42	415.99	436.1	459.31	448.77	477.98
0	6.4359	0.12071	7.5653	6.4962	0	0	0	0	0	0	0	7.8583	15.932	22.713	29.521	39.485	41.988	52.269	37.087	54.22	46.224	59.836	75.067	90.985	85.975	102.87	93.892	120.68	129.28	124.99	135.82	141.85	147.06	169.84	183.22	203.82	208.15	224.17	220.33	243.41	246.52	254.56	244.44	244.97	243.62	252.62	247.26	249.89	276.13
0	3.6952	4.0704	0	2.7535	0	16.702	14.096	26.636	31.877	23.924	19.725	36.869	53.66	70.128	26.856	70.857	89.846	32.198	35.73	47.611	56.615	69.79	70.46	83.165	83.639	88.842	127	137.38	119.99	108.74	125.36	144.63	105.02	144.41	137.34	123.12	125.12	136.47	137.05	127.44	127.82	136.93	151.07	152.68	147.81	155.99	159.71	149.97	127.42
1.2771	0	0	4.117	11.508	0	5.9698	0	0	0	0	0	0	0	0	10.459	11.812	25.906	37.084	59.759	79.384	87.505	106.58	123.42	139.21	167.59	187.63	208.57	217.65	209.13	219.57	246.58	271.17	259.73	272.28	263.67	276.28	280.21	294.66	306.56	268.15	286.79	296.37	294.35	298.38	307.12	308.07	285.55	286.24	276.93
39.157	52.47	74.855	15.753	0	0	0	0	0	0	0	0	0	0	0	0	0	0	0	0	0	0	0	0	0	0	0	0	0	0	0	0	0	0	0	0	0	0	0	0	0	0	0	0	0	0	0	0	0	0
0	0	0	11.437	0.1243	6.5159	1.5667	0	5.8712	0	2.6818	0	0	0	0	0	0	0	0	0	3.7494	1.7321	0	0	12.958	5.2314	8.3416	7.5393	19.32	21.73	25.379	26.69	33.916	49.452	60.129	64.514	65.855	78.859	94.841	92.393	86.959	104.29	111.39	101.93	110.94	103.1	101.17	99.262	93.589	113.49
0	6.1112	0	8.7999	0	0	0	3.1136	0	0	0	0	0	0	0	0	0	6.9002	21.327	30.888	50.092	68.784	98.17	118.94	120.9	134.84	150.82	187.48	202.01	227.21	242.66	251.61	257.87	273.55	268.8	301.17	311.56	325.48	350.85	353.68	369.81	363.93	342.45	348.25	357.26	357.9	353.95	354.6	351.57	376.95
13.047	4.8363	1.5546	1.3043	4.0117	0	0	0	0	0	0	0	0	0	0	0	0	0	0	0	0	0	0	0	0	0	20.318	18.991	39.671	57.318	80.35	102	121.81	147.32	151.26	169.42	194.69	193.29	189.21	190.79	224.25	235.1	260.09	265.01	267.88	279.63	259.6	274.96	271.74	287.3
0	2.9713	0	2.1679	1.9581	0	2.8959	0	0.57867	0	0.57978	1.6503	0.79766	0	0	1.9775	4.8748	4.2161	16.281	8.3104	16.377	11.41	5.6766	6.8676	4.2447	11.629	5.3416	15.381	16.199	20.889	14.86	20.694	15.95	16.575	12.499	3.8134	11.381	19.434	1.4063	16.088	9.6155	25.819	23.856	26.89	36.812	31.756	32.504	40.261	35.327	33.895
31.31	5.5513	0	3.5021	0	0	0	0	0	0	0	0	0	0	0	0	0	0	0	0	0	0	0	0	0	0	0	0	0	0	0	0	0	0	0	0	0	15.821	41.043	50.828	44.319	57.781	70.137	83.118	89.805	105.11	124.12	137.05	136.78	146.34
24.505	8.7631	0	0	0	0	0	0	0	0	0	0	0	0	0	0	0	0	0	0	0	10.189	0	0	0	0	0	0	0	0	0	0	0	0	0	0	0	0	0	0	0	0	0	0	0	0	0	0	0	0
19.135	7.0755	0	0	0	0	0	0	5.5546	0	0	0	0	0	0	0	0	0	0	0	0	0	0	0	24.54	49.267	78.336	115.03	161.29	211.65	250.27	305.28	347.58	390.57	440.58	495.84	557.58	605.45	616.14	654.03	680.71	743.46	735.06	759.74	735.87	754.33	782.97	780.94	802.24	800.79
14.163	0.51544	0.52696	0	5.1084	0	0	0	20.328	16.849	13.813	20.797	31.844	31.969	54.008	48.214	43.924	53.016	45.891	63.413	89.084	85.468	69.028	79.24	59.198	60.467	83.156	81.022	124.76	95.626	103.82	91.5	132.13	128.74	134.14	157.2	143.61	151.45	129.07	142.06	141.54	186.73	169.02	174.1	135.77	138.7	186.9	155.84	195.77	180.01
0	0.22105	0	9.9134	0	7.394	1.3166	0	0	0	4.7643	13.514	9.2711	12.796	7.6676	17.264	22.509	21.684	27.85	40.658	32.883	36.837	43.019	55.878	62.934	71.123	72.335	75.076	68.34	82.739	71.583	83.509	81.734	56.256	54.789	73.195	62.602	71.936	70.807	90.813	95.056	104.06	89.374	95.624	91.241	95.113	86.01	86.401	83.885	72.74
7.1219	0.086936	2.2042	2.8711	0	0	0	3.2417	0	0	0	0	0	0	0	0	0	0	0	0	0	0	0	0	0	0	0	0	0	0	0	0	0	0	0	0	0	0	0	0	0	0	0	0	0	0	0	0	0	0
0	0	0	0	4.2967	28.048	45.183	36.588	46.908	46.057	35.953	36.888	44.799	48.415	49.349	50.547	6.0764	0	1.9765	0	0	19.183	24.102	32.919	19.681	27.293	11.444	11.598	1.084	2.0611	0.53001	0	0	0	0	0	0	0	0	0	0	0	0	0	0	0	0	0	0	0
0	2.36	5.0194	1.4573	0	2.6613	0	0	0.68937	0	0	0	0	0	0	0	0	0	0	0	0	0	0	0	0	0	11.713	20.782	34.349	64.934	80.52	98.179	116.91	137.13	147.09	188.6	199.41	224.24	255.65	257.44	253.86	260.79	276.26	288.3	265.75	278.9	274.43	254.65	149.63	284.14
14.092	9.8375	5.471	0	0	0	0	0	6.2319	5.5276	19.82	21.604	37.641	59.828	76.118	90.529	104.86	109.49	130.61	133.44	165.74	185.6	184.98	175.47	177.39	189.58	208.86	213.44	227.93	242.05	236.63	230.04	240.83	255.58	260.11	288.33	294.76	320.1	315.86	315.13	311.31	321.24	320.06	309.65	298.79	301.04	303.36	317.87	330.74	314.25
6.0798	0	0	0	0	0.36556	8.0279	0	0	0	0	0	0	7.7353	0	1.1647	0.45796	1.0647	3.491	3.5635	16.582	1.7457	1.5483	15.996	16.992	6.8133	0	0	0	0	0	0	0	0	0	0	0	0	0	0	0	0	11.21	0	7.1036	4.6117	1.6038	0	9.5403	27.234
8.4631	4.8199	0	0	0	1.3298	0	0	0	0	0	0	0	0	0	0	0	0	0	0	0	0	0	12.959	26.078	47.485	57.531	76.416	107.26	115.49	121.32	126.54	114.1	122.3	96.172	128.33	160.67	156.55	192.79	167.54	180.23	184.08	209.44	217.86	220.92	216.55	210.04	193.26	191.04	200.14
13.207	6.3498	0	0	0	0.96641	0	0	0	0	2.6784	0	0	0	0	6.5024	10.508	11.551	10.527	13.281	10.734	18.798	26.715	29.242	30.005	40.298	42.802	51.883	57.579	59.213	64.138	55.374	62.7	49.134	62.008	59.923	70.719	62.209	67.845	53.332	48.544	51.52	39.869	54.083	52.295	37.837	46.873	50.293	42.175	57.361
3.2394	0	0	13.972	0	0	0	0	0	0	0	0	0	0	0	0	0	0	0	0	0	0	0	0	0	0	0	0	0	0	0	0	0	0	0	0	0	0	0	0	0	0	0	0	0	0	0	0	0	0
7.9697	0.10745	0	8.0587	1.2019	0	0	0	0	0	0	0	0	0	0	0	0	0	0	0	0	0	0	0	0	0	0	0	0	0	0	0	0	0	0	0	0	0	0	0	0	0.41122	1.4732	0	0.08216	0	0	0	0	0.79225
4.9998	2.6671	0	2.4207	2.4606	0	0	0	0	1.0483	3.004	0	0	0	0	1.2616	0	0	0	0	0	0	0	0	0.053022	3.0848	0.14065	0	0	1.3851	5.3082	0	0	0	0	0	0	0	0	0	0	0	5.3099	5.2237	3.6907	6.9616	3.6451	0	0	0
4.9953	0.35023	0	0	5.718	0	0	0	0	0	0	0	0	0	0	0	0	0	0	0	0	0	0	0	0	0	0	0	0	0	7.5297	11.825	13.356	35.798	37.318	55.753	55.338	60.552	83.924	73.691	87.702	92.314	96.245	102.49	103.76	110.63	116.31	104.4	105.47	96.049
15.119	11.951	0	0	0	0	0	0	0	0	0	0	0	0	0	0	0	0	0	0	0	0	0	0	0	0	0	0	0	0	0	0	1.6135	4.4465	11.976	20.128	22.068	30.185	53.088	71.899	81.807	85.659	97.442	116.02	128.93	127.07	145.05	158.56	153.15	167.69
0	0	0	1.482	0.55348	2.095	8.4791	0	10.141	6.797	2.7823	8.3833	15.491	26.02	22.186	32.008	59.027	66.948	101.94	105.02	115.53	128.67	133.91	145.7	148.47	177.76	159.73	174.95	181.12	193.78	197.88	212.16	208.82	208.44	210.34	202.94	218.94	220.42	207.29	226.93	224.01	227.66	219.63	232.25	242.49	236.44	244.97	232.5	231.97	221.1
16.185	1.8391	0	2.6027	0	0	6.507	0	0	0	0	0	0	0	0	0	0	0	0	0	0	0	0	0	0	0	0	0	0	0	0	0	0	0	0	0	0	0	0	0	0	0	0	0	0	0	0	0	0	0
11.816	0.75283	0	0	0.78909	0	0	0	0	0	0	0	0.40318	0	5.4046	2.6434	0	0	0	0	0	0	0	0	2.0144	0	0	0	11.365	11.795	12.63	2.5808	9.1313	14.766	8.9107	7.9029	0	0	11.165	15.833	23.199	39.817	53.452	71.932	71.885	77.909	90.552	90.769	94.896	83.706
0	0	6.3662	3.3782	0	2.9813	0	2.4996	12.22	14.251	28.762	25.315	53.546	51.015	75.805	88.964	84.863	81.086	79.163	83.724	91.5	86.235	64.029	76.908	72.067	62.37	69.69	77.803	74.519	89.693	85.486	97.194	103.73	109.44	129.8	125.11	145.62	146.87	164.76	171.9	180.02	192.03	201.45	225.58	235.72	235.09	255.88	261.14	282.59	285.73
0	4.1663	0	0	1.8139	0	13.39	15.207	11.169	11.318	0.098972	2.361	0	8.4717	6.1576	7.0171	2.559	2.8917	0	0	0	0	0.65264	0	0	0	7.3577	6.1189	26.074	21.452	19.953	0	0	0	0	5.6648	0	0	0	0	0	0	0	0	0	0	0	0	0	0
0	0	0	0.92868	10.89	6.7338	10.117	13.75	8.7787	12.187	8.5287	9.1119	4.4447	13.816	18.954	28.484	30.215	23.262	18.8	25.661	25.044	39.87	44.228	56.128	58.418	62.741	71.274	80.156	95.522	117.65	146.92	192.04	243.16	294.96	362.61	438.33	491.49	541.47	639.25	851.75	766.43	809.29	909.7	936.81	1009.5	1056.7	1118.3	1154.7	1175.4	1195.6
0	1.4193	7.39	13.781	11.239	0	2.7776	4.8181	14.314	3.224	11.347	0	16.604	22.87	13.092	25.751	28.099	25.45	36.245	46.153	66.501	104.89	147.73	224.02	286.38	285.42	357.81	416.24	485.45	577.63	666.01	743.98	825.29	871.62	978.32	953.11	1027.9	1081.7	1167.3	1178.4	1187.9	1284.5	1248.7	1200.3	1251	1221.5	1254.5	1281.3	1305.3	1310.7
42.774	27.809	0	0	0	0	0	0	0	0	0	0	0	0	0	0	0	0	0	0	0	0	0	0	0	0	0	0	0	0	0	0	0	0	0	0	0	0	0	0	0	0	0	0	0	0	0	0	0	0
17.556	7.7482	0	1.1185	1.7979	0	0	0	0	0	0	0	0	0	0	0	0	0	0	0	0	0	0	0	0	0	0	0	0	0	0	0	0	0	0	0	0	0	0	0	0	8.2419	3.4642	20.948	19.094	13.563	9.6718	0	6.6473	10.755
0	3.654	0	8.5397	0	0	4.5606	0	0	9.225	22.518	35.677	53.853	70.139	93.434	112.25	140.41	160.51	189.52	212.39	235.02	250.14	267.14	255.96	301.76	344.13	391.05	432.44	518.6	588.96	673.72	735.96	820.16	913.13	975.57	1082.1	1141.8	1218.6	1252.3	1360.7	1382.5	1450.3	1403.8	1437.5	1437.9	1454.3	1464.8	1447.2	1475.9	1473.3
0	0	0	0	2.7987	10.019	8.4721	12.486	4.7487	27.783	9.7958	23.948	14.954	13.568	9.2521	1.6765	0	7.8668	0	0	0	0	0	0	0	0	0	0	0	0	0	0	0	0	0	9.3454	2.3146	10.667	0.90718	0	7.8497	0	11.03	4.5508	22.599	14.885	35.413	33.075	31.037	82.516
13.862	2.5467	0	0.47281	0	0	0	0	0	0	0	0	0	0	17.79	4.3112	17.582	17.865	48.546	46.1	30.217	24.433	40.686	44.991	49.324	52.313	54.184	87.004	96.149	101	118.05	126.34	155.75	180.03	213	217.81	246.12	268.77	320.41	328.89	314.05	365.07	358.79	422.02	394.3	386.17	426.61	447.38	430.12	476.73
0	2.4954	0	0	5.9447	1.4037	11.074	9.5302	5.0276	10.559	14.163	4.2816	8.0343	6.6418	17.792	26.303	21.401	5.5242	0	0	0	0	0	0	0	0	0	0	0	0	0	0	0	0	0	4.8245	0	0	1.7163	0	0	0	0	0	0	0	0	0	0	0
0	0	0	0	11.608	15.976	21.196	28.349	39.566	19.869	20.851	21.117	26.434	21.924	37.866	40.194	31.535	48.009	63.222	67.964	92.095	100.32	112.46	109.06	142.8	105.43	104.47	150.28	160.52	67.748	153.4	188.04	177.87	208.4	172.2	223.84	197.2	175.41	194.11	171.54	181.19	189.22	192.78	186.4	193.96	191.92	195.37	184.05	176.64	158.06
0	2.6828	7.2338	4.4248	1.8161	0	0	0	0	0	0	0	0	0	0	0	0	0	0	0	0	0	0	0	0	0	0	0	0	10.476	12.435	25.706	43.911	62.07	93.018	112.64	136.53	163.08	197.25	220.47	242.08	284.3	313.56	339.29	347.23	360.37	391.71	385.92	400.95	424.87
0	0	1.7708	3.2403	3.1254	0	5.2751	0	1.3368	0	5.1135	0	6.4326	0	0	0	0	0	0	0	1.2833	0	0	0	1.6587	0	0	0	0	0	0	0	0	0	0	0	0	0	0	0	0	0	0	0	0	0	0	0	0	0
0	7.0289	0	0	0	2.195	2.6358	5.641	0	0	0	0	0	3.8286	0	2.8625	0	0	0	0	0	0	0	6.4183	22.862	47.214	73.964	96.582	142.31	162.6	197.36	223.58	247.63	315.54	312.74	380.4	371.47	374.39	400.53	419.76	432.52	443.46	471.13	483.99	487.24	494.29	495.6	510.66	503.79	523.35
41.875	20.249	5.7849	0	0	0	0	0	0	0	0	0	0	0	0	0	0	0	0	0	0	0	0	0	0	0	0	0	0	0	0	0	0	0	0	0	0	0	0	0	0	0	0	0	0	0	0	0	0	0
0	0.34587	0	2.3915	0	1.4616	3.7261	4.7154	6.9627	3.1566	13.588	1.6488	8.8882	0	0	0	0	0	0	0	0	0	0	0	0	0	0	0	0	0	0	0	0	4.8621	27.918	46.054	90.034	155.82	163.48	189.29	227.59	249.52	272.25	269.97	299.68	316.67	346.53	330.99	329.96	336.66
0	0	0	22.667	0	15.693	5.6988	5.2606	9.7209	4.7278	7.6598	0	0	10.32	0	0	0	0	0	0	0	0	0	6.9128	13.503	17.94	35.554	34.622	72.481	28.636	33.346	60.797	104.57	94.695	92.695	105.88	116.31	133.07	141.77	157.74	162.04	149.45	134.17	110.14	126.54	110.59	112.98	116.81	131.66	89.735
0	0	0	0	8.7438	10.303	36.838	37.979	53.102	56.17	55.34	63.479	74.287	81.743	101.23	111.73	111.04	126.44	144.92	143.04	157.18	158.57	200.58	210.72	222.95	247.53	259.44	269.63	294.52	325.55	351.03	376.68	437.22	498.29	595.3	674.64	759.93	823.26	934.09	1018.2	1089.5	1189.9	879.28	909.75	953.39	1002.8	981.53	1025.6	1040.3	1069.8
0	9.1152	1.2584	0	4.0585	0.98753	0	0	0.23914	0	0	0	0	9.307	8.0889	22.617	24.449	14.165	32.294	40.1	42.873	59.23	60.622	82.685	88.497	89.491	92.517	123.61	148.63	192.84	206.87	266.02	271.86	343.5	420.45	496.74	607.65	693.25	760.05	878.38	948.78	1029.2	937.54	940.62	998.14	1072.6	1075.7	1084.6	1060.9	1118.1
6.808	1.4885	0	0.63372	0	0	3.7345	0	0	0	0	0	0	0	0	0	0	0	0	0	0	0	0	0	0	0	0	0	0	0	0	0	0	0	0	0	0	0	0	0	0	3.7917	23.009	36.105	56.057	66.318	93.424	114.43	121.22	127.46
23.307	0	0	5.935	0	0	0	0	0	0	0	0	0	0	0	0	0	0	0	0	0	0	0	0	0	0	0	0	0	0	0	0	0	0	0	0	0	0	0	0	0	0	0	0	0	0	0	0	0	0
5.8168	4.4749	0	0	0	1.0789	0	0	0	0	0	0	0	0	0	0	0	0	0	1.7833	13.807	22.717	43.262	67.92	96.361	135.4	155.06	188.76	219.34	261.62	295.66	324.7	348.85	376.08	386.48	395.62	411.69	452.23	444.68	442.99	428.46	429.76	445.67	448.97	463.85	464.3	479.94	481.1	470.91	469.36
5.8344	0.11923	10.501	2.9094	0	0	0	0	0	0	0	0	0	0	0	0	0	0	0	0	0	0	0	0	0	0	0	0	0	0	0	0	0	0	0	0	0	0	0	0	0	10.541	6.5021	17.699	25.705	19.322	14.663	11.285	22.492	29.283
24.609	8.5058	0	0	0	0	0	0	0	0	0	0	0	0	0	0	0	0	0	0	0	0	0	0	0	0	0	0	0	0	0	0	0	0	0	0	8.2534	14.933	20.864	13.739	29.609	35.473	41.412	41.16	37.052	53.996	55.043	55.629	48.447	61.208
9.7617	0	0	0	5.0485	0	0	0	0	0	0	0	2.3651	0	0	0	0	0	11.431	13.533	22.924	40.269	56.925	66.958	68.211	79.495	77.205	96.141	95.116	115.85	132.6	136.09	130.7	149.01	147.07	163.66	181.5	193.52	201.76	194.64	228.83	232.82	264.99	291.79	285.22	305.88	306.75	318.61	329.16	329.91
23.711	2.0066	0	0	0	0	2.5008	0	4.5649	0	1.0939	6.7325	14.537	8.9889	15.536	24.87	37.335	42.143	54.231	63.903	66.779	67.751	84.857	102.69	108.3	116.15	148.83	147.24	150.02	208.7	254.55	293.15	388.92	262.31	284.17	302.34	324.3	318.98	332.91	313.77	335.84	343.37	347.03	346.93	321.22	291.54	301.76	309.54	305.05	306.26
30.998	9.3009	1.1369	0	0	0	0	0	0	0	0	0.59167	3.2466	0	0	6.8782	16.532	43.839	65.517	96.618	116.82	124.64	156.64	169.96	192.67	202.48	215.55	240.1	257.58	260.78	273.29	265.47	281.46	281.55	287.99	301.97	271.59	290.64	289.79	282.59	295.4	299.03	284.1	289.05	289.81	304.13	309.46	306.24	308.56	306.96
27.112	8.4096	3.8101	0	0	0	0	0	0	0	0	0	0	0	0	0	0	0	0	0	0	0	0	0	0	0	0	0	0	0	0	0	0	0	0	0	0	0	0	0	0	0	0	0	0	0	0	0	0	0
24.833	4.9557	0	0.98078	0	0	0	0	0	0	0	0	0	0	0	0	0	0	0	0	0	0	0	0	0	0	0	0	2.9297	8.4918	22.223	15.454	17.506	17.532	30.783	38.44	59.938	63.402	89.622	86.015	86.522	80.968	91.747	79.216	99.115	96.43	95.671	99.904	87.853	85.391
15.865	4.5977	0	0	4.9983	0	1.3393	13.52	0	2.2836	8.2496	0	0	0	1.3439	0	0	0	0	0	0	0	0	0	0	0	0	0	0	0	0	0	0	0	0	0	0	0	0	0	0	1.126	1.865	16.171	9.7352	9.1194	14.159	20.745	27.179	22.89
0	0	1.5947	3.6595	2.7579	9.7106	4.6237	10.799	9.6015	11.31	16.833	25.369	15.723	8.5063	6.4989	9.8949	18.559	4.1461	44.113	30.858	9.5196	24.879	29.873	33.755	23.109	24.951	32.425	41.53	44.285	49.579	55.381	60.132	56.963	64.988	71.089	78.295	92.561	92.074	104.4	101.22	115.41	111.84	88.901	96.836	103.08	113.09	115.55	113.97	112.11	116.56
15.671	12.685	3.2164	0	0	0	0	0	0	0	0	0	0	0	0	0	0	0	0	0	0	0	0	9.2847	11.214	30.909	60.055	53.768	75.74	107.05	120.9	149.83	173.64	203.72	251.58	284.89	338.16	400.91	427.16	469.69	502.3	536.84	553.81	604.67	626.56	626.47	654.73	624.85	602.26	650.31
3.1264	18.779	0	4.3974	0	0	4.8008	0	4.8682	0	0.62032	0	2.1076	0	0	0	0	0	0	0	0	0	0	0	0	0	0	0	0	0	0	0	0	0	0	0	0	0	0	0	0	0	0	0	0	0	0	0	0	0
0	0	0	5.5573	4.4951	6.1579	5.6843	12.335	4.2089	0.55954	0	0.9762	16.35	46.13	81.548	145.67	240.2	336.25	470.23	651.71	716.78	1004.7	1203.9	1339.5	1530.9	1714.9	1940.7	2039.3	2259.2	2366.2	2486.6	2748.2	2788.9	2863.1	2947.8	3006.6	3047.9	3136.7	3260.5	3232.5	3442.1	3467.9	3417.2	3456.7	3366.9	3447.4	3467.1	3477.5	3484.9	3485.1
0	0.5182	5.3815	8.2754	0	0	0	0	0	0	0	0	0	0	8.5212	20.741	44.108	66.908	92.91	113.63	121.33	151.26	174.02	192.05	200.49	216.33	253.5	264.41	279.49	302.06	321.97	301.03	303.98	306.46	331.02	328.9	320.27	351	342.5	339.53	331.11	341.84	339.03	337.51	312.28	317.86	306.98	298.7	316.02	315.58
22.992	11.163	4.6923	3.8119	0	0	0	0	0	0.40358	0	0	0	0	0	0	0	0	0	0	0	0	0	0	0	0	0	0	0	0	0	0	0	8.4028	4.2846	19.498	11.641	11.199	16.327	9.4904	15.572	19.275	43.137	147.36	171.07	172.04	182.38	202.15	213.39	8.1013
8.7385	6.4385	0	8.3626	0	0	0	0	0	0	0	0	0	0	0	0	0	0	0	0	0	0	0	0	0	0	0	0	0	0	0	0	0	0	0	0	0	0	1.7166	0	0	0	0	0	0	6.1273	7.9993	35.867	14.531	38.501
7.7957	8.6828	7.6059	0.95498	0	0	0	0	0	0	0	0	9.2516	17.586	53.717	56.073	86.513	110.5	144.25	210.92	239.45	296.55	359.57	420.8	480.34	549.24	601.67	642.51	649.99	697.8	681.55	689.16	746.77	790.73	835.21	839.18	979.61	1037.3	1044.7	1039.8	1061.4	1083.5	1098.8	1159.4	1149.9	1169.5	1206.5	1194	1153.1	1156.3
33.164	12.682	0	0	0	0	0	0	0	0	0	0	0	13.373	68.437	98.817	121.53	172.36	229.6	273.63	337.5	390.54	412.04	468.07	522.09	546.33	599.61	683.4	742.59	824.48	945.97	958.83	1088.7	1152.3	1226	1349.2	1389.9	1527.2	1530.3	1593.5	1687.2	1744.6	1802.9	1816.6	1884.8	1939.1	1956.9	1916.8	1952.9	1891.7
0	6.015	2.3831	6.1456	0	0	1.4538	0	3.3814	5.587	11.392	5.2776	6.5334	0	0	11.741	5.3406	11.698	21.248	26.175	28.059	31.257	47.573	64.723	93.558	111.58	143.34	172.98	210.18	227.72	289.18	318.14	355.13	391.86	442.89	459.17	506.74	558.35	649.72	651.35	654.28	632.39	704.68	693.47	690.77	718.04	703.44	757.67	742.4	697.88
33.917	1.421	0	0.15421	0	0	0	0	0	0	0	19.212	25.005	29.672	37.451	45.568	46.288	72.907	34.413	50.901	73.589	87.842	112.01	147.67	134.97	193.54	180.97	241.22	185.73	245.88	207.39	342.2	217.52	366.11	261.8	398.46	439.76	495.4	495.57	483.14	490.5	538.63	537.51	554.27	573.82	548.84	559.06	537.26	560.63	560.86
43.105	17.853	2.2068	0	0	0	0	0	0	0	0	0	0	0	0	0	0	0	0	0	0	0	0	0	0	0	0	0	0	0	0	0	0	0	0	0	0	0	0	0	0	0	0	0	0.92153	6.4365	3.1382	0	0	0
11.214	0.31084	2.5034	0	3.5323	0	0	0	0	0	0	0	0	0	0	0	0	0.69383	1.5265	5.1626	4.7069	15.676	19.835	27.58	29.09	24.37	31.462	23.76	21.35	27.813	38.274	21.421	20.384	22.148	26.967	19.052	19.87	17.526	14.186	11.062	6.1599	13.087	19.432	0	0	7.1563	2.8253	0	0	0
0	0.88548	0	0	0	7.9564	4.479	5.422	7.7291	19.104	36.841	39.869	64.37	80.952	96.237	122.1	127.51	159.74	158.5	169.12	182.57	192.86	200.27	213.43	227.61	221.85	232.94	245.23	230.33	240.38	260.22	258.37	269.56	253.97	266.27	273.19	292.47	303.6	305.77	301.12	293.91	296.18	281.11	306.52	277.08	279.76	290.87	289.32	295.57	297.56
20.485	2.8188	0	0	0	0	0	0	0	0	3.165	2.5903	0	0	0	0	0	0	0	0	0	0	0	0	0	0	0	0	0	0	0	0	0	0	0	16.055	15.665	14.995	39.414	49.298	61.56	68.467	87.323	106.65	108.85	105.63	117.82	131.1	140.34	145.52
9.8716	6.7082	0.98654	0	0	0	0	0	0.35919	2.7111	0	5.8266	0	0	0	3.7927	0	1.0546	9.8357	0.77378	10.902	7.6221	0.95714	0.96024	0	1.1247	0	0	0	0	0	0	0	0	0	0	0	0	0	0	0	0	0	0	0	0	0	0	0	0
6.6319	5.7947	0	0	2.9195	0	3.8283	0	0	0	0	0	0	0	0	0	0	0	0	0	0	0	0	0	0	0	0	0	0	0	0	0	0	0	0	0	0	0	0	0	0	0	0	0	0	0	0	0	0	0
6.5474	0	0	4.1335	2.9857	0	0	0	0	0	0	0	0	0	0	0	0	0	0	0	0	0	0	0	0	0	10.575	0	0	0	0	0	3.8944	0	0	0	0	0	0	3.8392	2.8073	0	8.8222	0	0	0	0	0	0	0
0	0	0	4.3228	0	4.6951	4.7234	12.265	13.473	4.843	4.9295	16.596	11.774	11.033	12.331	8.1493	8.4235	7.8319	17.583	7.786	0	4.3324	13.343	9.0631	8.0368	11.948	26.735	29.704	31.007	30.663	39.882	31.839	41.478	42.535	50.721	57.869	47.705	52.895	61.162	66.803	63.809	69.619	65.272	88.314	83.161	89.051	94.938	90.072	103.23	94.11
18.659	4.8366	4.7915	0.80029	0	0	0	3.5934	0	0	0	10.366	7.6113	0	0	0	0	0	0	1.086	11.822	0	0	2.4518	0	0	0	0	0	0	0	0	0	0	0	0	0	0	0	0	0	0	0	0	0	0	0	0	0	0
18.99	8.8807	0	0	0	0	0	0	0	0	0	0	0	0	0	0	0	0	0	0	0	0	0	0	0	0	0	0	0	0	12.118	0	0	0	0	0	0	0	0	0	0	0	0	0	0	0	0	0	0	0
0	0	0	15.56	0.95888	8.9352	10.298	8.2282	0	20.862	6.1653	2.3105	1.5904	22.059	18.133	22.383	21.841	16.064	14.728	10.057	12.839	19.354	21.019	30.58	25.862	24.379	17.571	28.375	29.918	31.439	48.724	50.86	69.707	74.077	67.79	76.998	80.322	88.041	100.44	108.41	103.48	114.13	112.36	119.56	114.2	125.49	138.03	135.05	146.68	139.93
24.284	2.7508	2.0944	0	0	0	0	0	0	0	0	0	0	0	0	0	0	0	0	0	0	0	0	0	0	0	0	0	0	0	0	0	0	0	0	0	0	0	0	0	0	0	0	0	0	0	0	0	0	0
0	0	0	5.8824	5.4939	2.0368	7.0749	3.2875	13.271	11.488	5.5064	6.7396	5.194	7.3396	10.235	10.756	9.9582	13.963	0	8.8161	16.301	15.259	18.28	9.6504	0	0	16.836	12.07	8.3447	0	0	0	0	0	0	0	0	0	0	0	0	0	0	0	0	0	0	0	0	0
0	4.5422	2.8613	12.66	0	0	1.5798	0	12.346	7.4897	7.0444	6.127	4.3414	0	0	1.1622	0	0	5.1588	0	2.4558	20.517	43.493	73.651	107.26	133.74	178.66	218.54	260.46	278.62	351.56	400.09	440.26	481.89	511.96	556.61	611.04	651.58	721.51	709.55	751.52	770.32	787.57	805.56	805.96	831.38	836.68	819.21	844.23	832.26
17.414	1.0055	0	0	2.6531	0	0	0	2.8007	0	0	0	5.1227	0	7.8437	1.8626	0	4.5427	0	2.1367	3.781	0	0	0	0	0	0	0	0	0	1.4998	9.1913	16.541	29.622	51.447	60.075	53.728	55.406	61.964	52.986	58.703	60.83	58.305	60.192	65.131	40.033	55.753	61.374	56.036	63.752
0	0	6.1272	1.0024	1.2133	9.5201	5.8121	0	9.0213	2.3864	6.823	7.4154	3.9708	11.224	0	0	5.6261	0	9.3452	2.4539	15.486	5.6012	15.664	20.301	28.254	41.516	39.024	37.828	48.296	60.461	71.458	101.34	109.43	136.88	132.55	156.53	167.56	201.35	232.61	239.52	300.49	310.73	350.42	384.28	418.27	470.04	449.25	435.37	442.05	436.59
27.158	19.828	6.0071	0	0	0	0	0	0	0	0	0	0	0	0	0	0	0	0	0	0	0	0	0	0	0	0	0	0	0	0	0	0	0	0	0	0	0	0	0	0	0	0	0	0	0	0	0	0	0
0.09627	2.3929	0	7.227	0	8.1063	0	12.132	0	0	0	0	0	0	0	0	0	0	0	0	0	0	0	0	0	0	0	0	0	0	0	0	0	0	0	0	0	0	0	0	0	0	0	0	0	0	0	0	0	0
0	8.6675	7.5916	3.3239	0.84108	0	0	0	0	10.005	11.089	38.881	69.222	83.837	116.01	183.65	186.54	191.11	226.67	263.6	293.99	304.13	328.22	345.56	364.58	369.35	364.39	361.6	375.79	382.63	398.6	384.59	410.38	418.45	383.6	395.06	390.44	370.6	343.18	354.38	357.5	350.93	358.48	358	352.43	334.53	340.3	341.44	292.06	314.4
28.305	31.484	1.5749	0	0	0	0	0	0	0	0	0	0	0	0	0	0	0	0	0	0	18.989	18.455	37.555	30.744	75.048	88.37	107.13	135.05	164.12	215.3	249.78	327.17	461.26	503.65	548.7	594.3	641.17	638.92	663.8	657.47	654.7	675.82	707.43	661.4	701.01	699.22	662.76	670.45	670.4
26.723	4.6314	0	2.7512	0	0	0	0	0	0	0	0	0	0	0	0	0	0	0	6.1397	1.7772	2.7247	22.486	25.508	20.201	31.648	17.342	24.95	25.751	27.718	13.349	15.925	10.809	14.493	20.328	16.785	14.003	2.3445	9.7404	1.0277	9.7529	0.74591	7.6477	5.4349	0	0	0	0	0	0
0	0	0	4.2987	13.142	15.057	20.55	12.761	25.142	26.549	29.476	39.2	33.83	39.078	28.448	39.212	37.977	33.246	35.339	39.691	33.144	31.64	48.778	45.606	51.75	48.414	44.245	45.149	46.405	50.624	52.963	65.866	67.263	78.621	82.483	87.815	99.053	77.752	69.987	69.725	74.368	79.186	92.8	71.566	67.618	69.221	65.672	53.184	59.903	54.997
3.5257	0	0	3.0911	4.1421	0	6.8403	7.5822	12.885	8.266	16.275	22.43	25.102	26.455	14.433	19.355	12.917	27.44	31.94	31.711	50.935	62.36	86.209	88.861	99.513	106.59	133.83	130.32	163.09	176.36	180.34	191.48	195.54	207.11	196.45	225.56	235.04	226.91	233.48	245.79	245.84	247.56	249.63	251.44	242.86	265.4	259.33	253.54	259.96	261.53
3.3325	10.72	2.6893	3.3582	0	0	0	0	0	0	0	0	0	0	0	0	0	0	0	0	0	0	0	0	0	0	0	0	0	0	0	0	0	0	0	0	0	0	0	0	0	0	0	0	0	0	0	0	0	0
21.777	8.1339	0	0	0	0	0	0	0	0	0	0	0	0	0	0	0	0	0	0	0	0	0	0	0	0	0	0	0	0	0	0	0	0	0	0	0	0	0	0	0	0	0	0	0	0	0	0	0	0
17.998	6.4742	0	2.5826	0	0	0	0	0	0	0	0	0	0	0	0	0	0	0	0	0	0	0	0	0	0	0	0	0	0	0	0	17.313	33.238	45.24	75.661	87.36	115.04	142.99	147.3	186.26	205.16	205.98	213.64	230.59	249.54	249.15	284.65	290.4	299.52
0	0	0	6.5932	2.4405	0	3.9587	1.1111	0	3.5395	0	0.27725	0	21.542	22.309	29.901	31.698	0	22.031	0	0	0	1.9534	11.663	9.6986	0	9.569	16.572	34.281	44.189	50.732	27.492	4.5408	18.987	29.479	28.614	38.825	49.359	53.669	47.631	26.664	21.565	16.253	30.666	21.223	22.69	13.841	18.017	30.3	21.232
43.722	9.7542	0	0	0	0	0	0	0	0	0	14.131	35.117	61.779	98.014	148.18	177.72	194.59	233.95	250.32	281.9	284.54	306.67	326.11	347.37	348.51	369.12	360.87	370.64	387.74	403.57	387.18	375.05	387.86	382.03	377.53	361.85	389.44	392.13	409.66	417.23	408.29	410.89	417.55	387.08	411.83	416.45	395.05	402.68	393.03
0	0	0	0.38478	3.6898	0	5.9028	0	0	0	0	3.629	0	0	0	0	0	0	5.5361	5.7746	7.396	0	0	1.9985	11.191	36.44	31.47	63.883	83.198	114.01	161.41	230.32	321.6	398.33	506.47	579.44	702.07	827.72	935.61	1022.4	1131.3	1255.4	1322.2	1439	1534.9	1550.4	1595.9	1701.4	1752.2	1780.1
0	0	0	0	0	9.7993	20.695	31.449	33.398	31.158	29.774	34.293	32.93	49.061	47.55	63.765	64.051	73.644	79.339	99.231	105.98	126.11	134.29	151.86	161.57	151.59	157.99	186.96	173.95	188.17	176.94	177.26	203.48	211.67	209.74	189.9	192.91	200.69	205.7	188.58	193.52	185.52	183.24	186.23	179.35	178.68	188.02	182.62	176.27	164.7
4.0756	7.2039	0	4.7061	3.1738	0	0	0	0	0	0	0	0	0	0	0	0.90841	0	0	0	0	0	0	0	0	0	0	0	0	0	0	0	0	0	0	0	0	0	0	0	0	0	0	0	0	0	0	0	0	0
13.242	4.1731	0	4.2216	0	0	0	0	0	0	0	0	0	0	0	0	0	0	0	0	0	0	0	0	0	0	0	0	0	0	0	0	0	3.233	7.7079	5.4471	11.534	11.421	24.115	15.391	33.098	38.05	34.775	32.744	36.467	43.63	53.449	54.663	48.133	50.039
9.0577	6.1276	0	10.262	3.2027	0	0	0	0	0	0	0	0	0	0	0	0	0	0	0	0	0	0	0	0	0	0	0	0	0	0	0	0	0	0	0	0	0	0	0	0	0	0	0	0	0	0	0	0	0
22.809	4.5655	0	0	0	0	0	0	0	0	0	0	0	0	0	0	0	0	0	0	0	0	0	0	0	0	0	0	0	0	0	0	0	0	0	0	0	0	0	0	0	0	0	0	0	0	0	0	0	0
0	0	0	0.17496	14.343	24.712	0.49432	32.633	0	0	0	5.9973	0	0	0	5.3204	0	0.97559	9.6021	8.4137	21.438	24.304	27.008	27.135	33.143	35.797	36.025	52.695	51.978	54.14	57.85	53.504	51.797	48.953	54.777	58.513	65.575	73.504	75.784	71.649	68.966	75.815	69.37	100.19	87.626	88.144	98.438	104.93	105.13	112.63
0	0	0	22.77	22.411	5.9704	25.809	15.758	37.405	43.577	47.682	45.158	60.822	60.396	57.172	49.545	58.699	61.357	63.52	78.696	76.188	91.811	105.35	106.4	130.94	157.47	189.65	200.99	213.23	248.78	274.48	287.25	297.29	321.59	343.41	351.4	367.14	378.75	394.2	383.1	403.35	399.54	436.22	433.02	443.88	446.14	461.96	461.29	450.05	456.29
0	6.6901	4.9745	7.1332	0	0	0	7.924	5.8805	0	5.3524	0	0.55368	0	0	0	0	5.2128	12.64	0	0	0	0	0	0	0	0	0	0	0	0	0	0	0	0	0	0	0	0	0	0	0	0	0	0	0	0	0	0	0
9.0892	2.7638	0	2.8629	0.53191	0	0	0	0	2.8892	0	0	0	4.7202	15.178	21.028	17.204	30.097	36.088	35.243	36.894	44.687	60.655	70.77	50.104	58.672	71.981	81.192	84.648	90.839	113.56	113.06	137.62	161.09	194.76	226.62	243.57	272.85	318.46	318.36	214.36	260.19	260.91	276.25	263.52	276.61	290.07	281.96	278.27	229.84
5.0181	0	0	0	0	4.546	3.585	8.0278	2.9053	11.307	0	6.7457	10.919	18.559	15.133	18.475	27.653	34.36	56.853	49.445	69.857	76.477	79.491	80.219	81.779	100.66	90.147	102.36	94.428	101.91	116.36	101.32	101.21	101.05	112.42	97.353	110.8	111.12	120.55	119.59	115.58	123.11	105.68	113.1	102.62	101.53	113.01	105.94	93.865	94.623
4.6908	0	9.2626	5.618	0	0	0	0	0	3.367	0	13.81	9.312	14.881	3.2306	11.72	18.11	22.752	26.328	25.619	31.019	22.636	39.531	36.313	25.399	16.903	16.586	23.368	19.825	13.594	19.584	13.037	6.8888	0.70569	0	5.9094	5.3577	0	5.0206	0.51783	5.2053	3.9325	0	0	0	0	0	3.9616	3.9899	0
11.559	10.627	0	2.8682	0	0	0	0	0	0	0	0	0	0	0	0	0	0	0	0	0	0	0	0	0	0	0	0	3.4341	16.123	27.623	42.729	60.305	77.79	77.636	94.774	100.17	135.57	154.85	200.63	187.36	174.65	152.84	138	139.24	168.08	156.87	199.85	196.4	216.8
15.681	4.1405	0	2.8241	0	0	0	0	0	0.9083	7.6264	18.283	62.607	103.76	154.83	221.32	303.93	381.71	457.49	518.68	614.67	689.8	767.25	864.96	924.27	1019.9	1116.7	1177.8	1244.8	1286.5	1410.9	1510.4	1628.1	1718.5	1720	1841.6	1944.7	1926.3	2053.9	2167.3	2125	2240.8	2360.3	2274.5	2360.6	2372	2394.3	2369.7	2442	2453.6
9.4426	3.7095	0	3.5275	0	0	0	0	0	0	0	0	0	0	0	0	0	0	0	0	0	0	0	0	0	0	0	0	0	0	0	0	0	0	12.018	17.799	15.192	21.996	38.056	51.017	56.512	75.555	104.74	108.38	105.83	116.24	113.78	117.29	103.69	118.43
33.782	9.8017	0	0	0	0	0	0	0	0	0	0	0	0	0	0	0	0	0	0	0	0	0	0	0	0	0	0	0	0	0	0	0	0	0	0	0	0	0	0	0	0	0	0	0	0	0	0	0	0
7.4739	0	0	0	0	8.8135	10.154	0.40117	16.688	15.612	18.661	19.989	13.909	7.7591	17.427	15.251	7.4676	0	11.917	12.401	17.862	14.37	19.218	16.531	31.731	26.717	51.976	60.049	85.414	100.47	165.31	211.57	313.02	409.37	525.9	686.06	855.21	1035.8	1185.4	1378.3	1436.4	1727.2	1954.9	2075.6	2269.8	2368	2484.3	2613.6	2793.9	2793.8
2.6847	2.5599	2.6831	0	0	3.0525	2.383	0	0	0	0	3.697	13.818	12.396	18.866	12.059	19.564	15.834	36.073	27.67	39.678	45.017	71.706	96.334	124.68	154.58	184.6	221.72	283.37	316.14	358.31	424.34	434.16	460.35	499.82	542.39	574.82	597.09	643.64	654.67	691.81	702.95	723.67	743.38	734.87	709.91	722.46	729.35	726.14	735.6
11.516	13.987	3.009	6.8802	3.2807	0	0	0	0	0	0	0	0	0	0	0	0	0	0	0	0	0	0	0	0	0	0	0	0	0	0	0	0	0	0	0	0	0	0	5.645	5.4942	9.2263	25.523	8.9987	31.2	0	2.2516	0	7.3852	36.042
33.484	9.5414	0	0	0	0	0	0	0	0	0	0	0	15.023	12.102	22.473	25.736	25.089	52.542	49.045	76.308	80.051	88.282	88.833	90.763	90.791	112.68	115.91	122.47	141.28	146.06	138.15	148.7	139.49	142.37	132.63	133.65	142.62	147.98	154.08	149.2	149.43	144.24	149.33	131.85	133.49	132.77	139.84	137.09	108.63
0.34697	5.1812	0	0	4.8913	0	0	0	0	0	0	0	0	0	0	0	0	0	0	0	0	0	0	0	0	0	0	0	0	0	0	0	0	0	0	0	0	0	0	0	0	0	0	0	0	0	0	0	0	0
5.0992	5.0509	4.6753	9.5564	0	0	0	0	0	0	0	0	0	0	0	0	0	0	0	0	0	0	0	0	0	0	0	0	0	0	0	0	0	0	0	0	0	0	0	0	0	0	0	0	0	0	0	0	0	0
6.5257	7.9346	1.3303	2.803	0	0	0	0	0	0	0	0	0	0	0	0	0	0	0	0	0	0	0	0	7.8719	16.092	39.004	76.243	97.08	137.28	189.56	204.25	243.82	248.19	278.18	331.71	365.22	396.25	451.75	446.55	461.94	516.06	499.66	533.83	520.69	531.04	513.23	551.04	522.06	562.42
14.476	14.522	0	0	1.1131	0	3.9002	0	0	0	0	0	2.5456	0.77765	12.841	16.377	18.091	24.762	23.085	38.798	31.042	30.441	44.13	39.661	48.474	48.489	50.802	55.833	55.528	53.354	54.801	48.726	54.044	55.907	61.202	58.452	56.322	97.633	84.217	94.622	104.09	111.74	102.34	136.54	128.98	145.59	161.99	167.81	150.51	161.32
4.0088	3.7289	0	0	0	9.3839	0.13294	0	0	0	0	0	0	0	0	2.8366	4.0018	22.971	21.507	28.687	67.544	111.88	161.26	179.91	245.01	307.23	381.58	472.17	510.59	615.61	697.93	735.57	885.53	883.09	981.34	1018.9	1049.9	1138.9	1187.2	1199.1	1255.2	1270.4	1334.3	1371.5	1360.6	1418.2	1452.2	1446.2	1438.7	1436.3
2.7984	0	0	6.5104	5.3792	5.6365	0	0	0	0	0	0	0	0	0	0	0	0	0	0	0	0	0	0	0	0	0	0	0	0	0	0	0	2.2923	5.3595	2.903	0	10.257	22.5	27.991	25.775	31.479	56.844	49.406	32.719	54.982	57.411	50.122	61.011	48.718
13.751	3.2497	1.735	0	0	0	0	0	0	0	14.84	16.627	15.019	16.978	14.287	28.53	30.466	35.202	16.427	32.939	25.436	48.364	62.363	75.373	92.876	100.4	97.64	147.32	158.87	186.57	210.44	227.11	263.75	323.37	332.31	372.04	427.29	422.73	436.35	471.09	483.86	520.41	533.73	550.9	580.83	541.9	627.77	619.13	656.37	644.94
0.72197	8.4788	0	24.192	14.816	0	3.2893	0	0	0	0	0	2.7719	4.2586	0	0	0	0	0	0	0	0	0	0	0	0	0	0	0	0	0	0	0	0	0	0	0	0	0	0	0	0	0	0	0	0	0	0	0	0
15.572	4.9585	0	1.3823	0	0	0	0	0	0	0	1.7205	4.9912	13.989	15.693	14.597	23.847	34.652	32.195	32.507	42.562	47.46	41.428	41.274	25.124	28.491	47.098	45.571	47.92	62.331	49.072	47.887	46.841	46.833	50.444	41.678	45.493	38.433	24.248	39.416	39.653	35.502	25.078	18.81	14.203	26.135	16.289	31.175	26.625	24.149
2.3224	9.3938	13.023	1.2079	0	0	0	0	0	0	0	0	0	0	0	0	0	0	0	0	0	0	0	0	0	0	0	0	0	0	0	0	0	0	0	0	0	0	0	0	0	0	0	0	0	0	0	0	0	0
0	4.2346	0	0	1.2214	0	2.0143	4.8392	1.2058	7.3193	0	0	0	8.2368	17.862	17.753	29.441	40.616	42.24	63.993	75.635	95.027	85.58	105.82	114.61	130.27	135.15	142.91	164.64	173.14	175.53	171.85	176.89	181.14	204.33	204.53	212.21	206.53	198.64	209.69	221.32	221.28	212.35	213.05	210.95	218.81	223.91	225.77	206.94	224.72
0	8.2878	4.022	2.8518	0	6.927	0	0	0	0	0	0	0	0	0	0	0	0	0	0	0	0	0	0	0	0	0	0	0	0	0	0	0	0	0	0	25.777	44.044	42.657	96.089	64.135	81.749	106.58	87.729	91.073	122.96	98.713	90.165	97.252	46.721
0	2.1914	0	6.9873	15.925	0	4.0072	2.7388	0	22.844	19.434	27.497	19.392	3.083	0	0	5.0136	0	9.0226	0	0	0	0	0	0	0	0	0	0	0	0	0	0	0	0	0	0	0	0	0	0	0	0	0	0	0	0	0	0	0
33.046	8.9474	0	0	0	0	0	0	0	0	0	0	0	0	0	0	0	0	0	0	0	0	0	0	0	0	0	0	0	0	0	0	0	0	0	0	0	0	0	0	0	0	0	0	0	0	0	0	0	0
25.281	3.7989	1.2504	0	0	0	0	0	2.3796	19.538	27.822	48.067	68.876	84.275	109.16	105.31	109.19	132.94	139.26	153.24	155.82	145.11	167.04	184.05	189.4	189.19	200.59	184.73	202.76	196.8	188.4	185.95	193.87	175.27	172.58	183.52	171.79	165.55	165.57	176.4	165.31	159.31	157.79	152.37	147.77	149.17	153.08	145.52	134.45	145.3
0	0	0	2.3446	0	27.521	25.166	31.458	34.851	25.118	22.867	19.241	26.351	30.954	38.024	38.511	43.07	28.068	30.452	29.397	27.695	13.039	22.601	12.876	14.686	16.476	16.474	9.8213	10.19	11.008	12.541	4.4637	5.915	5.3891	22.446	6.7564	20.307	27.683	26.244	33.564	35.437	41.861	46.077	44.456	46.026	47.027	65.496	49.885	56.16	54.702
19.869	5.1083	0	0	0	0	0	0	0	0	0	0	0	0	0	0	0	0	0	4.7327	13.914	15.206	0	0	0	0	0	0	0	0	0	0	0	0	0	0	0	0	0	0	0	0	0	0	0	0	0	0	0	0
5.5016	7.0386	8.2831	2.5734	0	0	0	0	0	0	0	0	0	0	0	0	0	0	0	0	0	0	0	0	0	0	0	0	0	0	0	0	0	0	0	0	0	0	0	0	0	0	0	0	0	0	0	0	0	0
25.272	1.0319	0	0	0	7.5315	0	1.0764	0	0	0	6.886	0	0.012735	2.1441	8.0485	5.9248	5.8862	2.4835	9.2658	6.1135	4.0778	9.8922	4.9826	4.3111	0	0	0	0	9.9006	6.0631	9.1267	0	2.478	0	0	0	0	0	0	0	0	0	0	0	0	0	0	0	0
35.318	14.377	0	0	0	0	0	0	0	0	0	0	0	0	0	0	0	0	0	4.4919	0	5.3491	16.785	15.681	30.572	32.601	45.807	47.884	70.3	81.296	113.99	117.47	132.77	123.79	131.22	136.98	156.47	135.79	130.34	131.1	122.29	126.62	124.44	111.57	101.58	109.59	110.5	111.3	136.63	125.59
14.997	3.6329	0	0	0	0	0	0	0	0	0	0	0	0	0	0	0	0	0	0	0	0	0	0	0	0	6.6998	19.141	34.961	37.39	61.171	51.938	78.562	84.411	85.281	94.417	84.819	79.235	88.157	97.296	97.28	73.799	91.295	71.388	70.467	60.121	59.335	54.044	44.713	39.229
17.667	12.058	0	1.5765	0	0	0	0	0	0	0	0	0	0	0	0	0	0	0	0	0	0	0	0	0	11.894	38.7	80.07	146.73	197.51	274.53	375.63	462.4	551.54	679.18	749.47	809.61	919.3	986.61	1100.5	1171.3	1201.3	1243.5	1317.7	1353	1356.5	1389.3	1408.1	1385.5	1391.6
0	1.3674	0.09522	1.0166	0	3.9416	0	0	0	0	0	0	0	0	0	0	0	0	0	0	0	0	0	0	1.0178	0	0	0	0	0	6.8064	9.4827	14.707	31.272	34.172	49.695	36.805	26.558	41.511	42.904	53.255	53.276	70.467	61.832	72.993	67.346	64.118	58.257	64.294	59.114
18.298	5.3177	0	0	0	0	0	2.4624	3.5545	15.619	34.168	27.617	34.504	35.029	37.8	42.885	52.603	45.406	44.563	42.065	43.051	44.149	39.874	41.391	47.018	58.632	46.538	24.435	17.621	45.66	18.814	14.739	3.8369	0.39193	10.548	6.3869	15.841	14.753	11.915	14.146	24.752	21.57	18.298	15.769	21.386	13.389	27.113	32.691	31.347	38.82
0	0	0	6.5407	0.90377	0.95297	10.58	9.1123	12.058	9.7123	22.346	20.119	26.101	26.519	17.757	21.274	28.562	24.827	36.947	25.052	29.815	33.161	24.33	20.259	14.264	13.654	2.3107	13.192	20.166	43.63	61.821	114.38	187.31	278.68	376	489.13	634.05	783.23	915.73	1082.5	1270.2	1383.6	1498.6	1649.1	1775.9	1911.7	2016.4	2128.8	2282.8	2325.7
29.048	17.889	0	0	0	0	0	0	0	0	0	0	3.6353	0	0	0	0	0	0	0	0	0	0	0	0.52787	3.6471	15.254	14.499	21.849	19.131	24.657	13.717	18.127	17.213	19.606	23.713	25.383	33.886	37.539	45.609	42.203	46.191	69.02	60.905	72.106	77.102	90.635	93.235	98.207	89.458
13.062	5.3225	0	0	0	0	0	0	0	0	0	0	0	0	0	0	0	0	0	0	0	0	0	0	0	0	0	0	0	0	0	0	0	0	0	0	0	0	0	0	0	0	0	0	0	0	0	0	0	0
0.76328	0	0	5.3008	0	0.28231	9.7335	7.3128	5.106	3.5219	2.8645	11.42	28.039	33.342	48.674	65.575	71.27	91.715	120.77	88.816	174.39	208	223.31	230.14	302.73	329.34	360.4	325.91	404.1	416.12	444.75	464.69	501.66	490.58	558.17	571.39	611.06	635.07	635.22	668.73	631.2	658.77	656.99	698.09	742.21	726.42	738.69	739.31	722.42	757.63
0	0	0	3.8845	4.5838	6.5419	9.9457	3.2171	2.9659	0	0	0	0	0	0	0	0	0	0	0	0	0	0	0	0	0	0	0	0	0	0	0	0	0	0	0	0	0	0	0	0	0	0	0	0	0	0	0	0	0
0	0	5.7657	5.053	0	1.0545	2.284	0	0	0	0	0	0.64782	1.7848	0	0	2.0396	0	0	0	0	0	0	4.5038	5.5223	2.1247	13.104	10.516	24.441	24.023	46.579	65.083	72.713	84.157	97.106	114.39	123.04	130.86	155.67	141.93	164.23	192.19	203.81	196.82	220.63	225.41	217.15	219.64	224.87	240.39
25.012	16.084	0	0	0	0	0	0	2.155	0	0	0	4.9667	0	3.3334	2.3036	10.044	10.449	16.088	13.12	19.714	19.938	27.504	27.859	37.43	29.579	44.921	43.031	36.701	39.102	44.775	56.928	57.454	53.329	50.855	71.931	56.313	52.637	42.265	29.489	30.943	27.643	29.409	21.832	22.071	10.373	2.4425	0	0	0
0	0	0	16.171	0	5.0338	0	0	0	0	0	0	0	0	0	0	0	0	0	0	0	0	0	0	0	0	0	0	0	0	0	0	0	0	0	0	0	0.48579	14.735	21.055	15.459	4.2844	0	0	0	0.35729	0	6.9221	13.733	3.3978
31.233	9.1997	0	0.35036	0	0	0	0	0	0	0	0	0	0	0	0	0	0	0	0	0	0	0	0	3.56	1.07	7.95	19.04	25.962	33.181	42.868	40.064	44.352	46.102	46.74	37.749	43.314	56.014	55.121	73.666	69.784	71.194	67.934	70.029	55.455	60.816	52.896	63.192	69.076	72.905
16.971	0	0	0	0	0.22388	1.108	0	0	0	0	0	0	0	0	0	0	0	0	0	0	0	0	0	0	0	0	0	0	0	0	0	0	0	0	0	0	0	0	0	0	10.353	21.376	28.309	29.203	48.659	53.27	63.114	52.508	61.516
0	0	1.8415	8.1558	0	0	8.8232	8.877	0	5.6949	0.080349	8.4933	10.294	3.5613	0	4.1605	0.70231	7.3242	23.947	22.412	20.444	23.6	24.238	28.851	19.305	21.149	16.937	32.311	34.262	43.127	44.011	52.109	52.649	55.658	30.901	33.489	39.917	40.339	25.578	31.941	25.607	49.577	45.686	47.532	50.624	52.948	49.195	58.308	45.366	50.121
0.67485	0	0	0	17.355	13.013	6.8812	11.265	16.928	14.26	19.313	26.886	27.26	24.688	22.659	18.799	10.677	21.654	16.288	25.567	22.276	22.196	23.087	26.644	11.738	18.855	10.505	29.901	19.189	34.206	47.867	38.062	34.152	52.415	52.159	62.63	64.99	94.161	94.377	98.797	112.69	121.5	113.31	125.36	125.17	131.58	134.82	171.06	166.55	159.63
0	0	0	3.0635	2.2706	12.056	7.921	8.992	6.1225	14.222	8.1013	9.5423	8.7167	20.801	25.948	35.132	41.109	41.887	38.299	38.539	42.052	47.328	47.848	58.047	57.284	57.478	47.287	47.303	47.652	57.4	58.776	57.451	69.676	73.879	77.014	69.87	67.493	75.86	78.378	74.075	71.513	69.752	69.267	70.379	60.171	69.967	75.713	74.936	64.38	56.07
4.8275	4.3315	9.6865	1.0232	0	0.14202	0	0	2.6033	2.9884	5.2188	12.983	18.859	20.778	17.127	26.542	18.78	29.272	28.598	24.528	28.935	27.846	32.058	29.807	28.791	25.771	34.692	42.417	30.96	47.384	38.229	38.754	33.075	48.499	48.523	52.139	65.379	0	0	0	0	0	0	0	0	0	0	0	0	0
19.66	1.1634	1.0526	0.136	0	0	0	0	0	0	0	0	0	11.154	8.2674	2.6452	11.273	13.512	11.532	15.17	27.083	27.33	27.671	26.076	72.718	32.089	101.18	45.505	140.71	155.39	154.64	124.21	143.77	183.73	190.16	218.98	254.09	277.93	286.8	318.58	330.31	347.19	374.22	405.76	426.53	480.86	449.05	475.85	471.1	485.84
11.498	1.5219	0	2.8203	3.7447	0	0	0	0	0	0	0	0	0	0	0	0	0	0	0	0	0	0	0	0	0	0	0	0	0	0	0	0	0	0	0	0	0	0	0	0	0	0	0	0	0	0	0	0	0
31.283	9.4611	0	0	0	0	0	0	0	0	0	0	0	0	0	0	0	0	4.0126	12.697	29.506	47.758	59.433	81.835	86.506	64.15	101.32	109.37	159.29	215.35	275.21	342.08	405.65	483.58	532.27	578.19	664.02	716.33	778.61	804.15	882.16	898	897.27	900.29	946.4	944.84	979.11	973.38	960.31	960.88
23.239	12.036	0	0	0	2.5831	4.1823	6.8987	16.57	28.286	24.913	54.515	66.737	81.437	93.727	104.83	116.7	136.02	147.98	151.66	144.04	152.37	168.96	177.48	182.88	180.27	191	178.34	190.83	203.04	187.67	182.8	181.65	191.33	180.17	178.23	173.93	163.87	170.74	167.49	167.51	173.1	162.11	151.82	138.79	162.02	151.72	148.55	143.89	140.71
7.8392	0	3.9568	0	7.574	0	0	0	0	0	0	0	0	0	0	0	0	0	0	0	0	0	0	0	0	0	0	0	0	0	0	0	0	0	0	0	0	0	0	0	0	0	0	0	0	0	0	0	0	0
1.3676	0	0	0	2.7018	3.6721	3.5006	0	8.2296	4.6598	8.3825	0	0	0	11.902	9.8832	8.3327	0	6.4842	0.32757	2.4036	2.248	0	0	0	0	0	0	17.152	0	0	0	0	0	0	0.11169	0	0	0	0	4.223	0	0	0	0	0	21.688	17.575	17.527	15.454
0	3.342	8.8322	0	0	1.5302	1.9328	3.4052	6.7424	2.1441	0	0	0	0	0	0	0	0	0	0	0	0	0	0	0	0.056023	9.073	5.1465	10.051	13.945	6.7823	8.3158	1.8147	24.827	30.594	38.103	36.798	36.863	47.404	46.385	57.886	60.484	54.329	55.713	59.788	72.148	66.29	74.198	77.356	80.305
25.21	2.0836	0	0	0.60113	0	0	0	0	0	0	0	0	0	0	0	0	0	0	0	0	0	0	0	0	0	0	0	0	0	0	0	0	0	6.2091	0	15.912	20.958	49.842	53.453	57.306	64.336	95.865	128.6	130.02	140.95	139.9	168.9	170.83	176.78
0	0	7.1139	0	0.37104	11.953	0	0	9.6992	9.2537	14.945	9.1194	6.4092	9.9971	24.472	40.746	34.408	48.992	57.223	59.707	71.646	77.091	79.922	89.338	98.47	104.59	102.59	112.6	110.64	131.79	130.65	115.84	135.98	137.04	127.96	125.02	136.14	137.88	132.67	136.71	136.55	121.57	124.44	125.91	137.24	146.27	151.8	138.25	148.44	152.14
6.4918	1.5603	5.0618	10.378	2.3866	0	0	0	0	0	0	0	0	0	0	0	0	0	1.247	13.015	23.412	25.362	39.581	41.966	48.405	40.528	61.236	63.124	77.151	83.339	108.45	108.97	139.94	178.16	225.92	285.7	356.04	433.72	494.45	554.17	651.02	701.28	745.72	824.95	885.51	893.12	930.71	983.91	982.91	978.88
30.753	15.501	0.27204	0	0	0	0	0	0	0	0	0	0	0	0	0	0	0	0	0	0	0	0	0	0	0	0	0	0	0	0	0	0	0	0	0	0	0	0	0	0	0	0	0	0	0	0	0	0	0
17.336	8.8114	0	0	0	0	0	0	0	0	0	0	0	0	0	0	0	0	0	0	0	0	3.2095	0	0	0	0	0.34536	27.514	26.037	58.441	89.575	127.97	158.99	177.35	221.56	269.11	292.95	333.57	363.94	383.89	404.23	431.86	470	447.89	480.11	501.16	525.91	563.52	559.83
0	0	0	0.42479	3.86	3.2578	0.58207	5.9337	3.3195	0.31751	3.5656	6.0333	1.5287	1.5214	0	0	0	0	4.8621	0	0	0	0	0	0	0	0	0	0	0	0	0	0	0	0	0	0	0	0	0	0	0.83659	0	0	6.5931	4.0731	3.5674	13.292	14.204	1.7033
0	1.4147	0	0.36472	0	1.687	6.1201	2.585	7.7211	6.7527	4.2933	10.654	10.011	5.3316	0	0	0	0	7.2072	0	3.0685	0	0	0	0	0	0	0	0	0	0	0	0	0	0	0	0	0	0	0	0	0	0	0	0	0	0	0	0	0
32.892	0	0	0	3.3493	8.7255	17.461	5.8177	5.8076	0.23855	0	0	0	0	0	0	0	0	0	0	0	0	0	0	0	0	0	0	0	0	0	0	0	0	0	0	0	0	0	0	0	0	0	0	0	0	0	0	0	0
5.4639	0	0	2.7931	2.0149	0	6.717	2.3366	0	0	0	0.75475	0.31163	9.3745	8.1174	12.956	0	9.1318	12.564	21.665	20.533	32.026	32.246	57.334	52.268	74.305	84.288	105.32	114.11	133.76	136.71	136.97	128.43	144.34	131.74	142.08	151.81	142.2	141.66	105.18	99.409	74.209	87.417	76.496	101.23	90.569	77.54	73.575	82.352	77.795
0	0	1.6761	7.4616	2.7571	1.8328	3.4741	0	7.6509	0.32543	2.0081	8.9127	6.6764	0	0	0	0	0	0	2.7343	0.093793	0	0	0	0	0.42255	1.0085	6.4802	29.427	40.3	58.772	83.066	97.751	113.7	121.61	125.36	134.36	137.34	154.66	162.27	166.75	184.59	195.82	195.24	214.27	223.56	213.66	224.2	234.69	241.3
0	5.1127	0.27966	7.618	0.14046	0	4.9992	17.298	20.505	22.768	38.82	53.204	66.348	79.906	97.088	120.31	143.52	154.69	164.94	171.12	202.86	210.82	211.25	252.77	247.33	258.37	287.95	288.47	307.19	322.74	349.3	354.72	345.14	378.65	399.24	394.91	431.3	427.85	497.08	476.18	496.77	499.93	505.95	548.22	532.78	563.57	541.73	535.29	550.24	555.4
12.846	11.107	8.8326	8.2451	0	0	0	0	0	0	0	0	0	0	0	0	0	0	0	0	0	0	0	0	0	0	0	0	0	0	0	0	0	0	0	0	0	0	0	0	0	0	0	0	0	0	0	0	0	0
0	0	0	7.711	4.7517	11.136	0	0.1191	7.811	9.8979	0	3.6644	0	0	0	0	0	0	0	0	0	0	3.8242	2.7035	0	0	0.93339	7.3135	12.05	16.368	27.308	23.873	21.952	25.477	29.622	36.311	35.473	31.8	27.319	34.517	28.108	26.379	4.7049	7.3949	1.4271	13.571	15.375	27.388	15.051	23.105
17.277	2.1175	1.5851	0.6088	0	0.3617	0	0	0	0	0	0	0	0	0	0	0	0	0	0	0	0	0	0	0	0	0	0	0	0	0	0	0	0	0	0	0	0	0	0	0	0	0	0	0	0	0	0	0	0
13.957	3.1363	8.4384	0	0	0	0	0	0	0	0	0	0	0	0	0	0	0	0	0	0	0	0	0	0	0	0	0	0	0	0	0	0	0	0	0	0	0	4.845	12.798	14.276	16.206	5.3893	11.939	4.8562	4.4109	5.9561	15.987	28.659	26.778
25.569	3.0533	0	0	0	0.74211	0	0	0	0	0	0	0	0	0	0	0	0	0	0	0	0	0	0	0	0	0	0	0	0	0	0	3.1544	17.349	33.024	36.386	31.308	34.108	50.938	61.574	73.559	87.952	88.025	94.812	100.72	95.674	109.33	102.02	102.46	98.157
0	0	0	21.323	12.323	0	25.812	20.289	0	12.313	8.5234	0	0	0	0	0	0	0	0	0	0	0	0	0	0	0	0	0	0	0	0	0	0	0	0	0	0	0	0	0	0	0	0	0	0	0	0	0	0	0
19.093	2.4492	0.59838	0.20107	0	0	0	0	0	0	0	0	0	0	0	0	0	0	0	0	0	0	0	0	0	0	0	0	0	0	0	0	0	0	0	0	0	0	0	0	0	0	0	0	0	0	0	0	0	0
7.0215	0	0.63206	6.5169	6.5788	0	0	0	0	0	0	0	0	0	0	0	0	0	0	0	2.7464	6.1186	27.752	63.399	73.262	83.536	103.92	128.71	142.63	146.07	161.13	177.71	181.66	197.05	209.09	208.73	215.86	226.83	230.29	244.25	247.45	248.94	263.99	267.31	281.12	250.15	249.58	257.88	249.12	250.33
0	3.9198	0.41774	3.5602	0	0	0	0	12.618	7.3449	11.664	3.7817	8.9264	4.2546	10.927	12.185	15.358	9.7781	8.4079	16.547	16.814	15.348	11.589	16.757	13.594	7.383	6.1767	9.0826	0	4.0094	0.91874	0	3.1701	0	0	0	0	0	0	0	0	0	0	0	0	0	0	0	0	0
38.236	2.9879	0	0	0	0	0	0	0	0	0	0	0	0	0	1.6673	0	4.0046	0	4.7526	10.429	11.105	22.619	19.786	20.732	26.746	17.718	17.128	12.735	19.174	17.823	9.7643	15.914	10.162	25.016	19.51	23.527	27.772	37.02	38.873	30.257	42.978	57.882	39.233	42.604	39.147	46.747	46.035	37.806	36.72
34.33	2.0335	0	0	0	0	0	0	0	0	0	0	0	0	0	0	0	0	0	0	0	0	0	0	0	0	0	0	0	0	0	0	0	0	0	0	0	0	0	0	0	0	0	0	0	0	0	0	0	0
0	2.4068	8.244	9.3374	0	0.54168	0	0	0	0	4.0774	0	0	0.90815	4.0096	0	0	0	0	0	0	6.7747	0	3.3787	15.408	13.037	0.84082	9.7471	8.3894	15.791	19.194	13.485	21.464	18.298	20.874	17.306	23.365	19.342	23.66	20.985	15.986	12.448	16.698	12.475	11.138	6.4761	15.323	11.843	30.217	43.611
5.4872	0	0	6.3606	0	2.8943	6.593	19.198	25.665	31.542	33.529	45.42	61.092	33.702	60.052	37.196	45.168	52.534	61.856	63.652	50.415	38.289	39.319	36.013	26.415	20.523	35.778	30.755	31.4	38	28.418	17.289	27.619	25.868	23.126	29.56	24.439	37.113	41.527	27.395	27.553	16.161	3.5738	21.015	3.0904	2.3028	14.17	7.2483	16.089	16.56
23.814	6.0997	0	19.842	9.8419	0	0	0	0	0	0	0	0	0	0	0	0	0	0	0	0	0	0	0	0	0	0	0	0	0	0	0	0	0	0	0	0	0	0	0	0	0	0	0	0	0	6.9081	11.778	14.32	41.864
18.607	7.2408	8.5046	0	0	0	0	0	0	0	0	0	0	0	0	0	0	0	0	0	0	0	0	0	0	0	0	0	0	0	0	0	0	0	0	0	0	0	0	0	0	0	0	0	0	0	0	0	0	0
9.9724	6.3954	0.76914	0	0	0	0	0	0	0	0	0	0	0	0	0	0	0	0	0	0	0	0	25.319	36.808	76.762	93.081	163.3	179.1	240.81	249.05	308.03	304.63	328.8	364.82	409.77	455.87	460.1	475.67	504.08	459.65	461.38	517.34	500.13	505.16	483.99	475.87	483.27	480.43	487.77
36.739	7.0993	0	0	0	0	0	0	0	0	0	0	0	0	0	0	0	0	0	0	0	0	0	0	0	0	28.567	59.899	115.24	157.48	229.07	294.37	381.68	491.62	638.53	788.62	945.59	1126.8	1285	1396.7	1588.2	1764.5	1905	1940.2	2080.7	2166.9	2282.4	2447	2469.8	2295.1
16.183	7.9839	0	0	0	0	0	0	0	0	0	0	0	0	0	0	0	0	0	0	0	4.3487	16.23	24.688	44.274	48.171	65.529	69.122	95.525	90.6	112.08	112.03	124.26	120.23	143.6	144.57	151.37	160.07	159.91	166.13	177.54	188.49	182.28	173.69	172.84	177.73	183.89	193.94	207.89	210.35
0	0.80434	0.54318	0.83234	0	5.9096	0	0.51428	0	0	0	0	0	0	0	0	0	0	0	0	1.8073	0	0	13.742	0	10.126	0	1.452	6.9702	8.8493	0.0070028	4.7239	7.0718	8.6272	17.951	4.52	15.449	13.883	17.48	19.059	15.546	7.2537	10.065	10.268	0	2.8032	5.175	3.482	0	0
17.015	1.0664	0	3.4214	0	0	0	0	0	0	0	0	0	0	0	0	0	0	0	0	0	0	0	0	0	0	0	0	0	0	0	0	0	0	0	0	0	0	0	7.8332	14.952	14.422	20.439	18.107	28.862	25.959	24.475	6.7263	19.527	24.278
9.5778	7.8777	0	0	0	1.7252	0	0	0	0	0	0	0	0	0	0	0	0	0	0	0	0	0	0	0	0	0	0	0	0	0	0	3.0879	0	7.3077	5.7713	0	4.269	1.0332	12.436	8.9565	14.087	35.908	31.066	0.44738	16.218	10.066	4.7462	0	0
0	0	0	0	6.5008	8.6868	6.28	12.577	8.772	6.4371	6.7816	17.745	15.238	24.577	12.956	25.465	20.921	28.249	31.112	26.961	37.857	36.122	31.55	49.65	57.603	61.17	73.883	96.815	107.34	138.85	153.81	170.9	186.96	196.21	218.8	238.79	261.86	276.11	302.32	312.38	323.02	336.78	340.62	360.82	359.19	359.82	354.71	357.69	355.28	367.73
10.375	4.4921	0	0	1.0621	0	3.5344	0	0	0	0	0	0	0	0	0	0	0	0	0	0	0	0	0	0	0	0	0	0	0	0	0	0	0	0	0	7.4241	12.222	24.369	15.275	25.59	34.18	32.484	39.872	48.021	32.667	33.486	47.377	43.555	52.51
0	0	0	2.2408	0	5.5759	6.7548	2.0653	2.0974	8.7753	6.9994	4.87	0.16044	4.5692	4.5091	1.7217	0	0.22383	4.8496	8.8204	8.6683	0.31666	2.881	5.482	8.1338	13.231	9.9743	4.6564	8.6616	18.912	24.284	11.581	18.477	16.169	22.919	19.796	21.599	5.5479	10.107	11.106	0.64656	3.7409	0	0	0	0	0	0	0	0
0	0	0	11.261	24.624	0	14.004	0	3.3058	0	0	0	0	0	0	0	0	0	30.375	4.2312	28.156	50.114	72.427	109.85	174.56	226.25	324.73	367.25	497.5	589.74	693.62	788.78	903.16	985.08	1083.8	1165.1	1245.6	1298.8	1420	1398	1473.4	1538	1494.3	1639.8	1679.7	1659.1	1673.2	1731.6	1704.1	1728.5
0	0	0	5.1949	0.60696	7.6378	0.63409	0	0	0	5.4732	0	0	0	2.8312	3.3367	1.0116	0	0	0	4.1655	15.826	14.868	18.861	21.657	28.626	36.708	34.285	39.197	40.19	40.838	37.763	42.773	36.201	41.2	46.475	43.1	32.459	45.108	41.14	50.402	48.216	55.965	59.054	52.938	61.427	65.757	60.626	59.759	62.666
0	0.43722	1.9887	0	0	0	11.435	14.117	5.6436	14.281	9.5241	3.2792	11.548	18.977	12.099	0	0	4.4017	0	0	0.1524	2.5868	0	0	6.4557	28.365	34.666	17.981	32.151	21.533	26.272	16.763	25.807	32.404	38.738	45.571	33.996	21.04	35.392	24.939	20.935	16.623	5.7231	7.2532	1.7772	0	0	0	0	11.894
0	0.80756	0	4.6205	0	4.3841	3.6196	9.8488	9.0968	8.7318	10.217	32.128	34.136	35.831	39.119	34.978	35.909	37.891	36.147	38.366	39.848	43.809	35.562	47.108	51.24	78.477	87.48	101.89	125	144.22	159.32	175.11	150.64	217.08	240.95	263.67	284.84	288.28	344.7	370.66	377.59	384.33	394.76	416.66	428.16	434.54	456.68	462.92	472.7	468.18
10.529	12.262	0	0	0	0	5.8621	0	0	0	0	0	0	0	0	0	0	0	0	0	0	0	0	0	0	0	0	0	0	0	0	0	0	0	0	0	0	0	0	0	0	0.4152	11.988	16.069	8.5231	7.3972	17.545	34.949	36.339	47.342
12.819	5.4166	0	0	0	0	4.413	1.3665	0	0	0	0	0	26.133	0.19213	33.883	0	0	1.3228	0	3.3133	0	11.467	0	1.2517	0	0	0	2.2722	14.561	16.215	5.9492	8.037	7.4563	1.3957	0	0	0.020258	4.3538	15.745	14.873	16.155	7.7543	15.406	2.6291	19.449	4.7308	9.6676	0	0
4.4217	0	0	1.8558	0	1.7792	3.405	4.495	7.9842	0	0	3.9965	6.3114	0.8068	0	0	0	0	0.078297	0	3.4626	0	0	0	0	1.2377	0	0	0	0	0	0	0	0	0	0	0	0	0	0	0	0	0	0	0	0	0	0	0	0
18.765	0	0	0	0	0	9.9073	10.188	9.577	16.563	24.323	43.937	46.641	57.35	65.666	53.448	63.022	75.878	79.931	74.683	82.44	83.778	90.344	90.254	100.66	89.304	82.671	84.897	79.427	90.868	99.074	98.215	120.36	139.91	177.01	211.06	266.44	342.24	430.08	517.36	594.88	674.02	763.08	738.19	810.89	880.41	1009.3	1042.8	1134	1167.1
0	0	0	0	11.11	7.0954	13.53	12.26	5.5323	3.794	6.0488	5.342	5.6149	5.1221	9.9622	9.874	5.7444	6.1504	4.218	9.2224	16.037	8.0693	3.4484	16.191	5.3307	16.908	11.684	25.838	11.618	7.9402	14.936	7.7563	0	0	0	7.4567	0	2.5704	0	1.0703	2.7218	0	0	1.7781	5.9876	2.2307	0	0	0.029465	0
11.133	0	0	0	0	0	9.1905	8.3196	12.326	12.123	21.851	50.602	64.386	65.077	74.92	82.353	79.063	86.724	88.574	94.892	99.437	90.14	89.045	91.255	95.76	89.9	95.584	86.223	86.441	96.63	66.236	46.064	29.645	14.702	14.942	14.035	5.3537	11.221	0	12.751	6.0296	9.4786	6.0786	6.2395	4.7093	6.6696	4.5242	15.054	12.352	1.6609
23.575	7.975	0	4.6169	0	0	0	0	0	0	0	0	0	0	0	0	0	0	0	0	0	0	0	0	0	0	0	0	0	0	0	0	14.078	57.383	97.076	152.67	205.86	284.41	346.22	412.65	479.94	527.4	589.14	626.48	689.9	722.88	789.44	833.4	901.63	928.41
21.571	12.851	0	1.6818	0	0	0	0	0	0	0	0	0	0	0	0	0	0	0	0	0	0	0	0	0	0	0	0	0	0	0	0	0	0	0	0	0	0	0	0	0	0	0	0	0	0	0	0	0	0
0	11.484	0	0	2.3505	0.37162	0	0	0	0	0	0	0	0	0	0	0	0	0	0	0	0	0	0	0	0	0	0	0	0	0	0	0	0	0	0	0	5.7229	0	17.761	31.987	36.469	54.341	16.407	36.77	37.965	33.562	54.809	79.932	97.636
18.773	9.6929	0	4.9267	0.45293	0	0	0	0	0	0	3.3235	0	6.4599	18.697	20.481	26.483	37.832	41.229	43.904	47.848	58.647	116.68	71.278	128.43	107.63	94.881	111.94	107.73	122.09	138.43	114.04	121.57	126.07	149.27	172.09	186.76	205.55	253.34	267.99	324.43	375.05	421.08	441.71	486.4	498.37	550.34	572.45	613.16	629.16
0	29.699	38.499	7.3403	0	0	0	0	0	0	0	0	0	0	0	0	0	0	0	0	0	0	0	0	0	0	0	0	0	0	0	0	0	0	0	0	0	0	0	0	0	0	0	0	0	0	0	0	0	0
14.92	6.9213	1.5088	2.4539	0	0	0	0	0	0	0	0	0	0	0	0	0	0	0	0	0	0	0	0	0	0	0	0	0	0	0	0	0	0	0	0	0	0	0	0	0	0	0	0	0	0	0	0	0	0
27.383	4.2199	0	0	0	0	0	11.999	9.216	11.938	11.568	10.859	0	0	0.66911	0	0	0	0	0	0	0	0	0	0	0	0	0	0	0	0	0	0	0	0	0	0	0	0	0	0	0	0	0	0	0	0	0	0	0
7.7695	0	0	1.1278	2.0035	0	5.962	4.096	0	0	0	0	0	0	0	0	0	0	0	0	0	0	0	0	0	0	0	0	0	0	0	0	0	0	0	0	0	0	0	0	0	0	0	0	0	9.7954	6.6686	18.535	2.1861	16.426
0	0	0	4.2533	6.9243	11.555	16.786	20.3	32.422	37.132	51.203	41.357	50.935	49.933	55.159	51.419	56.329	58.88	72.039	66.165	64.195	62.93	58.527	64.501	59.611	66.975	59.822	71.791	79.169	77.187	67.9	84.686	86.283	95.862	85.608	79.342	87.243	100.82	90.407	106.28	110.93	122.34	117.25	124.62	146.15	126.77	137.38	160.78	165.77	166.4
5.2017	0	0	0	4.9603	0	3.3457	0	0	0	0	0	0	0	0	0	0	0	0	0	0	0	0	0	0	0	0	1.5981	0	4.7337	0	0	0	0	0	1.9093	0	6.1696	0	0	0	0	0	0	0	0	0	0	0	0
17.707	7.8582	1.888	0	0	0	0	0	0	0	0	3.2553	0	0	0	0	3.3218	0	0	0	0	0	0	0	0	0	0	0	0	0	0	0	0	0	0	0	0	0	0	0	0	0	0	0	0	0	0	0	0	0
0	0	0.1044	6.777	1.3465	3.2059	9.6206	6.0212	19.211	0	16.64	0	0	0	0	0	13.796	19.898	22.868	37.852	44.667	66.165	85.778	88.298	100.93	101.39	108.31	120.08	130.51	116.08	111.14	78.63	93.504	92.534	102.66	116.8	104.23	112.31	112.18	106.47	108.41	102.54	96.696	102.64	109.39	113.14	117.22	120.76	126.19	135.64
2.0142	12.009	0	4.0806	0	0	0	3.0205	0.59671	0	4.9848	0	0	0	8.3145	0	0	8.4589	35.45	39.53	102.45	127.44	169.5	228.36	256.44	297.34	331.92	357.66	368.58	423.43	407.79	415.96	431.78	438.63	452.48	443.63	476.2	489.25	473.93	494.8	478.91	458.83	447.46	432.71	433.95	437.23	413.58	413.81	420.83	412.23
0	0	0	7.7654	7.2516	8.9377	19.301	18.016	17.351	28.13	25.376	32.244	40.059	43.658	52.569	64.64	88.901	116.89	127.13	139.41	158.63	189.46	189.67	217.68	215.75	220.65	218.9	237.34	276.49	274.09	270.25	257.04	267.33	245.98	262.5	281.17	277.53	260.65	272.65	273.51	228.08	269.29	211.67	258.64	245.42	238.61	235.73	240.53	236.42	226.83
3.3116	0	3.1487	8.5995	0	0	0	0	0	0	0	0	0	0	0	0	0	0	0	0	0	0	0	0	0	0	0	0	0	0	0	0	0	0	10.401	33.274	59.055	89.309	121.98	149.01	227.02	238.98	225.47	228.15	254.18	272.14	268.17	264.61	292.27	283.08
29.161	0	0	2.8259	0	0	0	2.7218	6.7003	18.285	19.657	16.759	9.6229	17.961	20.684	18.785	11.603	11.01	3.704	2.7884	10.803	3.4992	3.4534	19.105	5.1929	29.709	18.167	26.975	24.675	33.703	24.61	19.487	5.161	18.802	18.663	22.462	46.689	44.066	51.217	72.44	92.375	90.362	109.37	118.8	147.47	142.63	147.85	176.29	164.37	143.99
18.812	10.557	0	0	0	0	0	0	0	0	0	0	0	0	0	0	0	0	0	0	0	0	0	0	0	0	0	0	0	0	0	0	0	0	0	0	0	0	0	0	0	0	0	0	0	0	0	0	0	0
27.543	15.176	0.32337	0	0	0	0	0	0	0	0	0	0	0	0	0	0	0	0	0	0	0	0	0	0	0	0	0	0	0	0	0	0	0	0	0	0	0	0	0	0	0	0	0	0	0	0	0	0	0
11.495	7.3482	1.9397	0	2.5998	0	0	0	0	0	0	0	0	0	0	0	0	0	0	0	0	0	0	0	0.65042	0	0	0	0	0	0	0	0	18.594	57.667	101.03	132.88	201.97	233.78	298.15	399.89	433.43	470.19	527.73	577.73	629.19	608.76	678.16	755.68	704.76
30.806	7.4566	0	0	0	0	0	0	0	0	0	0	0	0	0	0	0	0	0	0	0	0	0	0	0	0	0	0	0	0	0	0	0	0	0	0	0	0	0	0	0	0	0	0	0	0	0	0	0	0
2.4325	1.152	0	0	5.059	0	4.1283	7.2605	2.9753	0	0.0096664	3.5685	6.4839	5.9816	0	0	4.2643	2.7067	0	1.832	0.82584	0	0	1.5908	0.69297	7.8987	0	0	0	0	0	0	28.467	67.658	113.68	180.73	267.49	331.25	426.75	483.88	518.62	617.15	706.55	755.42	832.37	896.07	923.77	1019.9	1025.2	1018.3
17.82	3.0581	3.4591	0	3.7145	0	0	0	0	0	0	0	0	0	0	0	0	0	0	0	0	0	0	0	1.6863	34.012	85.839	112.73	173.94	237.79	320.23	407.67	498.92	624.19	735.71	852.03	989.41	1104.4	1194.7	1278.2	1362.3	1451.6	1497.9	1446	1525.5	1435.4	1591.3	1625.3	1577.8	1567.3
13.203	0	5.1375	9.2739	0	0	0	0	0	0	0	0	0	0	0	0	0	0	0	0	0	0	0	0	0	0	0	0	0	0	0	0	0	0	0	0	0	0	0	0	0	0	0	0	0	0	0	0	0	0
0	5.3195	5.264	9.2079	0	0	0	0.64278	0	0	10.357	2.8615	15.553	6.0174	36.123	36.242	31.604	53.779	53.044	61.893	62.692	59.708	74.483	72.718	70.552	64.59	57.005	58.781	59.154	63.199	55.995	69.633	73.777	69.964	79.842	85.527	85.814	69.551	96.777	103.83	102.14	95.305	101.17	96.668	80.127	81.277	96.158	76.637	85.589	96.357
6.563	4.6766	0	2.9046	1.4793	1.2684	0	0	0	0	0	0	0	0	0	0	0	0	13.617	0	0	34.978	33.568	42.457	58.413	72.191	83.321	103.94	112.26	82.858	174.45	221.52	237.39	299.22	333.13	378.66	459.76	489.72	506.1	595.03	580.4	670.27	685.11	699.58	764.93	808	807.34	813.34	839.34	861.85
0	2.37	1.0714	3.2642	0	8.2149	0	3.4184	0	0	11.812	1.5576	1.7122	0	5.3728	2.4252	1.6941	0	0	0	0	0.51832	2.6692	5.098	5.1371	10.164	9.737	18.789	16.026	34.02	29.328	36.058	50.712	54.364	78.495	73.2	102.89	112.87	136.8	149.78	164.05	175.23	186.29	200.68	220.63	213.18	225.15	218.6	228.63	240.06
1.9281	3.6972	0.96113	0.28752	0	1.19	0	0	0	0	3.4114	0	0	0	0	0	0	0	0	0	0	0	0	0	0	0	0	0	0	0	0	0	0	0	0	0	0	0	0	0	0	0	0	0	0	0	0	0	0	0
0.27429	0	4.4072	0	1.5402	0	3.4779	0	0	0	0	0	0	0	0	0	0	0	0	0	0	0	0	0	9.487	7.9755	2.584	13.168	23.807	39.465	53.516	70.268	84.058	90.703	114.63	113.43	114.25	121.97	129.86	129.47	138.7	141.03	170.57	154.33	162.22	147.76	159.48	151.9	160.86	145.65
12.278	1.3072	4.1367	0.15175	1.7634	0	0	0	0	0	0	0	0	0	6.8004	12.712	25.035	27.827	39.318	52.856	55.064	70.418	79.811	97.854	111.76	113.67	113.49	112.71	120.48	117.75	122.92	115.54	116.53	120.48	128.69	137.69	133.96	157.36	140.09	138.08	150.81	141.91	146.38	148.21	157.52	153.89	144.42	140.71	151.83	156.25
11.048	5.1023	0	17.553	0	2.8407	0	8.5551	0	0	0	0	0	1.8652	5.9592	0	9.6493	8.8508	2.405	5.7295	0	1.9278	0	0	0	0	0	9.5134	6.7594	8.7106	17.023	7.7167	3.7821	0	0	0	0	0.85041	0	0	0	0	0	0	0	0	0	0	0	0
14.79	7.6206	0.15762	5.6585	0	0	0	0	0	0	0	0	0	0	0	0	0	0	0	0	0	0	0	0	0	0	0	0	0	0	0	11.193	8.6519	30.165	21.235	36.114	31.99	32.55	34.99	16.082	21.882	45.944	36.893	30.389	25.391	20.95	4.8416	0	0	0
9.2814	14.441	3.6026	0	0	0	0	0	0	0	0	0	0	0	0	0	0	0	0	0	0	0	0	0	0	0	0	0	0	0	0	0	0	0	0	0	0	0	0	0	0	0	0	0	0	0	0	0	0	4.6779
10.032	0	0	1.1206	0.24828	0	0.62546	0	0	0	0.3141	1.4991	0	0	0	0.23402	0.90549	7.1076	4.9329	6.3285	11.709	12.606	8.0047	18.409	7.0916	18.97	10.045	22.073	10.474	25.026	16.462	5.4657	1.0442	11.014	8.9844	20.986	29.21	39.611	39.715	58.476	63.248	59.498	125.99	156.4	193.1	186.75	202.64	222.63	223.72	110.27
26.957	7.8014	0	0	0	0	0	0	0	0	0	0	0	0	0	0	0	0	0	0	0	0	11.994	20.347	37.463	58.072	62.331	99.929	127.42	183.69	174.04	202.47	231.41	280.56	298.76	336.75	375.22	355.4	379.82	406.94	413.84	432.32	449.53	462.33	480.48	464.21	492.3	494.59	513.6	479.49
15.622	16.597	0	0	0	0	0	0	0	0	0	0	0	0	0	0	0	0	0	0	0	0	0	0	0	0	1.0466	22.034	61.125	59.691	102.18	132.38	184.1	235.35	295.21	379.25	481.29	502.55	566.1	593.59	623.13	696.39	1023.5	1136.7	836.52	886.88	1175.8	851.03	894.46	893.52
0	7.7328	0	0	0	5.3351	0	1.3288	0.94066	0	5.1806	6.1895	0	0	0	0	0	0	0	0	0	0	0	0	0	0	0	0	0	0	0	0	0	0	0	0	0	0	0	0	0	0	0	0	0	0	0	0	0	0
11.697	11.13	0	0	4.8472	0	0	0	0	0	0	0	0	0	0	0	0	0	0	0	0	0	0	0	0	0	0	0	0	29.139	61.175	111.33	202.51	293.53	433.16	575.67	786.96	938.92	1161.6	1402	1534.1	1755.8	1783.8	1985.4	2054.8	2176.1	2098.5	2296.3	2182.2	2226.1
12.263	0	4.6287	0	0.30057	0	0	0	0	0	0	0	0	0	0	0	0	0	0	0	0	0	0	0	0	0.41173	15.828	5.0779	15.679	21.889	42.108	62.697	74.084	106.18	109	107.77	108.52	115.12	113.66	109.82	119.9	116.87	137.28	145.4	139.18	164.76	163.87	186.12	176.72	195.47
0	3.4226	0	0	0	18.39	16.872	11.194	29.636	31.819	0	12.491	25.446	1.8748	0	0	0.3385	0	10.268	0.4143	6.9259	17.006	23.376	24.688	14.624	0	9.577	19.878	9.1471	8.2647	20.393	19.016	19.071	21.789	23.721	28.516	32.032	67.874	89.528	50.404	114.74	74.839	122.21	123.92	119.58	152.13	149.98	172.42	134.76	171.45
23.684	0	0	0	0	0	0	0	0	0	0	0	0.026767	0	0	7.3697	5.4133	3.8435	6.1466	5.4275	12.023	27.425	41.097	58.054	65.454	86.075	80.788	87.148	112.06	142.58	157.15	177.8	198.43	228.26	228.28	268.06	299.65	298.45	297.64	317.31	331.72	370.96	364.63	393.22	404.9	417.69	448.07	443.63	457.15	462.71
19.496	16.633	3.6571	0	0	0	0	0	0	0	0	0	0	0	0	0	0	0	0	0	0	0	0	0	0	0	0	0	0	0	0	0	0	0	0	0	0	0	0	0	0	0	2.9427	12.744	11.638	13.227	5.7419	15.661	23.501	20.038
5.2089	4.5577	0	11.236	12.993	0	0	0	0	0	0	0	0	0	8.1511	14.868	0	5.6545	19.839	29.99	30.713	32.256	54.824	62.803	83.381	105.15	147.44	176.56	205.77	260.99	304.66	346.6	385.21	429.87	464.21	473.99	538.53	533.35	554.76	580.02	623.42	657.18	680.75	710.94	717.17	715.37	749.37	764.37	764.9	781.82
4.6681	6.4698	0	0	0	0	6.765	0	4.4462	0	0	0	0	0	0	0	0	0	0	0.034921	0	0	0	4.3926	11.342	22.446	14.127	32.335	29.615	37.358	45.949	53.708	56.034	62.36	60.176	57.401	77.605	82.995	63.211	85.116	79.714	81.402	87.858	101.49	84.706	86.009	83.165	80.778	83.29	72.82
1.8527	0	15.336	8.4382	8.2841	0	0	1.2097	0	8.4868	0	0	0	0	0	0	0	0	0	0.78037	6.2979	17.321	24.19	18.359	15.868	49.826	90.24	135.81	174.51	213.36	251.65	285.38	347.67	383.4	455.4	482.75	549.2	630.97	681.2	717.98	740.79	751.74	740.1	773.72	772.41	768.26	778.75	834.27	843.42	810.4
0	0	0	9.5925	6.7478	9.8596	6.0819	11.906	10.905	25.03	12.996	24.198	22.352	33.18	35.613	47.566	55.252	42.256	44.653	45.285	50.498	56.679	60.411	65.868	69.399	60.17	57.481	67.214	63.036	66.453	65.089	78.071	86.776	101.13	96.555	109.62	119.49	116.77	139.74	139.63	145.4	155.59	168.93	183.83	170.24	191.81	192.96	198.61	191.95	179.98
9.0489	0	8.8329	0	3.8255	0	12.116	0	0	0	0	0	0	0	0	0	0	0	0	0	0	0	0	0	0	0	0	0	0	20.298	26.897	63.079	109.4	146.02	191.59	221.75	268.92	323.32	338.31	368.66	378.06	388.61	384.02	366.93	399.64	407.26	405.27	402.48	399.17	415.05
0	2.9018	0.94105	8.0603	0	0	1.339	9.2387	22.709	19.748	30.25	33.024	36.896	39.199	38.852	58.918	60.109	67.419	68.165	57.117	62.494	56.722	54.776	59.449	67.822	72.026	60.028	72.989	67.34	73.259	85.664	95.784	83.162	77.817	86.281	90.901	100.79	97.921	117.19	116.48	132.77	110.13	117.1	136.42	154.75	161.61	159.59	146.14	161.2	164.36
15.617	5.1656	0	0	1.5993	0	0	0	0	0	0	0	0	0	0	0	0	0	0	0	0	0	0	0	0	0	0	0	0	0	0	0	0	0	0	0	0	0	0	0	0	0	0	0	0	0	0	0	0	0
20.029	0.79503	0	0	0	0	0	0	1.3628	0	0	0	0	0	0	0	0	0	0	0	0.3424	0.94557	0	0	0	0	0	0	0	0	0	0	0	0	0	1.188	40.934	42.859	47.816	36.279	41.65	47.446	44.741	39.841	59.717	69.877	72.25	62.555	68.273	60.134
21.206	15.809	0	0	6.645	0	0	0	0	0	0	0	0	0	0	0	0	0	0	0	0	0	0	0	0	0	0	0	0	0	0	0	0	0	0	0	0	0	0	0	0	0	0	0	0	0	0	0	0	0
1.5417	0	0	0	5.8823	4.1647	1.6306	11.125	2.5468	11.083	19.604	20.942	23.353	19.008	16.027	38.2	34.677	45.125	60.52	78.655	88.848	101.66	104.75	118.85	113.8	134.8	142.14	198.35	196.07	191.8	193.74	207.17	201.3	200.52	215.89	208.77	227.75	231.66	229.27	237.26	253.29	212.87	227.09	232.19	245.57	238.23	229.79	231.65	231.87	234.41
10.547	0	7.9722	0	0	0	0	0.14299	3.0898	0	0	0	0	0	0	0	0	0	0	0	0	0	0	0	0	3.6464	21.874	25.359	27.463	36.989	45.364	59.193	45.338	75.096	75.162	76.296	64.295	69.835	70.897	43.064	34.637	57.385	59.155	56.928	57.737	38.295	19.002	0.27405	17.958	0
0	4.393	0	23.72	4.2946	0	0	0	0	0	0	0	0	0	0	0	0	0	0	0	0	0	0	0	0	0	0	0	0	0	0	0	0	0	0	0	0	0	0	0	0	0	0	0	0	0	0	0	0	0
9.1146	8.3262	0	3.0701	0.93835	0	0	0	0	0	0	0	0	0	0	0	0	0	0	12.763	8.9991	9.133	25.441	41.618	64.25	89.696	135.23	168.17	223.24	271.34	325.82	400.27	467.12	537.18	608.42	634.76	696.28	709.77	748.7	847.54	828.47	892.02	882.9	930.62	983.44	950.68	932.18	895.07	923.01	913.35
22.218	1.435	0	0	0	0	3.5245	0	2.7931	0	0	0.094677	0	0	0	0	0	0	0	0	0	0	0	0	0	0	0	0	0	0	0	0	0	0	0	0	0	0	0	0	0	0	0	0	0	0	0	0	0	0
1.5322	0	0	1.7035	0	1.4479	4.435	0	0	0	0	0	0	0	0	0	0	0	0	0	0	0.054448	0	7.9289	2.2934	19.708	13.674	22.284	30.006	54.329	33.588	49.563	58.945	45.853	57.462	65.439	81.413	79.543	87.219	113.18	111.69	127.61	154.06	156.96	185.64	173.7	176.65	195.25	205.62	203.57
8.7629	9.8819	0	9.0402	0	0	0	0	0	0	0	0	0	0	0	0	0	0	0	0	0	0	0	0	6.3231	36.372	46.482	68.281	102.76	108.95	137.4	144.05	171.79	153.11	167.49	183.56	186.2	174.56	197.18	200.32	204.45	202.64	204.04	188.56	212.39	184.75	189.55	182.86	199.57	194.08
9.2718	0	0	0.98084	0	0	0	0	0	0	0	0	0	0	0	0	0	0	0	0	0	0	0	0	0	0	0	0	0	0	0	0	0	0	0	0	0	0	0	0	0	8.9451	19.59	19.957	22.491	28.544	31.285	33.56	32.457	12.841
0	0	0	5.7373	7.3416	8.9371	1.7915	10.452	10.379	14.541	14.036	27.808	23.446	45.47	57.867	73.102	80.987	99.429	102.28	91.274	102.99	112.49	123.3	133.02	124.27	134.78	136.12	121.39	93.551	105.9	92.281	95.758	104.57	103.77	106.11	81.339	81.342	80.802	81.438	72.53	78.009	69.772	80.91	70.581	69.074	70.288	85.724	78.76	79.784	56.562
34.077	18.5	1.2744	0	0	0	0	0	0	0	0	0	0	0	0	0	0	0	0	0	0	0	0	0	0	0	0	0	0	0	0	0	0	0	0	0	0	0	0	0	0	0	0	0	0	0	0	0	0	0
1.0408	0	0.25996	1.3301	4.7476	0.17495	3.545	16.992	9.8665	31.333	26.249	26.23	30.321	26.248	25.987	10.763	25.679	3.1009	10.305	17.515	9.3234	7.9951	14.826	23.288	12.329	13.932	25.477	19.738	17.868	30.308	53.597	42.961	66.675	88.876	113.04	135.48	162.89	190.17	218.13	243.61	267.67	301.19	334.55	356.82	388.75	393.03	411.35	423.59	424.55	441.05
6.3333	0	0	0	0	6.9289	8.201	7.0752	27.469	18.757	28.381	31.778	44.037	46.096	45.619	63.177	79.899	81.894	98.171	100.03	106.62	119.13	137.47	154.03	186.97	178.9	211.05	219.04	251.58	269.37	305.33	352.99	442.15	501.81	556.32	637.47	704.46	803.08	871.58	939.07	1029.8	1095.8	1142.9	934.41	1091.7	1137	1185	1319.7	1452.5	1371.4
23.66	7.8924	0	0	0	0	0	0	0	0	0	0	0	0	0	0	0	0	25.004	51.838	87.163	127.65	180.11	206.87	246	214.64	255.27	343.8	299.94	248.28	427.35	349.61	288.02	371.84	356.07	345.23	363.08	605.68	644.55	695.59	717.18	746.67	772.27	820.21	843.26	897.46	917.97	868.31	915.46	933.8
0	4.6553	0	3.1226	0	1.2272	7.9168	0	4.0724	0	5.0833	4.0015	14.221	12.589	6.6743	5.2819	12.278	8.664	30.873	25.705	34.194	21.519	21.412	20.76	19.303	32.496	26.436	34.4	39.975	48.678	47.347	50.106	59.634	67.457	61.897	67.312	77.849	59.087	75.33	88.277	77.384	91.961	91.321	96.605	116.61	87.183	103.7	117.98	121.29	108.08
0	0	2.6164	1.5156	5.5834	7.1439	20.205	7.5228	11.35	20.77	0	12.138	2.2501	5.4926	0	0	13.827	2.7192	0	1.674	17.161	5.0741	12.766	12.961	19.992	8.3141	0.60964	0	6.3821	0	0	0	0	0.89463	0	0	0	0	0	0	0	0	7.6471	0	0	0	0	0	0	0
19.269	16.679	7.2643	1.0916	0	0	0	0	0	0	0	0	0	0	0	0	0	0	0	0	0	0	0	0	0	0	10.668	22.769	43.044	60.206	91.223	130.89	155.86	212	231.54	267.63	317.11	336.1	328.41	352.59	374.09	404.5	418.73	410.58	407.36	409.72	426.48	414.1	428.49	422.55
28.82	10.978	0	0	0	0	0	0	0	0	0	0	0	0	0	0	0	0	0	0	0	0	0	0	0	0	0	0	0	0	0	0	0	0	0	0	0	0	0	0	0	0	0	0	0	0	0	0	0	0
13.111	0	0	2.3825	0	5.682	0	0	0	0	0	0	0	2.9203	0	0	0	2.7615	2.3605	0	7.9711	9.582	7.7594	11.146	0	5.2387	6.7214	3.2099	10.095	26.414	20.467	28.47	35.384	55.692	51.251	56.785	73.279	83.644	71.063	87.278	95.796	105.25	103.21	95.133	100.09	109.81	112.83	108.9	88.461	106.92
0	0	0	10.304	10.103	9.8549	12.794	17.379	18.962	25.898	11.73	36.374	36.671	30.915	37.275	36.36	54.266	58.51	62.742	60.069	68.078	94.343	91.744	93.876	96.56	98.989	103.54	112.05	114.42	114.61	106.15	103.62	115.68	99.853	103.06	110.99	110.97	123.61	123.98	126.18	132.01	123.01	116.21	98.98	114.77	125.21	119.39	115.75	125.17	122.74
6.7939	0	0	3.0271	4.4818	0	0.74412	0	0	0	0	0	0	0	0	0	0	0	0	0	0	0	0	0	0	0	0	0	0	10.597	6.4165	11.277	0	18.831	26.69	45.629	72.213	82.466	69.213	107.56	104.77	97.354	130.65	133.23	139.58	151.01	153.61	164.2	159.86	162.72
22.854	0	0	0	0.012097	0	0	0	1.4222	0	0.46904	0	0	0	0	0	0	0	0	0	0	0	0	5.1926	5.4883	21.935	37.11	39.553	69.114	94.451	65.669	93.819	93.208	106.61	104.21	104.71	120.71	120.98	146.07	172.07	183	253.36	199.99	189.11	201.94	190.21	195.63	156.93	208.17	206.01
0	0	0	0	14.941	12.471	2.7763	15.499	26.947	18.071	13.023	26.598	23.163	35.658	27.378	33.301	29.535	25.554	44.236	51.315	61.987	59.007	44.694	65.17	45.177	65.176	69.684	77.795	62.997	66.873	57.323	63.386	33.609	47.568	8.7352	13.795	16.249	15.349	0	5.637	4.3019	0	0	0	0	0	0	0	0	0
0	0	0	9.9316	3.0347	10.479	10.59	11.542	19.105	0	6.5363	0	6.0777	4.8035	0.43176	0.81667	0	2.3568	1.5399	0	0	0	0	0	0	0	0	0	0	0	0	0	0	0	0	0	0	0	0	0	0	0	0	0	0	0	0	0	0	0
16.053	5.3427	0	0	0.17594	0	1.6825	0	9.7812	0.85712	0	0	0	0	0	0	0	0	0	0	0	0	0	0	0	0	0	0	0	0	0	0	0	0	0	0	0	0	0	0	0	0	0	0	0	0	0	0	0	0
0	4.4382	0	0	8.5171	0	12.67	22.107	31.581	61.58	90.079	122.22	148.34	165.17	201.42	216.83	212.7	246.3	248.81	266.25	287.61	295.09	299.48	355.96	361.6	381	404.27	396.39	413.9	418.78	448.73	460.31	477.87	480.81	519.34	522.45	568.51	592.13	611.04	604.66	605.71	617.32	605.27	595.07	595.09	577.4	551.03	523.62	509.04	523.13
0	0	0	4.4811	11.454	15.516	17.311	14.323	22.74	40.338	54.247	55.968	83.845	108.63	131.48	161.28	180.98	203.33	223.79	248.4	266.23	293.03	307.66	325.96	310.03	334.89	320.41	361.48	354.31	375.14	396.05	431.36	452.22	506.65	543.16	563.1	603.39	645.86	713.05	780.81	866.81	827.88	929.63	966.45	1022.3	1067.9	1107	1074	1082.7	1105.7
9.172	4.4347	0	0	0	3.4063	3.1871	5.4179	25.804	22.509	13.571	44.372	44.791	76.165	71.817	75.453	79.037	88.513	93.767	95.317	100.84	114.81	110.16	116.24	122.85	108.81	134.62	136.18	125	147.08	159.21	149.74	154.05	164	152.45	176.01	175.17	174.03	181.38	185.07	205.58	203.48	192.39	180.09	188.3	185.58	189.19	193.15	183.88	183.06
0	0	0	0.22149	0	12.519	14.845	6.1944	16.586	7.0204	7.4956	0	3.95	5.0268	15.049	48.352	76.603	98.235	111.86	132.54	152.96	185.62	211.14	216.69	220.44	217.39	228.62	226.07	234.07	245.82	238.5	247.39	267.47	251.22	259.73	279.98	272.47	279.78	272.29	263.02	261.51	262.76	243.17	239.49	241.8	260.64	259.69	268.7	269.41	281.74
0	2.3334	0	10.162	0	0	0	12.589	7.6629	4.0555	0	11.908	6.562	2.846	4.0272	1.6932	17.467	22.645	25.007	14.936	11.468	26.47	28.64	23.557	18.723	14.417	19.644	40.867	41.299	53.256	70.536	91.523	117.51	144.42	186.11	237.93	306.3	355.79	409.83	448.06	531.96	586.56	614.43	639.82	658.74	692.02	714.1	741.48	765.75	770.6
11.52	1.6434	0	1.4469	0	1.7803	0	0	0	0	0	0	0	0	0	0	0	0	0	0	0	1.6869	14.555	22.933	15.219	21.785	11.936	29.068	30.745	66.161	65.858	73.04	101.28	119.36	142.31	202.69	220.37	256.23	276.43	299.86	341.6	372.39	411.08	417.8	457.28	500.64	541.24	572.16	581.28	601.94
0	9.3757	2.7324	0	1.207	4.0131	2.5504	2.6251	0	0	0	0	20.21	47.23	59.01	86	112.82	130.38	140.03	137.95	179.26	176.41	190.64	197.03	278.57	242.82	247.71	255.47	284.81	278.65	272.85	273.33	293.11	302.91	307.67	316.51	322.39	310.33	307.01	322.59	308.85	322.75	306.06	314.63	318.19	319.77	318.42	335.72	324.98	343.58
0	0	0	5.9019	17.265	12.257	10.747	10.802	26.754	26.049	19.496	26.412	26.545	35.952	38.347	39.155	36.481	24.712	29.692	26.181	26.883	20.315	32.63	32.103	31.352	23.892	22.448	17.713	0	9.002	14.752	18.144	34.657	45.113	54.938	73.274	86.93	105.11	144.68	163.83	188.45	210.94	235.17	277.63	287.34	324.21	324.18	332.22	351.42	387.01
7.5804	0	0	0	0	0	6.0134	3.3769	10.305	3.9046	11.857	5.9722	12.402	8.9668	1.3204	0	6.6618	0	5.432	0	0.93118	0	0	0	0	0	0	0	0	4.6472	0	0	0	0	0	0	0	0	0	0	0	6.521	0	5.1356	0	0	2.4441	2.2213	7.681	3.1308
26.324	0	7.6996	0	0	0	0	19.861	0	0	0	0	17.664	15.69	27.358	30.066	21.413	9.7835	0	0	0	0	0	0	0	0	0	0	0	0	0	0	0	0	0	0	0	0	0	0	0	0	0	0	0	0	0	0	0	0
16.662	9.3596	0	0	0	0.30039	0	0	0	0	0	0	0	0	0	0	0	0	0	0	0	0	0	0	0	0	0	0	0	0	0	0	0	0	0	0	0	0	0	0	0	0	0	0	0	0	0	0	0	0
0	0	0	2.6858	9.0203	32.041	62.141	87.636	103.35	138.23	152.44	179.79	190.48	219.71	237.11	251.13	262.25	275.7	285.34	291.51	298.89	311.25	322.25	335.52	331.65	322.49	318.34	322.63	318.19	327.04	317.94	321.9	309.94	314.49	326.46	314	301.39	301.36	298.87	290.86	290.11	281.67	271.43	278.74	269.67	283.66	268.33	264.06	269.83	260.72
0	4.8131	4.1636	0.4677	0	3.854	0	3.7771	2.6666	9.1247	26.999	21.145	28.061	23.058	37.013	35.993	37.194	44.572	46.325	62.794	65.705	62.679	66.912	68.596	78.272	61.545	57.64	63.257	40.438	66.884	50.362	44.478	42.628	22.534	19.985	43.57	23.06	23.034	5.7315	25.362	3.0466	4.9718	0	0	0	26.201	0	3.7502	0	0
0	0	0	0	7.6373	0	15.088	5.3055	1.8932	7.3734	7.7222	0	0	0	0	0	0	0	0	0	0	0	0	0	0	0	0	0	0	0	0	0	0	0	0	0	0	0	0	0	0	0	0	36.674	53.592	41.867	47.485	67.555	87.568	79.8
0	0.40198	0	11.623	0	0.4153	0	0	3.6823	3.4649	1.9876	0	0	0	0	0	0	0	0	0	0	0	0	0	0	0	0	0	0	18.916	69.089	97.671	143.51	170.24	240.18	269.93	331.71	386.6	460.6	495.69	557.43	603.44	653.48	681.42	729.31	733.84	753.84	770.47	806.11	829.77
8.4987	0	0	0	0	0	2.4041	0	0	0	0	2.7786	3.2389	3.2347	0.9417	6.6488	14.465	22.215	34.807	24.845	29.591	18.253	5.177	13.544	5.1905	14.17	3.0485	18.719	22.368	28.103	10.237	26.018	27.621	21.32	10.776	4.4	6.1239	16.927	1.4448	9.1214	17.927	5.433	9.9941	13.441	19.008	13.05	7.9328	5.5615	0.3511	0
0	0	0	0	5.0287	1.8221	12.675	4.2136	20.853	16.148	14.119	10.885	4.2367	0	0	0	0	0	0	0	0	0	0	0	0	0	0	0	0	0	0	0	0	0	0	0	0	0	0	0	0	0	0	0	0	0	0	0	0	0
6.1308	18.593	20.11	0	0	0	2.7318	0	4.8623	0	0	0	0	0	7.1045	13.171	29.367	13.343	16.833	18.304	9.8954	13.573	16.483	0.14333	6.7299	0	7.4617	3.1139	7.2655	8.8855	0	0	0	0	0	1.8451	0	0	0	2.0676	1.5645	9.1911	10.863	25.987	0	14.994	5.4605	0.46378	10.376	13.387
0	0	0	1.2716	4.4973	10.819	11.602	11.554	13.003	17.351	21.459	29.191	28.805	19.795	30.921	51.62	53.922	36.58	30.15	22.834	9.4703	16.956	18.75	16.326	16.429	14.726	5.9828	4.6611	0	0	0	0	1.1263	0	0	0	0	0	0	0	0	0	0	0	0	0	0	0	0	0
11.426	14.349	1.9049	0	0	0	0.47795	0	0	0	0	0	0	0	0	0	0	0	0	0	0	0	0	0	0	0	0.99432	0	10.666	5.4095	9.7137	0	0	0	0	0	8.6836	7.8617	17.116	10.45	0	5.3137	0	12.66	1.6141	0	1.5371	0	0	0
29.701	0	0	0	0	0	20.965	6.2024	2.2367	0	2.6259	0	0	0	0	0	0	0	0	0	0	0	0	0	0	0	0	1.2936	19.309	11.025	18.917	19.067	28.52	38.657	66.102	53.93	72.427	19.893	45.895	64.092	72.514	79.352	93.818	109.1	122.29	106.86	121.24	123.44	132.28	137.39
8.6261	6.2127	0	0	0	1.4516	0	0	1.6026	0	0	0	0	0	0	0	0	0	0	0	0	0	0	0	8.5932	0	8.0167	0	3.7757	12.388	3.191	10.104	15.424	24.506	30.825	50.149	55.757	67.448	74.116	92.822	104.49	123.13	145.56	142.45	147.44	175.94	177.46	174.34	170.72	169.61
0	0	0	2.6038	9.192	3.8703	0	0	4.1207	0	3.9811	4.7957	6.3041	0	0.60992	0	0	0	0	0	0	0	0	0	0	0	0	0	1.2256	10.551	8.6911	6.5619	18.974	23.576	38.063	32.748	28.439	19.869	29.973	24.283	50.786	49.815	47.01	77.059	55.02	57.471	45.355	37.767	27.296	29.483
2.4542	0	0	6.8611	0	0	2.53	0	0	0	0	0	0	0	0	0	0	0	0	0	0	0	3.6362	24.151	36.083	53.345	82.337	131.99	193.98	238.42	290.2	341.66	386.42	480.67	531.61	618.69	682.35	755.45	808.11	902.02	884.23	981.35	999.35	1002	1080.2	1061.9	1071.4	1106.4	1125.8	1108.2
0	3.0667	4.1552	5.2224	0	1.5268	0	0.3652	12.223	0	0	0	0	0	0	1.4666	0	0.84159	15.038	13.202	9.5191	11.019	19.649	15.523	14.312	14.39	28.249	24.945	30.423	26.615	26.276	11.514	17.999	13.85	16.715	17.383	6.2294	16.642	21.043	12.413	7.2431	16.387	6.6298	26.117	11.445	12.654	18.537	2.3308	0	0
0	7.9413	7.419	2.5145	1.2849	0	0	0	0	0	0	0	0	0	0	0	0	0	0	0	0	0	0	0	0	0	0	0	0	0	0	0	0	0	0	0	0	0	0	0	0	0	0	0	0	0	0	0	0	0
0	0	0	1.6713	4.4931	1.6141	8.6183	6.983	12.176	12.607	0	15.57	10.487	17.05	2.368	0	0	0	0	0	0	0	0	0	0	0	0	0	0	0	0	0	0	0	0	0	0	0	0	0	0	0	0	0	0	0	0	0	0	0
14.934	9.3163	0	0	0.56627	1.4433	0	0	0	0	3.3579	0	0.75529	14.536	18.521	31.113	23.81	47.823	33.04	46.668	65.467	76.103	90.547	80.973	79.084	73.628	81.848	72.997	71.328	78.63	85.682	74.985	87.915	79.967	62.025	53.13	55.256	62.804	72.823	68.273	60.005	69.025	51.316	48.468	33.566	40.533	39.346	42.715	48.211	50.599
5.9153	9.5205	0	11.231	0	0.42201	0	0	0	0	0	0	0	0	0	0	0	0	0	0	0	0	0	0	0	0	0	0	0	0	0	0	0	0	0	0	0	0	0	0	0	0	0	0	0	0	0	0	0	0
11.568	0	2.0231	1.8805	1.5757	0	0	0	3.7676	2.61	13.331	10.179	0	8.8693	0.9378	3.9195	14.587	2.6429	4.1805	9.5179	11.841	11.439	13.529	21.105	10.073	23.888	16.639	28.179	10.358	21.932	11.92	7.2933	0	0	0	0	0.95768	0.6323	0	0	0	0	0	0	0	0	0	0	0	0
5.7694	0	0	8.4497	3.5688	9.0526	0	7.2867	0	0	0	0	0	0	0	0	0	0	0	0	0	0	0	0	0	0	0	0	0	0	0	0	0	0	0	0	0	0	0	0	0	0	0	0	0	0	0	0	0	0
5.4632	0	0	0	0.23821	4.1282	11.137	12.269	12.601	28.418	29.435	27.576	29.604	26.972	30.583	24.632	17.949	8.5795	3.9855	4.6769	0	3.3924	0	0	2.1052	0	0	0	0	0	0	0	0	0	0	0	13.976	2.6879	0	0	0	0.92879	0	0	0	0	0	0	0	0
18.724	9.2261	5.5165	0	0.95576	0	0	0	0	0	0	0	0	0	0	0	0	0	0	0	0	0	0	0	0	0	0	0	0	0	0	0	0	0	0	0	0	0	0	0	0	0	0	0	0	0	0	0	0	0
4.4536	0	0	0	7.5069	0	10.827	0	0	0	0	0	0	0	0	0	0	0	0	0	0	4.5348	0	52.112	77.287	108.87	146.92	190.95	247.81	327.74	367.23	396.3	378.25	464.7	481.58	531.9	647.19	648.31	667.45	716.36	749.26	773.56	750.41	739.24	741.09	748.31	733.32	723.17	703.38	728.95
12.978	0	0	0	2.0918	0	2.4304	0.40484	6.5082	5.9922	0	0	0	0	0	0	0	0	0	0	0	0	0	0	0	0	0	0	0	0	0	0	0	0	0	0	0	0	0	0	0	0	0	0	0	0	0	0	0	0
0	0	0	16.813	31.331	38.942	76.74	89.73	92.065	115.96	123.19	129.86	171.31	194.93	245.47	257.29	333.68	370.24	406.15	437.57	491.18	538.08	646.41	563.53	567.63	669.89	697.63	586.24	595.86	579.47	732.28	627.16	639.74	606.86	650.32	659.68	638.23	654.9	665.4	659.81	635.72	626.34	606.37	592.89	585.34	622.43	602.78	607.15	616	591.07
31.204	2.6466	4.0317	1.4324	0	0	0	0	0	0	0	0	0	0	0	0	0	0	0	0	0	0	0	0	0	0	0	0	0	0	0	0	0	0	0	0	0	0	0	0	0	0	0	0	0	0	0	0	0	0
13.09	8.4941	0	0	0	1.8314	0	0	0	0	0	0	0	0	0	0	0	0	0	0	0	0	0	0	0	0	0	0	3.5389	7.3937	7.8416	8.7161	7.7915	0	0	0	0	0	0	4.9498	7.4576	16.653	5.392	9.4884	0	8.2161	8.6163	20.798	33.182	41.981
21.119	4.2195	0	0	0	0	0.37636	0.39394	0	0	0	0	8.1948	9.0659	7.5737	2.8274	15.938	28.281	38.272	43.463	41.128	43.476	45.75	52.741	51.698	56.904	63.727	55.693	55.7	62.416	63.677	77.011	64.516	52.029	70.088	66.132	75.177	65.918	85.183	93.534	103.71	101.89	107.5	100.37	88.433	80.192	67.447	53.07	52.2	71.558
0	8.3344	0.81237	6.0789	0	0	0	0	2.8018	0	10.445	9.2758	2.8418	0	0	0	0	0	15.632	23.293	0	47.212	70.604	83.792	103.05	133.54	159.45	191.33	212.68	267.92	281.81	312.89	356.15	401.36	418.62	456.54	440.03	515.32	525.95	545.18	528.4	593.57	609.96	596.41	624.4	610.74	636.59	566.58	621.09	559.96
29.11	0	10.885	1.3851	0	0	0	0	0	0	0	0	0	0	0	0	0	0	0	0	0	0	0	0	0	0	0	0	0	0	0	0	0	0	0	0	0	0	0	0	0	0	0	0	0	0	0	0	0	0
0	0	1.1241	8.622	1.3338	0	5.1032	0	0	1.0205	5.9614	0	0.16074	0.6082	0	0	0	0	0	0	0	0	0	0	0	0	0	0	0	0	0	0	0	22.343	47.512	88.795	129.28	167.98	216.89	267.22	329.2	386	475.1	524.69	614.51	664.03	701.76	735.29	753.12	806.52
43.762	15.862	0	0	0	0	0	0	0	0	0	0	0	0	0	0.96227	0	4.1439	2.6325	0	16.356	18.863	29.59	25.236	17.535	15.165	16.341	12.709	11.662	11.945	21.559	6.0581	10.152	2.9097	1.6567	0	3.9652	5.852	13.205	11.432	2.5736	7.1084	1.9792	3.9535	1.6461	0	4.5847	4.85	4.4003	0
21.153	7.0556	4.7631	0	4.0532	0	0	0	0	0	0	0	0	0	0	0	0	0	0	0	0	0	0	0	0	0	0	0	0	0	2.0394	2.8438	15.758	37.728	36.03	51.149	70.882	90.617	103.33	116.34	151.03	175.5	204.52	236.59	247.37	256.23	266.41	292.6	289.67	306.2
4.7059	2.2356	0	1.98	0	0	0	0	0	0	0	0	0	0	0	0	0	0	0	0	0	0	0	0	0	0	0	0	0	0	0	0	0	0	0	0	0	0	0	0	0	0	0	0	0	0	0	0	0	0
23.842	6.8039	0	0	0	0	0	1.3506	0	0	0	0	0	0	0	0	0	0	0	0	0	0	0	0	0	0	0	0	0	0	0	0	0	0	0	0	7.1758	41.342	62.663	81.755	103.23	105.93	123.81	115.39	148.88	153	172.08	155.23	167.36	175.55
0	0	0	2.3368	2.7829	2.1788	0	0	0	3.2211	2.186	7.8516	0.22422	8.0535	4.986	10.877	0	14.101	18.318	33.374	53.929	53.394	42.085	60.7	41.062	47.306	38.879	45.053	37.523	53.311	48.429	43.172	29.352	58.567	79.32	95.36	143.62	162.23	180.08	198.7	256.53	241.94	268.7	277.11	308.31	318.66	329.88	359.93	348.76	359.87
8.364	2.3375	0	0	0.19173	10.521	0.50977	0	0	0	0	0	0	0	0	0	0	0	0	0	0	0	0	0	0	0	0	0	0	0	0	0	0	0	0	0	0	0	0	0	0	0	0	0	0	0	0	0	0	0
0	0	0	6.7477	3.8172	4.2879	2.5092	9.7313	1.2424	0	0	0	1.6252	0	0	0	0	0	0	0	0	0	0	0	2.2173	3.5513	0	1.7415	2.1346	9.1114	8.464	9.8257	11.834	15.866	18.74	16.954	23.606	17.767	23.663	22.144	23.991	22.395	25.318	33.528	24.153	19.918	33.136	34.04	29.106	23.044
10.187	3.8525	0	0	0	8.5654	0	0	0	0	0.4208	0.13555	1.0771	0	3.8407	7.8799	11.755	13.453	11.449	17.913	13.065	22.348	18.293	14.399	22.056	25.828	33.418	30.725	30.036	34.021	41.303	34.322	29.731	21.149	24.985	44.203	48.006	54.241	66.869	71.463	66.087	70.755	71.118	85.718	83.396	71.844	81.746	80.025	58.747	62.582
0	0	0.52506	3.4194	4.1126	0	7.5837	0	0	0	1.5653	6.5533	5.7074	7.7589	0	0	0	0	0	0	0	0	0	0	0	0	0	0	0	0	0	0	0	0	0	0	0	0	0	0	0	0	0	0	0	0	0	0	0	0
12.092	0.19348	0	0.15747	0	0	0	0	3.0861	0	0	0	0	0	0	0	0	0	0	0	0	0	0	0	0	0	8	3.6035	0.53002	0	0	3.0462	7.5958	25.751	14.095	10.038	18.381	63.635	34.217	76.284	85.847	84.549	107.02	96.14	96.567	91.572	88.915	96.123	111.79	118.87
0	0	0	0	3.2778	14.232	8.3882	19.031	13.183	22.105	5.145	11.622	20.639	14.181	12.751	18.637	46.234	38.875	39.607	40.419	44.593	43.389	40.572	41.139	45.894	56.855	58.498	61.479	66.788	75.965	78.494	72.958	71.433	91.628	76.65	69.808	61.763	17.111	10.446	0	0	0	6.278	15.381	10.783	2.6769	5.5846	6.9007	5.7958	0
0	0	0	6.7953	3.8685	11.283	6.234	6.525	2.5995	11.386	11.509	27.604	21.549	31.075	44.068	57.763	76.565	57.573	66.884	68.17	66.252	77.15	73.834	83.209	36.252	78.436	63.55	70.377	62.608	71.277	73.226	68.886	76.465	95.138	99.418	93.611	80.995	84.989	103.45	97.222	89.473	91.436	93.438	100.5	99.314	99.23	113.77	108.66	197.48	99.655
22.058	8.0076	0	0	0	0	0	0	0	0	0	0	0	0	0	0	0	0	0	0	0	2.1915	23.275	24.844	41.082	37.81	53.142	55.064	63.977	72.356	86.203	86.421	77.024	93.038	76.225	85.347	86.82	84.768	76.294	99.43	112	95.815	116.85	117.8	104.22	101.47	90.811	111.61	90.669	94.351
22.133	4.7666	0	8.4109	0	0	0	0	0	0	0	0	0	0	0	0	0	0	0	0	0	0	0	0	0	0	0	0	0	0	0	0	0	0	0	0	0	0	0	0	0	0	0	0	0	0	0	0	0	0
0	0	0	0	0	17.952	19.175	28.652	18.625	17.159	10.403	17.432	18.092	4.971	3.5157	4.6325	16.339	0	0	0	0	13.257	34.603	39.098	49.192	49.321	50.232	64.625	78.218	94.65	118.7	126.52	154.78	190.93	211.08	259.21	283.67	303.12	328.38	331.73	362.7	402.16	412.32	454.39	453.87	474.13	492.74	518.28	526.97	504.64
14.711	15.145	4.4203	0	0	0	0	3.0048	2.2163	1.9015	0	0	0	0	0	0	0	0	0	0	0	0	0	0	0	0	0	0	0	0	0	0	0	3.6023	4.0952	7.2636	1.8376	11.014	5.1836	0	0	12.007	0	0	2.2538	0	0	0	0	0
21.339	18.376	0	1.1803	0	0	0	0	0	0	15.523	9.5315	23.652	41.128	60.181	76.126	74.756	80.648	91.1	94.484	101.72	115.43	114.21	112.3	124.93	121.03	134.5	148.88	126.24	125.6	150.33	183.07	166.75	184.63	189.43	194.36	199.39	194.65	227.89	203.89	223.01	227.85	223.43	217.47	219.53	214.29	224.32	247.41	220.91	228.47
13.294	0	0	7.7496	6.4321	10.494	5.5021	8.1092	11.367	10.741	16.664	11.221	3.6871	7.1626	8.0431	7.0779	13.633	4.4629	0	2.5136	0	0	0	0	0	0	0	0	0	2.1468	0	0	0	8.2632	11.055	20.515	13.709	20.122	30.691	36.805	45.311	57.305	72.129	76.584	67.932	73.863	88.264	78.986	81.849	78.846
0	0	0	0	0	3.496	12.712	12.056	19.108	21.958	19.957	26.658	21.885	17.645	13.268	19.878	21.025	14.876	18.534	12.609	9.1304	21.966	30.86	38.497	31.67	18.365	25.537	37.262	40.202	50.996	53.6	45.865	49.067	47.201	58.17	70.497	62.402	59.943	62.766	58.685	60.01	61.227	36.219	27.885	31.978	36.443	44.083	46.322	41.746	50.29
0.93558	0	0	0	0	6.3009	12.266	7.1985	20.935	18.762	9.5305	24.593	21.563	23.007	14.182	22.941	24.442	23.869	30.529	12.934	18.699	19.439	9.407	11.97	13.488	24.67	16.469	37.742	46.442	51.816	47.808	56.634	53.435	51.233	39.579	45.318	46.756	51.523	52.038	50.343	49.213	59.396	56.32	44.806	59.605	61.995	70.557	68.555	70.524	71.034
12.534	1.7884	0	2.6557	0	0	0	0	0	0	0	0	0	0	0	0	3.9186	1.6785	22.533	47.56	104.45	135.07	226.35	286.73	393.98	462.54	589.91	722.87	840.64	960.13	1008.5	1183.2	1300.3	1354.1	1505.8	1708.8	1758.2	1830	2014.4	2177.4	2210.4	2391.5	2498	2499.1	2652	2752.4	2771.4	2837.3	2948.2	3002.2
20.043	10.469	0	0.065224	0	0	0	0	0	0	0	0	0	0	0	0	0	0	0	0	0	0	0	0	0	5.1425	8.6	12.692	7.6608	6.6104	7.0785	20.519	10.776	33.359	39.817	56.868	56.972	69.194	97.766	63.664	57.604	71.395	93.524	112.16	104.37	109.19	112.43	110.32	115.87	114.1
3.5936	0	0	6.9555	0	0	5.6747	1.6336	2.4227	0	0	0	2.8399	0	0	0	0	0	0	0	0	0	0	0	0	0	0	0	0	0	0	6.9188	37.101	0	0	0	8.4934	0.47328	2.3492	0	2.2601	7.7789	0.4586	0	0.12076	0	0	0	0	0
1.3499	0	1.3435	0.3551	0	5.8568	1.3321	0	1.7194	1.1895	5.8169	13.918	38.848	31.175	29.167	38.665	51.163	41.647	44.329	49.248	70.07	53.677	66.932	83.926	78.562	77.207	77.163	82.759	85.805	76.026	72.266	95.372	93.073	106.64	104.11	106.68	104.09	102.89	101.18	103.19	95.787	105.8	99.299	84.468	92.879	98.531	92.122	74.49	94.121	91.331
8.4149	12.841	7.318	1.2864	0	0	0	0	0	0	0	0	0	0	0	0	0	0	0	0	0	0	8.6197	7.8597	7.5295	24.405	20.266	16.197	3.4016	13.659	6.8093	14.036	4.7322	34.072	24.989	53.119	58.885	62.194	73.866	69.138	72.67	80.435	102.65	121.21	113.11	110.2	104.83	101.39	121.28	125.28
0	0	0	0	0	17.143	20.362	10.369	15.782	18.112	24.194	18.098	13.331	25.297	11.323	15.206	4.5108	0	0	0	0	0	0	0	0	0	0	0	0	0	0	0	0	0	0	0	0	0	0	0	0	0	0	0	0	0	0	0	0	0
0	0	0	9.6509	6.8722	10.216	2.2301	0	3.4178	7.8279	5.636	7.9054	4.1238	11.907	24.706	25.721	28.302	27.528	30.368	29.58	24.021	32.329	28.947	35.67	33.922	26.418	19.12	16.903	8.6736	15.484	8.0165	17.225	12.053	18.168	14.096	0	1.7802	0	0	0	0	0	0	0	0	0	0	0	0	0
25.488	16.32	0	0.24923	0	0	5.1529	0	0	5.9014	3.9285	0	0	0	0	0	0	0	0	0	0	0	0	0	0	0	0	4.3139	18.107	28.456	31.523	52.964	66.929	65.701	78.615	75.249	86.68	92.875	103.28	117.64	103.77	136.43	108.53	92.66	78.7	80.674	79.428	83.128	103.87	109.78
25.869	12.536	0	2.281	0	0	0	0	0	0	0	0	0	0	0	0	0	0	16.665	2.6549	35.762	44.722	32.642	69.038	71.438	92.978	92.058	113.21	148.53	156.49	146.58	166.81	242.3	282.75	297.55	299.32	302.42	344.93	385.44	423.1	452.71	462.31	484.49	528.68	557.72	519.01	563.7	555.05	558.71	569.99
9.7512	0	0	8.3922	4.4885	0	1.7448	0	0	0	0	0	0	0	0	0	0	0	0	0	0	0	0	0	0	0	0	0	0	0	0	0	0	0	0	0	0	0	0	0	0	0	0	0	0	0	0	0	0	0
23.12	8.4706	0	0	0	0	0	0	0	0	0	0	0	0	0	0	0	0	0	0	0	0	0	0	27.378	5.4101	0	0	0	0	0	0	0	0	0	0	0	0	0	0	0	0	0	0	0	0	0	0	0	0
0	0	0	9.5387	10.665	40.786	40.7	35.692	35.273	55.427	45.897	52.776	57.133	51.662	42.486	23.79	33.548	24.229	25.58	19.626	8.2188	14.248	14.083	9.8168	0.60636	22.304	28.916	27.059	30.456	46.585	46.822	63.235	62.7	48.567	82.016	66.734	84.451	88.053	105.76	112.75	133.88	136.45	136.44	135.14	136.17	154.66	166.15	158.07	186.06	195.82
8.2213	10.816	5.1151	0	0	0	0	1.9533	1.7034	0	0	0	0	0	0	10.311	17.993	18.233	29.436	17.621	34.002	54.795	75.759	77.392	87.36	110.65	131.35	148.76	162.1	188.63	194.1	217.71	246.73	262.66	259.42	316.41	309.57	418.02	364.76	359.51	388.15	407.87	408.34	421.44	452.13	424.04	445.33	414.78	425.19	422.33
23.286	3.7576	0	0	0	0	0	0	0	0	0	0	0	0	0	0	0	0	0	0	0	0	0	0	0	0	0	0	0	0	0	0	0	0	0	0	0	5.4897	5.6312	31.321	36.999	46.572	60.463	59.374	61.026	68.92	53.691	71.088	76.356	69.012
38.393	10.412	0	0	0	0	0	0	0	0	0	0	0	0	0	0	0	0	0	0	0	0	12.02	1.5813	0	0	15.258	0	21.78	31.683	18.942	21.321	28.233	23.764	22.71	16.962	32.117	39.433	35.141	31.673	26.008	46.156	36.64	32.477	7.3054	18.255	17.716	0	29.182	46.944
27.909	9.6696	0	0	0	0	0	0	0	0	0	0	0	0	0	0	0	0	0	0	0	0	0	0	0	0	0	0	0	0	0	0	0	0	0	0	0	0	0	0	0	0	0	0	0	0	0	0	0	0
24.778	12.533	0	0	0	0	0	0	0	0	0	0	0	0	0	0	0	0	0	0	0	0	0	0	0	0	0	0	0	0	0	0	0	0	0	0	0	0	0	0	0	0	0	0	0	0	0	0	0	0
20.374	9.4459	0	0	0.67083	0	0	0	0	0	0	0	0	0	0	0	0	0	0	0	0	0	10.588	41.522	51.6	80.062	77.352	117.49	141.27	166.13	182.87	205	233.86	269.16	299.71	347.7	385.19	401.69	383.78	395.63	434.58	450.94	473.98	476.51	502.59	525.49	549.68	551.5	583.17	559.25
0.82311	0	0	3.3928	1.5878	3.6024	0	1.3285	7.0523	0	6.7936	0	0	0	0	0	0	0	0	0	0	0	0	0	0	0	0	0	0	0	0	0	0	0	0	0	0	0	0	3.4638	7.0324	13.883	32.235	40.864	47.014	51.408	55.581	40.435	45.823	51.499
0.16914	0	0	7.0512	1.6302	1.2371	0	11.319	0.99435	0	1.812	0	0	0	0	0	0	0	0	0	0	0	0	0	0	0	0	0	0	0	0	0	0	0	0	0	0	0	0	0	0	0	0	0	0	0	0	0	0	0
0	0	0	7.7869	7.1077	0	8.1925	0	0	0	0	0	0	0	0	0	0	0	0	0	0	0	0	0	0	0	0	0	0	0	0	0	0	0	0	0	0	0	0	0	0	0	0	0	9.9971	15.29	1.0676	0	12.123	13.595
16.17	0	0	0	12.096	0	0.20816	0	0	0	0	0	0	0	2.7042	0	0	0	0	0	17.494	0	2.099	4.99	0	0.95976	7.878	0	0	5.0376	1.7579	0	0	0	0	0	0	0	0	0	0	0	0	0	0	0	0	0	0	0
1.6938	4.1385	3.7547	1.1671	1.5575	0	0	0	0	0	0	0	0	0	0	0	0	0	0	0	0	0	0	2.472	17.334	17.828	25.485	46.286	53.508	79.912	95.782	95.992	124.53	122.41	154.22	152.28	182.03	193.89	206.59	229.9	242.45	263.69	277.38	281.75	288.54	300.85	312.43	321.56	344.27	343.99
0.63942	0	0	0.57086	0	0	6.0096	3.0608	2.8901	6.4529	16.321	12.539	20.577	22.159	21.54	30.767	25.758	30.796	28.649	28.181	34.239	22.081	29.163	27.412	36.363	26.493	21.659	23.558	12.665	31.746	10.54	0	4.1589	0	0	2.8923	0	0	0	8.3404	0	0	0	0	0	0	0	0	16.436	0
12.117	9.9303	4.3424	0	0	0	0	0	0	0	0	0	0	0	0	0	0	0	0	0	0	0	0	0	0	0	0	0	0	2.2297	0	6.2576	18.05	42.151	48.233	67.288	76.493	93.096	93.196	109.74	123.1	118.86	132.18	121.43	148.45	144.42	141.6	144.32	165.09	149.6
15.309	2.8069	0	2.1056	0	0	0	0	0	0	0	0	0	0	0	0	0	0	0	0	0	0	0	0	0	0	0	0	0	0	0	0	0	0	0	0	0	0	0	0	0	0	0	0	0	0	0	0	0	0
0	0	0	8.7508	0	28.364	22.693	16.314	38	30.555	22.672	28.656	39.587	36.803	35.765	25.879	38.065	33.991	50.072	36.593	38.424	51.154	45.619	32.457	41.233	31.13	54.855	64.98	72.336	95.449	90.991	96.954	112.09	115.11	133.86	148.44	148.18	162.3	169.88	164.82	206.85	215.64	237.13	251.1	254.47	276.08	281.65	281.34	292.62	292.31
0	0	0	0.65469	9.6678	7.6989	16.223	15.504	24.814	23.638	34.698	34.252	48.056	43.51	53.763	57.753	51.264	63.896	41.635	46.414	44.333	45.171	49.964	54.013	61.23	28.58	24.629	22.915	16.305	32.825	30.527	15.132	9.6771	0	0	0	0	0	0	0	0	0	0	0	0	0	0	0	0	0
0	0	0.63611	8.2864	0	3.744	7.4221	6.4676	15.001	7.8912	8.4649	12.364	18.985	27.682	24.91	31.63	38.796	45.326	51.209	57.837	45.968	49.22	50.91	49.256	60.565	53.04	53.36	50.672	67.933	86.349	120.08	138.29	154.1	179.41	219.83	247.09	292.67	302.61	339.32	392.55	408.33	426.79	468.93	482.48	465.01	481.39	458.63	461.73	479.57	446.11
0	3.8091	0	6.7757	12.283	7.0088	0	0	0	0	0	0	0	0	0	0	0	0	0	0	0	0	0	0	0	0	0	0	0	0	0	0	0	0	0	0.90584	0	0.35604	8.531	31.184	26.808	24.946	35.977	44.701	35.247	24.153	19.873	18.873	18.477	18.561
0	12.494	6.7011	0.65997	6.2091	0	0	13.739	19.512	18.951	13.68	15.604	8.53	8.7204	0	0	0	0	15.229	8.5497	5.7327	15.829	26.426	33.435	58.884	62.986	90.096	123.95	140.59	161.96	168.32	175.19	189	155.59	175.77	186.45	159.35	152.43	184.23	169.69	179.15	188.46	197.88	209.32	201.55	189.38	165.2	158.92	221.11	234.24
25.099	6.5937	0	0	0	0	0	0	0	0	0	0	0	0	0	0	0	0	0	0	0	0	0.91041	0	0	0	0	0	0	0	0	0	0	0	0	6.6241	30.385	12.701	26.152	42.391	58.58	80.005	93.344	104.85	122.59	133.65	151.88	163.43	184.13	174.76
0	0	0	0	0	11.029	10.637	25.276	23.427	22.192	25.399	15.53	24.811	8.1656	18.493	21.4	16.943	21.471	18.205	19.007	21.926	15.808	18.454	19.256	25.303	32.73	29.273	27.163	37.332	30.872	28.562	31.381	25.483	17.556	19.726	28.02	26.897	40.09	39.601	35.37	22.247	34.249	29.159	46.744	46.301	42.403	57.252	53.543	77.073	75.871
0	0	7.5775	13.239	18.352	6.433	17.049	22.539	28.4	29.474	25.611	26.739	29.558	34.395	31.739	26.304	29.394	17.294	19.229	19.757	19.376	24.758	17.514	12.329	4.0588	0	2.7194	17.3	7.9328	1.4787	0	0	0	0	0	0	0	0	0	0	0	0	0	0	0	0	0	6.9081	0	0
11.127	9.9902	0	0	6.3432	0	0	0	0	6.9865	20.241	32.921	56.798	80.663	98.347	128.55	134.59	169.3	184.46	219.26	241.96	260.34	291.85	304.01	306.29	320.57	329.94	328.93	324.13	322.81	320.12	325.48	326.44	341.85	343.15	325.64	303.73	285.55	285.2	261.78	265.57	256.83	256.62	273.87	252.6	253.21	258.32	260.66	259.3	254.84
0	0	0	0	2.2172	30.985	40.542	37.043	38.052	36.607	49.636	48.562	47.906	38.731	44.338	54.473	48.184	57.91	49.703	48.372	68.043	35.774	46.874	45.225	52.617	62.932	52.882	64.425	51.47	48.134	70.553	47.953	48.669	48.778	69.8	74.286	104.93	108.99	127.77	141.53	160.8	174.01	172.15	203.28	183.89	195.58	215.23	208.46	216.76	227.19
10.173	0	0	11.674	7.671	0	0.67457	0	2.233	0	0	0	0	0	0	0	0	0	0	0	0	0	0	0	0	0	0	0	0	0	0	0	0	0	0	0	0	0	0	0	0	4.0723	66.046	78.572	82.11	96.255	98.677	112.59	110.92	98.122
9.6228	6.9135	0	4.0113	1.5592	0	0	0	0	0	0	0	0	0	0	0	0	0	0	0	0	0	0	0	0	0	0	0	0	17.243	21.997	17.474	35.252	34.504	54.513	66.058	71.247	65.687	40.491	42.894	63.281	47.058	37.754	38.467	39	19.057	34.69	37.527	37.611	3.1227
0	0	0	7.8441	0.78807	0	0	0	0	0	0	0	0	0	0	0	0	0	0	1.8481	13.587	17.789	21.115	37.42	59.997	57.9	70.424	71.133	83.501	88.432	103.53	120.66	131.13	190.38	174.07	207.31	213.18	232.55	283.9	281.99	345.15	349.57	365.91	360.65	409.03	435.54	424.4	432.03	455.79	448.03
7.6689	4.4617	1.1182	0	0	0	0	0	0	4.2559	0.56105	8.6744	0.25302	3.6002	0	0	0	0	0	0	0	0	0	0	0	0	0	0	0	0	0	0	0	0	0	0	0	0	0	0	0	0	0	0	0	0	0	0	0	0
9.6552	11.908	6.5109	2.6414	0	0	0	0	0	0	0	0	0	0	0	0	0	0	0	0	0	0	0	0	0	0	0	0	0	0	0	0	0	0	0	0	0	0	0	0	0	0	0	0	0	0	0	0	0	0
0	0	0	3.3605	10.207	22.596	29.796	34.437	26.093	23.316	17.48	34.779	38.097	54.58	63.688	92.173	119.67	153.48	163.16	187.78	213.89	238.32	269.33	283.35	289.44	284.99	314.03	325.84	338.3	346.75	332.05	328.27	310.3	326.65	332.96	375.42	340.43	357.65	356.62	354.64	335.94	328.33	315.56	306.63	312.84	305.5	311.49	278.13	279.04	294.84
19.087	27.206	12.111	7.5002	0	0	2.0975	0.45048	0	0	0	0	0	10.491	0	26.479	0	8.2775	0	0	0	0	0	0	1.8004	2.115	0	0	0	0	0	0	0	0	0	0	0	0	0	0	0	0	0	0	0	0	0	0	0	0
5.6667	40.13	0	0	0	1.0661	2.4426	6.4447	3.0201	4.4271	0	0	0	0	0	2.9885	5.354	0	0	0	8.0396	2.5547	8.1884	30.225	35.515	50.157	67.294	70.8	89.008	120.4	127.05	144.08	150.83	160.73	167.4	166.51	170.6	188.28	213.36	212.13	214.75	224.38	243.5	239.75	217.56	236.9	213.53	192.5	205.9	192.54
0	0	0	0	4.0011	11.952	9.8501	4.2753	0	7.534	2.6433	1.7821	1.7967	0.94744	5.0814	0	0	0	0	6.0021	15.211	30.357	26.125	32.986	51.921	62.516	84.678	81.09	99.979	105.33	98.346	107.18	110.05	126.27	132.21	139.1	153.35	152.64	157.19	170.42	158.47	162.28	163.84	159.53	162.33	156.46	157.15	167.44	161.49	171.56
15.633	0	1.4834	1.1501	0	0	0	0	4.634	0	0	0	0	0	0	0	0	0	0	0.09834	13.144	15.218	16.8	7.3679	3.4682	1.3639	10.603	26.26	22.009	21.258	15.535	0.49822	4.5702	6.6284	0	0	0	0	0	0	0	0	0	0	0	0	0	0	0	0
7.1539	0	0.43437	0.97218	5.438	0	0	0	0	0	0	0	0	0	0	0	0	0	0	0	0	0	0	0	0	4.412	20.6	60.182	77.987	117.35	120.08	138.33	143.42	184.21	205.1	225.48	246.46	278.61	292.07	307.01	315.75	320.82	360.27	359.77	412.92	380.93	386.13	390.28	411.12	399.05
26.675	13.394	0	0	0	0	0	0	0	0	0	0	0	0	0	0	0	0	0	0	0	0	0	0	0	0	0	0	0	0	0	0	0	0	0	0	0	0	0	0	0	0	0	0	0	0	0	0	0	0
0	0	0	0	1.4671	12.791	19.167	19.968	18.595	38.112	72.226	68.601	55.947	44.518	55.792	71.053	45.68	69.104	54.008	46.467	56.44	44.806	47.364	40.477	58.078	46.05	39.933	37.386	34.498	45.214	41.293	49.702	36.355	24.402	29.359	46.993	33.578	37.73	45.566	59.59	34.3	61.389	30.406	57.539	44.861	42.242	87.145	70.359	89.6	59.901
6.7623	2.0163	1.4603	5.384	0	0	0	0	0	0	0	0	0	0	0	0	0	0	0	0	0	0	0	0	0	0	0	0	0	0	0	0	0	0	0	0	0	0	0	0	0	0	0	0	0	0	0	0	0	0
0	0	0	0.36168	5.0612	3.3323	4.6056	7.3611	0.18218	5.3705	0	0	0	0	4.8674	9.5344	11.538	4.7294	3.7519	0	0	3.2659	3.2367	0	0	0	0	0	3.1887	16.191	28.184	46.428	68.045	74.292	86.407	103.61	113.51	123.23	127.43	134.6	156.09	147.87	150.62	167.2	156.6	167.95	181.72	177.22	190.43	169.03
8.5075	0	2.2408	10.673	0	2.1151	0	0	0	0	0	0	0	0	0	0	0	0	0	0	0	0	0	0	0	0	0	0	0	0	0	0	0	0	0	0	0	0	0	0	0	0	0	0	0	0	0	0	0	0
0	4.3084	1.3451	0.26229	5.7179	0	6.3063	0	0	0.73538	15.968	11.407	10.96	18.842	19.628	34.793	26.275	40.835	41.084	67.082	69.388	81.23	98.757	117.76	149.86	146.44	151.54	183.37	186.84	220.29	237.14	243.22	287.74	269.75	301.69	354.24	368.33	435.29	420.74	533.18	488.08	541.59	535.82	589.9	604.33	561.38	605.68	585.89	695.09	661.57
0	0	0	5.1367	3.2255	1.2455	0	0	3.4713	0	0	0	0	0	0	0	0	0	0	0	0	0	0	0	0	0	0	0	0	0	0	0	0	0	0	0	0	0	0	0	0	0	0	0	0	0	0	0	0	0
15.437	1.0258	0	0	10.263	0	0	0	0	0.20784	0	1.5215	4.6401	12.747	6.1941	19.185	11.254	0.85504	13.976	0	12.792	18.742	3.6913	22.215	29.09	31.057	28.892	34.108	54.559	63.446	82.77	98.862	121.63	158.53	178.79	193.05	225.84	268.52	289.15	322.91	330.27	345.31	349.44	353.06	382.48	380.78	365.09	372.08	374.82	370.04
0	0	0	2.5524	0	5.1272	15.769	17.651	11.421	27.785	39.487	30.987	43.622	67.182	85.708	102.74	103.56	114.31	121.69	121.89	146.58	146.45	146.08	148.12	130.39	159.16	159.61	142.48	147.32	159.27	151.82	145.44	163.95	164.38	167.16	160.02	143.32	145.53	153.75	134.79	135.73	146.38	144.14	130.93	113.42	126.82	135.58	126.37	127.65	113.99
16.138	0	0	0.6032	0	0	1.2142	0.85714	0	2.8671	11.215	7.4898	15.881	7.3149	0	0	14.862	10.506	20.325	29.915	60.974	86.428	116.33	131.37	182.67	208.07	246.43	281.49	325.58	346.16	394.28	417.49	436.54	446.89	480.71	516.63	570.73	578.66	609.06	576.73	597.29	603.98	605.23	602.37	606.97	593.42	586.42	602.45	621.43	619.13
0	6.0729	4.5417	8.284	0.51231	0	0	5.5234	5.0498	4.4829	2.8245	0	0.48399	0	0	9.284	13.008	16.089	20.377	24.624	25.098	38.258	33.677	44.563	77.199	98.372	146.74	180.56	246.37	299.44	376.79	403.78	453.3	507.27	564.19	594.99	644.43	681.93	749.12	754.17	801.47	811.31	848.37	906.31	899.27	925.17	898.23	914.27	948.86	937.27
27.836	11.034	0	1.5574	0	0	0	0	0	0	0	0	0	0	0	0	0	0	0	0	0	0	0	0	0	0	0	0	8.0738	0	0	0	0	0	0	0	0	0	2.2955	0	15.488	18.758	26.065	28.679	25.66	17.538	13.725	22.398	26.997	17.644
0.56248	5.4877	0	14.55	0	0	0	0	0	0	0	12.993	3.549	9.8672	7.0992	10.04	0.9618	21.345	19.934	17.806	21.169	15.296	17.835	10.594	17.45	22.615	24.086	15.086	18.828	15.399	11.797	3.0612	6.8127	0	0	0	0	0	0	0	0	0	0	0	0	0	0	0	0	0
11.011	0	0	0	3.7369	5.0517	5.4824	14.699	24.138	19.018	15.08	10.36	20.558	5.8928	14.247	11.373	12.006	14.028	13.507	17.664	27.81	30.496	50.777	54.301	71.527	85.84	116.32	127.11	132.71	171.87	151.5	172.99	189.36	209.17	236.96	262.06	294.98	316.13	369.65	371.73	427.66	461.96	480.79	518.89	532.32	510.22	552.3	530.18	554.02	533.5
11.029	3.6371	0	1.0019	4.2811	0	0	0	0	0	0	0.77358	0	0	0	0	0	0	0	0	0	0	0	0	0	0	0	0	0	0	0	0	0	0	0	0	0	0	0	0	0	0	0	0	0	0	0	0	0	0
13.833	0.6732	0	0	6.2568	0	0	0	0	0	0	0	0	0	4.0991	3.8537	0	0	10.188	14.543	35.52	58.797	74.515	93.854	123.52	149.73	172.67	165.76	210.53	223.07	260.63	286.23	312.82	344.95	404.25	510.31	570.59	604.8	628.38	689.77	717.96	745.63	761.97	754.41	791.05	824.07	864.04	865.07	855.59	905.94
0	0.63706	0	6.8754	0.24995	0	6.161	0	3.8301	0	0	0	0	0	0	0	0	0	0	0	0	0	0	0	0	0	0	3.8732	0	0	0	16.993	6.0016	27.393	16.577	28.481	31.442	30.962	43.171	38.508	41.487	52.803	76.248	59.816	87.099	73.343	72.014	69.516	90.767	83.095
7.3582	4.3135	0	0	8.6579	24.631	0	0	0	1.0294	0	0	0	0	0	2.4186	0	0	2.6688	0	0	0	0	0	0	3.9374	0	0	0	0	0	0	0	0	0	39.379	16.404	22.824	5.8529	0	0	8.3112	11.209	39.198	16.135	2.4267	0	0	0	0
0	0	0	4.7932	1.199	7.8816	4.1261	11.096	0.55827	11.362	13.035	14.607	0.99736	17.252	12.851	25.432	28.096	21.348	9.5104	11.647	10.962	14.35	17.691	13.724	9.9935	1.6288	0	0	0	2.3455	0.6304	3.3295	14.746	0	3.4804	1.8611	0	0	0	0	0	0	0	0	0	0	0	0	0	0
0	3.0465	9.5858	7.575	0	0	0	0	0	0	0	0	0	0	0	0	0	0	0	0	0	0	0	0	0	0	0	0	0	0	0	0	0	0	0	0	0	0	0	0	0	0	0	0	0	0	0	0	0	0
17.684	5.9806	0	0	2.544	2.3328	0	0	0	0	0	0	0	0	0	0	0	0	0	0	0	0	0	0	0	0	0	0	0	0	0	0	0	0	10.239	41.012	80.246	89.645	121.06	128.85	142.46	172.77	182.21	209.77	230.44	247.62	240.96	264.31	276.6	277.61
17.052	16.157	0	0	0	0	0	0	0	0	0	0	0	0	0	8.4946	33.861	40.69	87.263	146.19	137.05	164.18	196.54	215.22	261.91	280.33	269.85	279.14	345.11	358.66	387.82	385.84	447.62	440.6	477.88	472.85	499.28	526.09	541.6	573.74	593.81	616.43	590.94	583.95	615.44	613.69	615.91	611.24	646.37	649.58
18.155	4.2165	4.9978	0	0	0	0	0	0	0	0	0	0	0	0	0	0	0	0	0	0	0	0	0	0	0	0	0	0	0	0	0	0	0	0	0	0	0	0	0	0	0	0	0	0	0	0	0	0	0
15.683	20.924	0	0	0	0	0	5.2978	14.609	0	0	0	0	0	0	0	0	10.165	21.429	10.709	32.613	36.51	52.928	78.325	112.99	165.32	197.22	259.72	322.01	407.47	437.86	493.76	553.26	614.19	561.64	669.53	650.99	711.51	685.04	703.99	728.39	772.16	789.81	840.17	843.54	843.62	843.1	837.33	816.23	811.62
0	2.828	1.5466	10.574	0	7.1633	5.6572	18.921	18.574	10.434	0	0	0	0	0	0	25.831	60.497	110.56	146.4	186.54	344.81	292.3	472.95	397.95	415.45	437.44	466.65	507.22	542.47	734.99	645.86	628.51	649.64	635.44	677.42	660.17	660.48	692.02	683.09	666.29	666.12	672.87	690.83	659.01	676.29	635.03	669.54	697.19	689.39
22.018	7.3285	0	0	0	0	0	0	0	0	0	0	0	0	0	0	0	0	0	0	0	0	0	6.2048	14.717	20.807	28.161	47.737	58.253	67.387	88.128	78.239	97.92	100.05	123.55	149.68	131.17	145.4	164.28	180.43	183.84	188.07	210.72	206.07	198.74	203.19	215.26	218.62	221.55	214.51
18.237	0	3.85	4.8484	0	0	0	0	0	0	0	0	0	0	0	0	0	0	1.7376	0	6.8695	4.9472	0	1.5927	0	11.192	13.219	5.4104	15.776	38.001	38.574	40.044	44.618	62.05	76.358	97.837	113.88	119.78	154.85	159.07	190.97	217.55	242.29	269.02	290.04	287.57	308.09	294.91	323.68	338.06
33.832	0.62873	1.0291	0	0	0	4.6231	12.295	0	0	0	0	0	0.71176	4.1686	16.851	15.779	11.042	9.2142	10.627	5.5409	1.2113	0	9.6234	0	0	0	0	0	0	0	0	0	0	0	0	0	0	0	0	0	0	0	0	0	0	0	0	0	0
3.2655	0	0.73404	0	2.0117	0	0.69142	0	0	0	0	0	0	1.115	3.66	0	0	0	0.83052	0	0	0	0	1.6616	0	0	3.5509	10.065	5.6255	1.7259	0	0	0.61796	0	18.742	33.136	21.054	32.525	43.543	47.565	37.42	52.456	68.267	75.011	75.481	68.631	80.256	73.718	91.966	96.321
17.53	2.6966	0	0	0	0	8.0086	0	18.516	16.884	25.289	28.979	38.816	45.372	55.434	65.476	72.799	74.624	68.177	73.472	84.519	98.709	106.77	84.166	77.074	90.006	121.26	117.83	110.32	122.74	127.52	100.29	97.563	88.769	85.14	78.925	71.104	72.866	68.783	102.59	97.431	102.23	115.24	109.86	148.14	173.79	214.3	270.11	304.19	332.27
0	0	0	11.112	5.9884	15.8	8.181	11.48	18.393	28.594	19.073	32.296	22.396	22.689	14.98	17.5	29.997	19.588	21.488	19.224	17.752	25.049	28.926	21.517	7.9818	5.9251	0	0.010528	0	0	0	0	0	0	0	0	0	0	0	0	0	0	0	0	0	0	0	0	0	0
0	0	0	15.372	28.174	0.99296	6.7985	1.944	7.327	18.916	24.445	19.12	26.386	23.718	28.849	35	28.729	28.794	0	0	35.329	13.04	63.69	61.111	100.48	122.21	160.47	181.68	245.01	263.67	371.97	411.44	494.74	526.6	654.51	727.44	780.62	841.34	829.02	800.62	881.32	847.27	993.52	879.73	1111.9	1125.5	1255.6	1181	1182.9	1080.4
0	0	0	3.9366	4.58	23.91	14.741	24.989	43.566	23.59	19.805	17.308	15.947	8.3647	6.874	8.8255	0	8.0689	2.7029	2.1591	3.7553	6.5875	14.614	13.187	4.3897	4.1101	32.713	16.248	35.571	31.41	31.948	27.076	41.256	34.399	44.783	40.089	47.145	48.804	61.797	59.15	59.409	74.473	77.824	70.053	70.259	73.282	75.337	57.891	73.801	85.255
0	0	0	0	0.94732	9.3385	19.18	18.523	20.633	36.14	39.925	51.914	56.125	75.105	84.03	98.832	110.7	111.03	104.58	116.55	128.43	134.83	138.88	143.6	148.89	146.57	144.67	143.22	127.19	140.44	139.88	145.98	150.84	172.63	160.94	164.92	161.82	154.28	161.97	163.49	160.58	151.93	141.6	133.22	138.13	144.36	144.24	142.74	133.91	125.45
0	1.1628	0	6.8392	1.4397	0.12648	0	0.62971	0	0	8.2628	0.23967	2.6836	2.0083	5.5977	10.632	1.6394	7.6518	12.821	11.78	28.104	28.396	50.526	85.135	131.94	179.02	227.63	283.94	361.55	470.27	536.27	639.77	712.24	817.89	935.91	1058.9	1132.1	1253.9	1304.9	1433.7	1378.9	1501.1	1537.8	1609	1609.9	1613.3	1717.8	1681.8	1744.2	1719.6
0	6.9048	0	5.1334	0	0	7.2124	0	0	0	0	0	0	0	0	0	0	0	0	0	0	0	0	0	0	0	0	0	0	0	0	0	0	0	0	0	0	0	0	0	0	0	0	0	0	0	0	0	0	0
1.7119	7.9223	0	0	2.241	0	1.9251	0	0	5.8375	42.403	54.374	79.979	108.98	141.4	154.34	169.15	198.17	243.61	272.76	316.83	350.93	391.65	444	458	496.06	529.92	528.12	560.89	593.33	636.35	663.29	701.8	706.51	743.42	761.08	798.53	816.84	836.75	812.62	828.48	854.53	831.87	835.46	840.09	821.05	836.21	829.37	831.24	832.68
7.9353	15.179	10.028	0	0	0	0	0	0	0	0	0	0	0	0	0	0	14.476	0	0	0	0	9.2844	9.2893	15.15	15.561	28.756	32.234	30.472	34.914	38.892	36.568	47.178	44.131	60.599	70.129	74.112	80.664	97.496	92.069	99.172	100.22	96.999	109.78	98.897	100.39	103.08	97.645	117.59	101.17
9.5249	0.61201	0.58597	0	0	0	0	0.25739	3.8008	9.3798	25.393	22.949	34.433	30.635	30.8	48.091	53.549	43.098	52.995	54.18	56.607	52.37	55.952	54.873	58.14	61.557	58.909	66.942	66.981	74.936	77.986	75.871	92.886	88.961	113.24	89.64	105.19	127.37	135.09	128.55	130.81	149.76	159.49	152.39	164.63	160.81	164.35	161.91	148.57	175.62
0	0	0	0	12.044	5.389	22.101	12.637	16.61	22.189	29.59	40.834	48.693	34.206	42.128	42.367	35.602	20.966	16.563	15.784	26.373	30.21	42.332	50.525	57.657	64.733	80.402	62.29	98.429	120.25	133.5	152.97	174.4	176.01	217.24	206.99	243.73	256.28	276.09	279.22	312.58	306.64	305.79	290.46	316.53	301.06	313.33	294.65	277.44	281.36
0	0	0	0	13.678	10.152	11.626	0	0	0	0.59152	0	3.3025	0	0	0	0	0	0	0	0	0	0	0	0	0	0	0	0	0	0	0	0	0	0	0	0	0	0	0	0	0	0	0	0	0	0	0	0	0
6.8273	0	0	0.77296	5.1725	3.0685	0	0	4.0087	0	0	0	0	0	0	0	0	0	0	0	0	0	0	0	0	0	0	0	0	0	0	0	0	0	0	0	15.966	43.705	53.063	64.475	75.029	90.658	116.24	128.97	146.02	157.31	166.65	187.54	183.55	191.37
8.8588	0.61755	0	1.6176	0	0	0	0	0	0	0.1621	0	0	0	0	1.2089	0	1.7237	0	8.6568	13.812	17.492	12.267	15.179	0	17.683	11.985	19.059	3.7838	12.699	2.3426	0	0	0	0	0	0	0	0	0	0	0	0	0	0	0	0	0	0	0
8.5167	8.3108	0	0	0	0	0	0	0	0	8.6085	9.1615	14.729	22.334	31.55	53.644	57.395	72.03	81.149	76.038	90.426	99.866	116.87	113.78	119.46	136.79	134.15	137.37	124.7	125.51	130.11	127.4	126.08	126.81	130.88	128.08	122.45	122.49	119.7	133.8	125.33	124.38	132.3	133.04	128.27	116.04	122.72	123.93	114.25	115.94
0	0	0	5.6198	1.0672	1.5236	6.8891	1.28	7.0315	3.1912	13.651	8.693	15.959	14.283	10.715	13.705	11.162	10.507	9.4169	4.8704	8.8089	6.0602	3.2986	5.0524	19.781	0	0	0	0	0	0	0	0	0	0	0	0	0	0	0	0	0	0	0	0	0	0	0	0	0
17.386	4.9914	0	0	0	0	0	0	0	0	0	0	0	0	0	0	0	0	0	0	0	0	0	0	0	0	0	0	0	0	0	0	0	0	0	0	4.3245	27.9	42.477	50.836	62.146	69.1	73.98	82.597	81.705	95.1	109.28	127.45	148.32	145.76
33.195	7.7402	2.7744	0	0	0	0	0	0	0	0	0	0	0	0	0	0	0	0	1.3158	13.701	33.34	55.987	56.15	58.861	65.815	59.312	78.538	75.315	99.485	105.14	106.1	112.93	116.58	114.53	124.97	145.61	132.45	132.85	115.59	119.93	125.77	123.84	128.9	138.9	132.51	136.84	123.86	127.18	118.31
15.979	10.012	0.86688	0	0	0	0	0	0	0	0	0	0	0	0	0	0	0	0	0	0	0	0	0	0	0	0	0	0	0	0	0	0	0	0	0	0	0	0	0	0	0	0	0	0	0	0	0	0	0
13.015	2.3117	0	3.3234	0	0	0	0	0	0	0	0	2.2129	8.0019	34.08	57.407	78.702	113.43	144.53	180.99	198.86	208.62	234.67	255.59	269.42	274.06	285.64	297.59	312.22	311.54	328.93	322.41	332.85	335.04	322.54	341.74	321.76	333.24	327.54	336.59	337.14	345.82	333.7	360.05	368.23	342.49	382.2	371.41	386.13	387.71
21.017	0	0	0	0	0	0	0	0	0	0	0	0	0	0	7.288	16.303	23.868	50.078	69.422	103.62	144.33	171.87	232.81	252	283.87	326.59	363.5	416.07	441.35	454.24	495.23	510.77	565.55	651.87	687.92	765.23	827.49	913.39	905.87	938.48	961.3	978.96	1020.8	1047.4	1055.2	1074.2	1081.6	1027.9	1029.3
0	0	1.8134	4.4202	0	3.8078	4.8286	8.6648	10.66	12.954	20.87	17.938	16.459	16.644	8.1338	21.253	14.4	15.835	22.929	31.802	47.99	40.112	65.297	68.494	116.97	135.84	168.53	198.75	241.87	297.85	330.95	369.41	426.07	452.83	509.92	569.97	610.69	660.48	716.87	583.28	586.39	613.47	629.01	683.6	685.56	687.73	735.67	760.9	806.63	827.95
0	0	2.2785	9.2566	1.4099	0	4.7833	8.4456	9.0605	17.495	0	11.465	15.274	15.002	22.008	29.84	35.535	42.187	57.416	61.378	64.361	84.85	95.305	109.64	97.78	86.292	105	112.18	115.94	110.33	121.26	119.83	121.36	124.6	124.31	124.03	119.33	134.29	132.09	112.89	136.25	108.47	102.39	83.185	79.904	82.487	83.28	82.575	76.897	71.998
5.3998	6.611	4.5529	1.8113	0	0	0	0	0	0	0	0	0	0	0	0	0	0	0	0	0	0	0	0	0	2.3681	4.9849	39.548	14.175	12.213	27.33	23.102	23.326	23.751	25.706	26.423	13.954	26.223	34.529	22.499	11.451	2.472	6.1481	0	0	4.4229	0	0	3.6901	0
0.92462	2.4331	0	0	0	12.321	0.96635	2.8746	4.7261	15.079	26.81	28.141	38.731	36.636	33.373	52.147	45.893	49.962	58.526	56.924	61.728	63.863	67.422	72.522	72.475	79.227	83.388	88.356	90.764	103.15	104.48	108.19	116.89	110.96	108.88	127.4	132.56	141.98	145.13	139.64	140.52	140.85	135.68	141.72	136.14	134.91	149.39	139.65	141.92	145.85
40.446	5.7534	0	0	0	0	0	0	0	0	0	0	0	0	0	0	0	0	0	0	0	0	0	0	0	0	0	0	0	0	0	0	0	0	0	0	0	0	0	0	0	0	0	0	0	0	0	0	0	0
26.57	8.54	0	0	0	0	0	0	0	0	0	0	0	0	0	0	0	0	0	0	0	0	0	0	0	0	0	0	0	0	0	0	0	0	0	0	0	0	0	0	0	0	0	0	0	0	0	0	0	0
18.346	4.2809	0	0	0	0	0	0	0	0	0	0	1.2956	0	0	0	6.8491	3.0792	0	3.5115	7.5577	16.35	41.357	45.122	41.849	59.434	47.398	64.203	81.112	103.68	117.72	132.8	160.15	205.52	230.37	264.61	298.08	318.35	346.81	367.56	416.43	455.86	497.85	521.23	550.94	568.87	626.23	675.02	699.14	693.23
56.064	34.788	2.6462	0	0	0	0	0	0	0	0	0	0	0	0	0	0	0	0	6.1633	7.7045	34.113	31.121	27.878	40.082	31.1	32.149	40.886	23.097	30.132	37.98	29.723	36.133	22.482	39.244	32.429	20.746	25.275	9.6214	19.499	9.9984	11.818	0	0	3.3327	0	0	0	0	0
6.0522	0	0	0	4.9837	0	0	1.1556	9.1594	0	5.1647	1.6728	13.069	0	0	0	2.1462	0	0.062623	2.6451	2.499	5.8075	0	0	0	2.7055	2.0955	3.0029	12.348	36.42	60.344	71.038	74.673	91.02	137.85	159.1	191.1	204.27	252.89	265.8	288.12	298.34	309.3	336.05	359.43	361.07	366.02	403.49	390.52	377.71
15.898	18.765	4.3986	8.2844	0	0	0	0	0	0	0	0	0	0	0	0	0	0	0	0	16.908	27.146	41.072	32.215	67.7	84.036	112.96	135.16	138.72	182.11	206.96	231.96	270.65	285.23	307.87	344.92	354.1	370.89	355.8	369.52	430.94	415.3	448.65	449.12	446.94	463.52	458.37	487	489.37	476.04
10.555	1.5162	0.026228	2.7238	0	0.71171	0	0	0	0	0	0	0	0	0	20.808	26.652	36.06	51.59	59.656	54.762	69.517	73.581	86.075	91.37	90.077	98.695	106	102.7	115.21	114.03	117.63	128.27	140.46	136.8	135.52	131.27	152.41	165.31	157.37	148.1	150.66	155.5	163.43	169.13	165.87	172.17	163.11	179.94	183.66
5.1835	12.195	8.0226	0	0	0	3.8898	0.96807	0	0.66664	0	0	7.1539	11.733	17.761	13.218	16.312	26.277	16.364	28.765	33.302	44.266	39.604	39.501	51.698	51.434	55.887	57.418	58.975	53.507	49.486	46.577	42.853	50.022	53.952	54.318	54.545	53.557	91.361	117.73	165.1	215.02	265.24	336.02	409.53	494.08	514.73	598.17	702.25	748.23
4.8309	0	0	0	1.4616	7.1896	13.81	16.882	20.286	30.606	43.055	54.738	52.946	66	79.594	76.348	86.895	112.31	101.41	131.58	137.94	148.84	141.3	144.81	158.01	155.99	167.06	162.49	174.22	176.21	168.29	182.79	176.75	185.51	189	192.76	216.1	231.61	223.93	210.62	235.98	255.68	262.86	275.02	306.77	316.84	302.91	317.07	304.4	323.95
3.7907	0	8.0677	0	0	0	0	0	10.022	0	0.040145	2.2183	0	0	0	0	0	0	3.9377	0	0.17032	0	0	0	0	0	0	3.3286	5.6508	15.164	13.16	13.492	19.457	25.456	33.41	44.681	43.587	59.879	62.647	63.983	70.293	72.898	71.674	79.2	77.59	85.995	92.846	94.649	105.62	101.19
5.3511	2.241	0	3.8789	0	0	0	0	0	0	7.0537	0.72168	16.628	8.2181	11.333	26.943	22.338	31.45	32.464	38.484	35.396	37.359	38.703	36.684	37.376	36.416	35.575	47.247	40.814	55.595	54.013	61.596	69.35	70.619	59.106	72.644	75.938	89.217	89.978	115.8	109.53	117.49	122.47	130.66	120.16	117.61	140.04	152.86	142.05	142.53
[truncated: 160 more rows]
[truncated: 78 more columns]
