# Supplementary material for: Limits on information transduction through amplitude and frequency regulation of transcription factor activity
Source: eLife. 2015 May 18;4:e06559. doi: 10.7554/eLife.06559 (PMC4468373; doi:10.7554/eLife.06559)
Supplement: Supplementary file 1. — Raw single-cell time-trace data for HXK1 (15259 cells), SIP18 (21242 cells), pSIP18 mut A (18203 cells), pSIP18 mut B (17655 cells), 1× reporter diploid (21236 cells), and 2× reporter diploid (19222 cells). The data are also available from Dryad Digital Repository (Hansen and O'Shea, 2015). DOI: http://dx.doi.org/10.7554/eLife.06559.014 [file elife06559s001.zip › source_data/2x_SIP18_HXK1_DM_70min_275nM.txt]

0	0	0	0	11.214	15.567	0	5.8589	14.235	35.202	70.758	111.69	162.38	219.52	292.05	355.69	431.36	537.2	634.06	762.98	847.39	969.03	1112.5	1249.1	1331	1483.4	1590.6	1695.2	1739.4	1986.3	2129.8	2359.2	2419.3	2528.7	2610.4	2787.2	2878.2	2971.6	3107.9	3294.5	3416	3543.2	3557.8	3673	3604.5	3661.4	3716.9	3721.1	3805.8	3748.2
12.852	9.9237	0	2.0206	0	1.7951	0	0	0	0	0	0	3.2298	9.8126	21.955	31.448	43.792	55.756	68.083	88.314	135.94	159.84	197.93	224.7	266.32	260.97	299.87	368.86	444.02	479.48	512.97	565.96	605.5	604.02	713.39	831.92	914.3	945.64	1014	1050.3	1027	1119.8	1148.9	1136.6	1111.1	1173.8	1259.7	1242.1	1270	1286.3
11.611	9.0997	0	0	0	0	0	0	0	0	0	0	12.078	0	0	0	8.2389	19.613	27.322	35.56	28.153	26.708	46.964	71.386	107.62	163.8	221.4	295.28	406.31	541.05	704.17	882.37	1026.3	1268.2	1487.3	1690.9	1910.3	2217.3	2464.5	2633.8	2875.5	3005.8	3186	3465.6	3505.4	3645.2	3786	3880.3	3907.4	4011.3
17.32	11.059	5.5644	0	0	0	0	0	0	0	0	0	0	0	0	29.19	82.124	157.51	260.07	344.04	490.14	628.04	894.8	1033.4	1194.8	1523.2	1751.2	2127.7	2445.5	2972	3444.5	3866.2	4417.2	4924.1	5503.7	5805.1	6436.7	6642	6964.5	7411.6	8013.5	8276.8	8374.2	8910.9	8963.4	9094.2	9335.6	9664.5	9873	9767.2
23.544	18.057	0	1.1075	1.3735	1.5265	0	0	0	0	0	8.2553	21.143	51.601	84.682	132.64	191.63	233.08	298.74	356.9	405.7	493.6	587.29	663.84	770.39	772.59	801.21	927.56	1025.9	1170.9	1228.9	1293.8	1376.9	1527.8	1628.8	1749.9	1771.6	1837	1912.3	1960.9	2061.3	2162	2180.5	2306.1	2357.2	2398.5	2372.9	2398.8	1143.4	1176.3
0	0	0	0	7.3611	4.727	0	0	0	0	0	0.63292	0	0	1.7686	0	0	0	1.5894	0	0	0	0	0	0	0	0	0	11.679	19.684	66.463	84.56	100.88	105.48	160.15	247.45	264.12	329.26	378.57	474.83	527.29	505.24	547.86	646.02	692.9	738.35	665.38	705.39	729.4	769.72
2.5459	0.2976	0	0	0	2.9485	8.2027	8.7118	13.07	1.8347	0	2.3254	5.6814	17.663	9.6456	21.247	23.252	37.495	36.296	56.602	87.459	107.11	142.1	166.58	214.51	229.83	265.35	329.41	382.41	438.39	508.54	583.13	676.04	713.74	797.88	937.78	1025.9	1133.2	1222.1	1339.8	1360.9	1491.2	1587.7	1599	1605.9	1702.8	1855.8	1896.7	1884.4	1958.4
2.2627	0	0	5.9286	0	0	1.3872	8.5366	18.597	13.032	25.321	17.715	20.1	19.68	35.482	36.874	37.611	42.118	44.61	59.415	45.963	71.402	67.136	74.778	75.283	79.952	103.82	105.06	101.21	122.05	121.88	129.1	126.77	110.81	127.47	119.91	102.24	126.82	105.69	118.09	131	131.55	128.34	110.59	103.71	159.31	152.72	184.86	97.932	88.491
12.399	0	0	2.9241	12.99	5.9716	0	0	0	0	0	0	0	0.34053	1.1197	0	1.7934	9.7773	15.772	17.907	32.608	38.538	27.422	52.687	85.802	83.502	135.99	163.18	232.44	239.41	331.07	389.46	425.3	490.7	556.47	626.98	677.37	707.8	787.79	855.74	910.8	902.95	971.52	1003.5	1067.2	1095.4	1013.1	1054	1041.5	1078.2
0.87137	0	1.5945	12.63	0	3.7239	0	1.6915	0	0	0	0	0	0	0	1.061	4.1196	47.683	45.038	107.38	106.83	155.35	173.28	251.3	301.23	381.45	418.78	472.45	517.1	570.7	623.43	664.39	734.42	774.14	809.91	800.8	843.72	883.75	991.43	1021.1	1048	1059.7	1076.2	1031.3	1086.9	1068.9	1033	1108.9	1138.2	1263.6
47.757	30.212	20.124	0	0	0	0	0	0	0	0	0	0	0	0	0	0	0	0	0	0	0	0	0	0	0	0	0	0	0	0	0	0	0	0	63.28	98.928	143.37	194.47	240.25	321.04	357.74	406.09	382.75	446.66	452.24	483.97	466.4	514.04	491.67
1.5379	0	0	1.247	2.764	0	2.2617	0	0	1.3792	6.3503	0	0	0	0	0	0.43555	12.588	37.911	75.567	130.65	218.56	275.29	403.91	452.45	573.18	744.39	892.26	968.29	1113.5	1261.5	1389.7	1512.7	1639.6	1714.2	1895.1	2047	2194.7	2167.5	2387.6	2428.2	2546	2543.6	2578.2	2725.7	2703.9	2753.8	2876.2	2834.9	2847
26.519	8.2794	1.3969	0	0	0	0	0	0	0	0	0	0	0	0	0	0	0	0	0	0	0	0	3.7591	0.43635	9.6325	18.256	41.4	49.418	66.121	70.688	99.956	122.79	125.73	169.02	161.84	179.91	186.32	204.95	203.78	217.13	224.03	244.45	226.11	169.38	153.24	167.79	154.74	158.99	146.8
22.715	9.363	0	0	0	0	0	0	0	0	0	0	0	0	0	0	0	0	38.831	88.613	172.42	298.85	416.06	572.92	782.72	1038.7	1245.6	1542.8	2131.6	2206.8	2600.3	2905.3	3201.9	3633.6	3938.8	4283.6	4629.4	4868.9	5151.1	5475.8	5685.5	5839.4	6134.8	6377.1	6394.6	6440.1	6513.4	6654.6	6701	6896.5
0	0	0	16.359	12.277	21.23	40.66	0	38.896	20.62	0	5.9147	0	9.8607	0.95488	0.12264	13.927	33.592	39.25	54.3	65.585	68.133	100.58	114.96	116.86	147.58	150.29	184.79	233.54	292.33	346.94	433.83	507.44	603.09	691.76	795.13	919.92	1001.7	1108.7	1206.6	1315.7	1486.4	1692.5	1305.3	1229.9	1299.6	1314.3	1364.4	1333.8	1367.1
9.4081	0.51242	1.117	0	12.101	0	0	0	0	0	0	0	0	0	0	0	0	0	0	21.062	24.314	49.425	77.43	106.59	110.35	168.76	178.82	223.31	274.44	321.37	355.34	379.31	431.93	528.88	535.74	592.42	647.45	664.6	668.62	694.29	681.57	757.82	782.36	754.05	803.84	788.02	778.67	809.22	771.96	782.57
42.537	5.4578	2.0632	0	0	0	0	0	0	0	0	0	0	0	0	0	0	0	0	5.6457	74.321	215.89	333.04	506.87	722.76	985.29	1289	1573.2	1969.1	2428.7	2900	3279.7	3769.6	4257	4770.1	5229.9	5805.2	6198.7	6515.6	6804.8	7272.7	7556.8	7949.6	8351.5	8553	8748.1	8804.4	9308.6	9713.3	9797.9
7.4956	13.165	3.4683	0.52453	0	0	0	0	0	0	0	0	0	0	0	0	0	1.5719	24.521	52.104	96.703	146.31	221.96	267.48	364.58	480.3	588.02	732.79	871.59	1048.5	1222.3	1375.4	1577.9	1715.5	1913.3	2128.2	2229.8	2446.6	2598.2	2821.1	2975.3	3149.1	3170.4	3327.6	3394.7	3344.9	3484.4	3491	3530.7	3559.1
0	0	0	6.6036	4.0664	0	5.3942	1.6151	0	5.7364	4.9873	5.3027	14.549	0.4795	0	0	8.0589	7.0726	6.0009	5.5622	22.329	45.113	42.767	38.035	43.641	54.312	49.954	52.979	52.165	64.109	63.018	90.723	154.86	210.57	294.02	401.93	550.02	653.32	795.02	931.76	1105.9	1282.4	1462.3	1654.9	1772.7	1876.5	2027.6	2112	2267.9	2277.3
7.4691	2.1914	0	1.8283	0	0	0.26375	3.5023	3.4449	0	0	5.7939	12.92	49.177	83.052	111.09	133.07	165.36	209.2	248.68	293.71	322.16	361.76	383.82	403.62	438.09	449.97	475.16	503.24	502	514.75	530.12	515.99	556.88	573.57	602.41	596.71	600.31	622.96	632.37	662.17	676.66	673.88	674.03	688.95	685.14	680.79	679.78	704.69	690.29
12.438	6.257	2.7966	0.08052	0	0	0	0	0	0	0	0	0	2.8145	3.5384	27.727	59.46	102.09	166.09	272.94	372.94	477.74	614.75	801.39	1021.8	1235.7	1565.2	1530.8	2161.9	2546.7	2791.7	3327.5	3640.7	4192.1	4820.8	5235.4	5609.1	6033.2	6380.9	6653.4	7199.9	7544.1	7848.3	8125.7	8243.5	8407.2	8723.6	8882.7	8853.4	8835.9
24.953	8.7814	0.41767	0.50844	0	0	0	0	0	0	0	0	0	0	0	29.098	78.762	148.83	280.29	394.68	546.58	723.41	921.06	1141	1356.5	1614.3	1876.6	2101.3	2418.6	2540.6	2750.7	2928.4	3134.4	3454.8	3602.4	3802.4	3949.6	4215.4	4228.3	4444.1	4493.4	4712.5	4778.2	4681.2	4720.1	4715.3	4871.2	4797.3	4854.1	4839.7
24.858	9.8323	3.4695	0	0	0	0.04273	2.5861	4.8516	2.762	0	6.2214	5.3213	21.285	11.498	14.473	31.549	37.528	48.923	55.667	78.294	102.11	131.57	184.82	226.04	275.43	322.05	359.77	424.88	489.48	513.35	565	686.09	772.31	847.16	1018.4	1045	1114.3	1146.3	1227.3	1283.9	1351	1381.4	1440.1	1450.1	1548.3	1526.9	1578.2	1511.9	1599.6
20.301	0.76397	0	0	0	0	0	0	0	1.5469	26.309	73.98	122.03	193.97	308.57	432.58	576.21	716.27	874.97	1161.7	1333.6	1524.8	1734.8	1920.1	2119.4	2319.4	2384.4	2617	2818.2	2830.5	3099.6	3282.1	3395.9	3486.5	3641.2	3721.3	3930.2	4129.7	4149.7	4283.9	4490	4618	4755	4922.6	4926.7	5163.7	5103.9	5070.1	5090.5	5143.4
13.301	9.0605	0	6.1231	5.6958	0	0	0	0	0	0	0	0	0	0	0	0	0	0	0	0	0	0	0	0	0	0	0	0	0	0	0	0	0	0	0	0	0	0	0	0	0	0	0	0	0	0	0	0	1.5485
0	0	0	1.5976	0	8.4582	8.6076	16.04	16.523	14.035	25.256	21.079	38.608	51.422	52.091	88.899	137.28	250.12	365.46	555.25	772.06	1063.5	1367.8	1758.2	2099	2501.9	2846.9	3270.6	3505.9	3960.3	4232	4572.3	4807.6	5036.7	5159.6	5501.6	5770.9	5897.5	6005.8	6137.5	6355.6	6596.7	6790.8	6631.1	6769.8	6753.8	6951.9	7040.8	7047.2	7185.8
10.362	12.867	0	9.1887	0	0	0	0	0	0	0	0	3.3281	0	5.8498	16.346	26.95	38.381	50.596	67.28	74.848	87.77	116.26	203	249.43	352.09	430.58	542.85	557.67	512.33	698.29	838.49	1073.8	1068.9	1317.5	1472.6	1826.1	2004.8	2314.4	2513.5	2263.9	2875	2975.1	2675.9	3077.1	3015	3157.6	3232.3	3364.5	3512.1
16.279	20.19	0.42773	0	0	0	0	0	0	0	0	0	0	0	0	0	0	0	0	34.357	14.279	52.457	100.26	148.68	211.57	271.26	331.04	433.65	476.22	591.97	738.54	1063.1	1241.1	1130.1	1515.4	1723.2	1826.9	1922.2	1724.5	1667.9	2249.1	1908.4	2019.4	2045.9	2085.5	2048.4	2074.3	2147.7	2166.2	2145
0	0	0	0	16.319	24.788	65.421	135.75	243.21	358.17	488.23	549.12	636.16	790.94	941.01	1057.6	984.87	1159.3	1127.5	1250.2	1284.4	1283.7	1408.1	1687.2	1656.9	1765.1	1822.4	2003	2397.9	2655.6	2715.7	3057	2733.5	2804.6	3082.1	3213.1	3313.9	3421.1	3436.3	3450.5	3635.6	3594	3696.4	3837.2	3703.3	3623.5	3856.6	3739.3	3479.5	3441.4
18.518	10.439	9.7634	0	0	0	0	0	0	0	0	0	21.258	23.467	75.732	122.5	192.33	274.66	383.99	501.91	707.36	915.53	1134.6	1350.8	1604.4	1885.1	2207.4	2372.3	2660.8	2892	3111.6	3316.1	3536.5	3704.1	3789.4	3878.8	4008.3	3973	3791.2	4024.9	4250.5	4201.8	4416.4	4460	4574	4669	4750.1	4820.7	4852.1	4885.2
0	0	0	4.557	2.8989	1.7845	12.654	0	3.3861	4.8132	0.4083	0	0	0	0	0	0	0	0	0	0	0	0	0	0	0	0	0.73345	16.665	59.458	75.738	125.69	184.43	212.67	219.39	253.21	283.04	369.53	413.94	1397.9	714.83	685.62	789.56	807.3	799.36	913.36	986.16	1009.8	1025.6	1022.8
0	12.879	0	7.9919	0	8.8957	9.5037	9.2394	6.6203	8.7434	2.1338	2.4077	12.145	27.103	40.682	57.374	68.98	75.097	88.276	100.77	119.43	136.01	158.47	137.45	123.55	135.68	146.7	149.5	181.01	178.09	190.75	221.78	225.49	225.74	248.14	258.61	272.24	297.01	331.77	341.51	323.37	329.23	401.78	404.05	426.81	427.81	420.52	446.14	503.36	551.33
3.7055	3.217	0	0	0	0	6.9424	7.9329	6.5862	7.779	6.6018	7.8113	11.735	6.8304	23.4	29.824	31.493	51.318	72.642	99.915	154.26	184.44	213.14	265.94	310.14	375.1	413.29	460.83	490.94	525.69	547.74	582.73	648.42	666.9	695.86	721.69	813.7	848.28	897.46	868.78	892.83	876.52	911.2	923.14	1033	1043.8	1037.4	1047.2	1052.2	1627.3
7.0446	1.8083	0	2.8424	0	0	0	0	0	0	0	0	0	0	0	0	8.8719	0.24104	0	13.277	0	12.057	0	2.6719	7.3588	0	1.0774	26.06	49.089	93.345	135.53	180.87	229.29	271.48	355.22	477.22	590.66	723.21	848.89	971.88	1078.9	1208.1	1297.6	1358.4	1423.9	1526.2	1571.6	1653.4	1710.2	1719.3
29.558	10.818	2.7304	0	3.0537	0	0	0	0	0	0	0	0	0	0	0	0	21.58	80.859	145.47	219.08	353.44	522	702.17	880.48	1152.3	1394.3	1662.9	1937.7	2387.6	3257	2895.1	3248.9	3724.3	3967	4229.4	4654.4	4832.3	5144.1	5476.6	5626	5737.7	5860	5969.1	6088.6	6171.6	6462.4	6676.5	6833.6	6878.3
17.995	13.627	0	0	0	0	3.1917	13.501	2.192	18.332	17.906	23.508	37.488	54.67	75.74	83.448	105.87	134.41	143.75	159.44	176.55	198.05	205.21	199.24	212.81	240.54	248.57	243.93	253.5	254.87	241.72	253.51	253.72	250.82	246.03	233.61	281.23	285.9	297.64	261.62	282.41	232.13	232.49	241.78	298.05	284.28	272.44	262.02	269.45	299.54
22.014	9.2332	0	0	0	0	0	0.74634	0	0	9.0617	35.107	76.811	137.37	208.96	293.04	359.67	461.44	571.88	684.7	868.92	1117.1	1088.2	1244.8	1375.8	1567.4	1745.7	1934.9	2108.1	2269.2	2473.6	2665.6	2727.4	2877.3	3225	3377.2	3394.2	3538.2	3688.7	3614.8	3853.2	3954.1	4091.7	4226.9	4171.5	4551.4	4167	4319.8	4176	4303.8
0	0	0	0	0	14.813	15.897	0.40503	8.7604	12.652	13.6	27.327	34.7	67.538	73.648	103.22	156.73	232.66	344.71	469.4	704.16	928.57	1130.8	1461.9	1781.7	2181.5	2465	2871.3	3216.5	3516	4024.5	4582.2	4887	5343.3	5823.8	6770.3	7043	7655.6	7920.3	7986.5	8323.8	8761.1	8776.1	9111.4	8972.6	9315.6	9375.1	9525.5	9594.6	9644.5
7.6686	12.163	1.1993	0.6967	0	0	0	0.25957	0	0	0	0	0	0	0	0	0	0	0	12.338	27.307	48.433	68.228	79.142	118.84	169.38	224.36	261.24	339.55	407.74	505.51	574.78	685.48	748.14	856.94	936.44	1067.4	1106	1175.4	1307.7	1345	1385.6	1440.1	1466.9	1543.9	1581.9	1617.9	1671.1	1692.3	1768.5
8.3697	24.369	0.54978	2.3239	0	0	0	0	0	0	0	0	0	0	0	0	0	0	0	0	0	0	0	0	0	22.539	25.273	67.062	99.01	85.421	142.07	155.35	224.52	251.45	270.55	333.48	374.47	378.94	463.99	479.9	497.75	564.98	570.42	625.2	645.05	622.03	671.41	522.41	811.45	916.51
9.3191	9.878	2.0635	0	0	0	0	0	0	0	0	0	0	0	0	9.931	22.178	34.204	37.676	74.75	88.918	126.27	155.82	177	210.38	224.13	259.62	275.33	287.29	311.49	334.41	344.46	327.59	353.17	362.28	403.11	360.63	364.03	389.54	405.52	436.92	424.83	416.38	421.95	381.61	374.16	378.7	367.82	357.15	369.95
0	0	0	6.8608	0	11.779	0	0.79191	0	0	0	2.7158	0.46066	0	0	0	0	0	2.0028	28.849	55.015	110.39	139.53	186.43	273.57	399.99	449.37	629.64	768.41	844.22	1101.1	1260.7	1484.6	1711.2	1924.8	2148.1	2364	2554.7	2714.3	2931.6	3055.1	3144.2	3335.3	3402.1	3418.7	3553.1	3670.2	3888	3687.3	3773.2
15.898	4.4967	4.3795	3.7637	0	0	0	0	0	0	0	0	0	0	0	0	0	38.942	81.717	125.62	158.53	234.62	261.89	377.08	418.77	512.96	563.9	720.13	889.4	942.45	1122.7	1376.3	1605.2	1766.1	2010.7	2205.9	2499.9	2834.7	2988.8	3282.4	3528.7	3583.4	3858.2	3971.7	4231.3	4420.7	4459.4	4500.4	4655.6	4730.6
15.773	3.8442	0	0	0	5.6254	0	0	0	0	0	0	0	0	0	0	0	28.3	28.241	85.56	96.171	136.8	172.6	168.79	259.25	219.56	279.8	310.64	355.11	586.18	756.49	880.39	1136.3	1339.1	1518.8	1744.2	1936.4	2124.1	2366.1	2527	2636.6	2728.4	2745	2782.3	2908.7	2968.8	3146.2	3186	3212.6	3281.6
0	0	0	3.7435	0	7.6123	6.9785	17.289	4.3145	10.168	25.059	28.886	37.571	42.526	57.97	59.272	89.441	95.309	130.62	139	174.11	203.95	231.62	291.01	280.71	300.3	351.95	390.81	445.24	505.35	571.07	605.51	692.83	810.3	930.94	1037.4	1135	1200	1278.7	1377.3	1436.8	1512.7	1610.5	1622.2	1683.8	1692.3	1775.7	1770.7	1820.2	1854.6
21.434	0	0	0	0	2.3547	0.43647	7.0751	0	6.0829	0	10.467	1.7803	22.509	36.446	62.071	105.02	181.08	271.02	396.11	503.03	691.46	923.24	1271.2	1506.3	1848.8	2367.9	2801.9	3180.7	3543.2	4076.3	4776.6	4902.7	5492.8	5904.7	6361	6962.6	7107.6	7565.3	7749.5	8060.9	8176.6	8316.1	8781.8	8841.3	8995.9	8977.2	9066.7	9175.7	9319.4
6.4803	0.26039	0	0	0.93785	9.4882	3.8289	3.9786	1.5552	0	0	0	0	1.2997	0	0	7.5401	7.5888	24.96	23.751	70.882	104.22	181.87	240.58	349.06	436.58	568.72	708.49	868.63	1008	1153.7	1382.4	1512.8	1688.2	1756.3	2030.8	2001.3	2274.6	2431	2459.5	2505.6	2557.2	2697.8	2798.8	2732.6	2750.3	2942.4	2940.9	3001	3044.2
7.8855	0.64808	0	4.3058	0	1.7432	1.3003	0	0.098426	0	0	0	0	0	0	0	0	4.6548	2.0537	8.4572	26.68	41.594	53.176	63.627	106.25	146.83	236.16	308.7	412.47	524.97	672.08	776.33	940.76	1057.6	1153.7	1300.9	1473.6	1556.1	1613.3	1721.5	1838.2	1871.5	1931.5	2041.2	2078.9	2086.6	2111.4	2165.7	2169.4	2209.9
25.778	4.7935	0	0	0	0	0	0	0	0	0	0	0	0.20897	0	10.632	17.002	40.058	37.944	58.603	73.583	108.15	165.16	216.9	264.18	332.26	420.28	519.46	604.55	738.23	840.54	988.92	1145.6	1297.7	1437.4	1561.2	1690.6	1806.2	1952.5	2024.6	2066.2	2157.7	2166.1	2277.9	2328.8	2379.3	2457.5	2568.4	2555.5	2627.8
22.724	3.319	0	8.419	0	1.4741	0	3.5106	0.67485	0	0	19.098	68.677	98.241	144.23	203.39	267.17	357.93	467.45	579.76	703.99	853.4	1014.1	1113.6	1344	1539	1691.4	1889.8	2231.7	2649.6	2974.1	3456.4	3911.6	4411.3	4828.1	5284.6	5699.1	6151.6	6553.5	6766.5	6899.9	7100	7371.5	7422.2	7692	7743.2	7910	8100.7	8149.7	8253.1
11.405	0	3.7695	0	0	0	12.023	0	0	0	0	0	0	0	0	0	0	9.6852	53.219	112.27	176.15	254.36	353.61	453.93	559.11	651.59	789.31	950.97	1005.6	1103.9	1214.9	1054	1106.1	1353.1	1436.1	1512.5	1828.5	1901.1	1988.4	1999.7	1925.1	1952.2	1942.4	2028.6	1956.8	2006.5	2037.5	2119.2	1940.2	1955.6
0	7.6384	9.5128	0	0	1.0865	7.2971	0	0	0	4.5654	1.6475	5.2352	1.2376	5.2774	0.85537	14.304	27.81	31.382	30.494	45.794	75.783	126.35	149.4	232.43	323.03	416.33	581.39	767.5	942.31	1079.1	1321.2	1557.6	1769.1	2041.3	2297.8	2408.4	2697.1	2977.3	3070.1	3389	3594.3	3727.3	3946.4	4063.1	4172.2	4208.5	4261.1	4369.5	4354.6
0	0	0	8.6139	3.4509	14.38	7.0423	9.1366	9.6473	17.679	27.551	28.743	39.945	54.38	30.277	80.747	93.575	113.31	130.77	145.64	172.44	197.97	167.09	294.75	231.23	195.17	245.23	280.36	298.68	307.89	353.74	360.87	378.61	382.42	402.31	394.63	370.86	412.41	433.88	451.45	433.35	395.57	437.86	464.45	483.69	480.47	491.42	471.32	500.79	539.35
0	0	0	5.9668	7.3395	0	6.3112	4.119	0	2.851	7.5699	16.214	19.506	9.3392	5.3573	0	0	0	2.4374	9.5137	0.38996	0	0.48932	4.2316	25.545	32.368	89.568	159.58	270.76	377.23	498.16	625.95	810.23	1071.8	1274.7	1565	1765.4	2187.8	2657.7	2905.1	2384.3	3206.3	2710.5	3490.9	3203.5	3127.9	3511.5	3649.9	3747.1	3871
2.4613	4.4294	6.5376	5.9091	0	0	0	0	0	3.7638	0	0	0	1.657	6.7851	14.098	14.806	12.227	13.154	25.888	16.609	60.05	111.36	188.98	259.61	286.62	462.15	601.01	690.7	804.65	898.69	980.91	1032.9	1063.1	1308.4	1438.1	1433.7	1603.1	1628.6	1708.3	1834.1	1738.6	1590.9	1566.6	1558.8	1589.8	1636.7	1734.4	1752.5	1940.4
41.048	8.916	0.98757	0	0	0	0	0	0	0	0	0	0	0	0	0	0	0	0	0	0	0	0	0	0	0	0	0	0	0	0	0	0	0	0	0	0	0	0	0	0	0	0	0	0	0	0	0	0	0
0	0	0	2.9809	0	3.5974	7.1222	10.956	5.8539	0	1.9677	0	0	0	0	0	0	0	0	2.1912	0	24.431	37.688	30.915	54.615	69.044	71.7	75.779	83.13	149.39	184.21	196.29	226.06	257.22	254.45	300.76	366.63	412.9	452.68	493.77	504.49	532.83	549.67	550.45	557.57	549.95	565.96	569.11	557.7	549.82
6.9754	4.6419	0	6.5697	0.062038	0	0	0	0	2.6722	5.8898	5.218	3.48	8.9122	17.68	23.724	54.052	72.259	120.79	141.32	181.89	208.14	244.91	302.13	446.66	507.85	622	739.17	826.36	920.84	1060.3	1142	1250.4	1418.1	1539.6	1714.5	1894.8	2114.8	2239.8	2331.2	2470.1	2603	2687.2	2843.8	2908.3	3026.2	3084.9	3145.5	3207.7	3169.6
23.241	12.212	4.0429	0	0	0	0	0	0	0	0	0	0	0	0	0	0	0	0	0	0	0	0	26.509	53.361	88.16	140.64	192.34	269.66	359.22	484.56	580.51	702.32	863.48	952.09	1075.6	1180.2	1311.6	1381.8	1461.4	1554.2	1665.3	1693.7	1733.1	1742.1	1780.9	1817.4	1849.3	1872	1876.3
0	3.0356	0	0	8.1261	0	5.5931	1.8783	15.47	2.3238	4.9842	0	4.1113	0	0	0	0	0	0	0	33.405	89.218	221.47	251.5	318.88	351.52	443.24	535.32	635.8	769.59	834.72	1039.9	1130	1257.8	1444.4	1625.7	1772.6	1940.9	2108.2	2199.2	2278.1	2487.2	2591.4	2582.6	2652	2712.7	2964.2	2988.3	3123.9	3180.1
0	3.4537	0	0	1.3228	2.4238	10.588	13.85	6.6117	4.3423	6.3715	16.719	10.702	14.891	15.278	23.735	23.03	26.668	13.727	10.84	21.789	24.793	32.469	24.297	29.167	49.176	47.232	75.04	91.443	130.5	152.28	178.46	213.71	270.03	301.47	316.95	354.22	389.36	419.22	429.75	458.82	479.02	507.84	532.31	540.5	556.06	537.89	578.39	584.36	559.77
0	0	0	3.5255	9.237	8.8764	13.793	16.717	26.958	44.249	41.55	42.837	47.001	52.033	94.153	130.14	169.83	198.7	239.49	308.63	399.44	479.39	585.94	707.65	868.26	1095.2	1300	1623.6	1947.9	2321.5	2794.7	3141.7	3603	4174.1	4536.1	5024.1	5473.8	5910.6	6297.2	6459.3	6806	7204.6	7439	7856	8119.5	8157.8	8600.7	8742.8	8814	8722.4
5.9443	0	10.025	0.35151	4.1251	0	0	0	0	0	0	0	4.636	0	5.0841	0	5.4552	27.794	35.696	37.247	223.36	268.9	325.93	373.51	417.01	496.9	541.72	610.05	606.84	616.22	654.57	683.84	823.98	832.33	884.63	937.3	1017.9	1079.7	1022	1129.8	1162.2	1129.7	1176.7	1233.6	1239.5	1246	1233.9	1237.7	1273.2	1279.9
25.511	3.185	0	0	0	0	4.0169	36.658	100.58	196.17	330.47	476.19	668.58	861.88	1071.3	1281.4	1490.9	1724.9	1927.5	2144.2	2475.1	2700.4	3112.9	3301.7	3750.7	4200.2	4666.8	5047.8	5327.4	5724.9	6425.5	6784	7199.5	7533.8	8091.4	8637.3	8899.2	9400.5	9566.4	9839.9	10107	10481	10713	10650	10832	11214	11266	11338	11461	12041
42.206	10.318	0	0	0	0	0	0	0	0	0	0	0	0	0	0	0	44.154	138.81	287.3	459.08	670.81	896.66	1082.4	1320.4	1623	1848.2	2019.5	2276.6	2358.1	2652.2	2817.2	2959.2	3149.8	3267.6	3476	3647.2	3746	3960.2	4081.3	4254.2	4467.5	4531.1	4692	4840.1	4889.2	5030.2	4970.9	4914	5059.3
15.917	2.7779	0	0	0	0	0	0	0	0	3.5775	25.978	77.745	137.13	232.37	340.62	460.86	593.05	813.28	1031.1	1249.5	1452.7	1692.4	1877.5	2136	2272.8	2640.9	2840.1	3024.4	3432.2	3602	3912.1	4176.4	4485.3	4854.6	5321.8	5740.4	6248.1	6757.3	7113.7	7596.5	7936.7	8065.9	8524.7	8729.4	9016.6	9287	9639.7	9736.3	9841.4
10.605	5.8846	1.8083	1.6585	0	0	0	0	0	0	0	0	0	0	0	0	0	0	0	0	0	0	0	0	0	42.06	122.98	188.32	313.38	378.78	618.14	753.32	942.5	1167.3	1419.3	1700.8	1928.7	2119.5	2364.1	2617.8	2808.3	3118.8	3410.2	3502.2	3750.3	3849.2	3951	4125.4	4223.7	4210.1
0	0	0	0	15.549	3.6653	8.5535	0	0	0	0	0	0	0	0	0	0	0	0	0	27.03	65.351	97.342	144.56	212.02	259.3	336.24	388.29	506.81	594.22	714.49	859.48	931.83	1072.4	1210	1345.4	1454.9	1636.2	1766.6	1905.5	2003	2086.3	2166.1	2284.8	2345.8	2416.6	2403	2432	2464.6	2592.1
3.8417	0	0	0	1.1139	4.4393	0	0	0	0	0	11.275	29.119	57.557	85.944	114.75	137.17	176.6	235.22	360.67	431.13	506.29	541.51	663.6	786.87	889	991.78	1080.2	1199	1347.3	1456.3	1571.4	1647.2	1778	1898.3	2089.9	2158.2	2287.5	2419.5	2494.2	2643.2	2707.5	2672.9	2559.7	2763.6	3131.6	3226	2667.1	2892.7	3185.5
7.7677	4.6573	0	0	0	1.6051	0	0	0	0	0	0	0	0	0	0	0	0	0	0	9.9146	31.604	40.261	43.7	44.935	41.269	50.199	66.869	75.412	114.45	158.4	221.99	293.88	385.37	500.2	628.54	740.68	921.26	1070.5	1242.9	1245.5	1373.3	1468.9	1536.5	1617	1538.2	1648	1623.2	1703.6	1676.4
0	0	0	0.16701	1.7283	13.121	4.8062	10.136	8.5331	19.685	18.582	17.759	33.731	44.292	67.457	93.886	108.88	157.07	181.16	196.72	246.63	297.79	346.18	354.38	400.78	417.81	496.46	570.4	680.03	802.63	949.54	1121.5	1269.3	1501.2	1750.7	1979	2189.7	2326.4	2530.7	2688.7	2815.9	3082.2	2692.7	3303.6	3312.4	3237.8	3575.9	3603.4	3236.8	3499.3
9.1031	7.2447	0	0	0	0.98214	2.2866	0	0	0	0	0	0	0	0	3.4739	5.3039	21.912	39.254	47.453	57.635	82.425	90.235	99.908	128.34	141.34	176.68	220.79	277.69	336.03	427.65	481.24	588.83	737.01	827.92	890.12	1033.9	1115.6	1196.4	1243	1294	1367	1401.4	1438.4	1506.4	1493.5	1489	1574.6	1579.6	1594.7
19.292	19.691	4.7892	0	0	0	0	0	0	0	0	0	0	0	0	0	0	0	0	0	0	24.057	20.611	58.817	102.28	151.06	185.89	227.67	262.34	294.63	332.57	388.2	447.01	479.63	532.72	413.94	476.97	543	568.24	582.44	612.14	666.93	737.91	795.04	620.85	846.09	746.57	784.85	799.04	790.66
0	0.0037049	0	3.1472	0.50011	4.207	0	2.5696	0	0	8.0118	2.4197	0	0	2.5233	0	10.734	12.37	13.662	5.411	8.2486	28.041	37.436	75.049	120.05	211.26	281.1	438.37	553.21	683.1	738.99	851.52	1002.3	1073.1	1221.7	1326.2	1395.7	1434.4	1468.1	1577.9	1690.1	1656.4	1740.9	1644.8	1708.4	1640.6	1719.3	1757.7	1813.9	1815.3
0	1.2424	4.122	0	0	4.0776	2.5726	8.5493	15.025	11.817	26.032	39.658	38.776	61.87	62.252	75.19	89.831	110.02	142.01	186.33	230.89	326.72	421.85	475.12	604.72	702.57	846.29	949.09	1103.9	1268.9	1491.2	1610.7	1771.9	2026.6	2156.3	2292.1	2316.3	2537.6	2617.9	2652.9	2778.6	2883.6	3002.4	3088.2	3098.6	3195.2	3297.1	3324.9	3334.6	3329.4
2.4639	5.8816	0	0.53681	4.0978	0	0	4.4305	11.352	4.0129	12.698	7.0256	9.5857	13.95	18.178	24.659	25.349	22.541	19.826	31.719	42.231	54.637	66.263	81.323	97.785	86.685	80.205	101.21	102.14	114.84	158.5	187.16	237.13	295.53	403.6	540.63	629.71	753.79	851.08	994.09	1170	1240.9	1351.3	1369.3	1493.3	1548.1	1620.3	1659.1	1780.8	1732.5
5.0533	11.259	0	0.2442	0	0	0	0	0	0	0	0	0	0	0	0	0	0	0	0	0	0	15.813	24.104	44.428	66.503	110.3	137.81	207.5	253.71	290.91	322.92	358.54	398.73	466.47	542.43	594.57	686.58	689.69	717.03	705.59	785.58	806.68	789.27	683.58	762.53	849.11	842.75	874.9	886.68
16.945	16.897	2.1997	3.9584	0	0	0	0	0	0	0	0	0	0	0	0	0	28.503	62.259	97.068	172.39	236.85	353.58	470.31	627.26	743.86	916.52	1127.6	1314.8	1517.4	1681.3	1843.4	2099.7	2207.9	2411.6	2513.8	2651.7	2789.9	2887.2	2958.7	3194.8	3244.4	3398	3356.6	3486.3	3482.5	3598.7	3621.7	3637.1	3643.8
0	0	0	0	9.5831	16.449	6.6963	0	0	0	0	0	0	3.844	23.839	59.676	100.11	160.72	198.32	242.08	306	364.73	412.43	457.13	543.82	599.85	703.65	792.42	926.25	872.3	1015.4	1091.3	1214.4	1310.7	1438.1	1535.1	1728.5	1879.3	1973.2	2122.8	2239.7	2341.7	2453.9	2548.1	2631.9	2701	2758.1	2812.8	2899.6	2958
0	0	0.1806	8.3612	1.7452	8.5584	0	0	0	3.4885	5.2613	8.3647	20.297	26.172	30.453	37.67	25.568	52.321	65.014	83.75	103.13	114.3	119.08	141.27	175.86	235.44	305.76	411.77	527.38	695.41	800.46	1016	1202.3	1402.2	1535.7	1750.6	1932.6	2100.6	2200.9	2349.9	2403	2605.8	2677	2759.8	2785.5	2859.7	2933.3	2952.3	2983.7	2862.2
13.207	7.8037	6.7901	7.341	1.1524	0	0	0	0	0	0	0	2.4969	34.569	92.87	150.78	245.71	345.76	454.43	623.31	808.09	991.37	1159.9	1357.4	1504.9	1826.1	2064.8	2220.4	2464.3	2615.2	2735.6	2964.5	3153.1	3305	3487.4	3606.2	3769.8	3930.4	4186.3	4574.8	4828.3	4977	5021.1	5066.8	5118.6	5173.7	5422.7	5312.1	5406.8	5680.8
4.1535	2.2607	0	0	6.1806	4.7496	5.1408	16.22	14.917	22.178	25.545	25.08	39.571	77.111	89.655	144.06	244.72	363.63	529.9	729.04	958.47	1231.4	1648.6	1903.9	2312.3	2479.6	2861.6	3176.7	3495.4	3784.4	4063.3	4362.5	4551	4890	5080.9	5354.8	5882.9	5905.1	5978.5	6178	6064.6	6319	6525.8	6661.4	6628	6524	6736.9	6786	6840.3	6867
0	0	0	15.721	0	0.38581	0.83248	84.42	83.473	69.178	63.113	84.164	71.679	79.023	87.696	92.045	111.32	126.04	145.52	188.41	231.2	263.16	191.73	203.8	247.32	262.48	270.71	316.72	323.9	314.11	368.8	390.37	488.31	627.52	729.9	910.74	1071.9	1250.1	1495.3	1653.7	1747.6	1952.2	2040.5	2185.8	2340.3	2374.7	2549.2	2765.8	2777.6	2884.4
0	0	0	5.7208	2.1693	3.1014	1.6325	13.341	12.274	12.382	35.162	65.572	74.172	99.55	122.42	140.65	193.58	221.21	317.69	408.54	542.49	695.23	835.88	952.81	1139.5	1280.2	1388.9	1605.7	1790.2	2006.4	2210.1	2405.2	2572.4	2702.2	2879.3	3053.4	3168.8	3368.5	3653.9	3597.1	3717.1	3715.3	3687	3841.6	3417.4	3530.8	3748.9	3894.7	3755.6	3921.1
0	8.6241	0	9.6961	0	0	0	0	0	0	0	0	0	0	0	0	0	0	0	53.713	87.504	176.6	311.97	473.86	721.37	952.24	1225	1541.8	1778.1	2041.2	2355.9	2658.4	2875.3	3088.9	3395.3	3642.1	3930.4	4155.9	4285.7	4399.3	4316.4	4407.5	4602.2	4899.7	5118.8	5259.5	4323.6	4326.9	4493.9	4712.4
10.122	1.3565	6.0953	0.67984	0	0	0	1.4677	0	0	19.451	45.048	74.778	116.8	188.54	270.23	321.02	458.33	522.68	677.27	758.81	902.41	984.42	1081.7	1179.1	1272.6	1333.2	1430.7	1483.2	1562.9	1611.8	1673.1	1730.4	1828.8	1879.6	1989.2	2011.5	2062.3	2088.3	2125.1	2228.3	2223.7	2217.6	2245.8	2281.7	2359.1	2392.7	2448.1	2441	2476.2
0	3.7614	1.8411	0.33077	2.113	0	1.607	6.4508	7.3541	10.907	28.034	32.738	59.547	59.949	98.799	140.69	167.86	206.28	264.14	310.99	339.74	376.34	466.64	552.91	621.34	756.47	755.72	852.88	996.05	1189.8	1329.4	1412	1591.5	1784.8	1908.8	2149.2	2329.5	2515.1	2617.8	2789.2	2895	3090.8	3184.9	3193.7	3241.1	3289.6	3405.3	3508.9	3582.4	3642.8
1.6263	4.5493	0	0	0	14.981	13.766	14.363	19.479	41.341	60.802	76.337	103.13	125.23	149.34	193.05	182.23	215.93	234.41	269.63	267.17	307.82	335.09	364.69	382.93	406.98	477.36	518.61	587.32	623.29	685.03	790.53	868.64	971.25	1106.8	1153.7	1301.2	1361.7	1398.5	1483.6	1551.1	1626.3	1711.7	1794	1814.9	1896.6	1923.1	1951	1947	1895.3
5.4262	4.8586	0	9.5367	0.5769	0	0	0	0	0	0	0	0	0	0	0	0	0	0	0	0	0	3.6531	0	17.898	15.76	40.196	46.213	52.742	68.349	87.411	84.526	93.693	109.57	138.61	215.4	260.5	338.43	340.56	395.7	459.74	528.26	585.5	674.57	692.8	768.56	787.32	881.05	913.68	926.68
3.1465	7.2754	7.6364	1.1712	0	0	0	0	1.1473	11.667	9.0327	44.172	90.509	181.35	304.05	429.92	634.29	818.68	1005.8	1240.4	1408.3	1547.2	1649.8	1862.8	2011.9	2261.8	2414.4	2538.7	2622.5	2755.6	2901.8	2805.7	2900	3026.5	3176.6	3266.8	3311.6	3334.4	3525.2	3585.1	3630.9	3746.8	3748.2	3751.6	3849.2	3837.8	3873.6	3902	4034.7	4066.5
12.787	24.295	0	0	0	0	0	0	0	0	0	2.0277	8.6063	43.238	67.002	90.222	111.58	156.6	161.55	189.1	194.81	228.7	241.38	255.96	269.5	297.95	336.36	321.87	324.29	356.21	345.91	337.52	342.79	379.54	403.4	427.37	418.14	399.94	396.25	397.52	396.85	373.85	372.51	388.97	357.16	302.71	299.24	283.61	273.04	289.56
0	15.479	4.1037	0	0	0	0	0	0	0	0	13.208	51.981	90.32	144.5	234.5	335.28	471.27	619.88	749.19	854.92	1008.4	1155.2	1222.1	1436.3	1520.4	1614.8	1790.8	1801.6	1970.6	2093	2174.3	2272.9	2340	2453.6	2618.8	2841.2	2943.1	3144.2	3166.8	3279.3	3385.1	3509.8	3684.7	3728.5	3778.9	3790	3959.1	3881.3	3902.1
17.817	7.8389	0	0	0	0	0	0	0	0	0	0	0	1.1629	0	0	10.228	15.038	23.681	31.657	41.123	57.948	74.173	69.726	95.998	108.05	123.18	146.3	162.36	181.83	211.93	304.2	368.77	484.11	626.13	784.51	921.67	1085.8	1260.9	1423.6	1624	1772.6	1896.9	2013.4	2121.9	2183.7	2294.9	2316.5	2420.8	2462.4
0	0	0	0.5469	29.511	1.3203	10.304	35.728	36.883	41.29	46.546	5.7286	31.24	32.857	7.3156	0	32.676	45.131	80.927	114.92	156.46	255.33	345.39	477.3	669.59	805.44	1016.8	1271.9	1573.2	1817.4	2110.6	2357.6	2706.6	2991.5	3351.7	3803.7	4152.4	4438.5	4738.9	5100.9	5223.7	5419.2	5702.4	6017.3	6121.6	6303.6	6398.5	6563.4	6634.8	6659.2
6.3424	2.3001	0	2.3996	6.8061	1.0138	0	0	0	0	0	0	0	0	54.321	98.364	131.24	227.87	260.24	403.11	423.59	578.33	661.35	480.08	739.28	671.67	790.59	878.81	972.23	1008.1	1002.7	985.98	1128.1	1044.6	1191	962.47	1042.6	1107.9	1211.6	1350	1300.3	1379.2	1411.5	1469.7	1535.6	1567.3	1586.5	1583.4	1663.2	1705
5.8774	4.2992	0	0	2.8935	0	0	2.5379	3.384	0	0	0	1.6517	0	0	0	0	0	0	0	12.958	53.527	99.704	168.47	256.55	381.48	457.29	584.62	734.53	879.09	1062.2	1294.7	1597.9	1969.8	2256.2	2683.7	3169.1	3659.9	4100.9	4460.9	5033.4	5260.8	5566.9	6018.7	6315	6655.6	6842	6931.9	7187.8	7238
25.042	12.536	0	0	3.1811	0	0	0	0	0	0	0	25.638	71.724	93.023	158.21	214.53	301.59	352.4	415.97	519.16	620.01	737.82	794.18	872.67	986.55	1154.5	1197	1287.3	1467.3	1577.5	1753.5	1993.9	2190.6	2413.7	2618.2	2781.2	2986.1	3236.8	3536.2	3687.2	3767.7	3762.5	3815.2	3967.8	4051.4	4143.4	4094.8	4199.8	4269.6
0	0	3.641	4.4449	8.9407	9.2521	0	0	0	0	0	6.6322	0	0	0	0	0.66081	0.93871	6.7241	5.8278	20.124	34.76	34.721	38.045	33.181	36.277	30.178	34.706	31.439	44.619	37.449	61.616	98.912	113.63	192.77	215.33	281.76	291.55	333.44	427.46	503.23	549.35	560.93	567.66	592.01	579.83	610.4	641.07	642.34	667.42
11.557	0	9.5697	0	0.41737	0	5.6348	0	6.131	0	3.8759	18.552	14.476	9.1843	23.902	24.492	52.62	93.016	148.85	183.31	255.01	357.15	480.68	642.84	796.29	1031.3	1293.6	1522.8	1819.5	2148.8	2325.1	2696.1	2949.1	3396	3682.1	4007.1	4316.5	4684.5	4959.1	5170	5603.6	5772.6	5874.8	6063.9	6082	6313.5	6348.8	6480.1	6483.8	6659.7
7.5828	6.3577	8.1239	0	0	0	0	0	0	0	0	0	0	0	0	0	20.397	0	0	0	23.502	30.655	81.709	154.28	255.88	369.14	493.19	606.35	734.62	836.52	980.02	1180.1	1287	1439.3	1521.8	1652.2	1802.9	1945.7	2063.6	2129.1	2221	2358.5	2389.7	2451.9	2609.3	2625.6	2680.6	2702.6	2770.9	2783
19.927	16.057	1.1709	0	0	0	0	0	0	0	0	0	0	0	0	0	0	0	0	5.8978	7.0027	22.11	19.039	18.534	34.669	42.658	64.395	72.263	86.388	105.27	120.12	141.01	116.34	141.77	133.25	210.91	225.59	230.76	222.11	240.21	232.85	252.76	240.36	270.48	272.58	274.57	263.34	242.75	241.89	244.34
17.994	1.0442	0	0	0	0.63513	3.8517	5.6488	0	14.653	5.2146	7.0354	2.6462	12.998	17.629	32.792	37.067	52.187	65.675	81.446	86.218	107.56	132.87	143.4	148.83	158.33	184.26	200.58	202.59	211.78	249.78	282.64	296.78	370.46	396.68	431.94	427.46	482.37	523.64	604.99	559.47	643.57	655.84	714.09	759.6	747.19	808.01	818.26	824.85	832.37
8.5	13.342	0	5.5121	0	0	0	0	0	0	0	0	24.242	23.479	53.43	81.132	117.98	163.06	220.78	273.26	326.15	351.03	414.72	458.24	504.56	554.07	596.98	657.74	708.71	793.78	879.19	966.34	1051.5	1158.7	1261	1371.4	1497.4	1599.2	1693.8	1721.6	1855.2	1974.2	2058.3	2111.3	2161.7	2157	2179.7	2207.5	2215.4	2226.4
18.948	14.824	0	1.0448	0	0	0	0	0	0	0	0	0	0	0	0	0	0	0	0	0	0	0	0	0	0	0	0	0	0	0	0	0	0	0	0	0	0	0	0	0	0	0	0	0	0	0	0	0	0
0	3.2476	2.6564	1.1308	0	1.1291	0	0	0	0	0	0	0	1.3941	28.592	59.153	108.49	167.98	212.91	256.34	317.68	367.72	421.39	433.08	509.39	518.2	596.14	662.03	735.57	826.44	940.81	1013	1202.3	1351.4	1574.3	1779.2	2005.1	2229.7	2494.3	2778.6	3015.9	3244.5	3338.1	3441.1	3558.1	3955.9	3987.7	4003.8	3948.1	4231.9
0	1.3914	0	2.1986	8.8245	0	0	0	0	0	0.11507	0	0	0	6.7533	13.881	32.397	59.713	102.07	181.21	252.75	389.42	490.55	636.84	776.98	889.02	1027.2	1171	1277.7	1443.4	1538.1	1674	1757.3	1803.7	1900.5	2009.5	2059.8	2080.8	2115.2	2182.3	2245	2272.9	2292	2335.9	2338	2342.9	2387	2309.5	2123.1	2131.1
0	0	1.9893	0.71026	0.53725	0	8.6797	0	0	6.7633	3.1518	9.5577	16.782	17.001	21.925	28.067	35.62	31.118	29.846	47.07	56.176	63.703	81	113.18	127.31	164.69	181.86	308.3	263.09	347.46	375.79	412.23	479.12	497.22	554.63	600.82	700.69	734.54	783.79	845.53	879.59	963.16	1009.5	1030.7	1065.4	1107.3	1116.3	1153.7	1154.1	1149.7
0	5.6918	2.9474	1.5418	0	0	0	7.2493	2.8192	12.139	28.404	25.172	22.514	26.58	27.105	23.441	43.043	52.786	46.339	43.569	74.686	105.39	110.47	174.62	224.84	354.66	429.76	597.11	742.1	863.4	1063.6	1183.7	1412.6	1626	1799	2043.4	2131.7	2300.7	2411.9	2701.9	2913.4	3065.3	3150.2	3153.1	3176.2	3295.4	3288.9	3333.5	3420.8	3192.2
15.212	7.3222	0	0	0	0	0	0	0	6.0102	6.6447	5.6643	9.2735	21.761	30.323	56.179	55.779	67.54	68.103	99.042	90.659	104.25	113.45	152.68	164.44	180.05	203.44	245.88	254.03	284.15	325.79	352.63	406.76	430.44	469.3	502.21	518.54	548.39	600.24	596.32	613.39	642.02	648.31	717.4	736.02	745.73	799.12	831.05	858.24	836.74
0	0	0	8.9151	1.0769	3.1397	3.4154	5.1087	9.5195	8.7283	14.927	5.4489	9.7665	0	6.6746	0	5.2915	0	0	0	0	0	0	0	3.13	0	0	0	0	0	0	0	0	0	0	0	22.082	13.904	15.352	4.7853	17.286	27.296	40.794	55.473	49.753	46.441	55.249	62.39	29.251	56.086
7.6575	8.563	0.023972	0	0	0	0	0	0	13.867	9.1382	11.421	20.389	32.524	39.286	49.285	73.982	91.544	87.49	104.03	100.29	100.29	91.412	105.83	136.32	161.92	132.75	140.21	134.25	129.71	147.01	134.65	124.04	132.41	100.72	106.07	120.59	97.696	155.27	127.12	158.58	140.18	122.79	192.04	200.43	200.17	103.86	152.93	247.89	254.18
5.5223	7.4996	0	0	0	0	1.6564	8.207	1.5109	0.43648	0.22219	4.8775	6.6506	2.6624	0	0	0.62471	15.531	21.395	35.784	41.087	57.308	62.363	101.02	119.4	110.8	141.14	162.64	194.01	237.93	256.17	320.33	359.87	410.68	454.65	515.19	569.14	623.28	642.41	677.46	728.07	765.43	806.25	850.75	890.65	905.19	969.67	1013.8	1015.1	1083.1
16.99	4.2262	0	0	4.8107	0	0	0	0	15.448	25.514	27.622	29.503	18.416	42.967	77.52	94.816	132.87	165.93	205.23	270.69	336.27	402.37	484.63	628.29	745.71	921.77	1056.9	1171.8	1322.5	1481	1537.5	1653.8	1844.9	1958.7	2047.1	2153.4	2207.9	2286.8	2374.7	2449.2	2494.8	2673.3	2582	2658.9	2757.5	2699.3	2755	2835.4	2711.9
7.6907	11.785	0	0	0	8.6963	0.69187	0	0	0	0	0	0	0	0	15.339	56.439	107.76	137.56	232.61	280.53	386.49	708.45	780.08	1064.6	1459	1547	2077.9	2218.1	2650.2	2896.4	3278.4	3662.6	4020.5	4351.2	4577.3	4813.6	5079.3	5381.3	5639.1	5803.5	5683.8	5906.3	6107.9	5895.8	6317.1	6375.3	6218.5	6748.6	7041.5
25.43	8.5284	0	0.47595	0	0	0	0	0	0	0	0	0	5.6475	15.854	29.312	52.517	78.143	105.15	154.63	220.28	285.96	349.84	406.98	478.72	556.89	642.38	704.43	782.08	817.6	848.76	911.54	964.49	984.77	1019.4	1033.6	1075	1103.3	1108.2	1078.5	1103.4	1128.1	1133.5	1171.2	1167.1	1193.8	1224.4	1245.5	1213.5	1194.6
0	0	0	5.6702	8.5239	0	12.247	8.4991	0	4.8469	8.3662	5.0792	13.224	20.506	10.654	28.619	47.852	93.852	167.21	297.36	406.53	612.58	802.21	1044.6	1347.5	1667.3	1988.6	2386.4	2689.5	3020.9	3448.9	3954.7	4164.5	4685.5	5185.2	5388.6	5878.7	6435.5	6429.6	6841.5	7047.6	7276.3	7445.8	7683.3	7670.2	7897.2	8084.1	8147.2	8191	8333.3
1.976	10.602	0	0	0	1.3534	0	1.7981	0	4.1398	17.798	43.459	70.956	114.75	147.26	196.85	186.99	273.79	343.29	440.6	516.11	577.89	644.27	743.46	790.87	857.71	926.66	939.08	1021.4	1052.2	1084	1098.1	1106.1	1109.6	1305.1	1369.5	1227.9	1399.5	1200.8	1391.1	1197.5	1238.2	1242.1	1184.5	1148.8	1175.3	1158.1	1135.5	1050.4	1090.4
1.3891	0	0	12.95	14.977	0	7.443	0	0	0	2.1082	0	9.7322	4.8227	0	0	0	0	0.17551	32.98	0.6807	32.6	19.852	21.249	53.555	47.617	67.266	104.29	129.75	147.71	187.31	193.27	223.8	216.72	251.49	272.64	323.14	385.56	431.21	510.72	528.79	549.12	537.31	564.33	523.21	573.89	554.07	530.76	589.58	614.54
40.544	12.587	0	0	0	0	0	0	0	0	0	0	0	0	0	0	14.061	27.729	36.105	71.238	71.105	108.4	135.9	169.65	201.61	242.13	272.65	310.04	352.41	378.47	448.15	509.67	532.3	612.56	637.8	756.98	806.93	829.07	848.81	918.24	614.28	628.27	670.97	703.86	694.08	709.78	741.3	776.68	786.14	839.01
2.632	0	0	0	3.6363	0	5.3433	0	7.5643	8.4986	10.719	18.621	21.95	7.84	10.938	0.82557	24.221	14.32	24.557	30.819	28.568	56.287	51.421	83.874	124.16	155.54	212.76	325.34	428.62	574.62	720.57	933.86	1181.9	1492.5	1773.9	2190.4	2579.8	2872	3341.2	3642.6	3900.2	4372.3	4552.5	4918.7	4984.1	5245.6	5504.7	5638.1	5757.4	5916.6
5.1941	0	0	4.4144	3.8906	2.3692	0	0	3.4857	6.9745	9.3459	11.615	1.6739	12.135	16.5	24.621	46.761	66.591	83.011	86.343	117.86	117.41	141.53	146.49	188.62	216.5	249.65	278.77	299.83	317.65	360.18	362.06	394.61	409.74	424.2	499.1	509.69	604.08	665.21	714.35	690.64	757.08	790.85	868.74	859.44	958.53	895.38	989.44	994.54	929.75
0	0	0	3.0004	8.6871	6.8164	1.4325	4.1692	0	0	0	0	0	0	0	0	3.2121	15.062	22.767	42.231	48.53	71.445	82.875	106.01	143.42	157.74	208.18	250.89	312.37	352.48	382.86	438.04	493.38	570.51	629.16	688.55	740.28	796.11	872.15	934.61	1035.9	1195.5	1197.8	1250.6	1276.6	1339.4	1375.9	1375.4	1387.1	1426.5
22.146	0.40803	0.78709	0	3.7911	0	0	0	0	0	0	0	0	0	0	0	0	0	0	0	0	0	0	21.727	68.299	137.39	219.22	305.98	403.99	541.57	599.21	570.4	880.96	780.91	887.36	1017.6	1063.2	1147.5	1383.1	1298.9	1320.5	1409.1	1582.9	1566.6	1487	1612.3	1559.4	1629.4	1651.7	1667.6
5.7967	0.37406	0.9212	0	0	0	0.97925	0	1.8968	0	7.0101	10.167	15.833	25.806	27.793	32.911	41.534	59.338	62.942	60.347	76.595	83.428	95.075	96.838	110.63	120.12	132.39	172.63	172.54	212.57	237.66	275.43	313.46	362.58	391.88	450.97	510.37	545.8	609.65	651.24	717.48	770.99	819.05	851.97	893.54	912.18	946.88	996.05	1003.3	1032.4
0.0035716	0	0	0	0.64623	0	8.0987	0.97358	7.2029	6.3633	12.557	29.893	57.488	52.839	68.92	76.918	96.186	116.23	122.48	168.74	196.23	214.72	280.59	354.44	454.72	558.67	666.38	855.5	1017.4	1132.9	1291.7	1411.4	1659.9	1766.8	1970.3	2158.7	2337.7	2471.6	2671.4	2840.2	2841.4	2994.3	3124.2	3267.2	3383.7	3473.1	3439.6	3550.2	3600.5	3715.2
0	0	0	1.8759	13.144	11.964	41.518	45.432	55.438	62.425	63.968	69.099	91.901	144.93	171.73	209.39	257.79	300.17	370.7	424.1	496.89	560.07	625.13	724.83	813.91	891.77	1000.9	1189.1	1277.8	1451.3	1566.1	1810.8	1940.4	2129.9	2295.3	2471.9	2622.5	2823.1	2871.1	2996.3	3095.6	3191.8	3193.4	3200.2	3173.7	3248.3	3336.7	3329.8	3367.3	3383.7
0	0.88609	4.8067	6.325	0	0	12.82	7.0399	12.846	0	3.0018	18.027	12.176	7.9051	9.2215	13.928	6.6948	10.902	29.802	30.318	49.117	54.526	58.648	51.711	55.397	73.754	74.784	85.938	92.474	82.576	91.123	102.89	137.81	164.13	229.52	274.87	310.02	364.42	408.36	423.66	507.18	451.07	478.21	519.99	546.97	580.52	591.25	603.35	621.57	622.35
11.138	3.0626	0	0.69488	0	1.8354	0	0	0	0	0	0	0	7.6354	14.229	39.523	61.942	74.609	102.61	120.66	151.88	198.77	225.84	261.54	298.49	350.03	395.21	459.03	564.77	633.21	789.75	934.63	1105.7	1258.3	1500	1654.5	1875.9	2149.8	2272.8	2508.4	2712.8	2836.4	3041.7	3174.9	3360.9	3469.5	3569.4	3608	3670.6	3770.5
28.888	12.77	0	0	0	0	0	7.5685	9.9082	33.732	62.254	113.27	131.16	182.6	206.43	261.54	318.69	362.35	416.15	473.87	531.55	592.44	634.87	681.27	748.33	836.6	869.6	962.54	1022.2	1026.9	1145	1143.1	1188.2	1249.9	1305	1431.4	1442.2	1447.5	1485.5	1515.6	1506.3	1603.6	1586.5	1647.7	1636.2	1636.7	1664.9	1632.7	1630.7	1670
2.2636	8.6642	2.7085	2.495	1.2021	0	0	0	0	18.121	37.299	112.09	214.16	318.99	477.48	680.63	859.85	1055.9	1230.3	1445.7	1632.7	1839.3	2056.4	2265	2458.4	2579.9	2733.8	3058.3	3066	3124.6	3378.6	3510.8	3661.2	3838.5	3991.6	4221.3	4215.8	4375.2	4468.6	4459.3	4542	4624	4676.6	4727.6	4677.6	4704.9	4694.6	4789.9	4693	4744.7
7.968	4.7016	1.7047	0	0	0	0	0	0	0	0	0	0	0	0	0	8.5118	24.494	46.553	96.873	123.41	140.51	180.03	209.94	238.49	300.22	319.61	332.43	316.31	356.61	377.41	378.03	407.16	392.25	404.6	334.33	352.35	350	400.99	398.25	421.59	405.58	374.92	387.87	409.05	348.79	351.33	402.25	462.53	510.88
13.245	10.009	1.4417	0	0	0	0	0	0	0	0	0	0	0	0	0	14.202	15.497	17.803	36.73	60.083	96.643	117.9	140.38	195.8	212.24	253.03	310.95	330.8	393.94	439.72	482.44	534.78	607.9	642.02	752.78	827.43	885.68	974.35	855.02	923.49	952.04	998.6	1061.1	1108.6	1119.8	1149.6	1166.1	1232.4	1253.3
10.515	1.6631	0.85122	0	0	0	1.9134	15.178	54.768	109.77	183.87	297.81	406.67	542.06	676.79	876.65	1088.1	1221.2	1489.4	1777	2101.4	2443.1	2788.2	3210.1	3618.5	3885.9	4310.3	4767.8	5127.3	5638.4	6025.6	6453.2	7037.6	7391.7	7723.1	7982.3	8687.6	8881.7	9284.7	9667.2	9651.9	10015	10258	10532	10823	10804	11151	12241	11305	12359
20.8	4.5102	1.8758	0	0	0	0	0	0	0	0	0	3.3782	0	15.891	34.444	26.87	41.218	85.629	125.14	174.45	250.89	324.72	474.71	546.8	661.92	779.37	917.54	1066	1187	1343.4	1658.7	1820.2	2028.9	2211.5	2382.9	2450.4	2620.1	2728.8	2858.7	2842.1	2917.5	3008.5	3040.3	3093.2	3074.1	3146.4	3079.7	3148.4	3276.1
28.637	13.666	0	2.4298	0	0	0	0	0	0	0	0	0	0	0	0	0	0	0	0	0	23.333	50.682	132.64	243.84	370.21	539.08	689.39	890.34	1087.5	1236.9	1541.5	1928.8	2091.8	2487.1	2887.8	3130.7	3443.6	3838.2	4067.8	4615	4661.8	4927.4	4920.1	5160.5	5142.5	5356	5512.1	5735.9	5806
6.2486	3.4204	5.7169	0	0	0	0	0	0	0	0	0	0	0	0	0	0	0	0	0	0	0	0	0	0	0	0	0	0	0	0	0	0	27.805	40.971	92.142	118.46	157.71	193.56	233.52	278.36	319.62	332.82	407.86	423.54	447.5	458.48	465.58	494.07	560.91
0	4.9092	1.4751	6.2009	0.4851	2.7656	0	0	0	11.137	13.74	17.808	11.254	4.7254	9.1381	7.752	17.788	28.899	36.017	43.78	60.657	80.379	96.178	123.95	148.05	163.8	190.96	252.41	256.26	308.52	354.72	403.76	498.94	604.94	684.4	800.75	936.19	1018	1098.2	1258.6	1387.1	1475.7	1575.6	1581	1651.5	1670.6	1741.6	1784.2	1830.1	1846.3
8.6007	0	0	0	0	1.1105	15.457	24.773	26.66	45.703	78.329	122.45	164.03	227.45	286.66	311.21	395.39	449.96	573.9	631.45	770.51	886.27	1050.4	1253.8	1453.2	1692.3	2004.5	2323.9	2757.1	3102.5	3444.5	3804.2	4278.8	4398.3	4632	4614.6	4767	4819.4	5020.3	5166.5	5284.4	5531	5843	6119.4	6014.3	6324.5	6596.6	6648.3	6732	6872.4
6.3634	7.4456	0	6.2438	0	0	0	0	0	0	0	0	0	0	0	0	9.1832	18.873	18.875	28.77	56.917	74.02	122.08	147.8	238.09	319.92	405.28	550.59	779.07	934.56	1112.2	1328.4	1405.4	1533.6	1742.8	1923.7	2084.6	2135.8	2228.8	2345.5	2335.5	2463.5	2542.8	2629.6	2572.9	2641.5	2802.9	2854.9	2930.8	2946.4
23.545	10.074	0	6.627	0	0	0	0	0	0	0	0	0	0	0	0	0	0	0	38.258	97.393	159.55	247.41	314.7	453.17	592.81	757.18	949.51	1170.1	1363.5	1616.3	1801.8	1973.7	2206.2	2394.7	2634.1	2838.6	3004.5	3163.7	3248.5	3310.4	3470.9	3517.2	3889	3924	4002.7	4052.8	4024	4091.6	4110.6
21.447	7.9598	0	2.2107	0	0	0	0	0	0	0	0	0	0	1.2189	18.413	63.554	102.09	185.46	292.72	392.69	517.23	602.37	721.49	869.17	999.1	1136.7	1369.2	1426.4	1588.5	1708.3	1856	2030.8	2090.6	2362.5	2368.6	2592.8	2725.4	2923	2970.6	2988.2	3092.5	3155.6	3266.6	3399.5	3482.3	3713.7	3941.4	3009.2	2781
0	2.7533	2.1125	0	2.0681	3.2287	0	5.8211	19.145	40.408	68.625	124.85	167.54	183.59	201.96	261.07	310.22	369.17	412.95	556.07	580.69	662.54	772.08	956.17	953.42	1113.3	1210.5	1194.3	1320.8	1343.3	1404.6	1559.3	1624.1	1710.1	1810.2	1846.9	1931.3	1953.9	2007.6	2089.8	2284.5	2356.2	2229	2265.9	2324.7	2334.1	2413.3	2477.7	2476.2	2545.6
0	0	0	1.0698	0	4.4496	12.715	4.8362	0	0	0	0	0	0	0	0	0	0	0	0	0	0	8.8053	13.275	23.184	36.505	73.349	81.06	123.78	130.2	164.08	217.86	231.42	268.11	317.73	339.01	390.95	399.45	455.98	491.83	525.52	531.55	564.38	585.04	564.43	555.24	534.94	591.13	580.09	628.94
13.442	3.2036	0	0	0	0	0	0	0	0	0	0	0	0	0	0	0	0	0	0	0.078697	8.9141	23.598	23.756	34.182	50.509	53.196	74.909	78.217	96.057	88.692	125.89	105.28	132.7	175.36	180.82	203.05	252.29	281.77	335.08	381.35	427.23	464.15	515.8	510.6	505.48	496.44	523.89	508.5	524.78
27.877	4.8379	0	0	10.549	0	0	0	0	0	0	0	0	0	0	0	0	0	0	0	0	0	0	0	0	0	0	0	0	0	0	0	0	0	0	0	0	0	0	0	0	6.6894	39.941	70.715	78.573	96.369	122.68	106.73	111.63	113.99
11.919	9.2843	0	0	0	0	0	0.89307	0	0	0	0	0	0	0	0	0	11.621	16.792	63.667	89.85	136.82	193.24	254.34	334.58	400.87	467.65	540.92	671.35	823.34	1009.8	1162.8	1433.5	1669.6	1947.5	2216.9	2492.2	2853.1	3083.4	3342.3	3540.8	3760.8	3982.1	4129.7	4270.5	4351.1	4480.7	4622.2	4818.2	4722.7
0	0	0	19.781	0	6.9771	0	0	0	0	1.1203	0	6.4559	5.8833	21.704	70.365	46.871	84.857	75.514	83.047	96.738	168.82	141.24	133.62	155.68	146.69	160.88	154.65	164.64	164.42	150.67	151.52	171.97	153.51	217.49	228.24	0	0	0	0	0	0	0	0	0	0	0	0	0	0
16.114	12.968	0	0	0	0	0	0	0	0	0	2.5655	20.382	33.892	71.292	104.46	145.38	196.97	235.8	280.82	303.91	351.21	381.4	414.41	452.32	491.39	581.01	644.2	761.83	838.16	949.72	1109.7	1299.7	1512.4	1767.9	2022.2	2334.9	2648.2	2907.9	3239.5	3555.7	3772.4	4004.8	4285.7	4462.2	4653.9	4674.3	4782.9	5007	5143.1
7.3576	1.3848	0	0.30547	8.8248	0	0	0	0	0	0	0	0	0	0	0	5.916	11.072	26.498	50.486	93.037	160.18	222.11	324.98	443.28	526.12	659.27	779.02	915.42	1059.2	1176.9	1332	1436.6	1557.8	1729.9	1872.4	1777.9	1881.7	1938.3	2093.5	2160.7	2234.4	2273.3	2302.6	2327.7	2355	2337.9	2328.5	2297.4	2298.8
6.0141	4.582	2.1537	1.1313	0	0	2.9396	1.0635	2.0654	0	0	0	0	1.3533	0	0.87019	0.10493	8.6718	22.235	36.551	50.427	67.753	80.187	67.383	78.369	85.661	90.646	108.32	123.45	110.46	104.58	110.46	108.5	120.92	125.28	140.05	152.13	148.83	150.1	152.02	182.54	180.2	128.47	118.07	133.6	129.27	146.05	112.99	130.7	116.84
1.4542	6.9614	0	2.4996	0	11.475	0	10.941	16.517	17.39	22.731	20.504	41.247	55.239	51.086	71.297	78.684	109.26	143.68	197.38	267.13	374.82	468.73	538.62	628.81	691.47	712.74	807.62	935.77	1062	1185.8	1343.7	1477.5	1595.7	1765.7	1783.2	1928	2079.5	2292.3	2379.4	2416.4	2527.3	2661.2	2907.5	2956.2	2978.4	3099.5	3162.5	3237.1	3285.1
11.389	14.254	0	12.467	7.58	0	0	0	0	0	0	0	0	0	0	0	0	0	0	0	4.8173	2.4598	22.054	36.411	53.573	81.587	92.237	114.94	141.12	146.45	159.63	179.84	208.95	228.77	250.89	316.61	358.09	386.36	427.68	459.55	485.37	503.93	521.26	557.96	568.07	599.04	636.56	644.23	643.32	653.76
0	0	0	4.7074	3.392	4.4699	2.9	6.1906	13.528	14.307	22.389	16.684	27.147	47.499	61.828	65.597	105.67	120.57	150.73	215.29	218.82	306.01	415.35	546.3	677.2	631.53	951.86	1127.5	1299.4	1481.1	1676.9	1782.8	1888.2	1985.6	2107	2445.5	2564	2684.9	2755	2876.9	3020.6	3043	3163.9	3122.1	3153	3167.6	3252.2	3227.1	3266.3	3228.9
11.269	3.6998	0	0	1.203	0	0	0	0	0	0	0	0	0	0	0	0	0	0	0	0	0	12.047	62.32	128.36	207.14	275.46	375.61	448.02	524.11	612.97	675.03	769.54	852.5	921.26	971.51	1007.3	1074.1	1031.7	1086.6	1121.3	1126	1202.7	1212.6	1123.6	1227.8	1267.1	1231.6	1198.3	1272.3
13.489	6.4479	0	0.72864	0	0	2.393	0	0	0	0	0	0	5.8922	16.38	39.262	70.292	87.459	144.21	139.09	150.07	184.77	227.31	262.07	342.16	383.86	409.6	472.72	499.55	539.33	578.89	625.36	700.1	770.15	833.57	959.14	1077.3	1194.6	1340.5	1487.5	1521	1652	1716	1839.3	1906.1	1976.8	2126	2237.2	2250.1	2357.3
13.322	5.3301	0	0	0	1.9061	0	0	0	0	0	0	0	0	0.27887	11.039	19.488	52.396	113.17	147.07	218.62	315.63	414.7	532.36	656.96	760.9	848.38	950.53	1020.6	1157.5	1177.3	1245.9	1397.3	1472.1	1521	1582.5	1669.3	1731.5	1753.9	1802.1	1858.2	1887.2	1899.5	1893	1936.5	1874.8	1922.6	1857.7	1858.6	1892.5
33.364	0	0	0	0	0	1.825	0	4.2407	39.019	18.055	33.247	22.999	17.787	21.461	26.706	33.846	46.067	99.487	139.98	170.12	243.77	300.92	424	500.73	584.71	631.94	776.6	856.54	948	1028.5	1086.7	1156.4	1245.1	1263.1	1421.2	1498.5	1583.1	1647	1697.6	1711.9	1803.8	1758	1817.2	1836.5	1869.9	1864.2	1875.4	1943.5	1941.2
22.543	8.801	0	0	0	0	0	0	0	0	0	0	0	0	0	0	0	0	0	0	0	0	0	53.739	151.53	248.61	411.56	513.39	702.97	903.12	1028.8	1194.6	1411.2	1603.5	1820.5	2004.4	2271.9	2284.6	2561	2760.5	2768.5	2799.7	2953.5	2983.1	3001.6	3105.5	3149.1	3138.3	3156.3	3232.4
5.3642	1.335	0	7.2253	0	0	0	0	0	0	0	0	0.42527	19.778	20.49	26.96	35.662	58.117	98.906	164.45	225.02	275.42	367.39	410.42	509.92	623.1	711.57	827.47	904.84	1011	1047.2	1201.1	1344.6	1519.1	1522.1	1738.8	1871.1	2058.8	2122.3	2252.1	2530	2597.4	2677	2797.6	2952.4	3086.4	3173.3	3298.6	3335.8	3467.7
0	3.8078	0	9.1641	2.925	11.358	7.3282	23.834	19.551	30.167	61.297	65.646	75.332	82.985	112.08	131.6	151.1	175.22	190.58	209.74	262.37	291.7	340.3	409.13	444.39	518.06	637.9	748.63	885.22	1061.4	1092.8	1222.4	1402.7	1598.6	1721	1829.5	2087.7	2173.2	2274.6	2412.6	2613.9	2709.3	2749.3	2890.4	2927	3007.4	3010.4	3013.8	3133.2	3073.3
0	0	3.9504	10.511	8.7144	9.0952	1.6914	17.207	11.455	17.769	17.706	9.2736	29.227	7.7272	19.554	1.1632	7.8167	8.6017	2.8177	0	0	0	0	0	7.6032	31.369	26.338	36.471	50.835	96.206	122.67	61.346	92.039	108.68	135.51	117.87	162.48	165.52	251.45	240.18	277.6	263.96	220.9	221.22	222.58	215.17	191.96	215.25	284.07	326.57
2.9818	5.3657	1.114	0	0	0.091695	0	0	0	0	0	0	0	0	0	0	0	0	0	0	0	6.64	3.6556	29.851	49.734	65.364	112.85	151.68	197.18	255.96	273.98	345.34	404.8	490.39	569.97	607.23	701.51	761.39	788.11	860.58	923.72	941.37	1016.2	1064.5	1091.2	1103.2	1177	1168.9	1199.3	1170.2
0	7.6582	0	11.473	0	0	5.9476	10.704	3.3999	0	5.0693	2.7815	0	10.036	10.886	7.5601	15.757	45.929	39.501	55.695	59.695	85.823	90.01	102.02	157.11	210.31	311.4	455.99	640.99	919.95	1173.9	1531.5	1953.5	2332	2915.6	3426.3	3874.2	4553.4	4971.4	5505.8	5581.6	6078	6279.4	6537.8	6698.8	6902.4	7093.5	7236.3	7240.5	7431.3
23.682	0	0	17.196	0.75624	6.0288	0	0	0	0	0	0	0	0	0	0	0	0	0	0.79755	6.0984	34.61	92.769	122.09	166	225.02	292.27	388.89	461.02	595.25	638.76	786.84	843.96	912.88	1062.2	1173.7	1270.1	1339.7	1471.5	1507.8	1573.9	1702.1	1759.1	1899.5	1823	1980.3	2028.9	2056	2082.7	2066.3
4.0304	22.12	0	5.6115	0	0	0	0	0	0	0	0	0	0	0	0	0	7.4742	30.611	68.283	111.93	161.45	240.96	317.9	428.36	529.44	653.2	747.59	925.97	1051	1190.3	1331.8	1477.2	1636.1	1820.5	2009.8	2134.8	2321.1	2385.7	2530.9	2621.8	2768.8	2826.2	2927.3	2993.1	3088.6	3128.7	3198.1	3191.3	3218.4
0	0	0	3.2238	0	2.0423	0.98564	7.3098	0	0	0	0	7.0889	15.672	0	0	0	8.5531	17.828	44.08	47.014	72.038	73.95	79.909	111.61	127.46	132.95	161.39	189.05	254.38	306.36	356.7	374.73	407.71	470.77	537.77	600.15	669.2	713.77	750.26	789.19	849.44	884.76	890.62	885.51	941.67	916.27	802.47	793.11	812.69
0	0.90215	0	4.0386	0	8.2476	0	11.352	0	0	0	0	0	0	0	0	0	22.4	68.917	102.43	187.35	277.01	402.18	457.48	677.61	796.04	969.58	1083.5	1285.9	1444.1	1617.3	1788.2	1961.2	2116.7	2253.1	2394.3	2510.8	2607.6	2628.8	2805.9	2842.5	2937.9	3029	3037.1	3128.7	3118.3	3180.8	3085.7	3137.9	3327.7
14.853	12.82	6.8191	0	0	0	0	0	0	0	0	0	10.08	8.8029	19.726	20.705	29.06	33.545	27.176	32.99	54.508	58.741	74.597	79.039	98.675	133.68	166.1	187.49	196.57	223.76	259.35	296.9	326.96	359.92	385.51	405.73	490.41	531.12	603.23	635.9	631.15	694.34	705.3	731.37	805.72	828.7	855.24	892.47	926.05	947.27
2.3825	0	0	4.7833	0	3.1012	8.5041	8.0554	0	7.4712	3.3694	23.223	17.33	23.198	16.567	18.254	32.464	26.076	31.87	35.523	63.029	73.09	89.869	77.07	81.412	75.356	75.445	86.102	107.3	131.43	135.14	154.72	137.77	186.3	179.02	262.77	278.25	296.63	324.95	381.4	385.97	450.74	452.86	538.25	557.5	564.24	628.21	585.27	636.23	711.34
0	0	0	126.74	139.04	298.99	363.37	462.02	587.67	623.02	702.46	736.61	748.33	852.2	950.7	1029.6	1071.6	1063.5	1132.5	1213.5	1394.2	1386.1	1462.4	1576.2	1626.2	1660.4	1784.3	1835.7	1517.8	1775.4	1836	1154.5	1770.3	2856.2	2567.3	2800.9	4074.2	3361.4	4030.8	4443.1	4573.4	5065.6	5643	6411.8	6546.2	6585.5	6666.7	6574.8	6818	7019.8
6.8295	15.282	0	0	0	5.5301	0	10.437	0	0	5.1557	0	1.5943	0	0	0	7.2261	7.1045	25.426	58.755	105.81	198.56	258.95	376.85	485.03	620.91	792.34	948.03	1098	1265	1342.5	1529.8	1620.6	1790.8	1971.5	2112.7	2285.3	2405.8	2509.6	2723.9	2761.2	2888.9	2772.4	2804.4	2894.6	2986.9	3103.6	3112.1	3101.9	3095.8
0	0	0	0	5.0776	17.786	10.74	12.649	10.731	13.659	4.3729	0	2.6134	0	5.7962	1.8035	1.2004	1.4193	0	23.704	16.228	30.779	40.697	66.394	79.052	96.326	157.75	250.11	367.33	438.28	550.77	672.93	793.55	927.2	1103.8	1184.1	1233.7	1317.8	1437.4	1514.9	1605.8	1714.7	1717.9	1812.7	1834	1959	2005.7	2044.5	2115.9	2088.2
0	0.84886	0	5.9894	0.86331	0	2.2506	0.19019	4.3086	1.5563	0	7.6178	13.356	20.09	25.269	32.713	35.68	42.806	45.006	69.436	84.931	97.011	126.61	177.74	274.51	340.54	470.87	618.73	814.96	973.65	1129.8	1293.4	1419.6	1582	1747.5	1911.4	2044.7	2198.2	2222.7	2309.8	2389.1	2478.1	2501.7	2000.1	2015.3	1977.2	1954.9	1960.6	1922.4	1904.9
3.7064	4.2079	0	0	0	2.0233	8.816	4.5167	0	0	0	0	0	0	0	0	0	0	0	1.3007	1.3283	22.582	26.398	28.305	54.105	55.69	80.161	90.724	129.25	158.13	193.04	227.98	282.36	310.35	370.13	407.37	478.48	517.03	546.75	591.14	633.02	690.16	723.01	777.63	809.47	841.44	854.46	901.85	929.86	942.81
20.791	10.466	4.8906	0	0	0	0	0	0	0	0	0	0	0	0	0	0	5.6735	100.83	220.85	396.18	622.05	761.96	982.8	1197.9	1394	1626.4	1877.5	2071.2	2328.2	2475	2601.8	2769.5	2925.1	3053.5	3243.9	3337.8	3397.6	3494.3	3572.8	3744.6	3738.1	3784.4	3922.8	3984.7	4012.6	3995.8	4057.9	4092.2	4043.5
4.1246	0	0	5.3407	3.8185	0	0	0	0	0	2.0374	5.6911	6.3767	0	3.9247	0	0	0	12.255	39.766	53.77	105.27	138.63	194.58	263.89	310.85	389.38	477.65	567.06	649.93	722.35	784.14	865.36	946.61	1029.9	1184.7	1275.5	1430.1	1608.1	1767.9	1803.5	1909.3	2006	2167.9	2194.2	2270.1	1970.1	2429	2429.3	2563.5
0	4.8827	0	0	6.6335	0	9.0471	8.2948	7.4992	8.9542	0.66029	5.8222	18.499	24.722	14.171	18.414	11.516	23.381	27.453	39.032	42.688	48.028	73.687	93.736	141.39	154.07	175.93	210.15	272.15	302.71	344.7	369.73	368.47	363.87	391.06	441.84	478.77	480.84	464.73	522.29	473	516.71	560.61	543	534.26	552.02	553.09	520.22	479.02	499.12
7.9715	0	2.8647	0	0	0	0	0	0	0	0	4.9608	11.031	49.392	75.274	145.88	234.33	317.24	440.18	506.1	632.29	742.94	888.26	992.4	1070.9	1249.9	1368.6	1502.8	1745.7	1925.8	2182.9	2482	2769.9	3006.7	3334.9	3643.8	4086.8	4263.5	4588	4837.4	5165.5	5468.5	5829.5	6211.3	6306.4	6408.4	6591.1	6605.5	6690.3	6792.2
9.4687	6.9574	0	0	0	4.3425	0	0	0	1.9244	0	0	18.369	0	0	2.8335	0	0	4.4896	18.974	11.762	36.045	61.016	88.084	112.66	169.35	218.43	258.17	373.41	451.63	569.36	572.6	753.11	811.71	1026.6	888.95	974.45	1124.2	1284.5	1320.4	1441	1527	1588.3	1680.2	1744.8	1748.6	1818.7	1868.4	1875.9	1882.5
0	6.9954	1.1892	1.8948	0	0	2.511	0	0	0	0	0	0	0	0	0	0	0	0	0	0	0	0	0	0	12.245	47.658	101.26	148.33	172.77	228.56	283.78	342.53	426.72	468.04	539.41	592.97	678.81	715.26	756.29	828.3	873.62	977.55	972.35	1019.2	1023.5	1069	1041.1	1067.6	1040.1
0	5.4302	0.23023	7.269	2.1035	1.4493	0	1.6	0	0	0	0	0	0	0	0	0	0	0	0	0	0	0	6.9902	50.07	80.239	126.66	174.13	253.3	333.5	418.68	461.92	562.27	618.9	723.79	830.07	995.58	1083.9	1226.5	1390.1	1436.4	1553.5	1688.1	1763.9	1824.7	1960	1967.7	2054.2	2118.9	2124.7
0	0	0	0	56.76	76.044	154.62	163.26	198.79	213.22	221.75	248.75	256.53	238.76	235.03	253.1	268.36	278.57	269.65	266.28	302.22	296.77	310.77	329.21	363.75	324.31	379.45	407.61	451	579.97	462.93	566.01	587.78	651.07	708.02	817.53	895.94	911.73	892.61	967.13	985.22	1080.4	1092.9	1184.2	1258.5	1299.5	1334.6	1375.5	1352.6	1385.3
30.122	16.068	0	0	0	0	0	0	0	0	0	0	0	0	0	24.782	55.13	77.583	102.37	125.46	144.32	157.28	177.22	224.77	260.36	299.47	288.2	314.75	316.37	322.38	311.01	326.13	391.97	417.84	449.19	506.22	526.25	533.87	527.99	548.59	583.61	612.84	557.74	548.07	604.32	606.21	601.07	598.44	633.91	638.46
9.1325	10.581	1.1957	0	0	0	0	0	0	0	0	0	0	11.46	22.149	49.916	77.299	112.83	147.92	193.16	257.49	304.85	376.88	420.2	516.78	556.03	634.37	676.07	716.06	775.17	820.27	861.26	902.4	946.51	979.78	1040.2	1068.2	1100.7	1148.9	1183.1	1216.5	1276.8	1303.8	1326.4	1357.7	1434.2	1452.9	1508.7	1515.5	1520.2
0	0.64857	0	0.83574	3.3965	4.5064	15.957	11.105	4.5114	12.319	12.178	4.2434	3.3354	17.339	10.135	12.197	13.403	25.531	20.018	30.961	36.889	67.017	85.738	127.58	167.54	225.39	268.7	339.32	367.93	423.69	519.76	574.98	649.65	701.33	757.04	864.92	955.32	1036.6	1087.9	1103.8	1178.7	1272.4	1238.5	1302.2	1409.6	1435.6	1451.7	1479.8	1508.8	1535.7
0	0.11942	4.9106	4.321	0.70157	0	0	1.5121	0	0	0	0	0.5322	0	0	0	0	0	7.5056	35.615	42.633	79.962	70.368	119.39	173.33	214.4	292.49	386.88	456.93	557.03	607.41	679.52	748.42	832.93	888.81	976.78	1092.5	1195.9	1298.2	1383.1	1372.7	1470.6	1476	1536.6	1490.9	1581.5	1510.1	1550.8	1564.9	1616.8
0	1.7146	4.7187	4.3004	0	0	0.91043	0	0	0	0	0	0	0	0	0	0	0	5.3905	7.8955	14.724	21.53	28.161	28.544	42.468	81.039	123.25	160.39	211.74	275.9	368.23	444.31	543.22	636.25	757.88	885.05	1033.9	1136.9	1284.8	1384.9	1432.5	1528.9	1571.9	1730.1	1808.3	1865.9	1908.2	1987.9	2001.1	1973.4
0	0	0	3.5494	8.6948	5.472	0	3.6194	8.661	7.7607	9.0287	0	0	0	0	0	1.0401	0	0	13.484	12.246	19.618	46.876	78.729	109.24	154.65	174.85	250.39	265.98	313.23	352.28	390.27	435.81	478.46	515.28	537.51	625.61	612.98	692.05	672.99	699.09	708.6	702.74	771.91	788.67	747.81	765.09	789.76	779.32	861.85
9.3055	5.7746	0	0	0	5.6464	0	1.6284	0	0	0	0	0	0	3.0714	13.483	34.876	56.1	109.31	145.52	212.61	305.17	402.47	478.48	516.84	627.39	642.03	779.53	838.81	926.01	1014.5	1074.8	1111.6	1179	1248.1	1312.6	1379.3	1444.9	1488.1	1562.1	1643.1	1717.4	1788.6	1863.5	1920.1	1986.6	2049.6	2093.5	2019.2	2101.4
5.6829	2.5584	0	0	4.2774	5.4124	0	0	0	0	0	0	29.388	41.838	91.473	156.86	136.42	218.88	318.94	432.66	530.09	696.51	1152.5	1394.1	1679.6	1996.2	2150.5	1822	2276.6	2525.5	3014.2	4026.8	4786.3	5231.6	6075	6727.5	7308.7	8076	8781.1	9608.7	10184	10767	11477	11875	11999	12754	12820	13009	13625	13729
33.421	10.447	0	0	0	0	0	0	0	0	0	0	0	0	0	0	0	0	0	0	0	0	0	0	0	0	49.503	124.63	181.96	248.38	330.11	402.67	452.66	543.97	630.97	703.49	764.22	830.66	870.51	923.99	958.75	966.34	1081.5	1147.1	1186.2	1209.9	1229.8	1247.9	1271	1298.9
15.408	1.5763	0.41278	3.6626	9.2729	0	0	0	0	0	0	0	0	0	0	2.9671	25.46	61.23	63.576	100.13	103.04	104.97	108.39	128.85	152.26	198.62	185.32	200.47	237.11	239.56	291.06	322.25	354.96	367.38	386.8	364.22	446.16	418.73	500.48	508.23	542.81	537.41	556.36	565.47	578.24	534.6	500.57	564	645.4	685.48
0	0	0	1.8869	6.7092	10.376	6.1632	15.763	19.458	21.684	9.0982	30.443	29.645	24.728	46.346	56.361	96.345	132.75	144.17	200.64	335.92	428.08	588.6	678.31	897.72	155.96	107.69	109.25	102.41	142.32	159.43	66.991	74.797	49.62	51.512	43.085	78.389	42.901	83.707	83.083	109.1	102.62	117.33	118.77	132.03	111.29	105.69	801.71	615.07	661.26
10.653	1.9967	1.5187	0.83781	0	0	0	0	0	0	0	0	0	16.306	33.291	60.328	64.684	103.57	130.9	189.35	227.29	261.92	305.91	381.03	471.5	564.03	647.46	795.07	914.62	1048.7	1119.4	1234.9	1242.8	1322.2	1410.9	1460	1784.3	1804.8	1840.2	1853	2345.6	2274.3	2278.7	2245.5	2125.1	2259.9	2447.1	2730.3	2717.1	2681.1
0	0	0	5.0598	11.827	11.689	20.52	23.017	32.635	33.077	25.322	50.197	56.329	103.53	132.42	166.84	212.66	273.77	335.21	389.29	424.28	514.04	539.43	577.75	666.91	656.19	736.98	792.45	800.37	961.85	958.64	1144.6	1177.1	1230.4	1275.6	1342	1360.8	1464.3	1411.5	1488.3	1499.8	1469	1578	1569	1580.8	1595.9	1580.3	1544.9	1510.5	1551.8
7.359	0	0	5.4657	3.025	0	0	0	0	0	0	0	0	0	0	0	1.6213	0	0	0	0	4.4749	0	9.8809	40.536	79.111	126.35	197.31	248.49	299.03	367.4	478.5	551.95	656.2	761.05	843.74	1006	1131.6	1278.9	1350.6	1424	1543.6	1590.6	1694.7	1757.7	1867	1941.4	1947	1968.9	1921.2
6.7833	0	0	2.4161	0	0.14173	5.0743	6.4642	0.15736	0	1.7796	0	9.417	11.936	13.65	22.177	21.058	26.952	12.143	35.771	33.491	44.703	45.299	63.139	61.346	69.478	75.943	74.377	84.932	96.984	109.6	115.77	140.5	160.57	199.85	194.03	231.03	240.76	269.5	283.66	305.6	316.38	321.31	340.12	362.19	387.22	361.79	368.76	369.04	406.9
16.857	5.7116	0	0	0.1659	0	0	0	0	0	0	0	0	0.21795	17.352	67.27	99.69	161.48	248.21	328.55	465.13	568.84	744.18	889.59	1039.8	1231.8	1454.5	1672.5	1867.8	2218.9	2556.3	2806.6	3051.9	3389.5	3795.1	4045.1	4420.6	4687.4	4870.5	5104.1	5433.4	5660.7	5946	6082.2	6126.8	6257.9	6513.2	6531.3	6548.3	6687.7
6.8579	0	0	2.2557	0	5.1733	0	1.2405	0	8.6203	7.3728	5.0689	7.5697	20.83	37.033	87.439	104.54	157.4	239.93	350.7	469.73	631.6	823.49	983.1	1131.9	1337.6	1521	1639.4	1848.6	1966.7	2351.4	2484.9	2680	2953.2	3175.8	3419.1	3657.5	3949.7	4198.9	4482.1	4608.7	4762	4963.8	5120.9	5400.2	5474.2	5705.4	5759.8	5868.4	5967.6
0	1.4873	2.8686	1.5745	0	0	9.4549	1.7584	0	0	0	0	0	0	0	0	0	0	1.0328	0	5.3162	31.373	48.613	63.537	84.461	104.89	117.01	142.46	152.58	174.16	204.55	217.65	211.28	244.87	254.21	265.22	271.07	257.73	267.77	250.13	299.09	282.33	266.41	305.56	295.17	294.35	306.97	297.74	301.9	329.39
8.0318	16.371	0	6.0042	0	0	0	0	0	0	0	5.1906	43.833	89.709	131.62	204.73	267.44	340.58	440.38	577.95	756.43	942.84	1149.8	1380.8	1612.2	1868.7	2089.6	2344.8	2610.1	2919.4	3083.4	3351	3633.4	3979.3	4094.2	4318.2	4604.9	4681.5	4827.9	4915.8	4922.8	5048.3	5105.1	5148.5	5123.5	5124.4	5269.6	5289.7	5218.4	5410.1
0	0	0	2.4681	0	1.6002	16.542	3.2522	0	0.051472	0	3.1006	6.1015	20.457	32.983	38.46	64.775	77.207	100.17	143.74	160.44	112.7	139.64	170.24	187.75	201.36	221.95	264.95	300.8	358.75	413.41	491.28	569.26	706	802.63	938.1	1071.3	1196.4	1385.9	1567.6	1737.1	1910.6	2057.1	2170.5	2228.2	2297.1	2359.1	2478.5	2553.5	2638.8
0	3.587	0	0	9.1463	16.208	26.547	31.689	19.462	23.105	37.323	30.508	60.868	76.707	77.673	86.858	99.117	111.14	137.2	193.21	223.19	296.86	372.98	432.61	517.69	547.59	633.83	747.68	941.07	1000.4	1163.1	1281.5	1385	1505.6	1687.8	1767	1908.4	1952.1	2043.6	2063.9	2218.1	2301.5	2359.3	2471.7	2531	2617.6	2543.8	2660.9	2689.2	2661.2
17.137	1.7534	1.0311	0	0	0	0	0	0	0	0	0	0	3.3768	0	0	1.5739	0.6755	4.5394	0	0	0	0	0	0	0	0	0	6.7319	25.758	71.861	144.99	247.51	352.7	439.05	505.23	608.4	731.04	886.46	983.51	1020.5	1129.8	1151.2	1236.6	1307.5	1323	1412.9	1470.5	1497.1	1549.6
7.5514	9.2995	0	6.1253	0	0	0	0	0	0	0	6.6035	4.5325	0	0.87171	0	0	0	0	0	0	0	0	0	0	0	0	0	0	0	0	0	0	0	0	0	0	0	0	0	0	0	0	0	0	0	0	0	0	0
0	0	0	12.881	5.5438	13.711	0	7.4062	2.1634	6.975	7.5274	3.5932	8.2193	12.698	9.5184	20.406	10.01	17.451	21.665	24.226	47.431	69.232	68.852	31.12	27.072	29.97	57.489	87.898	122.7	124.97	170.15	183.62	207.41	244.13	267.49	276.1	270.54	322.19	337.46	363.81	351.73	320.37	361.98	370.75	394.32	375.94	386.91	364.88	445.04	415.06
0	0	0	9.5258	23.435	22.315	48.143	42.516	58.42	45.189	69.381	81.638	108.69	143.15	179.82	208.34	249.88	281.26	326.94	358.52	397.69	418.15	462.87	469.41	492.53	554.25	552.7	585.03	587.42	599.56	580.79	598.38	608.69	607.16	622.94	608.57	614.24	615	617.31	610.05	613.68	618.86	612.7	620.24	616.04	595.93	604.01	587.34	578.49	590.39
0	0.63067	4.9425	2.4022	3.2193	0	0	6.0783	1.8667	0	0	0	3.0978	27.555	73.317	129.85	195.33	264.9	370.95	442.71	547.45	639.53	739.83	802.22	906.41	1026.4	1150.2	1309.4	1442.4	1554.5	1707	1881.4	2104.5	2353.7	2557.2	2752	2916.7	3123.6	3382.3	3486.4	3795.7	3836.8	4258.2	4233.4	4413.1	4411.5	4471.2	4478.3	4575.6	4645.2
10.65	0	2.7032	0.062648	0	0	0	0	0	0	0	0	0	0	0	0	0	0	19.329	51.333	75.313	96.623	115.33	169.43	182.76	214.44	258.43	301.61	335.72	371.63	359.05	392.01	434.19	461.8	517.61	513.91	528.86	524.9	550.82	552.64	558.16	602.47	587.7	587.03	584.44	590.82	579.13	590.83	573.72	596.01
0	0	0	0	12.513	41.193	78.413	80.73	94.57	108.77	115.83	114.45	125.45	132.4	124.15	146.2	136.28	173.37	165.37	206.77	201.32	197.71	223.09	188.47	251.09	247.03	266.92	321.27	404.77	513.53	566.83	614.85	735.8	824.53	1002.4	1186.1	1394.8	1502.1	1720.8	1872.6	1981.9	2122.3	2226.6	2253	2339.7	2452.9	2383.8	2516	2405.9	2404.6
18.787	0	0	0	0	4.7779	0	0	0	0	0	0	5.9559	27.966	42.936	103.22	153.61	231.04	405.24	515.88	599.82	705.74	794.16	880.75	1065.7	1169.5	1363.8	1574.2	1813.2	2085.5	2330.7	2571.9	2987.9	3197.5	3502.9	3793	4045.8	4342.8	4601.9	4855.4	5108.4	5308.5	5510.6	5583	5809	5874.8	5994.4	6001.5	6042.6	6210.7
14.807	16.167	8.3336	1.177	0	0	0	0	0	0	0	0	0	0	0	0	0	21.104	53.252	64.808	83.463	114.95	138.43	189.8	254.19	342.7	390.21	480.22	536.76	650.29	778.25	930.61	1083.3	1184.8	1291.2	1429.3	1600.7	1694.9	1863.7	2020	2238.1	2366.5	2399.9	2506.7	2581.1	2658.3	2595.3	2724.5	2775.8	2823.9
8.0154	0	1.9849	0.34171	0	0.059962	0	0	0	0.33509	5.9311	0	0	0	5.8911	6.2825	0	20.6	6.5965	16.307	21.334	21.343	23.556	50.244	30.394	53.965	42.19	50.999	51.418	66.934	116.84	64.608	82.38	111.86	131.88	133.47	138.6	149.63	160.07	168.57	186.55	186.41	205.4	206.44	215.29	221.02	232.14	204.91	228.46	201.51
0	0	0	0	6.0656	4.1148	4.8847	5.3669	4.1292	10.551	11.921	4.5622	5.4485	10.293	23.069	47.861	81.286	92.574	118.22	164.89	219.46	283.18	332.25	390.14	478.38	532.38	571.54	647.36	698.67	741.84	797.1	853.41	932.81	961.08	1103.9	1186.3	1248.2	1306.2	1380.6	1496.3	1553.9	1621.4	1699.2	1736.7	1931.6	1988.4	1994.5	2035.9	2086.3	2139
15.283	6.6093	0	0	0	2.4366	0	0	0	0	0	0	4.7336	2.1994	22.932	45.784	63.056	113.66	193.69	287.24	390.7	485.1	572.54	765.35	883.42	1011.1	1256.8	1425.3	1431.8	1556.2	1687.5	1948.1	2128.5	2223.1	2365.8	2522	2698.5	2808.9	2927.9	3075.3	3212.8	3193.6	3282	3412.3	3388.3	3429.5	3552.6	3589.5	3629.5	3665.1
21.37	9.7911	0	0	0	0	0	0	0	0	13.744	17.737	41.13	56.006	65.127	87.996	119.65	130.08	150.63	172.94	181.28	216.37	195.62	218.99	194.98	216.49	286.53	313.86	380.47	427.12	494.3	590.28	715.07	809.94	1003.3	1175.2	1367.7	1644.8	1953.3	2252.7	2304.4	2499.1	2650.6	2824.6	2950	2969.9	2992	2973.3	3000.7	3068.9
0	0	3.7737	0	6.8223	7.9895	0	19.141	4.1678	7.1197	8.0211	8.3458	21.689	0	23.686	21.083	41.245	39.24	47.135	0	0	0	0	4.0172	7.4059	10.902	0	0	0.062977	19.245	0	7.5222	11.034	15.996	49.363	115.94	183.4	249.91	312.18	439.17	467.42	590.15	664.64	740.86	818.95	798.62	919.62	968.06	992.26	1006.9
21.024	4.72	0	0	0	0	0	0	0	0	0	0	0	0	0	0	0	2.8344	8.9548	17.177	42.515	70.484	134.19	191.09	303.25	399.75	509.8	629.72	746.08	862.3	974.94	1071	1200	1336.8	1468.2	1588.7	1620.4	1757	1837.8	1898.3	1995.4	2382.1	2182	2188.3	2284	2336.3	2327.7	2302.7	2273.8	2299.6
15.576	0	0	0	0	5.3265	5.4699	17.087	13.123	18.821	24.599	25.536	25.734	30.677	27.126	31.018	22.527	45.935	32.872	44.743	52.211	71.995	77.33	102.81	137.94	151.48	168.8	172.89	204.23	214.98	245.23	261.54	276.4	290.17	316.11	317.63	332.61	311.86	332.27	329.52	351.75	393.04	385.98	374.11	356.41	385.75	379.57	371.75	347.79	357.33
13.088	0	0	0	0	6.1611	0	0	19.455	20.302	41.087	53.516	54.47	60.642	70.282	90.789	90.891	100.5	101.45	99.705	111.73	130.72	134.46	94.586	83.471	78.869	102.8	115.55	125.2	110.02	130.95	133.06	164.17	169.41	218.47	212.22	213.53	234.89	261.77	286.51	255.65	244.74	284.99	309.93	356.43	337.49	349.15	341.62	396.25	384.96
4.5013	3.5084	4.4028	0	0.08141	0	0	0	0	0	0	0	14.845	36.96	58.349	72.765	110.54	143.03	180.6	234.87	332.41	470.62	595.05	756.27	952.41	1168.3	1460.7	1747.5	2236	2524.9	2989.7	3340.3	3766.5	4152.4	4536	4653.2	5517	5713.3	6553.3	6583.1	7138.9	7619.1	8058.9	8387.1	8705.8	8995	8854	8895.5	9735	9841.7
20.999	18.983	18.867	0	0	0	8.5887	12.811	0	0	0	25.362	15.42	29.515	17.346	5.5854	0.81744	9.214	1.0914	13.949	16.297	1.6092	10.083	16.712	20.713	25.033	25.925	35.631	34.051	35.606	42.341	65.843	51.598	63.602	79.443	110.88	105.61	94.611	72.805	62.67	60.153	75.954	86.56	104.44	72.296	67.166	72.118	79.157	63.134	97.884
12.451	0	0	0	0	1.2236	0	0.55041	0	1.7528	9.2348	2.7478	9.2345	1.2002	17.351	39.321	50.428	62.169	79.526	123.73	192.39	283.55	418.52	577.04	751.23	971.86	1278.1	1553.1	1843.6	2239.3	2616.2	3074	3463.8	4071	4541.6	5098.9	5721.7	6380.6	6823.2	7389.4	7889.3	8423.3	8675	8810.8	9207	9716.2	10182	10212	10181	10422
0	0	0	11.375	3.9719	7.9371	30.131	20.894	35.086	22.53	31.312	39.24	40.003	34.955	28.137	16.931	31.329	25.463	27.369	27.396	11.026	11.707	17.574	0	8.2405	5.1094	18.426	7.1706	8.9951	0	23.941	3.6467	0	0	0	0	13.864	40.063	8.1852	40.745	10.212	28.383	4.2641	29.635	60.611	73.183	53.972	71.424	48.698	46.681
27.615	10.536	0	0	0	0	0	0	0	0	0	0	0	0	8.4403	18.396	27.325	48.137	63.627	105.51	134.4	186.65	224.02	272.04	327.17	384.96	442.39	486.27	528.7	558.49	635.88	673.73	850.56	799.18	899.64	901.26	1011.6	1055.2	1146.8	1135.9	1171.1	1211.6	1405.3	1320.5	1646.2	1819.2	1390.5	1399.2	1446.6	1540.1
13.154	5.4897	0	0	0	0	0	0	0	0	0	0	0	0	0	0	16.257	57.392	92.469	162.09	205.5	284.27	369.76	482.91	591.05	718.1	844.6	991.55	1181.8	1396.8	1575.1	1823.6	2065.5	2182.1	2480.2	2703.5	2930.8	2900.9	3086.5	3205.7	3490.9	3611.1	3768.6	3972.2	3866.7	3887.9	3882.5	3938.4	3857.6	3984.5
0	0	1.7956	7.3535	3.6023	2.0276	0	5.4021	4.3552	0.82452	7.7892	16.538	27.765	32.767	48.718	56.408	53.174	60.597	78.087	90.956	100.59	118.3	120.46	149.96	202.2	220.09	251.22	244.95	288.88	334.47	382.34	421.7	482.68	506.51	575.67	849.05	909.34	547.41	567.77	630	659.13	627.02	646.67	697	723.7	715.95	707.95	684.49	678.83	799.17
20.565	17.615	0	0	0	0	0	0	0	0	0	0	0	0	0	0	0	0	0	10.146	59.359	96.071	149.18	198.19	260.2	323.47	367.84	428.96	496.75	567.81	632.61	712.01	733.96	793.71	879.6	931.48	1019.2	1050.5	1134	1216.4	1237.9	1308.1	1410.9	1499.3	1485.6	1495.3	1537.9	1579.4	1587.8	1591.7
16.72	11.291	0	0	0	1.4415	0	0	0	0	0	0	8.3271	10.713	17.346	27.881	51.114	56.241	56.186	57.567	68.455	101.98	107.79	97.739	114.48	114.09	135.29	118.26	121.72	142.12	137.79	125.36	118.92	73.75	100.78	104.84	49.572	87.704	78.911	105.16	69.383	41.955	89.251	107.23	110.38	102.04	88.8	94.102	168.92	171.29
2.1611	8.2064	3.2247	1.0236	0	0	0	0	3.3545	0	0	0	0	0	0	0	0	0	0	0	0	0	23.964	98.241	184.33	262.12	353.91	430.85	530.02	633.33	765.2	861.81	1052.5	1207.9	1393	1593.5	1747.5	1966	2131.9	2268.5	2458.9	2570.2	2631.7	2795.8	2989.4	3021.6	3181.3	3080.3	3288.7	3347.6
0	0	3.1013	0	8.6917	0	2.3173	0	5.4918	0	3.7289	10.664	62.436	31.969	34.341	55.432	72.381	89.642	98.723	115.86	124.88	135.61	188.98	242.6	328.31	401.13	519.6	593.62	742.03	862.11	836.83	1138.9	1092.5	1428.9	1420.5	1716.2	1870.1	1994.7	2178.6	2170.5	2279.7	2380.7	2483.6	2614	2612.1	2594.5	2733.7	2753.7	2814.8	2803.3
0	0	0	0	9.3309	0	9.0709	12.877	0	0.80597	0	2.5344	8.2285	8.2339	6.2462	8.2935	6.7533	16.845	21.959	30.427	22.673	28.292	48.225	88.614	138.73	162.13	198.08	294.19	353.88	398.9	452.69	441.93	476.15	504.61	542.08	551.17	605.22	667.22	738.63	799.47	803.54	859.17	830.14	934.59	952.82	985.35	964.72	1011.3	1019	1077.2
6.8381	7.9333	0	0.88521	0.16613	0	0	0	0	0	0	10.804	40.127	90.373	130.6	174.08	219.6	269.16	306.6	350.28	396.96	441.24	512.69	563.25	605.52	638.96	715.66	720.18	745.69	790.18	755.35	788.51	813.25	849.2	857.71	897.55	903.15	929.59	923.43	902.19	924.9	940.06	932.55	936.3	986.15	993.97	976.41	992.22	991.7	980.25
16.006	6.0316	0	0	0	0	0	0.58669	0	5.6992	1.678	10.645	16.482	26.049	26.038	35.023	23.585	36.118	40.634	86.902	82.703	127.77	151.58	197.19	237.77	264.67	301.29	306.17	392.67	420.43	480.93	540.57	636.16	708.03	797.17	861.6	992.1	1070.4	1125.4	1231.1	1344.3	1419.7	1552.7	1572.5	1612.5	1670.1	1723.9	1746.6	1820.2	1826.9
0	1.0286	0	8.1046	5.9677	6.0894	0	13.71	16.455	25.433	27.929	4.9996	12.145	3.398	17.888	23.849	30.36	27.95	18.984	37.249	40.341	45.226	54.541	73.941	95.861	96.286	93.332	110.87	100.43	118.86	131.88	132.17	185.95	258.27	378.2	465.81	591.04	656.63	769.64	856.36	938.89	1109	1187.2	1264.1	1296.3	1388.3	1430.2	1515.7	1587.4	1617.4
0	13.1	5.9201	1.5755	0	0	0	0.28877	0	0	0	6.1599	0	0	0	0	0	0	0	0	0	0	0	0	0	0	0	0	0	0	0	0	7.275	0	21.306	18.172	32.892	11.441	0.36936	77.274	56.159	53.418	32.827	9.238	0	0	0	3.7609	4.2083	6.5116
23.598	0	0	0	0.35201	1.0902	0	0	0	0	0	0	0	25.755	71.488	143.46	239.28	328.8	426.06	518.12	615.69	702.18	768.9	866.77	917.46	1187.3	1375	1554.7	1776.9	1906.3	2176.1	2536	2673	2869.9	3200.6	3416.6	3666.7	3933.7	4010.6	4190.9	4290.7	4532.6	4637.3	4772.4	4872.2	4966.4	4923.7	4937.2	5006	5302.2
9.3029	1.7557	0	6.7784	0	0	0	0	16.853	12.465	0	21.866	21.29	52.931	69.412	84.771	74.044	101.89	92.133	110.59	126.56	110.59	131.09	151.97	162.06	159.56	184.05	270.79	339.42	344.69	356	457.5	540.2	654.67	736.11	879.64	1004.5	1151.7	1062.7	1158.1	1260.9	1250.8	1402.5	1500.8	1478.4	1642.3	1615.4	1586.3	1581.1	1634.7
3.5794	0	0	0	5.1499	8.4184	10.718	3.0279	11.506	21.615	23.07	27.067	32.701	63.739	68.763	98.745	154.64	207.06	287.09	389.44	486.85	588.37	699.43	852.63	973.78	1166.5	1254.7	1376.4	1499.2	1720.2	1857	2005.9	2131.1	2412.3	2489.9	2491.2	2505.4	2655	2774.7	2915.5	2869.2	2903.7	3006.7	3134	3100.8	3200	3177.3	3200.3	3240.2	3336.2
0	0	0	0	17.257	16.099	19.809	27.896	24.07	20.497	15.097	10.65	17.932	0	0	3.6352	10.968	17.697	27.853	53.134	65.308	87.21	116.29	159.06	213.37	259.52	364.81	468.08	589.01	715.24	875.17	1001.4	1177.5	1423.1	1578.4	1829.8	1912	2075.5	2322.6	2370.4	2533.6	2645.3	2837.6	2920.5	2960.6	3116.6	3144.8	3132.9	3172.1	3232.7
10.713	3.252	0	0.94439	0	0	0	0	0	0	0	0	2.5786	0	4.1907	0	0	0	0	8.6392	32.068	56.285	80.586	125.95	201.57	269.64	348.11	431.14	525.55	639.71	757.98	927.9	1053.7	1194.1	1353.9	1483.5	1587.2	1819.1	1926.7	2047.7	2063.3	2166.6	2245.5	2361	2565.2	2643.1	2651.5	2775.6	2823.1	2945.7
17.407	20.664	0	0	0	0	0	0	0	0	0	0	4.61	2.3821	28.033	30.667	40.941	52.72	59.03	89.919	93.678	127.44	151.66	182.85	200.69	236.68	243.69	281.22	315.49	349.68	368.06	404.8	476.44	561.52	657.38	720.84	801.53	873.44	925.56	971.22	945.38	1009.5	1038.8	1091.7	1096.7	1143.2	1159.2	1184.4	1228.7	1253.4
13.729	2.0788	0	0	0.062372	0	7.4755	5.4822	4.3208	0	0	0	16.652	23.021	37.694	53.788	75.677	85.645	111.68	131.44	158.81	186.49	226.55	242.72	289.28	331.36	427.62	538.76	638.43	643.38	727.06	1075.7	950.68	1059.4	1166.5	1350.2	1383.8	1620.4	1620.8	1775.9	1813.3	1918.5	1986.7	2039.5	1980.4	2162.9	2201.2	2257.4	2266.3	2290.8
20.712	9.4297	0	1.547	0	0	0	0	0	0	0	16.868	29.235	52.147	88.626	142.96	172.71	229.02	281.39	352.37	385.35	465.78	499.32	587.74	649.45	764.64	902.93	1021.7	1203.6	1221.1	1370.4	1483.1	1661.7	1772.2	1895.6	1962.4	2141.5	2308	2405	2512	2598.2	2630.2	2768.4	2820.3	2993.4	2981.3	3055.2	3028.3	3166.6	3136.5
0	0	0	4.2539	18.086	35.489	18.866	43.626	45.58	47.557	27.798	82.03	89.3	165.84	212.72	306.01	352.3	494.53	573.42	725.21	828.71	966.15	1065.7	1163.6	1223.2	1374.1	1448.7	1522.4	1638.5	1774.5	1897.4	2093.6	2215.3	2340.7	2473.6	2632.4	2894.5	3113.5	2944.9	3544.7	3761	4165.7	4265	4338.5	4451.4	4625.1	4670.9	4756.8	4735	4864.5
0	0	0	0	5.5332	6.4021	14.081	17.774	7.5433	19.391	24.556	34.267	35.867	58.273	80.941	92.919	125.39	159.69	133.49	168.7	218.16	245.88	284.9	379.32	415.81	485.78	558.65	630.68	715.17	784.08	893.45	953.57	1059.4	1139	1188.8	1351.2	1418.4	1529.7	1634.4	1714.5	1820.1	1846.6	1931.1	2006	2124	2166.9	2115.3	2186.2	2170.7	2135.1
0	1.7921	0	2.9471	0	0.5778	7.9193	3.1231	3.3451	0	9.6998	38.084	66.562	124.27	159.56	232.89	288.57	395.38	462.4	556.18	637.01	722.83	745.37	837.27	923.09	1035.3	1098.5	1182.1	1281.2	1410.8	1360.7	1441.4	1529.7	1588.7	1690.2	1691.9	1763.7	1735.1	1779.1	1808	1858.5	1878.4	1874.9	1905.9	1931.4	1932.7	1904.3	1921	1908.8	1926.2
20.92	7.3657	0	0	0	0	0	0	0	0	0	0	0	0	0	0	0	0	0	0	0	0	0	0	0	33.187	51.391	113.85	162.05	212.75	276.79	316.22	391.77	460.55	534.97	588.79	695.63	849.59	895.42	938.9	954.83	1015.9	1040.3	1097.6	1129	1152.1	1198.6	1232.3	1247.2	1278.4
0	4.9645	0	0	0	1.1913	4.0834	23.208	23.71	24.661	41.943	16.186	41.3	40.61	73.278	98.674	131.1	138.66	145.52	221.92	274.86	338.91	385.23	414.93	490.27	511.78	535.19	570.48	612.1	652.74	662.29	719.33	738.77	684.81	711.73	752.01	845.06	873.27	935.82	973.53	1007.3	1043.1	1242.3	1098.4	1172.4	1183.6	1173.1	1251.2	1242.9	1266.1
0	0	0	6.0525	0	23.624	21.974	35.178	13.229	30.955	20.008	21.493	20.792	34.215	19.049	27.818	57.005	38.797	49.038	61.059	73.387	63.115	81.794	77.9	93.014	118.77	165.98	188.21	236.64	282.66	331.41	381.75	412.98	492.85	577.94	637.86	733.37	853.28	859.27	1009.9	1047	1150.2	1197.5	1269.6	1293.5	1346	1380.3	1432.1	1430.3	1450.4
10.878	3.6154	8.6292	0	0.99849	0	0	0	0	0	0	0	0	2.886	6.9153	9.6502	43.197	65.877	109.65	180.78	274.07	399.92	537.15	752.11	958.33	1212.5	1395.5	1656.2	1881.1	2130.1	2313.5	2529.8	2797.7	3054.8	3146.1	3224.3	3416.8	3440	3571	3413.2	3658.2	3736.3	3849.8	3887.1	3912	3829.9	3926	3878.1	3961.3	3934.2
0.73181	0	0	0	6.9527	0	1.1152	0	0	0	4.5604	0	0	0	0	0	0	18.41	58.127	128.48	176.68	271.6	339.81	451.46	522.46	625.14	780.32	821.38	917.5	1044	1080.5	1196.3	1222	1294.1	1337.1	1415.5	1426.3	1487	1532.3	1572.2	1541.7	1559.5	1563.5	1560.3	1590.1	1627.4	1644.5	1673	1633.3	1603.6
0	2.7723	0	0	13.093	2.4283	0	0	0	0.10304	0	0	0	0	16.2	24.64	46.555	41.897	75.337	161.33	235.44	357.56	555.68	757.54	1032.4	1296.8	1606.7	2026.3	2375.6	2692.1	3199.2	3452.8	3863.6	4670.3	4767.9	5293.8	5853.8	6145.5	6510.7	7001.5	7341.5	7585.4	7735.3	7535.2	7768.1	7883	8029.1	8241.8	8174.3	8436.3
0	0	0	0.61606	2.6178	6.5482	9.1384	7.5405	8.8027	16.483	14.421	21.746	38.443	78.222	86.704	132.78	179.56	240.78	281.68	349.87	422.08	476.43	534.69	640.83	737.54	898.26	943.46	1097.5	1300.7	1467.9	1620.1	1700.7	1812	1981.6	2180.7	2280.9	2433.1	2716.8	2772	2892.2	2953.1	3132.2	3152.4	3215.9	3279.9	3333.5	3282.9	3318.3	3348.5	3316.7
8.9871	5.3144	0	0	0	0	5.8587	0	0	0	0	0	0	0	0	0	0	0	13.81	24.493	46.754	105.26	122.15	160.99	178.66	155.41	169.02	277.9	225.31	467.62	615.5	764	940	1253.5	1491.7	1859.2	2169.2	2478.4	3026.8	3366.4	4125.1	4596.6	5020.8	5479.3	5899.1	5809.2	6525.1	6727.4	6961.7	7147.1
10.903	4.4623	0	0	0.635	0	0	0	0	0	0	19.332	56.282	112.33	167	215.11	317.72	434.79	557.82	719	888.62	1025.4	1215.6	1347.7	1559.5	1785.2	2013.9	2223.2	2418	2613.3	2862.6	3065.3	2621.2	2918.3	3178.1	3275.6	3509.9	3597.6	3788	3779.9	3907.7	4113.7	4106.1	4229.6	4178.4	4202.7	4318.9	4573.3	4623.5	4610
0.018842	8.8413	3.8187	0	1.3909	0	0	0	1.6053	12.213	14.824	0	10.862	10.639	22.45	5.8828	2.6445	0	8.0894	4.9793	11.245	13.363	25.866	23.293	28.214	51.218	74.324	110.29	156.16	224.43	300.92	391.76	462.31	586.36	689.48	776.25	908.25	995.06	1123.6	1199.3	1307.4	1402.4	1493.1	1546.2	1611.5	1660.7	1710.5	1755	1796.7	1863.8
11.893	7.7929	0	0	1.7793	2.8515	0	0	0	0	0	0	0	0	0	0	0	0	0	0	0	0	0	0	0	0	25.523	48.925	83.913	137.49	178.09	269.3	392.04	587.76	860.35	1075.7	1317.2	1628.9	1877.2	2149.2	2315.1	2562.9	2907.4	3047	3212	3342.6	3381.3	3501	3705.9	3739
25.856	14.369	2.1768	0	0	0	0	0	0	0	0	0	0	0	0	0	0	0	0	37.737	95.9	200.54	302.78	422.42	606.7	743.64	937.02	1183.6	1300.4	1568.6	1808.2	2166.4	2499.1	2737.4	3162.1	3646	3995.9	4350	4727.6	5062.1	5242.2	5393.8	5700.7	6114.3	6168.2	6303.6	6368.1	6463.9	6680.8	6886.2
18.779	13.277	0	0	0	0	0	0	0	0	0	0	0	0	0	0	5.954	30.126	53.096	75.137	122.25	203.1	288.85	443.93	627.93	847.99	1105.2	1379.1	1732.8	2079.2	2456.7	2896.7	3377.7	3956.6	4373	4744.5	5204.5	4772.1	4528.5	5089.2	5109.3	6517	5739.2	6788.6	5887.2	6068.9	7269.2	7339.7	7336.3	7390.5
6.3914	10.002	0.09321	0	0	0	0	0	0	0	0	0	0	0	2.3461	39.678	95.185	140.6	210	281.91	374.68	454.99	542.8	627.98	739.87	796.56	894.71	976.83	1017.3	1179	1558.7	1689	1800.2	2048.2	2053.9	2205.5	2366.6	2451.2	2551.8	2632.4	2746.6	2885.5	3029.8	3078.3	3103	3076.1	3116.1	3201.4	3201.1	3206
7.6945	11.318	0	0	0	0	7.4144	4.9253	0	0	20.757	48.945	97.001	132.44	177.21	231.04	262.64	344.61	379.1	442.88	518.22	612.47	674.31	715.33	801.52	878.96	965.34	1044.1	1162.8	1257.7	1423.9	1539	1748.4	1892.6	2128.3	2348	2534.5	2777.7	2888.5	3052.6	3397.9	3556.8	3690.6	3742.9	3950.9	3988.7	4261.9	4257.9	4360.4	4506.2
0	0	3.6296	1.8978	1.7173	5.2266	0	7.3832	11.178	26.079	32.137	44.095	58.732	74.126	83.147	110.62	126.84	135.01	140.35	174.06	203.37	246.51	267.13	324.02	333.8	379.33	509.56	603.84	666.25	801.91	320.33	328.99	333.25	341.11	356.14	376.93	378.99	428.3	442.97	461.59	443.92	427.08	500.2	493.92	533.88	514.14	518.41	532.62	577.17	573.54
26.223	10.435	0	0	0	0	0	0	0	0	0	0	0	0	0	0	0	0	0	0	0	0	0	0	0	0	0	0	0	0	0	0	0	0	0	0	0	0	0	0	0	0	0	9.689	0	3.1644	27.857	36.361	14.62	41.536
0	3.4452	0	1.8058	1.3632	0	0	0	0	0	0	0.13823	5.4459	37.635	41.968	73.36	103.67	152.14	197.02	249.49	296.21	332.45	360.16	399.84	447.86	456.4	473.59	477.69	499.21	518.19	551.03	590.42	593.83	674.76	733.5	803.36	861.38	903.42	961.13	1046.9	1044.8	1144.7	1207.9	1213.1	1196.1	1286.2	1285.2	1297.1	1325.8	1341.9
14.345	25.79	0.71372	2.8382	0	0	0	2.4458	0	0	0	0	7.8797	21.207	51.32	74.392	124.77	163.75	217.46	271.8	359.16	448.95	543.77	632.73	705.8	820.09	917.49	1076.8	1210.3	1399.2	1522.9	1673.5	1885.1	2307.8	2508.9	2481.5	2714.2	2912.9	3079.1	3654.1	3486.9	4127.1	3806.1	4318.7	4377.8	3960.8	3991.2	4031.6	4087.4	4071
10.829	9.9637	7.7848	2.5772	0	0	0	0	0	0	0	0	0	0	0	0	0	1.3666	12.028	22.233	21.996	18.29	27.427	31.211	39.072	42.246	49.231	63.811	60.035	76.349	81.049	80.927	92.832	133.3	156.94	203.25	247.04	290.39	336.82	373.34	403.87	422.35	433.62	424.83	436.45	451.74	478.27	490.31	499.29	537.58
0	0	0	0	5.4193	7.8707	12.745	18.038	16.695	14.787	21.196	15.913	16.381	19.786	16.737	31.952	39.18	44.166	56.364	94.288	157.83	239.97	352.6	526.37	753.9	1006.4	1246.5	1376	1614.8	2014.3	2280	2426.1	2704.9	2999.7	3072.3	3281.1	3529.2	3758.2	3814	3959.2	3921.9	4144.3	4282.1	4546.3	4300.7	4534.4	4556.7	4627	4621.2	4715.2
11.63	0	1.3326	0.071693	0	0	0	0	0	0	0	3.2286	26.432	38.587	72.327	94.495	125.06	175.91	206.28	249.65	302.54	340.28	402.5	453.3	537.6	641.58	711.71	788.3	870.94	977.83	1079.1	1196.4	1276.3	1377.8	1474.9	1554.8	1669.2	1824.9	1896.5	1969	2030	2044	2161.8	2169.1	2244.4	2333.3	2365.1	2426.8	2411.7	2543.7
0	0	0	0	32.797	0	23.532	8.7846	12.501	18.847	15.794	10.987	16.409	3.1031	7.843	0	9.229	15.705	21.81	20.268	21.196	24.761	27.004	36.628	22.253	5.8715	1.0444	10.736	12.161	18.789	20.765	0	0	0	0	0	0	0	0	28.857	0	28.226	0	37.532	10.368	9.5027	0	0	0	0
3.4172	0	5.7509	0	0	13.309	0	0.40217	0	6.9754	0.036825	0	0	8.5869	10.7	30.284	58.374	113.23	149.26	186.58	208.46	262.13	294.48	345.39	390.59	470.32	520.81	555	639.52	715.26	761.97	801.8	903.35	953.87	999.57	1116.2	1133.1	1206.6	1293.5	1313.8	1351.1	1401	1430.4	1495.5	1548.5	1578.1	1628.3	1638	1648.9	1669.7
44.358	13.573	0	0	0	0	0	0	0	0	0	0	0	0	0	0	0	0	0	0	0	0	0	0	0	0	0	0	0	3.0628	34.628	66.34	91.168	159.88	177.49	325.68	371.41	396.7	401.88	435.38	462.15	506.62	519.92	544.79	519.83	549.35	572.8	570.31	584.01	636.96
12.173	0	0	0.0231	2.0937	0	0	0	0	0	0	0	1.4719	2.8393	10.952	13.438	30.348	40.597	59.251	80.626	98.769	84.11	106.45	104.61	132.95	148.49	167.56	177.17	188.66	198.07	214.78	199.09	196.26	212.93	215.84	225.34	231.23	261.24	224.08	254.88	216.95	246.4	245.58	255.13	270.25	274.03	267.57	288.41	270.43	263.92
4.4707	5.8188	0	0.38808	0	0	0.045722	4.2181	0	0.24137	0	1.2829	5.52	36.243	77.27	124.97	215.04	356.11	367.71	461.67	570.79	726.66	836.67	999.26	1126.4	1214.7	1318.3	1532.9	1597.4	1737.7	1889.4	2002.1	2115.3	2194.3	2324.6	2440.8	2560.6	2855.7	2839.3	2931.4	2972.5	3111.8	3264.8	3350.9	3446.1	3533.3	3620.5	3754.5	3698.6	3819.1
0	0	0	3.2103	4.8743	1.8441	12.131	9.3601	21.339	20.927	16.819	27.425	43.832	108.66	181.09	289.84	447.75	638.27	880.05	1158.5	1415.8	1760.8	1999.4	2469.8	2837.4	3309.3	3801.4	4442.4	4725.9	5336.7	5598	5952.9	6473.5	6583.9	7136.6	7386.3	7420.5	7897.3	7765.3	8579.5	8648.1	8770.1	8950	8800.7	9233	9362.7	9164.5	9306.4	9400.8	9430.2
1.431	0.42095	0	0	1.6511	0.058048	4.848	2.0495	0	0	0	0	0	0	0	0	0	0	0	0	0	0	0	0	21.056	62.174	136.55	179.09	287.98	403.24	499.92	602.14	699.07	841.27	940.25	1079.8	1199.3	1252.4	1348.5	1374.5	1445.4	1485.9	1554.4	1612.1	1699.5	1647.5	1716.7	1675.5	1686.2	1747.1
22.975	7.4219	0	0	0	0	7.9738	0	0	0	0	0	0	0	0	0	0	0	0	0	0	0	0	0	0	0	0	0.45067	5.1311	29.966	55.582	72.222	115.66	181.72	256.19	352.32	441.72	514.85	620.58	706.4	766.03	862.88	970.35	1072.7	1144	1170.7	1229	1276.9	1342.1	1398.2
0	2.2462	0	4.457	6.1268	10.207	1.975	1.1128	4.7927	0	7.4995	7.4664	8.8943	3.5916	24.351	19.953	41.912	47.971	55.955	55.217	85.613	105.03	119.99	129.89	171.1	205.22	218.62	292.18	334.4	438.55	484.12	606.65	708.09	791.92	939.57	1028.1	1159.9	1207.8	1311	1417.9	1563.5	1594.6	1601.2	1646.8	1675	1715	1789.3	1809.1	1863.5	1876.1
11.318	4.3243	4.9733	0	0	0	0	0	0	0	0	0	0	0	0	1.2308	4.6875	8.9078	15.583	20.965	39.038	35.95	44.945	0	28.765	46.818	43.136	35.021	26.758	28.725	17.662	22.918	19.05	9.6133	0	0	0	0	0	0	0	0	0	0	0	0	0	0	0	0
0	2.4655	0	9.2947	0	11.217	0	0.33602	0	1.3903	17.568	19.943	38.131	48.516	67.988	79.525	104.27	111.88	149.13	141.91	170.35	230.28	248.68	276.11	298.13	329.08	371.95	386.13	410.47	434.69	473.35	463	508.66	485.49	541.24	577.82	584.35	628.06	660.51	706	613.61	667.22	661.4	681	644.33	673.3	690	665.73	753.72	749.14
0	0	0	3.5682	7.0444	12.198	3.1615	0.89805	0	0	0	0	0	0	0	0	0	0	0	0	0	0	0	6.891	0	12.21	10.096	40.999	63.452	84.974	87.035	96.587	94.765	100.1	107.56	128.35	119.83	142.53	168.65	184.88	183.56	204.67	258.98	317.06	255.07	196.48	199.68	259.12	237.11	246.76
24.679	5.9003	0	0	0	0	0	0	12.739	28.967	49.885	86.404	98.462	139.14	168.18	205.29	235.76	256.9	295.67	328.13	370.44	435.81	477.98	531.73	604.28	669.5	763.81	851.76	908.04	989.57	1108.1	1250.1	1344.5	1545.5	1687.9	1861.2	1976.6	2133.1	2273.7	2331.1	2495.8	2658.4	2760.2	2875	2978.3	3063	3231.1	3220.2	2921	2898.6
4.2629	4.1928	4.1269	0	0	0	0	0	2.8241	0	0	0	0	0	0	0	0	0	0	0	0	0	0	0	0	0	0	0	0	0	0	0	0	0	0	0	0	0	0	0	0	0	0	0	0	0	0	0	0	0
0	0	0	14.582	7.719	1.6486	0	3.4505	1.9687	8.8624	20.48	16.287	24.134	29.991	40.342	61.563	101.45	139.13	159.11	205.67	276.29	298.98	335.6	383.98	438.02	476.97	497.54	581.53	663.55	763.69	811.19	897.71	986.2	1065	1159.9	1214.8	1355.1	1366.3	1418.8	1320	1284.2	1170.7	1124.3	1090	1004.9	1064.9	998.4	997.19	1052.3	1049.8
33.818	8.5176	0	0.85202	0	0	0	0	0	0	0	0	0	0	0	0	0	0	0	0	0	17.025	48.835	68.637	93.592	133.36	164.99	218.3	243.41	279.24	311.27	341.73	401.74	406.31	446	491.95	510.32	538.95	578.3	566.95	569.98	588.43	624.84	660.37	683.83	667.17	680.06	683.85	675.03	660.59
13.71	9.5639	3.7159	0	0	0	0	4.5314	4.7052	26.305	28.235	46.116	66.174	110.28	158.59	210.5	238.43	330.13	412.59	545.88	671.92	839.17	991.17	1391.1	1647.2	1915.1	1753.5	2488.2	2860	3056.6	2999.5	3224	3399.4	3663	3807.5	4060.5	4235.8	4507.1	4505.8	4753.7	4720	4814.6	4855.4	4943.5	5115.6	5094	5133.6	5105.5	5187.5	5261.6
4.4258	0	0	0	0	3.4602	7.7166	8.1353	0	0	0	0	0	0	0	0	0	0	0	0	0	12.125	68.121	131.78	215.76	331.05	441.81	607.56	788.03	955.48	1107.1	1294.1	1464.8	1622.7	1771	1950.9	1996.6	2160.4	2231.5	2324.2	2352	2591.8	2641.7	2676.7	2724.3	2797.3	2823.9	2806.4	2811.2	2856.8
21.137	0	0	0	0.1174	7.8437	0	0	11	2.2263	15.328	20.291	25.664	45.148	45.54	32.505	37.815	33.005	38.927	40.591	33.452	86.431	67.237	95.71	99.574	136.52	154.56	152.65	178.43	175.35	188.69	197.65	302.61	351.1	393.38	469.25	536.84	545.74	562.31	619.54	654.07	682.32	720.28	697.49	710.11	714.37	714.99	680.87	671.45	658.09
0	0	4.8723	0	0	7.0108	2.4888	0	0	0	0	0	0	0	0	0	0	0	0	0	0	0	0	1.4537	5.2715	19.933	36.584	79.246	135.87	228.07	316.66	460.9	528.61	707.83	810.5	974.05	1119	1292.8	1396	1565.4	1624.1	1736.3	1787.5	1928	1995.5	2091	2142.3	2261.2	2313.4	2364.6
1.6196	0	0	3.6949	0	1.1202	0	0	0	5.5586	7.3652	2.8908	11.775	12.356	16.012	26.194	37.345	47.088	63.232	100.61	146.61	181.26	196.53	254.64	321.3	376.77	430.62	487.31	561.34	631.21	755.27	888.08	1081	1261.2	1509.5	1661.9	1915.2	2097.2	2278.4	2535.2	2555.1	2823.5	2935.7	3011.1	3247.1	2253.6	2325.8	2337.6	2473.8	2498.2
19.495	17.153	0.73454	0	0	0	0	0	0	0	0	0	0	0	0	5.0336	12.806	39.497	57.149	124.99	187.86	266	393.36	558.88	734.47	941.22	1147.9	1528.1	2167.9	2261.7	2672.3	3230.9	3842.8	4493.2	5099.1	5548.8	6350	7096.4	7566.9	8138.7	8494.4	9217.2	9330.3	9673.3	9890.6	10101	10356	10443	10639	10737
7.1875	4.8148	0	0.99333	0	0	0	0	0	0	0	0	0	0.3243	0	0	0	0	0	0	0	0	0	0	0	0	0	0	0	0	0	0	0	4.8449	34.273	53.056	80.819	91.61	109.98	115.1	141.6	186.35	210.59	220.23	250.84	273.63	309.71	291.84	313.82	306.25
1.0591	0	0	5.0474	6.5125	2.9966	1.9264	9.3291	8.5312	10.311	2.4605	6.5689	11.642	7.1815	2.9127	0	0	1.3876	1.9602	12.255	0	7.3638	13.218	43.057	57.463	44.227	61.821	102.81	124.02	153.25	200.44	219.51	226.92	272.03	256.44	298.52	330.16	422	514.63	562.53	565.12	584.54	588.97	645.65	609.8	658.93	635.63	617.77	673.74	728.81
0	0	0	0	4.4876	19.808	29.202	40.908	53.407	78.304	71.755	107.52	94.758	101.07	94.554	127.75	176.25	225.44	265.27	349.2	445.78	535.63	651.47	824.92	1004.7	1177	1459	1697.1	2048.4	2350.9	2637	3055.3	3456.6	3881.8	4501.8	4633.2	5256.9	5672.1	6005.5	6381.7	6799	7153.8	7299.1	7388.5	7626.1	7766.6	7885	7742.7	7992.6	7919.8
18.68	25.571	0	0	0	0	0	0	0	0	0	0	0	0	0	0	0	13.911	62.768	145.76	234.62	361.59	520.55	683.36	852.52	1022.3	1186	1402.9	1540.5	1678.3	1850	2018	2193.3	2463.3	2640.7	2683.7	2933.3	2993.6	3191.9	3332.8	3468.7	3574.8	3633.8	3741.6	3804.1	3835.5	3941.4	3910.8	3847.6	3886.3
0	1.5645	0	12.068	0.37305	0	1.0661	0	0	0	0	2.5365	5.5231	3.7678	0.1001	5.3174	37.819	120.88	211.2	347.41	524.6	696.12	891.52	1135.9	1410.8	1621.5	1886.2	2067.9	2248.7	2552.2	2730	2975.3	3143.4	3421	3684.4	3957.2	4191.7	4434.7	4562.9	4805.9	5087.3	5278.2	5518.6	5656.7	5662.4	5810.9	6032.9	5854.9	5311.4	5442.2
0	2.2033	0	3.6362	1.8641	0	9.3792	0	10.06	19.307	21.301	0	33.975	79.237	114.17	109.93	121.97	112.87	121.81	133.93	73.825	108.41	125.65	102.13	138.88	151.58	143.82	214.77	163.64	183.16	164.64	78.803	64.974	75.182	75.845	69.168	70.378	74.767	85.079	80.643	57.472	64.731	78.034	101.03	79.177	78.697	78.078	85.2	83.806	78.337
0	4.6877	0.6125	0	0.92325	0	0	0	0	2.119	15.8	32.162	40.277	69.304	92.183	114.43	158.72	183.43	228.34	256.79	309.79	371.54	426.4	499.15	591.05	709.98	862.79	945.16	1096.3	1246.3	1404.9	1479.9	1677.4	1800.3	1956	2088.4	2263.6	2459	2582.2	2697	2804.3	2967.9	3132.6	3103	3307.1	3393.7	3437.4	3414.9	3450.5	3445.5
0	0.016931	2.2017	1.199	0.73466	5.052	0	2.0321	1.8713	1.7605	5.6602	7.9482	13.627	8.3162	13.504	18.505	27.966	35.757	40.644	54.433	77.203	83.59	93.67	122.66	164.27	201.5	269.92	364.75	463.98	617.77	744.95	920.72	1052.4	1020.4	1218	1388.7	1576.3	1637.4	1754.6	1823.5	1965	2099.6	2177.7	2173.6	2232.5	2279.4	2375.3	2407.1	2374.3	2388.3
0	0.4874	0	0	3.7731	12.223	6.9722	14.132	4.0665	0	0	5.5282	4.8308	0	0	4.4309	18.07	19.384	20.523	6.1691	28.198	29.505	29.986	38.421	52.761	93.121	140.73	197.55	252.89	338.82	400.38	510.57	636.26	768.36	978.24	1148.4	1380.9	1509.5	1684.5	1863.7	2028.9	2139.5	2213.9	2188.4	2204.6	2343.1	2424.9	2415.5	2481	2498.7
32.796	0	10.681	5.2184	15.38	18.051	17.913	0	0	0	0	0	0	0	0	0	0	0	12.358	36.778	56.185	73.978	116.82	185.18	268.56	273.61	346.27	426.47	494.18	557.63	701.11	844.71	1049.6	1243.4	1407.2	1603.2	1742.9	1985.3	2263.8	2431	2476.8	2806.1	2826.5	2979.5	3030.7	3182.8	3283.5	3525.1	3510.8	3619.1
4.8363	12.697	0	0.83057	0	0	0	0	0	0	0	0	7.0516	0	0	0	0	0	5.1972	4.9883	0	0	0	0	7.8018	7.2897	19.442	41.828	49.996	71.781	91.684	116.42	145.77	167.8	207.25	257.94	301.48	340.93	391.87	415.41	446.83	462.44	534.83	557.61	572.32	586.53	589.79	605.25	610.78	579.58
6.2887	13.687	0	3.2272	0	2.5087	3.393	6.3493	1.0426	0	0	20.854	37.781	52.389	85.6	120.83	156.4	175.88	229.28	277.09	304.46	333.76	368.65	407.48	440.37	465.57	497.61	515.85	553.68	603.13	626.25	655.66	671.68	707.45	694.2	716.82	712.23	701.82	742.79	764.78	766.92	741.87	722.53	765.66	748.28	753.86	754.58	722.11	698.25	748.28
3.8624	0	0	5.742	0.58218	3.1553	0	0	0	0	0	0	0	0	0	0	0	0	0	0	0	0	0	0	0	0	0	0	0	0	0	0	0	0	0	0	0	0	0	1.4074	17.105	29.284	111.38	128.75	141.58	228.23	272.38	300.46	381.97	385.19
15.543	16.102	7.1985	0	0	0	0	0	0	0	0	6.589	23.226	14.611	43.165	45.554	82.641	131.8	187.52	288.64	445.82	635.99	852.42	1034.5	1287	1565.5	1869.1	2199.9	2379.7	2694.4	2960.1	3187.9	3379.4	3637.4	3686.2	3985	4307.7	4455.8	4588.1	4685.1	4814	4994.1	5027.9	5209.2	5310.4	5342.2	5467.9	5457.4	5475.7	5718.7
10.225	4.7596	0	8.7477	6.2719	0	0	7.2174	0	0	1.1771	8.8865	0.37899	5.5422	0	6.0715	6.6159	0	0	0	0	29.124	28.513	11.839	14.284	10.806	7.8356	18.18	57.631	91.406	134.28	152.13	146.37	220.48	227.35	301.03	311.05	311.6	372.66	358.88	356.36	392.68	415.87	467.25	475.89	512.81	503.99	470.78	369.23	296.93
1.1131	0	5.9257	5.0919	0	3.9954	0	0	6.9664	7.1781	12.043	21.704	15.04	34.109	25.275	30.355	68.86	82.444	86.4	143.8	246.04	343.29	437.16	541.59	620.68	747.82	802.8	979.99	1111.9	1184.6	1321.9	1449.4	1589.8	1714.4	1847.8	2029	2153.2	2384.2	2527.5	2619.7	2796.1	3003.5	3129.4	3141.2	3357.9	3418.2	3537.7	3669.1	3791.8	3901.8
0	0.71731	0	0	5.3057	0	14.271	59.208	123.13	204.29	288.28	408.37	542.17	692.02	922.35	1183.1	1419.1	1666.8	1929.7	2340.4	2658.1	3025.9	3454.8	3673.1	3936.7	4245.6	4408.9	4644.1	4879.6	5259	5512.5	5576.7	5709.7	6160.7	6318.5	6443.6	6642.4	6774.1	7055.1	6900.3	6920.5	6985	7092.6	7148.4	7193.9	7268.3	7313.2	7239.2	7271.4	7465
18.195	15.654	2.3122	0	0	0	0	0	0	0	0	0	0	0	0	0	0	0	0	7.3241	6.2538	7.7947	19.16	36.091	49.157	58.886	69.62	105.44	104.9	110.6	120.37	138.7	147.54	175.27	165.22	196.08	202.3	218.38	225.09	245.02	248.46	278.47	282.36	280.51	278.76	263.95	295.98	303.15	318.91	312.99
19.285	9.4389	0	0	0	0	0	0	0	0	0	0	18.068	56.29	122.99	181.8	252.64	297.52	359.88	428.4	470.29	556.61	648.06	732.67	765.77	871.28	992.01	1104.6	1171.9	1251.7	1391.3	1525.1	1676.1	1783.7	1924.7	2047.9	2257	2381.7	2538.7	2609.9	2887.1	3012.1	3108.4	3224.7	3252.9	3361.5	3390.4	3510.5	3500.6	3492.3
17.44	9.719	0	0	0	0	0	0	0	4.516	41.639	133.13	242.08	347.2	511.65	624.7	854.27	1073.7	1289	1599.5	1926.1	2288.6	2617.6	3017.2	3487.9	3879.4	4436.8	4923.5	5564.6	6043.9	6561.4	7347.7	7732.6	8140.4	8790.9	8915.7	9431.9	9727.9	9991.6	10213	10208	10601	10588	10664	10815	11030	11151	11324	11310	11398
0	0	0	9.8555	9.9562	2.8493	4.1363	4.2079	16.307	18.73	8.2917	0.17316	14.022	9.1692	22.221	32.139	37.069	31.485	24.231	58.033	84.891	96.894	114.46	143.26	185.56	220.35	250.46	306.46	332.58	364.47	400.91	420.91	463.35	530.45	582.5	673.47	774.56	815.86	902.06	970.61	1044.5	1164	1243.2	1342.3	1349.6	1436	1490.1	1530.3	1620	1624.2
13.622	15.465	0	3.3255	0	0	0	0	0	0	0	0	0	0	0	6.5662	8.7289	35.276	29.694	56.269	63.395	67.617	78.457	97.848	112.46	109.03	145.9	144.67	180.35	234.22	232.42	251.24	284.43	305.12	330.58	388.16	416.98	429.41	449.67	463.38	448.35	466.34	479.47	506.07	540.34	513.59	540.6	551.87	509.05	508.9
11.206	8.6876	0	16.412	0	0	0	0	0	0	0	0	0	0	0	0	0	49.375	108.21	178.85	253.66	340.18	450.81	507.83	646.6	754.01	924.37	1056.4	1204	1417.2	1625.2	1816.2	2000.5	2194.9	2397.6	2713.1	2815.4	3047.7	3047.8	3308.4	3392.1	3589.4	3668.5	3788.4	3841.5	3975	4022	4205.3	4188.8	4207.3
3.8548	9.1807	3.2681	1.8091	0	0	0	0	0	0	0	0	0	0	0	0	0	0	0	0	0	0	3.7387	9.0992	35.733	42.006	64.832	78.935	90.819	126.02	144.71	157.5	197.08	228.87	265.68	349	393.55	481.43	471.17	530.01	547.82	637.58	654.26	722.16	814.29	787.21	830.68	862.74	876.11	942.14
13.967	15.227	0	0	0	0	0	1.3005	0	0	0	0	0	0	0	0	0	0	0	0	0	0	0	0	1.6049	9.6972	16.063	41.762	34.828	62.396	69.778	97.727	132.06	181.67	219.44	279.94	323.66	391.97	448.33	496.53	563.38	639.79	692.93	758.99	797.28	787.22	807.45	805.92	862.31	858.85
11.284	10.426	1.5376	0	0	0	0	0	0	0	0	0	4.0235	0	0	0	2.0546	27.042	42.135	63.626	75.852	89.137	110.37	150.48	155.6	180.24	190.13	239.53	261.34	313.28	329.48	345.8	404.42	428.89	474.65	500.6	560.89	576.78	625.04	655.24	683.18	710.1	731.4	754.34	783.04	832.21	858.61	839.42	863.58	859.8
0	1.8632	4.0343	0	7.1565	0	0	3.5063	0	0	0	0	0	0	0	0	4.7285	7.0665	29.523	36.444	67.567	114.93	157.08	217.04	274.36	329.03	391.32	446.57	547.5	569.78	615.76	513.99	580.93	640.34	694.88	744.62	793.75	888.61	898.98	973.7	1023.8	1018	1071	1067.4	1098.1	1066.3	1041.2	1043.5	1034.7	1016.4
5.0213	7.7777	4.0222	0.51612	0	0	0	0	0	0	0	0	0	0	0	11.78	30.033	60.673	75.841	84.242	110.04	123.89	151.34	174.88	179.52	196.95	217.1	249.89	256.83	287.45	281.2	339.51	356.77	401.29	423.06	476.71	500.12	526.76	563.81	581.76	597.46	642.03	692.65	688.81	729.5	723.68	739.57	735.85	748.64	742.87
22.635	9.7114	0	0.30467	0	0	0	0	0	0	0	0	0	0	16.482	20.78	31.484	65.331	96.229	149.19	203.78	296.37	401.87	564.49	758.26	922.96	1084.8	1270.2	1339.3	1634.8	1816.1	2043.1	2233.5	2370.7	2480.5	2652.8	2812.6	2921.9	3146.2	3258.3	3266.1	3252.7	3465.7	3470.6	3561.2	3529.3	3573.5	3622.4	3536.8	3569.8
0	0	0	0	0	11.404	21.351	94.844	134.74	187.94	223.86	300.6	323.21	385.57	446.37	527.76	569.53	582.33	581.66	612.85	653.14	765.82	638.27	720.76	826.67	933.02	1112.7	1164.2	1310.5	1419	1495.2	1778.7	1899.2	1990.8	2102.8	2377.4	2443.8	2665.1	2801.4	2893	3035.5	3130.1	3117.1	3095.7	3253.2	3326.7	3005.7	3378.2	3467.6	3506.8
5.0101	3.694	0	0.022577	0	0	4.9311	0	0	0	0	0	0	0	0	0	0	0	0	0	0	0	0	0	0	0	0	0	0	0	0	0	0	0	0	0	0	0	0	0	0	0	0	0	0	0	0	0	0	0
14.872	0	0	1.0287	0	0	0	0	0	0	1.9237	19.693	40.219	16.132	18.031	33.681	50.198	88.941	102.84	111.14	133.59	164.63	160.4	186.84	235.63	282.5	360.24	450.88	554.19	636.15	781.54	874.18	1028.9	1175.3	1368.4	1453.9	1583.6	1843.1	1948.5	2065.3	2247.3	2416	2564.5	2533.1	2599.2	2658.9	2751.9	2703.7	2829.1	2744.4
10.826	3.3193	0	0	1.7816	0	0	0	0	0	0	0	0	0	0	0	0	0	0	0	0	0	0	0	0	7.7514	10.943	31.427	58.886	69.015	84.153	92.7	125.8	158.56	176.29	186.78	210.1	202.68	207.58	209.28	223.98	226.89	250.51	261.7	260.51	254.21	258.38	263.31	263.73	240.84
4.2179	7.8817	0.0092237	0.81544	0.30186	0	0	0	0	0	0	0	0	0	0	7.7941	46.156	86.713	163.96	246.91	334.2	452.22	548.73	691.08	823.73	933.5	1065.9	1213.7	1300.3	1485.5	1658	1842.9	2117.7	2334.5	2551.1	3012.9	3343.2	3644.9	3959.8	4338.9	4546.4	4923.8	5262.9	5440.7	5763.5	5859.3	6104.6	6275.2	6344	6402.2
34.856	16.634	0	0	0	0	0	0	0	0	0	0	0	0	0	0	0	0	0	0	0	0	0	0	0	0	16.585	60.05	95.035	162.15	213.12	300.51	398.05	495.43	579.97	708.68	703.91	743.29	915.41	1131.3	1021.5	1350.9	1476.2	1596.3	1622.7	1726	1833.1	1855.5	1894.3	2012.4
23.818	0	0	0	2.7566	0	0	0	0	0	0	0	0	0	0	0	0	0	0	0	0	0	0	0	0	0	5.2474	0	0	0	0	0	0	0	0	0	0	0	35.633	68.893	95.698	54.287	58.118	73.733	40.638	32.428	0	0	0	0
15.288	10.336	0	0.89626	0	0	0	0	0	0	3.1912	21.667	82.589	151.54	284.47	415.07	573.89	722.54	893.96	1096.6	1302.6	1560.7	1752.5	2058.8	2384.4	2635.3	3027.8	3228.2	3587.1	3936	4231.5	4601.6	5109.8	5624.9	5843	6643.2	7032.5	7357.9	8080.9	8133.5	8879.6	9159.5	9533.5	9758.1	9818.4	10036	10431	10629	10992	11241
4.4157	3.22	0.47812	6.9653	1.3286	0	0	0	0	1.9361	0.94743	2.9042	0	0	0.44685	3.8785	2.6508	0	0	0	0	0	0.32686	0	0	0	0	0	0	0	0	0	0	0	0	0	0	0	0	0	0	0	0	0	0	0	0	0	0	0
0	0	0	2.2339	4.9739	1.8869	8.4976	7.8846	9.3256	15.215	14.941	14.07	27.606	50.053	75.448	124.73	191.49	243.54	322.99	431.3	507.44	610.07	705.5	838.81	960.71	1087.5	1254	1459.7	1595	1740.5	1992.8	2116	2303.8	2556.4	2813.2	2990.6	3273.7	3384.5	3652.8	3899.7	4180.3	4304.3	4480.5	4598.9	4786	4857.1	4859.6	4975.8	5034.6	5147.1
0	0	1.823	1.5585	0	0	17.504	8.8925	4.7372	13.099	6.6405	4.1535	24.527	49.021	90.204	167.96	274.89	433.94	563.63	711.73	899.47	1082.3	1259.7	1453.5	1635.6	1700.3	1875.8	2005.8	2210.4	2343.1	2509.5	2637.6	2798.1	2880.4	3054.1	3345.9	3476.8	3665	3830.8	4007.1	4081.7	4300.7	4376.7	4431.6	4477.1	4640.2	4551.4	4611.2	4592.8	4588
6.9771	12.703	0	1.9123	0	0	0	4.7446	0	0	1.4754	2.3125	8.7309	2.2044	11.947	7.0936	5.3382	12.332	7.5982	29.875	23.145	38.933	56.356	60.182	101.46	113.28	144.86	184.3	223.53	259.69	292.15	326.1	389.66	402.55	446.88	467.55	490.51	523.27	546.83	575.22	586.82	603.96	611.65	645.1	659.66	678.83	689.93	687.81	712.19	730.4
20.329	11.914	0	6.8582	0	0	0	0	0	0	0	0	8.3238	27.167	47.791	88.401	156.86	233.39	341.16	399.45	508.05	674.31	735.69	877.37	943.71	1024.2	1136.5	1236.8	1353.5	1467.5	1659.8	1698	1755	1902.9	2050.5	2114.8	2254.3	2326.1	2450.2	2536.2	2584.1	2735.2	2713.1	2817.6	2878.4	2937.2	2970.1	2972.9	2963.3	2997
8.8969	3.5738	1.3507	0	0	0	0	0	0	0	0	0	0	0	0	0	0	0	0	0	0	0	0	0	0	5.8127	18.571	42.576	44.857	69.879	63.486	116.9	147.65	226.39	268.77	325.05	393.79	434.11	470.72	497.59	533.43	592.07	618.65	670.89	714.22	753.64	781.97	805.29	832.01	863.16
0	0	0	1.9262	32.522	54.08	84.358	92.378	120.86	142.35	122.52	128.14	169.15	139.81	168.76	121.04	156.44	116.01	187.91	167.74	175.47	249.41	401.69	498.16	579.03	698.17	674.44	958.94	1087.8	1237.1	1428.6	1563	1749.1	1963.2	2061.9	2242.1	2377.1	2648.7	2698.4	2821.7	2960.3	3015.6	3141.5	3289.9	3470.7	3554.5	3562	3517.5	3604.2	3517.4
0	0	10.157	27.518	10.079	5.2029	0	2.1237	0	0	0	0	6.4231	13.972	50.319	65.995	90.744	113.85	147.86	168.46	230.26	255.64	283.12	289.97	326.71	357.04	404.19	417.84	386.77	409.44	458.91	510.38	550.18	600.2	677.1	698.56	802.39	943.48	997.49	1112.6	1171	1244.2	1265.2	1298.1	1388	1371.9	1368.1	1390	1248.4	1413.2
18.022	6.1404	0.21208	0	0	0	0	0	0	0	0	0	0	0	0	0	0	0	7.4122	0	0	0	3.8762	15.815	0	6.4596	7.6701	16.451	21.34	44.522	47.864	53.74	57.873	73.377	96.844	145.48	152.26	182.29	207.16	205.91	198.75	220.12	246.54	289.16	324.31	310.45	335.11	343.29	363.67	371.53
0	0	0	0	0.51759	1.2585	12.251	29.162	28.891	31.563	42.828	59.01	72.187	106.03	121.54	196.17	293.26	415.7	583.48	824.43	1047.4	1284.5	1517.6	1857.3	2186.7	2477.3	2881.5	3204.8	3565.4	3929.2	4173.4	4480.6	4828.6	5106.5	5072.9	5664	6040.1	5755.9	6213	6397.1	6610.6	6782.8	6926.3	6947.6	7341.4	7280.2	7295.2	7366.5	7476.5	7334.1
0	2.1011	5.7855	2.2149	1.025	0	0	0	0	4.1949	9.082	20.629	22.958	31.148	30.943	11.839	29.508	33.146	37.952	46.626	50.967	65.117	75.519	127.97	173.02	236.04	269.6	376.67	450.78	576.15	610.71	699.55	824.15	886.67	995.92	1100.8	1191.1	1252	1355.6	1391	1450.5	1518.9	1543.3	1632.2	1667.3	1729.8	1803.5	1809.4	1780.6	1756.7
0	5.5919	0	0	3.0257	1.6429	3.313	10.787	1.3668	0	6.9283	0	6.8917	0	0.91073	0	7.0385	1.9824	9.1464	44.298	97.339	159.06	233.18	332.97	425.53	521.13	601.33	698.36	813.57	985.3	1066.1	1206.7	1277.3	1427.2	1518.3	1643	1738.3	1800.6	1951.4	2012.5	2037.6	2134.7	2210	2250.3	2291.5	2308.3	2321.4	2354.9	2411.1	2426.4
31.065	41.016	4.388	12.036	0	0	0	0	0	0	0	0	0	0	0	0	0	0	33.753	110.53	180.2	309.8	431.76	617.94	781.91	1022.4	1213.6	1395.5	1628.3	1891.5	2079.1	2315.7	2580.3	2777.5	2921.3	3198.5	3372.2	3618.8	3859	4015.4	4180.8	4197	4266.9	4402.4	4420.5	4465.2	4430.6	4559	4743.5	4824.1
0	0	4.8735	0	0	0	4.0026	3.961	4.2301	0	0	0	0	7.5579	38.336	87.01	113.59	183.42	261.95	341.34	433.15	526.05	593.05	700.01	736.68	860.97	894.1	946.94	1012.2	1057.4	1130	1205.9	1249.9	1316	1415	1489.6	1488	1567.4	1628.2	1604.4	1687.3	1710.3	1734.7	1767.8	1759.2	1758.8	1796.4	1821.7	1834.5	1831.2
1.4443	3.9658	5.4541	6.0579	0	0	0	0	0	0	0	0	0	0	0	0	0	0	0	0	0	0	0	11.318	24.131	12.109	33.29	85.38	118.37	169.37	204.77	309	392.3	466.3	567.31	631.52	729.59	806.2	808.02	889.56	970.68	1022	1068.6	1139.9	1168.7	1226.7	1284.8	1298.8	1320.4	1335
0	7.1741	0	1.8419	0	0	0.63329	1.0215	5.7444	4.9209	0	5.6374	4.1957	0.65865	0	0	0	7.9302	4.1523	15.685	11.563	20.831	17.251	2.8992	22.335	8.8309	5.7881	0	10.697	28.992	20.628	12.745	0	0	0	4.8133	9.8768	2.5572	0	0	0	0	15.904	0	0	0	0	0	0	0
5.7893	14.857	0	0	0.3996	1.1553	0	0	0	0	0	0	0	0	0	0	0	2.4966	0	3.3739	4.7085	18.109	23.625	29.815	44.692	50.235	53.274	73.644	104.1	124.54	176.03	208.05	247.2	283.79	359.01	379.02	428.71	529.77	579.76	609.73	663.34	682.84	687.25	692.16	696.03	747.02	692.16	679.74	738.79	734.78
0	13.411	5.9776	0	1.1892	0.16779	0.34876	6.2824	1.97	0	0	10.588	24.561	43.825	37.197	75.932	93.098	113.92	77.096	154.29	177.22	210.61	223.79	221.87	295.46	357.45	427.55	495.36	641.24	593.47	641.95	680.39	682.17	693.83	760.53	819.86	855.25	885.64	895.25	965.43	937.64	947	1012.6	978.91	982.87	1009.1	1010.3	979.14	961.28	969.61
0	0	0	0	17.687	13.028	4.2668	0	0	0	0	0	0	0	0	0	0	0	0	0	4.6286	2.6778	0	8.1318	47.166	74.966	109.96	123.98	156.91	187.16	242.19	277.18	288.5	318.2	228.7	369.74	442.2	455.55	483.33	528.03	513.24	477.98	501.9	500.17	587.56	597.4	589.46	591.21	653.27	651.56
32.847	6.2968	0	0	3.8996	0	0	0	0	0	0	3.3859	13.567	22.108	29.139	23.174	33.267	50.544	44.271	63.69	70.593	72.3	71.331	84.09	105.93	119.05	113.53	120.11	129.72	140.38	171.37	200.96	211.09	266.74	312.19	373.54	384.79	403.69	473.96	496.36	503.99	530.58	572.75	620.01	614.85	621.66	680.47	704.31	664.83	748.09
9.7625	2.782	0	0	0	0	4.5379	4.265	13.621	13.59	31.519	39.054	60.814	75.557	101.08	123.08	147.04	197.75	252.2	226.53	259.33	318.97	409.38	522.72	670.56	868.88	1028.6	1186.2	1343.4	1495.6	1660	1935.2	2144.4	2280.4	2415	2602.8	2821.7	2989.1	3151.3	3318	3354.9	3501.4	3610.9	3638.5	3801.5	3810.2	3933.9	3974	3969.7	4035.7
0	5.3218	0	0	1.3317	0	6.179	10.729	4.4656	5.1597	17.484	23.74	45.943	56.513	88.938	124.25	163.45	208.16	258.24	315.26	328.09	347.12	400.61	468.74	506.39	580.47	636.08	695.04	769.29	836.13	872.47	1089.4	1082.9	1218.5	1646.4	1718.8	1681.7	1649.3	1668.7	1637.6	1611	1591.8	1576.5	1511.9	1558	1547.2	1608.8	1551.3	1568.1	1568.1
10.085	0	0	0	1.9687	0	10.347	3.9082	5.2614	0	2.5347	30.288	56.864	80.446	134.47	204.32	272.9	360.98	404.67	467.75	558.68	610.08	663.28	733.13	788.45	847.67	880.95	875.41	924.37	941.41	998.74	1032.3	1097	1140.6	1155.7	1195.6	1250.2	1284.5	1323.8	1334.1	1380	1375.6	1415.1	1379.5	1429.2	1413.8	1421.8	1423.5	1426.8	1400.6
16.384	2.159	0	0	0	0	0	0	0	0	0	0	0	0	0	0	0	0	0	0	0	0	0	0	2.5233	78.668	141.77	229.86	326.17	426.6	513.42	613.82	789.02	870.11	1016	1202.5	1319.3	1424.9	1541.4	1602.1	1702.8	1738.7	1800.6	1810.2	1860	1857.7	1881	1863.8	1884.5	1875.7
8.6167	1.2428	0	0	0	5.6824	4.5444	0	0.52068	0	0	0	0	9.8175	9.8809	31.609	44.958	45.808	44.34	54.23	53.734	71.353	94.401	112.28	119.84	170.04	170.88	207.86	219.77	290.43	294.35	342.29	386.91	441.27	523.26	604.9	688.97	751.24	851.9	875.12	940.95	1048.2	1133	1228.6	1223.8	1235.8	1210.5	1241.8	1210.1	1287.7
14.619	11.246	1.4888	0	0	0	0	0	0	0	0	0	0	0	0	0.75193	0	7.4064	4.1714	27.3	24.97	39.532	47.432	52.968	67.309	77.775	94.514	122.46	163.37	198.37	260.97	301.73	358.91	409.09	470.1	507.29	510.45	584.09	620.71	633.05	747.05	793.91	831.3	855.64	887.91	866.5	897.03	920.55	949.92	1001.1
0	0	6.2564	0	8.8016	11.219	11.049	6.8529	11.71	0.62807	11.892	22.095	36.191	33.934	42.406	75.951	97.062	119.79	160.72	181.6	283.08	348.76	387.27	471.74	557.7	648.05	720.79	821.73	892.53	946.92	1007.5	1125.4	1240.5	1377.4	1468.8	1529.8	1660.4	1680.9	1712.8	1864.9	1893.7	1910.8	1987.6	2034.5	2001.1	2066.2	2064.7	2070.3	2065.3	2051
12.693	7.9709	0	0.49902	0	0	0	0	0	0	0	0	0	0	0	0	0	0	0	0	0	7.197	55.495	127.94	214.53	365.85	464.77	865.39	965.97	1415	1694.1	2413.2	2957.5	3877.2	4472	5132.6	5775	6521.7	7271.3	8045.4	8588.3	9164.6	9416.4	10039	10163	10499	10753	11007	11379	11625
3.9061	7.618	1.4151	6.0816	0	0.053063	0	0	0	0	0	0	0	0	0	16.118	31.286	60.506	60.27	90.648	106.39	127.75	150.53	175.32	222.73	305.72	360.79	455.02	580.77	789.8	942.68	1171	1472	1753.1	2026.7	2294.3	2583.3	2652.2	3191	3401	3644.3	3707.2	3806.8	3932.3	3956.9	4047.9	4270.1	4364.4	4393.3	4413.8
28.139	13.918	5.7193	0	0	0	0	0	0	0	0	0	0	0	0	0	0	0	0	0	0	0	0	0	0	0	19.984	66.56	113.8	194.34	296.54	378.32	501.15	635.48	767.61	887.15	1052.2	1182.6	1299.3	1383.4	1478.1	1586.6	1696.2	1907	1958.8	2072.7	2161.2	2268.9	2374.7	2450.2
1.5718	5.7162	0	2.4084	0	0	7.6553	8.1771	5.6703	0	0	1.536	10.42	7.2123	0	7.6699	14.65	24.356	35.07	68.238	80.056	110.62	134.61	133.6	151.24	152.62	184.23	192.99	197.84	211.69	243.7	247.97	300.81	353.88	417.97	485.97	579.03	650.66	726.98	835.76	944.52	1028.4	1110	1225.9	1284.8	1315.9	1357	1414.1	1520	1564.4
0	0	0	0	5.4738	13.147	19.25	4.3056	2.4973	4.657	10.084	23.481	19.081	26.087	23.443	25.47	28.916	38.105	36.847	40.008	38.96	52.159	68.019	127.32	236.35	357.58	535.53	792.3	1046.2	1360	1687.5	1985.4	2285	2542	2876.8	3339.7	3680.4	3865.2	4031.9	4283.3	4390.7	4515.6	4684.4	4729.3	4778.3	4848.8	4937.3	4904.8	4905.7	4875.6
0	0	0	9.4366	12.829	16.016	17.656	18.498	32.776	39.731	21.201	42.528	70.329	85.114	112.07	121.02	164.13	219.18	248.6	254.32	309.56	344.18	368.56	394.56	467.56	511.69	502.86	516.87	557.54	578.25	603.83	611.98	617.01	617.97	656.12	699.64	742.46	746.34	753.27	760.24	726.19	776.42	790.37	768.9	695.18	775.41	858.02	826.17	847.63	845.47
16.949	22.773	5.6324	0	0	0	0	0	0	0	0	0	0	0	15.579	41.02	66.377	141.92	224.44	343.23	473.84	653.03	802.89	1009.9	1221.1	1401.6	1609.2	1878.1	2150.3	2305.9	2439.4	2679.4	2859.3	2937.1	3225.9	3301.8	3491.6	3527.6	3699.9	3670.7	3767.9	3833.9	3875.9	3973.5	4111.8	4193.8	4120.1	4134.5	4223.6	4363.8
0	0	2.8265	0	0	16.818	44.357	43.244	43.632	68.2	62.409	54.058	47.384	52.447	32.43	26.118	28.95	22.032	12.327	33.768	36.628	29.872	41.899	50.196	76.936	89.745	105.41	130.98	152.36	173.5	195.72	211.69	253.43	275.7	331.99	379	478.28	471.21	523.65	531.4	547.66	628.34	623.78	667.01	518.65	510.89	512.29	536.87	528	553.09
5.2135	9.524	1.5383	6.8923	0.12091	0	0	0	0	0	0	0	0	0	0	0	0	0	0	0	1.7019	6.4332	0	0	18.658	29.375	41.99	50.633	36.144	29.433	39.206	33.706	36.259	29.957	14.816	0	0	0	0	0	0	0	0	0	0	0	0	0	0	0
0	0.23115	0	0.80567	8.9378	4.5132	0	3.5251	0	7.0476	0	0	9.3414	8.5667	16.997	10.187	4.6975	22.883	20.363	4.7426	25.575	30.095	26.976	50.545	82.354	89.249	122.8	115.26	181.28	250.64	337.27	385.43	420.43	484.28	576.07	763.83	806.3	858.12	1002.6	1080	1155.2	1202.5	1241.5	1289.6	1351.5	1395.7	1362.7	1370.7	1367.7	1410
0	1.3245	0	0	3.1178	3.8507	12.455	4.6264	0	1.1067	0	0	0	0	0	0	0	0	1.1026	2.2218	0	0	11.746	24.927	19.826	32.765	58.266	76.954	75.42	111.91	148.55	197.72	240.67	332.04	365.31	387.44	461.26	509.62	596.38	665.15	670.07	714.51	697.07	763.57	766.94	765.61	854.83	922.84	936.68	980.19
2.186	0	0	0.77694	5.2487	11.328	0	0	0	0	0	0	0	0	0	0	0	2.3741	4.4954	0	32.852	23.742	31.183	76.161	133.31	166.72	261.29	358.36	547.83	707.88	911.44	1116.9	1341.7	1615.6	1924.5	2247.4	2447.6	2720.7	2962.3	3101.7	3317.2	3730.7	3892.9	4030.6	4166.5	4345.4	4454.6	4403.4	4634.8	4802.1
1.7014	0	0	3.8531	13.474	0	0	26.541	42.825	27.846	36.165	86.356	47.645	56.797	80.946	63.07	124.26	129.9	151.01	204.21	222.82	298.14	378.26	461.09	524.21	647.29	784.73	883.66	990.82	1134.3	1231.9	1347.6	1505	1677.9	1851	1995.5	2150.4	2299	2338	2463.9	2586.9	2705.4	2825.7	2918.2	3066	3160	3233.5	3288.1	3354.8	3414.5
0	0	0	3.2412	0	7.686	7.9232	3.3957	8.9994	1.5067	5.964	9.1326	2.4486	14.251	0	0	0	3.2668	0	7.1308	0	7.2931	7.378	19.486	55.533	52.063	73.711	125.29	157.95	240.43	317.88	450.34	536.76	671.36	909.23	1102.5	1339.8	1562.2	1767.3	2028	2188	2378.2	2508.6	2410.4	2478.4	2563.9	2670.6	2687.3	2714	2783
0	0	24.123	0	15.204	12.087	18.791	17.35	17.872	21.229	8.8226	16.369	15.04	13.866	16.511	30.948	23.152	40.767	56.983	99.132	133.44	194.39	245.68	280.66	350.72	415.01	453.53	518.99	614.98	687.41	801.68	922.14	1025.9	1148.3	1238	1354.8	1467.5	1576	1700.5	1791.5	1902.6	1952	1997.5	2066.2	2062.7	2105.7	2141.3	2136.2	2199.7	2123.2
11.98	1.7818	0	4.5634	0	0	0	0	0	0	0	0	12.145	24.623	38.997	39.541	46.865	56.605	68.388	92.353	134.8	178.75	257.19	319.55	412.03	501.65	606.95	727.75	820.99	917.3	1042.7	1109.2	1164.3	1250.4	1339.7	1423.9	1528.4	1612.4	1631.7	1683.1	1631.5	1713.2	1744.1	1772.1	1751.6	1757.8	1876.4	1902.2	1919.5	1941
12.769	11.305	0	0	1.7004	0	0	0	0	0.30096	0	0	0	0	0	0	0	0	0	0	0	0	0	14.916	38.87	81.353	137.9	200.55	232.35	292.34	338.38	431.89	531.09	538.08	613.53	721.14	758.01	799.55	678.13	758.2	881.14	974.98	1021.6	1033.5	1119.6	1122.8	1119.6	1082	1115.5	1159.5
0	0	0	9.6668	8.5736	4.9411	0	0	0.77245	5.3666	1.2334	0	0	0	0	0	0	0	10.813	44.483	84.372	149.36	199.91	302.34	393.16	507.93	645.63	831	1028.9	1208.1	1405.4	1436.9	2018.8	2254.4	2537.3	2629.2	2909.7	3164.6	3449.3	3691.7	4105.3	4016.7	4190.3	4404.1	4669.5	4705.4	4939.8	4959	5089.7	5185.2
0	0	5.5402	0.55231	0	0.13074	2.5092	0.94791	10.23	6.8873	0	1.851	8.0316	15.917	17.068	19.047	16.291	16.959	24.757	32.84	41.473	46.413	57.189	68.129	77.868	111.54	135.04	167.38	210.91	236.27	263.62	298.46	351.62	405.52	440.65	514.17	571.24	616.45	647.08	685.46	708.92	712.69	733.86	697.86	709.17	721.96	754.97	760.91	793.74	798.55
20.429	11.178	2.3689	0	0	0	0	0	0	0	0	0	0	0	10.417	50.948	103.73	191.7	266.21	342.71	455.31	576.56	668.57	771.82	866.07	1001.4	1074.4	1055.4	1117	1201.8	1213.1	1283.1	1257	1350.7	1368.1	1381.5	1460.4	1457.7	1438.7	1491.5	1510.4	1514.4	1553.5	1613.6	1628.7	1681.6	1655.1	1621.2	1563.9	1571
0	10.124	2.2492	5.9067	2.6012	2.0718	0	0	0	0	0	0	0	0	0	0	0	0	0	0	0	0	0	0	4.4136	22.561	60.825	100.75	113.52	145.6	206.77	233.84	265.22	257.5	261.04	285.03	273.37	282.7	354.36	346.45	406.1	356.12	374.74	368.45	358.01	314.96	304.89	335.71	417.62	430.02
0	0	0	0	3.1511	2.9777	4.6395	15.781	18.617	14.331	26.21	17.213	31.611	33.087	53.306	65.139	83.583	98.381	121.47	139.95	143.77	173.23	189.51	232.89	257.41	283.52	302.84	326.57	358.74	372.18	395.12	440.97	459.68	495.41	550.21	634.66	690.79	705.71	740.94	789.11	843.76	866.99	914.85	933.57	987.79	979.63	996.43	1016.9	1017.7	1059.9
0	0.20065	0	6.2365	2.4144	8.7875	0	8.398	0	0	5.2684	7.4157	4.6967	0	11.112	34.833	76.514	133.74	199.63	280.22	388.53	507.65	592.91	729.23	853.67	1004.1	1117.1	1232.4	1324.6	1494.3	1544.7	1693.8	1810.9	1933.1	2014	2135	2215.3	2299.4	2353.1	2476	2556.8	2598.4	2659.7	2578.7	2651.6	2526.9	2598.1	2586.8	2612	2565.7
28.959	2.1911	0.59119	2.5821	0	0	0	0	0	0	0	0	0	0	0	0	0	0	0	0	17.807	77.97	168.85	277.45	418.9	593.11	820.53	1061.8	1277.1	1545.5	1859.5	2075.4	2397.9	2655.8	3027.2	3142	3436.6	3735.1	4089.2	4286.8	4524.6	4719.1	4816.6	4976.1	5219.5	5241.8	5514.1	5426.2	5471.9	5565
0.098906	2.7538	0	0	0	3.4503	10.172	0	0.31863	0	0.18312	18.831	10.548	21.313	30.532	31.738	41.928	37.706	44.964	40.597	58.482	95.735	138.95	233.68	336.18	445.83	568.09	835.94	972.47	1244.6	1442	1728.1	1903.7	2133.2	2404.6	2737.7	2879.6	3147.8	3442.8	3411	3468.5	3520.8	3571.4	3564.6	3557.3	3666.2	3713.4	3797.6	3809.6	3737.5
0	0	0	3.6895	1.744	0	0	0	0	2.4901	0	1.8545	1.138	7.455	1.3278	20.367	28.699	41.896	45.573	80.222	79.341	114.69	112.2	143.58	151.18	182.62	194.71	234.01	270.03	287.52	282.84	362.15	382.84	445.09	500.16	551.12	602.88	648.12	681.54	726.78	783.06	803.63	868.68	922.11	928.96	988.15	988.8	959.97	978.25	895.56
0	1.5336	0	23.634	0.52738	0	0	8.4905	11.551	0	0	0	4.1432	0	0	0	0	0	0	0	0	0	0	0	0	0	0	0	0	0	0	0	0	0	0	0	0	0	0	0	0	0	0	13.053	11.578	44.341	32.973	49.698	27.597	40.932
0	0	0	7.8694	18.169	9.0142	12.65	17.703	8.7795	2.47	18.264	17.743	14.218	12.962	10.584	12.561	16.134	19.226	51.983	97.633	178.07	295.24	450.25	646.57	897.27	1181.1	1497	1961.1	2159.8	2610.3	3130.5	3693.8	4132.4	4460.6	4884.7	5383.7	5832.6	6176.4	6829.1	7090.6	7357.9	7724.4	7897.1	8148.3	8181.2	8523.4	8495.1	8578.7	8657.6	8817.4
16.333	0.61699	11.067	0	0	0	0	0	0	0	0	0	0	0	0	0	38.995	95.923	171.11	249.03	326.83	434.25	527.99	613.35	737.31	816.14	910.87	1012.7	1059.1	1170.7	1281.1	1339	1486	1556	1716	1789.5	1875.1	1994.2	2111.9	2205.7	2313.6	2436.7	2472.6	2518.3	2624.3	2654.2	2685.1	2697.2	2775.3	2769.6
11.415	10.201	7.6649	12.572	0	0	0	0	0	0	0	0	0	61.027	177.24	278.22	433.64	633.65	865.31	1109.4	1179.7	1427.5	1808.5	1999.2	2437.2	2696.1	3028.2	3328	3482.2	3940.1	4121.5	4485.9	4808.9	5150.8	5440.3	5792.4	6188.7	6342.7	6900.2	7178.2	7362.6	7634.6	7644.6	8123.9	8207.5	8388.1	8442.3	8674.3	8986	9002.1
4.431	1.5108	0.7336	0	0	3.5997	0	0	0	0	0	0	0	0	0	0	0	0	0	0	0	0	0	77.991	131.02	222.33	295.29	390.74	452.53	564.04	654.57	772.73	840.14	954.85	1047.4	1124.5	1233.9	1254.7	1389	1476.9	1532.8	1555.8	1552.8	1670.7	1767.8	1768.4	1700.7	1727.3	1795.1	1745.6
10.367	0	0.20035	0	0	1.6155	6.8341	0	0	0	4.9388	16.652	6.8682	8.2006	0.4807	1.8476	0.19316	0	9.3039	9.2662	10.781	42.727	75.543	115.33	185.63	268.07	394.36	491.23	640.55	755.8	923.73	1105.2	1254.7	1547.3	1708.3	2050	2259	2505.5	2787.7	2845.3	3197.2	3324	3554.9	3773.4	3801.4	3896	4043.8	4086.8	4185	4259.6
3.8461	6.7368	2.1297	1.8059	0	0	0	0	0	0.37936	0	0	0	0	0	0	24.773	79.521	160.38	270.37	427.29	627.04	806.81	1037.4	1282.1	1513	1698.1	1932.5	2205.5	2365.8	2612.8	2857.9	3048.5	3305.8	3432.4	3661.4	3883.1	4092.6	4004.6	4280.3	4470.6	4760.9	4925.7	4980.3	5171.4	5083.5	5121.6	5088.3	5241.1	5179.6
0	0	0	0	9.0897	6.3525	17.9	0	5.6738	8.5535	8.8682	22.066	23.288	17.285	0	22.309	31.013	62.555	85.642	107.2	92.48	120.89	137.41	125.37	148.61	183.68	203.47	223.45	265.08	274.86	317.67	358.54	416.31	393.65	462.86	474.08	540.57	621.41	660.08	730.35	824.73	851.69	879.74	926.04	1129.3	1146	1187.4	1132.1	1306.8	1218.9
11.644	2.6639	0	0	0	4.3617	0	0	0	0	0	0	0	0	0	0	0	0	0	0	0	0	0	0	0	0	0	0	0	0	0	0	0	0	0	8.3917	0	21.685	22.26	17.597	0	0	6.8404	7.546	19.476	6.177	1.7641	15.569	50.736	53.866
8.3727	8.4033	1.8594	0	0	0	0	0	0	0	3.0808	0	47.177	99.733	171	230.43	301.11	465.42	504.1	611.26	709.58	734.34	1008.1	1024.1	1110.5	1175.6	1381.9	1380.1	1327.6	1506.4	1554.3	1618.9	1737.8	1850.3	2024	2243.5	2363.4	2404.2	2465.9	2629.2	2889.4	2957.1	3080.8	3006.6	2971.2	3003.3	3076.6	3116.1	3202	3221
0	0	0	0	34.101	33.881	46.517	51.389	46.743	45.02	60.428	39.398	57.254	45.307	15.653	34.898	42.286	41.147	53.256	77.13	65.416	78.899	83.391	109.71	119.37	122.61	168.8	216.1	233.21	340.96	344.79	431.71	510.57	559.18	601.23	656.95	811.15	826	892.8	922.15	1175.4	1119.6	1063.8	1213.8	709.02	770.16	762.73	795.85	757.29	753.15
2.0251	8.372	6.5269	0.065402	0	0	1.2578	0	0	0	0	0	0	0	1.3927	17.436	40.092	71.616	132.79	198.61	291.37	399.21	518.83	663.06	767.86	920.7	1024.2	1164.9	1272.6	1395.6	1584.9	1709.3	1865.3	1955.8	2101.2	2233.1	2373.8	2476	2622.6	2803.3	2868.1	2971.8	3087.4	3174.9	3201.6	3366.3	3387.8	3359.7	3448.7	3485.7
0	0	0	12.911	23.37	1.5314	45.805	37.772	31.38	40.378	39.778	46.979	56.891	59.107	57.237	68.752	65.113	76.892	82.676	90.629	118.07	132.66	172.38	260.56	363.82	412.35	513.71	608.46	727.2	954.91	944.79	1049.4	1066.4	1097.6	1132.2	1288.1	1254.6	1365.9	1466	1625.3	1688.4	1755.3	1825.7	1938.8	1903.2	2006.7	2008.4	2031.4	2040.8	2122.4
0	3.3721	0	2.9772	0	14.25	5.5849	3.0543	13.125	34.114	38.27	32.11	43.457	25.397	37.538	71.315	78.33	104.93	154.27	192.85	268.05	353.86	429.6	491.1	539.84	596.24	655.52	670.08	706	694.43	782.68	799.44	809.61	798.75	938.72	954.04	906.34	1012.5	1164.8	1187.1	1229.2	1299.9	1448.9	1478.8	1528.5	1610.3	1609	1599.5	1646.7	1686.7
0	0	1.6346	10.274	2.2567	1.9325	0	0	0	0	0	0	0	0	0	0	0	0	0	0	0	0	0	0	0	0	0	0	0	0	0	0	0	0	0	0	0	0	0	0	0	8.0177	24.744	36.322	86.087	95.924	124.18	124.53	118.32	154.71
0	10.946	2.883	0	0	0	10.14	13.321	24.238	30.535	38.893	85.994	77.926	120.28	208.4	266.47	323.06	400.41	491.13	608.83	711.28	813.72	952.91	1081.1	1181	1326.1	1520.7	1652.2	1728.2	1908.7	2007.2	2093.3	2201.2	2289.7	2423.7	2469.4	2542.4	2642.5	2716.7	2843.4	2919.6	2937.4	3065.3	3201.2	2771.4	2866.8	2834.5	2853.4	2890.8	2848.7
0	0	0	1.7172	5.71	15.8	7.435	19.806	21.075	20.165	31.152	36.201	35.068	25.913	19.965	19.013	20.488	25.311	12.864	37.612	46.464	72.163	105.71	122.38	151.76	180.92	235.64	284.5	374.97	425.27	529.05	623.73	744.39	865.49	984.13	1067.6	1198.6	1301.5	1389.7	1464.9	1521.3	1639.8	1689.7	1697.9	1839.6	1901.2	1949.5	1892.1	1950.5	2021.5
11.628	0	0	2.2301	0	6.004	3.36	10.809	0	7.3478	0	6.5759	15.362	54.72	83.233	100.15	158.04	223.61	339.44	449.48	621.98	838.33	1084.9	1373.9	1628.8	1979	2310.4	2603.4	3009.1	3277.7	3657.2	3967.2	4170.2	4614	4974.7	5329.6	5815.3	5852	6156.6	6403	7084.3	6930.5	7240.6	7448.3	7766.3	8020.3	8505.4	8249.5	8422.7	8747
0	2.9596	0	8.575	4.0257	5.6636	1.413	9.1708	20.095	34.8	77.322	134.51	224.06	302.92	395	496.77	636.8	770.22	895.11	1003.4	1176.3	1279.3	1382.4	1495.3	1703.4	1885	2070	2321.1	2583	2887.5	3205.5	3497.2	3752.2	4132.8	4494.9	4959	5398.6	5833.5	6261.6	6549.1	6970.2	7242.6	7637.3	7738.3	8141.6	8177.3	8665.1	8880.8	9010.1	9248.1
18.101	12.972	0	0.95668	0	0	0	0	0	0	1.5799	0	0	0	0	0	0	0	0	0	0	0	0	0	0	0	0	0	0	14.127	10.812	23.407	51.869	52.498	71.957	73.447	68.997	87.062	93.017	81.561	96.898	108.21	127.5	136.08	127.86	126.04	140.69	136.01	137.33	126.54
24.847	8.519	0	0	0	0.43973	0	0	0	0	0	0	0	0	0	0	0	29.195	82.219	155.91	280.07	399.41	525.23	672.45	814.98	906.3	1167.3	1396.5	1571.5	1842.8	2132.4	2333.6	2619.2	2846.2	3099.2	3364.2	3600	3870.9	4087	4382.1	4534	4639.5	4871.8	5038.1	5177.1	5181.9	5460.2	5620.3	5621.3	5762
4.7911	0	0	1.9832	2.6352	0	3.7425	6.6616	0	11.799	3.1251	5.6471	0	12.514	18.417	30.767	50.007	68.605	70.172	115.62	128.31	144.85	191.55	187	229.94	308.86	349.52	412.27	445.91	502.01	695.09	770.16	932.46	1011.7	1159.8	1243.4	1404.2	1532.7	1733.6	1902.5	2020.4	2047	2117.7	2272.6	2459.6	2512.8	2651.9	2717.9	2851.8	2941.9
0	4.7568	0	2.6119	0.70802	0	7.7749	4.7818	13.059	0	2.3457	6.727	11.794	11.856	11.891	15.358	10.397	11.833	16.11	21.754	26.423	11.465	25.314	60.907	73.339	94.912	136.3	155.18	184.12	225.26	241.38	291.96	303.31	328.73	370.71	374.01	397.61	420.76	427.66	445.56	496.9	491.08	483.71	475.79	522.68	506.03	551.34	551.27	556.74	557.69
8.5837	0	0	5.5277	0	0	0	0	0	1.2889	0	0	0	0	0	0	0	0	0	0	0	0	0	0	0	0	0	0	3.05	29.228	61.936	76.539	120.33	176.67	206.98	240.31	342.13	418.99	599.96	633.43	726.74	771.41	780.68	881.14	937.43	944.2	958.62	1033.5	1116	1152.1
0.049169	0	3.4762	6.0534	0.4276	0	0	0	3.0155	8.4906	22.746	30.251	43.959	76.361	84.055	107.1	123.96	153.07	185.85	214.34	270.79	323.9	381.84	478.23	528.03	654.86	681.54	736.16	863.17	929.08	1045.1	1213.3	1382	1636.3	1775.6	2028.9	2190.9	2366.6	2578.8	2671.5	2912.8	2995.3	3100.4	3049.9	3094.3	3314.4	3286.3	3400.4	3642.7	3807
23.755	6.3773	0	0	0	0	0	0	0	0	0	0	0	0	0	0	0	0	0	0	0	0	6.6094	19.868	52.085	80.181	119.05	141.08	184.56	230.63	305.89	407.94	496.58	615.44	661.82	816.75	938.47	1050.4	1238.3	1316.3	1383.3	1526.2	1599	1651.2	1662.4	1714.2	1771.8	1822.5	1851.8	1966.2
3.0209	1.1001	0	1.6979	0.35566	0	4.5968	14.489	4.4614	15.14	14.496	14.715	18.285	15.295	12.983	11.259	6.3568	3.5996	0	9.6166	4.7823	3.5629	2.3016	7.2615	13.227	14.884	22.975	20.88	18.479	24.15	23.523	31.107	55.581	56.088	66.754	70.954	58.121	73.17	87.155	76.81	98.581	110.77	123.94	144.02	138.42	138.22	153.44	147.39	158.53	151.32
0	0	0.65517	7.9725	3.6017	3.5843	0	3.3546	4.6045	5.4248	7.8353	19.461	27.646	29.299	32.589	49.77	63.363	54.665	69.286	85.847	133.53	164.34	239.27	354.42	489.96	694.11	848.3	932.85	1111.1	1382.1	1605.3	1794.2	2040.2	2252.1	2625.7	2855.2	3079.9	3319.1	3400.6	3467.1	3895.3	4169.5	4058.9	4291.1	4463	4488.8	4748.7	4725.9	4963.1	4950.1
0	0	0	9.4115	11.007	34.988	42.932	39.384	49.523	61.931	64.136	71.522	55.586	63.909	73.006	74.732	91.501	94.152	91.922	87.146	112.65	109.79	123.32	119.66	135.27	133.72	172.25	223.96	287.36	376.89	441.97	546.15	561.99	691.69	772.05	924.85	972.1	1067.2	1133.9	1254.1	1337.9	1352.2	1465.1	1532.8	1555.8	1628.6	1583.5	1709.5	1718.1	1735
0	4.782	3.062	0.47838	0	0	1.3682	2.1148	6.7043	0	12.616	23.147	28.41	44.47	57.603	69.07	86.302	86.132	102.01	110.92	132.71	136.47	137.82	154.8	146.31	172.08	184	203.58	233.33	234.71	280.54	325.56	380.69	437.48	497.35	543.38	606.54	657.97	703.19	752.91	819.94	817.64	877.85	875.99	932.85	945.69	978.72	968.14	993.51	1013.8
0	0	0	0	19.39	20.84	21.638	25.447	23.67	25.502	35.971	28.47	28.86	30.998	26.569	23.942	32.962	26.575	28.551	48.743	61.312	81.932	102.46	150.02	170.62	200.64	216.3	268.59	321.7	366.35	473.27	476.62	632.6	724.61	886.69	1010.6	1190.3	1161	1258.1	1299	1460.3	1596.8	1713.9	1852.3	1954.1	2054	2073.5	2166.4	2192.8	2237.9
2.2171	6.1838	1.7297	1.3593	0	0	1.8377	3.1501	0	0	1.5567	6.6914	1.1614	10.292	11.371	24.205	67.586	79.337	106.82	176.53	216.98	287.3	317.57	361.92	466.35	558.01	642.42	722.05	806.12	937.23	1005.3	1131.4	1181.4	1343.9	1392.8	1509.4	1631.2	1673.6	1763.8	1874.7	1927.2	1672.3	1701.7	1737.8	1806	1829.8	1828.5	1825.6	1861.4	1859.9
1.8975	8.2635	1.546	1.1884	0	1.7722	0	0	0	0	0	0	0	23.649	39.304	69.174	134.15	200.81	273.04	376.07	553.75	675.63	882.21	1009.3	1237.6	1366.3	1593.4	1803	2070.6	2291.1	2483.1	2740.9	1548.8	2430.2	2719.1	2888	3061.3	3153.1	3288.9	3405.9	3426.1	3506.4	3647.8	3697	3682	3697.5	3855.3	3813	3856.3	3843.7
9.1994	25.827	7.3207	4.5917	0	0	0.54868	0.49548	0	7.0632	11.632	24.585	20.329	47.275	53.983	45.445	54.909	75.821	97.331	117.07	162.35	227.72	327.92	430.96	570.46	650.88	785.81	893.79	1046.6	1218	1339.5	1499.4	1711.1	1873.4	2031.8	2186.9	2327.1	2555	2614.5	2784.1	2907	2999.8	3114.3	3040.5	3073	3079.1	2898.7	3117.7	3157.7	3100.8
2.5945	0	4.041	0	1.6229	0	7.2829	6.3539	11.057	0.3908	10.07	9.7666	12.46	16.005	4.7986	11.262	18.43	21.049	20.947	16.93	31.214	31.787	38.737	40.871	51.302	55.636	62.245	75.721	73.428	92.028	91.427	110.52	123.75	156.72	165.46	188.79	201.42	221.81	233.66	242.6	262.7	268.89	286.58	297.71	306.43	327.23	319.64	341.38	356.5	351.21
30.924	11.622	0	2.1548	0	0	0	0	0	0	0	0	0	0	0	0	0	0	0	0	0.25395	27.607	52.25	92.633	154.81	179.05	254.9	255.7	327.13	401.08	390.55	482.86	570.69	640.9	728.58	840.47	941	1045.9	1157.9	1224.6	1346.2	1398.4	1455.2	1566.1	1647.6	1615.4	1727.1	1739.3	1829.8	1886.8
30.93	26.83	6.4332	2.5749	0	0	0	0	0	0	0	0	0	0	0	0	0	0	39.334	71.584	103.41	126.41	182.8	240.38	288.79	357.8	409.06	452.9	546.02	586.47	670.9	674.28	740.09	842.3	901.29	946.21	1000.6	1040.8	1100.5	1113	1186.8	1211.5	1237.1	1241.3	1299.3	1307.1	1345.8	1344.5	1333.1	1355.6
2.066	8.3985	8.3269	5.4878	0.8016	0	0	0	0	0	0	0	0	0	0	0	0	0	9.6203	6.9948	20.308	28.567	31.306	31.903	39.574	61.369	61.933	87.945	84.662	103.27	121.25	155.96	182.35	230.78	297.73	345.45	424.06	461.96	516.17	567.53	627.98	687.45	756.28	764.15	819.45	841.16	840.45	886.98	902.95	895.05
0	0	0	11.082	8.7931	18.845	15.165	19.526	36.843	35.634	43.594	27.938	21.204	20.597	35.566	29.965	29.214	31.667	21.162	18.797	39.572	44.418	72.12	93.262	138.68	144.89	156.71	181.77	248.6	318.58	384.51	376.47	533.98	574.35	653.83	770.55	808.58	891.54	923.85	1046	1198.6	1142.5	1221.3	1173.4	1234.2	1170.7	1223.2	1234.3	1236.7	1236.8
0	0	0	4.1338	23.751	9.6071	3.1926	12.259	0.87667	0	5.1291	11.759	19.903	10.889	23.698	24.485	23.524	40.876	11.36	10.165	57.5	82.987	115.61	145.77	210.1	286.99	347.42	453.93	523.18	694.62	744.21	960.39	1097.2	1202.1	1355.9	1487.4	1604.7	1690.5	1786.9	2039	2097.9	2178.5	2190.9	2318.6	2324.1	2396.3	2447.1	2415.9	2448	2459.1
14.176	0	0.93511	0	4.0737	0	0	0	0	0	0	4.0176	7.9645	18.012	15.16	17.111	14.915	27.901	42.058	65.852	122.16	207.59	289.62	445.51	631.21	805.27	1041	1274.1	1552.6	1831.5	2161.9	2454.2	2808	3163	3550.3	3921	4136.2	4515.4	4977.3	5294.5	5683.4	5803.3	6078.5	6331.6	6471.8	6765.4	6764.3	6922.2	6840.3	7030.9
20.911	11.267	0	3.7393	0	0	0	0	0	0	0	0	0	0	0	13.767	51.341	127.82	231.45	385.05	614.99	880.9	1233.8	1471.2	1782.7	2120.5	2474.6	2782.9	3243.8	3585.7	3873	4188.1	4458.6	4795.1	5145.6	5316.1	5604.4	5827.6	6069.2	6147.4	6197.6	6350	6422.2	6409.3	6366.6	6397	6610.6	6530.2	6604.8	6689.6
0	0	0	2.8199	2.7601	19.471	9.1065	26.022	47.768	46.498	73.794	65.376	103.57	114.34	129.85	164.03	174.96	188.44	197.4	204	247.03	279	297.25	317.72	282.77	292.93	358.64	329.51	380.6	407.77	430.69	429.09	432.12	430.21	463.18	458.09	464.08	470.13	477.17	518	462.08	413.92	430.42	451.75	462.46	440.24	418.14	415.84	470.84	447.39
0	0	0	2.7834	0	7.9532	1.9816	9.9113	6.8857	9.3778	18.795	26.445	35.819	67.411	96.997	128.69	171.96	198.16	248.9	329.1	489.06	589.83	697.67	861.65	1078.3	1237.7	1363.1	1561.7	1708.5	1918.4	2137.5	2434.7	2596.5	2907.6	2965.5	3244.1	3374.9	3615.1	3663.3	3924.7	4069.6	4102.5	4172.7	4228.3	4301.2	4426.3	4453.4	4511.5	4654.1	4596.7
21.788	3.9508	0	0	2.7154	0	6.7783	6.0204	0	10.16	6.3461	6.5046	2.3809	14.569	16.765	36.611	83.927	71.673	43.294	42.005	144.07	180.69	211.27	189.98	322.48	476.72	639.4	787.83	964.92	1117.7	1316.3	1550.4	1798.4	2176.5	2431.4	2822.2	3229.1	3443.1	3982.6	4182.3	4354.7	4706.3	5034.4	5308.7	5538.6	5582.9	5870.6	6088.5	6281.5	6412.7
11.905	0	0	0	2.7415	0	0	0	1.2624	10.045	36.97	42.406	49.212	52.329	66.742	74.541	82.863	80.276	91.491	91.813	109.23	125.08	145.78	194.5	279.03	421.59	610.19	819.74	1015.3	1259.6	1516.6	1801.6	2098.7	2372.6	2635.1	2964	3163.4	3388.5	3749.1	3650.1	3968	4143.7	4320	4528.4	4552.1	4691	4930.3	5162.9	5099.7	5183.1
9.0884	9.0402	12.101	0	0	0	0	0	0	0	0	0	0	0	0	0	0	0	0	0	0	0	0	0	0	0	0	0	0	0	0	0	0	0	0	0	0	0	0	0	0	0	0	0	0	0	0	0	0	0
1.3982	4.035	0.56187	1.7311	0	0	0.11579	1.3022	3.5434	0	0	0	0	0	0	0	0	0	0	0	1.6351	3.7879	9.1361	13.64	23.2	43.516	54.873	88.61	95.465	114.3	131.06	155.68	183.06	197.44	213.76	242.82	269.35	294.29	308.47	303.99	336.8	357.15	370.54	375.63	390.19	284.15	319.68	306.87	344.63	290.38
13.325	2.0274	2.3088	2.239	0	0	0	0	0	0	9.2197	18.095	45.132	67.012	101.23	128.26	258.73	207.39	212.67	401.36	338.3	386.66	482.41	579.2	616.49	695.93	794.87	883.81	1048.3	1156.4	1321.4	1530.2	1672.8	1772	1880.4	2034.9	2226.5	2340.1	2398	2552.2	2673.1	2733.5	2855.3	2825.3	2876.3	2918.9	2950	2917.2	2979.8	2991.5
0	3.2561	0	0	1.6566	0	9.7756	14.142	9.4784	3.7099	14.492	12.413	32.392	47.796	108.49	159.62	256.62	328.89	445.05	555.17	688.99	811.09	967.17	1123.2	1298.3	1441.6	1559.6	1784.8	1986.4	2245.1	2373.6	2249.2	2412.9	2472.8	2950.9	3051.4	3195.1	3390.4	3436.1	3464.8	3547.1	3686.3	3688.3	3738.9	3683.4	4025.3	3382.7	4092.3	4049	4209.7
0	9.1057	4.5548	2.0525	0	0.9	1.3207	0.73917	0	0	0	0	0	0	0	0	1.0781	27.073	63.349	110.66	143.77	208.42	280.52	339.01	411.32	428.2	567.62	696.22	842.08	919.75	1001.3	1259.4	1512.1	1704.5	1972.8	2086.4	2198.4	2352.7	2452.1	2492.5	3014.1	2989.9	3100.9	3178.9	2955.1	3295.8	3109.1	3482.2	3175.2	3280.6
9.0954	5.5663	0	3.0202	1.533	0	0	0	0	0	0.62532	0	0	0	13.113	27.786	74.449	207.71	234.59	250.05	333.21	440.81	549.75	662.72	806.98	967.1	1149.2	1319.9	1428.9	1601.7	1744.2	1926.6	2019.5	2190.1	2330.2	2463.9	2640.5	2722.4	2875	3004.3	3101.9	3119.1	3168.3	3264.8	3382	3381.5	3379.7	3339.8	3474.7	3626.8
11.088	10.664	13.663	0	0	0	0	1.6982	0	4.4938	20.219	27.902	34.506	53.41	61.48	71.363	85.301	94.959	115.76	137.01	180.96	214.31	230.23	315.39	412.21	495.69	618.86	718.47	919.19	1137.1	1326.7	1392.2	1738.8	1938.5	2194.6	2419.1	2534.9	2661.3	2847.4	3017.8	3198.3	3328.6	3478.1	3567.1	3659.2	3802.8	3844.9	3877.9	3927	3658.7
0	1.1167	2.1432	2.0903	0	2.6238	3.202	1.0717	0	0.1891	0	2.8442	0	14.425	13.127	16.222	4.9824	19.527	33.389	56.25	72.037	97.145	123.77	170.94	206.26	226.61	286.97	319.64	385.87	451.71	445.4	498.17	519.86	583.75	579.94	621.56	636.37	646.22	630.33	675.1	696.68	760.93	785.82	767.23	838.52	873.14	853.52	869.75	893.12	888.67
7.2555	3.0806	0.030978	0.55353	0	0	2.6439	0	0	0	0	0	0	0	0	0	0	0	4.9955	0.33242	37.776	44.065	59.914	80.304	121.98	125.5	155.01	207.39	220.94	254.05	281.99	305.56	318.09	329.57	455.1	545.52	626.64	659.48	687.95	795.07	785.72	860.82	904.9	917.96	829.98	894.03	931.51	912.51	932.96	932.82
24.155	20.267	5.3632	0	0	0	0	0	0	0	0	0	0	0	0	0	0	0	0	0	24.279	68.445	93.125	137.49	195.26	236.92	287.54	384.95	492.75	594.99	732.24	875.3	1053.6	1251.8	1464.8	1633.2	1900	2108.7	2373.4	2617.4	2844.3	2970.7	3214.7	3421.1	3553.2	3653.3	3831.5	3872	3984.9	4009.1
2.8081	0	0	0	2.3288	0.094007	3.0052	2.993	10.929	18.733	25.071	28.3	31.991	40.328	51.79	57.008	70.135	58.323	72.364	96.912	87.195	110.43	97.779	150.97	189.16	219.09	261.03	348.13	392.55	468.07	571.33	527.26	558.13	537.53	735.72	787.65	880.97	931.37	991.64	988.41	1027.7	1042.2	1062.6	1159	1131.3	1147	1099.5	1169.7	1179.9	1199.1
0	8.2841	3.1823	6.0293	0.96208	0	0	0	2.0788	0	0	0	0	0	0	0	0	0	0	0	0	0	13.748	2.6169	0	7.8648	19.278	25.244	35.337	25.465	25.967	38.958	36.044	51.732	53.789	62.346	82.187	67.458	76.641	84.534	93.073	98.517	100.19	82.435	94.379	93.593	69.081	76.52	71.668	57.535
11.78	22.182	0	0	1.015	0	0	0	0	0	0	0	0	0	0	0	0	0	0	0	0	28.431	50.97	97.307	142.01	167.81	201.78	293.2	344.95	441.2	477.09	539.95	595.45	585.91	649.51	733.09	769.42	811.73	823.76	942.15	970.4	999.71	1058.8	1033.2	1056.4	1104.2	1150.9	1172.6	1180.4	1176.3
0	0	0	7.7639	5.9917	3.1992	3.5872	14.031	10.669	19.612	12.603	15.078	15.873	14.973	40.477	29.834	51.431	77.301	102.4	125.69	128.53	144.76	147.36	173.88	192.99	182.36	176.17	171.93	187.57	190.89	183.91	164.18	148.35	139.86	143.92	161.11	214.3	259.55	323.82	385.02	390.62	452.32	383.48	485.72	462.65	544.14	500.54	512.47	570.48	617.88
0	4.6615	6.5278	0.91376	0	2.3099	0	7.5539	2.3968	0.58253	7.7365	12.889	6.3309	0.53472	18.291	9.7364	12.189	0	0	1.0423	10.169	21.182	37.527	74.021	94.651	129.53	141.3	197.84	206	305.79	381.56	525.9	677.65	864.36	1100.7	1311	1565.8	1764.3	2112.4	2415.6	2716.1	2890.7	3152	3265.2	3463.6	3552.8	3760.9	3794	3920.3	3977
18.387	10.099	10.118	0	0	0	0	0	0	0	23.026	50.952	103	145.23	217.03	294.37	382.11	505.75	599.67	716.7	865.71	984.21	1154	1291.1	1389.2	1568.1	1711.7	1750	1853.6	1970.7	2106.8	2189.3	2386.2	2424.7	2581.1	2744.3	2798.6	2853.4	2900.8	2983.9	3028.4	3072.4	3182.6	3260	3263.9	3298.6	3294.7	3320.4	3336.4	3349.4
10.77	11.184	0	0	0	0	0	0	0	0	0	0	0	0	0	0	0	0	0	0	0	0	0	0	0	4.7663	0	25.754	41.464	103.89	126.11	128.93	130.95	160.55	185.18	248.94	281.01	327.28	383.18	439.31	452.23	525.79	585.33	656	665.17	656.03	655.72	838.55	771.38	1079.6
16.987	10.878	17.957	0	0	0	0	0	0	17.101	15.979	56.887	98.056	161.91	205.45	283.87	337.18	430.32	474.59	560.75	614.12	720.01	792.32	871.03	953.4	987.88	1127.7	1232.4	1317.7	1411.1	1421.6	1477.2	1544.3	1578.7	1667.4	1788.3	1811.3	1819.4	1841.1	1859	1878.7	1894.5	1932.4	1940.8	1955.7	1996.1	2010	1939.1	1948.5	1927.4
0	0	0	0	7.0536	24.752	28.256	36.044	50.471	81.455	108.66	158.67	187.61	244.97	268.43	323.65	325.95	393.13	428.82	455.54	473.62	501.32	500.45	498.22	497.48	482.46	486.19	493.54	513.69	554.41	560.85	566.22	559.12	592.72	630.85	652.49	688.89	696.24	711.07	728.59	733.09	788.23	832.76	804.26	840.43	813.28	803.82	780.27	772.03	735.13
3.7708	3.4799	0.89001	2.4332	2.3744	0	0	1.109	0	10.076	0	0	0	9.8529	38.657	85.625	181.21	257.2	356.79	503.68	540.42	654.51	724.86	842.52	946.65	1028.2	1106	1140.9	1117	1170.9	1228.4	1228.3	1290.4	1278.6	1305.6	1292.5	1366.9	1352.7	1386.3	1464.6	1503.8	1404.6	1371.1	1411	1449.3	1372.2	1365.9	1332.5	1381.6	1481.6
4.9812	0	2.5296	5.737	0	1.0805	0	0	0	5.9245	9.6251	2.7698	0	0.72498	4.6467	4.6508	1.604	1.2329	0	0	1.7205	14.916	46.427	99.581	153.72	200.03	254.53	328.58	404.35	473.62	604.37	698.62	764.86	823.81	972.93	1093	1116.7	1220.5	1288.6	1381.5	1490.3	1551.5	1615.6	1439.1	1554.9	1550.9	1691.7	1753	1778	1844.4
4.0579	0.90956	0	2.6014	2.3003	3.6395	0	0	0	0	5.5205	0	4.0409	3.7849	7.1358	20.36	14.027	20.766	20.195	33.98	35.615	63.681	77.232	79.594	83.758	87.885	97.527	113.74	149.27	162	182.66	196.54	216.44	230.53	260.58	287.84	302.87	333.01	356.98	401.54	387.29	409.34	460.29	486.66	525.78	521.08	518.14	533.19	600.58	593.64
3.7624	1.016	0	5.3247	1.4921	2.7214	0	0	0	0	12.771	28.709	37.748	71.424	83.872	82.586	102.55	136.16	153.56	202.1	220.36	232.06	269.15	309.95	353.13	392.57	397.08	461.2	435.38	458.21	442.76	473.09	497.96	515.92	538.14	548.09	549.73	569.01	559.89	581.3	599.09	611.7	610.1	611.86	630.35	638.89	573.63	548.11	528.89	505.39
25.124	4.9774	5.2672	0	0	0	0	0	0	0	0	0	0	0	0	0	0	19.168	28.819	70.333	132.25	196.85	276.96	356.74	467.38	609.63	741.65	846.13	965.72	1078.1	1184	1267.3	1386.1	1419.7	1465.7	1628.5	1708.9	1807.9	1788	1907.1	1963	1953	2041.9	2008.4	2032.5	2075.6	2103.6	2167.5	2229.8	2326.4
10.324	5.1715	0	1.6001	0	0	0	0	0	0	0	0	0	0	0	0	0.87661	0	6.8334	32.428	39.677	68.717	86.543	115.84	147.19	250.27	310.47	373.63	413.15	450.34	536.52	654.24	760.61	846.33	864.33	898.61	994.67	1129.7	1169.6	1243.8	1324.5	1233.5	1385.4	1500	1564.9	1559.2	1597.5	1593.6	1667.3	1677.6
0	0.0090228	3.0361	4.7239	0	2.0046	0	2.9652	4.6669	7.1841	4.8996	8.1055	7.3668	7.1444	7.7138	15.26	14.535	15.96	20.157	14.025	23.719	33.392	60.132	88.497	120.22	173.94	227.43	235.99	323.82	428.88	523.65	638.8	728.33	904.6	1026.9	1181	1302.3	1415	1512.6	1606.3	1789.8	1807.9	1857.5	1804.7	1890.1	1874.9	1952.6	1935.1	1980.7	1996
0	0	0	4.0533	0	17.315	13.831	0	4.8528	0	0	0	0	0	0	1.5656	41.747	34.759	41.253	56.575	76.937	101.47	106.5	117.61	120.05	142.39	138.33	152.19	164.04	182.48	188.92	200.12	222.38	240.93	251.23	265.46	282.4	294.78	305.89	330.71	358.64	369.87	393.77	395.65	412.2	394.73	420.2	417.09	436.21	447.8
19.082	16.363	0	0	0	0	0	0	0	0	0	0	3.5299	17.601	40.102	62.582	90.766	138.19	176.74	215.13	245.09	285.95	344.64	425.25	470.79	543.89	618.76	713	842.44	996.52	1142.6	1349.1	1555.5	1700.4	1937.7	2090.5	2356.4	2617.4	2826.1	2964.4	3165.6	3342.9	3610.2	3706.3	3770.4	3938.3	4009.8	4118.3	4136.4	4330.2
1.4213	3.1968	0	0	0	0.35337	0	1.9842	10.845	12.36	9.8106	16.991	22.759	26.65	26.808	33.313	46.816	56.004	72.627	86.257	97.475	116.17	135.9	147.55	172.8	188.36	212.2	243.17	249.55	283.61	307.63	335.7	362.9	410.94	495.41	622.85	708.69	773.58	793.17	900.48	959.35	1028.7	1081.9	1115.3	1135.2	1187.6	1225.2	1244.8	1254.2	1278.9
12.89	0	2.937	0	0.69968	0	0	0	0	0	0	0	0	5.6136	37.38	71.867	109.7	193.55	259.32	381.22	439.55	554.07	661.82	869.61	1024.6	1370	1125.6	1261.6	1306.9	1348.6	1428.4	1436.3	1475.5	1484.3	1516.8	1555.3	1594.3	1596.3	1611.3	1608	1579.5	1609.4	1599.1	1648.6	1649.3	1662.1	1632.4	1649.6	1687.5	1624.5
0	0	0	0.9424	2.0137	3.1849	2.2468	8.1135	7.6218	3.3353	1.1059	5.5724	9.2817	17.88	3.9841	14.633	3.7261	25.87	24.949	44.971	41.461	66.627	66.613	85.541	143.67	172.06	215.14	259.52	318.43	347.09	399.02	412.29	451.22	483.52	548.12	558.97	675.8	647.71	658.05	732.14	703.87	757.17	817.65	848.28	801.69	880.58	849.83	888.37	827.69	858.87
0	4.2005	0	5.2065	2.8902	0	0	0	0	0	0	0	0	0	0	0	0	16.144	34.223	55.751	149.05	220.87	318.88	404.76	544	628.92	757.48	943.3	1038.1	1175.1	1303.3	1571.1	1552.3	1589.5	1746.7	1870.4	2022.6	2261.9	2277.6	2313.9	2427.8	2445.1	2540.8	2654.5	2562.6	2547.5	2677.7	2573.8	2733.5	2640.8
13.045	4.0871	0	0	4.7731	0	0	0	0	0	0	0	0	0	0	0	0	0	0	0	56.43	122.63	195.08	265.08	364.86	487.92	625.02	782.03	964.36	1093.2	1323.6	1581.4	1777.7	2040.1	2297.2	2623.6	2857.8	3093.1	3323.2	3467.6	3651.2	3771.7	3900	4030	4115.2	4223.6	4302.1	4335.5	4385.4	4519.3
2.5359	2.9086	0	0	3.4185	0	2.679	14.309	7.8346	11.843	0	0.19274	2.1587	8.0276	35.815	42.067	87.709	120.43	185.01	257.52	366.66	437.58	550.39	631.22	700.28	903.35	905.42	975.41	1163.2	1175.3	1120.6	1078.7	1108.5	1148.4	1129.9	1164.9	1183.2	1234.1	1325.9	1307.5	1259.8	1249.1	1239.1	1345.7	1340.7	1333.9	1351.1	1357.1	1318.4	1375.4
15.986	7.0053	5.1615	0	0	0	0	0	0	0	0	0	7.6774	33.355	119.69	221.48	347.92	485.55	654.58	819.03	982.42	1206.8	1393.7	1649.6	1877	2166.7	2269.7	2524.3	2782.1	3031.3	3189.7	3584.3	3707.6	3995	4420	4636.9	4894.7	5213.1	5396.9	5668.2	5854.4	6149	6389.5	6595	6573.7	6844.5	6877.2	7113.9	7200.5	7417.4
0	0	4.6041	7.055	0	1.145	4.1358	5.6822	0	0	0	0	0	0	0	0	0	0	0	3.3903	8.9353	81.418	139.29	268.21	351.06	571.36	825.13	1026	1281.4	1417.8	1640.7	1889.1	2001.1	2097.9	2411.3	2623.2	2853.1	3155.8	3235.2	3487.4	3691.1	3777.7	3931.1	4028.8	4272.9	4402.3	4443.4	4506.4	4546	4554.6
3.1064	0	0	4.8968	0	4.8999	3.2757	2.6292	0	8.1043	7.7844	16.92	12.41	21.237	14.187	11.415	0	8.4242	11.694	6.9537	7.0342	25.03	7.8434	25.145	27.389	53.712	91.563	160.88	234	391.39	553.52	828.38	1040.5	1398.1	1745.6	2194.6	2539.1	3000.6	3414.8	3774.5	4228.9	4623.9	4961.4	4655.1	4989.6	5096.9	5331.1	6418	6392.9	5659.8
5.5435	4.037	3.9447	0	5.8884	0	0	0	0	1.3501	0	14.286	37.123	74.681	107.21	161.57	250.7	323.07	457.35	590.09	660.12	798.6	922.2	353.32	446.38	566.71	662.01	859.2	979.67	1118.5	1432.4	1702.1	1954	2123.4	2427.2	2518.9	2683.1	2944.4	3118.6	3190	3302.2	3522.6	3696.9	3694.5	3886.9	3879.6	3845.9	4157.3	4192.5	4246.7
8.9416	0	1.8784	5.7241	0	0	0	0	3.4703	0.63058	2.0559	8.5219	0	25.518	44.173	70.216	89.492	119.12	145.35	198.02	247.49	312.91	373.9	465.99	532.13	456.1	626.38	702.66	806.62	838.57	985.84	941.08	1117.7	1234.1	1377.4	1576.3	1704.1	1792.7	1912.3	1994.7	2282.9	2419.9	2593.6	2794	2886.5	2811.4	2894.3	2572.2	2446.1	2506.7
26.592	0	9.4657	0	0	0	7.049	0	3.6016	0.22093	0	0	0	0	0	0	0	0	0	0	0	0	0	0	0	12.305	31.021	95.168	120.92	138.87	112.85	123.72	130.85	103.83	143.4	144.66	161.67	169.78	174.34	159.03	163.21	181.89	160.18	175.53	153.67	150.16	162.1	134.66	151	134.63
19.861	7.5146	0	0	0.46483	0	0	0	0	11.732	67.976	133.1	212.12	340.2	482.22	706.19	992.07	1319.8	1756.1	2264.9	2915	3515.2	4042	4702.7	5385.9	5939.6	6713	7287.3	7948.6	8449.1	9155.8	9710.3	10393	10838	11302	11822	12193	12903	13006	13160	13614	13924	14015	14620	14615	14997	14832	14775	15152	15009
0	4.0464	0	4.9479	0	0.34876	1.7937	8.7828	20.39	30.549	22.042	7.9079	0	0	3.2208	0	0	0	0	2.1154	11.978	10.162	24.003	20.104	50.039	83.139	138.92	167.19	201.11	250.66	289.96	329.37	351.45	395.73	405.24	487.15	521.64	590.24	553.32	605.25	624.56	672.3	674.86	744.63	743.94	784.23	766.42	786.4	778.21	777.72
0	0	0	13.939	8.22	11.184	0	9.2504	15.807	26.147	24.06	44.935	67.43	100.42	115.96	189.46	258.27	363.51	479.05	550.76	604.43	784.44	924.48	1046.1	1136.4	1240.1	1385.7	1511.3	1671	1838.8	1930.5	2066.6	2179.6	2294.3	2390.6	2524.4	2655.7	2810.5	2924.9	2860.1	2957.3	3047.3	3151.1	3172.5	3272.2	3322.7	3323.4	3283.7	3335.5	3336.3
28.471	21.176	0.34764	0	0	0	0	0	0	0	0	0	0	0	0	0	0	2.0702	13.393	32.037	45.546	52.46	88.441	130.45	171.02	200.55	281.72	360.86	453.79	592.01	710.91	905.16	1053	1241.8	1378.9	1531.6	1704.2	1881.2	2036.4	2213.2	2318.7	2445.5	2576.8	2682.1	2823.5	2869	2987.2	2957.2	3050.8	3067.4
16.355	15.995	3.9868	2.4999	0	0	0	0	0	0	0	0	0	0	0	0	0	0	0	10.496	28.905	72.463	111.7	185.25	222.29	298.65	358.25	425.61	499.78	587.3	662.67	817.19	932.34	1074	1233	1361.5	1521	1616.3	1759.5	1864.5	1916.2	2002.4	2063.8	2171.4	2217.9	2303.2	2334.9	2329	2332.4	2404.4
24.177	14.245	0	0	0	0.72211	0	0	0	0	0	0	0.25386	4.7897	12.842	29.279	54.952	123.03	141.76	213.94	258.14	329.14	380.08	453.59	501.03	574.04	652.8	773.82	804.32	894.52	961.18	1047.5	1124.8	1205.1	1269.2	1274.6	1366.7	1448.8	1439.3	1514.7	1495.6	1530.8	1561.5	1580.6	1633.9	1611.9	1595.1	1619.1	1639.3	1650.8
0	5.3984	8.6854	6.9239	14.568	0	3.0186	0	0	14.031	11.549	5.4606	5.1424	12.328	29.816	19.214	28.041	28.785	30.679	21.619	16.873	17.84	6.5275	7.1613	6.0408	0	8.5157	15.324	11.769	22.685	27.899	31.051	33.401	12.32	35.918	46.849	42.611	70.551	54.832	74.664	87.111	108.15	115.51	109.07	112.79	160.82	137.96	35.819	14.659	14.549
14.782	0.88455	0	0.45996	0	0	6.6381	0	0	0	0	0	1.7895	6.6397	15.938	24.463	13.873	27.534	21.734	45.462	63.54	105.56	159.1	234.71	286.73	362.35	430.89	533.1	568.08	660.27	728.99	784.07	922.51	968.33	1039.7	1121.5	1193.6	1230.7	1290.9	1314	1332.2	1367.4	1428.7	1446.7	1477	1508.4	1504.8	1549.8	1591.5	1608.8
0	0	0	0	11.58	0	5.2897	5.4142	5.8619	0	3.0694	10.35	12.746	10.503	28.633	46.839	91.224	135.04	195.47	266.06	335.49	406.7	508.31	607.93	701.68	858.71	970.49	1189.5	1393.1	1631.1	1935.8	2138.4	2421	2647.1	2837.1	3193.8	3575	3822.9	3863.8	4071.4	4368.4	4546.6	4700.6	5025.5	4993.7	5141.9	5233.3	5298.8	5443.3	5475
0	0	0	2.799	5.6757	4.8045	8.5062	9.1891	15.504	14.676	26.819	24.719	47.424	50.028	73.918	99.857	129.21	130.24	161.43	194.67	234.34	251.6	274.9	298.11	329.34	354.7	363.08	393.49	406.1	426.15	454.94	468.84	488.43	531.7	560.2	605.13	657.89	671.19	744.92	743.7	824.04	918.38	979.36	991.38	1026.1	1109.2	1094.9	1183.9	1124.2	1220.8
0	0	0	2.2746	7.4598	0.64441	7.7503	12.883	15.501	23.415	23.215	12.867	13.257	18.57	33.903	54.27	94.897	122.59	179.58	267.15	341.34	439.9	575.43	691.82	847.57	943.67	1109.7	1243.5	1384.3	1504.8	1698.4	1798.6	1913.2	2107.2	2213.1	2394.6	2510.5	2640.9	2799.6	2792.9	3025.1	3194.3	3291	3409.9	3466.5	3501	3581.7	3682.6	3766.3	3792
0	0	0	10.04	8.5453	14.625	26.053	25.334	32.915	21.137	21.523	28.475	32.842	36.135	35.286	35.537	47.164	69.05	95.18	141.46	169.52	221.06	276.78	337.58	411.7	494.79	564.22	668.36	834.41	960.07	1098.6	1267.4	1443.9	1608.8	1709	1864.4	1960.7	2116.1	2269.6	2360.3	2514	2560.9	2568	2567.9	2594.1	2638.1	2590.8	2568	2571.7	2633.7
2.3579	3.6308	0	0	3.81	2.3643	0	0	0	0	0	0	0	0	2.3811	11.904	18.941	55.995	94.6	111.47	152.66	184.28	215.55	273.47	347.89	386.16	426.78	448.87	529.25	561.1	646.85	729.71	782.31	858.3	914.3	1057	1124.1	1172.1	1280.1	1348.9	1473.2	1492.1	1576.2	1658.6	1713.3	1765.7	1756.5	1807.1	1850.8	1860.8
0	0	0	11.566	1.9975	17.53	14.591	0	9.1935	6.8653	3.128	0	9.4435	0	0	0	10.013	69.937	177.84	243	375.78	468.17	525.84	654.21	753.81	887.52	996.46	1315.2	1227.8	1628.3	1561.4	2008.9	2339.1	2577.3	2759.1	2997.9	3277.9	3504.8	3826.4	4079.9	4302.8	4547.3	4580.9	4779.8	5029.3	5334.2	5227	5402.8	5519	5804.6
15.567	0	0	1.1711	0	6.7903	1.6875	0	0	0	0	0	0	15.799	54.994	76.909	111.7	155.05	205.49	215.08	273.46	344.31	407.74	468.12	479.42	552.74	600.01	703.35	758.73	856.58	895.6	1058.5	1254	1397.5	1509.5	1608.5	1702.7	1792.9	1939.8	2004.8	2107.7	2235.3	2334.2	2437.2	2500.5	2515.4	2538.1	2509.1	2504.2	2585.2
31.128	4.8595	0.21906	0	0	0	0	0	0	2.9615	42.284	98.711	149.84	202.19	209.66	314.33	443.45	482.11	533.06	593.38	650.7	596.94	607.46	711.33	795.1	825.53	875.47	974.88	1047.3	1235.1	1316.3	1536.7	1786.9	2033.7	2292.7	2656.6	3018.8	3372	3681	3907.8	4255	4338.1	4645	4828.9	4964.7	5401.7	5467.3	5304.4	5560.1	5621.7
26.873	11.266	0	0	0	0	0	0	0	0	0	0	0	0	0	0	0	0	0	0	0	0	0	0	0	0	0	27.14	27.73	65.683	132.22	178.15	234.07	296.47	343.22	384.71	448.42	517.03	567.3	621.7	664.36	729.54	746.91	794.36	818.89	793.52	838.22	848.35	878.28	871
4.1232	0	0	1.548	0	17.323	0	0.26329	0	0	1.1872	0	0	2.3542	0	0	0	0	0	0	0	0	0	0	0	0	0	48.227	88.517	87.856	182.66	197.97	257.9	287.27	398.73	488.31	564.81	636.7	637.47	722.38	777.54	802.09	852.91	918.69	989.77	936.69	1115.2	1141.5	1170.4	1264.7
23.393	1.64	0	0	0	0	0	0	0	0	0	0	0	0	0	0	0	0	0	0	0	0	0	0	0	0	0	0	0	26.111	23.466	62.94	90.19	137.68	159.66	231.26	265.07	283.45	247.34	283.84	291.49	328.71	342.55	315.97	346.33	354.71	345.78	341.45	322.14	326.51
11.51	5.4984	0	0	0	3.1736	1.2626	0.31497	0	0	0	0	0	14.316	41.831	91.785	124.66	186.07	294.41	338.52	580.34	739.95	1204.9	1207.7	1441	1624.7	1739.4	1808.6	2008	2567.3	2319.8	3007	3012.5	3373.7	3599.4	3743.9	3926.8	4024.7	4150.9	4327.5	4486.5	4626.4	4701.3	4882.4	4979.5	5033.4	5088.4	5109.3	5109.1	5146
0	5.6739	0	0	5.422	8.2157	2.3744	8.9069	8.4174	18.358	39.875	92.308	138.92	161.8	250.39	315.59	337.42	395.08	537.84	584.33	575.77	616.83	860.8	806.35	946.34	1047.1	1082.6	1211.1	1285.3	1453.7	1601.6	1696.7	1812.3	1969.6	2115.9	2294.2	2415.5	2577.9	2656.2	2836.4	2865.2	3032.1	3028.7	3144.4	3096.8	3175.2	3236.9	3229.5	3301.9	3339.7
10.924	6.3812	0	0	0	0	0	0	0	0	0	0	0	0	0	0	0	0	0	0	0	0	0	0	0	0	0	0	0	0	0	0	0	0	0	0	0	0	0	0	0	0	0	0	0	0	0	0	0	0
43.522	0	0	3.6714	10.152	0	0	0	0	0	0	0	0	0	0	0	0	0	0	0	3.5804	14.859	0	38.291	95.795	147.4	224.11	319.8	368.78	573.7	673.71	633.15	887.94	898.46	1325.7	1319.9	1436.8	1700.4	2167	2331.6	2438.4	2736.9	2903	3145.3	3285.7	3380.9	3576.9	3610.8	3750.3	3914.2
4.6272	13.029	0	0	0	0	0	0	0	0	0	0	0	0	15.581	51.307	105.54	179.04	243.6	388.27	530.92	680.93	770.69	1018	1230.3	1487.5	1699.9	1906.1	2020.3	2320.2	2547.5	2895.9	3133.8	3194.4	3611.4	3685.6	3997.6	4087.3	4314.3	4491	4608	4649.5	4704.4	4718.8	4815.8	4963.5	5046.4	4952.2	4999	5055.7
10.362	14.532	1.7755	0	0	0	0	0	0	0	0	0	0	0	0	0	0	36.883	59.544	111.66	162.74	198.62	258.73	367.12	491.98	665.16	775.73	983.96	1210.4	1510	1857.3	2269.8	2687.7	3176.7	3845.8	4247.8	4845.6	5196.5	5646.6	6284.2	7090.2	7499.3	8211.2	7880.2	7976.8	8848.5	9264.6	9423.3	9623.5	9445.6
15.52	10.78	4.0042	0	0	0	0	0	0	0	0	0	24.578	41.724	230.35	395.6	577.3	775.69	1132.1	1433.7	1723.8	2010.1	2472.8	2773.4	3156.9	3651.5	4266.6	4543	5298.7	5756.3	6354.6	6820.6	6959.9	7358.3	8141.9	8706.3	9164.7	9796.2	10737	11304	11188	11754	12019	12570	12943	13044	13393	13543	13434	13650
0	0	0	4.2974	3.3214	0	8.554	7.0086	6.1602	1.4438	0	4.0558	0	0	0	0	0	0	0	3.6838	18.732	48.095	69.423	86.656	122.5	121.51	147.4	207.42	252.9	303.77	333.05	370.74	423.56	416.67	448.59	510.35	558.21	633.34	720.82	756.25	746.78	763.82	785.41	812.19	803.88	816.49	801.72	771.63	799.43	817.28
13.575	8.0738	10.099	0	0	0	0	0	0	0	0	0	0	0	0	0	0	0	16.107	5.3307	17.102	32.965	46.94	55.857	66.5	77.562	94.827	140.42	153.96	199.98	225.48	275.1	320.08	385.82	414.8	469.46	512.54	541.93	597.47	625.78	670.65	675.77	701.11	737.12	761.44	756.71	739.8	815.97	803.8	798.84
3.819	0	0	0	3.6646	0	12.579	7.781	15.515	5.7944	6.4308	10.752	9.2896	21.91	22.988	18.378	12.024	19.625	25.056	45.006	60.579	68.403	101.15	125.3	157.85	205	266.67	301.71	344.95	382.12	383.95	465.65	488.54	507.66	553.54	558	596.4	615.13	624.24	626.99	690.69	744.32	675.87	651.61	664.79	664.88	673.71	712.09	704.61	711.92
14.576	20.489	0	0	0	2.0918	0	0	21.571	79.5	170.36	275.12	429.36	601.29	870.95	1141.4	1477.7	1773.3	2102.6	2584.1	2791.5	3285.9	3659.6	4086	4621.9	5144.5	5305.9	6082.3	6859.4	7287.9	7759.3	7981	8547.6	9238.5	9596.7	10061	10618	11185	11662	11631	11887	12110	12158	12268	12404	12404	12524	12349	12430	12151
13.383	10.877	0	0	0	0	0.58358	0	0	0	0	0	19.017	78.594	130.59	241.06	353.32	521.74	722.04	939.08	1157.8	1456.7	1765	2101.7	2558.1	2647.7	2965	3275.9	3449.5	3700.5	3700.5	4230.6	4506.7	4802.8	5077.5	5286.2	5694.5	5820	6227.7	6311.5	6564.8	6743.1	6734.7	6934.6	6920.3	7036.7	7065.3	7270.6	7517.3	7399.6
4.0168	1.6238	0	9.372	5.8246	0	0	0	0	0	0	3.9654	17.766	49.975	88.377	149.96	230.87	309.51	393.35	488.01	544.9	641.77	767.91	826.94	934.47	987.34	1097.4	1194.1	1247.4	1318.1	1401	1413.7	1456.1	1523.5	1499.7	1571	1562.9	1674	1677.1	1681.5	1729	1745.2	1786.8	1798.3	1795.5	1844.3	1801.3	1762	1759.2	1768.4
33.805	18.675	7.8864	5.5781	0	0	0	0	0	0	0	0	0	0	0	0	0	0	0	0	3.2146	22.171	41.178	94.277	146.99	181.92	215.14	277.94	316	432.43	503.87	583.4	721.33	782.77	898.59	978.88	1043.1	1249.2	1255.2	1354.9	1450	1549.8	1611.9	1671.5	1782.5	1786.9	1899.4	1894.8	1923.6	1991.7
2.5283	0.70535	0	0	4.1272	1.7733	0	0	0	0	0	0	0.30218	0	1.899	0	0	0	0	9.2373	18.393	41.221	60.619	83.033	138.16	140.86	158.24	193.64	289.92	363.55	502.3	623.38	822.99	976.57	1151.1	1346.6	1431.1	1626.1	1783.2	1974.8	2070.1	2207.5	2319.8	2402.3	2499.3	2586.7	2581.5	2603.2	2614.4	2704.6
0	2.365	0	7.9969	0	0	0	15.12	17.842	7.4004	6.3233	7.953	8.6934	2.3297	0	0	0	0	0	0	0	0	0	0	3.4926	45.621	60.229	100.32	126.31	134.73	12.647	11.504	0	0	2.4743	0	20.472	57.069	80.227	121.95	76.09	66.655	49.144	75.929	71.499	74.349	25.326	29.972	55.775	37.166
0	7.6347	0	0	4.21	0	0.54539	0	0	0	0	0	0	0	0	0	1.2209	5.0883	10.04	23.45	23.361	53.708	49.294	69.733	94.203	95.569	128.95	182.28	243.88	285.95	457.81	486.8	616.92	721.97	870.82	987.48	1134	1283	1359.2	1489.8	1565	1603	1606.1	1764.1	1806.5	1862.6	1869.9	1884.1	1930.7	1961.2
0	0	0	4.1827	7.4414	0.86495	13.386	17.715	50.117	53.139	99.605	116.51	161.13	183.12	236.67	310.03	350.13	444.02	486.39	586.29	713.09	823.14	920.47	1084.1	1259	1394.2	1697.7	1911.1	2161.9	2504.1	2803.8	3102.4	3501.9	3819.8	4147.8	4624.2	4870.5	5258.1	5484.2	5880.2	6231.1	6414.7	6510.9	6811.1	6898.5	6909.8	7073.8	7317.8	7331.7	7393.9
2.1774	6.7089	2.8235	0.20221	1.6158	0	0	0	0	5.8728	9.5616	5.9422	6.9187	5.7511	20.05	18.417	12.161	16.555	0	0	7.6485	36.711	16.864	41.405	38.071	50.153	82.467	90.579	150.43	150.07	260.04	220.45	247.05	302.95	312.67	399.75	473	481.2	541.27	582.92	572.2	664.13	669.25	718.92	785.67	800.02	835.53	899.47	870.49	927.68
15.487	1.6135	0	0	0	0	2.1899	0	0	0	0	0	0	0	0	0	0	0	0	0	0	0	16.755	0	64.431	85.764	183.2	226.81	370.87	429.49	576.28	616.28	766.55	929.67	1013.4	1146.2	1248.7	1366.2	1495.2	1618	1639.5	1721.5	1804.6	1832.8	1876.4	1844.7	2003.3	2002.4	2008.9	2032.5
5.4068	10.745	0	0	0	0	1.3861	0	0	0	0	0	5.4277	12.763	35.32	48.136	88.405	135.4	190.49	261.38	339.18	417.32	512.16	561.97	653.58	710.39	845.73	926.46	1028.7	1176.7	1333.1	1455.7	1595.1	1837.4	2064.9	2273.9	2426.9	2665.2	2795.1	2872.4	2913.4	3147.8	3296.2	3467.1	3371.4	3638.5	3711.1	3818.4	3959	4015.1
24.341	9.2119	0	0	0	0	3.7244	0	0	0	0	0	14.916	14.256	33.439	52.789	57.347	92.557	127.4	155.68	206.28	283.65	379.39	485.36	615.82	718.55	868.31	998.88	1077.5	1299.9	1402.4	1499.2	1693.5	1823.6	1939.8	2051.3	2182.8	2257.5	2314.1	2426.7	2467	2529.9	2560.7	2662.6	2675.2	2594.1	2639.5	2699.9	2655.6	2687.4
15.203	2.6979	0	0	0	0	1.5383	0	0	0	2.8845	0	0	0	0	0	19.221	8.853	12.374	4.801	19.69	35.145	39.751	58.118	84.573	112.47	137.77	192.19	206.46	270.75	274.71	285.3	327.73	373.73	377.93	445.82	460.63	481.45	451.28	515.85	566.75	568.55	530.64	572.56	553.98	570.77	601.43	600.05	637.22	686.4
4.0706	0	0	18.148	15.248	0	0.89178	0	7.1538	1.5332	13.134	5.7912	0	12.866	19.404	30.342	29.754	21.499	18.486	14.567	19.009	22.32	31.308	5.7124	0	0	0	0	0	3.7534	35.598	71.577	88.044	127.52	168.23	225.7	251.23	319.1	377.66	404.4	417.18	429.63	485.18	480.11	559.35	475.86	559.61	535.59	605.56	583.49
11.43	0	0	0	3.6808	1.4627	6.5707	7.9827	10.961	17.556	32.652	37.738	57.002	72.705	106.49	145.72	166.56	218.05	248.02	260.3	298.62	350.41	353.03	374.67	401.7	440.33	483.84	523.5	567.61	597.09	643.01	685.32	764.83	759.37	829.78	886.11	919.28	1008.8	991.31	1052.5	1081	1060.8	1075.6	1123.6	1119.2	1122.2	1081.3	1132.5	1116.2	1160.7
4.7311	19.743	3.0806	6.614	0	0	0	0	0	0	0	13.511	3.7671	15.108	37.848	29.479	46.488	68.649	71.261	85.215	101.2	111.17	144.32	142.14	170.05	196.76	223.7	261.27	266.64	264.14	304.05	317.89	353.73	384.28	398.03	404.15	461.6	520	519.84	541.79	567.94	525.04	536.68	604.12	589.5	639.63	632.81	658.54	662.71	631.63
16.961	2.5894	0	0	0.75626	0	0	0	0	0	0	5.2255	0	3.1585	0	0	1.8632	14.239	21.348	33.756	58.349	91.563	116.75	144.97	175.32	231.63	279.36	370.27	447.4	526.68	612.32	732.75	839.94	1002.2	1193	1335.8	1460.3	1599.5	1794.2	1931.2	2120.1	2335.2	2526.6	2624.4	2822	2894.4	3032.2	3100.5	3231	3285.2
35.555	16.28	1.0748	1.3492	0	0	0	0	0	0	0	0	0	0	0	0	0	0	0	4.7072	49.575	86.996	126.45	205.45	315.72	429.15	606.36	833.27	1076.5	1393.8	1689.6	2094.1	2470.6	2863.7	3345	3822.3	4215.8	4617.4	5134.1	5502.6	5817.9	5985.6	6317.4	6580	6792.3	7044.5	6963.8	6996.9	7359.3	7266.1
0	0	0	0	1.7524	4.4815	21.057	29.587	38.721	33.855	55.243	81.072	74.099	76.297	81.196	87.753	90.443	94.011	94.177	63.647	71.807	95.855	93.044	117.63	145.21	145.77	206.9	237.12	336.48	214.19	250.99	440.76	494	540.73	604.75	671.75	703.62	733.69	752.59	780.4	827.19	843.36	813.97	897.18	903.92	928.69	829.05	875.45	911.5	931.05
36.407	6.7175	0	0	0	0	0	0	3.4917	16.048	29.817	57.613	58.671	78.966	137.26	158.61	183.9	223.02	285.8	313.54	351.28	407.89	470.25	516.77	581.56	679.52	770.36	862.88	919.57	1002.4	1068.2	1183	1264.5	1309.6	1367	1461.6	1635	1508.5	1528.3	1590.4	1613.4	1657.5	1658.9	1663.2	1739.9	1741.2	1770.8	1796.9	1767.3	1815.6
0	0	0	0	6.4611	13.122	13.158	25.631	24.925	44.709	29.488	22.406	30.316	40.979	50.066	56.725	52.048	45.458	47.322	43.863	49.875	45.531	47.477	0	8.8796	10.043	19.334	30.573	45.524	74.785	119.86	173.17	254.99	311.31	379.36	448.02	588.17	671.58	757.02	828.52	884.12	981.49	1066.7	1126.6	1232.1	1270.3	1296.9	1376.5	1387.4	1416.5
0	0	0	8.9115	3.987	2.4595	7.622	5.0288	5.8062	14.685	24.754	7.7391	0	1.9467	7.8011	1.316	1.0619	2.2945	1.3501	0	13.554	66.901	125.35	245.49	369.73	553.17	681.58	951.62	1085	1356.4	1552.7	1702.7	1955.7	2124.7	2341.8	2637.4	2816.6	2981.7	3198.8	3298.8	3513.3	3611.4	3706.4	3820.7	4091	3996.7	4088.2	4337.9	4273.5	4281.8
0	0	4.2986	2.633	4.3045	0	5.8419	5.1293	9.5512	0	0	7.4543	7.3259	12.152	15.652	21.235	11.511	7.2384	17.443	21.982	18.186	31.88	39.602	30.325	27.831	40.121	43.554	49.446	51.82	53.653	60.607	96.679	118.31	168.71	220.8	275.46	342.8	392.44	445.21	518.83	583.61	633.12	713.66	747.36	769.87	810.92	843.92	844.54	880.91	920.1
0	6.2701	0	0	0	0	16.683	61.726	108.47	157.17	177.02	242.47	293.14	358.24	383.54	438.09	471.2	524.39	588.43	635.03	684.55	715.26	739.97	823.11	863.15	830.46	835.94	877.69	891.66	923.71	937.02	958.34	979.58	1010	1028.6	1093.5	1212.8	1262.2	1277.3	1363.8	1432.4	1481.8	1539.8	1592.3	1612.8	1635.2	1662.7	1688.4	1695.6	1630.3
0	8.6747	12.036	2.0826	0	0	0	0	0	0	0	0	0	0	0	0	0	0	0	0	0	55.061	145.42	295.25	458.15	647.9	891.36	1143.8	1372.1	1716.3	2002.6	2326.5	2662.2	2929.2	3130.3	3582.8	3834.8	4042.4	4351	4660	4899.7	4922.8	5111	5294.8	5372.2	5437.2	5503.3	5611.7	5552.7	5649.3
29.622	0	1.6296	6.8996	0	0	0	0	0	0	0	0	0.73604	11.37	58.994	120.45	177.38	256.05	351.23	429.75	516.76	614.12	701.17	778.28	872.72	927.9	852.98	900.16	961.03	1187.6	1170.8	1089	1152.6	1157.3	1242	1385.6	1375.4	1458	1533.2	1614.9	1699.5	1751.1	1779.6	1880.6	1779.2	1868	1964.1	1956	2032.8	2073.5
1.3892	6.6107	0	0	0	3.236	1.042	2.3221	1.9497	2.4576	12.795	12.532	11.839	20.297	13.737	16.381	8.1327	18.294	4.2003	10.52	3.1379	18.327	8.8982	0	15.455	4.01	8.2361	14.867	58.325	69.511	130.3	185.32	237.6	309.12	454.5	626.39	764.3	756.44	1001.1	1154.8	1265.9	1373.5	1510.2	1537.4	1612.2	1744.5	1793.7	1826.1	1849.4	1872.3
17.277	8.9795	3.3127	0.79342	0	0	0	0	0	0	0	0	0	5.778	47.631	76.244	119.79	198.99	240.28	365.48	410.09	528.14	651.15	800.15	1005.1	1210.6	1438.1	1732.9	1881.8	2357.3	2667.2	3051.8	3508.5	4209.2	4179.4	4430.8	4827.9	4871.5	5590.5	5738	6049.7	6362.7	6468	6966.9	6147.1	6261.5	6245.6	6277.5	6314.5	6423.5
5.5238	0	0	1.313	0	5.6025	6.6795	0	0	0	0	0	0	0	0	0	0	0	0	0	0	33.367	51.587	75.581	99.008	149.19	223.99	316.02	391.99	560.12	731.85	763.09	904.92	1140.7	1174.3	1299.3	1453.7	1545.9	1621.5	1706.5	1781.5	1829.4	1953	2023	2052.4	2108.9	2122.7	2164.2	2245	2279.6
8.0632	8.0706	3.7273	0	0	0	0	0	0	0	3.9554	13.312	9.7229	47.175	65.491	93.289	134.86	185.76	273.57	316.41	394.89	459.9	518.83	523.53	685.67	695.77	731.5	814.25	922.18	978.35	1054.8	1164.2	1191.7	1272.2	1419.5	1522.9	1640.1	1803.5	1834	1913.8	1984.2	2092.2	2149	2238.3	2379.4	2451.5	2475.7	2596.3	2552.9	2580.8
10.725	10.894	0	1.9936	0	0	1.4209	0	0	1.2328	0	6.4456	8.5318	5.654	12.339	13.908	15.763	13.901	29.615	51.782	120.38	110.44	137.26	152.54	252.97	288.93	287.66	413.15	402.61	483.49	596.44	748.1	914.99	1096.9	1326	1539.8	1783.3	2000.2	2234.3	2556.8	2792.4	2981.5	3243.6	3231.8	3610.9	3673.2	3795.4	3835.3	3929.6	4091.2
0.54813	2.2972	0	1.3241	0	1.3212	0	0	0	0	5.5293	25.514	34.804	55.79	82.523	112.46	136.6	168.74	192.32	217.71	248.54	292.1	348.25	403.47	486.71	596.92	829.97	1049.3	1217.9	1457.3	1693.1	1652.7	1837.5	2298.2	2669	2849.7	3088.6	2873	3068.2	3768.2	3965.3	4094	4333.9	3813	3876	3991.9	4016.1	4031.1	4095.8	4048.6
25.583	7.259	0	0	22.25	0	0	0	0	0	0	0	0	0	0	0	0	0	0	0	0	0	0	0	0	0	0	8.7833	1.4859	6.8326	2.9612	10.335	37.632	58.308	85.849	103.03	118.41	158.59	187.92	200.51	207.45	256.37	292.21	332.17	367.67	354.46	381.18	349.3	381.01	379.8
0	0	0	0	13.84	12.245	22.484	35.602	24.597	33.069	49.315	65.786	67.027	95.889	112.19	133.83	150.23	181.25	222.13	245.46	269.52	305.48	378.3	423.27	495.47	598.67	689.02	1101.7	1261.5	1158.6	1513.8	1503.5	1566.3	1745	1917.4	2037.8	2225.1	2375.7	2496	2658.5	2695.6	2837.4	2950.8	3144.3	3062.3	3062.4	3037.3	3083.2	3037.6	3107.7
7.5895	2.9372	0	0	1.8496	0	0	9.0858	15.156	22.016	48.941	77.607	113.08	149.2	171.63	200.64	227.21	265.46	270.64	306.22	345.09	334.78	368.47	372.43	389.15	412.3	395.99	435.66	417.15	449.78	447.06	462.78	468.36	483.64	490.04	514.81	511.98	525.82	513.76	524.79	548.27	532.17	552.08	534.1	541.41	533.49	542.39	539.37	549.18	562.01
13.561	2.4666	0	0	0	0	1.6543	0	0	0	2.6177	3.1848	7.1444	25.612	21.696	43.755	54.249	80.582	96.072	114.88	143.89	196.79	244.89	319.51	408.79	505.95	638.18	807.57	937.29	1119.6	1314.6	1574.9	1960.4	2260.2	2638.2	2919.1	3307.6	3531.9	3739	4204.7	4426.2	4638.4	4868.7	5010.9	5187.1	5265.8	5429.1	5653	5617.9	5605.5
27.913	15.005	0	0	0	0	0	0	0	0	0	0	0	0	0	7.2533	39.598	93.863	126.85	192.77	228.48	276.33	326.36	397.96	463.44	493.74	579.55	634.64	706.21	832.94	927.61	1032.3	1151.4	1221.4	1347.7	1581	1672	1887.4	1991.5	2175.3	2388	2541	2578.2	2562.6	2733.5	2876.1	2848.3	2927.7	2951	3055
0	0	0.77356	1.5872	2.9865	4.3506	0	5.86	8.4578	29.342	69.392	119.27	250.16	331.12	489.36	638.92	854.57	1000.4	1214.8	1454	1757.9	1961.6	2022	2236.7	2399	2613.8	2770.5	3083.1	3177.8	3215.4	3419.5	3568.8	3654.5	3812.1	3818.5	3960.1	3989.9	4114.7	4142.3	4161	4183.3	4255.2	4310.3	4291	4366.6	4275	4321.8	4319.3	4395	4423.6
0	1.8701	0	15.155	5.7814	7.5937	0	1.7322	0	9.8783	0	6.6506	21.737	19.68	8.1451	7.3273	14.339	18.305	7.3602	29.035	23.671	35.451	49.521	43.949	96.862	105.25	128.64	153.92	212.4	250.46	294.86	473.8	546.75	600.51	702.99	808.89	893.59	984.44	1048.7	1086.9	1148	1162.4	1307.2	1304.3	1376.1	1408.7	1434.9	1421.2	1407.2	1461.3
0	0	0	0	18.886	13.388	13.506	29.355	17.899	17.508	20.607	16.051	18.672	33.468	34.057	46.009	61.941	70.832	82.97	99.938	108.99	132.55	141.38	167.62	188.92	221.38	269.76	343.31	392.46	474.08	549.48	652.9	734.1	839.36	936.22	1064.5	1152.9	1200.4	1263	1332.9	1375.8	1471.9	1564.7	1549.5	1627.7	1629.8	1692.1	1684.2	1708.6	1703.1
0	0	0	0	11.048	23.648	1.4025	35.533	28.619	31.422	38.82	67.279	61.826	160.56	227.16	265.76	345.85	327.12	402.6	496.41	751.78	779.84	970.88	1187.9	1376.7	1660.1	1894.2	2247.8	2531.7	2820.2	3057.3	3211.3	3391.6	3478.8	3800.4	4068.3	4281.8	4259.1	4425.1	4781.6	4691.3	4970.4	5046.1	5325.9	5214.8	5182.7	5114.7	5158.3	4928.8	5314.5
35.735	0.054286	0	0	0	0	0	0	0	0	0	0	0	0	0	0	29.43	92.326	151.08	231.65	291.96	381.04	436.43	499.19	588.48	686.06	737.8	802.92	875.77	966.51	1026.1	1180.8	1207.1	1365.5	1502.5	1524.1	1672	1745.4	1840.3	1879.3	1925.3	1986.1	1996.3	2017.5	2058.3	2056.3	2056	2340.9	2284.6	2297.7
15.254	13.615	0	3.3525	0	0	0	0	0	0	0	0	0	2.9757	21.784	29.586	46.258	51.041	89.996	88.702	116.19	131.21	143.22	145.33	167.51	160.66	170.45	181.91	155.3	173.65	173.95	156.67	184.78	182.4	196.74	198.33	198.56	209.85	217.72	218.36	232.55	242.41	247.68	301.08	299.76	326.68	312.6	300.98	325.13	315.76
0	0	0	0.086521	9.163	0.42356	11.671	9.816	13.371	11.953	12.655	18.147	32.394	88.537	131.07	195.82	277.19	325.8	406.54	485.65	627.44	684.98	935.09	1137.3	1308.2	1452.2	1537.5	1904.6	1929.6	2161.5	2209.7	2528.5	2704.9	3129	3230.3	3499.1	3651.2	4001.2	4389.7	4609.7	4686.5	4989.6	5231.8	5277.2	5514.8	5673.5	5835.8	6061.4	6173	6461.5
75.256	57.693	0	0	0	0	0	0	0	0	0	0	0	0	0	0	0	0.91497	3.291	43.098	104.62	166.03	223.25	300.71	385.24	521.73	609.51	732.94	873.53	943.6	1025.4	1159.2	1241.6	1358.5	1446.3	1565.5	1679.3	1761.7	1864.6	1910.5	1914.4	2002.7	2031.5	2080.2	2114.7	2147.5	2172.6	2220.4	2336.8	2264
0	14.14	0	0.65126	0	0	0	0	0	7.2236	1.4861	0	26.744	5.1665	0	0	0	0	0	0	0	0	12.828	37.29	68.68	122.51	166.79	225.16	291.98	355.11	415.58	474.1	556.76	611.9	677.17	697.29	738.1	787.34	815.47	839.38	830.09	890.56	893.01	945.76	945.73	968.58	1051.7	1085.4	1092.7	1120.5
8.458	6.5395	1.0847	0	0	0	0	0	2.8789	2.3966	8.2277	21.715	28.265	38.89	61.011	87.759	132.98	172.63	229.95	264.99	346.52	419.95	493.41	567.43	616.63	701.84	742.09	832.28	891.02	976.39	1007.5	1095.3	1148.9	1246	1316.7	1369.7	1423.8	1497.5	1586.6	1619.2	1653.9	1735.5	1790.6	1833	1884	1865.8	1884.4	1934.2	1924	1935.5
3.6644	8.0268	2.6447	0	0	0	0	0	0	0	0	0	0	0	0	12.8	0	13.424	7.2969	30.522	53.755	72.648	121.81	154.63	198.13	234.59	312.06	359.61	460.8	529.25	589.1	667.54	743.22	837.84	913.1	966.19	1035.8	1101.3	1144.9	1226.3	1271.3	1343.6	1355.7	1405.3	1436.7	1505.8	1500	1506.7	1487.1	1515.1
33.233	12.525	5.4404	0	0	0	0	0	0	0	0	10.554	0	17.068	21.15	32.192	43.632	65.792	88.635	109.09	106.39	124.25	159.39	185.33	215.59	256.47	317.1	380.9	415.11	445.26	478.6	545	614.94	703.3	754.45	793.44	820.57	895.55	978.27	1070	1034.1	1096.7	1035.5	1085.5	1097.6	1090.7	1160.7	1163.4	1120.8	1159.5
4.6107	0	0	0.30505	0	7.0113	0	1.766	0.9739	2.6773	1.8783	0.85105	11.287	28.631	33.11	57.455	63.243	86.277	117.68	157.78	266.19	329.3	550.43	709.5	902.2	1076.9	1291.9	1325.5	1546.4	1706.4	1926.2	2142.9	2287.4	2648	2863.5	2872.8	3218.3	3418.4	3370.4	3625.5	3704.8	3715.5	3779.2	3978.8	3965	3932.1	4211.6	4230.6	4284.9	4294.9
0	8.0038	0	0	0	0	8.1519	2.242	2.1227	17.534	23.418	25.258	36.382	48.684	46.902	68.247	72.021	111.17	105.69	161.58	166.54	199.08	200.95	219.89	248.2	310.7	382.62	491.9	635.14	808	1050.5	1018.4	1251.8	1255.4	1897.9	2056.3	2139	2412.9	2757.3	2932	3262.4	3086	3566.5	3710.7	3644.9	4039.2	4178.7	4310.4	4215.8	4504.1
0	3.3076	1.1671	8.6657	0.87382	0	0	0	0	0	0	0	0	0	0	0	0	6.5463	12.359	28.437	46.461	43.278	62.764	58.355	106.81	139.99	165.65	192.54	213.38	253.82	290.08	272.5	295.53	365.97	407.58	489.15	534.55	589.86	594.51	638.52	560.87	532.45	600.85	653.52	620.27	665.32	622.94	638.72	618.02	604.99
0	1.2884	0	0	0	2.6073	9.8886	0.13898	1.2728	0	0	8.7631	0	4.0035	0	0	3.0464	0	0	0	2.7181	15.492	14.068	15.952	25.019	33.546	73.192	102.97	148.63	214.8	256.25	305.45	328.12	438.68	486.74	559.33	598.64	673.38	698.42	748.52	799.88	887.07	896.69	947.53	967.56	943.85	1014.2	1027	1030.1	1053.5
13.423	3.7882	0	4.4863	0	0	0	0	0	0	0	7.7497	20.453	37.186	63.47	106.73	160.34	229.56	321.79	430.57	503.3	597.44	648.76	774.11	866.42	955.19	1057.3	1153.7	1265.9	1300	1405.6	1490.5	1543.3	1632.4	1676.5	1778.9	1797.8	1911.6	1881	1968.6	1952.1	1958.8	2029	2100.2	2098.8	2150.9	2162.1	2131	2119.8	2121.4
18.036	9.4811	3.8011	0	3.5906	0	0	0	0	0	0	0	0	0	0	0	0	0	0	0	0	0	0	1.4043	56.755	111.79	187.18	280.27	393.56	513.39	603.38	824.34	1055.6	1268.1	1530.3	1778.6	1975.3	2334.4	2540.6	2765.6	3041.9	3125.7	3382.1	3492.6	3643.5	3602.1	3769	3842.5	3796.4	4004.5
31.523	13.762	0	0	0	0	0	0	0	2.7205	12.294	18.282	37.319	45.709	62.726	69.383	88.369	99.946	111.43	129.63	190.96	220.91	291.58	340.42	417.45	495.66	593.12	701.88	777.49	863.3	960.61	1060.1	1138.8	1230	1295.6	1345.9	1439.3	1432.1	1441.6	1520.3	1524.2	1574.6	1575.8	1545.5	1669.4	1700.3	1636.2	1695.4	1676.7	1642.1
28.952	11.075	0	1.0707	0	0	0	0	0	0	0	0	0	0	0	0	0	0	0	0	0	0	0	0	0	46.119	152.26	282.93	462.35	625.83	794.19	997.3	1300.8	1495.3	1668.6	1947.9	2141.7	2455.6	2667.1	2883.5	3167.3	3488	3683.4	3744.2	3926.7	4209.8	4202.9	4389.8	4415.4	4538.1
7.8461	1.7705	0	0	1.2261	0.66553	0	0	0	0	0	0	0	0	1.7972	3.7386	15.498	46.633	99.68	208.3	344.81	549.8	780.82	1045.5	1340	1671.3	1987	2276.5	2618.7	2861.3	3212.2	3371	3741	3995	4223.7	4473.4	4655.6	4785.1	4863.6	5049.9	4997.2	5095.8	5153	5310	5320.9	5299	5327.9	5347.4	5296.4	5334.2
0	8.4358	3.8855	0.30695	0	0	1.7537	4.8362	29.649	71.304	141.46	250.57	347.24	498.72	665.02	797.55	1012.9	1167.8	1356.1	1516.8	1713.5	1874.3	2077.2	2185.2	2324.9	2439.6	2561.3	2623.4	2689	2742.7	2836.1	2949.4	2994.4	2984.4	3080.3	3187.8	3271.7	3403.2	3447.5	3509.7	3536.6	3618.1	3801.8	3874.1	3984.1	4016.8	4017.5	4004.8	3775.7	3847.5
0.67758	0	0	0	1.6063	7.8257	12.733	8.3157	10.657	13.635	7.9119	7.8667	0	1.8281	20.595	21.668	9.109	32.233	56.072	60.33	64.626	102.67	113.2	135.62	167.08	206.15	251.73	290.58	355.94	388.8	429.94	504.31	627.5	718.75	833.74	1011.9	1061.4	1254.8	1345.4	1420.8	1589.2	1591.1	1689.4	1759	1798.3	1868.6	1916.9	1975.8	2087.4	2146.8
7.4743	2.1501	0	9.3867	0	0	25.233	30.751	28.401	25.067	41.796	67.118	84.365	88.35	115.99	132.93	159.88	225.95	277.47	342.19	402.51	472.92	588.42	682.05	806.99	905.06	1015.8	1226.2	1358.2	1425.5	1573.3	1637.4	1755.8	1789.2	1833.6	1964.8	1905.4	1971.6	2046.2	1839.1	2011.2	2156.9	2190	2158.8	2158.4	2234.6	2228.6	2184.1	2291.9	2330.8
13.935	13.426	0	0	0	0	0	8.2832	21.002	18.992	53.131	80.002	98.816	150.78	212.62	244.49	274.82	329.92	362.09	398.4	412.34	456.19	478.22	484.73	541.98	568.29	613.32	529.87	628.64	653.54	714.9	772.87	809.72	887.48	930.2	959.53	1059.3	1092.9	1200.6	1257.6	1299.6	1353.9	1398.5	1419.2	1461.5	1444.5	1478	1508.2	1487.3	1503.5
13.949	6.0232	2.4164	6.2305	0.59727	0	0	0	0	0	0	20.95	72.481	130.19	199.98	286.35	401.65	474.28	539.28	637.74	744.93	876.3	995.77	1205.2	1419.2	1698.1	1939	2303.2	2561.6	2929.6	3153.1	3561.4	3920.9	4205.7	4493.8	4760.3	5068.6	5412.4	5639.5	5995.2	6223	6067.9	6354.8	6462.8	6743.8	7022	6786.6	7110.9	7361.5	7321.9
19.189	3.9178	0	0	0	0	0	0	0	0	1.2139	0	0	0	0	0	0	0	0	25.233	39.07	70.463	94.261	107.58	125.58	135.68	83.135	125.41	148.42	152.17	205.57	261.45	357.08	442.64	559.38	691.12	910.99	1105.1	1217.3	1392.4	1498.9	1681.5	1776.5	1895.5	2019.3	2090.3	2108.8	2147.9	2232.3	2341.1
8.3653	4.0267	1.547	0	0	0	0	2.0729	3.0063	0.076927	0	5.2722	4.6669	0	0	0	0	0	4.8514	0	9.8183	0	0	0	0	0	0	0	0	0	0	0	0	0	0	0	0	0	0	0	0	0	0	0	0	0	0	0	7.7851	29.117
0.66729	6.2854	0	0	3.8138	0	0	0	0	0	5.4839	14.567	15.444	25.227	40.529	61.716	87.541	104.76	123.94	154.61	173.9	213.9	228.15	273.02	324.47	378.53	453.78	509	617.95	727.63	851.9	1013.4	1186.4	1347.3	1577.1	1728	1880.4	2055	2249.6	2468.5	2569.6	2734.9	2791.5	2814.4	2994.4	3104.2	3272.9	3312.2	3269.2	3414.4
0	5.722	3.0644	3.8498	0	0	7.8822	8.1171	12.734	0	0.6361	4.7607	2.3292	3.2967	4.2257	15.342	27.043	45.292	84.296	128.01	184.19	237.14	284.38	356.82	410.97	477.51	507.44	563.48	632.69	644.53	671.63	751.47	784.58	795.06	847.94	870.87	871.45	884.48	931.4	929.94	950.19	947.64	928.5	911.8	926.82	927.02	939.15	935.03	918.12	917.48
9.5643	5.5624	0	3.9339	0	0	0	0	0	0	0	0	0	0	0	0	0	0	19.555	51.75	108.41	194.64	312.96	448.96	600.64	748.62	946.57	1172	1415.4	1656.7	1895.4	2113.1	2456.5	2666.1	3015.2	3430.5	3670	4100.3	4272	4403.9	4711.2	4976.6	5076.4	5377.7	5398.3	5511.8	5592.1	5705.3	5748.2	5811.2
16.378	13.629	0.26761	0	0	0	0	0	0	5.5702	16.467	41.044	58.715	69.622	85.338	127.91	143.9	161.9	174.81	203.25	201.62	207.8	205.43	197.69	213.12	225.91	286.82	318.75	347.81	317.28	366.41	347.02	388.39	373.95	373.49	368.88	405.48	431.27	459.29	462.04	436.18	439.92	472.88	460.01	455.14	457.52	412.58	414.02	421.19	423.14
0	0.67996	1.8651	4.7487	1.3338	0	0	0.74125	0	0	0	0	0	0	0	0	0	0	0	0	0	0	0	0	0	0	1.9125	15.508	39.398	71.348	149.61	334.5	345.05	475.96	594.06	588.79	754.31	753.49	858.57	982.1	1142.7	1143.1	1195	1314.8	1313.3	1413.9	1469	1531.4	1509.5	1565.3
0	5.5771	0	0	0	6.7107	9.1951	12.383	0	0	12.826	16.685	17.469	23.403	24.965	38.443	43.559	61.735	67.41	108.24	131.11	197.05	268.96	346.94	431.19	536.74	665.05	764.81	928.54	1099.3	1134.2	1255.1	1374.3	1445.9	1566.8	1594.5	1680	1754.9	1762.7	1766.8	1843.8	1850.2	1942.9	1945.3	1948.1	1965.8	1972.3	2031.4	2056.5	2085.2
6.312	0	0	15.492	7.4409	9.9886	0	0	0	0.8819	2.3136	2.6138	19.67	25.212	39.951	56.804	90.137	105.82	117.54	151.79	168.04	219.37	231.38	294.41	336	455.06	526.23	626.7	678.1	741.39	818.6	777.16	876.8	857.85	937.46	971.87	1005.5	1021.2	1121.8	1137.4	1229.3	1234.6	1235	1287.6	1306.1	1290.6	1252.9	1344	1352.3	1460.9
0	0	2.4021	11.659	0	0	6.223	10.007	32.619	25.792	36.995	29.183	25.002	29.792	67.521	132.46	204.04	336.94	502.55	706	927.11	1240.6	1588.4	1933.2	2332.5	2418.5	3166.9	3649.6	3743.2	4442.9	5195.3	5678.2	6215.1	6664.8	7421.2	7964.2	8570.6	9520.9	9500.5	10184	10612	11282	11788	12093	11957	12751	12714	12728	12684	13338
0	0	0	0	9.6743	9.1511	12.2	12.532	11.946	33.352	40.846	43.351	72.309	109.88	133.84	155.36	159	198.4	233.45	260.22	273.27	237.15	315.97	282.49	328.44	351.02	365.02	365.2	413.81	431.74	463.07	475.64	506.4	507.91	524.99	566.3	589.1	609.39	684.47	746.46	817.06	844.73	876.76	925.67	984.46	1033	974.51	983.7	1026.4	1052.3
8.5052	8.0936	5.879	2.5328	0	0	0	0	0	0	0	0	0	0	0	0	0	0	0	0	0	6.6743	48.418	98.533	170.12	242.47	312.94	391.48	503.31	584	672.01	800.22	892.58	991.1	1109.9	1237	1360.1	1506.7	1607.2	1772.4	1810.7	1952.2	1993.6	2089	2162.3	2191.9	2219.1	2205.6	2239.6	2267.9
4.262	0	2.3133	2.6227	0	3.6018	0	0	0	0	0	0	0	0.78261	0	0	0	0	0	21.463	43.549	74.006	131.86	220.39	329.58	372.64	514.12	581.98	701.36	858.68	966.29	1128.8	1310	1467.8	1850.1	2012.1	2205.1	2446	2626	2848.1	2911.1	3120.4	3371.9	3472.9	3488	3753.2	3681.4	3832.5	3959.5	3887.1
11.528	2.1197	0	0	0	0	2.9346	0	0	4.3232	18.36	15.405	28.57	31.539	34.675	52.153	62.518	131.38	106.91	130.2	206.9	251.63	212.43	315.05	353.81	333.91	405.83	443.65	508.52	553.47	618.41	681.5	787.48	832.88	924.81	1010	1110.4	1277.7	1294.9	1381.7	1405.8	1461	1471.1	1563.1	1575.9	1629.2	1635.2	1626.4	1647.6	1685.8
0	0	0	3.3201	12.402	19.522	16.948	22.797	35.549	36.395	44.636	48.681	59.53	68.95	96.086	101.35	130.11	168.21	184.68	256.63	308.79	359.95	414.75	398.56	494.3	556.06	606.66	673.81	705.04	808.19	823.55	877.61	913.13	957.72	1021.4	1081.7	1138	1159.8	1214	1203	1241.4	1332.1	1346.2	1301.8	1325	1337	1402.4	1384.3	1381.2	1387.4
17.88	6.4966	0	0	0	0	0	0	0	3.7278	8.2774	6.4265	1.8128	0	0	0	1.1679	0	0	0	0	0	11.645	11.802	45.627	64.85	83.906	109.99	145.63	194.37	234.77	295.79	386.37	492.44	637.32	826.56	1004.3	1169.8	1338.1	1467	1641.4	1772.7	1863.8	1957.9	2068	2174.4	2262.3	2253.5	2337.8	2318.6
17.012	13.498	2.1016	0.54019	0	0	0	0	0	0	0	0	0	0	0	0	0	0	0	0	0	0	0	0	0	0	0	0	0	0	0	0	0	0	0	0	9.2198	13.702	1.5997	9.604	23.991	48.9	19.02	32.833	54.858	41.236	48.932	11.138	31.625	34.117
13.698	8.156	1.9742	0	0	0	0	0	0	0	0	0	0	0	0	0.87121	4.4957	0	0	0	1.3906	10.468	12.015	15.452	27.132	48.181	78.864	131.76	198.75	299.17	455.05	644.69	910.96	1069.7	1248.7	1533	1774.8	1920.8	2114.9	2280.2	2535.6	2817.7	2916.1	3049.1	3083.4	3254.9	3344.4	3387.7	3470.3	3572.4
33.338	25.207	1.2108	0	0	0	0	0	0	0	0	0	0	0	0	0	16.659	55.615	74.313	149.34	218.52	346.35	469.72	643.57	792.51	977.19	1094.5	1282	1456.9	1546.9	1734.4	1904.6	1987.5	2154.9	2268.8	2442.8	2562.8	2637.7	2767.6	2867.3	2914.3	3007.4	2988.8	3104.3	3140.9	3188.5	3279.8	3334.9	3345.3	3483.2
16.119	3.3103	0	2.2169	0	0	0	0	0	0	0	0	0	0	0	0	0	0	0	0	0	0	0	0	16.188	20.912	52.192	53.251	63.007	62.017	44.047	54.101	62.498	115.45	110.31	132	134.51	123.33	111.1	130.13	142.02	132.73	167.98	103.2	154.02	176.18	174.46	152.44	133.36	70.633
15.06	0	0	0	0	0	6.3184	7.6691	0	0	0	0	0	0	9.317	16.834	31.007	59.604	97.669	129.13	194.94	288.71	393.64	513.81	625	782.93	919.43	1130.9	1374.8	1664.4	1950.8	2330.2	2614.4	2989	3322.1	3680.9	4123.5	4498.8	4692.6	5234	5611.9	5757.4	6231.8	6372.1	6517.7	6813.7	6981.4	7120.8	7438	7549.3
6.4861	0	0	7.3635	1.6101	0	8.7038	10.909	3.9889	13.895	17.936	2.1433	18.589	0	0	0.79497	0	0	0	0	0	0	0	19.811	0	0	0	0	0	0	0	0	0	0	0	0	0	0	0	0	0	0	0	0	0	0	0	0	0	0
2.6208	1.1181	0.73836	9.2843	0	0.49733	0	0	2.4755	8.208	7.9372	9.9607	7.4518	21.36	16.435	22.116	18.695	10.755	12.708	17.502	21.412	25.483	53.441	67.706	83.044	90.376	95.884	111.89	139.57	173.31	84.325	104.04	135.76	150.8	174.26	217.36	226.7	261.37	277.39	286.47	391.63	387.59	400.77	340.7	360.31	378.39	408.8	423.4	460.75	465.99
16.035	11.157	0	0	0	0	0	0	0	0	0	0	0	1.5595	38.227	87.56	156.2	266.69	382.83	540.31	699.74	939.63	1103.3	1361	1599.1	1865.3	2156.4	2401.7	2621.5	2884.2	3169.5	3376.4	3667.5	4059	4287.1	4739.4	4960.6	5343.7	5713.1	5876.4	6158.7	6366.5	6692.6	7029	7269	7317	7115.2	7375.4	7546.9	7526.1
0	0.096181	1.5663	8.0998	5.2126	0	3.312	0	0	0	0	0	0	0	0	0	0	0	0	0	10.232	43.722	82.379	126.88	157.43	184.49	252.58	300.74	349.89	415.04	540.82	634.94	814.81	1106.2	1263.7	1467.8	1762.7	1881.3	2193.4	2395.8	2515.6	2575.1	2713.1	2847.2	2945.1	3108.8	3292.5	3272.4	3379.2	3354.4
0	11.21	2.991	16.822	26.273	4.9161	0	0	0	0	0	0	0	0	0	0	0	0	39.014	59.292	106.67	120.26	134.78	156.56	166.34	180.88	192.42	245.41	227.06	231.29	254.47	270.85	304.05	345.27	363.71	420.38	455.75	506.93	556.64	628.44	661.48	766.34	778.83	869.91	919.37	934.17	940.92	979.49	1006.8	1013
5.4392	5.1191	0	0	0	2.039	4.1446	1.4237	0	0	0	0	0	0	0	0	0	0	0	0	0	0	0	0	0	0	0	1.1181	11.68	10.319	29.501	47.876	68.027	73.828	97.574	96.587	117.64	133.38	155.64	168.11	194.56	197.56	218.83	231.68	249.33	246.84	242.25	259.02	268.55	313.87
0	0	0	4.4742	3.1316	1.4259	13.85	27.939	27.832	33.834	55.574	90.232	120	176.47	271.06	359.26	501.73	651.35	795.58	993.91	1215	1475.6	1645.4	1757.3	2090.8	2330.1	2625.8	2884.7	2975.3	3182.5	3416.9	3840.6	4055.1	4262.8	4469.6	4663.9	4971.1	5099	5440	5572.9	5674.2	5863.2	5872.5	6153.9	6166.5	6194.8	6187.1	6221.4	6216.9	6387.5
9.4928	6.5526	0	0	6.4648	0	0	0	0	0	0	0	0	0	0	0	6.7957	38.862	72.654	130.29	185.39	257.14	327.87	434.96	565.35	689.67	818.41	944.37	1031.1	1150.8	1210.3	1271	1376.1	1419.9	1461.6	1591.3	1606.5	1750.5	1807	1813.6	1922.1	1949.2	1900.9	1885	1764.7	1931.8	2016.6	2040.4	2070.4	2056.6
10.11	9.0988	0	0	0	6.3686	0	0	0	0	0	0	0	0	0	18.512	75.641	156.77	250.61	392.52	473.63	612.56	770.8	915.4	1146.1	1281.5	1503.1	1659.4	1836	2054.7	2264.5	2410.7	2811.5	3018.3	3353	3482.1	3838.6	4016.8	4177.9	4308.2	4433.7	4638.6	4980.8	5037.3	5252.2	5304.3	5312.1	5338.3	5376.1	5424.7
0	0	0	0	12.034	16.191	18.816	23.463	40.539	67.876	112.13	154.88	231.19	364.98	535.1	720.62	856.46	1085.1	1207.6	1433.3	1538.1	1737.1	1836.1	1954.5	2091.9	2180.7	2329.7	2386.6	2478.5	2596.5	2595.5	2697.3	2645.1	2662.6	2722.2	2864	2898	2812.9	2597.9	2560.1	2570.7	2612.4	2621.2	2481.3	2510.5	2453.7	2500.8	2544.7	2487.8	2492.2
21.436	4.8481	0	1.3808	0	0	0	0	0	0	13.839	56.247	108.17	189.2	289.42	422.93	567.74	738.7	887.23	997.34	1183.9	1285.1	1408.6	1538.4	1620.6	1697.7	1775.6	1795.5	1854.2	1934.3	1876.3	1910.6	1994.6	2011.6	2144.1	2345.4	2412.8	2589.4	2688.6	2800.1	2920.2	3014.9	3063	3081.7	3119.3	3296.8	3246.7	3192.7	3241.7	3167.4
0.81461	2.7942	0	0	0.13686	2.7841	0	0.11768	0	5.0133	6.6334	12.11	11.159	22.443	36.607	60.97	89.748	122.96	156.55	217.63	255.2	337.46	399.36	477.97	542.23	575.35	618.17	662.46	706.53	725.45	750.3	787.72	796.63	835.87	856.68	902.97	885.92	897.35	908.2	960.96	1052.9	1030.9	1060.3	982.79	1011	978.74	1008.9	954.33	962.48	957.42
0	3.3933	2.9454	5.2897	5.1932	0	0	0	0	0	0	0	0	0	0	0	0	0	0	0	0	0	0	0	0	3.1369	0	0	0	5.2162	17.846	11.599	29.023	0	0	0	0	0	63.838	66.874	85.914	56.576	61.923	69.772	74.244	41.269	47.636	160.77	177.41	274.69
0	0.20609	0	2.6181	0.23874	1.9088	8.1621	14.525	13.734	12.301	37.156	44.248	58.866	82.313	97.932	133.94	128.1	185.18	238.5	296.13	361.32	438.15	488.6	601.37	697.5	788.03	880.78	977.06	1106.2	1173.5	1294.1	1435.1	1593.4	1704.5	1821.2	1983.9	2050.9	2244.5	2286.8	2365.8	2511.7	2603.6	2672.1	2650	2749.8	2718.1	2750.7	2765.8	2813.5	2817.9
21.943	2.588	0	0	0	0	0	0	0	0	0	1.3383	2.4457	1.5946	11.338	14.164	15.678	30.656	20.082	29.55	35.894	41.424	58.667	47.654	67.373	76.736	71.207	72.495	90.415	129.31	186.82	255.61	333.3	416.21	509.18	634.09	724.79	790.33	854.47	913.76	964	1038.3	1075	1098.9	1129.1	1144.3	1156	1176.6	1194	1251.4
16.581	4.4583	0	1.2094	0	0	0	0	0	0	9.7086	0	0.88867	5.9905	4.8313	11.323	15.227	15.115	17.883	26.646	42.911	42.449	61.998	51.694	76.586	97.783	107.37	86.986	88.89	94.528	99.373	81.816	92.49	111.36	135.83	110.9	125.63	133.77	150.61	162.67	191.13	197.78	242.96	251.22	273.53	272.3	300.23	317.57	317.3	327.71
30.092	10.173	0	1.2019	0	0	0	0	0	0	0	0	0	0	0	0	0	0	0	0	0	11.485	53.443	116.52	196.23	249.15	354.42	449.85	549.75	648.3	738.24	858.93	929.31	1090.3	1240.5	1336.5	1573.7	1729.9	1790	1972.2	2142.3	2332	2485.9	2533.4	2648.2	2806	2804.3	2936.7	3023.5	3078.8
14.393	14.036	3.927	4.301	0	0	0	0	0	6.3248	14.018	9.2837	13.293	11.721	26.636	53.972	90.077	152.66	238.85	331.84	439.73	606.94	787.67	997.85	1239.4	1517.1	1832.7	2205.4	2570.3	2877.7	3362.3	3737.5	4151.2	4481.2	5000.7	5363.7	5738.6	6126.9	6506	6855.5	7190.2	7374.6	7604.3	7594.8	7752.2	7851.3	7890.7	7884.9	7937.3	8064
13.886	4.2471	0.90661	0	0	0	0	2.5272	0.74404	0	0	0	0	0	0	1.0794	10.808	11.526	29.639	30.612	42.664	72.803	95.169	109.89	139.19	178.58	214.41	266.61	344.21	442.8	529.98	649.99	764.49	897.3	1060.5	1247.8	1427.7	1489	1716.3	1916.4	2016	2062	2219.9	2314.2	2443.7	2511.7	2561.1	2662.6	2711.6	2740.3
36.016	13.239	0	0	0	0	0	0	0	0	0	0	0	6.8654	15.011	28.164	35.318	46.098	42.699	53.7	46.802	73.123	66.68	80.34	96.225	58.152	25.723	22.053	43.296	31.698	36.993	7.6796	1.2413	26.26	70.607	112.47	140.78	162.55	196.37	233.09	276.9	320.05	353.56	362.71	375.58	428.32	440.35	468.23	467.15	500.8
9.3719	6.9224	4.1947	0	0	0	0	0	0	0	0	0	0	0	0	0	0	0	0	0	0	0	0	0	0	0	0	0	0	0	0	0	0	0	0	0	0	0	0	0	0	0	44.732	0	0	0	0	19.284	39.2	37.558
13.786	4.0634	0	0	0	0	0	3.9887	0	0.060429	1.2581	0	0	7.1806	6.0277	33.734	38.001	77.411	130.01	224.41	312.76	428.27	580.96	791.7	984.44	1215.3	1394	1679.4	1882.9	2107.5	2342.9	2350.7	2681	2999.9	3296.4	3637.6	3937.3	4191.8	4476.3	4658.2	4998.9	5153.6	5292.7	5601.6	5693.3	5769.7	5901.1	6109.4	6061.8	6168.6
18.632	12.609	4.5673	0	0	0	0	0	0	0	0	0	0	0	0	0	1.4179	8.7125	26.357	46.554	80.479	87.806	130.24	169.61	214.37	288.1	374.95	456.35	477.27	728.45	571.55	635.86	639.93	586.23	555.86	684.98	781.03	820.21	909.31	1023.1	1140.3	1241.2	1362	1440.1	1522.1	1567.3	1598.1	1632.5	1732.9	1768.6
8.9364	6.0474	0	0	0	0	0	5.3202	0	1.3459	2.3911	10.903	33.374	64.482	105.93	174.94	250.85	376.06	484.69	647.76	827.37	1056.9	1248	1542.3	1864.6	1980	2273.6	2545.3	2792.4	3242.6	3564.7	3803.5	4080.3	4358.2	4692.6	5101.1	5363.2	5704.9	5947.9	6050.2	6181.7	6330	6661.4	6680.9	6821.6	7144.2	7076.3	7308.3	7112	7163.3
0	0	0.39743	0	0	6.1905	5.7235	15.687	13.934	27.382	26.414	19.298	20.97	17.741	23.307	15.326	15.31	28.533	26.833	33.449	30.201	57.841	72.733	142.97	237.42	370.69	574.47	838.84	1119.6	1469.9	1808.2	2228.1	2541.5	3030	3493	4053.4	4333	4893.6	5190.5	5554.3	5801.2	6095.2	6256.4	6338.7	6727.9	6735.8	6972.2	7044.1	7100.2	7130.3
0	2.6785	0	0	0	25.973	0	0	3.8925	0	0	0	0	0	0	0	0	0	0	0	0	0	0	11.854	83.863	151.28	242.45	362.55	523.23	686.43	894.68	1047.2	1222.4	1373.5	1588.8	1805.7	1857.7	2077.7	2292.3	2507.1	2591.2	2775.4	2895.5	2990.4	2990.3	3096.6	3225.7	3224.5	3301.9	3181.5
3.7987	12.696	0	0.98775	0	5.8189	0	0	11.64	8.1762	11.748	0	2.4449	10.157	6.8317	16.345	9.5501	6.0755	0.60775	0	1.177	0	21.909	13.348	16.5	45.666	18.116	20.075	74.771	64.503	85.027	160.04	150.09	248.6	244.42	282.74	366.95	458.55	534.53	627.89	689.56	864.1	1011.3	1051.6	1113.5	1172.7	1228.5	1271.8	1369	1376.6
5.4054	0	0.21961	0	3.1703	2.9371	0	0	0	0	0	0	0	0	2.7167	14.133	39.795	78.292	126.72	185.29	242.42	309.88	438.9	607.79	846.09	1075.2	1304.7	1538.9	1824.7	2063.4	2487.1	2701.5	3000.8	3279.3	3589.2	3930.9	4109.6	4376.2	4603.6	4686.2	4707.8	4555.9	4943.5	5066.3	5090	5206.4	5140.7	5165.2	5219.5	5278.6
5.6078	0	0	0	5.772	0	7.3062	6.1679	0.1594	14.154	5.6393	7.5046	3.8583	0	6.9892	12.644	26.457	34.745	63.328	80.61	93.679	134.26	154.21	179.59	204.91	194.41	196.09	215.89	271.23	241.96	255.46	250.59	261.07	240.99	171.97	220.65	278.12	401.71	352.84	419.87	432.09	461.23	515.07	642.23	601.66	538.12	699.78	641.01	716.39	723.57
29.042	10.716	0	0	0	0	0	0	0	0	0	0	0	0	0	0	0	0	0	0	0	0	0	21.274	46.275	48.789	67.888	88.054	120.91	143.35	217.74	362.28	249.17	316.9	567.44	710.81	780.02	478.86	546.92	584.18	694.47	738.96	816.64	904.33	961.42	987.44	1012.4	1030.3	1068.1	1078.4
0.19422	0	0	0.77857	10.231	11.019	0	0	0	3.7486	8.6337	16.632	6.8342	26.893	48.871	63.083	103.65	169.8	265.54	418.09	547.35	751.67	1030.7	1321.4	1572.6	1684.7	1908.8	2210.9	2457.5	2675.1	3155.1	3108.8	3064.9	3290.8	4315.6	4644.8	4990.9	4448.1	4493.8	4495.8	4647.6	4762.9	4995	4895	5736.5	4997.4	5714.5	5779.7	5909	6040.1
0	0	0	10.75	7.0238	0	0.77423	0.98142	0	0	0	0	0.21459	0	14.693	22.402	29.536	26.573	55.719	93.553	184.88	297.26	405.52	564.56	686.58	840.3	1235.4	1395.7	1568.4	1807.9	2106.8	2120.1	2271.6	2422.9	2668.7	2821.6	2967.3	3155	3339.2	3570.2	3586.3	3758.8	3852	3683.4	3761.5	3907.8	3970.5	4079.8	4035	4138.3
0	0.58952	0	0	0	3.7605	13.569	27.492	22.279	22.719	35.925	40.797	45.644	48.47	61.896	67.947	82.77	81.712	80.782	99.728	116.34	129.84	141.69	175.98	208.71	235.37	276.55	336.68	421.72	546.26	608.93	724.09	851.74	983.16	1078.4	1113	1207.8	1326.3	1418.5	1503.3	1551.1	1619.7	1669.2	1707.9	1769.9	1764.5	1818.6	1875.3	1887	1939.9
14.644	6.8472	0	0	0	2.1513	0	4.9513	0	0	0	0	0	0	0	0	0	1.9603	38.126	52.643	89.782	181.51	228.61	300.95	349.52	366.72	411.66	498.42	566	714.73	790.37	879.22	978.45	996.67	1117.7	1161.8	1276.9	1322.9	1429.4	1519.7	1552.5	1652.4	1771.5	1887.4	1884.6	1936.8	1968.4	2007	1985.7	2029.2
20.231	20.802	0	0	0	0	0	0	0	0	0	0	9.8736	9.5505	23.61	41.141	45.65	70.492	97.136	130.54	179.1	261.76	381.79	503.72	648.09	759.42	916.64	1086.1	1221.9	1394.4	1452.5	1684.8	1733.8	1909.5	2003.9	2148.1	2210.2	2351	2451.1	2446.1	2642.4	2640.6	2776.2	2801.7	2814.5	2859.2	2892.6	2890.7	2925.7	2939.4
18.774	11.438	1.8768	0	0	0	0	0	0	0	0	0	0	0	0	0	0	2.8482	7.9139	25	11.215	26.109	40.501	29.859	47.292	99.347	159.49	195.02	254.77	290.38	332.18	434.59	509.55	588.74	641.9	655.53	734.34	796.26	849.59	925.06	861.87	921.17	876.76	867.36	897.12	894.96	948.1	1002.1	1010.5	1008.9
0	0	0	9.6782	7.6317	8.1521	4.4206	2.8549	8.9017	8.3286	11.059	3.9208	0	0	0	0	2.1288	0	0	0	0	0	0	0	0	0	0	0	20.529	56.864	76.251	150.81	179.22	217.74	263.81	317.84	348.12	441.29	429.86	492.94	526.02	581.12	562.95	584.82	628.74	644.58	692.83	709.22	700.02	710.81
19.389	9.6609	0	0	0	0	0	0	0	0	0	0	0	0	0	0	0	15.403	55.317	115.11	206.46	337.88	468.01	648.96	870.33	1081.5	1395.7	1648.8	1956.7	2351.7	2672	3123.3	3485.3	3410.6	3704.3	3962.7	4348.8	4595	4862.3	5077.9	5405.6	5558	5819.6	5899.8	5946.2	6081.8	6205.7	6343.4	6441.6	6517.4
0	8.3933	2.1688	0	0	5.0408	0	2.7333	1.8922	0	6.1186	0	5.0724	0	4.0539	5.6966	16.667	6.2465	10.562	20.336	17.508	28.318	43.425	91.376	152.32	217.38	299.62	432.92	590.73	758.56	936.05	1143.2	1362.8	1608.7	1766.1	2040.6	2253.4	2413.8	2560.9	2675.5	2845	2973.4	3000.2	3108.7	3178	3304.9	3423.8	3488.5	3521.8	3586.8
12.712	0	0	2.2683	0	3.9604	0	5.7318	0.60505	0	0	12.718	42.06	76.548	101.29	161.76	213.79	291.54	338.7	400.45	498.55	555.99	625.92	716.01	791.01	924.71	1078	1245.2	1408.1	1552.1	1636.6	1802.5	1992.3	2173.9	2232.4	2355.8	2445.3	2559.5	2619.1	2669.6	2699.3	2866.6	2848.9	2808.5	2769.7	2973.5	2976.4	3108.5	3056.2	3108.3
13.85	9.4409	2.3205	0.74733	0	0	0	0	0	0	0	0	8.4679	43.458	122.72	199.85	314.62	444.66	564.79	756.82	877.42	1042.4	1290.9	1520.2	1723.7	1955.3	2184.5	2313.6	2515.3	2709.2	2837.6	2987.2	3152.7	3270.5	3333.7	3399.9	3627.5	3645	3867.8	3977.9	3903.9	3982.2	3944.2	3994	4034.3	3977.8	4015	4014.3	4066.6	4113.4
6.4119	0	0	0	0	18.525	0	0	0	0	0	0	19.442	11.083	37.358	49.798	54.531	88.013	122.21	155.32	194.92	212.24	285.26	327.72	386.52	460.53	574.54	654.21	749.63	729.81	1064	1180.1	1291	1492.8	1575.2	1704.9	1875.4	2046.4	2201.9	2265.5	2394.8	2521	2618.9	2363.1	2365.2	2400.7	2495.7	2521.9	2828.1	2846.7
30.383	14.139	4.5433	0	0	0	0	0	0	0	0	0	0	0	0	0	0	0	0	0	0	4.6921	0	0	17.489	22.66	18.693	31.068	62.313	85.192	135.6	211.41	265.96	372.35	566.8	762.57	839.09	946.93	1072.8	1132.4	1276.8	1478.1	1514.2	1676.7	1685.6	1740.7	1864.8	1919	1898.1	2027.4
18.054	11.012	0	0	0	0	0	0	0	0	0	0	0	0	0	0	0	0	3.9498	1.8966	2.9232	0	7.3916	0	20.385	24.984	40.805	70.679	63.857	112.04	138.96	136.1	136.89	149.64	157.83	218.21	231.78	288.5	336.33	358.38	463.27	458.28	414.93	418.57	439.93	442.39	513.46	529.04	552.81	516.53
0	4.8802	0	6.3908	0	4.2817	0	0	0	8.1401	4.9909	10.559	16.991	17.708	41.912	64.949	89.175	107.63	127	166.27	203.27	240.34	275.51	310.58	367.03	363.78	385.67	414.63	432.36	451.86	468.69	509.8	530.12	533.19	553.28	609.91	608.6	636.89	633.86	663.04	753.59	767.01	748.99	658.44	665.09	670.9	691.76	689.04	731.24	712.47
5.5022	0.90281	0	0	0	11.912	3.6863	1.1254	2.3962	0	0	1.1311	2.5173	0	0	1.984	5.3024	0.62078	8.1859	23.36	37.51	29.11	62.123	45.802	64.721	100.98	123.52	161.51	172.06	234.39	285.72	276.3	268.46	305.45	324.12	351.72	350.27	352.18	371.24	393.82	422.98	428.81	405.41	473.79	514.37	528.2	544.77	519.73	520.92	539.18
0	0	0	4.4469	0	1.445	5.2213	5.5491	9.4404	17.688	9.0869	11.55	6.8405	7.4485	12.898	10.412	15.799	24.721	29.746	67.324	83.232	130.64	184.62	141.9	123.96	164.39	191	206.61	198	221.9	243.12	221.01	223.79	231.01	226.58	231.28	214.8	249.39	250.73	306.03	266.17	258.56	256.94	263.93	293.19	238.91	168.89	194.93	234.56	209.35
1.2996	6.2204	5.2545	2.9114	1.6907	0	0	0	0	0	0	0	0	0	0	0	0	0	0	1.5009	0	4.5391	0	9.6883	8.3889	15.45	20.243	23.706	10.438	26.413	0	17.05	2.0348	7.3255	27.278	37.731	38.095	0	0	0	0	0	0	0	0	7.1621	0	0	0	6.3785
31.436	23.364	0	0	0	0	0	0	0	0	9.7971	4.5905	11.468	0	15.864	11.163	0	0	0	0	0.74477	14.189	20.486	53.704	89.073	130.45	181.44	216.91	272.59	316.23	368.21	375.37	463.4	473.04	555.85	682.99	723.62	818.67	863.78	878.06	993.82	1056.7	1058	1119.7	1120.4	1240.2	1295.8	1240.8	1297.2	1348.7
2.0965	0	0	0	0	12.269	24.479	40.912	65.274	93.67	119.66	135.27	171.11	213.03	235.22	333.92	377.61	449.52	506.79	553.34	690.2	764.29	881.58	971.72	1037	1215.7	1416.8	1548.2	1749	1926.5	2035.7	1809.6	2362.5	2307.8	2330	2376.8	2621.4	2687	2805.8	2924.1	2988.2	3065.8	3101.9	3244.6	3235.8	3190.3	3266.6	3152.3	3215.9	3224.2
25.223	15.393	0.6945	0	0	0	0	0	0	0	0	0	0	0	0	0	45.526	70.662	86.45	76.069	79.603	119.79	221.36	227.91	330.76	434.29	479.84	538.37	642.45	685.37	774	896.53	912.71	1227.6	1432.5	1573.5	1443.4	1593.9	1794.9	1963.5	2032.2	2653.4	2238	2452.3	2572.5	2637.2	2618.7	2691.4	2749.7	2762.3
0	0	0	6.1794	1.4084	3.0376	3.2142	9.1679	6.2725	9.7983	29.225	37.227	51.241	65.661	88.237	111.99	152.37	194.34	225.89	264.21	311.47	394.03	415.77	453.81	520.37	562.57	630.96	672.6	739.44	814.92	839.6	965.67	1085.2	1155.8	1266.4	1403.1	1503.8	1556.4	1661.3	1784.4	1905.7	1972	2020	2003.4	2040.1	2099.4	2126.8	2183.2	2254.9	2210.8
0	4.681	0	0	0	8.1531	12.463	0.55119	0.14698	0	0	0	0	0.1478	0	0	0	0	0	5.0184	7.4425	4.7642	8.0629	6.2955	17.824	4.3789	16.707	11.241	27.161	26.514	42.204	49.943	63.575	75.595	85.299	85.31	96.998	99.611	120.29	137.75	138.62	151.64	154.47	176.83	201.31	193.85	198.37	204.74	201.28	207.96
0	0	0	0	5.8868	10.374	17.322	28.415	37.652	48.354	64.519	40.145	56.946	55.576	69.106	66.347	75.732	85.984	94.79	126.82	125.2	142.25	154.19	196.09	236.49	287.64	349.32	416.15	488.83	577.45	681.07	767.82	842.5	936.54	1025.1	1161	1262.3	1389.1	1334	1387.6	1366.4	1482.3	1594.5	1632.7	1603.8	1648.5	1741.9	1722	1728.9	1882.6
21.615	18.387	1.8602	1.1003	0	0	0	0	0	0	0	0	0	0	0	0	0	10.891	25.766	55.556	76.637	102.59	126.44	171.26	180.56	200.74	220.04	237.32	245.5	235.79	256.11	295.76	321.43	344.94	358.85	348.6	376.34	397.51	383.39	382.33	396.24	411.7	394.94	410.04	424.01	412.45	428.97	418.95	423.29	406.65
2.8411	8.8363	0.35163	9.5922	0	0	0	0	0	0	0	0	0	0	0	9.6355	11.301	28.653	44.915	80.448	109.47	141.89	166.25	212.08	246.68	306.7	328.87	379.23	417.13	462.04	499.56	605.49	652.64	792.92	912.98	1046.9	1227.7	1383	1539.3	1723.1	1769.1	1936.3	2028.7	2169.9	2285.7	2370.7	2542.2	2560.3	2656.5	2651
8.8162	0.11454	0	0	2.6005	0	0	0	0	0.4714	10.144	31.931	31.382	63.447	62.502	79.957	78.079	90.086	91.207	111.57	117.79	126.07	130.7	166.14	218.46	249.33	245.69	341.44	369.7	448.14	467.1	512.65	617.61	688.2	789.94	839.57	929.81	1015.5	1071.4	1148.8	1207	1306.5	1354.7	1359.5	1387.1	1531.5	1554.2	1563	1693.1	1611.5
7.6478	0.12909	0	4.4138	0	7.9948	0	0	0	0	0	0	0	2.4205	7.5423	20.058	26.809	25.88	19.996	30.248	38.848	62.936	65.835	56.71	45.098	52.183	42.419	57.631	57.514	73.785	58.376	48.866	40.312	44.087	64.934	56.061	43.288	70.167	66.028	60.983	37.527	26.533	53.091	78.108	105.63	66.098	78.935	71.042	107.94	118.57
0	0	0	0	4.2663	11.537	4.917	1.9929	0	0	0	0	16.962	29.867	78.928	152.04	228.57	378.65	519.26	664.69	842.08	1057.4	1110.1	1282.7	1461.9	1649.6	1862.2	2016.9	2329.9	2604.5	2832.1	3182.8	3578.5	3861.8	4197.4	4394.9	4086.1	4692	4599.5	5090.7	5321	5425.4	5582.5	5782.9	5764.5	5973.2	6172.1	6705.6	6615.1	6764.3
10.24	15.737	0	0	0	0	0.37127	0	0	0	0	0	0	0	0	0	0	0	0	0	0	0	0	0	0	0	0	18.813	18.136	38.893	43.231	59.945	65.069	94.012	115.85	153.37	173.52	214.71	249.59	294.43	327.48	384.67	438.73	464.61	488.77	498.14	538.1	584.12	621.97	629.38
9.6876	5.511	4.3972	3.7094	0	0	0	0	0	0	0	0	0	0	0	0	0	0	0	1.5367	11.062	50.232	98.22	189.58	272.55	406.96	582.36	808.64	1091.8	1318.4	1592.9	1857.2	2365.7	2906.4	3329.8	3841.9	4305.1	4689.3	5242.8	5536.7	5901	6256.6	6704.6	6820.8	7095.7	7190.1	7281.4	7305.5	7582	7618.5
0	0.37721	9.5791	2.7367	0.35295	0	0	7.9165	0	1.3856	13.109	7.0771	16.837	3.0989	3.6918	0	0	3.0665	0	0	0	4.2731	1.9322	7.2967	9.2261	2.3274	27.068	44.099	77.585	97.956	139.27	192.22	255.5	341.93	401.46	491.03	607.28	667.8	784.88	869.1	1001.9	1102.9	1038.8	1089.2	1197.9	1325.1	1330.6	1312.3	1304.5	1365.2
0	0	0	8.3908	0	25.871	44.634	76.67	76.1	85.156	79.728	79.948	79.167	78.722	73.241	84.307	105.56	157.15	206.93	269.14	350.65	442.86	553.38	699.31	801.55	899.32	1089.3	1274.1	1452.7	1694.5	1938.7	2194.7	2336.1	2527	2635.1	2829.6	2996.3	3229.6	3480.8	3536.8	3614.6	3785	3804.8	3866.6	3890.6	3916.9	3921.1	3943.4	4008.5	4026.4
45.095	19.206	0	3.7516	0	0	0	0	0	0	0	0	0	0	0	0	0	0	0	0	0	0	0	0	4.1591	17.052	34.144	46.135	99.451	151.11	223.7	382.21	500.06	474.98	546.01	649.25	737.22	758.45	815.42	893.72	884.17	976.44	995.61	1100.6	1085.3	1065.4	1081.5	1197.4	1145.8	1218
3.3407	3.0571	0	0	0	28.397	19.299	0	6.9417	27.206	0	0	0	0	0	0	0	0	0	0	21.591	85.546	162.98	277.92	443.53	570.85	779.56	983.11	1205.1	1445.6	1656.9	1955.7	2081.6	2430.7	2742	2877.6	3191.8	3558.1	3907.4	4231.2	4157.1	4849.1	4890.5	4957.8	5175.4	5100.9	5319.7	5479.9	5532.1	5617
2.3926	0	1.7262	6.7826	10.409	0	0	0.41502	0	0.65143	11.579	11.069	18.468	45.854	69.519	94.98	102.76	135.57	158.45	167.73	178.08	201.96	215.03	241.79	272.59	264.53	291	289.71	327.72	364.59	389.74	428.61	442.97	442.54	502.39	540.19	537.06	624.54	692.64	752.82	802.54	772.12	813.01	853.02	925.3	969.56	918.58	951.98	993.24	1072.6
0	0	0	3.5838	6.1196	7.0927	8.188	8.6267	9.4743	15.774	21.942	23.9	38.451	43.704	83.34	95.478	143	154.54	164.97	163.73	202.24	240.09	326.15	356.93	408.39	478.95	538.12	605.03	712.51	799.26	894.99	983.96	1124.7	1256.7	1402.1	1740.8	2043.5	2217.7	2458.4	2687.6	2946.7	3190.7	3343.1	3457.5	3512.9	3513.7	3658.4	3622.7	3652.4	3701
0	2.9411	0	3.7397	0	0	8.3541	11.601	31.184	30.487	31.221	35.138	28.237	30.909	35.525	25.529	46.648	34.957	58.91	54.574	86.414	118.54	127.39	155.99	168.77	202.24	277.03	353.93	450.32	567.08	698.7	804.33	961.06	1077.9	1205.7	1397.1	1319.8	1519.6	1626.1	1671.1	1797.6	1898.4	1919.7	2073.8	2123.8	2202.2	2231.2	2317.9	2353.5	2505.1
4.5723	0.79592	0	4.2453	0.2539	0	0	0	0	0	0	0	0	0	0	0	0	0	0	0	0	0	0	0	0	0	15.765	40.718	80.806	130.07	170.27	206.65	256.2	310.49	359.41	444.94	478.27	551.76	580.84	656.39	666.33	746.28	774.63	847.99	849.05	852.85	881.6	901.36	896.66	924.91
34.366	11.341	0	0	0	0	0	0	0	0	0	0	0	0	6.2475	21.921	46.965	57.061	79.835	102.1	139.96	199.73	255.27	280.48	303.46	310.76	328.15	371.39	397.78	415.08	468.51	506.25	547.43	562.06	586.67	632.25	631.46	654.93	674.48	670.03	669.35	696.02	747.98	750.44	701.33	677.63	703.41	671.42	675.28	634.24
0	0	0	0	12.067	16.571	33.601	5.4455	27.955	14.366	0	6.7536	22.261	17.173	36.678	39.326	51.539	36.169	52.635	92.705	156.83	193.13	287.62	308.59	275.93	327.62	401.88	455.6	569.23	669.48	752.57	878.53	1038.3	1142.8	1240.6	1325.1	1435.4	1584.2	1656.2	1751.1	1807.7	1908.3	1923.7	1896.5	2078.8	2115.7	2115	2132.4	2116.8	2196.2
5.8805	4.517	0	9.1522	6.083	0	0	0	0.85744	5.1127	5.6962	18.92	19.986	21.501	35.648	38.93	28.231	50.532	59.735	119.21	160.44	259.95	323.55	431.25	550.28	655.26	784.08	864.13	966.95	1121.3	1234.9	1395.2	1551.6	1727	1908.3	2058.2	2154.8	2308.3	2445.5	2508.5	2614.6	2759.7	2814.4	2680	2838.1	2854.7	3029.6	3013.5	3094.9	3119.3
31.771	19.267	1.489	0	0	0	0	0	0	0	0	0	0	0	0	0	0	0	8.5297	30.465	95.817	174.44	296.88	422.44	577.44	878.75	1107.9	1313.2	1595.1	1782.8	2066	1992.9	2211.9	2471.7	2751.1	2894.8	3162.6	3382.1	3510.6	3639.6	3786.4	3964.3	4061.5	3982.2	4128.3	4393.8	4505.3	4471.7	4529.7	4484.9
0	0	0	7.7794	5.2416	16.332	2.5675	7.0418	13.55	15.405	26.67	20.866	48.425	71.808	105.27	165.89	181.97	250.31	315.15	391.44	451.99	581.12	653.72	744.27	872.47	995.97	1104.9	1259.4	1405.3	1613.7	1808.9	2074.2	2314	2571.2	2823.4	2941.4	3093	3370.4	3613.9	3955	4162.9	4376.1	4488.2	4775.8	4949.8	4976.4	5077.9	5207.8	5479.7	5629.1
16.553	21.423	0	0.52015	0	0	0	0	0	0	0	0	0	0	0	0	0	0	0	29.515	74.455	168.7	226.59	357.14	467.8	617.07	730.52	908.2	1069.5	1235.8	1406.8	1576.9	1738	1876.4	2001.3	2222.6	2360	2549.3	2637.4	2682.5	2870.7	2905.7	2987.8	3063.4	3049	3151.6	3137.9	3516.7	3352.9	3230.6
18.159	6.9656	0	0	1.0428	0	0	0	0	0	0	0	0	0	7.9622	25.928	71.918	126.7	185.19	249.52	281.35	367.23	443.35	504.77	641.2	736.36	871.25	995.29	1125.2	1321.8	1518.7	1694.7	1881.8	2070.9	2190.1	2432.1	2606.9	2772.9	2980.3	3132.2	3269.7	3339.4	3376.5	3674	3737.1	3810.3	3919.1	4047.6	3956.6	4128.2
0	2.3624	0	6.3424	0	6.9537	0	10.084	0	21.181	14.397	23.351	26.218	13.456	28.953	25.153	29.443	37.37	26.311	35.066	18.756	18.841	3.3067	25.44	61.332	96.455	94.588	124.12	107.87	121.98	147.37	149.56	156.09	132.74	80.513	44.731	29.325	32.705	59.511	66.342	64.994	68.809	88.933	67.385	62.193	32.519	12.276	39.847	60.857	145.68
24.745	13.384	0	0	0.87872	0	0	0	0	0	0	0	0	0	0	0	0	0	0	0	0	0	0	0	0	0	0	0	0	0	0	0	17.165	59.883	113.18	186.25	242.46	317.29	418.6	447.39	494.47	558.75	611.97	716.51	759.11	766.32	822.19	850.18	902.54	892.58
0	0	0	3.4523	2.3875	6.2882	1.9687	20.807	22.673	33.394	40.223	33.458	61.972	86.054	97.286	113.46	137.41	143.03	175.79	193.91	240.79	257.62	309.49	348.69	396.42	452.14	527.84	672.47	792.02	918.99	1045.6	1205.5	1272.5	1497.8	1702.2	1824.4	2039.6	2202.8	2311	2465	2478.9	2642.8	2734.5	2867.9	2854.4	2940.3	3133.4	3143.9	3093.4	3209.6
0	6.3348	0	0.43672	0	10.856	0	0	0	0	0	0	0	0	0	0	0	0	0	0	17.316	65.006	154.34	193.12	289.86	390.24	545.87	596.66	683.37	769.1	867.88	949.73	995.09	1074.4	1191.9	1332.7	1454.8	1579.6	1680.2	1837.7	1856.8	2039.6	2067.3	2140.7	2234.2	2351.1	2385	2510.1	2465.1	2553.5
0	0	0	0.69631	14.668	8.223	0.92668	3.0354	23.011	3.7869	19.545	14.877	30.124	48.939	74.944	121.67	159.51	247.32	315.51	434.7	508.22	612.11	696.86	762.98	848.01	918.86	1015	1100.7	1192.3	1297.9	1416.8	1496.6	1592.3	1635.9	1779.3	1945.4	2018.6	2168.5	2169.2	2318.4	2311.3	2374.1	2462.9	2503.9	2525	2603	2631.4	2688.6	2676.3	2699.9
0	0	0	0	1.208	28.356	43.451	82.297	130.17	145.65	189.89	256.95	323.95	376.3	377.18	473.37	546.13	605.92	666.17	739.24	832.12	895.07	988.42	1076.7	1238.9	1345.2	1481.7	1541.7	1629.9	1779.5	1855.3	1919.1	1971.6	2189.5	2224.3	2342.9	2404.3	2446.7	2479.3	2484.9	2544.2	2602.2	2618.4	2716	2698.2	2654	2703.8	2665	2716	2664.7
40.687	15.229	0.026628	0	0	0	0	0	0	0	0	0	0	0	0	0	0	0	0	0	0	0	0	0	0	0	0	0	0	0	0	0	0	0	0	0	8.9134	12.655	31.784	49.194	60.994	93.81	120.01	152.82	149.9	197.26	220.97	244.65	231.29	260.68
19.708	10.173	1.5486	0	0	0	0	0	0	0	0	3.6527	5.7059	19.028	17.817	41.629	37.651	63.219	86.317	123.44	134.18	171.13	190.64	223.62	237.39	254.56	257.74	303.09	333.66	373.26	402.02	411.94	465.41	508.55	576.98	621.76	673.7	704.86	698.57	753.07	744.71	812.28	793.34	815.22	872.95	889.35	897.94	888.4	915.11	885.97
30.705	13.134	0	0.44722	0	0	0	0	0	0	0	0	0	13.287	79.394	158.07	313.32	511.36	816.88	1130.5	1413.1	1779.9	2154.1	2501.9	2994.6	3420.7	3973.7	4786.9	4856.7	5234	5680.4	6207.5	6743.5	7010.7	7366.8	7600	7985.8	8373.9	8676.1	9075.9	9237.8	9446.2	9730.6	10072	9932.9	10088	10275	10216	10278	10407
20.152	6.6974	0	0	0	0	0	0	0	0	10.323	22.063	43.969	71.064	117.3	144.91	191.55	251.4	280.79	351.65	438.4	511.68	661.36	837.58	1062.1	992.45	1502.7	1952.3	2302.6	2686.9	3348.1	3726.6	4259.1	4873	5557.4	6031.4	6869	6950.9	7098.2	7751.6	8147.8	8735.3	8926.6	9330	9756.7	10151	10398	10488	10781	11121
38.863	4.068	2.617	0	0	0	0	0	0	0	0	0	0	0	0	0	0	0	0	11.93	27.55	47.6	70.674	93.338	151.89	197.47	280.9	265.51	298.87	340.76	351.75	385.93	468.04	556.65	676.83	842.43	995.35	1138.2	1245.2	1381.2	1459.2	1654.6	1814.3	1891	1891.5	2016.3	2128.3	2173.8	2265.9	2333.2
12.107	0	0	0	1.535	0	1.3922	10.647	0	16.412	22.757	23.781	36.789	37.375	48.303	55.175	59.144	75.183	84.089	97.553	106.78	117.95	125.89	157.94	177.36	168.52	184.51	221.57	231.57	246.53	244.33	255.23	255.08	247.01	255.7	323.91	299.99	333.89	319.64	334.3	333.74	352.07	354.29	350.72	316.95	350.97	351.24	339.51	358.41	344.04
3.7152	6.1211	1.0697	0	0	0	1.2446	7.1996	4.8102	0	2.2125	16.594	7.815	20.408	37.395	82.157	132.15	211.96	310.07	467.95	652.32	847.75	1059.5	1363.1	1674.9	1890.2	2368.4	2665.1	2975.5	3274	3629.2	3895	4277.1	4559.6	5075	5274.6	5634.3	5901	6280.8	6489.7	6871.2	7128.2	7361.7	7518.4	7853.1	8029.4	8145.6	8210	8370.2	8366.1
5.2945	0	1.7995	2.8143	0	0	0	0	0	0	0	0	0	2.8312	0	6.1779	8.4009	15.945	23.096	46.628	50.89	71.871	96.017	130.75	133.59	160.01	187.48	220.29	241.57	277	288.53	300.45	326.86	387.33	410.74	492.25	501.27	516.84	535.05	616.94	667.13	696.3	720.72	752.24	782.51	822.04	862.1	967.64	981.6	909.29
0	0	0	10.053	0.064369	13.768	7.6243	10.502	11.014	15.544	18.207	16.507	20.869	27.517	27.248	50.058	39.437	49.665	61.699	68.018	77.886	109.02	130.69	162.45	190.07	233.37	281.97	348.23	412.44	542.36	378.79	439.22	538.58	616.51	731.1	859.23	964.28	1145	1284.5	1429.9	1490.2	1531.3	1681.5	1751	1889.2	1939.1	1967.8	2038.1	2167.7	2188.9
12.001	0	0	0	0	0	3.8898	6.771	0	1.6501	4.8644	25.1	34.593	69.817	122.09	168.43	308.84	408.88	511.74	603.96	700.72	916.25	1012.5	1153	1281.9	1380.6	1531.6	1632.1	1756.3	2084.8	2114.7	2399.8	2539.7	2474.9	2551.9	2751.4	1957.2	2032.6	2255.9	2707.7	3170.8	3247.3	3163.4	3415.6	3431.9	3281.9	3327.6	3416	3171.9	3270.7
4.3171	6.0632	0	0	0.46807	0.6309	5.7304	0.51271	0	0	5.2686	6.5532	11.333	19.073	28.134	33.238	57.339	91.11	135.19	164.72	244.14	330.59	436.47	583.2	777.94	969.84	1192.8	1311.4	1589.3	1793.5	2072.1	2154	2533.1	2784.9	3067.7	3339	3630.8	3906.1	4130.7	4297.4	4505.5	4682.2	5016	5080.9	5183.5	5369.5	5385.9	5366.4	5476.4	5389.6
0	0	0	6.1162	3.2382	9.3347	15.58	13.067	24.642	19.075	12.914	20.445	19.324	29.039	30.667	20.605	12.636	20.197	17.288	27.936	40.637	57.883	66.103	56.83	55.671	64.589	77.9	78.933	104.31	83.326	88.327	107.06	125.63	165.47	198.74	233.88	268.19	301.1	344.4	365.12	432.14	416.75	450.09	456.26	473.82	483.79	503.39	497.25	537.57	532.77
27.507	13.75	0	0	0	0	0	0	0	0	0	0	0	0	0	0	0	0	0	5.26	17.178	38.953	48.748	68.433	103.44	127.32	131.25	148.78	185.2	190.51	215.21	255.96	286.18	343.19	245.38	293.48	322.12	359.37	384.76	412.72	406.85	451.85	479.59	492.99	494.9	529.07	524.27	555.32	535.82	579.49
44.573	26.588	0	0	0	0	0	0	0	0	0	0	0	0	7.962	18.35	14.431	55.582	53.547	87.396	102.91	127.11	146.22	163.69	222.27	265.94	332.89	390.52	505.35	626.9	747.18	928.26	1042	1216	1337.4	1464.8	1600.8	1684.4	1794.1	1897.3	1952.6	2026.9	2112.4	2168.8	2211.8	2224.8	2274.9	2317.1	2320	2431.3
0	0	0	6.1949	7.3151	4.5475	14.129	11.842	5.6247	6.6492	15.695	10.571	14.973	10.587	18.04	15.802	28.576	35.647	49.817	74.318	89.858	127.89	169.84	220.56	276.33	337.68	400.42	531.25	636.06	688.89	765.44	810.49	875.89	1018.8	1116.7	1257	1323.4	1464.1	1462.1	1739.1	1781.5	1949.6	1922.1	2074.3	2051.1	2116.4	2136.2	2153.9	2231.6	2256
33.463	15.307	0.20466	0	0	0	0	0	0	0	0	0	0	0	10.864	48.82	115.91	173.71	233.02	320.07	410.08	549.35	677.73	830.55	1061.5	1256.6	1628.4	1971.3	2254.6	2616	2978.5	3258.2	3474.3	3727.4	4154.6	4281.1	4727	4817.2	5427.1	5334.6	5998.2	5760.5	5817.3	6294.6	6962	7026.2	6608.6	6567.2	6633.5	6972.9
39.696	4.5087	0	0	0	0	0	0	0	0	0	0	0	0	13.031	24.793	63.377	71.607	77.323	103.34	146.6	157.06	164.91	174.84	193.35	214.92	214.85	261.28	250.4	260.22	261.41	270.17	282.18	302.29	308.07	333.02	360.36	393.98	376.07	405.14	433.23	395.11	434.87	460.78	464.05	421.79	471.1	458.78	467.67	463.34
22.382	3.4586	0.58331	0	0	0	0	0	0	0	0	6.7082	8.3745	16.705	18.754	16.318	25.697	25.47	25.197	19.275	13.987	27.705	31.97	43.844	53.733	64.342	103.99	173.9	226.06	306.34	364.01	456.65	576.75	761.63	848.75	955.89	1047	1214	1352.5	1554.2	1470.2	1692.7	1652.3	1723.6	1733.6	1845.4	1988.7	2005	2095.3	2155.3
32.168	24.884	20.43	0	0	0	0	0	0	0	0	0	0	0	0	0	0	0	16.506	27.141	74.989	91.43	132.41	169.75	279.67	320.44	412.25	468.71	573.85	630.77	696.91	777.8	842.84	940.9	985.16	1106.8	1112.2	1230.2	1331.2	1384.3	1402.6	1397.5	1427.9	1446.8	1511.4	1569.8	1572.8	1578.5	1640.3	1582.2
5.621	3.4632	1.8368	5.6597	0	0	0	3.0168	0	9.6192	8.4176	19.351	9.3528	19.2	49.21	95.196	149.08	205.04	254.76	335.79	425.07	516.58	621.19	716.17	809.98	894.73	950.45	1046.3	1081.5	1131.6	1171.6	1232.7	1327.3	1379.3	1489	1599.9	1673.7	1758.8	1873.1	1909	2090.8	2123.9	2158.7	2140.3	2239	2146.7	2238.7	2234.3	2303	2205.5
6.6284	23.143	8.7344	0	0	0	0	0	0	0	0	4.446	20.931	44.645	78.393	120.9	164.09	223.27	287.03	363.47	442.54	516.11	608.6	689.67	772.28	848.09	897.84	996.71	1121.2	1170.8	1271.9	1361.6	1542.9	1630.1	1720.5	1796.6	1912.4	2015.3	2095.2	2164.1	2199.8	2246.4	2318.1	2338.4	2318.4	2375.6	2363.6	2372.5	2457.7	2542.4
4.2883	11.04	7.1115	0	0	0	0	7.3212	0.25465	0	0	0.026562	12.133	3.2177	18.135	15.428	31.807	28.055	44.036	51.209	52.492	82.823	95.609	131.15	150.34	175.07	217.24	230.44	271.54	324.71	347.59	396.62	462.3	509.76	563.62	623.67	712.68	742.96	776.2	802.76	854.04	877.66	910.59	942.42	954.18	957.13	976.83	985.73	1002.1	1022.3
10.87	0	0	0	0	0.42647	2.9216	0	0	0	0	0	0	0	0	0	0	0	0	0	0	0	0	0	0	0	0	0	0	0	0	16.567	69.913	197.65	254.02	347.18	514.64	631.38	816.15	815.73	832.9	1079.2	1315.2	1423.7	1454.9	1461	1500.1	1277.5	1565.8	1670.8
6.6053	2.3493	11.3	0	0	3.1817	0	0	6.2841	0	32.413	43.074	47.218	37.734	19.81	45.566	81.547	107.51	126.01	169.16	242.51	327.27	398.44	488.11	570.96	681.1	771.7	876.75	946.48	988.91	1024.1	1099.4	1227.1	1313.6	1419.1	1531.2	1678.4	1702.4	1814.7	1889.8	1978.3	2107.8	2187.1	2143.4	2193.3	2187.3	1860.3	1847.9	1868.6	1872.8
14.827	2.5066	0.82468	0	0	0	3.6631	1.4937	0	0	0	0	0	0	0	0	0	0	0	0	0	0	0	0	0	0	15.533	55.709	108.68	151.46	199.27	234.66	259.53	350.01	360.19	448.6	469.97	512.72	553.03	587.02	656.6	725.92	699.78	770.9	766.91	776.5	768.88	797.31	809.73	847.19
7.2274	11.735	0	0	2.3731	0	0	0	0	0	0	0	0	0	0	0	2.6843	15.294	19.227	49.501	35.588	51.818	40.36	101.83	135.55	179.04	214.17	245.83	282.18	352.4	439.73	544.46	708.22	834.68	934.18	1067.6	1233.3	1381.7	1548.5	1655.6	1868.4	1870.4	1951.4	1984.2	1559	1567.5	1542.8	1629.3	1654.8	1728
35.409	17.467	0	0	0	0	0	0	0	0	0	0	0	0	0	0	30.679	101.8	159.21	220.42	239.62	320.76	403.98	528.11	529.79	631.93	695.34	888.16	962.15	970.85	1051.2	1270.7	1395.3	1537.2	1661.1	1790.3	1870.5	1944.3	2053.5	2202.1	2074.4	2137.9	2150.5	2202.3	2252.3	2278	2342.1	2474.6	2448.6	2497.7
3.8252	3.2789	0	0	0	0.23558	3.5389	0	0	0	0	0	0	0	0	0	0	0.35492	10.994	45.077	88.903	143.25	180.82	217.34	281.84	375.41	428.56	511.02	564.18	628.05	688.81	732.61	794.96	925.16	947.68	1037	1069	1188.9	1234.9	1290.5	1388.8	1457.3	1477.5	1550.6	1563.7	1586.8	1687.4	1703.9	1724.1	1728.7
0	7.4532	3.6357	3.4874	4.3333	0	0	0	7.6305	41.499	55.273	83.14	110.31	167.84	214.74	261.19	333.6	358.47	408.55	463.92	514.44	595.96	628.61	696.18	733.13	826.25	881.21	945.93	1010.8	1074.7	1182.2	1160.6	1304.6	1440.6	1570.9	1719.2	1840.1	1853.4	1933.3	2061.1	2113.4	2178.1	2243.4	2297.7	2261.1	2297.7	2393.1	2471	2462.1	2489.5
42.082	5.6817	0	0	0	0	0	0	0	0	0	0	0	0	0	0	0	14.541	34.67	82.264	143.61	223.53	274.07	364.87	465.42	524.07	642.97	814.83	964.21	1077.5	1168.8	1332.8	1551.4	1655.1	1862.4	1940.6	2156.7	2256.1	2602.8	2742.1	2808.9	3096	3042.9	3337.5	3683.3	3342	3422.8	3560.7	3596.5	3631.1
5.05	0	0	0	3.8892	4.3124	6.8157	0	0	0	0.41332	0.024267	4.7684	6.134	0	0	0	0	0	0	0	0	0	0	0	0	0	31.762	71.741	83.801	110.53	167.25	251.88	245.74	285.01	448.57	280.12	369.7	435.09	447.59	364.01	446.92	275.38	292.05	294.37	252.81	199.46	258.01	296.85	292.98
0	5.1237	0.36177	0	0	0.018726	3.7529	8.1613	17.783	53.496	74.909	129.99	187.06	249.39	300.34	383.39	472.09	565.55	653.08	851.97	1038.6	1083.7	1322.4	1421.8	1702.5	1966.6	2324.3	2720	3206.6	3557.8	4161.4	4460.4	4855.5	5425.5	6087.5	6440.3	7029.7	7269.3	7642.7	8105.1	8239.5	8589.4	8822.2	9108.4	9334.6	9398.9	9477	9694.7	9601.4	9849.5
32.919	25.162	0	1.5074	0	0	0	0	0	0	0	0	0	0	0	0	0	0	0	0.68988	4.4205	22.261	30.819	53.91	88.654	100.72	100.43	144.93	176.99	200.98	239.11	291.5	335.94	394.37	461.69	481.14	524.99	564.61	604.3	623.15	666.34	685.2	749.52	752.85	774.26	764.66	790.01	820.02	827.17	807.93
3.2753	17.235	0.64339	0	0	0	0	0	0	0	0	3.0231	0	0	0	0	0	0	0	0	0	0	0	23.208	68.94	110.09	168.5	220.6	260.47	329.56	358.51	404.78	411.04	446.54	515.07	555.4	593.65	681.66	750.06	818	855.83	955.98	1026.3	1293.8	1342.6	1252.3	1346	1297.3	1262.3	1352.5
9.945	10.635	0	3.5138	0.32905	0	0	0	0	5.5479	15.788	0	9.7976	14.273	12.599	25.316	30.14	73.781	95.271	171.31	241.17	345.27	448.24	587.91	752.66	954.52	1104.5	1241.5	1441.1	1653.9	1724.7	1946.6	2224.8	2475.1	2744.7	3153.1	3488.9	3879.6	4186.4	4567	4914.8	5186.4	5507.6	5663	5790.9	5852.9	6149.7	6282.1	6489.4	6601.5
0.55742	5.4304	0	0	2.5072	0	0	0	1.1461	0	1.7023	0	0	0	0	0	0	0	0	0	0	0	0	7.8851	22.134	31.246	59.128	66.584	81.174	122.16	144.56	205.64	223.66	273.34	390.91	503.87	618.79	772.84	902.07	1101.3	1200.3	1330.8	1493.3	1612.4	1700.1	1814.3	1887.7	1904	1874.5	1929.3
17.665	1.2699	0	0	0	0	0	0	0	0	0	0	0	0	0	0	0	0	0	0	0	0	0	0	0	0	0	0	0	4.6041	38.684	102.72	233.76	298.26	399.81	561.62	683.27	822.19	945.61	1072.8	1189.5	1299.9	1412.7	1486.3	1548.6	1582	1570.8	1610.7	1633.2	1651.7
4.0881	0	0.77247	1.6111	0	0	1.1544	3.8326	5.7354	0	0	0	0	0	0	0	0	0	0	0	0.62682	0	4.4711	2.6591	4.5742	14.976	12.084	22.154	33.984	21.125	20.985	18.108	27.035	23.324	22.954	27.435	37.85	29.793	22.877	17.841	27.518	32.108	21.02	24.174	31.492	27.017	32.78	20.017	44.207	46.492
25.975	0	1.0055	1.5528	0	0	0	0	0	0	0	0	0	0	0	0	0	0	0	0	0	0	0	0	0	0	3.3456	24.941	41.291	76.315	94.328	163.45	209.63	302.52	349.87	462.97	552.23	607.35	664.72	772.16	801.54	790.81	845.02	901.11	882.36	942.66	995.89	1014.9	1058	1035.8
0	0	0	2.9056	0.14158	3.1743	7.9762	7.4989	8.955	23.272	31.357	51.595	74.503	106.47	134.1	170.48	215.27	224.95	267.08	302.5	329.15	378.36	416.44	414.46	407.86	437.59	403.63	446.81	436.79	419.73	446.47	393.91	370.18	352.6	391.14	408.93	422.81	440.59	471.71	499.17	548.48	594.63	686.57	714.15	798.05	864.1	921.39	902.92	961.79	1019.7
17.951	12.727	0	0	0	0	0	0	0	0	0	14.224	6.7096	18.944	47.007	46.957	61.038	72.344	69.67	88.344	117.14	145.43	187.16	226.43	296.52	376.82	476.97	551.75	637.69	758.47	893.43	1021.1	1201.7	1410.5	1619.9	1848	2083.9	2354.8	2550.3	2780.2	2976.8	3193	3348.6	3452	3630.3	3727.1	3807.8	3907	3959.7	4048
28.205	5.9923	2.8336	0	0	0	0	0	0	0	0	0	0	0	0	0	0	0	0	0	0	0	0	0	0	28.647	157.47	314.42	440.1	586.9	746.9	955.42	1188.2	1407.7	1685.4	1916.4	1529	1779.7	1949.6	2170.6	2314.9	2418.1	2624.7	2702.7	2812.3	2839.3	2917.9	2989.4	3058.1	3086.4
21.041	20.671	0	0	0	0	0	0	0	0	18.271	23.403	69.584	143.31	164.47	283.84	405.15	456.61	533.04	727.32	765.37	1098.2	1253.6	1678.9	1756.3	2128.4	2561.4	2711.1	3215.6	3228.5	3819.7	3482.4	4493.7	4997.6	5652.6	4991.4	6467.9	5491.6	5903.4	6165.4	6312.2	6445	6691.5	6947.3	7192.9	7020.7	7247.3	7430.1	7648.4	7348.2
0	1.2586	2.4266	1.4862	0	4.8905	1.3831	7.706	5.5277	4.784	13.178	8.9398	10.755	0	0	0	0	7.9484	0	0	10.25	21.506	13.472	11.419	18.195	28.551	60.476	110.75	159.27	242.56	316.6	435.53	563.83	682.48	801.3	906.81	1025.4	1119.1	1179.8	1274.9	1392.3	1480.3	1503.4	1530.1	1591.7	1621.4	1662.3	1659.6	1729.8	1669.7
2.7176	0	0	0.12024	3.9898	0	3.1359	0	5.8731	12.906	36.803	43.386	69.19	108.84	140.82	166.31	218.69	264.45	287.85	331.61	364.1	411.05	407.72	458.89	461.34	477.1	529.46	574.49	590.11	618.59	642.4	675.61	720.76	711.45	744.65	812.67	857.54	861.14	890.6	937.56	962.39	949.86	984.78	1020.6	1038.8	1096.6	1122.1	1108.4	928.12	1085.9
8.1535	0	0	0	1.6434	0	0	0	0	0	0	3.6782	0	0	0	0	3.3763	9.5635	0	14.511	13.423	22.898	5.5315	3.3584	0	3.1069	0	0	0	0	34.902	94.444	109.42	199.26	168.51	227.1	273.66	362.81	323.68	458.56	470.12	455.45	627.72	701.53	757.99	747.67	805.57	804.03	817	869.51
0	0	0	3.7078	6.2282	16.18	27.022	14.144	24.425	0	0	22.51	17.925	11.518	9.3158	18.615	14.669	28.841	18.947	31.539	21.08	33.839	10.126	1.9176	2.2302	0.41932	26.963	29.895	48.063	48.013	58.202	67.769	90.885	72.577	86.965	79.848	108.66	144.08	134.9	168.19	146.3	175.99	139.05	189.08	195.23	182.74	200.7	169.29	232.6	225.83
2.273	7.347	0	0	0	0.34983	8.0745	0.97392	0	0	0	0	0	0	0	2.4295	12.811	33.716	44.369	56.598	63.056	99.995	88.353	90.546	119.69	142.17	191.15	281.47	361.68	493.51	689.94	868.7	1133.4	1378	1577.7	1767.8	1992.6	2232	2403.5	2638.6	2690.6	2994.1	3035.8	3159.7	3153.4	3237.3	3414.6	3428.4	3501.2	3607.3
0	0	0	13.333	3.4267	15.759	12.112	16.773	0	0.60218	0	0.24649	25.748	36.379	58.095	83.941	105.81	142.6	157.77	211.35	230.2	274.2	309.26	364.34	403.74	437.71	473.64	518.26	556.02	617.73	697.89	773.21	883.51	975.83	1098.6	1221.7	1350.9	1420.9	1496.3	1605.9	1805.9	1866.9	1971.5	2075.4	2152.6	2235.4	2341.9	2292.7	2334.5	2454.8
0	0	0	4.8744	5.262	5.5267	11.067	6.8954	0	3.688	14.95	2.5026	6.77	0	0	0	0	0	0	8.1446	12.761	38.995	61.646	108.58	188.09	208.82	301.18	359	423.24	514.35	596.65	649.82	776.3	835.91	905.25	1060.1	1043.8	1118.1	1129.6	1165.7	1142.1	1152.8	1184.8	1235.4	1235.4	1218.1	1210.6	1201.9	1208.4	1222.8
0	4.816	0	0	4.4376	0	8.0625	0	0	0	0	9.7275	7.4989	6.1783	4.0526	4.3392	10.414	21.646	25.147	47.908	86.797	114.61	142.24	184.84	216.76	259.85	325.46	365.46	435.38	544.25	638.61	834.63	1002.4	1225.3	1474.7	1638.9	1820.9	2041.3	2207.1	2396.1	2568	2659.1	2807.5	2922.5	3127.6	3142.8	3263.6	3133.1	3133.6	3220.7
11.451	9.665	0	0	0	0	17.294	35.258	62.388	99.198	115.87	158.25	184.93	231.41	264.41	295.71	347.36	411.05	486.45	535.98	581.68	666.02	751.73	835.74	909.29	1025.2	1117.8	1251.1	1322	1479.4	1604.1	1805.1	1970	2224.8	2405.4	2481.9	2736.6	2844.6	3011.9	3107.4	3356.5	3451.7	3563.3	3619.6	3719.9	3742.1	3775.4	3761.5	3853.4	3839.1
0	0	0	0	7.7736	6.7724	5.7818	13.985	11.104	31.357	27.459	29.275	29.735	28.308	31.362	23.466	30.741	39.528	48.815	66.929	67.276	83.039	85.292	118.26	132.16	152.81	153.9	177.14	229.16	261.89	281.52	293.39	328.11	322.16	342.64	367.27	405.98	450.92	507.87	529.08	503.81	521.28	478.53	513.53	480.71	522.62	444.29	462.77	480.06	499.2
0	0	1.1283	1.7188	3.1668	4.1186	2.0494	2.1085	0	5.7561	0	0	0	0	0	0	0	0	0	0	22.17	40.7	76.677	125.56	173.33	237	313.79	379.33	468.06	558.94	677.05	831.45	969.41	1095.3	1303.6	1344.9	1538.4	1668.9	1874.6	1979.9	2123.1	2264.3	2382	2448.5	2602.3	2638.5	2726.8	2769.6	2839.3	2901.8
14.744	14.168	0	7.0862	0	0	0	0	0.14994	0	0	0	0	0	0	0	12.802	34.653	54.659	107.12	145.71	173.56	208	272.48	364.51	427.22	532.22	662.29	779.14	982.65	1187.1	1387.4	1639.1	1825.1	2047.9	2269.1	2468.1	2829.6	3101.1	3247.2	3533.4	3710.3	3910.3	3931.5	4279.6	4261.8	4335.3	4472.6	4575.1	4698.1
10.309	13.138	0	0	6.0714	2.7834	2.3541	0.74695	5.1454	9.3335	31.121	38.54	54.685	76.064	80.852	88.656	76.308	116.1	112.64	129.71	116.69	128.13	116.31	121.02	124.18	122.95	108.51	131.57	144.49	166.18	163.82	25.428	0	0	0	0	0	0	0	0	0	0	0	0	0	0	0	0	0	0
6.6369	2.1479	1.0041	0	0	0	1.8556	4.6005	0	0	4.6998	8.3665	10.816	29.695	6.5142	12.434	24.846	62.6	90.94	121.79	184.2	246.07	330.29	425.94	526.14	669.16	779.43	912.77	1050.1	1189.9	1364.4	1569.9	1796.1	1978.8	2119	2352.4	2502	2702.5	2994.4	3128.3	3273.3	3373	3492.8	3521.2	3612	3654.2	3781.1	3972.7	3906.5	3912.5
0	0	0	8.7864	0	1.4059	0	0	0	0	0	0	0	0.13003	0	0	0	0	0	9.546	9.2705	16.954	14.94	36.829	48.776	71.354	100.76	127.77	133.26	166.53	145.4	193.82	211.84	236.19	275.85	321.26	372.8	376.79	354.92	358.1	349.89	394.48	402.55	439.36	399.7	420.38	424.31	428.71	449.73	446.94
0	0	2.4746	0.78582	0.17563	3.7137	0	2.8523	0	9.0318	0	0	0	0	0	0	0	0	0	0	0	0	0	0	0	0	0	0	0	0	0	1.0794	0.75976	0	0	0	0	0	0	0	0	0	0	0	0	0	0	0	0	0
10.881	3.8452	0	0	0	0	0	0	0	0	0	0	0	0	0	0	0	0	0	0	13.19	22.838	32.013	44.672	65.957	81.569	122.32	116	119	133.25	172.14	161.28	197.67	191.69	220.83	225.33	242.73	323.63	354.48	337.33	332.74	375.08	384.59	409.24	467.98	466.95	448.89	400.56	435.8	432.49
31.032	5.8011	0	0	0	0	0	0	0	0	0	0	0	0	0	0	0	5.5789	48.248	130.76	247.16	446.69	656.71	917.81	1201.1	1537.7	1920.1	2273.5	2742.1	3103.3	3558.6	4119.8	4300.1	4932	5230.8	5547.4	6081.8	6296.6	6565.1	6773.6	7183.1	7348.6	7308.4	7665.5	7734.7	7906.7	8001.3	8105.9	8108.7	8181.1
10.979	13.097	0	2.4793	0	0	0	0	0	0	0	0	0	0	1.5973	0	0	0	0	0	9.5958	14.129	22.519	33.444	70.544	109.53	134.32	169.58	208.52	232.6	294.96	373.54	430.91	490.22	578.54	99.951	140.74	151.77	165.47	161.95	138.14	124.29	133.07	155.34	201.2	193.57	197.08	198.17	200.87	233.56
0	1.9456	0	3.9292	1.0892	0.18798	4.3131	0	0	0	0	0	0	1.5911	0	0	0	0	0	10.707	34.032	78.675	148.02	228.42	356.46	446.81	596.36	707.75	885.68	1098.1	1314.4	1452.4	1626	1750.5	1981.9	2190.9	2370.5	2580.3	2698.5	2897.1	2807.3	2968.7	3023.1	3059.2	3057.3	3080.5	3070.9	3099.4	2986.4	3033.5
1.8976	4.2262	6.3601	1.2768	0	0	0	0	2.5565	0	0	0	0	0	0	0	0	0	10.724	17.715	44.818	62.06	70.161	91.177	103.26	114.66	159.84	173	210.66	253.17	296.71	341.91	362.08	401.26	460.33	524.1	492.24	514.54	554.75	594.28	622.2	636.78	664.88	666.63	686.81	655.24	707.42	695.46	741.69	723.25
31.948	15.568	0	0	0	0	0	0	0	0	0	0	0	0	0	0	0	0	17.958	79.987	154.67	269.69	433.95	687.63	1021.9	1307.1	1680.7	2150.1	2597.2	3002.8	3534	4035.8	4452	5032.4	5420.7	5980.6	6438.3	7026.2	7245.8	7878	8126.1	8522.8	9260	9509.3	9737.7	9918	9791.8	10489	10310	10127
13.512	12.817	0	0	0	0	0	0	0	0	0	0	0	0	0	0	0	0	0	0	0	0	0	38.582	60.834	109.02	192.29	286.56	396.72	557.05	674.54	774.8	938.06	1071.5	1264.3	1448.3	1641.9	1727.6	1915.5	2013.2	2254	2373.3	2574.3	2684.1	2880.6	2887.5	2999.7	3121.8	3227.2	3299.7
0	4.2005	0	0	4.9834	0	0.86654	8.0038	0	0	5.3192	0	4.0287	0	3.9226	17.11	25.618	33.427	78.461	114.4	195.44	256.6	327.94	425.36	552.35	623.05	749.1	848.11	928.12	1033.7	1135.5	1269	1364	1498.9	1617	1736.8	1795.9	1874.3	1950.1	2027.1	2157.2	2223.6	2298.2	2333	2370.3	2413.3	2513.7	2533.9	2575.2	2610.8
0	8.8898	2.7668	0	0	1.9689	0	0	0	5.1553	15.195	52.205	75.218	116.25	172.55	212.78	268.32	337.62	399.87	470.94	502.18	534.13	596.69	667.23	734.99	833.43	921	1017.3	1133	1292.2	1459.6	1660.8	1861.3	2037.7	2233.4	2387	2543.6	2743	2889.9	3020.3	3181.2	3119.3	3131.6	3420.2	3412.3	3396	3391.6	3453.3	3554.9	3685.4
19.29	18.206	0	4.2525	0	0	0	0	0	0	0	0	0	0	0	0	0	0	0	0	0	0	0	0	0	0	0	0	0	0	0	0	0	0	0	0	0	0	0	0	0	0	0	0	0	0	0	0	0	0
16.789	15.697	4.4712	1.2132	0	0	0	0	0	0	0	0	0	0	0	0	0	0	0	0	0	3.9115	21.662	91.496	196.85	319.65	424.08	562.95	727.66	916.09	1142.7	1401.5	1668.8	1950.5	2265.9	2566.2	2971.6	3237.6	3464.8	3760.6	4053.7	4199.3	4459	4646.1	4909	4883.1	4885.1	5163.6	5280.7	5523.8
0	0.15023	0	1.1607	1.762	5.2303	7.2866	0.76654	0	0	0	0	8.1626	19.924	12.579	31.679	27.64	56.247	55.7	80.015	87.883	104.02	106.49	119.26	152.44	156.18	178.46	220.48	281.2	353.65	423.86	495.99	571.42	654.36	754.36	919.73	1025.9	1158.4	1288.3	1412.8	1513.6	1627.7	1712.7	1829.2	1912.8	1939.7	2082.7	2065.9	2113.6	2200.1
3.4755	0	0	0	4.1607	0	1.1103	0	4.3826	10.006	28.852	28.31	39.665	50.899	82.035	106.69	127.82	153.04	178.92	206.56	229.45	268.34	265	284.31	281.88	282.22	306.27	326.99	324.87	350.52	325.53	344.6	337.1	357.35	328.26	389.55	399.16	394.31	450.63	477.61	490.38	515.13	525.81	651.7	669.54	729.34	760.98	738.89	757.08	806.51
0	0	0	4.4877	5.8003	36.469	45.338	70.509	75.159	92.354	84.853	107.98	127.71	127.68	146.7	166.65	178.02	227.54	227.58	245.26	257.42	258.41	248.89	257.45	268.86	301.5	289.03	327.46	376.63	439.25	522.2	629.14	746.61	861.19	1001.3	1157.8	1334.5	1452	1654.3	1782.4	1877.7	2022.8	2218.1	2396.4	2570.9	2556.1	2704.9	2751.9	2644.4	2789
1.2013	4.4906	0.45328	9.0509	0	0	0	0	0	4.7148	0	7.7626	22.554	51.31	75.627	105.98	195.55	263.97	362.61	495.04	609.99	782.31	929.46	1167.4	1409.3	1665.1	1833.3	2108.3	2307.5	2580.7	2869.9	3125.2	3450.8	3602.7	3829.6	4068.8	4315.8	4310.3	4344.1	4554.7	4081.1	4135.4	4225.6	4338.8	4447.1	4501.8	4604.7	4675.7	4691.4	4445.5
11.72	10.158	4.4147	0	0	0	0	0	0	0	0	0	0	0	0	0	0	0	0	5.151	16.532	41.978	53.99	140.11	158.16	148.96	202.17	150.51	176.78	230.35	194.2	282.6	306.34	310.02	349.49	404.83	441.9	444.11	480.25	464.84	498.03	547.48	558.91	572.06	561	592.55	612.48	628.66	667.24	716.38
0	0	0	4.3741	11.927	16.34	18.493	9.8617	0.11862	13.732	22.312	15.939	25.762	35.41	37.682	57.515	78.602	71.584	96.993	129.89	180.84	203.78	263.94	350.21	431.18	511	595.43	701.96	818.2	981.04	1152.2	1409.1	1715.2	2001.5	2363.7	2782.1	3233.5	3548	3953.4	3988.1	3523.3	3971.4	4271.5	4090.8	4308.9	4426.5	4799.3	5126.7	5322.5	5380.5
4.2653	0	9.3342	11.015	9.0561	0	0	0	0	0	0	0	0	0	10.773	33.038	77.042	112.2	136.77	189.14	248.98	273.42	329.78	348.23	395.98	435.41	487.51	518.64	528.11	606.35	634.62	649.67	723.55	754.6	764.95	803.14	865.07	882.62	907.72	910.7	989.7	1039.5	1063.3	1092.5	1141.1	1166.7	1183	1152.9	1153.7	1140.7
0	0	0	2.9174	8.7711	0	2.8198	3.9321	2.1152	11.035	24.807	46.801	99.451	211.52	346.25	489.8	655.48	859.26	1046.8	1223.9	1345.9	1571.1	1696	1882.3	2055.4	2337	2547.3	2829.2	3030.2	3321.3	3400.9	3736.3	3883.3	4097.7	4244	4400	4516.6	4699.2	4804.6	4838	4865.8	4795.2	4769.4	4783.7	4753.3	4794.6	4913.5	4930.5	4889.4	4952.3
24.21	4.6889	0	0	0	0	0	3.4132	0	0	6.3939	2.4349	0	2.0122	0	0	0	0	0	10.127	36.095	42.469	77.939	125.31	167.85	231.02	269.99	301.68	383.83	456.2	524.7	585.63	643.18	777.23	786.81	897.24	994.88	1046.8	1108.1	1206.5	1290.3	1328.1	1383.9	1439.3	1481.5	1510.6	1522.4	1546.4	1568.8	1389.6
20.727	4.1606	7.6291	0	0	0	0	0	0	0	0	0.30274	22.794	59.551	85.295	145.82	228.72	299.99	377.53	457.79	534.58	621.13	730.9	812.41	894.52	968.91	1047.1	1141.4	1142.7	1270.1	1317.5	1405.3	1521	1595.4	1687.9	1880.2	1912.1	2078.5	2006.6	2093.1	2183.5	2286	2386.2	2327.5	2340.3	2366.4	2451.5	2537.3	2538.1	2418.5
0.61811	4.0847	7.9929	0	0	0	6.0185	15.527	8.9746	10.333	15.468	22.241	41.503	56.931	91.135	115.68	147.83	184.97	231.56	312.74	406.3	528.84	673.72	865.29	991.99	1143.1	1334.7	1510.2	1739.8	1928	2059.9	2297.4	2477.9	2675.1	2848.8	2915.3	3020.2	3208.6	3352.6	3395.9	3478.8	3569.1	3712.7	3721.9	3829.5	3794.8	3849.4	3840.4	3908	3935.9
0	0.26713	0	3.7178	0	7.7855	0	14.247	35.874	58.123	106.29	166.76	218.86	282.27	366.93	458.98	536.23	582.28	645.9	688.76	743.86	823.89	876.68	901.06	939.35	959.57	934.58	963.77	976.15	1095.2	1032.3	1122.3	1154.8	1173.6	1238.5	1269	1285.8	1332.3	1331.8	1386.4	1469.9	1479	1472.7	1435.1	1480.3	1474.6	1478.7	1494.5	1516.5	1537.2
36.07	16.297	2.6649	0	0	0	0	0	0	0	0	0	0	0	0	19.66	28.621	65.571	70.357	108.59	150.22	210.27	250.55	293.93	358.5	468.61	514.97	640.51	703.16	831.53	876.96	231.4	286.38	320.46	384.27	446.63	426.03	484.96	477.5	534.26	566.21	635.93	718.86	583.75	637.65	606.33	626.01	616.44	645.04	664.51
12.999	3.3712	0	0	0	0	1.9344	9.657	0	8.4186	6.6565	8.2049	10.582	3.5853	0	14.435	0	9.5184	6.0172	3.5582	13.409	41.398	58.932	86.16	121.33	134.14	168.88	195.01	242.95	270.37	308.95	364	398.78	447.35	461.47	497.92	614.15	689.17	703.8	787.06	833.67	895.57	938	933.78	971.02	962.83	1007.9	1026.9	1040.9	1092.1
0	0	0	1.4386	8.913	3.3638	9.6609	3.2366	7.1821	0	14.511	0	0	0	0.92073	0	0	0	0	0	0	0	0	0	0	0	0	12.997	16.568	41.085	63.016	80.105	101.24	119.94	185.48	174.82	232.07	247.29	279.11	291.24	319	356.91	334.43	395.87	383.45	440.96	458.74	543.22	509.64	520.13
14.897	0	0	0.33277	0	9.6773	0	0	1.6072	0	1.8426	0	0.14237	0	1.639	26.889	13.279	68.148	120.9	177.86	263.09	381.25	455.88	587.8	711.18	843.47	1009.1	1172.3	1329.7	1374.5	1532.9	1717	1992.3	2249.5	2495.5	2747.9	3027.5	3320.7	3605.7	3827.6	4025.6	4163.1	4441.6	4555.2	4648.2	4804.8	4925.7	4957.3	5143	5142.8
24.619	5.2681	2.8622	0	0	0	0	0	0	0	0	0	0	0	0	0	0	0	0	16.555	41.488	76.339	97.494	133.58	166.57	199.84	244.17	351.1	469.64	655.27	807.26	1009.2	1182.2	1427.9	1697.3	1976.2	2161.8	2465.7	2612.6	2785.4	2873	3017.2	3141.2	3280	3385.4	3383.8	3411	3532.8	3625	3718.5
0	0	0	0	1.3789	8.7123	4.4357	0	0	0.46853	1.0855	4.9415	0	0	5.2179	10.068	17.386	18.621	34.635	51.224	56.799	115.25	129.11	183.93	233.4	246.14	323.37	373.49	435.62	519.21	590.17	680.45	701.82	804.42	880.62	884.83	971.56	1060.3	1123.4	1232.9	1248.5	1242.9	1346.3	1364.8	1420.6	1514.1	1551.2	1644.4	1620.5	1659.7
0	1.3742	0	0	0	2.117	0.66085	0	0	0	9.9234	19.066	39.951	69.768	101.55	142.09	192.96	243.99	308.4	358.08	421.88	499.53	569.57	649.93	762.59	843.75	953.69	1054.1	1171.9	1314.4	1441.7	1559.1	1643.7	1799.4	1819.5	1917.3	2008.8	1880.7	1978.5	2049.4	2101.8	2098.1	2178.5	2204.5	2238.4	2235.3	2277.1	2329	2311	2316.7
24.13	0	0	0	0	0	33.355	98.015	163.03	253.64	371.63	485.57	599.87	640.67	762.86	986.78	935.98	1024.6	1269.2	1150.4	1365.5	1287.5	1383.2	1465.1	1640.5	1694.6	1823	1862.6	1954.5	2024.7	2169.8	2291.5	2647.9	2409.2	2405.2	2531.9	2522.8	2866	2687.8	3019.2	2952.4	2946	2903.6	2944.5	3071.2	3037.6	3093.5	3079.2	3119.2	3087.6
0	0	0	6.0357	5.733	12.747	17.724	15.934	11.344	5.1753	11.393	21.638	21.728	12.268	0	6.3032	0	24.811	53.284	100.89	151.77	202.49	296.47	389.26	503.08	621.36	779.96	963.43	1218.9	1473.9	1791.2	1982.5	2112.9	2391.4	2731.6	2765	2772.1	2986	3223.4	3305	3374.2	3610	3763.1	3799.5	3832	3750.7	3899.5	3938	3936.9	4017.1
20.927	11.343	0	0	0	5.3625	0	0	0	0	0	19.325	40.312	42.757	51.877	61.265	77.832	81.287	97.64	107.59	124.2	162.4	130.74	175.55	206.73	241.76	294.94	379.23	472.83	647.97	828.96	935.45	1067.5	1294.6	1424.8	1631.5	1889.6	2032.3	2262.5	2399	2611.3	2806.4	2893.7	3220.3	3330.7	3369.9	3585	3662.6	3720.6	3802.8
35.086	18.242	0	0	0	0	0	0	0	0	0	0	0	0	0	15.982	71.715	129.92	221.72	329.38	444.73	587.02	763.25	957.14	1110.9	1375.7	1620.5	1879	2106.4	2266.7	2467	2654.2	2919.3	3097.9	3378.7	3553.9	3814.5	3919.1	4094.3	4184.6	4388.6	4717.4	4904.4	4893.8	5019.3	4974.4	5100.8	5203	5208	5235.7
0	1.7008	0	0	0	0	26.581	32.643	34.444	31.965	37.443	41.929	33.039	33.62	43.707	53.953	53.169	52.077	47.865	64.816	74.311	82.35	85.135	85.826	103.89	124.13	131.46	143.58	164.49	191.64	235.54	277.55	266.9	331.19	380.42	425.53	483.29	569.89	555.24	584.02	623.62	642.19	721.65	809.91	763.16	758.53	773.8	761.02	955.24	972.73
0	5.3374	0	3.5047	0	24.28	5.0591	2.1153	17.378	0	12.016	0.26074	36.402	49.544	50.463	80.951	109.72	160.97	231.39	299.5	381.9	457.71	568.31	638.47	759.91	828.69	930.35	1031	1077.1	1148.7	1208.2	1237.4	1287.5	1348	1436.8	1520.2	1602.3	1679.5	1728.6	1818.5	1852.4	1849.7	1918	1892.6	1898	1928.1	2030.8	2064	2079.3	2174.4
0	3.5662	0	0	0	12.854	11.092	1.1434	0	0	0	0	0	0	0	0	0	0	0	0	0	0	0	0	10.266	29.172	67.52	95.538	139.42	171.61	256.4	278	351.3	381.87	428.06	451.26	510.66	526.47	536.6	575.1	599.54	619.25	640.21	663.79	705.55	689.71	672.59	717.44	701.32	723.26
0	0	0	0	19.897	20.613	28.032	36.42	40.055	45.394	47.065	55.581	59.951	54.071	57.235	42.712	46.845	55.256	62.483	92.139	116.93	184.51	240.36	331.43	408.54	501.63	600.67	724.93	813.49	991.68	1116.3	1230.1	1348.5	1476.7	1638.6	1841.9	2025.5	2183.5	2406.8	2679.2	2685.3	2945.6	2711	2995.8	3034.3	3328.8	3416.9	3444.8	3487.3	3402.8
5.6078	0	0	3.71	0	4.5218	0	0	0	0	0	0	0	1.1963	4.107	24.42	29.935	59.111	73.431	101.32	114.44	150.34	179.13	224.62	244.5	273.93	313.7	343.2	356.28	445.65	462.42	537.92	624.89	802.47	879.9	897.4	959.94	1022.1	1034.5	1059.7	1080.8	1139	1143.1	1157.7	1167.8	1213	1234.6	1205.1	1202.9	1198.5
1.7781	6.586	0	0	0	0.33986	3.2665	5.351	0.16851	0	0	0	5.0492	4.9605	8.4794	7.9381	0.54933	16.736	5.8153	7.4731	8.9593	19.14	13.945	7.5664	13.923	13.36	21.791	31.508	70.322	104.61	163.45	212.16	296.79	351.48	419.39	517.62	622.79	675.43	735.95	871.08	934.37	982.93	1058.9	1061.5	1146.8	1144.7	1008.2	1203	1246.6	1268.6
23.412	12.979	0	0	0	0	0	0	0	0	0	0	0	0	0	0	0	0	0	0	0	0	0	0	0	0	0	0	0	0	4.901	14.476	25.099	31.23	26.173	32.438	73.478	97.206	79.32	91.885	110.63	119.24	130.32	135.81	213.6	190.55	197.32	206.92	203.77	225.24
11.742	8.8576	6.7104	0	0	0	0	0	0	0	0	0	0	0	0	0	0	0	0	10.565	23.317	47.582	65.524	112.66	136.81	189.58	251.1	314.47	412.24	490.56	554.13	662.28	765.95	866.52	973.27	1083.5	1148.6	1219.1	1310.1	1426.7	1512.1	1626.7	1712.9	1667.6	1780	1841.8	1916.1	1925	1642	1974.6
0	6.2139	5.0282	0	0	0	0	3.9202	0	0	0	0	0	0	1.2566	19.041	43.814	73.115	119.56	199.17	317.41	437.43	544.72	695.37	890.55	1061.7	1222.5	1380.9	1569.8	1738.9	1884.6	2183.5	2302.2	2522.6	2714.7	2933.7	3262.7	2938	3439.5	3642.8	3614.9	3755.7	3745	4139.7	4047	4046.3	4104.3	4202.8	4153.4	4118.3
0	0	0	2.2596	5.6351	7.6424	9.7426	11.204	18.005	17.754	31.871	59.641	90.377	138.07	207.51	267.42	336.01	382.72	469.49	589.19	695.71	766.46	930.48	1017.7	1202.2	1387.9	1705.1	1917.5	1865.8	2420.2	2559.4	3088.6	3397.3	3861.5	4331.2	4549.3	4867	5140.5	5381.7	5585.8	5745	5976.5	6098	6344.6	6285.8	6476.5	6677.8	6695.5	6816.5	6952.4
26.187	10.264	18.403	0	0	0	0	0	0	0	0	0	0	37.326	79	125.01	197.28	246.91	338.94	445.68	556.25	679.99	804.93	917.47	1042.2	1174.2	1302.1	1421.1	1546.1	1685.8	1797.2	1855.6	1944.6	2071.1	2144.5	2247.9	2319	2386.1	2467.3	2409.1	2499.3	2536.7	2609.5	2686	2655.4	2719.7	2846	2784.1	2810.6	2830.8
6.5471	3.7878	0	3.0381	0	0	0	0	8.407	2.6251	10.759	5.9937	8.7187	19.128	29.401	46.244	57.152	54.522	71.638	111.95	133.39	187.23	255.13	266.75	253.44	361.79	311.11	358.79	428.63	380	394.37	468.67	426.85	424.8	469.74	470.32	470.89	487.97	466.19	478.62	554.2	544.23	539.24	468.78	478.96	458.55	493.24	528.8	521.88	525.76
4.8919	4.6335	0	2.4961	0	0	0.55747	0	0	0	0	0	0	0	0	0	0	0	0	0	0	0	0	0	0	0	0	0	10.272	21.983	49.799	50.596	22.257	65.569	54.56	108.87	96.538	126.44	138.92	132.07	153.39	149.17	155.46	182.1	172.26	205.33	173.05	163.25	181.08	190.13
11.044	3.4206	0	0	0	1.5444	3.0691	4.9288	0	5.6616	10.942	31.626	33.139	45.308	58.843	61.209	88.274	105.73	128.23	150.4	174.09	191.45	240.55	285.39	305.04	350.78	400.23	465.04	534.59	605.24	704.49	733.27	790.01	869.11	1008.6	1282.4	1316.9	1387.5	1598.1	1525.2	1593.2	1600.3	1636.4	1730.9	1711.2	1681.9	1732.6	1745	1724.2	1708.7
7.5828	0	0	0	6.8873	0	0	0	3.4457	0	5.3978	11.104	17.72	23.002	21.932	33.415	66.71	85.809	130.33	29.742	72.431	121.42	180.84	262	366.95	485.78	606.68	785.48	918.1	1071.5	1283.5	1494.1	1766.6	2048.8	2260.1	2531.5	2864.6	3151.5	3268.9	3541.1	3767.3	3851.5	3970.6	4145.1	4413.5	4390.5	4456.1	4468.5	4578.4	4510
3.5832	10.134	0	0	1.9318	0.93412	0	1.7738	0	0	0	0	0.10201	8.6219	0	0	0	0	0	0	0	0	0	0	0	1.1693	18.941	57.251	127.16	176.59	233.82	300.08	312.11	363.86	455.15	522.29	626.39	660.83	674.91	727	788.14	814.48	844.27	857.7	854.26	923.73	935.74	937.22	960.77	1027.2
3.5288	0	0	0	1.7984	3.717	0.17083	5.9083	0	0	0	0	0	0	0	0	0	0	0	0	0	0	6.6259	8.2587	27.952	66.379	81.665	137.8	203.59	256.18	278.55	312.08	348.89	393.91	464.51	471.28	626.38	587.5	657.71	764.89	749.14	855.44	936.51	903.58	879.88	875.57	935.68	967.03	973.8	1006.4
9.4808	7.0871	0	0	0	0	6.372	0	0.22239	0	0	2.3377	3.9171	0	0	0	0	0.46157	0	0	0	3.7241	21.991	3.6142	0.85184	5.3238	0.40647	9.5807	3.7643	3.1971	0.47345	6.8697	10.682	14.163	13.508	32.982	27.433	36.233	34.836	40.743	46.214	48.161	54.148	62.546	57.902	48.418	54.372	60.494	60.066	65.161
0	0	0	3.0841	5.2542	4.7263	3.9983	12.266	8.2931	11.956	22.589	26.941	36.445	59.311	50.911	72.689	86.947	104.49	121.4	155.69	167.27	195.41	216.44	251.96	285.44	318.99	378.1	446.7	534.04	639.25	777.52	956.3	1152.4	1424.9	1617.2	1880.4	2151	2449.1	2663.2	2890.4	3168.6	3314.9	3447.9	3645.4	3832	3985.9	4028.8	4097.6	4093.7	4086
4.2078	13.32	11.574	0.33393	0	0	0	0	0	0	0	0	0	0	0	0	0	0	0	0	0	0	0	0	0	0	0	0	0	0	0	0	0	0	0	0	0	0	0	0	7.6384	2.226	7.9777	2.3143	14.51	6.711	11.142	3.3153	1.0461	0
0	0	0	5.5238	0.56053	17.63	2.8178	5.0921	11.669	0	9.2222	6.1848	1.6061	13.317	23.899	37.106	49.444	62.831	88.159	113.99	125.44	167.11	260.6	320.12	374.95	440.76	600.56	541.94	734.99	1001.2	1096	1255.5	1369.9	1488	1398.8	1754.5	1536	1916	1676.9	2156.2	2061.9	2233.2	2273.4	2189.2	2367.2	2422.3	2505.6	2439.1	2569.9	2574.6
20.141	8.6645	0.88226	0	0	0	0	0	0	0	0	0	0	0	0	0	0	0	0	0	0	0	0	0	0	0	0	0	12.094	25.719	59.735	100.06	163.47	194.95	244.26	302	342.85	397.34	464.33	506.76	542.24	566.83	599.41	639.76	667.88	683.28	726.04	699.55	707.01	715.37
13.236	2.928	0	0	0	0	1.623	0	0	0	0	0	0	12.129	0.8092	6.57	1.7964	3.04	10.53	12.161	0	0	0	0	1.5749	0	0	3.0382	0	0	12.025	75.81	159.63	266.37	354.47	382.24	471.98	618.8	700.88	781.16	782.44	925.38	940.01	1002.8	1018.6	1026.3	1066.5	1147.1	1153.9	1147.3
8.9611	5.1455	0	0	0	1.355	0	0	0	0	0	0	0	0	0	0	0	0	0	23.458	56.639	110.18	153.23	247.89	340.86	455.44	646.59	792.45	986.16	1114.6	1262.2	1406.7	1556.9	1664.1	1730.7	1853.3	1926.1	2100.9	2180.5	2264.5	2337.9	2426.9	2397.4	2511.1	2558	2560.6	2493.7	2615.5	2630.9	2676.7
0	0	0	13.197	17.313	6.7987	21.006	22.454	25.703	25.726	38.282	32.733	31.143	30.306	35.864	48.406	64.721	74.063	101.29	185.61	245.54	360.01	527.67	685.56	877.9	1045.5	1274.4	1540.1	1641.3	1851.2	1985.6	2137.1	2320.8	2546.3	2621.6	2892.3	3041.2	3310.7	3395.3	3564.1	3729.8	3835.7	3905.4	4164.5	4071.1	4206.4	4185.1	4264.2	4298.2	4313.4
6.4823	0	0	0	4.344	0	15.376	21.792	13.51	39.05	78.484	89.279	109.98	121.02	172.78	175.3	216.25	195.52	228.95	296.44	353.17	387.65	449.53	522.22	631.34	717.25	870.05	1002.4	1155.2	1428.7	1594.1	1820	1944.7	2260.5	2590.1	2821.4	3139	3317.4	3571.6	3824.2	3951.3	4220.4	4297.8	3995.7	4222.3	4261.5	4320.9	4477.5	4502.4	4456.3
30.061	3.5451	0	0	0	0	0	0	0	0	0	0	0	0	0	0	0	0	0	1.2024	0	3.9867	0.89975	21.809	49.941	65.888	79.08	93.891	135.57	173.36	220.39	282.14	337.94	405.61	489.28	593.31	672.98	780.29	835.68	953.48	1025.7	1110.6	1218.5	1278.6	1298.9	1341	1389.3	1449.1	1465	1513.4
15.779	13.559	23.719	0	0	0	0	0	0	0	0	0	0	0	0	31.465	96.112	202.89	262.3	400.29	513	679.1	836.99	965.89	1108.2	1223	1388.5	1582.1	1700.6	2111.5	2388.1	2607.2	2876.7	3291.5	3694.7	3970.9	4366.8	4635.1	4856.9	5257.5	5434.1	5609.3	5919.3	5812.2	6000	6082.6	6191.2	6393	6444	6583.3
0	0	0	0	0	4.9384	10.885	14.159	32.529	46.69	58.571	66.129	83.413	99.492	110.13	105.04	112.79	123.41	102.59	114.05	118.82	114.61	130.72	145	171.83	190.48	159.63	172.22	174.24	194.78	225.25	257.44	281.35	297.63	354.37	420.81	425.04	469.48	472.52	521.02	620.91	663.24	675.42	605.49	650.74	637.3	650.6	671.93	738.16	719.28
20.286	6.4094	0	0	0	0	0	0	0	0	13.767	33.57	66.566	109.96	134.96	163.27	200.39	258.85	264.01	330.88	362.68	409.47	443.91	460.56	501.87	533.53	504.65	509.26	539.25	562.1	630.74	747.33	790.39	770.43	814.51	905.61	959.48	989.95	1033.6	1128.4	1133.8	1202.9	1238.8	1297.2	1324.2	1362.8	1409.8	1450.2	1415.6	1470
0	0	0	3.5659	6.3996	7.1133	13.799	22.506	35.075	45.342	57.037	79.085	82.676	46.13	57.259	72.638	95.048	100.62	113.35	158.94	175.48	217.02	245.52	348.17	354.48	381.31	437.36	560.19	553.5	652.89	660.42	737.14	792.34	852.27	909.65	978.15	1103.9	1120.8	1206.3	1237.8	1282.4	1405.1	1463.7	1495.1	1544.1	1554.9	1617	1645.8	1594.2	1679.6
0	2.5339	0	0	0	0.88474	10.508	8.1955	6.9802	15.566	12.419	14.114	11.938	10.264	20.96	16.274	12.593	22.416	5.0996	9.6225	21.065	14.071	15.014	21.034	25.34	27.447	38.417	34.332	9.5013	0	1.0794	0	0	0	0	0	0	0	0	0	0	0	0	0	0	0	0	0	0	0
7.9389	8.1151	0	0	1.3037	0	0	0	0	3.911	4.8419	40.984	66.208	100.38	157.43	228.02	311.59	390.07	488.92	590.24	665.75	812.81	933.17	1150.7	1347.1	1815.6	2381.7	2686.3	2981	3399.5	3274.6	2802.6	3028.6	3242.3	3439.2	3590.2	3756.9	3989.6	4033.7	4178.7	4330.5	4304.3	4259.9	4405.7	4437.3	4600.1	4687.1	4745.5	4773.9	4901.2
20.271	13.185	0	4.6351	0	0	0	0	0	0	0	0	0	0	0	0	0	1.5502	33.214	63.966	102.69	137.79	191.87	222.54	280.85	299.14	367.17	388.03	430.65	488.26	514.86	505.75	542.49	574.48	646.73	666.91	720.96	771.01	758.37	796.08	826.01	870.09	876.83	924.48	935.18	988.55	974.58	991.45	992.15	988.13
12.301	7.0208	0	3.6379	1.0059	0	0	0	0	0	0	0	2.5916	5.7387	2.9955	12.525	26.229	44.718	50.781	63.545	72.006	91.304	142.26	165.92	215.33	158.55	232.01	217.12	233.36	233.55	268.11	226.35	233.05	254.86	272.99	302.24	335.04	362.75	336.8	364.17	372.26	415.18	404.37	465.08	479.13	528.43	530.59	570.66	581.57	614.1
32.39	6.6945	0	2.766	0	0	0	0	0	0	0	0	0	0	0	0	0	33.271	65.607	111.17	143.81	199.01	257.12	321.35	344.42	385.81	387.58	465.75	533.62	636.62	678.7	727.75	793.15	938.65	973.74	998.74	1039.9	1131.1	1198.7	1228.5	1197	1110.9	1066.4	1071.4	1073.4	1024	1081.5	1109.2	989.61	979.42
0	0	0	0	0	9.6785	8.9538	12.821	9.8686	8.8603	3.0845	0.096068	3.486	2.9081	13.103	22.972	19.111	51.46	65.18	146.8	184.09	241	309.11	376.48	481.02	569.62	650.74	721.71	909.21	1006.4	1130.4	1320.3	1507.7	1686.1	1916.1	2124.8	2369.1	2596	2822.5	3014	3156.6	3366.8	3444.5	3556.3	3667.5	3671.2	3741.7	3744.3	3842	3830.4
23.183	12.895	0	0	0	0	0	0	0	0	0	0	0	0	1.3269	0	7.7395	54.712	104.11	166.57	231.19	315.83	405.47	524.97	662.46	781.75	1035.5	1254.9	1421.6	1660.2	1822.9	2045.7	2182.8	2202	2280.6	2440.8	2456.5	2550.5	2620.6	2750.3	2851.1	2893.4	3002.9	2970.8	3000.8	3086.2	3128	3148.2	3227.4	3289.7
23.697	13.83	0	0	0	0	0	0	0	0	0	0	0	0	0	0	3.7454	66.576	182.04	303.61	479.02	674.36	847.99	1046.8	1284.4	1503.3	1659.5	1868.2	2030.1	2205.2	2410	2543.6	2797	3043.1	3204.1	3370.9	3669.6	3843.5	3984.6	4170.1	4232.4	4343.5	4427.1	4557.3	4628.6	4577.8	4622.7	4656.6	4717.3	4745.4
8.7879	19.945	0.60557	0	0	0	0	0	0	24.086	36.602	82.95	129.34	168.2	241.15	315.04	346.11	416.92	497.05	704.44	814.34	898.32	986.14	1088.2	1189.8	1172.7	1214.4	1320.8	1366.8	1439.3	1520.2	1241.5	1242	1248.6	1275.4	1287.2	1356.6	1358.2	1409.4	1404.8	1548.6	1561.1	1513.3	1500.8	1484.1	1484.2	1375.8	1518.3	1515.5	1543.1
27.256	12.532	2.2327	0	0	0	0	0	0	0	0	0	0	0	0	0	0	0	0	0	0	0	0	13.466	32.763	53.688	99.671	159.13	236.63	301.27	393.77	506.16	634.95	757.56	920.52	1076.8	1204.1	1382.4	1524	1624.3	1769.7	1879.6	1967.3	2015.8	2061.5	2166.4	2254.8	2271.2	2344.6	2376.7
0	0	0	10.495	9.2259	8.177	16.448	13.751	18.108	19.248	15.449	22.851	21.504	29.148	42.146	67.598	57.954	108.8	133.99	249.53	361.83	437.94	637.19	821.08	1022.8	1216.3	1484.5	1767.4	2048.9	2344.5	2783.9	3090.5	3487.5	3881.6	4227.3	4745.2	4997.1	5292.8	5775.3	6084.2	6049.5	6547.7	6357.4	6860.2	6910.9	6844.5	7027.5	6843.5	7128.8	7077.7
0	0	0	2.8771	10.389	33.144	44.496	42.491	64.328	69.511	96.363	85.568	101	112.43	132.08	150.79	161.22	171.23	175.25	200.5	216.25	256.65	277.3	332.1	371.56	439.4	484.56	568.85	584.47	691.88	756.9	797.95	862.99	884.97	897.73	944.15	991.36	1080.7	1071.3	1089.5	1166.3	1157.4	1196.9	1230.5	1212.9	1248.7	1325.3	1319.4	1036	1100.6
0	0	0	4.9962	1.1233	24.642	30.962	32.65	32.827	37.943	46.609	42.281	73.618	103.86	127.36	186.89	263.54	400.77	540.36	746.29	985.96	1248.3	1477.6	1690.3	1954.9	2138	2366.9	2529.5	2876	3032.9	3135	3314.3	3462.9	3634.5	3801.4	4007.6	4114.7	4311	4423.6	4515.2	4668.8	4704.8	4778.9	4917.7	5011.4	4941.4	5014.1	4986.1	5035.6	5111.5
21.15	10.417	2.2863	0	0	0	0	0.018722	0	5.0711	36.205	105.32	162.71	236.27	294.24	233.26	303.56	356.65	418.26	469.9	544.43	580.75	645.8	664.7	720.49	760.02	784.43	930.2	897.46	1000.5	1089	1246.3	1354.4	1508.1	1641.4	1725.1	1886.3	2023.2	2185.6	2298	2446.2	2557.2	2641.3	2836.7	2942.9	2957.6	3047.5	3078.2	3082.7	3114.5
21.394	3.4033	4.5546	0	0	0	0	5.2771	0	0	5.2538	17.968	41.454	79.717	126.12	178.15	220.55	290.19	351.2	427.22	507.01	588.82	714.63	855.51	975.46	1092.6	1264.8	1404	1527.7	1624.4	1672.7	1867	1991.2	2060.7	2268	2353.6	2416.4	2529.8	2651.3	2737.3	2795.4	2824.8	2913.8	2926.2	2892.8	3077.8	3103	3068.1	3070	3074.5
17.59	4.9566	0.28395	7.3571	0	0	0	0	0	0	0	4.7997	37.909	95.468	213.11	358.19	561.97	788.12	1076.8	1287.5	1578.5	1857.4	2169.8	2390.4	2715.3	2914.8	3337.1	3582.5	3760.3	4086.7	4420.7	4715.4	4943.5	5231.4	5527.4	6229.9	6235.9	6540.4	6931.9	7153.8	7289.9	7416.9	7600.5	7741.7	7684.7	7766.8	7834.5	7965.2	8164.1	8102.9
4.4585	0	0	1.2497	6.2688	0	0	6.6235	4.1312	4.3312	10.706	9.1703	9.4172	5.5994	5.9167	1.2043	0	0	1.1734	6.0277	0	2.9729	20.809	66.663	147.46	306.4	390.76	576.28	720.76	945.65	1110.6	1297.2	1502.3	1715	1831.4	2093.1	2299	2449.9	2649.4	2816.9	2942.9	3163.2	3243.1	3323.8	3436.1	3550.1	3577.2	3623.7	3681.8	3776.9
20.433	7.3946	0	0	0	0	0	0	0	0	0	0	0	0	0	0	0	10.832	0	0	0	0	0	0	0	0	0	0.76998	14.301	45.369	58.633	123.08	220.15	195.21	303.77	299.33	278.27	294.34	408.87	447	384.01	323.05	413.06	456.37	452.54	421.91	491.2	532.29	547	585.46
9.3747	5.8596	0	0	0	0	0	0	0	0	0	0	0	0	0	0	0	0	0	0	6.535	28.375	109.61	154.3	157.19	188.7	234.33	230.55	262.08	305.23	303.36	336.91	383.57	451.42	524.33	603.54	683.06	771.55	819.6	894.13	946.24	1007.3	1063.2	1141.3	1186.4	1205.4	1268.2	1301.3	1299.2	1316.9
0	0	0	0	3.3692	13.842	12.735	10.219	25.52	6.1073	27.005	37.15	67.44	101.06	148.62	256.41	352.53	587.81	735.17	902.2	1328.5	1466.5	1731.9	2142.3	2352.4	2546.5	2818.2	2807	3215.1	3519	3678.7	3234.8	3584.5	4494	4547.5	5062.8	4960.5	5406.5	5128.4	5436.7	5226	5188.8	5178	5186.6	5253.8	5352.8	5317.1	5314.4	5419.8	5116.6
0	0	0	4.5409	8.7168	3.1258	8.8645	18.273	26.829	25.725	44.821	68	82.609	108.83	158.39	206.14	279.32	354.68	405.6	514.36	590.74	718.06	850.67	1067.1	1213.2	1389.3	1620.1	1853.9	2031.7	2309.2	2646.8	3032.4	3448.6	3814.5	4233.5	4546.1	4932.4	5320.6	5623	6159.4	6438.4	6677.4	6860.3	7191.1	7194.4	7511.4	7302.3	7423.4	7653.2	7746.4
0	0	13.831	3.7344	0	2.9674	7.4619	6.4906	13.773	16.852	15.619	20.971	25.026	33.182	59.676	67.356	87.696	135.25	203.02	311.84	362.11	516.59	632.25	790.59	925.09	1004.9	1156.4	1319.1	1410.4	1539.4	1634.9	1763	1895.9	1947.1	2037.7	2104.8	2151.3	2220.7	2258.4	2334.1	2409.6	2421.5	2371.3	2441	2441.8	2506.4	2535.9	2474.2	2483	2496.3
0	0	0.57371	3.1229	0	13.439	18.137	31.335	36.002	63.6	76.505	95.241	124.26	121.85	154.31	187.17	214.26	261.41	326.81	393.33	458.43	548.51	636.23	703.9	800.31	900.62	1000.1	1093.1	1215.6	1289.7	1414.5	1508.8	1645.9	1794.3	1882.2	2014.8	2133	2251.5	2334.1	2508.3	2590.9	2625.3	2650.5	2733.9	2782	2878.5	2931	2869.2	2879	2980.3
0	2.604	0	4.925	0	2.0722	0	0	0	0	1.9759	0	0	0	0	0	0	0	0	0	0	11.227	22.7	41.334	56.74	61.286	83.79	108.2	135.53	139.51	158.8	167.82	197.71	232.46	222.31	235.41	231.14	249.44	288.41	304.35	328.11	336.77	316.67	314.74	367.42	387.67	395.64	348.83	327.93	329.79
13.876	8.2299	2.7948	1.4986	0	0	0	0	0	0	30.195	90.24	140.37	220.95	329.08	444.38	570.86	690.9	842.46	984.69	1098.4	1284.1	1423.7	1522.4	1729.1	1875	2064.6	2238.1	2417.3	2655.6	2801.4	3002.2	3051.1	3240.7	3386.4	3557	3692.8	3794.2	3813.3	4068.7	4023.4	4152.6	4181	4405	4416.1	4473.4	4482.5	4476.2	4505.4	4514.2
6.6188	1.8638	2.5431	2.0031	0.16207	0	0	0	0	4.1376	0	0	0	0	0	0	0.62158	29.34	44.912	88.824	116.03	150.35	212.25	272.18	355.71	439.12	507.83	579.71	667.96	768.39	891.24	1022.1	1152.4	1306.3	1417.4	1524.6	1765.2	1892.5	2094.6	2158.5	2302.6	2306.5	2400.4	2533.6	2604.4	2617.1	2625.9	2725.6	2817.9	2905.8
11.7	0.65755	0	7.3549	0	1.4829	0	0	0	0	0	0	16.299	33.829	39.956	49.134	83.381	104.56	149.4	109.17	186.86	185.19	255.44	385.34	438.82	471.74	568.59	671.43	775.37	877.75	988.46	1068.5	1065.6	1130.1	1288.3	1397.1	1451.5	1553.6	1602.1	1666.1	1683.2	1819	1906.6	1902.6	1827.1	1906.1	2007.7	2020.1	2100.5	2126.4
11.143	3.4942	1.7711	0	0	0	0	0	0	0	0	0	6.9662	30.164	47.153	80.835	101.05	136.75	171.42	198.98	239.22	321.19	374.68	439.56	503.92	560.5	613.95	710.19	770.57	849.85	879.14	979.99	995.25	1061.7	1116.8	1241.1	1314.7	1337	1439	1530	1613.2	1729.4	1714	1821.2	1841.7	1977.3	2039.4	2055.4	2013.2	2035.1
10.145	11.472	0	2.6904	0	0	0	0.70241	0	0	6.1412	0	18.33	13.065	10.459	28.796	24.005	26.049	18.821	32.953	38.643	62.255	77.178	72.179	83.001	71.463	94.402	87.507	100.33	96.304	109.98	92.837	80.712	63.804	86.41	86.701	0	0	0	0	0	0	0	0	0	0	0	0	0	0
5.7475	0	2.163	1.2494	0	0	0	0	0	0	0	0	0	0	9.7338	32.557	81.056	123.13	161.64	233.78	287.57	400.83	465.5	568.76	698.28	811.4	918.37	1054.3	1182.4	1402.1	1485.2	1732.2	1965.3	2168.4	2469.6	2665	3001.3	3126.2	3437.2	3601.6	3882.8	4032.7	4104.3	4248.6	4337.2	4500.2	4726.4	4801.6	4942.4	5107.7
15.322	2.7928	0	0.43734	0	0	0	0	0	0	0	0	0	0	0	5.4765	16.363	18.152	38.101	48.449	83.02	92.084	150.68	161.78	180.7	212.52	264.16	324.08	383.97	415.84	495.17	562.56	641.86	707.38	803.17	881.46	1005.8	1069.1	1072.1	1165.7	1147.2	1269.2	1274	1281.9	1279.6	1307	1416.8	1463.7	1484.7	1545.3
0	0	0	2.9402	2.8738	2.7454	13.429	25.611	23.8	27.769	25.365	21.247	36.082	23.284	22.93	20.281	19.374	15.109	20.495	30.727	17.749	24.862	0	4.0216	12.763	20.004	35.688	90.387	125.66	181.91	226.42	239.25	268.03	303.8	357.78	408.73	465.73	531.7	586.47	677.14	651.34	688.5	695.34	775.23	750.8	824.44	772.24	767.42	825.58	806.28
0	0	0	0	0.68914	35.604	24.952	13.005	29.536	40.791	35.244	27.292	41.314	44.83	56.24	67.211	86.749	104.28	112.18	138.67	183.52	221.69	257.85	309.88	385.09	416.25	459.46	559.21	630.13	723.65	824.26	956.07	1129.5	1241	1430.7	1573.2	1703	1872.4	1991.1	2157.7	2221.3	2349.4	2491.6	2624.5	2693.2	2746.1	2804.1	2882.3	2888.5	2919.8
0	0	0	3.7018	2.32	11.833	13.113	21.991	21.19	28.952	29.369	27.854	46.597	38.77	30.458	33.918	34.267	40.792	41.728	63.041	98.511	116.31	176.53	211.68	262.06	327.71	388.98	484.5	536.33	562.16	634.2	768.41	869.8	1007.9	1125.2	1293.4	1452	1617.5	1911.2	1882.5	2083.9	2104.2	2148.9	2435.6	2424.9	2619.7	2536.9	2749.3	2681	2822.8
11.207	3.1661	0	1.352	1.4785	0	0	0	0	0	0	0	0	0	0	0	0	0	0	0	0	0	0	0	0	0	0	0	0	0	0	0	0	0	0	0	0	0	0	0	0	0	0	0	13.445	18.504	34.747	44.141	18.053	0
20.628	16.992	0	0.41594	0	0	0	0	0	0	0	0	0	0	0	0	0	0	0	0	0	0	0	0	0	0	0	0	0	0	0	16.644	55.868	56.981	87.121	109.64	127.76	156.31	203.94	214.67	261.82	285.57	355	377.24	430.83	426.37	472.46	486.12	499.92	530.68
0	3.4691	0	3.9299	10.798	0	2.9502	0	0	0	0	0	0	0	0	0	9.1813	17.334	47.101	76.572	87.445	138.91	97.892	95.243	183.15	130.79	148.54	241.56	254.89	180.93	180.83	146.81	138.46	108.96	117.26	110.64	126.57	153.08	189.48	223.33	169.39	192.1	142.14	182.88	159.67	148.85	100.31	103.25	110.07	87.693
32.258	13.957	0	0	0	0	0	0	0	0	0	0.27322	22.963	84.038	132.45	142.29	221.62	329.25	419.57	523.76	639.09	712.85	817.47	896.21	1044.5	1117.7	1237.3	1330.1	1412.5	1443.3	1584.2	1722.5	2025.9	2131.8	2036.8	2181.7	2275.6	2414	2434.6	2566.4	2386.9	2459	2458.2	2470.2	2522.8	2598	2617	2705.5	2666.6	2767.6
0	0	0	9.4076	4.1614	3.8971	1.9208	4.4377	0.5392	5.2213	5.4746	8.2586	10.986	1.246	5.6727	4.7264	10.132	3.1939	3.9069	19.432	59.458	86.345	128.12	192.63	269.63	377.25	467.41	557.09	672.38	812.76	874.57	848.23	993.46	1172	1307.5	1433	1568.9	1614.7	1749.3	1788.2	1961.8	2038.2	2060.3	2158.1	2207.2	2269.1	2212.8	2314.3	2340.6	2386.4
0.51134	0	0	1.4138	4.0779	10.043	1.2003	0	0	0	0	0	0	0	0	0	0	0	0	0	0	0	13.161	64.169	127.14	153.33	237.44	263.42	377.24	468.93	564.02	603.9	682.82	788.02	889.3	1083.5	1180.3	1301.6	1438.2	1584.7	1685.4	1726.3	1820.6	1907.1	2102	2301.1	2314.9	2413.2	2410.1	2018.4
0	0	0	9.5536	8.0647	0	14.558	5.0805	9.081	29.7	48.191	73.172	52.272	78.683	119.54	174.55	176.82	187.53	233.75	264.93	245.9	245.2	361.83	348.76	372.11	457.64	442.32	470.88	514.79	578.19	523.41	495.47	518.41	501.39	497.86	523.54	544.8	593.44	568.33	585.33	617.38	611.08	644.45	665	655.85	678.95	696.9	721.17	703	712.82
0	3.9472	0	1.9184	0	3.0728	1.8762	10.77	4.4144	2.4144	15.345	33.04	38.156	59.891	96.06	165.85	261.63	391.89	567.29	763.01	1013.7	1299.5	1566.4	1821.4	2236.1	2512.1	2840.1	3052.9	3424	3680.8	3916.2	4105.5	4185.4	4479.3	4641.3	4852	5050.4	5122.3	5118.5	5341.6	5317.4	5299.8	5598.6	5525.1	5340	5476.4	5443.4	5428	5468.8	5580.9
15.019	10.854	1.6562	0	0	0	0	0	0	0	0	0	0	0	0	0	0	0	0	0	0	0	0	0	0	0	0	0	13.139	53.389	67.546	116.43	162.04	234.21	280.21	366.06	394.11	456.21	504.57	559.67	609.82	681.19	723.24	750.01	784.63	835.09	881.81	870.18	930.07	974.33
3.709	7.4946	0.98042	0	0	0.66687	0	0	0	3.7637	8.7744	0	3.5058	4.3212	8.3601	5.8172	0	0	0	0	0	1.7024	0	18.715	17.752	18.636	25.102	29.748	43.637	53.04	62.395	73.324	122.99	128.15	172.2	169.8	193.99	222.27	223.8	214.34	230.53	220.14	220.91	237.25	225.08	242.2	255.9	238.99	243.11	232.86
0	0	0	15.63	12.204	12.884	0.9901	13.869	4.251	12.339	0	0	0	0	3.3665	0.072053	12.321	11.683	28.268	55.073	76.205	108.95	140.24	128.56	190.31	225.46	314.37	338.23	416.11	463.05	531.04	667.97	681.48	801.75	901.43	1008.8	1151.7	1200.6	1326	1348.4	1401.9	1393.7	1456.9	1440	1479.6	1595.3	1621.6	1755.3	1617.6	1882.3
5.5017	10.696	0	0	0	0	2.9919	1.6476	0.17906	8.7169	24.669	32.721	56.432	46.461	54.352	57.626	50.405	30.537	67.083	75.3	87.816	127.44	161.85	229.07	280.88	361.26	469.11	531.27	612.48	691.69	751.11	838.3	945.93	1022.8	1082.6	1109.2	1158.5	1200.2	1229.9	1110.4	1112.5	1127.3	1183.1	1222	1173.4	1192	1215.8	1225.1	1227.9	1217.1
0	7.6266	27.635	0	0	0	0	0	0	0	0	0	0	4.6705	34.692	85.21	154.35	252.09	326.43	464.14	589.48	754.82	916.33	1151.8	1279.1	1374.5	1525.6	1739	1898.8	1952.2	2254	2544.9	2808.2	3105.1	3296.6	3514.6	3746.1	3919.9	4077.7	4271.6	4502.8	4522.8	4576.4	4542.3	4612.8	4650.5	4745.6	4741	4816.6	4740.7
11.18	12.785	0.47009	3.7813	3.901	0	0	0	0	0	0	0	0	0	0	10.168	60.699	127.38	221.69	322.42	438.61	608.41	761.83	953.06	1146.8	1354.8	1612.5	1845.3	2080.8	2241.8	2635.4	2782.1	3159.6	3243.4	3469.2	3707.7	3995.2	4145.9	4483.8	4469.5	4555.5	4736.1	4925.4	5099.2	5256.7	5325.5	5443.7	5386.8	5609.5	5674.4
0	9.7879	0	0	0	0	0	0	0	0	0	0	0	0	0	0	0	0	0	0	0	0.79388	13.437	31.189	69.705	92.844	181.15	249.15	348.5	421.71	527.92	582.83	627.45	709.05	784.68	884.34	966.96	1041.2	1070.3	1180.1	1164.1	1200.3	1257.9	1265.1	1283.4	1310	1300.4	1291.2	1249.5	1301.7
0	0.4035	0	0	3.789	6.0017	10.922	5.4489	6.4719	0.83997	17.878	32.906	47.027	59.317	85.061	107.45	135.09	166.84	196.8	200.58	226.99	257.26	294.01	302.05	336.37	378.95	403.19	463.56	493.41	540.47	586.25	652.21	777.43	821.21	805.83	875.85	901.27	1014.5	1180	1110.4	1179.3	1232.9	1355.5	1272.1	1270.5	1257.4	1296.7	1268.2	1336.4	1310.2
15.992	14.396	0	0	0	1.7676	0	0	0	0	11.081	5.4897	35.151	34.921	32.245	32.849	38.878	36.78	49.352	48.28	51.882	47.039	46.282	58.774	14.868	1.6243	3.5676	38.332	37.541	40.877	33.906	35.81	58.389	90.497	125.9	172.2	185.81	222.53	273.46	322.65	354.9	432.24	500.8	601.07	648.96	643.81	689.75	707.91	796.83	819.7
19.635	7.5421	0	0	0	0	0	0	0	0	0	0	0	0	0	0	0	0	0	0	0	0	12.967	30.324	46.268	39.328	91.584	143.06	198.41	223.72	334.26	346.15	462.43	545.72	623.75	759.22	868.2	1040.4	1121.5	1221.6	1277	1372.4	1417.8	1532.1	1704.5	1723.1	1697.1	1781.7	1877.8	1861.2
0	0	2.1549	0	0	9.5547	13.624	13.24	13.899	0	8.0993	9.9851	12.921	15.106	8.2471	8.3777	3.1867	28.145	29.35	69.929	82.184	162.28	228.93	321.64	450.76	600.94	787.99	908.59	1151	1334.8	1506.4	1714.1	1905.3	2052.4	2303.7	2517.5	2678.7	2848.1	3001.2	3041.4	3162.4	3312.8	3421.6	3501.5	3523.7	3641.2	3689.7	3687.1	3674.1	3705
0	0	0	0	5.0095	20.689	23.099	31.946	35.201	41.828	47.949	57.07	44.628	77.263	107.92	103.01	154.28	174.9	204.17	240.36	266.15	311.41	348.17	359.95	394.49	440.94	449.12	485.65	506.8	523.78	551.81	539.48	502.88	498.16	488.84	548.69	507.39	476.02	495.22	501.36	475.33	472.84	534.14	558.3	542.11	504.22	482.55	490.48	451.29	498.89
8.6578	2.9247	0	0	0	2.7199	0	0	0	0	11.357	26.477	78.812	148.57	256.52	413.14	573.15	749.11	970.55	1169	1401.8	1649.4	1847.6	2132.1	2371.7	2538	2803.7	3113	3259.2	3443.3	3628.2	3861	4077.4	4185	4328.4	4462.9	4643.7	4738.2	4836.3	4897.2	5106.5	5238.3	5416.4	5435.1	5546.4	5368.7	5413.6	5483.7	5462.8	5557.3
0.39405	0	0	2.0582	1.6504	2.2013	0	3.1045	0	0	0	0	0	0	4.4831	23.726	32.288	53.383	71.283	113.58	169.33	221.32	307.77	464.63	654.78	793.88	964.63	1189.1	1379.1	1659.3	1986	2150.5	2398	2615.9	2976	3175	3316	3555.6	3625.6	3678.8	3562.2	3894.3	3880.7	3897.8	3788.9	4097.1	4083.8	4063.6	4149.4	4138.8
10.364	9.9319	6.8962	0.65047	0	0	0	0	0	0	0	0	0	0	0	0	21.504	62.438	140.21	245.12	353.29	505.76	624.46	850.59	1058.9	1356.7	1548	1834.8	2046.3	2317.3	2544.6	2769.3	3004.1	3198.8	3402.5	3474.6	3538.4	3701.4	3916.8	3903.1	4088.1	4050.8	4116.2	4156.1	4216.8	4217.7	4228.2	4223.7	4241.2	4129.2
0	0	10.738	0	0	17.331	18.372	18.988	21.172	4.7597	14.05	2.448	11.936	29.475	21.979	18.54	0.73761	22.541	9.5751	30.827	27.305	32.185	30.031	29.308	44.412	29.626	43.339	38.853	55.24	65.672	73.076	87.549	107.64	123.45	129.6	144.53	154.97	175.92	185.11	185.1	211.26	236.52	225.22	265.16	287.38	299.5	313.9	314.23	348.81	319.89
0	0	0	0	6.3531	0	12.609	0	0	0	0	0	0	0	0	0	0	0	0	0	0	0	0	0	0	0	0	0	0	0	0	0	0	0	0	0	0	0	0	0	0	0	0	0	0	0	0	0	0	0
6.2278	3.171	1.1816	0	2.8862	0	0	0	0	0	0	0	0	0	0.84171	33.61	57.693	160.87	302.74	481.15	660.48	886.49	1180.9	1481.4	1803.4	2022.1	2360.4	2677.9	2996.3	3180.8	3588	3871.8	4138.1	4390.8	4624.3	4807.5	4835	5370.8	5521.4	5741.4	5979.8	6084.4	6143.5	6354.6	6482.7	6664.8	6698.7	6672.4	6748.6	6847.7
0	3.6637	0	4.8432	0	3.5065	14.503	14.256	2.9162	10.33	10.251	10.185	37.341	75.758	86.864	124.94	163.94	197.71	248.02	275.03	338.41	380.55	444.33	456.54	503.04	531.33	620.73	721.21	822.5	898.73	997.23	1170.3	1221.7	1402.8	1513.3	1677.3	1809.9	1879.1	1956.8	2021	2060.2	2178.6	2248.6	2220.2	2254.5	2274.3	2405.3	2419.1	2534.8	2495.7
11.448	14.274	2.6226	0.97469	0	0	0	0	0	0	0	0	0	0	0	0	0	0	0	0	0	0	17.947	85.245	184.08	339.44	490.79	648.44	854.19	1135.7	1328.6	1420.9	1691.2	2148.4	2203	2390.7	2636.5	2817.1	3089	3336.6	3399.6	3448.9	3698.7	3797.9	3967.4	4053.4	4099.8	4206.9	4395.9	4552.1
32.353	14.913	0	0	0	0	0	0	0	0	0	0	0	0	0	0	0	0	15.811	78.079	121.96	71.921	127.35	170.83	132.95	164.54	144.4	268.06	286.81	316.02	346.57	385.77	405.68	479.52	603.38	711.33	781.06	901.32	1002.7	1108.4	1184.3	1268.9	1389.8	1437.4	1503.6	1638.4	1710.9	1768.7	1797.7	1869
9.0828	6.8355	2.6766	13.328	0	16.487	15.458	4.2458	10.193	15.501	6.2733	9.0826	0	1.9941	3.6628	4.7741	16.197	7.4549	15.803	40.45	79.483	67.149	97.151	119.16	164.91	216.32	261.02	309.28	337.27	397.23	439.27	542.21	602.59	655.39	699.5	770.05	870.06	933.91	1016.5	1024.8	1108.2	1166.6	1160.6	1132.9	1294.4	1333.9	1310.7	1515.8	1613.8	1300.7
7.6458	6.1647	1.537	4.9651	0.38565	0	0	0	0	0	0	0	0	0	0	0	0	6.6514	24.034	52.128	81.533	124.06	188.19	274.04	379.93	506.5	362.79	450.33	522.72	582.72	657.56	700.38	743.28	861.82	915.12	902.11	1141.5	1221.8	1442.8	2247.9	2556.1	2617.2	2809.2	2967.3	3136.2	3198.1	3355	3475.9	3587.8	3655.8
0	0	0	4.2696	0	0.95814	8.0867	1.4943	0	0	0	0	0	13.461	3.2678	11.428	8.6407	27.975	37.472	67.711	75.516	121.57	119.82	179.16	188.32	219.04	236.58	263.33	284.95	305.36	301.54	359.1	382.56	433.7	469.4	521.12	562.56	589.14	564.94	599.56	659.64	678.68	720.77	727.67	757.14	783.59	765.71	779.56	779.57	746.66
11.605	5.1067	1.5659	0	0	0	0	0	0	0	0	0	0	0	0	0	0	15.278	30.066	88.884	124	204.62	261.01	298.17	377.6	421.46	562.66	641.35	748.02	847.36	929.92	1138.4	1323.6	1488	1702.3	1822.7	2007	2204.8	2271	2429.5	2550.2	2799.4	2946.5	2960.6	3105.8	3047.6	3160.1	3153.8	3309.8	3274.5
1.4646	7.9779	0	4.1666	0	0	2.2679	14.684	3.4143	0	0	0	0	0.41798	0	6.2318	0	3.0483	0	3.4052	4.7739	25.675	31.339	39.557	61.296	65.116	79.877	87.631	117.86	132.48	166.47	195.31	233.63	261.31	297.57	336.18	397.26	358.88	418.97	420.02	448.6	475.22	484.25	522.08	553.58	573.82	587.13	621.82	627.13	653.04
34.118	5.6203	0	4.0612	0	0	0	0	0	0	0	0	0	0	0	0	0	0	0	3.7332	11.859	23.514	43.353	70.435	129.16	205.13	300.9	406.93	553.31	622.75	738.46	850.88	1032.9	1154.5	1273.6	1401.7	1571.9	1726.8	1800.6	1857.1	1780.6	1878.6	1853.1	1981.2	1956.1	2028.6	1999.6	2014.4	2057.1	2105.8
5.776	6.8594	0	0	0	0	0.91458	0.057486	0	0	0	0	0	0	0	0	0	3.8417	21.032	39.16	71.362	116.94	127.24	168.45	196.48	241.79	320.97	421.52	512.22	652.91	741.32	978.65	1077.3	1121.1	1346.1	1532.4	1782.4	2005.1	2098.3	2359	2568	2771.4	2849.1	2977.3	3184	3117.9	3311.1	3424.2	3437.5	3530.8
0	7.8346	2.2518	0	1.3644	0	0	3.5468	10.096	1.1011	1.6741	10.364	0	11.676	15.428	38.643	53.13	67.033	108.33	128.27	160.76	192.58	208.21	227.12	250.92	280.86	293.82	330.5	350.66	342.6	360.46	375.84	397.02	412.92	425.07	450.6	468.03	468.45	478.59	486.7	523.91	519.65	532.4	547.3	555.83	560.67	581.54	571.07	597.34	568.9
0.57041	0	0	0	0.9628	4.0568	2.6417	2.0227	5.6085	37.89	14.226	9.7559	10.576	6.6109	11.168	21.864	25.249	35.417	34.144	46.31	39.606	63.091	63.296	91.688	112.88	155.72	207.79	278.86	329.64	448.66	495.66	583.01	635.49	740.01	857.94	941.26	1030	1115.1	1168.5	1256.2	1339.5	1401.4	1481.3	1538.6	1586.2	1697.1	1764.3	1757.1	1781.1	1759.2
6.8069	1.2137	0	0	11.588	0	2.2638	0	0	0	0	0	0	0.11397	0	16.544	1.7523	12.316	26.867	37.951	33.97	33.752	30.744	26.776	54.218	78.424	149.63	227.13	341.69	465.92	617.81	783.86	1037.7	1303.1	1553.3	1779.8	2052.6	2304.9	2576	2820.3	2926.1	3177.5	3326	3417	3548.6	3634.6	3869.4	3997.1	3941.7	4074.1
32.871	5.3491	0	2.3039	0	0	0	0	0	0	2.361	0	7.9998	8.7895	15.908	35.622	41.988	60.144	70.35	96.747	94.031	103.89	93.714	142.78	160	176.7	180.59	220.04	261.09	293.19	316.86	308	388.77	416.79	453.3	444.94	499.26	499.74	522.02	516.72	546.12	542.82	561.2	586.59	569.63	582.44	591.22	580.43	584.81	595.49
25.748	11.313	4.1443	0	0	0	0	0	0	0	0	0.94428	14.862	53.297	103.28	184.42	246.24	340.79	455.7	540.63	628.18	767.99	942.49	1040.4	1207	1443.7	1753	1923.3	2304.2	2581.5	2876.1	3204.7	3626.8	4019.5	4362.5	4584.5	5021.9	5290.1	5512.4	5730.3	5844.7	5959.3	6085.1	6256.5	6245.2	6315	6465.5	6463.5	6538.3	6499.4
0	0	0	3.9188	4.782	3.2224	0	1.2731	1.9083	5.0264	10.482	0	0.29461	2.1058	0	7.0185	3.2756	0	0	10.867	30.537	46.351	59.911	103.02	142.14	210.29	248.31	326.17	387.53	443.29	525.69	600.4	680.6	753.49	836.78	932.06	1051	1058.7	1120.5	1141.2	1199	1259.6	1308.9	1372.4	1414.5	1424	1466.6	1503.1	1523.5	1579.1
0	0	0	0.28463	0	15.811	39.653	62.547	70.603	96.119	139.07	121.52	165	203.85	237.69	260.71	286.92	297.4	325.46	322.61	376.67	418.55	408.84	486.67	468.63	498.54	590	667.36	751.76	790.62	879.14	1019.8	1046.7	1204.2	1219.1	1245.8	1375.6	1448.3	1472.4	1569.3	1606.8	1484.9	1315.2	1658.6	1578.3	1534.6	1534.1	1570.9	1734	1716.5
34.881	0	0	0.48345	0	0	0	0	0	0	0	0	0	0	0	0	20.43	49.914	63.201	121.57	172.95	228.39	282.77	351.33	459.05	569.99	696.69	789.94	913.36	1058.2	1186.2	1290.1	1483	1609.8	1580.9	1769.1	1893.4	2019.3	2084.5	2132.9	2213.9	2283.5	2324.6	2330	2423.8	2429.3	2472.4	2498.6	2527.3	2573
5.132	0	0	0	0.80716	4.9844	0	0	0	0	0	14.058	46.491	92.392	155.47	238.82	317.78	451.1	593.27	722.23	860.39	1013.9	1077.5	1218.8	1423.9	1508.4	1706.9	1850.8	2071.1	2252.1	2399.6	2587.3	2701.8	2790	3102.5	3215.6	3271.5	3347	3588.5	3634.5	3718.6	3772.3	3843.9	3869.5	3915.3	3941.4	3999.8	4051.1	4044.1	4088.4
0	7.098	0	0	0	6.7125	6.9179	0.2875	0	0	0	0	1.2194	11.663	11.628	21.637	25.974	55.017	55.795	89.529	90.783	121.42	112.4	135.45	178.34	205.25	246.76	297.22	364.81	406.25	479.91	592.09	645.22	686.15	775.52	862.88	985.66	1080.4	1169.3	1286	1325	1365.8	1486.7	1523.3	1559.8	1661.9	1701.7	1745.7	1706.6	1788.6
13.742	4.6736	0	0	3.9883	0	7.6417	0	0	0	0	0	0	0	0	0	0	0	0	0	0	0	0	0	0	0	0	11.994	102.64	211.09	362.72	542.41	758.83	1033.1	1214.5	1433.6	1702.5	1943.9	2190.2	2422.7	2482.4	2684.3	2790.3	2958.5	3007.3	3114.9	3283.1	3396.5	3495	3530.2
32.094	17.69	0	0	0	0	0	0	0	0	25.158	87.125	145.26	230.02	356.55	494.51	660.21	887.32	1161.1	1434.8	1883.3	2214.8	2654.9	3141.8	3662.5	4166.2	4667.2	5087.9	5682.8	6053.9	6456.8	7148.9	7497.2	8260.4	8521.2	8906.9	9358.2	9645.9	10218	10594	11142	11492	11610	12207	12581	12299	12364	12525	13510	13668
0	3.7653	2.9557	0	5.3588	8.3552	0	7.9935	0	10.396	35.322	63.009	101.36	130.25	189.63	275.93	367.64	454.14	620.57	726.69	856.3	1033.4	1179.8	1325.3	1456.6	1637	1774.9	1858.4	1975.7	2127.6	2184.4	2281.4	2342.3	2435.1	2584.1	2753	2859.1	2956.8	2904.7	2972.4	3046.8	3087.9	3306.4	3189.5	3261.4	3313.2	3388.8	3362.8	3470	3504.8
10.049	8.8428	0	4.7857	0	0	0	0	0	6.451	14.963	87.011	126.88	121.63	155.66	273.54	270.53	327.05	321.12	462.99	475.77	535.27	598.66	648.56	714.59	841.17	877.58	870.9	811.63	884.76	936.84	978.07	1019.2	1036.1	1067.6	1088	1153.4	1151.5	1278.5	1323.9	1400.4	1384.8	1408.6	1422	1474.9	1412.4	1394.5	1532.5	1572.9	1636.6
6.0275	4.6297	1.8614	1.4712	0	0	0	0.16515	0	0.051621	0	0	0	0	0	2.8467	18.001	37.303	45.2	96.432	129.59	198.58	216.53	327.75	412.78	301.67	375.86	479.08	593.23	750.55	922.73	999.82	1213.4	1394.5	1626.2	1792.5	2041.1	2330.3	2586.3	2730.8	2906	2959.1	3159.3	3324.1	3455.3	3505.5	3683.3	3770	3709.7	3694.9
21.609	7.615	1.0436	0	0	0	0	0	0	0	0	0	0	0	0	15.989	24.749	3.0761	0	0	0	0	1.0086	10.077	17.001	26.954	37.356	50.974	61.785	96.415	128.1	158.3	241.28	328.01	439.81	536.85	620.38	761.39	889.37	985.18	1103	1148.5	1243	1378.7	1447.1	1468.8	1602	1602.8	1553.9	1590.3
1.8125	5.99	0	0	5.6404	4.0388	0	0	0	0	0	0	0	0	10.659	10.978	4.1522	7.2379	25.252	40.969	58.823	69.856	83.444	103.75	130.64	139.04	150.17	143.92	174.74	187.36	208.08	256.44	255.02	241.86	268.57	308.54	326.77	389.25	410.59	459.01	501.99	463.73	474.66	517.68	508.07	529.42	448.06	445.02	426.09	456.4
0	5.628	1.9844	6.2217	0	0	6.2303	0	2.0613	0	0	0	0	0	0	0	0	0	0	0	0	19.464	19.744	28.263	24.167	33.775	37.902	60.11	63.253	70.933	71.889	91.299	106.65	121.53	117.34	119.04	136.78	139.96	150.53	159.87	193.32	189.17	207.4	188.92	203.74	211.52	217.12	198.79	205.58	184.51
27.852	14.659	0	0	0	0	0	7.5648	0	0	0	0	0	8.1066	40.02	99.674	190.24	301.52	347.78	428.4	546.71	657.82	779.3	939.5	1078.5	1207.2	1411	1551.5	1729.5	1836	1969.6	2098.7	2140.5	2250	2310.6	2471	2748.5	2626.4	2762.3	2867	2829.6	2822.2	2932.5	2883.3	2941.2	3029.4	3040.8	3170.6	3089.2	3196.2
13.622	5.3421	0	0	0	0	8.8939	11.013	5.9788	5.402	10.782	14.975	16.905	23.326	29.62	42.307	76.642	109.43	177.44	264.06	355.5	453.6	605.47	772.87	965.57	1206.3	1441	1760.7	2036.6	2441.3	2720.3	3032.3	3205.7	3574.2	3903.6	4233.1	4435.5	4815.2	5037.7	5278.7	5453.7	5523.5	5814.9	5923.9	5849.1	5782.3	5755	5705.5	5752.9	5784
0	7.1237	0	3.1706	0.93288	0	0	5.0446	13.682	3.1634	7.7225	12.81	16.399	13.964	8.79	4.0071	0	0.41916	15.348	21.491	25.801	27.208	63.557	80.049	104.63	130.98	122.86	194.71	289.74	344.66	435.97	479.95	529.67	627.49	721.97	851.43	941.14	1047.2	1182.9	1285.4	1337.7	1450.8	1434.8	1532.6	1520.8	1593.3	1523	1588.6	1670.8	1705.2
0	3.5761	0	0	0.5527	1.5898	8.8724	0	0	0	0	0	0	5.0623	0	1.422	0	11.316	18.697	23.643	19.466	38.708	57.271	89.974	143.22	185.12	261.29	424.69	557.61	773.16	999.27	1254.1	1478.2	1917.9	2203.8	2537.1	2832.3	3133.4	3325.6	3610.9	3824.9	4083.9	4228.6	4434.9	4562.8	4709.7	5015.8	5062.5	4903.1	5184.6
13.469	18.394	0	0.18227	0	0	0	0	0	0	0	0	2.2682	0	0	0	0	0	0	0	0	0	0	0	0	0	0	0	0	15.85	51.474	106.75	182.64	294.34	416.33	584.91	749.13	909.81	1125.8	1287.9	1438.2	1586	1799.8	1845.7	1974.9	1997.9	2203.3	2291	2375.8	2444.5
0	7.8757	0	1.4244	0	3.6495	4.1262	12.67	9.0846	20.491	36.28	61.076	82.891	105.24	146.15	165.09	246.16	275	321.12	362.39	548.73	666.95	701.14	822.32	900.83	1125.6	1228.7	1236.4	1291.1	1363.4	1399	1425.5	1504.9	1535.3	1418.3	1168.7	1121.3	1154.9	1362.6	1156.3	1205.6	1174.3	1183.4	1200.2	1222.4	1198.7	1173.8	1198.5	623.96	629.16
35.831	11.727	0	0	0	0	0	0	0	0	0	0	4.412	38.523	89.989	153.92	210.16	300.74	391.96	463.83	539.39	638.72	713.89	743.25	827.05	867.06	966.34	1027.1	1098	1139.5	1199.1	1248.6	1278	1378.3	1393.9	1444.1	1507	1557.9	1585.8	1610.5	1623	1681.1	1730.8	1731.2	1663	1710.6	1659.1	1724.4	1720.2	1785.6
19.369	0	0	2.3762	0	0	0	0	0.76979	9.9945	15.321	15.043	26.45	32.86	54.429	86.335	110.78	145.88	194.22	261.06	399.94	558.77	762.05	955.99	1172	1427.8	1744.9	2004.1	2276.4	2653.8	2943.6	3279.5	3411.4	3889.5	4286	4728.9	5005.3	5258.5	5303.5	5541.1	5727.9	5926.7	6059	6256.5	6386.9	6550.4	6766	6590.2	6822.8	6885.9
16.488	0	5.5346	0	14.108	34.909	34.991	11.947	0	0	0	0	0	4.6345	51.187	72.317	112.76	137.67	162.75	195.12	211.29	210.64	233.9	305.73	355.08	374.4	414.74	420.69	443.65	503.66	479.86	448.65	508.49	514.03	512.19	532.25	527.14	504.32	501.73	495.94	524.53	460.11	397.35	378.34	404.37	418.28	395.25	394.9	419.2	406.45
10.104	1.4382	0	3.1402	1.7555	0	0	0	0	0	0	9.5178	25.541	45.736	85.884	108.21	157.93	232.08	307.16	447.38	613.28	742.2	941.26	1111.8	1317.9	1460.8	1654	1728.8	1968.4	2060.9	2251.1	2405.1	2525.6	2694	2842.9	3013.5	3210.4	3208	3283.5	3369.3	3449.4	3545	3696.2	3695.1	3680.6	3812.5	3977.1	3964.1	4036.5	4103.3
9.8073	8.7155	8.4133	1.9762	0	0	0	0	0	0	0	0	0	0	0	0	0	0	0	0	0	0	0	0	0	0	0	0	0	0	0	0	0	9.1297	23.289	94.074	146.4	212.1	220.58	267.57	292.62	358.79	393.02	476.48	507.53	558.05	573.16	624.31	640.39	653.57
21.094	6.2983	1.3967	0	0	0	0	0	0	0	0	0	0	0	0	0	0	0	0	0	0	0	0	6.0257	39.899	104.74	172.4	299.93	403.89	560.39	733.8	950.01	1161.4	1380.1	1626.5	1827	2097.7	2455	2616.1	2726.6	2883.5	3008.6	3169.5	3243.9	3358.7	3431.1	3523.3	3633.9	3645.8	3717.6
2.1399	0	0	5.6485	0.47804	0	14.194	50.473	114.28	179.26	314.34	487.38	631.6	796.72	1001.4	1205.8	1401.8	1507.8	1856.6	2207.9	2547.3	2803.9	3156.5	3541.9	3876	4402.1	4789.6	5245.4	5761.3	6310	6824	7465.6	7972.6	8708.9	9087.3	9713.5	10364	10878	11160	11601	11967	12315	12352	12741	13153	13257	13824	13775	13966	14160
2.6822	21.041	4.8185	0	0	0	0	0	0	0	0	0	0	0	0	6.4197	0	0	0	0	0	0	0	11.762	13.363	0	0	0	0	0	23.07	33.135	36.067	35.885	69.692	96.854	93.846	146.43	135.92	169.07	261.24	264.78	272.69	217.46	228.47	240.06	276.51	249.19	266.05	259.35
12.054	6.6804	2.5634	0	3.0913	0	0	0	0	0	0	0	0	0	0	0	0	0	0	0	11.54	74.129	63.749	128.15	182.3	258.84	328.29	478.24	655.41	665.09	968.24	1096.9	1370	1593.2	1751.4	1970.1	2191.1	2395.6	2620	2766.3	2963.2	3102.1	3244	3353.1	3370.5	3477	3574.7	3715.8	3745.9	3880
9.2206	6.5874	0	0	0	0	5.5037	0	0	0	0	0	3.9789	0	0	0	0	0	0	10.492	12.916	45.972	91.344	127.82	199.09	293.99	401.17	565.49	738.85	919.54	1189.4	1399.8	1602.6	1932	2183.9	2428.3	2670.2	2879.5	3166.7	3297.4	3474.8	3638.6	3838.2	3891.6	3799.2	4197.1	4166.4	4123.5	4267.1	4110.9
0	0	0	3.7313	0.12401	1.4408	0.62711	0	8.1057	17.433	26.139	30.925	39.498	48.243	54.277	58.704	72.474	64.591	62.308	66.369	81.039	108.69	133.21	174.79	215.21	253.12	309.89	404.59	485.75	622.33	750.7	880.75	1071.9	1258.2	1455.9	1649.5	1898.5	2078.7	2300.3	2499.7	2801.8	2992.9	3099.3	3141.1	3289	3348.5	3465.7	3551.8	3764.1	3807
0	0	0	0	6.5367	12.319	12.664	22.213	16.813	12.394	30.266	16.107	33.97	17.306	28.193	34.014	50.157	54.126	65.294	83.713	99.198	118.85	140.57	184.42	205.65	248.95	278.07	293.48	347.87	378.84	380.16	423.49	427.83	470.31	484.53	535.34	547.44	537.58	578.15	557.97	578.36	581.52	615.43	603.37	598.68	578.31	592.63	609.24	610.15	665.77
2.7143	0	1.1672	0	0	0	5.7742	0	0	2.5066	0	0	2.9624	0	0	0	0	0	0	0	0	0	0	0	23.442	61.978	125.73	225.35	343.4	502.33	650.81	719.01	851.34	960.71	1111.3	1392.5	1587.7	1766	1957.8	2152.6	2248.6	2463	2476.1	2568.3	2796.9	2786.7	2855	2970.1	3031	3092.6
35.591	10.314	0	0	0	0	0	0	0	0	0	0	0	0	0	0	0	0	0	0	0	0	0	0	0	0	0	0	27.166	66.217	107.95	168.34	222.75	303.8	380.1	431.74	481.89	562.96	608.4	665.73	710.11	765.28	800.85	838.74	888.25	907.44	945.86	939.73	963.82	959.5
7.1257	0.72516	0	0.10658	0	0	0.40343	2.526	0	6.9569	6.1934	10.041	10.024	23.856	21.296	21.203	17.755	25.839	26.097	42.219	49.437	65.839	85.632	142.52	184.11	277.95	403.36	579.6	757.39	945.65	1118.7	1362.6	1564.6	1858.7	2096.6	2422.9	2709.4	2995.5	3283.5	3534.2	3770.3	4100.7	4363.8	4588.7	4729.5	4892.5	4930.7	5364.9	5253.1	5505.2
4.255	0	0	0	34.144	0	0	0	0	0	0	0	0	1.8706	0	0	0	0	0	0	0	0	0	0	0	0	7.0849	12.602	11.182	0	23.799	72.689	133.44	240.08	268.9	346.73	454.24	504.7	664.09	735.57	799.26	1056.8	884.25	1090.5	1016.4	1064.1	1105.3	1167.9	1192	1253.8
0	0	0	4.6607	0.94304	5.4865	10.934	12.008	16.239	17.779	15.508	6.4894	14.452	0.29396	5.4027	0	0	0	0	0	0	0	0	0.40773	17.789	8.7618	0	25.026	36.97	58.84	63.8	48.624	47.127	38.046	57.981	82.927	114.9	152.42	194.89	268.11	236.64	276.27	243.19	284.05	267.6	299	256.55	275.5	287.34	316.09
0	0	0	4.505	2.4412	2.6625	5.5252	0	0	17.558	67.512	162.63	259.07	400.54	541.58	690.96	883.32	1150.8	1344.4	1601.5	1786	2100.5	2299.2	2705	2969.4	3379.3	3682	3925.8	4214.3	4561.7	4828.5	5089.7	5361.3	5799.8	5990.7	6257.7	6623.5	6966.4	6979.2	7293.6	7291.4	7550.6	7580.8	7814.2	7731.8	7861.4	7814.5	7954.3	7890.8	8030.5
7.315	5.0419	0	0	3.9608	0	0	0	1.0718	0	0	0	9.9068	23.423	28.37	59.74	97.003	145.36	204.94	263.46	356.16	473.3	571.77	663.91	851.94	994.71	1158.5	1387	1555.2	1781	1936.8	2097	2277	2434.6	2617.8	2794.8	2899.6	2939.6	3093.9	3301.5	3329.1	3521.2	3563.7	3604.8	3616.5	3879.1	3973.4	4114.4	4166.2	4272.1
7.378	17.961	0	0	0	0	0	0	0	0	0	0	0	0	35.761	63.056	178.54	175.27	247.29	305.19	383.94	498.57	540.34	662.71	750.5	864.43	1179.7	1128.9	1128	1267	1277.9	1272.3	1397.5	1447.1	1481.2	1568.7	1644.7	1709.2	1760	1827.2	1851.7	1922.2	1914	2030.2	2028.8	1995.3	2028.3	1975.6	1977.4	1962.7
24.457	17.597	3.1477	0	0	0	0	0	0	0	0	0	0	0	0	0	0	0	0	6.4714	25.202	88.31	137.34	193.04	288.22	399.33	551.57	677.49	822.79	925.17	1029.5	1158.5	1312.9	1419.5	1549.3	1663.1	1803.6	2015.4	2039.5	2205.5	2262.4	2366.4	2452.8	2554.8	2704	2758.3	2820	2825.6	2931.9	2950.8
0	0	0	7.4287	7.7685	8.7238	0	0	0	0	0	0	0	0	0	0	0	0	0	2.9117	0	0	12.554	14.976	6.5566	9.0129	0	20.022	21.369	39.607	42.031	74.372	62.562	64.005	104.05	100.4	101.29	116.04	145.82	185.87	162.18	230.9	264.13	291	327.43	310.73	280.21	325.64	293.65	324.95
6.3088	0	0	5.0813	4.2816	0	0	0	0	0	0	0	0	0	0	0	14.247	48.727	121.93	208.63	347.66	499.39	659.12	851.21	1105	1352.4	1630.2	1992.7	2172.3	2452.7	2728.2	3029.9	3278.2	3523.7	3821.5	4211.4	4474.6	4698.3	4926.6	5222.1	5235.8	5462.2	5758.5	5809.5	6042.2	6043.4	6248	6320.4	6382.6	6475
0	0	0	0	10.092	21.628	28.669	31.881	36.808	48.947	55.457	60.564	73.764	62.795	73.008	71.497	73.552	82.821	99.306	111.96	109.21	103.38	110.53	137.38	156.99	175	169.49	198.97	226.91	259.23	296.25	320.19	358.28	431.49	532.98	607.77	752.13	901.06	1029.7	1145.1	1229	1305.3	1377	1501.9	1522.4	1570.1	1581.2	1589.3	1599.7	1580.6
0	0	0	8.9898	18.097	21.142	24.557	40.219	35.832	33.658	37.433	34.76	40.73	51.942	58.09	77.227	82.867	118.74	144.94	189.77	213.57	207.57	222.96	243.8	291.91	304.38	298.22	327.2	390.27	436.52	501.22	540.03	535.62	559.05	595.35	666.5	709.64	751.45	764.04	819.16	818.68	846.28	852.86	864.1	880.1	912.37	775.63	924.92	802.88	922.72
13.626	0.9123	0	2.6197	0	0	0	0	0	0	2.7753	0	10.271	16.438	30.495	39.185	59.916	81.995	103.32	127.72	182.66	239.64	309.19	375.42	478.42	628.05	795.46	974.43	1160.3	1421.1	1628.2	1937.4	2258.5	2614.9	3022.9	3379.9	3749.6	3996.4	4323.1	4733.5	5078.4	5317.1	5506.7	5713.4	5908.2	6052.1	6320.4	6235.4	6429.5	6470.2
15.913	2.2949	2.8975	0	0	0	0	0	0	0	0.12936	8.768	5.7214	13.738	19.369	30.221	37.598	69.143	103.12	157.56	240.29	376.38	541.84	722.03	880.12	1135.8	1239.3	1556.5	1726.8	1924.5	2028.2	2384.6	2666.9	2937.2	2957.7	3346.7	3442.7	3497.1	3608	3835.5	3797.6	3934.8	3984.8	4090.7	4102.6	3953	3999.9	4066.4	3985.1	4199.6
11.621	10.44	0	1.303	0	0	0	0	0	0	0	0	0	0	0	0	0	0	0	0	0	0	0	0	0	0	0	0	0	21.468	81.632	140.96	228.02	337.99	442.83	528.21	614.57	757.48	870.34	968.57	1026.1	1023.9	1187.8	1227.4	1318.9	1350.5	1304.3	1355	1448.2	1388.6
0.33697	0	1.4166	13.056	1.8784	0	0	1.2701	3.1742	1.8991	9.9965	29.291	58.885	92.971	117.21	167.5	154.7	220.6	254.19	288.02	309.85	309.32	318.39	326.08	341.98	372.68	393.05	419.84	459.32	462.71	488.14	526.88	540.58	574.87	616.96	642.72	702.03	710.64	737.07	737.77	773.42	770.55	846.58	818.76	837.18	828.83	840.09	840.71	862	850.61
2.8753	0	0	3.8871	8.2778	4.5282	0	4.4459	7.1298	8.3121	10.361	14.882	4.7638	8.7916	15.967	21.623	27.919	24.703	41.286	82.13	119.82	149.68	211.55	279.59	368.48	442.88	494.87	631.49	706.59	791.12	838.53	950.5	1025.1	1090.2	1183.8	1293.5	1345.1	1434.2	1530.1	1568	1648.6	1722.1	1768.9	1826.7	1852.9	1874.2	1873.7	1915.3	1920.2	2006.5
0	0	0	3.7524	0	15.662	10.469	17.987	9.7798	17.673	18.516	0	0	0	0	0	0	0	0	0	0	0	0	0	0	0	0	0	0	0	0	0	0	0	0	0	0	0	0	0	0	0	0	0	0	0	0	0	0	0
19.656	5.792	0	0	0.30079	0	4.6018	19.089	6.8323	10.593	0	9.3689	0.93262	0	5.214	11.043	5.5347	21.098	30.483	41.538	73.08	108.7	152.55	225.63	317.98	426.77	606.99	720.52	766.05	1096.6	1203.7	1278.1	1414.9	1611.5	1783.2	1952.5	2179.2	2193.3	2367.9	2496.8	2614.9	2769.1	2892.8	2909	3133.7	3172.4	3272.3	3316.8	3384	3492.1
0	0	8.9639	0.51176	5.8439	4.854	4.8943	4.1337	0	0	0	0	2.5345	0.67351	1.6211	11.219	16.825	56.645	93.099	159.37	249.82	346.37	439.59	622.75	787.67	941.75	1144.8	1266.3	1449.7	1640.3	1835.4	1971.5	2100.7	2217.3	2427.9	2589.4	2683.9	2920.1	3019.7	3232.5	3190.8	3220.4	3363.1	3417.5	3517.9	3597	3611.2	3560.3	3596.6	3661.5
4.575	5.1868	0	4.75	5.3293	0	0	4.6561	0	0.47603	0	0	0	2.5737	0	10.823	6.8471	13.453	10.18	13.317	0	13.546	15.263	55.808	107.49	181.41	256.38	305.02	465.91	671.37	831.81	1142.8	1358.8	1676.8	2027.7	2380.7	2773.7	3097.7	3451.1	3837.5	4315.3	4630.8	4816.7	5042.4	5298.6	5583.3	5403.3	5797.6	6045.5	6180.6
3.6716	11.288	0	0	0	0	0	0	0	0	0	0	0	0	0	0	0	7.631	26.625	61.533	99.175	161.99	223.24	305.03	428.81	544.66	692.28	860.92	1053.9	1280.8	1497	1769.9	1989.8	2296.2	2593.1	2716.7	2970.7	3127	3351.3	3447.1	3619.1	3848.9	3877.6	4162	4255.6	4236.5	3628.6	4259.6	4213.6	4278.6
8.7457	0	0	0	0	0	12.342	0.34574	18.285	34.584	71.401	95.029	142.97	164.34	198.76	232.16	282.6	308.99	330.88	323.1	373.62	427.95	457.93	518.94	581.58	661.68	698.13	720.01	816.84	843.67	899.34	929.79	1053.4	1227.1	1248.9	1370.4	1436.4	1534.6	1573.6	1645.8	1760.8	1774.3	1839.8	1851.2	1899.8	1836	1886.9	1901.3	1931.9	1839.3
0	0	6.8244	4.5751	0	4.8256	1.1576	2.1154	4.7788	2.6387	1.9467	0	3.411	5.559	5.0982	16.557	12.416	29.471	40.952	100.42	153.81	242.44	344.46	458.6	621.2	773.15	976.35	1159.5	1348.6	1535.5	1735.5	1910.5	2119	2330.4	2489.5	2656.2	2776.2	2913.8	3027	3192.8	3338.3	3418.9	3440.2	3540.6	3512.7	3656.3	3639.9	3630.9	3623.4	3579.5
10.915	15.429	0.63814	0	0	0	0	0	0	0	0	0	0	1.4581	0	5.6049	17.379	25.852	39.941	55.728	107.73	148.3	196.36	265.2	316.94	381.72	454.75	505.82	562.93	616.31	685.05	716.66	766.32	818.15	869.5	904.87	956.98	995.15	1018.1	1053.9	1092.3	1095.7	1129.9	1148.2	1148.3	1150.8	1146.7	1142.9	1172.3	1175.4
3.9211	10.227	0	0	0	2.183	1.7396	9.0503	22.637	47.048	107.94	132.59	193.22	240.15	276.52	315.77	314.99	367.98	368.64	515.62	520.12	586.52	644.44	622.09	690.34	746.72	885.56	926.3	815.97	1023	1083.8	1162	1353.6	1394.3	1524.5	1585.7	1741.8	1823.7	1904	2023.1	2079.7	2169.8	2242.3	2325.3	2431.7	2465.5	2463.7	2522.6	2600.3	2646.3
22.285	15.88	0	0	0	0	0	0	0	0	0	0	0	0	0	0	0	0	0	36.975	65.309	87.304	128.94	167.99	192.41	259.85	272.69	304.82	317.12	331.45	394.45	407.38	464.11	462.59	517.32	556.4	606.58	648.48	683.55	698.97	738.34	759.25	808.45	829.93	836.92	851.85	888.09	884.71	873.39	866.56
23.933	9.731	0	0	0	0	0	0	0	0	0	0	0	0	0	0	0	0	0	0	0	8.8252	27.84	58.583	91.224	120.77	158.7	177.55	209.02	265.35	187.34	206.15	236.22	239.64	273.83	323.81	340.16	399.88	405	409.27	455.25	487.95	517.28	523.28	507.55	553.13	604.21	564.83	601.44	548.55
25.619	18.06	2.7915	0	0	4.5709	0	3.6773	4.1205	0	0	0	0	0.94053	0	12.039	30.526	57.681	107.27	175.71	246.43	327.13	449.54	514.93	650.73	744.79	870.66	1031.7	1154.1	1288.8	1438.1	1625.5	1785.3	2011.5	2142.3	2348.6	2591.3	2710.1	2856.3	3010.2	3101	3281.5	3450.3	3534.2	3549	3721.9	3796.7	3818.3	3983.8	4258.4
31.619	23.137	5.1501	0	0	0	0	0	0	0	0	22.35	85.665	155.79	306.46	457.93	688.92	972.49	1232.2	1575.9	1982.3	2366.6	2901.8	3458.3	3904.6	4424.3	5108.2	5722.6	5987.1	6526.4	7155.5	8563.6	9119.2	10174	10964	11386	12308	12970	13552	14312	15034	15499	15834	16401	17340	17327	17303	18005	18440	18229
5.5168	11.878	0	8.4538	0	0	0	0	0	0	3.6598	2.0593	30.839	63.285	89.1	99.008	150.91	188.45	245.19	293.66	300.9	526.89	685.84	790.97	1020.1	1194.1	1355.7	1575.3	1839.1	2072.6	2265.5	2431.2	2632.9	2817.6	3099.8	3259	3432.7	3614.5	3686.8	3781	3909.3	3956.3	4078.3	4003.4	3990.5	4060.1	4243.5	4150.9	4202.4	4266.5
6.1379	3.3573	3.2733	0	0	0	0	1.8382	1.884	0	7.2837	1.8333	3.8875	0	8.3789	12.327	16.352	18.848	25.815	32.81	48.5	86.49	138.6	230.84	338.27	422.39	519.59	623.2	752.35	861.29	979.46	1046.9	1187.6	1286.3	1393.6	1550.5	1608.4	1661.4	1735.9	1793	1921.6	1975.4	2008	2029.9	2065.2	2018.6	2103.9	2061	2147.7	2133.7
3.3711	2.774	0	0	0	12.358	3.0319	1.6075	0.13761	0	0	1.5794	0	2.5815	1.3588	10.972	18.922	24.763	40.429	66.69	95.621	151.4	201.98	253.37	319.83	389.72	474.18	570.79	624.63	736.9	820	891.41	990.27	1111.6	1202.6	1280.3	1450.9	1522.2	1595.7	1653.3	1770.2	1864.4	1922.7	2039.6	2053	2125.6	2153.3	2206.7	2195.6	2267.4
0	4.2839	0	6.6722	0	16.894	0	8.8061	15.941	22.067	13.434	22.587	27.835	33.314	67.52	75.383	108.2	108.31	124.61	159.55	198.47	254.93	260.03	343.74	392.55	486.49	575.56	668.94	833.19	982.75	1092	1306	1465.1	1721.5	1849.3	1959.6	2091.1	2229.6	2322.9	2456.4	2562.9	2636.3	2700.1	2695.7	2724.7	2704.8	2783	2782	2882	2829.7
0	4.6236	0.080853	8.7936	0	0	0.80131	0.16665	0	0	5.8027	16.477	16.428	4.4773	5.8516	10.354	14.359	24.412	18.659	20.316	35.75	53.092	49.091	49.365	62.572	75.545	79.317	102.07	103.48	132.12	135.62	160.71	187.19	225.28	236.33	263.55	327.38	296.24	292.38	347.52	412.29	409.98	426.14	393.02	413.56	367.28	401.08	431.24	437.22	450.24
0	0	0	0	24.463	23.255	15.971	0	0	0	0	0	0	1.9396	4.8513	13.013	32.138	58.515	70.576	134.49	180.61	253.19	331.21	479.41	616.63	765.1	884.2	982.63	1216.1	1262.6	1380.1	1508.7	1736.3	1823.4	1929.3	2035.4	2129	2183.8	2308.2	2397.2	2363	2463.5	2544.7	2671.1	2644.9	2677.3	2680.1	2671.6	2760.3	2874.7
13.016	8.5795	2.4559	3.1266	0	0	0	0	0	0	0	0	0	0	0	3.5195	23.593	55.165	116.62	233.23	365.21	483.52	584.67	747.33	962.33	1100.1	1202.3	1321.7	1490.5	1651	1819	2017.3	2118.8	2319.4	2564.8	2808.6	2929.5	3083.2	3144.9	3267.7	3373.8	3451.9	3514.8	3657.2	3698.9	3681	3789.6	3889.1	3829.8	3806.1
19.449	5.1256	7.7796	0	0	0	0	0	0	0	0	0	0	0	0	0	0	4.3691	35.08	89.28	157.86	228.08	315.52	408.24	478.94	605.75	683.72	778.8	845.06	946.4	1034.9	1103.7	1165.6	1272.5	1379.5	1470.2	1534.1	1538.6	1510.7	1592.2	1578.5	1671.4	1648.2	1597.7	1657	1718.4	1700.6	1724	1720.7	1741.3
3.7759	2.4048	0	6.1624	0	0.139	0	0	0	0	0	13.915	27.055	48.535	79.942	114.47	179.92	262.32	329.07	388.81	474.72	527.67	610.12	660.99	771.26	800.12	881.7	929.22	972.76	1006.1	1066.3	1101.7	1120.2	1173.9	1199.5	1271.1	1231.6	1337.7	1271.7	1349.8	1248.8	1375	1343.1	1399.9	1381.2	1373.9	1316.1	1316.7	1335.5	1358.4
0	0	1.2305	5.0725	0.69421	12.691	0	0	2.9753	0	2.7045	0	0	0	0	0	0	0	0	0	0	8.2622	19.881	16.724	29.124	27.728	53.062	75.259	86.457	107.79	132.17	145.54	155.59	170.1	203.58	214.98	218.42	237.12	242.06	261.2	243.3	221.61	252.22	267.99	301.67	273.28	284.62	269	334.04	311.84
20.808	4.4691	1.7861	0	0	0	0	0	0	0	0	0	0	0	0	0	0	0	0	15.196	31.513	83.963	96.385	150.21	219.93	316.38	435.88	580.53	747.16	921.57	1131.5	1378.9	1640.8	1940.6	2334	2593.8	2834.3	3111.5	3285	3649.6	3850.9	4072.2	4182.4	4433	4644.2	4673.6	4829.7	4960.6	5098.7	5033.2
0	4.5558	1.3345	2.7309	3.2419	1.2773	7.5499	21.816	22.736	31.726	26.878	53.827	75.714	101.92	125.87	170.56	191.68	249.79	296.47	355.33	391.49	431.22	465.42	493.93	553.24	613.49	640.24	728.53	763.41	818.47	949.42	964.33	966.57	979.69	1044.4	1103.8	1189.9	1332.1	1355.5	1458.2	1483.6	1481.1	1576.3	1578.6	1609.9	1669.5	1704.5	1724.1	1702.7	1771.5
20.258	15.906	1.5791	0	0	0	0	0	0	0	0	0	0	0	0	21.202	44.59	98.18	126.05	172.8	212.89	252.07	298.93	361.49	425.84	499.15	534.31	560.19	611.2	664.63	681.3	712.13	743.85	787.21	769.92	794.47	786.27	821.21	838.2	861.4	906.2	824.16	821.56	905.79	849.44	863.51	863	900.15	862.41	819.88
12.317	16.025	12.434	0	0	0	0	0	0	0	0	0	0	22.569	80.855	105.04	220.99	336.34	482.93	654.11	858.69	1104.7	1394.3	1663.7	1959.5	2102	2042.2	2597.2	2892.3	3151.3	3345.5	3624	3975.4	4473.1	4626.6	4707.4	4940.8	5040.2	5307.6	5531.2	5747	6036.6	6074.5	6256.1	6317.3	6414.5	6516.6	6451.2	6854.5	6498.3
14.964	9.9161	2.0695	17.718	0	0	0	0	0	0	0	0	0	0	0	0	1.5458	19.294	62.694	147.81	225.68	335.15	482.77	638.04	826.28	1036.7	1168.4	1415.3	1630	1821.7	1945.7	2054.6	2320.5	2357.6	2541.6	2578	2664.5	2760.8	2914.7	2926.8	2993.3	3285.6	3357.1	3450.8	3503.2	3421.5	3558.5	3533.9	3604.3	3523.2
32.172	6.6286	0	0	0	0	0	0	0	0	0	0	0	0	0	0	0	0	0	12.259	38.988	81.824	131.23	203.72	284.36	371.79	450.73	535.52	645.69	807.49	944.38	1136.5	1302.8	1535.1	1721.5	2012.4	2262.6	2463.1	2657.4	2945	3160.9	3398.3	3681.7	3648.7	3936.1	3882.4	4040	4216.2	4163.4	4397.9
9.4566	4.3829	0	0	4.2005	0	0	0	0	0	0	0	0	0	0	4.1178	9.6102	22.903	45.212	74.857	102.84	144.28	171.91	245.58	327.44	400.94	457.07	536.98	668.29	770.48	919.17	1018.4	1107	1205.1	1378.7	1559.5	1600.4	1371	1521.6	1573.9	1613.3	1675.8	1685.7	1779.8	1805.1	1901.3	1861.5	1916.1	1916.9	2015.1
21.533	7.9004	0	0	0	0	0	0	0	0	0	0	0	0	0	0	0	0	0	0	0	0	12.466	30.955	63.972	95.14	134.15	169.44	203.27	220.37	242.84	294.94	327.38	389.01	441.49	479.06	529.35	553.67	599.03	614.47	659	694.55	734.85	756.46	750.32	798.72	792.73	860.67	856.61	869.04
5.6439	0.2789	7.9693	1.9457	0	0	0	0	0	0	0	0	0	0	0	0	0	0	0	0	0	0	0	0	0	10.304	13.412	45.61	35.085	55.012	32.144	50.227	48.658	58.775	59.394	56.283	61.578	50.65	31.968	27.979	31.226	43.705	34.702	15.574	38.652	42.822	15.511	4.8877	0	0
32.947	26.058	0	0	0	0	0	0	0	0	0	0	15.542	0	13.856	14.497	23.892	32.811	41.244	51.306	51.288	49.469	57.318	70.87	86.327	101.58	104.03	115.1	131.12	134.52	140.81	164.09	179.88	182.45	176	181.21	184.66	205.89	210.52	185.82	193.95	197.24	199.77	202.5	204.43	200.29	218.15	235.26	226.1	227
1.2608	0	0	0	11.423	5.5214	5.9448	21.13	1.2565	3.8563	32.166	49.402	75.175	106.4	127.36	170.76	258.16	314.78	406.02	498.11	627.13	757.29	881.31	995.03	1115.6	1239.7	1379.8	1587.3	1620.8	1766.9	1862.2	2050.9	2152.3	2248.3	2292.9	2333	2474	2598.2	2718.4	2804.9	2900.5	2887.1	3039.6	3070.5	3223.3	2403.7	2453.4	2413.5	2437.2	2443.8
0	1.8569	0	2.5279	0	18.835	2.8752	9.9592	10.782	11.131	24.447	17.654	25.784	24.709	26.793	25.511	38.179	41.601	40.851	66.77	104.07	165.74	245.92	368.86	532	667.27	890.35	1144.5	1382.8	1550.4	1837	2024.1	2184.2	2354.5	2514	2640	2815.7	2937.3	3197.6	3325.1	3415	3436.1	3512.9	3597.8	3615.2	3576.1	3642.8	3627.3	3722.3	3702.5
0	5.0356	5.0219	6.7258	0	0	8.2134	9.0101	5.9642	2.3745	25.684	32.115	43.822	49.728	58.376	75.071	67.77	91.955	109.45	114.26	118.45	134.31	150.18	186.46	213.11	221.49	243.86	286.76	339.64	422.45	482.19	573.25	728.5	791.73	916.48	1069.9	1191.5	1283	1421.7	1489.7	1623.9	1710.7	1902.2	1928.5	1999.4	2087.1	2119	2206	2246.9	2254.8
0	0	0	5.8238	10.025	8.0072	17.16	13.173	23.832	25.844	23.816	23.442	24.443	25.085	34.256	43.53	59.117	60.642	65.168	94.42	128.45	143.73	161.39	178.83	201.43	210.25	238.98	272.07	297.5	341.59	397.29	384.81	430.69	460.77	521.58	608.7	693.83	871.62	935.49	972.82	1074.2	1163.2	1231.9	1266.6	1378.3	1391.8	1458.8	1524.3	1551.2	1554.1
0	0	0	4.9203	6.1724	0	5.6571	8.3103	16.962	14.424	11.518	18.792	32.097	23.456	40.916	15.339	33.217	43.042	57.581	60.277	66.119	74.544	78.258	102.99	111.61	281.46	276.09	326.23	347.2	404.68	95.259	76.186	55.881	38.2	69.417	94.302	144.52	219.58	275.51	364.78	363.62	444.1	415.85	526.62	500.33	528.88	506.07	505.05	540.66	607.42
0	0	0	0	6.9975	12.749	9.5126	10.744	14.199	14.22	20.879	20.535	14.719	25.097	27.011	38.265	60.482	68.959	95.44	127.8	154.05	202.54	223.89	278.82	324.03	372.98	436.74	478.14	526.1	581.6	626.48	670.48	660.09	698.11	752.54	766.27	806.88	825.72	851.57	867.53	891.84	935.39	954.11	927.62	982.27	984.03	1031.1	1079.6	1037.8	1044
9.4094	14.436	4.5695	0	0	0	0	0	0	0	8.9401	13.592	17.673	11.514	25.302	31.898	36.34	38.917	46.726	58.754	66.346	89.783	122.77	181.03	248.75	322.72	373.37	456.89	518.91	608.71	673.37	758.17	829.99	908.15	981.35	1073.1	1100.5	1209.3	1224.4	1277.4	1310.4	1331	1380.3	1380.9	1381.6	1440.7	1399	1452.9	1448.5	1460.5
0	8.7197	3.9824	3.5469	1.1656	0	0	0	2.3493	0	0	0	0	0	0	0	0	0	2.4481	8.9153	0.46084	3.3211	8.2938	6.1444	5.226	14.455	19.444	28.772	32.911	35.658	37.582	43.841	49.46	56.62	61.093	78.457	77.413	77.307	68.784	81.955	91.659	92.608	94.085	84.13	91.185	85.689	87.873	89.318	88.255	76.379
0	0	0	10.28	6.4068	3.1563	0	9.7065	2.5471	17.969	34.81	36.424	50.868	49.654	62.8	83.718	105.29	139.27	163.88	202.44	277.76	339.27	387.95	476.57	569.38	673.55	762.64	887.36	1024.1	1129.6	1189.8	1295.8	1453.5	1522.7	1591.3	1687.2	1799.8	1836.8	1846	1886.4	1980.8	1984.3	1995.1	2005.5	2029	1994.1	2053.9	2030.5	2064.3	2037.8
0	0	3.2814	3.5719	9.4296	7.178	0.87847	13.054	11.18	30.472	47.311	35.398	35.775	40.11	38.179	43.774	48.427	35.706	30.722	38.801	40.992	38.51	46.855	62.291	115.78	163.07	229.58	360.21	446.61	584.17	732.41	874.7	1020.8	1223.8	1382.2	1543.6	1748.9	1975.6	2057.3	2198	2329.3	2499.8	2613.4	2705.5	2807.7	2978.6	3044.5	3085.5	3162.4	3219.7
9.8097	8.8585	0	0	0	0	0	0	0	0	20.088	32.864	55.462	70.136	94.28	146.67	165.51	202.56	205.53	254.35	298.22	353.83	412.93	433.61	453.42	470.71	533.9	594.19	646.85	722.2	819.08	899.93	999.05	1113	1305.9	1445.8	1558	1701.5	1913.3	2027.5	2179.6	2234.6	2333.5	2386.5	2475.5	2579.1	2587.1	2553.8	2626.1	2719.1
4.0404	5.1941	0	3.2484	0	2.3282	0	0	0	0	4.8409	0.32494	0	6.0746	5.6412	12.09	18.428	16.183	17.828	30.023	41.646	58.129	85.26	119.13	138.21	171.24	211.2	257.74	307.44	373.88	410.51	474.81	530.15	597.57	680.26	758.38	829.66	915.91	957.75	1009.9	1099.3	1153	1189.2	1179.5	1218.7	1208.2	1253	1236	1323.8	1356.9
0.35028	7.0803	0.46189	0	0	0	0	3.4246	0	0	3.7519	0.35404	13.397	37.663	114.46	193.37	275.02	364.41	480.04	588.02	721.66	831.25	960.09	1092.4	1200	1332.7	1429.6	1555.1	1757.9	1859.9	1907.3	2043.4	2235.7	2449.1	2559.2	2612.3	2807.4	2919.6	2944.8	3021.2	3217.6	3200.2	3310.7	3222.2	3331.5	3411.2	3558.6	3628.7	3597.1	3478.7
0	2.0419	1.3429	3.3965	0	4.3134	0	8.0178	3.74	36.675	81.222	156.74	257.3	327.89	447.18	562.38	697.15	812.46	891.11	982.43	1083.3	1148.8	1361.1	1510.6	1651.3	1721.9	1878.4	2026.6	2137.7	2322.2	2403.7	2565.6	2698.5	2917.6	3062.5	3223.2	3444.2	3613.5	3590.3	3835.6	3947.9	4096.1	4173.2	4203.3	4165	4247.4	4314.6	4320	4362.5	4395.8
4.6288	1.4671	0	0	2.3154	0	6.5518	9.5746	0.48975	0	1.4223	25.597	25.496	62.91	80.664	101.65	125.43	166.39	187.14	240.16	321.92	392.44	437	586.91	693.6	752.76	880.53	1118.1	1256.6	1413.9	1667.9	1749.2	1962.3	2160.3	2349.8	2469.1	2575.4	2113.5	2335.1	2312.5	2399.9	2735.9	2893.2	2817	2751.2	2891.5	2929.3	2930.1	3007.5	3015
23.452	4.142	0	0	0	0	0	0	0	0	0	0	0	0	0	0	0	0	0	0	0	0	0	0	0	7.8366	0	0	0	0	0	6.0668	11.225	42.468	49.593	95.49	126.12	137.78	145.3	164.04	163.23	216.84	238.84	241.3	248.12	257.66	278.78	289.29	291.01	340.52
12.684	10.352	0	0	0	0	3.1161	4.8765	0	0	2.7871	14.871	57.4	78.342	108.67	159.97	211.19	270.49	349.58	448.92	534.06	642	818.09	934.25	1083.2	1221.5	1340.7	1540.6	1608.9	1674.1	1819.4	2034.1	2175.6	2280.9	2468.5	2517.3	2582.2	2678.3	2752.2	2714.7	2787	2969.8	2968	3081.5	3082	3064.8	3056.3	3187.4	3215.4	3139.2
0	0	5.4643	0	0	4.514	0	8.062	6.6372	10.915	10.87	12.751	36.427	73.31	137.52	221.13	347.61	464.69	587.86	739.19	926.2	1096.9	1225.8	1354.6	1505.4	1677.8	1757	1836.2	2009.1	2107.6	2237.4	2318.2	2488.7	2730.9	2636.2	2678.3	2778.4	2862.6	2862.9	3008.9	2940.7	3015.7	3107.9	3141.2	3107.7	3208.4	3166.7	3245.4	3223.9	3188
7.2682	11.916	2.7119	0	0	0	0	0	0	0	0	0	0	0	0	3.6899	51.384	115.05	175.79	262.57	361.26	455.3	533.66	673.53	725.89	788.2	890.85	944.34	1030.5	1105.6	1097.3	1207.4	1232.4	1253.9	1268.3	1290.4	1293.7	1288.9	1391.6	1352.2	1419.6	1354.1	1302.4	1327.4	1311.7	1246.2	1209.1	1232.6	1327.8	1360.8
0	5.2067	0	1.8982	3.3939	0	0.50149	0	1.5202	10.816	24.262	48.59	75.008	142.05	224.15	303.54	396.14	502.08	618.65	743.82	836.85	948.41	1058.8	1366.5	1338.5	1462.2	1598.5	1835.9	1965.2	2148.9	2370.9	2492.3	2692.8	2895.5	3090.5	3295	3530.7	3798.4	3864.6	4102	4234.9	4328.3	4527.9	4769.3	4881.6	4945.8	5065.2	5149.2	5242.6	5370.7
18.267	10.088	2.9858	0	0	0	0	0	0	0	0	0	0	0	0	0	0	10.131	23.712	42.746	92.866	120.77	164.13	207.08	261.78	307.75	356.54	429.42	486.84	592.99	668.88	768.57	881.65	1000.5	1154.4	1277.3	1421.3	1566.8	1682	1807.1	1867.1	1965	2055.3	2095.2	2169	2192.5	2286.4	2253.9	2315.8	2311.6
17.066	5.7001	4.9365	0	0	0	0	0	0	0	0	0	0	0	0	0	0	0	0	0	0	9.7975	13.951	11.567	35.331	86.721	97.321	209.24	260.12	374.06	476.52	594.59	596.15	847.6	927.38	1082	1224.7	1348.3	1391.4	1483.6	1587.2	1590.4	1698.9	1853.9	1932.2	2004.6	1458.1	1513.7	1598.5	2046.1
21.712	9.7799	0	0.6563	0	0	0	0	0	0	6.5652	36.181	72.844	147.58	229.42	315.41	411.84	509.45	603.73	739.57	826.33	974.64	1088.5	1252.7	1288.7	1426.2	1475.2	1584	1675	1803.6	1862.3	1927.1	1999.7	2064.6	2183.5	2228.4	2310.4	2359.4	2412.3	2472	2522.2	2546.8	2577.8	2596.6	2595.2	2587	2628.3	2590.3	2612.9	2657.4
13.364	3.0987	2.1461	0	0	0	0	0	0	0	0	20.749	64.329	119.99	169.98	244.98	323.85	442.87	517.31	656.57	773.32	876.86	1023.9	1215.1	1422	1632.8	1779.1	2027.3	2223	2416.1	2611.9	2875	3093.1	3343.2	3628.4	4077.6	4245.6	4441.5	4658.8	4869	5092	5170.3	5409	5475.9	5569.9	5721.2	5863.9	5778.6	5968.1	6071.2
7.8216	0	2.0821	0	0	9.7236	0	2.3459	1.7913	0	0	0	0	0	0	0	8.8797	13.512	13.537	16.492	49.304	85.444	146.35	188.63	207.19	282.87	376.31	496.95	625.76	743.64	833.29	960.5	1035.7	1147.5	1279.8	1400.1	1565.3	1634.6	1735.2	1792.4	1815.9	1936.6	1944.2	1967.6	1883.4	1930.5	2051.6	2104.5	2072.3	2116.9
14.828	9.6129	0.83852	7.3751	0	0	0	0	0	0	0	0	0	0	7.1166	0	17.495	27.95	38.321	60.32	67.329	72.47	103.91	87.502	111.6	135.48	167.34	162.39	175.92	180.83	195.2	190.05	180.19	182.44	181.73	215.11	244.26	270.99	222.43	267.57	230.08	262.55	266.92	300.86	311.81	347.42	333.26	356.15	350.47	359.65
0	0	0	8.7634	4.9034	3.2951	5.3945	7.1691	0	6.8618	3.8175	0.17916	0.2433	0	9.7471	12.166	28.849	16.916	6.2594	63.23	91.257	120.3	149.77	203.54	239.23	290.97	351.14	443.63	388.65	529.67	567.53	463.67	490.45	502.96	572.65	605.4	659.89	682.8	609.45	709.69	820.12	836.09	882.67	913.79	958.95	969.06	973.07	986.27	979.69	1048.8
0	0	0	0	10.323	10.39	11.754	16.22	24.808	28.264	56.32	55.672	64.59	69.744	82.32	101.81	115.69	142.87	150.6	170.5	193.01	230.17	270.35	346.37	452.47	579	763.98	959.03	1157.4	1560.4	1568.1	1901.9	2134.2	2442.4	2706.5	3000.1	3266.8	3388.1	3741.4	4055.8	4273.1	4343	4656.6	5009.8	4977.3	5149.4	5277.9	5529.9	5439.9	5681
0	0	5.0912	0	1.3266	5.0319	7.705	0	0	0	4.4665	0	0	0	0	8.8281	5.8285	27.623	44.454	94.969	143.96	246.1	306.19	449.97	549.67	657.22	772.37	843.26	1072.6	1089.8	1280	1518.4	1755.2	1799.9	1834.7	2047.6	2093.7	2148.3	2246.3	2291.6	2260.7	2392.5	2387.4	2426.7	2479.8	2533.1	2684.9	2683.8	2617.8	2653.2
0	5.5714	0	5.4485	1.7469	0.25368	0	0	0	0	0	0	13.582	35.832	22.445	70.498	90.559	127.2	128.77	206.23	221.46	303.09	360.86	473.98	604.87	709.58	839.5	1003.3	1144.6	1314.8	1469.6	1718.6	1851.2	2056.3	2210.2	2359.4	2512.7	2748.1	2760.9	2914	3029.3	3143	3293	3383.7	3493.3	3563.9	3610	3655.6	3641.3	3626.7
0	0	0	0.49689	4.2521	15.29	17.481	39.498	32.048	34.058	56.649	65.3	73.524	84.881	93.866	118.56	119	163.08	192.78	227.64	255.5	292.3	304.56	347.16	403.38	434.69	506.03	562.26	640.66	683.23	785.75	888.17	933.81	1020.4	1129.9	1174.9	1272	1341.4	1383.3	1537.3	1537.6	1581.9	1617	1580.9	1617.8	1671.6	1676.1	1656	1626.8	1682.1
27.674	10.934	0	0	0	0	0.18695	0	0.10519	8.4244	59.458	151.3	222.95	383.63	467.91	570.3	959.07	1164.6	1394.4	1661.4	1903.6	2238.4	2462.2	2652.7	2916.5	3190.4	3422.7	3504.3	3655.3	3878.3	4021.5	4252.1	4495.5	4711.5	5067.4	5310.1	5354.1	5686.4	5894.2	6036.8	6027.3	6868.1	7024.9	7154.1	7447	7411.7	7609.2	7751.2	7801.7	7583.6
20.117	4.6609	3.8987	2.0999	0	0	0	0	0	0	0	0.9598	4.7007	22.067	34.502	50.143	78.709	101.69	96.622	124.66	143.93	168.32	186.1	227.24	244.26	269.29	302.08	329.26	353.92	389.29	430.96	485.02	556.85	611.78	698.18	776.82	854.04	912.13	1007.3	1072.2	1127.5	1213.9	1277.2	1360.5	1409.6	1491.5	1511.5	1584.6	1615.3	1620.5
14.441	6.7537	7.5243	0.30525	0	0	0	0	0	0	0	0	0	0	0	0	0	0	0	0	0	0	0	0	0	0	0	0	0	0	0	0	0	0	0	0	0	0	0	0	0	0	0	0	0	153.53	143.51	141.81	127.15	115.12
12.597	4.1741	0.75194	0	0	0	0	0	0	0	0	3.5003	10.032	27.468	42.903	80.6	137.56	177.01	220.01	254.97	288.15	343.42	408.81	476.75	549.45	622.97	743.12	879.91	986.12	1131.1	1251.8	1438.4	1553.8	1727.8	1830.1	2004.7	2100.1	2232.9	2291.4	2402.3	2475.7	2581.3	2672.6	2749	2790.6	2797.2	2839.8	2836.4	2892.2	2954.6
0	0	0	0	4.4178	19.741	21.268	38.587	50.264	54.577	48.578	66.935	71.687	69.511	70.716	69.291	106.75	96.777	109.94	119.39	127.43	115.13	165.11	202.14	244.56	300.37	391.73	461.82	529.9	588.71	677.79	745.12	824.33	933.68	1064	1181.1	1291.9	1447.1	1515.5	1555.1	1630.6	1733.2	1768	1863.6	1907.1	1967.1	2002.9	2062.3	2041.9	2112.8
0	0	0.15183	7.6762	0	6.9999	0	0.75709	4.9584	18.841	22.786	65.517	106.62	155.21	246.54	375.3	541.58	659.1	763.17	937.84	1185.9	1317	1484.2	1710.6	1698.5	1832.3	2076.8	2342.9	2516.7	2563.5	2650.7	2766.2	2943.7	3065.6	3134.2	3189.3	3073.8	3089.5	3344	3293.1	3442.7	3463.9	3549.2	3602.4	3493.8	3343.4	3419.9	3409.3	3543.7	3747.9
25.086	9.591	0	0	0	0	0	0	0	0	21.31	53.73	99.656	159.53	203.66	271.71	354.84	445.6	481	556.8	617.56	696.17	728.18	771.78	852.87	925.48	937.43	969.84	1063.6	1106.9	1118.3	1127.9	1164.7	1202	1243.2	1343.2	1397.3	1434.1	1529.4	1527.4	1525.8	1580.6	1622.9	1641.8	1714.2	1711.2	1711.1	1757	1688.4	1788.8
0	1.774	0	13.702	0	7.1143	0	18.108	3.7825	0.82158	4.5263	0	0	0	0	0	0	0	0	0	13.752	33.309	25.947	50.238	73.218	90.165	97.235	119.41	143.67	174.5	192.14	189.17	250.45	242.65	265.45	286.38	316.92	304.3	323.27	354.74	388.21	425.94	445.64	422.34	408.55	473.76	487.34	468.24	538.77	594.51
13.932	13.117	0	3.7251	0	0	0	0	0	0	0	0	0	0	0	0	0	0	6.8493	56.061	79.823	121.9	164.95	144.51	215.13	255.58	335.52	389.04	424.92	486.47	535.94	596.56	603.89	639.94	631.63	653.98	662.29	710.12	691.6	728.84	711.33	746.33	779.21	804.11	798.68	693.91	696.53	798.87	790.15	797.33
1.0642	0	0	3.4414	0	5.8423	2.1093	0	0	0	0	0	0	0	0	0	0	0	1.6597	9.5688	16.132	28.88	34.363	68.396	120.06	189.67	311.61	452.15	590.04	807.24	1064.8	1279.5	1601.8	1861.6	2157.5	2502.2	2797.6	3101.9	3394.6	3744.6	3890.9	4126.3	4229.5	4254.9	4384.6	4594.1	4625.4	4774	4853.6	4886.1
0.22103	0	0	0	0	11.582	1.8841	0	0	0	6.7512	2.1304	14.905	9.0139	33.625	74.792	88.923	148.67	215.56	290.21	404.4	562.69	711.33	828.86	892.24	1056.6	1219.9	1388.3	1577.7	1769.3	1954.2	2212.2	2279.7	2534.8	2696.3	2906.5	3073.4	3217.9	3332.9	3532.2	3637.5	3741.4	3758.8	3818.7	3882.5	3890.5	3870.4	3877.2	3889.9	3869.2
14.545	1.49	0	23.166	0	0	0	0	0	0	37.004	42.127	89.429	110.85	181.98	245.58	278.15	385.11	405.24	382.55	540.92	511.45	597.01	701.14	833.51	985.27	1140.1	1275.3	1341.2	1400.2	1526	1833.4	2008.4	2079.9	2225.5	2311.4	2471.2	2684.1	2666.8	2832.2	2947.6	2994.4	3087.3	3110.8	3084.8	3158.1	3179.2	3156.4	3188.9	3214.5
15.692	3.334	0	0	1.406	0	0	0	0	0	0	0	0	0	0	0	0	0	0	0	5.498	9.5666	9.5742	1.4259	1.4136	0	22.081	30.157	68.58	45.621	76.946	100.89	89.662	59.804	54.517	104.1	124.94	194.63	278.42	297.49	413.69	367.69	475.01	561.94	626.01	643.18	690.04	688.61	751.64	822.42
0	0	0	11.018	6.4112	1.4575	5.5936	0.61235	4.0162	2.3208	2.3463	0	0	2.3309	42.969	83.333	145.01	202.99	271.64	375.85	503.05	647.29	889.74	1186.5	1492.5	1725.4	2090.1	2453.1	2817.8	3151.8	3479.9	3803.8	4025.7	4291.1	4446.5	4788.8	4790.4	4912.9	4991.8	5026.7	5199	5163.2	5368.7	5379.6	5357.7	5377.7	5446.3	5470.9	5433.9	5438.4
0	0	0	9.2485	11.871	21.086	25.148	35.334	38.72	55.805	53.976	52.548	60.954	42.65	52.057	49.144	62.221	65.147	53.812	44.851	66.317	85.133	109.49	121.29	164.86	227.85	274.89	340.61	398.73	469.39	510.65	577.53	655.71	718.09	776.2	837.41	915.44	923.3	981.65	1043.4	1111.1	1125.4	1147	1116.2	1115.2	1104.9	1159.6	1176.4	1216.6	1195.1
48.537	29.047	2.6203	0	0	0	0	0	0	0	0	55.332	136.47	236.28	338.01	508.09	671.49	768.28	946.51	1128.8	1311.9	1448.5	1568.2	1756.1	1816.4	1916.5	1995.1	2065.2	2035.4	2174.1	2236.4	2285.9	2269.5	2308.5	2400.8	2409.4	2466.8	2415.7	2448	2417	2467	2525.7	2513.9	2535.1	2528.2	2540.3	2515.4	2586.9	2523.1	2598.7
7.1761	0	0	3.3896	0	10.994	0.91123	7.027	0	0	0	0	12.406	25.945	46.519	83.89	114	160.37	212.1	265.27	340.92	361.16	465.85	452.3	199.69	196.78	288.03	343.37	430.34	495.55	568.37	648.2	673.54	752.73	821.57	929.13	1020.4	1101	1118.4	1147.8	1140.8	1226.8	1291.5	1282.7	1238.4	1268.3	1361.5	1411.4	1448	1541.4
0	0	8.2303	9.6853	7.5944	0	0	0	0	0	0	0	7.6326	0.65146	8.9875	26.009	45.892	83.225	118.26	122.05	147.36	174.22	194.83	199.63	254.75	253.82	295.43	370.71	361.79	418.67	481.52	488.97	536.54	575.14	605.81	641.75	724.41	715.97	719.77	745.08	814.45	829.07	794.15	760.39	774.52	709.85	748.78	751.48	784.72	765.46
0	0	0	11.616	3.75	1.5291	5.3174	2.2112	0.62498	17.886	12.109	14.255	9.872	0	9.299	18.65	27.366	29.851	23.566	32.222	43.735	45.391	49.323	65.708	89.601	82.078	98.919	94.319	111.23	123.11	104.85	110.18	128.88	112.64	131.87	172.79	207.37	197.87	229.81	247.04	255.18	307.15	247.93	296.67	262.71	254.91	288.39	328.19	336.45	357.74
0	4.0923	4.5239	0.7728	0	2.713	0.063295	0	0	0	21.441	45.276	103.3	168.13	235.98	341.63	429.67	506.38	629.23	721.64	833.25	952.93	1057.5	1115.5	1139.4	1219.2	1234.5	1286.3	1391.3	1398.1	1465.4	1476.9	1490.5	1554.5	1568.6	1578.5	1625.3	1638.7	1667.5	1719.9	1585	1760.9	1717.5	1681.3	1802.4	1873.5	1925.3	1899.9	1945.8	1965.6
11.732	4.7626	0	0	5.2259	0	0	0	0	0	2.7404	4.0049	16.06	17.554	28.499	28.039	80.808	127.75	188.21	278.93	355.64	530.6	631.99	962.59	1042.7	1299.7	1620.8	1966.1	2156.6	2061.8	2574.2	2942.9	3126.2	3250.6	3216.3	3513.2	3756.1	4253.5	4184.1	4341.4	4559.2	4714	4776.2	4861	5027.3	5165.7	5218.6	5286.9	5307.1	6139.2
30.234	3.3949	0	0	0	0	0	0	0	0	0	0	0.10613	8.9128	15.321	26.876	46.643	66.06	76.092	107.75	148.74	203.55	271	353.15	440.9	558.37	719.05	894.1	1124.7	1271.9	1614.8	1959.2	2274.6	2701.6	2764.9	3188.7	3645.9	3943.3	4396.7	4760.7	5045.1	5465.2	5750.8	5776.3	6038.5	6322.1	6467.3	6570.5	6547.1	6863.3
0	0	0	2.3042	7.2975	0	8.036	0	0	7.7157	14.43	1.7891	0	4.7726	8.5854	5.5832	0.15326	5.2987	10.681	17.842	0.68844	17.393	3.4199	12.929	17.666	30.354	52.073	82.575	68.717	104.86	123.36	141.78	159.69	175.8	208.49	226.45	254.7	283.14	334.87	393.12	411.92	450.36	492.87	579.31	580.66	629.01	688.03	734.09	717.51	713.06
9.8016	5.2847	3.396	0	0	0	0	0	0	0	0	0	0	0	0	0	4.8865	0	0	18.097	40.825	45.479	72.741	83.998	104.15	137.83	157.46	158.23	167.2	185.58	207.93	273.3	306.06	391	486.35	533.73	688.48	828.53	966.06	1084.3	1223.8	1310.1	1457.8	1558.9	1773.1	1779.2	1966.7	2061.2	2165.8	2281.5
0	0	0	0	16.083	11.298	15.867	19.861	26.377	36.452	43.548	50.972	60.887	51.286	74.714	68.025	72.95	93.727	123.27	131.57	128.94	157.2	162.11	197.11	212.51	212.05	234.88	282.37	303.21	344.86	396.78	412.03	441.32	464.17	502.05	549.41	614.37	670.71	749.82	792.97	792.32	877.14	873.47	936.89	936.92	977.23	907.06	937.71	888.99	845.8
0	0	0.74208	6.0895	0	7.1716	0	0	0	0	0	0.051657	1.0028	0	0	0	0	6.3922	0	0	19.967	77.663	126.95	212.2	345.74	483.4	611.62	803.25	964.83	1223.5	1459.7	1593.2	1847.7	2073.3	2210.9	2431	2562	2619.7	3187.8	3371.8	3500.2	3772.8	3649.3	3754.1	3168.4	3705.9	3692.1	3724.6	3862.7	3888
21.624	9.3576	0	0	0	0	0	0	0	0	1.6242	17.64	31.804	57.937	91.777	132.43	190.55	265.03	352.24	455.37	539.38	684.83	769.9	904.39	956.76	1095	1187.9	1351.6	1368.7	1493.9	1566.9	1661.7	1790.4	1829.9	1944.7	2081.8	2149.9	2388.8	2489.2	2535.9	2709.3	2720.6	2811.8	2835.3	2944.7	2940.4	2970.2	3020.4	3061.6	3161.6
12.33	0	0	0	10.493	0	5.0267	1.7236	0	0	0	0	0	0	0	0	0	0	0	0	0	0	0	0	0	0	0	16.023	71.921	147.1	191.28	334.17	404.4	525.77	632.24	754.83	871.8	938.8	1038.3	1168.6	1248.9	1404.5	1488.8	1632.8	1642.7	1674.8	1742.5	1787.7	1836.7	1903.1
21.381	13.007	0	3.1976	0	0	0	0	0	0	0	0	10.307	0	0	0	3.7165	13.775	13.623	7.0678	13.819	1.3115	19.348	37.632	43.376	43.144	61.522	86.685	99.154	110.05	137.79	153.36	174.04	186.37	185.39	231.01	230.63	242.19	239.44	273.49	264.43	275.95	292.52	302.53	312.63	296.37	307.05	308.79	315.74	298.34
18.658	7.77	0	0	0	0	0	0	0	0	0	0	0	0	0	0.98465	9.4232	23.725	27.778	34.005	59.3	67.262	90.72	104.56	123.58	160.77	196.21	243.99	299.18	376.13	432.25	503.58	637.27	778.01	907.17	1085.7	1253.5	1408.2	1575.4	1718	1909	2130.4	2267.8	2392.4	2494.3	2606.6	2714.7	2778.5	2837.7	2910.5
4.5125	12.705	10.467	2.4585	0	0	0	0	0	5.7343	3.0083	8.0055	17.779	26.806	38.694	53.636	89.621	104.67	126.53	159.89	171.66	236.53	269.91	382.85	508.87	662.07	817.46	996.92	1168.4	1397.8	1644.7	1858.8	2150.3	2434.5	2770.3	3004.7	3365.9	3564.6	3789.2	4230.3	4411.1	4504.3	4764.8	4874.9	5068.9	5117.9	5174.8	5220	5175.2	5381.5
0	2.6013	0	3.5257	0	3.568	3.0072	5.0365	0	0	4.4621	0	0	0	1.3553	13.102	67.339	120.23	205.28	318.83	456.43	613.43	794.5	949.21	1092.5	1249.2	1434.2	1552.4	1682.7	1822.3	1929.4	2164.5	2293	2420.5	2456.2	2585.2	2680.7	2743.3	2799.2	2854.1	2928.3	2947	2983.2	2958.1	2933.8	2916.7	2975.3	2945.4	2962.2	2961.2
16.512	3.9677	0	1.3653	0	0	0	0	0	0	0	0	0	0	0	0	0	15.646	68.654	125.98	226.46	317.35	487.92	633.89	816.56	1025.6	1253	1478.1	1796.7	2037.8	2172.6	2511.5	2650.1	2905.2	3075.2	3298.2	3438.2	3708.5	3835.3	3996.2	4177	4261.5	4620.2	4801.4	4888.3	4915	4926.5	5003.7	5049.4	5070.7
15.38	2.1034	0	0	0	0.021319	0.75002	5.0185	0	0	0	0	0	0	0	0	28.918	45.501	59.561	83.297	107.93	142.71	195.43	238.96	272.39	340.46	386.76	464.76	531.22	672.29	736.29	826.69	923.43	1012.4	1141.5	1262.3	1357.2	1425	1539.1	1643.7	1718.5	1808.5	1936.6	2062.8	2079.2	2156.9	2180.1	2250.1	2259.5	2272.4
8.6971	7.4828	0	0	0	4.1298	0	0	0	0	0	0	20.749	29.299	56.179	79.127	101.17	123.66	138.41	156.79	192.22	225.78	236.91	278.4	314.66	324.24	363.54	368.19	427.06	426.14	477.89	470.15	486.73	483.24	518.08	583	564.73	603.07	610.53	636.66	663.57	611.81	575.19	581.31	606.72	635.84	538.34	539.32	593.7	628.19
7.3016	6.4779	0	0	0	0	0.91962	0	0	4.2918	7.2823	20.715	43.18	52.558	69.294	84.901	125.33	150.43	208.9	252.25	281.61	311.56	401.99	554.89	705.09	1001.5	1257.5	1565.9	1947.4	2414.2	2779.3	3205.7	3733.1	4270.5	4810.3	5408.7	5790.3	6197	6663.4	6915.7	7137.5	7636.9	7470.8	7658.9	7685.1	7778.3	7595.2	7871.7	7806.5	7987.8
0	0	0	1.3835	3.9486	2.6771	9.6379	11.063	18.961	25.746	44.966	57.008	77.79	97.203	109.05	146.13	156.5	163.51	178.6	209.92	225.3	203.56	246.34	246.9	232.72	245.14	244.43	224.2	228.97	242.8	211.43	172.34	163.52	132.12	159.26	139.28	174.46	145.39	183.36	118.31	161	202.77	212.66	228.9	238.33	279.31	284.9	302.23	290.83	323.64
0	0	0	11.191	52.315	80.917	106.1	128.35	165.97	186.89	158.65	196.62	206.9	201.47	234.59	223.65	253.53	274.94	314.87	307.19	375.02	437.99	545.64	639.37	688.77	766.66	879.42	986.11	1149.9	1252.9	1418.2	1698.4	1656.3	1935.7	2132.4	2355.4	2572.3	2688.5	2676.7	2931.4	3046	3240.8	3217.6	3531.8	3465.4	3600	3527.6	3676	3792.5	3572.4
16.647	8.4569	0	0	0	0	0	0	0	0	0	0	0	0	3.5208	7.8274	11.965	41.828	68.116	122.77	181.08	261.84	332.95	406.5	477.45	542.01	652.85	746.65	866.61	995.39	1173	1374.3	1571.8	1793.9	2074.6	2316.3	2608.5	2902.2	3126.6	3393.3	3685.3	3802.8	4131	4267.2	4575.5	4608.2	4758.6	4887.1	5076	5003.5
10.431	5.8615	4.6194	1.5593	0	0	0	0	0	0	0	0	0	0	0	0	0	0	0	0	0	0	0	0	0	0	0	0	19.326	34.211	37.897	105.98	170.01	254.73	351.38	427.93	511.48	596.14	663.64	766.68	870.35	1026.7	1037.8	1105.4	1096.8	1087	1103.8	1144	1177.4	1209.6
8.705	0.5201	0	2.6432	0	4.0387	0	0	0	0	0	0	0	0	0	16.304	24.474	48.848	93.169	154.67	214.65	341.98	436.79	578.69	741.2	972.92	1138.1	1333.6	1696	1908.8	2309.2	2307.6	2523.4	2757.4	2977	3155.5	3334.7	3375	3753.2	3787.5	3933.1	3913.6	4105	4113.5	4102.8	4167.1	4258.7	4219.9	4269.2	4314.7
12.454	11.814	0	0	0	0	0	0	0	0	0	0	0	0	0	0	0	0	0	0	0	0	1.369	6.467	28.133	76.01	112.36	167.72	188.8	252.27	299.62	345.69	411.06	467.75	517.17	604.1	681.54	707.93	785.64	819.43	884.91	934.22	984	992.25	1050.4	1047	1104	1096.7	1155.3	1140
0	0	0	0	0	18.365	24.727	31.686	0	0	31.069	0	0	0	0	0	0	0	0	0	0	21.105	38.637	39.936	96.705	147.65	209.24	296.02	375.69	448.21	486.54	546.1	628.08	735.88	880.06	1051.5	1158.5	1343	1554.6	1710.7	1825.5	2047.8	2133.7	2318.2	2385.4	2511	2532	2594.8	2703.5	2789.8
48.239	28.022	7.8494	4.2004	0	0	0	0	0	0	0	0	0	0	0	0	0	0	0	0	0	0	0	0	0	0	0	0	0	0	0	0	0	8.75	98.088	154.64	238.43	310.25	399.76	488.61	570.85	670.47	784.65	823.24	943.35	988.3	1041.3	1081.6	1161	1213.4
21.428	22.697	13.568	0	0	0	0	0	0	0	0	0	0	0	5.9986	17.738	23.248	61.633	88.724	130.21	185.4	265.67	332.86	465.27	677.7	693.37	756.26	849.77	995.56	1097.4	1263	1344.7	1527.2	1587.4	1787.8	1859.9	1955.6	2165.1	2138	2365.7	2487.4	2590.8	2664.7	2770.5	2886.2	2891.1	2979	2770.8	2851.6	2673.2
0	0	0	1.7915	6.6584	7.538	0	8.6666	9.878	18.801	19.586	11.021	17.314	9.9193	24.294	25.176	33.324	33.747	18.198	31.829	43.987	54.124	69.661	78.08	108.56	135.67	169.31	200.92	249.48	300.69	371.06	420.07	509.02	587.93	680.26	840.58	935.97	1079.7	1044	1332.6	722.42	763.05	810.54	833.2	836.01	813.34	825.94	886.18	868.58	930.4
14.972	0	10.301	0	0	0	0	0	0	0	0	0	8.1896	6.0394	1.722	3.0787	0	5.2992	13.181	10.013	27.655	60.154	115	195.17	284.09	427.23	526.99	643.53	822.89	972.44	1157.8	1282.4	1428.8	1636.4	1857.6	2060.1	2117.5	2261	2300.3	2459.4	2613	2677.8	2737.3	2845.4	2793.5	2900.8	2986	2943.5	2973.6	2934.5
6.5548	2.8322	0	0	1.0477	0	0	4.847	0	0.24376	25.297	24.242	59.556	83.901	154.09	237.49	358.6	469.33	644.27	809.83	978.84	1174.8	1378.7	1593.9	1777.9	1948.9	2075	2270.6	2489.4	2607.8	2732.9	2864.2	3008.2	3142.7	3276.1	3549.7	3642.8	3674.6	3783.8	3825.4	3884.8	3994.9	4070.9	4115.8	4087.3	4137.1	4154.1	4200.1	4211.1	4257.5
11.982	0.98908	0	3.8635	0	0	0	0	0	0	0	0	0	0	0	0	4.3099	8.1555	11.649	21.844	44.876	90.763	103.14	104.97	110.59	131.05	149.04	173.84	184.78	211.94	227.05	251.19	268.49	273.47	285.28	298.86	302.1	342.26	370.6	380.81	361.63	326.69	384.47	402.14	429.03	433.28	431.1	428.72	473.55	505.82
9.6467	6.2065	0.70459	0.9628	0	0	0	0	0	0	0	0	0	3.297	14.976	27.841	41.581	68.314	102.28	152.09	202.45	268.4	363.76	450.67	556.41	579.73	671.27	756.21	877.13	973.06	1074.9	1200.9	1363.4	1438.7	1582.2	1655.7	1781.4	1922.6	1972.4	2095.4	2171.6	2269.5	2330.7	2378.3	2391.2	2383.7	2453.4	2425.5	2468.7	2506.4
0	0	0	9.7102	10.514	19.631	16.39	15.841	34.081	33.505	43.543	54.501	55.214	61.165	71.627	82.352	96.037	89.428	93.401	110.03	115.57	128.76	167.59	170.94	202.79	205.73	230.06	244.02	258.05	292.52	286.91	301.6	322.29	342.43	375.57	377.9	366.31	415.6	383.77	390.22	463.65	455.33	438.09	362.78	401.74	349.1	396.12	363.3	395.7	392.67
15.729	9.87	1.416	1.0633	0	0	0	0	0	0	0	0	5.0344	0	17.312	25.733	43.839	74.323	98.401	97.182	108.96	115.53	125.3	151.06	165.56	195.41	229.97	258.68	298.71	332.23	337.09	371.12	389.37	468	480.43	561.62	589.81	591.3	648.9	671.83	651.59	688.59	730.81	748.54	762.33	747.97	806.42	791.11	822.65	823.21
0	2.6832	0	8.6423	0.85094	2.3198	7.5931	2.9471	8.895	8.7971	14.004	13.81	19.297	13.217	19.471	23.805	34.833	58.449	56.49	103.22	113.74	140.32	165.62	198.91	264.65	318.49	417.02	548.65	670.54	838.26	999.45	1140.9	1319.5	1461.6	1660.8	1810.6	2046.9	2238.4	2302.3	2480.1	2556.9	2642.3	2748.6	2849.1	2873.4	2950.3	3005.9	3053.1	3073.3	3128
0	3.1714	0	1.049	6.7009	5.4405	1.2282	1.07	4.6998	10.041	10.225	0	16.425	0	12.647	17.248	14.223	0.20465	8.0165	11.167	18.53	18.167	34.537	44.424	49.334	58.182	66.014	102.45	129.45	236.88	178.63	252.5	339.53	388.12	273.33	404.19	460.78	466.36	558.85	497.02	552.59	619.18	632.92	670.72	600.16	625.58	657.91	701.33	654.02	682.16
0	0	0	0.88582	20.879	19.205	17.334	39.93	55.465	73.915	64.803	98.897	141.6	169.88	232.6	330.53	476.02	612.16	818.39	1009.7	1263.9	1462.7	1572.8	1805.7	2079.6	2196	2363.5	2593.6	2739.9	2886.4	2985	3176.9	3386.4	3539.4	3719.8	3818.8	3928.9	4040.3	4280.6	4442.4	4605.1	4649.9	4807.4	4746.4	4929.4	4985.5	5043.4	5084.8	5060.6	4998.3
23.596	22.493	8.4664	0	0	0	0	0	0	0	0	0	0	0.1211	9.4003	29.88	45.34	75.553	88.077	101.06	125.95	154.63	211.32	274.41	386.65	522.89	615.69	774.71	918.19	1014.2	1165.1	1303.6	1522.3	1691.8	1823.1	2000.2	2212.1	2318	2528.6	2666.6	2751.8	2750.5	2827.4	2968.5	3012.3	3070.1	3136.7	3146.7	3157.3	3195.6
4.6975	8.9995	0.31307	0	0	0	0	0	0	0	0	0	12.109	2.37	12.148	7.6266	10.794	28.731	50.742	121.49	179.9	291.97	408.56	543.42	676.86	838.28	1024.1	1182.6	1436.8	1642.2	1940.3	2223.8	2483.5	2788.7	2989.9	3204.2	3494.4	3720.6	3928.4	4142.4	4373.5	4521.8	4737.4	4888.1	5151.4	5318.6	5343.3	5385.2	5476.6	5619.6
0	0	0	5.1759	0	5.0143	3.998	0	5.2992	11.116	2.7043	0	2.2524	2.1029	2.4368	10.619	16.24	19.18	36.485	77.29	151.13	219.56	301.86	386.85	505.16	632.39	770.62	936.57	1133.5	1289.4	1614.1	1723	1993.4	2189.4	2416.9	2661.1	2961.9	3104.2	3402.2	3571.4	3651	3587.7	3953.6	4094.2	4262.6	4022.5	4083.2	3990.1	4097.5	4151.3
7.3476	4.6742	0	0	9.3206	2.397	0	0	0	0	0	0	11.301	26.76	55.57	98.01	163.07	219.76	272.35	379.62	597.8	784.68	978.03	1215.1	1386	1451.8	1639.9	1665	1894.8	2205.3	2440.8	1957.5	2184.2	2395.3	2494.1	2764.8	2874.9	3103.4	3199.8	3308	3407.5	3544.3	3660.3	3780.8	3768.2	3725.1	3932.3	3911.8	4003.7	4089.3
35.526	25.504	0	0	8.682	0	0	0	0	0	0	0	0	0	0	0	0	0	0	0	0	12.725	43.61	55.943	122.47	175.23	213.54	280.63	318.48	378.93	444.49	496.69	557.26	642.3	707.35	846.44	837.96	894.16	959.61	994.76	1046.5	1114.2	1129.9	1204.8	1226.9	1273.3	1301.3	1302.1	1313.1	1350.5
55.961	21.541	3.6363	0.7148	0	0	0	0	0	0	0	0	0	0	0	0	0	0	0	0	4.3358	84.083	198.39	338.4	494.27	699.6	987.49	1287.2	1577.9	2059.9	2381.3	2827.3	3323.3	3625.3	4066.7	4719	5067.8	5455.8	6106.1	6460.6	6822.3	7221.8	7398.4	7908	7896.2	7969.4	8167.8	8232.5	8475.9	8511.6
0	0	2.7263	4.1855	3.5428	7.3865	2.0395	8.5262	16.572	19.717	14.497	9.3011	4.8336	4.4268	8.6071	13.126	20.572	0.45069	8.7748	10.233	16.078	11.515	20.493	39.164	84.539	119.85	191.73	274.29	339.43	402.24	504.08	614.65	679.28	783.55	913.59	997.91	1094	1218.3	1302.9	1354.7	1385.7	1507.1	1606.7	1644.1	1643.5	1678.1	1711.9	1805.7	1827.3	1844.1
0	0	0	9.2461	0	4.2101	0	8.4715	20.415	30.156	46.423	61.729	90.744	106.93	131.09	153.45	178.86	185.73	209.97	233.29	257.66	284.41	320.31	344.08	371.39	384.02	393.89	431.76	445.7	464.18	499.44	518.57	559.3	574.34	618.75	666.79	677.31	705.14	696.71	716.13	825.76	812.43	836.83	746.1	768.41	778.44	809.08	813.33	850.93	850.47
0	0	0	0.43076	2.9174	0	7.2218	16.341	23.5	23.847	35.836	35.333	44.194	54.793	62.263	77.26	91.437	125.17	164.59	234.35	305.4	407.59	515.21	629.93	821.63	996.96	1166.1	1303.4	1471.7	1645.5	1799.7	1990.3	2247.8	2433	2684.3	2904.5	3313.4	3577.5	3903.6	4168.3	4208.6	4458.6	4662.4	4718.9	4778.7	5061.2	5136.8	5193.6	5326.7	5296.9
10.75	8.1283	2.6888	11.348	0	0	0	0	0	0	0	0	0	0	0	0	0	0	0	0	1.066	26.261	71.279	124.25	200.05	278.89	389.11	525.32	710.31	930.31	1211	1456.2	1779.3	2157.4	2442.1	2969.8	3330.4	3723.4	4367.8	4664.3	4780.4	5010.9	5168.4	5526.8	5624.4	5675.8	5646.9	5592.8	5540.8	5775.3
0	0	4.2156	5.4107	5.3701	0.053435	0.46962	0	0	0	0	0	0	0	3.0852	0	0	13.045	18.552	38.699	48.637	85.432	113.91	161.33	204.52	260.6	344.93	469.9	664.14	863.15	1170.1	1379.6	1719	1979.2	2273.8	2601.6	2853.1	3170.8	3400.2	3675.6	3926.5	4040	4167.3	4383.3	4550.3	4761.4	4744.7	4837.3	4841.4	4955.5
2.9779	4.3513	0	3.3641	0	0.12482	0	0	0	0	0	0	0	0	2.9484	19.674	44.399	65.606	81.355	109.72	120.43	141.74	139.59	169.15	209.16	279.74	254.06	268.31	301.87	315.39	343.88	344.22	390.28	362.74	358.08	341.67	375.83	349.28	446.3	422.15	470.74	465.89	478.41	458.13	469.43	486.43	403.32	517.18	508.12	577.35
17.82	14.934	0	0	0	0	0	0	0	0	0	0	0	0	0	0	2.3268	0	0	0	0	0	0	0	0	5.8415	36.587	91.079	157.69	269.09	385.93	522.99	644.14	866.9	1076.2	1301.1	1535.7	1806.4	2133.9	2325.4	2685	2862.4	3132.7	3431.1	3575.1	3766.2	4057.3	4195.4	4452.3	4622.2
27.405	17.512	0	0	0	0	0	0	0	0	0	0	0	0	0	0	0	0	0	0	0	0	0	24.788	49.134	76.995	54.366	89.227	76.705	86.976	109.1	123.99	157.41	181.44	213.45	252.15	262.28	330.35	406.09	416.88	475.48	517.59	554.89	592.05	596.49	603.71	649.97	638.42	670.8	705.7
9.0097	0	0	4.9307	0	9.6804	0.13302	9.0614	1.0324	0.97264	13.465	20.86	38.256	59.718	89.416	138.57	171.33	221.74	247.34	347.93	438.02	556.39	652.19	774.76	889.25	1060.7	1305.5	1493.8	1656.6	1891.3	2084.4	2048.5	2508.5	2691.1	2951.1	3097.3	3308.2	3476.7	3013.6	3072.5	3259.7	3392.9	3361.4	3325.1	3803.3	3710.4	3658.9	3844.1	3505.1	3972.5
0	0	1.6166	5.0827	3.1992	0	1.4731	0	0	0	0	1.665	24.037	63.551	135.16	215.11	327.71	439.12	537.61	675.57	821.8	937.04	1024.3	1161.7	1278.1	1453.1	1551.7	1648.2	1778.2	1909.1	2057.4	2235.2	2365.7	2562.9	2784.7	2948	3267.1	3416.7	3561.4	3771.3	3793.9	3875	4029.5	4130.5	4277.6	4299.7	4501.5	4584.1	4481.9	4571.4
20.881	0	0	0	0	0	9.0756	0.39634	0	3.5473	0	7.8445	0	50.827	32.796	39.866	53.436	41.247	42.913	51.321	40.184	73.065	88.46	123.08	164.57	200.36	285.47	352.39	473.92	580.97	678.15	829.63	994.7	1213.1	1377.1	1611.4	1958.5	2261.6	2606.3	3001	3078.1	3353.3	3582	3700	3882.3	4061.3	4205.2	4447.3	4513.2	4707.8
0	27.146	4.2184	15.625	2.7904	15.205	0	0	0	0	0	0	0	0	0	0	0	0	0	17.297	52.699	140.65	196.31	281.59	382.01	499.82	603.74	693.49	785.64	894.9	987.85	1097.3	1220.5	1252.9	1494.7	1530.1	1754.2	1920.6	2065.6	2178.5	2210.8	2516.2	2511.3	2753.7	2715.8	2739.4	2641.7	2932.2	3064.7	3169.8
6.631	0	9.2406	0	0	0	0	0	0	0.41993	8.6168	28.714	48.295	77.072	106.74	149.18	173.83	228.56	245.31	318.17	354.29	360.76	393.37	408.79	497.76	511.37	542.07	597.82	583.2	643.32	650.36	705.75	771.17	838.95	921.66	977.54	1007	1097.4	1154.2	1239.2	1290.1	1374.5	1416.4	1527.5	1529.4	1633.6	1645.5	1638	1687.4	1652.9
10.586	0	0	0	0	7.8666	5.0165	0.22837	0	0	0	0	0	0	0	0	0	0	0	0	0	4.5064	29.24	70.132	109.44	178.5	253.03	375.54	437.71	576.63	613.88	679.53	774	948.53	1043.9	1222	1349.1	1479.1	1624.5	1774.4	1965.1	2151.6	2348.8	2509.9	2523.4	2617.7	2674.4	2735.3	2729.7	2802.1
0	0	0	8.9498	6.548	8.4641	2.21	14.634	7.7551	9.5736	10.15	3.3197	0.24089	1.4723	0.154	0	0	0	0	0	0	4.6762	0.77489	0	0	0	18.663	81.475	157.73	256.55	387.6	597.81	815.43	1024.6	1381.7	1762.2	2104.5	2641.1	2784.1	3115.3	3510.3	3749.3	4275.9	4493.9	4717.6	4854.2	5084.3	5202.4	5147	5375.8
3.1777	5.4394	0	0.70272	3.1345	0.43638	0	0	0	0.78504	0	13.69	19.376	66.229	131.89	219.59	377.82	543.31	735.1	890.66	1148.6	1401.4	1700.5	1932	2261.2	2527.6	2648.1	3008.4	3339	3582.6	3917.7	3984.9	4375.9	4585.4	4806.2	4947.6	5399.6	5443.2	5612.4	5665.6	5621.9	6049.1	6064	6450.4	6539.2	6474.7	6335.2	6291.2	6198	5889.9
11.578	6.1423	0	0	0	0	0	0	0	7.774	14.934	22.51	44.226	86.763	119.89	203.44	290.43	473.51	639.54	831.42	1047.1	1312.4	1558.6	1731.8	1968.3	2213.9	2481.5	2752.9	3079	3398.3	3780.4	4175.5	4527.7	4933.9	5223.4	5648.1	6041.1	6479.8	6757.2	7087.3	7257.9	7526.5	7819.7	7969.9	8182.5	8209.3	8417.2	8474.5	8585.5	8736.7
0	0	0	3.6656	7.0446	7.5547	2.6839	15.549	20.599	23.555	23.041	31.178	72.627	126.52	203.82	279.22	395.93	458.58	576.78	713.26	813.08	951.87	1077.3	1277.7	1506.5	1609.7	1798.4	2013.7	2136.4	2292.3	2487.3	2596.7	2775.2	2950.5	3055.4	3220.6	3364.3	3357.8	3528.7	3594.4	3750.3	3820.5	3950.7	3949.9	4027.8	4143	4130.6	4205.1	4225.3	4241.5
0	0	0	0	0	2.8472	5.2986	12.435	15.312	12.462	14.82	9.8676	9.1276	9.134	13.865	16.813	23.58	8.88	13.977	21.087	17.057	6.6358	2.2334	2.9554	2.6775	0	0	0	0	0	0	0	0	0	0	0	0	0	0	0	0	0	0	0	0	0	0	0	0	0
11.858	11.907	5.7947	0	0	0	0	0	0	0	0	0	0	0	0	0	0	0	0	0	0	0	0	0	0	0	0	0	0	0	0	0	0	11.946	26.65	44.38	103.64	137.55	158.47	205.67	244.13	176.45	180.51	155.87	180.24	160.09	182.89	165.42	169.1	172.69
24.288	5.5467	0	3.176	0	0	0	0	0	0	0	0	0	0	0	0	0	0	0	0	0	44.689	78.18	130.96	171.67	254.25	294.62	436.02	486.17	588.22	672.05	667.86	826.5	858.62	923.74	1114	1034.1	1168	1226	1281.3	1318.4	1349	1390.2	1336.7	1464.6	1418	1484.2	1450.4	1477.3	1524
15.544	0	4.0492	0	0	5.6398	0	0	0	0	0	0	0	0.55721	2.4095	17.87	39.907	73.38	121.54	158.34	208.74	245.17	288.31	371.77	460.23	551.8	684.92	824.12	931.43	1167.2	1293.3	1499.2	1714.8	1951.8	2223.3	2404.8	2659.1	2832.3	3000.5	3275.9	3280.7	3608.2	3583	3729.6	3784.1	3885.6	3983.5	4109	4118.8	4174.4
9.3671	14.825	0	9.0303	0	0	0	0	0	0	0	4.9011	45.168	134.1	226.75	351.09	535.17	729.74	909.82	1119.9	1307.1	1503.3	1699.5	1926.7	2047.4	2164.2	2340	2461	2577.3	2690.8	2787.6	2835.3	2889.7	3067.8	3096.1	3355.5	2855.6	3418.3	2891.5	3124.1	3260.4	3859.2	4005.6	4063.1	4072.2	4140.8	4132.1	4142.9	4065.1	4118.6
5.1326	5.0713	2.2058	1.7641	0	0	0	0	0	0	0	0	0	0	0	0	0	0	0	0	0	0	0	6.105	30.689	46.492	78.841	161.73	217.63	328.35	422.65	524.97	686.67	850.31	989.66	1123.5	1317.9	1373.4	1517.1	1615.4	1759.7	1791.5	1906.5	1974	2045.9	2064.2	2072.8	2135.8	2192.8	2200.4
0.15948	0	0	11.994	5.1971	0	0	0	0	0	0	2.5194	0	4.1509	24.918	39.703	53.628	81.56	112.42	160.43	194.31	272.05	316.06	366.67	409.35	502.44	590.62	681.44	768.55	875.91	905.57	981.52	1037.5	1056.7	1154.4	1222.7	1293.9	1346.6	1399.4	1446.3	1503.2	1533.4	1536.1	1553	1624.1	1657.9	1622.6	1651.5	1673.9	1656.5
8.7673	6.3767	1.6965	2.2794	0	0	0	0	0	1.332	5.8761	19.269	15.305	26.019	49.059	87.658	103.31	121.75	180.93	235.76	229.16	255.85	219.96	246	294.94	414.84	498.65	607.05	763.09	940.86	1139.3	1441.1	1681.1	1974.5	2279.9	2441.3	2686.9	2907.3	3197.7	3345.1	3481.6	3559.7	3706.4	3704.5	3826.8	3752.8	3779.8	3847.7	3939.1	3982.9
9.9991	4.9324	0	0	0	0	0	1.3402	0	0	0	0	0	0	0	0	0	0	5.5863	13.071	20.346	96.046	122.94	170.82	195.33	156.12	162.52	194.8	212.94	229.66	249.01	233.97	222.76	227.66	223.51	262.82	256.14	251.47	300.67	262.35	306.4	362.07	382.58	439.5	436.77	419.11	427.23	430.54	429.01	438.21
17.481	1.7151	0	0	0	0	0.78874	5.7152	10.154	18.427	16.398	53.038	57.423	77.619	76.202	95.182	89.092	99.153	109.33	133.26	158.78	201.37	252.98	313.66	430.58	519.49	657.89	877.08	1207.1	1548.8	2022.5	2610.8	3169.1	3705.1	4343.3	5191.8	5725.9	6393.8	6931.1	7448.3	8067.5	8495	8689.7	8836.3	9055.3	9237.8	9337.6	9489.7	9708.9	9546.1
27.676	20.136	31.469	0	0	0	0	0	0	0	0	0	0	0	0	0	4.2291	0	0	3.9842	14.443	2.9493	9.8466	26.823	43.969	55.012	62.094	79.283	116.92	105.02	118.62	151.21	155.93	147.43	166.45	206.66	214.42	227.82	268.87	258.29	298.79	288.19	273.41	324.38	322.22	362.44	406.51	372.01	452.85	460.76
11.338	2.7815	0	0	0.40587	0	3.7088	0	6.69	1.2437	18.541	29.205	43.404	45.927	49.562	49.572	56.943	74.032	91.227	112.38	147.07	204.08	262.33	303.58	365.5	438.77	518.71	572.15	643.54	708.82	813.68	877.38	997.76	1111.1	1244.9	1459.1	1160.6	1274.1	1343.1	1429.4	1511.7	1584	1619.7	1633.8	1693.1	1747.5	1734.5	1724.1	1780.5	1531.3
8.2427	0	0	0	1.9673	6.0676	0	0	0	0	0	0	0	0	0	0	0	0	0	0	24.111	40.423	95.654	165.69	263.63	379.26	498.66	641.19	822.44	985.41	1195.7	1369.4	1552.6	1851.2	2036.6	2263.3	2438	2703.7	2933.1	3256	3488.5	3564.6	3746.4	3993.7	4150.2	4189.9	4200.8	4352.7	4511.8	4635.4
6.4196	4.2437	1.9763	3.0326	0	0	0	0	0	0	0	0	0	0	5.3238	0	0	0	0	0	0	0	11.085	49.187	96.253	192.97	319.03	470.89	653.67	897.59	1083.5	640.23	957.12	1141.1	1245.9	1306	1544.7	1703.5	2028.3	1972.5	2371	2528.8	3509.6	2938.3	3441	3406.4	3464.9	3471.9	3200	2799
0	0	0	0.50299	22.716	19.058	33.172	33.012	76.459	58.334	78.42	105.87	121.73	182.21	210.95	270.72	371.5	463.45	579.57	682.14	807.44	919.21	1000.3	1095.6	1247	1321.9	1428.5	1530.6	1596.1	1661.4	1790.3	1820.2	1893.6	1945.2	1906.7	2041.3	2097.4	2093.9	2164.3	2074.2	2186.1	2224.8	2199.8	2277.8	2215	2203.1	2256.9	2261.4	2271.2	2257.3
2.5862	1.4914	0	0	0	6.7131	0	1.6281	0	0	7.1571	11.301	26.931	38.219	54.684	78.674	112.24	134.5	165.56	189.41	246.08	287.5	345.28	330.17	335.92	373	420.36	481.06	519.77	575.65	635.21	671.88	732.16	734.65	770.1	812.14	844.85	932.62	953.93	921.4	920.3	872.34	915.46	956.13	1057.9	979.53	1003.1	1028.9	1078.7	1076.4
0	0	0	0.55933	5.4818	5.5802	0.61968	0	1.4564	1.4766	7.5342	7.5466	0	0.61786	4.5418	4.1969	2.5315	5.6801	10.91	19.312	47.886	94.56	148.56	282.38	419.14	654.45	910.8	1240.4	1656.5	2140.3	2603.6	3234.4	3652.2	4264.5	4984.9	5466.8	5902.8	6300.2	6712.6	7016.1	7547	8120.7	8244.2	8570.1	8883.5	9180	9181.4	9280.5	9423	9537.7
30.75	6.316	0	0	0	0	0	0	0	0	0	0	0	0	0	0	0	0	0	0	0	0	0	0	0	0	0	0	0	0	0	0	4.1832	41.969	85.839	134.91	163.15	202.5	244.59	276.16	326.53	339.49	384.85	441.75	447.65	484.74	471.89	510.22	524.69	521.54
0	0	0	0	0	12.301	6.3552	10.665	2.0274	0	0	0	0	0	0	0	0	0	8.7476	19.501	24.103	39.147	38.149	54.762	59.028	46.435	67.615	68.915	67.104	79.056	98.711	89.834	63.839	101.01	99.55	139.12	165.69	87.498	98.298	96.001	98.995	115.33	95.428	131.09	143.5	152.99	141.33	122.37	142.88	158.76
0	2.6243	0	0	0	11.629	9.441	6.8151	3.4655	0	0	0	0	0	3.616	15.279	21.09	41.574	41.149	43.215	66.358	129.39	39.65	23.033	24.056	9.2433	11.336	0.008699	0	0	0	5.0244	26.065	116.3	168.71	193.91	258.5	331.46	463.75	583.69	603.27	728.39	752.64	803.28	863.92	893.72	1052	1127	1190.8	1224.9
27.244	18.551	0	0	0	0	0	0	0	0	0	17.75	66.117	128.03	237.36	335.68	474.13	624.09	807.01	1019.1	1225.2	1475.8	1736.5	2014.1	2244.6	2520.3	2822.3	3220.3	3661.6	3954.2	4675.1	4600.2	5105.6	5532.5	5934.9	6355.5	7292.5	7257.2	7460.5	8206.5	8551.7	8893.7	9026.8	9427.8	9427.2	9650.2	9885.3	10219	10220	10414
36.926	18.444	0	5.676	0	0	0	0	0	0	0	0	11.895	45.199	108.52	168.85	235.43	310.06	391.08	461.76	596.46	696.19	799.5	925.18	1126.5	1222.8	1477.1	1647.7	1853.9	2087.1	2383.6	2756.4	3075.7	3441.6	3899.6	4458.4	4740.2	5193.3	5654.8	6024.5	6172.5	6503.3	6924	7104.2	7364.5	7634.7	7618.7	7679.7	7953.3	8014.3
0	0	0	10.833	1.8755	2.4513	1.3225	0	2.4822	0	7.0804	0	0	0	0	0	0	0	7.5481	37.157	75.887	153.73	227.02	335.89	451.07	567.75	707.43	854.86	999.92	1142.8	1238.4	1381.3	1465.2	1590.3	1677.7	1795.4	1944.8	2032.2	2073.4	2174.3	2250.9	2313.3	2316.6	2381	2379.8	2430.1	2418.5	2428.3	2378	2423.1
22.886	8.9693	1.256	0	0	0	0	0	0	0	0	0	0	0	0	0	0	0	0	0	0	0	5.5034	27.805	19.813	45.071	35.421	59.015	79.857	95.989	97.683	128.15	152.36	170.46	204.66	220.12	248.04	280.67	302.04	306.33	325.99	357.33	377.9	394.73	372.58	382.12	376.12	351.57	358.17	346.99
9.9197	8.3925	0	0	0	0	1.7801	0	0	0	0	0	0	0	0	0	0	0	0	0	0	0	0	0	0	0	12.011	58.498	106.34	133.81	153.91	226.43	281.56	337.96	425.58	582.98	676.14	741.8	869.92	953.82	1025.4	1125.5	1215.4	1271.2	1317.9	1323.5	1426.6	1433.6	1565.2	1542.1
0	0	9.9403	2.1891	0	0	2.5394	0	3.4916	2.3572	0	0.39241	5.5343	12.647	5.1073	0	9.5598	3.5876	12.708	10.333	23.747	22.822	28.88	33.374	30.654	47.607	52.053	63.348	68.988	75.918	72.608	84.754	92.44	105.84	108.84	108.55	139.74	116.4	96.305	121.49	142.31	162.14	166.05	148.3	148.66	144.06	147.68	134.81	131.67	139.73
4.2165	4.0121	0	0.59704	0	3.7395	0	16.543	11.286	15.11	53.9	121.5	201.75	284.87	386.32	503.15	619.59	759.45	884.6	1041.7	1204.7	1395.5	1643.7	1883.6	2117.4	2396.7	2617.3	2813.3	2993.2	3293.2	3363.6	3670.8	3833.7	4001.8	4202.5	4605.7	4656.6	4828.3	4937.9	4886.6	5016.6	5035.5	5288.6	5399.5	5449.2	5311.9	5293.6	5433	5359.1	5447.9
0	0	0	14.999	0.90878	19.873	0	0	11.511	1.9003	22.177	16.876	22.115	19.588	37.199	32.323	40.817	30.985	32.226	40.503	48.834	60.524	74.308	90.287	110.4	117.69	104.43	134.95	114.32	146.3	168.43	185.81	179.96	205.94	234	245.18	244.8	278.34	267.77	269.4	352.3	365.77	340.25	258.44	266.55	262.54	290.18	298.1	324.2	318.74
21.172	10.533	0	0	0	0	0	0	0	0	0	0	0.002082	13.176	20.742	32.266	54.401	79.235	88.281	112.66	123.19	149.96	193.46	196.92	196.67	253.49	278.85	319.52	367.88	414.81	440.65	475.84	523.4	623.72	763.19	966.95	1162	1199.2	1333.5	1394.7	1379	1347.3	1363.1	615.36	614.27	620.81	592.84	634.01	617.14	636.45
10.319	0	0	1.7179	5.2558	1.5592	0	0	0	0	0	0	0	0	0	0	0	0	0	0	0	0	0	0	0	10.021	47.391	108.7	190.77	360.31	521.09	793.14	1166.2	1577.3	2145.1	2599.6	3256.5	3833.8	4456.5	4902.5	5496.1	6011.3	6496.6	6917.1	7150.1	7591.6	8304	8143.5	8815.5	8574.8
3.1842	0.6866	1.4376	6.2147	0	0	0	0	4.9444	0	0	0	0	0	2.8785	13.892	16.274	16.343	32.031	52.061	69.526	105.17	153.69	208.46	277.82	328.24	362.99	390.99	474.41	525.9	573.87	639.84	719.46	762.38	791.91	848.48	921.19	953.56	1030.7	1041.7	1160.8	1173	1205.2	1128.1	1220.6	1209.1	1272.8	1273.9	1348.3	1303.8
0	0	0	7.8654	16.173	7.015	36.158	48.586	51.48	77.592	86.776	92.227	84.934	95.667	87.024	102.93	108.12	111.61	112.43	135.93	149.15	185.62	224.53	289.19	374.75	445.67	556.23	635.6	794.91	926.35	1070.2	1287.4	1518.6	1721.5	1931.1	2126.3	2342.8	2469	2697.5	2818.7	2953.9	3087.6	3126.2	3202.9	3204.3	3374	3408.2	3398.6	3378.8	3451
0	0	0	2.1046	7.2623	3.3835	9.2738	7.0265	13.476	0	6.5817	19.992	30.416	31.946	53.657	78.322	128.59	181.57	212.8	275.54	323.07	398.43	454.24	541.68	628.78	757.26	828.09	899.27	1008.1	1070.9	1189.8	1259.1	1380.2	1480.6	1572	1737	1763.2	1779.7	1932.1	1990.5	2011.4	2105.2	2180.7	2139.9	2119.4	2038.7	2139.7	2122.6	2127.9	2158.8
8.1153	11.594	2.2606	0	0	0	0	0	0	0	0	0	0	0	5.0435	29.526	89.388	214.19	350.19	518.11	743.76	921.53	1171.1	1405.1	1659.9	1888.8	2185.7	2417.3	2606.4	2841.7	3013.7	3176.4	3401.5	3518.9	3679.2	3910.1	3971.1	4157.1	4255.1	4409.9	4462.5	4465.3	4625.8	4656.3	4690.4	4751.2	4710.9	4731.8	4744.6	4821.7
0	0	1.1566	0.22506	2.4075	0	0.69999	0	0	1.0607	0.68557	6.875	35	65.769	122.77	192.76	293.42	380.31	486.49	611.67	718.57	877.39	989.08	1202.5	1371	1574.5	1783.9	1979.6	2161.3	2408	2628.2	2826.6	3093.8	3265	3545.6	3806.2	3939.3	4177.3	4549.8	4628.1	4783.5	5135	5289.5	5388.6	5452.7	5522.3	5714.8	5609	5563.4	5583.4
0	14.342	4.2385	0	0	0	0	2.5751	0	0	0	0	0.84243	6.9602	0	5.493	9.982	33.617	43.618	64.082	68.973	89.834	85.574	102.73	137.72	188.38	234.22	287.28	417.76	501.39	588.79	685.37	774.94	931.74	1127.2	1354.6	1490.9	1585	1767.2	1894.4	1994	2053.5	2160.5	2321.7	2358.3	2450.7	2434.9	2492.2	2468.6	2502.6
0	0	0	0	8.5416	19.641	4.6008	10.739	0	8.3092	12.043	13.153	3.8454	0	1.0857	0	0	0	0	0	0	34.537	70.992	159	240.15	317.35	480.82	601.06	804.21	1028.5	1219.2	1409.6	1594.5	1813.5	2039.8	2242.3	2504.8	2589.6	2772	2947.9	3217.1	3279.1	3348.2	3398.9	3592.1	3671.1	3584.8	3579.1	3703.2	3775.9
0	0	7.143	4.2601	2.1879	0.36814	3.4572	3.2337	0	0	0	0	0	10.223	3.862	4.0957	1.2557	0	13.439	17.217	27.456	48.585	48.933	53.147	66.778	66.434	84.708	113.56	117.31	123.45	133.57	162.81	168.72	183.89	204	193.16	200.46	205.74	214.97	211.46	252.41	232.49	251.73	246.23	246.67	262.61	255.5	264.2	267.06	263.54
25.499	13.706	1.1677	1.3936	0	0	0	0	0	0	0	0	0	0	0	0	0	0	0	0	0	0	27.159	54.879	97.001	125.28	183.02	224.02	277.87	336.62	385.9	452.15	547.13	632.62	718.77	795.14	874.04	973.08	1052	1080.7	1171.4	1250.7	1318.3	1412.6	1453.1	1487.3	1573.1	1607.4	1578.6	1583.1
25.495	3.2299	0	0	0	0	0	0	0	0	0	0	0	0	0	0	0	0	0	0	0	0	0	0	0	0	0	0	20.477	18.838	0	66.41	119	75.012	132.85	83.684	252.94	439.94	549.76	385.5	414.09	401.97	463.01	490.81	326.41	320.98	301.11	507.71	474.93	486.67
12.653	4.003	0	0	0.85608	1.1461	0	0	0	0	51.269	75.59	74.7	123.8	170.15	212.08	270.41	356.39	476.34	553.34	734.66	931.15	1033.1	1222.6	1550.1	2360	2505.5	2599.9	3094.1	3848.7	3548.3	3911.6	4360.5	4712.9	5140.5	5538	5968.2	6432.4	6804.4	7048.7	7532.3	7575.2	7910	8133.5	8455.7	8579.7	8663.1	8813.3	9008.9	9324.7
7.4435	0	5.8123	0	0	0	1.7497	0	0	1.6276	5.5348	21.231	0	0	0	12.751	37.275	53.926	71.28	80.202	118.49	142.94	306.08	173.28	193.92	368.74	380.36	328	354.27	414.86	456.58	496.03	542.82	564.87	607.42	623.93	675.42	732.76	754.4	808.21	884.14	935.96	1001	1030.2	1274.2	872.48	892.44	888.61	923.17	928.42
2.2345	2.8349	0	4.9321	0	0.98547	0	0	0	0	0	0	0.45336	6.4736	19.693	27.607	51.626	98.352	153.03	279.17	391.94	566.82	750.78	952.94	1193.7	1422.1	1685.3	1964.1	2232.5	2564	2921.8	3239.4	3736.1	4061.9	4459.5	4811.6	5053.2	5366.3	5653.3	5770.3	5935.5	6119.9	6266.8	6460	6571.7	6655.4	6803.1	6656.4	6923.6	6905.7
0	2.3129	0	6.0521	5.5549	5.6515	0	0	0	0	0	0	0	0	7.3953	23.421	71.601	91.909	138.63	168.45	209.52	265.7	332.59	370.82	481.54	533.12	744.61	927.7	1170	1463.3	1758.9	1987	2368.6	2553	2995.4	3387	3806.1	3783.1	4109.3	4585.4	4548.9	4950.3	5163.5	5381.3	5297.3	5804.6	5574.6	5751.1	5858.9	5742
0	0	0.64388	5.2282	2.9711	2.9454	3.8391	8.0952	17.115	7.7334	15.859	12.896	19.916	25.926	29.355	43.951	61.386	73.672	77.029	79.528	93.458	121.91	156.5	177.13	245.3	278.85	330.16	429.22	482.6	539.85	585.9	630.18	651.35	683.61	725.32	798.61	849.45	903.43	894.04	940.52	938.79	968.38	973.67	1023.4	959.88	1023.5	1156.1	1160	1156	1228
24.826	7.5638	0	0	0	0	0	0	0	0	0	0	0	0	0	0	0	0	0	0	0	0	0	0	0	0	0	17.952	51.309	87.784	107.34	192.07	259.58	305.94	357.1	360.82	469.57	492.69	595.83	664.47	647.56	664.27	647.14	1004.1	556.77	517.13	547.84	576.7	622.18	613.96
0	6.859	0	7.0003	0.92512	0	0	0.6117	6.7554	19.314	18.954	28.754	42.033	52.881	58.066	84.549	104.11	132.02	137.03	169.83	171.79	206.04	203.49	257.67	293.75	325.89	358.84	382.11	383.97	420.51	444.88	480.63	532.02	553.68	570.17	597.02	696.8	758.55	866.01	907.97	1034.9	967.17	1012.2	1041.3	1041.4	941.15	964.47	1028.6	1087.5	1197.2
9.4981	8.5647	0	0	0	5.4148	4.3793	0	9.2146	2.1502	0	27.863	14.235	8.9869	10.976	13.933	29.053	25.189	26.944	61.629	81.995	161.09	217.03	316.75	449.35	598.12	715.56	976.73	1213.1	1492.6	1832.2	2135.2	2414.2	2821.6	3264.9	3676.7	4070	4279.2	4730	5165.1	5362.5	5492.7	5558.2	5958	6320.3	6504.8	6659.9	6763.8	6890.1	7147.2
7.4321	15.398	1.0136	3.7444	1.3237	0	0	0	0	0	0	0	0	0	0	0	0	0	0	0	0	0	0	0	0	0	0	0	0.84832	17.602	14.53	67.533	112.1	157.49	234.41	257.66	334.75	370.78	407.75	399.08	495.03	568.49	603.06	626.34	641.76	699.3	731.74	734.14	752.94	761.02
14.866	4.9781	2.7681	0	0	0	0	0	0	0	2.1776	0	0	0.73524	1.9455	2.105	0	0	0	0	0	0	0	0	0	0	0	0	0	0	0	34.388	57.734	113.59	173.92	214.05	337.75	404.1	507.36	589.26	691.2	750.31	884.69	995.41	1107.3	1127.3	1157.2	1231.5	1236.7	1308.9
13.055	6.3635	0.067128	0.35851	0	0	0	0	0	0	0	0	0	0	0	0	7.5304	30.885	83.747	150.43	255.07	369.11	538.29	678.13	854.16	1048.1	1286.9	1514.1	1777.2	2020.2	2272.5	2509.6	2677.2	2909.6	3201.7	3461	3616.4	3755.8	3912.3	4017.6	4081.4	4202.7	4381.2	4380	4364.6	4408.2	4587.5	4621.2	4651.7	4672.3
0	0	0	11.456	189.77	32.339	0	45.177	27.504	0	0	0	0	0	0.48027	0	15.306	0	11.554	23.562	46.107	52.75	61.06	70.74	87.999	102.19	109.85	124.09	136.04	166.79	188.28	161.71	174.9	193.52	238.92	251.29	337.01	329.36	376.13	381.89	431.9	487.28	530.57	575.46	591.73	623.57	636.6	684.07	671.98	740.79
21.343	0	10.473	0	0	0	0	0	0	0	0	0	0	0	0	0	0	0	0	0	0	0	0	19.734	54.564	98.174	121.92	140.75	169.51	185.97	166.75	191.68	248.87	259.53	296.82	311.68	358.5	413.27	415.65	452.77	495.96	515.09	532.31	538.38	559.52	559.56	545.43	553.75	542.46	570.91
0	44.981	0	14.689	0	0	0	0	0	0	0	0	10.466	12.756	39.846	57.623	84.346	118.67	167.12	205.16	271.69	324.42	362.27	430.07	499.24	573.87	642.21	756.93	877.99	1029.5	1173.1	1401.9	1595.2	1827	2036.5	2296.6	2506.7	2664.1	2852.8	3026.3	3216.6	3440.4	3524.3	3556	3678.4	3733.6	3865.1	3897	4016.3	4077.7
18.793	5.8449	0	1.2853	0	0	0	0	0	0	0	0	0	0	0	0	8.1383	0	3.4186	30.7	42.502	102.24	162.46	245.94	321.57	434.23	531.23	630.28	752.5	926.76	1063.3	1173.9	1204.5	1354.9	1443.1	1573.9	1634.8	1741.4	1818.4	1868.5	1923.4	2002.2	1971.3	2073	2067.8	2051.7	2111.7	2094	2135.3	2178.1
0	0	0	45.404	162.43	186.37	284.22	326.72	334	408.57	366.02	407.09	438.56	453.06	464.39	463.01	516.75	577.91	604.9	663.71	697.46	763.92	774.04	777.72	805.42	821.37	1010.7	977.06	873.46	770.74	951.92	1034.7	1522.4	1606.5	1617.8	1284.3	1428.6	1481.8	1622.4	1781.8	1813.5	1874.4	1961.7	2051.4	2205.5	2270.8	2291.9	2344.9	2370	2439.4
5.7322	9.6504	0	0	4.654	0	0	0	0	0	0	0	0	0	0	8.2887	20.933	37.906	71.401	115.5	180.45	290.06	390.26	484.06	478.24	544.74	656.85	779.47	847.92	1172.9	1029.2	1086.4	1149.1	1206	1328.4	1424.6	1497.7	1501.2	1562.1	1613.4	1587.7	1652.8	1704.3	1745.7	1674.2	1665.5	1796.2	1741.5	1831.4	1812.4
0	0	0	0	5.5499	15.3	20.035	31.004	41.365	31.806	47.581	52.013	70.983	82.082	80.706	91.728	100.25	130.93	126.5	169.27	139.06	172.8	187.37	210.28	231.14	244.14	241.63	306.2	362.54	394.69	444.73	497.93	568.79	630.62	671.47	745.26	822.86	847.16	898.64	976.52	1031.3	1071.3	1085.6	1109.8	1155.1	1156.5	1202.2	1216.9	1271.3	1251.4
8.7192	11.69	0	3.5256	0	0	0	0	0	0	0	0	0	0	0	0	0	0	3.3247	9.0592	15.445	25.069	51.192	72.009	101.86	123.52	146.35	188.74	232.81	278.24	318.59	372.48	429.88	482.82	560.52	660.64	744.16	818.6	875.1	945.38	1016.4	1043.5	1105.7	1176.5	1361.8	1393.6	1479.8	1501.5	1507.7	1514.9
0	2.6369	0	0	3.2364	8.2858	0.44219	19.268	1.2896	0	9.8645	0	20.31	4.2656	25.735	30.269	54.414	63.043	76.303	89.789	91.761	103.86	106.75	138.67	153.75	156.42	150.73	168.78	171.86	176.53	173.19	190.52	206.59	231	243.97	240.97	285.26	273.14	272.01	268.52	273.17	280.77	278.69	257.1	270.12	249.48	264.08	265.91	278.67	282.94
19.195	9.6384	3.9568	0	5.3813	0	0	0	0	0	0	0	0	0	0	0	0	0	0	0	0	0	0	0	0	0	0	0	0	0	18.736	77.811	190.94	333.02	489.58	677.91	860.07	1048.2	1264.3	1398	1585.8	1747.3	1902.6	2076.3	2158.8	2252.8	2383.6	2435.7	2432.9	2541.8
25.861	19.091	11.222	0	0	0	0	0	0	0	0	0	0	0	0	0	0	0	0	0	0	0	18.651	110.55	157.06	242.89	293.56	384.91	522.85	631.96	783.42	1003.1	1130	1371	1509.1	1698.4	1893.2	1968.1	2104.8	2228.5	2397.4	2523.9	2578.3	2739.2	2817.6	2955	3076.7	3083.8	3087.6	3318
0	0	0	4.0697	10.339	5.2001	13.225	15.845	0	1.973	0	3.6553	10.371	26.887	4.2908	0	13.427	23.218	0.70567	0	0	0	0	0	0	0	4.1374	0	23.358	17.812	73.119	177.01	219.24	325.4	419.73	524.87	667.01	807.52	955.32	1104.4	1206	1348.2	1465.4	1534.6	1690.8	1771.1	1820.4	1937.6	2079.6	2031.3
0.56602	0.31741	0	9.7306	9.6396	0	0	0	0	0	0	22.024	45.111	113.67	176.92	236.44	373.08	432.38	574.76	646.96	819.72	889.82	1059.1	1207.3	1324.7	1363.9	1502.5	1644.4	1726.3	1850.3	1973.7	1986.6	1897.7	1964	1941.9	2045.2	2078.4	2150.6	2097.8	2169.2	2228.1	2302.2	2362.6	2408.5	2456.3	2509.5	2461.9	2436.7	2461.8	2523.4
22.663	4.4534	0	0	0	0	0	0	0	0	0	0	0	0	0	0	0	0	0	8.2058	22.256	59.812	39.278	38.691	90.35	173.97	149.51	254.23	303.76	332.33	414.33	425.54	530.37	563.32	660.3	757.13	809.03	912.97	931.85	1034.7	1041.2	1125.4	1116	1128.6	1206.9	1298.5	1333.6	1327.2	1348.2	1390.9
0	0	0	3.7468	6.0832	13.951	10.171	20.353	24.28	35.212	45.3	42.948	64.728	78.591	112.77	150.98	173.97	223.01	252.26	262.8	307.73	359.06	387.54	411.36	425.21	446.18	521.02	571.07	657.3	723.89	833.61	908.05	962.35	1095.2	1162.2	1281.6	1356.7	1398.6	1532	1539.7	1597.2	1588.3	1639.6	1680.9	1720.6	1759.6	1756.3	1759.6	1770.6	1835.6
10.29	2.0598	0	0	0	2.0753	4.0184	9.6526	0	4.3048	10.693	20.971	32.268	50.312	76.643	113.71	147.91	182.08	252.13	276.29	313.49	377.26	449.57	520.41	616.44	726.67	842.69	1030.2	1122.5	1330.5	1541.1	1763	1988.4	2286	2636.4	2674.1	2888.1	3520.1	3282.8	3838	4296.5	4791.6	5044.4	4376	5139.1	5322.3	4667	4864.3	4732.3	5076.4
8.9995	6.1456	4.0014	0	0	0	0	0	0	0	0	0	0	0	0	0	0	0	0	3.6509	18.734	51.046	61.243	90.833	119.22	134.32	151.34	166.85	223.27	252.98	321.33	377.68	432.14	497.49	577.01	652.4	717.92	800.24	865.14	954.44	954.42	1052.5	1086.9	1157	1159.7	1192.4	1260.2	1239.2	1313.5	1300.5
19.576	0	0	0.1223	0	0	0.70624	0	0	0.67493	0	0.18867	0	0	0	0	0	0	0	0	13.635	7.8268	3.8782	5.9934	10.717	22.479	61.629	86.208	117.17	112.29	123.11	134.98	211.14	152.44	213.27	199.27	230	275.95	308.14	302.39	323.48	283.63	299.9	349.97	333.9	362.49	361.17	365.63	378.62	387.76
3.7296	0	0	0	0.19452	9.0744	10.256	0	11.114	23.467	4.8203	15.386	26.177	12.757	15.54	4.5475	0	3.7561	0	0	0	0	0	0	0	0	0	0	0	0	0	0	0	0	0	0	0	0	0	0	0	0	0	0	0	0	0	0	0	0
0	4.4046	0	4.819	0	6.2435	1.6686	7.3705	0	0	0	0	0	0	0	0	22.627	25.525	21.743	23.32	31.245	42.836	59.134	4.7902	16.064	35.937	63.932	104.94	149.93	224.16	286.29	363.31	488.64	611.01	737.03	846.68	985.17	1084.9	1192.9	1332.2	1539	1693.8	1725.9	1780.6	1868	1923.5	2048.1	2054.2	2127	2128.1
0	0	5.8345	2.8672	0	0	6.8276	2.5364	0	0	0	12.616	27.157	33.035	44.049	74.987	121.53	138.69	189.04	240.58	283.59	314.57	369.17	419	472.04	492.28	542.15	604.42	626.64	640.76	747.04	749.15	761.65	742.44	771.89	803.99	792.02	867.35	864.19	913.43	862.25	906.88	845.68	896.53	845.14	884.62	852.7	828.72	824.69	805.87
21.442	6.2633	0	0	0	0	0	0	0	6.0135	13.216	49.133	93.02	132.68	199.77	293.42	367.96	451.04	528.96	639.96	703.61	832.36	839.06	1009.9	1046.6	1082.5	1167.4	1515.1	1655.6	1841.7	2153.8	2353.7	2721.4	3042.6	3474.7	3810.9	4266.1	4667.9	4947.2	5365.5	5733.2	5900.6	6181.4	6508.3	6700.5	6831	7032.7	6925	7038.7	7024.9
23.172	14.298	0	0	0	0	0	0	0	0	0	4.8445	1.8026	14.802	12.585	16.805	28.381	50.858	142.06	134.53	153.57	294.63	341.22	310.09	469.03	560.27	688.24	589.32	734.31	816.21	906.67	1072.5	1199.7	1360.2	1487.9	1644.6	1835.9	1932.2	2113.8	2232.5	2299	2439.8	2559.4	2636.9	2659.9	2726.5	2829.4	2841.2	2933.4	2875.4
2.5314	0.42518	0	3.1031	2.4815	3.2167	0	0	0	0	0	0	0	35.15	73.089	142.69	218.51	313.34	430.1	520	658.06	770.26	881.17	1072.5	1162.3	1304.1	1542	1658.2	1723.8	1918.8	2163.5	2339.3	2302	2546.1	2774.5	2903.7	3083.6	3033.3	3293	3267	3288.2	3562.2	3479.3	3492.7	3503.6	3447.8	3627.6	3647.2	3709.6	3750.8
29.179	11.966	0.1904	1.4256	0	0	0	0	0	0	0	0	0	0	0	0	0	0.46279	20.018	58.882	104.26	161.04	224.91	307.56	364.27	441.2	514.97	568.92	629.03	701.53	752.28	830.24	972.97	1045.7	1143.5	1225.9	1340.8	1429.1	1559.3	1631.8	1740.3	1800.7	1878.5	1974.4	2018.3	2078.6	2160.7	2216.1	2185	2297.4
34.409	6.401	0.51838	0	0	0	0	0	0	0	0	0	0	0	0	0	0	0	0	0	0	0	0	0	0	0	0	0	0	11.694	63.114	125.49	162.34	250.51	357.33	522.9	683.19	833.76	956.28	1114.6	1246.4	1456.8	1507.4	1620.3	1842.9	1895	1936.9	2083.7	2073.7	2116.6
6.1065	0	0	2.4246	0	1.9723	0	8.2278	2.9186	10.421	10.374	9.9423	17.764	6.4786	22.915	12.376	15.997	27.394	30.427	32.279	68.357	73.514	116.91	150.52	215.78	284.71	369.73	460.16	521.29	592.53	704.48	746.34	812.42	864.4	931.67	948.26	1049.5	1122	1151.5	1213.1	1221.8	1305.3	1294.6	1348.7	1403.6	1381.3	1281.7	1315.3	1327.5	1331.7
24.503	11.8	0	0	0	0	0	0	0	0	0	0	0	0	0	7.8589	39.626	60.795	121.17	184.59	243.36	355.08	447.81	573.51	736.32	859.13	1021	1170.9	1287.6	1371.9	1810.9	1981	2263	2508	2845.9	3141.5	3425.4	3738.6	4000.4	4169.2	4430.3	4545.6	4666.9	4526.5	4686.2	4866.2	5014.9	4969.8	4276.4	5160.6
11.076	7.9741	1.7291	0.76377	2.0178	0	0	0	0	0	0	0	0	7.5686	18.657	29.429	57.081	77.805	93.78	132.41	169.18	209.26	271.34	365.86	489.73	703.64	885.15	1063.2	1207.5	1370.7	1572.1	1517.7	1687.2	1767.8	1915.4	2019.9	2165.9	2182.1	2344.3	2355.9	2447.6	2511.8	2437.6	2280.8	2423.7	2420.7	2367.6	2502.6	2512.8	2560.6
20.427	15.955	2.7643	0	0	0	0	0	0	0	0	0	0	0	0	0	14.574	30.77	87.917	131.58	199.1	305.14	415.86	516.83	630.27	770.36	935.55	1110.2	1293.8	1393.1	1541.2	1765.2	2070.9	2232.1	2527.5	2768.3	2968.2	3164	3364.2	3409.5	3592.8	3708.1	4175.9	4364.6	4331.5	4396.2	4541.2	4686.3	4326.1	4311.8
9.637	10.102	0	0	0.10202	0	0	0	0	0	0	0	0	0	0	0	0	0	0	0	0	0	0	0	4.4781	0	0	4.6	38.215	54.679	59.765	67.115	44.204	28.054	65.14	82.362	114.18	100.98	75.652	99.728	82.478	86.725	103.27	74.97	63.713	82.865	75.968	64.03	31.831	38.077
10.833	2.712	0	0	6.6381	0	0	0	0	0	0	0	0	0	30.367	92.841	189.45	319.52	477.21	664.93	845.63	1041.4	1229.3	1456.2	1615.1	1759.8	1884.8	1934.3	2298.4	2566.9	2562.1	2889.9	3125.9	3347.2	3606.9	3902.1	4055.3	4310.6	4483.7	4681.3	4993.6	4976.8	5029.2	5113.3	5284.1	5286.2	5555.1	5707.7	5725	5788.8
0	0.21915	4.7013	1.6609	0	0	1.2551	0.031731	0	0	0	0	0	0	0.10807	0	0	14.158	47.661	90.019	155.35	229.54	314.23	409.57	527.19	611.43	704.14	784.08	879.69	994.45	1101.5	1253.9	1293.3	1416.3	1478.5	1512	1588.1	1704.8	1764.8	1847.6	1739.6	1865.8	1866.2	1968.4	2018.4	2097.4	2055.4	2132	2120.3	2159.2
0	6.9926	0	7.1923	0.99296	24.853	0	7.3927	1.9965	22.151	26.128	20.269	31.065	35.491	36.279	56.082	56.049	61.364	74.795	92.989	108.22	146.23	171.6	211.72	266.75	328.43	416.5	503.48	589.47	686.81	755.37	808.48	941.45	980.51	1110.3	1174.6	1263.7	1199.2	1340.1	1353.1	1387.4	1420.7	1477.5	1506.8	1538.7	1551.8	1621	1690.7	1700.9	1761.4
12.048	6.877	9.9047	0	0	0	0	0	0	0	0	0	28.072	48.864	74.479	124.35	161.34	229.15	284.3	356.7	436.09	507.44	628.38	678.15	779.79	907.7	1018	1113.2	1249.3	1351.9	1514.7	1657.5	1842.9	2065.7	2190.4	2446.9	2553.4	2730.5	2848.4	3016.1	3271.9	3281.6	3382.3	3439.4	3450.7	3437.1	3510.3	3519.6	3480.3	3514.2
0.69611	6.0422	0	0	0	4.2137	0.44357	5.7063	3.1563	0	7.0647	22.148	44.164	51.003	66.728	101.11	122	154.09	158.28	218.36	238.81	281.55	302.16	353.01	380.39	430.85	459.57	517.42	573.25	599.22	666.54	714.8	805.82	821.05	855	898.79	947.55	905.82	955.54	1011.9	1041.4	1089.4	1098.6	1112	1176.9	1213.8	1185.7	1221.3	1235.6	1246.8
0	0	0	2.0645	0	1.7772	7.5391	3.5179	9.4147	8.3223	0.60275	10.933	5.8771	15.608	55.066	73.432	127.44	201.49	263.51	362.53	509.92	593.71	685.12	785.32	980.78	1089.7	1228.1	1431.4	1576.8	1614.6	1749.7	1868.1	1852.8	1982	2159.4	2194.3	2425.7	2582.3	2573.8	2642.9	2650.3	2675.1	2831.3	2863	2789.2	2836.9	2915.9	2890.9	2852.7	2898.6
8.0362	8.2185	0	3.2743	2.1624	0	0	0.94467	0	0	8.6551	0	0	0	0	1.3289	11.714	61.767	113.89	251.84	404.34	564.61	777.68	964.61	1151.8	1333.4	1560.5	1791	2029	2199.9	2402.7	2612.4	2793.8	2927.5	3119.1	3245.2	3342.9	3421.3	3592.4	3652.3	3724.4	3781.2	3869.9	3906.6	3974.4	3957.9	4046.7	4027.1	4077.2	4074.9
13.72	2.174	0.37299	0	2.8993	0	0	0	0	0	4.4145	33.757	44.607	99.378	134.84	166.78	209.08	297.83	367	449.94	542.61	616.34	707.47	797.5	938.65	1034.5	1212.7	1355.9	1452	1613.9	1750.3	1937.9	2087	2175.6	2349.2	2421.1	2531.1	2628.7	2647.7	2706.4	2758.8	2794.6	2907.4	2843.6	2899.8	2707.6	2757.6	2718	2739.4	2672.7
0	0	0	0	7.9509	13.719	24.869	15.02	25.157	31.127	37.998	36.699	37.44	39.505	40.071	58.457	69.895	110.06	149.69	238.69	297.19	407.23	502.84	656.56	804.53	949.2	1110.2	1346.5	1519	1771	1899.9	2160.3	2314.2	2467.7	2671.3	2890.8	3175.1	3320.7	3471.5	3623.1	3762.4	3880.2	3937.9	4000.1	4038.2	4131.6	4200.2	4196.9	4259	4316.7
15.996	7.4011	4.7547	0	0	12.456	0	0.3155	0	0.49414	0	0	0	0	0.031113	7.2207	15.096	17.724	22.488	32.146	54.602	66.737	40.987	35.199	29.443	24.109	37.866	44.73	82.046	93.834	155.61	217.34	312.92	465.71	625.2	819.34	972.04	1186.7	1355.9	1543.3	1613	1834.7	1998	2145	2361.6	2463.2	2594.2	2587.6	2820.3	2825.6
21.387	0.42734	0	2.9038	0.27226	0	0	0	5.8113	1.9429	94.658	154.87	210.21	266.57	340.64	438.03	503.59	579.79	651.99	729.27	824.18	907.88	954.86	1018	1081	1149.7	1272.6	1387	1514.3	1704	1921.4	2145.6	2309.8	2476.8	2820.5	3017.4	3283.4	3601.1	3774.5	3932.1	4148.2	4252.9	4406	4638.4	4715.6	4912.4	4959.8	4981.8	5078.6	5099.6
2.8608	0	0	0	0	8.8362	9.1765	32.433	27.626	36.53	60.924	33.808	69.101	71.619	125.35	120.24	138.29	158.63	168.77	188.34	204.83	224.73	257.06	243.87	269.8	280.05	309.48	344.99	368.66	371.27	364.44	360.96	375.01	395.82	409.25	425.05	418.37	453.26	470.18	503.06	485.93	484.55	505.82	524.11	552.47	533.1	550.18	578.51	585.84	584.31
1.1935	5.5525	0.34606	0.31478	0	0	0	8.966	0.67651	1.7365	15.368	16.806	49.896	67.11	113.82	157.34	217.28	261.08	330.96	399.44	442.5	475.08	510.08	570.27	663.7	777.39	925.53	1074.9	1188.9	1420.9	1471.7	1683.4	1784.3	1858.3	1960.1	2177.8	2155	2315.2	2349.3	2446.6	2515.8	2598.3	2878.2	2877.1	2955.9	2998	3025	3037.1	3024.8	3069
8.1475	0	0	0.58324	0	0	4.0365	0	0	0	0	0	0	0	0	12.554	31.126	67.21	99.565	150.86	159.86	251.77	308.48	412.64	489.16	622.11	721.27	842.59	989.66	1158.2	1393.7	1635.2	1951.8	2314.7	2653.7	2968	3238.9	3422.9	3783.2	4084	4295.8	4459.9	4720.8	4829.1	5093.7	5084.8	5282.7	5151.7	5305.2	5247.1
17.688	2.0557	0	0	0	0	0	0	1.9322	0	0	0	0	0	0	0	0	0	0	0	0	0	0	0	0	0	0	0	0	0	0	0	0	0	0	0	0	0	0	0	0	0	0	0	0	0	0	0	0	0
11.916	0	0.027169	2.608	0	0	0	0	0	0	0	0	0	0	0	0	0	0	0	0	1.7525	0	12.414	24.632	76.267	106.76	171.07	224.54	306.33	382.76	494.39	527.1	642.2	745.8	875.62	1011	1133.9	1174.9	1329.7	1393.4	1435.9	1571.6	1643.6	1638.9	1663.7	1689.6	1897.5	1945.5	1978.5	2028.6
21.452	7.8308	0	0	0	0	0	0	0	1.8669	22.435	67.858	109.59	153.24	226.71	288.38	381.55	497.81	570.81	664.56	819.38	918.78	1058.2	1222.5	1329.3	1443.3	1608.6	1729.5	1856.5	1889.9	1998.7	2105.9	2202.3	2364.7	2467.1	2572.9	2678.6	2713.4	2748.9	2803.5	2860.2	2983.5	3008.1	3058.6	3058.1	3126.3	3192.6	3239.2	3209.1	3282.9
0	0	0	12.961	4.2219	17.53	24.622	18.563	24.528	15.615	18.31	7.4094	15.97	15.554	31.776	65.182	91.994	124.33	140.67	176.79	214.71	239.34	267.42	286.44	296.68	305.78	306.92	360.87	380.09	449.97	450.78	482.77	530.89	566.46	614.13	659.39	741.11	771.35	833.45	943.1	1009.9	1079.9	1086.4	1137.4	1188	1234.5	1339.8	1424.5	1474.6	1520.5
0	0	0	9.6241	7.7498	10.848	10.699	10.973	18.378	21.714	7.1902	0	8.3689	7.1733	4.9424	3.0917	1.5062	0	0	1.8688	7.9401	0	0	1.9279	0	1.4033	0	0	0	0	0	0	0	0	0	0	22.893	0	12.734	0	13.039	31.558	56.029	59.715	67.387	78.069	60.84	77.103	42.422	72.733
32.33	14.925	0	0	0	0	0	0	0	0	0	0	0	0	0	0	0	0	0	2.8929	38.166	119.49	211.94	350.04	539.96	790.25	1075.4	1341.6	1639.7	1996.5	2349.8	2745.1	3194.4	3771.3	4204.2	4697.2	5189.5	5718.5	6078.3	6563.8	6878.5	7225.8	7789.9	7867.3	8154.9	8412	8464	8818.6	8683.2	8846.9
16.744	9.4763	0	0	0	3.26	0	0	0	0	0.82913	0	0	0	0	0	0	0	0	0	0	0	0	0	0	0	0	0	4.2642	14.929	27.599	42.132	75.003	88.77	127.71	128.96	142.59	164.08	202.91	188.75	202.81	214.4	233.55	243.13	240.79	237.64	265.05	263.02	288.83	271.57
0	3.0625	0.70089	2.0497	0.25269	0	0	6.6417	4.5396	18.111	13.431	18.259	29.252	20.773	14.921	13.248	17.296	23.038	19.118	18.093	5.1444	0	0	0	0	7.3613	0	0	0	0	0	0	0	0	0	0	0	0	0	0	17.9	16.79	65.783	131.19	170.12	149.6	92.431	145.63	206.03	289.42
6.2733	0	0	4.3727	4.2336	0	1.0123	0	0	7.2565	37.883	99.019	199.68	325.26	407.71	612.99	808.04	1049.9	1343.4	1586.4	1667.4	2014.8	2208.7	2299.7	2582.6	2904.7	3019.7	3241.3	3400.6	3801.6	3967.6	4213.7	4533.3	5019.9	5028.1	5598.9	5800.7	5930.4	6140.6	6196.8	6318.6	6650.2	6724.7	6831.1	6713.9	6830.6	7121.5	7042.1	7074.5	7157.2
0	0.21155	1.7582	8.9341	1.1349	2.0368	0	1.2658	0	0	9.4082	0	17.863	4.6601	18.548	33.91	69.325	81.548	108	290.75	377.45	485.3	574.85	714.31	907.93	1088.7	1337	1651.6	1831.3	2109.6	2263.8	2405.5	2668.5	2836.5	3288	2932.8	3778.5	3500.7	3836.8	4308	5171.3	5397.2	5611.1	5857.7	6017.7	5944.7	6149.3	5878.8	6051.4	6119.3
18.871	11.306	0	0	0	0	0.32271	0	0	0	0	0	0	0	0	0	0	0	0	0	4.1987	19.364	41.006	62.03	80.526	87.142	101.15	99.908	118.95	128.95	152.48	177.19	206.39	285.31	314.76	398.74	495.45	636.26	795.91	923.67	966.14	1104.4	1112.9	1206.1	1199.1	1311.6	1441.9	1534.4	1558.3	1612.9
25.524	10.681	0	0	0	0	0	0	0	0	0	0	0	9.6022	25.08	41.884	56.878	100.36	166.11	249.58	328.2	435.8	535.77	659.58	821.76	963.41	1058.5	1162.2	1285.4	1474.8	1593	1765.3	1997.3	2146.8	2355.6	2577.2	2750.5	2864.7	3089.3	3199.6	3409.9	3511.6	3794.4	3753.9	3878.9	4079.3	4103.3	4074.2	4269.6	4262.1
2.7151	0.080366	0	0	3.0331	0	8.6843	9.4281	39.018	94.334	178.74	293.99	477.63	664.74	877.57	1081.8	1349.1	1611.4	1888.3	2251.2	2471.1	2669.2	3078.3	3374.2	3599.1	3869.7	4210	4484.1	4712.5	5007.4	5035.6	5216.8	5411	5733.9	5835.9	5944.8	6159.9	6477.4	6737.8	6874.5	7117.5	7175.4	7422.6	7543.7	7602.8	7596.9	7677.5	7754.9	7763.5	7764.1
0	0	0	0	0	1.3705	22.26	23.269	16.443	29.683	32.398	51.476	47.565	73.055	78.008	93.233	93.739	85.821	111.56	114.48	131.45	136.56	153.55	156.14	166	187.86	223.75	208.29	279.15	338.91	410.74	509.03	626.83	775.68	841.45	1053.2	1160.5	1305.9	1448.8	1544.2	1723.8	1839.5	1996.6	2073	2196.5	2242.9	2346.3	2473.4	2600.7	2594.7
9.9994	4.4312	0	0	0	0	0	0	0	0	21.846	49.063	103.42	171.52	221.13	297.82	399.67	494.22	584.04	631.1	726.69	816.97	930.73	979.11	1072.9	1176.1	1303	1319.6	1438.1	1540.5	1678.6	1865.3	2055.8	2380.1	2532.6	2887.6	3075.8	3362.2	3644.3	3817.3	4056.7	4258.1	4455.1	4566.7	4799.1	4722.4	4921.8	5024.2	5194.5	5276
11.15	10.031	0	5.5596	0	0	0	0	0	0	0	0	0	0	0	0	0	0	0	0	40.509	58.887	96.108	139.95	209.36	281.04	388.71	88.383	117.22	161.12	217.74	345.69	394.58	456.12	500.36	531.64	641.08	680.85	746.11	768.64	800.37	857.27	904.91	900.17	1001.3	1053.9	1113.4	1165.3	1177	1200.8
20.345	7.2575	1.7864	0	0	0	0	0	0	0	0	0	0	0	0	0	0	0	3.3319	20.956	64.911	104.59	152.82	229.64	310.3	440.99	580.34	705.2	863.99	1058.8	1235.7	1468.5	1587.7	1785.9	1982.9	2162.8	2297.5	2547.2	2764.1	2816.3	2930.5	3054.8	3144.3	3146.5	3339.7	3383.6	3426.1	3531.9	3544.3	3603.5
8.0528	0	0	4.3942	0.047619	0	0	0	0	0	0	0	0	11.069	18.095	30.868	64.003	138.85	210.78	352.25	485.94	696.78	884.87	1139.6	1413.1	1588.7	1788.8	2095.8	2292.8	2529.3	2762.8	2973.6	3256.3	3410.1	3622.7	3807.8	4009.9	4197.7	4367.5	4444.9	4610.7	4605.1	4708.1	4823.9	4874.4	4863.1	4967.9	4949.6	4994	5032.3
10.995	9.9482	0	0	1.0539	0	0	1.7223	0	0	0	0	0	0	0	0	0	0	0	15.117	48.434	82.704	161.92	225.1	275.05	337.93	438.07	581.88	633.22	748.75	916.33	998.89	1049.9	1138.7	1269.7	1356	1506.9	1546.9	1662.8	1725.5	1842.4	1922.8	2173.4	2433.6	2552.3	2520.4	2628.1	2664.8	2622.7	2721.9
5.0596	5.6071	0	3.112	1.8835	0	0	0	0	0	0	0	4.374	43.05	58.247	110.01	163.98	210.19	275.63	337.63	395.9	476.91	549.37	595.63	674.33	682.77	738.86	887.77	1017.3	1175.8	1346.5	1516.8	1792.3	2019.2	2257	2684.6	2919.7	3145.8	3458.2	3685.8	3968.3	4128.8	4221.2	4439.7	4517.2	4605.6	4827.7	4877.4	4227.8	4372.3
9.8734	0.95029	0	0.19994	0	0	0	0	0	0	0	0	0	0	0	0	0	0	0	0	0	0	0	0	0	0	4.1693	18.333	13.806	39.431	43.83	67.952	83.807	92.489	122.54	147.96	181.78	236.35	256.56	271.16	322.2	350.61	404.21	429.37	502.2	534.87	594.07	646.19	642.69	649.96
0	4.9492	3.7382	0	6.9359	0.36066	4.3037	8.4759	21.059	9.994	0	0	0	2.3513	43.886	62.759	80.051	111.33	167.21	182.26	223.98	309.81	434.7	565.75	738	947.06	1171.6	1448.7	1830.2	2061.7	2315.2	2832.2	3223	3623.2	4374.6	4652.7	5054.6	5749.7	6187.9	6771.1	7131.6	7463.1	7795.6	8195.1	8697.8	8759.5	9000	9109.9	9250	9220
5.3653	3.0759	0	0.045825	0	0	4.2564	0	0	0	0	24.16	49.509	81.377	139.53	208.78	297.57	387.7	495.88	628.37	776.08	900.15	1111.7	1216.7	1363.3	1523.6	1657.8	1825.7	1914.4	1981	2131.4	2196.1	2329	2519.6	2665.2	2718.1	2888.6	2961.5	3008.5	3111.5	3088.1	3300	3177	3422.4	3502.1	3565.5	3682.9	3589.2	3668.7	3688.4
0	0	0	1.3996	6.5019	27.699	39.321	60.696	65.076	71.227	81.597	87.047	76.439	61.709	70.577	83.976	103.05	127.65	131.54	200.52	272.33	342.1	364.27	427.62	559.73	642.25	684.34	779.33	847.67	925.53	998.57	1050.5	1132.4	1195.7	1293.2	1352.2	1423.5	1456.8	1470.6	1591	1631.4	1705.2	1724.1	1739.4	1705.1	1775.5	1809.2	1822.9	1926.2	1881.2
9.3277	8.5242	0	0	3.3827	1.6363	0.26231	0	11.441	0	12.106	10.486	30.36	27.428	37.234	51.981	60.709	97.645	133.4	207.4	290.47	405.95	519.33	738.43	946.57	1192.1	1452.4	1776.1	2017.9	2301.5	2622.5	3032.7	3441.1	3743.2	4224.9	4514	4989.5	5353.4	5701.8	5948.6	6174.1	6428.7	6682.9	6839.1	7155.6	6950.6	6966.6	7097.7	7088.8	7294.9
0	0	0	0	0	9.9066	33.467	46.028	77.236	100.8	152.25	208.47	247.75	311.55	371	419.53	505.25	592.55	685.57	792.23	877.48	1064.6	1174.8	1368.1	1380.6	1545.4	1629	1821.9	1868.4	2083.5	2135.3	2312.1	2408.1	2414.7	2551.6	2593.4	2596.2	2697	2708.1	2714.6	2762.2	2702	2698.4	2733.8	2761.7	2758.6	2705.9	2706.7	2735.6	2670.2
9.8301	3.8578	0	0	0	0.67607	2.7821	0	0	0	0	0	0	0	0	0	6.0071	17.227	44.999	74.625	105.1	137.82	185.88	231.46	270.66	319.51	389.37	439.53	521.46	635.02	727.51	842.17	973.01	1119.4	1272.6	1466.9	1634	1816.2	2034.8	2313.1	2506.6	2702	2940.4	3109	3233.1	3428.3	3665.5	3834.1	3919.6	4041
0	0	0	0	5.3122	22.434	31.524	34.376	37.938	63.964	68.504	74.029	95.173	106.44	123.9	160.27	189.49	219.95	256.28	324.44	336.19	392.69	434.69	454.97	493.54	551.37	573.67	649.34	693.96	766.11	834.44	880.44	973.06	1056.5	1124.5	1224.7	1369.6	1461.6	1570.9	1619.6	1705.4	1824.4	1898.6	1916.3	2144.8	1728.4	1713.5	2146.5	2178.3	2178.5
5.8016	3.0096	0	0.59808	0	2.6328	0	0	7.4576	3.0133	17.852	12.174	20.518	18.912	10.353	39.955	11.528	25.681	33.97	29.896	40.008	69.907	67.895	65.891	76.928	95.941	149.75	195.12	357.22	362.41	587.18	690.81	831.51	1003.2	1257.3	1472.3	1681.5	1829.5	2085.6	2290.1	2384.7	2544.6	2737.2	2855	2963.3	2951.3	3197.5	3164.2	3292.3	3286.1
5.379	12.079	0	2.0571	0	0.090849	0	0	0	0	0	0	0	0	0	0	0	0	2.3085	13.306	28.299	38.015	64.697	102.67	120.51	123.78	150.63	182.14	192.82	207.43	217.75	233.62	246.7	288.43	304.91	340.23	383.74	421.83	476.17	511.77	526.36	574.58	621.83	618.34	656.53	703.73	736.29	765.28	766	785.09
9.472	0	0	0	0	0	18.206	18.851	6.2337	0	0	0	0	0	0	0	0	9.6914	0	0	0	0	0	0	0	0	0	0	0	0	0	0	0	0	0	0	0	0	0	0	0	0	0	0	0	0	0	0	0	0
33.868	14.063	0	0	0	0	0	0	0	0	0	0	0	0	0	0	13.668	63.095	113.04	182.81	265.37	347.5	458.61	565.44	732.48	698.09	938.87	1070.7	1235	1336.3	1585.1	1746.3	2007.5	2107.9	2438.8	2558.2	2728.9	3074.9	3190.3	3179.3	3410.7	3549.4	3721.8	3820.3	4023.2	3934.6	4051.8	4031	4247.9	4116.7
0	0	0	0.28251	14.49	29.707	29.313	48.855	59.688	68.485	107.61	133.82	192.66	220.15	306.67	374.78	548.37	573.4	672.49	805.51	984.59	1165	1306.2	1447.3	1620.6	1737.1	1934.6	2119.5	2275.4	2466.7	2612.3	2830.1	3091.6	3253.4	3498.9	3844.5	4058.8	4404.4	4787.7	5078.5	5379.5	5624.7	6026.8	6102.9	6328.8	6446	6595.5	6790.4	6934.3	6951.4
0	0	0	2.6832	9.3684	0	17.535	0	0	10.945	35.372	62.553	60.674	96.108	105.04	132.17	143.99	169.61	206.05	234.71	233.64	238.22	246.19	284.56	316.91	358.51	409.11	484.64	543.32	606.27	630.7	705.26	779.08	850.19	948.24	1048.7	1111.7	1199.7	1226.9	1250.2	1354.7	1383.4	1482.7	1518.1	1624	1658.5	1637.1	1658.5	1643.8	1675
20.71	19.416	0	4.5449	0	0	0	0	0	0	0	0	0	0	0	0	0	22.267	61.028	86.506	130.81	157.65	205.25	264.04	332.83	374.06	413.88	455.35	512.02	549.78	573.42	609.54	677.22	812.79	938.18	1131.9	1328.8	1535	1728.5	1940.7	2181.7	2417.1	2562.1	2759.4	2893.4	3022.5	3165.5	3322.9	3404.6	3502.9
22.891	10.844	2.6266	0.59142	0	0	0	0	0	0	0	0	0	0	4.4078	0	17.631	37.575	64.177	102.09	147.78	201.4	250.15	279.04	343.65	431.04	585.87	617.81	821.54	1034	1291.8	1550.5	1882.5	2266.9	2551.9	2976.4	3292.5	3778.2	3903.5	4155.3	4282	4740	4982.8	5217.8	5437.3	5754.5	5741.2	6255.1	6145.2	6289.7
10.191	4.8046	0	0	0	0	0	0	0	0	7.3407	16.174	38.795	53.483	71.082	91.534	118.52	142.66	164.37	188.47	213.25	256.91	274.14	293.66	326.58	355.8	397.24	439.62	448.57	484.07	502.7	532.21	586.85	625.44	682.72	725.38	757.64	783.35	813.18	851.26	883.45	923.43	947.2	963.88	965.19	979.55	984.49	1005.2	1032.2	1019.5
27.39	0	0	0	0	0	0	0.10326	0	0	7.4869	37.516	96.377	172.78	264.47	403	533.73	726.25	926.41	1110.4	1319.9	1618.3	1818.8	2112.5	2457.4	2650	2937.5	3401	3611	3893.4	4202.5	4483.5	4624.2	5072.7	5424.2	5779.4	6182.2	6494	6620	7012.7	7222.1	7481.7	7743.8	7825	8065.9	7973.8	7738.1	7817.8	7957.4	7943.7
39.141	12.498	0	0	0	0	0	0	0	0	0	0	0	0	0	0	7.3382	35.367	56.5	96.652	127.17	181.68	236.66	287.71	373.87	454.83	510.34	558.89	628.14	692.52	782.86	815.42	944.99	1090.7	1140.6	1306.3	1404.7	1507.8	1621.5	1732.5	1725	1849.5	1887.7	1977.2	2035.7	2058.8	2165.6	2194.1	2238.2	2307.7
2.4125	0	0	6.9896	5.5496	11.058	20.363	3.0222	6.9416	4.3269	0	11.275	5.3589	0	0	0	0	0	0	1.3619	11.131	18.128	11.2	46.84	75.81	139.18	173.29	201.05	272.44	303.45	374.1	533.99	536.38	380.09	551	671.29	698.7	683.03	684.27	703.44	687.49	706.09	686.79	829.79	706.96	720.76	694.58	757.71	741.58	740.7
7.6494	3.1748	3.9833	7.3581	0.82237	0	0	0.17058	0	23.629	69.119	120.36	199.52	260.74	338.34	447.39	550.73	641.91	762.08	810.98	971.29	1021.5	1109.2	1133.1	1250.9	1325.8	1361.8	1396.2	1450.3	1437.1	1520	1526.9	1580.8	1644	1629	1710.6	1721.2	1727.9	1668.1	1764	1572.2	1590.2	1569	1644.8	1632.1	1681.2	1617.3	1647.9	1628.2	1626
9.0494	2.3182	0	1.7782	0	0.069914	0	0	0	0	23.124	0	0	67.176	107.37	140.87	0	0	0	0	18.698	45.272	76.323	101.37	142.86	170.99	231.73	299.81	420.44	497.28	600.57	701.47	789.07	906.39	1015.5	1154.8	1264.7	1382.2	1427.6	1513.9	1529.6	1629.3	1674.7	1729.7	1724.4	1769	1944.1	1966	2063.1	2110.5
0	4.9583	0	10.298	13.848	10.915	0	0	0	0	0	0	0	0	0	0	0	0	0	5.48	62.6	83.995	138.79	163.92	229.13	269.89	365.16	412.44	489.63	560.39	603.05	672.17	728.18	805.54	896.82	1004	1104	1180.4	1182.6	1262.6	1254.9	1337.5	1374.5	1389.7	1334.1	1452.3	1537.2	1605.9	1623.6	1619.9
15.334	8.6848	0	0	0	0	0	0	0	0	0	0	6.1635	56.032	138.93	272.25	417.61	499.65	609.15	807.94	925.36	1123.6	1262.1	1732	1719.9	1665.5	2176.6	2395.2	2610.6	2519.2	2183.6	2836.4	2405.7	3380.6	3280.8	3747.3	3816.3	4130.2	4213.6	4431.2	4370.1	4316.1	4017.9	4209.5	4371	3707.6	4121	4333.4	4433.8	4540.3
0	0	6.8738	0	1.0299	0	14.269	16.467	18.391	18.266	37.928	63.848	91.834	128.29	147.62	159.87	197.44	220.78	227.71	265.62	305.9	326.19	360.18	406.92	444.2	444.82	493.26	484.28	521.44	486.75	512.35	541.9	624.31	595.53	610.58	631.86	684.37	711.16	698.23	738.31	745.42	756.11	760.47	701.52	705.16	663.66	676.57	641.38	611.71	618.96
0	0	0	5.1779	6.0846	0.91284	5.8522	0	0	0	14.559	15.191	21.737	29.6	43.395	52.425	57.755	71.892	89.752	135.49	173.38	238.17	263.36	334.37	409.08	487.72	578.11	685.39	828.37	1012	1178.4	1374.6	1579.8	1724.8	1902.2	2158.5	2395.1	2555.3	2701.6	2862.3	2962.6	3039	3137.5	3267.3	3289.9	3439.5	3452.5	3477.7	3414.3	3548.6
0	0	0	11.057	10.204	8.1748	11.532	8.8156	0	0	0	4.2455	3.7556	0	0	0	0	0	0	0	0	0	0	0	0	0	0	0	0	6.8268	10.144	23.969	59.238	71.24	110.77	127.69	169.75	161.9	186.63	224.58	294.7	293.19	281.24	289.54	269.51	288.54	284.6	275.95	218.88	221.06
0	0	0	5.0859	8.1151	0.60405	5.024	0	0	0	4.6264	5.7797	6.6183	9.3911	19.791	29.99	44.212	42.578	59.356	82.142	91.782	135.25	154.8	205.33	238.39	281.25	350.08	403.77	444.58	509.77	551.44	607.68	657.6	676.78	691.81	746.93	808.56	847.32	895.54	910.21	971.31	1011.6	1077	1140.7	1152.4	1214.9	1215.3	1249.3	1233.4	1188.8
15.47	16.2	0	0	0	0	0	0	0	0	0	0	1.0526	19.441	22.594	50.606	63.807	107.06	136.31	186.56	253.76	331.21	421.19	530.78	676.6	786.51	919.71	1062.4	1204.9	1386.3	1549.2	1721.9	1864.4	2030	2281.5	2528.9	2743.9	2971	3088.9	3352.1	3580.4	3760.2	3988	4091.2	4246.2	4394.8	4546.5	4558.7	4749.7	4863.7
16.775	3.3427	0.20123	0	0	0	0	0	0	0	0	0	0	0	0	0	0	0	0	0	13.707	79.12	155.85	239.37	358.86	487.65	700.39	884.16	1143.2	1422.1	1712.8	2088	2474	2905.7	3244.3	3550.8	3956.3	4427.7	4719.9	5051.3	5415.5	5652.3	5870.2	5938.9	6238.8	6235.4	6498.5	6594.3	6782.6	6918.8
0	0	0	0	1.9602	12.442	11.637	0.066534	0	0.632	12.506	18.642	61.38	72.719	175.52	222.67	224.41	268.67	327.7	408.06	472.58	556.6	617.1	691.45	801.02	856.66	932.78	989.32	1108.2	1209.2	1298.4	1343	1442.1	1484.4	1538.6	1668.7	1689.3	1765.3	1753.1	1901.3	1905.6	1977.3	2004.7	2037.9	2072.4	2192.4	2225.6	2194.7	2241.6	2266.5
23.083	11.431	0	0	0	0	0	1.5893	0	2.2246	8.8246	10.345	0.8959	2.0612	2.4544	0.24686	3.0333	7.2176	0	0	0	0	0	2.9576	33.085	34.302	76.28	135.16	215.69	310.82	410.52	519.95	639.21	811.36	992.63	1214.2	1350.9	1574.2	1688.8	1904.7	2081.5	2084.7	2356.6	2605.5	2783	2913.5	3016.4	3092.3	3261.6	3318.8
0.96506	2.3316	0	0	0	5.8622	0	6.6411	3.6224	0	5.1811	10.43	6.8241	0	0.63478	0	9.6928	12.471	9.1959	18.094	20.933	35.78	25.842	50.29	48.738	48.733	47.436	59.462	63.776	69.681	63.284	0	0	0	0	0	15.435	27.34	18.94	13.277	18.714	19.511	32.494	38.833	38.434	35.236	59.552	58.876	88.302	132.29
0	0	0	2.5836	1.8783	0.84455	2.3749	6.1438	10.796	12.25	14.243	9.6762	9.1352	12.983	23.547	34.307	58.232	54.608	73.829	110.14	135	161.95	270.57	333.13	296.84	332.07	331.5	400.79	399.77	450.17	446.46	490.4	515.73	536.08	566.05	620.29	659.78	682.21	725.25	723.01	797.47	798.26	857.22	876.02	912.63	942.07	904.41	964.9	937.31	1009.9
12.447	0	0	14.748	3.0209	11.21	8.2797	0	0	0	0	0	0	0	0	0	0	0	0	0	0	0	0	0	0	0	0	0	0	0	0	0	0	18.704	37.642	57.619	78.678	97.912	109.07	133.08	165.69	208.32	217.46	277.58	286.49	315.19	354.44	363.77	398.53	415.08
15.068	7.2918	0	0	0	0	0	0	0	0	0	14.141	38.089	71.438	112.57	172.22	220.09	289.2	355.16	418.68	484.51	797.71	898.01	999.81	1110.3	867.39	945.33	1103.3	1172.9	1283.1	1394.7	1560.3	1637.8	1709.9	1778.7	1921	2041.7	2136.3	2248.6	2357.1	2456.8	2588	2757.8	2944	2894.5	2949.3	2945.9	3018	3008.3	3156.8
5.0503	0	0	6.1272	0	3.991	0	4.0448	11.912	49.393	100.74	126.16	187.35	244.28	320.48	405.47	473.28	534.85	574.99	641.3	721.68	853.26	924.54	1016.2	1121.4	1229.3	1382.9	1481.3	1517.4	1789.6	1961.9	2262.5	2543	2737.8	3100.6	3318.8	3575.5	3913.9	4143.4	4351.8	4502.8	4676.5	4869.7	5049.9	5075	5396.2	5390.7	5410.3	5551	5683.7
20.707	22.496	10.082	4.6681	0	0	0	0	0	0	0	0	0	0	0	0	0	46.042	96.197	196.09	304.67	485.7	665.81	986.82	1240.8	1637.1	1966.6	2308.7	2697.7	3005.1	3383.1	3725.8	4048.7	4201.1	4477	4759.4	4894.3	5028	5221.3	5303.1	5256.9	5333.9	5506.4	5600.2	5692.8	5664.3	5720.6	5821.7	5896.5	6119.8
6.4028	12.265	0	6.6431	0	0	0	0	0	0	14.066	0	0	0	0	0	0	0	0	0	0	0	0	0	0	12.47	56.175	96.958	113.26	156.7	170.18	223.88	330.77	392.8	431.59	383.63	409.49	457.46	494.42	567.51	640.58	668.66	680.39	670.61	708.7	729.14	795.67	761.09	820.61	805.25
13.538	1.9545	0	0	0	0	0	0	0	0	0	0	0	0	0	0	0	0	0	0	0	0	0	0	0	0	0	18.67	37.536	63.736	82.2	103.59	128.14	246.04	248.71	431.27	504.75	578.61	636.62	702.33	774.8	859.8	933.35	1020.1	960.32	985.93	970.82	976.2	909.36	923.49
24.731	25.942	0	0	0	0	0	0	0	0	0	0	0	0	0	0	0	0	0	0	0	0	0	0	25.515	42.624	64.943	95.514	106.23	147.46	132.65	170.76	174.69	189.87	236.95	289.38	360.46	439.89	458.83	486.02	556.57	575.79	614.42	608.49	594.47	621	654.21	690.24	743.55	708.93
0.81621	6.3593	0	2.8557	2.0944	0	0	0	8.849	39.25	91.372	123.2	208.29	308.86	487.84	494.45	597.48	710.88	779.91	905.51	1048	1249.2	1335.9	1515.6	1617.4	1701	1795.6	1800.6	1952.9	1944.3	2395.2	2431.3	2450.4	2428.5	2504.2	2548.5	2597.7	2554.1	2504.1	2522.8	2531	2585.7	2599.2	2605.4	2552.5	2653.2	2619.8	2596	2639.9	2580.7
5.0038	0	0	4.4098	0	11.38	10.361	9.7692	10.644	1.1211	0	1.7635	32.058	44.647	117.06	147.62	219.49	317.71	399.76	490.56	616.19	711.12	831.36	1029.2	1228.6	1496.8	1818.8	2029.1	2335.6	2712.6	3034.4	3540.2	3869.7	4338.3	4775.3	5393.4	5931.6	6419	6796.2	7295.8	7734.2	8287.9	8584.1	8938.8	9134.2	9529.5	9831.3	9970.8	10221	10391
0	0	1.7498	0.79987	4.5125	4.0511	0.60334	0	0	0	0	0	0	0	0	1.5515	14.314	0	0	0	16.479	22.06	0	35.419	18.272	20.492	35.657	67.105	89.31	55.395	69.019	83.342	177.49	130.99	210.44	213.18	277.22	290.82	354.31	374.58	371.74	457.38	476.52	530.68	549.4	537.89	566.02	608.26	604.12	653.18
10.888	10.923	0	0	0	0	0	0	0	0	0	0	0	0.43662	0	3.9007	1.1377	6.9176	0	15.371	3.4618	7.1417	12.866	8.855	22.902	19.928	33.639	48.977	64.859	79.496	106.52	115.36	144.11	169.82	191.82	183.03	212.78	206.17	232.12	247.96	269.7	289.53	308.53	306.02	336.14	329.47	359.97	366.99	379.74	384.81
10.544	18.504	0	0	0	0	0	0	0	0	0	0	0	0	0	0	0	0	0	0	0	0	0	0	0	0	0	10.693	27.181	32.219	65.72	98.616	126.66	155.84	202.01	254.18	256.86	308.92	339.46	373.04	381.33	426.39	450.55	441.93	457.48	475.51	497.53	496.63	508.75	506.38
0	0	2.0968	19.31	0	7.171	3.6476	2.3349	1.3195	12.963	38.199	62.856	91.477	98.392	170.28	275.64	312.63	309.46	406.22	454.72	459.96	656.32	769.39	829.69	754.93	996.69	1029.1	1138.3	1259.9	1338.6	1464.6	1589.7	1761.2	2001.3	2180.8	2398.6	2592.2	2830	3096.8	3267.4	3329.3	3435.5	3654.4	3699.9	3874.8	3903.5	4068.5	4115.5	4200	4261.5
0	13.43	4.6675	0.77199	0	0	11.547	4.9221	0	2.209	28.425	42.19	86.756	79.266	151.84	162.86	210	241.04	298.42	325.5	329.24	345.1	427.86	357.25	406.26	458.68	491	556.97	522.05	575	591.61	606.8	606.41	652.49	659.43	698.16	719.27	676.67	683.36	702.82	725.42	762.83	794.55	788.05	816.64	810.36	831.89	832.03	845.41	871.18
33.697	3.2656	0	1.7188	0	0	0	0	0	0	2.9379	0	2.9821	0	0	0	2.0762	12.051	42.86	106.46	208.36	348.82	493.23	664.25	877.52	1074.7	1311.9	1556.4	1750.1	2070.3	2253.9	2435.1	2711	2882.2	3127.3	3384.6	3484.8	3778.8	3807.6	3926.3	4139.1	4267.1	4384.2	4333	4456.3	4510.7	4697.9	4663.7	4847	4803.2
0	3.3019	0	4.976	1.1057	7.2968	0	0	0	0	0	0	0	0	0	0	0	0	0	0	15.561	26.187	16.794	47.066	52.767	64.75	70.563	95.989	97.52	135.15	161.38	199.53	252.83	277.06	315.5	337.46	407.79	390.33	436.35	475.09	530.96	569.7	796.74	787.74	647.89	622.44	645.91	674.93	675.48	666.21
14.373	0	4.0737	7.0906	0	3.8498	0	0	0	0	6.0882	2.1908	35.344	55.088	68.673	104.12	132.34	194.16	247.66	379.48	479.32	556.9	647.21	775.72	885.52	997.02	1094.4	1171.6	1308.2	1408	1535.8	1580.5	1818.1	1887.3	2042.3	2159.8	2248	2388.9	2499.2	2623.7	2667.3	2753.9	2808	2956.9	2972.1	3064.7	3129.3	3148.2	3168.5	3282.5
11.656	6.8805	0	0	0.34366	3.2286	0	0	0	0	0	0	0	0	0	0	0	0	0	0	0	0.068535	7.1887	0	0	0	0	0	7.2456	0	0	0	0	0	0	0	0	0	0	0	0	0	0	0	0	0	0	0	0	0
0	0	0	6.1916	11.725	19.088	14.012	11.684	10.021	16.116	25.71	12.29	20.186	22.528	47.828	66.62	98.366	101.16	136.87	167.96	201.04	225.63	273.82	315.24	388.99	425.79	479.21	589.18	665.49	777.38	870.15	982.5	1068.9	1154.6	1320.7	1464	1607.3	1686.3	1721.3	1858.8	1911.7	2171.1	2234.5	2166.9	2226.4	2241.8	2251.6	2284.3	2319.6	2380
17.465	11.323	2.1602	4.0597	0	0	0	0	0	0	0	0	4.2376	26.53	60.05	104.74	150.89	202.15	209.6	191.98	280.12	333.59	346.36	383.53	426.33	463.04	493.34	523.4	567.29	622.82	708.38	785.99	881.73	967.66	1078.5	1149.7	1303.7	1183	1317	1368.3	1460.5	1493.2	1583.7	1644.3	1756.2	1710.9	1738.6	1863.7	1960.4	2066.5
2.5965	0.62752	0	0	3.7528	2.553	0	0	0	8.0268	0	0	10.527	25.024	29.244	61.113	100.13	149.4	177.04	254.86	300.03	360.15	436.92	551.72	675.52	716.27	735.14	822.75	917.24	1098.1	1094.6	1040.6	1149.8	1131.6	1219	1294.4	1356.5	1440.3	1477.9	1493.8	1508.1	1564.5	1601	1580.8	1485.6	1538.2	1560.6	1537.7	1484.7	1495.6
11.021	10.261	2.3044	0.0086148	0	0	0	0	0	0	0	0	0	0	0	0	0	0	0	0	0	0	4.2671	23.16	51.589	94.673	160.86	259.69	422.69	577.89	763.43	981.22	1228	1449.6	1670.3	1914.4	1976	2362.9	2586.4	2778.1	3008	3144.9	3383.6	3379.9	3416.9	3505	3640.1	3763.8	3775	3489.3
0	3.5395	5.0687	0	0	1.8203	4.719	28.132	42.435	109.35	204.4	333.28	480.99	626.09	784.75	936.65	1077.2	1221.3	1430.3	1587.4	1680.1	1879.8	1958.7	2063.9	2260.6	2364.5	2443.4	2514.1	2673	2786.2	2844.6	3088.7	3129.2	3259.3	3405	3571.2	3728.2	3837.2	3962.5	4024.2	4261	4361.2	4355.5	4415.3	4526	4494.5	4591.2	4577	4592.9	4713.3
4.8563	3.176	0	5.7342	0	0	0	0	1.8253	2.6521	0	2.8755	6.9944	11.312	13.48	21.187	33.738	49.774	43.344	57.976	80.892	58.296	74.291	66.717	107.25	130.42	110.32	144.6	161.99	181.32	144.71	221.27	216.44	195.97	200.8	225.19	304.01	297.13	371.01	372.22	358.38	391.46	448.68	468.76	559.16	596.78	618.19	647.54	678.5	750.23
0	0	1.3101	3.3519	7.8878	0	4.6757	0	22.159	4.1004	13.893	20.194	45.539	73.043	128.18	201.53	274.06	376.32	488.11	629.13	738.23	875.09	1040.9	1175.8	1472.9	1626.4	1719.9	1914	2048.8	2202.1	2434.1	2607.2	2731.2	2834.9	3092.1	3254.9	3386.3	3348	3697.7	3775.1	3775.8	3863.2	4077.5	4098.2	4268.7	4177.3	4326.2	4345.9	4463.1	4766.3
0	5.2421	7.6413	0.72311	0	17.6	0	0	5.4944	3.9659	21.643	53.12	65.205	124.56	156.51	200.58	225.08	200.76	212.61	327.89	303.33	321.41	397.16	404.87	478.56	644.07	722.11	814.91	937.4	1057.1	1124.7	1260.8	1381.2	1490.3	1627.5	1760.7	1867	1999.7	2091.4	2209.7	2276	2388.6	2528.4	2538.3	2533.1	2610.6	2669.2	2621.1	2643.5	2704.8
0.11124	2.0429	0	0.82531	15.415	0	0	0	0	0	0	0	0	0	0	0	0	10.883	26.982	33.487	46.877	69.469	92.415	148.33	214.57	269.86	338.81	429.19	534.47	672.34	795.19	966.75	1148.6	1326.4	1589.3	1985.5	2144.7	2452.7	2696.8	3052.4	3265.9	3466.6	3670	3857.4	4078.2	4291.1	4252.1	4338	4565.5	4623.3
7.3849	0	0	0	0	0	1.6642	0	0	0	0.46728	0	0	0	0	0	0	0	8.4981	11.536	6.8319	25.124	42.3	60.052	74.173	117.62	193.87	304.06	427.3	606.83	732.95	947.56	1079.7	1243.9	1399	1624.1	1809.1	1958.5	2083.2	2216.3	2376.7	2430.7	2528.5	2613.5	2705.9	2762.9	2835.7	2799.8	2827.9	2821.9
14.675	14.333	0	4.8689	0	0	0	0	0	0	0	0	0	0	0	0	0	0	0	0	0	0	0	0	3.8056	28.853	80.802	110.47	145.28	187.64	228.72	253.6	278.77	338.39	387.91	430.34	487.66	557.77	573.44	601.18	608.91	655.43	639.08	660.41	662.24	741.02	679.17	723.02	682.91	710.37
4.5665	0	0	0	0.70397	4.6376	6.4075	28.394	2.7448	3.5643	12.316	9.8001	4.4582	11.561	19.263	14.6	0	5.5458	0	0	11.817	11.076	35.938	55.724	88.702	95.809	111.01	129.61	173.25	240.9	323.18	418.49	516.15	553.03	631.71	694.54	805.62	846.21	953.06	1042.4	1134.8	1247.6	1306.3	1360.4	1413.9	1410.5	1455.1	1488.4	1505.9	1722.4
6.0685	0	1.7583	0	6.0456	1.15	0	0	0	20.83	44.838	82.146	164.48	210.13	325.94	426.17	546.2	654.63	845.68	1039.5	1240.3	1457.4	1667.9	1947.1	2197.5	2491.5	2708.9	3025.4	3372.1	3650.8	3808.7	4068.4	4509	4570.8	4768.3	5394.6	5473.7	5728.5	5968.3	6374.2	6555	6538.1	6747.8	7088.7	7128.4	7329.2	7371.8	7455	7513	7559.1
0	0	2.8122	6.5167	3.9946	8.9203	0	0.57263	0	0	11.438	18.434	21.474	16.011	22.054	22.197	35.888	57.18	40.208	47.177	66.713	70.69	85.837	90.251	108.86	142.57	156.96	186.83	172.87	233.78	235.39	264.83	302.27	320.35	363.71	415.07	476.77	369.08	372.45	418.51	444.34	457.79	450.85	426.04	418.19	441.22	455.11	489.69	468.24	496.47
4.5696	0	0.33685	0	0	0	3.96	17.296	33.483	48.513	78.904	116.93	163.28	190.89	232.15	260.55	302.99	346.56	393	422.35	430.61	477.27	520.92	531.54	576.65	619.59	656.51	714.65	754.02	810.58	871.75	913.23	970.33	1032	1073.2	1119.2	1148.6	1153.8	1219.7	1234.1	1236.4	1289	1321	1349.2	1369.3	1387.3	1399.1	1397.2	1425.2	1413.8
0	3.9815	5.462	10.313	0	0	0	1.6872	0	0	1.4768	9.1818	21.135	38.163	50.462	80.368	94.125	108.77	147.43	167.82	218.61	269.21	333.83	409.1	486.95	626.61	669.32	849.41	871.21	1100.8	1241.9	1333.5	1501.8	1590.4	1687.2	1823.9	2028.9	2014.4	2146.9	2306.1	2397.1	2396.2	2500.1	2526.3	2596.2	2599	2794.4	2706.4	2805	2824.5
1.4059	5.9475	5.1698	2.6246	0	0	0	0	0	0	0	0	0	0	0	0	2.7696	0	0	2.9032	0	7.3292	0.0075559	12.861	17.463	23.204	33.744	47.811	60.698	81.913	69.628	107.59	118.59	133.37	193.64	244.82	260.69	291.77	328.76	347.6	407.87	428.66	418.36	465.51	514.92	499.04	546.48	540.33	585.64	589.48
5.8601	0	0	4.5505	5.1721	0	0.9756	0	0	1.7789	0	1.5268	0	0	5.2199	5.459	23.281	45.744	91.476	145.18	194.3	251.61	303.69	359.9	441.64	500.87	568.14	673.18	735.29	837.18	911.83	939.93	1035.8	1083.8	1150.9	1207.2	1282	1389.8	1424.5	1485.4	1484.9	1569.4	1461.4	1590.9	1502.2	1595.4	1514.5	1527.8	1557.6	1623.2
3.2779	8.7944	0.35791	0	2.8453	0	0	0	0	0	0	0	0	0	0	0	5.3584	36.53	56.78	104.13	144.21	175.34	294.56	412.87	529.14	708.2	906.95	1017.6	1235.9	1281.4	1411.3	1550.7	1715.8	1940.6	2181.1	2335.1	2582.1	2677.1	2650	2996.7	3124.8	3215	3298.4	3374.2	3374.6	3370.3	3420.9	3602.9	3581	3721.2
0	0	0	2.8897	1.5031	0.2686	0.061711	0	0	0	0	0	0	0	0	0	0	0	5.5978	9.0929	48.486	66.583	126.7	190.35	290.25	380.13	501.44	655.04	836.45	973.75	1150.1	1263.7	1387.4	1522.6	1692.7	1832.9	1966.3	2081.3	2165.1	2292	2242.9	2359.1	2457.9	2496.2	2458.5	2502.3	2619.8	2679	2677.7	2730.5
36.989	0	0	0	0	0	0	0	0	0	0	13.036	16.645	22.953	31.376	42.327	56.12	73.132	46.76	84.674	114.64	110.57	109.46	135.33	139.35	163.58	146.51	160.26	180.12	179.68	199.56	222.89	212.02	242.14	252.51	277.09	275.88	284.85	285.11	281.38	268.34	300.91	304.19	320.7	297.98	295.19	301.41	330.24	296.78	340.33
0	0	0	0	0	18.908	22.826	22.246	25.827	36.624	49.27	59.415	73.575	93.201	117.84	121.76	154.75	179.02	196.58	210.1	210.19	148.64	150.21	183.47	181.74	164.76	153.28	174.32	165.91	215.43	210.24	229.57	239.7	252.05	271.61	342.05	402.9	384.87	440.52	468.7	475.93	494.12	559.95	605.97	606.8	581.3	571.74	599.99	589.47	462.62
4.3855	1.7296	0	12.634	0	0	0	0	0	0	0	0	0	6.5003	23.688	40.154	55.412	67.074	86.439	105	151.7	184.62	232.4	223.38	273.53	289.57	344.04	391.03	448.52	475.74	543.45	548.43	570.43	601.52	668.43	738.91	789.31	817.66	855.14	911.25	885.68	948.28	999.22	961.28	897.16	947.79	1060.5	1053.3	1051.3	1109.7
20.931	6.495	0	0	0	0	0	0	0	0	1.8698	20.739	52.662	78.87	136.8	187.66	247.49	316.79	378.2	456.68	542.83	619.18	721.47	868.39	1021.6	1231	1417.7	1578.1	1815.9	1991.3	2253.8	2520.4	2777.5	3024.2	3396.5	3735.2	4028.9	4348.9	4557.8	4720.2	4764.1	5060.8	5166.8	5501.2	5666	5747.3	5888.8	5946.6	6132.6	6361.3
0	0	0	4.7865	14.558	19.518	11.935	16.613	33.493	23.855	24.884	30.501	25.421	16.607	9.8725	11.894	25.71	4.0708	5.6185	25.263	40.151	41.02	64.854	94.361	134.57	186.84	226.01	296.79	367.96	464.76	547.49	593.28	651.05	734.68	786.19	870	964.66	945.9	1056.2	1082.9	1153.8	1160.2	1216.4	1221.4	1178	1178.6	1129.6	1150.2	1088.1	1121.9
4.796	0	0.81887	6.9584	0	1.9845	0	0	0	0	0	0	0.54473	21.408	43.746	81.248	115.87	159.71	207.83	274.08	319.5	371.89	422.71	432.04	498.94	521.76	542.65	589.15	659.62	630.87	627.83	664.96	728.84	813.8	972.22	1022.1	1132.4	1241.3	1382.2	1478.1	1605.1	1727.8	1817.2	1919.2	2054.9	2131.7	2235.7	2257	2286.9	2292.9
19.984	13.29	0	1.2271	0	0	0	0	0	0	0	0	0	0	0	0	0	0	0	0	0	0	0	0	0	0	0	0	0	0	4.919	73.56	160.97	187.23	262.46	311.92	301.21	437.63	484.55	561.5	597.2	636.61	679.07	754.39	784.76	803.9	773.54	802.19	868.35	931.37
0	0	0	8.271	0	5.3295	2.2631	8.5236	0	0	0	0	0	0	0	0	0	0	0	0	0	0	0	0	9.3147	18.141	45.045	74.708	64.749	78.761	119.45	135.17	155.77	189.56	227.15	244.76	335.71	404.19	474.35	488.79	548.93	612.52	671.99	691.84	807.88	853	887.67	972.12	982.21	1046.1
0	0	0	4.9884	0	12.719	21.059	29.763	23.724	20.694	22.604	22.869	33.441	37.351	50.518	42.943	43.374	63.638	75.342	115.29	170.59	227.63	292.5	358.42	426.72	497.28	596.11	677.9	811.09	979.78	1163.4	1332.1	1556.6	1681.4	1993.5	2197.6	2351.8	2573.7	2807.4	2921.8	3082	3208.4	3268.6	3457	3527.2	3706.2	3759	3838.2	3888.8	3957.1
27.517	18.014	0	0	0	0	0	0	0	0	0	0	0	0	63.784	110.33	138.08	249.03	336.58	394.76	474.14	559.62	616.74	746.06	853.73	862.4	957.62	892.46	900.19	951.14	961.8	978.8	970.25	953.8	967.09	1004.8	1012.6	1012.2	987.3	976.34	998.64	991.01	986.12	983.47	962.16	962.28	969.67	972.21	975.26	981.14
5.1437	5.3742	4.3945	0.49393	0	0	0	0	0	0	0	0	0	0	0	0	0	0	0	0	1.1034	8.9197	12.989	28.712	40.145	56.389	84.628	112.17	122.62	147.81	141.22	169.22	186.98	201.76	220.2	269.19	284.49	330.26	340	366.03	392.38	421.21	457.41	481.35	493.39	474.81	452.23	202.12	224.83	193.09
30.657	12.315	1.5658	0	0	0	0	0	0	0	0	11.103	23.857	32.964	59.374	88.957	118.62	175.61	202.2	305.42	422.52	543.17	693.76	880.18	1075.7	1215.5	1524.2	1803.2	2008.9	2068	2392.9	2864.3	3126.6	2906.9	3101.1	3179.8	3712.8	3675.1	3862.8	3902.7	3991.9	4332.8	4223.6	4236.1	4442.3	4382.9	4501.8	4525.6	4512.1	4611.1
18.777	0	7.222	0.19359	0	0	0	0	0	0	0	0	0	0	0	0	0	0	0	0	7.1709	36.161	75.825	110.51	169.27	261.78	353.47	482.94	628.64	799.56	952.68	1124.3	1336.8	1562.5	1703.3	1922.7	2131.5	2279.8	2488.2	2585.9	2799.8	2915.2	2992.5	3130.7	3215.2	3178.3	3324.5	3307.1	3332.5	3353.9
0	2.5243	3.2628	0	0.70863	3.1315	1.4664	0	0	0	0	0	0	0	0	0	0	0	0	0	0	10.035	28.984	45.257	70.159	79.702	121.8	167.1	215.78	284.27	373.81	449.62	528.36	653.85	717.46	806.27	857.4	995.15	1037.7	1131.1	1172.1	1207.8	1260.3	1278.2	1333	1455	1498.5	1480.6	1467.5	1477.4
0	0	0	4.0076	20.267	56.008	54.29	49.159	72.607	89.993	104.54	101.3	103.23	95.875	96.605	105.19	110.37	89.455	91.073	123.54	116.59	91.237	80.215	159.15	89.404	106.85	89.283	111.94	85.396	70.462	25.007	29.222	29.559	13.048	5.157	4.8704	11.863	35.394	37.812	47.978	63.199	100.56	145.5	179.16	209.98	250.53	268.93	285.04	314.36	315.34
0	0	0	6.9377	9.3475	4.7408	3.416	6.928	10.09	4.6838	0	1.0929	1.1408	3.8449	10.604	11.092	14.066	31.699	74.31	97.078	185.46	248.91	349.6	479.68	597.04	616.03	744.78	1154.1	1204.8	1239	1238.9	1533.5	1569.5	1839.5	2034.9	2297.8	2405.5	2592.2	2789.4	2963.7	3052.2	3259.4	3092.9	3234.3	3240.6	3363.3	3447.8	3515.9	3557.8	3601.4
19.565	5.0293	0	0	0	0	6.6788	25.389	23.733	19.82	19.379	17.426	26.641	23.069	20.025	32.25	51.876	54.792	61.186	66.92	84.822	99.974	117.26	160.82	209.93	243.45	276.29	319.08	368.05	423.99	476.38	571.29	633.7	726.25	753.65	814.91	895.28	987.8	973.07	1048.1	1052	1073.6	1083.3	1067.5	1024.4	999.26	1038.5	1013.9	1068.3	1061.6
18.45	66.729	26.315	0	0	0	0	0	0	0	0	0	0	0	0	0	0	0	4.3106	48.474	60.084	164.68	252.51	407.44	556.07	689.75	932.97	1172.5	1256.3	1807	2090	2386.6	2551.1	2941.8	3240.1	3457.3	3673.2	3927.6	4217.5	4399.6	4596.1	4858.1	4968.3	5199.2	5159.7	5349.8	5388.1	5445.3	5562.6	5563.2
6.6281	0	0	0	0	5.9703	1.2531	0	0	0	0	0	0	0	3.4216	12.22	29.937	70.048	118.76	161.4	257.88	352.15	461.2	622.88	849.3	1072.6	1227.5	1462	1791.4	2008.6	2331.3	2480.8	2784.8	3062.3	3478.2	3668.3	3918.7	4170.7	4440.6	4641.6	4820.6	4971.2	5198.7	5166	5231.5	5428.9	5347.3	5468.8	5520.5	5633.7
0	3.5885	0.69347	1.1238	0	4.903	4.3855	0	0	0	5.9378	0	4.8976	0.61086	28.158	74.478	133.77	227.96	310.75	437.09	595.39	738.99	906.93	1108.4	1328.3	1489	1721.9	1913.9	2168.3	2397.8	2615	2871	3001.5	3276.1	3469	3657.2	3789.1	3881.3	4120.9	4244.8	4362.1	4608.9	4583.2	4718.1	4765.6	4867.3	4916.9	4901.6	4874.2	5100.5
0	0	1.3858	4.8932	3.0792	7.6292	0.88404	4.7359	0.099793	3.0232	0	0	5.6992	0	7.0821	13.481	23.252	13.17	8.5536	21.199	28.561	36.231	45.347	43.681	55.007	54.898	51.637	64.279	58.816	83.369	100.38	107.32	121.18	140.86	150.46	174.82	243.57	235.34	262.27	251.65	296.22	332.01	368.92	403.91	393.88	416.54	415.59	439.25	407.34	449.62
0	3.9872	12.418	6.6898	0	0	1.984	0	0	3.086	0	0	0	0	0	0	0	0	0	0	0	0	0	0	0	0	0	6.8021	8.4761	0	6.6842	14.394	15.992	26.235	32.451	33.822	47.942	37.568	47.803	52.763	71.725	74.342	75.351	76.898	64.901	68.664	71.028	60.691	59.987	58.556
0	15.024	0	19.883	0	18.576	19.253	0	0	9.1074	0	10.644	20.243	17.906	28.704	47.44	54.849	42.976	88.672	126.23	155.96	256.14	311.02	427.05	540.94	613.42	753.04	888.57	962.07	1083	1233.7	1394.7	1549.9	1783.5	1892.7	1978.9	2122.5	2286	2408.9	2624.6	2663.5	2748.7	2832.1	2963.6	3056.6	3199.3	3231.2	3312.7	3380.3	3422.1
7.6444	1.425	0	4.373	0.38924	0	1.6717	1.529	0	0	0	0	0	0	0	0	0.99252	0	12.403	13.32	27.672	44.034	76.092	64.462	64.615	83.683	84.318	118.16	135.56	186.6	214.9	271.74	289.97	316.56	367.06	424.19	480.31	518.92	587.41	669.39	689.35	797.85	869.9	836.21	826.37	815.4	833.14	814.72	807.45	728.94
11.37	2.7453	0	0	0	0	0	2.2394	0	1.5359	20.523	53.773	73.324	95.881	103.15	132.96	154.68	180.63	245.31	312.56	303.88	289.9	391.22	338.35	383.68	366.63	395.97	431.48	475.76	535.17	523.48	615.49	671.43	739.04	766.7	853.97	931.2	970.66	1070.4	1086.1	1154.4	1199.8	1223.8	1265.7	1266.4	1299	1369.3	1379.1	1380.2	1446.5
13.692	5.3336	0	0.54279	0	3.5169	0	0	0	0	0	0	0	0	0	0	0	5.0843	8.2927	24.492	41.969	63.308	84.272	60.576	58.826	44.285	53.02	72.871	98.151	108.78	125.6	153.1	207.4	230.45	261.98	311.21	339.36	409.98	460.68	474.39	449.55	466.87	513.7	553.06	599.3	615.28	631.6	620.29	730.09	698.15
16.59	4.5219	4.491	2.5918	0	0	0	0	0	0	0	0	0	0	0	0	0	0	0	0	0	0	0	50.169	78.854	144.73	191.25	253.65	310.53	411.86	499.41	640.58	717.19	838.24	964.57	993.75	1149.2	1262.4	1411.1	1516.2	1585.4	1656.8	1820.9	1864.2	1998.8	1956.3	2022.1	2058.8	2293.3	2332.8
0	0	0	0	13.413	0.32309	5.6599	14.019	10.592	4.6428	1.188	32.187	39.251	47.031	54.488	68.792	76.165	121.96	121.22	177.27	206	264.47	301.15	331.09	408.12	501.29	577.22	714.02	826.53	889.93	1048.3	1242.8	1501.5	1741.8	1990.9	2262.8	2519	2782	3037.4	3214.2	3424.6	3742	3897.1	4059.3	4198.7	4312.2	4477.2	4731.3	4739.1	4861.8
42.428	13.983	0	0	0	0	0	0	0	0	0	10.544	42.607	108.77	180.17	288.05	423.01	557.93	716.09	963.55	1163.7	1488	1621.3	1717.9	2087.3	2232.7	2495.4	2771	3087.3	3299.9	3496.8	3775	4181.1	4465.4	4783.3	5034.7	5404.3	5204.5	5676.9	5926.3	6091.4	6211.7	6296.4	6539	6481.1	6412.1	6446.3	6346.4	6454.5	6712.5
19.056	13.685	3.8703	0	3.8513	0	0	0	0	0	0	0	0	0	0	0	0	12.158	42.851	85.582	144.56	232.59	286	380.36	482.41	611.83	797.96	959.12	1129.5	1346	1514.9	1709.7	1892.7	2049.3	2155.1	2378.6	2558.7	2661.2	2841.7	3014.4	3150.2	3118.6	3305.4	3490.3	3541.3	3646.8	3748.2	3760.9	3773.8	3825.3
7.6453	7.8991	0	0	0	0	0	23.051	5.3332	8.719	15.254	8.0938	26.647	11.821	26.46	28.459	44.427	38.758	40.675	49.296	50.454	57.532	74.38	95.006	113.58	119.36	130.78	166.57	179.09	208.78	269.66	301.81	306.37	328.56	349.15	400.51	398.27	443.28	459.48	458.67	486.12	486.21	508.43	510.61	510.51	490.16	474.87	496.53	508.55	504.45
0	0	0	0	0.65086	4.921	17.976	11.512	24.158	10.596	16.211	10.627	30.492	21.606	31.466	16.38	19.574	32.644	34.883	66.045	75.203	98.653	110.35	138.63	180.95	194.9	241.62	260.13	326.56	354.04	419.88	418.99	482.59	526.29	616.01	685.75	799.72	807.96	808.33	886.28	961.54	942.21	919.67	956.42	982.4	1052.7	1035.3	1016.1	1207.1	1117
8.9081	0.10543	0	0	1.3368	0	2.6605	0	0	0	0	0	0	8.3526	5.4539	14.532	31.933	35.694	50.961	55.168	70.752	108.5	97.138	107.96	89.723	128.96	197.86	238.28	326.72	462.69	558.64	646.28	753.6	898.77	1114.5	1278.5	1492.2	1663.2	1744.2	2031.5	2120.8	2269.9	2464.8	2582.1	2661.4	2803.8	2883.4	2928.2	2951.7	3003.4
13.878	11.241	3.2947	3.9555	0	0	0	0	0	0.046393	7.2763	16.774	36.777	61.998	96.731	128.89	209.22	292.95	484.26	626.92	812.28	1002.6	1195.6	884.58	1136.3	1457.1	1769.2	2040.1	2314.2	2686.1	2936.3	3160.8	3376.7	3765.6	3920.9	4191.3	4431.8	4651.3	4949.8	5071.2	5265.5	5226.3	5470.2	5539.5	5566.1	5711.2	5618.4	5661.8	5748.3	5908.7
0	0.52148	0	5.0696	1.5686	8.9851	5.9682	5.3076	8.2112	7.6193	5.4658	1.9349	6.1209	10.291	5.0204	12.142	12.611	26.553	66.491	116.86	102.74	151.21	252.47	283.24	341.34	358.41	366.68	397.4	523.77	571.75	626.67	702.08	799.35	947.81	1024.1	1120.1	1170	1302.9	1375.8	1482.8	1568.9	1648.2	1665.3	1759	1800.4	1840.9	1894.5	1899	1863.9	1922.3
9.8358	2.0231	0	0	0	0	0	0	0	0	0	0	0	0	0	0	0	0	0	0	0	0.93197	57.369	120.42	208.98	314.93	401.68	500.39	617.28	735.96	926.78	1117.7	1320.2	1517.9	1711	1907.1	2136.4	2334.4	2576.3	2746	2887	3122.6	3295.1	3444.4	3553.9	3642.5	3754.7	3790.5	3861.4	3920
12.691	0	0	3.6055	0	0.023014	0	0	0	0	0	0	0	0	0	0	0	12.855	0	14.101	22.59	38.005	73.844	68.666	101.89	157	176.14	233.83	265.72	306.71	279.4	319.99	352.44	352.66	386.33	389.96	476.84	492.18	639.88	744.2	733.32	747.85	844.98	861.97	840.39	809.61	805.92	861.32	859.44	893.72
11.196	3.5918	0	0	0	0	0	0	0	0	0	0	26.289	97.018	181.52	318.11	490.5	680.86	872.48	1085.7	1342.3	1543.3	1805.6	2035.5	2115.1	2364.9	2585.8	2797.9	3041.8	3218.3	3440.1	3601.7	3670.6	3860.9	4053.7	4314.6	4446.1	4687.4	4738	4794.6	4788.5	5014	5150.4	5133.4	5147.1	5182.9	5327.8	5370.1	5530.8	5575.6
7.3776	0	3.4248	0	1.0028	0	0	0	0	0	0	0	0	0	0	0	0	0	0	0	0	0	0	0	0	0	0	2.8754	7.1606	19.586	8.6836	42.794	75.418	120.5	149.31	189.08	273.4	321.01	369.21	398.34	447.69	509.68	568.34	627.87	656.76	689.83	676.1	690.13	725.99	655.36
2.1979	9.562	1.7216	6.7075	0	0	0	0	0	0	0	0	8.1964	28.159	41.627	72.56	109.69	162.93	224.7	292.68	420.75	548.87	718.67	879.3	1059.5	1221.4	1420.9	1636.4	1901.7	2109.6	2340.7	2527.2	2714.7	2892.9	3178.6	3383.1	3583.2	3861.5	3970.5	4029.7	4213.7	4362.1	4420.9	4457.1	4427	4556	4699.9	4706.1	4654	4744.3
0	2.0631	3.0795	3.618	0	0	1.9002	0.080622	8.1741	0	7.584	17.129	15.987	33.413	46.588	57.007	68.825	92.414	105.53	117	141.61	172.09	166.27	179.52	229.96	278.91	332.34	414.08	479.4	563.32	650.86	771.64	908.27	1043.6	1209.1	1387.5	1536.3	1644	1768.9	1917.6	2066.4	2177.7	2294.1	2382.1	2486.5	2516.6	2624.8	2623	2715.5	2706.1
28.062	11.244	9.9871	0.99583	0	0	0	0	0	0	0	0	5.1873	21.441	44.548	69.613	109.82	187.62	228.31	217.16	250.9	321.09	314.61	419.1	454.17	519.15	597.44	660.35	632.61	737.86	730.9	962.21	1049	1188.5	1262	1559.2	1553.2	1940	2135.1	2269.1	2450.7	2540.9	2720.2	2806.4	2911	2963.1	2747.1	3050.5	3256.1	3204.4
0.95516	4.3569	0	5.43	3.6291	0	0	0	1.9069	0	0	0	0	0	0	0	9.5257	20.359	43.546	75.328	120.39	197.11	262.96	335.67	411.98	486.07	577.88	674.26	734.99	913.01	1054	1217.6	1369.7	1490.6	1667.1	1907.8	2099.4	2328.2	2447.6	2581.2	2819.2	2969.2	3063.5	3179.5	3278.4	3465.1	3547	3619.4	3660.1	3738.5
19.771	13.495	0	4.38	0	0	0	0	0	0	0	0	0	0	0	4.6593	23.566	56.92	81.128	83.815	104.43	143.73	183.73	222.61	256.83	253.29	318.42	346.4	397.49	455.02	525.67	553.69	636.08	859.72	981.15	1177.3	1565.2	1602.6	1394.6	1192.1	1131.1	1144	1257	1321.9	1331.9	1376.7	1338.4	1404.8	1458	1467.2
10.424	0	0	4.8244	0	4.1502	7.012	1.4846	0	1.5489	4.2243	0	10.076	36.765	32.09	47.033	60.951	75.408	97.269	128.88	165.6	233.64	215.05	276.28	296.79	330.91	334.3	382.08	401.8	391.74	441.91	445.83	484.91	500.13	553.66	542.24	551.95	556.06	488.92	549.91	553.15	595.4	611.64	619.55	616.34	645.47	646.33	665.95	643.3	630.29
21.99	11.9	3.082	0	0	0	0	0	0	0	0	0	0	0	0	0	0	0	0	0	0	0	0	0	0	0	0	0	0	0	0	0	0	0	0	0	0	0	0	0	0	0	0	0	0	0	0	0	0	0
22.819	11.133	0	0	6.0112	1.8025	4.7192	0	2.7913	12.622	18.634	39.858	43.973	67.815	56.08	34.153	68.05	87.702	107.62	106.9	94.295	96.902	108.39	104.83	89.525	82.585	88.611	72.346	69.297	38.485	27.361	68.763	68.324	136.38	151.72	154.1	190.78	264.89	310.86	391.07	367.02	407.73	368.84	418.84	396.07	416.98	471.63	531.3	514.23	539.47
32.475	18.898	14.733	2.3203	0	0	0	0	0	0	0	0	34.259	100.4	213.82	366.4	557.12	787.65	1136.4	1467.5	1786	2159.2	2493.3	2901.7	3461.7	3894.9	4390.8	4702.7	5327.9	6159.8	6339.8	7019.6	7581.6	8071.9	8386.5	9118.3	9482.8	10145	10438	10795	11387	10491	12188	12265	12178	12239	12590	12755	12829	13093
0	0	0	2.2542	19.229	14.117	16.795	16.719	12.014	25.578	24.631	34.168	37.845	36.63	36.344	36.044	11.483	10.279	27.423	44.94	49.397	95.014	124.87	165.57	173.25	237.69	279.64	385.27	469.33	671.34	796.08	926.63	1014.1	1131.6	1220.4	1337.5	1462.8	1584.4	1842.3	1990.4	2082.7	2178.2	2265.6	2397.1	2408.4	2476.1	2459.2	2493.3	2660.9	2657.4
0	7.8212	0	4.6001	3.863	0	1.1582	4.2161	0	0	0	0	1.4698	11.055	0	7.04	18.23	56.693	74.943	137.16	159.91	217	263.4	321.04	383.3	420.51	494.74	576.8	641.25	728.53	764.54	799.48	805.74	853.86	951.79	994.93	1107.1	1142.9	1176.6	1243.2	1264.4	1326.8	1434.5	1369.9	1329.1	1407.4	1360.8	1394.8	1345.4	1365.2
0	0	0	0	4.9401	8.7871	2.0731	28.74	14.869	15.534	39.562	27.339	20.466	46.19	123.15	169.83	278.08	319.5	470.16	560.15	895.19	873.82	1016.6	1204.8	1405	1575.9	1759.3	2102.2	2459.3	3260.4	3751.8	4169.5	4713.4	5260.9	5631.5	4837.6	5224.1	5333.5	5739.3	5778.4	6314.6	6226.7	6391.3	6488.5	6661.1	6906	6921.5	6851.8	6870.8	6907.4
0	1.8816	0	8.2675	0	8.5708	0	0	5.4439	5.881	5.6357	19.235	20.227	26.556	37.226	54.879	67.469	69.326	96.321	121.78	167.9	218.12	287.25	346.66	405.75	469.85	529.28	626.09	693.98	775.11	857.95	919.32	1004.1	1045.4	1133.6	1222.2	1264.2	1285.9	1310.2	1388.2	1449.7	1482.5	1517.6	1437.7	1491.7	1458.4	1520.3	1521.4	1551.2	1552.1
23.92	2.7843	0	0	2.1054	0	0	0	0	0	0	0	5.1469	7.0646	4.1265	8.82	36.722	50.89	85.366	113.16	149.06	210.05	264.11	348.22	405.63	486.51	562.74	628.49	685.92	737.22	786.88	871.22	951.56	1045.3	1139.8	1222.4	1316.5	1312.8	1352.6	1407	1474.4	1531.8	1580	1621.4	1649.6	1644.9	1633.5	1622.3	1597.5	1579.4
6.6819	0	0	0	0	0	23.985	36.598	18.882	36.963	32.912	10.296	27.95	0	0	0	9.0654	43.243	104.61	152.95	232.06	449.18	564.21	824.04	1188.4	1560.4	1977.5	2333.9	2699.6	2934.3	3379	3513.5	3830.2	3827.6	4491.7	5020.3	5429.9	5963.7	6447.5	6904.3	7044.9	7496.3	7501.1	7850.4	7891.1	8132.5	8201.9	8412.9	8444.5	8633.8
2.3273	0	0	0	0	8.0108	22.397	18.702	18.902	17.799	13.666	24.896	31.144	30.513	43.973	43.448	33.442	11.481	10.871	24.067	54.506	69.021	87.6	133.95	203.03	308.68	349.38	503.24	520.56	633.15	705.31	994.55	1070.1	1179.1	1284.7	1399.8	1536.1	1613.7	1777.9	1861.1	1928.1	2063.6	2201.7	2150.5	2323.6	2340.4	2381.9	2430	2454.1	2439.6
0	5.1547	0	0	4.7288	0	3.7989	2.2053	4.4296	6.9843	14.379	34.65	66.819	84.632	149.87	216.27	318.74	368.83	442.31	559.04	680.93	820	982.72	1114.4	1272.9	1443.6	1523.9	1550.4	1777.3	1862.6	1950.9	1826.9	1599.2	1816.2	2043	2001.3	2052	2118.5	2153.8	2189.2	2212.4	2224.1	2179.4	2236.7	2114.7	2613.3	2611.2	2568.4	2567.8	2650.3
0	0	0	4.8155	1.5974	11.973	1.8114	2.574	10.737	9.9069	18.623	28.395	28.974	23.936	37.962	30.971	25.322	24.122	23.621	15.824	23.696	48.183	56.832	100.48	154.33	210.58	280.75	377.2	454.81	576.89	719.95	821.14	945.12	1060.8	1209.3	1347.3	1421.6	1559.9	1632.9	1755.5	1845.2	1900.2	2089.1	2044.7	2198.1	2104.5	2163.3	2241.2	2258	2279.6
49.753	10.657	0	1.8553	0	0	0	0	0	0	0	0	0	0	0	0	0	0	0	0	0	0	0	0	4.6558	12.963	0.7234	27.642	52.224	72.761	87.788	131.55	115.63	171.92	198.61	279.91	345.35	423.49	515.58	554.51	583.74	668.93	701.83	754.04	810.13	840.59	776.05	732.46	760.16	766.39
14.298	9.4634	0	0	0	0.26318	0	9.4942	39.774	110.13	196.78	299.15	426.93	707.14	896.96	1133.3	1325.1	1652.1	1829.1	2133	2351.8	2713.1	2985.2	3282.8	3328.6	3648.7	3796.9	3897.7	4141.3	4177.7	4334.1	4510.3	4615	4853.8	4911.1	5219.6	5434.8	5532.6	5735.2	5764.9	5875	5852.7	5976.7	5984.6	5997.7	6105.6	6102	6107.4	6092.5	6137.9
3.9874	9.2825	4.3413	0	1.9055	0	0	0	1.1332	16.443	38.111	50.669	69.668	90.471	98.771	140.01	137.5	174.59	183.09	232.97	261.26	297.12	343.4	380.98	466.24	518.31	625.05	740.84	859.63	994.27	1169.3	1335.7	1508.6	1609.9	1814.6	1982.2	2074.6	2206.8	2324.3	2350.9	2443.2	2636.6	2651.8	2710.7	2774	2786.1	2849.2	2836.2	2788.1	2815.7
8.3142	0	0	0	0.26849	0	5.4427	1.076	0	0	0	13.438	8.439	13.568	44.071	49.183	59.005	77.449	96.298	105.25	127.86	149.53	108.05	145.59	166.79	182.12	234.21	272.9	311.66	364.8	465.53	567.93	667.4	832.33	949.91	1056.9	1260.5	1395.3	1610.5	1751.4	1866	1968.2	2026.6	2233	2326.8	2356.9	2501.8	2625.1	2673.5	2732.1
0.13434	10.018	5.0784	0	0	0	0	3.1597	0	0	0	1.1439	7.2665	0	19.466	18	31.266	35.002	39.556	56.118	42.495	39.948	43.281	61.915	66.34	58.738	55.36	64.541	78.819	77.82	85.421	134.91	179.29	274.7	484.47	1064.7	1313.7	1494.8	1660.9	1794.7	1960.4	2146.8	2227.6	2328.1	2436	2564.7	2619	2658.5	2761.3	2766.8
6.1051	11.067	6.3472	0	0	0	0	8.5227	23.103	24.678	59.491	73.028	102.26	123.61	154.86	175.95	207.9	215.61	228.89	245.86	277.52	315.61	342.74	409.71	461.8	548.47	636.82	682.69	765.59	842.23	1052.3	1193.9	1497	1654.6	1697.2	1947.7	2082	1752.1	1826.4	1947.5	2068.5	2173.4	2273.2	2328.3	2341.7	2404.7	2454.4	2544.5	2510.1	2542.6
0	0.80403	2.3294	0	2.457	0	0.047619	4.4871	0.81918	1.1578	0	1.3498	0	0	0	0	0	3.5194	24.512	65.211	125.21	204.89	290.15	395.66	516.54	597.94	749.61	890.74	979.99	1094.9	1208.1	1304	1361.6	1472.4	1485.1	1557.2	1649.3	1593.4	1643.6	1715.2	1791.6	1781	1784.4	1794.1	1792.5	1809.5	1811.5	1805.9	1824.1	1834.2
0	4.9292	7.1581	2.5107	0	0	0	0	2.5842	11.048	20.713	28.937	74.522	93.99	166.22	220.92	289.3	343.17	446.44	565.47	679.7	784.31	872.07	991.89	1095.2	1173.9	1304.9	1434.8	1596.1	1779.6	2001.6	2311	2649.5	2966.8	3336.7	3727.6	4071.3	4349.9	4658.8	5086.7	5342.2	5703	5799	6154.7	6247	6530.2	6665.1	6774.4	6891.2	6905.8
18.54	16.794	1.6999	7.2534	0	0	0	0	0	0	0	0	0	0	0	0	0	0	0	0	0	30.199	63.541	85.414	122.42	185.37	258.87	329.58	407.19	478.83	532.2	562.12	619.17	694.8	741.02	799.55	863.05	929.86	914.04	973.05	963.6	989.28	999.47	1063	1091.1	1138.9	1123.3	1103.9	1099	1137
15.498	10.103	4.4129	6.8124	0	0	0	0	0	0	0	0	1.4351	0	0	0	0	7.3423	15.939	30.371	41.779	38.03	70.108	88.908	102.35	136.66	156.54	175.22	196.94	220.65	222.37	260.88	264.61	309.6	348.61	663.1	726.95	761.84	829.46	455.24	448.05	470.12	503.99	523.36	519.73	525.22	557.11	555.3	569.55	560.52
16.227	9.2166	7.1368	0	0	0	0	0	0	0	0	0	0	0	0	33.212	127.57	258.36	434.18	636.26	852.32	1130	1420.3	1749.9	2155.6	2533	2875.8	3184.3	3566.5	3907.1	4218.3	4430	4669.4	4997.5	5261.9	5389.9	5529.8	5738.4	5926.7	6102.5	6315.5	6388.8	6563.9	6641.1	6722.9	6787.5	6704.4	6673.3	6798.1	6788.7
13.268	5.4077	2.0586	0	0	0	0	0	0	0	0	0	0	0	0	0	0	0	0	0	0	0	0	14.856	24.259	59.922	61.232	82.609	87.645	80.762	87.445	118.04	156.24	187.28	216.51	217.91	243.08	296.12	293.73	328.4	366.2	386.32	383.58	376.42	388.73	384.58	379.23	360.9	355.18	348.04
0	0	0	12.453	19.23	4.9678	0	2.8522	1.9089	0	0	0	0	0	0	0	15.256	51.18	95.739	190.11	294.1	416.38	571.06	778.53	1044.5	1383.3	1673.6	2163.5	2335.9	2782.6	2508.6	3293.9	3687.1	3947.8	4270	4569.3	4896.6	5289.3	5624.8	5825.7	6088.7	6368.7	6562.5	6768.9	6802.4	6927.6	7105.9	7054.5	7236	7363.4
14.005	13.945	0	0	0.61734	0	0	0	0	0	0	0	0	0	0	0	0	0	0	0	0	0	0	0	0	0	0	0	0	0	13.011	12.687	19.439	16.846	15.763	8.0697	38.145	49.103	86.162	75.912	92.379	110.31	113.95	112.96	161.7	169.52	183.93	223.69	219.76	280.4
12.545	11.136	5.6481	0	0	0	0	0	0	0	0	0	0	0	0	0.30538	5.2642	10.255	27.376	40.086	29.293	56.409	67.62	63.863	65.815	85.897	102.39	97.951	106.9	85.603	110.81	96.912	139.85	208.71	220.83	246.24	275.18	257.02	322.79	409.97	354.5	373.66	344.11	394.35	392.35	386.44	457.8	538.48	534.67	602.49
27.297	0	0	0	0	0	0.061164	0	0	0	0	0	0	0	0	0	0	17.896	43.183	85.964	118.82	164.99	202.69	248.04	331.55	296.42	367.62	459.53	563.79	640.4	756.85	862.91	973.12	1098.5	1217.1	1367.7	1544.3	1750.4	1870.2	2022.5	2135	2223.6	2323.7	2461.3	2551	2630.5	2703.6	2664.9	2724.8	2769.9
6.0561	7.6965	0	0	0	0	0.58264	0	0	0	0	0	0	7.6998	17.625	45.893	68.605	126.84	169.09	286.29	375.47	508.51	675.02	841.14	1025.4	1335.4	1553.6	1827.3	2237	2384.6	2812.4	3253.9	3628.9	3905.3	4179.1	4498.5	4939.7	5124.5	5464.4	5485.1	6062.7	5791.7	6427	6549.3	6654.7	6760.8	6232.9	6432.3	6434.4	6523.3
9.2266	6.7787	0	0	0	0	0	0.43192	0	0	0	0	0	0	0	0	0	0	0	0	0	0	0	0	0	0	0	0	22.652	12.275	50.08	77.777	95.973	120.5	148.26	208.86	246.38	285.86	256.52	268.44	250.16	304.48	307.2	276.14	236.45	241.62	358.19	334.29	373.4	348.16
7.0793	0	0	0	3.6471	0	0	0	0	4.269	13.025	25.078	49.017	60.295	79.823	86.575	78.556	114.24	116.45	137.99	157.56	185.16	225.35	316.78	418.61	526.49	666.69	845.85	1062.5	1274.8	1570.1	1862.1	2159.8	2441.1	2828.4	3326.8	3337.6	3794.7	4112.6	4360.5	4635.7	4786.4	4914.6	5077.8	5147.7	5325.1	4990.8	5335.3	5282.3	5351.8
0	0	0	6.8747	0.23209	0.85556	0	6.1086	0	0	0	0	0	0	0	0	0	0	0	0	0	0	5.6589	48.212	125.73	204.21	298.18	374.15	476	611.79	710.73	810.96	937.88	1065.7	1263.5	1438.7	1542.3	1726.8	1908.3	2079	2244.7	2277.5	2418.9	2510.6	2540.9	2920.7	2991.6	2720.5	2789.3	2814.2
0	0	0	0	26.1	55.96	71.916	91.995	103.57	127.07	120.58	152.24	156.78	232.63	244.19	296.74	362.32	433.97	484.63	579.66	708.37	783.43	914.93	1002.9	1189	1317	1434	1518.2	1653.6	1808.1	1990.1	2103.2	2301	2436.1	2627.8	2752.2	2915.5	3040	3062.1	3151.5	3175.8	3321.8	3415.5	3417.2	3449.6	3478.5	3584.4	3657.9	3687.5	3735.8
17.68	7.9419	1.7895	0	0	0	0	0	0	0	0	0	0.34716	51.033	111.1	190.13	287.03	407.11	547.4	710.42	906.74	1089.9	1330.8	1562.8	1488.1	1700.2	1932.3	2154.6	2359.1	2542.3	2718.8	2959.6	3063	3234.8	3350.9	3548.8	3617.1	3816.4	3784.1	3953.1	4005	4069.4	4015.5	4126	4049.4	4174	4243.4	4296.5	4249.9	4325.9
8.3972	3.5462	0	0	0	0	6.1725	0	1.6963	0	0	0	0	0	0	0	0	0	0	0	0	0	0	0	0	0	3.6979	58.776	152.65	290.44	446.85	599.84	734.08	973.57	1194.2	1502.3	1720.6	1892.3	2159.9	2315.3	2516.3	2705.1	2862.6	3115.5	3280.4	3363.8	3458.1	3529.5	3587.3	3669.6
0	0	0	3.9675	5.1777	8.1974	6.0317	0	0	0	4.2241	0	0	0	0	7.4182	0.53757	0	0	2.0756	5.7358	24.482	23.308	21.895	36.61	34.523	50.506	73.679	97.237	127.59	172.15	239.84	336	421.62	540.51	628.17	772.63	881.95	955.92	1004.4	1099	1234.6	1286	1359.2	1425.5	1440.2	1491.4	1577.8	1602.3	1615.9
5.9232	0	0	2.5384	0	3.8542	7.7162	47.5	100.32	173.34	210.1	301.25	369.15	412.14	485.18	557.09	634.03	667.01	725.46	768.67	857.47	914.22	943.2	1024.6	1104.2	1139.8	1215.2	1221.9	1292.2	1352.2	1422.1	1406	1486.2	1525.7	1589.7	1714.4	1736	1727.8	1700.9	1771.6	1771	2240.9	1810.4	1794.7	1753	1744.3	1849.1	2351.1	1876.1	1907
1.0003	12.284	0	0	0	0	8.8907	11.066	0	0	3.6302	0	10.116	22.266	50.734	90.435	128.42	185.08	226.86	308.41	372.89	478.46	564.09	669.34	761.66	871.21	974.71	1078.6	1183.5	1306.9	1422.5	1546.7	1696.1	1752.5	2115	2303.5	2463.7	2712.8	2834.9	2893.4	3044	3153.2	3263.1	3423.4	3467	3593.9	3588.5	3655.7	3653.4	3697.1
28.11	8.92	8.4204	0	0	0	0	0	0	0	0	0	0	15.185	48.824	95.949	178.64	268.54	369.99	501.29	646.13	839.25	1034.6	1256	1432.7	1736	2016.4	2282	2632.9	2964.5	3236.4	3418.9	3824.6	4016	4339.2	4616.3	4885	5038.1	5228	5475	5681.1	5741.5	5978.4	5854.4	6119.5	6114.9	6216.6	6160.5	6200.7	6181.2
8.0357	10.941	5.5186	0	0	0	0	0	0	0	0	0	0	0	0	0	0	0	0	0	0	0	0	0	0	0	0	0	0	0	6.7851	7.6419	15.342	31.408	31.233	80.801	78.017	89.194	110.33	60.857	47.287	63.213	71.906	82.093	88.599	94.204	107.96	109.23	125.99	124.75
8.1624	0	0	1.8068	0	8.4332	0	2.041	9.9103	3.309	16.089	0	0	0	0	1.0214	0	0	0	0	0	0	5.5772	0	0	0.11739	7.1933	0.0060257	27.098	108.78	78.728	181.95	201.93	212.53	284.69	304.06	344.4	396.48	417.5	457.36	431.37	407.44	476.26	499.25	546.08	491.57	491.6	522.8	478.49	470.24
17.278	10.126	1.0719	0.8317	0	0.71887	0	0	0	0	13.695	5.6423	22.766	33.026	50.923	71.208	69.342	87.331	86.482	62.675	127.93	149.05	184.25	160.56	154.65	187.81	214.6	239.04	252.39	273.46	276.45	274.56	283.59	274.45	308.76	319.99	357.02	393.48	418.01	471.79	460.74	436.08	472.56	502.05	528.7	519.91	541.79	536.83	563.77	560.15
7.8091	8.7633	3.416	0	0	0	2.6449	0	0	0	0	0	0	0	0	0	0	0	3.4745	0	24.594	51.906	67.107	95.707	147.65	228.54	316.77	474.67	607.29	800.2	996.11	1265.7	1396	1595	1879.6	2187.9	2445.2	2621.2	2844.7	3061.1	3237.5	3384.3	3609.4	3527	3837.2	3885.6	4047	4001.5	4100.8	4178.2
0.48671	2.3255	0	7.916	0	6.0289	0	1.675	0	1.828	0	0	0	19.41	9.7792	15.467	12.763	12.235	0	0	0	0	3.1637	7.8903	57.241	83.633	151.3	243.46	341.13	439.63	583.37	752.6	949.18	1093.7	1345.2	1535.8	1731.1	1916.2	2054.3	2263.7	2238.7	2558.9	2528.4	2451.6	2632.9	2488.5	2727.7	2510	2599.7	2471.2
8.2439	5.1882	0	2.4157	1.2759	0	0	0	0	0	0	0	0	0	0	0	0	0	0	0	0	0	0	0	0	0	0	0	0	0	0	0	0	0	0	0	0	14.297	39.761	71.509	107.22	142.16	161.22	182.43	141.12	206.5	195.38	226.4	201.98	188.8
9.2324	2.9862	7.3731	3.4698	0	0	0	0	0	0	0	0	0	5.3429	12.34	33.846	34.617	59.832	88.538	121.88	141.91	183.72	197.39	253.32	334.49	370.32	447.95	557.99	673.11	785.27	906.03	1048.3	1209	1328.2	1507	1622.9	1668.2	1788.9	1891.5	1879.4	1973.6	2005	2052.4	2166.9	2259.6	2186.9	2232.5	2245.3	2192.3	2220.9
7.472	0	0.72422	0	1.8516	0	0	0	0	0	0	0	0	0	0	0	0	0	1.2878	17.093	27.669	44.956	53.041	108.73	143.97	182.33	191.22	231.42	307.4	372.02	424.1	802.73	707.41	915.07	843.83	980.87	1134.3	1283.7	1404.2	1531.1	1713.8	1831	1821.5	1899.4	2011.3	2113.3	2026.8	2072.4	2085.7	2113.7
5.147	12.587	5.7237	0	5.348	1.7553	0	13.784	21.19	8.6373	2.5639	0	0	0	0	0.57784	0	13.399	24.393	52.484	90.381	141.66	206.92	301.46	397.76	506.43	652.22	814.37	991.34	1184.2	1432.2	1677.4	1930.3	2170.4	2402.2	2672.8	2958.9	3175.9	3343.7	3613.5	3733.2	3933.5	4088.8	4227.7	4321.4	4332.6	4379.4	4416.6	4487.1	4508
0	9.3954	0	5.9834	0	0	1.4341	0	0	0	0	0	0	0	0	0	0	0	0	0	0	0	0	0	0	0	0	0	0	0	0	0	0	0	0	0	0	0	0	0	0	0	0	0	0	0	0	0	0	0
0	1.12	4.1229	4.9674	0	10.766	0.36082	4.0565	15.173	15.249	14.268	9.9945	18.44	18.572	29.782	59.41	73.698	94.072	96.533	120.6	136.36	178.45	200.77	200.63	213.76	216.85	247.87	271.82	273.85	291.09	289.02	314.03	331.55	349.29	415.91	446.98	482.45	537.27	605.9	665.94	714.19	745.76	833.21	856.19	923.89	953.82	957.43	1035.2	1129.1	1120.7
0	1.3439	0	4.1775	5.1788	2.195	0	5.9129	0	9.6565	3.4628	13.556	25.613	68.223	130.42	174.01	234.42	285.78	354.7	433.02	563	627.67	714.97	840.53	986.62	1078.6	1179.5	1303.3	1422.4	1472.9	1570.5	1721.8	1786.8	1832.6	1891.8	1954.7	2034.9	2085.3	2200.4	2099.9	2192	2207.7	2222.7	2255.3	2302.5	2342.9	2432.2	2447.7	2423.8	2504.1
1.1025	0	0	0	4.6528	8.5421	0.12539	0	0	0	0	0	6.2706	15.394	38.502	48.742	76.656	122.71	151.91	168.42	191.21	221.48	235.93	268.42	335.64	371.03	385.04	408.31	478.13	525.7	554.99	619.15	638.21	667.52	723.01	822.42	824.22	908.4	959.84	1029.9	1183.1	1178.3	1162.3	1171.6	1188.5	1212.3	1157.1	1151.5	1307.6	1272.7
13.61	6.6321	0	5.3914	0	0	0	0	0	29.171	26.431	27.401	21.219	32.582	33.951	36.308	31.599	35.921	50.043	89.851	120.45	171.25	232.25	327.82	431.58	578.59	770.48	888.78	1089	1189.4	1335.8	1510.5	1674.5	1864.8	1957.5	2049.7	2214.6	2312	2406.2	2444.2	2502.9	2507.4	2579.4	2628.3	2781.8	2798.5	2710.4	2758.2	2819	2827.9
5.8418	0	0	0	13.412	16.39	12.915	7.6778	0	9.4579	10.008	8.1141	15.372	29.726	52.616	77.522	89.372	120.01	107.66	157.7	157.86	231.46	284.49	413.51	546.81	641.72	748.61	932.55	1073.8	1166.1	1254.8	1118.4	1506.5	1267	1457.4	1548.2	1568.1	1794.4	1903.3	2029.8	2169.6	2187.2	2288.6	2451.5	2347	2399.9	2405.7	2417.4	2406.4	2537.6
12.921	5.2302	1.5845	0	0	0	0	0	0	0	0	0	0	1.1104	0	0	0	0	0	0	0	4.7438	0	20.602	0	9.2847	17.768	46.672	65.048	69.399	56.939	80.164	77.023	106.78	148.52	162.72	199.77	226.7	243.23	253.67	339.75	401.84	402.37	454.66	474.19	519.71	540.58	532.08	529.71	554.34
22.885	7.3502	0	0	0	0	0	0	0	17.714	89.455	177.65	293.63	439.94	570.13	740.63	913.75	1107.3	1345.4	1532	1749.5	1904.5	2162.3	2415.1	2625.3	2912.3	3252.4	3225.3	3405.7	3551.2	3709	3850.4	4443.6	4601.5	4886.4	4938.7	5232.1	5350.6	5399.8	5641.6	5812.7	5874.4	5967.3	6038.9	5932.5	6031.1	5378.4	5428.1	5343.4	5411.8
31.901	20.509	3.8429	4.6671	0	0	0	0	0	0	0	0	0	0	0	0	0	0	0	0	0	0	0	6.6965	10.578	36.557	61.942	39.993	57.111	129.93	145.19	194.27	297.08	386.96	557.65	748.52	972.2	1141.6	1336.7	1595.8	1750.8	1934.2	2097.9	2286.2	2426.1	2573.4	2722.7	2887.4	3126.8	3176.5
26.538	15.915	0	0	0	0	0	0	0	0	2.7123	24.848	64.959	152.68	177.39	341.43	404.75	577.95	605.34	727.91	584.37	996.07	1165.8	1415.4	1501.2	1970.8	2167.8	2246.2	2958	2941.4	3240.9	3506.2	3882.5	4205.6	4544	4962.1	5239.1	5591.7	5931.2	6119.6	6414.9	6551	6939.7	7151.9	7441.6	7709.7	7705.5	7844.5	8040.7	8187.9
2.6577	0.12858	0	0	0	0.39	6.5483	11.038	14.833	23.57	38.218	47.89	74.582	80.181	91.577	120.47	119.63	135.77	158.3	205.01	188.31	299.22	353.06	443.06	534.19	633.94	775.98	899.23	1039.2	1227.4	1438	1597.5	1754.4	1942	2057.8	2193.9	2318.3	2463.7	2614.9	2568.3	2826.2	2921.8	2963.3	2439.3	2455.9	2810.8	2933.9	3042.9	3121.6	2678.4
0	6.7322	7.1439	7.2516	2.107	0	0	0	0	0	0	0	0	0	0	0	0	0	0	0	0	0	0	0	0	0	0	0	0	0	0	0	0	0	0	0	0	0	0	0	0	0	0	0	0	0	0	0	0	0
10.398	0	0	0	0	0.093347	0.86707	1.3024	3.2386	0	18.89	58.165	100.33	211.74	315.97	389.83	690.85	812.75	1170	1372.1	1739.1	2060.3	2357.4	2950.1	3375.3	3709.7	3881.2	4374.2	4320.3	5096.6	5457.2	5283.3	5759	6003.9	6472.5	6539.5	6841.8	7023.8	7401.2	7536.2	7749.7	8091.4	8200.6	8095.3	8317.5	8613.4	8363.7	8486.3	8711.3	8857
17.546	13.71	0.61941	0	0	0	0	0	0	0	0	0	0	4.2909	0	0	0	0	0	0	6.9579	25.481	60.263	106.47	145.04	200.97	242.08	236.83	297.13	313.23	339.82	408.52	493.63	554.53	602.73	650.44	765.12	847.98	886.51	941.05	963.62	1008.4	1061	1126.2	1172.4	1155.5	1137	1149.8	1140	1169.5
0	0	0	0	15.355	38.29	32.674	41.373	44.375	51.451	52.875	60.013	49.795	50.853	48.025	48.488	39.15	32.259	33.597	37.512	48.101	72.92	108.06	137.69	201.88	264.23	347.64	475.81	649.88	829.3	863.13	1095.9	1292.4	1475.1	1769.1	2000.5	2193.6	2462.9	2600	2677.1	2937.2	3018.4	3130.6	3143.1	3115.8	3185	3360.3	3295.1	3406.3	3486.4
8.6736	2.2928	0	0	4.3261	0	0	0	0	0	0	0	0	0	0	0	0	0	0	3.3915	12.016	51.236	103.98	200.07	326.19	496.56	748.42	929.8	1222.1	1443.4	1562.2	2002.3	2335.4	2673.7	2945.8	3291.9	3673.2	3943.8	4173.4	4521.3	4917.8	5266.8	5570.9	5653.1	5980.4	6129.2	6160.1	6336.6	6319.7	6263.7
0	0	4.1609	0	6.8742	33.968	17.075	37.369	40.112	39.25	56.46	61.458	57.172	95.171	126.53	152.23	191.41	230.24	243.54	302.95	342.57	390.74	460.95	451.65	562.52	607.27	633.76	707.62	702.28	784.8	850.21	840.47	901.34	952.37	994.43	1059.9	1072	1084.1	1067.3	1095.2	1132.5	1128.1	1184	1103.4	1163.5	1106.5	1150.7	1123.6	1180.5	1243.4
0	9.1839	0	4.0091	0.61199	0	0	0	0	0	0	0	0	0	0	0	0	0	0	3.6165	21.553	8.2401	25.383	55.075	63.736	93.382	94.221	136.59	148.98	190.28	215.32	255.3	291.84	342.05	390.33	410.62	446.15	475.91	531.77	565.49	593.43	609.39	630.2	682.28	704.08	721.14	734.08	761.91	761.28	776.88
0	0	0	18.523	7.3247	14.933	10.01	17.424	9.5861	16.936	34.709	23.503	31.476	33.311	41.269	42.17	45.426	58.216	71.147	98.578	131.01	183.71	239.44	285.53	359.35	463.74	620.05	732.76	906.5	1027.4	1221.8	1371.1	1504.9	1634.2	1817.3	1960.8	2058.8	2274.9	2447.2	2553.9	2684	2816.3	2987.8	3019.3	3076.5	3085.1	3157.5	3076.7	3160	3258.3
0	8.4429	0	0	0.42452	0	0	32.439	71.799	147.24	249.54	349.43	546.43	683.34	938.96	1116.8	1284.1	1465.7	1625.2	1809.8	2013.9	2203.6	2308.7	2474.8	2620.4	2692.4	2731.3	2869.3	2932.1	2996.5	3004.8	3208.6	3229.9	3321.6	3415.4	3538.8	3638.4	3683	3738.2	3703.5	3815	3826.8	3925.1	4073	4070.8	4141.5	4152.1	4199.2	4195.3	4278.2
24.634	11.287	0	0	0	0	0	0	0	0	0	0	6.3369	3.1644	0	0.6973	16.596	32.817	36.422	72.705	101.11	143.28	188.74	244.79	296.31	358.35	477.42	543.89	636.54	683.84	798.47	837.61	984.03	1101	1254.6	1366	1538.4	1715.4	1767.6	1928.7	2024	2110.7	2142.8	2226.4	2343.9	2392.9	2233.6	1986.9	2263.5	2232.8
2.185	0	0	0	14.016	10.066	22.478	0.21794	0	0	0	0	0	0	0.58194	3.5853	23.426	31.361	25.579	84.923	107.59	139.37	177.06	224.26	280.8	312.66	356.04	405.63	408.13	462.29	503.75	545.03	557.87	597.42	665.14	686.24	786.55	836.28	839.65	835.59	840.53	838.15	842.33	581.39	629.21	639.65	643.52	660.75	640.12	614.02
7.9281	7.4565	1.9535	0	0	2.0973	0	0	0	0	0	0	0	0	12.392	57.348	91.989	146.15	223.13	309.08	387.04	546.53	669.92	790.73	908.93	1059.7	1152.4	1304.9	1549.2	1747	1861.6	1919.5	2140.1	2144.4	2332.1	2378.8	2645.6	2923.1	3040.8	3075.8	3135.4	3190.8	3281.8	3385.5	3437.8	3597.8	3670.6	3668.1	3817.9	3827.3
0	0	4.0513	0	0	4.0433	2.0501	8.0945	5.8924	12.315	16.925	20.639	19.383	21.376	28.123	29.217	49.224	53.872	63.154	83.016	66.64	108.75	85.796	97.64	99.012	121.49	164.78	211.44	249.44	302.83	366.87	468.42	527.39	560.85	655.81	740.33	822.14	920.63	1010.7	1070.7	1151	1177.8	1244.2	1267	1274.9	1319.8	1367.7	1393.5	1364.1	1412.7
35.655	6.025	0.2594	0	0	0	0	0	0	0	3.7822	22.91	41.417	70.327	98.716	124.76	173.42	217.4	257.16	307.95	367.64	403.45	493.95	551.17	605.18	665.6	731.24	855.59	983.29	1062.4	1263	1444.1	1520.3	1690.8	1872.8	2010.2	2168.8	2059.2	2093.6	2166.5	2150	2178.4	2247.7	2316.9	2326.5	2341	2338.7	2401	2316.9	2322.2
14.891	5.6208	0	1.6873	0	0.93235	0	0	0	0	4.8964	0	3.1502	6.8215	15.579	12.538	16.619	35.886	42.925	80.508	84.109	98.15	97.623	124.69	117.7	147.5	124.39	147.74	148.66	144.75	147.57	165.01	184.42	201.81	213.58	227.88	222.04	246.35	240.53	229.97	247.49	268.91	273.98	266.61	273.44	291.19	294.26	285.95	300.92	317.64
31.812	17.465	0	0	0	0	0	0	0	0	0	0	0	0	0	0	0	0	0	0.37432	53.435	98.233	127.55	200.04	246.09	321.67	316.73	420.77	488.04	526.46	605.34	677.59	765.58	791.19	907.5	1010.2	1048.7	1137.8	1178.2	1262.7	1314.4	1397.3	1440.8	1522.6	1540.4	1596.8	1704.7	1690.9	1795.8	1837.9
0	1.1856	0	6.1925	1.1666	0.89669	2.8984	4.3554	0	4.6803	4.6894	4.5278	6.7021	0	9.3323	13.444	40.84	44.485	54.186	71.325	120.32	153.88	182.97	198.2	239.42	254.85	307.98	346.42	421.16	511.64	565.97	660.16	772.65	860.31	976.76	1095.5	1208	1332.8	1395.4	1505.3	1641.8	1733.6	1807.2	1844.3	1880.3	1912.8	2004.2	2055.5	2111.9	2161.1
6.3838	2.6026	0	0.34887	0	12.272	0	0	0	0	0	0	0	0	0	0	0	0	0	0	0	0	0	0	0	0	53.056	127.31	231.99	384.62	490.36	725.13	983.28	1218	1526.2	1821	2144.3	2423.2	2662.8	2891.4	3009.9	3191.2	3418.6	3539.5	3901.8	4060.1	3962.5	4094.6	4131.5	4140.6
[truncated: 256 more rows]
[truncated: 78 more columns]
