# Supplementary material for: Limits on information transduction through amplitude and frequency regulation of transcription factor activity
Source: eLife. 2015 May 18;4:e06559. doi: 10.7554/eLife.06559 (PMC4468373; doi:10.7554/eLife.06559)
Supplement: Supplementary file 1. — Raw single-cell time-trace data for HXK1 (15259 cells), SIP18 (21242 cells), pSIP18 mut A (18203 cells), pSIP18 mut B (17655 cells), 1× reporter diploid (21236 cells), and 2× reporter diploid (19222 cells). The data are also available from Dryad Digital Repository (Hansen and O'Shea, 2015). DOI: http://dx.doi.org/10.7554/eLife.06559.014 [file elife06559s001.zip › source_data/2x_SIP18_HXK1_DM_70min_3uM.txt]

0	0	0	0	0	17.239	14.51	23.896	14.979	3.9639	13.197	33.77	112.71	224.92	395.27	692.41	1058.4	1453.5	1994.7	2589.3	3227.4	3951	4578.8	5477.6	6406.9	7050.4	7900.6	9093.6	9641.1	11045	11519	12628	13591	14780	15428	16773	17822	18870	19376	19314	20231	20562	20881	20956	21802	22313	22035	22100	22255	22496
6.2054	0	0	0.6665	4.8751	7.2	0	6.2889	20.815	30.386	40.909	74.297	99.422	162.93	229.03	310.33	422.87	543.48	813.21	900.13	1173.6	1436.8	1635.3	1947.7	2274.1	2568.5	2860.3	3245.3	3665.7	4299.8	4169.6	4294.5	5274.1	5023.6	6510.2	5909.7	7220.6	8112.6	6865.6	8513	7843.2	9309.7	9315.4	9369.2	9830.6	8886.3	10295	8865.7	9914.1	10122
4.9073	0	0	0	0	1.6887	3.6531	4.0665	12.748	5.8758	9.4503	0	0	0	13.215	5.0952	30.226	52.111	118.85	186.78	265.28	464.09	635.64	842.05	1107.1	1337.7	1713.7	1985.5	2325.3	2568.5	2927	3352.8	3826.8	4169.2	4524.4	4927.6	5242	5663.1	6049.3	6205.7	6503.3	6803.4	6985.7	7156.8	7272.7	7568.1	7637.7	7825.5	7860.9	8011.7
0	2.3101	0	3.2715	0	8.9667	4.746	12.867	28.282	37.445	71.751	103.88	180.75	263.82	376.91	510.65	713.91	890.03	1073.2	1445.8	1737.2	2072.1	2497	2926.9	3373.2	3910.7	4398	4790.2	5274.6	5615.5	6076.3	6489.7	6670.6	7059.1	7262	7570.3	8120.6	8212.8	8659.6	9052.9	9635.3	9750.3	9841.6	9856.6	10178	10449	10760	10431	10886	10964
0	0	0	11.026	0	25.461	38.432	53.93	72.839	75.101	105.16	130.25	167.44	183.76	201.82	309.45	411.6	532.68	735.57	952.73	1230.1	1574.4	1908.3	2282.6	2684.8	3139.9	3583.4	3871.5	4394.9	5025.6	5330.4	5979.8	6407	7004.1	7575.2	7927.7	8296	8538.7	9125	9720.1	9762.3	10333	10410	10716	10875	10970	11062	11511	11543	11602
23.002	0	0	0	0	0	3.2023	0	0.29848	13.565	26.846	65.945	111.68	214.47	367.03	649.04	999.66	1457.3	1998.7	2626.2	3254.8	4012	4821.3	5618.6	6821.8	7672.6	8214.9	8964.8	10213	11365	11744	12900	13935	14932	15877	17023	17550	17852	19181	19749	20041	20302	20955	21621	21792	22809	22623	22857	23266	23302
0	0	0	0	10.685	29.436	50.488	68.824	97.803	113.27	106.62	182.71	232.15	273.74	325.91	420.82	554.4	704.28	864.27	1073.1	1279.5	1654.3	1934.3	2352.7	2673.3	3015.4	3496.7	3923.8	4452.4	4944.9	5426.4	5796.7	6373	6844.2	7257.7	7869.6	8038.7	8583.2	8910.3	8889.7	8918.5	8770.1	8600.9	8557.9	8830.6	8830.7	9285	9500.9	9119.2	9132.6
0	0	0	0	1.4262	12.236	21.537	11.785	22.568	33.524	53.128	88.372	92.864	121.91	147.16	199.33	221.01	274.82	305.49	374.08	410.03	527.53	624.1	815.24	1008.7	1199.1	1398.6	1681	1756.3	2158.2	2441.4	2755.7	3097.4	3567	3878.5	4258.8	4682.1	5020.3	5460.9	5756.2	6123.7	6356.7	6674.4	6899.1	6864.7	7245.9	7401	7475.7	7731.8	7801.8
19.746	0	0	5.6216	0	0	0	0	0	0	4.6271	60.286	148.74	272.76	467.74	727.84	977.69	1376.7	1734.8	2217.8	2805.7	3299.8	3795.5	4458.5	4828.4	5585.9	6189.4	6772.1	7428.6	8116.1	8566.6	9099.3	9641.7	10034	10567	10760	11370	11727	12039	12120	12404	12589	12982	13178	13151	13070	13180	13079	13122	13271
0	3.3994	0	0	1.3369	0	2.134	0	0	0	0	0	0	10.578	48.736	117.07	198.41	302.06	387.94	553.26	679	881.83	1136.3	1457.2	1745.6	2122.3	2473.5	3001.7	3432.2	3867.1	4131.4	4720.1	5190.1	5874.8	6154	6695.7	7014.9	7674.2	8302.2	8659.8	9230.4	9318.3	9956.1	10006	10289	10247	10501	10701	10968	10902
0	0	0	0	18.362	21.492	16.727	45.061	77.764	159.31	269.37	431.82	684.2	983.84	1370.8	1619.3	2250.8	2766.8	3459.8	4264.6	5154.6	6059.1	7064.4	8087.8	8904	9957.4	10761	11711	12572	13883	14417	15238	16347	17147	17856	19181	19855	21171	22246	22970	23884	24459	25159	25002	25733	25836	26113	26478	26658	27165
5.2291	0	0	0	0	6.918	4.4605	10.64	12.807	13.082	26.988	58.724	111.14	214.37	346.17	554.6	777.65	1038.2	1428.3	1757.4	2151.8	2571.7	3109.5	3473.7	3842.8	4412	4672.9	5097.9	5707.9	6119.5	6507.2	6962.8	7484.7	7888.7	8390.5	8489.2	9086.8	9282	9591.2	10294	10526	10647	10681	10882	11018	11279	11083	11649	11542	11164
0	4.1873	0	0	1.3031	3.1091	4.1324	0.494	0	0.77733	5.7177	0	2.2823	60.219	123.71	198.12	334.44	536.94	733.6	978.99	1306.8	1648.2	2027.2	2418.9	2967.6	3498.6	4056.4	4754.8	5076.4	5905	6386.4	6968	7652.6	8186.1	8461.6	9070.8	9666	10242	10572	10974	11470	11734	11925	12272	12565	12601	12882	12400	13362	13398
12.6	0.25112	1.6044	3.5353	0	0.73694	0	11.131	0	27.04	17.199	84.846	155.24	243.95	395.18	593.07	844.43	1043.1	1294.9	1542.6	1795.8	2110.9	2344.3	2773.8	2853.2	3154.5	3404.1	3697.4	4171.4	4717.4	5081.3	5416.9	5777.9	6319.2	6916.8	7296	7522.2	8067.7	8331.3	8790.7	8758.3	8993.9	9341.7	9606.8	9749	8241.3	8322.9	8522	8444.9	8460.7
0	0	0	8.529	9.0626	42.794	46.765	84.893	144.95	247.78	407.98	579.91	880.42	1229.1	1735.9	2256.6	2878.8	3663.4	4327.8	5058	5261.5	7072.2	7442.6	8518.3	10205	11275	12133	12937	14214	15397	15369	16706	17896	18522	19432	20191	20985	21588	22124	23346	23631	23935	24531	24355	24980	25607	25826	26101	26033	26784
0	0	0	3.8128	1.0393	7.081	2.1358	1.7276	19.096	45.466	82.578	137.49	203.24	324.48	443.28	655.84	879.49	1162.9	1501.3	1871.5	2335.1	2828.7	3320.5	3964.6	4471.9	5091.5	5484.3	6078.4	6779.9	8000	8139.2	8831	9628.5	10167	10626	11425	11947	12952	13618	14198	14540	14677	15418	15473	15988	16195	16600	16729	16813	16850
2.4189	10.414	0	1.8014	0	0	0	0	0	0	0	1.1774	20.886	79.783	208.98	402.72	607.1	927.56	1313.3	1713.2	2254.1	2870.6	3540.9	4418.8	5346.3	6215.1	7058.4	7980.3	8914.2	9763.3	10977	11848	12994	13756	14383	15528	16719	17500	18112	18876	19427	19720	19838	20233	20326	20948	21156	21246	21585	21724
0	0	0	7.3028	5.2924	14.112	6.6934	0	0	9.7951	4.0067	3.5828	4.273	0	15.72	48.161	88.213	124.43	178.47	256.65	326.71	459.38	564.15	774.23	961.44	1176.9	1432.7	1671.7	1888.9	2214.5	2461.4	2764.2	3109.9	3386.7	3721	4045.9	4346	4662.1	4889.8	5125.1	5336.3	5472.5	5577.8	5827.8	5940.5	6108.5	6152.3	6339.1	6328.1	6490.4
0	0	0	2.0937	2.2986	6.4017	6.5993	21.993	29.827	39.81	85.383	98.839	166.55	249.88	312.51	467.34	522.05	813.26	1195.5	1559.1	2055.9	2589.9	3134.4	3645.4	3995.3	4812.5	5358.7	6084.2	6653.9	7299.9	8032.9	8796.4	9864.8	10931	11577	12199	12801	13530	14002	14766	15198	15380	15612	15833	16137	16414	16210	16586	16775	16968
0	0.20193	0	7.2725	0	0.10747	0.94525	3.3272	11.97	31.238	70.88	121.74	208.67	366.22	537.56	785.67	996.82	1323	1682.6	2004.3	2429.3	2899	3330.6	3810.6	4232.2	4655.6	5124.3	5539.1	5684.5	6120.6	6461.4	6725.9	7171.2	7486.6	8161.2	8515.9	8481.4	8428.6	8644	8728.8	9365.2	9203.9	9185.6	9168.5	9336.8	9799.9	10021	9827.1	9457.7	9024.3
20.766	7.5151	0	0	0	0	0	0	9.5092	23.054	74.849	119.03	237.53	371.31	552.82	867.16	1129.2	1517.5	1926.2	2405.8	2802.1	3337.8	3825	4501.6	4991.5	5624.8	6240	6529	7056.1	7191.7	8107.6	8366.4	8582.6	9097	9391.1	9745	10158	10398	10813	10877	11126	11304	11614	11586	11681	11839	11903	12107	12118	12375
0	0	0	2.8604	0.67384	3.1323	0	13.186	33.991	133.14	249.37	560.97	812.46	1317.1	2004.5	2740.6	3479	4490.1	5181.7	6482.1	7488.6	8356.7	9586.6	9003.8	9404.2	12168	13248	12111	14774	16055	17069	17802	18833	19771	20250	20343	21665	22350	22654	22382	22840	24141	23703	24286	24658	25435	25781	26177	25872	25652
0	0	0	0	0	15.28	5.952	0	0	28.095	19.957	21.01	32.685	78.4	134.42	208.32	305.74	427.91	400.12	409.02	518.3	622.28	1095.4	1211.9	1339.5	1211.7	1304.3	1426.7	1656.8	2122.4	2522.9	2876.8	3192.5	3508.9	3811.5	3944.7	4272.9	4373	4776.8	5043.5	5115.6	5218.3	5134.2	5130.1	5283.5	5336.9	5282.8	5390.3	5347.4	5362.4
8.1582	0	0	4.2488	0	4.8161	1.4736	0.7176	11.38	72.511	132.61	233.46	367.27	567.72	786.03	1149.2	1508.4	1991.7	2561.4	3196.7	4072.4	4758.3	5558	6392.5	6979.9	8099	8608.6	9970.5	10653	11654	12416	13010	13920	14652	15545	15587	16663	16793	17249	17410	17412	18030	18271	18204	19049	19215	19566	19964	19158	19662
0	0	3.1821	0	2.3494	2.2899	8.1462	1.9333	18.99	45.457	108.55	165.59	252.23	374.42	502.83	673.16	1206.6	1214.5	1553.9	1917.4	2343.8	2665.9	3095.7	3538.3	4066.2	5418.5	4839.7	5494.5	5982.8	6574.6	6946.2	7489.6	7968	8607	9284.9	9604.9	10521	11166	11427	11891	12661	12927	13448	13940	14603	14709	14559	15074	15546	15339
3.6175	2.0331	0	0	13.433	0	6.2875	9.027	12.434	53.295	184.06	304.8	605.64	787.11	1125.6	1702.9	2075.7	2696.3	3310.5	3287.9	3907.9	4547.9	5210.8	5837.7	6644.7	7568.9	7920.5	8662.4	9439.8	10412	11369	11183	11814	12350	12802	13034	13648	13814	13945	14214	14318	14667	14607	14895	15121	15384	15707	15792	15397	15669
2.7191	0	0	0.71623	5.06	11.758	4.2814	18.928	68.796	171.25	326.54	539.97	852.22	1146.6	1550	2012.1	2391.1	2984.6	3529	3948	4570.5	5201.9	5590.2	6285.5	6727.8	7038.1	7607.9	8099.3	8557.9	8914.1	9179.8	9512.7	9791.3	10138	10698	10745	11019	11902	11455	11739	11940	12294	12380	12530	12461	12642	12897	12796	12969	13218
19.608	2.4918	0	0.70468	0	0	0	0	6.4139	31.29	69.039	172.26	341.21	484.19	829.55	1268	1682.6	2185.9	2647.7	2890.4	3493.5	4888.6	5498.4	6189.8	6067.1	6829.5	8339.9	8343.8	9243.5	10924	11867	12368	13449	14504	14845	15825	16720	17342	17735	18408	19030	19814	20219	20997	21123	21010	22071	22376	22061	22844
10.741	7.3475	0	3.9624	0	2.5422	0	0	0	8.4524	30.454	60.104	143.77	240.63	402.96	630.65	864.02	1186.4	1556.8	1773.1	2303.4	2559	3026.1	3570.2	3980.6	4269.8	4945.3	5340.3	5639.8	6417	6830.4	7524.2	7840	8475.5	8575.1	9129.9	9580.3	10290	9976.2	10507	10639	10698	11165	11091	11280	11284	11501	11487	11682	11695
0	0	0	0	0	12.175	19.469	33.809	60.234	113.45	159.4	239.07	336.79	472.81	661.93	880.19	1118	1433.6	1709.1	2032.5	2301.5	2693.4	3097.1	3521	3794.4	4319.8	4703.8	5113.2	5472.8	5870.9	6191.3	6491.6	7059.3	7281.3	7956.8	8298.3	8381.5	8681.4	8810	9560.4	9521.6	9887.9	10085	10039	10192	10252	10390	10646	10536	10482
0	2.1932	0	0	0	3.9666	7.7418	0.038364	6.6102	0	15.598	15.127	31.187	29.048	60.9	98.157	171.06	227.62	351.74	514.98	702.23	940.06	1262.9	1522.1	1826.9	2329.8	2755.4	3223.6	3552.2	3995.1	4415.9	4752.4	5339.1	5692.2	6246.8	6623.6	7300.2	7671	8202.9	8686.7	9210.3	9535.7	9906.3	10089	10414	10691	10709	11171	11285	11647
0	0	0	3.0885	11.252	18.123	12.972	3.3096	6.1422	15.497	9.2445	26.673	39.094	56.653	99.798	163.02	302.43	439.57	651.78	800.04	988.87	1353.3	1533.8	1636.7	2329.9	2695.1	3010.3	3487.8	3996.6	4472.2	4886.7	5332.5	5565.4	6090.3	6647	6915	7390	7547.2	7814.5	8080.8	8299.6	8639.4	8441.3	8502.1	8642.6	8893.2	8994.8	8815.2	8893.6	9353.5
0	0	0	0	17.638	24.583	78.164	98.743	171.65	228.68	309.16	431.11	573.01	758.3	960.2	1304.1	1680	2067.9	2360.3	2919.7	3492.3	4093	4614.7	5255.5	5691.4	6240.6	7278.5	7557.3	8347.2	9059	9734.5	10523	10969	11817	12230	13518	13477	14277	15072	15365	13591	13499	13905	13924	14260	14733	14767	14772	14731	14901
9.5732	0	0	3.4781	0	4.9354	0	0	0	0	0	1.2313	30.114	96.028	175.48	306.04	463.1	668.18	893.86	1214.9	1544.5	1915	2259.1	2739.8	3157.3	3618	4109.6	4635	5167.7	5635.3	6139.8	6637.4	7168.2	7753.1	8342.4	8732.8	9338.2	9306.6	10160	10800	11120	11512	11830	11944	11812	12185	11549	11792	11901	12055
6.601	9.6359	0	0	0	1.0201	0	0	14.241	8.5188	17.122	16.459	81.01	102.36	184.54	308.62	420.51	564.94	709.35	942.27	1133.1	1232.3	1607.7	1862.1	2190.8	2363.8	2746.7	3018	3162.3	3481.2	3796.5	4332.9	4747.3	5073.9	5594.1	5821.1	6184.1	6724.1	7199.3	7463.2	7782.1	8083.4	8533.4	8898.5	9335	9558	9623.8	9852.4	10121	10145
3.6322	0	0	3.3821	2.3351	0	0	1.6711	8.3964	11.625	12.542	17.969	17.938	33.137	32.516	111.75	235.35	418.57	645.52	940.47	1196.6	1616.5	2055.4	2481	3078.7	3626.5	4194.4	4748.2	5213.9	5965.1	6617.1	7257.1	7962.4	8365.2	9262.1	9467	10366	11053	11377	11779	12492	11583	13109	11372	12485	12704	13666	13890	14568	14462
0	0	0	1.4213	7.8461	17.704	20.624	5.5363	28.53	48.94	70.207	135.48	179.64	268.47	362.71	487.89	623.61	766.28	897.19	1163.8	1422	1797.8	2043.4	2521.7	3050.2	3417.3	3878	4362.9	4912.6	5584.2	5952.4	6422.2	7033.4	7696.5	8365.4	8974	9764.3	10451	10768	11188	11642	12146	12372	12725	13017	12931	13477	13505	13495	13244
10.194	5.9977	0	0.69638	0	6.3216	4.4731	5.8256	7.1805	26.114	44.563	78.419	151.66	242.29	403.2	607.44	868.01	1144.9	1611.1	1958.2	2350.3	2675.1	3135	3502.8	3883.7	4458.9	5153.9	5617.1	5846.4	6361.1	6735.6	6884.6	7129.7	7529.6	7831.1	8176.5	8526.6	8903.4	9077.3	9201.1	9515.4	9722.8	9790.9	10160	10596	10802	10785	10663	10795	10830
4.4543	0	0	3.9006	0.80953	6.2694	0.29285	4.9423	24.391	28.108	35.59	35.013	62.97	84.555	165.21	254.46	431.58	661.89	993.13	1298	1735.5	2166.8	2794.4	3500.6	4042.5	4794.8	5572.1	6341.7	6961.8	7746.2	8465.5	9192.8	11196	11553	12185	12863	13820	15201	15189	16180	16950	17523	18642	18612	19594	19603	20542	20069	20846	20848
0	17.823	15.192	19.122	8.8271	0	0	0	0	56.001	136.39	301.14	611.52	917.14	1325.7	1862.4	2430.4	3153.1	3901.6	4372.4	5597.8	6416.4	7463.2	8151.7	9034.4	10101	11304	11976	12904	13964	14333	15742	16136	17208	18352	19176	19200	19266	19529	20610	20932	20720	21773	21979	22441	22841	23072	23516	23080	22902
9.5499	0.71179	0	7.365	0	0	0	0	0	0	0	8.9049	15.149	27.155	53.318	72.454	118.62	273.75	324.27	510.99	732.07	848.84	1045.6	1324.2	1702.4	2097.1	2290.5	2777.6	3205	3557	4561	4697.2	5212.3	5655.9	5947.6	6277	6585.8	6671.3	7116.1	7683.4	7384.7	7657.3	7912.9	8317.8	8117.7	8382.3	8700.4	8853	8858.4	8632.5
0	0	0	0	6.8182	22.808	18.732	28.771	42.472	61.476	90.67	107.81	155.74	207.36	271	419.08	558.73	741.11	950.85	1096.8	1298.2	1602.6	1804.2	2023.2	2214.1	2387.3	2569.5	3034.6	3254.3	3605	3792.8	4184.9	4576.7	5237.1	5560.8	5957.8	6225.9	6618.7	7113.4	7217.9	7279	7376.8	7856.7	8041.9	8491.5	8481.3	8866.3	8799.8	8884.1	8942.7
0	0	0	4.0626	5.1821	17.587	14.119	43.008	65.788	263.55	279.57	357.51	497.6	573.8	683.59	904.1	1097.4	1319.4	1433	1678.9	1940.3	1873.1	2093.7	2111.9	2281.7	2371.5	2640.9	2828	3129.3	3529.5	3714.3	4005.5	4201.6	4436.1	4971.9	5284	5434.9	5907.6	6055.9	6447.4	6568.5	7088	7134.2	7266.7	7091	7323.3	6044.7	6172.1	6076.2	5895.4
0	0	0	19.994	13.182	23.106	26.359	33.143	46.858	44.61	86.814	103.13	169.92	235.83	372.63	604.35	750.65	1081.1	1436.5	1753.4	2249	2838.9	3264.2	3897.6	4422.9	5078	5707.7	6240.6	7050.5	7752.4	8432.1	9247.7	9535.8	10575	11700	12639	13608	14566	14910	15998	16448	17650	17772	18338	19006	19123	20088	19644	20240	20441
0	0	0	0	6.7108	13.948	22.304	12.304	21.247	21.599	39.998	94.899	189.74	348.45	542.34	765.23	1076.3	1313.8	1698.8	2079	2535	2926.5	3456	3914.4	4300.4	4736.7	5307.3	5711.4	6260.1	6640.4	7226.5	7696.1	8337.1	8538.3	9035.8	9750.6	10271	10430	10989	11043	11381	11560	11613	12196	12241	12638	12696	12950	13187	13358
0	0	3.4807	7.6199	4.0832	8.8473	10.339	16.348	11.725	0	3.0315	13.554	10.944	45.389	85.594	166.73	225.78	304.4	407.84	571.46	751.32	1051.3	1318.3	1609	1956.7	2331	2779.5	3506.6	3954	4545.3	5045.9	5760.1	6335.2	6558.3	6989.7	7886.4	8680	8936	9176.3	10018	10577	11259	11439	11466	12011	12185	12785	12745	12577	12852
0	8.2911	0	0	2.1854	0.36738	11.48	0	37.829	58.714	130.5	266.06	443.83	550.21	861.65	1136.7	1408.3	2196.9	2000.3	2286.8	3238.1	2861.1	4074.1	3434.4	3542	4128	5225.1	4375	4611.2	4764.9	5245.3	5554.7	5832.4	6012.3	6190.2	6387.8	6699.9	7061	7335.2	7343.4	7567.8	7973.1	8080	8199.6	7995	8176.6	8258.7	8426.9	8607	8644
11.122	3.6491	0	0	0	0.15426	4.7223	0	0	0	0	0	0	4.157	24.708	78.233	157.38	285.01	511.75	778.37	1064.1	1451.5	1827.7	2360	2698.9	3461.5	4202.6	4775.4	5297	5910.2	7417.1	7196.9	7921.8	8133.2	8809.3	9201.2	10507	10321	10819	12724	11336	13752	14979	15809	12541	15929	12808	13623	13934	15143
0	5.3991	0	7.5234	0	2.8337	0	12.652	13.819	23.563	39.808	89.521	139.66	213.29	284.38	398.25	541.63	708.77	885.37	1129.8	1368.1	1578.4	1943.6	2191	2606.5	2841.7	3097.1	3425.4	3718.4	4098.1	4236.9	4506.1	4821.8	5189	5523.1	5801.4	5838.5	6404.2	6617.5	7005.6	7240.1	7421.9	7602.3	7872.4	7950	7939.4	8215.6	8391.7	8465.3	8571.4
2.6914	1.976	0	2.2633	0	0	1.0681	0	11.949	27.651	66.064	158.03	277.47	497.29	773.12	1190	1728.6	2376.9	3129.2	3950	4862.9	5821.1	6752.3	7857.3	9121.5	10639	11444	12361	12944	13612	15172	15547	16529	17415	17913	18252	19173	19474	19884	20292	20848	20958	21622	21908	22323	22684	22684	22842	22829	23162
16.004	0.61381	0	0	7.0733	16.534	0	0	0	0	0	31.163	79.404	134.88	233.7	378.8	521.69	698.11	924.3	1120.9	1858.3	1734.9	2204	2795.1	3207.7	3845.5	4547	5047.5	5617.4	6332.5	6929	7689.6	8629	9340.6	9943.2	10792	11475	12419	12728	13079	13565	14285	14794	14959	15407	15733	16005	15976	16177	16404
5.6356	1.4914	0	3.8057	0	5.1728	0	0	0	0	0	0	0	0	0	0	0	15.792	87.661	149.46	257.9	408.35	550.14	768.66	926.27	1163.5	1376.6	1608.5	1816.7	2099.7	2359.9	2717.2	2965.8	3194.5	3563.8	3743.5	4184.5	4636.8	4821.2	4996.8	5215.6	5475.7	5559.5	5878.3	6066.5	6031.4	6212.4	6208.8	6225.5	6395.6
0	0	0	15.721	16.431	0.48588	0.29087	0	42.079	60.413	148.73	355.85	521.99	809	1176.6	2086.5	2921.4	3707.4	4361.8	5083	5799.4	6723.4	8035	9030.3	10109	10308	11279	12244	13042	14082	14775	15484	16167	17372	18029	18336	19501	19608	20125	20557	21346	21440	21842	22366	22148	22961	22649	23404	23612	23094
0.30564	2.6083	0	0	3.5729	0	0	1.5254	36.176	104.69	249.24	436.73	707.99	1095.8	1511.9	2170.1	2835.6	3605.3	4406.8	5404.7	6285.5	7349.7	8452.8	9059.2	10224	11431	12134	13447	14553	15448	16469	16876	17981	19203	19683	20650	21298	22895	23227	24047	22643	23575	24337	25897	25959	26283	26707	26802	27233	26912
0	0	0	3.144	1.7966	8.1024	9.108	0	4.008	10.394	9.7787	11.216	26.727	58.887	28.551	92.32	60.531	85.723	106.25	131.8	100.37	208.96	186.99	256.45	462.81	605.39	695.07	783.02	820.37	956.1	1099.1	1230.3	1455.6	1655.5	1801.7	2015	2229.4	2383.8	2632.2	2737.1	2937.5	3099.6	3111.3	3315.7	3389.3	3545.4	3633	3699.3	3770.8	3901.6
50.719	13.846	19.947	0	0	0	0	0	0	0	0	0	0	0	39.658	153.37	285.51	506.25	761	1074.6	1450.2	1845.3	2277.9	2802.5	3382.7	3931.9	4593.4	5286.6	6875.1	7470.5	8218.4	7667.7	7832.8	8792	9049.2	9749.9	10517	11201	11555	12216	12297	13041	13301	13578	14039	14417	14890	15052	15316	15255
0	0	0	6.5902	7.247	0	16.894	22.388	22.635	53.198	100.18	190.41	347.65	565.01	875.35	1241.9	1709.1	2298.5	2949.1	3568.2	4235.9	4976.3	5452.3	6382.8	6805.4	7567.3	8134.4	8860.9	9650.2	10272	10763	11080	12025	12570	13556	14147	14898	15465	15882	16548	16996	17397	17860	18938	19265	19551	19422	19527	19688	19709
0	0	0	14.955	5.6902	6.033	8.3618	0	1.5823	26.686	50.493	135.6	294.83	563.9	940.46	1463.8	2011.1	2684.6	3560.1	4446.7	5299.7	6188.2	7114	7967.2	9181.8	10167	11265	13064	13564	15115	16115	16482	16980	18065	18398	18888	19158	18845	19527	18860	19421	19778	20618	20807	21139	21328	21507	21631	21678	21387
0	0	0	2.7992	8.0751	7.6131	6.8464	0.37572	9.0938	15.88	39.146	82.436	118.88	227.41	364.58	508.01	674.01	880.85	1135.1	1424.1	1754	2112.7	2425.4	2930.2	3256.3	3632.1	4065.3	4541.6	4998.8	5303.4	5843.5	6280.4	6573.7	7011.4	7339.2	7663.9	8040.6	8404.2	8783.7	8967.3	9264.3	9551.5	9686.9	10221	10294	10523	10595	10859	11030	11034
0	2.6101	2.3352	3.3187	1.4448	5.4417	0	0	0	0	0	0	0	10.829	29.206	99.683	164.15	243.08	441.36	617.13	880.65	1156.6	1434.6	1697.8	1848.3	2696.6	3031.8	3438.6	3798.7	4121.4	4842.7	5052.3	5833	6432.1	6955.3	7567.4	7551	8064	8592	9010.2	9698.5	9778.6	10114	10018	10596	10641	11354	11270	10847	10807
20.668	6.4866	0	0	0	0	0.016786	0	3.9797	8.4156	35.849	83.677	156.03	261.18	384.85	572.14	739.84	951.43	1063.8	1264.9	1496.7	1759.7	2029.7	2337	2623.4	3024.5	3365.9	3727.3	4131.9	4369.2	4900.1	5179.3	5686.6	6147.1	6451.5	6886	8393.8	8638.9	9317	8984.2	9238.9	10330	9963.8	11039	11376	11654	11146	11511	11837	11821
0	0	0	0	8.7141	14.159	19.118	19.041	30.511	34.239	75.641	135.14	194.81	312.51	450.72	608.76	837.59	1087.9	1409.5	1680.9	2130.5	2523.3	2930.1	3328.9	3809.8	4322.7	4851.5	5473.6	6072.2	5882.8	7145.9	7028.1	8233.3	8865.5	9431	10151	10645	11496	12142	12763	13343	13658	14345	14331	15011	15440	15506	15602	16216	16247
0	0	0	0	8.1094	14.192	36.835	41.554	55.805	75.838	83.99	103.13	142.36	192.39	264.32	396.16	507.31	686.17	890.9	1087.5	1362.1	1666.8	1948.3	2327.6	2670.5	3094.4	3544	3954.2	4446.1	4870.7	5283.4	5866.4	6267.4	6808.2	7488.6	8162.3	8410.2	8766.2	9077	9889.7	10210	10577	10715	10769	10954	11103	11091	11324	11143	11156
0	0	0	2.8449	3.7837	7.3272	0.88671	1.4948	7.8409	0	4.6998	1.8782	0	0	0	0	0	0	0	21.137	76.151	221.16	354.56	446.8	534.79	1061.2	1134.6	1587	1956.2	2607.2	2997.8	3625.3	4351.3	4863.8	5533.2	6029.7	6590	7636.3	8145.1	8950	9364.6	9793.8	10376	10509	10901	11343	11411	12145	12361	12552
0	0	0	6.5633	44.454	57.873	88.292	131.1	160.46	182.67	203.83	229.71	263.1	300.29	349.88	401.18	533.62	630.95	768.52	1039.9	1289.4	1569.6	1880.1	2169.7	2507.7	2833.2	3142.7	3654.4	3868.7	4238.3	4669	4961.8	5328.7	5636.4	6165.4	6563.1	6926.4	7078.2	7592	8006	8424.4	8592.2	8920	9119.8	9589.5	9704.2	9674.6	9830.7	10005	10155
0	0	0	7.6289	9.9306	5.7383	1.0891	0	14.513	3.2007	11.664	11.989	26.915	42.256	55.955	83.377	109.64	151.31	180.9	227.19	287.39	341.45	403.82	454.21	573.77	633.25	722.73	817	860.79	1041.7	1169.3	1366.5	1573.3	1724.2	1841.8	1990.5	2188.8	2392	2548	2770.5	2891.5	2942	3050	3108	3209	3205	3330.1	3332	3499.2	3537.7
3.2247	2.7427	0.39562	0	4.2863	0	0	0	0	0	2.1519	20.472	13.562	54.365	112.41	232.03	469.88	758.38	1165.5	1624.8	2113.4	2766.2	3448.2	4181.7	4807.6	5672.6	6335.7	6984.1	7720	8231.5	9100.2	9728.5	10081	10812	11489	11754	11812	12779	13193	14268	13940	14046	14438	14943	14684	15389	15778	15683	15785	16034
12.546	0.77522	0	3.077	0	0	0	0	0	0	0	0.94065	0	0	0	3.5726	44.958	120.95	224.24	394.28	591.6	842.07	1097.8	1411.9	1738.1	2152	2528.7	2901.4	3344.8	3870.7	4364.4	4933.6	5333.1	5825.7	6314.8	6682.5	7115.6	7474.4	7773.8	8125.8	8327.3	8734.4	8983.9	9080.9	9221.4	9185.7	9461.9	9477.4	9577.4	9630
7.302	14.494	2.0562	0	0	0	4.9015	4.392	21.41	99.085	205.12	338.56	564.09	807.92	1156.1	1556.9	2029.6	2564.2	3470	3751.6	4573.7	5207.3	6022.6	6738.9	7504.4	8229	9728.7	10003	10771	11403	11673	12058	12657	13102	13981	14084	14787	15450	16229	16623	17116	17150	17773	17856	18106	18250	18351	18311	18400	18459
0	0	1.7408	0	2.658	0	2.8127	0	2.8062	0	2.9396	1.8239	10.244	35.049	117.52	239.77	409.14	642.74	858.51	1200.2	1571.6	1783.6	2116.6	2647.8	2777.4	3620.9	3655.8	3881.2	3997.2	4280.7	4761.5	4810.9	5164.2	5237.1	5725.1	5783.6	5999.6	5990.3	6308.9	6477.9	6513.1	6888.4	7007.5	7242.4	7080.9	7200.5	6988.6	7320.8	7327.3	7216.7
15.382	23.764	0	0	0	0	2.4561	7.507	5.8976	6.5047	13.564	26.579	35.338	73.632	86.562	165.42	230.54	364.26	525.34	757.92	1034.7	1536.9	1740.5	2129	2515.4	2861.5	3422.2	4037.8	4613.8	4962.9	5613.8	5852.1	7084.9	6950.4	7358.9	8580.8	8022.3	8351.9	8683.5	9127.1	9396.2	9687.8	9760.4	9945.6	10156	10248	10073	10159	10304	10518
0	0	0	3.579	0	2.7812	20.768	19.546	29.963	33.64	34.514	19.973	30.51	27.486	44.056	37.727	70.286	73.238	128.26	193.47	259.02	394.17	554.21	701.18	945.04	1131.1	1390.5	1630.2	1741.6	2024.6	2214	2536.2	3042.7	3254.7	3572.2	3797.3	4127.5	4571.2	4880.8	5050.4	5376.2	5611.5	5712.9	6001	6270.6	6330.7	6607.3	6691.7	6809.2	7073.2
15.347	5.8789	0	0	0	0	0	0	0	0	0	0	0	0	0	0	0	0	35.917	120.27	231.26	440.01	677.14	1022	1359.6	1830.4	2383.1	2806.1	3507.6	4040.3	4571.8	5233.1	5719.3	6459.8	7025.1	7706.2	8194.6	8599.4	9414.1	10162	10542	11053	11760	11993	12162	12201	12669	12826	12833	13161
0	6.6777	0	10.437	0	3.187	6.0958	38.653	86.667	266.77	395.23	853.21	1280.8	1406.5	1882	2731.8	3945.8	4086.8	4714.5	6725.9	6451.8	7244.6	7794.2	8652.9	9172.6	10172	10144	10660	11264	11380	12368	11942	12266	12614	12832	13220	13401	13672	13794	13674	13803	14052	14125	14212	14290	14574	14719	14339	14375	14236
0	0	0	1.2049	2.3009	7.5005	1.6486	8.5737	10.708	18.991	29.355	44.709	83.908	127.3	220.66	357.13	541.08	766.65	1104.3	1466.1	1903.5	2438.4	2986.5	3626.1	4363.4	5206	5992.6	6861.2	7577.2	8320.7	9052.5	9831	10648	11354	12220	12675	13710	14198	14979	15091	15367	15960	16738	16807	16949	17397	17630	17780	17970	18178
2.5437	0	0	10.728	10.615	9.1108	20.264	23.213	70.806	140.7	232.43	356.47	526.82	698.13	896.27	1152.6	1428.2	1711.7	1908.2	2261	2583.8	2977.7	3458	3847.4	4499.2	4962	5659.8	6502.1	7257.4	7868.9	8663	9497.2	10459	11336	12396	13390	14297	15129	15781	16591	17027	17503	17901	18391	18675	18987	19455	19084	19871	19632
21.288	13.594	12.675	2.6384	0	0	0	0	0	0	0	2.4266	21.329	53.146	83.965	169.4	303.63	470.51	845.06	1020.5	800.82	1240.8	1672.1	1712.1	2367.5	2579.2	2818.9	3496	3421.1	3749.8	3830.9	4586.3	4903.6	4526.4	4747.1	5222.2	5429.5	5157.3	5742.9	5644.3	6308.9	6594.5	6756.8	6972	7320.3	7361.1	7640.2	7753.7	7827.9	7776.2
4.1235	1.7765	0	0	0	0	0	0	27.554	90.216	216.79	329.73	563.6	860.49	1153.6	1691.1	2140.7	2659.1	3221.1	3616.8	4131.5	4630.8	5418.7	5664.4	6273.8	6764.2	7197.6	7594.4	8103.6	8554.8	9055.8	9408.2	10012	10382	10651	11098	11446	11870	12358	12738	12835	13178	13428	13306	13745	13851	14031	14258	14041	14148
3.5003	3.2126	0	5.7254	0	0.87158	0	0	0	0	0	3.1241	19.958	52.961	98.302	207.94	312.55	518.12	764.26	1095.9	1385.5	1405.3	2022.8	2544.4	2451.2	2963.4	3378.2	3841.8	4306.2	4843	5352.5	5854	6445.6	6899.5	7213.8	7784.6	8319.3	8780.2	9371.8	9608.1	10315	10720	10905	11277	11835	11988	12145	12312	12609	12595
0	0	0	0	16.259	30.012	9.8368	18.679	0	0.92363	0	0	0	26.895	86.336	201.67	373.8	534.61	748.15	1082.1	1341.8	1718.5	2129.1	2617.4	3099.2	3675.3	4217.2	4873.4	5287.2	5894.3	6377.1	6644.4	7525.4	7952	8300.2	9076.9	9527.3	9789.5	10472	10848	11323	11811	11596	12114	12564	12565	12552	12774	12830	13138
0	5.6355	6.2808	6.1729	11.115	4.0889	0	0	0	13.48	89.904	241.66	525.58	913.65	1450.4	2069.1	2954.8	3868.7	4938.9	6044.8	7166.3	8544.4	9641.3	11400	12307	13559	15138	16394	17318	18917	19369	20321	21055	22356	23180	24272	25862	26070	26592	27569	27636	28205	28315	28565	28706	29400	29784	30255	30223	30382
0	0	0	0.7744	9.6837	17.814	11.976	20.419	13.701	45.41	15.585	33.759	84.278	188.24	338.39	494.03	663.48	806.59	1293.1	1594	1548.5	1891.3	2839.8	2888.2	2658.9	2983.9	2879.3	3520.8	4352.2	3786.2	5210.7	4411.7	4516.1	5369	5577.3	5751.6	6023.2	6027.7	5975.2	6143.8	6299.3	6465.7	6524.4	6742.2	6689.5	6657.7	6890.4	7096	6860.4	7000.5
0	1.2213	0	0	11.791	9.9683	5.9717	7.4808	12.113	39.171	90.574	155.2	265.95	465.28	677.44	936.45	1363	1630.8	2281.3	2927.6	3453.5	4236.3	4709.5	5366.9	6464.9	6807.9	7710.6	8422	9095.2	10250	10540	11187	11244	12411	12911	13517	14029	14704	15055	15335	15784	16443	16807	16552	17133	17245	17512	17762	17628	18012
0	0	0	7.8443	10.431	13.981	0	0	0	0	19.06	72.099	138.53	243.9	316.88	539.02	728.53	790.37	1139.5	1648.5	1846.6	2579.1	2943.5	3398	3938.3	4372	5129.7	5498.1	5987.2	6576	6845.9	7506.4	7312.4	8035.4	8710.6	9432.9	9251.9	9105.1	9634.7	10280	10756	10585	10782	11178	12012	11866	11273	11323	12321	12049
0	0	0	0	18.152	16.057	0	5.3775	0	0	0	4.7188	9.359	15.435	63.402	107.6	162.38	252.1	290.46	489.57	610.18	683.05	938.95	1076.6	1253.6	1351.2	1870.6	1927	2320.9	2972.3	2784.6	3515.5	3192.7	3603.2	3985.7	4121.4	4145.6	4298.1	4258.4	4574.1	4541.1	5059	5051.5	5064.9	4808.1	4767	4494.6	4476	4093.9	4177.8
7.5307	6.2415	0	0	3.6798	0	0	10.44	20.103	42.639	87.198	128.57	184.4	343.32	456.82	677.99	929.59	1227.2	1549.2	1982.6	2367.8	3062.8	3743.4	3895.2	4416.7	4938.8	4629.1	5179.8	5766.5	6194.9	7386.4	7260.7	7633.3	7764.4	8179.3	8555.8	8858.2	9009.9	9208.3	9411.3	9462.4	9580.8	9612.8	9560.8	9930.8	9980.5	10035	10036	10129	9993
0	0	0	0	15.841	45.686	76.948	117.66	137.2	163.39	204.62	251.98	279.3	379.27	468.79	561.73	679.18	838.14	995.56	1229.3	1412.3	1628.2	1793.2	1972.3	2296.7	2577.8	2846.2	3117.3	3496.6	3869.4	4181.7	4601.4	4996.4	5440	5959.7	6220.1	6683.3	6935.8	7382.2	8014.8	8359.6	8641.2	8918.3	9279.6	9172	9605.3	9461.5	9676.9	10100	10139
1.0964	0	0	0.98844	6.6583	1.2729	11.926	1.1978	8.1704	32.353	26.466	111.29	259.58	447.16	527.72	727.56	952.77	1360.3	1731.3	2694.6	2517.2	3410.8	4262.4	4253.4	5072	5765.7	6625.2	7341.3	8555.6	9662.9	10058	11498	11737	12516	12964	13805	14434	15314	15827	16471	16682	17523	17778	18078	18416	18538	18781	19105	19308	19406
13.569	1.1397	4.4398	0.3163	0	0	0	0	0	0	0	0.29776	12.604	51.333	140.86	281.71	452.2	712.84	1029.3	1422.6	1893.4	2455.7	3064.4	3660	4342.1	5098.6	5750.6	6661.7	7455.9	8253.9	9184.6	9331.3	10408	10717	11456	11881	12719	13219	13797	14019	14962	15040	15346	15790	16156	16327	16147	16626	16812	16805
2.4945	1.4205	0	4.2657	0.45824	3.3551	0	0	0	29.539	60.428	129.27	263.6	403.69	634	915.21	1220.5	1631.4	2083.6	2529.8	3147.9	3635.5	4128.9	4508	5004.1	5676.7	6154.4	6769	7090.8	7638.4	8267.9	8770.3	9166.6	9173.2	9441.6	9776	10185	10560	10485	11380	11560	12080	12400	12748	12758	12903	12869	13368	12362	12582
0	0	0	1.8248	18.385	0	5.4513	0	36.837	29.514	81.326	140.72	195.8	317.72	468.65	706.23	953.24	1223.4	1460.3	1831.3	2197.9	2603.3	3010.5	3376.6	3813.9	4014.9	4281.1	4600.8	4843.3	5032.2	5476	5708.3	6269.9	6313.6	6664.9	7083.1	7450.1	7658.3	7979.6	8103.2	8161.6	8534.1	8775.8	8804.5	8853.7	8765.2	9212	9314.5	9607.4	9659.3
0	0	0	10.439	69.395	100.95	124.45	152.12	166.81	212.99	218.82	241.98	305.77	334.84	420.67	580.47	730.6	931.2	1181.2	1433.8	1764.1	2101.8	2399	2855.7	3288.2	3739.4	4182.5	4607.1	5101.8	5619.5	5848.4	6580.4	7004.8	7604.3	8213	8513.7	9204.9	9511.1	9762.1	10265	10407	10627	11250	11242	11730	11867	12193	12276	12796	12675
0	0	0	7.6173	2.5029	5.6462	34.337	10.37	39.759	59.06	117.07	212.72	443.43	651.43	911.41	1299.6	1685.7	2108.5	2484.2	3339.8	3833.5	4176.1	4665.8	5543	6155.3	6455.5	6975.9	7708.2	8350.8	8339.5	9326.3	9774.2	10803	9883.4	12029	12018	11579	12241	12457	13920	13787	13114	14480	14879	14884	15139	15371	16264	16073	15972
0	0	0	0	5.4779	20.162	30.731	29.346	38.241	47.848	50.104	49.348	54.476	54.068	57.671	79.78	93.186	132.24	175.19	217.85	269.19	349.27	437.88	612.31	783.13	897.33	1120.5	1325.4	1569.6	1892.5	2089.5	2388.2	2809.2	3065.9	3275.9	3572	4026.8	4284.6	4563.2	4810.5	4947.5	5192.6	5379.6	5606.4	5779.5	5878.3	5882.1	5958.4	6033	6164.7
0	0	0	1.8728	4.3423	12.991	16.329	17.18	24.49	30.862	47.417	112.47	129.03	192.96	231.59	405.71	549.06	743.47	943.24	1260.2	1540.4	1806.3	2673.7	2943.9	3889.3	4497.4	5134.5	5908.3	6192.9	7253.8	7881.3	7155	8847	9346.1	8833.3	9182.3	9719.6	9954	10366	11059	11500	11512	11899	12231	13278	12674	12626	12898	13161	13256
0	0	3.9811	1.2134	0	2.6453	0	1.3768	3.047	22.027	66.8	126.23	238.51	384.13	521.71	713.98	880.42	1121.7	1441.2	1678.5	1929.7	2334	2687	3115.9	3509.1	4115	4623.8	5245.3	5556	6280.1	6765	7425.4	8101	8659.9	9485.9	9855.6	10352	10954	11031	11500	12130	12387	12932	12966	13015	13257	13321	13448	13539	13576
0	0	0	1.6557	4.8118	11.267	25.31	45.064	39.986	61.621	81.984	93.105	135.99	173.6	222.56	308.75	420.5	549.83	683.49	834.85	1041.5	1243.1	1531.5	1847.4	2087.7	2373.3	2708	3106	3448.7	3815.6	4057.7	4574.4	5170	5626.5	6219.2	6646.1	7035.6	7632	8094.6	8507.4	8879.6	9124	9874.5	9799	9912.8	10032	10358	10401	10445	10577
0	0	0	9.1053	6.099	0	12.432	0	6.6334	11.221	4.855	3.3574	0.071489	1.2658	0	24.885	77.866	67.093	106.08	110.89	188.82	286.06	314.02	342.32	391.5	534.8	715.79	762.91	813.03	862.27	1082.9	1277.7	1625.8	1725.9	2154.9	2217.6	2610.5	2972.7	3259.6	3538	3772.5	4176.9	4404.1	4419.3	3688.6	3816.3	4134.1	4207.6	4443.8	4349.2
0.45839	0	0	11.826	0	3.7629	0	17.311	32.431	47.045	66.836	74.836	110.79	134.68	203.76	234.53	341.67	446.32	610.31	809.31	1016.8	1276.8	1651.7	1945.7	2297.3	2624.9	3081.8	3452.4	3811.7	4361.8	4807.1	5432.4	5968.7	6587.4	7062.8	7645.5	8189.6	8831.3	9344.4	9795.5	10227	10709	11355	11215	11580	11519	11811	11824	12215	12307
1.4723	1.3316	0	0.69797	0	3.7297	0	0.71783	15.853	45.694	118.39	237.33	411.4	666.83	962.88	1299.9	1771.4	2290.8	2985.3	3662.3	4424.4	5353.5	6221.9	7164.2	8219.2	9419.1	10583	11851	13085	14216	15612	16675	17979	18723	20415	20896	22141	23133	23922	25273	25978	26449	27687	27865	28928	28853	28923	29371	29271	29452
0	0	0	1.6806	13.156	28.068	59.597	77.274	125.16	191.45	306.15	411.78	583.43	753.66	983.75	1205.5	1476.5	1833.2	2203.7	2677.7	3049.4	3657.2	4135.2	4610.4	5058.4	5635.8	5891.5	6534.2	6996.5	7508	8035.2	8460.1	9038.8	8599.7	8902.4	10320	10931	11309	11636	11199	11758	11707	11934	11860	12400	12445	12797	12865	12867	12896
0	0	0	2.7026	0	14.101	13.27	6.8002	25.251	23.679	29.82	31.907	50.204	85.085	122.11	202.58	305.4	361.33	461.85	633.79	851.42	1184.1	1382.5	1696.5	2072	2323.8	2592.9	2637.5	2795.7	3119.7	3303.5	3628.7	4025.2	4244.6	4457.9	4656.3	4983.7	5403.6	5381.7	5773.8	6124.3	6598.9	6551.1	6790.2	6889.6	7118.3	7229	7465.3	7943.5	7906.2
0	0	0	0	4.2256	4.073	5.5699	3.886	0	1.8519	19.545	51.835	118.77	203.4	342.16	491.11	699.68	918.57	1205	1537.2	1897.6	2294.1	2688.6	3193.7	3588.6	4410.4	4342.4	5319.1	5754.7	5600.8	5990	6431.9	7167.4	7678.1	8240.5	8705.8	9064.9	9612.1	9840.4	10247	10511	10800	10682	11104	11562	11513	10000	10152	10367	11659
0	0	0	0	14.179	47.597	70.308	144.6	254.05	408.15	633	883.94	1231.3	1592.1	1955	2541.6	3111.7	3754.4	4444.2	5358.2	6212.9	7331.9	8356.1	9675.6	11008	11854	12860	14038	14926	16277	17142	18225	19354	20010	21297	22201	22889	23486	24202	24891	25758	26624	27831	27731	28570	28721	29274	29876	29146	29655
0	0	0	0	0	18.937	22.383	52.333	33.971	61.918	62.904	118.91	156.34	233.76	315.18	419.86	563.75	809.11	1054.9	1368.6	1743.2	2128.6	2484.7	2972.5	3455.6	3720.7	4389.7	4518.8	4606.1	5370.4	6087.7	6815.6	7452.8	7978.5	8437.7	8826.3	9160.7	9680.5	9761.3	10057	10526	10451	10680	10958	11144	11173	11544	11555	11800	11602
15.765	3.7828	0	0	11.196	0	0	0	0	3.3401	10.035	30.285	47.738	92.777	114.67	147.23	200.2	274.81	341.08	412.73	570.58	708.98	866.63	1065.5	1277.8	1584.1	1737.5	1971.8	2331.3	2451	2656.7	2836	3133.6	3373.6	3501.7	3661.9	3948.3	4099	4293	4375	4589.4	4721.8	5142.4	5320.8	5334.5	5514.4	5463.1	5627.8	5729.2	5788.1
0	8.9605	4.368	9.664	1.6048	0	0	14.177	58.192	128.65	188.29	276.93	461.11	654.6	919.53	1354.7	1823.1	2338.4	2902.9	3501.5	4093.3	4981.7	5450.9	5820.8	6772.6	7413.7	8151.6	8666.6	9251.4	9682.8	10291	10575	11186	11640	12366	12267	12767	13212	13670	13776	14116	14162	14856	14907	14090	14318	14856	15142	15171	15095
0	0	0	3.6803	0	8.1014	7.6547	6.6004	21.133	34.584	42.41	62.776	119.16	201.87	334.88	474.18	660.69	931.63	1243.1	1586.9	1955.6	2384.8	2722.3	3239	3711.8	4124.4	4615.6	5090.9	5482.5	5997.6	6483.5	6908.1	7615.3	7963.1	8374.7	8638.3	9189.4	9879.1	10214	10713	10999	11159	11434	11540	11840	11907	12526	12651	12858	12927
15.124	9.4345	0	0	0	0	0	1.0961	35.064	135.85	290.68	499.47	815.55	1145.7	1515.1	2010.7	2454.9	3142.9	3757	4419.2	5220.8	6103.2	7084.1	8183.3	9191.8	10360	11374	12557	13800	15180	16718	17757	18962	20358	21247	22277	23581	24844	25633	26395	26971	28232	28382	29473	29676	30130	30749	30475	31119	30842
20.032	0	0	0	0	0	7.6275	31.038	91.101	164.98	299.95	444.93	643.46	869.04	1131.1	1390.3	1775.3	2346.2	3043.8	3720.1	4411.9	5239.7	6269.6	7113.2	8634.5	10088	10432	11812	13277	14199	15399	16827	17507	18804	20408	21574	23042	24233	26543	27374	28580	29228	29740	30852	30923	31294	31587	31647	32782	32888
11.854	0.29343	0	0	1.7452	0	0	0	0	0	0	0	19.609	65.085	156.62	279.38	467.58	743.12	1097.6	1458.7	1918.1	2425	2913.3	3443.9	3985.5	4572.5	5241.9	5717.8	6408	6963	7434.1	6984.4	7446.2	7910	7976.6	8298.1	8848.8	9084.8	9364.4	9644	10001	11174	11259	10854	10532	11351	11192	10645	11051	11443
18.261	1.4501	0	0	0	0	0	0.24874	0	0	0	13.989	40.828	107.08	195.8	370.51	633.8	890.08	1322.7	1706.2	1880.3	2448.9	2826.7	4070.4	4977.5	5363.7	5737.4	6398.2	7118.7	8120.2	8874.6	9295.2	9924	10592	11368	12063	12543	12766	13249	14037	14018	14113	15130	15206	15913	15809	15860	16407	15948	15862
0	0	3.4156	0	4.588	9.2783	14.168	18.381	9.0653	6.9537	12.044	14.523	19.303	35.382	71.486	98.791	161.57	220.67	341.6	467.37	677.99	913.09	1141.8	1416.8	1748.4	2025.2	2469.7	2912.9	3203	3589.7	3989	4275.6	4640.2	4932.1	5483.8	5717.9	6278.1	6429	6562.7	7070.1	7308.4	7718.9	7757.3	8158.6	8464.5	8268.9	8783.2	8702.8	8986.7	9024.6
1.7216	0	0	5.2869	4.6897	0	0	0	3.2335	5.2733	0	0.50371	28.896	67.135	136.9	208.03	363.96	555.29	780.6	1043	1287.3	1816.2	2264	2901	3427.1	4014.4	4508.6	5516.1	6139.4	6854.6	7544.8	8087.7	9331.1	10130	11035	11456	12126	12961	13438	13927	14285	14487	14907	15300	15725	15782	15964	16338	16379	16618
0	0	0	1.5792	8.9126	8.7606	21.402	20.612	33.923	115.47	257.54	455.09	698.11	1059.8	1518.2	2038	2640	3336	4142	4884.8	5715.1	6488.2	7243.1	8079.4	8605.9	9889.2	10425	11010	11820	12489	14039	13910	15027	16737	17503	18103	18834	19309	20370	20503	20617	21254	21914	22331	22921	23227	23170	23534	23748	24235
0	4.7929	1.2704	0	6.9961	3.6615	0	2.5939	0	0	7.9905	54.36	108.43	168.85	307.54	432.47	638.46	847.06	1256.1	1720.8	1564.4	1689	2041.5	2384.8	3744.1	3371.3	3988.1	4344.5	4757.2	5408.8	5722.3	6214.9	6940.6	7420.1	7913.7	8656.7	9026.6	9283.6	9855.4	10120	10650	10802	10964	11322	11618	11604	11543	11998	11763	11921
1.8701	1.2381	0	2.8212	0	2.7256	2.4136	0	10.176	27.349	24.315	40.176	57.88	117.18	166.26	223.63	301.86	418.17	633.4	792.71	978.01	1286.3	1563.7	1974.9	2319.7	2808.2	3341.6	3835.2	4395.4	4857.9	5381.3	5819.3	6262.9	6707.7	7432.2	7710.5	8210.6	8611.2	8978.3	9342.7	9650.7	9625.6	9795.2	9878.9	10138	10156	10372	10492	10483	10538
0	0	0	0.60591	10.278	12.973	8.0087	28.295	53.204	94.346	147.28	277.46	305.15	446.21	878.69	1211.6	1572.5	1999.8	2254.2	2538.9	3482.2	4058.9	3682	5464.5	4907.3	5612.1	6320.4	7155.8	7680.3	8404.2	8929.9	9907.4	10588	11422	11882	12726	13208	13749	14065	14554	15433	15611	16143	15978	16914	17195	17513	17425	17981	18645
0.34409	14.614	2.934	0	0	0	0	0	0	0	0	0	9.5091	17.146	39.287	82.929	162.15	307.88	452.7	749.67	978.06	1477.2	2006.5	2644.8	3257.8	4067.7	4569.5	5067.5	5780.9	6218.9	7535.2	8351.1	9638.5	10325	10600	11286	11941	12605	13539	13994	14171	14814	15110	15197	15507	16169	16137	16318	16369	16504
0	0	0	0	3.0172	5.7345	8.2612	5.8049	16.134	15.927	27.515	40.21	60.256	101.09	156.92	236.73	300.65	392.76	465.75	617.12	767.99	928.52	1062.8	1289.1	1458.4	1654.1	1860	2134.5	2347	2621.1	2845.5	3069.1	3441.8	3706.4	3907.4	4262	4373.9	4703	4835.8	5099	5306.1	5503.7	5897.2	5969.9	6194.8	6357.2	6599.2	6846.7	6745.6	7023.4
0	0	0	17.499	13.666	0.93925	0	11.947	14.512	74.799	114.5	193.26	372.48	622.35	787.79	1032.7	1358.5	1799.5	2244.1	2801.9	3210.9	3519.9	4244.3	5021.9	5728.5	6109.3	6511.1	7965.1	7939.3	8560.2	8884	9854.9	10510	11472	12351	13009	13737	15095	15510	16155	16786	16853	18116	17977	18751	19018	20292	19687	20137	20324
3.4427	2.7674	0	0	0	0	2.1514	0	0	6.033	37.531	82.986	175.44	296.92	501.3	780.11	1040.4	1363.6	1749.5	2269.8	2706.3	3057.7	3428.5	4184.9	4522.3	5074.1	5530.8	5410.3	6580.9	7411.6	7691	8530.7	9264.8	10051	10578	11210	11538	12088	12498	13029	13421	13665	13950	14287	14503	15062	15155	15499	15826	15725
0	0	0	4.2209	1.1617	6.6671	0	6.4314	24.809	30.037	33.889	46.693	109.91	171.37	362.74	513.68	772.3	1160.9	1571.8	1847.2	2263.2	2812.2	3294.8	4013.2	4661	5426.4	5930.5	6666.8	7272.2	8175.9	8612.1	9302.6	9957.7	10558	11287	11955	12457	12560	13081	13635	13992	14637	14953	15153	15321	15556	15938	16045	16088	16364
19.503	13.346	3.0013	0	0	0	0	0	0	11.531	52.589	73.444	149.89	257.17	420.69	621.43	855.02	1166.6	1537.7	1914.9	2305.4	2708.9	3932	4255.3	4635.9	5795.3	5963	7119	7081.3	7008.1	7628.9	8260.3	8869.2	9416.5	9786.5	10248	10765	11155	11550	11911	12239	12516	12771	13061	13223	13460	13595	13685	13776	13876
6.208	0.83849	0	0.02934	0	1.3838	1.6856	10.247	19.127	24.295	47.588	85.727	171.28	259.91	405.15	528.19	684.29	845.03	1035.2	1190	1372.1	1596.6	1818	2012.5	2277.1	2499.1	2761.6	3021	3266	3595.6	3851.7	4100.7	4661.3	4943.7	5328	5573.8	6173.8	6434.8	6843.6	7238.9	7641.5	7921.3	8471.8	8679.2	9038.7	9262.5	9582.9	9719.7	10082	10238
0	0	0	0	11.498	11.608	19.066	11.044	18.672	11.962	24.777	30.88	21.139	11.653	18.097	61.55	82.354	179.04	240.11	418.38	577.15	701.6	1000.3	1223.6	1499.1	1689.5	1973.7	2442.5	2553.1	3064.1	3258.5	3495.1	3973.9	4462.1	4899.4	5243.1	5743.8	6145.5	6624.3	7039.4	7413.5	7686	8454.2	8489.2	8484.3	8754.1	8978.4	9249.9	9432.3	9573.2
0	0	0	17.791	4.6235	0	9.1818	8.4724	36.71	80.733	156.65	223.5	315.23	441.76	513.68	718.07	915.44	934.09	1172.8	1593.7	1853.1	2183.8	2196.3	2856.3	3004.7	3594.2	3776.6	4400.6	5484.5	5965.4	6407.1	6882.6	7869.3	8121.4	9166.5	9142.2	10169	9708	10710	10578	11450	11308	12286	11806	12304	13138	13474	10769	10772	13274
0	0.25732	0	5.5153	0	13.441	4.7434	25.368	20.566	66.748	69.094	134.08	188.32	233.15	338.57	385.31	465	524.78	624.71	730.21	856.48	961.35	1175.6	1439.7	1662.3	1830.1	2143.5	2474.6	2717.2	2940.7	3164.4	3480.8	3860.5	4225.4	4598.9	5020.3	5237.4	5616.2	5958.8	6084.3	6410.3	6500.1	6664.2	6882.9	6979.9	7093.8	7208.8	7445.4	7681.6	7644.7
0	0	0	0.97537	10.869	16.532	30.461	29.204	39.422	75.583	56.83	126.38	220.2	329.8	393.4	504.61	731.01	986.25	1174.2	1472.6	1713.9	1958.9	2222.1	2455.7	2745.3	2958.3	3164.8	3432.7	3638.5	3966	4086.5	4406.9	4598.4	4837	5094.9	5305.8	5528.4	5866.4	6160	6486.6	6541.1	6609.8	6586.2	6620.7	6669.9	6576.5	6598.8	6649.8	6492.2	6433.8
0.45132	0	2.6222	8.3153	4.8714	0	0	0	2.1179	21.08	78.907	130.05	254.31	401.3	603.53	852.78	1253	1530.3	1919.7	2414.4	2833.8	3293.9	3963.2	4541	5190.9	5661.3	6075	6919.5	7175.1	7981.6	8434	8794.7	9493.7	10363	10904	11692	12329	12834	13144	13927	14641	14914	14983	15539	15652	15552	16249	15998	16106	15980
0	13.305	0	0	2.2897	0.073528	0	0	15.499	70.783	193.57	356.55	631.55	939.91	1297	1667.1	2154.1	2678.2	3283.8	3961.5	4782.8	5731.6	6645.6	7607.1	8218.4	8871.9	9717.1	10513	11299	12171	13076	13777	14417	15664	16416	17011	17365	18334	19152	19807	20350	20424	20894	21491	22193	22278	23004	23285	23371	23135
0	0	0	9.5186	10.488	6.0138	0.22928	1.6175	12.575	12.58	7.054	54.761	95.899	193.78	344.24	587.32	876.25	1286	1741.6	2459.6	3008.5	3918.7	4890.2	5764.8	7085.5	8165.2	9350.6	10664	11624	12643	13889	14700	15840	16652	17469	17939	18413	18865	19759	20176	20970	21299	21099	21060	21614	22211	22550	22900	22553	22454
21.729	6.0027	0	0	0	0	0	0	0	11.387	35.082	85.062	179.87	299.77	461.23	618.25	796.1	1118.3	1347	1835.3	2269.7	2503.6	3113.3	3251.9	3754.7	4357.6	4814.1	5032.1	5594.6	5651.4	6055.3	5824.7	5560.3	5856.4	6351.3	6427.7	6773.2	7093.7	7403.1	7335.6	7393.3	7585.4	7729.5	8040	8333.9	8326.9	8427.5	8339.8	8597.6	8741.9
0	0	0	10.243	0	7.4974	2.6737	12.901	23.119	37.667	43.907	38.912	71.099	125.79	238.91	327.21	448.71	621.41	807.5	1016.3	1163.5	1554.9	1833.1	2137.2	2603.3	3101.1	3710.9	4093	4493.9	5236	5900.5	6746.3	7496.9	8149.5	9098.6	9691	10287	11040	11578	11869	12352	13019	13406	14001	14246	14189	14666	14866	15336	15383
0	0	0	5.1252	5.2794	4.3364	4.5913	7.985	11.657	18.638	31.639	53.446	86.429	154.56	224.71	318.65	436.79	572.79	810.71	964.21	1226.6	1455.3	1667.2	1940.7	2237.2	2660	3135.2	3287.6	3868.1	4095.8	4352.5	4809.5	5245.8	5674.6	6177	6519.7	6671.4	7178.5	7347.7	7556.8	7829.9	7728	8370.6	8134.5	7924.5	8270	7491.6	7554.6	7658.6	7985.7
0	0	0	2.8458	16.185	10.107	19.555	40.158	52.188	106.72	197.91	308.84	480.28	649.21	916.21	1261.9	1696.8	2206.3	2635.8	3176.5	3672.4	4690.3	5044.5	5736.3	6890.7	7572.3	8375.5	9036.5	10065	10871	11555	11733	12712	14308	14204	15554	15383	16453	18654	19231	19473	20312	20667	21341	22036	20843	22281	22869	22870	22812
0	0	0.25353	5.3899	1.1102	5.8666	13.631	22.343	17.726	34.632	33.005	31.857	54.74	58.554	55.19	80.874	175.84	342.79	528.08	709.56	939.16	1277.6	1548.9	1938	2236.6	2606.6	2968.5	3423.7	3744.9	4281.6	4658.7	5217.2	5821.3	4634.3	4959.5	5183.8	5474.1	5950.3	6304.9	6392.7	6160	6207.2	6513.8	6815.5	7018.5	6945.3	7395.5	7336	7269.9	7473.7
22.616	1.3068	0	0	0	0	0	0	0	0	0	0	0	0	0	45.351	70.477	134.82	237.95	429.52	650.02	953.76	1261.8	1583	1913.7	2416	2708.8	3271.1	3702.2	4210.9	4715.2	5244.1	5962.5	6243.2	6752.9	7015.7	7695.3	7952.6	8245.9	8556.8	8520.5	9063.9	9301.7	9243.2	9741.1	10195	10307	10609	10197	10500
4.7146	0	0	0	5.8058	8.0365	0.79583	12.167	12.438	15.616	27.133	28.867	36.477	53.63	99.521	201.73	289.24	494.39	732.12	932.51	1256.6	1599.8	1900.3	2431.1	2627.4	3081.6	3444.3	3959.9	4293.2	4929.4	5401.7	5468.1	5900.4	6339.2	6798.3	7220.5	7520.4	8415.2	9136.8	8728.4	9172	9723.3	9240.3	9876.1	10090	10371	10438	10544	10573	10881
0	0	0	5.6953	11.12	21.175	14.775	21.484	20.739	24.169	71.925	123.02	184.98	274.91	399.47	581.04	793.76	991.11	1526.2	1765.5	2015.8	2277.1	2594.6	3070.2	3410.9	3739.8	4075.9	4455.2	5132.5	5153.3	5661.3	6209.9	6748.5	7342	8013.4	8410.5	9217.5	9608.6	10138	10493	11114	11147	11722	12118	12657	12825	12947	13468	13415	13365
0	0	0	1.875	2.4188	0	6.5215	8.1148	16.621	22.203	67.249	50.363	142.17	285.39	373.62	631.6	919.11	1224.3	1762.2	2280.6	2846.6	3566.4	4219	4808.5	5593.9	6363.3	7109.7	7794.8	8560.9	9183.5	9874.8	10364	11144	11704	12629	13100	13885	14593	15324	15654	16363	16959	17198	17335	17347	17813	18103	18154	18147	18027
0	0	0	0	12.912	8.6733	25.404	18.953	24.35	60.553	118.14	249.74	453	692.5	1015.9	1347.5	1746.3	2286.2	2806.7	3333.5	3814	4429.5	5078.3	5597.7	6250.2	6826.7	7559.3	8155.8	8833	9399.1	10029	10467	11274	12113	12694	13342	13810	14290	14589	15242	15741	15823	16347	16431	16599	17109	17357	17454	17472	17662
0	0	0	0.94668	0.021415	7.6133	0	35.136	95.186	185.81	346.02	526.81	824.67	1097.8	1417.6	1505.1	1832.1	2675.6	3380.3	3840.6	4405	4907.4	5690.8	6769.1	7512.2	8156.9	8903	9534.1	10456	11074	11658	12258	13299	13374	14479	15395	15693	16527	16732	17492	17914	18498	18873	19691	19643	20104	20174	20582	21123	20801
4.3282	1.0968	0	0	5.972	8.2936	2.8662	27.886	56.474	110.52	185.8	289.41	422.7	608.22	828.12	1174.5	1525.7	2062	2451.1	3110.3	3794.6	4566	5438.9	6389.2	7316.6	8195.9	9285.6	10032	10952	12072	12894	13751	14824	15773	16725	17377	18416	18849	19430	20300	20510	20977	21297	21723	21777	22171	22089	22593	22057	22156
0	0	0	1.1103	3.6739	0.72629	15.73	19.734	32.25	45.363	66.912	96.127	176.67	283.44	431.42	609.25	859.28	1127.1	1518.7	1824.2	2271.1	2593.6	3045.1	3276.2	4076.1	4489.1	5187.8	5615.5	5634.7	5845.4	6224.6	7031.5	7487.5	7968.1	8739.5	9235.4	9401.4	9907.2	9884.9	10293	10594	10694	10867	10958	11186	11532	11413	11628	11474	11696
6.0752	0	0	0	10.727	1.2927	3.0841	13.977	23.524	36.865	52.445	70.093	110.46	115.13	187.43	240.43	341.92	439.26	519.96	714.77	899.85	1108.5	1390.2	1600.6	1998.8	2327.5	2879.4	3118.9	3708.4	4267.3	4077	5081.3	4582.3	5170.3	5662.9	5840.4	6267	6440.5	6442.1	6913.6	6949	7289.6	7413.5	7565.7	7626.7	7450.3	7473.2	7329.3	7261.3	7457.4
0	0	0	0	12.331	14.878	13.073	19.818	28.702	37.235	57.863	78.291	101.7	139.68	209.41	341.63	543.05	840.01	1197	1630.8	2159.5	2760.3	3404.7	4151.5	4829.3	5399.7	6120.4	6920	7576.8	8054.4	8463.8	9192.7	9656.2	10542	11095	11737	12324	13048	13651	14025	14416	14780	15510	15950	15913	16311	16600	16723	16612	16580
0	5.1468	0	13.866	0	0	0	0	0	9.8161	24.168	66.236	116.6	213.52	313.21	457.05	613.82	868.32	1116.5	1474.2	1859.4	2146.4	2560.6	2890.2	3196.3	3495.5	4004.2	4424.8	4662.8	4935.4	5200.2	5266.8	5883.6	6293.7	6478.3	6899.4	6832.8	7330.3	7811.5	8029.8	7746.3	8373.1	8378.6	8371.7	8670.5	8531.5	9167.2	9012.3	8644.3	8284.5
1.5138	6.2424	0	0	2.7119	7.7211	2.2216	21.2	40.15	123.14	244.05	446.16	716.31	1029.4	1446.5	1916.8	2399.6	3023.5	3711.4	4521.7	5413.1	5935.1	7017	7582.7	8610.9	9331.5	10306	11311	12238	12907	13801	14411	15372	15992	17120	17585	18172	18765	18989	19861	20328	20705	20836	20963	21202	21351	21680	21464	21583	21331
0	0	0	2.3534	8.0593	5.7532	12.013	15.795	4.978	22.291	41.968	65.9	106.38	125.01	170.58	236.7	322.59	468.71	567.62	678.95	730	941.53	1131.1	1300.6	1405.5	1593.7	1918.3	2167.3	2417.1	2695.6	2926.8	3252.6	3730.9	4229.5	4627.4	4913.8	5172.4	5667.8	6129.8	5978.3	5897.9	6212.9	6488.4	6634.2	6930.8	6936.5	7358.8	7388.8	7522.5	7604.6
1.1373	4.7201	0	2.8312	0	15.156	0	3.4234	9.8808	32.928	66.331	160.39	289.64	525.65	853.5	1188.2	1599.5	2160.8	2840.4	3479.5	4241.7	5137.1	5937.1	6859.8	7585.8	8564.7	9146	10007	10993	11629	12687	13326	14214	14962	15402	15945	16596	17642	18192	18564	19000	19720	19793	20294	20364	20759	21141	21160	21002	21349
0	0	0	0	11.839	7.2587	24.664	22.746	51.293	55.225	82.116	115.25	133.76	155.06	221.82	265.68	353.14	445.83	571.28	710.94	897.22	1152.5	1290.7	1512.3	1663.7	1883.1	2331.2	2543	2732.7	2822.6	2844.6	3820.7	3872.7	4152.1	4196.9	4505	4715.7	5167.4	5395.7	5393.8	5416.6	5734	5789.9	6015.4	5975.2	6302.5	6377.8	6503.4	6808.8	6858.9
23.206	4.4786	1.4492	0	0	0	0	0	0	0	0	12.278	71.993	170.26	294.5	451.75	630.71	914.39	1253.7	1612.9	2035	2585.7	3132.6	3734.3	4342.2	5140.3	5779.5	6453.3	7294.9	7917.3	8834.2	9634.6	10276	11235	11853	12442	13017	14088	14554	14881	15243	16145	16292	16345	16583	16608	16902	17209	17220	17504
6.7181	0	4.2484	20.219	4.9315	0	0	0	0	0	0	0	0	0	0	0	10.866	77.461	96.278	225.77	324.31	335.37	327.25	511.24	793.38	1007.3	1115.5	1192.4	1421.6	1696.9	2032.6	2187	2390.3	2677.5	2954.7	3033.3	3221	3415.7	3755.1	3971.6	3904.8	4021.1	4087.9	4298.4	4681.4	4774.7	4789.5	4655.8	4826.9	4849
0	0	0	2.171	7.8784	3.7578	12.155	12.414	10.565	5.1218	15.604	11.35	21.138	20.1	60.213	131.64	254.36	426.75	624.61	820.21	1052	1256.8	1697.2	2043.5	2457.7	2795	3196.2	3495	3965	4423.2	4656.4	5166.9	5679.7	6445	6746.1	7016.9	7285.1	7666.8	8140	8558.4	8864.4	8933.3	9338.8	9440.7	9684.4	9560	9891.8	9858.2	9829.6	10017
0	0	0	0	6.833	16.547	29.057	34.155	26.144	22.81	23.692	18.067	20.218	23.951	57.956	117.22	152.53	221.06	321.12	341.57	339.25	406.84	485.39	507.59	657.25	753.66	862.51	1201.6	1378	1203.3	1301.1	1499.4	1693	1970.4	2212.2	2425.2	2576.1	2827.3	2941	3143.3	3495	3523.2	3682.6	3697.4	3822.8	3898.5	3905.1	4003.9	3986.3	4034.5
0	3.0346	0	5.7221	2.3007	4.0593	4.3574	8.4014	2.8744	12.099	23.634	28.51	37.884	64.656	89.776	120.56	188.3	265.03	237.61	325.25	468.86	615.09	884	1077.7	1457.8	1715.7	2044.4	2622.7	2964.4	3342.4	3801.6	4262.3	4825.3	5474.8	5938.6	6363.4	6867.9	7418.1	8058.9	8490.5	8858.1	9153.9	9662	10031	10671	10463	10853	10993	11452	11641
0.53277	0	0	0	1.0986	0	14.786	67.73	213.76	412.74	759.8	1169.3	1716.1	2350.5	3046.5	3872.1	4931.5	5646	6567.6	7915	8935.9	9780.8	10494	12275	13995	15301	16555	17386	18331	19532	21327	21789	23064	23719	25018	26266	26897	27698	28093	28558	29526	30389	30895	31317	31045	31120	31217	31599	31896	32132
6.0296	3.4918	3.0915	2.5774	0	0	0	0	0	6.1812	21.546	52.168	117.12	195.75	312.07	446.35	555.11	1081.2	920.44	1143.2	1353.7	1640.9	1905.1	2214.4	2410.6	2488.5	2731.6	3001.2	3250.8	3479.1	3863.9	4108.8	4287.6	4467.8	4893	5648.6	5470.1	5779.6	6070.2	6339.7	6695.4	6861.6	7098.7	7226.1	7676	7766.4	7811	7904	8032.3	8150.4
3.5168	5.3933	0	6.7238	0	0	0	0	11.105	19.628	38.235	87.286	179.61	338.22	559.71	997.07	1201.7	1526.3	2265.1	2933.4	3414.7	3937.3	4728.5	5176	6347.2	6944.4	7255.8	8104.3	9366.3	10023	11256	10087	10350	11123	11542	11568	11964	12263	12838	13157	13168	13626	13357	13801	13554	14234	13931	13596	13869	13835
0	0	0	0	2.0899	10.644	9.7682	4.9645	0	0	6.5155	0.33438	38.928	101.63	177.79	311.8	494.48	728.61	1046.7	1422.6	1791	2260.8	2738.1	3321.6	3924.4	4484.4	5146.4	5786.4	6606.8	7349.6	7859.7	8882.3	9770.2	10642	11684	12511	13308	14611	15441	16476	17233	17440	18670	18920	19637	20455	21325	20894	22148	22570
0	0	0	8.9456	0.45975	15.976	10.852	17.156	26.802	43.658	87.06	175.02	319.97	497.47	726.23	1048	1406.9	1739.7	2222.9	2648.7	3195.2	3689.8	5054.3	5245.6	5787.6	5646.2	7316.8	6523.7	8224.5	9224.4	9739.9	9623.7	10624	11253	11206	10419	12599	10646	11055	12700	11600	11793	11724	12224	12845	13205	13382	13254	12954	12704
0	0	1.3306	0.70902	4.1385	0	10.579	11.252	6.2179	19.212	35.965	56.151	194.33	183.38	300.5	397.22	575.68	751.54	973.34	1172	1337.5	1626	1873.5	2158.2	2303.6	2579	2965.6	3377	3714.5	3899.1	4161.3	4557.4	5026.4	5506.9	5917.2	6334	6509.6	7082.1	7152.7	7213.6	7287.9	7367.4	7597.3	8338.3	8638.7	8544.3	9052.4	9046.3	8968.6	9108.3
0	0	0	0	4.2411	8.4422	16.459	14.983	1.7147	7.2347	1.9382	0	0	20.829	76.016	138.42	255.46	379.29	605.98	742.15	950.9	1204.4	1426.6	1614.1	1847.9	1993.6	2474.1	2610.9	2786.1	3322	3378.1	3774.4	3969	4243.3	4606.6	5136.3	5225.5	5188.9	5550.5	5961.9	6093.7	6214.3	6559.8	6530	6512.8	6679.5	6583.9	6749	6991.1	7067.2
14.207	5.0971	1.9638	0	0	0	0	0	0	0	0	4.8097	58.316	112	135.3	362.24	403.15	921.65	1178.1	1510.5	1918.3	2479.2	2691.5	3084.6	3646.6	4481.1	4860.1	5241.3	5971.7	6307.6	6587.1	7044.8	7240.2	7645.8	8049.1	8384.4	8817.6	9146.3	9352.6	9863.1	10066	10410	10739	10770	10917	11213	11295	11310	11231	11314
18.819	5.5319	0.38997	1.2457	0	0	0	0	0	11.5	29.668	42.676	69.19	94.274	124.44	175.77	234.6	276.09	371.26	488.66	666.02	839.22	1076.5	1279.1	1671.6	1911.7	2180.5	2530.9	2941.8	3369.8	3814.2	4335.9	4801.7	5341.9	5750.7	6304.4	6739.1	7150.1	7643.1	7904.4	8339.3	8809.4	9046.8	9513.7	9875.3	9972.5	10123	10196	10293	10449
0	4.4362	0	1.927	0	2.0295	6.8584	7.906	10.77	13.96	37.951	57.529	110.13	205.31	310.86	460.75	631.87	852.19	1102.7	1348.1	1700.9	2056.6	2289.8	2682.5	3074	3391.6	3649.6	4011	4241.6	4562.9	4870.7	5102.9	5693.5	6030.2	6335.9	6760.9	6628.6	6725.6	7047.5	7380.7	8228.1	7732	7748.5	7656.9	7860.8	8289.8	8527.3	8259	7790.9	7507
0	0	0	4.9506	1.246	37.443	26.489	76.617	134.33	183.16	302.61	403.81	492.49	596.87	763.19	912.35	1136.1	1343.5	1908.2	2429.3	3018.4	3592.9	4393.4	5092.1	6025.5	6891.9	7779.4	9119.6	9673.4	10521	11820	12528	13313	14143	15144	16739	17120	17062	18234	17618	18637	19510	19826	19163	19977	20617	20669	21081	20025	20230
0	0	0	0	6.9234	12.16	15.31	26.289	31.497	70.35	127.23	186.31	289.83	452.94	656.66	913.39	1212.5	1688.3	2023	3006.1	3569.1	4147.5	5293.4	6272.7	7261.8	7781.9	8211.1	9486.8	10675	11398	12950	13303	12330	14006	14643	15379	16055	16673	17340	18319	18928	19478	19829	20441	20876	21328	20976	21914	22217	22175
0	2.5315	0	3.0946	0	9.1734	5.4362	23.231	71.851	153.21	307.02	537.88	845.62	1340.2	1898.3	2606	3374.4	4281.8	5212.7	6166.7	7353.9	8231.3	9523.4	10762	12291	13487	14448	16036	16828	17831	19196	20438	21705	23203	24179	25695	26079	26490	27159	28162	28923	29901	30003	30841	31424	32225	32389	32822	33755	34011
4.1118	6.081	0	0	0	0	1.7027	10.605	21.45	77.714	141.76	225.7	326.45	468.6	679.85	920.91	1224.3	1500.4	1785.3	2374.6	2812	2832.1	3666.5	3533.6	3446.9	3869.9	4437.1	5624.7	5302.2	6607.4	7366.6	7870.1	8234.6	8609.3	9114.1	9516.7	9777.8	10360	10325	10818	11162	11558	11749	11961	12241	12181	12288	12472	12532	12558
0	0	0	0	5.2314	24.511	0.1303	22.658	23.137	42.236	43.837	83.683	81.375	149.18	185.08	331.93	506.43	732.02	837.41	1113.5	1426.5	1761.4	2057.1	2574.4	2939.1	4006.1	3913.8	4577.5	4845.1	5542.7	6024.2	6202.4	6498.8	6870.1	7551.2	7793.5	8172	8590.4	8726.3	9251.7	9045.8	9509.1	9695.1	9851.8	9917.2	10070	10495	10631	10460	10577
0	9.7431	0	11.875	0	10.17	61.77	0	0	0	20.472	10.044	51.747	55.289	0	136.41	207.42	382.76	388.39	506.68	912.13	1033.5	1370.8	1663.4	1773.7	2497.5	2814.2	3325.3	3712.4	4133.5	4616.5	5063.5	5620.1	6280.7	6586.8	7033.6	7543.4	7868.5	8348.8	8645	9013.2	8912.3	9148.8	9252.6	9612.7	9663.4	9739.2	9554.6	9972.5	10035
0	0	3.1921	7.3295	0	1.4861	6.527	14.244	11.689	61.714	80.981	102.18	200.11	192.28	300.58	472.49	737.19	932.43	1183.5	1558.6	1830	2363.6	2677.8	3349	3746.3	4048	4689.5	5362.1	5915.2	6513.1	7119.3	7984.3	9011.9	9978.5	10798	11689	12313	12942	13446	13835	13835	14190	14380	14640	15072	15347	15527	15672	15779	16612
23.218	21.923	0	0	0	0	0	1.6302	3.3916	59.886	143.81	302.86	550.37	839.31	1252.9	1631.5	2031.7	2634	3167.7	3995.7	4651.5	5180.3	5882.8	6885.8	7409.1	8517.9	9139.1	10005	10770	11386	12358	12976	13750	14833	15616	16303	16967	17244	17743	18352	18461	19118	19343	19782	19891	20120	20846	20423	20680	20798
4.751	0	0	0	4.8843	12.098	8.9073	4.8642	7.1907	39.442	47.122	162.38	272.28	424.6	516.71	778.13	970.85	1201.2	1288	1689	1817.5	2330.5	2462.9	2928.1	3337.6	3706.8	4276.2	4668.8	5078.6	5610.1	5863.3	6021.7	6543.1	7101	7405.3	7682.7	7869.8	8432.4	8627.4	9042.9	8838.8	8996.8	9256.5	9438	9507.7	9654.8	9821.8	9910.5	9910.4	9898.6
9.6165	0	4.8534	3.3226	4.3195	2.1558	5.5963	12.606	10.36	29.257	43.729	68.673	140.78	217.18	335.35	527.46	780.68	1033.6	1346	1638.9	1973.7	2397.4	2781.9	3185.4	3452.9	3852.3	4186.7	4672.5	5112.1	3868.1	3899.5	4351.3	4847.7	5420.9	5840	5982.2	6295.5	6752.3	6786	6820.3	7146.7	7381.3	7690.8	7611.8	8313.8	8024.1	8416.6	8310.8	8491	8373.9
12.62	0.61852	0	0	2.9078	3.7678	4.5995	0	0	0	0	0	68.736	107.2	224.53	339.15	450.92	682.07	1061.4	1251.2	1782.8	1957	2702.6	3283.8	3401.3	3828.2	4357.1	4994.6	5707.4	6343.7	6989.7	7390.9	8109	8598.3	8051.1	9413.2	10312	10725	11546	11688	13125	12516	13031	14382	13559	13697	13840	14551	14529	14173
2.2203	0	1.7086	0.10244	0	6.4074	0.18622	8.2039	10.48	15.192	18.817	13.306	31.602	62.223	132.93	182.91	288.7	399.93	578.68	729.85	912.57	1119.6	1419.9	1694.8	2101	2328.3	2720.8	3125.1	3577.9	4114.8	4396.2	4983.8	5555.4	5738.1	6247	6612.8	7299.7	7772.4	8273.3	8342	8727.1	9037.9	9555.2	9606.6	10142	9955.2	10146	10208	10489	10737
7.4752	14.4	0	8.761	0	0	0	36.488	88.683	211.41	367.22	594.12	918.53	1264.6	1699.2	2177.1	2639.8	3179.4	3548.2	3937.2	4717.8	5079.7	5626.7	6132.7	6628.3	6939.2	7556.3	7811.7	8185.7	8575.6	8836.6	9241.4	9844.8	10132	10499	10800	11129	11680	12051	12120	12413	12589	12473	12708	13058	12923	13121	13289	13361	13522
0	0	0	7.3149	10.524	13.838	13.625	9.7972	32.485	8.0661	14.944	22.211	47.617	67.914	177.93	288.78	515.98	730.71	913.86	1299.1	1703.1	2197.6	2262.7	3342.5	4052	4583.4	5287.4	6079.6	5414.7	6959.5	6461.8	6819.8	7222.9	7886.3	8591	9074.6	9834.8	10325	10762	11026	11589	12186	12838	12968	13656	13435	13982	14224	14429	14622
11.168	1.5427	0	3.0557	3.1285	0	0	0	0	0	0	0	0	0	24.034	68.839	110.68	172.02	255.8	384.86	578.35	787.77	1011.7	1336.5	1731.3	2066.2	2534.1	2578.1	2933.3	3370.4	3776.4	3918.5	4349.3	4710.2	5065.5	5392.5	5844.2	6189.1	6535.9	6816.8	7191.5	7405.1	7548.6	7655.8	7844	7890.3	8093.2	8126.8	8057	8253.3
0	0	0	0	10.55	21.121	0.89094	1.9385	0	0	0	0	0	0	0	0	0	31.649	17.021	116.39	212.81	217.38	309.38	395.26	688.49	1018.9	1030	1746.7	1629.9	2133.8	2703.3	2933.5	3312.9	3350.8	3984.8	4633.5	4326.2	4017.7	4325.1	4884.7	5042.4	4141.3	5699.7	4942.3	5187	5534.5	5651.9	5898.8	5538.8	5346.3
30.458	22.458	0	0	0	0	0	0	0	4.0754	66.394	148.91	286.68	505.19	787.14	1121.7	1399.2	1865.1	2647	2526	3080.6	4132.2	4253.9	5058.8	5823.3	6677.1	7353.4	8182.8	9084.8	9950.5	10616	12045	12496	13899	14693	15585	16776	17970	18437	19225	19743	20079	20517	21127	21637	21590	22128	22238	22271	22498
0	1.3963	0	0	7.7238	32.151	13.476	29.603	11.153	42.279	26.349	21.803	42.249	74.795	126.82	169.04	235.09	339.92	501.81	633.53	797.43	995.71	1260.4	1540.4	1825.7	2239.5	2603.2	3051.4	3455.2	3895.7	4403	4739	5277.7	5804.2	6273.9	6824.7	7092.8	7606.1	7977	8311.1	8688.6	9047.2	9035.3	9423.6	9785	10159	10511	10309	10222	10262
5.2717	0	0	7.1238	6.9599	2.7618	0	4.0512	0	0	11.49	45.082	134.87	319.06	596.28	1002.3	1495.4	1993.2	2749.1	3527.2	4249.3	5084.3	6075.9	7003.5	8124.8	9523.5	10207	11072	12316	13302	14107	15636	16429	17227	18295	19233	20580	20817	21584	22089	22654	23061	24396	25031	25275	25876	25593	26182	26705	26473
0	0	19.253	46.361	5.538	22.898	0	0	0	11.174	76.202	141.71	270.87	499.38	790.4	1138.3	1472.1	1875	2362	2838.6	3527.5	4527.2	5112.7	5967.9	6999.1	7848	8737.5	10315	10680	12064	12774	14099	15234	16164	17340	19008	19042	19990	20687	21353	22719	22860	23258	23738	24443	25653	25541	25469	26101	26591
7.0008	0	2.654	5.9405	0.28093	0	0	0	0	0	0	4.2746	45.374	122.92	239.99	362.64	520.27	753.46	932.51	1274.4	1561.3	1926.4	2320.6	2705.5	3285.5	3443.1	3864	4252.5	4697	5114.5	5505.6	5714.6	6099.2	6437.3	6474.8	6888	7333.4	7496.7	7638.2	7807	8072.7	8272.5	8487.9	8588	8600.5	8743.3	8887	9020.7	9211	9427.1
0	0	0	2.2978	7.0831	5.2252	10.865	16.147	0	0	0	28.726	101.21	247.1	482.45	849.13	1189.7	1762.5	2408.7	3106.5	4087	4829.8	5928.4	6859.9	8075.5	9061.7	9992.2	11055	12286	13929	14772	15894	17271	18406	18909	20707	21292	21848	22759	23527	24013	24861	25884	25886	26323	26890	27173	27420	27834	28272
13.695	11.449	1.1186	1.9143	0	0	0	0	0	28.509	84.019	149.24	234.35	332.54	438.06	553.76	756.74	891.94	1035.9	1271.4	1494.5	1739.8	2071.4	2335.7	2690.3	3237.9	3453.1	3815	3989.6	4479.2	4889.1	5275.6	5671.5	6072	6400.8	6618.2	7061.8	7534	7920.7	8028.9	8750.1	8819.3	8570.7	8955.9	9009.2	9274.1	9213.1	9191.8	9352.4	9213.2
0	0	0	4.9076	10.47	12.525	7.9214	14.653	6.6791	13.068	21.592	27.258	65.866	87.686	158.55	243.49	441.17	664.36	970.38	1298.3	1384.1	1764.2	2032.1	2390.7	2787.6	3064.3	3516.6	4244.1	4759.5	5364.4	5956.4	6501.3	7291.7	8170.1	8749.3	9442.8	9781.5	10500	12219	12452	12528	12818	13266	13776	13957	14074	14544	14672	14608	15016
5.8702	1.0544	0	0	0	10.117	13.352	28.108	60.225	104.06	145.33	246.78	392.51	534.11	700.58	1045.9	1333.9	1870.4	2329.3	2792.1	3514.2	3783.9	4354.3	4826.5	5769.7	5822	6497	6932.8	7361.7	8034.7	8304.8	8706.7	9106.5	9574.7	10332	10738	11080	11581	11673	12136	12414	12764	13012	13058	13364	13580	13699	13724	13916	13667
3.347	1.88	1.6632	0	1.4067	0	0	2.927	39.032	104.41	246.32	418.17	689.47	990.83	1382	1841	2289.6	2824.6	3333.7	3878.9	4406.4	5026.5	5470.8	6259.6	6806	7547.1	8217.6	8615.7	9253	9931.5	10411	11100	11803	12081	12648	13143	13479	13824	14536	14896	15541	15776	15973	16298	15830	15916	16302	16598	16606	16478
0	10.594	0	5.8371	0	0	0	0	22.099	65.693	153.04	266.32	408.42	572.28	840.58	1114.3	1440.9	1797.5	2078.6	2580.9	3067.7	3460.6	4073.6	4644.4	5252.5	5974.8	6372.4	7072.3	7682.6	8321.1	8975.5	9418.7	10068	10821	11437	12113	12740	13070	14060	14524	15041	15450	14906	15838	15320	15807	15360	15745	15584	15848
31.013	10.907	0	0	0	0	0	0	0	14.389	91.827	215.15	445.19	721.34	1085.1	1615.2	2199.4	2844.4	3571.5	4349.4	5197.5	6117.3	7199.3	8223.6	8930.4	10112	10949	11716	12524	13845	14560	15555	16579	17624	18409	19391	20763	21830	22282	23010	23614	24636	25062	25402	25969	26341	26989	26757	27327	28006
8.7426	0	0	0	1.2954	14.33	3.9952	15.388	13.623	25.992	53.181	77.731	112.75	257.66	273.45	403.24	597.19	764.07	1013.8	1259.9	1486.7	1864.5	2128.5	2540.5	3024.9	3422.4	3857.8	4300.1	4741.2	5232.7	5787.3	6275.7	6862.7	7358.6	7764.9	8232.1	8774	9316.5	9669.3	10675	11321	11710	11953	12352	12758	13092	12908	13139	13268	13537
0	0	0	1.9626	4.5957	16.196	12.011	17.579	9.6489	18.657	22.813	36.392	61.637	70.224	85.28	125.35	189.65	262.2	368.16	491.52	644.01	746.66	866.32	990.28	1142.1	1398.8	1646.3	1970.2	2271.8	2479.4	2854.9	3184.1	3384.8	3613.8	3999.4	4413	4489.8	4764.2	4913.7	5346.3	5482.5	5758.4	6155.5	6658.6	6433.5	6711.7	6729.9	6223.8	6438.9	6025.5
0	0	0	0	15.984	44.012	70.134	92.423	142.49	153.7	249.64	370.88	449.79	590.46	662.19	851.03	905.97	1199.2	1605.1	1487.4	1753.3	1637.7	2044.4	2376.8	2612.4	3204.1	3953.5	3794.9	4085.5	4734.8	4514.3	5937.4	6270	6503.4	7100.1	7410.4	7669.5	8126.3	8258.2	8820.3	9203.4	9478.1	9885.9	10222	10662	10827	10847	11028	11154	11223
0	1.7524	0	2.7252	0.58938	6.0598	1.6118	11.639	8.8467	12.072	8.5335	23.618	40.632	56.961	61.664	102.54	150.13	246.96	376.08	581.3	855.35	1094.6	1447.1	1767.2	2314.6	2711.1	3125.1	3735.5	4321.7	4772.4	5302.1	6049	6525.3	7529.3	7827.8	8329	8972.7	9541	10154	10701	10899	11362	11701	11978	12307	12416	12372	12503	12813	13169
28.438	0	0	0	0	0	0	0	40.19	97.877	197.26	379.11	624.54	965.9	1426.8	1869.3	2445.9	3227.8	3881.4	4862.2	5766.4	6778.7	7899	8734.7	10144	11028	12244	13037	14513	15454	16627	17898	19022	20296	21233	22119	23456	24508	24829	26216	27121	27502	27595	28510	28761	29716	29715	30327	31091	31681
9.2563	3.6349	0.051614	0	0	0	0	0	10.872	98.406	252.8	469.4	812.39	1225.4	1749.7	2224.4	2890	3600.8	4315.2	5064.5	6056	6895	8058.9	8767	8857.9	9971.8	10633	11331	12121	12710	12850	13926	14357	15112	15635	16106	16627	17084	17402	17861	17489	18262	18779	18972	18684	19151	19225	19502	18880	19329
0	0	0	4.2489	1.714	6.0724	4.9733	5.7148	11.125	31.846	66.96	114.84	179.86	260.15	349.89	553.45	809.16	959.93	1316.7	1687.2	2091.3	2552.5	3014.4	3472.4	4008.6	4497.1	5111.8	5869.8	6304.3	6559.9	7216.8	7728.6	8174.9	8771.1	9052.4	9539.7	9922.6	10331	10758	11016	11602	11919	12115	12126	12680	13035	12657	12883	12751	12938
0.57719	0	2.0639	0	0	9.9563	0	9.6962	23.66	26.089	49.512	70.402	124.99	209.21	273.94	409.82	568.21	742.89	913.84	1133.6	1331.2	1569.4	1863.2	2198.4	2442.9	2787.2	3142.2	3303.4	3460.1	4054	4148	4535.8	4818.1	5106.2	5346.4	5726	6157.2	6466	6480.4	7036.7	7315.2	7554.5	8060	8318.2	8311.1	8415.2	8632.8	8538	8795.1	8807.9
0	0	3.9966	6.6861	6.2527	6.2979	3.3897	0	0	0	0	0	0	0	49.257	193.87	384.25	635.72	962.98	1300.6	1730.2	2137.1	2694.6	3252.3	3767.8	4571.5	5184.9	5582.7	6396.3	6750.4	7225.4	7938.7	8436.2	9090.6	9336.1	9812.7	9884.5	10503	10665	11501	11423	11430	11776	11948	12131	12104	12215	12498	12359	12445
0	0	0.70311	0	2.496	0	19.785	18.897	11.871	17.191	22.747	7.6441	22.977	24.882	68.661	65.369	98.224	189.53	314.37	378.57	654.18	696.48	990.11	1295.7	1459.5	1734.7	2025.3	2260.7	2571.9	2911.9	3070.6	3460.6	3925.3	4182.4	4631.5	5085.6	5287.7	5345.1	5631.9	5938.4	6148.5	6268.8	6572.7	6568.8	6765.7	6795.4	6785.6	7104	7068.8	7323.4
9.122	8.4252	0	1.1091	0	0	0	0	0	0	0	0	0	0	0	0	1.976	35.527	48.451	99.142	186.01	260.57	391.56	530.09	716.13	987.89	1197	1518.8	1882.1	2282.6	2790.4	3235	3699.5	4249	4770.3	5350.4	5993.4	6414.5	7074.8	7483.4	8007.5	8311.4	8724.4	9129.6	9480.4	9603	9950.2	9788.4	10252	10329
0	0	0	4.8541	0	18.148	8.3336	11.348	19.893	65.583	106.25	172.42	258.45	379.07	496.8	643.32	735.36	953.47	1217.5	1435.5	1746.4	2002.8	2308.8	2659.3	3024.6	3442.2	3737.8	4182.4	4406	5026.5	5405	5711.9	6087.8	6455.8	6823.8	7135.1	7619	8052	7682.3	7907.2	8735.3	8317.2	8927.7	9049.5	9557.1	8981.1	8764.4	8868	9722.6	9983.6
3.8598	0	0	7.7464	5.814	12.63	17.898	22.466	40.321	58.911	90.06	119.58	180.68	257.56	335.24	427.38	516.4	654.61	756.48	905.35	1043	1227.1	1432	1671.2	1945.6	2347.3	2595.1	2971	3353.1	3721.9	3932.8	4420	4948.4	5360.4	5579.6	5918.5	6470.3	6845.1	7174.5	7561	7902.1	8120.1	8324.6	8524.5	8624.8	8854.2	8930.5	9061.9	9227.1	9351.8
9.2984	1.0879	2.3233	8.0597	0	0	0	0	5.8918	18.714	42.9	75.762	129.33	181.19	281.14	350.98	510.8	682.57	888.33	1146.5	1494.1	1833.5	2188.1	2585.9	3011.6	3514.5	3953.2	4400.3	4618.8	5078.3	5992.3	6181.7	6620.3	7136.4	7522.9	8291.6	8919.3	9285	9584.5	9871.6	10590	10663	11176	11255	11674	11978	11984	12272	12272	12305
17.526	1.1796	2.9888	4.0581	7.8549	0	0	0	0	0	0	15.565	85.57	192.39	309.01	505.48	719.24	810.26	1086	1397.7	1846.2	2194.8	2708.5	3084.3	3503.5	4240.5	4766	5293	5836.5	6637.2	7132.8	7417.6	8446.4	9174	9631.8	9751.3	10474	10811	11375	11163	11734	12310	12573	12848	13789	14131	14523	14960	14605	14846
6.3279	0	0	0	0	2.8599	11.001	20.646	29.083	45.569	53.446	86.622	120.11	170.11	230.59	324.6	416.18	558.62	736.96	987.21	1291.5	1632.8	1977	2362	2880.2	3354.3	3902.9	4449	4970.1	5546.8	6325.9	6909.8	7368.5	8059.2	8729.8	9392.6	9989.9	10538	11095	11708	12030	12589	12941	13083	13154	13607	14072	13729	14104	14096
0	0	0	0	16.397	35.335	76.296	103.96	171.22	254.83	369.99	498.7	674.83	840.72	1084.8	1376.6	1727	2104.9	2436.5	3005.7	3533.4	3659.8	4040.2	4653.6	5224.5	5343.3	5922.5	6380.2	7074.8	7247	7095.1	7477	7618.9	8295.1	8178.3	8508.2	8782.7	9119.9	9314.7	9672.4	10080	9839.2	10211	10283	10423	10335	10735	10681	10891	10878
168.47	134.41	69.224	0	0	0	0	0	0	0	0	0	0	0	0	17.579	38.534	328.36	584.2	754.57	905.37	1224	1612.4	1971.6	2288.7	2836.8	3185.4	3643.9	4170.6	4612.6	4993.8	6026.4	6794.2	7074.6	7272.3	7638.8	8035.8	8179.5	8809.9	8954.7	9158.3	9351.8	9688.9	10163	10379	10639	10673	10740	10629	10626
30.165	9.0281	0	1.5605	0	0	0	0	0	0	0	0	15.001	53.233	98.266	202	306.2	523.81	722.96	1056.2	1416.7	1731.1	2110.4	2496.3	2852.1	3345.8	3867.3	4408.4	5097.3	5678.8	5869.4	6497.2	6936.6	7741.3	8456	8923.2	10185	11849	12143	12818	12893	13395	13624	13798	14436	14654	14999	14836	15094	15309
0	0	0	0	5.0251	29.13	38.428	111.3	154.95	215.59	309.77	410.08	536.77	680.29	825.61	952.49	1127.1	1266.5	1393.5	1594.2	1707.1	1920.9	2056	2296.3	2597.1	2806.3	3065.5	3398.7	3815.9	4120.2	4315.5	4785.3	4978.4	5316.3	5863.5	5934.4	6252	6598.4	6586.6	7006.4	6863.6	7127	7368.2	7588.6	7735.4	7877.9	8167.4	7963.5	7913.5	7851.8
0	0	0	0	10.181	0	3.9264	8.0493	6.5001	41.16	67.467	86.004	169.82	261.4	441.73	617.57	904.85	1310.2	1664.1	1981.2	2273.4	2751.3	3243.7	3968.5	4197.3	4648.6	5246.7	5360.3	5870.1	6264.6	6586.1	6962.6	7845.5	8687.5	9212.8	9495.8	9711.4	10318	11174	11162	11318	11230	11810	12289	12602	12689	12673	12635	12785	12791
0	0	0	0	0	12.416	33.134	59.859	101.67	129.19	207.49	273.24	411.77	583.03	735.48	1001.6	1321.4	1673.5	2135.9	2598.7	3128.5	3634.4	4187.3	4831.6	5631.2	6140.8	6973.9	7510.5	7844.9	7871.2	8715.7	8744.3	9794.2	10491	10966	11343	11833	12282	12925	13226	13688	14319	14110	14771	15185	15224	15386	15742	15819	16002
0	0	0	3.6082	0	7.9268	2.1912	0	25.254	57.013	106.55	177.82	254.09	375.57	464.42	607.41	753	887.58	1113.8	1302.7	1568.5	1619.6	1778.6	2143.9	2297.8	2554.2	2645.2	3083	3259.6	3522.8	3873.3	4052.1	4333.8	4740.7	5010.7	5338.7	5640.7	5926.6	6151.6	6490.4	6559.2	6699.1	6696.8	7011.6	7200.6	7449.1	7489	7143	7030	7039.6
13.146	3.4089	0	0.70522	0	0	0.62448	6.1452	8.1916	22.522	47.7	69.419	117.99	188.97	295.32	447.51	603.58	781.8	1002.7	1323.3	1663.8	2049.4	2483.5	2873.6	3381.5	4098.1	4607.7	5083.7	5759.8	6286	6959.7	7602.1	8095.2	8812	9651.6	9852.6	10581	11271	11548	11670	12137	12527	12816	13054	13466	13465	13640	14047	14117	14418
0	0	0	0	40.24	36.726	32.788	43.302	71.933	92.565	113.34	149.74	198.37	231.24	324.28	406	535.38	693.72	785.06	988.7	1138.1	1236.3	1499.3	1628.1	1949.6	2204.4	2353.1	2523.9	2685	2985.9	3145.7	3323.9	3440.8	3639.4	3577.8	3482.4	3676.7	3725	3959	3765.3	4039.8	3886.9	4258	4473.6	4708.8	4809.8	4985	5089.7	5224.3	5203
0	4.6949	0	1.0625	0	5.6636	4.4592	19.854	56.378	133.26	259.53	455.37	680.47	943.93	1241	1683.6	1992.3	2638.7	2713.9	3359	3797.1	4572.3	5034.5	5519.2	6150	6468.6	7362.7	7891.8	8136.4	9148.2	9448.1	10294	10980	11742	12115	13047	13303	14482	14496	15173	15261	15165	16066	15669	16503	16446	15991	16041	16351	16766
11.06	0	0.8557	0	0	0	0.030039	0	2.2951	0	3.4671	13.59	24.753	47.745	119.24	215.48	364.33	518.48	818.5	1060.8	1295.4	1691.5	2388.7	2821.4	2774.1	3217.1	4595.1	4190	5576.5	6255.6	6972.2	7415.6	6491.9	7180.7	7816	8168.4	8772.4	9092.1	9537.3	9857.1	10168	10575	10790	11058	11258	11310	11652	11821	11907	12215
16.808	15.443	0	0	0	0	0	0	0	0	0	0	0	0	0	5.8421	35.229	121.36	253.78	437.56	612.51	926.52	1118.1	1501.3	1746.6	2256.1	2682.7	3031.5	3529.3	3980.7	4471.8	5005	5346.6	5846	6514.3	6845.6	7252.1	6814	7241.9	7493.3	7732.2	8039.9	8265.8	8494.2	8426.4	8629	8684.3	8930.1	8767.9	9127.4
0	0	0	0	0	16.438	23.929	41.758	55.74	101.61	159.04	233.79	353.83	528.99	730.1	963.53	1225.7	1525.4	1849.6	2226.7	2584.1	2986.5	3520.9	3966.2	4366.6	4805.7	5246.7	5768.6	6210.9	6654.4	7177.8	7559.9	7948.5	8364.6	8707.8	9000.7	9401.5	9713.5	10049	10019	10320	10545	10537	10701	10867	10967	11026	10898	10866	10736
0	0	0	4.9175	5.3573	9.9708	28.391	43.359	56.337	97.254	165.67	290.62	511.93	802.69	1192.3	1699.1	2314.2	3002.8	3859.7	4745.4	5530	6459.4	7446.1	8589	9359.6	10391	11708	12821	13048	14524	14988	17186	17854	18736	19765	20851	21835	22804	23230	23864	24209	24673	25069	25890	27047	25957	26927	27090	26765	27614
0	0.44271	0	2.1989	0	10.058	9.2949	9.5969	8.2582	14.397	26.536	49.232	89.513	153.04	247.93	400.86	602.48	914.24	1277.9	1861.1	2368.2	2989	3745	4507.7	5589.3	6266	7199.7	8333.9	8875	9518.1	10630	11130	11394	12608	12873	13566	14239	15038	15212	15949	15930	16427	16837	17128	17950	17614	17762	18085	18237	18359
15.17	10.188	0	0	0	0	0	0	0	0	0	0	7.6779	39.873	81.75	151.46	213.79	329.58	491.16	716.66	1104.1	1498.3	1952.2	2765.2	3225.7	3633	4818	5380.9	6176.2	6914.3	7867.2	8921.7	9839.9	10884	11737	12943	13199	12174	14452	13547	16178	17052	15171	15448	15588	15838	18204	16490	16651	17100
20.577	10.153	0	0	0	0	0	0	0	0	0	0	0.55804	9.5512	25.986	80.474	147.29	235.96	347.52	468.68	639.61	808.23	1031.3	1252.2	1440.8	1742.2	1958.9	2191.1	2512.6	2785.2	3069.6	3252.2	3447.6	3845.1	4124	4353.9	4653.7	5187.8	5292.3	5542.1	5688.2	5927.2	6030.5	6153.9	6225.7	6284.6	6403.1	6413.9	6549.2	6637.6
0	5.2668	0	0	6.9184	2.9743	12.922	10.41	8.8649	14.399	26.717	46.285	61.492	149.02	119.8	223.05	292.88	277.26	414.64	616.29	777.53	914.85	1187	1331.2	1674.5	1971.6	1987.7	2106.2	2383.7	2555.1	2839.6	3203.2	3656.6	3748.3	4114.4	4334.6	4673.1	4957.6	5163.4	5339.3	5516.3	5622	5854.3	5973	6199.1	6354.6	6459.1	6547.6	6925	6712.7
4.9474	1.4169	0	3.472	0	0.079561	1.8486	0.21038	10.391	32.087	38.747	53.993	80.896	120.27	182.32	271.02	390.22	567	811.21	1087.2	1390.6	1754.5	2110.8	2672.3	3096.4	3626.8	4229.8	4749.3	5495.1	6350.9	7247.5	7883.7	8483.6	9284.5	10042	10532	11381	12289	12413	13087	13491	14098	14336	14993	15359	15728	15867	15866	16612	17240
0	5.713	2.4557	2.617	0	0	0	2.2858	13.279	11.596	20.492	25.545	46.428	62.15	124.83	148.34	212.19	276.2	380.88	488.09	604.93	794.62	1167.9	1267.4	1565.3	1977.6	2116	2534.5	2841.5	2882.6	3175.8	3603.5	4164	4488.5	4831.8	5262.9	5589.2	5883.1	6359.4	6653.2	6879.9	6980.9	7449.4	7600.2	7754.1	7703	8003.4	8033.5	8223.2	8234.6
5.3182	1.0974	0	0	6.3063	0.71456	0	0	0	0	38.562	105	169.24	312.75	420.25	650.6	672.11	1108	1493.5	1584.2	2074.1	2927.8	3736.3	4016.8	3471.5	3893.4	4555.3	4654.3	5348.5	5445.6	5957.5	6143.5	6410.7	6706.4	6842.5	6818.7	7297.2	7404	7496.1	7713.4	7637.9	7837.1	7915.8	7983.8	8208.9	8536.7	8420	8653.5	8102.1	8305.4
5.619	0.24171	0	0	1.9482	0	1.2478	5.0429	0	9.0091	17.041	32.835	63.538	90.829	131.01	205.74	282.64	438.05	634.91	896.86	1174.8	1443.3	1840	2279.4	2597.4	3109.2	3693.7	4095.9	4562.5	5128.6	5697.5	6071	6498.4	7335.3	7714.4	7874.5	8391.1	8744.2	8982	9337.7	9358.8	9704	9839.3	9813.7	9909.6	10169	10315	10419	10609	10705
16.018	4.2007	0	0	5.208	0	0	0	0	18.06	65.774	150.59	266.75	421.82	638.45	913.85	1235.8	1583.4	2080.8	2433.3	3130.7	3665.6	4375.6	5011.7	5671.2	6422.7	7089.9	7872	8705.6	9314.2	9923.5	10784	11484	12210	12730	13292	14076	14668	14948	15250	15498	15856	16080	16409	16806	16532	17146	16870	17442	17591
0	0	0	0	2.5566	18.342	3.4103	9.4418	6.0317	20.43	37.28	47.506	64.164	102.79	139.59	204.23	298.97	442.92	628.25	855.24	1123.5	1223.2	1527.4	1884.6	2231.3	2636.8	2961.4	3432.3	3744.2	4100.4	4449.4	4610.1	4896.4	5236.8	5556.5	5889.9	6175.4	6568.3	7012.4	7338.7	7697.8	8035.1	8107.7	8538.5	8803	9259.9	9575.9	9517.6	9789.1	9814.2
0	0	0	0	21.405	21.961	31.635	37.838	33.872	37.355	45.149	43.131	58.26	69.333	118.18	220.42	322.06	428.99	538.62	678.53	817.1	969.95	1248.9	1467.6	1704.4	1915.9	2203.6	2563.3	2902.2	3258.2	3490	3853	4257	4802.1	5072.7	5502.2	5877.9	6451.3	6946.9	7254.2	7598.9	7862.7	8155.2	8163.8	8447.6	8610.1	8789.8	8839.8	8954.6	8771.7
0	3.1098	11.344	0	66.749	79.387	104.8	36.906	0	73.942	8.9664	58.659	82.868	106.52	183.39	314.71	440.91	474.59	663.87	714.74	1064.9	1280.6	1530.9	1686	2033.2	2316.6	2558.4	2739.7	3042.9	3331.7	3531.3	3876	4416.9	4872.1	5229.9	5490.5	5964.1	6673.2	6991.5	7485.2	7826.5	8229.7	8663	8820.6	9150.1	9506.5	9616.4	9773.9	10303	10217
0	2.1861	0	5.492	0	3.0447	9.4634	12.445	39.439	99.45	202.21	304.85	472.41	662.56	894.19	1174.4	1495.7	1829.9	2192.5	2542.4	2908.5	3355.2	3805.4	4274	4799.7	5302.7	5865.9	6281.2	6514.8	7094.2	7529.5	7821.1	8389.9	8884.3	9134.7	9834.6	10315	10670	10929	11243	11960	12218	12290	12699	12902	13131	13378	13658	13453	13288
4.2041	7.4626	0	0	0	6.637	0.62747	5.4481	0.92518	0	5.2285	2.2146	0	0	5.5092	6.0589	23.909	75.659	153.08	225.63	314.18	446.16	513.82	611.76	779.85	991.34	1249.1	1371.2	1610.5	1829.9	2086.4	2320.5	2566.2	2884.6	3186.9	3444.7	3840	4042.2	4285.6	4666.1	4840.3	5069.3	5290.7	5331.7	5511.1	5591	5703.4	5793.9	5828.4	6055.5
0	0	0	0	2.0449	20.173	19.194	32.051	45.406	23.881	34.333	69.454	133.31	250.79	372.17	600.97	811.51	1108.2	1420.1	1868.9	2018.9	2399.5	2849.5	3301.7	3648.1	4244.7	4765.6	5415.5	5838.5	6322.2	6713.4	7010.4	7577.3	8122.4	8418.2	8986.7	9381.4	9788.9	10330	10563	10972	11047	11282	11526	11880	11837	11846	11781	11782	11838
0	0	0	3.6649	11.218	13.254	13.725	14.652	18.925	16.408	28.055	39.593	63.931	109.77	195.73	281.54	354.96	519.84	767.92	948.55	1267.2	1620.2	1895.1	2353.3	2706.9	3303	3599.6	3940.1	4491.3	4571.4	5094.8	5467.2	5900.6	6284	6814.7	7417.3	7496.9	7973.4	8018.5	8669.6	8830.3	9142.2	9450.8	9392.4	9592.7	9967.9	9964.6	10120	9965.6	10092
0	0	0	0	0	10.794	6.1788	6.5832	9.5678	23.237	21.689	57.973	123.63	241.11	408.76	701.23	1012.3	1445.8	1998.3	2517.9	3192.8	3730.1	4412.5	5219.3	5823.3	7042.7	7889.1	8704.1	9369.2	10538	10634	11885	12505	13509	14706	15770	16554	17288	17571	17805	18853	19538	19116	19659	20447	20584	21017	20525	20645	21047
6.3665	7.1133	2.9231	0	0	0	0	0	0	0	19.254	66.524	144.76	231.22	314.87	451.49	581.62	810.8	1058.9	1391.7	1860.4	2202.7	2817.1	3360.1	4114	4721	5229.1	5815.3	6603.4	7424.7	8031.9	8498.3	9170.9	9700.4	9985.4	10143	11001	11095	11337	11618	11753	12348	12735	12722	13292	13330	13270	13712	13233	13203
19.627	8.2533	0	0	6.114	0	0	0	0	0	0	0	0	41.577	96.306	240.44	468.82	744.52	1085.8	1576.9	2239	2690.4	3554.9	4141.8	4863.9	6408.3	7467.4	7840	8162	9364.4	9664	11422	12331	12898	13921	14595	15263	16130	16881	17423	17877	18153	18532	18859	19464	19481	19557	20252	20131	20677
0	0	0	0	3.8049	3.7435	9.2723	9.0026	11.105	17.965	11.593	19.469	21.727	16.903	26.938	46.104	75.06	146.11	228.2	330.44	525.64	642.74	832.24	1028.7	1348.2	1664.4	2070.3	2561.3	3012.4	3477.8	3914.8	4303.6	4817.9	5270.6	5792.6	6236.9	6481.3	6987.3	6974.2	7561.2	7716.3	8181	8339.5	8550.9	8628	8548.1	8488.7	8645.6	8305.5	8134.4
0	0	0	6.7745	5.1853	24.7	22.566	20.228	40.891	66.138	94.198	129.92	143.92	210.19	148.87	247.21	301.83	498.1	528.51	773.52	960.85	1200.9	1399.1	1727.6	2000.7	2343.9	2711.7	2911.3	3265.2	3699.3	3952.1	4281.4	4798.8	5424	5708.7	6083.4	6600.2	7316.5	7620.6	7933.2	7765.6	8033.7	8217.6	8917.6	9278.1	10145	8597.7	7305.5	7287.4	7192
24.599	0	0	0.076278	0.79478	0	0	0	0	4.2208	0	3.2452	23.784	45.366	54.901	70.025	85.161	129.7	181.87	263.69	376.89	500.13	663.76	839.81	957.32	1302.2	1567.4	1801	2102	2264.3	2618.3	3034.4	3385.3	3703.5	3962.5	4306.3	4315.4	4717	5000.8	5234.6	5484.9	5701.3	5895.9	6046.4	6216.6	6380.3	6503.9	6662.5	6817.5	6820.4
1.8287	1.4829	1.1387	0	2.3631	0	0	17.52	66.024	203.13	386.25	620.29	877.52	1196.2	1604.2	1883.2	2265.4	2805.1	3155.4	3745.6	4243.2	4713.6	5065.8	5682.2	6245.8	6872	6995.3	7494.3	8235.9	9522.3	9166	9590.4	10103	10992	11511	11743	12057	11962	12682	12712	12765	13095	12897	13288	13422	13541	13784	13484	13635	13795
12.432	0.89484	0	0	0	3.8508	0	13.196	20.127	47.324	147.6	290.77	549.32	833.4	1248.3	1791.5	2352.7	2975.2	3881.1	4795.7	5640.3	6862.3	7825.7	8688.7	10120	10977	12165	13794	14772	15615	16707	17698	18840	19977	20933	22049	22895	23847	24252	25482	25949	26495	27138	27521	27762	25441	25620	26731	27841	28132
3.3267	0	0	2.068	2.1031	9.1685	0	0.6336	5.8104	28.445	36.03	62.348	76.538	121.22	163.45	206.92	294.64	411.8	531.19	660.67	839.06	1053.7	1164.6	1369.1	1652.7	1871.7	2078.3	2263	2545.2	2778.5	3023.5	3276.3	3513.7	3715.7	4047.6	4220.7	4612.1	4646	4869.6	5143.6	5230.4	5435.4	5631.5	5598.5	5636.7	5708.9	5971	5963.5	5962.1	6094.5
0	0	0	0	5.18	17.51	28.531	29.783	46.539	66.74	99.109	151.07	169.66	226.77	323.68	418.26	586	819.8	1123.2	1447	2109.7	2653.2	3264.6	4012.8	4907.8	5664.3	6521.4	7557.5	8584.4	9397.7	10424	11398	12744	13627	14330	15134	16080	16729	17785	18157	19048	19118	20038	20428	20990	21456	20976	21049	21161	20892
0	1.7781	0	4.8588	0	3.1496	3.9066	13.155	17.162	19.822	43.538	59.269	91.005	144.94	223.6	328.4	403.55	539.08	601.03	947.19	1169.7	1512.8	1682.9	2028.9	2480.3	2813.2	3302.5	3936.9	4264.7	4843.4	5300.7	6063.2	6741.3	7170.5	7719.7	8213	8902.7	9632.4	9888.2	10956	11617	11645	12333	12140	12974	12940	13350	13441	13848	14043
0	0	0	2.698	0.10733	5.1637	2.7031	8.9881	0	0.23552	3.2373	17.561	28.655	39.171	70.285	153.96	211.11	349.18	467.03	590.68	723.26	976.32	1157.5	1447.8	1832.9	2305.3	2886	3473.3	4070.7	4794.4	5287.9	5693.3	6262.5	6768.8	7432.4	7871.8	8276.9	9095.1	9278.9	9897.2	10204	10140	10523	10836	11125	11247	11328	11289	11542	11742
0	0	1.4723	2.6317	3.4723	5.228	9.3039	26.453	36.796	118.84	273.6	291.01	433.71	670.38	843.75	1054.7	1546.7	1786	1907.2	2366.8	2561.8	2796	3038.2	3167.6	3193.4	3402.7	3812.9	3910.8	4008.8	4260.8	4566.7	4849	5054.4	5291.4	5367.6	5738.5	5916	6259.8	6338.8	6465.8	6781.3	6960.1	6918.4	7186.4	7229.3	7133.5	7317.5	7399.9	7366.1	7472.5
0	0	0	1.6748	9.2436	16.75	42.092	42.397	45.907	70.309	89.422	106.59	131.21	153.16	225.78	342.02	487.02	666.23	928	1199.4	1610.1	1947.3	2396.6	2827.6	3339.6	3943.6	4421.5	4982.3	5571.5	6167.7	6827.4	7544.6	8095	8613	9085.2	9659	10116	10295	10765	10920	10830	11211	11043	11386	11411	11694	11826	11781	11987	11991
14.078	5.0284	0	0	0	0	1.7308	0	0	0	0	0	4.4315	39.25	83.496	145.14	231.93	410.44	560.58	745.91	966.86	1166.3	1390.7	1672.8	1951.2	2265.5	2469	2789.9	3045.9	3456.4	3811	4105.5	4449.8	5198.9	5415.2	5855.2	6273.5	6547.4	7040.7	7305.7	7760.2	7907	7975	8479.3	8494.3	8625.7	8967.1	9036.4	9091.9	9366.1
0	0	0	0.36369	9.0081	7.5742	14.045	21.678	20.553	28.128	68.437	124.59	216.92	348.69	513.59	708.76	1072.5	1349.2	1708.1	2016.3	2369.9	2732.7	3125.3	3651.2	4162.7	4430	4763.8	5277	5680.5	6088.2	6231.1	6743.8	7264.1	7386.9	7796.8	8116.6	8412.7	8819.5	8954.3	9238	9464.1	9883	10262	10065	10740	10835	10962	11066	11331	10993
0	0	5.1121	0	0	20.629	9.5786	5.8196	9.0746	0	12.096	55.795	104.68	229.38	328.51	527.28	691.28	931.36	1152.4	1426.8	1707.4	2059.4	2344.8	2742.1	3138.7	3471.8	3907.3	4301.6	4637.7	4991.7	5512.8	6138.8	6487.3	6871.7	7542.1	7771.1	8213.2	8712	9082.7	9435.4	9669.1	9920.9	9997.9	10185	10517	10561	10828	10879	10930	11237
0	0	0	0	13.904	14.95	16.478	18.192	10.055	8.1549	5.8958	9.1522	42.275	112.16	221.43	394.29	611.3	834.3	1184.5	1821.1	2446.8	3060.2	3612.9	4264.2	4295.9	4985.8	5576.3	7094.3	6981.4	7887.5	8592.9	9095.7	10019	10711	11618	12187	12990	13810	13958	14647	14871	16256	16333	16812	16800	17322	17533	17387	17585	17528
0	5.8422	0	0	1.0441	4.8667	0	7.1293	21.627	58.4	138.62	243.85	398.19	606.45	910.99	1348.7	1880.2	2350	3202.1	3960.2	4855.2	5860.5	6856.8	7837.8	9217.1	10218	10916	12376	13675	15046	16234	17069	17913	19300	20606	21810	22946	23438	24488	25785	26455	27067	27652	29100	29026	29320	29791	30762	30620	30389
0	0	0	0	6.7361	16.567	0.83488	0	10.608	28.179	76.344	148.45	311.39	502.82	778.59	1165.3	1505.8	2066.9	2625.7	3272.8	3948.9	4439.3	5111.8	5730.9	6676	7346.1	8158.7	8650.3	9702.9	11344	11389	12229	12869	14087	15043	16301	16495	17251	18078	18206	18902	19314	19614	20016	20068	20087	20996	20977	20997	20924
0	0	6.9758	2.5117	3.8745	0	2.6672	15.555	13.678	27.085	24.159	32.822	78.61	128.57	226.47	323.76	582.29	750.27	1079.1	1423.7	1756.5	2239.3	2671	3142.8	3561.4	4073.6	4459.1	5196.9	5406	5875	6478.9	7062.9	7722.6	8493.3	9327.6	9995.9	10403	11359	11818	12053	12372	12807	13172	13537	14205	14106	14771	14760	15002	15172
1.8514	10.973	0	0	0	0	11.498	33.022	85.487	142.28	232.3	351.01	453.79	652.08	778.7	943.16	1262.9	1428.6	1603.3	2296.8	2212.8	2525.6	2838.7	3113.3	3469.1	3713	3994.3	4306.4	4562.3	4924	5088.9	5476.7	5787.9	6057.8	6362.7	6534.6	6805.2	7117.6	7302.3	7460.6	7734.4	7804.9	7948	8111	8209.1	8407.2	8418.3	8530.6	8580.3	8673.8
0	0	0	0	19.925	18.055	23.55	24.989	25.031	25.684	28.085	33.847	54.491	86.897	136.81	211.07	305.89	463.19	711.46	870.77	1161.3	1480.9	1780.2	2137.9	2457.3	2712.5	3160.4	3334.4	3698.3	3916.7	4332.1	4626.1	4972.4	5280.3	5534	5929.9	5996.7	6242.3	6507	6775	7046.5	7121.2	7350.2	7251.5	7542.7	7670.9	7671.6	7754.5	7801.9	7979.1
0	0	0	1.7523	0	4.2073	5.18	16.489	27.753	72.024	154.01	258.43	467.54	742.79	815.96	1446.1	1432.4	2371.9	2895.9	3521	3951.4	4523.8	5566.9	6045.2	6859.7	7236.5	8124.7	8752.4	9300	10435	10619	11457	12437	13030	13692	14636	15532	16535	16996	17295	17628	17921	17939	17874	18367	18719	19425	19348	19745	20030
0	0	6.37	0	3.0466	2.3055	8.5746	9.7432	19.168	60.671	109.47	195.8	332.48	479.95	751.12	1057.8	1333.6	1770.7	2190.3	2714.7	3258.4	3687.2	4451.7	5129.8	5602.8	6466	6943	7542.7	7906.7	8288.9	8960.5	9735.9	10446	11192	11777	12173	12518	12839	13313	13691	13892	14214	14332	14456	14594	15073	15040	15306	15474	15442
0	0	0	0	0	7.2758	24.319	24.418	55.935	131.74	222.78	395.67	676.37	996.29	1459.9	1934.5	2900.8	3039.6	4123.1	4817.2	5818.2	5102.2	5688.7	7135.8	8414.5	9129	10065	10479	11862	9930.9	12538	14047	14238	14543	15327	16580	17489	18340	18986	19256	19658	17598	20053	20277	20341	20939	21391	21901	21910	21335
3.5027	2.4809	1.2659	0	5.2718	0	0	0	0	0	41.874	74.326	153.85	242.45	328.75	438.99	575.09	725.63	902.48	1158.2	1360.4	1710.7	2042.7	2343	2776	3386.1	3798.3	4281.2	3835	5338.9	6257.9	6730.2	7392.3	8362.9	8506.5	9171.3	9863.7	10669	11221	12063	12236	12654	13245	13560	13891	14186	14121	14531	14616	14598
0	4.4835	0	2.3769	12.229	0	0.31627	0	0.69636	13.884	13.683	25.467	54.81	60.412	106.96	213.85	353.51	540.88	726.84	1024.2	1264.6	1631	1956	2368.4	2814.6	3171.6	3585.4	4122.8	4505.5	4911.3	5239.3	5709	6197.6	6734.4	7245.5	7544	7933.3	8573.8	8846.4	8919.1	9029.4	9097	9373.1	8806.1	8504.8	8446.8	8136.6	8117.9	8213.1	8342
0	0	0	4.8218	4.2539	9.2781	0	4.8006	2.4637	9.5302	0	11.253	9.357	43.196	88.891	116.08	210.37	357.07	433.63	625.18	713.42	830.25	902.15	1071	1403.7	1665.1	1698	1877.4	2141.8	2388	2808.5	3053.3	3315.8	3705.8	4044	4145.6	4532.8	4676.2	5181	5086.2	5254.1	5206.6	5510.4	5859.5	6374.5	6468.4	6521.7	6667	6711.8	6786
14.788	0	0	0	2.2423	0	0	0	13.908	46.893	72.801	120.27	171.63	239.39	295.94	364.61	462.63	624.76	784.59	979.44	1176.8	1399.8	1656.1	1897.7	2143.2	2381.6	2616.1	2843.1	3066.8	3213.2	3480.1	3818.1	4125.8	4337.8	4429.7	4726.7	4915.6	5288.4	5868.3	5825.7	5930.2	6119.9	6091.1	6226.1	6262.9	6431.4	6576.8	6577.9	6647.6	6838.7
0	2.3122	0	1.3151	2.1687	7.4935	10.255	20.575	16.474	33.04	65.338	100.06	175.18	310.5	470.77	582.68	897.01	1042.8	1314	1685	2149.6	2908.9	3484.3	3931.1	4412.6	5362	6117	7188.8	7808.2	8334.9	8974	10134	10538	11535	12206	12520	13360	13759	14467	14746	15402	16178	16640	17053	17604	17610	17969	18001	19052	19184
3.0732	0.34846	0	5.0022	0	9.0855	0	4.2939	8.7444	35.571	46.691	70.314	102.16	163.44	205.17	275.28	395.88	589.58	815.06	1061.9	1523.8	2067	2456.3	3245.5	4139.9	4762.2	5423.6	6442.5	7428.6	6920.9	8774.6	9284.3	10203	10773	11871	11581	12976	13370	14330	13571	14237	13896	11044	14507	15176	15124	15321	15440	15708	15925
0	9.7406	0	1.1904	0	3.276	3.0963	0.40022	0	0	19.107	37.259	68.92	154.82	287.81	447.39	686.03	1006.4	1291.5	1737	2229.6	3009.4	3424.5	3991.5	4635.4	5841.5	6420.9	7108.6	7399.7	7567.3	8872.8	9586	10351	10882	11258	11979	12407	12843	13004	13585	13727	14151	14270	14684	14865	15204	15280	15295	15444	15437
0	0	0	0	2.9027	3.2366	15.924	7.3971	14.971	23.044	62.017	124.68	236.48	409.6	601.35	873.77	1221.9	1594.8	2148.9	2625.5	3116.5	3824.1	4254.1	4847.5	5440.2	5912.5	6640	7162.4	7818.6	8073.2	9111.9	9858.6	10200	11141	11746	12328	12744	12968	13864	14532	15100	14955	15546	15577	15527	15894	15731	16281	15829	16314
0	5.7542	0	8.0437	0	0	1.1908	0	10.768	32.025	97.085	190.95	365.96	566.92	783.66	1065.4	1380	1665.7	1933.2	2313.8	2634.2	2939.7	3201	3539	4034.2	4345.4	4599.3	4885.8	5122.2	5515.9	5745.9	6106	6660	7027.2	7475	7682	7902.5	7884.5	8031.9	8502	8566.6	8341.1	8751.6	8784.6	9061.4	9416.1	9568.1	9363.1	9077.9	8723.9
0	0	1.2037	0	8.9153	3.0933	0	4.839	9.7669	26.714	59.632	93.06	172.04	279.15	394.06	666.6	838.49	1100.8	1381.7	1639.7	1987.5	2329.2	2694.1	3041.8	3880.4	3683.7	4091.5	4624.4	4948.5	5431.8	5652.2	6088.3	6741.7	7460.1	7982.1	8302.6	8607.8	9319.6	9848.7	10135	10368	10567	10990	11146	11575	11817	12108	12052	12408	12319
0	0	2.6163	8.3736	0	6.0637	0	2.9016	0	0	0	12.297	72.474	138.44	243.44	446.46	623.78	819.52	1069.6	1309.5	1582.8	2004.1	2334.8	2585.6	2955.6	3095.8	3415.1	3869.5	4070.5	4573.4	4676.1	4866.8	5130.2	5318.3	5532.2	6049.3	6128.6	6338.2	6448.3	6666.9	7197	7261.5	7449.4	7323.3	7582.7	7560.2	7727.4	7561.8	7845.6	7811.3
13.951	8.569	1.3435	0	0	0	0	8.0961	28.914	100.28	161.4	231.64	298.63	400.96	531.54	654.93	800.1	1028.4	1302.8	1689.7	2089.6	2520.8	2992.7	3381.7	3762.8	4165.6	4470.6	5054.6	5415.7	5609.4	5970.3	6209.8	6748.2	6830	6898.6	7472.7	7560.5	7700.5	7958.7	7984.6	8244.1	8275.2	8364.5	8648.1	8732.7	8866.4	9029.3	9268.4	8845.6	9012.2
0	6.6052	4.0647	0	0	0	10.159	16.24	60.924	141.85	254.8	434.88	708.25	1001.6	1442.5	1968.7	2466.3	3024.1	3664.6	4312.6	5013.8	5574.4	6466.8	6968.1	7709	8290	9029.4	9634.2	10300	11407	11820	12151	12909	13443	13744	14185	14672	15446	15869	15992	15997	16665	16909	17220	17497	17922	17818	17938	18029	18266
0	0	0	2.002	11.932	4.0946	10.151	16.909	16.133	26.387	42.374	65.587	119.09	194.02	290.23	445.72	705.02	1013.9	1457	1961.8	2441.1	3040.1	3809.3	4563	5332.4	5947.8	6601.9	7639.7	8217.9	8826.7	9742.4	10298	11369	12141	12911	13680	14469	14956	15694	15934	15975	15935	16729	16572	17294	16619	16733	17092	17316	17656
21.615	8.6078	3.8945	2.2273	0	0	0	0	0	0	22.883	123.95	232.11	401.51	606.93	772.32	1134.6	1424.2	1770.5	2177	2535.7	3088.6	3454.2	3855.1	4360.6	4788.7	5154	5572.4	5979.1	6550.8	7059	7043.8	7371.6	7310.2	7384.5	7754.2	7821.3	7862.9	8152.2	8149.3	8155.8	8457.8	8632.4	8737.1	8757.8	8729.3	9118.1	9163.9	9538	9696.1
0	0	0	0.76108	3.1383	2.599	11.903	13.726	14.716	10.095	11.657	19.242	33.555	62.399	109.39	210.34	311.67	480.16	663.18	844.55	1069.3	1341.2	1483.6	1683.3	1961.4	2300.2	2510.7	2814.7	3084.2	3517.8	3895.3	4214.5	4827.7	5265.8	5639.5	6110.5	6154.9	6226.1	6560.2	6919.7	7412.8	7391.3	7543.4	7515	7877.9	8171.2	8444.4	8319.4	7955.7	7621.6
0	0	0	0	5.7866	7.7948	18.87	24.916	32.354	47.572	97.107	68.289	71.044	86.057	106.83	133.81	187.08	246.28	389.21	509.26	703.22	895.67	1151.8	1567.9	1618.7	2212.8	2181.4	2481.8	2681	3064.8	3697.9	3618.3	4146.7	4519	4769.3	5858.2	5452.2	5569.7	5850.8	6188.5	6279	7235.5	6550.6	6520.4	7030.2	6779.5	7105.7	6924.2	6925.9	7059.6
0	2.7963	6.6988	9.774	0	0	8.6949	0	33.187	50.104	61.912	80.499	152.35	241.2	342.98	460.44	643.5	921.39	1079.9	1326.5	1634.5	1859.2	2150.8	2510.4	2815.1	3279.1	3469.6	3764.8	4087.3	4432.6	5067.2	5211.8	5528.8	5873.5	6097.8	6344.6	6467.8	6714.6	7078.5	7254.2	7392.7	7483.6	7561.3	7950.2	8127.3	8356.2	8270.7	8300.1	8250	8074
0	0	0	0	29.631	51.846	92.739	172.8	248.29	357.5	483.3	614.51	865.24	1096.5	1319.1	1605.3	1901.6	2243.8	2673	3016.3	3438.5	3955.3	4254.5	4537.1	5042.1	5540.9	5994	6406.9	6702.3	7228.5	7606.6	7936.9	8200.6	8710.7	9047.4	9522.5	9766.4	9992.8	10438	10468	10686	10907	10927	10918	11047	11340	11456	11440	11397	11315
2.5971	5.4508	0	9.9948	1.3826	0	0	0	8.6954	88.129	150.21	290.41	453.31	572.02	710.13	893.21	1064.5	1230.3	1473.1	1707.7	1723.7	2226.4	2699.5	2673.2	3287	3651.3	4109.4	4394.7	4898.9	5349.6	5867.1	6241.2	6347.6	5954	6143.6	6760.7	7486.2	7609.8	7867.7	8195.6	8504.7	7972.6	7584.6	7838.9	8131	8389.6	8570.6	8046.8	8209.1	8362.8
0	0	0	0.85408	9.1664	20.773	6.9585	16.95	17.202	14.458	11.973	32.724	71.261	135.03	233.52	383.38	449.82	843.03	1065.6	1221.5	1571.1	1882.8	2168.3	2635.1	3115.9	4222.5	4748.9	5078.2	5632.4	6301	6667.4	6798.2	7319.6	7835.1	8314.6	8602	8715.3	9169.4	9338.9	9544.1	9615	9712.4	10063	10069	10247	10326	10302	10496	10348	10193
0	0	0	0	0	15.209	39.571	73.363	100.91	154.61	234.39	402.63	614.8	913.37	1285.6	1710.8	2355.3	2928	3641.3	4259.7	5063.9	5890.1	6520.5	7106	7950.3	8566.2	9536.9	9848.6	10887	11987	12562	13387	13948	14695	15605	16211	16782	17588	17897	18863	19022	19308	19804	19874	20076	20354	21229	21108	20895	20905
1.9269	2.5886	0	0	0	0	5.3497	0	0	0	15.689	34.607	54.303	114.57	187.51	297.61	471.85	589.66	862.57	1158.1	1525.1	1460.1	1878.2	2425.1	2853.9	3436.1	3938.4	5455.7	5110.1	6332.3	6745.6	7040.8	7933.7	8411.4	9093	9971.4	10832	11465	12100	13026	13505	14020	14370	14816	15239	15959	16194	16427	16773	16613
25.474	0	0	21.748	0	0	21.869	11.63	11.032	15.98	14.152	27.789	25.426	23.897	54.128	93.516	93.831	153.33	242.56	280.25	422.59	569.85	783	946.42	1204.4	1482.2	1810.1	2085.2	2486.6	2639.5	2899.3	3122.6	3469.1	3874.2	4167.9	4386.9	4624.1	4801	5024.5	5250.6	5376.5	5426.7	5712.3	5783.6	5850.2	6003.7	6026.7	6310.5	6258.2	6259.4
0	0	0	0	0	16.917	6.8714	10.069	18.872	66.841	125.98	212.95	337.71	494.31	666.19	909.75	1196.9	1632.1	1817.5	2310.5	1958.5	2968.4	2516.9	3383.9	3005.6	3506	4393.2	5316.2	5782.7	5874.8	6263.9	6677.7	6839.3	7103.3	7491.7	7587.1	8032.7	8153.6	8180.6	8572.6	8699.8	9165.1	9174	9599.4	9539	9450.7	9429.4	9669.4	9269.6	9398.5
9.7452	4.3061	0	0	6.0354	0	0	0	0	0	0	13.27	8.2975	0	1.5344	13.508	46.259	160.69	234.22	529.2	709.85	1031.3	1521.4	1673.4	2101.4	2606.3	3178.3	3678.7	4361.1	5010.8	5514.2	6010	6635.2	6952	7621.1	7985.2	8339.6	8692.8	8807.3	9293.6	9259.2	9548.9	9812.3	9917.8	10137	10333	10504	13120	13027	13055
13.465	0	0	0	0	0	4.4538	29.852	81.615	171.26	288.45	442.12	703.93	977.55	1308.8	1720.2	2182.1	2675.5	3246.4	3845.2	4377.9	5211.4	5890.2	6545.7	7295.1	7588	8547.1	8622.6	9743.7	10011	10875	11528	11899	11951	12265	12940	13058	13759	14098	14565	14578	14757	15275	15219	15408	15771	15809	16392	16560	17018
0	0	0	6.974	6.2302	19.159	25.79	49.852	75.13	119.57	206.55	345.49	563.74	827.96	1168.4	1598.9	2109.4	2728.6	3411.4	4105.8	4623.5	5305.9	6218.4	6921.1	7969.6	8503.6	9251.6	10003	10718	11393	12123	13027	13794	14373	14844	15562	16193	16700	17188	17799	18362	18722	18969	19360	19699	20048	20499	20386	20811	20709
20.469	5.9786	0	0	0	0.35064	0	0	0	0	0	0	0	0	0	81.754	204.48	450.26	732.76	1091.4	1562.5	2159.5	2767	3393	3972.1	4706.9	5293	6180.4	6878.7	7555	8382.6	8668.2	9573.1	10329	10912	11315	12083	12740	12897	13646	13425	13943	14073	14202	14796	13924	14245	14414	15065	14855
8.8658	5.4882	3.3713	6.0352	0	0	0	0	5.6425	34.227	82.352	146.29	236.02	342.6	512.32	727.47	1044	1393.6	1859.1	2398.9	2832.8	3367.7	3690.7	4298.3	4798.2	5574.3	5539.6	6564.8	6428.6	7025.9	7600	7892.4	8228.5	8550	9043.1	9574.2	10075	10173	10479	10734	10966	10940	11226	11475	11572	11603	11663	11733	11822	11919
0	0	0	0	11.678	13.476	28.735	28.469	24.02	29.221	29.984	21.468	38.041	76.993	143.69	282.62	476.49	708.43	1048.7	1429.3	1833.2	2345.7	2765.7	3399.6	3819.7	4302.1	5081.8	5575.4	6126.3	6781.6	7183.1	7766.6	8350.4	9001.4	9767.4	10149	10455	11431	11580	12405	12839	13055	13613	13475	13765	13875	13856	14360	14402	14780
4.7518	5.9882	0	0	0	3.3136	1.8249	10.156	2.1133	6.5531	9.9884	12.821	23.071	15.153	33.149	42.918	34.903	59.352	90.746	89.563	68.59	142.66	84.474	115.27	159.74	241.52	271.97	421.77	768.87	990.35	1264.3	1326.7	1366.4	1601.1	1822.1	2018.5	2417.1	2837	3088	3319.4	3598.5	3870.1	4055	3826.7	4030.6	4146.8	4319.1	4335	4413.7	4536.3
0	0	0	0	1.7562	2.4162	15.501	36.791	108.08	238.96	441.72	668.48	1003.3	1241.4	1827.8	2300.6	2843.5	3413	3971.3	4467.7	5021.3	6181.9	6998.2	7311.8	8403.2	8791.8	9476.1	10213	10591	11440	11973	12381	13319	13310	14170	14438	14718	15090	15880	16329	16551	17319	17633	18129	17880	18224	18160	18498	18783	18901
18.826	21.823	2.3734	0	0	0	0	0	0	18.588	73.147	126.21	169.72	288.04	444.64	620.8	763.22	935.47	1115.9	1426.7	1679.6	1958.9	2190.9	2496.3	3371	4127.6	3444.7	3751.9	4039.4	4406	4753.2	4897	5738.1	6060	6446.6	6891.4	6948.4	6990.2	7275.7	7539.7	8143.2	7973.3	8336.9	8234.2	8666.1	8948.6	9262.8	8988.9	8539.3	8252
17.698	7.757	0	0	0	5.124	0	0	0.58576	15.462	63.057	130.95	238.28	375.38	580.2	770.1	1102	1556.6	1967.2	2523.9	2956.8	3597.3	4214.9	5131.6	5776.5	6233.3	7220	7586.3	8262.4	8866	9853.4	10585	11007	11672	12496	12972	13321	13763	14145	14619	14915	15005	15414	15749	15970	14814	14813	14661	14978	14908
0	0	0	1.6087	6.4366	17.764	12.548	5.7671	18.128	21.154	36.457	63.681	99.968	180.13	291.03	484.99	750.01	1059.4	1454.9	1901.6	2373.5	2994.8	3640.1	4220.3	5072.9	5512.6	6334.2	7273.1	8011.5	8780.9	9424.9	10369	11178	11837	12696	13397	14194	14860	15420	15895	16507	17137	17140	17572	17776	18076	18182	18670	18722	18821
0	0	0	0	10.67	11.187	18.354	18.253	22.833	29.25	57.925	86.374	144.98	228.72	342.54	484.44	654.69	897.27	1210.9	1448.3	1878.6	2340	2780.7	3207.8	3787.3	4429.4	5144.9	5642.2	6324.5	7068.2	7571.3	8064.5	8694.4	9271.3	10134	10801	11213	11582	12034	13081	13274	13763	13743	13749	13722	13583	13932	13830	14201	14424
15.998	13.179	3.243	0.11914	0	0	0	0	0	0	14.559	35.45	65.281	116.15	149.73	232.65	326.25	497.69	672.37	904.71	1253.7	1644.5	2062.8	2763.9	3195.4	3696.7	4083.3	4108.6	4481.2	5688.2	5970.8	6531.5	6408.5	6569.4	7136.9	7715.5	7730.7	7986.6	7983.6	8617.3	8299.3	8649.2	8868.4	8984.6	9378.3	8971.6	9209.4	9415.8	9458.2	9489.2
18.684	1.3948	0	2.2064	0.17821	0	0	0	10.242	76.723	177.1	376	643.83	996.96	1369	1868.2	2389.5	2906.1	3442.2	4256.7	5043.2	5685.9	6422	7118.2	8042.1	8606	8696.5	9826.7	11027	11703	12324	11689	12172	12354	13219	14086	14808	15057	15730	15453	16005	16267	16440	16298	16563	16866	16868	16532	16913	16897
0	0	0	0	0	14.304	17.204	1.5489	1.3015	20.816	76.094	158.11	270.54	426.91	604.17	823.6	1060.9	1273.1	1506	1807.7	2179.3	2380.2	2691.3	3047.5	3219.2	3815.3	4058.7	4249.4	4859.9	5166.5	5529.4	5853.6	6131.9	6546.8	6949.4	7430.3	7467.9	8043.2	8062.2	8731.1	8858.4	9562.2	9575.9	9868.4	9600.9	9807.5	9664.9	9740.1	9806.5	9583.5
0	2.7992	0	1.9586	0	3.2553	6.0801	9.0452	48.291	110.35	201.78	369.53	668.64	832.8	1168.5	1464	1865.6	2334.2	2710.7	3166.7	3711.5	4156.4	4120.8	5227.1	5773.6	6288.8	7055.9	7500.2	8260.9	8785.1	9395.2	10206	10956	11543	12227	13171	13973	14813	15438	16529	17183	17842	18292	18465	19238	19580	20299	20770	20893	21015
4.5739	0	0	0	0.013612	0.27727	11.298	12.448	42.313	101.99	203.27	407.35	606.89	852.24	1171.5	1499.8	1823.2	2080.1	2660.2	3341.3	4003.2	3735.8	3895.9	4240.6	4568.1	5030.7	5214	5262.9	5492.5	5681.5	5626.8	5697.1	6216.9	6305.2	6512.3	6696.5	6943.1	7165.7	7255.7	7616.9	7571.2	7648.1	7804.3	7703.8	7716.3	7585	7897.3	8253.8	7896.3	7860
1.6957	11.788	8.6435	0	0	0	11.157	17.939	31.688	103.81	165.3	270.91	400.31	615.45	885.79	1217.6	1648.1	2083.7	2619.6	3188.4	3781.5	4288.5	4853.5	5504	6082.9	6751	7863.1	8118.6	9684.1	9828.1	10590	10519	10955	11422	11791	12289	12834	12929	13430	13580	13644	13896	13633	14149	14093	14432	14616	14488	14353	14676
14.135	0	10.535	7.0825	0	0	0	0	0	6.5268	24.144	76.553	122.68	168.11	248.27	281.52	348.47	454.55	548.36	649.95	777.64	938.99	1057.9	1201.9	1411.7	1619.9	1803.5	2005.9	2202.9	2498	2817.3	3052.2	3290.1	3501.2	3735.6	4145.7	4552.8	4759.5	5127.2	5377.2	5622.8	5951	6232.7	6551.4	6687.6	6741.4	6830.8	7000.5	7212.4	7267.1
0	0	0	0	1.0589	26.728	42.149	44.822	61.682	118.16	174.17	266.3	459.17	760.85	1096.3	1519.9	1955.5	2468	3100.6	3636.1	4426.2	5110.4	5642.8	6246	6979.2	7671.9	8421	9154	9817	10700	11345	11824	12832	13929	14549	14799	15690	15846	16403	17118	17514	17936	18669	18771	18602	18987	19160	19165	19000	19204
9.0179	0.22862	0	9.0719	0.67833	0	0	19.983	22.447	123.89	228.34	521.5	858.29	1112	1722.5	2221.5	2527.1	3312.2	3803.2	4327.8	4595.9	5657	6110.8	6738.1	7368.7	7023.5	7756	8167.5	8752.6	9508.7	9883.7	10190	10698	11319	11799	12086	12522	12770	12923	13489	13548	13904	14230	14405	14742	14969	14984	15217	15191	15211
0	0	0	1.1813	1.7083	31.269	16.667	6.7291	43.221	52.617	52.601	59.271	134.08	209.2	288.3	476.74	681.04	967.32	1336.9	1790.3	2255.5	2584.3	2734.3	3295	4079.4	4290.4	4839.5	7248.8	7927.2	8430	8817.6	9499.2	9728.3	10139	10760	11192	11731	11209	10257	10444	10459	10659	10990	10970	11063	11034	11180	11291	10389	10378
0	0	0	1.0206	4.2193	8.8888	2.6495	0	0	0	35.752	91.046	191.74	395.73	696.03	1145.8	1708	2286	3034.5	3935.2	4687.4	5623	6419.1	7430.1	8351.2	9323.7	10005	10662	11337	12135	12971	13803	14586	15107	15686	16187	17053	17456	17854	18348	18749	19015	19148	19400	19512	19540	19557	19722	20069	20015
0	0	0	0	0	16.24	8.0464	9.1433	25.616	35.443	62.32	113.65	191	324.29	516.32	734.38	1114.6	1598.1	2129	2600.9	3367.4	4070.3	4873.6	5715	6553.8	7543.9	8193	9062.1	10209	10800	11720	12673	13390	14461	15195	15901	16779	17579	18410	18553	19031	19956	20183	20410	20920	21460	22121	22151	22318	21919
0	0	0	0	13.129	21.534	45.718	99.574	149.49	232.65	421.99	657.76	983.8	1295.6	1743.8	2213.3	2715.7	3275.4	3843.9	4273.5	4942.4	5567.6	5826.9	6778.9	7291.2	8106.2	8617.7	8590.9	9082.9	9435	10562	10389	11742	11273	11850	11578	11450	11225	12427	11840	12563	11707	11760	11855	12381	11963	12144	12114	11975	12056
0	0	0	1.5606	8.5269	34.333	51.913	77.861	112.09	159.25	238.06	330.52	475.94	637.96	849	1090.7	1409.8	1585.5	1947.4	2249.4	2614.7	3038.9	3448.9	3687	3941.6	4328.8	4668.5	5205	5545	5797.5	6157.9	6578.9	6660.1	7165.1	7500.1	7873.1	8169.2	8600.9	8972.1	9335.7	9375.5	9519	9662.1	9989.3	10156	10434	10473	10663	10572	10606
0	0	0	0	3.2924	11.553	23.58	27.856	43.731	57.811	123.25	214.24	350.64	567.74	861.13	1241.9	1513.2	2027.6	2642.8	3170.4	3751.9	4551.6	5451.9	6103.1	6916.2	7992.7	8777.8	9918.2	10474	11782	12329	13376	13780	14699	15086	15486	16645	16955	17107	17258	17585	18256	18427	19354	19290	19280	20463	19943	20762	21182
0	0	0	0	6.3527	40.906	74.056	134.59	251.02	404.86	632.61	878.07	1132.9	1489.7	1836.2	2232.9	2530.4	3063.1	3951.6	4676.4	5586.1	6227.9	7250.2	8027.8	8768.6	9749.6	10159	11273	11804	12439	13640	13778	14717	15364	15675	16410	16734	17181	17436	17515	18161	18063	18086	18691	19161	19250	19390	19296	19805	19523
0	0	0	50.419	134.24	204.91	523.05	178.36	282.75	546.95	478.9	449.36	435.12	433.82	388.63	285.79	324.37	277.07	266.15	275.72	244.34	329.53	374.66	468.86	594.5	760.53	787.6	1005.4	1530.5	1633.2	2210.3	2034.3	2403	2712.4	3025.1	3310.3	3616.1	3880.9	4081	4440.7	4536.7	4705.6	4727.6	5010.6	5028.5	5128.9	5237.9	5153.8	5360.3	5342.8
3.4916	0	0	23.294	0	0	14.41	2.2711	14.984	23.084	46.652	68.654	170.15	352.17	566.78	881.71	1338.4	1981.5	2558.7	2651.3	3388.6	4038.7	4702.9	5111.3	5620.6	6449.1	6820.5	7415.4	8133.6	8814.8	9657.5	10340	11095	11460	12239	12977	13852	14277	15024	15206	15599	15852	16500	16923	17067	17353	17071	17316	17539	17585
6.4678	15.049	11.33	0	0	0	0	0	4.5143	31.967	63.727	135.36	270.98	497.09	824.49	1109.8	1640.8	2290.1	3063.8	3751.8	4734.1	6340.4	7305.4	8573.8	10021	11154	11973	13401	14394	15913	17026	18959	20072	21167	21898	22974	23993	26014	26722	26574	27575	29736	29737	30863	32075	31672	31536	31692	31771	32972
0	9.2375	0	3.819	0	9.7204	0	6.5843	12.799	37.875	102.35	152.34	286.44	639.52	840.17	983.64	1377.5	1680.1	2011.6	2476.1	2899.9	3285	3726.3	4061.2	4650.5	5077	5547.2	6169.6	7101.8	7760.8	8192.5	9010.2	9588.1	10246	10689	11274	12150	12537	13396	13762	14476	14719	15411	15804	16116	16456	16658	16914	17350	17725
0	0	2.2009	0	0	4.0053	0	5.7177	3.427	0	4.754	3.0189	1.8963	3.8263	13.38	66.063	132.81	227.33	290.91	490.96	652.43	897.37	1106.4	1359.7	1550.4	1781.9	2555	2879.2	2771.4	3248.2	3965.9	4475.9	4684.1	5161.3	5191.3	5419.7	6641.4	6431.4	6661.1	7056.7	7399.5	7783.7	8160.4	8343.4	8597.2	8981.4	9186.6	8822.6	8924.8	9119
0	0	0	16.699	19.362	11.11	9.8158	9.2323	13.226	21.272	19.762	25.342	42.047	119.17	182.14	305.01	472.49	614.37	795.07	1129.4	1628.6	2026	2615.4	3253.3	3990.1	4612.1	5216.3	5997.1	6801.6	7797.4	8697.5	9996.2	10854	11567	12235	13353	13844	14617	15386	15897	16325	16742	17064	17347	17638	17805	18434	18463	18320	18126
3.6231	11.238	0	0	5.0803	0	0	0	0	8.5146	22.674	44.322	66.655	115.67	198.93	316.67	450.23	635.33	844.91	1097.5	1288.7	1508.6	1844.3	2244.1	2723	2913.1	3282.7	3971.3	4298.5	4882.8	4914.1	5596.4	6025.2	6513.5	6783.3	7043.2	7565	7976.5	8450.8	8726.9	8964.2	9133.8	9764.7	9746.1	9945.3	10073	10194	10444	10436	10554
14.666	17.38	3.4619	0	0.50564	2.9652	0	0	0	0	4.3627	34.836	79.88	142.25	238.91	395.66	543.77	789.45	1069.3	1373	1737	2117.8	2642.9	2960.1	3256.3	3821.6	4179.3	4725.1	5019.4	5336.4	5895.3	6129.2	6530.8	6793	7342.2	7557.2	8035.6	8515.9	8650.7	8013.4	8208.2	8715	8751.6	8767.8	9022.4	9274.2	9393	9637.7	9155.1	9387.7
2.4938	0	3.4425	0	0.20217	0	0	10.764	18.527	45.045	70.03	106.26	176.21	264.91	345.99	511.3	706.31	939.53	1229.9	1613.2	2073.3	2676	3228.2	3816.5	4594	5149.8	6089	6679.9	7392.7	8116	8867.6	9282.7	9941.8	10660	11249	12126	12494	12778	13391	13836	14279	14611	14990	14974	15118	16103	16112	16254	16319	16356
4.1943	0	0.30419	4.5134	0	0	0.071762	0	16.625	58.204	156.33	328.7	534.59	861.76	1230.4	1663.9	2197.5	2903.7	3521.1	4253	5210.1	5802.8	6569.5	7385.6	8354	9107.3	10087	10655	11954	12655	13459	14800	15266	15979	16875	18208	18450	18957	19505	19828	20235	21166	21225	20947	21753	22262	22432	22183	22607	22546
3.5798	6.3353	0	0	4.3399	0	5.1381	4.6673	0	7.4167	5.8407	12.024	23.589	75.086	132.57	204.18	368.97	581.4	844.57	1014.9	1369.7	1653.3	1936.5	2199.9	2628.6	2958.9	3166.2	3566.6	3842.2	4059	4497.1	4888.6	5337.5	5829.7	6144.4	6738.9	7128.8	7574.6	8098.2	8505.7	8982.4	9216.6	9572.4	9825.1	10161	10439	10625	10670	10651	10826
2.28	8.5536	0	0	0	6.8714	0	0	0	29.7	102.92	236.95	391.93	661.99	987.04	1366.2	2123.5	2283.2	2883.2	3315.2	3858.9	4348.7	5009.3	5605.3	6145.7	6643.4	6390.1	7766.1	8166.4	8748.8	9364	9592.3	10044	10649	11176	11427	11839	12236	12493	12769	13086	13246	13280	13487	13840	14439	14334	13783	13736	13746
8.5495	4.0307	7.9299	2.5829	0	0	0	0	0	4.904	17.937	47.215	96.536	213.1	270.94	397.74	528.15	723.05	908.72	1103.2	1413.6	1614	1823.7	2165.8	2649.5	2987	3396.9	3531.9	3901.5	4694.9	4967.7	5131	6156.9	6386.9	6869.1	7141.1	6970.8	6916.8	7076	7675.3	7870.6	8022.3	8281.5	8503.3	8614.1	8954.9	9336.2	8958.9	8653	8393.9
4.1557	11.357	0	1.2165	0.60685	0	0	10.669	48.09	112.68	208	363.28	547.83	847.83	1132.6	1470.6	1872.2	2332.1	2789.6	3330.8	3976.2	4737.3	5471.5	6228.8	6997.8	7426.9	8241.6	9067.7	10096	10862	11225	12187	13046	13688	13982	14628	15417	15944	16411	17215	17893	17846	18164	18230	18694	18780	18663	18825	19121	19296
0	0.19617	0	1.22	0	3.0859	5.7444	0	7.2471	7.4139	21.007	77.565	165.78	302.56	537.88	816.86	1169.8	1569.5	2019.6	2415.9	2901	3384.7	3800.6	4291.7	4646.7	5247.8	5376.8	5591.5	6348.5	6741	7460	7561	8302.9	8980.9	9360.3	9720.5	10329	10627	11116	11511	11792	11991	12568	12845	12830	13012	13508	13591	13481	13701
0	1.8451	0	0	1.5892	10.386	1.1222	0	2.7876	0	4.4732	0	14.827	19.748	35.465	99.166	126.86	187.15	264.13	358.24	485.88	623.94	793.34	1087.3	1370.1	1696.1	2164	2480.7	2904.2	3297.6	3538.6	4206.4	4526.9	5116.1	5662.5	6007.2	6488.9	7222.7	7471.8	7874.4	8066.2	8452.2	8757.3	9002.5	9190.2	9269.9	9341.1	9543.7	9701.8	9555.3
0	0	0	8.789	0	16.08	7.5233	2.1329	30.552	76.832	166.42	325.95	502.97	773.43	1068.9	1467.4	1927.7	2472	3069.6	3708	4262.5	5254.4	5912.5	6470.1	7314.1	8085.6	8965.2	9700.4	10214	10994	11330	12392	13151	13525	14260	14846	15115	15766	16248	16653	16774	17284	17501	18003	18273	18821	18973	18739	18872	19064
9.7671	0	0	2.0741	0	3.2241	10.906	32.939	57.902	119.93	218.04	372.65	571.66	849.63	1169.7	1621.8	2109.6	2675.3	3298.9	3821.5	4474.1	5189	5708.9	6304.1	7218.3	7756.1	8519	9258.1	9940.7	10701	11488	11940	12657	13304	13987	14500	15053	15567	16140	16685	16822	17415	17550	18012	18144	18440	18512	18935	18777	18951
21.255	0	1.8475	13.679	0	0	0	0	0	0	0	0	0	0	16.585	23.788	72.212	143.3	204.99	321.24	441.34	598.92	838.94	1100.6	1450	1843.7	2183.5	2642.1	2961.2	3482.1	3983.8	4370.4	4840.5	5257.3	5769.2	6251.3	6774.6	7024.9	7448.6	7605.6	7930.3	7891.9	8152.5	8394.4	8483	8477.8	8694.4	8899.7	9112.8	9437.8
22.368	17.789	0	0	1.2795	0	0	5.8681	22.328	47.119	94.605	157.35	266.67	480.22	695.23	978.55	1297.1	1794.5	2182.6	2826.2	3221.7	3812.4	4207.3	4819.4	5406.3	5937	6212.6	6536.3	7121.8	7185.8	7575.5	7879.1	8091	8722.5	8704	8751.4	9093.3	9110.5	9192.7	9293.4	9437.1	9458.9	9600.6	9739.7	9734.4	9533.5	9454.5	9355.5	9605	9503.4
10.846	8.4743	0	0	0	2.07	0	0	0	0	0	0	6.0181	52.402	148.79	293.8	460.02	652.9	929.16	1135.5	1484.2	1724	1998.2	2250.2	2505.1	2906.8	3116.5	3217.4	3578.3	3860.1	4132.3	4219.6	4642.6	5090.6	5188.6	5516.5	5739.3	6134.6	6172.1	6302.6	6146.3	6314.7	6355.4	6582	6685.8	6561.6	6662	6629.5	7142.9	7337.3
0	5.2707	0	0	4.0011	10.144	0	1.3147	6.0794	10.636	41.743	79.088	131.86	222.51	326.31	500.58	741.08	973.76	1237.3	1534.3	1706	1992.1	2265.1	2541.6	2723.3	2861.3	3116.6	3451.4	3664.9	3857.8	4084.2	4264.9	4603	4964.2	5181.7	5431	5602	6062.4	6420.6	6644.3	6905.2	7059	7395.2	7496.7	7509.6	7783.4	7936.5	8014.8	8154.9	8359
0	0	1.7534	0.041922	2.6233	4.1758	5.4995	7.1468	6.4117	9.4292	3.1127	14.941	21.052	55.021	89.823	135.39	226.66	357.2	531.55	678.58	899.7	1163.1	1367.7	1690.9	1953.2	2327.2	2776.9	2984	3273.4	3739.7	3492	4563.8	4905.6	5282.7	5728.7	6185.1	6423.7	6689	6900.5	7332	7647	7919	8337.3	8154.8	8504.5	8318.2	8410.9	8644.4	8584.4	8670.1
0	0	3.718	0	7.4844	3.3238	6.2576	13.043	23.728	65.039	149.59	276.91	526.01	796.94	1146.3	1554.5	2025.4	2551.6	3183.9	3717	4370.6	5395.4	6269.9	7273.1	7906.2	8776.8	9443.9	10212	11035	11900	12514	13285	13980	14904	15433	16126	16666	17333	17845	18018	18496	18646	19128	19426	19623	19653	20209	20343	20479	20616
6.8426	0	0	0	5.6303	11.413	0	6.0091	13.994	19.371	39.639	106.72	192.96	361.57	549.46	798.78	1159.5	1537.6	1953.8	2489.6	3090	3594.7	4199.5	4744.7	5306.9	5985.8	6403.1	7085.8	7669.8	8201	8805.9	9288.5	9829	10443	11111	11969	12018	13040	13551	13871	14261	14502	14369	14996	15303	15550	15908	15346	15511	15983
4.5037	0	0	3.2144	4.8597	6.6362	3.8552	0	10.409	37.053	86.186	196.69	368.37	618.59	959.22	1358.4	1811.3	2360.3	2842	3362.1	4198	4758	5564.1	6341.8	6988.8	7749.4	7642.9	9023.2	9376	9681.8	9932.5	11616	12377	12675	12975	13301	13768	14383	14718	14956	15346	15488	16062	16133	16551	16729	17204	17271	17412	17157
0	0	0	10.687	0	8.1274	7.4913	15.763	3.5519	9.4085	23.102	19.064	34.841	60.776	143.57	219.25	339.79	564.51	801.58	1072.3	1368.1	1789.3	2079.5	2460.9	2937.1	3160.5	3630.2	4041.3	4593.7	5051.8	5351.8	5740.4	6315.1	6788.7	7306.1	7531.9	7886	8191.6	8508.9	9051.4	9195.2	9528.3	9494.6	9477.8	9744.5	10051	10034	10087	10126	10053
14.937	5.0113	5.9714	9.9172	2.2984	0	0	0	0	0	0	0	0	0	2.7301	27.615	59.306	144.06	274.96	443.77	745.93	1003	1386	1674	1989.7	2380.1	2799.6	3340.5	3413.1	3858	4247.6	4569.7	5414.9	5794.3	6181.6	6093.1	7241.1	7469.5	8024.9	8516.2	8744.1	9502.6	9770.6	9886.6	10391	10997	11219	11594	11217	11517
9.312	0	0	0	0	5.671	0	9.0998	3.1186	0.00072879	2.4171	10.213	27.386	58.245	79.332	103.35	145.94	289.74	427.07	599.76	886.21	920.44	1237.6	1519.4	1808.8	2106.4	2738.7	2881.7	3409	3842.5	4037.3	4426.9	4610.4	4958.1	5299.1	5434.7	5887.6	6223.6	6262	6587.6	6739.9	7047.5	7142.7	7298.2	7219	7567.6	7772.4	7914.1	7898.5	7803.3
0.044205	6.1291	0	0.89036	3.4682	0	0	0	0	0	42.707	134.21	276.48	462.23	671.35	992.19	1296.9	1726.3	2222.5	2707.7	3154.1	3767.6	4436.8	4665.7	5654	6308	6725.9	7394.1	8104.1	8664.7	8504.2	9050.8	10138	10591	9886	10258	10108	11094	11183	11472	11825	11965	12073	12289	12739	12935	12655	12749	12865	13583
8.9826	15.29	0	0	0	0	0	0	0	0	11.301	38.026	113.45	204.31	380.23	618.66	1093.1	1261.5	1689.7	2132	2736.3	3296.4	4007.7	4657.6	5403.9	6288.7	6966.4	7781	8546.9	9162.1	10084	10960	11836	12451	12881	13647	14472	15180	15670	16310	16988	17436	17619	18290	18455	18820	18897	19176	19398	19490
5.2601	0	0	0	3.5578	5.4738	3.4452	8.1561	4.7726	6.2617	6.8603	6.7907	9.6054	13.078	18.014	24.308	35.131	107.47	186.54	267.9	374	550.08	713.16	949.33	1273.8	1454	1738.1	2046.5	2448.3	2732.6	3070.2	3352.5	3572.7	3867.2	4207.4	4543	4765.5	5075.6	5226.9	5396.8	5751.4	6030.2	6119.8	6204.4	6216.5	6369.1	6421.9	6560.5	6601.6	6843
5.8951	0	0	2.6013	0	0	1.1931	0	0	0	3.6874	25.036	34.41	52.603	88.866	103.7	144.39	198.17	256.92	350.34	425.81	554.24	612.23	767.58	935.98	1105.8	1257	1459.4	1601.8	1839.9	2096.5	2378.1	2508.3	2711.3	2973.1	3215.4	3382.1	3475.9	3680.3	3873.5	4035.6	4207.7	4391.9	4621.1	4550.4	4495.4	4628.1	4833.8	5021.2	5099
27.351	18.825	0	0	0	0	0	2.9645	3.6118	5.7821	19.562	61.928	176.56	298.93	507.71	797.03	1201.8	1714.5	2318.7	3013.8	3706.3	4572.3	5623	6588.9	7603.7	8591.1	9777.9	10841	11733	12627	13543	14425	15811	16161	17427	18774	19293	19726	20507	21378	21901	22299	23246	23657	23913	24005	24366	24828	25785	26146
0	0	0	0	21.214	0	113.08	63.908	84.29	144.43	180.2	475.42	555.63	823.25	1181.6	1716.2	2211.5	2885.2	3691.2	4239	5070.3	5786.4	6785.7	7827.6	8569.1	8903.3	8929.1	9302.2	10104	10665	11262	11703	11693	12717	13206	13327	13647	14145	14568	15146	15355	15848	16176	16418	16748	16800	16869	17441	17516	17308
0	0	0	0	6.9169	31.022	19.703	20.412	42.342	44.351	66.466	59.693	65.262	137.33	188.37	263.62	379.04	567.14	821.85	904.92	1279.1	1598.9	2307.8	2413.1	3443.7	4076.9	3981.2	4553.2	5297.5	7151.1	6274.8	6777.9	7546.9	7775.2	8539.1	9232.8	10054	10352	10916	11294	11801	12094	12495	12677	12910	13449	13090	13472	13634	13584
0	0	0	5.0483	5.7866	9.9613	0	0	4.6666	5.605	6.3364	34.003	31.474	42.681	75.574	116.76	164.17	252.29	312.95	431.04	567.79	674.67	891.57	1114.1	1364.7	1557.2	1605.7	2104.1	2380	2762.1	3031.2	3294.3	3684	3993.7	4354.2	4671.3	5065.3	5515.8	5724.5	5947	6230.6	6408	6496.2	6648.7	6976.2	7216.1	7323.7	7316.8	7592.2	7542.8
0	0	0	6.0675	0	15.394	6.7442	18.119	78.485	93.78	182.8	367.76	588.57	817.93	997.16	1321.7	1792	2547.4	2992.1	3356.9	4415.6	4412.5	4851.7	6781.7	5975.6	6816	7556.4	8411	9193.5	10010	10410	10756	11320	14130	15025	16338	16622	16764	17752	17964	18208	18709	19381	20014	20467	20418	20860	20648	21089	21375
0	0.7608	0	0.59041	0	19.557	12.264	16.533	9.5205	12.922	20.858	52.268	129.87	198.74	329.51	484.38	701.65	1022.7	1333	1688.4	1937.1	2368.9	2736.8	3204.6	3688.2	4267.2	4874	5345	6023	6557.3	7316.5	7801	8437.2	9284.3	9863.5	10464	10980	11238	11773	12108	12493	12798	13093	13008	13546	14275	14461	14093	14830	14781
9.4534	0.5736	0	1.678	0	0	10.902	18.444	55.405	122.38	260.44	433.42	688.55	1014.4	1348.6	1754.8	2323.2	2928.5	3592.2	4387	5064.8	5831.5	6545.1	7274.3	8190.5	9089	9484.4	10112	11129	12105	12554	13657	14118	14531	15162	15770	16544	17008	17927	18279	19287	18778	19501	19810	20665	20896	20760	21309	20896	21089
1.9238	0	0	0	0	4.1329	3.9909	0	6.6399	6.6094	12.623	32.299	69.126	163.08	301.6	492.81	706.66	1000.8	1243.3	1651.2	2074.3	2508.5	3020.8	3620.4	4142.3	4811.9	5336.5	6065.3	6593.2	7338.8	7708.2	8189.1	9339.1	9766.2	10622	11214	11934	12493	12981	13689	14010	14333	14591	14797	15169	15462	15789	16214	15791	15980
4.7479	6.1836	6.9679	0	0	0	0	0	0	12.761	40.783	95.206	173.62	304.33	414.39	634.9	859.02	1136.1	1334.2	1678.7	2013.2	2378	2747.9	3099.4	3506.6	3933.5	4358.5	4719.2	5059.1	5485.1	6014.2	6233.7	6583	6862.8	7254.4	7701.5	7927	8202.7	8477.1	8669.1	8866.9	8946.9	9087.7	9267.3	9139.8	9089.8	9226.9	9261.6	9449	9367.9
0	0	0	1.1776	6.4906	3.1314	13.291	38.601	70.433	110.86	157.31	233.17	339.27	456.23	615.85	779.54	1011.7	1260.1	1557.2	1930.5	2277	2624.2	3063.7	3528.9	3908.9	4379.6	4797.3	5247.9	5396.6	6188.4	6562.6	7075.6	7811.6	8019.4	8482.3	9067.9	9447.8	9912.7	10190	10556	11163	11496	12092	12274	12394	12557	12783	13174	12940	13310
11.797	0	1.1602	0.96972	0.66525	0	0	0	5.4558	78.018	165.48	327.6	526.32	888.98	1053.2	1547.9	1776.7	2351.7	2802.8	3135.4	3693.6	4572.9	4909.2	6172	6400.7	6794.1	7407.1	7890.5	9957.4	10921	10787	10225	10880	11268	11604	12424	12645	12889	13430	13536	13858	14223	14405	14598	14676	14583	14804	14859	15115	15000
9.3856	0	0	0	3.5983	3.836	3.1903	0.62173	0	13.306	17.131	21.595	62.547	112.68	176.78	202.07	287.03	441.36	551.81	652.03	768.21	890.43	1006.9	1223.3	1313.9	1553.7	1734.4	1857.4	1949.1	2131.7	2372.2	2445.6	2742.2	2877.5	3001.5	3335	3368.4	3601.3	3775.5	3850	3983.9	4082.6	4077.8	4158.1	4212.9	4434.7	4522.5	4609.1	4714.7	4707.8
0.20561	0	0.16228	7.6866	0.92266	0	0	16.08	1.188	22.513	14.67	27.576	34.372	50.919	75.825	102.19	153.44	232.11	290	399.3	522.58	662.66	791.08	933.49	1100.3	1248.9	1370.6	1489.2	1613.4	1801.9	2014.6	2105.5	2227.5	2293.6	2467.2	2720.7	2897	3064.5	3239.5	3364.5	3502.8	3627.9	3812.4	3944.2	4025.5	3999.7	4141.2	4198	4293.7	4405.8
12.34	4.7759	0.37356	3.5137	0	4.098	0	0	0	0	4.1009	25.376	62.701	124.22	291.98	428.85	598.46	816.36	1006.7	1343.8	1680.3	1952	2393.9	2746.9	3365.4	4054.1	4413.7	4970.4	5572.8	6278.6	7181.4	7600.5	8294.9	9086.5	10044	10576	11422	11731	12501	12985	12950	13644	14061	14543	15231	15371	15647	16151	16223	16269
0	0	0	0	13.365	9.4592	2.6476	1.0362	5.8543	22.307	36.816	72.017	122.8	200.73	267.69	358.92	451.01	603.55	753.53	959.02	1190	1405.6	1585.6	1754.7	1903.7	2112.6	2297.5	2672.9	2716.7	3095.2	3336.2	3619.4	3943.7	4456.4	4734.7	4873.1	5343.7	5258.6	5625.1	5793.3	5944.6	6122.5	6204.4	6213.3	6537.2	6751.2	6879.8	7363.5	6834.7	6992.7
5.9516	1.0776	0	1.1206	0.42313	0	2.5938	30.038	87.345	158.1	285.35	456.82	713.16	1041.4	1396.7	1857.1	2370.3	2949.5	3534	4229.7	4754.1	5820.8	6492.8	7499.3	8200.4	9100.3	9500.3	10445	11685	12458	12764	14115	15017	15747	16014	17051	17828	18461	18713	19330	19966	20105	20868	21406	21211	21642	21576	21655	21569	21741
0	5.2011	0	0	8.0752	3.1638	0	18.027	32.387	34.269	42.247	52.687	85.359	91.714	138.97	207.57	285.49	438.87	627.45	948.01	1420.5	1988.4	2363.2	2812.1	3385.6	4195.5	4214.6	4828	5119.5	5794.5	6153.4	6676.7	7235.8	7678.7	8287.2	8752.8	9315	9784.3	10316	10429	10998	11334	11438	11706	11558	11678	12156	12436	12740	12235
6.0805	4.2682	0	0	0	7.6769	0	0	0	10.324	35.111	115.64	209.99	314.57	498.95	786.88	1115.3	1452	1806.7	2224.5	2744.6	3383.7	3895	4587.7	5215.8	5627.8	6123	7171.4	7577.4	8203.7	8659.7	9078.6	9653.6	10396	11151	11969	12003	12888	13201	13514	14171	14237	15137	16537	14510	16584	15203	15190	16682	16785
0	0	0	4.9756	7.3251	20.301	23.534	31.662	26.637	20.281	29.907	19.839	26.748	39.636	58.025	112.1	189.83	301.04	466.2	656.02	873.84	1132.3	1390.1	1666.1	2057.9	2316.8	2614.1	3091.8	3377.3	3837.6	4122.7	4612.7	4882	5325.2	5621.3	5989.9	6313.4	6966.7	7018.8	7419.3	7763.4	8009	8672	8638.8	8850.8	9119.3	9162.1	9436.4	9870.2	9961.6
0	0	0	2.1571	0	10.519	3.8081	7.5601	10.197	41.577	99.965	202.27	342.15	557.14	884.14	1224.4	1665.9	2076.7	2613	3052.3	3586.2	4082.2	4546.1	4998.2	5555.2	6274.9	6823.3	7465.2	8587.8	8850	9540.9	10246	10924	11659	12372	13235	13867	14626	15007	15910	16061	16954	17008	17557	18060	18436	19474	18899	19993	19967
0.025574	1.8752	0	3.2706	0	4.6723	2.8994	12.217	18.264	19.158	22.166	8.6458	54.121	102.69	238.12	350.93	553.78	791.72	1050.3	1355.7	1690.4	1978	2279.6	2680.8	3009.3	3384.3	3767.2	4111.3	4501.2	4915.6	5436	5920.7	6350.7	6884.9	7224.9	7593.4	8242.1	8718	8956.1	9416.2	9605.8	10014	10324	10563	10892	11108	11236	11394	11570	11718
20.505	0	0	0	0	2.55	0	0	0	4.0548	18.931	35.065	72.652	132.26	227.09	373.34	574.5	792.63	1063	1388.3	1826.3	2269	2723.3	3175.1	3671.4	4264.6	4658.7	5031.6	5817.5	6450.9	6820.4	7544.1	8206.6	8883.1	9637.7	10134	10968	11361	11984	12492	12881	13013	13584	13870	14071	14319	14503	14966	15106	15210
13.602	0.54412	0	0	3.5666	2.6058	0	0	0	1.3222	0	0	5.9689	32.04	68.98	108.37	190.38	288.42	470.4	665.78	894.74	1136.9	1467.3	1758.3	2104.5	2560	2947.2	3345.5	3912.1	4452.8	5088.7	5703.9	6083.4	6645.7	7166.3	7756	7971.6	8387.6	9196.1	9136.6	9661	10225	10399	9777.4	9838.9	9922.9	10531	10470	10513	10774
0	8.3073	0	5.8629	0	0.13662	1.843	0	11.227	19.646	40.81	84.803	110.45	206.27	325.19	525.41	788.51	1085.4	1436.4	1872.6	2402.4	2990.7	3580.1	4223.4	4844.7	5773.6	6403.7	7105	8040.9	8710.4	9434.9	10170	11098	11827	12482	13193	13678	13907	14402	14944	15752	15779	15956	16156	16020	17255	16840	16815	16594	16465
5.8651	5.6882	0	1.4529	0	0	0.78768	0	0	14.309	46.336	73.211	125.49	177.67	277.18	397.43	521.65	696.03	905.43	1120.6	1436.2	1686.2	1958.2	2281.2	2501.3	2997.7	3291.6	3804.3	4276.9	4765.9	5136.4	5602.5	6067	6737.3	6941	7418.1	7858.7	8357	8765.1	9031.7	9217	9696.4	9613.5	9935.4	10117	10304	10271	10372	10605	10578
8.0492	0	6.7925	8.1297	3.1338	0	0	0	4.9751	30.235	72.698	115.27	131.27	201.06	218.54	274.38	380.85	479.38	630.59	855.37	983.06	1181.3	1362.2	1558.2	1891.3	2108.9	2373.4	2587.1	2980.4	3159.7	3390.5	3932.5	3582.2	3984.3	4493	4943.4	5476.8	5690.3	5643.6	6206.5	6423.1	6997.1	6915.9	7425.9	7360.9	7806.5	7590	8007.5	7944	7987.6
7.5333	6.6262	0	4.6889	0	0.42205	0	2.2897	0	0	2.1433	58.869	166.21	350.02	611.54	1007.2	1439.5	2079.7	2684.7	3485	4181.4	4978.5	5558.8	6321	7270.9	8162.7	8946.4	9661.4	10696	11529	12233	13013	13688	14773	15349	15535	16364	16683	17653	17877	18134	18484	18710	18720	19252	18876	19471	19479	19451	19455
11.154	3.9918	0	0	0	1.3381	0	5.8247	8.5264	43.682	94.13	205.17	379.94	621.54	960.42	1338.4	1704.7	2230.4	2675.1	3356.4	3940	4713.9	5568	6400	7237.8	7958.5	8747.1	9531.5	10005	10898	12042	12218	13235	13827	14624	15471	15914	16808	17350	18126	18589	18904	19273	19861	20095	20695	20721	20860	21069	21757
0	0	1.2566	5.7584	1.873	5.192	1.5472	9.5174	15.795	39.415	96.127	170.57	362.65	536.97	798.37	1141.3	1538.1	2035.5	2627.4	3152.9	3946.3	4662.7	5470.8	6385.1	7392	8045.5	9188.3	9927.9	10644	12200	13207	13527	14445	14746	15494	16452	16814	16727	17737	17777	18927	18827	19261	19734	19143	20450	21464	21146	21307	21089
0	2.9278	0	0.76502	0.6381	2.6852	0	0	0	1.0984	0	2.1243	0	0	1.2774	72.763	117.49	197.11	280.48	377.09	469.98	620.21	804.67	998.76	1197.2	1388.5	1647.6	1861.8	2000.2	2359.3	2530.4	2699.4	2899.3	3211.4	3456.6	3729.8	3857.4	4254.3	4734.3	4911.5	5151	5324.5	5607.1	5660.3	5911.6	6025.7	6374	7005.4	7303.8	7137.9
5.7804	22.86	10.584	19.16	0	0	0	0	45.746	19.072	57.494	94.846	211.43	344.22	577.91	812.67	1073.2	1399	1722.8	2290.9	2656.4	3188.1	3705.2	4358.2	5043	5684.7	6359.2	6889.5	7319.3	8091.3	8562.2	9204.9	10075	10576	11067	11568	12153	12610	13216	13665	14172	14463	14986	15464	15757	16154	16335	16457	16791	17002
4.3376	0	0	0	0	0	22.599	61.193	119.53	282.1	584.86	1217.6	1639.8	2466.9	3193.7	4285.6	5345.1	6571.8	7646.2	8655.2	9613.4	10939	11585	12902	14160	14582	15733	16688	18110	19149	19708	19699	20223	21334	22370	22464	22981	23138	23057	23700	23651	23299	23573	23820	23931	23116	23580	23482	23423	22676
0	0	0	0	0	5.4377	7.0535	4.2374	11.533	13.106	7.3125	4.7569	0	0	7.5522	34.457	68.677	156.46	260.26	401.49	590.23	780.42	944.52	1537.7	1567.2	1668.9	1852.3	2051.9	2708.9	3026.4	2868.2	3058.1	3348.7	4024.3	3847.7	4212.9	4806.5	5192.1	5666.7	6102.7	6529.2	6990.9	7494.8	7855.9	8194	8316.9	8633.4	8843.3	9235.5	9159.1
0	0	0	0	2.6239	28.539	35.274	29.574	40.256	70.169	97.068	146.84	212.83	310.18	468.22	681.75	1017.1	1411.8	1914.4	2558.2	3362.3	4173.7	5090.7	5904.6	6936	7900.9	8840	9962.7	10961	12054	12718	13753	14671	15786	16307	17295	17820	18361	19202	19980	20418	20808	21384	22129	21782	22620	22403	22898	21368	21330
21.445	4.2651	0	0	0	0	0	2.6681	13.231	86.07	189.1	311.5	540.35	730.34	1050	1352.3	1788.5	2412.3	2812.1	3594.2	3524.1	4372	5852.8	6581.7	7557.6	8287.6	9201.9	10200	11012	11809	12825	13506	14404	15158	16146	17057	17796	18831	19324	19982	20830	21185	22284	23010	23227	23575	23957	23907	22143	22284
0	0	0	0	0	12.365	2.1375	10.44	14.287	18.664	50.72	96.946	156.78	240.07	356.48	518.12	710.81	968.48	1272.5	1681.5	2106.1	2623.8	3195.2	3810.4	4590.8	5437.1	6054.2	6845.8	7501.9	8284.6	8873.4	9667.9	10196	10862	11203	11943	12544	12845	13326	13550	14089	14799	15698	15544	15795	15903	16004	16747	16938	16848
0	0	0	0	6.921	9.211	19.944	24.348	33.269	64.502	99.437	163.34	281.66	440.69	608.92	844.6	1113.6	1488.8	1876.2	2279.1	2799	3276.3	3783.4	4374.8	4938.5	5763.5	6321.4	7122.4	7697.9	8068	9029.6	9707	10216	11102	11629	12242	12224	12893	13468	13861	14337	14816	14957	15189	15139	15290	15556	15692	15985	15843
3.4741	0	0	3.6406	4.2625	0	0	0	0	0	0	0	0	0.7437	0	38.498	96.226	194.95	307.67	453.67	620.88	842.94	1122	1356.4	1667.6	1921.7	2347.2	2674.5	2926.7	3378.7	3692.7	4055.9	4340	4777.6	5063.7	5204.1	5545.6	5875.4	6157.7	6379.9	6550.5	6840.2	6702.3	7013.4	7201.1	7230	7234.6	7371.7	7344.5	7476.3
0	9.4557	0	0	0.10585	5.0516	5.29	3.7389	0	5.9806	3.9012	11.35	13.568	35.659	67.281	137.4	202.39	334.84	515.1	715.95	973.02	1215.7	1557.7	1867.1	2228.4	2591.3	3042.9	3384	3850.7	4376.4	4741.8	5183.3	5621.9	6079.9	6608.2	7029.2	7380.1	7894	8380.7	8645.9	8962.7	9211.1	9586.1	9966.9	10341	10397	10726	10771	11167	11244
0	0	0	9.2869	6.8818	0	3.2395	35.681	91.1	204.8	439.26	663.41	1067.2	1605	2300	3045.3	3832.7	4916.4	5966.5	6973.6	8255.4	9702.8	10675	11801	12381	13922	14135	16593	17364	18533	19498	21048	22434	23619	24636	25535	25854	26835	27641	27296	28403	28436	28641	28697	29755	30221	30765	29940	30620	29815
8.5265	2.6282	0	2.6832	0	0	0	3.6387	3.5472	6.2156	15.931	15.938	42.728	40.329	104.3	140.26	220.34	326.11	485.48	598.97	768.47	951.88	1302	1545.6	1931.3	2232.4	2300.5	1999.5	2298.3	2636.6	3014.1	3475.7	4076.3	4518.2	5031.9	5491	6002.9	6464.7	6993.9	7503.1	8062.8	8613.3	9030.9	9700.6	10048	10417	10674	10825	11216	11795
0	2.479	0	4.9673	3.3503	0.21652	3.7868	0	0	56.265	119.89	255.87	395.57	558.96	733.99	939.76	1196.6	1484.5	1759.7	2002.8	2334	2945.5	3295.9	3588.3	4002.8	4559.8	5027.9	5674.4	6061.6	6502.1	6579.2	7591	8087.6	8729.9	9337.4	9598.4	10011	10312	10717	11352	11356	11652	11817	11858	12096	12274	12419	12377	12049	12028
0	12.858	0	0	0	23.244	0	12.694	17.491	41.49	32.219	56.071	96.978	178.75	228.11	391.47	490.75	596.54	873.36	934.44	1078.5	1440.2	1621.7	1902.5	2121.8	2603.4	2453.3	2789.8	3264	3618.6	4109.9	4138.6	4625	5105.2	5272.5	5563.1	5964.9	6446.8	6621.6	6945.6	7328.7	7329.5	7256.1	7598.5	7864.1	7837.7	7772.4	7864	7631.9	7261.8
0	0	0	0	2.0984	42.815	1.3901	24.625	24.463	47.029	85.714	95.815	172.89	303.63	373.33	490.56	664.14	898.73	1008.2	1688.6	2194.5	2024.6	2516.9	3613.3	3457.6	3435.9	3979.7	4356.6	4931.5	5334.8	6031.4	6391.2	7021.6	7460.1	7514.2	7841.9	8356.1	8869.4	9063.3	9334.7	9625.7	10311	10212	10446	10627	10523	10745	10761	10896	10968
8.896	0	0	0	0	6.8838	8.9592	6.975	5.9908	3.8771	2.4269	21.632	54.998	147.8	267.7	445.39	636.57	885.95	1169.1	1365.7	1645	1799.3	2180.7	2568.3	2817.1	3322.6	3217.4	4194	4923.2	4941.9	6028.8	6857	6658.8	7252	7634	8194.6	8827.1	9411.8	9816.7	9924.8	10336	11167	11078	11587	12054	11912	12245	11896	12054	12328
0	0	0	0	5.9936	17.63	12.281	16.67	25.138	39.67	92.61	158.3	269.95	444.42	683.14	984.76	1382.2	1709.9	2053.1	2662.6	3316.9	4003.5	4072.6	4422.8	5224.7	5267	5862.5	6125.9	6539.6	7014.4	7377.4	7770.8	8247.5	8506.4	8897.5	9007.8	9294.9	9768.4	9756.4	10036	10369	10520	10614	10715	11007	11189	11202	11416	11701	11716
12.127	4.6012	0	0	0	1.0089	2.4459	0	6.9862	28.592	55.672	93.734	173.14	279.32	461.79	723.44	1014.8	1352.4	1762.6	2164	2571.7	3289.3	3766.8	4436.9	4902.6	6015.7	6312.6	6992.6	7647.9	8203.4	9044.8	9924	10809	11543	12577	13086	13980	15003	15447	15544	16270	16497	16529	17046	17084	17376	17830	17462	17504	17804
0	0	0	3.2065	5.2161	5.0748	6.2342	0	0	0	36.978	124.32	218.54	417.47	663.46	1041.6	1460.8	2062.6	2700.9	3369	4030.4	4630.6	5293.5	5931.4	6706.7	7360	8219.5	8783.3	9475.7	10188	10787	11097	11907	12559	12906	13781	13741	13857	14587	14643	15921	14860	14377	14510	16219	17269	17635	17347	14741	16395
7.6114	1.3879	0	0	0	10.271	0	11.27	21.039	43.932	80.225	94.688	134.83	243.37	399.33	585.97	754.97	986.19	1257	1501	1811.9	2085.5	2425	2729.6	3028.3	3407.5	3684.8	3813.1	3964.9	4211	4464.6	4506.6	4897.9	5034.8	5266.6	5463	5768.5	5957.7	6196.5	6303	6477.4	6546.5	6536.2	7129.1	7244.3	7262.3	7227.3	6968	6979.7	6916.6
0	0	0	2.8357	4.0377	8.6566	8.6997	22.287	2.3395	2.4541	3.8885	16.163	14.871	38.27	44.909	89.183	149.82	290.5	518.76	664.53	730.32	1153.7	1383.2	1704.6	1958.3	2526.7	2850.9	2943.9	3531.1	3366.6	4159.4	4156.4	4343.2	4654.2	4961.6	5267	5430.1	5833	5837.9	6213.8	6551.2	6428.8	6760.6	6676.3	6841.1	6994	7275	7473.6	7437.4	7380.1
9.2913	7.9727	6.5788	5.5841	0	0	0	0	0	0	0	0	45.357	147.84	269.19	507.92	767.36	1070.7	1466.6	1844	2346.6	2796.7	3442.5	4049.7	4581.7	5216.2	5901.8	6422.2	7060.8	7419.5	8185.7	8877.5	9101.5	9606.6	10141	10996	10989	11931	12332	12377	12748	12976	13259	13579	13936	14418	15003	15011	15427	15508
0	0	0	0	11.509	10.794	14.521	15.065	0	10.343	23.309	46.664	41.05	58.165	90.4	129.44	135.85	233.9	312.82	479.3	979.83	1227.1	1560.8	995.66	1203.9	1394	1603.5	1896.6	2102.1	2408.9	2745.5	3008.9	3318.5	3360.1	3712.2	3915.3	4226	4567.5	4686.3	4955.6	5247	5508.1	5617.5	5732.3	6188.3	6384.4	6605.9	6741.4	6256.9	6636.7
0	0	0	5.1407	7.674	5.776	11.89	8.5368	13.485	6.7888	18.132	13.245	14.308	30.584	34.821	61.359	94.033	140.91	188.16	261.12	307.02	357.57	439.76	535.26	627.93	704.57	793.85	865.72	949.99	1121.9	1231	1364.9	1593.7	1734	1812.1	1938.5	2158.7	2399	2598.2	2773.8	2906.8	3018.5	3084.5	3257.1	3403.9	3483.6	3508.6	3651.9	3844.3	3877.9
31.895	0	0	0	0	0	0	0	4.7514	6.7119	14.586	48.95	103.47	219.04	316.82	446.91	700.97	969.18	1293.8	1575.1	1909.1	2227.8	2687	3015.9	3516.8	3727.5	4073.2	5341.8	6198.5	6732.3	7127.1	6004.4	6211.5	6623.5	6807.5	7116.2	7384.1	7730.7	8176.3	8355.7	8988.7	9234.1	9438.1	9496	9702.8	9691.7	9948.7	10048	10142	10087
5.1403	8.8083	0	3.0728	0	0	0	0	0	0	4.6048	22.25	55.342	106.07	195.22	299.34	400.85	579.06	734.11	1042.2	1244.4	1511.5	1740.2	2041.1	2269.3	2503.3	2589.8	3092	3267.7	3592.1	3747	3961.5	4209.9	4466.5	4725.4	4722.4	5279.8	5181.7	5636.3	5574.2	5997.6	6224.3	6265.4	6287.6	6577.2	6891.7	7106.6	7439.7	7002.3	7182.7
17.358	14.497	0	0	0	0	0	0	0	0	1.1379	31.481	81.56	154.41	288.26	444.69	647.5	894.93	1218.1	1481.2	1808.5	2049.8	2448.2	2825	3077.2	3485.4	3975	4263.8	4693.5	5124.7	5532.5	5828.3	6241.4	6748.4	7098.7	7489.6	7894.5	8307.8	8326.6	8559.5	8761.9	8950.2	8973.1	9077	9509.7	9236	9378.8	9336.9	9400.5	9497.1
6.8122	3.5396	0	0.19229	0	0	6.6775	11.584	38.719	86.691	156.07	211.13	360.15	471.39	678.62	902.55	1160	1421.1	1671.3	2111.1	2427.9	2891.4	3360	3753.5	4371.7	4780.6	5305.3	5721.9	6006.9	6600.1	6709.8	7079	7928.4	8293.6	8563.9	9080.7	9626.6	9647	10408	10712	10918	9585.7	11312	11695	12012	10607	10132	11813	12609	11826
0	0	0	0	5.9977	16.075	19.688	25.503	51.04	88.394	185.63	273.04	441.49	627.76	792.71	1020.2	1213.7	1488.6	1792.4	2091.4	2439.8	2758.5	3167.6	3651.9	4097.7	4450.2	4999.5	5402.1	5945.5	6113.2	6598.6	6938.3	7311.9	7723.6	7964.6	8427.6	8651.3	8856.5	9218.4	9381.5	9505.3	9650.9	9667.3	9656	10042	10207	10207	10425	10556	10346
0	0	0	3.9882	18.544	0	6.4106	0	0	0	0	0	0	28.87	81.126	168.34	277.9	415.94	508.18	630.51	872.62	1032.4	1249.6	1476.3	1616.4	1937.4	2201.6	2476.3	2847.4	3266.5	3577.2	3764.7	4359.2	4859.2	5381	5417.3	5351.1	5959.8	5492.5	6147.8	6475.8	7441.6	7256.7	7293.8	6677.5	7067.6	7061.4	7029.4	6977.4	7016.7
0.045202	0	0	0	5.5276	12.435	6.3394	19.042	13.77	20.051	36.091	80.116	168.4	304.66	476.86	729.6	962.75	1348	1703.5	2122.3	2579	3089.3	3519.2	3905.7	4512.3	4836.9	5343.3	5732.5	6256.6	6759.4	7118.8	7440.9	7781.5	8244.3	8780.8	8993.5	9320.4	9639	9700.3	9939.6	10018	9993.6	10331	10383	10464	10417	10341	10460	10652	10821
0	4.555	0	0	0	2.0697	7.9509	11.69	24.256	28.257	69.117	112.49	166.52	254.57	359.01	588.15	819.13	1172	1531.3	2027.9	2557.2	3273.2	3967.8	4771.9	5662	6245.6	7252	8061.6	8981.6	10048	10775	11381	12405	13295	13173	14274	15599	16067	16562	18207	18689	19058	19368	19567	19735	19725	19976	19961	20186	20295
0	0	0.74871	0	0	4.6495	13.803	44.434	105.01	174.73	298.91	417.76	594.81	766.61	932.54	1239.2	1444.8	1827.6	2228	2857.2	3482.5	4341	4856.8	5875.3	7124.2	7926.4	9042.5	9777.8	11058	12210	12252	13832	14962	16507	17745	17189	18330	19366	19718	20607	21363	21556	21687	22192	21956	22068	22240	22478	22685	22877
0	0	0	4.6007	3.6911	11.287	0.9029	21.306	47.533	107.62	205.62	337.41	590.6	859.87	1231.3	1708.5	2150.8	2794.2	3271.6	3977.5	4724.1	5608.4	6364.5	7114.2	7837.1	8628.8	9544.5	10169	11040	11803	12722	13723	14482	14944	16179	16718	17405	17953	18377	18623	18987	19297	19879	20044	19948	20414	20915	20806	21214	20943
4.0645	5.3041	0	0	0	0	2.7722	4.2408	21.2	52.946	89.355	137.11	194.57	283.72	573.49	629.65	865.71	1150.9	1414.9	1822.9	2224.8	2632.6	3234.3	3783.9	4240.6	4872.6	5338.7	5997.1	6556.1	7028.9	7634	8117.7	8645.2	9194.4	9482.2	10046	10516	10669	11068	11397	11612	11997	12049	12291	12446	12853	12919	12986	13107	13053
12.935	7.7319	3.9777	0	0	0	0	0	0	0	0	10.204	35.453	61.602	132.9	179.25	281.03	417.79	628.17	603.67	692.79	838.42	992.88	1130.2	1290.6	1572.7	1776.4	2113.2	2142.1	2390.4	2618.5	2803.7	3034.8	3216.2	3432.2	3691.9	3982.5	4176	4307.6	4459.7	4648.7	4725.9	5003.9	5069.8	5175	5118.5	5213.7	5338.8	5336.8	5485.6
14.41	7.7802	0	6.8335	0	0	0	0	0	0	0	0	0	0	32.308	101.92	206.84	330.98	518.24	720.66	1013.6	1313.1	1603.4	1957.5	2334.9	2810.9	3299.5	3720.4	4179	4600.1	5057.2	5463.6	5860.8	6485.9	6969.4	7254.4	7555.6	8155	8349.1	8570.6	8908.1	9195	9446.5	9455.6	9733.6	9854.7	10061	10129	10056	10255
0	0	0	0	3.876	14.935	12.039	15.625	11.774	12.752	26.594	35.872	65.913	124.68	209.15	373.36	545.09	765.85	1004	1323	1640.9	2091.3	2432.5	2871.2	3309.7	3785.4	4323.3	4891.5	5192.8	5839	6257.2	6670.6	7299.3	7662.5	8309.4	8613.5	9154.4	9742	9915.5	10585	10773	11334	11515	11561	11664	11796	11956	12417	12328	12682
49.021	14.761	8.2871	0	0	0	0	0	0	8.7323	112.35	339.73	629.44	986.1	1316.1	1944.3	2556.9	3138.1	3984.6	4796.1	5114.4	6464.7	7235.5	7885.5	8693.6	9635.1	10386	11499	11808	12354	13792	13874	14649	16102	16998	17644	17866	17809	18700	19213	19572	20719	20776	21215	21582	22630	22809	22366	23022	23635
10.244	7.5642	0	0	0	0	0	0	0	4.0306	16.135	34.198	86.963	160.12	282.37	485.22	625.57	911.44	1156.5	1397	1804.2	2157.6	2481.8	2936.2	3335.5	3906.3	4436.9	5022.3	5759.6	6300.1	6955.2	7713.6	8446.8	9324.5	9938.7	10846	11739	12787	13319	14096	14713	15277	15755	16441	16774	17169	17446	17719	17723	18263
0	0	0	0	2.5677	9.5056	6.7428	14.49	15.808	7.8209	20.952	16.505	19.856	34.777	31.435	59.674	84.217	131.42	175.19	265.7	344.7	471.4	572.5	737.98	874.55	1058.3	1231.8	1516.7	1699.9	1974.4	2153.7	2508.6	2834	3175.4	3516.5	3846.6	4110.1	4540.9	4745.3	5237.1	5381.6	5798.4	6205.4	5985.3	6347.7	6512.1	7075.5	6704.5	6318.1	6644.8
22.857	5.1371	0	1.5052	0	0	0	0	0	0	0	0	0	0	0	0	15.737	37.809	40.022	74.286	110.03	175.93	263.92	320.15	457.67	664.12	1064.9	1366.3	1662	2034.9	2638.9	3034.8	3445.2	3746.3	4244.8	4865.4	5395.4	5883.8	6384.9	6730.7	6744.8	7229.1	7503.7	7722.1	7900.8	8097.3	8450.3	8626.4	8949.5	9071.1
0	0	0	0	14.022	10.348	13.183	20.69	22.175	33.667	86.874	184.22	380.39	638.79	993.94	1460.1	1906.2	2545.2	3172.9	3756.1	4707.2	5484.9	5814.2	6288.8	7043.9	7683.4	8244.1	8813.3	9011.7	9447.4	10176	10818	11546	11553	12268	12623	13670	14112	15072	15169	15733	16057	16307	16616	16644	16922	16952	17343	17927	17845
0	4.3724	0	1.7622	0	1.0951	10.278	8.8237	2.3639	4.7857	0	0	17.972	19.665	87.102	133.82	181.43	317.42	451.58	645.29	890.93	1167	1511	1860.5	2182.9	2693.5	2957.1	3516.6	3951.1	4409.2	4672.5	5143.7	5623	5900.9	6278.4	6746.8	7309	7684.8	7884.1	8307.9	8522.8	8805.6	8828.9	9160.2	9232.1	9427.8	9621.5	9756.4	9981.1	9990.8
4.7438	8.1318	0	0	0	4.896	0	0	0	0	0	0	0	0	0	38.002	66.606	157.35	303.87	421.81	641.73	917	1169.5	1571.4	1922.1	2336.4	2732.7	3364.4	3855.1	4423.2	4998.8	5705.8	6010.9	6824.4	7144.6	7736.5	8238	9120.3	9175.4	9859.8	10124	10601	10743	10943	11366	10912	11641	11001	11346	11568
5.71	0	0	0.092171	0.062194	4.0603	3.2053	5.4552	5.649	16.55	24.848	31.926	55.139	66.497	121.06	229.3	324.01	485.2	697.77	891.49	1218.8	1538.4	1866.2	2185.6	2561.5	3008.1	3486.1	3858	4326	4570	5048.1	5423.1	5885.2	6537.7	7064	7367.7	7870.3	8482.9	8665.7	8828.3	8903.7	9438.7	9353.2	9608.7	9689.9	9668.4	9932.1	9999.6	10057	8954.2
12.657	1.6093	0	3.374	0	0	0	1.5686	9.6825	10.352	45.752	88.235	164.45	247.73	395.63	538.37	727.33	854.75	1059.4	1259.9	1514.9	1783.9	2216.4	2400.6	2875.5	3184	3699.8	3776.9	3940.4	4217.7	4327	4644	5108	5370.2	5699.6	5911.6	6311.6	6632.3	6830	7059.1	7103.4	7316.2	7524.5	7760.4	7962.9	8072.2	8185.8	8275.1	8507	8584.6
0	0	0	0	17.226	0	18.719	0	21.699	53.695	67.867	162.2	207.76	492.31	788.22	1214.9	1719.3	2193.6	2926.1	3154.1	4960.2	5647.8	6250.2	7136.6	8098.6	8867.4	9713.3	9677	9639.6	12087	13492	12357	12744	13583	14059	14998	15585	16358	17209	17550	18086	18832	19305	19584	19581	20153	20508	20728	21087	21254
0	1.3686	0	3.4076	5.7155	7.1329	11.24	7.8076	19.681	46.147	89.159	140.88	262.01	424.71	658.55	985.64	1378	1802.7	2306.3	2889.6	3462.8	4036.3	4675.5	5344.7	5979.1	6881.8	7569.1	8343.3	9073.4	9918.3	10807	11416	11770	11818	12984	13452	13534	14026	14146	14819	15031	16670	17081	16030	17593	17506	18862	18481	16016	16782
6.4377	0	0	6.77	2.8208	4.9797	0	10.428	35.655	64.84	117.93	202.47	302.55	409.85	493	593.85	711.5	822.37	935.98	1017.5	1136	1195	1391.9	1572.9	1930.3	2258.5	2620	2866.5	3442.2	4055.2	4300.6	4840.2	5486.9	5952.7	6497.4	6837.2	7292.9	7811.2	7850.3	8597	8728.2	8847.3	8957.1	9489	9616.1	9674.9	9712.9	9733.8	9659.3	10012
0	0	0	2.4792	0	27.721	26.569	22.422	41.107	60.938	109.67	157.18	231.01	313.85	451.7	552.5	704.56	848.7	1068.8	1291.4	1522.3	1788.8	2051.3	2343.8	2645.7	2969	3415.3	3799.5	4154.9	4475.1	4767.9	5072.5	5645.5	5916.8	6308.2	6712	7152.5	7387.7	7776.4	8143.2	8437.5	8792.5	9079	9216.9	9407.3	9763.5	10058	9837.3	10317	10265
19.43	3.1457	0	8.0491	0	0	0	0	0	7.3928	5.9388	29.335	56.189	142.1	249.82	396.29	582.42	824.93	996.55	1322.6	1635.8	1941.2	2210.9	2543.2	3015.4	3487.7	3590.3	3900.4	4345.9	4662.2	5024.3	5209.9	5602.7	6000.1	6185.3	6283.1	6570.2	6572.9	6939.7	7118.4	7239.4	7298.1	7473.6	7564	7975.6	8039.5	8050.3	7700.8	8173	7962.3
1.7836	0	4.7305	1.9947	0	0.36839	0	0	0	4.9585	18.966	51.888	98.454	166.54	250.9	341.49	444.59	567.12	672.6	810.16	941.53	1081.1	1260.8	1424.2	1660.5	1867.5	2016.3	2353.1	2585.8	3012	3527.3	3875.4	4246.3	4669.5	4920.8	5630.4	6009.7	6287.2	6766.3	7029	7454.6	7738.1	7996.9	8280	8420.4	8614.8	8668.6	8863	9036	9338.6
7.3897	4.515	0	7.8861	0	6.5259	0	0	5.6909	6.7413	8.3144	6.5716	26.28	105.6	213.53	344.72	577.5	834.86	1068.6	1511.4	1852.5	2320.4	2588.8	3134.4	3495.2	4118.2	4719.1	5149	5708.3	6258.7	7148.4	7509.1	8167.9	8976.8	9635	10210	11160	11617	12165	12357	12793	13248	13559	14166	14624	14667	15032	15225	15511	15699
0	0	0	0.062177	0	12.194	14.573	53.648	124.86	258.25	448.21	708.52	1088.3	1708.8	2186.2	2879.1	3610.9	4499	4820.1	6213.3	7207.4	7991.9	8735.4	10081	11962	11764	12589	14917	14438	15532	16446	17526	18570	20069	20333	21268	21615	22211	22394	23052	23543	23666	23151	23171	23834	23820	24374	24225	23478	23216
0	0	0	7.2581	0	6.1072	0	0.3821	0	2.5691	15.807	29.469	89.798	193.23	331.5	582.01	837.24	1053.5	1331.8	1695.2	2059.3	2351.7	2664.3	2953.3	3200.5	3492.3	3845.4	4106.1	4305.7	4643.6	4919	5105.3	5555.7	5388.1	5778	6149	6425	6600.9	6841.1	7166.9	7267	7581.6	7670.8	7793	8052.5	7932.2	8003.8	7824.3	6703.9	6601.7
19.655	6.8167	2.0354	0	0	0	0	15.007	0	19.104	33.072	79.054	81.874	232.11	358.16	573.49	794.66	1134.3	1427.3	1777.5	2190.5	2583.3	3019.9	3542.5	3994.2	4236.7	5082.6	5262.6	5658.6	6174.5	6676.2	7152	7554.4	8097.6	8510	9079.6	9717.8	10283	10612	10975	11348	11997	12415	12671	12826	12988	13494	13458	13732	13941
4.5318	0	3.2753	0.7456	3.525	0	0	0	33.208	74.068	115.22	180.51	278.61	389.75	565.13	752.71	1044.6	1301.4	1756.2	2145.5	2597.7	3143	3750.2	3941.5	4950.9	5667	6261.3	7012.7	7767.8	8495.9	8925.1	9615.1	9571	10776	11822	12804	12701	13151	13817	14339	14161	14422	14566	14645	14735	14861	14901	15103	15344	15530
0	0	0	0	0	69.004	44.918	86.51	78.477	85.312	126.87	223.35	392.68	711.18	968.27	1407.8	1752	2079.5	2518.6	3228.3	3814.5	4686.7	5285	5770.5	6847.5	7728.7	8742.7	9884.8	10024	13198	12237	12853	13589	14415	14935	15824	15857	17297	17627	17683	18672	18795	19269	20120	19788	19951	20112	20903	21274	21637
0	4.1194	4.1883	0	3.4234	9.7917	3.1322	18.766	21.439	74.481	193.75	412.97	719.75	1150.5	1617.3	2138	2723.3	3347.1	3956.4	4504.3	5213.4	5922.3	6318.4	6953.5	7533.8	8235.6	8899.9	9450.3	10181	10714	11251	11568	12370	12622	13230	13472	13625	13933	14059	14415	14409	14782	14946	14929	14821	15081	15139	15333	15392	15143
0	0	1.6114	3.1051	0	0.40425	1.8725	0	0	3.6065	9.5944	25.405	45.834	106.7	184.13	314.21	482.76	738.95	1078.9	1359.3	1775.6	2250.9	2729	3208.6	3860.1	4278.3	4907.1	5620.4	6200.9	7074.4	7916.9	8443.2	9489.1	10093	11046	11431	12231	12988	13549	14468	14916	15579	15856	16652	16856	17240	17278	17592	18192	18406
0	2.581	0	0	2.7276	0	1.1581	0	0	1.9673	0	0	12.65	52.245	134.17	262.56	429.17	629.32	845.26	1182.3	1487.2	1940.5	2370.1	2932.3	3516.9	3711	4622.1	4642.7	6148.9	7892	7773.9	7768.6	8986.8	9639	10153	10942	11765	12210	13164	13548	14135	14659	14911	15378	15778	15951	16404	16599	16544	16674
3.4258	2.8851	0	3.9294	0	0	0	0	0	0	9.0939	27.099	51.531	140.95	212.06	339.97	460.51	600.32	780.32	949.32	1172.1	1386.6	1575.5	1760.1	2041.3	2380.6	2591.2	2938.7	3247.6	3505.1	3857.1	4115.5	4554.5	4939	5245.1	5733	5633.8	5635.5	5750.6	6102.6	6607.2	6476.1	6577.2	6476.8	6702.8	7029.8	7177.9	7131.8	6672.2	6378.7
0	0	0	0	10.939	20.033	20.407	28.747	35.017	57.633	66.893	80.268	101.16	135.28	163.48	209.01	262.14	364.37	512.61	709.87	895.84	1154.2	1394.6	1704.3	2060.3	2316.4	2721.5	3172.3	3389	3847.8	4344.8	4754.5	5209.3	5841.4	6184.8	6492.2	6941.1	7329.3	7719.3	8058.5	8276	8840.4	8836.8	9286.9	9531.5	9596.4	10094	10081	10149	10400
0	0	0	0.417	19.296	24.365	18.327	19.971	7.7829	15.447	6.8948	13.391	29.693	88.405	145.43	262.58	371.87	479.65	558.55	756.51	931.43	1030.3	1116.2	1135.4	1383.8	1441.5	1677.4	1908.7	2140.9	2404.3	2663.8	2798.9	3318.4	3507.4	3765.2	3974.3	4252.8	4382.7	4419.2	4699.5	4948.9	5178.3	5136.6	5305.4	5478.9	5493.6	5687.2	5727.4	5712.2	5561.7
0	0	0	6.4317	6.7798	9.5544	7.6008	11.687	10.649	10.635	11.669	21.336	31.286	68.404	126.77	212.42	355.97	586.19	856.03	1201.1	1692.8	2217.5	3074.9	3007.4	3239.3	3932.1	4670.9	5702	6131.6	7093.2	7797	9116.4	9791.1	10511	11386	12331	13311	14258	15105	16019	16415	17015	17742	17834	18718	18746	19479	19551	20542	20251
3.8193	6.1393	0	0	0	0	0	7.3959	30.516	61.849	125.62	211.31	339.28	510.08	684.32	939.21	1225.4	1567.9	2021.1	2608.5	3188	3786.7	4421.1	5097.2	5910.5	6639	7642	8612.9	9183.4	9986.4	11019	11711	12816	13956	15032	15829	16501	16752	17524	17942	18638	14168	15135	15274	15727	15947	16299	16186	15440	16036
13.54	15.945	5.0871	3.9372	0	0	0	0	0	0	0	19.915	87.594	238.95	460.86	845.49	1315.1	1882	2568.2	3398.1	4150	5019.9	5843.4	6792.6	8168.9	9238.8	10016	11164	12179	13018	13983	14904	16016	17127	17933	19305	19684	20344	21259	22256	23625	23586	23721	23478	24217	24622	25124	25220	25561	24695
0	0	0	0.9916	6.6219	5.7325	16.387	27.409	63.775	161.93	289.78	440.83	585.53	1202.5	1599	2032.2	2538.2	2668.6	2942.4	3823.9	4396.6	5268.7	5327.6	5224.8	6294.7	7222.8	7378.7	7936.4	8648	9383.6	9623.3	9834.5	9890.1	10472	10478	11184	11416	11340	12059	12769	13277	13311	14006	13570	13825	13710	13932	14379	14369	14087
0	0	0	7.0113	3.0615	3.2751	0	0	0	7.617	34.22	96.306	212.63	369.97	547.09	864.16	1139.7	1558.9	2048.5	2499.8	3037.6	3732.9	4399.3	5069.8	5873.6	6490	7178.6	8031.8	8873.8	9441.3	10208	10546	11577	12301	12813	13586	14144	14668	15098	15315	16037	16387	16561	17219	17292	17547	17498	17531	17615	17980
14.646	4.0882	0	0	0	0	0	15.527	45.091	112.13	204.1	363.42	557.95	795.95	1080.5	1438.2	1819.8	2243.9	2730.1	3346.9	3853.3	4636.5	5109.4	5641.2	6390	7063.8	7728.9	8342.8	9105.8	9898.4	10601	11525	12090	12914	13649	14073	14991	15649	16049	16580	16954	17705	17919	18190	18033	18275	18860	19149	19021	19577
1.2393	5.5409	0	4.0464	2.1496	0	0	0	0	0	0	0	6.5494	20.193	59.707	130.25	220.67	356.26	532.68	722.56	984.74	1198.8	1526.6	1835.3	2064.5	2411.1	2567.6	2931.8	3165.3	3260	3659.4	3827.9	4270.8	4434.2	4750.8	5022.8	5359.6	5694.4	5990.4	6255.3	6598.3	6796.8	6868.3	7043.7	7248.6	7552.1	7735.4	7848.8	7737.2	7958.3
1.1393	0	0	0	8.4607	3.6441	6.3035	21.617	107.65	223.46	462.02	708.3	1202.3	1701.7	2073.5	2715.7	3593.8	4351.8	5159.8	5466.1	6136.9	7293.6	9187.7	10099	11599	12404	13117	14266	15118	16668	17105	18202	18895	19723	20527	21487	22006	22656	23405	24210	24428	24982	25869	26309	26506	24525	25231	24914	21129	25395
8.8102	4.6687	6.689	2.4406	0	0	0	0	0	0.81601	28.329	119.77	240.8	445.03	689.72	950.84	1374.7	1870.8	2305.4	2739.8	3328.3	4202.1	4825.6	5511.5	6232.5	6910.9	8916.4	7706.3	10837	11428	10851	11062	11718	12205	12893	13327	13715	14071	14418	15168	15700	15792	15912	16187	16429	16750	16845	16879	17046	17257
0	0	0	1.7777	0	12.133	6.3183	6.3703	13.336	19.534	28.304	21.689	37.188	27.361	38.963	41.726	61.961	80.956	119.39	178.99	244.9	322.67	378.41	503.9	636.77	829.61	987.59	1160.7	1396.4	1633	1868.3	2136.9	2403.6	2802.1	3042.5	3259.3	3806.7	4023.2	4260	4509	4781.1	5275.5	5282.7	5417.7	5390.6	5503.4	5561.6	5675	5688.9	6127.6
1.5985	0.78665	0	9.2084	3.8136	0	0	2.9625	0	49.093	198.25	370.45	602.58	902.17	1276.6	1668.8	2242.4	2861.2	3309	3846.5	4569.2	5343.9	6043.6	6476.1	7241.6	8027.7	8604.2	9136.7	9913.1	10409	11084	11566	11995	12651	13047	13325	13859	13939	14623	14615	14793	15117	15448	15613	16156	16205	16297	16086	16418	16447
16.606	6.024	6.84	8.0661	0	0	0	0	0	0	0	0	0	0	15.171	49.489	105.89	213.89	323.62	540.31	809.27	1099.2	1451.2	1833.6	2286.5	2812.7	3391.1	3949.9	4578.5	5263.1	6194.5	6720.6	7613.8	8436.7	9159.1	10036	10709	11401	11968	12495	13224	13184	13883	14162	14401	15038	14850	15226	15308	15382
9.7682	3.117	4.1327	2.8864	0	0	0	0	3.7992	30.658	36.688	80.717	138.88	201.19	287.52	420.59	538.12	681.88	836.41	1066.9	1329.4	1628.6	2015.4	2406	2891.6	3401.1	3800.5	4306.9	4809.4	5551.6	6333.6	6857.6	7445.1	8089.1	8713.2	9544.7	10330	10708	11250	11739	12475	12603	13208	13508	13758	13685	14135	13656	14422	14577
3.5396	0	0	1.342	0	18.672	10.607	20.928	11.554	15.774	29.958	29.83	51.902	81.861	188.86	184.46	254.15	316.69	441.46	591.53	704.69	845.11	983.08	1166.8	1224.5	1602.7	1780.1	2013.4	2298.9	2538.6	2833.8	3158.2	3516.3	3936.6	4470.3	4818.5	5464.7	5925.5	6438.2	7006.3	7358.4	7899.4	8348.6	8778.4	8906.8	9157.2	9525.9	9972	9885.4	10380
0	0	4.629	2.3355	2.7183	0.71391	0	0	0	0	0	0	0	0	0	39.605	106.37	269.53	535.9	807.46	1242.2	1682.3	2162.2	2594.9	2936.9	3515.1	4094.3	4958.7	5380.9	5998.9	6562.4	7114.2	7844.3	8743.9	9151.5	9356.3	9731	10411	10509	10936	11413	11900	12143	12429	12528	12940	13125	13589	12996	13629
16.796	20.769	7.954	0	0	0	0	0	0	0	0	0	0	0	0	0	0	11.513	120.18	230.49	349.35	525.67	674.2	903.03	1175.5	1482.9	1878.1	2323.8	2817.1	3372.1	4030	4779.9	5435.6	6120.5	7066.9	7769.6	8765	9470.7	10152	10845	11444	12079	12498	13064	13566	13543	13876	14095	14487	15012
0	0	0	2.9685	6.6799	2.9421	6.9205	14.866	8.4915	11.834	12.194	8.6737	32.619	42.076	70.043	123.82	267.88	436.28	661.58	946.41	1241.4	1640.9	2066.4	2465.4	2738.1	3119.1	3491.3	4103.7	4260.1	4685.2	5005.8	5528.4	5861.9	6254.3	6657.4	7098.1	7334.2	7786.3	8105.5	8225.5	8469.6	8597.5	8827	8983.9	9227.6	9191.3	9552	9534.9	9669.4	9964.4
0	0	0	0	4.701	0	11.953	20.792	61.258	82.748	143.75	180.16	231.63	330.66	470.58	742.98	965.55	1351.5	1777.1	2231.3	2741.5	3386.6	4025.9	4577.6	5208.3	5954	6747.9	7546.5	8473.8	9362.3	10429	11603	12022	13225	13693	15660	16361	17318	18153	19379	20173	20803	20959	22242	23060	23588	23917	23900	24358	24396
0	0	0	5.5058	2.4918	11.248	7.3883	22.171	22.817	30.49	40.64	65.209	95.763	89.924	157.98	144.8	0	4.4865	18.745	43.445	38.218	21.399	9.7226	34.411	57.897	136.58	159.21	166.7	259.86	326.2	525.46	670.69	814.61	1005.1	1194.9	1362.5	1647.7	1795.3	2041.9	2261.2	2412.7	2743.4	3019.2	3100.2	3232.5	3379.1	3566.5	3697.3	3664.2	3795.5
3.2524	0	0	2.7854	0	0.75354	6.2883	28.26	80.147	197.89	368.39	658.46	908.68	1373.7	1804.3	2221	2794.8	3429.9	4044	4602.3	5253.3	5965.4	6620.6	7293.4	7860.7	9073.4	9215	9361.6	10293	11138	11519	12334	13100	13856	14152	15022	15356	15899	16802	17130	17799	18298	18248	19057	19022	19834	19571	19644	19851	19811
8.1856	2.2175	0	3.6883	0	0	0	0	0	0	0	43.988	126.42	259.96	473.87	612.46	882.83	1161.8	1460	1818.9	2154.4	2569.7	2803.1	3275.4	3636.9	4140.4	4142	4411.4	4687.6	5376.4	5950.3	6047.8	6304.2	6557.8	6543.4	7038.2	7389.7	7399	7834.7	7961.9	8036.6	8361.6	8421.6	8568.3	9032.1	9080.2	9120	9089.2	9264.6	9326
0	0	0	0	3.6244	2.4518	27.754	28.679	46.32	116.78	251.44	429.26	698.57	1053.3	1479.8	2020.1	2699.3	3475.5	4167.8	5259.5	6070.7	7263.6	8458.1	9560.5	10737	11871	12967	14391	15197	16715	17525	19108	20272	20454	21696	22965	24888	24754	25721	26188	27044	28049	28422	29059	29709	29574	30274	30225	30909	30834
3.438	2.0892	4.9798	0	0	3.6056	24.213	17.772	6.8065	10.694	0.42116	14.217	37.946	38.616	97.374	144.31	185.97	277.93	373.25	446.88	547.49	606.22	679.48	751.95	984.86	1040.9	1172.7	1208.1	1444.7	1767	1759.2	1972.5	2130.4	2683.4	2783.7	2949.6	3020.2	3160	3417.8	3604	3714.5	3793.3	3949.3	3915.9	4136.1	4258	4207.8	4317.2	4217	4283.9
8.4353	16.724	0.95664	0	0	0	0	0	0	0	0	23.389	86.891	178.12	329.28	514.5	715.9	992.81	1351.2	1622.4	1992.4	2346.2	2729.5	3224	3637.1	4122.4	4444.8	4840.7	5325.3	5907.1	6266.2	6822.6	7237.5	7893.9	8260.4	8746.3	9252.4	9732.1	10148	10328	11036	11307	11107	11531	11666	11824	12163	12001	12149	12391
5.8231	13.906	0	0	0	0	0	0	0	0	0	15.693	18.594	39.865	61.041	91.557	146.99	191.62	248.59	321.8	467.59	593	781.59	981.73	1214.1	1463.4	1738.8	2055.7	2303.5	2678.8	3077.9	3607	4148	4532.5	5027.4	5527.1	5943.4	6320.7	6940.5	7232	7705.5	8136.8	8286.1	8638.7	8843.1	9153.5	8840.3	9628.9	9358.5	9981.8
0	0	0	6.4273	1.4696	4.8442	0.94742	6.1442	26.32	64.407	134.6	250.61	467.86	762.69	1059.3	1615.5	2295	3008.9	3396.5	3997.6	4786.2	5808.8	6182.2	6954.4	7610.2	8783	9735.8	10524	12519	13335	13460	15049	16032	16654	17986	18397	19755	19957	20952	21100	21983	22483	23489	22974	23480	22639	24693	24881	24486	24515
0	0	0	0	13.416	18.696	12.04	19.11	5.9843	10.961	41.777	53.868	96.136	183.61	281.44	491.31	715.74	984.72	1217.2	1655.7	2030.9	2324.7	3028.3	3603.3	4108	5095.8	5627.2	6333.7	7209	8433.1	8693.1	9194.3	9897	10873	11324	11947	12493	13315	14206	14423	14814	15049	15694	15933	16436	16619	17208	17640	17710	18151
0	0	0	4.4888	2.8676	5.1353	7.4874	19.304	51.15	113.85	203.46	304.55	451.09	638.61	817.47	1038.9	1344.5	1697.5	2004.4	2453.3	2706.8	3085.9	3715	4253.9	4667.4	5340.8	5627.2	6267.3	7104.2	7467.6	7928.7	8587.3	9313.4	9578.2	10166	10834	11302	11781	12104	12704	12964	12979	13326	13619	14281	14349	14213	14452	14721	14747
0	0	0	1.0985	9.5025	10.248	18.127	18.171	16.51	23.955	41.181	92.669	142.11	184.82	245.19	305.68	365.13	451.33	571.4	640.49	725.19	821.53	909.84	1101	1539	1323.7	1584.6	2082.4	1972.4	2538.7	2432.7	2363.8	2572.2	3582.8	3017.2	3285.8	3329.5	3429.6	3535.5	3778.2	3983.5	3948.8	4050.8	4077.1	4283.8	4122.7	4256.6	4289.4	4471.6	4556
0	0	0	6.0521	0	0	5.6168	0	0	0	11.46	32.395	85.943	142.24	207.68	314.03	410.51	558.22	729.39	923.52	1144.8	1416.3	1817.7	2173.1	2634	3068.6	3457.3	4140.4	4775.6	5575.9	5725	6514.7	7187.7	7542	7849.9	8621.6	9053	9490.7	9947.5	10253	10338	11085	10895	11249	11673	11866	12226	11745	11736	11869
2.7305	4.6091	0	0	0	4.8988	6.127	7.3945	17.95	36.373	57.078	107.4	145.24	228.77	331.19	461.14	649.06	849.15	1180.2	1418.3	1818.2	2140.3	2507.7	2987.4	3065.3	3506.6	4015.5	4513.3	4815.2	5496.1	5861	6432.3	6754.3	7127.9	7784.8	7997.2	8690.5	9038.2	9475.2	9786.9	9934.9	10268	10550	10692	10941	11003	11192	11502	11463	11674
0	2.8264	0	0	0	8.4407	0.83591	9.7587	14.999	12.642	47.823	83.014	126.15	330.05	482.86	558.72	788.34	1042.6	1547.6	1817.1	2295.7	2958.3	3576.2	4376.3	5136.9	5912.8	6901.6	7700.7	8392.5	9333.3	10123	11175	12188	12431	13292	14287	14691	15444	15844	16069	16679	16729	17640	17647	18041	18138	18271	18700	18931	19376
3.1296	0	0	0	4.3667	4.2283	7.7478	2.6195	18.482	40.725	101.44	230.12	416.3	715.69	1163.3	1694.7	2395.7	3102.9	4010.2	4905.6	6169.2	7363.3	8154.6	9402.6	10585	10680	12566	11978	15088	16523	17168	17985	19641	20352	21540	22317	23719	24670	25389	26119	27217	27502	28369	29903	30317	31371	31674	31715	31225	31118
0	5.923	0	1.8741	11.357	16.853	8.5113	0	0	0	0.85213	27.819	83.277	148.39	224.84	345.93	476.64	608.12	745	999.09	1258.2	1447.4	1730.7	1990.4	2321.4	2535.6	2835.5	3242.3	3596.1	4085.6	4448.3	4668.8	5276.9	5599.3	5977.4	6429.7	6606.6	6873.7	7382	7736.7	8105.3	8402.7	8410.2	8719.5	8701.5	8909.4	9043.9	9140.9	9108.1	9232.3
9.4287	0	0	0	0	10.232	0	11.873	6.8927	8.529	9.1251	34.067	83.409	192.77	363.62	620.36	932.74	1342.9	1793.4	2283.9	2792.2	3441.7	3907.4	4588.4	5109	5652.7	6422.9	7128.1	7363.6	8054.8	8695	9427.6	9752.8	10293	10922	11055	11664	11811	12235	12920	13064	13335	13428	13585	13702	13446	13887	13745	13889	13616
0	0	14.112	1.3239	13.082	11.106	28.585	41.209	59.513	99.096	155.49	305.13	456.04	657.72	964.83	1212.7	1533.1	1831.3	2232.2	2728.2	3215.4	3760.2	4263.2	4930.2	5578.9	6087.4	6670.1	7317.9	7741.5	8553.4	9043.5	9683	10173	10903	11289	11454	11781	12128	12703	13071	13346	13754	14338	14604	14977	15247	14995	15177	15289	15448
0	0	0	4.6745	1.6257	9.8343	0	16.073	74.257	207.61	402.78	647.06	1058.6	1559.6	2112	2741.5	3575.5	4414.3	5343.4	6443.2	7599	8672.3	9788.1	10808	11992	12909	13604	14688	15208	16786	17508	18113	19537	19878	20774	21423	21963	22694	23257	23474	23947	24431	24914	25204	25155	25821	25828	25945	25942	25784
4.2617	11.358	0	0.77272	0	0	0	0	0	0	0	0	0	8.0718	77.403	165.92	272.57	433.5	598.61	826.6	1058	1369.7	1654.7	1890.7	2240.3	2461.1	2768.1	2981.3	3327.5	3483	3995.1	4106.5	4490.8	4929.4	5247.1	5592	5867.9	6335.1	6478.8	6828.5	7257.5	7633.2	7805.8	7619.8	8916.5	9168.5	9327.8	9378.2	9361.5	9362.4
0	0	0	2.1896	5.9946	5.0753	3.0709	14.547	15.439	21.981	26.968	55.13	80.03	129.31	188.73	260.01	369.19	524.72	643.06	860.36	1060.4	1264.7	1446.1	1674.8	2112.3	2533.4	2624.6	3025.6	3452.2	3824.6	4193.9	4455.6	4878.4	5298.9	5551.7	5815.2	6071.6	6229.9	6768.9	6747.9	6863.8	7050.8	7196.6	7385.9	7599.9	7766.2	7765.5	7576.8	7658.3	7698.2
0	0	0	0.5787	0	5.0171	5.1775	0	11.339	19.953	52.783	94.915	195.11	322.62	495.02	726.52	930.38	1290.5	1567.9	1919.7	2357.5	2845.5	3349.2	3973.3	4590.4	4777.4	5470.8	6132.2	7227.8	8127.8	8411.2	9712.2	10275	11111	12030	12930	13998	14756	15522	16357	16931	17669	18558	19191	19954	19935	20715	21469	22003	22176
5.639	3.0786	2.2129	4.6106	0	0	0	0	0	0	0	0	0	0	8.8862	18.994	47.501	95.952	129.92	215.51	311.74	453.8	624.06	826.14	1119.3	1481.5	1837.4	2261.8	2708	3248.4	3920.8	4355.8	4925.1	5473.6	5998.5	6685.4	7097.1	7718.2	8468.5	8459.6	8883	9120	9439	9746.5	9893.1	10117	10252	10377	10554	10591
0	0	0	3.5382	9.1317	16.775	33.551	42.834	62.805	58.82	54.561	55.582	69.939	144.92	229.76	350.99	568.37	801.92	1056.4	1348.4	1789.8	2340.9	2821.1	3168	3718.2	4348.6	5127.6	5582.4	6199.1	6950.1	7759.3	8407.7	9187.3	9572.5	9667.8	10283	11210	11440	11456	11946	12283	12421	12788	13010	12944	12645	12581	12791	12622	12845
0	0	0	0	0	13.078	10.777	0	0	2.3658	16.214	20.091	44.796	111.01	283.71	506.42	882.05	1194.6	1490	2297.5	2820.9	3740.5	3928.3	4387.7	5258.5	5865.4	6651.2	7552.7	8450.1	9555.9	9662.9	11796	12856	13728	14562	15319	16070	16959	17996	18908	19338	19559	20271	21013	21736	22592	22755	22361	23365	23409
0	7.7011	0	2.5136	5.1235	0	1.2608	0	5.2245	2.0378	20.194	29.694	45.453	74.841	96.406	115.81	154.43	199.28	257.45	322.64	430.09	495.35	637.83	825.51	992.2	1154.4	1335.7	1587	1797.6	1998.5	2156	2408.3	2606.6	2759.8	2905.9	3130.8	3449.6	3567.2	3944.5	4107.1	4425	4669.6	4713.3	5033.2	5025.9	5196.6	5450	5458.6	5543.9	5542.8
18.013	9.6631	0	0	0	0	5.2791	0	0	0	0	12.099	93.339	211.59	419.3	653.63	1003.1	1384.3	1958.7	2643	2976.1	3569.9	4226.1	4835.5	5589.3	6318.4	6818.7	7529.9	8065.1	8668.4	9035.2	10016	10788	11206	11666	11803	12246	12773	13473	13961	13844	14112	14613	15070	14666	14909	14744	14965	15075	14906
22.465	17.325	0	0	0	0	0	0	0	14.891	51.268	104.25	178.65	256.25	421.67	687.7	963.88	1302.4	1818.3	2234.7	2874.8	3582.2	4190.6	4958.2	5524.5	6360	7006.8	7562.5	8513.7	9057.4	9830.2	10782	11397	12366	12913	13616	14355	15237	15501	15911	16100	16608	17063	17897	17356	17878	18210	17827	18145	18200
0	0	0	0	0	102.95	28.329	115.85	126.82	58.777	81.695	92.23	121.07	165.1	254.86	322.2	462.11	608.03	800.01	989.2	1154	1443.8	1606.8	1925	2232	2484.1	2875	3057.7	3338.4	3635.2	4036.1	4368.7	4635.4	5032.8	5414.3	5533.6	5786.5	6251.5	6587.8	6798.6	7037.5	7344.8	7375.2	7750.9	7861.5	8160.9	8242.1	8478	8525.8	8729.8
0	0	0	10.463	9.4396	8.3279	5.1474	8.7365	4.635	10.265	11.948	24.379	35.63	40.359	72.644	155.71	231.07	359.12	482.51	674.84	932.38	1202.9	1414.9	1615.4	1920	2132.8	2450.2	2823.7	3285.3	3594.1	3952.8	4229	4766.9	4868.5	5369.4	5853.5	6249.1	6473.2	6660.8	6989.8	7433.3	7630	7611.3	8040	8118.9	8123.5	8244.6	8487.7	8733	8653.4
0	0	0	0.4919	10.945	15.164	26.723	29.165	51.872	59.651	88.99	131.72	148.56	176.39	254.14	337.78	498.36	707.35	1074.5	1309.3	1755.7	2233.8	2763.2	3493.2	4125.7	4780.8	5515.1	6208.5	6966.1	8807.1	9635.3	9475	10289	11079	11443	12261	12809	13778	14063	14744	14912	14919	15408	15890	16126	16595	16380	16562	16335	16218
0	0	0	0	4.3642	25.626	8.3216	0	0	9.1685	4.2969	22.608	65.404	121.68	186.04	263.5	348.48	465.53	607.52	775.13	979.79	1227.6	1485.7	1917.5	2346.5	2494.1	3038.3	3672.3	3899	4448	5063.1	5515.6	5945.7	6284.8	6861.8	7385.8	7855.6	8319	8682.6	9182.5	9594.9	9833.8	9836.3	10065	10658	10951	11031	10933	11147	11254
0	0.72332	7.003	0	4.1506	0	0	7.0622	18.876	46.173	103.16	208.77	402.56	534.16	866.87	1062.4	1184.5	1913.6	2070.4	2805.8	2852.6	3392.1	3843.6	4274.8	4645.8	4987.5	6091.1	5940.8	6184.8	6442.2	6878.5	7426	7811.5	8236.3	8651.6	8964.2	9303.5	10038	10469	10536	11275	11869	12239	12114	11906	12442	12586	12829	13277	13416
0	0	0	0	9.9502	4.2728	11.249	30.949	78.707	157.77	315.49	548.64	859.67	1294.5	1807.1	2463.7	3171.1	4091.5	4927	6157.8	7004.9	8333.7	9408.1	10675	12018	12951	14358	15341	16632	17663	18877	19600	21145	22075	23472	24100	25236	26963	27699	28712	29377	30280	30601	30855	32531	32392	32845	33602	33584	34350
17.142	3.1152	5.1011	4.9994	0	0	0	0	0	16.93	69.887	194.91	365.34	587.64	909.69	1302.9	1763.8	2338.1	2946.3	3640	4356.6	5137	5941.6	6714.8	7777.5	8770.2	9661.4	10641	11684	12603	14007	15216	15525	16260	16922	17866	18312	19260	19608	20834	21279	21739	22011	22459	22822	23636	23621	24099	24448	25016
7.1165	0	4.1419	8.0546	0	0	0	0	0	0	0	0	0	0	0	4.7909	34.523	77.546	88.25	129.75	180.43	287.34	317.83	385.17	470.5	617.61	676.35	810.04	911.23	1156	1384.6	1543.2	1224.7	1829.5	2065.8	2309.8	2399	2439.9	2660.2	2893.6	2962.4	3370.7	3609.9	3800.9	4204.7	4194.4	4362.2	4403.4	4224.9	4330.9
19.317	8.6985	0	0	0	0	0	0	0	0	0	0	7.3171	44.496	95.421	177.7	272.44	454.23	628.87	829.52	1073.4	1290	1595	1792.2	2038.9	2375.1	2595.7	2843.1	3209.3	3396.2	3947.6	4178.8	4535.2	4932.1	5215.4	5475.3	5952.4	6175.4	6588.1	6887.5	6991.5	7275.4	7446.5	7553.3	8004.2	7924.8	7936.5	7697.6	7822.1	7887.9
5.3123	0.24587	0.042901	0	0	1.8204	1.4803	3.6616	27.799	30.643	61.533	147.51	197.11	297.45	353.08	509.83	631.85	798.99	979.69	1228.7	1492.8	1839.4	2236.5	2672.7	3166.6	3670.2	4208.5	4801.6	5310.4	5673.7	6320.4	6818.5	7338.4	7764.1	8292.6	8710.8	9099.5	9406.2	9787	10046	10055	10382	10595	10797	11047	11198	11351	11262	10634	11331
0	0	0	8.5572	0	8.5481	0	0	0	26.943	49.628	88.057	164.44	244.14	355.24	551.11	682.94	893.75	1070.2	1300.2	1554.5	1867.3	2094	2196.6	2422.7	2549.4	2778.4	3030.4	3268.6	3517.8	3683	3880	4066.5	4013.7	4281.6	4488.6	4577.9	4622.4	4773.6	4960.2	5526.6	5650.8	5667	5690.9	5687.2	5667	5969.1	5951.5	5989.6	6050.7
5.6023	4.699	0	0	0	0.25091	0	0	3.6951	22.038	41.462	111.3	207.67	338.2	463.49	635.42	798.55	1026	1231.1	1526.1	1782.3	2119.3	2408.1	2693.8	3086.5	3402.4	3841.5	4371.9	4729.1	5090.6	5782.5	6113.6	6541.6	6624.9	7074.9	7417.1	7814.4	7791.9	7912.2	8075.9	8408.2	8539.7	8848.1	8826.5	8801.9	9259	9311.2	9157.2	9417	9665
1.7098	0	0	0	0.0019258	11.592	9.8247	16.565	0	1.9637	20.148	86.462	163.96	259.42	418.48	637.86	905.79	1308.2	1740.6	2220.6	2737.9	3535.3	4210.8	4964.4	5722.6	6498.6	7438.6	8255.1	9078	10253	11239	11847	12994	13997	14769	15645	16343	16764	17335	17808	18268	18545	18928	19277	19550	19572	17478	17243	17383	18126
0	0	0	4.9081	11.861	7.335	18.547	24.224	36.445	59.583	102.21	163.34	300.21	444.24	676.24	895.41	1156.8	1441.9	1711.6	2014.5	2400.7	2773.6	3140.9	3511.2	3652.7	4027	4430.8	5070.5	5280	5709.6	5936.1	6253.5	6734.3	7132.4	7537.3	7738	8254.6	8570.2	8804.2	9172.4	9475.8	9739	9940.5	9880.7	10317	10548	11120	11187	11153	11218
0	10.184	0	8.2647	1.1241	0	2.9312	2.8338	0	6.9433	16.38	38.143	62.827	121.35	181.5	270.64	373.85	534.44	756.47	1006.7	1401.5	1777.2	2188.4	2605	3126.6	3794.7	4349.9	5039.4	5723	6174.4	7315.9	7682.6	8502.7	9483.4	10192	10900	11371	11941	12763	13287	13898	14043	14786	14156	15148	15632	15714	16160	15760	15779
5.5631	0.94286	0	0	0	0	6.3915	0	0	2.4922	41.016	116.51	275.3	501.18	761.17	1089.8	1493	1907.4	2439	2971.2	3442.7	4229.6	4893.6	5812.1	6772.2	7441.3	7595.7	8456.7	9360	10263	11045	12296	13519	14757	15923	16105	16560	17225	18332	18834	19805	21798	22287	19747	20223	20339	20528	20991	20698	20822
0	0	0	11.915	4.5113	21.388	35.462	24.986	37.871	31.373	46.434	79.882	170.23	298	448.56	672.76	901.59	1181.5	1516.8	1937.7	2032.1	2761.6	2895.2	3508.3	3978.5	4677.9	4984.7	5530.4	5941.7	6341.1	6893.3	7565.6	8120.1	8531.4	9077.9	9460.7	9828	10230	10550	10777	11046	11258	11304	11646	11632	11660	11533	11001	11286	11291
0	0	0	0	14.19	15.866	19.146	17.594	14.248	25.947	13.981	33.411	33.725	52.747	84.906	94.46	105.72	169.77	276.43	253.36	346.13	308.51	297.34	450.6	435.48	434.22	625.96	632.38	746.16	852.6	843.26	1012	1170.7	1416	1522.5	1917.4	2023.4	2349.7	2432.3	2438.6	2726.7	2698	3067.8	3080.2	3154.6	3208.1	3287.6	3447.5	3248.8	3338.1
0	0	0	4.492	0	9.1014	9.881	7.7249	11.304	9.1426	10.677	31.731	62.718	166.76	275.63	481.98	785.2	1149.5	1513.9	2016.9	2629.9	3157.2	3678.5	4276	5132.6	5621.7	6180.5	6693.9	7460.5	8158.8	8668.5	9438.1	10128	10821	11070	11873	12615	13356	13654	14215	14779	15092	15544	16282	16576	16489	16691	15845	16169	16677
0	0	0	14.189	0.6854	16.071	0	32.236	130.02	240.37	422.15	534.76	976.23	1237.8	1572	2006.4	2318	2714.2	3185.1	3530.4	3982.7	4382.7	4847.7	5303.1	5763	6229.4	6546.3	7013.5	7149.3	7638.8	8112.3	8512.2	8769.7	9123.1	9528.7	9634.5	9915.7	10133	10056	10217	10102	10430	10818	10617	10614	10607	10931	11014	10975	11279
5.632	3.32	0	0	1.8522	0	0	0	0	0	0	0	0	0	17.873	51.981	130.6	229.13	306.37	423.26	510.91	628.4	779.14	961.7	1130.6	1275.8	1461.6	1613.7	1780.3	2087.8	2329.3	2529.1	2899.3	3213.7	3480.8	3907	4120.6	4299.9	4527.9	4829.3	5109.2	5514.6	5559.7	5850.7	5928.4	5991.3	6054.2	6120.9	6215.9	6364.8
3.4798	5.3982	0	0	0	1.4852	24.364	74.785	177.83	308.58	477.24	644.94	865.79	1077.4	1272.9	1535	1811.4	2057.7	2306.9	2536.3	2822.9	3121.6	3662.2	4010.6	4436.3	4575.9	4933.6	5556.7	6010.2	6178.4	6522	6968	7189.1	7474.9	7507.4	7814.5	7968.5	8012.4	8133.9	8282.3	8200.9	8518.7	8431.6	8598.5	8959.5	9134.7	8800.2	8506.8	8295.3	7699.4
0	0	0	0	97.531	175.71	192.94	244.46	293	298.47	330.47	443.77	394.3	409.43	504.31	464.45	633.71	672.49	879.63	939.87	1179.9	1541	1843	2123.1	2611.2	3166.3	3725.1	4651.5	4884	5389.5	6076.2	6900.2	7062.7	7679.4	8034.3	8471.3	9080.2	9290.6	9802.1	10131	10055	10265	10645	10792	10684	10607	10650	10761	10612	10767
10.856	1.737	1.2426	4.3942	0	0	0	0	0	0	0	0	0	17.851	71.522	164.09	305.37	473.95	715.53	994.86	1343.9	1724.8	2127.9	2613.1	3097.1	3657.1	4110.6	4579.2	5007.9	5882.2	6094.6	6422.5	6879.6	7497.9	8015.1	8463.2	8894.3	9310.8	9587.4	10066	10568	10741	10932	11041	11229	11455	11677	11810	11708	12107
15.094	0	3.8233	6.5494	0	0	0	0	0	19.944	64.347	146.99	260.17	381.75	584.16	849.47	1127.7	1496.5	1942.5	2425.3	2905.6	3426.3	4155	4805.9	5546	6321.4	6893	7826	8429.5	9366.3	10106	10757	11763	11895	12474	13827	14444	14994	15537	16433	17135	17779	17610	18118	18300	18581	19038	18802	18752	18958
2.5111	0	0	0	0.65805	6.9747	11.344	20.778	5.9669	3.5133	0	0	0	0	32.943	114.59	225.85	329.49	552.76	809.51	1072.1	1419.6	1900.5	2273.4	2529.6	2922	3353	3743.8	4109.1	4576.3	5002.9	5356	5851.4	6262.5	6723.3	6934.6	7422.2	7728.1	7876.7	8063.2	8219.5	8505.2	8186	8621.4	8477.7	9000.2	8935.2	8580	8634.3	8644.8
0	0	0	0	7.27	16.179	12.393	30.567	39.936	76.46	86.298	139.64	183.8	232.28	303.13	442.69	581.21	783.39	961.62	1189.3	1443.8	1739.6	2028.8	2716.6	2598	3014.7	3291	3567.9	4195.3	4827.4	4923.7	5161.7	5022.3	5535.8	6360.8	6500	6685	7072.7	7537	7623.8	8449.7	8598.6	8812.5	9314.6	8956.3	9255.2	9495.7	10032	9877.3	10381
0	0	1.62	5.2572	7.2237	11.247	0	0	0	0	0	37.459	95.751	190.42	306.21	490.54	699.73	883.59	1074.5	1424.2	1776.1	2107.3	2471	2826	3306.9	3796.2	4290.8	4850.7	5340.7	5847	6267.1	6748.8	7305.5	7605.3	8194.2	8436.3	8778.3	9010.2	9122.3	9560.8	10012	10406	10441	10783	10925	10897	11146	11271	11567	11591
0	0	0	0	6.95	9.719	18.238	42.968	121.03	219.74	339.19	531.47	753.77	967.27	1242.2	1574.6	1779.4	2150.3	2599.7	2957.7	3418.6	3876.3	4146.4	4646.8	5193.3	5784.8	6299.9	6766.6	7397.8	7442	7833.3	8742.4	9336.1	9850.5	10426	10934	10927	11800	11941	12362	12281	12619	12874	13102	12927	13217	13485	13927	13494	13766
0	0	0	0.22705	0	15.293	8.7349	1.4797	0	16.016	39.039	68.308	119.52	173.77	308.6	505.44	615.47	867.98	1487.5	1920	2266.8	2175.4	3289.1	3939.7	3652.2	5342.2	5889.3	5055.5	6960.2	7211.7	6649	7146.1	7613.8	8194.9	8629	9290.4	9614.1	10318	10650	11030	11231	11731	11558	12003	12434	12805	12865	12828	13113	12633
8.1337	6.6725	0	0	0	0.72242	0	0	4.6204	9.3945	26.769	76.713	161.51	288.37	551.96	871.71	1130.9	1687.4	2057	2570	3199.4	4143.1	4802.8	5234.2	6092.1	7049.7	7588.1	8425.5	9282.8	10225	10923	11857	12715	13966	14504	15268	16073	16815	17438	17834	18329	17418	17982	18178	18599	18847	18871	19170	19355	19688
0	0	0	0.57317	9.4422	8.8091	0.043597	6.4932	0	2.0163	16.092	16.525	26.638	35.088	80.742	111.91	134.6	164.98	180.01	287.14	370.69	497.48	601.08	670.79	792.25	936.33	1165.2	1426.3	1576.6	1880.2	2119.7	2357.9	2650.5	2869.5	3182.6	3560.2	3891.5	4146.5	4367.8	4735.4	5149.1	5534.3	5646.4	5808.5	6549.7	6585.3	6910.4	7028.8	7127.8	7221.4
0	8.459	0	0	0	0	20.947	0	0	29.806	87.019	159.62	275.74	356.26	502.35	757.02	964.74	1408.3	1712.1	2239.8	2159.2	3496.8	4124.9	4861.7	5577	5188.8	7124.2	7912.4	8739	9721.9	10482	11778	10015	10762	11372	11724	12441	10806	11174	11269	11854	11314	12008	12263	12302	12504	13820	14018	13671	13613
0	1.7029	0	0	0.3164	7.5903	1.0862	4.5452	5.9614	24.448	40.945	62.327	86.423	169.94	232.65	290.81	385.63	496.9	665.25	829.94	997.36	1179.9	1474.9	1683.9	2070.2	2376.6	2687	3117.3	3329.7	3712.8	4021.1	4209.9	4664.7	5031.9	5496.7	5981.4	6302.1	6558.4	6926.2	6997.3	7228.9	7443.6	7470.8	7626	7881.6	8149.4	8266.5	8195.9	8247.4	8341.1
0	2.3158	2.0008	4.2605	1.7821	0	0.86362	0.80698	7.9781	12.735	32.654	81.424	172.42	305.59	488.85	714.46	1053.5	1473.6	1850.2	2379.2	2936.5	3592.4	4177.8	4638.1	5343.6	5830.1	6370.9	6961.4	7567.8	7820.5	8364.8	8932.4	9786.5	10379	11022	11616	14510	12993	14013	14071	14663	15033	15186	15403	16080	16189	16675	16558	17070	16715
0	0	0	10.785	7.6549	46.351	71.024	93.449	110.91	144.24	157.36	186.6	227.03	253.49	307.56	367.99	506.6	635.7	816.63	986.4	1223.8	1466.4	1777.5	2093.8	2316.2	2539.6	2883.1	3278.7	3603.5	3887.5	4256.8	4613.5	5143.6	5588	5949.3	6262.8	6420.5	7012.4	7241	7406.7	7511.1	7528.2	7851.1	8037.1	8378.5	8488.1	8883.2	8630.2	8616.9	8902
0.39714	8.8025	0	1.7772	2.738	1.9893	0	0	0	0	4.8146	6.6723	16.51	27.333	60.56	137.28	238.58	378.7	556.82	787.68	1012	1303	1691.8	2146.5	2532.1	2747.5	3161.4	3708.5	3990.3	4358.2	4745.6	5110.7	5423.1	5904.5	6079.9	6422.8	6776.1	6607.5	7636.3	8030.6	8397.9	8627.7	8899.1	9142.2	9280.6	9413	9692.1	9621.8	9545.7	9343.1
2.6617	0	0	0	0.36405	8.846	6.2756	14.025	14.783	34.985	59.249	121.01	252.33	434.55	658.95	1028.4	1415.2	1974.1	2535.9	3161.2	3839.6	4576	5270.1	6108.6	6970.6	7616.7	8562.6	8960.6	9952	10916	11786	11963	12723	13459	14551	14900	15573	16619	16712	16765	17420	17665	18392	18578	19661	19127	19258	19933	19490	19452
0	0	0	0	7.375	18.287	26.127	24.024	43.561	62.338	101.97	159.13	295.33	426.83	631.42	901.69	1215	1595.4	1968.7	2438.2	2850	3396	3929.2	4541.8	5232.2	5821.6	6447.3	7009.2	7730.1	8406	8989.9	9871.6	10602	11285	11932	12684	12771	13675	14136	14537	14793	15444	15774	15974	16134	16457	16350	16321	16652	16522
0	0	0	0	0	8.6256	10.848	9.0779	13.246	24.34	46.863	49.845	70.876	102.15	158.36	210.98	341.66	426.06	586.64	628.49	1010.5	1274	1545.1	1921.7	2270.2	2694.4	3004	3423.4	3801.6	4050.8	3883.6	4258.8	4653	4967	5234.2	5540.3	5912	6161.9	6322.7	6698.6	6882.8	6896.5	6991.6	7051.4	7214.3	7349.6	7506.1	7507.6	7538.7	7541.8
0	7.5631	0	5.8107	0	17.96	0	30.9	83.768	141.97	261.54	474.3	586.33	867.8	1160.4	1746.9	2165.1	2555.2	2698.2	3121.9	4055.1	4791.4	5394.1	5353.7	6004.4	6530.1	7246.4	8830.5	9048.1	9751	10917	10641	11355	13555	12818	13398	14021	14537	14596	15211	15242	16223	16187	16618	16832	17278	17536	17685	17679	17952
0	0	0	0	16.229	9.0986	8.5926	12.139	16.128	0	19.692	45.659	56.685	94.03	125.92	172.75	264.95	390.87	554.55	845.16	1155	1415.1	1747.9	2080.2	2427.6	2932.7	3419.9	3904	4421.9	4940.4	5302.1	5920.7	6267.5	6706.9	7170.3	7500	8064.1	8476.6	8651.3	9215.3	9523.1	9932.8	9998	10175	10349	10554	10526	10492	10288	10386
3.536	2.5128	0	0	0	1.006	2.8131	3.5358	15.579	20.699	18.304	44.279	46.934	79.319	68.012	169.38	268.1	413.15	611.21	871.52	1402.2	1816.5	2272.9	2055.8	3004.4	3524.1	3375.4	3823	4426.8	5160.4	5216.6	5751.3	6149.2	6544.4	7057.4	7363.1	7702.7	8159.1	8603.2	8656.1	9077.1	9608.7	9751.2	9916.9	9923.3	10166	10182	10118	10033	10201
0	0	0	2.2686	6.907	23.816	48.782	73.417	150.62	245.83	347.71	494.71	618.36	951.19	1297.2	1684.1	2276.2	2976.2	3642.8	4209	5099.5	5938.7	6848	7561.6	8599.1	9179.3	10388	10985	11869	12819	13027	13914	14886	15554	16499	16936	17539	18213	18788	19546	19637	19776	20393	20925	21101	21225	21349	21623	21742	22099
0	0	0	10.657	7.826	8.3829	2.7257	20.388	50.96	72.135	148.72	246.24	433.38	652.71	904.66	1247.5	1544.1	1932.3	2394.6	2795.8	3183.4	3618.2	3977.4	4314.2	4663.8	4991.6	5468.4	5935.5	6267.5	6750.8	7200.7	7567.4	7805.9	8075.9	8574.7	8872.7	9155.8	10581	10157	10438	10702	10980	10774	11377	11517	11486	12109	12870	12862	12937
0.06864	5.2492	0	1.2751	0	3.5444	2.4859	11.397	19.456	40.76	76.894	144.98	211.86	312.54	396.11	464.9	569.94	678.57	810.04	939.61	1030.3	1224.2	1287.5	1457.8	1608.6	1820	2014	2149.6	2413.2	2696.8	2964.5	3178.8	3527	3805.2	4081.1	4201.3	4545.5	4732.9	4868.8	5065.5	5265.1	5572	5773.3	5754.1	5935.3	5816.6	6052.5	5995.1	5924.5	6194
1.2218	5.6816	0	2.8725	0	0	0	5.4338	14.549	69.349	167.85	284.27	443.44	628.37	853.58	953.43	1429.8	1552.1	1979.3	2990.8	3603.2	3985.7	4866.2	6000.3	6372.2	7040.3	7819.1	8815.1	9572	10420	11119	12090	12515	13442	14338	13410	14041	16825	15833	16441	16725	17056	17714	17993	17467	18830	18573	19418	18997	20014
0	0	0	2.0831	5.1517	1.1601	6.7418	0	0.8412	32.049	76.854	197.72	374.97	609.15	951.52	1292	1810.1	2290.7	2745.5	3282.2	3853.2	4471.1	5116.9	5630.3	6095.2	6805.7	7159.2	7687.3	8274.4	8825.2	9209	9716.6	10187	10737	10934	11312	11872	11980	12480	12584	12848	12745	12830	13224	13185	13505	13567	13857	13854	13827
0	0	3.9699	8.918	8.5923	44.669	47.029	32.458	30.604	46.237	48.52	58.336	95.58	153.77	147.06	214.49	246.16	359.07	569.01	756.01	950.76	1227.3	1622.5	1933.4	2320.1	2842.2	3375.6	3981.2	4392.5	4799.5	5310.2	5558	6050.7	6415.6	6759	7219	7564.6	7879.3	8229.9	8374.9	8524.9	8812.2	8774.8	8806.6	9155.2	9334.9	9213.3	9058.5	9113.5	9012.3
0	1.9028	0	0	0	5.1506	24.393	47.828	127.16	249.03	444.9	624.48	859.89	1144.9	1417.6	1790	2124.9	2605.2	3024.9	3470.3	4073.1	4660.6	5099.1	5511.7	5968.8	6432	6950.5	7397.8	7505.7	8018.8	8306.1	8746.1	9353.3	9322.8	9681	9838	10105	10440	10569	11073	11551	11769	11736	12092	11964	11713	12012	11905	12241	11330
0	0.21384	0	3.071	2.0131	5.8128	0	4.1412	0	6.0516	11.731	38.688	77.112	122.22	184.24	266.81	353.71	467.88	580.07	731.36	918.18	1068	1321.5	1551.4	1833.3	2146.5	2390	2665.7	3091.5	3392.7	3657.2	4031.5	4414.2	4738.6	5032.7	5356.7	5829.9	5946.8	6279.3	6561.5	6804	7063.7	7288.3	7449.1	7647.8	7779.3	7861.8	8032.7	8194.3	8183.5
5.5244	0.16941	7.9946	8.1028	0	0	0	0	0	41.656	88.613	183.98	290.16	446.77	603.94	739.54	931.82	1149.6	1409.2	1570.7	1779.3	2113	2454.5	2734.3	3048.2	3464.5	3914.4	4217.9	4779.4	5107.3	5521.9	5992.9	6473.9	7039.9	7562	7759.4	8229.7	8551.3	8925.7	9419.6	9753	9842	10086	10335	10457	10675	10803	10922	11162	11395
0	0	0	2.9307	0	7.5895	16.293	10.333	53.175	83.051	130.71	161.8	273.06	353.48	467.69	663.24	899.86	1250.7	1474.9	1773.9	2075.3	2528.2	3246.5	3240.4	4542.8	4919.1	5948.7	5324.8	5849.7	7349.6	5921.4	6393.1	6926.7	7464.2	7612.8	8133.8	7943.2	8639.7	8548.5	9097.2	9233.4	9175.5	9258.4	9343.8	9406.2	9695.6	9495.7	9881.5	9937.9	10068
5.4762	8.6511	0	0	0	2.4047	0	7.8849	55.149	94.327	153.26	333.02	656.86	946.6	1363.2	1739.7	2358.3	3168.5	3333.2	4199.6	4897.7	5479.7	6055.1	7351.2	7009.6	7592.7	8513.1	8823.1	9527.8	10888	10875	11199	11736	12483	12799	13086	14037	14324	14655	14808	14968	15020	15347	15539	15923	16066	16122	16220	16248	16609
0	0	0	5.3028	0	7.7632	25.265	82.052	150.79	319.85	467.82	629.69	839.23	1013.1	1199.8	1406	1641.7	1900.6	2139.7	2590.6	3197.4	3514.4	3770.9	4178.3	4302.7	5123	5938.1	6488.1	7086.7	7633.9	8026.4	8435.3	8951.3	9316.3	9488.1	9992.2	9897.7	10447	10663	11117	11014	11213	11274	11239	11686	11762	11973	12027	11397	11630
0	0	2.8835	4.3941	19.921	21.554	22.431	19.153	23.168	37.495	55.852	110.94	128.1	219.82	295.11	404.71	539.79	692.67	895.47	1124.1	1384.7	1652.8	1929.9	2169.8	2466.9	2526.5	2918.5	3264.4	3537.9	3791.6	4127.6	4642.1	4913.1	5332.9	5618.7	5880.6	6346.2	6578.3	6918.9	7245	7561.2	7601.9	7933.1	8444.3	8647.8	8668.3	8896.8	9034.1	9402.5	9595.4
0	0	0	8.1869	27.096	55.648	46.595	56.613	80.721	93.86	115.61	150.73	188.75	259.27	324.97	409.41	518.67	633.82	779.48	977.9	1136.9	1353.8	1661.7	1983.3	2326.8	2753.3	3186.8	3623.4	4001.3	4323.1	4913.3	5134.8	5583.8	6093.3	6530.7	7037.3	7343.1	7901.4	8364.7	8679.8	8969.2	9191.4	9366.4	9547.7	9884.4	9984.1	10032	10021	10106	10015
6.0004	2.4095	0	0	0	5.9091	0.023207	3.4413	5.6	37.892	60.974	124.6	186.82	292.32	470.14	712.3	956.07	1366	1787.4	2301.1	2816	3250.8	3872.9	4374.8	5214.8	5927	6767.5	7762.8	8491.2	9328.5	10005	10868	11453	12345	13091	13548	14043	14836	15274	16189	16459	17500	17783	17737	18082	18342	17782	18413	17996	18781
26.586	13.731	0	0	0	0	0	0	0	14.225	77.472	160.83	284.59	448.57	664.11	956.53	1353.7	1755.6	2270.7	2824.6	3663.4	4190.7	4928.4	5583.8	6306.2	7056	7566.4	8574.8	9235.4	9866.6	10773	11041	11529	12612	13304	12731	13605	13568	13290	13539	13726	13984	14178	14195	14301	14406	14291	14262	14521	14786
7.2014	0	0	0	0	11.306	4.4843	16.376	3.5619	21.75	25.482	48.674	58.703	80.855	147.86	240.11	386.1	572.58	871.46	1159.2	1478.4	1986.6	2515.5	2945.6	3549.2	4088.6	4530.7	4935.2	5775.9	6266.1	6893	7595.8	8264.5	8801	9513	9961.1	10434	10853	11343	11699	12308	12900	13457	13801	14300	14422	14342	14614	15784	16063
0	1.6723	6.6312	0	0	3.5008	8.7059	2.9119	0	28.115	97.985	229	305.89	524.29	756.54	1015.8	1462.5	1726.4	1940.8	2023.3	2362	2905.1	2977.9	3350.1	3582	4217.5	4469.9	5417.5	4952.2	6088.7	6264.7	6313.1	7571.7	7795.4	8223.9	7584.7	7676.5	7951.9	8221	8585	8793.1	8862.4	9260	9257	9352.3	9531.1	9336	9504.6	9434.1	9398.8
11.289	8.5807	0	0	0	0	0	0	0	13.361	5.4904	20.42	59.399	143.25	274.99	436.94	618.98	886.24	1170.8	1538.1	1895.5	2302.3	2775.1	3201.8	3611.2	4250.9	4748.8	4977.9	5635.6	6153.5	6272.3	6704.7	7052.4	7981.6	8560.1	8794.7	9278.8	9699.9	10096	10296	10423	10127	10371	10576	10924	11202	11283	11169	10953	10716
0	0	0	0	10.915	5.6617	7.9297	15.211	21.914	47.583	91.437	145.57	214.58	366.23	577.42	832.67	1139.2	1551.5	2068.8	2739.7	3452	4056.1	4861.6	5498.1	6327.1	7198.3	7647.9	7868.2	8821.5	9014.5	10738	9550.7	9983.4	10703	12277	13040	13654	14018	14401	15460	16260	16796	17292	17891	18064	18014	17908	17879	18597	18239
22.363	2.0691	0	0	0	0	1.2385	0	9.4925	68.834	184.75	354.08	604.41	909.83	1327.9	1795.8	2408.7	3006	3704.2	4470.7	5288.5	6123.3	7072.5	8060.6	9130.7	10273	11659	12740	13532	14980	15730	17098	17738	18683	19707	20664	21483	22538	23147	23750	24108	24759	25111	26061	24827	24547	24822	24926	24996	25103
21.25	0	0	1.5712	0	0	0	18.053	65.922	143.3	239.62	350.17	527.01	731	941.42	1274.4	1536.6	1529.9	2145.7	2460.2	3160.9	3366.3	3893.5	4468.5	4982.2	5519.1	6042.2	6689.1	7519.2	8143.1	9032.3	10007	10376	11274	12167	13089	13837	14867	15289	15920	16618	17406	17568	17866	18123	18497	18681	19217	19355	19870
4.623	1.1943	0	0	0	0	1.5857	0	10.645	28.003	58.956	127.72	231.5	417.81	717.76	1084.2	1513.2	1950.1	2467.2	2958.2	3625.6	4290.9	4938.5	5924	6539.2	7183.9	8000.6	8749.2	9439.8	9808.1	10471	10920	11574	12190	12469	13392	13671	14012	14377	14600	14804	15017	14936	14925	15001	14851	15364	15557	15481	16001
14.831	9.0107	0	0.63164	0	0	0	0.25365	29.709	93.815	193.36	337.41	601.94	920.36	1397.7	2026.5	2500.3	3253.1	3924.6	4554.1	5466	6222.2	6924	7488.3	8078	8985.5	9494.7	10044	9436.5	9566.6	9931.5	10258	10820	11771	12493	12818	13577	14213	14449	14537	15080	15514	15446	15993	16044	16093	16418	16312	16204	16529
7.9944	2.0374	0	1.47	0	0	0	0	11.148	28.449	80.961	131.01	212.31	302.86	399.52	565.02	698.35	952.51	1173.9	1429.6	1786.6	2162.2	2615.1	3078.6	3516.4	4007.9	4500.1	5116.3	5585.1	6029.6	6627.1	7302.7	7959.6	8412	8808.5	8936.5	9352.4	9471.2	9962.1	10277	10456	10570	10923	11021	11325	11470	11538	11834	11855	12120
0	0	0	0.44473	8.8448	39.834	44.888	75.067	93.083	169.52	270.83	464.82	709.43	1072.8	1493.4	2068.3	2752.2	3486.8	4386.3	5307	6189.7	7536.2	8562.6	9745.6	11151	12023	13324	14712	15565	16860	17445	18670	19429	20431	21538	21882	23695	24388	25063	25827	25433	26151	26615	26970	27402	27320	27262	27570	27734	27536
6.583	0	0	2.4109	0	3.3782	2.3058	15.316	45.669	94.915	188.65	312.32	492.11	692.22	971.14	1319.3	1753	2190.3	2752.2	3184.7	3778.1	4462.5	5114.4	5821.7	6559.8	7078.7	7705.7	8551	8885.2	9390.1	9890	10318	11294	11522	11838	12616	13049	13742	14086	14406	14592	14760	15212	15393	16062	16014	16303	16172	16628	16895
0	0	0	7.5886	6.0149	17.629	19.951	25.99	58.185	126.69	222.29	373.54	574.31	821.3	1079.8	1374.7	1614.1	1831.1	2114	2399.7	2688.8	2991.6	3297.5	3662.5	4015.2	4572.3	5083.2	5529.9	6067.4	6446.9	6840.3	7361.6	7824.4	8379.2	8973.8	9345.2	9688.9	10349	10619	10810	11100	11514	11810	11775	12364	12523	12442	12568	12723	12903
0	0	0	1.9481	4.0176	6.4459	1.5386	21.521	12.218	12.65	21.007	13.1	17.493	15.826	7.63	15.625	12.996	31.822	62.342	138.82	192.29	372.42	553.49	765.68	1126.4	1340.6	1636.4	2057.2	2293.7	2771.7	3177.9	3384.6	3869.3	4033.6	4320.3	4554.9	4939.9	5279	5394.5	5683.3	5787.8	6266.4	6420.5	6429	6819.8	6936.7	6885.9	7165.4	7157.7	7397.8
5.0647	0	0	2.7124	0	2.8196	1.4385	0	0	0	2.566	34.13	120.2	279.76	536.65	796.46	1191.2	1666.2	2037.8	2571.7	2897.4	3646.6	4208.2	4697.5	5213.7	5569.4	5830.4	7010.5	7020.1	7974.7	7943.2	7732.3	8175.9	8637.1	8851.2	9306	9611.5	9851.6	10112	10725	10416	10631	10920	10845	11097	10939	11159	11344	11246	11415
4.66	4.9687	4.7946	0	2.0493	0	0	0	0	0	0	0	10.498	50.983	86.517	160.7	358.64	403.19	842.93	1092.3	1455.7	1798.8	2187.4	2564.6	2925.9	3413.4	3803.8	4480	4827.6	5311.5	5759.2	6149	5937.5	6660.9	6825.3	7238.1	6941	7264.5	7450.6	7428	7085.7	6960	7483.3	7041.9	7322.1	7359.1	7533.2	7783.8	7241.5	7643.2
0	0	0	8.2507	7.8164	17.687	19.032	19.069	20.285	49.747	79.017	119.67	169.17	273.51	390.01	536.23	734.68	1018.5	1303.1	1653.2	1972	2415.7	2916.7	3438.2	3952.3	4453.8	5077.2	5475.1	5992.8	6491.6	7154	7692.2	8250.9	8955.5	9509.3	10068	10657	10939	11310	14014	12954	14886	13103	15353	13103	10191	10369	10732	10843	10522
15.601	7.0334	2.926	0	4.4446	0	0	0	0	14.429	43.562	104.49	214.77	405.09	576.38	776.24	929.36	1372.2	1711.4	2036.2	2497.6	2962.3	3275.3	3783.2	4217.5	4585.5	4865.8	5256.9	5589.7	5853.3	6241.1	6251	6556	6740.9	6842.7	6916.2	7073	7190.2	7412.1	7467.8	7597.2	7664.9	7571.5	7656	7685.5	7891.9	7816.7	7924.6	7942.5	7902.9
11.449	0.32861	0	0.83343	0	0	6.3571	16.921	34.035	76.987	143.1	214.03	341.1	478.9	653.5	910.11	1189.1	1489.9	1868.2	2343.1	2781.3	3273	3929.2	4637.3	5232.6	5842.9	6742.5	7490.5	8349.4	8805.4	9614	10487	11190	11840	12488	13267	13812	14601	15272	15721	16074	16550	16907	17075	17730	18076	18313	18699	18570	18802
0	0	0	3.1416	0	7.221	4.0857	0	1.4882	16.318	32.706	56.284	101.91	174.17	284.05	401.34	556.01	734.49	898.04	1087.2	1260.8	1456.8	1680.1	2013.3	2392.3	2704	2951.5	3294.3	3631.5	4026.1	4320.3	4653.2	5002.6	5318	5697.4	5960.9	6225.6	6655.7	6964.9	7167.7	7466	7509.5	7766.8	7965.9	8041.1	8202.9	8358.6	8385.8	8075	8322.5
0	0	0	0	3.9403	5.1854	3.3454	21.614	39.478	74.656	164.69	230.78	321.65	477.67	649.02	857.99	1103.7	1440.3	1749.9	2109.1	2561	2998.8	3679.7	4155.8	4674.2	5366.1	5934.6	6521.6	7310.3	7730.8	8941.4	9385.1	9915.4	10877	11964	12743	13392	14212	14837	15306	15788	16269	16433	17363	17125	17714	17879	18196	18112	18087
5.4784	3.5025	0	0.49217	0	0	0	0	0	8.2788	47.602	124.26	197.42	341.55	472.58	666.74	904.08	1194	1543.3	1952.3	2390.8	2925.2	3452.3	4128.8	4736.1	5312.9	6014.6	6597.4	7121.3	7949.8	8558	9122.8	9873.1	10272	11076	11598	12286	12939	13308	14185	14505	14921	15390	15867	16038	16553	16718	17099	17170	17167
0	0	0	7.9557	3.9682	4.0853	8.8279	7.2468	0	1.4322	0	34.106	87.498	196.21	375.28	627.12	904.31	1728.4	2343.9	3026.9	3635	4097.3	4607.7	5432	4958.2	6073.9	6568.9	7048.5	7487.9	8236.6	9119.3	9724.2	10437	10941	11735	12583	12937	13796	14401	14741	15337	15822	16223	16954	17418	17516	17640	17558	17997	18097
1.2046	0	0	0	0	17.298	10.53	19.736	26.117	49.707	82.815	128.64	219.58	370.34	533.52	846.51	1191.2	1586.7	2057.1	2605.2	3137.6	3652.6	4298.8	4998.1	5491.7	6273.1	6956	7514.5	8193.4	8924	9508.9	9803.5	10429	11149	11620	12101	12768	13109	13472	13951	14348	14530	14786	15116	15607	15859	15834	15721	15786	15790
9.7973	5.7236	0	0	0	2.9607	1.862	2.4356	4.5011	16.602	23.829	60.468	109.17	204.43	360.47	605.1	823.7	1262.6	1438.5	1890.3	2333.8	2836	3686.8	4211	4776.6	5346.8	5910.1	6354.1	6577.2	7893.2	8621.8	8984	9519.5	10140	10836	11232	11712	12605	12789	13061	13199	13829	14107	13751	13929	15673	15903	15736	15349	14312
0	0	0	4.5189	5.3907	11.623	12.597	3.1393	3.6659	39.543	60.43	144.3	290.85	475.83	809.04	1118.8	1537.2	2106.2	2522.8	3156.7	3580.5	4381.4	5035.6	6094.2	6444.6	7577.6	8220.6	8478.6	9335.9	10205	10772	11605	12371	12773	13697	14345	14917	15679	15662	16423	16465	18922	19460	17753	17890	18248	18553	19122	18956	19193
24.333	0.28311	4.7885	0	0	0	0	0	0	0	0	0	0	0	1.2992	13.401	58.72	121.1	178	290.24	375.08	510.35	655.17	798.68	944.62	1151.3	1360.5	1581.2	1726.1	2022.7	2428.3	2588.6	2754	3000.6	3265.9	3644.3	3937.4	4133	4312.2	4497.7	4752.5	4838	5070.7	5228.4	5315.8	5280.9	5460.9	5516.9	5653	5766.9
3.8675	7.4693	0	0.43421	0	0	0	0.72457	17.021	30.76	87.639	150.55	261.13	475.28	731.22	1023	1369.9	1799.3	2203.5	2737.8	3205	3851.2	4326.4	4923	5462.1	5962.8	6389.9	7039.3	7550.1	8208.3	8499.2	9164.2	9664.4	10004	10483	10798	11348	11692	12005	12354	12677	12880	12748	13171	13121	13348	13592	13646	13766	13884
2.0319	0.67408	0	0	0	0	10.896	46.092	109.51	227.67	354.43	483.33	639.69	823.82	995.92	1176	1441.7	1733.8	2011.8	2330.8	2744.9	3087.9	3580	3515.6	3756.3	4083.3	4517.8	4901.8	5416.2	5713.9	6235.3	6612.1	7048.7	7568.8	7983.4	8116.5	8858.2	9209.6	9569.4	9737.2	10011	10274	10556	10834	11032	11090	11289	11496	11418	11476
8.1801	0	0	0	4.2966	0	0	4.0717	2.0817	7.4306	0	0	0	11.969	13.944	54.291	115.37	203.91	331.7	488.02	719.05	926.39	1197.3	1469	1709.2	2049.5	2350.3	2570.2	2858.9	3200.1	3631.8	3868.5	4166.7	4484.6	4683.7	4951.4	5258.9	5473.4	5944.7	5959.5	6146.5	6489.4	6643.8	6928.1	6953.6	7030.6	7130.8	7299.9	7528.9	7404.4
4.1442	5.7992	0	0	0	0	3.1667	0	5.0327	8.8327	20.005	31.487	77.779	140.13	217.1	367.36	506.76	634.39	972.69	978.06	1552.9	1812.7	1580.5	1906.4	2064.9	2404.7	2678.2	3100.4	3432.7	3582.1	3891.6	4365.4	4583	5003	5315.6	5468.1	5886.8	6141.3	6438.3	6675.4	6835.8	6961.1	7002.3	7369.6	7438.4	7586.6	7831.3	7868.7	7959.1	7837.4
0	1.5887	0	0	0	7.6668	1.3647	7.1051	11.255	29.694	84.971	140.28	221.76	310.57	398.96	514.73	626.77	779.28	986.15	1175.6	1338.1	1496.7	1758.3	1967.5	2260.1	2550.6	2669.8	2980.4	3080.7	3356.7	3522.1	3704.7	3988.8	4170.9	4488.8	4701.9	4936.5	5223.6	5482.6	5692.9	5896.4	6161.8	6314.7	6509.1	6594.7	6789.1	6895.9	6941.1	7135	7321.3
4.7033	0	0	0	4.6766	7.5393	3.6808	7.1529	4.2891	7.0766	16.062	32.207	69.683	119.96	184.35	236.33	304.19	449.4	578.85	812.73	1093	1409.4	1796.6	2210.2	2683.3	3244.1	3721.3	4235	4801	5402.5	6325.1	6830.9	7670.6	8633.4	9104.9	9833.8	10450	11222	11917	12173	12640	13236	13186	13558	14088	13878	14326	14474	15131	15306
7.9479	0	3.9144	0	3.5981	3.3646	0	10.276	33.327	81.087	183.47	254.68	373.93	491.24	719.51	962	1154.6	1417.3	1288.7	2251.5	2108.9	3089.4	2964.2	3295.3	4364.5	4778.7	5389.5	6690.2	6279.5	6635.1	7524	7150.9	7667.1	8110.4	8468.2	9073.5	9603	9643.8	9991.3	10015	11000	10907	11048	11104	11433	11592	11956	12184	12198	12313
0	0	0	3.2579	11.827	17.355	15.782	18.066	17.692	24.663	16.97	19.403	28.382	76.877	147.61	333.4	522.32	857.62	1221.7	1755	2269.1	2468.3	3550.4	4001.4	4378.7	5186.1	6664.8	7417.6	8268.2	9214.7	9920	10674	10429	11022	11467	12831	12702	13125	13710	14649	14512	14726	15183	15887	16231	16757	16574	16517	15475	15252
0	0	0	4.466	14.522	29.79	40.65	55.319	86.463	113.06	156.75	197.38	288.87	378.12	558.9	692.13	893.93	1093.5	1362.4	1622.2	1913.1	2212.5	2589.9	2863.1	3305.2	3524.4	3945.1	4335.8	4705.5	4989.7	5288	5899.4	6294	6590.4	7159.4	7487.7	7701.5	7873.9	8107.1	8443.6	8728.4	9099.9	9113.3	9488	9567.7	9548.5	9691.6	9754.8	9872.3	9980.4
0	0	0	1.3516	2.5471	20.816	12.621	29.311	35.258	65.841	131.57	248.29	370.59	515.61	727.68	923.71	1184.8	1403	1777.3	2018	2261.3	2568.8	3088.8	3481.2	3762.6	4309.4	4769.3	5030	5634.2	6001.5	6487.3	6205.6	6568.1	6997.3	7446	7737.2	8112.2	8629	8704.4	9384.1	9533.4	10188	10228	10436	10687	10894	10872	11089	11008	11514
10.168	0.98173	0	0.58933	0	0	0	0	0	0	15.551	35.241	65.824	92.41	158.18	272.91	358.04	547.19	664.8	845.76	1172	1716.4	1522.7	1906.2	2382.3	2805.1	3276.2	3848.7	4465.5	5004.7	5769.4	6524.7	7078.6	7791.9	8160.6	9005.5	8670.5	9843.9	8953.7	9140.5	9999.1	10174	10218	10373	10457	10731	10989	11167	10667	10914
1.5028	7.5373	0	0	0	2.7832	1.3903	0	0	9.0148	35.892	96.422	147.79	261.82	387.25	495.58	723.7	698.7	1159.2	1073.4	1364.8	2041.8	2379.8	2446.5	2889	3288.5	3773.3	4029.5	4437.5	4510.5	5327.1	5247.7	4973.7	5364.1	5843.5	5980.9	6116.2	6463.1	6587.7	6879.9	7212.7	7919.4	8041.2	8131.3	8029	8089.7	7691.2	7864.4	7625.9	7644.6
8.2646	9.4371	2.9403	2.5826	0	0	0	0	1.0046	10.201	33.672	66.212	141.22	229.72	363.09	561.09	792.03	1111.8	1468.8	1884	2351.4	2971.7	3687.2	4327.3	5146.7	6029.4	7014.5	7682.4	8535.9	9607.9	10409	11462	12766	13778	14904	15796	16981	18236	19261	19994	20771	21294	21500	22248	22809	23282	23932	24146	24520	25175
7.9288	2.107	2.0465	1.6044	1.4619	0	0	0	0	0	19.763	80.907	168.48	256.49	424.78	574.32	734.01	1298.7	1240.8	1943.4	1880.2	2827.8	3330.3	3992.6	4230.3	4871.8	5635.7	6074.6	6462.7	7045.2	7113.6	7904	7984.1	8324.1	8464.7	8611.9	8917.5	9046.9	9678.3	9818.1	9971.2	9894.1	10115	10066	10263	10389	10296	10291	10607	10843
0	8.0367	0	0	8.5354	0	3.8669	0	5.5992	17.034	60.968	116.69	194.2	246.49	390.49	577.54	708.73	927.56	1168.1	1440.7	1767.4	2108.3	2474.6	2837.4	3281.5	3599.3	4108.5	4455.5	5256.8	5516.9	5679.4	6255.8	6648.5	6680.8	7481.2	7617.5	7868	8608.4	8401.1	9123.9	9399.7	9778.6	9687.1	10322	10051	10388	9890.5	10237	9454.6	9444.6
5.604	10.574	3.7758	1.1438	5.0128	0	0	13.622	45.571	99.184	256.7	412.94	631.79	918.08	1167.2	1635.4	2022.2	2504	3036.4	3634.9	4451.4	5487	5745.3	7175.6	7943	8933.7	10095	10818	10719	12072	12908	13555	13224	13852	14785	15797	16032	16691	18064	18419	19023	19605	20191	20263	20549	20609	21074	18992	19403	18824
0	0	0	0	4.52	22.532	28.236	25.854	46.038	59.436	101.75	175.81	250.07	389.29	527.04	659.51	1120.1	1125.7	1249.4	1440.3	1835.7	1992	2315	2529.3	2812	3080.5	3548.3	3833.7	4384.7	3700.2	3939.5	4267.4	4635.8	4994.1	5262.3	5590.6	5984.3	6332.4	6773	7118.7	7249	7415.1	7813.7	7952.5	8130.4	8189.8	8285.9	8552.6	8186.5	8440
1.0368	0	2.0778	0	0	7.4812	5.9258	9.8343	0	0	3.762	13.476	46.758	140.19	318.38	582.73	946.16	1314.4	1759.2	2313.7	2813.5	3412	4150.6	4760.8	5483.8	6055	7041.7	7675	8499.2	9264.6	9587.7	10623	11275	12174	12847	13656	13799	14242	15118	15687	15913	16347	16712	17688	17029	17245	17364	17870	17901	17361
12.963	8.5139	2.4886	0	0	0	0	0	0	0	0	9.6416	37.235	82.375	193.69	304.28	491.94	728.23	985.76	1294.4	1610.9	2017.5	2472.6	2901.5	3421.7	3817.5	4368.9	4836.7	5188.3	5487.8	6264.4	6515.2	6973.1	7427.3	7865.9	8027.7	8643.3	8972.1	9225.6	9482.4	9675.5	10219	10540	10786	10864	10721	10937	11256	11242	11125
11.201	0	0	1.7547	1.3913	0	2.2525	10.591	53.954	117.15	203.05	323.56	447.22	620.19	689.99	892	1132.9	1342.3	1730.6	1931.1	2218.4	2402.1	2817.4	3042.7	3369.3	3904	4282.3	4660.3	5037.2	5520.9	5973.9	6485.3	6987.8	7507.1	8035.6	8400	9002.1	9306.9	9782.2	10262	10329	10876	11296	11782	12231	12339	12471	12531	12741	13059
6.9166	0	3.4469	5.4103	0	1.7225	0	0	0	0	0	13.008	53.724	125.38	247.18	449.74	662.3	936.2	1238.2	1655.9	2019.1	2578.3	3078.6	3442.5	4080.9	4679.8	5314.4	5972.5	6553.6	7282.2	7881.9	8314.5	8917	9349.2	9672.6	10427	10946	11232	11969	12168	12556	13072	13428	13641	13857	14189	14079	14318	14406	14587
0	0	0	19.085	0	0	50.373	85.507	122.05	187.1	327.2	461.51	475.83	674.31	856.15	1204.1	1519	1887.2	2173.5	2453.8	2739.1	3276	3603.6	4032	4508.4	4948.5	5385.6	5737	6560.9	7233.5	7783.2	8148.9	8974.8	9600.4	10409	10848	11370	12136	12410	13140	13318	13916	14452	14979	15089	15413	16003	16117	16387	16284
3.5085	3.3925	0	6.2762	0	5.4718	0	0	0	5.7952	9.8513	50.661	128.5	230.49	373.89	567.78	751.89	1070.9	1347.1	1588.9	2022.8	2413.3	2869.3	3207.2	3601.6	4247.5	4544	4926.3	5524.6	6079	6533.1	6931.3	7245.5	7600.1	8043	8295.3	8839.4	9227.2	9259.8	9795.8	9924	10319	10549	10564	10867	11105	11252	11156	11684	11822
2.0337	0.24437	0	0	0	5.1588	3.3261	0.21702	5.3705	27.189	18.65	36.012	67.834	154.49	313.39	562.82	983.09	1408.5	2008.3	2657.5	3476	4250.8	5305.8	6312.6	6925.1	8147.9	9276.1	10113	10912	12058	13096	13871	14335	15776	16247	17473	18020	18424	19583	19130	19590	19793	20318	20887	21134	20970	21277	20928	21451	20974
11.549	6.4438	0	8.1494	0	0	0	0	0	0	0	0	0	14.554	27.149	71.08	136.28	268.86	326.71	477.08	698.68	792.4	1067.5	1280.9	1823.5	2193.1	2489.3	2971.8	3314.9	3957.9	4508.1	4957.9	4615.9	4948.3	5428.4	5781.7	6115.7	6530.8	6964.2	7166.1	7799.2	8268.1	8416.8	7884.8	8557	8695.1	8902.2	8898.2	9059.4	9109.2
1.5033	1.4698	0	2.0565	0	0	3.6014	0	0	15.782	72.82	191.08	319.38	521.16	806.25	1158.4	1538.7	2063.2	2535.7	3140.2	4018.2	4787.3	5735.9	6858	7658.1	8648.6	9729	10839	11905	13056	14076	15224	16430	17740	18578	19767	21131	21947	22837	23126	24113	24864	24279	25163	25723	26507	26538	26920	26959	27108
0	0	0	0	2.6444	8.8833	2.5171	28.779	44.887	72.315	135.35	229.06	338.47	466.36	544.2	658.85	773.05	919.51	1064.2	1157.1	1279.3	1726.5	1886.8	2094.7	2329.4	2253	2584.8	2752.8	3143.7	3590.9	3889.4	4092.1	4327.4	4817.2	5086.9	5264.6	5576.8	5742.8	5826	6152.4	6137.1	6326.9	6459	6538	6590	6787.1	6890	7000.9	7039.1	6966.7
0	0	0	8.737	16.495	6.3867	18.006	8.7291	13.815	40.373	39.485	41.701	31.492	38.451	34.944	48.113	59.837	86.453	110.9	139.34	164.3	198.82	269.24	363.27	484.02	592.67	718.5	878.47	1005.1	1255.5	1419.6	1671.4	2151.9	2340.8	2699.5	3033.2	3452.7	3747.9	4121.6	4415.3	4705.1	4882.4	5188.2	5452.1	5693.4	5750.3	5992.1	5933.5	6210.8	6211.1
7.5784	0	2.2361	0	3.1839	6.6562	0	0	0.39236	26.813	71.174	123.36	196.04	277.02	378.21	576.99	696.73	998.1	1229.7	1337.4	1671.5	1955.4	2343.3	2565.9	3070.9	3330	3690.5	3949	4483.7	4775.9	4947.1	5509.5	5638.5	6065.5	6132.3	6347.2	6895.2	6758.8	6975.9	7397.2	7252	7786.6	7801.9	7843.3	8054.1	7735.8	7537.3	7920.5	7456.4	7577.7
13.538	0	23.151	0	0	24.238	0	16.839	49.659	75.02	201.84	398.91	576.56	853.17	983.71	1286.7	1698.8	2183.1	2716.9	3259.8	4029.5	5746.4	6914.5	7842.7	7775.6	9112	10320	10940	12494	12407	14011	14726	15477	16595	17245	17789	18462	19290	19731	20469	20889	21690	21885	22269	22055	22446	22256	22386	22221	22377
6.597	1.5558	0	0	0	1.1958	5.3491	17.836	54.971	101.12	189.59	313.76	476.68	633.03	869.31	1153.5	1363.1	1655.9	1898.9	2178.7	2495.2	2909.5	3229.9	3478.4	3211	3945.4	4559.7	4912.3	5483.6	5702	6048.1	6468.7	7092.6	7667.8	8002	8258.1	7142.4	7980.9	7885.5	9598	9827.3	10356	9168	10802	10845	11159	11390	11559	11424	11188
0	0	0	0	4.6324	8.2185	9.1045	4.6515	2.3089	4.6776	5.0546	3.8352	13.571	28.592	64.164	119.95	210.25	353.91	524.97	716.34	953.29	1162.7	1375.2	1790.4	1995.9	2325.3	2633.3	2972.5	3275	3767.7	4685.2	5090	5706.7	6143.9	5653.7	6313.9	6745.2	6922.3	7663.1	8175.6	8606	8678.7	9033.1	9627.9	10018	10054	10333	10466	10588	10620
0	0	0	0	7.8357	15.103	13.706	15.114	53.371	103.9	188.91	337.71	531.67	739.24	1029.4	1415.7	1673.4	2108.9	2387.9	2854.9	3375.2	3857.6	4310.8	4968.9	5554.9	6147.4	6738.8	7613.5	8224.6	8687.2	9863.4	10228	11518	12218	13040	14017	14945	15673	16750	17296	17802	17956	18505	18911	19650	19803	20044	20080	20270	20762
3.4602	2.0478	0	1.1214	0	3.9875	0	0	16.168	67.468	142.89	310.54	570.31	821.76	1256.8	1630.9	2155.2	2708.8	3215.3	3745	4564.3	5115	5555.7	6347.1	6917.2	7668.3	8261.1	8936.7	9871.1	10090	11115	12139	12717	13753	14536	15270	16152	15905	16744	16485	17589	18198	18727	18423	17952	18876	19945	19737	19543	19252
7.3245	3.2171	0	0	1.4595	0	4.6456	19.737	52.381	139.81	300.85	512.68	854.13	1205.7	1642.8	2166.8	2830.3	3614.4	4268.7	5118.1	5974.3	6774.3	7558.4	8520.2	9724.7	10920	11741	12471	13313	13909	14766	16268	18303	18900	19288	19845	20956	22311	23065	23495	23539	25358	25349	25256	25215	26259	26419	26413	26705	26911
13.618	0	1.6294	4.093	0	0	0	0	0	0	0	9.0704	25.236	73.257	104.33	175.1	272.4	391.75	495.25	625.93	771.98	944.96	1091	1261.7	1421.3	1634.4	1743	1950.5	2134.1	2369.4	2662.3	2829.4	3044.6	3183.5	3414.2	3472.4	3684.9	3682.3	3844.1	4108.4	4181.3	4355.3	4330.6	4389.4	4440.9	4555.3	4563.3	4632.5	4693.6	4665.2
0	0	0	2.4692	0	0.80386	9.9563	4.9355	29.842	21.876	53.932	97.405	202.06	225.34	334.12	475.4	564.01	680.52	889.36	996.36	1258.5	1442.4	1694.8	1859.3	2210.2	2525	2828.1	3032.2	3185.5	3382.6	3687.3	3809.7	4176.1	4361.9	4799.5	5009.9	4972	4953.9	5242.7	5672.4	5996.1	5874.8	5833.3	5738.6	6048.9	6271.4	6552.3	6441	6003.8	5586.5
0	0	0	0	9.9056	7.4701	22.969	27.233	33.956	65.486	119.79	197.83	312.08	431	613.18	794.83	1015.1	1240.5	1582.9	1837.9	2126.9	2521.7	2615.5	2884.6	3162.1	3461.8	3923.1	4212.2	4583	4821.1	5088.1	5422.5	5658	5946.8	6488.3	6850.1	7204.4	7481.8	7689.4	8330.4	8811.2	8659.2	8935.3	9154.2	9221.6	9455.5	9384.6	9509.8	9466.9	9600.5
69.193	75.185	0	0	0	0	0	0	25.727	123.22	231.16	404.21	633.09	882.24	1219.4	1641.5	2077.4	2731.8	3447.8	3890.7	4970.3	5785	6818.5	8463.8	9753.5	7896.7	10796	11664	11049	11955	11382	13785	14688	15293	15992	16364	16478	16459	17003	17774	17937	18088	18255	18411	18907	19274	19492	20282	19422	19695
0	0	0	0	12.279	25.215	2.8908	20.766	40.667	60.193	26.057	110.58	188.26	282.35	440.61	585.42	854.14	1207.9	1576.9	2077.6	2705.5	3086.6	3752.1	4132.4	4443.8	5118.8	5615.3	6411.8	6794.3	7496.8	7948.7	8946.1	9178.5	9962.5	10347	10942	11583	12041	12453	12958	13225	13787	13850	14254	14678	14951	15397	15303	14637	15165
10.974	1.2677	0	17.171	0	0	0	16.104	3.9	12.453	6.1758	20.593	14.779	32.578	24.826	44.692	87.003	153.86	171.23	245.4	311.91	417.68	496.79	659.97	829.87	1044.3	1096	1334.4	1783.6	2214.8	2619	2885.4	3176.6	2888.3	3277	3529.5	3613.2	3772.8	4091.4	4274.7	4299.5	4469.3	4732.6	4947	5300.7	5539.5	5808.4	5961.1	5866.9	5845.8
47.42	30.121	0	1.8445	0	0	0	0	0	0	0	0	26.971	77.782	168.57	334.37	548.62	780.09	1004.2	1334.7	1756.5	2154.2	2607.5	3003.9	3512	3931.8	4539.3	5084.6	5479.2	6161.4	6763	7415.2	7758.2	8343.7	8482.6	9209.9	9559.8	10086	10435	10591	10773	11008	10744	11293	11380	11616	11733	11300	11773	11783
0	0	0	0	13.223	22.25	30.84	27.928	32.621	32.72	42.363	42.211	37.895	46.562	32.335	56.323	90.18	114.56	173.66	265.46	432.99	594.77	711.21	956.83	1168.9	1365.9	1478.4	1614.2	1945.9	2309.3	2794.6	3031.5	3353.6	3769	4180.3	4434.9	4999.6	5325.2	5773.5	6045	6310.5	6457.6	6803.9	6966.3	7114.6	7474.5	7501	7572.9	7683	7820.2
0	0	0	14.808	23.876	0.058022	26.66	27.614	32.734	64.709	127.84	186.65	317.64	533.4	782.71	1126.9	1591.3	2110.9	2761.3	3472.6	4201.9	5016.7	5905.6	6875.3	7522.3	8598.4	9761.3	10822	11749	12852	14076	15253	16515	17347	18562	19618	20277	20889	22208	22425	22753	23189	23624	24191	24514	24853	25298	25600	25904	26554
0	0	0	0	43.122	116.19	194.39	268.05	334.75	407.78	467.33	543.28	662.13	758.22	892.3	1001.1	1199.2	1372.9	1475.7	1702.8	1910.2	2175.7	2389.3	2569.3	2886.7	3151.4	3408.3	3837.9	4104.9	4501.1	4722.8	5020.4	5435.7	5663.9	5963.3	6422.2	6762.5	6910.1	7177.8	7600.9	7785.3	8217.8	8374.4	8623.6	8607.2	8782.2	8971.2	8881.2	9289.2	9271.4
8.8246	15.341	0	3.7366	0	0	0	0	0	0	0	0	12.735	86.999	216.62	476.78	781.02	1201.2	1695.3	2234.5	2852.4	3617.2	4450.1	5191.6	5972.2	6757.1	7514.9	8045.4	8731.2	9482.5	9928.8	10771	11561	11925	12370	12997	13049	13358	14100	14516	15051	15101	15109	15405	15417	15637	15759	15882	16210	15924
0	0	0	2.8572	0.48861	0	30.259	114.27	268.32	472.51	730.19	1065.9	1720.2	2528.5	3054.2	3680.1	4743.2	5556.5	6398.7	7323.3	8365.7	9308.9	10596	11884	13344	13617	14548	15790	16815	17773	18928	20624	19979	22385	23793	24881	26530	27353	28385	28682	29963	29342	30129	31700	31232	31871	31758	32297	32754	32820
13.41	0.1974	0	4.4275	5.8872	0	0	0	0	0	0	0	40.685	121.88	257.64	493.49	706.52	1011.8	1382.5	1831.9	2428.4	3109.9	3595	4249.6	4777.1	5620.2	6025.9	6753.2	7385.5	8092	8562.3	9215.3	9743.7	10238	10707	10910	11132	11543	11948	12560	12619	12992	13017	13047	13496	13686	13919	14408	13727	13855
0	0	0	0	2.9085	4.6324	11.927	11.381	12.82	7.6362	35.085	73.38	178.68	311.14	528.51	782.74	1101	1424	1862.2	2256.2	2671.2	3172.8	3687.6	4185.8	4650.8	5153.8	5638.1	6075.2	6385.1	7233.4	7802.8	8078.7	8740.1	8603.4	9281.2	9470.2	10044	10574	10672	11009	11354	10891	11828	11991	12555	12611	12868	13081	13202	13248
3.5312	11.946	7.6828	0	0	0	0	1.5402	0	0	0	0	0	24.605	78.401	158.57	239.09	401.92	563.67	723.12	922.69	1134.1	1382.3	1702	1965.5	2317.5	2548.5	2850.9	3135.3	3493.6	3869.6	4188.7	4616.2	4883.4	5202.4	5669.4	5935.6	6245	6650.7	6786.5	6997.5	7214.6	7283.4	7456.8	7580	7665.1	7847.4	7808.7	7910.8	7917
0	0	0	7.5472	0	4.69	9.3545	8.7602	5.8644	16.777	36.851	76.317	144.51	228.94	410.49	621.57	927.61	1391	1832.8	2398.5	3014	3465.4	4170.1	4848.4	5551.9	6391	7162.3	8034.7	9127.9	9786.3	10506	11646	12277	13588	14266	14582	15399	15960	16502	16935	17385	18139	18266	18579	18541	19078	19246	19241	19695	19972
0	0	0	12.875	3.4438	0	0	0	7.2411	3.1059	20.314	46.915	83.385	151.54	226.61	387.14	644.01	925.67	1221.9	1602.7	2072.9	2579.7	3027.1	3607.9	4080.6	4703.7	5110	5628.2	6245.2	6593	7185.6	7703.1	8174.3	8577.4	9265.9	9815.6	10212	10783	11278	11885	12323	12458	13028	13591	13833	13356	13539	13860	13951	13920
0	0	0	0	3.2749	23.714	31.049	72.442	134.11	224.58	346.16	510.25	704.58	965.94	1226.6	1602	2021.3	2515.5	2954.6	3463.4	3945.3	4410.9	5073.4	5429.3	6020.3	6449.3	6834.2	7427	8073.6	8566.7	9250.7	9442.1	9890.6	10386	10683	11433	11549	11612	11985	12194	12502	12756	12908	13345	13421	13347	13148	13287	13385	13742
0	0	0	3.9973	0	7.9605	3.362	4.7507	10.809	0	1.0803	0	0	1.6293	28.606	125.19	291.1	505.55	765.06	1067.2	1422.8	1970.2	2305.3	2691.3	2969.6	3337.7	4091.6	4337.1	4843.7	5022.3	5380.4	5960	6242	6556.7	7088.8	7265.3	7598.9	8007.3	8502.8	8625.8	9167.8	9989	10254	10720	10480	10184	10344	10622	10791	10800
6.0896	4.6122	0	0	0	7.9246	1.8291	0	0	0	0	0	0	0	0	63.251	165.57	313.67	486.75	686.08	979.68	1226.7	1577.9	1858.5	2177.2	2472.7	2892	3252.4	3681.2	4028.4	4332.9	4652.7	4925.5	5071	5431.1	5530.1	5512.7	5963	6006.3	6380.3	6262.5	6623.7	6746	6975.8	6779.4	6782	6611.3	6517.7	6089.2	5966.3
15.039	0	1.6552	3.849	0	0.47522	0	0	0	28.946	89.785	213.54	329.28	521.24	761.21	1086	1388	1848	2290.2	2943.8	3573.8	4359.4	5104.7	5778.1	6654.8	7434.4	8275	9013.9	9801.6	10826	11593	12232	13021	13648	14229	15281	15546	16282	16843	16941	17772	18181	18231	18987	19068	19033	19071	19450	19535	19659
0.68969	4.6275	0	2.1635	0	0.003152	0	8.412	0	0	0	7.3884	45.535	101.78	161.21	270.35	423.44	616.57	778.69	1136	1492	1892.8	2240.6	2693.9	3215.2	3744.2	4302	4929.8	5388.5	5978.1	6648.7	7123.7	7645.2	6791.1	7272.5	7677	8164.5	8441.7	9174.5	9363.4	9857.1	10214	10277	10628	10706	12727	11036	12735	12831	13146
7.5185	8.12	0	0	0	1.5806	0	0	0	0	1.6016	43.617	72.119	144.19	258.23	431.7	689.96	891.54	1404.3	1623.8	2293.9	2708.5	3439.2	4030.2	4917.5	5596.5	6173.1	7210.9	7932.2	8919.1	9249.7	10033	11216	10905	12103	12522	13026	13404	14098	14733	15330	15775	15914	16560	16574	17020	16625	17265	16889	17342
0	1.9895	0	9.7999	3.3106	0	0	0	0	0	17.393	52.311	100.47	187.82	292.51	441.13	573.36	726.89	943.26	1187.7	1463.3	1726.8	2016.9	2384.4	2732.3	3172.8	3541.5	4095.5	4343.8	4794.3	5976.5	5601.8	6205.4	6633.4	6908.3	7322.7	7573.9	7558.8	8078.9	8286.3	8866.5	7710.8	7744.7	7672	8098.8	8253	8338.7	8173.7	7834.5	7384.8
13.904	8.3043	0	0	0	0	0	0	0	0	0	32.644	101.13	251.76	461.65	713.52	992.43	1320.8	1804.7	2201.5	2505.3	3283.8	3657.9	4264.2	4793.6	5339.9	5873	6395.8	6901.1	7384.7	8292.8	8684.2	9051.6	9687	10149	10436	10986	11146	11456	11960	11984	12434	12620	12388	12705	12617	12903	13039	13096	13228
13.672	4.5304	0	0	0	0	5.6715	4.259	14.362	35.185	56.572	114.92	178.9	279.02	417.33	556.55	721.16	904.14	1096.7	1293.1	1463.4	1779.9	1999	2321.6	2576.8	2853.8	3204.8	3449.9	3875.6	4108.1	4354.5	4790	5133	5351.4	5777.8	6127.6	6720.3	6680	7196.3	7515.5	7630.7	7859.8	8257.8	8307	8440	8436.4	8589.8	8751.5	8675.6	8912.1
0	0.26104	0	0	0	8.3351	1.3029	0	0	0.063909	3.971	35.95	71.652	113.43	66.375	108.11	354.25	398.67	592.13	942.72	1300	1587.4	2297.1	2753.4	3275.9	3857.6	4546.4	5032.9	5494.5	6433.3	7059.6	7451.6	8217.8	8714.4	9721.4	9719.9	10712	11192	10630	11640	12454	13051	12856	13523	13561	14045	13408	13341	13684	14180
0	0	0	0.90587	0	11.403	4.9513	5.2072	0	0	2.0504	35.644	80.886	152.53	245.92	405.44	611.59	875.13	1114.5	1481.4	1894.6	2281	2766	2796.4	3555.4	4154.7	4768.3	5019.5	5634.3	6196.5	6758.5	7291.9	7678.7	7853.9	8892.9	9246.5	9636.5	10199	9568.4	9915.2	9690.4	10842	11465	11179	11199	11189	10985	11210	10725	9554.5
0	5.406	2.3826	0	6.9223	0	8.0648	20.562	35.835	49.937	108.34	173.71	284.21	418.05	629.42	890.8	1177.8	1615.4	1949.3	2331.5	2640.4	3108.7	3650.1	3880.6	4156.3	4947.8	4935.8	6539.7	6715.7	7340.4	7837	7853.9	8232.4	8521.9	9394.6	8922.9	9548.6	9891.9	10162	10471	10893	11426	11719	11526	11499	11531	11717	12197	12286	12423
0	3.5047	3.508	0	1.4285	0.29641	0.70371	0	0	0	0.0746	2.1157	6.114	0.26082	16.09	30.829	72.687	137.94	226.94	330.11	476.66	661.8	893.54	1202.8	1444.4	1781.7	2046.8	2515.7	2918.1	3368.3	3888.7	4425.2	4994.4	5468.1	5830.7	6350.6	6760.4	7155.3	7637.6	8038.4	8463.8	8676.8	8741	9061.9	9305.1	9641	9566	9806.1	9999.8	10011
0	0	0	0	5.0201	12.671	17.587	7.8192	19.006	49.317	95.205	146.43	231.46	358.99	523.15	766.96	1040.2	1375	1717.9	2019.1	2659.4	2917.2	3526.4	4120	4562.6	5356.7	5946.2	6876.7	7542.7	7227.7	8156.1	8058.6	8613.8	9105.6	9808.5	10247	10804	11353	12057	13083	12930	13422	13680	14212	14477	14938	14841	15202	15617	15838
0	0	0	3.1847	3.7705	8.3018	17.987	10.85	14.131	12.296	20.335	23.857	53.709	77.778	110.7	158.52	253.86	366.61	491.58	607.71	915.05	992.41	1248.2	1441.1	1753.3	2034.4	2345.5	2697.3	2924.7	3424.2	3773.5	4069.8	4467.7	4854.2	5184.9	5634.1	6084.9	6354.7	6720.5	6945.9	7427.8	7500.9	7775.7	7990	8156.9	8351.3	8573.6	8695.2	8525.4	8512.5
17.595	6.9781	0	0	0.28875	0	0	0	0	0	2.4757	32.003	121.35	255.25	468.44	800.7	1154.5	1582.9	2076.9	2616.1	3202.6	3580.4	4146.2	4809.8	5497.9	6088.2	6629	7156.4	7703.5	8237	9081.8	9316.6	9951.6	10344	12115	12025	10957	11400	11684	11866	12163	12444	12475	12732	12963	13106	13352	13418	13607	13541
1.4964	7.6381	0	0	3.6387	0	0	1.5052	1.4402	15.335	31.078	86.453	185.61	358.56	608.48	925.5	1290.3	1764.3	2305.5	2822.8	3477.9	4187.8	4849.3	5613.8	6076.8	7022.2	7866.6	8491.6	9096.5	9804.5	10367	11467	12110	13022	13096	13263	15410	16066	16956	17261	17497	17750	18279	18638	18941	19480	19593	19876	19889	19729
0	0	0.85911	17.388	21.745	6.9401	9.4939	20.34	46.539	56.106	90.611	133.75	211.47	297.27	386.46	540.88	736.27	969.62	1249.7	1635.8	2075.5	2624.5	3109.4	3584.7	4216.3	4812.4	5465.3	6143	6673.1	7272.9	7939.3	8689.5	9270.2	10152	10570	11319	12044	12632	13315	14103	14591	14887	15325	15658	16185	16556	16796	17184	17119	17560
0	3.5715	1.3444	2.0495	5.0957	0	0	0	0	30.172	121.86	253.86	381.97	681.57	1072.6	1324.6	1735.7	2184.2	2667.8	3306.1	4423.6	4628.5	5388.9	6099.9	7018.4	7642.5	9331.3	9130.6	10975	10771	13264	11915	12691	14682	13810	14461	14735	17048	15525	15837	17834	16722	16778	17178	17288	17380	17899	17911	18856	17932
36.651	0.64331	0	0	0	0.59604	6.2815	61.004	57.639	87.613	122.31	154.4	206.91	314.39	458.43	660.27	815.27	1137.9	1477.8	1867.3	2252	2714.2	3175.4	3567.4	4219.1	4685.3	5067.9	5352.1	6277.3	6739.7	7079.9	7589.6	8084.4	8611.6	9369	9959.2	10426	10653	11379	11349	12004	11955	12061	12014	12236	12485	12708	12674	12759	12625
9.4684	0	8.0289	1.5532	0.17233	0	0	0	0	0	0	0	0	0	0	0	0	26.546	54.762	117.74	196.41	295.75	434.64	597.45	709.11	956.39	1121.5	1344	1543.2	1903.4	2309.4	2541.6	2774.3	2953	3279.4	3694.1	4328.3	4726.5	4902.8	5305.7	5757.1	5994.9	6081.8	6211.2	6427.5	6540.3	6750.4	6803.6	7060.7	7020.4
0	0	0	6.3769	3.4932	5.765	2.1909	3.7087	12.892	66.653	176.3	369.15	645.79	1040.8	1513.3	2111.1	2750.3	3567.2	4277.7	5148.3	6053.3	6913.9	7988.9	8629.7	9631.8	10202	11692	12449	12961	13837	15066	15363	15811	16298	16385	17225	17875	18194	18474	18639	18949	19031	19179	20441	20461	20332	20628	20015	20035	19912
17.213	11.961	0	0	0	0	7.8338	35.946	94.064	184	324.06	420.63	602.73	678.88	921.62	1176	1443.5	1735.7	2200.7	2546.7	3214.3	3955	4617.6	5559.2	6386.9	7386.5	8300.8	9124.1	10413	11541	12546	13760	14841	16078	16635	17901	19050	20240	20484	20958	21630	22510	23016	23601	24562	23863	23826	23978	24497	24983
7.4426	1.159	0	3.6728	0	0	0	6.7771	16.354	42.94	89.493	152.42	247.92	458.08	654.94	917.35	1070.3	1448	1798.6	2270.7	2511	3261.6	3286.7	4069.3	4552.5	4812.8	5378.5	5587.2	6507.1	6757.1	7354.2	7638.7	7564.5	7920.5	8566.1	9655.8	8413	8452.7	9660.5	10087	9756.7	10875	10924	10890	11210	11435	11618	11436	11120	10881
7.0624	0	0	0	0	9.0207	9.4644	17.384	13.152	16.812	20.16	34.709	44.148	49.536	108.86	143.46	199.97	261.53	335.45	397.88	457.3	542.35	601.92	747.55	809.34	970.47	1106.8	1223.1	1474.1	1643.5	1854.2	2059	2324	2563.3	3034.3	3240.8	3448.2	3710	3973.8	4223.2	4448.6	4860.7	5048.2	4987.4	5285.8	5273.3	5458	5557.6	5637	5847.6
25.408	4.5476	0	0	0	3.4241	0	0	30.532	78.174	190.72	350.26	620.1	917.39	1384.8	1926.1	2596.5	3281.5	4083.1	4899.3	5863.3	6668.4	7228.7	8505.8	9487.9	10458	11843	12431	13786	14580	15691	16768	17678	18634	19639	20469	21419	22310	22481	24057	24844	25437	26665	26678	27566	27771	28152	28059	27994	27921
0	0	0	4.9985	8.7986	7.4838	0	6.9864	0.99701	21.936	33.834	61.912	147.42	234.83	370.87	535.68	803.32	1079.6	1470.8	1861.6	2240	2849.6	3430.5	4108.1	4784.2	5470.3	5989.8	6911.2	7599.2	8137.2	8640.1	9483.9	10480	11768	12338	13255	14161	15345	15956	16748	17524	17819	18419	18324	19357	19267	20082	20169	20316	21372
25.616	8.453	11.328	11.889	13.435	0	0	5.741	14.395	50.148	80.986	70.659	118.47	134.78	152.41	201.02	232.48	256.61	254.36	321.1	414.02	521.73	537.33	623.22	693.06	866.29	978.15	1056	1319.3	1567.4	1799.3	2061.4	2263.1	2528.6	2878.7	2918.1	3235.8	3544.5	3698.9	3929.7	4049.7	4130.8	4399.2	4406.5	4611.1	4718.3	4839.9	4837.1	4870.4	4932.1
0	0	0	0	3.243	3.9452	23.965	14.628	20.122	26.151	44.308	103.17	181.9	344.61	477.04	705.74	980.27	1359.3	1774.7	2166.8	2663.9	3300.1	4004.9	4585.9	5418.2	6150.1	7025.1	7618.7	8279	8877.1	9538.3	10281	9928.8	10537	12027	11228	12124	12937	13031	13438	13468	13947	14793	14460	14277	14191	14100	15324	15679	15819
0	0	0	0	14.022	4.9756	9.6732	4.9617	12.911	14.571	33.87	72.619	138.06	237.83	410.82	629.04	937.43	1351.9	1777.1	2214.4	2675.7	3260.8	3764.7	4519.5	5212.3	5860.8	6477.6	7176.1	7828	8580.5	9184.3	9779	10545	11020	11781	11964	12792	13475	13691	13868	14662	14855	15117	15428	15673	15722	15824	15858	15915	16403
0	0	0	0	5.8685	11.639	15.647	12.354	5.8246	1.5166	9.6548	34.313	101.02	236.89	441.51	679.01	1063.4	1547.8	2030.2	2794.4	3659.5	4521.2	5574.5	6313.5	7913.7	9021	10431	11882	13304	14502	15799	17147	18562	19881	21049	22153	23277	23782	24633	25427	26099	26263	26163	27189	27962	28589	28350	28502	28641	29116
9.3828	0	5.3045	3.6998	0	0	0	0	0	2.0564	6.289	2.2951	34.995	60.785	143.15	208.85	320.63	430.25	635.84	796.24	973.88	1237.5	1494.8	1674.5	2086.6	2329	2827.6	3053.2	3454.8	4008.4	4195	4831.3	5464.6	5806.6	5796.8	6240.9	7235.6	7427.1	7817.3	7816	8208.3	8280.9	8465.1	8485.3	8857	9263.5	9384.8	9535.7	9771.2	9168.9
0	8.4243	0	3.118	0	0	0.70995	2.8173	30.262	116.72	270.08	455.99	722.34	999.85	1472	1847.9	2405.8	2912.5	3499.4	3891.3	4689.2	5266.3	5832.8	6657.3	7044	7619	7986.7	8470	9051.3	9823.9	10039	10661	11293	11976	11984	12654	13080	13594	14022	14227	14879	14833	14877	15380	15658	15974	15906	16371	16845	16672
0	0	0	0.07029	6.347	1.7855	12.292	12.041	18.488	35.481	44.892	52.353	82.017	112.39	154.77	200.23	265	333.99	444.49	532.79	677.53	792.73	812.06	875.27	941.97	1151.3	1368	1389.9	1435.3	1624.4	1727.6	2078.2	2198.3	2519	2788.2	3087.7	3251.2	3422.4	3625.2	3982.2	4230.3	4355.4	4462.8	4419.5	4535.9	4618.4	4641.7	4782.2	4824.2	4793
0	0	0	0	9.7088	7.4223	3.9884	3.1862	0	10.871	30.116	101.43	173.51	256.86	357.85	532.4	666.58	920.04	1093.3	1346.6	1572.2	1770	2035.1	1932.3	2361.3	2224.9	2655.8	2725.5	3521.5	3682.7	3582.6	4544.9	4882.5	5422.8	5976.1	6312.9	6551.6	6969.5	7147.7	7595.8	7768.2	8185.3	8380	8556.5	7112.3	7179.2	8595.9	8665.5	8690.9	8485.8
0.028495	0	0	3.0792	0	5.2148	11.316	15.037	31.818	96.766	192.51	336.07	463.9	662.77	897.48	1140.3	1429.9	1766.7	2030.2	2368.7	2788.5	3175.4	3604.4	3944.3	4422.4	4806.4	5529.2	5800.1	6347	6906.4	7513.3	7987.4	8614.9	9401.6	9802.6	10842	11452	12170	12546	12936	13494	13765	14026	14017	14550	15242	14921	14911	15199	15649
0.72568	0	0	0	5.8214	1.0803	4.389	13.459	50.523	94.691	159.69	278.12	408.03	607.5	838.06	1129.7	1396.4	1740.9	2143.4	2513.1	2972.1	3483.3	3906.3	4602.3	5061.9	5553.7	6107.1	6433.4	7163.1	7669.4	8115.6	8649.8	9398.2	9017.5	9977.9	10302	10774	10791	11458	11913	12101	12154	12762	12721	12600	12600	12991	13024	13294	12949
0	0	0	0	9.9866	21.004	7.6221	20.287	22.7	13.701	46.916	67.877	92.824	154.04	199.59	292.04	389.69	562.81	736.87	964.52	1208.4	1421.8	1761.9	1989.5	2208.8	2772.3	3150.5	3484.3	3898	4144.6	4530.3	4452.6	4704.8	5038.3	5570.4	5806.6	6001.5	6199.1	6660	6848.8	6989.3	7133.1	6833.2	7359.1	7304.7	7453.4	7530	7215.8	7313.8	7282.1
0	0	0	0	12.724	21.41	35.571	52.989	77.195	69.427	81.219	86.274	125.83	232.2	355.54	520.48	801.42	1093.6	1420.9	1753.4	2207.5	2657	3085.4	3556.5	3962.6	4469.1	5038.7	5532.7	6055.3	6434.3	6687.7	7573	7973.9	8358.7	8683.8	9160.7	9465.8	9941.3	10295	10603	11043	11190	11522	11378	11633	11845	12157	12101	12146	12183
0	4.5515	0	0	6.7237	5.772	0	0	0	10.187	22.927	0	13.786	72.443	31.882	87.923	111.17	161.63	245.4	355.4	447.31	693.36	912.71	1076.1	941.55	1320	1389.2	1762.3	2031.3	2382.9	2576.6	3339.4	3693.1	3889.6	4246	4262.1	4785.8	5031.1	5075.1	5621.8	5692.6	6117.2	6010.1	6022.7	6119.1	6586.9	6709.4	6882.6	6505.6	6742.1
12.393	4.2958	0	0	0	4.5944	0	0	4.1743	24.439	69.649	143.43	229.46	368.3	506.61	671.33	840.72	1005.8	1222.2	1458.6	1696.5	2018.8	2332.2	2671.7	3014.9	3254.5	3855.3	4343.6	4885.6	5449.2	5824.8	6586.1	6578.9	7399.6	7835.2	8003.5	8604.6	8963.1	9351.8	9635.5	9697.5	10159	9951.7	10054	10119	10307	9845.8	9890.2	10036	10269
0	0	0	1.9048	8.5571	8.3771	11.94	19.635	29.811	34.238	74.032	113.61	218.21	341.1	545.33	787.48	1120.7	1446.1	1802.4	2293	2748.9	3398.8	3961.7	4733.6	5124	5748	7733.8	8555.1	9054.8	8144.8	8516.9	9626.1	12333	10772	11581	11765	12772	13092	13712	14656	14162	15524	16268	15762	16476	17110	16759	17142	17446	17139
0	0	0	0	2.4703	38.307	49.392	107.71	131.82	190.93	254.16	298.59	409.39	509.16	606.83	738.75	851.79	999.17	1197.3	1316.6	1551.1	1908.8	2156.4	2486.1	2656.7	2972	3232.8	3422.7	3728.7	3915.4	4282.1	4519.3	4693.5	5014.3	5189.1	5305	5668.9	5988.5	6066.6	6227.2	6276	6519.4	6650.9	6884.6	7142.1	6992.8	7316.1	7410.6	7477.7	7515.7
0	4.3279	0	7.5198	0	0	8.6924	56.219	97.327	212.15	379.49	576	861.1	1287	1771.3	2338.7	2869	3538.2	4250.7	5062	5815.6	6456.5	6999.3	7613	8263.1	8941.3	9547.2	10426	11353	12115	12659	13132	13639	14467	14997	16083	16419	16336	16406	17219	17018	17826	18398	18342	18905	18995	19313	19992	19386	18767
0	0.5922	0	2.5004	0.40891	0	18.147	55.214	153.19	332.99	580.51	883.36	1290.6	1705.5	2279.3	2869.8	3444.8	4184.9	4824.7	5753.6	6582	7229.8	8372.5	8896.3	9906.9	10922	11356	12402	12805	13436	13833	14612	15175	15584	16198	16645	17044	17425	18180	18450	19248	19404	18888	19080	19717	20013	19936	20061	20393	19873
0	0	0	0	13.451	33.2	21.168	32.576	45.503	47.991	79.678	106.68	130.71	172.92	191.89	282.78	372.83	525.98	700.93	845.57	1028.1	1295.4	1539.2	1885	2083.5	2409.2	2942.7	3213.5	3447.9	3934.9	4054.4	4746.5	5010.4	5556.2	5946.7	6030	6097.5	7129.9	7456.3	6859.5	7101.4	7447.5	8340.2	8735.3	7915	8083.7	8167.7	8114	8273.6	9880.1
0	0	0	0	0	4.4389	20.311	38.599	69.253	133.9	176.88	269.46	382.53	592.36	763.28	1062.1	1377.6	1693.7	2125.2	2579.9	3087.1	3632.3	4358.8	5073.7	5784	6484.4	7531.2	8170.5	9062.1	10138	10859	12000	12688	13605	14508	15205	16174	16663	17547	18492	19210	19439	20114	20542	21161	21288	21643	22038	22049	22169
5.3207	0	0	4.3002	0	3.1471	6.7115	24.944	33.083	41.254	54.394	54.143	62.759	82.132	104.79	180.17	285.06	430.6	563.48	744.27	959.01	1260.8	1611.2	1948.9	2332.4	2718.1	3172.2	3370.1	3817.8	4467.7	4944.6	5589	6105	6624.8	7058.3	7569.1	8166.8	8505	9012.9	9410.9	9880.9	10291	10488	10638	10956	10474	11038	11160	10823	11155
0	0	2.2191	1.9113	0	0	7.8622	4.1005	7.5828	0.98869	21.651	43.008	75.725	124.65	200.71	318.28	405.1	549.32	689.22	808.38	960.13	1215.4	1400.4	1617.6	1904.1	2297	2725.1	3029.1	3355.6	3676.3	4155.1	4445.3	5006.8	5344.4	5898.7	6208	6694.9	7226.6	7700.6	8120.1	8466.9	8948.9	9240.8	9431	9431.7	9466.6	9617.1	10002	10053	10319
3.6685	4.114	0	0	0	8.4367	6.1768	16.542	31.416	42.602	62.987	66.593	85.866	101.84	110.8	174.7	209.2	317.81	410.26	536.61	783.41	1023.7	1368.6	1685.8	2123.7	2563	3092.8	3580.5	4150.3	4639.6	5266.2	5757.7	6461.4	7353.3	7869.4	8340.4	8901.1	9316.8	9922.8	10763	10881	11122	11497	11561	11571	11474	12014	12197	12312	12376
0	1.5516	0	2.5465	2.6775	0	10.772	0	8.1878	14.542	36.457	65.872	162.04	226.56	356.09	487.45	644.96	770.27	944.35	1151.7	1352.6	1514	1850.9	2268.6	2492.5	2935.4	3190.8	3694	3949.4	4426.8	4786.6	5206.6	5581.4	5961.5	6177.5	6624.7	7211.7	7678.5	8265.2	8117.3	8568.5	8880.4	9237.1	9278.5	9735	9736.4	10070	10179	10264	10072
0	1.8201	0	0	9.3572	0	6.7637	19.17	96.143	205.4	381.98	589.67	885.9	1245.9	1711.1	2299.2	2804.5	3432.8	4178.7	4934.4	5650.6	6251.8	6908.1	7844.6	8540.4	9365.2	10115	10726	11512	11986	12556	13060	13682	14326	14659	15002	15415	15850	16057	16369	16420	16657	17209	17004	17444	17274	17398	17604	17685	17769
12.869	4.0351	0	0	0.043472	2.4858	0	18.07	30.063	107.09	211.89	499.72	751.09	1477.4	2146.8	3090.5	4152	5396.9	6602.6	7668.8	8815.8	10243	11131	12804	14135	15337	16456	17374	18434	20157	20668	20929	22368	22923	23751	24622	25388	26245	26593	27445	27634	28262	28846	28367	28478	32247	32029	29815	29095	29212
20.11	0	1.782	2.293	0	9.7115	0	6.4122	22.455	80.401	177.3	335.75	473.42	739.81	1043.5	1372.6	2101.2	2157.7	2888.4	3274.4	3554.6	5360.9	5911.1	6585.3	7053.6	7661.1	8735.3	8916.4	9624.5	10516	11601	12266	12259	12776	13172	13674	14295	14479	15027	15247	15707	15758	15604	16115	15738	16120	16623	16732	16988	16787
0	1.8456	5.0781	5.0079	0	0	0	0	3.5695	0	8.1861	21.957	45.915	90.006	155.56	292.53	443.34	654.15	915.25	1240.4	1633.4	2077.3	2456.5	2981.8	3505.4	4216.4	5111.4	6008.6	6249.5	6878.7	7876	8502.9	9248.3	9913.8	10561	11018	11503	12023	12524	12715	13352	13360	14136	14384	14323	14515	14696	15303	15835	15616
6.3819	8.2336	4.846	0	0	0	0	0	0	0	0	0	0	0	47.569	107.55	210.93	352.69	516.21	737.15	986.14	1280	1655.2	2142.6	2520.9	2895.9	3254.6	3700.7	4099.3	4621.4	4913.5	5483.1	6061	6514.2	6517.9	7053.6	7602.3	7998	8295.1	8526.7	8851.1	9057.2	9440.1	9349.4	9594.5	9854.3	10055	9980.6	10174	10257
0	0	0	21.974	22.444	89.781	130.24	205.6	383.02	572.12	944.91	1232.2	1796.5	2482.4	3300.6	4226.3	5388.5	6512.1	7649	8976.4	10215	11382	12359	13635	15111	16263	17545	19528	20833	21993	23095	24148	25294	26114	27543	28641	29773	30539	31186	31025	31814	32473	33943	34800	35305	35165	36708	36623	36711	36414
0	0	0	3.5047	0	9.767	1.4895	8.0156	17.82	13.275	27.888	38.373	43.041	70.41	84.935	128.52	196.72	276.66	439.37	663.71	956.76	1313.8	1747.5	2268.9	2757.4	3232.2	3767.5	4449.5	4974.9	5548.9	6165.1	6746.6	7320.6	7815.1	8417.1	8840.5	9259.6	9842.4	10060	10431	10853	11132	11213	11658	11686	11727	12041	12240	12170	12115
5.9405	0	0	0	0.8807	0	9.0307	57.297	148.94	260.67	413.08	602.41	786.88	981.14	1211.1	1503.1	1811.8	2167.8	2547.2	2983.4	3405.3	3765.3	4188.1	4667.7	5205.5	5713.7	6180.1	6407.1	6785.4	7595.4	8100.9	8652.7	8964.3	9765.3	10146	10666	11340	12014	12443	12822	12972	13553	13554	13972	13820	14135	14303	14766	14645	14983
2.9882	2.115	0	0	0	8.0966	1.7258	3.7968	6.6304	23.092	70.145	177.51	371.83	612.79	896.26	1183.6	1593.1	2122.1	2563.3	3137.6	3729.5	4428.6	5110.1	5625.5	6438.3	6910.1	7628.4	8259.7	9031.3	9749.1	10885	11356	12094	13055	13935	14339	14948	15728	15500	16360	16772	17412	18055	18105	18567	18270	18898	19012	19078	19605
0	0	0	0	1.7607	32.805	45.738	57.412	66.41	92.29	110.79	135.82	165.8	175.95	182.45	213.04	253.45	302.17	360.93	482.62	696.47	909.51	1211.2	1556.5	1972.6	2641.8	3216.4	3847.6	4737.7	5653.7	6069.4	7145.5	7862.4	8751.2	9696	10292	10747	11710	11807	12684	12927	13627	13969	14173	14343	14465	14427	14620	14377	14440
1.5999	2.1787	4.1748	4.7171	0	2.6778	0	0	0	24.001	65.957	137.18	251.62	417.93	630.77	1004.9	1411.1	1602.4	2123	3204.4	3841.1	4058	4178.5	4756.1	7031.4	7358.2	7750.3	8881.3	9433.1	9969.6	10730	11064	11353	12118	11701	12253	11589	12953	13433	13088	13471	14094	14136	14431	14611	14805	14962	15045	15218	15210
0	0	1.1836	0	0.16925	0	4.9998	3.8937	45.741	73.806	157.25	254.91	387.54	548.91	751.08	979.46	1251.9	1503.5	1872	2293.8	2646.2	3240.6	3644.9	4178.5	4687	5314.5	5865.6	6402.7	7034.5	7425.3	7854.6	8602.7	9107.5	9690.5	9848.7	10525	11249	11438	11922	12303	12700	12854	13631	13530	13904	14052	14272	14733	14775	14860
0	0	2.2099	8.1787	0	0.37781	3.2639	7.3268	18.922	17.759	32.94	29.842	68.709	135.19	263.6	406.42	609.26	855.27	1192.8	1541.3	1983.3	2382.1	2877.8	3399.4	3914	4497.9	4818.2	5054.8	5349.9	5786.5	6467.3	6805.3	7410.4	7758.1	8036.7	8560.3	9090.5	9710.1	9723.1	9931.7	10462	10799	10971	11125	11213	11635	11660	11929	12166	12142
6.2615	0	0	0	4.4159	0	0.64591	8.7267	1.5351	9.2937	7.2261	14.093	35.808	69.64	97.109	138.12	245.77	382.11	497.77	692.4	926.14	1231.1	1469.6	1872.1	2085.9	2457.9	2851.4	3112.5	3513.7	3957.6	4389.6	4640.4	5060.2	5289.4	5613.6	5916.3	6279.3	6421.6	6893.6	6811	7040.8	7228.1	7304.8	7549.9	7589.8	7858.3	7954.4	7949.4	8071	8206
0	69.903	48.527	4.2015	0	0	0	0	0	0	0	0	0	23.285	125.01	122.86	256.88	325.77	429.39	565.67	758.67	900.31	1210.4	1377.9	1793.7	2023.9	2390.7	2754.2	3076.6	3510.5	3853.8	4214	4831.7	5324	5915	6372.6	7108.9	7772.3	8408.9	8661.2	9078.6	9545.1	9590	9852.3	10377	10585	10670	10956	11159	11072
14.953	7.8138	0	1.6842	0	0	2.5364	10.305	57.249	107.84	227.36	362.45	525.98	732.4	1011.5	1343.4	1701	2173.7	2686.2	3473.5	4194.7	5028.8	5851.7	6730.4	7766.1	8898.2	8487.7	9959.1	10106	11214	13193	14489	15322	16444	17315	18351	19766	20750	22256	23140	24086	25245	24800	24941	25223	25321	25978	26122	25796	26116
0	0	0	5.0676	4.3427	5.3805	4.0699	21.324	8.3747	12.419	29.373	56.279	86.464	170.53	244.11	343.63	465.05	598.4	792.23	973.33	1219.3	1444.2	1703.9	1990.9	2408.4	2699.4	3080.6	3483.1	3876.4	4260.3	4731.2	5199.2	5785.3	6263.5	6985.1	7319.6	7961.1	8369.4	8744	9102.6	9303.3	9611.7	9914.2	10084	10485	10583	10699	10765	11065	11348
0.084411	19.399	0	6.7907	0	7.4265	0	0	0	0	0.4736	0	0	0	0	4.9874	26.286	60.829	191.41	280.58	482.57	635.11	720.2	890.95	1079.8	1400.3	1484.6	1564.6	1952.9	2311.2	2575.6	2888.5	3474.6	4013.4	4374.1	4821.5	5020.4	4975.9	5222.3	5652.2	6124.4	6488.1	6891	6750.2	6963.9	7424.2	7762.9	7594.5	7133.1	6775.9
0	33.529	0	0	0	0	1.2583	9.7404	10.857	33.015	39.985	45.739	57.473	99.989	171.71	213.39	351.56	580.43	826.42	1099.1	1494.3	1868.1	2244.5	2748.4	3149.5	3513.1	4058.9	4536.5	4901.6	5354.7	5826.8	6092.5	6589.3	6988.8	7208.2	7464.1	7780.4	7944.5	8345.3	8650.9	8670.6	8971.3	9188.1	8974.8	9149.4	9311.3	9181.2	9466.4	9364.5	9381.5
0	0	0	0	11.538	24.266	32.339	65.637	108.77	221.73	329.67	468.12	623.27	801.91	1000.3	1234.4	1451.8	1814.9	2146.7	2577.5	3137.1	3688.3	4255.2	4902.8	5643.3	6224.9	7141.5	7736.7	8359	9186.7	9846.4	10378	11478	12278	12887	13551	14217	14677	15334	16346	16813	17311	17539	17796	18735	19229	18815	18848	19749	19926
6.7812	2.7589	0	3.0834	1.5788	0	0	0	0	0	0	0	15.604	63.239	139.01	278.32	420.61	617.3	785.52	1093.6	1414.8	1871.5	2164.3	2450.1	2905.6	3254.7	3869.1	4101.8	4311.6	4701.3	5009.5	5449.4	5911	6238.4	6757.4	6778.6	7156.3	7527.3	7955	8041.4	8310.7	8667.5	9039.5	9244.5	9165.1	9036.1	9428	9647.9	9698.1	10298
7.3707	0	1.3148	2.1042	0	0	0	0	0	0	0	0	10.248	48.217	96.478	175.29	274.69	415.81	548.05	735.68	886.98	1112.5	1280.9	1450.1	1710.7	1953.8	2173.6	2332.3	2547.2	2620.5	2970	3065.2	3338.5	3457.8	3723.8	3969.3	4270	4458.4	4663.1	4817.8	5018.3	5093.1	5298.3	5486.6	5572.3	5288.7	5365.3	5411	5572.2	5546.9
0	0	0	0	0	3.2648	12.99	45.6	115.97	208.02	317.38	479.29	615.31	808.73	1019.2	1217	1375.3	1698.7	1979.1	2273.6	2584.8	2925.2	3221.3	3535.9	4056.5	4476.7	4643	5005	5484.5	5943.4	6402.7	6615.2	7125.9	7579.3	7788.6	8239	8376.4	8862.6	9289.6	9614.9	10002	10182	10408	10777	10999	10928	11116	11417	11572	11643
0.78971	9.8108	0	1.0835	0	0	0.17079	0	0	0	5.3744	12.714	24.46	53.296	120.5	204.46	292.81	458.1	653.52	855.7	1132.6	1250.4	1573.6	1766.6	1980.1	2159.8	2303.5	2585	2870	3045.3	3332.9	3789.1	4190.3	4411.4	4703.3	5172.5	5637.5	5949.2	6288.2	6448.7	6740.2	7088.5	7104	7461.9	7598	7925	8094.6	8171	8402.3	8380
0	9.6232	0	0	5.8796	0	0	0	0	0	4.0039	24.289	51.26	79.575	136.67	221.91	341.85	539.23	736.04	974.73	1210.6	1410.7	1736.9	1997.7	2258.7	2515.9	2865.3	3099.2	3339.6	3485.5	3669.7	4071.6	4215.4	4482.4	4837.2	4995.8	5193.8	5610	5931.4	6420.6	6496.8	6718.5	7385.4	7357.8	7592.4	7704.2	8159.3	8300	8667.1	8757.8
7.1644	9.9195	0	0	0	0	20.746	24.64	14.483	19.663	27.737	21.91	29.135	42.641	49.024	63.938	64.362	106.51	162.89	215.31	272.58	331.79	449.1	572.25	725.05	860.81	1046	1149.2	1277.9	1750.4	2069.9	2341.5	2640.6	2994.1	3180.4	3514.7	3872.9	4108.8	4316.8	4558.2	4775.8	4903.3	5072.9	5245.1	5362.3	5402.8	5693	5644.6	5897.6	6153.7
0	0	0	0	4.4401	14.291	61.112	91.605	144.08	175.18	248.79	296.41	414.48	537.78	700.49	826.46	1063.6	1277.9	1587.6	1855.4	2226.4	2645.2	2983.8	3361.7	3780.4	4188.4	4682.4	5225.2	5675.3	6003.7	6722	7182.9	7720.2	8387.8	8896.6	9616.5	10471	11193	11874	12246	12709	13340	13556	14344	14615	14948	15291	15395	15714	15707
29.199	7.8517	0	0	0	0	0	0	0	0	2.2382	29.868	94.661	203.29	314.74	509.88	747.2	986.37	1291.7	1678.4	1942.6	2435.6	2907	3279	3691.1	4222.9	4662.9	5486.4	6136.1	6765.7	7477.7	8246	8794.2	9650.1	10366	10906	11346	11898	12431	12785	13033	12990	13602	13559	13917	14180	14039	14363	14348	14427
0	0	0.62631	5.2528	10.29	0.81734	18.404	9.0275	13.132	25.615	14.329	21.084	60.774	87.884	153.81	241.53	387.88	561.74	767.91	1002.8	1216.5	1532.9	1780.7	1970.5	2090.5	2429.4	2673.9	2987.5	3222.7	3539.8	4032.3	3977.9	4364	4703.9	5040.9	5272.4	5527	5900.5	6240.7	6286.9	6264.8	6231.6	6687.6	6881.9	7258.5	6996.2	7509	7537.1	7273	7520.8
4.6144	0	0	0	0	11.248	9.0579	30.632	80.572	221.16	419.96	750.33	1181.5	1673.1	2316.6	3108.4	3885.4	4875.5	6097	7368.2	8461.1	10162	11337	12883	14307	15889	17297	18442	19346	20861	21584	23327	23840	25522	26487	27571	28921	29891	30848	27469	30436	32168	32757	31413	31913	30267	31086	35356	35199	35578
3.0407	0	0	1.0841	2.1997	0	8.7367	9.0199	26.94	57.51	64.008	92.411	137.75	220.75	305.51	415.68	538.64	722.37	897.54	1171.6	1401.4	1685.8	2009.9	2469.3	2730.9	3024.6	3208.5	3816.1	4173.8	4687.3	5057.1	5193.6	6025.1	6481.6	6774.1	7330.7	7785	8022.2	8946.3	8771.6	9622.9	10482	10612	11111	10724	11355	11807	12164	12202	12310
0	0	0	9.2949	0.016626	8.3329	0	11.795	38.972	96.812	229.03	385.77	637.05	970.66	1395.2	1883.6	2404.7	3013.3	3671.5	4446.8	5200.1	6074.8	7072.3	7752.5	8852.8	9892.9	10898	11917	13124	13682	14906	15959	16800	17918	19410	20387	21173	21609	22318	23205	24276	24938	25643	26163	27021	24715	24978	25795	25905	25960
0	0	0	4.3454	8.3761	25.787	17.082	29.028	18.88	36.348	71.75	133.18	232.48	416.9	642.93	930.82	1275	1685	2260.6	2683.7	3342.5	4111.9	4743.6	5452.3	6116.6	6745.9	7997.3	8806.2	9529.6	10576	10977	11620	12534	12927	13814	15255	15731	16193	16805	17328	18147	18491	18649	18941	18992	19148	19909	19506	19688	20025
9.9355	11.336	3.0563	1.6747	0	0	0	0	0	0	0	0	11.89	51.153	82.885	164.26	279.74	472.1	660.64	907.9	1171.8	1457.7	1781	2151.4	2517.3	2840.6	3158.7	3560.5	3797	4437.8	4751.2	5035.3	5360.9	5897.2	6057.4	6259.9	6784.1	7073.1	7490.8	7897.6	8099.2	8289.3	8562.3	8814.8	9033.1	9298.4	9726.8	9791.3	9845.8	10455
8.4826	6.258	0	0	0	7.6827	0	3.9041	21.543	13.119	23.413	21.811	61.05	108.79	166.68	278.21	402.55	583.79	688.7	877.76	1061.4	1264.9	1546.1	1924.4	2006.5	2173.1	2492.8	2691.3	2864.3	3210.5	3367	3529	4068	4135.2	4537.3	4613.5	5069.5	5418.3	5793.8	6006.6	6207.6	6429.1	6591.9	6778.4	6974.3	7063.2	7171.3	7370.2	7524.8	7650.6
0	0	0	4.8065	1.2408	15.322	28.911	44.256	82.882	137.28	251.41	365.28	574.9	799.21	1063	1393.4	1770.8	2132.6	2540.4	2953.8	3486.8	4017.8	4531	4999	5437.8	6063.9	6323.2	6811.4	7091.2	7707	8007.6	8276.3	8590.5	8643.4	8862.3	9309.3	9348.2	9812.9	9882.6	10062	10372	10640	10813	10999	11055	11097	11328	11408	11723	11567
1.595	8.9609	0	5.5198	0	0	0	0	10.696	17.281	25.883	49.952	80.997	158.81	200.06	324.61	443.93	579.61	767.46	1254.6	1531.8	1730.8	1701.9	1993.3	2345	2663.4	2918.9	3663.9	3388.3	3678.6	3926.5	4046.4	4337.9	4549.5	4825.5	5009.1	5012	5017.5	5003.3	5280.8	6511.5	5616.4	5680	5417.8	5794.9	6112.9	6504.1	6312.1	6065	5711.7
3.5996	0.0039831	0	2.9541	0	2.9638	0	1.3734	0	16.936	54.513	119.93	189.61	305.59	447.92	651.2	880.36	1143.8	1371.8	1694.5	2025.3	2375.3	2817	3191	3441.9	3963.7	4589.2	4635.7	5041.8	5519.4	6028.4	6205.5	6674.2	7258.3	7462.6	7731.8	8250.7	8456.5	8929.2	9262.6	9345.4	9604.3	9766.3	9782.7	11116	11623	11996	12441	12412	12590
16.809	5.5049	0	7.42	0	1.2316	0	0	0	0	0	0	0	4.2184	16.827	58.613	94.81	126.97	198.25	258.52	384.43	541.35	695.3	836.15	1002.2	1272.5	1466.7	1652.3	1933.5	2155.1	2414.4	2708	2943.5	3260.1	3586.2	3842.8	4231.8	4561.5	4745.7	4923.3	5103.6	5398.3	5453.3	5657	5888.6	5845.3	6081.8	6158.3	6209.5	6132
11.282	8.1054	0	0	0	0	0	0	0	15.294	19.358	51.104	108.21	253.02	435.85	668.88	1008.1	1361	1824.9	2367.5	2708.9	3119.4	3851.6	4322.9	4923.1	5497.3	6053.2	6585.9	7293.5	7897.8	8784.4	8973.4	9557.6	10077	10654	11169	11691	11853	12441	12592	12741	12965	12985	13044	13398	13656	13734	13446	13401	13351
8.8153	2.0327	0	0	3.7714	0	2.051	6.5904	19.399	51.389	74.081	99.839	125.97	212.49	269.7	358.68	458.4	638.78	719.29	1095.9	1398.5	1748.9	2066.1	2470.5	2849.2	3442.7	3697.2	4164.6	4524.4	4852.9	5288.8	5220.3	5649.1	6101.6	6394.2	6907.6	7630.8	8305.7	8935.3	9173.7	9504.5	9746.6	10022	10213	10351	10807	10840	11096	11178	11193
0	0	0	4.4086	18.82	17.707	30.036	52.899	75.868	136.21	232.58	373.03	554.2	793.12	1083.1	1403.7	1837.5	2220	2683.8	3275.9	3200.6	3753.7	4199.3	4713.4	5233.6	5731.5	6338.2	6993.3	7504.6	8006.3	8885	9467.9	10252	11083	11989	12889	13769	14510	15202	15702	16250	17144	18121	18374	19033	19167	19488	19946	20315	20795
0	0	0	0.63574	6.4416	15.42	11.637	21.197	20.174	54.675	107.67	204.01	325.92	503.08	687.25	957.19	1187.6	1435	1680.7	1975.8	2349.2	2674.8	3040	3236.8	3706.8	4072.2	4469.9	4773	4257.2	5021.2	4869.2	5296.9	5787.1	6056.3	6065.1	7039.1	7188.9	7264.8	7345.7	7647.3	7986.7	8268.7	8107.5	8396.9	8567.7	8326.4	8358.1	7753.1	8087.1	7919.9
0	10.242	6.0437	4.5318	0	0	3.6293	11.848	7.9211	31.51	67.888	132.88	239.98	437.22	585.07	859.38	1288.6	1594.4	1915.2	2334.3	2714.8	3212.7	3758.6	4162.8	4482.8	4845.1	5419.4	6005.2	6340.2	6595.1	7379.6	8381.6	9188.6	9892.6	10784	11456	11905	12659	12708	12800	12834	13114	13709	13985	14551	14137	14718	15017	14895	14822
0	0	0	0	12.983	15.773	14.359	25.744	46.122	75.235	86.455	125.03	203.4	328.89	498.7	766.51	1195.4	1679.3	2338.5	3090	4013.4	4660.4	5771.1	6542.3	7658	8162.5	9655	10909	11743	9587	10031	10722	11930	12765	13690	14387	15042	16170	16921	17172	17043	17871	18447	18813	19209	19192	19681	19760	19887	19993
8.1984	0	0	0	0	8.253	0	2.3335	4.0205	32.364	76.239	151.44	287.13	473.47	774.56	1033.2	1401.9	1900.9	2451.3	3262	4114.1	4988.7	5703.1	6504	6539.8	8763.4	9710.3	10760	10571	12519	13023	14153	14751	15895	16666	17089	18381	19160	19301	20077	20682	20371	21132	20796	20926	21304	21578	21478	21831	22233
0.97376	6.2529	0	0	0	4.6739	5.8988	8.1682	34.442	69.396	128.98	210.04	303.42	445.23	625.03	843.65	1102.4	1287.2	1513.4	1744.4	2043.3	2231.8	2604.8	2837.1	3298.1	3795.4	4033.5	4337.5	4611.1	4825.7	4942.8	5202.3	5610.5	5861.8	6088.7	6326.3	6578.8	7021	7417.1	7919.4	7486.6	7604.9	7620.2	7678.6	7738.4	7629.3	7813.5	8022.7	8005	7860
31.877	14.631	0	11.749	0	0	0	0	0	0	0	0	0	17.092	70.079	120.2	209.25	349.23	456.53	700.34	897.7	1154.1	1402.9	1612.7	2130	2554.4	2673.5	2890.4	3482.6	3959.4	4489.9	4886.5	5464.2	5875.7	6452.7	6629.4	7175.4	7484.5	7831.8	7950.4	7990.1	7885.2	7972.5	8109.7	8456	8665.3	8578.6	8515.9	8626.9	8733.7
11.464	0	0	0	0	17.893	0	0.57324	14.03	36.644	85.686	201.36	325.94	531.47	772.04	1235.8	1417.1	1720.5	2142.6	2548.8	3100.6	3495.3	3871.2	4337.4	4972.6	5529.7	5709.9	7316.4	7782.4	7683.9	7685.5	7830	8237.5	8795.6	9389.2	9703.2	9687.5	10736	10212	10470	10607	11051	11608	11994	12118	12645	11805	11826	11692	11817
0	0	0	1.1121	6.6019	6.8208	10.782	4.5522	6.6629	17.475	23.362	15.764	11.772	38.109	53.133	67.164	105.32	146.32	226.84	295.4	411.55	583.04	715.71	971.88	1174.9	1457.2	1740.7	2076	2469.4	2802.9	3170	3574.3	3862.6	4238.5	4581.7	5150.6	5478	5882.8	6024.5	6460.5	6879.1	6996	7215.3	7525.6	7685.6	7824	7799.8	7801.7	7906.1	8125.9
0	0	0	0	14.579	82.619	186.22	335.75	558.06	859.2	1216	1616.5	2032.4	2492.6	3009	3704.2	4111.3	4839.8	5326.6	5927.2	6747.5	7222.2	7956.9	8116.4	8501.7	8770.7	9598.9	9563.7	9699.1	10521	11553	12755	13639	13767	14310	15138	15644	16123	16714	16843	17135	17402	17886	18106	18342	18526	18828	19155	19329	19224
0	4.9702	0	0	3.4622	9.1778	1.4125	6.4889	4.3174	2.8236	0	11.477	41.359	109.17	193.16	317.24	492.62	699.44	916.71	1123.1	1455.4	1737.9	2021	2318.8	2748.6	3126.8	3720	4148.4	4594.6	5050.1	5512	5845.8	6564.9	7135.2	7616.9	8190.4	8284.3	8339.6	8767.2	9070.1	9649.1	9645.9	9864.5	9738.5	10088	10402	10622	10453	10149	9802.8
7.4492	0	0	1.2778	0	0.327	9.0432	0	26.911	37.153	70.531	197.87	370.24	665.59	830.45	1567.6	1915.8	2720.6	3417.1	4286.6	5216.6	6029.3	7110.1	8220.5	9165.5	10183	11590	12336	13697	14793	16034	17323	18723	20451	21545	22377	23637	24692	25276	26443	27274	28164	28790	29267	28960	29782	29644	30146	30652	30679
0	4.4836	1.5727	0	0	0.22014	2.7837	0	18.412	76.477	145.18	258.61	419.49	602.47	757.69	987.26	1221.7	1548.6	1848.7	2262.2	2667.6	3209.3	3699.4	4084.1	4475.2	4961.1	5744.6	6104.9	6307.5	6707.8	7149.7	7324.7	8068.6	8139.8	8571.3	8798.5	8706.1	9445.9	9811.2	10027	10282	10535	10424	10467	10600	10898	10806	11028	11176	11227
0	0	0	1.8075	1.8705	9.0243	2.7526	0	0	0	0	0	13.509	57.145	120.13	222.37	383.87	562.59	797.05	1090.5	1379.8	1756	2154.8	2543.4	3074.1	3345	4024.5	4578.2	4832.6	5373	5926.7	6091.7	6531.4	6938.9	7425.8	7802.4	8325.4	8873.3	9239.3	9619.2	10172	10442	10764	10798	11198	11492	11657	11707	11884	11965
13.782	2.0173	0	0	1.0888	0	0.87324	19.274	69.215	142.29	230.14	401.79	641.05	919.1	1160.6	1530.5	2046.3	2419.8	2801.3	3507	4158.7	4723.6	5487.7	5826.2	6819	7234	7399.1	8554.9	9078.1	9778.5	10251	10785	11419	11848	12089	12783	13283	13723	13997	14265	14783	15056	15368	15529	16009	15975	16491	16482	16592	16588
0	0	0	0	0.35814	14.299	13.07	8.6025	21.575	30.748	45.971	77.269	134.33	222.29	345.9	523.98	755.19	1022.1	1328.7	1705	2048.8	2585.5	3045.7	3645.5	4218.2	4761.3	5383.4	5891.1	6585	7154	7562.9	8351.5	9092.4	9549.6	10592	11106	11186	11698	13074	13495	13664	14202	14804	15096	15406	14954	15524	15366	15233	15801
0	0	0	0	3.7212	3.1906	5.4495	0	0	0	10.005	50.81	115.72	242.06	360.24	567.93	843.32	1191.5	1523.5	2016.8	2402.6	2904.1	3450.4	4046.9	4667.9	5358.6	5769.4	6467.3	7114.2	7718.7	8757.8	9262.6	9929.2	10625	11061	12029	12464	12902	13796	14565	15465	16204	16304	16829	17114	17574	17746	18236	18459	18006
7.9318	7.7303	0	5.2879	0	0	0	0	0	0	0	4.113	39.487	78.712	174.59	257.3	354.15	520.42	764.75	1074.9	1374.5	1800.3	2281.6	2702.7	3216.1	4058.8	4629.3	5420.4	6040.1	6737.6	7513.1	8405.8	9117.9	9789.2	10450	10686	11262	12018	12426	12565	13028	13405	13320	13794	14451	13885	14509	14846	14610	14721
0	2.0183	1.099	5.5926	2.9589	5.4288	0	0	1.59	17.693	30.725	60.433	121.36	212.51	298.83	458.1	586.49	785.08	1018.6	1306.1	1605.5	2042.9	2560.6	3297.7	3911.9	4631.7	5351	6085.1	6925	7628.7	8500.3	9275.3	10051	10917	11704	14050	13698	14997	15159	16748	17917	19212	19429	20081	21197	21428	22320	22371	22359	22049
0	0	0	0	2.7786	15.265	9.0946	19.054	23.634	42.543	98.296	163.68	200.13	357.6	487.55	729.09	995.13	1366.2	1690.8	2238.2	2785.4	3303.6	4598.8	5292.2	6177.1	6572.4	7203.5	8520.2	9135	9931.5	10553	10928	11373	11877	12393	13586	12638	12960	13644	13600	13685	14159	14230	14229	14816	14842	15000	15168	15322	15801
0	0	0	0.30059	7.5215	24.764	21.799	26.169	52.943	60.436	106.75	178.34	261.76	441.7	664.41	809.25	1030.2	1376.2	1643.7	1964.2	2179.5	2564.4	2934	3339.6	3689.8	4252.4	4811.5	4959.5	5466.6	6034.3	6740.9	7579.8	8170.6	8639	9253.6	10125	10723	11579	12335	12251	13075	12861	13491	13671	13854	13613	14161	14351	14735	14648
0	0	0	0	1.6405	9.3442	17.956	15.827	30.664	60.404	90.081	159.07	251.99	381.07	597.21	846	1152.8	1427.7	1780	2124.2	2542.3	2995	3531	4182.9	4586.6	5100.3	5743	6330.2	6772.8	7516.8	7866	8356.3	9086.2	9263.9	9815.8	10461	10627	11473	11179	11292	12124	12183	12393	12515	12717	12839	12812	12942	13970	14033
0	0	0	0	10.455	5.7678	25.846	41.68	21.055	49.409	40.718	69.266	106.72	152.45	257.31	347.84	525.44	756.65	967.64	1123.1	1397.5	1793.5	1964.2	2248.3	2522.7	2829.8	3201.1	3386.4	3693.1	3970.4	4210.2	4648.4	4956.3	4959.7	5393.2	5647.2	6044.8	6180.6	6590.3	6972.1	7164.1	7334	7690.4	8009.2	8036	8326.4	8225.7	8450.2	8331.5	8423
24.787	5.1252	0	0	0	0.7293	0	0	0	0	0	11.767	3.0192	148.14	229.78	339.8	504.86	708.37	903.59	1170	1343.9	1605.2	1925.8	2181.6	2422.1	2740.2	2658.7	3005.3	2995.9	3599.4	3896.9	4418.6	4664.8	5111.4	5365.2	5579.4	5635.6	5903.8	6078	6131.3	6181.4	6050.3	6442.9	6674.3	6694	6992.9	7072	6573.3	6767.5	6799.4
1.2477	0	2.0387	0	7.533	0	0	0	13.781	38.013	84.542	133.29	221.56	288.57	354.87	476.85	568.96	691.24	743.14	876.44	1087.7	1312.3	1512.2	1617.4	1819.9	1979.1	2169.5	2501.7	2790.6	3089.1	3559.6	3777.5	4154.6	4666.4	4982.6	5551.3	5969.2	6309.4	6650.9	6988.2	7194.4	7622.3	7896.5	8178.9	8258.4	8380.8	8455.4	8593.7	8586.1	7805.8
0	0	1.2693	8.4858	0	0.5405	4.029	2.8308	3.9086	8.2565	5.1992	3.708	0	1.2615	20.141	23.039	26.359	43.352	97.073	109.3	157.14	214.07	245.43	434.58	570.5	155.38	233.91	223.58	367.29	441.22	561.09	721.25	958.1	1115.6	1463.9	1799.8	1874.1	2086.7	2205.9	2517.6	2964.2	2963	3199.7	3607	3738.8	3719.9	3711	4243.5	4294.2	4474
0	0	0	27.046	32.996	51.387	42.442	41.257	54.185	45.832	106.1	134.36	183.06	246.25	339.32	522.96	687.93	929.97	1214.1	1486.3	1885.3	2329.1	2602.6	3199.7	3624.1	4140.2	4711.1	5029.5	5462.6	5761.3	6311.9	6825.6	7063.3	7477.2	8001.2	8387.8	8892.4	9836.1	10264	10533	10874	11655	11447	11661	12353	11951	10227	9852.3	12007	12194
0	0	0	10.721	12.734	13.355	11.472	4.6025	6.056	4.3843	22.268	52.871	125.66	254	443.79	713.09	967.31	1392.7	1759.4	2310.2	2753.1	3164.1	3779.1	4284.2	4930.6	5474.9	6286.4	6646	7298.3	7969.6	8517.8	9213.3	9789	10330	10773	10879	11440	11539	10305	10711	12594	12638	12999	13140	13293	13221	13477	13958	14012	14084
9.394	4.6444	0	1.2105	0	0	0	0	0	0	0	15.975	81.345	201.85	366.82	546.83	838.64	1094.4	1389.5	1732.5	2167.2	2573.6	3093.9	3702.9	4406.6	4984.3	5467.9	6184.7	7060.8	7878.3	8266.5	9267	10018	10663	11253	12391	13182	14353	15111	15748	16239	16999	17296	17848	18494	18939	18924	19108	19402	19533
0	0	0	0	0.06198	14.816	17.02	42.417	106.52	196.08	312.4	486.63	654.86	890.05	1164.4	1468.8	1801.4	2239.7	2614.5	3074.9	3427.6	3926.5	4045.3	4988.3	5179.4	6240.2	6565.9	7130.6	7717.6	8290.7	8191.6	9269.4	9890.9	10628	11021	11457	12181	12391	12807	13125	13667	13934	14159	14571	14647	14699	14818	14555	14848	14949
0	0	0	10.731	17.503	26.399	39.546	36.362	47.414	64.105	100.9	128.83	178.67	271.12	426.68	709.71	1031.9	1368.6	1754.7	2212.2	2781.3	3372.2	3842.6	4852.3	5449.2	6384.4	6874.6	7765.7	8521.4	9623.7	10129	11519	12080	13249	13993	14784	15444	16466	16917	17667	18390	19008	19222	20034	20371	20751	20304	20651	20802	20923
0	0	0	14.718	1.3141	0	1.2413	0	15.083	60.072	109.54	211.92	325.72	500.32	745.01	1056.4	1392	1822.2	2119.6	2667.6	3136	3633.7	4227.8	4494.5	4960.1	5560.1	6005.8	6332.1	6720.5	7214.6	7651.9	8021.2	8611.8	9200.6	9565.4	10092	10124	10291	10339	10701	10986	11049	11424	11137	11390	11858	12284	12134	12034	11347
0	0	0	0.1969	7.341	6.09	0	5.0325	15.229	35.283	80.314	149.71	272.26	451.18	684.61	929.79	1269.2	1624	2098.6	2681.9	3234.8	3875.5	4492.4	5297.8	6180.2	6394.5	6868	7757.7	8245	9111.5	9552.4	10424	11337	11872	12619	13335	14203	14984	15309	16165	16708	17431	17980	18110	18976	19103	19541	19920	20295	20084
20.328	0.060531	16.608	0	1.1509	0	0	6.1355	0	38.099	92.878	171.46	250.18	475.64	716.67	981.84	1021	1279.6	1541.5	2027.7	2386.9	2816.8	3209.9	4046.3	4425.4	4887.3	5260.5	5565.7	5895.1	6240	6752.8	7231.9	7675.4	6537.1	7779.8	8621.5	9041.4	9452.4	8929.5	7797.4	8767.9	8986.3	8158.9	8299.3	10234	9810.7	8617.7	8900.5	9329.9	8351.8
0	0	0	2.0347	7.2955	8.8616	10.664	17.798	16.255	31.866	44.006	106.68	217.46	357.07	559.6	829.9	1141.3	1537.4	1943.1	2301.6	2933.3	3258.2	3832.5	4292.5	4949.1	5503.7	6116.9	6758.5	7404.5	7815.3	8374.6	8812.7	9139.8	9608.4	10330	10646	11296	11389	11374	11954	11961	12408	12569	12824	12896	12943	12778	12875	12617	12020
1.5583	3.6906	0	0	6.4237	0.20985	2.4255	4.4918	8.9738	9.9052	5.3761	16.206	34.633	85.4	166.63	294.52	479.85	693.97	984.74	1343.5	1763.7	2168.2	2688.2	3315	4127.4	4438.8	5111.7	5793.4	6471.5	7450.6	8331.4	9260.8	9666.4	10077	10862	11584	12436	13170	13949	14334	15297	15824	15673	16696	16749	16223	17541	17633	17439	17858
0	2.0759	0	0.94001	4.4337	2.0731	0	0	6.2959	0	0	2.0941	0	9.342	13.235	40.958	66.302	113.61	151.83	220.09	266.42	337.14	445.41	548.96	668.59	807.42	907.28	1097.5	1242.9	1511	1667.4	1813.7	2042.1	2266.2	2537.7	2683.4	2692.8	2931.1	3086.1	3321.7	3394.9	3601.2	3587.7	3745	3795.2	3855.1	3869.4	3929	4030	4218.5
17.709	11.095	0	0	0	0	0	0	0	13.089	33.284	76.703	184.9	335.67	581.06	866.31	1286.8	1835.9	2496.2	3037.8	3929.3	4603.9	5445.3	6674.8	7623	8367.3	9550.7	10672	11318	12053	13148	14053	14977	15931	16771	17441	18097	19279	19934	20564	20862	21668	21719	22426	22443	22671	22881	23315	23304	23239
15.682	12.839	0	0	3.5114	0	0	0	0	0	0	0	0	0	20.396	54.52	68.381	120.34	166.9	230.7	299.74	420.1	546.38	738.1	898.31	1074.4	1298.2	1522.6	1746.6	1976.8	2241.4	2555.6	2860.6	3243.2	3530	3794.2	4227.3	4592.3	4924.1	5369.2	5721.9	5540.2	5712.5	5934.3	6172.5	6222.3	6703.3	6774.6	7047.2	7228
0	0	0	4.1215	15.733	22.938	28.769	37.254	45.071	43.082	50.44	85.193	128.1	243.58	423.39	646.23	962.45	1393	1937.8	2463.8	3052.8	3619.1	4156.6	4838.1	5437.1	6034.1	6742.1	7291.2	7913.2	8565.7	9164.9	9702.2	10185	10653	11369	11731	12178	12405	12635	13539	13723	13776	13836	14154	14302	14461	14433	14409	14531	14625
8.3341	9.6496	0	0	4.5717	5.3387	0	0	14.937	49.168	104.23	164.8	246.95	332.3	391.87	477.54	569.67	729.64	1015.1	1307.2	1548.4	1777.7	2003.8	2510.1	2833.9	3566.1	3805.6	4247.6	4769.6	5375	5845.9	6253.2	5923	6463.1	6925.3	7327	8103.1	8268.6	8660.5	9127.6	9130.5	9689.5	9665.7	10161	10714	10467	10606	10866	10918	10634
0	0	0	0	7.7197	25.074	37.124	62.778	112.26	197.85	297.44	464.53	643.43	861.56	1080.1	1377.3	1731.1	2101.6	2465.7	2809.2	3102.1	3511.3	3856.7	4426.9	4689.2	5150.9	5623	5911.4	6307.6	6843.1	7314	7793.5	8319.7	8688.5	9117.5	9584.3	9939.1	10271	10713	11450	11484	11961	12078	12401	12392	12654	12972	12995	13091	13356
10.307	10.101	5.5501	5.0509	0	9.5108	0	0	0	0	0	12.239	53.957	154.21	352.98	522.73	806.45	1167.6	1566	2123	2495.7	3168.4	3558.5	4337.8	5381.5	6153.6	7109.4	8260	9262	10225	11263	12275	13634	14665	15686	16692	17845	18690	19611	20323	21456	22057	22577	23078	23264	23713	23674	24254	24343	24180
1.389	2.5152	0	0	0	1.2407	0	0	0.8615	10.984	17.231	34.763	62.325	103.11	196.29	331.34	493.71	674.93	899.86	1182.4	1419.9	1668.1	1975.8	2396.3	2777.2	3026.1	3362.3	3845.9	4005	4422.1	4426.3	4875.4	5201.9	5613.9	5981.5	6211.3	6437.2	6960.2	7228.9	7441.3	7704.3	7843.2	8298.7	8181.1	8389.4	8507.1	8680.1	8782.4	8833.2	8814.2
0	0	2.603	0	0	8.9143	3.188	43.801	90.009	176.26	299.98	449.08	779.37	1130.8	1834.4	2061.7	2681.5	3435.3	4006.9	4972.6	5672.2	7367.5	8362.3	9381.4	9082.1	11370	11399	13442	14563	15925	15722	16759	17465	18422	19127	20447	20607	22646	23044	21141	22558	22890	23296	23071	24090	23666	23490	23877	24206	24306
0	0.53216	2.9822	0	1.9586	7.9774	21.722	64.02	132.91	197.82	313.81	478.06	603.43	789.23	1023.2	1256.5	1537.8	1839.9	2233.7	2390.6	2872.6	3237.8	3617.7	4220.7	4677.2	5066.8	5723.8	6301.6	6827.2	7324.2	7935.1	8482.4	9258.5	9939.6	10447	11014	11609	12270	12754	13099	13515	14032	14221	14497	14703	14878	15045	15596	15321	15008
23.17	1.6883	0	1.3786	0	1.4585	0	0	0	0	19.116	35.763	54.568	100.84	149.11	185.55	203.51	256	329.88	384.1	476.56	623.26	728.93	858.6	986.86	1182.8	1454	1682.3	1936.4	2100.3	2541.9	2896.9	3088.6	3603.7	4069	4509.6	4962.7	5690.1	5887.8	6279.9	6575.4	7124.6	7537.1	7748	7786.5	8221.2	8358.3	8571.2	8716.9	8787.6
1.9437	7.8303	1.463	0	0	4.1548	0	0	1.378	13.229	44.795	69.134	99.083	167.9	249.03	385.29	524.97	714.05	945.5	1149.2	1410.9	1654.9	1946	2122.7	2447	2430.1	2920.1	3195.8	3288.3	3635.6	3947.9	4302.5	4695.1	4876.3	5184.1	5407.4	5692.3	6052.6	6267.5	6490.1	6495.3	6701.4	6685.1	6909	7204.9	7520.1	7585.3	7228.3	7327.4	7420.1
1.8656	0	0	0	2.0571	3.4553	0	5.8696	0	4.2724	6.6898	23.902	57.179	103.16	152.42	257.04	345.56	506.81	655.5	856.39	1124.8	1407.5	1686.4	2051.9	2405.4	2826.2	3281.1	3741.2	4390.9	5052.5	5666.8	6204.6	7114.5	7679.8	8563.1	9446.1	10222	10764	11454	11855	12610	13226	13262	13640	13833	14042	14391	14175	14318	14139
0	4.8197	0	13.42	3.5199	9.7654	10.546	17.664	32.585	81.06	133.6	199.95	307.4	444.51	571.7	764.36	974.75	1156.3	1437.7	1690.8	1970.1	2352.4	2608	2996.4	3308.6	3838.3	4063.8	4319.8	4830	4984.6	5527.4	5699.6	6242.7	6451.6	6873	6972.7	6927.4	6908.2	7029.1	7343.9	7826.9	7787.7	7898.1	7712.8	8074.4	8451	8749.7	8603.9	8120.5	7867.2
0.44224	0	5.9717	6.0461	0	2.4005	0	0	0	0	4.3337	0	21.335	53.678	90.388	113.07	189.13	282.08	352.13	460.61	602.83	763.46	908.22	1125.5	1220	1419.8	1607.3	1856	2088.3	2344.4	2714.5	2896.5	3183.8	3441.5	3700.1	4127.3	3492.4	3677.3	4052.2	4345.1	4542	4768.6	5006.4	5128.5	5255.2	5373.7	5479.9	5673.1	5796.7	5868
2.1096	0	0	3.8737	5.7869	0	7.145	0	0	0	0	0	11.32	59.257	94.941	180.97	275.29	405.25	570.36	706.19	874.1	1051.6	1174.2	1378.9	1522	1779.6	1812.8	2058.2	2540.6	2688.1	2930.5	3126.9	3393.3	3198.4	3221.1	3467.4	3619	3791.8	3990.7	4044.5	4126.7	4325.4	4386.9	3798.1	4492	4798.8	4890.5	4756.4	4864.6	4176.4
36.632	35.642	0	4.6058	0	0	0	0	0	0	23.084	117.09	260.26	467.42	760.01	1437.8	1850.4	2589.8	3359.6	4109.3	5085.2	6207.4	7506.5	8785.1	9986.9	11608	13101	14560	16898	17729	18938	20197	22059	23494	23881	26164	27421	29018	29724	29785	30344	31306	31562	32348	33080	32297	32973	32403	33685	33706
0	0	0	5.536	1.5989	2.6428	5.6547	4.0245	3.0672	4.8117	9.0029	13.199	29.29	94.236	201.31	357.98	783.38	871.73	1212.8	1896.7	2002.7	2496.8	3021	3558.6	4228.1	4798.1	5410.1	5998.9	6433.6	7246.9	7830.8	8475.9	9270.1	9961.7	10226	10594	11624	12168	12664	13230	13729	13990	14319	14838	14932	15112	15195	15497	15529	15512
0	0	0	0	0	11.629	11.411	11.003	7.1218	13.622	33.464	57.21	104.66	175.64	260.76	251.02	344.26	626.5	588.31	794.7	971.84	1231.6	1499.7	1788.8	1998.1	3032	3521.7	3946.4	3415.5	3850	3997.5	4232.7	4611.1	4835	5146.3	5381.3	5542.7	6002.6	6353.5	6695.2	6993.9	7348.5	8070.1	7893.3	7910.9	8354.8	8379.5	8674.4	8704.9	8833.1
24.666	8.1947	0	0	0	0	0	0	2.3834	27.813	73.4	141.72	220.57	313.25	440.15	598.67	781.28	1030	1386.3	1848.6	2259.7	2879.8	3520.3	4224.2	5009.5	5989.5	6537.2	7741.6	8619.3	9781.6	10698	12037	13056	14029	15499	16302	17326	18188	19722	19878	20414	20796	21833	22800	23045	23311	23402	23603	23793	23738
5.6425	0	0	1.9844	1.1549	0	0	0.036024	9.9593	1.4187	0.40604	7.985	0	0	0	0	0	0	0	0	0	11.465	64.093	101.88	210.64	244.21	388.69	438.6	583.64	901.49	1102.8	1295.8	1523	1907.5	2018.1	2226.1	2538	2902.7	3149.7	3460.2	3719.5	3896	4137	4194.4	4409.7	4611.4	4801	5045.2	4998.4	5347.9
0	9.2381	0	11.336	8.9594	0	0	0	22.533	28.846	92.926	139.4	191.79	287.61	366.28	528.22	725.78	828.3	990.68	1211	1324.7	1524.6	1605.5	1807.6	2085.7	2384.6	2376.3	2471.9	2624.4	2891.3	3248.7	3153.1	3712.1	4190.3	4374.3	4502.3	4376.5	4104.5	4773.3	4427.9	5363.5	5261	5398.4	5286	5470.2	5766.2	5987.4	5854.8	5477.7	5130.2
0	0	0	3.437	11.597	20.8	23.353	47.994	132.65	234.16	369.49	540.5	744.36	1033.5	1373.5	1690.5	2531.1	2569.9	3278.3	3702.6	4338.7	4947	5289.4	5766.8	7544.8	7930.8	7893	8241.4	9440.7	9311.4	10744	10280	11441	11800	12341	12939	13269	13594	13867	14295	14400	14618	14804	14684	15185	15455	15192	15487	15547	15532
0	0	0	0	0	25.181	39.36	116.49	194.53	315.19	509.73	822.27	1149.7	1584.4	2019.1	2494.5	2947.9	3511.8	4096.3	4558.6	4439.5	4761.1	6216.3	6814.8	7311.1	7768.4	7877.8	8782.9	8739.6	9492.6	10400	10689	11237	11774	12267	12745	12802	13460	13760	14075	13948	14262	14531	14707	14779	14894	15047	15643	15372	15290
0	0	0	4.3782	0	2.5986	11.14	2.7704	13.348	19.613	41.644	82.402	168.35	253.71	440.17	721.19	1128.6	1523.8	1861.4	2411.9	3471.7	4101.5	4985	5988.7	6926.8	7703.8	8823.7	10308	11232	11781	12326	13461	14437	14643	15690	16434	17907	17843	19036	19110	20551	20467	20772	20932	21416	21991	22673	22813	23092	23357
8.1235	6.1021	0	0	0	0	1.9824	0	0	0	19.536	55.763	95.449	186	320.02	514.2	772.68	1085.2	1562.8	2055.7	2555	3178.1	3737.9	4487.9	5138.2	5821.1	6230.9	7185.2	7707.1	8226.1	8662.7	8936.4	9913.5	10160	10690	11146	11759	11732	11907	12314	12492	12577	13014	12875	12994	13154	13254	13425	13385	13486
0	0	0	0	0.6095	11.984	10.251	0	9.4383	9.7208	13.896	14.633	22.785	57.071	102.87	176.39	255.4	343.67	444.41	600.09	741.3	902.39	1071.2	1308	1603.9	1868.3	2119.4	2445.9	2786	3254.1	3602.1	4006.3	4547.2	4899.9	5434.9	5932.5	6384.9	6947.9	7380.5	7727.9	8137	8445	8745.5	9009.2	9279.5	9591.7	9505.9	9799.8	10016	10088
8.1238	0	0	2.6631	0	4.1754	7.7087	3.3144	0	0	6.1263	24.738	68.761	146.68	221.77	377.75	562.71	812.62	1060.2	1302.9	1655	2051.4	2370.4	2888.9	3158.2	3705.5	4106.1	4547.7	4967.5	5276.9	6038.6	6157.5	6801.7	6933	7495.6	7635.9	8006.7	8374.3	8463.2	8992.7	9008.3	9294.5	9498.2	9546.8	9550.6	9479.9	9874.1	9688.1	9502.7	9752.2
0	0	0	2.5951	7.417	0	14.245	17.9	49.149	102.38	228.94	386.88	593.16	887.01	1230.2	1675.6	2208.2	2832.3	3473.7	4436.3	5076.7	6038.9	6999.6	7653	8706.8	9732.5	10888	11741	12495	13426	14385	15063	15918	16820	18034	18911	19697	20722	21541	22140	22366	22591	23614	23827	24285	23080	24625	24828	24967	25568
0	3.6837	0	0	1.2068	6.3658	16.394	15.902	39.699	88.657	136.15	231.23	277.52	401.09	556.7	756.5	956.64	1285.9	1580.7	1877.6	2261	2666.6	3165.1	3587.8	3912	4341.1	4694.7	5285.1	6020.2	5654.3	6048.7	6603.4	7174.6	7171.5	7373.8	7760.6	7569.4	8164.6	8853.3	8983.8	9169.1	9413	9339	9248.2	9615.5	9773.8	10009	10119	10176	10207
4.3071	2.065	0	1.2544	0	1.1579	0	7.6206	20.849	62.908	148.08	274.2	429.06	604.83	814.7	1112.6	1456.3	1857.4	2289.7	3095.5	3030.1	3637.6	3926.7	4388.4	4765.8	4976.2	5317.1	5683.1	5892.3	6437.5	6519.8	6903.1	7165	7390.6	7635.9	8010.5	7883	8191.4	8491.1	8698.9	8759.9	8683.1	9116	9170.8	9232.4	9134.1	9268.5	9705.1	9427.9	9349.9
10.117	1.2926	0.39475	0.67252	0	0.32703	0	0	0	0	26.561	72.572	138.26	241.43	317.93	479.18	637.16	868.34	1178.3	1531.8	1845	2612.6	2729.6	3116.6	3654	4114.3	4440.5	4504.4	5094.7	5144.5	5392.5	5767.6	5494.1	5459	5901.6	6063.5	6368.3	6476.7	6767.7	7007.5	6938.1	7315.7	7354.5	7328.1	7533.8	7893.4	7838.1	8177.9	7811.8	7945.6
20.805	8.3128	0	0	0	0	0	0	0	18.796	90.015	225.52	361.77	545.7	782.07	1136	1466.2	2032.2	2491.7	3050.7	3725.1	4735	5531.3	6062.9	6932.8	7833.1	8908.7	9656.7	10468	11239	11866	12899	13699	14150	15574	15742	17080	17394	17975	18837	19068	19421	19885	20145	20492	20634	21114	21394	21290	21862
0	0.47991	0	2.9067	5.5137	8.9779	0	0	10.036	16.065	47.774	80.069	130.87	201.71	308.99	449.64	653.83	872.22	1213.1	1564.6	1932.5	2353.8	2904.2	3254	3774.9	4300.9	4859.5	5119.4	5872.7	6376	6739	7183.6	7777.9	8360.6	8857	9137.1	9703.7	10049	10307	10682	11288	11610	12114	12346	12436	12632	13076	13327	13602	13546
15.539	9.7581	10.671	0	0	0	0	0	0	7.194	21.816	159.85	339.09	619.75	990.41	1493.5	2072.7	2795.3	3548.6	4402.8	5253.8	6080	6828.2	7734.4	8585.1	9908	10887	11612	12535	13273	14256	14813	15532	16388	16778	17137	17436	18513	18986	19422	19878	19831	20186	20255	20516	20646	20730	21309	21087	21001
0	0	0	3.2598	3.9137	10.261	4.4373	11.875	16.526	15.981	16.869	6.5636	10.938	18.109	45.38	52.196	100.01	193.95	216.4	383.63	534.07	650.46	731.78	897.75	1176.2	1498.8	1574.8	1752.8	2046.9	2212.6	2704.2	2806.2	3174.5	3533.3	3815	4072.2	4157.7	4271	4682.8	4807.7	4843	5016.9	5363.3	5722.9	5914.7	5816.3	6102.7	6008	6171.3	6083.3
5.3082	0	0	2.996	0	13.48	3.1384	0	0	0	0	0	0	9.8335	66.201	138.43	388.31	595.94	842.88	1155.7	1870.9	2181	2497.2	3099	3643.8	4281	4766.9	5423.4	6066.6	6749.7	7492.4	8154.8	9166.3	9854	10704	11100	12078	12799	13290	13828	14350	14898	15327	15638	15764	15773	16077	16418	16568	16716
0	0	0	12.471	1.3337	7.7518	20.205	17.609	69.495	130.18	197.88	422.94	631.68	922.65	1333.7	1952.9	2682.9	3216.5	4598.9	5180.1	5989.3	7279.5	8959.4	9962.5	10564	12227	13265	13011	14068	16162	16067	16451	18601	19128	20325	21320	22233	22923	23022	23440	24124	24678	24710	25573	26497	26708	25539	25949	26423	25894
13.262	7.302	0	2.5017	0	0	0	5.3154	40.001	134.93	266.63	460.15	701.68	947.99	1178	1553.5	1929.6	2596	3297.5	3787.5	4216.7	5003.3	5852.8	6827.7	7652	8806.7	10292	11526	12392	13392	14326	16778	16495	18091	20047	20030	20946	22323	22297	22836	23266	24107	24740	24824	25219	25838	25947	25945	26430	26483
0	0	0	1.8026	9.5788	14.649	24.651	34.167	50.889	74.957	97.244	119.85	177.81	241	347.85	482.53	647.02	803.53	1075	1315.9	1560.7	1777.7	2014.1	2239.3	2593.6	2878	3224.3	3220.4	3776	4023.1	4281.3	4884.1	5207.3	5759.7	6120.6	6584.6	6639.1	6797.8	7075.7	7430.5	7917	8495.9	8912.6	8980.4	9161.8	9433.9	9454.8	9555.5	9842.4	9988.1
0	0	0	0	8.5641	11.263	16.8	16.44	14.63	21.333	13.995	27.302	18.33	50.432	115.52	172.93	246.4	351.21	543.75	656.12	811.34	984.65	1099.7	1264.8	1387.1	1619	1879.1	2028.6	2243.9	2296.1	2471	2620.8	2867.5	3061.4	3225.5	3490.5	3672.8	3828.4	3923	4078.1	4290.7	4189.4	4497.5	4590.3	4677.1	4769.6	4805.7	4933.9	4988.3	4996.3
2.575	0	0	3.381	0	5.5292	0	0	0	1.0082	11.901	36.396	64.06	124.41	174.53	256.53	372.03	549.46	720.71	965.99	1218.6	1587.1	2042.4	2478.9	2946.9	3421.5	4050.1	5313.9	6356.5	7465.5	6689.5	7180	7721.7	8192.1	8440.5	9154.1	9690.9	10075	10433	10901	11279	11573	11983	12242	12400	12334	12663	12615	12711	12781
0	1.3091	0	5.8083	0	11.613	13.496	10.425	22.916	12.015	54.402	123.06	224.09	416.83	627.64	966.32	1255.6	1619.3	1956.9	2474.2	2837.9	3321.7	3709.6	4188.3	4575	5136.7	5197.8	5548.4	5942.4	6323.8	6698.2	7059.8	7803	8186.5	8593.2	9218.1	9008.3	9270.5	9956.5	10328	10883	10952	11307	11366	11839	12322	12291	12153	11898	11693
16.791	7.7094	0	0	0	0	0	0	0	0	0	7.4402	54.114	117.06	215.66	350.41	503.53	761.05	960.06	1189.1	1401.5	1694.3	1911.9	2423.1	2474.1	2967.2	3101.5	3415.2	4159.6	4542.4	4686.5	5041.8	5249.3	5763.3	5858.5	6241.2	6116.5	6912.2	6360	7745.9	7808	7205.1	8178.6	7515	8594.8	8779.3	9096.3	9365.8	9419.1	9402.5
1.2318	0	4.7758	0	0	0.95561	0	0	4.3133	0	17.611	34.804	63.766	113.42	165.68	263.45	354.13	498.96	675.81	910.92	1169.4	1492.9	1763.6	2012.9	2324.7	2515.2	2848.9	3215.1	3487.3	3671.5	4054.2	4490.6	4641.8	5053.1	5103.5	5412.3	5711.4	5923.3	6061.6	6289.9	6356.9	6560.1	6699.4	6636.5	7055.6	7039.8	7261.2	7164	7213.4	7196.7
20.681	10.366	5.2771	11.364	0	0	0	0	0	0	10.525	1.8487	18.13	52.406	88.045	136.53	253.02	371.02	519.53	725.31	983.59	1608.7	1476.7	2366.4	2457.8	2781	3202.2	4725.5	5282.9	5620	6040	5780	6496.7	6834.2	7710.1	8054.6	8306.8	8680.6	9064.7	9300.4	9610.6	9752.9	10195	10333	10303	10483	10594	10918	10926	10955
0	0	0	0	0	10.745	4.1642	5.4448	17.21	46.334	80.261	132.92	161	244.01	305.51	499.68	611.69	767.63	917.53	1084.6	1234.1	1482	1766.5	2107.1	2443.3	2344.2	2721.1	3024.6	3736	3822.3	4139.4	5368.1	6100	6736.3	7188	7225.3	7974.3	8287.4	8806	9031.9	9363.3	9490.5	9772.4	9849.1	9956.1	10321	10354	10589	10447	10441
4.2175	2.9404	5.6712	0.58556	0	0	0	0	0	2.1612	0	4.6932	34.443	60.214	106.02	135.38	180.49	261.14	305.87	384.05	482.62	637.65	739.75	840.75	1039.5	1211.9	1444.9	1676.7	2008.8	2301.8	2652.4	2948.5	3245.6	3395.8	3700.8	4326.2	4413.7	4675.4	4905.7	5105.8	5414.2	5457.3	5693.5	5866.7	5965.1	5973.8	6091	6202.4	6205.6	6796.8
22.579	0	0	0	3.9035	12.861	0	0	0	48.272	129.25	231.11	438.37	656.57	957.05	1367.6	1751.4	2245.6	2841.3	3361.8	4128.7	4789	5629.5	6806.8	7669.1	8757.2	9366.6	10526	11183	13333	14910	16098	17387	18653	19451	20398	21467	22895	23438	23089	23549	24111	24414	25129	25454	25136	26472	26705	24830	24962
0	0	2.8626	0.77583	2.2091	4.2559	2.1926	6.2639	22.534	40.049	78.254	147	219.83	325.06	443.91	598.93	845.75	1090.9	1318.2	1640.2	2004.8	2383.7	2802.5	3370	3813.2	4282	4744.4	5239.5	5715.3	5921	6482.4	6860.5	7303.3	7992.3	8582.8	8888.7	9421.1	9994.6	10372	10761	10766	10995	11326	11813	11516	11705	12122	12283	12306	12290
1.0623	7.2482	3.4832	0	0	0	5.1418	38.224	87.571	163.66	314.99	540.82	851.87	1267.4	1794.3	2296.4	3090.2	3692	4489.3	5467.1	6296.5	7352	8307.6	9689	10713	11553	12794	13809	14904	15872	16967	17750	18616	20072	20804	21439	22068	23166	23746	24437	25133	25331	25961	26576	26995	27348	27576	28052	28958	28644
3.1104	0	0	0	0	11.869	0	0	0	0	0	0	0	43.036	88.01	153.16	257.73	326.31	485.18	670.75	997.76	1313	1769.4	2058.3	2464.7	2926.3	3241.4	3689.7	3953.3	4443.8	4992.8	5370.8	5851.1	6371.7	6720.3	7358.3	7870.8	8320.4	9017.3	9258.3	9682.4	10191	10478	10974	11278	11642	11937	11807	11844	12168
0	3.6967	0	0	0.050681	9.7631	15.626	0	4.4297	6.9229	22.242	32.479	51.112	138.45	229.21	401.56	602.28	893.58	1145.7	1506	1901.5	2301.8	2953.7	3458.9	3994.3	4553.9	4969.9	5767.5	6456.3	7257	7922	8714.8	9693.6	10563	11133	11968	12904	13510	14112	14647	15221	15516	15979	16422	16539	18959	17077	19365	17449	17666
6.3627	0	0	0.70944	0	0.93849	6.6843	8.9265	5.9007	26.143	34.744	52.278	83.97	154.92	245.49	417.37	608.77	874.82	1212.5	1566.6	1969.4	2438.3	2814	3235.8	3749.1	4333.5	4911	5539.6	6120.6	6730.7	7356.1	7846.8	8285.5	7175.1	7703	8026.2	8675.1	9122.3	9477.9	9740.9	9974.2	10339	10299	10649	10898	11365	12178	12141	12089	12190
8.3412	1.7058	0	0	0	0	2.8639	0	1.2835	0	8.7048	9.4302	0	5.3945	0	59.434	124.72	200.87	315.92	502.3	735.49	993.21	1298.8	1661.8	2026.4	2479	2920.6	3392.3	3909.7	4600.3	5159.7	5971.3	6493.8	7291.6	8032.6	8804	9258.1	9705.3	10479	10886	11376	11676	12191	12646	12993	13367	13547	13734	13875	13996
4.3275	4.3099	0	0	0	7.3236	2.1312	0	8.2425	99.973	53.814	182.61	337.8	575.27	856.06	1157.4	1605.2	2205.5	2713.8	3168	3880.6	4784.4	5666.8	6291.3	7289.6	7902.9	8916.1	9773.9	10609	11696	12528	13612	14647	15305	16005	16575	17839	18672	19439	19876	20393	20785	21178	21460	21718	22083	22001	22057	22793	23134
0	0	0	1.1131	3.5032	15.963	8.4748	11.805	14.313	15.319	50.42	33.097	58.394	85.27	123.81	199.06	250.63	348.66	473.66	739.7	947.54	1346.5	1651.3	2070.5	2594.3	3065.8	3479	4102.6	4575	5433.5	6078.5	6383.5	7182.5	7695.7	8163.8	9188	9674.3	10259	10728	11195	11949	12248	12311	12712	13173	13276	13751	13550	13855	13814
3.809	0	0	8.5548	1.5529	1.1322	0	6.0998	0	0	0	14.842	23.791	69.755	112.1	172.51	357.24	553.47	814.49	1193.3	1672.9	2321.5	2764.5	3591.5	4192.3	5620.5	6389.9	7270.1	8307.7	9238.5	10394	11387	12350	13583	14518	15199	16732	17061	18210	19070	20087	20948	21721	22442	23424	23524	23637	23960	24229	24162
0	0	0	3.3238	0	23.727	27.863	64.353	169.49	306.11	424.75	605.94	820.59	1107.6	1442.9	1948.4	2386	2858.9	3387.3	4079.6	4707.4	5482.1	6138.7	6592	7480.2	8310.7	9253.5	9768.2	10297	10917	11718	12284	13012	13008	13472	14104	14655	14893	15554	16100	16168	16826	16676	17339	17774	18112	18274	18231	18519	18540
8.1057	0	0	0.1003	0.32216	0	0	0	20.599	53.034	150.01	236.72	356.81	515.38	725.04	913.47	1296.5	1982.5	1893.9	2360.7	2581.4	3044.2	3602.6	3933.7	4281.9	4353.2	4757.8	6271.9	6230.3	7255.2	6723.5	7308.4	7631	7847.2	8062.3	8103.6	8292	8518.2	9006	8980.9	9387.2	9581.8	10027	9956.6	9882.8	9846.6	9871.1	9795.2	9969.4	9924.1
0	4.2723	0	8.9449	24.139	35.366	48.017	48.647	102.44	157.43	281.71	389.79	571.42	808.8	1057.5	1415.4	1630.2	2059.5	2370.5	2618.5	2986.5	3317.9	3651.2	4078.3	4594.1	5098.5	5611.1	6113.8	6377.6	6799	7144.7	7544.5	8106.7	8191.5	8796.8	8914	9100.5	9760.6	10178	10114	10787	10987	11247	11601	11412	11859	12178	12296	12762	12692
0	0	0	14.892	7.9502	0	2.3634	12.608	27.106	93.379	178.67	283.08	456.32	673.96	875.4	1125.6	1459.3	1782.6	2144.7	2567.5	3019	3516.1	3992.4	4508.3	4924	5476.3	5976	6721.2	7152.4	7730.2	8210.2	8846.4	9699.3	10391	10928	11405	11759	12412	12376	12420	12697	12592	13398	13753	14050	13772	14450	14386	14436	14647
0	0	0	0	0.53658	12.794	17.17	6.5281	15.384	16.907	18.982	22.852	14.166	30.197	39.384	94.616	167.65	247.06	337.51	493.5	596.46	784.6	886.65	1106.5	1392.7	1607.8	1849.2	2126.1	2415.1	2758.4	3163.1	3449.6	3916.1	4342.4	4661.3	4789.8	5310.4	5623.4	6038.2	6258.5	6693.3	6937.8	6892.1	7359.4	7375.6	7393.1	7739.8	7493.6	7664	7934.5
38.473	15.473	0	0	0	0	0	0	0	0	7.6387	39.606	61.027	129.49	158.32	212.69	277.78	438.83	490.18	659.13	400.05	559.75	747.9	959.55	1228.9	1511.2	1824.4	2148.3	2568.7	3083.1	3523	4086.4	4625.1	5249.3	5806.3	6497.6	7015.4	7608.9	8324.8	8758.7	9355.4	9808.9	10221	10837	11129	11339	11658	12014	12089	12318
2.3962	0	0	0	6.3372	0.70156	0.065632	8.728	11.552	20.139	31.932	56.745	99.738	198.66	345.58	597.68	830.32	1074.9	1367.6	1698.5	2121.3	2361.9	2741.6	3145	3412.3	3781.2	4208.8	4545	5008.5	5163.9	5298	5528	6584.5	6735.9	7092.6	7214.7	7533.3	7802.6	7880.4	8442.3	8364.3	8313.3	8550.7	8515.5	8729	8571.4	8548.6	8735.5	8545.8	8731.6
0	0	0	7.2014	0	13.607	0	16.093	12.739	54.945	45.99	56.329	211.9	228.83	485.29	485.57	603.23	861.82	1245.2	1985.2	1922.6	2269.1	3240.5	3634.4	4086.4	4826.5	5416.3	5970.8	6434.5	7112.7	7753.3	8191	8457.1	8960.7	9335.4	9526.8	10171	10392	10831	10949	11314	11518	11274	11503	11778	12121	11893	11944	12017	12379
6.1431	0	0	0	0	2.5395	6.956	9.329	11.105	41.799	85.623	183.78	326.03	526.85	812.59	1222.8	1713.9	2253.4	2957.9	3586	4398.6	5124.9	6054.8	6724.3	7568.5	8782	9507.8	10547	11625	12479	13837	14664	15627	16803	17081	18230	18955	19759	20500	20991	21625	22147	22443	22643	22636	22914	23325	23933	24125	23695
2.314	2.694	0	0	0.79706	7.5482	6.4717	4.557	0	12.137	41.356	90.497	154.04	233.92	357.48	588.65	712.96	924.09	1136.3	1305.6	1596.3	1853.2	2214.6	2494.8	2750.5	3118.6	3506.3	3690.1	3976.3	4308	4631	4755.1	5221.7	5471.8	5828	5996.9	6390.3	6773.6	6829.6	7078.9	7201.6	7353.1	7644.6	7665.7	7756.2	7976.2	8056.8	8244.3	8197.8	8293.4
0	0	0	3.1919	2.7847	3.0873	7.4968	14.913	35.766	48.266	113.87	154	183.43	281.93	471.32	561.8	775.29	1027.7	1317.9	1681.3	2017.5	2549.6	3012.5	3538.3	4136.6	4804.1	5351.4	6330.4	7129.4	7904.4	8506.7	9647.6	10074	11310	11291	12427	12812	13268	14084	14458	15502	15446	16286	16404	17034	17021	17787	18100	18088	17978
7.9068	0	0	5.7627	0	0	0	7.9045	36.381	75.302	130.82	216.34	318.46	453.22	602.57	778.52	1077.3	1401.2	1626.9	1954.5	2265.9	2648.3	2930	3307.3	3848.5	3961.5	4545.4	4662.3	5399.6	5892.4	6471.9	6712.6	6504.2	7526.1	7677.8	8176.8	8508.4	8585.6	8933.9	9218.3	9149.5	7631.5	7910.6	8086.8	10104	9677.8	10160	9732.4	10626	10182
8.8138	6.9883	5.6381	0	0	0	0	0	0	0	3.1772	20.264	45.472	72.796	110.07	203.24	271.84	441.01	570.54	680.45	867.13	1285.9	1409.2	1743.9	2258.3	2637.7	3127.6	3685.8	4203.9	4713	5235.8	5841.1	6386.6	7010.3	7548.5	7992.1	8798.4	9185.7	9454.6	9983.3	10389	10787	11079	11470	11635	11774	12000	12030	12165	12294
15.823	0	0	0	0	0	15.995	41.448	116.28	250.35	446.55	681.61	889.25	1388.3	1731	2248.2	2648.6	3171.3	3560.3	4333	4930.2	5778	6612.3	7561.2	8449.4	9083.2	10042	10976	12175	12874	13421	14470	15295	16073	16509	17118	17635	18059	18659	19132	19221	19834	20870	21270	21722	22020	22452	22157	22710	22588
14.959	0.1137	0	0.51792	0	0.64723	0	0	0	0	3.2119	54.713	135.36	280.84	507.82	827.38	1214.1	1632.6	2064.6	2589.4	3123	3498.8	4040.7	4563.6	5120.1	5557.1	5775.2	6363.1	6367	6798.3	7386.7	7562.6	7881.2	8075.3	8583.2	8929.4	9585.7	9723.7	10003	10026	10142	10329	10367	10755	10987	10941	11186	11055	11006	10940
0	0	0	4.5737	0	4.5631	5.3434	0	0.027685	15.152	17.937	35.089	65.364	104.72	183.61	291.74	495.93	717.4	973.44	1359.9	1744.9	2207.1	2518.1	3122.9	3679.2	4299.3	4970.5	5593.1	5315.8	7128.7	7774.8	8485.8	9413.2	10143	10508	11489	11878	12859	13251	13698	14114	14527	14997	15405	15620	15633	15759	16256	16636	16615
3.8896	0	1.2372	0.12399	0	4.8273	0	0	0	0.95999	0	0	1.6086	3.7494	27.059	63.985	129.42	256.99	414.7	662.48	955.7	1344.5	1765.1	2224.2	2772.1	3332.7	3873.5	4549.5	5030.6	5697.2	6473.2	7002.1	7707.8	8297.4	8836.4	9473.8	10087	10295	10969	11489	11608	11903	11976	12330	12526	12679	12801	13018	13288	13426
9.5011	0	5.4614	3.5927	0	1.854	0	0	0	0	12.441	95.029	220.08	430.93	715.4	1126.4	1643	2298.3	2939.4	3804	4772.6	5738.2	6771.6	7945.2	8968.8	10378	11331	12413	13472	14308	16200	17089	18178	19092	20003	20618	21503	22171	22921	23576	24651	24504	25151	24656	25747	26105	25814	25922	26463	26448
0	0	0	2.6386	6.7785	15.428	7.1025	23.829	36.245	37.808	84.23	158	287.81	488.35	904.41	1221.3	1541.6	2309.3	2858	3109	4281.7	4958.6	5724.5	6036.4	7348.1	7614.2	8240.9	9330	10538	10779	11429	11699	12492	12863	13348	13591	14125	14701	14588	14964	15407	15439	15638	15840	15860	16061	16183	16360	16235	16582
0	0	0	0	4.9223	15.933	11.471	23.57	17.221	53.331	122.34	209.48	302.61	418.61	543.76	714.24	938.49	1169	1432.4	1707.9	2104.8	2421.4	2904	3158	3612.5	4102.1	4616.8	5179.8	5783	6382	6731	7074.3	7626.5	7859.1	8513.4	8692	9044	9498.5	9212.9	9859.3	9950.1	10471	10288	10834	10341	10523	10272	10411	10149	10230
0	9.466	0	0	0.059208	1.591	0	2.8053	5.7845	41.107	80.334	162.5	290.64	457.83	678.51	949.57	1341.5	1695.7	2208.4	2685.3	2556	2962.1	3462.3	4011.5	4899.2	5291.1	5928	6780.7	7479.7	8063.1	8683.6	9043.8	10121	10816	11268	11556	12696	13370	13296	14109	14303	14926	15279	15773	16626	16859	17006	16897	17522	17247
1.9667	0	0	3.4955	0	7.295	0	3.0874	4.7957	10.351	32.169	47.271	59.418	110.69	184.97	316.21	440.74	608	794.59	1091.4	1467.1	1719.5	2069.5	2611.8	3209.5	3759.4	4283.7	4852	5279.9	6486.9	7341.2	7177.2	7722.2	8734.1	9370.1	10317	11012	11329	12335	12771	13065	13598	13636	13783	14069	14410	14562	14472	14721	14821
0	1.2538	0	1.5794	4.5112	0.92677	11.49	8.1173	13.969	11.793	45.989	94.379	169.2	296.62	444.66	638.55	858.27	1125.7	1388.9	1888.3	2311.1	2683	3226.8	3676.4	4102.5	4734.4	5180.1	5833.2	6159.4	6546.5	7160.9	7449.3	8153.1	8547.5	9048.5	9578.6	10191	9773	9667	10451	10803	11324	11221	11264	11634	11623	11951	12046	12474	13976
83.275	64.944	61.402	66.311	0	0	0	2.5673	0	0	0	0	0	0	186.13	360.56	527.12	808.56	1099.4	1390.6	1699.4	2087.1	2370.3	2787.2	3104.5	3583.1	3994	4259.6	4594.6	4984.3	5446.7	5948.3	6425.7	7030.9	7296.7	7615.9	8161.8	8831.9	9231.7	9539.4	10126	10468	10731	10949	11190	11599	11769	11740	12090	12082
0	0	0	5.7161	0	2.5348	8.9094	0.59688	9.3168	14.64	15.757	56.156	105.21	170.51	201.86	293.25	371.16	443.04	540.82	638.71	725.9	828.09	977.04	1079.2	1275.3	1372.2	1543.2	1732.4	1950.4	2269	2554.4	2915.1	3372.9	3800.2	4383.7	4793.9	5066.3	5691.3	6285.8	6823.5	7309.2	7493.3	7848.3	8045.3	8121.4	8417.8	8711.7	8880.3	9019.7	9039.6
12.419	0	0	4.6104	0	4.0426	0	0	8.1911	56.636	137.08	254.72	424.64	638.96	866.23	1138.4	1451.2	1694	2082.5	2406.2	2865	3405.1	4974.2	5987.9	6622.8	7285	8238.6	8355.8	9030.1	9865.4	10590	12057	9932.5	10278	11414	12041	12786	13582	13981	13803	12240	14382	12110	12087	15500	12349	15726	15818	15907	16024
0	0	0	0.81724	1.9236	7.3573	11.356	16.602	5.9284	11.664	23.581	41.52	99.947	164.13	259.43	419.94	623.45	892	1106.6	1309.4	1644.3	1970.6	2284	2596.3	2968.8	3272.4	3753.4	4061.4	4557.3	4856.6	5299.3	5484.4	5905.7	6415.2	6891.1	7077.3	7296.5	7695.4	7816.8	8068.5	8180.4	8511.4	8605.4	8641.5	8856.1	8983.5	9006.1	9112.3	9342.4	9242.9
1.9638	0	0	3.2301	0	9.0232	0	0	1.4363	21.797	38.687	99.604	178.37	339.02	549.96	806.57	1160.4	1552.5	2099.4	2749.5	3419.3	3408.9	4029.7	4702.3	5447.2	6251.8	7105.9	7929.4	8900.9	9630.6	10478	11532	12469	13247	14387	15192	16407	17067	17968	18669	19426	20638	20920	19361	19942	21358	22365	23052	21469	23149
0	0	0	0	0	11.068	22.073	32.243	46.055	81.505	139.76	238.8	366.96	495.08	680.01	926.84	1074.6	1395.5	1465.9	1661.1	1985.4	2416.8	2673.8	2848.7	3361.6	3576.4	4411.3	4573.6	4781.9	4862.3	5335.5	5945.1	6557.6	6954.1	7311.7	7522.4	7746.7	7818.8	7842.1	8394.1	8486.5	8519.7	8674.9	8481.6	8637.6	9051.7	9174.3	9104.6	9209.2	9422.9
0	0	0	0	2.9162	13.734	26.617	49.726	96.354	135.8	195.22	273.72	340.26	463.02	572.44	722.84	882.59	1038.4	1279.1	1513.7	1786.1	1988.4	2361.8	2704.8	3093.5	3417.5	3759.5	4204.3	4558.7	4935.4	5372.5	5663.6	6151.6	6557.8	6906.1	7069.2	7505.4	7975.3	8241.1	8621.6	8813.5	9089	9447.1	9541	9830.7	10223	10206	10355	10475	10726
1.9919	0	0	3.1283	0	0.4404	4.0117	6.6315	31.704	64.202	142.73	273.09	529.92	780.97	1219.7	1694.1	2223.8	2917.3	2557.3	3141.9	5032.8	5957.7	6818.4	7598.1	8847.6	9271.7	10322	11068	12101	12806	12970	13639	14824	15653	15993	16729	17263	17642	18526	18664	19392	19504	20394	20473	21101	21133	21633	21723	22241	22529
8.7311	2.1822	0	0	1.8096	0	0	0.86267	5.8068	8.3677	6.3355	4.3944	30.289	50.473	91.034	157.17	260.52	392.2	617.86	843.06	1063.7	1381.5	1668.9	2071.6	2442.5	2953.5	3464	3992.7	4439	4835.8	5571.8	5926.3	6737.3	7337.1	8130.1	8724	9583.5	10271	10678	11195	11749	12025	12998	12767	13304	13789	14113	14307	14439	15407
0	3.2337	0	0	3.9733	8.2186	0.12803	2.7199	14.689	30.302	31.485	31.497	21.35	36.475	66.062	101.78	127.24	171.64	192.34	239.23	315.2	345.23	396.63	487.76	555.57	678.44	739.96	974.05	1063.7	1265.1	1351.1	1532.8	1685.6	2002.3	2225.8	2524.5	2881.8	3035.3	3304.5	3680.9	4068.9	4455.2	5071	5258.3	5559.9	5758.1	6139.2	6378.6	6586.9	6777.7
0	0	0	0	11.228	4.8562	10.875	12.86	10.702	7.2554	29.201	49.434	31.038	63.298	126.25	164.52	306.87	520.51	708.12	998.31	1312.2	1679.2	2154.2	2696.9	3029.4	3630.4	4148.4	4565.5	5247.6	5793.3	6343.6	7261	7837.6	8362.7	8769.7	9459.1	9897	10271	10582	10974	11352	11460	11720	11835	12009	12195	12393	12628	12717	12749
0	1.8037	0	2.6271	3.9723	13.119	5.3665	13.301	3.8703	6.0185	14.883	21.282	27.959	59.125	64.741	87.397	139.33	237.33	319.34	467.1	682.97	854.28	1153.7	1448.7	1895.4	2360.5	2834	3356.7	3867.8	4349.7	5006.3	5732.3	5296.1	5830.2	6199.3	8026.6	8611.8	9337.4	9991.3	10100	10062	10629	11107	11623	12004	11958	12216	12436	12818	12770
0	8.8786	0	4.1086	0	5.7942	8.6771	13.731	22.016	15.507	41.557	94.42	152.21	231.58	301.79	429.19	627.14	844.61	1095.4	1439.5	1761.4	2243.6	2387.4	2942	3605.6	4133.7	4926.7	5731.6	6529.2	7169.7	7919	8751.6	9203.9	9988.3	10567	11482	11918	12842	12950	13562	13926	14072	14052	14483	14688	14836	15050	15084	15076	15144
4.9187	11.484	9.1913	11.753	0	0	0	0	0	8.3152	19.81	68.879	113.44	137.15	199.33	294.66	353.78	471.71	635.3	798.4	983.26	1343.5	1537.1	1923.4	2020.1	2384.7	2674.1	3059.6	3294.1	3621.9	3878.2	4265.9	4683	5084.1	5418.9	5656	6151.6	6380.7	6603.5	6867.1	7114.5	7448.1	7592.7	7667.2	8060	8503.5	8478.9	8859.1	8457.8	8673
10.236	0	0	0	2.9819	0.5454	7.5442	0	1.5917	1.0562	13.795	21.591	42.735	91.654	137.78	232.16	327.37	509.89	742.06	986.27	1329.8	1784.5	2198.4	2602.7	3072.4	3606.5	4134	4531.9	5133.5	5704.7	6244	6738	7358.3	7971.1	8449.2	8917.6	9203.3	9654.8	10043	10369	10618	11169	11317	11427	11544	11662	11779	11794	11913	11829
1.9556	0	1.2314	4.6129	7.5005	0	0	2.297	3.9605	2.4982	3.9072	2.4715	45.861	65.713	133.34	233.93	423.45	632.96	911.43	1241.4	1721.7	2212.7	2728.9	3285.4	3646.5	4158.2	4852.6	5507.1	5934.5	6307.8	6271.6	6916.1	7537.2	8209.6	8730.1	9233.2	9631.8	10310	10588	11233	11048	11178	11651	11926	12353	12403	12593	12743	12797	13286
0	0	0	0	3.3279	24.414	34.676	29.957	53.566	48.229	55.121	54.995	52.321	48.788	47.268	64.854	114.21	194.82	314.1	474.82	673.89	950.36	1325.4	1657.5	2194.6	2433.6	2975.5	3456	3706.5	4227.3	4540.7	4827.7	5113.4	5743.2	6260	6585.7	6612.7	7332.6	7489.2	7902.5	8928.7	9342.4	8638.5	9851.1	9283.4	9444.6	9414.2	9919	9703.8	9705.3
13.193	7.5581	0	0	0	0	1.3816	8.8857	0	2.4233	4.76	8.0705	14.742	40.342	96.166	149.44	243.76	361.07	525.63	676.76	823.69	1159.5	1334.4	1695	2019.5	2456.5	2798.5	3162.4	3632.7	3949.5	4386	4881.8	5334.6	5785.9	6223.5	6541.8	7039.2	7539	7835.1	8225.6	8519.3	8931.6	9124.9	9378.2	9681.7	9979.5	10289	10659	10666	11054
7.7737	4.8449	0.076747	1.7414	0	2.4197	0	0	0	0	0	32.196	48.102	45.129	89.374	118.09	194.75	324.5	408.14	562.79	717.85	913.06	1141.1	1391.5	1777.9	1939.3	2209.8	2753.2	2950.3	3354.7	3792.1	3975.4	4360.7	4573.3	4896.4	5417.4	5629.6	5781.5	6124.7	6578.2	6742.4	7021.6	7019.1	7239.3	7455.3	7376.1	7398.8	7652.7	7684.9	7973.4
2.2024	0	0	6.5871	0.1473	3.898	1.5728	5.6218	6.6631	26.155	41.121	78.447	104.45	134.99	204.77	321.6	504.08	727.36	994.33	1431.2	1776.3	2120.2	2619.3	3012.2	3405.5	3536.6	4034.4	4460.3	4868.1	5486.9	5826.1	6461.2	6757.7	7183.4	7622.5	7768.1	8240.3	8672.8	8436.1	8886.9	9115	9312.8	9792.6	9951.6	9995.5	10300	9793.1	9891.2	9821	9716.2
0	0	0	1.868	7.8614	16.38	22.588	23.631	15.219	19.931	16.699	13.882	7.7361	21.274	39.429	74.417	115.03	216.3	354.22	532.71	744.59	984.07	1257.6	1515.8	1819.8	2132	2445.5	2736.3	3125	3277.1	3344.8	3872.8	4188.8	4554.7	4668	5075.9	5029.2	5447.5	5614.4	6044.8	6449.4	6268.3	6426.3	6411.8	6642.5	6777.9	6708.3	6924.9	7011.5	7352.4
8.9355	0	0	0	0	0	9.6292	7.3184	6.6432	27.84	72.898	136.13	273.23	464.67	715.34	1118.1	1563.2	2136.3	2720.2	3365.4	3914.6	4720.9	5782.5	6450.8	7242.2	8030.5	9073.5	9883.9	10722	11798	12430	13426	14250	16021	16759	17896	18367	18837	21129	20253	20810	20922	21486	21655	22240	22644	22263	22755	22899	22887
3.2109	0.60314	1.185	4.1066	7.1214	0	0	0	0	0	0	12.762	54.883	110.98	171.17	292.02	378.41	480.21	676.62	891.49	1236.4	1468.1	1904.8	2194.5	2594.1	3088	3254.9	3997.2	4516.4	5103.2	5551.4	6019.4	6438.8	6777.8	7250.1	7513.4	7972.8	8317.8	8756	8991.4	8973.5	9516.3	9529.3	9326	9589.3	9572.8	9674.2	9854.1	9382.8	9653.1
0	0	0	0	11.381	0.69564	8.0325	22.251	32.117	81.292	143.37	253.82	409.99	567.69	802.35	1026.2	1278.6	1641.8	2013.1	2287.7	2712.1	3108.3	3297.5	3896.4	4300.6	4562	4909.9	5087.4	5813.3	5977.7	6307.4	6645.7	7201.6	7274.8	8024.5	8489.7	8388.7	8685.7	8927.2	9740.4	9683.9	10099	10308	10433	10767	10795	10854	10965	10896	10665
0	0.83982	0	0	0	4.7684	9.3414	0	21.578	44.505	111.7	246.1	500.58	836.16	1275	1800.2	2293.5	2856.7	3506.8	4167.7	4779.1	5425.9	6173.2	7020.2	7683.8	8376.2	8990.1	9944.9	10646	11573	11782	12104	12678	13410	13838	14212	14494	14868	15086	15555	15651	15564	15616	15318	15283	15518	15381	15392	15130	15377
0	0	0	3.1168	4.4368	19.149	13.677	14.466	19.849	9.3639	22.574	43.38	54.239	80.262	96.758	144.92	160.34	250.21	324.78	458.98	588.22	783.54	920.65	1124.3	1272.7	1405.4	1688.5	1817.6	2120.8	2457.2	2845	2728.7	3005.4	3277.1	3680.6	3896.5	4101.7	4563.1	4699.9	5124.2	5237.8	5465.7	5596.7	5791.8	5997.1	6123.3	6371	6430.3	6465.7	6628.9
2.2255	1.7109	1.8373	0	1.7174	0	0	18.706	32.534	67.134	126.16	217.46	300.93	487.77	842.77	1190.5	1907.7	2453.3	3107.9	3932.8	4782.8	5410.9	6376.8	7040.9	8355.5	9215.1	10486	11392	12064	12616	12459	12597	12805	13071	13173	14589	14219	14458	14935	15315	15270	15262	15289	15648	15752	15930	15893	16002	16267	16619
9.8843	4.8848	0.89867	2.2774	0	0	0	0	5.7757	47.558	97.783	185.66	270.42	371	517.85	618.78	808.09	991.52	1176.6	1426	1604.7	1958	2161.7	2516.9	2886.1	3280.7	3604.1	3852.6	4365.1	4791.2	5393.4	5485.7	5770.7	6060.7	6310.5	7176.8	7647.8	7635.3	8119.6	8278.5	8656.9	8785.1	8980.7	9110.3	9249.9	8739.9	8705	8857.3	9105.1	8999
0	0	0	0	12.368	23.768	40.672	115.08	211.58	409.16	653.6	1068.3	1256.9	1734.9	2255.4	2607.2	3059.6	3551.4	4151.6	4982.1	5623.8	6218.2	7227.4	7537.8	8160.6	9092.9	9658.7	9918.9	10748	11382	11963	12552	12908	13273	14132	14784	15022	15319	15902	15844	15581	15401	15179	15634	15893	15762	15936	15828	15561	15506
3.9917	0.27022	0	1.5198	6.3962	0	0	1.3974	0	10.428	25.267	36.483	79.011	95.016	144.17	219.04	347.15	462.96	633.19	786.24	994.18	1182.7	1445	1626.6	1683.5	1937.6	2162.2	2620.4	2821.6	3093.3	3507.5	3733.6	4316.6	4873.8	5206.4	5625.5	5711.8	6056.6	6600.7	6808.9	6838.7	7059.5	7554.3	8018.8	8340.1	8275.9	8730	8826.3	9032.4	9308.8
6.6992	0	0	0.87816	0.58678	3.3974	0	0	48.705	135.79	313.49	518.08	658.45	1356	1827.5	2513.2	3427.7	4040.9	5314.6	5055.9	7538.9	8933.4	10064	10870	12827	13647	14856	15741	17020	17796	18442	19820	20391	20704	22770	22917	23486	23696	23603	24473	24592	24403	25007	25099	25259	25586	26419	25897	25525	25228
4.0401	0	1.7643	0	6.5675	0	0	0	2.654	92.612	162.38	282.66	431.63	624.36	780.48	1085.2	1437.8	1930.4	2300.7	2651.3	2979.2	3870.8	4304.5	4638.9	4751.7	4943	5532.1	5995.1	6441.5	6698.2	7953.9	7182.4	7929.9	8432.5	8528.5	8739.3	9190.2	8778.4	9542.2	9441.8	9750.1	10073	10205	10363	10532	10686	10881	11192	10672	10684
29.599	7.8651	0	0	0	0	0	6.4124	37.176	124.42	241.56	444.28	662.77	791.21	1247.7	1605.5	1958.5	2404.1	2891.7	3476.3	3970.2	4198.1	4679.4	4827.8	5440.4	5802.1	6358.3	6900.4	6719.9	6437.4	7607.3	8254.5	8761	9292.2	9454.7	10144	10561	10593	11185	11648	11683	12238	12412	12270	12693	12837	13089	13567	13058	13144
0	0	0	0.9178	2.0052	7.6132	5.1637	12.998	18.38	14.061	29.455	28.077	38.207	61.47	99.92	144.96	205.7	339.16	384.94	518.73	678.73	851.36	1049.3	1254	1534.5	1801.6	2128.5	2569.6	2876.4	3196.2	3400.6	4013.1	4501.1	4794.9	5158.7	5606.1	5966.8	6362.2	6634.9	6917.5	7197.3	7427.4	7847.8	7720.1	7931.2	7980	8051.1	8137.6	8304.3	8562.2
0	3.5151	0	5.7772	3.1689	0	0	0	2.5573	3.5549	18.899	24.484	43.485	55.363	102.37	182.05	276.78	403.62	544.07	750.86	965.86	1241.6	1531.4	1724.9	2064.8	2476	2939.1	3276.8	3624.9	4028.7	4581.4	4957.1	5701.6	6145.5	6740.4	6937.8	7564.3	8160.8	9132.3	9423.2	10036	10653	10869	11271	11281	11406	11760	12055	12181	12205
0	0	0	14.239	13.619	0	0	0	0	0	30.049	81.334	189.59	300.09	622.81	935.04	1343.2	1891.6	2379.6	2863.3	3731.6	4385.7	4984.8	5921	6941.9	7975.3	8697.4	9636.4	10247	11321	12790	13312	14405	15105	15943	17210	18117	18492	19748	20350	21234	21128	21829	22402	22473	21984	22198	22604	23061	23222
0	0	0	0	4.0311	11.002	11.074	35.685	145.07	259.08	448.01	683.42	1030.1	1605.2	1934.5	2589.6	3251.5	3790.4	4025.8	4642.9	5267.3	6159.3	6541.9	6830.4	7922.3	8536	8934.6	9522.5	9575.3	8284.5	10463	10816	11721	12030	12624	13095	13450	13774	14317	14858	15108	15905	16125	16378	15904	16530	16663	16487	17063	16918
0	0	0	0	2.6363	30.37	50.22	72.794	124.51	184.68	272.33	369.38	462.6	601.78	732.57	892.69	1178.6	1662.5	2079.5	2515.8	3185.2	3733.3	4361.5	4842.6	4821.5	5628.4	6426.5	7068.3	7819.1	8600.2	9347.5	10130	10741	11367	12081	12420	13044	13401	13737	14381	13981	14950	14601	14769	14793	14885	14568	14811	14721	14679
6.9246	0	0	0	0	2.0088	3.0912	13.192	60.896	157.74	298.88	514.33	809.32	1199.1	1744.6	2322.4	3025.4	3816.6	4591.8	5607.3	6524.8	7365.3	8221.8	9290.7	10147	10743	11495	12222	13320	14289	14354	15288	15731	16401	16947	17383	17976	18404	18982	19045	19076	19828	20061	19917	19750	19838	20850	20874	20980	20672
0	0	0	0	1.575	27.58	18.545	23.37	15.926	36.606	32.115	53.885	58.686	69.165	113.53	178.19	247.34	436.81	570.45	793.57	1023.4	1280.3	1535.3	1726.3	1816.1	2068.3	2306.9	2529.3	3139.4	3294.2	3672.6	4053.2	4317.9	4545.6	4913.3	5141.2	5263	5652.2	5586.2	5990.6	5981	6271.8	6338.7	6592.7	6514.1	6625.8	6445.6	6301.3	6075.9	6183
0	0	0	3.7299	9.5576	2.3754	5.5997	8.0981	25.178	56.241	101.79	292.83	513.56	859.33	1306.4	1873	2563.3	3364.9	4112.2	5132.2	6069.7	7155.1	8207.4	8726.7	10269	11789	13158	14201	14383	15963	17367	17681	19316	19513	20208	20999	21640	21943	22181	22797	24005	24488	24734	24561	24947	26297	26481	26541	26435	26239
0	0	0	0	22.205	31.799	47.24	57.651	0	0	0	0	0	18.039	43.122	73.493	89.876	146.07	300.39	464.5	742.15	1018	1446.8	1886.8	2380.6	2917.9	3446.9	4156.3	4850.8	4996	5439.2	6098.6	7250.5	7837.1	6490.7	7012.9	7236.1	7789.3	8700.7	9125.3	9531.7	9670.4	9794.9	10383	10604	10994	11100	10903	10824	10832
34.705	4.6938	0	0	0	0	0	0	0	0	0	15.348	77.019	183.63	323.87	505.92	812.37	1182.6	1563.4	1976.5	2508.8	3170.1	3791	4291.5	4913.2	5586.2	7237.8	6984.2	7565.6	9239.3	9891.1	9806.8	10449	11107	11947	12418	12806	13407	13914	14679	15120	15328	15755	16248	16607	16550	16835	17238	17352	17691
0	0	0	2.5808	0.15906	4.6832	9.5984	11.615	12.176	28.369	57.034	96.94	124.63	170.54	267.01	408.65	514.71	689.22	846.26	1095.9	1477.2	1673.9	2029.7	2320.2	2695.5	3056.8	3713.6	3860.5	4409.1	4959.2	5126.2	5723.6	5922.9	6261.5	6563.5	6701.2	6789.6	7046.1	6899.1	7273.7	7475.6	7728.9	7692.9	7892.7	7831	7822.9	7683.7	7678.1	7508.9	6188.2
0	0	0	3.0188	0.95098	11.43	0	0.71596	11.884	40.21	68.117	113.85	132.12	173.61	264.2	320.94	428.48	621.91	788.72	913.48	1079.5	1187.9	1342.9	1463.7	1659.4	1938.3	2071.9	2237.9	2416.7	2596	2825.6	3029.5	3219.2	3616.1	3783.7	4095.5	4249.5	4584.4	4750.1	4741.2	5016.2	5327.1	5554.9	5605.5	5648.9	5761.7	5913.3	5766.3	5900.4	6005.8
0	0	0	0.0017954	5.273	7.6398	7.6053	0	0	0	12.207	0	31.288	130.69	185.5	344.53	664.13	910.66	1480	2051.3	2597	2545.8	3459.1	4415	4936.1	5580.6	6513.7	7523.6	8516.8	9529.6	11424	12855	13466	14451	14861	15804	16736	17555	18138	18756	19007	19536	19585	19717	20500	20251	20253	20959	20882	20759
0	7.7407	0	0	0	1.4417	13.124	6.9114	0	0.67667	7.8449	23.31	47.758	103.51	170.45	275.79	382.59	538.43	695.8	898.37	1130.9	1316.5	1630.5	1918.8	2284.7	2716	3066.3	3524	3908.5	4286.7	4768.3	5152	5712.3	6091.7	6501.9	6866.3	7308.3	7487.2	7997.9	8224.2	8595.7	8872.9	8937	9099.1	9191.6	9510.6	9593.3	9641.8	9766.6	9902.8
10.539	8.885	13.632	0	9.0689	0	0	0	0	0	0	0	6.9979	76.921	175.35	354.18	536.73	874.37	1172.8	1467	1928.1	2241.6	2647.5	2983.7	3292.6	3773.3	4199.2	4694.4	5138.1	5801.3	6398.4	6764.4	7127	7804.7	8164.2	8334.8	8695.6	8843.1	9278.9	9713.4	9653.7	10148	10352	10415	10950	11139	11430	12291	11943	12069
11.035	5.7835	3.3394	6.4218	0	0	0	0	0	19.015	89.741	217.51	371.41	574.02	776.6	1058.6	1344.4	1698.8	2119.6	2537.7	3035.9	3384	3768.1	4311	4775.5	5347.1	5881.8	6053.3	6607.2	7209.7	7784.9	7827.5	8240.9	8712.8	9162.6	9275.7	9674.4	9793.5	10426	10369	10534	10829	11101	10830	11474	11681	11973	11915	11705	11744
0	0	0	0	0.004998	40.453	78.542	135.47	118.38	250.2	326.86	489.17	617.36	816.84	1006.3	1401.4	1635.8	2042.5	2234.9	2568.8	3013.9	3357.4	3900.4	4346.2	4791.4	5206.8	5653.9	6139.8	6793.1	7220	7668.3	8750.3	7107.7	9985.7	10616	10922	11547	11690	11216	11886	12470	12478	12483	12683	12824	13079	13202	13253	13245	13443
21.78	1.594	0	0	0	0	0	0	0	19.23	83.275	165.97	266.15	447.58	660.27	885.78	1254.8	1623.5	1989.6	2481.2	2879.5	3517.2	4086.2	4695.1	5436.6	6186.9	6945.9	7743.7	8590.2	9336.4	10004	10340	11138	11731	12563	13029	13479	14479	14854	15391	16298	16839	17247	17883	18350	18649	18550	18837	18959	19016
6.3727	7.579	0	0.049239	4.1826	0	0	0	18.766	70.777	179.32	333.64	546.43	843.72	1207.6	1645.4	2156.1	2753.7	3298.8	3870.2	4511.8	5423.8	6269.4	7092.9	7811.8	8961.1	9795.5	10372	11307	11551	12566	13176	14104	14606	14950	15468	15869	16465	16817	17164	17568	17699	18259	18331	18546	18618	18887	18757	18678	18890
0	8.2241	0	0	0	0	12.813	6.5037	10.913	34.031	76.696	139.94	197.99	328.15	468.13	645.5	832.14	1116.1	1401.1	1647.2	2047.3	2234.7	2598.8	2909.5	3231	3608.3	3990.2	4341.5	4653.5	5148	5401.6	5742.3	6270.5	6473.2	6878	7094.3	7457.9	7597.9	8078.8	8568.8	8544.6	8498.3	8806.9	9080.9	9334.7	9363.7	9548.7	9752.8	9523.2	10084
18.034	0.54925	0	1.3429	0	0	0	0	0	1.7551	0	2.566	6.606	6.2833	34.142	72.324	125.62	207.36	349.65	476.27	602.96	758.17	978.11	1218	1470.3	1772.7	2198.9	2487.7	2866.3	3272.3	3825.7	3705.8	3969.6	4486.9	4747.5	5228.9	5748.4	6057.2	6440	6668.5	7224.8	7425.9	7965.6	7804.8	8134.6	8445.8	8540	8838	8600.4	8796.7
0	0	0	14.97	0	24.36	0	0.265	17.851	27.247	23.345	30.993	27.067	42.524	54.529	62.65	113.7	191.08	320.36	460.82	637.88	900.97	1169.4	1464.3	1768.8	2086.3	2446.8	2715.4	3244.8	3596.3	3874.4	4468.3	4858.9	5327.6	5917.6	6086.9	6632.6	7008.3	7364.7	7815.2	7868.7	8578	8756.9	8998	9087.6	9241.2	9583.9	9610.9	9637.8	9853.5
0	0	0	4.6504	5.699	9.0765	7.7629	12.9	14.811	19.384	23.869	48.855	68.103	118.81	209.23	323.59	517.61	727.71	980.12	1313.1	1710.9	2183.2	2709.8	3198.2	3761.9	4220.2	4774.6	5325.4	5816.3	6412.8	7045.7	7498.3	8178.7	8823.7	9425.9	9880.2	10513	11119	11732	12483	12843	12957	13516	13532	14270	14651	14891	14886	15282	15391
26.861	3.7343	0	0	0	0	0	0	0	24.574	91.755	180.4	324.2	529.7	797.75	1085.1	1450	1897.4	2357.7	2819.3	3293.5	3756	4412.5	4932.1	5098.9	6213	6658.7	6713.1	8018.6	8410.8	8560.1	9307.6	9851.7	10605	10997	11397	12197	12705	12903	12898	13089	13272	13559	14088	14198	14344	14325	14338	14576	14630
0	0	0	3.4462	1.5293	28.709	37.305	42.59	56.781	90.472	119.29	189.47	333.2	535.33	786.16	1189.9	1439.3	1939	2417	2955.3	3707	4053.9	4787.8	5518.4	5963.4	7494.6	6963.6	7842.2	7866.1	8382.5	8912.4	9576.6	9754.4	10265	10234	10934	11274	11198	11722	11964	12154	12591	13029	13032	13115	13092	13384	13466	13623	13484
0	0	0	0	2.5362	8.1358	27.502	42.863	66.993	129.55	255.1	420.67	678.29	986.28	1333.8	1805.8	2300.8	3107.6	3809.1	4685	5540.8	6345.5	7066.8	8297.9	9350.8	10390	10597	11700	12665	13478	13978	15311	15813	16437	17061	18765	18972	19867	20331	20859	22393	21849	22839	23517	23791	24040	24086	24681	24507	24430
0	2.3778	0	6.0723	0	10.095	0	0	0	14.114	22.878	58.712	111.26	200.67	311.89	459.98	656.67	881.39	1122.9	1501.3	1837.7	2255.5	2474.5	2861.5	3446	3954.7	4214.7	4740	4910.1	5302.6	5637.1	5977.9	6716.1	7361.9	7522.1	7987.6	7976.8	8011.1	8299.4	8621.6	8754.2	8479.6	8328	8219.5	8533.4	8803.4	9110.4	9038.2	8439	8184.4
0	0	0	0	8.6552	28.592	30.784	53.789	83.232	85.498	215.2	295.78	435.11	616.55	817.8	1180.2	1537	1815.8	2276.1	2542.4	3180.1	3538.8	4251.9	4802.4	5211.4	5795.6	6053.1	6855.4	7475.7	7967.5	8502.1	8625	9310	9804.6	9996.3	11145	11287	11770	11683	11588	12393	13382	11805	13412	13885	14123	14523	13080	14329	13280
12.241	0	0	0	22.314	0	0	4.5442	7.5488	0	20.758	87.994	138.71	263.94	390.15	574.55	804.99	954.64	1196.3	1422.7	1730.6	1982	2398.7	2721.1	3184.6	3800.8	4126.9	4532.5	5102.2	5630.8	6213.9	6683.5	7220.1	7940.9	8594.2	9142.8	9478.7	10030	10693	10907	11316	11635	12052	12490	12747	13447	13625	13742	14023	14740
0	0	0	4.1849	1.2829	7.1267	0.028796	14.174	41.785	109.9	188.98	303.72	445.24	666.05	948.69	1290.3	1721.7	2228.2	2801.1	3408.8	4108.2	4841.4	5664.9	6387.1	7238.2	8131.2	8868	9806	11020	11714	12258	13034	14109	14937	15680	16338	16675	17451	17932	18380	18801	19196	19116	19149	19779	19735	20194	20502	20821	20517
0	0	0	0	5.4239	7.5829	25.912	49.74	93.882	174.89	274.45	353.2	457.56	594.23	740.35	902.7	1059	1228.5	1380.2	1618.6	1804.3	1973.1	2086.9	2278	2588.3	2628.6	2840.2	3042.5	3288.4	3417.8	3760	3869	4018.2	4243.3	4319	4550	4682.4	4635	4666.2	4685.5	4974.9	5089.9	4923.9	5049.7	5159.9	5098.4	5089.9	5210.9	5339.5	5347.6
7.6313	0	0	0.85919	0	3.4791	0	2.9615	1.0406	1.4812	11.674	24.35	46.429	80.719	152.94	253.49	403.87	495.37	736.54	971.19	1347.2	1818.2	2192.6	2637.5	3117.7	3475.7	3984.5	4404.3	5077.9	5760.8	6228.4	6780.1	7400	8098.4	9265.5	9110.4	9944.2	10409	10815	11268	11646	12095	12301	12508	12805	12862	13164	13367	13367	13563
10.54	7.5326	1.8791	2.076	0	0	0	0	0	0	0	10.927	38.521	92.978	156.15	239.59	380.64	599.86	744.91	955.28	1343.8	1673.3	2079.6	2536.8	3006.9	3651	3923.3	4429.8	5213.3	5870	6397.3	7035.1	7362.4	7704.7	8343.3	8861	9248.5	9173	9575.3	9908.9	9941.8	10225	10365	11031	10622	10696	11065	10981	11053	11152
0	0	0	5.5057	0	2.1679	2.8255	0	12.631	0	2.0948	0	0	14.049	45.812	92.009	253.15	465.45	711.4	1047.7	1475.1	1930.8	2407.4	2813.5	3618.4	4250.5	4800	5469	5961.5	6820.3	7335.9	7803.9	8272	8776.8	9078.2	9699.3	9952.1	10285	10474	10776	11616	11555	12040	11569	12080	12230	12812	12723	12377	12165
0	6.5683	0	0	1.4749	0.66767	0.26457	0	0	0	0	0	0	0	0	41.282	96.046	245.28	413.5	638.87	956.77	1290.2	1684.2	2278.5	2668.1	3344.6	3853.4	4342.4	5070.4	5692.5	6392.6	6970.8	7666.7	8288.7	8922.3	9533.1	10125	10465	10864	11525	11835	12277	12423	12571	12784	12860	13087	13076	13278	12684
18.415	14.731	5.8753	0	4.4878	0	0	0	0	0	0	44.568	98.897	309.82	280.79	462.37	644.59	862.04	958.1	1589	1487.3	2206.6	2062.9	3324	3722	4344.3	4851.1	5631	6186	7056.6	7614.2	8188.4	9071.1	9749.7	9272.8	9883	10349	10793	11468	11588	11958	12558	12967	13411	13610	13779	14144	14549	14614	14809
0	0	0	0	1.5225	6.5688	23.454	65.109	120.71	220.32	328.48	468.66	613.72	797.36	991.18	1260.3	1472	1788.8	2086	2532.3	2927.3	3515.8	4023.1	4450.9	4914.8	5528	6065.3	6306.6	7177.5	7490.1	7878.4	8495.9	7865.3	8327.3	8678.9	9141.8	9395.4	9693.8	9734.4	10433	10667	10960	11305	11382	11543	11937	11569	11889	11791	11458
0	0	0	0	8.9483	32.35	41.265	66.383	68.079	103.91	208.83	323.14	514.74	723.24	989.9	1149.9	1584.5	1862.9	2519	2836.5	3547.7	4066.5	4689.7	5377	6161.8	7321.1	8272.8	8978.3	9945	10706	11932	12987	13342	14735	15853	16057	17891	17948	19184	19471	20085	20644	21223	21486	21909	21457	21794	22542	21971	22615
0	0	0	2.5951	16.001	0	9.6374	12.452	28.341	53.717	100.11	160.11	226.58	322.97	490.93	660.1	897.85	1191.6	1428.4	1753.2	2059.6	2298	2677.5	3092.4	3446.2	3843.4	4245.6	4745.3	4972.7	5364.5	5726.3	6299.6	7007.7	7202.3	7716.3	8759.6	9384.7	10670	11303	11839	11937	12708	12140	12740	13370	13532	13735	14305	14365	14208
14.391	3.7998	0	0	0	0	7.2866	17.894	51.613	111.59	172.95	242.68	319.02	478.95	664.43	794.52	1061.2	1377.7	1629.9	2026.6	2547.4	3015	3468	3910.4	4658.1	5039.3	5327	5649.3	6592.6	7099.5	7695.3	8373.8	8811.6	9227.3	9873.4	10413	10914	11248	11688	12142	12683	12939	13255	13562	13919	13917	14304	14204	14475	14301
0	0	0	4.6591	6.4418	3.4716	16.771	3.6097	44.271	41.144	23.664	19.841	22.425	22.659	32.323	75.502	98.07	175.41	244.02	342.11	457.35	566.51	904.9	932.96	1112.6	1361	1715.4	1873.3	2070.6	2367.7	2555.2	2808.6	3120.1	3435.2	3697.9	3991	4378.9	4610.5	4948	5150.4	5266.3	5394.2	5507.9	5747.9	5766.5	5992.5	6107.3	6168.8	6161.6	6244.3
29.184	32.432	0	0	0	0	0	0	0	0	0	0	1.0361	38.578	96.022	190.3	312.38	460.62	661.3	880	1142.5	1466.5	1787.5	2203.9	2533	3018.5	3406.3	3894.1	4429.9	4717.3	5236.8	5808.5	6152.9	6761	7245.5	7631.5	8063.1	8277	8641	9097.7	9126.8	9338.8	9667.5	9931.6	9969.6	10433	10448	10447	10534	10667
0	2.1592	0	1.2483	0	3.0009	26.25	26.796	39.147	73.256	155.88	247.85	374.32	517.43	690.2	909.39	1131.2	1197.9	1594.3	1906.8	2278.2	2378.1	2567.8	3378.2	3987.7	4217.9	3918.1	4281.1	4567.5	5057.8	5168.5	5665.2	5934.9	6326	6674.1	6685.2	6426.1	6363.9	6629.2	6899.8	7333.7	7193.7	7439.5	7262.4	7551.3	7910.8	8140.4	8052	7557.7	7404.9
0	0	0	0	0	10.114	6.8416	17.704	26.933	40.832	67.75	91.8	131.79	196.23	277.99	406.23	580.3	788.05	1100	1433.3	1792.5	2554.1	2605.8	3442.2	3571.9	4384.5	4988.7	5293.5	6199.6	6819.5	8160.4	7626.7	8477.2	9356	10152	10956	11627	12409	13014	13799	14191	14711	15084	15836	16124	16358	16601	16682	16967	16988
3.9579	6.6565	5.049	0	0	3.5981	0	0	0	3.9278	45.181	141.77	316.86	520.79	834.81	1183.9	1609.7	2093.9	2601.1	3365.7	4098.3	4654.4	5526.8	6204.1	7069.5	7949.9	8833.5	9824.1	10911	12249	12434	13113	14022	14947	15490	16121	16734	17180	17428	17667	17870	18272	18393	18619	18985	19240	19384	19863	19298	19890
0	0	0	0	2.2081	14.292	24.257	30.479	60.99	120.71	198.26	300.18	444.54	595.9	837.34	1183.4	1497.4	2040.2	2529.2	3036.6	3477.4	4066.9	4757.1	5219.3	5596.5	6270.7	7149.2	7479.5	8231.2	8478.1	8773.9	9368.7	9700	10118	10994	10895	11643	11554	11737	12187	11873	12114	12723	12452	12809	13114	12979	12984	13056	13546
0	0	0	4.8383	7.223	8.2025	30.387	0.10254	0	11.016	44.733	68.062	127.84	236.26	352.34	538.68	787.41	1040.9	1315.8	1544.8	2058	2338.5	2757	3252.4	3708.6	4280.3	4880.3	5421.4	6157.2	6609.9	7295	8118.2	8422.5	9075.8	9587.3	9854.8	9810.2	10675	11065	11610	11685	11930	11961	12392	12582	12823	12875	12813	13205	12997
0	0	0	0	8.0389	18.232	15.818	19.941	24.738	29.909	46.235	46.959	56.276	78.824	108.85	205.97	337.08	534.06	835.07	1122.2	1512.4	1988.3	2459.9	2979.2	3477.3	4060.8	4619.7	5145.5	5572.3	5955.9	6437.5	6976.8	7312.4	7863	8499	8889.8	9428.8	9644.5	10140	10493	10722	10893	10912	11646	11845	12019	12027	12298	12461	12453
0	0	0	0	0	13.034	6.0411	37.714	34.082	72.545	106.24	153.11	230.69	368.91	486.94	684.62	931.91	1275	1628.6	2091.4	2494.1	2996.4	3454.5	3999.1	4724.6	5237.9	5748.4	6889.3	6642.4	8369.4	7992.8	8148.1	8372.9	9156	9468.5	9862.8	10109	10196	10653	11116	11081	11005	11168	11497	11440	11601	11841	11814	11910	11763
10.679	3.992	1.9761	5.3391	0	0	0	0	0	15.8	55.141	131.85	295.36	286.96	515.18	607.39	709.83	827.32	1034.2	1107.5	1261.7	1331.2	1420.4	1589.6	1690	2026.3	2237.5	2318.5	2691.3	3043.6	3277.9	3530.3	3964.8	4144.6	4089.1	4771.8	5138.9	5343.4	5649.6	5881.8	6029	6247.3	6304.9	6337.9	6550.9	6629.7	6729.6	6906.6	6782.2	6863.1
0	0	0	7.9129	0.0047982	8.687	0	6.3339	5.2048	10.464	11.343	37.327	42.028	79.154	126.61	191.97	285.48	433.24	586.83	751.55	982.07	1148.6	1416.6	1678.4	2043.2	2432.5	2587.2	2943	3102.1	3580.1	3877.9	4295.1	4577.8	4850.7	5303.1	5693.5	6012.8	6235.5	6458	6683.4	6924	7104.1	7288.2	7532.4	7646.9	7872.9	8241.6	8330.3	8436	8345.8
1.0492	8.1915	0.81032	2.8645	0	0	2.8344	2.115	24.147	37.502	74.524	139.65	245.55	424.27	602.18	834.02	1116.5	1470.7	1791.9	2216.5	2747.5	3189.8	3656.3	4207	4635.6	5131.3	5533.2	6017	6678.9	6900.8	7332.5	7710.6	8037.8	8337.2	8371.7	8707.7	8806.4	9117.4	9253.2	9389.3	9288.2	9796.3	9805.3	9989.2	9776.6	9922.5	9860.6	10218	10084	9860.7
12.403	15.622	0	0	0	0	0	0	0	0	12.608	45.17	119.04	262.75	444.56	648.79	801.31	1104.9	1450	1769	2197	2625.1	2702.4	3623	4014.8	4479.6	5024.5	5542.6	5734	6714.9	7233.4	7809.7	8578.5	8642.8	8040.9	8692.7	9936.9	10367	10081	10243	11671	11762	11951	12243	12344	12765	12870	12994	13105	12884
0	0	0	16.104	3.3338	8.7671	4.0813	22.421	33.332	91.095	182.33	344.8	486.33	733.92	1064.2	1458.3	2034.1	2520	3309.1	4820.8	6073.4	6906	8217.5	9303.6	10598	11897	13441	14000	12324	16626	14236	18026	17620	17257	22162	21464	20577	21620	22515	23343	23987	24626	24751	25031	26166	26056	26280	26538	26759	27037
16.653	1.3174	0	0	0	1.3448	0	0	0	11.206	41.195	86.576	179.27	321.73	512.19	780.68	1104.1	1569.1	2008.4	2577.2	3058.5	3708.1	4334.2	4907.1	5533	6246.3	6810.5	7603.1	8167.4	8716.8	9387.4	9813.5	10524	11184	11816	11929	12508	13101	13754	14073	14558	14816	15237	15654	15873	16141	16220	16323	16453	16574
0	0	0	0	8.1399	10.05	23.811	29.091	50.901	46.333	54.153	57.971	118.4	163.93	274.1	458.08	619.99	860.12	1390	1845.2	2241.4	2736.3	3358.8	4040.6	4783.8	4998.5	5810.2	6597.2	7359.3	8333.5	8850.5	9770.5	10809	11083	12179	13059	13694	14228	12983	14817	15053	15572	16127	16515	17069	16960	17490	17780	17879	17933
6.5435	0	0	0	9.4932	15.876	0	12.479	28.538	78.851	151.3	284.29	440.26	697.86	1032.3	1448.9	1917.1	2312.4	2921.5	3717.4	4260.8	4835.5	5419.9	5962.4	6651.9	7549.1	8129.5	9131.4	9248.7	9757.4	10108	10658	11260	12188	12622	13282	14117	14514	15074	15381	15512	15870	16488	16817	16968	17363	17342	17927	17961	18339
1.4786	6.6457	0	1.2789	0	0	0.47184	0	0	0	1.7371	8.4744	37.688	76.25	142.17	189.53	283.89	378.18	537.99	670.17	855.9	1046.2	1312.3	1513.2	1768.5	1974.7	2143.4	2347.3	2559.2	2791.1	3181.8	3259.6	3703.6	3750.6	4214	4424.5	4721.6	4927.8	5245.1	5527.8	5795.5	6091.1	5982	6236	6406.9	6771.4	6659.6	6835.9	6936.9	6802.9
28.16	0	0	0	0	0	0	49.665	46.506	126.87	246.57	408.58	633.08	905.91	1235.9	1616	2232	2870.3	3477.3	4173.4	4846.3	5733.4	6459.6	7427.6	8227.3	9030.9	9965.9	10636	11755	12290	13087	14156	15148	16099	16765	17401	17921	18680	19331	20185	21129	21802	21198	21640	22028	21926	22330	22243	22411	22380
13.822	8.0732	0.22649	2.1567	0	0	0	0	0	0	16.636	62.694	92.608	138.4	212.52	254.27	343.01	450.67	550.27	678.59	863.6	1013.4	1098.8	1329.8	1874.2	1990.2	2313.8	2405.1	2744.6	3065.6	3475.2	3763.3	4030.9	4354	4734.8	4925.6	5157.9	5963.2	5862.7	6406.3	6628.2	6822.2	7035.9	7333.5	7691.5	7803.1	7872.2	7881.3	7840.1	8038.3
0	0	9.5876	0	0	18.757	2.7461	19.258	30.059	53.5	44.693	72.647	85.165	156.39	213.19	260.07	409.05	473.18	624.62	766.58	982.44	1192.2	1519.4	1775.8	2165.2	2491.8	2806.2	3147	3528.9	3771.3	4169.3	4467.9	4790.5	5207	5420.5	5769	5911.5	6294.7	6672.7	6868.8	6895.1	7007.5	7393.3	7865.8	7879.3	8196.3	8285.8	8521.9	8542.9	8721.4
0	0	0	0	17.585	2.1775	16.384	44.473	124.84	245.53	380.71	573.26	755.11	1029.8	1307.2	1737.7	2176.5	2750.6	3332.4	3931.7	4866.9	5521.7	6540.6	7439.2	8474.9	9541.1	10388	11387	12669	13421	14316	15489	16593	17477	18564	19645	20156	21079	22121	22950	23764	24176	24329	24793	25263	25594	25678	26509	27258	27278
0	0	0	2.5953	8.0864	7.8462	16.258	0	9.265	8.131	5.4572	2.5692	0	0	0	4.9345	35.39	63.879	116.3	211.08	314.19	508.28	816.97	1251.8	1771.6	2337.6	3074.7	3917.9	4763.8	5571.7	6358	7517.4	8772.9	9110.8	10500	11791	12354	14136	14773	15603	16198	16637	17085	17382	17772	18437	18719	18995	19026	19189
8.4782	4.8672	0	0	0	9.0213	0	0	0	0	0	3.849	23.292	77.042	156.28	334.72	345.76	613.23	790.54	834.44	999.13	1119.2	1394	1600	1833.3	2146.6	2438.3	2793.3	3276.2	3802.9	4244.4	4575.4	5066.5	5480.6	5886.8	6326.3	6640	7174.5	7494.5	7703.7	8002.2	8228.9	8143.6	8309.2	8511.7	8678.3	8713.2	8764.7	8714.8	8693.6
6.1552	9.6652	0	0	0	0	1.0596	0	0	0	0	6.9363	50.993	128.7	274.06	503.11	771.27	1154.9	1598.5	2097.7	2664.7	3235.4	3951.3	4555.6	5360.5	6193.4	6763	7480	8285.9	8660.1	9597.2	10263	11128	11938	12541	13163	13923	14353	15270	15759	16477	16909	16908	17414	17607	18109	18255	18280	17833	17189
15.975	13.143	8.2576	0	0	0	0	0	0	8.9853	29.544	62.314	95.303	134.4	181.34	291.26	355.98	513.47	634.88	875.34	1155.5	1358.9	1648.8	1829.8	2064.6	2410.9	2637.2	2885.7	3097	3443.5	3698.9	4042.6	4377.6	4365.8	4692.8	4899.3	5299.8	5431.1	5696.9	6155.5	6121.1	6583.7	6823	6825.5	7183.9	7195.4	7120.1	7432.2	7083.3	7129.6
1.2628	5.3735	0	0	2.0669	0	0	23.301	71.269	165.74	302.29	508.67	777.96	1114.1	1511.5	1885.3	2399.8	3126.7	3842.3	4394.1	5106	5859.6	6690.8	8300.9	9784.5	9486.4	10753	11653	12206	13493	14196	15005	16453	16855	16966	17652	17627	18729	18938	19589	19977	20013	20673	20759	20796	21015	21423	21676	21640	21797
0	0	0	0	10.894	11.496	19.821	15.411	14.499	35.27	72.202	101.14	153.67	251.25	397.83	684.64	905.87	1215.4	1610.1	2084.1	2590.4	2902.5	3343.2	3765.8	4259.1	4802.2	5384.2	5925.6	6517.6	7088.8	7838.1	8156.9	8750.8	9101.6	9609.4	9995.9	10429	10748	11205	11800	12140	12723	12761	13072	13215	13350	13714	13838	13679	13838
14.818	1.5474	1.3941	1.8553	0	0	0	0	0	2.5542	39.95	125.12	244.98	381.53	565.25	783.79	1095.4	1398.9	1708.5	2243.4	2553.6	2911.6	3595.8	5075.5	5604.7	6462.5	6106.4	6996.8	7961	8942.8	10645	10293	11266	11868	12678	13638	14183	15266	15664	16030	15906	17133	19551	20095	20458	21235	21723	21735	22592	22585
20.536	10.491	0	9.0588	0	0	0	0	0	0	0	0	0	0	26.743	139.67	252.02	436.94	798.38	1198.7	1704.3	2376.6	3105.2	3897.7	4876.9	6058.2	7013.6	7962.5	9262.5	10836	12078	13353	14550	14967	16146	18357	19370	20954	20248	20828	22319	23040	22834	23160	24103	24877	25557	24773	25308	26566
0	0	0	0	0	10.479	19.901	22.396	37.399	50.564	84.255	108.2	174.21	242.66	318.81	416.26	500.7	651.55	807.08	937.32	1104.9	1297.8	1806.9	1695.7	1913.3	2150.8	2442.5	2759.3	3623.9	4245.5	3828.7	4317.2	4696.7	5330.4	5888.3	6218.8	6817	7439.1	7668.9	7884.9	8349.7	8618.8	8836.6	9004	9259.6	9153.6	9413.3	9471.5	9693.3	9757.9
8.1644	0	0	11.436	12.281	0	0	0	0	0	0	29.428	130.16	253.89	454.05	719.56	980.26	1321	1779.6	2373.6	3060.9	4071.6	4738.9	5104.5	5414.8	5935.3	6609.7	7211.2	7455.9	7514.2	8784.4	8857.4	9259.7	10140	10167	10377	11222	11238	12014	12148	12144	12902	13230	13165	13220	13491	13796	14003	13616	13892
0	0	0	0	6.4944	7.4945	17.921	30.972	29.493	43.216	35.375	53.368	75.194	157.29	213.3	312.48	477.16	619.87	776.81	997.12	1238.9	1430.2	1768.2	2067.5	2377.7	2787.5	3108.3	3614.1	4282	4430	5060	4601.6	4862.3	5319.7	5624.6	5730.4	5483.1	5426.8	5618.6	6341.1	6592.2	6648.6	6848.6	7013.4	7121.6	7174.1	7067.9	7279.6	7394.8	7274.8
6.5678	4.3352	0	0	5.4855	0	0	21.206	31.782	88.712	151.79	228.2	346.56	503.18	642.28	866.71	1053.5	1318.2	1557.1	1830.1	2073.9	2370.5	2661.1	3062.6	3455.4	3812.9	4272.4	4675.3	5252.6	5804.2	6103.1	6441.5	7105.1	7559.9	7969.2	8197.8	8742.2	9059.2	9382	9638.2	9761.9	10025	10296	10416	10614	10888	11164	11357	11384	11438
5.8774	0	0	0	0	11.368	9.3164	4.942	0	18.982	39.34	97.56	189.02	351.78	561.31	811.86	1056.9	1376.7	1624.6	1982.7	2424.4	2875.6	3377.1	3990.9	4658.6	4995.3	5597.9	5971	6380.8	6946	7722	7837.8	8779.4	9274.4	9989.1	10338	10726	11158	11594	12143	12436	12590	12747	12692	12845	12786	12679	12993	12915	12735
0	0	2.8974	8.8244	0	10.914	0	7.6151	18.009	28.947	40.507	69.243	120.68	230.1	307.07	459.08	655.52	944.43	1241	1644.3	2101.9	2491.9	3016.4	3173.9	3703.6	4209.3	4564.6	4962.9	5517	5802.5	6344.4	6813.9	7447.5	8492.9	8581.5	8898.1	9175	9638.5	9866	10455	10524	10557	11104	11847	11687	12447	11855	12357	12602	12861
0	0	0	0	10.998	11.893	7.3044	6.8683	2.6575	2.4456	1.7912	19.006	47.858	106.6	147.87	249.73	331.44	459.77	589.95	827.7	1023.2	1298.8	1469.3	1653.8	1885.2	2040.6	2315.7	2215.8	2718.7	2983.7	3209.8	3386.7	3692.3	3938.7	4949.9	5188.3	5356.5	5565.9	5706.3	5928.3	6147.7	6252.3	6557.4	6813.4	7174.3	7243.9	7507.6	7600.2	7913.9	7849.3
31.392	17.73	0	0	0	0	2.0477	0	0	7.9597	38.214	115.17	214.38	359.25	525.02	734.23	752.24	1285.8	1737.8	2231.7	2070.4	3014.7	3595.3	3272	4542.5	4230.2	4738.3	5364.6	5897.8	6441.7	6986	8746.7	9061.4	9096.9	9678.4	10165	10241	11195	11078	11295	11604	11408	11593	11903	11737	12460	12151	11879	11548	11735
0	3.1881	6.1872	13.979	0	1.8649	0	0.34473	0	16.717	60.564	178.09	319.46	517.77	812.23	1198	1493.8	1935.1	2581.6	3186	3822.7	4534	5108.5	5783.9	6614	7020.9	7717	8491.5	9173.4	9876.2	10602	11294	11779	12789	13329	14008	14692	14481	15083	14920	16355	16645	16702	17877	17754	17800	18032	18090	18402	18441
0	0	0	4.5238	0	13.114	1.8891	12.153	16.231	36.996	38.263	41.066	65.536	134.19	205.63	308.63	409.9	532.09	636.16	802.85	976.62	1187.2	1451	1737.6	2004.7	2371.8	2647	2872.8	3238.9	3792.6	4046.8	4379.3	4662.8	5066.6	5470	5727.3	6134.2	6188.3	6561.1	6981	7250.7	7353.4	7874.7	8240.4	8130.6	8366.9	8533.4	8628	8682.8	8931.5
4.855	0.84258	0	0	2.1674	7.0288	0	0	0	3.891	8.5758	12.186	13.572	32.194	53.049	69.11	94.566	119.92	134.59	210.23	250.15	311.43	389.42	416.78	564.74	765.54	927.36	1079.4	1278.6	1588.7	1786.6	2160.9	2575.9	3046.2	3463.1	3898.9	4481.9	4738.6	5535.4	6346.3	6659.1	6950	7436.4	7931.4	8401.3	8760.4	8658.6	8755.5	8767.1	8790.8
0	1.1878	0	0.24884	5.6094	11.708	1.048	8.4928	21.632	33.978	71.825	125.61	191.38	311.08	405.96	580.13	738.7	945.84	1085	1378.9	1696.1	2312.3	2766.7	3228.3	3790.8	3293.8	4725.8	5118	5409.1	5833.2	6370.4	6941.8	6179	6523.6	6972.9	7339.7	7585.5	7998.5	8197.3	8478.1	8733.5	8934.1	9282.5	9409.2	9668.1	9835.6	9990.7	10238	10258	10519
0	0	1.6785	3.1943	7.3798	9.4926	0	3.7323	0	12.688	64.455	105	197.23	296.62	418.8	632.11	823.19	983.95	1174.9	1421.8	1725.8	2028.2	2264	2524.4	2849.7	3383.6	3200.6	3602.3	3867	4272.6	4596.8	4832.1	5320.4	6590.6	7044.3	7487.5	7780.1	7903.5	8670.4	8865.4	9544.7	9924.3	10024	10377	10694	10861	11070	11192	10956	11050
12.569	0.93884	6.1468	6.4495	0	0	0	0	0	6.7123	41.543	100.22	168.57	267.09	398.2	528.83	661.55	846.35	995.3	1192.4	1538.9	1568.6	1954.4	2259.4	2501.7	2955.5	3023	3285.4	3751.8	4048.8	4590.4	4928.9	5313.9	5769.6	6051.9	6538.5	6957.6	7327.4	7535.2	7768.9	8076.9	8394.1	8477.2	8687.4	8870.6	8805.8	8939.5	9082.2	8992.1	9260.9
0	0	0	0.44706	5.7201	22.9	22.432	4.4168	54.097	96.328	203.76	376.65	606.36	929.11	1301	1800.7	2355.9	3020.8	3652.5	4510.3	5353.1	6557.9	7605.3	8795.2	9894.9	11068	12411	13847	15101	16558	17181	18649	19910	21092	21968	23290	24112	25029	25973	26749	26979	27413	27839	28244	28305	28850	29212	29614	29539	29750
13.706	0	7.2175	1.3431	0	0	0	0	0	0	0	0	0	56.336	147.68	296.67	494.24	784.69	1062.8	1429.7	1822	2368.5	2771.6	3287.5	3826.8	4337.3	4844.7	5385.1	5997.5	6541.2	7177.8	7522.5	7589.3	8070.2	8828.7	9462.2	9931	10275	10740	10918	11077	11229	11864	11980	11863	12023	12489	12728	12822	12694
6.6539	10.707	0	3.3381	0	0	0	0	0	0	8.9477	35.325	69.236	138.62	246.83	398.8	586.14	1065.1	1482.9	1873.4	2522.4	3070.3	3868	4562.6	5298.3	6086.8	7113.5	8033.1	8874.1	9942.8	9926.5	10550	11427	12207	12506	13314	13860	14384	14865	15422	15704	16270	16214	16727	16948	17552	17374	17577	17397	17239
0	0	0	5.3135	21.974	4.1988	36.728	27.539	44.972	55.212	41.291	0	0	27.706	66.302	119.02	149.87	172.06	200.3	320.45	461.94	599.98	723.74	858.47	1023.1	1159.3	1332.4	1668.7	1901.4	2196.3	2399.7	2489.3	2856.7	3130.5	3291.4	3703.3	4102.6	4158.9	4507	4781.4	4935.8	5392.3	5331.9	5638.1	5609.8	5661.6	5779.8	5799	5935.4	6115.4
0	0	0	5.2541	6.7136	1.3958	4.021	29.475	23.746	28.73	49.789	66.317	106.03	133.5	183.71	272.28	451.72	676.93	900.66	1069.3	1527.7	1847.8	2355.9	2913.9	2842.6	3345.7	3852.9	4770.6	4790.2	5028	6294.2	6053.1	7482.3	7352.7	7877.3	8095.6	8698	9061.7	9470.8	9816.1	9759.3	10177	10659	11119	11675	11339	11587	11560	11632	11531
0	0	0	2.5045	4.9087	6.8375	19.431	0.87488	22.231	22.691	29.904	38.17	54.684	100.84	158.44	282.18	437.22	643.26	894.52	1188.6	1439.2	1787.8	2225.3	2678.1	3247	3834.9	4401.9	5198.5	5771.1	6773.9	7356.8	8105.6	9131.7	9936	10558	11038	11547	11911	12384	12754	13343	13700	14095	14236	14580	15067	15108	15266	15555	15629
0	0	0	0	0.95856	10.211	14.956	7.3708	12.733	24.267	30.868	70.308	114.42	185.02	315	490.01	672.15	912.75	1128.1	1403.8	1715	1896.7	2136.5	2369.4	2720.9	3043.6	3424.9	3712.8	4085.1	4283.1	4586.2	4906.9	5106.3	5446.5	5710.7	5917.8	5961.1	6286.3	6361.8	6726.3	6678.1	7089.1	6970.9	7663.3	7274	7359.6	7212.2	7487.8	7135.2	7169.4
0	0	0	5.0757	0	13.987	10.427	6.0156	14.577	53.033	108.09	180.84	269.29	347.8	482.29	605.78	1014.8	1086.1	1312.3	1155.8	1247.8	1326.2	1498.1	1563.4	1666.8	1855.7	2171.9	2345.4	2799	3096.9	3323.7	3742.5	4143.5	4439.3	4866.5	5305.6	5767	6157.2	6553.8	6900.2	7345.3	7944.5	8089	8578.6	8523.6	8719.5	8686.8	8831	8597	8670.7
0	0	0	0	12.623	14.647	26.388	22.054	21.989	16.855	12.8	15.51	35.068	72.677	73.766	162.17	200.41	308.86	373.21	530.04	656.93	746.39	956.71	1094.9	1097.9	1209.2	1301.4	1552.2	1695.2	1937.4	2074.8	2274.4	2528.5	2917.8	3090.6	3327.8	3806	3988.5	4351.2	4601.8	4857.7	5041.7	5370.3	5462.5	5856.3	6171.5	6294	6619.7	6234.8	6497.4
0	0	0	0.72627	3.5668	12.483	9	1.3238	0	0.0046478	0	7.0767	14.977	51.278	99.684	194.89	324.91	537.18	743.86	1028.2	1412.7	1740.8	2147.7	2200.8	2829.3	3253.3	3700.9	3911	4426.7	4895	5063.5	5454	5626.9	5897.8	6254.8	6409.4	6597.3	7060.2	7103.5	7593	7795.4	8546.7	8361.8	8655.2	8724.7	9005.4	8815.7	9390.6	8704.3	8927.5
0	0	6.1092	4.1994	0	7.3445	0	0	14.327	41.005	35.25	50.465	62.57	119.86	170.68	350.24	404.64	577.93	799.71	1024.3	1408.9	1746.2	2057.4	2364.6	2407.7	3306.1	3146.9	3562.1	3714.7	4474.1	4454.5	4553.4	5053.2	5425.7	5794.3	6428	6432	6515.4	6977.8	7248.9	8130.2	7364	7479.6	7419.2	7753.1	8121.9	8624.2	8420.6	7988.1	7743.3
3.6731	6.076	0.60708	0	0	0	0	0	1.0402	39.727	114.62	230.39	472.59	768.32	1185.6	1643.1	2137.2	2801.8	3036.2	3790.2	4342.1	5133.1	5870.5	6807.1	7242.8	8173.6	8420.3	9550.7	9241	10094	11261	12410	13592	13982	14202	15094	15522	15736	17034	17210	18004	18454	18715	19745	19393	19891	19850	20949	20750	20671
0	0	0.43582	0.65237	0	7.1648	5.9793	1.6104	8.6623	26.692	65.513	111.75	210.23	322.32	571.39	736.28	955.44	1284.4	1522.6	1784.7	2189.9	2586.8	3007.2	3755	4082.9	4487	5152.3	5528	6917.7	7454.6	8508.5	8752.2	9547.9	10326	11056	11432	12030	12313	12842	13510	13522	14149	14343	14514	15123	15536	15295	15395	15582	15438
0.52487	2.088	0	0	1.8849	4.5173	0	2.155	0	8.9339	11.975	16.404	25.74	50.282	105.05	241.71	358.72	560.55	818.79	1151.2	1527.4	1940.4	2428.8	3039	3591.7	4160.5	5064.3	5826.2	6614.8	7139.3	7653.9	8870.7	10215	11247	11652	11069	12238	13091	13633	13983	14270	14321	15212	15098	15850	15915	15855	16366	16828	16533
0	0	7.2903	3.1158	13.793	2.7445	0	0	0	22.033	60.65	159.04	240.09	356.74	508.21	718.96	894.27	1168.3	1409	1746.2	2038.4	2434	2712.5	3041.3	3277.7	3639.3	3837.2	4293.4	4463	4797.7	5131.1	5497.6	5627.6	6121.3	6295.9	6180.7	6538.6	6869.3	6926.6	7312.1	7419.9	7505.6	7593.7	6882.6	7144.7	7169.2	7433.3	7642.1	7156.2	7361.8
0	0	0	0	25.196	75.975	253	185.24	378.52	629.93	929.93	1310.8	1620.4	2294.2	2766.2	3951.2	4805.5	5657.8	7001	8230.4	9487.2	10566	11815	13141	14529	15901	17496	18678	19828	21058	21718	22459	23234	24616	25483	26814	27784	28476	28869	30494	30574	30887	30769	31722	31948	32187	32406	32674	32899	32857
0	0	0.21373	3.403	3.5579	1.4928	0	3.1384	4.077	14.388	48.55	96.219	185.25	324.37	499.28	668.42	942.24	1275.1	1514.3	1896.7	2255.5	2659.6	2918.2	3449.6	3810.8	4083.3	4409.3	4742.9	5233.9	6096.2	6710.6	7100	7162.6	8183.8	8445.9	8590.2	9131	8971.5	9223.4	9404.5	9931.3	9579.9	9956.2	10423	10789	11031	11158	10593	10956	10944
0	0	2.9808	0	17.51	3.5722	0	16.569	43.995	151.36	365.26	638.6	1092	1657	2215.5	3030.6	3885.4	4747.9	5813.1	6816.6	8026.7	9022.7	10107	11149	12261	13316	14420	15548	16378	17342	18189	19041	19950	20414	21256	21962	22209	22455	23201	23747	23981	24400	24239	24122	24112	24340	24778	24211	24461	25058
12.607	0	0	0	0	1.3151	0	0	0	0	0	13.986	59.661	112.67	192.99	290.93	395.88	519.36	696.87	906.83	1039.4	1365.2	1429.6	1899.7	2080.2	2599.3	2888.1	3403.4	3909.3	4607.2	4596.1	5088.5	5518.3	6320.8	6818.4	7227.6	7932.5	8100.6	8902.4	9121.4	9650.5	9871.9	10255	10203	10448	10242	10779	10817	10930	11151
4.0539	6.9066	4.8448	4.2483	0	0	0	0	3.3408	21.679	66.826	125.2	203.8	328.01	442.25	615.47	747.8	889.73	1074.7	1275.1	1425	1615.5	1823.7	1992.8	2171.3	2531.6	2742	2920.8	2708.2	2897.7	3121.3	3184.6	3600.3	3808.7	4021	4374.5	4278	4183.8	4493.4	4758.7	5088.5	5043.5	5226.4	5121.6	5402.3	5666.9	6008.5	5898.9	5511.2	5294.9
0	0	0	0	10.117	3.5961	3.1506	2.6191	28.548	63.852	162.09	289.74	494.04	758.34	1075.8	1534.1	2041.6	2475.2	3087.9	3717.5	4537.3	5182	6081.4	6761.3	7495.1	8184	8734.7	9267.2	10181	10733	11172	11637	12442	13228	13517	14256	14537	15001	15295	15896	16398	16507	16943	17208	17431	17651	17857	18244	18399	18414
3.0267	1.3562	0	4.4354	0	2.9209	4.8976	13.944	26.248	34.53	60.51	87.04	190.28	215.25	347.45	495.1	565.4	727.51	901.95	1069.8	1250.2	1469.1	1724.5	2033.9	2295.2	2515.2	2752	3026	3243.2	3390.9	3640.8	4050	4465.7	4756.6	5014.4	5230.2	5575.9	5888.5	6295.4	6384.7	6617.4	6805	7036.7	7181	7267.6	7435.3	7556	7582.9	7775.6	7805.2
0	1.6028	0	0	5.6124	5.7765	12.271	6.3479	22.056	30.7	40.75	32.989	47.782	55.576	56.176	78.377	81.75	80.165	91.099	78.962	174.39	318.62	384.5	419.22	561.16	810.54	1084.4	1196.5	1409	1560.6	1738.7	1925.3	2261.9	2419.1	2901	2955.3	3488.3	3875.4	4245.3	4088.5	4683.1	4983.4	5255	5352.5	4859.7	5034.5	5246.5	5285.2	5364.5	5394.6
2.8625	0	0	3.565	0	18.29	0	0	0	0	9.1457	42.387	76.084	167.84	227.91	362.92	601.67	1141.5	1368.9	1802	2503.5	3353.8	3901.1	4671.9	5524.8	6100.6	6663.4	7172.1	7900.4	8696.9	8665.3	9116	9828.4	9485.4	8385.9	9275.9	9307.5	9396.6	10553	10459	11569	11749	11999	12314	12527	12547	12689	12935	13152	13342
6.2976	2.5817	0	1.3956	0	0	0	0	3.2902	0	3.5604	15.245	39.393	113.39	205.54	310.77	486.2	756.53	999.07	1406.5	1843.1	2406.5	3135.7	3674	4339.1	5217	5506.2	6173.6	6536.9	7207.2	7657.9	8584.2	9050.9	9399.3	9858.2	10170	10543	10605	10989	11377	11590	11971	11909	12126	12175	12543	12542	12389	12421	12567
0	0	0	4.2133	1.3565	15.755	7.5008	17.064	53.148	125.21	171.26	297.77	441.76	669.23	903.1	1305	1864.2	2469.9	3069.6	3830.2	4697.5	5455.8	6465.1	7228.9	8029	8824.3	9797.7	10400	11054	11752	12930	13452	14513	15369	15789	16561	17572	17540	18766	19541	20491	20917	20160	20903	21014	21136	21161	21398	22525	21945
0	0	0	7.5388	2.0662	8.265	0.5256	19.429	13.868	15.16	7.021	0	3.6617	37.685	61.637	98.155	170.83	377.5	549.49	825.43	1065.1	1386.8	1698	2071.7	2424	2861.7	3245.1	3559.9	4266.1	4758.4	5155.4	5427	6024	6504	7014.6	7558.6	7794.5	8180.7	8484.6	8801.1	9150.8	9266	9687.2	9858.4	10100	10317	10426	10588	10639	10493
0	0.77065	0	0	0	4.6737	8.8152	6.9381	13.61	13.44	33.471	28.927	41.413	46.945	62.835	109.63	96.41	136.72	161.17	209.48	279.16	362.52	535.56	607.64	784.37	1071.2	1308.9	1503.7	1608	2018.2	2026.5	2198.2	2523.8	2830.1	3035.7	3247	3532.2	3902.9	3864.2	4864.6	5104.7	5493.3	5929.2	5965.5	6544.1	6856.8	7116.7	7256.4	7341.2	7826
0	0	1.3723	2.8153	0.39475	10.896	0	4.5066	0	0	1.4674	17.065	73.12	142.73	224.81	424.92	643.54	931.87	1291.8	1685.8	2143.3	2690.2	3247.9	3777.4	4475.1	5174.5	5858.2	6600.1	7147.6	8026	8690.2	9129.7	9936.5	10565	11125	11789	12156	12696	13258	13570	14304	14672	14809	15055	15283	15141	15724	15872	15873	15945
8.0977	0	0	0	6.5614	0	0.79802	10.572	26.925	75.987	124.51	191.87	301.19	596.62	867.89	1280.8	1312.6	1710.7	2169.6	3612.4	3294.2	3910.9	4343.6	4919.2	5527.2	6518.8	7105.9	7717.4	8368.3	8904.6	9956.6	10642	11395	12147	12809	13385	14021	14798	15262	15738	16405	16990	17376	17657	18109	18505	19173	19510	19735	19962
16.498	0	0	0	0	1.0535	0	11.217	13.201	28.723	47.397	69.257	78.564	108.82	150.99	171.14	218.29	281.34	310.37	408.67	493.94	612.18	743.33	849.79	1095.9	1453.4	1586.9	1797.4	2173.9	2607.4	3086.9	3530.1	3992.1	4533.1	5009.7	5466.3	5896	6214	6814.6	7034.7	7302.6	7536.4	7747.3	8226	8555	8617.7	8770.4	8893.4	8956.8	9112.6
11.206	0	0	0	7.3004	6.6231	0	0	0	14.416	75.757	176.27	327.29	409.64	565.92	852.23	1050.6	1404	1847.9	2207.4	2709.7	3790	4008.7	4788.6	6715.1	6239.7	7445.5	7794.8	8540.9	10418	10648	10222	11048	11818	12392	12726	13437	14251	14402	14944	15188	15717	15765	16056	17009	16731	17095	17370	17440	17668
17.036	0	0	0.068995	1.81	5.1008	0	0	0	0	0	33.158	99.445	262.01	486.99	845.53	1291.1	1688.3	2242.3	2860	3495.9	3936	4315	4953.3	5684.2	6420.2	7004.9	7723.6	8293.3	9050.5	9680	10440	10899	11472	12211	12895	13734	13981	14363	14707	15313	15673	15944	16274	16608	16405	16522	16841	16782	17396
0	0.22688	8.9613	6.46	6.332	0	0	0	0	0	0	0	0	0	13.858	36.935	73.642	101.39	152.52	209.51	388.93	585.12	738.27	859.25	1083.4	1352.1	1734.8	2014.8	2260.7	2475.4	2810.7	3119.5	3511.2	3802.8	4339.1	4487.1	5021.1	5521.1	5993.9	6333.7	6735.2	7285	7677	7932.1	7894.8	8190.8	8299.7	8575.8	8918.1	9122.2
4.5862	0	3.4292	3.0518	0	0.13685	0	0	11.784	16.636	52.785	97.661	147.17	253.48	358.62	464.49	633.05	826.77	1039.6	1306.9	1551.3	1859.9	2090.1	2466.3	2646.1	3038.7	3442.2	3718.6	3936	4023.9	4418.3	4615.4	4918.1	5300.8	5605.1	5795.8	5959.4	6173.5	6340.6	6649.8	6799.3	6924.7	6868.2	7457	7481.1	7500.7	7695.4	7891.7	7972.3	8025.4
0	5.4654	0.78484	0.76599	0	0	3.9821	32.889	98.836	171.75	321.42	517.73	741.35	1032.2	1395.3	1673	2102.5	2375.3	2705.9	3124.6	3476.5	3722.9	3929.8	4307.2	4449.4	4908.1	5134.5	5472.9	5761.8	5975.4	6391.2	6508.7	7039	7161.4	7796.6	7926.5	8236.4	8440.3	8787.6	8939.8	9242.1	9370.5	9578.9	9863.7	9543.2	9662	9696.8	9686.8	10091	9963.7
1.714	5.3594	0	5.6383	1.9562	2.9187	0	9.019	0.21795	28.194	46.8	84.423	113.03	170.43	253.2	285.62	429.4	547.03	631.86	872.43	1208.9	1371.7	1536.7	1883.7	2350.9	2776.3	2927.1	3278.4	3651.1	4179.7	4429.4	4672.6	5261.3	5640.6	6007.5	6252.3	6456.4	6676.5	7104.7	7222.4	7281.4	7483.2	7696.8	7998.2	8286.5	8435.7	8413.2	8272.8	8487	8418.4
0	0	0	0	5.6154	10.908	24.312	10.772	18.689	26.336	25.573	32.155	26.446	74.327	152.18	274.46	408.54	606.65	898.52	1066.5	1422.2	1745.9	2066.9	2488.3	2775.8	3501.7	4036	4391.1	5091.1	5110.4	6137.8	6298.9	6465	7593.2	8303.6	8986.8	9722	10230	10522	11139	10758	11403	11905	12124	12131	12196	12574	12636	13001	13259
12.018	0	0	12.544	0	9.5303	2.1544	11.655	46.257	117.4	261.12	432.91	683.15	970.55	1381.4	1794.8	2160.1	2906.7	3450.1	4190.2	4811.6	5496.4	6210.7	7203.9	8049.9	8928.6	9892.9	10702	11441	12309	13000	13853	13771	15342	16650	16932	17568	18301	18764	18955	19664	20659	21268	21718	23088	23333	23075	23685	23529	23424
0	5.9828	0	1.5186	4.1268	2.8981	0	6.7339	0	2.0665	33.045	62.859	139.02	245.33	364.82	560.16	768.5	1069.2	1408.1	1845.2	2297.5	2718.1	3217.2	3824.6	4381.8	4794	5465	6224.8	6885.1	7156.7	7810.6	8333.9	8978.9	9650.8	10109	10753	11072	11817	12289	12683	12999	13388	13551	14129	14472	14602	14980	15204	15169	15473
12.126	2.921	0	0	2.2762	0	0.66126	7.0788	12.167	40.423	106.67	210.74	390.84	638.56	954.22	1315.7	1744.5	2220.9	2776.1	3280.7	3925.8	4446.9	5313.3	5879.6	7059.1	7628.1	8360.7	9402.4	10311	11023	11873	12835	13820	14906	15580	16480	17508	18262	18742	19463	21196	20358	20566	20587	20787	21030	21194	21011	21705	21093
0	0	5.592	1.3853	0	6.8798	1.8229	0	0	11.712	32.709	52.785	100.74	156.21	276.63	357.68	500.34	719.62	855.26	1120.7	1371.5	1758.2	2035.2	2475.3	3085.3	3774.2	4255.7	4873.7	5607.4	6266.5	7029.9	7693.5	8429.5	8995.4	9570.6	10236	11010	11484	12057	12227	12745	13174	13444	14075	14376	14496	14689	14710	15167	15265
0	0	0	4.122	9.7628	10.828	11.746	7.1801	0.20974	26.428	43.705	142	153.21	262.86	333.66	497	602.91	766.55	932.8	1167.1	1488.1	1842.7	2303.1	2562.7	3220.5	3785.4	4235.6	4748.2	5528	6095.3	6542.4	7149	6519.2	7114.6	7750.2	8138.4	8394.2	8935.2	8970	9493.3	9716.6	10137	10799	10650	11043	10941	10786	11109	10786	11044
0	0	0	5.358	12.539	6.4106	10.641	10.098	7.685	19.205	15.377	26.988	22.981	39.372	99.491	173.42	284.48	438.31	599.37	776.53	954.75	1165.2	1378.1	1759	1920.3	2158.2	2406.2	2737.1	3020.4	3276.6	3539.2	3911.1	4260.9	4844	5055.6	5317.6	5533.3	6097.7	6529.3	6734.9	7148.7	7335.1	7925.2	7935.6	8291.2	8493.1	8835.4	8894.8	9027.6	9215.1
0.78504	0	0	0.067403	0	4.2153	3.8677	0	0.2481	6.017	10.969	13.102	22.661	39.536	48.546	85.258	140.35	200.36	323.27	414.09	641.92	799.36	1109	1482.2	1790.5	2267.1	2701	3050.2	3620.2	3867.3	4399.9	4902.6	5355.8	5816.9	6404.1	6687.8	7063.2	7654.9	7743.4	8168	8318.9	8668	8656	8384.6	8401	8491.8	8508.1	8727.2	8817.4	8773.7
1.9446	0	0.034067	6.8478	0	5.1466	0	0	0	3.821	0	0	12.402	35.72	88.915	197.2	323.3	534.27	824.6	1168.4	1567.9	2041.5	2552.7	3091.3	3705	4392.6	5082.7	5495.7	6388.6	7144.9	8441.4	8607.3	9507.8	10300	11067	11694	12721	13136	13877	14550	14894	15665	16107	16305	16610	16820	17129	17197	17262	17655
0	3.9057	0	1.8159	0	0	6.7812	0	0	0	0	0	0	0	42.421	22.018	10.608	79.983	114.01	113.27	185.58	282.92	470.51	703.7	848.76	1083.4	1334.5	1663.6	1631.8	2215.8	2740.5	2470	3429.8	3768.3	4023.5	3281.4	4808.3	3649.5	5322.8	5541.9	5930.5	6510.3	5303.1	5617.3	5646.4	5854.6	5885.8	5966.3	6160.4	6048.2
0	0	0	0	9.4872	19.71	14.172	24.035	21.186	44.172	49.843	90.87	171.73	252.76	362.38	512.84	747.11	1015.3	1357.7	1690.9	2151.5	2566.8	3197.7	3699.1	4468.6	5283.4	5909.5	6837.6	7611.7	8299.4	8975.8	9751.2	10337	11492	12623	13350	13948	14536	15020	15887	15576	16938	17181	17161	18004	17792	18335	18223	18554	19139
0.30729	5.5071	0	0	1.9743	1.7855	0	20.249	29.108	53.139	93.753	167.1	228.72	314.97	391.82	493	578.42	707.13	761.21	857.64	942.5	1052.9	1128.7	1254.4	1410.5	1593.5	1696.3	1837	2154.7	2382.2	2595.3	2851.5	2957.6	3210.4	3533.8	3695.7	3754.8	3980.6	4217.6	4504.6	4456.7	4645.2	4760.2	4820.1	4839.2	4717.6	4754.7	4760.3	4633.9	4591.1
0	0	0	3.885	7.9123	3.0458	7.7612	14.256	10.136	20.14	16.733	19.499	13.859	21.087	24.997	65.404	123.67	172.19	243.8	345.02	452.41	587.88	758.54	912.81	1112.7	1205.7	1387.6	1712.9	1944.2	2161.6	2307.9	2678.6	2997.1	3328.4	3684.3	3866.2	4361.7	4733.6	5144.9	5446.6	5743.2	5924.3	6115.3	6328.1	6492.3	6649.6	6636.5	6818.4	6530.7	6668.1
0	0	0	0	0	12.051	13.883	13.934	18.087	17.824	35.019	51.985	64.263	94.549	135.18	217.52	349.17	516.84	772.41	1019.5	1277.2	1743	2142.1	2569.5	3033.8	3558	4038.5	4558.7	5108.8	5641	6066.4	6744.7	7209.9	7724.5	8135.9	8496.7	9008	9264.4	9697	9789	10316	10471	10649	10861	10970	10776	11091	11200	11115	11397
0	0	0	0.73331	0	8.3915	8.0025	17.851	31.86	80.843	167.07	287.9	434.76	642.26	918.72	1228.5	1503.7	1948.7	2341.7	2775.8	2940.7	3696.9	4228.3	4670.9	5785.7	6442.8	7601	7937	8169	9293.6	10989	10952	9948.3	10263	10895	11809	12440	12701	13068	13724	13976	14493	15046	15593	15854	16345	16493	16583	16763	17571
0	0	3.4597	3.836	6.8125	0	0	18.894	104.54	204.3	349.8	561.16	814.73	1058.9	1425.1	1660.8	2011.8	2407.1	2885	3015.5	3506.5	4006.7	4186	4665.5	4872.8	5250.3	5484.1	6047.7	6367.6	6829.5	7240.6	7191	7723.1	7482.2	7721.6	8056.8	8309.5	8456.6	8778.2	9156.9	9375.1	9406.3	9634.8	9454.9	9826.6	9517.6	9752.2	9857.2	9269.4	9557.3
0	0	0	0	9.8174	10.368	5.684	4.4667	0	22.633	24.586	54.544	67.966	91.287	109	130.43	156.13	225.69	285.01	369.74	528.15	739.36	844.4	1063.1	1137.6	1428.6	1507.4	1528.1	1720.3	1898.1	2066.9	2238.2	2419.6	2571.4	2780.2	2916	3149	3464.2	3380.1	3727	3861.1	3965.4	4066.9	4110.8	4357.4	4331.2	4564.1	4763.7	4403.2	4578
8.6022	0	0	2.9937	0	0	2.0281	1.2549	5.2178	50.565	108.85	215.2	417.94	663.01	1013.5	1405	1949.4	2538.5	3100	3839.4	4588.3	5496.5	6324.9	7234.7	8420.1	9143.4	9960	10889	11520	12707	13372	14467	15273	16087	16482	17296	18203	19446	20177	20688	21776	21715	22392	22636	22797	23897	24250	24152	24303	24069
0	17.633	0	8.8863	0	0	0	0	0	0	0	0	0	0	9.5609	38.862	17.4	99.475	134.96	216.08	319.88	467.15	645.22	918.47	1157.5	1417.9	1815.6	2301.9	2485	2905.2	3476.6	3315.4	3873.3	4222.8	4788.7	5271.8	5797	5643.2	6005.4	6450.5	6915.6	7062	7146.6	7438.8	7569.9	7882.2	7922.6	8075.4	8105.6	8387.3
26.614	4.5878	0.63359	0	0	0	0	0	0	0	0	0	0	15.476	92.843	160.1	192.74	401.12	403.22	577.16	740.53	962.05	1189.1	1400.3	1630.9	1904.1	2241.2	2513.9	3159.6	3625.4	4071.1	4173.8	4608.7	5152.6	5758.9	6061.4	6612.4	7035.8	7353.3	7754.4	7990.4	7517.4	7775.7	8158.9	8197.3	8587.5	8666.1	8969.1	9048.8	9144.4
3.5363	0	0	5.9607	0	5.5457	0	16.048	18.762	32.986	49.693	13.268	28.037	53.065	138.55	233.47	350.89	529.03	743.06	941.75	1172.5	1509.8	1820.9	2062.5	2425.5	2739.4	3209.9	3442.3	3960.1	4314	4573.6	4943.4	5855.9	6009.1	6536.2	7068.9	7571.9	8166.7	8336.1	8822	9317.1	9717.5	9940.8	10310	10570	10810	11095	11140	11256	11403
0	0	9.6419	8.9063	12.555	3.7104	0	0	0	0	0	0	0	0	10.385	88.978	97.89	229.17	433.84	676.12	1064.5	1385.3	1933.8	2408	2814.4	3412.3	4035	4852.2	5692.5	6292.6	7067.4	7958.8	8700.8	9304.4	9868.9	10242	11159	11687	12132	12706	13017	13674	14076	14065	14669	15148	15200	15800	15631	15750
0	0	1.7776	6.1708	7.5799	0	16.713	37.858	52.7	73.124	133.07	149.87	216.91	312.03	465.05	636.74	902.37	1208.6	1436.1	1833.8	2146.3	2571	2956.5	3461.2	3703	4031.4	4621	5074.4	5500.6	5523.3	5628.5	6183	6964.3	7536.7	7972.7	8305.7	8443.2	8868.2	9326.8	9253.7	9317.5	9477.8	9856.8	10121	10543	10478	10799	10824	10900	11022
13.762	4.8188	5.1944	5.7606	0	0	0	0	0	0	0	28.971	118.15	257.77	425.96	665.89	967.71	1385	1880.1	2438.6	3111.6	3722.4	4491.6	5234.1	6158.8	7089.3	8642.2	8870.6	9527.7	10216	11188	11674	12273	12904	13416	14598	14904	15308	15765	15963	16272	16687	16907	17023	17282	17259	17340	17547	17663	17797
0	0	0	7.7655	0	33.378	35.049	31.472	68.283	106.11	199.21	314.5	496.15	743.89	1068.8	1518.8	1967.7	2503.2	3091.9	3729.5	4414	5173.5	6132.3	7030.3	7679.8	8262.6	8726.3	9468.5	10105	10941	11455	11790	12710	13311	13762	13463	14717	13918	14624	14748	16125	15608	16895	16079	15023	17152	16028	17304	17557	15735
0	0	0	0	0	12.18	8.1576	8.1135	6.1491	9.0167	29.582	48.058	70.729	137.56	219.43	363.33	589.77	885.62	1248.1	1754.6	2260.9	2944.7	3559.4	4428.2	5319.4	6138.2	6931.3	7852.5	8535.9	9309.7	10048	11101	11737	12803	13596	14436	14961	15665	16293	17019	17337	17502	17947	18502	18966	19053	19214	19483	19431	19519
0	0	1.6802	3.1783	16.361	0	9.273	41.782	82.74	79.134	126.34	209.22	225.93	291.88	372.83	503.43	578.33	760.05	970.15	1164.3	1360.8	1600.5	2193.7	2643.5	2953	3134.4	4034.5	4386.2	4794.3	5016	5128.9	5946	6476.1	6831.1	7205.6	7582.2	7720.5	8608.9	8626.8	8972.5	9212.7	9858.1	9709.1	9926.6	9304.1	9532.8	9791.2	9693.7	9845.9	9809.1
0	0	0	0	6.4517	6.3788	20.689	26.677	33.593	79.504	169.8	297.43	424.63	574.28	710.93	899.68	1026.7	1687.7	1935.2	2103.9	2236	2521.3	2887.8	3254.7	3638.3	4035.1	4620.1	4918	5474.9	6013.5	6339.4	6937	7223.6	7745.8	8393.3	9047.3	9314.5	9702.7	9964	10662	11029	11431	11559	11857	11952	12189	12317	12568	12531	12670
3.2486	0	3.4809	1.7329	1.5543	0	4.0189	16.293	40.707	111	193.38	319.37	523.72	678.57	1077.1	1230.6	1892.6	2342.8	2901.1	2769.7	3253.7	4134.9	4288	4755.5	5205.7	5744.8	6291.4	6812.3	7109.7	7421.6	7731.7	8436.2	9088.5	9502.6	9982.2	10510	10624	11271	11469	11771	12053	11745	12220	12565	12826	13004	12963	13224	13036	13432
0	0	0	2.9479	9.6555	6.3197	8.8989	16.08	13.347	28.034	57.567	53.607	97.82	120.53	164.19	221.82	292.63	383.86	540	702.51	873.13	1116.6	1289.3	1450.8	1760.4	1973.4	2303.2	2575.4	2588.8	3154.6	3477	3854.9	4215.3	4649.2	5280.1	5591.5	5937.3	6279.7	6632.3	7070.2	7456	7720.5	7756.8	7999.9	8283.9	8626.7	7725	8507	8796.9	8842.3
10.373	0	0	0	11.647	14.366	3.146	1.4135	3.0192	19.65	43.013	121.91	221.75	395.95	625.69	930.27	1321.5	1680.5	2138.6	2659.8	2966.1	3454.1	4027.1	4449.1	5184.1	5541.4	5757	6423.2	6819.6	7446.5	7973.5	8225.7	8804.2	8983.6	9047.2	9710.3	9804.3	10090	10467	10597	11087	11276	11215	11434	11344	11858	11659	11664	11593	11596
0	20.791	9.3752	0	0	6.7711	0	0	3.1866	55.462	101.81	205.94	369.78	608.15	944.93	1470.4	1994.3	2713.8	3391.8	4091.6	5378	6360.3	7645.4	8306.6	9451	10910	12134	13047	14045	15017	16127	17436	18434	20005	21408	21569	23070	23151	24434	25325	25662	26553	26871	26826	27433	27328	28484	28823	28500	28842
0	12.924	7.1818	30.707	0	0	0	5.5384	37.369	86.382	247.7	368.92	552.84	722.22	739.67	1141.1	1367.5	1821.1	2319.3	2886.2	3242.6	3546.2	4145.2	4590.6	6508.5	7560.9	8177.2	9489.5	10600	11601	12412	12144	12433	13060	13703	14455	14968	15358	16261	16512	17374	17491	17982	18861	18871	19615	19319	18735	19005	18930
0	0	0	7.6797	5.8453	20.356	16.013	9.7031	24.226	30.287	46.623	56.711	115.25	147.98	241.94	352.09	529.53	731.45	964.47	1291.1	1591.5	1957.3	2273.2	2642.8	3079.9	3470.3	3951	4358.6	4697.3	4905	5227.8	5648	5985.7	6419.1	6708.6	7041.8	7219.4	7486.3	7758.7	7905	8319.6	8418	8785.9	8709.9	9022.9	9170.8	9103.3	9142.4	9428.6	9686.6
4.596	7.5418	0	0	0	1.1498	0	0	7.7765	41.022	72.988	124.26	172.87	245.76	338.92	439.16	553.19	717.98	897.73	1124.3	1318.5	1598	1814.5	2137.1	2411.3	2694.7	2964.6	3303.8	3543.4	3854	4213	4518.8	4903.2	5274.3	5540.9	5865	6248.5	6572.4	6979.1	7191	7482.3	7757.5	7970.9	8070	8244.5	8413.4	8353.3	8756.6	8805.5	8880.4
9.3682	6.348	0	0.79273	0	1.9631	0	0	0	0	0.44455	32.847	73.931	163.1	260.58	433.13	616.26	925.84	1255.7	1676.6	2119.5	2755.3	3500.4	4237.9	5125.2	5937.5	6707.9	7640.9	8313.3	9280.4	10194	10883	11807	12673	13735	14306	14811	15413	16637	17538	18067	18698	19403	18818	19402	19600	19498	19877	19737	20365
7.9211	1.3951	0	4.5451	0	0	0	0	0	3.871	30.584	112.89	263.19	506.58	829.49	1233.3	1619.4	2227.8	2718.8	3374.3	4122	4777.8	5466.7	6187.8	7320.3	7684.9	8495.4	8937.3	9607.7	10583	11206	11400	12112	13122	12621	13082	13802	14474	14777	15188	15182	15791	16051	16433	16239	16559	16455	16653	16235	16868
0	0.10753	1.0385	0	7.6895	1.4151	8.8156	5.4789	15.164	3.1862	19.059	32.578	58.791	134.42	218.16	363.71	464.69	643.8	779.05	989.65	1188.9	1442.4	1675.4	1905.6	2162.8	2458.9	2741.2	3214.2	3450.2	3862.8	4149	4686	5089.2	5702	6301.5	6747.6	7178.6	7687.7	7969.9	8260.5	8636.9	8986.6	9289.8	9331.3	9723.5	9844.6	9925.3	9743.4	9787.7	10038
3.8522	6.4067	0	7.4674	0	0	0	0	0	0	0	0	0	3.4829	10.292	56.628	75.332	122.15	189.11	284.83	387.46	542.18	786.52	1081.7	1438.2	1742.2	2115.9	2518.6	2879.4	3448.3	3871.8	4388	5018.2	5593.6	6125.7	6809.3	7441.6	7979.2	8572.8	8936.4	9520.8	9740.5	9801	10353	10614	10756	11086	11291	11495	11624
20.285	12.297	1.0686	1.0485	0	0	0	0	0	0.95899	31.543	96.699	183.18	291.44	451.18	640.78	792.24	1048.5	1326.7	1569	1919.5	2243.6	2765.8	3131.4	3528.8	3942.6	4402.1	4782.9	5075.6	5484.8	5789.8	6233.1	6417.2	6804.9	7281.3	7288.3	7904.9	8339.4	8718.1	8983.4	8174.2	8463	8404.2	8152.6	8624.8	8800.8	8985.2	9247.5	8396.1	8488
13.325	0	0	0	0	5.3642	7.4495	0	0	0	0	0	0	0	44.221	177.02	375.78	598.62	797.43	1185.4	1607.6	1939.4	2251.4	2550.5	3005.8	3553.2	3852.5	4032.3	4710	5057.7	5064	5722.1	6227.6	6513.8	6805.8	7081.4	7182	7427.5	7422.4	7887.9	7868.3	8165.9	8121.1	8153.3	8365.9	8283	8105.6	8047.4	8156.4	8210.3
20.203	7.5859	1.9485	2.5069	0	0	0	0	3.4367	19.202	63.822	117.53	250.62	391.31	604.81	854.05	905.13	916.56	1427.1	1962.7	1769.3	3231.9	2638.6	3063	3443	4216.3	6573.7	7129	5692.7	7196.3	7742.1	7908.1	8337.7	9608.2	10002	10367	11371	11520	12356	16145	17244	13393	14243	17705	17340	18617	20614	20145	18912	20713
18.534	7.9248	4.9342	0	0	0	0	0	0	0	0	1.1938	52.908	109.6	233.57	451.56	717.08	996.7	1284	1600.6	2090.1	2624.6	3109.9	3565.7	4177	4424.9	5336.7	6225	6659.7	7574.3	8595.3	8090.4	9094.5	9650.9	11226	11330	12080	12501	13108	12787	13970	14663	15361	15690	15968	15642	16143	16606	16700	17438
24.397	9.7059	0	2.0586	0	0	0	0	0	0	0	0	0	18.626	84.026	198.25	335.73	545.56	822.28	1074.2	1377.1	1682.4	2011.6	2412.1	2733.8	3031.6	3430.6	3732	4197.1	4628.4	5120	5741.2	6098.1	6975.9	7318.5	7591.4	8203.1	8962.4	9224.5	9285.8	9827	10177	10373	10532	10916	10889	11088	11331	11398	11317
0	0	0	0	4.6801	7.8957	24.649	40.493	59.017	89.544	148.56	243.46	386.77	612.21	870.25	1198.8	1446.9	1984.4	2355.2	2904.2	3401.8	4190.8	5107.2	5933.5	6785	7554.6	8336.5	9506.4	10091	11057	11891	12991	13462	14216	14885	15306	16132	16679	16999	17887	18482	18705	19143	19352	20183	20483	20488	20461	20706	20658
0	0	0	3.7158	10.834	7.5395	0	0	27.089	32.995	73.603	118.98	198.59	262.84	430.43	662.41	917.89	1229.9	1544.8	1926	2343.4	2998.7	3410.8	3226	3947.8	4841.9	5415.4	5798	6217.7	6727	7140.1	7585.8	6523.5	6853.1	8626.6	7692	7995.2	8411.6	8719	8977.5	8908.1	9385.5	9352.4	9801.7	9609.9	9891.7	9872.8	10491	10746	10796
0.62025	1.8691	0	0	0	4.517	0	2.3066	3.0185	14.387	19.552	43.354	68.507	120.64	195.81	269.16	380.62	506.73	693.71	885.79	1108.8	1522.4	1807.9	2005.9	2479.3	2883.5	3408.3	3749.1	4315.8	4609.3	5955.8	5603.6	6155	6429.1	6981.5	8964	8340.5	8508	8840.8	9278.1	9889.7	10468	10542	10772	10827	10890	11177	11243	11111	11090
0	0	0	0	7.6277	3.2389	2.0776	4.9309	15.545	7.1674	42.028	88.331	174.49	315.47	498.81	757.45	1138.7	1614	2155	2781.7	3563.1	4465.1	5267.7	5919.6	6822.1	7931.6	8965	9772.8	10308	10989	12127	12776	13935	14355	15040	15768	16622	17378	17967	17477	18387	19075	19470	19883	19651	19954	19812	20249	18618	20148
15.123	0.57413	1.2659	0.8584	0	0	0	0	0	0	0	0	0	0	0	9.2172	42.431	119.85	173.44	281.6	406.42	541.32	672.37	777.79	972.58	1172.8	1316.2	1443.4	1638	1777.4	1985.2	2162.9	2293.3	2355.4	2596.3	2829.8	3090.8	3120.7	3267.5	3415.6	3569.9	3527	3804.4	4149.9	4143.3	4085	4145.1	4126.9	4248.3	4284.9
0	0	0	17.324	28.284	25.63	6.5376	32	21.948	40.649	71.04	136.58	252.94	463.95	703.63	1107.8	1527.3	2084.7	2684.9	3168.9	3995.1	4832	5668.4	6761.3	7501.8	8584.6	9375.5	10630	11721	12622	13583	14602	12237	16398	13425	14068	14413	14752	15260	15671	16009	16602	16963	16857	17029	17388	17634	17660	17983	17762
0	0	0	3.6991	0	15.212	11.253	32.526	14.285	40.035	43.305	115.58	169.85	340.4	398.3	574.33	1029	1257.2	1594.5	2019.8	2004.5	2386.8	2824.2	3389.5	3837.1	5150	4887.4	5598	5976.8	6676	8265.5	8375.3	8352.8	8636.5	9232.2	9680.3	10461	10791	11262	11657	11925	11916	12400	12643	13217	13022	13343	13420	13903	13586
0	0	0	2.7103	0	10.16	4.3527	15.321	12.346	16.086	13.329	19.517	20.614	23.612	25.644	44.49	60.107	74.706	102.3	170.86	244.36	339.66	512.1	624.67	847.22	1071.3	1361	1743.9	1976.2	2312.7	2709.7	3041.9	3393.7	3871.8	4281.1	4378.1	4829.3	5115.7	5586.3	5793	6046.7	6227.1	6567.4	6566.4	6966.3	6919.2	7325.5	7421.1	7560.2	7649.5
5.4183	6.7203	3.0594	15.803	0	0	0	0	0	0	0	0	52.685	145.22	239.76	370.55	472.07	614.68	807.3	1157.1	1431.7	1747.6	2071.6	2229.6	2730	3104.4	3508.5	3805.2	4228.8	4377.9	5111.3	5447.6	5930.4	6305.6	6471.9	6935	6657.4	6869.6	7429.6	7616.1	7800.7	7726.5	7842.4	7981.4	8336.9	8968.7	9243.2	8977.5	8464.8	8293.2
3.5371	5.2599	0	0	0	0.40575	0.84578	2.8711	4.4558	21.087	29.171	59.117	82.883	132.63	185.1	242.2	332.23	455.13	599.88	743.48	885.05	1071	1202.7	1419.6	1583.3	1781.7	2054.1	2225.6	2433.4	2649.3	2890.9	3024	3056.8	3408.2	3669.8	3733.9	3834.6	3994.8	4178.4	4441.5	4645.1	4685.5	5060.7	4993.6	5052.9	5113.5	5399.6	5516.8	5565.9	5885.3
8.1018	0	0	2.5709	0	4.3195	0	11.362	0.88948	38.074	73.875	162.63	314.72	576.08	924.99	1354.5	1818.3	2393.3	3048.7	3768.2	4740.6	5455.4	6562.3	7259.2	8317	9089.9	9754.8	10662	11620	12664	13301	14275	14925	15268	16298	16858	17693	18526	19091	19107	19602	20011	20324	20610	20753	21191	21779	21335	21340	21253
0	14.292	0	7.3546	0	8.8432	4.6743	10.126	24.589	56.104	168.56	334.24	511.65	895.58	1260	1757.7	2386.6	3155.1	3858.5	4709.4	5604.9	6569.1	7547.3	8555.6	9485.5	10446	11188	12189	12942	14109	14916	15753	16643	17147	17942	18768	19763	20060	20716	21320	21991	22357	22508	22824	23352	23588	23790	24205	24385	23482
10.953	0	0	8.0568	0	0	0	9.636	58.857	119.2	172.5	240.09	312.97	444.05	678.35	930.84	1081.9	1308	1485.5	1995.8	2064.7	2762.7	3185.8	3639.9	3998	3895.3	4188.7	4340.6	4650	5024	5257.9	5588.4	5868.3	6238.8	6395.1	6759	7018.5	7414	7514.9	7815.6	7910.5	8013.3	8219.7	8326.6	8481.3	8429	8595.8	8464.1	8737.5	8870.1
0	4.1821	0	0	8.0478	4.0579	5.0293	7.7299	7.5187	23.133	37.244	94.385	152.59	274.07	413.71	579.36	805.15	1073.5	1320.8	1753.8	2123.7	2600.9	3128.7	3678.6	4204.5	4894.5	5533.7	6164	6675.9	7326.9	8230.3	8681	9711.9	10207	10747	11076	11761	11881	12540	12917	13743	13716	13940	14326	14536	14479	14853	14427	14484	14696
12.909	5.3084	0.42969	0	1.8191	0	0	0	12.382	5.2527	27.12	71.435	183.05	277.36	601.85	912.81	1256.7	1690.9	1966.6	3279.2	3724.4	4528.5	4526.5	5970.9	5701.6	7253.3	8350.2	7862.3	9940.6	9535.7	10170	10299	11136	11705	12483	13234	13956	14111	14940	15010	15592	16061	16480	16484	17019	16987	17311	17500	17485	17296
0	0	7.9722	15.357	17.87	19.099	0	0	0	0	57.046	147.94	304.69	468.71	783.32	1092.8	1487.2	2236.3	2173.2	2903.6	3266.9	3831.2	4394.4	5084.2	5722.3	6004.4	6336.7	7518.7	7829.1	9660.3	8409.5	9957.9	10639	11226	11545	12137	12710	13321	14149	14252	14052	14819	14807	15474	15523	15821	16137	16533	16527	16746
0	2.6485	0	10.399	0	7.6288	2.297	2.5822	19.975	35.262	86.165	146.54	228.53	345.63	491.94	656.88	810.21	1059	1311.1	1743.6	2021.8	2390.6	2823.1	3278.1	3720.2	4436.7	4975.2	5718.8	6100.9	6699.9	7623.4	8381.3	9308	9783.1	10597	11580	11950	12416	13005	13715	16092	10967	12185	12497	12990	13554	13905	13805	13430	13330
0	0	0	0	4.0223	12.986	21.631	12.151	20.615	17.023	19.834	26.194	33.635	53.054	85.21	135.74	199.38	271.56	358.48	495.23	611.91	841.77	1134	1479.8	1931.9	2383.3	2997.5	3586.1	4163.5	4916.9	5563.1	6145.4	7000.5	7559.6	8312.6	9374.2	9789.4	10621	11139	11641	12084	12466	13009	13359	13562	13780	13740	13819	14189	13799
0	0	0	0	11.461	22.855	37.272	66.171	76.9	120.72	167.23	218.19	217.89	314.02	461.39	634.24	858.21	1095.1	1448.4	1766	2150	2425.2	2727.4	3116.4	3472.6	3860.4	4372.9	4714.8	5093.7	5511.6	5959.9	6389.4	6626	7135.8	7547.3	8021.2	8240.1	8794.1	9139.4	9471.3	9636.2	10010	9673.5	10338	10349	10758	10821	10579	10507	10673
0	0	0	4.4375	4.1335	10.952	14.563	15.004	32.884	29.077	44.42	52.02	94.816	148.33	251.76	347.85	493.78	648.01	850.26	1071.8	1353.1	1668.4	2008.2	2298.1	2618.3	2889	3406.3	3758	4240.9	4749.9	5083.3	5697.4	6008.8	6310.1	6973.6	7306	7683.3	8332.2	8744.9	9199.6	9554.3	10130	10300	10602	10944	11095	11620	11783	11942	12191
10.017	8.0615	0.10223	0	0.70969	0	0.88429	0	0	0	0	0	0	0	0	43.662	160.72	313.83	518.96	814.69	1138.9	1493.4	1906.2	2187.5	2591.6	3113.5	3670.3	4246.7	4842.1	5172	5727.4	6110.5	6741	6936.6	7620.8	7993.2	8382.3	8808.1	8746.9	9367.7	9607.4	9970.3	10383	10280	10413	10639	10476	10283	10175	10301
21.022	21.893	6.9958	0	1.8707	0	0	0	0	0	0	0	0	4.5135	60.263	131.85	261.42	466.6	697.23	988.28	1281.1	1670.9	1915.1	2448.8	2806.9	3200.8	3526.7	3941	4427	5008.4	5554.7	5674	6072.7	6702.9	6925.3	7081.4	7565.8	7690.5	8081.8	8392.4	8536.9	8714.9	9254.8	9208.4	9476.6	9650.8	9836.3	9839.5	10094	10033
0	0	0	6.5498	0.3852	5.5119	3.1113	10.294	22.003	68.827	140.49	268.56	509.02	742.84	1066.7	1491.7	1963.4	2551.1	3060	3914.4	4683.3	5461.8	6540.8	7192.6	7791	8832.6	9904.4	10859	11550	12702	13289	14185	14890	15913	16855	17665	18485	19228	19709	20442	20668	21078	21642	22274	22571	22639	23034	23420	24254	24918
0	0	0	1.361	0	3.4669	7.7976	13.319	10.602	14.673	18.72	12.146	1.3552	15.8	32.085	100.68	180.33	263.31	433.74	563.8	709.28	856.9	898.66	1159.5	1300	1535.8	1818.9	2076.3	2338.5	2519.9	2788.2	3192.1	3395.2	3971	4244.5	4452.7	4965.1	5581.7	5216.8	5729.9	6020.5	6282.5	6229	6524.5	6658.4	6621	6482.4	5986.1	6196.3	6583
12.076	5.1137	0	0	3.5745	0	0	0	0	0	0	0	0	0.76008	12.625	29.593	57.33	95.042	189.86	249.37	311.09	399.47	485.64	593.96	666.44	789.48	876.42	958.75	1053.3	1117.2	1225.5	1394.6	1468.8	1609.9	1796.8	1938	2117.4	2251.1	2437.1	2616.5	2821.1	3067.9	3222.7	3307.1	3349.4	3478.5	3601.7	3733.2	3803.3	3967.6
16.806	7.5897	0	7.3408	0	0	0	0	0	0	41.342	114.85	237.74	446.86	747.67	1143.6	1603.5	1894.5	2628.8	3278.3	4075.3	4925.1	5914.5	6988.4	7584	8696.8	9474	10233	11609	12418	12929	13897	14877	15557	16419	17046	17625	19412	19349	20469	21028	21743	21840	22404	22775	23433	22651	22846	23926	23804
1.3648	8.0441	0	0	0	5.3069	3.0122	11.063	30.442	79.197	202.36	332.24	596.52	927.85	1196.4	1687.1	2359.1	2937.7	3824.9	4812.4	5418.4	6546.2	8178.8	9381.2	10624	11391	12682	13827	15403	16057	17272	18353	19062	19986	21764	23168	24593	24851	26483	27463	28208	27566	27866	29290	28624	29015	28766	29003	29020	29000
4.5551	0	0	0	3.0381	3.0845	18.569	20.849	37.993	67.881	84.489	121.53	195.15	276.13	368.93	496.91	656.12	824.66	1012.3	1133.9	1307.1	1804.2	2081.6	2490.1	2902.5	3241.3	3710.2	4010.3	4420	4991.8	5452.2	6036.4	6594.5	7002.4	7210.7	7883.8	8386.3	9015.8	9343.7	9722.2	9772.7	10048	10473	10648	10699	10892	10533	10857	11210	10735
0	2.9317	0	0	0	11.653	1.4057	21.333	23.879	66.083	119.32	192.9	293.01	372.45	458.02	571.18	688.69	849.53	956.41	1118.2	1309	1524.3	1680.1	2074.7	2167.8	2437.5	2689.9	3122.1	3338.3	3791.7	4141	4643.1	5072.4	5581.6	6051.1	6210.8	7016.3	7262	7726	8014.1	8375.7	8655.4	9175.6	9033.8	9249.5	9410.8	9504.6	9537.9	9652	9959.5
0	0	0	12.859	4.7437	0	11.859	10.015	3.4026	13.698	22.762	25.756	106.76	185.61	301.54	459.99	695.99	1007.6	1354.1	1663.9	2381.3	3039.7	3712.4	4312.5	4665.3	5217.4	6093.2	8286.1	8700.9	8874.8	9233.9	9388.4	10221	11158	11963	12543	13273	13995	14643	14870	15295	15288	15978	16318	16980	17062	17157	17302	17521	17769
8.3899	10.57	0	3.1476	14.431	0	19.214	17.373	21.921	33.146	47.072	69.231	113.98	203.45	323.72	486.12	657.62	886.43	1121.3	1410.6	1644.5	1899.3	2303.4	2578.9	2960.6	3394.3	3882.9	4363.9	4774.6	5296.4	5844.4	6250.1	6925.2	7411.4	7797.3	8286.6	8592.1	8965.4	9394.9	9548.9	9777.3	9997.3	10012	10375	10511	10704	10798	10672	10689	10498
0.07568	0	0	0.18538	0	0.22088	2.6004	0	0	9.7303	3.0766	0.9586	47.044	122.52	276.45	486.67	803.12	1222.5	1512.5	1958	2570.6	3124.8	3736.2	4165.5	4935.2	5272.8	5949.5	6824.1	7474.3	8166.6	8818.2	9679.1	10704	11794	12449	13296	13824	14726	14836	15091	15131	15195	15676	15911	16399	16120	16936	16809	16977	16922
6.277	4.5705	0	0	0	3.1817	3.6136	30.822	87.508	162.81	282.95	435.64	626.05	860.63	1157.6	1445.5	1773.1	2185.1	2616.5	3014	3473	3797.7	4392.9	4894.8	5431.5	6001.2	6668	7284.1	7855.6	8679.1	9383.3	9707.4	10542	11314	11664	12435	13241	13849	14444	14712	15419	15579	15811	16329	16697	17143	17403	17243	17294	17236
3.2151	5.1828	0.24878	0.55001	0	0	0	1.7104	3.9917	0.50534	2.9651	1.4055	0	9.3832	7.4486	13.289	33.794	94.362	155.43	280.77	411.44	598.29	848.18	1150.5	1568.9	1876.5	2244.3	2679.8	3154.7	3707.1	4176	4662.2	5367.6	5985.3	6518.7	6826.4	7380.6	7870.4	8386.5	8916.4	9261.1	9813.2	9704.5	9756.5	9932.6	10297	10548	10544	10837	10630
0	1.2684	2.3946	0	0	2.1769	0	5.2695	5.9006	14.82	37.971	46.153	105.49	157.89	281.02	343.95	550.52	730.5	898.73	1111.6	1284.7	1648.9	1961.7	2227.2	2428.9	2640.3	2999.4	3335.8	3673.5	4074.8	4507.1	4943	5622.7	6282.4	6882.8	7323.4	7655.9	8336	8911.2	9228.2	9327	9529.3	10174	10412	10904	11012	11299	11349	11541	11729
0	0	5.486	0	0	9.4415	6.2333	11.654	16.558	21.266	60.072	114.29	213.12	349.85	491.85	752.3	999.05	1286.6	1581.4	1922.9	2286.2	2718.8	3112	3555.8	4033.1	4479.7	4960.3	5582.7	5986	6584.3	7080.9	7724.8	8366.4	8823.7	9524.6	9946.6	10485	10792	11263	11605	11882	12150	12845	12902	13228	13406	13411	13703	13678	14175
0	10.339	4.8895	7.6945	0	0	8.1051	47.047	74.691	144.39	225.86	353.49	479.01	592.39	777.81	995.27	1182.4	1404	1624.2	1863.6	2205.7	2468.6	2833.8	3145.3	3671.1	4082.8	4702.5	5168.9	5748	6269.5	6730.5	7308.6	7676.6	8085.2	8429.1	8830.5	9552.4	8916.8	9097.6	10894	11201	11152	11171	9120.4	11487	11693	9167.9	9265.9	10785	8655.9
0	1.6697	0	0	0	1.1248	6.8202	20.261	49.597	93.773	174.58	239.91	381.18	580.08	815.72	1106.1	1491.8	1906.1	2391.9	2948.9	3454.8	4044.6	4549.1	5108.8	5690.4	6278	6690.6	7420.1	7691.1	8237.3	8285.6	8462.7	8915.2	9100.8	9790.4	9949	10306	10696	10802	11161	11495	11660	12121	11941	12457	12418	12703	12763	12942	13151
4.1212	11.677	0	0	0	0	5.223	11.977	3.9429	21.077	28.343	27.58	53.697	112.56	196.92	348.07	542.2	820.18	1135.8	1505.9	1951.8	2338.8	2965.4	3501.3	4018.5	4645.2	5266.6	5932.9	6451	7293.5	8259.2	9106.9	9903.7	10842	11227	12160	12855	13089	13791	14261	14564	15261	15386	15970	16193	16420	16737	16802	17098	17338
6.4455	9.4362	0	0	0	3.2773	7.9413	0	5.6671	16.411	22.277	38.382	83.731	159.38	207.19	349.45	444.64	596.05	714.79	908.99	1148.1	1395	1739.9	2191.9	2570.1	3127.1	3518	3801.7	4179.3	4876.5	5407.5	6017	6347.9	6914.7	7258.9	7845	8298.7	9165.8	10246	9927.7	10389	11006	11456	12081	12458	12837	13216	12544	13152	13608
0	3.8385	0	0	3.4808	0	12.562	45.634	135.99	256.1	521.59	860.72	1320.9	1901.2	2564.2	3422.6	4342.8	5362.4	6526.6	7675.8	8640.2	9994.2	11169	12567	13771	14695	15569	17012	18147	19296	20207	21551	23134	23613	24443	25462	26710	27900	28026	29034	29447	30042	31158	30985	31617	31954	31794	31605	32144	32365
0.28685	0	0	1.8308	14.365	0	9.1705	5.5764	11.758	25.465	38.247	94.498	147.04	169.01	248.68	245.37	284.58	376.28	446.77	546.42	691.15	855.3	1262.9	1255.4	1590.9	2316.4	2789.7	2286.3	3377.6	3291.8	3679.5	4086.5	4518.7	4733.4	5244.8	5639.8	5791.5	6198.7	6300.4	6715.7	6784.8	6946.8	7341.2	7423	7302.4	7513.8	7593	7626.3	7534	7452.9
17.522	8.5715	0	0	0	9.0938	0	0	0	0	39.339	117.06	208.54	358.22	617.88	781.17	963.4	1267.1	1611.2	1932	2368.2	2892.6	3351.5	3985.4	4392.2	4920.2	5423.3	5877.8	6461.9	6592.5	6590.8	8094.9	8438.2	9061.7	9379.8	9797.6	10355	10687	10966	11149	11242	11481	11520	11708	11661	11845	11790	11678	12026	12153
0	3.108	0	0	0	6.4025	28.339	15.084	43.15	75.076	112.16	179.01	240.23	353.33	506.6	686.59	884	1043.9	1179.5	1437.8	1702.6	1878.2	2252.4	2561.3	2874.3	3139.2	3383.9	3641.8	3918.1	4190.3	4548.2	4617.2	4917.9	5139.9	5354.3	5712.9	6122.2	6232.5	6505.4	6847.4	7060.4	7365.1	7321.8	7725.7	7848.9	8228.9	8452	8593.6	8792.9	8989.6
7.3784	4.7154	0	6.5572	5.3081	0	0	8.9069	27.363	32.833	59.049	91.696	165.68	270	378.46	606.87	809.64	1173.9	1478	1707.4	2104.1	2576.5	2856.8	3153.7	3646.4	4273.4	4887	5300.7	6166.9	5831.7	7004.7	7630.1	8210.5	8679.1	9246.5	9471.1	10019	10748	11173	11431	11701	12235	12203	12540	12606	12565	12709	13151	13557	13437
0	2.4328	0	2.2145	1.8346	0	0.91828	0	0	6.781	9.4241	14.23	15.042	36.251	37.372	77.377	130.38	221.81	328.54	444.18	587.49	753.4	941.2	1157.7	1453.4	1675.7	2004.2	2350.3	2686.2	3082.3	3479.1	3957.6	4344.8	4825.1	5113.4	5260.4	5787.2	6149	6417.7	6472.6	6855.4	7003.1	7167.4	7146.9	7209.1	7324.3	7381.9	7475	7607.3	7496.4
0	0	0	0.012723	8.1848	7.873	0	4.5231	0	0	4.3808	9.2295	27.058	35.364	46.654	101.08	122.57	152.25	214.5	335.31	488.39	682.75	837.98	1037.7	1277.3	1532.2	1777.3	2041.5	2441	2810	3091.1	3426	3761.4	4082.1	4484.6	4739.4	4856.9	5031.4	5165.1	5474.8	5845.8	6010.2	6124.5	6284.8	6572.6	6621.9	6933.3	6934.3	7127.7	7251.2
3.0198	0	0	0	0	9.3177	3.6727	4.5728	14.364	30.165	65.641	140.4	214.12	373.18	548.48	762.42	970.5	1229.1	1558.9	1994.2	2369.6	2725.2	3316.4	3713.1	4321.2	4864.1	5556.6	6228.4	6714.7	7459.1	7951.6	8587.6	9191.8	9735.3	10141	10665	11118	11625	12093	12417	12680	13032	13189	13459	13722	13745	13782	14125	14120	14210
17.38	10.669	0	0	0	0	0.47132	0	28.394	77.993	110.18	172.82	239.94	370.15	456.29	685.04	921.8	1194.6	1591.4	1944.1	2433.9	2812.9	2961	3341.7	3917	4217.8	4760.2	5153.9	5504.7	5878.7	6611.9	6901.9	7559	8112.8	8570.3	8764.8	8985.4	9346.7	9805.3	10075	10281	10431	10267	10576	10647	10785	10838	10593	10387	10435
0	0	0	1.0521	0	3.9706	14.847	57.02	115.31	185.38	346.64	531.03	806.04	1139.1	1568	1907.4	2526.2	3183.8	3810.6	4735.1	5511.8	6275.5	7132.9	7759.5	8462.5	9261.9	9990.3	10925	11412	11711	12680	13223	14044	14564	14956	15934	16091	15987	17131	16810	17362	18734	18051	18370	19503	19241	19531	19119	19009	19256
0	0	0	14.465	5.5026	9.2696	0	0	0	0	2.9997	38.399	105.39	216.88	354.37	547.42	695.61	931.48	1143.9	1454.7	1805	2033.4	2486.1	2876.1	3149	3840.7	4092.8	4386.7	4749.4	5019.4	4673.5	5616.6	5774.5	5930	6324	6488.3	6388.7	6547.8	6545.7	6655.7	6757.2	7045.3	6985.8	7110.8	7064	6912.5	6932.9	6974.8	7120.6	7175.6
5.3831	0	6.7516	0	8.0315	0	0	0	0	21.949	43.36	111.67	195.5	308.94	467.86	727.24	963.15	1302.7	1754.1	2214.5	2741.1	3186.5	3801.3	4406.5	5033.8	5635.4	6150.8	6767.8	7513.2	8106.1	8494.3	9159	9489.5	10300	10184	10576	11428	11678	11676	11601	12011	12577	12492	12602	13184	13879	13444	13837	13361	13648
13.303	4.7405	0	0	0	1.1737	0	0	0	10.31	39.628	94.901	197.65	350.85	561.67	844.2	1208.6	1646	2056	2672.3	3366.6	3964.3	4728	5539.5	6017.6	6893.1	7661	8349.1	9357.6	10290	10609	11543	12559	13029	13811	14493	15237	15546	16317	16794	17834	18050	18669	19029	19240	19773	19756	20250	20246	20472
0	1.8199	0	4.9866	0.6793	0.055955	7.1408	11.624	17.012	48.915	97.078	186.88	332.29	404.49	695.8	788.06	1254.7	1627.6	2108	2657.4	3463.7	4249.9	5035.4	5999.8	6134.5	6889.3	8498.9	9462	9982.9	11311	12174	11934	12557	13592	14341	15059	14914	15167	17093	17457	17167	17030	19095	19214	19698	19558	20000	19802	20173	19599
14.115	6.6447	0	0	9.0524	0	0	0	0	0	0	0	26.834	59.285	178.66	383.59	611.15	933.5	1299	1679.7	2185.5	2723.9	3131.5	3795.9	4294.6	4649.7	5220.3	5684.4	6307.2	6695.6	7270	7780.9	8129.6	8668.8	8980.4	9526.5	10080	10481	10542	10308	10357	10546	10716	11229	11278	11411	11432	10969	11838	12115
2.2182	2.4398	0	3.8008	4.5214	0	0	0	27.184	71.544	148.82	273.47	449.78	645.02	957.32	1336.3	1725.6	2332.3	2904.9	3456.5	4223.9	4751.3	5297.9	6330.3	7037.1	7605.6	8221.3	8831	9568.4	10339	11037	11760	12525	13234	13915	14533	15253	15947	16783	17125	17893	18432	18539	18911	19486	19408	19431	19495	20450	19809
0	0	0	0	2.2607	20.113	16.288	11.375	21.322	27.953	21.016	16.781	10.281	36.775	66.095	129.36	205.38	303.96	480.7	622.14	805.79	1009.8	1264	1601.9	2002.9	2380.5	2764.3	3171.3	3662.4	4156.7	4444.9	4909.2	5475.9	5914.3	6224.5	6764.6	7200.4	7406	7698.2	8039	8321.7	8571.5	8627.2	8867.5	8676.4	9161.9	9204	9383.9	9435.2	9586.1
4.8052	0	0	0	4.0736	12.709	13.936	23.473	36.709	52.681	73.546	109.83	133.9	182.79	256.21	361.31	480.07	659.71	827.15	1062.7	1368	1666.2	2029.4	2408.5	2893.8	3419.8	3907.2	4437.1	5200.8	5875.4	6506.5	7141.7	7992.7	8721.9	9348.3	10006	10811	11501	12162	12497	13231	13646	13948	14485	14927	15139	15193	14931	15257	15579
0	0	0	3.7164	16.287	0	21.416	0	0	17.621	19.703	46.809	85.87	144.01	197.87	288.71	427.69	647.25	922.59	1217.8	1541.4	1862.3	2271.7	2608	3336.2	4039	4366.3	5105.7	5043.9	6284.6	6861.3	7600.5	8107.2	8689.8	9276	9763.1	10415	10900	11445	11872	12125	12283	12410	12605	12619	12513	12402	12724	12724	12809
13.348	0	0	0	3.5734	0.13648	0	3.8272	11.198	31.462	70.948	128.79	244.23	537.49	784.23	1045	1234.3	1530.7	1862.9	2292.7	2541.6	2906.5	3327.3	3680.5	4113.8	4565.1	4858.6	5391.4	5906.1	5812	6621.7	6805.4	7053.9	7442.9	7875.9	8288.1	8403.6	8529.6	8901.5	9077.1	9496.1	9695.9	9832.4	9955.3	9982	10184	10028	10258	10432	10472
2.4539	0.61901	0	0	0	17.832	3.8728	13.826	38.894	55.707	123.52	222.22	388.56	663.79	948.54	1420.1	1870	2408	2994.5	3580.7	4122.9	4812.8	5463.9	6046.1	6775.2	7493.2	8210.6	9075.4	9627.6	10210	10947	11576	12526	13139	13874	14421	14999	15592	16288	16342	17217	17576	17166	17602	17918	18091	18273	18015	18255	18113
0	3.0658	0	0	7.9259	0.046768	1.5011	0	6.0829	24.705	66.913	140.66	274.64	446.91	683.96	980.63	1350	1752.1	2215.9	2801	3362.6	4055.3	4760.5	5491.5	6245.9	6833.4	7676.8	8781.6	9338.8	9902.2	10686	11607	12143	13197	14127	14631	14832	15550	16032	16804	17150	17024	17979	18068	18377	18598	19173	19127	19271	19313
19.618	0.72189	0	0	0.25536	0	0	0	0	0.64446	3.7931	23.363	0	2.729	26.328	59.472	135.89	229.31	389.11	595.21	784.64	1033.6	1446.6	1604.2	2296.6	2416.7	2861	3212.6	3639.9	4592	4726.7	5148.8	5415.6	6071.3	6649.9	7092	7426.3	7719.1	8065.1	8307.9	8637.9	8801.4	9036.3	9307.4	9436.6	9486.1	9493.3	9502.9	9758.9	9549.9
0	0	0.47761	1.613	3.8182	5.7603	2.2366	14.408	79.303	133.77	275.32	458.16	709.68	1105.7	1056.1	1638	2126.2	3054.2	3322.6	4039.8	4628.5	5436.8	5569.5	7401.1	9007.2	7598.9	10618	10475	12480	11802	12411	13683	12869	15394	13945	15027	17506	16493	16953	16655	21570	21907	18061	18813	18862	19728	20615	20760	21098	20375
0	0	0	0.39934	5.433	9.4048	24.943	40.138	84.13	128.4	185.48	275.29	454.85	620.88	889.88	1194	1638.7	2103.8	2667.6	3276.1	3982.2	4767.2	5572.6	6334.7	7312	7846.9	8822.6	9884	10416	11090	11446	12426	13456	13834	15502	16447	17230	18027	18823	17341	17951	16200	16920	17182	16889	17783	18172	18364	18507	18892
6.4702	0.38699	0	0.82321	0	7.0706	0	3.3234	4.145	27.446	70.664	137.1	257.77	439.65	691.3	1053.1	1455.8	1895.8	2465.6	3055.5	3785.7	4402.3	5039.4	5704.1	6480.5	7286.4	7884.3	8515	9286.2	9959.5	10577	11431	12010	12700	13673	13887	14632	15052	15678	16906	17087	17766	18017	18467	18803	19250	19439	20015	19403	20033
16.346	5.6243	2.0581	3.0443	0	0	0	0	0	0	0	0	0	18.091	61.512	111.98	199.78	341.32	477.72	695.77	914.35	1222	1574.9	1989.1	2507.7	3022.6	3592.8	4088.2	4811.8	5361.3	6045.5	6732.7	7275.2	7832.9	8383	8966.5	9642.6	10101	10525	11293	11833	11964	12082	12708	12914	12994	12960	13077	13259	13392
0	0	0	0	5.2754	43.177	73.991	102.3	140.69	156.91	202.36	234.74	297.57	401.22	536.54	707.64	886.37	1193.6	1430.2	1958.6	2377.3	2819.1	3315.3	3865.8	4301.4	4851	5304.8	5868.4	6387.5	6767.5	7165.7	7443	7983.7	8204.4	8269.6	8369.5	8763.1	9018.8	9245.1	9836.5	10077	10073	10402	10474	10124	10224	10370	10778	10779	10783
11.611	4.6588	0	2.2865	0	0	0	0	0	0	13.598	61.048	147	308.82	572.68	910.25	1295.8	1880.7	2452.9	3183.7	4175.2	4956.9	5968.5	6818.2	7980.7	8952.1	9911	10926	11850	13073	14592	15106	16276	17783	18050	19446	20362	21152	22331	23074	23586	24120	24383	24974	25639	25676	25494	25690	25943	26076
0	0	0	0	28.441	80.074	97.181	162.11	184.8	257.82	292.85	323.55	412.25	500.81	519.49	714.83	876.82	1085.5	1300.9	1556.9	2013.3	2339.3	2836.8	3194.3	3721.9	4150.3	4602.2	5171.4	5536.7	6127.2	6611.7	6932.1	7548	7847.1	8408.8	8864.5	9039.2	9370.9	9672.2	9801.1	10139	10220	10294	10569	10951	10783	11005	11039	11034	10924
0	0	0	0	14.968	36.768	43.878	54.419	98.394	187.4	293.7	501.48	674.01	981.15	1350.2	1854.6	2403.3	3075.3	3974.3	4648.1	5621.7	6391.7	7292.6	8095.6	9246	9809.2	11091	11834	13010	13715	14817	15530	16176	16849	17270	17679	18179	19151	18952	19563	19651	20150	20674	20878	21085	21168	21185	21125	20686	20873
2.3391	1.4593	0	0	0.0094936	0.22047	0	0	4.9099	3.4038	0	0.44545	0	0	0	0	22.903	55.205	121.21	206.83	334.22	509.18	709.41	967.71	1343.7	1687	1947.6	2374.5	2736.6	3289.3	3696.4	3979.4	4552.7	4919.7	5352.3	5732.3	6276.9	6671	7087.4	7620.6	8107.7	8382.8	8674.5	8894.4	9150.8	9560.8	9609	9810.8	10123	10237
2.3336	0	0	1.5705	7.8582	0	0	1.3185	0	0	24.233	40.957	56.726	117.93	153.73	220.84	352.86	497.54	706.04	1031.4	1276.2	1614.9	2083.1	2531.6	2875	3415	3757	4271.1	5011.2	5310.3	5778.1	6644.1	6847.9	7384.9	7782.3	8385.6	8719.8	9138.1	9390.7	9562.6	10168	10533	10639	11307	11230	11503	11973	12171	11869	11938
0	0	0	1.3894	8.4519	6.5273	20.914	6.4624	5.1214	17.451	11.993	34.735	58.442	111.18	207.28	247.81	302.94	365.43	475.82	601.29	819.99	1008.7	1290.8	1390	1650.8	2174.3	2361.2	2626.8	2909.7	3135.9	3392.2	3551.4	3889.2	4320.2	4502.4	5023.8	5368.8	5786.9	6151.9	7085.7	7338.1	7527.3	7419.8	7624.9	8326.5	7874.2	8289.5	8707.5	8594.4	8716.6
0	13.943	11.27	5.3201	0	1.6781	0	0	0	0	0	31.643	127.11	253.03	418.75	683.33	930.2	1336.2	1750.6	2292.4	2772.7	3309.4	4061	4771.9	5580.1	6139.7	6813.8	8023.5	8522.5	9488	9179.1	8392.9	11530	11999	13108	13715	14611	15345	16121	16718	17592	18072	18436	18477	19429	19663	19993	20403	20354	20456
0	0	0.47318	0	2.9764	6.2322	2.2457	0.48517	2.6855	20.84	33.161	90.252	165.4	307.28	473.95	712.68	924.37	1284.4	1869.5	2365	2175.8	2554	3835.4	3599.3	4190.1	4705.9	5271.8	5942.6	6672.9	7220.3	7707.6	8806.8	9616.3	10180	10746	11815	12551	13505	13896	14749	15068	15499	16181	16280	17007	17300	17583	17969	17921	18480
22.558	1.7787	0	0	0	0	4.1747	15.413	62.065	132.92	229.89	403.98	595.07	732.94	1009.7	1253.9	1520.7	1854.4	2263.9	2528.7	2717.2	3013.7	3342.8	3742.6	3966.8	4288.7	4656.2	4930.2	5195.9	5614.8	5691.1	6045.2	6194.5	6527.1	6837.7	7003.3	7128.3	7357.4	7658.4	7687	7832.9	8083.7	8308.5	8372.4	8598.3	8607.2	8553	8708.7	8767.3	9022.8
5.5374	0	0	3.5757	0	0	8.07	28.397	52.162	91.26	145.41	203.21	190.51	241.93	285.08	368.83	402.27	453.16	494.51	501.64	576.87	650.66	744.66	828.85	1110	1385.6	1517.5	1659.9	1872.3	2130.2	2374.3	2670.6	3014.7	3383	3780.1	4095.8	4472.1	5320.3	5147.3	4761.2	4741.9	4797.8	4885.3	4928.3	5020.9	5310.8	5391.4	5715.7	5823.5	6012.1
3.8261	2.7647	0	0	0	12.703	8.9958	60.352	189.6	274.64	513.79	719.87	1139.2	1644.4	2298.1	2692.5	3512.5	4227.3	5305.7	6208.1	6759.3	7568.6	8847.1	9858.7	10846	11642	12641	13229	14517	15344	16151	17032	17948	18266	19120	19729	20331	20741	22156	22513	23372	23626	23882	24260	25203	25499	25983	26544	25965	26482
16.417	0	0	0	0	3.7285	7.4726	13.91	0	13.391	18.004	54.155	112.53	236.05	387.77	626.4	881.59	1191.6	1523.9	1962.2	2370.5	2936.6	3672.2	4236.3	4756.1	5409	5943.9	6498.8	6796.3	7249.3	8094.4	8453.8	8728.7	9358.8	9447.9	10024	10332	10298	11103	11218	11540	11643	12106	11991	12120	11859	11414	11608	11761	12084
16.23	5.1108	5.5247	1.7253	0	0	0	2.5395	4.5453	35.876	57.691	114.86	146.88	213.92	266.48	321.97	376.11	483.68	581.73	695.41	866.32	1036.4	1243.5	1440.4	1757.2	2141.8	2416	2861.3	3211.4	3773.6	4325.1	4780.6	5281.5	5673.8	6375.3	7044.5	7579.5	8081.4	8424.3	8659.4	9105.7	9287.7	9525.9	9689.8	9813.6	10020	10288	10563	10783	10949
0	0	0	3.6801	9.7395	13.039	21.134	32.016	66.45	113.09	186.48	319.14	474.97	690.87	1000.5	1321	1627.9	2033	2397.7	2761.7	3317.4	3517.7	3935.6	4270	4636.4	4972.9	5017.8	5211.8	5908.8	6367.7	6615.5	7003.5	7270.9	7576.9	8018.4	7984.4	8036.3	8268.7	8123.8	8487	8424.4	8925	8886.6	9022.4	9074.8	9092.6	9167.5	9045.2	8990.5	9103.3
0	0	0	0	3.2382	11.161	2.3281	1.166	0	6.2729	0	9.5593	8.6834	14.946	49.593	130.79	289.74	566.16	913.33	1403	1996.2	2589.3	3447.2	4310	5298.6	6160.5	7120.2	7688.1	8894.1	9988.7	11305	11649	12663	13109	13743	14277	14939	16249	16912	16323	17138	17761	17593	18293	18381	18227	18402	18590	19139	19123
2.0343	0	0	0	0	0	31.659	69.907	142.99	214.42	346.45	489.77	644.81	831.34	1153.2	1569.3	1913.5	2378.4	2927.3	3554.9	4147.7	4919.2	5367.9	5891.9	6277.7	6976.2	7563.9	7895.9	8826.3	9588.9	10119	10776	11336	12046	12773	12880	13230	14068	15033	15639	15871	15975	16479	16314	17217	17371	17842	18639	18457	18794
0	0	0	0	1.5408	25.592	0	11.519	14.215	14.211	37.002	46.933	53.517	74.529	108.53	160.84	245.28	370.38	546.15	775.95	993.95	1289.9	1623.6	2040.9	2402.3	2734.6	3208.9	3413.1	3709.3	4287.6	4598.9	4748.5	5131.5	5817.3	6141.6	6553.1	6968.9	7214.8	7432.6	7726.3	7791.9	8153.6	8358.2	8420.8	8616.4	8927.3	8720.7	8396.5	8773.2	8867
5.0504	0.52648	0	1.6795	2.2987	8.2128	0	10.607	0	0	0	0	23.846	21.726	75.284	113.06	184.5	275.15	439.16	596.84	749.46	923.57	1144.5	1401.3	1750.8	2087.4	2418.7	2639	3120.2	3533.3	3927.6	4645.3	5284.6	5818.8	6380.5	6814.5	7367.2	7837.5	8184.9	8582.6	9114.7	9333.3	9707.1	9853.2	10281	10200	10282	10413	10331	10486
6.8494	0	0	0	6.7018	0	0	0	1.5622	42.264	122.82	233.57	424.47	629.99	921.77	1225.3	1634.1	2065.8	2417.8	2613.4	3085.6	3140.1	3771.6	4672.8	4696.4	5271.4	6286.4	7518.6	7430.6	8931.6	9268.2	10117	9252.1	9775.4	10261	10832	11311	11860	12373	12848	13025	13283	12361	12434	12886	12945	13270	13304	13293	13632
13.845	0	0	0	0.086491	3.5928	0	1.6497	1.6066	37.204	77.197	216.55	356.61	486.92	933.13	1079	1819	2274.7	2357	2800.2	3423.3	3936.4	4453.1	5123.9	5530.5	6348.3	7320.8	7590.7	8279.3	9121	9669.1	10391	10886	11484	12245	12883	13199	13604	14107	15105	15248	15330	15706	15915	16072	16151	16366	16682	16760	16752
0	0	0	0.55244	0	10.571	8.9882	4.3964	15.855	11.565	16.387	21.486	23.234	48.871	81.136	140.77	211.17	265.57	356.37	450.88	581.55	747.17	936.51	1171.6	1418.1	1651.8	1996.3	2317.6	2559	2917.9	3270.1	3566.9	4072.3	4415.7	4891.5	5072.2	5742	6201.7	6570.8	6892.6	7216.9	7515.9	7827.6	8166.7	8335.6	8730.1	8613.6	9282.6	9322	9265.3
16.714	4.8559	6.0442	3.977	0	0	0	0	0	0	0	0	0	0	15.294	15.281	30.771	99.556	213.75	374.2	614.47	837.81	1163.9	1438.6	1775.5	2126.9	2430.9	2875.2	3316.2	3651.4	4026.6	4541.5	5312.6	5667.3	6079	6402.2	7405.5	7726.1	8079.4	8841.2	8996.7	9528.5	9871.3	9708	10375	10727	10931	11081	10677	11269
0	0	0	0	4.2701	15.185	6.1261	0	0	9.3925	1.0777	0	0	0	18.005	83.734	135.1	259.52	558.5	731.53	1009.7	1297.6	1728.2	2161.3	2694.8	3087.9	3681.1	4275.3	4882	5471.8	6313.8	6730.6	7285.6	7972.5	9164.3	9689.7	10575	11036	11707	11961	12706	12798	12893	13384	13671	13843	14072	14025	13794	13938
5.475	0	0	0	0	7.7233	5.376	0	1.1684	35.418	69.071	130.55	204.24	293.36	458.87	643.81	950.77	1352.3	1763.3	2203	2643.3	3216.8	3746.7	4428.6	4876.5	5378.2	5945.4	7253.1	7146.9	7501.6	7620.3	8081.4	8526.4	8897.8	9163.7	9388.6	9745.8	9916.7	10196	10249	10473	10450	10674	10851	11018	11115	11407	11714	11762	11630
16.123	0	0	0	0	3.3747	6.0557	12.041	68.621	182.27	352.52	551.21	766.44	1107.8	1438.4	1921.6	2763.8	3238.1	3819.9	4641.3	5519.9	5879.3	6860	7552.1	9133.8	9216.6	9552.9	10942	11246	11965	12669	13140	13932	14627	15210	15772	16068	16432	17195	17748	18044	18235	18443	19181	19259	19462	19394	19671	19724	19997
0	1.717	2.0166	3.2017	0	0	4.7461	1.9481	14.595	41.14	82.857	125.11	197.07	285.52	437.92	619.73	799.71	1198.2	1511.3	1949.7	2300.4	2717.4	3109.5	3437	3998.2	4866.3	4722	4968.4	5612.5	6174.6	6923	7833.7	8664.8	9517.9	10178	10885	10958	11785	11985	12380	13347	13290	13712	13799	14392	14742	15268	15191	15106	14781
8.7217	5.78	0	0	0	0	0	0	0	0	20.004	40.545	75.071	118.26	212.34	352.8	553.21	878.98	1184.1	1548.4	2036.7	2506.5	3060.1	3832.9	4394	5174.5	5677.6	6012	6848.6	7426.7	7981.9	8520.2	8909.9	9716.4	10209	10497	10959	11679	11812	12193	11802	12351	12421	12556	12887	12710	12981	12952	12924	13108
0	0	0	2.5269	0	4.6305	0	0	0	20.08	51.158	141.57	261.78	457.93	693.08	1043.5	1502.6	2029.6	2505	3063.4	3732.2	4110.8	4822.7	5374.6	5953	6647.4	7222.1	7735	8205.9	8371.2	9129.3	9663.1	9808.8	10448	10875	11061	11638	12011	12007	12643	12773	13476	13632	13835	13941	13990	14143	13659	13570	13863
3.4903	2.2654	2.9425	0	0	0.335	0	3.9245	5.4124	0.34212	29.738	63.769	115.51	206.39	297.15	438.25	621.99	828.43	1094.6	1404.1	1794.4	2270	2680.7	3186.2	3695.2	4199.7	4783.4	5506.3	6055.8	6618.1	7037.8	7679.7	8192.5	9018.7	9667.4	10448	10897	11546	11690	12053	12619	13166	13406	14181	14099	14518	14603	14839	14667	15151
0	0	0	0	4.206	33.831	38.055	47.205	48.047	190.95	317.47	540.21	777.53	1116.6	1454.6	2040.4	2637.9	3294.6	4070.2	4784.6	5604.4	6329.2	7329.2	8118.7	9156.6	10104	11089	12007	12869	13691	14915	15799	16526	17751	18710	19610	19708	21068	21894	22321	22893	24076	24485	24877	25930	26553	26099	25758	26004	24857
0	0	0	0	0	40.967	48.338	95.252	142.96	194.54	230.86	275.71	300.94	328.64	368.82	411.05	438.13	511.85	607.7	689.79	863.6	975.01	1134.9	1297.5	1490	1784.3	1935.2	2098.5	2396.6	2553.3	2750.6	3005.3	3530.1	3789.5	4130	4307.3	4278.9	4374.9	4563.1	4870.1	5361	5361.9	5394.8	5307.8	5639.5	5851	6216.2	6056.4	5667.6	5352.1
0	0	0	2.628	0.35314	8.2525	20.213	19.174	13.713	26.615	31.256	34.029	44.07	69.3	99.57	138.13	161.57	236.88	378.64	515.18	703.25	962.62	1132.5	1459.8	1874.7	2337	2890.2	3151	3834.4	4106.2	4616.4	5049.4	5447	5999.3	6554.7	7059.7	7270	7463.4	7784	8388.1	8696.5	8794.2	9009.1	9031.2	9136.7	9211.7	9330.7	9356.5	9455	9318.4
0	0	0	8.5807	2.0939	1.4474	4.5596	17.172	30.296	48.443	79.783	108.59	164.3	273.06	424.68	586.26	844.71	1137.6	1485.9	1811.3	2219.4	2688.1	3160.7	3666.4	4085.9	4567.4	5165.4	5861.1	6289.3	7030.2	7561	8346.4	9069.7	10015	10921	11551	12187	13041	13624	14107	14403	14520	15054	15760	16232	16577	16884	16803	17159	17412
0	0	0	3.166	13.466	0.54814	8.3645	9.2926	26.332	28.611	39.89	63.998	102.63	175.57	271.08	405.96	630.27	859.88	1145.4	1416.8	1709.2	2111.4	2518.2	3023.1	3227.8	3712.7	3198.1	3573.3	3944.2	4336.6	4730.8	5070.4	5458.9	5853.7	6679.7	7093.4	7383.4	8059.4	8268.4	8320.7	8550.5	8658.6	9020.5	9071.8	9469.4	9772.6	9909.7	9730.6	9786	9945.1
0	0	0	1.9421	9.8126	12.564	1.0353	0	0	1.9888	56.357	142.49	289.46	519.65	805.73	1239	1635.8	2116	2652.4	3386	4293.7	4639.4	5299	5929.1	6279.5	7032.8	7521.2	8336	9123.9	10119	10474	10911	11579	12377	12879	13153	14142	14472	14992	14978	15568	16201	16187	16614	17063	17069	17449	16693	17522	17573
0.046597	0	0	1.3863	0.044649	12.175	0	6.9274	5.8177	20.552	23.415	28.663	47.691	76.374	132.49	249.07	441.7	704.36	1026.4	1398.5	1880.3	2364.5	2961.7	3487.3	4110.3	4725.4	5194	5774.3	6759.3	7062.5	7378.3	7550.9	8138.7	8632.9	8856.1	9304.3	9697.6	9931.6	9944.3	10252	10791	10868	11075	11219	11344	11673	12095	12288	12605	12756
0	0	0.8403	9.5201	1.1731	0	5.0576	12.468	11.702	27.101	54.037	101.16	197.31	351.07	567.57	845.29	1199.2	1622.8	1954.2	2474.9	2909.2	3490.5	3922.7	4438	5002.4	5706.9	6280	6792.6	7243	8005.1	8305.3	8730.3	9378.6	9609.3	10027	10698	11014	11127	11238	11315	12093	11769	12088	12237	12324	12989	13009	13078	12987	12482
0	0	0	1.1954	0.8061	15.848	10.024	10.039	30.977	47.592	85.677	148.93	199.34	311.9	445.27	639.73	880.26	1161.2	1464.2	1911.4	2328.5	2809.1	3237.3	3804.2	4398.3	4969	5703.5	6324.3	6960.3	7516.6	8015.8	8544.8	9517.8	10051	10787	11540	12288	12877	13605	14105	14744	14907	15261	15758	15878	16591	16730	17337	17183	17769
0	4.1357	0	3.224	4.0568	0	0	0	0	0	0	13.588	11.646	17.474	41.2	69.222	117.74	202.53	305.81	495.48	629.27	894.14	1184.9	1601.3	1971.7	2472.9	2970.3	3610.5	4196.3	4698	5136.3	5729.7	6502.3	7228	7610	8449.9	8805.9	9601.7	10019	10455	10650	10917	11607	11362	11729	12202	12627	12808	12933	12746
0	0	0	5.5843	3.4339	8.8421	2.7118	10.069	14.395	6.1201	12.458	18.927	15.768	30.307	38.651	64.091	76.939	134.98	192.51	324.05	480.26	751.77	986.26	1279.9	1705.4	2001.2	2568.7	3178.6	3700.9	4279.5	4832.6	5470.8	5954.4	6490.3	6813.9	7491	7727.7	8047	8209.5	8744	8586.2	8911.4	9002.9	9101.1	9249.9	9578.4	9526.2	9821.5	9696.6	10138
24.71	6.7409	0	0	0	1.9475	2.1617	0	0	0	27.05	56.458	126.26	237.12	308.86	461.04	644.08	818.72	981.21	1215.9	1463.2	1729.3	2091.9	2384	2678.2	3037.3	3310.8	3266.6	3975.2	4384.5	4584	5091.5	5324.8	5571.9	6060.9	6435.1	6792.8	6951.2	7606.3	7539.3	7662.9	7775.3	8144	8859.5	8606	8757.8	8604.1	8920.3	9280.8	9445.3
0	0	0	0.89021	6.1785	8.0517	15.84	25.275	12.923	27.696	44.226	49.217	61.279	79.885	100.72	144.95	219.48	307.11	379.37	509.74	653.15	923.91	1185.6	1527.3	1905.9	2350	2721.5	3163.4	3716.8	4075.5	4617.4	5158.6	5596.4	6079.9	6668.7	7171.6	7490.4	7827.1	8103.4	8811.5	9087.3	9485.1	9647.5	10074	10424	9925.4	10006	10086	10120	10501
0	6.0727	0	9.1759	0	0	2.0185	0	0	3.5198	9.4855	39.069	90.603	204.26	338.84	554.62	771.6	1011.1	1298.8	1688.8	2101.9	2030.2	2507.8	2847.4	3370.5	3900.1	4218.9	4537.6	5078	6124.5	6685.5	7212	7932.2	8476.3	8851.2	9374.8	10001	10415	11032	11301	11829	12169	12325	12667	13072	13560	13742	13755	13879	14133
0	0	0	0	7.7141	34.95	0	14.071	0	8.8497	10.554	0	0	65.092	160.52	310.87	519.35	652.8	1187.6	1345	1866.9	2017.7	2603.1	2892.8	3391.3	3682.8	4579.8	5089.9	5825.3	5913.7	6638.4	5569.1	5890.2	6177.1	6446.3	6522.1	6926.9	7199.8	7504.5	7430.9	7650.4	7914.5	7646.2	7773.6	7980.8	8196.2	8257.6	8083.3	7954.1	8041
0	0	8.4431	3.3667	15.408	25.978	0	2.1226	16.652	48.178	126.45	278.43	525.93	838.28	1450.2	1883	2689.3	3494.2	4401.6	5366.3	6322.2	7537.7	8701.6	9985.5	11039	11913	13400	14476	15232	16631	17374	18529	19795	21000	22151	23050	23925	24940	26147	27021	27818	28465	29608	30081	30771	31246	31290	32727	32172	32528
0	1.3259	0	0.80759	0	12.611	12.358	21.619	36.953	54.126	106.94	153.12	204.59	289.8	353.83	452.89	495.89	583.91	705.74	796.36	895.76	1041.9	1101.6	1264.2	1376.7	1539.2	1869.4	2087.2	2286.9	2501.2	2713	3138.7	3437	3733.5	4059.5	4305.2	4490	4883.9	4833.2	5152.1	5261.8	5466.9	5662.6	5730.4	5855	5908.6	5833.4	5705.4	5683.5	5735.8
0	0	0	0.5366	0	13.484	2.2972	5.3814	23.451	57.418	121.48	196.26	328.34	500.28	609.73	808.18	1046.4	1346.5	1738	2157.5	2471.2	2957.1	3444.4	3966.4	4378.1	5059.3	5715	6320.5	6945.2	7049.8	7526.8	8159.3	8540.9	9084.1	9534.2	9969.4	10671	10942	11237	11614	11844	12230	12815	12977	13326	13613	13950	14435	14262	14373
6.1034	3.6354	0	0	0	6.1224	0	0	0	0	1.2605	25.242	53.665	103.21	170.2	282.96	391.57	562.58	815.28	1105.4	1425.6	1840.2	2248.4	2767.5	3285.7	3891.5	4413	5115	5619.3	6336	7098.4	7790.3	8368.1	9151.7	9899.9	10490	11309	11730	12134	12543	12790	13338	13514	13771	13979	14105	14072	14165	13732	14349
0	4.976	0	0	0	17.583	3.1138	0	0	0	0	0	0	0	0	0	70.326	210.41	384.7	700.76	1049.1	1378.8	1919.6	2330.6	2929.7	3679.1	4494	5392.6	6556.5	7465.8	8599.1	9727.8	11138	11956	13282	14683	15378	17135	18172	19643	20808	22606	22368	23708	24940	25465	26082	27195	26978	27305
0.14198	0.93388	0	0	0	10.25	2.4264	4.338	29.538	102.05	218.8	435.61	709.55	1023.1	1443.4	1775.4	2250.7	2632.1	3283.7	3528.5	4597	4803	5901	5971.1	6400.2	6798	7317.9	7686.3	8202.8	8829.7	9061.7	9030.1	9151.8	9349.8	9724.3	9831.6	10138	10436	10677	9618.2	10316	10681	10511	11674	11093	9956.8	10386	11958	10579	10644
18.485	0	0	0	0	13.885	0	0	0	24.245	31.162	63.516	101.97	191.38	302.96	384.05	524.79	641.99	801.55	1014.7	1312.6	1159.1	1786.2	2131.9	2412.8	2716.1	3116.6	3497.9	2972.5	4226.9	4397.4	4698.4	4489.4	5380.3	5242	5769.8	6235.2	6605.4	6940.7	7049.6	7130.7	7363.4	7365.4	7916.2	7655.3	8171.8	7876.8	8157.3	8104.4	7611.4
0	0	0	0	7.6177	5.9679	0	4.5245	0	2.3894	3.8602	3.9726	23.789	62.609	116.88	246.4	349.31	498.42	645.27	933.21	1184.1	1578	1893.4	2251.9	2599.9	3007.3	3563.8	4030	4631.1	5162.5	5812.9	6127.2	6915.7	7574.2	7919.8	8354.8	9476.8	6821.9	7056	7375.3	7610.6	8011	8169.1	7955.6	8072.7	8130.6	8299.8	8270.9	8292.8	8166
0	5.5378	0	0	4.1732	3.2102	6.0526	2.8567	0	12.559	10.683	11.862	41.931	67.572	119.33	182.27	257.01	378.68	526.87	673.09	943.59	1112	1350.4	1586.7	1798.2	2063.7	2249.1	2429.1	2622	2848.8	3098	3357.5	3723.4	3806.6	3991.9	4117.7	4435.9	4598.4	4801.4	4905.6	5081.6	5306	5221.6	5334.7	5351.5	5500.4	5588	5669.6	5693.3	5671.5
0	0	0	6.8054	3.7042	11.091	5.1693	6.448	18.788	23.256	46.354	106.55	165.29	271.32	376.91	553.83	742.54	1003.7	1300	1709.8	2332.4	2900.4	3458	4071	4700	5510	5794.2	6379.1	6752	7454	8286.6	8660.5	9350.3	10047	10854	11432	11589	11852	12363	12834	13322	13209	13529	13674	13755	14608	14933	14901	14671	14551
6.76	0	0	0	7.4044	3.068	8.2363	15.74	29.05	37.981	49.212	77.357	139.24	210.99	319.52	503.74	713.2	997.32	1350	1741.9	2196.2	2626.5	3165	3637.3	4118.1	4679.6	5576.2	6068.5	6692.7	7336.8	7794.8	8463.9	9221.6	9629	9979.2	10626	11390	11984	12643	12788	13256	13804	13834	13862	14035	13996	14033	14646	15005	14874
0	1.0163	0	6.1609	8.5465	0	0	0	0	1.5416	0.37023	4.0706	18.49	48.035	87.733	131.11	197.03	310.59	455.72	652.22	861.08	1125.5	1428	1789.9	2167.5	2627.2	2674.9	3608.4	4234.1	4773.4	5419.6	6446.8	6951.2	7947	8239.2	9129	7936.2	8455	8500.9	8672.3	8987.1	9299.4	9470.6	9754.3	9871.3	10079	10137	10263	10472	10640
24.156	0	0	0	0	0	0	0	0.71039	0	6.6689	48.19	100.26	172.64	314.01	471.45	609.27	817.02	1086.8	1462.2	1724.8	2100.7	2460.3	2800.9	3214.8	3703.1	4448.4	4543.3	5034.2	5705.4	5845.6	7016.9	7790.7	8086.2	8634.4	9278	9932	10363	10592	11381	11636	12346	12521	12808	13450	13580	13674	13774	13991	14103
16.783	9.3553	0	0.69411	0	0	0	0	0	0	0	0	0	8.7768	70.864	176.48	325.6	534.47	843.06	1105.6	1481.8	1844.5	2236.5	2753.4	3169.6	3706.9	4130.1	4564.6	5171.2	5600.5	6007.7	6460.3	6913.6	7386.5	7859.9	8179.1	8558.1	9282.8	9106.9	9536.2	9819.4	9973.9	10175	10410	10768	10686	11046	10831	11127	11383
16.126	3.6209	0	0	0	0	0	0	0	8.6596	12.968	45.349	87.099	154.98	207.38	308.02	444.11	633.46	885.24	1192.6	1584.2	2125.4	2515.2	3170.6	3921.8	4798.2	5595.1	6479.3	7846	8508.3	9416.8	10170	11195	12418	13354	14576	15543	16398	17444	17673	18701	19564	20647	20826	21559	22043	22885	22940	22791	23474
0	0	0	6.7841	9.1182	11.748	0	13.835	0	8.6557	8.6443	11.043	21.782	55.897	110.81	235.41	400.35	588.85	849.52	1200.4	1602.1	2076.4	2460.9	2851.1	3446.8	3794	4247.2	4781.9	5086.2	5483.6	5955.7	6103.6	6358.5	5731.2	6021.8	6478.8	6670.3	6914	7249.4	7593.7	7879.9	7718.8	8073.2	8928.1	8760.4	8543.5	8880.8	9071.3	9211.8	9046.5
0	0	0	7.4963	36.634	29.294	44.542	70.883	159.93	98.261	122.58	220.9	386.45	667.89	1012.8	1423.4	1985.9	2627.3	3286.4	4045.9	4930.7	5687.1	6586.2	7578.6	8522.2	9491.9	10366	11125	11963	12573	13758	14542	15742	16279	16910	17990	18746	19189	20063	20339	21247	21319	21566	22323	22699	22794	22961	23629	23888	23538
3.7122	0	0	0	6.0822	6.9872	0	4.3257	22.755	16.913	8.0479	27.805	33.464	64.94	102.85	173.69	167.76	361.48	398.22	663.77	757.2	990.04	1508.8	1997.1	2361	2587.6	2856.1	3261.4	3762.7	4158.3	4759.8	4970.2	5331.1	5805	6076.7	6437.5	6853.2	7348.5	7326.6	7958	7768.5	8195.5	8673.7	8083.1	8450.5	8887.2	10334	10480	9413.7	9330.6
0	0	0	0	14.279	59.223	97.757	172.4	255.61	362.49	489.27	669.62	816.78	1019.7	1178.5	1436	1625.4	1876.7	2104.6	2368.6	2572.1	2781.4	3074.7	3345.7	3551.4	3812.1	4039.6	4248.4	4511.9	4737	4930.9	5081.7	5393.3	5597.6	5928.5	6261.9	6462	6781	6908	7073.5	7267.3	7496.9	7331.6	7425.5	7786.5	7833.9	7872	7663	7612.3	7595
0	0	0	3.938	6.7831	4.0524	14.694	28.747	78.453	149.9	286.86	443.78	680.88	905.03	1215.7	1528.8	1883.9	2183.5	2576.5	2928.2	3326.7	3669.1	3967.4	4301.7	4543	4631.8	5041.1	5373.7	5620	5973.7	6252.1	6605.5	6879.3	7318.9	7704.8	8156.2	8354.1	8788.6	9004	9161.2	9007.9	8992	9231.2	9524.9	9213.9	9736.1	10035	10128	10252	10188
0	5.1929	0	12.751	22.915	16.367	0	17.304	20.296	59.388	83.353	136.89	192.09	277.58	387.74	536.73	687.76	882.05	957.01	1064	1284.5	1396.7	1571.8	1770.9	1861.5	2100.1	2284.1	2444.9	2594.7	2688.1	2878.5	3101.3	3349	3438.8	3685	3861.1	4040.8	4167.5	4377.6	4651.7	4614.4	4767.2	5009.8	4806.6	4968.9	5151	5248.5	5483.3	5334.4	5294.5
0	1.6251	0	0	12.105	0	0	0	0	8.2495	19.183	11.522	29.807	79.08	141.45	231.74	356.88	487.76	667.75	880.71	1181	1444.4	1701.7	2060.1	2381.2	2662.6	2907.7	3675	3676.2	3985.9	4193.7	4444.4	5216.5	5551.3	5847.8	6222.2	6460.1	6857.5	7212.4	7448.1	7820.4	8079.5	8387.4	8281.2	8397	8624.6	8734.8	9157.5	9219	9322
0	0	0	28.038	5.2793	33.135	39.4	53.634	86.261	95.071	113.63	144.81	153.61	186.16	231.6	341.18	532.18	749.99	1039.7	1372.6	1720.9	2126.3	2579	3118.2	3634.6	4201.9	4660.7	5250	5952	6391.8	6999.8	7586.6	7938.1	8921.8	9609.9	10116	10739	11249	11731	12467	12848	13199	13339	14142	14218	14313	14716	14777	15229	15150
6.1625	4.4326	0	0	0	0	0	0	0	0	0	0	5.4893	27.705	33.358	51.778	96.647	158.1	218.07	294.18	405.79	511.15	689.67	832.12	1071.1	1347	1632.9	1908.3	2177.8	2588.5	2909.6	3350	3812.1	4243.6	4652	5085.1	5525.4	6030.2	6455.7	6825.8	7082.4	7424.2	7700.9	7868	7986.2	8248.2	8280	8424.4	8569.1	8702.5
7.331	2.0418	0	0	0	4.89	0	15.691	30.899	102.11	224.89	466.27	770.64	1188.3	1702.3	2298	3040.3	3733.2	4631	5533.4	6112.6	6882.7	7716.5	8488.7	9239.5	9896.7	10579	10931	11403	12124	12725	13018	13258	13679	13800	14101	14398	14697	15051	14912	15061	15340	15156	15251	15092	15377	15121	14649	14571	14871
0.86749	0	0	2.8517	8.4347	12.557	0	31.629	46.675	82.478	128.81	213.86	313.02	418.15	561.4	742.49	936.11	1138.3	1359.3	1644.7	1885.4	2234.7	2427.8	2808.2	3066.3	3455.6	3801.3	4081.4	4531.3	4856.3	5245.2	5535.6	5834.2	6233.8	6552.5	6890.1	7259.2	7512.3	7598	7924.5	8197.2	8246.1	8435.5	8310.1	8433.9	8585.9	8699.7	8672.9	8741.7	8964
18.472	4.8974	0	0	0	3.3653	0	0	0	0	7.8229	53.77	221.55	389.32	552.51	825.97	1213.9	1563.3	2048.3	2933.2	3849.4	4203.4	5039.9	4592.4	5309.7	5820.2	6306.1	6860.4	8961.1	8157.9	8842.9	9191.7	9707.4	10380	10737	11286	12173	12931	13687	14020	14208	14614	14652	15022	15339	15610	15819	15573	15414	15768
6.856	6.2627	0	1.1294	1.8357	5.1427	0	0	0	0	0	21.396	57.57	115.37	197.78	289.46	360.26	473.81	605.77	791.84	1011.7	1278.8	1577.6	1919.5	2225.7	2598.9	2910.2	3269.6	3653	4002.7	4401.7	4777.4	5053.4	5402.6	5594.5	6029	6402.5	6888.1	6887.9	7247.7	7464.2	7854.1	7983.6	8100.2	8380.6	8481.1	8626.8	8666.1	8713.1	8874.8
0	0	0	0	10.56	16.735	39.246	53.085	72.118	79.315	119.8	203.17	296.69	423.25	484.56	654.37	923.85	1055	1307.7	1637.1	2099.3	2470.2	3543	3927.9	4163.7	4712	5104.6	5794.6	7427.1	6922	7324.5	7865.6	8235.8	8589.1	8805.3	9128.2	9832.8	10979	11072	10951	11821	11934	12256	12859	12689	12500	12574	12508	12661	12847
4.1089	3.1243	0	0	0	0	1.5368	8.307	46.008	119.26	273.16	407.23	574.79	826.78	1113.8	1476.5	1793.3	2243.5	2678.9	3282.7	3915.1	4694.4	5247.5	5609.4	6137.5	6830.2	7433.7	7832.5	8202.2	8481.6	9045.6	9563.4	10126	10396	10786	10874	11205	11702	12084	12086	12602	12999	13432	13435	13379	13578	13617	13822	13984	13910
0	0	0	0	0	17.528	22.124	11.902	5.367	13.282	69.257	157.45	320.3	596.8	951.75	1385.2	1986.6	2370.6	2989.2	4226.4	4505.7	5909	6995.7	8143.6	7852.1	8517.1	9026.7	9795.4	10681	11501	12831	12710	13912	14417	14662	15558	16211	16745	17410	18199	18589	19013	19411	19601	19657	20501	20286	20266	20451	20881
0	0	0	0	7.6727	17.032	27.353	28.667	27.978	45.159	44.977	83.456	84.763	127.27	191.48	304.09	434.69	615.38	835.39	1120.9	1394.4	1708.6	2046.8	2462.4	2856.3	3286.7	3888.1	4234.3	4589.1	5393.8	5292.2	6326.4	6538.1	7279.7	7727.9	8211	8556.9	8967.2	9260.3	9554.1	9986.4	10362	10145	10989	10682	10753	11301	11136	11446	11410
0	0	0	3.8087	27.772	0	3.0064	2.0092	1.2115	11.908	32.974	63.576	122.46	197.89	314.45	508.76	702.16	1011.3	1217.4	1514.1	1892.5	2224.5	2593.3	2979.3	3334.5	3674.9	4011.8	4364.8	4671.7	5120.7	5319.8	5777.9	6240.3	6673.7	7077.3	7323	7678.7	8205.1	8701	8976.4	9336.9	9429.2	9828.1	10015	10119	10222	10424	10508	10612	10557
30.936	0	0	0	0	0.42195	0	0	0	13.348	89.536	197.15	383.16	621.44	976.12	1294.5	1729	2252.4	2723.4	3391.6	4043.8	4580.7	5205	5921.1	6668	7459.9	8114.9	8875.6	9744.1	10561	11230	11864	12089	13125	13388	14002	14648	14891	15747	15743	16018	16723	17399	17372	17766	18064	18528	18744	19038	18871
0	0	0	2.2589	1.082	12.42	8.7688	13.099	19.581	29.496	49.585	71.156	122.59	197.99	319.29	514.64	744.48	1090.5	1509.9	2042.9	2580.6	3281.6	3898.9	4676.9	5431.4	6308.6	7273.8	8157.6	9338.8	12041	12304	13362	13606	13519	13691	14042	14528	15189	15651	16183	16527	16852	17436	17354	17842	18099	18387	18570	18381	18828
5.0733	10.357	0	0.33052	0	0	0	0	12.168	33.379	44.354	56.664	76.229	83.623	114.2	166.16	196.04	283.06	354.47	434.53	549.01	711.23	811.81	902.47	1072.1	1151.5	1594.4	1752.6	1961	2122.4	2479.1	2679.3	3121.6	3355.7	3728.9	4070.5	4490.8	4840.2	5210.9	5398.3	5692.6	5316.1	5571	5455.1	5437.7	5548.5	5609.6	5752.1	5994.3	5997.5
0	0	0	4.6006	0	6.1649	22.083	25.5	25.274	27.402	47.653	54.554	89.303	175.53	283.81	388.61	529.28	706.41	907.75	1175	1386.9	1678.6	2004.8	2319	2569.2	3146.7	3525.5	3906.5	4207	4544.8	4940.3	5200.9	5732.1	6101.1	6484	6734.3	6721.3	6791.5	6877.3	7189.2	7556.3	5825.6	7695.2	7299.2	7863.3	8314.8	8642.2	8148.6	7885.4	7469.3
0	1.6689	2.8867	5.6587	0	4.8753	0	0	20.127	36.613	78.97	147.76	262.12	414.95	623.98	918.62	1191	1595.3	2022.1	2510.2	3026.5	3405.3	3923.6	4719.7	5304.4	5668.9	6215.4	6565	6986.3	7640.9	7206.4	8255.1	8572.7	8953.6	9418.3	9785.8	9622.5	10536	10539	10792	10608	11112	11588	11960	12079	12676	12286	12581	12646	13427
13.796	1.9587	2.1077	4.9022	0	0	0	0	0	0	0	0	0	0	0	0	0	21.4	60.434	164.04	274.82	425.58	552.18	719.71	908.04	1162.8	1283.1	1524.9	1749.3	2119	2791.8	2790.3	3059	3462.6	3841.6	4371.9	4642.3	4750.1	5093	5323.8	5754.4	6019.6	6270	6406.9	6533.8	6741.9	6760.6	6925.3	7015.5	7130
0.70603	0	0	0	8.4448	7.2985	0	0	0	5.9131	24.475	63.135	124.46	114.56	174.27	223.75	273.73	381.73	428.08	507.66	576.33	695.59	803.53	965.76	1169.6	1392.5	1605.1	1809.5	2000.9	2374.6	2731.4	3011	3324.8	3459.9	3774.4	4418.1	4753.7	5036.3	5467.5	5874.2	6208	5914.4	6593	6904.4	7173	7450.5	7615.6	7970.4	8135.5	8182.7
0	0	0	0	3.8517	17.025	0	3.7965	8.3866	35.817	64.74	87.194	145.7	253.62	411.97	618.85	908.25	1292.4	1736.4	2183.1	2546.7	3259.3	3805.8	4543.8	5357.1	6316.8	7201.9	8305	8916.8	9836.8	10490	11354	11568	12094	12674	13682	13867	14755	15349	15395	16220	18332	18138	16968	18490	19096	19228	19546	19407	19706
0	0	0.08117	0	8.1125	2.2003	11.353	11.197	8.8981	8.9309	16.077	32.486	47.599	86.837	134.34	199.51	375.84	419.53	764.54	932.27	1033.8	1447.8	1801.7	2126.3	1820.3	2697.9	3156.6	2971	2922.5	3681.9	3257.2	3680.9	4278.3	4517.7	4930	5149.4	5201.7	5437.3	5676.7	5819.1	5966.8	6072	6223.1	6202.7	6253.8	6305	5937.2	6289.4	6345.5	6276.5
0	4.8113	0	8.9474	0	0	3.2286	0	0	3.7228	5.8797	34.878	77.024	166.74	273.34	470.4	708.51	996.25	1368.5	1760.4	2259.5	2799.6	3316.7	3973.9	4639.9	5512.8	6031.4	6670	7396	8050.8	8393.5	9104.2	9937.2	10479	10866	11350	11562	11736	12180	12164	12904	13069	13282	13357	13870	14692	14464	14950	14659	14506
0	2.7103	0	0	0	3.5712	11.47	47.425	132.54	258.91	429.21	653.13	942.97	1308	1693.6	2165.7	2737.2	3275.6	3830.6	4673	5445.3	6218.5	7120.2	7989.9	8911.7	10203	11013	12097	13265	13923	14506	15876	16351	18085	18571	19705	21345	22156	23333	23507	24402	24941	24648	25555	26123	26316	26407	26415	26920	27280
1.8539	14.95	0	12.586	0	3.5923	0	36.571	69.799	136.46	258.49	373.85	381.44	551.32	946.16	917.79	1163.5	1413.8	1654.3	2034.9	2293	2553.2	2870	3229.1	3504.8	3850.4	4139.9	4501.4	4687.6	5100.2	5377.5	5235.2	5524.7	5826.2	6148.8	6354.4	6929.9	7196	7316.7	7533.3	7804.1	8207.1	7950.8	8423	8772.3	9071.2	9207.1	9137.6	9161.1	9223.4
0	16.064	0	0	0	0.066523	0	5.3697	12.141	11.654	15.159	4.8553	25.74	34.403	116.97	203.57	332.46	551.69	776.21	1058.3	1355.9	1785.8	2194.5	2620.8	3189.5	3625.9	4166.2	4690.4	5187.5	5655	6255.1	6796.6	7420.3	8101	8773.3	9275.6	9828	10260	10866	10685	11474	11817	12073	12370	12545	12863	13133	13050	13611	13578
0	0.16648	1.8042	0	4.4201	3.3459	0	0	0	0	0	10.459	71.24	111.56	95.22	168.48	211.26	275.88	388.37	562.33	788.52	962.18	1334	1544.4	1929.8	2164.5	2506.7	3077	3376.9	3756.1	4351.2	4516	5133.3	5581.9	6161.2	6778.8	7245.8	7668.6	7940.9	8393.3	8929.2	9519.2	9678.3	9956.8	10072	10085	10251	10415	10877	11051
0	6.9738	4.1862	0	4.428	0	0	0.45572	27.019	58.328	131.18	203.88	331.12	503.35	728.75	1081.5	1483	1995.7	2495.1	3167.8	3947	4575.1	5414.5	6385.6	7088	8007	8876.9	9532.7	10159	10667	11602	12123	12932	13296	14428	14625	15228	14579	16790	17144	17893	16846	17705	17581	17757	17939	17823	18273	18604	18922
4.9089	0	0	0	5.5621	16.862	8.9137	26.731	82.898	245.81	441.81	798.09	1251.5	1828.2	2444.6	3222.7	3850.6	4769.1	5656.3	6586.4	7466.7	8113.3	9212.3	9593	10330	11684	11875	12819	13557	14381	15001	15626	16414	17165	17689	18321	18759	19440	20538	20671	21236	21910	21986	21816	22532	22703	23057	22987	22653	22640
17.619	16.696	0	0	0	0	0	0	0	10.62	18.248	37.406	67.204	141.76	247.93	424.88	616.41	903.24	1240.3	1550.2	1860.5	2366.5	2832.3	3409.8	4070.5	5049.8	5994.6	6864.4	7826.5	8662.2	9500.3	10518	11080	11867	12377	13165	13935	14671	15349	13977	14334	14698	15147	15193	15640	16019	15995	17866	17913	18317
0	0	0	0	3.0002	27.288	16.05	13.071	30.778	37.667	29.328	49.342	57.841	74.232	126.44	204.93	327.14	497.87	771.1	1072	1265.8	1599.4	2018	2377.4	2798.8	3370.9	3702.2	4240.3	4634.1	5062.9	5686.3	5975.4	6422.3	6864.7	7326.7	8662.2	8159	8640.6	9070.8	10257	10572	11089	11157	11163	11757	11615	12052	11648	10819	10761
0	0	0	0	0	14.913	52.517	109.47	216.95	309.88	447.87	646.87	835.08	1003.6	1281	1552.5	1860.2	2157.6	2475.8	2972.5	3441.5	3928	4471.5	5031.9	5787.9	6225.7	6612.3	7021.2	7752.9	8019.7	8642.2	9141.8	9732.6	9972.8	10173	10847	11290	11664	12174	12339	12623	13117	13148	13491	13626	13847	14176	14155	14523	14438
17.472	1.8376	0	3.5626	7.5266	0	0	0	0	0	46.55	90.089	178.39	257.07	410.71	541.78	763.12	911.81	1170.4	1420.6	1757.9	2155.8	2579	3120.6	3677.8	4136.1	4516.6	5307.8	5990.4	6498.6	6959.8	7642.2	8273.1	8912.1	9336.4	10055	10370	10769	11296	11403	11521	11561	11662	12492	12018	12089	12102	12144	12121	12260
0	0	0	0	15.062	0	6.3494	10.809	12.855	11.572	13.339	22.969	29.262	65.313	87.325	145.71	185.99	255.74	361.33	421.76	462.59	489.9	590.42	673.79	774.29	952.58	1149.4	1319.9	1377.9	1649.5	1717.1	1936	2091.2	2321.4	2534.1	2818.5	2856.2	2993.6	3100.2	3409.6	3582.1	3657.4	3860.3	3900.2	4053.6	4282.8	4411.9	4426.8	4485.4	4663.2
0	0	0	1.3627	4.7537	8.5818	16.572	6.7833	10.868	18.913	35.895	48.588	91.815	137.52	240.71	365.93	517.35	748.2	965.85	1106.1	1366.8	1620.8	1898.8	2157.7	2389.2	2588.4	2793.4	3121	3229.3	3654.4	3902.2	4317	4861.3	5279.5	5528.4	6001.3	6096.5	6465.7	6905.4	7064	7086.8	7144.2	7729.4	7901.8	8168.6	8357.4	8537.3	8773.9	8808.6	8880.5
0	0	5.6489	0	23.478	0	8.7883	2.9037	11.598	24.675	1.0209	5.2433	0	0	0	0	0	0	0	35.597	100.55	207.5	264.12	331.82	420.47	515.97	657.69	976.4	1149.2	1322.7	1516.2	1565.7	1875.1	1946.5	2873.5	3264.5	3565.1	3786	3929.6	4145.4	4396.8	4643.1	4619.5	4730.6	4830.5	4796.2	5015.3	5113.6	5173.4	5234.3
3.0382	4.9074	0.17168	5.1584	0	0	0	30.611	119.94	289.01	556.09	996.98	1438.8	2091.9	2862.3	3755.5	4735.7	5736.8	6697.9	7734.4	8667.9	9873.4	11296	12357	13879	15302	16314	17433	18381	19196	19798	20370	20947	21982	22824	23980	24960	25399	26071	26521	27085	27609	28497	28413	28893	29083	29480	29073	29259	29147
2.3803	4.7543	1.6335	0	0.06902	0	0	28.516	105.41	207.07	340.06	553.54	730.19	983.33	1257.9	1554.1	2002.6	2438.9	2897.1	3490.8	4062.5	4858.2	5609.7	6579	7274.4	8227.5	9092.7	10179	10664	11629	12495	13365	14034	14853	14338	15769	15400	17007	15864	16766	16435	16756	16166	16963	19291	19798	18545	16694	18837	18608
0	0	0	0	4.9074	7.1717	4.407	5.3125	11.531	16.413	51.648	114.13	195.13	351.73	525.09	776.88	1195.4	1459.4	1791.2	2124.5	2546.4	3014.4	3337.6	3890.3	4194.2	4611.9	5035.6	5357.1	5747.9	5985.8	6304.5	6841.5	7565.6	7993.8	8450.1	8629	8774.5	9221.5	9195.3	9396.2	8873.4	9764.8	9938.1	9814.9	9976.4	9889.2	10029	9874.5	10048	9710.9
19.861	0.8795	0	4.135	0	4.3731	0	0	0	0	0	0	0	0	0	0	5.6821	14.917	53.265	126.89	193.46	328.99	507.64	734.45	951.24	1261.7	1550.9	1891	2268.4	2660.4	3164.5	3557.2	3997.5	4303.5	4661.9	4947	5437.4	5973.2	6254.8	6509.5	6841.1	6884.7	7239.4	7396	7774.2	6766	8285.1	8312	8189.5	8156.6
12.624	2.8425	0	0.03631	0	0	0	0	0	0	0	5.0303	17.604	40.577	70.016	122.4	196.4	343.54	530.28	729.7	914.03	1213.8	1433.8	1863.9	2103.7	2483.1	2805.9	3127.8	3515.7	4001.3	4235.3	4683.4	5113.4	5539.6	5823.9	6483.4	6794.4	7448.6	7962.2	8259.8	8949.3	8937.4	9360.8	10134	10536	10850	11101	11299	11463	11450
0	0	0.79828	1.8494	2.0379	6.1329	0	3.9078	5.3088	2.9814	8.4204	7.0074	22.735	56	87.164	153.8	245.29	374.05	549.2	737.88	1002.8	1370.8	1590.4	1871	2097.9	2411.3	2664.2	3095.6	3516	3768.1	4132.8	4578.6	4964.9	5572.2	5706.5	6073.7	6206.6	6609.5	6777.1	7191.2	7503.3	7789.6	7691.6	7980.8	8274.8	8091.4	7982	8271.1	8402.6	8801.5
0	0.59436	0.42307	5.3031	0.5859	4.6872	4.9365	18.138	43.06	75.369	140.58	242.82	370.28	556.79	771.63	1060.3	1349.6	1742.5	2087	2562.6	3071.3	3527.9	4090.8	4598.2	5071.5	5369.8	6039.3	6429.2	6859.6	7199.4	7563.8	8238.8	8628.2	9108.7	9402.5	9832	10286	10637	10726	10966	11503	12155	12611	12243	12526	12700	12719	13119	13484	13544
0	0	0	1.4984	0	14.754	12.11	11.332	10.383	0.17235	26.389	23.051	39.702	49.287	73.516	121.25	208.76	308.36	490.75	693.15	960.69	1251.2	1506.4	1889.7	2194.8	2537.8	3018.9	3500.9	3806.5	4229.4	4627.7	5139.9	5555.5	5966.8	6413	6888.6	7478.8	7688.5	8137.1	8320.3	8514.9	8950.9	9414	9468	9848.1	10078	10482	10406	10623	10728
0	0	0	0	13.426	6.7202	12.355	21.23	23.162	45.543	95.986	186.32	377.68	636.75	923	1291.7	1815.3	2261	2849.9	3576.1	4846.7	4739	5786.8	7205.3	8491.1	9195.4	10307	11326	12545	13072	15014	13241	14087	14847	15787	16770	17486	18381	18958	19438	19886	20154	20299	20762	21148	21833	21574	21850	22218	22553
0.86116	4.1242	0	1.8823	0	2.8337	0	0	0	4.9295	27.09	53.554	132.91	260.92	438.05	643.53	1024.9	1375.2	1914.7	2594.9	2952.1	3831.7	4705	5285.6	6161.1	6919.2	7846.4	9072.4	9835.2	11021	11279	12093	13210	13755	14548	15276	15832	16638	17972	18160	18698	19261	19590	19953	20041	20619	20826	21129	21168	21007
0	0	0	1.6232	43.491	128.65	213.26	381.1	564.91	737.24	914.18	1222.6	1542	1747.2	2064.2	2570.7	3050.2	3778.1	4535.5	5234	6059	6950.8	7643.3	8632.1	9589.2	10434	11627	12458	13493	14696	15489	16837	17774	18716	20114	21237	22054	22761	23644	24988	25401	26003	26257	26903	27542	28241	27987	28227	28539	28917
0	0	0	4.7788	0	26.668	44.117	63.69	72.743	105.1	240.79	368.66	530.73	719.49	984.29	1359.4	1684.7	2077.5	2494.8	2878.3	3449.9	4045.9	4614.1	5368.5	6091.8	6810.7	7024.6	7573.1	8569	9248.8	9882.4	9758.3	10682	11451	12374	13274	13428	13553	14132	14673	15557	15621	16095	16490	16324	16981	17407	17551	17522	16873
0	0	0.71382	11.332	2.3672	6.739	0	3.443	0	0	20.845	75.159	154.19	327.19	513.32	715.42	994.68	1260.1	1448.9	1928.8	2312.9	2830.7	3228.6	3436.9	3674.5	3793.3	4107	4439.6	4710.4	5097.9	5356.1	5346.6	5582.4	5707	6158.4	6653.2	6717	6835	7190.2	7061.9	7171	7540.2	7581.2	7583	7625.8	7821.8	7911.3	7894.6	8048.5	8140.8
0	0	0	0	20.655	18.422	15.543	20.114	13.595	16.835	24.497	24.947	32.717	74.602	139.81	245.48	361.22	504.38	739.52	983.72	1306.4	1597.3	2060.3	2446.6	2940.9	3477.5	4029.8	4542.5	4965.4	5689.4	6347.5	6753.9	7610.3	8169	8789	9138.9	9809.5	10277	10700	10719	11196	11694	11742	11946	12223	12041	12465	12204	12229	12067
7.5226	3.2138	1.0169	5.0854	0	0	0	0	0	25.931	66.21	133.71	205.88	300.26	437.8	579.68	710.59	900.8	1066.4	1186.4	1419.5	1634.8	1813	2063.8	2205.1	2498.1	2670.5	2808.2	3061.3	3263.9	3433.5	3645.2	3718.3	4033.2	4262.6	4456.8	4392.4	4929.3	4574.1	4782.1	4956	5155.3	5127	5364.7	5522.5	5152.3	5426.7	5390.1	5535.9	5637.9
0	0	0	0	0	16.006	29.867	8.3159	43.43	40.17	35.147	48.795	75.88	86.451	129.29	196.42	237.46	367.44	567.21	801.17	1098.7	1483.2	1869.1	2326.9	2645.8	2928.1	3525.1	3885.1	4373.7	4799.8	5247.6	5877.3	6220.2	6562.9	6923.3	7487.1	7891	8083.1	8322.1	8599.5	9125.7	9804.5	9957.1	9553.6	9863.2	10283	10224	10342	10401	10487
0	0	0	0	4.1875	8.1749	7.6832	4.8759	19.146	11.636	16.999	25.207	37.646	85.602	162.03	271.79	441.16	636.72	873.38	1213.5	1511.6	1955.9	2341.7	2924.5	3410.2	4040.2	4375.8	5213.1	5605.3	6205	6719.7	7273.7	7948.5	8662.5	9043.2	9384.7	10376	10933	11316	11731	11860	11814	11903	11523	11809	12302	12645	12701	13110	13221
25.984	6.5506	0	0.15034	0	0	0	0	0	0	6.6852	55.259	81.959	165.82	299.2	451.99	751.08	1066.8	1459.8	1909.9	2374.7	3093.7	3713.5	4527.8	5398.6	6398.9	7256.2	8214.8	9559.5	10777	11157	12919	13992	14553	15783	16324	18680	20322	21344	22421	23260	24053	24482	25925	25653	26711	26463	26867	27489	28000
2.8845	0	0	0	0	6.8182	4.7153	3.9433	9.8902	14.509	23.267	35.799	53.696	98.537	192.5	304.75	507.36	752.89	1086.2	1419.8	1795.8	2294.9	2776.1	3403.6	4110.6	4832.6	5603	6487.9	7483.1	8489.2	9148.1	10641	11250	12407	13586	14478	15654	16646	17273	18401	19247	19946	20239	20635	20767	21359	21525	22086	22162	22722
0	0	0	4.3261	0	21.746	45.577	15.069	10.263	46.332	42.4	45.422	30.541	75.894	121.38	218.49	373.46	579.29	847.72	1179.8	1481.5	1945.2	2417.9	3038.5	3669.6	3234.1	3661.9	4087.1	4489.1	5034.4	5137.5	5385.1	5916.4	6466.2	6687.1	7287.3	7660.9	7958.8	8587.8	8846.2	9187.6	9359.5	9630	9832.1	10132	10296	10499	10621	10706	10752
16.601	0	0.15435	0	0	0	3.064	14.123	12.81	21.9	27.833	49.304	93.361	198.39	324.86	493.33	709.41	1052.4	1417.5	1890.4	2447.3	3196.7	3940.6	4676.5	5444.7	6291.1	7171.9	8011.5	8943.6	9598.5	10392	11419	12577	13754	14370	15055	14390	14789	15135	16068	16415	17231	17575	17706	17880	18036	18252	18382	18890	18923
0	0	0	0	1.4376	5.076	13.63	17.948	12.264	0	4.5019	2.0552	3.2128	22.422	48.796	99.747	181.85	316.17	506.37	755.18	1069.3	1426.8	1980.6	2524	2983.8	3668.3	4399.9	4818.7	5309.9	5869	6685.9	6903	8038.5	8461.7	9214.2	9853.5	10398	10779	11330	11933	12336	13077	13373	13510	13769	14075	14047	14466	14156	14384
0	0	0	11.833	2.0934	8.5928	9.7446	3.6796	4.713	7.7094	19.244	0	21.928	37.654	40.707	64.769	98.833	144.13	208.86	347.88	453.87	632.44	773.71	954.86	1292.2	1596.5	1853.3	2175.7	2428.3	2773.2	3214.2	3491.5	4015.8	4535.7	4893.1	5397.7	5394.2	5470.6	5857.1	6291.6	6720.4	6701.4	6791.6	6797.3	7110.5	7426	7858.5	7419.7	7407.3	7150.4
0	3.0864	0	0	6.6192	10.718	1.9483	3.2981	0	2.3291	10.921	19.977	6.2025	11.392	21.413	20.983	52.831	69.633	98.265	134.65	226.07	263.7	352.06	466.65	522.84	757.53	996.6	1327.8	1567.2	1861.4	2231.1	2795.7	3121.8	3305.6	3764.1	3940.2	4061.8	4432.5	4498.4	4769.2	4810.9	5163.4	5207.6	5375.8	5200.7	5369.9	4585.6	4471	4426.7	4441.3
8.5763	0	0	3.0525	0	0	0	0	0	4.0901	34.306	85.35	156.2	264.81	418.14	637.66	905.81	1240.2	1589.3	2042.7	2548.8	3153.3	3620.8	4057.8	4607.1	4992.4	5424.3	6248.2	6859.9	7455.5	7953.5	8375.4	8248.1	8753.5	9013.4	9699.6	10121	10560	11059	11047	11652	11622	11879	11885	11875	12394	12434	12239	12502	12225
0	3.6972	0	0	0	11.99	0	5.4055	0	5.5056	11.442	6.7951	21.933	53.936	116.55	233.89	380.48	630.56	939.28	1220	1731.3	2055.7	2537.9	3220.3	3686.9	4171.1	4919.9	5633.7	6183.8	6910.3	7263.6	8307	8378.7	9612	10542	10687	11495	12205	12746	13136	13203	14180	14184	14388	14685	15020	15134	15506	15923	15605
7.0132	0	0	0	0	6.3005	7.7595	10.617	19.26	27.551	59.493	135.14	193.78	327.98	436	590.2	933.43	1165.3	1341.8	1538.9	1874.5	2113.5	2384.6	2670.5	2818.5	3065.8	3446.9	3746.3	4017.7	4302.4	4589.5	4743.7	4982.3	5168.6	5499.3	5562.3	5959.5	6016.3	6186.2	6448.2	6436.9	6693.1	6855.8	6898.9	7046.8	7045.1	7254.3	7296.7	7328.7	7376.9
0	0.50847	3.6341	5.795	8.2793	0	0	3.8379	0	0	9.9524	31.29	54.486	76.077	100.34	149.88	201.83	263.03	348.04	490.98	650.14	866.44	1070.7	1290.4	1573.3	1823	2120.3	2671.1	2913.1	3326.5	3579.7	3951.5	4500	4638.5	4906.7	5511.8	5599.9	5262.5	5728.7	5871.5	6292.7	6566	6374.1	6673.4	7032.3	6872.1	7139.9	7156.8	7014	6997.5
0	5.5359	0	0	2.6297	0	9.3921	7.0502	41.968	120.29	274.3	426.55	695.81	1013.1	1414.4	1874.3	2398.8	3029.7	3755.4	4279.9	4820	5796.5	6555.3	7398.4	8388.6	9419.8	10113	10907	11825	12272	13285	14017	14946	15524	16214	17221	18107	19512	19426	20008	20821	21418	21522	22264	22156	22055	23159	23372	23751	24006
0	4.2459	0	4.4114	2.907	0.75379	0	0	3.925	29.458	71.581	127.5	222.72	337.91	547.18	809.71	1087.2	1418.4	1907.7	2609.5	3305.2	3639	4393.4	5176.8	6047.1	6534.2	7220.4	8240.3	9062.3	10088	10639	11381	12658	13528	14485	15361	16473	17806	18766	19539	19913	21020	21571	21778	22436	22912	23288	23255	23694	23821
0	0	0	0	7.933	10.053	12.417	19.7	9.5754	23.992	25.532	46.205	70.557	102.26	158.47	263.85	414.35	631.65	875.09	1098.7	1475.9	1999.1	2404.7	2282.8	3267.4	3755.2	4285	3982.7	4485.6	4670.7	4849.6	4956.9	5423.4	5744.5	5966.9	6142.7	6259.5	6365.5	6327.4	6582.3	6672.5	6879.6	7070.5	7162.4	7150.3	7264.1	7080.8	7077.9	6772.3	6899.2
0	0	0	0	5.0834	14.48	25.627	9.5889	15.988	15.823	32.048	24.295	35.484	59.411	107.2	150.13	201.88	292.22	407.68	525.08	729.6	880.07	1116	1355.3	1553.3	1913.8	1991.7	2327.2	2472.2	2846.4	3167	3482.6	3883.8	4128.4	4390.2	4784.2	5076.8	5413.4	5677.5	6035.6	6377.6	6323	6463.2	6797.8	6863.8	7179.2	7309.8	7284	7478.5	7408.2
0	9.3305	10.499	11.911	0	19.125	0	0.92927	0	0	0	0	0	0	0	0	21.712	93.269	203.31	283.83	430.31	625.47	757.95	1021.2	1284.1	1642.3	2072	2534.8	3099	3621.3	4231.8	5063.4	5639.1	6399.3	7137.8	7774.6	8606.9	8998.5	9690.8	10237	10757	11332	11591	11810	11818	12332	12597	12788	12485	12937
0	0	0	1.5084	78.85	129.33	182.63	238.79	298.83	366.45	393.61	460.3	578.74	674.88	829.25	989.38	1239.1	1440.4	1724.2	1990.5	2187.8	2514.3	2935.8	3083.3	3400.9	3737.4	4062.3	4499.5	4954.4	5124.8	5454.1	5790.5	6346.3	6908.4	7352.3	7860.9	7929.2	8409.6	8546.2	8779.1	8716.5	8932.6	9201.7	9590.2	9814.8	9813.6	10217	10159	10288	10577
0	0	0	7.1155	7.4628	4.5472	0	0	0	0	27.197	82.691	186.73	337.97	549.37	824.65	1137.4	1470.5	1687.3	2148.3	2559.9	3025.2	3393.7	3698.6	4127.7	4583	4709.5	5344.9	5552.2	6298.6	6254.3	6701.3	7159.2	7332.3	7549	7184.5	8298.3	8299.4	9023.6	9577.3	9774.4	10098	10141	10504	10387	10664	10779	10872	10752	10627
0	0	0	9.9941	3.4882	6.4953	0.81453	7.2343	3.1655	9.7903	9.8921	24.699	38.744	77.295	109.9	198.05	264.9	382.19	580.4	779.88	1000.4	1250.2	1565	1907.5	2314.1	2814.1	3266.8	3832.6	4315.4	4690.4	5365.9	5902.4	6624.9	7494.7	8093.5	8670	9344.1	9764.9	9660.9	10189	10658	10769	11347	11903	12047	12137	12877	13690	14048	14566
4.4166	7.2432	4.2333	3.4061	0	0	0	0	0	7.8055	13.63	55.294	93.822	182.19	292.89	459.91	595.8	889.42	1266.5	1647.9	1948.9	2239.3	2573.4	2958.8	3307.6	3755.8	4253.1	4415.3	4673.9	5132.1	5331.5	5716.7	5964.2	6285.6	7177.9	7658.9	8111.6	8655.3	8670	9480.9	9735.4	9836.6	10055	10330	10679	10900	10954	11238	11189	11229
0	0	0	0	0.53345	11.203	12.638	18.814	32.734	57.653	119.12	219.36	337.66	533.74	752.4	1061	1328.3	1750.6	2118.4	2602	3133.9	3668.3	4229.5	5107.6	5700.1	6481.3	7256.5	7780.7	8582.5	9084.1	10381	11169	11915	13186	13953	14715	15527	16968	17175	18331	19077	19749	20177	20755	21106	21397	21967	22368	22737	22537
0	0	0	4.7636	2.6459	10.359	12.917	0	12.656	16.876	78.099	188.39	345.93	519.68	825.07	1161.7	1755.2	2214.6	3042.7	3642.1	4242.5	4515.5	4653	5800.1	6434.1	7497.1	8540.8	7910.7	8619.5	8574.6	9120.5	9459.6	9321.9	9732.5	10220	10529	10631	10947	10572	11463	11739	11559	11783	11601	11611	11746	11514	11576	11316	11273
0	0	0	7.892	11.89	18.831	3.4746	8.7849	0	0	0	21.344	52.329	36.392	176.9	351.71	344.04	552.4	690.14	925.43	1151.8	1365.6	1587.5	1725.3	2142.5	2178.3	2514.1	3322.3	2964.1	3369	3495.6	3907.9	4266.1	4474.1	4954.6	5131.9	5266.6	5678.3	5647.8	6051.3	6132.9	6582.9	6598.5	6760.5	6633.1	6770	6785.7	6653.9	6454.6	6465
13.082	6.3271	1.8842	0	0	0	0	18.968	55.104	81.816	253.92	429.13	698.9	1034.4	1374.6	1769.2	2364	3013	3562	4205.3	5095.4	5799.3	6451.9	7124.7	7787.2	8877.1	9910.9	10522	11654	12174	12921	13546	14131	15385	15851	16663	17235	18159	18293	19263	19184	19772	19727	19425	20246	20416	20501	20543	20363	19716
0	0	0	10.167	4.939	6.4045	1.96	0.18013	22.075	24.247	68.237	133.71	245.31	420.63	648.68	1020.3	1357.3	1858.3	2300	2898.4	3499.2	4342	4841.4	5535.4	6323.8	6184	7323.4	7905.2	8688.2	9100	9699.5	10446	11089	11799	12418	13111	13587	13854	14694	15058	16243	16177	16757	16791	17235	18263	18075	18001	17522	17426
0	3.5604	0	0	2.5154	0	0.75477	3.0233	0	7.7919	21.343	51.273	83.261	156.22	267.07	396.5	607.41	830.34	1105.5	1478.2	1866.3	2373.9	2783.2	3538	4106.1	4680.8	5323.4	5918.4	6664.7	7067.2	7714.3	8177.5	8561.7	9623.5	10084	10780	11162	11970	12400	13442	13253	13644	14289	14358	14810	13969	15745	15566	16035	15363
0	0	0	0	0.90351	9.044	1.8768	0	4.0254	11.218	46.261	121.99	232.23	434.84	655.97	960.05	1383	1942.9	2653.1	3461.6	4206.6	5161.5	6245.1	7692.8	8804.9	10416	11159	12187	13612	14320	15724	16760	17682	19121	20132	21182	22126	23518	23352	24470	25546	26409	26587	27555	27852	28594	29120	29496	29922	29600
0	0	0	7.6411	14.146	4.4231	0.59113	0	0.78153	0	2.2024	2.4602	3.1511	13.97	32.708	59.982	116.08	224.58	340.97	491.72	664.63	962.53	1263.5	1685.1	2159.8	2573.9	3186.7	3671.4	4423.3	4616	5669.9	6392.3	7165.7	7768.2	8467.1	9389.8	10334	10825	11739	12463	12900	13464	13672	14217	14768	15288	15613	15804	16011	16294
0	0	0	0	3.5658	11.854	12.589	55.783	149.14	364.57	596.86	965.85	1422.6	1824.2	2350	2928.2	3343.7	3985.2	4550.4	5187.5	5905.9	6510.1	7257.8	7817.7	8338.3	9126.2	9748.7	10407	11224	11620	12239	12804	13438	14360	14777	15289	15933	16272	16650	17287	17519	17912	18062	18448	18747	19089	19420	19848	20044	19978
15.617	7.9033	0	0	0	0.66851	0	12.869	18.731	64.399	108.75	201.96	297.95	498.82	681.54	901.49	1104.5	1395.7	1652.3	1929.3	2215.3	2423.7	2841.7	3168.3	3445	3874.5	4132.3	4502	4800	5177.5	5516.1	5749.7	6081.7	6433.3	6710.8	7215.6	7697	8108.9	8740.1	8786.3	9018.6	9384.7	9516.1	10134	10351	10640	10617	10274	10217	10236
0	1.1187	0	7.1247	11.035	0	9.0322	0	0	5.1813	60.504	147.49	281.82	407.28	861.31	839.08	1070.1	1313.1	1643.6	1842.7	2256.3	2685.2	3151.2	3683.8	3898.5	4596.8	4816.6	5029.5	5143.9	6476	6801.6	6572.6	7888.6	7269.4	7751.2	8262.7	8559.4	8701	10612	9363.2	9769.2	10247	10198	10558	10599	10889	10891	11070	11256	11331
0	0	0	0	0	59.781	140.71	270.33	429.01	625.65	879.05	1185.1	1569.9	2000	2428.9	3047.4	3606.4	4186.6	4715.6	5167.3	4684.1	5219.3	6966.4	7763.6	8259.1	8413.7	8995.1	9449.7	8622.9	10623	10961	11837	12176	12390	13077	13371	13969	14652	14610	15342	15373	15590	15704	15708	16055	15913	16175	16581	16388	16529
0.3007	0	0	0	3.5975	7.4976	6.803	22.419	22.646	52.287	77.141	153	287.61	439.48	610.99	864.19	1148	1512.6	1838.7	2191	3488	4292.4	3485.3	3903.3	4364	4659.3	5147.4	5457.4	7271.1	6142.3	6377.9	6450	6731.8	6944.7	7159.3	7241.4	7733.8	7967.7	8199.2	8326.3	8526.7	8777.2	9108.3	9199.3	9432.5	9574.1	9814.3	9944.1	9935.5	9962.6
0	0	0	0	14.209	16.573	23.544	31.438	55.573	103.47	201.85	301.33	493.41	652.4	790.21	1039.8	1275.6	1542.3	1727.1	2084.2	2419.5	3015.7	3346.2	3615.4	4017.6	4346.3	4991.5	5432.5	5926	6365.4	6935.5	7672.6	8424.2	8356.4	8698.9	9372.8	10439	11029	11314	12003	12264	13060	13385	13380	13716	13669	14097	14276	14616	14495
0	0	0	0	6.6957	41.67	68.622	112.72	149.35	195.91	256.18	360.82	494.58	645.18	850.47	1157	1451.2	1907.8	2428.7	2871.8	3563.8	4248.3	5052.5	6084.9	6495.1	6999.8	7572.5	7965.1	8641.8	9272.3	9282.5	9634.6	10136	10632	11651	11726	11663	11747	12385	12799	12891	13320	13980	14076	13806	14281	14745	14419	14608	14600
0	4.2016	0	2.3524	10.27	8.3639	3.7108	13.192	8.7697	19.932	15.612	36.321	61.31	102.22	150.57	245.02	332.08	411.77	547.03	675.84	869.01	1000.3	1237.4	1419.7	1758.6	1941.2	2145	2387.9	2763.9	3163.8	3313	3655.2	4016.8	4184.9	4554.7	4786	5201.8	5416	5670.2	5873.4	6217.9	6371.9	6681	6767.8	7260.5	7275.8	7445.8	7550.9	7760.1	7830
0	0.66837	0	0	0	0	11.994	16.506	38.245	66.046	142.26	231.99	406.08	618.15	780.66	1085.4	1459.5	1769.2	2105.6	2474.2	2866.7	3393.3	3807.3	4113.5	4664.5	5264.6	5740.7	6126.1	6759	6977.6	7528.1	7903.3	8337.3	8487.2	8888.1	9026.8	9456.3	9911.3	10246	10174	10448	11000	11043	11272	11267	11549	11472	11441	11730	11682
4.8362	12.135	0	4.0986	0	0	0	0	0.73266	6.35	15.531	23.358	77.069	175.2	393.84	689.08	1056.4	1553.8	2359.6	3038.9	3983.9	4905.3	6046.2	7435.4	9052.2	10502	12050	13613	14832	16839	18112	19840	22357	23863	25614	26688	28705	30304	31517	32900	34142	35258	35756	35826	38009	37062	37987	40288	40469	40893
2.9509	0	0	0	0.34497	1.6626	7.0098	0	0	3.6983	0	0	0	2.8909	56.201	214.34	407.99	641.09	954.02	1289.9	1697.8	2139.7	2549.8	3090.8	3393	3978.5	4561.6	5173	5521.9	5875.7	6371	6743.6	7334.3	7677.4	8123	8642.3	8996.9	9573.6	9883.8	10079	10686	10811	10581	10396	10274	10260	10606	10829	11019	11140
8.7742	11.855	6.4503	0.87372	0	0	0	0	6.4679	0	13.696	10.463	10.584	21.958	38.557	90.125	147.4	193.89	238.17	384	559.86	811.84	1015.1	1198.6	1507.9	1915.9	2374.3	2526.9	2800.1	3115.4	3400.9	3742.8	4033.9	4325.1	4682.1	4985.1	5255.8	5587.3	6142.7	6142.9	6520.2	7029.6	7218.9	7461.8	7107.7	7082.4	6211.2	6146	7594.5	7601.7
0	0	4.325	0	0	5.1301	0.65667	7.0703	17.218	17.483	33.023	40.316	58.04	82.406	107.87	156.02	199.2	257.22	370.09	543.29	718.5	926.76	1157.5	1531.7	1799.2	2185.5	2525.2	2903.5	3266.4	3845.7	4069.2	4719.6	5213.2	5724.8	6312.5	6744.8	7226.8	7736.2	8178.9	8791	9214.1	9266.6	9767.6	9905.9	10116	10329	10613	10696	10966	11042
0	1.995	0	0.51813	0	0	4.2159	0	0	20.276	59.768	120.31	199.5	312.17	464.58	685.24	903.67	1171.5	1390.1	1716.2	2061	2580.2	3195.8	3792.3	4282.7	4978	5879.5	6367.7	6982.6	7574	8535.9	8872.4	9904	10320	10893	11466	12435	12578	12563	13143	13754	14792	14401	14730	14781	15250	15487	15659	15357	15332
15.471	0	0	0	0	16.171	13.722	22.517	14.782	33.301	38.633	4.0311	18.062	26.765	81.018	184.67	285.13	489.81	539.93	659.92	873.15	1137.9	1441.8	1706.9	2128	2560.2	2863.6	3596.3	4240	4780.7	5077	6022	6618.4	7418.3	8134.2	8441.6	9375.4	10233	10471	11014	11270	11386	11493	11634	11903	12281	12629	12682	12970	13199
0	4.1765	1.786	1.9414	0	0	2.3433	2.8108	4.1999	8.5575	13.011	22.834	57.601	140.12	266.08	453.04	714.09	1023.9	1437.1	1836.1	2261.1	2767	3238.6	3827.3	4437.5	5180.2	5810.8	6497.8	7081.9	7780	8490	8843.3	9792.5	10256	10826	11397	11653	11790	12294	12701	13432	13642	13780	13458	13948	14254	14661	14478	14128	13991
0	9.7826	0	0	0	13.827	1.1926	0	0	0	11.381	55.654	128.9	212.57	350.45	477.73	648.47	880.52	1191.6	1485.1	1654.2	1884.3	2129.6	2264.7	2604.6	2892.1	3271.4	3843.3	4588.7	4865.5	5366.7	5765.9	6268.8	6564.6	6885.8	7169.7	7073.2	7614.6	7508.2	7856.5	7748.6	8138.6	8109.4	8014.1	8012.6	7823.9	7880.3	7782.6	7597.6	7370.5
0	0	0	0	5.4826	19.254	34.692	38.503	69.501	97.624	150.91	229.74	437.49	675.41	1082.5	1597.8	2120.4	2735.8	3458	4160.4	4999.5	5814.2	6678.3	7941.7	8481.6	9094.9	9982.8	11208	11492	12514	12911	13552	14814	15266	15963	16814	17260	18126	17940	19059	18987	19547	19369	19702	20608	20708	20774	20748	20790	20808
0	0	0	0.97809	8.1432	7.6904	0.34534	7.4135	10.342	17.156	61.844	125.25	209.07	289.63	440.25	629.44	870.14	1115.1	1427.6	1718.8	2029.2	2420	2760.5	3232.7	3633.7	3926.9	4269.2	4521.8	4996.7	5418.6	5612.2	6055.3	6561.5	7003.4	7309.2	7278.1	7835.6	8457.6	8470.5	9351.7	9550.9	9846.3	10338	10509	10690	10843	11015	11285	11370	11161
0	1.0558	0	16.224	0	7.4886	6.8769	9.2413	15.993	25.919	52.568	70.748	86.829	101.89	148.41	213.69	300.45	418.24	492.93	714.66	722.64	1015.6	1335	1631.1	1638.5	2216.4	2682.4	2735.1	3050	3007.3	3208.4	3444.9	3890.1	4567.2	4833.1	5088.2	5514.9	5939.1	6302.6	6436.1	6444.6	6849.6	7016.6	7302	7005.1	6951.6	7208.8	7336.4	7704	7580.5
0	0	4.6667	15.606	5.9961	12.777	16.956	42.036	73.003	106.92	145.37	205.38	256.93	358.44	430.77	515.55	611.12	773.53	903.15	1118.9	1414.4	1798.7	2049.1	2436.4	2830.7	3204.3	3697.1	4192.5	4590.8	5233.9	5713.5	6345.3	7135.1	7709.2	8066.2	8751.7	9317.7	10035	10207	10878	11123	11523	12199	12345	12749	12861	13178	13357	13772	14017
24.611	4.3861	3.2785	2.6346	0	0	0	0	0	0	0	0	0	0	0	0	0	0	0	0	0	63.741	159.75	302.92	571.13	1018.5	1355.3	1769.7	2233.9	2862.1	3568.3	4289.6	4999.5	5708.2	6483.5	7423	8162.5	8932.1	9596.8	10312	10661	10928	11477	11841	12371	12464	12802	12946	13233	13363
13.294	3.4089	0	0	0	2.18	0	0	0	0	0	0	0	0	0	0	2.0408	16.335	77.718	177.75	259.7	417.73	560.35	718.2	954.21	1121	1438.4	1672.1	1994	2358.5	2512.7	2937	3207.1	3546	3870.5	4173.3	4700	5039.5	5223.9	5509.5	5779.1	5972.2	6136.2	6179	6406.4	6335.5	6459.1	6459.2	6731.4	6864.2
5.7914	16.946	7.3533	0	0	0	0	0	0	5.9244	9.8163	5.72	15.718	35.343	65.445	123.45	165.4	224.38	340.93	470.38	625.2	829.79	1019.9	1327.4	1541.1	1829.4	2168.2	2507.7	2864.4	3295.6	3618.5	4167.8	4465.8	5083.1	5453.8	5772.2	6433.3	7193.9	7302.5	7800.2	8106.9	8495.8	8620	8979.8	9358.1	9388.1	9613.6	9703.2	9845.7	9874.5
0	0	0	0	40.248	46.485	42.003	76.08	133.02	197.9	282.8	418.92	667.66	796.3	985.81	1616.3	2114.7	2271.8	2796.1	3493.8	4207.1	5031.9	5710.1	5921.7	7549.4	8127.8	8980.4	10515	11510	12352	12690	13522	14603	13479	14595	15181	15648	16412	17046	17512	17870	17780	18386	18379	18762	18790	18397	19292	19571	19586
27.1	0	5.9212	6.4681	0	0	0	0	0	6.7045	48.866	86.863	137.47	228.72	368.52	579.62	852.95	1184	1602.6	2056.1	2595.8	3143.4	3746.3	4230.8	4791.5	5470.1	6126.6	6480.6	7370.3	8464	8180	8664.6	8901.9	9658.1	10137	10605	11175	11745	11585	12028	12273	12606	12596	12776	13209	13242	13468	13485	13440	13258
7.5716	1.7669	0	7.1759	3.8999	0	0	0	0	30.937	66.393	157.39	273.69	447.1	576.56	792.13	966.23	1313.2	1525.4	1789.2	2192.7	2574.3	2946.6	3404	3967.3	4393.6	4808.2	5198.5	5668.3	6181.3	6697.1	7047.5	7509.8	8082.5	8577.9	8818.2	9083	9617.9	9888.9	10223	10596	10950	11181	11271	11509	11798	11741	12037	12046	12020
0	0	0	0	7.5966	13.808	7.167	11.941	10.946	16.626	25.432	39.952	58.12	88.758	116.09	162.83	186.5	238.13	317.67	417.11	547.4	687.12	879.71	1088.7	1305.1	1535.6	1817.9	2080.1	2325	2815.5	3136.6	3390.4	3744	4104.7	4426.9	4691.3	4845.7	5355.9	5567.3	6058.6	6516.9	7154.6	7239.8	6954.7	7455.3	7423.5	7646	7612.3	7743.7	8077.2
0.57303	6.9594	0	0	1.5667	0.40205	0	0	0	0	3.0824	1.1377	6.8444	0	8.3906	32.685	59.668	123.26	193.85	329.87	466.2	625.76	864.38	1150.6	1468.5	1770.3	2139.1	2576.3	2909.1	3311.3	3608.1	4145.7	4687.2	5157.6	5625.6	6093.5	6412.6	6973.6	7501	7886.1	8256.3	8355.9	8847.5	8992	9076.4	9282.6	9414.7	9420	9600.2	9599.8
[truncated: 375 more rows]
[truncated: 78 more columns]
