# Supplementary material for: Limits on information transduction through amplitude and frequency regulation of transcription factor activity
Source: eLife. 2015 May 18;4:e06559. doi: 10.7554/eLife.06559 (PMC4468373; doi:10.7554/eLife.06559)
Supplement: Supplementary file 1. — Raw single-cell time-trace data for HXK1 (15259 cells), SIP18 (21242 cells), pSIP18 mut A (18203 cells), pSIP18 mut B (17655 cells), 1× reporter diploid (21236 cells), and 2× reporter diploid (19222 cells). The data are also available from Dryad Digital Repository (Hansen and O'Shea, 2015). DOI: http://dx.doi.org/10.7554/eLife.06559.014 [file elife06559s001.zip › source_data/2x_SIP18_HXK1_DM_70min_413nM.txt]

1.6623	11.064	0	0	0	0	0.21486	0	24.943	56.273	116.96	178.55	249.86	324.74	428.42	515.37	603.24	749.05	913.32	1163.2	1408.1	1637.3	1990.4	2277.4	2497.5	2891.8	3369.1	3776.7	4208	4702.2	5081.2	5286.5	5696.5	5879.3	5932.8	6339.8	6415.3	6995.5	6959.1	7330.1	7878.5	7677.5	7969.8	8016.5	8456.8	8099.8	8883	8615.3	8169.4	8682.6
20.119	12.436	0.68957	0	0	0	0	0	0	0	0.69255	24.2	39.371	66.442	120.96	159.52	284.87	489.8	646.73	856.39	936.78	1124.9	1679.3	1752.3	2121.3	2593.5	2961.7	3197.2	3626.5	3847.9	4520.8	4803.7	5027.4	5629.1	5996	5913.5	6508.3	6880.7	7638.6	7887.4	7386.2	8525	8795.4	8895.6	8810.2	8945.5	9193.5	9065.5	9206.2	9344.5
29.992	14.653	0	2.5078	0	0	0	0	0	0	0	0	0	0	0	0	0	0	37.948	64.103	52.574	91.871	81.881	122.25	197.76	265.74	321.6	419.02	499.89	670.39	849.37	1024.1	1260.6	1343.4	1572.9	1793.6	1956.8	2240.1	2441.5	2601	2723.7	2921.3	2992	3129.1	3246.1	3505.4	3519	3534.3	3521.6	3400.1
14.871	0	0	0	0	0	0.32471	5.0095	0	0	0	0	0	0	6.4073	0	4.7888	28.403	31.936	53.081	66.314	86.433	100.66	154.32	195.17	237.54	287.4	391.51	497.97	579.83	688.6	757.54	922.93	1058.5	1236.5	1427	1584.1	1701.9	1855.2	1909.9	2060.9	2141.6	2262.4	2217.7	2390.3	2398.6	2451	2506.5	2568.5	2589.1
14.244	6.1225	0	0	0	1.8319	0	0	8.1745	31.049	54.672	86.931	106.71	140.23	191.72	214.61	264.65	323.61	381.15	466.76	542.67	657.22	769.08	906.33	1067.9	1323.6	1527.1	1787.7	2087.9	2412.5	2663.8	2961.7	3335.2	3623.7	3940.9	4455.3	4611.9	4878	5366.1	5576.6	5932.5	6086.5	6324.2	6517.9	6778.8	6911.7	7066.6	7156.8	7278	7505.8
0	1.3545	4.81	0	0	13.126	0	0	0	0	0	0	0	0	0	0	0	0	0	0	0	0	14.163	35.689	55.107	69.29	96.362	149.32	171.56	237.63	253.94	362.87	449.17	549.53	655.81	831.12	960.06	1099.9	1250.3	1374.8	1564.5	1705.1	1835	2043.1	2180.2	2309.6	2402.4	2438.7	2491.2	2543.6
37.786	16.645	5.1547	0	0	0	0	0	0	16.669	43.231	82.64	105.72	155.67	207.08	274.77	368.7	470	564.83	691.06	841.56	967.99	1136	1221.5	1416.6	1542.1	1704.5	1803.2	1965.5	2130.1	2221.2	2392.6	2536	2682.1	2806.1	2939.8	3149.8	3256.5	3389.5	3562.9	3598.2	3719.3	3771.7	3901.5	3994.5	4086.4	4223.6	4250	4287.6	4331.2
25.367	3.9176	0	0	0	2.257	0	0	0	0	17.059	9.7791	22.788	17.528	41.363	37.292	47.043	92.516	106.95	139.31	230.42	339.38	461.46	612.17	811.16	1013.7	1202.6	1365.5	1624.4	1820.1	2093.1	2294.6	2564.4	2792.8	2963.9	3238.8	3451.6	3669.3	3900.2	4027.7	4180	4303.8	4332	4458.1	4483.1	4465.7	4566.7	4629.6	4659.6	4756.4
0	6.6476	0	0	0	8.8017	4.9575	11.941	6.6747	59.464	55.962	82.318	141.71	195.82	100.34	135.02	188.25	236.29	268.61	323.29	359.54	393.14	428.27	451.98	508.91	622.02	690.25	818.4	913.17	1057.2	1192.6	1433	1580.1	1788.2	1961.2	2139.9	2300	2449.3	2696.4	2689.2	2862.9	2847.1	2790.7	2932.4	3132.8	3388	3535.4	3604.1	3812.9	3901.4
0.00093335	7.9974	0	5.8053	4.017	0	0	0	0	0	0	2.1267	0	10.377	12.596	39.347	70.808	107.49	112.3	160.43	200.65	250.76	313	354.63	428.89	464.27	532.85	606.28	637.72	723.38	757.46	828.79	930.97	1049.7	1157.8	1185.1	1224.8	1298.8	1304.4	1284.5	1314.8	1435.5	1552.5	1532.8	1577.3	1591.4	1650.3	1714.7	1758	1888.5
19.066	1.3309	4.3609	0	0	0	3.06	0	0.31959	0	0	0	0	0	0	0	0	0	0	64.008	27.829	87.415	297.63	414.88	663.33	1022	1359	1903.1	2347.7	2713.9	3225.2	3916.2	4585.6	5064.6	5687.3	6335.5	6867.1	6433.5	7058.6	7323.4	7768.2	8100.3	8397.7	8626.3	8748.9	8728.8	8948.1	9210.3	9535.8	9406.4
12.203	9.5959	2.261	6.615	0	0	0	0	0	0	0	0	0	0	0	0	0	0	0	4.5432	25.883	37.044	65.446	120.76	159.94	178.97	260.37	177.79	235.7	282.62	312.12	351.78	456.19	733.64	968.05	1131.3	1203.6	1299.4	1397	1536.2	1711.3	1699.9	1825.8	1887.2	1947.4	2031.7	2104.9	2145.5	2207.7	2307.6
12.139	12.367	0	2.5512	0	0	0	0	0	0	0	0	0	0	0	0	0	0	0	7.7757	0	2.402	2.0613	33.307	99.63	225.25	373.87	514.28	829.94	1073.2	1432.8	1894.3	2310.7	2616.1	3033.9	3531.8	3872.3	4187.1	4529.8	4971.8	5216.7	5326.7	5591.7	5615.8	5727.9	6037.8	6090.4	6159.6	6152.3	6155.8
16.127	23.249	0	0.22439	0	0	0	0	0	0	0	0	0	0	0	0	0	0	0	0	0	0	0	0	0	0	0	0	0	28.172	25.594	86.589	71.767	99.372	108.52	127.24	177.41	271.47	308.23	340.3	316.18	402.01	432.16	468.36	453.65	498.99	607.74	703.32	701.03	627.5
0	0	0	7.2418	7.9852	7.6893	1.8254	0	0	0	0	0	0	3.3781	6.0909	49.683	71.613	139.64	202.37	265.69	358.06	470.5	541.07	710.97	814.1	978.85	1309.8	1345	1519.5	1872	2312.7	2446.6	2613.3	3157.1	2978.4	3467	3341.1	3394.1	4108.4	4352.5	4597.8	4764.5	4865	4981.6	4927.4	4301.3	4496.5	4735.8	4807.4	4832.2
2.1474	0.37392	2.0002	4.5427	0	0	1.0465	2.7123	3.9619	0	11.404	8.7288	10.684	24.157	32.294	46.514	59.994	110.26	119.35	194.66	258.81	315.59	373.5	447.45	587.92	583.16	619.85	733	719.86	734.48	812.08	788.45	811.61	881.33	899.64	912.89	1084.2	1235.3	1330.9	1379.4	1485.5	1527	1655.2	1689	1734.8	1885.9	2010.4	2106.9	2015.2	2041.6
21.39	0	0	0	0	0	0	0	0	0.91959	3.6344	2.9291	22.999	42.534	88.57	107.19	146.76	223.72	308.97	363.86	462.04	567.75	689.66	867.32	1045.2	1255.7	1466.6	1737.7	1889.2	2132.5	2317.3	2598.3	2916.3	3234.1	3497.5	3688.4	3897.6	4104.2	4327.3	4694.6	4849.7	5061	5282	5548.6	5789.6	5907.2	5828.1	5972.5	6045.6	6169.9
17.371	6.9118	2.8583	0	0	0	0	0	17.595	22.295	60.571	92.631	123.02	178.79	110.74	60.397	99.508	142.48	195.33	304.93	444.31	601.67	773.97	952.96	1157.8	1388.2	1608.2	1837.5	1999.2	2179.4	2455	2725.2	2921.4	3158.7	3248.9	3211.4	3383	3592.9	3320.8	3605.3	3695.9	3793.8	3636.5	3687	3672.7	3762.9	3894.4	3921.1	3925.7	4060.7
15.189	0.47475	0.34473	2.495	0	0.76523	0	0	0	0	0	0	0	0	0	0	0	18.616	63.938	166.87	307.54	409.36	615.1	863.77	1067.4	1347.1	1508.6	1753	1996.2	2213.6	2656.6	2910.7	3100.8	3193	3608.8	3983.5	4294.5	4394.8	4676.1	4917.3	5084.4	5334.7	5476.2	5762.6	5657.1	5733.8	5753	5835.7	6105.8	6163.8
0	0	0	1.8306	5.5913	8.6061	5.6564	15.245	12.044	9.0663	15.136	23.022	18.177	33.634	44.764	40.163	66.232	66.538	118.67	150.62	204.61	281.35	358.48	472.78	589.45	749.65	1070	1328.1	1667.2	1981.5	2326.6	2787.4	3218.2	3691.5	4122.9	4719.1	5131.1	5525.4	5915.8	6130.2	6495	6632.9	6816.3	7058.5	7138.7	7399.6	7450.7	7533.2	7608.7	7864.2
9.5615	9.9077	0	0	0	1.4742	0	0	0	0	0	3.5923	7.2784	20.594	44.141	51.196	69.714	98.031	107.03	161.25	193.03	255.68	336.18	413.16	550.48	686.52	788.88	912.5	1080.8	1284.1	1442.6	1575	1800.7	1885.7	2048.2	2162.3	2308.6	2491.1	2677.1	2792.4	2878	2954	3121	3163.9	3179.5	3277.2	3442.2	3499.8	3550.7	3546.3
0	0	0	7.1256	16.469	32.922	40.254	65	68.849	81.144	106.52	100.44	136.74	165.38	178.39	183.37	185.98	225.91	235.13	241.74	236.16	237.8	231.47	292.54	337.7	376.3	467.38	530.06	705.27	786.41	909.46	1040.7	1185.2	1287	1442.8	1701.1	1870	2096	2333.6	2528.2	2601.1	2805.8	2864.5	2820.9	3190.4	3445.9	3358.9	3143.9	3472	3173.7
0	0	0	0	0.94117	9.545	13.933	16.668	22.033	21.15	30.475	28.135	31.097	39.906	57.947	72.134	99.349	100.91	133.54	145.56	167.56	202.09	220.32	258.66	309.18	327.77	366.54	428.97	477.68	579.36	682.45	821.19	953.34	1089.9	1225.5	1386.8	1548.8	1689.1	1778.1	1920	2051.7	2145.4	2196.1	2292.7	2359.5	2417	2480.2	2533	2508.7	2600.1
0	0	4.0062	5.7126	3.1071	11.231	3.4455	8.5572	1.6444	1.6904	1.8369	5.2017	0	0.27854	0	0	0	17.296	29.133	73.841	105.11	148.93	216.18	380.55	561.11	772.07	984.63	1257.4	1563	1993.7	2313.3	2783	3203	3612.1	4096.1	4500.4	4984.5	5438.5	6022.6	6085.8	6495.3	6842.1	7114.1	7220.9	7510.7	7983.3	7586	7911.4	7520.4	7646.4
17.101	5.0235	0	0	0	0	0	0	0	0	0	0	0	12.865	39.626	83.526	144.32	239.81	353.62	464.1	596.49	768.84	950.72	1206.9	1504.6	1751.4	2119.7	2387	2762.6	3115.4	3472.9	3737	4217.3	4522.2	4902.5	5226.3	5396	5666.9	5917.1	6150	6647.9	6751.3	6777.2	6808.6	7213.3	7043.7	7192.3	7233.9	7374.3	7534.8
0	0	0	1.0914	7.1156	25.614	18.193	26.275	29.099	44.984	51.969	52.367	68.575	66.493	59.336	35.297	43.636	54.105	92.084	108.49	184.97	260.98	322.63	460.02	631.13	798.72	1024.4	1353.9	1692	2132.4	2696.7	3234.9	3888.6	4410.2	5179.6	5729.7	6469.5	7016	7375.9	8361.9	8533.6	8572	9555.6	9692.3	10158	10155	10962	9441.2	11133	11515
27.891	18.919	0	0	0	0	0	0	0	0	0	0	0	0	0	0	0	0	0	0	0	0	8.6766	42.497	61.05	97.788	142.16	235.27	274.11	354.37	470.75	586.82	709.08	813.37	986.68	1106.2	1331.3	1495.9	1789.9	1956.8	2114.4	2181.9	2278.9	2370.6	2432	2522.5	2611.7	2726.4	2793.1	2822.2
17	7.7721	0	0	0	0	0	0	0	0	0	0	0	0	9.2853	32.97	108.33	150.63	255.51	343.96	438.61	627.87	788.22	946.07	1101.7	1231.1	1326.3	1690.9	1839	1869.2	2237.7	2558.3	2837	3126.2	3355.6	3526.3	3709.4	3912	4074.2	4263.7	4312.4	4611	4760.1	4893.4	5047.4	5087.7	5176.5	5212.8	5279.6	5314.3
32.492	28.426	10.462	13.691	0	0	0	0	0	14.06	53.702	106.68	157.97	214.25	291.65	355.72	449.94	557.93	671.83	844.61	982.47	1148.5	1244.6	1459.8	1619	1816.2	1965.1	2135.6	2272.9	2369.8	2618	2837.8	2924.4	3147.8	3231	3332.8	3513.2	3743.5	3855.1	3941.6	4027.6	4142.6	4192.1	4230.1	4315.9	4449.1	4625.6	4659.3	4761.9	4825.3
0	4.6502	7.0511	15.93	0	0	0	19.318	0	14.242	11.371	0.77022	14.687	46.491	53.492	58.7	108.46	152.55	250.51	386.37	531.3	854.91	885.93	1169.9	1333	1734.4	1774.7	2117.3	2328.5	2511.8	2736.6	2861.5	3156.7	3314.4	3564.3	3941.8	4100.2	4105.9	4226.3	4588	4740.3	4848	5049.8	4986.5	5097.6	5213.3	5344.6	5480.7	5463.9	5462.2
23.815	9.2505	0.21506	0	0	0	0	7.2451	0	0	0	0	0	0	0	0	2.5294	56.16	102.23	167.91	246.33	368.79	509.99	794.69	966.26	1136.8	1238.9	1560.3	1778.6	2030.9	2244.4	2563.8	2890.7	3203.9	3482.1	3769.3	4100.1	4497.7	4550.3	4918.6	4945.2	5212.9	5269.2	5515.5	5662.5	5740.5	5788	5986.6	6028	5929.2
20.981	6.2224	0	2.8311	0	0	0	0	0	0	0	0	0	10.972	13.789	48.148	72.191	133.78	213.79	306.83	404.7	531.6	685.67	866.22	1020.9	1230.5	1376.9	1551.8	1783	1983.2	2262.1	2399.8	2639.5	2759.6	3055.9	3217.6	3373.6	3499.8	3818	4055.6	4152.1	4280.5	4491.4	4564.1	4579.2	4665.7	4774.5	4964.2	4843.2	4797.3
18.131	10.333	5.8166	0.21229	0	0	0	0	0	0	0	0	0	0	0	19.137	49.634	136.4	175.45	249.46	325.56	410.74	492.74	618.76	694.02	813.61	929.33	990.22	1154.4	1232.9	1207.2	1253.4	1385.5	1458.8	1599	1730	2007.5	2115.4	2022.5	2235.2	2203.5	2234.9	2484.6	2526.1	2508.9	2487.9	2354.6	2474.9	2499	2528.7
3.353	0	0	0	2.119	4.4554	0.3415	12.022	20.783	15.337	23.201	22.073	39.796	50.479	54.999	70.546	91.019	110.7	154.03	187	240.47	271.11	313.99	365.42	422.15	516.75	592.34	665.45	737.05	837.91	942.44	1028.9	1116	1178.2	1285.1	1394.5	1456.7	1546.3	1621.3	1652.7	1709.4	1807.1	1861.5	1913.5	1955.7	1980.1	2041.7	2037.5	2050.2	2085.5
14.799	9.3873	0	0	0	0	0	0	3.3303	0	0	0	0	0	0	0	0	0	0	4.4246	58.56	138.6	227.21	428.89	583.92	826.75	1039.3	1302	1542.7	1751.2	2009.5	2295.2	2535.5	2740.3	3116.2	3465.8	3669.6	4037.2	4409.6	4699.4	4835.7	5175.3	5340.7	5269.8	5674.1	5299.7	5943.8	6034.8	5905.4	5899.4
0	0	1.474	0	0.11563	11.586	0	16.235	15.756	15.001	23.773	28.168	40.157	49.219	69.814	105.34	167.16	225.36	305.34	419.4	579.92	696.92	920.36	1092.8	1314.2	1552.6	1821.1	2115.7	2420.1	2789.6	3020.1	3312.7	3695.7	4049.1	4489.7	4907.8	5294.6	5545.6	5809.6	5974.1	6281.4	6535	6640.6	6769	6973.7	7051.6	7007.2	7110.1	7322	7364.4
17.249	10.616	0	0	0	0	0	0	0	0	0	0	0	0	0	0	0	15.631	67.909	151.14	245.26	343.14	531.53	705.6	923.4	1101.3	1331.3	1574.4	1819.4	2128.5	2374.4	2704	2951.9	3247.1	3678.1	3892.4	4272.2	4649.4	4785.1	5250.1	5424.4	5618.5	5601	5774.6	5829.3	6182.4	6299.2	6775.4	6410.9	6442.1
18.126	9.6774	1.6276	0	0	0	0	0	0	0	0	16.133	42.85	89.027	145.08	225.51	323.29	629.62	809.32	674.47	662.8	790.42	951.19	1264.1	1784.9	2050.3	2144.7	2490.7	2840.9	3513.8	3438	3900.2	4112.6	4510.3	4957.8	5169.4	5430.5	5677.9	5943.7	6262.1	6401	6822.2	6823.1	7117.1	7375.6	6845.4	7514.6	7581.4	7640.5	7875.3
8.0581	5.3314	0	0.67818	0	0	0	0.32411	0	5.6512	14.84	46.483	60.869	109.68	163.3	183.7	252.51	276.12	249.14	288.14	367.1	352.84	415.33	463.22	494.13	538.76	568.69	520.77	550.36	651.97	579.68	599.06	618.34	622.87	665.64	726.88	819.92	906.59	934.44	994.21	1002.5	1034.4	1073.4	1173	1131.2	1363.8	1347.1	1459	1270.7	1315.5
17.789	9.9202	0	0	0	0	0	0	0.51774	0	0	0	0	1.4491	13.71	31.952	30.849	49.798	46.853	67.455	76.953	84.874	102.08	97.113	117.32	136.24	190.63	237.39	309.54	420.03	519.89	708.79	921.27	1199.1	1464.9	1694	1985.3	2140.4	2418.3	2671	2928.2	3160.9	3319.1	3405.4	3435.8	3561.2	3662.7	3663	3834.8	3857.2
3.9749	0	0	2.4085	0	3.9084	0	1.1695	11.779	0	0	0	9.0256	14.678	21.734	24.535	14.621	25.048	40.946	54.239	63.226	63.831	77.423	106.56	132.19	161.86	211.65	233.21	269.1	304.08	351.84	357.5	419.35	463.28	555.96	613.21	653.15	737.32	770.67	767.46	839.88	867.94	883.44	892.43	935.54	979.66	1001.1	1056.2	1059.6	1107.6
0	0	0	0	6.709	8.3313	7.8621	0.36286	2.8258	2.3184	10.011	49.4	86.372	186.75	275.18	389.33	505.8	641.79	771.52	950.19	1084.6	1317.4	1512.8	1818.6	2023.8	2436.8	2662.3	3017.7	3549	3892.5	4271	4838.4	5332.8	5721.3	6014.8	6271.2	6555.7	6813.4	7144	7130.4	7272.6	7403.7	7666.7	7718.7	7774.5	7691.7	7757.4	7788.8	7774.2	7829.4
0	0	0	0	12.859	10.641	4.6302	14.779	35.182	19.297	37.795	28.678	48.541	53.072	56.236	70.408	74.212	75.671	82.547	92.061	91.287	100.63	99.67	105.57	124.33	131.64	135.51	165.33	155.1	191.1	182.76	236.99	230.88	226.86	249.43	273.63	301.61	331.67	347.06	376.59	386.85	426.35	422.66	467.76	468.68	492.01	489.77	538.95	510.09	525.22
0	0.57277	3.8538	0.8747	1.7483	0	0	2.3935	4.4247	0	3.124	3.4677	5.0093	0	0	0	0	0	0	0	0	0	0	0	0.34457	18.197	27.782	53.798	85.393	124.82	146.6	187.04	213.74	269.11	306.75	347.71	359.9	394.23	433.65	477.05	522.03	533.7	526.88	577.32	572.03	593.61	621.96	614.16	657.6	636.15
0	0	0	15.631	6.8894	3.2733	16.176	17.65	12.538	8.73	18.626	13.135	9.6255	10.163	0	0	0	0.54079	25.61	72.267	116.42	184.38	240.24	321.63	473.29	586.17	697.12	830.51	1017.9	1139.9	1237.1	1388	1605.4	1782.3	1893.5	2060.7	2267.6	2417.7	2497.6	2599.6	2707	2708.3	2887	2915.4	2952.5	3088.2	3099.1	3165	3262.4	3269.7
4.2202	0	0	1.3924	0	2.9765	0	1.6177	10.071	15.731	38.111	76.945	121.93	246.29	402.07	577.9	821.86	1079.4	1357.9	1637.2	1964.9	2270	2484	2828.9	3284.5	3620.3	3862.5	4294.4	4488.1	4833.3	5052.4	5311.7	5411.7	5650.1	5989.8	6257.9	6615.3	6423	6696.6	6965.6	7003.7	7068.4	7098	7310.3	7281.4	7373.2	7274	7184.1	7188.1	7367.5
5.4735	3.4369	0	0	4.933	0	3.6465	0	0	0	16.161	26.729	41.588	72.622	87.836	115.59	135.69	172.86	205.93	247.37	302.57	314.13	345.57	435.88	472.3	521.1	582.31	626.09	681.02	786.89	790.37	835.56	867.32	908.3	949.4	996.3	1073.4	1021	1123.2	1102.7	1163.7	1228.4	1275.5	1223.1	1212.3	1297.7	1326.3	1328.7	1336.6	1298.4
0	6.2567	2.0647	0	0	6.0834	0	0.5936	0	0	0	0	6.7867	39.084	66.672	82.739	169.22	263.46	333.55	548.36	766.07	898.13	1149	1353.8	1621.4	1857	2021.8	2537.6	2701.3	3011	3187.6	3532	3943.7	4251.5	4527.4	4660.9	4749.2	4960.7	5182.3	5540.3	5651.2	5524.2	5675	6039.9	5948.8	6028.3	6039.8	5946.2	6295.5	6361.9
30.12	9.8021	1.6552	0.86758	0	0	0	0	0	32.758	73.766	132.69	206.74	292.89	405.27	562.2	766.28	1029.3	1256.1	1540.1	1812.4	2149.7	2341.9	2760.5	3130.9	3417.1	3732	3904.5	4185	4455	4652.1	4940.4	5239.5	5559.6	5766.5	6001.2	6235.2	6595.4	6888.1	6979.5	7112	7251.3	7232.4	7215.1	7294.5	7455.2	7424	7334.7	7363.2	7449.5
0	0	2.7924	2.6811	0	5.868	6.9392	8.4354	7.8284	7.8354	41.696	43.414	68.139	101.79	146.91	203.29	273.72	363.33	458.63	679.62	830.25	810.7	925.27	1046.4	1271.2	1508.3	1573.3	1725.2	1869	2011.5	2133.4	2411.8	2623.9	2894	3212.6	3454.6	3732.1	4057.2	4313.3	4592.5	4841.2	5045.5	4988.3	5297.8	5222.6	5477.1	5634.2	5528.5	5807.9	5809.5
4.0374	3.8919	3.6917	0	0.36947	0	0	0	0	0	0	0	0	9.6968	40.515	64.117	110.07	142.5	210.7	258.13	339.84	427.89	608.31	820.72	941.1	1154.9	1338.7	1553.4	1817.4	2050.8	2201.9	2449	2640.5	2845.3	3112.9	3168.8	3468.4	3514	3773.2	3832.9	3890.6	4064	4230.7	4195.1	4259	4241.9	4414.3	4460.9	4459.3	4378.9
21.119	16.561	3.6263	0	0	0	0	0	0	0	0	0	0	0	0	0	0.10661	34.257	61.017	119.76	178.55	247.52	322.27	372.81	444.97	493.57	570.62	635.05	709.15	733.98	873.83	1016.7	1094.8	1215.3	1271.2	1260.8	1289.1	1341.3	1422.4	1482.1	1524.2	1580.6	1659.9	1675.7	1789	1822.1	1832.1	1746.5	1863.5	1943.3
0	1.5982	0.61594	0	2.2821	2.0859	0	0	8.63	14.664	15.419	21.665	24.264	16.967	25.033	29.645	32.83	40.027	40.472	61.517	51.099	65.987	61.474	79.442	98.645	135.35	195.2	267.13	353.14	439.12	547.11	654.3	779.9	866.05	1015	1132.9	1246.1	1422.6	1551.1	1744.2	1875.7	1905.6	1944.5	2179.7	2229.2	2330.9	2400.7	2535.2	2596.2	2533.8
10.881	16.051	0	0.1943	0	0	0	0	0	0	0	0	0	0	1.7715	7.1143	0	1.455	5.5629	17.766	6.3006	21.152	19.56	137.96	121.38	164.34	177.57	222.85	289.16	332.38	346.76	429.7	552.78	599.79	720.63	788.43	893.87	968.6	1055.1	1082.3	1068.1	1127.7	1194.3	1253.6	1277.1	1262.7	1290.2	1299.6	1275.3	1315.7
0	0	0	0	9.3044	14.841	16.281	15.324	15.289	19.886	16.503	30.887	25.519	22.369	36.607	38.795	41.109	55.711	81.473	130.88	191.98	241.27	315.24	426.29	505.48	585.12	651.4	724.2	809.54	872.2	958.75	1012.6	1120	1160.6	1204.8	1274.9	1313.2	1375.1	1406.9	1428.9	1485.9	1487.2	1564.7	1532.6	1577	1554.3	1614	1618.6	1663	1638
0	1.1973	8.4892	0	13.733	43.248	51.949	37.376	81.482	95.159	121.65	160.74	173.37	199.19	246.22	281.88	344.93	397.55	422.46	487.38	541.74	603.12	705.66	676.03	689.12	739.43	827.28	871.37	943.21	989.95	1050.5	1067	1195.5	1277.4	1363.3	1315.5	1429.5	1477.6	1579.2	1654.1	1740	1819.6	1792.4	1852.4	1834.1	1975.9	2028.7	2002.2	2021.8	2029.8
2.1555	0	0	0	0	8.8476	7.1153	0	0.31485	0	0	0.46312	5.3244	15.689	23.978	60.605	113.94	137.32	221.56	330.52	424.37	514.79	644.27	803.13	1007.8	1015.7	1058.6	1238.7	1777.7	1725.7	2125.7	2186.3	2461.1	2809.9	3042.4	3633	3876.9	3984	4362.8	4644.9	4795.5	4909.6	5248	5425.1	5734.1	5819.6	5961.9	6336.4	6358.3	6319.3
0	2.1385	0	0.67641	10.674	3.2849	0	2.4943	0.34212	5.4181	10.756	11.857	12.798	36.802	37.437	44.932	50.946	71.316	108.23	194.72	282.89	389.82	561.65	798.55	1056.8	1296.3	1637.4	2024.1	2372.1	2902.2	3233.2	3778.7	4074.8	4533.4	4963.6	5245.3	5671.3	6023.1	6400.3	6789	7185.5	7545.2	7730.3	8119.7	8284.2	8546	8689.6	8683.9	8789.4	8755.2
0.67639	0	0	0	0	0	11.871	3.7934	12.119	0	0.95161	0	13.332	9.9866	12.447	8.0973	0	2.6543	4.1661	6.5298	0	1.9431	3.6152	3.0106	0	4.4504	0	13.122	8.3399	16.39	33.215	43.906	58.071	80.037	101.24	149	139.58	149.81	200.06	223.68	276.04	265.54	315.03	343.53	363.53	382.58	400.4	440.65	440.29	470.48
0	0	0	1.5612	1.2613	14.384	7.6021	17.778	15.325	13.495	41.998	61.771	120.96	226.35	320.25	447.76	616.33	754.82	1009.1	1298	1559.7	1722.6	2057	2313.2	2621.3	2934.6	3284	3453.3	4073.7	4429.5	4586.7	5062.6	5645	6086.7	6427.1	6819.2	7107.7	7489.3	7756.9	7876.5	8089.6	8043.5	8414.6	8991.1	8983.6	7497.6	9357.2	8162.3	8849	9322.4
0	0	0	5.8778	4.9059	3.5384	0	0.66354	0	0.38741	2.0273	4.759	10.236	6.9043	22.087	26.484	48.269	54.672	77.135	68.979	99.951	186.94	276.54	434.89	525.71	651.04	832.01	963.74	1204.9	1447	1592.1	1887.8	2178	2382.2	2733.5	3062.2	3233.1	3436.8	3611.3	3952.5	4044.1	4190.7	4343.8	4474.2	4567.6	4656.8	4719.3	4826	4757.3	4884.7
14.425	4.2203	0	1.8956	4.4397	0	0	0	0	0	0	0	0	0	0	0	0	19.526	43.646	98.414	107.65	192.82	212.07	307.24	400.37	505.12	599.04	685.78	880.51	907.58	1045.1	1179.8	1338	1428.8	1578.6	1737	1837.1	2043.9	2164.4	2236.8	2400.6	2417.6	2623.1	2488.4	2545.4	2605.9	2668.9	2668.3	2609.2	2660.7
22.672	6.4315	0	2.2084	0	0	0	0	0	0	0	0	0	0	0	0	5.3471	0	9.1562	24.525	57.282	99.886	150.97	211.86	223.05	252.25	302.56	346.71	410.22	515.18	584.03	695.97	834.38	874.41	897.97	932.65	1004.8	1010.4	950.25	1019.6	1096.9	1107.1	1186.3	1169	1155.1	1182.4	1223.8	1189	1167.4	1142.9
0	2.8156	0	2.2846	0	0.40988	12.279	15.627	24.402	15.843	20.907	14.336	5.5026	12.326	8.6231	18.411	19.525	30.027	25.651	30.656	31.869	27.729	20.515	35.377	37.89	45.814	46.319	60.736	63.52	59.664	79.484	76.257	105.22	110.51	138.18	113.77	175.54	152.26	195.72	190.43	176.67	230.29	253.65	243.36	258.51	263.96	311.57	286.76	276.22	322.97
37.819	24.849	24.709	13.13	0	0	2.4032	3.2059	4.0371	8.1032	13.723	0	0	0	0	0	0	3.7416	29.867	81.284	107.08	149.36	199.97	245.05	265.22	319.66	388.21	460.17	568.6	695.95	790.45	980.2	1079.4	1266.4	1499.4	1847	2028.9	2348.2	2598.8	2961.4	3046.4	3225.4	3410.9	3539.3	3716.9	3879.9	4137	4312.1	4192.4	4275.7
14.377	14.651	0	0.063182	0	0	0	0	0	0	0	0	0	0	0	0	0	5.8981	40.735	76.998	137.45	186.77	282.01	397.33	508.58	687.01	779.73	987.79	1161.8	1324.6	1492.5	1790.2	1941.6	2156.2	2460	2679.8	2985.3	3162	3383.8	3614.4	3742.4	3837.6	4202	4358.2	4304.8	4509.4	4628.2	4705.8	4625.9	4611.7
21.853	1.7961	2.9747	0	0	0	0	0	1.1407	0	0.66129	0	0	0	0	0	39.471	28.2	67.151	84.302	211.99	278.04	379.66	405.15	691.39	890.17	1061.7	1211.6	1380.4	1692.2	1926.8	2357.4	2636.8	2923.2	3189.7	3493.9	3791.8	3944.1	4404.6	4393.5	4630.7	4586.1	4928.5	4700.1	4889.6	5060.3	5091.5	5104.4	4796.1	5247
26.299	0	0	0	2.0024	0	0	16.064	0.17021	28.191	11.445	17.389	34.941	22.671	50.522	94.797	160.03	291.33	475.18	692.29	968.78	1269.8	1692.5	2162.6	2800.4	3342.5	3954.2	4601.6	5300.2	6238.1	6954.5	7800	8626.2	9343.8	10260	10947	11799	11534	11963	12812	13956	14601	15396	15879	15429	15276	15581	15969	16122	16467
8.8814	12.835	0	0	0	0	1.8041	0	6.29	8.2233	34.774	48.429	67.955	91.038	134.57	153.79	267.28	395.99	456.7	724.95	913.41	1281.6	1411.7	1802.2	1978.6	2488.4	3317.8	3145.9	3754	4066.8	5337.5	4903	5555.8	5981.1	6555.5	6791.1	7177.4	7543.2	7854.7	8027.8	8389.6	8645.3	8728.6	8990.6	9185.3	9211.9	9311.1	9397.4	9423.5	9471.9
11.205	1.3302	0	1.2783	0.72139	0	0	0	0	0	0	0.11831	0	2.9886	0.8077	0	0	0	0	8.9118	26.452	55.345	102.33	166.74	219.25	301.57	437.81	557.82	753.25	810.72	1012.3	1100.4	1272.9	1390	1569.5	1729.8	1797.9	1967.5	2143.5	2322.3	2436.4	2481.3	2593.2	2658.9	2655.2	2853.8	2832.6	2918.9	2969	2967.9
0	0	5.6042	0	4.1252	6.0101	0	3.4252	7.6971	8.7202	23.53	16.166	17.819	26.041	12.574	0	9.2125	18.688	18.401	43.65	38.206	53.87	52.33	97.578	137.54	174.91	231.65	316	358.41	474.47	516.95	661.28	788.58	652.68	761.25	847.57	977.04	1179.1	1338.3	1409.3	1497.3	1601	1654.7	1763.2	1804.9	1934.3	1947.5	2069.8	2094.1	2091
0	0	0	0	8.0528	13.479	18.849	26.946	21.633	10.97	15.898	22.25	24.125	17.704	8.9589	20.609	22.649	37.034	53.758	45.862	84.157	120.85	139.44	257.18	309.2	388.51	461.78	534.67	635.74	719.53	781.16	867.19	1033.3	1126.4	1225.7	1332.6	1374.5	1517.3	1513.9	1699.8	1624.6	1702.9	1760.4	1827.4	1857.1	1907.2	1924.7	2100.4	2115.4	2101
16.632	7.0675	0	0	0	0	0	8.0879	19.573	31.546	52.602	95.071	132.43	164.31	195.1	254.38	313.65	375.96	471.86	581.02	708.32	843.64	993.35	1124.2	1352.1	1562.3	1777.3	2003.4	2190.7	2500.5	2687.3	2808.8	3006.1	3281.4	3387.1	3631.2	3808.1	4008.2	4122.2	4188.7	4406.1	4486.2	4587.2	4792.3	4935.1	5035.5	5297.9	5256.2	5383.9	5354.6
18.51	4.7739	0	2.7512	0	0	0	5.7775	9.6558	8.9822	0.57506	2.4773	10.408	11.158	13.792	11.498	13.808	21.15	36.772	58.207	85.821	112.07	155.93	200.1	256.12	318.67	406.19	499.53	625.47	723.16	850.12	916.4	1107.3	1270	1429.6	1615.4	1794.5	1951.2	2051.8	2210.8	2316.1	2482.3	2556.7	2665.3	2745.4	2781.3	2813.8	2901.4	2883.8	2967.5
2.2372	1.8615	0	6.2642	3.6955	6.3896	0	21.406	4.1242	5.6254	12.788	11.185	13.212	12.195	26.875	32.807	51.061	54.325	96.846	118.73	175.35	174.36	245.3	267.81	321.15	374.3	440.63	502.47	517.68	685.74	791.85	811.97	796.7	847.28	971.84	1045.2	1155.9	1209.7	1306.3	1402.7	1481.1	1566.7	1609.4	1581.4	1660.2	1681	1669.6	1743.1	1792.4	1816.4
0.050484	0	0	0.023249	11.798	6.4385	5.4876	10.143	8.506	0	13.763	2.6554	15.948	20.154	63.227	115.93	100.3	248.48	333.47	454.57	577.15	705.27	830.74	943.95	1081.9	1201.8	1324.6	1414.4	1521	1598.7	1612.6	1732.2	1834.4	1989.6	2094.5	2111.9	2133.4	2146.1	2101.3	2252	2241.5	2319.1	2363.1	2366.4	2480.2	2500.5	2445.2	2385.3	2431.7	2486.2
26.961	7.3529	9.5959	1.1726	0	0	0	0	0	0	0	0	0	0	0	19.384	56.686	71.541	135.53	171.9	221.32	279.2	322.96	489.32	630.71	722.63	850.03	985.69	1041	1281.4	1435.5	1647.4	1741	1993.9	2103.3	2264.5	2448.7	2620.6	2722.4	2873.1	2872.3	3088.6	3317	3328.8	3346.2	3314.9	3253.7	3378.8	3410.1	3459.5
7.3002	4.8645	1.279	0	6.529	0	0	0	0	0	0	0	0	0	0	0	15.954	27.76	27.635	47.736	96.966	141.21	213.5	305.5	359.27	465.58	535.18	681.09	790.54	905.96	1081.6	1256.7	1503.6	1743.2	2021.1	2293.2	2566.6	2793.1	3133.4	3315.8	3574.7	3775.1	4008	4175.5	4225	4413.7	4593.2	4725.3	4686.3	4744.7
23.793	1.5113	0	0.83515	0	0	0	0	0	0	0	0	0	0	0	12.135	45.815	96.268	222.95	349.16	466.57	656.92	862.94	1201.5	1713.9	2091.9	2669.3	3150	3717.2	4189.3	4701.3	5130.5	5755.6	6389.8	6858.4	7343.8	7938.8	8352.2	8874.9	9927.6	10658	11102	11578	11789	11905	11841	11682	12151	12241	12598
0	0	0	14.52	0	0	8.0033	0.47678	0	0	0	0	9.4169	30.549	91.459	174.91	315.87	488.23	642.71	857.32	1172.3	1423.3	1678.2	2010.6	2310.6	2589.3	2949.6	3194.7	3620.3	4030.5	4254	3725	4797.7	4974.7	4395.2	4497.8	4625.6	5318.5	5043.9	5592.1	5598.6	5371	6361.6	5394.6	5484.1	5497.3	5455.6	5536.2	6006.7	5551.7
11.166	5.0571	5.2647	2.2452	0	0	0	0	0	0	0	0	0	0	0	0	12.377	5.6198	26.814	40.553	101.59	129.86	243.92	307.7	377.95	538.15	639.1	751.71	852.05	819.94	988.84	1175.9	1248.9	1318.4	1469.7	1655.8	1801.3	1922.4	2051.4	2242.2	2297.9	2385.1	2419.2	2478.6	2463.1	2783.6	2869.5	2968.2	2842.8	2823
23.554	0	0	0	0	8.9796	0	0	0	0	25.935	21.678	33.298	39.195	47.15	61.624	109.2	159.55	214.26	325.52	450.33	588.93	767.7	944.12	1151.3	1354.4	1630.9	1915.6	2168.3	2484.3	2742.1	3069.2	3538.5	3887	4326.3	4737.4	5126.6	5398.5	5673.7	6092.3	6326	6618.6	6891.7	6562.1	6791.4	6728	6925.6	6985.1	7221.6	7077
15.385	13.634	0	0	0	0	0	0	0	0	0	2.5524	50.277	115.46	222.52	359.33	512.02	665.26	810.67	1042.7	1265.5	1402.4	1567.4	1742	1941.2	2154.7	2390.1	2635.9	2768.3	3057.4	3274.2	3607.6	3665.3	3856.9	4338.5	4584.1	4984.3	5419.8	5693.5	6099.7	6159.5	6143.7	6512.1	6731.5	7004.6	7134.5	7203	7403.1	7618.6	7542.6
15.619	1.9233	0	1.4805	0.39876	0	3.051	0	0	0	0	6.336	11.112	24.196	35.49	55.655	85.29	114.31	187.98	274.43	370.11	495.22	631.34	770.53	928.13	1057	1178.7	1390.1	1517.8	1677.6	1806.6	1917.3	2124.7	2310.4	2563.5	2752.7	2884.5	3117.6	3327.4	3603.3	3697.6	4554.3	4777	4909.3	3789.3	3848.1	3909.6	3890.5	3960.7	4064.8
0	0	4.492	0.84496	0	0	6.5943	14.76	8.5835	12.557	11.245	16.384	21.832	21.817	25.015	26.503	14.777	25.065	29.061	37.113	27.242	42.385	34.799	43.37	46.896	54.488	56.828	70.643	90.18	112.66	128.87	175.43	243.81	326.86	413.47	489.48	594.38	711.23	810.35	934.97	1032.7	1152.8	1222.7	1345.4	1422.7	1518.1	1584.1	1651.8	1735.7	1798.4
8.2251	2.6864	3.2934	0	0.78926	0	0	0	0	6.6204	20.973	45.697	68.004	108.14	164.5	232.32	344.45	477.58	674.51	893.47	1154	1367.6	1723.1	2067.3	2341.1	2675.7	2965.8	3376.8	3776.5	4146.4	4556.7	5001.7	5309.4	5798.8	6119.4	6482.8	7072.8	7079.3	7504.2	7552.9	7749	7894.2	8171.8	8594.3	8542.3	8314.9	8415.9	8556.6	8676.7	8759
7.485	5.6282	0	0	4.7415	0	0	0	0	0	0	0	0	0	0	2.5556	14.679	36.071	74.652	109.22	166.72	236.14	362.81	463	579.44	625.99	683.17	855.3	896.53	992.39	1111	1249	1363.2	1526.1	1642.7	1772.3	1929.7	2053.3	2180.1	2298.8	2435.8	2520.1	2673.8	2698	2796.5	2868	2900.2	2916.1	2991.3	2950.7
12.141	0	0	0	0	4.2145	0	0.97165	4.6188	0	6.6883	0	0	0	0.40483	29.641	104.3	190.7	331.33	508.69	723.55	967.97	1244.9	1554.5	1566.6	2263.7	2156	2496.4	2803.6	3633.1	3415.9	3658.8	4288.8	5073.2	5083.3	4984.1	5834.8	6293.4	6575.7	6603.5	7055.8	7143.6	7308.4	7485.6	7577.2	7838.7	7879.5	8090.1	8102.3	7818
17.906	6.8377	0	0	0	0	0	0	0	0	0	0	0	0	31.15	97.1	148.06	244.4	364.82	475.96	671.79	858.94	1022.6	1256.9	1411.7	1683.8	1967.2	2173.8	2461.6	2707.2	3118.7	3273.6	3502.1	3676.6	3997.6	4311.5	4521.3	4797.1	5028.2	5170.7	5362.3	5602	5850.3	5940.2	5966.6	6253.8	6272.6	6297.9	6209.2	6278.1
8.1438	2.5906	3.8511	4.347	0	0	0	0	7.2087	13.649	40.448	79.993	149.11	204.81	269.59	362.51	391.59	451.78	541.92	595.03	751.86	775.84	862.55	1043	1196	1244.1	1520.2	1665.3	1873	2324.7	2371.5	2758.7	2882.9	3117.4	3295	3518.1	3800	3924.6	4106.6	4040.8	4168.7	4529.7	4639.9	4609.6	4734.8	4809.5	4904.1	4910.6	5031.3	5073.4
24.489	7.8044	0	0	3.7418	0	0	0	0	0	0	0	0	0	0	0	0	0	0	0	0	0	0	0	0	0	0	0	0.60693	1.0004	0	0	0	0	0	0	0	0	0	0	0	0	0	10.32	38.826	11.604	0	0	0	0
24.612	1.0176	0	0	0	6.2487	0	7.2432	14.15	4.4481	12.549	22.109	17.365	8.6163	16.257	21.452	37.629	33.877	57.704	68.495	105.31	119.67	192.04	235.17	365.49	455.68	540.89	651.45	779.41	862.83	1019	1142.8	1276.7	1432.8	1031.6	1072.4	1190.8	1232.5	1359.4	1383.3	1448	1582.7	1650	1647.3	1600.5	1711.2	1745.5	1754.1	1797.6	1824.8
0	0	0.8541	1.9373	1.5883	1.855	12.169	12.823	17.704	17.38	15.924	21.238	24.363	32.901	36.797	36.222	38.735	30.271	37.283	44.064	48.886	47.111	46.794	62.308	82.568	121.52	164.56	221.18	293.77	369.47	446.92	523.32	625.05	716.47	804.29	885.5	949.85	1070	1138.1	1197.6	1294.9	1344	1416.4	1464.7	1544.1	1601.2	1623	1702.7	1683.3	1747.3
0	0.74732	0	0	0.025084	6.5921	13.229	9.9378	21.011	22.547	27.075	9.749	18.618	25.067	14.756	62.999	59.85	94.857	88.262	141.07	216.76	199.34	223.96	272.39	339.35	340.24	430.76	448.57	505.7	620	687.48	745.33	829.74	886.38	994.01	1078.8	1197.6	1332.1	1421.2	1419.2	1452	1632.3	1658.8	1743.2	1794.4	1853.4	1878.2	1878.5	1945.4	1967.5
16.542	0	0	0	5.677	0.34423	0	0	0	0	0	0.54056	10.679	13.112	31.023	83.977	161.32	264.93	395.01	594.63	766.54	1027	1279.6	1499.9	1782.1	2114.2	2425	2712.1	3048.6	3322.3	3989.5	4062.4	4477.8	5058	5717.2	6508.5	6656.5	7365.5	7710.7	7623.8	8501.5	8737.4	8997.2	9170.4	8467.5	8479	8726	9027.6	8820.2	9023
7.9881	2.765	0	2.8629	0	0	0	0	2.7802	3.4937	3.103	7.4859	16.095	24.344	51.456	71.748	148	219.56	292.84	355.2	510.74	632.63	808.17	897.81	1106	1360.3	1543.2	1723.3	1904.3	2186.1	2295.4	2450.1	2708.8	2805.9	3049.8	3196.4	3441.1	3756	3776.2	3941.6	4016	4174.9	4302.3	4446.5	4358.5	4470.8	4639.4	4487.1	4625.1	4741.2
0	0	0	7.5482	8.184	5.9934	1.5267	13.744	11.677	18.044	27.544	29.04	66.803	117.92	193.45	287.34	419.81	557.22	755.65	991.45	1104.2	1331	1490.6	1710.3	2009.5	2170.4	2612.1	2912.4	3286.3	3658.7	4050.9	4223.4	4713.7	5010.2	5475	5834.3	6102.9	6428.8	6725.2	6879.7	7276.1	7540.1	7784.9	8028.2	8191.6	8606	8763.4	8863.3	8795.8	8817.8
15.196	8.4857	0	0	0	0	0	0	3.0049	0	0	0	1.6872	5.6984	11.712	22.262	27.3	49.587	59.416	66.829	97.788	131.97	180.09	215.96	312.7	398.47	469.53	587.32	715.41	871.86	1022.2	1146.1	1301.8	1462.1	1667.4	1943	2142.7	2414.2	2537.4	2680.6	2803.3	3038.3	3170.7	3335.3	3362.7	3443.7	3593.9	3641.8	3651.6	3654.3
17.257	4.9484	0	0	0	0	12.475	11.771	21.447	16.254	40.296	67.564	139.9	230.25	311.98	415.68	536.39	651.69	793.26	910.03	1015.1	1150	1244.7	1406.4	1629.3	1748.7	1920.4	2242.5	2365.2	2615.5	2838.7	3129.7	3339.2	3567.9	3902.1	4134.4	4434.8	4527.9	4700.7	4821.5	4883.5	5060.4	5175.3	5284.5	5338.1	5589.3	5621.6	5715.4	5551.2	5700.9
10.391	0	0	0	0	0	0.89541	0	0	0	0	0	0	0	0	0	0	0	0	0	14.861	21.239	47.143	75.257	107.18	166.71	250.41	340.28	464.75	557.67	755.27	906.41	1045.1	1170.2	1348.7	1486.6	1582.6	1755.3	1868.1	1970.9	2078.5	2149.4	2244	2342.1	2348.9	2371.2	2398.7	2461.4	2437.2	2503.6
0	2.4572	4.7719	1.7771	1.6227	0	0	0	0	0	1.5217	2.6695	3.4391	2.7387	24.929	41.374	49.212	65.498	114.24	163.74	260.54	440.96	631.76	908.14	1145.2	1517	1798.2	2082.1	2483.1	2980.4	3320.3	3650.8	4101.5	4746.6	5152.3	5319.1	5742.9	6308.7	6479.2	6735.1	6859.9	6908.4	7115	7309.4	7491.5	7706.3	7845.8	7696.8	7878.2	8133.4
0	0	0	0.68256	1.235	3.0587	10.137	7.4474	6.7581	9.6521	24.266	42.11	90.277	142.43	234.25	344.98	490.91	598.87	785.93	996.26	1201.2	1491.1	1710.5	2032.7	2308.3	2446.5	2574.8	2913.3	3067.8	3413.3	3474.9	3975.8	4260.8	4594.8	4877.7	4873.3	5243.1	5840.4	5672.9	5942.7	6172.7	6765.2	6567.1	6789.1	6771.2	6966.9	7443.3	7144	7248.8	7260.4
5.147	1.4501	0	0.2017	0	0	1.3126	0	0	0.26502	3.3191	9.1504	6.4325	27.055	10.025	5.5297	0	0	0	4.4244	17.839	68.317	131.07	221.02	329.91	444.83	624.37	816.81	1071.5	1327.1	1595.3	1932	2289.5	2605.2	3031.7	3457.2	3725.4	4196.7	4597.7	4904	5210.2	5362.6	5558.4	5913.8	6064.7	6219	6322.4	6483.2	6683.9	6676.3
0.3741	1.7802	0.63418	0	5.087	0	0	4.76	27.729	74.924	122.83	195.84	305.77	373.66	510.62	671.54	860.6	1039.3	1285	1526	1796.7	1961	2255.2	2565.7	2823.7	3122	3258.5	3689.9	4367.8	4532.3	5059.2	5509.1	5824	6389.8	6725.4	6907.6	7546.4	7618.8	8188.2	8259.6	8794.5	9168	9322.6	9498	9795.2	10070	10305	10455	10617	10778
8.2549	0	0	0	5.8381	1.0711	4.8196	0	0	0	0	10.115	5.5985	9.0377	17.016	56.518	111.47	131.57	192.77	266.59	371.89	503.71	666.22	897.82	984.46	1219.9	1478.3	1704.8	1887.8	2072.6	2291	2566.3	2818.4	3051.4	3342	3552.4	3842.9	3881.2	3467.2	3587	3703	3731.6	3890.7	3960.7	3942.4	3964.4	4172.1	4170.1	4149.1	4089.6
0	0.2373	0	3.2159	3.9281	0	0	0	0	0	0	0	0	0	0	0	1.7967	0	0	0	0	0	7.123	38.13	36.387	60.228	63.465	120.79	171.89	197.62	258.88	347.62	441.49	499.3	616.39	727.37	808.08	827.23	980.16	1065.7	1096.8	1143.6	1212.2	1273.7	1175.5	1206.5	1257.8	1340.5	1299.5	1283.7
0	0	0	0.95146	2.3793	2.8541	13.082	17.955	20.22	27.748	33.103	46.416	45.348	60.998	51.07	57.189	67.625	71.855	74.542	79.146	99.486	110.26	128.46	137.76	181.45	208.53	241.57	278.63	306.99	363.8	396.59	499.82	570.05	625.38	726.16	832.13	932.55	1068.4	1200.7	1307.5	1447.1	1582.3	1684.5	1789.8	1901.6	1940.2	2053.3	2173.5	2208.6	2255.5
22.037	0	0	0	0	0	3.0599	4.4792	0	0	0	0	0	1.422	36.546	82.993	123.75	199.41	340.42	499.38	612.81	694.32	846.88	1096.3	1244.3	1287.3	1522.6	1772.1	2010.5	2084	2237.7	2478.4	2584.3	2818.2	2935.1	3066.6	3233.8	3484	3506.6	3727.8	3843.7	3903.6	4275.8	4349.7	4416.7	4440.9	4509.1	4674.3	4131	4251.4
4.4656	9.7524	0	0	0.53126	0	0	0.86697	4.9227	0	0	0	0	6.0077	25.105	34.12	41.343	82.005	122.18	228.36	347.94	497.42	689.31	979.84	1277.6	1674	2058.8	2484.8	3083.7	3642	4225.8	4741.9	5412.1	6109.3	6882.2	7471.4	8158	8737.6	9387.7	10066	10354	11109	11533	11433	11816	11948	12286	12722	12506	12649
14.411	8.6704	0	0	0	1.1196	0	0	0	0	6.9504	14.618	9.8681	19.506	23.438	38.63	49.009	78.723	162.67	262.98	395.93	530.27	685.61	963.02	1182.5	1567.4	1882.3	2185.5	2605.7	2939.7	3313.5	3708.1	4079	4397.2	4589.6	4812.8	5162.3	5486.4	5727.9	5715.4	5939.4	6218.2	6369.4	6577	6426.4	6524.1	6465.1	6463	6519.4	6555.8
1.6408	20.518	1.5432	0	0	0	5.421	11.452	2.1209	0	3.2432	9.7272	10.475	21.404	24.82	51.512	89.557	168.21	228.27	359.21	486.94	664.02	835	1048.9	1276.2	1452.2	1567.5	1782.9	2024.9	2095.1	2356.2	2487.4	2644.8	2731.9	2580.3	2668.3	3253.9	3294	3436.9	3566.4	3612.6	3721.8	3740.3	3776.8	3919.6	3914.9	3941.2	3737.4	3848.8	3852.5
25.683	7.6403	0	0	0	0	0	0	0	0	0	7.7794	18.373	39.384	80.867	115.16	178.35	251.32	311.77	413.34	494.53	570.37	695.94	843.31	1011.4	1155.9	1307.4	1543.9	1803.1	2217.6	2847.1	3185.2	3455.5	3702.8	4097.3	4473.3	4880.3	5200.6	5488	5427.9	3066.6	3133.4	3280.1	3296.8	3401.1	3499.6	3675.7	3747.5	3557.6	3714.7
22.309	7.6297	0	0	0	7.7183	0	0	0	0	2.6245	29.411	46.577	86.323	131.73	166.7	194.65	219.65	278.04	359.16	424.58	531.63	688.57	827.17	1048	1348.8	1637.9	1969.2	2342.1	3115.9	3276.2	3784.8	4430.5	4808.6	5439.3	5905.7	6322	6858.1	7449.2	7946.8	8315.2	8784	9082.7	9524.6	9737.5	9766.6	10046	10083	10198	10137
0	10.966	0	4.1494	1.5014	0	0	0	0	0	0	0	0	0	0	0	0	0	0	0	0	0	0	34.016	87.076	167.97	221.2	377.11	468.19	606.76	727.75	901.99	995.49	1199.7	1312.7	1494.6	1572.7	1803.8	1997.4	1937.9	2110.7	2289.2	2483.9	2585.5	2626	2639.3	2809.6	2883.8	2978.4	2980
0	0	1.06	0	2.125	0.77752	1.3999	0	0	0	0	0	0	0	0	0	34.946	75.715	146.42	284.27	448.76	636.56	902.81	1127	1398.3	1735.4	2005.2	2344	2668.8	2930.1	3362.5	3859.7	4342.6	4839.1	5123.2	5615.5	6042	6469.4	6648.7	7101.4	7125.1	7486.5	7369.1	7453.5	7421.6	7499.3	7679.3	7441	7539.4	7390.5
22.463	0	0	0	0	0	3.2972	0	0	0	0	0	0	0	0	0	0	0	0	0	0	0	0	15.006	39.848	82.419	103.12	124.48	153.49	156.95	179.99	240.1	246.95	319.72	317.95	415.92	383.76	489.79	479.36	577.22	438.27	553.54	691	724.89	546.78	511.82	456.35	551.56	573.07	563.21
0.33223	0.94671	0	2.3405	0	0	5.5652	11.125	11.646	12.385	19.951	22.827	28.021	22.626	33.264	35.03	66.482	91.457	147.81	205.08	271.02	321.77	401.79	538.39	656.19	794.1	941.37	1193.7	1453	1711.9	1993.3	2330.5	2694.7	3110.2	3464.8	3858.3	4262.8	4717.4	4959.2	5332.2	5527.9	5640.5	5931.7	5998.2	6162	6285.9	6390.8	6456.6	6557.1	6718.7
0	0	0	7.8779	5.6921	8.7679	11.681	18.29	10.193	10.588	27.504	45.989	75.471	120.15	194.72	287.06	392.67	499.22	691.49	794.11	958.54	1106.8	1156.3	1369.7	1432.9	1559.5	1682.6	1805.3	1910.4	2095.3	2180.2	2438	2806.7	3047.2	3481.3	3850.2	4219.9	4619.2	4946.1	5454.1	5503.7	5751.2	6192.5	6297.5	6672.9	6637.5	6793.1	7132.4	7282.3	7578.2
0	0	0	58.73	155.2	256.65	337.62	298.03	340.53	581.89	648.32	692.86	816.99	849.65	898.42	1089.4	1333.8	1357	1577	1796	2137.4	2455.8	2711.1	3027.4	3367.1	3700.2	4090.1	4542.8	4895.9	5325	5609.1	5752.2	6542.8	6918.1	7494.8	7835.4	8155	8522.6	8642.1	8990.9	9201.8	9397	9880.5	10057	9934.8	10177	10186	10367	10459	10157
0.43456	4.882	2.7819	1.2705	0	0	0	8.6949	1.4514	3.326	10.808	13.499	8.0619	15.189	34.164	72.163	144.27	241.75	356.01	479.74	624.87	840.99	1066.7	1312.3	1614.9	1903.5	2161	2504.5	2832.9	3189.8	3503.7	3797.3	4184.5	4613.7	4979.8	5500.4	5759.9	5940.4	6510.9	6653.4	6984.5	7136.2	7044.4	7201.3	7249.8	7359.9	7581	7572.9	7606.6	7621.3
0	0.9238	0	0	3.6011	6.7537	0	15.424	14.507	58.828	103.54	134.63	206.99	295.59	403.61	491.23	714.45	803.29	1024.4	1358	1629.3	1991.3	2233.1	2659.3	2872.2	3007	3724.2	4133.5	4306.8	4511.7	4864.8	5591.9	6083.7	6713.6	7094.6	7729.9	8175.6	8628.7	9104.1	9392	10133	10592	11082	11225	11752	12171	12229	12370	12655	12507
0	2.7947	0	0	18.601	0	0	0	0	0	0.54041	0	0	0	0	0	0	0	0	0	1.7978	12.48	51.227	62.824	77.382	82.184	110.96	166.26	216.56	275.15	331.99	434.1	489.64	571.34	682.62	741.35	823.63	881.78	906.72	932.47	1008	1103.9	1165.4	1224.9	1250.9	1306.6	1314.9	1291	1379.8	1301.8
13.103	0	4.0402	0	0	0	0	0	0	0	0	20.348	53.974	95.344	177.8	260.81	368.16	522.47	711.55	851.72	1083.8	1298.9	1600.5	2006.2	2289	2663.5	3075.9	3630.7	4517.3	5040.1	5472.7	5491.5	5891.3	6235.5	6652.1	7176	7626.6	8161.1	8079.9	8535.4	8816	8713	9099.2	9415.3	9342.4	9214.7	9592.2	9903.2	9833.3	9843
0	0	4.4943	0	3.1713	0.0072408	9.5098	9.485	9.7243	17.97	26.314	27.781	36.517	45.391	60.155	78.069	93.813	101.27	121.73	148.09	172.22	199.83	242.96	281.46	342.18	448.19	546.85	654.44	813.43	982.33	1164.6	1380.2	1589.6	1791.9	1998.9	2241.9	2525	2686.1	2844	2979.9	3157.5	3217.3	3320	3539.1	3596.7	3784	3827	3850.5	4030.4	4000.9
10.746	3.2055	0	0	0	3.2864	0	0	0	3.3545	0	3.6294	6.7802	25.237	19.407	20.988	20.742	25.501	27.007	29.253	43.135	44.791	55.563	62.56	61.9	80.396	98.721	130.58	155.77	196.97	223.62	258.55	286.71	327.73	380.34	400.7	432.03	482.99	510.51	552.14	568.62	563.88	597.9	606.1	641.55	643.3	675	654.39	642.18	685.45
19.991	8.0439	1.1563	0	0	0	0	0	0	0	0	11.941	50.895	94.527	124.82	220.06	332.55	418.53	519.14	675.33	796.3	956.38	1155.3	1323.4	1620.3	1931.4	2192	2512.4	2827.6	3193	3519.5	3859.4	4334.7	4700.1	5079.1	5510.7	5741.8	6185.8	6347.7	6932.8	7375.3	7474	7868.6	7995.2	8108.9	8296.5	8341.8	8651.5	8876.5	8737.5
25.141	0	0	0	0.83567	0	0	0	0	0	0	0	0	0	0	0	0	8.5572	30.773	59.495	90.415	120.03	148.74	317.6	441.03	473.32	543.76	519.73	565.2	618.58	743.13	857.18	988	1095.4	1228.4	1345.6	1522.1	1677.4	1814.8	1956.4	2122.1	2225.5	2355.2	2465.4	2484.7	2549.2	2695.7	2764.5	2872.5	2900.8
16.196	20.433	5.2646	0.32704	0.51143	0	0	0	0	0	0	0	0	0	0	0	9.2603	27.507	57.027	81.916	102.64	134.7	177.34	234.28	299.35	358.29	448.1	575.2	688.47	782.8	905.34	1172.6	1302.2	1472.8	1623.3	1286.3	1414.6	1606.7	1699.6	1754	1894.6	2018.9	2043.9	2119.6	2277.1	2351.8	2454.3	2436.3	2535.8	2520
17.948	9.2196	0	0	0	0	0.50488	0	0	0	0	0	5.2855	6.7932	13.428	38.447	64.711	121.75	185.55	280.24	397.56	526.23	626.98	790.59	992.61	1150.1	1377.9	1653.8	1870.5	2106.3	2332.2	2671.8	2862.4	3032.3	3162.1	3474	3630.1	3734.8	3859.8	4089.8	4114.9	4102.5	4153.8	4105.9	4035.7	4265.4	4114.6	4370.4	4225.4	4266.1
0	0.81216	0	3.1301	0.77527	0	6.6104	8.2006	1.3346	1.5565	0.68228	4.7979	8.9866	2.1328	10.24	9.0112	20.643	33.217	55.205	86.463	131.76	172.08	200.48	240.87	308.57	362.07	450.4	501.79	546.77	596.5	661.42	721.45	783.21	845.55	914.87	973.59	1043.7	1103.5	1124.8	1179.2	1244.8	1231.9	1290.3	1312.7	1330.5	1356.2	1426.4	1445	1436.5	1456.2
0	5.3511	0	2.2495	0	3.3797	6.4904	13.439	19.416	23.357	23.289	12.335	9.7338	19.248	12.253	29.893	51.995	80.954	130.65	184.68	267.69	338.32	455.31	567.05	714.38	810.17	949.1	1123.2	1276	1467.3	1636.9	1795.9	1979.2	2145.2	2410.2	2589.5	2849.5	3036	3185.7	3308	3351.1	3575.7	3537.3	3581.4	3747.9	3792.9	3925.2	3948.9	4005.7	3931.7
24.142	11.193	7.9636	0	0	0	0	0.052686	0	2.7494	1.7855	0	0	0	0	0	0	0	0	0	0	0	0	0	0	0	0	0	0	0	0	0	0	0	0	0.14103	7.9349	25.803	33.595	37.373	30.012	38.338	38.804	14.831	27.962	18.409	19.172	38.855	6.7911	4.3527
15.092	1.7816	0	0	0	0	0	5.9536	0	4.4201	0	0	0	0	10.077	0.16978	14.738	23.177	45.976	45.415	46.426	50.272	49.523	92.101	132.52	232.27	254.02	298.44	370.97	407.54	487.26	670.25	704.89	816.32	886.09	998.99	1037.8	1189.3	1174.4	1194.4	1219.1	1259.4	1411.4	1549.1	1553	1456.5	1388.6	1512.4	1523.4	1522.1
17.495	8.7952	0	2.8166	6.0177	0	0	1.7858	3.1855	8.4076	30.155	47.408	68.261	87.131	132.03	146.05	171.9	177.51	224.51	271.8	322.83	400.91	505.2	633.07	746.6	906.01	1077.7	1292.7	1595.5	1831.5	2118.3	2388.6	2578.6	3142.5	3393.4	3810.7	4121.7	4431.5	4827.7	5222.9	5455.8	5595.7	5874.3	6014.3	6162.7	6380.3	6170.9	6371.8	7124.9	6871.2
1.1263	2.2119	0	0	0	0	9.1607	2.4666	0.49348	7.9975	13.148	16.316	28.083	21.734	30.215	27.971	29.622	38.859	43.264	42.334	24.939	36.489	27.335	27.863	11.97	2.7646	0	15.451	0	0	0	0	0	0	0	0	0	0	0	0	0	0	0	0	0	0	0	7.1374	0	0
6.6027	0.092257	0	0	6.8658	0	0	0	0	0	4.0599	1.6305	4.1285	21.852	45.036	69.325	166.62	205.46	274.91	376.75	477.31	598.37	739.02	871.48	1027.1	1237.5	1377.6	1547.3	1663.4	1854.2	2024.7	2276	2581.7	2768.2	3010.8	3292.5	3461.4	3665.5	3981.5	4253.7	4463.5	4701.3	4793.3	5008.7	5199.6	5361.3	5421.9	5598.2	5567.8	5642.8
0	0.69539	0	11.616	11.623	0	0	0	0	0	0	0	0	2.4045	17.847	48.589	69.309	119.21	160.74	181.65	222.78	303.13	340.58	454.4	538.3	636.5	735.98	883.64	1021.6	1159.3	1325.9	1277.6	1488.6	1693.4	2067.9	2410.2	2542.9	2667.4	2764.3	2858.7	2957.5	3061	3533.2	3624.2	3796.9	3789.4	3998.2	4153	3865	4169.2
26.627	13.633	1.7345	0	0	0	0	0	0	0	0	0	0	0	2.8258	16.675	28.427	50.552	82.459	130.36	204.68	313.05	469.89	640.2	827.27	1031.8	1194.2	1490.7	1690.6	1907.1	2084.1	2342.5	2541.1	2740	2950.7	3106.9	3280.5	3455.5	3536.9	3743.4	3828.2	3913.1	4051.8	4160.8	4158.4	4364.1	4342.8	4444.9	4236.9	4209.9
0	0	0	0	6.2011	3.532	4.5347	9.902	10.331	3.9463	16.078	21.346	24.281	33.281	40.357	50.429	72.085	81.966	123.9	189.32	293.08	451.13	672.94	968.87	1267	1676.6	2187.9	2658.1	3185.7	3747.6	4243.6	4785	5321.8	5898.9	6288.3	6864	7444.2	7561.3	7865.3	8155.2	8315	8584	8797.3	8949	8891.3	9069.4	9119.2	9222.4	9326	9166.4
0	0	0	0	4.7509	4.5174	4.8765	8.012	5.777	10.693	19.759	27.344	30.553	44.749	56.973	81.687	131.47	187.54	304.36	411.05	524.99	712.16	879.94	1070.4	1236.2	1360.4	1560.7	1772.8	2015	2203.5	2478	2695.5	2996.4	3265.5	3570.2	4003.3	4339.1	4705.2	5027	5348.1	5758.3	6102.2	6248.1	6548.1	6716.2	7262.3	7287.2	7326.9	7583.7	7727
0	0	0	12.822	2.4267	0	12.99	5.3349	2.3154	12.76	29.128	75.146	97.604	147.65	185.41	193.24	231.96	315.67	410.48	475.44	534.79	685.97	741.02	865.52	959.67	1125.1	1248.4	1373.3	1502.4	1651.5	1862.4	2095.4	2297.2	2551.5	2809	3096.3	3420.3	3735.8	4055.9	4089.7	4332.7	4521.3	4711.5	4850.7	4972.1	5177.8	5231.8	5348.7	5348.7	5378.3
17.695	4.6629	0	5.4698	0	0	0	0	0	0	0	0	0	7.1448	48.376	65.633	141.83	241.7	296.88	381.22	505.82	703.42	984.65	1193.6	1500.6	1759	1967.8	2734	2929.6	3517.8	3525	3482	4496.4	4801.4	5035.4	5628.5	5807.3	6147.2	6548.8	6836	6879.3	7177	7096.1	7038	7227.7	7172.9	7400.4	7398.1	7505.1	7537.7
0	1.1591	2.7252	0	10.767	0	0	0	0	0	0	0	0	0	0	0	3.259	19.496	46.975	72.619	106.32	149.38	238.12	328.11	497.13	593.42	781.63	1013.9	1128.5	1264.5	1304.8	1446.1	1603.9	1673.5	1782	1910.5	2091.1	2182.5	2243.3	2351.1	2355.5	2367.1	2485.8	2544.2	2549.6	2601.7	2551.6	2628.6	2600.6	2665.9
0.77872	0	0	10.058	0	5.2154	0	0	0	0	0	0	0	0	0	0	0	0	0	0	22.985	106.77	218.78	406.61	583.26	832.95	1167.6	1428.2	1810.5	2179.3	2598.4	3037.8	3425.7	3945.4	4240.7	4760.6	5084.8	5630.3	5915.8	6001.1	6472.9	6350.2	6233.9	6574	6926.2	7020.4	7025.9	7137.8	7273.7	7362
13.567	8.9712	0	6.4637	0	0	4.1421	0	0	0	0	0	0	5.786	24.849	57.722	118.88	149.52	221.03	288.27	385.95	537.97	702.67	881.38	1069.8	1301.5	1468.6	1925.1	2183.8	2409.5	2902.1	3184.6	3801.8	4321.3	4583.6	5011.9	5387.7	5496.5	5657.4	5991.3	6401.7	6438.3	6504.1	6844	6842.7	7122.3	7215.1	7074	6420.6	6593.9
13.81	2.7114	0	0	0	2.2477	0	4.7007	0	2.3296	13.042	12.066	16.727	12.167	17.37	14.633	13.125	8.6556	4.0354	17.502	13.456	19.026	14.798	5.6813	6.2004	9.8802	12.087	9.2035	5.5235	12.559	22.547	31.385	38.336	93.701	139.01	192.62	265.59	370.41	442.99	519.98	594.2	693.77	752.65	805.9	850.16	905.07	976.51	1020.4	1093.8	1124.9
14.675	0	0	0	0	0	2.8607	0	0	0	0	0	0	0	0	6.6551	55.378	110.01	210.39	335.71	467.82	718.62	981.71	1281.9	1606.2	1875	2212.6	2609.1	2848.2	3231	3640	4079.7	4539.5	4886	5407.7	5851	6326	6606.1	7132.3	7229.3	7625.8	7802.6	8194.1	8125.4	8093.6	8330	8600.3	8555.4	8659.9	8784.3
2.6984	0	0	0	0	8.6379	0	0	0	0	6.281	12.32	29.633	92.689	160.1	253.91	345.9	507.68	645.53	865.16	1046.9	1203.9	1406.2	1641.4	1801.2	2007.2	2137.6	2357.9	2523.6	2755.5	2861.8	3132.2	3414.4	3543.9	3711.5	3869.2	4069.5	4214	4431.4	4426.5	4714.9	4670.2	4770	4770.4	4938.5	4786.1	4922.9	5135.8	5050.4	5023.9
0	0	0.3618	1.14	3.0505	2.1278	0	0	0	0	3.941	15.44	23.408	44.207	76.252	120.72	174.02	207.04	256.98	316.25	420.85	502.03	672.43	850.75	999.9	1240.6	1454.9	1723.7	1992	2246.9	2566.2	2866.4	3145.5	3349.9	3601.7	3813.1	4083.1	4270.3	4617.2	4672.2	4846	5053.6	5228.9	5072.4	5100.1	5102.6	5151	5227.7	5103.2	5226.7
0	3.539	0	0	0.45839	0	9.6732	3.3572	9.9114	0	8.6885	7.6539	12.998	30.589	44.637	68.775	94.891	149.21	202	297.42	437.49	619.47	838.84	1122.1	1501.5	1810.9	2147.6	2564.4	2972.7	3501.3	3855	4396.8	4795	5284.5	5814.3	6064.1	6504.2	6933	7375.8	7556.2	7870.5	7993.6	8209.3	8489.9	8571.2	8859.5	8889.7	8903.4	8905.3	8786.8
0	0	8.4541	8.6345	0.14672	0	0	0	0	0	0	13.647	29.353	97.283	201.7	320.26	482.93	652.83	840.32	1113.8	1325	1560.7	1771.4	2022.5	2217.1	2505.9	2722.3	2875.3	3073.4	3382.3	3480	3827.6	4062.7	4372.9	4647	4870.5	5138.1	5332.8	5564.2	5582.8	5781.9	5954.7	6065.1	6260.8	6388	6495.6	6353.7	6336.2	6330.2	6455.3
26.732	8.3379	0.59786	0	0	0	0	0	0	0	0	0	0	0	0	0	0	0	0	0	17.252	68.815	137.98	186.52	313.35	460.64	627.43	879.66	1018.4	1332.3	1607.9	1974.1	2356.1	2629.1	2968.9	3353.9	3863.1	4164.8	4571.5	4881.7	5199.2	5354.3	5614.2	5876.9	5858.2	6102.9	6326.8	6250.8	6453.7	6376.3
33.785	5.3394	6.0642	0	0	0	0	0	0	0	0	0	6.4664	0	0	0	0	0	0	0	2.6485	0	7.3924	5.6947	5.9716	36.339	78.143	130.08	217.9	296.6	432.49	568.27	719.83	906.42	1127.2	1404.1	1596.7	1858.8	2063	2334.6	2545.1	2776.3	2996.5	3141.8	3191.3	3376.6	3389.1	3560.8	3625.2	3734.4
11.129	3.7273	5.359	0.26553	0	0	0	0	0	0	0	0	0	0	0	0	0	16.263	49.872	79.684	63.203	88.074	163.43	153.41	238.44	259.55	341.42	451.57	521.87	659.27	774.73	798.02	1007.6	1100.1	1215.1	1337.5	1428.7	1593.1	1659.3	1907.1	1866.9	1940.5	2111.7	2100.2	2224.2	2208.9	2348.7	2268.4	2302.9	2231.4
16.48	11.903	5.9628	0	0	0	0	0	0	0	0	0	0	9.9342	36.335	66.318	102.73	100.82	148.32	176.14	209.49	206.97	294.93	298.28	323.26	347.12	358.69	455.17	493.6	518.84	677.73	657.89	714.66	762.66	835.87	913.17	940.61	961.81	1056.1	1115.6	1092.9	1159.4	1201.7	1219.9	1162.8	1160.5	1192.2	1258.9	1220.5	1212.9
0	0	0	3.6494	3.0022	7.9105	17.336	10.826	10.364	13.757	17.377	13.392	29.602	42.297	103.43	188.04	287.2	395.62	525.63	650.5	829.08	1037.9	1200	1420	1633.1	1836.9	1978.3	2362.7	2575.3	2910.3	3155.9	3580.6	3950	4339.8	4742.9	5035.3	5573.1	5975.9	6145.5	6355.1	6541.1	6757.4	7157	7182.9	7323.4	7209.1	7258.3	7504.7	7315.8	7835.7
0	0	0	0	4.8374	3.1209	8.1623	12.62	9.8719	16.278	18.87	28.81	25.691	23.723	27.593	31.995	32.467	26.067	26.23	27.001	31.574	42.09	40.014	55.005	79.133	104.36	126.52	160.95	189.93	220.48	259.1	291.3	353.52	411.57	479.56	558.64	607.6	722.39	812.85	898.32	971.1	1032.2	1076.2	1141.5	1189.9	1225.9	1314.3	1333.1	1372.3	1382.9
0	0	0	0	6.3299	14.141	19.748	30.002	24.977	27.517	47.337	51.711	57.497	42.615	69.541	75.352	90.4	89.803	107.91	121.18	123.54	129.86	134.24	152.99	160.27	179.63	204.8	276.84	342.41	453.91	516.58	687.94	777.56	881.74	1029.7	1114.8	1251.1	1311.4	1405.5	1419.7	1555	1663.7	1862.6	1988.9	2154.9	2126.4	2234.9	2199.2	2231.7	2265.3
20.221	9.3896	5.6153	0	0	0	0	0	0	0	0	13.778	16.466	31.844	68.579	96.098	143.86	261.72	326.65	419.25	563.07	696.31	893.01	1142.6	1309.3	1580.3	1833.8	2101.7	2404.1	2647.9	2918.9	3209.1	3646.4	3781.4	4182.8	4513.8	4906.6	5095.3	5428.4	5616.9	5690	5809.6	5938.8	6042.1	6083.8	6064.7	6291	6439.8	6421.8	6387.5
4.7535	0	0	10.464	0	4.7321	10.784	28.811	9.3684	20.975	20.488	67.317	102.36	146.31	181.06	211.17	289.76	315.41	487.44	457.28	563.05	658.72	783.15	913.36	1086.2	1235.9	1392.1	1601	1823.7	2021.4	2329.2	2604.7	2878.2	3100.5	3433.9	3733.9	3941.2	4106.4	4275.7	4487	4699.5	4778.8	4879	5005.3	5157	5200.8	5362.9	5425.1	5515.7	5606
0	0	0	6.029	11.043	9.2536	6.4018	11.793	7.8812	4.0124	26.364	30.772	38.816	40.66	60.947	90.219	110.37	145.79	127.32	119.42	121.01	134.07	0	0	9.8464	0	6.6977	44.426	81.106	149.51	248.82	342.84	530.59	647.72	837.33	850.69	1027.7	1197.5	1302.8	1445.7	1491.1	1567.1	1698.7	1807.3	1914.9	1938.4	2012.3	2044.4	2063.9	2188.4
0	0	0	4.6803	5.0598	6.7197	24.744	7.1151	10.091	10.06	13.921	40.817	60.017	68.764	72.214	91.11	107.16	147.59	185.6	194.64	218.12	240.1	257.81	282.48	294.01	349.38	348.52	374.09	393.01	413.15	456.68	492.87	552.25	547.31	578.47	602.87	609.46	612.41	628.75	661.13	731.94	752.41	795.94	809.5	821.12	852.99	907.6	877.54	899.34	941.33
31.681	8.8841	0.037108	0	0	0	0	0	0	0	0	0	0	0.91589	64.584	130.99	208.06	300.02	425.21	557.77	736.65	897.44	1119.3	1382.2	1659.3	1984.4	2360.3	2798.5	3344.9	4059.9	4585.1	5167.8	6085.3	6790.6	7598.7	8310.2	9132.6	9815.1	10497	11271	11921	12277	12693	12928	13257	13595	14098	14066	14533	14463
0	0	1.1289	0	4.7504	0.62859	6.0388	6.3045	4.2744	0	0	4.291	12.133	15.301	9.6103	5.7958	0.80631	5.8458	4.1421	7.2622	1.6383	7.4419	5.5346	7.7831	11.431	17.654	10.673	26.269	28.195	42.433	46.519	69.981	99.039	125.73	139.15	151.81	179.18	206.83	217.83	239.7	287.54	293.85	316.7	334.21	349.17	343.66	373.67	355.57	385.75	375.21
13.893	11.381	5.2932	3.4488	0	0	0	0	0	0	6.148	8.3261	28.443	44.832	58.817	60.501	78.943	106.6	125.49	182.93	277.17	362.04	524.63	720.83	947.04	1164.8	1484	1787.9	2158.2	2535.3	2877.5	3357	3675.4	4032.6	4446.7	4960.5	5242.5	5505.6	5905.8	6424.9	6766.3	6958.8	7328.7	7343.3	7697.9	7591.1	7808	7758.4	8065.5	8074.2
11.604	10.789	0	0	0	0	0	0	0	0	0	0	0.39515	10.806	22.627	27.052	43.393	53.732	86.726	116.72	134.95	162.82	223.14	280.12	366.62	414.03	476.43	574.6	689.33	785.02	882.69	1035.7	1153.4	1211.6	1299.1	1394.5	1523.2	1602.2	1705.9	1765.7	1756.2	1853.3	1906.5	1863.6	1853.5	1857	1979.3	2036.7	2122.2	2060.2
0.70367	6.8797	0	0.65715	0	0.051315	0	1.1326	0	4.5299	0	0	0	0	0	0	0	0	0	0	0	0	0	0	0	4.7192	14.812	32.753	68.266	129.25	176.09	259.83	298.01	390.45	455.45	557.34	631.56	704.18	788.85	840.62	919.95	980.02	1033	1087.8	1136.5	1143.1	1198.4	1196.5	1228.3	1222
0	0	0	7.0081	5.2612	1.0737	5.3305	8.3717	12.101	12.036	10.01	14.692	16.654	18.003	29.4	26.602	35.099	45.609	45.799	54.034	58.907	74.292	82.303	93.379	113.29	129.98	137.69	139.84	151.02	170.39	177.93	188.11	190.16	205.15	206.52	205.22	208.1	217.9	235.72	238.92	238.84	238.56	248.48	257.56	246.43	253.43	238.76	253.58	238.47	251.81
32.946	3.423	8.1198	0	0	0	0	0	0	0	0	0	0	0	0	0.012835	0	45.159	95.414	124.01	126.61	172.32	240.84	400.74	565.16	635.48	827.14	1012.8	1100	1364.8	1628.5	966.04	1055.1	1233.5	1342.1	1540.8	1549.3	1789.4	1503.8	1852.8	1954	2048.7	2283.1	2429.6	2477.9	2472.7	2413.1	2569.3	2581.1	2630.4
14.974	7.5437	0	0	0	0	0	0	0	0	0	0	3.1155	0.0036729	8.8233	19.953	21.421	40.28	48.111	74.925	94.376	128.49	184.15	243.86	300.62	373.02	465.7	638.28	728.24	849.77	962.76	1101.5	1222	1311.5	1479.1	1605.6	1843.5	1999.5	2034.9	2205.5	2109.1	2261.6	2316.9	2449.2	2440.7	2655.2	2676.2	2792.6	2565.1	2729.3
17.211	1.0201	0	0	0	0	11.372	13.65	4.1358	9.9896	3.3009	12.266	12.342	13.371	15.708	16.672	15.338	13.181	35.587	55.843	87.062	119.03	182.85	282.41	368.32	493.33	680.04	866.48	1071.5	1393.7	1642	1804.3	2287.1	2622.8	3049.1	3338.1	3592.9	3840.8	4132.4	4321.1	4406.8	4820.1	5283.6	5918.3	5139.3	5387.6	5477.2	5453.1	5416.8	5472.5
29.868	12.792	4.396	0	0	0	0	0	0	0	0	0	0	27.683	49.076	66.957	120.6	175.56	239.58	337.39	478.11	592.65	805.27	1000.1	1226.9	1459.9	1706.4	2003.6	2300.5	2625.1	2888.2	3209.3	3603.7	3906.8	4370.1	4701.8	5125	5391	5775.9	6022	6347.4	6695.6	6886.7	6922	7144.8	7311.2	7492.3	7511.5	7671.5	7806.3
0	0	7.7035	3.0513	10.02	11.873	5.4594	3.8494	10.474	47.363	92.784	160.83	247.38	351.73	431.3	509.2	646.4	822.39	973.59	1156.2	1375.3	1604.4	1872.6	2180.5	2396.9	2922.9	3116.3	3538.6	3833	4259.1	4528.9	4932.1	5336.5	5683	5863.3	6095.6	6476.9	6949.3	7194.8	7229.7	7583.1	7909.8	7950.8	7957.2	8044.9	8240.7	8283	8274.9	8208.1	8177.1
10.195	0	0	0	0	0	13.333	14.148	26.216	24.007	34.618	37.862	55.893	69.47	95.217	85.99	114.64	138.83	160.16	169.97	207.98	236.17	288.78	327.4	366	372.22	448.73	459.86	525.98	607.82	653.92	683.08	738.51	875.95	973.48	1071.5	1064.6	1092.3	1151.6	1207.2	1298.3	1322.1	1338.3	1388.2	1518.7	1550.5	1523.8	1595.7	1499.4	1563.2
27.475	9.6385	3.5729	0	0	0	0	0	0	0	0	0	0	1.1237	7.95	7.3982	14.279	16.747	29.525	51.047	36.224	48.099	47.698	63.379	98.952	154.71	253.06	382.08	514.64	655.44	845.56	1068.9	1301.6	1644.6	1883	2112.3	2475.4	2632.9	2915.1	3137.5	3428.8	3744.7	3831	4025.1	4141	4267.1	4195.8	4226.5	4331.1	4438.6
0	0	3.1744	14.291	0	7.6053	1.2926	4.2877	21.168	51.135	92.794	154.51	210.11	391.34	344.83	454.52	555.4	691.4	854.49	969.15	1118.8	1315.3	1480.6	1764.3	2234	2590.9	2937.8	2786.2	3157.2	3342.6	3611.7	3945.3	4264.9	4718.3	5082.1	5350	5802.1	6180.1	6605.6	6816.6	7303.5	7488.2	7763.2	7963	8129.2	8666.2	8725.2	9534.7	9626.1	9371.9
24.606	16.766	0	0	0	0	0	0	0	0	0	1.6547	5.6706	21.362	26.238	52.207	129.61	207.49	304.68	417.17	604.45	803.5	905.17	1148	1399.6	1552.9	1755	1921.4	2065.3	2207.4	2458	2653.8	2929.2	3103.1	3292.4	3297.6	3597.9	3325.8	3346.8	3439.1	3593.9	3591.2	3767.4	3752.7	3769.3	3863.6	3897.4	3917.4	3944.9	3983.6
9.1416	0	0	0	0	0.89958	13.741	2.2641	5.5064	26.736	39.536	61.412	95.98	114.13	141.98	157.46	209.58	233.84	313.38	378.02	509.67	578.62	695.11	854.27	1009.1	1235.3	1452.5	1669.9	1934.7	2122	2495.9	2770.9	3151.6	3341.7	3715.5	4069.9	4292.9	4536.1	4900.7	5169	5604	5603.6	5911.6	6142.3	6008.5	6307.2	6270.6	6350.7	6309.1	6461.5
16.619	6.6102	0	0	0	2.1647	0	0	0	0	0	0	1.8926	14.066	9.2261	17.194	28.115	37.622	28.344	74.803	99.271	125.95	153.52	198.75	193.04	229.71	282.33	372.77	529.24	706.54	933.38	1094.5	1411.2	1730.7	2183.9	2610.7	3029.8	3428.7	3929.4	4358.6	4877.1	5163.1	5530.1	5698.9	6208.8	6334	6453.8	6679.8	6742.2	7067.1
15.311	8.1258	0	0	0	0	0	0	13.961	15.129	3.3376	10.159	0	4.9775	1.173	4.3789	3.3797	3.2972	43.457	36.522	66.513	89.486	126.57	175.59	194.84	188.13	155.32	177.27	17.708	64.845	59.135	70.284	82.661	82.31	84.309	87.169	118.45	149.72	139.5	198.01	203.19	278.05	313.8	320.59	363.27	375	329.37	323.39	294.86	264.44
18.047	0	0	0	1.6265	0	0	0	0	0	0	0	0	0	0	0	2.114	57.453	134.13	220.23	346.16	507.09	682.5	929.78	1113.8	1359.6	1628.4	1860.7	2115.2	2354.3	2544.6	2822.9	3024.7	3272.1	3442.3	3551.4	3660.4	3740.2	3789.6	3995.3	3964.4	4147.6	4227.3	4331.6	4417.7	4416.8	4388	4349.1	4403.9	4288.6
20.93	6.3956	0	0	6.0563	0	0	0	0	0	0	0	0	0	0	0	0	0	0	0	0	10.09	31.455	74.817	134.37	200.77	325.14	448.6	612.2	820.21	1023.9	1322.2	1581.2	1871.8	2099.6	2359.8	2610.2	2855	3155.9	3341.3	3508	3683.6	3859.5	4036.7	4170.8	4179.9	4250.5	4380	4543	4567.7
9.7376	0	0	2.1353	0	0	0.81354	2.9352	0	0	0	0	0	0	0	0	0	0	0	0	0	0	0	0	0	0	0	0	0	3.8127	65.833	141.18	131.3	233.81	211.13	364.27	361.05	568.82	511.53	586.98	546.23	629.35	840.71	865.53	905.92	872.17	839.33	904.81	925.43	984.08
6.4169	0.97381	0	0	2.4417	0	9.4749	0	15.875	5.0566	0	15.242	4.8436	12.259	34.644	66.791	144.23	175.68	261.28	374.17	508.11	702.92	870.84	1023	1257	1500	1743.9	2044.1	2311.4	2933.9	2936.7	3270	3651.6	4016.8	4357.4	4726.8	5000.3	5248.4	5625.2	5758.9	6046.9	6178.3	6372.7	6590.6	6409.8	6630.6	6812	6650.3	6668.1	6615.5
3.2941	0	0	0	0	7.5132	7.3974	2.2973	3.5194	20.94	16.551	24.556	25.072	39.795	35.809	38.161	30.718	42.832	41.233	45.989	51.313	52.648	61.433	66.132	54.488	56.967	50.23	67.723	58.514	46.042	51.977	32.96	41.199	49.075	54.207	49.058	46.403	65.725	65.215	66.969	68.635	80.459	72.938	91.263	102.03	104.85	104.92	101.98	112.64	120.81
12.688	8.1073	0	0	0	0	0	0	0	6.6753	24.542	42.038	74.02	101.96	138.01	162.28	196.06	229.26	278.6	312.49	349.28	374.39	424.88	523.67	607.75	764.34	931.64	1224.7	1450.2	1863.5	2204	2693.3	3046.5	3478.8	3965.6	4395.6	4938.3	5429.7	5897	6387.1	6813	7060.3	7350.4	7563.2	8086.9	8064.1	8127.1	8397.6	8637	8485.5
0	0	0	0	0	12.844	20.254	24.367	32.569	40.168	49.721	66.173	90.163	101.84	113.63	127.28	123.45	138.97	140.02	174.88	219.69	226.45	274.36	329.69	374.92	419.74	489.21	554.46	613.18	754.2	790.43	873.93	916.81	929.66	905.91	901.69	973.76	1033.7	1042.8	1055.6	1039.9	1091.9	1094.7	1120.7	1123.7	1169.7	1242.5	1270.4	1336.5	1265.5
0.88991	1.0001	0	0	0	3.7611	4.3949	10.166	17.544	3.0936	9.8638	11.221	7.7863	28.652	24.961	31.489	32.226	39.986	28.182	35.444	42.868	44.1	58.287	84.407	85.12	124.83	165.46	211.88	221.14	241.79	276.21	270.34	318.84	396.35	451.65	477.85	594.65	627.38	651.91	701.59	737.23	801.03	825.23	857.77	862.92	824.91	785.26	812.89	845.25	908.17
4.6879	0	0	0	4.3613	2.5706	11.836	11.161	12.599	10.115	12.043	20.389	17.751	16.118	18.732	14.32	24.823	18.822	15.276	21.393	29.081	27.817	40.187	46.022	55.755	60.239	59.935	59.36	54.077	57.071	65.642	73.702	92.389	95.509	119.46	128.12	161.15	156.93	201.01	209.92	223.41	239	267.25	290.19	291.25	304.71	326.79	316.64	319.25	336.59
0	5.3903	0.55083	5.2327	1.1863	0	0	0	0	0	0	0	1.8581	2.7064	6.2549	8.5528	12.772	14.414	18.311	0	0	3.7683	13.619	53.212	82.318	108.4	118.96	158.98	219.89	272.72	274.98	269.5	417.19	468.84	534.84	594.61	515.6	703.69	718.18	768.48	736.75	775.21	812.69	856.16	874.49	842.17	825.68	904.37	915.8	1054.3
17.985	8.2834	0	0	0	0	0	0	0	3.6065	7.4381	0	5.6689	0	0	0	0	0	2.1519	7.2458	19.245	32.963	45.826	58.971	94.47	146.39	219.43	338.1	434.46	551.24	666.74	871.44	1023.3	1103.9	1325.3	1525.1	1834.8	2036.9	2225.5	2382	2411.6	2547.6	2703.9	2862.6	2962.7	3292.4	3297.1	3510.1	3478.2	3547.9
2.7038	8.1775	2.659	0	4.1972	0	0	0	0	0	7.7266	27.515	47.383	61.811	89.05	118.72	165.46	188.34	196.44	233.63	291.31	325.27	354.1	440.05	492.79	528.29	563.65	677.29	726.2	778.63	887.75	914.13	1043.5	1149.6	1272.3	1455.3	1622.7	1614.3	1870.5	1984	2100.8	2241.2	2348.6	2506	2536	2617.5	2795.4	2910.9	2938.3	2982.5
29.294	3.1286	0	0	0	4.2223	0	4.5349	10.404	15.559	49.228	63.589	77.613	106.02	129.84	138.76	205.36	291.59	372.81	492.75	607.5	707.59	867.18	1005.7	1222.4	1456	1566.7	1985.7	2085.4	2333.7	2643.7	2980.5	3186.8	3477.1	3650	3851.5	4107.7	4194.9	4564.7	4593.2	4623.3	4963.9	5134.2	4881.9	5090	5152.7	5227.2	5306.1	5321.7	5428.3
5.0732	0	0	0	0	0	14.955	18.697	35.294	72.413	131.6	246.61	397.92	567.41	798.72	1000.5	1315.8	1564.6	1860.4	2262.8	2609.9	2907.4	3383.2	3771.7	4197.5	4450.7	5126.2	5528.3	5766	5944.5	6697.5	6804.6	7097.6	7461.6	7498.4	7851.6	8105.7	8145.7	8398.8	8661.5	8872.6	8820.9	8939.2	8980.2	8883.9	9039.6	8808	8906.7	8757.5	8864.2
9.2309	8.7291	0	0	0	0	0	3.7849	3.5644	0	0	0	0	0	0	3.824	14.163	14.981	19.639	37.743	66.809	106.17	153.09	203.77	263.74	329.51	393.4	478.51	637.09	761.57	843.74	985.49	1100.8	1209	1328.6	1412.2	1618.5	1797.3	1914.3	2001.1	2086.9	2181.4	2329.2	2461.6	2450.3	2559	2584.5	2688.2	2685.7	2675
0	0	0	0	2.5597	6.9129	9.1917	12.708	6.5571	3.4293	4.8038	7.11	4.8404	6.5085	11.821	11.332	15.266	13.32	17.345	11.211	13.108	13.899	26.928	35.823	41.411	50.4	57.747	58.649	77.557	74.58	87.762	95.46	100.54	88.193	100.27	116.58	128.07	134.83	131.46	140	151.27	151.33	149.96	151.27	160.43	156.95	147.28	151.84	137.65	153.06
13.741	2.3116	0	0.31514	0	0	0	0	0	0	0	0	1.8309	0	0	0	0	0	10.104	5.759	27.364	66.591	133.78	194.35	254.7	345.52	420.1	507.38	607.75	698.27	777.28	925.27	1078.1	1141	1267.8	1429.2	1471	1531.9	1617.5	1814.7	1973.4	2021.1	2084.8	2126.3	2155.9	2195.1	2248.5	2217.2	2293	2262.1
16.813	0	0	0	1.0894	0	0	0	0	0	0	0	0	0	0	0	0	21.203	44.415	77.988	96.978	134.42	177.81	214.08	262.24	315.63	369.81	427.75	455.6	511.32	566.11	600.52	694.91	706.01	731.98	775.63	831.22	831.33	837.91	851.75	928.96	923.68	934.1	926.2	947.67	974.52	988.89	959.21	1035.4	1031.9
0	6.4068	0	0	0	4.0275	0	8.8507	3.7045	8.5015	14.169	0	10.541	11.55	33.343	53.331	78.606	124.3	178.85	250.38	299.34	383.77	465.68	547.46	694.1	785.61	939.52	1105.5	1220.7	1445.9	1632.1	1789.1	1952	2211.8	2372.9	2538.8	2750.7	2901.5	3027.4	3175	3326	3474.5	3538.4	3631.4	3668.1	3785.2	3784.4	3822.6	3877.2	3947.8
0	0	0	0	6.7196	10.914	15.227	8.4041	7.8436	18.573	19.612	42.522	62.559	83.508	127.9	137.73	172.97	224.7	299.62	337.87	409.62	482.25	620.51	733.74	865.83	959.74	1180.7	1261.6	1474.5	1582.3	1760.7	1888.3	2076.3	2262.9	2340.4	2394.7	2489.5	2593.1	2568.8	2662	2842.7	2858.2	2933.6	3045.3	3058.5	3097.4	3086.8	3079.3	3132.2	3207.3
7.3321	0	0	0	0	1.4308	3.6583	0	0.81135	16.285	30.236	57.058	87.848	151.52	185.87	234.94	341.25	437.48	597.29	815.01	994.34	1294.5	1559.4	1801.1	2086.2	2347	2736.5	3001.7	3292.5	3630.7	4010.8	4138.7	4533.9	4849.9	5073.3	5302.8	5681.1	5854.8	6105.9	6164.3	6372.8	6450.3	6571.3	6472.3	6729.6	6752.1	6885.7	7038.6	6991.1	7121.8
16.71	4.6006	0	0	0	0	0	9.1024	4.3826	0.084184	5.9208	9.4437	32.585	40.398	66.042	69.33	80.229	96.853	106.02	115.27	136.63	133.63	140.57	131.11	150.31	168.79	171.56	182.37	179.76	193.57	236.4	291.97	326.45	379.03	448.89	526.4	613.37	693.07	759.65	849.88	925.82	959.26	1029.7	1133.4	1215.7	1204.3	1285.8	1338	1323.2	1359.1
0	0	0	3.5116	0	18.213	53.558	109.24	177.93	239.12	295.74	422.26	478.72	532.42	656.61	676.4	712.71	768.56	841.03	858.43	937.13	980.58	1032.2	1097	1107	1178.3	1190	1200.9	1265.5	1290.9	1337.1	1436.2	1505.3	1542	1667.8	1700.3	1791.1	1860.7	1930.8	2025.8	2052.9	2118.6	2177.7	2279.8	2410.5	2385.6	2386.3	2475.8	2428.5	2538.5
12.14	0	0	0	0	0	0	2.7856	0	0.13286	0	0	1.8551	11.102	50.062	90.254	177.65	253.48	360.23	470.07	618.64	774.01	921.08	1097.3	1247.3	1409.7	1543.4	1677.1	1871.1	1967.2	2181	2313.1	2451.2	2609.8	2702.2	2839.2	3005	3065.6	3199.4	3293.5	3438.5	3552.2	3524.2	3651.4	3693.2	3804	3874.8	3777	3884.1	3867.2
17.563	1.4014	0	0	0	0.39115	0	0	0	10.181	7.5184	17.852	9.6412	22.244	17.392	24.76	24.262	27.449	38.148	35.618	45.387	50.474	63.556	71.274	78.839	95.34	85.926	115.45	111.53	117.62	114.88	115.78	122.18	133.9	142.1	141.74	144.06	151.69	162.72	166.16	171.56	170.66	159.2	169.7	184.45	175.81	176.83	185.89	168.74	182.14
10.452	0	0	4.505	1.7402	0.22988	0	7.4366	11.7	20.088	43.984	72.815	103.06	141.43	199.92	256.06	375.76	487.36	649.78	858.85	1069.6	1332.5	1580.1	1823.1	2144.4	2431.5	2621.1	2970.3	3111.8	3242.6	3497.3	3722.4	3852.7	4084.3	4203.1	4382	4695.1	4765.8	4804.3	4830.5	4936.6	5083.7	5092.9	5171.5	5196	5291.7	5463.3	5421.7	5484.8	5638.7
10.587	7.573	0	3.5957	0	0	0	0.87802	0	0	0	0	4.7893	23.042	26.817	56.451	96.246	149.44	225.57	334.16	489.18	686.74	934.84	1266.4	1589.9	2003.1	2307.8	2732.5	3209	3526.4	3763.8	4154.1	4586.2	4940	5360.4	5600	6058.6	6362.9	6473.4	6832.1	7124.8	7312	7493.8	7605.4	7536.4	7774	7676.6	7974	7865.7	7900.1
13.64	3.9304	0	1.2253	0	0	0.6288	16.552	45.137	63.586	97.142	166.65	269.44	418.53	579.84	796.7	988.8	1274.4	1516.1	1755.7	2011.1	2466.6	2676.6	3027.2	3309	3534.7	3863.4	4113.7	4403.5	4792.7	4919.7	4964.8	5473.3	5617.8	5916.6	6202.5	6613.3	6935.2	6923.1	7189.3	7371.5	7463.5	7681.8	7533.2	7485.6	7619.7	7695.1	8005.5	7966.8	8075.9
0	3.5056	7.0397	0	0	0	2.1299	1.7087	0	0	0	0	8.0449	13.961	47.192	73.011	108.84	128.85	183.63	214.32	275.24	356.25	430.29	564.82	688.85	764.61	893.6	1008.3	1070.1	1213.2	1261.3	1321	1404.5	1522.9	1618.1	1737.1	1821.5	1932.4	2052.8	2124.9	2144.1	2238.3	2303.7	2346.3	2433.7	2515.3	2524.5	2614.7	2663.9	2679.1
11.815	2.9828	0	0	0	1.4534	0	4.7181	0	0	0	0	0	0	9.9315	33.891	75.002	148.13	216.04	307.37	428.09	541.53	633.97	782.93	948.78	1053.8	1091.3	1276.2	1369.8	1540.4	1552.6	1716.7	1759.5	1884	2006.3	2081.3	2212.6	2324.6	2369.8	2516.3	2546.7	2592.7	2605.7	2630.5	2663.5	2792.5	2865.1	2976.4	2950.6	2906.9
18.479	4.8027	0	0	0	0	0	0	0	0	0	0	0	0	0	0	26.966	52.168	104	157.18	260.46	391.38	536.57	726.86	932.4	1264.6	1538	1799.7	2156.4	2621.1	3066.7	3443.4	3866	3966.4	4318.6	4602.7	4694.8	5018.8	5252.8	5701.8	6154.6	6358.2	6635.1	6825.9	6921.8	6987	7070.9	7107.1	7171.3	7173.7
8.3511	0	9.1155	9.2694	0	0	0	0	0	0	0	0	0	9.2042	32.548	71.739	98.306	155.76	237.25	201.72	217.82	238.73	270.54	315.36	394.44	405.72	438.9	646.1	665.84	739.64	872.22	886.76	1120.1	1189.6	1417.5	1576.3	1580	1735.4	1813	2008.4	2030.7	2129.1	2220.6	2232.4	2306.9	2441.7	2455.2	2464.4	2392.4	2393.7
4.6922	0	0	2.5827	0	0	5.5798	6.3456	7.7591	17.472	16.687	27.045	37.069	55.872	69.614	100.63	140.49	195.49	318.61	443.68	618.63	816.03	1007.6	1248.7	1506.3	1807.7	2173.5	2346.7	2675.4	3079.6	3449.5	3730.4	4096.2	4392.9	4795.5	5258.1	5548.2	6030.5	6166.9	6432.7	6660.9	6776	6942.6	7194.9	7055.6	7352.7	7466.6	7474.2	7305.6	7748.5
0	0	7.8991	19.35	7.2061	5.4739	2.5394	1.1589	0	0	0	5.5962	27.455	54.986	94.974	148.78	235.81	320.91	399.19	584.38	595.11	740.99	919.18	1108.5	1339.8	1605.7	1820.2	2012.9	2875.5	3133.5	3497.7	3012	3243.1	3672.4	3766.1	3940.5	4816.9	4189.1	4428.5	4439.9	5424.1	4516.5	4705.5	4676.7	4719.6	6152.7	5837.9	6465.3	5940.4	6073.8
0	0	4.8762	7.9135	3.9337	0.66699	1.8335	6.4448	1.39	0.16244	9.3948	20.274	19.972	22.698	36.719	66.333	95.689	161	588.69	817.31	1059.2	1302.7	549.44	708.01	778.62	912.06	988.25	1099.7	1187.2	1326.9	1387.9	1491.5	1642	1802.9	1927.3	1950.6	2007.2	2137.1	2244	2262.1	2284.8	2404.1	2406.3	2552.1	2512.6	2545.5	2577	2660.4	2622.2	2791
0	6.5498	0	9.1573	0	0	13.378	15.655	4.2205	0	8.7968	28.584	29.485	39.688	74.992	120.72	142.78	190.97	250.06	287.78	313.59	415.86	538.22	653.14	805.17	1001	1149.2	1352	1563.4	1736.6	1945.3	2111.6	2325.5	2572	2744.5	2868.2	3123.9	3329.9	3428.3	3436.4	3535.2	3630	3706.9	3933.7	3978.1	4052.9	4216.7	4273.3	4292.3	4414.1
9.3818	6.68	4.6998	1.3796	0	0	0	0	9.8554	31.117	74.516	131.43	213.49	326.93	443.46	550.25	713.01	864.33	1023.5	1203.6	1413.2	1690	1957.9	2209.6	2551.2	2857.3	3188.2	3640.6	4126.8	4622.1	5085.8	5641.8	6097.2	6800.6	7182.2	7906.9	8572.1	9081.7	9383	9896.9	10392	10720	10895	11155	11189	11419	11656	11764	11759	11891
12.298	3.2172	0	2.2945	0	0	0	0.17451	0.95971	0	0	0	0	9.3837	3.8029	4.2306	2.8321	8.9967	25.57	48.875	84.433	120.27	184.01	235.32	271.06	341.84	434.25	468.06	566.93	606.03	700.06	719.73	747.64	822.02	862.42	954.84	994.83	1069.2	1117.6	1179	1273.9	1235.5	1246.9	1257.5	1272.5	1365.2	1326.7	1413.2	1416.3	1432.8
0	0	4.1449	0	5.4541	3.0727	13.272	18.071	17.77	25.828	27.275	22.835	32.199	23.73	36.326	27.528	29.222	33.081	42.05	80.606	126.16	195.52	274.17	364.57	495.46	616.64	764.43	929.98	1156.7	1362.4	1540.9	1733.5	1960.7	2225.7	2426.9	2650.9	2890.1	3149.5	3275	3410.9	3654.4	3705.1	3848.3	3931.1	3955.9	4055.8	4145	4213.9	4377.8	4310
5.565	11.032	4.2583	0	0	0	1.8597	0	2.9563	30.391	41.928	65.595	86.094	151.51	186.62	250.33	368.34	470.38	654.49	778.4	958.76	1124.9	1384.3	1510.1	1849	2012.9	2263.2	2636.1	2903	3125.2	3406.9	3846.3	4435	4803.6	5268.9	5644.8	5936.2	6467.1	6556	5685.3	5316.9	5431.6	5699	5890.6	5846.4	6138.7	6390.2	6345.3	6379.2	6293.7
2.2384	4.2601	0	0	0.8808	0	13.107	13.064	10.459	11.207	3.3798	2.8321	16.057	15.231	1.0267	6.5503	9.1444	3.5153	0	0	0	0	0	0	3.2588	4.5274	0	2.0924	1.1491	25.932	38.984	61.112	95.991	140.13	161.15	217.64	284.32	315.33	367.73	432.76	477.78	555.24	618.21	653.73	714.59	725.12	758.24	785.01	820.7	857.47
24.671	13.425	0	0	0	0	0	0	0	0	2.4339	36.018	50.041	76.521	90.104	115.8	134.33	171.2	213.23	240.73	314.72	370.88	440.58	539.72	632.55	761.82	896.75	1049.7	1124.9	1237.5	1395.9	1514.3	1591.2	1773.8	1861	2009.7	1993.5	2104.5	2157.6	2244.1	2346.1	2461.5	2492.6	2577	2686.6	2677	2823.4	2855	2773.3	2828.8
20.743	11.709	0	0.36136	0	0	0	0	0	0	0	21.538	0	4.6054	8.3577	11.173	21.646	49.669	121.89	214.28	272.48	431.76	543.7	781.09	1026.8	1405.9	1640.5	1931.1	2303.5	2596	2960.3	3293.4	3721.5	3979.2	4335.2	4510.3	4812.4	5250.7	5455.5	5761.6	5765.8	5864.5	6208.1	6602.8	6486.9	6571.9	6634.8	6630.3	6624.5	6779.5
0	0	2.5959	0	11.614	3.8192	12.319	16.189	30.649	44.849	78.938	122.8	191.99	257.82	331.77	450.97	560.59	687.13	896.17	1092	1363.1	1639.2	2050.1	2367.2	2895.1	3406.9	3801.9	4184.1	4599.6	5227	5595.6	6100.8	6465	6898.9	7246.7	7820.4	8234.6	8230	8642.2	8921.8	9377.8	9673	9878.7	9881.7	9680.4	9949.7	10038	10220	10688	10702
21.176	11.826	2.5773	0	0	0	0	0	0	0	0	0	0	0	0	0	0	0	0	0	40.793	64.71	115.2	190.44	260.71	305.71	363.72	468.09	541.04	566.45	674.36	777.81	885.68	987.55	1024.4	1096	1203.1	1276.4	1360.6	1335.7	1479.7	1552.6	1655.4	1611.1	1657	1788.9	1854.6	1891.3	1904.2	1985.8
6.7431	1.3881	0	0	0	4.0107	4.7154	3.7693	9.0826	23.98	67.348	125.99	201.77	304.03	383.07	513.32	629.78	725.32	905.73	1000.9	1452.6	1659.6	1565.9	1764.6	1933.1	2698.5	2455.6	2728.7	2997.4	3335.2	3619.9	3981	4201.8	4518.4	4866.8	5417.1	5836.7	6255.5	6646.7	6864	7213.4	7376.4	7504	7708.7	7835.5	8007.2	7853.9	8032.4	8392.2	8413.5
0	0	0	0	11.172	23.537	19.839	33.141	51.746	82.097	137.77	243.66	392.09	631	916.37	1220.6	1610.7	1985.9	2478.7	2884.2	3393.7	3684	4210	4507.2	4923.4	5216	5445.3	5808.7	6300.9	6430.7	6626.4	6972.9	7355.6	7390.1	7607.6	7825.7	8054.8	8154.4	8456.7	8443	8546.9	8654.8	8481.1	8466.5	8586.3	8626.3	8638.9	8648.5	8736.5	8811.3
19.867	1.1215	7.8453	1.7878	0	0	0	0	0	0	0	5.5571	9.4068	8.3828	29.64	55.44	180.96	173.52	278.21	415.41	625.48	875.69	1327.3	1480	2108.7	2397	2940.6	3435.4	3867.4	4414.7	4988.5	5604.9	6232.7	6823.7	7467.2	8089.6	8490.2	9048.7	9515	9879.5	10392	10637	11437	11497	11580	11885	12051	12107	12226	12242
34.963	9.0545	0	0	0	0	0	0	0	0	0	0	0	8.1785	0	19.211	41.279	84.177	160.86	215.67	354.27	474.09	487.64	608.23	800.16	1228.6	1196.2	1418.2	1513.4	1916.1	2351.2	3096.9	3414.8	3699.1	4186.1	4549.2	4947.4	5134.5	5518.2	5846.3	6135.2	6415.9	6456.8	6695	6848	6776.9	6896.8	7077.2	7063.9	7088.1
0	0	0	0.72882	1.9882	10.567	13.44	26.209	25.751	24.188	33.245	18.638	36.424	27.504	31.384	30.009	15.325	33.06	43.525	50.934	62.586	59.251	62.561	74.768	68.525	73.462	81.87	84.878	136.04	174.28	245.74	364.15	503.51	716.07	970.99	1225.7	1501.6	1901	2173.9	2472.2	2697.2	2851.4	3077.2	3343.3	3507.5	3853.8	3825.1	3998.7	3972	3868.4
4.3421	7.0725	0.94102	0	0	0	0	0.73241	12.808	5.7975	10.417	7.3081	7.2821	0.77258	10.418	23.063	40.911	67.593	82.737	124.58	126.87	165.78	169.33	199.24	222.47	238.6	261.16	293.57	315.82	339.92	369.86	393.54	424.78	461.37	457.83	481.79	487.64	507.56	533.66	568.69	586.39	575.9	582.87	602.54	607.75	625.31	608.7	573.67	598.58	577.15
0	0	0	0	25.247	39.041	82.378	123.33	190.8	215.38	242.29	302.77	323.86	424.9	503.02	529.68	606.18	665.76	714.37	800.29	904.7	1064.2	1168.9	1309.3	1490	1638.7	1773.4	1883.2	2143.5	2307.3	2562.6	2657.4	2965.7	2829.8	3028.5	3588	4123.9	4249.1	4273.7	4365.1	4707.7	4708.9	5155.5	5087.6	5007.2	5353.2	5282.9	5379.4	5491.1	5682.2
0	0	0	3.966	7.1308	18.951	29.096	57.031	48.213	66.838	72.961	83.236	92.87	95.348	103.98	95.602	118.92	122.5	132.85	141.02	155.68	178.8	183.43	210.96	267.05	319.53	342.98	426.75	488.18	564.26	673.86	753.63	950.22	1162.5	1375	1628	1871.1	2196.1	2448.2	2700.6	2904	3117.3	3324.3	3492.8	3579.9	3745.7	3848.9	3865.1	3920.4	3902.8
4.1746	0	2.8133	0	2.9745	4.2824	0	1.8492	4.8581	5.1341	8.2484	15.43	2.2669	0	0	0	2.8074	0	0	15.687	18.021	15.246	22.274	47.259	77.436	169.15	174.59	286.42	330.65	453.15	464.51	513.75	641.07	684.83	824.53	937.55	1056.9	1134.7	1245.5	1325.1	1417.1	1533.5	1488.1	1558.4	1650.5	1682.4	1802.3	1804.9	1841.6	1842.5
0	0	0	0	3.2359	13.338	14.199	21.872	42.712	68.555	114.77	169.61	220.41	267.06	324.63	377.38	449.27	531.48	617.71	730.15	868.85	1003.8	1111.6	1382	1500.1	1684.1	1873.2	2101.3	2373.8	2508	2788.9	2964.5	3207.1	3446.7	3659.2	3848.2	4062.8	4119	4423.4	4531.6	4593.1	4645.6	4660.1	4762.6	4777.1	4788.7	5025.3	4854.2	4853	4947.5
0	0	0.52965	0	7.5131	0.22609	8.585	9.4933	11.682	13.132	4.5227	10.465	13.017	10.884	18.166	6.7181	9.9156	12.593	11.274	3.2493	6.6774	6.8385	18.033	9.7141	32.554	47.662	76.674	92.893	131.36	202.44	257.09	388.69	551.9	757.9	1002.8	1143.2	1379.4	1568.9	1766	1947.2	2112.7	2348.4	2509.5	2699	2775.6	2952.4	3098.2	3314.9	3379.1	3518.5
0	0	0	0	5.9753	7.1213	11.682	18.219	17.341	27.792	11.539	16.576	17.766	23.816	28.53	21.192	24.434	13.174	24.606	31.906	38.095	37.567	38.969	46.195	43.211	54.034	37.834	52.484	64.358	54.931	63.609	61.363	71.782	80.642	77.589	92.105	99.585	127.73	137.08	154.4	170.28	169.33	180.42	199.68	218.31	237.3	238.39	264.06	267.11	298.47
0.81455	0	0	0	0	2.3261	11.759	9.1593	9.6847	3.1543	10.01	14.641	18.451	17.006	25.283	28.785	31.556	31.264	28.956	30.308	45.955	45.209	58.183	64.318	86.033	87.906	92.518	117.01	126.23	135.1	148	149.4	173.17	202.32	231.37	295.79	344.11	394.57	444.64	541.38	584.73	662.1	712.58	614.65	803.95	846.5	842.55	875.42	783.67	784.83
6.5227	6.948	0	0	0	5.6744	0	0	0	0	0	0	0	20.295	72.736	127.04	217.04	346.32	501.18	642.32	803.35	1004.6	1164.9	1422.3	1642.4	1845.5	2082.9	2360.9	2671	2950.4	3161.4	3412.5	3739.3	4048.7	4223.2	4503.8	4724.8	5054.2	5264.8	5647.4	6120.7	6282.9	6606.5	6875	7047.7	7249.8	7290	7404.3	7691.4	7528.8
0	0	0	0	1.6459	16.07	32.142	79.352	93.23	121.84	138.31	167.6	184.37	207.02	192.34	223.43	236.54	251.95	291.06	306.13	342.35	368.6	405.92	398.85	447.85	522.06	559.63	591.59	686.38	802.89	930.51	1028.7	1131.1	1304.6	1349.6	1468.6	1575.4	1749.5	1867.7	1910.8	2178.9	2216.5	2246.5	2418.9	2388.4	2483.7	2536.2	2585.6	2593.9	2612.6
25.077	4.5865	0	0	0	3.6689	0	0	0	0	0	0	4.6794	10.028	26.613	41.668	86.038	123.04	153.85	181.94	213.01	267.1	341.09	390.35	476.01	516.92	600.87	669.95	745.18	785.88	822.55	907.04	957.98	973.37	1008.3	1057.2	1148.2	1140.6	1202.8	1210.5	1306	1297.3	1296.7	1301.5	1333.2	1306.2	1325.2	1301.4	1370.1	1371.3
0	0	1.1432	4.7556	1.4736	0	2.4808	5.3212	2.3471	12.298	0.41774	0	0.84035	8.0242	24.089	18.416	80.39	79.6	120.19	184.31	274.84	379.29	507.5	719.95	906.14	1118.8	1369.7	1638.9	1934	2245.2	2596	2224.8	2726.4	3023.1	3472.1	3854.5	3917.9	4048.6	4316	4693	4906.6	4927.4	4678.3	4455.7	4552.3	4588.6	4575.3	4749.7	4757.2	4801.8
26.732	0	0	12.671	0.11653	0	3.1541	0	3.2401	0	4.8432	16.89	68.554	147.24	241.31	361.38	557.96	699.02	950.25	1141.1	1427	1617	1786.1	2166.5	2358.7	2724.4	2904.8	3178.8	3402.7	3613.7	3895.8	4167.1	4492.6	4667	5126.2	5441.9	5724.5	5771.7	6306.2	6389.8	6644.7	6730.4	6857.3	7096.3	7326.2	7543.9	7738.2	7932.7	7965.7	8191.3
1.3749	1.589	3.4572	0	0.34091	0.31791	0	8.7928	0	6.0702	8.5097	5.8034	8.6253	4.7545	9.592	4.0286	12.53	11.595	19.652	24.716	37.589	36.421	55.607	64.233	89.819	116.6	160.76	221.09	305.16	444.21	575.73	751.46	931.55	1226.6	1427.6	1694.3	2033	2231.8	2452.4	2807.8	3006.9	3159.5	3406.6	3651.4	3755.6	3955.9	3999.9	4106	4198.3	4322.3
23.641	10.23	0	0	0	0	0	0	0	0	0	1.5292	0	13.712	51.341	97.443	153.92	219.06	298.53	440.08	580.45	791.08	959.27	1216.3	1514.8	1842.3	2154.9	2450.2	2857.1	3226.6	3607.6	3605.6	4297	4754.8	5029	5390.1	5652.9	5970.7	6248	6330.4	6569.6	6724.1	6873.2	7088.4	7046.5	7253.6	7208.1	7276.5	7166.8	7242.4
19.652	15.072	0	1.1164	0	0	0	0	2.5722	59.627	107.7	164.63	240.85	323.83	414.9	478.42	571.32	629.9	771.98	933.07	1040.5	1239.8	1252.3	1422.5	1628.5	1843.1	1991.5	2222.5	2447.9	2665.4	2921.9	3188.5	3438.1	3695.8	3914.7	4183.7	4465	4705.6	4956.3	5153.9	5324.7	4448.4	4621.7	4670.2	4681.1	4801.7	4650.9	4842.4	4789	4673.2
15.818	0	0	0	0	3.0245	0	0	2.0706	18.575	43.364	91.828	155.8	215.69	318.89	413.73	520.76	635.86	762.62	890.54	1139.2	1217.4	1375.7	1481.5	1739.5	1919	2119.8	2238.4	2411.7	2631.2	2940.3	3185.6	3202.2	3323.2	3459.1	3802.1	4003.2	4200.9	4192.8	4286.7	4491.5	4420.7	4514.3	4852.7	4677.6	4990.5	4867.1	4759.3	4834.2	4764.3
34.243	3.8395	13.847	17.437	0	0	0	0	0	0	0	0	0	20.534	35.277	60.158	30.958	63.271	92.185	107.38	112.8	116.57	103.78	158.29	167.67	157.99	183.87	308.48	361.48	393.67	485.43	705.17	831.48	498.56	529.43	670.92	744.98	1033.5	1308.9	1410.5	1383.2	1698.1	1097.6	1303.2	1334.7	1240.4	1240.6	1301.1	1352.4	1396.2
14.916	10.087	0	0	0	0	0	0	0	0	0	0	0	0	0	0.48504	0	1.1517	5.3937	37.369	63.775	107.73	185.86	275.76	395.96	495.58	658.34	813.62	951.87	1072.1	1233.2	1382.5	1469.4	1507.4	1723.5	1851.4	1936.1	2056.4	2119.7	2255.3	2190.3	2214.6	2269.1	2287.7	2178.3	2377.9	2374.7	2376.7	2241.4	2284
0	0	1.2251	0	1.1599	0	11.596	9.2488	13.337	24.634	38.268	70.047	123.9	177.73	285.37	383.31	510.05	620.31	769.86	936	1132.5	1304.4	1523.1	1740.4	1957	2110.4	2384.4	2526.6	2700	2768.6	2995.1	3042.5	3202.6	3330.2	3449.9	3579.8	3609.3	3878.7	4023.4	4336.8	4653.9	4315.3	4308.1	4271.7	4355.4	4358.4	4469	4494.3	4483.8	4594.1
0	0	0	3.9068	4.4161	3.6095	2.6891	1.4792	0	0	10.593	4.4409	0	1.3927	7.8357	17.452	47.501	57.474	67.47	94.623	107.93	128.54	123.69	155.58	196.52	222.66	255.74	276.93	312.03	402.64	443.03	535.73	129.86	220.06	318.55	411.72	533.18	654.02	780.3	872.13	989.78	1184.7	1135.4	1245.3	1302.3	1456.9	1493	1641.6	1693.6	1655.8
12.11	10.373	7.7712	2.4973	1.2545	0	0	0	0	0	0	0	0	0	0	47.254	116.95	179.35	271.68	370.67	510.73	670.67	810.28	1013	1198.2	1406.6	1693.6	1937.2	2431.6	2593.2	2927.7	3149	3656.8	3983.6	4350.4	4743.8	5059.4	5399.8	5657.5	5993.5	6243.3	6429.3	6650.3	6769.7	7027.9	7193.4	7239.7	7422.5	7391	7672.2
0.17065	0	0	1.754	0.70275	1.5544	7.292	6.6998	4.7441	7.4229	9.3346	16.341	14.025	15.012	12.834	16.463	27.589	26.672	31.682	47.708	58.286	74.656	88.141	126.42	166.2	214.67	283.47	370.41	485.46	571.62	699.33	867.8	1117.5	1249	1442.4	1669.5	1859.6	1994.8	2153.6	2232.3	2346.7	2478.8	2593.9	2680.5	2838.6	2918.3	2971.1	3067.7	3110	3149.9
0	0	0	0	0	8.7301	24.679	23.236	21.243	21.748	16.812	18.026	21.072	28.159	23.838	34.077	26.807	24.268	35.888	32.594	48.686	56.624	77.939	91.628	94.289	113.31	164.5	243.82	325.93	412.38	584.58	762.47	953.48	1202.6	1405	1543.2	1760.4	1957.2	2112	2308.7	2466.7	2474.4	2730.8	2867.3	2833.8	2868.5	2910	2933.2	2935.6	3052.9
0	0	0	4.4407	12.293	0	0	0	0	0	0	0	0	0	0	0	13.097	1.9444	0	0	12.037	48.588	79.599	156.86	191.65	231.82	253.7	312.9	359.4	382.37	431.97	479	524.71	818.04	951.33	780.4	885.24	1182.3	1010.8	1087.9	1149.1	1153.6	1261	1242.5	1230.8	1217	1367.9	1401.9	1435.3	1430.2
22.759	8.171	3.137	5.5941	0	0	0	0	0	0	0	0	0	0	0	49.334	109.73	171.15	278.38	429.44	581.03	799.35	1044.6	1213.4	1494.8	1792.1	2117	2326.2	2669.1	2971.7	3271.3	3481.7	3749.4	4018.1	4295.5	4470.7	4798.4	5004.1	5151.8	5347.7	5469.5	5528.8	5813.1	5954.3	5926.8	5955.1	6026.7	6096.7	6093.2	6227.3
28.098	0	3.8012	0	0	0	0	0	0	0	0	0	0	0	0	0	0	0	0	0	0.56684	24.961	78.9	177.1	276.06	372.93	486.83	562.61	655.07	837.84	1031.1	1156.9	1327	1374.6	1604	2271.8	2254.9	2669.2	2742.2	2958.6	3013.4	3250.8	2994	3073.1	3061.7	3201.3	3214.9	3432.3	3465.2	3608.5
0	0	0	0	2.6048	5.4797	12.67	22.819	28.691	46.975	39.169	66.012	91.333	122.39	201.82	218.65	268.4	337.86	397.1	485.76	468.38	596.15	681.43	801.89	935.62	1117.4	1206.7	1359.8	1473.8	1688.1	1759.2	1958.7	2192.6	2297.4	2497.2	2620	2709.7	2987.6	2996.2	3138	3203.6	3219	3350	3302.2	3350.4	3387.6	3424.2	3393.5	3431.1	3431.3
11.161	3.8023	1.2303	0.068361	8.7764	0	0	0	0	0	0	0	0	0	0	20.76	0.26007	16.898	24.752	37.227	47.797	84.769	75.811	140.81	179.6	255.47	325.59	404.88	460.66	509.85	472.63	578.79	640.37	751.5	778.1	806.39	818.44	835.47	795.46	939.75	988.01	583.82	640.21	663.46	778.75	739.68	743.39	732.46	802.95	845.52
36.343	20.338	0.11046	0	0	0	0	0	0	0	0	0	15.768	51.752	87.296	138.87	230.75	327.16	471.54	537.83	664.93	745.28	815.71	931.28	1019.3	1129.8	1309	1413.1	1552.1	1684.5	1889.3	2112.4	2184.1	2269.1	2363.5	2445.5	2560.1	2747.2	2970.3	2955.5	2977.5	3188.4	3386.3	3539.7	3728.8	3583.5	3731.3	3812.6	3968	3822.8
1.0127	0	0	0	25.301	5.5009	8.8552	14.478	0	9.7409	9.8827	10.96	16.647	15.124	31.603	57.707	80.507	117.95	180.88	262.34	375.79	488.19	681.35	976.08	1220.1	1597.2	1971.7	2292.8	2623	3247	3739.9	4255.6	4588	5208.2	5629.7	6149.6	6395.6	7048.8	7268.8	7821.4	7873.8	8336.7	8574.7	8923.2	9084	9195.1	9154.1	9457.6	9660.6	9783.3
0	0	9.0881	0	2.1167	6.0671	0	0	4.6733	19.118	89.016	190.86	355.64	263.53	365.11	558.93	617.04	946.89	1140.4	1629.9	1906.5	2135.9	2287.7	2664.8	2834.6	3312.4	3487.7	4028.9	4296.2	4326	4825.6	5277.1	6440.2	6865	7271.9	7955.9	8419.4	8714.3	8802.7	9212.9	9153.6	8995.6	9222	9766.3	9786.4	9890.9	10001	9984.5	10391	10199
14.664	7.5018	0	0	0	0	0	0	0	0	0	0	0	0	0	0	13.344	59.165	103.21	186.45	285.79	412.29	577.38	871.07	1145.8	1390.8	1691.1	2095	2387.4	2878.1	3773.4	3882.7	4406.3	5133.3	5482	6022.6	6204.2	6686.6	7182.4	7443.9	7702.3	8293.5	8347.9	8802.9	8875.7	9276.8	9245.5	9227.7	9423.3	9652.7
21.214	7.5161	0.1536	0	0	0	0	0	0	0	0	0	0	30.346	66.061	138.94	206.51	304.92	390.03	471.5	583.72	621.1	830.49	888.48	990.05	1183.5	1318.2	1570.7	1752.7	1893	2012.2	2168	2369.4	2466.6	2756.8	3012.4	3266.6	3395.6	3694.8	4059.9	4117.9	4303.8	4435.7	4591.2	4674.3	4608.3	4666.2	4757.4	4692.6	4755.2
11.137	9.7425	0	0	4.3015	0	0	0	0	0	0	0	3.2412	7.9633	23.236	36.508	44.567	82.492	113.55	164.9	242.18	330.41	470	574.13	724.69	811.64	955.7	1124.5	1255.1	1507.6	1649.5	1795.8	1932.8	2053.1	2192.8	2333.9	2513	2760.5	2857.7	3135.4	3137.9	3231.8	3408.7	3472	3704.2	3645.4	3930.7	4109.2	4174.6	4231.2
34.418	15.054	13.823	0	0	0	0	0	0	0	0	0	0	0	0	0	0	0	0	0	0	0	0	0	0	0	0	0	0	0	0	0.13858	20.925	71.737	79.115	193.79	174.5	314.68	262.08	299.06	295.35	334.5	473.27	527.74	543.99	487.43	446.15	526.93	607.69	550.02
12.876	9.9821	0	0	1.613	0	0	0	0	0	0	0	0	0	4.3543	0	12.305	15.914	14.657	18.231	12.404	34.318	40.122	71.37	74.259	100.67	139.39	183.77	217.28	267.63	355.28	462.38	519.24	599.13	684.78	734.29	850.64	948.03	1006.4	1114.2	1305.1	1478.2	1567.5	1734.4	1794.9	1839.6	1903.8	1935.1	2029.4	2056.2
17.342	8.4067	0	0	0	0	0	0	0	0	0	0	0	0	0	0	0	0	5.0004	17.973	45.367	89	156.76	265.06	406.95	571.59	810.71	1000.7	1094.7	1446.3	1742.4	1752.2	2191	2194.8	2706.1	2836.2	3130.1	3381.1	4257.7	4032.7	4111	4858.1	4484.1	4709.7	4758.2	4994.9	5116.7	5196.8	5139.5	5243
24.393	11.184	0	0	0	0	0	0	0	0	0	0	0	11.416	51.929	111.51	205.27	326.95	510.52	698.37	897.84	1153.6	1384.3	1715.5	1958.1	2164.7	2406.5	2894.3	3051.6	3341.4	3589.4	3990.1	4432.6	4600.3	4775.9	5033.4	5273.7	5541.5	5595.2	5957.4	6067.5	6149.8	6347.2	6627	6578.2	6770.5	7035.2	7166.1	6894.7	6823.4
9.0944	0.50384	0	2.9135	0	0	0	3.7788	8.5217	0	0	0	0	0	0	0	4.5115	5.2086	30.009	43.604	150.29	313.01	505.87	717.99	1042	1252.5	1622.5	2316.9	2395	3232.8	3187.6	3453.2	3614	4154.5	4544.6	4823.3	5178	5471.4	5540.7	7636.2	7525.7	6753.5	6812.8	6885.4	7203.4	7295.9	7802.5	7791.1	7800.4	8143.2
0	0	1.1884	5.8916	6.3265	9.8257	4.3696	5.1355	1.5588	0.15986	12.466	39.98	77.061	112.41	158.13	209.62	302.39	385.89	371.45	410.61	535	691.84	689.5	952.67	948.55	1073	1210.5	1395.8	1518.1	1571.7	1675.2	1827.3	2035.6	2101.7	2284.8	2422.5	2513.9	2687.7	2772.9	3126	2907.2	2958.5	3088	3061.5	3081.7	3146.5	3174.3	3273	3237.9	3401.8
0	0	0	0	12.438	0	17.249	7.0284	16.507	10.32	17.509	17.804	44.955	54.692	90.268	110.44	150.79	169.98	204.99	232.15	292.5	342.07	405.17	495.03	481.94	674.55	779.56	1005	1212.1	1497.5	1735	2035.6	2354.3	2759.6	3041.9	3406.6	3810.2	4148.1	4401.8	4730.3	5040.1	5295.6	5492.8	5692	5840.4	6092.2	6185	6344.7	6711.1	6977.9
7.4818	1.5566	0	0	1.8323	0	0	0	2.9908	2.2645	0.73147	2.4164	6.4713	7.0653	5.1497	5.8612	0	0	11.814	17.027	39.724	86.36	115.97	188.53	238.78	306.8	431.1	507.2	657.32	789.86	916.8	884.59	983.33	1106.5	1236.6	1461.2	1705.2	1749.6	1926.7	2068.2	2448.7	2396.6	2620.6	2773.4	2857.6	2989.8	3040.1	3187.4	3105.8	3297.6
6.7236	5.604	0	2.6717	0	2.4873	0	0	11.177	20.374	44.72	69.123	94.869	143.54	166.02	204.49	213.19	239.43	266.69	280.21	309.81	322.52	344.95	358.64	384.72	388.25	429.3	448.64	457.39	490.38	511.36	542.48	604.59	594.95	678.3	741.92	795.28	844.24	893.28	930.57	1044.9	1112.4	1130.1	1150	1225	1245.8	1268.7	1301.7	1398.6	1392.7
0	0	0	0	7.9625	7.043	19.195	31.494	38.758	31.726	61.237	69.383	88.605	113.87	116.65	135.86	154.85	166.28	188.55	257.9	317.65	423.87	444.72	526.45	584.17	665.78	791.29	911.66	1023.9	1174.9	1360.5	1556.4	1780	2061.6	2260.9	2492.7	2757.2	2987.2	3263.2	3509.9	3605	3893.3	3814.6	4029.4	4084.7	4295.7	4316.6	4480.5	4500.3	4525.1
0	0	0	0	13.431	23.074	36.609	42.428	52.301	60.77	60.064	78.893	93.287	90.049	99.508	102.41	144.59	144.69	147.56	160.32	183.61	210.83	247.44	286.06	330.44	422.45	449.68	500.64	513.56	555.01	571.62	661.98	713.4	743.04	826.78	853.24	920.23	1018.7	1047.1	1123	1142.4	1217.8	1324.6	1218.9	1410.1	1376.9	1343.1	1392.4	1427.2	1482.8
0	0	0	0	18.409	35.645	57.231	106.61	132.43	151.77	178.29	227.76	253.25	263.88	282.93	313.89	347.03	385.39	436	504.36	567.47	681.36	772.35	956.17	1157.5	1339	1575.4	1825.6	2028.1	2332.6	2555.9	2860.5	3106.5	3347.7	3514.9	3717.5	4066.4	4294.2	4454.1	4694.9	4919.7	4959	5014.3	5205.4	5228	5198.5	5350.5	5275	5555.3	5510.8
7.6718	6.208	0	0	2.4691	0	0	0	0	0	0	0	0	24.087	72.205	129.89	242.83	354.52	519.98	715.36	1006.4	1322.3	1769.1	2242.7	2655.6	3215	3619.6	4350.4	4962.3	5495.2	6128.7	6810.4	7349.2	8223.4	8538.4	9627	10451	10894	11136	11494	12372	12779	12932	13204	13605	13349	14045	14169	14414	14419
0	0	0	3.0253	3.642	0	5.8947	0	3.011	7.6454	13.944	29.236	44.868	67.22	77.346	105.44	113.24	162.58	217.55	257.26	313.33	404.56	493.41	535.3	635.09	706.39	716.34	844.02	799.4	904.95	982.02	1013.7	1156.3	1129	1296.8	1370.8	1478.3	1683.6	1679.6	1808.6	1826.8	1605.1	1950.8	1771.8	1781.8	1859.7	1861.2	1921.4	1899.6	1963.6
22.189	2.0369	0	0	0	0	0	0	0	0	0	0	7.7284	55.443	100.83	171.57	215.84	313.36	401.76	529.75	598.15	770.48	936.17	1124.5	1406	1775.8	2133.5	2460.5	2819.2	3180.2	3491.2	3847.4	4212.8	4582.3	5108.7	5293.1	5586.5	5827.6	6126.7	6501.1	6668.1	6823.2	7047.7	7057.7	7153.9	7139.7	7210.7	7398.8	7338.3	7413.7
0	3.2656	0	0	0.19467	0	6.2262	11.357	10.785	6.7397	10.339	8.9667	21.551	26.773	57.76	72.342	95.199	128.27	165.39	229.6	283.88	358.17	471.64	569.33	728.27	918.15	1098.6	1329.8	1577.4	1802.6	2064.8	2226.6	2471.5	2780.8	3020.1	3325.1	3546.2	3770.5	4084.3	4147.5	4361.6	4511.8	4672.9	4687.7	4760.2	4869.1	4941.8	5006.3	5185.8	5117.4
21.72	9.2792	8.8012	4.5891	0	0	0	0	0	0	0.86918	20.989	48.322	75.843	151.11	217.41	315.9	426.9	541.49	793.47	938.07	1171.3	1358.5	1617.1	1881.6	2267.2	2484.3	2799.5	3095.8	3398.8	3596.7	3972	4220.8	4870.9	5051.4	5310.1	5680.4	5842.4	6051.4	6263	6472.5	6584.4	6595.8	6803.4	6757.2	6884.9	7324.6	7298.5	7415.4	7461.3
0	0	0.87973	0	5.2641	8.0561	5.4974	27.701	56.085	117.28	189.84	252.64	390.97	479.72	642.47	804.09	962.91	1142.5	1322.8	1492.1	1719.6	1971.3	2062.2	2220.4	2487.5	2682.8	2775.6	2959.5	3150.2	3401.9	3504.1	3959.4	4181.7	4340.3	4418.1	4773.3	4917	5176.3	5332.7	5278.3	5721.2	6114.2	6192	6869.7	6414.9	6405.5	6336	6032.5	6106	6105.1
0	0	0	7.7475	8.6738	5.3723	4.7112	12.197	0	1.0474	8.1954	10.801	0	0	0	0	2.4331	17.574	33.448	73.94	100.42	163.37	319.38	447.29	685.12	918.59	1274.9	1609.2	2046	2508.1	2909.3	3312.9	3781.6	4348.1	4820.3	5295.5	5775.7	6108.4	6524.2	6904.7	7182.5	7379.7	7711.1	7780.1	7954.5	8263.4	8469.3	8569.2	8621.4	8776.3
0	0	0	7.1933	6.8247	7.3873	13.296	12.204	3.4318	0	6.4604	0.93193	0	4.7945	0.16749	3.3589	15.813	35.3	91.97	168.08	287.77	405.35	610.94	854.99	1113.2	1424.5	1675.2	2065.3	2405.9	2679	3054.7	3362.4	3832.4	4043.8	4521.4	4875.1	5287.3	5604.6	5933.3	6186.4	6482.2	6785.7	6899	7215.7	7272.5	7357.7	6969.4	7233.8	7347	7227.3
0	0	0	0	7.1097	7.4063	12.195	15.44	13.877	0	46.659	91.213	218.21	329.64	524.43	695.32	878.27	1081.7	1334.9	1509.5	1809.7	2082.2	2387.8	2632.8	2887.4	2986.2	3163.2	3373.4	3538.4	3817.7	3972.4	4131.3	4278.1	4407.8	4591.1	4762.9	4707.5	4731.6	4640.6	4644.7	4685	4736.3	4854.8	4905	4879.7	4842.6	4843.3	4836.4	4831.5	4776.2
11.794	3.3218	0	0	0	0	6.777	10.593	0	0	4.5076	0	0	0	0	0	0	0	25.738	49.162	60.225	98.918	139.92	178.87	266.57	326.74	395.85	479.19	574.66	698.24	811.86	941.45	1076.3	1264	1406.6	1503.9	1676	1794	1918.2	2051.2	1980.3	2022.9	2075.6	1931.8	1974.3	1976.1	2067.6	2026.9	2075.8	2122.3
0	0.61496	0	2.3455	0	8.1047	0	3.448	12.1	0	0	0	0	0	0	0.85135	7.3224	16.461	21.492	34.506	38.165	35.473	54.755	59.859	68.009	115.15	131.98	152.13	153.01	187.95	185.68	224.21	242.38	261.47	263.32	285.38	299.57	321.36	333.4	359.71	355.9	376.13	371.74	378.21	397.47	404.68	392.49	408.75	385.45	397.86
0.67122	0	0	1.6356	1.1595	0	1.1739	9.4429	10.76	18.39	26.568	24.605	19.688	21.524	16.779	15.573	12.567	24.578	23.628	37.194	32.857	31.699	23.751	27.507	38.281	35.053	32.669	30.684	34.289	35.498	34.953	41.207	33.583	37.591	26.611	27.146	22.796	19.224	22.869	22.754	29.211	15.824	23.156	21.138	30.911	30.716	28.883	23.038	28.619	25.08
0	0	0	0	5.3526	14.446	14.607	11.097	19.004	33.502	59.86	102.61	139.82	190.63	236.5	294.63	371.21	446.76	562.4	674.82	807.13	932.58	1109.6	1297.8	1505.5	1676	1808.2	1802.2	2130.7	2248.1	2444.2	2559.2	2714.5	2927.2	3068.2	3336.3	3559.5	3687.9	3828.6	3991.8	4142	4224.7	4307.8	4391.6	4467.5	4566.8	4473.7	4699.2	4660.8	4739.5
14.162	0	0.16889	0	0	0	0	0	0	15.164	54.729	92.336	156.5	245.89	325.31	416.05	538.46	637.24	777.42	883.49	1002.6	1153.7	1293.7	1381.7	1518.1	1677	1812.9	2008.8	2122.1	2308.9	2522	2614.3	2924.9	3147.7	3419.6	3542	3724.7	3954.5	4086.7	4370.6	4449.4	4732	4957.7	4993.7	5175.2	5271.5	5508.2	5609.8	5653	5655
19.156	8.5509	1.3618	0	0	0	0	0	0	0	0.99929	2.5311	32.201	35.53	58.258	101.29	180.7	269.53	420.12	544.87	684.86	829.18	1025.9	1213.5	1281.4	1514.4	1733.1	1805.4	1999.9	2068.6	2194.8	2381.2	2602.8	2762.9	2755.9	3017.7	2971.8	3121.4	3102.5	3318.2	3406.5	3478.8	3647.8	3547.2	3704.7	3741.9	3770.3	3659.6	3754.7	3768.7
0	0	0	0	6.8379	5.7565	19.771	5.098	4.4593	5.4042	12.138	28.549	55.036	93.077	122.3	148.24	206.5	231.64	283.11	342.39	385.37	427.04	504.34	618.33	746.72	907.1	987.21	1173.4	1320.8	1555.9	1708.1	1915.1	2100.3	2402.4	2547.2	2844.2	2982.7	3227.7	3352.3	3554.1	3710.7	3951.3	4072.5	4157.9	4298.3	4481.7	4406.2	4397.4	4624	4657.6
8.901	10.128	0	0	1.7696	0	0	0.34711	0	0	0.1668	3.9831	20.828	60.795	42.511	45.229	66.271	79.406	124.14	198.45	279.29	389.02	538.8	656.9	801.81	990.95	1230.3	1393.5	1635.3	1829.6	2152.4	2408.1	2701.1	2934.7	3267.6	3552.4	3762.6	3999.7	4436.1	4700.3	4858.7	5054.2	5165	5295	5370.3	5295.6	5355.6	5521.1	5610.6	5734.3
0	0	3.6378	4.7049	0	3.4142	4.7034	15.883	22.551	23.522	48.98	79.603	107.44	132.22	170.83	183.58	220.13	253.75	303.9	380.37	424.81	490.63	603.91	663.97	737.09	845.44	952.63	1055.8	1251.2	1390	1557.3	1494.3	1784.5	1648.1	1925	2035.3	2222.5	2364.5	2519.2	2694.7	3066.6	3044.3	3226.6	3263.2	3411.3	3622	3641	3631.6	3802.9	3705.5
0	0	0	2.5668	0	9.0362	10.901	20.197	32.387	26.636	29.181	24.875	28.023	18.219	27.838	36.669	39.628	34.592	37.643	40.757	42.811	45.186	42.171	45.637	50.459	76.559	83.116	114.63	138.42	177.66	229.51	297.94	372.53	433.48	540.51	613.3	729.45	814.37	889.99	1001.4	1081.6	1175.4	1190.4	1237.1	1302.4	1305.3	1336.7	1389.5	1406.9	1481
28.581	7.1522	0	2.6278	0	0	0	5.8938	0	5.6652	0	9.1743	16.191	16.13	29.686	33.439	57.859	50.731	106.97	118.17	177.32	234.05	303.4	439.54	569.33	694.93	822.56	994.44	1035.4	1221.2	1278	1386.5	1483	1643.5	1978.9	2249.8	2386.6	2549.3	2609.3	2658.2	2679.1	2782.3	2996.2	3110.1	3045.2	2960.4	2928.5	2995.3	2994.5	2964.5
0	0.94003	0	3.3613	7.3749	0	0.69477	0.54669	4.083	12.806	7.1186	10.835	1.651	9.7645	14.601	22.868	21.05	48.391	76.231	102.57	145.8	194.9	224.51	311.13	359.9	451.83	541.08	640.43	717.25	833.72	528.52	709.5	890.79	1011	1121.3	1146	1135.1	1189.6	1156.4	1287.3	1339.8	1435.8	1463.1	1500	1617.4	1607	1564.6	1533.9	1587.7	1620.4
0	0	0	0	3.8024	4.3106	11.453	8.2729	11.594	6.1945	7.6337	16.38	19.808	22.17	25.847	27.316	27.675	17.058	24.279	17.371	17.798	16.09	13.699	23.641	23.143	32.18	29.875	45.759	44.22	50.019	64.942	75.637	93.791	130.34	142.69	202.23	230.26	267.41	300.31	335.86	376.94	396.14	441.1	459.19	477.78	494.48	532.99	535.3	542.2	568.11
0	0.71564	9.1655	6.1926	3.9221	0	0	0	0	0	4.3705	3.7977	15.04	76.808	158.36	270.35	441.52	608.73	821.84	995.18	1167.4	1402.7	1583.8	1772.3	1998.4	2150.8	2312.1	2486.4	2668.2	2784.4	2909.7	3188.8	3305.4	3427.6	3625.1	3812	4039.3	4208.8	4178	4281	4384.4	4431.8	4539.2	4614.6	4698	4580.5	4657.4	4794.4	4745.2	4781.1
10.575	0	0	0	0	7.99	0	17.129	13.6	3.0797	0	11.049	12.503	3.513	1.7437	0	19.965	30.753	63.879	74.943	103.98	137.95	201.93	266.94	363.28	435.86	493.96	591.16	593.17	733.86	872.05	1005	884.7	1024.7	1176	1295.4	1286.4	1446.6	1507.1	1691.5	1761.7	1809.4	1967.9	2072.7	2174.7	2148.5	2091.3	2133.7	2226.3	2185.6
0	0	4.0511	2.6687	1.8374	0	5.2011	9.1887	12.749	0.4535	6.0594	13.246	22.209	19.667	20.581	28.073	25.511	32.803	27.861	43.09	42.419	53.202	51.957	76.181	84.205	91.598	93.186	110.65	122.36	134.67	133.57	143.89	169.44	168.78	198.66	183.56	201.29	220.24	234.67	247.25	275.33	283.3	299.31	310.72	315.88	332.49	366.99	380.95	393.38	406.53
0	0	0	0	8.8239	14.401	0	18.121	10.362	22.856	30.937	16.23	34.095	35.235	41.186	44.009	56.558	64.357	83.559	95.816	111.71	165.26	189.81	259.37	334.02	437.68	556.02	743.73	937.37	1220	1384.8	1719	2024.9	2271.9	2655.2	3018.4	3280	3554	3935.5	4207.4	4423.9	4598.9	5037.2	5259.9	5346.7	5402.4	5681.9	5824.9	5828	5784.2
21.712	0.77476	0	0	0	0	0	0	0	0	0	0	21.343	35.724	83.617	156.42	268.71	408.62	556.97	704.7	937.51	1163.6	1375.4	1610.8	1917.7	2182.3	2431.1	2851.8	3168.5	3503.7	3888.3	4234.9	4447.5	4939.9	5304.6	5558.5	5908	6179.6	6721.5	6980	7194.3	7392.2	7430.6	7612.2	7548.1	7651.2	7733.4	7921.5	7916.1	7968.5
21.329	5.4948	0	0	0	0.088765	0	0	0	0	2.2275	24.796	42.731	57.802	91.256	134.32	223.33	304.91	435.56	554.44	693.18	822.77	990.63	1108.4	1308	1464.8	1666.1	1902.7	2022.3	2303.1	2561.6	2708.2	2993.3	3143.1	3354.6	3661	3989.1	3990.2	4022.9	4264.4	4418.3	4575.2	4748.4	4678.6	4788.7	4793	4802.7	4861.8	4958.4	4915.7
9.5674	2.6457	0	2.9691	0	0	0	6.1737	5.0923	4.6533	9.9226	3.9674	4.8738	8.4103	8.1458	14.329	13.249	7.9465	18.428	27.706	39.377	36.618	43.058	40.863	55.838	76.025	69.233	96.343	86.164	149.53	151.53	137.5	151.42	158.57	171.01	191.85	226.54	262.16	276.82	300.08	345.31	370.81	405.3	423.4	457.77	496.25	552.89	607.78	617.72	634.41
1.1002	13.607	0	0	0	9.3565	0	0	0	0	0	0	1.01	14.445	21.218	49.443	77.447	106.79	127.8	153.8	251.42	249.26	280.38	328.01	366.95	396.36	397.89	457.41	476.05	459.99	477.2	485.15	510.39	517.03	519.51	477.97	532.62	479.54	490.75	521.68	533.44	577.59	579.21	577.77	605.22	583.27	599.83	602.01	600.86	617.91
0	0	0	0	1.1642	8.9476	9.9931	13.344	19.397	27.27	63.467	83.996	86.241	93.488	110.65	152.83	211.78	278.41	362.67	470.79	609.71	837.93	1043.8	1320.6	1602.5	1936.5	2224.6	2685.2	3027.4	3541.7	3829.4	4410.1	5053.7	5618.2	5864.6	6251.9	6397.9	6949.7	6956.6	7119.9	7495.6	7592.2	8078.1	8215.5	8233	8744.2	8753.2	8641.8	8773.1	8622
0	0	0	0.95164	13.057	34.432	30.686	29.84	64.18	64.544	63.537	70.139	85.533	81.077	107.46	119.46	145.32	181.35	192.31	235.44	287.28	300.39	354.46	382.91	377.03	376.75	558.8	608.57	555.55	611.32	915.75	757.54	1122	896.13	948.39	1002.4	1047.7	1170.2	1171	1259.8	1252	1251.5	1290.8	1380.4	1378.6	1358.5	1402.6	1377.1	1407.1	1427.2
0	0	0	0	3.4535	5.4986	12.166	6.7303	7.2874	0.93825	13.156	17.574	10.105	13.828	10.623	8.0994	27.127	34.66	58.18	89.723	117.53	173.15	250.22	351.13	502.13	659.46	781.83	999.44	1259.1	1447.2	1735.5	2036.2	2408.5	2726.5	2992.4	3433.7	3654.8	4049.9	4196.6	4731.5	4913.5	5185	5554.3	5764.5	5720.8	5961.4	6250.6	6383.6	6478.6	6624.3
0	13.452	12.08	0	0.17162	1.0956	0	0	0	0	0	0	0	0	0	0	0	0	0	0	0	0	9.9405	26.635	122.37	258.98	310.96	504.84	704.94	1089.3	1361.6	1471.3	1707.9	2131.6	2401.9	2781.2	3011.2	3296.2	3491.1	3699.5	3994.3	3939.6	4408.1	4610.9	4691.1	4788.6	4955	4895.9	5018.6	5123
20.998	14.098	0	1.8523	0	0	0	0	0	0	0	0	0	0	0.057645	24.812	60.671	119.5	197.44	375.5	416.02	530.35	676.24	868.33	1089.3	1249	1633.2	2009.8	2287.6	2690.9	3121.8	3562.5	4152.5	4489.6	4792.2	5364.4	5686.6	6072.2	6341.4	6659	7020.1	7352	7587.3	7672.8	7727.7	8097.8	7981	8101.5	8193.3	8000.5
10.494	7.9845	2.4888	0	0	0	0	0	0	0	0	0.55446	19.058	89.16	156.46	237.52	357.25	471.44	801.85	1041	1301.9	1598.2	1910.2	2185.8	2577	2978.6	3267.8	3552	4140.4	4351.5	4650.2	5062.7	5754.5	4912.6	5335	5838.5	6184.1	6485.8	6944	6415.7	6682.7	6879.7	7065.6	5358.8	5434.3	5503.3	5445.7	5437.4	5421.1	5535.3
15.921	11.439	0	0	0	0	0	0	0	0	0	0	0	0	0	18.331	58.064	113.17	238.89	328.15	412.11	523.24	698.1	852.08	1018.9	1124.1	1307.2	1417.5	1586.6	1769.2	1848.6	1985.3	2117.5	2316.7	2370.1	2586	2752.8	3090	3126	3263.7	3074	3316.1	3687.4	3814.4	3834.7	3791.7	3817.8	4111.5	3942.3	4156.3
22.179	13.681	0	0	0	0	0	0	0	0	0	0	0	0	0.6539	24.197	52.315	102.92	175.85	267.73	399.3	535.5	714.47	1049.3	981.92	1136.1	1368.1	1693.1	1878.7	2545	2726.7	2534.2	2842.7	3142.4	3404.2	3692.9	3933	4239.1	4542.5	4758.2	5034.7	5285.2	5542.2	5618.2	5688.3	5844.6	5958.4	6059.2	6224.3	6153.5
6.75	5.7479	0	0	0	4.9129	0	5.87	0	0	0	3.3086	0	0	16.229	39.672	74.496	101.95	208.73	286.31	413.33	527.4	676.79	792.56	1006.7	1172.2	1289.1	1518.1	1752.9	1855.4	1990.3	2209.8	2323.1	2520.7	2728.5	2842.1	3022.4	3090.6	3143.6	3301	3312.2	3456.6	3626.8	3607	3643.2	3737.5	3811.2	3877.2	3883	4036
46.511	0	0	0.2698	0	0	0	0	8.5766	18.057	23.956	30.446	29.48	59.739	88.308	147.65	208.15	297.58	388.52	482.02	565.54	682.84	687.01	812.32	887.66	1027.5	1132.9	1336.5	1468.4	1728.3	2036.7	2376.3	2777.2	3110.9	3521.3	4074.5	4465.6	4839.2	5335.1	5532.7	5838.3	5974.7	6174.1	6497	6540.4	6548.8	6749.1	6787.5	6782.5	6859.6
4.6042	0.65354	0	0	1.3423	1.0856	3.4499	1.2236	3.3402	4.1704	16.099	17.222	29.981	79.851	95.633	110.9	103.96	122.66	173.87	218.07	304.5	390.84	465.81	599.46	677.45	734.51	884.63	947.3	1072.5	1177.3	1308.8	1302.1	1444.5	1537.4	1625.2	1793.5	1873.6	1940	2060.4	2171.8	2242.9	2353.8	2294.6	2345.8	2367.1	2505.3	2452.9	2654.6	2564.3	2606.5
0	0	3.9609	0	0	0	6.7495	7.0068	5.6167	2.5782	8.1359	1.014	24.947	28.071	73.731	100.84	173.72	214.72	309.62	413.71	511.03	665.05	791.11	916.76	1075	1208.2	1375.6	1502.1	1703.7	1827.2	1919	2142.1	2351.1	2610	2714.6	2902.1	3143.1	3190.8	3552.7	3689.3	3758.5	3983.6	4175.5	4355.4	4397.7	4446.3	4560.1	4650.6	4851.7	4794.3
12.803	7.9504	2.224	0	0	0	0	0	0	3.3705	14.163	38.799	88.59	118.34	215.44	313.78	501.13	658.24	858.02	1129.5	1431.2	1776.6	2216	2450.7	3020.7	3504.6	4003.6	4618.3	4986.7	5608	6038.5	6440.3	7307.6	7247.4	7895.1	8488.7	8410.2	8945.3	9496.3	9368.6	9615.8	9744.7	9941.7	9702.3	9761	9728.2	9704.2	9595.6	9769.8	9785.4
11.755	3.8632	0	0	1.068	0	0	0	0	1.8354	10.132	41.579	74.064	100.82	113.81	135.29	168.39	207.26	252.64	319.2	393.07	498.17	625.95	775.65	957.17	1277.9	1463.6	1555.2	1778.2	2279.8	2443.4	2410	2644.8	2886.8	3081.4	3435.7	3549.4	3797.7	4006.8	4149.6	4246.5	4365.5	4453.1	4552.5	4684.9	4711.1	4779.1	4904.4	5000.3	5024.4
4.2649	0.94019	1.4927	0	0	0	6.6623	13.119	14.887	8.9573	12.412	9.7225	16.337	17.833	18.766	11.37	8.1333	18.021	19.684	20.086	19.035	24.685	21.743	26.774	22.486	23.545	25.551	31.88	29.76	41.355	39.828	59.633	68.082	71.099	87.512	87.675	102.23	110.05	128.97	142.9	155.79	157.67	170.26	186.21	205.07	210.06	233.44	225.27	244.66	237.55
12.001	3.6441	1.0907	1.0651	0	0	0	2.5263	11.753	34.61	98.614	190.29	300.8	442.17	576.2	745.6	929.45	1126.8	1331.6	1574.5	1772.1	1967.8	2228.6	2481.4	2682.1	2878.7	3014.9	3283.8	3466.5	3637.3	3796.1	4004.7	4202.2	4356.2	4591.8	4794.8	4983.6	5164	5359	5438.1	5637.9	5675.9	5845.6	5875.6	6072.1	6058.8	6226.7	6292.3	6284.4	6322.4
0	0	0	2.1781	7.222	7.1656	16.582	17.472	8.1863	20.212	45.126	83.248	145.44	261.91	396.35	571.35	824.77	1084.9	1350.6	1597.9	1928.4	2278.9	2690	3006.3	3323.6	3727.8	4117.2	4579.4	4894.3	5282.4	5598.3	5847.6	6483.7	6731.7	7021.5	7656.6	8001.4	8241.4	8606.6	8886.4	8846.3	9308.6	9096.6	9193.3	9273.8	9625.8	9222.1	9316.4	9341	9517.1
0.85571	3.0965	0	0	2.9191	0	3.5612	7.7744	4.269	5.6012	14.016	24.837	12.668	56.497	23.413	19.611	17.602	21.656	49.516	95.034	166.24	241.55	342.78	459.99	534.03	584.84	718.51	779.03	918.58	1063.9	1150.2	1293.2	1354.1	1537.9	1613	1671.4	1792	1956.8	1962.7	2095.7	2187.2	2236.8	2168.4	2256.6	2265.8	2316.3	2323.8	2381.9	2426.1	2470.9
0.59766	0	0	1.2852	0	3.6203	4.77	1.4372	1.4286	0	1.4335	8.1047	42.354	101.57	174.49	284.53	409.8	548.83	723.44	889.59	1157	1422.2	1667.4	1917.4	2236.2	2456.1	2647.2	3049.8	3360.7	3699.5	3997.7	4334.8	4571.8	5004.4	5498.3	5444.3	5941.7	6313.6	6703.3	6833.1	6637	7247.8	7742.7	7652.5	7902	8165.8	8456.7	8017.8	8078.1	8141.1
17.182	11.163	1.86	0	0	0	0	0	0.39165	39.428	84.328	179.47	301.12	427	615.75	810.16	1078.1	1330	1671.1	1978.3	2294.9	2565.6	3002.4	3193.8	3619.1	4069.2	4409.4	4709.4	4843.9	4884.5	5365.8	5557.1	6168	5739.4	6544.7	6793.5	6973.4	7487.8	7699.1	7903.7	7920.7	8607.1	8608.6	8921.7	9191.2	9189.8	9311.5	9028.4	8992.4	9031.2
13.391	0	0	0	0	6.4147	0	5.4336	0	0	0	0	0	0	0	0	0	0	0	0	0	0	0	22.118	35.099	83.872	127.13	188.32	248.5	276.32	381.69	481.93	548.04	678.26	801.3	1018.4	1090.7	1296.3	1359	1469.6	1449.5	1561.6	1706.6	1868.8	1910.9	1891.2	2066	2164.2	2312.1	2231.3
25.992	6.2318	5.1617	0	0	0	0	0	0	0	0	0	0	0	0	0	0	0	0	0	0	0	0	47.574	146.88	276.23	411.27	556.27	725.02	885.99	1265	1290.5	1356.1	1529.7	1706.1	1454.6	2020	2363.8	2013.3	1826.1	2625	2410.5	3060	3176.7	2558.8	3240	3176.3	3451.1	3564.1	3549.8
33.202	14.952	0	0	0	0	0	0	0	0	0	0	0	11.138	39.361	90.701	128.99	165	192.14	271.7	377.39	498.77	677.48	999.56	1222.4	1410.6	1689.1	1976.6	2350.5	2962.3	3337	3828.3	4211.9	4692.5	5094.1	5570.7	6005.5	6180.7	6280.8	6608.8	6729.7	6958.8	7093	7421.7	7890.4	8082.5	8179.1	8478.1	8501.2	8596.9
26.386	5.9403	2.9838	0	0	0	0	0	0	0	3.4516	10.081	35.952	51.898	80.772	108.48	128.08	140.44	187.01	266.91	379.06	511.89	694.41	920.3	1217.5	1464.8	1845.9	2207.5	2653.2	3099.4	3545.4	4152.5	4750.3	5179.4	5588.5	6207.3	6497.9	7127.1	7863	7835	8040	8507.5	8410.3	8793.4	8551.8	9083	9109.5	9083.7	8999.7	8993.2
13.93	5.2901	1.7148	0	0	0	0	0	0	0	0	0	0	0	0	0	0	0	0	0	0	17.275	64.202	119.78	198.03	317.5	421.02	580.96	791.45	959.15	1202.3	1383.2	1602.3	1857.9	2116.1	2304.4	2549.3	2791.8	2950.1	3144	3293	3361	3551.5	3607.6	3702.3	3758.7	3779.6	4083	5594.7	4512.8
6.114	0	0	0	0	2.4999	3.7762	3.4595	7.5091	2.8354	3.3675	8.877	7.0676	12.921	22.859	38.361	66.64	87.922	145.8	192.26	245.06	309.68	411.88	476.42	559.84	692.88	800.91	933.33	1061.6	1244.1	1441.6	1715.1	2009.4	2270.1	2539.5	2924.7	3332.1	3648.4	3774	4252	4350.7	4547.2	4698.3	4993.4	4991.6	5088.5	5152.8	5239.9	5312	5427.6
2.9853	4.2634	0	0	0	3.6841	0	10.684	0	0	1.3808	0	0	0	1.9442	5.7484	0	0	0	7.3469	0	1.8472	8.7106	3.3332	9.1444	2.8677	13.366	23.759	77.631	152.22	248.77	371.82	537.96	752.71	992.76	1282.1	1623.6	2000.4	2300	2630.5	2948.1	3271.1	3519.9	3789.7	3957.1	4200.9	4446.8	4649	4802.3	4956.3
21.473	10.323	2.6706	0	0	0	0	2.8396	0	0	0	0	0	0	0	0	6.2629	11.739	0	7.1509	4.2755	5.3769	23.373	9.5057	29.97	65.579	120.36	144.67	234.71	342.38	360.12	362.59	468.26	611.34	709.03	803.05	891.19	946.66	1036.5	1094	1162.5	1284.5	1315.9	1418.7	1427.4	1456.6	1432.4	1498.1	1545.3	1552.8
3.4147	3.6458	0	0	6.7547	0	0	0	0	0	1.5866	0	15.791	16.455	44.526	53.632	94.223	124.19	154.41	192.78	251.03	324.29	381.76	456.33	510.6	554.7	624.66	667.88	691.49	793.61	869.32	950.4	972.54	1207.4	1255.9	1358.3	1352.4	1498.4	1493.3	1485.2	1525.8	1565.9	1619.7	1630.1	1606.1	1569.4	1570.6	1596.9	1583.8	1688.3
2.5168	0	0	2.1812	0.38217	2.0093	13.14	12.534	13.716	10.542	16.283	19.57	20.326	20.358	20.575	16.017	18.664	23.969	12.723	19.085	21.078	32.144	30.992	24.149	34.974	36.252	52.119	14.796	10.833	14.179	35.022	80.787	136.08	242.6	357.5	496.6	669.8	871.91	1019.9	1210.9	1406	1555.2	1755.9	1962.3	2109.2	2178.2	2369.3	2412.9	2524.1	2620.5
3.9618	0	0	6.6306	9.7175	0	0	3.5339	0	1.472	5.5459	3.0269	0	0.88625	0	0	0	0	0	0	0	0	0	0	0	0	0	0	1.7303	3.6901	0	0	0	47.532	35.411	15.387	0	0	0	0	0.8362	175.48	0	0	47.666	12.976	0	0	0	24.675
0	0	0	0	0	6.0165	7.8377	11.879	0	5.8704	5.6605	2.7604	39.523	57.973	113.92	154.79	215.67	267.95	356.63	450.82	567.65	740.22	923.86	1199.8	1527.2	1796.4	2082.5	2450.8	2831.2	3047	3485.2	3801.8	4278.2	4934.4	5287.9	5887.5	6237.6	6698.6	6922.5	7400.8	7774.4	8597.3	8494.1	8755.1	8929.6	9332.6	9332.6	9649	9955.5	9852.9
0	3.0855	3.5306	0	1.666	0	3.3909	11.458	5.8791	6.5578	7.7701	12.102	37.928	52.923	67.8	88.13	120.4	129.43	178.26	220.7	284.36	366.54	468.33	589.54	691.36	875.46	1059.9	1170.1	1376.6	1599.4	1800.1	1989.7	2206.8	2464.4	2718.7	2911.7	3024.8	3187.3	3351.9	3456	3588.7	3581.1	3775.3	3833.4	3947.1	3915.6	4167	4223.2	4091.6	4161.9
9.0393	7.39	0	2.3717	1.4468	0	0	0	0	0	0	0	0	41.791	64.094	114.08	156.77	223.51	338.46	455.45	635.18	817.09	1024.8	1306.2	1526.1	1778.3	1959.6	2378.7	2640.3	3003.1	3363	3697	4012	4341.7	4720	4988.9	5086.9	5554.8	6143.2	6353.2	6458.6	6777.6	6932.3	7312	7204.8	7464	7165.6	7365.9	7581.6	7684.8
10.526	3.1929	0.3229	0	0	0	0	0	0	0	0	0	0	0	0	0	1.8656	0	9.2197	20.899	55.011	69.448	83.538	87.285	134.62	148.52	163.68	150.38	142.4	164.86	189.16	230.77	249.88	254.97	287.44	305.26	334.16	322.63	370.87	385.92	446.09	397.38	393.77	378.54	421.99	417.29	437.88	421.22	471.05	462.81
0.29074	0.336	0	0	1.1777	0.51608	9.3165	13.658	16.872	20.061	21.789	52	80.379	132.87	216.76	338.23	487.44	655.01	866.44	1137.6	1413.3	1614	1913.6	2151.1	2447.2	2706.2	2922.7	3167.4	3373	3598.9	3750	4045.9	4161.6	4432.4	4631.6	4744.8	4959.4	5131.9	5467.8	5492.7	5619.7	5727.3	5792.3	5948.4	5923.6	5964.7	5985.7	5883.3	5902.4	6052.2
4.6714	2.5719	0	0	0	0	4.8265	0	0	4.8053	18.9	51.631	87.983	153.87	200.98	266.88	347.41	398.3	499.06	561.63	644.33	770.13	861.13	1002.1	1181.2	1289.9	1553.4	1658.7	1940.8	2094.7	2181.2	2421.7	2651.8	2957.4	3079.6	3358.3	3642.7	3856.5	4080.7	4276.8	4472.2	4540.1	4671.9	4917.4	4901	5200.9	5183	5390.1	5493.2	5681.8
28.408	10.31	0	0.99069	0	0	0	0	0	0	0	0	0	0	1.2539	13.365	20.649	48.328	107.66	148.47	217.79	288.15	392.28	510.08	627.88	738.55	871.92	978.04	1124.4	1234.9	1298.6	1414.2	1563.8	1688.9	1732.7	1779.3	1834.4	1893.5	1791.7	1992.5	2052.8	2134.3	1931.6	1954.6	2029.9	2071.1	2007.8	1898.6	1951.4	1975.5
0	0	0	11.373	11.105	19.82	22.508	17.319	23.94	10.303	24.498	0	13.338	14.479	16.156	21.845	17.576	29.138	46.317	92.07	142.27	185.06	258.82	353.23	384.88	489.36	566.51	631.12	696.52	799.6	877.59	948.41	932.59	957.09	961.14	1089.8	1132.7	1117.6	1152.9	1189	1134.2	1158.6	1136.8	1137.2	1070.2	1232.5	1238.5	1296.4	1137.7	1141.7
16.37	6.6146	0.81403	12.656	0	0	0	0	0	0	0	0	0.4557	5.3687	40.031	41.52	51.3	103.29	168.42	189.31	210.1	289.03	399.24	607.58	754.14	947.27	1067.8	1136.9	1321.5	1600.5	1799.1	1998.7	2157.1	2429.2	2538.3	2753.4	2873	3113.3	3178.5	3364.9	3393.4	3497	3711.5	3530.6	4046.4	3904.9	3963	4049.4	4110.5	4161.6
40.581	28.29	8.5125	11.004	0	0	0	0	0	0	0	0	0	0	0	0	0	15.862	107.79	205.3	304.95	442.55	673.73	912.37	1157.8	1475.6	1770.2	2046	2602.4	2776.5	2998.7	3414.3	3818	4079.8	4395.2	4667.4	4926.4	5288.9	5667.2	5880.7	5996.5	6205.1	6325	6394.5	6574.4	6650	6664.4	6904.8	6946.7	7000.7
0	0	0	0.26904	13.323	22.751	38.009	44.117	53.65	42.538	66.592	53.937	86.167	86.048	90.196	96.31	115.03	163.17	188.83	280.36	356.03	422.17	559.57	686.23	869.46	1049.2	966.44	1216	1358.4	1522.4	1722.1	1977	2273.2	2538.1	2712.4	2896.1	3138.8	3332.2	3539.3	3692	3895.8	4005.8	4048.4	4098.8	4326.6	4292.5	4259.8	4354.4	4330	4434.2
0	0	1.7224	0	3.3244	7.6037	0.58199	2.7639	0	0	0	0	0	8.4455	7.2151	17.575	38.804	99.474	182.56	283.01	380.2	438.52	617.69	783.38	1026	1342.8	1655.9	2040	2371.4	2859.1	3265.5	3786.3	4252	4764.1	5240.6	5640.6	5987.8	6616.9	6899.6	7266.4	7537.8	7699.4	8093.4	8362.4	8615.8	8941.7	9129.7	9094.2	9121.3	9552.1
6.7771	6.8795	0	0.54949	0	0	0.49214	0	0	0	0	18.048	25.704	51.935	83.619	121.09	173.34	225.58	277.69	378.29	558.11	668.29	857.65	1101.6	1236	1422.8	1619.7	1834.6	2041.7	2346.5	2770.9	2998.3	3523.3	4114.1	4416.7	4650.8	5259.2	5605.7	5667	6024.7	6459.4	6607.6	6679.1	6902.8	6968.3	6891.6	7014.9	7066.2	7163.9	7118.5
10.888	1.6235	0	3.1828	0	0	3.5169	1.9328	0	0	0	0	0	0	0	0	0	0	0	33.152	64.486	123.16	197.09	280.26	449.08	597.24	774.27	1032.4	1293.3	1569.3	1764	1997.5	2272.9	2434.2	2594.2	2849.9	2887.4	3191.5	3253.4	3596.2	3659.6	3680.1	3890.7	3956.6	3928.2	3989.8	4086.5	4391.6	4239.6	4523.9
6.1458	3.5443	0	1.5946	0.35978	0	0	0	0	0	0	13.052	27.18	24.526	46.771	54.294	90.581	114.98	156.5	213.35	292.44	391.2	555.25	753.15	971.67	1198.2	1531.5	1907.7	2258.5	2703.5	3066.9	3621.6	3929.8	4560.3	4990.1	5332.2	5775	6207.4	6680.8	7188.7	7491.4	7965.8	8127.4	8454.7	8789.4	8857.7	9104.5	9165.4	9273.6	9399.2
24.637	11.076	0	0	0	0	0	0	0	0	0	0	0	0	0	0	0	0	0	0	3.916	15.91	46.485	85.293	108.6	151.2	239.38	306.39	390.97	458.41	594.25	734.46	903.45	1062.1	1294.6	1478.3	1647.8	1905.4	2097.4	2292	2581.6	2937.7	2813.5	2972.6	3207.8	3427.9	3438.1	3527.4	3562.5	3738.5
11.467	3.2959	0	0	0	0	5.0589	3.3432	12.798	15.93	8.4763	11.122	10.87	18.511	22.86	22.864	31.179	51.248	76.139	124.85	216.99	314	473.01	591.72	760.7	970.52	1086	1387.4	1649.6	1793.2	2030.7	2307.9	2611.2	2959.7	3153.3	3434.1	3638.4	3859.6	3955.7	4274.9	4307.3	4513.5	4572.1	4643.8	4673.4	4670.8	4861.4	4950.9	4875.1	4967.2
13.03	0	0	0	2.5614	0.89659	3.3507	13.423	29.061	41.12	66.702	99.359	121.97	156.87	163.81	209.18	258.95	324.03	386.67	454.23	546.99	631.34	771.58	926.5	969.15	1110.3	1193.5	1409.5	1566.4	1692.7	1805.9	1994.7	2124.8	2278.6	912.8	943.85	1053.1	1080.7	1117	1125.8	1133.2	1191.9	1179.9	1025.7	1125.3	1185.4	1311.1	1333.8	1087.9	1161.5
39.911	14.336	2.0081	0	0	0	0	0	0	0	0	26.336	55.529	155.14	290.57	458.4	657.08	894.95	1157	1510.1	1862.5	2194	2546	2968.2	3444.9	3817.9	4167.8	4634	5026.5	5479.7	5817	6115.5	6632.5	6709.9	7137.7	7384.4	7341.5	7689.4	7998.9	7942.6	7988.1	8075.1	8231.7	8168.4	8046.3	8074.7	8135	8067.5	8014	8161.7
4.4598	0	0	0	0	0	15.731	9.4384	3.5705	59.409	114.82	117.53	90.889	82.438	87.354	77.712	72.948	79.101	85.723	71.715	110.71	163.42	207.09	343.28	520.48	672.63	814.9	1015.4	1229.9	1509.4	1877.4	2074.4	2401.4	2710.1	2968.8	3325.2	3545.7	3970.1	4091.6	4484.2	4734.3	4933.2	5123	5309.8	5393	5310.1	5467.6	5631.3	5674	5718.8
17.076	0.954	4.2238	6.0171	0	0	0	0	0	3.2941	0	0.60071	15.777	36.848	49.924	101.39	156.42	298.86	383.55	526.84	679.48	849.12	998.74	1188.2	1458.9	1655.3	1884	2209.5	2368.8	2722.1	2973.5	3308	3699.9	4069.5	4202.2	4463.8	4682.4	5013.9	5011	5264	5488.8	5509.1	5655.4	5758.4	6079.5	6086.7	6048.6	6149.5	6181.5	6215.9
8.9974	0.0891	1.5344	1.5195	0	0	1.9825	0	0	0	0	0	0	0	0	0	12.046	20.661	25.505	35.93	65.51	110.19	153.52	219.7	277.4	362.02	463.2	567.62	692.87	786.55	983.51	1184.6	1374	1577	1763	2039.8	2142.2	2337.5	2568.6	2739.9	2764.8	3068.9	3151.3	3280.4	3243.5	3300.3	3424.9	3338	3351.3	2616.8
11.805	8.5814	0	0	0	0	0	0	0	0	0	8.8845	27.322	42.63	46.382	58.113	93.153	121.4	195.78	262.54	338.33	394.45	492.01	579.76	692.59	810.36	941.57	1054.6	1233.7	1386.6	1551.5	1709.1	1840.6	2008.4	2214.1	2436.3	2538	2804	2794.5	2983.2	3101.8	3256.8	3336.6	3317.4	3321.2	3461.1	3439.8	3438	3460.2	3536.2
4.2646	9.9151	0	9.8904	0	0	0	3.622	7.5799	11.13	10.954	12.899	0	5.438	0	14.506	24.004	67.551	98.291	130.55	182.67	212.84	260.94	318.34	408.2	512.29	622.74	720.89	802.02	940.28	985.59	1087.2	1229.1	1273.6	1323.9	1388.4	1376.9	1480	1547	1572.5	1580.6	1622.7	1709.7	1724	1778	1818.3	1805.1	1792.6	1728.8	1750.9
11.062	1.8015	0	0	0	0	2.1944	4.9439	0	0	0	0	4.2145	24.683	50.009	121.37	172.45	235.87	337.39	496.87	666.27	734.49	834.74	994.91	1196.6	1649.6	1648.3	1921.3	2203	2752.6	3009.5	3160	3618.1	4135.2	4589.8	5014.3	5393.8	5833.5	6247.4	6565.5	6891.5	7472.9	7556.7	7694.8	7836.3	7904.6	8178.2	8402	8489	8454.1
16.754	1.7775	0	1.2702	0	0	0	0	0	0	0	0	0	0	0	0	0	0	0	0	0	0	51.393	87.982	213.99	454.17	652.21	892.16	815.85	980.41	1231.1	1347	1589.3	1790.2	2021.4	2282.7	2506.9	2749.6	2779.3	3035.5	3102.8	3234.5	3450.6	3481.7	3661.6	3786.1	3872.7	3978.4	3909.7	3937.2
2.0604	0.67594	0	0	2.2402	3.0536	0	0	0	0	0	0	0	10.591	18.528	40.796	117.82	188.18	308.65	441.36	593.15	773.88	928.36	1083.5	1396.1	1705.7	1969.7	2342.2	2627.8	2970.4	3228	3574.2	3886.6	4329	4714.7	4846.3	5137.2	5297.4	5876.7	5990.7	6321	6192.9	6358.1	6470.4	6679.9	6975.5	7083.8	7024.7	6903.2	6955.7
13.951	16.616	12.101	0	0	0	0	0	0	0	0	0	0	0	0.10688	0	34.507	81.652	81.372	143.41	164.87	219.8	298.57	345.17	451.76	578.4	696.55	813.65	984.61	1140.5	1349.4	1501.2	1810	2018.3	2222.7	2414.6	2716.9	2913.4	3075.6	3237	3464.3	3632.9	3936.8	3987.2	3961.7	4110.5	4191.6	4256.4	4421.7	4408.6
9.2457	5.5987	0	5.7559	0	0	0	6.9303	39.9	99.276	222.05	377.09	595.46	832.88	1027.5	1339	1579.7	1829.8	2158.2	2469.9	2739.8	3058.4	3361.6	3700.4	4026.8	4492.5	4763.1	5128.5	5443.8	5740.1	6084.8	6614.3	6986.7	7056.4	7482	8092	8104.4	8662.1	8949.8	8960.3	9314.7	9229.1	9544.3	9496.2	9608.8	9782.3	9641.5	9754.9	9536.9	9587.4
0	5.5427	0	9.9821	0	0	1.3338	7.9588	7.3913	9.537	0	7.4119	0	0	6.0042	2.1101	0	9.0261	10.244	9.9172	38.909	69.329	124.26	189.42	268.78	355.85	434.52	546.32	696.43	821.02	989.23	1131.5	1307.9	1501.7	1735.7	1972.7	2268.6	2520.9	2691	2925.1	3111.7	3284.9	3497.5	3658.3	3677.9	3813.7	3849.6	3852.3	3886.3	3727.7
0	2.7957	4.8677	1.2764	0	11.723	0	0	0	0	0	0	13.935	46.246	86.953	162.8	255.68	380.3	478.66	624.83	797.07	962.19	1129.4	1318.1	1565.1	1708.8	1901.2	2022.4	2282.3	2358.3	2551.5	2712	2835.2	2990.3	3290.4	3530.5	3669.1	3887.5	4204.6	4406.7	4570.4	4681.7	4854.9	4972.2	5059.5	5157.9	5266.3	5310.8	5446.8	5286.1
3.0704	1.6827	0	0	12.216	0	0.65514	0	0	0	0	0.36214	0	0	0	0	0	17.23	31.082	57.628	204.83	229.14	282.69	269.53	337.44	418.44	508.89	537.51	593.1	625.33	724.62	790.15	858.86	1016.6	1149.3	1196.8	1476.8	1429.1	1454.4	1649.4	1605.2	1521.9	1576.8	1612.3	1528.5	1556.6	1710.8	1744.6	1807	1727.6
18.845	7.8522	5.3059	0.25567	0	0	0	0	0	0	0	0	0	0	7.2432	64.609	124.68	240.47	399.03	572.23	809.31	1002.4	1255.4	1527.6	1840.3	2183.9	2522.7	2904.3	3398.8	3691.3	4059.6	4686.4	5025.7	5381.1	5837.5	6180.6	6459	6781.1	7217	7572.6	7746.4	7978.6	8184	8312.1	8498.7	8631.3	8511.9	8786.8	8694	8688.1
0	0	0	5.7882	0	21.695	36.649	26.433	52.953	46.852	61.043	72.807	115.47	135.68	147.31	253.6	296.2	367.72	470.63	583.4	641.8	790.9	733.7	1028.1	1027.4	1091	1153.8	1085.6	1265.9	1474.4	1886.1	2099	2407.3	1896.9	2101.2	2222.7	2456.7	3428.5	3252.8	3204.4	4079.5	3273	4195	4431	4555.1	4496.5	4610.2	4703.3	4597.4	5283.5
26.045	6.3337	0	0.088746	0	0	0	0	0	0	1.4314	0	0	0	0	6.9631	17.931	35.537	87.547	176.34	244.21	331.16	444.32	589.28	729.34	886.09	995.45	1149.2	1308.5	1506	1653.8	1800.4	1998.3	2101.1	2333.6	2501.6	2605.3	2802.4	2866.7	2974.1	3160.9	3179	3283.8	3303.8	3325.3	3414.4	3496.2	3540.3	3599.8	3585.4
17.959	8.6089	0	1.6207	1.6796	0	0	0	0	0	0	23.341	49.783	95.816	164.45	201.93	286.86	376.71	482.17	509.31	653.26	785.24	910.71	1080.6	1249	1474.4	1730.7	1972.7	2331.7	2945	3269.2	3742.5	3681.7	4040.8	4405.7	5447.9	5009.7	5292.8	5213.2	5653.9	5776.6	6093.6	6127.1	6326.5	6223.3	6656	6674.1	6616.8	6478.3	6822.4
0	0	0	0	19.929	21.039	36.042	58.94	52.142	90.775	104.74	115.45	143.78	127.8	110.07	177.76	161.39	175.08	178.77	187.57	211.27	242.14	229.74	250.91	267.39	256.17	271.59	291.97	302.63	324.14	339.34	355.9	397.64	428.1	481.75	520.19	521.61	612.66	631.24	668.96	707.84	696.29	733.18	775.45	758.19	817.07	817.06	831.97	845.85	844.35
0	2.836	1.7062	0	0	15.141	8.2844	0.058115	6.559	13.251	0	4.6297	15.835	14.79	18.554	14.256	11.471	0	11.921	11.846	18.648	15.503	38.835	78.632	138.48	225.48	305.4	405.65	533.9	698.83	877.62	1046.5	1334.2	1601.7	1897.4	2166.5	2468.9	2680.2	2871.9	3139.7	3425.6	3553.2	3872.8	3913.4	4096.5	4312.8	4417.8	4564.2	4495.2	4614.6
11.878	2.3516	0	3.8359	0	0	0	0	0	0	0	0	0	0	0	0	0	0	0	0	0	2.0633	21.95	40.782	40.7	74.873	97.8	128.32	197.2	241	321.49	416.46	487.45	578.82	687.95	808.61	908.31	1032.5	1120.6	1224.4	1410.6	1505.4	1645.9	1719.2	1799.6	1893.8	1963.7	1982.4	2037.1	2046.6
15.512	1.901	0	0	0	0	0	0	0	0	0	0	7.1402	0	0	4.4436	29.065	45.305	85.311	126.64	213.94	319.61	410.6	552.52	702.01	876.93	1054.1	1247.6	1531.8	1821.2	2144.4	2513.3	2840.9	3210.5	3582.8	3830.1	4250.6	4431.8	4721.6	5045.9	5319.3	5495.8	5619.2	5701.5	5818	5996.4	6155.7	6228.4	6335.9	6410
0	0	0	2.8434	0	1.6752	11.144	18.091	9.3787	9.6329	22.243	36.404	55.448	95.588	147.26	229.83	344.88	466.85	611.27	768.35	1026.8	1270.6	1541.9	1833.1	2136.3	2422.9	2779.8	3126.1	3481.9	3791	4263.5	4748.6	5204.7	5491.7	6125.7	6133.5	6866.5	7200	7354.4	7677.5	8036.3	8258.8	8504.1	8693	8979	8907.9	9232.7	9102.1	9151.5	9496.3
15.613	3.6177	3.8874	0	0	0	0	0	0	0	0	0	0	0	0	0	0	0	0	0	41.222	74.634	164.97	253.63	336.65	387.63	566.27	643.56	729.46	797.45	1006.1	1016.3	1204.3	1275.6	1372.2	1534.8	1722.6	1808.4	1928.3	2063.1	2190.8	2379.6	2450.1	2534.5	2626.9	2693.5	2782.5	2801.5	2878.9	3005.5
2.6967	4.3514	0	0	0.26174	0	9.7972	8.3156	10.36	9.5415	7.374	14.6	14.468	19.888	19.065	14.819	25.535	24.787	21.885	29.664	36.498	49.117	60.479	61.764	71.698	77.915	102.92	112.11	103.14	107.09	112.42	140.74	154.8	182.17	169.29	202.43	226.87	222.29	239.87	274.68	276.43	311.55	318.01	331.71	346.15	350.92	346.51	354.61	362.83	350.64
0	0	2.2288	13.304	5.3299	1.9095	3.7879	0	0	0	4.8449	8.3597	4.487	0	11.425	12.328	29.365	27.587	32.385	26.416	37.166	81.742	97.896	164.93	211.03	277.71	382.71	452.59	644.78	784.79	944.63	1117.2	1393.8	1666.7	1951.1	2146	2330.3	2641	2827.1	2988.4	3031	3332.7	3335	3549.9	3518.4	3525.9	3610.3	3740.2	3749.4	3930
17.992	14.639	2.277	0	0	0	0	0	0	0	0	0	0	0	0	0	0	0	0	5.5979	13.189	35.899	73.517	95.444	109.8	142.73	218.19	344.03	369.58	479.52	573.46	690.25	742.07	784.52	873.58	983.74	1118.5	1156.8	1211.5	1359.3	1302.4	1391.8	1372.9	1373.1	1318.8	1530.7	1569.1	1642.7	1480.3	1497.7
0	5.1296	4.9558	5.1768	0	0	0	0	0	0	0	0	0	1.1627	0	2.0426	7.0144	5.7995	5.9789	5.7689	0	0	6.6938	5.6095	6.9615	0	1.6439	0	0.0049812	0	0.78078	0	0	0	0	0	0	0	0	0	0	0	1.7971	3.0343	0	0	0	0	0	0
19.477	1.0052	0	3.0812	0	4.5671	0	0	0	0	2.1345	17.649	61.97	68.577	117.8	173.82	227.96	294.39	372.09	433.76	510.06	623.82	724.97	808.67	928.99	1020.8	1041	1268.1	1473	1647.1	1780	1965.4	2202.3	2347.9	2563.3	2790	2959.5	3081.4	3304.9	3381.5	3544	3495.1	3588.2	3176.8	3231.7	3209.6	3254.1	3231.5	3293	3292.5
0	0	0	2.1719	0.658	2.0198	10.095	10.869	18.715	20.145	20.667	23.47	31.334	51.043	50.391	91.423	122.03	131.41	158.87	187.87	162.36	250.9	214.1	285.81	363.13	392.06	565.22	628.06	739.9	837.47	937.42	1022	1160.9	1273.1	1563.5	1613.4	1677.6	1856.4	1913.8	2071.7	2178.2	2306	2377.7	2547.3	2590.8	2686.5	2764.7	2904.8	2933.4	3025.7
15.4	1.4557	0	5.1513	0	0	0	0	0	0	0	0	0	11.498	25.991	34.776	61.861	66.856	147.82	194.34	283.42	440.82	559.47	788.64	964.48	1244	1443.5	1642.2	1939.5	2227.3	2562.1	2896.9	3216.2	3514.5	3707.7	4117.1	4676.1	4803.7	5055	5161	5463.7	5706.3	5841	6033.1	6208	6314.1	6337.7	6485.2	6471	6533.4
0	0	0	8.6783	0	0	0	0	2.449	3.9258	0	0.21777	5.8488	11.068	35.817	63.694	119	158.48	220.16	254.94	335.71	472.2	534.05	710.6	853.3	1058.7	1280.6	1627.9	1645.9	1896.2	2173.9	2264	2596.8	2896.7	3199.3	3506.2	3769.7	3976.3	4151.7	4423.7	4687.8	4683.9	4958	5023.8	5137.6	5076	5459	5490.9	5472.2	5784.5
0	0	0	0	11.168	5.5339	14.899	11.177	9.4602	8.1761	19.614	19.259	29.968	43.418	34.357	31.489	24.286	22.287	36.566	56.092	79.549	115.85	158.94	203.4	220.08	316.23	414.97	476.74	523.53	646	759.96	844.41	925.48	1057.8	1219.7	1370.5	1488.7	1613.8	1667.1	1819.9	2025.9	2081	2116.5	2254.7	2287.5	2407.7	2486.1	2653.1	2701.9	2784.1
9.7243	3.7028	0	0	0	0.020432	0	0	3.5109	9.2145	17.198	45.648	109.84	193.11	249.89	387.73	500	704.45	927.86	1134.5	1414.4	1653.9	1903.5	2174.1	2415.7	2714.9	2958.9	3192.4	3370	3663.7	3831.4	3885	4149.9	4361.2	4524.6	4686.8	4746.6	4978.7	5027.8	4987.5	5206.8	5138.4	5293.2	5270.6	5281.7	5222	5365.1	5262.7	5319.6	5353.2
14.345	7.0116	1.0057	0	0	0	0	0	0	0	0	2.1573	9.2862	37.16	80.938	130.77	190.51	351.5	445.53	567.27	732.19	883.33	1062.7	1244.3	1433.5	1723	1847.3	2030.2	2297.4	2601.7	3035.5	2772.9	3032	3105.6	3330.2	3471.9	3718.3	3880.8	3984.9	4126.7	4092.3	4133.7	4223.1	4226.3	4417.2	4437.2	4399.7	4468.7	4460.5	4383.8
13.931	5.8696	3.8538	0	0	0	0	0	0	0	0	0	0	0	1.6083	10.2	44.464	69.388	113.96	155.66	215.68	315.74	439.35	564.48	668.4	831.28	973.6	1215.1	1387.9	1539.6	1810.1	2056	2263.5	2476.7	2624.4	2852.8	3065.3	3087.3	3362.3	3424.6	3353.6	3442.3	3579.9	3666	3553.1	3523	3617.9	3818.5	3646.7	3777.1
0.69781	0	5.9515	0	0	0	6.1729	10.141	13.988	15.785	26.127	43.44	71.567	88.137	123.34	155.4	190.41	215.03	272.19	320.55	381.86	411.92	475.5	500.74	563.11	633.22	701.04	767.63	858.9	898.9	975.35	1024.1	1118.7	1251.6	1351.2	1440.6	1530.5	1582.8	1694.9	1804.1	1863	1937.7	2053.2	2040.3	2050.3	2197.7	2198.9	2197.9	2183.9	2274.8
0	0	0	2.5925	2.9926	8.4785	11.869	7.4937	8.3636	12.463	19.584	15.988	22.988	22.496	24.697	35.5	50.4	64.434	98.581	133.47	189.93	244.73	337.58	452.28	598.32	768.15	934.29	1089	1254	1464.8	1479.4	1801.9	2010.1	2283.1	2029.5	2873.1	3138.4	3452.8	3743.9	4053.7	4261.4	4521.1	4780.2	4974.2	5065.9	5163.9	5402.1	5355.9	5528.3	5521.1
17.271	0	0	2.9605	0	0	0	0	0	0	0	0	0	0	1.4616	16.1	34.694	70.374	159.71	269.18	386.75	546.21	712.65	881.49	1048	1406.4	1661.5	1879.1	2246.9	2614.2	2807.9	3343.4	3633.4	3875	4356.4	4880	5067.4	5656.6	5872.4	6056.2	6263.9	6571.4	6955.2	6944.8	7042.1	7230.4	7343.4	7478.5	7516.8	7433.1
8.2886	0.90257	0	0	0	0.07956	2.6496	13.059	12.319	20.505	19.341	30.589	36.904	48.781	85.521	134.13	213.77	317.9	384.96	515.48	679.32	816.67	1012.7	1214.4	1460.2	1731	1922.2	2151.9	2507.1	2703.3	2995.8	3336.6	3762	4063.3	4507.4	4832.4	5338.1	5741.9	5976	6294.4	6542.4	6794.3	7134.4	7272.5	7425.7	7491.3	7756.4	7753.9	7567.1	7754
29.254	17.649	0	0	0	0	0	0	0	0	0	0	0	0	0	0	0	0	0	0	0	7.2081	49.013	79.655	125.53	175.73	252.09	282.2	369.73	436.72	490.97	604.03	717.8	865.84	947.01	1025.7	1123.3	1197	1282.7	1347.6	1424.3	1416.1	1531.7	1553	1551.4	1684.7	1686.6	1728.9	1732.2	1742.3
14.406	9.4056	6.3427	0.11662	0	0	0	0	0	0	14.322	35.331	60.163	86.333	126.59	165.94	207.18	263.67	320.79	379.33	470	563.93	720.51	845.07	1036.6	1219.1	1408.6	1683.5	1980.8	2257	2621	2370.8	2733.1	3167.2	2981.8	3341.8	3612.1	3796	4151.2	4296.6	4578.7	4728.1	5080.2	5232.8	5370.2	5028.5	5127.6	5046.3	5108.2	5213.9
20.245	0	0	1.0516	0.29979	0	0	0	0	0.69846	0	3.836	34.341	60.976	112.17	168.99	197.86	258.82	323.94	394.17	486.04	600.86	682.7	814.17	917.71	998.33	1118	1293.3	1426.3	1492.6	1561.8	1776.2	1902.5	2030.6	2126.8	2214.9	2247.4	2330.8	2282.5	2424.6	2534.4	2646.6	2697.3	2786.2	2909.3	2853.6	2829.3	2711.7	2789.6	2866
23.368	11.789	0	0	0	0	0	0	0	0	0	0	0	0	0	0	0	0	23.342	86.156	156.33	279.11	384.06	536.58	702.37	842.27	1020.7	1225	1445.3	1586.8	1771.2	2066.1	2330.3	2645.1	2957.3	3244.2	3599.5	3783	3972.8	4323.1	4735.4	4926.7	4920.2	5046.6	5178.4	5613.8	5979.3	6107.5	6091.3	6210.7
26.39	10.079	0	0	0	0	0	0	0	0	0	0	0	0	0	0	0	0	0	13.861	56.889	97.977	138.53	185.5	253.87	329.24	414.15	570.16	698.06	918.15	1186.4	1524.2	1905	2251.6	2788.6	3258	3570	4031.9	4406.9	4732.4	5004.1	5125.8	5488	5668.1	5816.8	6001.7	6068.8	6237.3	6328.8	6411.7
0	0	1.2083	0.29765	1.5153	5.5749	14.108	24.128	26.564	38.007	85.298	120.61	202.18	310	481.03	722.04	1049.9	1375.4	1676.6	2177.1	2712.5	3255.3	4068.7	4773.9	5484.5	6183.3	6895.2	7637.5	8551.6	9421.7	10018	10740	11919	12375	13512	14298	14995	15697	16554	16536	16816	17548	17927	18417	18584	19638	19163	19282	19722	19281
0.18806	3.0371	10.459	0	0	0	0	7.3248	14.837	18.03	35.031	45.121	64.553	80.96	94.17	115.02	114.71	136.92	148.54	170.91	185.59	201.75	208.54	252.71	275.32	296.43	291.61	315.57	335.52	373.6	347.66	355.18	384.65	391.26	405.34	408.11	397.58	422.72	438.76	437.45	462.67	453.13	460.42	476.33	486.71	492.3	504.61	494.17	533.73	536.96
37.171	9.452	0.36291	0	0	0	0	0	0	0	0	0	17.859	53.143	103.53	224.35	352.05	542.88	793.87	1119.5	1452.9	1794.7	2107.6	2498.2	2840.3	3231.8	3574	3936.4	4349	4612.2	5049.6	5422.3	5772.7	6151.4	6602.3	6948.7	7164.9	7536.4	7713.1	7860.4	8167	8199.3	8467.7	8615.3	8699.3	8737.3	8594	8689	8697.5	8986.7
0	0	0.296	0.61077	0	11.149	22.414	26.991	37.833	40.969	59.65	72.245	85.943	103.08	121.27	177.38	216.07	241.45	285.29	333.2	406.7	454.02	525.75	614.39	723.47	811.16	921.34	1020.9	1155.2	1296.8	1444.2	1575.7	1731.8	1863.8	2043.6	2187.9	2369.6	2509.4	2604.7	2719.7	2789.9	2839.5	2901.1	3008.6	3121.8	3164.4	3184	3237.4	3225.7	3297.2
17.657	12.562	0	0	0	0	2.2792	0	0	0	0	0	8.3226	5.2931	23.479	44.08	90.803	136.41	205.54	239.79	331.89	388.94	471.36	578.94	672.9	833.49	925.18	1105.4	1202.7	1373.6	1493.1	1826.8	2025.6	2236.1	2566.5	2892.7	3214.7	3550.9	3819.9	4194.4	4395.9	4684.7	4696.9	4901.7	5123.7	5362.9	5466.6	5716.8	5734.1	5721.1
16.869	0.63541	0	0	0	0	3.5083	0	0	0	0	0	0	0	0	0	0	0	0	29.109	95.562	199.56	391.84	652.85	906.06	1228.6	1683.9	2090.2	2477.2	2965	3525.6	4066.6	4536.7	4905.5	5663.6	6225	6654.3	7353.7	7653.7	8414.3	8446.1	8725.7	9192.3	9396.3	9694.7	9914.8	10147	10201	10211	10373
16.166	7.5647	0	0	0	0	0	0	0	3.6941	47.013	103.85	223.18	364.55	506.43	705.61	844.12	990.5	1173.9	1345.8	1506	1655.8	2000.2	2198.5	2428	2726.5	2536.9	2745.5	3058.2	3263.3	3584.3	3914.2	4302.3	4610.8	4978.6	5262.1	5653.7	5530.6	5972.4	6237.7	6409.5	6132.7	6899.1	6966.1	7592.9	7537.5	7439.3	7543.3	7693.8	7630.4
4.1654	0	0	0	0	0	5.0263	4.4183	6.5776	3.2522	3.4733	12.746	16.75	12.514	15.629	15.028	17.348	12.215	12.118	18.605	27.094	59.583	96.442	172.67	269.15	437.34	579.21	800.2	1085.4	1371	1758.1	2007.5	2388.7	2674	3009.8	3305.7	3659.5	4057.9	4473.8	4739.5	5126.1	5220.3	5506.5	5565.8	5741.8	5829.4	6214.2	6165.9	6358.3	6436.1
0	0	4.2522	5.6064	0	0	0	0	0.58046	1.0903	13.443	17.54	28.865	47.29	67.951	100.59	130.39	193.5	259.34	394.58	486.66	733.92	870.1	1169.5	1392.8	1676.9	2064.4	2307.2	2736.5	3199.9	3519.3	3988	4336.2	4844.5	5229.1	5630.1	5979.9	6396.4	6919.5	6973.5	7149	7246.5	7440.4	7566.4	7443	7774.1	7862.8	8009.3	7976.5	7837.6
7.8715	10.002	0	0	0	2.2864	0	1.3717	5.6927	0	0	0	0	0	0	0	0	0	0	35.466	98.953	177.5	299.02	427.98	619.07	791.42	983.87	1194.4	1411.5	1645.6	1855.5	2025.1	2193.3	2412.2	2481.2	2621.2	2781.5	2950	3121.3	3223.9	3198.2	3306	3371.6	3362.5	3487.2	3514.2	3617.2	3548.4	3671.5	3698.5
0	0	0	10.828	14.718	11.106	18.954	37.233	33.881	40.459	62.421	71.62	75.267	86.776	101.04	130.25	116.96	154.83	180.68	208.75	237.67	284.94	324.34	346.8	357.81	409.08	424.73	458	490.35	513.41	523.35	529.21	559.36	625.11	627.46	630.72	647.45	691.12	697.14	721.63	715.25	748.02	775.68	645.99	691.27	690.98	679.65	696.29	703.06	713.05
15.599	3.0607	0	0	0	0	0	0	2.4961	0	0	0.12416	1.1613	0	0	3.1385	0	1.4793	6.8811	27.77	44.888	105.09	218.18	341.86	475.13	730.57	938.21	1182.2	1407.6	1644.4	1919.1	2057.6	2294.3	2568.6	2745.8	2981.2	3175.7	3364.6	3553.7	3625.7	3898.8	4005.8	4003.2	4107.3	4138.4	4228.8	4278	4343.2	4429.5	4517.2
6.3992	0	0	0	0	0	11.869	11.506	7.0095	17.496	24.822	26.305	29.482	37.389	52.543	56.999	67.137	91.975	147.37	157.71	167.45	187.32	213.73	202.46	261.17	217.31	286.7	417.76	549.12	741.32	960.68	1288.2	1624.5	1842.7	2310.3	2695.5	3124.2	3418.2	3688.9	3925.8	4301.2	4813.8	4890.5	5213.1	5270.8	5569.1	5725.1	5860.7	5788.7	5969.3
1.788	0	0	0	2.1081	5.53	13.472	11.814	26.02	21.504	33.517	46.179	63.274	84.034	99.837	100.98	101.15	102.09	145.37	184.02	234.61	305.58	405.62	512.13	625.99	748.89	933.33	1037.6	1200.2	1311.7	1382	1540.5	1617.4	1751	1854.2	1928	1961.6	2087	2165.8	2199.3	2312.3	2349.9	2318.8	2363.5	2421.2	2445.6	2431.8	2498.1	2540.2	2593.7
0	0	0	2.5368	12.601	35.323	67.08	80.035	127.57	149.32	178.61	176.41	210.67	222.92	240.36	252.5	303.23	325.12	383.44	398.15	462.63	512.13	587.91	661.9	750.1	871.02	955.14	1045.2	1144.7	1229.7	1369.1	1539.5	1744.5	1903.8	2131.5	2405.8	2653.2	2880.4	3137.1	3409.2	3653.1	3906.8	4082.7	4295.5	4660.1	4867	5114.2	5283	5534.4	5630.6
8.0828	9.9162	1.8785	0	0	0	0	2.9991	2.0846	8.9049	12.203	31.226	41.039	83.986	116.93	165.4	209.21	251.96	311.21	358.55	428.56	507.33	566.65	695.29	829.89	966.27	1159.1	1345.5	1601.4	1816.7	2073.2	2386.1	2674.3	3028.6	3352.2	3667.6	3927	4168.8	4421.9	4603.2	4789.7	4951.4	5190.5	5350.3	5595.9	5651.2	5698.5	5769.2	5866.6	5903.5
1.5435	0	6.9434	8.3597	0	8.1162	0	0	0	1.0209	15.983	22.218	45.611	65.941	91.141	138.7	185.93	215.04	247.6	295.93	350.84	404.54	470.59	521.3	582.97	692.21	775.58	935.61	1099.7	1282.7	1435.8	1912.6	2189.3	2433.8	2348.6	2638.8	2869.4	3100.3	3299.3	3438.3	3687.7	3927.7	4059.8	4264	4378.2	4432.1	4566.4	4569.7	4581	4814.4
0	3.881	3.2538	0	0	1.5009	5.3439	20.868	20.851	15.897	14.555	8.027	2.2718	6.7513	1.1668	10.459	5.5372	8.7521	4.9647	7.3711	14.099	8.5167	2.1921	12.657	28.097	30.391	42.625	65.026	98.465	149.67	197.96	256.42	294.72	378.93	429.31	532.99	614.21	696.01	761.24	864.43	898.81	976.85	1031.5	1112.3	1176.9	1170.7	1242.7	1316.9	1291.4	1339.8
4.5219	0	0	3.3898	10.717	0	3.2241	4.8985	0.38454	0	3.5505	0	0	0	0	0	0	0	12.905	69.543	159.44	216.89	332.49	464.03	644.23	867.42	873.86	1681.8	1760.5	2363.1	2495.7	3161.1	3568.2	3877.9	4381.8	5039.9	5589.9	5977.9	6387.6	7147	7514.2	7875.1	8187.1	8634	8892.6	9176.8	9467.6	9467.8	9634.5	9367.7
27.104	9.2515	0	0	0	0	0	0	0	13.284	35.941	105.01	192.35	271.26	383.74	486.76	670.46	802.14	937.91	1079.5	1274.6	1382.5	1579.6	1741.8	1855.6	2046.2	2193.6	2364.5	2619.7	2708.5	2947.4	3185.6	3373.1	3524.8	3632	3744.8	3734.7	3950.4	4254.9	4354.9	4544.3	4576.4	4614.7	4756	4818.3	4824.5	4708.3	4658.6	4679.2	4664.2
24.965	13.644	1.5713	0	0	0	0	0	0	0	0	0	0	0	0	0	0	0	0	0	0	0	0	0	0	1.9587	150.96	206.39	244.7	265.83	274.85	277.7	371.25	435.86	522.49	570.14	600.39	639.07	693.91	731.26	762.66	805.48	773.62	801.68	817.78	860.11	915.93	929.69	924.15	942.98
0	0	2.9426	2.1478	4.3239	0	5.3441	11.505	5.6914	0	7.6437	13.812	31.999	39.813	80.104	95.372	117.72	135.66	159.32	195.31	245.28	280.44	312.3	364.89	442.78	512.36	581.27	676.56	774.74	855.84	917.43	983.6	1059.1	1163.5	1237.3	1373.1	1425.5	1496.4	1581.3	1621.9	1666.5	1706.2	1769.3	1773	1830.9	1836.4	1828.9	1867.4	1927.9	1955
38.229	14.201	0	0	0	0	7.818	1.1074	9.4144	51.56	76.721	98.233	175.16	324.22	410.01	498.6	622.53	704.71	813.41	933.92	1083.7	1244.9	1407.7	1631.3	1868.1	2107	2240.2	2646.9	2802.3	3142.6	3428	3701.7	4141.8	4340.4	4782.4	5109.8	5174.5	5460.6	5608.7	5811.8	6204	6253	6558.6	6510.7	6809.4	7063.3	6823.4	6628.4	6800.5	6899.2
2.2063	0	0	0	7.0826	5.2846	0	0	0	0	0	0	0	0	0	0	0	0	0	0	0	17.961	48.024	69.925	120.68	173.08	201.35	251.05	310.38	393.37	414.8	519	625.87	749.18	883.27	999.69	1109	1222.6	1306.6	1384.6	1424.8	1501.9	1542.8	1557.2	1680.6	1683.5	1577.9	1668.9	1748.3	1539.4
0	0	0	3.991	0	1.4671	35.264	31.253	42.955	53.088	52.448	65.57	73.737	51.07	72.751	40.371	46.666	61.034	98.258	66.234	76.076	84.238	105.6	133.43	195.81	283.72	430.72	611.84	812.91	1107.8	1453.3	1752.8	2133.3	2537.2	2993.8	3456.8	3886.9	4296.3	4649.8	5153	5437.4	5257.6	5592	5836.4	5960.9	6446.5	6452	7217.1	6943.7	7255.1
8.4538	1.07	0	0	0	2.2502	0	5.9534	0	0	0	3.6082	8.5987	0	18.371	17.636	3.1305	22.572	30.569	4.4448	0	0	0	32.235	83.099	141.26	212.97	296.52	373.81	516.86	602.52	581.19	650.59	727.84	828.27	962.39	985.87	1153.8	1147	1214.1	1169.5	1185.7	1330.1	1423.9	1479.6	1431	1420.2	1446	1466.3	1460.4
21.374	11.732	0	0	0	0	0	0	0	0	0	0	0	0	0	0	0	0	2.4161	0	36.455	47.307	77.238	91.724	125.83	187.48	276.7	346.22	441.42	538.29	704.87	779.53	907.66	1005.6	1082.9	1176.1	1378.3	1386.2	1471.9	1658.6	1661.5	1823.9	1810.9	1927.1	1869.4	2149.8	2408.2	2216.9	2229.3	2310.3
11.207	0	0	2.4462	0	0	0	0	0	0	5.5328	0	3.0383	4.8346	0	0	0	8.4277	25.202	37.865	63.142	88.532	152.64	158.61	241.86	200.73	300.5	409.76	502.97	602.9	765.66	894.29	1026.7	1079.6	1190.6	1220.3	1345.7	1475	1534.9	1725.9	1785	1860.6	1749.2	1875.6	1847.6	1846	1789	1865.2	1921.5	1879.4
2.869	0	0	2.415	0.54123	3.0985	0	4.4555	2.0603	16.453	33.313	57.91	123.34	219.97	358.09	495.52	705.8	902.95	1187.4	1501.8	1817.9	2182.8	2637.2	2999.6	3414.3	3725	4360.3	4723.2	5013.7	5579.7	6080	6731	7096.4	7281.6	7487.4	8015	8255.7	8547.6	8716.5	8821.4	8885.9	9236.5	9472.6	9608.3	9788.5	9874.5	10131	10144	10654	10565
12.83	3.336	0	0	0	0	0	5.8372	5.3716	0	0	0	0.93542	0	5.3229	20.778	28.565	60.15	94.504	150.28	201.93	254.38	332.08	402.96	444.41	524.24	572.95	685	740.61	790.21	836.84	956.76	1008.1	941.21	1026	1101.5	1177	1224.7	1245.7	1316.2	1364.4	1342.9	1345.4	1394.9	1467.4	1513.9	1495	1555.3	1520.6	1539.9
4.0839	11.01	3.6881	1.726	4.8489	0	0	0	0	0	0	0	0	0	0	0	0.15772	6.8431	0	0	11.339	1.1336	5.0142	19.782	37.908	80.155	93.67	104.6	110.93	125.43	137.93	176.19	176.17	221.54	187.81	187.32	240.33	243.88	275.83	221.45	303.03	362.46	392.23	398.21	484.56	472.74	496.04	466.27	459.58	453.37
14.992	8.0016	0	0	0	0	0	0	0	0	0	2.4075	34.758	68.941	173.75	280.61	413.65	604.26	675.65	991.86	1198.2	1395.3	1617.9	1889.8	2078.1	2286.7	2262.9	2725.8	2967.9	3101.9	3321.2	3578.2	3870.5	4266.8	4301.1	4544.8	4820.9	5003.3	5199.7	5474.5	5503.5	5709.4	5909.8	5910.3	5965.3	5617.8	6137.1	6133.3	6300.8	6357.2
6.2068	3.4411	0	0	0	0.61439	0	2.8481	11.754	24.453	24.282	50.539	80.126	118.06	153.57	189.96	239.43	322.76	333.65	412.67	461.64	536.72	555.26	695.63	659.76	738.76	860.72	963.72	934.75	1105.6	1042	1073.9	1231.5	1320.8	1491.3	1563.5	1629.7	1746.1	1857.5	1880.6	1923.1	1902.2	1929.9	2010.4	2033	2020.9	2043	2105.7	2144.8	2063
6.875	0.18727	3.1806	4.1248	0	0.66558	0	11.019	15.792	3.1935	5.8207	4.4003	8.2933	10.501	7.3163	0	1.1501	0	0	3.903	4.2447	0	0	0	0	0	0	48.146	58.598	96.08	112.25	171.47	221.09	279.48	339.43	412.76	501	598.94	688.89	915.69	1185.7	1281.6	1303.7	1343.3	1528.8	1582.4	1678.8	1703.3	1756.1	1762.6
0	0	0	0	5.6166	10.364	3.2728	9.3475	14.818	15.93	23.934	30.492	40.439	35.683	33.626	22.015	37.25	36.784	56.343	67.445	90.395	111.04	64.323	114.79	143.63	209.38	261.93	328.74	401.72	479.63	510.02	667.92	780.23	924.21	1053.2	1184.8	1371.5	1483.7	1626.7	1705.7	1746.7	1817.8	1762.8	1828.3	1904.8	2035.2	2039.2	2025.8	2104.6	2192.7
0	0	3.177	0.15824	0	0	13.008	21.487	18.14	22.342	31.735	45.505	46.42	47.584	62.054	69.247	79.76	69.237	110.96	113.96	135.65	147.64	164.45	195.62	202.36	233.18	265.58	273.21	310.96	303.41	326.02	346.39	389.58	432.95	491.89	547.44	636.98	702.59	818.49	877.98	952.94	1014.1	1088.6	1140.4	1210.9	1263.3	1276.2	1282.9	1378.4	1376.5
4.2053	4.6584	0	2.1989	0	4.554	0	0	0	0	0	0	0	0	0	0	6.1823	22.041	64.911	115.62	192.96	321.29	477.97	628.49	792.77	1124	1321.9	1656.3	1931	2241.3	2573.6	2972.9	3412.3	3690.3	3817.1	4136.7	4604.4	5128.4	5321.1	5578.5	5971.9	6053.6	6342.1	6422	6370.4	6579.3	6703.5	6819.4	7028.4	7026.7
1.8249	0	0	0	0	0	17.811	17.469	21.607	40.545	38.042	48.897	87.292	149.41	195.98	299.72	414.02	541.19	733.07	898.51	1112.1	1349.3	1633.7	1909.2	1970.7	2296.5	2535.5	2774.2	2882.1	3249.7	3275.1	3691.2	3909.8	4134.7	4446.2	4754.6	4919.1	5065.7	5237.5	5555.6	5651.8	5793.8	5993.3	6196.8	6104	6260	6455.8	6446.3	6231.8	6418.5
5.2781	0.62312	0	0	0	2.6902	6.3535	0	0	0	0	0	0	0	0	0	0	0	0	0	0	0	0	0	0	0	0	0	0	0	50.841	102.62	196.85	295.67	453.74	610.03	774.92	973.33	1178.5	1416.5	1712.8	1832.6	2071.6	2272.3	2499.5	2686.7	2876.6	2907.2	3057.7	3190.8
0	0	0	14.262	8.2518	0	1.8747	0	0	9.4023	37.258	80.486	132.74	235.94	343.77	471.42	607.51	743.17	900.47	1061	1281.6	1498.6	1608.6	1825.4	2098.7	2279.1	2538.4	2798.6	3008.9	3202.2	3527.2	3714.2	3988	4359.2	4502.7	4603.1	4855.7	4966	5300.6	5415.2	5373.1	5550	5880.4	5833.2	5926.2	5897.2	6016.2	6253	6252.8	6425.8
0	7.9666	1.4378	0	0	0	1.8622	0.038606	0	0	0	1.6753	1.5505	2.922	13.531	25.742	36.542	33.477	70.427	92.597	128.19	167.09	218.5	301.06	375.04	438.71	547.57	647.19	735.17	805.57	869.51	1017.4	1204.8	1378.3	1542.3	1709.4	1854.9	2097.7	2244.9	2507.6	2586.9	2720.1	2835	3034.2	3089.7	3193.7	3310.4	3394.6	3433	3435.8
0	0	0	9.5171	0	12.456	12.215	5.4149	16.84	14.587	31.136	51.185	75.886	119.91	171.82	253.91	313.23	381.56	1004.1	1236.3	1464.9	1742.3	414.85	556.75	680.55	803.39	929.16	1055.9	1262	1438	1569.6	1719.7	1922.3	2174.1	2332.6	2426.9	2503	2563.6	2651.6	2706.4	2882.5	2936	2972.7	2981.3	2954	3068.6	3081	3158.6	3150.4	3294.9
0.61183	1.174	0	6.2455	0	6.989	0	2.811	0	0	6.2584	16.219	0	0	0	12.925	40.545	73.246	125.08	224.52	329.17	461.76	618.99	810.51	1073.3	1321.2	1597.6	1880.4	2249.1	2583.5	2984	3057.8	2959.3	3992.3	4504	4431.5	5208.8	5989.9	6313.2	6640	6883	6293	6306.1	6525.5	6587.7	6864.7	7125.2	7039.5	7107.1	6914.9
2.4155	3.8017	0	3.3178	2.6067	0	0	0	0	3.5463	3.1587	0.20072	0.67232	21.58	43.707	70.094	119.81	169.25	225.57	302.19	390.06	406.5	594.3	679.55	829.5	977.03	1141.3	1168.2	1532.9	1741.2	1900.9	1880.1	2053.5	2135.3	2365.7	2488.7	2613	2771.2	2904.7	2993.1	3427.8	2867.5	3053.9	3390.5	3370.1	3577.9	3467.5	3484.3	3624.4	3613
0.19742	0	0	0	0	3.5823	11.206	7.6742	13.086	13.32	23.878	15.345	20.202	44.041	34.519	52.499	60.398	74.345	115.31	153.68	187.22	233.09	312.88	371.73	396.56	441.64	579.02	630.56	782.79	817.79	932.97	989.26	1117	1360.5	1342.6	1618.4	1794.9	1964.7	2035.2	2169.5	2375.2	2379.6	2496.4	2665.3	2686.4	2768.6	2712.7	2935.1	2870.2	3035.7
0	1.8421	0	0	4.7441	4.7877	2.3437	2.0991	1.4872	4.1887	13.239	13.529	35.541	40.736	38.679	43.469	66.009	74.604	102.73	120.35	165.64	222.17	328.92	493.78	661.45	887.76	1148.6	1422.6	1749.9	2073.1	2370.7	2797	3026.6	3343.4	3628.4	3943.2	4251.2	4448.2	4766.8	4997.8	5033.6	5250.8	5328.2	5406	5557.1	5723.3	5682.1	5770.1	5951	5893.4
5.3497	0	0	4.2238	0.26783	4.7627	2.1854	11.811	10.191	0	8.0497	7.1715	8.3303	10.223	13.814	21.645	18.266	30.817	31.144	37.516	49.537	63.041	66.321	87.918	106.76	104.7	123.69	173.7	220.33	291.63	330.73	400.05	345.79	384.59	359	418.44	501.92	542.52	605.77	597.54	605.12	666.14	664.62	695.62	714.42	721.68	834.2	894.82	874.58	795.56
7.9451	0	0	1.0104	0	0	9.4692	6.8612	1.5608	0	2.1095	0	5.7584	18.993	14.219	0	9.4875	10.988	11.175	10.379	0	2.3217	1.9558	17.417	23.171	29.384	8.1344	16.251	24.228	27.724	27.946	31.241	51.186	63.771	75.371	77.409	92.736	130.56	136.2	153.09	163.55	183.25	176.75	209.77	220.13	227.44	240.8	229.77	244.1	261.81
0	0	0	0	1.9973	5.2896	18.178	35.911	50.388	133.2	182.05	292.22	410.18	507.89	652.04	763.99	916.57	1073.6	1253.1	1445.6	1630.4	1845.3	1963.6	2254	2398.1	2675.4	3012.1	3161.6	3440.9	3619.5	3849.7	4090.6	4438.9	4529.4	4738.1	4987	5202.2	5621.7	5816.8	5924.7	6162.7	6319.4	6574.3	6521.5	6847	6780.8	7258.1	7439.5	7239.8	7330.1
4.031	1.355	0	0.68663	0	0	7.9362	4.9444	15.388	11.417	9.4094	12.144	17.595	20.021	24.154	18.577	20.35	15.056	5.2263	17.165	7.8924	8.2943	12.349	22.593	26.045	32.502	44.691	58.955	95.064	158.32	218.42	318.83	458.28	620.03	816.88	1044.3	1326.9	1557.7	1802	1970.5	2161.5	2481.4	2722.4	2788.4	3005.3	3211.8	3264.2	3401.4	3654.8	3833
0	0	0	0.71303	11.307	7.509	28.391	31.513	41.582	44.816	40.2	55.397	48.794	55.099	39.139	50.744	58.321	57.514	36.8	39.387	38.016	30.333	25.144	30.847	37.474	26.36	30.144	27.949	32.206	36.357	54.954	50.98	68.437	81.428	110.68	145.43	158.8	197.66	214.62	256.81	252.37	276.95	296.17	318.89	364.85	379.82	395.14	341.72	344.89	349.83
14.519	7.603	3.1665	0	0	0	0	0	0	0	0	0	0	0	0	0	0	0	0	0	32.565	83.381	151.29	249.01	378.17	547.77	758.95	981.08	1281.4	1638.5	1994.2	2376.6	2778.7	3201.2	3619.3	4059.6	4346.6	4700.4	4941.5	5190.7	5476.1	5712.7	5787.7	6101	6395.3	6215.3	6517.6	6589.5	6501.7	6632.3
17.938	10.862	0	1.1391	0	0	0	0	0	0	0	0	8.3847	33.956	76.514	132.93	183.29	238.67	278.61	349.22	397.54	454.71	489.92	546.04	627.86	679.74	724.01	829.05	893.5	1016	1086.4	1178.6	1322.9	1430	1543.3	1707	1763.5	2184.1	2120	2476.7	2528	2786.5	2871.2	3009.8	2895.2	3046.6	3119	3261.3	3269.7	3389.6
25.284	11.616	0	0	0	0	0	0	0	0	0	0	0.82731	25.663	38.296	41.862	59.604	76.406	97.155	133.84	144.18	142	165.85	226.63	257.18	337.39	348.59	518.55	512.97	606.46	746.03	769.8	984.5	1176.1	1351.2	1578.9	1720.2	1898.4	2068.5	2212.7	2385.3	2379.8	2580.1	2592.1	2676.6	2792.4	2865.2	2948.7	2998.5	2907.1
32.003	23.283	2.5074	0	0	0	0	0	0	0	0	0	0	0	0	0	0	0	28.027	89.264	157.76	224.8	320.74	412.82	532.55	661.8	816.95	1009.8	1196.4	1421.2	1598.4	1870.9	2164	2357.1	2661.8	2986.7	3263.8	3584.9	3696.7	4113	4247.2	4483.1	4703.7	4835.4	4847.2	5049.6	5250.8	5428.3	5405.6	5399.4
0	0	0	0	0	9.1605	18.114	14.303	20.746	18.267	17.024	21.624	36.808	34.162	40.857	35.813	38.137	26.955	41.251	39.095	39.387	39.544	41.796	41.804	47.949	63.326	70.025	88.114	123.19	149.98	207.71	235.13	270.96	347.43	419.58	494.85	594.26	699.83	781.96	864.25	1008	1062.7	1193.9	1234.7	1318.1	1384.8	1396	1467.9	1532.9	1564.6
0	0	0	0.40308	0	0	14.439	6.8654	13.029	2.6546	10.413	8.4709	29	21.958	36.711	21.534	31.675	25.296	33.67	29.598	45.109	44.629	50.574	71.551	104.55	207.01	236.17	273.29	351.17	453.9	686.36	683.3	825.67	1002.9	1198.5	1397.7	1579.5	1736.4	1895.8	2033.1	2158.7	2311.1	2387.7	2475.5	2672.9	2658.8	2666.2	2816.4	3022.2	2966.1
6.0213	7.0833	0	0	0	1.84	0	0	0	0	5.3279	0	3.5285	17.034	11.951	14.471	0	5.2506	0	8.4266	0	0	0	0	7.1504	2.1352	4.3224	12.587	14.858	13.099	21.637	27.406	29.995	36.393	34.358	37.617	29.546	37.935	43.934	40.537	34.586	39.228	43.07	55.103	50.817	50.947	45.139	53.879	64.305	58.889
4.6752	0	0	5.4563	3.3425	0.21817	0.79958	0.0914	7.4224	0	2.9279	14.429	21.532	55.787	104.48	144.92	247.47	340.76	465.45	607.93	798.24	1078.7	1291.5	1614.7	1963.4	2308.1	2819.9	3221.1	3654.3	4044.4	4480.2	4961.3	5505.7	6040.3	6409.9	6952.9	7342.6	7686.4	8116.5	8452.5	8534	9040.4	9258.8	9334.4	9547.3	9554.6	9549.3	9784.1	10006	9880.4
11.737	6.1381	0	0	0	0	0	0	0	0	0	0	0	0	0.39703	28.343	86.544	179	292.03	450.93	670.23	920.89	1208.2	1546.2	1746.7	2119.6	2564.3	2981.6	3402.3	3830.6	4089.4	4576.4	4967.1	5325.8	5873.5	6263.2	6560.5	7064	7374.2	7784.1	8129.8	8431.1	8700.6	9079	9043.2	9417.3	9180.1	9080	8840.8	8825.6
0	0	0	7.8471	2.8172	0.34327	0	6.2592	7.8683	16.521	24.967	38.011	43.098	57.464	87.056	122.85	169.29	246.39	325.17	373.49	498.1	630.95	754.54	940.21	1137.9	1350.6	1563.5	1860.4	2056.9	2360.2	2651.7	2882	3199	3459.6	3759.3	4031	4197.5	4394.7	4453.9	4622.5	4649.2	4749.4	4901	4952.7	4996.2	5025	5177.9	5408	4459.6	4609.5
12.79	0	0	0	0	0	4.9781	3.0844	7.2051	20.571	21.526	16.926	19.049	24.092	21.313	22.994	23.152	41.663	54.194	51.199	66.158	70.245	121.05	158.78	216.29	306	404.24	571	758.68	962.69	1203.3	1463.3	1764.2	1982.8	2330.4	2735.9	2960.8	3325.1	3415.5	3796.4	4089	4100.4	4272	4355.2	4603.6	4896.2	4776	4882.9	4992.9	4951.5
0	5.0947	0	0	0	6.5198	4.4398	5.1793	8.3171	5.6817	19.786	23.013	36.308	39.497	34.319	31.698	41.757	56.611	77.051	100.3	131.95	171.08	233.98	311.92	365.99	413.73	471.85	555.95	613.05	654.32	749.28	816.69	916.11	988.91	1081.3	1182.7	1290	1414.7	1548	1660.6	1778.6	1798.8	1882.3	1998.1	1996.5	2050.1	2140.6	2181.7	2180.4	2283.4
30.477	5.6931	0	0	0	0	0	0	0	0	0	0	15.627	41.374	74.464	116.01	157.57	223.79	314.66	375.58	484.58	562.79	761.31	886.91	1108.5	1275.4	1510.4	1742.3	1910.8	2167.3	2363.7	2586.8	2873.9	2883.7	3119.8	3360.9	3485.3	3905.9	3631.9	4049.7	3994.1	4069	4147.7	4214.2	4406.5	4433.2	4538.5	4343.7	4364.3	4286.2
17.893	12.467	0	0	0	0	0	0	0	0	0	0	0	0	0.44417	9.8825	31.621	42.249	49.232	89.384	99.619	104.33	127.36	153.7	212.17	211.32	298.73	342.73	430.92	579.47	792.05	901.85	1063.4	1224.1	1390.8	1632.8	1779.4	1975.3	2168.4	2387.4	2594.4	2730.8	2931.3	3112.5	3191.5	3316	3425.3	3400.7	3548.8	3526.5
23.687	9.8131	5.4556	1.9483	0	0	0	0	0	0	0	0	19.915	34.755	32.473	45.701	64.083	83.345	98.605	129.7	174.64	208.38	245.92	296.03	349.09	380.66	403.21	512.23	556.76	631.78	727.53	823.25	925.28	992.85	1128.7	1290.6	1442.9	1594.8	1676.9	1617.3	1677.8	1790.5	1850.4	1906.2	1909.5	2068.9	2171	2286.3	2143.9	2219.8
1.6177	1.1037	0	1.3862	1.9695	0.60169	0.039125	4.6704	12.542	2.214	1.0619	1.3623	0	0	0	0	6.2865	0	12.686	30.972	64.374	66.267	97.133	127.12	158.4	203.13	233.38	357.51	382.95	439.61	476.52	518.4	582.24	639.31	691.38	719.5	781.99	825.25	902.04	956.14	1117.8	1204.7	1219.4	1288.5	1272.2	1346.5	1384.3	1404.2	1433.4	1464.1
0	0	0	0.99691	0	4.7525	12.332	18.327	19.283	29.707	29.44	44.219	50.854	55.745	71.471	80.7	78.299	78.642	125.67	175.16	237.81	349.88	478.92	625.4	780.7	964.02	1195	1421.9	1710.7	1952.1	2335.5	2603.1	3041.6	3388.5	3625.8	4098.3	4389.2	4640.7	4940.9	5217.6	5584.9	5676.8	5786.4	6069.4	6165.3	6340	6450.3	6717.6	6604.8	6896.8
0	0	1.6051	0	2.7733	0	8.4296	3.6636	7.8944	3.2764	4.4863	4.0859	9.1294	12.204	26.582	63.331	84.636	128.44	270.68	252.81	413.05	478.82	683.07	783.34	941.64	1103.4	1177.9	1401.2	1583.7	1685.6	1854.9	1465.7	1552.2	1730.2	1846.5	1934.2	2073.8	2111.4	2244.9	2344.2	2395.2	2425.9	2516.2	2500.3	2620.9	2615.1	2658.3	2725.4	2760.5	2751.2
16.487	13.488	2.4984	0	0	0	0	0	0	0	0	0	0	0	0	0	0	0	0	4.2211	18.008	34.508	75.492	122.53	191.79	274.76	372.64	478.09	591.59	701.43	848.87	1024.5	1204.3	1345	1498.1	1527	1692.3	1810.6	1999	2080.3	2213.9	2366.7	2512.9	2664.8	2759.6	2839.4	2832.4	2916	3005.7	3097.9
3.0097	0.43391	0	4.3871	0	2.7817	0	0	0	0	2.9267	0	0	0	0	0	0	0	0	0	0	20.055	93.415	207.45	343.76	532.17	705.82	955.68	1154.3	1363.2	1652.5	1926.7	2220.2	2522.7	2832.9	2959.3	3304.4	3542.5	3842.8	4066.2	4332.6	4494.1	4558.6	4605.8	4703.5	4999.4	5127.4	5239.8	5092.6	5066.9
15.475	7.8971	7.4559	0	0	0	0	0	0	0	0	0	0	0	0	0	0	0	0	0	0	0	0	0	0	20.023	87.719	165.53	365.06	325.39	464.38	527.36	681.44	822.06	944.45	1112.6	1284.5	1471.9	1556.2	1709.2	1844.6	1946.5	2003	1926.8	2035.8	2100.2	2350.6	2437.8	2558.3	2558.2
7.852	10.533	5.8526	0	0	0	1.3401	0	0	0	0	0	0	0	0	0	0	0	0	28.39	77.792	126.88	203.96	297.86	384.86	490.05	581.53	666.21	760.68	888.73	963.45	1114.9	1212.2	1303.4	1504.9	1654	1754.8	1903.1	1952.3	2120.8	2263.1	2318.9	2373.5	2482.7	2367.7	2808.8	2911.5	2961.6	2752.4	2830.3
5.3024	0	0	0	0	0	3.0686	7.6044	6.0128	1.6512	15.791	21.408	30.666	45.275	42.933	55.057	109.91	108.4	138.82	138.99	248.68	315.52	426.76	554.86	652.35	806.88	893.79	977.28	1056.1	1197.8	1290.9	1505.8	1692.4	1773.3	1945.8	2114.3	2225.2	2329.1	2546.7	2650.5	2749.1	2884.5	3065.1	3028.5	3191.7	3364	3219.9	3210.3	3227.7	3192.1
4.1363	9.2929	0	0	0	0	4.0109	18.252	35.147	29.308	58.328	73.353	108.8	141.27	168.95	140	174.29	183.1	204.18	213.38	249.26	249.22	289.76	306.42	363.68	422.66	516.36	679.77	848.93	1177.4	1513.7	1829.3	2132	2618.9	3011.8	3366.6	3882.2	4442.1	4887.2	5094.3	5294	5605.3	6009.2	6270.2	6530.5	6573.2	7126.9	7208.7	7277.6	7478
15.782	6.7969	19.926	4.5747	0	0	0	15.413	30.632	29.652	55.732	72.561	94.185	114.52	149.26	156.08	205.91	208.91	277.88	333.86	420.44	440.76	541.08	605.79	731.8	819.92	848.04	983.69	1110.5	1192.3	1297.3	1244	1309.4	1418.4	1469.2	1554.4	1678.9	1742.6	1777.1	2003.2	2026.2	2095.3	2180.1	2200.7	2239.1	2238.6	2292.1	2298.2	2328	2381.7
6.7786	0.37551	0	2.5536	0	0	1.2	3.7219	0.56854	3.63	8.1897	18.042	23.721	53.95	77.91	142.64	262.64	355.18	488.75	655.97	887.85	1094.5	1328.5	1607.9	1936.4	2212.7	2550.3	2795.6	2948.4	3167.4	3334.4	3601.6	3854.8	3989.5	4358.8	4377.5	4752.9	4980.9	5050.2	5294.5	5461.3	5642.5	5738	5732.7	6006.3	6085.3	6095.4	6363.3	6446.8	6481
10.005	9.6571	14.265	1.3066	0	0	0	7.6588	11.103	32.903	22.23	16.529	30.396	31.638	42.327	47.498	66.082	108.97	184.38	286.25	380.9	582.1	736.76	989.47	1253.6	1508.4	1782.1	2154.3	2453.1	2717.2	3156.4	3569.8	3957.2	4083.9	4545.2	4913.1	5458.5	5690.6	5819.2	6013.8	6143	6490.5	6481.1	6422.3	6569	6745.9	6866.9	7096.5	6892.5	6922.6
10.642	0	0	0	0	3.331	41.727	99.103	155.24	235.99	308.66	374.33	441	494.94	618.16	727.31	812.68	892.31	1039.8	1183.8	1401.2	1498.1	1669.5	1990.9	2215.3	2410.1	2786	2955.8	3111.4	3334	3361.4	3628.9	3856.4	4114.6	4389.5	4754.4	4870.1	5144.7	5209.2	5590.8	5821.8	6157.6	6295	6423	6710.6	6644.5	6615.9	6714	6739.4	6725.9
0	0	0	0	0	25.791	30.3	4.7267	19.346	26.084	24.558	62.722	103.76	150.29	212.26	273.6	357.11	438.58	531.46	637.93	725.33	830.07	901.91	950.21	1063.6	1116.9	1185.3	1237.8	1290.4	1337.6	1438.8	1513	1587.3	1577.6	1612.2	1704.3	1697.1	1746.7	1748.1	1777.8	1837.1	1843.2	1844.4	1931	1903	1983.9	1921.7	1949.5	1944.5	2030.6
20.149	11.628	10.114	0	0	0	0	0	0	0	0	0	0	0	0	0	0	0	0	12.099	40.102	102.61	168.26	300	446.05	604.64	902.5	1112.9	1505.6	1715	2130.4	2453.9	2947	3266.1	3742.6	4065.6	4609.7	5057.1	5294.1	5686.6	6063.3	6369.7	6760.2	6944	7203.3	7243.9	7448.5	7494.6	7837.9	7670.6
4.228	0	0	2.0242	9.6819	0	4.0135	5.8609	5.1067	11.076	3.3437	22.823	22.931	0	3.3512	4.3272	28.834	8.801	8.1298	6.284	15.804	20.774	45.156	79.446	129.76	211.27	318.22	466.39	634.1	753.48	910.94	1208.9	1424.8	1809.3	2047.5	2362.3	2654.1	2881.9	3094.2	3341.1	3593.3	3839.9	4184.5	4344.8	4398.5	4492.1	4517.7	4657.4	4704.7	4774.4
0	0	0	0	0	14.858	22.027	45.834	76.357	117.75	172.73	249.42	296.93	349.95	418.47	485.22	595.15	649.11	706.46	783	821.39	876.55	954.69	990.24	940.51	1033.7	1036.6	1097.9	1086.7	1121.5	1133.6	1160.9	1179.2	1179.1	1223	1185.4	1196.3	1250.8	1138.9	1233.2	1234.6	1213.1	1197.1	1256.8	1236.9	1257.9	1242.7	1293.4	1281.3	1284.2
0	0	2.3076	0	7.4777	1.9653	17.876	7.808	10.148	21.319	16.459	19.334	15.926	13.845	14.446	11.097	34.367	44.134	59.127	99.7	133.73	201.7	296.04	398.48	535.87	694.81	885.82	1100.8	1370	1654.2	1930.8	2212.9	2470.4	2790.5	3259.3	3584.5	3688.1	3985.3	4196.7	4547.3	4714.6	4880.8	5060.1	5218.3	5300.2	5424	5602.4	5606.3	5560.7	5892.1
3.4663	0	0	4.3474	8.4513	0	0	0.015951	0	0	0	0	0	0	0	0.18035	0	0.85008	22.93	39.994	71.262	104.48	145.78	207.35	248.89	307.28	393.04	459.05	517.5	560.16	584.7	661.57	752.51	837.26	857.88	882	907.83	974.69	839.25	957.53	1045.5	1110.5	1145.1	1187.7	1301.3	1297.6	1239.5	1197.9	1232.4	1293.5
0	6.0408	6.401	0	0	7.1688	0.81495	0	0	0	3.7091	0	23.625	49.354	113.42	197.07	326.8	490.24	702.49	942.71	1252.1	1553.6	1955.2	2278.5	2692.5	3091.4	3447.9	3994.6	4230.4	4578.3	4817.1	5292.6	5766.5	5957.4	6705.6	7109.6	7287.5	7811.3	8290.1	8661.9	9124.1	9451	9361.5	9554.4	9650.2	9900.2	9997.7	9794.3	9780	9778.2
0	0	0	0.78554	2.1047	7.7587	11.672	0.89814	4.2466	2.6714	28.296	50.559	90.743	150.34	245.44	328.87	457.63	584.83	748.42	860.19	987.79	1121.8	1233.9	1362.2	1507.1	1590.5	1673.6	1768.9	1902.6	2106.2	2144.5	2406.7	2493.3	2747.7	2903.9	3049.1	3278	3374.5	3624.4	3776.9	3881.3	3716.7	3969.4	4201.8	4247.9	4214.4	4385.1	4310.1	4366.7	4383.8
0.13361	13.765	0	0	0	0	6.1583	0	2.2852	0	0	0	0	0	0	0	0	0	0	0	15.305	16.279	54.666	101.73	136.96	178.7	218.7	304.88	340.97	382.85	452.08	499.45	566.37	638.84	700.58	792.28	860.21	861.12	952.4	979.09	977.46	994.88	1040.7	1096	950.74	945.63	1003.4	1054.4	960.21	946.19
0	5.7391	4.6942	6.9587	3.3664	0	0	0	0	0	0	0	0	0	0	0	0	0	0	0	0	9.5019	49.16	98.071	145.86	225.75	282	332.21	421.89	536.3	620.71	712.19	886.08	1052.5	1173.1	1283.7	1387.2	1434	1583.7	1634	1767	1862.1	1844.7	1908.5	1913.8	2065.6	2177	2215.6	2167.9	2232.5
11.382	5.8163	0	0	0	0	0	0	0	9.3503	0	0	1.3035	10.522	22.931	27.053	45.929	102.09	183.18	315.15	547.58	805.49	1139.3	1553.7	1918.9	2379.3	2749.9	3238.4	3724.3	4298.9	4722.1	5078.7	5808.6	6114.3	6563.9	6957.7	7350.7	7721.1	8165.3	8443.3	8570.9	8525	8939.3	9007.6	9077.2	8985.7	9118.7	9020.7	9016.7	9144.8
19.859	10.349	0	0	0	0	0	0	0	0	0	0	0	21.933	30.068	47.28	51.859	79.781	105.37	140.09	172.95	202.43	232.03	294.44	342.33	386.86	428.32	477.48	543.68	616.16	686.38	809.21	904.4	1036	1147.6	1299.9	1372	1550	1660.9	1787.5	1914.1	2018.8	2145.7	2207.5	2319.6	2373.1	2490.3	2580.5	2684.1	2774.7
0	0	0	16.51	14.479	2.538	0.44913	0.50231	11.275	11.81	25.515	42.584	52.682	84.727	107.52	153.48	194.4	265.49	454.89	590.77	778.04	901.83	1221.5	1371.4	1685.3	1964	1798.8	2073	2221.2	2770.2	2600.8	3119.8	3380.5	3702.2	3945.3	4247.4	4437	4683.9	4816.6	5261.4	5450.4	5606.3	5584.9	5772.6	5678.3	5932.9	5959.4	6073.5	6064	6297.4
31.187	0	0	2.2079	0	0	0	0	2.7749	0.19074	2.9872	6.5309	20.128	28.432	30.027	42.991	61.67	74.633	76.142	105.29	133.09	93.739	99.691	139.33	156.56	189.95	272.38	364.18	440.92	520.23	600.82	701.61	860.71	978.66	1147.7	1336.5	1511	1778.1	1826.3	2034.1	2136.4	2289.7	2371.1	2309.7	2511.8	2603.6	2718	2618.6	2717.9	2863.6
18.133	8.3616	0.85273	0	0	0	0	0	0	0	0	0	0	0	0	0	0	14.486	12.637	45.814	57.044	86.631	110.31	136.18	154.26	174.49	200.66	223.91	237.18	251.64	285.58	228.44	240.81	261.4	274.13	294.5	380.27	358.84	419.4	447.3	451.14	475.78	464.49	477.35	517.23	519.99	502.66	514.19	581.23	525.77
8.4609	4.4301	0	0	0	0	0	0	0	0	0	0	0	0	0	23.727	96.031	154.37	260.43	341.94	482.58	590.5	757.86	938.77	1040.4	1213.4	1263.3	1424.9	1426.7	1540.3	1740.6	1810.5	1897.7	1982.5	2179.6	2273.6	2424	2469.3	2653.3	2781.2	2861.8	2983.7	3053	3109.2	3008.6	3129.6	3305.7	3399.8	3321.2	3341.2
0	0.74509	0	8.8705	0	0	27.421	27.147	26.403	22.26	40.99	49.073	69.239	84.129	120.49	135.69	195.78	258.04	337.77	457.47	648.61	860.3	1098.6	1377.1	1628.6	1931.5	2156.6	2430.5	2820.3	3031.3	3353.7	3671.6	3992.7	4289.2	4582	4717.8	4949.2	5089.2	5322.3	5542.6	5609.6	5758	5943.1	6002.5	6009.9	5941.3	6095.2	6082.9	5894.9	6189.8
13.644	5.1643	0	0	0	0	2.6494	0	6.9317	0	0	0.1152	13.297	22.389	50.51	64.411	98.891	142.84	184.06	277.04	393.17	523.12	698.95	880.52	1085.5	1315.3	1482.1	1783.6	1936.8	2230.5	2657.9	2903.8	3197.5	3463.7	3904.3	4158	4686.2	5053	5384.8	5751.2	5869.9	6066.7	6259	6433.6	6550.6	6690.2	6990.5	7024	7311.5	7388.6
0	0	0	0	12.954	1.431	10.712	15.564	3.3452	8.3641	18.023	6.2399	17.537	20.552	30.037	40.954	65.795	98.135	181.8	321.96	497.93	708.18	981.99	1204.1	1524.6	1844.8	2243.6	2534.1	2921.5	3212.4	3563	3902.7	4205	4590.1	4864.1	5298.3	5438.1	5733.3	6140.9	6272.6	6481.5	6598.8	6835.1	6787.1	6945.5	7039	7084.2	7292.7	7337.2	7241.3
0	2.1625	0	0	2.5036	0	9.9712	13.929	12.919	2.3498	9.735	5.7802	2.8483	0	6.3757	6.5173	6.3507	0	0	8.5837	3.669	5.8984	15.44	21.203	38.272	69.847	85.91	136.3	166.46	231.09	248.24	333.33	368.11	445.63	494.51	564.62	672.08	699.77	728.43	786.12	833.42	905.43	913.76	988.84	992.64	973.72	1015.8	1056	1112.3	1055.1
0	0	0	0	5.4816	12.504	13.913	19.134	30.008	17.479	24.969	32.911	30.116	48.546	42.082	34.443	40.787	58.774	58.049	72.351	66.551	70.785	82.711	109.57	125.09	144.27	144.86	199.81	231.75	240.69	297.53	390.96	468.18	505.7	601.06	686.48	723.89	838.75	930.28	1049.2	1066.4	1153.8	1221.8	1302.7	1277.3	1243.3	1399.4	1427.5	1502.9	1516.6
0	0	0	0	7.275	0.65514	0	0	0	0	9.0345	15.332	40.264	70.97	111.59	139.26	178	196.79	237.16	264.12	294.79	338.11	381.5	393.54	415.12	436.22	461.9	513.55	551.42	616.28	632.58	716.55	753.14	832.64	881.35	933.87	1050.1	1074.5	1145.4	1185.9	1270.7	1368.3	1450.3	1410.2	1492.8	1512.3	1590.7	1596.2	1647.9	1580
0	0	0	0	3.2903	12.494	10.657	0	8.4862	0	0	9.754	0	0	4.7984	0.39423	20.198	16.858	13.926	14.324	9.1998	12.729	15.929	27.842	43.198	30.495	35.497	31.556	42.373	64.075	55.464	59.905	49.102	60.093	62.365	73.536	82.812	97.213	105.41	112.36	129.98	149.98	147.63	167.2	159.27	159.97	174	165.57	172.57	169.04
0	0	0	9.5917	12.507	8.7577	10.678	4.4993	0.58023	0	1.6771	0	0	0.15682	17.32	12.611	41.139	56.336	89.823	83.818	113.19	158.3	180.96	249.7	273.06	334.71	380.74	468.37	550	628.74	723.59	871.27	1109.2	1240.2	1435.6	1540.4	1718.7	2032.1	2214.9	2363.1	2578	2705.1	2837.1	2967.8	3026.6	3108.9	3183.9	3197	3100.7	3311.8
0	0	0	11.959	8.3143	20.236	17.034	16.436	37.757	26.872	37.439	46.815	29.882	41.923	30.478	27.054	25.778	31.033	42.344	57.641	59.913	81.113	124.2	165.34	249.06	294.22	391.78	441.89	508.04	569.11	676.49	749.16	834.63	895.24	996.14	1056.8	1196.5	1244.7	1298.7	1364.9	1482.1	1531.7	1570.7	1628	1674.1	1703.3	1776.4	1827.8	1881.6	1903.7
3.1775	4.3159	0	0	0	9.4421	1.1928	12.693	17.217	0	0.29011	0	0	4.2089	37.378	74.616	124.87	189.58	310.08	431.42	586.86	724.24	928.15	1187.3	1391.2	1634.8	1913.8	2249.4	2611.5	3103.9	3563.4	4037.6	4317.4	4913.8	5123	5603.1	6048.9	6733.5	6667.4	7099.4	7622.9	7969.3	8131.6	8425.2	8260.5	8616.4	8739.1	8931.7	9012.7	8913.2
0	0	0	7.8361	11.573	11.839	20.562	0	5.2293	0	0	28.627	69.591	83.035	186.23	245.02	329.6	382.37	498.37	612.63	760.87	884.43	1022.9	1191.6	1389.2	1617.9	1914.1	2169	2474.3	2762.4	2921.6	3206.1	3540.7	3863.5	4219.2	4493.7	4779.3	4954.4	5147.8	5429.1	5621.3	5821.2	6018	6207.7	6171	6128.8	6533.6	6501.4	6574.8	6699.6
17.999	10.305	0	0.33811	0	0	0	18.674	75.917	98.698	136.61	217.78	251.87	321.57	372.93	409.82	508.6	532.28	664.8	759.09	1029	1020.9	1169.1	1462.8	1579.5	1657.3	1943.7	2262.7	2719.4	2765.6	3178.1	3412.2	3642.1	4040	4353.5	4632.4	5082.2	5369.6	5510.4	5814.4	5972.4	6404.6	6473.8	6237.1	6266.2	6563.2	6930.4	6994.9	7065	7238.5
23.398	7.8108	0	0	0	0	0	0	0	0	0	16.973	54.419	69.787	93.83	139.86	175.16	215.76	309.52	386.87	446.98	556.88	684.4	769.49	931.3	1016.6	1196.2	1286.1	1509.9	1552.5	1805.4	1998.7	2085.9	2195.2	2323.5	2430.9	2596.6	2754.5	2746.4	2949.2	3092.7	3241.5	3254.2	3410.8	3395.7	3404.3	3363.2	3506.1	3419.4	3489.3
14.372	2.6944	2.1488	0	0	0	0	0	0	1.4142	0	3.9971	3.8606	13.028	0.66284	7.6745	0	1.4538	3.7206	3.9793	1.7168	7.758	8.3574	5.2892	5.0048	8.8514	9.6349	14.054	22.185	25.358	42.159	37.441	40.435	38.485	49.633	57.673	49.629	63.711	80.469	79.061	73.112	101.93	94.287	98.853	104.54	105.65	105.15	103.14	101.37	110
0	0	0	1.1997	9.4969	8.1105	27.197	18.429	41.288	42.329	40.872	38.593	31.463	36.064	30.925	20.018	26.023	21.55	41.149	34.103	32.869	38.924	50.591	30.953	39.451	0	0	0	22.831	80.968	165.47	200.37	268.05	445.86	624.23	952.15	1250.1	1519.9	1819.9	2221	2169.1	2656.2	2919.7	3113.3	3157.2	3427.7	3806.1	3734	3746.2	3704.5
4.8856	1.4802	0	0	0	3.7916	7.4734	2.5603	9.3669	8.6533	4.6845	0	3.2698	8.4882	18.035	16.178	18.257	26.317	17.88	35.755	35.674	43.304	68.087	77.272	103.41	132.63	125.52	165.93	205.37	258.62	294.04	346.77	388.14	412.77	404.92	490.55	524.51	619.11	632.83	661.42	597.95	650.2	652.13	694.51	712.93	728.84	838.64	859.65	933.78	872.7
16.904	4.0714	0	8.4518	0	0	0	0	0	0	0	0	0	0	0	0	0	0	0	0	0	24.458	26.563	74.489	125.03	207.51	273.82	337.81	425.53	516.39	690.77	805.53	923.91	1063.8	1270.4	1424.6	1598.6	1826.9	2042.2	2141	2390.2	2551.4	2617.7	2846.6	3072.3	3216.7	3140.7	3321.6	3370.9	3396
4.6328	7.4295	0	0	0	0	0	0	0	0	0	0	0	0	0	0	0	0	0	0	0	0	0	0	21.281	24.058	60.714	89.111	109.98	178.52	186.29	263.7	300.2	333.57	414.48	460.15	509.74	590.47	637.95	674.71	744.8	798.19	901.14	945.16	977.83	982.56	1010.8	975.59	994.13	1018
15.796	1.4963	0	0	5.3363	0	0	0	0	0	0	0	0	0	0	0	0	0	4.1925	11.724	19.098	31.455	27.897	65.013	87.091	101.17	121.58	139.17	167.42	189.33	186.14	190.76	308.13	312.57	308.11	330.62	292.83	303.91	219.14	330.32	360.45	366.07	373.43	453.57	486.16	489.36	437.94	373.97	400.42	489.37
5.4566	3.7971	0	1.5342	0	0	2.4457	0	0	0	0	3.3597	26.917	56.9	97.839	121.64	171.99	222.15	306.46	371.51	492.06	630.15	777.67	964.33	1149.1	1448.8	1613.9	1818.2	2068	2447.9	2866.4	3146.6	3489.9	3798.2	4095.5	4425.3	4741.1	5182.4	5420.9	5668.9	6165.4	6386.2	6564.5	6775.7	7026.5	7054.4	7114.4	7283	7342.9	7492.5
0	0	0	0	0	4.7334	12.828	10.02	14.542	20.159	23.262	32.389	35.789	46.22	50.11	49.543	50.601	49.301	55.763	58.904	64.425	80.63	98.71	131.27	169.93	205.34	247.34	288.94	351.41	406.62	476.14	544.02	623.55	742.7	866.67	1003.3	1144.7	1314.4	1413.6	1553.7	1663.1	1794.9	1885.7	2010.8	2186.2	2185.4	2348.2	2414.8	2508.1	2553.4
25.231	15.427	0	0	0	0	0	0	0.27095	0	12.379	46.38	75.495	108.69	164.33	200	232.74	285.74	319.71	355.76	373.53	414.17	442.08	435.99	469.75	467.39	488.97	509.65	505.94	504.96	453.01	473.39	456.01	506.16	505.35	409.09	453.73	387.39	418.64	387.68	373.71	399.76	380.7	421.63	357.72	355.68	314.4	326.39	333.28	368.6
12.99	7.1413	0	0	0	0.7183	0	17.646	16.59	29.666	27.561	38.314	44.878	48.571	59.79	74.079	84.708	112.86	143.26	195.7	247.96	333.41	442.87	563.09	676.74	825.32	959.95	1174.2	1398.9	1619.2	1852.6	2022.5	2389.6	2610.8	2776.3	3045.2	3336.1	3462.9	3655.6	3865.7	3972.8	4157.7	4066.9	4150.8	4386.7	4415.2	4431.4	4505	4468.8	4594
29.033	13.9	2.7921	0	0	0	0	0	0	0	0	0	0	0	0	0	31.889	83.393	130.96	206.14	275.58	366.05	490.78	575.36	701.01	780.67	931.07	1080.5	1300.8	1408	1599.3	1788.1	2051.1	2345.3	2659.4	2832.8	3201	3445.6	3780.8	3872.1	4200.9	4323.2	4416.7	4836.5	4865.3	5100.7	5212.9	5419.5	5475.4	5517.3
7.367	0	0.22361	8.9614	0	5.3209	0	6.1366	0.19506	0	6.2177	30.459	40.412	76.924	118.86	198.01	275.58	381.36	507.35	694.8	937.03	1213.4	1501.6	1874	2239.1	2600.9	2969	3239.3	3250.4	3599.9	4048.3	4593.8	4882.2	5202.4	6483.3	6686.1	7101.4	7386.2	7062.6	8069.7	8283.1	8694	7885.5	8073.1	8033.5	8880.5	9210	9233.8	8366.2	8608.6
0	1.6913	0	2.8367	13.501	9.9385	5.4609	22.429	36.494	16.529	28.892	39.51	34.468	45.173	47.964	69.297	96.841	91.786	123.93	162.58	195.98	214.94	247	275.28	305.82	359.23	383.93	430.18	433.91	468.18	497.86	538.07	545.85	561.98	592.8	602.19	592.35	534.68	604.56	642.58	661.31	662.46	642.1	650.27	633.83	635.98	616.31	642.89	634.99	626.85
23.928	7.6919	0	0	0	0	0	0	0	0	0	0	0	0	0	0	0	0	30.755	69.439	130.19	178.72	254.39	341.06	376.79	477.27	570.12	624.94	671.89	722.2	828.39	871.77	901.48	965.95	1032.7	1092.1	1096.6	1067	1075.2	1156.3	1254.9	1330.9	1327.7	1357.5	1366.2	1376.9	1424.2	1402.3	1386.6	1437.1
17.981	7.1886	0	9.8556	0	0	4.5084	13.695	12.373	34.084	53.794	95.069	186.18	285.19	407.01	542.98	649.18	886.4	1026.8	1239	1424.9	1658.4	1849.2	2172.5	2276.4	2655.2	2960	3224.7	3491.6	3801.3	4093	4490.1	4906.5	5388.6	5779.8	6195	6634.3	6871.2	6958.2	7633.4	7834.8	7876	8160.6	8673.6	8804.7	9167.3	9131.8	9401.3	9472.2	9600
2.9153	2.2534	4.9269	0	0	0	6.2071	11.252	0	7.2343	8.4282	38.593	69.997	123.85	185.67	286.33	371.33	496.78	721.24	831.44	1127.9	1367.9	1664.4	1953.6	2250.2	2486.3	2821.7	3124.4	3476	3791.1	4144.3	4808.1	5404.1	5514.5	5583	5989.7	6181.2	6508.7	6442.2	6727.5	6839.2	7255.6	7355.1	7346.3	7172.8	7218.8	7109.2	7151.7	7137.3	7091.4
0	0	0	0	32.184	41.849	28.509	50.255	71.578	101.61	44.902	71.692	236.83	302.29	372.48	451.78	543.84	670.15	740.16	845.96	948.56	1116.2	1344.1	1618.9	1777.4	2140.5	2485.5	2855.7	3404.2	3555.1	3858.2	4339.1	4942.9	5292.4	5511.9	6021.8	6351.3	6625.7	6956.7	7252.2	7536.8	7707.3	8092.1	8384.3	8205.1	8368.1	8488.1	8659.9	8478.7	8145
0	0	0	0	3.8144	4.9487	22.328	18.238	20.522	26.287	21.617	39.373	39.734	42.725	41.958	33.592	23.223	28.572	24.605	43.776	35.974	44.943	49.395	49.867	51.592	61.899	54.8	59.543	55.588	66.904	62.443	73.419	78.378	82.763	83.99	71.404	81.022	78.276	85.369	90.755	100.99	88.416	100.08	104.55	106.09	96.562	121.49	111.72	117.41	111.44
7.3643	15.029	0.44339	0.44191	0	0	0	0	0	0	0	11.872	30.892	86.347	147.21	233.56	364.8	497.04	630.53	812.99	1037.5	1280.7	1422.6	1664	1882.7	2211.8	2525.1	2860.5	3175.1	3563.8	3789.4	4174.5	4234.8	4621.2	4982.5	5181.1	5540.7	5752.4	5982.7	6214.4	6581.6	6851.5	6883.2	7166.3	7424.9	7420.1	7465.8	7288.8	7576.9	7650
15.78	11.365	0	0	0	0	0	0	0	0	0	0	0	0	0	0	0	8.8505	15.017	47.523	75.597	127.74	197.82	269.55	390.81	522.29	692.6	897.1	1102.5	1371	1620.7	1877.5	2173.9	2526.5	2871.5	3169.9	3510.4	3651.6	3903.8	4136.9	4307.6	4541	4846.8	4941	4899	5133.5	5214	5261.1	5376	5435.5
0.27447	0	0	0	4.2942	3.0349	6.3257	4.5021	7.7023	11.71	23.826	33.648	49.978	53.293	62.752	81.215	92.946	97.021	131.81	183.43	208.85	252.94	349.41	397.45	478.45	519.11	662.9	738.93	900.43	991.84	1194.6	1328.9	1493.3	1733.2	1903.6	2269.1	2426.9	2632.4	2832	3095.6	3253.8	3338.1	3430.6	3572.4	3759.3	3911.7	3962.5	4140.7	4119.6	4149.3
0	0	0	9.1585	3.0375	0.56177	2.0876	0	0	0	0	0	0	0	0	0	0	7.0174	33.407	62.986	104.86	171.32	259.5	367.42	488.76	611.58	710.47	829.37	986.51	1138.3	1267.1	1382.3	1533	1780.6	1946.9	2081.8	2216.4	2465.1	2322	2422.8	2415.7	2456	2683.5	2663.2	2710.8	2686.1	2738.4	2844	2960.2	3117.1
10.734	0	0	0	0	12.949	20.958	19.704	32.796	61.747	118.69	151.95	215.07	238.89	296.68	299.94	346.57	377.04	410.51	444.49	487.92	499.82	531.56	508.51	475.73	511.61	488.55	507.24	524.38	481.56	497.75	491.69	507.73	494.62	528.64	514.17	538.2	511.04	514.07	521.29	593.81	626.43	688.17	725.45	722.86	726.2	755.75	716.73	736.52	757.97
26.439	4.2407	0	2.3342	0	0	0	0	0	0	0	0	0	0	0	0	0	0	50.728	84.159	140	225.71	332.91	444.74	494.21	608.86	699	803.16	948	1017.2	1170.5	1246.4	1315.8	1533.6	1586.5	1754.9	1892.7	2054.3	2134.3	2385.1	2409.5	2423.3	2558.2	2596.1	2652.8	2767.3	2670.6	2787.6	2853.3	2955.6
6.0998	8.2099	0	4.7992	0	1.3566	0	0.60415	4.6503	0	0	5.9034	14.919	11.294	17.685	15.661	28.349	38.327	61.13	88.43	139.54	189.22	277.37	359.66	488.45	579.38	683.46	831.49	951.13	1173	1262.7	1425.3	1546.1	1681.1	1841.1	1938.8	2133	2268.1	2518.8	2586.7	2740.8	2800.3	2916.2	3150.7	3218.8	3346.9	3461.9	3624.7	3667.2	3695.1
0	0	0	3.6432	0	6.87	9.6294	22.377	30.622	25.72	27.631	26.373	44.385	42.599	55.956	61.736	76.803	78.898	82.65	97.668	107.71	106.19	122.48	130.73	143.76	167.27	180.99	208.26	219.23	242.76	258.71	282.27	306.81	344.74	357.67	390.26	442.56	504.56	528.85	586.88	606.15	642.8	658.79	740.25	756.87	780.3	792.74	841.43	813.63	842.43
0	0	0	0	0	17.061	20.895	13.832	25.376	24.078	35.773	45.151	45.71	49.51	52.427	58.467	57.697	86.767	106.01	117.1	157.69	155.34	186.01	241.04	288.85	431.95	528.2	674.31	826.74	1076.1	1258.5	1525.5	1708.8	1854	2009.6	2252.2	2499.5	2730.4	2817.2	3022.7	3260.2	3313.2	3532.8	3620.7	3793	3857.8	3912.8	3770.3	3909.5	3873.8
8.0251	0	0	0	0	4.0559	7.2513	10.608	4.8513	12.735	15.769	24.743	46.576	69.142	78.436	100.5	110.91	140.01	167.82	184.98	218.25	249	253.25	283.61	292.13	313.86	327.3	341.97	357.17	355.27	362.76	381.61	380.3	414.81	423.81	448.37	460.03	474.84	499.64	524.86	532	549.75	559.27	573.95	611.56	610.76	629.06	641.53	661.9	678.01
2.4263	4.8211	0	8.0457	4.8338	0	0	0	20.65	20.164	0	0	0	19.541	0	0	23.293	0	29.53	18.797	91.702	107.8	137.01	172.73	241.99	332.86	412.13	528.87	626.24	754.81	881.15	960.85	938.31	927.42	1064.9	1204.2	1332.8	1571.6	1796.4	1936	2184	2350.6	2514.6	2638.7	2728.7	2876.1	2880.9	3199.3	3285.6	3375.6
9.9008	0	0	2.7674	0	0	2.6813	0	0	11.877	15.759	10.494	11.725	0.48976	0	0	0	0	7.5771	21.436	22.774	24.168	73.613	48.551	89.799	122.84	182.64	302.26	423.48	621.98	812.66	985.26	1226.5	1429.8	1644.1	1915.8	2129.1	2392.9	2468.2	2721.4	2693.7	3023.6	3060.5	3185.7	3019.5	3295.2	3330.2	3495.8	3481.3	3534.1
7.1321	1.2444	0	0	1.5411	1.3516	0.94352	0.95536	0	3.3143	0	1.4089	4.2961	11.177	9.6151	18.344	0	15.988	19.605	22.384	41.7	62.177	63.288	72.866	86.066	101.23	102.94	123.03	131.73	132.56	153.45	155.91	164.44	187.56	227.27	233.55	255.01	281.01	285.53	326.73	349.24	361.84	363.19	381.78	412.96	403.72	401.47	427.14	417.01	438.92
0	0	0	6.9456	8.0092	3.8943	6.8724	6.2232	8.0703	9.6039	22.716	17.435	26.016	25.434	44.127	69.782	100.14	138.21	264.5	324.36	439.05	571.05	523.65	688.76	895.09	1075.6	1200.9	1497.3	1638.2	1967.5	2282.1	2617.1	3009.4	3225.1	3535.9	3825.9	3936.5	3872.6	4378.8	4535.3	4675.1	4667.3	4830.3	4766.2	5072.9	4820.9	5139.5	5125.6	5231.9	5412.6
10.662	5.0571	0.70132	0.027809	0	0	0	0.71926	2.7928	0	13.236	32.822	57.745	110.07	173.96	277.96	379.56	562.05	789.78	1009.5	1254.5	1527.1	1827.6	2062.3	2187.5	2550.1	2768.4	3193.4	3499.2	3817.9	3949	4217.2	4552.8	4746.4	5107.6	5271.7	5449.7	5671.4	5935.4	6088.3	6208.5	6421.1	6614.1	6742.8	6714.4	6808.1	7013.6	7142	7187.1	7088.2
16.958	8.0161	0	0	0	0	0	0	0	0	0	0	0	0	0	0	0	0	30.543	79.897	169.79	273.08	418.48	552.44	725.31	961.12	1152.9	1387.3	1590.1	1866	2193.2	2380.9	2498	2932.1	3163.7	3365.7	3539.2	3618.5	3699.7	3997.2	4204.3	4228.1	4360.2	4474.3	4565.9	4546	4533.8	4574.2	4629.3	4589.5
10.284	0	0	0	0.099936	18.639	0	26.476	62.719	75.079	90.403	102.7	131.23	141.34	175.96	177.59	213.92	268.82	258.42	295.03	340.64	358.29	381.74	419.52	484.33	521.74	585.42	623.3	714.59	772.68	844.19	848.98	902.7	985.16	1091.6	1157.7	1183.9	1246.7	1295.9	1327.3	1351.6	1427.6	1400.9	1435.6	1427.9	1457	1517.6	1563.5	1567.9	1598.2
12.199	7.4532	0	0	0	0	1.7952	0	0	0	0	0	1.1336	6.4755	14.595	10.442	16.767	22.471	38.568	48.453	84.061	118.12	166.81	267.28	362.42	470.48	620.66	755.25	950.47	1211.2	1448.1	1717.1	1963.8	2285.2	2597.4	2926.4	3149.2	3248.9	3556.5	3668.9	3994.1	4222	4277.6	4402.1	4471.3	4682.5	4551.1	4572	4490.6	4521.7
16.075	1.6316	0	0	0	0	0	0	0	3.7037	14.302	58.205	99.41	192.6	280.52	406.8	561.82	702.25	833.71	1009.7	1165.1	1370.5	1570.5	1800.9	1986.5	2157.6	2363	2546.2	2824.3	2922.8	3224	3415.4	3523.3	3776.1	3949.6	4356.2	4597.1	4840.9	4852.3	5053	5275.8	5317.4	5548.3	5646.3	5567.8	5888.6	5873.4	5948.3	6095.5	6226
0	0	0	0	5.0294	10.758	16.378	21.303	22.77	30.139	19.837	16.784	21.584	25.894	30.255	21.373	11.4	6.1216	6.0613	13.298	4.5855	18.43	19.212	45.722	53.914	65.329	128	160.02	235.9	274.65	356.25	380.62	439.83	512.25	571.59	757.65	815.32	899.6	1012.3	1102.7	1170.5	1198.8	1197.3	1244.9	1347.3	1398.4	1433.1	1538.1	1552.6	1617
19.191	3.3055	0	0	0	0	2.9919	0	0	0	0	0	0	0	0	0	0	0	0	0	6.6633	13.777	49.298	85.972	155.07	277.34	392.88	625.92	849.71	1072.3	1343.2	1650.9	1931.5	2182.7	2600.5	2949	3227	3462.3	3630.7	3845.4	3861.5	4121.4	4131.6	4399.2	4205.8	4457.6	4623.3	4823.6	4630.7	4866.3
14.95	13.395	0	0	0	0	0	0	6.6128	17.071	46.371	72.686	105.47	135.28	191.98	214.92	277.07	343.42	409.3	431.85	512.02	580.83	630.57	760.81	873.86	972.25	1053.6	1161	1254.3	1450.7	1600.1	1786.4	1990.2	2234.2	2558.4	2858.3	3050.9	3239.9	3535.3	3756.7	4048.5	4345	4502.1	4753.6	4804.9	4881.2	5090.7	5221.7	5345.1	5481.2
4.732	0	0	0	0.77105	0	5.0013	7.7742	7.0801	6.0721	1.2193	9.0365	7.015	9.2705	6.0071	9.5837	10.738	7.6974	22.341	21.384	32.215	41.414	57.664	89.301	110.3	159.55	218.26	332.63	430.47	510.25	640.74	763.69	947.63	1087.6	1290.3	1403.5	1581.9	1705.6	1853.8	1961.7	2069.5	2142	2266.9	2276	2452.5	2505.5	2543.5	2742.9	2714.1	2591.8
1.9496	1.4536	0	0	3.6443	8.5328	0	0	0	0	7.5012	39.505	82.225	160.73	214.63	362.57	515.36	653.72	825.48	1062.9	1303.1	1450.4	1783.2	2074.4	2533.2	2965	3372.3	3541.8	3886.2	4175.8	4944.4	5435.6	5628.3	6094.9	6522.3	6774.7	7055.3	7200.9	7561.7	7801.5	7748.8	8243.5	8228.8	8355.9	8463.2	8627.3	8691	8588.6	8647.3	8634.6
0	1.1952	6.1781	0.82877	1.7982	0	0	0	0	0	6.9847	40.691	73.767	77.023	160.1	243.99	380.67	542.71	736.51	931.02	1158.7	1459.4	1760.3	2105.5	2440.2	2847.6	3339.6	3771.8	4173.5	4602.6	5078.1	5454.8	5855	6450.2	6815.8	7315.1	7499.1	7948.1	8431.4	8645.8	8639.9	8581.3	8810.7	8900	9026.6	9066	9083.2	9432.5	9054.5	9467.3
17.63	7.5251	0	0	6.0576	0	0	4.0606	0	0	0	0	0	0	0	0	0	0	0	0	0	0	0	0	0	11.05	82.019	156.61	239.48	318.08	467.57	611.49	872.38	1179.1	1562.3	1966.7	2274.1	2541.5	2861.6	3317	3677.8	4012.1	4335.7	4637.6	4763.7	4925.6	5119.4	5312.9	5532.3	5761.4
0	0	0	0	6.6014	11.572	5.5856	21.942	21.43	26.482	43.598	54.086	73.778	99.241	110.11	124.53	161.45	200	255.68	336.5	398.36	448.98	567.88	730.86	926.6	1077.2	1208.8	1434.1	1861.7	2222.3	2617.9	3077.4	3544.7	3884.3	4148.7	4563.8	4916.2	5320.7	5616.5	5700.8	5969	6053.2	6447.6	6336.4	6258.2	6391	6573.1	6885.4	6992.3	7053.3
1.9999	3.2762	0	7.17	0.768	0	0	5.1931	12.497	0	0	0	4.0789	0	10.337	0	0	0	0	0	0	0	0	0	0	0	0	0	0	0	0	0	0	0	0	0	0	0	0	0	0	0	0	0	0	0	0	0	0	0
10.258	5.2884	0	0	0	0	0	0	3.2044	14.252	22.549	43.085	60.754	75.187	102.89	126.06	144.21	170.62	186.27	222.23	290.38	370	479.9	593.97	759.24	988.64	1165.5	1455.6	1768.8	2066.6	2296	2715	3158.6	3580.9	4030.8	4287.9	4632.6	5002.2	5262.1	5529.6	5693.4	5772.1	5945.9	6246	6048.4	6386.4	6685.3	6724.2	6833.3	6736.7
18.73	11.438	0	0.39468	0	0	0	0.31318	0	2.9536	0	20.795	38.452	69.018	84.849	121.28	149.2	196.06	254.79	346.24	389.62	476.99	629.49	760.74	922.66	1141.7	1326.5	1570.3	1797.8	2153.6	2162.2	2510.2	2958.8	3199.8	3492	3820.1	4060.3	4477.7	4580.2	4757.1	4751.4	5064.5	5212.2	5435.5	5558.9	5416.1	5594.5	5578.5	5645	5948.1
39.987	20.271	1.6319	0	0	0	0	0	0	0	0	0	0	0	0	26.502	35.531	85.773	116.78	210.39	250.42	410.78	570.6	671.84	849.55	994.45	1100.4	1268.3	1457.5	1775	1949.2	2219	2363.2	2603.5	2852.9	3199.4	3398.6	3550	3733.4	4124.2	4080.7	4396.1	4621.8	4631.2	4653.4	4806.5	4778.5	4930.8	4939.4	4990.7
26.396	8.402	0	0	0	0	0	0	0	0	0	8.238	43.635	101.16	172.09	267.08	371.45	568.99	791.02	937.54	1200.8	1446.9	1693.3	1908.1	2131.6	2330.7	2491.1	2766.9	2913.8	3156.5	3113	3245	3429.6	3582.9	3804.5	3893.6	4102.4	4232.5	4336.6	4714.2	4733.6	4677.3	4684.9	4937	5145.2	4991	5192.1	5376.9	5114.1	5074.1
0	5.4036	7.3071	0	0	0	1.8473	6.3127	0	3.8667	0	0	16.232	7.0352	25.175	14.099	24.386	32.47	57.336	75.791	121.23	172.32	269.1	366.4	536.75	641.36	822.01	1007.2	1151	1311.5	1444.9	1601.6	1729.2	1838.8	2026.5	2139.8	2232.6	2331.3	2464.5	2476	2490	2550.3	2585	2604.4	2655.7	2661.8	2636.4	2734.5	2776.7	2744.8
15.199	7.2725	0	0	0.17856	0	0	0	0	0	0	0.77794	3.5519	3.2906	6.4663	0	2.9782	1.6873	0	4.8358	22.595	26.188	45.008	51.678	44.597	59.758	76.762	63.554	89.115	107.12	151.45	194.56	218.12	214.96	220.26	264.86	188.59	213.13	177.32	197.9	239.2	243.47	250.08	270.85	252.05	280.28	252.75	219.03	201.74	222.54
4.96	0	1.0619	0.82451	0.96796	0	0	6.4356	0.72746	7.6758	2.1525	1.3508	2.6956	0	20.248	7.1367	21.731	34.66	62.072	93.88	152.64	236.28	314.64	422.4	554.52	722.45	850.11	1004.7	1204.5	1401.6	1544.2	1772.4	2013.5	2261.2	2529.3	2725.3	2900.7	3183.9	3271.2	3436.1	3550.8	3728.2	3963.4	3994.6	4131.2	4178.9	4253.4	4411.6	4703.1	4899.7
0	0	0	0.19886	7.3699	12.804	11.206	30.481	44.529	42.623	30.538	96.394	57.005	133.42	195.08	257.34	325.73	455.07	590.67	746.46	922.34	1173.9	1372.9	1578.4	1697.6	2104.3	2299	2522.8	2769.7	3084.2	3299.3	3562.9	3776.5	3945.3	4178.1	4283.9	4455.2	4605.8	4780.2	4974.2	5091	5130.8	5166.6	5163.7	5447.5	5444.3	5436.4	5543.9	5444.2	5554.1
9.1596	0	0	6.6215	1.0206	0	0	0	0	0	0	0	0	0	0	0	0	0.7602	46.385	86.635	175.79	255.05	391.75	551.66	743.97	972.73	1200.1	1587.1	1810	2119.1	2513.5	2850.6	3229.2	3568	4059.5	4361	4666.4	5145	5352.9	5852.9	6059.7	6127	6452.3	6441.3	6557.6	6772.7	6934.5	6904.9	7037.2	6846.5
0	0	0.49282	3.2212	0	0.32369	9.5043	13.722	11.412	5.4951	14.099	27.72	41.702	70.741	105.4	139.85	178.76	195.02	219.7	320.72	294.7	417.19	454.04	504.7	547.84	586.3	610.84	643.72	675.26	699.2	713.43	737.49	631.17	764.01	777.55	783.33	799.29	820.11	808.86	822.04	841.57	842.02	854.58	841.3	826.59	843.83	872.94	840.85	848.46	832.22
5.649	3.7171	0	5.9785	0	0	0	7.5578	6.929	2.5659	5.7309	4.1964	13.143	29.185	48.827	83.241	134.88	198.29	275.79	375.48	495.04	629.87	794.51	936.36	1170.7	1401.1	1508.5	1787.8	2020.8	2294.2	2515	2675	2894.7	3279.8	3344.7	3646.4	3845.6	4053.2	4272	4441.3	4708.2	4858.8	4998.8	5222.2	5416.8	5442.7	5569.5	5668.4	5790.9	5870.4
17.061	0	0	0	0	0.15813	2.4731	0	0	15.448	31.019	71.038	123.58	175.73	230.18	286.99	373.22	444.46	647.97	529.75	664.09	706.47	746.81	855.57	895.14	1035.2	1117	1264.4	1417	1354	1510.4	1841.8	2055.1	2203.4	2477.8	2639.9	2847.3	3159.9	3323.7	3395.5	3694	3838.8	4013.7	4093.6	4537	4276.5	4391.2	4962.1	5195.8	4119.7
0	0	1.9122	0	1.6135	6.6329	9.1589	23.435	12.035	14.931	12.076	20.94	29.718	31.938	34.016	40.748	45.907	47.033	49.297	52.056	57.002	49.358	61.085	72.148	80.605	86.243	82.396	90.874	91.893	96.636	90.561	105.75	105.81	91.876	98.601	114.87	111.96	113.98	118.91	116.69	129.52	133.2	134.89	139.52	140.04	134.35	137.74	139.98	126.59	141.61
18.393	14.384	1.67	0	0	0	1.6551	0	0	0	0	0	0	4.5348	12.591	7.5867	20.267	23.487	28.632	48.066	57.716	75.189	99.743	139.75	212.07	294.95	378.69	541	641.78	872.21	986.99	1164.8	1398.7	1667.4	1951.7	2215.7	2486.9	2887.2	3166.5	3336.5	3539.8	3832.6	4078.7	4170	4404.7	4435.7	4806.3	4952.9	5063.7	5179.6
6.0705	4.1279	0	0	2.3256	0	0	0	0	0	6.985	9.4656	14.042	39.611	71.623	84.132	156.63	189.35	254.32	318.12	399.31	470.1	593.72	736.11	857.05	1017.8	1176.7	1413.1	1554.5	1778.6	1980.8	2263	2450.7	2729.6	2978	3223.6	3386.5	3571	3759.7	3990.9	4118.1	4221.3	4471.3	4611.1	4631.7	4698.6	4775.4	4930.3	4985.5	5023.8
12.073	8.3444	0.83059	0	0	0	0	0	0	0	0	0	0	0	0	3.3883	15.986	48.601	98.116	152.47	262.05	389.51	532.34	700.43	868.82	1040.9	1240.2	1542	1706.2	1938.3	2181.6	2484.7	2637.2	2793.9	3033.1	3249.6	3435.3	3550.3	3728.8	4115.9	3953.3	4237.9	4046.2	4384.3	4349.1	4557.7	4411.4	4573.6	4551.4	4518
14.318	14.798	0	0	0	0	0	0	0	0	6.3665	25.193	49.921	122.67	216.15	352.61	435.35	640.8	787.69	1109.3	1645.8	1776.7	1988.8	2502.2	2882.6	3181.4	3591.9	3870.5	4175.6	4610.1	5020.6	5068.1	5297.9	5638.2	5625.9	6079.9	6289.4	6610.4	6876.6	6837.6	7106.5	7447.8	7380	7759.4	7679.2	8040.4	7978.5	8175.6	8219.7	8458.4
0	0.49469	1.3358	2.6553	3.142	0.073072	0	0	0	2.5274	0	0	0	19.331	7.3763	5.9991	40.368	69.831	136.26	194.62	286.61	382.72	549.1	751.96	975.86	1270.3	1490.5	1810.9	2158.2	2603.2	3123.8	3530.4	4235.7	4538	4983.9	5416.4	5942	6372.7	6687.6	6841	7217.6	7443.4	7838.7	7725.6	7869.8	7786.9	7983	8182.3	8247	8195.5
7.3227	4.3963	2.0603	0	0	0	0	0.67649	0	0	0	0	0	0	0	0	0	0	0	0	0	0	0	0	10.941	30.337	87.396	132.16	213.57	277.76	331.68	375.36	506.67	637.98	743.68	924.73	1035.5	1166.5	1212.7	1376.3	1495.3	1474.4	1490.4	1609.5	1634	1721.8	1840.4	1834.6	1887.1	1845.2
3.5827	0	0	0	3.3652	2.0853	0	5.6703	7.612	16.991	30.219	58.475	105.59	156.45	231.26	297.79	367.24	431.13	513.42	585.86	674.5	729.03	823.04	908.15	999.64	1120.3	1197.3	1306.5	1446.2	1567	1760.4	1901.9	2163.8	2313.5	2576	2885.3	3184.9	3406.8	3617.1	3856.8	4052.9	4415	4491	4728.4	4899.7	4893.8	5175	5155.4	5297	5276.1
31.166	10.933	0	0	2.0456	0	0	0	9.0317	31.961	65.533	96.371	149.72	212.66	293.55	350.95	420.74	526.34	597.35	656.89	766.44	864.54	992	1022.9	1162.2	1270.4	1580.4	1794.8	2039	2294	2539.3	2904.5	3320.6	3640.5	4069.6	4460.9	4775.9	5218.7	5623.3	5863.2	6247.9	6482	6848.8	6949.2	6996	7254.8	7323.6	7384.7	7751.4	7664.3
14.332	2.2444	0	0	1.9144	0	0	0	0	0	0	0	0	41.985	122.95	231.37	396.39	552.02	733.44	945.78	1162.1	1410.8	1743.4	2057.8	2338.8	2587.5	2857.9	3170.9	3575.9	3813.5	4177.6	4433.2	4741.1	5035.9	5318.8	5582.4	6002.8	6111.4	6409.2	6534.4	6661.8	6803.9	7008.3	7102.2	7122.3	7301.9	7496.6	7519.8	7569.2	7558.1
19.133	8.5973	0	0	0	0	0	1.465	4.7688	17.244	14.006	24.318	27.877	38.148	45.717	68.885	88.744	111.27	139.05	166.92	168.47	230.73	241.31	294.47	364.65	487.1	591.02	690.63	792.12	921.28	1006.7	1171.5	1323.5	1384.6	1502.5	1550.3	1681	1783.6	1892.6	1897.3	1969.5	2040.6	1974.8	2031.5	2066.1	2144	2187.6	2156.8	2155.5	2049.3
18.668	6.7507	2.2283	0	0	0	0	0	0	0	0	0	0.69719	48.982	102.49	203.29	327.79	477.78	689.31	899.03	1146.7	1504.4	1749.9	2068.3	2392.8	2750.8	3168.7	4202.4	4086.7	4477.5	4876	5316.4	5782.5	6217.2	6566.1	6901.2	7425.3	7893.3	8017	8335.3	8540.8	8804.4	8724.4	9115.3	8867.9	9108.8	9143	9144.5	9213.2	9251
27.368	0.37455	0	0	0	0	0	0	0	0	0	0	12.644	48.76	69.362	126.7	201.07	333.24	465.16	586.35	736.95	866.27	1037.2	1203.7	1471.9	1698.1	1919	2246.2	2404.5	2565.3	2834.9	3037.6	3302.8	3453.9	3594.2	3775.8	4079.6	4118.1	4257.5	4371.7	4529.2	4519.1	4558.6	4644.5	4614.8	4660.8	4672.1	4690.1	4669.1	4590.8
15.503	7.4337	0	0	0	0	0	0	0	0	0	0	0	0	0	0	0	0	0	0	0	0.099777	43.372	57.924	119.83	162.29	233.19	281.45	323.17	325.26	401.29	461.33	509.76	570.76	615.86	665.67	696.82	727.91	773.73	788.56	852.23	849.4	900.03	979.77	964.16	984.62	1002.3	1005.6	1041	1053.2
0	0	0	8.0779	13.959	8.8002	13.802	10.512	11.317	12.279	33.174	55.255	85.919	122.94	211.49	299.93	415.98	517.62	662.11	779.37	1005.2	1163.4	1403.5	1660.4	1845.4	2226.4	2568.1	2891.7	3330.6	3715.5	3999.1	4444.7	4831.4	5345.2	5712.1	5940.2	6284.5	6545.8	6808.2	6900.5	7217.3	7259.2	7407.2	7446.2	7528.1	7798.7	7821	7966.8	7845.6	8094.1
12.05	0	2.308	11.705	0	0	0	0	0	0	0	0	0	0	0	0	0	0	11.789	48.957	84.961	143.75	209.29	331.74	469.01	636.17	868.95	1033.6	1289.6	1521.5	1748.8	1992.1	2252.2	2460.3	2680.6	2962.4	3121.5	3393.3	3597.6	3745.6	3829	3959.3	4121.9	4230.9	4237.7	4241	4282.5	4422.1	4394.2	4361.9
12.188	0	0	0	0	0	0.73503	0	0.69278	0	6.5462	0	12.12	12.68	22.93	34.979	57.866	86.635	110.01	119.1	162.74	202.65	227.58	299.01	339.23	411.18	505.38	584.62	700.83	826.58	996.74	1194.8	1391.5	1602.2	1771	2026.9	2177.4	2325.4	2496	2676.6	2882	2985.2	3049.1	3123.2	3258.1	3383.8	3378.3	3497	3512.9	2920.3
26.609	13.637	0	3.5483	0	0	0	0	0	0	0	0	0	0	0	0	0	0	0	0	0	98.868	210	324.65	520.6	768.18	1048.2	1350.9	1645.9	2043.1	2432.2	2832.3	3267	3522.6	4068.4	4388.9	4783.6	5363.2	5516.4	6232.1	6528	6900.1	7146.6	7330.1	7577.7	7929.2	8113.4	8322.2	8164.8	8427.6
20.998	10.698	3.0508	2.7748	3.991	0	0	0	0	0	0	0	0	0	0	0	0	0	0	0	0	13.384	46.598	124.09	179.18	254.32	325.57	401.59	471.62	525.1	625.8	735.72	888.78	1043.7	1149.3	1193.4	841.15	1345.7	1309.4	1137.6	1585.5	1709.8	1795.8	1374.6	2027.9	2031.6	2003.1	1991.1	2090.9	2164.6
0	0	0	0.4421	5.6308	6.3221	0.62979	6.1449	4.1004	6.3144	4.8035	6.3803	7.6663	14.177	19.02	11.92	9.4999	15.385	23.896	30.481	24.894	18.395	20.441	42.808	37.528	79.262	91.608	126.58	143.98	158.99	199.72	285.5	398.99	396.98	447.82	585.04	685.41	705.71	802.99	885.63	944.28	970.03	975.02	1008.6	1148.1	1213.1	1129.9	1221	1136	1157.9
0	0	0	15.164	21.596	38.754	33.687	38.64	29.67	35.047	37.728	28.122	17.183	20.05	21.54	39.774	19.676	33.737	42.836	76.199	113.75	152.26	162.76	232.01	385.81	545.49	717.31	977.12	1246	1518	1876	2196	2534.1	2927.7	3287.9	3617.5	3904.4	4298.4	4534.2	4716.5	4920.7	5144.2	5284	5445.4	5429.5	5636	5710.4	5671.2	5695.2	5627
14.5	11.643	2.787	0	0	0	0	0	0	0	0	0	0	0	0	0	0	0	0	0	0	15.023	100.23	236.72	345.42	551.04	769.64	1084	1306.4	1688.8	2068.4	2416.5	2830.4	3316.5	3676.2	4093.8	4654.5	4998.3	5303.3	5678	5771.3	6103.7	6302.8	6505.3	6624.3	6480	6894.8	6926.9	7068.6	6913.8
0	0	0	15.58	15.442	19.093	15.171	33.373	22.23	18.749	47.505	0	40.774	78.1	123.02	213.26	322.15	392.51	494.26	630.92	745.34	838.64	989.23	1157.4	1355.8	1634.2	1871.4	2196	2416.3	2829.6	3091	3389.5	3692.5	3986.5	4160.9	4399.2	4691.2	4950.4	5225.8	5293.2	5604.5	5660.5	5831	6074.7	6160.1	6156.2	6169.2	6443.5	6388.6	6435.5
16.396	8.7181	0	0	0	0	0	0	0	0	0	0	15.344	47.168	83.029	112.59	141.98	179.77	236.42	300.46	393.37	459.51	553.33	636.49	758.1	841.47	957.71	1075.6	1202.2	1366	1466	1604.3	1697.7	1767	1927.9	2045.6	2184.2	2335.8	2409.8	2464.1	2559.9	2538.5	2585.2	2825.9	2672.9	2781.7	2866	2850.9	2882.9	2940.3
0	0	0	0	9.0773	15.995	24.838	45.198	71.633	69.602	79.425	85.683	94.31	95.31	104.41	100.15	116.47	132.87	148.75	163.2	185.07	116.63	163.39	182.24	105.8	166.32	168.2	157.55	167.04	161.37	183.27	143.93	149.22	128.71	143.57	154.38	152.58	151.65	148.73	172.55	178.76	191.46	177.95	192.88	201.59	205.49	193.49	217.04	203.57	209.75
2.4633	0	0	0	3.7287	7.4975	2.3624	6.7592	8.367	0	0	2.3778	20.755	32.458	38.623	104.65	167.02	209.89	285.13	351.92	471.79	428.71	652.66	683.01	816.93	880.13	838.81	979.86	954.39	1122.2	1217	1188.6	1271.8	1322.1	1385.5	1449.1	1536.3	1572.5	1643	1735.4	1795.2	1815.1	1846.8	1850.6	1887.2	1896	1949.2	1916.5	1935.3	1887.5
0	0	0	6.5343	4.7445	6.9281	3.5092	2.6753	21.32	28.04	29.648	26.182	45.774	65.751	112.12	151.3	210.36	282.66	342.52	405.42	515.95	611.56	746.51	884.77	1041.6	1204.4	1363.2	1535.2	1729.5	1969.3	2194.3	2534.5	2728.3	3105.9	3390.7	3742.9	4052.1	4232.1	4578	4782.9	5026.6	5188.3	5329.4	5516.6	5644.1	5743.6	5904.2	5962	6059.2	6196.3
0	0	0	3.6776	3.6849	0.61185	5.5344	16.386	36.837	82.037	195.94	312.4	434.35	615.5	835.18	713.19	1234.1	1475.1	1749.9	2035.4	2263.1	2482.8	2500.7	2920.4	3103.1	3299.3	3527	3658.3	3700.3	3657.3	3907.8	4481.3	4165.9	3605.7	4738.3	4420.5	4664.6	4577.2	4560	4858.6	5102.6	4972.5	4875.8	5051.9	4768.1	5101.7	5063.9	5092.2	5131.9	5095.9
7.6203	7.1244	0	0	0	0.38841	6.8984	0	0	0	0	3.3973	0	2.0989	12.944	34.196	78.957	117.11	189.29	265.66	376.93	542.12	716.32	933.63	1091.1	1335.4	1504.8	1821.8	2001.3	2385.7	2483.2	2638.8	2776.6	3074.3	3159.9	3319.4	3501.8	3503.7	3645.4	3722.1	3739.9	3833.7	3834.2	3888.9	3848.3	3828.8	3877.5	3933.7	3908.9	4015.3
16.391	1.3025	0	0	0	0	0	0	10.967	19.997	42.185	65.926	123.94	157.92	216.61	284.72	334.67	401.5	488.46	600.6	696.11	750.69	861.7	887.35	1000.5	1068.4	1073.1	1196	1308.3	1375	1415.6	1478.6	1612.6	1659.5	1822.6	1937.1	2089.7	2138.9	2159.5	2111.6	2235.5	2241.6	2238.6	2213.2	2300.4	2333.3	2333	2331.1	2353.1	2337.6
15.185	6.3194	0	0	1.4778	0.73613	4.4092	7.0725	0.94383	0	0	0	0	0	0	0	0	0	0	0	0	0	0	0	0	0	0	0	0	40.405	70.566	130.55	189.95	302.88	408.11	568.56	896.48	1182.6	1535	1857	2103.4	2337.1	2714.2	3028.3	3240.4	3451.1	3876.9	4099	4319.8	4442.9
1.7482	0	0	4.6693	2.9973	1.4356	0.42504	0	0	0	0	1.477	6.2822	22.156	38.558	62.99	105.68	114.77	209.18	320.75	544.87	667.76	809.7	912.43	1080.2	1292.5	1433.3	1798.6	2049	2362.3	2716.2	2464	2627.7	2835.6	3111.8	3143.3	3540.6	3644.1	3774.6	4129.8	4253	4518.4	4615.9	4792.3	4745.7	4859.6	4825.1	4913.4	4998.5	5152.7
0	1.1687	0	0.31079	0	0	9.5949	1.9532	0	0	0	0	0	0	0	0.56161	12.154	18.219	37.343	39.496	48.063	45.095	61.436	48.992	154.42	131.88	134.92	146.54	172.41	176.4	214.06	208.73	223.47	168.7	214.01	206.16	204.79	274.24	303.28	358.43	357.6	398.32	431.44	459.31	113.46	132.46	185.13	179.9	172.99	148.47
3.5073	2.1451	0	0	0	0.68645	0	0	0	9.7877	12.642	10.981	21.823	26.633	45.93	81.894	115.42	181.37	252.74	314.33	395.89	481.03	606.45	797.06	1009.5	1207.6	1451.9	1764.8	2138	2432.7	2837.7	3316.9	3726.6	4234.9	4639.4	5072.7	5462.2	5817.7	6218.8	6627.8	7148.9	7804.7	7948.3	7962.3	8217.5	8775.4	8915.3	8722.7	8708.3	8799.8
6.9778	0	0	0	1.8141	0	4.0555	11.493	0	0	0	2.7257	0	5.0689	0.89209	15.531	16.98	30.135	74.912	131.83	226.48	335.16	531	776.57	964.92	1105.4	1363.6	1657.8	1829.5	2161.1	2289.2	2462.2	2838.3	3110.2	3407	3765.5	4106.3	4512.8	4848.2	5134.5	5360.1	5920.8	6145.1	6330	6143.4	6242.3	6441	6471.4	6540.2	6783.5
0	5.1832	0	5.3932	0	0	0.40008	2.3096	4.5046	6.114	14.9	18.744	32.078	39.46	50.118	79.909	107.69	159.44	228.89	334.82	424.4	601.33	772.93	1083.7	1398.2	1743.6	2108.7	2467.8	2768.1	3107.1	3300.2	3591.2	3954.7	4306.5	4960.5	5100.3	5747.5	6149.4	6604.2	6697	6925.4	7217.7	7419.2	7456.1	7683.7	7690.5	7917.3	7741.2	7824.7	7854.4
0	0	9.9923	7.0594	0	1.9227	0	0	0	0	0	0	0	0	0	0	0	0	0	0	0	0	6.8623	10.649	31.719	40.377	57.564	53.051	87.641	98.079	86.488	125.75	119.58	141.41	150.42	142.51	156.91	169.82	166.83	184.11	189.67	184.46	185.5	188.75	179.9	172.04	184.78	182.4	186.75	203.5
17.996	8.2811	0	0	0	0.17582	0	0	0	0	0	0	0	0	0	2.3257	34.235	78.748	119.85	191.48	263.5	279.51	361.45	489.84	577.04	679.23	674.77	782.17	882.73	944.35	1052.5	1151.9	1229.1	1351.1	1478.2	1610.8	1606.6	1701.5	1810.1	1818.6	1955.8	2083.9	2145.8	2283.6	2291.4	2302.7	2258	2264.3	2333	2458.6
12.112	7.4399	0.58229	2.3846	0	0	0	0	0	0	8.0238	0	0	0	5.4831	41.818	99.777	143.22	211.84	296.31	450.55	552.03	715.71	857.42	1064.6	1235	1432.7	1739.7	1977.2	2300.8	2629.3	2972.1	3285.1	3657.8	4090.8	4447.3	4731.9	5065	5482	5685	6144.9	6579.2	6865	7103.6	7160.5	7489.3	7624.2	7836.5	7870.9	8100.4
0	0	0	0	5.1626	23.304	43.057	50.233	56.75	80.192	84.135	93.464	114.27	123.3	134.03	142.69	146.01	144.88	167.33	178.56	194.86	216.17	227.75	241.68	293.95	330.9	367.37	418.39	458.2	520.5	585.69	609.85	636.84	704.12	750.54	779.67	792.29	837.68	872.57	883.43	972.15	929.54	997.6	972.32	1023.7	1002.8	995.6	988.18	1029	1059.5
14.104	12.415	0	0	0	0	0	0	0	0	0	0	0	0	0	0	0.22041	9.483	14.931	39.617	67.144	93.023	153.58	263.4	367.56	425.33	638.06	710.9	1005.5	1251.4	1518.4	1756.6	1979.4	1853.6	2034.8	2701.1	3042.6	2683.8	3571.1	3090.1	3215.8	3361.4	3471.4	4254.4	3606.3	3699	3834.7	3860.4	4165.1	3986.7
0	0	0	6.3344	0	4.5985	6.542	18.632	24.238	22.609	22.025	20.458	22.732	31.339	22.317	39.875	33.238	34.162	38.25	32.94	49.723	50.622	60.631	90.49	134.19	165.38	206.49	270.69	338.37	421.78	502.05	615.81	728.17	851.67	1006.8	1195.8	1328.7	1518.4	1656.9	1774.2	1864	2090.6	2175.2	2308.2	2503.7	2535.2	2601	2695.3	2811.9	2821.9
18.393	9.8112	1.8744	0	0	0	0	0	0	0	0	0	0	0.098865	1.9552	37.957	62.813	107.1	177.24	257.68	360.28	492.86	675.49	876.59	1587	1903.3	2286.4	2589.2	2368.2	2604.1	2898.1	3224.8	3632	3903	4353.5	4566.8	4825.9	5019.6	5461.9	5556.3	5797.8	6013.8	6270.5	6436.3	6724.5	6838.4	6978.7	7020.4	7209.3	7375
0	0	0	12.117	3.3494	20.284	1.6459	11.082	0	0	2.1662	0	0	0	0	0	0	4.8585	20.218	48.42	60.205	91.225	139.86	162.91	198.69	256.09	276.57	341.82	387.11	450.99	493.39	575.18	603.97	610.97	673.22	741.42	844.7	883.39	977.76	1030.7	1089.2	1212.6	1304.7	1333.3	1377.1	1394.1	1431.5	1486.8	1507.4	1474.1
26.768	0	0	5.6053	0	3.6195	0	0	0	0	0	0	0	0	0	0	0	0	0	0	23.353	71.598	119.38	174.73	258.51	357.34	431.94	513.77	659.33	800.37	944.35	1144	1349	1588.4	1852	2110.6	2388	2639	2897.5	3063	3239.9	3450.6	3624.6	3771.9	3869	3935	4100.7	4118.9	4319.8	4374.6
9.8407	0	0	8.1394	5.933	6.6107	2.4377	0	0	0	0	0	0	0	0	0	0	0	0	0	0	40.748	102.55	194.28	292.97	366.11	560.95	703.14	859.9	1057.6	1271.7	1568.3	1860.5	2092.1	2366.8	2706	2870	3262.2	3395.7	3834	4175.7	4294.9	4585.4	4764.9	4924.2	4911	5159.7	5141.5	5231.2	5228.8
24.898	7.698	0	0	0	0	0	7.5045	0	0	4.0885	27.74	38.734	34.711	71.094	105.69	149.42	219.4	324.43	404.95	517.44	638.04	805.91	1036.5	1290.1	1603.7	1494.3	1836.9	2132.7	2422.6	2949.2	3291.9	3749.8	4149.1	4676.7	5009.7	5452	5811	5984.3	6296.7	6456.8	6637.4	7019.5	6933.8	7007.4	7059.5	7075.2	7288.8	7380.7	7474.2
10.456	0	0	1.4726	0	0	15.223	21.012	51.317	101.85	143.75	175.25	225.18	273.02	347.23	418.65	449.18	527.07	582.94	611.81	674.86	716.08	769.43	854.73	928.28	969.53	1083.5	1171.8	1326.3	1429.3	1492.8	1626.3	1812.9	1943	2054.9	2149.9	2296.7	2392.5	2432.5	2547.7	2600.1	2716.1	2832.9	2845.5	3013.9	2968.7	3007.7	2936.7	3011.6	3137.5
6.7422	0.32436	0	7.6252	0	0	0	0.5643	0	0	0	11.142	0	3.266	3.6558	0	0	0	11.41	46.876	105.97	173.47	295.72	415.04	570.84	760.59	932.51	1091.2	1444.9	1738.9	2041.7	2329.3	2562.2	3260.9	3451.2	3553.7	4196.1	4111.1	4372	5002.9	5168.5	5278.2	5500.7	5446	5538.1	5739.6	5827.3	6015.8	6163.1	6114.3
9.3008	6.6338	0	0	3.3509	0.71379	0	0	0	0	0	0	1.8873	10.934	6.6212	14.759	31.339	45.955	56.944	84.948	134.79	162.3	219.86	310.58	394.5	458.08	537.85	602.33	708.57	793.37	859.28	994.95	1081.3	1201.2	1283.9	1397.3	1589.8	1721.3	1816.6	1897.8	1946.3	2004.9	2140.9	2220.7	2265.3	2285.2	2315.4	2277.6	2407	2402.8
10.848	1.5115	0	0	0	1.7314	0	0	0	4.105	7.6693	0	3.1879	9.0223	9.6501	17.987	7.3166	4.88	6.3982	20.757	17.396	27.521	38.941	42.279	59.769	85.625	98.801	118.14	135.99	155.42	169.24	202.33	208.13	234.13	240.08	252.36	241.35	262.87	276.91	283	291.41	290.97	312.32	316.38	327.18	328.2	348.46	354.75	365.84	371.24
10.551	0	0	4.673	0.56745	3.2189	0	4.0304	35.136	90.197	139.08	212.31	297.56	407.06	510.24	645.23	790.73	922.52	1101.7	1227.4	1449.3	1648.7	1803.2	2056.1	2218.2	2524.1	2686.4	2872.6	3187.4	3286	3514.6	3714.7	3891.6	4062.1	4383.2	4563.4	4618	4820.3	4856.2	5087.3	5259.4	5302.3	5359.2	5485.4	5584.9	5683.7	5579.8	5521.7	5555.3	5500.9
20.795	3.4089	0.67244	0	3.7889	0	0	4.2031	0	0	12.317	36.501	70.001	128.39	193.26	211.85	269.51	372.98	443.84	677.48	714.9	718.92	758.5	866.9	940.78	1020.9	1099.2	1512.9	1637.5	1671.6	1823.1	1674.6	1899	2145.9	2390.1	2626	2897.1	3071	3417.9	3537.5	3823.9	4036	4201.6	4361.3	4438.9	4562.7	4696.1	4829.3	5066.7	5010.9
33.468	0	12.369	0	0	0	0	0	0	0	0	0	0	0	0	0	0	0	0	0	19.779	52.535	130.19	270.61	386.6	555.43	668.36	897.96	1000.5	1173.6	1406.3	1481.6	1577.1	1644.5	1788.2	2079.7	2160.2	2326.5	2504.5	2765.9	2773	2913.4	3107.4	3319.5	3435.5	3591.2	3602.5	3706.5	3847.4	3967.2
16.164	9.8848	2.0516	0	0	0	0	3.2014	1.2776	0	0	0	0	7.8734	20.771	33.825	55.372	99.074	179.87	279.82	426.94	607.66	823.61	1098.6	1394.3	1714.6	2077.5	2457.3	2822	3200	3608.1	3919.3	4253.1	4755.6	5140.4	5604.7	5963.2	6190.4	6460.7	6787.8	7036.4	7357.6	7551.6	7565.2	7740	7839.5	7901.7	7996.5	8044.9	8139.7
0	0	0	0	9.828	31.971	35.744	51.676	39.767	56.985	57.556	65.191	57.975	69.661	84.104	84.044	78.675	82.405	89.955	84.382	97.221	90.742	98.331	122.45	136.87	171.49	189.43	199.92	236.9	238.91	275.62	322.3	384.55	410.12	486.76	549.03	596.67	695.09	752.97	849.68	921.68	973.69	1049.6	1116	1106.6	1159.4	1231.5	1288.7	1296.7	1347.3
8.722	3.0389	1.8375	0	0	0	0	7.5245	9.3519	3.4968	2.5404	10.902	28.772	77.21	143.94	254.6	390.44	555.82	741.45	965.78	1219.1	1453.9	1743.8	2075	2388.1	2735.6	3105.8	3414.1	3937.2	4370.7	4858.8	5656.1	5757.8	6080.5	6739.9	7278.1	7803.8	8026	8396.2	8453.9	8857.3	9596.1	9748.8	9864.1	9773.2	10217	10611	10444	10668	10675
0	0	0	0	10.826	0	11.555	9.5204	26.15	32.934	48.152	56.683	84.111	91.375	93.098	111.96	134.76	138.94	136.26	146.24	172.45	193.75	200.12	213.9	230.74	230.18	251.35	253.58	250.48	268.35	271.15	284.64	295.32	306.05	329.2	343.46	368.8	392.29	407.86	444.73	454.03	491.58	504.85	530.39	550.61	578.51	603.38	613.95	619.58	631.54
0	0	0	5.4169	7.9004	0	0	8.5943	18.69	54.679	162.17	254.04	365.01	475.69	656.98	816.73	992.46	1143	1293.6	1377.5	1624.8	1765.3	2010.3	2124.3	2577.3	2740.6	2964	3244.8	3573.6	3794.1	4103.2	3659.7	3886.9	4461.8	4926.4	5496.5	5780.6	6050.8	6373.2	6360.7	6721.6	6614.3	6656.8	7426	6904.8	7054	7145	7239.2	7079.7	7285
20.613	0.52049	0	0	0	1.0048	0	0	0	0	0	0	8.6379	4.4954	11.717	25.217	37.089	54.634	74.657	78.698	100.94	116.27	120.14	135.99	168.66	191.99	219.74	305.92	325.58	403.66	472	553.62	637.42	708.67	801.76	920.75	994.05	1067.5	1192	1293.9	1345.5	1420	1434.8	1436.8	1553.8	1519.5	1512	1473.3	1541.3	1513.4
4.3622	10.294	0	2.5098	0	0	5.5586	0	13.441	20.7	25.868	44.633	46.485	70.555	93.072	135.5	183.57	254.18	116.23	142.78	165.55	219.27	244.65	269.43	341.77	400.93	460.16	477.22	524.73	558.21	620.01	704.72	762.49	814.3	878.86	956.97	1041.6	1111.4	1229.4	1247.4	1272.8	1026.8	1031.6	1021.7	1010.2	1081.9	1067.5	1065.3	1017.4	1009.8
17.748	7.8371	0.44809	0	0	0	0	0	0	0	0	0	0	0	28.386	65.568	119.96	186.45	237.73	293.76	355.99	432.62	502.14	574.95	652.86	736.23	792.12	912.62	1008.3	1068.5	1197.1	1318.8	1462.4	1526.7	1615.5	1777	1832.4	1922.2	2023.1	2137.3	2301.7	2329.6	2381.1	2449.8	2457.2	2560.5	2532.2	2590	2695.6	2691.8
0	3.4668	0	0	0	2.9548	0.90345	0	12.86	19.951	32.911	57.186	65.086	85.985	115.65	139.52	173.22	199.86	247.06	282.35	352.1	418.42	524.87	656.77	717.16	826.28	911.56	1043.2	1183.4	1297	1474.6	1623.7	1800.5	1995	2157.2	2324.9	2490.3	2623.1	2826.8	3022.3	3043.5	3177.5	3302.2	3434.3	3328.2	3449.6	3526.8	3520.4	3489.8	3567.1
0	0	0	0	0	4.3633	22.933	16.576	20.389	20.442	23.411	17.445	30.908	29.78	25.152	49.509	47.43	79.987	113.49	187.8	254.84	348.64	479.2	659.34	845.16	1067.5	1333.7	1673.6	1992.2	2400.3	2850.1	3414.1	3796.2	4329.2	4763.4	5123.9	5558.7	6008.3	6114.2	6887.9	6919.6	7170	7581.3	7628.7	7771.8	8083.8	8137.7	8279	8139.6	8296.8
0	0.25501	0	0	0.47776	0	14.271	10.79	12.75	17	34.676	34.043	43.367	44.461	52.43	48.521	58.498	70.663	55.334	59.629	62.321	58.009	64.872	67.071	74.035	79.52	85.672	98.735	123.94	154.28	179.4	236.98	297.88	371.91	459.03	581.43	688.61	778.64	891.1	1020.4	1119.9	1204.8	1311.2	1373.2	1445.1	1478.2	1562.4	1583.3	1619.1	1653.6
9.2456	0	0	0.66064	0	0	0.50373	1.2772	8.362	12.906	22.107	13.405	39.784	75.382	109.55	176.09	209.14	291.93	450.97	560.06	664.58	855.35	1076.3	1225	1486.8	1660.5	1827.4	2180.2	2339.5	2638.3	2894.2	3211.8	3601.4	3736.6	4102.3	4378.5	3767.9	3949.5	4291.9	4629.6	4577.1	4826.5	5026.3	5266.3	5299.3	6960	6612	6529.1	6880.1	6745.8
20.538	8.1541	0	6.4959	0.089742	0	0	0	0	0	0	0	0	0	0	0	0	0	23.723	76.475	137.1	226.07	362.47	543.19	721.81	951.53	1162.4	1263	1678.7	1839.2	2157.7	2405	2672.8	2941.6	3241	3541.1	3669.9	3915.8	4148.1	4307	4557.7	4657.4	4906.8	4917.5	5090.7	5147.9	5293.6	5474	5460.6	5452.7
0	0	0	0	2.0272	7.4885	11.046	24.824	20.466	33.978	27.979	42.002	46.589	45.683	40.901	51.27	42.374	54.322	41.081	44.96	55.553	55.716	68.952	112.51	183.86	312.25	419.39	619.48	849.79	1109.2	1407.5	1766.4	2233.5	2711.7	3084.7	3648.4	4169.5	4516.7	4923.7	5152.9	5595.7	6214.7	6427.1	6417.1	6689.7	7024.8	7145.2	7198.1	7435.2	7448.2
3.7451	4.9499	0	3.3061	0	0	0	7.8809	10.305	7.76	9.4247	8.6007	21.278	31.113	35.147	42.352	47.019	59.131	71.913	88.789	119.88	151.05	192.04	252.74	342.85	400.84	508.9	641.71	764.31	899.66	1059.9	1115.9	1335.7	1530.1	1708	1928.3	2039.3	2243.8	2338.3	2425.8	2575.2	2714.1	2738.3	2851.4	2943.3	2955.6	2931.7	2991.8	2996.6	3055
16.075	0	0	0	0	15.597	0	3.627	12.292	25.364	20.915	27.067	30.867	28.879	48.759	57.737	85.488	63.386	109.65	89.4	108.88	95.054	82.441	120.98	107.95	127.74	117.71	113.77	104.65	125.43	94.07	135.51	142.62	114.63	122.96	141.23	141.79	156.61	172.63	178.78	175.23	203.77	194.62	198.12	217.93	223.59	225.56	258.45	246.64	241.36
19.764	2.5987	2.5274	3.8079	0	0	0	2.0792	5.1973	0	0	0	0	0	0	0	0	0	7.1285	28.056	64.444	117.83	180.34	321.46	493.94	754.79	1091.5	1233.6	1694.8	1978.9	2553.5	2979.4	3525.8	4088.2	4685.7	5367.3	5749.6	6309.9	6724.3	6997	7318	7729.2	8063.4	8462.2	8520.6	8787.7	8988.3	9147.2	9336.5	9406.9
15.718	0.5954	2.7798	0	0.51557	0	0	0	0	6.4666	17.446	14.511	32.209	54.752	70.004	92.018	145.94	198.57	301.85	531.32	644.1	794.59	923.06	1065.3	1223.7	1358	1510.7	1690.9	1692.2	1510.9	1688.4	1835.8	2048	2110.6	2303.4	2451.8	2570.1	2772	2686.3	2881.7	2899	3041.7	3113	3132.2	3202.4	3308.3	3299.6	3297	3265.2	3146
0.55391	2.7404	0	0	0	4.5919	7.6755	17.906	10.16	7.2191	9.6036	11.094	12.047	5.9651	3.5368	1.5997	10.215	9.951	8.936	7.6238	9.3486	5.1272	0	0	0	3.1425	0	0	0	0	0	13.036	7.3791	1.5879	4.5364	27.189	30.082	39.315	31.007	42.478	37.558	56.539	50.622	59.825	62.343	67.025	55.569	85.459	65.555	81.06
0	0	0	0	32.255	46.222	34.817	43.931	0	47.535	52.889	63.191	66.003	55.54	72.377	78.708	96.085	89.991	93.34	114.95	132.43	130.08	139.28	157.25	167.26	190.86	213.46	245.94	297.83	370.95	472.53	582.4	756.18	914.76	1093.3	1287.7	1404.1	1578.6	1775.1	1900.1	2065.5	2232.3	2310.7	2422.8	2570.4	2606.8	2706.9	2782.5	2835.1	2847.3
10.372	14.083	0	0	0	0	0.66157	0	0	0	0	0	0	0	0	0	4.1315	31.774	50.267	67.404	76.617	106.65	158.44	218.42	238.25	337.56	495.97	696.56	901.91	1156.9	1454.7	1794.3	2335.2	2747.6	3176.3	4018	4352.1	4775.1	5157.2	5877.8	5997.3	6198.9	6520.7	7000.6	7323.1	7773.3	8434.9	8512	8551.1	8729.3
21.042	0	0	0	0	1.948	0	9.0013	15.307	20.706	25.565	31.607	56.12	73.514	85.956	115.05	146.87	193.13	235.13	295.51	349.9	401.79	468.74	577.14	676.71	808.15	943.14	1160.9	1436.8	1668.8	1973.4	2271.3	2632.4	2970.7	3424.1	3657.4	3942.5	4288.4	4462.5	4905.1	4999.3	5136	5348.5	5588.9	5687.8	5794.8	5906.4	5851.9	5781.9	5995
3.7591	0	0	4.7089	0	0	10.789	22.478	23.281	29.594	28.552	61.713	67.539	103.29	152.81	173.21	234.63	273.06	386.68	459.38	519.82	580.37	632.6	899.98	1029.9	1194	1268	1463.4	1650	1699.3	1906.9	2115.2	2245.1	2548.9	2804.2	3053	3231.4	3469.9	3732.5	4044.2	4179.1	4981.7	4907.6	4811.1	3771.6	3856.6	3843.7	3875.2	3915	3942.3
3.7508	8.1554	3.0263	0	2.7425	1.6298	4.3848	0	0	0	0	0	0	0	12.574	42.589	83.838	164.94	228.04	358.06	469.42	570.02	723.07	893	1040.4	1140.1	1290.7	1433.8	1541.1	1677.5	1924.5	1989	2138.6	2256.2	2483.7	2662.1	2749.3	2963.7	3195.2	3336.1	3299.7	3564.3	3646.7	3784	3751.8	3833.1	3981.1	4035.6	4045	4040.3
6.7034	0	0	0	0	4.4067	2.3726	7.2926	0	0.24856	0	0.60659	0.44127	0	0	0	0	0	0	0	0	0	0	0	0	0	0	0	0	0	0	50.788	72.39	152.6	236.23	412.28	385.54	579.71	645.12	751.66	727.71	807.12	999.68	1053.4	1101.7	1105.9	1115.1	1224.9	1258.8	1299.6
0	0	0	0	7.5842	9.5855	13.637	28.808	28.824	30.723	26.491	29.298	39.092	38.85	47.603	49.402	47.3	45.004	45.991	48.575	42.638	43.466	43.362	83.765	152.11	233.51	315.46	449.89	571.21	720.52	856.68	1017.4	1209.3	1340.1	1531	1658.9	1959.4	2125.9	2288.4	2496.1	2560.1	2695.7	2838.5	2981.3	3042.8	3048.1	3124.7	3173.6	3244	3216.9
24.029	13.039	0.16079	0	0	0	0	0	0	0	0	0	0	8.1626	50.412	118.1	206.74	328.17	467.2	633.06	838.88	985.8	1210.9	1397.2	1590.2	1826.3	2011.7	2241.4	2518.6	2686.7	2842.9	3226.4	3534.4	3801.1	4226.6	4472.8	4846.1	5063.2	5385.9	5529.7	5710	5997.6	6010.3	6139.3	6296.6	6311.5	6548.6	6610.3	6741.6	6577.4
38.046	12.861	16.035	0	0	0	0	0	0	0	0	0	34.866	80.945	177.09	261.2	365.12	473.07	667.68	790.91	1011.3	1176.6	1306.9	1515	1659.9	1869.3	2147.7	2356	2606.1	2787.7	2503.3	3306.7	3591.5	3833	4107.6	4446.3	4612.7	4890.3	4923.1	5125.4	5427.5	5475.4	5716.2	5826.6	5942.7	6032.3	6096	6043.9	6142.7	6254.1
18.01	13.605	3.1085	0	0	0	0	0	0	0	0	0	0	8.4868	31.682	55.946	113.02	138.61	188.51	263.94	387.66	490.6	605.4	718.23	862.78	1031.3	1208.4	1410.6	1590	1790.9	1988.1	2159.9	2440.4	2562.3	2761.7	2930.4	3134.5	3256.6	3385.8	3530	3573.4	3730.8	3823.9	4053.7	3995	4137.9	4231.4	4112.1	4126.5	4309.8
29.784	26.677	20.434	0	0	0	0	0	0.71076	0	0	0	0	0	3.4336	42.691	101.37	170.17	257.28	377.6	515.31	755.98	864.13	1071	1205.1	1429.1	1759.2	1888.7	2182.9	2298.9	2675.3	2879	3235.2	3579.2	3843.2	4200.3	4401.6	4531.1	4735.1	5001.7	5165.9	5483.5	5739.2	5563.5	5659.1	5703.2	5851.7	5925.5	6078.8	6086.8
0	2.4135	0	0	6.8926	0	3.181	7.1646	4.2781	3.8874	12.578	30.348	51.692	99.88	164.05	236.98	356.35	504.23	660.85	925.09	1084.9	1303	1594.5	1853.6	2107.3	2392.4	2691.4	2972.9	3289.1	3508.3	3806.5	4193.5	4502.6	4880.7	5152.2	5419.6	5832.8	5950.6	6307.1	6642.5	6822.2	7082.1	7312.2	7565.3	7739.6	8169.6	8357.6	8416.8	8598.8	8744.2
14.703	13.01	0	0	0	3.8337	2.0056	9.4625	0	20.152	62.495	117.48	195.74	288.87	392.08	518.81	632.85	727.03	841.38	964.79	1100	1191.6	1405	1588.7	1705.6	1852.9	2058	2321.6	2559.8	2746.1	3004.7	3393.8	3553.2	3734.3	3953.8	4155.5	4276.2	4490.8	4461	4656.6	4782.1	4815.4	4877.9	5062	5139.9	5159.2	5214.9	5282.4	5334.5	5274.8
9.904	8.133	0	0	0	0	0	0.17302	7.2827	2.2288	7.0436	14.634	29.95	43.386	100.39	103.79	141.19	166.34	189.52	258.37	324.78	370.67	488.76	353.34	449.45	541.14	608.12	713.98	835.77	978.61	1062.5	1175.7	1427.3	1495.8	1677.5	1791.7	1885.3	2074.2	2197.6	2261.2	2355.4	2390.8	2382.9	2360.4	2297.3	2294.7	2316.2	2317.8	2274.4	2345.4
6.7006	7.9461	0	0	0	0	0	0	0	0	0	0	0	0	0	0	0	0	0	0	0	0	0	0	0	0	0	0	0	0	19.647	58.412	85.395	78.405	127.7	160.89	207.7	281.52	340	416.12	445.96	466.25	541.88	498.2	529.83	584.25	605.82	600.76	555.27	572.57
0	0	0	0	23.109	37.573	48.123	65.257	61.675	62.24	41.049	71.124	85.246	113.91	139.26	163.45	219.67	234.29	324.26	380.48	409.99	481.64	539.5	613.5	671.69	713.94	768.3	799.79	860.43	906.07	966.09	989.63	1043.7	1082.2	1110	1235.2	1204.6	1282	1239.8	1303.1	1320.5	1368.8	1398.6	1410.5	1409.6	1457.6	1396.9	1411.5	1405.1	1421.8
13.355	1.9408	0	0	6.1604	0	0	0	0	0	9.4255	3.8701	6.52	19.756	15.198	23.84	24.92	47.048	64.641	109.41	151.33	202.55	274.99	346.38	444.08	498.46	626.45	676.96	794.34	892.98	1049	1113.1	1214	1289.7	1384.5	1626.7	1727.6	1824.8	1975.9	2167.7	2294.8	2359	2449.7	2498.4	2618.9	2629.2	2681.7	2821.3	2831.4	2924
0	1.415	0	0	2.708	0.67934	6.1093	8.3693	7.192	15.796	13.813	17.345	24.825	21.337	22.809	23.309	23.535	22.851	18.236	21.398	19.263	16.797	11.082	19.987	19.6	23.864	24.26	29.69	28.837	36.804	25.463	23.466	32.673	41.666	42.945	55.313	66.278	74.345	85.137	97.167	112.13	127.18	144.4	145.08	179.94	184.72	184.62	193.93	204.36	204.74
0	0	0	0	6.2243	6.0813	16.042	14.383	21.721	27.111	35.478	38.994	43.878	38.124	49.004	66.748	82.612	107.03	141.17	182.86	226.86	258.56	323.69	403.56	510.96	620.8	767.92	962.41	1194	1474.4	1767.6	2070.7	2421.6	2762.1	3118.7	3499.9	3951.3	4242.7	4628.9	4803.9	5171.4	5372.9	5655.7	5818.4	5998.1	6027.9	6855.6	6718.3	6894.6	6762.5
16.821	8.4404	0	2.7126	0	0	0	0	0	0	0	0	0	0	0	0	0	0	0	0	0	8.5819	45.776	121.49	155.45	267.34	346.37	476.87	639.89	742.75	862.06	842.11	1048.7	1166.4	1433.4	1533.5	1729.7	1937.7	1949.3	2027.6	2332.3	2355.8	2449.1	2434.2	2532.6	2581.1	2469.9	2498.5	2560.2	2653
15.948	0	0	0	0	11.907	0	0	0	0	0	0	0	5.9775	8.5895	30.72	29.348	33.538	32.251	43.708	79.271	133.75	214.65	283.5	359.18	461.15	590.42	737.66	826.69	1001.3	1077.2	1227.5	1333.5	1524.6	1760.7	1952.2	1908.7	1993	2105.7	2180.1	2265.4	2350	2433.2	2430	2526.9	2606.8	2571.2	2588	2631	2739.6
4.2534	1.9116	0	4.403	0	0	4.7608	9.7033	10.99	13.75	6.602	8.7474	16.84	15.673	6.3906	3.8976	14.279	13.911	26.994	21.482	41.301	81.315	132.56	252.19	397.96	604.65	872.55	1152.6	1506.5	1874.2	2264.7	2684.3	3069.4	3402	3947.9	4198.1	4613	4801.7	5204.5	5422.5	5696.5	5948.3	6260	6344.2	6478.2	6669.8	6673.2	6671.1	6994	6432.5
0	0	0	5.2005	0	5.2983	9.1598	38.366	36.066	39.77	22.668	23.413	38.229	29.715	26.358	40.681	42.292	59.749	75.034	88.592	116.04	133.55	169.89	232.28	289.87	356.52	433.48	506.99	589.44	670.3	755.4	793.86	901.57	963.98	1012.4	1228.1	1332.3	1365.8	1469.2	1474.2	1528.1	1556.9	1685.8	1687.5	1738.8	1769.9	1815.4	1622.7	1762.1	1813.2
27.015	0	0	0	0	6.3344	0.86235	0	0	0	0	5.3896	25.187	53.085	100.75	170.47	245.71	318.53	391.66	439.38	549.53	626.9	725.62	895.06	1038	1222.5	1331.8	1491.1	1643.9	1816	2004.6	2187.9	2259	2525.7	2605.7	2777	2884.6	3041.4	2952.8	3046.1	2995.9	3081.9	3254.6	3310.8	3334.7	3346.3	3288.8	3379.7	3362.7	3374.6
9.3842	6.5875	0	0.44654	0	0	0	4.4847	3.8997	0	1.5167	0	9.1832	42.975	104.15	182.96	298.58	456.79	658.91	890.2	1119.1	1421.1	1736.2	2201	2524.6	3024.2	3546.9	3934.1	4342.5	4794	5135.1	5241.3	5584.3	6472.7	6576.3	6929.1	7185.5	7627.8	7782.8	7897.4	8173.3	8212.1	8165.3	8302.9	8238.6	8367.6	8446.5	8360.1	8443.5	8360.4
13.02	5.0452	0	0	0	0	0	0	0	0	0	0	0	0	0	0	14.075	45.624	97.427	138.4	193.49	226.68	288.78	356.45	405.27	467.7	502.59	593.12	675.37	629.34	734.13	650.61	734.39	787.18	823.34	871.32	947.71	1038.2	1117.6	1121.5	1147.6	1165.1	1242.8	1239.6	1224.9	1260.7	1266.6	1317.9	1266.2	1260.9
8.8457	4.557	0	0	0	0	0.75146	0.34314	2.8916	0	2.1216	16.823	11.989	19.471	18.994	20.019	25.804	40.628	105.1	217.57	357.86	468.57	676.2	903.1	1136.4	1361	1841.8	2392.4	2430.8	3151.8	3208.6	3595.3	3836.6	4040	5046.3	5144.1	5341.1	5438.6	5966.9	6189.9	6528.6	6770.2	6696	6848.1	7030.3	7081.5	7205.3	7280.6	7350.5	7317.5
18.178	6.4546	0.91831	0	0	0	0	0	0.36228	0	0	0	0	0	0	0	0	0	0	0	0	0	0	0	0	0	7.5982	67.207	113.94	84.458	196.27	253.58	304.13	332.47	424.03	509.78	595.24	699.13	798.18	884.82	970.52	977.75	1025	1024.4	1012	1145.9	1241.5	1289.4	1280	1366.4
4.3917	12.666	3.359	0	0	0	2.2908	1.886	3.9886	2.9594	1.8108	2.6957	11.841	8.3093	0	0	0	0	0	0	0	0	5.1587	39.045	61.378	119.7	204.95	318.66	445.73	602.05	804.02	1034.2	1264.3	1561.8	1839.6	2035.8	2306.1	2581.9	2789.4	3032.8	3179.2	3428.3	3610.8	3773.3	3852.6	4119.3	4216.6	4139.6	4225.3	4300.4
12.317	5.4644	0	0	0	0	3.722	0	3.8767	0	10.287	15.458	20.217	36.853	39.94	46.838	58.535	58.246	85.829	108.72	120.88	183.21	226.98	294.11	367.29	423.78	547.49	674.57	875.88	1037.8	1227.3	1422.2	1627.9	1873.4	2036.1	2478.5	2665.7	2826.6	3149.7	3437.9	3618.4	3854.4	4113.3	4154.4	4411.6	4562.2	4707.3	4902.6	4957	5299.8
3.9914	0	0	0	0.19465	1.1132	3.8055	0	0	0	4.0367	6.1043	0	10.938	4.9888	4.2131	0	0	0	0	0	0	0	7.5773	27.056	55.199	125.22	162.13	267.58	344.17	470.01	557.12	694.59	842.1	977.22	1194.1	1341.2	1547.3	1700.8	1844.2	2006	2113.9	2221.3	2315.1	2376.2	2467.9	2493.1	2710.7	2731.5	2807.4
0.72724	0	0	0	4.949	9.5756	6.4554	3.1839	14.44	20.532	17.518	27.099	37.655	39.806	53.832	47.093	71.061	92.533	146.21	189.2	252.31	316.87	421.18	525.03	620.69	750.82	830.49	936.05	1119.7	1190.3	1339.6	1483.6	1660.5	1822.1	1968.4	2117.2	2266.1	2458.6	2541.6	2801	2922.9	3066.5	3177.4	3306.6	3426	3557.2	3507.6	3518.9	3621.2	3578
0	1.7623	0	0	4.8736	14.286	12.198	34.796	39.422	21.33	33.96	49.697	63.142	80.423	79.972	92.11	101.76	110.89	107.98	150.61	147.78	196.33	265.28	372.9	510.62	688.99	863.4	1126.1	1475.8	1786.1	2060.4	2525.3	2826.4	3076.5	3584.1	3921.6	4350.4	4760.4	5081	5329.3	5375.2	5664.1	5968.8	6448.2	6494.2	6483.6	6767.2	6696.5	7096	7004.9
7.9683	5.0658	0	0	0	0	0.31344	0	0	0	0	3.2168	0.68777	12.412	5.4523	6.8356	10.476	0	33.07	50.114	81.888	184.71	262.12	459.67	520.01	738.4	1024.6	1038	1468.1	1447.4	1746.9	1831.2	1998.3	2293.1	2466.5	2644	2849	3067.5	3176.9	3313.2	3527.9	3593.2	3610.7	3771.8	3788.5	3884.8	3959	4026	4071.1	4064.5
2.2409	0	0	0.60658	6.034	5.8083	0	2.1562	15.234	3.0057	14.91	1.4871	0	3.8802	0	0.076082	9.22	0	0	7.0331	2.0547	0	0	0	0	0	0	4.7506	0	13.07	4.7674	21.762	25.447	17.988	28.831	29.526	41.831	37.417	51.402	49.796	58.071	78.554	76.994	63.67	72.226	110.87	92.4	128.1	98.64	114.72
10.317	0	7.9343	9.0567	0	0	0	0	0	0	0	0	0	0	0	0	0	0	0	0	0	0	0	0	0	0	0	0	0	0	0	55.126	84.723	98.561	114.21	181.16	214.33	252.66	265.49	369.37	358.62	432.15	401.28	444.13	483.32	506.7	550.03	586.4	619.24	606.19
10.085	0	0.075915	0	4.7505	0	0	0	0	0	0	25.886	65.593	138.61	315.35	468.19	700.82	653.28	1067	1131.6	1724.4	2020.8	2278	2400.5	2556.7	2766.3	3939.6	3373	4412.6	4813.5	5098.8	5153.1	5731	5919.4	6301.8	6388.7	6722.4	7013.6	7214.4	7420.5	7615.1	8037.3	8078.3	8325.2	8248.5	8378.6	8872.4	8737.8	8732.8	9028.3
0	0	0	0	37.497	69.446	87.739	48.642	74.374	65.835	83.257	91.315	91.362	97.781	124.22	129.34	125.04	125.43	117.95	136.28	160.51	168.07	207.73	223.73	274.75	344.54	380.98	461.58	534.6	654.07	735.27	867.7	955.24	1044.1	1212.7	1369	1458.2	1568.9	1638.6	1828.9	1929.2	2025.2	2124.5	2209.8	2301.4	2309.8	2342.8	2485	2533.6	2597.2
0	0.42165	0	6.0362	15.054	4.1315	4.5067	10.195	4.6707	7.1188	12.59	18.788	22.361	32.871	48.786	118.5	156.11	258.67	395.68	580.39	791.53	987.14	1329.3	1579.4	1925.5	2302.5	2671.5	2991.5	3396.6	3760.1	4031.9	4459.3	4718.2	5158.2	5173.3	5446.9	5893	6224.6	6278.5	6524.1	6406.1	6534.4	6639.5	6768.2	6899	6944	6993.3	6881.5	6994.8	6932.8
18.924	0	0	0.61045	0	6.9957	0	0	5.0661	0	0	0	0	1.8129	26.999	57.304	99.552	116.5	128.27	158.28	248.07	380.04	482.84	658.1	807.75	971.23	1093.9	1364	1549.2	1663.8	1810.7	2112.8	2280.5	2512.5	2640.5	2810.6	3025.3	3139.4	3352.6	3409.2	3510.9	3721.3	3831.4	3750.8	3711	3838.1	3950.6	3845.7	3985	4130.5
24.081	10.05	2.2422	0	0	0	0	0	0	0	0	0	0	0	0	3.4277	43.013	117.13	199.78	326.72	465.95	622.68	807.8	1059.6	1322.1	1676.5	2006.5	2266.1	2578.7	2953	3262.6	3629.7	4005.1	4496.7	4823.6	5189	5507.5	5993.3	6283.2	6464.3	6685.7	6955.3	7017.9	7220.2	7160.8	7252.2	7386.8	7374.4	7519.7	7526.2
7.3592	0	0	0	3.1594	1.1068	3.8729	4.8525	3.954	6.5844	1.9133	1.5818	14.181	3.3347	2.8165	0.55175	0	0	2.7724	9.4705	42.531	65.703	99.334	144.96	208.97	297.34	369.54	495.63	607.41	727.05	819.07	921.64	1060.5	1195.8	1369.8	1601.6	1777.7	1895.4	2123.6	2208	2409.5	2586.7	2723.7	2759.8	2807.5	2855.9	2895.9	2858.5	2880.4	2911.6
9.1188	8.1357	0	9.7621	0.94354	0	0	0	0	0	0	0	0	0	0	11.209	8.1508	48.976	97.468	124.26	139.81	205.12	213.96	297.23	336.99	364.15	452.3	496.23	553.3	617.53	641.04	657.27	779.42	866.7	885.46	1100.1	1114.1	1142.9	1087.5	1221.6	1283.5	1380	1465.3	1525.6	1659.2	1728.6	1639.7	1585.8	1665.3	1714.4
24.906	14.442	0	0	0	0	2.2995	4.5503	0	10.75	0.48082	29.448	41.951	42.463	70.851	59.725	100.19	222.49	234.14	267.07	309.73	403.87	478.87	687.95	831.96	1031.7	952.26	1120.7	1243.8	1401.7	1549.4	1648.4	2101.8	1864	1978.8	2240.8	2148.8	2405.7	2425.7	2555.6	2540.2	2623.7	2805.1	2836.2	2973.5	2882	2897.1	3006	2939.1	3057.9
0	0	0	11.824	0.13775	0	1.8738	0	0	0	10.501	13.906	22.195	9.7763	29.817	75.144	152.18	239.15	366.75	524.58	712.98	921.47	996.49	1286.5	1567.8	1821.9	2188.2	2384.6	2798.8	3222.5	3428.5	3860	4240.6	4558.6	4538	4672.5	4814.6	5144.2	4945.3	5195.5	5332.8	5675.9	6015.6	5995	5974.6	5796	5936	5949.8	5960.4	6035.6
9.2029	0	0	0	4.1083	2.3826	0	3.9604	0	0	0.87677	0.77722	0	10.982	1.1964	6.3029	0	0	2.3332	0	0.49237	0.60371	0	0	0	2.4617	0	0	0	0	0	0	0	2.7734	9.3373	6.4541	12.268	26.926	35.035	40.734	44.418	40.187	46.196	53.711	57.812	56.286	55.098	48.889	42.804	49.931
10.28	12.575	6.2845	3.1509	0	0	0	0	0	0	0	0	0	0	6.0822	31.668	40.01	81.725	127.91	219.62	314.15	423.58	563.55	686.87	730.61	916.07	1060.6	1237	1406.2	1646.2	1888.7	2236.8	2562.7	2906	3257.2	3551	4015.7	4330.5	4634.7	4869.6	4970.9	5154.3	5361.6	5459.1	5577.3	5910	6022.7	5977.3	6053	6162.7
11.928	6.5335	4.7588	0	0	0	0	0	0	0	0	0	0	0	0	0	0	0	2.8047	37.368	95.545	165	263.74	401.3	434.31	558.65	722.04	955.52	1032.1	1249.3	1504.2	1691.4	1850.4	2095.5	2237.1	2464.6	2670.5	2804.3	3170.2	3284	3391.3	3529.6	3677.5	3700.6	3728.3	3866.9	3902.4	4155.1	4261.5	4161.3
31.249	10.502	2.6673	0	0	0	0	0	0	0	0	3.2895	0	0	0	0	0	0	0	0	0	0	58.83	137.05	237.74	331.57	512.98	698.41	937.72	1082.9	1551.1	1494.1	1728.7	2056.6	2288.1	2568.4	2687.8	2900.6	3068.4	3135.3	3360.7	3370	3474.9	3498.6	3535.8	3680.1	3840	3847.3	3953.5	3763.2
0	0	0	0.94834	7.5768	1.3452	7.0544	3.8337	10.087	9.8202	3.3934	14.494	14.096	17.677	21.08	14.471	18.814	23.388	25.503	27.446	36.173	42.515	48.459	63.618	77.002	87.842	91.484	95.851	100.33	113.14	136.32	146.86	155.43	164.53	173.79	168.4	177.02	200.59	206	211.64	229.81	234.31	255.21	254.13	251.42	268.27	267.77	266.67	265	274.47
0	1.6948	6.4274	0.50808	0	1.8218	2.9212	0	0	0	0	0	0	0	0	0	0	0	0	0	0	0	0	0	0	0	0	0	0	0	0	0	0	0	0	0	0	0	0	0	0	0	0	0	0	0	0	0	0	0
0	2.1595	3.4195	4.2443	0	0	0	9.7265	6.8014	5.7645	28.059	74.944	157.12	256.06	421.54	624.05	852.02	1104.8	1393.8	1643.6	2008.5	2326	2742.9	3179.3	3625.3	4124.8	4511.3	5008.9	5264.3	5692.2	5953.1	6362.1	6599.8	6933.9	7156.3	7372.6	7586.6	7895.3	7994.5	8353.3	8399.9	8554.1	8532.3	8717.8	8685	8842.3	8826.2	8924.3	8781.1	9101.3
14.561	5.1169	0	0	0	0	10.699	2.6577	5.4096	5.1219	14.657	16.542	30.102	33.813	43.113	73.501	88.067	123.05	177.87	252.23	325.49	430.65	540.23	637.19	780.01	904.58	1133	1268.2	1502.5	1778.8	1985	2291.4	2561.2	2672.9	3015.9	3202	3409.5	3681.7	3796.2	4026	4066.9	4267.4	4462	4501.2	4584.5	4809.7	4830.4	5054.6	4679.7	4608.7
3.0297	7.2667	0	0	0	0	5.3447	4.7164	8.3576	2.72	0	0	0.26629	0.2162	1.9761	0	15.991	10.706	19.274	34.454	35.793	29.165	42.062	42.305	42.468	74.313	81.459	110.83	129.26	186.2	217.71	287.95	334.76	393.31	445.42	501.07	596.54	688.54	745.19	818.98	890.44	969.8	1026.1	1095.6	1160.5	1196.9	1236.6	1299.5	1336.4	1338.9
20.042	3.4808	0	0	0	0	0	0	0	0	0	0	0	4.6317	16.653	32.329	61.502	71.55	147.99	187.7	245.48	286.16	342.07	341.67	419.91	443.84	493.63	542.32	592.33	625.43	753.21	818.13	888.51	972.91	1078.8	1180.5	1297	1470.7	1503.5	1660.6	1616.3	1895.4	1955.3	1998.9	2117.6	2233.5	2368.8	2393.7	2431.1	2388.4
5.8803	4.8327	7.3843	1.39	1.1119	0	0	0	0	0	0	0	0	0	0	0	0	0	0	0	0	0	0	0	0	0	0	8.2194	2.6282	9.8255	1.5015	9.6724	18.399	26.573	12.598	32.969	38.151	40.967	53.733	44.119	63.316	75.324	62.118	78.683	71.447	52.963	70.526	84.697	65.957	62.697
4.8415	2.1994	0	0	0	2.6336	2.023	2.6405	11.821	10.991	7.2754	7.7507	18.455	25.082	17.043	33.6	35.499	32.377	36.25	52.394	49.117	40.078	55.004	46.344	56.084	68.682	56.52	81.969	62.734	78.777	83.804	101.53	106.03	100.25	112.09	133.58	139.57	151.77	162.61	187.66	191.44	218.05	236.3	265.29	274.66	265.68	295.42	317.05	305.95	325.11
4.8817	0	0	0	0	0.10214	2.1291	0	0	0	0	0	0	0	0	0	15.7	26.812	74.807	149.69	236	358.65	527.49	742.1	1021.3	1379.6	1756.5	2098.9	2564.6	3023.6	3444.1	3989.9	4431.6	4788.3	5298.1	5790	6072.8	6492.5	6726.2	7256.2	7431.3	7913.7	8079.3	8312.1	8276.3	8370	8634.6	8488.5	8772.2	8815.1
0	0	1.1824	4.6788	5.1399	3.7115	15.39	14.005	11.66	3.5225	7.0598	17.48	49.478	45.949	58.297	77.697	79.158	92.535	111.65	133.54	140.2	166.8	180.39	278.5	317.16	375.54	462.08	577.78	661.33	787.73	913.24	1031.3	1000.5	1157.4	1277.3	1384.7	1432.4	1605.9	1684.4	1852.8	1926.4	2050.6	2047.7	2055.4	2090.6	2219.7	2263.1	2248.5	2282.8	2324.9
17.823	4.5758	3.1308	0	0	0	0	0	0	0	0	0	0	0	0	0	13.401	34.123	64.103	118.53	187.68	293.7	429	585.62	751	896.7	1113.7	1321.4	1573.2	1865.6	2098	2488.7	2781	3101.9	3409.2	3713.5	4167.3	4442.2	4795.7	4934.1	5357	5684.2	5971	6208.1	6378.9	6419.7	6551.4	6759.9	6745	6956
14.302	11.292	0	0	0	0	0	0	0	0	1.944	13.275	23.127	51.529	87.731	127.21	186.48	257.22	332.55	426.79	536.09	693.37	835.25	1072	1249.2	1479.3	1683.5	1966.8	2117.3	2419.9	2606.5	2888.9	3053.8	3399.6	3629	3883.6	4162.6	4363.5	4636.6	4990.3	5084.9	5347.2	5436.2	5508.3	5706.4	5918.4	6146.8	6136.1	6057.7	6048.6
0	1.4222	4.4039	0	0	0.67727	0	0	1.5183	0	1.9778	0	0	8.8333	20.579	68.801	120.87	181.06	239.27	306.75	355.7	450.07	543.56	665.8	807.61	908.92	1090.2	1272.7	1541.6	1859.2	2002.4	2429.8	2691.8	3088.9	3453.3	3976.7	4699	4855.8	5663.9	5839.9	6073.3	6529.9	6371.1	6479.4	6401.6	6708.5	6927.3	6998.4	7248.2	8144.6
0	0	0.749	14.041	7.2669	6.0811	5.7961	17.937	12.128	21.323	33.566	0	1.9202	62.307	31.692	50	76.298	178.62	223.86	242.71	313.94	374.72	474.6	612.91	681.4	820.57	865.11	992.45	1183.2	1352.6	1523.6	1742.9	2036.2	2246	2509.9	2709.7	2981	3279.5	3435.9	3680.5	3714.6	3824.1	3922.2	4118	4191.5	4258.7	4185.4	4335.9	4314.4	4456
31.568	0	0	15.613	0	0	0	0	0	38.328	129.59	254.2	398.66	440.76	603.04	685.72	873.97	1019.8	1197.7	1313	1456.7	1563.4	1648.3	1678.8	1798.8	1944.5	1949.7	1975.6	1965.1	2084.5	2112.6	2136.5	2177.4	2189.8	2243	2239.1	2201	2158	2158.4	2154.1	2249.6	2258	2214.3	2290.3	2090.7	2261.7	2236.7	2212.1	2222	2271.2
25.162	3.3491	2.5711	1.4534	0	0	0	0	0	0	0	0	0	0	0	0	0	0	0	0	0	9.5969	80.432	127.77	278.43	404.01	540.74	748.17	958.85	1181.6	1454.2	1697.1	1951.9	2184.1	2491.8	2879.6	3278.8	3658.2	4212.6	4624.5	5122.3	5501.9	5676.3	6156.8	6437.8	6677	6919.7	7151.7	7256.6	7366.8
0	9.0634	0	0	0	7.7687	1.0266	18.526	15.288	10.163	12.309	25.202	27.274	27.423	34.68	23.404	30.694	28.651	28.035	22.867	34.083	27.816	24.922	28.293	25.663	51.504	36.236	49.437	44.133	54.589	51.25	55.97	52.63	68.048	71.341	88.515	87.024	100.66	112.89	120.65	118.38	134.01	152.27	132.68	162.43	169.07	173.41	161.3	181.44	168.34
7.7949	4.1526	0	0	0	0	0	0	0	0	0	3.2068	33.927	69.048	129.47	210.25	308.37	460.36	635.64	846.16	1038.6	1245.1	1466.9	1711	2005	2252.6	2575.2	2700.4	3081.5	3351.7	3591.3	3949.4	4164.1	4267.2	4625.9	4694	4924.2	5068	5243.4	5414.7	5566.1	5653.5	5764.8	5855.2	5844.2	5998.1	6065.7	6071	6091.1	6050.6
8.4149	0.89003	0	0	4.6768	2.3728	0	18.055	32.327	78.397	167.88	272.69	434.81	652.03	834.25	1064	1219.9	1408.5	1634.4	1888.5	2130.2	2407	2745	3018.8	3442.3	3750.1	4133.5	4550.3	4995.3	5293.7	5740.5	5930.5	6304.6	6442.3	6721.7	7145.8	7483.6	7839.5	7977.7	8095	8150.8	8562.3	8663.5	8647.9	8537.7	8451.4	8617.2	8619	8794.9	8555.1
8.3763	0	0.93859	0	0	1.4361	0	0	0	0.25283	0	7.4896	21.302	23.491	46.029	65.109	112.56	152.33	223.18	282.83	389.65	512.16	648.63	799.24	979.38	1159.7	1364.2	1598.9	1749.6	1994.3	2272.2	2564.1	2907.2	3222.7	3408.4	3599.8	3773.1	4034.3	4126.9	4441.6	4599	4647.4	4649.1	4778.5	4918.9	4882.8	4937.6	4949.3	5066.2	4967.7
10.373	0	0	0	0	6.2445	5.5766	11.029	9.5655	6.3711	10.217	17.235	19.226	28.054	35.974	75.712	113.08	213.02	261.63	324.85	535.64	650.54	693.48	886.97	1052.2	1163.8	1316.4	1444	1595.4	1806.7	1929.9	2120.6	2297.4	2378.7	2382.9	2815.3	2979.5	3235.3	3558.4	3793.7	3870.8	4032.1	3653.4	4112.3	4307.1	4286.5	4465.2	4481	4578.5	4596.8
0	3.8958	0	0	0.077036	6.5382	4.695	20.605	22.405	23.792	25.024	23.084	27.422	16.58	16.624	19.897	17.414	10.164	19.153	28.2	20.055	28.407	17.06	13.734	22.156	19.303	28.531	72.022	93.604	98.836	92.564	102.15	128.38	142.9	183.7	219.89	270.72	341.43	401.12	450.37	526.86	567.11	618.32	681.91	727.16	718.59	733.99	759.79	794.67	818.09
1.7922	5.2638	0	0	0	0	2.4992	8.1636	20.582	26.505	50.079	75.65	108.91	146.74	202.21	224.85	273.37	319.99	360.61	406.02	452.31	493.02	525.93	600.83	649.76	645.64	687.4	724.23	751.24	808.64	850.26	944.31	1013.5	1035	1145.3	1249.2	1379.6	1519.6	1603.3	1700.3	1786.4	1907.6	1875.6	1980.2	2048.2	2120.3	2181.5	2205.5	2277.6	2252.2
0	0	0	1.6841	0	4.8054	13.676	14.694	17.426	43.147	79.86	161.72	255.38	368.14	521.43	698.88	930.12	1166.3	1439.9	1815.8	2262.9	2715.6	3150	3626.9	4318.5	4637.8	5436.3	6042.7	6965.6	7817.6	8611.3	9204.6	10194	11126	12021	13160	13865	14999	15241	16222	16794	17356	17859	18485	18784	18855	19089	19929	20035	20256
23.159	9.257	0	0	0	0.51186	1.9679	8.9201	16.092	0	0	0.85786	18.459	25.286	31.071	49.755	56.418	85.155	88.286	105.93	173.39	210.59	299.9	370.9	468.18	523.16	581.32	687.67	788.21	902.17	945.79	1056.3	1146	1209.3	1264.3	1313.4	1445.8	1507.5	1598.4	1670.4	1681.4	1747.7	1777.4	1847	1880.3	1877.9	1957.2	2031.4	2053.3	2033.4
12.135	2.8867	6.5775	0	0	0	0	0	0	0	0	0	0	0	0	0	0	0	0	1.1204	0	0	0	0	0	0	13.921	52.994	109.36	182.04	263.6	413.22	546.45	696.79	823.47	982.32	1204.1	1390.7	1506.9	1682.1	1847.1	1973.2	2097	2170.9	2276.3	2252.8	2337.1	2327.1	2412.7	2414.4
0	0	0	1.798	3.0138	0	1.2627	3.8245	4.4049	0	12.04	14.535	16.562	34.159	45.396	69.064	124.99	179.54	245.31	359.32	447.04	538.17	207.9	263.29	301.3	351.28	363.89	408.71	503.49	541.53	593.76	659.55	735.01	816.37	905.6	1017.6	1202	1317.2	1405.2	1588.4	1597.4	1784.3	1705.4	1634	1716.8	1732.7	1826.3	1813.3	1837.7	1745.9
0	0	0	8.6858	6.0046	2.6043	0	0	0	0	0	0	0	0	5.7888	17.996	50.48	126.61	225.68	338.67	440.95	590.91	750.68	903.74	1094	1201.3	1327.9	1497.9	1613	1717.8	1812.1	1978.4	2159.4	2334.5	2505.6	2657	2890.1	3058.7	3195.8	3360.7	3524.2	3733.6	3813.2	3961.5	4043.6	4131.5	4239	4146.9	4281.2	4207.7
14.314	0	0	0	4.8406	0	1.1052	0	0	0	0	0	5.6206	0	7.6805	17.853	4.7014	15.453	18.24	23.795	24.547	17.922	39.562	89.959	121.54	174.23	222.99	256.47	310.34	373.62	394.98	469.09	390.83	442.04	461.96	513.56	523.22	677.31	672.15	732.41	750.39	800.79	933.83	1078.3	1091.1	1054.1	1079.1	1148.3	1171.1	1151.6
0	0	0	12.276	2.113	5.8239	3.4431	0	0	0	0	0	0.13617	0	0	14.562	57.077	127.37	190.26	304.71	449.28	684.43	888.6	1165.8	1399.4	1746.1	2038.4	2462.2	2853.4	3366.1	3720.5	3935.1	4287.8	4656.3	4960.5	5228.2	5294.8	5601.4	5783.9	5914.1	6172.6	6260.6	6521	6667.4	6656.7	6739.7	6801.6	6996	6753.7	7188.2
19.772	7.6373	0	0	0	0	0	0	0.10673	0	0	0	0	0	0	0	0	15.431	56.795	114.77	185.67	260.42	351.77	458.09	587.94	687.98	824.93	971.77	1117.2	1275.2	1446.8	1590.3	1735.6	1933.2	2055.8	2186.4	2316.8	2428.9	2606.5	2650.7	2751.5	2815.9	2896.4	3022	3002.4	3043.7	3035.3	3117.2	3154.5	3253.9
33.542	18.907	0	0	0	0	0	0	0	0	0	0	0	0	0	0	0	0	0	0.98036	6.9477	36.627	57.18	100.46	131.53	184.12	196.81	293.82	393.42	525.75	495.13	607.33	779.16	895.22	1133.4	1248	1426.8	1583.3	1747.4	1855.8	1951.3	1996	2113.6	2199.9	2209	2269.6	2305	2379.4	2416.9	2394.3
0	0	0	5.3023	1.6373	5.0296	7.8253	10.266	10.07	12.507	13.249	17.877	19.986	22.701	27.332	25.528	37.957	39.243	44.654	49.441	48.605	44.79	49.535	72.251	36.083	53.005	47.322	82.083	76.993	57.165	61.605	76.399	78.409	69.013	83.853	76.718	93.928	106.8	101.56	120.84	127.91	141.52	148.37	149.33	160.12	168.5	159.9	184.8	165.93	174.23
0	2.6488	0	0.1933	2.9795	0	8.4545	12.111	18.079	28.51	36.551	46.361	59.819	77.777	83.588	121.38	131.53	143.72	166.04	166.96	191.02	179.11	202.99	204.62	227.63	237.04	235.67	248.45	262.55	275.21	282.13	283	330.04	344.35	370.84	435.71	478	513.24	545.7	612.29	648.24	699.81	745.79	796.52	821.98	857.6	887.95	908.2	912.16	947.88
2.5659	0	0	7.476	0	0	6.3266	7.6434	2.5849	5.0463	9.6448	8.9448	10.19	0	9.5716	1.3897	5.1041	0	0	0	1.8622	6.3439	22.942	43.868	84.26	114.11	175.96	249.18	345.3	454.45	550.42	675.23	804	947.86	1097.6	1248.7	1384.9	1491.4	1575.6	1691.9	1816.9	1834.2	1927.5	2023.5	2067.5	2125.5	2118.2	2129	2137.5	2169.8
9.7701	6.4083	0	0	0	0	0	7.6116	33.775	45.573	70.597	112.54	163.33	231.96	297.93	344.91	429.73	513.93	603.14	687.92	781.61	878.97	996.12	1095.5	1263.6	1322.7	1449.7	1532.2	1697.6	1736.8	1841	1866.4	2016.4	2148.2	2316.8	2491.1	2538.1	2731.8	2846.5	2947.1	3111.1	3238.3	3330.2	3375.7	3493.9	3726.7	3769.3	3782.2	3849.4	3925.3
15.299	6.9518	0	0	0	0	0	0	0	0	0	0	0	0	0	0	0	0	0	0	0	18.004	38.503	101.6	186.9	261.66	404.9	596.5	727.89	926.49	1132.3	1287.5	1531	1697.9	1935	2098.8	2315.2	2450	2595.6	2788	2797.2	3062.2	3011	3037	3024.3	3271.2	3269.7	3326.3	3227.4	3331.8
1.3015	2.8997	0	5.5721	0	4.6901	1.1433	0	0	0	0	0	0	0	0	0	0	0	0	0	0	0	0	0	67.69	14.98	16.598	36.077	85.614	133.29	216.77	291.58	402.38	451.74	597.03	669.3	718.42	796.54	834.97	954.85	1070.1	1136.9	1202.4	1203.4	1240.7	1283.4	1305.9	1261.3	1186.4	1218.3
8.0816	4.5121	4.6104	0	0	0	0	0	0	0	0	0	1.1107	9.397	25.42	48.037	102.17	205.35	357.24	529.32	746.08	1026	1298.8	1591.9	1950.6	2271.1	2562.5	2942.5	3293.1	3727.1	4016.1	4377.5	4686.8	4966.1	5365.4	5631.7	5825.1	6054.6	6381.6	6478.1	6928.3	7048.4	7164.3	7227.5	7405.4	7352.9	7633.2	7634.7	7542.4	7622.3
9.5274	16.295	3.4501	0	0	0	0	0	0	0	0	0	0	0	0	0	0	0	4.5297	16.862	19.239	40.08	53.834	69.475	90.675	98.094	136.1	149.62	156.19	200.6	200.55	239.68	277.42	297.35	304.38	280.58	317.49	365.96	377.03	409.65	446.42	490.9	535.69	588.33	598.19	633.66	656.43	652.63	679.29	684.44
0	0	1.7023	0	3.7017	0.57338	11.291	13.396	8.808	14.915	24.22	20.24	35.026	46.145	72.123	99.416	140.89	177.69	268.53	362.4	360.67	276.31	323.43	380.64	412.41	498.37	534.13	649.97	723.88	855.6	933.58	1038.2	1146.9	1273.5	1408	1539.1	1625.9	1721.9	1845.7	1947.1	1983.4	2125	2196.2	2215.7	2289.1	2333.6	2353	2403.1	2443.9	2507.8
0	0	0	0.2919	4.3895	10.383	15.116	17.595	17.78	22.506	23.378	31.373	52.246	99.84	146.01	211.77	318.79	425.89	561.11	750.83	972.3	1238.8	1475.6	1728.7	1989.7	2293.5	2734.4	2934.9	3214.8	3425.3	3740	3971.5	4259.4	4486.1	4599.6	4908.2	5059.8	5289.7	5418.6	5661.3	5740.5	5879.4	5883.6	5926	6015.6	6209.7	6338.2	6399.6	6405.3	6408.8
0.98741	13.913	12.239	7.3551	2.4863	0	0	0	0	0	0	0	0	1.2347	10.571	5.2345	15.62	15.519	33.35	40.52	58.296	74.467	83.824	122.84	130.14	165.84	195.62	226	247.42	293.68	336.41	393.04	432.75	477.04	485.02	531.39	558.86	582.4	630.68	678.52	714.15	771.61	770.53	898.26	938.5	947.63	956.28	940.7	941.54	940.81
0	0	0.061585	5.784	0	0	9.5801	8.9886	12.17	0	14.673	16.083	34.215	52.211	36.012	62.609	67.346	155.93	242.19	335.71	511.15	661.46	892.42	1122.2	1354.2	1643	1896.3	2166.5	2373.6	2739.2	3016.3	3146.3	3334	3518.4	3787.3	4025.1	4007.8	4286.5	4292.2	4392.1	4618.1	4694.3	4845.8	5081.2	5132	5148.1	5173.9	5279.9	5250.4	5340.3
27.998	5.3194	7.3273	3.2729	0	0	0	0	0	0	0	0	0	0	4.849	12.089	16.954	13.222	23.379	35.226	57.715	64.302	86.573	123.33	132.6	184.36	250.68	336.02	407.99	508.93	613.91	796.41	946.88	1097.7	1299.8	1478.2	1618.4	1774.1	1929.3	2096.2	2196.9	2290.7	2390.2	2467.4	2569.8	2680.9	2741.7	2849.6	2880.2	2780.7
17.771	9.9068	0	0	0	0	0	0	0	0	0	0	0.30402	11.329	15.073	35.563	99.958	169.38	274.13	392.36	544.57	738.7	894.57	1065.3	1302.4	1571.9	1795	2036.2	2456.4	2646.5	3097.1	3172.5	3610.7	3874.6	3964.6	4244.1	4188.3	4308.3	4466.9	4519.4	4901	5166	5361.8	5279.7	5483.1	5449.4	5415.4	5545.8	5311.7	5593.7
0	1.125	0	0	3.9916	1.5225	11.902	20.385	12.346	5.7382	42.725	50.332	74.135	72.602	90.583	108.12	115.8	170.23	243.34	324.54	424.54	584.44	732.69	980.38	1112.4	1409.6	1505.6	1749.5	1983.4	2287.9	2500.6	2940.7	3145.8	3718.4	4102.1	4335.2	4637	4943.3	5121.6	5204.3	5468.3	5236.2	5284.5	4921.3	5016.5	5117.7	5227.2	5279.8	5350.5	5421.8
0	0	4.1082	6.9595	3.4299	0.35928	0	0	11.292	0	4.7597	0	1.4314	8.9396	2.6864	6.436	7.4331	8.8593	12.979	13.043	26.688	64.808	95.382	108.19	148.29	160.43	201.44	280.27	324.72	411.14	484.29	574.31	733.29	823.87	943.21	1018.6	1160.9	1228.9	1347.8	1453.8	1496.8	1509.5	1589.1	1708	1726.7	1805.4	1804.6	1838.6	1870	1942.8
0	19.471	0	0	0	1.0093	0	0	0	0	0	0	0	0	0	0	0	0	0	0	0	0	19.268	61.578	137.29	202.57	282.04	376.17	484.08	658.49	765.6	1019.5	1469.2	1555.1	1728.5	1961.3	2163.1	2406.7	2634.9	2748.2	3073.9	3237.2	3422.5	3545	3643.3	3675.3	3933.2	3812.5	4088.3	4073.6
0	0	1.1001	0	2.4391	0.42209	15.893	25.376	59.461	105.7	184.12	270.86	350.14	424.79	544.93	637.25	755.99	817.84	954.21	1049.9	1161.9	1189.9	1294.1	1386.1	1430.8	1490.3	1613.3	1811.1	1858	2070.3	2254.1	2442.9	2688.5	3012.3	3242.5	3559.9	3786	4077.6	4315.2	4453.8	4687.8	4757.7	5056	5182.8	5235.4	5401.6	5531.1	5658.6	5758.3	5740.8
20.325	9.8195	2.1692	0	0	0	0	0	0.65504	12.677	51.193	117.02	202.18	350.34	488.62	636.38	779.55	978.23	1134.4	1314.2	1428.8	1562.6	1712.1	1786.5	1915.9	2036.5	2042.6	2203.2	2318.2	2480.2	2545.3	2702.3	2915.2	2977.2	3087.2	3343.2	3505.4	3703.3	3851.9	3934.7	3990.5	4022.7	4105.7	4220.9	4339.5	4332	4365.7	4509.3	4506.4	4475.3
0	0.69383	1.5621	0	1.3157	2.8442	0	0	0	0	0	0	0	0	0	0	0	17.126	35.42	76.123	95.129	168.43	189.77	286.64	376.7	498.22	589.98	760.29	847.72	1042.5	1202.2	1533.8	1803.2	2055.4	2262.5	2769.4	3109.2	3273.5	3566.2	3852.5	4089.3	4343	4529.7	4697.4	4867.8	4967.8	5242.7	5344.5	5403.3	5272.6
23.33	2.6788	0	0	0	0	0	0	0	0	0	0	0	0	0	0	0	0	0	0	0	0	0	0	0	0	84.072	181.13	334.22	500.46	742.58	1017.3	1380.9	1752.9	2107.8	2508.8	2831.5	3218	3566.8	4048	4376	4820.5	4929.4	5287.2	5504.2	5685.3	5854.2	5819.6	6165.3	6252.6
0	0	0	2.7504	0	11.203	13.178	25.805	31	32.081	26.512	24.758	24.855	34.837	23.781	53.772	45.472	47.233	48.227	51.261	58.891	53.303	53.688	66.784	72.884	66.08	68.564	71.877	83.83	98.217	135.9	161.86	221.94	288.6	364.36	446.15	537.51	621.72	684.08	790.04	839.11	892.27	966.97	1060.3	1133.9	1230.5	1252.3	1309.5	1344.2	1391.5
1.8454	0	0	3.2967	0	0.48232	1.7883	2.1468	15.119	46.516	106.67	187.75	288.59	447.81	611.62	817.36	971.75	1237.3	1463.9	1794.2	2058.7	2464.4	2850.7	3223.6	3628.2	3968.5	4468.2	4786	4982.9	5402.3	5783.2	6041.8	6364.8	6655.8	6686	7277.6	7505.3	7937.5	8040.1	8290.4	8388.1	8928.1	8773.7	8883.7	8809.7	9081.6	9312.7	9203.5	9236.2	9315.3
9.8672	0	0	0	0	0	0	0	0	0	0	0	0	0	0	0	0	0	0	0	5.6969	18.801	13.051	42.681	55.793	77.352	119.43	207.13	323.94	499.7	620.59	794.99	964.77	1133.9	1231.6	1355.1	1618.3	1813.9	1943.1	2096.8	2244	2381	2379.4	2517.7	2543.9	2600.9	2626.4	2800.8	2826.9	2847.9
0	0	0	4.3476	1.755	9.4304	7.5282	32.05	51.274	99.799	159.2	219.4	340.96	448.93	524.49	555.49	749.21	870.1	990.23	1157.7	1258.8	1353.5	1469.9	1695.5	1741.7	1966.4	2033.1	2196.5	2306.3	2436.9	2646.9	3001.9	3094.8	3401	3426.3	3747.9	4149.4	4539.7	4771.5	4798.3	5199.3	5464.2	5597.6	5649.3	5994.4	6081.8	6036.5	6370.2	6401.1	6417.8
2.5422	0.079646	0	0	0	5.2415	5.2401	6.8483	15.999	37.233	69.006	99.553	154.64	208.24	274.7	327.06	378.94	465.8	528.85	599.28	646.02	723.96	745.35	780.46	848	902.23	945.54	953.56	991.16	1044.5	1062.4	1086.7	1124.6	1171.6	1174.1	1206.7	1222.4	1272.8	1265.4	1278.2	1274.7	1296.1	1327.6	1330.5	1333.2	1372.2	1338.6	1323.4	1365.2	1356.4
0	0	0	16.664	24.807	4.4798	21.967	8.3776	0	0	0	0	24.035	38.891	101.35	154.46	305.59	478.73	698.15	993.46	1346.2	1763	2053.9	2321.2	2904	3347.8	3537.9	4189.3	4527.6	5042.7	4987.9	5557.8	6008.5	6256.7	6654.6	6930.6	7133.3	7788.7	8084.9	7887.9	8026.9	8074.7	8305.4	8364.4	8185.6	8480.2	8463.9	8503.9	8585.3	8666
10.105	0	0	3.9202	0	0	5.0248	0	2.8096	0	0	0	0	0	0	0	0	0	0	12.437	37.558	118.93	178.5	285.98	438.85	654.16	869.74	1031.5	1282.6	1433	1641.2	1989.2	2230.2	2407.6	2593.2	2909.1	3089.3	3349.9	3473.7	3616.3	3823.1	4023.9	4171.3	4115.8	4275	4390.5	4384.4	4553.6	4515.9	4609.4
5.1811	10.226	0	0	0	0	5.1274	0	0	0	0	7.5362	0.10999	0	7.9066	18.557	33.427	37.246	58.272	60.534	82.256	108.77	144.53	204.59	226.83	274.63	259.99	354.69	464.56	485.01	623.41	743.54	869.27	1004.4	1250.3	1453.7	1645.8	1770.2	1983	2239.9	2361.2	2485	2648.1	2795.3	2907.8	3043.6	3242.1	3358.7	3376.9	3415.8
12.72	1.1972	0	0	7.8261	0	16.578	16.802	29.107	45.66	46.063	56.959	78.837	104.5	125.65	152.9	157.36	198.31	227.1	243.32	264.44	327.91	282.64	340.88	322.55	349.63	348.46	416.51	430.04	463.04	470.64	527.98	567.57	700.85	701.4	757.16	751.47	842.47	763.92	916.42	982.35	1106.9	1154	1217.1	1335.5	1367.5	1288.1	1266.7	1362.5	1463.7
48.686	0	0	0	0.30971	0	0	0	0	24.407	48.993	112.94	222.82	336.59	565.55	844.18	1096.6	1302.8	1690.7	2043.2	2373.2	2789.1	3084.7	3453.6	3878.9	4234.1	4637.6	4886.4	5146.3	5461.4	5610.2	5857.8	6203.4	6506.7	6672.6	6684.6	7042.4	7320.1	7432.8	7595.3	7860.2	7814.7	8035.3	8202.7	8398.2	8390.9	8463.1	8342.1	8536.8	8577.1
5.5256	9.0641	0	0	2.1972	0	0	0	0.80535	0	0	0	0	3.9625	18.036	24.757	51.692	47.339	55.731	63.941	89.308	95.596	171.52	257.43	347.93	446.97	548.09	724.85	842.08	981.54	1137.2	1269.7	1506.5	1696.2	1900.5	2091	2244	2382.3	2671.3	2963.2	3170.6	3301.6	3390.6	3634.1	3652.7	3928.8	4186.8	4374.1	4409.6	4562.1
3.7742	0.94029	0	7.0414	0	0	1.8335	1.8154	8.0039	4.9169	6.9301	2.8102	5.0447	9.0175	19.662	21.524	42.317	50.63	81.196	104.54	150.4	194.94	228.04	307.33	368.61	437.3	522.59	634.77	778.26	910.42	1045.8	1224.5	1365.9	1536.5	1718.4	1926.9	2010.3	2120.1	2239.6	2374.9	2524	2620.9	2663.2	2689.1	2681.7	2743.7	2823.8	2821.3	2830.6	2806.3
0	0	0.40035	0	0	3.9501	11.828	17.362	22.495	20.895	22.007	19.825	22.143	37.661	43.283	80.426	105.9	129.13	158.92	163.96	215.92	242.35	275.66	305.42	359.29	403.15	402.63	457.19	494.89	508.91	527.33	561.01	596.86	647.31	682.26	763.25	836.5	883.01	930.91	1024.5	1045.5	1132.9	1142.7	1191.7	1298.5	1301.4	1349.8	1401	1350.1	1426.5
19.497	5.9753	0	0.27826	0	0	0	0	0	0	0	0	0	0	0	16.181	14.074	39.173	75.135	85.699	114.26	140.33	197.11	207.33	291	278.99	222.46	356.75	435.94	488.86	565.67	556.65	656.15	726.28	1045.1	1162.1	1189.3	1269.5	1274.8	1377.1	1458.3	1654.5	1553.9	1572.4	1668.9	1836.6	1862.4	1937	1965.9	1969.8
8.2448	3.8403	0	0	0	4.2701	3.4209	0	12.475	4.4585	22.565	31.3	43.963	59.033	87.885	107.12	115.73	166.66	222.29	285.3	346.37	580.19	806.67	1034.9	1386.3	1554.6	1910.4	2322.7	2622.2	3554	3427.8	4090.9	3986.7	4378.4	5388.5	5506.6	5367.1	5583	5653.2	6688.7	6192.3	6269.4	6083.6	6609.7	6417.8	7403.8	7060.2	6907.3	7394	7075.6
11.046	5.6978	3.415	0	0	0	0	0	0	0	0	0	0	0	0	12.698	39.607	81.271	134.1	188.42	200.71	245.89	299.17	393.54	476.31	610.67	696.09	955.13	1139.7	1220.5	1723.4	1814.2	2141	2445.2	2879.9	3052.5	3556.4	3991.4	4215.6	4771.6	5029.5	5300.3	5709.3	5979.5	6501.6	6652.2	6740.3	6870.8	7086.7	7183.9
13.07	4.6401	4.2992	1.3203	0	0	0	0	1.5905	0	0	0	0	0	0	0	0	0	0	0	0	0	0	0	1.4525	10.602	21.918	26.593	71.665	70.25	71.078	55.609	76.437	144.55	214.44	281.81	328.6	377.14	437.72	520.2	578.8	612.3	653.34	693.2	723.44	814.33	834.06	890.07	928.79	939.9
14.227	0.53029	6.5269	2.4001	0	0	0	0	0	0.76897	0	12.684	27.442	33.155	54.704	111.05	159.53	226.72	374	549.19	794.39	1051.4	1403.7	1761	2127.3	2512.6	2804.6	3227.3	3635.8	3990.2	4389.9	4654.9	5054.3	5483.3	5876.7	6060.2	6527.1	6950.5	7076.8	7354.3	7664.3	7803	8125	8234.7	8226.5	8327.7	8469.4	8257	8469.4	8541.4
11.935	0	5.4565	2.323	0	0	0	0	2.2738	1.8398	19.368	51.978	105.6	216.17	353.67	524.79	821.13	1022.9	1379.1	1729.7	2073.2	2332.6	3038.6	3374.8	3660.2	3674.5	4251.3	4635.5	4709.6	4765	5418	5865.3	6184.9	5981.5	6848.6	7287.7	7717.7	7980.1	8115.1	8385.8	8545.6	8779.8	8535.9	8617.9	8750.7	8959.2	9044.3	9163.5	9101.6	9260.2
0	0	0	0	0	0	12.805	16.266	19.833	19.352	33.681	35.821	47.298	53.968	58.318	68.886	77.225	97.109	106.56	134.34	147.81	180.35	204.38	235.23	259.63	282.44	321.22	355.15	402.28	462.74	533.27	603.1	708.64	800.19	912.9	1023.2	1144.7	1267.2	1376.6	1482.2	1587	1694	1786.9	1907.7	1989.6	2068.4	2182.6	2197.7	2230.9	2298.2
0	0	0	7.8326	2.9617	5.8782	2.4228	0	0	0	0	0	0	5.3802	27.229	57.512	84.786	168.07	312.01	436.78	643.94	889.08	1142.1	1464.6	1831.3	2148.4	2547.5	2965.7	3325	3355	4102.8	4272.8	4751.3	5090.6	5511	5725.8	6277.5	6576.9	6887.5	7228.1	7663.4	8020	8316.8	8494.9	8731.6	8936	9190.5	9355.9	9307.8	9448.1
0.83258	2.0722	0	5.7986	1.2192	3.6807	0	2.1186	5.7148	0	3.0054	0	1.3362	7.9828	12.004	12.335	31.866	20.301	27.634	44.67	51.486	37.891	53.813	52.13	54.266	75.466	92.503	102.93	107.18	141.03	155.03	186.62	203.93	175.55	167.71	186.25	209.78	227.86	271.29	294.44	338.88	374.37	378.3	438.68	424.94	435.21	451.23	504.17	463.04	489.63
0	0	0	6.9049	54.152	59.866	88.539	107.78	123.36	120.81	138.13	202.07	262.54	313.95	446.3	475.37	588.95	642.78	772.67	841.02	983.02	1061.7	1065.5	1179.5	1242.3	1348.3	1374.3	1468.1	1647.6	1743.4	1726.3	1988.7	2143.5	2314.6	2609.6	2587	2669.6	2855	2920.7	3051.4	3049.9	3177.1	3379.3	3421.3	3503.6	3586.4	3746	3784.5	3791	4150.9
0	6.7656	0	12.873	0	0	0	0.86336	0	0	0	0	0	0	0	0	0	0	0	0	0	0	0	0	0	1.435	33.102	157.78	271.51	427.69	549.29	833.71	1041.4	1253	1511	1713.1	2036.4	2248.1	2526.6	2756.6	2794.4	3121.1	3241.1	3392.5	3385.1	3598.9	3883.8	4001.4	4051.6	4144.4
0	0	7.4251	8.1402	7.0957	10.814	8.5309	6.2045	12.739	8.5084	16.936	14.122	32.342	19.17	29.823	25.756	43.552	42.612	39.632	42.671	67.936	76.667	99.867	103.53	130.5	145.84	177.28	207.51	219	264.91	274.77	340.3	370.34	410.89	434.02	501.8	514.15	538.5	577.79	601.63	655.42	697	715.54	800.64	796.58	846.56	858.85	885.13	928.55	981.03
29.33	5.3626	4.1952	0.56104	0	0	0	0	0	0	6.389	27.505	60.95	105.56	202.76	314.55	481.14	594.79	904.07	1290.7	1612	2132.1	2572.1	3208.2	3892.3	4446.6	4991.6	5806.5	6199.2	6960.9	7739.5	7964.5	9101.7	9943.8	10415	11109	11451	11884	12327	12757	12920	13402	13129	13254	13087	13407	13933	13928	14023	14307
11.202	1.51	0	0	0	0	16.585	47.918	108.22	160.09	231.26	313.04	449.02	648.75	796.22	963	1184.8	1332.7	1502.5	1671.3	1906.5	2067.2	2248.8	2443.9	2649.7	2812.9	2823.2	3081.7	3372.5	3523.7	3675.4	3951.3	4124.3	4010.2	4367.1	4453.4	4896.9	4806.9	5039.6	5009.5	5300.2	5320.1	5280.9	5054.5	5404.5	5490.1	5029.5	5623.6	5554.3	5554.9
0	0	0	0	19.908	9.2164	27.891	22.607	30.223	25.234	23.708	26.386	13.076	19.948	17.305	16.945	23.299	8.5346	0	11.011	14.059	38.373	84.707	103.7	140.94	149.6	160.84	227.79	315.41	348.78	457.06	525.69	631.69	724.82	826.29	942.46	981.73	1108.9	1289.7	1370	1437	1552.7	1447.7	1702.5	1418.3	1448.6	1514	1371.5	1386.4	1403.2
17.012	7.5499	0	0	0	2.6027	0	0	0	0	0	0	0	0	0	0	0	18.933	79.163	169.62	322.94	470.57	628.4	840.14	965.25	1262.2	1454	1703.8	1952.5	2188.6	2386.4	2580.2	2456.8	3132.5	2806.5	2909	2999.5	3155.3	3225.6	3384.9	3655.9	3521.8	3915.6	3745.5	3724.2	3846.1	4152.9	3872.2	4052.2	3768.4
2.277	3.5471	0	0.88575	0	0.1345	0	5.4796	5.8625	0	0	0	0	0	0	0	0	0	0	0	0	0	0	0	0	0	0	0	0	0	7.9918	50.453	97.236	161.98	254.48	364.76	466.11	574.43	667.79	791.22	898.3	1000.3	1113.5	1168.1	1281	1319.9	1395.4	1470.2	1522.7	1533.2
14.241	8.6731	0	1.8332	0	0	1.2487	0	0	0	0	0	0	0	0	15.477	52.631	69.826	110.98	146.66	196.89	275.86	370.95	475.86	594.61	734.66	903.39	1049.1	1262.4	1459.7	1698.8	1933.4	2189.4	2372.9	2578.6	2773.9	3053.3	3147	3272.9	3257.3	3581	3557.9	3690.3	3732.8	3797.8	3870.5	3846.2	3816.8	3840.1	3850.7
22.755	8.7055	0	0	0	0	0	0	0	0	0	5.5579	18.737	48.765	85.176	108.14	166.15	251.96	340.32	420.06	581.6	701.63	822.42	942.83	1124.6	1220	1319.3	1463.2	1565.4	1693.3	1805.2	1990.4	2027.7	2124.5	2231.4	2331.4	2348.5	2411.6	2485.3	2498.4	2598.5	2586.2	2621.7	2733.6	2720.4	2614.4	2760.1	2781.4	2823.6	2849.4
1.2625	0	0	0	2.1105	1.7751	11.571	22.665	22.459	46.486	71.983	100.54	145.33	183.14	210.18	243.74	299.1	329.6	383.61	455.6	515.08	617.88	769.59	931.29	1145	1371.5	1653.9	1962.6	2284.2	2689.5	2899.3	3293.4	3708.4	4031.8	4488.5	4803.8	5252.6	5726.6	5472.9	6035.3	6205	6302.4	6682.8	6767.3	7105.1	7047.9	7225.8	7167.4	7353.3	7821.2
12.806	8.5843	0	0	0	0	0	0	0	0	0	0	0	0	1.2569	0	0	5.9717	28.43	52.664	89.468	122.31	180.61	258.23	332.48	437.93	505.35	643.27	752.36	890.29	1014.9	1209.2	1302.1	1530.7	1636.5	1795.7	1904.8	2056.5	2202.3	2285.1	2414.1	2420.5	2447.7	2586.7	2623.4	2651.6	2657.1	2747	2786	2752.9
12.001	2.805	1.608	0	0	0.84255	0.95265	0	0.17224	0	0	8.8988	15.679	35.583	80.775	110.39	141.06	192.3	248.54	431.42	625.26	821.19	910.73	1104.5	1562	1853.6	2082.7	2532.5	2817.3	2846	3463.6	3670	4092.2	4532.9	3307.2	3417	3925.9	3843.8	4355.3	4436.8	4543.6	4704.8	4837.7	4770.5	4806.9	5006.3	4984.9	5036.5	5181.7	5190.8
0	0	0	14.49	9.9398	0	0	1.1045	0	1.2711	10.173	25.895	39.796	55.17	83.424	109.27	157.81	194.2	231.61	271.88	314.73	401.52	486.33	616.06	691.59	817.58	956.01	1136	1318.8	1454.3	1640.4	1815.2	1977	2260	2506	2647.7	2828.4	2976.5	3008.4	3043	3134.2	3215.1	3264	3420.5	3482.6	3538.9	3621	3766.1	3872.1	4038.7
2.5633	8.483	0	2.8003	3.3111	0	0	0	0	0	0	0	0	0	0	0	1.5073	29.99	75.71	167.35	217.2	352.64	445.19	554.03	723.39	796.68	906.29	1085.5	1367	1531.8	1848.1	2264.1	2529.2	2728.8	2920.4	3247.6	3496.5	3714.5	4020.7	4202.6	4430.6	4507.4	4609.6	4732.4	4856.3	4958.7	4955.8	4931.1	5070.4	5056.9
33.646	16.189	0	9.8999	0	0	0	0	0	0	0	0	0	8.1039	24.995	40.986	86.764	111.46	152.85	191.49	245.84	300.85	370.08	447.68	540.31	686.39	861.7	1093.9	1456.9	1811.2	2216.6	2840.1	3280.5	3719.7	4367.4	5017.6	5377.8	5867.5	6184.1	6408.6	7241.7	6976.8	7993.8	8290.6	7992.4	8843.9	8949.9	9293.7	9432.3	9501.1
9.4193	3.1945	0	0	5.5896	1.2921	0	0	0	0	0	0	0	0	0	0	9.4421	32.03	77.421	106.02	158.72	214.19	305.54	426.63	556.82	714.74	820.54	960.65	1046	1171.7	1231.8	1395.4	1453.3	1565	1630.2	1738.9	1819.3	1875	1914.2	1975.9	2042.7	2143.8	2136.7	2151.8	2141	2131	2158	2105.1	2088.2	2039.5
13.56	7.2199	0	0	0	0	6.3897	1.5087	5.2981	0	0	0	0	0	4.1484	10.446	17.519	21.744	18.676	30.836	28.692	19.154	41.072	43.111	53.664	45.838	35.694	60.522	60.371	88.968	92.428	121.73	137.93	114.65	101.1	84.202	140.21	156.16	180.92	166.3	121.49	139.82	129.74	129.92	116.09	90.989	170.23	200.43	212.31	155.14
0	0	0	0	2.8403	9.2727	14.137	15.059	18.343	17.982	15.002	23.574	32.652	35.401	42.038	44.025	54.588	39.548	52.181	63.377	69.367	86.001	93.543	104.9	118.95	137.03	141.21	168.69	178.92	201.05	208.38	211.99	240.94	267.92	302.79	350.11	406.12	464.81	502.63	560.39	640.86	675.4	742.06	800.53	827.5	886.3	951.28	960.04	1000.6	1049.2
16.192	12.569	6.804	0	0	0	0	0	0	0	0	0	17.292	0	61.174	95.929	134.55	175.11	201.14	250.49	286.23	331.01	368.33	413.75	470.16	501.32	545.71	644.41	699	808.89	880.98	943.87	1071.5	1147.7	1277.9	1444.9	1613.7	1801.9	1749.3	1928.3	1957.1	2102.1	2186.1	2245.9	2317.1	2423.6	2555.3	2619.9	2637.8	2612.5
0	0	0	3.0896	3.1984	0	7.9515	14.589	20.637	28.333	51.251	84.781	130.88	211.9	262.41	371.56	450.24	542.61	651.91	782.36	890.92	1067.6	1207.5	1453.7	1622.8	1864.5	2118.4	2391.6	2676	2987.9	3231.9	3594.5	3848.8	3984	4349.4	4525.7	4719.3	4816.2	5070.8	5375.3	5378.3	5505.5	5728.2	5675.2	5816	5877.9	6002.6	6059	6047.8	6117.1
5.7493	3.5095	0	0	0.97577	4.5479	7.8502	7.2919	9.3668	7.3948	11.661	21.816	21.458	31.773	26.007	22.248	10.46	3.0946	13.18	35.256	66.767	108.35	147.88	227.06	286.05	354.92	534.58	628.61	775.22	869.68	1041.5	1149.6	1275.3	1344.1	1503.8	1693.9	1780.5	1899.1	1951.2	2085.4	2168.9	2254.9	2276.6	2337.4	2377.7	2484.1	2495.3	2617.3	2679.2	2685.9
0	0	0	1.7724	7.4059	7.1695	16.149	12.218	22.446	27.569	34.034	40.732	38.361	44.832	44.779	57.704	99.284	159.74	207.36	294.07	384.89	505.96	608.39	814.22	1016.8	1217.5	1422.2	1655.4	1953.1	2335.9	2643.5	2864.5	3189.1	3460.3	3671.7	3973.7	3281.2	3413.8	3621.7	3753.9	3958.8	4167.9	4241.6	4245.9	4300.9	4291.4	4287.1	4353.8	4297.8	4367.9
17.21	12.364	0	2.426	0	0	0	0	0	0	0	0	0	36.27	84.262	163.7	242.44	318.42	417.22	529.21	660.76	848.84	929.47	1299.6	1257.1	1515.3	1720.6	1882.9	2171.4	2440.5	2768	3195	3491.5	3822.3	4034.6	4014.2	4545.1	4670.2	4995.5	5273.6	5524.5	5758.4	5912.5	6001.8	6232.3	6471.7	6589.6	6559.9	6555.9	6571.9
0	0.071651	0	1.7664	6.3775	0.55911	4.4003	0	0	0	0	0	0	0	0	7.8621	42.439	124.1	245.95	392.64	625.57	852.23	1056.8	1424.6	1752.3	1950.9	2320	2612.5	3289.5	3765.3	3771.8	4508	5214	5518.5	5671.3	6070.9	6340.7	6903.3	7028.9	7244.6	7345.4	7641.9	7832.7	8102.8	8126.4	8143	8267.8	8644.2	8578.9	8619
11.097	0	0	4.2285	3.7661	0	0	0	2.31	2.1253	4.6433	5.0609	0	0	3.1642	4.3992	0	3.1998	33.22	51.825	82.11	125.27	147.31	224.38	277.52	332.82	386.88	398.14	459.5	513.11	532.61	570.23	689.46	775.21	829.6	931.22	864.98	972.81	892.71	958.94	1028	1098.5	1141.3	1182.1	1279.4	1298.6	1296.2	1250.5	1325	1383.2
24.829	9.9553	5.0182	0	0	0	0	0	0	0	0	0	0	9.8845	46.539	109.11	220.63	358.75	530.3	779.12	1112.4	1451.1	1852.5	2251.3	2716.5	3183.5	3679.4	4297.3	4830.5	5397.8	5738	6077.7	6813.6	7335.5	7844.7	8506.7	9117.6	9359.2	10019	9888.8	10168	10305	10798	10764	10896	10889	11124	11197	11144	11330
28.355	2.2321	3.1721	0	0	0	0	0	0	0	0	0	11.133	24.47	42.542	86.975	147.48	232.64	343.81	522.62	699.55	854.41	1094	1308.3	1528.5	1799.2	2013.5	2264	2447.3	2604.3	2898.3	3231.3	3373.1	3598.7	3826.9	4215.5	4383.4	4533.8	4851.9	5034.6	5325.2	5250.7	5553.8	5391.9	5470.6	5660.4	5681.2	5606.1	5603.4	5650.5
13.208	1.5287	0	1.3801	0	0	0	5.6351	0	0	0	0	0	0	4.876	0	33.513	59.064	96.453	141.5	132.98	191.04	243.38	338.44	387.49	543.96	600.83	647.45	733.68	829.61	943.18	1062.4	1152.5	1330.2	1455.1	1652.9	1783.4	2055.5	2104.4	2121.5	2246.9	2369.5	2566.5	2659.1	2743.8	2683.8	2589.2	2658.3	2708.2	2761.8
13.876	9.729	0	0	1.7172	0	0	0	0	7.0674	30.876	53.919	85.751	126.53	165.56	196.12	248.06	271.66	339.32	381.64	472.79	585.5	723.56	909.79	1093.9	1253.8	1456.9	1697.2	1911.7	2091.3	2270.2	2559.8	2803.2	3151.9	3392.2	3738.7	4017.6	4138.6	4529	4898.8	5233.8	5248.8	5443.2	5597.7	5758.1	6002.8	6139.2	6289.5	6321.4	6528.1
0	0	3.0999	19.668	0	0.26516	0.41431	4.7273	7.785	27.061	59.54	100.28	146.27	185.31	258.84	322.01	428.56	515.2	728.15	741.74	794.58	987.67	1221.8	1299.8	1597	1853	2491.5	2551	2892.2	3152.5	3419.4	3892	4169.8	4378.1	4807.1	5097.5	5269.7	5559.2	5800.8	5892.8	6244.9	6155.9	6425	6632.1	6787.3	6780.1	7311.5	7323.1	7106.8	7208.5
0	0	0	0	11.445	23.14	44.664	63.435	87.115	96.474	177.91	201.85	351.88	549.25	694.68	1043.5	1208.7	1506	2079.9	2328.9	2392.5	2718	3190.7	4198.5	4078.4	4850.2	4578.5	6081.3	6253.6	6916.7	7229.9	6410.6	6804.1	7007.2	7283.7	7284.4	7550.5	7733.7	7755.7	7961.1	7912	7858.8	7972.4	8057.8	8047.2	9644.9	9856.3	8209.9	8306.7	8219.7
0	0	0	2.5383	11.53	6.0485	8.4724	17.451	18.727	34.293	49.408	69.913	83.055	97.089	121.29	126.52	153.17	179.19	186.54	214.01	255.02	302.83	341.58	388.08	480.64	533.64	600.15	660.59	714.67	786.9	898.6	954.74	1034.3	1198.1	1289.5	1418.7	1526.7	1651.9	1706.8	1801.8	1775.3	1877.6	2063.4	2116.5	2232.5	2260.6	2307	2292.3	2273.9	2336.5
11.196	12.263	3.3209	0	0	0	0	0	0	0	0	0	0	0	0	0	13.8	28.602	89.173	149.63	224.95	292.8	453.04	622.72	699.04	859.83	1050.1	1309	1405.4	1588.6	1792.7	1935.1	2112.1	2335	2591.2	2783.7	2947.6	3186.7	2479.1	2590.4	2624.7	2864.7	2999	3073	3046	3199.7	3343.1	3397	3548.6	3578.4
18.165	0.61551	3.5589	0	0	0	0	0	0	0	0	0	0	6.7534	5.6369	24.41	58.172	118.13	228.24	330.12	483.25	646.09	827.56	1032.6	1201	1386.2	1629.7	1742.5	1903.1	2125.3	2396.8	2274.5	2501.8	2629.4	2757.2	2767.1	3041	3094.9	3108.6	3418.3	3434.7	3477.5	3478.8	3561.5	3699.1	3725.8	3802.6	3869.9	3877.8	3772.6
0	0	0.70308	0.70168	3.5193	0	7.3809	8.994	10.188	8.9837	20.624	57.746	129.54	213.78	332.48	482.32	642.66	803.47	993.78	1187.5	1441.1	1712.6	2013	2308.4	2692	2956.8	3260.3	3573	3804.2	4159.5	4143.5	4478	4741.5	4984.5	5131.4	5294.3	5738.5	5864.2	6030.9	6191.1	6256.9	6211.8	6279.8	6421.6	6518.4	6661.4	6736.4	6683.5	6918.9	6751.8
17.704	8.885	1.2041	0	0	0	0	0	0	0	0	0	0	0	1.6291	7.8393	12.755	37.098	56.141	109.22	155.41	201.67	262.35	289.8	383.57	411.1	499.4	564.25	602.81	661.46	709.07	871.38	1016.3	1160.5	1292	1402.9	1490.1	1564.6	1663.1	1720.2	1817.9	1933.4	1962.6	2180.6	2099.5	2141.1	2107.7	2132.6	2186.4	2230.1
0.85501	0	0	0.73412	3.2604	2.7087	0	0	0	0	0	0	9.72	26.722	82.347	143.65	230.84	327.28	427.25	499.54	581.16	696.35	743.45	837.49	940.12	972.14	1062.9	1144.5	1205.7	1197.6	1214.9	1282.7	1298.5	1371.9	1396.2	1421.9	1432	1458.4	1445.7	1479.2	1494.7	1595.5	1625	1685.2	1627.1	1604.8	1590.5	1669.4	1660.2	1903.4
22.147	7.9089	0	6.2963	0	0	0	2.3245	0	0	0	0	0	0	0	0	0	1.0641	32.352	70.342	106.92	170.7	212.38	327.61	441.5	518.38	644.5	738.7	833.59	940.55	1033.5	1090.4	1195.4	1331.4	1460.9	1581.4	1715.9	1826.7	1905.4	1977.3	2071.5	2195	2276.5	2319.4	2335.4	2472.2	2469.6	2529.5	2548.4	2595.8
0	0	0	8.8612	6.1984	4.57	15.158	0	0	0	0	0	0	0	0	0	25.558	81.95	116.2	182.6	312.53	386.5	483.47	677.39	879.14	941.81	1064.6	1177	1277.4	1354.3	1483.4	1571.4	1633.3	1771.4	1926.2	2011.8	2014.1	2169.2	2214.3	2398.3	2487.1	2528.8	2627.3	2757	2818.9	2921.6	2911	2925.2	2967.4	2939.4
12.015	8.8899	3.9171	0	7.4602	0	0	0	0	0	0	0	0	3.2804	23.966	63.715	123.19	156.19	244.82	326.86	450.31	639.41	803.92	972.48	1112.9	1475.2	1944.1	2549.9	2997	3444.4	3846.1	4157.5	3754.3	4279.4	4568.1	5071.5	5454.4	5873.2	6463.6	6826.3	7165	7151.1	7370.9	7422.5	8191.5	8195.1	8348.1	8335.8	8525.6	8564.1
0	0	0	0	2.9723	5.2492	8.2596	11.523	15.028	23.056	30.714	47.444	51.681	58.631	72.615	98.886	131.04	156.12	189.13	223.76	268.3	306.38	342.59	381.56	429.82	482.48	553.65	611.36	733.25	833.64	1003.1	1172.4	1359.3	1574.5	1874.3	2159.1	2461.7	2712.2	3013.9	3242.3	3386.9	3710.3	3938.3	4004.1	4215.5	4444.3	4500.1	4437.3	4651.3	4618.3
0	0	0	0	2.6992	9.4339	16.755	9.7913	13.702	15.784	13.656	16.909	23.257	33.449	47.88	30.78	23.52	28.613	33.032	37.561	42.046	50.697	48.181	48.856	63.28	68.386	70.161	72.156	89.733	106.7	124.76	129	175.3	210.87	249.34	309.62	353.97	411.03	487.35	528.31	612.79	678.26	658.13	795.23	838.76	911.13	973.51	975	1018.5	1055.1
4.3322	0	0	3.8986	0.52269	2.795	0	12.087	9.7067	10.424	14.135	17.93	24.382	40.478	42.01	54.589	67.558	89.473	109.54	159.5	207.81	273.17	313.39	361.01	442.38	479.21	546.86	628.45	659.16	765.4	816.71	934.65	1014.8	1084.3	1254.6	1417.8	1599	1735.7	1924.1	2105.7	2287.3	2373.4	2403.5	2604.1	2733.7	2842.4	2862.2	2978.4	3017.8	3097.7
0	4.651	11.911	0	1.6569	2.0895	8.4292	16.272	12.428	8.3036	9.0679	14.848	9.8551	23.792	29.512	29.716	27.769	12.97	21.381	29.604	38.083	22.054	26.586	31.704	36.653	61.508	82.791	128.89	165.17	246.07	291.24	372.95	452.01	522.57	575.41	705.39	795.69	888.58	925.44	1015.8	1012.8	1141.3	1122.3	1219.5	1282.1	1326.6	1431.9	1412.4	1438.7	1480.9
0	0	0	6.3766	0	13.554	15.851	16.557	13.591	20.587	26.825	29.826	17.432	16.161	13.345	15.181	23.429	16.405	37.924	54.24	42.035	74.109	112.06	187.69	261.48	371.04	492.46	624.03	807.65	1070.7	1287.6	1597.2	1814	2214	2470.9	2778.4	3109.5	3379.8	3688.3	3937.6	4003.1	4324.9	4448	4702.6	4623.9	4922.6	4992	5137.2	5395.6	5443.3
11.995	4.4058	0	0	0	1.6024	1.0509	0	3.1455	2.6314	0.45501	0.044521	0	0	0	0	0	0	0	0	1.128	0	0	0	0	1.9101	4.5758	0	0	0	2.713	31.229	63.931	85.925	129.58	181.71	233.91	287.01	336.53	399.67	426.78	474.29	501.15	528.1	584.79	633.1	631.96	680.04	711.01	703.44
9.3644	8.3319	3.7264	3.2514	0	0	0	0	0	0	0	0	0	9.2165	15.998	47.379	65.808	118.36	140.34	196.8	270.72	350.95	430.91	526.4	586.46	653.63	751.26	673.1	738.38	806.78	876.21	907.03	954.19	991.62	1055.8	1000.1	1080	1133.4	1163.2	1203	1255.5	1303.6	1364.4	1396.7	1432.1	1453.8	1415.2	1428.2	1386.6	1415.9
19.44	18.69	1.1785	0	0	0	0	0	0	0.48494	6.3825	20.129	67.419	119.93	188.86	279.38	352.19	417.83	541.22	649.86	727.11	830.48	928.85	1056	1155.2	1227.3	1346.7	1459.1	1584.8	1718.9	1782.1	1967.2	2129.7	2259.5	2460.9	2655.9	2918.2	3136.6	3331.8	3727.2	3874	4120.1	4160.9	4047	4292.3	4209.7	4370.6	4352.6	4289.9	4374.5
21.747	4.0816	0	2.9503	0	0	0	0	0	0	0	0	0	0	0	0	1.0212	42.339	101.34	164.6	266.1	372.43	484.45	658.1	711.98	925.11	1114.4	1301.7	1505.7	1663.6	1825.1	2101.2	2448.8	2755.7	3098.1	3496.9	3838.6	4206.5	4561.8	4817.6	4940.1	5212.8	5314.1	5418.4	5514	5437.3	5505.6	5477	5498.2	5704.4
3.8623	3.6058	0	5.1771	0	0	1.3579	14.308	9.5007	1.4647	0	1.7824	9.7488	11.296	16.148	19.093	52.793	132.44	207.66	372.62	542.06	758.16	895.82	1108.9	1235.4	1418.2	1567.3	1590.1	1843.7	1950.9	2127.2	2145.9	2347.2	2483	2367.2	2611.3	2881.1	3138	3053.1	3345.8	3350	3461.4	3534.6	3579.2	3778.1	3865.6	3895.8	4009	4117.1	4178.7
0	0	0	2.0915	5.6465	1.1329	10.273	16.5	6.6402	21.061	26.271	38.906	44.854	55.672	64.04	62.71	72.364	84.198	114.31	139.52	190.7	242.55	294.73	345.67	395.5	446.32	502.62	572.04	616.09	691.17	746.58	865.45	878.95	912.47	992.01	1068.1	1110.2	1184.5	1226.4	1276.5	1281.4	1327.5	1406.2	1422.2	1466	1435.3	1443.4	1406.1	1427.7	1418.3
0	0	5.0812	0	1.9601	6.5339	0.39199	0	1.2057	0	0	0	5.9955	16.318	12.952	6.9623	17.473	26.237	59.528	94.189	135.04	204.02	273.3	422.89	553.78	706.94	847.83	1047.5	1235.4	1474.3	1630.3	1940.7	2169.8	2456.2	2638.3	2915.3	3208.4	3494.6	3703.8	3841.8	4015	4196.9	4255.5	4464.4	4578.5	4786.2	4854.8	4872.5	4964.4	5064.5
0	0	0	0	0.3822	2.1268	13.154	46.95	87.968	164.83	290.44	448.71	600.65	848.9	1076.7	1279.3	1621.1	1834	2232.7	2531.3	2883.2	3081.5	3565	3784	4093.9	4441.1	5035.5	5215.2	5622.4	5682.8	6193.4	6441	7050.5	7408.8	7908.5	8446.2	8745.6	9236.6	9597.9	10151	10756	10945	11007	11412	11561	11852	11896	11477	11364	11404
7.883	11.968	0	0	0.46064	0	0	0	0	0	0	0	0	10.032	43.057	85.072	162.58	248.46	382.23	517.47	704.24	870.11	1086.1	1351.1	1546.7	1771.2	2157.8	2522.5	2910.1	3149	3641.2	3988	4566.3	4980.2	5283.3	5729.6	6193.7	6461.8	6931.6	7290	7604.3	7899.5	8153.6	8434.7	8548.8	8959.6	8878.7	8888.8	9114.5	9274.9
0	0	0	0	5.7202	2.7357	12.562	18.967	18.48	12.463	12.199	11.059	8.7798	21.151	19.593	10.89	3.6813	16.256	8.1409	0	0	0	0	0	0	6.1034	18.822	34.705	24.564	68.967	85.863	84.639	116.49	92.466	106.97	150.43	108.85	152.66	161.67	184.5	218.56	188.18	201.09	223.23	205.26	195.33	214.54	203.34	216.19	215.55
0	0	0	3.816	9.834	9.14	18.742	18.67	19.988	20.274	36.184	84.83	168.25	294.14	458.14	647.28	834.36	1045.5	1270.2	1507.9	1771.4	1993.3	2215.5	2446.7	2655.7	2894	3209.8	3330.2	3582.7	3866.8	4102.6	4253.4	4528.1	4821.3	5089.7	5303.3	5479	5572.9	5838.2	5922.1	6154.8	6353	6474.6	6585	6679.6	6615.7	6652.6	6809.5	6748.9	6901.7
17.267	3.8589	0.96335	0	0	0	0	0	0	0	0	0	0	0	10.983	30.363	25.295	39.29	76.231	70.874	84.648	84.954	92.285	153.92	195.15	232.22	274.74	351.3	396.6	513.97	642.38	797.27	872.5	972.81	1093.3	1322.3	1340.9	1588.7	1673.4	1770.1	1836.2	2163.8	2288	2279	2518.8	2525.3	2527.8	2666.6	2749.4	2839.2
7.9358	1.4516	4.2259	4.2244	0	0	0	6.6523	7.7087	9.7146	21.339	41.966	74.968	131.41	262.98	312.78	287.81	493.47	595.15	586.85	714.8	810.29	878.39	964.49	1024	1135.5	1167.2	1261.8	1302.9	1415.4	1448.6	1593.9	1658	1761.1	1915.5	2048.1	2194.1	2325.1	2500.2	2754.4	2869.9	3092.3	3224.3	3485.5	3434.3	3497.9	3939.2	4113.8	4249.2	4328
11.376	0.22741	3.2477	0	0	0	3.4675	0	0	4.0404	0	0	0	10.851	5.2774	20.874	10.049	12.653	26.06	25.833	31.363	39.819	47.185	37.607	29.86	41.586	46.34	43.664	35.572	40.165	26.872	31.383	34.862	48.37	24.488	17.662	49.172	35.078	32.099	43.837	30.984	49.163	40.659	61.942	76.921	50.075	48.176	68.255	59.688	62.414
0	0	0	1.9786	2.8683	1.1837	6.541	12.875	35.099	53.917	97.592	170.18	187.83	286.83	355.42	389.79	531.72	655.57	764.02	852.38	1096.7	1329.8	1541.3	1944.3	2189.9	2487.1	2680.6	3229.4	3726.2	4155.5	4028	4444	4853	5307.6	5349.1	5882.4	6096.2	6368.4	6590.1	6788.1	7130.9	7048.6	6936.5	7356.3	7234.9	7396.3	7545.6	7775.4	7631	7869
12.215	0	0	0	0	0	0	4.5317	0	0	0	0	0	0	18.05	63.641	117.74	229.96	357.23	535.68	771.86	923.72	1212.8	1504.8	1794.4	2115.4	2374.6	2684.8	3009	3297.4	3525	3671.6	3912.5	4175.5	3895.7	4594.7	4829	5009	5371.6	5530.6	5548.5	5910.3	6273.6	6205.5	6490.1	6813.8	6667.3	7031.8	7139.1	7253.5
0	0	0	0	0.70279	3.4665	3.2251	5.8773	10.76	14.02	15.743	16.209	22.609	20.164	21.57	33.203	55.487	81.264	120.46	154.31	207.35	271.09	347.28	413.61	549.16	716.97	869.99	1083.8	1314.8	1633.4	1973.6	2329.4	2755.8	3249	3621.8	4167.5	4573	4976.9	5382.2	5806.9	6116.2	6485.5	6934.3	7038	7234.7	7465.2	7563.1	7800.3	7771.9	7941.6
24.676	10.96	0	4.9241	0	0.97167	0	2.4754	0	0	2.237	0	0	10.851	18.808	32.101	39.909	45.234	70.551	88.09	94.104	127.18	134.41	200.12	288.77	400.41	576.2	718.24	922.58	1213.2	1411	1688.7	1870	2123.3	2344	2569.8	2842	3061.7	3299.3	3288.8	3225.7	3277.6	3382.2	3305.5	3586.9	3475.4	3457.5	3509.7	3572.1	3412.2
8.8097	2.579	3.3798	0.14546	0	0	0	0	0	0	2.6957	0	0	0	0	0	0	0	0	9.2128	55.876	110.97	192.69	315.37	455.62	608.2	762.6	955.87	1195.8	1468.5	1743.3	1980.8	2205	2553.2	2843.3	2997	3481.7	3879	4037.4	4357.7	4610.9	4967.3	5229.7	5431.8	5525.7	5579.1	5589	5747.9	6095.8	6066.6
1.5834	5.6292	0	6.5263	0.043416	0	0	18.129	22.421	1.0443	0	2.9284	3.5202	11.564	11.33	15.547	28.119	25.173	35.313	65.809	81.368	68.753	102.72	103.84	139.38	169.71	184.68	231.45	267.46	278.07	311.36	328.89	363.11	379.51	448.51	488.7	537.72	626.74	676.7	748.27	770.6	815.18	865.13	892	962.45	999.21	1045.3	1074.8	1084.3	1070.5
33.318	6.982	0	0.69777	0	0	0	0	0	0	0	0	0	0	0	8.0927	93.362	186.88	410.32	710.98	1074	1422.5	1898.1	2621.2	3028.9	3630.9	4342.7	4969.3	5693.3	6536	7216	8107.4	8466.6	9366.9	10016	10080	10980	11175	11752	11638	12402	12552	12745	12893	13029	13459	13512	13897	13783	14204
0	2.1035	0	0	2.3929	9.3606	4.1191	6.7876	4.479	0	0	0	0	0	0	0	0	0	0	19.407	41.619	77.018	119.16	151.37	250.98	278.24	312	410.58	473.31	548.4	646.42	686.7	733.9	770.69	813.05	910.55	973.47	1035.7	1106.2	1128.6	1115.7	1186.2	1202.1	1287.2	1302.3	1327	1387.6	1420.6	1461.8	1457.2
3.9914	7.3095	0	2.765	0	0	0.1464	3.1895	0	0.948	9.8664	15.164	39.334	52.346	93.06	127.23	148.8	198.29	252.97	306.78	357.16	412.01	460.29	524.59	565.74	604.26	629.81	689.52	686.82	741.58	764.44	819.99	838.49	868.29	889.26	925.37	962.26	1005.6	1092.7	1112.5	1130.8	1184.4	1208	1229.6	1279.7	1294.1	1300.6	1323.8	1318.6	1329.4
0	2.2068	7.5089	0.12312	2.5019	0	8.9468	8.8444	10.883	13.311	28.091	39.763	64.584	82.91	105.51	154.43	198	258.99	322.65	439.18	480.92	540.12	653.73	767.34	920.48	1014.8	1135.2	1289.7	1470.2	1657.5	1765.4	1972	2086.2	2366.2	2564.7	2801.1	3029.7	3471.8	3677.9	3875.1	3992.1	4112.9	4233.3	4355.2	4477.9	4509.2	4496.1	4527.9	4692	4687.5
9.5446	3.0743	0.50919	0	0	0	0.67446	0	0	0	0	3.2191	25.519	58.067	70.258	108.92	169.67	228.42	392.73	518.74	706.02	865.08	1012.1	1297.9	1436	1641.4	1724	1890.9	2218.6	2287.4	2559.2	2826.9	2913.7	3095.3	3244.6	3556.5	3801.4	4030.5	4157.8	4366.7	4419.4	4464.8	4616.7	4625.9	4708	4892.8	4909.8	5079.4	5260.9	5159.2
20.261	12.37	1.4734	0	0	0	0	0	0	0	0	0	28.782	31.932	48.482	84.867	130.57	203.91	240.18	329.84	420.49	488.64	571.91	691.38	785.35	884.39	967.57	1107.6	1213.4	1313.3	1333.3	1483.6	1611.3	1647.2	1770.6	1863.4	2026.9	2075.3	2050.7	2114.7	2083.8	2137.9	2140.6	2177.7	2100.7	2360.9	2363.4	2472	2219.5	2346
12.288	4.8086	0	2.5559	0	2.624	0	1.9289	31.271	60.573	100.52	160.82	223.97	307.55	405.91	495.98	633.85	774.5	914.6	1078.1	1219.4	1376.1	1637.2	1740.4	2188.7	2124.6	2510.5	2606.1	2797.9	3663.2	3065.9	3376.8	3633.7	3859.3	4047.7	4090	4323.2	4510.6	4741.3	4839.6	5010.2	5207.9	5280.4	5503.8	5525.4	5601.6	5607	5636.5	5789.6	5842.9
11.388	18.265	0	0	0	0	0	0	0	0	29.056	64.482	140.28	274.73	456.94	664.57	888.05	1160.5	1446.3	1732.9	2116	2339.6	2699.7	2972.3	3437.8	3824.4	3928.2	4055.8	4239.5	4301.3	4818	4642.2	4853.9	5039.5	5157.5	5337.8	5478.6	5716	5906.6	6237.5	6067.6	6197.3	6273.4	6421.9	6537.6	6489.1	6721.7	6720.7	6733.7	6611
4.3215	2.8718	0	11.836	0	0	0	0	0	0	0	13.1	14.14	49.39	69.068	101.36	111.71	174.26	240.97	326.42	382.45	449.44	544.27	684.64	857.01	1035.3	1218.1	1466.9	1747.8	1959.6	2244.2	2512.1	2843.3	3231	3455.6	3718.9	4005.2	4210.8	4305.9	4221	4536.5	4857.7	4952.8	4768.2	5002.8	5096	5259.1	5315.8	5326.1	5308.7
9.278	7.0922	3.34	0	0	0	0	0	0	0	0	4.7464	15.504	39.431	81.602	129.02	190.35	232.33	308.5	377.59	476.71	589.09	763.41	893.67	922.82	1058.9	1215.3	1293.2	1410.5	1543.9	1677.9	1828.4	2007.7	2213.9	2385.8	2638.3	2793.8	2878.3	3180.5	3251.6	3368.7	3416.4	3481.4	3627	3547.2	3565.6	3612.1	3647.3	3586.4	3517.6
5.1791	1.7621	0.21177	0	4.3057	0	0	0	0	0	0	0	0	0	0	0	0	0	0	0	0	21.738	37.395	96.703	161.01	265.57	346.12	494.77	637.55	789.11	947.09	1198.1	1415.5	1743.4	2410.6	2714.8	3048.8	3291.7	3703.3	3886.5	4305.2	4413.5	4694.2	4788.5	4932.1	5179.8	5357.6	5736.8	5847.4	5966.7
9.3555	6.5881	0	1.851	1.613	0	0	0	1.7844	0	0	0	51.93	121.01	197.08	308.57	472.87	668.23	880.77	1161.6	1510.4	1697.8	1982.2	2371.3	2698.5	3036.2	3361.3	3695.8	4021.6	4357.3	4505	5014.4	5364	5749.4	6000.9	6107.2	6323.2	6755.1	6663.3	7013.2	7288.1	7172.2	8062	7973.1	8236.4	8248.7	8230.1	8251.6	8450.4	8465.7
0	0	3.5188	1.6208	0	1.8353	5.6121	7.365	10.517	4.9304	5.989	5.9613	0	0	0	0	0	0	13.273	41.964	83.978	133.29	188.74	260.75	314.48	379.67	439.82	502.18	610.62	711.27	797.54	976.49	1104.2	1228.6	1418.4	1547.6	1681.2	1798.5	2025.3	2103.7	2213.6	2276.7	2430	2472.2	2439.1	2531.3	2552.4	2656.5	2507	2553.1
0	0	0	0	1.2904	20.665	6.2509	12.06	11.56	23.988	17.295	25.45	24.841	29.248	31.993	30.128	26.019	19.265	25.311	20.567	22.319	27.784	30.408	43.751	58.76	88.506	121.64	189.02	252.98	345.05	427.37	526.76	656.83	764.15	887.49	1015.4	1094.9	1224.9	1354.7	1459.2	1520.1	1619.2	1666	1716	1799.2	1848.7	1878.2	1936.8	2001.2	1990.3
0	0	0	2.4725	6.7146	6.6637	2.3166	15.829	16.274	3.9409	2.2485	0	5.381	14.022	22.146	11.472	21.756	26.571	25.731	31.016	50.521	75.696	125.02	182.34	254.6	334.99	410.34	491.93	546.57	674.37	746.62	836.3	928.88	1000.8	1112.5	1195.8	1262.6	1316.4	1336.7	1424	1463.6	1524.5	1527.9	1566	1611.4	1632.2	1626.1	1652.1	1651.7	1689.4
21.229	9.9322	0	1.6743	0.015978	0	0	0	0	1.7418	0	0	0	0	0	4.8476	32.761	86.826	175.97	277.43	405.66	568.92	756.8	958.51	1210	1419.6	1641.1	1899.7	2072.5	2454.4	2637.7	2866.3	3291.4	3494.8	3749.1	3768.5	4104.5	4205.2	4299.8	4570.4	4747	4924.6	5033.4	5120.4	5349	5360.5	5407.8	5434	5475.6	5583.3
11.242	12.113	2.0995	0	0	0	0	0	0	0	0	0	0	0	22.239	71.522	125.19	205.69	241.42	302.34	363.74	415.66	402.17	508.7	669.85	635.31	731.22	854.58	878.01	1053.1	1109.4	1406.4	1636.3	1860.3	2064.2	2199.1	2226	2447.2	2650.7	2906.9	3058	2954.8	3147.1	3269	3308	3482.6	3651.4	3859.6	3857.3	3817
7.8014	0.35452	0	1.0359	0.44781	0	0	0	0	0	0	0	0	0	0	0	0	0	40.546	68.929	34.493	50.9	119.07	204.12	364.67	575.28	794.81	1122.7	1337.2	1676.5	1949.5	2326.5	2730.3	3076	3382.9	3938.8	4329.9	4698	5172.3	5594.4	5646.8	5999.2	6325.5	6344.9	6643.5	6774.5	6738.8	6820.2	6680.8	6802.7
0	5.9006	0	4.7116	0	1.6505	5.749	1.1756	0	0	0	0	0	0	0	0	0	0	0	0	0	0	0	0	1.064	0	0	0	0	0	0	0	0	0	0	0	0	0	0	0	7.9811	0.656	1.6619	7.5428	0	0	0	0.43779	0	0
13.427	1.9567	0	5.4199	0	0	1.9449	4.8147	15.718	21.69	33.201	66.84	97.076	116.91	145.08	175.5	197.65	228.19	282.77	375.27	458.23	587.22	649.17	830.25	921.15	1023	1150.5	1347.2	1529.9	1721.4	1725.4	1876	2114.5	2254.4	2326.3	2399.7	2402.3	2452.2	2413.8	2556.6	2652.6	2746.5	2742.3	2777.5	2857.6	2880.4	2910.7	2741.1	2833.2	2902.4
5.6282	6.5967	7.3454	2.2793	0	0	0	0	0	0	0	0	0	0	10.674	43.937	92.967	189.8	300.81	421.55	609.04	810	1057.7	1262.7	1537.4	1841	2121.4	2508.9	2855.3	3185.7	3432.3	3982.4	4318.4	4680.8	5710.9	6328.8	6989.1	7352.5	7569.2	8349.9	8766.1	9012	9186.2	9406.2	9331.9	9446.1	9383	9477.2	9504.3	9634.5
0	0	4.0748	0.32888	0.212	14.099	7.5257	13.561	21.861	22.954	19.813	12.547	15.448	28.264	16.871	40.727	37.394	36.207	35.083	31.903	53.825	29.909	37.109	39.094	49.902	34.24	38.618	41.752	49.09	43.351	50.018	44.975	52.283	47.394	56.172	64.266	67.757	60.948	59.939	60.769	56.908	57.16	55.859	69.617	87.259	90.715	85.009	88.953	88.732	78.929
2.5375	0.3174	0	1.4592	0	2.7268	0	20.386	45.435	43.258	79.056	116.38	161.84	207.91	251.33	277.69	336.44	393.62	437.62	471.4	524.08	541.8	595.21	611.71	674.56	716.92	749.39	768.46	784.59	830.31	868.74	915.98	930.34	967.35	1000.3	1022.1	1041.7	1074.9	1080.8	1104.8	1104.5	1146.1	1120.1	1145.5	1142.3	1168.3	1163.7	1177.2	1155.8	1186.5
0	0	0	12.226	16.973	12.111	19.096	28.238	26.949	30.479	39.418	35.856	48.165	48.554	60.344	76.466	88.194	111.52	166.6	228.58	282.04	382.63	493.47	718.5	818.85	992.98	1208.9	1418.8	1715.9	1937.3	2271.7	2469.2	2778.2	3291.6	3618	4008.6	4263.6	4569.9	4845.1	5030.2	5202	5431.4	5620.5	5694.4	5728.5	5942.9	5941.4	6009.8	6165.2	6168.2
20.376	7.9435	0	0	0.11566	0	0	0	0	0	0	0	14.703	45.233	99.239	157.59	245.72	362.28	497.42	681.86	844.44	986.67	1311.4	1572.3	1906	2216.6	2547.3	2977.1	3568.2	3885.2	4158.7	4718	5066.3	5550.2	5988.5	6402	6741.7	7289.5	7508.8	7726.1	9046.3	9785.1	10142	10120	10463	10374	10607	10592	11102	11253
0.32962	1.6862	2.3653	0	3.483	1.3227	0	0	0	0	0	0	0	0	2.7976	22.353	65.995	108.65	175.29	290.88	381.65	469.73	618.34	695.3	822.87	1079.4	1237.4	1255.1	1460.9	1877.8	1902.2	2219.5	2461.8	2660.1	3044.6	3273.4	3386.9	3584.2	4081.6	4678	4254	4532.1	4622.7	4787.3	4905.2	4936.2	5167	5245.4	5357.6	5460.3
25.931	18.932	0.22283	0	0	0	0	0	0	0	2.1239	11.182	35.675	65.06	99.783	143.38	194.56	246.35	302.93	388.51	449.21	541.13	606.94	765.81	846.27	964.18	1118.7	1371	1616.5	1812.7	2001.4	2267.5	2522.1	2698.9	2921.1	3190.3	3477.4	3681.2	3794.8	4004.3	4002.1	4215.7	4344	4438.6	4524	4663.7	4732.1	4868.1	4703.2	4787.8
0	0	0	7.3695	5.0668	21.287	1.8222	5.9315	5.9149	12.603	15.957	12.578	28.609	43.632	37.771	60.457	44.997	70.129	93.129	148.28	201.06	268.36	319.6	461.06	588.03	686.72	789.25	1110.9	1074.5	1603.6	1556.6	1772.7	2026.6	2187.1	2435.9	2760.4	3009.3	3274.5	3490.5	3591.3	3818.8	3976.8	4064.1	4212.4	4328.1	4416.2	4480.4	4529.4	4514.8	4475.3
6.715	1.8867	0	6.1063	8.6446	0	0	0	5.0701	8.1005	32.099	50.852	47.679	51.936	62.387	54.833	72.012	61.754	61.457	66.091	62.388	79.814	88.481	88.633	99.663	93.093	170.06	196.01	263.45	293.41	390.08	483.31	500.65	628.36	666.5	840.07	912.43	1075.2	1027.4	1090.4	1199.7	1387.3	1430.6	1560.5	1546.9	1670.1	1720.2	1802.6	1759.5	1784.5
4.0888	0	0	0	18.454	8.5158	11.651	7.2858	2.5823	7.4987	27.911	39.53	44.944	55.636	69.109	75.786	64.444	114.04	137.02	151.63	194.4	214.55	253.32	303.67	326.71	339.64	387.58	439.73	496.95	565.79	618.25	705.27	763.42	791.41	890.66	995.65	1049.1	1131.8	1183.2	1260.4	1335.2	1404.2	1471.3	1502	1560	1571.7	1622.8	1657.3	1713.6	1686.3
6.205	5.0529	0	0	0	0	1.4771	3.0921	0	0	0	0	0	1.3055	0	0	0	0	0	0	9.5518	10.493	26.49	59.168	69.437	118.94	192.44	247.54	366.74	480.83	614.02	786.28	960.58	1197.4	1396.7	1654.3	1965.4	2266.7	2518.6	2737.8	2973.4	3169.2	3417.7	3506.7	3651.9	3796.9	3903.1	3923.8	3961.7	4092.7
24.744	8.4663	4.1317	0	0	0	0	0	0	0	0	0	0	0	0	0	0	0	0.91443	48.984	93.736	171.81	249.26	342.09	495.18	651.22	847.24	1052.2	1241.5	1462.6	1728.7	2012.7	2323.8	2652.9	2920.8	3221.7	3731.2	3892.1	4253.6	4469.7	4934.2	5260.4	5473.6	5648.9	5936.6	5817.5	5892.4	5992.7	6092.6	6172.7
0	0	0	0	0	8.6481	7.3599	16.199	10.815	12.918	19.662	25.43	23.446	25.065	30.372	22.617	36.193	40.079	34.512	48.215	59.629	86.293	140.86	170.63	222.44	215.54	280.04	369.92	462.82	518.91	630.73	741.31	937.18	1101.5	1264	1488.8	1788.4	1968.5	2109.2	2241.9	2415.5	2610.7	2722.6	2843.8	2886.3	2947.6	3001.1	3094.7	3049.6	3180.8
0	0	0	0	0	11.546	33.1	68.404	102.57	153.33	207.49	274.54	353.01	386.58	504.17	579.48	680.81	725	815.38	938.44	985.3	1149.3	1348.3	1701.6	1993.5	2246.9	2598.5	2952.8	3228.6	3597.2	3977.2	4484.3	4754.1	5280.6	5628.7	6015.8	6315	6727.1	6693	7411.3	7528.5	8019.3	8198.8	8406.5	8666	8613.7	8561.5	8640.9	8814.6	8982.7
7.5327	9.558	0	0	0	0	0	0	3.3045	15.116	21.506	52.909	113.41	180	281.99	422.36	628.38	868.35	1114.1	1397.5	1715.3	2023.5	2304.2	2681.8	3051.7	3360.6	3805.5	4182.1	4553.8	4901.7	5189	5606.3	5897.9	6379.2	6630.2	6910.8	7127.8	7642.6	7818.8	7942.7	8136.2	8336.9	8560.2	8623.1	8717.4	9185.2	9479.2	9321.8	9167.9	9210.1
4.0807	5.8724	3.736	0	0	0	2.3725	10.025	8.6179	8.6273	3.1072	5.0679	9.4407	11.461	19.333	10.076	1.886	6.3953	0	10.377	11.595	12.547	12.163	23.559	20.247	15.614	11.417	19.969	24.506	47.276	48.325	47.908	58.521	64.313	70.058	77.713	86.888	96.902	99.029	111.69	103.09	102.12	115.42	120.1	119.56	143.29	138.82	135.25	142.9	128.89
0	0	0	0	8.6334	5.7673	13.92	15.088	22.234	17.742	15.572	21.323	26.139	34.422	36.49	29.771	27.212	21.293	23.35	36.931	43.295	57.141	67.349	84.76	96.092	111.88	118.61	136.68	147.83	170.45	192.71	201.65	223.35	273.36	296.39	340.06	372.62	428.65	468.27	536.75	591.73	611.41	669.29	695.48	750.87	790.33	797.46	854.29	876.96	926.34
9.7659	2.7218	0.34937	0	0	0	1.7827	0	0	0.63963	7.6033	0	0	0	0	0	0	0	27.019	27.693	63.438	104.7	186.73	269.31	356.94	525.94	729.38	761.97	898.13	1107.6	1284.4	1488.5	1775.1	1962.9	2113	2238.5	2443.1	2685.2	2827.4	2903.1	2914.5	3101.5	3338.9	3291	3478.3	3391.6	3540.5	3472.5	3577.9	3545.7
17.748	10.705	0	0	0	0	3.3034	10.919	5.4476	0	0.57947	0	0	9.7361	46.325	76.607	135.4	193.73	246.13	454.54	493.37	636.73	819.78	1014.9	1265.9	1485.2	1722	2123.1	2450.9	2834.6	3103.2	3550.7	3985.1	4352.9	4820.8	5130.3	5562.4	6016.7	6413.2	6645	6972.6	7292.6	7509	7589.4	7434.4	7592.9	8196.9	8475.1	8578.9	8764.2
0	0	0	0.013527	3.075	9.2366	9.5483	23.99	16.97	16.294	7.5732	14.53	19.093	20.744	34.548	46.325	58.832	56.966	75.555	100.02	125.17	124.48	149.65	174.97	196.68	222.28	238.6	264.31	318.31	313.48	354.86	413.3	446.82	482.28	524.36	558.4	578.84	602.88	607.67	606.05	622.7	625.3	634.52	647.09	651.69	678.36	683.11	690.81	700.77	740.3
12.932	7.5424	1.1642	3.8322	0	0	0	8.3438	8.4654	2.2855	0	1.4416	4.3201	16.506	41.513	90.013	181.02	280.28	477.58	731.41	1027.9	1267.5	1703.2	2153.1	2775.4	3340.1	3768.3	4054.1	4575.8	5014	5496.7	5992.8	6492.8	7256.7	7771.7	8794.4	8940.2	9300.4	9422.2	9960.7	10844	10897	10849	11635	11578	12140	12397	12329	11853	11883
0	3.5951	0	0	0	15.205	5.1638	10.491	13.358	18.877	24.807	33.206	37.339	31.272	41.728	55.127	64.284	75.381	136.66	139.12	199.95	265.05	367.35	526.84	706.17	925.57	1154.5	1404.2	1762.1	2114.8	2464.8	2908	3368.6	3946.4	4471.9	4963.4	5378.5	6090.6	6362.5	6900.6	7088.5	7468	7741.9	7819.8	8026.5	8363.8	8332.1	8389.1	8663.7	8487.4
7.1677	1.2954	0	0	1.7792	0	5.1803	0.33652	6.0697	1.9737	12.873	12.297	14.516	22.871	34.29	31.656	48.921	50.849	82.994	104.51	132.22	143.55	181.54	208.31	244.77	271.4	367.26	382.51	483.99	587.98	674.42	789.99	898.04	1132.1	1188	1364.7	1576.1	1613.8	1789	1955.5	2056.9	2180.3	2167.4	2325.9	2412.2	2482.9	2571	2641.6	2661.3	2753.4
0	0	0	0	0	4.1329	12.551	24.949	28.473	46.339	84.282	113.71	159.93	185.94	237.11	274.14	311.74	334.64	376.22	430.47	485.61	532.42	607.97	658.16	798.2	924.55	1079.2	1251.6	1471.9	1619.6	1787.5	1960.2	2160.8	2338.7	2566.1	2734.6	3060	3322.5	3528.9	3671.1	3784.3	4012	4128	4243.6	4281.8	4411.4	4355.3	4524.3	4620.5	4696.3
0	0	2.2282	1.2459	4.0248	0	0	0.95674	8.5181	14.414	33.489	43.307	51.006	72.195	90.259	110.67	135.34	151.56	173.02	205.08	216.95	247.88	255.21	281.98	334.15	372.15	388.22	403.01	453.48	511.49	582.37	645.27	747.95	748.78	857.54	989.89	1124.3	1160.5	1285.6	1310.1	1457.2	1494.4	1516.4	1560.7	1623.1	1633.2	1637.5	1688.4	1722.1	1702.3
0	0	0	1.6004	0.4625	0	18.504	22.132	16.94	12.427	0	0	27.248	32.111	64.058	108.21	169.83	243.4	276.25	333.16	421.42	431.81	537.09	626.11	707.81	770.8	948.37	1063.2	1224.9	1415.9	1568.9	1742.2	1858.7	2074.2	2192.3	2321	2520.6	2684.5	2837	2863.2	2874.8	2999.9	3176.7	3282	3244.2	3311.4	3427.8	3500	3576.1	3530.2
0	0	5.0441	3.1994	0	6.712	3.1809	6.4802	15.142	6.024	32.304	29.911	49.647	48.287	73.328	101.45	121.28	143.87	169.32	188.24	233.78	272.17	325.25	394.05	509.77	660.44	800.57	945.88	1099.2	1316.4	1437.7	1622.1	1800.2	2035.7	2244.1	2398.4	2743.5	2896.5	3102	3127.8	3263.2	3417.5	3579.8	3530.4	3665.2	3822.3	3829.1	3948.8	3926.9	3967.4
0	0	3.9116	11.513	11.501	2.6258	1.8091	8.9154	0	1.0957	5.1801	9.1242	31.387	67.897	129.74	210.76	345.38	429.34	577.54	755.97	953.25	1188.2	1426.7	1696.7	2041.4	2304.1	2673.2	3023.1	3400	3661.2	3936.6	3500.2	3884.9	4166.7	4416.8	4976.7	5362.6	5709.2	5989	7244.5	7804.5	8068.3	8457.8	8639.5	8952.8	8900.1	9329.6	9550.8	9539.7	9682.5
0	0	0	3.9146	18.045	2.8852	18.353	17.186	18.45	30.076	16.046	32.29	27.55	32.733	13.68	22.27	17.096	20.98	36.747	58.09	74.182	128.15	152.74	190.92	259.72	278	297.7	378.1	426.05	565.59	642.62	698.37	825.03	960.57	1125.2	1239.8	1383	1544.4	1659.1	1773.5	1877.1	2062.1	2137.9	2225.3	2301.9	2375.5	2373	2679	2761.9	2776
16.906	0.38601	0	0	0	0	0	0	0	6.4628	2.4024	25.071	37.249	57.966	85.89	110.6	157.37	183.29	219.96	250.99	306.89	333.95	371.01	423.6	436.32	463.82	480.71	513.12	509.01	533.29	523.33	561.55	617.57	633.84	674.58	680.43	674.76	679.63	672.14	733.6	764.46	771.41	837.28	848.16	839.82	895.23	863.13	838.73	833.02	889.3
0.46384	0	0	2.3717	0	0	7.7771	0	9.2443	5.2431	6.5104	10.936	19.977	20.942	37.898	47.559	64.79	69.636	113.99	116.44	286.72	187.27	156.03	191.39	227.91	305.5	415.82	504.63	613.39	772.23	909.48	1067.6	1219.6	1374.1	1580.5	1721.8	1780	1913.7	2012.3	2059.2	2189.2	2258.4	2317	2363.6	2387.8	2382.6	2490.7	2528.4	2558.3	2518.1
35.495	9.9229	6.2921	0	0	0	0	0	0	0	0	0	0	0	0	0	0	0	0	0	0	9.4671	12.913	54.842	80.842	135.68	147.81	215.51	279.59	427.71	463.84	590.66	689.66	808.85	905	1132.5	1243.8	1478.9	1520.6	1656.2	1631.3	1757.4	1990.2	2091.3	2206.7	2195.5	2239.6	2272.2	2392	2433.4
12.459	3.2795	0	3.0747	0	0	0	0	2.0128	0	0	0	2.428	15.729	20.015	41.792	82.736	150.39	273.53	434.65	656.6	896.66	1163.6	1492.7	1886	2246.3	2609.5	2960.6	3425.5	3795.2	4115.7	4387.6	4748.5	5190.7	5563.3	5847.9	6111.1	6309.2	6462.3	6645.4	6867	6979.9	7103.3	7149.4	7106.9	7105.1	7292.1	7385.5	7434	7423.9
16.396	13.409	2.0655	0	1.7963	0	0	0	0	0	0	14.199	16.787	61.683	67.622	138.21	199.75	254.63	306.99	340.21	517.23	501.09	584.52	723.07	803.88	945.4	941.21	1219.4	1044.5	1105.9	1152.7	1185.1	1424.4	1509.1	1637.7	1711.8	1798.4	1877.6	1972.9	2107.7	2128.2	2113.9	2129.9	2126.9	2074.3	2048.5	2082.7	2182.6	2212	2198.7
13.314	3.7364	0	2.9212	0	0	0	0	0	0	0	0	0	0.58846	0	24.92	9.7258	28.238	53.906	104.85	137.93	200.36	253.83	401.25	499.54	594.92	769.11	905.97	1068.5	1296.3	1451.3	1633.8	1813.4	1972.3	2069.4	2333.2	2501.7	2727.9	2981.9	3046.8	3019.4	2969.5	2880	3038.9	3372.4	3493.7	3463.6	3320.1	3374.5	3656.1
32.392	14.715	0	0	0	0	1.8334	0	7.2882	33.36	74.455	97.424	127.55	164.23	202.82	251.72	256.35	284.79	344.74	401.32	448	517.29	599.35	649.99	762.58	886.63	992.52	1049	1237.9	1440.4	1587.5	1913.6	2223.9	2396.7	2675	2955.1	3123.9	3406.5	3558.9	3659.8	3911.5	3924.4	4025.3	4168.5	4299.3	4273	4475.2	4617.4	4601	4690.2
12.428	7.5709	0	2.9207	0	1.0803	0	0	0	0	6.3165	18.196	35.62	59.219	73.73	91.408	119.3	151.88	184.37	217.71	254.89	282.41	313.03	356.06	426.65	432.04	485.25	589.36	606.37	675.91	711.26	827.02	888.9	973.39	1060.9	1140.2	1239.5	1307	1380.4	1479	1574.2	1616.8	1649.2	1686.7	1781.8	1934.4	1951	2046.4	2093.6	1995.1
4.7258	1.7001	0	0	0.23341	0	0	0.13054	0	0	0	0	0	0	0	0	0	0	0	0	0	0	0	0	0	0	2.0461	0	0	1.2548	0	5.2435	0	0	0	0	0	0	0	0	0	2.6602	0.54305	3.42	0.74094	0	4.4348	6.2586	5.0343	3.6107
9.0072	9.3601	0.032292	0	9.0555	0	0	0	0	0	0	0	0	32.177	95.964	219.04	407.33	649.78	953.33	1289.9	1700.1	2219	2687.5	3312.4	3742.1	4316	4962	5515.4	6115.2	6658.3	7265.8	7897.2	8493.7	9273.3	9515.3	10055	10592	10703	11566	11680	11689	11980	12200	12277	12475	12577	12708	12523	12824	12899
0.31669	1.9353	0	0	0	4.2404	7.6969	5.3997	2.0463	7.6923	10.623	20.088	22.443	23.749	41.24	43.206	49.469	47.008	59.235	65.4	76.899	83.048	98.424	144.98	184.57	264.72	340.73	424.33	534.89	651.3	796.32	918.82	1094	1265.7	1447.6	1594.7	1827.3	1980.3	2233.1	2315	2498.6	2620.1	2778.1	2767	3033.7	3026	3081.7	3145.3	3214.3	3209.3
0.69973	11.331	0	0	2.9921	0	0	0	0	0	0	0	0	0	0	0	0	1.9599	7.3283	14.781	33.409	63.851	110.05	160.05	213.46	263.7	344.25	445.73	573.16	693.19	814	939.01	1054.9	1182	1321.9	1455.7	1597	1752.7	1801.4	1905.3	2046.9	2156.8	2165.4	2344.5	2376.3	2419.6	2529	2596	2704	2625.3
24.525	8.2254	3.3546	0	0	0	0	0	0	0	0	0	0	0	34.738	77.537	121.5	172.89	214.95	302.92	395.76	499.04	665.69	859	1024.8	1355.6	1564.1	1649.6	2142.3	2398.4	2688.3	2866.9	3355.7	4262.1	4317.1	4860.6	5346.3	5784.3	5875.3	6598.5	6863	7171.5	7470.3	8479.7	8112.7	8386.3	8420.5	8694.7	8075	8744.2
0	0	0	0	4.0368	13.322	4.949	12.783	25.1	45.638	83.952	110.43	150.78	199.48	234.22	300.37	400.4	493.65	659.35	841.92	960.35	1079.5	1272.5	1403.2	1578.2	1782.6	1846	2094.7	2419.5	2617.5	2716.4	3217	3473	3636	4020.5	4454.5	4721.3	4243	4966.2	5109.4	5322.4	5562.1	5716.4	5552.3	5762.1	5880.6	5807.8	6064.8	6034.3	6061.9
0	0	0.055701	0	5.776	1.1022	7.2388	5.5392	0	0	13.699	10.905	36.548	52.363	99.508	148.32	230.78	307.31	431.95	486.13	605.73	747.86	930.9	1164.4	1421.5	1741.4	2060.7	2440.6	2867.3	3279.4	3742.6	4148.9	5072.8	5211.8	5596	6150.4	6123.5	6972.2	7002.7	7123.7	7059.5	6944.2	7159.2	7276.3	7521.8	7558.3	7743.7	7796.6	8148.9	8382.8
17.524	8.0122	0	0	3.7042	0	0	0	0	9.0756	10.575	20.053	27.098	37.88	45.829	44.289	34.558	49.088	68.602	96.572	105.82	132.87	171.53	255.91	363.62	463.01	597.16	716.15	889.5	966.06	1060.6	1216.8	1302.7	1520.8	1565.8	1579.9	1572.6	1861.4	1825.3	1937.9	2002.5	2076.5	2139.8	2190.4	2274.4	2187.5	2076.4	2158.1	2152.7	1997.9
7.1553	3.726	0	1.0785	0	0	0	6.7076	3.2004	0.81788	19.048	20.175	37.471	48.706	72.539	99.007	147.69	197.86	277.78	347.96	428.24	520.63	625.48	737.89	846.17	982.17	1062.7	1204.8	1315.6	1423	1542.5	1685.8	1875.4	2009.3	2099.1	2235.5	2347.6	2436.4	2518.2	2618.9	2676.1	2822.6	2835.4	2932.6	3030	2969.1	3102.1	3060	3136.3	3223
0	0	0	0	2.5881	10.751	14.496	23.644	30.08	26.766	38.923	27.679	36.052	53.311	62.166	75.164	92.654	107.74	120.34	128.67	160.2	172.08	223.43	290.23	427.11	591.4	731.24	952.19	1202.4	1540	1884.9	2228.2	2624	3089.7	3454	4009.5	4406.9	4893.9	5358.4	5755.9	6051.3	6483.1	6613.5	7093.1	7280.7	7470.4	7755.9	8019.6	8510.6	8420.5
16.474	4.0789	8.5472	2.4397	0	0	0	0	0	0	0	0	0	0	0	0	0	0	0	0	0	0	0	16.687	28.392	72.201	101.35	235.47	377.41	522.91	665.71	844.61	1116.3	1344.3	1608.4	1866.8	1992.4	2213.6	2368.6	2578.5	2574.8	2599.8	2769.8	2836.6	2901.5	2986.5	3017.6	3108.3	2967.7	2998.2
25.88	3.1529	9.329	0	0	0	0	0	0	0	0	3.1396	23.47	59.793	124.94	218.02	336.6	478.49	650.56	838.95	1090.8	1378	1665.4	2108.1	2393.9	2874.3	3139.9	3733.4	4121	4573.8	5122.8	5783.1	6141.1	6634.8	7007.9	7142.6	7746.7	8066.9	8443.5	9217.4	9285	9688.5	10372	10439	10552	10692	10870	11056	11262	11510
0	0	0	0.70213	9.0704	4.8032	18.341	12.01	16.15	22.134	26.02	28.896	20.28	21.923	18.297	38.89	66.954	86.658	139.08	167.49	222.93	289.73	371.65	478.68	606.87	752.73	943.14	1179.3	1390.1	1719	2008.8	2384	2824.7	3133.3	3447.8	4131.4	4534.2	4905.5	5022.6	5390.3	5649.9	6033.3	6212.8	6048	6277.8	6447.2	6411	6695.7	6616.3	6748.4
0	0	3.8906	9.4083	4.5731	0.98138	0	0	0.12313	8.7542	25.63	48.824	55.367	84.102	105.98	134.25	158.59	182.4	212.86	207.67	226.79	253.03	286.42	337.04	338.61	378.28	400.36	446.22	517.51	576.52	640.65	731.64	864.09	972.01	1113.2	1190.7	1326.1	1432	1500.7	1561.1	1635.8	1773.6	1838	1947	1903.9	1955.7	1997.5	2070.5	2011.8	2178.6
0	0	0	2.5626	0	11.581	13.515	24.39	16.402	16.52	30.925	49.592	54.975	34.28	36.981	59.096	81.161	104.15	128.78	134.15	172.63	202.71	266.78	359.41	498.64	667.98	855.93	1095.9	1285.8	1534.1	1864.1	2194	2527.4	2950.2	3320	3654.7	3939.2	4244.2	4577.9	4773	5116.1	5170.1	5358.5	5638.7	5720.9	5943.1	6054.2	5976.2	6139.1	6148.1
0	0	0	1.1636	1.2691	6.3937	2.8915	13.879	12.71	19.436	34.954	48.548	52.986	87.836	77.826	106.36	109.6	112.39	173.14	184.4	205.9	229.37	247.67	300.35	308.51	352.56	414.37	503.1	579.69	641	736.96	886.03	1042.6	1253	1427.6	1590	1785.4	1993.1	2150.3	2248.6	2395.9	2585.4	2731.2	2806.9	2997	3089.5	3047.4	3391.6	3355.6	3163.7
9.6582	0.26039	0	0	0	0	0	0	0	0	0	0	0	0	0	0	2.8131	23.073	64.309	96.136	135.27	136.56	188.49	298.77	362.02	448.04	518.7	618.39	730.85	908.52	1102.2	1347.9	1668.7	2021.5	2256.7	3100.4	3571.2	4213.7	4474.2	4993.9	5251	5668.3	6011	6332	6624.1	6774.2	6999.6	7207.9	7533.8	7448.7
0	0	0	4.9	8.7792	7.0562	6.7282	29.065	36.826	23.33	23.762	14.552	21.998	20.731	36.301	34.536	33.285	41.441	57.999	89.621	125.46	183.12	268.75	405.51	572.13	756.77	1001.7	1232.3	1558.4	1853.2	2163.6	2432.8	2814.2	3088.2	3444.4	3737.3	3993.6	4255.3	4544.9	4716.7	4901.9	5041.7	5213.8	5210.2	5410.4	5368.5	5440	5516.3	5561.2	5532.1
12.792	13.932	0	0	0	0	0	0	0	0	0	0	4.758	14.559	8.2067	14.823	19.45	58.999	126.52	189.13	255.75	330.86	403.19	475.96	590.69	636.7	726.18	784.18	871.04	940.84	971.32	990.44	1008.8	1083.7	1224.2	1241.7	1305.4	1345.9	1446.6	1498.2	1530.3	1599.2	1656.3	1677.2	1750.8	1765.1	1801.5	1847.6	1819.4	1827.5
0	0	0.7412	0	2.45	4.9081	14.921	13.494	16.629	17.054	21.757	29.3	27.373	30.984	40.273	46.021	51.431	49.933	42.018	40.647	42.249	39.214	49.855	56.152	68.061	54.112	51.783	43.85	50.256	63.48	51.491	42.77	35.588	36.249	42.892	53.324	50.866	50.474	56.784	62.759	67.328	61.828	64.719	67.801	73.919	72.495	78.051	86.254	83.876	87.314
23.048	6.3419	0	0	1.3219	0	0	0	0	0	0	0	0	0	0	0	0	0	0	0	0	0	0	0	0	56.73	107	149	180.13	218.4	242.3	320.28	363.26	388.24	430.39	453.27	514.85	558.99	665.21	618.92	815.8	800.1	802.24	786.32	826.05	846.97	840.27	841.71	860.33	893.1
0	6.019	1.3425	0.39738	0	0	8.0815	12.758	15.906	21.448	27.315	31.63	46.478	41.384	33.955	40.777	27.361	44.835	34.224	36.244	25.573	33.469	38.522	40.998	59.597	79.259	97.075	125.46	156.39	239.36	281.29	303.67	421.57	520.78	629.15	691.11	823.69	891.87	997.29	1129.3	1255.9	1372.8	1414.6	1521.6	1614.1	1692.5	1807.5	1823	1885.1	1966.9
3.6363	0	0	0	0	4.8166	3.6685	12.915	6.4074	11.033	25.383	23.747	35.671	34.681	39.151	38.668	48.619	49.255	48.099	54.333	53.359	53.456	56.705	67.085	76.399	83.981	86.991	104.28	111.59	105.64	118.23	118.91	136.37	140.41	156.31	181.36	201.7	213.06	229.95	249.86	265.36	275.08	295.63	286.69	315.72	333.75	335.75	351.52	366.75	346.93
4.0917	4.9503	6.0443	2.8536	0	0	0	0	9.0944	0	0	0	0	0	0	0	0	0	0	0	0	0	0	0	8.1587	33.266	81.256	84.029	262.02	388.46	474.07	567.48	702.66	735.86	1048.4	926.96	1069.6	1176.9	1294.9	1408.7	1463.3	1587.2	1728.8	1786.5	1839.4	2002.8	1951.4	1976.8	2015.9	2018.1
30.403	16.665	2.3432	0	0	0	0	0	0	0	0	0	0	0	0	0	0	7.3461	28.46	35.833	79.023	104.6	148.69	196.95	272.58	365.08	483.64	631.15	756.44	957.43	1160.2	1385.6	1606.5	1858.8	2077.8	2371.7	2609.6	2824	2836.5	3246.3	3504.2	3621.7	3766.8	3735.9	3451	3435	3475.3	3555.7	3684.4	3255.4
9.1525	4.9019	7.088	0.4954	0	0	0	0	0	0	0	11.108	12.355	27.37	51.195	83.892	129.13	160.98	227.61	303.5	357.34	429.83	425.84	510.8	589.16	670.38	752.44	878.7	956.66	978.02	1160.3	833.64	815.62	940.53	990.78	1163.4	1275.9	1440.3	1442.6	1443.8	1603.5	1808	1473.5	1419.5	1420.7	1636.9	2220.3	2238.3	2297.1	2278.5
0	2.1811	0	0	10.987	7.3959	3.4161	6.9648	0	4.4231	5.7654	3.5858	3.8987	10.745	0	0	6.5228	21.424	39.584	57.509	103.61	139.85	169.27	244.82	255.08	370.88	361.73	489.86	501.66	602.66	632.06	837.67	1013.9	1049.8	1164.9	1411.2	1579.3	1737.1	1955.1	1886.3	2097	2251.6	2280.5	2323.6	2412.6	1965.2	1773.7	1898.3	1852.3	1661.4
33.58	0	0	0	8.8184	5.4076	6.6811	0	0	0	1.8354	18.319	39.67	45.365	59.091	65.95	86.097	92.804	104.92	113.79	130.91	175.66	251.77	269.97	283.1	406.69	414.48	482.23	515.59	583.06	664.06	757.98	948.72	788.12	1030.5	707.23	781.57	848.69	901.65	1437.4	1560.9	1557.2	1698	1720.5	1722.3	1834.4	1816.1	1828.8	1826.8	1787.2
8.5821	0	0	0	0	0	9.784	0	0	0	0	0	3.4489	10.638	12.278	23.887	36.185	40.864	50.352	65.975	70.832	75.394	97.838	191.15	128.88	120.21	140.82	172.47	166.58	171.52	181.74	191.64	175.34	130.66	143.66	201.68	226.11	269.34	249.23	317.62	273.36	319.76	297.54	356.29	306.54	471.21	472.15	607.78	583.62	736.5
33.046	10.691	5.1073	0	0	0	0	0	0	0	0	0	0	0	0	26.774	83.883	153.19	246.14	376.11	498.39	701.32	900.8	1151.6	1391.5	1651.8	1985.1	2422.6	2718	3316.6	3559	4169.6	4712.7	5055.7	6677	6012.5	6071.3	6714.5	6701.2	7071	7317.9	7283.9	7959.7	7831.7	8167.9	8111.2	7933.3	8326.8	8284.4	8487.6
9.368	8.9347	0.63347	0	0	0	0	0	0	0	0	0	0	0	0	0	0	0	0	0	0	8.925	2.8345	3.9963	3.2829	14.644	15.416	31.678	38.489	44.321	54.248	62.376	61.232	70.848	83.063	74.342	74.112	84.781	92.324	95.486	106.61	110.63	111.53	117.73	118.69	128.58	142.25	129.5	168.31	171.37
0	0	0	9.3647	3.7262	3.3357	3.281	3.1538	0	0	3.1652	1.7627	4.7127	0	18.57	59.891	126.12	254.23	415.72	586.11	834.65	1054.9	1322.3	1590	1830.9	2152.5	2373.1	2655.3	2947.8	3203.9	3422.9	3721.2	4049.6	4248.9	4617.5	4680.2	4960.7	5025.1	5022.4	5195.3	5135.4	5203.7	5264.7	5245.6	5373.7	5278.5	5446.3	5361.7	5261.4	5542.5
0	0	8.3126	5.8717	0	10.431	10.127	15.49	25.76	34.847	49.281	59.947	81.967	105.62	140.79	188.1	255.37	317.04	400.46	529.44	711.43	922.09	1167.6	1401.8	1712.3	2030.6	2434.3	2754.2	3205.5	3562.4	4027.2	4383.2	4830.1	5264.9	5578.1	5987.1	6392.7	6620.6	6946.8	7203.6	7488	7636.5	7793.2	8401.4	8777.8	7506	7675.3	7629.5	7878.4	7918.3
61.754	42.398	25.575	0	0	0	0	0	0	0	0	0	0	0	0	5.2656	0	14.312	39.146	62.25	90.828	117.45	157.78	225.86	279.15	324.4	432.11	510.11	702.38	802.14	890.5	988.82	1153.5	1274.8	1386.2	1417.7	1513	1529.1	1459	1591.8	1744.2	1724.8	1833.8	1930.6	1957	2074.2	2071	2038	2109.2	2181.6
16.827	0.52766	0	0	0	2.9851	0	0	0	0	0	0	5.6008	19.864	43.86	66.598	192.93	287.95	450.94	624.76	935.7	1204.6	1502.2	1941	2262.6	2705	3001.9	3466.9	3931	4112.3	4716.7	5051.3	5452	5741	5940.5	6278.8	6516.8	6688.4	6904.4	7110.8	7365.4	7464.8	7842.8	7942.8	8089.1	8245.2	8194.1	8315.7	8272.2	8723.1
17.282	6.7199	2.9096	0	0	0	0	0	0	0	0	8.8569	23.542	38.444	54.523	70.608	84.12	112.77	128.67	170.83	188	212.67	252.06	334.3	371.45	458.86	600.2	727.35	868.07	1059.6	1275.3	1557.7	2038.5	2232.3	2589.9	3102	3544.3	3509.5	4199.4	4220.4	4470	4691.5	5023.7	5247.4	5288.7	5529.4	5535	5696.5	5741.5	5885.1
24.506	10.209	0	0	0	0	0	0	0	0	0	0	0	0	0	0	0	0	0	23.055	60.683	74.666	128.44	155.92	225.03	281.41	351.8	411.58	487.67	509.65	618.59	699.75	805.16	883.93	614	692.98	793.88	828.55	936.02	949.34	978.04	998.8	1038.9	1014.7	1023.5	1057.4	1158.8	1177.6	700.03	728.32
32.292	18.03	0	0	0	0	0	0	0	0	0	0	0	1.5726	42.057	97.078	181.14	292.9	452.47	680.99	928.84	1270.9	1647.7	1986	2410.9	2866.2	3270.4	3727.1	4051.8	4420.4	4790.4	4581.9	5378.8	5674.8	5930.3	6202.9	6515.3	6511.5	6763.5	7319.1	7382.7	7476.9	7667.5	7639.6	7803.7	7798.4	8187.4	8154.2	8219.4	8113
0	0	0	1.5702	8.8645	13.262	2.0158	7.6046	2.4864	6.4176	16.109	25.454	31.403	51.408	16.778	24.397	40.582	72.894	99.222	130.12	159.03	188.37	239.73	332.42	394.38	450.78	503.14	643.23	766.55	858.82	948.9	1130	1260.1	1442	1569	1696.9	1881.9	1942	2036.5	2188.7	2224.3	2386.8	2310	2388.3	2538.9	2524.8	2666.4	2687.2	2950.1	3064.5
23.906	13.648	0	0	0	0	0	0	0	0	0	0	0	0	0	0	10.627	12.167	15.772	26.583	79.159	125.81	235.2	328.77	413.95	529.6	613.14	852.26	1066.5	1364.3	1662.7	1958.2	2299.2	2648.2	2865.5	3476.8	4043.1	4422.4	4526.9	3197.7	3383.5	4553.8	4968.4	5797.5	5890.4	5679.4	5585.5	5750.6	5755.2	5595.1
1.217	0	0	0	11.672	1.7723	0	0	0.95388	0	0	0	0	11.269	4.8189	0	0	0	38.213	67.696	105.42	142.27	194.06	235.69	310.28	340.4	464.47	520.25	641.62	763.45	918.27	928.15	1012.3	1165.7	1265.9	1521.6	1523.2	1770.6	1905.2	2027.7	2071.9	2243.9	2265.7	2382.2	2442.5	2644.6	2626	2723.7	2766.8	2820.9
10.265	0	3.8997	0	1.2371	0	0	12.107	4.068	0.095738	1.5264	0	0	0	3.6559	14.153	27.042	71.829	95.765	129.97	180.99	260.43	353.34	482.81	594.99	794.84	1016.2	1324.7	1616.6	1949.9	2210.5	2475.9	2899.7	3168.1	3648.4	3912.7	4184.3	4493.5	4650.8	4946.5	5125	5223.7	5489.9	5577.9	5658.9	5804.9	5894.4	6055.6	6131.6	6108.1
0	0	0	6.8767	5.8039	0	0.94678	0	0	0	11.182	35.453	84.316	148.37	243.5	353.95	461.05	611.75	784.76	929.58	1121.9	1332.4	1622.4	1928.8	2268.4	2604.3	3036	3489.5	3932.4	4281.3	4688	5044.5	5498.7	6043.5	6519.2	6866.1	7055.8	7623.4	7918.4	8209.3	8448.4	8858.1	8793.6	9094.7	9159.7	9417.4	9639.2	9777.4	9471.9	9833.9
23.755	10.27	7.5556	0	0	0	0	0	0	0	0	0	28.219	73.465	142.21	216.88	289.27	401.22	503.65	624.11	780.82	866.86	1089.2	1353.7	1494	1809.1	1878.1	2142.6	2252.8	2557.6	2587.5	3071.7	3250.1	3435.7	3532.7	3765.7	3968.1	4176	4246.3	4395.3	4292.2	4361.9	4390.1	4421.7	4344.9	4716.2	4679.2	4727.7	4731.7	4704.9
0	0	0	3.9744	9.9198	10.468	21.802	14.989	17.188	20.099	36.821	55.75	78.786	100.57	155.29	205.12	260.77	293.49	361.72	430.4	478.15	551.88	638.4	746.91	827.47	968.51	1034.3	1149.2	1265.9	1354.1	1447.7	1517.4	1686.7	1786.7	1953.8	2022.3	2127.9	2354.8	2430.5	2505.7	2619.3	2654.7	2786.1	2865.4	2947.1	2971.3	3011.6	3122.4	3409.8	3554.3
32.784	16.597	0	0	0	0	0	0	0	0	0	44.463	121.3	228.63	371.14	490.25	696.69	871.81	1029.8	1249.9	1477.7	1754.1	1990.1	2354.5	2506.1	2962.8	3141.7	3552.3	3877.8	4122.1	4429.3	4824.1	5171.3	5506.6	5797.6	6188.8	6288.2	6489.7	6616.7	7072.5	7342.8	7300.5	7565.4	7794.3	7702	7861.8	7859.6	7874.1	7959.2	8059.7
8.1172	0	0	3.2658	0	2.1258	0	0	4.8993	11.006	3.0972	12.592	17.254	18.238	12.736	0	18.376	27.006	60.687	98.757	159.13	192.75	235.99	321.35	351.67	436.55	497.57	556.02	624.89	727.15	845.04	854.78	1072.6	1192.2	1377.4	1486.6	1726.1	1899.4	1877.9	2036.7	2118	2243.1	2374.3	2539	2571.5	2571.4	2603.9	2625	2544.3	2703.2
0	0	2.1073	0	0	2.8798	8.7373	0.60895	25.549	19.311	26.839	31.814	37.819	26.359	47.003	53.526	41.492	53.143	53.376	72.684	72.121	95.509	101.51	119.06	139.09	157.94	182.3	199.02	213.52	250.97	245.51	266.54	288.89	303.86	326.82	340.79	338.87	375.23	398.81	404.65	440.55	436.72	463.73	472.29	489.35	488.1	513.76	509.39	525.19	531.48
7.5414	0	0	4.1512	4.0838	5.5902	10.422	0	3.8246	0	3.5246	0	0	0	0	0.35688	33.592	59.041	108.23	148.49	164.51	179.16	179.11	214.46	261.22	317.39	353.2	297.17	364.9	554.74	514.59	823.71	352.89	496.29	606.99	692.32	850.04	935.01	1035.9	1132.3	1256.1	1335.9	1343.9	1415.8	1462.8	1606.1	1647.5	1712.1	1783.2	1804.8
15.603	4.8495	5.2094	2.2865	0	0	0	3.0376	1.2404	0	0	0	0	8.6379	2.6235	0	0	2.8214	24.165	68.104	147.4	204.2	277.71	376.11	507.48	559.52	648.48	736.3	846.47	955.81	1026	1107.8	1213	1345.7	1273.1	1387.7	1502.7	1564.9	1647.6	1685.2	1736.3	1858.7	1789.9	1820.9	1845.8	1935.3	1908.2	1988	1994.4	2037.3
0	6.6983	0.058684	0	3.6519	0	0	0	0	0	0	0	0	0	1.2952	0	30.054	35.958	71.032	113.37	176.09	256.84	379.25	521.87	605.05	765.39	885.28	1065.7	1180	1265.3	1432.3	1590.9	1706.3	1783.1	2005.4	2059.1	2259.1	2294.5	2539.7	2591.9	2658.2	2697.9	2809.6	2810.6	2458.2	2517.4	2573	2531.1	2452.6	2498.4
9.8593	7.972	0	0	0	0	5.825	8.2727	15.718	5.5001	4.2534	7.7503	7.4479	4.1705	0	2.6895	0	0	0	0	0	0	0	0	0	0	0	0	0	0	0	0	0	0	0	0	0	0	17.089	8.3574	7.1073	53.023	90.609	123.08	138.07	163.2	268.79	334.08	369.49	313.64
6.4438	1.7578	0	0	0	2.4163	5.2784	8.7159	17.19	11.139	11.797	27.281	49.188	55.002	69.866	86.914	117.36	138.05	178.77	237.57	319.4	397.2	522.52	603.69	716.57	743.2	885.54	1080.3	1212.6	1378.2	1488.7	1667.2	1864.7	1940.3	2028.6	2133.8	2313.5	2495.3	2604.9	2702.2	2749.3	2823.8	2948.9	2930.2	3014.9	3122.6	3313	3269.4	3367.4	3246.7
24.462	0	0	16.753	0	0	0	0	0	0	14.884	17.72	20.012	27.906	7.8661	5.9986	0	4.6111	0	6.9004	15.445	13.679	16.476	14.814	6.0557	0	0	0	0	0	0	0	0	0	0	0	0	0	0	0	3.4345	0	0.10775	0	13.487	11.425	8.927	4.9733	1.9653	5.3013
7.157	9.0103	0	0	0	3.7229	2.2091	0	0	0	1.7934	5.1564	71.417	141.8	194.87	284.45	409.13	563.53	721.14	951.62	1218	1508.5	1820.1	2189.7	2528.2	2877.6	3156.9	3604.3	4061.8	4388.7	4610.1	5121	5560.5	6051.8	6084.6	6431.9	6909.6	7230.6	7616.7	7996.8	8145.9	8367	8517.2	9055.6	9114.8	8791.8	9356.7	9440	9423.3	9508.5
14.064	2.5159	0	0.23633	2.2066	0	0	0	0	2.7758	0	0	2.643	9.173	9.0302	12.241	25.776	43.179	63.84	75.518	91.365	112.7	128.18	121.31	126.22	146.15	309.4	194.42	226.49	265.58	411.97	398.57	480.56	509.04	592.77	704.71	801.65	891.04	899.64	952.08	980.25	1084.8	1147.2	1145.4	1105.2	1213.7	1319.2	1349.5	1346.4	1313
16.129	7.6434	0	0.24013	0	0	0	4.2521	3.5081	6.8873	1.2062	0	1.2115	0	4.5333	0	0	0	0	0	0	4.9924	31.112	71.441	100.2	154.06	178.01	265.44	339.07	457.91	377.91	473.29	610.51	711.61	920.53	1000.7	1185	1312.3	1539.9	1677.5	1800.5	1846.9	1952.4	1969.1	2061.3	2069	2162.4	2294.9	2299	2293.9
2.4864	0	7.2558	0.26905	0	0	3.5866	18.006	18.95	11.964	22.608	22.432	21.021	21.117	36.603	29.757	51.126	70.961	114.09	175.22	283.45	409.83	605.87	795.03	1053.1	1320.6	1592.3	1828.3	2144.4	2463.7	2710.7	3150.8	3324.6	3643.3	3948.6	4262.8	4483.2	4795.6	4956.2	5239.2	5372.3	5494.5	5627	5911	5890.5	6013.4	6318.2	6320.9	6288.4	6460.5
5.3935	0	0	0	1.1956	5.7377	8.6579	18.939	15.668	25.529	29.951	29.177	29.475	36.787	29.521	44.185	25.183	50.616	35.804	43.739	48.547	52.522	59.765	57.814	49.726	62.254	46.078	53.324	51.788	45.863	45.988	50.908	49.298	46.3	64.909	55.253	67.382	83.085	73.168	90.288	99.251	103.04	105.5	119.74	145.99	148.73	154.42	143.23	142.11	164.67
11.103	4.9238	6.3032	0	0	0	0	0	0	0	0	0	0	0	0	0	0	0	0	18.217	42.066	85.271	136.3	200.57	276.01	339.36	394.28	462.24	541.05	619.55	691.92	756.34	837.97	951.21	1004.6	1076.8	1141.5	1280.4	1379	1440.3	1488.7	1609.7	1656.3	1706.6	1757.5	1761.4	1819.1	1850.8	1873.8	1913.7
13.778	7.2571	0	0	0	0	1.0004	0	2.4321	0	0	0	0	0	0	0	18.973	55.542	112.91	172.25	219.61	301.02	417.56	493.85	621.11	787.59	964.04	1106.1	1297	1002.9	1763.8	1977.4	2195.9	2178.9	2442.7	2645.4	2929.4	3148.6	3921.9	4099	4498.7	4660.9	4415	5194.7	5365.5	5467.9	5649.2	5560.2	5777.7	6034.7
24.426	9.3569	0	0	0	0	0	0	0	0	0	0	0	8.9584	9.711	14.752	53.344	97.538	162.9	287.06	419.08	701.43	880.79	1105.2	1362.6	1698.7	1777.9	1862.5	2366.8	2533.6	3144	2951.7	3306	3468.9	3712.7	3852.2	4115	4259.1	4479.3	4621.8	4836.9	5560.8	5163.7	5217.2	5332.7	5508.9	5588.1	5579.2	5423.7	5516
0	0	0	5.1862	0	0	18.323	12.92	14.456	15.073	26.887	66.769	128.91	270.63	387.55	638.05	874.89	1045.4	1309.2	1474.6	1777.2	2005.7	2291.5	2789.8	3001.9	3182.1	3408.4	3723.6	3869.6	4035.5	4252.7	4456.7	4753.7	4942.9	5229.3	5204.4	5414.6	5645.3	5607	5892.7	5959.3	5854.4	5974.3	6003.3	6229.5	6024.6	6001	6228.4	6076.8	6272
3.5533	0	0	12.992	18.724	1.7782	1.6939	8.0662	0	0	0	6.0005	0	0	0	0	0	0	0	26.192	47.964	93.479	154.41	261.82	348.2	488.29	612.06	754.22	925.95	1087.2	1177.8	1312.5	1495.6	1725.6	1832.8	1971.1	2006.3	2095.4	2061.5	2294.3	2376.8	2448.2	2110.2	2124.2	2361.5	2292.3	2211.8	2216.9	2251.2	2306.9
0	0	0.7453	0	4.4041	4.6111	5.5337	0	5.8404	0	2.9006	13.194	29.672	63.95	79.976	102.21	173.95	224.05	316.84	429.64	538.36	620.8	724.63	783.56	804.98	852.44	1205.1	1370.7	1456	1426.6	2023.2	2247.3	2505.6	2881.7	3158.4	3323.3	3659	3940.4	4255.9	4248.4	4513.2	4726.6	4864.3	4873.9	4854.1	4858	4995.4	4947.5	5208.9	5201.7
3.1246	1.6015	0.4378	6.829	0	0	0	0	0	0	0	0	0	0	0	0	0	0	0	0	0	0	0	0	0	0	0	0	0	0	37.835	104.37	130.09	182.88	200.87	260.39	297.39	376.46	476.28	541.27	560.26	615.83	606.13	620.5	653.24	691.24	707.33	732.5	658.28	677.46
7.2585	3.966	0	0	0	0	10.015	8.5951	18.632	2.3729	3.0211	6.5	15.565	25.971	27.005	65.44	37.577	42.387	51.56	84.289	131.48	166.57	222.68	262.43	357.88	439.07	541.28	647.15	815.97	972.7	1103.2	1262.6	1417.1	1525	1613.9	1733.1	1940.6	2062	2155.5	2258.4	2334.6	2351	2369.8	2429.4	2493.7	2504.1	2575	2618.2	2661.4	2613.7
11.163	5.7863	0	0	0	0	0	0	0	0	0	0.42572	0	6.8257	4.3367	1.9181	0	2.1965	23.933	65.082	106.06	220.18	315.16	494.76	660.26	845.8	1029.8	1207.8	1565.8	1717.2	2111.3	2245.2	2676.2	2987.3	2723.2	3080.8	3565.3	3456.2	3725.6	4010.1	4206.9	4425.1	4590.6	4566.8	4665.5	4829.2	4829.1	5071.9	4992.5	5061.2
10.822	13.24	1.137	0	0	0	0	0	0	0	0	0	11.338	14.162	27.67	33.269	52.358	51.844	55.66	56.183	82.336	92.682	87.81	141.52	153.96	198.7	295.17	303.26	345.88	384.14	474.48	534.95	615.48	696.69	759.15	863.26	916.4	941.78	1032.2	1037.1	1100.8	1181	1252.3	1213.7	1298.3	1364.4	1379.1	1398.1	1401.3	1460.5
0	0	0	1.7542	12	10.359	14.85	19.296	16.685	17.629	44.005	64.791	104.19	153.3	247.96	336.35	465.44	625.3	796.84	971.85	1191.6	1362.6	1572.5	1783.7	1982.7	2136.5	2368.8	2410.4	2753.1	2994.2	3146.3	3457.8	3640.9	3808.7	4076.1	4274.2	4410.2	4599.6	4713.3	4550.6	4994	4988.3	5079.8	5243.5	5196.1	5103.5	5237.8	5366.4	5355.6	5613
0	0	0	0	3.4539	7.15	15.424	20.438	19.768	27.19	28.718	26.027	39.651	33.476	35.323	31.202	25.442	30.128	26.732	30.136	27.539	30.093	32.732	32.435	31.609	42.261	37.592	40.362	37.701	41.14	45.079	43.653	51.593	56.962	59.257	51.582	54.484	52.16	54.032	67.427	70.659	71.585	67.876	83.333	86.437	78.801	99.876	89.375	102.4	94.916
13.633	9.3612	0	0	0.85992	0	0	2.4853	10.259	21.715	59.516	123.52	241.47	340.62	499.08	642.06	796.46	929.93	1101.8	1260.2	1439.8	1574.1	1726.7	1878.4	2090.3	2311.5	2532	2779.7	2917.5	3175	3551.2	4017.6	4541	4845.3	5404.7	5587.3	5923.9	6478.8	6635.8	6925.8	7155.4	7522.8	7030.5	7658.6	7402.3	7897.7	8094.2	7389.9	7561.1	7751.9
5.5403	8.1298	0	0	0	0	2.5332	0	0	5.3912	34.241	68.292	115.74	165.29	229.75	284.36	337.52	462.22	464.85	508.3	598.18	626.6	705.04	841.3	977.53	1089.9	1337.6	1543	1870	2073.4	2554.8	2719.5	3176.2	3544.1	3919.4	4352.3	4774.8	5437.7	5656.7	5944.9	6213.2	6605.3	6611.4	6746.3	6820.8	7182.3	7360.7	7564.5	7575.9	7303.1
26.556	2.1124	0	1.1133	0	0	0	0	0	0	0	0	0	0	0	0	6.8363	28.309	54.391	87.486	156.27	257.76	395.21	598.71	801.99	1065.5	1319.9	1664.2	1864.4	2115.2	2329	2680	3016.6	3411.6	3780.3	4098.5	4423.1	4551.5	4918.1	5087.1	5245.9	5408.2	5548.9	5566.6	5723.8	5708.9	5796.1	5766.6	5832.3	5824.3
21.655	6.8426	5.515	0	0	0	0	0	0	0	0	0	0	0	0	0	0	0	0	0	0	0	29.625	64.42	84.761	146.3	204.02	216.26	254.55	220.07	224.31	259.25	266.08	313.71	348.08	434.53	425.62	620.02	517.83	557.29	590.94	623.86	760.19	842.87	874.35	786.67	633.87	774.58	774.01	794.12
20.797	9.2017	2.2203	0	0	0	0	2.8485	11.552	31.219	72.112	116.63	176.63	200.18	239.22	308.52	376.64	435.12	496.12	574.33	687.65	783.48	888.85	1000.8	1116.3	1242.5	1395.5	1536.9	1689.9	1871.3	2073.2	2276.3	2503.4	2788.6	3037.7	3274.2	3524.5	3680.3	3908.8	4173	4386.6	4405.5	4570.2	4598.5	4640.1	4711.6	4724.4	4720.3	4750.6	4847
11.421	5.0071	0	3.9451	0	0	0	0	0	0	0	0	0	0	0	17.599	36.006	79.521	156.43	234	337.22	455.39	582.62	697.45	838.46	924.38	1046	1122.9	1247.2	1422.7	1489.6	1595.6	1718.7	1827.7	1911.5	1975	2121.9	2177.2	2266.1	2268	2308.2	2355.7	2395.7	2386.4	2428.2	2391.5	2546.1	2588.4	2638.3	2531.7
56.613	26.014	14.155	2.0963	0	0	0	0	0	0	0	0	0	0	0	0	0	0	0	0	0	48.377	56.393	145.37	204.84	260.72	333.49	403.01	464.31	545.75	524.23	629.64	760.28	880.68	997.58	1096	1099.6	1048.8	1087.7	1270.9	1275.3	1425.9	1499.5	1342.9	1438.6	1359.2	1222.8	1238.7	1311	1339.1
0	2.2212	0	17.136	19.061	11.094	0	26.796	32.199	0	17.716	10.072	13.167	37.06	30.035	37.863	17.739	0.35746	0	8.9828	17.16	6.7371	8.2321	0.7124	6.4442	9.916	17.486	24.138	12.427	26.42	24.911	47.934	58.624	34.591	48.464	82.376	101.96	133.01	135.12	174.6	187	201.33	219.34	264.83	275.61	304.62	332.75	330.5	322.65	341.47
32.774	15.914	0	0	0	0	0	0	0	0	0	0	0	5.6484	57.202	118.47	234.21	322.29	460.2	630.34	823.73	984.21	1209.8	1410.5	1617.7	1896.4	2201.2	2493.7	2954.7	3293.9	3731.1	4065.3	4649.3	5096.7	5281.7	5760.9	6318.2	6743.6	6906.7	7278.4	7873.2	8260.5	8383.5	8613.2	8863	9104.7	9132.1	9396.3	9518.6	9397.2
0	0.21616	0	9.0844	3.1553	1.7965	0	3.1391	0	0	15.693	56.805	89.427	141.98	224.02	359.81	481.51	716.85	985.16	1256.4	1664.6	2070.9	2411.6	2871.7	3333.1	3785.5	4155.2	4594.7	4992.4	5207.7	5548	5989.2	6467.3	6526.5	6913	6945.1	7160.7	7394.6	7654.8	7695.1	7916.1	7966.1	7997.3	7955.1	7948.3	7755.4	7871.7	8273.7	8059.4	8453.8
33.065	14.297	2.8561	0	0	0	0	0	0	0	0	30.355	69.047	137.02	235.5	318.75	430.94	624.82	754.28	941.62	1149.9	1391.4	1656.6	2094.9	2417.2	2844.3	3400.9	3773.1	4337.6	4651.6	5094.6	5843.7	6507.2	7047.3	7818.6	8105.2	8582.2	9215.9	9441.9	9738.5	10185	10621	10959	11424	11613	12019	12227	12320	12584	12592
13.329	0	0	0	0	9.512	13.439	28.014	40.678	65.761	91.694	171.15	279.12	404.16	515.03	675.02	825.44	996.04	1151.6	1338.3	1516.2	1852.4	2105.5	2348.3	2638.2	2885.7	3231.8	3364.2	3678.3	4001	4207.9	4517.1	4871.9	5085.6	5311.3	5418	5659.9	5689.4	6227.3	6540.2	6452.5	6619.8	6768.9	6816.3	6864.2	6941.1	6874.4	6905.7	6959.7	7026.3
0.74027	0	0	0	4.0454	6.5982	1.1047	29.858	69.952	103.34	158.47	206.54	287.27	360.25	428.91	508.86	575.31	698.37	778.62	935.81	1040.8	1114.8	1256.7	1353.7	1464.4	1582.5	1699.8	1846.2	1907.8	2012	2095.3	2298.9	2379.3	2431.3	2591.2	2751.8	2821.5	2890.2	2957	3055.1	3052.5	3166.8	3144.6	3368.4	3352.8	3330.1	3355.1	3509.5	3534.7	3529.2
9.4676	7.2079	8.4951	0	0	0	0	0	0	0	0	0	0	0	0	0	0	6.5884	8.9979	33.931	28.125	56.591	66.04	114.76	141.56	162.75	194.71	205.24	273.78	319.02	339.49	464.13	550.03	555.47	635.86	733.94	794.69	892.93	943.1	1023.6	1068.1	1152.9	1018.1	1091.4	1153.9	1319	1399.9	1367	1478.3	1442.4
24.404	10.357	0	0	6.8193	0	0	3.5059	0	0	0	0.89148	0	0	22.955	45.854	47.833	77.41	116.45	132.62	153.57	196.64	223.09	296.5	334.69	370.44	441.98	501.5	553.6	628.15	580.24	667.49	735.95	852.58	882.16	944.74	772.11	749.37	553.19	650.79	680.77	714.85	900.5	883.9	947.27	873.92	756.03	679.68	748.97	770.46
0	0	0	0	29.545	30.6	29.106	44.464	51.419	64.674	76.06	85.041	93.633	118.13	132.79	181.89	195.38	250.44	317.44	334.77	354.38	398.69	454.32	505.8	563.27	630.5	685.88	735.36	806.66	835.18	944.28	1056.4	1201.3	1354.6	1530.8	1717.9	1917.6	2153.2	2329.9	2561.5	2621.2	2739.2	2988.9	3131.9	3246.5	3300.7	3313.3	3362.7	3499	3602.3
7.6833	0	0	0.44293	0	4.6465	2.5403	3.8752	7.6654	12.706	18.483	25.039	46.997	48.051	72.551	100.64	124	150.81	189.38	228.36	272.95	305.9	352.16	414.4	468.89	536.38	590.12	704.91	800.58	847.47	964.31	1025.2	1142.9	1219.9	1301.9	1401.4	1437.9	1500	1533.6	1604.6	1694.8	1679.5	1714.3	1671.1	1727.2	1728.7	1755.7	1713.7	1782.5	1740.3
5.2366	2.682	5.6521	0	0	0.72797	0	0	0	0	13.02	30.054	69.66	133.91	199.5	306.19	427.31	504.66	633.4	733.98	870.31	1020.8	1174.6	1306.6	1461.6	1698.1	1835.7	1962	2191.9	2559.4	2765.8	2938.4	3278.1	3582.4	3944.4	4388.7	4552	4943.5	5254.5	5576	5749.9	6133.1	6144.8	6398.5	6727.2	6908	7071	7266.5	7424.9	7437.7
14.526	0.98129	0	0	0	1.1846	0	0	0.64747	4.9037	23.222	34.669	65.922	113.97	161.93	252.33	340.92	445.22	531.16	638.23	721.34	817.31	875.07	951.88	1082.1	1114	1264	1416.6	1561.4	1778.7	1952.8	2242.4	2550.4	2804.3	3136.9	3476.9	3852.7	4205.8	4472	4795.2	5115.1	5398.9	5572.9	5722.7	5834.3	5912.9	6010.9	6191.8	6142.8	6262.2
7.9695	7.6801	1.0955	0	0	0	0	0	0	0	0	25.886	33.995	77.453	120.67	142.98	179.16	258.91	319.42	423.91	478.61	786.07	831.25	1006.6	1083.2	1342.7	1492.7	1676.7	1885.2	2257.5	2437.4	2566.4	2832.9	3163	3420.5	3535.5	3764.1	3919	4185	4329.1	4366.4	4563.1	4706.1	4706.3	4705	4838.2	4991.3	5109.4	5061.7	5054.7
8.1567	2.5784	4.9443	0.21541	0	0	0	0.62339	2.6242	6.3929	16.243	51.877	103.63	170.23	229.74	298.02	403.14	510.62	599.48	713.69	853.87	1021.5	1176.1	1383.4	1544.8	1756	1935.3	2088.1	2319.6	2492.6	2641.2	2860.2	3080.1	3307.5	3446.2	3806.9	3945.2	4041.4	4307.1	4444.9	4613.7	4766.8	4897.1	4963.5	5075	5205.9	5406.1	5435.2	5389.5	5407.8
0	0	0	9.5747	0.20485	17.407	16.956	21.629	15.479	26.749	25.704	20.346	24.099	17.136	15.956	23.623	7.4433	24.481	13.377	26.289	25.574	31.425	44.45	38.222	50.255	48.627	62.741	61.882	69.26	70.991	85.407	96.662	93.597	112.7	124.51	140.36	134.88	160.65	184.25	199.02	211.28	226.48	260.1	283.47	304.97	322.07	334.98	337.38	389.83	397.78
0	0	0	0.54939	1.1849	12.79	3.1881	10.014	8.6331	3.4307	5.9011	17.168	8.5308	10.227	13.181	22.158	65.081	88.717	170.25	290.06	462.9	586.65	863.53	1126.8	1333.2	1677.2	1944.8	2223.6	2692.4	2820.1	3260.9	3443.2	3745.6	4053.4	4121.2	4615.8	4942.8	5134.1	5434.8	5475.2	5602.1	5644.2	5823.1	5095.5	5302.8	5424.5	5607.4	5731.3	5745.2	5930
4.7167	0	0	0	0	0	7.5463	5.7455	11.085	12.904	15.537	38.362	46.521	75.627	113.78	186.99	270.48	365.27	505.46	644.25	816.52	1068.9	1298.7	1521.9	1730.7	2004.3	2381.3	2647.2	2901.9	3238.9	3574.8	3909.1	4243.6	4576.3	4847.9	5142.6	5443.9	5746.1	6076.8	6195.7	6536.9	6597.7	6787.5	6962	6886.1	7022.4	7009	7339.2	7246.2	7324.8
30.929	7.1464	0	0	0	0	0	0	0	0	0	0	0	0	0	0	0	0	0	16.899	53.017	77.502	189.91	300.16	512.64	745.5	893.25	1261	1546.1	1922.8	2289.6	2685.1	3222.2	3603.1	4123.3	4588.7	5020.8	5571	6017.9	6365.1	6667.8	6930.2	7195.5	7335.8	7528.9	7742.3	7742.5	8203.3	8202.1	8065.2
22.157	8.123	0	0	0	0	0	0	0	0	0	0	34.31	105.27	176.49	319.86	500.29	745.01	1041.9	1341.2	1661.1	2024.4	2373	2808.6	4028.9	3719.7	4947.1	5402.9	6109.7	5607.1	6483.4	6308.7	7972.1	6931.4	7194.4	7831.4	7952.3	8018.3	8294.3	8650.4	8691.6	8887.8	8971.5	9107.8	9124	9446.7	9414.6	9579.7	9616.6	9485.3
17.424	9.8427	0	0	0	0	0	0	1.0069	38.531	95.869	162.08	276.11	364.22	473.13	636.31	761.18	927.91	1109.2	1290.1	1496.2	1676.9	1988.6	2241.2	2446.3	2952.9	2875.2	3210.9	3394.6	3698.6	3879.2	3792.2	3917	4084	4308.6	4474.6	4700.7	4959.4	4972.5	5146.4	5226.4	5347.4	5487.7	5500.3	5479.7	5566.7	5747.4	5779.5	5773.8	5906.4
5.0034	0	0	5.2032	1.8504	0	0	0	0	0	5.27	0	0	0	0.18381	19.489	45.449	66.661	96.06	143.79	160.92	193.25	233.18	332.2	429.72	571.22	765.48	1005.8	1299.7	1671.2	2024.6	2353.8	2801.8	3213	3640.4	4053.9	4361.1	4765.4	5166.3	5403.5	5780.6	6005.3	6075.2	6274.8	6564.9	6583.4	6830	6829.9	6936.2	6865.9
9.2071	5.7451	4.7952	0	0	0	1.2583	0	0	0	0	0	0	0	0	0	0	0	0	0	0	0	0	0	0	0	0	0	10.885	60.944	148.21	287.87	421.26	692.84	940.07	1292.6	1645.5	1963.8	2327.3	2643.3	2990	3134.5	3515.1	3763.3	4035.5	4250.9	4372.2	4440.3	4657.7	4742.6
6.5617	2.1462	0	4.1165	0	0	0	0	0.74599	0	17.439	56.77	120.43	240.54	381.62	476.55	783.71	997.8	1218.8	1337.9	1637.6	1989.6	2250	2843.5	3471.4	3578.1	3981.4	4434.9	4891.4	5431.1	5805.3	6292.7	6469.7	6918.5	7311.7	7736.4	8114.1	8503.9	8860.4	8896.2	9132.1	9371.2	9422.1	9468.8	9802.4	9896.6	10198	10211	10321	10404
6.2641	2.5666	0	1.3156	5.5734	0	0	0	0	0	0	0	6.1153	22.704	53.112	115.89	148.89	235.79	335.79	409.98	514.23	659.21	810.98	1022.1	1215.4	1411.6	1773.6	1955	2230.6	2415.7	2666.5	2896.4	3127	3473.8	3599.5	3850.4	4040.6	4221	4367.7	4545.5	4615.9	4840.8	5088.3	5114.1	5128.3	5233	5225.2	5168.9	5201.1	5258.7
0	0	0	9.4628	7.3444	9.1969	4.5319	13.815	26.187	18.617	29.373	27.051	30.15	41.575	48.017	45.687	58.685	61.101	67.469	79.257	92.73	122.8	163.99	224.91	287.69	387.55	487.94	598.26	692.39	818.15	898.31	998.96	1144.6	1099.9	1186.2	1306.1	1375.6	1436	1496.7	1575.2	1634.9	1686	1720.9	1735.9	1805.9	1806.2	1860.1	1869.9	1909.1	1902.8
19.701	0	4.8084	3.6473	8.7062	0	0	0	0	0	9.6332	25.155	47.23	67.486	98.281	141.55	202.11	255.33	316.04	405.09	503.49	612.36	730.88	824.5	1003.7	1122.4	1213	1259.6	1396.4	1529	1727.2	1790.2	1857.7	1897.2	2051.4	2170.3	2239.2	2386.7	2537.8	2524	2409.5	2541.1	2552.4	2748.4	2770.1	2980.6	3052.2	3165.2	3292.7	3294.8
10.253	7.1284	0	0.7445	4.7145	0	0	0	0	0	0	0	6.9479	41.767	91.323	149.68	216.15	298.85	369.85	484.56	570.9	776.54	933.73	1036.9	1203.3	1392.3	1590	1831.9	2036.1	2307.5	2605	3699.6	4077.2	3702.3	4073	4473.4	4676.5	5073.6	5216.2	5531	5629.1	6048	6121.7	6156.4	6266.5	6459.5	6749	6713.7	6761.7	7069.9
0	0	0	4.7753	30.762	83.123	127.75	151.26	177.91	216.42	246.44	260.85	297.73	310.94	333.52	316.74	356.38	359.44	356.94	379.03	375.9	359.58	372.59	425.05	442.97	505.54	519.05	572.34	611.69	686.17	734.09	842.99	965.19	1043.1	1172.2	1199.6	1234.9	1357	1353.3	1397.8	1436.1	1456.5	1467.8	1495.1	1497.5	1452.2	1513.6	1522.8	1565.1	1708.4
0.82529	5.7794	10.453	4.8716	1.7401	0	0	0	0	0	0	0	0	5.9018	14.06	16.253	50.115	109.21	244.64	374.74	520.24	688.08	816.53	1116.2	1242.9	1529.7	1768.7	2223.6	2585.9	2958	3358.8	3748.6	4232.4	4552	4929.2	5373.8	5815	6157.7	6421.1	6715.6	7102.6	6828.4	7043.5	7251.6	6790.4	6905.3	7187.8	7593.2	8019.1	8189.6
0	0	0	2.4075	8.4215	5.8679	8.5441	5.9382	13.846	16.244	22.255	35.972	48.459	57.865	80.451	81.631	103.25	101.52	112.4	128.09	127.54	142.63	151.65	163.15	173.03	193.51	205.68	216.88	233.49	237.87	259.66	283.55	316.16	317.36	343.98	358.33	396.51	408.46	426.88	437.73	469.36	491.35	507.5	511.6	518.91	545.09	548.06	546.83	555.49	558.41
1.6137	0	0	0	0	2.5074	18.599	1.2294	7.9293	9.109	12.241	33.202	18.361	11.069	3.0501	0	0	0	0	14.426	39.843	77.683	109.84	149.84	226.39	286.04	358.4	489.52	619.83	668.17	838.69	1015	1179.9	1342.6	1466.2	1656	1774.7	1914.8	1985.9	2165.8	2232.1	2317.3	2391.8	2351.9	2507.2	2552.5	2717.5	2756	2890	2977.6
18.886	4.009	0	0	1.365	0	0	0	0	0	0	0	0	0	21.308	64.678	127.37	228.49	347.57	469.67	634.17	838.6	1024.2	1196.1	1401.9	1471.6	1699	1993.4	2111.1	2246.7	2324	2552	2704.4	2840.9	2938.8	3031.6	3059.1	3094	3208.1	3244.5	3379.2	3454.7	3475.2	3403.1	3381.5	3329.7	3340.1	3391	3393.1	3429
0	0	0	0	4.4483	3.5871	23.857	6.4244	25.709	26.505	23.658	27.228	39.803	44.489	46.452	56.668	60.918	75.12	90.155	126.03	164.67	229.18	285.38	353.87	455.35	572.9	691.79	828.97	931.56	1082.2	1232.9	1309.2	1485.6	1607.6	1854	2020.4	2123.2	2294.7	2420.6	2584.9	2726.9	3125.2	3177.1	3317.9	3480.2	3510.3	3616.8	3753.5	3823.3	3781.4
20.867	4.8347	0	0	0	0	0	0	0	0	0	0	0	0	0	0	4.2421	54.215	96.811	153.76	185.59	278.8	326.99	387.59	459.08	541.53	671.86	772.99	902.87	727.66	1101.6	1101.8	1195.7	1248.7	1292.8	1473.8	1681.5	1698.6	1864.4	1993.6	1994.6	2072.3	2081.6	2136.7	2226.2	2362.2	2468	2644.9	2814.1	2932.3
7.4376	0	0.36336	0	1.4037	5.0964	1.2324	10.682	0	17.077	29.737	18.412	20.191	19.825	30.076	0.14178	35.052	43.262	47.333	58.741	46.079	48.519	46.311	54.503	55.444	56.266	61.108	54.315	54.329	59.861	58.852	54.694	68.067	69.949	51.948	56.442	59.496	61.101	65.518	77.534	75.134	79.116	78.03	87.038	84.47	100.14	103.28	104.46	117.82	112.91
21.17	4.8434	0.4092	0	0	0	0	0	0	0	0	0	0	0	0	7.8319	21.055	34.26	61.402	76.261	91.825	116.79	139.98	157.68	216.93	261.91	316.75	379.04	448.18	512.53	621.02	758.82	947.02	1136.9	1336.2	1525.7	1652.4	1814.7	2059	2196.9	2387.2	2582.6	2667.5	2794.9	2903.3	2915.6	3038.1	3067.3	3189.2	3325.9
16.575	7.6787	0	0	0	0	0	0	0	0	0	0	0	0	0	0	0	0	0	0	23.461	22.861	58.333	123.93	245.95	383	385.89	639.71	617.86	969.97	1103.4	1402.1	1463.6	1681.7	2110.9	2218.4	2522.1	2985.7	3263.6	3506.4	3698.2	4028.8	4163.1	4250.5	4508.6	4642.7	4828.1	4879.3	4946.1	5070.1
10.403	18.157	0	6.8592	0	0	0	0	0	0	0	0	0	10.474	41.01	88.712	164.55	221.46	403.59	565.71	744.16	969.68	1212.4	1491.6	1759.1	2056.7	2450.4	2770.5	3129.1	3443.1	3710	4113.5	4504	4896.2	5384.5	5475.3	5936.7	6003.2	6231.3	6423.6	6731.9	7154	7588	7684.7	7729	7951.8	7778.8	7423	7509.9	7455.4
0	0	0	8.675	6.2922	11.781	0	12.859	6.9992	4.607	12.13	16.846	21.39	23.847	63.079	107.04	163.18	241.61	394.85	516.48	682.9	841.27	1024.6	1232.2	1391.8	1515.4	1748.7	1939.1	2267	2505.3	2760.3	3018.3	3355.8	3670.6	4059.4	4427.2	4623.8	4903.8	5166.1	5378.6	5523.7	5649.8	5933.9	6158.4	6079	6211.3	6315.4	6702.2	6347.9	6612.6
0	2.3008	5.2122	0	3.2673	0	0	0	0	0	0	0	0	0	6.4498	36.032	78.484	134.91	205.05	296.34	386.83	452.96	582.2	711.03	778.78	931.6	1232.4	1324.4	1570.6	1572.1	1573.4	1693.1	1831	1933.6	2050.2	2110.1	2197.8	2318.4	2417.2	2547.1	2567.8	2667	2628.1	2664.5	2878.7	2848.9	2854.2	2913.1	3062.5	3022.3
0	0	0	0	4.2087	0.84696	20.036	12.242	15.28	14.061	24.865	0	4.9024	12.188	11.298	0	4.4145	3.322	0	0	4.2639	2.1623	5.7606	7.3132	11.626	12.066	10.04	18.35	7.4211	19.139	20.38	32.525	39.327	56.664	93.049	130.8	191.54	232.8	305.53	374.89	420.66	514.3	587.26	667.08	730.64	803.34	871.33	946.16	958.56	1083
23.495	10.627	3.8327	0	0	0	0	0	0	0	0	0	0	0	0	7.014	22.391	75.308	113.21	206.34	303.04	428.6	569.18	745.18	964.52	1152.3	1457.1	1759.7	2104.9	2501.7	2682.1	3014.5	3426.2	3774.7	4324	4578.3	4805.2	5204.8	5679	5759.8	5952.1	6260.3	6445.4	6587.6	6611.7	6713.6	6552.9	6681.7	6889.8	7014
37.701	0.83905	5.7494	0	0.3682	0	0	0	0	0	0	23.608	73.897	137.74	251.95	441.37	539.7	722.37	1009.3	1176.5	1545.7	1930.1	2394.6	2828	3262.1	3737.2	3979.8	4473.8	4864.9	5234.6	5405.7	5870.1	6291.9	6504.9	7104.3	6870.5	7280.2	7850.5	7830.9	8063.9	7887.3	8238.1	8454	8161.3	8684.8	9023.6	9120.8	9348	9100.6	9417.4
32.006	11.451	0	0	0	0	0	0	0	0	8.4435	61.99	139.2	280.75	363.99	523.35	710.06	947.54	1321.6	1687.2	2060.8	2596.2	2957.2	3330	3793.2	4037.5	4380.4	4664.5	5080.1	5387.2	5443.5	5750.6	6079.6	6165.1	6597.1	6802.8	7267.4	8034.4	7945.3	7910.2	8239.7	8195.4	8893.3	9147.3	9192.8	9430.8	9473.5	9486.7	9768.9	9717.7
36.036	6.2859	0	0	0	0	0	0	0	0	0	0	0	0	6.2853	10.851	30.464	31.299	60.205	85.724	86.331	141.69	224.87	318.39	466.07	621.82	829.24	999.17	1143.2	1364.2	1624.3	1875	2102.7	2235.5	2531.9	2771	3051.1	3270.7	3365.8	3495.7	3554.7	3712.6	3750	3930.7	3730.3	3943	4004.3	4135.4	4144.1	4064.1
14.19	9.2627	6.2374	11.155	0	0	6.4393	0	0	36.861	34.516	2.7562	63.689	29.969	35.22	7.3145	69.569	95.386	130.95	191.03	279.57	403.49	508.84	656.57	814.56	1010.7	1185.2	1429.8	1660.9	1823.1	2120.8	2261	2541.1	2785.2	3032.1	3256	3601.3	3781	3973.4	4182.6	4393.3	4655.6	4829	4975.3	5136.2	5292.2	5635.5	5679.6	5892.2	5937.9
0	0.78902	0	0.71403	10.368	0.48317	0	0	0	0	29.693	59.401	81.356	108.9	162.01	248.37	324.75	386.55	468.95	540.75	626.03	664.49	768.06	801.21	819.08	868.07	915.81	1001.6	1053.3	1133.1	1195.6	1273.2	1332.4	1484.4	1622.9	1737.2	1880.6	1985.9	2125.2	2309.2	2402.6	2589.2	2700.6	2829.2	2947	3035.2	3069.1	3092.2	3253.9	3250.9
35.99	5.304	0	0	0	0	0	0	0	0	0	0	0	0	6.0024	38.019	39.816	166.03	193.9	434.32	634.59	699.29	914.05	1133.4	1446.8	1678	2023.8	2233.7	2755.8	2808.6	3223.6	3500.4	3905.5	4115.4	4496.8	4832.7	5047.3	5298.8	5600.7	5824.3	5936.9	6169.6	6392.4	6535.5	6577.9	6815.7	6931.7	7032.6	7077.8	7152.6
36.57	16.92	5.7876	0	0	0	0	0	0	0	0	0	0	0	0	0	0	0	8.1868	34.458	53.289	121.65	161.05	240.11	327.55	420.18	548.67	637.39	880.56	1015.6	1103.8	1324.9	1573	1797.7	1979.1	2211.7	2427.9	2569.1	2681.1	3040.5	3123.8	3251.6	3344.1	3414.3	3543.4	3612.3	3488.5	3556.5	3757.4	3822.4
0	2.7989	0	0	0	10.778	2.9356	4.1932	12.118	30.454	69.53	98.5	135.35	198.3	234.17	295.44	377.96	452.77	515.07	578.97	638.93	743.23	786.9	912.55	978.39	1134.3	1244.5	1466.3	1655.9	1900.6	2084.1	2438.6	2762.5	3055.5	3328.3	3600.6	3952.9	4263.2	4501.7	4803.2	4915.5	5175.6	5399.1	5691.9	5748.4	5886.8	6006.9	6067.5	6147.6	6301.8
16.865	11.801	2.08	0	0	0	0	0	0	0	0.21023	17.359	52.49	94.169	172.49	240.11	318.11	431.6	555.95	714.2	846.59	954.7	1224	1432.6	1719.4	2005.7	2255.6	2567.7	2867.8	3227.5	3562.7	3620.7	4107.8	4355.9	4849.4	5133.3	5302.3	5671.1	5956.6	6059.6	6385.7	6500.8	6680.1	6824	6971.1	7000.4	7162.9	7253.3	7242.2	7273
11.683	4.0672	0	0	0	0	1.6799	0.17517	35.18	54.391	120.87	176.2	235.39	326.04	414.04	520.52	690.59	788.17	886.29	1084.1	1168.7	1388.9	1448.8	1583.9	1759.1	1872.6	1983.3	2032.9	2166.2	2221	2412.2	2536.6	2627.4	2686.3	2826.9	2875.6	2885.2	2863	2976	3005.5	2997.1	3074.1	3115.7	3136.5	3054.5	3229.9	3246.7	3232.7	3275.9	3214.9
25.953	12.051	0	0	0	0	0	0	0	0.31893	0	33.699	89.11	179.46	241.13	322.11	497.58	571.01	741.16	883.18	1002.3	1187.4	1310.8	1492.4	1706.2	1941.4	2266.1	2413.4	2828.8	2980.4	3384.9	3753.6	4190.1	4416.2	4680	5060.2	5203.8	5438.1	5488.6	5561.2	5786.3	5731.7	6091.6	6184.4	6439.8	6597.4	6494.3	6716.7	6710.5	6727.3
34.24	11.283	0	0	0	0	0	0	2.7768	0	0	0	0	0	3.284	7.3445	21.913	34.061	36.419	54.675	71.336	64.205	79.648	54.909	79.823	78.454	81.072	87.787	74.994	97.038	92.124	125.23	128.61	121.05	128.35	138.22	146.05	155.94	150.95	157.11	154.96	164.95	162.63	164.99	170.87	193.38	193.6	220.73	192.45	181.37
11.073	0	0	0	1.9956	2.3163	0	0	0.43577	0	11.326	21.989	39.295	69.891	92.042	153	168.78	168.07	165.64	239.9	268.1	324.4	369.94	376.6	476.29	499.3	607.15	683.42	753.05	868.15	1007.7	1165.9	1368.3	1576	1738.4	1902	2055.3	2218.4	2395.2	2487.3	2673.4	2754.7	3032	3061.6	2887.5	2843.8	2693.5	2748	2878.4	2934.3
0	0	0	4.1694	0	6.5952	7.8252	28.086	38.724	40.119	46.571	55.817	64.727	95.158	112.8	143.38	166.65	200.26	233.65	269.79	303.5	321.79	380.08	407.56	441.19	502.14	557.57	612.55	649.53	706.14	750.3	824.52	865.49	899.68	966.7	1008.8	1078.1	1080.2	1113.2	1149.8	1161.3	1203.5	1229.4	1210.8	1246.2	1268.3	1284.1	1300.7	1280.8	1310.4
9.9839	10.546	0	6.5978	0	0	0	0	14.414	9.9173	7.1148	11.832	43.297	76.448	28.521	72.953	125.49	301.41	412.35	473.97	642.29	847.19	927.7	1196.1	1499.9	1934.7	2290.7	2657.8	2942.6	3378.2	3753	4187.8	4644.2	5087.5	5682.8	5858.5	6254.5	6569.8	6938.8	7108.4	7483.8	7639.5	8222.1	8567.8	8648.7	8697.4	9054.4	9139.9	9208.4	9135.4
11.849	11.103	0	0	0	0	0	0	0	0	0	0	0	0	18.545	36.605	57.935	72.1	87.689	133.09	184.98	231.86	297.14	418.08	498.51	607.91	721.38	854.69	1012	1173.8	1427.8	1649.1	2007.8	2244.8	2513.4	2782.4	3101	3331.1	3685.6	3815	4017.2	4180.3	4418.3	4497.8	4454.8	4496.4	4550.4	4703.3	4747.3	4781
7.3005	4.9877	0	0	0	4.1532	1.937	6.1205	2.1706	14.517	10.243	20	18.389	30.315	25.103	41.77	37.552	54.004	68.115	77.361	102.59	124.89	144.88	162.01	179.91	209.56	233.09	275.41	290.89	300.26	338.71	363.29	390.67	433.63	476.77	490.43	552.61	599.37	624.31	664.37	727.27	736.06	767.21	804.15	852.28	851.27	778.7	782.4	799.29	818.91
0	0	0	0	14.816	58.392	97.377	166.34	227.83	285.73	331.42	408.11	428.47	482.2	539.7	610.73	647.7	673.87	727.32	790.86	887.19	945.89	1072.6	1211.1	1387.3	1587.7	1814.2	2071	2361	2618.5	3000.8	3257.7	3746.4	4190.2	4602.3	5057.5	5530.8	6019.7	6495.9	6806	7143.5	7628.4	7922.2	8432.1	8724.4	8914.3	9410.5	9339.1	9582.3	9550.6
7.9053	0	1.4362	1.5554	0	0.80355	0	8.497	14.259	7.2168	10.892	11.03	23.875	47.604	66.904	76.82	112.56	147.06	205.21	258.95	291.5	326.83	404.56	486.73	577.31	676.39	827.87	982.77	1131.6	1346.7	1506.6	1709.8	1889.7	2033	2283	2376.7	2558.4	2790.3	2971	3240.9	3363.7	3504.3	3682.2	3731.8	3960.2	4013.4	4150.1	4226.4	4355	4357.1
0	2.2175	2.1102	0	0	0	9.3612	17.95	18.48	20.645	20.104	18.345	23.567	29.529	25.805	22.639	44.276	62.994	100.64	154.01	207.04	298.16	392.2	494.86	603.78	734.65	864.78	1053.9	1209.8	1418.8	1618	1843.4	2171.5	2411.5	2619.5	2794	3019	3326.8	3526.3	3801.1	3887.8	4145.5	4346.7	4495.4	4584.9	4582.3	4637.1	4688.1	4638.2	4881.5
5.994	5.7016	0	0	4.4072	0	0	0	3.6089	10.804	15.072	12.764	24.13	29.804	42.154	38.114	41.209	47.745	71.62	81.496	92.602	101.26	144.28	187.19	303.07	423.17	557.22	628.33	817.01	993.29	1140.3	1307	1497.4	1643	1758.6	1866.5	2041.5	2162.7	2219.2	2307.7	2372.8	2515.5	2511.4	2515.5	2690.5	2669	2727.1	2746.9	2800.4	2758.7
23.127	9.9512	3.9225	0	0	0	0	0	0	0	0	0	1.7736	8.385	27.493	38.778	76.826	97.348	118.49	155.45	203.33	241.27	304.35	325.66	372.31	389.16	464.99	511.94	520.04	627.6	615.38	726.59	828.67	941.04	1024.3	1106.2	1219.6	1326.3	1399.3	1492.5	1620.5	1643.9	1736.3	1743.3	1805.2	1849.5	1874.5	1957.7	1949.3	1979.5
0	0.52989	0	0	0	3.088	16.065	13.548	11.405	20.274	23.917	59.296	56.584	33.526	68.186	40.106	46.734	86.979	72.64	91.331	125.26	146.33	182.9	221.04	281.84	312.63	352.4	404.04	550.28	512	586.9	660.91	725.38	825.69	957.34	1027.4	1189.1	1378.2	1477.7	1636.5	1790.8	1873.7	1974.4	2075	2240.2	2348.2	2389.4	2432.5	2507.4	2618.6
1.3583	1.1944	5.2575	0	0	0	8.4246	4.8584	5.0213	3.7107	13.866	15.979	19.746	26.825	24.295	26.315	21.469	28.947	29.746	43.906	41.286	43.026	49.713	48.391	50.775	60.598	56.377	64.172	74.322	106.61	109.47	129.99	161.93	202.54	233.58	246.44	278.72	317.4	348.01	377.24	432.39	455.75	483	505.1	538.04	549.18	574.51	574.53	585.29	629.73
6.6439	1.6778	0	0	0	1.3015	5.8322	4.7501	16.738	34.342	82.451	165.22	280.45	427.94	580.17	733.43	937.92	1126.4	1302	1554.3	1718.9	1930.9	2099.8	2329.2	2451.5	2680.8	2902	3222.5	3453	3699.2	3946.5	4201.3	4409.4	4655.6	4886.6	5103.6	5376.9	5498.7	5780.4	5879.3	5940.2	5971	5937	6191.9	6249.6	6422.4	6420.4	6535.5	6387.5	6518.2
0	0	0	0	5.9371	8.1586	13.495	18.223	24.631	30.112	24.641	32.226	29.469	31.267	29.678	20.616	30.932	21.24	16.108	19.6	18.076	16.79	11.248	6.2286	15.417	24.098	11.961	19.48	7.0231	12.492	20.214	40.476	53.44	53.917	66.594	89.017	105.22	123.92	143.81	168.57	197.76	238.8	248.93	266.59	293.83	331.04	321.9	345.04	365.04	387.76
0	0	0	11.926	0	3.7022	12.27	41.091	48.656	49.12	25.43	28.473	38.076	48.64	37.812	59.68	67.111	78.667	75.335	89.677	108.69	123.38	165.9	244.97	354.81	485.42	597.94	758.32	904.58	1097.1	1255	1443.9	1615	1838.6	1989.5	2181.3	2401.5	2650.9	2725.2	2850.6	2947.9	3111	3129.9	3286.9	3422.4	3507.1	3555.5	3610.4	3647.9	3693.5
0	3.53	0	0	6.0845	0	0	0	0	0	2.9051	0	4.0121	11.451	42.556	85.609	152.28	217.32	311.29	412.06	477.53	570.08	654.3	798.22	958.76	1078	1281.8	1473.8	1753.3	1988.1	2256.3	2543.9	2839.1	3204.7	3587.8	3813.4	4111.6	4409.1	4635	4910.2	5302.9	5586.6	5748.1	5996.5	6055.4	6044.3	6322.7	6276.8	6577.5	6542.1
16.995	0.6326	0	16.21	0	0	0	0	0	0	0	0	0	0	0	0	0	0	3.0642	0	0	0	0	33.055	45.108	67.413	110.91	142.79	194.29	226.26	257.66	305.24	392.39	524.23	604.58	676.32	661.47	659.46	653.99	829.07	906.34	1044.6	1106.7	1271.4	535.05	605.29	606.96	598.25	687.37	781.72
2.2667	0	0	3.4796	0	6.7261	2.8183	0	0	0	0	0.85552	0	0	0	0	0	0	8.7452	55.412	130.93	252.74	410.84	600.91	841.24	1089.7	1363.5	1703.9	2034	2410.9	2806.6	3317.7	3650.6	4142.7	4417.1	4840.9	5354.4	5462	5744.2	5979.6	6142.1	6351.8	6375	6644.5	6578.9	6819.8	6916.2	6945.2	7000.1	6967.3
0	0	0	7.8307	3.2905	0	1.1013	0.35685	0	0	0	0	8.4446	42.567	119.84	172.49	348.26	461.07	604.51	819.39	987.38	1355.1	1591.8	1629.5	1621.9	2373.5	2703.3	2841.7	3126.8	3836.3	3581.1	3577.5	3808.6	4059.9	4397.8	4603.2	4785.9	4930.7	5090.8	5297.7	5257.1	5319.4	5588.5	5582.6	5600.3	5605.1	5522.7	5620.7	5682.5	5958
15.586	13.111	0	0	0	0	0	0	0	0	0	0	8.3272	41.673	100.69	202.83	337.84	573.03	753.34	930.71	1230.3	1387.6	1707.6	1960	2190.4	2599.7	2695.7	2936.9	3393.1	3857.6	4113.2	4393.9	5008.4	5336.8	5823.9	6122.5	6486.1	6766.4	6972.2	6668.6	7076.1	7015.5	7758.2	7981.1	8149.5	8227.7	8413.7	8335.6	8475.4	8383
19.22	10.796	0	0	0	0	0	0	0	0	0	0	0	26.204	69.04	125.4	201.08	342.78	452.16	591.49	748.09	892.63	1079.7	1263.7	1421.9	1682	1935.5	2181	2497.2	2855.2	3113.8	3526.5	3958.6	4405.1	4808.9	5133	5532	5850.1	6312.6	6497.1	7013.7	7242.2	7529.2	7750.2	7930.1	8118.8	8060.5	8479.6	8696.1	8771.2
16.613	9.5034	2.4026	0	0	0	0	0	0	0	0	0	0	0	0	0	0	0	0	0	0	0	0	0	0	31.35	63.64	141.26	187.41	237.83	366.52	482.49	575.24	684.16	848.87	1052	1211.9	1364.6	1497.2	1658	1789	1827.3	1897.6	2002.3	1979.8	2198.5	2346.4	2464.3	2310.7	2369.3
2.8328	10.834	0	4.3012	0	0	0	0	0	0	10.625	65.685	142.56	250.42	388.03	532.86	723.87	898.57	1078.5	1333.8	1564.9	1651.3	1996.2	2105.9	2495.1	2654.8	2773.5	3109.5	3375.1	3873.3	3986.5	4319.3	4545.3	4753.4	5135.6	5266.7	5810.5	5859.6	6155.4	6277.7	6279.2	6469.7	6691	6678.2	6826.4	6834.5	7271.3	7417.5	7497.7	6947.1
0	1.7724	2.5408	0	4.0157	0.59004	0	4.8719	6.5664	12.737	21.328	18.054	17.592	4.3159	9.2501	4.5048	7.2927	7.6356	5.2647	24.424	6.6092	9.4951	0	0	3.5203	19.613	24.539	43.667	82.913	126.53	202.82	279.56	375.24	471.23	526.88	631.98	746.32	850.09	971.69	1078.3	1137	1251.9	1304.1	1383.3	1419.5	1483.2	1545.9	1577.9	1647.1	1624.8
24.722	2.298	0.55021	1.098	0	0	0	0	0	0	0	0	0	0	23.465	64.632	114.8	200.82	310.97	428.46	588.91	761.34	932.21	1058.4	1285.6	1518.6	1653.8	1939.2	2232.5	2518.4	2806	2912.1	3187.5	3405.7	3684.6	3950.7	4133.9	4401.5	4531.6	4910.7	4714.6	4795.5	4913.8	4999.8	5223.1	5515.2	5124.6	5199	5135.3	5167.1
8.158	4.8611	0	0	0	0.36468	10.268	5.9566	9.6976	0.27006	2.5512	0	6.0815	10.433	16.682	21.259	35.355	56.311	60.235	89.694	105.5	134.87	134.48	213.82	260.04	292.64	331.9	410.71	498.73	567.29	646.56	728.07	795.51	847.28	886.49	931.49	1008.3	1084.7	1132.9	1198.3	1198.4	1270.2	1300.3	1366.5	1354.7	1372.9	1519	1582.2	1628.3	1587.2
0	0	0	14.828	50.027	89.603	121.03	127.72	112.7	136.57	170.02	162.24	196.46	222.63	197.9	227.9	220.56	213.18	238.89	271.89	314.52	346.93	367.23	421.89	458.51	490.21	563.53	604.25	689.32	734.22	784.55	847.68	952.32	1049.6	1083.2	1219.6	1239.6	1291.1	1316.4	1369.2	1453.1	1507.4	1578.9	1790	1815.5	1883.3	1718.3	1635	1665.2	1723.6
0	0	0	4.9388	8.0857	15.907	21.774	34.988	55.674	99.673	197.18	339.19	517.47	739.12	988.5	1171.6	1536.1	1706	2343	2772.4	3180.9	3727.4	3900.1	4812.5	5403.4	5916.1	6438.6	7269.2	7521.1	7907.8	8800.2	9345.6	9746.4	10326	10829	11115	11726	12206	12513	12587	12958	13213	13245	13767	13762	13833	14001	14150	14120	13922
22.267	10.624	0	3.0541	0	0	0	0	0	0	0	0	0	0	0	0	0	0	0.53137	37.189	89.086	159.54	304.73	446.51	646.17	858.98	1114	1416.4	1733.4	2158.7	2598.1	3004	3461.1	3954.3	4421.1	4909.9	5448.3	5877.2	6269.1	6500.6	6355.7	6913.3	7359.6	7567.9	7901	8186	8146.6	8552.2	8627.5	8666.2
0	0	8.1122	5.1225	0	0	3.6746	15.844	0	11.939	1.0865	6.1875	8.187	16.443	7.7057	21.135	23.47	38.189	82.222	167.1	301.29	505.95	807.6	1140.5	1539.2	1891.4	2342.6	2851.6	3405.6	3984.5	4555.1	5011.5	5626.3	6128.2	6618.5	6724.3	7138.2	7892.7	8049.7	8294.1	8483	8644.4	8762.6	9153.4	9140	9107.9	9221.3	9696.1	9550.7	9544.4
0	3.8863	0	0	1.5868	0	10.002	8.8267	0	0	3.282	0	12.16	5.2355	24.398	25.971	20.714	41.213	49.453	69.397	97.584	133	161.67	206.68	277.25	331.92	403.31	501.04	612.9	748.4	992.13	1101.7	1295.4	1509.6	1728.5	1982.4	2235.8	2463.6	2739.5	2928.2	3122.4	3425.5	3594.8	3709.8	3748.7	3950.4	4007.7	4055	4334.5	4266
0	0	5.4551	1.1442	0.48571	7.8727	0	0	1.5753	8.4892	38.425	66.854	110.02	179.91	267.11	326.75	480.33	664.26	857.36	1090.6	1297.4	1548.1	1738.5	2021.2	2072.1	2365.5	2643	2463.2	2836.7	3598.3	3471.5	3849.2	4067.2	4308.8	4546.6	5197.8	5116.8	5506.2	5743.6	5891.7	5980	6115.9	6195.4	6359.8	6509.3	6742.7	6385.9	6512	6513.1	6711.6
8.2088	0.89543	0	5.8009	0	0	0	0.18024	23.771	64.58	119.3	228.46	364.95	516.44	732.6	881.36	1127	1490.9	1820.8	1904.5	2300.9	2656	3030.8	3318.4	3906	4236.8	4609.7	4974.6	5409	5616	5871.1	6205.5	6486.5	6954.5	7124.9	7658.9	7927.6	7913.1	8414.6	8318.7	8518.3	8621.8	8724.1	9002.8	8995.5	9068.4	9135.3	9325.4	9148.7	9089.7
0	0	0	8.9334	3.2359	1.5407	8.8622	14.229	15.962	24.467	53.075	72.409	115.63	133.72	180.25	228.4	279.15	330.03	395.82	439.6	509.18	597.61	639.19	709.09	783.33	840.99	913.95	1082.5	1075.1	1203.3	1209.2	1359.2	1383.5	1429.2	1561.6	1420.2	1566.3	1705.2	1766.7	1805.4	1829.2	1915.9	1938.2	2078.9	1999.7	1941.2	2017.2	2063	1967.6	2090.9
0	0	0	0	10.967	7.4175	17.894	14.364	6.3078	0	21.26	37.46	68.554	91.954	147.62	181.37	228.97	291.28	373.89	467.76	602.57	749.59	936.13	1132.7	1373.1	1627.6	1940.5	2135.1	2453.6	2787.9	3084.4	3455.5	3945.4	4352.1	4823.4	5262.7	5690.5	5836.8	6036.8	6350.9	6546.5	6843.7	7134.1	7448.9	7412.2	8075.7	8043.5	8258.5	8353.7	8585.3
15.961	11.376	0	0	0	0	0	0	0	0	0	0	0	0	0	0	10.247	56.529	100.84	153.54	256.32	359.61	503.57	720.25	846.51	1047	1247.3	1470.8	1671.8	1748	2040.5	2174.3	2467.6	2582.7	2842.2	2923.2	3064	3297.3	3395.4	3507.2	3599.2	3756.1	3838.1	3891.4	3395.3	3435.9	3543	3325.7	3302.2	3300.2
5.5539	0	2.8448	0.80553	0	1.3966	0	1.9133	0	0	1.5138	0	0	10.441	16.988	21.583	40.71	72.354	40.123	136.61	50.433	189.26	231.25	428.28	526.42	686.74	755.86	1143.6	1209.8	1721.5	1986.6	2398.1	2919.6	3493.2	4069.1	4438	5140.7	5364.9	5955.9	6120	6652.4	6993.1	7252.3	7665.7	7760.1	8019.9	8222	8548.1	8794	8958.1
20.058	0	0	4.7222	0	0	0	0	0	0	0	0	0	0	0	26.145	64.199	97.488	148.64	232.16	274.73	363.87	407.12	468.35	555.49	629.24	698.95	794.45	893.09	976.66	1106.6	1200.3	1327.8	1475.2	1669.7	1832.3	2056	2137.6	2348.9	2514.4	2794.5	2904.3	3134.8	3156	3182.9	3230.9	3304.7	3422.4	3467.6	3392.4
0	2.6603	6.1248	0	0	5.1283	0	0	0	0	0	0	0	0	0	12.316	19.344	60.59	188.76	211.24	402.94	431.11	785.03	972.83	1250	1549.3	1222.6	1399.5	2246.8	1995	2294	2657.3	3080.6	3347.6	3677.5	4023.3	4292.5	4574	4859.8	4946.7	5239	5808.1	5767.8	6177.2	6426.5	6587.6	6556.7	6807	6891.5	6936.5
24.438	3.7008	0	0.77455	0	0	0	0	0	0	0	0	15.397	25.604	70.722	115.23	162.32	228.38	332.65	470.36	651.08	829.2	1139.8	1299.1	1558.1	1915.1	2213.4	2422.6	2689	2986	3259.7	3436.1	3760	3692.2	4217.5	4415.4	4674.3	5084.8	5265.6	5391.6	5878.9	6095	6075.4	5848.2	5894.2	5921.3	5968.7	5838	5966	5807.8
6.4707	0.79211	7.3954	0	0	0	0	0	0	0	0.084619	1.7718	0	0	0	25.617	83.77	155.53	304.47	495.78	667.17	930.65	1196.9	1515.4	1873.8	2287.6	2755.8	3184.6	3754.4	4311.1	4793.2	5399.1	5875.8	6197.1	6546.8	7180.1	7554.5	8071.9	8434.7	8725.2	9093.3	9155.4	9366.1	9813.6	9646	9659.9	9612.7	9706.6	9731.2	9588.8
0	0.98259	0	2.7355	0	6.4694	0.54988	9.7452	10.213	6.051	30.434	61.77	80.988	114.3	159.85	188.19	246.58	295.65	346.15	449.11	570.17	659.08	844.8	1027.7	1270.3	1452.1	1595.7	1902.7	2009	2307.4	2486.2	2549.6	2469.1	2766.7	2925	3526.6	3417.2	3554.6	3876.1	4510.2	4188.4	4404.7	4538.1	5185.4	5231.7	5228.7	4961.7	5054.1	5371.2	5565.8
11.554	3.7326	11.802	0	0	0	0	0	0	0	0	0	0	0	0	0	1.4002	17.521	65.645	138.69	209.61	283.25	399.66	507.44	704.15	912.01	1105.7	1351.7	1641.7	1858.6	2246.2	2621.8	2939.3	3369.5	4284.8	4944.7	4568.8	5040	5479.9	5784.9	6319.4	6720.9	7087.9	7278.5	7493.2	7636.6	7842.7	7869	7886.6	8126.3
0	0	2.0604	0	8.9717	11.376	0	0	0	12.015	0	3.0668	7.3755	28.606	38.458	65.836	111.51	196.5	293.2	426.75	526.81	754.94	783.38	905.29	1119.4	1260.2	1387.5	1568.6	1886.9	1992.7	2020.8	2438.7	2827.4	2882.9	3059	3259.6	3457.5	3651.1	3847.3	4118.8	4105.2	4169.8	4301.1	4486.1	4602	4672.4	4707.6	4821.1	4882.1	4937.2
1.3484	0.020957	0	1.3825	0	12.565	0	0	0	9.6311	8.2272	32.974	53.07	96.082	172.36	214.34	287.51	366.46	512.58	737.5	862.01	983.72	1097.3	1223.8	1470.5	1874.6	1807.9	2075.8	2332.2	2622.9	2684.7	3083	3375.6	3493.3	3908.5	4041.2	4410	4746.3	5130.2	5357	5696.3	5861.3	5961.8	6052.1	5988.7	6159.5	6473.9	6477.1	6545.7	6530
16.34	6.3761	0	0	0	0	0	0	0	0	0	0	0	0	0	0	0	26.339	75.993	171.76	331.87	467.82	735.14	1005.7	1430.8	1796.1	2086.3	2637.3	2941.2	3350.4	3930.9	4456.9	4702.5	5068.6	5626.4	5599.6	5750.7	6893.1	7142.8	6959.6	7328.9	7533.4	7718.8	8409.8	8540.5	8679.4	9044.4	9254.6	9339.4	9303.2
0	0	0	0	3.4424	4.7511	13.09	8.7869	11.805	15.34	21.149	19.219	24.018	26.733	28.195	16.211	16.855	23.464	12.859	30.773	31.357	45.201	44.82	53.522	79.738	110.94	139.32	163.99	199.96	248.89	295.28	379.36	482.98	592.4	698.17	853.79	986.74	1211.4	1345.9	1453.2	1558.2	1681.3	1912.7	2037.1	2024.7	2173.5	2317.7	2379.1	2427.8	2506.1
3.1044	12.234	0	3.0586	1.2114	0	0	0	0	14.28	54.851	95.825	142.03	183.01	233.4	283.7	337.97	393.47	467.02	534.27	602.04	727.36	842.36	968.44	1118.7	1307.3	1432	1708.3	2004.8	2282.8	2596.6	2910.8	3150.6	3511	3984.2	4318.9	4594	4991.3	5378.3	5896.1	6194.3	6610.3	6681.9	7207.2	7282	7287.6	7525	7387.7	7401.8	7555.9
0	0	0	0	2.6562	3.175	14.895	20.638	24.219	17.21	30.788	42.55	55.761	84.493	117.55	102.61	127.9	131.16	194.36	232.94	188.25	342.2	307.94	380.43	376	417.55	538.77	608.52	692.2	733.9	782.14	869.73	1008.4	1185.7	1299.9	1569.4	1616.8	1797.3	1832.6	2008.5	2183.7	2223.1	2292.3	2328.9	2398.2	2391.5	2484.6	2596.6	2582.8	2681.4
19.757	9.9747	10.363	0	0	0	0	0	0	0	0	0	0	0	0	18.477	52.178	113.56	195.34	299.09	408.51	555.35	642.07	862.14	1078.7	1234.4	1564.8	1651.6	1799	1817.8	2037.3	2244.1	2392.2	2692.8	2763.7	3001.1	3360.4	3645.6	3712	3742.8	3910.4	4184.9	4422.6	4727.6	4946.2	5000.1	5024.4	5183.3	5254.6	5246.7
20.577	3.8131	0	0	0	0	0	0	0	0	0	0	36.551	88.68	158.71	248.21	338.24	436.38	557.67	654.98	793.45	949.59	1098.5	1296.6	1487.5	1791	2072.7	2367.7	2713.5	3050.6	3320.2	3806.3	4212.5	4643.5	5021.1	5619.5	5930	6320.9	6839.7	7080.3	7504.2	7605.4	7883.2	8219.9	8187.3	8340.4	8191.9	8303.8	8349.1	8692.8
18.032	5.3082	0	3.7105	0	0	0	1.9001	0	8.4334	0	0	0	0	0	0	0	0	0	0	0	12.809	0	47.133	44.133	81.221	122.79	156.35	182.81	214.78	236.03	301.79	449.77	552.78	616.85	558.19	228.68	168.73	118.19	128.14	154.79	195.33	219.44	276.31	357.95	364.31	349.9	340.11	385.07	453.81
0	0	0.19748	0	0	7.6207	12.304	8.7791	11.55	10.452	15.222	19.496	27.648	39.929	35.265	43.098	29.795	35.093	32.722	35.065	31.174	43.919	37.264	34.58	35.281	41.712	49.418	59.621	60.304	88.628	98.188	117.27	144.49	180.13	197.52	215.7	248.26	258.21	286.58	292.66	326.28	324.89	336.35	371.7	383.5	390.61	382.44	386.4	413.22	408.65
0.63427	6.1531	10.132	0	0	0	0	0	0	0	0	0	0	6.9023	30.77	48.789	98.162	159.21	207.07	278.46	349.9	431.78	512.15	649.23	816.14	953.66	1188	1405.8	1590.1	1867.3	2276	2541.7	2880.4	3036.4	3332.5	3589.8	3752	4008.7	4473.1	4470	4679.7	4736.8	4961.3	4996.5	4992	5052	5133.5	5247	5172.8	5207
23.65	9.1438	0	0	0	0	0	0	0	0	0	14.296	1.5803	0.13253	19.815	28.145	59.899	103.08	173.75	233.91	296.84	364.72	482.57	634.76	754.5	1045.9	771.05	916.47	1104.9	1253.9	1515.3	1710.5	2001.8	2150.8	2449.3	2730.1	2946.8	3114	3304.9	3435.6	3809.5	3944.1	4166.5	4288.1	4370.1	4447.8	4564.6	4671.1	4764.3	4753
6.6277	4.9565	0	0	0	0	3.9521	1.0429	0.94688	5.8105	6.8037	0	10.537	18.507	28.432	48.124	37.657	51.143	70.379	105.68	132.81	190.51	250.97	323.16	414.12	528.04	674.33	750.23	850.18	1003.3	1109.3	1231.8	1357.6	1487.7	1543.4	1693.1	1754.6	1899.4	2024.6	2124.1	2290.2	2440.1	2414	2556.6	2619.6	2596.8	2500.7	2677.1	2647.7	2703.1
18.048	18.021	1.3351	0	0	0	0	0	0	0	0	0	0	0	1.1845	11.241	9.4698	40.917	43.486	57.758	73.288	125	137.38	253.77	350.31	392.11	511.48	620.1	809.53	963.01	1152	1261.4	1411.6	1500.7	1738.5	1908.1	2227.1	2615.7	2742.9	2822.3	2954.1	3043.5	3188.7	3166.4	3272.5	3351.3	3433.8	3454	3499.1	3485.5
0	0	0	21.58	14.775	2.0888	0	0	0	0	0	0	0	0	0	0	13.285	0	0	0	35.25	41.329	93.578	154.4	165.57	268	327.31	427.79	578.61	705.92	867.05	1017.9	1181.1	1411.3	1572.5	1797.6	1968.8	2067.2	2260.5	2360.6	2379.1	2556	2641.9	2665.8	2620.7	2673.5	2803.7	2837.2	2825.2	2810
1.7729	0	0	2.8739	6.6887	6.8548	0.04064	8.0883	13.385	38.137	92.201	139.42	224.98	334.16	468.37	732.99	923.42	1024.2	1267.2	1348.4	1539.1	2008.7	2233.7	2574.3	2509.1	2815.1	3088	3524.8	3609.5	4112.5	4142.8	4412.6	4720.5	4908	5222.2	5521.7	5561.7	5876	6167	6559.6	6695.5	6954.7	7113.2	7478.9	7524.1	7698.1	7845.6	8005.8	8174.7	8320.6
4.4652	1.2856	0	8.4403	0	0	0	7.423	5.1218	2.058	9.7986	2.5983	7.9707	4.8103	1.7044	5.5429	11.068	12.711	24.41	42.785	54.401	66.624	77.975	79.622	101.45	127.34	137.38	162.15	176.92	220.76	230.82	252.84	301.96	304.81	331.23	356.37	320.92	353.92	358.13	388.85	406.89	473.94	472.46	492.69	522.21	527.7	542.75	592.77	590.39	617.05
22.903	5.3236	0	0	0	0	5.6972	0	0	0	0	0	5.6686	16.931	17.462	48.065	71.021	142.18	219.68	330.89	483.36	635.38	837.26	1025.9	1273.1	1508.4	1777.2	2107.5	2441.1	2765.8	3061.6	3526.9	3851.6	4303.4	4602.6	5017.9	5262.5	5707	6036	6138.3	6447.5	6656.7	6865.2	6981.1	7038.9	7185.6	7342.7	7439.4	7463.5	7586.7
0	2.9829	0	0	3.2117	4.3716	0.53931	6.9103	8.9766	3.304	10.526	10.216	18.868	19.715	20.444	17.107	23.21	19.358	25.663	25.242	45.798	67.76	114.84	209.65	356.78	517.16	661.8	826.81	1066.2	1294.6	1549.1	1761.6	2054.9	2348.8	2595.4	2953	3090.9	3468.7	3728	4014.9	4240.5	4339.7	4515.9	4619.8	4915.5	4982.4	4958.8	4993.6	5131.1	4968.9
0	10.034	0	1.3727	0	2.2852	0	0	0	0	0	0	0	0	0	0	0	0	0	2.6972	0	4.5049	10.285	0	8.6486	7.479	8.9875	24.515	18.678	31.126	42.186	69.781	73.331	80.236	81.354	90.299	90.547	95.181	112.53	135.58	132.4	138.66	156.67	149.18	158.44	148.34	169.61	160.39	182.64	169.31
1.2344	0	0	0	3.3987	5.6647	4.3399	0	9.7077	5.1385	3.2252	20.111	22.434	35.917	51.136	73.447	91.844	131.79	220.28	318.89	450.76	610.65	817.32	1019.9	1229.9	1453.5	1802.5	2070.5	2510.2	2803.5	3170.2	3535.3	3843.9	4167	4429.7	4945.1	5345.4	5757.2	6172.2	6624.7	6692.3	6828.7	7055.1	7291.9	7345.6	7512.5	7596.8	7851.8	7907.2	8340.5
21.102	10.165	0	0	0	0	0	0	0	0	0	0	0	0	0	0.23826	14.981	44.592	114.3	219.16	334.59	441.62	590.86	777.09	952.95	1065.5	1314.9	1520.7	1904.1	2091.7	2417.7	2704.7	2974.3	3319.5	3500.7	3795.2	4026.9	4310.2	4745.9	5050.1	5297	5168.3	5425.8	5499.4	5501.4	5634.3	5592.7	5570	5737.3	5832.6
18.974	4.5587	0	1.5624	0	0	2.1419	0	17.61	74.246	150.17	242.95	382.24	505.55	659.71	848.26	1057.2	1456.3	1618.4	1872	2280.9	2573.4	2806.5	3077.3	3389.5	3822.5	4393	4571.4	5235.2	5191.7	6199.6	6601.4	7029.4	7359.3	7910.9	7962.9	7404.5	8711.8	8828.5	8776.5	8372.7	8548	8646	8490.9	8486.4	8604.6	9108.5	8737.3	9661.3	9881.2
0	2.0462	0	4.42	5.5892	0	0	0	0	0	3.9438	0	2.6854	4.4696	38.68	74.099	82.447	116.44	167.3	291.84	358.32	472.41	570.09	696.25	760	864.9	824.8	1126.6	1210.5	1369.8	1510	1616.1	1735.1	1878.2	2129.4	2173.6	2256.4	2446.3	2541.1	2763.2	2804.5	2901	3018.3	3114.4	3133.5	3294.2	3285.7	3382.1	3400.8	3511.8
0	0	0	6.3808	8.6542	0.91918	7.8033	5.2931	19.647	22.925	15.942	23.729	23.35	23.586	27.046	21.25	19.741	23.931	21.276	25.31	19.17	26.115	24.305	22.724	35.63	42.623	38.878	42.392	37.048	38.827	50.062	52.183	66.42	64.628	71.287	65.638	70.641	85.85	91.271	98.275	99.995	108.5	113.37	124.11	121.18	119.11	133.11	127.74	136.96	134.06
0	0	4.8302	2.8231	0	1.6749	20.357	25.82	34.893	32.983	40.753	37.817	50.042	72.415	78.245	87.807	115.82	184.69	256.28	373.18	492.33	650.99	857.94	1069.1	1315.7	1585.5	1887.3	2131.3	2365.9	2650.6	2909.9	3118.2	3456.7	3673.6	3936.7	4198.6	4237	4459.1	4623.2	4857.6	5062.9	5002.4	5036.7	4930.3	5285.4	5323.3	5455.2	5439.8	5268.2	5493.5
37.732	13.884	1.9186	0	0	0	0	0	0	0	0	0	0	0	0	0	0	0	20.219	38.312	62.214	130.53	196.63	309.91	440.5	559.24	830.14	958.09	1277.7	1415.8	1721.5	1849.9	2211.4	2583.1	2836.1	3125.3	3424.2	3692.4	4226.1	4616.9	4583.2	4599	4807.5	5032.6	5369.6	5648	5710.2	5701.9	5640.1	5677.8
6.5021	3.0037	4.6258	0.22999	0	0	0	14.593	8.1963	25.973	19.059	18.153	4.2129	20.458	12.957	14.614	0	0	0	0	0	0	0	0	0	0	0	0	0	0	0	0	0	0	0.44819	0	0	18.411	16.272	12.664	14.132	13.194	18.265	20.595	30.295	25.086	34.173	24.404	20.3	25.229
3.7325	6.9131	0	0	0	2.8429	0	0	0	15.196	30.373	107.96	208.54	325.04	454.3	575.82	699.61	890.36	1073.1	1251.4	1435.9	1517.4	1735.1	1856.2	1940.3	2081.7	2317.3	2374	2554.1	2714.2	2927.2	3007.7	3212.8	3315.4	3439.9	3603.9	3672.9	3755.8	3639.8	3833.1	4012.4	4054	4039.3	4130.7	4099.1	4187.2	4135.2	3978.5	4102.8	4036.2
0	0	0	11.327	13.287	3.54	14.773	0.88699	31.626	8.9045	21.402	11.474	31.753	31.231	41.189	42.232	58.945	65.967	81.063	96.562	130.8	157.63	240.11	315.98	430.06	558.54	706.79	918.03	1193.9	1553	1681.5	2089.9	2443.7	2907.9	3357	3711.6	4254.8	4613.3	5104.6	5317	5523.2	5847.5	6250.8	6151.6	6458.7	6591.6	6726.6	6726.8	6993.7	7129.9
20.538	7.2974	0	0	0	0	0	0	3.2635	0	0	0	0	5.765	15.026	36.641	41.705	58.883	74.59	118.88	128.3	172.1	181.6	214.97	256.54	324.83	376.92	444.01	528.83	609.81	703.67	724.94	906.57	968.17	1238.6	1341.5	1496.7	1606.3	1701.3	1844.9	1944.4	2060.4	2120.3	2129	2100.8	2229	2257.1	2314.6	2266.2	2411.7
37.569	19.435	4.0564	0	0	0	0	0	0	0	0	0	0	0	0	0	7.3127	43.687	77.055	149.32	235.88	333.92	472.63	640.74	849.16	1065.9	1271.2	1570.8	1886.5	2210.2	2557	2972.7	3402.7	3745.9	4209.9	4628.8	4848	5345.7	5696.7	5914.4	6307.7	6514.9	6854.6	6932.5	7354.6	7657.4	7923.8	8112.5	8166.7	8207.6
20.647	5.8957	0	0	0	0	0	0	0	0	0	0	3.7235	0	28.971	52.785	101.44	166.22	255.93	374.66	509.67	724.34	909.05	1179.4	1444.6	1743.7	2049.2	2515.7	2830.1	3307.4	3718.1	4112.3	4512.1	4817.1	5172.2	5550.6	6049.8	6803	6944.5	7435.8	7394.9	8035.6	7925.9	8146.8	8401.6	8462.9	8970.3	9029.2	9279.6	9390.3
6.0512	7.8586	2.6424	4.8018	0	0	0	0	0	0	0	0	25.686	64.411	107.03	169.36	247.53	326.33	434.14	523.4	637.48	722.95	720.7	742.06	936.18	1083.4	1225.6	1457.5	1692.8	2017.4	2300.9	2513.1	2839	3009.5	3299.7	3514	3863	4170	4399.3	4597.5	4824.4	4927.6	5104.4	5171.6	5282.2	5424.8	5586.6	5649.2	5668.1	5764.7
0	0	0	5.1172	0	5.8823	7.8905	1.8698	4.0181	0	19.491	10.131	0	0	0	10.249	47.004	58.942	78.843	98.38	106.44	126.53	132.98	210.4	250.09	323.59	430.9	595.58	798.11	1020.5	1257.4	1605.7	1950	2105.9	2403	2808.7	3191.4	3450.7	3838.1	4077.3	4344.5	4781.3	4783	4966.7	5207.6	5387.7	5563.6	5633.8	5643.7	5585.7
0	0	0	3.7171	10.207	37.095	46.738	74.904	68.706	75.964	114.02	105.08	109.34	107.49	127.13	155.32	237.19	331.1	458.84	647.58	817.49	1002.6	1263.1	1593.3	1841	2121.9	2380.9	2845.4	3210.9	3485.3	3702.9	4001.8	4421	4744.7	5095.9	5160.8	5893.5	5773.4	6069.9	6268	6499.4	6628.6	6972.4	7234.5	7055.6	7591.4	7451.6	7595.5	7542.3	7566.8
0	0	0	0	0	1.7568	12.137	15.927	12.388	4.9117	14.029	20.513	22.021	31.268	31.745	37.065	28.931	45.489	55.248	84.167	119.24	169.1	207.46	270.88	328.59	424.46	516.24	613.49	738.45	889.5	1011.1	1154.2	1319	1431.1	1567.9	1671.7	1828.4	1881.8	2023.8	2103.4	2181.4	2248.8	2293.1	2358.5	2349.5	2482.2	2461.9	2515.6	2503.8	2535.5
0	0	0	9.5962	8.5598	0	0	0	0	0	0	0	0	0	1.4382	1.043	9.3373	26.083	95.036	196.97	340.74	513.31	777.31	1014.4	1219.3	1635.8	1939.2	2346	2780.7	3304.9	3844.3	4339.7	4960.5	5304.5	5992.1	6400.7	7091.2	7721.7	8048	8728.6	9161.4	9642.2	9731.5	9866.4	10394	10743	10994	11207	11236	11448
3.7153	0	0	0.60247	1.5445	0	10.904	14.758	7.3128	14.386	21.639	38.851	55.907	87.811	145.86	198.19	261.73	308.63	496.19	723.26	769.13	892.21	1239.3	1485.8	1873.3	2181.2	2661.9	2943.6	3254.6	3294.6	3776.4	4202.9	4522.3	4861.7	4846.4	5298.5	5678.9	5920.6	6221.3	6212.7	6645.6	6656.8	6836.1	7082.1	6866	7110.7	6906.9	7209.3	7290.9	7548.5
0	0	0	0.87747	7.4745	0	7.4803	6.3943	11.615	11.09	6.5717	13.575	13.514	10.967	18.911	20.013	30.923	46.227	68.651	99.62	130.03	180.07	222.64	285.11	359.61	494.2	577.41	688.46	845.29	1022.7	1195.2	1386.6	1568.3	1798.4	2041.8	2171.5	2424.9	2626.7	2821.6	3017.3	3233.9	3384.9	3646.6	3897.8	3977.6	3983	4048.2	4344.7	4166	4240
9.8322	0.082018	0	0	1.9321	0	4.7401	10.637	10.145	5.8238	3.8267	11.097	19.814	26.507	36.412	50.628	97.753	178.72	262.4	411.98	533.43	719.54	889.53	976.92	1250.7	1450	1598	1805	1964.7	2159.6	2324.6	2508.2	2695.8	2818.1	2987.4	3153.4	3311.1	3430	3476	3511.9	3530.1	3459.3	3494.4	3554.7	3510	3562.6	3702.3	3718.2	3700.5	3661.1
0	0	0	0.10553	4.7698	9.4384	4.1214	22.303	31.698	24.565	13.817	26.723	28.953	33.61	25.976	53.008	45.422	59.768	70.644	98.544	137.42	165.94	210.68	276.73	370.73	446.52	566.03	684.28	809.63	935.28	1086.6	1217	1345.7	1456.4	1605.1	1799.9	1955.1	2083.5	2205.5	2352.6	2431.9	2481.1	2578.6	2779.2	2859.2	2847.4	2923.6	2927.3	2867.6	2946.3
6.0703	12.967	0	1.5561	0	0	0	0	0	0	0	0	6.5421	27.604	53.348	78.953	114.48	127.61	165.24	184.43	233.56	255.75	295.22	306.14	378.6	448.73	501.55	608.7	726.64	921.37	1027.5	1177	1342	1512.9	1706.1	1862.7	2027	2207.3	2348.1	2451.4	2571.7	2761.8	2862.2	2976.1	3043.4	2956.4	3033.6	3053.8	3065	3075.7
28.92	2.2352	0	0	0	0	0	0	0	0	0	0	0	0	0	0.046829	10.248	30.934	50.296	67.07	98.87	117.81	158.61	220.03	372.44	456.98	593.05	723.7	967.86	1137.1	1323.1	1511	1708.7	2062.8	2365.1	2526.3	2661.7	2868	3166	3198.7	3399.9	3499	3686.3	3864.2	3842.3	3979.7	4174.3	4060.7	3418.5	3262.2
5.2171	4.346	2.5568	0.54784	0.25395	0	0	0	0	0	0	0	0	0	0	0	0	0	0	0	0	17.196	30.737	86.156	146.48	221.99	309.02	410.1	530.34	631.81	669.55	762.73	921.22	1039.8	1124.7	1241.8	1270	1379.1	1385.5	1540.4	1642	1718	1869.9	1925.2	2009.8	2022	2006.2	1991.7	2043.6	2129.9
13.562	0	0	0	3.7243	1.2947	0	18.316	31.17	39.495	91.152	97.398	129.67	109.69	115.75	149.24	151.5	178.52	201.89	208.25	227.24	232.97	251.37	293.12	400.26	540.03	665.66	910.33	1169	1463	1808.1	2166.2	2547.7	2960.7	3412.7	3853.7	4324.7	4940.4	5452.6	6407.2	6129.2	6399.9	6735.3	6748.1	6671.3	6952.1	6973	7068.6	7068.9	6978.5
21.853	6.9911	0	0	0	0	0	0	0	0	0	0	0	14.035	48.735	77.843	132.65	228.28	336.33	487.99	691.85	1163.8	1453	1573.3	1845	2223.8	2487.9	2875.4	3257.7	3655.7	3926.3	4227.5	4596.2	4959.1	5375.2	5686.8	5904.4	6102.3	6400.5	6667	7088.5	7245.1	7534.3	7607	7607.8	7937.7	7754.5	7894.4	8058.5	7969.7
0	7.882	0	0	0	3.3982	10.738	10.071	9.8143	2.6836	5.9278	22.237	4.3459	13.064	5.9085	13.434	31.326	51.265	98.725	170.03	212.33	275.31	384.29	501.43	640.71	802.31	1081.5	1310.7	1346	1559.3	1753.1	2005.1	2168.3	2524.1	3316.9	3024.9	3317	3472.4	3510.8	3575	4031.7	4109.7	4157.3	4142.9	3881.2	4321.1	4384.9	4370.9	4786.2	4070.3
32.029	12.996	0	1.3072	0.19097	0	0	0	0	0	0	0	0	0	0	0	0	0	0	0	0	0	0	0	0	0	40.88	118.21	233.42	404.54	575.92	808.93	1106.2	1444.4	1773.1	2093.1	2470.4	2720.9	3070	3379.4	3659.6	3952	4202	4447.7	4377.4	4664.7	4582.4	4850.2	4773.8	4856.6
20.054	6.3514	0	0.52324	0	0	0	0	0	0	0	0	0	17.198	47.609	77.111	109.26	148.61	212.78	265.07	501.13	440.47	780.55	669.91	757.57	894.77	1015.6	1102.6	1211.3	1340	1454.1	1649.2	1776	1805.6	1964.8	2061.3	2185.6	2350	2425.1	2488.4	2529.7	2613	2723.9	2744.7	2759.8	2816.2	2872.9	2861.5	2786.8	2847.7
4.3758	0	0	2.956	0	0	7.4074	5.616	4.3073	5.0908	10.813	12.81	5.1756	6.3422	7.4558	3.6392	9.488	9.1171	0	6.4406	5.8566	7.7343	4.9001	9.3028	16.129	11.029	13.67	12.695	14.087	10.378	3.8538	8.6209	16.711	10.14	13.921	4.3108	3.4835	1.7397	0	0	0	9.8101	7.0112	11.812	4.0085	24.084	10.95	14.005	22.406	28.206
44.022	15.018	5.2268	0	0	0	0	0	0	0	4.3055	24.973	53.521	68.707	120.79	162.09	211.65	247.62	302.3	328.38	324.86	340.3	386.76	463.18	528.11	593.96	675.11	730.17	853.92	904.84	963.88	1077.1	1142.3	1096.3	1093	1213.1	1268.2	1340.1	1391.9	1431.1	1418.5	1448.8	1640.6	1670.9	1700.8	1660.5	1640.9	1717	1708.1	1819.9
28.335	10.89	7.2546	0	0	0	0	0	0	0	12.675	16.185	40.482	86.037	131.53	217.16	277.79	383.24	510.74	640.68	824.38	1029.5	1181	1592.4	1952.6	1935.5	2098.8	2603.8	2970.3	3127.3	3523.9	3496.2	3886.7	3973.6	4256.4	4422.5	4549.5	4593.5	4756.3	4865.1	4901.8	4864.8	4962	5202.6	5260.1	6504	6346.2	5223.5	5384.5	5270.5
0	0	0	0	3.4288	0	20.825	17.843	21.026	24.653	47.873	71.233	110.69	157.83	239.06	320.75	457.62	548.28	658.56	818.16	991.33	1174.9	1425.2	1497.1	1782	1945.5	2183.5	2463.4	2741.7	3101.5	3386.9	3737.2	4007.2	4405.8	4783.9	5231.8	5574.5	6033.7	6463.6	6863.3	7283.3	7473.8	7837.5	7872.9	8152.7	8533.4	8607.4	8605.3	8637.7	8856.9
0	0	0	6.1842	2.3684	1.6668	1.0029	1.4566	5.8293	0	9.7091	21.166	26.92	30.039	61.074	81.421	120.24	170.26	217.66	223.8	271.1	337.65	447.09	571.55	714.24	803.4	1125.5	1411.2	1711.6	2046.8	2395.6	2884.3	3429.3	3896.2	4381.7	4869.2	5232.6	5874.3	6064.7	6524.2	6813.2	7178.5	7642	7905.1	8057.2	8047.7	8424.7	8622.7	8420.1	8809.8
0	0	0	10.523	0	0	6.339	10.51	0.64291	4.4737	5.1324	8.3592	17.543	15.307	10.808	0	0.41779	1.6415	0	0	0	0.84971	0	6.3257	8.0335	16.164	9.6671	20.432	34.185	62.094	78.172	107.46	166.74	218.81	279.64	347.2	400.84	487.46	534.73	590.89	674.1	717.73	763.34	818.25	817.6	864.94	899.67	930	960.42	980.54
26.404	18.966	0	0	0	0	0	0	0	0	0	0	0	2.4244	14.358	55.297	109.46	188.54	282.57	430.07	580.53	835.92	1048.7	1324.1	1578.3	1814.5	2145.1	2384.5	2599.6	2889.8	3009.1	3465.7	3651	3995.2	4350	4820.6	5325.9	5772.7	6003.4	6244.6	6079.6	6637.4	6839.5	6855.6	6928.4	7073.5	7320.4	7339.8	7526.7	7539.8
20.508	0	6.3273	0	15.436	0	0	0	0	0	0	0	0	0	0	0	4.2852	23.414	79.794	109.78	0	0	0	0	10.542	199.24	336.43	574.48	431.3	546.6	771.8	955.82	1243	1448.6	1749	1989.6	2311.3	2721.1	2907.9	3168.2	3305.1	3517.3	3700.8	3934.5	4052.9	4103.1	4253.2	4343.3	4421.7	4367.3
0.93936	16.6	0	0	0	0	6.6211	0	0	0	0	10.175	28.611	22.859	19.343	60.115	124.08	141.7	195.65	204.35	265.41	312.45	352.49	421.48	475.53	534.18	612.44	678.63	728.03	924.61	982.57	1021	1068.1	1174	1268.7	1363.1	1408	1403.8	1482.4	1528.6	1654	1784.8	1861.5	1959.8	2024.7	2079.4	2118.8	2155.3	2181.3	2281.2
7.3864	7.6956	0.88948	0	0	2.9718	0	2.4231	0	0	0.90045	0	6.9538	4.0945	6.7255	7.0488	5.8235	9.478	5.6376	10.771	10.644	16.524	22.004	10.142	14.147	15.28	12.803	28.756	30.536	58.232	92.858	133.18	156.95	277.37	330.16	459.27	575.01	665.57	777.19	849.15	924.13	1005.8	1016.2	1048.2	1199.5	1257.9	1238.8	1236.2	1359.4	1372.4
[truncated: 78 more columns]
