# Supplementary material for: Limits on information transduction through amplitude and frequency regulation of transcription factor activity
Source: eLife. 2015 May 18;4:e06559. doi: 10.7554/eLife.06559 (PMC4468373; doi:10.7554/eLife.06559)
Supplement: Supplementary file 1. — Raw single-cell time-trace data for HXK1 (15259 cells), SIP18 (21242 cells), pSIP18 mut A (18203 cells), pSIP18 mut B (17655 cells), 1× reporter diploid (21236 cells), and 2× reporter diploid (19222 cells). The data are also available from Dryad Digital Repository (Hansen and O'Shea, 2015). DOI: http://dx.doi.org/10.7554/eLife.06559.014 [file elife06559s001.zip › source_data/2x_SIP18_HXK1_DM_70min_690nM.txt]

0	0	0	6.584	5.7367	44.922	30.137	22.959	72.146	52.355	140.81	178.65	207.57	204.43	178.41	245.09	267.35	340.6	345.89	394.49	456.11	546.75	576.14	665.92	583.21	580.15	606.04	720.08	782.3	989.3	1100.4	1351.5	1591.6	1904	2230.2	2472	2957	3131.7	3528.4	3312.3	3803.9	3354.9	3610.4	3749.6	3894.4	4033	4172.4	5002	4264.4	4909.2
7.5012	0.1071	0	2.2631	0	0.10924	1.3378	4.4941	6.3318	11.996	13.477	15.455	21.2	59.179	106.63	170.19	249.8	364.83	522.93	722.48	908.63	1151.3	1438.3	1736.5	2084.1	2468.6	2963.2	3518.7	4036	4434.5	5215.3	5855.5	6406	7163.8	7797.5	8499.8	9032.8	9421.9	10069	10724	10986	11437	11803	12046	12417	12614	13059	13461	13051	13408
0	0	0	3.5513	17.123	19.095	15.867	27.826	22.664	34.613	53.193	85.82	141.01	172.63	248.07	304.99	380.89	458.41	546.42	614.08	814.36	892.92	1066.4	1295	1574.4	1825.8	2045.4	2338.7	2656.5	2807.7	3039	3328.5	3644.1	3845.2	4151.9	4382.6	4769	4829	5201.8	5471.4	5631.7	5791.5	6100.6	6135.7	6423.5	6370.1	6612	6783	6786.8	6871.6
0	0	0	5.8496	2.6005	13.664	14.812	20.71	21.165	21.146	22.681	30.407	29.932	42.119	75	115.57	173.61	263.47	399.43	553.74	720.88	852.99	1051.1	1280.5	1491	1699.9	2016.9	2247.3	2453.7	2731.1	2987.6	3174.1	3493.5	3796.8	4195.8	4450.8	4666.3	5156.5	5461.3	5668.6	5905.6	5957	6339	6575.6	6892.3	7063.3	7099.1	7425.8	7473.6	7424.7
16.601	6.8881	2.6592	0	0	0	0	0	0	0	22.017	44.562	80.067	123.33	162.13	221.59	273.82	305.79	374.86	446.88	493.78	577.39	632.09	687.1	738.59	841.25	970.09	1083.7	1217.2	1384.5	1495.4	1671.7	1855.5	2060.2	2211	2336.3	2495.2	2673.6	2825.1	2935.2	3127.9	3192.5	3314.8	3478.8	3460.5	3493.6	3533.1	3590.7	3654.8	3725.1
17.911	0	0	0.53538	0	0	0	0	13.488	12.837	27.364	37.955	59.531	94.14	161.98	217.26	272.86	446.71	634.38	846.75	1055.4	1343.6	1765	1922.5	2183.2	2854.7	3222.9	3444.5	3802.8	3842.1	4521.3	4411.4	4584.5	4995.8	5143.5	5447.4	5804.1	6233	6213	6506.9	6387.8	6734.8	6914.6	6951.5	7178.3	7352.6	7430.8	7467.7	7480.1	7555.8
0	0	2.6877	9.9698	3.4417	7.0336	0	0	6.24	21.7	11.989	21.576	39.522	68.201	120.11	184.61	310.32	424	518.22	606.78	760.01	889.35	1026.8	1143.8	1250	1449.5	1632	1759.3	2053.3	2288.4	2453	2666.6	2989.2	3222.1	3382.2	3761.7	3922.2	4110.1	4364.4	4571.6	4910.2	5014.9	5237.7	5277.5	5486.7	5502.8	5642.8	5677.9	5879	5922.8
0	0	0	3.5785	0.6165	0	13.008	23.92	39.643	95.079	145.5	239.25	381.59	581.3	781.04	1140.3	1472.5	1835.9	2211.8	2520.3	2928.4	3321.4	3730.2	4048.3	3673.9	4443.4	5003.8	5066.2	5398.7	5796.4	6139.1	6352.4	6431.9	6925.3	7230.1	7675.5	8053.7	8329.6	8643.4	8879.8	9333.8	9291.1	9521.7	9517.3	9671.3	9555.8	9815.4	9827.6	9799	9898
0	0	0	6.2706	7.3074	21.326	16.185	18.826	21.639	40.914	35.838	44.261	48.574	66.313	93.295	122.24	151.1	221.09	246.89	343.46	433.61	541.07	586.7	818.39	1011.3	1239.7	1249.6	1712.3	1762.5	1727.4	2140.8	2315.5	2487.2	2709.5	2922	3285.8	3421.5	3625.1	3767.8	3949.6	4143.8	4514.7	4366.9	4587.8	4680.8	4886.6	4939.4	4969.8	5135.3	5324.2
0	0	0	6.4314	6.5903	8.5512	14.607	18.216	24.441	26.231	42.058	48.505	69.827	105.44	190.41	284.58	404.61	561.65	700.16	920.88	1156.2	1429.5	1778.6	2147.4	2465.8	2908.2	3252.2	3729.2	4282.6	4711	4767.3	5570.2	5602.9	6106.7	6707.5	7508.9	7612.8	7978	8471.3	8693.3	9001.4	9433.4	9458.4	9823.2	10154	10451	10446	10748	10989	11006
0	0	0	4.6637	5.1253	11.854	5.8777	2.2043	17.235	13.704	19.702	0.41402	15.184	23.04	45.321	51.416	80.606	116.96	167.65	254.48	306.75	377.86	487.3	533.17	642.27	759.72	874.73	984.2	1067.7	1175.1	1296.6	1419.8	1617.1	1785.9	1957.7	2064.9	2232.6	2400.2	2509	2696.9	2908.9	2927.5	3091.9	3144.4	3286.6	3226.1	3102	3314.1	3407.6	3358.8
0	4.7787	3.5076	8.1878	0	0.80767	0	5.1939	0	19.052	14.893	20.265	23.152	21.528	36.689	46.468	90.713	147.52	240.88	351.99	494.82	679.72	879.67	1135.8	1354.4	1600.7	1954.6	2225.5	2573.3	2917.3	3168.7	3529.6	4075.6	4431.3	4832.7	5403.4	5481.4	6092.6	6429	6605.8	6896.6	7251.6	7344.4	7467.8	7719.4	7682.3	7787.8	7810	7814.6	7924.6
9.3075	0	1.5384	0	0.58898	0	0	0	3.2273	3.0996	0.82749	0	0	0	0	0	0	0	10.478	23.466	39.071	65.23	75.342	111.97	122.45	142.35	199.58	221.85	220.09	241.85	308.14	387.94	462.01	483.92	614.36	671.74	813.62	890.08	946.81	1061.9	983.43	1116.8	1098.8	1190.7	1211.1	1282.9	1306.2	1361.2	1400	1318.3
0.26683	12.149	0	0	0	0	2.7768	3.9066	1.8606	1.398	0	0	13.284	13.718	69.707	127.95	213.88	331.91	486.58	638.64	859.02	1122.1	1413.2	1776.1	2051.8	2381.1	2813.2	3192.4	3431	4236	4420.9	5166.4	5797	6454.3	7235	7927.8	8559.9	8972.9	9701.7	9966.7	10586	10927	10954	11503	11696	11773	11759	11264	11694	11700
8.7051	13.584	0	0	0	0	0.63057	0	0	0	0	0	0	0	0	0	41.411	77.508	201.45	335.82	562.64	643.81	1102.3	1218.4	2007.1	2314.1	2879.6	3554.4	3282.3	4424.4	4812.1	4334.7	4808.7	5241.5	5708.6	6102.1	6476.6	6579.7	6893.5	7148.8	7686.3	7884.5	8164.8	8510.2	8287.4	8520.1	8487	8815.3	8915.9	8709
0	0	2.5489	0	0	38.583	24.453	22.698	28.561	43.393	30.893	30.072	20.265	0	8.1367	0	0	0	6.42	9.6001	0	0	0	0	0	0	0	0	66.78	103.72	200.51	337.53	451.14	618.41	697.31	963.82	1066.2	1207.8	1362.3	1408.4	1516.4	1594.9	1787.6	1935.9	2104.2	2238.5	2269.7	2339.4	2433.9	2391.7
0	0	1.2054	1.6412	7.7435	2.6605	1.0252	8.7259	11.62	11.125	17.649	20.029	35.99	72.458	108.59	178.98	222.66	309.97	402.07	486.89	599.29	691.63	811.33	852.2	1009.2	1120.7	1363.7	1439.8	1610	1908.5	2184.2	2281.9	2458.5	2686.1	2878.6	3053.3	3374.4	3727.2	4024.9	4343.5	4478	4589.5	4605.3	4650.1	4793.7	4893.6	4880.7	4943.5	4982.6	5021.4
0	0	0	2.2862	2.073	14.462	6.1207	12.153	8.2022	12.458	23.574	24.312	28.063	35.65	26.809	7.892	0	0	0	0	0	0	0	0	0	0	0	0	0	0	0	12.79	71.564	114.15	158.6	234.41	301.61	406.23	543.45	665.58	795.06	912.03	1071.1	1270.5	1422.3	1499.4	1655.7	1723.5	1776.6	1925.8
26.702	4.5011	0	0	0	0	0	0	0	0	0	0	9.0815	28.449	62.699	93.525	134.12	196.37	315.69	369.33	449.43	578.89	735.13	1034.9	1293.6	1694	2085	2528.7	3062.4	3558.9	4186.3	4730.8	5325	5836.1	4854.9	5496	5659.6	6085.5	6620.5	6976	7270.8	7255.5	7572.3	7900.7	8422.6	8238.1	8382	8544.1	8558.8	8574
30.251	13.43	0	0	0	0	0	0	0	0	0	0	0	0	0	0	10.54	16.346	50.487	87.343	146.83	224.62	292.65	383.52	481.78	599.46	674.07	738.98	839.78	916.71	1014.9	1078.7	1214.8	1281.6	1384.9	1467.3	1547	1520.9	1634	1656.2	1641.2	1657.5	1680.8	1732.6	1743.4	1744.7	1708.1	1737.4	1736.8	1782
0	0	0	0	0	8.8933	13.98	2.1457	7.418	35.631	67.472	117.81	152.3	208.65	266.59	357.62	459.5	629.01	853.89	1108.5	1490.9	1922.2	2406.9	2988.7	3651.1	4372.9	5027.1	5765.9	6673.1	7263.3	8504.9	9288.9	10259	11721	12165	13072	13963	15025	15336	16239	17181	17466	18254	15243	18906	19099	19402	19863	20122	20203
0	0	3.3109	1.9689	5.326	0	4.3744	13.046	20.505	7.8295	13.436	26.805	24.678	43.947	60.687	104.6	172.68	328.58	523.18	699.15	949.11	1291.1	1558.1	1959.1	2332.5	2749.1	3167.9	3310.4	4270.5	4890.1	5452.7	5889.5	6147.9	7095.1	7487.6	7978.2	8357.3	9073.7	9401	8872.9	10001	10724	9766.7	10298	10464	10309	10853	11175	11232	11471
0	0	0	0	8.7458	6.3766	5.7089	11.318	12.465	0	0.89817	0	0	0	0	0	0	0	17.413	44.771	138.43	227.82	375.18	581.21	769.79	1035.4	1283.8	1502.2	1794.7	1929.9	2344.3	2792.4	2831.9	3155.5	3457.6	3720.7	4026.5	4280.8	4450.9	5767.2	4763.2	5024	5085.6	6344.6	5243.4	5413.9	5507.1	5566	5539	5675.1
9.3488	12.573	0	3.0623	0	0	0	0	0	0	0	0	21.475	46.272	72.515	133.13	201.1	258.33	257.97	400.7	513.03	583.33	546.84	508.88	681.11	535.2	902.47	1049.6	1193.2	1445.6	1564.7	1393.4	2130.3	2343.9	2718.1	3030.4	3400.7	3603.5	3959.8	3499.7	3760.8	3860.4	4757	5093.2	5156.6	5330.5	5226.9	5190.1	5358.2	5378.9
0	0	0	61.218	95.906	43.697	75.16	97.534	105.92	122.2	124.09	125.93	120.61	153.71	144.99	137.66	163.52	148.69	180.64	216.09	293.26	320.83	420.16	535.01	643.21	772.17	958.67	1148.2	1414.6	1655.1	1994	2306.5	2748.6	3171.7	3599.5	4152.1	4697.3	4927.9	5353.8	5677.3	6039.1	6470	6692.3	6959.5	7112.7	7501.8	7598.5	7633.4	8021.5	8081.7
0	0	0	0	11.971	4.7735	6.5062	2.8279	9.4625	9.8017	11.486	8.2784	21.038	12.266	37.968	42.944	82.267	93.803	124.79	155.09	199.68	289.98	344.04	429.23	526.49	602.82	692.23	792.56	884.68	1041.1	1110.5	1306.2	1490.4	1660.4	1866.4	2102	2290.1	2470.5	2644.1	2886.3	3117	3310.4	3544.9	3536.9	3777.6	3767.4	3844.9	3974.6	4014.2	4173.3
30.315	11.129	0	0	0	0	0	0	0	0	0	0	0	0	0	0	0	0	0	0	0	14.141	29.753	53.57	70.263	83.599	106.37	135.22	197.78	301.83	395.11	548.53	671.17	830.76	1038.1	1257.2	1435	1590.1	1790	1934	2045.2	2185.5	2316.9	2441.5	2514.9	2575.4	2635.9	2720.9	2798	2778.2
0	0	0	0	5.6944	20.736	31.745	27.815	44.824	68.172	115.55	134.39	176.27	231.06	261.72	301.45	354.82	392.24	459.27	505.57	597.32	654.62	730.03	799.33	840.83	918.58	1020.6	1135.6	1182.4	1319.5	1366.6	1519.1	1633.5	1750.7	2001.8	2004.1	2232.6	2358.1	2544.6	2670.3	2793.7	3023.4	3023.2	3251.4	3229	3278.2	3364.5	3300.5	3310.1	3348.2
19.198	6.8347	6.6543	2.118	0	0	0	0	0	0	0	0	0	0	0	0	0	0	0	12.884	1.3715	32.281	67.929	141.79	180.94	195.14	200.78	298.12	378.65	493.89	595.16	884.28	1088	1267.2	1332.7	1597.9	1719.2	2028.3	2239.6	2248.7	2481.8	2548.1	2606.1	2731.5	2883.1	2992.5	3260	3143.3	3239	3212.8
25.909	16.242	4.1213	0	0	0	0	0	0	0	0	0	0	0	0	0	0	0	0	0	9.1311	10.092	19.177	18.135	38.844	86.001	184.67	348.24	527.6	823.48	1178.3	1670.5	2211.5	2723.5	3370.2	4021.3	4641.6	5374.2	6156.6	6774.4	7196.4	7700.3	8150.6	8817.2	9149.1	9611	9874	9749.8	10141	10469
0	0	0	4.0685	9.931	10.695	15.718	26.464	30.511	29.463	38.878	38.398	48.552	29.435	39.819	61.72	53.839	58.657	65.824	65.099	59.756	64.156	80.178	102.56	173.52	269.67	353.51	454.5	596.51	778.79	963.45	1185.4	1394.1	1678.8	2019.1	2222.6	2570.7	2795.1	3188	3425.5	3743.1	4020.5	4331.5	4503.5	4638.5	4644.8	5041.6	5105.9	5402.7	5528.1
0	0	0	3.0461	3.4095	6.6857	16.08	26.64	25.847	32.074	30.561	37.202	56.989	63.329	77.978	95.972	111.68	141.17	177.86	221.75	246.91	270.42	306.3	376.91	409.75	471.45	492.96	531.59	568.05	614.96	664.94	702.79	758.07	810.25	898.83	989.27	1039.2	1114	1196.1	1276.9	1319.8	1397.4	1446.4	1510.5	1577.2	1665.4	1729.8	1806.9	1865.2	1919.9
21.261	5.8802	0	4.9447	0.32618	0	0	0	0	0	0	0	0	0	0	14.375	57.744	113.76	212.98	301.91	393.43	524.53	712.65	890.63	1118.8	1273.7	1626.7	1961.8	2239.2	2642.5	2840	3377.6	3631.4	3996.6	4447.4	4907.4	5009.7	5520.3	5548.9	5766.2	6002	6006.4	6381.2	6598.9	6705.5	6668.4	6906.7	6890.3	7103.4	7307.4
0	0	0	0	30.978	73.201	131.12	157.04	220.24	262.66	349.98	362.45	406.11	458.59	517.08	558.76	639.36	737.21	823.24	973.17	1126.1	1229.4	1406.7	1605.9	1865.9	2147.4	2424.5	2774.6	3176.1	3540.1	3956.2	4384	4731.3	5081.9	5609.1	6006	6887.4	7274.4	7647.7	7875.2	8788.2	9128.5	9381.4	9316.4	9340.7	9768.4	9790.1	10015	10141	10145
0	0	0	10.015	11.335	13.437	15.022	17.528	21.509	21.629	33.343	32.131	32.469	42.438	71.671	107.54	180.41	285.24	423.99	599.29	856.61	1148.8	1450.7	1879.1	2351	2845.3	3329.2	3850.5	4384.9	5056.5	5812.1	6375	6842.3	7599.5	8462.8	8793.4	7989.7	9751.1	9984	10616	11129	11360	10180	10123	11052	11248	11469	12846	12451	11559
0.13401	0	2.1146	0	0	3.1647	6.7184	1.4021	5.621	2.9967	6.4502	16.304	23.53	46.35	76.881	99.465	171.72	206.93	278.77	380.14	497.63	600.83	761.38	897.89	1042.3	1207.2	1452.9	1552.1	1762.7	1956.4	2114.1	2278.5	2463.9	2665.9	2940	3157.9	3474.7	3808	4156.2	4557.2	4765.8	4963.3	4975.9	5138.7	5386.5	5363.8	5464.5	5680.1	5627.4	5728.7
1.7467	1.0827	0	0	1.6197	0	5.4678	10.567	5.167	10.945	27.527	44.189	58.546	73.626	137	173.71	222.97	286.67	352.54	452.07	570.43	731.02	928.98	1142.9	1433.6	1741.9	2038.3	2327.9	2738.3	3117.4	3548.6	3938	4367.2	4856.7	5331.8	5648.2	5985.4	6370.5	6670.3	6971.2	7189.8	7611.2	7798.8	8017.3	8224.6	8265.7	8547.9	8810.7	8726.1	8790.9
0	0	0	0.51997	4.5155	8.2047	5.1162	6.7323	23.153	39.243	49.215	54.859	76.755	102.02	138.98	168.8	227.59	309.82	410.75	538.3	716.13	857.48	1100.4	1371.4	1694.5	2009.3	2346	2910.7	3392.4	3761.5	4247.9	4708.7	5233.1	5704.4	6456.2	6794	7245.3	7829.4	8065	8627.8	8942.2	9151.9	9480.8	9694.9	10130	10053	9902.2	10287	10519	10472
0	0	0	0	12.739	5.6313	10.286	9.2819	16.113	20.366	18.133	24.247	29.286	25.981	27.13	29.635	34.72	44.601	36.55	56.006	77.026	119.81	199.33	278.43	375.39	508.47	634.85	778.9	956.08	1110.2	1288.8	1461.9	1674.8	1932.1	2168.1	2370.2	2589.4	2781.1	2977.5	3165.7	3347.7	3511.6	3559.3	3707.3	3948.9	3983.9	4109.9	4265.2	4309.6	4349.4
18.902	3.9058	0	0	0	0.25196	0	0	0.62968	32.252	51.268	119.5	186.65	248.97	396.74	516.65	676.97	861.64	1079.8	1317	1587.7	1876.7	2169.3	2379	3033.8	3349.5	3636.9	3828.3	4170.3	4556.6	4997.5	5291.9	5666.3	6190.8	6348.5	6852.6	7082.3	7186.3	7499.6	7602.3	8085.6	8394.7	8362	8864.5	9161.8	9235.1	9435.3	9526.6	9642.6	10006
0	0	0	0	17.531	16.626	19.457	18	5.6777	10.076	26.562	63.508	137	250.52	383.85	624.1	829.82	1069.2	1451.5	1845.1	2280.5	2776.7	3218.2	3531.2	4000.3	4549.7	5139.4	5443	5673.6	6443.6	6792.2	7242.7	8027.4	8430.5	8589.5	9106.4	9483.2	9601.8	9726.2	10087	10313	10486	10711	11028	11055	11172	11272	11429	11646	11548
22.378	0	0	0	0.15408	0	0	0	0	0.54443	0	0	14.794	10.991	19.533	37.354	61.598	84.88	133.44	184	301	414.76	555.38	731.17	916.98	1096.6	1255.5	1503.7	1633.3	1940.9	2026	2425.7	2521.4	2727.9	2509.8	3215.9	3378.7	3686	3924.5	4094.4	4297.5	4425.7	4542.9	4757.3	4884.5	4991	5027.6	5121.4	5162.1	5245.7
0	0	0	1.724	0.18827	6.476	10.263	15.7	10.819	18.781	24.319	32.712	36.795	51.075	59.312	68.595	98.943	119.4	144.79	193.82	227.83	261.98	307.55	387.77	423.31	448.21	563.34	617.89	777.98	935.81	1044.9	1094.2	1279.9	1438	1633.4	1890.2	1981.9	2086.4	2350.2	2503	2699.2	2821.2	2936.6	2918.4	3114.4	3258.8	3444.5	3614.2	3665.5	3696.5
0	0	0	5.8616	9.6129	7.1168	13.954	18.257	11.288	35.712	32.606	59.015	82.245	126	208.05	314.64	481.06	676.05	926.77	1200.1	1473.2	1743.6	2353.7	2385.2	3075.7	3524.1	3584	5204.3	5007.5	4880.8	5283.9	5618.3	6650.7	6920.1	7487.5	7861.9	8320.6	8563.8	8916.7	9315.3	9687.6	9815.7	10089	10136	10435	10652	10830	10710	11138	10969
0	0	0	6.4005	0	12.333	8.1684	4.9296	13.383	7.1717	8.7064	11.711	15.218	7.1017	9.0966	8.5205	9.8453	29.484	9.1755	19.663	19.53	18.966	50.944	84.265	137.94	258.58	255.19	334.86	427.83	430.99	452.62	563.54	672.13	862.42	1016.8	1207	1360.5	1529.2	1684.4	1774.5	1955.2	2101.9	2256	2394.2	2514.1	2533.5	2639	2756	2818.8	2892.7
0	0	0	0	1.3974	8.3239	9.9407	7.5273	17.861	19.336	17.637	21.335	27.991	20.998	36.605	72.72	121.73	192.15	311.33	427.56	664.42	780.91	931.82	1136	1339	1596.8	1728.2	1879.9	2089.6	2346.2	2568.8	2721	2834.5	3149.4	3378.2	3655.4	3933.7	4204.2	4533.7	4944.4	5048	4989.5	5173.4	5183.4	5432.3	5516.6	5820.6	5697.5	5716.9	5758
0	0	0	0	3.7547	11.218	16.849	5.5089	3.0718	0	1.4125	1.1099	0	0	0	0	0	0	0	6.0477	60.418	151.35	266.13	468.66	705.03	963.67	1252.9	1656.9	2010.6	2549.1	2863.6	3320.2	3525.2	4075.1	4677	5075	5542.8	5975.2	6534.5	6789.3	7259.7	7831.4	8072	8474.7	8636.5	8745.4	9085.5	9255.3	9567.3	9667.7
0	0	0	13.749	14.471	16.285	17.062	25.351	11.654	17.938	39.975	54.514	70.221	100.69	144.43	200.44	285.81	386.65	539.62	751.28	982.44	1263.1	1581.5	2046.7	2523.2	3002	3892	3801.2	4527.5	4959.6	5535.5	6116.8	6557.5	7047.6	7837.5	8256	8828	9253.9	9864.1	10312	10748	10910	11250	11880	10100	10228	12744	10074	10322	11825
0	0	0	5.4517	3.619	0.63565	4.0643	7.8742	15.787	35.466	61.688	89.725	117.45	146.2	170.04	217.99	270.8	337.73	462.55	596.25	765.24	921.33	1163.4	1434.8	1646	1971.1	2259.1	2577.5	3018.9	3299.3	3846.4	4179	4700	5193	5471.4	5987	6222.3	6501.1	6670.8	6940	7253.2	7385.6	7531.7	7603.9	7780.1	7871.2	7971.4	8133.3	8196.7	8386.5
0	0	0	0	2.1249	7.7163	18.392	17.799	19.459	30.8	27.75	33.103	42.92	65.62	98.85	182.31	239.6	353.61	499.03	719.74	862.05	1022.1	1369.6	1556.7	1546.2	2028.3	2126.7	2381.3	2610.9	2889.4	3263.9	3577.7	3858	4159.6	4462.6	4693.4	4894.4	5192.4	5254.9	5546.3	5893.3	6012.3	5909.5	6178.5	6006.4	6372.4	6483.9	6554.1	6578.5	6638.6
11.954	0	0.28763	0	0	0	5.3428	0	3.078	8.7307	38.898	105.28	166.85	239.36	314.23	435.54	549.05	724.25	842.2	1033.8	1340.2	1633.6	1857.7	2054.7	2409.5	2660.9	3076	3506.7	3959.7	4487.5	4986.8	5413.1	5872.2	6278.3	7101.1	7759.3	8140.5	8687.8	9463.9	9842.7	10104	10507	10827	11532	11471	11849	12007	11612	11694	12350
0	0	0	0	5.1819	9.7638	5.5805	9.6844	36.179	11.482	15.765	20.469	10.016	31.858	56.879	107.54	287.05	302.6	485.24	612.08	798.67	1060.2	1327	2188.8	2105.8	2410.8	2814.2	3264.3	4921.9	4376.1	5895.7	5244.2	6088.9	6603.9	6906.1	7374.4	7881.8	8244	8515.8	8758.6	9371.6	9184.4	9557.4	9524.9	9359.2	9610.4	9696.4	9863.7	9810.8	9837.3
0	9.9739	2.0264	2.303	0	0	0	0	0	0	0	0	0	0	6.5065	0.68641	19.11	47.433	53.635	98.445	162.04	206.94	268.84	379.2	524.45	704.87	823.14	951.61	1193.6	1273.6	1388.1	1518.6	1646.1	1890.2	2317.1	2368.1	2552.5	2646.7	2841.3	3067.7	3642.4	3338.6	3613.8	3897.3	3593.3	3827.1	3867.5	4048.3	3993.4	4215.5
2.1004	7.5382	0	0	2.1379	0	0	0	0	0.81146	0	0	0	0	0	0	0	18.095	34.212	51.988	86.366	138.45	194.64	260.18	399.85	408.25	585.85	571.37	918.37	1169.3	974.34	1316.6	1405.5	1512	1752.9	1730.4	2203	2348.5	2643.7	2819.4	2948.6	3060.3	3213.9	3301.7	3382.5	3682.5	3403.4	3507.5	3676	3614.9
13.861	3.1284	5.6126	7.4754	0	0	0	0	0	0	0	11.736	54.509	132.64	229.09	379.98	579.56	845.37	1137.9	1429.4	1770.8	2179.3	2477.6	3022.5	3440.5	3976.3	4442.9	5000.7	5432.9	5819.2	6358	6581.1	7122.1	7845.6	8183.1	8577.3	9159.2	9611.1	9989	10105	10289	10466	10934	11213	11197	11472	11809	12045	11747	11526
17.436	6.5928	0	0	0	0	0	0	12.474	38.733	76.755	132.13	164.31	230.63	288.37	381.3	483.74	579.07	778.54	877.27	1006.5	1206.4	1366.1	1533.1	1787.4	1895.4	2102	2329.6	2577.3	2765.9	2973.3	3075.2	3395.2	3720.5	4032.1	4773.2	4924.7	5187.3	5307.9	5608.7	5932.2	5982.5	6218.8	6360.4	6690	6734	6952.5	6975.5	7283.7	7376.8
0	17.261	0	0.14752	0	0.90782	1.9363	0	0	0	0	8.0027	35.554	74.279	113.42	192.38	366.52	496.2	666.54	816.73	1053.3	1190.5	1430.2	1840.9	1904.2	2137.9	2553.9	2499	2672.2	2790.5	3102.2	3271.9	3391	3560	3786.3	3974.2	4109	4271.1	4435	4692.6	4849.6	5162.2	5233.9	5267	4894.5	5146.6	4972.5	5067.9	5264.4	5049.2
0	0	0	9.1845	0.18638	4.2438	11.768	3.7993	6.7378	0	0	0	0	8.344	22.905	50.633	99.353	187.65	264.71	380.14	510.09	642.1	815.83	844.59	935.31	987.76	1104.4	1328.4	1513.2	2048	2242.4	1959.1	2141	2432.8	2605.3	2866.4	2953.9	3296.8	3343.6	3459.1	3654.9	3762.9	3818.9	3957.5	4082.7	4159.6	4329.2	4366.3	4305.4	4312.2
29.533	8.6096	1.6297	0	0	0	0	0	0	0	0	0	0	0	0	0	0	0	0	0	18.228	37.586	64.317	94.784	147.4	241.21	345.65	452.39	638.59	822.38	1084.8	1380.5	1741.4	2126.1	2505	2936.9	3352.5	3768.2	4236.7	4489.2	4806.5	5190.9	5418.6	5748.1	6080	6126.3	6221	6241.2	6303.2	6408.9
0	0	0	0	0	16.363	21.953	24.323	23.449	30.434	47.216	46.49	51.949	100.99	160.22	253.49	388.16	541.11	764.19	965.01	1161.3	1464.7	1675.3	1899.4	2201.1	2484.4	3053.7	3642.3	3994.6	4813.4	5272.3	6064.8	5762.6	6276	7382.6	8181	8800.7	8691.3	9667.2	9587.7	9800.3	10285	10499	11352	11046	11684	11725	11642	12383	11830
7.2395	0	2.3031	1.5185	0	0	0	0.80726	1.8205	0	0	0	0	8.3627	51.635	112.32	248.58	358.66	532.36	713.39	934.47	1086.9	1329.1	1506.2	1725	1967	2145.7	2477.8	2547.2	2806.3	3008.8	3144.8	3343.6	3617.3	3753.7	4000.3	4056	4319	4467.5	4673	4791.4	4886.2	4986.1	4938.8	5049.7	5103.3	5146.2	5204.9	5035.1	5238.9
0	0	0	0	0	23.011	42.419	52.697	73.649	104.19	97.456	123.89	141.55	164.23	170.4	199.83	197.03	237.84	254.74	255.62	291.87	342.76	385.06	460.66	545.65	662.04	757.43	921.01	1116.5	1275.8	1501.2	1720.4	1927.4	2114.7	2372.2	2562.6	2828.4	3021.2	3304.9	3430.7	3684.2	3803.4	3852.2	3991.5	4115.4	4255.8	4366.2	4470	4513.4	4688.7
18.857	5.898	8.6883	0	0	0	0	0	0	0	0	0	0	0	0	0	3.3077	7.1492	11.526	36.064	88.606	109.62	135.33	163.8	257.56	359.9	505.17	662.25	896	1088.7	1305.3	1583.1	1907.4	2133.3	2489.6	2873.2	3211.2	3531.4	3949	4343.2	4653.8	4962.2	5104.4	5573.2	5742.8	6014.3	6261.7	6537	6561.3	6840.6
3.9047	5.3922	0	10.453	0	0	0	0	3.4372	0	10.583	27.01	58.362	107.95	174.52	269.83	368.35	491.22	632.99	828.93	1001.8	1189.4	1409.8	1664.9	1913.1	2234.7	2590.9	2964.2	3182	3545.2	3901.7	4104	4391.5	4844.4	5062.6	5406.2	5629.4	5961.2	6204.3	6309.5	6646.9	6592.5	6902.9	7076.6	7107.2	7178.8	7065.6	7302.7	7470.9	7508.8
0	0	0	0.63724	0.37151	3.9133	14.564	9.6779	13.616	16.313	14.391	13.451	13.048	20.343	31.204	19.483	26.42	32.038	35.613	70.506	123.79	168.55	230.14	292.69	509.35	641.47	628.36	926.26	1174.9	1018	1164.3	1351.9	1507.3	1702.2	1896	2082.9	2212.9	2457.1	2614.7	2838.2	3081.6	3249.3	3343.2	4277.3	4525.6	4710.3	4722.3	4549.9	4782.4	4817.4
23.854	8.9259	0	0	0	0	0	0	0	0	0	0	0	0	0	0	0	21.352	48.81	71.149	77.326	125.96	154.46	353.71	444.4	584.02	716.11	813.11	1058.7	1415.9	1998.5	2028.7	2371	2875.7	3232.5	3730.2	4306.4	4883.6	5363.4	5733.4	6015.6	6075.1	6281.1	6442.2	6726.9	6745.4	7076.6	7188.2	7502	7548.8
11.455	2.3336	0	0	11.916	0	14.661	13.559	0	0	0	36.054	94.658	204.42	343.72	508.26	762.09	1018.5	1335.1	1607.6	2075.1	2547.4	3108.3	3559.9	4353.7	4925.2	5643	6295.9	6828.1	7460.2	7852.6	8457.1	9227	9801.5	10467	11087	11384	12006	12604	12954	13395	13538	14123	14376	14560	14725	14761	14806	15071	15363
33.051	11.637	0	0	0	0	0	0	0	26.274	62.32	132.29	219.33	358.14	526.32	714.14	858.15	1163.7	1488.2	1772.3	2072.4	2443.3	2764.4	3055.4	3363.6	3572.7	4019.3	4098.8	4459.3	4626.5	4886.5	5407.9	5491.1	5632.9	5900.4	6510.5	6934.5	6696.2	6674.3	6986.6	7296.8	7961.3	8160.1	8635	8669.6	7089.9	9003	8800.5	9184.4	9144.3
0	0	0	8.9023	8.4898	19.651	20.189	21.962	24.399	30.35	22.984	60.167	65.282	138.5	117.88	204.01	177.75	230.59	282.52	457.06	406.99	643.42	798.2	931.74	1130	1265.9	1456.4	1664.2	2035.2	2145.1	1949.5	2252.2	2474.1	2719.2	3083.5	3273.2	3728.2	4007.7	4233.9	4561	4936.7	5288.8	5422.4	5640.9	5924.1	6043.3	6160.8	6376.2	6438.6	6511.9
5.159	0	0	0	0	0.34766	8.6312	5.0258	12.381	18.451	18.83	15.994	15.628	30.558	36	33.51	55.681	78.698	111.66	150.22	224.96	326.21	453.29	605.42	788.81	1020.5	1215.5	1498.2	1739.7	2001.4	2344.1	2650.6	2917.6	3302.9	3595.5	4022.9	4350.2	4444.4	4997.3	5143.8	5554.8	5925.5	6047.3	6327.6	6613.3	6708.7	6753.1	6733.3	6856.1	7024.2
22.875	3.8466	0	0	0	0	0	0	0	0	0	8.9408	45.048	97.026	168.61	282.01	489.76	689.01	997.01	1271.6	1579.6	1891.1	2286.1	2772.5	3192.3	3556.9	2825.5	4359.3	4662.3	5089	5562.2	6081.2	6407	6842.6	7372.3	8018.4	8179.9	8578.8	8698	8898.2	9282.8	9328.2	9318.4	9538.8	9799.2	9975	10029	10001	10138	10058
0	0	0	0.42159	8.207	7.3181	5.8494	0	8.6122	2.751	5.2111	5.877	18.603	5.0862	13.693	13.685	25.974	53.552	99.752	129.62	189.36	278.02	364.68	490.46	582.14	715.15	845.04	1039.3	1248.4	1447.2	1648.6	1889.3	2163.3	2388.1	2564.8	2868	2980.7	3221.9	3482.2	3720.7	3934.4	3948.5	4093.5	4326.9	4355	4460.3	4441.9	4476.4	4658.9	4608.5
12.191	2.8471	2.6737	0	7.162	0	0	0	0	0	0	0	0	0	31.666	79.275	137.99	352.51	434.37	628.06	909.08	1451.3	1582.5	1847.6	2610	3145.7	3308.6	4451.5	4404.5	5921.7	6693.8	6612.6	6964.3	7500.6	8012.5	8474.2	8987.9	9597.9	10172	10485	10762	10979	11106	11414	11340	11506	11642	11746	11757	11707
0	2.5867	0	6.2463	0	0	6.6179	10.725	13.942	28.132	67.669	136.73	221.39	364.3	559.65	719.91	924.84	1191.3	1407.2	1608.1	1948.4	2307.3	2469.1	2843.2	3196	3372.2	3790.6	4052	4418.9	5085.8	5356.3	5731.6	5983.4	6612.5	7042.1	7217.8	7775.4	8000.8	8220.4	8270.6	8437.1	8513.1	8542.2	8605.9	8739.8	9001.4	8939.4	9432.3	9402.2	9567.5
19.085	0	0	0	0	0	0.010049	0	0	0	6.1689	0	0	0	0	0	0	0	0.59694	23.891	44.142	83.378	106.28	210.86	233.31	325.5	371.5	454.7	568.29	716.69	853.03	921.58	1068	1269.8	1352.8	1431.4	1589.8	1810.3	1973.3	1996.7	2101.2	2239.4	2088.9	2159.4	2209.7	2463.6	2537.1	2579	2761.8	2690.7
22.217	4.8512	0.084837	0	0	0	0	0	0.4175	16.865	12.314	15.054	43.663	60.644	89.185	125.91	184.32	232.68	301.41	360.78	448.85	527.81	632.53	749	839.8	1098.2	1158.3	1300.8	1599.5	1828.4	2151.1	2232.6	2991.1	2926.9	3106.9	3438.2	3647.5	4055.1	4308.9	4283.8	4575.9	4745.6	4900.9	5083.9	5216	5444.6	5492.4	5620.5	5708.1	5644.4
27.543	8.9739	0	0	0	0	0	0	0	0	0	0	0	0	0	0	0	0	0	0	15.05	63.973	100.26	193.32	269.59	429.48	593.14	809.72	974.82	1235.3	1538.5	1795.6	2022.9	2253.9	2404.2	2573.5	2858.9	2982.4	3116.6	3225.9	3345.8	3541	3541.8	3672.6	3683.1	3669.3	3705.6	3869	3835.8	3801.7
30.779	8.1714	0	0	0	0	0	0	0	0	0	0	0	0	0	0	0	0	0	9.6403	27.652	60.141	108.74	124.7	171.67	160.37	191.38	217.82	273	343.51	369.05	418.85	497.52	565.22	632.89	768.76	881.76	986.17	1061.9	1181.4	1269.1	1358.9	1437.8	1518.8	1573.7	1617.7	1636.6	1636.5	1720	1719.6
0	0	0	2.58	5.8963	15.184	26.432	15.687	6.7749	0	0	10.088	20.384	23.063	28.89	41.446	49.764	60.736	94.791	130.25	169.65	227.32	254.04	310.19	389.59	472.42	547.9	598.58	685.26	812.61	891.62	1011.5	1145.5	1305.1	1518.5	1763.8	1911.5	1739.1	1752.6	1885.2	1925.1	1984.8	2193.8	2311.5	2428.3	2350.4	2470.8	2474.9	2356.6	2504.7
12.302	17.238	3.2172	0	0	0	0	0	0	0	0	0	0	0	0	0	0	0	0	36.994	72.143	135.91	273.71	398.12	583.18	808.02	1093.1	1460	1796.7	2194	2622.9	3061	3629.2	4088	4686.7	5146	5521.1	5947.3	6247.8	6650.1	7092.6	7332.6	6810.1	7554.2	7798.2	7733.4	7789.8	7762.6	8023.4	7918.8
25.743	0	5.5788	0.12674	0	0	0	0	0	0	0	0	0	0	0	0	0	0	0	15.707	65.401	127.95	249	401.47	580.63	773.7	1030.1	1316.3	1629	1906.9	2341.9	2707.1	3242.8	3546	4136.8	4846.1	5050.3	5499.1	5966.2	6104.7	6398.6	6988.4	7173	7296.9	7436.6	7741.2	8029.2	8033.4	8267.1	8292
0	0	5.2778	4.43	4.6972	6.9088	2.6281	39.589	48.194	89.872	156.54	221.76	352.55	447.89	623.11	783.47	974.28	1236.7	1432.3	1682.7	1983	2279.4	2635.7	2980.6	3459.2	3876.9	4319.9	4780.1	5350.5	5865.9	6367.6	7030.3	7294.3	8032.1	8569.3	9190.7	9622.2	10161	10888	11332	11922	12309	12960	13420	13835	14324	14628	15169	15241	15738
1.0965	7.2226	1.0968	0	0	0.61079	0	5.46	8.2574	0	0	26.627	27.089	24.567	43.45	60.579	72.811	95.212	177.43	201.85	253.71	297.27	370.74	486.39	567.13	649.98	839.74	981.24	1125.7	1422.1	1553.9	1754.9	1998.8	2233.2	2580	2874.4	3159.6	3494.4	3912.8	4244	4578	4929.5	5032.7	5356.2	5679.3	5838.8	5775.4	6018.5	6647	6896.3
55.81	25.89	2.8214	0	0	0	0	0	0	5.183	9.7358	45.618	120.07	238.87	385.72	537.23	724.58	1036.2	1350.1	1761.2	2141.2	2627.1	3116.6	3690.9	4189.3	4962.5	5521.6	6325.4	7189.7	7919.7	8821.3	9531.4	10296	11687	12150	13305	13959	14809	15603	15990	16928	17211	17816	17735	18065	18991	18822	19336	18997	18791
0	0	0	6.9962	0	6.0663	11.206	19.218	25.084	35.302	72.067	127.23	193.47	262.27	375.57	492.04	620.35	796.09	967.24	1205.9	1368.5	1640.7	1934.3	2281.4	2561.3	2884	3282.1	3599.7	3959.3	4349.6	4642.6	5056.9	5313.8	5691.7	5988.6	6315.5	6623.6	6898	7161.8	7264.5	7494.3	7586.9	7841.8	7896.6	8023.3	8209.5	8111.4	8437.3	8460.7	7416.1
28.298	2.3733	0	3.929	0	0	0	0	0	0	0	0	0	0	0	5.4882	12.198	35.419	79.143	113.43	143.07	221.54	329.27	498.14	625.57	807.16	943.58	1156.9	1426.8	1703.6	1972.7	2253.1	2554.7	2941.9	3161.3	3583.9	3854.5	4497.9	4935.4	5084.1	5092.2	5171.6	5469.7	5651.1	5941.2	5992.3	6227.7	6456.6	6686.6	6797.7
21.626	13.254	0	3.1702	0	0	0	0	0	0	0	0	0	0	0	0	0	43.331	98.007	138.67	246.97	352.7	516.39	697.18	856.99	1084.7	1294.9	1648.6	1751.7	2202.4	2300.8	2504.7	2740.2	2902.1	3261.9	3490.7	3763.5	3988.5	4100.4	4406.1	4560	4641.6	4649.9	4804.3	4964.5	4956.7	5155.2	5242.4	5839.8	5198.4
0	0	3.0313	9.2544	0	4.9562	10.323	6.6078	12.842	5.1913	0	0	0	0	5.0041	11.928	67.524	103.14	200.81	234.55	339.94	491.98	678.94	907.67	1035.7	1274.9	1492.5	1769.8	1915.6	2311.4	2499.8	2755.2	3014.9	3157.7	3525.4	3894.4	4089.9	4393.7	4547.7	4874.6	5474.5	5490.8	5670.8	5843.5	5947.8	6096.9	6219.1	6214.4	6311.2	6376.2
0	0	0	5.9547	0	2.2701	15.653	15.279	20.323	12.559	29.832	77.544	56.308	93.732	114.67	141.11	157.29	165.05	195.54	226.75	279.14	323.17	392.59	484.55	594.64	784.19	958	1146.5	1368.6	1620.5	1891.6	2072.2	2346.7	2615.5	2969.2	3189.3	3466.9	3654.6	3854.5	4187.2	4424.8	4572.5	4739.8	4860.1	4930.6	5059	5080.1	5106.2	5101.7	5039.7
26.372	4.7928	0	0	0	0	0	0	0	0	0	0	0	3.4403	0	0	8.7294	3.6326	7.0472	14.242	39.243	55.373	72.487	82.901	125.6	157.43	234.33	320.66	408.16	553.25	699.92	830.83	1013.9	1145.4	1320.5	1504.6	1742	1944.5	2071.5	2406.5	2573.9	2622.4	2797.3	2916.4	2913.7	2944.3	2993.1	3116.7	3197.4	3280.5
11.838	11.981	0	2.0804	0.63582	0	0	0	0	0	0	0	0	0	0	0	0	1.095	11.407	8.0911	17.324	31.472	38.728	31.651	34.36	50.885	37.734	26.404	42.452	169.55	120.11	193.8	60.964	77.001	239.69	404.6	603.93	820.19	905.69	1099.1	1171.9	1203.7	1340.1	1450.8	1544.7	1482.2	1470.3	1520.4	1639.9	1763.4
1.9265	0	0	0	13.829	0	49.992	0	22.893	13.08	0	0	0	0	0	0	0	0	0	0	0	0	0	0	0	0	0	0	0	28.928	64.555	144.25	232.81	340.82	451.38	559.14	666.88	751.6	830.88	986.16	996.69	1058.7	1142.7	1227.5	1276.2	1326.1	1353.4	1364.8	1445.1	1448.1
13.16	15.314	0	0	0	0	0	0	0	0	0	0	14.302	43.487	99.671	186.41	315.78	485.51	639.61	915.77	1155.6	1480.3	1794.1	2279.1	2730.9	3201.4	3653.8	4165	4847.3	5399.8	6094.8	6708	7302.2	7985	8153.1	8813.7	9287.6	9665.7	10108	10538	10946	10272	10398	10405	10759	10663	10715	10843	10865	11091
0	6.4862	1.4738	0	11.278	9.4039	1.5389	0	0	0	0	0	0	0	0	0	0	0	0	0	94.114	203.93	404.74	639.87	986.12	1426.5	1932.4	2422	3000.9	3641.9	4115.2	4976.4	5992	6836.7	7557.1	8241.9	8866.2	9428.2	10447	10854	10919	11613	12136	12095	12994	13304	13369	13770	13566	13743
23.57	4.8642	0	0	0.43415	0	0	0	0	0	6.7967	28.761	87.549	168.36	312.83	491.31	715.21	1011.4	1327.1	1751.1	2239.3	2566.6	3012.5	3548.8	4225.4	4484.6	4308.7	4481.3	5431.9	5936.8	6385.1	7149.3	7304.9	7629	7906.9	8387.1	8715.1	8687.8	8886.7	9331.8	9028.5	9251.5	9091.1	9935.2	10399	10251	10476	10405	10500	11175
0	0	0	0	64.817	40.818	66.33	59.453	59.274	0	0	0	0	0	31.433	110.34	227.47	378.45	604.98	783.88	1000.6	1287.7	1564.3	1919.1	2261.3	2574.9	3008.4	3347.7	3875.2	4180.4	4513	4581.8	5097.3	5339.2	5861.9	6201.1	6708.2	7033.6	7283.7	7781.5	7671.7	7721	8155.4	8171.1	8311.1	8561	8509.2	8551.2	8555.2	8602.3
7.9703	7.5664	0	6.9628	0	0	0	0	5.0929	7.5997	9.9101	18.721	18.765	21.261	21.552	48.685	85.221	195.95	320.26	476.49	725.87	1005.1	1350.1	1663	2039.3	2414.4	2832.3	3302	3635.1	4235.7	4850.8	5551	6257.2	7064.3	7886.9	8560.5	8809.7	9544.5	9925.4	10383	10999	11548	11796	12363	12545	12887	13718	13391	14043	14416
0	0	0	6.4468	7.3866	11.639	23.689	34.086	31.501	43.523	75.022	106.26	163.5	207.92	266.1	321.5	362.65	458.47	554.24	621.81	771.2	959.92	1141.9	1477.4	1760.7	2142.4	2525.6	2936.7	3461.6	3849	4375.5	4958.6	5365.2	5894.9	6431.9	6573.2	6912.8	7536.8	7864.2	8112.2	8376.2	8858	9006.4	9022.8	9291.8	9443.1	9537.8	9700.4	9445.5	9729.5
21.641	30.47	22.381	0	0	0	8.8953	0	0	0	0	0	0	0	2.6436	0	0	0	0	1.4658	32.144	51.427	86.545	175.92	301.82	446.79	658.24	841.67	1133.4	1535.3	1774.9	1984	2269.8	2565.8	2895.9	3170.2	3655.7	3838.3	4346.8	4168.6	4445.5	4630.7	4901.6	5104.8	5256.6	5379.4	5386.9	5477	5342.3	5552.1
3.9021	6.5137	0	4.1458	0	0	0	0	0	0	0	0	0	0	0	0	0	0	0	0	0	0	31.708	69.895	167.12	266.99	362.53	484.14	594.09	688.07	792.86	939.47	1125.6	1300.7	1619.8	1739.5	1990	1997.7	2371.3	2524.4	2760.6	2998.1	3176.5	3247.9	3328.8	3482.9	3740.4	3787.9	3832.3	4038.9
18.01	4.7837	0	0	2.7843	0	0	0	0	0	0	0	0	0	5.1676	17.617	27.112	30.445	42.823	64.646	63.468	87.613	84.59	89.246	127.81	181.78	257.63	376.99	436.38	588.14	729.46	883.43	1077.4	1186.1	1287.7	1451	1609	1719.3	1846.3	1905.4	2049.6	2139.3	2201.1	2230.3	2271.8	2324.5	2300.2	2352.9	2365.6	2389.5
17.668	8.0428	1.457	4.3874	0	0	0	11.904	24.914	31.081	33.683	57.371	95.182	162.71	252.67	379.49	566.45	754.4	1034.1	1429.7	1805.2	2263.9	2787.6	3289.2	3908.4	4382.6	5014.5	5536	6075.6	6462.4	6829	7338.1	8032.6	8668	9002.1	9101.6	9179.7	9508.5	9742.2	9849.3	10230	10315	10599	10876	11169	11201	11404	11433	11581	11841
0	0	0	4.6317	2.2658	3.5015	4.8566	11.823	15.588	11.668	12.549	32.147	36.331	46.544	61.159	71.287	124.36	135.22	192.81	250.42	312.16	426.52	533.35	676.95	833.29	979.74	1122.1	1324	1430.5	1697.2	1816.2	2031.9	2086.5	2338.4	2491.5	2760.3	2963.3	3111.9	3426	3660.4	3778.7	3913.8	3961.8	4270.6	4469.5	4572.3	4603.1	4840.1	4722.6	4856.1
0	0	0.8648	0	11.717	4.4506	8.9653	13.697	11.926	17.989	12.719	11.578	14.342	17.376	27.217	42.106	54.484	101.89	176.19	290.61	477.57	655.08	974.91	1214.1	1574.4	1960.9	2318.6	2712.6	3247.6	3549.9	4122.7	4501.5	4876.5	5326.9	5750.9	6156.9	6467.4	6840.5	7323.9	7647.4	7727.3	7879	8224.9	8530	8614.5	8682.7	8844.9	9117	9271.4	9057.3
0	0	0	0	6.486	11.248	30.373	20.602	46.381	72.997	86.558	146.4	245.59	332.39	380.59	666.36	871.88	1095.6	1227.5	1741.5	2151.5	2353.7	2471.5	2947.6	3660.7	3416.4	3802.4	4729.2	5246.3	4737.5	5034.4	5434.3	5657.2	6141.4	6325.6	6674.6	7214.7	7366.1	7609.5	7960.7	8240.6	8679.7	8689.4	8707.1	9074.5	9232.1	9474.1	9752.4	9608.8	9790.5
27.131	24.198	0	0	0	0	0	0	60.048	88.74	141.46	219.75	315.23	411.63	521.82	654.9	768.09	898.96	978.76	1219.7	1456.8	1663.4	1933.5	2261.1	2602.5	2885.2	3264.9	3618.3	3953.5	4361	4796.2	5174	5668.8	6066.2	6589.8	7205.4	7572.6	8184.8	8624.3	9104.9	9581	10060	10259	10611	10722	10869	11431	11530	11343	11453
17.372	9.0567	4.4558	0	0	0	0	0	0	0	0	0	11.775	21.027	35.225	59.736	91.352	119.37	169.37	223.53	303.98	419.84	538.46	697.65	906.56	1059.5	1316	1586.5	1807.3	2210	2414.7	2742.8	3087.4	2814.8	3125.5	3463.1	3771	4024.6	4331	4424.3	4596.9	4883.5	5087.9	5158.1	5555.5	5616	5585	5478.4	5734.9	5793.2
19.81	0	6.3062	0.91915	0	0	0	6.7074	11.007	9.883	15.183	24.306	61.672	111.91	168.86	257.98	383.06	530.21	708.3	891.18	1211.6	1476.5	1691	2046.6	2425.6	2621.1	2950.5	3108.7	3310	3216.5	3304.6	3565.7	3889.5	4095.9	4226.1	4446.1	4611.4	4512.4	4650.3	4948.3	5184.5	5055.9	5315	5351	5438.8	5425.8	5621.4	5484.4	5707.5	5695.8
30.848	14.317	0	5.2745	0	0	0	0	0	0	0	0	0	0	6.0607	38.517	114.46	263.58	441.28	613.69	775.79	993.45	1224.8	1519.5	1743.8	2098.6	2402	2849.1	3323.3	3707.5	4125.5	4410.7	4762.5	5196.1	5245.5	5748.9	5968.2	6234.5	6558.3	6802.4	6998.5	7012	7011.8	7095.9	7254.8	7422.2	7465.4	7499.6	7684.2	7835.6
3.3852	0.7521	0	0	0	0	8.8661	0	0	0	0	0	15.521	33.757	58.766	82.384	128.46	203.34	249.23	316.26	392.65	510.84	571.2	652.95	887.89	886.36	1023	1255.9	1237.8	1555	1722	1666.2	1810.8	1859.2	2076.1	2322.7	2684.8	2765.4	2609.7	2671.6	2709	3010.6	3142	3285.7	3288.1	3417.1	3425	3396.5	3436.2	3488.5
6.6768	10.757	0	0	0	0	1.3334	2.0245	5.2901	0	0	0.79122	0	1.1866	16.235	27.567	70.613	139.83	236.49	329.1	474.27	598.56	781.82	974.88	1172.6	1336.6	1496.8	1786.4	2007	2156.5	2484.1	2648.3	2976.7	3151.4	3447.6	3736.4	3919.6	4227.6	4301.3	4455.9	4946	4979.4	5399.5	5402.7	5620.7	5888	6106.1	6090	6363.9	6355.3
0	0	0	3.6005	0	9.4076	6.1688	14.075	36.768	112.14	236.33	406.5	633.13	918.75	1248	1517.9	1893.9	2352.5	2831.9	3420.2	3926.2	4555.8	5229.4	6007.8	6689.5	7440.7	8286.5	8900.5	9636.6	10758	10924	12306	13413	14265	14604	15186	16405	17195	17689	18200	18867	18606	18561	19146	19262	18707	19263	19531	20589	20049
0	0	0	0	7.0092	0	9.9094	1.2817	4.7611	21.444	33.926	54.377	82.053	151.48	210.17	326.6	429.21	588.14	691.64	1021.2	1290	1435.8	1649.4	1931.7	2305.1	2599.2	3044	3338.2	3910.6	4059	4388	4745	5077.6	5376	5967.7	5865.1	7017.5	6992.7	6988.1	7526.3	7436	7900.1	8295.4	8380	8904.5	9000	9024.1	9293.1	9686.8	9294.2
6.1177	6.7557	5.8973	0	1.2637	0	0	0	0	0	0	0	1.0954	0	1.5323	18.247	2.093	24.861	48.888	65.748	153.66	191.05	207.57	334.41	488.43	624.85	789.71	933.96	1123.6	1376.6	1498.2	1756	1820.7	2184.7	2130.1	2345.6	2554	2676	2727.9	2786.1	2869.6	3197.2	3383.3	3451.1	3459.2	3457.6	3510.2	3550.2	3493.3	3525.8
13.937	12.187	0	4.4542	0	0	0	0	0.51388	0	7.075	62.368	141.81	249.78	412.79	606.13	957.53	1219.8	1593.6	1966.3	2373.5	2910.4	3405.3	4102	5305.6	5170.8	5872.2	6416	7023	7687.6	7898.8	8581.5	9347.4	9850.1	10423	11193	12042	12527	12929	13479	14086	14274	14746	15499	15131	15740	16094	16037	16327	16491
0	0	0	7.3725	0	5.8271	0.942	0	0	0	0	0	0	0	0.43175	0	1.9597	0	0	0	11.889	51.336	130.15	213.68	287.5	407.74	551.36	687.65	814.3	982.35	1142	1289.4	1425.5	1531.4	1735.9	1970.2	2189.2	2224.3	2513.1	2611.6	2929.2	3109.3	3170.7	3345.9	3572.5	3773.2	3721.7	3992.5	3829.2	3922.1
2.3555	0	0	8.5565	0	0	12.321	17.258	16.483	13.101	12.206	40.086	56.739	88.781	123.87	190.92	270.38	366.58	453.03	621.72	732.18	862.98	1076.9	1218.1	1377.3	1578.4	1841.9	2028.3	2301.2	2425.8	2872.8	2078.1	3465.9	2655.6	2753.1	3016.8	3208.2	3509.6	5410.1	4028.6	4337.4	5446.5	4682.9	6371.7	6707.4	6758.8	7084	5479	7198.8	7358
0	3.573	1.5625	8.0862	0	0	0	0.99408	5.4395	16.331	39.462	93.387	143	261.4	395.84	575.48	758.95	1077.1	1366.2	1645.8	1985.7	2337.9	2714.1	3278	3680.9	4148.7	4486.9	5057	5422.1	6110.5	6212.5	6528.7	7091.6	7342.7	7853.2	8312.6	8912.2	8797.8	9008.2	9415.8	9430.4	9405.3	9347.2	9506.9	9543.6	9624.7	9388.1	9260.3	9344.6	9567.4
0	5.8809	0	1.1289	0.92656	0	6.2298	7.5689	17.929	18.735	23.556	27.306	56.804	69.962	90.797	128.82	191.03	265.27	352.59	483.45	580.37	728.53	908.88	1037.8	1233.5	1426.3	1698.7	2043	2470.5	2803.7	3167.7	3656.5	4185.6	4582.5	5081.6	5428.2	6017.3	6722	7329.6	7571.6	8000.4	7998.9	8612.6	8794.7	9300.9	9638.1	9413.8	10147	10540	10837
7.4905	3.7705	0	0	0	11.942	0	0	0	0	0	0	0	15.004	30.924	50.421	95.19	144.67	236.02	287.67	394.42	519.48	659.2	808.59	972.48	1170.5	1372.2	1493.9	1745.3	1984.7	2015	2292.7	2326.2	2229.8	2581.4	2573.1	2901	3056.3	3189.6	3363.7	3351.3	3358	3506.2	3591.4	3681	3820.7	3689.7	3795.5	3866.5	3785.2
0	0	0	0.63318	0	3.0208	11.735	7.9283	6.1626	15.862	12.526	22.382	39.91	53.525	119.85	219.74	363.97	503.71	725.75	900.48	1133.1	1441.2	1671.6	1925	2214.9	2596.6	2889	3296.4	3633.1	4033.5	4550.8	4779.9	5402.8	5958.6	6372.2	7268.4	7550.5	8077.6	8440	9198.3	9446.5	9940.7	10144	10530	10586	10775	9854.1	9925.6	10302	10534
36.893	23.016	0	0	0	0	7.5457	8.6765	0	7.9468	5.0552	0.84205	9.7226	6.4892	12.426	10.854	10.353	6.8843	6.6998	17.053	37.977	48.001	102.78	151.93	218.01	248.61	340.4	392.71	507.96	563.19	640.62	725.36	754.84	871.21	954.94	1004.7	1151.5	1102.2	1165.4	1269.2	1300	1356.2	1462.5	1509	1548.2	1590.5	1602.8	1643.2	1673.3	1721.3
5.5658	1.3466	0.81319	1.2607	0	1.5139	0	0	2.9407	0.051627	6.547	20.774	38.835	73.744	124.59	202.57	303.25	446.85	663.64	826.09	1066.2	1321.6	1662.8	2069.5	2472.2	3004.4	3435.5	3935.4	4339.3	5136.6	5433	6282.7	6775.3	7150.8	7801	8422	8612.8	9045.3	9232.1	9732.2	10641	10336	10631	11157	10811	11024	10922	11278	11536	11118
22.935	13.489	0	0	0	0	0	0	0	0	0	0	0	0	0	0	0	0	0	0	20.619	65.348	143.24	269.74	410.77	551.62	750.42	956.71	1174	1365.2	1581.7	1795.6	2043.5	2277.2	2465.9	2737.4	2912.2	3133	3368.1	3566.7	3685.7	3801.1	3834.2	3919.6	3990.3	4118.4	4078.2	4139.1	4198.1	4254.6
0	0	0	4.477	1.1548	13.093	12.431	16.62	19.786	30.19	61.71	115.15	176.99	251.09	351.27	454.29	590.29	708.84	864.45	991.4	1169.6	1357.6	1532.6	1721.1	1884.5	2096.5	2269.8	2448.7	2707.2	2894.8	3092.7	3341.2	3583	3785.7	3971.2	4286.9	4406.9	4670.8	4836.9	5039.6	5274.8	5449.6	5626.1	5769.5	5937.8	6048.8	6163.6	6353.5	6426.4	6360.7
0	0	0	0	9.7279	6.2806	1.2122	0	16.648	45.646	89.46	161.7	285.67	414.57	572.41	824.63	1066.8	1308	1630.4	1930	2346.2	2710.8	3190.2	3571.9	4018.4	4556.4	5153.3	5468.9	6060.6	6551.9	7159.7	7874	8248.5	8782	9522.8	10044	10612	10741	11304	11936	12165	12653	12641	12663	13118	13368	13543	13900	14024	14197
0	0	0	0	11.787	11.281	20.189	39.757	24.868	42.988	84.853	48.321	61.419	84.496	167.75	164.51	205.55	299.64	423.6	567.53	745.36	885.4	1102.7	1357.6	1531.5	1895.2	2230.9	2579	3100	3552.3	4135.7	4630.8	4998.4	5507.4	6124.7	6524.7	7196.9	7447	7981.1	8418.6	8765.1	9071.6	9544.5	9889.4	10187	10396	10156	10227	10546	10630
25.519	6.7996	6.9667	0	0	0	0	0	0	0	0	0	24.305	26.692	65.06	115.8	189.72	298.13	470.39	595.89	799.34	1172.3	1265.1	1969	2455.9	2645.2	2885	2821.9	3629.4	4221.7	4643.9	4132	4514.7	4820.3	5261.4	5756.5	6035.9	6467.5	6845.1	6924.6	7230.7	7263	7465.9	7984.2	8106.3	8383.5	8578.3	8662.2	8963.3	9145.5
6.0719	0	0	0	6.7992	2.6319	0	0	0	0	0	0	8.1773	10.795	20.067	56.689	66.075	86.455	114.35	115.82	145.88	180.97	213.66	225.35	272.83	358.02	410.99	509.72	517.25	614.67	827.31	1028.6	1141.9	1225	1514	1572.2	1814.2	1780.9	1940.5	1919.5	2078.3	2197.3	2195.1	2211.5	2347.3	2380.1	2600.4	2675.1	2682	2769.8
0	0	0	5.2106	2.8364	7.3719	16.651	25.933	43.639	81.214	144.18	200.95	310.66	384.21	511.23	616	711.01	842.24	1110.7	1176.3	1498.5	1854.7	2187.3	2518.7	2794.3	3178.6	3672.3	4093.7	4595.2	4968.6	5563.5	6323.5	6774	7334.1	8014.2	8526.5	9027.1	9545.8	10089	10547	10996	11274	11765	11966	12426	12674	12814	13385	13199	13226
4.9819	5.0701	0.79404	1.8776	0	1.3276	0	9.3382	6.2439	14.034	0	10.944	55.469	89.225	147.03	233.96	323.06	427.65	553.52	713.49	872.98	1096.4	1298.2	1345.7	1517.3	1958.8	2227.3	2198.9	2465.1	2677.7	2940.5	3615.2	3768.2	4064.5	4317.8	4593.1	4987.4	5158.6	5527.5	5733.7	6123.8	6033.2	6458.5	6629.8	6981.4	7016.9	6992.1	7210.7	7186.3	7390.9
30.864	18.824	0	0	0	0	0	0	0	0	0.34705	19.301	31.387	5.6083	26.193	39.11	66.787	94.814	128.84	166.33	223.44	239.35	309.32	355.42	390.99	453.09	539.24	603.15	725.79	874.67	1007.6	1230.2	1376.1	1527.8	1663.6	1982.2	2098.7	2397.1	2518.7	2724.4	3004.6	3229.5	3770.9	2983.9	3592.2	3989.9	3837.8	3963.5	3852.8	3963.1
0.9449	0.20334	0	0	0.078948	7.3618	9.946	15.592	8.2829	3.6619	2.6572	31.647	83.537	180.96	293.44	457.51	624.27	854	1163	1463.1	1818.8	2157.5	2613.1	2988.8	3414.5	3841.5	4404.9	4850.4	5308.8	5695.7	6015.1	6110.1	6447.1	6801.8	6861.7	7314.5	7746.5	7954.7	8291.7	8648.6	8601	9126.9	9471.9	9787.4	9802.8	10083	9935.3	10250	10479	10483
9.4576	7.2237	0	5.4938	0	0	0	0	0	0	0	0	0	0	0	52.128	131.75	229.05	368.7	468.41	558.39	806.28	997.59	1257.1	1502	1742.9	2106.9	2370	2706	2855.3	3097.4	3722.3	4208.4	4643.2	5007.2	5425.7	5803.5	6041.9	5978.1	6027.3	6549.3	6740.2	6966.9	6826.4	7252.1	7214.2	7488.3	7373	7413.8	7636.6
0	0	0	0.013219	3.3225	2.6975	10.058	13.648	11.48	14.615	30.739	43.022	69.517	103.79	165.23	230.26	328.1	424.43	549.07	681.18	846.57	1002.7	1164.1	1319.3	1474.7	1653.5	1808.8	2000.9	2219.7	2342.6	2561.2	2801.3	2908.4	3147	3410	3564.8	3796.5	4036.2	4329.9	4585	4632.5	5126.9	5322.5	5337.9	5706.7	5693.2	5892	6167.1	6232.2	6281.7
0	0	0	0	8.641	5.6858	13.382	8.6812	17.534	21.789	22.215	21.971	22.017	20.365	21.925	35.245	54.908	86.038	116.26	160.43	190.29	241.48	304.71	388.26	473.62	550.15	640.92	773.53	872.32	999.18	1131.3	1277.2	1419	1568.2	1775.2	1952.1	2176.5	2323.3	2444.5	2614.4	2786.7	2953.2	3054.2	3169.4	3303	3462.5	3533.2	3648.3	3707.8	3753.8
0	0.41313	0	1.3884	2.7975	5.9979	5.2235	0	0.11586	0	0	0	0	0	0	9.8416	34.248	52.004	101.96	173.9	267.04	349.09	455.11	558.24	631.43	758.72	842.21	921.11	917.3	1071	1107.5	1208.9	1268.8	1337.5	1515.6	1555.1	1702.5	1748	1918.2	1981.3	2211.9	2386.7	2455.3	2618.4	2720.7	2767.7	2831.7	2830.6	2901.2	3012.4
8.3312	0	0	1.4805	0	0.19106	0.73452	0	0	1.1946	5.5547	11.338	8.5042	21.088	43.235	81.551	173.32	283.99	475.3	665.72	921.63	1179	1503.2	1897.5	2305	2633.3	3110.6	3541.8	3914.9	4329	4836.1	5269.8	5752.9	6260.5	6876.1	7399.1	7832	8213.4	8512.1	9044.2	9387.9	9549.6	10013	10502	10744	10807	10900	11009	11152	11137
0	0	0	0	2.4124	0	10.929	0	0	0	0	2.5392	1.6413	6.3551	22.267	34.783	63.603	100.83	141.13	183.99	286.23	393.98	528.84	651.12	812.23	968.14	1098	1327.5	1483.4	1710.8	1900.4	2087.4	2216.1	2455.2	2630.1	2759	3042.8	3083.4	3195.5	3440.9	3609.8	3727.8	3832.7	3917.8	3788.7	3844.7	3928.9	3932.2	3821.7	3812.7
11.142	0	0	5.6802	8.8367	0	0	0	6.7567	0	0	0	2.9918	19.092	54.137	78.765	91.387	116.88	152.37	196.36	230.47	284.79	339.77	378.14	445.84	509.91	582.67	686.08	759.78	861.54	937.3	1073.1	1184.2	1299.5	1454.6	1567.8	1726.1	1886.5	1993.4	2090.5	2173.4	2298.1	2347.6	2380.7	2465.7	2417.3	2529.3	2581.2	2852	2863.9
0	0	0	3.2726	0.60624	5.2214	4.4679	18.098	39.703	84.934	131.77	213.2	301.21	389.85	499.36	615.09	768.29	866.66	1011	1119.4	1249.1	1466.3	1671.1	1869.9	2119.8	2273.1	2615.2	2972.9	3286.2	3604	3931.9	4299.6	4719.9	4953.6	5409.5	5758.3	6223.5	6519.4	6884.1	7184.4	7339.7	7690.5	7916.1	7894	8055.6	8295.5	8443.1	8817.2	8661.8	8906.3
0	0	0	2.4745	8.2699	0	10.526	12.026	14.507	10.835	15.492	31.543	26.778	27.051	23.803	33.037	44.838	62.216	92.252	135.23	207.62	291.35	406.37	528.41	692.63	873.13	1048.4	1214.7	1411.4	1625.3	1845.5	1968.2	2237.7	2510	2633.2	2857.1	3101.3	3264.6	3434.8	3625.5	3837.1	3952.3	4152.8	4392.4	4469.6	4486.8	4617.9	4700.3	4757.4	4820.9
10.779	14.531	0	0	0	0	0	0	0	0	0	0	0	0	0	0	0	0	0	0	22.395	107.88	171.29	260.11	339.2	464.9	575.67	640.28	826	921.54	1050.4	1234.4	1373.7	1519.6	1672.5	1799.1	1942.6	2061.8	2241.7	2425.1	2486.2	2704.6	2827.7	2940.2	3027.6	3094.1	3069.9	3277.4	3285.1	3310.4
33.061	3.6329	8.4334	0	0	0	0	0	0	0	0	0	0	0	0	7.4944	35.771	81.456	125.64	211.52	323.11	509.28	667.67	889.26	1158	1450.7	1744.5	1968.9	2346	2693.2	3127.3	3560.6	3886.4	4007.3	4556.3	4895.8	5431	5914.2	6289.5	6589.9	6770.6	7146.3	7161	7765.4	7917	8084.7	8361.5	8623	8803.6	9083
24.945	6.0997	0	1.1366	0	0	0	0	0	18.908	65.654	145.97	245.24	381.48	587.85	702.17	896.61	1059.5	1268.1	1415.8	1475.2	1649.7	1821.2	1989.6	2277.6	2511.2	2670.8	2878.7	3321.7	3787.3	4149.4	4234	4681.5	5259.3	5519.7	6122	6448.2	6957.3	7505.2	7973.5	8490	8738.7	8821.3	8887.3	9489.4	9497.9	9087.7	9804.3	9819.9	9657.2
28.404	0	0	0	0	0	0	17.675	64.839	118.31	244.35	404.33	563.76	761.28	1022.6	1269.6	1511.9	1823.8	2036.1	2277	2603.7	2916.5	3201.4	3384	3694.9	3816.2	4044.7	4410.4	4601.2	4698.5	4748.6	5027.8	5072.4	5305.1	5415	5529.8	5745.1	5794.3	6101	6189.3	6339.9	6573.4	6747.5	6513.4	6892.8	7053.1	7093.7	6970.1	7286.6	7356.8
24.276	6.8637	0	1.6303	0	0	0	0	0	0	0	0	19.918	55.2	169.22	269.25	469.34	727.18	966.72	1375.4	1633.8	2380.5	2673.3	3300.1	3635.8	4137.2	4687.3	5705.5	6071.2	6787.3	7340.6	8010.1	8685.8	9444.6	9819.8	10469	11099	11170	11582	12158	12599	12606	12453	12997	12792	13148	13611	13506	13624	13853
13.893	0.94068	0	0	1.4918	0	0	0	0	0	0.44023	0.77649	10.508	2.4909	28.232	27.465	30.266	77.113	80.72	97.693	55.222	52.481	66.917	51.936	62.79	63.878	90.799	113.15	125.16	178.17	207.16	298.44	389.9	497.99	591.13	681.79	848.41	936.18	1043.1	1115.2	1268.1	1358	1383.8	1504.4	1543.3	1593.6	1623.4	1593.1	1637.3	1678.8
9.7077	0	5.5692	0	1.8981	0	18.068	0	15.718	2.8191	34.474	58.502	112.19	146.11	178.51	218.95	269.26	306.52	337.81	442.13	529.8	673.78	758.84	870.76	925.63	1073.5	1242.8	1247.5	1350.5	1542.2	1788.4	1883.2	1779.6	2156.6	1851.7	2466.9	2625.2	2695.7	2772.7	2204.1	2730.8	2850.4	2946.8	3031.8	3256	2757	3231.6	3235.8	3204.7	3246
20.845	9.5911	1.5829	0	0	0	0	0	0	0	0	0	0	0	25.967	96.334	189.15	302.46	463.76	685.8	893.11	1206.4	1479	1855.7	2180.2	2490.4	3083.4	3382.9	3875	4426.5	4625.7	5154.6	5539	5870.9	6395.5	6972.6	7387.5	7932.5	8182	8469.5	8793	9189.9	9502	9620	9903.5	10279	10357	10554	10621	10858
32.987	17.663	0	0	0	0	0	0	0	1.2268	20.23	38.274	48.283	71.027	79.729	116.55	131.44	140.13	156.05	160.79	182.74	176.21	211.47	196.55	197.45	247.98	258.42	285.87	337.13	440.6	402.47	549.39	591.5	648.86	741.05	823.76	823.1	957.38	883.71	944.34	1036.5	1059.5	1095.7	1117	1110.7	1128.2	1177.8	1149.2	1229.4	1204.4
0	6.6088	1.1617	0	0.31635	5.9439	1.6795	0.87618	0	12.855	0	4.0762	0	0	0	0	0	8.3347	11.67	74.134	54.74	91.304	118.92	166.33	227.6	250.18	374.25	457.66	531.81	624.65	713.29	827.55	922.32	1030.4	1101.6	1180.3	1241.7	1439	1540	1631.7	1660.5	1690.5	1754.5	1717.1	1716.4	1786.3	1666.1	1710.7	1740.3	1798
0	0	1.2473	0	5.8268	17.052	12.408	17.673	22.864	37.831	54.14	83.112	144.39	211.91	311.01	424.01	588.82	717.05	880.59	1192.2	1417.6	1550.2	1923.4	2248.2	2625.7	2906	3061.5	3525.1	3753	4098.1	4321.8	4728.6	4960.4	5311.5	5657.5	6044.1	6296.7	6672.1	6935.9	7244.8	7532	7677.5	7947.4	8318.8	8460.5	8731.5	8919.9	9016.6	9362.9	9669
18.046	19.189	0	0	0	0	0	0	0	0	0	0	0	0	0	0	48.03	175.55	384.56	628.27	945.19	1367.5	1893.6	2376	2989.3	3614.6	4272.5	4907.3	5637.9	6492	7176.4	7805.7	8689.5	9561	9980.2	10345	11227	11432	12187	12212	13099	13507	13557	13692	14101	14045	13924	14140	14399	14403
0	0	0	0	4.0694	10.638	2.6791	0	0	0	3.2765	0	0	0	0	0	5.5757	19.47	56.048	99.079	167.56	223.63	307.15	425.5	618.26	789.15	949.67	1129.1	1259	1231.8	1553.5	1683.7	1853.6	1967.9	2108.7	2162.4	2217	2357.7	2499	2628.9	2696.1	2824.2	2848.5	3118.9	3035.2	3115.8	3087.1	3137.8	2772	2994.3
32.91	7.5397	0	0	0	0	0	0	0	0	0	0	0	0	0	0	0	0	0	32.591	49.298	59.894	139.36	194.33	259.88	326.92	424.56	526.14	666.74	785.93	929.67	1118.5	1306	1461	1672.6	1840.4	2013	2218.2	2321.4	2544.3	2649.9	2663	2826.6	2994.9	3068.5	3156	3198.8	3190.5	3302.9	3272.7
10.645	3.5354	0	0	0	3.2917	13.984	7.6919	0	0.69398	45.492	134.19	255.63	413.23	668.29	971.06	1119.5	1384.4	1836.4	2155.2	2485.4	2865.2	3297.2	3859.3	4440.4	4784.9	5103.4	5798.6	6217.8	6801.5	7617.7	7452	7380.6	7799.9	8341.8	8688.9	9104.2	9303	9019.6	9886.2	10503	11096	11400	12042	11833	12191	12509	12994	12818	13293
1.8037	0	0	4.7635	0	2.721	2.4469	4.1434	8.5506	10.757	18.905	23.839	31.878	68.014	125.3	210.23	374.96	476.78	707.61	833.65	1137.2	1357.5	1631.7	2010	2270.5	2607.5	3377.4	3493	4098.8	4045.7	4341	5097.7	5532.2	6256.2	6457.7	7004.7	7570.1	7999.4	8264.2	8891	9318.3	9813.3	10160	10400	10542	10219	11077	10352	10647	10681
32.294	5.3228	0	0	0	0	0	0	0	0	0	0	0	0	0	0	2.3465	18.443	15.576	40.554	54.961	85.759	91.442	132.57	149.52	178.5	217.47	263.31	273.89	355.36	365.05	420.46	491.08	557.13	710.82	807.11	884.65	979.48	1010.4	1116.1	1259.9	1245.8	1408.8	1479.7	1499.7	1296.1	1353.4	1267.7	1170.6	1552.6
0	0	0	1.423	5.6938	10.452	5.8031	12.521	4.2784	8.9497	7.1003	9.0008	24.856	18.027	24.108	33.391	31.434	50.058	76.268	131.07	210.01	291.52	425.8	585.83	761.94	1007.9	1267	1528	1761.4	1997.9	2198.4	2474.9	2639.9	2908.1	3306	3555.5	3797.8	4128.3	4259	4626.9	4710.4	5001.6	5215.6	5492.2	5719.3	5902.5	6000.7	6188.3	6515.1	6590.4
12.242	7.9569	0	0	0	0	0	0	0	0	0	0	0	0	0	12.707	18.386	63.879	92.608	137.75	167.16	220.69	276.24	351.27	472.22	609.51	749.16	947.15	1142.7	1354.9	1601.8	1917.6	2285	2636.7	2123.1	2446.7	2401.3	2902.6	2664.1	3211.2	3433.8	3727.2	4071.2	3655.4	3956.1	3991.4	4202	4288.1	4431.6	4502.3
12.176	20.261	2.6695	4.4576	0	0	0	0	0	0	0	10.79	15.666	23.822	32.428	29.663	41.637	84.223	90.323	105	117.24	151.07	169.97	213.16	284.12	339.81	362.19	482.56	520.77	598.2	699.45	767.14	891.31	1050.2	1122.1	1140.7	1247.6	1420.9	1551.2	1726.6	1810.7	1947.4	2033.1	2082.5	2159	2214.9	2285.1	2415.6	2514.6	2586.1
11.062	0	2.7539	3.5347	0	0	1.2791	0	0	0	0	4.2582	17.326	19.027	51.72	81.48	155.64	228.22	336.78	464.61	583.56	744.96	909.03	1069.8	1192.5	1447.1	1561.4	1842.6	2074	2261.8	2457.9	2656.1	2903.5	3054.9	3203.4	3505.3	3696.2	3894.6	4110.9	4408.5	4556.3	4683.9	4767.8	4838.3	4949.1	5245.4	5251.3	5321.5	5419.6	5441.9
0	0	0	3.7072	6.1924	0.51035	5.3034	9.9578	11.075	17.408	12.919	22.626	20.688	24.458	37.805	57.188	106.21	155.36	217.63	317.12	414.73	548.21	695.5	835.5	1019	1223	1430.8	1660.1	1921.3	2205.2	2361.8	2689.9	3033.4	3359.5	3687.6	4052.2	4408.3	4637	4970.9	5243.4	5329.3	5852.5	5812.3	6199.5	5413.8	6260.6	6763.7	6940.9	6962.4	7072
65.348	0	0	0	0	0	0	0	0	0	0	0	0	0	0	0	36.967	139.87	285.29	406.99	612.79	877.6	1179.4	1551.7	1955	2431.4	2931.3	3471.5	4025.6	4585.2	5131	5757.4	6259	6790.1	7362	7542.6	8164.7	8710.7	9319.2	9689.8	9365.7	10057	10213	10310	10079	10746	10876	10540	10613	10588
0	0	0	5.0511	0.54456	4.2074	6.7511	7.1183	13.517	18.595	23.71	21.462	34.839	54.99	99.892	152.72	255.62	332.36	501.96	680.52	935.98	1180.3	1519.8	1952.8	2296.4	2675.3	3213.2	3748.1	4215	4852.3	5538	6161	6984.8	7733.4	8730.7	9307.7	10084	10681	11373	12263	12814	13258	14049	14285	15257	15363	15733	16184	16284	16682
13.775	4.2993	0	8.3171	0	0	0	0	0	0	3.0803	3.9173	23.922	23.819	7.2176	53.996	69.756	110.25	144.43	232.03	261.77	342.42	379.84	492.29	618.97	785.13	928.65	1064.2	1267.1	1575.3	1772.6	2121.1	2276.1	2617.1	2393.9	2653.8	2393.9	3090.8	3317.1	3496.7	3574.3	3754.4	4154.3	4157.3	4633	4605.3	4881.8	4688.5	5016.6	4937.5
22.216	0	5.2823	0	0	5.0928	0	0.055103	0	0	6.2281	0	0	0	0	0	0	0	0	0	0	0	0	0	0	0	0	0	0	0	0	33.571	95.843	171.75	225.96	305.98	400.1	448.59	584.86	587.67	684.62	718.95	787.92	872.55	941.18	919.84	921.13	923.8	949.9	1036
11.117	5.6849	0	0	3.2514	0	0	4.0386	19.247	33.558	58.091	76.02	112.74	142.44	173.87	193.7	234.42	282.76	260.07	328.03	379.67	429.6	509.66	560.33	629.02	730	778.96	922.51	978.43	1185.5	1328.2	1558.7	1795.9	1932.9	2200.9	2445.4	2592.9	2988.9	3132.9	3357.4	3671.2	3571.4	3815.2	4068.2	4225.7	4467.4	4561.7	4614.2	4703.8	4865.7
0	0	8.1042	6.2757	0	0	0	1.3211	0	5.0718	3.3726	16.318	20.627	34.587	36.413	42.79	74.985	106.33	129.74	205.9	259.63	361.79	468.01	567.25	786.31	923.29	1079.2	1488	1586.1	1828.4	2139.5	2316.7	2651.3	2994.7	3493.7	3788.3	4012.3	4405.9	4634.6	4848	5104.5	5329.8	5650.8	5841	5911.8	6013.5	6355.5	6374.7	6625.3	6750.9
17.71	0	0	5.6025	0	0	0	0	0	0	0	0	0	0	5.1753	24.142	57.292	117.13	158.46	203.4	267.57	331.6	365.65	460.43	583.45	771.87	842.51	993.63	1245.5	1426	1676	1889.6	2181.5	2503.3	2698.8	2936.9	3213.8	3394.6	3750.7	3870.4	4125.5	4084.1	4222.8	4416.5	4599.9	4787.5	5136.9	5009.4	5006.3	5293
0	0	4.552	2.5167	3.8859	0	0	0	0	0	0	0	0	0	0	0	0	0	0	0	0	23.382	28.841	37.332	75.742	118.78	185.47	263.47	331.37	448.14	532.06	509.44	775.84	885.96	983.5	1044.2	1214.4	1469.6	1607.9	1580.6	1811.4	1931	2002.4	2036.8	2108.2	2099.4	2134.6	1945.5	1905.1	1985.8
0	0	0	2.8079	5.0438	9.0683	7.6464	1.3599	10.511	5.1155	3.5856	0	0	8.4455	38.281	101.57	156.53	231.54	302.69	429.11	530.66	640.53	742.02	941.36	1086.7	1270.4	1495.1	1700.6	2051.9	2451.2	2893.3	3256.2	3794.8	4454.2	5084.4	5584.9	6079.7	6645	7170.7	7909	8283.7	8196.3	8564.3	8868.2	9210.1	9302.3	9561.2	9547.7	9792	10206
1.5508	0	6.9756	3.8799	0	0	0	0	8.4859	6.7412	3.6248	0	0	3.9286	11.548	61.31	119.82	200.46	333.46	436.11	587.6	723.78	905.37	1011.3	1196.4	1329	1496.1	1652	1776.8	2039.9	2131.6	2367.6	2507.7	2803.5	2978.3	3179.9	3405.8	3595.1	3720.2	3914.6	4039.1	3964.6	4162.8	4196.9	4287.3	4326.2	4340	4415.2	4605.7	4579.4
27.277	0	6.0643	0	0	1.7798	0	0	0	2.5423	0	0	3.963	12.862	52.112	98.471	171.82	258.94	359.36	441.58	599.99	684.99	819.46	944.35	1116.2	1312.4	1471.4	1723.7	1797.3	2111	2291.2	2448.7	2856.2	3061.5	3517	3772.9	4150.2	4260.3	4719.6	4954.8	5446.2	5545.5	6050.4	6058.5	6318	6458.7	6755.5	6835.1	6786.1	6903.2
47.055	0	4.415	0	0	0	0	0	0	0	0	0	0	0	0	0	0	0.47005	5.1933	37.375	38.719	72.622	78.865	106.63	128.77	119.82	149.2	172.91	212.54	242.95	242.86	291.31	313.98	368.4	385.65	431.75	442.9	475.03	500.72	561.8	568.79	562.44	581.56	649.87	631.16	653.6	630.89	639.96	690.43	732.57
36.018	20.497	5.828	0	0	0	0	0	0	0	13.514	43.771	88.863	148.7	193.73	245.88	316.7	350.7	425.33	608.07	766.41	972.61	1188.6	1366.2	1680.1	1915.9	2338.6	2739.4	2684.2	2951.9	3362.1	3682.8	4058.2	4421.9	4695.9	5225.8	5469.6	6021.5	6247.7	6563	6930.8	6769	7352.2	7594	7703.4	7959.7	7913.7	7883.8	7982.8	8209.5
0	0	0	0	4.5034	6.0141	6.5853	6.0679	3.4077	14.187	8.9222	5.2351	23.841	39.911	70.549	89.612	126.92	180.68	229.04	291.41	346.81	404.91	484.22	540.45	625.14	699.09	790.55	932.18	1043.9	1107.9	1203.3	1320.9	1448.7	1578.5	1769.2	1953.1	2108.3	2191.7	2355.3	2646.5	2808	2884.3	3021.6	3241.2	3279.8	3431.3	3478.2	3508.5	3744.2	3577.3
0	0	2.519	1.3464	1.8693	2.9058	0	0	7.8002	10.793	12.065	14.618	13.901	20.511	37.378	43.416	69.076	77.504	105.36	135.82	176.87	231.18	307.68	415.83	518.14	666.66	855.37	1026	1217	1368.8	1601.2	1824.8	2112.8	2390.5	2686.1	2881.5	3179.1	3570.5	3802.2	4021.4	4373.5	4472.9	4808.6	5003.1	5213.2	5356	5535.5	5700.2	5797.6	5991.6
0	0	3.5093	0	14.885	0	7.1871	12.693	7.9751	18.223	19.206	16.768	18.297	34.775	44.166	56.643	76.776	88.577	126.07	207.53	223.57	367.62	429.65	550.54	676.06	868.09	1013.7	1136.3	1328.4	1439.9	1729	2022.7	2342.9	2603.8	3700.6	4209.4	4585.7	5039.3	5494.4	5798.6	6255.9	6494.3	6925.5	7288.5	7460.1	7868.4	7982.9	8149	8367.9	8497.5
0.67475	5.5896	6.0073	0	0	0	0.64807	7.7603	0.17351	3.359	17.366	12.188	24.391	27.891	46.418	61.44	76.752	84.06	117.83	160.34	214.18	244.24	325.54	358.94	426.53	512.68	591.64	691.63	748.93	709.93	805.79	892.2	1011.2	1101.8	1209.7	1300.4	1400.4	1463	1509.9	1662.1	1697.6	1770.8	1845	1928.5	1981.9	2041.9	1995.5	1998.2	2093.3	1993.8
0	0	0	5.9902	9.1543	21.088	26.04	35.066	31.522	39.055	59.07	69.912	98.28	161.33	252.69	445.87	543.17	641.07	965.85	1174.7	1461.5	1746.9	2442.2	2743.4	3836.4	3984.5	4370.1	4904.8	5580	6058.9	6586.7	6940.2	7746.5	8433.3	8772.1	9289.5	9799.1	10591	10985	11457	12197	12641	13058	13702	14173	14350	14832	15349	15359	15319
1.2118	0.46941	5.2165	0.3289	0	3.242	0	0	0	5.1967	14.658	32.14	70.307	110.97	212.01	326.54	421.63	571.06	723.44	820.18	953.45	1082.5	1435.2	1603.6	1852.7	2138.7	2352.2	2479.2	2855.7	3000.5	3030.6	3661.4	3941.7	4093	4335.2	4760.2	4569.1	4838.4	4932.6	5229.8	5421	5320.4	5404.9	5610.3	5665.2	5656	5588.4	5698	5702.2	5884.6
0	0	4.6773	0.13667	7.3275	0.23254	0	5.6726	3.5211	5.51	0	3.4749	0	3.4468	32.933	69.709	127.29	189.54	317.83	380.91	443.26	605.84	715.05	918.32	1130.4	1224.2	1495	1744.2	2114.9	2469.4	2642.7	2994.4	3132.6	3450.6	3841.7	4114	4393.6	4634	5258.2	5774.9	6205.4	6435.3	6632.5	7218.9	7225.2	7469.9	7493.7	7662	7705.4	7816.8
0	0	0	0	18.617	10.037	10.81	18.17	18.283	47.021	87.562	118.7	210.04	245.58	358.21	522.47	710.47	944.7	1195.2	1474.6	1716.9	2127.1	2456.9	2936.4	3327.3	3830.5	4424.4	5099.8	5591.7	6101.9	6869	7717.3	8109	9223.5	9801.1	10341	11527	11940	12435	13103	13410	13731	13744	13917	14581	14542	14579	14767	14975	15040
1.6355	1.676	2.8911	1.8734	3.8081	0	0	0	0	0	0	0	0	0	0	0	0	3.1647	46.256	66.586	131.35	221.78	351.16	477.46	574.58	771.25	862.6	1109.4	1308.9	1453.4	1634.8	1760	1900.5	1969.5	2116.1	2380.3	2401	2608.8	2730.6	2812.1	2980	2942	2970.6	3050.8	3165.8	3184.3	2988.4	2726.3	2961.2	2926
0	0	0	3.4095	3.9048	16.367	14.078	17.539	22.283	30.978	32.309	41.621	42.982	50.693	52.739	56.722	87.07	136.03	164.23	238.99	323.46	417.89	530.39	632.3	784.24	910.22	1054.2	1260.3	1516	1652.4	1906.6	2176.4	2397.9	2627.3	2917	3172.6	3456.6	3758	4061.9	4270.5	4466.4	4767	4938.3	5118.6	5154.4	5294.4	5439.3	5475.9	5726.3	5782.6
8.7729	0	0	6.605	0	0	0	0	21.492	10.679	37.263	113.6	186.28	261.69	307.7	400.79	512.07	594.89	773.65	850.31	999.52	1115.9	1263.6	1495.1	1690.5	1916	2115.2	2492	2837.4	3236.2	3407.8	3800.9	4304.8	4611.1	4965	5459.2	5743.7	6158	6556.6	6616.5	7143.6	7019.7	7493.2	7542.1	7941.1	7893.8	8077	8029	8335.1	8273.4
0	0	0	0.56646	0	4.6487	9.5021	3.9864	1.704	0.014257	8.64	11.539	19.272	39.872	53.151	77.542	124.5	215.83	288.95	427.79	510.75	653.14	850.71	1017	1209.4	1404.3	1751.4	1653.7	1994.9	2351	2716.1	2724.2	2968.4	3233.8	3397.9	3596.9	3795	4020.2	4034.6	4164.6	4310.1	4403	4610.9	4769.5	4976.3	4965	5038.5	5213.8	5258	5244.8
14.789	9.5718	2.275	0	0	0	0	0	0	0	0	0	0	0	0	0	0	0	0	0	0	0	0	3.5046	87.087	172.83	218.98	196.59	320.78	464.14	692.4	858.81	938.63	1115.7	1252.7	1337	1606.4	1713.7	1845.6	1978.1	2090.5	2411.3	2509.5	2737.7	2846.1	2676	2765.7	2877.1	2926.3	3053.7
26.973	12.42	0	0	0	0	0	0	0	0	0	51.816	44.518	163.31	220.18	341.24	463.84	591.38	766.54	981.58	1240.2	1547.3	1732	1956.4	2354.9	2638.9	2872.5	3001	3341.7	3629.4	3759.7	3885.5	4041.9	3949.2	4388.9	4463.1	4757.6	4893.5	4911.4	5189	5247.1	5325	5426.8	5510.6	5601.4	5593.3	5703.5	5751.5	5915.5	5801
0	1.8451	0	11.51	1.1325	0	0	0	0	0	0	0	0	0	0	16.425	36.306	53.622	88.476	123.51	153.88	234.46	301.29	401.54	533.84	713.38	467.92	657.47	816.94	1065.8	1183.2	1464.5	1697.4	2097.4	2576.4	2674.6	2990.3	3227.8	3479.5	3704.9	3795.1	3933	4139.5	4360.8	4561.6	4790.9	4747.1	4772.3	4778.2	4710.5
13.93	3.8049	0	0	0	0	1.8619	4.2288	17.051	37.415	65.913	90.46	131.84	240.42	350.81	476.58	635.63	823.85	1014.5	1261.3	1493.4	1769.5	2092.2	2420.4	2787.6	3164.6	3580.6	3969.2	4422.4	4847.1	5250.3	5857	6207.9	6807.2	6994.1	7279.5	7854.3	7992	8540.3	8815.2	8823	9169.8	9422.4	9708.4	10160	10391	10392	10428	10384	10493
24.676	15.75	0	0	0	0	0	5.524	4.6883	26.929	67.364	114.26	283.91	242.13	419.3	544.2	636.21	895.63	1073	1374.7	1731.9	2044.9	2525.3	2905.6	3406.2	3845.8	4298.8	4904.2	5401.9	5713.5	5790.7	6887.2	7739.2	8305	8779.7	9334.4	9829.1	10313	10918	11764	12276	12713	13260	13249	13607	13529	13767	13889	14355	14411
5.2121	4.8108	0	0	0.77227	0	0	0	0	0	0	2.7944	0	4.285	0	10.604	0	10.792	34.89	74.38	96.156	146.65	155.78	217.42	274.89	406.86	466.44	527.98	582.61	683.98	842.57	862.12	970.06	1037.4	1128.9	1201.7	1301.2	1393	1446.6	1537.7	1631.1	1659.5	1704.5	1762.3	1769.2	1842.5	1747.8	1817.5	1926.1	1964.6
30.823	12.251	0	0	0	0	0	0	0	0	57.184	145.77	242.78	381.73	603.46	807.31	1049.7	1466.1	1889.6	2529.3	3166	3843.6	4553.7	5340	6090.8	6970.9	7824	8743	9455.1	10021	10694	11126	11912	12305	12850	13035	13217	13928	14245	14263	14736	15132	15144	15280	15713	15553	15544	15852	15556	16068
28.237	0	0	0	2.3589	0.47514	0.49006	12.467	23.518	21.19	42.841	48.51	80.668	117.74	233.65	243.27	343.21	591.65	567.37	865.68	815.92	988.43	1112.5	1371.1	1581.8	1882.3	2112.2	3402.4	2775.8	3663.8	4275.5	3888.9	4373	5014	5387.9	6009	6503	7060.6	7600	8188.1	8393.6	8641	9044.1	9334.3	9688.3	9857.1	10150	10274	10541	10634
0	0	0	3.6755	5.6436	9.6502	11.766	23.277	18.209	27.059	27.718	29.051	33.599	25.215	26.21	38.518	39.073	31.522	31.817	32.67	57.258	63.167	129.23	201.39	315.87	473.84	609.33	724.64	925.18	1102.5	1182.1	1438.4	1679.5	1909.3	2240.4	2324.5	2551.1	2759.8	3005.2	3077.7	3277.5	3470.2	3712.6	3821.1	3952.8	4003.8	4043.9	4241.8	4405.6	4310.5
3.7604	6.6892	8.3121	0	0	0	2.3492	13.998	7.0214	0	0	0	0	1.4697	23.788	81.476	141.46	272.01	445.46	625.7	884.75	1166.5	1599.6	1997.5	2222.9	2788.9	2942.5	3348	3757.1	4210.1	4785.6	4942	5449.8	5575.1	5708.4	5977.9	5877.9	6086.8	6352.6	6331.3	6537.5	6493.8	6723.3	6796.8	6936.7	6828.7	6943.6	7079.7	7209.9	7218.7
0	0	4.8106	3.7648	3.8928	11.686	3.2354	18.582	23.001	24.08	26.443	41.356	57.417	84.391	139.17	168.65	213.92	276.1	345.34	419.95	591.72	701.98	861.4	1020	1244.7	1501.8	1773.8	1995.9	2282.7	2485.8	2797.9	3125.6	3419.1	3835.5	4187.4	4549.8	5086.7	5257	5736.2	6065.4	6441.6	6633.9	7191.1	7235.8	7601.2	7753.3	8119.5	8147.3	8224.8	8539.4
1.5849	2.8268	0	0	0	2.6663	2.5226	15.072	16.092	21.981	14.334	7.5167	11.546	27.695	37.886	57.69	83.684	140.67	204.81	288.36	397.95	566.46	697.88	853.4	1024.2	1209.2	1486.7	1693.5	1680.4	1913.9	2029	2501.1	2658.2	2917.7	3142.1	3354.7	3587.6	3816.1	3813.3	3964.2	4180.2	4244.9	4362.9	4283.8	4413.6	4622	4759.2	4906.4	4909.9	5000.9
13.899	11.164	0	12.558	0	0	0	0	5.9372	0	0	11.63	0.56795	0	36.011	49.54	139.85	130.18	298.48	370.53	513.75	736.01	697.82	985.05	1328.4	1726.7	2069.6	2516	2919.6	3547.4	3765.6	4275.5	4832	5531.5	6277.9	6727.5	7405.6	7930.8	8425	8834.4	8818.1	9287.1	9654.8	9958.6	10113	10560	10329	10684	10175	9942.5
34.213	16.358	0	0	0	0	0	0	0	0	8.5046	30.878	40.863	44.943	71.984	82.472	80.502	92.604	104.97	123.7	93.555	108.5	137.22	157.18	189.2	198.61	252.64	286.97	329.7	361.97	380.81	446.88	513.45	588.52	681.17	769.9	875.82	950.04	1047.1	1135.6	1204	1272.2	1313	1337.3	1383.1	1406.1	1398	1421.4	1484.3	1480.6
17.265	14.527	4.5505	0	0	5.1511	0	0	0	0	0	0	0	0	0	0	0	17.662	85.323	95.648	140.35	197.31	264.54	329.76	390.04	521.86	616.33	748.99	926.38	1066.5	1089.7	1186.8	1276.8	1367.5	1435.4	1505.4	1583.3	1661.9	1731.5	1717	1758.4	1646.5	1796.1	1836.6	1907.5	1965.2	1930.1	1944.1	1986.7	1959.2
0	0	0	0.85452	7.733	6.1614	11.438	9.8248	16.039	20.126	27.373	31.672	55.805	95.042	161.52	248.49	369.22	495.08	673.48	922.99	1160.3	1457.2	1820.7	2223.3	2589.4	2979.3	3472.4	3903.7	4360.9	4928.5	5406.8	5879.6	6391.1	7064	7541	7969	8395.4	8931.5	9243	9683.9	10103	10041	10346	10541	10919	11260	11399	11654	11880	11828
2.192	14.854	0	5.4474	0	0	0	0	0	2.5734	4.8122	8.4324	14.742	16.572	0.17655	14.625	11.74	28.156	62.483	140.07	229.49	360.46	554.58	778.91	1064.5	1519	1869.2	2144.2	2723.3	3010.3	3427.9	4244.9	4819.6	5104.2	5528.1	6014.2	6517.8	6990.2	7495.6	8040.9	8195	8182	8197.9	8472.1	8897	9242.1	9284.7	9470.7	9761	10015
24.042	15.21	1.0016	3.4348	0	0	0	0	0	0	0	0	0	8.9167	32.851	49.194	104.91	143.41	203.93	223.99	336.26	486.39	653.86	812.05	937.32	1159.4	1309.6	1577.7	1777.7	2004.2	2129.8	2371.2	2678.4	2903.2	3090.2	3291.9	3482.2	3687.3	3790.2	3997.8	4428.3	4385.4	4822	4713.7	4880.4	5007.9	5174.8	5113.9	5139.5	5116.1
10.186	1.1837	0	0	0	0.54661	0	0	0	0	0	2.8512	27.593	82.71	159.81	294.98	480.67	710.71	993.12	1300.1	1599.2	1803.1	2078.9	2332.1	2754.3	2822.2	3081.4	3382.9	3589.3	3782.8	3952.3	4114.2	4391.4	4517.5	4784.6	5049.9	5403.1	5478.9	5891	5926.6	6259	6259.2	6382	6562.3	6649.3	6944.6	6911.6	6960.3	7276.7	7262.6
0	0	0	6.0955	6.0901	13.226	16.57	20.003	29.058	29.967	34.711	36.923	44.348	46.619	59.145	74.868	63.724	78.46	81.396	100.48	110.17	124.58	146.79	192.32	250.66	314.33	363.62	436.39	493.8	582.36	674.66	757.93	790.85	897.56	1000.6	1082.4	1156.2	1229.2	1303.1	1334.8	1403.6	1452.4	1515	1582.4	1592.1	1654.8	1677.5	1681.5	1698.3	1765.2
0	0	0	3.9349	2.6329	14.322	16.307	26.992	49.132	51.178	63.835	73.497	98.851	99.883	118.65	119.54	155.5	160.73	167.86	203.38	230.36	221.5	250.38	263.9	328.37	402.91	473.92	511.46	621.03	713.45	833.89	973.15	883.35	1048.3	1235.6	1308.3	1413.5	1880.2	1755.4	1854	1953.7	2242.9	2369.4	2486.4	2566	2491.1	2737.3	2769.6	2779.8	2889.9
21.538	9.2928	0	0	0	1.791	0	0	0	0	0	0	0	0	13.277	0	13.958	21.177	18.43	29.519	32.715	46.296	68.844	60.433	83.114	92.181	107.48	152.3	214.33	306.42	376.59	493.46	595.16	669.82	790.34	910.55	959.05	1094.9	1167.9	1319.9	1353.5	1452.9	1548.9	1570.1	1593.5	1608.9	1596	1579	1613.9	1647.6
0.24319	0	0	0	6.8808	8.4986	9.304	17.244	15.409	27.594	29.23	52.532	107.52	160.28	251.44	379.88	585.09	702.25	840.72	1076.4	1373.2	1664.5	1971.2	2093.7	2582.7	2869	3246.5	3392.4	4108.4	4485.8	5005.7	5456.9	5973.1	6481.3	7054.2	7303.3	7877.5	8282.7	8809.4	9058	9285.9	9537.4	9525.6	10162	10501	10730	10650	10693	10986	11584
35.692	14.574	0	0	0	0	0	0	0	0	0	0	0	0	0	0	0	0	0	0	41.823	96.967	207.85	326.3	467.54	631.74	772.03	1039.6	1295.3	1507.7	1755.8	2024.9	2274.1	2564.5	2856.2	3316.6	3623.8	4171.4	4249.3	4607.4	4897.6	5053.2	5256.3	5389	5678.2	5970.1	6127.9	6301.8	6435.5	6446.7
2.2784	0	0	0	0.73053	0	6.0773	6.7006	14.847	23.306	31.797	55.09	102.85	157.36	217.76	279.62	292.19	382.25	455.15	494.23	573.87	624.52	682.75	717.61	772.63	829.69	921.1	970.47	1058.3	1181.4	1322.8	1477	1648.7	1898.4	2067.8	2356.9	2586.7	2824.8	3068.5	3319	3456.5	3698.8	3877.2	4072	4179.5	4445.3	4453.8	4581.3	4517.8	4626.3
11.269	16.866	0	0	1.84	0	0	0	0	0	0	0	0	0	0	0	0	0	0	22.821	70.232	124.48	174.68	259.56	339.02	420.02	517.4	637.24	725.66	851.15	950.62	1085.5	1232.4	1383	1520.1	1642.4	1819.7	1955	2121.3	2208.8	2324.2	2464	2540.8	2639.3	2667.7	2790.5	2817.1	2885.9	2933.7	2989.6
14.358	0	0	0	1.5428	0	2.5893	4.252	2.1494	7.0286	6.205	11.959	22.024	20.707	17.929	5.7029	17.68	29.656	78.13	151.42	246.23	425.19	605.09	824.59	1115.6	1437.5	1764.4	2156	2621.6	3039.2	3413.7	3787.9	4208	4588.8	5152.5	5580.6	5992.8	6297	5590.3	6735.8	7352.4	7842.1	8012.8	8321.3	8596.5	8740.1	8919	9027.2	8998.8	9363.1
16.869	5.346	0	1.0059	1.849	0	0	0	7.335	3.3047	8.4081	25.018	30.968	42.716	75.11	106.65	159.48	56.211	131.48	231.32	388.94	579.46	709.28	909.4	1199.6	1261	1616.7	1757.2	2431.8	2440.1	2382.2	2669.1	3101.4	3577.7	3767.7	3982.6	3177.3	4927.8	5088.6	5512	6049.5	6093.9	6377.9	6395.2	6677.3	6761	6868.8	6883.1	6960	6905.1
4.4998	0	0	4.2195	0	0	0	0	0	0	0	0	0	0	0	62.656	217.61	396.27	716.67	1019.3	1461.1	1901.9	2450.9	2974.6	3679.7	4312.9	4904	5430.1	6236.2	6982	7452.9	8447.3	8860.2	9638	10449	11300	12173	13011	13272	13765	14287	14737	15104	15383	15311	15903	15691	15491	15086	15488
29.694	16.055	0	0	0	0	0	0	0	0	0	0	14.006	32.974	31.066	30.025	31.835	40.105	56.422	85.845	105.1	119.31	147.74	183.73	306.21	423.36	535.13	681.93	855.27	1056.6	1546.1	1617.5	1894.8	2244.3	2358.2	2585.7	2968.7	3016.3	4032.4	3561.4	3614.9	3853.4	3785.9	4102	4578.2	4909.6	4917.1	4894	4854.9	5051.1
18.706	0	0	0	0	0	7.5903	4.8757	2.5543	0	0	0	0	0	22.702	30.693	49.39	73.055	105.14	126.44	139.1	166.9	193.48	261.37	309.23	414.47	466.08	567.44	748.89	775.57	822.96	905.15	1039	1151.9	1182.7	1292.6	1333.7	1498.3	1604.2	1646.9	1690.1	1624	1729.2	1787.4	1868.7	1961.8	2604	2705.6	2701.9	2692.9
49.432	0	0	4.2002	5.1307	37.546	0	0	0	7.1542	39.167	26.451	44.791	51.116	60.084	72.092	89.749	95.969	128.72	143.1	195.63	216.64	256.5	221.46	286.87	352.14	441.04	471.79	571.31	636.82	663.28	726.29	854.21	980.29	998.29	1111.8	1133.2	1284.4	1341	1440.3	1499.4	1622.9	1667.1	1789.2	1787.3	1794.5	1796.5	1875.2	1816.4	1853.6
1.5296	9.3602	0	0	0	3.9642	0	0	0	0	0	0	0	0	0	0	0	0	0	0	7.0902	20.358	70.061	161.9	264.38	356.02	458.82	508.29	779.55	935.35	1165.2	1327.9	1595.4	1863.9	1673.1	2477.1	2832.5	3057.9	3430.3	3679.5	3842.7	4003.9	4279.5	4368.5	4503.1	4723.7	4939.3	5011.5	5063.7	5150.8
15.251	1.3279	4.1117	3.2382	0	0	0	7.8395	32.658	85.214	176.64	289.58	433.71	589.45	786.43	966.93	1176.1	1327.3	1479.2	1691.5	1962.6	2193.6	2340.4	2662.1	2810.1	3054.3	3170.2	3538.3	3813.8	4174.5	4506.7	4775.6	5145.7	5545.7	5846.9	6022.9	6296.4	6783.1	7152	7434.8	7524	7693.9	7671.4	7649.1	7926	8055.6	8162.5	8187.8	8146.3	8179.6
16.057	4.1034	1.9018	0	0	0	0	0	0	0	0	0	0	0	0	0	0	0	0	0	0	0	40.592	73.276	127.61	191.44	252.37	332.44	453.9	576.11	697.9	753.04	860.16	945.8	1155.4	1241.7	1406.2	1596.2	1670.2	1810.2	1944.5	1995.7	2215.7	2330.9	2518.1	2611.5	2460.1	2506.7	2552	2563.3
2.9373	1.7818	0	1.5197	1.6605	0	2.1208	4.1102	13.022	12.162	33.054	41.399	69.051	89.082	134.36	162.53	246.74	363.74	512.12	627.36	752.97	1016.3	1238.6	1447.5	1722.8	1867.2	2117.9	2318.7	2535.3	2800.2	2957.9	3153.2	3426.1	3671	3874.5	4096.7	4249.1	4376.5	4560.9	4820.5	5165.8	5154.7	5557.2	5605	5785.8	5892.2	6112.8	6205.1	6296	5990.4
3.4289	1.5257	0	0	0	0	3.2465	0	0	0	6.0673	10.692	14.912	32.27	60.87	96.179	139.59	213.66	302.65	432.21	587.43	753.1	921.06	1134.9	1298.1	1527.9	1753.8	2043.8	2236.6	2639.4	2880.4	3298.2	3525.4	3871.1	4347.5	4788.1	5118.4	5438.4	5822.3	6075.9	6467	6706	7074.5	7414.9	7368.5	7496.7	7719.8	7937.7	7866.8	7900.9
0	0	0	1.2243	22.716	27.871	36.12	48.97	45.625	63.261	74.72	79.931	77.054	80.98	60.673	96.69	102.9	108.11	146.46	171.34	254.82	355.11	414.73	456.18	565.57	784.44	913.88	1142.6	1459.8	1739.9	2057.8	2410.8	2712.6	2742.5	3311.7	3658	3985.8	4366.7	4648	4984.7	5358.5	5589.1	5730.9	5695.1	5733.7	5450.6	5492.3	5406.8	5487.1	5541.3
0	0.14532	0	0	0	10.583	7.0701	0	1.8917	0	5.8309	14.248	26.051	33.558	55.11	80.669	133.52	169.36	228.46	285.26	358.66	452.33	512.4	609.33	717.74	893.39	922.98	1098.1	1152.7	1245.7	1361.6	1518.4	1733.8	1897.1	2107.6	2335.1	2556.3	2622	2877.9	3002.4	3267.8	3401.2	3486	3589.1	3611	3718.9	3649.5	3734.8	3820.3	3915.9
0	0	0	0	1.8821	6.1916	11.883	29.029	61.345	108.58	178.91	270	379.14	547.48	739.13	897.53	1115.9	1346	1612.7	1906.9	2142	2390.9	2742.8	3087.6	3395.5	3753.6	4198.6	4449.2	4987.8	5223.5	5482.7	5831.4	6245.3	6624.5	7314.1	7637.5	8027.9	8243.4	8551.3	8999.3	9306.7	9440.4	9805.3	9958.2	10156	10458	10796	10908	10985	11028
0	1.3777	3.3029	4.3677	0	5.3011	9.6411	12.475	25.606	33.807	64.883	120.21	188.11	293.09	406.77	582.8	806.99	1005.8	1282.8	1557.1	1853.4	2162.3	2567.3	2914.4	3275.2	3700.6	4003.5	4389.8	5039.8	5704.5	6108.4	6520.7	6540.2	7349.2	7667.2	8140.4	8710.2	8687.1	9188.9	9892.3	9677.2	10628	10459	10638	10803	10802	10862	11346	11225	11546
0.93192	6.1393	0	0	0	10.263	0	0	0	28.106	72.272	192.61	355.93	518.48	733.16	906.26	1142.7	1346.2	1566.7	1894.7	2264.2	2549.4	2963.1	3364.5	3773.3	4312	4499.1	5268.3	5623.8	5980.5	6402.8	6758.4	7269.3	8313.8	8660.4	9268.3	9728.5	9950	10562	10222	10845	10968	10487	10724	10727	11270	11687	12867	13481	13284
6.0769	8.8325	4.8481	0	0	0	0	0	0	0	9.0897	30.138	41.77	80.304	135.47	221.4	333.1	436.83	577.76	688.83	848.72	1006.3	1223.2	1644	1782.2	1909.6	2140.3	2342.9	2589.2	2791.5	2964.7	3232.8	3493.6	3722.2	4008.4	3946.7	3987.8	4125.7	3849.6	3975.2	4084.5	4124.9	4489.4	4843.9	5209	5178	5253.9	5210.9	5543.8	5543.3
0	0	0	0	7.6181	2.3775	11.735	9.9581	2.5154	18.829	58.14	84.76	170.7	234.93	214.59	288.67	476.67	453.2	697.8	850.1	714.21	881.45	1154.2	1219.9	1412.1	1523.7	1738.4	1910.7	2183.8	2326.5	2530.1	2728.3	2826.7	3130.9	3435.3	3759	3922.7	4117.6	4352.9	4402.7	4458.7	4634.6	4721.9	4824.1	4865.6	4754.4	4867.2	4850.9	4609.8	5029
0	3.1654	6.6697	2.797	1.0193	0	0	5.9089	2.9137	0.16532	0.67686	7.3835	12.881	7.6328	2.1706	12.816	18.823	19.873	42.092	53.463	80.081	129.94	160.31	240.05	323.33	433.39	534.43	639.64	787.91	913.74	1068.3	1207.4	1449	1563.9	1844.4	2078.5	2308.1	2525.1	2752.5	2897.5	3183.2	3329.5	3532.5	3791	3897.6	4031.1	4128.8	4193.1	4378.9	4414.6
15.428	14.227	0.89957	0	0	0	0	0	0	0	0	0	3.6432	32.403	71.569	128.24	222.29	330.48	442.22	617.57	839.62	1140.9	1486.5	1965.3	2325.8	3046.2	3180.2	3862.7	4893.4	5609.9	5678.9	6353.7	6403.1	6977.4	7938.2	8325.9	9136.5	9341.8	9536.8	10020	10480	10496	10714	10810	11529	11335	11345	11357	11640	11542
17.901	0	1.7832	0	0	0	0	1.5587	0	0	0	0	0	0	0	0	0	0	23.587	41.103	95.723	142.78	215.59	263.33	318.48	458.35	579.4	765.62	911.77	1080.5	1278.1	1511.4	1693.2	1870.2	2102.6	2286.2	2480.7	2753.6	2936.4	3180.1	3339.4	3408.1	3454.4	3660.1	3731.4	3739	3859.1	3959.7	4066.4	4019
0	0	0	3.4733	6.4459	6.0055	13.639	20.364	19.08	22.244	30.143	39.131	57.759	86.205	129.27	165.21	225.22	277.31	353.98	428.85	510.02	649.42	800.68	1003.8	1215.5	1539.4	1867.3	2171.5	2642.8	3141.4	3612.7	4228.1	4762.3	5449.7	6118.2	6676.1	7213.9	7810.6	8326.8	8756.5	9423.5	9969.3	10199	10567	10873	10557	11225	11315	11465	11499
0	0	0	2.6714	7.1588	14.268	8.3052	24.8	24.244	26.794	27.674	24.932	41.265	37.632	60.489	57.224	86.969	119.95	153.98	215.32	274.53	336.21	700.82	507.23	700.52	738.46	936.2	1209.3	1425.3	1586.8	1857.4	2101.7	2197.7	2400	2818.3	3109	3329.4	3608.7	3836.9	4087.6	4185	4609.3	4672.8	4935.7	5068.1	5272.1	5092.2	5409.6	5477	5785.2
11.884	0	2.9153	0	0	7.4464	0	8.4939	14.944	5.6753	1.121	3.3002	9.2245	16.491	40.229	72.63	128.7	197.85	291.75	402.41	573.28	722.15	964.67	1200.3	1393	1625.7	1955.6	2295.6	2455.8	2827.3	3099.1	3279.1	3631.5	3869.4	4117.2	4317.5	4506.6	4694.7	4892.2	4865.8	5130.2	5334	5368.9	5459.4	5567.8	5819.7	5779.5	5852.2	5945.7	5837.5
0	0	0	3.8951	9.9632	13.128	12.039	20.055	22.556	37.247	32.822	42.686	44.655	44.302	36.705	43.356	39.278	40.856	62.692	89.813	95.016	198.52	247.91	321.62	420.62	510.75	720.6	752.34	1069.3	1240.9	1302.1	1670	1647.2	1876.4	2147.6	2366.7	2589.3	2889.7	3186.7	3370.5	3492.5	3782	3934.3	4166.3	4150	4336.7	4533.2	4477.9	4564.8	4652.5
1.24	1.0279	0	0	0	6.9683	0	0.99135	8.2965	16.913	24.697	40.028	100.72	177.25	279.39	476.2	754.43	1065.8	1515.8	1992.4	2837.9	3333.3	4364.1	5169.5	5489.4	6421.7	7199.1	7950.3	8733	9515.1	9952.7	10708	11450	12272	13084	13554	14284	14651	14978	15276	15478	15656	15738	16163	15966	16345	16093	13573	14032	13607
0	6.8953	1.0522	0	0	3.7567	0	0	0	0	16.542	88.819	182.01	248.86	377.48	535.35	729.09	1133.3	1352	1723.9	1781.4	1980.5	2285.2	2587.6	2904.2	3134.9	3669.4	3708	4037	4189.7	4453.8	4610.5	4946	5423.3	5701.4	6123.2	7190	7776.4	8246.5	8497.3	9069.9	9545.4	9775.3	10109	9346.4	9622.1	9996.8	9998.2	9936.7	10099
17.076	16.407	0.4245	0	0	0	0	0	0	0	0	0	0	0	0	13.733	36.869	77.526	105.2	131.22	163.28	204.34	234.42	265.79	302.53	356.18	398	440.54	536.13	601.48	637.96	730.31	798.45	844.21	948.73	1053.6	1170.9	1232.1	1315.6	1467.8	1394.2	1519.6	1635	1688.3	1597.5	1690.5	1664.8	1823	1866.1	1936.9
1.2961	7.0353	0	6.3516	0	0	0	0	0	13.129	28.531	69.014	116.38	133.35	212	243.41	366.19	436.74	539.84	680.6	792.29	966.61	1180.9	1409.8	1747.4	1998.6	2282.9	2639.3	2715.8	2956.7	3179.3	3930.8	4289.1	4647.9	4961.8	5150.4	5567.7	5974.7	5952	6342.6	6779.4	6982.5	6936	7294.4	6888.6	6704.4	7026.5	7346.8	7087.1	7276
2.7268	0	0	0	16.387	3.6486	0	2.0267	11.868	19.718	22.814	16.829	20.942	22.408	24.022	20.968	36.395	66.719	68.73	123.72	155.43	210.14	278.62	352.66	460.79	633.64	827.54	1110.9	1367.7	1631.6	1993.1	2306.6	1877.2	2155.8	2402	2591	2899.7	3120.4	3319.9	3588.7	3837	3968.3	4228.3	4303.3	4560.5	4631.7	4754.8	4873.3	4954.6	5154
31.298	0	0	0	0.97392	0	0	0	0	38.656	104.01	217.57	371.4	605.64	842.68	1133.1	1441.4	1881.8	2395	2980.3	3734.1	4215.3	4973.1	5834.1	6592.1	7291.6	7989.6	8964	9628	10562	11252	11983	12777	13823	14101	14467	15165	15602	16380	16700	17248	17719	17907	18323	19140	19247	19533	19272	19187	19297
0	2.0023	0.51312	2.3332	1.4346	0	0	0	0	0	0	3.3659	11.111	54.087	87.42	147.91	207.12	346.63	344.13	439.5	617.69	802.7	962.25	1247.4	1525.7	1779	1994.7	2343.3	2782.1	3317.9	3786.4	3971.4	4538.8	4821.4	5526.2	6440.5	7012.3	7679.5	8103.2	8478	9393.3	9745.4	10023	10804	11085	11610	11388	12132	12333	12498
19.675	11.078	0	0	3.4891	0	0	0	0	0	19.457	68.77	114.69	170.71	233.36	299.91	370.87	449.53	574.89	740.14	926.6	1135.6	1384.8	1696.7	2352.7	2777.2	3189.9	3817	4234.2	4769.2	5351	6114.4	6501	6065.3	6462.7	6314.5	6056.3	7261.6	7353	7599.3	7852.6	7067.5	7833.5	8232.7	8097.6	8299.7	8638.9	8744	8966.2	8541.9
16.744	2.6206	0	3.843	1.168	0	0	0	0	0	0	19.574	89.979	171	257.09	417.55	566.34	786.13	962.41	1209.9	1418.8	1718.3	2064.1	2491.8	2973.2	3267.4	3730.9	4224.6	4744.3	5292.7	5727.1	6359	7002.9	7521.9	7968.4	8835	9213.2	10054	10847	11548	12027	12251	12037	12475	12063	13176	13190	12851	13742	13178
15.084	5.3425	0	1.1793	0	0	0	0	0	0	0	0	0	0	0	0	27.669	83.894	222.84	344.29	552.46	833.9	1175.5	1481.4	1977	2370.7	2895	3389	4069.7	4643.5	5218.1	5793.6	6427.6	7096.4	7641.2	8101.8	8685.1	9298.3	9673.9	9913.6	10898	10605	11300	11261	11514	11885	12080	12120	12504	12801
15.656	7.7256	0	3.1796	4.5335	0	0	0	0	13.924	51.153	113.16	229.9	364.23	542.98	693.58	957.74	1196.4	1440	1700.6	2013.1	2332.2	2598.9	2882.4	3251	3656.5	4013.6	4375.9	4680.2	5147.7	5538.4	5956.8	6443.5	6733.5	7130.4	7636	8141.8	8483.3	8888.7	9027.1	9223.5	9664.7	9752.6	9860.5	10017	10330	10291	10325	10523	10744
0.67026	2.8529	0	0.056286	0	2.1956	1.0154	12.773	11.199	37.36	55.871	120.85	198.47	339.97	490.61	664.04	854.47	1039.6	1377.1	1669.1	2059.4	2568.7	2944	3239.2	3639.9	4188.2	4714	5285.9	5985.5	6875.6	7063.3	7733.8	8302.6	8624.8	9092	9843.1	11310	12114	12965	13047	13760	12744	13431	13404	13393	12666	12800	12954	12491	12301
22.914	8.9391	2.8475	0	0	0	0	0	0	7.8441	42.299	119.98	219.94	377.69	532.73	705.38	916.34	1188.9	1390.3	1668.4	1993.4	2303.6	2699.5	2985.6	3361.1	4050.7	4509.1	5059.8	5861.2	6170	6893	7356.5	7988.5	8774.7	9448.1	10185	10948	11504	11993	12734	12888	13504	13943	14260	14529	14568	15047	15253	15204	15570
22.705	3.8185	0	5.087	0	0	0	0	5.2249	44.015	92.742	141.54	218.47	271.99	365.26	449.73	591.6	753.66	966.88	1210.6	1512.8	1783.7	2177.7	2528.3	2778.3	3236.7	3544.1	4016.9	4377.1	4696.9	5328	5821.5	6287.5	6895.7	7223.9	7596.4	7763.5	7910.1	8318.6	8925.6	8776.5	9443.5	9661.9	10043	10152	10523	10399	10985	10862	11194
0	0	0	9.9121	9.2097	10.127	2.5464	8.8929	2.5695	7.9572	12.417	13.213	13.569	13.86	19.637	32.13	48.753	77.187	92.908	108.05	145.92	161.56	185.2	209.55	254.96	321.9	345.74	347.55	378.51	400.78	453.29	441.72	475.89	534.98	588.37	523.27	553.72	516.06	600.93	572.7	615.79	676.83	732.28	759.59	2060.6	2458	2305.9	2651.8	2535	2580.5
3.4014	9.0471	3.4381	0	0	0	1.6141	0	0	0	0	0	0	0	0	13.217	31.735	53.782	90.425	119.34	195.15	263.78	294.62	365.25	460.36	657.56	775.1	916.15	986.13	1142.8	1351.8	1472.3	1690.5	1758	1996.5	2186.9	2311.1	2623.8	2640.1	2623.1	2639.8	2554.7	2946.8	3450.7	3572	3603.2	3664.6	3793.2	3807.1	3860.7
1.7687	0	0	0	1.8407	4.8515	5.2843	5.0843	9.1729	12.87	12.394	20.477	32.459	47.063	73.063	94.128	109.48	138.84	183.41	218.56	356.03	355.59	434.09	536.53	694.35	858.07	959.22	1114.8	1335.3	1528	1690	1899	2158.1	2384.8	2677.3	2988.2	3194.1	3457.4	3738.3	3982.6	4090.7	4342.4	4458	4605.6	4820.6	4918.8	5065.9	5101.5	5237	5311.9
0	0	0.39558	0	8.6873	10.776	17.517	30.364	48.69	48.395	46.943	26.337	37.53	52.794	49.392	59.013	85.838	85.36	91.104	84.347	109.41	142.84	229.73	296.92	416.36	570.16	726.05	884.79	1123.8	1266.6	1513.9	1731.1	2056.8	2371.2	2522.6	2792	3207.8	3457.3	3370.6	3824.4	3722.5	3928.8	3581.6	4164.7	4805.7	5000	4712.6	4889.5	4757.1	4779.3
16.142	0	0	0.22982	0.21341	0	0	9.4668	7.9867	7.4938	17.019	37.095	46.709	73.452	91.904	107.39	109.43	110.45	127.02	126.98	131.49	194.56	204.4	248.3	245.98	279.12	275.77	347.42	439.55	481.19	519.11	611.22	738.61	904.52	1317.5	1546.1	1706.2	1926	2073	2198.1	2419.4	2552.5	2825.4	2876.6	2966.9	3106.3	3159.9	3183.5	3384.5	3311.2
14.939	0	0	0	0	0	0	0	0	16.787	22.386	40.864	48.959	84.238	119.53	202.96	295.63	425.08	654.12	925.79	1215.9	1540	1804.4	2175.5	2763.7	3403.7	3715.9	4069.7	4528.8	5111.9	5278.8	5893.2	6359.5	6749.8	7163.9	7545.4	7861.3	8554.1	9033.2	9578.3	9696.8	10014	10238	10557	10706	10809	10706	10809	11053	10966
16.187	0	4.7851	0	0	0	0	0	0	6.9529	0	0	0.30924	3.5802	48.957	138.31	283.95	474.94	746.9	1065.4	1403.3	1719.1	2159	2565.4	2949.1	3393.3	3688.1	4299.9	4702.2	5136.7	5392.1	5891	6500.9	6969.6	7445.8	8041.6	8382.4	8876.6	9314.2	9653.1	10050	10459	10888	11033	11667	11680	11570	11682	12124	11712
0	0	4.0146	0	1.6268	8.7962	2.7293	0	0	0	0.73064	1.178	24.392	68.556	156.95	259.04	431.03	589.86	848.67	1149.5	1487.5	1787.2	2222.9	2385.3	2757.8	3146.6	3389.2	3895.7	4246.7	4692.2	4996	5500	5728	5983.8	6417	6610.1	6925.2	7197.3	7480.7	7812.5	8115.7	8284.5	8484.6	8466.1	8620.4	8686.1	8875.1	9037.4	9045.6	9206.4
0	10.616	0	0.65883	0	0	0	0	0	0	0	18.952	43.476	90.328	153.17	229.6	352.2	484.98	689.3	837.31	1048.3	1206.2	1406.3	1525.9	1777	1916.6	2282	2465.4	2613.7	2952.1	3400.5	3472.4	3954.9	3976.2	4464.3	4514.1	4901.3	4845.1	5473.4	5572.3	5646	5833	6108.1	6050.3	6464.9	6714.8	6726.1	6751.5	6953.5	7135.5
0	0	0	1.0699	6.6529	11.231	6.0769	6.1295	0	0	12.035	4.749	12.688	12.975	19.252	35.484	67.901	79.031	133.11	215.75	312.06	404.29	526.8	637.85	737.11	919.78	1077.9	1225.9	1308.4	1514.3	1608	1794.2	1856	1960.5	2155.3	2284	2434.2	2586.9	2704.5	2825	3025.4	3220.1	3287.9	3289	3435.9	3486.7	3372.3	3404.5	3374.8	3518.7
0	1.6565	0	0	4.1253	0.31371	7.47	2.2123	3.2698	0	0.18189	0.71014	6.667	7.0798	10.621	14.43	42.805	54.306	83.475	133.09	199.02	266.72	374.09	523.91	696.92	892.38	1091.2	1319.7	1577.9	1932.1	2078.9	2277.8	2632	2870.2	3163.7	3330.7	3690.8	4161.5	4296.1	4447.1	4585.7	5036.7	5352	5583.6	6111	5813.5	6050.2	6024.6	6387.7	6300
0	0	0	1.283	11.069	6.4611	15.278	10.793	19.824	31.425	25.928	29.553	50.252	93.806	134.62	199.66	294.45	498.97	419.91	704.48	604.64	790.13	963.02	1313.1	1464.8	1361.8	1479.2	1682.7	1885	2108	2311.1	2521.4	2565.5	2855.9	3091.9	3413.7	3743.9	4102.6	4345.4	4501.2	4758.8	4822.2	5094.4	5066.6	5376	5410.9	5544.5	5634.8	5708.5	5746.7
0	0	0	7.0281	9.9411	24.534	16.04	28.643	13.152	17.411	13.02	23.148	26.126	30.974	41.402	59.522	81.404	110.34	147.46	188.22	255.18	304.81	444.2	559.15	663.6	793.38	876.38	978.07	1110.2	1218	1289.7	1355.4	1597.4	1747.2	1901.6	2022.7	2189.6	2300.7	2490.7	2651.7	2994.7	3202.4	3309.5	3400.7	3288.7	3410.1	3529.6	3608.4	3732.3	3790.8
0	0	0	0	10.792	16.284	22.36	41.121	62.363	94.788	128.74	205.41	297.34	434.34	589.94	762.06	1002.9	1266	1676.4	2098.1	2468.5	2905.2	3294.5	3826.9	4360.2	4912.3	5690.3	6144.6	6867.8	7707.1	8303.8	8986.6	9479.9	10201	11160	11656	12606	13173	13768	14397	14876	15718	15882	16034	16482	17007	17346	17935	17842	18058
0	0	0	6.2275	1.4454	4.0681	9.363	14.403	10.757	21.976	53.531	82.926	126.78	179.16	240.26	303.61	400.22	487.47	621.93	778.03	962.67	1162.2	1426.2	1718.1	1901.3	2349.9	2566.7	2903.3	3362.4	3770.8	4047.9	4513.3	4739.9	5230.4	5675.2	5980.1	6568.9	6980.2	7171.3	7620.6	7744.9	8036.6	8370.7	8487.9	8731.9	9072.2	9232.7	9508.5	9436.1	9303.5
31.583	10.071	8.6218	0	0	0	0	0	0	0	0	0	0	0	0	0	0	0	1.332	29.139	60.696	134.36	206.36	296.56	395.12	566.19	758.73	948.88	1160.3	1394.8	1629.9	1905.6	2229	2517.2	2841.7	3179.6	3556.4	4612.1	4803.4	4445.5	5616.1	5204.7	5523.8	5584.9	5766.8	6139.6	6382.1	6069	6199.8	6706.6
0	0	0	1.2753	5.5888	7.9116	7.1539	17.978	15.623	23.332	25.912	34.853	51.303	75.193	128.42	189.92	284.46	415.9	549.96	708.16	865.08	1057.5	1307.7	1659	1931.9	2302.8	2609.5	3303.6	3480.5	4008.5	4396	4828.8	5289.7	5825.5	6412.6	6841.4	7520.3	7790	8466.6	8950.9	9331.2	9773.5	10134	10149	10557	10826	11055	11096	10997	11267
0	0	5.5851	0	11.741	3.3289	12.084	13.914	18.274	22.539	6.284	14.222	17.372	28.23	34.534	42.92	51.995	81.519	109.85	176.69	267.09	387.69	535.35	687.08	899.93	1098.6	1299.2	1627.6	1901.4	2070.6	2306.4	2683.3	2983.9	3264	3520.2	3814.9	3955.2	4260.6	4455.6	4677.1	4852.7	5016.1	5186	5422	5548.4	5635.7	5666.4	5730.3	5975.2	5791.1
18.172	8.4277	2.7429	0	0	1.7664	3.1004	5.1914	0	0	0	5.8578	20.021	93.146	160.72	289.58	442.74	608.28	909.98	1149.3	1549.8	1957.5	2348.5	2578.2	3157.3	3775	4423.8	4908.6	5672.5	6109.4	7775	8932.5	9254.1	10510	11222	11999	12482	13345	13644	14088	14691	15204	15494	15800	15919	16115	16383	16703	16905	17009
0	0	1.917	4.0805	0	0.35068	10.772	18.668	13.224	16.516	15.385	17.249	26.619	41.447	62.841	97.661	150.87	227.86	348.53	482.78	649.56	808.11	1027.8	1299	1509.7	1799.1	2107.8	2516.3	2822.9	3263.8	3745.3	4328.6	4497.6	5109.2	5531.3	6113.3	6604.6	7113.6	7505.5	8227.6	8421.4	8913.7	8946.5	9479.9	9770.4	9808.7	10106	10262	10178	10412
2.3972	0	0	0	7.178	4.2888	5.8795	4.9705	9.3834	20.825	82.709	205.18	345.06	518.61	751.77	954.93	1209.8	1455.5	1690	1925.4	2109.6	2367.4	2622.4	2921.5	3232.7	3510.5	3826.2	4370.2	4682.3	5212.8	5715.8	6103.7	6903.7	7236.7	7594.5	8056.4	8645	9293.2	9637.4	9884.5	10170	10671	10890	11256	11303	11384	11610	11552	11807	11655
0	0	0	2.6433	13.46	12.756	12.508	10.022	14.561	26.306	44.988	52.619	68.543	86.705	127.63	181.01	276.96	334.79	519.18	714.79	886.33	1116.5	1370.9	1616	1876.3	2090.3	2450.8	2740.1	3030.8	3299.3	3634.7	3913.6	4230.8	4473.8	4662	5088	5316.3	5505.5	5778.3	6041.6	6205.1	6237.7	6364.1	6624.9	6811.9	6996.1	6924.7	7129.4	7200.3	7270
0	0	0	0	9.0916	2.1503	8.9146	11.662	21.653	15.72	35.131	24.706	40.692	43.374	56.698	63.918	82.392	91.092	132.83	145.82	183.62	218.98	284.23	396.9	494.41	622.96	747.1	829.98	991.81	1180	1403.3	1573	1797	2087.8	2349.5	2703.2	3040.2	3368	3745.7	4032.2	4366.2	4983.1	4553.8	4624.3	4893.7	5092.4	5085.2	5365.2	5483.3	5485.9
0	0	0	0	0	9.4262	16.01	2.8082	13.824	122.14	188.72	293.98	441.45	561.2	772.62	920.6	1198.9	1409.7	1638.9	1892.2	2241.6	2548.4	2949.4	3257.5	3707.9	4155.1	4606.7	5106.5	5606.2	6216.5	6933.4	7515.3	8164.3	8890.6	9502.3	10215	10812	11590	12205	12600	13034	13580	13813	14083	14545	14619	14849	15018	14912	15380
0.32652	0	0	17.146	13.39	23.947	2.4469	0	0	0	0	0	0	0	0	0	0	0	0	0	0	0	0	67.684	127.37	253.53	267.16	367.62	575.2	677.45	843.3	996.92	1221.9	1351.2	1372.6	1559.6	1743.7	1857.5	1977.9	1957.7	1967.5	1973.3	2120.2	2123.8	2243.8	2285.1	2417	2454.1	2727.5	2558.9
0	0	0	0	0	1.1741	6.6399	0	0	0	4.3893	17.208	39.633	65.312	121.97	203.34	252.81	347.53	483.67	590.17	764.6	885.1	1047.5	1199.5	1394.9	1610.4	1864.2	2159.4	2387.4	2792	3059	3380.5	3562.7	3942.5	4216.9	4558.6	4887.6	5142.8	5457.4	5589.2	5941.2	6080.3	6258.8	6478.3	6446.3	6520.9	6662	6638.8	6660.6	6732.6
0	0	0	4.3223	5.3194	5.3881	13.652	9.7492	14.954	19.595	26.281	31.878	44.111	77.489	131.83	199.81	300.58	397.4	556.79	717.29	868.87	1034.3	1187.1	1318.5	1538.1	1690	1866.6	1993.1	2076.7	2278.7	2474.9	2535.5	2758.4	2930.9	3116.6	3222	3409.7	3610.1	3803.7	3941.1	4017.5	4179.9	4289.6	4416.9	4604.5	4768.3	4804.8	4787.3	4861.7	4894
0	0	0	0.98625	3.2648	9.6301	4.1007	9.4102	8.4806	8.8342	15.289	30.202	37.765	56.478	81.538	88.49	133.82	154.73	193.84	218.67	268.18	323.58	403.96	514.95	590.21	749.92	900.14	1085.1	1304.7	1514.9	1727.4	1875.9	2231.9	2423.9	2656.4	2967.9	3222.7	3486.9	3790.3	3931.4	4166.9	4455.3	4527.3	4671.9	4862.4	5000.4	5022.8	5120.7	5206.9	5172.3
0	0	0	0	5.3339	7.9661	27.841	71.923	124.63	239.98	338.64	462.17	592.84	750.09	1000.4	1051.3	1295.1	1575.5	2330	2692.9	3295.3	3971.9	4605.5	5384.7	5955.2	6759.7	6536.9	6900.1	7425.1	7987	8590.1	9072.5	9493.3	10171	10210	10280	9935.3	10048	10035	10792	10845	11192	11102	11651	12140	12206	12396	12483	12433	12694
22.745	14.534	0.3196	0	0	0	0	0	0	0	0	0	0	0	0	0	0	0	0	0	0	0	0	0	0	0	23.718	47.79	86.591	99.066	156.49	259.37	319.41	471.67	551	721.55	939.58	916.9	1040.6	1163.4	1229.3	1348.8	1463.1	1549.4	1743.3	1730.1	1737.9	1805.7	1891	2036.1
3.9613	0	0	0	11.024	0	16.703	9.2451	10.761	9.6718	18.158	5.5634	8.0482	5.5906	16.287	15.617	60.824	62.508	132.48	191.61	287.43	430.54	623.05	799.6	1048.7	1338.4	1577.4	1873.1	2236.8	2548.4	2834.1	3129.3	3415.1	3791.1	4089.4	4355.2	4573.2	4950.7	5271.9	5602.3	5624.8	5953.6	6257.6	6313.9	6488.1	6632.2	6675	6652.4	6689.4	6897.8
0	0	0.037234	3.9214	11.535	15.08	15.579	35.32	27.224	41.803	41.885	37.57	41.009	38.174	48.086	53.957	62.834	82.29	109.26	133.15	183.55	256.17	363.35	508.91	752.91	1060.8	1272.4	1541.3	2072.4	2492.5	2986.5	3503.7	3923.2	4763.6	5218.8	5729.5	6709.5	6418.5	7204.9	7358	8207.2	8686.5	9106.9	9443.1	9810.6	9531.3	9875.4	10098	10363	10716
0	0	6.1812	0	3.3106	0	0	0.23675	5.118	0	0	0	0	0	0	0	0	15.355	39.357	36.528	76.961	131.81	204.18	282.95	370.8	455.49	640.33	738.58	901.6	1080.9	1246.5	1538.7	1843.8	2237.9	2417.7	2696.1	2804.8	3249.1	3460	3643.4	3883.6	3894.4	4006.5	4089.5	4308.4	4441.4	4523.1	4551.8	4623.9	4889.6
40.877	4.4745	5.6299	0	0	0	0	0	0	0	0	0	21.769	58.793	130.61	247.65	367.4	606.56	789.83	1114.6	1572	1937.2	2465.8	3148.2	3585.7	4365.3	4964.7	5740.4	6420.9	7233.5	7796.8	8299.5	9031.3	9783.8	10324	10941	11368	11738	11793	11082	11408	12231	11992	12629	12310	12524	12709	12418	12417	12658
0	0	0	7.4928	7.3953	10.814	6.5648	6.4736	4.5999	11.644	12.603	21.949	21.535	24.15	46.207	55.958	78.586	95.261	124.06	156.99	206.62	256.61	429.95	491.63	591.97	729.16	827.2	553.91	631.67	709.15	803.35	896.3	981.52	1126.2	1275.3	1290.7	1460.1	1530	1711.2	1782.2	1922.7	2072.9	2360.7	2639.7	2776.2	2809.9	2913.7	2394	2351.7	2404.9
30.635	14.499	0	0	0	0	0	0	0	0	0	0	0	0	0	0	0	0	0	7.5884	54.174	187.32	151.69	371.83	294.69	367.47	450.54	516.35	850.46	754.15	839.19	1027.5	1202.9	1334.2	1594.8	1756.4	1946.9	2145.3	2377.4	2501.3	2695.6	2882.5	3102.7	3267.2	3259.6	3369.9	3372.8	3598.1	3538	3707.7
0	4.8341	0	0	2.748	8.7206	7.4447	0	0	0	17.134	22.265	41.109	60.905	86.035	125.8	192.67	221.45	322.86	470.56	613.32	868.86	1145	1407.6	1777.6	2181.4	2527.2	2932.2	3319	3685.7	4182.5	4341.8	4980.1	5245.3	5824.3	6193.8	6702.7	7075.7	7481	7751	8169.9	8495.4	8670.7	8868.2	8811.7	8801.6	8891.3	8887.3	8695	8798.5
0	0	0	3.8922	7.9735	10.041	13.426	16.365	16.446	29.048	35.353	38.231	50.539	63.158	77.032	94.445	108.1	139.73	223.25	312.65	452.61	606.06	778.67	1007	1238.5	1455.3	1691.2	1981	2189.2	2479.9	2672.6	2867.3	3190.8	3450.8	3754.4	3934.5	4260.8	4471.6	4803	4883	5177.1	5411.4	5521.1	5618.7	5884.5	5972	6049.7	6151.4	6200	6297.3
11.537	5.4287	8.1666	5.7271	0	0	0	0	0	0	0	0	0	0	0	0.0076922	6.9436	11.708	30.286	43.552	57.498	76.006	65.628	65.996	85.316	141.49	169.19	196.23	257.29	326.88	474.71	529.34	611.43	704.65	890.71	1060	1235.5	1367.6	1538.7	1653.3	1822.9	1837.7	2012.1	2102	2114.9	2145.8	2202.3	2231.8	2286.7	2408.5
0	0	35.21	4.5072	0	0	2.5383	0	2.2903	0	0	0	1.1218	9.8725	36.842	126.53	279.15	445.05	730.49	955.45	1248.4	1575.8	1991.1	2388.7	2805.6	3119.3	3462	3864.6	4169	4108.5	4015	5007.9	5407.9	5772.4	6140.2	6291.9	6741.9	6884.3	6999.2	6845	6935.4	6735.2	7009.8	7021.4	7131.4	7141.1	7174.6	7097.7	7332.8	7337.5
7.1542	3.0222	0	0	0.3892	1.2159	3.9589	5.5176	0	0	0	0	1.1806	23.951	32.57	71.075	107.51	146.71	174.66	244.06	280.12	329.12	365.02	441.82	489.52	576.46	659.65	704.43	795.73	891.32	1003.4	1115	1240.6	1295.8	1386.5	1686.9	1413.1	1772.9	1759	1852	2069	2312.6	2393.9	2372.8	2516	2554.5	2566.2	2539.6	2483.6	2465.3
23.976	4.0731	3.7611	0	0	0	0	0	3.2582	11.611	36.437	98.463	161.74	289.75	420.45	535.42	664.41	805.12	981.58	1195.4	1429.3	1656.7	1980.5	2362.8	2755.8	3307.2	3755.9	4560.5	5154.7	5940.6	6744.2	7488.7	7942.3	8866.6	9292.1	10307	10926	11280	11641	12314	12681	12935	12201	12996	13468	13662	14361	14540	14409	14519
0	0	0	2.0877	7.2155	9.8227	30.569	38.866	40.062	64.18	117.9	227.02	424.39	580.68	837.83	1119.4	1492.8	1919.4	2448.2	3026.4	3529.8	4271.2	4953.6	5707.8	6308.1	7128.3	8100.5	8460.9	9261.6	10037	11110	11925	12575	13190	14848	15139	16112	16693	16740	17864	17839	18858	19075	19564	19437	19617	19350	19258	19423	19291
0	0	0	0	1.1175	12.498	22.749	25.456	32.111	52.833	65.302	85.259	106.75	152.91	201.64	243.92	311.5	373.09	437.26	527.88	609.34	693.93	844.37	964.14	1130.8	1333.2	1538.3	1739.2	1890.7	2077.8	2392.4	2553.2	2817.5	3077.8	3277.3	3499.3	3692.2	3899.8	4169.6	4544.7	4462.3	4616.6	4808.7	4894.7	4978.9	5062.4	5383	5257.9	5252	5359.8
0	0	0	12.499	0.70015	4.0654	0	0	4.1504	7.4962	14.207	22.374	34.851	42.519	62.668	103.85	118.78	120.06	153.73	218.18	297.9	425.39	580.05	758.87	1016.1	1254.7	1543.9	1767.9	2051.4	2354.5	2613.5	2919.3	3337.8	3602	3931.6	4446.9	4792.7	5163.8	5441.6	5722.5	5990.8	6416.8	6604.8	7023.8	7164.2	7329.9	7474.3	7483.6	7912.9	7672.7
0	0	0	0.039155	11.354	4.7766	12.847	13.952	12.197	19.257	25.263	20.949	32.433	24.815	43.2	51.709	70.075	129.42	152.25	233.68	297.79	391.33	496.08	634.94	767.74	889.36	1050.8	1186.5	1420.5	1590.5	1814	2114.1	2437.4	2780.4	3117.6	3513.2	3787.1	4103.3	4604	4830.7	5233.4	5535.8	5872.5	6220.9	6327.1	6569	6982.1	7147.2	7264.8	7556.9
0	0	0	0	12.342	3.3304	10.591	12.941	13.214	20.59	24.862	26.383	45.78	46.332	73.417	98.182	134.83	218.19	330.77	418.75	536.63	657.8	801.75	955.25	1140.2	1357	1510.4	1718.7	1958	2210.8	2368.7	2536.5	2662.7	2960.8	3122.2	3330.3	3636.7	3843.8	4070.5	4282	4432	4663.7	4864.7	4853	5020.2	5122.6	5310.2	5297.6	5318.7	5462.3
7.0986	2.7895	0	4.9961	0	6.8159	0	0	3.5701	9.2826	6.5696	8.386	0	0	0	0	0	0	12.314	50.873	93.551	205.72	244.96	411.79	589.81	808.99	1010	1271.8	1531.1	1800.3	2104.3	2632.1	2986.2	3239.6	3416.3	3796.7	4072.3	4273.8	4597.9	4668.6	4853.1	5112.4	5105.7	5475.9	5551.2	5716.9	5800.5	5732.8	5774.6	6098.1
1.2895	0	5.3279	7.4622	0	4.5461	0	0	1.6694	5.4803	27.088	69.336	177.33	306.74	485.93	687.7	893.21	1206.4	1624.8	1891.7	2359.1	1955.9	2177.4	3119.2	3450.9	3995.5	4121.4	4713.2	5219.1	5758.2	6600.1	6778.3	6820.1	7632.4	8569.9	8933.9	9527.9	9737.5	10250	10831	11235	11530	11774	11997	12098	12281	12485	12569	12607	12822
0	0	7.9776	0	3.9585	0.16879	9.1422	10.44	18.521	33.863	99.861	197.98	333.52	533.71	777.52	1036.6	1363.8	1668.5	2023	2398.8	2844.1	3971.9	4631.8	4218.4	4834.1	5565.4	6045.6	6171	6960.2	7536	7500.8	7545.7	7899.4	8357.7	8711.3	8827.3	9642.7	10039	10602	11093	11016	11618	11589	11858	12209	12048	12339	12454	12222	12341
0	2.559	24.73	9.2728	34.48	0	0	15.888	23.199	53.063	222.61	252.8	298.52	317.98	352.35	421.18	509.01	560.62	712.54	860.03	1043.4	1169.9	1369.6	1654.5	1907	2236.8	2547.4	2887.9	3118.6	3338.3	3646.7	3711.1	4021.9	4254.1	4641.5	4815	5081.1	5513.8	5571.6	6279.5	6066.2	6106.3	6184.9	6231.3	6509.4	6429.3	6346.3	6458.8	6401.7	6539.4
4.2344	0	0	8.6225	0	2.57	0	0	0.79353	0.97333	0	12.816	5.0652	13.91	9.841	10.608	8.2036	14.615	5.926	2.9355	0	4.8736	6.5627	12.123	0.74008	4.6175	20.409	73.339	127.83	177.54	291.83	437.65	641.23	860.12	1274	1614.5	2001.5	2561.3	2917.9	3270.4	3663.2	4107.4	4540.5	4609.6	4656.5	4890.6	5183.4	5428.4	5678.1	5965.8
17.877	9.6871	0	1.5594	0	0	0	0	0	0	0	0	0	0	0	39.736	89.909	159.02	259.53	393.83	552.16	745.32	992.32	1412.3	1918.9	1910.8	2672	2616.7	2966.8	3424.8	3856.7	3694.8	4268	4601.6	5030.2	5316.8	5745.5	5867.5	6120.9	6687	7180	7106	7482.9	7358.2	7754.1	8053	8252	8222.9	8221.2	8118
11.959	4.0179	2.3822	0	3.5298	0	0	0	0	0	0	0	1.8241	0	0	0	0	0	0	0.5978	0	24.85	50.174	81.616	189.93	323.89	459.69	690.21	799.86	1029.4	1398	1719.7	2008.5	2177.3	2520.5	2729.2	2957.2	3228.1	2402.8	3475.5	3682.5	3771.4	3711.9	4062.1	4310.7	4330.7	4601	4710.3	4550.2	4677.1
26.025	6.3275	0	0	0	0	0	0	0	0	0	0	0	0	0	0	0	0	2.2763	22.1	59.083	98.977	161.49	218.46	312.39	366.97	455.41	521.3	627.94	730.09	792.44	900.85	975.45	1041.6	1140.8	1216.1	1311.9	1361.5	1419	1514.7	1522.9	1543.2	1566.6	1596.4	1626.5	1622.9	1593.2	1611.5	1680	1636.1
0	0	1.4122	9.0039	9.0974	16.758	8.2167	24.086	26.982	26.158	38.804	41.792	58.403	81.421	110.45	136.41	198.69	255.53	304.41	333.01	428.71	482.63	582.45	675.05	821.75	975.88	1130.3	1276.1	1509.4	1725.1	1988.8	2256.5	2553.9	2943.7	3724.4	3633.7	4081.6	4509.9	4830.2	5040.6	5309.7	5772.1	6047.1	6218.2	6283.5	6525.3	6820.3	6950.1	7137	7189.4
0	0	0	3.0674	6.2694	17.966	12.651	0	0	0	0	0	0	0	0	15.271	28.207	82.146	127.5	175.65	221.94	341.27	456.22	486.04	616.52	723.33	821.49	990.59	1107.9	1158.5	1350.3	1609.7	1641.3	1790.5	1990.4	2122.2	2408	2558.2	2735.4	2727.1	2858.8	2962.8	3026.1	3192.7	3299.2	3458.4	3548	3802.7	3932.4	4127.7
0	0	4.941	0	0	5.6228	7.4126	10.491	25.863	47.388	96.112	178.42	260.92	418.38	535.25	722.31	913.07	1148	1417	1635.5	1867.3	2092.2	2410.3	2726.9	2998.2	3162.7	3517.2	3779.8	4233	4599.2	5019.2	5326.3	5710.3	6214.6	6576.6	7043.7	7621.7	8250.7	8422.1	9012.5	9282.7	9665.8	9947.1	10222	10389	10531	10755	11073	10985	11148
19.571	0	0	1.3997	12.365	0	0	0	0	0	0	0	0	4.9064	2.8007	12.007	37.848	77.68	82.486	109.94	154.35	233.17	354.67	473.77	649.79	842.93	1009.8	1268.6	1610	1850.3	2159	2202.1	2497.9	2738.5	3133.2	3377	4524.8	4914.5	4135	5508.4	5651.9	5973.9	6119	6256.8	6422.2	6579.6	6646	6800.5	6744.1	6608
25.316	4.2562	2.5633	0	0	0	0	0.6175	14.246	76.133	160.13	226.83	321.69	389.76	489.8	646.05	801.15	1011.2	1302.1	1539.3	1809.8	2180.7	2484.7	2951.1	3250.6	3562.6	3894.1	4496.2	4917.8	5454.5	5891	6162.7	6781	7183.5	7726.9	8252.1	8796.6	9489.9	9504.5	10178	10225	10603	10876	10740	11282	11255	11649	11328	11467	11805
0	0	0	0	14.933	7.8771	16.168	22.855	6.818	34.564	38.01	30.12	39.004	46.145	58.007	77.675	77.756	115.01	150.66	205.4	265.79	343.44	329.94	382.66	468.92	597.72	692.11	798.13	892.86	1020.6	1153.3	1278.8	1429.7	1611.5	1705.6	1905.1	1960.5	2136.7	2324	2558.5	2607.6	2811.8	2976.8	3163.1	3268	3401	3416.6	3558.3	3638.4	3723
0	0	0	5.1358	6.7638	15.175	10.115	28.688	38.881	52.784	65.091	73.911	79.756	112.93	108.05	155.09	151.75	190.82	198.37	255.3	239.38	246.57	270.62	345.6	448.32	403.23	441.11	496.63	508.87	666.04	530.92	646.67	771.74	962.46	1088.2	1135.4	1340.5	1392.3	1427.4	1555.1	1502.9	1472.7	1511.8	1651.3	1795.7	1894.1	1793.6	1783.5	1810	2175.8
20.149	0.14846	0	0	0	3.4682	20.259	50.409	68.884	98.574	149.22	206.81	264.54	309.98	397.46	428.07	480.5	543.94	634.79	737.45	921.3	1076	1222.7	1385.4	1733.5	2029.9	2310.9	2632.9	3033.6	3518.9	3726.7	4251.5	4697	5006.2	5266	5888	6053.6	6359.4	6789.2	6976.5	6992	7083	7323.8	7461.6	7530.9	7760.2	7739	7749.8	7830.8	7782.2
0	0	2.6528	0	3.989	4.6479	12.103	14.456	13.21	18.337	31.406	45.781	83.464	112.3	178.6	232	314.34	463.37	602.93	785.28	982.58	1123.4	1360.8	1628.9	1806.9	2020.4	2220.4	2551.4	2814.6	2964.5	3148.1	3419.8	3522.1	3753.2	3987.3	4123.2	4299.4	4437.2	4597.9	4733.1	4966.7	5052.4	5234.9	5263.8	5275.4	5368.5	5379.6	5327.2	5303.8	5382.4
27.195	21.307	0	3.4301	0	0	0	0	0	0	0	2.8721	1.5431	3.6764	0.99588	0	0	0	0	4.449	11.938	28.606	40.311	124.97	230.94	369.81	560.53	727.49	923.11	1169.3	1393.8	1617.6	1835.6	2230.5	2412	2811.3	3131.4	3583.5	4027.8	4085	4625.3	4755.3	5091	5217.7	5604.1	5782.5	5939.4	5828	5858.8	6239
23.528	12.831	0	0	0	0	0	0	0	0	0	0	4.2563	18.837	66.6	123.01	196.2	311.39	445.02	611.51	820.6	1062.2	1342	1695.6	1951.2	2441.6	2732.7	3005.6	3299.8	3880.7	4494	4797.7	5190.3	5596.4	5912.3	6067.9	6497.4	6756.9	7195.3	7331.4	7353.7	7412.6	7307.4	7423.6	7752.1	8029.6	8119.6	8061.4	8119.1	8374.9
0	0	2.0804	3.8418	13.323	0	9.2419	14.611	9.7035	29.842	34.404	66.629	118.28	170.36	211.2	282.01	378.26	510.84	585.44	781.8	1032.8	1237.2	1516.6	1842.4	2103.6	2621.6	2894.8	3443.8	4014	4107.2	4521.8	5476.6	6016.2	6244.3	6730	7335.4	7835.9	8478	9213.3	9526.6	9809	9815.9	10248	10641	10844	10846	11598	11657	11944	12058
0	0	0	0	5.5897	7.8553	18.065	18.304	22.48	27.939	21.409	23.246	24.57	37.934	70.151	100.61	165.53	206.2	268.57	329.44	467.2	579.47	690.3	770.98	927.5	1088.6	1179.9	1413.1	1578	1828.7	2078	2287.9	2569.7	2876.8	3178.1	3414	3681.2	3849.7	4215.9	4417.3	4662.5	4965.2	5196.1	5491.9	5367.2	5658.6	5758.7	5769.1	6029.9	5983.6
0	0	0	1.8636	4.5955	11.74	9.506	6.3873	5.7451	7.5846	10.984	22.269	10.649	18.418	34.051	38.458	59.902	80.026	99.994	153.48	220.47	287.38	293.81	393.28	674.92	664.57	824.44	938	1130.5	1257.2	1972.1	2051.5	1935.6	2295.3	2603.6	2782.2	3070.1	3225.9	3385.9	3583.7	3832.5	4162.1	4334.3	4324	4666.4	4712.2	4889.4	5023.7	5067.4	5091.6
11.97	2.0251	4.794	0	0	0	0	0	0	0	7.5805	25.81	40.337	53.016	80.729	121.48	140.51	173.74	245.66	342.59	441.27	549.21	662.92	782.63	906.93	1068.7	1204.5	1381.2	1557.1	1728.9	2021	2216.4	2521.4	2703.4	3025.5	3383.2	3652.6	3830.1	3988.3	4277.2	4513.3	4679.1	4685.1	4785.5	4904.6	5063	5219.4	4924.9	4885.5	4885.6
16.874	0	0	0	0	15.257	6.1025	18.086	19.821	25.162	24.785	26.955	35.493	26.137	47.401	53.259	88.287	103.22	139.48	234.7	327.42	477.43	575.37	747.87	929.18	1195.9	1326.2	1583.2	1771	2040.3	2280.4	2640.6	2838.6	3191.1	3380.9	1172.3	1232.1	1331.8	1477.1	1443	1494.4	1438.8	1172.7	1338.6	1475.6	1693.1	1609.9	1408.6	1399.9	1610.5
0	0	0	8.4191	9.9496	0.53153	10.109	11.963	7.2916	0	10.869	26.161	41.29	73.793	145.34	225.62	370.69	519.98	723.85	935.7	1172.1	1479.1	1782.7	2058.5	2253.8	2614.4	3026.1	3133.5	3471.2	3795	4045.6	4259.2	4541.9	4825.2	5243.1	5408.5	5692.6	5930.8	6069.1	6362.9	6423.6	6519.1	6798.9	6928.9	7101.6	7015.9	7052.3	7179.5	7241.1	7204.3
0.18732	11.697	1.2635	9.8519	0	0	0	0	0	11.753	31.172	90.353	134.41	190.86	297.12	408.52	579.94	784.14	989.92	1277.8	1548.5	1826.1	2239.2	2615.4	3067.3	3589.3	3888.8	4275.9	4688.4	5275	5357.8	5669.2	6063.5	6600.3	6678.4	6708.8	7245.1	7507.5	7983.4	7963.8	8389.6	8775.9	8636.4	8847.7	8816.3	9111.3	9177.9	9190	9518.2	9785.4
12.536	14.831	0	0	0	0	5.5921	19.738	18.859	16.296	48.624	114.42	243.17	413.13	582.27	826.31	1111.1	1428.9	1828.4	2216.9	2712.1	3252.7	3821.5	4493.4	4498.7	5048.4	5391.9	5942.3	6580.8	6813.4	7119.4	7489.6	7989.4	8647.5	8668.9	9001.5	9018.9	9666.5	10215	10071	11030	11285	12236	11971	12207	12185	12374	12421	12485	11940
0	0	0	6.8474	5.973	16.594	12.639	11.57	11.176	32.611	53.802	89.986	136.29	205.07	286.69	368.98	500.55	658.09	823.94	1054.8	1304.2	1559	1920.3	2105.4	2411	2717.2	3041.7	3317.3	3700.7	4055.3	4329.9	4648.8	5097.7	5520	5864.8	6129	6562.6	6963.9	7266.6	7367.9	7819.2	7969.9	8195.6	8248	8526.6	8664.3	8925.3	9145	9371.6	9349.8
0	9.4422	0	0	0	8.4277	12.566	21.812	35.567	9.3497	36.53	62.69	107.16	150.18	212.02	317.31	360.48	433.26	560.96	683.03	814.46	1005.1	1160	1360.9	1601.4	1807.3	2030	2268.5	2527.5	2961.5	2900	3223.6	3495.7	3897.4	4280.6	4463.7	4778.5	5074	5227.9	5501.1	5693.7	5776.9	5917.8	6065.9	6387.6	6030.8	5909.6	6301.5	6516.6	6629.3
14.362	5.9762	0	0	0	0	1.6901	0	0	0	0	4.0259	6.026	45.522	85.515	175.96	266.42	362.89	526.21	718.52	818.13	1051.8	1187.8	1432.9	1560.3	1802.1	1987.8	2198.6	2202.4	2373.5	2544.9	2658.9	2817.2	2882.5	2874.2	2915.5	2906.6	3135.3	3107.7	3228.7	3165.3	3173.3	3320.8	3222.2	3334.8	3313	3216	3340.8	3457.6	3456.3
0	0	0	0	5.2129	6.2312	0	0	0	0	0	0	0	19.261	88.672	156.68	240.79	349.06	403.72	549.52	694.81	837.42	989.19	1178.1	1367	1565.6	1746.9	1989.8	2361.7	2671.7	3144.2	3323.4	3569.3	3991.8	4341.8	4801.3	5183.7	5464.5	5839.8	6188.1	6431.8	6520.6	6711.1	6860.9	7042	6750.2	6816	7132.1	7198.2	7476.6
10.349	1.1058	12.696	0	3.6633	0	0	9.6059	0	0	0	31.395	100.22	199.92	328.3	464.75	593.39	716.69	818.09	992.96	1118	1219.2	1376.2	1461.4	1556.9	1706.5	1892.9	1989.1	2116.5	2231.1	2341.3	2546.2	2739.8	2835.7	2960	3221.5	3418.1	3587.9	3693.7	3823.6	3965.5	4096.6	4181.9	4251.6	4272.3	4505.2	4522.6	4534.9	4647.6	4578.3
7.8886	11.396	0	4.4006	0	0	0	0	0	2.5248	0	0	0	0	0	3.6646	0.86744	19.234	37.885	89.929	162.32	203.8	238.64	330.64	437.8	533.47	604.25	701.75	763.58	929.67	1092.5	1202.9	1419.2	1643.3	1455.5	2051.3	2283.4	2525.3	2858.9	3052.8	3324.1	3360.7	3633.7	3742.6	3284.5	3392.1	3448.2	3316.2	3545	3596.1
0	0	0	18.649	25.386	0	6.0263	32.97	27.025	41.615	29.814	54.721	77.739	102.41	140.29	218.18	338.26	467.21	659.57	935.16	1091.5	1338.5	1667.3	2111.2	2355.5	2821.5	3187.2	3405.4	3993	3768	4601	4117	4452	4829	5068	5326.9	5517.3	5889.3	6053.1	6283.7	6466.3	6701.8	6883.9	7013.8	7123.7	7272.7	7287.1	7492.2	7573.2	7596.9
0	0	0	0	13.828	13.618	12.553	21.674	27.766	38.105	66.628	102.69	143.17	189.88	249.24	321.14	389.15	434.86	522.51	650.51	803.99	931.41	1057.5	1290.5	1515.9	1726.9	1916.7	2204.2	2486.4	2810.5	3112.4	3443.7	3560.8	3987	4341.5	4624.6	4910.1	5193.6	5466.3	5693.9	5946.4	6330.9	6550.7	6834.9	7028.6	7018.4	6963.7	7139	7182.8	7336.8
0	0	0	7.2243	5.8643	3.2757	10.048	12.826	18.27	20.589	33.06	21.332	31.777	31.086	45.576	49.333	59.836	53.77	57.804	68.612	88.885	95.312	149.66	226.7	319.1	438.27	524.54	640.71	812.69	986.7	1130.9	1366.9	1566.3	1781.1	2102.2	2234.2	2482.5	2637.7	2993.6	3070.6	3414.3	3670.1	3963.2	4052.3	4200.4	4244.5	4556.8	4728.7	4824	4921.1
12.909	0	0	0	1.5049	0	0	0	0	0	0	8.3399	29.179	49.191	89.047	147.13	207.71	323.71	498.11	659.28	923.36	1193.9	1477.5	1796	2017.5	2388.9	2685.1	3025	3342.4	3753.4	4234.1	4650.7	4937	5351.1	5671.6	6110.6	6416.7	6553.8	7010.9	7224.8	7333.2	7514.3	7774.9	8049.9	8012.8	8219.8	8510.2	8596.9	8400.5	8354.3
0	14.335	0	0.58045	6.7457	0	0	0	0	0	0	0	0	0	0	0	0	0	59.268	90.292	220.11	196.17	311.98	577.88	492.92	585.94	755.54	922.96	1026.4	1319.4	1247.2	1585.2	1674.1	1816.3	1940.5	2154.6	2073	2755	2770.9	2999.4	3229.5	3150.3	3336.3	3423.9	3470.4	3492.7	3325.6	3455.4	3325.2	3456.5
14.239	12.944	0	0	0	0	0	0	0	0	0	0	0	0	0	0	31.338	56.143	134.17	237.2	400.08	658.32	989.76	1419.5	1911.7	2495.6	2955.3	3704.1	4364.9	4974.5	5704.5	6235.9	7129.8	7955.7	8622.5	9270.1	9637.4	11191	11875	12849	13000	13228	14085	14490	14316	13883	12980	14401	14581	14872
1.8235	0	0	14.813	0	0	17.916	0	0	0	30.715	33.957	113.12	184.23	241	338.39	441.8	554.19	665.38	786.62	941.83	1130.6	1338.2	1538.2	1690.3	1866.4	2199.1	2422.5	2574	2620.1	2944.3	3278.8	3611.2	3198.6	3534	4728.2	5098.9	5572.9	4930.2	5841.8	6166.5	6404.1	6631.3	7037	6450.6	6121.7	6069.9	6076.5	6717	6997.1
0	0	8.9919	0	2.0934	3.6975	1.4156	5.2323	0	5.5617	0	5.2539	19.501	78.514	202.96	362.21	612.76	816.9	1255.6	1575.3	2171.5	2663.6	3487.9	4129.6	4809.7	5653.6	6195.4	6956.8	7552.3	8437.8	9061.2	9771.6	10295	10843	11437	12224	12778	13363	13745	14275	14493	14659	15149	15223	15490	15739	15769	15954	16315	16638
0	0	0	2.5493	8.6922	6.2511	3.284	8.8733	28.058	70.412	134.79	234.58	362.99	520.83	686.54	932.5	1215.7	1528.5	2001.1	2393.2	2812.1	3338.6	3877.7	4542.7	5100.2	5744.7	6242	6790.9	7330.8	7993.6	8392.4	8681	8987.7	9042.1	9583.3	10098	10360	10670	10716	10779	10896	11020	11399	11197	11417	11727	11500	11492	11718	11927
26.743	0	0	1.5218	0	0	0	0	0	6.3131	19.225	89.809	202.47	357.86	600.87	879.89	1293	1653	2026.2	2595.1	3211.5	3724.1	4397.4	4829.8	5453.8	5937.9	7051.7	6910.8	8003.4	8856.5	9419.5	9536.9	9780.5	10448	10388	11619	12327	12610	11695	13905	13167	13719	12801	13383	13826	13883	14023	14193	12774	14383
0	0	0	0	9.0035	7.6796	10.825	9.5138	18.587	23.973	29.648	32.399	47.752	69.043	87.92	107.7	140.96	207.79	231.29	288.92	344.07	418.91	488.07	553.96	576.48	685.85	782.56	905.47	1051.9	1212.7	1340.5	1491.2	1658.9	1886.6	2131.4	2341.5	2562.3	2812.9	3038.3	3245.7	3461.1	3648	3821.5	3936.5	4148.5	4316.1	4457.3	4571.7	4736.5	4878.2
0	0	0	0	5.0219	3.6438	8.7458	19.841	17.095	30.25	44.102	73.295	118.71	127.84	170.26	226.82	254.01	353.46	434.88	516.8	607.58	709.03	861.31	951.93	1132.1	1295	1479.5	1624.6	1812.8	2013.8	2171.2	2494.6	2653.4	2978.6	3253.8	3493.1	3750.3	4023	4220.6	4458.6	4650.9	4856.2	5075.6	5226.8	5325.3	5509.9	5637.1	5741.3	5782.7	5883.3
3.1328	0.82476	0	0	0	0	10.085	11.112	8.908	12.944	10.874	20.402	17.129	25.97	33.862	28.095	28.237	10.841	11.299	58.483	69.182	76.8	134.96	158.35	236.34	291.75	389.31	485.13	576.93	700.05	835.54	1051.5	1072.8	1227.6	1322.4	1617.8	1521.5	1721.8	1834.9	2173.1	2243.6	2073.2	2257.3	2253.5	2818.7	2431.3	2551.1	2592.6	2767.9	2657.3
17.599	7.6767	0	0	0	0	3.7517	13.065	6.454	7.5557	19.768	14.631	40.082	64.571	78.927	178.07	243.72	265.52	332.51	451	534.18	735.36	1088.8	1195.8	1687.9	1777.7	2214.5	2370.4	2955.8	3459.4	3733.7	4105.4	4389	4886.7	5318.7	5568.4	5821.9	6370.5	6681.1	6756.4	6722.6	6979.5	7107.6	7492.8	7449.9	7781.8	8103.7	8239.5	8239.1	8480.9
0	1.8875	0	8.1523	4.7055	0	0	17.413	12.357	0	0	12.316	4.1153	6.9581	26.021	19.402	0	53.085	68.765	43.54	98.118	148.56	265.05	385.35	590.99	794.76	1008.7	1270.3	1550.2	1824.7	2061.8	2228	2548.4	2825.3	3323.4	3346.4	3806.4	4063.8	4437.5	4661.2	4772.2	5059.2	5223.8	5219.3	5402.2	5296.9	5592	5733.3	5668.1	5781.3
1.173	16.564	0	8.3815	0	0	0	0	10.652	63.95	116.29	234.4	347.43	445.96	599.01	758.82	930.42	1134.1	1322.3	1553.1	1782.6	2045.6	2392.6	2695.2	3057.3	3515.3	3807.1	4181.2	4661.4	5122.3	5367.3	5902.5	6230.6	7040.4	7715.4	8041.2	8647.9	9492.5	9931.9	10414	10988	11618	12384	12018	12097	12423	12315	12324	12367	12738
4.2254	10.857	0	1.3288	2.8869	0	0	0	10.529	0	0	0	0	17.757	67.436	121.68	230.98	343.52	484.19	577.02	738.32	901.52	1057.1	1208.4	1366.2	1469.6	1564.2	1758.4	1883.4	1968.8	2017.1	2179.2	2491.3	2647.7	2841.9	2996.3	3224.5	3350.9	3462	3767.1	4072.6	4079.7	4451.8	4384	4610.3	4582.5	4836.8	4855.7	4871.9	4987.4
23.01	5.6145	0	5.2893	0	0	0	0	0	0	0	0	0	0	0	0	0	0	0	0	0	0	0	0	6.308	0	5.0587	12.852	31.523	50.042	51.888	79.547	131.14	163.47	212.95	285.45	369.79	437.26	519.83	633.22	685.48	771.9	837.26	963.67	1010.9	1091.4	1109.9	1145.9	1224.7	1264.1
0	0.7811	0	0	4.2119	8.5337	0	9.9613	56.519	94.477	185.72	286.86	398.71	520.81	667.23	810.06	1037.4	1244.2	1550.7	1887.2	2241.9	2690.8	3165.4	3600.2	4132.6	4680.7	5172.8	5809.3	6405.1	7046.3	7377.8	8009.1	8801.9	9400.4	10040	10518	11276	11720	11806	12597	12578	13044	13180	13299	13551	13746	13785	13647	13574	13807
27.611	12.501	0.8876	0	0	0	0	0	0	0	0	0	9.6911	37.78	74.731	116.91	190.84	269.62	421.78	605.22	849.11	1045.8	1274.6	1547.5	1901.4	2479.2	2840.9	2849.8	3811.4	4433.8	3873.1	4582.3	4892.6	5280	5473.6	6038.9	6282	6576.5	7248.5	7601	7710.6	8002	8118	8522.2	8723	8936.9	9122.3	9273.3	9364.5	9601.3
0	0	0	0	3.7013	3.9271	12.175	2.3127	9.3643	17.027	10.593	16.546	37.062	42.136	73.906	96.469	121.74	163.86	199.25	278.03	353.39	426.13	530.42	628.12	750.38	912.02	1096.2	1323.3	1544.8	1708.8	2001.2	2393.5	2748.6	3109.6	3578	4100.9	4516.9	4957.1	5474.6	5786.9	6324.5	6822.6	7090.4	7325.2	7771.6	8149.6	8214.7	8339.9	8794.5	9006.3
14.516	24.435	0	0	0	0	0	0	0	0	0	0	0	0	0	0	0	15.681	49.736	86.516	164.52	264.36	365.9	522.42	698.42	884.76	1164.9	1313.6	1481.6	1730.2	1921	2175.2	2329.6	2509.2	2774.4	3046.8	3104.2	3347.5	3586	3654.1	3851.2	4010.5	4140.3	4217.1	4192.7	4257.3	4294.1	4288.8	4461.6	4463.6
15.258	8.4699	0	2.9557	1.2053	0	0	0	0	0	0	8.2635	48.689	118.51	187.62	297.5	434.25	612.84	899.47	1148.9	1497.3	1759.6	2189.4	2659.6	3158.7	3676.8	3954.7	4662.5	5186.9	5802.3	5889.7	6511.1	7027.9	7537.7	7836.4	8189.3	8489.4	8615.4	8904.7	9147.5	9701.5	9636.5	10120	10176	10149	10215	10228	10047	10167	10488
0	1.5007	0	14.013	16.087	0	0	10.834	39.855	61.62	100.12	180.24	279.97	374.97	506.84	671.75	798.21	918.81	1140.5	1359.4	1591.7	1887.8	2297.7	2687.2	3111.1	3429.3	4003	4353.8	4816.6	5216.1	5721.1	6155.8	6575.8	7167.8	7494.5	7983.6	8370.1	8743.5	9135.8	9562.8	9848.5	10216	10206	10187	10622	10552	10829	11080	11117	11200
0	6.2086	7.4769	1.5658	0	0	2.7437	8.51	12.909	16.734	21.908	28.659	28.727	32.452	21.944	31.206	41.023	36.956	47.832	70.219	82.492	97.157	104.04	152.14	214.37	301.22	477.36	642.57	764.51	927.81	1152.4	1316.5	1472.1	1732.5	1831.7	2084.9	2057.1	2331	2599.3	2363.3	2839.9	2869.5	3054.8	3193.9	3213.8	3298.4	3292.3	3284.1	3365.6	3181.4
5.6976	5.4178	0	5.865	0	0.94662	0	0	0	0	0	0.49186	0.83854	5.4145	34.778	57.719	80.602	97.957	127.17	167.33	209.08	241.75	284.54	309.28	363.27	420.88	454.37	509.22	514.66	585.26	580.61	625.84	730.02	831.88	932.65	989.15	1072.8	1155.7	1219.4	1268.8	1283.6	1338.1	1364.1	1546.5	1585.3	1545.1	1701.1	1683.7	1796.6	1804.9
0	0	0	11.819	19.383	21.687	18.293	25.441	22.886	29.895	27.739	24.64	22.869	20.575	27.55	31.781	32.193	70.605	106.84	160.54	234.68	297.77	385.79	466.07	573.03	645.43	773.45	887.6	1021.7	1157.7	1275.8	1421.3	1584	1758.5	1918.9	2124.2	2246.4	2433.8	2611.1	2741.8	2897.7	3023.8	3081.7	3244.2	3312.2	3354	3482.7	3467	3588.7	3596.2
0	8.7517	2.9752	0	0	0	0	2.1064	1.8554	3.5089	0	0	0	0	0	0	3.8271	26.214	58.929	103.67	186.32	321.85	429.78	585.88	735.57	859.31	1012.2	1115.6	1335.7	1587.5	1667.3	1730.5	1900	2076.8	2247.2	2402.6	2567.9	2709.7	2697.1	2816.2	2868.7	2947.1	3112.4	3250.6	3352.6	3518.2	3410.2	3428.9	3563.2	3714.2
30.015	14.956	0	0	0	0	0	0	0	0	0	0	0	0	0	0	0	0	0	0	30.598	92.332	169.29	252.44	391.02	590.85	842.23	1095.2	1373.4	1726.6	2034.1	2392.9	2816.8	3217.4	3521.1	4101.9	4659.5	5214.4	5686.5	5558.3	5994.9	6283.3	6330.1	6703.3	6553.5	6651.5	6852.4	7115.9	6125	6484.3
13.655	13.103	0	0	0	0	0	6.8048	4.9609	17.345	14.718	19.691	23.933	25.853	35.32	64.642	113.23	226.4	349.81	555.56	793.23	1098.2	1315.1	1615.4	1889.3	1951.4	2435.8	2879.8	3342.8	3385.4	3845.4	4215	4045.1	4236.6	4685.6	4717.5	4766.5	5049	5156.9	5429.8	5698.3	5672	5881.2	5835.6	6061.7	6036.7	6510.8	6685.7	6803.9	6737.8
0	0	0	1.3762	3.884	16.547	10.914	17.768	8.7065	14.399	18.31	13.556	13.639	13.106	21.993	14.386	27.816	30.685	44.202	32.744	101.3	126.21	157.48	186.52	221.99	288.31	317.46	392.05	465.25	593.84	744.02	1014.7	1260.6	1498.9	1869	2102.1	2433.7	2694.7	3048.6	3357.6	3742.9	3904.7	4041.9	4238.3	4391.4	4528.1	4624.9	4777.2	4752.6	3995.2
0	0	0	3.8883	7.3459	21.588	14.115	27.185	25.609	21.512	31.696	42.767	59.137	75.814	133.56	220.42	320.91	490.99	642.85	832.6	1080.9	1382.2	1726.6	1948.7	2394.6	2719.6	3183.6	3512.9	3872.4	4391.2	4617.7	5107.5	5574.3	5866.9	6668.2	6827.9	7428.5	7765.2	8157.8	8235.6	8680.6	8862	9458.9	9669.4	9703.7	9607	9793.7	9988.9	10062	10363
0	1.7003	0	4.825	0	12.049	0	0.28994	5.3749	5.4189	9.3854	7.8056	15.16	13.782	31.651	32.148	60.588	80.317	62.832	58.058	65.441	103.16	178.32	170.9	199.46	236.51	281.28	315.6	380.23	486.54	528.73	694.49	749.31	915.99	1139.9	1308.9	1528.9	1957.9	2192.2	2870.4	3340.8	2666.7	2862	2878.4	2967.9	3138.2	3314.6	3356	3375.8	3369.2
16.235	0.2948	0	2.7376	0	0	0	0	0	8.427	0	11.809	0	6.5327	0	0	0	33.435	61.608	122	185.27	241.64	305.35	370.23	443.25	551.26	641.96	784.86	853.73	1021	1095.8	1240.6	1335.8	1436.9	1598	1740.4	1917.6	1964.4	2049.5	2217.7	2259.3	2346	2383.7	2461.4	2511.8	2582.6	2666.1	2590.3	2670.5	2703.7
12.398	12.654	6.4773	0	0	0	0	1.4105	0	0	1.2949	32.991	98.766	197.67	336.44	461.05	654.92	853.47	1023.6	1272.5	1501.4	1689.6	2108	2425.2	2843.3	3141.6	3535.5	4021.5	4580.2	5158.3	5848.5	6434.8	7177.1	7772.8	8370.6	9037.4	9620	10191	10796	11002	11322	11829	11904	12206	12483	12676	12633	12748	12963	12882
33.459	40.231	0	0	0	10.846	0	0	0	0	0	0	0	4.2525	18.421	16.533	78.998	96.723	146.22	170.95	191.97	219	204.4	198.31	206.46	186.32	220.96	237.92	261.93	291.59	311.5	365.87	441.12	520.41	609.59	710.14	813.12	895.22	988.68	1087.8	1150.3	1238.6	1305.2	1372.5	1425.1	1467.1	1500.8	1559.1	1581.4	1615.3
0	0	0	2.7225	18.488	11.613	22.276	33.921	38.813	53.649	66.392	91.729	74.282	107.93	162.17	241.87	282.18	417.97	489.47	569.52	583.66	863.1	799.88	1252.1	1151.3	1760.1	1601.8	2216.3	2052.8	2244.3	2404.5	2642.3	2911.8	3078.7	3294.2	3520.7	3760.4	3926.8	4338.5	4640	4778.8	4674.1	4680.8	4917.9	5034.1	4980.4	5131.4	5151.4	4966	5091
12.781	18.45	1.0873	0	0	0	0	0	0	0	0	5.7771	8.4506	12.525	36.223	61.318	78.042	115.46	251.82	348.93	489.82	630.54	880.46	1156.2	1520.6	2211	2647	3199.6	3703.2	4414.7	4460.2	5188.8	5663.6	6162.2	6636.8	6945	7000.2	7471.3	7755.4	8334.9	8712.8	8534	9136.6	8925.7	9081.1	9116.1	8904	8763.2	8984.4	9211.4
5.4242	0.65435	0	0	10.399	3.3444	0	0	0	0	0	0	0	0	0	0	13.387	27.594	61.128	91.677	179.36	304.7	418.18	574.1	705.47	846.84	1038	1228.4	1433.2	1599.5	1762.8	2076	2201.2	2441.3	2713.6	3124.8	2895.9	3835.9	4168.7	4501.6	4635.2	4874.3	5152.3	5148.3	5276.7	5497.5	5601.4	5825.9	5785.5	5983.6
24.21	5.7382	0	0	0	0	0	0	0	0	0	0	0	0	0	0	0	0	0	0	0	10.377	80.007	162.42	277.82	381.76	564.01	802.03	1011.9	1229.7	1491.6	1668.4	1903.9	2321.4	2702.9	3095.8	3335.5	3666.8	3887.4	4223.1	4333.6	4457.6	4626.7	4780.7	4567.5	4549	4644.4	4814.6	4923.7	4977.5
22.342	9.5127	0	2.2731	0	0	0	0	0	0	0	0	0	0	0	0	0	21.911	34.159	85.355	156.26	300.19	402.46	491.65	630.97	739.01	872.68	1088.9	1260.8	1566.4	1648.1	1946.9	2222	2567.3	2713.1	3171	3500.8	3628.6	3670.3	3818.7	4276.5	4142.6	4369.9	4265.8	4513.1	4436.9	4648.6	4594.8	4697.3	4588.9
0	0	4.3369	0.70241	0	0.23632	2.9873	0	0.69087	24.632	30.35	29.275	82.694	112.99	191.4	287.94	395.13	543.35	691.56	873.85	1188.3	1373.7	1683.3	1863	2134.8	2455.8	2764.7	2992.8	3231.5	3337.5	3554.9	4014.9	3945.7	4289.6	4625.2	5004.8	5217.1	5564.5	5730.3	5996.9	6311.4	6491.3	6794.2	6851.4	7333	7380.8	7661.5	7667.3	7693.5	7926.8
0	0	2.539	0	3.9298	11.642	11.065	17.58	19.712	16.884	12.856	15.816	10.718	14.722	20.258	37.188	84.586	165.18	297.24	512.49	729.82	974.47	1288.1	1551.1	1915.2	2253.2	2792.4	3049.4	3757.2	4251.4	4583.4	5080	5578.6	5777.5	6489.2	6731.6	7329.7	7773.1	8142.5	8983.5	9353.9	9483.6	9701.2	9675.5	10268	9958.4	10060	10287	10044	10641
2.9681	10.789	0	0	2.4265	0	0	10.561	12.943	7.2994	0	9.7909	33.441	59.142	97.436	161.02	216.92	264.04	350.11	404.18	493.37	641.15	733.69	825.31	957.15	1080.5	1266.9	1385.4	1706.5	2022.9	2120.9	2424.9	2820.9	2980.7	3268.4	3547	3832.4	3899.7	4119	4408.3	4728.8	4528	4477.1	5201	4893.2	5381.9	5485.1	5472.1	5399.5	4943.7
24.243	6.067	5.9529	0	0	0	0	0	0	0	0	3.1116	22.041	49.341	84.261	144.66	200.08	239.4	284.28	348.67	412.15	451.07	523.29	596.42	695.7	813.44	1032.4	1158.8	1460.2	1702.2	2015.8	2241	2575.1	2841.5	3218	3686.6	4083.7	4412.3	4675.4	5097.6	5236.1	5457	5648.8	5798.9	5915.7	6194.6	6527.4	6555.3	6510.4	6542.3
33.467	14.47	0	0	0	0	0	0	0	0	0	0	8.8387	19.576	59.002	89.937	132.63	187.58	242.66	303.94	360.21	426.57	462.11	527.35	613	672.78	719.67	720.79	743.44	848.33	965.36	1116.9	1220.4	1327.4	1453.4	1616.4	1799.5	1878.3	2151	2203.4	2322.8	2407.8	2457.1	2774.7	2982.2	3089.6	3023.2	3004.1	3006.8	3234.8
0	0	0	0	19.33	38.324	50.249	70.683	77.325	87.139	92.537	80.168	138.76	182.73	221.36	313.82	392.86	540.2	714.57	865.55	1099.6	1391.5	1660.4	1860.9	2226.8	2511	2781.6	3202.7	3482.5	3983.2	4274.5	4609.5	5214.9	5705.5	6123.3	6628	7032.5	7297.6	7711.3	8122	8535.5	8571.7	9212.6	9451.2	9781.2	10359	10553	10468	10663	10517
0	0	0	0	8.5537	13.264	9.8118	23.643	53.976	100.22	169.05	249.38	329.31	444.13	588.19	692.04	850.23	1030.4	1214.5	1412.9	1646.2	1901.9	2097.8	2379.4	2628.1	2848.7	3117.9	3406.8	3745.7	4130.8	4412.8	4713	5024.2	5200.5	5733	5973.8	6156.4	6471.2	6585.2	6839.6	7019.6	7503.8	7817.2	7855.9	8046.2	8066.5	8256.5	8165.8	8186	8476
2.4333	6.3059	0	0	0	0	4.3235	0.85817	0	0	0	0	0	0	0	0	0	0	0	0	0	0	0	0	0	0	2.2319	52.359	156.64	230.15	318.72	381.72	495.56	659.19	819.22	912.98	1022.6	1132.5	1322	1420	1677.2	1736	1812.2	1834.4	1860.8	1918.8	2091.3	2195.4	2185.3	2166.9
0	0.3502	0	1.2455	5.7774	1.5212	8.5231	9.0341	10.601	26.919	28.265	26.429	31.76	33.38	40.1	37.502	64.399	79.325	141.02	208.48	331.71	458.02	681.02	898.07	1098	1354.2	1610	1942.5	2241.3	2560.4	2854.3	3244.6	3612.6	4089.6	4500.7	5007.9	5470.2	5911.7	6147.7	6628.4	7031.7	7304.6	7498.5	7865.9	8169.4	8476.5	8726	8897.9	9332.3	9015.3
18.923	10.567	0	0	1.3687	0	0	0	0	0	0	28.423	94.067	142.3	255.83	382.97	535.89	742.53	912.63	1196.6	1463.2	1898.1	2237.2	2537.8	3015.9	3334.3	3810.1	4277.6	4722.1	5261.4	5603.2	5411.2	5543.8	6411.1	6856.8	8746.6	9656.8	8229.7	9312.9	9841.4	10755	10683	11281	11493	11488	11693	12047	11985	12439	12464
15.206	1.7144	2.1805	0	6.1564	0	0	0	0	0	0	0	0	0	0	0.37709	43.567	77.512	185.52	268.22	441.16	645.49	927.13	1180.8	1557.2	1903.7	2314.7	2738.6	2941.7	3372.6	3792.8	4596.2	5163	5838	6420.3	6663.9	7297.7	7651.2	8049.8	8202.4	8559.8	8662.6	8931.7	9259.9	9267.4	9432.5	9446.3	9288.1	9675.8	9675.9
44.719	21.447	0	0	0	0	0	0	0	0	0	0	0	3.2483	15.417	25.397	31.144	27.141	30.324	36.696	42.739	50.441	61.304	64.863	85.309	80.533	112.48	133.68	190.91	254.99	302.2	379.35	454.86	500.46	592.88	687.36	775.61	845.34	927.85	1033.9	1123.6	1150.9	1197.1	1260.5	1298.9	1375	1354.3	1392.8	1427.7	1450.4
0	3.7584	0	0	0	4.4832	16.779	7.0795	18.547	22.168	57.843	60.517	81.619	113.26	132.55	181.31	204.45	284.68	396.39	532.58	656.35	849.02	1032.5	1273.3	1475	1723.1	1998.1	2208	2376.6	2551.6	2802.2	3049.8	3321.5	3384	3610.7	3825.2	3951	4017.5	3945.8	4123.2	4291.4	4360.1	4611.2	4662.8	4702	4696.8	4758.6	4955.5	4833.7	4787.8
32.168	0	0	0	0	0	0	0	14.313	48.593	106.47	164.15	228.8	320.94	467.84	583.49	719.06	998.31	1238.7	1528.1	1771.3	2102.2	2454.3	2982.1	3326.3	3927.7	4235.6	4841.1	5419.4	5921.3	6500.3	6810.5	7696.5	8397.1	8557.3	9425	9647.3	10308	10891	11457	11385	12122	12308	12315	12930	12812	13163	13328	13543	13437
0	0	0	0	4.1966	13.991	26.419	42.838	26.31	32.631	26.412	23.702	26.497	28.818	25.371	24.248	43.471	37.326	45.088	41.131	66.821	78.312	89.25	144.62	162.07	207.79	269.18	317.24	402.08	466.36	548.55	652.28	774.87	972.56	1101.4	1245.4	1391.7	1457.9	1712.2	1733	1998.4	1961.9	2145.8	2305.8	2316.5	2476.1	2504	2609.1	2659.2	2839.1
0	0	0	4.9982	8.752	11.737	11.468	23.714	30.468	35.366	32.952	36.932	38.091	25.751	28.442	24.49	16.576	42.036	58.759	107.34	174.93	235.65	321.58	412.42	559.77	684.7	791.56	920.69	1092.9	1226.8	1357.5	1515.9	1680.7	1891.2	2044.4	2048.2	2266.6	2317.3	2278	2452.9	2457.1	2459.9	2650.2	2709.3	2702.3	2710.8	2908	2994.7	2977.6	2898.7
0	17.536	0	0	0	0	1.07	0	0	0	0	0	0	0	0	0	0	0	0	0	0	3.6612	0	23.028	39.952	81.89	94.198	121.17	185.17	256.56	420.67	553.49	727.44	897.43	1092.4	1363.3	1653.2	1996.9	2256.6	2498.5	2770.8	2967.4	3372.2	3622.9	3998.1	4102.2	4314.5	4283.4	4567.8	4626.7
8.0513	0	0	0	13.247	0	0	0	0	0	0.7686	15.3	53.391	131.86	276.92	438.71	662.17	885.77	1264.4	1615.1	1895	2522.2	3067.4	3449.8	4246.4	4624.7	5262.3	5670.2	6181.6	6677.2	7189.8	7772.6	8179	8426.4	9002.1	9946.4	10514	10674	11321	11693	11604	11663	12011	12058	12259	12683	12942	13430	13383	13374
0	0	0	0	0	11.495	15.92	23.769	23.186	20.04	13.068	35.603	18.61	43.865	23.159	50.355	49.417	58.635	74.757	106.18	121.26	154.61	194.28	186.77	234.17	242.49	364.9	445.99	542.61	690.12	824.86	1083.5	1351.2	1486.6	1743.2	1938.4	2054.1	2216.5	1986.2	2171.1	2160.6	2258.6	2332.6	2503.5	2704	2624.4	2690	2805.3	2988.1	2992
3.3302	2.4464	0	0	6.7596	1.6941	5.7783	11.429	29.689	0.34015	41.884	27.387	45.71	58.145	81.138	76.005	105.14	154.27	179.89	229.34	316.29	397.81	517.96	639.51	785.53	912.3	1069.7	1254.6	1376.4	1576.6	1752.6	1984.5	2215.4	2366.9	2526.4	2877.2	3040.9	3216.1	3345.6	3713.8	3829.1	3850.2	3931.8	4078.2	4183.5	4238.6	4283.4	4311	4480.4	4569.4
0	0	0	0	5.7979	1.5151	13.457	13.559	19.449	32.615	38.626	60.647	101.12	163.53	259.52	385.18	553.95	767	1030.4	1310.9	1617.5	1977.5	2384.6	2799.9	3159.1	3652.3	4216.5	4558.8	5070	5684.3	6023.1	6739.8	7287.5	7776.9	8319.6	8680.2	9233.8	9672	10188	10675	11010	11120	11508	11884	12345	12606	12731	13017	13296	13539
0	4.1045	4.0011	0	0	0	2.9425	3.3895	28.597	82.359	152.43	245.63	420.56	596.54	787.74	913.63	1101.3	1255.6	1443	1562.3	1697.7	1862	1998.8	2176.5	2211.1	2307	2622.1	2832.1	2781.9	3453.6	3457.2	3756.7	4169.8	4703.9	5168.6	5103.3	5335.1	5572.8	5944.6	6198.4	6153.5	6304	6509.3	6762.3	6782.6	6707.6	6366.9	6391.5	6297.9	6382.5
19.049	0	0	0	0	0	0	1.9508	2.1456	0	1.1107	8.0771	35.578	72.034	102.51	208.63	233.55	343.33	446.76	556.9	675.65	804.14	916.31	1031.7	1161.4	1251.8	1383.2	1511.2	1566	1719.6	1814.2	1861.3	2029.7	2130.2	2263.2	2384.5	2506	2613.6	2664.4	2772.1	2813.3	2990.6	3074.7	3142.2	3171.8	3304	3252.5	3327.3	3294.2	3294.4
0	0	0	0	13.543	3.4849	4.0473	0	16.368	9.1116	18.494	34.541	45.904	58.972	83.75	112.61	213.7	287.97	362.17	462.12	567.79	732.78	952.93	1150.3	1359.9	1608.7	1835.2	2114.1	2388.6	2670.2	2976.4	3284.1	3634.8	3882.7	4158.1	4376	4777.6	5051.5	5237.2	5479.2	5768.1	5893.3	6188.2	6312	6544.6	6787.6	6818.9	6961.3	7269.6	7237
0	0	0	0	7.1643	8.7968	8.9263	18.361	18.753	25.245	23.458	26.335	16.703	22.351	19.488	9.2888	11.642	19.879	18.355	57.413	64.559	92.933	151.52	240.2	343.04	588.17	650.09	868.95	1295.3	1415.4	1674.7	2006.7	2427.6	2791.4	3112.6	3671.6	4042.1	4454.5	4975.2	5247	5648.5	5916.4	6236	6346.3	6519.9	6846	6902.8	7168.2	7083.4	7200
0	0	0	6.9516	4.459	9.7153	9.583	16.997	17.252	15.577	28.507	31.47	28.769	20.45	37.111	35.419	44.663	60.936	93.185	136.05	209.85	312.25	479.35	674.82	935.99	1254.5	1588.3	1931.2	2311.1	2737.9	3112.1	3467.1	3820.5	4196.1	4793	5081.8	5490.6	5735.1	6221.8	6484.4	6708.5	6945.2	7161.6	7434.6	7765.2	7608.2	7967.6	7975.6	8057.6	8227.4
5.7037	3.0285	0	0	2.7091	0.92283	0	2.9186	10.359	9.1244	13.947	17.252	22.765	19.416	19.599	32.142	35.046	32.554	44.643	49.674	44.229	48.583	51.666	42.546	53.66	82.377	122.62	165.13	205.36	283.21	352.76	471.28	592.26	747.61	899.05	1068.5	1243.8	1422.7	1673.1	1807.3	2053.3	2199.8	2321.2	2489.8	2479.4	2602	2704.7	2777.7	2910	2916.2
0	0	0	1.8171	16.59	14.383	24.839	34.014	46.201	40.597	73.424	100.58	164.7	215.15	287.5	389.12	463.39	745.4	686.74	824.29	941.59	1120.9	1167.7	1530.2	1606	1742.2	1876.4	2117.4	2320.2	2514.7	3288.7	2952.3	3115.1	3437.7	3725.3	3901.4	4108.7	4406	4592.1	4867	5044.4	5125.3	5325.4	5532.8	5585.2	5771.1	5848.6	5826.7	5887.2	6000.3
8.5559	0	0	0	8.6753	6.7669	0	0.79521	12.462	10.272	9.0912	18.479	3.7086	13.678	12.488	4.3097	6.8444	21.353	23.654	36.203	59.385	83.975	134.19	166.54	213.55	280.87	350.31	427.35	542.28	674.45	806.93	887.8	1063.3	1247.1	1430.9	1598.1	1786.4	1985.8	2123.5	2240.3	2434.4	2480.9	2520.4	3251.7	2849.1	2914.6	2947.5	3098.6	3211.3	4148.6
0	0	0	4.1139	0	4.6303	8.6206	0	0.16579	23.83	36.066	63.582	84.265	118.97	225.57	318.11	448.11	585.41	767.72	933.21	1433.5	1686.5	1980.1	2311.1	2570	2941.8	3469.5	3937.8	4392.8	5087.7	5719.4	6048	6754.9	7327.7	7721.8	8382.4	8717	9375.6	9735.5	10268	10622	10978	11332	11523	11979	12181	12282	12651	12960	13012
0	0	0	0	0	4.6398	10.268	7.0901	25.167	53.73	76.577	107.87	136.84	199.42	296.9	405.97	542.95	735.2	936.16	1186.9	1417.8	1726.3	1940.3	2293.3	2454.5	2903.7	3077.3	3502.5	3729.6	3764.2	4300.1	4809.7	5316	5703.2	6182.9	6490.9	6653.9	7445.1	7601.8	7797.2	8324.1	8366.4	8875	9124.1	9281.7	9278.6	9460.9	9603.4	9964.9	9778.2
8.3789	4.1533	0	4.5876	6.1355	0	0	1.1223	9.9056	36.331	60.657	75.101	119.99	167.95	213.4	263.46	346.67	406.16	448.69	515.45	622.17	739.12	816.68	855.03	964.19	1077.9	1173.7	1243.3	1374	1452.5	1604.9	1823.6	1997.7	2127.8	2343.8	2501.6	2727.1	3017.2	3165.5	3290.9	3390.4	2794.4	2986.6	3267.7	3377.4	3451	3571.5	3717.1	3777.5	4602.2
7.9099	0.29029	0	0	0	0.57863	0	0	0	0	0	0	0	0	0	0	0	41.173	118.87	216.27	351.62	549.88	658.67	947.8	1106.6	1277.3	1564.7	1819.9	1981.7	2250.6	2440.4	2699.3	2921.5	3199.5	3558.7	3726.5	3921.4	4065.6	4079.7	4265.6	4430.5	4412.7	4557.2	4617.1	4680.1	4796.2	4783.8	4714.2	4882.5	4880.9
30.057	9.1719	0	0	0	0	0	0	0	0	0	0	0	0	0	0	0	0	0	20.167	0	46.536	113.98	203.83	285.21	395.61	533.18	692.11	851.63	1035.4	1204.2	1364.4	1534.8	1695.8	1802.9	1967.9	2071.7	2222.8	2296.2	2400.8	2502.3	2544.1	2610.6	2649.5	2697.4	2741.8	2668.6	2709.8	2788.5	2753.9
6.4722	5.8866	0	0	0	0	12.294	6.9858	15.213	23.787	7.416	4.4778	0	15.297	27.247	35.576	63	108.28	159.48	220.13	322.84	430.2	574.32	741.54	969.07	1145.4	1327.8	1526.9	1792.8	1986.9	2145.6	2400.9	2528.8	2782.4	3035.4	3311	3487.5	3609.4	3922	4040.4	4154.3	4263.1	4487.7	4559.8	4648.3	4792.8	4749.8	4870.9	4850	4847.4
11.455	4.3743	0	5.1413	1.7271	0	0	0	0.41302	6.8712	5.0629	1.0897	14.287	0	15.503	43.439	84.495	173.96	267.25	452.86	637.72	901.99	1218.5	1607.2	1908.6	2327.7	2703.9	3129	3650.9	4134.9	4536.5	5220.2	5611.2	6152.3	6343.3	6729.3	7014.9	7379.3	7804.3	8206.4	8565.1	8373.5	8673.5	9218.1	9570.1	9800.1	9871.2	10114	9984.2	10110
8.6928	0	0	0	10.772	0	0	3.0436	0.55672	9.9187	3.3772	8.0777	0	1.5699	1.7979	0	0	2.7706	14.106	37.405	68.292	108.7	189.12	274.81	357.75	532.28	668.5	836.76	941.86	1134.1	1377.3	1589.3	1931.6	2067.7	2369.5	2538	2966.1	3197.4	3346.6	3624.4	3847	3916	4188.4	4306.9	4402.1	4649.4	4686.9	4898.1	5027.9	5061.3
21.762	9.8734	0	0	0	0	0	0	0	0	0	0	0	0	5.8912	0	1.8146	0.10451	12.184	21.766	41.257	61.881	97.748	151.64	171.92	208.52	245.68	272.25	298.32	366	388.12	449.03	459	511.94	566.32	631.88	705.19	701.96	749.53	794.67	900.43	892.57	870.79	895.71	1069.4	1004.1	974.72	984.69	1064.8	1055.8
26.723	16.001	0	0	0	0	0	0	0	0	0	0	1.7622	0	19.358	35.901	76.593	151.79	274.24	466.06	723.27	901.82	1251.7	1601.7	1981.7	2480.8	2885.1	3303.4	3733.6	4751.4	5151.3	5384.4	5958	6579.5	6255.5	6566.5	6891.4	8102.8	8057.9	8197.6	8339.4	8687.2	8543.9	8541.9	8880.8	9065.3	8994.6	8923.6	9034.5	9151.9
7.4638	12.761	0	0	0	0	0	0	4.3721	2.3461	3.5926	28.775	54.696	79.893	152.62	259.75	433.39	625.22	874.96	1104.1	1385.7	1563.4	1824.5	2054.5	2346.8	2612.9	2855.6	3260.6	3495.4	3835.8	4055	4286.7	4495.5	4832.7	5019.5	5419.7	5712.7	5661.5	6020.7	6079.4	6656.9	6702	6984.5	7158.3	7502.4	7824.7	7861.7	7856.3	8013	8108.4
0	0	8.4002	12.283	8.4416	14.176	0	6.7915	1.049	7.3377	0.43944	10.472	0	0	0	9.7895	14.821	12.493	47.931	47.105	106.78	120.88	218.52	284.56	364.2	444.57	582.04	731.34	839.83	906.54	1078.9	1294.5	1500.3	1617.8	1840.2	1983.5	2235.7	2324	2550.3	2689.4	2792.5	2928.1	2976.4	3153.1	3339	3477.3	3432.7	3568	3586.6	3586.3
1.4215	4.1181	0	1.6437	0	0	0.61265	0	3.2683	0.049984	0	13.173	3.9492	10.059	11.145	20.172	39.512	54.289	89.392	100.23	140.54	244.38	405.31	569.07	783.88	1026	1392	1661.6	1964.5	2263.2	2242.6	2608.9	2966.3	3576.4	3915	4003.3	4283.5	4414.3	4743.5	4975.8	5010.6	5187.2	5099	5272	5368	5696.2	5341.9	5276.9	5379	5444.7
18.568	7.0693	0	0	0	0	3.398	0	0	0	1.1933	16.158	32.053	62.15	73.591	143.26	146.66	214.65	291.79	396.51	592.04	1250.6	1299.3	1645.8	2047.3	2430.3	2872.8	3211.8	3667.1	4166.4	4743	5186.9	5779	6338.5	6987.3	7488.6	7762.1	8295.5	8685	9005.9	9321	9694.9	9970	10423	10617	10915	11064	11242	11169	11267
0	0	0	14.481	1.9189	1.3574	9.1899	16.012	5.9422	13.259	26.49	42.108	96.383	157.67	271.8	400.05	637.35	893.46	1179.5	1432.8	1828.1	2200.7	2576.2	3015.3	3326.9	3668.3	3994.6	4241.3	4671.9	5092.5	5381.7	5904.9	6320.4	6750.7	6873	7258.3	7733.7	8098.1	8353.8	8894.6	9094.8	9317.8	9657.4	9897.9	10198	10485	10521	10659	10871	11119
0	0	0	0	12.525	3.0645	9.2213	15.516	8.2464	12.054	25.632	18.78	25.401	26.585	51.432	78.822	124.73	172.66	243.67	331.21	431.09	557.06	738.89	881	1085.1	1221.3	1460.5	1659	1952.9	2100	2371.6	2637.9	2791.3	3060.2	3443.5	3602.2	3854.7	4254.6	4501.3	4823.8	4941.8	5156.5	5409.8	5363.7	6018.6	6127.6	6341.7	6466.1	6289.6	6669.7
0	0	0	2.3812	0	0	5.9125	0	0	10.205	20.794	49.131	89.38	108.38	148.03	221.39	284.88	361.17	458.91	571.55	682.09	785.03	858.46	930.76	1045.9	1142.6	1228.8	1356	1484.6	1574	1705.5	1808.1	1949.6	2040.1	2209.5	2349.9	2522.8	2630.2	2731.6	2850.1	2953.3	3026.3	3064.7	3149.6	3237.7	3237.9	3309.4	3184.9	3129.5	3114.6
0	0	0	0	11.926	2.7802	10.451	9.1738	17.073	22.583	25.127	28.841	36.029	46.744	77.58	92.945	140.47	182.84	241.56	290.63	364.53	440.42	603.92	733.47	906.84	1088.2	1265.7	1451.4	1689.9	1953.2	2153.2	2517.3	2743.4	3101.3	3381.3	3596	3925.6	4123.7	4349.3	4537.4	4803.9	4994.7	5265.6	5316.4	5606.5	5703.2	5884.6	5752.4	5789.8	5981.5
0	0	0	2.3574	1.5233	9.4969	19.431	21.701	29.12	71.485	140.74	247.01	371.28	524.64	710.48	908.02	1117.8	1300.7	1559.4	1796.3	2021.8	2268	2523.9	2796.6	3004.8	3317.3	3725.3	3982.9	4458.8	4864.1	5234.5	5649	5972.8	6538.2	7029.1	7478.2	7805.1	8550.8	8856.6	9186.7	9571.4	9934.2	10246	10396	10501	10967	11122	11397	11553	11489
0	0	0	0.79425	8.9412	12.118	17.347	24.301	35.055	43.562	49.782	50.321	55.587	90.202	147.99	218.65	356.72	499.12	716.13	982.02	1289.5	1649.7	2093.2	2525.1	3023	3705.3	4282.3	4535.1	5169.2	5770.2	6138.6	6544.7	7324.2	8032.4	8373.6	9290	9840.6	10590	11006	11309	11782	12049	12590	12441	12689	13167	13212	13336	13685	13830
23.233	10.343	0	0	0	0	0	4.2004	0	1.3497	0	3.9528	8.8209	8.249	17.582	18.511	29.62	10.203	20.474	21.333	20.481	25.498	40.207	37.438	62.688	54.325	94.374	111.72	131.15	173.94	180.79	215.32	221.77	260.5	294.32	340.94	384.1	438.37	476.53	549.73	578.54	624.49	673.6	671.33	661.09	678.61	745.6	759.99	805.16	815.93
0	1.3051	0	0	0	0	8.2916	5.1193	0	13.318	25.252	30.335	48.962	56.934	106.51	150.94	241.21	319.72	432.79	545.03	649.85	805.24	922.35	1049.9	1162.1	1275	1403.1	1525.4	1680.3	1888.4	1953.8	2044.6	2215.8	2367.2	2486.2	2576.9	2718.6	2850.3	2895.2	3072.6	3127.1	3213	3326.3	3404.4	3512.1	3582.3	3662.5	3732.1	3829.4	3755.7
14.397	10.703	3.7307	0	0	0	0	0	0	0	0	0	0	0	0	14.113	54.835	95.482	167.6	265.29	371.14	467.57	627.57	792.34	1008.6	1208.7	1596.5	1904.5	2208.9	2645.5	2854.2	3194.1	3516	3956.1	4387.3	4635.9	5003.1	5629.3	5845	5941.3	6413.6	6405.4	6598	6497.2	6915.6	6751.7	6838.6	6652.7	6999.8	6832.6
19.123	12.91	0	0	1.2574	0	0	0	0	0	0	0	0	0	0	0	0	0	0	11.455	55.425	121.73	202.72	366.47	498.1	635.87	791.84	951.6	1100.2	1355.7	1535.2	1805.2	1961.1	2221.7	2473	2831.5	2977.9	3126.5	3354.6	3499	3555.5	3675.5	3816.3	3990.6	4095.5	4265.9	4308.3	4355.7	4428	4471.1
0	0	0	8.4061	4.2715	21.289	0	8.346	17.732	30.076	22.479	22.695	38.081	45.354	66.155	117.18	94.317	140.36	179.41	235.84	289.15	342.84	447.89	514.45	607.21	674.3	784.02	879.77	1009.4	1159.9	1272.6	1539.8	1544.6	1627.7	1720	1811	1880.1	2083.6	2065.9	2212.3	2383.8	2504.9	2496.5	2632.7	2676.9	2755.7	2839.5	2902.6	3022.7	3090.3
19.361	11.54	0	0	0	0	0.86036	0	0	0	0	0	36.407	16.938	64.306	71.661	94.686	95.896	97.507	86.544	98.201	135.09	174.86	285.86	378.05	477.05	560.31	648.19	735.41	880.72	945.22	986.91	1084.9	1184.5	1308.9	1433	1462.6	1516.3	1545.7	1667.5	1768.5	1772.9	1865.6	1899.7	1988.9	1999.1	1994.4	2070.2	2171.6	2142.7
0	0	0	0	6.2278	6.229	14.688	16.592	20.778	20.383	22.77	31.868	39.77	54.277	68.349	97.42	113.11	128.35	174.46	223.89	248.7	284.92	343.86	412.69	475.06	555.57	751.46	762.83	877.35	959.83	1120.4	1254.1	1423.5	1646.4	1771.5	1967.4	2174.5	2332.8	2520.6	2725.5	2897	3076.7	3190.3	3361.9	3555.2	3622.3	3800.1	3894.5	4030.3	4117.3
0	0	3.8678	5.7411	1.1737	2.8457	19.552	34.426	30.171	44.771	51.971	66.823	81.281	48.134	99.158	119.75	150.96	136	162.59	174.09	235.35	267.75	280.28	329.44	389.32	449	576.9	521.49	695.81	732.86	811.38	818.68	926.17	994.49	1060.9	1092.5	1162	1236.5	1361.2	1377.4	1532.9	1530.9	1640.4	1679.5	1739.1	1718	1648.4	1757	1747.6	1842.6
1.4101	5.5652	0	0	0	5.6284	3.8496	4.7771	5.3118	0	0	0	0	0	0	0	0	0	20.193	44.889	84.867	134.97	220.81	306.5	374.49	492.34	597.88	758.59	816.28	838.69	947.57	1015.4	1097	1248.3	1431.8	1573.8	1771.7	1900.3	2086.4	2219.1	2439.4	2684.7	2746.9	2841.9	2845.6	2948	3073.2	3119.8	3182.7	3162.2
4.2325	1.9586	0	0	3.01	0	2.8457	0	0	0	0	0	16.278	17.039	26.887	63.285	96.743	144.79	209.1	303.09	395.89	534.81	673.2	867.34	1066.3	1239.3	1496.7	1621.2	1904.9	2117.5	2420.9	2635.7	2825.9	3135.4	2713.7	2982	3229	3414.2	3560.5	3804.4	3935.1	4079.9	4378.3	4565.9	4738.8	4822.4	4913.1	5041	5075	5205.2
17.751	8.4719	2.1325	0	0	0	0	0	0	0	0	0	0	0	0	3.3901	9.8829	9.2597	21.411	26.33	43.078	46.583	81.057	95.868	145.53	220.03	321.61	432.04	544.08	721.78	920.5	1121	1452.9	1701.4	2040.7	2324.6	2627.9	2943.5	3180.1	3424	3783	4061.9	4222	4438.9	4590.4	4815.4	4933	5062	5225.3	5038
9.8338	6.572	0	0	0	0	3.479	9.6386	5.5707	7.2572	16.167	23.198	37.685	56.558	80.919	107.37	136.9	180.93	206.81	252.52	300.4	336.53	413.72	502.29	603.22	731.21	892.85	1005.5	1130.3	1235.2	1440.2	1538	1630.4	1817.2	1872.4	2112.7	2188.4	2306.1	2533.2	2509.2	3458.5	3608.2	3685.9	3811.7	4022	3960.4	3708.1	3754.2	3834	3938.9
0	0	1.4497	0	3.5794	4.9994	13.419	18.006	22.278	41.218	44.992	31.442	58.796	38.467	45.16	55.066	75.611	119.08	152.56	219.49	301.72	441.99	585.9	795.33	1032.6	1256.1	1647	1942.2	2232.1	2801.1	3170.9	3577.4	4176	4500.1	5138.8	5637.9	5870.8	6592.4	6718.6	7104.2	7181.9	7696.2	8088.7	7921.5	8187.6	8660.3	8581.2	8723.5	8608.7	8740.3
0	0	0	0.45774	7.3483	1.5014	0.76436	0.62427	1.3501	2.6409	0	0	0	0	0	0	0	0	0	0	33.322	79.872	174.68	261.15	382.99	502.93	634.78	905.11	1147.8	1529.2	1832.7	2121.6	2559.9	2732	3261.1	3705.3	4054.4	4614	4891.1	5363.6	5656.9	5813.7	5913	6115.1	6157.9	6317	6231.7	6115.5	6225.5	6261.3
0	7.0874	4.0004	4.0586	0	0	0	0	0	0	0	11.743	32.535	80.829	177.99	257.86	400.7	553.65	713.65	925.06	1155	1414.1	1700.7	1990.2	2374.5	2604	2977.2	3532	3773.7	3977.4	4362.4	4845.9	5162.2	5478.3	5715	5931.5	6171.8	6187.3	6742.4	7241.6	7514.8	8140.9	8207.8	8485.9	8522.9	8762.3	8614.4	8800.5	9078.2	9227.4
0	0	0	0	8.9307	4.5188	7.3172	5.0834	8.267	13.699	8.0113	17.099	10.314	24.018	27.09	45.412	58.354	74.221	110.23	142.42	213.89	266.02	393.41	479.79	588.63	737.47	883.22	1050.4	1258.1	1407.9	1598.4	1747.3	1858.7	2046.9	2171.5	2335.1	2532.5	2686	2826.2	2879.2	3032	3101.3	3282.2	3233	3362.5	3504.7	3481.8	3611.9	3648	3636.6
0	0	2.8975	5.1803	10.507	11.826	1.9681	9.8007	18.018	18.515	32.542	62.55	126.41	206.43	291.42	397.29	527.88	716.28	894.04	1107.4	1384.2	1685.6	2035.1	2343.2	2791.6	3169.5	3751.3	4240.6	4639.8	5133.1	5620.7	6133.2	6691.8	7272.7	7899.4	8438	9106.6	9434.6	9924.8	10411	10811	11046	11357	11664	12159	12571	13099	13532	13563	13747
10.467	5.8391	0	0	0	0	0	0	0	0	0	0	6.1096	9.2778	23.203	61.95	109.29	171.31	272.75	395.34	539.86	744.1	931.52	1171.1	1497	1868.1	2202.1	2606.8	3065.3	3771	3974	4491.9	5171.3	6073.5	6797.1	7492.7	8133.3	8701.1	9158.3	9483.4	9771.1	9995.6	10429	10851	11148	11412	11474	11393	11538	11469
0	1.8448	0	0	0	3.4487	3.8426	6.1391	3.9739	16.417	52.414	89.941	141.96	220.12	283.31	345.69	429.72	505.54	600.76	683.17	776.53	872.87	923.03	1021.1	1058.1	1146.5	1196.6	1283.4	1408.7	1498.1	1607.7	1696.4	1768.6	1858.5	1944.6	2024.8	2054.5	2143.9	2254.5	2272.8	2368.6	2468.3	2477.6	2473.6	2516.2	2557.7	2701.6	3054.2	3141.7	3134.6
12.262	8.3591	0	0	0	0	3.6175	0	0	0	0	0.89283	0	0	0	0	20.568	38.604	99.673	205.23	332.73	515.56	694.76	943.65	1143.2	1459.8	1673.9	2038.8	2296.4	2657.8	2872.4	3230.8	3606.6	3935.6	4390	4734.2	5008.4	5283.7	5813.3	5964	6193.1	6641.8	6585.7	6953	7106.6	7229.2	7063.7	7190.6	7439.1	7430
0	8.0932	0	5.0571	0	0.4869	0	0	0	9.8971	2.1521	64.925	98.522	168.13	211.58	292.8	394.32	557.21	651.33	793.14	954.41	1011.5	1146.1	1225.3	1406.3	1759.5	2152.1	2401.3	2649.6	2928.5	3113.8	3276	3496.1	3794.6	4089.7	4145.7	4516.1	4785.2	5027.2	5274	5420.2	5783.8	6023.2	6050	6253.7	6523.4	6588	6610.1	6896.5	6999.5
10.997	0.1651	0.86374	2.4103	1.4021	0	0	2.9386	3.7285	10.357	20.674	38.226	65.467	92.632	158.39	219.01	300.12	385.05	495.32	576.85	716.15	805.82	948.81	1179.4	1310.7	1565.3	1764.4	1986.3	2238.3	2678	2834.4	3115.6	3272.2	3441.5	3897.7	4005.1	4506.6	4903.6	5095.3	5372.6	6139.5	6527.2	6735.5	6865.6	6943.5	7117.2	7075.1	6991.6	7165.8	7251.5
0	0	0	0	14.183	0.66314	4.5372	6.2642	5.1623	11.677	21.328	18.047	39.46	46.031	69.071	80.061	124.3	144.87	225.21	314.39	427.68	556.66	749.15	939.82	1162.9	1450.2	1726.5	1974.2	2331.5	2611.7	2967.6	3275.1	3573.8	3992.5	4355.3	4738.1	5395.2	5328.2	5621.6	5902.3	6209.4	6710.1	7047.6	6843.9	7063.6	7687.6	7892.7	8220.6	8029.2	8367.3
17.173	10.013	2.3714	0	0	0	0	0	0	0	0	0	24.847	59.242	107.98	199.07	291.48	402.21	506.82	633.66	766.03	873.41	964.89	1079.4	1208.7	1354.3	1527.1	1718.1	1845.2	2062.5	2221.3	2433.3	2709.3	2924.4	3128.4	3321.3	3518.8	3672.4	3903.7	3953.3	4224.6	4411.9	4357.3	4554.6	4503.3	4600	4628.5	4623.1	4668.9	4764.9
0	0	0.05244	2.2881	5.5056	8.8681	2.6688	13.387	15.318	20.532	19.388	28.157	34.345	30.668	42.079	45.37	46.375	67.838	86.323	107.78	124.94	137.17	172.73	198.4	229.51	250.18	289.97	330.68	380.29	426.84	489.85	552.74	583.37	675.41	756.07	831.24	886.91	965.98	1043.8	1094.3	1108.7	1213	1258.6	1302.9	1394.4	1455.9	1473.2	1604.8	1642.3	1678.2
0	1.6347	0	2.8015	4.138	4.4191	19.613	22.858	13.632	26.246	50.624	60.313	93.67	118.72	155.07	208.11	231.53	287.02	323.06	399.18	455.81	561.62	610.99	764.15	838.97	990.92	1162	1301.5	1506.3	1679.6	1843.3	2095.7	2297.6	2495.1	2675.4	2979.3	2874.5	3395.4	3689.6	3818.5	4063.8	3377.3	4158.4	4361.8	4311.5	4453.8	3931.3	3906.3	4431.6	4484
0	0	0	5.2471	0	9.8744	12.11	15.003	12.947	28.307	37.427	54.49	70.421	115.98	177.39	213.41	285.05	388.75	480.16	585.53	692.65	821.56	993.75	1183.6	1340.6	1581.5	1616.1	1841.7	2214.7	2370.5	2781.3	2918.4	3397.5	3788.9	4013.8	4410.8	4860	5406.9	5723.6	6212.4	6184.5	6398.4	6827.9	7000	7319.1	7423.8	7409.5	7618.8	7952.5	7955
22.731	7.001	0	0	0	0	0	0	0	0	0	0	0	0	0	0	0	2.8438	23.197	109.07	175.01	298.14	421.04	635.06	871.53	1118.1	1502.6	1816.1	2115.6	2574.6	2938.6	3392.8	3890.5	4333.9	4810.9	5313	5454	6022.3	6563.4	6606.6	7044.3	7168.6	7429.3	7720.3	7960	8055.6	8135.9	8341.3	8421.6	8381.7
14.649	9.6756	0.31256	0	0	0	0	0	0	0	0	0	0.39273	9.5738	34.757	85.335	178.93	347.28	497.11	694.51	897.14	1151.7	1277.3	1809	2067.3	2505.2	2717.9	3352.9	3941.2	4254.2	4777.7	5334.9	5575.7	6159.6	6446.2	7008.9	7458.8	7839.6	8060.5	8056.8	8827.7	9599.1	10158	10388	10358	10495	10398	10512	10385	10507
0	0	0	0	4.1092	11.569	24.431	21.094	17.073	45.317	60.817	102.56	159.05	201.89	162.1	166.6	208.93	248.59	371.64	390.85	537.06	616.56	699.41	1021.4	1014.9	1212.6	1328	1578.9	1804.1	2042.5	2223.6	2365.5	2587.7	2772.5	3001.8	3321.7	3600.7	3810.7	3783.8	4014.2	4226	4458.3	4563.6	4614.8	4747.1	4834.6	4839	4991.6	4644	5130.7
0	0	0.5719	0	5.4966	2.4954	12.933	20.019	30.71	26.635	51.385	76.742	110.97	166.93	245.29	299.07	411.29	545.05	713.62	961.32	1161.6	1388.4	1700.6	2129.8	2501.3	2932.6	3392.8	3949.8	4463	4815.9	5476.1	5991.6	6731	7185.5	7509.8	7940.3	8956.4	9104.5	9791.1	9914.1	10166	10806	10822	11041	11490	11578	11666	11991	12007	11740
0	0	0	0	21.183	6.2268	21.678	16.074	13.985	28.382	20.34	66.141	126.87	232.83	431.04	599.45	891.45	1239.2	1702.1	2162.2	2646.4	3042.7	3659.7	4352.9	4898	5450.4	5945.9	5899.5	6809.9	7305.2	7937.8	8714.1	9178.6	9981.7	10345	10966	11121	12227	12221	12484	12656	13031	12840	13267	13305	13631	13886	13665	13598	13932
0	0	0	5.1812	0.83338	3.4716	18.632	21.704	30.151	30.609	39.041	40.424	55.925	71.914	117.46	147.48	218.73	309.76	425.19	580.95	766.53	943.87	1295.2	1506.6	1614.2	1929.5	2194.7	2445.3	2578.8	2905.9	3138.7	3345	3589.2	3804.4	4096.5	4206.7	4391.7	4690.1	4953.2	5031	5155.4	5232.2	5564.7	5633.5	5742.3	5873.9	5975.8	6093.7	6185.3	6188
21.933	21.045	0	0.8547	0	0	0	0	0	5.4404	18.221	60.744	104.54	178.72	280.6	365.32	532.46	703.38	954.99	1212.7	1540.2	1944.3	2370.4	2812.6	3489.5	3904	4614.5	5271.2	5919.4	6567.1	7012.6	7706.3	8597.3	9401.3	9797.9	10611	11332	11815	12256	12826	13473	13824	14314	14426	14498	14997	14879	15044	15685	15363
29.588	13.919	2.0029	0	0	0	0	0	10.357	67.511	161.51	321.22	470.55	721.42	999.11	1355.2	1683.2	2084.2	2498.9	2806.3	3526	3788.9	4163.2	4517	5249.1	5782.8	6441.8	6978.3	7403.8	8226	8653.7	9477.3	9965.5	10555	10910	11701	11770	12252	12890	13721	13860	14086	13969	14864	14431	15030	15158	15120	14884	14992
2.6008	0	0	3.7274	7.5296	6.4196	10.387	10.592	36.899	42.933	46.323	45.04	51.577	59.458	63.989	71.35	90.519	117.55	147.53	195.71	266.41	378.09	485.15	641.24	829.56	1048.1	1243.7	1412.4	1635.5	1936.3	2177.5	2470.3	2757.3	3130	3481.6	3746.3	4062.5	4460.2	4779	5078.4	5385.6	5598.8	5787.9	5845.6	6246.8	6427.2	6272.8	6655.9	6848.9	6668.9
0	1.6928	0	13.355	4.9311	0	4.1891	6.3815	12.634	7.052	17.736	6.9484	17.364	20.19	27.192	70.797	110.06	217.64	350.77	508.31	662.77	862.8	1191.1	1552.7	1741.7	2118.2	2503.7	2841.2	3352.6	3629.4	4023.4	4515.6	4953.3	5270	5798.6	6323	6613.8	5956.6	6468.5	6702.3	6789.1	7030.8	7080.4	7409.4	7540.1	7779.6	7625.7	7535.2	7821.1	7895.5
0	0	0	0	10.976	3.9242	14.264	9.7358	27.972	36.814	56.185	82.749	133.61	195.69	306.69	440.62	613.51	834.2	1074.8	1312.5	1594.7	1872.2	2198.7	2574.3	2846.2	3276.5	3590.5	4037.4	4441	4957.9	5373.2	5864.5	6335.2	6797.3	7314.1	7784.8	8203.8	8599.9	8839.1	9150.8	9529.9	9547.2	9958.5	10246	10635	10885	10941	11195	11443	11581
0	0	0	0	3.732	12.265	0.010986	0.93361	11.585	10.884	5.7771	12.532	14.319	22.243	78.666	137.01	261.47	371.19	593.36	785.77	1094.8	1379	1728.8	2193.2	2622.3	2989.9	3625.6	3932	4462.6	5020.3	5603.2	6192.4	6576.8	7116.2	7386.9	7907.5	8342.8	8861.6	9304.2	9730	10011	9938.1	10451	10576	10643	10876	10887	10910	10875	11102
15.621	10.401	0	0	0	0	0	0	0	0	0	0	0	0	0	9.8671	16.993	26.263	74.698	143.35	213.51	299.46	374.42	484.51	566.47	668.09	823.07	886.7	985.1	1140.9	1211	1433.1	1573.3	1640.6	1663.1	1728.7	1895.1	2013	2071	2116.9	2121.8	2199.2	2192.3	2197.1	2261.8	2317.2	2136.9	2296.6	2297.2	2328.4
0	0	0	3.1996	8.9298	6.5712	9.9565	20.628	24.351	20.623	20.278	44.21	48.703	69.184	87.964	113.85	156.36	198.03	297.95	413.85	506.96	655.85	802.2	958.04	1202.2	1361.4	1550.7	1785.2	1991.8	2193.1	2400.3	2587.5	2790.4	3069.3	3331.7	3582.5	3829.5	4052.3	4382.3	4643.2	4790.5	5062.9	5163.5	5383.7	5527.2	5534.1	5831.1	5860.8	5967.5	6249.2
0	0	0	2.9879	22.065	18.335	20.754	26.559	36.076	31.552	36.13	40.843	43.788	58.613	77.434	87.927	100.94	93.772	120.36	98.371	142.21	158.35	215.14	305.79	396.72	508.1	743.62	878.94	1054.3	1585.2	1727.6	1919.8	2346	2627.3	2869.6	3254.3	3612	4204.3	3908.1	4095.6	4208.5	4510.8	4647.8	4883.3	4888.8	4954.2	4647.8	4681.3	4880.8	4846.6
0	0	0	0	1.0773	11.246	17.395	4.7015	20.456	14.266	9.7385	21.206	21.227	10.092	13.825	20.188	23.296	49.234	36.457	92.435	195.12	334.12	458.32	646.21	889.02	1149.3	1451.8	1762.7	2128.3	2453.3	2815.3	3110.7	3443.2	3884.9	4302.6	4602.2	4928.3	5263.4	5537.8	5715.9	5910.8	6033.9	6079.3	6231.5	6194.4	6282.1	6439.1	6490.7	6514.6	6385.9
11.664	8.8859	1.7143	0	0	0	0.2467	11.115	40.882	86.359	145.75	211.59	278	361.42	445.12	580.97	734.9	945.82	1142.9	1415.5	1720.6	2012.1	2416.6	2835.4	3325.2	3756.6	4081.4	4472.8	4973.3	5374.7	5937.3	6229.1	6506.3	6624.5	6757.2	6944.3	6924.6	7223.9	7530	7587.4	7540.2	7802.6	7944.2	8161.6	8179.2	8216.5	8465	8512.9	8641.2	8800.8
0	0	0.4362	6.2764	13.333	16.232	13.32	24.057	33.121	24.883	38.791	50.253	30.434	22.669	40.93	49.404	60.031	82.382	108.91	143.4	191.26	257.26	359.63	494.96	666.77	927.85	1062.8	1249.4	1512	1825.7	2141	2385.6	2211.5	2949.7	2775.5	3525.4	3780.6	3989.9	4305.5	4539.6	4831.6	5070.4	5402.5	5491.4	5760.3	5831.9	6006.5	6213.1	6181	6334.3
23.39	0	0	0	10.519	0	16.901	22.023	1.1703	0	0	0	37.174	47.258	71.964	154.3	265.37	420.69	546.2	764.21	1023.6	1155.2	1571.2	1853.9	2314.6	2698.3	3088.5	2719.5	3077.6	3496.7	4133.9	4652.5	5217.7	5789.8	6320.5	7094.9	7766.1	8197	8561	8990	9397.4	9869.5	10016	10500	10630	10576	10371	10588	10462	10683
2.4034	3.7333	0	0	0	5.1321	0	0	0.64243	5.4456	0	0.72497	4.1428	0	0	2.5549	1.8404	0	0	10.375	7.9606	20.27	26.379	40.868	75.991	127.29	170.47	231.08	256.24	336.62	376.03	470.32	580.19	708.39	838.3	942.25	1020.6	1141	1220.9	1241.4	1275	1402.9	1414	1530.1	1641.1	1638.9	1723.7	1757.9	1890.6	1946.7
29.967	1.4088	0	0	0.42801	0	0	0	0	0	0	0	0	0	0	0	0	0	14.745	50.6	71.903	145.09	243.59	320.67	438.72	522.85	674.21	804.35	977.69	1111	1248.3	1438.1	1645.5	1739.1	1904.4	2066.5	2286.8	2536.8	3298.1	3427	3595	3504.3	3715.8	3835.8	3952.3	4031	4144.5	4106.5	4358.1	4314.7
0	0	2.7344	1.8182	3.0875	0.41674	9.8596	6.4284	4.8072	8.7752	38.851	88.053	180.19	269.24	399.79	582.82	867.06	1129.8	1522	1881.2	2289.2	2772	3494.2	4032.8	4610.2	5474.8	6049.4	6529.6	7390.6	8002.2	8510.3	8984.5	9454.2	9742.4	10266	11065	11581	11746	12442	12967	12982	13253	13375	13539	13608	13617	13761	13848	13819	13813
9.0901	14.524	0	0	0	0.19121	0	0	0	0	0	0	0	0	0	0	0	0	17.94	52.453	104.38	177.4	264.58	389.52	456.69	621.33	732.09	967.05	1142.3	1288.1	1461	1566	1802.7	2121.1	2352.7	2575.4	2898.4	3093.4	3314.6	3509.3	3733.2	3933.4	4085.3	4286.3	3799.1	3980	4069.7	4140.4	4370.5	4021.4
0	0	14.558	0	15.079	3.6468	7.9188	14.422	9.5861	5.5212	49.992	54.797	102.45	145.31	205.36	253.9	331.44	432.99	533.45	647.35	757.28	931.28	981.43	1173.5	1341.8	1276.7	1361	1810.6	1874.9	2041.7	2347.3	2528.5	2518.3	2724.6	2958.4	3231.2	3408.3	3702.2	3968.4	4128.5	4450.3	4586.6	4740	4817.1	5019.9	5026.3	5363	5415.6	5617.2	5796
16.598	0	6.9898	0	0	0	0	0	0	0	0	0	37.552	37.489	75.249	124.31	198.16	271.56	325.45	447.22	587.7	707.46	846.4	1031.1	1201.8	1450.4	1721.6	2004	2245	2514.1	2685.9	2933.9	3413	3632.3	4082.3	4305.2	4879.4	5163.2	5488.6	5835	5862.2	6032.5	6316.7	6228.6	6836.8	6630.3	6783.7	6922.1	6945	6922.2
0	4.2125	16.713	0	0	0	0	13.127	29.321	38.318	43.422	53.474	66.883	101.6	117.67	174.7	208.07	295.48	380.62	475.22	666.34	795.82	998.48	1243.5	1427	1711.2	2062.4	2291.7	2736.6	3007.1	3015.6	3582.8	3690.8	4275.8	4718.3	4933.2	5429	5922.7	6285.8	6683.7	6978.6	7450.1	7420.8	7501.6	7969.7	7880	7893.7	8178.5	7886.8	8106.1
10.567	8.0445	0	0	0	0	8.5444	0	0	0	13.746	40.817	120.21	206.45	356	511.45	702.67	916.53	1117.3	1417.7	1631.7	1898	2142.3	2466.4	2821.1	3257.2	3415.3	3795.8	4140.5	4517.6	4873.9	5208.7	5862.4	6017.2	6424.8	6856.5	7209.4	7325.5	7452.7	7795.1	7967.7	8008.7	8233.7	8577.7	8848.2	8817.4	8931.6	8863.3	9291.3	9347.1
0	0	0	0	0	9.9874	9.6592	12.033	21.334	29.556	25.475	25.169	28.701	30.495	59.712	37.954	63.247	84.238	137.42	192.89	259.51	341.1	418.69	556.74	744.78	811.19	971.52	1246.9	1321.9	1430.2	1591	1758.1	2039	2278.2	2488	2690.4	2842.3	3137.3	3283.1	3458.5	3608.5	3694.8	3801.5	3946.2	4118.8	4240.7	4338.4	4428.3	4497.5	4554.5
22.671	7.4928	0	2.4177	0	0	0	0	0	0	0	0	4.4907	11.467	41.568	76.861	134.74	229.27	319.87	432.65	561.35	638.6	756.91	857	958.89	1113.6	1188.5	1302.6	1400	1580.3	1752.4	1949.4	2163.4	2364.2	2480.8	2619.1	2941	2939.1	3343.6	3361.1	3506.2	3712.6	3648	3995.3	4209	4408.2	4513.1	4512.3	4471.4	4766.4
0	0.56275	1.5748	0	9.0723	1.4162	2.6895	4.6533	6.2329	33.358	58.167	137.05	161.24	239.83	339.06	450.91	589.31	779.67	1015.5	1258.9	1582	1906.5	2319.7	2689.9	2995.7	3338.8	3778.9	4125.5	4512.2	4724.6	5072.3	5318.1	5480.5	5987.8	6247.1	6685.6	6977.8	7175.5	7469.4	7734.1	7766.7	7719.1	7776.1	7872.4	7392	7965.7	8000.8	7221.6	6985.6	7176.2
12.565	5.8671	2.3766	1.8976	0	0	0	0	0	0	0	0	0	0	0	0	0	0	13.309	41.015	94.676	131.09	170.8	219.41	293.14	414.45	619.39	807.65	1012.3	1210.5	1336.4	1686.8	2079.2	2312.2	2733.1	3211.1	3383.6	3416.3	3630.9	3853.3	4122.7	4255.8	4598.8	4621.3	4917.3	4844	5105.7	4998.4	5205.1	5206.1
21.297	11.548	2.9689	0	1.9423	0	0	0	0	0	0.4352	26.699	53.094	89.331	134.58	192.35	300.08	253.15	437.38	590.7	875.66	1148.3	1518.5	1829.5	2226	2614.7	3060	3543.5	4069.5	4452.2	5309.4	5799.7	6374	7070.3	7618.3	8082	8679.9	9407.7	9712.8	9940.4	10116	10442	10444	10886	10952	11183	11304	11512	11535	11730
47.632	18.385	1.3031	0	0	0	0	0	0	0	0	0	0	0	0	0	0	0.70842	18.176	25.319	23.944	41.881	48.921	41.746	56.244	47.576	76.713	86.95	150.48	209.38	271.42	365.02	447.84	546.32	648.01	769.5	778.98	875.98	999.48	1095.7	1075.9	1161	1198.6	1201.8	1241.8	1291.3	1269.3	1261.9	1344	1289
0	0	0	0	8.54	14.853	14.918	0	36.806	28.701	74.244	92.046	122.49	169.2	212.09	324.33	455.8	618.02	825.62	1104.4	1419.7	1772.2	2186.8	2683.3	3256.3	3864.3	4426.1	5241.4	6052.8	6998.8	8064.1	9127.7	9278.7	9772.9	10499	11106	11573	12452	12326	13022	13697	13649	14375	14699	14873	14971	14721	14448	14923	14470
10.236	4.1666	0	0	0	0	0	0	6.1101	19.273	50.845	89.296	127.52	154.39	197.56	262.86	358.59	494.86	735.88	994.08	1312	1723.5	2177.4	2657.7	3400.5	4028.7	4829.1	5232.1	6138.1	6807.7	7425.8	8330.4	9240.5	9907	10028	11075	10854	12075	12794	13064	13563	13765	13947	13951	12521	12654	12016	13737	14144	14327
3.8457	4.1965	0	0	0	1.9734	10.471	10.363	9.1263	0	13.181	5.1031	16.988	23.418	18.758	62.987	86.735	148.69	195.25	254.24	324.6	366.41	414.86	503.3	592.55	696.12	773.95	756.85	909.48	1117	1195	1231.6	1390.6	1614.6	1793.5	1964.3	2114.3	2381.3	2337.5	2471.6	2561.1	2722.1	2951	2903.1	3090.2	3153.4	3145.8	3257.8	3222.2	3378.2
4.3641	11.025	12.489	0	0	0	0	0	25.22	61.372	108.85	190.91	318.59	483.21	636.91	834.87	1057.6	1220.4	1449.4	1748.7	2025	2362.1	2915.8	3296	3872.4	4592.1	5065.3	5717.4	6392.8	6847.2	7454.4	8274.1	8677.2	9512.6	10359	10994	11868	12256	12781	13222	13963	14201	15226	15409	15692	15807	16239	16670	16611	17119
4.9566	11.581	7.1918	9.3911	1.2862	0	0	0	0	0	0	0	0	0	0	0	0	0	0	0	0	0	71.96	198.13	306.26	461.79	639.06	879.7	852.74	1018.3	1179.9	1341.8	1533.3	1810.3	2108.8	2262.2	2474.9	2659.4	3025.4	2955.1	3048.4	3117.2	3367.5	3383.6	3335.7	3459.2	3719.5	3718.1	3675.1	3851.1
0.54574	0	0	0.85607	3.951	0	1.2607	0	0	0	0.34761	5.2778	6.3134	3.1902	2.5446	0	1.6689	14.825	16.392	26.099	39.736	62.523	116.09	169.6	239.65	305.59	420.9	522.45	658.79	724.51	873.34	897.5	1078.5	1258	1349.2	1587.2	1714	1906	2062.1	2368.7	2580.9	2564.5	2967.3	2979.9	3158.9	3282.1	3530.9	3587.9	3720.2	3905.1
8.1408	3.0984	1.4955	0	3.9131	0	3.3956	0	0	0	0	0	0	16.193	35.706	100.45	203.67	333.05	543.35	731.51	1014.6	1293.3	1587.5	1934.1	2295.6	2738.6	3068.4	3452.2	3933.5	4438.6	4773	5226.5	5586.6	5856.4	6207	6785.2	6842.3	7259.1	7432.2	7495.1	7597.4	7751.7	7871.2	7949.1	8241.8	8521	8529.9	8440.8	8481.2	8470.5
0	5.0459	8.3802	0	0	0.92566	0	0.72084	5.945	9.3562	12.245	13.252	36.869	60.219	90.24	107.32	103.03	222.8	273.35	295.17	530.31	508.22	672.36	1042	1246.7	1221.9	1372.9	1606.4	1813.5	2632	2148.4	2461.1	2668.4	2870.1	3165.6	3411.5	3416.4	3529.6	4044.9	4016.3	4299.7	4443.8	4374.1	4954	4896.7	5144.3	5205	5498.6	5634.8	5574.3
0	0	0	3.2485	1.4352	6.6243	8.1933	7.2917	4.3016	22.361	54.447	143.47	212.25	317.28	466.36	602.8	762.25	923.83	1254.2	1280.5	1560.5	1751.9	2155.4	1981.4	2296.4	2318.9	2463.3	3025.5	3207.2	3526	3633.3	3769.6	4055.1	4420.5	4619.6	4494.1	5182.7	5553.2	5572.7	6028.8	6363.7	6390.5	6668.4	7009.6	7053.8	7191	7371.2	7441.8	7691.1	7847.9
0	0	3.5502	2.3755	2.7686	5.2861	8.5008	20.693	21.393	18.435	26.367	33.291	30.292	25.567	54.828	61.065	81.85	97.924	105.65	127.3	187.18	213.26	280.05	381.42	489.04	677.37	822.34	939.16	1169.4	1320.6	1554.8	1776	2013.5	2284	2597.9	2813.4	3128.8	3441.2	3733.2	3963.1	4093.8	4330.4	4590.4	4709	4934.2	5041.4	5084	5344.8	5448.8	5696.4
0	0	0	0	11.641	17.371	10.547	17.025	17.068	18.228	21.923	22.213	21.77	22.304	28.86	36.2	43.827	41.725	36.498	31.64	32.616	43.499	39.071	50.92	58.666	51.758	60.934	61.215	84.778	102.79	123.45	155.47	272.6	450.09	631.49	888	1123.3	1369.7	1678.9	1947.8	2190.1	2459.9	2724.6	3013	3145.4	3350.3	3563.5	3858.7	3903.3	4098.9
5.8479	0	0	3.5794	3.606	8.5907	0	0	0	0	0	0	0	0	0	0	0	0	0	15.691	68.349	81.096	147.68	228.79	422.48	552.05	755.69	760.86	977.49	1227.3	1435.1	1287.5	1424.7	1770.8	1841.4	1951.3	2234.1	2468.7	2664.4	2800.6	2882.1	3102.5	3331.6	3469	3652.8	3777.5	3867.5	3829.6	4046.7	4052.4
0	0	0	10.642	0	5.8304	4.1606	10.13	2.2205	0	2.7833	7.1007	8.7003	21.297	32.922	56.113	67.352	101.03	119.4	196	255.82	381.58	505.86	608.5	759.47	918.61	1064.5	1236.4	1369.2	1627.8	1733.6	1900.1	2123.2	2260.3	2474.4	2698.1	2884.3	3034.5	3117.2	3466.5	3555.6	3735.6	3843.9	3900.9	3930.4	4004.2	3876.5	3974.3	3987.1	4389.7
1.1571	0	0	4.713	2.2671	0	11.177	1.6717	19.537	36.959	70.223	122.88	172.92	266.11	398.58	496.67	669.57	825.95	901.13	1147.1	1356	1606.3	1853.8	2217	2569.2	3070.6	3488.5	4012.8	4358.2	4981.8	5436.8	5889.4	6639.8	7196.8	7700	8102.4	8543.5	9317.8	9993.6	10427	10988	11553	11675	12147	12339	12685	13073	12850	13281	13249
0	0	0	6.8788	0	3.0948	6.5862	20.403	50.723	102.61	185.21	244.49	338.71	472.16	785.51	878.09	1246.8	1299	1444.8	2061.8	1987.1	2071.8	2527.6	2918.6	3050.8	3580	3750.3	4133.5	4749.7	4755	6289.9	6016.3	6512.5	6821.7	7384.3	7562.4	8007.7	8345.4	8705.8	8767.7	9080.3	8836.8	9023.9	9174.2	9465.5	9725.1	9652.3	9703.6	9851.1	9939.1
28.874	10.137	0	0	0	0	0	0	0	0	0	0	0	0	0	0	0	0	0	9.3654	24.241	10.984	19.859	69.074	77.331	61.341	137.55	128.6	186.66	171.35	175.79	320.75	333.65	375.43	419.64	541.67	614.12	592.9	587.29	756.72	821.05	859.31	924.93	952.03	1040.9	1028.1	1087.9	1153.1	1270.2	1326.4
0	0	0	2.1286	12.844	13.649	11.465	21.16	27.786	26.839	29.419	40.233	38.482	55	95.021	166.34	289.6	408.24	508.82	760.88	1100.3	1422.5	1725.2	2202.9	2693.5	3333.2	4070.5	4605.6	4793.3	4821.1	6713.9	7299.2	8077.8	8401.3	9516	9268.9	10020	11272	11573	11983	12478	13077	13275	13243	13831	14370	14206	14690	14339	14114
21.554	10.105	15.876	0.58171	0	0	0	0	0	0	0	0	22.968	61.501	119.87	212.25	350.63	468.53	695.54	892.37	1149.2	1377.5	1690.1	1904.7	2187.8	2221.2	2473.5	2594.5	3123.6	3362.9	3690.9	4022.4	4392.5	4674.6	5037.6	5319.9	5664.6	5943.5	6210.1	6546.8	6512.9	6577.2	6695.6	6832.9	6939.6	6959.2	7193.4	7101.3	7055.1	7198.2
32.553	13.709	0	0	0	0	0	0	0	0	0	0	0	0	0.20253	2.2238	10.911	13.577	46.955	36.092	52.942	68.715	85.753	92.782	135.21	131.15	173.49	242.01	248.86	302.58	328.65	399.97	408.76	448.8	490.38	521.27	599.38	598.07	634.54	685.19	702.52	713.37	775.74	785.24	787.79	840.74	819.06	849.62	948.23	938.23
0	0	0	8.5176	5.8891	6.938	4.9383	0	0	0	0	15.155	42.926	84.389	155.48	200.06	301.49	382.88	516.82	652.27	785.89	921.99	1043.6	1237	1351.2	1521.5	1675.4	1959.6	2177.3	2498	2590.1	2813.4	3094.6	3323.6	3667.3	3984.7	4201.5	4503.3	4763.4	4981.7	5103.6	6218.4	6327.1	6376.7	6288.7	6519.2	6595.2	6531.2	6518	6349
1.3861	0	0	0	0	2.3985	6.6648	8.5367	10.037	14.882	4.4144	2.6089	4.7455	0	30.813	45.339	94.094	125.41	186.72	210.8	274.73	380.84	519.14	655.99	714.53	852.04	1002.8	1198.4	1328.8	1799.1	1874	2134.4	2348.8	2497.3	2908.9	2973.1	3300.3	3508.8	3672.7	3950.7	4053	4274.2	4458.3	4632.2	4558	4664.5	4719.5	4655.8	4676.8	4746.9
0	18.806	0	0	11.802	34.734	25.295	23.197	25.583	34.391	46.226	58.074	43.915	51.113	66.468	72.266	89.035	121.54	147.18	167.17	233	302.98	401.73	488.9	606.74	674.88	790.41	925.48	1039	1110.7	1259.1	1366	1514.9	1641.2	1750.2	1940.1	2141.9	2355.7	2465.1	2656.6	2986.7	2923.4	3028.1	3109.6	3322.7	3264.7	3368.5	3441.4	3495	3526.6
26.976	11.642	3.9182	4.014	0	0	0	0	0	0	0.94394	24.019	71.205	127.09	176.85	278.01	356.53	486.31	579.62	745.49	913.87	1113.2	1370.1	1619	1864.8	2199.4	2544.3	2913.2	3312.2	3814.3	4109.3	4377.4	4802.2	5380.5	5887.8	6389.3	6809.3	7340.2	7686.6	8077	8499.2	8836.8	9148.6	9527.7	9945.8	10140	10309	10342	10573	10785
15.715	14.172	0	0	0	0	0	0	0	0	0	0	0	0	0	0	0	0	0	0	0	0	0	0	0	0	0	0	44.583	64.858	102.91	185.92	230.19	323.2	348.64	451.95	504.07	620.18	674.48	757.07	823.61	814.51	1148.9	1059.6	1192.8	1177.2	1201.6	1332	1312.6	1376
30.761	19.936	7.4346	0	0	0	0	0	0	0	0	0	0	0	0	0	0	0	5.3385	15.036	30.07	52.844	65.298	100.81	162.39	258.32	312.19	448.11	634.75	785.86	900.16	1075.7	1313.3	1620.8	1904.6	2171.4	2512	2808.7	3117	3454.5	3640.8	3789.2	3986.1	4261	4452.1	4624	4692.5	4729.3	4908.7	5147.4
25.478	3.9206	0	0	0	0	0.57906	13.198	15.57	28.088	35.517	49.309	73.767	111.17	145.92	255.53	368.34	496.13	677.86	862.62	1109.8	1329.6	1666.6	2009	2270.1	2774.1	3139	3527.4	3816	4403.2	4718.6	4975.6	5374.9	5586	6026.8	6294.6	6625	6834.7	7193.6	7253	7487.3	7513.6	7707.5	7976.5	7996	8083.9	8172.2	8213.5	8344.2	8371.5
0.83404	0	7.2867	0	0.76486	4.625	9.1237	6.961	35.464	88.763	156.21	278.84	405.24	511.07	713.71	816.45	1064.9	1289.9	1509.6	1773.1	1932.2	2441.3	2846.4	3254.3	3746.5	3733.7	4669.7	5159.4	5823.3	6334.8	6421.7	7404.2	7925.7	8142.8	8854.7	9441	10238	10678	11058	11808	11851	12261	12576	12766	13031	13343	13179	13601	14084	14143
0	7.487	1.1849	0.040807	0	5.2562	0	0	0	0	0	0	4.3375	0	11.005	8.5513	37.178	42.552	60.718	86.944	108.54	113.18	201.5	275.32	425.37	553.01	725.13	959.85	1228.8	1514.3	1778.8	2092.3	2460.6	2867.4	3290.6	3636.2	4100.8	4454.7	4986.1	5388.9	5651.4	6152.8	6461.7	6763.5	6352.1	6631.8	6730.2	6944.9	6805.4	6949.1
5.0558	5.8257	2.2416	0	0	0	0	0	15.368	25.495	20.614	32.354	32.93	49.047	112.43	159.71	225.39	312.7	351.07	407.6	480.68	566.54	765.89	1081.7	1182.4	1082.3	1181.3	1291.2	1440	1569.4	1703.2	1769.4	1914.7	2049.9	2273.4	2006.5	2095.1	2164	1887.4	1851.3	1912.3	2012	2084.3	2146.7	2222	2187.2	2152.3	2314.2	1674	1644.9
18.496	8.9903	0	0	0	0	0	0	0	0	0	0	0	0	9.461	39.212	66.105	122.96	218.52	298.91	430.56	593.3	704.2	952.26	1150.4	1271.4	1563.5	1765.1	2115.4	2210.2	2407	2708.9	2988.5	3213.5	3409.2	3005.1	3202.1	3368.3	3463.7	3699.6	3746	3959.9	4025.6	4102.2	4053.2	4215.8	3906.6	4173.9	4305.8	4221.2
0	0	0.88889	4.9767	5.5276	2.9236	5.475	7.8095	3.14	13.28	16.975	24.982	34.118	59.348	86.771	119.29	171.49	224.69	290.24	397.11	533.19	669.18	874.83	1089.1	1337.3	1612.2	1853.8	2188	2514	2844.6	3082.4	3417.5	3876.3	4372.5	4834.5	5163.2	5703	6128.9	6559.3	6913.4	7204.5	7592.7	7968.2	8297.5	8360.7	8707.6	9003	8991.3	9208.3	9533.1
0	0	0	0	6.0269	7.0243	24.113	3.9081	15.258	0.89327	8.172	23.958	38.344	73.875	124.44	255.96	352.46	454.4	624.61	641.26	806.07	1203.9	1225.3	1395.8	1660	1758.6	2061.9	2441	2937.6	2870.9	3264.8	3647.7	4009.4	4375.7	4759.6	4926.4	5350.5	5739.1	5978.8	6300.6	6487.3	6617.1	6915	7141	7345.9	7535.2	7633.6	7885.9	7972.5	8011
0	0	0	11.287	23.788	6.5568	10.155	10.985	21.998	6.339	36.562	27.315	34.789	51.785	46.304	55.745	43.065	46.082	32.094	75.144	81.637	114.3	166.53	182.65	206.33	285.22	362.05	414.23	453.47	586.7	665.04	785.36	909.69	1000.8	1059.8	1101.4	1294.9	1472.1	1556	1732.2	1860.9	1974.4	1996.4	2213.3	2340.4	2289.2	2331.6	2457.4	2513.4	2555.8
12.472	0	0.52906	3.9502	1.9299	0	0	0	0	0	0	0	0	0	3.8346	20.41	78.678	157.37	270.41	434.91	655.52	854.26	1143	1334.6	1659.4	1928.8	2226.8	2575.1	2514.4	2856.9	3127.6	3381.1	3776.8	4057.8	4518.8	4563.8	5012.9	5383.8	5564.2	6187.2	6439.6	6786.8	6974.7	7276.5	7569.2	7260.3	7420.6	7376.2	7695.8	7955.6
4.445	0	0	6.4831	0	2.2299	7.0335	0	0	0	0	0	0	0	0	0	0	0	0	0	0	0	0	0	7.4973	63.928	166.53	327.53	529.63	766.47	1009.5	1355.7	1582.1	2129.8	2421.8	2783.1	3137.2	3463.7	3906.1	4123.6	4380.3	4587.9	4733.9	4821.6	5019.5	5060.1	5036.8	5207.5	5183.9	5208.1
0	9.3252	0.19944	0	0	6.3789	0	0	0	0	0	0	0	0	0	0	0	4.5504	47.667	60.978	86.539	126.34	137.1	193.5	221.4	272.18	290.23	328.45	409.51	534.04	577.82	591.87	652.53	725.62	818.92	842.24	971.25	1057.2	1109.2	1161.5	1156.2	1169.6	1253.5	1335.3	1400.9	1377.8	1420.6	1441	1473.9	1533.3
11.228	1.9554	0	0	7.9234	0	0	0	0	0	0	0	0	0	4.8317	32.204	66.941	130.37	199.37	268.2	404.68	590.52	776.48	943.19	1190.5	1385.8	1627.4	1897.5	2159.5	2448.3	2799	3130.6	3597.6	3829.2	4137.9	4779.2	5013.6	5290.1	5380.3	5794.6	6142.8	6383.4	5982.2	6173.2	7134.1	7364.9	7161.7	7279	7427.5	7557.2
8.2384	15.507	0.47285	0	0.95228	0	0	0	19.51	48.156	105.13	183.07	289.98	381.19	453.88	582.58	735.92	864.96	1030.1	1243.6	1467.9	1796.9	2220.3	2573.6	3068.7	3378.1	3792.8	4559.7	4975.2	5410.4	5998.2	6672.8	7420.3	7894.2	8389.3	8813.3	9243.3	9780.8	10079	10597	10903	11010	11119	11275	11233	11482	11668	11730	11954	11978
2.3617	6.5933	3.3666	0.61491	0	0	0	0	0	0	0	0	1.7293	5.6777	12.633	19.271	35.038	30.063	63.103	103.33	149.96	261.04	376.21	544.69	741.88	1016.1	1283.2	1515.1	1575.5	1985.9	2171	2653.8	2827	3257.7	2905.7	2988.6	4074.5	4122.6	4413.1	4887.8	4899.4	5277.6	5431.2	5563.7	5748.5	5586.3	5606.5	5581.3	5510.7	5679.2
10.211	0	1.4669	1.9548	6.5857	0	0	0	0	0	0	0	0	0	0	0	0	0	0	0	8.52	28.457	55.426	85.142	134.06	197.55	272.85	342.91	389.17	621.21	606.58	755.13	892.2	1096	1258.6	1428	1643.4	1810.6	1977.6	2060.6	2240.7	2332.2	2456.5	2632.6	2646.5	2671	2736.2	2796	2809.4	2913.8
0	0	8.1634	1.7081	3.3012	0	12.365	18.983	7.2146	14.14	17.418	41.297	24.413	54.359	95.64	125.26	190.59	265.44	372.43	478.31	623.57	697.99	802.85	887.22	988.24	1141.3	1263.6	1411.8	1541.8	1695.7	1846.5	2078.8	2352.7	2665.6	3030.3	3287.2	3655.6	3955.6	4127.4	4356.1	4521	4764.8	4903.6	4988.7	5252	5296.5	5356.6	5376.2	5486.3	5597
0	0	0	1.77	6.7349	8.3388	2.4787	0.91639	0	0	0	19.472	60.683	155.15	290.57	531.4	788.36	1083.7	1473	1781	2195.7	2753.5	3103.3	3568.1	4092.8	4519.8	4992.1	5326.6	5759.1	5908.7	6476.5	7180.8	7680.5	8110.2	8499.5	8791.6	9297.3	9323.1	9783.6	10220	10101	10493	10426	10580	10730	10893	11362	11488	11531	11387
39.825	10.978	0	0	0	0	0	0	0	0	0	0	0	0	0	0	0	0	0	1.509	21.9	38.498	69.851	96.207	159.01	217.73	330.68	466.49	600.31	776.21	961.85	1170.2	1392.8	1621.1	1852.9	2123	2378.9	2649.1	2890.3	3075.7	3384.1	3653.1	3828.3	4029.5	4147.9	4316.6	4420.6	4518.8	4576.7	4749.7
29.347	12.634	3.0135	0	0	0	0	0	0	0	0	0	0	7.9572	30.556	34.765	76.296	112.42	207.72	322.81	490.43	641.18	777.68	1091.6	1163.6	1629.2	1996	2407.5	2372.2	3528.9	4240.5	4901.5	5526	6066.9	6545	7526.8	8092.7	8698.3	9459.1	9662.7	10243	10863	11233	11838	12309	12410	12796	12759	12893	13089
33.888	16.165	0	0	0	0	0	0	0	0	0	0	0	0	0	0	0	0	0	0	0	0	0	0	0	0	12.179	9.93	19.165	50.386	81.177	147.01	225.79	300.76	459.09	670.57	827.35	1014.5	1158.7	1334.6	1485.8	1586	1695.3	1773.1	1873.9	1955.4	2091.3	2181.1	2225.8	2270.1
32.816	10.226	0	0	0	0	0	0	0	0	0	0	0	0	0	7.9763	37.576	82.066	166.22	294.22	466.52	634.28	874.36	1088.9	1371.4	1815.8	2263.1	2597.1	2835.2	3151.9	3534.2	4208.1	4719	5268.8	5842.1	6460.4	7269	7719	8410.6	8935.3	10279	9983.7	9101.7	11510	11483	11821	12058	12243	12526	12711
0	0	0	16.905	31.14	26.608	48.408	44.034	57.752	31.509	41.759	58.689	43.322	44.266	26.704	49.933	59.282	56.433	64.058	100.29	108.05	168.52	174.81	252.28	304.17	351.12	422.57	491.08	510.29	610.11	673.51	819.41	887.62	1038.2	1136.5	1281.9	1482.2	1707.4	1867.4	2002.4	2150.3	2284.9	2358.6	2599	2709.9	2806.8	2888.7	2939.8	3142.5	3233.8
32.01	24.588	0	0	0	0	0	2.2233	0	0	0	1.3468	0	33.397	31.746	96.048	98.114	86.706	194.83	244.05	190.85	233.67	275.54	482.24	530.4	515.94	647.72	731.65	860.74	1010.8	1170.5	1399	1558.6	1715.6	1733.2	2120.6	2321	2548.2	2731.8	2775.2	3013.8	3117.2	3259.2	3383.5	3408.2	3966.5	4131.8	4275.6	4213.1	4361.8
0.15221	1.458	0	4.8532	3.2304	0	0	0	0	0	0	0	0	0	0	0	0	7.141	27.207	53.056	110.56	175.58	291.27	508.7	799.69	1109.5	1435.9	1755.5	2155.3	2613	2990.4	3337.5	3732.2	4511.4	5039.4	5461.3	5447.5	6415.1	6796.5	7255.8	7558.1	7949.1	8364	8487.2	7984.3	8925.3	9183.5	9313.7	9309.8	9478.9
0	0	0	7.9461	7.8181	10.397	6.8966	3.0718	12.548	12.081	19.667	25.223	56.327	120.21	219.95	331.4	532.46	683.44	919.15	1091.9	1304.9	1475.8	1801.4	1919.9	2285.8	2466	2652.4	2901.5	3056.7	3289	3574	3706.3	3829.5	4178.6	4229.9	4653.9	4798.8	4869.7	5067.9	5518.2	5676.3	5964.3	5812.6	5982.2	5965.2	6023.7	6087.4	6076.2	6211.9	6258.7
39.266	10.803	0	0	0	0	0	0	0	0	0	0.87211	31.433	109.11	181.59	275.49	386.13	503.93	627.55	761.23	911.11	1061.1	1177.2	1301	1467.8	1604	1735.7	1717.9	1801.1	1987.4	2131.4	2237.9	2346.6	2499.9	2741.2	2893.4	3164.9	3263.5	3476.9	3517.3	3539	3639.5	3669.8	3912.8	3854.1	3869.5	3923.8	3914.3	3896.9	3893.4
7.4703	0	0	0	0	5.1406	5.9883	0	0	16.288	16.17	13.299	20.847	10.527	12.538	13.724	28.574	14.039	34.405	23.561	59.863	125.51	197.77	295.22	430.45	606.07	782.17	1019.3	1258.5	1501.7	1797.5	2074.9	2434.7	2935.1	3244.4	3579.8	4045.9	4326.4	4760.2	5150.2	5106.3	5822.6	5790.6	5917.9	6075.1	6343.4	6487.4	6520.4	6461	6843
7.3659	0	0	0	3.8152	0	3.9959	0	3.4655	0	0	4.4297	0	10.867	21.223	26.543	48.093	76.659	5.2208	37.073	92.238	169.11	259.14	421.53	642.16	860.27	1175.9	1579.6	1962	2454.5	2909.8	3400.1	3992.8	4550.1	5149.8	5993	6565.4	7140.2	7797.8	8468.8	9295.1	9652.1	10028	10241	10425	10888	11262	11263	11599	11824
7.9199	3.8524	1.6316	2.8095	0	0	0	0	32.324	55.141	116.36	186.11	282.53	369.99	451.31	534.31	633.11	746.23	862.6	1002	1065.7	1230.2	1334.9	1541.2	1686.3	1927.8	2002.2	2231.3	2456.8	2499.1	2639.2	2741.4	2909.3	3086.3	3061.5	3224.1	3288.1	3503.5	3644.4	3557.7	3677	3744.1	3745.2	3804.3	3859.9	4071.5	4056.5	4123.1	4149.1	4133
0	18.32	0	0	18.609	9.3705	21.838	15.096	24.911	41.27	40.003	66.203	81.329	108.09	157.13	223.43	287.72	417.95	579.08	619.52	823.44	1011.7	1346.5	1717.7	2097.8	2429.6	3008.7	3562.3	3491.6	3976.6	4441.1	5925.4	5552.8	7400.9	8211.9	8667.2	9800.7	10348	11128	11923	12551	13357	13419	13930	14254	14262	14248	14626	14581	13652
20.505	9.5306	0	0	0	0	0	0	0	0	9.1638	52.458	122.09	166.13	254.26	325.82	426.38	474.77	606.24	655.51	704.99	778.51	869.89	913.41	1017	1172.3	1224	1309.2	1411.1	1516.7	1643.7	1841.4	2010.4	2168.6	2079.1	2243.9	2354.5	2406.2	2623.2	2718.2	2806.8	3039.2	3064.4	3333.2	3480.5	3668.7	3707.8	3680.4	3716.9	3889.3
4.9801	0	0	4.8943	0	2.6739	0	0.09698	7.3366	65.825	151.58	341.9	566.71	851.97	1182.3	1548.5	1748.1	2160.2	2646.6	3049.8	3155.3	3358.6	3651.5	4429.8	4455.5	4727.6	4895.9	5513.2	5560.7	5732	5293	5644.3	5667.5	5975.6	6343.2	6537.2	6764.8	6761.9	7067.6	7447.2	8063.1	8223.2	8426.4	8264.9	9562.7	9017.4	9345.4	10073	10280	10221
14.407	22.463	8.0686	0	0	0	0	0	0	0	0	0	0	0	84.686	180.53	374.67	611.4	918.64	1234.4	1609.2	1870.2	2415.1	2824.5	3261.9	3824.5	4371.3	4907.8	5939.6	6483.2	7233.5	7655.9	8230.6	8942.4	9338.7	10047	10698	11119	11551	12121	12990	13056	13757	14088	14431	14404	14569	14912	15214	15227
0	0	0	8.1047	0	2.9604	2.1395	1.8477	0	0	0	0	0	0	3.8152	13.289	45.126	77.277	136.83	174.43	240.39	315.69	371.68	411.06	469.56	525.81	607.32	604.9	697.53	754.41	920.49	995.86	1149	1268.9	1467.9	1614.5	1729.9	1857.3	1967.8	2040.2	2190.1	2333.8	2438.1	2506.3	2544.1	2508.1	2692.6	2572.6	2706.9	2614.2
8.503	0	2.2288	0	0	7.5586	0	10.734	7.9988	8.5496	13.612	25.018	62.36	81.523	144.47	232.18	327.27	456.92	637.24	840.14	1052.9	1342.3	1594.9	1839	2141.4	2348.5	2598.4	3055.5	3297.2	3542.9	3820.9	4161.2	4387.4	4664.5	4870.7	5116.4	5329.4	5101.9	5358.8	5432.3	5546.7	5766.7	5938.1	5894.2	5963.6	6155.6	6132.2	6033.4	6209.7	6191.1
17.798	13.691	0	4.954	0	0	0	0	0	0	14.508	62.136	130.34	271.25	468.15	697.77	1009.4	1390.4	1861.9	2328	2729.8	3329.7	3989.4	4653	5156.1	6032.2	6490.7	9393.8	10348	11178	11936	9765.1	10357	11109	11957	12681	13111	13388	13582	13818	14162	14106	14992	15124	15425	15204	15238	15255	15602	15781
0	0	0	0	10.387	27.639	32.301	26.072	33.694	21.167	17.725	0.61599	7.647	16.429	33.63	30.333	29.876	26.124	42.388	100.66	174.11	317.73	442.14	608.47	768.25	908.32	1147.7	1408.7	1620.3	1959.9	2210	2508.2	2868.9	3281.3	3592.4	3887.9	4053.9	4379.6	4681	4820.8	5085.3	5125.3	5281	5611.7	5588.7	5820.6	5878.2	5928.7	6074	6026
0	0	0	5.205	3.363	4.0034	12.843	16.507	14.988	12.832	27.746	46.902	66.039	74.574	100.21	139.2	178.32	250.89	356.05	516.04	716.71	938.3	1175.1	1530.6	1777	2229.4	2612.1	3065.8	3592.5	4151.2	4524.6	5141	5626.6	6266.7	6825.4	7272.6	7976.8	8198.1	8564.3	8985.1	9369.3	9615.4	9714.3	9989.5	10268	10234	10476	10640	10915	10903
17.043	4.1849	0	2.2778	0	0	0	0.26532	11.046	28.967	95.343	168.67	255.22	360.75	464.33	612.07	745.18	934.18	1123	1282.4	1398	1652.5	1770.1	1903.3	2051.9	2185.4	2344	2409.7	2531.8	2685.9	2754.1	2822.8	2435.8	2503.1	3051.5	3113.8	3162.1	3264.2	3339.6	3737	3401.5	3465.3	3453.7	3516.8	3476.7	3483.4	3487.5	3471.8	3469.3	3550.8
7.9598	12.327	0	2.213	0	0	0	0	0	0	0	18.429	24.818	47.402	85.06	135.12	234.73	377.86	573.34	774.81	1117.3	1446.7	1862.9	2250.8	2772.7	3311.2	3805.3	4373.2	4980.5	5800.5	6109.6	6952.4	7767.2	8654.7	9374.9	10007	10431	11071	11549	12140	12340	12366	12593	12667	12919	13280	13329	13520	13805	13959
0	0	0	2.288	16.996	16.309	32.608	25.427	38.454	56.387	54.508	72.502	70.199	97.296	108.11	127.56	171.17	217.9	226.39	285.11	324.66	375.63	470.87	450.25	559.92	624.75	669.44	797.82	820	1047.1	1162.8	1096.6	1239.6	1409.4	1347.3	1532.5	1690.2	1633.7	1706.4	1775.2	1925.4	1996.6	2094.1	2276.7	2400.4	2630.5	2670.2	2911.8	2997.9	3020.7
0	0	0	0	3.9733	21.598	8.5475	29.806	15.948	10.794	12.702	15.339	41.655	67.694	72.388	136.97	225.87	288.02	416.05	555.46	882.85	1092.4	1462.9	1372.6	2004.3	2188.5	2479	2346.9	3144.3	3433.6	3796.4	3575.9	3880.5	4264.3	4588	4878.9	5287.7	5578.4	5860	6189.3	6412.4	6824.3	7111.5	7287.3	7534.2	7716.6	7684.7	7854.6	7968.7	8130
16.687	1.8903	5.3133	0	2.5421	0	0	0	0	0	0	0	0	0	0	22.581	101.86	173.21	349.19	505.55	737.24	1026.2	1294.6	1644.6	1973.8	2286.2	2615.6	2890.3	2532.2	3622.4	3946.7	3833.5	4134.6	4442.6	5029.4	5243.6	5418.1	5914	6086.3	6339.8	6643	7000.5	7191.9	7520.5	8113.6	8108.6	8335.7	8174.2	8458	8480
0	0	0	0	15.759	15.36	29.716	26.364	55.998	38.672	36.654	35.331	36.465	49.87	69.081	103.67	202.35	291.15	467.53	690.05	887.91	1180.9	1504	1888	2281.6	2721.1	3050.3	3759.2	4249.6	4893.6	5381.8	5651.7	6321.8	6943.8	7446.4	8046.3	8816.6	9031.6	9601.1	10044	10627	11173	11807	12168	12091	13016	13293	13221	13786	14008
8.8571	6.0094	0	0	2.9782	0	0	0	0	0	0	0	0	0	61.142	174.37	319.91	563.64	838.75	1192.4	1504.9	1895.3	2305.7	2757.4	3299.6	3871.4	4452.7	4873.4	5294.4	5802.6	6229.3	6815.5	7250.1	7896	8291.7	9185.3	9658.9	10317	10889	11271	11405	11732	12277	12476	12722	12812	12981	13177	13276	13238
0	10.968	1.3507	0	3.0177	0	0	0	5.006	0	0	0	0	0	0	0	19.006	41.836	53.311	96.675	211.12	293.09	434.09	577.84	865.98	1009.7	1182.6	1402.3	1743.7	1994.8	2298.1	2684.2	2976.5	3394.7	3620.5	4014.4	4367.7	2943	3234.6	3268.9	3209.5	3358.5	3440	3526.4	3696.7	3674.8	3740.9	3695.1	3871.3	3818
0	0	0.27228	0	4.4146	10.673	11.629	16.273	26.991	20.806	26.574	29.6	29.419	30.046	29.431	35.422	34.905	31.857	36.47	42.523	40.802	56.169	69.401	97.854	140.78	179.64	222.92	288.02	342.24	410.25	558.97	638.49	758.4	900.98	976.24	1113.8	1180.4	1268.6	1398.7	1458.3	1557	1621.2	1724.5	1858.9	1934	2043.5	2084.3	2118.9	2158.4	2254
0.65549	1.0349	4.793	0	0	0	5.7744	0	34.415	85.274	172.76	328.96	517.55	769.51	1016.5	1326.9	1640.1	1986.5	2421.6	2640.3	3304.2	3566.4	4016.9	4524.1	4745	4947.4	5323.5	5511.4	5524.6	5765.4	6130.5	6229.5	6316.5	6723.6	6567.4	6589.7	6851.9	7314.1	7332.3	7674.8	7926.1	8053.8	7819.3	8027.4	8205.1	7859.1	7987.3	7944.5	7887.1	8057.6
2.1924	8.5915	2.7293	0	0	0	0	0	0	0	0	0	0	1.2197	23.979	91.313	144.16	217.46	332.66	458.1	669.32	949.28	1079.8	1615.4	1972.1	1989.1	2326.5	2681	3644	4324.3	4530.5	4079.4	4537.5	5190.3	5687.3	5932.7	6410.4	6811.1	7334.9	7525.2	7738.8	7927.7	8035.5	8326.7	8500.9	8779	8589.4	8630	8598.2	8715.7
9.3282	3.5011	0	0	0.71223	0	3.4252	14.64	18.287	4.3341	13.724	9.7738	36.381	78.105	180.53	290.99	475.6	676.57	1117.6	1552.6	2055.4	2495.3	2589.4	3155.1	3717.6	4359.4	5360.7	4932.7	5549.1	6151.9	7576.3	7984	8528.7	9352	8730.7	8889.9	10399	9751.4	10375	10985	10582	11275	11560	12002	11994	12278	12461	12567	12922	13214
1.0603	0	0	0	0	9.0466	27.444	39.993	62.289	67.605	107.57	176.31	215.01	306.86	381.19	533.95	645.06	732.17	879.98	1029.4	1187	1389.5	1626.5	1975.8	2283.2	2665.3	2910	3115.6	3440.3	3631.5	4502.3	5004.9	5621.4	5904.8	6103.6	6483.1	6964.7	7402.4	7431.4	7960.6	8145.1	8164.1	8475.1	8924.7	9121.8	8793.4	8975.7	8897.2	8996.8	9262.5
5.6637	0	0	0	0	10.401	5.0474	6.389	10.398	6.0109	0	15.659	12.133	13.204	24.522	30.572	29.646	43.674	61.727	79.056	93.532	120.12	134.63	197.18	247.53	300.1	381.09	424.05	494.39	570.05	622.32	757.98	818.02	908.3	1010.5	1160.8	1257.6	1346.7	1479.7	1578.4	1654.3	1758	1813.3	1855.3	1914	1895.1	1980.4	1988	2002.8	2056.7
4.349	3.4276	0	1.4181	5.9668	0	0	0	0	0	0	3.606	20.759	42.929	86.799	159.39	306.31	480.78	695.88	877.5	1199.6	1549.1	1845.4	2381.9	2736	3093.3	3324	3979.8	4679.9	4912.4	5321.2	5936.8	6408.4	6862	7364.3	7685.7	7982	8383.5	8672.5	8951.1	9514.2	9677.7	9886.1	10103	10433	10653	10850	10815	10982	11361
9.6033	6.7824	0.64505	6.4984	0	0	0	0	0	0	0	27.33	66.448	101.21	170.54	210.27	282.12	374.12	458.39	553.2	639.56	785.54	933.83	1054.9	1168.7	1381.1	1469.3	1611.1	1830.5	1981.6	2241.6	2407	2567	2827	3028.7	3294.7	3531.1	3764	4030.5	4221.2	4371	4555	4725.4	4891	4975.4	4983.3	5087.3	4998.2	5059.6	5122.6
0	0	0	0	1.2469	3.9162	3.196	7.2275	9.1897	14.701	39.816	33.506	40.243	53.54	37.657	48.443	70.249	115.97	162.74	246.88	359.54	464.73	711.66	938.86	1219.7	1107.9	1823.7	1657.6	2038.6	2390.3	2697.7	3139.1	3421	3884.2	4282.3	4579.9	4842.7	5229.2	5437.8	5734.5	6026	6230.2	6527.6	6592	6813.9	6877.1	6847.8	6908.6	6978.3	7086.2
13.98	0.4249	9.6421	4.1528	0	0.67962	0	0	0	0	0	3.9326	45.458	156.38	286.14	474.75	480.32	1038.1	1330.7	1670.7	2054.9	1704.1	2693.3	3132.3	3577.9	4029.7	4406.1	4516.3	5339.2	5725.3	5936.2	6534.2	6902.7	7400.9	7828.5	8442.6	8708.6	7545.4	7430.3	8117.9	8963.9	9247	8872.6	7850.7	8665.5	8613.3	9732.5	10344	9150.6	9044.7
0.35394	0	0	8.1381	1.6961	8.2836	1.6516	16.141	24.821	20.91	44.152	35.268	50.582	90.199	132.01	190.25	328.13	463.28	597.85	835.05	1012	1211.3	1571.4	1641.4	1999.8	2253.5	2455.8	2729.7	3018	3290.4	3633.3	4074.3	4164.1	4368.2	3623.8	4476.6	4771.6	5076.1	5279.6	5605.5	5660.7	5789.9	6107.2	6121.1	6384.3	6303.3	6238.1	6301.6	6471	6484.9
6.5784	17.534	0	0	0	0	0	0	0	0	0	23.24	78.919	202.92	331.33	524.23	727.01	980.28	1253.2	1557.5	1857.2	2233.7	2765.3	3419.2	4203.5	4988	5845.8	7062.3	8117.1	9359.3	10402	12264	13468	14040	14421	16145	17032	17854	18731	19951	20239	21727	22662	22822	22781	22860	22891	23421	23217	24041
9.2646	5.6037	0	3.4967	0	0	0	0	0	0	0	0	0	0	0	0	0	23.027	50.632	114.99	204.89	303.51	403.33	660.71	766.74	1018.5	1285.6	1503.5	1704.6	2214.2	2396.6	2933	3248.4	3860.6	4832.3	5310.7	5935.5	6504.8	6905.8	7528.4	7841.7	7990.7	8069.3	8244.3	8565.1	9071.2	8907	8874.2	9141.7	9476.9
7.551	3.8906	0	0	8.5278	0	0	0	0	0	0	0	0	0	19.877	41.629	76.056	125.34	204.23	367.2	426.28	610.33	805.36	1098	1463.1	1879.1	2202.8	2716.3	3303.1	3843.4	4107.4	4712.4	5469.5	5981.1	6446.6	6995.3	7037.8	7690.3	8351.4	8603.2	8931.8	8931.8	9175.2	9444	9602.7	9652.4	9912.4	9866.6	10112	10108
0	24.065	0	0	0	0	3.7803	0	0	0	0	0	0	0	0	0	15.403	28.045	46.664	86.565	130.48	188.53	215.44	278.42	342.59	469.64	593.99	844.23	971.86	1221.9	1432.4	1683.4	1465.6	2094.2	1843.9	2326.2	2158.4	2430.7	2705.9	3758.4	3944.8	3478.3	4434.4	4783	4681.9	4918	4997.4	4703.9	4518.5	4586
17.848	0	0	5.6166	0	4.4819	2.5468	7.0119	0	0	0	0	0.93873	0	0	0.28264	3.4102	0	0	10.586	16.462	13.452	15.305	0.72808	12.299	47.521	65.752	153.3	139.5	203.33	252.51	356.5	488.35	566.83	668.89	784.41	1004.7	1144	1301.5	1426.8	1580.4	1716.7	1822.9	1957.3	1987.3	2056.6	2180.3	2212.5	2302.7	2391.6
0	0	0	1.2628	3.4075	6.8481	9.2836	12.801	5.3397	14.96	14.569	22.597	26.074	33.568	19.859	41.6	29.411	48.253	67.481	131.36	127.96	183.62	327.57	433.28	553.79	693.97	834.71	985.33	1143.1	1295.1	1436.3	1332.9	1507.3	1535.7	1629.7	1986.8	2121.9	2273.2	2471.2	2582.2	2721.9	2863.8	2996.2	3130.7	3270.6	3363.5	3526.7	3563.6	3729	3765
1.9874	3.6675	0	0	0	0.83188	3.7559	4.4929	7.5874	7.97	0	0	0	6.8924	5.0204	4.896	38.012	76.648	123.57	182.46	292.46	457.18	694.12	940.19	1192.1	1445.6	1780.4	2175.5	2538.3	2954.3	3331	3790.2	4188.4	4687.5	4962.7	5123.4	5481.9	6001.7	6465	6661.2	7034.9	7132	7471.2	7452.1	7659.8	7929.6	8090.5	8276.9	8304.9	8581.3
0	2.9913	0	13.212	8.8274	7.1607	0	0	0	0	0	0	0	0	0	0	0	0	0	0	0	0	16.789	90.964	226.11	390.62	425.92	632.18	798	1134	1269.5	1529.7	1810.1	2222.4	2585	2821.3	3123.4	3404.5	3662.6	3917.8	4070.4	4157.3	4182.4	4470.9	4505.6	4759.6	4668.2	4761.5	4669.2	4951.4
0.29744	0	0	0	14.201	6.5971	10.482	14.176	30.412	68.585	136.48	219.16	347.71	498.21	674.27	820.91	990.57	1177.3	1363	1545.9	1623.4	1859.7	1908.4	2099.9	2175.8	2394.8	2458.7	2604.8	2784.9	2930.9	3191.4	3265.7	3573.8	3900.3	4056.6	4392.5	4564.5	4880.9	5189.8	5266.8	5548.2	5512.7	5518.5	5629.6	5747.3	5924.4	5975.2	6031.2	6098.6	6076
6.6653	0.28904	0	0	0	0.9028	0	3.1998	8.4859	7.8405	34.94	40.616	74.046	109.52	212.96	313.6	470.98	698.85	1109.5	1286.2	1413.9	1905.8	2116.6	2541.5	2874.5	3035.1	3320.5	3703.4	3931.7	4400	4207.6	4324.2	4634.3	4894	5135.3	5609.7	5931.8	6162.3	6464.7	6704.7	6773.3	6851.3	6990.4	7125.6	7302.2	7580.6	7473.5	7577.6	7502.6	7664.3
14.728	5.0569	0	0.55859	0	0	3.384	0	0	0	0	0	0	0	0	20.484	40.559	88.64	154.81	215.3	385.47	520.88	600.55	670.4	810.79	911.13	966.91	1117.7	1195.9	1285.6	1376.4	1279.2	1338.8	1472.7	1601.5	1766.8	1819.8	1969.1	2061.2	2205	2313.3	2366.7	2565	2717.5	2825.6	2922.2	3032.5	3156.1	3276.6	3318.3
4.896	0	0	0.77789	6.8387	0.66402	2.4856	16.724	31.936	73.341	110.61	142.06	186.63	229.1	296.51	349.39	423.2	472.62	569	663.58	730.82	843.74	965.23	1089	1323.9	1478.9	1648.9	1886.1	2042.5	2361	2659.8	3001.5	3284.1	3683.6	3789.3	4168.7	4434.9	4708	4909.7	5207.6	5459.8	5592.5	5715.1	6079.4	6179.6	6477.1	6374.3	6296.5	6311.3	6508.1
16.28	8.9042	1.3448	0.19998	0	0	0	0	0	0	0	0	0	0	45.64	98.424	199.78	315.26	487.05	626.63	851.22	1055.3	1324.6	1577.2	1861.3	2094.4	2360.9	2677.2	3008.6	3264.8	3434.5	3879.5	4086.4	5035.4	4617.1	4792.7	5741.9	5126.5	5260.6	5468.4	5832.3	5622.5	5916.1	5852.1	6173.7	6110.6	6112	6061.2	6277.4	6390.7
36.272	21.794	4.1074	0	0	0	0	0	0	0	0	0	12.904	35.426	65.624	131.71	161.34	283.74	414.11	589.75	854.92	1171.7	1539.3	1994.6	2417.3	2968.4	3505.6	4074.4	4778.2	5382.8	5961.7	6417.4	7026	7636.2	8116.8	8579.2	9026.3	9434.2	9753.1	10066	10088	10628	10646	11160	11168	11049	11300	11287	11485	11664
16.177	10.322	0	0	0	0	0	0	10.676	5.7741	27.151	36.358	81.262	147.27	224.15	331.63	453.99	578.56	676.37	845.51	977.84	1157.3	1408.3	1656.1	1640.2	1720.4	1714.1	1907.8	1988.2	2056	2357.1	2277.5	2531.6	2616.4	2443.4	2900.8	2837.7	2675.3	2671.5	3157.2	3288.9	3363.9	3519.8	3651.2	3877.7	3908	4080.5	3992.3	4237.6	4186.7
0	0	0	3.1461	4.2196	8.7064	8.111	15.649	15.758	24.071	25.865	25.233	38.973	41.704	48.146	67.383	79.06	112.27	136.04	154.15	198.23	231.61	286.51	313.63	434.02	566.51	691.23	738.05	888.74	1048	1209.5	1286	1475.3	1697.4	1959.8	2121.6	2371	2575.4	2838.3	3059.9	3196.2	3398.3	3639.5	3771.9	3962.2	3981.9	4083.3	4305.2	4436.8	4428
0	0	0	2.1163	10.441	7.6233	0	0	0	0	0	0	0	0	0	2.9804	53.22	151.07	270	422.8	620.02	845.72	1123.1	1440.7	1718.3	2092.6	2422	2762.7	3060.1	3360.3	3580.6	4166.6	4370.3	4544.5	4929.8	5303.2	5501	5652.1	5882.4	6068.8	6036.1	6038.7	6012.8	6081.3	6111.5	6145.1	6184	6133.6	6217.9	5976.5
0	0	0	3.3615	11.708	13.814	22.938	25.349	25.016	35.51	37.988	55.285	72.43	91.974	134.21	160.38	212.14	324.62	438.03	526.73	613.21	819.59	951.03	1096.2	1271.8	1520.1	1872.4	2086.9	2431.2	2719.4	3120.2	3304.9	3698.9	4134	4367.4	4894.1	5137.2	5535.6	5476.7	5859.5	5821.7	6538.4	6280	6373.7	6640.3	7224.8	6778.6	7001.5	7100.9	7168.2
6.918	10.87	6.8714	0	0	0	0	0	0	0	0	0	15.851	44.747	69.326	117.04	156.72	247.87	334.47	453.29	616.22	810.45	1020.6	1267.8	1546.7	1826.5	2133.7	2373.8	2755.6	3166.5	3677	4077.5	4347.5	4700.1	4959.6	5227.2	5544.7	5766.3	5937.3	6035.8	6192.8	6374.1	6506.3	6645.3	6733.4	6751.6	6816.9	6967.4	6991.4	7106.2
0	0	0	2.5789	0	10.782	11.506	15.438	0	11.324	5.3661	0	0	14.619	59.486	66.914	141.2	174.21	389.14	362.97	538.01	566.94	749.63	923.28	1136.5	1297.6	1539.4	1805.3	2057.4	2349.7	2528.6	2837.3	3139.6	3619.9	3796.7	3938.8	4366.7	4579.7	4874.8	4791.9	5548.9	5460.2	5789.2	5805	6213.8	6136	6405.1	6443.2	6571	6628.5
0	0	0.39374	3.5569	10.274	12.979	7.62	18.97	19.681	20.295	27.688	28.215	34.966	32.629	57.808	79.546	130.57	165.54	256.18	357.36	482.59	645.16	883.62	1167.4	1616.7	2053.8	2443.2	2552.6	3060.3	3432.2	3851.8	4423.1	4958	5457.7	6053.1	6461.2	6945.4	7623.8	7873.4	8146.3	8566.9	8797.5	9539.8	9081.6	9406.4	9479.3	9862.4	9800.1	10075	10164
2.8426	4.927	4.7132	1.4207	0	0	0	0	0	0	0	1.801	32.358	58.781	139.59	189.5	306.51	413.59	554.47	741.68	869.54	1073.7	1365.3	1729.2	2078	2470.2	3017.5	3552.8	4143.1	4504.3	4951.8	5400.5	6031	6480	7167.4	7543	7995.7	8592.5	9042.3	9626	9981.9	10590	10861	11458	11748	12270	12503	13059	12930	13317
0	0	0	12.765	15.355	16.323	37.493	16.733	29.935	16.228	22.202	45.2	53.922	72.387	100.61	129.8	173.21	208.04	264.41	332.63	410.97	273.44	318.44	366.46	426.27	495.52	561.33	654.01	702.38	792.33	870.93	954.91	1128.2	1274.1	1423.6	1614.6	1638.3	1838.2	1983.8	2073.7	2176.6	2278.1	2395.2	2444.6	2571	2651	2803.5	2812.8	2862.7	2891.3
7.3304	1.3315	0	0	0	2.1688	0.65912	0	5.3311	0	0	0	0	0	14.503	32.573	54.722	97.827	174.94	241.95	388.23	489.3	626.86	875.81	1126.8	1442.5	1826.2	2316.1	2748.2	3152.6	3525.9	3922	4739.8	5220.7	5729.8	6235.6	6799.4	7321.7	6662.9	7769.6	8673.6	8726.8	9159.1	9464	9772.9	9911.2	10220	10465	10163	10282
6.1775	7.1951	0	6.0964	0	0	0	0	0	0	0	7.5784	33.702	77.38	146.36	230.39	383.95	546.54	768.09	945.64	1209.7	1510.9	1865	2345.7	2823.6	3288.9	3637.8	4059.7	4504.3	5066.7	5530.4	5919.8	6478.3	6775.5	7268.6	7474.2	7803.7	8061.2	8459.8	8569	9001.6	8957.2	9248.6	9289.3	9426.7	9685.4	9955.4	9839.9	9947.8	9912.9
0	0	0	0	12.104	14.475	6.8505	20.243	24.298	47.161	76.314	120.19	198.97	228	379.36	520.96	573.19	852.22	1120.5	1492.8	1721.9	2054.6	2409.7	2772.8	3092.3	3500.7	3867.3	4415.1	4636.8	4958.3	5455.4	5901.4	6235.2	6733.2	7434.3	7753.6	8313.7	8923.5	9194.1	9526.3	9788	10019	10304	10685	10904	11175	11046	11241	11789	11997
0	1.2894	0	0	6.7301	11.015	0	0	0	0	6.7009	17.269	44.987	91.389	134.94	211.45	291.61	410.64	481.71	636.81	766.87	871.93	939.3	1136.8	1048.5	1509.2	1743.9	1978	2274.8	2483.4	2571.6	2336.8	2523.6	2839.9	3195.7	3417.5	3848.2	4061.7	4020.8	4547.7	4682.8	4669.8	4974.3	5100.3	5324.6	5609	5613.7	5521.1	5575.7	5893.7
0	6.0303	0	14.852	6.3734	0.12248	0	6.8791	0	0	0	0	0	0	0	0	2.8201	29.499	92.528	181.1	265.14	404.69	582.24	766.95	1037.1	1382.7	1772.9	2031.9	2426.6	2761.7	3139.9	3803.7	4335.4	4846.8	5142.9	5683.8	6229.7	6638.3	7098	7498.5	7685.4	8100.8	8353.5	8770.6	9141.5	9697	9670.5	9559.3	9782.6	9736.1
0	0	0	3.4242	0	12.902	5.4052	0	0	0	0	0	0	0	0	0	0	0	0	0	0	0.77991	21.184	58.275	87.068	165.88	284.81	421.34	601.27	784.4	1027.7	1275.1	1575.7	1876.8	2259.3	2506	2981.7	3205	3504.7	3630.3	4097.9	4304.2	4437.2	4696.9	4855.6	4944.6	5049.3	5091.2	5294.4	5301.2
0.90657	2.3983	2.4075	2.8372	0.7848	0	0	0	0	0	16.481	94.03	129.04	208.88	330.72	371.98	462.1	609.44	802.04	953.46	1101.9	1405.6	1591	1750.9	1987.8	2420.5	2673.4	3089.9	3501.1	4173.3	4348.7	5180.5	5662.4	6299.1	6294.3	6922.2	7755.6	8144.4	8594	8929	9227.5	9548.1	9989.4	10152	10365	10683	10960	10958	11064	11108
19.709	7.5131	0	0	0	0	0	0	0	0	0.79543	9.5131	5.6521	0	1.6653	0	13.707	26.583	81.644	171.72	255.96	344.99	453.39	572.02	733.22	839.29	1085.5	1223.7	1371.4	1399.2	1471.2	1735.7	1800.6	2020.7	1921.4	2090.4	2065.1	2216.9	1895.3	1798.5	2060.3	2066.9	2115.5	2115	2154.4	2122.9	2181.8	2396.3	2408.2	2555
49.095	24.234	0	0	0	0	0	0	0	0	0	0	0	0	0	0	0	0	0	0	0	0	0	0	0	31.069	107.13	207.51	333.98	453.75	574.26	757.27	926.4	1134.4	1394.8	1656.3	1909.3	2245.9	2449.6	2738.8	3033.8	3295.8	3502.7	3698	3976.4	4162.4	4164.8	4277.1	4523.4	4560.6
18.297	3.1132	3.1832	2.3603	0	0	0	0	0	0	0	15.906	41.874	63.182	100.26	141.79	213.59	277.69	338.63	422.66	532.54	654.55	726.09	868.05	1057.3	1289.4	1549.6	1788.4	2016.2	2284.7	2572.6	2995.3	3371.9	3659.9	4062.8	4512	4964.8	5254.9	5499.6	5967.3	6077.9	6462.9	6875.9	7026.9	7160.7	7492	7926.3	7999.6	7985.5	7953.4
0	0	0	1.0658	0.65437	6.0399	10.32	6.5689	22.908	53.404	126.93	243.7	389.83	617.02	886.56	1208.1	1540.9	1929.9	2373.1	2901.7	3433.1	3931.7	4322.7	4942	5306.1	5848.6	6309.3	6585.2	7218.4	8001.9	8303.2	8498.9	9238.5	9557.3	10164	10461	11076	11343	11668	11614	12541	12537	13321	13452	13803	13435	13779	14329	14322	14097
0	0.98844	0	0	3.0297	5.5609	3.8619	10.847	2.6078	0	0	0.069347	12.232	14.249	23.643	65.088	127.53	208.71	298.96	439.81	613.7	780.89	1155.9	1412.1	1673	2043.1	2460.7	2776.8	3300.1	3718.3	4367.9	4747.5	5401	5855.9	6356.7	6805.9	7578.7	7820.2	8121.9	8759.3	8823.9	9125.3	9670.7	9873.4	10557	10576	11253	11598	11674	11857
0.57416	2.6999	5.7202	0	10.357	0	0	0	13.415	21.385	3.5168	21.857	65.258	206.9	216.86	342.12	489.06	678.09	859.62	1138.5	1429	1689.1	1995.5	2396.1	3382.7	3928.4	3467.9	3833.9	4021.1	4663.3	5003.3	4458.8	5867.2	6228	6735.1	7190.3	6537.8	6770	8172.2	8771.1	8999.6	9219.4	9314.8	9588.7	10019	9961.4	10329	10475	10622	10635
0	0	0	8.7379	6.2832	2.0192	7.0696	2.0656	5.9193	7.9141	14.147	22.19	20.767	34.332	76.629	146.86	197.38	278.05	373.91	475.16	582.27	782.38	933.96	1124.2	1207.6	1372.9	1617.4	1961	2493.9	2497.8	2795.7	3203.8	2449.4	2740.8	3044.6	3252.3	3392.8	3610.3	3879.7	4003.2	4309.8	4487.2	4694.2	4680.3	4758.2	4770.2	4909.8	5035.9	5095.2	5055.6
0	0	0	4.3375	10.524	9.4643	13.179	13.751	9.4552	21.332	24.585	29.47	23.036	35.799	50.598	70.835	113.11	201.93	302.38	446.24	625.47	819.99	1062.9	1264.3	1566.4	1874.4	2230.3	2672.1	3180.7	3640.3	4201.9	4754.1	5355.8	6042.2	6624.3	7252.3	7575.9	7995.1	8541.7	8849.1	9201.5	9726.9	9827.1	10138	10464	10820	10800	10798	11163	11067
0	0	0	0	2.0274	7.0593	7.3706	7.8347	6.2233	17.663	13.145	12.517	25.799	56.667	112.77	168.9	278.57	395	535.88	695.81	928.28	1121.7	1377.7	1591.8	1909.4	2225.3	2451.6	2917.1	3351.5	3325.5	3765.8	4314.2	4886.6	5037.6	5504.1	5928.9	6263.7	6801.1	7032.2	7418.5	7756.7	7995.5	8207.3	8626.9	8636.4	8913.7	9156.8	9080.5	9253	9493
14.142	4.8309	5.3607	0	0	0	0	0	0	0	0	0	0	0	4.8236	54.647	90.789	133.47	200.29	319.8	454.92	655.27	855.23	1018.9	1209.2	1898.3	1939.3	2180.6	2573.3	3062.3	3378.4	3300	3544.5	3676.9	4174.3	4384.4	4698	4774.8	4992.8	5403.4	5277.2	5492.1	5741.2	5833.6	5941.3	6074.8	6100	6074.7	6177.7	6436
25.253	13.914	0	3.5669	0	0	0	0	0	0	0	0	0	0	4.9058	15.157	32.175	51.024	108.55	167.11	206.98	266.21	299.48	405.16	573.21	646.53	710.81	859.6	944.56	1109.8	1314.7	1567.8	1756.2	1992.6	2080.3	2340.1	2566.3	2592.4	2916.1	2937.4	2928.2	2974.9	3003.6	3233.5	3348	3512.4	3533.7	3465.9	3435.4	3685.7
9.678	13.073	0	0	0	0	0.95671	7.8482	6.3918	2.2783	11.663	47.51	129.09	185.34	268.95	267.46	364.14	463.42	589.36	743.28	884.26	1064.2	1242.7	1370.9	1623.7	1757.3	1985.2	2266.6	2519.7	2791.9	2951.3	3188.5	3484.2	3729.8	3849	4140.6	4385.2	4573.2	4778.6	4919	5260.8	5305.7	5578.5	5505.9	5684.3	5748	5865.2	6117.4	6860.4	7098.1
0	0	0	1.1453	10.293	9.9986	12.361	16.631	23.419	27.556	38.104	41.455	52.44	65.714	102.55	127.56	167.99	230.47	321.94	410.17	559.41	700.59	875.62	1069.7	1322.3	1622.6	1857.2	2122.5	2375.7	2689.8	2944.5	3309.5	3680.1	4144.6	4617.1	5001.9	5458.3	5799.6	6194.5	6397.1	6747.8	7025.1	7494.1	7416	7839.8	8025.4	8225.2	8434.7	7973.1	8001.8
0	0	0	0	0	5.5168	12.518	31.108	32.688	36.178	67.69	78.235	123.55	163.9	213.81	254.49	320.54	364.19	432.86	534.42	601.76	725.32	736.84	900.04	1050.3	1109.2	1220	1370.2	1448.9	1591.8	1715.6	1857.8	2019.8	2150.4	2298.4	2446.1	2573.3	2734.6	2921.7	2969.6	3116.6	3284.3	3313.8	3430.8	3507.8	3603.3	3679.1	3747.6	3839.5	3936.6
0.14843	0	0	0	5.5593	7.6052	7.9321	16.891	29.058	22.967	33.804	43.451	68.725	65.57	72.846	67.358	76.414	108.03	124.75	173.9	238.69	319.22	432.48	594.34	752.62	979.04	1162.2	1372.3	1630.4	1846.7	2122.2	2347.2	2624.2	2855.7	3129.3	3370.2	3494.2	3769.4	3820.2	4015.4	4109.4	4244.4	4476.4	4539.6	4618.6	4662.1	4783.6	4791.5	4728.1	4836.3
7.8655	7.5503	0	0	0	1.077	0	0	0	0	0.58067	59.814	141.44	268.18	434.51	524.36	668.89	1080.4	1051.9	1667.3	1569.8	2161	2743.7	3199.9	3569.5	3971	4237.5	4569.1	4937.5	5518.2	6015.3	6645.1	7300.6	7964.3	8315.7	8683.7	9294.4	9696.3	9989.1	10234	10704	11049	11252	11442	11572	11942	11901	12180	11863	11910
0	0	0	0	17.491	15.435	18.056	0	0	0	0	141.48	214.44	411.81	643.22	997.61	1397.4	1945.8	2491.6	3016.6	3836.9	4431.4	5122.6	5835.6	6563.6	7521.4	8377.7	9541.5	10529	11166	11855	12576	13267	13985	14936	15704	16003	16565	17187	17476	18270	18413	19290	19631	19510	19987	20088	20120	20467	20506
0	0	0	2.2504	6.2585	3.9437	8.7326	17.939	26.876	44.639	64.47	95.332	131.6	202.35	293.91	421.25	569.79	799.6	1091.7	1354.4	1705.3	2005.2	2513.8	2853.4	3043.1	3699.4	4023.8	5038.7	4742.8	5835.3	5609.6	5755.6	6091.6	6429	6824.9	7387.4	7613.3	8338.2	8859.9	9165.3	9450.9	9933.5	9557.2	10060	10455	10308	10492	10692	10802	10803
9.8022	6.3262	0.6812	3.1007	0	0	0	0	0	0	35.026	115.35	246.29	425.11	661.71	896.77	1179.8	1526.9	1755.2	2137.4	2613.4	3062.7	3557	4039.6	4693.2	4981.3	5476.9	5939.6	6673.1	7468.9	7461.7	8131.5	8631.1	9768.8	9537.1	10283	10843	11255	11671	12251	12693	13058	13307	13655	13845	13856	14247	13780	14026	14267
28.534	10.204	0	0	0	0	0	0	0	0	0	12.671	7.5841	27.234	58.281	88.936	152.34	215.11	312.87	460.39	579.25	758.37	966.39	1262.9	1452.7	1779.6	2065.3	2406.6	2810.3	3168.7	3478.3	3688	4162.6	4756.1	5060.2	5538.6	5962	6564.6	6951.3	7502.6	7581.4	7955.9	8203.5	8403.3	8667.7	8875.8	9334.5	9308	9693	9515.3
0	0	1.4677	4.9541	0	2.1977	6.8407	8.6903	3.1715	6.4242	7.8833	10.966	16.865	23.952	44.529	76.63	127.73	169.73	255.27	344.04	442.49	575.83	710.08	887.29	1036	1216.6	1441.1	1619.2	1902.6	2168.5	2414.4	2773	2953.3	3353.3	3652.1	4058.6	4347.9	4583.5	5072.9	5340.6	5589.5	5804.1	6137.2	6385.2	6736.1	6658.5	7060.9	7257.8	7523.5	7528
17.231	6.9173	0	1.4534	0	0	0	0	0	0	0	0	0	0	0	0	66.494	165.06	307.97	483.63	641.76	760.99	943.75	1015.9	1630.7	2011.3	2318.6	2759.5	3357.8	3679.1	4912.7	4480.1	4893.2	5318.8	5493.5	5867.8	6128.2	6330.3	6576.4	6874.9	7088.9	7225	7485.8	7654.2	7633.1	7683.3	7818.6	7842.1	7932.7	7925.5
13.699	0	0	0.40146	1.9384	9.6902	0	0	0	14.459	42.819	70.236	121.76	158.37	200.07	400.97	324.16	495.56	615.58	623.94	704.39	804.42	898.18	995.1	1162.2	1304.6	1481.7	1635.2	1857.4	2057.1	2259.4	2491	2762.4	3054	3271.7	3711	3991.3	4295.4	4573.9	4922.7	5120.6	5443	5714.7	5879.3	6140.4	6294.7	6456.2	6565.6	6471.1	6606
0	0	0	0	5.2789	12.928	15.87	16.501	23.205	22.482	26.367	30.122	42.166	73.797	111.71	192.12	307.13	496.57	664.39	920.57	1222.1	1485.3	1955.5	2378.7	2768	3215.7	3766.2	4227.8	4864.1	5329.3	5941.8	6367.1	7313.5	8068.3	8453.4	9484.1	10004	10539	11152	11234	12287	12184	12439	12525	12648	13453	13359	13582	13949	13965
16.615	0	0	2.6586	0	0	0	0	0	0	0	0	0	0	12.354	8.152	26.063	77.496	133.43	179.15	232.34	337.75	489	787.35	1248.6	1769.2	1967.7	2134.3	2282.1	2552.8	2486.7	1238.2	1411.3	1582.8	1550.5	1782.1	1874.6	1927.1	2053.9	2098.6	2225	2187.7	2339.3	2545.8	2548	2639.8	2707.2	2598.6	2862.1	2862.2
9.4807	17.759	6.4799	0	0	0	0	0	0	0.46582	8.1894	25.676	68.609	144.85	215.75	347.45	435.96	552.3	839.09	998.79	1197.2	1510.4	1448.8	1636	1877.1	2297.1	2793.8	3033.8	2833.4	3143.8	3227.7	3446.6	3974	4549	4918.8	5263.3	5702.6	5889.6	6135.1	6572.1	6728.7	7060.5	7303.1	6546.1	6772.4	6954.7	6904.6	6758.1	6696	6875.1
0	0	0	0	5.2727	0.092323	3.8157	4.7418	18.194	38.555	69.137	96.901	144.83	204.85	296.64	390.56	530.88	702.87	897.47	1162.2	1465.3	1813	2222.6	2716.3	3211.2	3695.8	4300.7	4831.2	5616.7	6313.6	6997.7	8003.4	8546	9262.5	10514	10910	11968	12131	12973	13088	13745	14422	15279	15401	16007	16146	16568	16710	16577	16558
25.284	0.9051	2.6212	0	0	0	0	0	0	0	2.6252	15.506	23.758	43.109	59.673	95.852	160.33	231.24	343.8	456.72	611.43	753.02	966.61	1166.1	1396.2	1583.3	1883	2047	2214	2444.1	2627.3	2803	3027.9	3207.2	3400.5	3542	3775.5	3929.5	4034.3	4203.7	4345.2	4435.2	4525.8	4705.5	4648.9	4753.3	4764.3	4743.2	4862.2	5580.8
13.954	10.471	4.9924	0	0	0	0	0	0	0	0	0	0	0	0	0	0	28.509	62.33	118.7	186.89	346.84	389.37	542.95	628.39	777.6	937.5	1098.8	1264.7	1428.8	1746.9	1827.9	2029.7	2185.5	2404.3	2587.9	2902.7	2962	3229.7	3391.7	3500.1	3731.5	3903.8	4087.9	4201.9	4241.6	4338.6	4537.8	4601.8	4682
33.67	19.62	7.1187	0	0	0	0	0	0	0	0	0	0	0	0	0	3.3015	4.1182	19.047	10.801	28.759	51.31	92.114	121.99	187.49	224.09	280.53	369.05	463.68	592.25	668.71	788.95	938.68	1037.2	1134.6	1269.9	1397.6	1485.9	1575.3	1662.2	1684.5	1796.1	1845.5	1937.1	1949.2	2031.3	2028.7	2034.4	2079.8	2083.9
0	0	16.821	0	5.1773	5.3797	0	0	0	0	0	0	0	0	0	0	0	0	23.523	28.66	45.115	101.13	140.27	142.54	207.32	288.3	393.05	484.01	649.93	850.57	1060.8	1337	1686.6	1945.4	2268.6	2484.5	2822.7	3229.6	3482.8	3737.1	4040.9	4270.3	4547.4	4736.7	4894.2	5128.5	5267.6	5387.2	5460.9	5529.1
17.924	6.4018	4.7737	0	0	0	0	0	0	0	11.471	33.833	86.765	158.42	258.36	417.33	546.17	727.25	964.21	1264	1631.3	2018.2	2366.2	2832.4	3346.6	3902.7	4504.2	5211.7	5788.2	6403.2	6902.1	7606.5	8362.8	9049.4	9638.9	10291	10649	11377	11792	11531	12319	12538	12537	12809	12720	12991	12936	12789	12963	12786
9.3674	0	5.2777	5.346	0	0	0	0	0	0	0	0	10.663	26.944	94.373	196.71	337.91	537.33	902.87	1141.2	1504.3	1900.7	1710	2140.8	2690.9	3098.7	3480.2	4394.6	4679.6	5775.6	6384.3	6983.5	7615.2	8498.3	8261.1	9353.9	9685.7	9986.4	10440	11073	11420	11678	12062	12049	12208	12370	12437	12457	12499	12366
26.094	4.279	5.8371	0	0	0	0	0	0	0	0	0	0	0	0	0	0	0	0	5.5211	35.345	30.3	60.994	60.403	68.965	101.72	152.11	175.48	203.52	286.8	324.44	377.06	482.61	559.1	622.66	710.27	795.72	921.54	1036.3	1062	1152.7	1223.2	1279.9	1411.8	1389.5	1455.8	1527.3	1577.2	1610.9	1643.2
10.57	5.4005	0	4.6563	0	0	0	0	0	0	0	7.8745	30.882	73.188	84.079	160.78	212.32	284.62	362.86	501.13	635.02	792.82	932.85	1051.8	1179.8	1341.1	1505.8	1637.9	1749.7	1896.4	2072.7	2219.3	2506.6	2655.2	2744.3	2913.9	3025.8	3274.6	3441	3502.2	3660.8	3736.3	3844.2	3990.4	4033.4	4132.8	4207.3	4284.1	4319.8	4419.5
24.38	9.6017	2.4996	0.87416	0	0	0	0	0	5.6581	38.619	88.949	178.53	251.07	398.2	557.51	699.54	909.9	1129.5	1468.4	1740.4	1976.2	2244.4	2472.8	2755.5	3116	3372.7	3594.1	3723.3	3986.1	4061.1	4487.3	4780.6	5042.9	5298.8	5633.4	5818	6050	6407.1	6486.6	6434.1	6567.2	6783.7	7063.8	7251	7526.2	7714.6	7910.5	7806.4	8224.8
0	0	0	0	8.6269	3.7661	10.837	14.253	34.298	67.131	114.12	189.05	268.09	390.24	522.4	694.2	833.67	1042.7	1253.7	1381.3	1669.3	1914.2	2148.3	2427.4	2590	2806.9	3017.2	3263.9	3565.1	3683.6	4235.4	4387	4569.2	4862.8	5099.1	5342.7	5639.9	5867.3	6046.8	6307.3	6530.4	6770.4	6848.8	6970.7	7099.2	7199.8	7197.4	7401	7574	7639.2
16.526	0	0	0	3.6795	4.4229	0	0	0	0	0	0	0	19.155	43.117	91.421	103.34	162.53	200.98	294.36	371.73	475.93	594.38	782.84	967.9	1091.3	1285.3	1439.5	1626.3	1848.2	2018.3	2244.9	2497.8	2672.3	2772.9	3004	3392.5	3064.8	3632.3	3727.8	3648	3655.7	3761.5	3909.8	3801.2	3872.3	3989	4116.9	4014.7	4146.3
23.939	0	0.68008	0	0	8.4131	0	0	1.8059	0	0	0	9.6526	26.168	44.255	47.825	64.002	102.03	127.75	138.49	145.86	155.84	175.84	263.56	272.93	363.38	399.98	486.2	596.22	675.39	769.55	813.18	1024.7	1210.7	1245.6	1405.5	1511.9	1684.6	1821.4	1876.4	2048.6	1983.5	2046	2126.7	2253.5	2363	2383.7	2481.6	2542.6	2545.1
0	0	0	0	2.4872	5.9054	9.4382	21.86	17.79	33.075	53.079	111.67	175.86	299.71	428.21	624.45	784.84	1026.4	1259.8	1454.7	1755.8	1999.8	2320.8	2703.3	3183.5	3644.7	4079.8	4584.7	5205.7	5757.9	6287.7	6829.6	7452.3	7891.4	8294	9155.6	9555.4	10262	10827	11047	11669	11700	11583	12070	12327	12282	12480	12946	12838	11777
0	0	0	1.9567	0.90661	17.12	11.331	9.9031	31.756	33.803	63.916	113.69	155.3	210.49	248.74	285.78	344.93	447.09	508.14	656.07	790.06	1006.3	1220.7	1436.8	1743.4	1959.8	2242.9	2430.9	2679.7	2896.1	3198.4	3658.9	4036	4368.6	4627.2	4898.7	5044.1	5333	5467.8	5657.8	5802.2	5791.2	6107.2	6279.4	6308.3	6301.7	6368	6298.8	6383.9	6226.6
34.056	13.612	2.9463	0	0	0	0	0	0	0	0	0	6.5315	8.894	27.515	39.233	43.909	53.899	82.137	119.95	157.21	162.76	188.36	282.43	370.08	424.7	523.24	606.5	667.9	785.12	839.55	912.22	948.47	990.2	1084.6	1156.2	1343.4	1389.8	1465.9	1539.2	1660.5	1733.6	1786.6	1894.5	1935.3	2018.2	2044	2068.2	2086.6	2187.9
15.051	5.8513	0	0	0	0	0	5.5669	25.243	60.682	116.63	207.42	306.99	432.65	567.7	721.58	922.47	1130.4	1413.5	1579.7	1843.4	2141.4	2439	2810.2	2929.8	3519.3	3989.9	4433.8	3941	5420.2	5759.7	6515.9	7204.3	7799.9	8380.6	8955.1	9551.5	10072	10713	11264	11984	11958	12557	12497	12931	13010	13060	13027	12551	12581
11.156	0	0	1.154	6.2347	0	0	8.3667	16.105	19.279	33.021	51.683	100.03	204.04	349.72	545.39	835.32	1144.4	1489.4	1845.2	2294.5	2725.5	3138	3196.2	4074	4187.4	5225	5826.8	6165.7	6665.9	7401.1	7311.9	7894.6	8448.7	8696	9287.1	9660.8	10287	10481	11201	11842	11778	12141	12216	12612	12554	12581	12409	12329	12042
0	0	0	10.932	8.4722	0.33721	13.801	23.243	13.665	18.826	17.533	30.465	19.231	40.43	31.592	36.226	35.212	68.902	100.11	140.47	210.19	260.19	382.34	501.01	627.17	758.18	886.85	1014	1172.2	1358.1	1554.1	1557.6	1319.5	1359.5	1402.4	1557.6	1634.8	1786.3	1987.7	2243.3	2287.3	2235.3	2261	2307.7	2392.6	2267.5	2361	2427.6	2388.6	2458.2
0	0	0	13.969	24.607	22.978	29.902	29.209	34.32	21.548	32.19	35.787	56.425	57.258	56.661	79.244	85.417	112.34	136.44	180.14	215.53	282.69	324.83	409.62	528.5	651.54	786.56	920.49	1081.6	1281.1	1497.1	1651.7	1933.7	2155.3	2327.7	2626.2	2838.8	3090.5	3187.8	3361.1	3555.6	3724.5	3988.2	4159.4	4375.5	4422.5	4573.6	4601.5	4554.2	4564.5
0	0	0	0	16.771	8.1067	14.338	15.366	22.279	35.555	30.239	34.641	39.387	38.689	63.001	55.272	87.746	91.852	130.19	131.65	191.05	233.43	246.69	320.03	392.33	485.39	583.4	711.59	892.79	1105.5	1336.4	1573.6	1846.5	2181.9	2517.9	2796.2	3161.2	3506.5	3799.4	4196.5	4458.1	4728.1	4942.6	5317.1	5536.9	5729.1	5933	5952.1	6100.6	6239.4
0	2.6568	3.0561	0	1.4655	0	2.7824	7.3128	4.3495	8.4501	16.135	24.074	14.979	45.151	49.226	61.961	95.394	153.25	348.38	355.83	475.62	631.08	796.56	1079.1	1265.9	1514.7	1829.4	2147.2	2603.7	3209	3481.9	3630	4076.7	4369.3	4761.5	4850.9	5369.9	5996.1	6083.3	6537.9	6828.5	6699.5	6859	6974.6	7213.7	7072.3	7252.8	7083.3	7172.4	7354.2
18.439	6.6212	0	0	0	0	0	0	0	0	0	0	0	10.027	39.017	111.47	193.24	340.46	489.39	714.75	981.18	1317.1	1534.3	1929.7	2483.4	2929.1	3112.8	3555.8	4078.9	4430.8	4905.1	5461.4	5647.4	6000.8	6485.6	6501.4	6989.3	7285.1	7304.6	7729.1	7780.7	7951.7	8002.8	8389.8	8477.6	8625.1	8565.1	9021.8	9146.2	8958
0	1.9678	0	2.7335	0	0	9.5337	13.751	37.401	66.18	81.498	101.23	135.44	166.4	194.85	228.25	254.55	313.4	357.43	456.62	596.32	783.47	955.23	1290.9	1552.7	1985.5	2208.2	2661.5	3060	3464.1	3705	4081.2	4575	5159.2	5763.2	6150.7	6698	7168.5	5559.4	8007	8216	8354.6	8219.9	8548	8884.8	9265.9	6699.8	8033.6	6806.2	8127.2
0	0	0	0	7.8918	12.175	11.489	27.717	26.7	43.295	43.346	72.674	89.783	106.16	143.65	168.52	224.31	275.7	309.41	391.46	456.44	524.36	637.54	789.85	928.62	1082.1	1296.7	1577.9	1790.7	1948.7	2145.7	2099.6	2340.9	2615.2	2918.5	3111.4	3401.5	3567.9	3791.9	3998.7	4197.2	4369	4479.1	4570.6	4791.3	4914.3	5063.2	5082.9	5260.1	5284.6
0	1.2501	3.4399	0.61046	0.24553	0	3.6782	0	0	0	2.3256	0.36905	0	3.6101	0	5.164	5.4088	10.377	7.0743	6.0114	21.798	73.418	113.08	183.2	250.55	328.72	425.85	568.86	725.36	884.41	1068.1	1276.4	1491.3	1742.9	1960.9	2196.1	2413.6	2602.3	2832.1	2990.1	3230.7	3358.5	3592.1	3650.4	3786.9	3843.5	3880	4063.8	3966.5	4082.1
0	0	0	14.126	0	26.532	24.546	32.679	39.907	50.79	41.378	42.713	50.865	78.713	126.18	200.88	330.99	432.53	612.66	722.07	885.51	1061.7	1232.2	1380.4	1546.9	1691.2	1810.3	2014.2	2136.1	2390.5	2434.8	2512.2	2659.7	2627.5	2878.6	2997.3	2987.5	3152.4	3134.4	3308.7	3409.5	3412.7	3498	3631.1	3657.8	3639.7	3545.5	3518.2	3550.7	3703.1
2.1839	8.8924	0	9.1783	0	0	0	1.5342	11.985	3.1022	16.003	3.5154	6.2039	11.221	4.9244	35.677	64.629	119.71	224.11	347.8	476.81	640.84	830.62	974.63	1182.4	1481.5	1660	1898.2	2160.6	2394.9	2659.4	2857.3	3097.1	3308.9	3444.2	3829.8	3952.2	4225.4	4390	4534.7	4655.5	4761.7	4762.8	4899	4922.7	5029.1	4944.6	4981.7	4949	5058.3
0	0	0	11.811	2.2378	13.001	20.518	37.084	29.606	41.039	65.267	127.38	208.68	312.81	425.21	552.54	711.71	849.1	993.75	1202.1	1280	1422.5	1695.2	1947.9	2314.1	2384.3	2618.5	2889.7	3190	3481.4	3919.3	4377.7	4680.7	5253.8	5693.8	6221.2	6826.8	7101.7	7667.2	8174.2	8458.3	8767.3	9123.3	9392.7	9720.6	9920.5	10029	10464	10741	10874
16.715	15.848	0.017588	0	0	0	0	0	0	18.713	57.658	101.08	197.99	282.35	374.47	437.14	558.67	653.08	789.83	881.89	1059.5	1167.4	1315.1	1477.9	1679.6	1861.6	2075.5	2181.1	2500.2	2667.7	3002.2	3133.6	3523.4	3603.5	3922	4078.2	4259.5	4542.3	4791.6	4616.5	4861.5	4974	5166.5	5281.1	5500.2	5629.1	5592.2	5703.4	5655.8	5839.4
17.682	9.3191	0	0	0	0	0	0	11.505	55.474	102.98	178.67	313.4	497.73	735.1	1005.7	1243.9	1596.5	1911.3	2445.8	2998.7	3468.6	4019	4650.2	5641.7	6007.5	6895.3	7774.4	8376.2	9112.1	9107.7	10598	11478	12274	12604	13133	12732	12360	14208	14438	15089	16001	15816	16123	16544	16959	17144	16874	16396	16781
2.1675	0	0	1.5512	0	4.9271	11.841	18.935	16.39	12.906	12.805	21.528	16.989	7.9041	7.6422	8.7114	21.056	21.32	26.957	27.687	61.392	48.703	55.443	73.024	118.34	183.87	264.36	370.85	514.67	700.38	948.31	1148.2	1432.5	1719.1	1991.9	2315.5	2670.5	2900.3	3049	3420.5	3557.8	3783.6	3889.7	3981.8	3897.9	3894.4	3775.5	3805.3	3840.7	4123.8
0	0	0	4.8207	0	8.5815	0	13.31	5.1293	14.074	0.98694	7.7712	10.184	12.408	15.901	13.404	19.105	26.067	17.118	32.263	34.015	47.648	43.154	49.251	60.041	102.31	116.39	154.67	157.4	227.86	279.03	355.92	509.38	665.14	829.66	1022.5	1147	1346.8	1493.9	1611.5	1767.3	1964.1	2127.6	2331.9	2442.6	2523.4	2680.8	2783	2904.2	2928.9
49.937	10.101	13.519	3.8346	0	0	0	0	0	0	0	0	0	0	0	0	0	11.461	58.924	93.163	148.92	214.84	270.18	360.54	461.73	625.04	826.2	1049.3	1258.7	1537.9	1852.3	2179.2	2493.9	2820.6	3056.3	3311.9	3306.7	3546.4	3792.7	4129.9	4406.2	4573.6	4789.5	5147.6	5217.7	5358.1	5388.8	5508.3	4895.2	5109.9
0	1.9585	0	15.4	0	0	0	0	0	0	0	0	0	0	14.341	38.391	74.982	91.019	74.931	129.06	143.14	208.25	232.74	353.03	423.64	590.64	748.62	895.69	994.25	1139.5	1282.2	1608.9	1728.8	1924.4	2093.8	2329.1	2543.4	2759.1	3139.1	3252.5	3492.6	3593.9	3773.5	3955.2	4041.5	4186.4	4217	4268.2	4357.4	4518.8
0	0	0	0	37.853	55.374	73.097	85.901	80.502	119.45	100.39	125.97	122.81	115.26	135.17	120.08	170.97	209.44	256.63	316.64	451.15	587.5	743.46	935.31	1126.5	1450.7	1858	2086.6	2557.4	2897.1	3466.4	2795	3151	3496.7	3804.8	4044.6	4334.1	4610.9	4810.5	5103.5	5393.2	5516	5687.5	5838.6	5882.6	6272	6222.8	6320.4	6414.3	6412.3
1.1759	0	0	0	13.111	0	8.2066	6.5312	9.8924	0	0	7.7246	22.409	39.186	61.779	101.36	147.41	189.59	235.69	305.56	366.46	454.81	480.97	551.59	607.42	660.43	755.84	773.29	879.24	986.82	1151.9	1287.6	1509.8	1622.1	1814.5	2015.3	2227.3	2456.2	2589.2	2744.4	2868.4	3014.9	3188.5	3402.6	3475.9	3664.6	3795.8	3873.8	3931.1	4023.5
14.024	7.3171	6.9916	0	2.3856	0	0	0	0	0	0	0	0	0	41.241	97.9	207.29	358.87	566.17	796.93	1067.2	1373.8	1733.7	2088.6	2394.7	2829.1	3118.9	3549.5	3977	4090.8	4358.1	4651.5	5197.1	5708.4	6013.6	6384.3	6722.3	7397.8	7829.9	8203.4	7988.4	8172.9	8476.3	8498.9	8987.7	8989.6	9138.7	9337.1	9352.7	9463.4
0	0	0	2.6689	10.436	6.0215	5.1242	17.511	12.494	25.597	35.692	48.572	60.935	69.416	98.016	108.74	107.77	187.68	195.66	245.82	291.57	313.8	382.01	444.09	557.59	590.73	641.06	771.04	838.46	968.19	1030.4	1087.7	1153.2	1254	1387.1	1461	1569.2	1679.7	1784	1848.2	1892.9	1964.7	2088	2169	2221.1	2292.7	2292.5	2414.2	2397.6	2496
0.53257	4.1492	0	0	0.072339	0	3.162	0	1.1636	0	0	4.7149	0	4.5351	16.004	20.747	22.23	30.45	64.614	141.5	288.74	517.95	779.33	1163.5	1646.1	2084.1	2696.5	3323.2	3823.1	4549	5264.7	5834	6488.4	7361.6	8020.5	8861.6	9467.7	9960.7	10493	11072	11840	12133	12479	12735	13179	13552	13830	13931	13696	13976
0	0	0	8.8769	12.892	20.999	19.503	29.963	29.192	37.933	32.968	43.09	44.746	56.364	54.405	76.127	77.234	110.32	151.3	180.96	224.17	261.42	329.89	390.23	472.51	507.41	558.26	653.98	756.68	851.42	916.59	1040.1	1159.1	1224.1	1420.4	1647.2	1672.4	1868	2055.9	2100.8	2301.7	2371.6	2493	2621.1	2634.6	2797	2758.9	2890.9	2881.7	2875.4
0	0	2.2553	0	3.2174	4.2506	4.8544	0	3.7904	12.498	8.2138	10.016	16.82	27.665	60.946	98.595	151.82	244.34	343.01	439.71	588.54	735.77	921.77	1091.1	1299.2	1570.7	1767.3	2028.7	2348.8	2556.2	2817.5	3088.5	3496.5	3571.9	4136.3	4444.3	4663.9	4930.4	5258	5375.3	5806.9	5861.7	5987.2	6268.9	6465.3	6596	6647.9	6836.9	6831	6924.3
0	0	0	19.185	1.2154	10.553	3.2064	13.467	34.99	68.772	135.2	231.33	353.26	471.88	655.72	817.17	990.08	1210.6	1388.1	1591.1	1696.6	1946.2	2267.9	2643.5	2886.1	3301.6	3703.1	3849.3	4168.4	4459.1	4720.6	5494.4	6346.9	6204.8	6722.2	6937.7	7271.6	7827.6	8109.8	8347.2	8817.2	9902.7	9675.2	10058	10511	10848	10981	11582	11518	11603
3.8236	0	0	0	7.1845	1.2129	11.776	1.9725	12.62	12.303	18.413	10.625	1.602	13.265	40.985	65.049	113.16	239.2	342.87	502.49	710.85	957.09	1231.8	1580.7	1875	2232.9	2577	2866.3	3114.3	3602.5	3973.8	4349.4	4935.9	5512.1	5838.6	6457.9	6724.8	7208	7648	7660.3	8157.6	8404.5	8964.8	8976.1	9208.2	9580.9	9807.4	9986.5	10540	10244
0	0	0	0	6.5325	4.2095	7.5358	2.6457	2.3322	6.1848	6.3345	8.6694	0	0	0	0	0	0	0	18.75	39.742	57.05	93.517	130.1	160.88	218.97	269.97	289.19	348.27	413.33	490.05	574.25	671.67	741.07	835.27	904.36	999.95	1066.9	1116.7	1180.2	1253.4	1270.6	1337.2	1326.9	1364.4	1405.1	1459	1501.6	1512.9	1537.6
29.465	19.117	0	0	0	0	0	0	1.9727	42.998	94.682	148.64	248.35	406.18	509.04	787.16	869.37	1105.5	1491.6	1627.1	1911.5	2117.6	2304.4	2701.4	3091.5	3275.4	3447.7	3915	4179.3	4130.5	4783.9	5021.9	5409.5	5482	5834.7	6015.3	6228.4	6462	6750.7	7093.6	7006.5	7100.4	7190.7	6855.4	6861.3	6844.1	6826.9	6996	7080.9	7103.4
0	0	0	10.111	12.237	0	0	0	2.2211	0	0	0	2.399	9.3956	35.218	50.807	58.351	65.039	85.793	114.73	139.97	207.9	265.1	343.55	426.18	541.88	653.13	760.66	849.22	1066.5	1236	1393.7	1652.3	1942.7	2209.9	2421.5	2639.9	2991.4	3144.2	3211.4	3524	3628.5	3871.2	4093	4030.3	4131.1	4403	4397.8	4435.4	4441.8
16.191	11.368	4.226	0	0	0	0	1.093	0	0	0	2.1152	26.253	40.118	82.541	117.3	185.43	254.62	412.44	608.56	838.85	1039.5	1269.9	1502.3	1798.3	2059.5	2317.8	2549.4	2862.3	3084.9	3420.2	3686.1	4008.5	4331.6	4750.1	4999.2	5461	5819.7	6056.7	6451.2	6736.1	6946	7171.4	7175.7	7466.6	7553.2	7738.2	7616.9	7591.1	7772.7
4.2138	0	0	0	1.7051	6.522	6.6032	0	0	0	0	0	2.4678	29.266	57.552	146.95	215.89	319.45	461.67	532.84	710.76	818.64	941.35	966.16	1173.3	1139.7	1374.2	1519.8	1405.9	1581.8	1593.5	1546.2	1769.9	2002.1	2172.4	2325.8	2391.2	2437.6	2512.6	2628.5	2518.6	2883	2871.2	3037.3	3097.5	3075	2989.5	3125.9	3041.6	2958.5
0	0	0	0.66002	1.2146	24.628	34.034	31.522	45.882	44.737	51.51	30.689	51.991	65.606	69.003	106.37	177.97	229.2	392.2	465.32	645.47	826.24	1108.4	1336.6	1593.7	1908.6	2225.3	2557.4	2908.9	3334.1	3647.2	4236.4	4260.9	4861.3	5162.9	5424.9	5756.4	6129	6261.2	6620.1	7175.8	7038.4	7310.1	7537.6	7824.4	7922.2	8086.4	8504.5	8375.5	8840.8
0	0	1.9879	0.014568	0	0	18.597	7.067	10.949	7.1825	30.385	56.029	118.35	204.52	318.96	468.11	650.48	884.96	1121.1	1459.9	1843.7	2053.7	2545.3	2942.9	3283.2	3792.6	4067.4	4503.5	5157	5504.2	5834.1	6365.8	6566	7208	7585.5	7981.3	8423.3	8745.5	9095.8	9380.8	9650.8	9863.4	9848.4	10256	10721	9969.5	9899.8	9964.4	9973.6	9883.1
11.94	4.6754	2.0955	0	0	0	5.4495	0	2.1682	0	0	0	6.6293	28.013	66.165	162.57	242.08	334.68	452.07	619.67	759.63	921.15	1066.2	1315	1473.5	1699.6	1865.8	2018.9	2206.2	2400.1	2628.2	2842.9	3026.8	3189.8	3345.8	3572.1	3692.5	3819.3	3895	3953.7	4125.6	4231.5	4511.4	4647.5	4703.9	4762.2	4788.2	4890.3	4753.9	4829.9
0	0	0	0	1.4941	18.689	32.132	58.687	58.64	94.463	118.38	64.624	73.451	85.593	115.46	145.98	153.92	213.78	290.1	364.87	429.66	490.83	641.2	784.89	918.98	967.72	1150.5	1360.3	1474.7	1617.6	1759.3	1842.4	1950.4	2143.6	2221.8	2317.1	2471.3	2622.2	2635.6	2665.2	2745.9	2800.4	2708.2	2725	2965.2	3084.7	3090.2	3161.2	3220	3204.5
17.738	7.9366	6.8275	0	3.5016	0	0	0	0	0	0	11.113	54.093	140.21	244.18	439.35	617.66	849.75	1113.4	1389.3	1686	1950.6	2357.6	2798.2	3085.6	3376.9	3810.9	4188.3	4608.9	5120	5382	5903.4	6227.1	6550.2	7033.8	7331.7	7795	7996.8	8342.2	8364.2	8841.6	8686.6	9018.9	8913.7	7690.2	7559.1	7568.1	7510.8	7809	7809.6
0	4.6761	0	0	0	6.6059	20.011	0	3.4736	0	0	0	0	14.114	26.441	44.556	81.789	127.7	158.9	224.88	249.54	371.3	455.32	541.46	579.37	693.35	706.32	784.26	861.05	968.79	972.14	1026.5	1148.7	1270.4	1357.5	1417.3	1459.1	1546.2	1436.3	1437.1	1510.4	1495	1569.5	1597.3	1599.7	1607.6	1760.3	1735.7	1704.9	1658.5
20.452	11.684	0	0	0.50179	0	0	0	0	0	0	0	2.2136	25.141	45.466	89.094	128.31	209.53	277.95	358.54	527.05	685.03	892.8	1177.7	1319.1	1578.3	1966.3	1863.7	2089.4	2350.1	2611.7	2920.4	3274.6	3302.4	3580	3649	3897.5	4153	4377	4500.8	4700.7	4794.8	4840.5	4826.4	4996.1	5152.3	5132.1	5298	5161.8	5313.5
0	0	0	0	0.59986	9.6717	14.535	21.42	27.613	35.401	43.569	96.41	161.95	277.91	451.48	606.41	872.04	1159.4	1458.9	1746.6	2065.5	2440.6	2891.4	3325.5	3679.3	4128.7	4608.1	5009.3	5431.1	5675.3	6112	6324.1	6888.3	7314.8	7583.3	8228.4	8444	9166.9	9353	9638.1	10062	10110	10346	10488	11061	11077	11251	11437	11491	11872
2.7797	0	0	0	3.9297	6.2358	2.8216	3.0885	18.819	25.053	26.435	23.126	20.504	25.54	29.038	29.551	36.108	42.926	57.926	88.079	123	177.58	276.12	377.29	537.43	738.9	951.4	1184.7	1450	1737	2039.7	2283.9	2582.6	2869.5	3190.5	3493.6	3788.1	4099.8	4425.7	4539.2	4796.3	4914.9	5291.2	5286	5708.7	5731.2	5782	5922.5	6121.4	6212.8
0	0	0	6.8949	0.95506	1.3151	2.6941	8.7886	14.808	33.951	77.109	128.3	204.56	338.96	470.64	662.76	823.04	1025.3	1220.9	1397	1545.7	1568.5	1708.5	1790.1	1897.5	2006.5	2184.9	2493.7	2878.7	3157.3	3011.8	3159.7	3167.6	3508.9	3715.2	4012.5	4369.1	4704.3	5001.7	5407.2	5420	5777.7	5891.5	6062	6181	6294	6372.3	6568.6	6412.7	6586
1.6393	3.3661	0	0.96676	0	0	0.58869	0	0	0	0	0	0	0	0	0	20.84	26.439	104.8	112.24	212.9	325.81	505.57	595.88	795.59	1025.2	1315	1542	1735.8	2061.4	2427.5	2689.3	2810.6	3052.8	3464.7	3643.6	4209.7	4343.3	4606.1	4935.6	5241.6	5566.5	5555.4	5749.1	5866.3	5945.8	5997.4	6156.9	6128.8	6090.8
1.9353	0	1.6424	0	0	2.8169	15.652	10.135	22.892	20.015	26.687	35.184	78.326	111.8	204.61	318.77	438.28	579.27	776.64	1061.3	1272.2	1584.2	2435.3	2336.6	2652.6	3121.8	3590.5	4118.7	4782.4	6188.9	5877.3	6553.4	7003.2	7541.7	8043.2	8930.2	9325.8	9631	10422	10594	12410	12379	14096	12131	14152	12644	13041	13161	13172	13382
20.184	1.6816	0	0	0	0	0	0	8.5687	24.617	52.026	69.422	121.39	140.22	190.96	227.15	265.86	313.58	378.42	423.69	432.33	487.48	519.77	646.95	727.01	839.5	913.89	1068	1250.5	1349.9	1482	1402.5	1458	1602.3	1587.7	1702.7	1675	1810	1967.7	1931.8	1930.2	1859.2	1908.1	1976.6	2016.9	2047.3	2078.3	2069.1	2117.3	2115.9
0	0	0	0	7.4963	9.2446	0.69851	0.078101	1.0927	10.774	36.027	62.557	56.268	170.93	254.33	389.45	532.54	700.62	930.94	1121.9	1347.6	1701.9	2031.7	2443.8	2836.5	3184.9	3817.5	4297.6	4864.7	5394	5959.3	7770.2	8360.5	6740.1	9623.9	10140	8336.1	11663	9268	12682	11308	11493	11820	12006	11995	12325	12281	12477	12583	12519
0	0	0	2.7259	9.0375	2.253	4.0956	7.0064	10.47	22.385	27.183	26.54	31.625	31.429	30.155	30.055	37.693	36.028	63.195	97.653	150.53	218.18	318.67	421.62	520.5	666.02	808.5	987.77	1217.7	1417.9	1562.7	1728.4	1967.5	2144.5	2370.1	2617.2	2887.4	3137.3	3404.6	3481.9	3726.6	3965.5	4175.2	4451	4697.7	4908.7	4923.9	5103.6	5331.4	5427.5
0	0	0	5.0493	0	1.6569	14.946	5.4568	17.099	17.579	19.011	26.714	24.448	59.393	54.949	146.97	194.56	325.77	488.76	691.12	892.61	1118.2	1202.1	1490.7	1740	2074.3	2350.5	2593.5	3011.5	3218.8	3537.1	3645.3	3877.7	5461.6	5822.3	6128.7	6191.3	6477.8	7155.2	7490.4	7815.9	7987.7	8169.3	8364.4	6837.7	7052.5	7181.1	7363.7	7401.9	7647.3
11.47	0	0.26882	13.143	4.0399	3.6034	0	0	0	0	0	0	0	0	0	0	6.6891	36.718	59.385	131.95	177.15	259.72	334.38	476	673.02	892.29	1074.6	1367	1688.2	2240.9	2506.5	3163.4	3707	4428.7	5150.9	5841.9	6520.7	7155.4	7652.6	8372.1	8593.8	8919	9235.4	9655.8	10037	10627	10453	10473	10235	10407
9.6507	0	0.78726	0	5.2823	9.9663	0	2.5089	0	1.2054	19.351	31.007	44.105	63.445	77.52	108.67	144.4	176.78	113.33	142.14	173.57	196.61	256.76	294.83	337.32	395.39	478.53	545.96	632.22	739.08	898.64	1087	1318.8	1585.2	1911.6	2176.9	2619.3	2942.1	3258.4	3576.2	3813.6	4131.8	4430.2	4753.5	4840	5243	5402	5299	5541.5	5704.9
1.9475	0	0	0	6.6402	2.546	0.98294	1.3296	3.3488	5.4409	13.057	8.511	11.05	5.5561	13.005	8.3142	20.91	0	18.953	49.303	56.558	47.329	75.221	78.745	108.56	115.67	141.7	176.02	288.81	368.03	428.11	443.3	462.67	601.1	662.03	763.81	864.12	976.62	1218.9	1217.5	1307.9	1423.5	1752.5	1904.3	1644.7	2146.6	1861.6	2153.2	1995.5	2004.4
43.095	13.12	0	0	0	0	0	0	0	0	0	0	0	0	17.673	21.319	47.182	68.359	114.37	156.28	233.2	309.12	379.16	498.86	618.63	696.32	794.6	876.89	983.26	1109.7	1239.9	1412.5	1473.7	1611.5	1864.2	2076.5	2154.9	2280.9	2407.8	2652.4	2846.4	2941.6	3103.1	3186.2	3219	3394.3	3359.6	3408.8	3617.6	3586.9
0	0	0	0	7.7502	7.1131	1.9007	11.624	10.2	0	14.711	12.81	32.591	31.244	34.84	65.883	70.682	96.373	128.8	159.02	189.14	240.93	292.99	399.86	465.48	563.48	696.44	753.33	891.36	988.73	1177.4	1282.3	1471	1460.9	1606.7	1783.4	1929.3	2052.1	2138.1	2111.4	2245.1	2239.2	2361	2437.9	2556.2	2618.8	2714.9	2652.3	2681.7	2724.9
17.072	13.235	4.4532	5.8571	0	0	0	0	0	0	0	0	0	0	0	0	0	21.912	34.724	80.196	104.46	189.12	223.92	396.82	317.5	420.62	449.41	499.98	614.94	697.99	1031.1	929.26	1041.7	1084.1	1218.5	1324.7	1488.5	1529.9	1606.3	1710.8	1662.7	1820.5	1897	1937.9	1969.4	1918.1	1960.7	2127.1	2115.4	2137.9
0	0	0	2.2117	5.0869	11.345	6.1782	13.157	9.3599	13.061	42.81	98.27	188.96	326.35	548.78	810.85	1065.9	1381.3	1653.9	1997.7	2359.2	2712.5	3069.4	3410.5	3811.9	4241.8	4644.4	4915.8	5377.5	5677.7	6071.1	6676.7	6934.1	7451	7847.8	8030.4	8222.5	8516	9046.5	9234.6	9363.3	9753.9	9911.3	9942.4	10287	10439	10593	10626	10936	10820
0	0	0	10.925	12.279	2.0108	0	0	0	0.0074392	13.092	76.942	154.56	267.51	417.89	641.96	796.5	1032	1252.3	1451.5	1657.1	1869	2182.9	2374.4	2641.5	2763.2	3444.9	3505.8	3705.2	4140.4	4194	4313.1	4543.8	4810.9	5147.7	5443.2	5546.2	5836.2	6254.6	6600.5	6855.3	7114.6	7051.5	7333.6	7437.1	7686.1	7843.4	8008.9	8067.7	8250.9
0	0	0	13.812	8.7457	11.084	11.927	33.199	26.031	48.722	75.286	110.52	153.81	248.1	355.07	464.26	612.6	755.53	947.47	1154.1	1347.4	1605.8	1902.5	2284.6	2616.6	3105.7	3408.6	3875.8	4344	4921.9	5620.9	6632.7	6794.1	8049.3	8794.6	8761.4	9629.6	10179	10911	11271	11900	13072	12898	13270	13663	14314	14708	14839	14853	15261
0	0	0	3.858	9.131	2.0241	0.26953	0	0.055405	0	3.8965	0	0	0	13.187	13.464	5.6957	0	0	4.3065	8.1263	39.664	84.873	180.87	311.18	483.42	712.81	990.28	1254	1609.8	1991.2	2424.7	2935.5	3360.5	3887.6	4322.4	4668.3	5071.3	5328.9	5848.3	6230.6	6487	6942.3	7166	7427.4	7441.3	7799.2	7907.4	8132.2	8006.9
10.93	16.424	0	0	0	0	0	0	0	0	0	0	0	1.7437	0	7.3532	2.3813	0	0	10.045	14.139	40.257	76.817	124.28	207.66	271.63	359.69	467.94	592.17	783.01	989.7	1311	1273.4	1878.8	2077.1	2408.1	2788.5	3231.7	3396.1	3619	3848.4	3990.1	3791	3714.7	3857.6	4005.3	3973.2	4156.3	4364.2	4507.9
24.138	7.5066	0	1.9347	0	0	0	0	0	0	0	0	0	0	0	42.889	107.66	190.96	317.31	432.56	625.57	847.58	1107.5	1364.2	1590.2	1870.1	2146	2595.8	3003	3439.5	3842.9	4274.3	4696.5	5041.2	5694.5	5646.9	7126.2	7050	7002.1	7857.6	7856.6	8833	9365.6	9318.9	9974.3	9940.9	10384	10471	10316	10549
15.277	15.224	0	0	0	0	0	0	0	0	0	0	0	0	0.67623	7.2997	17.875	31.94	42.429	69.541	124.41	185.85	290.68	417.08	538.99	696.51	900.65	1053.4	1333.7	1633.1	2063.2	2700.8	3320.1	3735.2	4318.1	4838.1	5374.2	5813.6	6349.6	6952.2	7487.1	7989	8311.6	9017.8	8950.8	9542.8	9889.7	9991.5	10012	10166
0	0	0	0	0	1.0204	48.531	118.11	259.58	418.51	662.5	895.02	1165.1	1420.7	1677.3	1979.3	2363.2	2580.5	3113.4	3549.8	4000.8	4668.1	5128.8	5805	6195.5	6991.5	7330.7	7823.6	9015.7	9582.6	10031	10773	11101	11999	12539	13018	13506	14422	14703	15380	15392	15431	16057	15850	16370	16955	17472	17452	17531	17353
0	0	0	6.0158	14.264	10.851	18.308	27.279	41.96	39.622	56.209	88.044	116.33	168.55	215.09	258.95	381.29	494.11	587.07	658.26	805.19	921.55	1101.4	1297.5	1551.7	1791	2063.8	2284.4	2588.2	2928.3	3328.6	3527	3881.1	4304.2	4641.9	4885.4	5187.8	5664.1	6070.9	6569.5	6696.1	6819	6861.4	7501	7943.6	7852.3	8174.5	8325.1	8261.5	8220.5
5.0736	10.481	0	0	0.56811	0	0	0	0	0	0	0	0	0	10.345	47.926	101.68	170.89	275.06	385.48	506.13	670.79	819.89	929.2	1155.2	1413.2	1618.1	1738	1980.2	2091	2156.5	2476	2795.9	2990.7	3036.3	3234.1	3473.9	3717.6	3990.5	3908.1	4076	4102.4	4290.4	4307.2	4461.5	4597.6	4394.8	4442.3	4466.6	4546.8
1.1173	10.714	0	0	1.4732	0	0	0	0	0	0	0	0	0	0	0	0	0	0	0	0	0	0	0	0	7.3469	48.598	65.75	93.451	158.8	253.07	324.9	380.44	571.34	648.59	799.78	929.86	1108.6	1280	1304.9	1425.8	1471	1669.7	1795	1818.9	1877.7	1794.7	1757.6	1823.3	1887.3
0	0	0	0	0	10.268	31.311	0	29.549	24.748	30.988	35.186	37.518	24.808	25.392	36.425	42.234	54.031	50.524	68.268	66.202	83.66	95.491	128.64	151.46	187.09	190.21	339.58	400.45	517.68	634.04	755.81	904.65	1042.4	1212.4	1377.9	1495.6	1619.8	1864.2	1664.1	2117.7	2170.2	2054.9	2532.1	2722.9	2817.5	2898.4	3144.5	3196.3	3172.6
6.9561	7.1004	0	0	4.1002	0	3.3067	3.6679	8.6993	0	21.661	30.374	33.09	45.023	51.673	94.192	134.41	205.33	295.26	413.28	564.63	703.68	977.29	1222.3	1509.8	1805.9	2043	2266.2	2630	2919.9	3301.9	2815.5	2957.9	3144.7	3306.2	3375	3656.6	3798.7	3910.3	3882.5	3940	3989.6	4189.4	4479.9	4705.8	4960.1	5115.3	5173.7	4967.9	4850.9
0	0	2.5318	6.8437	1.1759	0	4.8688	2.8942	9.2705	15.88	14.675	16.759	29.702	68.905	149.5	212.4	332.86	510.4	705.81	934.63	1235.8	1383	1602.7	1972.8	2209.6	2740.8	3142.9	3449.5	3994.5	4264.6	4943.3	5298.8	5603.3	6255.5	6919.3	7385.1	7824.1	8626.8	9022.4	9635.8	10169	10668	11224	11434	12157	12441	12784	13220	13348	13557
21.698	8.7719	0	0	0	0	0	0	3.6255	26.734	70.206	156.19	263.99	392.18	571.44	784.55	996.5	1206.5	1544.2	1847.2	2141.5	2509	2872.2	3153.6	3661.3	3992.3	4360	5008.8	5316.1	5953.3	6543.4	7052.1	7678.1	8053.1	9132.7	9883	10507	10686	11341	11727	12458	12216	12430	12468	13377	12825	13324	12981	13303	13100
26.053	11.054	0	0	0	0	0	0	0	1.4994	14.53	27.816	79.505	115.57	228.65	349.46	494.68	662.29	891.09	1137.9	1374	1634.9	1969.6	2281.9	2692.1	2897.2	3245.4	3532	4087.5	4410.5	4941	5311.5	5811.5	6293	6635	7076.5	7494.1	7621.4	7969.8	8253.6	8702.9	8964.8	7963.7	8045.6	7294.8	8632.8	8451.1	8394.6	8258.6	8629.9
13.16	5.5016	4.5558	0	0	0	0	0	0	0	0	0	0	0	0	16.632	39.414	51.132	66.994	100.77	139.16	207.08	298.31	385.39	456.63	492.91	581.02	633.47	752.38	880.41	979.92	1105.1	1318.2	1426.2	1714	1801.8	2037.3	2168.3	2280.6	2408.5	2551.7	2596.1	2746.2	2765.6	3037.1	2939.2	3067.8	3039.9	3302.8	3307.3
9.4016	6.5108	0	0	0	0	9.4726	14.014	26.898	47.131	62.672	95.648	102.33	121.68	141.69	168.3	166.9	191.82	203.32	224.72	234.47	251.84	236.23	259.78	302.56	371.15	391.8	403.69	436.13	459.26	505.21	575.26	630.62	687.91	748.15	777.53	930.51	813.58	859.79	894.7	929.74	906.05	1002	1012.6	992.71	1193.4	1144.7	1031.8	1072.4	1127.8
4.4593	2.5293	0	0	1.4347	0	4.1145	11.025	18.723	17.997	0	0	0	16.004	16.866	31.482	45.718	79.28	130.53	213.11	352.02	509.35	659.17	887.14	1105.5	1331.5	1520.7	1760.7	1983.4	2171.1	2345.9	2655.7	2843.4	3162.8	3378.6	3755.3	3942.7	4398.2	4689.1	4976.8	5177	5411.9	5773.4	6066.2	6306.8	6536	6634.8	6874.1	6970.9	7244
48.216	8.083	0	0	0	0	0	0	0	0	0	0	0	47.502	128.66	252.65	464.02	702.07	993.99	1297.5	1667.9	2144.8	2716	3207	3969.1	4775.1	5281.3	7209.8	6976.3	9553.7	10046	8978.9	9400.2	10110	10873	11507	12341	12783	13360	13835	14087	14471	14594	14991	15131	15138	15217	15503	15623	15817
20.566	3.6034	0	0	0	0	0	1.4851	0	1.4026	0	8.3063	0	0	0	14.42	26.339	31.771	44.292	55.551	59.772	86.392	129.89	151.73	205.93	242.46	339.26	433.92	558.37	745.25	885.57	1105.6	1324.5	1614.7	1961.8	2210.6	2562.3	2760.5	3259.2	3512.5	3836.5	4161.5	4483.5	4459.2	4571.2	4706.6	4816	4925.8	5261.3	5065
0	0	0	0	4.6174	6.7022	20.631	19.602	16.922	12.482	35.078	32.345	37.124	41.429	60.657	55.581	67.922	87.627	89.591	104.22	124.12	167.52	207.95	263.67	308.78	383.21	461.61	525.01	646.07	743.04	816.05	931.72	1047.4	1139.6	1199.4	1309.8	1401.2	1520.3	1603.2	1695.1	1813.6	1910.8	1937.8	2006.3	2134	2176.5	2188.1	2268.3	2291	2359
21.525	20.245	0	0	0	0	0	0	0	5.188	6.0725	7.6877	15.201	36.035	30.834	50.578	82.056	122.22	189.97	280.51	383.27	538.29	687.49	903.32	1123.2	1399	1639.6	1936.3	2219	2568.4	2781	3216.1	3645.3	3916.8	4306.7	4684.5	5057.2	5334.8	5744.2	6044	6466	6520.8	6896.8	7108.4	7187.1	7318.9	7409.4	7453.3	7600	7602.5
48.471	33.093	9.4439	10.485	0	0	0	0	0	0	0	0	0	0	0	0	0	0	0	28.386	30.988	110.33	152.83	234.89	380.95	490.07	725.39	926.67	1245.6	1517	1840.7	2230.2	2536.3	2857.9	3338.8	3653	4009.1	4317.3	4478.6	4949	5098.6	5354.9	5527.4	5564.7	5799	5957.4	5971.1	6151.7	6219.3	6290
33.691	10.404	0	1.2491	0.43718	0	0	0	0	0	0	0	32.166	81.555	123.28	185.7	284.76	405.8	562.74	723.23	919.2	1148.8	1418.7	1663.1	1992.9	2279.5	2608.2	2959.9	3376.8	3722	4126	4595.2	5018.3	5367.5	5829.6	4999.8	5068.1	5125.2	5368	5537.3	5845.1	5770.5	6208.7	6294.3	6549	6505.9	6555.1	6640.7	6641.2	6770.7
8.3967	0	0	11.238	1.9064	0	0	0	0	0	0	0	0	0	15.215	50.995	89.61	156.95	225.94	324.63	468.85	626.24	830.15	1099.4	1394.6	1702.9	2079.5	2490.9	2877.9	3291.3	3661.8	4191.1	4647.5	5198.6	5427.7	6002.2	6437.2	6876.8	6788.2	7191.6	7842.4	7873.4	8304.1	8701	9145.4	9281.6	9433.1	9647.8	9643.4	9883
0	0	0	3.5275	21.069	23.45	23.368	45.003	71.026	104.14	190.31	270.39	399.71	535.66	712.5	964.08	1148.2	1337.6	1608.7	1819.6	2154.9	2377.7	2637.9	2864.7	3228.7	3423.4	3696.1	3844	4272.6	4536.4	4644.8	4962.1	5273.3	5511.8	5762.4	5874.8	6016.7	6070.9	6339.2	6467.1	6453.7	6601.1	6711.9	6836.9	6940.1	6980	7060.7	7243.7	7220.8	7324.4
0	4.914	0	8.6511	3.4091	7.4025	0	9.9983	5.736	27.237	61.442	120.85	164.33	195.72	274.7	353.05	459.96	589.48	728.82	795.27	896.67	974.24	1091.3	1214.4	1359.4	1487.3	1577.9	1728.7	1910.8	1994.6	2104.4	2334.3	2279.2	2407.7	2595.7	2808.6	2801.4	2959.2	3098.2	3284.1	3480.2	3558	3838.5	3832.9	3943.9	3976.7	4236.2	4323.1	4329.4	4491.8
0	0	0	0.46884	12.895	12.15	26.801	13.444	30.783	23.482	24.853	50.849	64.665	84.911	134.83	190.57	284.81	469.26	678.74	948.66	1258.9	1784.4	2160.8	2892.8	3480.3	4212.1	4904.7	5448.7	6127.1	6590	7394.9	8210.5	8805.3	9586.7	10411	10566	11128	12028	12502	13150	13482	13994	14077	14389	14678	14545	14665	14405	15041	14356
18.422	0	0	0	0	7.2495	9.6216	16.049	0	0	0	0	0	8.7115	2.291	25.169	63.893	65.638	73.714	98.616	160.16	198.65	263.36	376.43	481.5	635.86	800.58	974.4	1222.6	1404.2	1690	1812.5	2082.6	2322.2	2504.2	2741.5	2986.5	3083.6	3218	3380.2	3442.4	3508.9	3681.7	3745.1	3892.7	3897.3	4069.2	4006.1	4014.7	4103.7
7.6754	7.3191	0.19513	0	0	2.7302	0	0	6.306	11.553	3.1547	4.0703	8.1662	32.355	81.705	144.21	225.13	331.21	474.32	633.57	847.29	1078	1295.8	1401.8	1679	1917.5	2120.7	2523.7	2687.4	3075.2	3173.1	3600.4	3848.1	4320.5	4820	4890.2	5223.1	5439.9	5491	5822.5	5836.7	6006.2	5936.2	6129.1	6368.3	6452.6	6267.6	6369.3	6052.9	6117.1
0	0	0	0	7.8192	6.3205	6.755	17.995	10.81	30.077	42.794	58.949	84.253	105.37	139.67	163.34	211.15	293.93	383.73	527.14	746.43	935.66	1113.7	1316.4	1632.5	1858.4	2123	2494	2890.3	3100	3597.3	3853.5	4321.9	4640.2	5093.7	5475.4	5704.3	6039.7	6357.2	6519.5	6986.4	7072.6	7433.5	7650.3	7620	7930.6	8127.2	8504.6	9207.6	9220.7
0	0	0	0	0.75713	6.0635	9.9449	11.676	23.823	48.458	102.01	163.9	282.76	417.46	644.13	820.89	1115.4	1396	1737.2	2074.4	2487.5	2859.2	3405.5	3827.2	4260.2	4602.4	5278.5	5611.3	6469.5	6524.1	7172	7593.9	8018.3	8553.7	8981.4	9399.6	9745.6	10258	10499	10797	11139	11436	11796	11998	12335	12444	12673	12793	12910	13003
34.715	4.9038	1.6366	0	0	0	0	0	0	0	25.447	83.182	204.47	344.87	573.08	817.27	1124.7	1651.4	2150.6	2483.9	2791.3	3414.4	3781.9	4472	5430.8	6312.9	6914.2	7906.8	8764	9696.5	10495	11559	13338	14359	15073	15755	16708	17676	18228	18754	19376	19405	19951	20081	20403	20542	20969	21251	21662	21710
0	0	0	5.9004	7.583	37.336	44.875	56.524	65.878	57.158	83.894	81.839	80.452	81.15	62.383	78.861	96.543	127.12	131.97	168.16	206.11	238.45	269.98	305.47	341.28	394.23	453.57	541.06	595.46	774.28	872.79	1044	1175	1331.9	1529.9	1746.4	2019.1	2305.9	2659.4	2912.1	3119.9	3395.6	3615.1	3811	3993.4	4225.7	4362	4540.5	4649.8	4859.6
5.6641	0	0	0	3.3799	0	3.6237	0	0	0	0	0	4.5284	8.6802	0	3.7117	31.791	72.49	81.914	126.49	181.97	253.77	318.5	392.94	543.48	682.43	909.03	1022.1	1197.6	1569.1	1737.9	2232.7	2590	2892.7	3227.7	3576.5	4018.3	4424.3	4563.2	4751.1	5109	5223.4	5630	5819.7	6015.4	6066.6	6179.5	6107.4	6352.5	6499.5
11.048	15.437	0	9.0249	0	0	0	0	0.66216	0	11.907	0	1.255	9.0351	0	0	0	0	0	22.159	8.4491	11.554	4.0796	63.614	78.51	170.02	221.25	322.98	316.63	395.48	489.37	619.02	660.06	780.11	828.59	927.8	1052.1	1197.9	1348.4	1432	1466.5	1532.2	1636.7	1795.8	1841.8	1998.9	1884.2	1874.4	1917.5	2044.4
0	0	0	0	11.002	5.3039	19.082	16.424	19.47	33.776	33.365	40.752	48.393	51.976	65.964	83.807	124.14	146.18	193.35	244.02	278.58	343.53	417.5	470.98	704.26	753.18	900.65	1047.7	1494.7	1419	1939.4	1848.1	2004.3	2194.2	2438.4	2650.4	2952.9	3233.8	3501.3	3666.1	3962.9	4274	4453.9	4504.5	4772.9	4872.3	4865.4	5114.3	5139.7	5355.2
0	0	0	7.925	0	1.9274	21.416	30.398	11.964	12.021	32.735	37.789	72.884	95.496	127.83	182.7	230.51	289.89	343.14	404.77	442.19	473.14	550.85	601.64	637.56	753.43	806.5	893.76	1009.8	1215.8	1349.4	1547.3	1744.1	2021	2227.9	2420.1	2799.8	3016.7	3259	3434.5	3517.3	3802.6	3881.9	4236.7	4216.6	4540.3	4669.9	4632	4622.7	4765.2
18.16	5.4826	0	0	0	0	0	0	0	0	0	0	2.0311	0	0	2.3081	14.61	15.061	17.009	66.402	92.751	141.44	219.7	338.32	519.58	730.86	955.55	1218.4	1501.3	1832.5	2273.5	2710.3	2959.1	3418.6	3559.3	3962	4367	4492.4	4379.2	4488.2	4831.8	4724.8	4759.1	5019.8	5151.2	5412.8	5415.3	5387.1	5411.1	5609.3
31.357	8.1931	0	0	0	0	0	0	0	0	0	0	0	0	0	0	0	0	0	0	0	0	0	0	0	0	31.377	88.035	171.5	240.79	312.49	398.37	494.94	591.63	720.31	845.37	988.6	1086.3	1198	1297.9	1398.8	1478.6	1610.1	1668.1	1751	1805.3	1815.2	1859.4	1918.6	1964.5
17.276	16.622	1.4026	0	0	0	0	0	0	0	0	0	0	6.7496	0	14.55	19.511	41.832	67.231	102.16	136.11	118.9	154.96	224.56	309.8	385.06	568.47	716.06	916.14	1111.7	1364	1581.9	1850.8	2194.4	2307.8	2383.9	2562.1	2857.6	2988.9	3191.4	3360.7	3486.5	3675.8	3710.4	3813.3	3895.8	3975.3	3984.2	4024.7	4063.8
0.83758	0	0	0	3.8579	9.6741	13.85	15.626	17.907	31.587	22.812	42.307	59.827	103.08	197.57	292.56	409.33	594.1	810.5	999.21	1250.1	1210.7	1531.6	1575.6	1851.5	2036.1	2192.1	2399.7	2826.7	2714.5	3045.7	2745.5	2989.5	3142.5	3159.7	3461	3557.2	3726.9	3838.4	4025	4047.7	4155.9	4305.6	4334.2	4630.5	4606.1	4822.3	4719.7	4884.7	4769
10.606	0	0	2.0384	0	0	1.7953	0	0	0	0	8.8585	18.881	90.368	184.43	358.7	592.79	897.26	1185.2	1606	2013.1	2607.3	3237.4	3894.3	4577.7	5261	6370.3	6801.7	7890	8812.6	9596	10180	10831	11660	13156	13478	14299	15454	15856	16320	16768	17241	17524	17266	17823	18321	18714	18523	18916	18964
9.7041	8.2279	1.6432	0	0	0	6.4027	0	0	0	7.0403	23.211	62.537	127.5	240.53	391.38	553.08	803.46	1027.4	1371.4	1660.3	2044.4	2235.8	2670.4	3039.3	3377.4	3718	3959.6	4301.7	4714.6	5032.8	5197.8	5654.7	5926.7	5972.4	6468.1	6475.2	6936.6	6828.8	7193.8	7325.8	7430.1	7792.2	7990.3	8155.6	8480.8	8282.9	8566.8	8778.3	8525.6
0	0	4.5902	0	0	3.5755	11.862	0	8.5083	18.762	23.699	40.688	61.928	86.466	128.63	165.49	206.46	244.83	332.54	443.3	580.13	774.98	1002.5	1307.7	1640.5	1961.3	2387.1	2900.7	3410.3	3950.4	4388.5	4945.3	5943.2	5743.8	6375.8	6834.2	7671.6	9221.1	9758.1	9873.2	10709	10842	11523	11404	11385	11743	12102	12112	12173	11907
20.379	3.4599	4.7827	0.23197	0	0	0	0	0	0	0	7.1348	5.6835	14.299	22.472	32.323	47.443	73.692	96.271	170.93	253.83	334.23	429.17	558.23	698.59	844.33	956.92	1158.1	1269.8	1342.2	1503.2	1603.7	1786.4	1834.2	2001.1	2163.4	2249.4	2332	2497.4	2560.6	2617.3	2679.1	2816.3	2865.5	2940.7	2987.7	3030.1	3081.6	3146.4	3102.5
0	0.82734	0	8.2232	1.4604	2.5747	5.9195	3.3382	0	9.6535	3.2148	34.757	68.418	85.124	164.76	260.65	379.49	481.3	661.7	873.39	1099.5	1353.5	1628	1950.6	2228.9	2556.9	2910.5	3210.1	3585.1	3674.3	3992.7	4129.1	4378.8	4703	4826.1	5053.1	5280.7	5359.6	5642.8	5692.5	5955.5	6087.7	6149	6108	6235.6	6238.9	6378.7	6391	6287.2	6381.2
0	0	1.6169	2.1224	0	7.3765	8.6052	10.277	7.4728	17.164	19.341	48.448	80.652	141.78	228	312.32	453.21	623.98	837.34	1109	1354	1704	1950.9	2367.1	2712.2	3068.4	3414	3734	4197.1	4652.8	5042.5	5241.6	5549.3	5837.9	6118.2	6353.9	6638	6855.3	7054.5	7240.1	7449.9	7728	7912	8105	8302.5	8415.3	8482.8	8484.5	8615.1	8650
18.336	12.663	1.471	0	0	0	0	0	0	0	0	0	0	0	0	0	0	0	0	0	0	0	13.748	47.441	110.41	177.36	269.37	373.58	432.86	569.84	677.98	717.42	865.75	1010.7	1189.2	1310.8	1524.2	1727.3	1910.8	2065.5	2142.8	2353.8	2474.4	2633.1	2730.7	2817.6	2918	2950.6	3008.7	2857.4
10.133	16.608	0	0	3.1216	0	0	0	0	0	0	0	0	0	0	0	0	0	0	0	0	0	0	0	0	0	0	0	0	0	0	34.513	93.538	185.35	224.81	314.47	351.86	432.3	616.46	663.16	803.82	898.71	1050.5	1120.4	1182.3	1268.1	1319.7	1309.5	1325.6	1355.3
0	0	0	6.9632	9.9034	1.2127	4.1446	7.7003	10.583	7.2767	11.869	7.1165	16.234	44.802	86.203	182.48	273.19	319.5	602.5	698.06	973.73	1375.5	1783.2	2359	3090.9	3322.4	4160.9	4838.5	5441.7	6085.1	6860.2	7523.9	8033.7	8691.8	9598.1	10150	10581	11180	11063	11325	11782	12091	12292	12346	12702	13044	13136	13334	13449	13553
1.0925	3.1722	0	0	11.781	11.823	0	0	45.306	67.384	114.35	160.36	208.1	283.7	320.68	396.37	487.04	582.65	634.36	734.36	823.15	919.25	997.88	1069.2	1171.9	1204.3	1307.9	1382.3	1350.6	1448.5	1447.1	1530.3	1425.6	1463.7	1677.6	1757.9	1824	1960.4	2040.6	2028.8	2167.2	2253.8	2294.2	2409.2	2404.8	2415.3	2399.9	2461.8	2488.2	2565
20.807	7.6597	5.9773	0	0	0	0	0	0	0	6.4634	20.345	43.767	61.802	104.34	162.91	230.45	274.11	350.99	388.82	436.23	487.58	547.41	573.18	644.27	683.05	736.23	792.34	786.98	847.62	856.01	891.81	917.95	942.69	943.63	972.76	1010.3	1014.4	1075.6	1051.5	1087.7	1116.7	1144.7	1188.2	1135.2	1148	1153.3	1109.5	1106.5	1162.6
0	0	0	0	16.205	23.274	26.454	45.971	49.096	77.116	105.62	139.55	182.09	254.33	332.73	438.92	578.49	712.1	892.64	1060	1231.8	1403	1747.3	1991.7	2308.5	2562.4	2945.4	3213.3	3496.2	3895.3	4244.8	4603.8	4893.4	5166	5762.3	5968.2	6363.9	6578.7	6915.7	7414.2	7694.1	8149.7	8184.2	8612.4	8545.1	8892.6	9146.7	9368.3	9263.2	9470.6
0	0	0	1.9863	3.0026	8.9244	20.084	29.092	43.315	54.091	63.767	77.314	86.237	106.66	119.17	143.08	184.78	244.16	310.99	409.83	556.83	739.73	967.28	1196.3	1387.3	1676	2023.7	2374	2827.6	3184.5	3589.8	3932.4	4390.3	4936.7	5478.8	5897.3	6234.6	6742.1	6928.5	7542.5	7896.7	8201.6	8419.1	8410.2	8635.7	8810.7	9036.4	9152.8	9521.9	9487.7
0	0	0	2.2986	8.7316	15.385	2.6431	8.8191	18.922	21.115	36.103	57.294	77.19	89.446	120.27	163.12	232.49	288.83	386.85	516.4	743.91	990.3	1337.7	1624.1	1906.7	2413.4	2889.7	3298.8	3787.6	4272.7	4515.4	5126.8	5811.2	6455.6	7095.7	7312.6	7642	7694.4	8797.1	8718.6	9372.3	9558.8	9520.4	9242.2	9927.1	9901.5	10144	10380	10364	10900
0	0	0	41.664	52.84	0	0	57.208	20.669	64.368	45.398	40.561	47.721	74.912	119.25	138.24	182.87	253.99	320.29	375.34	450.63	518.61	586.93	639.35	688.17	749.54	816.36	858.73	953.38	1048.7	1149.3	1281.9	1377.7	1437.6	1537.8	1566.9	1657.2	1655.3	1669.4	1670.5	1644.9	1784.1	1815.9	1872.6	1871.7	1880.5	1888.3	1890.1	1988.1	1983.2
0	0	0	0	4.094	11.855	8.7888	11.276	8.7469	14.413	18.411	28.246	53.696	79.87	150.12	240.4	365.27	503.27	699.43	874.22	1142	1409.8	1643.3	1900.9	2164.5	2451.5	2747.2	2974.5	3531.7	3365.8	4029.3	3900.6	4210.8	4431.9	4690.3	4888.8	5085.4	5340.6	5474.9	5714.6	5855.2	5875.7	6126	6181.2	6270.8	6349.3	6346.4	6356.5	6492.6	6445.3
0	0	0	0	2.9541	5.7269	8.5629	17.482	33.39	55.223	96.359	134.14	159.42	209.06	227.52	278.63	336.18	353.26	411.65	458.89	545.58	617.94	706.44	791.05	853.28	959.67	1100	1234	1310	1535.9	1667.3	1852.7	2110.7	2365.5	2665.1	3116.7	3503.1	3775.3	4249.3	4660.6	5143.2	4057.9	4252.4	4476.7	4675	4925.1	4951.4	5002.5	5142.3	5263.8
14.936	0	0	0	0	1.2813	7.1713	10.279	22.071	15.726	7.4998	15.856	26.09	27.207	21.798	27.483	24.615	18.843	8.3252	31.32	54.927	110.5	164.37	267.16	355.02	487.36	632.54	777.87	958.63	1126.1	1378.8	1655	1964.8	2141.6	2384.3	2578.8	2755.8	3002.6	3106.1	3329.7	3453.7	3444	3553.6	3606.5	3664.7	3696.7	3801.6	3693	3763.9	3686.5
0	0	0	0	7.7758	6.2481	10.825	10.938	16.617	21.064	26.417	51.683	89.281	125.31	218.13	299.94	410.72	494.95	699.24	841.46	1098.7	1381	1685.1	1956.8	2320	2722.7	2974	3440.2	3867.3	4408.1	4654.5	5258	5694.4	6119.5	6666.1	7039	7503.1	7837.4	8285.5	8601.5	9164.2	9694.3	9806.2	10031	10461	10690	10678	11040	11153	11438
0	0	0	0	13.561	8.404	11.915	17.82	30.091	50.025	82.979	160.85	206.62	316.17	478.51	611.53	775.52	954.68	1130.6	1325.3	1522.6	1619.1	1815	1985.3	2166.1	2301.6	2475.8	2539.6	2726.8	2986.1	3084.8	3213.5	3421.8	3523.2	3762.2	3836.2	3982	4185.8	4359.4	4436.6	4591.2	4777.3	4776.7	4892.7	4979.6	5166.8	5141.8	5302	5508.9	5528.1
0	0	0	0.89698	4.568	6.6444	9.5323	9.9097	7.5955	11.737	9.5807	20.164	44.225	68.348	133.15	162.49	238.83	283.85	360.74	400.65	513.8	584.06	744.67	896.52	1042.5	1157.1	1306.3	1477.1	1676.6	1898.1	2053	2204.7	2305.1	2404.1	2567	2729.5	2785	2912.4	3119.4	3374.2	3461.7	3574.8	3746.7	3842.6	3919	3959.4	3904.7	3947.2	4034.2	4170
29.042	14.279	14.854	0	0	0	0	0	0	5.0739	6.2721	10.606	13.914	7.4314	2.3834	10.167	25.727	22.795	55.177	136.49	208.22	342.62	522.43	684.64	888.22	1146.3	1409.3	1616.1	1838.5	2223.5	2844.1	2595.9	3028.4	3329.8	3674.1	3848.4	4186.8	4461.9	4744.7	4888.5	5091.6	5284.1	4929.3	4938.6	5142.3	5087.6	5067.6	5083.9	5266.9	5226.4
0	0	0	0	2.4375	6.7623	4.5183	0	0	0	0	0	0	0	2.9844	6.9482	22.138	29.003	70.381	104.9	147.55	206.45	236.18	292.9	348.12	409.65	488.59	608.29	693.15	796.11	913.3	1019.2	1167.1	1247.8	1463.1	1598.3	1804.1	1941	2127.7	2226.5	2418.2	2667.1	2759.8	2880.2	2867.2	2935.4	3017.4	3057.8	3150.5	3176.6
12.561	15.025	4.9112	0	0	0	0	0	9.79	47.219	124.42	247.21	419.11	586.09	785.79	1001.1	1264	1576.2	1910.6	2268.4	2783.2	3232.3	3973.1	4429.2	4868.6	5710.2	6038.4	6580.8	7440.3	8207.2	8788.8	8634.9	9563.6	9425.8	10265	10730	11204	11814	11649	11495	12787	12594	12562	12599	12719	12863	12795	12583	12815	12738
18.988	6.9159	5.0305	0	0	0	0	0	0	0	0	0	15.817	63.471	122.12	209.92	337.37	450.82	615.55	812.3	1043.3	1323.1	1637.8	2095.6	2476.8	2903.2	3379.3	3832.9	4331.9	4390.7	4900.4	5318.3	5886.2	6223.3	6891.6	7147.1	7770.1	8094.3	8807.6	9382.6	9795.9	10044	10194	10578	10803	10783	11192	11274	12019	12386
2.063	5.2943	0.71716	0	0.55076	0.20818	0	0	0	0	0	0	0	0	0	13.531	82.008	129.32	200.45	225.07	297.32	415.26	570.39	702.69	773.95	852.76	988.56	1168.8	1217.7	1425.8	1590.8	1624.9	1889.9	2068.8	2286.3	2558	2777.7	3036.4	3289.9	3521.5	3816.6	3960.5	4162.3	4446.2	4520	4563.8	4770.6	4865.5	4940.3	5043.2
8.5499	5.0417	0	7.3545	0	0	0	0	0	0	0	34.628	73.941	155.78	241.11	372.33	542.8	775.9	1027.9	1209.8	1511.7	1933.9	2338.2	2879.8	3567.5	4010.3	4519.7	5345.8	5854.5	6555	7074.3	7644.9	8379.7	9016	9098.1	9812.3	10429	10634	10923	11403	12157	12257	12495	12785	13375	13105	13452	13558	13543	13780
0	0	0.60078	4.2349	0	8.0569	15.826	14.603	0.70033	13.595	17.974	30.2	34.961	54.882	61.097	58.548	84.769	106.49	137.55	175.96	203.53	240.12	309.66	381.13	451.23	540	654.05	789.59	895.92	990.89	1144.4	1219.1	1440.6	1626.4	1757.9	1904.3	2047.2	2173.3	2668	2723.3	2939.9	3109.4	3228.9	3422.8	3496.7	3676.5	3693.5	3636.4	3875.9	3921
26.971	9.1263	0	0	2.2499	0	0	0	0	0	0	0	0	0	0	0	0	0	0	0	0	21.54	45.96	100.95	178.33	242.36	343.47	476.29	576.26	713.52	790.53	955.3	1102.7	1214.3	1332.9	1423.9	1535.6	1640.8	1778.1	1773.1	1855.2	1916.6	1960.6	2003.9	1981.2	2008.5	2058.3	2044.6	2126	2139.1
0	0	0	0.17737	3.9086	6.1942	0	14.969	36.875	66.422	101.24	196.35	191.63	329.35	451.5	585.33	622.63	823.51	989.84	1191.3	1702.7	1760	2040.7	2427.3	2575.2	3499.7	3501.5	3954.4	4306.8	4942	5159.1	5716.7	5981.7	5983.4	6506	6939.6	7326.3	6967.6	7229.9	7557.7	7905.6	8168	8263.4	8611.9	8675.8	8783.9	8571.2	8902.6	8902.4	9006.4
0	0	0	8.5032	23.505	17.101	23.169	24.785	35.585	29.418	38.883	44.059	54.968	47.843	54.416	93.312	115.37	153.69	226.72	307.68	434.07	547.02	652.36	780.35	920.33	1145.3	1312.1	1471.3	1659.6	1842.8	2027.4	1961.4	2169.7	2317.6	2656.8	2682	2874.8	2974.7	3333	3391	3651.8	3790.4	4015.1	4330.5	4294.9	4196.6	4436.3	4457.8	4549.4	4625.8
0	0	7.2825	3.212	0	3.5566	0	0	0	0	0	0	0	0	28.444	65.153	157.14	331.7	418.23	688.69	808.97	1128.1	1325.7	1760.9	2325.8	2858.6	3353.1	3529.3	3867.9	4426.2	5134.2	5780.7	6323.3	6649.3	7369	7842.8	8566.7	9211.8	9583.6	9950	10339	10703	10920	11262	11472	11626	11436	11554	11750	12129
6.1028	6.6807	4.0917	0	4.2357	0	0	0	0	6.7541	28.939	34.617	66.672	105.81	120.09	176.51	196.92	236.53	264.39	271.92	323.08	350.21	283.11	375.67	416.13	519.07	582.26	641.12	718.46	788.96	928.27	1155.1	1298.3	1422.4	1647.2	1840	2095.9	2215.3	2081.1	2305.2	2414	2609	2759.3	2959.3	3109.2	3259.6	3228.4	3328.2	3517.6	3563.9
30.457	6.1016	0	0	0	0	0	0	0	0	0	0	2.1669	7.3735	18.402	11.289	19.772	18.617	55.764	64.284	99.612	144.3	193.7	225.61	267.72	340.56	387.28	420.14	481.36	578.87	601.06	726.99	820.52	923.93	1014.6	1186	1247.3	1284.4	1384.2	1528.4	1510	1603.6	1692.3	1754.5	1800.4	1875.2	1840.4	1814.8	1912.7	1944.7
20.007	18.815	0	0	0	0	0	0	0	0	0	0	0	29.058	50.902	138.66	242.35	355.73	557.97	757.51	1012.5	1269	1616.4	1876.4	2270.9	2662.5	3182	3504.2	3888.9	4551.8	4792.7	5088.6	5786.8	6089.5	6448.8	6929.5	7234.1	7686.8	8226.5	8375.2	8331.7	8710.9	8822	8968.8	9174	9059.6	8987	9271	9128.7	9167.7
11.213	6.1761	2.5621	1.9378	0	0	0	0	0	0	0.6252	10.513	33.382	38.087	42.116	58.293	99.466	97.464	125.64	193.81	263.86	325.91	376.18	446.66	549.13	651.64	721.29	834.47	886.88	939.64	1049.1	1139	1239.3	1259.4	1380.9	1535.1	1666.1	1814.8	1981.2	2271.5	2358.4	2392.3	2371.1	2433.6	2447	2438.7	2572.5	2520.9	2548.3	2528
15.015	0.13828	0	0	3.8748	0	0	0	0	0	2.4015	28.899	79.39	125.34	216.4	325.69	447.41	599.04	762.89	995.15	1283.9	1576.9	1888.1	2228.2	2604.1	3158.6	3554.4	3888.3	4322.2	4887.8	5463	5830.8	6321	6538.9	7093.8	7182.6	7288.9	7654.3	8610.8	8870	8598.6	8887.8	9460.6	9326.3	9859.7	9924	10230	9741.4	10135	10450
0	0	0	4.1908	3.7498	5.8889	20.726	15.919	20.916	0	17.54	18.835	22.873	31.747	43.571	48.47	48.787	56.171	73.765	117.84	194.59	290.9	406.13	547.9	713.65	913.93	1199.8	1568.9	1960.3	2249.8	2609.4	2915.9	3367.6	3878.2	4269.1	4756.9	5024.1	5563.7	5746.7	6222.6	6425.5	6731.7	7024.6	7231.5	7407.6	7549.2	7552	7574.7	7727	7698.7
10.637	7.223	0	4.5468	0	11.425	1.7123	0	1.4081	0	0	0	0	0	0	0	32.842	44.317	93.722	106.44	168.54	269.63	360.13	492.29	659.11	780.26	886.48	1098.3	1252.5	1538.6	1666.2	1857.5	2032.3	2172.4	2323.4	2453.5	2649.9	2828.1	2825.2	2949.8	3028.6	3127.8	3206.4	3293.7	3285.4	3248.3	3132.5	3174	3200.7	3225.7
6.9947	4.6159	5.1028	0	4.2382	0	3.8092	0	0	8.3078	14.769	19.876	44.977	56.768	65.146	114.55	157.58	251.94	326.39	449.61	603.57	771.91	959.62	1208	1432.2	1718.8	1992.7	2191.8	2466.3	2868.5	3113.3	3352.5	3674.6	3934.6	4112.7	4418.3	4784.3	4856.3	5136.1	5351.1	5302.9	5365.3	5675.8	5799.6	5927.3	6127.3	6253.9	6242.1	6392.7	6555.3
29.875	9.0281	4.6181	0	0	0	0	0	0	0	0	0	1.6528	24.703	28.719	90.849	155.38	259.49	370.62	537.48	698.04	810.33	1023.8	1574.5	1781.9	2067.2	2593.1	2997	3651.2	3297.9	4673	5245.5	5877.6	5968.1	5764	5963.9	6679.3	7033.5	7366.6	7769	8403.1	8377	8682.8	8997.8	9289.1	9395.7	9335.2	9326.4	10100	10011
0	0	0	0	8.1399	4.1819	13.144	8.8484	4.5765	9.7916	14.23	18.252	21.913	15.559	48.995	67.844	118.6	171.67	276.97	413.12	622.49	840.56	1051.7	1294.1	1676.7	2097.3	2491	2924.5	3321.1	3725.3	4245.1	4592.1	5007.6	5600.9	6175	6425.1	7053.8	7471.3	7928.2	8306.6	8607.6	9045.9	9375.3	9476.4	9766.3	10029	10118	10345	10546	10669
0	0	0	3.7152	6.1183	21.214	20.296	28.421	28.082	31.224	35.177	36.635	34.072	38.97	43.532	66.998	101.04	154.63	231.23	332.41	471.66	627.82	873.81	1162	1535.9	1909.5	2284.3	2795.5	3327.7	3769	4300.9	4893.7	5329.1	6040	6633.7	7004.1	7660.6	7994.4	8665.5	8798.9	9279.4	9600.5	9821.6	10204	10327	10395	10979	11219	11241	11488
27.844	14.895	0	0	0	0	0	0	0	0	0	0	6.0592	54.153	120.32	205.99	315.93	466.89	652.09	871.03	1053.4	1321.2	1580.6	2080.2	2163.5	2644.7	3370.9	3827.8	4115.9	4766.7	5269.6	5409.3	6001	6493.2	6734.2	7031.9	7177.6	7511.8	7701.5	8082.6	8052.5	8044.3	8052.1	8039	8479.1	8544.7	7893.4	8367.2	7854	8651.5
26.376	5.0734	3.1781	0	0	0	0	0	0	0	0	0	14.448	56.666	108.41	164.87	261.73	351.15	473.32	597.04	735.67	824.1	954.35	1072.2	1230.6	1351.7	1499.7	1620.6	1723.7	1931.2	2040.5	2192.2	2383.9	2511.4	2727	2806	2891	3019.5	3179.9	3127.6	3351.4	3445.8	3525.3	3599.6	3630.6	3634	3646.3	3658	3752.9	3765
0.88386	2.4631	9.0529	0.25355	0	0	0	0	0	0	0	1.101	14	43.073	89.911	126.43	182.19	262.12	317.2	355	468.62	571.39	691.95	841.29	956.51	1097.8	1220.8	1389.1	1562.3	1786.3	1919	1994.2	2188.8	2311.2	2472.8	2625.9	2818.6	3042.2	3095.8	3329.6	3394.8	3527.6	3769.2	3837	3945.3	3916.5	3853.1	3934.4	3946.3	4087.6
3.8854	11.989	4.1159	5.4996	10.086	0	0	0	0	0	0.51667	6.7205	14.765	0.3073	1.0726	9.7949	21.12	30.34	35.118	53.503	63.272	90.174	105.66	111.51	160.11	228.2	319.22	421.5	509.23	661.09	775.99	908.36	1134.4	1299.5	1527.6	1695.6	1911	2138	2287.7	2432.2	2668.9	2739.4	2910.2	2976.9	3042.6	3002.5	3085.9	3084.4	3054.2	3041.9
0	0	2.2829	0	3.6261	2.3554	7.1233	7.4922	14.415	9.9781	13.651	20.918	35.703	49.835	61.01	83.951	121.46	153.25	211.5	248.17	302.33	362.92	450.56	534.12	632.16	730.97	823.63	944.42	1081.9	1212.9	1453.6	1653.1	1863.9	2077.9	2303.6	2647.2	2813.3	3131	3385.6	3622	3642.4	3983.9	4057.9	4320.1	4459.5	4497	4770.2	4954.7	5070.8	5282
4.8274	0.11286	0	0	5.7988	0	0	8.6923	27.147	30.437	61.223	74.125	94.737	122.25	164.53	267.92	351.8	502.39	719.44	879.75	1193.5	1497.5	1775.3	1991.3	2325.2	2682.7	2542.9	3512.6	3531.8	3927.1	4444	4972.3	5402.6	6095.4	6926	7506	8265.1	7440.2	7799.8	8217	8414.3	8844.5	9075	9228.2	9351	9782.9	9905	10267	10382	10584
0	0	0	0.52444	6.6347	4.3586	7.4306	2.1341	3.674	12.921	16.851	20.185	20.776	32.986	38.714	45.617	67.863	107.02	181.1	186.1	308.39	381.3	435.13	527.86	606.02	711.98	806.62	902.74	1067.9	1152	1346.8	1281.2	1357	1587.8	1752.4	1827.2	2040.7	2217.6	2381.1	2555.6	2685.4	2853.3	2934.9	3140.5	3108.9	3243.3	3344.6	3446.6	3574	3511.6
10.417	7.9368	0	0	0	0	0	0	0	2.5077	16.02	10.725	7.6652	10.051	24.969	29.752	70.367	118.19	148.7	221.74	308.16	389.41	494.4	626.32	758.88	904.23	1153.6	1360.2	1502.5	1790.3	2068.6	2220.7	2505.6	2643.5	2987.9	3182.3	3438.3	3693.5	3987.3	4189.7	4356.3	4595.6	4770	5008.2	5157.8	5265.8	5400.1	5531.5	5695.6	5861
3.947	7.3406	5.7293	0	0	0	0	0	2.1827	2.785	24.329	17.413	41.442	66.282	95.206	148.16	186.42	224.27	281.49	362.64	475.08	590.48	496.18	656.63	862.3	1120.9	1415.7	1698.7	2010.2	2439.3	2713.1	3079	3185.1	3457.2	3746.7	4206.8	4620.6	4941.3	5257.9	5609.1	5548.4	4621.6	5901.8	5396.5	6278.5	6220	6539.2	6616.7	7053.7	6982.5
17.121	7.5509	2.1432	0	0.36783	0	0	0	0	0	0	0	0	7.3901	10.846	64.071	155.76	324.42	523.34	795.66	1047.2	1410.9	1691.3	1745	2484.1	3004.8	3466.9	4042.6	4500.1	5008.8	5540.7	5906.5	6459.9	6518.6	7132.2	7541.2	7812.3	8163.2	7926.6	8360.8	8654.3	8590.7	8825.9	8852.6	9121.1	9231.6	9189.9	9478.6	9567.9	9566.8
26.958	13.078	0	5.272	0	0	0	0	0	0	0	0	0	0	3.6483	21.569	52.559	102.73	173.92	288.35	405.74	538.24	715.89	902.96	1154.3	1434	1603.7	1999	2322.1	2316.2	3201	2994.4	3251.7	3653.4	3696.3	4073.2	4422.2	4632.3	4850.6	4994.3	5380	5467.5	5561.7	5887.4	6145.6	6291.3	6399.5	6457.5	6593	6555.5
43.102	25.165	1.6939	0	0	0	0	0	0	0	0	0	0	0	0	9.3338	8.1788	19.455	34.483	67.62	87.594	118.4	138.96	187.93	258.48	319.77	387.85	572.48	531.54	684.15	805.19	998.82	1243.9	1601.2	1938.3	2344.2	2755.2	3201.2	3632.3	4068.2	4473.2	4861.2	5225.3	5741.8	5895.1	6366.2	6723.3	6840.8	7036.3	7305.7
0	2.1749	0	5.073	0	0.37274	4.0327	0	2.045	32.942	77.395	145.22	242.11	399.51	609.65	875.82	1172.6	1532.4	1847	2164.7	2536.6	2970.8	3357.5	3848.1	4371.5	4757.6	5382.4	5810.5	6450.2	7098.1	7779.4	8337.5	8939.5	9818.2	10291	10891	11649	12362	12951	13606	13590	14523	14372	14335	14438	14554	15058	15617	15218	15751
0	0	0	0	13.908	13.277	13.654	18.564	22.52	24.102	26.724	18.668	35.079	36.832	50.993	83.822	110.56	133.98	204.98	256.11	323.22	413.44	495.17	659.99	833.45	1080.1	1318.6	1609.8	1914.6	2414.2	2673.7	3192.3	3706	4394.3	5218.2	5792.6	6408.4	7140.8	7366.1	8333	8926.4	9115	9554.6	9511.7	9883.6	10143	10127	10052	10062	10318
18.187	6.7329	0	6.7163	3.6802	0	0	0	0	0	0	0	9.5889	12.175	48.945	124.16	232.11	385.72	653.17	910.33	1227.1	1648.9	2132.4	2631.8	3254.4	4299.1	4807.8	5411.1	6596.6	7116.3	8066.3	7780.2	8438.7	9130.9	9401.9	9921.6	10573	10766	11407	11537	11702	12038	12402	12579	13218	13167	13056	13133	13192	13517
0	0	0	0	9.3731	3.2941	5.4652	7.7216	8.0271	6.3919	9.7564	20.73	31.776	48.566	78.396	95.435	120.95	167.02	173.56	221.3	261.18	317.99	355.97	423.71	486.83	560.09	635.61	813.03	950.09	1057.6	1236.3	1375.3	1564.3	1695.9	1917.8	2071.3	2218.1	2436.5	2633.5	2689.3	2755	2797.5	2925.8	2951.6	3130.4	3100.6	3144.9	3229.2	3198.7	3218.4
0	0	0	10.82	23.808	34.556	45.805	55.437	58.243	72.666	75.6	84.289	113.8	159.61	207.29	311.86	425.64	567.36	935.31	975.66	1442	1686.1	1876.9	2155.8	2456.3	2656.1	2874.2	3103.3	3517.8	3690.3	3991.1	3761	3890	4044.1	4266.7	4514.3	4769.4	5060.1	5479.8	5827.7	5918.7	6054.8	6123.5	6174.5	6299.1	6281.6	6629.6	6768.2	6732.8	6874.8
4.9513	0	0	8.345	0	0	3.981	2.9305	6.1022	26.948	53.307	88.663	129.94	202.74	337.15	494.9	658.9	781.48	856.84	1222.3	1311.8	1751.1	1717.1	1966.8	2717.8	2703.6	3014.6	3209.4	3346.6	3760.3	3782.9	4135.7	3726.4	3940.5	4210.7	4426.1	4558.6	4890.2	4912.2	5231.9	5307.9	5544.6	5645.7	5758.1	5881.5	6060	6137.8	6199.2	6223.7	6478.9
20.461	16.922	0	1.8983	0	0	0	0	0	0	0	0	0	0	0	18.79	56.091	110.89	214.5	334.89	507.15	690.33	924.17	1217.8	1477.3	1646.3	1822.6	2147.3	2442.3	2627.6	2892.9	3189.7	3563.4	3871	4148.9	4486.6	4755.3	5085.5	5410.6	5708.3	5999.1	5981.4	6396.8	6407.7	6755.4	6864.8	7120.3	7095.4	7294.4	7345.7
39.973	17.528	2.0924	0	0	0	0	0	0	0	0	0	14.144	52.266	104.31	131.59	198.52	216.3	259.47	310.61	356.01	420.55	474.2	548.47	630.72	690.53	721	787.48	845.5	908.48	956.1	1067	1064.3	1102.4	1128.7	1191.8	1258.8	1284.5	1319.5	1366.1	1432.7	1448.2	1482	1537.8	1648	1697.8	1727.4	1742.5	1762.7	1740.4
15.141	13.48	6.4753	0	0	0	0	0	0	0	0	0	0	0	0	0	0	11.54	2.5612	0	11.855	23.816	26.829	28.156	49.221	72.45	126.64	209.89	292.16	416.83	555.03	737.78	881.47	1064	1236.1	1426.3	1603.8	1697.5	1872.2	1979.9	1963.7	2074.5	2110.3	2142.5	2125.1	2113.9	2173.3	2227.4	2331.3	2337.4
0	0	0	0	3.4252	23.011	15.403	15.818	27.568	57.451	110.24	205.64	313.41	448.99	589.25	793.89	986.23	1134.6	1397.6	1704	2017.5	2321.7	2698	3049.3	3347.5	3741.6	4115.3	4458.4	4846.4	5151.1	5675.7	5938.8	5991.9	6561.4	6826.5	7256.2	7664.7	8108.9	8452.2	9059.2	8991.9	9284.7	9356.2	9524.8	9850.5	9851.5	9785.2	9803.2	9759.5	10031
18.759	7.5392	0	0	0	0	0	0	0	0	0	0	0	0	0	4.2829	18.592	57.732	97.292	147.6	228.07	260.69	294.88	389.19	582.69	683.32	897.37	1073.8	1370.5	1746.4	2070.6	2579.8	3005.4	3527.4	3714.4	4199.4	4745	4954.1	5751.5	5878.4	6264	6589.7	6615.3	6938	7291.1	7330.6	7465	7769.5	7046.8	7394
22.742	7.1861	0.09895	0	0	0	0	0	0	0	0	0	0	0	0	0	0	8.6548	20.638	20.742	14.755	32.023	22.854	110.07	179.26	309.17	447.15	602.11	827.91	1008.8	1285.2	1455.8	1729	2091.8	2253.6	2507.7	2628.2	3036.3	3248.5	3351.5	3471.9	3475.9	3643.6	3727.9	3912	4146.8	4616.7	4643	4741.6	4673.6
0	4.5829	0	6.6112	0	7.8229	0	8.4377	3.6656	3.6343	9.9442	22.687	54.354	85.468	165.85	291.24	423.1	591	866.44	1090.6	1260.8	1575.1	1881.6	2069.9	2585.4	2912.2	3126.8	3432.5	3823.5	4355.1	4543.4	4906.7	5264.1	5644.3	5949.9	6145.5	6581.1	6381.4	6473.6	6954.9	7088.9	7015.6	7233.2	7177.3	7229.7	7287	7366.5	7137.2	7139.6	7385.6
0	0	0	3.4872	11.841	20.298	13.823	1.9257	1.5512	0	0	0	10.921	6.3787	24.307	16.614	15.721	18.598	8.5712	1.8802	18.658	16.947	47.223	76.293	142.02	245.15	328.46	394.46	545.67	630.24	765.1	859.38	995.37	1164.3	1363.7	1404.8	1585.9	1595.7	1449	1541.9	1641.3	1626.4	1732.4	1776	1835.8	1784.1	1940.2	1968.4	1940.9	1953.7
13.367	9.1266	5.4217	0	0	0	0	0	0	0	8.5509	31.347	80.395	145.11	252.72	395.28	576.76	743.73	1024.8	1207	1475.1	1742.3	2053.3	2387.1	2637.3	2951.4	3222.6	3441.5	3675.1	3960.4	4098.7	4449	4781.4	4974.8	5364.9	5623.6	5760.6	5968.5	5776.2	5946	6247.5	6149.8	6484.8	6579.3	6695.8	6826.6	6869.6	6736.8	7132.2	7112.5
0	7.2332	1.5332	4.328	0	2.9966	0.10715	4.7105	15.846	14.403	25.718	33.515	63.261	107.29	174.32	254.58	389.01	535.34	682.98	852.52	1108.1	1407.7	1662.4	2017.3	2351.6	2651.3	2788.2	3114.9	3381.7	3872.6	3897.7	4312.4	4639.7	5368.4	5658.8	5972.7	6473.7	6655	7106.8	7240.3	7671.9	7814.4	8014.4	8147.8	8378.7	8681.1	8466.3	8561	8738.3	8858.2
6.8384	11.98	0	0	0	0	0	0	0	0	0	0	57.344	113.4	231.72	357.37	503.71	645.17	911.67	1064.1	1338.2	1730.1	1938.2	2249.8	2155.2	2418.1	2496.7	2792	3241	3675.6	3845.7	4315	4711.4	5182.4	5791.9	6160.7	6585.8	6958.6	7236.7	7747.6	7828.2	8023	8326.2	8612.8	8725.8	8611.8	8507.1	8738.4	8995.6	8890.5
0	0	0	3.3633	6.7561	14.494	12.565	16.153	16.862	23.241	36.102	49.752	70.695	81.173	131.08	211.71	303.12	441.2	625.54	842.37	1116.6	1354.7	1771	2280.5	2645.5	3181.5	3633.1	4141.6	4823.3	5384.6	5677.7	6524.2	6828.3	7361.2	8403.9	8569.3	9150	9526.6	10122	10411	10882	11195	11433	11654	11849	11888	12013	12235	12395	12264
7.0305	3.087	0	8.7836	0	0	0	0	0	0	9.6786	0	1.296	27.181	10.512	55.995	60.494	125.18	119.93	182.57	248.85	357.06	456.06	570.45	681.12	815.54	990.26	1073.9	1237.2	1496.9	1703	1938.8	2185	2446.6	2712.1	2973.4	3150.1	3254.8	3502.9	3614	3759.8	3921.1	4000.3	4162.3	4281.3	4304.8	4493.5	4565.1	4634.8	4768.9
0	0	0	4.7519	6.5054	10.349	11.885	15.637	20.3	20.184	26.528	34.896	66.908	102.33	149.86	193.25	267.43	357.61	520.42	633.67	873.76	1036.6	1212.4	1521.8	1714.8	1966.7	2284.1	2469.4	2889.5	3162	3456.4	3645.2	3935.7	4171.9	4466.4	4837.2	4923.5	5230.1	5482.6	5673.6	5832	6181.8	6215.2	6389.7	6428.5	6569.5	6609.3	6750.6	6696.8	6666.6
0	0	0	0.36872	8.1699	0	6.4434	5.6568	6.9429	13.193	16.121	8.4719	9.8705	19.4	35.81	62.024	101.23	150.4	193.2	270.55	325.54	414.19	525.94	623.36	790.37	917.44	1080.1	1242.1	1402.7	1624.9	1835.3	2019.9	2247.8	2565.2	2766.2	3050.1	3385.2	3673.7	3882.8	4051.8	4399.7	4626.3	4826.9	4924.6	5167.1	5379.3	5440.5	5682.4	5815.7	5856.9
0	0	0	6.8702	22.108	29.448	41.969	43.089	53.504	42.506	56.524	61.824	72.699	74.208	80.077	69.158	94.864	117.49	160.06	225.93	290.97	395.79	474.6	578.65	674.86	788.97	938.08	1062.3	1195.6	1441.8	1428.8	1499.5	1656	1795	1919.2	2034.9	2078.5	2133.8	2272.4	2355.4	2444.4	2556.5	2688	2761.3	2801.9	2754.3	2863.3	2963.5	2994.3	3058.1
0	0	1.1312	0	7.835	7.3848	10.097	10.504	10.187	14.501	19.169	18.362	28.376	39.249	47.081	51.919	50.4	74.874	96.003	136.79	189.71	243.7	322.97	385.52	525.31	588.42	652.7	867.59	923.32	1028.8	1226	1300.3	1542.5	1643.4	1792.1	1912.7	2080.1	2142.1	2379.2	2556.3	2641.3	2758.4	2964.3	3066.7	3161.1	3264.1	3420.8	3467.9	3546.3	3716.1
1.8922	0	0	0	0.16637	3.3513	14.435	0	0	0	0	25.991	29.19	11.258	11.973	13.13	58.817	76.627	125.96	223.12	393.08	553.29	794.62	1183.3	1483.1	1843.9	2405.8	2620.8	3250.8	3797.7	4172.3	4527.2	5364	5536.5	6745.5	7552.7	8188.7	8464	9598.1	10103	10213	10557	10850	11638	11763	12125	12688	12695	12871	12724
0	0	2.6171	5.2255	1.0817	11.608	4.5897	18.183	11.745	9.4461	17.963	20.33	26.278	42.265	42.608	51.841	68.949	81.14	106.05	144.22	151.93	203.63	236.46	311.44	352.5	451.27	554.1	598.68	678.3	841.49	885.63	1097.9	1186.2	1344.9	1800.3	1631.2	1877.9	2028.4	2144.3	2347.6	2486.8	2525.3	2691.3	2779.3	2869.7	3033	3042.8	3162.9	3204.2	3330.3
10.336	0	3.4496	0	0	0	6.5496	2.4	29.062	19.579	31.36	35.649	40.471	60.014	97.626	123.57	178.94	265.4	348.89	462.59	540.71	667.52	848.21	1041.6	1295.2	1672.6	1951.2	2352.3	2765.8	3132.6	3606.9	3886	4392.5	5009.5	5374.4	5742.6	6059.4	6708	7115	7203.5	7417.6	7422.4	7497.1	8215.5	7943.7	8511	8236.5	8120	8292.9	8251.4
24.334	15.417	0	0	0	0	0	0	0	0	0	0	2.0371	38.412	101.53	214.99	400.47	615.3	759.06	1028.2	1209.1	1493.7	1612.9	1904	2014.3	2330.9	2545.1	2721	2781.7	3092.5	3080	3214	3515.4	3443.5	3711.2	3870.2	3925.8	4014.3	4142.4	4357.4	4280.7	4412.3	4536.2	4537.7	4591.2	4712.8	4676.2	4562	4631.5	4717.4
21.736	8.5948	8.1921	0	0	9.3092	0	0	0	20.329	8.909	13.322	23.323	23.248	29.933	52.653	79.914	120.34	205.99	300.65	444.88	537.94	682.65	847.53	1484.1	1816.1	2194.1	2307.9	3093.1	3793	4137.8	4794.7	5278.2	5708.5	6199.1	6906.1	7465.4	7747.9	8184.2	8346.1	8754.5	8832.7	9239.9	9362.6	9388.3	9474.9	9561	9727.5	9539.2	9511.4
0	0	0	4.7248	16.633	20.068	10.229	30.64	27.746	24.191	32.017	51.562	96.341	139.62	245.83	368.07	498.08	721.81	871.66	1084.6	1399.3	1604.3	2030.5	2308	2796.5	3046.4	3357.2	3950.2	4337.3	4884.7	5349.4	5926.9	6467.5	7101.7	7804.7	8238.5	8796.3	9427.3	9846.4	10500	11012	11522	11865	12120	12642	12884	13122	13650	13929	14094
2.4426	6.2826	0	0	4.4924	0	1.5808	1.8722	0	0	8.1353	44.692	127.77	258.61	438.43	676.05	983.64	1299.4	1698.3	2044.5	2544.3	3295.1	4003	4684.8	5329.8	6052.1	6338	7132.4	8162.2	8407.5	8748.8	9841.2	9883.8	10996	11406	11958	12190	13037	13449	14066	14977	14649	15596	15481	15717	16145	16429	16390	16672	16874
0	0	0	1.447	0.99109	9.9342	7.2303	3.6117	5.5119	0	0	0	0	0	0	0	0	0	0	0	0	15.876	132.82	230.01	386.14	549.33	702.77	975.87	1248	1687.7	1985.5	2336.2	2693.6	3035.6	3587.8	3828.7	4138.7	4681.8	4980.8	5204.1	5489.2	5758.1	5817.5	6233.1	6546.7	6729.4	6146.4	6308.9	6135.1	6371.9
0	0	0.17838	0.94131	8.0122	7.8063	7.7078	31.15	46.413	54.067	88.428	144.89	210.53	281.02	358.02	493.88	616.93	676.37	844.84	1020.7	1206.2	1385.4	1573.3	1809.9	2120.4	2562.5	2761.1	3080	2798.8	4050.8	4360.1	4395.5	4023.6	4470.2	5546.6	5744.5	6228.6	6432.8	6826	7199.1	7406.9	7703.9	7775.2	8098.4	8237.8	8382.4	8615.2	8648.3	8732.5	8789
6.2208	0	0	2.6791	0	1.9095	0	0.75352	18.779	18.759	43.054	49.473	74.282	97.227	118.62	156.75	186.09	219.48	278.42	329.05	384.73	455.05	475.09	548.42	661.99	751.89	874.61	1000.8	1169	1309.9	1509.1	1683.2	1806.7	1932.2	2131	2296.4	2409.1	2539.1	2618.6	2749.7	2840.4	2877.6	2973.2	3012.8	3034.2	2973.3	3035.5	2962.1	3007.5	2953.5
19.794	2.952	0	0	2.0201	0	0	0	0	0	0	8.3464	43.665	79.697	146.44	236.56	381.45	550.69	853.74	1236.9	1636.6	2068.4	2568.6	3157.6	3748.7	4612.6	5223.3	5801.8	6421.9	7246.8	7998.6	8610.9	9403.7	10156	10646	11254	11757	11827	12666	13055	13319	13290	13347	14036	14342	14467	14642	14812	14643	14245
18.774	8.0845	5.9002	0	1.303	0	0	0	0	0	0	47.373	99.927	148.79	187.61	313.49	365.98	479.11	694.87	857.48	950.62	1139.5	1462.1	1360.4	1655.1	1962.8	2249.2	2357.9	2251.7	2932.3	3131.9	3000.1	3200.8	3156.1	3569	3620	3772.4	3946.8	4014	3964.9	4052.6	4100.8	4125.2	4308.6	4290.3	4334.4	4357.3	4391.1	4686.9	4595.4
3.3414	0	0	7.7052	4.7318	0	0	0.22992	0	1.5825	27.4	79.188	163.28	242.16	327.3	414.45	579.37	634.83	825.81	981.42	1178.3	1338.9	1581.9	1753.8	1999.3	2313.8	2583.9	2889.7	3068.5	3384.1	3872.7	4340.2	4461.1	5117.5	5454.1	5917.9	6184.6	6459.7	6973.6	7271.6	7270.9	7514.5	7632.3	7799.5	7884.2	8053.3	8061.2	8152.6	8251	8407.6
9.1203	5.4369	0	0	0	4.3059	0	0	0	20.444	40.888	83.133	132.85	204.05	229.36	296.59	365.58	436.99	524.68	629.19	692.39	814.67	885.67	1041.6	1160.5	1304.3	1523.2	1766.3	2021.6	2367.1	2683.9	2918.6	3416.8	3635.8	4122.5	4412.3	4730.9	5174.4	5333.7	5829.4	6001.1	6304.2	6610.1	6822.7	7222.1	7307.6	7206.7	7527.4	7700	7734.8
6.9902	0	10.154	1.7114	0	0	0	4.2647	9.3161	9.7514	35.38	26.993	81.016	89.303	91.884	113	137.9	150.63	177.01	190.65	228.04	267.25	299.05	332.44	384.43	406.11	487.99	522.49	540.38	615.27	634.81	758.26	879.87	1006.1	1153.2	1302.1	1474	1677.2	1833.2	1928.1	2047.4	2080.4	2178.9	2314.3	2297.1	2276	2316.5	2367.4	2410.3	2483.2
0	0	0	0.49325	5.8016	4.6407	10.927	11.693	13.517	25.285	31.218	59.074	81.458	156.79	210.72	314.59	451.72	597.8	819.76	1004.4	1412.4	1672.7	2135.4	2626.1	3239	3939	4645.3	5207.4	5794	6566.4	7344	7879.7	8340.4	9197.5	9652.2	10225	11027	11468	12087	12675	12801	13280	12852	13064	13311	13278	13511	13347	13232	13197
0	0	0	3.6493	14.964	1.6428	14.018	15.836	15.202	12.746	15.326	16.242	33.522	37.525	52.74	77.021	131.66	201.35	274.52	394.71	562.86	739.02	792.39	971.83	1300.2	1507.2	1647.7	1942.8	1995.8	2038	2466.5	2988.1	3222.9	3482	3601.2	4235.5	4489.1	5063.5	5446.5	5096.6	6363.8	6715.5	7297.7	7612.8	7357	7774.3	7776.9	7873.7	8090.7	8451.6
0	0	5.1832	3.8253	6.1695	16.544	3.0008	12.042	20.779	32.777	48.907	59.815	75	94.913	153.59	224.11	276.59	412.62	493.08	652.69	804.89	986.43	1173.1	1368.2	1592.2	1991.5	2270.6	2521.9	2790.6	3255.5	3565.3	4016.3	4444.9	4941	5390.9	5843.6	6359.4	6609.5	7025.2	7410.6	7684.2	7971.3	8329.9	8437.8	8708.3	8767.8	8977.1	9193.9	8115.7	8013.7
40.767	23.814	4.5851	0	0	0	0	0	0	0	0	2.1576	5.738	11.814	28.234	26.653	33.649	34.686	51.549	63.552	70.91	91.058	115.42	153	222.13	304.9	429.09	587.69	783.97	989.38	1185.5	1481.1	1800.5	2096.3	2453.2	2832.9	3177	3504.5	3836.7	4149.5	4436.6	4699.6	4903.6	5125.7	5228.7	5435.9	5584.2	5701.1	5820.3	5840.3
0	0	0	0	20.868	7.4611	14.394	4.9005	18.107	21.489	26.018	30.313	42.51	44.93	64.061	101.45	133.85	179.72	265.5	347.35	491.35	733.14	938.86	1280.6	1606.5	2022.9	2430.4	2837.2	3282	3723.5	4152.6	4685.7	5231.3	5781.7	6581.1	7226.3	7937.8	8128.6	8561.8	8982.7	9180.8	9492.1	9691.1	10042	9988.9	10072	10155	10387	10299	10427
0	0	0	2.8989	4.367	7.4361	8.4982	11.58	15.611	18.134	19.93	24.406	20	26.254	40.182	58.919	133.08	167.2	298	439.77	573.99	992.06	1400.9	1822.7	2276.7	2905.5	3314.7	3953.4	4506.2	5119	5912.6	6572.1	7388.4	7801.6	8509.6	9298.7	10263	10933	11157	11828	12329	12600	13071	13810	13163	12612	14012	12897	14570	14385
45.159	21.441	17.605	0	0	0	0	0	0	0	0	0	0	0	0	0	0	0	0	0	6.1068	57.1	95.699	128.32	199.68	254.88	308.77	377.88	455.95	516.63	579.95	628.2	693.64	748.17	846.09	888.91	988.67	1066.8	1114.2	1184.5	1259.8	1318.8	1392.5	1406.9	1436.8	1489	1478.6	1480.9	1598.9	1592.3
12.504	4.6423	0	2.8086	0	0	0	2.3924	36.278	66.863	141.61	232.6	345.74	513.47	707.78	883.99	1089.2	1323.5	1659	1869.1	2171.6	2402.4	2746.8	3117.7	3447	3772.2	3930.9	4284.3	4512.2	4911.4	5150.6	5522	5979.5	6267.4	6548.6	6936.7	7175.6	7428.3	7539	7578.6	7920.6	7985.7	8318.4	8506.9	8684.9	8892	8991.8	9122.2	9155.6	9255.2
0	0	0	0.54238	4.6097	17.149	17.737	9.023	26.012	12.023	0	0	0	0	3.068	11.712	30.697	27.153	47.589	42.115	58.123	98.215	142.24	167.41	246.17	299.44	347.08	415.31	534.08	722.55	908.76	1002	1258.6	1445.6	1644.6	1947.5	2174.2	2433.3	2729.5	2931.4	3235.8	3279.5	3517.4	3713.6	3777.5	3741	3847	3981.3	3895.5	4148.4
24.048	12.62	0	0	0	0	0	0	0	0	0	0	0	0.69543	0.60747	31.916	82.956	165.96	237.27	364.9	538.97	794.26	1103	1541.7	1917.3	2305.5	2771.8	3354.1	3804.9	4417.3	4873.6	5455.3	5967	6654.3	7380.3	7709.8	9219.2	10061	10538	11332	11902	12195	12588	13018	13300	13777	13822	14030	14140	14274
2.4303	3.9703	0	9.8823	0	0	0	0	3.5745	0	5.962	0	0	0	0	0	0	0	24.691	41.066	87.205	143.93	207.82	293.98	378.95	470.83	606.64	735.96	949.6	1175.1	1396.6	1638.6	2093.4	2269.1	2502.6	2749.5	2998.8	3389.9	3537.9	3741.7	3942.2	3877.8	4304.7	4324.9	4674.7	4762.5	5039.6	5193.8	5341.6	5328.4
0	0	0	0	0.59464	1.8703	9.1388	7.3801	12.716	15.977	24.304	34.417	72.608	127.71	242.98	365.57	552.56	823.35	1143.3	1538.2	2052.8	2395.9	2953.1	3501.7	3924.3	4511.8	5204	5665	6297.7	6903.1	7705.5	8230.3	8869.3	9242.9	10178	11042	11408	12161	12861	13330	13638	14256	14454	14678	15232	15418	15701	15742	15850	15661
0	0	0	5.7589	12.037	0	0	8.9984	10.36	10.678	5.5944	18.356	52.278	96.267	194.3	291.69	431.1	546.95	754.26	867.64	1123.1	1328.6	1596.9	1871.7	2222.3	2499.5	2810.1	3089.2	3372.4	3927.4	4140.5	4524.5	4881.2	5082.3	5377.1	5672.8	6015.4	6250.1	6506.6	6673.6	6817.2	7182.8	7527.6	7662.8	7745.5	7785.8	7969.1	8043.3	7992.9	8238.2
16.503	15.494	0	0	1.5213	0	0	0	0	0	0	0	0	0	25.016	64.119	114.2	204	311.93	476.67	650.32	887.73	1119.4	1321.1	1581.6	1783.2	2076.2	2329.1	2509.1	2759.9	3020.8	3292.3	3572.3	3741	4076	4266.9	4467.4	4669.4	4884.3	5013.2	5197.6	5305.2	5540.3	5644.8	5714.2	5832.2	5968	6186.9	5853.3	5945.8
0	0	1.8841	2.1086	1.1809	1.4336	6.3233	5.9556	12.051	12.382	25.301	44.91	86.959	172.98	317.44	519.49	757	1182.3	1576.6	1477	2217.5	2738.1	3000.3	3565	4104.2	4189.5	5073.4	5350.5	6300.7	6689.2	7004.2	7681.8	6568.9	6923.9	7370	7899.8	8144.5	8393	8772.4	9188.6	9484.4	9720.5	9930.4	10004	10155	10148	10438	10420	10539	10700
8.075	0	3.9073	0	1.218	1.7919	13.457	7.8857	9.5436	19.515	35.134	29.416	47.814	40.718	66.526	55.345	80.375	71.374	110.09	101.93	127.52	141.6	165.48	184.75	239.42	322.36	395.23	525.34	642.53	797.35	939.65	1096.2	1310.7	1526.2	1778.8	1995.1	2202	2443.8	2763.5	2832.4	3136.7	3203.9	3547.1	3647.9	3695.9	3836.1	3851.8	3944.8	4004.3	4052.3
0	0	0	11.226	1.7316	10.779	13.409	16.024	15.733	17.367	25.641	39.575	58.479	61.803	79.668	108.14	160.86	247.82	363.65	493.51	701.81	915.13	1185.6	1498.7	1758	2161	2527.8	2875.7	3376.9	3820.1	4188	4646.5	5196.6	5719.8	6152.7	6562.4	7105.3	7617.6	7964.3	8426	8604.6	8715	9028.8	9210.5	9658.5	9965.5	9930.8	10238	10353	10485
0	0	3.2723	1.6298	2.128	6.5503	10.273	9.7236	27.647	59.607	94.336	143.37	237.31	341	450.78	565.1	710.58	713.97	1135.1	1315.3	1617.3	1712.3	2003	2300.1	2462.1	2998.8	3508.1	3522.6	3999.1	4192.2	4811.6	5368.3	5692	6172.1	6661.6	7081.2	7702.3	8164.7	8797.2	9277.6	9583	9824	10175	10320	10578	10485	10733	11025	11063	11005
34.227	17.791	11.503	0	0	0	0	0	32.129	112.92	222.13	374.3	523.29	694.15	798	948.18	1168.1	1311.2	1447.8	1549.6	1701.2	1815.2	1908.4	1935.2	1986.4	2114.8	2247.8	2401.6	2479.9	2622.9	2744.3	2887	2998.4	3136.4	3380.5	3517.5	3830	3884.3	4031.7	4300.8	4200.6	4419.4	4497.3	4541.7	4618.1	4718.6	4876.5	4893.5	5124.8	4949.4
0	0	0	1.7421	8.6351	17.685	18.003	20.563	24.136	26.222	37.458	48.007	52.142	50.014	65.105	68.531	77.417	77.895	79.63	94.68	142.78	208.66	284.4	391.72	567.34	777.77	962.45	1155.7	1470.6	1670.9	1976.4	2358.6	2510.6	2953.8	3375	3573.1	3966.1	4250.7	4546.5	4815.9	5127.4	5476.1	5679.3	5792.3	5765.2	5900.4	6175.2	6325.7	6494.3	6513.3
0	0	0	2.9969	0	16.974	13.794	6.0671	0	1.7134	0	0	0	0	0	0	0	0	0	1.1508	32.084	21.56	102.36	165.6	314.16	451.81	586.28	761.05	1027.5	1210.1	1464.4	1694.8	2029.4	2408	2740.2	3020.3	3403.7	3652.8	4156.9	4488.5	4906	5188.2	5372.2	5740.2	5779.8	6087.3	6328.5	6356.2	6516.8	6606.1
0	0	0	0	10.574	8.8942	7.0796	16.312	25.561	24.243	24.128	27.717	36.658	34.138	26.714	47.303	61.457	93.899	119.78	171.38	212.55	280.82	355.72	452.25	552.7	635.54	736.24	840.07	982	1110.5	1221.7	1415.6	1515.4	1681.2	1865.3	2058.3	2292.2	2454.5	2625.3	2764.6	2926.4	3124.7	3199.7	3351.4	3509.8	3665.8	3725.5	3777.5	3868.7	4026.9
0	0	0	0	10.584	9.6794	12.213	4.3469	0	0	0	0	0	0	0	0	0	0	0	22.449	85.353	160.61	298.95	448.25	729.89	984.09	1217.9	1563.7	1958.2	2328.6	2977.4	3392.1	4027.2	4487.1	4969	5625.7	6054.4	6459.2	6837.3	7046.2	7489.7	7994.3	8191.5	8533.2	8839.5	8836.6	8981.1	9321.2	9391.3	9418.7
25.626	14.971	1.8737	0.84738	0	0	0	0	0	0	0	0	0	0.90069	25.444	44.672	113.19	139.75	200.57	263.87	336.2	420.92	511.78	627.92	848.79	1081.2	1252.6	1392.8	1698.2	1956	2132.7	2417.2	2716.7	3054.4	3420.4	3758.6	3868.6	3982.5	4282.3	3888.2	4738	4947.6	5096.4	5153.1	5118	5221	5279.7	5283.9	5169.9	5358.1
16.929	23.863	0	0	0	0	0	0	0	0	0	0	0	26.619	37.319	152.64	328.62	495.03	637.56	668.56	966.58	1109	1436.7	1629.6	1749	1994.9	2214.1	2378.7	2554	2629.1	2845.6	2962.3	3224.2	3370.3	3535.2	3659.3	3982	3872.8	4068.8	4160.8	4317.2	4402.3	4541.5	4604.5	4616.5	4688.1	4841.2	4829.4	4845.9	4867.1
0	0	0	11.137	0.91938	11.272	12.272	1.2678	3.0745	0	4.7251	13.548	11.691	17.367	50.877	94.133	190.25	333.42	468	665.32	878.82	1104.2	1421.7	1757.1	2106	2477.4	2923.1	3514	3934.3	4420.9	4890	5241.5	5698.3	6290.1	6750.4	7270.6	7702.5	8266	8787.2	9184.9	9541.6	9692.5	10082	10199	10495	10763	11092	11207	11286	11330
0	0	0	4.3381	4.6377	9.5234	7.4716	25.82	61.53	124.89	226.98	385.75	582.14	794.32	1038.9	1376.8	1649.8	2038.4	2463.4	2845.7	3369	3856.2	4441.7	5037.1	5583.4	6224.8	6818.1	7261.1	8088.8	8199.3	8895.5	9110.7	8665	9449.5	9990.8	11092	11821	11744	12342	12061	12551	12578	13135	13323	13364	13484	13881	13788	13641	14152
23.631	10.238	0	2.8054	0	0	0	0	0	0	0	0	0	0	0	0	0	0	0	38.215	89.707	160.19	230.79	342.25	539.59	728.43	944.25	1159	1421.9	1737.9	2080	2552.1	2892.3	3262.7	3462.9	3881.9	4343.3	4615.3	4995.4	5164.2	5386.8	5517.4	5579.9	5887.5	6127.3	6428.3	6436.5	6391.9	6575.1	6829
22.004	5.1557	0	0	0	0	5.1827	19.803	15.959	20.754	26.681	46.876	81.999	132.06	211.58	308.74	442.81	571.89	747.95	1016.9	1285	1602.4	1927.9	2320.5	2644.2	3114.5	3543.9	4083.9	4615.8	5224.2	5776.5	6365.1	6944.6	7519.4	8191.8	8941.6	9701	10374	10929	11517	11749	12419	12897	13185	13618	14275	14496	14737	15026	15035
0	0	0	0	0	2.7215	15.032	11.047	13.39	35.814	34.765	33.899	43.247	65.587	69.919	79.052	118.89	153.42	169.09	270.24	307.39	356.51	580.71	721.3	932.1	1144	1445	1724.1	2033.7	2258.7	2643.8	2830.5	3222.6	3602.9	3809	4267.5	4449	4864.7	5134.9	5408.8	5755.1	5602	6046.4	6189.3	6367.7	6385.2	6558.9	6631.8	6640.4	6530.9
0	0	4.8809	7.9353	3.9555	14.792	7.4279	18.757	21.182	17.5	29.155	40.596	39.253	43.527	67.06	100.87	152.86	218.98	347.87	472.64	659.93	847.8	1091.5	1374.6	1666.6	1987.9	2239.6	2491	2860.9	3006.6	3234.9	3616.2	3883.3	4912	5286.6	5602.8	6286.1	6587.6	6920.7	6982.6	7618.3	7945.8	8060.7	8426.7	8458.1	8083.7	8292.5	8806.7	8685	8750.4
0	0	6.2309	0	7.3858	2.5165	0	6.049	2.3849	4.8532	6.7653	14.067	21.746	12.686	25.592	39.596	37.519	57.23	84.371	119.42	128.19	167.77	218.46	282.15	366.75	453.39	443.79	570.24	690.14	722.22	792.81	923.26	1082.5	1111.3	1314.2	1395.7	1469.7	1583.3	1734.5	1781.9	1846.5	1969.5	2095.3	2109.3	2210	2283.2	2363.1	2420.1	2480.2	2503
15.357	16.61	0	0	8.6287	0	0	0	0	0	0	0	0	1.2003	45.845	80.186	156.55	235.45	354.56	457.29	575.37	817	1011.9	1265.7	1514.1	1871.8	2181.7	2538.6	2883.8	3191.5	3516.1	4128.7	4708.9	4905.1	5405.5	6075.6	6755.7	8176.7	7021.9	7404.1	8113.6	7377.1	7585.8	7832.8	7978.3	8392.8	8378.5	8331.9	8755.4	8840.3
0	0	0	14.917	16.692	17.957	14.159	26.778	28.43	31.849	34.513	33.416	52.644	63.768	89.813	106.52	160.19	161.73	217.4	219.92	293.8	330.23	391.74	490.62	593.24	670.24	775.25	928.97	1067.3	1166.1	1171.3	1353.8	1461.6	1645.6	1693.7	2024.3	2034.3	2350.7	2708.9	2975.9	3033.5	3105.5	3197.7	3347.4	3478.6	3409.7	3303.7	3034.7	3097.9	3186.4
14.942	6.0133	5.8871	6.6835	0	0	0	0	0	6.8354	24.579	89.275	169.25	266.06	368.81	507.27	721.14	900.59	1129.6	1314.8	1553.7	1817.3	2158.7	2525.3	2849.7	3145.8	3612.8	3946	3990.1	4551.5	4897.8	5217.9	5549.4	6084.2	6149.9	6761.6	7089.8	7443.1	8091.4	8366.9	8557.8	8835.1	9021.9	9048.6	9029.7	9078.6	9093.9	9113.2	9136	9143.5
17.463	6.0578	1.5813	3.6184	0	0	0	0	0	0	0	0	8.475	7.8791	25.23	56.751	138.07	239.21	386.56	625.95	958.3	1259.1	1594.5	1962	2256.9	2757.8	3171.1	3668.8	4120.7	4645.7	5028.1	5568.7	6021.4	6461.7	6972.8	7313.8	7802.7	8111.3	8200	8532.8	8885.6	9560.7	9601.3	9803.8	10011	9876.8	9926.1	9998.2	9989.9	10057
20.451	8.252	2.6013	0	0	0	0.33738	0	0	0	0	0	21.123	40.446	54.42	93.807	139.48	196.48	236.93	328.26	395.37	512.8	639.14	883.18	1053.1	1229.1	1422	1655.8	1971.6	2276.4	2676.2	3085.7	3362.4	3829.4	4046.3	4508	4783.3	5163.9	5494	5623.2	5875.3	6066.4	6295	6448.5	6700.6	6596.6	6687.2	6765.2	6749.2	6865.1
18.113	14.064	0.16394	0	0	0	0	0	0	0	0	1.7185	19.29	43.751	47.542	90.003	121.5	188.41	227.83	309.58	404.09	494.83	586.37	714.82	924.62	976.98	1061.1	1179.1	1446.2	1433	1781.9	1945.7	2076.5	2322.4	2380.9	2612	3004	3168.9	3200.3	3371.9	3450.3	3737.8	3922.7	4183	4260.4	4237.9	4474	4601.7	4547.2	4650.1
24.629	7.1168	0	0	0	0	0	0	0	0	5.5858	4.1467	10.004	0	6.4317	19.875	14.583	48.632	94.138	168.36	263.46	308.79	391.57	462.5	651.21	832.91	972.73	985.95	1098.7	1288.5	1435.6	1677.3	1799.1	1987.7	2027.7	2285.2	2430.9	2532.1	2745.3	2848	2915.3	3013.8	3053.8	3268.1	3462.6	3735.1	3651.4	3677.9	3600.3	3897.6
0	0	0	0	9.9813	1.5663	15.73	19.069	25.931	30.239	35.643	33.781	38.697	37.608	44.025	46.099	31.28	52.536	52.602	68.993	73.304	80.761	102.38	184.84	272.83	322.66	407.77	488.68	702.31	797.87	1067.4	1194	1283.7	1473.8	1684.8	1818.5	2061.9	2313.7	2465.9	2664.1	2879.4	3079.2	3292.1	3388.3	3522.9	3819.7	3961.7	4137.4	4159.2	4264.9
21.917	11.017	6.2888	0	0	0	0	0	0	0	5.148	69.693	154.83	293.61	391.62	590.46	780.37	981.34	1115.9	1406.7	1505.4	1792.3	2066.3	2427.9	2821.9	2988.6	3471.7	3900.9	4399.4	4919.3	5095.5	5278.7	6026.2	6337.1	6745.7	7116.7	7281.1	7578	7880.3	8052.7	8472.6	8270.8	8394.3	8507.5	8733.5	8707.3	8865.6	8869.7	9082.6	8891.5
32.015	11.22	4.98	0	4.5149	0	0	0	0	0	0	0	30.837	52.306	153.63	232.23	385.23	504.92	696.16	898.39	1097.5	1318.4	1474.7	1737.7	1913.1	2163.6	2284.7	2481.2	2754.7	2775	3192.7	2867.4	3273.7	3282.3	3347.7	3511.5	3628.2	3982.3	4109.2	4272.9	4665.9	4327.9	4469.5	4725.9	5146.2	4775.9	4912.9	5425.5	5561.3	5178.6
25.048	8.9777	2.3981	0	0	0	0	0	31.812	64.436	125.27	195.27	252.54	313.42	405.28	503.09	631.72	742.92	875.16	960.16	1128.7	1389.5	1588	1843.6	2153.1	2426.9	2733.3	3076.9	3459.7	3865.3	4142.9	4708.5	5220.4	5462.1	6215.2	6661.3	7179.2	7698.4	8090.5	8263.6	8843.6	8943.4	9214	9106.7	9630.2	9672.7	9797.2	9693	10041	10073
4.365	0.94899	2.5719	0	0.52938	0	0	0	7.8985	11.645	28.794	51.51	75.959	97.968	162.68	215.69	296.05	392.49	560.03	653.53	951.4	1160.7	1413.1	1817.6	1885.8	2743	3093.5	3554.5	3915.8	4438.7	4852.8	5576.5	6320.1	7103.9	7693.8	8298.8	9026.3	10039	10690	11333	11336	11572	12056	12530	12605	13088	13450	13542	13509	13662
4.4762	0	0	5.1527	0.1783	0	7.3463	6.4044	8.3098	0	0	0	0	0	0	4.9509	43.991	106.08	199.76	355.98	534.29	840.1	1064.6	1311.1	1632.4	1901.8	2106	2526.4	2857.2	3236.4	3560.3	3874.8	4368.2	4827.3	5310.8	5795.1	6226.7	6630.5	6643.6	6874.5	7317.1	7804.7	8193.8	8142.6	8467.3	8712.9	8839.3	8928.2	9031.2	9008.3
8.8297	0	0	1.6336	0	0	3.7862	0.42277	0	0	0	0	0	0	0	0	0	0	0	0	0	0	0	0	19.505	62.982	140.08	180.51	299.31	381.59	337.86	407.15	488.88	607.21	780.21	915.48	1097.1	1249.9	1371.5	1514.7	1609.8	1772.9	1854.3	1958	2024.1	2141.7	2212.7	2185.5	2227.7	2264.8
0	0	0	0	1.0797	9.0416	25.525	5.4097	17.061	11.452	12.472	37.986	44.842	102.79	128.77	169.77	203.04	270.35	339.01	431.35	538.13	685.52	835.03	1018.7	1191.9	1388.1	1578.5	1846.8	2170.6	2367.9	2636.5	2940.6	3204.8	3614.7	3882.8	4266.6	4468.9	4742.3	4725.6	4995.5	5300.5	5552.7	5640.3	5791.3	5808	6002.8	6167.1	6080.7	6108	6417
4.0806	2.8988	0	0.32523	13.625	0	0	0	20.09	39.176	73.893	184.4	316.57	501.47	753.77	1107.6	1561	1764.7	2120.5	2532.2	2957.3	3468.5	4094.2	4725.1	5133.1	5784.3	6127.5	6311.5	6685.2	7211.7	7768.9	7853.5	8199.3	8476.8	8780.9	9035.9	9051.1	9433.5	9754.2	9839.5	9929.3	10338	10724	10761	10828	10813	10950	11143	11428	11051
37.199	15.974	0.067914	0	0	0	0	0	0	0	0	0	0	0	0	0	0	0	0	0	0	0	0	0	8.3307	0	12.081	0	1.6863	11.291	0	8.414	17.352	24.985	40.989	65.44	120.98	140.83	172.73	246.51	278.93	315.38	376.54	434.96	454.06	511.93	529.43	567.7	623.96	671.85
0	0	3.1432	3.6224	0.48763	2.0307	4.4889	7.0528	6.831	10.794	18.707	9.5597	16.624	11.195	35.683	42.123	91.277	143.12	284.93	402.29	631.52	720.08	1076.6	1484.7	1658.6	2362.6	2624.2	2993.6	3886.2	4120.3	4520.6	4845.1	5300.4	5648.4	6323.8	6460.2	7171.6	7515.2	8066	8534.4	9039.1	9333.4	9749.3	9840.8	10550	10487	10987	10882	11111	11407
3.8313	0	0	20.824	6.7495	3.7834	4.0713	3.059	0	0.023671	6.9614	35.805	71.271	109.92	130.8	212.38	251.63	319.33	378.13	463.11	553.66	645.26	745.35	880.65	965.78	1042.1	1242.9	1344.4	1473.6	1670	1969.8	2157.1	2369.2	2683.7	2872.7	3411.6	3735.9	4436.1	4806.5	5064.6	5425.9	5509.2	5757.7	5661	5678.4	5352.3	5339.1	5341.8	5297.2	5391.2
0	0.38118	0	16.79	1.5598	7.8437	2.6707	10.49	1.6257	0	0	0	0	0	0	0	0	1.4025	21.051	62.491	115.04	176.01	255.92	377.49	516.17	717.18	871.2	1126.9	1430.1	1696.4	2058.3	2457.7	2845.6	3450.8	3921	4484.2	4923.8	5430.6	6044	6465.5	7036.1	7450.2	7755.1	8135.7	8363.5	8502.9	8931.3	9032.5	9172.5	9359
0	0	0	0	5.2088	10.693	15.059	13.873	24.69	38.937	42.256	54.905	71.991	99.281	126.3	161.14	218.49	286.9	369.92	436.17	521.46	615.43	789.23	903.18	1092.4	1282.7	1423.5	1721.6	1982.2	2266.9	2532.1	2872.2	3117.3	3565.3	3999.7	4352.5	4711.1	5265.4	5457.5	5778.6	6064	6477.7	6580.5	6715.5	7101	7211.6	7355.5	7622.2	7916.4	7597.6
11.485	10.559	2.6268	2.7085	6.0832	0	0	0	0	0	0	0	0	2.1236	18.107	0	47.752	64.509	60.109	57.05	73.102	95.255	108.7	121.93	173.78	200.62	248.15	306.6	344.8	436.5	500.82	666.69	800.15	908.09	960.89	1138	1275	1477.9	1570.3	1651.6	1807.7	1508.2	1549.5	1742.8	1840.6	1887.5	1951.4	1924.6	2187.2	2488.9
1.0996	0	0.25736	3.8386	1.333	0	0	0	2.6329	0	0	7.084	12.887	8.1918	46.832	79.188	118.9	142.34	220.84	266.08	316.96	394.15	484.75	602.77	698.87	833.09	869.15	1010.3	1158.3	1332.3	1491.4	1769.6	1988.2	2156.7	2305.8	2609.6	2816.9	3070.6	3227.3	3315.8	3453.8	3588.4	3624	3670.1	3722.8	3698.6	3335.5	3403.4	3403.5	3452.2
7.6374	0.82566	0	0	4.7983	3.4727	0	0	0	2.1329	7.1395	8.7093	22.198	31.513	63.127	115.42	145.34	179.06	220.96	249.41	279.4	385.09	457.73	565.25	690.65	921.58	1093.5	1330.7	1402.7	1589.7	1847.7	2270.4	2522.1	2795.1	3119.6	3432.3	3832.9	3787.4	4075.3	4276.8	4381.7	4674.9	4640.4	4802.4	4875	5097.8	5210.6	5196.3	5077.8	5262
0	0	0	5.4904	6.4146	10.708	8.8759	18.113	12.315	14.97	17.877	30.423	24.42	33.662	32.445	33.482	40.318	61.265	74.347	97.145	146.39	232.54	335.47	434.87	586.7	1052.2	1255	1362.2	1810.9	2137.8	2464	2719	2722.1	3119.1	3597.9	4025.5	4385	4862.3	5348.6	5715	6027.7	6407.8	6835.9	6909.2	7233.2	7653.2	7949.2	8184.4	8323.4	8430.7
20.45	6.9204	0.22409	0	0	0	0	0	0	0	0	0	0	0	0	0	19.197	47.853	100.79	203.4	268.26	355.26	464.71	559.43	652.57	760.22	809.2	986.92	1050.2	1165	1275.7	1347.3	1645.3	1763.9	1951	2219.3	2356.8	2553.6	2716.8	2928.6	3009.8	3205.9	3288.4	3387.5	3611.8	3729.4	3838.1	3809.1	3881.4	3882.1
0	9.6972	6.6182	2.4516	0	0	4.0293	7.9453	8.1462	0	0	0	1.1688	18.184	39.726	63.093	85.124	127.77	199.24	252.86	284.08	353.96	434.99	549.93	655.97	831.24	1080.1	1304.7	1653.3	1858.3	2069.9	2310.9	2862.7	3352.8	3751.9	4237	4623.1	5265.6	5718.1	5883.6	6313.9	6506.9	6931.3	7220.3	7753.6	7940.2	7649.9	7812	7846	7806.5
0	0	0	6.5296	15.373	32.247	0	0	0.11898	26.824	68.504	98.318	148.16	217.18	319.44	552.61	748.38	910.52	1175.8	1372.2	1810.7	2127.1	2675.2	3125.5	3613.7	4105.2	4655.1	5129.5	5936.5	6686.1	7060.2	8045.2	8397.9	8695	9741.5	10716	10770	10883	11046	11463	11662	12048	13017	12582	12522	13127	13305	13010	13057	13169
5.7712	0	0	3.9614	2.3301	4.9265	0	0	0	0	0	0	0	0	0	0	0	0	36.624	82.258	159.78	292.85	543.62	793.84	997.13	1215.6	1546.9	1872.6	2278.7	2796.9	3208.1	3653.4	4129.7	4240.3	4809.1	5179.8	5412.9	5886.6	6231.3	6532.3	6864.6	6994.2	7350.7	7335.9	7646	7785	7789.3	7791.4	8028.7	8156.2
16.628	2.3281	4.4113	1.8666	0	0	0	0	0	0	0	0	0	0	0	0	0	0	3.3228	0	7.7575	36.816	14.173	121.04	182.85	209.76	171.15	343.76	301.49	382.22	506.02	483.16	476.28	559.83	590.78	794.47	681.47	758.14	770.3	891.19	921.82	960.48	1108.1	805.96	831.03	785.87	783.37	833.79	905.78	883.03
0	0	4.8266	1.7619	5.4	6.0703	8.1778	5.0598	12.824	7.8135	18.757	18.81	14.815	20.529	11.654	15.81	22.323	38.497	67.462	105.9	143.63	174.11	243.49	336.5	423.73	476.83	599.28	677.46	811.8	987.72	1037.5	1108.5	1146.1	1348.7	1463.6	1642	1734.9	1881.6	2042.4	2244.4	2347.1	2348.8	2324.6	2355.1	2464.9	2247.8	2209.9	2393.9	2305.1	2306.8
0	0	0	5.321	3.7354	2.8994	11.749	3.0536	0	9.1794	18.122	17.472	27.387	37.37	40.903	76.676	103.16	155.44	235.34	351.61	537.58	796.48	971.41	1315.6	1561.6	1936.2	2439.5	2839.3	3225	3665	4308.6	4875.9	5410.3	6035.1	6786.5	7374.9	8205.2	8848.8	9609.4	9843.9	10487	11041	11328	11804	12171	12403	12767	13202	13210	13379
5.2134	0	0	0	10.6	1.8687	0	0	0	12.659	38.155	91.407	169.67	264.95	468.42	725.74	1006.5	1259	1657.8	1951.8	2285.2	2738.1	3215.6	3689.4	4062.4	4749.2	5400.8	5509	5949.1	6205	6686.1	7166.5	7555.8	8232.5	8582.7	9135.9	9541.1	8681.3	9085.1	9326.7	9348	9681.7	9225.3	9771.3	9891.3	10000	10051	10446	10428	10533
17.681	18.649	1.2788	0	0	0	0	0	0	0	0	0	2.7145	39.291	90.108	174.91	272.03	453.3	608.9	845.03	1038.3	1308.6	1577.3	1893.7	2276.9	2489.1	2684.5	3217.8	3492.3	3861.5	4224.9	4540.9	4895.9	5243.3	5706.7	5965	6199.7	6734.7	7066.6	7382.1	7768.1	7858.5	8305	8491.5	8480.9	8913.7	9142.6	9122.5	9318.7	9503.8
18.354	8.0288	1.8845	1.7186	0	0	0	0	0	22.851	66.447	123.31	211.44	313.03	474.15	597.99	809.05	984.62	1264.8	1586.4	1992.9	2310.9	2720.9	3157.5	3786	4106.8	4766	5421.1	6164.7	6722.3	7165.5	7801.7	8459.5	9246.9	9749.7	10856	11445	11895	10822	12872	12977	13656	13718	13333	14612	13934	14269	14775	14325	14775
23.914	3.8039	0	0	0	0	0	0	0	0	0	7.3395	20.445	25.941	39.124	59.273	89.569	101.39	114.57	138.6	164.92	187.23	190.7	183.88	205.4	231.21	267.22	316.22	345.38	446.94	553.32	694.37	861.09	1067.1	1302.2	1547.5	1823	2176.2	2479	2674.7	3057.7	3331.6	3501.9	3749.9	3888.8	4133.4	4288	4354.1	4603.4	4680.7
45.641	22.857	0	0	0	7.5074	0	2.4197	6.7778	0	1.2843	0	0	0	46.842	80.2	148.4	196.6	235.72	323.35	363.86	444.57	462.37	625.81	817.73	877.78	840.46	1045.6	1186.6	1410.5	1373.7	1445.6	1547.8	1634.9	1692.2	1809.3	1952.5	2193.9	2247.8	2480.2	2552.9	2514.3	2718.2	2888.9	2949.1	2757.3	2781.5	2938.8	3100.1	2951.2
0	0	0	4.2315	12.969	7.0632	0	0	14.787	29.026	73.65	147.92	248.54	380.25	563.93	814.56	1038	1270.5	1610.8	1910.2	2386	2700.5	3073.5	3613.9	3833.2	4502.7	5015.7	5478.3	5937.3	6382.1	6744.6	7553.7	7933.1	8364.7	8903.5	9166.6	9841.1	9982	9585.6	9726.5	9883.8	10069	10274	10275	10426	10691	10868	10967	11202	10977
0	0	0	2.6408	5.5899	13.214	19.319	26.014	17.552	30.975	18.746	37.041	35.322	51.052	55.809	67.172	93.301	138.46	181.42	241.03	296.45	375.27	455.2	526.09	615.22	690.13	749.4	834.19	942.46	1004.7	1101.6	1228.3	1351.8	1482.5	1639.9	1774.3	1880.1	2017.9	2151.3	2340.5	2377.3	2646.5	2687.8	2791.8	2829.9	3022.7	3054.6	3184.3	3236	3295.2
0	4.1054	4.9305	0.50859	0	0	2.3229	2.9484	0	0	0	0	0	2.0197	6.1708	14.955	0	19.32	32.442	70.261	98.791	154.85	219.66	298.93	413.3	484.9	588.87	691.46	878.95	1010.1	1146	1245	1358.1	1506.8	1634.4	1792.5	1859.4	2093.2	2192.7	2271.6	2368	2380.4	2591.9	2630.1	2781.3	2892.7	2900.4	3020.3	2810.5	2901.3
0	0	0	1.403	7.5032	2.5676	11.537	10.609	16.457	11.267	23.244	37.086	55.739	94.606	138.16	203.41	295.28	427.8	605	819.08	987.11	1207	1483	1776.6	2134	2771.6	2840.6	3167.5	4057.7	4251.9	4803.9	5151.4	5462.2	5709.3	6067.4	6396.3	6881.1	7362.8	7580.2	8014	8358.8	8430.8	8629	8780.3	9152.8	9068.2	9235.3	9432.7	9366.1	9534.9
0	0	7.4594	0	0.071093	7.658	0	2.577	8.4214	20.423	19.989	33.831	53.969	51.106	75.079	99.499	113.25	159.3	217.89	309.47	421.06	564.36	707.77	878.09	1129.9	1429.5	1685.8	2040.2	2424	2848.7	3228.8	3654.4	4203.8	4627.8	5126.9	5585.4	6216.1	6489.6	6947.2	7297.6	7580.1	8013.2	8055.5	8360.6	8549.9	8804.6	9267.3	9349.6	9555.7	9459.6
0	0	0.050797	2.5333	2.5434	0.54885	11.54	7.5289	10.714	25.012	24.883	33.452	71.956	111.74	163.37	249.33	348.68	476.99	667.48	858.08	1096	1358.4	1714.6	1922	2230.7	2496.6	3078.3	3473	3942.5	4336.5	4652.3	5233.9	6074.8	6529.3	7103	7786.9	8157.6	8059.9	9184.7	9377.3	9575.8	9616.7	10039	10476	10860	10637	10987	10996	11369	11093
0	0	0	0	14.69	21.854	39.931	53.964	62.8	60.127	57.071	79.948	74.51	101.18	125.38	129.62	149.98	173.98	203.22	236.35	287.83	338.52	378.15	515.98	502.88	605.65	625.31	741.7	723.15	780.17	761.05	750.59	826.25	868.3	885.9	968.59	938.6	1070.4	1104.1	1150.4	1192	1284	1308.9	1362.4	1391.3	1496.3	1587.2	1574.1	1534.4	1522.1
29.345	11.775	6.2405	0	0	0	0	0	0	0	0	0	2.4107	30.246	76.295	129.69	209.28	289.31	368.74	465.77	609.82	725.44	798.52	885.18	976.92	1104.7	1245.6	1321.7	1343.7	1512.6	1623.9	1736.1	1880.4	2035.2	2109.6	2292.9	2439.3	2569.1	2696.2	2739.4	2888.4	3018.6	3051.5	3245.2	3209.4	3261.9	3298.7	3206.5	3253.3	3336.3
24.953	0.67658	0	4.7689	0	0	0	0	0	0	0	0	11.902	22.811	62.756	85.339	131.03	184.03	219.86	267.09	279.12	308.63	331.19	404.18	422.94	515.79	550.88	654.74	808.64	932.29	1102.8	1202.1	1425.7	1593	1629.5	1855.9	1962.8	2168.1	2319.6	2381	2426	2388.6	2583.5	2703.8	2797.5	2934.3	2987.2	3023.2	3015.2	2903.8
16.51	15.23	0	0	0	0	0	0	0	0	0	0	0	3.6433	1.4437	15.11	16.196	19.044	15.241	43.587	59.652	106.17	162.91	209.44	298.03	445.97	618.74	864.78	1159.5	1552	1940.6	2354.4	2868.3	3440.9	3963	4704.7	5292.8	6099.7	6683.4	7189.6	7822	8261.1	8687.5	9179.7	9411	9840.4	10097	10493	10512	10409
0	0	0	0	9.1309	6.1533	14.875	16.195	20.101	24.322	29.713	29.107	38.022	33.083	42.178	32.414	56.723	43.241	61.896	90.249	122.5	140.18	243.42	336.36	424.35	674.73	861.65	1024.6	1300.5	1552.7	1834.7	2134.9	2426.1	2909.1	3266.4	3665.3	4135.7	4449.6	4866.3	5208.3	5481.9	5828.1	6287.8	6408.1	6864.5	6989.7	7069	7297.6	7326.7	7631.9
0.26544	0	0	0	0	3.915	5.5152	8.4104	10.645	15.759	21.462	10.285	14.89	24.564	70.443	57.676	125.79	164.89	228.63	265.87	333.16	425.08	611.47	768.61	980.72	1179	1391	1653.2	1640.4	1884.8	2305.8	2409.8	2628.6	2991.4	3255.2	3755.4	3805.1	4284.8	4387.3	5153.4	4873.8	5794	5450.9	5504.6	6253	6411.8	6678.8	6142.4	6917.4	6950.6
27.655	9.4313	0	0	0	0	0	0	0	0	0	2.5091	0	0.85575	14.238	0.76493	8.623	3.6439	24.537	49.734	92.173	146.39	207.17	270.1	357.21	388.43	479.66	542.72	638.91	719.37	749.45	826.66	906.38	930.31	989.62	1029.5	1111.9	1137	1143.4	1259.5	1244.9	1256.2	1284.4	1285.8	1298.8	1303	1259.4	1242.6	1294.1	1317.6
7.3295	5.7411	0	0	0	0.50002	0	0	2.4437	5.992	9.1539	41.762	77.543	157.79	262.35	364.2	565.02	746.79	960.09	1154.5	1403.6	1635	1828.6	2114.2	2439	2709.5	3027	3228.5	3582.2	4051.8	3927	4480.3	4532.5	5338.2	5535.9	5865.4	6246.7	6306	6746.4	7066.1	7121.9	7208.9	7206.7	7520.7	7444.8	7838.6	7646.5	7657.5	7545.6	7765.3
31.623	21.649	0	0	0	0	0	0	0	0	0	0	0	0	0	41.139	93.723	197.26	338.5	610.34	871.16	1249.2	1771.6	2374.5	2930.1	3747.5	4586	4684.7	5624.5	6526.6	7340.1	8292.8	9278.3	10201	11062	11661	12560	12834	13226	14303	14677	15181	14854	15888	16062	15963	16476	16268	16445	16690
9.424	0	0	0	0	5.7766	4.4534	0	0	0	0	0	0	0	0	0	0	2.506	88.348	171.85	282.1	446.6	679.78	968.6	1237.6	1596.7	1917.6	2307.4	2761.2	3242.6	3751.8	4080.7	4669.1	5002.1	5274.9	6083.4	6191.5	6864.8	7205.7	7598.7	7790.2	7932.9	8509.4	8728.7	9267.4	9004.7	9273.4	9339.9	9345.6	9461.4
0	0	0.28619	4.7475	0	2.1432	10.652	15.708	34.714	43.954	69.399	119.75	179.69	263.12	379.83	559.5	748.03	962.24	1257	1584.8	1888.3	2247	2672.7	3041.2	3486.7	3915.9	4244.1	4521.7	4925.4	5194.7	5624.4	5893.3	6176.9	6461.7	6810.5	7017.4	6734.7	7498.6	7883.4	8231	8181.9	7849.8	8333	8384.9	8441.6	7975.4	8148.7	8127.6	8306.9	8431.3
21.961	0	0	0.49742	0	0	0	0	0	0	0	0	0	0	0	8.6195	20.999	34.813	35.415	47.107	73.319	84.17	87.083	102.67	113.38	143.19	196.67	249.85	252.54	311.25	353.01	412.04	516.13	602.77	705.73	794.15	876.62	972.34	1079.4	974.46	1080.8	1133.1	1189.5	1233.5	1202.7	1243.4	1299.3	1294.9	1321.4	1363
0	0	0	3.3651	1.7698	5.6389	10.284	13.021	14.639	24.225	29.541	18.845	27.605	30.683	38.825	40.841	51.899	67.084	120.9	167.26	255.73	378.27	524.23	709.04	917.78	1180.1	1487.5	1860.8	2129.4	2462.9	3022.3	3279.8	3572.3	4125.9	4364.9	4690.4	5124.7	5339	5941.5	6197.8	6595.2	6638.7	7059.7	7073.8	7377	7492.7	7401.5	7680.9	7878.5	7887.9
0	0	0.45466	0	0.67206	10.49	10.568	12.581	15.054	23.111	24.012	46.735	63.159	91.723	139.92	212.15	284.9	302.51	516.87	653.15	851.53	1008.1	1252.9	1531.4	1410.2	2088.9	2525.5	2802.3	3033.2	3405.9	3841.2	3913.1	3717.9	4037.8	4167.6	4481.7	4673.5	4861.2	5118.1	5319.1	5634.3	5747.1	6016.1	6133.4	6287	6349.1	6543.6	6790.6	6773.8	6910.4
0	0	0	0	0.38606	7.914	2.1341	9.9575	24.923	60.667	111.24	202.39	350.52	531.86	730.73	964.59	1237.5	1395.1	1672.3	1818.1	1854.9	2262.3	2390	2611.4	2860.2	3096.2	3078.3	3390.5	3632	4070.9	4048.6	4559	4794.5	5297.7	5581.1	6084.7	6362.7	6503.2	6816.8	7138.1	7465.5	7736.2	7536.5	7778.1	7893.3	8130	8072.8	7716	7865.9	6324.7
7.7893	15.938	10.401	3.3329	0	0	0	0	0	0	0	0	0	0	0	0.43765	37.856	56.77	117	166.34	245.78	365.49	484.19	605.42	729.46	905.85	1128.6	1347.7	1527.4	1767.3	2051.6	2275	2576.4	2830	3090	3380.8	3624.6	3887.1	4039.5	4197.9	4267.8	4334.2	4470.3	4459	4652.6	4837.5	4714.7	4564.1	4942.7	4776.4
22.604	15.518	10.137	0	0	11.319	0	0	0	0	0	0	37.273	59.82	122.93	163.71	182.2	250.84	392.13	522.74	549.37	657.98	808.35	841.35	1118.2	1281.1	1428.3	1640.1	1834.7	2611	2425	3343.8	3631.1	3945.8	4236.6	4497.1	4828.4	5133.3	5336.6	5642.8	5596.3	5618.5	5855.9	6166.9	6301.7	6619.5	6598	6590.8	6950	6862.2
4.0819	0	0	0	0.72375	7.2925	8.3819	19.008	18.567	25.181	15.603	18.541	35.794	49.782	75.506	95.653	130.83	183.37	235.91	258.77	331.81	384.39	494.35	579.58	593.14	853.88	890.25	1030.7	1217.7	1368.5	1364.3	1662.8	1766.8	1814.4	2036.9	2169.7	2352.6	2061.3	2276.3	2576.6	2783.5	3015.3	2662.6	2964.2	3057.3	3073.6	3133.8	3195.4	3228.5	3258.2
0	0	0	0	19.023	13.056	1.4858	7.0276	3.9708	5.2152	8.2417	8.8865	14.747	27.227	53.642	90.818	126.1	207.41	292.95	428.15	546.81	719.54	907.7	1123.4	1446.7	1657	1968.4	2300.7	2652.5	2874.2	3306.8	3674.9	4131.6	4535.7	5028.8	5400.7	5729.5	6186.8	6615.7	6861.6	7044.4	7350.1	7585.6	7735.3	7917.6	8247.2	8483.9	8426.9	8707.1	8944.2
0	11.909	4.3742	6.1848	0	0	0	0	0	0	0	0	0	0	0	0	0	0	0	0	0	9.9726	38.801	83.74	195.57	261.91	300.29	395.33	462.18	516.49	603.68	621.85	757.58	939.4	1100.4	1214.4	1358.8	1448	1655.3	1842.1	2079.5	2325.2	2441	2442.4	2384.1	2624.1	2216	2337.4	2296.4	2337.4
0	0	0	0	0	5.2209	17.84	10.25	8.7434	27.715	38.082	66.91	100.76	137.53	182.34	251.5	332.82	414.88	512.96	659.35	786.48	940.04	1082.8	1236.5	1402.6	1552.7	1723.1	1929.7	2076.5	2268.1	2487.5	2722.5	2894.5	3117.4	3373.1	3657.8	3904.6	4089.6	4434.7	4547.2	4767.4	4840	5017.5	5248.5	5301.4	5452.2	5473.2	5511.9	5768.6	5669.3
8.3307	5.7848	0	0	0	0	6.3574	0	0	0	0	0	0	19.542	34.499	42.794	35.861	57.983	62.563	107.17	100.84	150.69	205.15	238.17	263.58	375.45	384.07	498.64	695.78	757.74	884.81	1197.6	1425.7	1728.7	1937.1	2173.5	2397.3	2778.6	2962.2	3248.7	3520.3	3821.3	3969.3	4113.3	4296	4549.4	4715.5	4774.4	4890.8	4869.4
0	0	0	0.79173	0.9468	8.4793	6.4505	15.664	51.933	133.6	292.36	533.06	839.57	1223.2	1646.4	2227.4	2770.6	3312.7	4119.2	4863	5565	6349.7	7073.6	7918.7	8826.3	9320.4	10194	11164	11899	12279	13278	13966	14366	15277	16157	16759	17180	18335	19100	19213	20397	20720	20994	21233	21569	22767	22805	23142	23738	24011
0	0	0	0.31565	11.082	4.9068	5.786	0.24788	13.193	16.791	18.967	18.033	10.46	15.286	18.684	25.798	38.46	57.534	71.685	148.65	171.97	284.81	358.07	530.22	606.84	833.19	1032.8	1119.9	1266.6	1362.4	1546.1	1835	2187.4	2413.1	2663.8	2837.6	3105.2	3303.7	3498.3	3601.1	3813.2	3877.6	4133.1	4176.4	4492.6	4392.5	4518.9	4597.9	4602.1	4720.8
5.5801	10.004	19.14	0	0	0	0	0	0	0	6.0586	19.024	23.443	34.363	58.085	120.53	154.57	212.61	320.03	408.71	530.74	602.12	821.76	986.98	1258.6	1468.9	1651.1	1888.2	2281.7	2500.2	2746.2	2968.6	3411.3	3798.3	4215.4	4403.2	4784.1	5215.3	5557.7	5875.8	6125.5	6314.1	6515	6489	6849	6961.4	6922.5	7073.7	7109.7	7371.5
3.5204	12.166	0	0	0	0	3.753	0	2.7867	0	0	2.5578	6.1407	13.602	10.868	42.625	93.212	144.95	260.9	407.25	607.73	830.05	1019.5	1306.4	1590.2	1890.9	2172	2456.6	2956.7	3342.7	3670.4	4018.1	4447.2	4810.6	5569	6031.5	6377.4	6797.6	6920.2	7073.4	7088.2	7499.1	7995.2	8116.9	8398.9	8552.1	8836.8	8863.2	9080.6	8904.1
0	0	0	9.3504	3.5149	9.1494	8.4598	22.568	15.178	15.068	19.973	18.607	21.343	34.056	59.505	52.174	65.141	79.898	143.89	222.36	297.2	360.01	473.37	576.1	618.45	926.6	1109.8	1379.3	1661.5	1892.3	2221	2807.1	2989	3394.3	3718.5	4079	4328.7	4771.7	5215.5	5715.7	5743.6	6244.1	6493.8	6829	7154.9	7386.3	7432.3	7463.6	7733.8	7793
44.812	16.748	0	0	0	0	0	0	0	0	0	10.463	29.654	64.376	117.98	179.87	261.04	352.99	492.78	607.59	748.03	906.98	1085.2	1233	1408.8	1577.5	1636.4	1797.6	2025.2	2146.2	2219.8	2330.3	2450.7	2698.8	2850.9	2897.9	3066.8	3138.8	3273.7	3421	3455.1	3540.8	3606.1	3667.1	3642.8	3711.9	3719.6	3728.2	3814.3	3815.1
0	0	0	7.6943	0	4.0582	14.282	12.664	6.9428	16.25	20.664	27.977	42.545	44.911	58.846	82.931	96.908	117.48	159.07	183.28	215.52	283.11	305.03	389.59	423.36	531.38	595.83	729.93	886.46	999.14	1177.5	1350.6	1578.4	1764.9	1993.1	2233	2337.9	2630.5	2950.9	3139.7	3258.6	3525.5	3542.3	3732.3	3814.2	3968.5	4261.8	4568.7	4479.3	4592
3.1898	0	3.1746	0.14798	8.1624	0	0	0	0	0	0	4.4194	42.98	48.343	150.9	247.91	417.72	569.24	763.07	968.99	1282.8	1597.8	1869	2246.7	2530.2	2904	3277.3	3485.7	3618.5	3845.4	4052.4	4597.5	4827.2	5154.2	5380	5699	5938.5	5968.9	6245.8	6380.4	6499.2	6779.6	6846.3	6969.4	7071.1	7100.5	7283.8	7549.9	7603.6	7673.2
1.6108	8.5507	0	1.089	0	0.5226	0	0	0	0	0	53.036	168.98	278.94	511.08	732.75	999.88	1266.7	1575.3	2154.3	2551.5	2765.8	3560.3	4085.6	4563.2	5138.7	5758.9	6264.4	6837.7	7530.9	7928.5	8360.8	8833.9	9711.3	10208	10633	10804	11281	11677	12207	12573	12962	12991	13446	13377	13490	13696	13785	13868	13877
0	0	0	0	5.4518	10.553	22.183	30.308	39.185	49.148	54.919	68.859	77.938	114.57	146.38	206.68	263.18	363.06	495.7	620.28	832.07	967.6	1229.7	1525	1810.8	2120.1	2302.1	2706.8	3110.6	3543.6	3986.8	4408.3	4698.7	5175.4	5501.4	5416.8	6592.3	7129.2	7849	8195.5	7993.5	8926.8	8553.1	8604.9	9794.7	9702.8	10041	10285	9584.5	9895.8
0.31131	0	0	0	11.786	8.5326	5.8299	16.467	16.68	24.127	22.881	22.887	23.291	25.482	27.052	32.325	40.738	58.731	81.524	109.12	141.45	212.43	306.39	407.15	516.89	701.29	871.96	1066.1	1286	1573.2	1848.2	2165.4	2478.8	2723.9	3094.1	3302.5	3626.4	3898	4114	4370.1	4642.9	4785.2	5035.1	5181.5	5320.9	5396.4	5630.2	5790.4	5791.6	5979
0	0	0	0	0	10.36	8.1961	17.366	0	2.2944	27.498	36.919	47.483	61.875	71.097	80.387	78.725	87.78	98.122	98.924	119.29	150.64	187.96	250	318.41	394.48	427.79	527.11	606.34	772.34	886.22	1003.1	1130.3	1308.5	1499.7	1703.9	1902.1	2174.7	2352.6	2629.2	2852.1	3073.7	3253.7	3409.7	3592	3724.6	3873.7	3909.4	3976.8	4037.4
0	0	0	0	3.3238	56.47	46.009	73.023	62.302	74.066	84.694	125.68	154.96	162.76	165.84	226.61	280.95	338.7	478.39	574.25	707.05	904.1	1072.2	1317.2	1504.2	1820.1	1987.9	1664.1	1902.7	2466.4	2897.2	3245.8	3432.6	3656.7	4014.1	4363.5	4715.9	4896.5	5087.3	5079.9	5197.2	5357.7	5401.5	5630.9	5676.4	5734.1	5947.5	6069.8	6028.6	6146.3
24.539	0	5.9729	0	0	0	12.333	0	0.27109	0	0	0	0	0	0	0	0	0	8.3569	24.365	14.676	12.313	16.914	104.16	110.75	84.18	119.84	230.57	324.64	410.04	560.82	731.91	768.69	1034	1122.2	1394.6	1563.7	1844.3	2141.9	2128.9	2279.8	2359.1	2631.2	2816.7	2918.7	3120.6	3289.2	3310.2	3555.9	3545.8
3.4384	0	0	0	5.9892	3.0958	4.8958	0	0	0	0	1.2675	2.4032	35.605	66.63	127.4	208.03	298.66	429.98	538.55	724.28	955.36	1022	1211.7	1426.8	1680.4	1833.8	1896.8	2028.1	1987.3	2158.2	2355.1	2696.5	2706.9	2366.3	2741.5	2282.8	2975.6	2990.8	2995.7	3353	3372.8	3661.6	3782.7	3863.6	4012.1	4106	3992.3	4026.8	3974
0	0	0	0	0	11.147	22.902	21.883	35.527	46.433	42.395	34.668	32.643	35.905	40.523	41.196	57.621	65.392	93.308	123.14	183.11	221.92	299.61	365.84	464.58	542.59	678	795.7	915.11	1038.2	1220.6	1380.4	1620.7	1785.5	1936.9	2146.7	2273.3	2535.4	2682.4	2724.4	2947.4	3025.2	3259.1	3321.8	3483	3575.1	3634.3	3796.8	3813.9	3910.1
0	0	0.89961	2.8017	3.5753	1.7297	0	0	0	3.0074	0	0	0	0	2.8552	40.2	115	194.76	318.02	420.46	631.11	864.01	1213.7	1542.9	1753.9	2036.5	2353.5	2575	2960.5	3321.6	3472.6	3865.5	3991.2	4114	4343.9	4426.4	4828.8	4939.7	5132.7	5270.2	5350.5	5360.2	5618	5692.6	5820.1	5739.6	5744.8	5763.3	5604	5780.4
4.8478	0	0	0	1.4801	6.7926	2.1211	10.06	9.3648	17.368	26.593	37.751	71.459	114.89	188.45	282.78	398.94	479.6	644.61	883.64	1025.2	1355.3	1536.5	1774	1938.8	2375.1	2471.2	2730.4	3321.3	3526.6	4130.6	4265.3	4197.7	4515.5	4863	4991.5	5386.9	5458.2	5811.7	5941.9	6057.7	6317.8	6763.5	6662.9	6935.6	7029.3	7012.7	6804.2	6984.9	7179.9
8.2016	1.4721	4.7839	5.9429	0	0	0	0	7.3655	3.7515	0	6.084	27.864	36.408	83.523	150.14	262.28	374.15	520.95	701.28	911.21	1102	1261.1	1519.7	1690.1	1939.1	2163.8	2504.7	2669.7	2999.3	3167.4	3424.1	3699.8	3838.9	4213.9	4487.8	4649.9	4899.5	5053	5283.8	5470	5718.2	5789.8	5834.5	6121.9	6564.1	6630.1	6545.4	6512	6644.7
28.273	7.6635	3.6527	0	0	0	0	0	0	0	0	0	0	0	0	18.647	38.084	74.55	120.36	191.69	319	470.89	579.45	789.05	1065.4	1295.9	1591.9	1862	2160.5	2519.7	2698.6	3113.6	3330.1	3776.4	4306.3	4623.6	5053.2	5273.1	5740.1	5748.5	6295.8	6187.2	6578.7	6667.1	7011	7112.6	7054.4	7259.7	7082.1	7282.3
31.757	3.9841	4.3562	17.613	0.32877	0	0	0	0	0	0	0	0	12.189	64.205	131.91	222.84	387.58	563.75	914.32	626.04	813.72	1093.2	1353.3	1591.1	1904.1	2380.3	2587.5	2574.2	3223.4	3446.4	3423.7	3560	3983.5	4088.5	4363.6	4537.7	4288.3	4964.5	5117.5	5226.5	5183.1	5432.7	5967.2	6266.1	6244.5	6416.3	6404.8	6463.3	6550.1
12.069	11.602	0	2.5748	0	0	0	0	0	0	0	0	0	22.2	54.809	141.46	227.95	363.47	534.16	717.8	1022.9	1356.9	1739.5	2264.6	2657.5	3172.8	3873.3	4474.1	5059.6	5704.1	6537.4	7129	8041.2	8886.7	9070.5	10010	10795	11222	11900	12949	13222	13729	14102	14282	14587	14686	15069	14963	15351	15460
0	0	0	0	42.2	71.611	80.267	93.324	128.36	143.96	143.28	151.12	193.87	202.9	252.8	280.49	350.59	392.14	474.47	544.26	621.37	716.83	853.81	990.19	1136.9	1295.7	1483	1695.1	2014.2	2308.1	2568.3	2981.5	3276	3624.7	4052.1	4425.6	4903.2	5172	5680.8	6065.7	6330.6	6642.4	6973.3	7176.1	7526.3	7781.2	7678	8239.9	8446.8	8974.6
12.051	0	0	1.4767	2.0709	2.0022	0	22	33.445	56.156	96.869	141.22	197.48	272.43	350.89	447	517.07	610.06	770.66	869.27	1022.3	1197.5	1351.6	1544.5	1723.1	1875	1850.7	1932	1980.1	2183.1	2405.6	2762.7	2957.6	3182.4	3514.2	3661.6	3721.2	3576	3731.3	3796.8	3856.6	4005	4081.9	4005.4	3856.9	3835.6	3911.6	4085.2	4127.2	4123
0	0	2.6146	1.3066	1.0145	2.355	5.7159	3.8633	4.753	14.267	7.6212	9.893	12.722	13.788	26.825	20.788	6.3479	20.482	21.974	29.63	39.318	41.983	66.789	86.882	99.447	126.95	124.54	160.11	180.41	233.94	295.1	362.92	422.68	508.03	629.37	742.36	815.08	915.22	1031.8	1164.3	1193.4	1322.8	1452.1	1523	1809.6	1797.9	1995.8	2093.9	2004.2	2312.1
23.067	17.122	0	0	6.8522	0	0	0	0	0	0	0	0	0	0	0	0	0	0	0	34.875	96.017	241.18	379.57	616.73	756.89	1014.1	1274.7	1623.7	1911.7	2158.7	2424.3	2750.6	3033.3	3410.3	3725.3	4031.5	4248.2	4143.6	4463.6	4662.3	4685	5013.5	5095.5	5341.6	5248.4	5224.7	5109.7	5353.2	5518.1
20.206	0.1704	1.5211	0	0	0	0	0	0	0	0	0	0	0	0	0	5.779	41.913	67.991	124.83	180.65	236.56	305.58	448.98	576.82	775.44	966.57	1196.4	1402.4	1609.2	1826.1	2091.2	2428.4	2721	3068.2	3392.7	3728.5	4135	4533.1	4791.5	5224	5561	5804.5	6179.8	6367.4	6386.3	6701.7	6745.6	6367.9	6507.4
0	0	2.0353	4.2964	0	9.2819	4.2443	0	0	0	0	2.6103	10.859	10.419	16.709	13.176	31.378	53.628	77.512	136.01	194.49	254.7	357.41	474.32	575.29	718.15	899.05	1095.7	1262.6	1499.4	1782.8	1957.9	2269.4	2565.3	2854.1	3157	3468.3	3776.3	4078	4316.5	4514.9	4790	4996	5206.4	5295.5	5433.7	5629.1	5603.1	5751.7	5816.6
0	0	0	7.6859	9.185	8.3614	5.4188	11.53	7.07	14.646	23.255	27.351	38.896	49.731	53.454	69.991	82.881	88.232	135.3	215.73	251.49	394.94	615.77	831.71	1084	1409.9	1816.2	2247.4	2814.2	3589.6	4092.1	4844.6	5366.3	5936.3	6323.4	7306.7	7721.9	8453.9	9489.1	10158	10656	10762	10692	11292	11470	11710	11971	12091	12182	12584
0	0	0	0	12.597	8.915	21.941	36.907	50.26	63.043	75.87	91.397	97.899	126.34	134.44	160.33	166.59	217.54	254.96	328.55	406.88	541.87	706.05	878.06	1087	1280.7	1526.9	1791.3	2125.6	2396.7	2740.7	3013.5	3426.5	3821.1	4243.4	4568.5	4882.8	5248.8	5582.1	5909.9	6165.1	6421.8	6584	6797.8	6992.5	7138	7286	7236.7	7392.2	7637.5
0	0	0	1.574	12.453	16.365	20.01	22.941	41.059	62.289	71.69	76.15	92.881	116.48	137.06	176.94	250.08	346.11	448.32	580.32	750.02	903.69	1203.1	1448.3	1697.2	2089.2	2484	2919.1	3394.8	3849.1	4091.7	4816.2	5363.6	5957.5	6620.5	7155.9	7653.3	8384.7	8848.6	9326.8	9779.3	9985.3	10306	10577	10782	11122	11195	11661	11448	11658
0	0	0	0	18.564	7.7234	8.1602	11.382	45.111	114.7	217.51	326.28	512.77	782.75	945.97	1101.1	1496.4	1852.7	2200.1	2642.8	3501.3	3559.7	4102.6	4645.9	5153.2	5557.8	6729.5	6377.2	7747	8009.5	9063.7	8675.4	10415	10705	11637	12063	12026	12912	13196	13858	13585	13705	13747	13915	14990	14777	14180	14666	14605	15242
0	0	0	0	4.9983	4.4034	18.95	10.088	16.031	29.715	26.453	15.797	21.365	16.055	14.528	9.4707	1.3329	20.385	41.369	129.04	180.57	320.08	448.58	644.54	853.92	1167.2	1442.1	1725.7	1972.8	2217.4	2442	2664.9	2879	3107.2	3217.2	3448.1	3536.4	3732.9	3806.6	3881.6	4124.3	4089.1	4338.3	4672.8	4664.6	4722.5	4521	4586.9	4498.3	4452.5
0	0	1.7408	2.8243	3.0081	9.7369	12.37	21.322	23.296	33.855	25.305	44.374	37.697	51.493	52.275	54.803	70.911	85.123	111.67	89.455	118.54	139.66	163.34	179.09	187.76	222.66	248.61	299.08	331.13	359.29	437.75	438.69	505.87	597.7	701.2	765.26	851.67	932.97	1042.9	1159.4	1221.9	1344	1418.3	1533.8	1557	1674.6	1767.1	1835.4	1890.5	1949.2
2.5895	1.0029	0	0	0	5.0022	14.878	5.3566	7.3794	9.4902	16.959	23.916	37.415	48.063	50.596	64.664	67.231	99.916	112.63	126.18	152.06	194.8	223.01	314.31	395.75	484.41	577.37	638.22	750.29	889.13	1105.5	1163.3	1305.1	1319.9	1421.1	1521.5	1578.7	1673.8	1642.3	1694.5	1706.5	1789.1	1912.7	1980.6	2007.3	2051.2	2083.7	2113.9	2074.2	2099.7
44.269	20.418	0	0	0	0	0	0	0	0	0	0	0	0	0	0	0	20.262	55.306	100.44	133.13	205.54	294.69	412.84	548.98	713.15	938.74	1196.8	1505	1840.2	2114.5	2540.2	2884.5	3262.9	3681.7	4114	4716.3	5179.3	5460.6	5904.7	6282.1	6489.4	6953.4	7036.5	7256.5	7570.9	7647.3	7864.2	8048.8	8031.2
8.1319	0.46432	0	0	1.1382	0	1.6928	1.1775	7.3711	14.487	42.985	94.305	160.68	258.33	374	602.95	603.32	703.23	879.59	1004.1	1156.8	1361.8	1551.8	1693.2	1912.9	1980	2197	2496.3	2779.3	2924.8	3181.3	3274.9	3718.8	3994.4	4349.3	4512.1	4652.4	5169.8	5464.8	5428.4	5744	5756.9	5955.3	6071.2	6225.9	6319.9	6290	6215.1	6554	6422.3
22.888	16.589	0	0	0	0	0	0	0	0	0	0	10.048	13.721	44.114	59.498	97.551	173.16	225.97	295.63	316.55	392.67	449.64	538.68	646.46	758.41	820.75	846.8	976.61	1048	1195	1224.5	1283.6	1251	1359.5	1457.7	1653.7	1831.8	1967.2	2042.3	2176	2370	2444.2	2546.9	2609.5	2579.4	2410.1	2498.1	2429.5	2586.2
26.058	10.437	0	0	0	0	0	0	0	0	0	0	0	0	19.514	34.069	86.152	140.29	253.78	410.04	710.65	903.53	1069.5	1400.3	1804.4	2344.5	2857.4	3452.6	3978.1	4726.9	5366	5806.9	6720.4	7374.2	8074.1	8494.9	9377.6	10190	10607	11187	11661	12238	12746	13058	13376	13678	14099	13633	14017	13913
1.2083	2.012	0	8.8798	0	5.4338	0	0	0.78024	13.122	29.324	37.803	57.341	80.953	143	227.84	318.72	406.92	513.87	646.36	781.71	932.79	1103.4	1224.5	1366	1577.2	1701.4	1845.9	1959.3	2095.7	2155.7	2392.2	2597.8	2804.1	3146.9	3378.7	3624	3890.3	4125.2	4410.4	4621.7	4924.5	5073.7	5399.5	5606.8	5910.4	6049.5	6185.6	6440.5	6538.3
17.15	7.6548	0	1.0675	4.4676	0	0	0	0	0	0	0	0	0	0	0	2.2033	32.57	59.773	106.62	145.88	223.33	239.65	323.5	480.35	563.29	705.83	923.03	1044.5	1186.3	1475.7	1660	1852.8	2051.7	2310.1	2560.2	2913.3	3171	3481.1	3657.9	3917.8	4080.3	4185.4	4431	4546.9	4744.3	4747.7	4834.1	4974.3	5073.2
0	0	2.7102	0.25765	5.7504	3.3893	1.478	15.29	17.088	18.853	24.536	29.796	51.719	62.037	97.536	139.25	174.61	251.99	370.76	444.6	623.36	748.7	913.92	1168.2	1456.8	1747.5	2047.6	2396.6	2827.3	3132	3588.9	4133.8	4515.4	4906.8	5643.3	6076.4	6638.6	6974.4	7547.4	8054.5	8353	8904.1	9463	9656.6	10056	10719	10923	10990	11131	11780
0	0	0	1.0235	0	3.9478	10.457	22.098	16.323	31.815	32.437	56.351	91.17	128.08	217.33	295.57	440.76	590.48	766.83	887.77	1148.4	1471.9	1703.1	1978.4	2322.4	2787.5	3399.2	3868.7	4242.8	4971.6	5460.3	5768.1	6232.2	6179.3	7931.9	6958.7	7477.5	7811.8	8474.6	8722.8	9807.5	9337.7	9527.6	9844.8	10031	9978.6	10292	10279	10402	10565
15.476	0	12.401	0	0	0	0	0	0	0	0	2.5603	23.65	43.77	107.34	188.06	330.34	490.43	681.41	965.57	1230.4	1574.9	1908.9	2269.2	2636.1	3052.7	3507.4	3930.5	4387.1	4823.5	5049.7	5454.1	5945.2	6378.8	6932.1	7406.2	7671.4	8223	8389.6	8967	9120.9	9383.5	9802.2	10256	10427	10685	10754	10688	10792	10593
0	0	0	12.706	2.9587	0	6.3762	8.7428	16.803	7.4283	9.9901	18.84	19.662	24.446	51.18	68.791	102.91	146.99	222.08	291.5	383.21	471.55	635.44	775.83	915.89	1151.6	1320.2	1594.3	1799.9	2196	2325	2690.8	3055.3	3447	3813.7	4123	4523.5	4983	5334.6	5760.1	6053.9	6423.7	6914.4	7313.5	7525.9	7821.1	8067.1	8337.4	8716.6	8902.8
13.479	13.684	8.5756	4.5162	0.14019	10.838	0	0	0	0	0	0	0	0	0	0	0	22.731	161.39	346.49	536.05	847.68	1023	1292.6	1556.1	1739.8	1831.8	2104.3	2601.2	2933.3	3300.2	3308.6	3840.7	4139.8	4416.5	4696.1	4916.2	5332.6	5577.9	5829	5938.2	6174.9	6394.1	6531.8	6670.9	6831.4	6856.6	6952.9	7196	7295.4
33.625	10.114	0	0	0	0	0	0	3.6852	21.38	46.748	92.434	162.04	237.8	307.33	421.87	555.59	716.79	911.36	1264.6	1538.4	1829.6	2309.3	2591.9	3163.6	3562.6	4114.2	4519.1	5105.7	5333.4	5799.4	6284.4	6591.6	6804.8	6753.2	7170.7	7413.2	7432.4	7480.1	7843.7	8043.2	8061.4	8030	8238.8	8289.5	8539.6	8753.5	8611.5	8447.9	8667.2
19.998	0	0	0	0.38372	3.6639	0	0	0	0	0	3.7874	5.9313	0	0	0	0	12.204	37.823	71.938	127.28	223.19	276.61	397.08	517.44	673.88	821.08	955.07	1089	1195.4	1362.3	1484.2	1625	1646.5	1743.6	1832.9	1907.1	1970.8	2140.5	2280.2	2363.8	2378.5	2337.1	2371.6	2402.4	2376.4	2407.3	2432.2	2432.1	2538.7
19.722	21.014	0	11.526	0	0	0	0	2.9672	15.569	41.329	84.553	139.11	201.09	242.39	351.17	349.28	428.07	480.63	578.37	660.58	733.26	831.49	880.57	1006	1140.1	1236	1311.5	1396.1	1516.6	1594.7	1699.7	1847.5	1956.2	2084	2118	2164.5	2258.3	2353.4	2367.6	2415.7	2472.9	2547.1	2657.7	2715	2768.3	2805.3	2889.2	2926.3	3059.4
18.303	0	0	4.3704	0	0	0	0	0	0	0	0	0	0	0	0	0	26.245	70.215	160.61	253.93	398.84	533.26	751.61	1044.5	1401.7	1714.2	2021.4	2392.3	2754.1	3174.7	3684.1	4227.9	4777.1	5013.1	5479.6	5853.2	6101.7	6407.4	6637.9	6851.5	7249.6	7221.1	7482.7	7763.2	7950.6	8024.5	7993.8	8052	8204.8
22.161	11.416	0.84744	0.043071	0	0	0	0	0	0	0.39463	5.7629	47.458	124.54	231.04	372.42	537.19	747.17	895.59	997.7	1212.6	1581.6	1717.3	1868.3	2129.3	2269.2	2388.7	2518.5	2583.4	2826.1	2914.1	3056.1	3401.8	3573.8	3730.7	3808	3894.2	4102.4	4204.1	4241.7	4318.3	4472.8	4589.9	4631.2	4600.5	4692	4695.4	4698.4	4725.2	4711.3
25.132	6.2625	0	0.18435	0	0	0	0	0	0	0	1.751	20.642	12.041	50.055	66.208	146.51	267.92	468.82	703.63	1004.3	1245.3	1714.4	2112.6	2819.3	3400.8	3864.2	4566.9	5272.7	6043.1	6849.2	7714.4	8328.5	8916.2	9873.2	10446	11210	11525	12079	12630	13021	13383	13590	13974	14282	14141	14102	14162	14057	14387
9.911	0	0	13.483	8.8196	0	0	0	1.5245	0	6.3799	4.4073	0	0	19.856	13.027	25.732	90.045	179.46	286.07	463.99	664.77	869.02	1042.5	1329.6	1552.2	1973	2388.5	2730	3232.7	3690.4	3937.5	4054.4	4862.1	4949.5	5515.5	6125.9	6015.3	6521.9	6749.2	6885	7250.2	7418	7366.5	6974.1	8027.9	8162.2	7998.5	8126.7	8090.4
9.7667	5.0543	0	0	0	0	5.5257	0	0.040625	0	0	0	0	0	0	0	0	0	6.1788	30.229	50.596	321.65	279.48	316.99	405.06	664.14	762.37	961.15	1239.2	1642.9	1827.4	2251.5	2709.6	3069.8	3751.2	3951.9	4347.5	5626.3	5211	6193.3	6303.7	7446.9	8135.5	8241.5	8516.2	8608.4	8946.2	9140.7	9459.8	9393.9
28.386	4.1532	0	0	0	0	0	0	0	7.7837	47.874	147.32	287.29	508.58	797.58	1147.9	1653.5	2259.4	2828	3434.6	4451.3	5220.1	6046.1	6844	7822.7	9126.7	10087	10167	11173	12037	14016	14583	15663	17056	18676	19891	20257	21357	22120	23849	24152	24767	24973	25513	26230	25862	25813	26379	25395	26192
0	0	4.0804	2.638	0	5.0992	4.4366	13.111	7.4261	31.304	76.624	171.35	310.72	549.72	815.07	1132.8	1551.3	2017.6	2593.4	2985.9	3645.1	4200.7	4853.1	5678.8	6259	7027.2	7795	8704.6	9327.5	10252	10631	9593	12031	12631	13354	11854	11719	13102	13603	13810	15180	14705	15192	15359	14584	15985	15816	15832	17126	17275
30.824	14.601	1.9781	0	0	0	0	0	0	0	0	0	0	0	0	0	33.476	94.729	192.91	336.79	506.2	766.21	1046.5	1335.5	1776.3	2250.3	2783.6	3461.5	4298.7	5306	6086.7	6753	7601.6	8331.2	9329	10090	11148	12126	12860	13975	14514	14952	15430	16302	16873	17611	17710	18039	18162	18520
0	0	0	0.80398	9.4826	3.7436	9.1274	4.5353	24.344	32.434	47.081	80.011	98.707	131.25	191.78	240.84	283.89	352.66	443.33	521.81	633.81	700.92	761.88	868.67	952.51	976.8	1072.3	1160.4	1157.2	1275.6	1316	1414.1	1559.9	1718.8	1815.6	2072.4	2059.7	2148.2	2266.8	2309.8	2478.3	2525	2687.3	2800.2	2815.2	2928.9	3068.7	3097.1	3200.3	3144.9
17.328	0	0	0	0	4.1121	4.8494	21.976	31.585	51.651	62.093	83.658	99.438	113.23	144.34	147.32	199.65	217.56	251.07	266.13	280.77	318.2	356.25	347.43	362.79	389.69	383.96	419.94	395.76	431.02	478.68	531.55	592.82	705.65	848.94	1025.5	1172.4	1312.7	1456.6	1600.5	1838.3	1981.8	2066.2	2197.1	2295	2439.9	2430.7	2503.8	2623.2	2704.3
1.5208	0	0	3.1687	0	8.1915	5.3955	9.8146	10.531	15.886	23.823	27.473	32.353	41.614	64.843	71.088	97.551	120.33	144.16	156.82	221.56	283.22	370.35	445.52	530.9	622.02	707.37	867.45	966.21	948.65	1087.8	1221.1	1368.4	1582.8	1776.7	1949.1	2107.5	2168.5	2355.1	2506.2	2642.7	2698.7	2900.5	3005.1	3061	3191.5	3292	3418.8	3399.6	3513.6
0	0	0	0.77977	6.4488	17.531	20.675	27.804	21.253	32.239	41.877	46.394	66.475	78.154	120.32	147.52	174.98	216.3	251.07	300.26	376.7	501.64	572.12	715.61	890.51	1102.7	1423.4	1547.7	1963.5	2207.5	2777.7	2875.4	3225	3623.9	4141.3	4371.7	4787.6	5044.2	5373.1	5594.1	5862.2	6113.8	6312.6	6479	6511.1	6633.7	6820.3	6912.1	6904.4	6919.7
4.0412	3.2549	0	1.2021	5.1314	0	4.061	0	11.634	55.899	188.65	430.6	775.85	1174.6	1765.7	2324.2	3082.3	3873.4	4603.2	5472.8	6468.6	7246.1	8106.3	8982.6	10258	11305	12250	13047	14104	15085	15624	16112	17269	18059	19032	19872	20655	21885	22564	22547	22913	23291	23323	24126	24254	24247	24848	24517	24853	25075
0	0	0	0	5.6961	8.2495	15.7	30.417	22.687	27.802	31.437	45.463	42.026	48.202	45.426	56.495	68.315	106.5	126.62	207.89	312.3	407.53	533.85	720.18	908.37	1101	1435.2	1641.3	1927.6	2172.6	2425.6	2530	2699.5	3046	3306.9	3534.2	3908	4325.6	4641	5120.2	5147.1	5420.1	5264	5673.7	5743.9	5624.8	5860.2	5803.2	5759.4	5855.8
0	0	5.8958	0	3.513	5.6448	3.0633	6.4264	0	0	4.2523	1.4718	14.805	15.34	15.348	33.863	46.089	86.658	158.93	263.42	359.54	491.04	632.98	872.82	1067	1311.3	1579.8	1874.8	2291	2591	3002.2	3574.2	4120	4825.7	5287.1	5701.3	6038.5	6773.8	7187.9	7558.6	8026.8	8537	8855.9	9340	9564.1	10191	10471	10766	11146	10973
0	0	2.517	0	0	4.7061	10.847	28.605	18.648	22.598	28.075	35.006	37.883	44.074	41.217	57.286	81.122	118.13	195.14	320.12	397.83	518.46	668.97	744.8	820.57	1038.9	1233.5	1230.8	1345.7	1682.6	1911.7	1917.8	1933.2	2075	2288.5	2503.9	2672.1	3042.6	3339.8	3727.9	3842.2	3993.3	3986.1	4138.2	4324.4	4198	4444.5	4566.2	4443.7	4532.3
0	2.9129	1.8367	0	0	0	0	0	3.0839	5.4337	16.971	30.994	76.487	77.818	119.47	161.63	192.89	220.06	262.76	273.76	295.1	331.88	342.44	378.29	409.35	449.78	466.21	530.83	613.44	676.73	841.54	845.63	991.11	1115.1	1193.2	1345.4	1454.7	1609.7	1674.1	1892.1	2007.5	2053.7	2129.9	2001.1	2104.7	2188.9	2234.4	2280.8	2332.3	2338.5
0	0	0	6.4894	11.978	5.5595	0	7.9077	0	0	0	0	0	0	15.95	93.96	183.73	282.93	444.36	622	811.79	1024.1	1285.2	1504	1752.3	2029.8	2305.4	2524.7	2778.1	3073.6	3236.6	3711.2	3992.8	4521.4	5167.9	5841.3	6456.6	6733.6	7334.5	7792.7	8179.5	8636.3	8804.4	8988.9	9378.8	9757.3	10009	10255	10326	10684
0	0	0	2.7714	5.4294	3.7678	7.6524	1.2235	5.633	7.0775	5.7799	21.044	32.9	41.943	72.771	110.94	180.27	246.66	341.13	462.52	616.08	837.39	1044.6	1355	1671.6	1699.5	2629.2	2500.5	2849.6	3536	4147.8	4889.4	5403.6	6947.8	7764.8	8570.6	8354.8	9456	10395	10314	10940	11327	11766	12008	12178	12464	12457	12318	12666	12778
35.26	12.54	1.557	0	0	0	0	0	0	0	0	0	0	20.177	47.812	95.787	150.17	206.53	250.99	332.04	404.27	477.62	523.1	574	630.59	709.14	802.09	944.35	1010.1	1153	1283	1451.3	1639.5	1776.1	2039	2218.2	2477.4	2698.5	2894.1	3078.6	3289.8	3588.4	3691.7	3881.2	4022.1	4116.8	4157.7	4296.7	4396.1	4496.9
0	0.5174	0	0	1.0818	0.81142	6.7206	12.615	19.956	17.879	23.31	37.038	74.092	114.25	204.91	263.1	367	470.67	611.15	654.09	661.16	744.84	834.81	990.38	977.1	1156.8	1304.4	1353.1	1307.7	1584.7	1742.8	1800.9	1990.1	2115.9	2483.5	2440.5	2684.7	2728.3	2940.9	3179.9	3352.1	3612.3	3680.8	3894	4033.4	4101.8	4244.6	4398	4422.6	4560.1
0	0	0	2.0435	52.957	74.259	23.489	141.13	123.65	48.723	143.09	69.534	159	167.5	276.07	333.79	469.59	615.61	828.59	1064.7	1424.7	1779.3	2151.4	2606.8	3093.2	3684.4	4202.4	4805.2	5392	5997.4	6868.8	7394	8124	8856.5	9388.3	10047	10500	11163	11140	11464	11821	11956	12232	12786	12839	13129	13280	13487	13733	13987
5.5643	1.7964	0	4.8964	3.8486	0	1.2559	4.0758	6.4581	0	0	0	0	0	0	1.7482	62.232	156.8	222.8	438.06	609.1	867.88	1120.6	1467.1	1847.1	2250.3	2559	3080.4	3495.5	3829.9	4283.4	4692.4	5512.8	6102.8	6473.3	7139.1	7480.7	7789.1	8161	8666.2	9260.1	9337.8	9709.2	9939.7	10145	10355	10343	10643	10856	10528
6.7484	0	0	1.8885	2.2496	0	0	0	3.5476	14.851	8.2059	11.829	6.5176	16.27	29.742	64.184	96.703	133.78	172.73	233.65	298.7	348.17	425.15	522.25	609.28	750.48	861.91	917.83	1052.7	1178	1296.5	1366.6	1449.1	1590.5	1739.8	1823.8	1950.7	2087.9	2243	2393.6	2613.2	2788.8	3050.8	3148.5	3160	2969.2	2987.8	3072.8	3006.5	3084.3
0	0	2.0481	0	4.089	6.7632	5.347	8.4518	9.1173	10.736	18.972	17.655	53.435	64.324	117.95	191.48	225.92	306.43	477.28	637.47	831.91	991.85	1266.2	1672.7	1841.6	2225	2582	3014	3430	3874.1	4350.1	5112.2	5301.4	5912	6543.1	6998.4	7957.5	8247	8489.1	9132.8	9457.8	10036	10453	10218	10559	10663	10917	11249	11334	10563
37.272	25.279	0	0	0	0	0	0	0	0	0	0	3.2231	4.7121	39.119	63.363	94.28	121.95	193.33	230.18	275.22	326.24	389.62	481.07	536.52	597.17	637.81	705.14	770.65	849.94	925.08	1084.4	1155.2	1248.4	1408.4	1502.9	1672.7	1744.8	1887.4	2020.9	2104.2	2141	2281.4	2402.3	2409.1	2475.8	2315.3	2337.8	2430.6	2448.7
4.3794	0	0	6.2747	6.4004	0	0	0	8.8404	1.8116	6.6552	0	0	11.766	30.346	57.538	91.567	143.65	201.99	306.45	402.99	534.17	707.51	828.04	1025.1	1210.4	1398.5	1585.9	1800.8	2019.1	2165.1	2336.2	2610.2	2691.5	2982.8	3176	3261.7	3510.5	3610.4	3738	3851.7	4026.7	4068.4	4150.6	4324.7	4164.5	4274.5	4235.3	4311.3	4285.6
23.945	1.56	1.6497	0	0	0	0	0	0	6.5329	25.859	29.771	62.147	101.43	164.32	226.51	330.96	415.85	575.11	655	855.11	941.78	1227.6	1401.2	1646.8	2001	2140.4	2532	2760.3	3146.4	3387.4	3709	4089.6	4404.6	4841.8	5090.9	5473.8	5755.2	6197	6483.1	6786.5	6844.8	7343.9	7363	7567.8	8045.4	8073.9	8171.1	8344.4	8307
3.0224	0	0	0.54829	18.173	0	4.2869	3.7165	5.2809	23.615	44.821	103.86	139.31	254.64	387.2	577.55	765.56	740.73	1375.9	1457.3	1718.3	1873.2	2067.8	2343.9	2663.8	2811.3	3293.5	3647.8	4013.1	4362.7	4857.6	5169.1	5677.2	5971.4	6254.6	6773.2	7360	7559.1	8041.4	8006.9	8832.5	8968.1	9449.1	9508.2	9858.5	10035	10200	10273	10545	10650
0	0	1.843	0.55805	1.9967	5.604	7.4542	11.858	19.094	11.428	5.0411	8.7793	19.003	16.02	17.561	13.74	34.728	42.37	96.996	103.91	152.45	197.99	255.73	296.51	424.88	508.56	612.93	650.16	775.25	942.93	1082.6	1250.1	1388.4	1656.5	1866.1	2076.5	2264.2	2336.6	2524.3	2855.6	3056.3	3231.5	3241.9	3586.5	3681.7	3868.8	4026.4	4190.3	4305.9	4380.8
0	0	0	7.4315	14.767	9.7924	10.459	12.339	9.8384	22.187	15.753	20.023	28.697	54.556	57.898	73.373	90.568	129.15	194.65	241.51	368.6	451.96	644.16	759.83	980.05	1169.9	1323.8	1652.2	1824	2009.8	2336.8	2592.4	2865.7	3238.3	3490.3	3601	4132.4	4312.5	4720.7	5007.3	5295	5560.3	6015.8	5291.1	6560.2	6886.4	6859.1	7340.2	7268.1	7490.7
19.588	7.696	0	0	0	0	0	0	0	0	0	0	0	8.6615	45.078	132.29	255.72	480.3	773.78	1210.5	1685.5	2364.5	3192.7	3815.9	4816.8	5784.6	6865.4	7874.6	8805.3	10102	11620	12876	13938	15171	16407	18275	18962	20380	21566	22704	23082	23310	24016	24000	24361	24720	24992	25806	25491	26539
0	0	0	5.4377	1.9146	5.467	3.2216	0	0	0	2.3854	16.593	41.392	64.775	90.173	145.55	199.58	306.91	356.21	488.18	619.24	732.15	870.88	1027.6	1223.5	1369.8	1523.4	1743	1974.7	2172.4	2431.5	2495.6	2669.9	2869.8	2991.8	3312.1	3417.6	3602.6	3967.7	4129.4	4167.3	4215.4	4419.1	4499.9	4574.3	4650	4737.4	4701.2	4561.6	4670.9
16.734	0	0.74951	0	0	0	0	6.6254	14.88	29.27	57.856	108.47	213.4	391.64	684.37	1040.7	1538.5	1990.3	2593.7	2931.6	3747.9	4361.1	5009.9	5561.3	6566.5	7273	7866.7	8728.2	9339.5	10487	10907	11665	11959	12788	13641	13965	15176	15640	16229	16713	17235	17429	17869	18120	18443	18595	18710	18571	18643	18823
22.641	10.344	0	1.5074	0	0	0	0	0	0	0	0	4.3905	0.0084573	13.396	20.944	44.584	66.487	72.402	83.723	106.62	165.62	221.57	338.31	434.15	477.11	551.78	626.96	714.52	906.39	1152.2	1432.4	1565.1	1877.6	2067.8	2194	2442.1	2558.7	2632.5	2821	2797.3	2963.6	2883.5	2973	3090.3	3261.2	3730.1	3666.1	3805.9	3971.3
0	0	0	6.2716	12.287	13.091	8.8953	15.902	17.228	17.443	34.314	45.03	53.746	73.855	136.28	184.96	247.22	336.16	464.9	608.91	770.09	973.84	1272.6	1412.9	1738.7	1966.7	2290.2	2530.8	2922	3240.6	3233.3	3712.9	3826.4	4186.2	4295.7	4847.8	4899.3	4454.2	4933.8	5278	5005.7	5065.5	5009.9	5108.6	5230.4	5642.9	5688.4	6171	5984	6170
18.57	0.93365	10.279	2.9912	9.8677	0	0	0	0	0	0	0	0	0	0	0	30.412	13.422	86.938	179.47	287.33	346.03	505.94	932.98	1138.9	1168.1	1597.7	1601.8	1951	2688.5	2882.1	2929.3	3461.8	3562.5	3849.1	4223.8	4746.4	4830.2	4973.1	5223.6	5312.8	5706	5838.9	6223.8	6099.8	6336.5	6210.6	6243.5	6393	6337.6
0	6.5573	0.48147	0	0	8.0023	0	0	0	0	0	0	0	0	0	0	10.686	0	5.1452	19.819	33.744	51.044	75.526	124.41	175.3	272.11	389.99	553.66	680.07	884.25	1064.1	1220.9	1452.2	1630.5	1869.1	2131.7	2364.1	2482.3	2749	2873.9	3111.3	3306.9	3495.1	3685.6	3754.4	3778.3	3846.8	3894.6	3816.6	3804.5
14.019	12.887	0	0	0.2118	0	0	0	0	0	0	0	9.471	20.608	69.319	108.04	175.37	249.2	326.05	417.91	561.72	697.37	807.9	948.5	1074.3	1165.9	1245.4	1446.7	1629.6	1772.7	1907.3	2035.4	2397.6	2624.4	2815.3	3093.1	3373.9	3532.6	3705.1	3907.3	4352.1	4495.1	4689.6	4789.7	4888.5	4973.7	5193.5	5086.2	5220.5	5264.1
0	0	0	0	7.0879	6.2435	0	3.2443	7.1694	13.444	0.21871	4.8779	13.662	21.741	116.12	242.26	400.85	671.5	921.08	1188.9	1648.1	1824.7	2264.9	3077.8	3462.3	3964.9	4336.5	4963.1	5434.9	6090.7	6354.8	7196.2	6309	6604	7030.5	7465	7543.7	8053.5	8111.9	8631.4	8986.1	9081.5	9703.2	9954.2	10071	10318	10516	10738	10977	11190
0	0	0	3.5319	6.0142	17.088	17.728	31.873	32.967	28.037	27.415	0	19.795	32.132	36.033	75.619	135.73	165.24	289.67	393.86	534.38	633.38	806.6	875.88	1104	1327.7	1505.8	1658.9	1818	1989.6	2142	2038.9	2173.7	2336.2	2425.2	2551.7	2719.4	2969.6	3266.6	3551.6	3793.7	4006.7	4188.3	4375.4	4610.1	4504.2	4798.5	4985.7	5020.5	5109.7
11.044	5.1703	0	1.025	10.822	0	0	0	0	0	0	0	0	0	0	0	0	5.7819	59.294	147.71	236.67	379.58	525.89	654.1	808.45	969.93	1168.4	1376.7	1486.2	1716.1	1888.1	2098.8	2321.8	2446.9	2648.5	2852.7	3051.5	3226.4	3301.2	3406.4	3541.1	3621	3729.9	3906.6	4328	4422.5	4438.4	4422.3	4382.8	4377.8
0	0	0	0	12.165	7.6017	0	7.9526	11.398	7.8097	6.962	7.8878	2.3912	7.997	0	0.89306	0	11.42	15.741	31.562	54.141	78.613	127.91	177.6	224.4	295.59	388.83	493.37	589.37	708.56	862.24	975.41	1108.8	1253.1	1483.4	1592.2	1781.4	1938.3	2130.2	2251.2	2415	2528.3	2664.8	2728.7	2931.5	2964.5	3003.1	3086.4	3099.1	3194.6
21.03	11.314	0	0	0	0	1.8967	0	0	0	0	4.1431	18.843	57.408	70.803	130.3	170.59	270.74	325.45	423.39	345.25	367.67	366.4	421.45	492.3	637.15	633.8	707.78	853.04	1086.4	1320.5	1582.9	1787.1	2057.9	2427.1	2848.2	3292.4	3659.6	3935.5	4178.6	4418.1	4608.9	4609.3	5030.3	5095.3	5307.4	5220.4	5309.6	5083.4	5348.4
0	0	0	2.2622	4.9858	4.8703	13.108	14.872	22.433	31.598	50.273	79.335	134.19	198.88	297.64	418.85	570.66	787.43	980.46	1259.2	1560.7	1807.1	2139.8	2480.5	2834.9	3242.7	3707.9	4020.5	4546.6	4951.3	5281.5	5726.7	6225.8	6712.7	7313	7767.9	8217.8	8811.3	9155.5	9763.5	10269	10623	11191	11546	11910	12137	12237	12261	12641	12793
13.131	6.2647	0	0	0	6.7794	5.9316	9.7939	6.4588	8.6808	8.608	12.895	31.39	44.125	56.584	68.159	100.44	130.56	175.92	167.78	223.46	331.25	386.67	489.78	621.4	750.43	849.41	1038.3	1173.5	1365.2	1547.2	1600.9	1731.3	1920.4	2006.3	2136.5	2394.2	2501.4	2919.1	2768.4	3051.2	3091.6	3099	3164.7	3319.6	3346.2	3399	3415.3	3364.6	3364.3
0	3.3931	0	12.974	0	0	3.0247	54.043	16.869	12.006	76.686	84.792	96.008	97.515	104.57	121.34	107.96	114.1	120.08	174.79	172.54	193.44	222.59	411.85	449.71	697.46	731.92	911.91	1093	1241.5	1406	1795.2	1713.2	1852	1895	2122.5	2240.3	2363.6	2173.2	2247.5	2742.3	3409	2790.9	2988.7	3056.5	3154.9	2920.6	3407.7	3412.3	3161.7
0	1.1508	0	0	0	1.5078	13.554	6.6295	0	0	0.54199	0	1.9761	0	0	0	0	8.1559	51.94	121.59	227.2	391.15	553.6	769.24	1010.8	1221.5	1621.5	1980.8	2253.3	2709.8	3060.5	3400.4	3838.4	4255.5	4683.3	5201.7	5671.7	6173.4	6618.4	7001	7384.3	7812.6	8031.5	8359.6	8525.6	8873.8	9204.6	9230.9	9495	9721.2
0	0	0	0	4.8353	6.6729	6.6605	6.9864	8.2439	16.078	22.611	30.008	70.805	84.819	192.88	219.45	322.03	418.41	681.06	802.95	1035.2	957.87	1034	1384.4	1342.4	1474.8	1641.1	1836.9	2063.7	2183.1	2345.3	2620.7	2800.9	3145.2	3405.4	3576.8	3816.1	4107.8	4443.1	4674.2	4818.1	5016.8	5244.5	5360.1	5522.4	5671.1	5815.5	5831.8	6069.7	6151.4
0	0	8.4065	0	0	7.8026	8.5361	22.011	13.605	12.994	24.426	36.247	57.049	64.057	123.09	176.06	247.93	359.52	485.37	712.15	906.44	1180.7	1452.3	1709.7	2123.1	2401.9	3280.6	3147.9	3754.9	4363	4598.3	5491.7	5887.2	6292	6990	7526.6	8035.5	8616.6	9513.2	8922.9	10247	10370	11000	10888	11276	11732	12006	12399	12587	12708
9.9843	0	0	1.6584	9.2997	0	0	4.0493	1.6193	4.4461	5.2424	0	0	6.7587	2.1419	9.4853	26.884	38.768	84.415	160.31	236.91	331.43	392.25	513.84	600.37	804.01	926	1093.6	1224.9	1472.4	1678.8	1930.9	2247.6	2456	2721.3	2960.4	3209.6	3497.6	3812.1	3977.7	4017.5	4348.4	4408.3	4485.5	4659.3	4817.1	4768.1	4910.8	5170.8	5004.5
4.3044	0	0	0.5129	7.5374	0	8.5625	2.5081	7.5475	5.9788	14.084	13.489	18.633	15.35	24.285	27.762	43.144	42.968	70.4	99.131	145.09	142.94	139.44	161.42	272.09	362.31	483.07	610.73	813.52	968.61	1087.6	1238.6	1220.7	1443	1588	1754.2	1953.3	2100.9	2297.1	2448.2	2592.2	2883.7	3058.4	3001.8	3256.7	3364.9	3421.8	3550.3	3646.3	3768.7
0	0	0	0	4.7237	12.861	14.215	22.596	24.42	27.645	43.244	69.052	105.89	141.69	186.88	230.24	273.08	330.02	434.53	512.41	624.6	778.46	962.75	1299.4	1616.1	1886.8	2157.7	2473.3	2957.2	3385.3	3674.7	4045.1	4478.1	4817.4	5204.4	5520.6	5854.9	6253.5	6402.1	6500.4	6867.3	7247.8	7115.3	7331.4	7359.7	7575.6	7529.9	7577.1	7805.3	7871.4
0	0	0	0	3.325	4.9964	11.481	7.3264	24.512	10.177	19.328	13.938	9.9426	22.09	8.019	2.8009	3.2678	18.911	17.186	41.998	64.787	102.07	122.16	200.05	238.03	375.25	469.42	608.87	731.71	958.39	1223.1	1331.3	1460.4	1580.4	1777.4	2188.1	2100.6	2287.7	2460	2493.7	2726.4	2778.8	2971.1	3120.3	3329.9	3386.6	3397.6	3166.4	3431.4	3627
0	3.3195	0	6.1821	0	0	4.4897	23.51	61.061	119.91	233.79	360.92	529.97	687.03	852.11	1108.6	1241.7	1507.9	1801.1	1945.5	2094.6	2212.5	2343.2	2817.8	2763.3	2817.8	3079.3	3172.2	3819.3	4672	5397.6	4687.7	4932.5	5319.7	5358.8	5650.7	6283.4	6241.6	5862.2	5844.2	5141.7	6745.7	6876.6	7307.5	7203.6	7305.6	7335.1	7271.5	7269.6	7486.5
25.197	0.69094	0	0	0	0	0	1.2508	0.88652	15.301	34.854	75.998	160.27	285.69	457.67	685.99	930.61	1360.6	1834.9	2283.8	2970.7	3497.9	4118.5	4997.4	5610.3	6513.6	7121.3	7645.3	8661.3	9550.6	10030	11331	12047	13081	13340	14490	15188	15588	16305	16681	16758	17143	17135	17511	17257	17673	18071	19068	18561	19297
14.916	0	0.33868	8.5585	3.5677	0	0	0	3.6224	0	18.402	62.479	143.68	256.02	441.13	627.81	930.61	1206.8	1394.7	1650.9	1968.3	2369.3	2773	3243	3752.5	4125.9	4614.7	5052.4	5695.3	6102.7	6254.4	6940	7620.5	8315.4	8932.6	9613.6	10587	11115	11363	11489	12101	12426	12807	12733	13168	13433	13718	13920	13494	13692
36.377	18.638	12.376	0	0	0	0	0	0	0	0	0	0	0	0	0	0	0	9.4121	31.682	64.278	160.86	292.73	454.42	587.73	879.82	1119.3	1396.9	1628.1	1912.6	2170.9	2523.9	2891.5	3166.1	3512.8	3930.8	4281.3	4745.6	5236	5389.5	5879.7	6252.3	6455.2	6682.9	6691.4	6884.1	7229.9	6980	7074.4	7353.2
0	1.3387	0	6.0851	1.2304	6.8134	1.9748	10.117	25.832	67.807	122.97	212.45	303.4	396.56	519.8	614.64	814.3	1048.3	1220.6	1578.7	1892.5	2174.4	2488.5	2896	3424.7	3776.8	4186.6	4751.6	4838.1	5297.3	5649.8	5816.6	6132.1	6489.2	6859.2	7119.7	7063.1	7500.9	8043.5	8084.1	8488.2	8778.3	8817.4	8903	8776.1	9026.7	9093.3	9176.8	9171.6	9252.2
18.833	16.306	0	0	0	0.59316	0	0	0	0	0	0	0	0	0	0	0	0	0	0	10.723	83.491	156.25	273.84	378.59	467.47	646.93	744.5	882.38	1017.6	1125.4	1279.2	1432.4	1586	1844.5	1845.2	1922.3	2007.7	2154.8	2195	2275.1	2377	2393.7	2420.7	2630	2711.8	2626.5	2721.3	2904.4	2856.1
0	0	0	6.4963	5.0707	3.2257	7.1191	8.1419	9.1728	14.895	14.703	29.123	44.494	63.898	98.051	131.84	201.23	277.26	378.24	467.26	578.74	682.04	822.78	970	1075.5	1205.7	1350.8	1482.9	1638.9	1782.6	1941.7	2205.2	2431.7	2656.4	2870.6	3085.9	3264.9	3459.5	3623.5	3808.5	3910.8	4156.7	4323.3	4365.5	4495.5	4611.2	4687.6	4858.6	4828.8	4938.5
26.044	12.971	0.16285	0	0	0	0	0	0	0	0	0	0	0	0	0	12.688	41.444	81.972	122.53	166.14	232.94	266.72	319.24	347.16	435.31	480.34	535.22	549.49	623.68	623.74	692.08	769.01	820.1	850.86	911.9	953.04	1025.7	1082.2	1099.9	1121	1166.5	1202.9	1258.4	1235.3	1347.2	1293.4	1320.7	1345.6	1386.3
30.574	7.6067	0	0	0	0	0	0	0	0	0	0	0	0	0	0	0	0	12.842	21.659	55.131	88.294	112.76	147.66	182.85	203.11	271.32	308.3	386.25	465.44	495.2	642.41	819.77	1009	1194.2	1426.1	1685.2	1953.8	2218	2426.7	2731.9	2947	3034.5	3251.3	3497.4	3610.3	3835.4	3792.2	3947.2	4040.7
10.431	0	5.0742	0	0	0	7.0187	0	5.7192	2.7329	0	6.2962	12.222	21.31	103.81	185.68	322.54	552.31	782.93	826.58	1088.5	1487.1	1880.5	2188.7	2590.6	2972.7	3191.1	3771.6	4210.7	5048	5519	5779.2	6360.4	6592.6	6682	7147.5	7559.6	7920.9	7621.7	8135.5	8726.9	6833.9	7032.6	7214.5	7108.7	7084	7540.6	7104.7	7438.5	7581.2
51.084	23.502	7.8485	0	0	0	0	0	0	0	0	0	0	0	0	0	0	0	0	0	0	0	37.923	71.317	148.89	213.65	286.52	383.62	474.2	569.86	634.11	735.87	840.76	905.26	1032.5	1128.8	1202.5	1300.1	1379.6	1495.3	1574.4	1632.4	1708.5	1768	1806.1	1861.1	1909.8	1917.4	2024.3	2039
0	0	1.5957	0	1.7853	0	6.8597	6.1861	0.9082	0.93901	11.252	3.7499	26.606	73.013	158.75	291.61	426.12	618.25	835.66	1095.9	1389.2	1716.8	2032.3	2383.1	2661.6	3044.8	3432.8	3752.7	4221.1	4609.1	4877.9	5362	5767.6	6143.2	6473.1	6772	7167.7	7591	7902.4	8334.9	8450.8	8740.6	9138.8	9324.2	9422.4	9509.7	9567.7	9954.7	10023	10161
0	0	0	4.9677	4.754	7.0864	11.917	16.243	17.804	21.792	39.068	53.959	52.032	60.511	62.019	88.705	124.23	173.37	242.39	375.93	497.93	567.5	816.21	1058.4	1307.8	1697.9	2076.1	2480.2	2890.8	3349.1	3795.4	4366.4	4613.8	5213	5695.8	6123.8	6795.4	7096.3	7758.8	8401.3	8609.3	8901.2	9042	9371	9749.3	9548.6	9974	10135	9985.1	10232
25.436	13.901	2.4126	0	0	0	0	0.8706	30.205	90.936	159.68	244.45	333.42	444.98	565.37	669.23	794.12	930.69	1020.3	1164.8	1255	1389.2	1491.5	1518.7	1579	1664.4	1757.8	1793.4	1869.2	2001.9	1980.8	2025.7	2058.6	2074.9	2185.1	2155.3	2329.3	2473	2511.9	2578.2	2600	2640.5	2689.1	2720.7	2776.7	2670.9	2765.8	2746.4	2754.7	2764.4
0	0	2.3839	0	5.5033	0	8.1627	5.0581	13.546	14.574	15.568	7.3787	18.885	27.884	38.24	48.973	67.803	74.516	94.425	145.5	180.16	266.25	357.72	458.08	624.02	814.69	1027	1280	1522.8	1845.5	2159.5	2534.5	2967.3	3303	3951.2	4469.1	4897.8	5221.4	5894.9	6139	6457.6	6741.4	7004.1	7433.5	7633.7	7994.9	8047.1	8224.2	8255.8	8446.8
5.6229	0.91055	0.50737	5.1673	0.54654	0	0	0	2.7162	13.526	108.9	182.46	299.9	306.48	460.64	557.29	691.38	873.43	955.39	1221.7	1430.4	1635.2	2078.4	2501.8	2924.6	3400.3	4119.4	4468.5	5077.5	5691.7	6095	5955	6437.6	6904.3	8788.1	8180	8663	8750.2	9361.7	9705.8	9813.6	10302	10330	10677	10976	11229	11464	11579	11821	11872
0	0	1.7602	5.4176	0	1.9897	1.1423	0.7729	12.574	47.11	97.406	179.79	237.63	338.56	439.92	586.9	744.72	965.92	1109.2	1290.1	1536.5	1823.2	2148.4	2479.5	2748.3	3059.8	3417.5	3670.2	3994	4358.2	4704.3	5003.9	5332.3	5723.8	6082.4	6300.6	6819.2	7200	7434.2	7774.1	7923.9	8097.4	8078.6	8415.2	8673.3	8534.7	8593.2	8678.1	8609.5	8453.3
7.9746	6.3836	0	0	2.4041	0	0	0	0	2.0246	0	0	0	0	6.7943	60.997	134.71	244.29	340	440.18	556.44	752.05	936	1070.1	1284.1	1396.7	1495.7	1690.2	1841.1	2058.2	2089.3	2361.3	2444.5	2580.1	2706.7	2889	2967.2	3058.3	3039.2	3206.5	3185.8	3218.6	3353.4	3335	3374.5	3462.4	3436.3	3585.3	3615.8	3572.3
11.758	0	0	0	1.1932	6.529	0	0	0	0	21.696	16.109	38.011	47.59	35.581	46.115	62.388	92.046	140.06	169.43	266.02	386.99	512.28	668.3	821.98	1034.9	1458.6	1520.6	1488.4	1901.2	1828.5	2641.7	2697.4	2852.9	3158.3	3425.3	3477.5	3501.4	3556.5	4258.8	3944.2	4343.1	4007	4188.7	4105.5	4134.9	4176.3	4248	4341.1	4363.7
0	0	0	2.1127	2.2546	7.7468	22.472	43.157	41.984	41.163	28.942	38.135	40.326	45.312	60.378	70.357	99.335	146.79	223.42	330.2	420.12	614.23	774.1	1043.8	1353.1	1616.9	1916.2	2283.3	2676	2960.3	3280	3583.5	3895.7	4040.6	4620.9	4989.7	5103.2	5385.4	5782.1	6067.4	6112.4	6435.6	6220.8	6894	6914	7150.5	7412	7571.5	7531.5	7729.3
0	0	0	3.4783	4.0653	4.5223	3.3634	6.6448	9.4749	10.165	12.564	8.8422	16.385	11.829	21.976	17.186	14.544	26.207	31.384	49.773	65.786	79.273	116.15	165.26	201.08	252.49	309.86	372.97	442.53	518.08	574.03	668.28	714.66	770.31	913.78	999.7	1092.8	1240.6	1294	1379.5	1411.9	1507.6	1588.5	1677.1	1740.2	1813	1842.7	1956.9	1963.2	2052.4
0	0	0	2.0841	17.991	0.87502	13.493	16.028	19.287	12.987	12.091	22.176	22.656	16.874	26.305	43.191	99.532	211.8	315.21	494.21	758.79	1045.2	1318.9	1649.1	1958.8	2402.6	2630.6	3115.5	3618	3988.3	4346	4900.3	5292.7	5822	6268.6	6568.8	7306.4	7641.8	7808.1	8275	8748.4	8801.6	9071.9	9273.8	9338.1	9914.2	9773.7	10252	10392	10205
6.6479	3.5392	0	1.6573	0	0	0	0	0	0	0	0	0	0	0	0.89798	37.266	80.152	181.33	257.78	413.08	642.01	962.25	1271	1652.6	2029	2484.2	2969.1	3513.5	3955.6	4411.1	5094.2	5490.3	5946	6700.1	6946.7	7489.5	8010.9	8462.9	8827.6	9588.8	9666.2	9884.4	10070	10309	10432	10457	10304	10689	10660
17.513	2.8055	0.9524	0	0	0	2.4364	0	0	0	0	6.269	15.39	38.174	117.59	227.81	394.26	626.6	875.16	1212.7	1585.8	2077.9	2602.7	3090.7	3517.3	4234.1	4746	5372	6145.7	6772.9	7637.1	7454.8	7756.8	8317.2	9057.6	9103.8	9855	9773.5	10201	10583	10645	10846	11171	10927	11168	11489	11312	11387	11227	11460
0.82379	7.8027	2.7735	0	0	9.4165	0	0	0	0	0	0	0	0	0	0	0	0	0	0	0	0	0	0	0	25.462	74.048	95.141	142.41	184.28	246.08	321.91	403.94	456.85	558.29	567.9	629.93	692.72	774.36	848.2	930.49	909.95	1036.3	1059.5	1047	1126.9	1129.7	1129.8	1240.8	1265.8
0	0	0.75207	7.1229	2.6564	2.8161	7.7092	6.6565	8.1775	12.108	15.318	22.954	17.554	18.461	18.014	17.302	13.253	15.885	4.6522	16.03	16.599	47.752	54.976	73.485	114.14	139.77	177.39	225.27	284.42	324.39	364.5	446.37	541.76	675.89	738.11	897.57	991.64	1150.3	1329.2	1477.6	1648.1	1845.7	1963.2	2101.4	2295.2	2433.7	2520.7	2731.9	2798.1	2966.3
16.922	8.9139	0	0	0	0	0	0	0	0	0	17.645	58.538	125.03	239.79	372.21	563.89	785.97	1054.8	1343	1686.6	2112.7	2520.9	3036.1	3426	3843.6	4384.9	4869.5	5353.9	5899.2	6405.3	6947.2	7535.6	8142.3	8716.4	9136.9	9635.7	10192	10451	10856	11249	11379	11773	11909	12034	12262	12572	12683	13012	12974
0	0	0	9.5027	6.5631	10.446	12.425	25.426	48.678	80.771	162.15	312.39	486.57	748.13	1100.6	1427.5	1908.6	2409.8	2976.5	3676.2	4295.7	5167.6	6035.4	6999.7	7692.2	8681.4	9730.9	10569	11770	12841	13731	15187	16092	17401	18400	19059	20088	21143	21472	24342	23178	24245	25622	24692	25853	25897	26429	26242	26646	27461
6.9925	0.53369	3.0535	0	0	0.45138	0	0	0	0	0	3.4954	24.085	41.138	91.934	155.74	242.62	298.49	431.1	498.67	671.4	922.32	1206.4	1553.9	1912.2	2361.3	2598	3045	3541.5	4171.1	4611.3	5218.1	5660.5	6162.8	6923.2	7627.6	8093.8	8481.8	8886	9315.1	9567.4	9838.7	9942.1	10347	10185	10473	10430	10686	10626	11056
0	0	0	13.748	16.126	9.1156	0	0	0	0	1.9655	0	1.7692	4.4061	36.767	78.259	123.31	231.29	408.78	573.11	751.88	1015.7	1274.9	1572.6	1858.6	2220.7	2647.1	3029.3	3442.8	3867	4263.2	4903	5335.7	5907.7	6384.9	7036	7720.5	8014.5	8373.1	8801.3	9146.1	9249.2	9493.7	9634.9	9933.1	10182	10292	10720	10784	11033
7.3496	0	0	0	1.1418	2.5844	5.5692	17.465	11.04	20.166	12.802	7.3671	19.396	12.882	19.085	25.123	34.619	44.775	79.208	67.374	97.194	150.79	201.26	229.02	296.38	382.84	476.42	585.95	684.26	866.91	1036.6	1236.4	1396.4	1475.9	1745.5	1848.4	2068.3	2149.8	2267	1974.4	2142.4	2521.2	2587.8	2798.6	2697.8	2889	2882.8	2695.1	2938.7	2770.3
12.202	8.1513	0	0.84729	0.60435	0	0	0.61797	12.49	34.229	65.268	106.41	177.15	259.27	273.27	362.06	453.28	454.4	543.66	801.43	913.56	1093.4	1303.5	1559.6	1783.2	1993.7	2336	2581.5	2879	3134.7	3361.1	3693.9	4108.5	4047.5	4390.5	4730.6	4965.6	5282.6	5571.8	5691.6	5762.9	6034.2	6278.8	6333.7	6378.6	6424.7	6457.4	6717.6	6633.4	6799.1
35.317	14.024	0	0	0	0	0	0	0	0	0	0	0	0	0	0	0	0	0	0	0	0	0	0	0	0	13.204	44.217	132.27	196.27	295.25	438.89	596.43	790.98	934.47	1101	1303.9	1503.2	1692.3	1866.9	1994.1	2116.9	2257.5	2332.9	2457.2	2548.6	2495.6	2554.2	2669.3	2679.7
0	3.4493	0	0	0	4.7378	4.1177	1.3913	6.1575	10.306	17.11	24.864	40.193	58.107	72.513	82.965	111.78	136.78	169.05	187.81	219.93	263.61	328.43	369.15	417.35	473.7	547.03	626.29	708.58	792.26	959.58	1089.4	1196.2	1329	1462.7	1571.4	1710	1897.8	2084.9	2162.5	2304.5	2372.8	2515.6	2610.8	2692.1	2796.3	2861.3	2919.2	2998.6	3208.1
0	2.8058	0	5.474	0.63021	0	11.341	0	5.2014	23.783	27.327	82.953	147.28	201.23	270.61	355.29	514.63	662.7	882.46	1183.6	1505.7	1912.2	2427.6	2912.4	3406.5	4035.9	4624.2	5235.7	5996.8	6864.5	7377.4	8192.5	9030.4	9691.4	10395	11411	11873	12604	13192	13784	14198	14497	14948	15285	15417	15751	15860	16008	16145	15033
2.5876	0	0	0	0	0	11.302	5.0255	0.35398	0	0	6.8974	21.153	35.933	54.176	101.57	157.27	264.49	418.98	644.55	932.89	1349.1	1656.5	2254.9	2748.9	3340.3	3986.1	4588.3	5551.4	6382.5	7371.8	8077.6	8982.7	9578.8	10356	11229	11317	12034	12557	13017	13619	14107	14694	14741	14821	14815	15001	15469	15318	15462
7.2722	0	0	0	8.0925	0	0	2.4048	0	6.2748	12.75	6.2349	11.125	3.2753	22.255	21.42	45.836	51.86	89.292	95.369	164.91	231.92	341.62	471.75	651.67	835.66	1048.9	1301.3	1613.8	1848.6	2192.2	2628.1	2881.3	3279.3	3651	3962.9	4387.8	4608.9	4818.2	5021.3	5250.4	5524.6	5860.6	6079.6	6314.5	6519.2	6720.1	6780.3	6844.6	7105.4
19.694	0.68441	0.49494	0	5.1887	0	0	0	0	0	0	0	0	0	0	0	0	0	0	0	0	46.307	177.11	322.69	467.26	607.48	789.41	898.07	1052.3	1187.1	1338.9	1482.9	1697	1838.6	2066.8	2157.5	2321.1	2455.5	2533.8	2683.6	2788.1	2788.8	2945.9	4411.1	4677.3	4681.7	4784.7	4717.5	4945.3	4949.1
0	0	0	1.5128	3.4252	21.733	20.254	27.96	15.149	29.344	38.942	44.508	56.3	76.459	65.078	70.539	77.257	95.896	125.84	160.32	191.1	237.52	256.71	321	366.22	437.03	553.87	671.55	773.77	874.04	1017.9	1119.6	1262.8	1415.9	1574.7	1760.9	1878.5	2002.8	2208.5	2271.4	2441.8	2570.9	2647.1	2770.7	2873.4	2986.6	3078.5	3091.4	3239.2	3281.9
7.9667	0.24148	0	0	2.5932	0	1.4523	0	0	0	0	1.0404	6.8431	25.014	21.363	49.525	68.56	113.05	146.67	205.86	230.12	285.06	379.13	465.07	562.31	658.83	762.83	773.85	930.67	1068	1253.6	1307.9	1390	1401	1507.5	1645.5	1728.5	1810.2	1881.2	1916.2	1951.6	2022.4	2065.9	2209.3	2198.4	2172.8	2192.4	2244.2	2297.6	2327.5
28.429	18.108	0.37889	0	0	0	0	0	0	1.9755	35.093	109.82	250.1	396.92	574.08	832.5	1028.9	1451	1806.6	2314.7	2895.2	3521.7	4403.4	5163.8	5931	6724.1	7849.8	8472.1	9290.6	9984.7	10509	11639	12236	12954	13174	13490	12945	13041	13365	13755	13610	13879	13995	14254	14313	14736	14752	14864	14367	14816
0	0	0	8.0881	10.142	16.403	21.277	10.159	22.732	25.306	24.841	91.325	155.52	215.04	345.23	477.22	726.95	918.71	1211.8	1382.8	1771.2	1927.2	2370	2645.1	2615.7	3325.2	3487.1	3948.3	4279.3	4403.3	4960.9	4879	5897	6422.2	6379.1	6226.7	6612.6	6714.4	7669.3	7991	7355.3	7817.9	7888.5	8070.7	7770	8111.6	7943	8170.5	9436.1	8591.6
0	7.4778	0	0	0.35836	1.2128	0	0	2.4554	15.049	31.495	97.522	163.94	272.35	486.3	646.71	996.92	1325.9	1775.6	2217.8	2852.6	3472.2	3956.9	4778.3	5508.9	5964.2	7094.3	7346.2	8002.2	9661.5	9913.1	10120	10871	12411	13305	12222	12893	13212	15061	15377	15338	16134	16020	15915	15851	16285	15654	16142	16414	16347
36.899	20.036	8.7649	0	0	0	0	0	0	0	0	0	0	0	0	0	0	0	82.616	127.05	205.57	284.97	391.57	511.09	666.02	848.21	999.79	1055.6	1237.7	1418.2	1723.4	1780.4	1930.7	2013.1	2138.8	2352.9	2622.8	2747.6	3044.8	2896.1	3119.2	3307.8	3414.2	3589.8	3659.8	3749.4	3870.1	3915.7	4019.6	4153
6.3276	2.2788	0	0	6.5559	0	0.94584	0	10.197	17.315	15.453	12.732	28.325	47.143	86.31	117.31	190.29	285.23	400.23	450.71	462.64	555.29	866.54	794.71	913.68	1049.3	1164.5	1276.9	1392.2	1547.4	1703.3	1808.5	1939	2073.1	2248.6	2374.4	2496.8	2643.4	2747.9	2883.6	2995.3	3055.8	3225.1	3273.6	3350.6	3474.2	3560	3630.8	3670.8	3772.4
0	0	11.59	5.9356	0	0	0	0	0	6.7404	8.0409	4.1447	7.2244	9.3377	28.221	51.799	93.26	144.99	200.44	265.21	405.2	520.23	660.49	788.49	982.83	1234.2	1583.8	1901.6	2155.9	2530.6	2860.4	3212.2	3574.1	3958.7	4199.5	4546.8	5230.2	5325.4	5925.4	6227.4	6758.1	6977.8	7210.6	7680.9	7551.6	8102.1	8047	8385.6	8409.7	8186.5
1.0054	0	0	0	8.503	2.787	4.1367	4.2073	8.5481	12.233	37.589	55.705	128.98	209.95	300.15	396.83	493.44	600.2	723.5	836.63	998.28	1088.2	1251.8	1385.1	1550.7	1706.9	1872.7	2091.1	2304.2	2548.3	2919.1	3145.8	3357.5	3674.5	4113.5	4256.7	4726.6	5030.9	5293	5736.5	5986.7	6166.6	6530.6	6414.6	6637.6	6870.3	6959.4	7230.4	7250.5	7435.6
0	0	0.30528	0	13.29	3.9634	0	0	0	0	0	0	1.2557	8.5403	17.983	34.622	66.594	112.39	178.22	272.62	384.51	545.12	721.9	923.16	1186.2	1418.9	1719.8	2031.1	2364.4	2808.2	3107.8	3452.3	3868.3	4371.5	4982.8	5249.9	5209.1	5536.4	5635.6	5879.6	5920.3	6313.1	6553.2	6780.2	7172	7552.5	7856.7	8276.7	7983.8	8137.9
0	2.7419	0	0	0	6.2949	1.3391	0	0	0	5.5019	12.037	20.597	53.063	92.44	127.35	154.4	177.35	247.17	337.82	468.51	615.1	762.2	954.21	1072.4	1232.4	1379.6	1581.6	1646.7	1802.7	1801.5	2103.3	2131.9	2308.7	2366.7	2462.5	2633.3	2599.8	2715.1	2758.8	2897.5	3017.5	3026.3	3085.1	3062.9	3157.7	3167.9	3070.5	3092.1	3145.6
0	0	0	5.6563	10.605	7.8929	12.899	24.595	18.811	31.045	31.476	31.997	33.367	30.156	37.683	46.073	73.929	100.82	139.61	166.64	201.26	232.73	269.13	325.91	415.59	544.96	657.81	738.39	932.77	1056.2	1231.8	1379	1588.6	1894.1	2159.6	2329.8	2810.2	2908.5	3173.9	3388.9	3692.5	3859.8	4170	4446.7	4464.1	4562.4	4799.4	4885.1	5024.9	4980.6
4.5231	6.3648	0	6.5276	0	2.3053	3.423	2.3502	0	0	6.1936	35.103	72.746	141.73	245.39	369.99	585.9	792.07	1063.9	1408.8	1728.2	2046.1	2449.2	2928.1	3322.2	3747.8	4399.3	4816.6	5311.4	5826.8	6107	6609.6	6920	7428.4	7686.7	8255.8	8518.5	8957.5	9352.8	9612.5	9966.5	10115	10314	10822	9948.3	10440	11107	11061	10995	11168
0	0	5.1165	0	4.0096	7.7457	0	7.0956	8.2041	13.069	19.354	14.465	29.759	30.367	47.739	62.262	64.026	83.772	100.35	113.88	133.46	149.93	166.7	191.16	234.51	258.65	305.12	342.81	398.11	479.42	545.99	650.02	722.05	795.11	913.39	1015.1	1169.3	1314.7	1464.2	1570.3	1628.1	1752	1891	1951	2029.6	2162.8	2241.7	2136.2	2238.2	2379.5
0	1.8736	0	2.1689	0	2.4979	6.6445	28.386	46.311	62.249	89.508	179.59	274.52	384.91	568.31	733.26	1000.8	1250.6	1624	1883.8	2336.2	2587.2	3166.2	3386.6	4108.1	4489.5	4965.6	5606.4	6140.6	6869.1	7307.7	7726.5	8522.6	9360	10105	10965	11246	12309	13482	14502	15157	15773	16581	16884	17160	17313	17797	18036	18053	18243
9.8604	3.0267	3.4333	0	0	0	4.3289	13.322	4.5696	0	0	0	0	8.979	7.953	24.927	101.78	159.56	253.02	266.96	378.14	491.98	649.3	773.98	930.55	1190.3	1317.7	1605.3	1806.3	2111	2371.4	2639.3	2885.8	3167	3450	3620.6	4004.8	4122.7	4454.1	4689.4	4878.4	5165.8	5245.6	5383.4	5445.2	5565.4	5693.6	5738.8	5793.5	5795.2
9.7925	0.81706	2.0539	1.4444	0	0	0.23952	0.92452	0	5.9834	17.506	32.313	41.088	52.072	62.082	73.476	87.927	119.4	133.71	164.79	207.35	247.2	304.78	352.48	458.84	561.7	718.5	908.48	1088	1341.8	1592.8	1808	2136	2380.3	2787.7	3114.1	3427.3	3659.5	3820.1	4193.1	4346.2	4309.3	4818.2	4807.8	5568.4	5063.5	5104.1	5260.4	5208.3	5165.1
0	0	0	0	0	10.146	21.119	39.634	45.664	76.829	96.233	167.62	224.58	334.5	448.79	585.44	771.21	1052	1368.8	1709.8	2109.6	2545	3026.9	3457.4	4140.3	4683.6	5324.1	5868.2	6522.7	6949.3	7558.9	8176	8808.8	9361.3	9859.3	10479	10860	11327	11944	12454	12864	12919	12851	13498	13794	14018	14279	14634	14771	14726
0	0	0	2.7521	10.247	27.756	23.921	12.418	47.733	80.201	117.05	181.54	265.2	345.42	456.99	731.75	773.46	773.64	1112.2	1025.3	1525.1	1605.2	1836.1	2226.5	2581.2	2658.3	2597.6	2856.1	3775.8	4182	4157.3	3909.9	4145.1	4452.6	4844	5100.9	5448.7	5690.4	5946.5	6245.3	6549.4	6692.1	6965.2	7147.1	7117.3	7312	7417.6	7642.4	7657.5	7754
10.976	1.5864	0	0	0	4.829	0	0	0	30.49	62.109	108.16	149.92	225.86	300.58	422.46	507.07	625.04	784.85	844.2	1080.4	1190.8	1292.3	1353.7	1486.3	1558.1	1521.4	1711	1728.5	1776.8	1804.1	1963.9	2042.8	2156.3	2258.2	2320.6	2441.9	2488.3	2619.3	2639.7	2748.8	2823	2906	2951.4	2967.6	2965.2	2966.6	2970.6	3048.4	3013.8
0	0	2.6086	1.2221	5.8564	5.0504	8.3658	20.406	33.073	46.542	87.71	122.97	184.51	221.98	293.59	379.58	463.19	634.13	763.64	1030.8	1259.7	1557.6	1865.1	2154.3	2386	2759.4	3042.4	3383.5	3858.4	4095.4	4575.1	4663.6	5191	5405.4	5848	6347.3	6870.6	7149.7	7406.1	7627.8	7810	8394.8	8598.3	8487.3	8725.7	10623	9384.5	9192	9410.6	9460.5
0	0	0	10.717	4.1419	16.946	8.2209	6.9359	5.4005	7.5913	12.765	14.632	23.76	24.084	69.916	136.06	254.02	425.49	698.27	976.8	1262.7	1588.4	1887.2	2230.4	2512.6	2879.4	3356.5	3767.5	4306.4	4424.1	5199	5578.8	6115.8	6559.9	6917.9	7460.7	7779.1	8341.4	8811.9	9116.2	9181.5	9886.8	10206	10397	10598	10846	10787	10859	11022	11221
0	0	0	0	0	12.705	21.336	7.7435	16.381	17.769	29.79	20.659	0	26.467	7.4463	1.0134	29.084	56.144	108.5	217.65	327.18	463.5	618.39	869.59	1108.1	1378	1643.4	1871.4	1992.8	2544.6	2922.6	3110.7	3547.1	3934	4122.8	4506.8	4910.4	5259	5416.9	5575.5	5709.9	6135.7	6373.8	6647.8	6999.5	7087.3	6272.5	6270.9	6141.3	6485
9.2752	15.161	37.987	12.038	1.9713	0	0	0	0	0	0	0	0	0	0	0	0	0	0	52.518	87.529	129.37	121.07	143.62	293.36	349.37	404.61	490.91	570.31	639.77	766.71	845.61	969.15	1138	1236.3	1350.4	1496.9	1777.8	1794	1913.6	2078.2	2272.7	2373.8	2536.6	2536.1	2673.2	2877.5	3102.9	3055.8	3259.8
0	0	0	0	0	7.2926	11.922	9.4853	29.658	35.569	21.392	38.744	48.081	57.706	88.774	129.09	200.06	299.57	511.6	606.58	1018.3	1020.8	1293.9	1599.1	1878.2	2233.2	2631.1	3005.7	3353.4	4674.8	4289.4	4617.9	5016.7	5486.9	5813.8	6298.2	6564.3	6859	7216.1	7494.5	7832.3	7970.1	8173.6	8339	8693	8748.1	9031.9	9056.6	9142.8	9487.3
0	0	0	0	5.7174	13.143	14.551	6.3287	8.5712	4.6003	23.543	36.105	54.091	58.039	79.343	98.713	128.79	143.24	192.4	232.72	255.26	303.92	370.17	477.44	507.12	675.27	874.6	1014.5	1308.1	1398.2	1788.2	1802.2	1948.1	2270.7	2914	3171.7	3607.8	3825.6	4131.5	4355.7	4490	4598.9	4951.4	4824	5187.2	5219.4	5547.3	5703.8	5820.2	5909.7
0	0	0	0.16342	11.969	3.7348	3.4611	15.213	18.354	17.025	17.062	42.429	98.882	188.35	354.44	534.97	794.2	1125.6	1480	1958.5	2443.7	3032.9	3605.4	4446.9	5065.4	5927.2	6870.8	7483.1	8364.3	9255.7	9911.7	10929	11698	12889	13882	14363	15419	15977	16596	17301	17648	17886	18486	18374	18808	18916	19398	19983	19744	19908
0	0	0	0.53933	4.7023	3.8276	0	0	1.312	0	0	0	0	0	12.509	40.067	132.11	220.97	417.09	549.49	857.42	1119.2	1496.2	1798.8	2227.4	2570.7	2991.4	3318.5	3627.4	4032.9	4347.5	4700.8	5131.4	5360.7	5902.7	6184.8	6180.8	6714.7	7000.8	7320.7	7326.6	7619.6	7873.2	7823.2	7955.2	8109	8064.8	8446	8317.5	8192
0	1.8395	0.17953	9.6339	0	0	1.8321	5.2988	0	0	3.3938	7.4875	15.129	31.006	34.319	46.179	54.282	63.105	80.478	124.32	144.19	203.66	225.35	282.05	384.71	514.57	554.68	796.73	1019.7	1150	1504.9	1644.2	1747.9	1962.9	2104.8	2338	2644.1	2826.3	3150.1	3277.6	3453.4	3375	3619	3792.6	3896.5	3967.2	3984.1	3988.4	3877.1	3794.1
17.371	13.296	0	0	0	0	0	0	0	0	7.1564	10.499	28.029	48.602	134	172.11	282.61	380.75	541.22	752.51	995.27	1212.7	1455.3	1734.8	1968.8	2285	2715.3	3098.9	3380.3	4053.3	4533.1	4921.9	5433.5	6043.5	6660	7050.5	7702.4	8497.3	9299.1	9414.2	10095	10540	10817	11046	11301	11651	11677	11585	11740	11930
0.53737	1.9067	0	0	0	3.6758	6.09	5.8859	10.44	11.988	28.515	43.363	62.133	71.762	134.32	185.72	237.46	290.53	460.97	538.22	672.26	905.83	1145.2	1381.7	1771.1	2116.8	2611.6	3011.3	3327.3	3771.5	4020.2	4511.2	4721.9	5373.3	5759.7	6243.1	6623.7	6911.4	7270.8	7423.3	7766.1	7645.9	7930.8	8112.8	8359.9	8328.6	8029.1	7214.3	7242.1	7426.2
7.8419	3.8502	0	0	0.59515	0	2.436	3.2393	0	0	2.5019	0.12284	7.199	15.76	21.665	39.816	83.575	110.05	152.19	234.63	290.07	358.91	430.11	516.5	591.35	699.53	825.3	979.16	1144.5	1283.8	1440	1588.7	1793.8	1906.8	2111.3	2327.6	2551.6	2578.8	2701.2	2874.9	2915.1	2965.8	3000.2	3093.2	3227	3090.9	3089.7	3127.1	3191.9	3280.6
35.764	28.226	0	0	0	0	0	0	0	0	0	0	0	7.5779	53.555	86.136	173.36	174.17	269.95	371.78	470.13	551.58	726.8	860.48	993.8	1151.8	1334.4	1391.9	1613.4	1769	1894.2	1985.7	2059.3	2210.5	2380.3	2542.1	2566.7	2719.6	2821.8	2946	3009.2	3023.3	3144.8	3238.7	3241.6	3282.1	3202.7	3263.3	3225.4	3200.6
0	0	0	0	12.946	0	24.721	0	17.738	6.4699	50.258	33.282	125.7	185.77	285.83	426.61	584.04	765.24	966.58	1174.8	1469.9	1734.2	1962.2	2429	2686.5	3251.4	3416.9	3719.6	4089.4	4461.2	5099.9	5323.5	5332.3	5475.1	5985.2	6272.4	6386.6	6755.2	7168.5	7297.2	7719.4	7858.6	8045.2	8367.8	8509.8	8803.2	8973.9	9008	9122.1	9228.8
3.2956	0	0	0.69814	0	0	10.708	14.559	15.045	7.2255	24.394	11.085	10.236	27.565	39.428	39.745	52.609	92.894	109.46	168.43	211.31	260.01	392.74	470.51	619.8	749.17	864.58	1097.7	1370.3	1507.7	1933.9	2227.4	2620.7	2981	3294.1	3720.3	4091.2	4364.8	4878.6	5128.4	5397.7	5797.8	6144.2	6293.8	6571.7	6562.3	6790.5	7039.1	7257.6	7434.1
20.483	14.911	14.391	0	0	0	0	0	0	0	0	0	0	2.6903	4.9642	15.164	45.212	74.92	88.53	121.28	167.23	234.59	307.86	388.34	495.05	639.86	761.16	915.97	1156.3	1431.7	1588.2	1780.7	1978.4	2207.7	2409.2	2650	2898.4	3226.9	3560	3730.6	4013	3988	4222.8	4357.8	4494.9	4595.6	4534.3	4582.4	4614.3	4725.1
19.811	11.399	0	0	0	0	0	0	0	0	0	4.6418	55.41	120.19	230.14	363.83	517.8	755.06	988.44	1283.5	1624.7	1981	2494.2	2678	3253.3	4083.5	4462	4782	5430.2	5999.9	6629.8	7160.2	7720.5	8355	8833.6	9728.4	10516	10813	11495	12050	12126	12951	12587	12629	12602	12268	11116	13134	13525	13455
12.263	11.881	0	0	0	0	0	0	0	0	0	0	0	0	0	6.0578	46.078	74.119	136.43	234.64	354.8	427.89	583.47	825.6	1032	1266.9	1728.5	1994	2395.6	2443.1	2706.3	3421.9	3767.5	3910.7	4375.7	4593.3	4919.3	5271	5439.2	5559.8	6006.5	5960.1	6160.1	6145	6494.7	6458.2	6496.3	6543.1	6758.6	6670.8
0	1.7219	0	8.4528	12.318	0	13.727	7.7502	10.045	7.1048	11.988	27.709	41.336	30.568	40.586	33.706	49.365	59.846	79.639	116.73	152.58	253.94	377.97	489.88	628.05	781.41	922.03	1108.3	1303.3	1493.9	1663.9	1874	2153.1	2461.4	2769.7	3075.5	3427.4	3318.6	3406.7	3622	3818.5	3923.6	4278.5	4490.2	4612.2	4866.8	5035.3	5198.2	5281.7	5606.2
0	0	0	2.7765	7.1125	4.4545	1.4138	2.8697	8.7914	27.12	47.932	62.042	84.116	123.07	168.71	262.28	360.77	501.18	729.37	934.35	1251.8	1622.7	2050.7	2591.7	3025.5	3586.4	3958.1	4663.6	5280.2	5800.7	6492.6	7262.7	7744.5	8574.6	8821.6	9603.1	10389	10896	11285	11975	12118	12608	12776	12550	13091	13070	13469	13903	13935	14108
22.36	4.7706	0	0	0	0.62124	2.1667	1.4098	0	0	0	0	0	0	0	0	0	25.246	85.527	168.68	249.21	380.05	506.98	693.23	878.53	1015.4	1237	1459.5	1570.9	1806.7	1883.5	2058	2148.5	2294.1	2506.3	2550	2652.9	2715.5	2806.2	2883.8	2949.7	3070.6	3157.4	3231.8	3311.5	3321.4	3370.4	3510.9	3586.2	3719.4
0	0	5.1042	0	0.32639	1.4001	10.124	0	1.597	8.4989	8.266	30.711	51.057	115.63	211.02	286.96	406.05	537.59	724.86	912.1	1141.1	1401.8	1683	1888.7	1897.3	2425.4	2504.4	2856.2	3245.7	3680.5	3941.3	4216.5	4620.9	4999.4	5261.4	5592.4	5909.3	6220	6635.6	6877.4	7198.6	7711.2	7979.5	8340.3	8757.2	9007.7	9089.1	9517.4	9813.7	9913.5
14.649	0	12.043	0	0	0	0	0	0	0	0	0	0	0	0	0	0	0	0	0	6.5661	15.105	0	0	0	0	0	21.814	74.617	141.83	180.71	382.22	474.78	570.26	713.24	921.51	1089	1282.7	1395	1567	1713.4	1870.1	2031.4	2119.5	2270.9	2365.2	2459.2	2422.9	2530.6	2590.4
23.776	8.2327	0.34222	0	0	0	0	0	0	0	0	3.5907	48.438	119.53	193.66	313.75	432.27	623.3	830.96	1090.6	1395.3	1766.2	2121.6	2488.4	3085.7	3417	3855.5	4305.3	5032.6	5342.3	5909.4	6309.9	6526.7	6866.7	6985.5	7632.9	8351.3	8898.7	9305.1	9633.5	9724.9	9885.7	10142	10452	10530	10640	10639	11154	11118	11195
42.67	30.549	0	0	5.7832	0	0	0	0	0	0	0	0	0	4.1274	0	47.794	108.31	275.37	293.5	401.01	609.8	668.19	734.93	922.88	1073.8	1210	1303.6	1517.6	1715.2	1914.5	2140.8	2312.6	2334	2639.5	2859.7	2877.4	3090.6	3191.8	3351.1	3418.7	3073.2	3146.6	3268.9	3291	3406.5	3469.4	3517.4	3608.1	4166.7
0	0	0.66362	1.5459	6.8282	14.207	9.3424	15.691	25.516	41.358	68.615	102.84	143.87	171.23	254.52	340.97	439.08	593.79	904.01	1091.4	1339	1520.1	1805.5	2227.1	2487.1	2774.5	3195.7	3421.5	3763.5	4116.6	4335.1	4644.2	5072.8	5386.7	5950.9	6178	6562.5	6961.4	7344	7637.2	7660.7	8302	8568.7	8727.9	8938.3	9021.3	9336.6	9530.2	9332	9500.6
0	0	0	9.5803	0.21498	16.419	12.293	2.6662	17.871	16.613	36.116	105.34	184.13	287	401.48	525.22	671.75	910.63	1139.9	1481.8	1905.5	2371.8	2757.2	3654.7	4268.2	4929.8	5888.9	6663	7556.1	8579.3	9027.6	10122	11007	11846	13253	13353	13912	15563	15400	15661	16253	16577	16744	17164	17684	17851	18067	18944	19028	19097
0	0	0	15.264	20.022	33.06	38.219	47.158	39.85	40.15	43.955	45.99	41.886	35.372	42.736	49.014	45.157	49.279	65.392	75.46	111.82	147.66	218.75	298.35	334.78	471.17	607.7	736.94	1001.2	1220.6	1408.9	1709.3	2006.9	2442.4	2761.6	3056.7	3499.3	3844.3	4180.8	4493	4688.5	5158.7	5361.6	5619.3	5721.7	6021.6	5990.4	6340.4	6492	6497.9
8.5688	6.3276	0	0	0	0	0	0	0	0	0	0	0	0	0	0	0	0	0	0	0	4.1503	13.327	36.086	74.341	109.19	167.65	223.16	317.1	413.99	482.32	686.19	790.97	920.18	1121.8	1281.6	1418.9	1607.3	1822.3	1913.7	2157.9	2357.3	2230.4	2559.8	2623.7	2564	2748.8	2851.3	3060.2	3010.2
8.1894	0	0.30599	0	0	5.4169	0.90425	11.462	8.1918	12.546	8.4688	24.36	57.951	101.36	181.81	305.8	468.7	646.31	873.99	1031.8	1322.6	1599.6	1904.2	2171.7	2378.4	2763	2962.6	3367.6	3569.8	3885.7	4144.4	4395.8	4529.8	4869.6	5248.5	5610.4	5761.4	5905.8	5973	6167.8	6255.5	6254.7	6313.4	6501.5	6277.3	6754.8	6566.4	6717.5	6815	6753.3
0	0	0	16.26	11.269	16.263	14.824	23.337	33.687	26.121	30.025	30.842	51.593	104.49	176.5	289.03	412.46	584.31	802.11	1026.8	1313.7	1564.5	1892.9	2294.8	2664.4	3084.6	3537.3	4014	4569.9	4915.2	5513.3	5918.3	6414.8	7088.9	7769.5	8486.9	8968.3	9572.9	10144	10499	10738	11162	11756	12105	12509	12804	13023	13466	13478	13456
2.2981	0	0	0	6.7427	0.040327	4.9521	2.1081	20.145	3.6136	3.5097	25.709	31.733	43.968	63.052	73.413	94.668	116.02	140.67	170.11	216.71	269.56	313.21	370.63	453.08	522.84	600.84	753.05	852.04	973.64	1102.3	1261.8	1465.1	1801.5	1714.5	1821	1906.8	2056.4	2133.7	2215.4	2445.5	2727.1	2864.8	2986.3	3003.7	3152.1	3253.8	3294.3	3335.1	3372.2
0	0	0	0	3.6661	4.5435	6.4812	0	2.7277	1.1221	7.5628	5.1847	9.2067	18.963	31.12	48.489	95.84	113.45	158.8	197.37	252.65	283.13	347.85	433.71	464.4	556.68	683.58	779.39	816.74	890.66	1065.2	1264.4	1473.1	1663.8	2035.2	2101.6	2602	2774.9	2904.8	3560.8	3446.3	3609.8	3931.1	4213.9	4326.6	4513.7	4528.9	4616.5	4705.3	4829.4
21.313	27.175	1.7137	5.081	0	0	0	0	0	0	0	0	0	0	0	3.5809	48.608	110.08	213.23	378.98	561.71	839.01	1176.1	1421.2	1849.3	2097.3	2570.6	2892.8	3254.1	3866	4006.6	4325.9	4657.6	4898.5	5215.4	5374.7	5632.4	5830.5	6195	6219.1	6331.8	6389.6	6633.3	6800.9	6841.1	6936.1	7061.7	7286.5	7297.3	7011.2
19.354	15.423	3.1958	0	0.31411	0	0	0	0	0	0	0	0	0	0	0	0	0	17.114	69.425	108.59	195.58	250.33	427.74	596.38	754.78	948.45	1088.4	1394.9	1610.6	1976.8	2242.3	2395.3	2612.4	2945.4	3203.3	3517.4	3489.7	3996.9	4150.6	4460.7	4581.6	4797	5102.9	5119.7	5139.4	4936.1	5074	5151.7	5255.2
12.513	3.3376	4.786	1.2997	0	0	0	0	0	0	0	0	0	0	0	0	3.5571	0	7.0524	29.65	66.772	117.23	179.65	249.4	343.48	481.09	621.58	747.9	972.52	1144.1	1369	1560.2	1895.1	2186.2	2576.4	2811.6	3058.7	3375.3	3698	3954.9	4221.9	4426.4	4518.6	4597.8	4750.6	4893.4	4957.3	5038.5	5076.4	5074.6
16.105	12.1	5.1933	0	0	0	0	0	0	11.518	27.281	67.568	132.52	185.79	253.79	345.39	399.58	516.42	677.58	787.76	1099.6	1242.1	1486.7	1612.9	1846.5	2127	2393.1	2618.2	2885.5	3127.2	3557.4	3417.7	3823.3	3830.1	4334.5	4564.4	4876.5	5247.1	5409.5	5696.9	5915	5958.6	6158.7	6418.4	6546.9	6846.9	6834.4	6971.6	7129.6	7457.2
43.143	1.27	0	0	0	0	0	0	0	0	0	0	0	0	0	0	0	0	4.1185	11.636	53.736	87.674	121.06	162.2	235.9	328.31	459.6	610.16	793.65	1083.7	1347.5	1721	2158.9	2573.6	3079.2	3473.5	3992.2	4522.7	5012.7	5344.7	5823.6	6177.5	6420.5	6852.9	6951.8	7209.9	7459	7512.5	7590.3	7804.5
0	0	0.085407	4.5116	6.0652	7.3571	3.6136	0	0.69439	0	0	5.1998	0	0	0.33875	0	0.20945	0	2.724	0	5.3965	20.242	52.536	86.822	124.18	194.91	283.55	389.89	544.34	705.4	928.67	1108.2	1404.2	1645.3	1958.4	2339.4	2603.4	2913.1	3173.8	3375.7	3681.1	3983.7	4068.8	4123.4	4284.9	4474	4319.4	4455.8	4611	4517.5
18.51	0	0	7.4158	8.1463	0	0	0	0	0	0	26.331	79.058	161.24	235.4	285.87	420.53	485.6	661.42	793.43	980.83	1066.8	1197.1	1160.8	1439.3	1546.5	1651.5	1760.1	1888.4	2004.2	2123.3	2281.9	2381.3	2501.1	2603.1	2784.3	2886.1	2987.6	3103.2	3244.3	3345.2	3437.3	3556.6	3640.2	3624.7	3604	3625.2	3596.7	3535.8	3542.5
4.7489	2.296	0	0.055873	0	1.9949	0	7.5982	12.244	15.83	13.064	10.161	9.2425	10.155	15.825	13.588	42.798	86.56	185.74	294.3	345.15	603.51	850.66	1165.7	1478.9	1397.6	1515.3	2509.3	2766.7	3003.2	3563.5	3979.4	4319.7	4539.1	4931.2	5263	5401.3	5655.9	5841.1	6182.9	6112.4	6485.5	6677.9	6879.2	6952.5	6874	6978.8	7059.1	7127.1	7208.3
23.873	7.2913	0	0	0	0	0	0	0	0	0	0	0	19.473	35.361	77.736	114.27	181.47	229.03	315.55	370.45	513.04	625.74	800.92	994.3	1113.2	1337.6	1493.9	1657.8	1851	2014.5	2136.6	2148.7	2242.1	2378.6	2602.2	2870.1	2816.8	2947.8	3033.9	3061.5	3115.5	3193.7	3329.5	3334	3066.9	3059.8	3077.9	3149.9	3155.2
0	4.8249	0.85477	0	0	0.12094	5.0933	0.23241	8.5275	11.689	16.5	14.306	28.879	47.034	67.128	78.557	97.689	130.47	178.21	234.53	342.01	463.79	618.93	788.57	993.92	1208.4	1513.3	1706.3	1928.9	2115.8	2405.3	2738.8	3076.9	3393.3	3784.5	4143.5	4434.7	4814.2	5124.6	5233.7	5642.1	5920.4	6047.2	6243.6	6322.4	6702.2	6898.4	6913.6	7128.3	7364.1
0	0	0	0	10.582	0	18.154	16.128	37.491	34.44	51.681	56.896	92.374	100.5	118.42	140.25	172.12	251.05	288.27	437.58	541.82	683.47	856.55	1098.7	1253.8	1393.1	1807.9	1993.9	2164.8	2430.5	2679.5	2760.4	2610.1	2841.2	2979	3167.2	3490.6	3494.3	4176.5	4300.8	4457	4442.5	4293.9	4499.2	4692.8	4645	4705.7	4761.2	4766.1	4871.2
0	0	0	4.0801	10.554	7.9006	16.636	12.933	8.439	16.693	17.773	29.896	29.479	51.336	74.621	105.64	156.55	256.75	343.09	485.38	670.3	907.04	1139	1457	1707.2	2092.2	2479	2954.5	3399.6	3853.8	4277.8	4647.5	5135.1	5582.9	6175.4	6775.3	7216.7	7488.3	7975.2	8574.5	8673.1	9547.9	9808.3	10054	9973.5	10273	10851	10977	10947	11009
0	2.2611	0.14804	0	0	7.0397	10.289	22.861	11.76	0	0	16.646	0	8.7071	0	0	16.061	0	0	0	0	0	0	0	0	0	0	0	0	24.131	150.99	239.85	211.58	282.73	425.3	533	797.76	960.64	1187.5	1332.9	1384.2	1538.1	1650.2	1887.8	1955.3	2042.9	2186.1	2220.8	2315.1	2379.1
14.302	6.4358	2.2713	0	5.2649	0	0	0	0	0	0	0	0	2.5553	33.768	121.35	193.19	351.04	453.71	653.9	820.41	1025.4	1248.9	1477.1	1736	2009.6	2176.9	2412.3	2752.9	2959.2	3246.1	3626.7	3771.3	3964	4406.7	4721	5038.3	5019.3	5332.9	5576.7	5710.4	6029.5	5926.2	6110.2	6378.1	6369.2	6431.5	6694	6765.8	7058.6
28.925	4.9184	1.3297	0	0	0	0	0	0	0	0	0	0	0	0	0	0	0	0	0	0	1.3378	30.151	58.195	123.21	131.22	181.38	257.71	373.52	527.49	553.19	814.88	997.64	1184.8	1387.5	1574	1785.9	1887	2063.9	2268.4	2366.4	2555.8	2704.6	2704	2767.6	2823.9	2912.3	2945.5	3015.3	3020.4
18.569	11.129	0	0	0	0	0	0	0	0	0	0	0	0	0	0	0	0	0	0	34.655	144.15	314.82	516.92	845.51	1100.3	1434.9	1746.5	2228.1	2496.9	2875.7	3262.8	3752.4	4227.3	4661.5	5047.3	5590.2	4295.8	6328.2	6717.3	6763.4	7238.3	7450.6	7776.1	8074.7	8013.4	8120.2	8402.8	8483.4	8732.1
0	0	0	15.612	8.6923	2.019	10.84	8.8223	20.035	21.07	29.576	55.69	53.869	105.66	114.26	159.48	228.73	284.51	388.95	516.62	633.27	796.73	982.48	1167	1353.7	1635.7	1798.9	2116	2417.9	2537.8	2780.1	3015.2	3313.2	3534.3	3865.9	4040.2	4245.9	4584.6	4729.8	5093.2	5396.5	5619.5	5825	6034.9	6431.7	6459.7	6510.9	6533.6	6717.2	6893.8
11.665	11.806	1.3801	0	3.1387	0	0	0	0	0	0	0	3.2597	34.648	89.902	205.2	346.33	553.96	768.96	1043.5	1354	1722.2	2276.7	2773.9	3335.1	3794.1	4442.2	5109.4	5669.5	6309.7	6907.2	7361.7	7852.7	8382.8	8908.3	9777.4	10266	9920.8	10272	10398	10622	10815	11548	11370	12116	12780	13100	12892	12940	12908
0	8.1697	0	0	0	3.1642	0	0	0	0	0	0	7.04	16.009	45.553	81.662	146.8	226.86	334.02	490.52	657.98	880.94	1048.9	1275.5	1565.9	1803.7	2082.5	2337.3	2512.7	2869.7	2935	3229.3	3602.8	4218.2	4704.4	5036.1	5452.9	5799.4	6111.9	6458.4	6424	6728	6749.9	6948.9	6842.5	6947	6832.5	6810.2	6905.7	7013.4
5.6982	0	0	0	3.5288	2.5391	1.6318	7.9554	10.051	25.716	16.432	22.812	38.075	33.616	48.653	71.884	84.002	151.78	218.18	296.63	400	479.44	613.17	725.23	913.37	1023.6	1141.2	1335.7	1543.7	1732.5	1923.8	2160	2386.7	2594.2	2908.9	3115.5	3359.7	3574.9	3809.5	4071.3	4193.8	4427	4601.4	4784	4912.6	5112.1	5619.3	5695.4	5761.1	5856.7
0	0	0	3.0655	2.0523	12.065	4.3794	11.04	4.5801	13.091	35.306	82.727	151.61	246.08	384.53	526.1	761.64	1033.3	1374	1777.4	2261.2	2731.9	3301.1	3941.9	4521.9	5345.4	5923.6	6706.3	7435	8053.1	8646.2	9383.2	9873.3	10707	11477	12278	12538	13117	13573	14370	14939	15098	15883	16343	16669	16776	15952	15884	15768	15882
3.0852	6.2279	7.9896	0	1.321	0	0	0	0	0	2.44	0	0	1.1612	0	1.7076	0.62101	18.437	22.686	66.073	88.667	112.23	135.24	178.01	202.47	224.98	333.69	382.93	422.61	532.51	621.46	715.38	754.57	813.18	948.73	977.28	1069.2	1261.5	1261.7	1384.1	1458.1	1733.5	1755.4	1719.3	1806.3	1828.3	1923.6	1974.8	1951.9	1885.2
0	0	0	0	4.9146	11.161	12.329	15.149	9.3623	6.3556	16.097	18.528	22.699	13.907	22.463	21.238	29.282	38.065	61.648	75.706	107.06	135.18	160.44	190.78	229.34	269.51	337.8	422.01	527.76	605.86	707.54	807.77	935.88	1051.5	1128	1235.5	1325.8	1451.8	1486.6	1587.4	1663.5	1735.1	1782.6	1846	1914.2	1920.5	1968.7	2040.7	2066.3	2002.8
1.1862	0	0	0	0	0.39105	31.767	24.338	35.167	21.257	30.11	30.922	29.144	23.961	26.356	51.829	64.315	126.24	182.68	257.88	347.82	429.27	505.72	650.81	803.15	978.1	1143.9	1320.5	1526.3	1814.6	2147.2	2493.1	2826	3162.8	3559.1	3943.1	4322.1	4700.3	5060.1	5200.9	5570	5656	6204.3	6351.6	6809.4	6914.8	7114.1	7356.1	7416.8	7454.6
0	0	0	0	2.775	9.2898	22.483	31.871	17.889	28.716	28.678	28.148	67.35	71.513	121.28	127.74	168.7	202.47	259.76	380.02	425	536.88	525.52	627.92	766.56	883.26	1048.2	1215.7	1406.4	1663.2	1611.3	1806.8	1947.4	2200	2463.4	2702.3	3010.7	3234.9	3479.1	3831.6	4054.6	4452.3	4794.9	4885.1	5207.8	5420.2	5498.7	5837.2	5794.3	5992.8
0	0	0	5.5466	1.0004	4.1672	11.824	19.867	27.762	34.243	42.069	61.49	92.115	147.48	225.17	340.38	502.8	676.19	943.37	1227.2	1430.3	1640.8	1960.5	2185.9	2439.5	2645.6	2999.3	3233	3556.4	3677.2	3977.1	4130.5	4495.7	4752.5	5046.4	5345.9	5641.7	5923.8	6295.3	6477.9	6836.3	6939.8	7097.3	7359.5	7376.1	7517.8	7756	7935.3	7987.1	8216.9
19.981	9.9449	7.015	6.3697	0	0	0	0	0	0	0	0	8.6545	8.0589	25.05	52.223	96.874	172.2	278.21	429.69	647.66	796.37	1014.1	1234.9	1513.9	1888.1	2216.1	2470.7	2989.4	3155	3856.3	4150	4466.7	4849	5414	5641.5	6217.9	6493	6560.3	6940.1	7122.5	7474.2	7718.6	7823.5	7965.6	8157.6	8251.8	8289.8	8406.2	8611.1
0	0	0	0	0.691	5.323	8.4886	10.039	17.346	22.114	26.115	38.268	48.404	101.91	201.55	280.53	436.86	648.29	992.98	1380.4	1538.6	1798	2394.8	2946.1	3476.9	3966.6	4572.1	4718.3	5075.4	5413.4	5983.9	6637.3	7061.3	7575.1	8013.6	8398.8	8792	9205.6	9412	9838.2	10209	10509	10809	10977	11288	11549	10286	10550	10861	11043
22.543	4.3983	0	0.39437	0	0	0	0	0	0	0	6.2442	46.91	95.59	209	321.25	461.97	591.52	742.94	916.58	1117.1	1338.4	1603.9	1884	2229.7	2615.1	2945.1	3272.2	3772.3	4257.3	4815.2	5528.9	6061	6718.2	7180.4	7904	8506.6	9154.7	9734.7	9881.4	10600	10969	11208	11833	12209	12280	12549	12627	12945	13135
5.8638	3.6996	1.424	0	0	0	0.6221	3.6859	7.8255	5.2129	0	0	0	10.712	22.506	44.829	67.87	96.099	141.66	191.26	235.28	350.9	470.91	595.75	731.67	905.26	1060.4	1241.5	1400.2	1608.8	1753.7	1885.9	2130.6	2328.3	2431.6	2697.7	2814.6	3021.2	3114.4	3288.6	3379.4	3472.5	3492.3	3568.3	3662.1	3841.4	3928.3	4016.5	3938.8	3952.2
0	0	4.8687	0	0	4.3536	8.711	7.0366	16.334	35.774	46.722	28.922	51.984	27.541	36.766	34.381	27.521	46.388	77.113	90.127	84.114	85.651	103.64	106.83	151.78	184.46	240.11	363.63	446.61	529.92	690.15	840.64	992.41	1238.3	1496.7	1753.6	1973	2228.2	2503.8	2769.1	2912.7	3206.9	3358.2	3592.1	3790.9	3912.7	4079.7	4182.4	4329.2	4411.4
27.275	9.9591	2.5847	0	0	0	0	0	1.1303	0	0	0	0	0	18.951	48.44	107.02	223.76	384.73	527.95	651.62	842.88	995.59	1266.1	1447.6	1624.2	1896.4	2246.5	2514.6	2757.3	2963.4	3186.8	3375.3	3648.9	3832.6	3965.7	4023.5	4150.2	4361.6	4434.4	4577.9	4676.1	4762.9	5045.3	5090.8	5223	5372.8	5420.5	5340	5578.7
0	0	0	1.4579	3.5562	1.7702	9.3227	0	9.1596	3.1422	4.6384	12.281	17.484	11.362	15.37	17.759	40.882	72.161	127.13	233.75	374.56	545.7	702.55	933.56	1071.7	1330.2	1509	1820.3	1983.3	2280.7	2319.3	2475.4	2637.5	2909.4	2996.6	3242.4	3343.8	3561.4	3799.6	3902.5	4071.2	4056.3	4298.1	4500.8	4397.2	4397.7	4611	4658.4	4743	4671.8
0	0	0	3.4802	10.769	13.338	18.054	12.668	18.475	21.638	37.14	50.229	106.11	124.57	180.87	196.36	254.78	287.66	343.12	396.95	412.41	434.09	496.42	547.17	594.33	693.96	808.23	965.75	1050.2	1270.7	1465.3	1670.8	1918.6	2192.7	2364.7	2669.5	2717	2991.1	3271.4	3510.9	3677.3	3929.5	4039.1	4172.5	4226.7	4321	4404.2	4394.4	4090.3	4342.7
24.58	8.0545	0	0	1.7802	0	0	0	0	0	0	0	0	0	0	7.7075	48.925	115.22	180.74	291.73	400.57	539.46	701.14	898.48	1000.7	1308	1526.9	1755.3	2028.8	2354.2	2571.7	2960.7	3223.6	3881.2	4282.3	4580.9	5097.9	5502	5673.7	6095.4	6397.2	6519.8	6783.5	7074.8	7151.1	7262.5	7276	7275.5	7271.8	7498.1
2.7087	0	0	0.43107	4.2551	12.452	2.0953	0	5.4645	17.357	23.415	29.048	52.994	90.623	154.39	194.8	265.11	332.78	452.26	495.31	621.65	530.63	635.96	782.54	1092.6	1275.3	1436.1	1676.2	1841.1	2117	2227.3	2561.9	2826.5	3065.1	3314.5	3625.9	3868	4115.8	4300.5	4561.2	4819.8	5840.5	5462.8	5732.9	5730.8	6020.2	6157.6	6426.3	6495.3	6639.2
0	0	1.313	0	4.2215	7.6934	11.762	20.282	25.891	40.933	84.154	123	170.47	244.59	343.45	411.27	530.44	656.12	794.64	928.27	1093.8	1347.3	1567.6	1741.5	1920.3	2196.5	2416.4	2602.7	2856.3	3187.3	3341.5	3640.5	3886.4	4133.7	4316.4	4667.6	4819.3	5177.4	5284.8	5491.6	5645.4	5842	6011.4	6132.3	6296.5	6516.2	6475.1	6649.7	6787.3	6748.6
0	0	0	0	1.0422	27.677	17.042	16.164	18.965	18.107	30.25	24.97	30.84	32.798	36.96	44.11	72.173	90.265	191.02	217.97	335.76	489.14	696.03	934.26	1120.8	1309	1533.7	1839.3	2148.5	2571	2864.3	3209.4	3562.7	3796	4194.4	4627.8	4864.9	5287.9	5368.3	5845	6084.9	6309.6	6420	6591.2	6656.8	6662.8	6868.5	6903	6930.8	6910.4
9.7714	2.6897	0	6.7552	0	0	0	0	0	0	4.0082	59.929	187.18	351.19	637.46	1007.2	1398.5	1820.5	2448.8	3065.9	3814	4507	5476.7	6257.8	6854.3	7654.1	8452.6	9375.7	10306	11026	11990	12335	13386	13722	14414	14570	15351	15701	16367	17020	17090	17744	17945	18136	18381	18594	18531	18613	18503	18818
8.0204	3.4747	2.8432	0	3.8946	0	0	3.8539	0	6.9601	47.769	83.098	144.9	221.73	333.49	472.78	591.87	825.2	1031.1	1271.3	1536.6	1886.6	2228.5	2486.9	2990.1	3336.2	3710.4	4016.4	4227.3	4573.2	5018.5	5423.9	5608.6	5917.1	6171.8	6594.4	6688.3	6977.3	7292.1	7606.6	7825.7	8023.6	8116.2	8168.8	8284.6	8351	8833.5	8732.1	9098.1	9093.9
0	0	0.88623	2.7326	0	7.5767	4.3697	2.7516	9.9377	14.564	24.175	49.198	46.585	51.649	65.047	82.605	94.719	114.63	139.63	166.72	240.91	253.95	350.05	446.1	539.47	658.63	756.85	825.84	999.47	1073.3	1234.8	1285.7	1273.3	1429.3	1534	1847.5	2084.3	2308	2668.9	3011.4	3114.1	3310.7	3277.1	3504.8	3959.3	3528.7	3782.4	3983.7	3949.2	3948.8
0	0	0	6.1687	2.7983	6.4011	5.1956	12.267	8.3497	10.806	23.866	38.815	79.964	123.87	184.94	242.08	314.15	411.56	534.8	652.52	791.48	939.02	1103.6	1259.4	1460	1603.8	1873.4	2131.2	2357.8	2562.8	2830.5	3196.7	3421.9	3708.5	4035.4	4249.8	4642.5	4959.2	5121.8	5357.6	5622.1	5904.9	6069.5	6161.5	6500.4	6652.4	6975.2	6974.5	7219.9	7172.3
11.867	6.4145	0	1.9121	2.5747	0	0	1.1796	0	0	0	0	0	14.644	52.211	67.364	107.32	155.7	257.05	298.01	369.61	485.02	690.46	821.94	1246.4	1496.4	1599.5	1999.1	2796.7	2942.1	3382.3	3912.5	4462.8	5101.9	5446.7	6089	6297.1	6803.2	7053.7	7513.8	8032.3	8255.1	8592.7	8900	9085.2	9303.3	9432.3	9706.6	9719	9720.3
1.8717	0	0	0	1.8337	6.1181	0	0	0	0	0	0	0	0	0	0	17.454	19.402	64.319	59.111	81.098	134.83	243.1	377.14	546.11	700.94	857.65	1850.3	2234.3	2687.4	2992.5	3294.3	3726.7	3994	4152.5	4842	2982.9	3130.4	3480.6	3867.8	3974.6	4172.3	4541.8	4610.5	4724	4684.9	4821.4	4805.6	5103.6	5104.5
0	0	12.393	10.876	0	3.3046	0	0	0	12.052	22.622	46.907	72.871	130.16	282.28	442.52	616.03	854.38	1145.3	1575.4	1890.6	2133	2670.2	3127.9	3580.2	3982.8	4121.2	4871.7	4997.6	5707.4	6116.9	5525.7	5686	5361.1	6504.5	6898.7	7319.8	7931.9	8422.9	8917	9159.4	9193.9	9444.3	9721.5	9856.3	9917.9	10470	10607	10384	10796
14.083	10.782	0	0	6.2272	0	0	0	0	0	0	0.97658	17.391	67.012	128.23	241	352.7	485.95	667.23	896.6	1156.6	1469.2	1625.2	2099.2	2306.3	2703	2945.6	3143.4	3484	3677.9	4123.5	4206	4550.7	4896.3	5312.7	5742.7	6321.2	6650.8	6905	7300.7	7421.9	7640.5	7849.5	8145.9	8340.8	8468.2	8374	8433	8686.4	8739.5
0	0	0	7.913	5.2886	10.209	12.046	12.313	8.6148	15.942	17.283	30.328	22.94	41.946	62.026	76.536	129.81	174.53	239.84	321.9	411.57	527.05	642.79	812.02	949.17	1080.6	1300.4	1419.8	1640.4	1859.5	1985.9	2242	2448.8	2724.3	2975.6	3019	3373.9	3627.5	3756.6	3898.3	4160.7	4299.6	4451.9	4526.1	4692	4799.4	4970.9	4953.8	5181.4	5179.5
19.862	3.1594	0	0	0	0.35258	0	2.9941	0	0	0	0	16.766	40.518	94.541	190.07	315.71	440.67	633.68	806.39	1000.3	1225	1442.2	1735.2	1917.9	2190.8	2498.6	2809.4	3007.3	3455.2	3849.9	4097.5	4448.4	4846.6	5254.2	5544.7	6039.5	6265.9	6564.5	6867.2	7248.9	7509.1	7441.2	7808.8	8147	8234.4	8220.6	8313	8569.7	8600.3
0	0	0	3.6066	2.8858	11.266	9.0404	0	3.8791	4.1097	0	4.4094	0	3.7766	21.684	37.958	72.843	141.3	244.17	394.48	567.22	806.62	990.72	1234.4	1469.2	1779.7	2112.3	2498.7	2672.4	2984.2	3287.6	3444.1	3810.6	4058.5	4301.9	4659.4	4914.4	4994.1	5108.9	5238.8	5449.8	5583.9	5609.2	5775.7	5608.3	6153.2	6122.7	6090.8	6177.2	5967
5.9596	0	0	0.54454	0	0.55582	6.2202	7.0921	5.1176	16.275	28.032	47.229	66.706	117.13	148.64	191.7	259.08	329.82	457.94	558.46	725	890.45	1120.8	1366	1674.4	1998.2	2332.2	2753.3	3185.5	3570.6	4105.3	4566.5	5189.7	5833.4	6204.2	6640.1	6955.1	7169.5	7678.6	8054	8426.8	8799.5	8950.9	9286.8	9475.9	9910.4	9984.9	9971.9	10162	10615
10.07	13.407	0	0	0	0	0	0	0	0	0	0	0	0	0	0	0	0	35.047	127.03	263.96	448.01	636.29	879.87	1130.4	1474.5	1745.9	2002.9	2311.1	2648	3027	3279.5	3627.6	3915.7	4381	4567.9	4869	5156.4	5354.9	5449.6	5515.6	5695.3	5949.8	5948.1	6008.7	5977.8	6070.7	6134.4	6200.6	6286.3
0	6.5095	0	5.5867	0	0	2.061	8.3349	27.392	73.405	134.61	220.71	317.19	425.92	546.6	738.31	964.33	1234.5	1834.4	1894.4	2258	2700	2932.7	3353.8	3674.6	4161.7	4266.7	4433.8	4954.1	5249.6	5456	5654.2	6059	6166.9	6758.1	6931.5	7200.9	7368.8	7618.2	8060.6	7907.6	8133	8309.8	8555.2	8668.8	8856.2	8778.5	8615.1	8661.1	8745.8
0	0	5.797	1.6192	2.3595	6.8211	0	6.6666	5.6817	13.242	35.724	52.652	92.58	128.21	159.5	232.89	282.89	352.37	417.76	482.75	555.01	628.02	804.97	921.18	1057.8	1294.4	1430.3	1649.4	1912.6	2189.8	2372.4	2668.4	2866.7	3100.9	3527.5	3753.9	4172.3	4362.1	4650.7	4975.4	5215.1	5358.9	5598.3	5762.6	5946.8	5986.6	6265.4	6239.6	6315.5	6493.7
0	0	0	0	6.3961	5.2947	17.1	19.669	16.487	20.321	34.944	33.536	45.979	41.55	61.362	63.698	84.406	90.233	106.71	92.711	107.4	131.34	158.24	174.75	198.88	235.33	292.83	337.92	429.84	518.21	578.92	695.18	811.93	974.98	1138.8	1265.8	1463.5	1666.3	1894.4	2034.5	2229.5	2416.3	2563.2	2684.6	2874.7	2979.3	3015.6	3114.9	3198.4	3278
0	0	3.1158	0	0	10.149	4.2349	26.228	46.751	90.646	161.57	262.76	457.98	553.8	785.53	1013.1	1199.1	1552.6	1854.5	2242.8	2597.3	2887.5	3300.8	3628.9	3941.4	4358.9	4663.5	4990.5	5286.5	5476.2	5735.6	6635.3	7012.6	7491.2	7804.4	8052.1	8356.7	7612.9	7966.7	8248.4	8455.3	8733.6	10138	10135	9126.6	10765	11149	11556	11536	12054
3.004	4.1838	0	4.1376	6.7076	0	0	11.503	4.2654	11.041	5.8752	13.357	29.813	48.614	61.585	82.034	100.71	127.06	211.31	257.01	306.72	347.87	394	478.9	557.7	720.36	886.49	1031.5	1195.8	1380.4	1635.6	1786.9	2033.4	2336	2458	2772.3	2990.8	3157.9	3512.8	3713.2	4119.9	4204.5	4322.3	4513.3	4607.3	4760.6	4672.8	4842.7	4901	4945.7
35.906	15.311	3.1741	0	0	0	0	0	0	0	0	0	0	0	0	0	0	0	0	0	0	0	41.52	88.959	141.8	139.7	262.94	358	485.07	573.41	690.18	804.2	798.28	890.14	1003.3	1130.5	1287.4	1371.1	1595.9	1756.9	1838	1965.7	2132.8	2045	1882.9	1934.7	1968.8	1984.5	2055.8	2132.8
0	0	3.1707	0	5.7374	3.1546	9.4393	10.133	9.0693	16.302	10.963	12.777	18.72	13.328	22.951	42.977	59.425	107.37	144.21	210.16	273.12	352.61	454.58	562.16	730	902.93	1056.1	1324.3	1512.1	1704.6	1822.9	2104.6	2350.7	2613.8	2864.8	3168.6	3367.7	3578	3860.6	4081.7	4279.4	4337.8	4463.8	4613.3	4832.9	4932.3	4928	4993.8	5191.7	5173.8
0	0	0.27479	4.4788	2.961	4.9474	3.4011	11.021	12.362	10.635	4.6427	0	0	0	0	6.2989	10.62	25.627	23.797	34.016	45.152	51.491	97.621	138.77	187.57	265.63	367.53	477.52	593.23	727.82	862.51	987.81	1119.2	1317	1447.4	1639	1800	1970.6	2121.3	2230.4	2370.8	2438.5	2511.1	2602	2684.3	2752.2	2831.3	2865	2853.9	2857.6
0	0	0	2.5291	8.2174	9.3471	11.643	8.0419	9.4589	11.144	14.088	21.401	19.433	23.127	26.861	17.889	28.711	69.158	92.649	181.96	245.11	388.9	504.33	767.81	889.85	1041.2	1266.2	1603.6	1817.4	2163.1	2459.4	2775.6	2882.2	3116.5	3454.1	3742.3	3985.7	4256.3	4611.1	4814.8	5111.4	5587.4	5550.5	5869.9	5982.9	6198	6451.3	6560.4	6711.3	6823.9
0	0	0	0.21866	8.9724	4.7452	0	9.8937	10.31	7.3722	11.809	12.613	12.839	4.0922	13.844	20.456	18.51	40.933	81.591	134.5	197.1	282.26	413.56	560.85	706.53	946.12	1155.5	1411.6	1690.5	2013	2351	2807.9	3108.8	3497.6	3946.4	4375.1	4943.4	5351.2	5801.6	6275.8	6791.3	7128.5	7591	7885.2	7933.9	8456.3	8479.5	8756.9	8805.9	9107.8
0	0	0	0	14.265	6.8255	9.5999	0	11.299	18.788	11.888	25.45	29.797	47.444	54.788	62.687	81.879	111.44	132.86	187.7	250.87	309.04	401.46	496.08	590.72	751.89	915.18	1060.1	1311.7	1550.7	1760.1	2106.2	2420.7	2816	3246	3617.7	3999.7	4518	5092.3	5427	5875.1	6182.4	6618.8	6748.5	6925.9	7425.8	7559.3	7811.3	7818.3	8052.1
26.018	5.9317	0	0	0	0	0	0	0	0	0	0	0	0	10.293	51.081	59.32	118.54	186.75	269.24	340.36	441.92	417.91	613.54	772.71	1007.1	1450.2	1595.5	2019.3	2045.3	2505.5	2868.6	3301.9	3478	3884.1	4204.6	4555.9	4929.4	5278.4	5467.6	5627.3	5824.4	6308.4	6442.3	5921.9	6608.9	6755.9	7167.8	7179.7	7257.3
0	0	3.0633	1.3429	12.352	12.96	12.32	29.729	34.788	39.061	40.68	41.819	49.081	60.641	98.983	148.02	226.48	359.13	535.01	705.07	967.03	1227.2	1512.4	1824.2	2219.9	2595.8	2925.8	3303.4	3753.7	4254.5	4662.9	5237.8	5686.4	6352.5	6759.8	7223.6	7832.5	8071.7	8620.7	8860.3	9429.6	9769.1	10106	10413	10660	10791	10883	11028	11069	11248
0	0	0	6.6892	7.5882	0	8.6344	0.0027828	12.718	0.52789	0	2.6192	0.79856	31.077	54.315	92.782	140.13	190.08	283.96	350.03	473.03	627.4	737.53	831.91	988.17	1117.9	1246.6	1469	1597.3	1803.1	1852.2	1982.4	2214.6	2464.7	2620.5	2878.6	2955.4	3134.9	3251.6	3420.3	3527	3652	3763.4	3910.3	3876.6	4070.6	4224.5	4238.3	4283.1	4299.9
23.27	17.866	0.010978	0	2.3391	0	0	12.901	0	0	9.9219	27.348	52.812	97.993	187.07	240.24	390.4	543.96	584.94	824.97	1012.7	1117.7	1321.2	1483	1682.7	2041.5	2150.6	2362.9	2604.9	2992.6	3619.2	4109.7	4724.3	4818.2	5033.2	5452.8	5806.4	6001.3	6333.9	6625.8	6878.5	7007	5213.5	4891.6	5439.6	5541	5520.8	5495.1	5432.6	5501.6
0	0	0	0	6.6869	12.001	9.2783	14.802	18.058	24.991	48.811	78.41	112.03	183.71	246.36	340.27	444.37	548.75	647.28	815.09	978.21	1150.6	1432.6	1683	1923.4	2230.3	2452.7	2769	3151.4	3499.5	3784.8	4040.3	4429.7	4838.4	5061.5	5444.5	5773.6	6047.5	6295.7	6672.6	6857.5	7182.8	7473.6	7607.8	7656.3	7904.2	8128.3	8233.9	8401.8	8558.5
0	6.4411	0.50595	0	0	6.0218	0	1.4367	7.8168	1.0597	1.6707	23.107	42.342	77.225	153.82	227.22	330.89	484.63	695.2	924.78	1165	1522.3	1798.2	2135.6	2624.6	3079.6	3407.5	3839.6	4224.6	4946.3	5178	5913.8	6344.5	7160.7	7742.5	8171.2	8826.4	9375.3	9981	10436	10714	10992	11640	11769	12106	10947	10894	10740	10982	10932
10.934	2.2097	0	0	0	2.8602	7.3859	7.8812	8.1713	5.0899	0	0	0	41.681	146.17	259.08	474.84	719.42	1057.8	1459.2	1880.5	2304.1	3006.5	3717.8	4423	4864.8	5558.8	6227.6	7215.4	7692.3	8296.5	8416.9	9591.3	9989	10473	11206	11778	12011	12375	12998	13603	13437	14010	14311	14412	14631	14739	14600	14565	14638
0.63423	0	0	0	5.5281	0	20.082	11.644	14.71	22.222	37.053	70.472	86.807	123.9	229.23	297.34	469.5	672.9	1033.7	1368.2	1537.9	1863.3	1933.3	2815.2	3184.7	3583	3974	4410.9	4638.7	4839.4	5225.8	5527.8	5846.4	6053	6498.1	6726.6	6721.3	7020.2	7406.1	7474.8	7548.7	7858.3	8155	6760.8	6873	6940.8	7043	7123.2	7152.4	7225.8
0	0	0	0	4.1263	3.1851	16.357	10.2	4.7673	11.768	13.203	24.886	17.323	15.041	18.726	20.261	34.569	39.977	62.469	93.596	126.13	160.52	251.68	343.8	438.27	554.86	724.78	859.94	1052.8	1212	1372.5	1517.9	1750.9	1961.9	2109.1	2331.2	2486	2667.9	2543.5	2875.5	3029.3	3130.9	3195.3	3474.9	3652.8	3814.9	3824.4	3840.2	3882.5	3837.6
0	3.7753	0	0	0	4.93	13.326	8.3687	16.105	9.1464	24.116	9.9143	20.274	15.621	14.063	27.211	47.976	113.36	182.98	328.01	472.44	631.82	836.09	1025.5	1186.7	1461.2	1815.6	2043.4	2218.2	2693.2	3458.8	3813.5	3889.9	4366.8	4680.1	4988.7	5396.4	5788	6306.5	6567.3	6959.3	7211.4	7487.5	7749.6	7882.8	8600.1	9033.6	8514.4	8542.7	9520.3
0	0	0	0	5.1297	9.3937	27.41	25.573	25.274	46.319	61.904	77.203	106.24	119.01	148.05	177.5	220.87	266.06	302.86	375.99	448.3	497.93	565.4	686.86	766.78	920.49	989.3	1168.5	1278	1413.6	1503.5	1714.5	1822.4	2026.8	2161.1	2301.4	2421.2	2555.4	2399.3	2763.4	2871.2	2954.6	3084.1	3057.5	2842.5	3164.3	3113.8	3187.4	3206.6	3321.9
0	0	0	4.2773	0	10.363	0	0	2.1352	0	4.8797	16.315	18.623	86.64	100.91	157.29	212.65	284.14	426.1	617.81	800.73	1048.4	1416.8	1684.1	1994.1	2384	3056.5	3295.7	3753.4	4245.6	4670.4	5313.5	5755	6306.7	6768.3	7387.8	7740.5	8153.8	8622.7	8873.7	9294.6	9655.7	9914	10090	10382	10694	10829	11083	11281	11337
0	0	0	0.12314	3.2936	9.5079	0	3.4334	7.2928	3.6641	1.5292	5.3123	5.0255	32.19	55.883	85.031	136.25	181.38	269.7	302.87	411.2	596.42	754.23	898.92	616.14	808.11	839.31	925.29	1057.3	1276.9	1317.7	1264.3	1355.6	1282.5	1352.3	1228.6	1267.5	1417.5	1402.6	1460.7	1556.1	1612.6	1660.8	1819.7	1894.5	1923.5	1843.4	1820.8	1876.8	2039.5
0	0	0	9.2496	8.4959	0	0	0	0	0	0	0	0	0	0	0	7.1288	16.361	83.639	102.1	230.64	380.68	622.99	909.29	1170.7	1545.8	1976.9	2451.9	2955.4	3526.8	4053.8	4731.5	5307.6	5800.5	6351.2	7305.8	7601.5	8332.9	8811.3	9370.6	9840.7	10317	10582	11439	11594	11683	11594	11961	12060	12257
14.644	5.9963	0	0	0	0	1.5874	1.3195	0	0	0	0	0	7.0408	43.493	107.22	163.36	270.52	408.4	563.78	857.01	1132.9	1540.3	1997.5	2554.5	2995.7	3535.4	4141.1	4820	5321.9	5928.5	6396.1	6891.2	7385.3	7728.4	8246.3	8686.6	8928.2	9223.3	9601.8	9848.7	10221	10191	10407	10471	10537	10401	10778	11787	11244
0.88847	0	0	1.2926	6.1867	4.1045	0	6.0889	21.014	14.422	14.4	11.068	4.9941	10.788	16.363	34.821	31.168	58.466	108.65	102.01	167.65	223.58	357.45	453.58	744.55	936.98	1167.2	1413	1706.6	1947.4	1970.5	2210.3	2472	2778.7	3144.1	3561.5	3874.8	4348.6	4476.9	4958.6	5615.2	5725.6	6145.3	6281.8	6419.9	6423.6	6711.1	6659	6943.9	7045.1
25.81	8.2028	0.18547	0	0	0	0	0	0	0	0	0	0	0	2.1586	21.338	63.378	90.495	115.05	163.88	197.9	297.14	282.96	336	383.26	450.93	528.29	564.96	609.14	711.1	731.79	790.78	891.97	939.37	1058	1230.6	1344.6	1468.4	1638.2	1740	1940.4	2110.4	2217.3	2366.4	2383.7	2458.5	2545.6	2620.4	2641.7	2705
25.683	9.0213	0	0.83245	0	0	0	0	0	0	0	0	7.6017	0	17.292	23.76	54.176	84.574	110.53	178.77	251.62	336.56	346.42	453.09	618.11	751.85	890.88	1013.4	1215.8	1419.9	1497.2	1681.1	2065.7	2319.9	2425.4	2533.6	2738	2912.3	3286.3	3482.3	3723.1	3950.8	3630.9	4406.9	4667.3	4953.3	5068.3	5164.5	5193.4	5473.9
12.572	3.27	0	1.6168	0	0	0	0	0	0	0	0	0	29.805	69.825	202.71	373.64	628	920.24	1146.5	1567.3	1993.5	2304	2726.9	3149.8	3561.7	3777.4	4289.5	4708.6	4849.2	5412.7	5766.1	6192	6262	6322.6	6679.9	6729.9	6895	6895.2	7165.1	7331.5	7517.7	7702.5	7875	7978.1	8119.2	8096	8410.8	8472.6	8542.4
16.862	12.521	8.2493	0	0	0	0	0	0	0	0	0	14.204	46.104	56.21	100.75	127.65	179.68	229.79	261.75	309.82	323.43	363.18	384.43	464.81	532.89	536.98	579.94	669.53	721.66	922.07	924.98	982.94	986.85	1056.9	1129.1	1283.5	1392.7	1512.4	1647.1	1660.7	1852.4	1894.8	2024.6	2152.7	2158	2285.3	2378.1	2433.8	2544.9
13.077	8.699	0	0	0	0	0	0	0	0	0	0	0	0	0	0	0	0	10.455	51.973	89.218	189.33	271.32	406.57	493.39	712.2	869.1	1077.4	1208.3	1482.5	1651.8	1959.1	2151.8	2375.6	2624.3	2868.4	3252.3	3361.1	3634.7	3875.3	4033.3	4062.2	4216.3	4378.2	4569	4472.1	4579.4	4717.1	4770.8	4933.6
0	0	3.0518	2.1483	8.3783	7.5366	4.5576	16.744	10.365	13.667	22.776	23.749	40.681	47.873	74.38	107.49	144.76	195.22	279.82	413.95	588.15	786.6	996.51	1225.6	1548.9	1856.8	2223.3	2601.3	3046.9	3516.5	3875.4	4357.5	4762.6	5334.1	5984.7	6293.3	6808.6	7230.6	7598.7	7842.8	8443.6	8894.6	9145.5	9294.2	9701	9767.8	10032	10253	10343	10006
0	0	7.947	0	3.9325	7.3341	15.908	9.868	8.4422	16.461	36.14	65.777	146.98	224.37	378.16	529.29	764.51	981.88	1237.1	1556.4	1820.6	2081.7	2408.4	2643.6	2948.5	3286.2	3488.6	3887.3	4228.9	4345.7	4640.7	4949.5	5248.9	5655.6	6020.7	6274.3	6536.9	6861	7061.1	7297.3	7462.6	7811	8121.5	8324	8534.2	8610.4	8604.2	8853.8	9092.6	8999.2
0	0	0	7.6943	8.0678	20.716	10.299	10.033	20.603	23.927	23.201	23.154	33.043	38.85	48.342	67.938	86.658	82.354	82.959	107.08	136.01	150.73	176.75	215.74	262.26	350.75	410.82	493.84	554.93	669.63	735.13	878.57	1019.1	1180.3	1287.7	1460.7	1556.5	1641.6	1751.5	1822	1932.1	2046	2144.4	2316.6	2296.4	2435.9	2503.3	2557.5	2562	2586.5
0	0	6.7653	23.196	0	0	10.257	0	0	0	2.1767	24.846	26.143	36.38	73.01	82.545	132.41	152.16	235.02	269.81	346.77	433.49	565.9	679.23	766.97	928.18	1062.1	1228.5	1312.5	1696.3	1864	2153.4	2527.2	2975.6	3331.9	3418.7	3745.8	3980.5	4098	4383.2	4619.3	4579.4	4899	4937.1	5156.3	5233.9	5263.3	5260.8	5400.7	5501.5
0	0	0	0	0	11.507	50.679	105.68	223.57	318.51	474.59	785.09	1005.8	1195.6	1592.3	1788.9	2171.2	2226.1	2543.9	2916.5	3126.7	3402.2	3612.1	3952.2	4193.9	4302.7	4853.1	5269.6	4943.7	5503.9	6172.7	5905.4	6056.9	6416.1	6652.8	6801.1	7053.1	7603.8	7645	7773	7909.1	8022.1	8210.7	8292.4	8437.8	8871.3	8153.4	8136.8	8322.7	8202
5.0571	7.9006	0	0	0	14.175	1.2865	12.566	31.729	37.512	48.707	70.298	123.82	148.51	180.85	224.35	253.48	293.44	378	431.71	492.02	549.99	623.8	697.79	814.82	871.71	1024.9	1116.3	1228.9	1374.2	1460.7	1579.5	1658.9	1850.1	2015.5	2094.6	2336.2	2517.8	2670.1	2758.7	2831.5	2884.5	3103.1	3163.4	3281.2	3280.8	3373.9	3154.5	3150.8	3270.7
0	4.7759	0	0	0.078978	4.0038	0	0	0	0	0	0	0	0	0	17.056	64.562	98.298	195.54	260.06	339.8	427.2	524.06	624	690.69	849.6	935.07	1059	1174	1325.1	1437.7	1580.2	1604.9	1778.9	1885.8	2045	2289.3	2348.7	2454.3	2543.6	2672.1	2867.5	2921.4	3080.7	3028	3110.1	3047.4	3062.4	3091.9	3022.5
0	0	0	0	10.919	35.716	48.551	79.037	90.622	145.37	194.87	260.32	371.18	520.53	679.4	953.04	1190.4	1505.3	1816	1965.5	2497.4	2867.4	3361.4	3786.9	4335.1	4799.5	5227	5791.8	6044.4	6650.1	6773.3	7535	7720.7	8280.8	8507.8	8793.6	8990.3	9866.8	9689	9940	10034	10404	10627	10532	10712	10534	10801	10363	10624	10697
20.209	11.15	5.5921	0	0	0	0	0	0	0	0	0	0	8.2377	22.846	98.494	209.19	333.22	548.59	762.58	955.69	1289.5	1694.4	2174.5	2785.5	3226.6	3780.3	4506.4	5164.5	5996.8	6642.3	7612.2	8453	9107.7	9815.6	10302	10515	11394	11882	12520	12959	13078	13536	13648	14146	14513	14185	14196	14899	14856
0.28099	0	2.8701	2.6049	7.5702	1.6401	0	0	0	0.14536	21.027	75.234	175.98	326.78	509.62	803.41	1038.5	1313.7	1557.2	1788.5	2163.8	2545.4	2902.1	3379.5	3960.7	4278.9	4887.4	5222.2	5703.2	6094.5	6410.1	6826.1	7323.3	7563.1	8124.4	8413.1	8848.3	9075.5	9400.8	9686.2	9779	9877.5	10271	10267	10510	10618	10906	10996	10994	10749
2.5934	1.8961	0	10.045	9.0829	0	0	0	0	0	0	0	43.818	173.56	257.2	451.59	667.89	822.89	1000.8	1203.6	1578.1	1770.4	2073.5	2616.9	2797.6	3156	3443.4	4022.8	4334.5	4900.6	5484.9	4358.7	4728.7	6336.4	6552.2	5507.9	6068.5	6259.3	6439	6416.6	6559.3	6753	6642.7	6747.8	6643.7	6547.7	6639.9	6475.1	6538	6456.9
0	0	0	1.4036	0	3.0048	7.9793	2.8678	0.51953	4.1863	14.115	27.056	59.324	107.25	180.73	264.83	374.95	505.91	629.14	783.93	920.73	1073	1241.2	1398.1	1570.8	1776.8	1935.5	2186.5	2456	2708.7	2877.8	3208	3591.6	3900.2	4162.2	4378.2	4834.7	5093.1	5287.7	5644.8	5796.6	5973.9	6136.7	6333.2	6586.7	6735.3	7096.2	7292.2	7310.6	7517.5
0	0	4.0308	4.418	5.6519	5.9938	0	0	0	10.651	24.391	58.413	104.89	165.57	331.99	536.79	792.68	1068.2	1318.5	1720.5	1943.4	2521.5	2868.1	3445.7	3610.2	4180.1	4361.6	4917.1	5194.1	5818.9	5948.6	6327.4	6562.7	6808.1	7259.7	7533.5	8121	8478.7	8737.8	9010.6	9368.8	9793.1	9831.5	10100	10509	10615	10066	10103	10529	10664
2.7427	0	0	0	4.007	0	0	0	0	0	0	0	2.9699	26.305	48.296	88.472	170.31	216.5	297.76	312.7	386.74	496.37	616.55	723.37	900.87	1049.4	1237.1	1437.1	1723.4	1938.4	2142.6	2447.4	2730.4	2965.5	3391.9	3796	4134.6	3888.1	4078.2	4391.2	4562.2	4515	4765.8	4990.9	5127.3	5170.4	5142.8	5060.9	5148	5238.9
0	6.3602	0	0.11903	0.53558	1.1676	9.9383	3.3589	11.214	1.3675	0.91916	28.429	42.227	87.456	114.2	146.63	183.67	247.64	297.24	389.73	472.82	622.37	720.9	874.98	1035.4	1220.4	1433.4	1613.7	1827.8	2041.2	2203.8	2367.9	2530	2729	2924.6	3083.4	3274.3	3283.5	3473.3	3638.1	3557.5	3784.6	3785.5	4010.3	3884.6	4009.8	4048.5	4161	4101.8	4227.3
8.7091	3.1191	4.735	0	0	0	6.0947	0	0	0	0	14.343	33.887	51.802	76.523	109.15	165.19	240.77	350.94	468.8	638.16	853.26	1094.1	1390.2	1716.2	2054.8	2461.1	2863.3	2959.6	3335	3805.1	4621	5317.5	5621.2	5488	6503.2	6618.8	6508.6	6611.8	7571.2	8324.7	8636.9	9051.8	8708.2	9913.6	9657.1	9792.4	9905.6	9670	10266
0	0	4.0066	0	4.9927	0	8.9625	6.9299	8.7297	14.17	12.33	15.086	22.108	53.095	98.638	165.15	344.29	429.31	794.06	1083.9	1395.3	1751.1	2155.4	2676.7	3124.3	3253.4	4123.3	4227.6	4885.8	5347.9	5702.3	6418.6	6932.5	7226.7	7580	7951.8	8686	9065.7	9266.3	9747	10009	10328	10361	10760	10858	11069	11256	11317	11476	11733
15.815	0	0.51276	0	0	0	0.060012	0	3.7107	4.3515	0	23.355	42.717	77.504	107.43	153.59	204.39	292.97	382.26	454.96	619.25	768.6	931.41	1110.7	1337.1	1677.2	1962.2	2228.2	2627.2	3044.1	3390.2	3640	4206.2	4676.5	5164.1	5737.3	6265.7	6753.8	7202.3	7675.3	8409.5	8919.8	9182.6	8906.8	8663.7	8791.4	8368.4	8294.9	8620	8590.6
0	0.061377	0	1.7122	3.5611	9.6802	5.4055	5.0364	0.035555	0	4.132	0	0	0	0	0	0	0	0	0	0.72609	24.079	53.66	138.71	220.31	342.01	470.25	679.96	770.88	937.67	1193.1	1262.6	1444.2	1709.3	1857.4	2196.8	2421	2546.7	2832.9	2964.1	3058.8	3310.7	3443.6	3652.8	3709.6	3760.6	3913	3880.7	3825.1	3928.9
0	0	1.8298	0.15194	0	5.0916	5.2916	3.9358	4.0705	17.294	43.803	86.225	134.92	216.38	316.19	395.82	541.45	651.95	852.15	1050.9	1210.1	1518	1727.1	1936.2	2159.7	2421.7	2667.8	2867.2	3153.4	3470.8	3752.3	3842.6	4247.6	4732	4907	5149.9	5353.1	5651.5	5913.4	6111.1	6288.4	6510.4	6718.5	6823.2	6937.1	7039	7136.1	7322.6	7405.8	7130.3
0	0	3.0175	3.5921	1.3859	3.255	2.7056	3.0657	5.5047	3.3748	5.4776	10.312	11.566	17.445	6.4498	19.402	33.685	38.141	65.548	102.18	131.44	199.19	274.27	330.75	411.52	586.24	648.16	747.91	954.43	1101.1	1159.7	1264.3	1414.3	1545.5	1698.3	1838.8	1951.2	2042.6	2181.5	2262.7	2360.3	2513.1	2563.9	2665.4	2822	2863.1	2961.3	2972.2	3061.2	3135.1
5.6184	0.52857	0	0	1.9317	0	4.4157	10.209	16.574	10.696	1.8278	0	0	3.7622	0	8.5819	19.444	33.56	28.851	36.084	46.303	80.37	103.43	126.28	123.23	147.47	201.5	210.73	215.87	266.13	307.2	369.09	444.39	547	648.53	864.65	995.42	1185	1320.9	1449	1587.7	1786.1	1999.8	2058.4	2043.6	2146.4	2181.7	2285.7	2361.9	2399.3
9.3	0.77419	6.0839	3.799	0	0	0	0	0	0	0	0	12.238	9.5246	25.963	52.767	96.454	144.87	194.7	295.97	367.23	465.87	587.27	712.73	888.31	1002.1	1205.2	1401.1	1618.1	1898.6	2174	2436.7	2724.9	2942.2	3342	3538.8	3607.5	3969.9	4224	4398.1	4802	5178.7	5309.9	5375.5	5377.4	5585.8	5734.5	5633.5	5731.1	5773.2
29.61	17.728	5.074	0	0	0	0	0	0	0	0	5.4224	65.286	115.94	191.26	269.85	348.21	465.39	548.91	653.11	764.83	873.45	1021.4	1227.3	1467	1791.7	2069.9	2265.4	2660.7	2936.5	3326.8	3489.8	3832.4	4123.3	4659.6	4504.1	5309.5	5836.5	5867	6087.3	6638.9	6833.1	6563.9	6705.8	6753.3	6449.9	6824.9	7032.1	7169.3	7272.9
33.8	11.98	0	0	0	0	0	0	0	0	0	6.0331	61.336	137.31	307.49	502.57	695.43	945.18	1142.5	1356.9	1636.1	1784.3	2286.9	2690.5	3249.3	3577	4102.1	4518.4	4843.6	5248.2	5453.2	5884.3	6361.7	6607.9	7223.2	7529.1	7791.9	8298.8	8844	9150.7	9851.5	10027	10184	10432	11085	11766	12038	12201	12439	12151
26.761	25.086	0	4.3891	0	0	0	0	0	0	0	0	0	0	0	0	0.67619	53.873	126.23	189.53	303.96	454.35	546.37	652.49	831.59	912.32	1074.4	1200.5	1319.1	1515.9	1657.4	1790.2	1885.9	2215.2	2371.3	2570	2813.9	3025.2	3110.6	3139.8	3386.4	3405	3797.1	3860.8	3994	4034	3934.5	3818.8	3769.8	3834.9
13.017	0	1.8779	0.022324	0	0	2.6499	2.0289	0	0	0	35.948	70	174.93	305.17	465.05	699.08	1015.6	1298.8	1623.4	1907.8	2417.8	3514.6	3281.5	3510.8	3949.7	4482.9	4944.9	6325.1	6742.3	5793.1	7376	7706.9	8277.3	8823.1	9009	9153.7	9895.3	9640.9	10018	10151	10828	10692	10713	11106	11334	11230	11260	11052	11222
17.369	5.7247	0	0	0	0	0	0	0	0	0	1.4517	31.13	72.89	121.65	175.62	245.05	277.63	319.01	416.72	426.45	523.69	698.68	736.45	971.97	1112.4	1375.6	1627	1496.6	1719.6	2328.2	2454.6	3058.6	3085.3	3400.4	3828.5	3937.2	4430.2	4649.7	5013.5	5047	5158	5110.6	5292.7	5562	5583.7	5607.9	5739.1	5920.2	6093.3
0	0	0	2.6333	12.138	6.2157	0.94534	0.64587	0	0	1.2693	0	0	0	0	30.164	1.3481	17.469	133.17	101.09	189.51	350.39	545.76	806.01	1245.8	1723.5	2103.8	2386.7	2896.4	3150.8	3567.9	4224.9	4777.5	5145.8	5767.7	6216.8	6485.6	6625.7	7129.1	8479.5	7678.5	8196.5	8259.3	8561.9	8934.8	9190.8	9129.9	9569.8	9681	9818.2
0	0	0	3.6052	5.1516	2.7719	0	0	0	0	6.503	5.8199	12.767	9.8562	26.282	49.552	80.14	128.85	232.12	381.64	589.72	819	1128.2	1538.5	1920.1	2411.7	2985.3	3376.9	3949.7	4565.7	4823.3	5508.2	6119.1	6698.8	7355.9	7683.6	8184.9	8439.3	8860.4	9073.9	9297.7	10014	10215	10044	10566	10406	10629	10577	10342	10672
3.1246	6.6815	0	8.9869	0	0	0	0	0	0	0	0	0	0	0	0	10.634	25.514	69.254	108.95	196.01	297.3	405.92	499.15	692.93	844.15	1025.9	1207.8	1366.8	1599.6	1822	2199.1	2333.7	2644.6	2948.8	3301.3	3681.1	3928.9	4157.2	4350.2	4526.5	4717.7	4769.9	4832.7	5005.5	5171.5	5188.8	5465.4	5386.8	5446.6
21.745	0	0	4.3077	8.1917	0.52707	0	0	0	0	0	0	20.741	72.152	148.85	295.35	346.4	477.27	763.52	914.03	1109.9	1418.9	1730.8	2255.6	2770.6	3255.9	3628.9	4457.5	4908.4	5124.3	5930	6667.1	6846.9	6993.6	8010.3	9027.6	8772.3	8458.2	8517.8	8999.4	8670.1	9691.9	9577.3	9615.4	9932.8	9764.4	10145	9553.3	9889.1	10222
0	0	0	1.0049	3.7752	10.654	1.7608	0	0	0	9.0473	27.623	76.925	162.18	307.13	476.96	685.62	914.81	1173.4	1346.6	1733.3	2044.4	2419.5	2845.2	3159.3	3553.1	3872.4	4319.4	4579.6	4942.7	5387.5	5662.5	5843	6049.2	6335.9	6493.1	6610.4	6823.5	6711.1	7167	7050.1	7135.6	7699.7	7620	7807.2	7780.1	7726.3	7702.9	7670.3	7996.1
27.904	9.9421	0	0	0	0	0	0	0	0.4458	0	3.606	12.782	0.26065	15.019	20.062	28.184	48.844	83.021	155.17	218.77	339.97	473.29	625.28	858.04	1099.9	1408.9	1658.9	1972.5	2239.1	2772.3	3093.7	3465	4112.1	4115.9	4570.1	4994.9	5282.6	5751.6	6060.3	6292	6390.9	6605.9	6904	7130.8	7317.1	7435.5	7436	7222.3	7641.5
7.163	4.062	0	3.1233	0	0	0	7.9786	0	0	0	24.529	29.866	37.579	78.071	89.05	139.18	184.57	210.01	261.19	286.84	320.86	337.55	354.12	411.7	483.35	502.45	618.79	736.01	1003.3	1232.4	1420.3	1596.9	1849.7	2101.8	2319.6	2549.3	2705.1	3028.7	3294.3	3628	3814.6	4087.4	4260.4	4379.6	4589	4579.1	4732	4633.5	4674.2
11.329	9.0107	0.54764	5.6105	7.8393	0	0	0	0	17.486	85.904	166.96	316.95	538.13	802.06	1160.4	1477.5	1853.5	2280.8	2637.2	3149.5	3660.2	4286.7	4657.4	5155.2	5480.6	5618	6282.3	6895.9	7139.4	6808.1	7175.1	7697.2	8184.7	8574.6	9121.7	9776	10238	10637	11407	11643	12437	12603	13163	13479	13947	14049	14371	14088	14747
0	20.164	0	0.54915	10.866	0	0	0	0.46527	1.1005	0	0	35.504	77.325	180.03	330.69	554.43	869.14	1174.1	1558.3	2015.2	2608.8	3072.4	3772.1	4385.7	5254.7	5638.8	6409.7	7166.4	7743.9	8454.2	9229.4	10013	10793	11363	12433	12901	13493	14335	15083	15524	16167	15834	17241	17187	17912	17882	18180	18482	18324
0	0	0	0	6.3767	2.7974	11.645	2.9521	14.481	0	0	0	0	0	5.125	10.176	9.1979	35.862	95.593	177.54	266	379.25	550.22	765.15	963.43	1221	1518.3	1879.7	2300.8	3140.9	3716.6	3720.2	4351.4	4907.5	5455.3	5982.4	6525.9	7265.3	7626.7	8095.8	8486.8	8755.9	8972.6	9437.6	9546.9	10010	10395	10389	10554	10422
9.8643	4.2195	0	0	0.85484	0	0	0	2.3068	7.5846	13.075	27.827	31.849	48.083	66.45	70.859	95.932	125.1	130.32	148.56	176.69	203.82	235.04	233.11	306.99	358.48	394.18	473.3	493.22	609.88	643.67	766.15	862.42	898.11	940.82	984.12	1072.9	1118.3	1295.9	1306.7	1274.9	1374.3	1480.2	1538.5	1561.5	1619.2	1600	1720	1723.4	1872.8
34.63	13.665	0.8523	0	0	0	0	0	0	0	0	0	0	0	0	0	5.9157	0	5.8027	8.3902	26.386	30.177	45.562	68.584	90.298	97.446	131.25	186.18	264.73	334.78	421.55	512.81	624.43	709.75	820	903.29	1022.9	1174.5	1082.3	1186.3	1130.6	1789.1	1857.1	1981.6	2033.5	2181	2280.5	2303.6	2460.8	2478.5
19.591	11.539	0	2.8946	0	0	0	0	0	0	0	0	0	0	12.887	39.98	100.7	194.18	347.74	504.32	716.88	987.52	1318.1	1630.2	2000.6	2295.6	2639.5	3141.2	3497.9	3866.8	4375.5	4942.1	5410.1	6023	6329.8	7082.6	7535.3	7583.2	8082.7	8427.2	8865.7	9162.9	9189.5	9540.6	9952.4	9963.4	10287	10294	10284	10657
0	0	0	0	5.6652	7.0742	0	6.7211	8.2626	10.786	13.432	11.526	52.597	114.17	211.11	351.29	493.97	736.08	950.49	1209.3	1512.3	1570.7	2071.7	2395.5	2747.7	3052.3	3463.1	3899.2	4186.7	4605.8	4924.2	5374	5737.9	6110.5	6651.9	7100.7	7490.1	7933.3	8318.2	8607.3	9045.1	9375.4	9899.5	9908.6	10203	10615	10647	10922	11035	11137
42.384	25.066	8.5518	0	4.4523	0	0	0	0	0	8.8716	12.33	49.28	78.145	146.66	222.98	287.7	420.65	533.59	680.3	892.65	1053.8	1284.6	1623.9	1858.7	2174.6	2458.6	2834.6	3086.8	3438.6	3790.9	4019	4491.8	4783.8	5045.8	5700.7	6079.3	6419.7	6800	6838.3	7170.1	7469.9	7739.3	8001.9	7970.4	8396.3	8584.1	8785	8986.1	9262.8
0	0.96502	0	2.724	6.3167	0	11.508	10.007	17.893	10.092	0	24.131	15.311	24.318	56.179	72.373	97.556	133.56	172.87	233.26	312.17	305.08	353.86	509.3	549.69	739.96	861.94	1059.1	1240.6	1455.1	1669.7	1887.6	2240.3	2516.2	2839.7	3110.1	3382.7	3621.3	3749.9	3967.2	4238	4497	4802.2	4578.5	4702	4935.5	5072.3	5057.8	5120.6	5151.3
8.6085	12.165	0	3.4846	0.24939	0	0	0	0	0	0	0	0	0	0	36.549	105.53	239.31	367.02	523.52	741.32	988.73	1225.6	1484.8	1714.8	1954.4	2191.7	2385.3	2607	2885	3123.5	3386.9	3563.6	3913.4	4129.6	4345.7	4592.1	4804.2	4945.6	5056.5	5240	5423.7	5355.6	5475.2	5535.7	5632.9	5767.7	5673.5	5820.3	6034
12.945	6.6874	0	4.0658	0	0	0	0	3.8886	0	9.3127	16.235	24.665	41.219	50.005	98.528	131.3	165.28	232.28	355.73	492.13	707.55	886.69	1115.4	1406.1	1721.2	2021.3	2317.1	2649.7	2941.9	3072.1	3658.9	4121.2	4526.6	4579.1	4865.3	5213.1	5371.8	5681.9	5758.6	5949.9	6248.1	6287.6	6284.2	6410.1	6542	6487.6	6548.3	6714.8	6683.3
12.658	0	2.9185	0	0	0	0	2.3624	5.2777	0.94834	0	0	0	0	0	1.6953	0.76493	8.423	5.5571	12.421	37.197	44.772	56.102	50.149	71.76	91.522	117.78	145.36	171.52	189.24	184.75	237.27	256.39	293.02	303.7	341.05	369.84	395.48	434.54	459.77	544.65	610.39	643.47	677.54	642.88	648.91	663.52	670.56	684.39	711.06
10.398	0	0	2.6246	1.7657	0.42638	0.41225	4.7382	3.758	5.4628	10.069	7.4892	21.545	24.507	65.453	109.83	157.47	260.96	390.2	534.16	687.65	849.42	1040.8	1259.4	1605.5	1964	2094.1	2364.7	2781.6	3024.7	3347.1	3890.9	4198.3	4491.5	4851.7	5129	5360.1	5583.3	5786.6	6192.2	6336.1	6557.4	6741.7	6914.3	6978.8	7213.8	7405.1	7553.2	7399.4	7721.7
0	0	0	0	14.287	20.611	23.85	42.443	63.779	103.26	185.5	270.02	420.14	548.72	732.18	933.31	1139.6	1481.7	1765.9	2134.2	2553.4	2858.2	3247.9	3605.9	4285.4	4563.9	4926.5	5238.1	5633.1	5846.4	6292.8	6394.5	6766.1	7039.8	7162.7	7630.2	8006.1	8481.1	8817.8	9255.1	9358.8	9286.4	9615.9	9723.2	9657.4	9969.3	10126	10295	10324	10503
0	0	0	0.60101	4.7592	6.9136	8.5279	16.654	15.995	16.199	15.793	20.353	35.236	81.228	87.392	114.65	150.86	199.36	249.75	324.53	374.31	441.92	525.81	613.78	716.62	822.91	904.39	1006.5	1126.8	1261.5	1379.1	1531.2	1602.7	1760.2	1930.1	2046.8	2277.7	2388.5	2570.9	2627.9	2740.9	2799.1	2970.4	3043.1	3177	3268.9	3282.8	3420.9	3399.3	3414.5
21.824	0	1.4785	0	0	0.15008	0	0	0	0	0	0	0	0	5.3873	3.5235	24.721	39.621	67.876	59.85	107.79	160.64	226.74	295.42	376.07	473.79	537.95	642.4	758.2	903.89	1032.2	1229.7	1350.8	1556.8	1697.8	1948.7	2154.2	2266	2461.7	2586.8	2834.4	2880	3077.8	3207.8	3375.7	3456.8	3501.1	3573.8	3663.9	3628
22.493	4.0081	0.19712	1.4825	0	0	0	0	0	0	0	0	0	0	0	0	0	8.3784	21.856	42.617	77.72	113.07	144.4	202.68	307.54	386.18	512.24	680.65	813.56	1043.4	1229.2	1515.8	1756	2010.6	2241.2	2511	2749.5	2971.2	3210.7	3377.4	3547.6	3602.7	3676.3	3839.2	3847.2	3893.5	3932.2	4030.5	3999	4132.6
0	0	0	0	11.294	15.055	12.204	29.587	22.449	27.099	36.484	65.851	100.49	139.45	212.6	298.16	458.33	662.1	951.58	1267.2	1710.8	2090.8	2546.6	3016	3522.4	4095.3	4540	5166.8	5795.9	6254.1	6975.8	6902.4	7651.3	8138.1	8487	9083.8	9464.9	9887.7	10177	10188	10368	11053	11527	11827	11405	11638	11432	11647	11863	11776
11.401	9.4329	11.89	0	0	0	0	0	0	18.669	68.427	65.861	107.84	158	228.85	294.53	390.75	504.05	584.95	748.91	967.63	1195.5	1449.5	1769.6	2075.5	2334.3	2813.9	3264.7	3614.7	4110.7	4521.1	5038.1	5458	5972.5	6698	7143.1	7981.5	8274.3	8630.6	9224.1	9609.9	10242	10583	10821	11254	11684	11723	12047	12148	11984
0	0	0	4.824	8.7707	3.6423	3.8636	7.9609	9.4409	26.289	57.784	113.39	216.5	311.87	491.17	687.22	949.88	1289.8	1764.3	2247.4	2720	3317.6	3935.8	4421.4	5076.4	5851.8	6612.7	7317.6	8435.3	9149.2	9736.7	10762	11363	12487	13394	13902	14672	15272	15748	16605	17081	17952	18622	18913	19245	19635	19719	19959	20597	20800
12.744	0	3.71	2.2066	0	0	0	3.6472	1.1629	5.9622	7.82	3.6971	11.609	15.929	19.719	33.848	40.955	46.328	66.195	77.258	148.41	199.93	208.11	288.45	366.55	486.14	708	781.28	883.66	1031.8	1200.6	1390.5	1470.3	1633.7	1810.8	1965.3	2116.2	2245.8	2469.1	2612.5	2798.4	3005.8	3063.5	3140.1	3181.5	3207.5	3308.3	3274.1	3449.7	3472.6
0	0	0	0	7.13	13.613	16.119	41.67	34.09	38.842	33.273	26.808	42.054	45.042	53.153	50.117	36.884	59.905	71.24	60.614	106.56	127.74	157.69	196.94	222.61	282.81	355.38	399.18	488.71	640.78	648.83	729.5	955.67	912.25	1131.1	1246.6	1415.4	1543.5	1568.2	1682.4	1869.6	1881.7	2129.1	2264.5	2184.8	2477.8	2413.6	3051.9	2550.2	2576.1
20.207	7.8367	0.25841	0	1.6187	0	0	0	0	0	8.5457	26.612	52.143	86.552	190.46	338.09	498.89	659.65	1006.5	1344.1	1708	2161.4	2545.3	3047.5	3940.3	4281.6	4985.7	5403	6132	6433.4	7158.2	7890	8434.6	9118.6	9532.7	10390	10803	11314	11935	11915	12418	12988	12967	13273	13634	14132	14174	14029	14173	14304
20.249	4.6685	0.48828	0	0	0	0	0	0	0	0	0	64.875	188.19	372.5	731.11	1037.2	1369.5	1947.2	2432.4	2939.2	3501	4301.3	5103.4	5628.1	6353.4	6892.5	7753.3	8600.7	9104.7	10279	10776	11292	12053	12416	13276	14362	14929	15327	15831	16451	16409	16725	16808	17292	17472	17631	17926	17823	17838
0	0	2.2416	2.6238	8.3781	5.9281	3.5709	9.3471	19.871	20.929	45.071	86.918	194.09	277.3	452.56	560.46	692.75	793.63	936.63	1120.8	1346.6	1529.3	1814.7	1990.2	2273.8	2577.7	2874.6	3147.9	3488.8	3858.4	4203.5	4440.8	4980.3	5220.6	5686.2	6351.3	6804.7	7004.4	7765.3	8074.5	8198.5	8917.3	9055.9	9273.8	9522.5	9835.2	9965.9	10204	10513	10442
0	0	0	0	8.3115	12.736	2.4108	1.5483	0	19.117	7.4633	8.6648	33.372	50.034	87.4	151.62	213.38	300.31	403.61	509.55	652.64	828.82	1327.2	1286	1424.4	1567.8	1694.7	1930.3	2156.8	2269.6	2645.4	2891.9	3087.5	3226.6	3505	3685.7	3961.9	4204.6	4363.1	4647.2	5036.6	5174.1	5323.7	5303.6	5605.6	5653.8	5683.8	5847.5	5950	5983
1.9845	0.015114	0	0	5.6313	0	9.925	2.5634	19.431	8.9432	0.96583	0	0	4.168	41.882	84.903	157.39	222.16	385.87	535.84	624.46	1081.8	1344.3	1334.5	1607.7	2287.6	2484.3	3014.2	3835.9	4453.4	4790.3	5261.6	4571.2	4973.6	5363.4	5619.3	5995.2	6418.6	6763	7096.3	7191.8	7557.3	7707.9	8012.9	8122.5	8454.3	8528.1	8671.9	8739.7	8963.6
0	0	2.8471	8.3768	9.9342	8.9509	8.8562	0	0	0	2.8617	19.382	23.832	59.958	73.803	116.28	157.45	216.5	274.81	332.98	404.63	483.34	639.68	752.93	836	850.49	869.87	870.33	962.04	958.33	1138	1116.8	1147.1	1196.1	1319.6	1372.6	1473.9	1605.4	1961.3	2321.7	2600.7	2685.1	2652.8	2791.5	2903.9	2866.4	2997.1	3145.7	3167.1	3193.4
0	0	0	0	6.372	8.317	18.486	21.646	28.839	38.415	62.827	88.462	114.21	163.62	226.41	277.28	415.35	520.81	660	856.14	1025	1264.5	1538.1	1788	1990.1	2303.2	2664.4	3022.8	3377.7	3806.6	4299.6	4635.3	5071.3	5412.9	5802.2	6166.4	6523.8	6991.1	7433.9	7700.1	7996.3	7973.8	8258.7	8494.5	8567.3	8806.6	8867.2	8853.8	8843.9	8739.6
0	0	0	38.006	6.1821	14.539	8.0832	26.618	16.808	24.763	13.521	17.63	23.646	8.8445	32.335	62.351	30.035	39.829	59.474	127.53	95.839	150.99	205.09	308.13	386.82	430.71	585.14	750.41	905.15	1445.6	1555.6	1498.1	1706.5	1918.6	2121.7	2336.5	2664.1	2946.8	3265.8	3586.4	3715	3941.3	4265.8	4422.3	4677.3	4706.8	4921	4937.3	4987.9	5115.7
19.093	9.1692	0	0	0	0	0	0	0	0	10.376	11.167	20.159	34.357	49.625	66.839	88.657	119.51	129.71	180.31	222.88	263.5	275.56	299.92	317.77	352.42	409.93	468.61	504.61	601.66	698.15	784.93	941.48	1105.6	1257.6	1388.3	1602.3	1773.9	1972.3	1962.1	2137.9	2313.6	2439.1	2592.9	2560.8	2606.8	2719.5	2827.8	2882.9	2898.2
3.8435	5.0319	3.0571	4.6147	0.3936	0	0	0	0	0	0	0	16.885	27.544	65.9	128.58	225.15	324.65	448.54	542.06	730.86	884.61	1120.8	1311.8	1540.7	1714.9	1915.2	2163.9	2334.7	2570.7	2739.8	2983.6	3210	3451.2	3635.4	3833.2	3922.6	4143.4	4327.1	4376.2	4536.8	4559.1	4620.7	4673.6	4721.9	4801.3	4881.9	4932.7	4896.5	4941
0	4.3767	0	4.3844	4.0828	8.2548	11.652	4.8037	0	12.623	10.011	0.66431	17.347	32.892	59.306	101.72	176.4	283.23	366.82	485.77	538.58	641.3	769.5	943.77	1109.9	1200.2	1449.6	1677.7	1807.8	2132.8	2258.3	2539.8	2844.2	3084.1	3490.1	3752.6	4029.6	4363.5	4548.4	5034.1	5401.4	5530.9	5702.5	5893	6183.9	6372.4	6379.3	6741.8	6912	6837.6
2.8666	0	0	0.87514	9.2884	0	0	1.7337	8.7289	2.9366	2.747	7.6429	15.974	33.068	74.948	167.48	281.81	439.43	589.22	712.19	899.82	1069.5	1239.6	1493.5	1788.2	2072.1	2383.5	2685.2	3015.9	3425.8	3548.7	4028.1	4401	4821.2	5358	5696.1	6107.9	6483.9	6812.9	7018	7154.7	7157.5	7170.7	7306.3	7413.4	7724.9	7704.2	7761.3	7904.1	8124
11.793	0	0	0	0.64258	0	10.263	22.16	60.855	143.54	286.94	476.22	735.66	1023.7	1290.8	1679.2	2127.7	2551.8	3083.7	3634	4142	4673.1	5381.2	6127.8	6753.3	7288	7838	8288.8	8944.2	9354.1	9827.8	10512	10703	11341	11951	12258	12338	12731	12976	13249	13754	13589	14101	14260	14415	14660	14951	14671	14602	14855
7.7523	0	0	7.1967	8.3327	11.969	0	0	0	4.5267	0	12.323	12.991	18.069	73.26	87.903	80.518	172.23	146.25	270.37	322.51	299.96	401.89	721.28	629.76	953	882.05	1044.8	1127.6	1379.6	1476.9	1612.6	1732.5	1815.5	1902.3	2280.2	2280	2448.4	2558.5	2613.4	2701.5	2777.1	2808.9	2945	2922.2	3032.3	3084.1	3045.7	3230.9	3260.3
0	0	0	2.1068	3.6597	10.67	0.05688	4.7569	1.7703	1.8793	1.0384	5.0063	22.857	54.527	114.28	165.22	263.52	345.91	466.51	562.66	714.7	860.27	1006.9	1159.2	1262.1	1419.9	1634.8	1787.6	1876.6	2049.9	2162.9	2339	2332.4	2477.6	2572.6	2664.8	2812.8	2799.8	2945.5	2906.8	3013.9	3075.8	3094.9	3114.7	3148.5	3189.9	3309.1	3228	3232.1	3226.8
12.077	11.284	0	0.90709	3.7699	0	0	16.193	0	3.7388	0	0	0	0	0	0	0	0	0	0	13.216	63.401	71.096	150.76	229.04	241.15	300.67	415.58	619.66	746.75	611.94	1041.2	1383.7	1598.3	1751.6	1997.8	2205.2	2363.9	2588.1	2786.4	3201.9	3377.2	3609.7	3552.1	3958.2	4165.6	4387.3	4276.3	4082.2	4040.7
0	9.8102	0.86639	7.3929	0.18635	0	0	0.1876	10.799	8.796	6.5605	1.1053	7.142	7.9679	15.158	21.979	32.28	56.072	89.157	164.3	187.14	251.61	297.42	377.92	414.1	503.02	692.37	765.63	933.55	1026	1148.3	1294.8	1439.4	1570.2	1667.6	1868.8	2125.9	2389.9	2572.9	2711	2950.6	2991.7	3167.9	3403.1	3540.4	3615.5	3588	3618.8	3721.7	3782
8.1777	2.577	0	0	0	0	4.8558	0	0	0	3.4677	9.7204	29.204	56.645	113.4	197.47	310.17	541.75	809.37	1172.2	1503.1	1910.8	2392.6	2927.3	3551.7	4174.8	4730.9	5262.3	5939.5	6406.8	6979.4	7472.4	8063.3	8324.9	8896.3	9105.3	9338.5	9891.5	10107	10195	10381	10317	10470	10722	10985	11072	10953	11155	11013	11076
14.307	0	0	0	0	14.664	0	0	0	0	0	0	0	0	0	0	0.76405	9.8339	26.57	57.18	45.812	41.174	81.27	127.09	190.36	293.65	397.86	552.9	548.45	715.96	866.32	1023.8	1235.1	1494.9	1807	2170	2413.9	2660.7	2987.1	3208.7	3406.5	3698.2	3887.3	3932.6	4320.1	4472.9	4447.3	4704.1	4633.2	4592.3
5.2509	0	0	0	6.5972	0.76698	0	6.3153	23.951	50.439	106.39	154.62	225.34	300.5	384.21	459.32	537.7	580.13	643.17	716.87	807.09	856.13	965.81	1031.1	1149.8	1278.5	1451.1	1779.2	1731.8	1878.5	1936.5	2226.7	2464.9	2876	3344.4	3667.7	4127.7	4058.9	4544.5	4623.5	4876.9	5099.7	5347.5	5472.8	5662.5	5823.3	5996	6227.8	6258.1	6554.5
15.009	6.1744	3.4253	0	0	0	0	0	0	0	0	0	2.0141	32.46	67.449	154.98	231.14	423.31	618.36	861.58	1080.8	1371.2	1748.3	2051	2700.7	3247.4	3687.6	3977.4	4737.1	5097.8	5753.2	6328.7	6822.4	7014.5	7538.4	7894.4	8326.8	8654.6	8804.9	9584.5	9261.9	9656.3	9815.8	10297	10543	10541	10455	10633	10765	11085
0	0	12.716	0	3.1964	0.15739	1.2069	0	2.2221	7.2155	28.329	49.864	91.253	132.57	174.04	240.19	322.64	431.59	564.53	784.82	1036.8	1311	1625.8	1998.2	2281.3	2513.5	2920.6	3204.3	3596.3	3983.9	4431.3	4760.8	5081.2	5379	5547.8	5875.4	6177.3	6557.2	6794.7	6922.6	7232.9	7263.5	7563.4	7723.5	7867.2	7965	8104.8	8394.9	8376.7	8311.8
28.477	4.5743	0	0	0	0	0	0	0	0	0	4.2935	30.827	44.711	59.182	102.15	132.6	197.28	239.48	331.57	391.22	484.62	666.3	864.14	1186.1	1501.9	1845.3	2165.3	2204.3	2704.7	3807.8	3908.7	4784.3	5064.1	5906.8	5884.9	6773.8	6977.5	7560.9	6747.9	7911.1	7987.9	8377.2	8734.4	9126.6	8888.2	9078.6	9091.8	9006.7	9029.2
1.3783	0	0	1.2895	3.6384	2.0961	3.7144	0	0	0	0	14.871	18.673	41.807	74.927	119.91	180.25	246.78	341.78	468.29	566.17	675.53	760.97	917.46	1065.7	1225.8	1382.6	1662	1857.6	2095.1	2281.4	2514.1	2822.3	3185.4	3349.5	3482.3	3831.3	4105.6	4228.3	4462.5	4643.9	4719.2	4912.7	5086.6	5191.2	5425.8	5445.6	5447	5468.4	5570
0	6.4495	0	0	0	0	0	0	0	0	0	0	0	0	0	0	46.898	91.883	173.39	254.37	397.67	499.99	592.66	743.12	864.4	993.77	1190.9	1435	1527.7	1740.7	1881.1	2119.5	2188.9	2399.7	2634.8	2811.8	3064.5	3202.2	3528.7	3626.9	3792.4	4037	4227.9	4328.1	4384.8	4439.5	4540.8	4513.3	4610.1	4590.9
0	0	0	9.3827	1.8205	0	5.9904	4.1566	5.3288	7.2827	11.704	16.955	46.42	84.776	152.82	241.13	404.3	539.39	761.11	986.81	1260	1591.7	1904	2265.6	2612.4	3046.2	3491.9	3747.1	4309.3	4573.4	4963.9	5416.2	5778.9	6339	6766.9	7151.2	7543.7	8036	8840.9	9290.7	9587.6	9936.5	10324	10627	11023	11303	11344	11816	11853	12085
23.377	12.709	0	0	0	0	0	0	0	7.9253	3.3493	12.142	24.846	22.423	50.538	70.769	95.283	117.69	162.25	197.17	262.45	336.45	416.53	529.25	684.96	828.55	992.74	1076.6	1279.5	1592.9	1948.3	2363.6	2728.4	3251.4	3662.5	4155.7	4742.1	4936.1	5707.6	5851.4	6092.4	6237	6477.3	6925.4	7282.1	7182.9	7013.3	7147	7326.6	7471.8
0	0	0	1.2039	4.3884	2.976	7.275	10.773	13.292	18.795	30.349	35.639	43.67	41.895	65.369	78.639	119.28	167.01	248.36	343.11	452.73	592.5	761.09	932.9	1170.8	1483.3	1743	2112.8	2446.6	2903.5	3283.1	3682.6	4082.7	4532.8	4932.5	5322.8	5961.8	6079.2	6513.4	6977.2	7121.2	7442.4	7815	7904.3	8201.7	8410.2	8580.6	8708.2	8811.8	9175.8
0	0	0	4.579	0	5.1795	9.1022	15.519	14.133	18.241	19.755	27.769	42.612	59.924	85.431	124.11	169.66	245.99	336.85	425.15	518.21	662.65	755.79	934.75	1032.2	1233.8	1334	1487.3	1599	1851.8	1950.2	2138	2312.3	2454.4	2732.1	2935.2	3079.1	3277.7	3489.7	3698.2	3801.6	3924.6	4116.2	4182.6	4355.1	4439.9	4428.8	4599.5	4655.3	4698
45.851	22.586	22.044	0	0	0	0	0	0	0	0	0	0	13.79	62.34	97.63	199.89	249.66	320.61	472.73	654.16	689.77	894.61	1002.2	1113.4	1268.6	1491.9	1719.4	1973.8	2144.5	2311.2	2469.9	2650.9	2779.4	3016.8	3174.4	3328.1	3421.4	3581.4	3693.9	3781.2	3896.8	3949.3	4007.6	4020.5	4082.7	4079.5	4020.8	4042.3	4086.7
0	0	0	3.4739	7.7649	13.11	7.6485	13.065	11.885	19.878	25.355	27.717	32.013	51.203	88.97	107.13	145.65	214.59	278.45	372.36	483.82	589.45	783.48	990.07	1224.7	1498.4	1664.4	1891.3	2140	2450.6	2703	2947.2	3237.8	3423.7	3771.8	4058.5	4393.2	4634.6	4822.8	4935.9	5218.2	5467	5706.2	5794.8	5863.2	6150.7	6166	6201.8	6263.7	6554
[truncated: 99 more rows]
[truncated: 78 more columns]
