# Supplementary material for: Limits on information transduction through amplitude and frequency regulation of transcription factor activity
Source: eLife. 2015 May 18;4:e06559. doi: 10.7554/eLife.06559 (PMC4468373; doi:10.7554/eLife.06559)
Supplement: Supplementary file 1. — Raw single-cell time-trace data for HXK1 (15259 cells), SIP18 (21242 cells), pSIP18 mut A (18203 cells), pSIP18 mut B (17655 cells), 1× reporter diploid (21236 cells), and 2× reporter diploid (19222 cells). The data are also available from Dryad Digital Repository (Hansen and O'Shea, 2015). DOI: http://dx.doi.org/10.7554/eLife.06559.014 [file elife06559s001.zip › source_data/2x_SIP18_HXK1_FM1_5min_690nM.txt]

0	0	0.33982	0.6055	13.05	8.505	0	4.624	0.5055	6.7612	7.9031	5.0762	11.985	14.408	14.232	11.493	7.4064	8.3157	3.5364	0	0	0	2.6184	0.043583	0	0.73459	0	0	0	0	0	0	0	0	0	0	0	0	0	0	0	0	0	0	0	0	0	0	0	0
0	0.10537	0	0	3.5583	0	5.3089	11.177	11.975	23.529	25.799	15.885	29.452	26.599	32.809	26.152	27.68	37.203	30.456	25.597	27.464	20.802	19.393	38.427	29.954	24.787	19.373	33.9	26.747	32.536	32.647	37.479	28.281	22.27	30.169	29.577	30.293	23.764	35.576	36.934	37.405	23.798	21.55	17.692	20.203	18.048	16.503	31.141	18.104	32.78
2.1972	0	2.8092	0	2.7292	0	0	0	0	0	0	0	9.1123	11.808	19.95	5.6119	4.199	0	0	6.7556	10.223	18.987	24.425	24.568	40.147	48.677	54.606	65.384	0	0	0	0	0	0	0	5.4726	1.7203	3.1582	6.4017	0	1.9928	0	0	0	0	0	0.42966	3.4587	0	0
5.5518	14.19	0	0	0.62253	0	0	0	0	0	0	0	0	0	0	0	0	0	0	0	0	0	0	0	0	0	0	0	0	0	0	0	0	0	0	0	0	0	0	0	0	0	0	0	0	0	0	0	0	0
0.63328	4.1012	9.6346	0	0	0	2.9001	2.7273	0	0	0	0	0	0	0	0	0	0	0	0	0	0	0	0	0	0	0	0	0	0	0	0	0	0	0	0	0	0	0	0	0	0	0	0	0	0	0	0	0	0
0	0	0	0	15.173	20.788	32.383	30.631	50.284	55.709	72.763	62.02	85.219	92.899	106.59	114.62	119.35	97.156	106.3	89.915	103.42	111.17	98.888	101.22	101.88	119.18	81.213	119.88	138.77	136.57	132.85	141.71	134.42	140.78	141.04	131.48	139.84	133.19	126.8	118.17	113.95	113.69	109.16	113.21	113.95	109.42	105.81	104.41	99.317	98.861
0	0	0	0.44194	13.294	17.946	4.2086	2.3781	5.8929	25.16	14.474	30.015	18.219	28.651	5.3835	11.364	3.5607	2.8922	2.3264	2.7962	0	0	0	0	0	0	0	0	0	0	0	0	0	0	0	0	0	0	0	0	0	0	0	0	0	0	0	0	0	0
19.84	15.598	0	0	0	0	0	0	0	0	0	0	0	0	0	0	0	0	0	0	0	0	0	0	0	0	0	0	0	0	0	0	0	0	0	0	0	0	0	0	0	0	0	0	0	0	0	0	0	0
1.8929	1.5321	0	2.466	4.8735	2.7001	4.5874	15.994	1.8617	1.6465	0	0	0	0	11.6	14.486	5.2819	0	0	0	0	0	0	0	0	0	0	0	0	0	0	0	0	0	0	0	0	0	0	0	0	0	0	0	0	0	0	0	0	0
7.0382	0	0	10.891	4.2099	0	0	1.9027	0	0	0	0	0	0	0	0	0	0	0	0	3.0164	4.9318	0	0	0	0	0	6.8253	9.4148	0	2.084	5.9736	0	0.58823	23.969	31.181	33.161	53.197	72.507	70.806	56.036	74.158	76.324	88.735	96.163	99.701	105.31	115.82	108.67	113.56
8.9967	2.5444	1.6301	0	0	0	0	0	0	0	0	0	0	0	0	0	0	9.2168	18.76	37.798	36.493	46.034	66.518	61.197	69.463	91.227	91.317	97.123	112.83	102.78	113.71	103.12	102.53	102.78	116.33	104.49	92.79	78.338	80.5	77.883	71.354	70.96	66.05	57.139	45.391	43.975	35.67	39.658	33.843	30.864
1.5059	0	0	0	5.0577	0	6.9801	18.739	13.435	27.043	14.329	29.084	43.669	41.411	44.788	37.043	49.33	49.028	51.34	52.587	42.596	54.087	54.266	52.809	65.829	66.743	86.009	105.82	97.402	110.56	117.77	153.36	127.92	150.58	163.69	167.44	138.14	130.54	136.37	132.41	129.21	129.32	122.95	120.9	117.62	119.07	116.89	116.98	109.22	103.92
0	0	0.72257	5.5848	0	0	0	0	0	0	0	0	7.7926	8.1459	20.016	27.254	30.672	40.112	31.164	46.385	57.557	65.327	44.442	43.575	50.893	64.172	64.786	88.531	86.918	97.413	95.21	102.17	95.011	99.941	103.56	107.75	110.67	122.86	120.81	111.6	70.684	49.931	35.642	48.451	48.032	41.167	24.06	31.968	17.024	15.356
0	0	0	0	0	9.2126	13.718	12.913	5.7667	18.102	18.725	24.766	17.595	40.147	31.364	26.498	14.667	7.1194	6.6424	10.33	2.9739	6.3524	27.68	31.677	54.933	65.259	82.176	106.13	119.98	149.6	155.98	183.12	198.41	205.2	205.58	209.23	221.28	235.67	235.89	260.98	258.52	253.88	263.39	276.41	285.94	295.91	297.37	284.32	307.3	297.52
0	0	0	6.067	7.7029	13.641	13.791	20.057	0	21.386	5.58	17.791	0	0	0	0	0	0	0	0	0	0	0	0	0	0	0	0	0	0	0	0	0	0	0	0	0	0	0	0	0	0	0	0	0	0	0	0	0	0
0	0	0	20.408	0	8.1548	6.5774	12.435	8.0928	10.099	0	1.7059	0	0	0	0	0	0	0	0	0	0	0	0	0	0	0	0	0	0	0	0	0	0	0	0	0	0	0	0	0	0	0	0	0	0	0	0	0	0
21.316	5.2892	0	0	0	0	0	0	0	0	0	0	0	0	0	0	0	0	0	0	0	0	0	0	0	0	0	0	0	0	0	0	0	0	0	0	0	0	0	0	0	0	0	0	0	0	0	0	0	0
7.6934	11.431	3.5944	0	0	0	0.35845	5.1412	16.376	8.8143	10.965	17	14.239	2.6401	4.2398	0	0	0	0	0	0	0	0	0	0	0	0	0	0	0	0	0	0	0	0	0	0	0	0	0	0	0	0	0	0	0	0	0	0	0
28.938	12.604	0	0	0	0	0	0	0	0	0	0	0	0	0	19.079	0	6.906	0	8.2767	2.9629	10.703	20.834	25.858	9.5165	0.35293	0	0	7.9752	2.0537	0	0	0	0	0	0	0	0	0	0	0	0	0	0	0	0	0	0	0	0
10.632	0	0	1.1347	0.85569	0	0	6.8435	0	0	0	0	0	0	0	0	0	0	0	0	0	0	0	0	0	0	0	0	0	0	0	0	0	0	0	0	0	0	0	0	0	0	0	0	0	0	0	0	0	0
0.85348	6.6288	0	0	1.4882	3.6	13.789	18.303	12.415	14.091	11.212	25.578	38.327	48.281	49.32	56.669	64.847	74.894	76.874	84.47	96.785	85.154	94.286	95.721	107.27	95.256	88.884	84.344	95.718	98.276	104.56	96.974	104.89	102.48	99.797	96.59	86.543	93.815	94.279	85.087	85.332	90.487	74.035	70.918	67.713	65.25	62.642	69.117	74.806	66.083
0	0	0	0	4.8066	4.3064	3.6681	6.544	0	5.3446	3.0006	6.0894	5.4533	7.4293	0	13.562	4.1157	5.3074	7.1858	13.993	19.919	18.83	22.141	18.915	21.647	23.301	20.451	17.993	24.455	23.172	21.571	18.503	17.59	24.462	33.438	31.418	14.117	29.071	29.524	27.676	31.026	37.407	29.613	27.093	28.29	39.904	41.335	40.407	40.261	44.157
22.214	0.55654	0.85773	0	0	0	0	0	0	2.3876	0	0	0	11.777	15.2	31.019	18.686	21.535	25.417	32.948	33.463	21.649	29.392	29.24	44.468	37.179	25.64	27.841	34.612	34.072	25.141	27.468	15.566	15.959	9.9946	0	0	0	0	0	0	0	0	0	0	0	0	0	0	0
1.8843	0	0	0	2.7778	2.5819	0	0	0	0	0	0	0	1.9693	0	0.4622	0	0	0	1.9052	0	0	0	0	0	0	0	0	0	0	0	0	0	0	0	0	0	0	0	0	0	0	0	0	0	0	0	0	0	0
0	7.5062	0	0	4.4636	0	6.0828	0	0	0	0	0	4.5554	3.9113	0.50762	0	0	0	0	0	0	0	0	0	0	0	0	0	0	0	0	0	0	0	0	0	0	0	0	0	0	0	0	0	0	0	0	0	0	0
0	0.65333	0	7.3793	0	0	15.67	0	0	0	0	14.082	13.728	27.349	35.633	35.908	31.519	31.951	40.633	46.48	60.357	39.825	53.137	56.802	71.897	55.99	62.31	69.049	79.071	83.453	85.472	76.582	91.337	83.793	76.296	78.672	80.608	69.983	67.002	54.684	50.247	75.028	56.299	47.694	49.309	46.154	52.281	50.622	54.883	60.536
7.4497	1.5845	8.831	20.031	0	17.83	0	0	0	0	0	0	0	0	0	0	0	0	0	0	0	0	0	0	0	0	0	0	0	0	0	0	0	0	0	0	0	0	0	0	0	0	0	0	0	0	0	0	0	0
0	2.0815	4.3641	3.5912	0	0	7.3543	19.742	0	0	0	0	0	0	0	0	0	0	0	0	0	0	0	0	0	0	0	0	0	0	0	0	0	0	0	0	0	0	0	0	0	0	0	0	0	0	0	0	0	0
0	1.0149	0	0	11.376	3.7048	5.4381	11.51	21.284	14.675	30.208	17.95	29.318	28.543	34.923	25.384	32.341	24.05	36.002	25.943	22.163	19.009	21.45	23.606	12.069	7.2743	0	0	0	0	0	0	0	0	0	0	0	0	0	0	0	0	0	0	0	0	0	0	0	0
0	3.8345	3.4645	5.4841	0	0	1.5286	0	0.13635	0	0	4.6642	0	0	0	1.17	0.15824	0	7.3155	5.1909	8.8298	6.3085	14.614	16.084	13.991	23.768	11.255	22.487	23.449	26.939	27.897	24.351	18.733	22.398	16.19	3.705	7.724	5.953	3.555	11.276	6.8459	10.625	0	0	0	0	0	0	0	0
0	0	0	0	12.89	14.255	32.544	28.246	45.814	45.565	42.396	42.904	62.974	55.817	58.789	72.173	70.26	91.473	91.776	106.18	100.53	75.974	98.256	96.802	112.03	111.9	116.73	122.77	133.27	134.28	138.04	134.6	135.73	124.03	110.6	107.42	113.01	101.35	118.09	101.02	103.42	102.14	84.328	90.315	73.014	76.998	76.263	80.644	69.171	69.146
0	0	4.4008	0	0	0	10.237	14.259	3.3193	4.1285	17.239	25.037	16.703	20.652	33.709	38.643	39.272	45.887	61.945	74.913	88.63	110.84	148.58	154.64	187.73	188.34	232.97	254.14	271.39	283.64	302.26	338.3	339.5	363.96	379.72	421.77	444.38	457.22	477.46	481.72	497.43	524.62	543.13	520.91	547.37	524.31	563.68	563.29	581.78	584.63
3.4555	0	0	0	1.1406	0	15.737	21.768	24.317	17.65	12.737	20.798	17.447	20.092	24.699	12.75	7.7166	17.419	24.882	14.365	0.42367	6.8832	2.6647	7.8001	12.686	12.185	9.7999	4.7532	6.5178	13.144	7.8823	10.893	20.118	29.724	24.414	29.996	15.612	25.721	15.897	21.572	14.073	21.258	16.427	23.523	15.976	14.092	5.8233	8.0227	4.0199	0.77348
2.2061	5.7131	0	0	0	1.9169	3.8316	0.90383	5.78	0	5.2462	0	0	0	0	0	0	0	0	0	0	0	0	0	0	0	0	0	0	0	0	0	0	0	0	0	0	0	0	0	0	0	0	0	0	0	0	0	0	0
0	0	0.69278	6.0436	3.0972	0	4.5347	1.7667	4.4112	0	0	0	0	0	0	0	0	0	0	0	0	0	0	0	0	0	0	6.7385	13.25	6.5771	15.456	15.016	5.8259	17.662	9.7989	7.1907	3.8655	3.8181	9.3258	1.4969	0	1.3259	0	0	6.0922	0	0	0	0	0
8.0209	0	1.0969	3.6593	4.1784	0	0	0	0	3.0361	0	14.419	15.937	16.637	36.691	45.711	32.89	46.807	43.085	37.805	48.356	65.273	57.056	78.628	64.475	79.502	57.094	97.435	103.24	105.41	96.063	99.713	96.829	110.42	98.656	101.56	108.03	96.069	97.777	100.18	101.95	98.693	91.517	100.34	107.19	88.797	101.49	92.117	85.959	101.35
8.5995	0.84342	0	12.269	0	0	0	0	0	0	0	0	0	0	0	1.8761	0	3.4572	0	0	0	4.275	0	0.44682	8.3363	10.459	0	0.32696	0	0	0	0	0	0	0	0	0	0	0	0	0	0	0	0	0	0	0	0	0	0
0	0	0	0	5.6653	9.5735	26.539	26.295	28.488	46.308	44.58	48.579	26.902	9.0942	13.747	16.599	42.114	23.896	23.918	38.252	37.08	29.071	32.647	45.113	56.279	42.239	56.286	57.596	55.27	73.46	57.963	72.296	72.144	66.84	59.424	54.501	58.043	55.599	53.404	65.75	63.275	88.904	86.815	78.601	79.326	82.509	56.497	54.053	57.17	53.856
0	1.336	0	0	10.236	9.1367	0	1.7173	7.7659	10.729	19.119	9.0466	22.954	8.1137	10.475	7.5453	11.934	10.799	11.581	8.9491	2.7208	0	7.9385	7.6061	8.9339	12.726	2.9489	4.0108	6.8513	14.867	13.293	15.203	14.174	7.9962	7.6732	4.7544	16.825	2.48	14.178	18.844	16.788	16.563	13.95	0	0	0	0	0	0	0
0	12.274	0	0	7.7184	21.37	0	0	0	0	0	0	28.673	17.271	26.709	30.006	45.52	26.313	51.999	4.2655	23.344	40.849	57.045	66.53	62.566	66.761	46.749	74.459	56.191	68.723	73.065	86.28	81.852	81.144	92.634	83.576	108.94	105.11	127.64	128.8	152.82	151.43	169.54	184.74	182.34	139.9	192.04	184.14	197.54	181.13
13.145	4.817	2.0447	0	0	0	0	0.21567	0	8.4037	14.187	19.074	12.269	28.071	32.566	48.901	37.057	42.117	49.37	53.539	53.91	56.781	66.841	56.502	46.035	58.353	43.719	53.174	42.503	51.804	42.553	49.689	46.333	41.474	36.24	21.773	20.738	3.0435	3.8084	15.531	7.0166	0	0	0	0	0	0	0	0	0
0	0	0	0	0	25.335	39.458	33.401	64.344	72.683	83.882	72.135	79.305	100.11	91.717	94.393	95.129	100.71	94.381	114.75	90.8	96.363	98.077	110.7	105.69	123.04	108.17	116.82	103.5	81.971	105.03	105.25	115.33	88.342	83.324	85.125	79.712	58.783	54.74	12.065	6.4757	8.1613	0	0	0	0	0	0	0	0
5.3322	0	2.4342	2.1026	0	1.1038	0	3.1325	0	8.377	5.1687	0.72209	0	0	0	4.0679	0	0	8.0228	14.128	0.93086	0	0.51099	0	11.047	0.27121	0	7.2067	0	2.7791	0	12.308	12.052	11.538	6.0253	1.0909	0	0.43485	0	0	0	0	0	0	0	0	0	0	0	0
23.86	11.892	1.3983	3.631	0	0	0	0	0	0	0	0	0	0	0	0	0	0	0	0	0	0	0	0	0	0	0	0	0	0	0	0	0	0	0	0	0	0	0	0	0	0	0	0	0	0	0	0	0	0
0	14.072	0	0	0	4.0837	6.1033	8.4938	0	0	0	0	0	0	0	0	0	0	0	0	0	0	0	0	0	0	0	0	0	0	0	0	0	0	0	0	0	0	0	0	0	0	0	0	0	0	0	0	0	0
0	0	2.8159	0	3.9712	0	8.3585	8.1487	8.7437	8.7723	5.2167	4.1375	0	7.683	0	8.1261	0	1.4536	6.3801	4.0524	8.9056	2.7816	0	0	0	0	0	0	0	0	0	0	0	0	0	0	0	0	0	0	0	0	0	0	0	0	0	0	0	0
0	0	0	2.2636	0.66197	6.113	13.226	15.177	4.2668	0	13.646	15.815	28.251	30.582	36.156	46.921	43.324	35.348	47.341	46.72	64.268	52.962	45.587	62.895	62.854	63.732	54.246	62.143	57.143	62.254	54.223	54.957	56.903	59.063	66.939	81.417	65.047	82.497	84.442	70.904	61.249	69.158	67.425	78.625	62.06	73.515	63.587	78.032	52.254	59.836
17.28	15.756	0	0	0	0	0	0	0	0	0	0	0	0	0	0	0	0	0	0	0	5.8157	0	0	0	0	0	0	0	0	0	0	0	0	0	0	0	0	0	0	0	0	0	0	0	0	0	0	0	0
22.385	11.194	0	0	0	0	0	0	0	0	0	0.56885	0	0	0	0	0	0	0	0	0	0	0	0	0	0	0	0	0	0	0	0	0	0	0	0	0	0	0	0	0	0	0	0	0	0	0	0	0	0
25.859	9.8581	1.2393	0	0	0	0	0	0	0	0	0	0	0	0	0	0	0	0	0	0	0	0	0	0	0	0	0	0	0	0	0	0	0	0	0	0	0	0	0	0	0	0	0	0	0	0	0	0	0
9.9473	0	0	0	2.2463	0	0.97408	0	1.0981	6.9795	0	0	0	0	0	0	0	0	0	0	0	0	0	0	0	0	0	0	0	0	0	0	0	0	0	0	0	0	0	0	0	0	0	0	0	0	0	0	0	0
0	0	0	0	0.85503	6.2888	34.492	37.045	49.459	40.227	43.638	43.739	52.435	68.632	61.971	69.902	71.675	68.37	74.639	79.184	85.933	81.817	80.598	86.697	102.48	104.7	97.284	103.85	108.91	122.12	109.38	117.12	119.34	135.79	139.52	145.97	127.34	146.67	134.35	141.09	134.69	136.75	126.09	138.97	137.44	160.27	143.08	164.33	145.25	154.62
0	0	0	8.6507	12.931	4.5744	15.177	15.949	21.823	14.135	11.856	10.506	19.726	14.403	17.066	24.15	21.53	17.385	25.851	26.681	18.676	15.977	14.231	18.146	22.447	24.139	25.571	23.196	20.318	29.881	17.307	20.833	25.34	39.079	36.713	32.827	27.428	45.097	28.498	31.584	18.915	16.343	16.614	19.987	12.919	24.255	11.307	18.007	8.8283	16.046
3.9813	10.011	4.8227	0	0	0	6.3825	0	0	0	0	0	0	0	0	0	0	0	0	0	0	0	0	0	6.5674	0	0	2.2863	11.327	15.271	22.451	22.126	40.033	35.323	38.353	46.713	52.719	56.963	58.17	68.258	77.417	85.641	78.236	84.15	78.064	85.356	80.499	85.318	89.693	92.298
12.203	12.582	7.5754	0	0	1.818	0	6.784	0	0.075523	0	8.512	9.6509	0	0	0	0	0	0	0	0	0	0	0	0	0	0	0	0	0	0	0	0	0	0	0	0	0	0	3.3562	4.7045	16.493	0	0	0	0	0	0	0	0
0	0	0	4.0555	9.546	5.6722	6.2366	10.259	5.3865	0	0	0	3.0527	8.9493	10.032	22.232	20.78	17.653	30.845	28.463	41.147	25.345	40.87	43.547	53.466	45.762	59.485	59.664	51.016	72.313	57.687	58.662	62.339	68.016	76.324	76.818	77.483	86.277	84.36	80.457	74.591	77.343	70.048	87.018	90.204	84.435	79.037	79.405	85.269	88.94
0	0	0	13.625	2.4289	3.1568	10.821	17.352	18.363	10.669	5.8482	0	13.731	11.486	13.537	16.046	10.803	14.247	16.119	21.779	17.97	13.742	11.885	17.664	22.764	22.772	22.775	22.275	24.262	30.115	12.464	18.669	18.342	24.891	27.324	31.196	26.988	8.1264	0	0	0	0	0	0	0	0	0	0	0	0
0	0	0	9.5519	5.0534	7.8346	5.3823	5.3386	3.706	11.663	0	0	0	0	0	0	0	0	0	0	0	0	0	0	0	0	0	0	0	0	0	0	0	0	0	0	0	0	0	0	0	0	0	0	0	0	0	0	0	0
0	0	1.7169	0.81709	6.6354	0	0	0	0	0	0	0	0	0	0	0	0.62605	18.313	16.598	22.687	36.878	44.471	52.324	49.294	44.756	46.021	55.501	64.224	56.453	67.632	61.27	65.847	45.55	57.006	49.908	41.677	48.748	45.725	48.231	39.738	45.523	46.396	37.249	25.136	34.311	21.967	15.053	6.2333	9.1192	0
0	0	6.3941	0	0	7.3677	0	0	0	0	0	0	1.5421	0	0	0	0	0	0	9.1337	22.999	39.953	56.82	69.918	75.074	103.32	118.83	76.303	0	0	0	0	0	0	0	0	0	0	0	0	0	0	0	0	0	0	0	0	0	0
47.126	26.921	0	0	0	0	0	0	0	0	0	0	0	0	0	0	0	0	0	0	0	0	0	0	0	0	0	0	0	0	0	0	0	0	0	0	0	0	0	0	0	0	0	0	0	0	0	0	0	0
0	0	0	0	1.7739	0	28.675	37.43	42.704	49.158	77.364	89.909	91.127	82.692	120.49	98.211	123.73	119.11	117.33	138.5	144.38	125.01	148.33	134.77	151.56	120.52	131.72	136.3	124.28	135.89	114.95	126.92	117.27	98.276	110.63	99.797	100.32	84.276	99.856	104.53	125.35	101	114.44	98.36	105.53	94.081	96.053	110.98	108.76	96.717
0.2398	1.4778	0	0	0.63266	2.2256	0	7.8467	1.2766	4.2515	0	13.819	10.04	14.457	22.543	22.986	14.303	24.87	36.557	38.109	40.837	40.348	36.33	43.459	58.632	15.123	15.069	20.639	11.457	21.85	11.425	32.13	18.139	17.406	26.455	15.887	3.5635	12.68	12.447	4.4175	12.159	11.948	10.652	3.3772	3.4576	13.708	2.3823	2.4223	0.74551	0
4.4413	7.3074	0	0	0	0	0.24865	2.0673	8.9794	0.18497	9.4449	0	9.4462	10.463	11.722	3.3936	1.1011	2.336	3.3335	0.39007	0	0	0	0	0	0	0	0	0	0	0	0	0	0	0	0	0	0	0	0	3.4317	4.2087	0	1.0028	0	0	0	9.7472	1.1133	7.5402
2.2389	0	0	4.8345	2.3474	2.6327	0	2.1725	0	0	0	0	0	0	0	0	0	0	0	0	0	0	0	0	0	0	0	0	0	0	0	0	0	0	0	0	0	0	0	0	0	0	0	0	0	0	0	0	0	0
3.6965	0	3.724	0.71675	4.3394	0.34963	0.47681	0	0	0	0	0	0	0	0	0	2.4661	0	0	0	0	0	0	0	0	0	0	0	0	0	0	0	0	0	0	0	0	0	0	0	0	0	0	0	0	0	0	0	0	0
20.747	16.684	5.2168	0	0	0	0	0	0	0	0	0	0	0	0	0	0	0	0	0	0	0	0	0	0	0	0	0	0	0	0	0	0	0	0	0	0	0	0	0	0	0	0	0	0	0	0	0	0	0
18.342	2.4856	0	0	1.0351	0	0	0	0	0	0	0	0	0	0	0	0	0	0	0	0	0	0	0	0	0	0	0	0	0	0	0	0	0	0	0	0	0	0	0	0	0	0	0	0	0	0	0	0	0
0	3.1162	5.6041	0	0	0	5.9656	9.6932	4.6157	0.45302	3.4619	0	0	0	0	0	0	0	0	0	0	0	0	0	0	0	0	0	0	0	0	0	0	0	0	0	0	0	0	0	0	0	0	0	0	0	0	0	0	0
8.6477	8.1893	1.135	0	0	0	2.457	0	0	0	0	0	0	0	0	0	0	0	0	0	0	0	0	0	0	0	0	0	0	0	0	0	0	0	0	0	0	0	0	1.9845	0	0	0	0	0	0	0	0	0	0
1.5361	10.399	0	0	0	0.41777	4.8449	0.73126	3.1217	0	0	0	0	0	0	0	0	0	0	0	1.8721	0	0	1.7653	0	17.975	9.7492	18.708	19.45	13.764	34.202	22.965	29.849	26.539	20.693	22.293	12.415	24.86	25.412	28.935	24.03	32.698	11.063	19.345	19.356	5.9228	14.362	12.82	24.772	12.087
0	0	4.0597	4.1263	1.7844	0	8.9902	14.891	16.153	10.633	9.2343	16.109	12.063	8.3229	1.0178	15.488	14.929	9.3554	17.751	16.91	11.357	26.919	14.771	8.0441	12.144	1.0313	0	0	1.0084	0	0	0	0	0	0	0	0	0	0	0	0	0	0	0	0	0	0	0	0	0
0	0	0	14.528	31.587	25.305	47.028	72.078	76.293	105.49	111.88	118.42	139.81	152.43	162.99	167.16	193.23	195.25	199.72	228.12	213.59	216.38	215.26	222.83	221.24	209.32	227.21	212.64	224.73	217.39	206.73	198.63	193.88	184.79	198.26	174.34	173.06	152.09	165.83	166.49	168.9	176.04	147.82	152.24	143.83	137.92	137.65	137.26	130.16	117.72
12.509	11.081	2.9845	0	0.96985	0	0	0	0	0	0	0	0	0	0	0	0	0	0	0	0	0	0	0	0	0	0	0	0	0	0	0	0	0	0	0	0	0	0	0	0	0	0	0	0	0	0	0	0	0
0	3.6159	0	0	15.483	0	0	0	0	0	0	0	0	0	0	0	0	0	0	0	0	0	0	0	0	0	0	5.4291	3.5499	12.857	14.656	22.19	10.665	14.934	15.835	19.754	21.342	23.887	21.01	22.64	35.087	10.006	19.412	21.047	28.009	37.309	51.049	51.762	54.16	67.931
0	0	5.1228	1.6962	3.8261	0	5.3129	0	0	0	0	0	0	0	0	0	0	0	0	0	0	0	0	0	0	0	0	0	0	0	0	0	0	0	0	0	0	0	0	0	0	0	0	0	0	0	0	0	0	0
27.762	10.669	0	0	0	0	0	0	0	0	0	2.9602	0	0	0	1.4938	0	0	0	0	0	0	0	0	0	0	0	0	0	0	0	0	0	0	0	0	0	0	0	0	0	0	0	0	0	0	0	0	0	0
1.461	0	0	6.5369	0.5866	12.964	0.80598	2.1123	10.477	13.343	11.097	20.698	30.915	37.405	57.128	58.722	63.72	59.812	63.768	77.092	71.583	75.9	65.541	67.411	72.637	66.457	74.674	61.843	74.935	58.277	59.413	53.162	52.845	46.085	53.75	53.583	43.195	35.221	32.931	14.397	15.269	17.173	10.936	7.7737	1.3938	0	0	0	0	0
10.708	4.7787	2.3113	0	0	0	0	0	0	0	0	0	0	0	0	0	0	0	0	0	0	0	0	0	0	0	0	0	0	0	0	0	0	0	0	0	0	0	0	0	0	0	0	0	0	0	0	0	0	0
1.2237	2.5498	6.8983	2.8513	3.0941	0	0	6.2543	0	0	0	7.2596	15.194	36.824	61.186	81.788	111.11	129.91	183.91	193.06	213.41	252.32	281.27	285.01	299.25	307.54	317.84	315.96	311.09	327.99	330.79	350.04	339.93	348.14	331.06	323.2	341.03	341.98	364.41	349.51	369.7	383.77	390.46	357.07	416.85	430.07	441.66	456.54	471.44	486.25
8.2047	0	0	11.708	7.8895	3.6981	6.5503	2.9805	0.32141	0	0	0	5.8674	1.1409	22.5	45.58	58.724	27.026	25.815	44.214	59.233	67.056	71.302	67.352	43.992	44.143	48.22	72.102	111.8	104.53	90.327	87.27	82.974	98.733	79.151	72.891	75.209	66.161	80.76	65.966	54.268	57.009	58.606	70.946	63.621	69.916	69.853	69.254	70.052	69.352
4.4015	7.9469	0	0	0	3.7324	4.9193	9.5959	18.906	21.991	14.698	3.5466	0	2.1897	7.8927	9.2269	8.309	3.6144	11.067	17.285	20.206	19.091	11.955	7.9065	0	11.036	1.9622	13.37	3.2757	0	7.294	4.4055	3.441	1.8972	0.90138	0	0	0	0	0	0	0	0	0	0	0	0	0	0	0
0	0	0	14.946	9.9855	0	0	17.19	42.439	87.468	152.54	205.81	257.58	327.96	414.06	470.91	584.69	643.1	697.2	773.17	830.89	867.11	952.74	994.23	963.77	1037.3	1066.1	1085.2	1083.3	1081.7	1087	1128.2	1099.8	1106.2	1106.5	1096	1069.1	1077.1	1078.9	1074.7	1050.3	1035.9	1055.9	1025.4	1056.9	1085.5	1007.9	1003.9	998.67	1003.5
0	0	0	0	12.564	34.101	64.06	126.38	162.69	198.92	246.63	283.8	330.2	360.96	384.05	422.17	412.04	323.73	433.36	438.06	297.25	297.03	321.18	512.89	518.92	519.85	532.9	509.12	527.83	520.76	516.13	583.05	494.31	548.59	512.69	442.12	456.84	450.45	436.38	449.3	445.87	426.42	427.87	430.17	435.26	441.26	444.64	437.35	447.32	446.71
0	0	0	10.033	7.6971	9.0609	9.341	20.699	19.387	10.696	17.158	16.763	22.057	28.135	27.924	34.334	27.917	42.385	55.376	56.791	71.425	61.699	72.771	83.718	96.782	90.816	83.907	83.45	94.75	99.366	77.111	94.373	97.958	109.92	103.44	96.075	98.64	107.65	101.65	107.8	91.678	94.226	95.765	97.665	85.443	97.897	92	94.358	87.064	96.726
0	0	5.7268	16.072	4.7738	22.365	44.625	72.183	59.744	81.011	62.558	91.66	129.76	118.64	131.79	135.44	105.25	123.8	88.157	86.052	97.496	49.917	29.443	34.442	31.262	36.578	52.16	41.897	60.009	69.851	85.071	99.134	42.56	51.397	48.057	52.071	54.384	50.31	44.142	24.806	15.612	28.756	17.785	17.992	15.246	12.062	7.6012	18.265	10.758	24.598
5.4078	0	0	0	0	6.1841	0	4.6508	0	0	0	2.1089	10.586	11.55	10.597	5.7166	0	0	0	0	0	0	0	0	0	0	0	0	0	0	0	0	0	0	0	0	0	0	0	0	0	0	0	0	0	0	0	0	0	0
29.681	8.0505	17.016	0	0	0	0	0	0	0	0	0	0	0	0	0	0	0	0	0	0	0	0	0	0	0	0	0	0	0	0	0	0	0	0	0	0	0	0	0	0	0	0	0	0	0	0	0	0	0
3.8935	12.071	0	0	6.7344	0	0	1.7034	4.5549	0	4.0152	0	0	0	0.0803	0	0	0	0	0	0	0	0	0	0	0	0	0	0	0	0	0	0	0	0	0	0	0	0	0	0	0	0	0	0	0	0	0	0	0
1.8807	0.3786	0	0	0	3.6604	2.7391	22.549	29.846	69.942	105.9	132.31	182.67	237.07	259.92	304.98	298.75	342.12	376.23	391.83	407.75	407.54	443.68	450.58	466.93	467.96	476.53	468.94	475.33	478.62	474.04	474.56	473.58	470.57	453.64	437.63	429.39	448.19	460.08	475.04	458.49	430.26	436.04	442.78	442.2	445.16	437.97	431.65	440.56	434.15
0	0	0	0	0	17.72	21.681	16.969	26.833	25.868	36.685	21.698	19.371	25.006	25.768	35.779	33.439	25.393	33.952	35.474	40.896	40.265	40.229	47.119	43.73	58.408	49.364	57.154	48.069	43.487	60.125	58.019	56.92	51.276	41.382	46.233	50.631	41.985	44.304	57.288	46.558	48.052	32.667	38.603	40.497	32.647	35.031	32.591	41.352	20.666
5.4802	5.9064	0	1.7277	0	0.279	0	8.4007	0	0	0	0	0	0	0	0	7.1657	0	0	0	0	0	0	0	0	0	0	0	0	5.7113	9.7027	24.032	34.525	12.159	38.608	70.078	93.798	112.68	129.74	150.17	142.72	133.91	130.47	158.89	154.83	191.28	197.56	190.38	179.44	186.77
25.786	17.654	1.6468	0	0	0	0	0	0	0	0	0	0	0	0	0	0	0	0	0	0	0	0	0	0	0	0	0	0	0	0	0	0	6.0016	7.5379	0	0	0	4.6663	3.7965	0	0	0	8.5586	2.3816	1.5092	0	0	0	0
2.9537	3.0598	0.48936	0	0	0	0	6.2231	8.5962	0.62532	4.0891	0	5.8455	0	0	0	0	0	0	0	0	0	0	0	0	0	0	0	0	0	0	8.0625	0	0	0	0	0	0	0	0	0	0	0	0	0	0	0	0	0	0
8.1613	8.2014	0	0	0	0	9.2294	7.5816	1.5069	0	0	0	0	0	0	0	0	0	0	0	0	0	0	0	0	0	0	0	0	0	0	0	0	0	0	0	0	0	0	0	0	0	0	0	0	0	0	0	0	0
19.473	0	0	0	1.0028	0.28402	0	0	0	2.524	0	0	0	0	0	0	0	0	0	0	0	0	0	0	0	0	0	0	0	0	0	0	0	0	0	0	0	0	0	0	0	0	0	0	0	0	0	0	0	0
8.1124	4.7543	1.6845	0	0	1.2986	5.8953	7.33	8.3017	5.7368	4.658	0	0	0	3.6003	9.9071	3.3009	3.0912	9.8114	5.1182	8.1506	15.456	9.4356	6.1938	10.402	12.983	19.308	18.767	14.925	15.913	25.402	16.278	15.305	21.451	11.526	4.5748	12.71	14.924	9.8817	22.735	14.938	13.902	4.3385	16.096	13.282	9.56	13.178	12.795	20.32	7.3113
0	0	5.2377	9.5864	6.8565	4.7227	5.334	13.413	1.2506	1.4832	0	0	0	0	3.4358	11.861	0.51594	12.032	2.3484	19.389	29.475	36.594	23.103	28.542	18.84	44.321	54.171	53.721	60.811	0	13.54	0	0	3.0395	0	0	0	0	0.088573	0	0	0	0	0	0	0	0	0	0	0
57.671	0	0	6.7961	0	0	0	0	0	0	0	0	0	0	0	0	0	0	0	0	0	0	0	0	0	0	0	0	0	0	0	0	0	0	0	0	0	0	0	0	0	0	0	0	0	9.7599	34.005	59.679	86.128	109.19
3.8762	1.4875	7.5802	0	0	0	2.7252	5.2827	0	0	0	0	0	0	0	0	0	0	0	0	0	0.16957	2.9157	5.0945	0.97503	0	0	0.10652	8.1333	13.851	0	2.3546	0	1.548	0	0	4.8409	1.7774	2.9497	0	3.8968	1.1498	9.9493	0	7.2226	0	0	0	0	0
0	4.1755	7.9511	0.28124	0	0	0	0	0	0	0	0	0	0	0	0	0	0	0	0	0	0	0	0	0	0	0	0	0	0	0	0	0	0	0	0	0	2.8465	12.471	12.81	26.72	25.202	21.567	20.775	33.489	20.401	25.979	19.002	35.87	29.086
0	0.0032502	0	0	1.284	2.1644	2.6061	0	0	0	0.69816	0	0	0.006373	0	0	0	2.4256	0.91242	0	0	0	0	0	0	0	3.0511	0.74716	0	0	4.5961	0	3.3649	0	0.58067	2.992	5.319	2.6907	2.0594	0	1.0549	0	0	0	2.528	7.3588	9.1594	0.85189	0	3.7307
0	0	0	0	5.9144	7.1255	5.5865	0	0	0	0	0	0	0	0	0	0	0	0	0	0	0	0	0	0	0	0	0	0	0	0	0	0	0	0	0	0	0	0	0	0	0	0	0	0	0	0	0	0	0
1.1423	11.144	0.83401	0	0	0	8.2981	0	2.6035	3.6764	1.3177	0	0	0	0	0	0	0	0	0	0	0	0	0	0	0	0	0	0	0	0	0	0	0	0	0	0	0	0	2.0943	0	0	0	0	0	0	0	0	0	0
26.141	13.498	0	0.60194	0	0	0	0	0	0	0	0	0	0	0	0	0	0	0	0	0	0	0	0	0	0	0	0	0	0	0	0	0	0	0	0	0	0	0	0	0	0	0	0	0	0	0	0	0	0
0	0	0	31.044	35.697	24.307	0	0	0	0	0.21309	0	18.944	0	25.226	15.81	22.278	12.35	24.986	12.015	11.576	13.299	18.343	22.923	22.589	13.36	0	0	0	0	0	0	0	0	0	0	13.749	0	11.956	28.677	59.678	69.688	89.725	62.948	74.608	86.277	58.5	57.208	76.351	58.964
9.546	0	0	0.1918	5.6678	5.4006	0	0	0	0	0	0	0	0	0	0	0	0	0	0	0	0	0	0	0	5.6995	19.853	22.522	29.86	40.725	47.902	66.135	63.699	56.747	67.419	71.422	75.365	68.507	66.746	59.363	65.827	48.851	62.367	63.468	69.91	64.531	60.292	57.937	52.746	44.522
6.8673	7.1178	9.3778	0	0	0	0	0	0	0	0	0	0	0	0	0	0	0	0	0	0	12.43	8.4442	13.25	5.438	14.412	15.086	15.052	0	0	0	0	0	0	0	1.6918	0	0	0	0	0	0	0	0	0	0	0	0	0	0
4.7334	0.95982	0	1.4694	0	0	2.5934	3.4635	0	0	0	0	0	0	0	0	0	0	0	0	0	0	0	0	0	0	0	0	0	0	0	0	0	0	0	0	0	0	0	0	0	0	0	0	0	0	0	0	0	0
20.38	0	0	0	5.7715	0	0	0	0	2.2762	0	0	0	0	0	0	0	0	0	2.2481	0	0	0.35924	0	0	6.72	9.6829	14.35	30.278	13.496	47.122	38.989	48.428	47.519	58.08	64.346	64.075	55.103	64.203	57.038	52.672	82.893	45.687	54.143	45.763	46.414	39.115	41.69	33.976	11.923
0	0	0	0.5853	8.0689	9.7633	5.4089	9.6231	2.7611	0	6.5945	14.087	22.347	23.55	13.653	20.01	6.2497	13.365	4.8208	20.481	12.148	36.317	22.338	15.428	13.882	29.728	23.364	36.524	26.857	28.277	148.19	155.07	31.751	35.524	42.893	31.766	27.847	28.643	37.085	31.305	25.626	24.493	22.836	24.25	25.758	17.111	23.612	21.972	15.583	27.569
12.216	17.345	5.4233	0	0	0	0	0	0	0	0	0	0	0	0	0	0	0	0	0	0	0	0	0	0	0	0	0	0	0	0	0	0	0	0	0	0	0	0	0	0	0	0	0	0	0	0	0	0	0
1.0353	0	0	0	7.8751	4.8582	6.6688	0	0	1.7456	5.446	5.1332	19.169	17.632	14.902	11.994	14.558	30.56	41.97	44.381	40.125	56.284	74.623	62.04	61.491	57.586	63.725	61.765	53.299	56.22	51.775	68.802	52.871	71.807	57.88	72.034	59.352	56.172	57.772	46.31	44.05	35.508	41.597	34.975	0	7.0275	8.0086	4.2726	2.4023	0
9.6127	0.57714	0	4.0936	2.2252	0	0	12.536	0	0	0	0	0	0	0	0	1.5364	5.2074	4.2337	0	0.11476	0	0	4.8777	18.307	13.316	15.914	8.7549	13.223	19.989	3.4829	0	0	0	0	0	0	0	0	0	0	0	0	0	0	0	0	0	0	0
6.3111	4.8704	0	0	0	0	1.112	3.3056	9.6282	3.6229	0.74774	0	0	0	0	0	0	0	0	0	0	0	0	1.0732	0	7.8791	6.1468	11.759	15.087	10.8	28.873	19.789	16.296	14.458	15.955	15.597	8.377	8.5832	17.681	25.207	20.645	25.621	20.71	17.971	14.059	8.058	15.44	9.2544	18.706	7.5841
17.546	0	5.2455	0	0	0	0	0	0	0	0	0	0	0	0	0	0	0	3.9998	0	0	0	0	0	0	0	0	3.0204	0	5.2216	14.928	8.6043	14.345	3.5734	0	16.153	7.7447	13.653	0	0	3.7913	0	0	0	0	0	0	0	0	0
0	0.26884	10.391	0	0	39.049	9.9178	26.521	27.794	14.338	24.12	10.82	29.579	17.177	13.13	41.355	20.34	19.982	28.054	14.109	28.984	23.025	29.84	17.574	32.66	38.792	42.509	38.811	47.024	52.864	68.651	51.221	60.699	53.429	72.337	73.143	72.682	68.536	70.397	75.869	77.436	63.237	65.509	76.879	87.301	77.931	93.484	73.42	69.193	73.806
7.1649	3.1938	0	0	1.7813	0	0.86481	2.7198	6.1293	4.7504	15.479	13.968	24.223	17.241	26.018	15.293	23.064	16.442	17.789	13.347	9.0422	4.499	13.862	15.755	7.0622	8.4849	8.9843	6.009	13.796	15.387	9.0015	4.9437	2.6056	0	0	0	0	0	0	0	0	0	0	0	0	0	0	0	0	0
11.527	8.9723	0.75316	0	0	0	0	0	0	0	0	0	0	0	0	0	0	0	0	0	0	0	0	0	0	0	0	0	0	0	0	0	0	0	0	0	0	0	0	0	0	0	0	0	0	0	0	0	0	0
13.843	9.964	4.2548	0	0	0	0	0	0	4.161	22.282	50.938	88.827	113.67	140.97	186.08	218.93	252.01	281.52	329.76	346.23	365.66	401.18	422.69	458.73	486.68	521.79	544.28	558.73	577.4	626.15	619.06	660.83	660.11	696.4	706.65	725.97	709.55	757.89	728.86	762.52	792.76	776.21	745.66	770.4	736.17	728.68	680.98	697.98	679.36
4.8618	2.2011	0	0	1.9232	0	8.2833	12.213	28.565	56.043	98.262	129.26	196.62	261.54	345.51	386.67	456.56	555.94	627.83	688.8	708.69	806.19	855.49	905.03	965.89	988.53	998.78	1064.5	1074.3	1063.6	1105.8	1150.1	1144	1129.8	1176.2	1152.9	1161.5	1151.7	1156	1163.8	1147.3	1140.2	1124.2	1093.2	1109.5	1036	1056.7	1056.3	1042.9	998.63
8.9517	7.2798	0	0	11.853	0	0	0	0	0	0	0	0	0	0	0	0	0	0	0	0	0	0	0	0	0	0	0	0	0	1.6237	0	0	0	0	0	0	0	0	0	0	0	0	0	0	0	0	0	0	0
3.8637	0	0.98552	0	9.1765	0	0	2.0302	2.6258	0	5.9459	1.18	0	0	0	0	0	0	0	0	0	0	0	0	0	0	0	0	0	0	0	0	0	0	0	0	0	0	0	0	0	0	0	0	0	0	0	0	0	0
7.1483	8.4626	3.8426	0	0	0.94914	0	0	4.5004	0.67945	2.6428	0	3.8936	0	6.3219	0	0	0	0	0	0	0	0	0	0	0	0	0	0	0	0	0	0	0	0	0	0	0	0	0	0	0	0	0	0	0	0	0	0	0
3.028	0	0.19443	0	3.6387	0	0	0	0	0	0	10.127	24.526	28.599	51.141	53.273	59.288	61.086	70.01	84.98	87.786	86.168	86.377	89.846	88.18	93.41	98.559	139.46	0	0	1.4674	0	0	0	0	0	0	0	0	0	0	0	0	0	0	0	0	0	0	0
0	3.3216	5.6837	0	0	0	9.6475	13.556	3.7691	0	0	0.55959	0	0	0	0.28869	0	0	0	0	0	0	0	0	0	0	0	0	0	0	0	0	0	0	0	0	0	0	0	0	0	0	0	0	0	0	0	0	0	0
23.269	10.813	0	7.9964	0	0	0	0	0	0	0	0	0	0	0	0	0	0	0	0	0	0	3.1689	0	9.145	0	0	0	0	0	0	0	0	0	0	0	0	0	0	0	0	0	0	0	0	0	0	0	0	0
0	0	0	0	11.557	3.4595	3.5137	0	0	0	0	0	0	0	0	0	0	0	0	0	0	0	0	0	0	0	0	0	0	0	0	0	0	0	0	0	0	0	0	0	0	0	0	0	0	0	0	0	0	0
15.385	12.422	0	0	0	0	0	0	0	0	0	0	0	0	0	0	0	0	0	0	0	0	0	0	0	0	0	0	0	0	0	0	0	0	0	0	0	0	0	0	0	0	0	0	0	0	0	0	0	0
0	0	0.743	0	3.9012	2.1305	10.978	7.1053	16.415	25.991	10.78	34.247	39.911	65.705	65.521	70.309	67.459	80.012	71.004	107.69	110.45	116.41	124.18	128.4	102.82	92.949	105.15	98.856	127.66	135.77	120.18	115.29	101.37	116.23	113.68	116.57	123.85	112.74	114.21	119.94	130.85	126.49	129.73	136.44	122.51	142.01	141.62	142.02	151.21	149.37
0	1.7514	0	0	0	5.6335	17.446	20.899	35.121	26.86	41.177	37.728	35.147	46.85	49.183	68.941	67.363	69.324	80.82	84.133	90.741	83.161	77.623	44.594	72.686	81.645	82.658	78.967	78.175	69.317	88.705	82.966	81.615	83.298	87.521	77.181	70.862	69.703	75.58	73.389	65.575	65.855	47.647	69.511	56.098	52.942	56.831	45.911	62.065	40.624
0	9.3039	0	0	5.0489	4.6825	20.947	19.374	20.321	2.7161	6.2468	0.30158	0	0	0	0	0	0	0	0	0	0	0	0	0	0	0	0	0	0	0	0	0	0	0	0	0	0	0	0	0	0	0	0	0	0.0566	1.7887	14.559	32.394	37.961
3.1287	12.542	10.177	0.42492	0	0	0	0	0	0	0	0	0	0	0	0	0	0	0	0	0	0	0	0	0	0	0	0	0	0	0	0	0	0	0	0	0	0	0	0	0	0	0	0	0	0	0	0	0	4.6624
19.496	3.8233	0	0	0	0	7.3704	1.6956	7.1848	0	0.78188	0	0	0	0	6.226	0	0	0	0	0	0	0	0	0	0	0	0	0	0	0	1.3401	2.1277	8.562	10.311	10.894	7.4645	12.914	22.661	33.705	34.87	31.715	17.835	5.412	10.776	0	0	0.0016667	0	0
0.39954	0	0	0	6.8609	15.876	9.7362	15.849	57.476	72.239	97.225	141.24	166.11	224.22	261.16	289.07	317.36	345.16	353.52	393.34	415	443.96	442.34	450.04	460.77	494.3	462.36	475.62	475.65	493.91	496.29	485.28	493.8	507.73	515.42	471.11	466.7	450.3	477.69	494.72	463.04	465.65	479.74	459.49	463.12	442.33	435.85	441.11	438.38	442.75
0	0.27872	2.683	1.262	8.8762	0	0	0	0	0	0	0	0	0	0	0	0	0	0	0	0	0	0.40957	0	0	0	1.03	0	2.7808	2.3208	0	0	0	0	0	4.6835	0	2.0739	4.6488	0	0	0	0	0	0	0	0	0	0	0
0	1.886	1.3565	1.589	0	2.9509	1.4474	8.5633	4.6252	4.6304	7.979	7.9952	0	4.9869	0	1.9827	0	0	0	2.3284	2.8719	0	4.7744	0	0	0	0	1.9146	4.745	13.592	0	0	0	0	0	0	0	0	0	0	0	0	0	0	2.6662	0	0	0	0	0
8.2067	0	0	0	0	3.5798	13.689	21.074	44.488	55.94	95.947	113.23	139.18	176.07	215.85	271.5	313.44	344.59	340.49	380.63	417.93	427.16	425.59	469.27	518.86	535.51	562.78	535.24	525.88	557.57	598.14	531.13	528.26	597.79	586.79	590.96	572.83	583.5	529.75	579.35	522.71	541.38	515.96	534.1	520.67	506.54	500.92	512.97	516.6	501.17
2.9544	0	0	3.9321	0	1.5651	7.621	7.7532	14.642	7.4452	0	6.9671	6.8659	8.1949	5.299	3.7154	7.7419	8.0325	17.173	12.375	16.22	0.59694	2.1172	8.7144	10.508	10.314	3.4425	12.417	17.451	24.526	6.2438	7.11	16.188	25.19	20.702	15.488	12.133	18.023	11.79	12.178	0	13.115	0	6.693	1.8624	5.8212	0	5.4154	0	3.5564
0.63609	0.87073	1.3295	8.0224	1.7899	0	0	0	0	0	0	0	0	0	0	0	0	0	0	0	0	0	0	0	0	0	0	2.647	3.2051	6.2998	0	0	0	0	0	0	0	0	0	0	0	0	0	0	0	0	0	0	0	0
0	1.6577	0	0	4.3579	1.9276	4.1735	10.273	17.692	20.614	30.129	13.502	23.655	20.024	25.864	24.222	28.209	42.16	35.397	30.54	31.193	23.073	36.106	39.859	34.595	33.442	26.23	26.414	24.309	32.281	19.004	25.457	25.014	26.4	26.023	25.587	31.888	24.819	41.633	46.653	48.278	56.42	46.353	39.73	43.348	38.977	33.112	39.505	39.525	41.344
6.2481	5.7663	0	4.7514	0	0	0	0	0	0	0	0	0	0	0	0	0	0	0	0	0	0	12.004	17.649	39.229	37.964	33.478	50.758	30.999	49.506	40.563	59.906	67.968	62.152	72.596	49.435	56.445	61.562	66.251	84.57	83.506	62.481	70.696	70.628	71.78	67.899	50.774	54.807	57.808	62.358
0	0	0	6.5907	4.2291	1.0507	8.1217	14.074	10.991	6.6909	2.8194	4.6638	11.212	15.074	13.585	20.397	14.238	14.006	18.768	25.076	21.992	12.596	16.521	18.596	28.593	28.498	26.981	25.888	28.24	33.791	15.359	23.598	23.019	40.069	37.564	40.639	38.428	49.671	46.171	48.347	48.288	50.107	56.1	60.979	58.138	76.01	62.909	77.841	76.639	89.18
0	6.1813	0	0	0	0	13.939	10.01	13.744	9.2506	8.0175	0	3.3442	1.7753	5.9329	13.192	3.7301	0	9.3417	2.3733	2.3097	3.992	0	7.5963	2.2029	12.827	12.048	22.411	22.626	20.727	46.114	30.449	38.632	41.762	45.43	42.691	31.39	43.114	51.26	52.758	54.999	50.262	51.519	64.733	64.555	55.356	65.069	58.597	74.941	61.242
2.3245	0	2.5962	2.8827	1.2198	2.7542	1.0023	4.0253	0	2.1192	0	7.101	19.565	16.621	14.448	18.688	24.105	27.153	31.982	46.32	49.715	50.311	60.695	54.52	43.631	36.059	53.032	38.42	41.295	37.144	26.29	31.352	8.8875	26.611	15.237	25.845	1.2182	0	0	0	0	0	0	0	0	0	0	0	0	0
0	0	0	0	8.0687	8.128	19.545	37.991	31.22	32.49	42.279	51.333	53.745	46.479	44	56.288	47.467	33.54	37.146	40.531	39.258	48.722	42.213	33.666	33.781	29.943	32.713	26.674	25.099	33.156	22.355	14.317	2.9698	8.8907	9.421	10.016	8.9901	5.8744	15.059	0	2.0643	0	5.8062	0	0	0	0	0	0	0
0	0	0	0	11.045	14.469	4.291	15.843	0	0	0	0	5.7413	3.9766	9.3065	2.7842	0	0	0	0	0	0	0	0	0	0	1.9511	0	0	0	0	0	0	0.85006	0	0	0	0	0	0	0	0	0	0	0	5.5236	0	7.9098	0	0
0	2.24	0	0	0	0	17.041	14.693	20.901	21.594	29.688	32.902	28.18	37.95	49.587	59.609	57.371	56.38	71.734	82.469	83.165	84.423	101.84	114.36	101.01	125.02	116.87	131.65	125.73	114.05	120.34	126.51	125.79	140.59	131.31	120.12	134.21	128.51	152.02	141.11	135.06	117.93	107.2	113.87	118.18	124.44	121.92	122.16	132.58	124.85
7.4609	0.10261	0	0	0	2.1142	4.5011	0	10.014	9.1627	10.136	18.016	1.8928	6.6038	0.58111	5.8052	0	0	0	0	0	0	0	0	0	0	0	0	0	0	0	0	0	0	0	0	0	0	0	0	0	0	0	0	0	0	0	0	0	0
0	0	10.407	7.4007	1.0965	0	6.9988	8.5113	0.77073	0	0	0	0	0	0	0	0	0	0	0	0	0	0	0	0	0	0	0	0	0	0	0	0	0	0	0	0	0	0	0	0	0	0	0	0	0	0	0	0	0
0	0	0	10.29	19.041	0	0.36097	8.9578	0	0	0	0	0	0	0	0	0	0	0	10.235	15.727	30.746	30.587	27.398	37.483	38.887	54.82	52.356	56.766	57.917	60.61	71.671	74.551	73.95	86.833	92.052	85.199	101.18	103.34	100.82	98.454	103.74	108.54	117.67	112.75	119.64	128.43	125.16	122.3	136.75
0	4.7886	5.0702	0	0	0	0	0	0	0	0	0	0	0	0	0	0	0	0	0	0	2.1095	0	2.9405	0	0	3.7028	0	0	7.1421	1.4312	4.4703	0	2.6141	9.2993	10.572	9.4953	14.527	25.083	20.895	20.465	16.045	7.68	22.311	18.724	30.362	38.014	27.118	22.943	27.812
0	1.2676	0	0	0	6.1183	10.331	0	5.4807	0	0	0	0	0	0	0	0	0.61247	0	16.522	12.518	0	12.835	15.313	29.709	19.95	14.284	14.251	22.088	19.893	21.742	21.451	32.724	43.991	20.63	9.744	19.417	3.0123	19.575	15.558	12.946	35.431	45.267	103.88	84.16	75.223	86.687	88.378	90.319	104.38
6.5179	1.3793	0	0	0	1.1019	0	0.19286	0	0	0	0	0	0	0	0	0	0	0	0	0	0	0	0	0	0	0	0	0	0	0	0	0	0	0	0	0	0	0	0	5.5987	0	0	5.1141	4.4566	10.395	12.5	17.983	20.489	27.356
0	2.6999	0	0	0	0	10.544	0.23665	5.189	1.6191	3.1769	0	0	0	0	0	0	0	0	0	0	0	0	0	0	0	0	0	0	0	0	0	0	0	0	0	0	0	0	0	0	0	0	0	0	0	0	1.7449	0.39943	0
9.0018	0.27171	1.2681	0	0	0	13.859	21.081	37.057	48.457	55.593	89.014	110.2	129.58	149	165.74	166.32	207.2	208.38	223.84	225.72	230.83	241.58	251.85	252.75	249.38	243.22	261.82	247.81	258.52	260.92	256.75	243.16	227.24	225.62	223.28	224.53	202.22	203.67	197.62	202.86	206.5	212.11	204.42	206.78	190.16	184.06	182.36	189.67	197.03
20.243	19.785	1.8636	10.805	7.8911	0	0	0	0	0	0	0	0	0	0	0	0	0	0	0	0	0	0	0	0	0	0	0	0	0	0	0	0	0	0	0	0	0	0	0	0	0	0	0	0	0	0	0	0	0
10.232	12.313	0	0	0	0	3.1757	8.3922	10.43	3.7749	7.3616	10.917	13.173	18.878	37.227	48.138	51.314	54.598	65.036	76.156	87.017	87.77	83.998	98.343	93.833	112.95	109.77	120.06	120.64	113.75	146.47	144.8	154.22	164.15	159.36	146.87	156.57	159.79	175.16	179.99	171.01	173.71	171.6	178.11	179.34	177.66	187.19	178.71	181.17	170.45
6.6966	7.6952	0	0	0	0	0	0	0	0	0	0	0	0	0	0	0	0	0	0	0	0	0	0	0	0	0	0	0	0	0	0	0	0	0	0	0	0	0	0	0	0	0	0	0	0	0	0	0	0
0.78032	0	0	4.5639	9.2495	0	0	14.587	14.296	6.5142	0	0	10.19	14.929	15.546	14.705	19.592	21.281	23.013	18.892	12.106	13.87	9.4819	9.6506	19.047	19.885	21.921	15.058	16.649	16.736	10.675	14.049	16.033	20.543	25.016	22.187	14.599	16.056	13.03	15.061	8.0272	12.013	2.2344	7.5167	5.3425	9.4843	0	8.0285	0	15.293
18.59	2.2859	0	0	0	1.1228	0	0	0	0	0	0	0	0	0	0	0	0	0	0	0	0	0	0	0	0	0	0	0	0	0	0	0	0	0	0	0	0	0	0	0	0	0	0	0	0	0	0	0	0
9.3696	5.5978	0	0	0	0	0	0	0	10.86	0	0	3.2643	5.7462	0	0	0	0	0.0076912	0	14.375	13.773	11.265	0	0	0	0	0	0	0	0	0	0	0	0	0	0	0	0	0	0	0	0	0	0	0	0	0	0	0
0	0	0	0	5.6251	0.60315	18.959	20.136	0	0.41138	6.0027	3.3404	2.2622	0	0	0	0	0	0	0	0	0	2.1574	2.7352	6.5864	1.5098	13.483	17.754	26.942	33.561	37.854	41.184	32.977	7.3762	24.243	28.964	41.454	43.239	63.426	43.777	65.23	59.471	73.372	57.826	56.243	49.611	52.708	44.693	41.904	34.519
32.283	16.389	0	0	0	0	0	0	0	0	0	0	0	0	0	0	0	0	0	0	0	0	0	0	0	0	0	0	0	0	0	0	0	0	0	0	0	0	0	0	0	0	0	0	0	0	0	0	0	0
17.105	6.2279	0	1.4824	0.65248	0	0	0	0	0	0	0	0	0	0	0	0	0	0	0	0	0	0	0	0	0	0	0	0	0	0	0	0	0	0	0	0	0	0	0	0	0	0	0	0	0	0	0	0	0
0	0	7.3534	0	0.90142	0	8.2899	5.2618	0	11.766	27.665	38.579	53.181	59.585	79.79	73.69	97.309	87.076	112.43	110.43	145.97	141.99	172.84	165.55	169	200.21	186.51	189.94	179.82	194.38	179.32	193.19	155.2	197.73	192.35	197.15	183.01	196.14	207.27	204.3	216.47	174.59	185.44	171.37	165.88	165.11	165.14	155.66	156.52	141.96
0	0	0	0	2.1179	0	12.507	11.904	15.985	16.93	8.3976	19.692	26.53	26.694	24.939	17.243	13.775	19.091	20.312	30.545	26.426	24.961	33.567	25.983	41.125	26.774	25.024	24.059	37.019	38.259	35.034	29.355	33.632	22.401	10.028	15.152	16.789	3.7203	0	0	0	2.8623	0	0	0	0	0	0	0	0
0	1.5578	2.7005	2.0159	8.8882	6.1004	0	0	0	0	0	0	0	0	0	0	0	0	0	0	0	0	0	0	0	0	0	0	0	0	0	0	0	0	0	0.85962	10.83	8.332	28.374	11.974	3.5158	3.1478	16.219	21.168	25.906	0.51099	15.313	0	2.7488	0
0	2.4359	0	0	0	0	19.84	22.843	35.938	48.405	70.409	74.96	82.938	104.62	127.84	154.39	173.56	180.64	209.88	222.93	251.44	253.38	268.36	279.39	285.26	290.82	287.89	303.21	307.45	313.73	333.95	327.54	354.36	376.39	405.21	428.58	497.03	579.56	651.55	690.92	749.33	838.97	883.29	933.43	1009.6	1047	1085.3	1155.7	1181.8	1186.4
0	0	0	4.2816	0	7.9312	8.9618	0	0	0	0	0	1.4931	0	0	0	0	0	0	0	0	0	2.0728	11.191	18.006	20.532	49.748	57.439	74.546	77.569	82.627	101.28	108.4	133.43	141.14	147.96	159.97	164.34	174.24	168.74	174.54	180.35	164.09	168.15	170.76	190.25	181.17	177.1	170.5	164.48
0	0	0	3.4113	13.274	15.471	34.985	44.82	44.059	55.453	52.323	33.187	46.7	33.847	50.671	33.861	26.013	15.39	16.285	8.2708	3.8129	6.0139	5.2875	12.81	7.5898	4.1906	0	10.471	6.0271	10.093	0	0	1.1675	0	0	0	0	0	0	0	0	0	0	0	0	0	0	0	0	0
4.9908	0	3.5776	0	0	5.8749	4.609	15.318	0	9.2303	12.024	14.625	0.92395	11.343	0	5.9449	0.68175	0	0	0	2.0822	0	0	0	0	0	0	0	0	0	0	0	0	0	0	0	0	0	0	0	0	0	0	0	0	0	0	0	0	0
1.0872	3.9047	0	0.24138	0	2.9221	0.89554	0	0	13.125	20.025	33	52.264	73.321	113.2	120.85	135.69	148.78	174.96	186.38	215.23	220.35	235.18	244.94	263.31	263.3	284.36	309.28	311.25	305.67	333.33	323.26	314.01	310	323.77	331.66	333.69	330.04	276.2	258.7	260.08	247.34	247.57	235.69	230.8	228.59	226.07	231.66	232.06	226.65
0	0	0	5.9949	12.754	0.94424	0	15.277	34.965	56.176	91.518	144.29	197.93	235.06	320.59	380.07	439.45	484.44	418.51	471.04	673.67	733.88	718.6	772.64	824.52	847.51	885.05	902.15	911.33	940.9	942.98	963.39	966.04	991.33	990.26	971.13	992.71	962.73	962.99	949.79	944.92	920.8	930.73	949.48	932.83	910.98	911.16	909.78	894.47	845.7
0	0	9.6366	9.4158	5.2168	2.7982	10.76	29.252	20.281	11.052	12.741	5.1592	11.631	12.612	0	2.6103	0	0	0	0	7.4438	0	0	0	0	0	0	0	0	0	0	0	0	0	0	0	0	0	0	0	0	0	0	0	0	0	0	0	0	0
0	10.474	11.056	0	0	10.108	0	0.48667	0	7.8701	0.43774	0	0	0	0	0	0	0	0	0	0	0	0	0	3.0032	5.9598	6.4614	19.406	20.044	18.4	30.134	25.754	30.165	26.854	29.122	28.895	31.073	26.502	33.95	28.044	21.415	25.17	15.179	17.58	16.038	9.0677	16.991	0	2.2432	0
16.781	15.761	2.8486	3.1969	2.8792	0	0	0	0	0	0	0	0	0	0	0	0	0	0	0	0	0	0	0	0	0	0	0	0	0	0	0	0	0	0	0	0	0	0	0	13.597	30.441	53.609	81.16	109.41	132.61	160.37	201.77	252.5	244.86
7.0013	1.7822	0	0	1.5676	0	6.2353	6.5154	0	0	0	0	0	0	0	0	0	0	0	0	0	0	0	0	0	0	0	0	0	0	0	0	0	0	0	0	0	0	0	0	0	0	0	0	0	0	0	0	0	0
24.523	14.105	0	0	0	0	0	0	0	0	0	7.613	0	0	0	0	0	0	0	0	0	0	0	0	0	0	0	0	0	0	0	0	0	0	4.8338	11.293	27.026	27.638	22.739	40.159	36.672	44.539	54.795	62.146	39.338	43.241	38.465	20.308	13.412	12.722
0	4.285	0	0	2.1872	3.7175	13.293	24.4	39.203	16.958	28.341	21.681	18.142	13.651	21.442	36.864	33.515	20.274	15.268	15.395	17.377	11.366	4.2926	9.9458	3.9226	21.826	10.12	11.639	0	0	0	0	0	0	0	0	0	0	0	0	0	0	0	0	0	0	0	0	0	0
0	5.5462	0	0	0	6.072	27.945	29.064	32.671	28.804	28.97	33.366	24.019	36.702	45.11	54.065	40.563	44.769	45.811	41.92	48.224	51.575	41.391	45.596	32.539	42.946	39.23	44.376	41.628	32.069	42.249	36.016	37.681	33.927	34.322	28.971	30.767	31.249	45.735	47.705	40.379	43.265	39.261	35.336	35.916	33.73	40.05	28.885	38.114	21.07
0	1.2589	0	0	11.274	3.4685	11.852	15.056	7.4535	5.7463	12.66	18.892	20.402	18.092	14.953	28.604	17.679	23.78	49.221	40.464	38.868	37.772	44.87	39.449	59.266	29.086	52.731	58.63	75.656	97.467	64.048	82.397	86.234	92.481	81.464	107.5	95.837	76.158	74.343	78.631	79.83	72.774	73.535	85.482	78.417	98.961	76.835	93.672	83.802	94.254
3.3447	0	0	8.7934	14.467	0	0	8.2371	0	12.317	9.3999	18.739	17.936	0	1.7893	3.0326	15.806	4.3154	6.3013	0	0	0	0	0	0	0	0	0	0	0	0	0	0	0	0	0	0	0	0	0	0	0	0	0	0	0	0	0	0	0
0	0	0	5.5992	3.0898	5.7191	16.924	15.573	33.013	20.15	21.43	13.565	20.277	40.489	24.25	37.933	31.416	35.469	39.765	42.934	52.491	44.572	51.268	47.713	58.407	57.884	55.734	54.943	64.137	65.674	52.168	58.926	59.172	71.183	63.454	74.152	63.102	76.975	65.977	70.708	58.297	64.057	60.365	62.826	58.126	64.277	49.368	67.592	50.823	62.082
8.9396	1.17	3.4366	0	0	0	0	1.5741	0	11.465	7.1575	0	0	0	0	0	0	0	0	0	0	0	0	0	0	0	0	0	0	0	0	0	0	0	0	0	0	0	0	0	0	0	0	0	0	0	0	0	0	0
7.2056	4.1918	0	0	1.3685	0	0	0	0	0.40886	0	0	4.1353	9.813	15.198	22.397	26.371	20.538	23.433	44.738	42.522	45.656	37.433	42.36	53.093	48.238	50.159	63.134	62.81	61.414	59.247	65.246	58.183	61.358	69.351	54.141	53.092	51.042	56.988	34.893	46.442	51.359	47.161	48.137	39.257	33.959	37.12	29.901	37.38	44.439
11.072	6.4422	3.4201	0	0	0	0	0	0	0	0	0	0	0	0	0	0	0	0	0	0	0	0	0	0	0	0	0	0	0	0	0	0	0	0	0	0	0	0	2.4625	7.5931	0.77602	0	0	0	0	0	0	0	0
2.9198	2.3485	0	0.026864	0	0	6.4366	0	5.8694	9.6232	13.381	29.115	34.277	35.102	37.687	52.495	61.977	78.141	90.275	112.41	118.34	111.52	146.18	142.7	150.57	154.85	148.14	156.9	177.21	169.54	177.21	188.25	180.39	163.45	175.29	182.4	187.08	193.64	176.05	182.6	188.51	193.14	194.12	199.02	192.32	189.66	187.58	185.66	202.82	201.44
8.5937	7.5149	3.8569	0	0	0	0	0	0	0	0	0	0	0	0	0	0	0	0	0	0	0	0	0	0	0	0	0	0	0	0	0	0	0	0	0	0	0	0	0	0	0	0	0	0	0	0	0	0	0
0	0	0	0	4.6692	6.9518	6.8053	18.985	14.376	22.778	38.136	48.457	67.521	67.26	99.415	101.17	122.16	141.53	159.35	194.76	218.1	231.17	257.67	293.78	319.85	329.12	347.62	379.44	418.32	398.78	475.8	424.33	498.61	481.36	558.64	578.95	608.58	657.88	687.81	708.9	741.89	739.33	774.8	781.77	786.26	850.28	860.21	875.98	906.16	900.31
0.35186	0.5383	0	3.0035	1.1791	0	0	0	0	0.049571	2.3301	0	4.7451	3.638	7.1807	2.7078	2.3513	1.8459	4.9764	6.8641	8.1581	1.5687	0	0	4.983	1.7054	4.2756	3.9266	3.1332	1.8197	1.4954	0	3.3437	0	9.6196	7.557	5.9665	1.1646	2.4961	0	0	0	0	4.0437	0	0	0	0	0	0
64.344	21.01	0.37156	3.4581	0	0	0	0	0	0	0	0	0	0	0	0	0	0	0	0	0	0	0	0	0	0	0	0	0	0	0	0	0	0	0	0	0	0	0	0	0	0	0	0	0	0	0	0	0	0
5.1844	13.707	25.246	27.047	0	0	0	0	0	0	0	0	0	0	0	0	0	0	0	0	0	0	3.1603	8.5005	0	0	5.8311	0	5.1865	0	0	0	0	0	0	0	0	7.0892	1.7333	0.012795	0	0	15.512	15.031	0	0	3.2073	0	0	0
10.769	0	0.45647	0	0	0.99944	0	0	0	0	0	0	0	0	0	0	0	0	0	0	0	0	0	0	0	0	0	0	0	0	0	0	0	0	0	0	0	0	0	0	0	0	0	0	0	0	0	0	0	0
2.3189	0.81425	0	0	8.6661	1.2994	0	0	0	0	0	0	0	0	4.3022	1.3231	0	0	0	10.047	12.451	27.299	28.189	26.935	7.5194	14.355	20.914	18.009	25.28	12.67	4.9601	0	0	0	0	0	0	0	0	0	0	0	0	0	0	0	0	0	0	0
6.0307	0.1662	0	0.33142	0	0.79905	1.8546	8.9304	8.9346	5.481	0	1.1467	5.4099	7.6194	6.6141	14.498	6.9942	10.278	22.929	12.682	11.849	6.6004	6.6757	10.585	13.365	9.633	8.7594	12.456	11.644	23.651	1.9628	0	10.487	15.39	17.491	23.342	10.866	22.829	8.173	10.233	4.9504	11.466	4.8772	17.724	7.5812	15.199	4.3916	11.52	2.0786	6.5997
3.4775	0.53604	0	8.5461	1.683	5.6375	0	0	0	0	0	0	0	0	0	1.9464	3.4161	0	0	0	0	0	0	0	0	0	0	0	0	0	0	0	0	0	0	0	0	0	0	0	0	0	0	0	0	0	0	0	0	0
0	0	0	0	5.515	42.227	76.363	77.369	80.67	84.429	108.04	121.46	119.19	108.32	116.15	131.94	101.93	64.541	86.59	88.208	82.058	33.939	82.412	53.41	62.135	54.501	55.737	54.144	55.687	54.405	46.473	47.119	56.633	39.355	49.695	47.327	63.231	48.952	36.938	35.679	30.287	35.31	43.651	34.503	13.077	11.081	17.931	17.146	16.72	7.5409
20.314	7.7617	0	3.8689	0.94478	0	0	0	0	0	0	0	0	0	0	0	0	0	0	0	0	0	0	0	0	4.2502	6.0834	20.595	4.375	20.158	6.0037	21.694	28.792	23.983	0	0	0	0	0	3.7253	0	0	0	0	0	0	0	0	0	0
0.10411	7.1726	0	0	0	13.859	20.033	24.552	31.787	39.471	52.912	48.737	42.007	44.26	60.852	82.393	80.646	80.833	83.014	93.916	95.375	101.72	108.79	130.33	119.91	134.83	126.48	142.33	149.45	136.93	149.67	156.26	158.16	164.08	159.45	164.85	165.19	177	183.74	178.99	176.11	169.42	169.48	184.31	164.75	172.72	184.37	172.9	198.01	184.46
0	11.104	0	0	0	0	17.562	12.567	14.547	18.122	14.303	17.303	23.731	16.833	34.178	25.517	14.049	16.109	8.0115	14.654	16.819	0	12.824	11.802	18.424	1.3981	0	0.72276	10.614	17.323	15.173	5.6024	29.397	41.105	41.71	38.552	52.086	30.763	45.097	40.38	55.772	54.256	45.042	42.635	35.972	26.961	24.105	16.203	23.372	29.501
0	0.7868	0	0	12.622	0	5.2444	5.7617	10.2	16.619	14.764	27.316	41.693	50.001	66.187	77.088	79.624	75.024	106.23	98.515	110.67	117.58	111.5	126.22	137.21	146.68	155.39	155.89	159.87	182.4	147.01	167.94	160.67	188.45	189.15	190.52	191.15	199.45	194.61	200.87	197.61	196.67	199.9	202.16	199.53	195.97	187.06	208.17	194.49	197.06
15.129	3.9625	6.9175	0	0	0	1.4037	0	0	0	1.1232	0	0	0	0	0	0	0	0	0	0	0	0	0	0	0	0	0	0	0	0	0	0	0	0	0	0	0	0	0	0	0	0	0	0	0	0	0	0	0
0	0	0	3.2692	11.593	13.871	33.716	50.955	52.607	57.67	59.616	73.025	83.322	103.66	103.37	91.702	98.639	111.5	102.56	110.92	113.13	106.27	122.73	117.14	137.93	104.15	116.41	114.1	110.15	113.29	110.99	103.97	119.05	89.279	85.816	100.06	99.822	50.05	100.95	99.64	89.213	97.564	84.254	83.365	74.633	74.977	73.956	68.142	72.244	76.824
6.4751	2.1643	0.83987	0.5392	3.8965	0	0	0	0	0	0	0	0	0	0	0	0	0	0	0	0	7.4647	12.893	16.864	3.1172	0	5.5632	1.8306	1.2235	8.0824	0	1.0885	0	7.1238	0.066734	8.0767	0	2.1264	0	0	0	0	0	0	0	0	0	0	0	0
0	0	0	0.87993	1.767	4.6358	7.2567	0	0	0.3312	0	7.131	12.573	0.97365	3.4617	0	7.4155	13.426	20.125	36.812	39.977	60.127	52.331	44.018	45.933	32.479	39.655	44.819	52.898	45.617	39.311	50.589	39.198	53.583	53.388	61.729	60.639	60.075	67.258	70.175	70.151	57.308	77.497	62.186	55.368	74.472	68.021	77.345	50.14	34.041
0	0	0	16.489	29.67	63.486	47.148	60.4	42.447	39.969	24.673	46.479	52.534	61.776	53.484	30.998	44.039	42.893	42.157	28.384	24.005	22.598	20.761	23.704	34.609	35.047	8.2333	24.449	0	18.426	0	0	0	0	0	0	0	0	0	0	0	0	0	0	0	0	1.5062	29.689	24.661	43.99
2.6623	0.40915	0	0	0	0	5.9383	10.407	17.767	17.508	28.944	22.677	17.77	14.377	22.425	37.883	57.256	56.661	66.819	80.645	89.217	80.297	85.196	100.63	100.13	121.87	115.32	126.12	130.18	125.74	139.89	144.37	138.86	173.13	154.85	149.86	139.43	149.09	163.45	170.97	168.98	166.41	150.89	156.84	148.71	156.17	158.13	149.85	175.64	155.6
0	0	0	6.8177	8.4315	12.427	7.0539	15.954	0	0.2519	1.8508	5.3196	5.2636	1.3262	3.5611	5.9286	0	0	0	4.201	2.7905	0	3.1539	0	10.697	9.4334	12.212	23.402	18.899	22.321	15.16	22.302	26.58	29.726	25.569	27.858	25.989	31.722	32.681	25.212	21.263	24.116	31.217	16.324	21.417	25.064	21.762	29.777	37.919	33.432
0	1.6349	0	0	5.2085	9.1225	12.703	16.277	17.611	15.251	12.526	14.799	11.641	19.85	17.144	12.51	13.67	20.373	24.289	38.288	37.118	23.683	42.211	48.549	63.716	41.495	22.758	0	28.488	22.859	32.258	40.94	40.139	47.764	26.998	20.134	31.723	21.585	22.214	20.115	31.514	26.678	23.926	33.462	20.3	0	9.9829	19.282	27.46	20.446
0	7.807	0	0	6.6447	0	1.6042	0	3.2448	0	1.9856	0	17.415	0.14244	22.427	27.727	33.85	45.657	54.704	89.675	114.12	132.17	86.668	144.54	103.84	117.89	135.06	143.67	149.33	147.3	163.31	159.72	158.71	171.63	163.09	160.11	156.76	163.72	172.54	168.48	180.99	167.38	149.56	153.53	148.23	138.54	144.82	137.74	151.14	133.26
45.698	15.157	0	0	0	0	0	0	5.3084	3.4103	10.826	20.962	37.281	43.379	46.665	59.041	77.107	47.294	18.5	93.241	87.82	68.98	77.863	87.178	85.365	78.906	77.352	90.91	84.454	20.56	22.468	25.668	57.845	70.879	61.334	43.116	54.087	56.765	24.692	58.972	57.892	44.118	53.866	50.054	13.715	0.75022	29.479	34.229	11.308	36.685
6.4917	2.4498	2.6895	7.8838	0	0	0	0.17066	0	0	0	0	0	0	0	0	0	0	0	0	0	0	0	1.238	15.403	29.712	32.2	48.815	67.845	69.638	84.838	89.368	95.736	114.02	116.67	128.92	145.05	137.58	145	122.07	105.54	91.64	91.253	95.164	106.48	107.3	92.649	108.98	76.033	85.177
0	0	0	0.64571	8.2166	6.7999	7.5699	10.145	3.6863	6.0373	3.3286	9.9069	4.0744	7.3732	8.2508	6.5627	4.214	7.1687	7.0111	12.922	13.909	13.022	16.489	49.035	58.176	44.284	38.263	36.716	36.828	33.013	68.708	62.959	71.768	79.828	80.645	72.083	62.68	74.739	74.849	72.961	78.834	66.581	71.622	38.79	58.352	72.835	59.403	68.463	65.661	53.715
12.128	7.7412	5.8271	0	0	0	0.84269	19.423	29.46	47.696	66.436	83.012	78.776	109.66	131.39	141.55	138.99	157.49	175.17	191.68	217.93	199.94	218.12	219.58	193.97	183.82	183.76	194.16	179.05	202.64	159.16	164.52	147.05	159.86	182.8	146.49	171.3	150.54	161.08	151.85	166.89	153.32	158.28	150.53	166.74	149.02	152.6	145.98	137.46	142.26
30.733	5.9379	0	0	0	0	0	0	0	0	0	0	0	0	0	0	0	0	0	0	0	0	0	0	0	0	0	0	0	0	0	0	0	0	0	0	0	0	0	0	0	0	0	0	0	0	0	0	0	0
0	0	7.7149	0	0	1.9529	8.0127	6.479	0.42405	2.899	0.11767	5.4039	0	6.4468	10.404	2.0195	6.0809	2.5552	9.7258	15.289	21.003	22.654	21.372	27.381	34.239	44.05	50.337	68.799	70.272	86.608	89.086	95.557	103.45	102.73	122.25	111.26	111.25	141.69	134	148.11	143.76	147.82	147.57	145.79	144.56	169.31	159.56	162.53	157.73	156.71
14.288	8.6806	0	0	0	0	0	0	0	0	0	0	0	0	0	0	0	0	0	0	0	0	0	0	0	0	0	0	3.5577	0	0	0	3.128	0	0	2.0551	8.6319	13.929	5.3952	14.366	26.369	47.815	75.836	96.271	111.08	139.87	168.93	203.38	249.98	250.54
0.96763	1.0932	0	0	1.6933	2.0211	1.2798	0	0	0	0	0	0	0	0	0	0	0	0	0	0	0	0	0	0	0	0	0	0	0	0	0	0	0	0	0	0	0	0	0	0	0	0.022516	3.4115	0	2.9738	0	1.6609	4.0248	5.9674
10.684	10.186	0	0	0	0	0	0	0	0	0	0	2.5752	6.3947	5.985	38.872	23.21	23.604	39.327	34.881	0.98144	1.869	0	0	25.85	21.296	23.529	24.929	28.247	15.562	21.115	7.5433	0	0	0	0	0	0	0	0	0	0	0	0	0	0	0	0	0	0
0	0	0	2.4588	4.8598	0	8.6599	6.4276	14.173	0	0	0	2.0084	8.6721	6.6733	11.151	10.768	16.564	17.28	16.462	15.027	11.618	6.0938	9.2397	17.088	13.867	13.616	14.128	12.139	20.397	6.2172	5.8333	10.696	10.241	15.516	13.94	8.8032	11.758	5.0587	1.9883	0	0	0	0	0	0	0	0	0	0
16.742	10.611	0	0	0	0	0	0	0	0	0	0	0	0.83542	1.1051	1.8808	0	0	0	3.1482	0	0	0	0	3.045	0	8.3177	2.8657	0	0	0	0	0	0	0	0	0	0	0	0	0	0	0	0	0	0	0	0	0	0
28.038	3.589	0	0	0	0	0.082508	2.6486	0	5.4431	10.603	19.778	20.532	17.257	23.735	28.498	27.287	31.899	28.372	27.981	27.768	23.194	16.721	10.618	9.8808	6.6818	7.8088	14.321	4.9733	4.7973	14.011	6.6878	2.1576	34.862	0	1.4755	0	0	0	0	0	0	0	0	0	0	0	0	0	0
0	0	0	0	8.6209	20.18	30.568	21.263	13.715	12.99	0	6.2983	0.31538	15.332	0.96558	11.16	0.96147	4.0085	3.79	0	0	3.9277	0	2.7646	0	0	0	0	0	0	0	0	0	0	0	0	0	0	0	0	0	0	0	0	0	0	0	0	0	0
24.676	9.7266	0	0	0	0	0	0	0	0	0	0	0	0	0	0	0	0	0	0	0	0	0	0	0	0	0	0	0	0	0	0	0	0	0	0	0	0	0	0	0	0	0	0	0	0	0	0	0	0
0.93746	0	7.171	2.2475	0.59168	0	0	2.1493	0	0	0	0	0	0	0	0	0	0	0	0	0	0	0	0	0	1.6022	9.2263	20.246	20.36	18.916	25.205	26.491	42.412	69.725	90.96	95.269	102.69	106.34	122.93	115.7	115.53	128.65	135.85	145.78	157.58	151.25	150.87	149.62	137.6	146.58
0	0	0	5.4308	6.7483	4.485	16.744	29.261	30.1	27.638	20.595	28.955	39.754	41.289	38.543	42.275	46.115	48.48	63.627	63.14	71.074	60.709	62.527	65.36	82.466	87.488	84.554	93.282	92.132	106.46	96.87	96.911	112.22	115.07	118.12	142.22	132.18	139.32	145.76	148.31	137.42	142.34	145.74	144.03	148.48	153.92	132.76	148.32	142.04	148.33
2.516	2.2475	5.1653	0	0	0.8392	8.2821	7.8102	10.121	0.9883	4.4082	0	2.5694	0	7.5016	25.089	26.771	21.389	35.343	37.773	58.527	49.781	52.693	71.121	62.908	82.334	85.616	110.17	99.091	96.837	114.99	140.9	144.97	159.99	173.1	155.06	150.4	178.43	182.36	172.52	184.55	179.4	131.29	170.45	177.79	175.09	148.32	188.95	152.45	144.12
0	9.8307	0	0	0	0	9.8153	0	3.629	0	0	0	0	0	0	0	0	0	0	0	0	0	0	0	0	0	0	0	0	0	0	0	0	0	0	0	0	0	0	0	0	0	0	0	0	0	0	0	0	0
14.851	14.889	0.56127	0	0	0	0	3.1058	4.4038	0	7.1849	0.80389	0	0	0	8.6581	10.725	15.547	21.137	27.763	39.799	38.651	24.736	30.556	0	0	0	0	0	0	0	0	0	0	0	0	0	0	0	0	0	0	0	0	0	0	0	0	0	0
2.2608	0	1.5583	0	0	0	8.0971	11.982	0	0	1.3257	3.0841	0	0	0	0.18697	0	0	0	0	1.3748	0	0	0	0	0	0	0	0	0	0	0	0	0	0	0	0	0	0	0	0	0	0	0	0	0	0	0	0	0
0	0	4.7351	0.82653	6.9494	0	9.7613	18.052	9.5773	3.5573	10.808	6.6746	4.3276	0	0	0	5.9286	0	0.94342	5.0003	6.6155	7.2305	10.839	9.0322	8.9735	11.6	7.2887	11.325	20.904	26.34	21.476	29.569	16.522	11.631	20.677	16.179	12.475	18.593	20.16	25.249	30.633	27.533	25.546	9.4533	20.252	10.406	15.393	8.9434	14.721	8.5847
1.3067	2.1201	0	0	3.8695	0.31249	5.0478	9.5413	12.739	6.5481	15.043	1.6129	17.856	6.7252	22.085	7.7712	1.4697	6.976	1.7525	0	0	0	0	0	0	0	0	0	0	0	0	0	0	0	0	0	0	0	0	0	0	0	0	0	0	0	0	0	0	0
3.1298	0.62738	5.0158	0	0	0.57453	1.2835	0	0	0	0	0	3.7188	0	0	0	0	0	0	0	0	0	0	4.971	0	0	2.4273	5.6107	0	0	0	0	0	0	0	0	0	0.037469	1.926	0	0	0	0	1.1231	0	0.82183	2.2863	0	0	0
0	4.2082	0	1.0223	4.0625	0	8.3813	0	0	0	0	0	0	0	0	0	0	0	0	0	0	0	0	0	0	0	0	0	0	0	0	0	0	0	0	0	0	0	0	0	0	0	0	0	0	0	0	0	0	0
15.534	3.8801	0	7.6621	4.4244	0	0	0	0	0	0	0	0	0	0	0	0	0	0	0	0	0	0	0	0	0	0	0	0	0	0	0	0	0	0	0	0	0	0	0	0	0	0	0	0	0	0	0	0	0
0	0	4.7661	0.16105	0	0	6.5591	0	0	0	0	9.1408	0	0	0	0	0	0	0	0	0	0	0	0	0	0	0	0	0	0	0	0	0	0	0	0	0	0	0	0	0	0	0	0	0	0	0	0	0	0
8.0428	5.1467	0	0	0	0	6.2463	9.8711	24.067	16.811	27.584	22.597	18.349	32.66	54.493	72.822	85.257	92.017	103.62	117.85	140.41	140.17	152.05	164.12	177.97	187.32	181.88	209.25	200.89	201.8	208.4	217.29	221.69	328.77	228.06	234.51	236.7	235.85	255.58	281.23	267.38	269.91	254.52	272.54	259.98	267.2	284.36	268.08	284.24	271.95
0	0	0	6.2054	8.5323	5.6975	7.6859	10.02	13.985	3.0769	0	2.4708	10.495	16.807	15.3	20.725	16.845	20.415	41.074	36.325	45.429	43.714	48.909	40.873	54.279	54.937	54.185	59.176	61.191	76.423	70.571	74.083	85.57	101.51	94.399	121.31	110.28	134.73	126.91	128.21	119.46	127.03	120.39	129.68	120.86	133.96	103.13	107.07	99.923	104.3
0.58418	0	0	9.3249	1.0902	6.82	0	6.5395	14.587	4.0162	12.899	17.163	36.268	61.384	77.308	118.08	122.41	148.85	160.97	194.4	201.14	234.71	238.11	267.5	278.3	296.94	304.5	307.57	309.12	312.03	300.21	317.06	343.89	365.74	347.19	315.31	335.2	335.32	337.11	339.43	321.8	334.41	316.5	316.52	303.36	325.2	286.08	285.88	292.56	297.28
5.6806	4.2531	0	0	0	5.0614	0	2.3574	0	2.4405	0	0	0	0	0	0	0	0	0	0	0	0	0	0	0	0	0	0	0	0	0	0	0	0	0	0	0	0	0	0	0	0	0	0	0	0	0	0	0	0
18.616	9.7476	0	0	0	0	0	0	0	0	0	0	0	0	0	0	0	0	0	0	0	0	0	0	0	0	0	0	0	0	0	0	0	0	0	0	0	0	0	0	0	0	0	0	0	0	0	0	0	0
7.9506	13.699	0	0.043383	0	0	0	0	4.4363	10.885	10.486	10.759	28.72	23.168	45.774	43.716	55.436	60.537	66.573	59.907	66.945	69.004	82.595	80.526	84.334	84.732	82.319	91.747	100.39	109.19	110.53	122.91	107.68	106.44	111.82	106.85	107.07	100.06	108.93	104.91	114.47	118.5	113.8	112.64	110.93	104.08	109.47	96.859	94.611	98.015
0	0	0	0	15.998	20.464	49.285	65.709	65.988	86.268	89.503	81.792	88.298	106.21	119.56	113.83	105.38	117.74	116.68	117.51	115.66	103.8	106.01	105.47	103.28	106.69	111.63	105.15	104.2	113.63	98.144	104.44	98.287	98.943	84.781	95.838	83.135	72.67	70.061	61.274	49.528	51.398	41.416	33.126	21.773	22.538	14.168	8.3884	3.0716	0
7.5764	5.357	3.9525	0	0	0	3.3235	0	0	0	0	0	0	0	0	0	0	0	0	0	11.318	12.963	21.796	17.094	43.882	24.96	23.887	37.378	45.16	44.204	28.795	26.313	29.922	26.146	29.099	22.538	28.434	19.226	14.679	28.874	26.79	18.63	9.7803	5.872	4.6692	2.4255	0	0	6.8081	0.93133
6.8893	3.7441	5.4293	0	0	0	0	0	0	0	0	0	0	0	0	0	0	0	0	0	0	0	0	0	0	0	0	0	0	0	0	0	0	0	0	0	0	0	0	0	0	0	0	0	0	0	0	0	0	0
0	0	0	0	24.839	18.727	36.458	40.493	59.118	69.443	60.781	78.303	84.803	96.976	107.53	112.07	108.32	124.09	143.23	144.12	152.09	166.74	169.33	173.43	190.73	181.35	178.19	191.51	197.77	208.91	205.9	214.9	223.45	230.92	239.58	246.83	221.83	251.74	228.87	221.29	216.49	215.79	211.67	233.1	219.54	234.42	225.99	230.37	221.04	219.5
0	0	6.107	0	0.78824	6.1834	3.6513	1.706	0	9.334	0	7.2172	0	5.605	9.8745	12.515	7.5486	10.075	25.761	30.271	37.535	31.81	41.054	34.484	47.861	49.01	53.004	48.881	45.135	57.911	57.69	60.165	60.689	63.542	75.355	71.098	66.516	74.443	73.967	77.678	67.172	74.613	68.843	75.609	76.379	82.369	78.107	85.835	83.555	90.859
0.10252	0	9.2259	12.017	2.7602	0	0	0	0	0	0	0	0	0	0	0	0	0	0	0	0	0	0	0	3.2646	0	3.5097	0	4.3983	9.404	0	0	0	1.6531	0	0	0	0	0	0	0	0	0	0	0	0	0	0	0	0
23.971	1.061	0	0	5.9934	0	0	0	0	29.021	64.14	98.603	139.43	198.85	249.42	287.46	349.26	377.77	428.91	464.27	501.4	513.92	532.3	564.92	562.8	588.86	588.28	613.94	598.51	614.96	624.8	625.09	621.25	632.88	628.76	621.98	614.44	624.58	613.4	616.98	615.1	607.31	590.2	598.47	584.93	584.35	582.15	572.52	569.03	563.17
8.1523	1.898	2.5576	1.3373	0	1.1749	0	0	0	0	0	0	0	0	0	0	0	0	0	0	0	0	0	0	0	0	0	0	0	0	0	0	0	0	0	0	0	0	0	0	3.0516	0	6.4299	17.527	17.826	31.544	32.398	31.853	41.886	34.07
0	0	0	39.182	64.354	70.389	82.824	121.04	148.1	115.92	135.09	136.58	128.1	141.89	151.87	150.73	161.13	171.32	185.73	184.33	176.23	177.71	159.31	154.75	142.96	141.39	148.28	163.2	158.74	147.37	137.14	125.07	127.08	131.19	114.6	129.17	132.76	121.47	139.17	155.54	138.94	146.93	152.62	133.05	124.55	139.9	147.61	157.54	139.54	142.11
0	0	0	0	9.5722	10.475	1.5095	12.358	5.8076	28.864	28.925	25.076	21.632	36.386	43.194	38.44	36.923	42.905	41.023	52.022	59.954	52.235	52.138	45.261	58.465	58.292	59.054	57.849	53.264	69.536	61.376	67.467	65.087	74.255	70.072	69.111	61.923	83.933	94.355	78.62	92.492	95.318	97.068	85.962	86.637	106.48	96.545	108.47	103.08	95.868
14.687	15.649	0	0	0	0	0	1.359	0	0	0	0	0	0	0	0	0	0	0	0	0	0	0	0	0	0	0	0	0	0	0	0	0	0	6.5935	18.824	25.937	51.819	95.658	108.61	108.77	144.17	176.06	213.81	222.12	249.79	254.56	276.19	286.47	309.2
14.56	8.9361	0	0	0	0	10.989	10.219	12.846	23.555	25.765	18.691	12.858	27.754	32.563	39.044	46.056	51.003	66.487	64.334	71.97	70.843	65.713	81.053	67.751	80.379	72.411	60.548	59.245	47.007	65.015	47.54	45.338	50.247	39.426	28.158	21.668	28.948	28.706	29.602	22.053	18.165	13.873	18.724	12.673	8.6036	5.7076	0.095683	14.308	0
8.0916	9.4025	0.42847	3.5153	0	0	0	0	0	0	0	0	0	0	0	0	0	0	0	0	0	0	0	0	0	0	0	0	0	0	0	0	0	0	0	0	0	11.154	0	0.51694	6.091	0	6.1496	12.569	0	12.783	9.3251	16.565	22.015	20.543
6.4642	0	6.8632	3.9567	0	0	0	0	0	1.6296	0	0	3.9442	0.039368	8.8953	20.626	17.994	23.729	16.12	17.747	24.686	31.319	22.411	14.67	22.524	18.062	25.45	31.002	34.218	44.936	39.387	43.849	40.458	43.595	40.508	36.39	35.773	29.495	13.387	1.1056	7.5597	0	0	0	0	0	0	0	0	0
0	13.591	0	0	0	1.8678	5.9414	11.138	7.637	3.756	13.475	10.295	8.8734	13.495	21.584	28.564	23.572	17.678	33.595	37.043	43.906	48.795	55.888	67.676	66.956	71.269	95.412	116.35	116.12	110.03	135.65	145.78	175.72	161.74	172.69	183.46	177.47	212.13	240.68	218.97	244.38	223.97	211.28	223.16	214.24	228.89	228.01	226.25	238.22	213.28
0	0	0	4.8947	12.614	0	9.6497	9.2867	12.508	2.2411	0	2.1978	9.206	8.0386	6.6861	10.808	5.3866	4.7719	14.031	12.53	15.647	7.9925	3.9582	13.303	19.181	15.875	7.3772	15.924	9.5353	21.094	6.8285	5.7556	15.151	16.169	21.879	18.387	18.915	23.566	21.002	17.986	20.569	18.139	18.137	17.562	19.409	31.428	22.521	32.67	20.566	27.851
10.14	9.6571	1.8551	3.325	0	10.822	0	12.063	25.323	16.048	28.219	27.196	34.726	33.183	34.519	50.471	50.565	85.25	99.046	114.7	114.83	145.29	171.1	157.45	200.6	175.22	203.68	201.68	207.78	221.71	250.21	263.84	258.91	296.95	209.13	256.31	282.02	290.04	296.59	303.55	344.05	329.56	346.14	361.68	351.85	354	365.94	351.16	351.59	353.61
24.929	9.0012	2.359	0	0	0	0	0	0	0	0	0	0	0	0	0	0	0	0	0	0	0	0	0	0	0	0	0	0	0	0	0	0	0	0	0	0	0	0	0	0	0	0	0	0	0	0	0	0	0
7.6036	6.6305	0	7.33	8.1142	0	0	0	0	0	12.739	6.763	0	0	0	0	0	11.882	1.9928	3.38	0	0.68829	10.102	10.677	15.27	14.626	15.659	22.099	11.158	23.375	21.662	23.607	20.388	12.674	29.135	22.492	19.29	17.188	24.589	29.974	41.043	45.05	48.197	46.278	47.597	53.188	62.77	74.756	75.522	93.32
5.5369	0	0	6.6931	5.7994	0	3.7855	0	0	0	0	0	0	0	0	0	0	0	0	0	0	0	0	0	0	7.5274	0	0	0	0	0	0	0	0	0	0	0	0	0	0	0	0	0	0	0	0	0	0	0	0
2.5056	0	0	0	4.3448	0	0.081685	0	0	0	0	0	0	0	0	0	0	0	0	0	0	0	0	0	0	0	0	0	0	0	0	0	0	0	0	0	0	0	0	0	0	0	0	0	0	0	0	0	0	0
2.3194	2.3497	0	2.2393	0	0	3.0571	0	0	0	0	0	0	0	0	0	0	0	0	0	0	0	0.78991	0	2.3172	0	0	0	0	0.22341	0.2993	0	0.8808	0	0	0	0	0	0	0	0	0	0	0	0	0	0	0	0	0
9.2529	1.89	0	0	0	0	8.4828	2.9499	0	0	0	0	0	0	0	0	0	0	0	0	0	0	0	0	0	0	0	0	0	0	0	0	0	0	0	0	0	0	0	0	0	2.188	0	3.9687	0	0	10.689	4.0344	15.769	9.0342
0	7.2978	3.0187	0	2.1393	0	0	0	0	0	0	0	0	0	0	0	0	0	0	0	0	0	0	0	0	0	0	0	0	0	0	0	0	0	0	0	0	0	0	0	0	0	0	0	0	0	0	0	0	0
17.365	3.9795	0	0	8.3039	0	0	3.3936	6.3499	0	16.584	0	2.3529	0	0	0	0	0	0	0	0	0	0	0	0	0	0	0	0	0	0	0	0	0	0	0	0	0	0	0	0	0	0	0	0	0	0	0	0	0
1.3023	0.14303	6.3914	0.59768	0	0	4.3806	0	0	0	0	0	0	0	0	0	0	0	0	0	0	0	0	0	0.35859	0	0	6.1838	13.173	15.225	68.41	86.033	0	7.1232	8.8274	0.030515	0	2.3694	5.0045	0	1.4835	0.4025	0	0	1.5469	0	0	0.41537	0	0
12.861	2.4392	1.6009	0	0	0.95824	0	0	0	0.89937	1.2173	3.3039	0	0.41239	8.4858	12.383	10.32	9.1638	9.2054	10.612	14.777	15.101	23.829	19.88	28.593	5.2848	8.9142	18.151	11.652	23.868	5.2693	8.3917	11.822	13.673	6.872	0	4.8261	0	0	0	0	0	0	0	0	0	0	0	0	0
22.472	4.8681	0	0	0	0	0	0	0.20487	3.4186	6.3098	4.3537	15.779	15.619	22.56	25.592	25.535	25.687	33.95	28.74	32.768	28.745	29.479	9.705	19.558	22.917	37.078	22.686	19.75	22.989	20.38	13.309	19.636	15.746	17.278	25.309	9.8797	9.5879	2.3743	0	0.99087	0	0	0	0	0	0.33079	0	0	0
0	0	0	6.9831	11.641	12.382	0	7.4679	0	0	0	0	0	0	0	0	3.9099	3.7869	0	0	0	0	0	0	0	0	0	2.0458	1.0382	0.44525	1.6448	6.4924	4.1537	20.441	21.857	14.792	0	0	0	0	0	0	0	0	0	0	0	0	0	0
23.309	2.2504	0	0	6.6042	0	0	0	0	0	0	0	0	0	0	0	0	0	0	0	0	0	0	0	0	0	0	0	0	0	0	0	0	0	0	0	0	0	0	0	0	0	0	0	0	0	0	0	0	0
5.8076	10.33	1.0874	0	0	0	5.7931	3.6239	8.6335	2.2193	7.3978	8.8587	0	3.1233	5.2216	9.3817	8.9955	8.2856	12.902	9.1281	22.136	13.148	18.152	18.145	17.997	34.362	33.665	36.595	34.595	27.299	47.809	38.543	34.974	38.32	42.575	34.671	28.421	40.157	42.766	45.507	39.492	50.11	36.867	42.789	43.035	37.779	50.281	57.882	65.417	50.271
2.4953	0	1.6513	11.803	4.9015	0	0	0	0	0	0	0	0	0	0	0	0	0	0	0	0	0	0	0	0	9.854	11.748	23.505	25.208	27.016	23.731	33.081	16.907	29.29	27.147	29.892	22.956	19.77	29.309	24.659	23.294	23.275	17.169	23.688	28.696	25.718	12.927	26.45	23.579	37.881
7.8441	1.755	0	0	7.3566	0	0	0	9.4133	0	7.8905	0	1.1187	0	1.8626	0	13.653	11.322	15.923	15.026	15.629	10.871	25.235	29.532	27.586	29.092	22.544	24.834	21.592	29.006	26.745	29.26	27.135	19.388	18.277	11.366	20.918	6.7924	6.3464	12.071	10.693	6.5253	4.7143	0	0	0	0	0	0	0
0	0.069911	6.9757	0	0	2.8764	1.8623	1.313	1.272	1.3921	0	4.5126	21.175	9.9887	15.432	0	0	0	0	5.7716	0	6.8813	8.1212	3.0544	0	0	8.335	1.1485	1.5135	0	2.6303	4.9268	0.98122	10.153	12.64	16.106	10.677	15.648	9.3339	0	7.3803	0	0	0	0	3.1602	0	5.0011	0.47257	0
2.6473	1.1393	0	8.9698	0	0	0	0.79594	0.94188	0	0	0	0	0	0	0	0	0	0	0	0	0	0	0	0	0	0	0	0	0	0	0	0	0	0	0	0	0	0	0	0	0	0	0	0	0	0	0	0	0
16.138	2.0603	0	14.124	2.6754	0	0	0	0	0	0	0	0	0	0	0	0	0	0	0	0	0	0	0	0	0	0	0	0	0	0	0	0	0	0	0	0	0	0	0	0	0	0	0	0	0	0	0	0	0
5.7554	10.56	0	0	0	2.5466	5.9168	11.929	11.897	7.496	11.287	7.137	3.6896	0	7.666	14.187	4.9204	9.6093	8.6086	13.866	13.763	5.3561	4.464	5.3713	0	9.4486	3.1686	5.9998	2.1835	0	17.156	0.18184	0.051433	3.8761	1.3043	0	0	0	0	0	0	0	0	0	0	0	0	0	0	0
0.87817	0	4.1992	0.46811	0	3.5565	0	1.5655	0	0	0	0	0	0	0	0	0	0	0	0	0	0	0	0	0	0	0	0	0	0	0	0	0	0	0	0	0	0	0	0	0	0	0	0	0	0	0	0	0	0
0	0	3.8962	6.4223	4.35	0	1.322	0	0	0	0	0	0	0	0	0	0	5.7541	0	0	11.247	21.342	17.422	16.717	8.2124	22.059	27.675	42.488	45.663	44.46	88.906	96.466	53.263	64.324	70.194	72.083	76.383	79.01	92.149	88.362	81.021	88.526	89.381	102.31	94.933	105.34	97.833	112.15	108.23	128.47
0	0	2.8293	2.2378	0	13.804	0	2.4919	5.7666	31.671	52.267	101.17	157.55	209.19	239.43	302.79	321.73	362.26	402.54	435.07	496.27	500.86	528.33	516.21	535.76	488.91	525.1	518.14	527.6	519.37	501.84	524.87	485.29	519.93	510.03	520.83	509.77	509.68	509.89	499.11	508.19	470.53	486.82	476.29	472.57	483.77	479.65	474.68	448.67	442.35
7.3295	9.361	0	0	0	0	9.0241	7.884	12.625	0	16.788	3.0889	0	0	0	7.0441	5.9174	0	8.4456	6.2198	7.717	7.7072	0	13.244	3.3522	13.398	7.2633	9.4445	3.0074	0	2.4849	0	0	0	0	0	0	0	0	0	0	0	0	0	0	0	0	0	0	0
6.8307	0	0	0	0	9.8045	3.4992	0.17881	7.0917	8.4554	1.3467	14.298	28.8	20.125	22.236	22.909	16.715	18.819	30.512	45.224	35.555	57.455	56.328	60.917	54.179	49.5	76.658	91.679	103.95	125.75	122.04	151.36	160.58	187.85	218.73	226.34	279.74	292.18	294.59	356.72	366.84	392.19	421.06	423.97	427.02	409.08	428.88	420	444.69	403.97
21.739	0	9.6413	0	0.11189	0	0	0	0	0	0	0	0	0	0	0	0	0	0	0	0	0	0	0	0	0	0	0	0	0	0	0	0	0	0	0	0	0	0	0	0	0	0	0	0	0	0	0	0	0
14.642	10.195	4.8244	0	0	0.62735	0	0	0	0	0	0	0	0	0	0	0	0	0	0	0	0	0	0	0	0	0	0	0	0	0	0	0	0	0	0	0	0	0	0	0	0	0	0	0	0	0	0	0	0
0.41739	0	11.544	0	0	0	0	0	0	0	0	0	0	0	0	0	0	0	0	0	0	0	0	0	0	0	0	2.2285	3.7856	0	0	0	0	2.6477	0	0	0	3.4514	7.3541	0	0	0	0	0	0	0	0	0	0	0
0	2.2179	0	0	5.6125	2.9142	16.845	9.8354	6.8833	0.44573	0	0	0	0.7286	0	0	0	0	0	0	0	0	0	0	3.3359	0	0	0	0	0	0	0	0	0	0	0	0	0	0	0	0	0	0	0	0	0	0	0	0	0
13.493	0	0	16.54	2.3053	0	0	0	0	0	0	0	0	0	0	0	13.934	6.2047	3.009	0	0	0	0	6.2262	10.129	14.35	7.1591	5.2914	7.2917	0	5.6316	0	0	0	0	0	0	0	0	0	0	0	0	0	0	0	0	0	0	0
0	1.9178	0	2.4907	0.40276	2.7154	0	12.305	28.771	61.073	83.528	134.63	179.9	211.12	256.13	283.78	335.94	378.62	403.06	432.2	449.28	500.09	517.3	546.36	558.99	559.41	590.63	591.47	612.57	625.12	639.16	689.18	651.56	677.1	668.96	662.16	681.27	682.16	677.93	647.08	657.92	661.01	651.96	659.19	652.04	645.09	645.07	626.03	650.08	633.74
15.319	6.5704	0.78154	5.269	0	0	0	0	0	0	0	0	0	0	0	0	0	0	0	0	0	0	0	0	0	0	0	0	0	0	0	0	0	0	0	0	0	0	0	0	0	0	0	0	0	0	0	0	0	0
0	0	0	0	0	16.519	24.532	29.902	43.951	67.37	107.58	106.56	146.59	154.93	160.5	181.33	203.96	204.06	218	232.92	222.02	237.12	228.74	229.84	234.2	242.09	248.47	259.64	241.92	249.17	253.22	241.15	238.25	243.39	254.83	235.55	228.39	236.82	226.03	213.28	223.04	211.4	203.63	206.94	201.21	187.33	187.33	183.91	181.99	178.16
0	0	0	0	3.7197	18.47	24.985	33.727	20.048	27	25.434	34.101	27.96	42.158	55.125	73.826	80.327	116.09	152.48	183.93	227.88	253.02	288.19	304.45	350.57	370.67	399.34	403.8	421.32	448.93	487.89	493.29	521.83	537.51	702.9	704.41	627.27	588.85	612.43	646.06	636.08	633.3	626.89	644.05	648.69	627.32	643.34	628.69	640.41	643.09
19.642	12.14	0	0	0	0	2.2521	0	0	0	0	0	0	0	0	0	0	0	0	0	0	0	0	0	0	0	0	0	0	0	0	0	0	0	0	0	0	0	0	0	0	0	0	0	0	0	0	0	0	0
0.079958	0	0	2.2524	1.5001	3.9084	11.363	6.2568	10.634	2.4329	0	0	0	0	0	0	0	0	3.9277	0	0	0	0	0	0	0	0	0	0	0	0	0	0	0	0	0	0	0	0	0	0	0	0	0	0	0	0	0	0	0
16.206	8.1762	0	0	0	0	0	0	0	0	0	0	0	0	0	0	0	0	0	0	0	0	0	0	0	0	0	0	0	0	0	0	0	0	0	0	0	0	0	0	0	0	0	0	0	0	0	0	0	0
4.4879	3.2179	0	9.0429	0.83773	0	0.25361	0	3.9321	14.595	15.194	24.098	32.823	51.838	63.918	69.081	78.312	76.743	89.213	93.692	98.751	100.63	95.158	93.555	102.84	106.85	112.66	115.74	113.34	102.69	114	110.2	104.02	109.85	112.7	110.82	132.48	104.52	91.966	93.689	92.761	96.278	92.769	90.671	86.558	78.252	79.492	83.277	92.631	88.303
0	22.512	0	0	0	5.2341	3.4305	0	33.61	21.958	58.955	111.69	156	225.71	277.76	323.99	358.74	398.7	444.48	501.5	510.97	531.7	546.56	571.95	596.75	589.22	626.21	708.18	734.66	798.07	590.85	857.98	864.73	826.75	821.4	790.55	827.87	842.16	807.2	782.06	794.09	789.71	805.04	783.37	763.48	758.84	775.63	744.63	756.7	765.18
11.252	13.434	10.351	1.4829	0	0	0	0	3.6974	5.2556	0	0	0	0	0	0	0	0	0	0	0	0	13.479	0	0	0	0	12.363	0	0	0	0	0	0	0	0	0	0	0	0	0	0	0	0	0	0	0	0	0	0
0	0	0	5.0762	12.23	5.8772	19.73	20.541	29.074	24.643	20.959	19.466	25.184	28.007	29.006	44.825	40.041	31.84	31.614	28.854	40.106	29.078	30.099	28.393	41.194	25.322	28.996	37.722	37.798	39.993	23.528	29.34	24.132	32.875	35.403	30.615	27.254	26.642	17.882	19.52	8.4331	8.2356	7.0872	14.928	16.423	34.371	21.687	34.906	25.045	43.849
0	7.3613	0	0	3.4995	0	5.5619	0	6.6861	0	0	0	0	0	0	0	0	0	0	0	2.6061	0	3.8714	0	14.65	0.73376	0	0	1.934	8.1473	1.8742	0.54547	9.0089	3.0394	3.0676	5.4478	4.856	0	0	0	1.5905	1.0047	0	0	0	0	0	0	0	0
4.6006	0	5.4315	0	0	0.31095	0	10.531	2.3946	0	0	0	0	0	0	0	0	0	0	0	0	0	6.8232	0	0	0	0	0	0	0	0	0	0	0	2.9876	0	0	0	6.4852	0	20.403	10.173	22.397	24.579	42.803	15.844	23.294	25.846	5.3593	0
1.0677	0	0	0	0	0	17.633	47.431	90.248	138.99	224.14	257.88	328.34	388.95	459.2	476.66	496.28	567.5	574.04	598.82	586.64	620.28	650.06	665.39	664.97	690.62	653.19	679.49	677.21	674.64	691.02	694.81	672.91	653.37	647.4	650.88	658.79	623.44	662.46	678.77	665.31	679.39	704.69	677.01	668.56	648.29	656.16	673.07	693.61	688.48
23.315	15.416	0	0	0	0	0	0	0	0	0	0	0	0	0	0	0	0	0	0	0	0	0	0	0	0	0	0	0	0	0	0	0	0	0	0	0	0	0	0	0	0	0	0	0	0	0	0	0	0
5.4475	0	0	0	5.9026	1.3565	1.0876	0	0	0	0	0	0	0	0	0	0	0	0	0	0	0	0	0	5.352	0	0	0	0	0	0	0	0	0	0	0	0	0	0	0	0	0	0	0	0	0	0	0	0	0
5.3912	4.2269	0	0	2.7183	0.14906	0	0	7.0225	7.6806	5.4087	0	10.259	2.0667	5.3303	0	0	0	0	0	0	0	0	0.30455	0	0	0	0	0	0	0	0	0	0	0	0	0	0	0	0	0	0	0	0	0	0	0	0	0	0
5.1623	0	5.9423	0	1.0553	0	0	0	4.4618	0	2.7323	0.56489	0	0	0	0	0	0	0	0	0	0	0	0	0	0	0	0	0	0	0	0	0	0	0	0	0	0	0	0	0	0	0	0	0	0	0	0	0	0
4.108	0	0	1.4019	5.5907	0	12.077	5.6722	5.1593	0	0	0	2.3998	7.3863	3.659	1.1054	1.0727	0	16.533	2.1971	5.6118	0	0	0	8.9861	5.8411	8.8934	0	2.6344	9.2513	0	0	0	5.4922	2.9427	10.491	0	7.5563	4.729	2.3152	0	0	0	0	0	0	0	0	0	0
8.8115	1.9714	2.2271	0	0	0	0	0	0	0	0	0	7.6688	1.5419	13.849	6.2363	0	5.133	4.8599	11.362	18.046	36.086	27.364	34.8	35.311	23.316	35.23	37.462	44.187	40.594	35.471	47.294	31.437	42.343	40.899	43.389	40.19	41.313	45.948	42.887	37.071	35.793	39.436	34.341	29.106	38.94	40.295	35.965	54.067	33.259
26.884	27.255	22.84	0	0	0	0	3.1952	0	0	8.8047	0	0	0	0	0	0	0	0	0	0	0	0	0	0	0	0	0	0	0	0	0	0	0	0	0	0	0	0	0	0	0	0	0	0	0	0	0	0	0
0	0	7.327	6.2286	6.3869	0	0	0.11277	0	0	0	0	0	0	0	0	0	0	0	0	0	0	0	0	0	0	0	0	0	0	0	0	0	0	0	0	0	0	0	0	0	0	0	0	0	0	0	0	0	0
0	0	0	2.1911	3.9855	6.0495	3.959	5.3612	0	4.5359	0	0.65773	0	8.623	8.0128	0.68068	0	0	0	0.50298	6.6781	0	2.5271	11.22	11.018	0	0	0	0	9.8174	8.1765	3.3707	9.9704	17.146	20.809	15.224	8.8505	27.46	18.643	19.748	14.666	9.9166	16.355	8.3469	15.744	23.179	2.1175	3.3104	1.2802	6.7561
0	0	0	4.3635	3.8225	5.6157	0	0	0	0	0	0	0	0	0	0	0	0	0	0	0	4.78	0	0	0	0	0	0	0	0	0	0	0	0	0	0	0	0	0	0	0	0	0	0	0	0	0	0	0	0
4.7496	6.3679	0	0	5.3568	0	0.76968	0	0	0	0	0	0	2.4765	0	0	0	0	0	0	0	0	0	0	0	0	0	0	0	0	0	0	0	0	0	0	0	0	0	0	0	0	0	0	0	0	0	0	0	0
22.968	8.0782	3.4958	0	0	2.7501	0	0	0	0	0	0	0	0	0	4.7904	0	0	0	0	0	0	0	1.4593	0	0	0	0	0	0	0	0	0	0	0	0	0	0	0	0	0	0	0	0.34768	0	4.6693	0	4.2715	31.282	22.332
0	0	3.4625	0	6.9567	5.4136	11.386	31.878	27.795	44.069	48.556	70.948	91.539	112.28	118.24	131.3	135.67	147.86	154.7	177.39	171.78	168.15	151.08	82.927	182.78	166.12	193.29	174.67	186.25	109.95	114.99	169.62	178.97	185.12	181.41	186.44	169.36	180.88	182.17	183.18	178.53	180.05	180.55	173.06	165.81	190.51	185.01	188.71	186.14	182.4
0	0	0	2.5535	9.5108	0.37797	0	6.391	0.92586	0	0	0	0	0	1.4466	7.0927	1.8941	10.835	0	8.1355	7.2081	20.104	0	2.5863	7.3029	15.889	16.162	22.125	13.929	13.053	0.62801	6.1737	0	0	0	0	2.1803	0	0	0	0	0	0	0	0	0	0	0	0	0
14.626	4.2799	6.3765	0	0	0	0	0	0	0	0	0	0	0	0	4.5773	0	0	0	2.906	0	0	9.4097	12.409	18.688	20.595	22.201	31.909	16.412	29.618	28.621	25.211	28.154	17.663	31.909	13.836	20.035	22.503	27.067	35.263	38.25	33.543	32.368	36.862	40.039	51.59	43.775	42.109	54.614	74.355
11.925	0	0	0	5.952	0	3.7325	0	0	7.4321	0	0	0	0	7.6658	0	0	11.112	11.12	12.037	14.156	14.601	5.1029	7.4514	10.76	23.026	29.127	37.238	43.618	52.475	47.922	50.897	61.377	64.214	53.357	66.893	50.347	59.14	54.131	69.259	65.879	64.594	60.897	64.518	64.366	64.91	71.322	61.93	57.722	55.92
0	0	3.0973	0	3.0344	2.8905	0	0	0	0	0	0	0	0	0	0	0	0	0	0	0	0	0	0	0	0	0	0	0	0	0	0	0	0	0	0	0.55939	0	3.6964	0	0	0	0	0	0	0	0	0	0	0
5.0012	1.769	4.8205	0	0	0	0	0	0	0	0	0	0	0	0	0	0	0	0	2.5226	0	7.9753	0	2.6218	0	0	0	0	9.5127	14.863	9.5083	23.335	0	19.386	15.019	36.2	34.698	69.313	52.017	54.321	64.966	59.786	68.45	67.506	59.478	55.022	52.492	44.468	54.22	50.86
6.8842	5.9525	0	0	0.69347	0	8.8252	11.597	0	0	0	0	0	0	0	0	0	0	0	0	0	0	0	0	0	2.0302	3.7093	6.9716	13.757	13.856	28.635	33.063	2.0791	19.965	4.9448	10.49	27.692	25.981	25.746	22.92	30.14	32.137	37.721	52.521	55.523	66.41	59.694	62.07	80.458	85.82
10.469	0	0	0	0	0	4.0994	0	2.5231	0	15.44	0	0	0	0	0	0	0	0	0	0	0	0	0	0	0	0	0	0	0	0	0	0	0	0	0	0	0	0	0	0	0	0	0	0	0	0	0	0	0
0	3.6014	0.15535	0	0	0	22.828	33.417	32.6	37.761	46.681	49.582	47.537	13.916	43.34	33.372	39.052	39.991	43.275	42.276	54.234	53.82	63.447	70.502	69.52	85.9	79.759	81.982	93.878	107.82	102.51	106.76	104.17	106.91	105.46	109.7	114.2	116.16	116.67	119.91	118.56	130.68	136.3	108.3	137.24	119.62	134.66	107.46	114.17	120.32
1.5923	2.6167	0	0	3.062	0	7.6438	7.0619	0	4.4843	1.2494	10.037	6.2595	5.2429	9.6106	6.5602	4.5135	4.4844	1.8943	14.726	6.3265	10.514	27.308	20.791	33.29	24.688	16.689	19.57	22.233	23.336	25.63	22.838	26.717	19.899	26.626	17.371	18.826	15.646	18.249	19.149	20.252	24.756	17.767	18.864	6.6988	0	5.4892	0	8.6708	11.406
9.7515	11.477	0	0	0	0	4.4949	0	0	0	0	0	0	0	0	0	0	0	0	0	0	0	0	0	0	0	0	0	0	0	0	0	20.117	8.6665	13.463	15.382	20.283	21.889	24.288	17.533	25.832	29.689	24.465	28.656	7.519	15.749	25.891	24.218	21.042	24.06
0	0.71909	0.48012	0	0	11.775	3.7794	15.808	0	13.427	47.815	36.007	79.206	97.946	133.89	142.65	147.98	143.49	156.55	189.29	174.51	208.5	206.91	232.73	217.04	226.18	225.3	226.01	226.25	234.3	225.34	233.97	248.58	239.59	224.47	223.41	220.89	222.35	230.26	241.99	233.4	216.41	195.72	202.51	200.41	199.59	193.93	177.56	189.69	200.92
0	0	0	3.7477	2.2041	8.1481	6.2826	17.847	11.743	25.689	28.496	31.885	34.891	27.208	27.181	28.357	24.704	30.014	34.913	42.009	40.982	41.759	39.236	28.052	30.404	36.152	32.831	33.553	35.316	33.038	21.031	18.022	24.772	27.215	29.583	27.748	8.216	17.382	15.457	17.979	14.992	15.47	20.914	6.2107	6.2479	17.238	6.9173	16.054	9.3899	0
0	0	0	5.0454	4.9835	6.6566	4.6023	0	5.5245	0.39438	12.34	7.8361	12.921	10.843	25.077	21.826	13.549	16.923	27.687	23.548	26.254	21.96	9.9451	9.5453	20.46	5.3222	17.97	17.338	18.591	7.452	6.1113	0.47225	0	2.9856	8.7763	4.1116	0	0	0	0	0	0	0	0	0	0	0	0	0	0
9.9606	4.0125	0	0	0	0	7.8003	0.36098	0.95462	8.7811	0	0	0	0	0	0	0	0	0	0	0	0	0	0	0	0	0	0	0	0	0	0	0	0	0	0	0	0	0	0	0	0	0	0	0	0	0	0	0	0
0	0	8.6935	6.7797	2.5941	0	0	0	0	0	0	0	0	0	0	0	0	0	0	0	0	0	0	0	0	0	0	0	0	0	0	0	0	0	0	0	0	0	0	0	0	0	0	0	0	0	0	0	0	0
2.7928	0	1.9543	0	1.0427	0	4.4827	2.6619	0	0	9.7129	4.6613	1.7974	0	0	0	0	0	0	0	0	0	0	0	0	0	0	0	0	0	0	0	0	0	0	0	0	0	0	0	0	0	0	0	0	0	0	0	0	0
0	3.4262	0	0	6.3321	1.101	0	0	0	0	2.4404	0	0	10.851	0.25198	9.4826	7.9313	15.444	10.957	13.077	26.574	22.984	39.782	39.51	41.082	29.051	19.538	25.437	38.814	32.552	40.658	42.374	50.451	32.032	41.377	33.604	40.268	47.809	66.553	79.433	93.459	101.61	87.356	106.33	98.003	116.3	124.7	145.55	162.09	158.2
12.588	2.5274	0	0.064723	0.97959	0	0	0	0	0	0	0	0	0	0	0	0	0	0	0	0	0	0	0	0	0	0	0	0	0	0	0	0	0	0	0	0	0	0	0	0	0	0	0	0	0	0	0	0	0
0	0	0	1.1508	3.4867	4.7476	10.018	12.138	9.1669	5.9879	0	0	0	0	8.3078	10.185	9.9193	16.657	0	0	0	0	0	0	0	0	0	0	0	0	0	0	0	0	0	0	0	0	0	0	0	0	0	0	0	0	0	0	0	0
13.192	10.691	6.9819	0	0	0	0	0	0	0	0	0	0	0	0	0	0	0	0	0	0	0	0	0	0	0	0	0	0	0	0	0	0	0	0	0	0	0	0	0	0	0	0	0	0	0	0	0	0	0
0	0	0	0	8.6724	4.5405	1.5975	11.889	15.429	4.5099	11.814	34.454	31.516	49.049	63.146	71.15	99.492	89.714	96.492	117.5	142.26	146.86	147.37	150.18	166.81	172.27	164.03	170.56	154.71	157.17	173.52	165.57	159.07	152.88	150.14	161.2	135.25	157.69	148.28	154.34	153.93	144.94	132.01	145.52	148.92	138.03	141.44	137.29	124.71	130.22
4.0764	1.8282	0	17.86	10.773	0	0	0	0	0	0	0	0	0	0	0	0	0	0	0	0	0	0	0	0	0	0	0	0	0	0	0	0	4.7143	8.2728	12.874	15.952	13.736	14.307	10.099	17.62	12.704	3.353	11.005	0	3.1349	5.8505	2.9676	0	0
4.9347	0	23.187	0	0.48884	0	0.77221	6.7832	0	0	0	0	0	0	0	0	0	0	0	0	0	7.6079	7.5177	2.7871	0	0	1.6793	0	8.5227	7.2098	0	0	0	0	0	1.2174	16.763	9.2027	34.407	26.316	48.311	44.424	46.574	83.082	74.904	38.7	77.746	98.021	99.102	78.057
0	8.2481	0	0	0	0	7.2111	3.7532	0	0	0	0	0	0	0	0	0	0	0	0	0	0	0	0	0	0	0	0	0	0	0	0	0	0	0	0	0	0	0	0	0	0	0	0	0	0	0	0	0	0
5.0797	0	2.2096	0	0.2226	0	0.12048	0	0	4.6406	4.0041	27.604	46.149	56.367	80.287	86.435	105.66	123.74	156.21	178.29	195.58	232.6	236.97	260.02	270.58	271.96	288.02	281.71	295.95	276.19	309.24	314.45	315.23	331.39	327.22	328.57	335.07	334.91	316.77	325.59	321.2	294.6	322.71	306.43	303.46	313.92	308.66	320.01	319.61	307.57
0	0	0	9.3233	6.0431	3.6458	0	0	0	2.6144	0	0	10.418	1.4894	6.0518	13.377	1.7314	11.379	0	6.7455	6.9672	7.0297	1.6125	0	0	0.98986	10.357	6.0502	1.7131	0	0	0	0	0	0	0	0	0	0.0053481	0	8.3075	22.429	41.782	45.372	61.613	77.162	87.12	114.1	107.62	128.58
0	0	11.462	0	0	5.2264	1.5729	9.0037	0	0	1.0718	0.60435	19.145	13.584	7.7499	27.133	24.29	26.802	35.395	39.177	51.477	55.431	65.546	54.768	49.78	44.851	49.817	50.198	50.137	55.751	43.844	42.066	48.334	39.842	49.148	44.25	45.14	47.191	53.847	52.159	58.895	60.911	69.785	49.073	71.452	56.412	51.225	62.194	64.519	55.188
29.592	5.637	0	0	0	0	0	0	0	0	0	0	0	0	0	0	0	0	0	0	0	0	0	0	0	0	0	0	0	0	0	0	0	0	0	0	0	0	0	0	0	0	0	0	0	0	0	0	0	0
16.581	8.0606	3.0315	0	0	0	0	0	0	0	0	0	0	0	0	0	0	0	0	0	0	0	0	0	0	0	0	0	0	0	0	0	0	0	0	0	0	0	0	0	0	0	0	0	0	0	0	0	0	0
8.8227	12.06	0	0	0	0	4.3286	0	1.9602	0	3.6572	0	0	0	0	0	0	0	4.9764	6.0549	9.683	11.67	9.8366	7.2902	8.8573	24.872	21.798	33.767	30.108	27.518	39.466	41.307	37.401	47.164	68.473	67.024	68.319	92.118	112.34	122.54	123.25	132.02	133.84	149.82	152.8	164.61	170.7	182.07	190.96	182.11
6.7536	5.9565	4.6885	0	0	0	0	0	0	0	0	0	0	0	0	0	0	0	0	0	0	0	0	0	0	0	0	0	0	0	0	0	0	0	0	0	0	0	0	0	0	0	0	0	0	0	0	0	0	0
0	0	0	4.1504	9.7646	3.3125	15.298	19.064	30.713	27.246	40.575	38.435	19.343	57.25	58.497	73.971	73.321	61.117	73.248	71.603	82.358	71.699	65.999	64.844	76.068	85.397	70.29	89.1	78.308	76.626	68.814	76.332	82.56	85.523	87.823	98.9	90.863	110.75	96.964	110.7	95.992	97.862	92.404	110.76	102.68	113	94.832	119.68	106.73	121.11
0	0	0	0	0	19.882	23.368	33.496	30.962	28.99	19.019	23.273	12.189	5.5599	4.547	5.892	1.8087	0	2.8998	7.9112	0	0	0	0	0	0	0	0	0	0	0	0	0	0	0	0	0	0	0	0	0	0	0	0	0	0	0	0	0	0
0	0	6.9592	6.0474	1.0221	0	0	0	0.12039	0	0	0	0	0	0	4.8318	6.9657	18.539	6.6976	15.909	20.332	35.104	37.075	32.817	33.042	34.962	50.348	50.096	58.416	49.755	59.34	61.881	31.506	43.904	47.897	36.933	44.503	44.776	43.61	34.755	31.039	23.122	19.318	31.16	29.71	29.597	26.407	23.814	14.023	30.416
0	0	0	7.9193	4.3234	4.2007	4.5503	9.2309	13.387	0.62842	0.66656	0	7.7277	8.0473	6.7713	10.815	2.4683	8.9353	12.807	8.7575	6.949	9.5162	0	12.837	12.971	12.55	19.203	16.343	23.755	29.348	12.015	23.169	22.055	26.901	29.512	34.527	29.251	36.079	31.106	27.757	19.511	16.086	17.742	25.429	23.934	27.947	13.797	33.043	14.831	35.085
3.5086	4.4203	0	0	1.378	0.9519	0	0	5.1158	24.728	26.565	29.242	45.676	37.434	53.249	53.438	46.514	49.426	66.437	65.97	75.646	62.908	57.989	65.27	69.556	66.381	68.014	61.191	64.189	61.411	61.468	62.179	57.259	58.274	65.207	62.023	62.246	57.511	50.498	47.407	51.342	51.473	43.232	52.038	43.04	39.487	36.705	33.739	37.927	38.629
0	0	0	9.5552	6.3843	11.022	0	0	0	0	0	0	0	3.4696	8.1667	0	0	0	0.91567	20.026	39.734	30.474	43.101	31.879	20.718	16.617	4.6956	28.639	18.242	10.27	12.433	8.3	25.717	37.603	3.2571	26.728	22.029	22.561	22.884	33.651	23.138	22.047	25.451	17.314	18.592	36.382	29.893	31.113	26.924	29.895
0	0	0	4.0972	8.8055	8.1913	7.7473	11.124	10.632	0.42025	0	0	10.164	6.4183	5.9054	7.6591	0	4.0681	16.178	10.036	4.8433	4.032	6.4769	15.333	16.006	13.873	17.507	15.827	23.581	34.524	10.523	24.978	29.436	32.369	36.112	39.048	39.862	46.499	47.141	56.145	45.39	49.271	42.896	53.055	50.583	56.24	54.728	67.487	58.63	72.428
16.059	3.9827	0	0.28626	0	0	0	0	0	0	0	0	0	3.7842	8.2648	10.871	12.709	11.773	22.356	33.912	28.173	26.382	24.446	21.025	31.593	30.542	32.999	33.417	37.462	24.084	28.229	29.166	29.265	30.494	34.325	31.271	34.432	24.528	22.422	13.65	18.227	10.636	13.125	15.956	9.5005	9.5856	9.4493	13.145	14.865	8.8936
0	0.98121	0	9.3613	4.5811	1.2384	0	0	0	0	0	0	0	0	0	0	0	0	0	0	0	0	0	0	0	0	0	0	0	0	0	0	0	0	0	0	0	0	0	0	0	0	0	0	0	0	0	0	0	0
0	5.5495	0	0	0.83636	5.4948	5.5013	0	0	1.815	0	0	0.13262	9.8069	0.47846	4.4469	8.8427	13.998	6.7637	9.308	11.704	3.2606	6.6184	0	13.473	0	0	0	0	0	0	3.5834	19.121	21.602	13.106	13.769	30.192	44.801	36.94	34.706	48.858	34.69	54.201	57.663	54.55	53.588	65.993	80.673	71.678	82.693
0.62484	0	4.9285	0	5.1047	1.4664	5.3767	2.4391	0	0	5.0587	12.099	26.66	34.166	32.16	36.889	43.306	41.127	41.755	49.946	61.775	65.116	53.335	54.929	59.714	51.093	54.094	52.725	57.532	53.284	40.825	52.777	38.804	55.682	51.433	45.305	55.75	50.906	41.403	41.966	48.292	47.049	33.506	34.198	15.414	30.421	32.025	22.763	23.523	20.484
4.2369	6.366	0	0.41965	1.7519	0	0	0	13.498	5.991	14.302	9.9417	28.992	30.606	26.805	21.678	23.577	23.911	25.654	24.285	23.185	25.318	27.868	31.754	38.142	37.342	17.797	28.051	8.1645	32.203	34.451	35.648	31.99	30.541	46.811	37.667	47.767	40.881	58.5	68.436	83.536	100.73	103.15	97.206	93.933	102.75	105.29	125.66	129.8	145.21
7.4578	6.8258	0	0	1.8057	0	0	0	0	7.0749	0	0	2.3594	6.8441	3.6494	2.5554	0	0	3.6789	0	0	0	0	0	0	0	0	0	0	0	0	0	0	0	0	0	0	0	0	0	0	0	0	0	0	0	0	0	0	0
8.6752	0	5.3792	0	0	5.7302	0	0	0	0	0	0	0	0	0	0	0	0	0	0	0	0	0	0	4.2282	0.16123	0	4.7525	1.1916	2.2579	1.3138	0	5.9744	0	0	0	0	0	0	0	0	0	0	0	0	0	0	0	0	0
0	0	0	10.265	29.253	11.725	6.0566	1.7581	3.252	0	0	0	0	0	0	0	0	0	0	0	0	0	0	0	0	0	0	0	0	0	0	0	0	0	0	0	0	0	0	0	0	0	0	0	0	0	0	4.0146	2.9739	4.7291
36.593	6.3662	0	0	0	0	0	0	0	0	0	0	0	0	0	0	0	0	0	0	0	0	0	0	0	0	0	0	0	0	0	0	0	0	0	0	0	0	0	0	0	0	0	0	0	0	0	0	0	0
9.3709	0	0	7.827	0.73062	0	0	2.3478	0	0	0	0	0	0	0	0	0	0	0	0	0	0	0	0	0	0	0	0	0	0	0	0	0	0	0	0	0	0	0	0	0	0	0	0	0	0	0	0	0	0
6.932	15.038	0.32976	0	0	0	0.71743	4.7486	1.8476	0	0	0	0	0	0	0	0	0	11.449	17.276	23.843	30.725	39.609	42.748	46.811	60.038	66.458	80.099	74.095	72.944	98.692	95.287	99.607	100.79	109	112.46	114.81	115.05	140.51	139.61	137.97	148.77	143.53	143.14	143.23	146.37	148.61	150.23	156.74	149.62
0	0	4.9666	0	2.2369	5.0937	3.3498	11.883	5.3219	6.9466	11.216	15.784	6.6343	0	0	0	0	0	0	0	0	0	0	0	0	0	0	0	0	0	0	0	0	0	0	0	0	0	0	0	0	0	0	0	0	0	0	0	0	0
4.5638	3.6548	1.6196	0	0	0	4.5098	16.868	7.0427	6.688	7.5461	4.8055	0	0	0	0	0	0	0	0	0	0	0	0	0	0	0	0	0	0	0	0	0	0	0	0	0	0	0	0	0	0	0	0	0	0	0	0	0	0
0.21278	0	0	10.48	0	3.3889	3.1487	7.5772	18.224	5.7265	4.2709	0	16.185	16.853	23.657	27.825	24.332	24.652	34.593	32.689	34.972	21.678	24.479	27.08	33.967	27.66	26.984	29.293	34.14	37.505	25.507	25.232	25.825	33.196	33.278	35.057	30.317	33.682	34.471	31.011	27.167	29.55	25.758	34.563	24.104	28.44	15.747	34.583	25.717	26
0	0	2.0549	0	0	0	7.5865	32.002	69.379	147.93	226.57	277.38	362.19	488.58	534.99	615.35	704.19	749.55	838.13	881.83	889.98	958.03	1013.9	1034.3	1001.9	1063.8	1008.5	1027	1040.5	1013.1	1056.3	1031.2	1048.6	1038.8	1055.7	1065.2	1076.5	1097	1055.2	1072.2	1073.2	1076	1078.1	1066.2	1071.8	1088.9	1027.8	1069.6	1034.2	1053.6
8.2826	12.103	4.6897	4.4834	0	0	0	0	0	12.406	9.916	20.411	23.402	42.882	41.855	67.859	65.453	76.492	91.992	102.03	110.83	109.57	133.18	131.03	142.74	147.93	160.67	147.97	160.64	153.6	154.01	135.4	169.77	174.44	189.93	196.77	211.61	206.81	219.5	211.1	229.57	241.45	249.72	249.29	251.12	252.05	268.91	274.54	280.01	279.76
26.659	20.304	0	0	0	0	0	3.8197	0	0	0	0	0	0	0	0	0	0	0	0	0	0	0	0	0	0	0	0	0	0	0	0	0	0	0	0	0	0	0	0	0	0	0	0	0	0	0	0	0	0
23.022	5.9534	0	0	0	0	3.4668	0	0	0	0	0	2.8435	3.0927	6.7443	0	9.4847	12.265	25.554	23.428	13.066	14.714	20.432	16.547	12.511	14.217	1.9917	5.0385	0	0	2.2644	0	8.7199	0	0	0	0	0	0	0	0	0	0	0	0	0	0	0	0	0
16.13	1.3915	0	0	0	0	5.6039	0	14.935	34.951	50.443	58.746	72.574	98.124	104.84	112.56	126.61	126.67	141.01	150.09	148.58	163.45	176.72	184.95	196.84	195.04	213.79	207.52	226.12	221.22	221.65	234.24	228.94	238.32	250.31	250.73	251.67	248.8	246.31	230.5	244.36	232.14	220.97	233.46	224.03	227.18	225.3	230.4	230.58	225.76
0	0	0	4.247	2.9255	6.0744	16.157	15.639	27.162	33.706	38.532	44.203	58.491	76.979	101.49	108.9	108.47	120.25	138.48	150.12	148.73	156.97	180.18	188.73	207.89	224.83	226.24	224.24	266.36	283.3	264.72	271.78	288.79	292.69	299.93	305.13	296.48	331.05	309.33	321.04	310.96	314.94	312.17	317.79	325.67	337.81	309.46	320.25	327.52	328.2
0	0	0	7.4176	22.125	17.671	18.927	24.909	38.898	20.703	17.657	39.586	45.556	67.559	77.436	101.83	99.725	109.74	126.19	152.25	157.88	183.28	176.88	187.66	217.12	214.74	213.2	222.93	236.48	239.04	233.02	229.33	232.54	241.34	236.27	230.71	241.77	241.7	230.38	224.05	217.47	213.76	185.64	201	193.03	198.2	186.93	197.32	178.47	189.39
0	0	0	0	8.1828	3.1466	12.752	6.6191	13.861	12.456	18.129	10.553	12.724	11.426	16.712	26.508	23.71	27.083	30.819	27.291	36.533	29.363	29.648	33.071	27.573	35.295	27.233	40.361	26.26	18.649	31.226	18.439	15.426	13.842	12.661	10.072	0	3.052	5.8314	13.505	3.3707	6.2464	0	0	0	0	0	0	2.5097	0
5.8375	10.469	0	0	0.25167	0	1.8299	0	0	0	7.2771	0	5.1215	7.4341	4.4213	0	7.1369	2.1487	5.1436	0	3.6481	0	0	0	0	0	0	0	0	0	0	0	0	0	0	0	0	0	0	0	0	0	0	0	0	0	0	0	0	0
10.287	0.37328	0	0	0	4.3039	0	2.3663	0	2.9195	0	0	0	0	0	0	0	0	0	0	0	0	0	0	0	0	0	0	0	0	0	0	0	0	0	0	0	0	0	0	0	0	0	0	0	0	0	0	0	0
13.685	5.052	0	0	0	0	0	0.31785	0	0	0	0	0	1.1835	0.46641	5.4671	17.064	7.8495	14.145	0	0	0	0	0	6.3469	9.0515	0	2.0537	5.3443	5.1069	5.7789	10.947	18.384	11.129	10.091	21.225	12.005	15.202	14.722	25.137	20.999	19.452	5.0812	10.589	7.2359	9.5284	20.34	28.029	26.823	39.196
12.699	3.7542	0	0.51555	6.9334	0	0	1.5141	0	0	0	0	0	0	0	0	0	0	0	0	0	0	0	0	0	0	0	0	0	0	0	0	0	0	0	0	0	8.9289	1.4611	21.245	11.361	11.937	14.042	13.227	5.3602	6.6908	15.49	21.334	3.6265	12.673
0	5.3597	1.0903	0	0	0	5.8365	5.817	0	2.9912	8.0301	8.6174	12.522	16.219	13.366	22.106	7.5707	17.341	31.916	56.984	48.275	48.023	38.148	43.17	46.425	49.67	59.965	54.342	67.487	40.038	51.93	66.112	63.678	64.614	49.354	53.626	59.376	71.73	67.479	72.215	59.758	56.967	66.46	68.59	64.077	62.314	72.207	55.707	45.864	50.325
24.415	6.0529	0	0	0	0	0	0	0	0	0	0	0	0	0	0	0	0	0	0	0	0	0	0	0	0	0	0	0	0	0	0	0	0	0	0	0	0	0	0	0	0	0	0	0	0	0	0	0	0
8.0858	1.5039	7.6014	0	2.5826	0	0	11.643	9.3542	23.298	43.416	63.807	76.77	85.61	92.827	112.71	132.82	128.46	138.79	201.16	225.32	233.85	226.51	243.58	232.23	237.91	222.21	243.78	242.96	237.31	222.21	223.72	199.25	207.21	205.87	145.15	212.24	146.03	145.28	144.04	138.35	148.92	149.5	133.99	147.15	132.08	123.11	128.15	132.18	129.62
3.549	2.6768	0	0	0	0.24773	6.8746	0	0	0	0	0	0	0	0	0	0	0	0	0	0	0	0	0	0	0	0	0	0	0	0	0	0	0	0	0	0	0	0	0	0	0	0	0	0	0	0	0	0	0
0	0	1.5635	0.4728	0	9.9783	13.109	20.562	22.379	31.027	33.056	42.124	28.255	39.025	45.621	52.972	48.028	44.275	52.567	61.168	66.996	59.169	52.503	52.247	48.649	62.782	60.205	77.325	80.195	71.974	80.737	71.461	78.921	80.435	66.374	62.702	66.947	65.799	79.917	78.625	79.292	76.464	69.647	78.43	69.464	64.482	74.93	78.137	72.868	62.088
12.74	0	1.4897	7.7626	0.7562	0.18776	0	0	0	5.4612	2.0405	18.114	10.99	25.092	25.182	26.858	28.089	32.018	52.292	58.938	59.362	67.084	73.282	69.868	67.921	62.113	64.526	67.248	64.504	74.125	66.73	61.171	82.243	64.983	68.625	39.386	43.743	48.623	42.109	54.155	52.079	45.668	47.186	46.111	56.379	61.265	55.324	48.265	55.891	50.735
2.1241	0	10.367	0	0	0	0	10.144	5.0151	0	0.74327	10.969	0	0	0	0	0	0	0	0	0	0	0	0	0	0	0	0	0	0	0	0	0	0	0	0	0	0	0	0	0	0	0	0	0	0	0	0	0	0
1.8559	5.8661	0	0	0	6.6486	11.043	7.9784	14.931	17.457	20.389	13.253	12.616	15.422	20.788	23.678	23.294	19.342	22.759	24.88	28.952	27.581	29.096	27.392	14.269	25.56	20.394	29.319	25.121	10.512	29.857	12.557	15.843	19.926	7.4123	4.639	5.6921	10.833	10.121	12.202	10.768	9.5022	1.2456	7.4197	5.8462	1.4228	15.087	1.9545	15.616	0.43114
21.222	17.634	0	0	0	0	0	0	0	0	0	0	0	0	0	0	0	0	0	0	0	0	0	0	0	0	0	0	0	0	0	0	0	0	0	0	0	0	0	0	0	0	0	0	0	0	0	0	0	0
24.632	5.3363	0	0	1.1243	0	1.7661	8.8255	0.43192	5.658	5.8332	0	5.7434	0.90896	7.4667	0	7.945	1.6037	3.2865	6.4342	0	0	0	1.5185	17.604	7.4259	0	5.0042	2.7996	0	1.1239	8.1341	2.5816	5.0592	0	0	0	0	0	0	0	0	0	0	0	0	0	0	0	0
0	0	3.5008	3.7931	0.25077	0	0	1.1239	0	0	0	0	0	0	0	0	0	0	0	0	0	0	0	0	0	0	0	0	0	0	0	0	0	0	0	0	0	0	0	0	0	0	0	0	0	0	0	0	0	0
18.248	1.6049	6.5895	0	0	0	0	0	0	0	0	0	0	0	0	0	0	0	0	0	0	0	0	0	0	0	0	0	0	0	0	0	0	0	0	0	0	0	0	0	0	0	0	0	0	0	0	0	0	0
2.5787	4.292	3.419	0	0	0	0	6.0501	3.5865	0	15.294	3.8075	12.22	4.0561	13.067	7.213	9.8252	9.85	6.189	3.5715	0	0	5.0237	4.963	3.7404	1.1431	0	2.1445	0	1.0245	4.0704	6.4193	0.95543	0	2.4501	0	1.8528	1.2316	7.3214	8.875	21.806	14.546	14.876	4.0512	3.4374	0	0	10.063	3.081	8.6215
0	0	0	3.981	12.133	15.234	33.595	50.776	42.718	49.98	46.721	55.277	57.997	59.985	67.024	89.574	67.311	36.917	61.577	69.706	87.244	103.59	109.08	106.5	112.11	189.73	90.533	116.9	126.78	133.02	122.49	123.81	139.52	130.09	107.98	101.24	111.53	116.15	109.32	86.944	117.82	132.95	121.67	122.42	95.538	74.432	69.915	64.895	80.162	83.232
0	3.1456	0	0	0	1.641	11	0	0.36072	0	0	0	0	1.5311	0	0	0	11.178	2.8046	15.466	13.881	16.503	22.634	29.933	36.033	29.243	23.923	29.906	44.27	27.662	38.94	30.245	37.022	20.595	18.395	4.2386	14.946	10.501	9.1536	5.0468	11.892	7.1597	3.6967	0	0	0	0	0	0	0
0	15.504	0	0	1.275	2.3461	4.66	7.188	10.003	1.79	19.501	0.83755	19.461	10.248	23.985	12.583	14.953	13.672	18.075	10.426	2.4494	0	1.2504	6.9719	0.79146	0	0	0	0	0	0	0	0	0	0	0	0	0	0	0	0	0	0	0	0	0	0	0	0	0
32.861	7.5522	2.8686	0	0	0	0	0	0	0	0	0	0	0	0	0	0	0	0	0	0	0	0	0	0	0	0	0	0	0	0	0	0	0	0	0	0	0	0	0	0	0	0	0	0	0	0	0	0	0
0.54757	0	0	0	0	0	25.307	40.295	49.766	50.477	64.943	50.45	73.434	92.487	128.05	133.81	141.87	166.91	175.87	210.28	201.56	227.48	245.26	220.78	219.69	248.06	250	255.83	282.35	277.11	263.22	292.41	298.08	294.57	295.34	290.31	333.92	332.39	289.68	344.22	333.01	287.06	281.18	291.77	294.06	302.84	308.3	298.3	322.63	309.94
0	0	10.526	13.486	17.558	13.095	24.12	18.418	9.1034	5.1814	0.72759	10.535	5.3699	14.928	11.145	10.689	9.701	17.82	20.688	20.569	31.665	22.886	29.157	28.235	48.604	34.301	10.019	41.6	51.56	29.912	20.493	24.687	34.446	27.425	36.502	26.429	27.113	20.618	22.25	20.514	33.518	36.436	32.459	37.96	32.755	29.044	41.4	45.837	50.697	56.574
3.3337	2.2031	0	0	0	0.74915	9.9715	8.8355	10.381	4.9735	11.563	7.255	0	3.7339	13.281	12.189	13.128	2.6482	15.767	19.461	20.062	27.624	24.195	30.126	30.709	44.695	43.477	54.753	55.69	50.942	65.202	66.545	69.871	71.234	78.932	62.914	55.341	72.969	74.794	88.841	73.729	89.441	75.799	78.353	68.294	76.969	77.19	76.555	89.429	79.998
1.2898	0	0	0	10.241	1.7786	3.9276	5.9648	11.36	2.3238	0	0	1.702	1.7937	4.8894	7.2071	0	6.5569	17.114	18.514	21.636	11.13	15.339	10.631	24.833	22.998	21.475	13.713	21.224	27.131	18.357	21.081	17.506	31.66	31.273	40.587	32.842	31.883	28.305	28.247	20.678	29.818	14.585	22.943	25.782	26.585	14.636	24.658	11.733	19.036
5.0051	19.577	22.355	0	0	0	0	0	0	0	0	0	0	0	0	0	0	0	0	0	0	5.9107	17.878	27.277	26.819	29.897	54.045	64.097	81.914	89.062	101.62	118.69	108.1	116.87	118.74	125.04	135.11	155.86	166.63	160.09	188.72	220.38	218.55	208.46	224.93	217.45	223.61	218.18	256.24	253.4
9.0717	7.6858	0	0	0	0	5.7438	3.0528	1.7426	0	0	0	0	0	0	0	0	0	0	0.15604	0	0	3.4407	7.1009	9.5146	6.7077	4.3478	5.2084	8.1191	2.9618	9.9533	4.7835	13.264	8.2179	5.5711	0	7.849	0	1.5403	0	2.6023	0.71594	0	0	0	0	0	0.082766	7.5417	4.1755
15.225	7.8183	0	1.8854	3.3615	0	0	0	0	0	0	0	0	0	0	0	0	0	0	0	0	0	0	0	0	0	0	0	0	0	0	0	0	0	0	0	0	0	0	0	0	0	0	0	0	0	0	0	0	0
0	0	0	2.8962	15.095	14.6	6.3866	35.291	12.455	27.694	5.0381	4.947	1.8116	4.1045	0	1.6568	0	0	0	0	0	0	0	0	0	0	0	0	0	0	0	0	0	0	0	0	0	0	0	0	0	0	0	0	0	0	0	0	0	0
0.35461	22.879	3.0773	0	0	0	0	0	0	0	0	0	0	0	0	0	0	0	0	0	0	0	0	0	0	0	0	0	0	0	0	0	0	0	0	0	0	0	0	0	0	0	0	0	0	0	0	0	0	0
2.2981	2.6638	10.903	5.9479	4.2604	0	0	4.2143	0	0	0	0	4.3335	0	0	0	0	0	0	0	0	0	0	0	0	0	0	0	0	0	0	0	0	0	0	0	0	0	0	0	0	0	0	0	0	0	0	0	4.2726	0
0	0	0	13.09	31.52	0	6.2248	10.599	0	0	0	3.8756	0	0	0	0	0	0	0	0	0	0	0	0	0	0	0	0	0	0	0	0	0	0	0	0	0	0	0	0	0	0	0	0	0	0	0	0	0	0
6.5511	11.541	7.1635	0	0	0	0	2.9639	0	0	4.0765	0.75341	2.1096	0	0	0	0	0	0.48896	0.3771	4.3281	3.8671	9.1228	5.8205	0	0	0	0	0	0	0	0	0	0	0	0	0	0	2.8456	4.1363	4.1991	8.9054	13.326	4.782	19.195	3.497	14.09	8.082	21.783	16.199
0	0	2.9324	0.18195	5.4899	1.9524	6.1567	7.5463	14.147	4.8574	2.0954	3.0947	9.5764	8.7346	19.4	25.384	18.997	23.96	4.3372	0.09304	4.3872	11.059	0	0	0	0	0	0	0	0	0	0	0	0	0	0	0	0	0	0	0	0	0	1.6765	2.6424	5.4225	7.8355	15.776	13.714	24.113
0	0	0	0	5.9244	7.6755	5.1808	11.577	1.4511	2.4713	0	0	0	0	0.94034	0	1.8349	0	0	0	0	0	0	0	0	0	0	0	0	0	0	0	0	0	0	0	0	0	0	0	0	0	0	0	0	0	0	0	0	0
2.7553	1.0568	0	0	0	11.065	18.757	26.116	24.57	38.833	38.654	45.137	58.658	41.785	42.402	41.062	42.621	30.242	67.669	55.082	18.79	23.57	6.779	8.0616	13.322	19.668	17.641	2.8819	1.355	2.976	0	24.793	27.054	38.9	29.379	7.0635	0	0	22.701	36.754	16.664	36.056	29.776	24.451	23.445	33.812	30.54	31.544	31.087	45.654
4.0769	12.232	5.9061	0	0	0	0	0	0	0	0	0	0	0	0	0	0	0	0	0	0	0	0	0	0	0	0	0	0	0	0	0	0	0	0	0	0	0	0	0	0	0	0	0	0	0	0	0	0	0
19.65	10.346	0	0	0	0	0	0	0	0.34497	0	18.195	1.0501	0	5.9813	22.15	8.4179	17.373	18.235	34.017	39.296	49.287	71.45	98.223	92.31	102.13	90.02	96.873	94.681	98.147	93.915	97.565	103.47	101.89	105.23	96.475	104	111.57	94.537	110.82	104.95	105.4	105.28	106.41	100.22	101.67	90.049	100.67	84.414	77.961
0	0	0	9.9197	11.772	10.469	14.505	26.129	44.546	32.51	42.141	42.237	72.761	73.862	79.081	98.178	98.074	101.89	118.09	124.31	109.63	113.93	118.9	117.6	143.28	130.1	124.48	125.45	132.76	145.48	118.03	125.43	125.48	132.51	149.6	170.78	151.79	156.77	155.74	153.43	157.94	167.46	156.07	151.57	153.61	158.28	149.82	169.28	169.82	176.69
0.2532	0.9443	3.3599	0	0.25367	0	0.49325	0	0	0	0	16.718	26.465	34.049	55.349	67.932	103.35	145.99	176.44	199.19	232.51	264.02	282.36	311.56	300.36	313.86	335.95	364.57	342.81	384.05	359.86	350.12	327.09	352.79	352	365	339.44	317.11	320.45	316.03	340.55	308.91	320.37	322.64	316.96	321.61	319	327.26	316.41	302.48
1.4551	0	0	9.3546	4.1394	0	0	0	0	0	0	0	0	0	0	0	0	0	0	0	0	0	0	0	4.0893	16.106	17.538	19.182	0	0	0	0	0	0	0	0	0	7.1427	17.556	14.665	9.3888	8.8519	7.5825	15.354	11.065	12.223	5.9029	11.163	0	15.385
0	0	0	0	1.9733	30.307	28.385	13.572	23.679	27.658	32.512	28.599	30.561	23.443	47.085	46.76	43.189	34.737	38.075	37.66	32.178	29.067	15.792	19.485	15.414	28.691	19.4	19.099	3.8198	0	0	0	0	0	0	0	0	0	0	0	0	0	0	0	0	0	0	0	0	0
6.3085	19.141	0	0	0	0	9.9101	6.3209	12.765	2.1703	0	0	0	4.33	3.7619	5.9986	7.1869	4.0008	6.1115	9.0551	15.151	7.3545	12.358	4.1367	15.73	6.4131	0	0	4.1673	13.626	13.886	14.771	16.682	10.238	8.5531	0	3.5157	0	0	0	3.7187	0	6.0278	1.2804	0	0	0	0.43434	0	7.4507
20.239	2.9908	0	1.6155	0	0.11091	0.39929	3.6345	45.877	93.037	137.12	193.5	244.31	303.09	356.85	439.84	519.7	582.04	643.03	712.94	782.63	802.4	879.37	900.91	937.29	902.07	910.66	975.2	1055.1	1101.7	1097	1079.2	1127.8	1129.1	1025.7	1108.6	1125.8	1117.2	1110	1154.8	1156.4	1149.7	1159	1180.8	1202.2	1146.7	1135.6	1191.9	1161.8	1158.3
8.2696	2.4852	0	0	2.7685	4.5882	0	0	0	0	0	0	0	0	0	0	0	0	0	0	0	0	0	0	0	0	0	0	0	0	0	0	0	0	0	0	0	0	0	0	0	0	0	0	0	0	0	0	0	0
43.79	0	0	0	28.36	0	0	0	0	0	0	0	6.1974	0	7.3076	0	5.0226	9.561	11.833	22.009	34.789	47.514	68.638	67.863	64.027	57.591	83.573	86.531	83.408	81.291	66.475	64.181	40.3	54.966	41.813	28.528	23.85	34.893	11.314	13.218	18.121	12.552	11.482	18.955	16.155	22.302	16.489	14.362	13.479	13.393
36.266	13.889	0	0	0	0	0	0	0	0	0	0	0	0	0	0	0	0	0	0	0	0	0	0	0	0	0	0	0	0	0	0	0	0	0	0	0	0	0	0	0	0	0	0	0	0	0	0	15.279	33.856
10.854	9.5198	0	0	0	0	1.6009	0	0	0	0	0	0	0	0	0	0	0	0	0	0	0	0	0	0	0	0	0	0	1.3542	0.68544	1.5173	0	0	0	0	0	0	0	0	0	0	0	0	0	0	0	0	0	0
13.109	7.9691	1.3063	0	0	0	0	0	0	0	0	0	0	0	1.3547	2.2803	0	4.2038	7.6392	11.788	13.633	4.087	4.7405	3.2843	7.4665	4.7633	8.5631	2.0534	11.04	0	0.32889	2.1739	3.1966	1.4684	8.0424	0.9208	0	0	0	0	0	0	0	0	0	0	0	0	0	0
0	0	0	3.8279	7.5829	4.0827	5.354	2.3084	6.3952	5.3474	0	0	0	0	0	8.8438	49.58	38.13	12.588	25.8	29.992	33.638	28.259	29.602	26.323	25.522	17.554	23.668	14.862	14.662	15.516	18.455	8.4342	16.164	9.8788	0	0	0	0	0	0	0	0	0	0	0	0	0	0	0
0	2.8097	0	0	0	0	17.343	0	0	0	0	0	13.149	0	4.0902	0	0	0	0	0	0	0	0	0	0	0	0	0	0	0	0	0	0	0	0	0	0	0	0	0	0	0	0	0	0	0	0	0	0	0
0	0	0	0	3.1246	25.008	43.298	46.218	50.38	66.738	67.46	98.188	87.891	94.865	103.77	97.383	92.836	89.428	99.67	102.01	101.94	97.829	102.63	98.816	83.095	69.442	91.788	81.315	76.84	70.951	59.448	70.908	63.182	78.948	64.668	73.553	58.254	81.727	67.008	79.812	48.328	70.509	55.027	56.423	49.817	65.211	74.016	63.197	63.869	45.571
13.494	0	0	7.5155	1.956	0.83752	0	0	0	0	0	0	0	0	0	2.5358	10.484	0	3.8622	0	0	0	0	0	0	1.1814	0	4.0704	0.44067	1.6869	0	0	0	0	0	0	0	0	0	0	0	0	0	0	0	0	10.485	16.576	16.813	13.761
17.775	8.6017	0	0	0	0	0	9.6698	0	18.325	35.642	47.527	61.904	67.367	89.471	109.67	132.56	156.17	152.66	167.3	165.81	165.79	176.64	191.75	199.76	194.48	205.32	201.77	195.3	196.19	194.67	203.95	197.7	206.17	189.3	193.23	180.1	180.86	175.45	157.17	168.24	159.65	167.88	149.94	141.9	136.98	130.19	141.1	144.76	139.56
8.219	14.479	15.812	0	0	0	0.70682	4.5538	0	0	1.408	1.9238	0	0	0	1.9085	0.13816	0	10.711	8.7937	14.561	25.509	14.066	12.833	8.596	7.0219	0.077672	4.4513	3.7765	10.501	3.1396	0	0	0	0	0	0	0	0	0	0	0	6.8263	0	30.905	11.146	32.978	27.156	31.125	38.751
0	0.52479	0	0	13.44	0.34031	0	10.459	0	0	0	0.11448	0.562	0.0012939	0	0	0	0	0	0	0	0	0	0	0	0	0	0	0	0	0	0	0	0	0	0	0	0	0	0	0	0	0	0	0	0	0	0	0	0
21.478	9.4624	0	0	0	0	0	0	0	0	0	0	0	0	0	0	0	0	0	0	0	0	0	2.3072	0	0	0	0	9.318	3.1229	0	0	8.1667	0	0	0	5.5993	0	0	0	0	0	0	0	0	0	0	0	0	0
21.273	11.212	0.25688	0	0	0	0	0	0	0	0	0	0	0	0	0	0	0	0	0	0	0	0	0	0	0	0	0	0	0	0	0	0	0	0	0	0	0	0	0	0	0	0	0	0	2.7069	0	12.291	9.7192	35.085
45.772	22.009	10.133	0	0	0	0	0	0	0	0	0	0	0	0	0	0	0	0	0	0	0	0	0	0	0	0	0	0	0	0	0	0	0	0	0	0	0	0	0	0	0	0	0	0	0	0	0	0	0
11.759	0	3.6806	0	6.2609	0	0	0	0	0	0	0	0	0	0	0	0	0	0	0	0	0	0	0	0	0	4.1613	1.8786	10.484	14.481	29.433	66.2	61.419	74.278	83.043	81.171	136.6	282.26	65.256	74.578	58.929	32.965	27.09	43.841	32.286	0	0	0	0	0
0	6.1014	0	13.86	13.151	0	0	0	0	0	0	0	0	0	0	0	0	14.321	0	8.0838	10.339	0	7.8301	3.0029	15.044	0	0	0	0	0	0	0	4.5707	0	0	0	0	0	0	0	0	0	0	0	0	0	0	0	0	0
24.392	14.101	4.7027	3.872	0	0	0	0	0	0	0	0	0	0	0	0	0	7.5217	17.114	50.074	66.044	28.393	93.939	122.65	132.86	139.09	139.45	155.09	154.7	176.12	165.29	164.11	173.05	177.34	177.97	183.27	192.82	187.72	172.77	187.88	199.73	187.53	190.99	200.63	185.35	188.49	190.6	182.72	189.88	191.09
30.632	12.91	1.3602	2.6856	0	0	0	0	0	0	0	0	0	0	0	0	0	0	0	0	0	0	0	0	0	0	0	0	0	0	0	0	0	0	0	0	0	0	0	0	0	0	0	0	0	0	0	0	0	0
0.73517	0.21692	4.6185	2.7434	0	0.99577	1.1967	10.214	0	0	1.9469	4.7536	0	6.9367	1.1025	1.4998	0	1.1454	14.406	25.985	39.061	41.183	49.859	63.895	63.883	64.849	70.744	75.676	87.728	89.889	92.157	89.114	90.1	93.125	85.629	79.968	71.411	76.113	89.217	80.657	106.97	110.36	114.85	90.802	110.14	86.539	98.19	88.6	104.58	101.6
0	0	4.4826	1.7219	3.8668	0	0	7.9457	3.4175	0	0	0	0	0	0	8.2882	2.1197	10.539	11.959	16.769	38.157	45.881	43.38	40.322	45.22	66.171	72.742	84.079	87.711	82.843	75.367	99.824	86.513	100.64	103.82	104.36	98.917	96.635	107.05	97.509	98.751	84.554	88.075	103.55	104.92	65.445	46.588	59.425	41.704	47.179
0	0	2.3977	0	1.8262	4.3964	6.8375	26.504	7.5864	19.822	10.944	14.894	2.7536	2.5321	3.0947	0	0	0	0	0	0	0	0	0	0	0	0	0	0	0	0	0	0	0	0	0	0	0	0	0	0	0	0	0	0	0	0	0	0	0
0	0	0	0	3.768	10.305	11.266	22.469	17.926	31.703	43.065	78.508	99.124	144.25	187.18	219.4	264.43	288.75	306.3	348.3	369.32	367.61	399.73	396.83	409.01	424.84	441.05	444.49	427.24	447.17	434.68	419.75	397.56	415.16	407.56	402.67	520.12	511.19	497.43	398.92	405.09	415.87	414.24	399.83	396.77	394.61	404.47	392.49	441.53	442.78
8.1349	8.9577	8.8805	0	0	0	4.4238	8.3629	0	0	1.492	6.6124	0	1.5841	0	0	0	0	0	0	6.0522	2.467	0.12589	0	0	0	0	0	0	0	0	0	0	0	0	0	0	0	0	0	0	0	0	0	2.8407	0	0	0	0	0
4.1625	7.3783	0	0	0	0.60072	0	0	0	1.9831	0	0	0	0.47999	5.0306	0	0	4.136	1.6534	5.6482	1.4646	0	0	0	0	0	0	0	0	0	0	0	0	0	0	0	0	0	0	0	0	0	0	0	0	0	0	0	0	0
0	0	0	7.3522	6.3388	12.986	16.169	24.413	18.198	22.027	6.5094	13.316	8.6525	16.629	18.54	14.827	19.875	26.787	28.409	38.621	38.679	28.283	48.189	35.868	54.057	40.15	42.897	45.754	50.414	52.439	55.336	56.898	62.165	49.871	43.117	43.274	37.557	31.204	39.243	23.967	33.201	30.194	21.975	21.571	6.2897	1.0037	2.6904	11.928	12.844	14.088
0	0	0	0	12.565	21.758	44.345	44.957	31.417	35.159	25.269	32.471	22.891	26.487	17.514	10.451	3.675	0.62686	0	9.4203	2.2191	0	15.048	3.4519	0	0	0	0	0	0	0	0	0	0	4.4093	14.973	14.007	10.365	13.269	1.5892	8.2643	5.6219	0	0	0	0	0	0	0	0
0	0	2.3633	3.2488	14.377	0	0	0.26524	0	0	0	0	0	0	0	0	0	3.1882	0	0	0	0	0	0	0	0	0	0	0	0	0	0	0	0	0	0	0	0	0	0	0	0	0	0	0	0	0	0	0	0
0.98493	0	0	0	0.081925	6.9471	2.8496	11.173	13.377	36.351	66.159	120.58	155.54	163.96	182.45	173.71	180.89	202.84	191.87	263.3	262	229.17	245.85	283.89	290.64	239.42	279.08	272.69	271.83	303.24	292.01	307.46	305.2	339.67	302.3	345.35	335.74	347.13	382.07	349.89	369.5	363.02	382.04	386.02	413.91	412.96	423.11	415.29	446.37	430.88
0	6.2241	0	0	6.74	0	0	0	2.9112	0	1.1334	0	7.0668	0.36881	6.593	0	0	0	0	0	0	0	0	0	0	0	0	0	0	0	0	0	0	0	0	0	0	0	0	0	0	0	0	0	0	0	0	0	0	0
16.818	10.267	0	2.9006	0	0	0	0	0	0	0	0	0	0	0	0	0	0	0	0	0	0	0	0	0	0	0	0	0	0	0	0	0	0	0	0	0	0	0.38719	15.038	19.27	28.184	12.508	29.684	7.403	0	0.79192	17.903	4.9545	15.36
0	0	0	12.528	8.1527	10.424	14.63	26.648	35.247	33.772	30.641	37.735	47.094	53.083	55.171	70.149	58.937	75.243	67.798	81.599	85.589	81.838	81.597	94.555	90.697	89.179	88.864	86.183	94.458	98.955	91.409	94.936	102.66	109.61	104.19	110.35	117.9	122.6	114.96	125.87	118.3	113.13	116.13	125.03	109.55	123.29	111.31	132.28	118.24	131.05
0	0	0	4.6274	9.3623	4.7867	0	1.1658	0.95536	9.321	5.2766	0	0	0	0	0	0	0	0	0	0	0	0	12.375	20.429	12.531	15.932	8.3163	22.713	18.903	1.7814	12.871	16.625	16.686	20.069	24.009	13.339	20.673	13.768	15.752	6.4947	13.709	4.0066	16.819	5.9683	12.69	0	6.278	2.9675	3.7204
7.6927	0.47202	0	0	0	2.3614	0	0	0	0	0	0	0	0	0	2.0723	0	0	2.064	4.11	6.9625	0	3.9068	9.802	12.482	10.415	4.4988	12.584	5.9771	6.2028	4.557	5.2154	7.767	0.72989	7.328	0	1.7128	0	0	0	0	0	0	0	0	0	0	0	0	0
8.9409	8.338	0	4.563	3.6194	0	0	0	0	0	0	0	1.0054	0	0	0	0	0	0	0	0	0	0	0	0	0	0	0	0	0	0	0	0	0	0	0	0	0	0	0	0	0	0	0	0	0	0	0	0	0
0	0	0	0	2.1321	3.8272	2.9577	8.9199	7.1333	15.915	14.388	45.717	61.35	72.111	82.741	71.797	82.679	95.214	115.37	119.9	139.32	162.34	186.21	177.11	172.78	168.84	184.66	175.72	182.04	192.98	198.45	183.43	166.47	179.71	186.01	198.48	211.79	214.72	196.61	204.24	193.15	184.48	197.7	197.82	179.98	195	199.48	198.54	201.15	193.79
0	0	0	2.7848	6.233	5.1645	1.8203	10.291	0	1.0357	0	0	0	0	0	0	0	5.1986	0	0	2.3835	2.7496	0	0	0	0	0	0	3.2559	0	0	0	0.23074	0	0	3.8908	5.8222	14.533	5.4158	0	0	0	0	0	0	0	0	0	0	0
4.4954	1.7094	4.3196	0	0	0	9.7139	5.6937	9.0477	14.448	9.9521	8.7929	5.6859	4.9577	15.491	17.369	23.467	16.263	20.738	17.076	23.714	24.759	18.167	23.562	24.741	28.749	25.395	31.464	34.117	21.825	24.733	29.194	26.907	28.679	31.887	12.837	13.17	9.8883	22.439	11.229	8.2716	11.178	0	1.2976	1.2268	0	0	0	0	0
0	1.6728	0	0	8.9238	11.102	12.53	9.8288	33.609	33.783	31.387	28.932	34.386	39.05	58.033	49.92	52.646	46.936	48.095	43.827	41.503	32.958	45.4	48.285	48.27	51.641	44.985	45.381	48.324	59.993	51.603	60.074	55.423	55.272	66.818	53.25	60.884	39.934	35.958	33.006	36.721	64.822	36.581	29.978	20.966	16.252	12.525	25.97	20.501	18.161
1.5718	4.2034	0	0	0	0	10.952	0	0	0	0	0	0	0	0	0	0	0	0	0	0	0	0	0	8.9883	0	8.9943	20.887	30.736	0	0	0	0	0	0	0	0	0	0	0	0	0	0	0	2.8864	0	3.6113	4.6	14.033	16.208
5.0869	0.40028	2.2942	0	0	0	0	4.1448	0.88675	0	0	0	0	0	0	0	0	0	0	0	0	0	0	0	0	0	0	3.2961	5.9334	9.544	6.8787	12.715	7.7164	16.329	18.936	39.258	40.929	53.999	57.01	57.478	65.901	57.369	67.093	49.394	72.479	62.605	67.102	59.579	64.68	62.414
11.453	5.4486	8.4339	0	0	0	0	0	0	0	0	0	0	0	0	0	0	0	0	0	0	0	0	0	0	0	0	0	0	0	0	0	0	0	0	0	0	0	0	0	0	0	0	0	0	0	0	0	0	0
0	0	3.7614	0	0	1.5549	12.338	11.179	8.4139	18.372	17.702	11.356	15.05	18.552	14.044	12.527	0.51294	0	12.711	19.249	16.534	13.424	4.5681	4.3652	3.9937	1.8085	5.1306	0.76754	3.111	6.4785	0	0	1.723	8.961	6.15	20.299	12.247	6.4329	9.2265	9.8848	18.205	11.288	12.813	7.5721	4.7312	10.667	7.2415	23.691	3.7314	6.261
21.153	2.9786	0	0	3.6069	0	0	0	0	0	0	0	0	0	0	0	0	0	0	0	0	0	0	0	0	0	0	0	0	0	0	0	0	0	0	0	0	0	0	0	0	0	0	0	0	0	0	0	0	0
19.917	6.8895	5.6978	0	0	0	0	0.52169	0	3.2313	0	0	0	0	3.4521	14.007	1.9288	0	0	0.65588	0	0	4.879	4.2332	13.979	13.152	9.5581	17.553	3.9386	11.808	0	0	0	0	0	0	0	0	0	0	0	0	0	0	0	0	0	0	0	0
18.06	11.674	0	0	0	0	0	0	0	0	0	0	0	0	0	0	0	0	0	0	0	0	0	0	0	0	0	0	0	0	0	0	0	0	0	0	0	0	0	0	0	0	0	0	0	0	0	0	0	2.8442
5.4706	1.2751	0.79543	0	6.2	0	0	0	0	0	0	0	0	0	0	0	0	0	0	0	0	0	0	0	0	0	0	0	0	0	0	0	0	0	0	0	0	0	0	0	0	0	0	0	0	0	0	0	0	0
8.4236	7.6421	0	0	0	0	2.717	2.9787	7.8134	0	26.024	10.742	2.1536	4.5173	11.651	23.357	15.71	15.988	23.565	25.567	34.682	33.896	37.62	47.853	40.603	52.021	53.465	62.355	69.52	60.012	81.091	84.127	89.012	111.73	107.91	99.47	105.94	119.65	130.47	138.38	129.41	127.95	130.58	149.05	141.84	132.22	141.01	129.44	142.48	121.36
36.96	23.963	0.81918	0	0	0	0	0	0	0	0	0	0	0	0	0	0	0	0	0	0	0	0	0	0	0	0	0	0	0	0	0	0	0	0	0	0	0	0	0	0	0	0	0	0	0	0	0	0	0
9.2	1.0982	0	1.0916	0.32558	4.1632	0	0	0	0	0	0	0	0	0	0	0	0	0	0	0	0	0	0	0	0	0	0	3.1254	2.966	0.33886	0	0	0	0	0	0	1.4585	0	0	6.4726	0	0	0	0	0	0	0	0	0
8.3986	7.6921	0	0	0	0	0	0	0	4.9587	0	0	0	3.6625	4.4231	7.0766	2.5467	0	11.758	6.1335	5.9263	0	0	0	0	0	0	0	0.68698	0	0	0	0	0	5.4839	0	0	0	0	0	0	0	0	0	0	0	0	0	0	0
0	0	0	4.8395	14.078	4.5635	5.2856	7.7177	8.7554	4.6885	0	0	8.4671	14.972	11.765	22.479	17.36	23.072	27.695	27.233	24.978	20.652	21.619	18.216	23.084	22.811	13.306	11.437	22.36	22.438	10.46	14.513	16.082	26.593	18.97	17.839	15.253	23.952	15.736	21.586	7.8725	14.62	2.5764	12.664	9.9193	17.778	0	13.229	3.5154	10.857
0	0	0	9.2283	6.1924	3.4195	7.3017	13.337	13.108	7.8556	0	6.3383	10.328	21.01	19.237	31.842	30.234	46.233	69.654	89.165	105.91	119.58	140.71	145.43	178.43	185.67	211	230.57	240.91	269.72	260.09	278.6	310.41	317.23	324.54	326.85	336.16	366.91	360.42	380.41	364.94	383.42	377.91	397.87	382.67	413.66	397.14	413.94	414.65	413.21
6.7575	0	0	0	5.7598	0	1.5705	0	0	0	0	0	2.6276	0	0	0	0	0	0	0	0	0	0	0	0	0	0	0	0	0	0	0	0	0	0	0	0	0	0	0	0	0	0	0	0	0	9.3585	5.9274	5.572	3.8916
5.2478	0	0	1.6464	5.1389	0	0.91115	8.5893	11.293	0	0	0	5.254	15.912	7.3386	11.112	8.0963	7.6707	20.217	19.477	21.162	17.993	14.077	16.534	41.495	38.04	37.48	35.83	41.595	44.093	34.628	37.742	45.931	47.828	46.821	52.251	52.928	67.32	57.636	53.916	52.77	58.388	46.353	51.587	52.996	57.303	47.624	57.289	49.228	62.342
8.2459	1.1821	0	4.0182	5.2312	0	0	0	0.25827	0	0	0	0	0	0	0	0	0	0	0	0	0	0	0	0	0	0	0	0	0	0	0	0	0	0	0	0	0	0	0	0	0	0	0	0	0	0	0	0	0
0	5.1156	0	0	0	8.4445	16.323	16.053	28.346	14.483	15.465	14.599	8.3555	8.6145	12.931	14.875	9.6944	10.204	16.62	5.2744	17.455	13.487	11.852	14.747	1.1534	12.584	10.159	19.162	16.963	4.4566	11.103	3.1517	10.433	7.2144	0	0	0	5.0673	0	14.081	5.1363	4.0262	0	3.74	0	0	0	0	5.03	0
8.6001	2.4312	0	2.9649	2.071	2.0842	0	0	0	0	0	0	0	0	0	1.0069	10.323	2.8053	3.4928	1.0182	0.20283	0.2897	0	4.5234	0	2.3111	0	0	0	0	0	0	0	0	0	6.6466	5.0568	7.423	3.5308	25.077	29.594	36.79	37.722	43.57	48.522	37.71	67.543	84.199	84.921	94.347
39.541	19.938	0	0	0	0	0	0	0	0	0	0	0	0	0	0	0	0	0	0	0	0	0	0	0	0	0	0	0	0	0	0	0	0	0	0	0	0	0	0	0	0	0	0	0	0	0	0	0	0
15.593	15.8	5.6122	0	0	0	0	3.4943	0	6.5673	5.9964	1.4825	13.36	19.017	4.9618	4.3954	0	8.9184	7.7019	5.3969	0	0	0	0	0	0	0	0	0	0	0	9.5081	0	2.432	0	0	0	0	7.7908	8.4254	2.8993	0	0	0	0	0	0	0	0	0
18.2	0	0	6.2145	0	0	0	0	4.1206	0	0	5.7855	0	0.73044	5.5562	5.0141	11.179	1.8734	2.2659	0	0	0	0	0	0	0.44327	0	0	0	0	0	0	0	0	0	0	0	0	0	0	0	0	0	0	0	0	0	0	0	0
8.9372	3.9364	1.0114	0	0	0.10865	2.6422	10.221	6.4656	0	10.469	1.8392	0	0	0.75778	6.6933	0	5.9634	3.4463	7.6464	9.4641	7.4129	1.3918	4.5434	0	12.157	12.608	23.308	16.994	16.161	29.185	23.235	35.167	25.466	35.32	19.011	34	41.74	48.533	43.801	45.277	49.452	41.089	47.535	43.802	48.604	47.375	46.068	53.396	49.285
4.5489	8.9501	0	0	0	0	0	0	0	0	0	0	0	0	0	0	0	0	0	0	0	0	0	0	0	0	0	0	0	0	0	0	0	0	0	0	0	0	0	0	0	0	0	0	0	0	0	0	0	0
0	2.1794	0	0	3.9415	1.3771	4.1522	19.179	36.979	56.769	86.806	134.94	177.58	233.79	284.02	321.23	364.27	406.53	450.98	499.44	536.51	572.77	610.89	610.16	635.65	669.46	675.27	649.24	661.53	689.1	703.35	693.98	703.05	706.93	700.31	750.75	754.34	737.17	751.95	728.68	726.97	722.3	737.31	737.31	730.66	743.76	737.12	713.68	753.69	753.84
11.179	9.1575	0	0	3.6904	0	0	1.1161	0	6.4825	0	0.651	2.2769	0	11.935	15.58	2.6225	0	3.2271	0.86502	0	0	24.716	1.8286	20.631	0	0	1.0763	0	0	5.5888	0	14.755	0	0	0	0	0	0	0	4.3925	0	0	5.8871	0	0	0	0	0	0
12.946	15.943	5.0486	0	0	0	6.1122	0	6.2676	0.80357	2.5443	0	0	1.832	16.105	25.292	27.895	29.477	37.035	43.756	55.38	63.887	50.929	59.099	60.23	76.115	69.4	68.726	71.418	48.646	63.338	58.07	53.115	47.7	35.498	36.984	28.074	37.102	47.613	47.322	46.074	28.665	20.05	24.544	14.563	2.8919	10.297	2.4305	0	0
0	0	9.6348	0	15.678	0	6.1975	10.968	0	2.8555	11.19	5.0612	0.94002	0	0	1.1322	0	1.8272	0	18.417	23.515	27.718	19.372	18.766	26.887	24.881	27.351	15.163	25.914	42.675	15.551	30.112	0	1.6565	3.8769	0	8.1004	4.7859	0	2.5429	19.423	8.6206	7.2469	0	11.762	1.6298	2.9431	0	0	0
13.302	9.0722	0	0	3.237	0	0	0	0	10.314	23.729	22.474	31.523	41.323	55.002	53.985	57.56	83.351	70.904	64.426	72.527	67.014	83.649	77.425	76.794	80.256	64.192	68.571	81.037	85.264	66.041	60.581	55.549	51.804	48.937	48.345	50.14	45.561	58.289	102.64	125.54	137.66	135.13	127.1	120.48	126.8	143.26	131.43	110.12	94.715
0	0	0	5.0121	4.7943	2.4032	4.1859	2.4393	11.929	0.082068	8.2478	0	9.3341	13.354	14.774	16.711	17.848	17.797	23.659	28.75	24.194	19.043	23.667	21.16	32.584	29.761	31.395	26.226	26.977	27.557	12.16	18.788	18.969	27.935	28.126	33.142	22.733	37.93	31.493	23.871	16.49	24.789	21.807	29.113	28.429	36.33	20.303	26.519	23.679	25.756
2.2846	0.12189	2.003	0	5.9684	0	0	5.751	0	0	0	0.15957	0	6.951	17.349	50.997	76.528	113.04	185.34	229.84	282.75	328.59	392.48	408.68	485.59	560.53	626.58	588.61	627.28	720.27	769.18	683.46	786.3	689.85	704.84	704.97	716.83	722.11	614.51	608.48	618.47	684.64	624.7	599.31	636.47	634.59	652.16	661.35	665.26	667.69
0	0	0	13.719	1.9196	7.7662	7.08	18.476	21.937	9.3392	9.9026	15.621	21.533	18.769	16.472	20.789	19.064	22.291	28.998	30.468	24.129	22.042	17.189	19.031	29.262	18.905	25.549	17.28	29.642	27.463	13.777	17.363	28.17	32.408	32.647	34.146	25.224	35.678	32.897	26.269	22.234	24.832	26.259	29.192	25.293	29.945	19.776	34.298	19.057	26.313
0	0	0	0	1.6674	3.3238	14.014	43.477	61.838	117.43	132.58	193.78	156.04	218.74	234.59	343.6	376.41	415.69	405.58	426.83	380.65	391.46	448.71	382.16	476.28	515.49	511.66	542.52	546.55	542.62	480.6	487.83	478.24	463.67	478.18	485.2	463.03	477.84	462.58	461.89	438.55	429.53	424.36	440.14	429.72	436.43	434.11	437.98	429.07	442.16
3.3551	1.6116	0.072178	0	6.7856	0	0	0	0	0	0	4.8133	4.5529	24.205	35.081	49.063	44.983	59.527	87.433	85.084	106.26	108.01	120.85	110.49	131.15	141.72	143.44	146.8	151.27	149.82	175.41	161.54	177.79	211.12	240.57	237.22	265.5	280.43	303.7	299.09	324.33	344.14	356.82	356.28	360.11	379.44	361.97	361.24	394.19	407.76
20.406	9.1999	0	0	0	0	0	0.059606	21.671	71.554	101.35	159.42	228.99	297.07	316.4	393.2	409.45	476.42	516.3	536.66	571.99	619.42	628.29	627.54	664.1	654.26	701.78	703.87	726.71	727.33	696.61	679.57	678.69	691.22	682.72	658.91	685.38	666.74	682.03	670	674.78	667.69	656.26	653.72	654.72	651.32	635.89	642.2	640.36	639.58
0	0	0	0	0.66534	14.321	24.57	35.593	39.82	52.401	60.102	60.786	68.603	66.566	77.237	71.954	71.791	30.659	68.632	82.484	75.994	52.667	29.817	78.835	69.173	78.159	74.102	67.566	66.928	87.726	65.75	74.742	82.721	73.392	83.874	71.562	76.684	76.072	67.172	72.99	81.292	72.948	77.021	72.431	80.303	73.774	73.542	74.147	74.546	79.067
0	9.1755	1.5396	0	0	0	0	0	4.998	11.358	19.752	11.155	24.86	27.192	41.38	50.997	58.263	65.394	65.674	42.726	75.781	57.585	68.033	69.647	71.535	93.863	89.472	94.335	84.277	83.377	85.419	81.715	95.849	98.073	69.552	71.101	65.176	70.726	67.153	73.581	75.737	73.612	64.267	67.766	62.921	51.205	51.262	52.859	48.883	38.647
0	0	0	3.9145	4.1863	0	10.079	9.6207	12.783	7.5629	1.2959	1.0598	3.3723	8.6528	0	11.568	0	5.2522	10.79	10.126	9.2306	1.5886	0	5.0755	5.0694	5.1573	3.667	0	7.517	12.56	0	2.1277	2.1567	12.341	10.602	17.438	4.0733	15.792	11.781	16.043	9.8147	12.403	12.798	19.908	19.132	36.774	21.178	39.124	34.754	46.424
7.1962	3.3895	3.4514	0	5.8574	0	0	0	0	0	0	0	0	0	0	0	0	0	0	0	0	11.81	8.9161	13.057	0	0	8.3775	3.9661	5.8921	5.1319	8.9294	16.69	5.8953	18.755	17.184	19.188	23.532	29.284	28.816	26.559	38.6	26.18	43.738	79.416	101.43	96.201	90.223	94.685	55.872	120.06
0	0	0	7.2007	9.5708	3.9898	0	1.7444	14.069	3.6811	4.818	3.0064	14.535	18.315	15.257	24.882	14.828	22.953	32.153	32.715	30.497	30.284	33.037	34.315	43.426	38.292	41.092	32.769	42.948	46.597	30.427	32.135	33.359	46.341	39.152	39.564	29.505	41.362	34.407	31.688	21.822	28.161	23.878	28.499	22.951	36.249	14.813	31.495	18.145	32.137
0	0	8.5955	12.231	2.153	5.9916	0.80977	8.0856	0	4.4372	0	7.832	13.006	21.342	13.88	24.929	12.635	18.55	13.427	22.634	24.034	16.296	17.104	16.178	11.445	12.745	0.70072	10.668	12.016	8.6705	11.708	8.2134	19.019	24.637	27.326	39.994	20.412	35.503	34.282	45.031	36.315	47.699	44.424	46.953	43.739	58.817	65.199	78.29	74.603	71.94
6.6507	5.9852	2.5089	2.1303	0	0	0	0	0	0	0	0	0	0	0	0	0	0	0	0	0	0	0	0	0	0	0	0	0	0	0	0	0	0	0	0	0	0	0	0	0	0	0	0	0	0	0	0	0	0
0	11.373	0	0	7.3241	0	0	3.3202	10.93	11.884	22.435	7.2526	3.9101	7.4418	13.767	2.2751	1.1821	0	0	0	0	0	0	0	0	0	0	0	0	0	0	0	0	0	0	0	0	0	0	0	0	0	0	0	0	0	0	0	0	0
0	5.9651	0	0.82273	5.3311	0	5.8935	0	0	0	0	0	4.277	0	2.5044	0	0	0	0	0	0	4.9916	0	17.535	0	0	0	0	0	4.7483	0	5.218	0	0.21219	1.3854	0	0	0.15138	0	0	0.62445	0	0	0	0	0	3.4806	2.6599	0	0
1.6909	4.2375	1.6942	0	0	0	4.4501	8.1912	12.606	1.0174	12.121	0	4.9983	12.02	0	22.428	45.072	39.57	51.318	59.665	51.457	46.604	70.955	61.874	45.348	64.06	60.49	85.765	76.851	68.72	98.319	88.998	118.24	84.733	40.101	90.499	76.759	110.19	107.84	111.99	94.241	111.16	114	123.12	125.09	100.98	109.56	107.71	115.33	111.26
0	0	0	1.8313	8.3291	3.0385	7.4313	15.376	17.418	8.5957	9.832	13.8	15.609	18.474	19.905	23.807	19.847	25.819	31.948	35.154	35.487	26.644	28.218	30.998	37.766	35.762	27.511	25.381	42.437	40.998	30.055	30.58	30.392	41.087	39.031	41.684	43.635	50.787	47.652	43.89	37.175	38.792	41.324	40.483	45.85	50.781	37.043	43.55	43.221	42.337
15.382	0.90504	5.7425	0	0	0	0	0	0	0	0	0	0	0	0	0	0	0	0	0	0	0	0	0	0	0	0	0	0	0	0	0	0	0	0	0	0	0	0	0	0	0	0	0	0	0	0	0	0	0
0	0	0	6.3325	12.031	5.3863	1.6879	7.6692	4.8611	10.903	8.662	29.543	33.655	43.812	49.533	51.392	57.91	59.926	61.285	76.167	77.967	67.247	80.51	78.849	85.942	143.58	96.679	98.361	101.24	103.02	105.37	96.045	112.7	118.15	112.54	111.38	101.51	121.18	118.64	122.56	125.09	134.12	141.12	133.44	145.32	160.27	155.49	172.14	169.31	177.24
14.358	3.971	1.7629	0	0	0	4.8505	13.008	8.6076	15.638	17.275	19.572	17.705	33.567	30.402	38.545	36.603	48.878	44.372	46.532	60.873	46.152	62.057	55.681	69.646	52.519	46.352	56.645	62.095	66.321	66.534	48.663	66.701	44.54	44.196	44.157	40.345	27.619	25.415	20.417	38.858	21.959	15.485	5.1437	0	0	0	0	0	0
0	12.386	0	0	0	0	7.4473	0	0	0	0	0	0	0	0	0	0	0	0	0	0	0	4.3249	6.4067	15.4	0	0	0	0	0	0	0	0	0	0	0	0	0	0	0	0	0	0	0	0	0	0	0	0	0
10.942	0	0	4.1752	0.41627	0	0.41898	2.9486	0	0	0	0	0	0	0	0	0	0	0	0	0	0	0	0	0	0	0	0	0	0	0	0	0	0	0	0	0	0	0	0	0	0	0	0	0	0	0	0	0	0
0	0	0	0	34.863	56.425	104.75	137.74	147.83	192.78	247.39	289.19	296.32	335.53	347.24	354.91	350.81	373.72	395.7	407	403.62	399.51	422.73	393.89	399.43	403.75	410.76	388.95	402.47	404.55	406.9	400.95	397.05	395.8	417.8	400.22	383.77	367.5	375.07	366.42	369.96	371.13	371.02	367.59	357.45	348.39	320.07	319.79	332.68	315.63
6.1401	4.599	0	0	0	0	3.1174	0	0	0	0	0	0	0	0	0	0	0	0	0	0	0	0	0	0	0	0	0	0	0	0	0	0	0	0	0	0	0	0	0	0	0	0	0	0	0	0	0	0	0
27.297	6.4071	0	0	0	0	0	0	0	0	0	0	0	0	0	0	0	0	0	0	0	0	0	0	0	0	0	0	0	0	0	0	0	0	0	0	0	0	0	0	0	0	0	0	0	0	0	0	0	0
57.012	10.345	4.1108	0	0	0	0	0	0	0	0	0	0	0	0	0	0	0	0	0	0	0	0	0	0	0	0	0	0	0	0	0	0	0	0	0	0	0	0	0	0	0	0	0	0	15.025	0	0	14.293	25.886
12.015	10.588	0	0	0	0	0	0	0	0	0	0	0	0	0	0	0	0	0	1.7542	5.9367	0.60949	10.433	8.6241	23.774	24.923	18.238	35.009	51.069	63.429	81.342	81.92	110.59	97.121	103.89	104.91	109.87	107.69	109.73	129.85	139.64	148.61	152.15	150.74	154.6	163.69	161.86	168.69	185.36	183.35
0	0	0	1.8077	18.518	8.8221	8.1484	28.019	22.328	25.745	19.124	32.535	25.359	33.415	27.949	27.829	31.797	38.231	45.868	35.963	40.344	33.219	42.51	46.831	60.663	64.548	53.672	64.45	61.072	66.176	75.646	64.219	72.453	79.542	65.798	75.422	81.808	83.626	80.647	98.723	93.704	97.265	89.2	94.974	91.84	87.318	95.864	94.304	94.336	83.837
42.376	8.8245	0	0	0	0	0	0	0	0	0	0	0	0	0	0	0	0	0	0	0	0	0	0	0	0	0	0	0	0	0	0	0	0	0	0	0	0	0	0	0	0	0	0	0	0	0	0	0	0
13.444	8.4389	0	0	3.7523	0	0	0	0	0	0	0	0	0	0	0	0	0	0	0	0	0	0	0	0	0	0	0	0	0	0	0	0	0	0	0	0	0	0	0	0	0	0	0	0	0	0	0	0	0
0	0	0	0	14.679	14.366	7.1704	10.615	1.4796	1.0452	0	6.4633	12.92	9.5333	10.997	13.798	12.188	20.582	1.6269	32.552	35.109	17.829	0	0	23.143	23.686	24.075	26.331	31.025	29.478	42.527	54.916	6.6447	24.799	19.209	17.882	13.425	2.8291	7.4807	12.242	7.2061	0	1.8525	9.8981	7.351	9.227	5.2689	0.44814	5.6647	2.3462
0	0	6.8981	0	3.285	0	4.251	10.269	16.104	4.2083	17.568	28.112	19.738	22.12	25.29	40.671	56.279	52.954	69.502	78.258	87.125	106.83	114.87	110.35	109.33	54.575	62.181	60.019	65.013	77.014	57.818	68.489	48.466	53.215	51.469	52.291	59.251	47.013	56.395	53.398	56.561	51.581	53.666	48.671	57.922	43.659	41.589	48.385	45.539	44.948
7.2536	0	5.4239	2.8101	0	0	0	0	0	0	0	0	0	1.0951	0	0	1.8133	0	7.0756	4.5222	0	0	0	3.9442	13.366	11.936	3.6827	22.784	2.9408	12.097	12.338	7.8002	6.0356	1.541	5.696	0	0	0	0	0	0	0	0	0	0	0	0	0	0	0
2.557	3.9332	0	2.1181	5.805	0	2.9945	0	0	0	0	0	0	0	0	0	0	0	0	0	0	0	0	0	0	0	0	0	0	0	0	0	0	0	0	0	0	0	0	0	0	0	0	0	0	0	0	0	0	0
0	0	0	9.3054	10.909	4.264	9.9847	11.148	17.984	6.309	0	0	0	1.9586	0	0.7464	7.1345	0	15.501	17.954	10.399	11.353	12.713	17.368	16.84	13.384	7.4128	12.517	18.499	30.18	7.389	5.0482	9.3261	16.832	16.141	0.21696	0	0	0.85365	0	0	0	0	0	0	0	0	0	0	0
0	0	0	1.3817	13.346	4.8993	2.5967	0	7.8759	0	0	2.6073	1.6393	11.364	18.107	21.613	21.482	36.935	42.324	44.105	56.84	62.764	53.855	65.623	81.411	80.139	79.122	90.246	86.616	107.11	76.363	83.513	98.448	92.768	113.91	111.12	115.33	105.99	79.276	74.356	75.22	68.704	62.745	82.842	78.694	79.34	75.987	79.843	69.818	80.741
0	0.055158	0	0.58595	9.2667	0	0	0	0	0	0	0	7.73	0	7.5788	0	0	4.5893	14.753	26.831	35.404	37.49	46.204	41.547	48.375	46.851	48.28	40.546	42.385	54.356	40.792	56.828	34.912	51.206	48.753	60.137	33.066	30.384	49.355	4.7824	29.216	13.85	17.65	28.922	22.782	32.62	25.194	22.026	26.727	24.851
0	10.916	1.2407	0	0	1.1863	7.9249	16.114	21.15	22.515	32.714	28.931	21.828	33.212	45.193	63.059	66.224	76.839	94.882	95.805	116.24	114.46	116.46	117.47	99.454	129.6	117.59	143.83	127.64	129.27	120.55	132.78	114.92	103.92	108.89	108.6	118.66	114.8	121.56	130.96	124.39	123.73	115.06	123.02	109.7	126.76	143.68	138.77	133.26	128.06
0	0	0	0	6.7461	2.5616	0	0	0	0	0	0	4.8422	0	3.9938	0	12.891	24.719	32.239	41.494	35.679	51.086	40.129	45.264	43.174	41.582	55.213	52.63	48.496	56.194	47.479	59.103	47.483	61.697	51.379	63.513	47.22	57.784	46.827	42.374	39.98	32.844	31.849	8.8663	0.36306	13.163	6.1576	1.836	0	0
0	0	0	9.724	8.1404	0	4.7565	8.7121	10.163	3.3051	0	0	11.652	16.05	12.761	14.762	12.531	17.954	31.721	28.072	26.485	20.251	28.927	33.714	38.493	33.453	38.269	39.49	42.268	53.124	32.1	39.052	47.933	53.548	52.214	55.78	52.36	66.873	65.78	70.057	61.213	81.242	67.56	88.571	93.52	99.31	91.019	111	106.7	116.39
0	0	0	0	0.08612	15.967	17.67	30.034	30.739	40.484	55.088	88.187	102.92	120.62	148.46	169.23	182.52	198.05	208.58	221.69	236.23	239.59	250.93	283.53	270.02	280	296.16	277.5	282.82	270.24	269.13	277.02	275.76	292.77	282.9	282.32	281.76	307.3	292.32	307.99	298.67	300.32	297.25	304.59	310.89	324.58	322.38	336.98	332.11	342.31
0	0	0	0	8.2097	5.6458	6.8634	14.531	6.4741	27.009	20.097	29.03	40.153	41.363	56.1	57.309	61.496	68.447	73.401	86.6	84.755	85.605	81.024	82.644	90.609	82.663	91.171	81.018	92.081	83.542	82.678	85.804	82.164	93.39	84.571	89.923	82.446	72.886	69.869	66.192	68.114	68.216	61.28	61.609	54.17	54.549	48.92	48.526	47.747	42.285
14.816	5.1497	9.9033	0	0	0	0	0	0	0	0	0	0	0	0	0	0	0	0	0	0	0	0	0	0	0	0	0	0	0	0	0	0	0	0	0	0	0	0	0	0	0	0	0	0	0	0	0	0	0
12.964	4.7235	5.0183	0	0	0	0	0	0	0	0	0	0	0	0	0	0	0	0	0	0	0	5.1766	12.655	27.799	38.341	43.295	61.222	69.621	92.039	96.793	100.97	115.07	110.02	126.44	124.36	128	82.544	40.087	53.622	58.694	57.308	47.163	63.989	56.282	56.749	51.618	43.038	57.742	28.061
20.659	3.1552	0	0.40993	5.5903	0	0	0	0	0	0	0	0	0	0	0	0	0	0	0	0	0	0	0	0	0	0	0	0	0	0	0	0	0	0	0	0	0	0	0	0	0	0	0	0	0	0	0	0	0
10.488	9.3989	9.9425	0	0	0	0	0	0	0	0	0	0	0	0	0	0	0	4.6632	11.347	14.876	23.388	25.229	41.094	56.213	38.33	28.24	26.273	35.684	35.146	34.5	32.763	42.509	31.303	26.003	30.425	13.89	19.212	15.445	14.842	6.1138	31.775	14.787	3.3762	0	0	0	3.5694	3.1963	2.3498
0	0	0	0	19.029	6.8911	21.694	21.218	21.556	12.541	4.8183	8.6457	24.025	32.224	31.515	42.358	41.165	60.098	66.787	73.523	80.717	81.575	88.385	95.192	109.69	115.04	120.1	121.75	140.8	142.51	118.26	129.07	136.52	148.67	143.53	149.77	130.24	152.49	133.41	115.4	110.79	112.76	106.93	112.12	105.08	111.83	102.33	119.27	111.15	117.87
2.1252	4.1198	0	0	0	0	9.484	15.28	19.937	23.979	38.568	43.292	67.775	75.739	106.99	131.66	138.67	153.88	161.66	194.64	224.16	235.92	257.29	260.69	268.09	298.63	291.42	318.32	312.46	312.73	334.94	333.42	346.2	354.03	342.18	333.07	323.35	345.95	348.96	355.59	347	360.05	355.62	349.13	346.83	352.24	354.5	343.64	357.8	353.29
0	0	0	0	9.4614	9.6862	0	1.8947	10.478	4.5512	13.154	14.212	27.68	16.981	22.589	10.345	13.011	15.741	18.067	14.887	10.245	14.903	16.325	15.65	26.672	16.28	13.189	24.328	31.126	38.759	48.772	55.891	46.036	50.335	65.39	53.462	68.944	73.54	80.183	84.347	96.433	97.136	101.03	94.134	98.789	93.543	93.384	100.15	99.441	105.37
8.4547	10.967	0.75555	0	0	0	2.9396	1.2512	4.2225	2.1446	8.1861	4.847	10.019	4.4574	10.059	23.682	25.936	24.763	33.985	38.922	49.268	57.913	54.877	56.899	56.928	74.061	72.386	81.954	71.835	64.238	79.506	75.178	76.88	68.539	67.968	66.441	68.702	65.1	78.546	81.276	86.526	83.56	69.866	81.731	67.793	75.308	83.448	93.649	91.277	90.65
4.4971	3.5084	0	0	0	0	7.0408	6.1291	3.2749	3.5454	10.01	0	0	2.8515	6.8535	15.337	9.7537	13.991	20.016	27.504	29.77	30.385	29.789	35.86	34.482	49.002	43.221	57.977	50.835	51.734	63.985	63.883	54.611	57.568	55.838	53.057	45.604	55.731	61.195	63.891	66.101	60.345	58.985	63.844	56.268	57.524	65.632	65.903	71.663	63.784
0	2.3392	0	0	5.7961	2.3115	16.882	16.641	21.959	10.593	17.786	9.2632	18.759	24.954	24.426	12.231	21.913	14.977	16.936	10.257	9.7464	6.7331	4.9283	11.158	9.0487	11.401	2.2275	6.6325	4.9209	11.6	7.4419	13.192	3.9067	0	0	0	0	0	0	1.1471	6.3675	12.87	0	3.601	0	0	0	8.9881	2.5986	12.885
6.9976	0.97373	0	3.9537	7.2684	0	0	0	0	0	0	0	0	0	0	0	0	0	0	0	0	0	0	0	0	0	0	0	0	0	0	0	0	0	0	0	0	0	0	0	0	0	0	0	0	0	0	0	0	0
20.225	8.3184	0.20479	0	0	0	0	0	0	0	0	0	0	0	0	0	0	0	0	0	0	0	0	0	0	0	0	0	0	0	0	0	0	0	0	0	0	0	0	0	0	0	0	0	0	0	0	0	0	0
1.6415	1.9069	1.3632	3.0564	0	0	0	0.63865	0	0	0	0	0	0	0	1.3954	0	0	0	1.797	0.026288	2.5371	0	0	5.6144	16.004	21.958	29.749	36.499	32.158	25.294	30.06	21.46	34.443	32.708	45.999	41.965	46.201	48.738	50.478	37.357	39.233	30.209	35.176	31.54	34.759	32.002	35.309	26.621	32.315
0	1.5886	0	0	4.5848	1.7529	0.077162	0	0	0	0	0	0	2.1116	2.7035	15.391	16.198	22.302	9.1951	16.871	24.344	23.872	26.549	19.744	25.529	13.444	19.332	25.67	21.607	19.481	20.229	11.021	21.697	17.442	17.804	23.908	17.326	21.694	1.6255	4.5749	0	2.2801	0	0	0	0	0	0	0	0
0	0	0	16.781	9.2119	0	0.075209	4.57	1.9263	0	0	0	0.45943	1.4457	0	0.68504	0	2.8427	6.5103	17.86	26.434	37.21	37.254	49.053	56.144	64.009	68.407	78.226	76.47	89.792	86.353	91.831	93.553	104.43	107.16	101.33	92.519	101.71	107.03	101.47	106.22	102.81	103.67	90.164	100.34	100.81	99.267	106.5	100.12	96.239
4.9955	28.844	10.433	6.1895	0	0	0	0	0	0	0	0	0	0	0	0	0	0	0	0	0	0	0	0	0	0	0	0	0	0	0	0	0	0	0	0	0	0	0	0	0	0	0	0	0	0	0	0	0	0
3.2368	0	2.9216	5.9676	0	0	0	0	0	0	0	0	0	0	0	0	0	0	0	0	0	7.4695	10.306	0	6.2179	5.2968	12.094	14.839	13.852	18.074	23.545	26.264	21.426	26.013	17.68	25.723	27.499	24.267	34.26	25.234	29.339	22.785	20.829	31.134	36.263	29.266	21.682	21.019	11.005	24.946
0	9.1657	0	0	0	1.3138	15.544	21.56	23.4	22.76	37.872	40.736	27.776	45.835	49.836	55.58	60.589	63.828	74.08	75.23	88.521	100.84	97.916	93.399	106.3	110.8	110.23	129.88	139.58	122.98	140.64	130.36	146.75	134.31	148.45	144.38	136.68	136.6	150.01	149.4	159.49	148.86	142.72	157.76	153.9	145.92	146.69	163.83	176.17	163.47
0	0	7.5988	3.6126	0	0	0	0.59796	0	0	0	0	0	0	0	0	0	0	0	0	0	0	0	0	0	0	0	0	0	0	0	0	0	0	0	0	0	0	0	0	0	0	0	0	0	0	0	0	0	0
17.681	9.9642	0	0	0	0	0	0	0	0	0	0	0	0	0	0	0	0	0	0	0	0	0	0	0	0	0	0	0	0	0	0	0	0	0	0	0	0	0	0	0	0	0	0	0	0	0	0	0	0
2.4743	0.87815	0	0	7.6274	0	1.3181	0.26343	0	0	0	0	0	0	0	0	0	0	0	0	0	0	0	0	0	0	0	0	0	0	0	0	0	0	0	0	0	0	0	0	0	0	0	0	0	0	0	0	0	0
5.3831	7.1618	0	0	0	0	0	0.92978	0	0	0	0	0	0	7.3103	5.283	7.8416	21.135	26.892	33.588	32.12	43.585	43.463	34.684	40.226	54.021	51.379	56.564	45.406	51.577	58.773	70.586	69.147	70.683	57.882	44.633	32.081	37.444	54.424	51.196	46.112	57.488	63.025	71.62	55.408	54.448	51.837	53.961	44.585	63.582
8.4837	6.7515	6.0656	8.781	0	0	0	0	0	0	0	0	0	0	0	0	0	0	0	0	0	0	0	0	0	0	0	0	0	0	0	0	0	0	0	0	0	0	0	0	0	0	0	0	0	0	0	0	0	0
0	0	0	0.79373	4.1236	1.9807	9.681	7.5924	15.422	11.553	4.3347	6.8235	13.546	22.745	20.765	38.497	24.25	30.712	45.881	38.878	41.614	39.059	44.784	43.289	54.052	59.533	51.817	55.875	62.762	69.245	56.997	62.943	65.861	79.606	80.158	80.612	77.81	82.569	71.354	74.342	74.288	70.009	66.652	83.909	82.079	83.435	72.167	87.47	76.979	87.651
0	0	0	9.5784	3.9203	6.1731	4.36	13.918	18.138	0.30631	0	1.4504	3.1642	10.133	4.5261	6.8221	0	4.595	0.85603	8.6981	2.691	4.4051	0	0	9.7677	2.2672	2.1581	0	2.9389	7.5482	0	0	6.3598	14.039	24.716	20.391	17.653	29.166	30.226	29.404	9.0586	26.996	17.465	15.364	11.225	16.142	17.246	20.655	13.793	14.381
5.558	5.5208	0	0	2.3977	0	0.27571	0	7.8182	5.7699	13.276	0	18.628	8.2518	20.224	14.822	11.9	4.9557	6.9111	0	0.12655	0	0	2.9588	7.8167	7.7022	1.1466	0	1.2454	2.1549	8.8846	1.1901	1.5592	0	0	0	1.5615	0	7.8913	11.426	10.087	18.018	5.3066	8.9717	0	0	0	0	0	0
14.104	6.5049	9.4123	0	0	0	0	0	0	0	0	0	0	0	0	0	0	0	0	0	0	0	0	4.3296	14.451	10.562	18.353	29.444	10.862	36.347	35.023	48.493	55.839	52.393	57.617	45.437	53.496	37.435	0	0	0	1.5317	6.8288	11.233	0	15.428	0	0	15.577	12.082
0	2.8502	0	1.7275	0	7.4798	2.445	1.7369	0	2.689	0	3.2262	10.785	4.5409	19.693	2.0561	6.5134	8.4977	8.9933	14.437	13.874	25.661	24.455	16.275	11.419	9.2165	21.449	21.28	25.5	28.552	26.823	30.736	17.551	54.113	50.812	61.897	32.312	44.981	43.471	30.85	28.634	33.031	25.002	46.704	32.056	31.17	46.027	41.768	48.243	36.578
0	4.241	0	0	6.2016	0	0	0	6.3167	4.1482	20.981	18.359	39.617	41.781	64.726	63.9	82.641	83.15	75.559	89.668	83.352	89.066	108.33	109.13	104.29	104.43	97.405	98.518	100.09	111.88	105.64	107.93	100.52	96.183	100.83	103.62	93.145	85.019	102.24	105.86	114.07	98.893	101.75	105.73	93.032	93.382	86.1	94.772	82.573	81.607
7.8727	3.7131	4.2593	0	0	0.084077	7.7631	4.7348	0	0	0	0	0	0	0	0	0	0.90338	0	8.8452	10.655	0.22773	10.399	19.532	21.482	0	0	2.1515	9.986	18.193	19.18	19.652	21.672	21.884	15.342	13.935	19.524	15.149	15.752	6.7995	19.42	21.161	13.774	10.748	0	0	10.21	11.948	7.438	15.887
9.2458	5.0795	0	0	0	0	0	0	0	0	0	0	0	0	0	0	0	0	0	0	0	0	0	0	0	0	0	0	0	0	0	0	0	0	0	0	0	0	0	0	0	0	0	0	0	0	0	0	0	0
0	0	0	3.645	0	4.9796	14.797	10.839	16.794	1.3622	2.517	0	14.934	4.8543	8.4443	12.411	7.5842	5.6644	13.558	7.8187	18.054	7.9263	1.0211	6.6541	28.244	17.609	13.634	16.794	18.935	26.763	4.6114	17.463	32.052	36.959	33.254	34.564	45.174	55.211	44.991	45.167	46.28	42.701	44.215	60.536	50.607	67.95	50.426	63.072	60.055	65.556
26.295	14.44	0	0	0	0	0	0	0	5.9104	12.509	19.055	19.48	18.19	21.104	31.617	16.748	22.656	12.242	22.493	21.183	11.476	21.529	39.757	35.747	32.565	31.239	31.123	36.646	21.285	16.605	20.246	32.8	28.017	34.077	29.473	22.386	32.096	18.031	23.962	16.787	17.768	20.101	14.055	6.1248	8.5455	18.829	3.232	4.7704	0
0	1.56	1.6801	0	0	0	4.9405	6.7694	0	0	0	0	0	0	0	0	0	0	0	1.6668	2.8868	0	2.3273	0	11.384	0	0	0	0	4.4775	0	1.1113	8.9823	0	0	0.58112	4.2297	6.2981	0	5.3648	2.5213	0	5.7924	0	0	0	0	0	1.9089	3.5769
0	5.6202	0	0	0	7.5235	3.3536	1.5626	0	0	0	0	0	0	0	0	0	0	0	0	0	0	2.1615	0	16.957	0	0	0	0	0	0	0	0	0	0	3.7132	13.075	10.408	2.1736	0	0	2.7315	0	0	0	0	0	0	7.8485	6.5042
11.273	0	2.6787	2.4115	0	0	0	0	0	0	0	3.9135	9.7825	20.194	24.143	29.705	28.735	31.437	49	56.551	62.168	73.182	68.892	66.459	73.833	72.032	79.629	76.108	78.336	72.203	73.945	68.372	74.774	80.04	84.749	77.325	77.906	80.358	59.608	57.526	57.959	65.468	51.679	54.534	42.329	31.46	30.829	27.353	32.086	21.615
0	0	0	1.0483	21.08	18.24	38.7	43.515	48.073	30.526	40.668	33.482	36.385	33.39	32.46	36.372	43.645	54.075	65.741	70.217	78.469	88.428	101.5	95.774	128.8	116.62	122.18	140.2	131.57	167.76	145.88	151.94	149.21	159.01	186.56	191.52	167.9	195.23	175.68	195.86	176.08	169.36	180.1	184.67	175.44	173.82	166.41	176.12	175.7	188.9
6.6681	0	0	0	3.5274	2.3716	0	0.54736	0	6.9504	11.201	12.477	14.459	23.425	35.637	36.292	33.207	35.826	41.474	45.864	38.086	47.26	40.889	47.282	55.172	52.924	46.824	52.332	53.361	65.072	60.394	57.469	47.16	54.77	57.576	48.715	37.33	43.03	42.163	45.232	37.11	35.269	37.419	27.629	19.409	29.931	21.673	24.404	22.602	13.382
0	7.8824	13.009	0	0	0	0	8.1199	0	0	0	0	0	0	0	0	0	0	0	0	0	0	0	0	0	0	0	0	0	0	0	0	0	0	0	0	2.2064	4.8039	15.717	19.679	28.566	32.45	38.822	29.051	44.766	35.065	34.619	18.437	31.867	27.089
7.7021	0	15.324	0	0	0	0	0.5514	0	0	0	0	0	0	0	0	0	0	0	0	0	0	0	0	0	0	0	0	0	0	0	0	0	0	0	0	0	0	0	0	0	0	0	0	0	0	0	0	0	0
11.637	12.626	21.209	0	0	0	0	0	0	0	0	0	0	0	0	0	0	0	0	0	0	0	0	0	0	0	0	0	0	0	0	0	0	0	0	0	0	0	0	0	0	0	0	0	0	0	0	0	0	0
2.2457	0	0	5.518	2.6354	1.615	3.0789	12.97	16.018	24.967	22.493	32.799	52.863	66.898	78.268	91.786	96.805	117.55	136.04	121.06	128.52	138.9	124.01	142.45	160.48	144.41	153.26	151.22	154.73	160.86	144.74	137.24	159.71	177.57	174.53	184.54	185.32	184.03	180.32	195.66	188.54	189.22	195.44	216.1	226.99	235.01	235.61	250.05	227.61	247.48
0	9.9297	0	0	0	4.8026	12.984	10.577	18.411	9.5548	19.128	11.385	0.4704	0	0	8.9691	5.3094	1.7141	3.6451	4.6508	0	0	0	0	0	0	0	0	0	0	0	0	0	0.77154	0	0	0	10.795	42.397	78.734	116.88	130.27	168.83	218.94	261.83	311.23	347.39	404.17	423.86	464.35
12.144	0	4.7007	0	0.27275	0	0	0	0	0	0	0	0.086734	0	0	0	0	0	0	0	0	9.3408	10.039	18.68	20.004	24.19	38.477	50.74	53.258	61.578	68.018	69.591	63.017	87.488	83.652	82.322	78.829	88.779	83.511	82.452	84.742	74.797	88.856	83.985	74.603	83.434	0	5.7288	0	0
20.027	11.795	0	0	0	0	0	0	0	0	0	0	0	0	0	2.2091	3.2654	2.7019	7.826	16.359	14.429	14.775	5.529	3.5477	24.942	7.0324	5.7943	8.0563	0.30399	7.7218	3.8871	0	5.1019	0	0	0	0	0	0	0	0	0	0	0	0	0	0	0	0	0
6.4686	6.3965	0	0	0	0	8.2243	12.925	10.748	0.60696	11.599	8.8941	0	0	3.5081	16.837	4.1669	1.2873	3.8375	2.3966	5.4958	0	0	0	0	3.3458	0	6.5006	0	0	0	0	0	0	0	0	0	0	0	0	0	0	0	0	0	0	0	0	0	0
0	0	6.4389	0	3.6762	6.2436	10.696	20.767	6.1915	19.333	13.781	18.573	18.718	27.791	32.777	34.887	37.388	49.493	34.22	41.989	55.759	51.27	59.477	55.232	60.232	65.953	69.14	66.053	79.148	73.975	37.355	35.668	23.923	32.765	25.785	31.587	20.901	28.033	30.795	29.513	31.058	48.994	53.188	17.989	26.508	36.361	35.236	44.017	26.653	41.268
17.643	5.7475	0	0.77189	0	0	0	0	0	0	0	1.955	3.3359	7.6349	9.9098	24.524	24.848	33.292	37.028	42.051	43.281	47.903	71.763	52.697	65.068	58.378	53.776	67.446	59.295	65.36	67.414	73.043	76.479	75.155	57.723	54.125	60.54	61.308	51.383	60.352	64.816	47.108	40.958	65.014	42.061	45.921	33.702	27.314	42.126	28.821
0	0	1.7559	3.6965	13.253	0	2.2612	0	0	0	0	0	0	0	0	0	0	0	0	0	0	0	0	0	0	0	0	0	0	0	0	0	0	0	0	0	0	0	0	0	0	0	0	0	0	0	0	0	0	0
36.352	8.6048	0	0	0	0	0	0	0	0	0	0	0	0	0	0	0	0	0	0	0	0	0	0	0	0	0	0	0	0	0	0	0	0	0	0	0	0	0	0	0	0	0	0	0	0	0	0	0	0
0	0	0	0	2.2222	2.8185	11.056	17.466	20.132	15.126	14.231	14.541	24.557	26.63	26.858	35.021	28.918	32.929	48.145	37.351	38.154	27.417	30.515	32.171	36.468	37.587	30.256	40.912	43.1	48.781	32.528	46.137	40.303	60.843	48.743	53.409	38.075	52.886	51.55	48.115	47.241	65.07	55.643	64.044	70.912	80.767	70.368	88.329	96.585	98.236
0	0	0	2.5458	1.3912	0	13.861	14.963	13.897	16.596	1.0685	4.079	11.041	9.5729	14.699	23.491	25.886	40.642	15.328	37.937	46.527	56.832	43.032	48.99	74.385	67.998	93.502	115.19	109.09	114.26	116.3	117.65	112.43	120.62	101.82	101.71	100.26	91.282	94.944	88.593	96.384	95.379	92.806	97.189	78.847	77.349	70.8	77.87	75.679	89.486
1.7259	7.9648	0	0.33815	0	4.044	0	1.3362	0	0	0	8.2369	0	12.51	20.098	0.73557	2.3688	0	0	0	0	0	0	0	0	0	0	0	0	0	0	0	0	0	0	0	0	0	0	0	0	0	0	0	0	0	0	0	0	0
18.037	8.4717	0	0	0	0	0	0	0	0	0	0	0	0	0	0	0	7.8313	17.147	30.211	24.845	29.59	37.478	45.55	50.695	51.377	59.49	64.513	45.671	63.937	55.348	54.535	57.001	56.533	47.569	48.934	57.315	48.059	40.752	45.401	59.19	45.419	39.493	48.925	46.345	46.572	26.045	32.853	30.794	24.22
0	0	0	0	0	23.862	26.395	23.056	16.721	23.161	27.388	32.708	55.654	55.592	64.813	52.057	39.268	54.031	59.185	67.363	74.973	79.55	84.836	65.604	68.935	54.461	71.854	62.988	68.638	55.442	49.5	57.353	42.014	58.984	55.185	56.813	50.638	58.028	52.29	48.372	50.516	34.402	43.355	45.712	32.377	46.202	45.24	41.292	38.661	37.831
5.4429	4.314	0	0	0	0.0085694	5.3056	7.8457	1.5293	0.347	2.3562	0	0	0	0	0	0	0	0	0	0	0	0	0	0	0	0	0	0	0	0	0	0	0	0	0	0	0	0	0	0	0	0	0	0	0	0	0	0	0
14.767	0.18777	0.46213	0	2.1937	0	0	0	0	0	0	0	0	0	0	0	0	0	0	0	0	0	0	0	0	0	0	0	0	0	0	0	0	0	0	0	0	0	0	0	0	0	0	0	0	0	0	0	0	0
0	0	0	0	1.7925	10.796	47.087	76.749	103.25	139.82	176.54	203.9	249.49	289.77	323.26	340	374.62	398.43	460.17	511.56	532.88	512.63	560.09	594.47	581.68	603.03	594.08	631.12	640.56	649.4	645.92	625.29	695.33	704.94	730.25	744.07	726.91	760.96	763.08	784.66	798.91	780.5	795.72	831.71	832.36	840.03	826.75	812.13	799.1	839.04
5.9729	0	0	5.5179	7.8156	1.6973	0	1.3802	4.4332	0	0	8.5484	0	2.788	2.4448	0.29966	16.23	0	0	0	0	0	0	0	0	0	0	0	0	0	0	0	0	0	0	0	0	0	0	0	0	0	0	0	0	0	0	0	0	0
8.9604	4.1345	0	0	0	0.87188	0	0	0	0	0	0	0	0	0	0	0	0	0	0	0	0	0	0	1.4777	0	0	4.313	0	1.7255	7.2749	0.43709	8.588	0.70161	10.325	2.3663	7.0169	14.047	19.211	33.869	41.926	28.944	34.828	47.035	49.751	62.564	50.545	64.942	65.817	66.698
3.1638	0	0	0	0	9.6682	13.888	40.077	73.293	145.22	204.59	251.33	333.62	393.35	466.04	495.18	564.16	630	714.6	738.97	789.9	846.51	881.13	899.26	921.39	975.11	1010.5	1055.1	1068.4	1023.2	1111	1072.3	1108.1	1111.1	1114.5	1120.5	1120.4	1109.6	1093	1083.3	1106.5	1089	1046	1061.8	1040.2	1010.6	1015.6	1014.6	1007.8	990
0	6.952	0	0	0	8.6265	7.3051	2.7931	5.3463	0	9.4284	0.15034	0	0.23316	5.6982	12.627	15.1	7.4049	13.43	2.8226	4.9608	6.1473	14.109	9.9352	11.324	32.258	30.472	41.453	56.308	49.262	83.403	82.661	94.828	108.91	114.13	114.09	110.08	129.98	151.62	156.25	189.64	148.7	184.16	175.49	177.09	187.08	186.1	169.24	184.42	164.96
0	0.68262	0	0	6.7747	0	4.7928	10.09	7.0142	2.2417	15.239	2.5018	13.967	10.825	14.704	17.425	17.959	10.617	15.112	10.363	2.4357	1.0464	13.176	17.418	9.7675	1.3704	0	0	0	0.91678	0	10.07	0	0	0	0	0	0	0	0	7.7141	6.0677	2.9737	0	0	0	0	0	0	0
11.962	0	0	6.7923	2.3	0.84157	0	0	0	0	0	0	0	0	0	0	0	0	0	0	0	0	0	0	0	0	0	0	0	0	0	0	0	0	0	0	0	0	0	0	0	0	0	0	0	0	0	0	0	0
3.6547	6.0386	0	0	0	0	2.1255	0	0	0	0	0	0	0	0	0	0	0	0	0	0	0	0	0	0	0	0	0	0	0	0	0	0	0	0	0	0	0	0	0	0	0	0	0	0	0	0	0	0	0
3.4661	6.0386	0	0	0	0	10.855	6.4504	16.231	0.33125	16.653	6.5104	5.4355	8.9239	22.032	26.04	23.947	26.757	28.341	33.227	43.277	40.679	44.421	54.858	51.818	66.757	56.689	70.297	67.069	50.282	67.219	54.97	59.785	55.194	52.341	39.789	45.949	56.304	63.112	65.571	57.31	59.538	54.534	57.421	58.659	59.115	57.843	60.261	65.528	61.002
12.969	6.4167	0	0.6382	0	0	0	0	0	0	0	0	0	0	0	0	0	0	0	0	0	0	0	0	0	0	0	0	0	0	0	0	0	0	0	0	0	0	0	0	0	0	0	0	0	0	0.58305	6.0958	0	0
17.133	10.407	0	7.478	0	0	0	0	0	0	0	0	0	0	0	0	0	0	0	0	0	0	0	0	0	0	0	0	0	0	0	0	0	0	0	0	0	0	0	0	0	0	0	0	0	0	0	0	0	0
23.108	15.689	0	0	0	0	0	0	0	0	0	0	0	0	0	0	0	0	0	0	0	0	0	0	0	0	0	0	0	0	0	0	0	0	0	0	0	0	0	0	0	0	0	0	0	0	0	0	0	0
0	0.43713	0	0	0	3.921	12.184	11.554	17.686	15.437	4.2834	2.7682	1.9583	1.9839	14.19	18.937	16.552	5.9924	15.391	17.64	15.424	19.142	14.916	17.001	11.282	17.838	28.785	29.805	18.995	13.581	21.798	14.579	20.351	27.839	21.226	15.746	17.72	4.8688	12.049	13.125	9.5017	4.1383	2.7959	2.0121	0	0	12.219	0	6.9543	0
20.753	0	10.088	0	0	5.8709	0	0	0	0	0	0	0	0	0	0	0	0	0	0	0	26.665	52.133	79.522	111.72	143.27	202.42	240.45	231.13	237.93	307.06	267.82	264.39	296.47	302.3	336.35	364	377.46	406.99	392.26	398.14	416.18	424.69	454.38	457.4	482.68	484.87	492.3	508.84	527.81
25.471	4.4525	0	0	1.2569	4.4071	0	0	0	0	0	0	0	0	0	0	0	0	0	0	0	0	0	0	0	0	0	0	0	0	0	0	0	0	0	0	0	0	0	0	0	0	0	0	0	0	0	0	0	0
0	0	0	0	16.341	4.0003	5.4301	15.47	24.889	12.622	7.6469	13.081	10.267	13.925	20.798	24.108	10.311	9.9002	20.875	16.128	28.442	17.089	17.858	21.557	34.802	25.755	23.717	28.58	28.689	36.036	20.285	29.634	21.955	46.705	35.589	38.47	41.138	36.737	39.548	26.781	28.308	24.917	26.704	30.573	27.347	27.747	26.619	36.331	29.882	30.3
12.94	0	0	5.0014	11.201	3.1977	0	0	0	0	0	0	0	0	0	0	0	0	0	0	0	0	0	0	0	0	0	0	0	0	0	0	0	0	0	0	0	0	0	0	0	0	0	0	0	0	0	0	0	0
5.5852	5.4796	0	1.9959	0	0	0	0	0	0	0	0	6.6377	0	4.5742	0	0	0	4.6376	0	0	0	6.4342	2.7506	0.24841	0	0	0	0	0	0	0	0	0	0	0	0	0	0	0	0	0	0	0	0	0	0	0	0	0
9.9183	0	0	6.7131	10.259	0	0	0	0	0	0	0	0	0	0	0	0	0	0	0	0	0	0	0	0	0	0	0	0	0	0	0	0	0	0	0	0	0	0	0	0	0	0	0	0	0	0	0	0	0
3.9764	0	1.7685	4.5951	10.274	0	0	0	0	0	0	0	11.987	17.772	20.735	21.067	31.018	32.826	40.623	49.901	60.037	70.564	78.158	84.081	81.301	80.938	81.644	75.329	77.16	79.694	62.982	57.419	45.987	57.729	58.362	59.095	58.905	62.402	54.453	56.626	57.383	50.886	51.057	52.305	51.856	52.705	62.768	70.927	69.909	76.423
0	0	0	7.2238	11.878	3.0274	14.22	16.433	23.491	12.582	7.0842	15.588	19.066	28.74	17.945	32.211	19.196	23.731	42.086	29.867	38.193	29.987	30.701	34.74	48.71	34.611	34.315	39.883	38.915	51.515	32.112	40.233	46.468	48.706	46.34	52.626	35.418	60.223	47.436	54.352	41.045	38.507	39.833	48.346	48.369	56.583	43.098	54.309	46.249	55.756
13.791	1.1694	3.1408	0	3.0023	0	0	0	0	0	0	0	0	0	0	0	0	0	0	0	0	0	0	0	0	0	0	0	0	0	0	0	0	0	0	0	0	0	0	0	0	0	0	0	0	0	0	0	0	0
22.271	5.0345	7.2679	0	0.34531	0	0	0	0	0	0	0	0	0	0	0	0	1.2994	17.876	31.32	53.597	79.306	81.117	90.467	90.124	105.39	115.19	125.04	122	139.34	130.46	142.62	130.54	131.96	135.51	140.38	139.22	144.03	131.47	127.96	118.94	122.19	110.5	124.45	119.42	124.92	133.8	115.06	109.45	106.44
0	4.732	0.62049	0	0	1.9618	3.6344	0	8.0093	0.45653	12.542	3.4283	0.44733	0	2.5655	9.8714	6.3797	0.714	3.8415	4.8954	10.309	8.977	12.863	14.762	14.453	31.234	28.145	47.449	51.463	55.503	90.409	103.04	126.53	156.66	175.26	199.37	211.5	229.53	252.79	271.45	280.98	299.13	301.22	318.98	329.71	350.48	335.92	348.23	355.5	361.32
0	1.0083	0	0	2.2007	2.6608	12.161	2.9441	0	0	0	0	0	0	0	0	0	0	0	6.6056	13.844	11.601	36.708	21.406	34.67	28.47	16.746	34.483	40.252	40.458	31.431	37.886	43.914	34.713	32.288	41.157	38.574	32.666	37.897	34.489	42.151	42.751	29.361	38.389	31.301	38.881	60.799	57.788	59.232	67.624
15.771	11.051	0.46547	0	1.8778	0	0	0	0	0	0	0	0	0	0	0	0	0	0	0	0	0	0	0	0	0	0	0	0	0	0	0	0	0	0	0	0	0	0	0	0	0	0	0	0	0	0	0	0	0
8.219	10.549	1.5147	0	0	0	1.4263	0	2.2047	0	0	0	0	0	0	0	13.901	0	0	0	0	0	0	0	0	0	0	0	0	0	0	0	0	0	0	0	0	0	0	0	0	0	0	0	0	0	0	0	0	0
5.7814	0	0	6.867	4.0738	5.2883	0	0	0	0	0	0	0	0	3.5396	0	0	0	0	0	0	0	0	0	0	0	0	0	0	0	0	0	0	0	0	0	0	0	0	0	0	0	0	0	0	0	0	0	0	0
0	0	0	0	28.053	30.487	0.05133	0	33.507	36.164	34.512	64.667	46.68	56.013	62.565	54.735	61.484	56.053	63.451	60.392	67.355	54.609	42.881	34.486	43.808	30.082	54.471	48.01	99.392	14.498	103.18	121.66	118.33	93.135	98.4	119.76	99.761	90.626	95.507	90.48	97.101	87.012	84.13	98.029	94.764	82.821	89.641	79.947	73.347	54.919
31.029	17.848	6.2939	0	0	0	0	0	0	0	0	0	0	0	0	0	0	0	0	0	0	0	0	0	0	0	0	0	0	0	0	0	0	0	0	0	0	0	0	0	0	0	0	0	0	0	0	0	0	0
0	0	1.0741	0	3.5661	0.93206	0	9.1707	0.78726	5.482	0.42437	7.4309	2.2482	8.4781	5.8524	9.1809	0	0	0	1.2318	2.0067	0	0	0	0	0	0	0	0	0	0	0	0	2.8993	9.8149	5.3472	5.2029	50.216	0	0.62636	0	4.3676	2.7392	0	0	6.0239	0	3.4582	0	0
6.2181	0	8.4094	2.1132	0	1.8955	0	0	0	0	0	0	0	0	0	0	0	0	0	0	0	42.219	58.053	63.412	101.31	129.4	153.33	180.49	203.82	224.5	212.28	248.96	225.82	287.08	308.3	308.02	273.48	319.63	335.72	329.53	320.47	330.71	331.77	355.1	377.52	381.63	376.98	380.91	376.34	381.2
7.5684	0	0	0	0	9.8537	0.7175	0	0	0	0	0	0	0	0	0	0	0	0	0	0	0	0	0	0	0	0	0	0	0	0	0	0	0	0	0	0	0	0	0	0	0	0	0	0	0	0	0	0	0
3.3134	5.2583	0	0	2.8851	0	0	0	0	0	0	0	0	0	0	0	0	0	0	0	0	0	0	0	0	0	0	0	0	0	0	0	0	0	0	0	0	0	0	0	0	0	0	0	0	0	0	0	0	0
0	0	0	8.5914	5.2546	15.522	24.184	42.997	35.639	48.022	57.149	65.163	71.753	75.205	76.642	82.45	65.484	67.947	68.428	68.196	81.814	69.154	68.486	58.403	72.263	60.886	72.949	63.505	69.316	73.514	64.327	65.047	66.438	59.85	75.124	69.685	63.123	70.29	69.967	61.805	76.563	66.225	67.866	68.213	59.498	64.323	62.743	60.522	50.616	56.102
0.37375	5.1444	13.582	4.6116	0	0	0	0	0	0	0	0	0	0	0	0	0	0	0	0	0	0	0	0	0	0	0	0	0	0	0	0	0	9.8639	0	9.8931	20.364	19.444	29.322	21.826	34.049	27.934	51.693	54.304	0	3.7736	2.9851	10.17	16.538	17.303
7.9831	1.941	0	0	17.965	0	0	0	0	0	0	0	0	0	0	0	0	0	0	0	0	0	0	0	0	0	0	0	0	0	0	0.31571	15.693	4.4236	8.5551	0	0	0	0	3.7889	7.6567	0	0	0	0	0	0	0	0	0
3.271	9.6651	0	0	0	0	0	0	2.5465	0.20137	11.397	3.738	17.808	22.387	30.275	32.348	38.321	40.701	43.414	46.409	43.98	42.455	59.719	65.024	49.289	52.131	53.2	63.171	55.797	67.849	61.893	76.239	72.345	62.203	72.054	53.027	56.719	30.662	32.311	29.501	39.249	42.164	36.06	26.947	23.418	26.685	16.869	19.836	10.566	12.025
0	4.5358	4.5423	0	0	0.99069	3.27	6.0572	11.309	1.0514	13.459	0.30604	0	0	0	0	7.6251	0	0	0	3.6574	0	0	0	0	8.6287	0	8.3395	6.214	0	2.5184	2.6412	5.1929	7.4856	0.74306	2.0534	1.7198	0.45244	13.815	8.5059	9.5546	17.28	3.6444	16.074	16.095	0	14.334	3.1456	12.351	1.6768
8.2507	8.2939	0	9.624	0	0	0	0	0	0	0	0	0	0	0	0	0.57328	0	0	0	0	0	0	0	0	0	0	0	0	0	0	0	0	0	0	0	0	0	0	0	0	0	0	0	0	0	0	0	0	0
0	7.0329	14.141	0	3.1193	0	0	1.6977	0	0	0	0	0	0	0	0	0	0	0	0	0	0	0	0	0	0	0	0	0	0	0	0	0	0	0	9.2641	54.657	108.7	169.11	234.78	297.09	356.52	436.48	445.22	543.36	574.25	629.44	660.11	723.02	714.77
11.541	9.5492	0	0	0	0	0	0	0	0	0	0	0	0	0	0	0	0	0	0	0	0	0	0	0	0	0	0	0	0	0	0	0	0	0	0	0	0	0	0	0	0	0	0	0	0	0	0	0	0
0	0	0	0	55.807	84.015	129.55	150.11	197.73	231.82	270.09	315.94	353.7	377.31	424.12	439.78	459.57	488.34	517.73	526.09	557.79	591.63	604.2	648.57	619.56	582.52	606.96	611.81	616.14	615.91	574.34	599.87	554.28	583.23	559.72	555.89	568.03	567.31	581.39	564.05	566.14	511.56	518.82	536.47	487.29	494.84	505.42	489.84	536.69	529.66
2.4147	6.84	0	10.865	0	0	0	0	0	0	0	0	0	0	0	0	0	0	0	0	0	0	0	0	0	0	0	0	0	0	0	0	0	0	0	0	0	0	0	0	0	0	0	0	0	0	0	0	0	0
16.353	0	0	0	0	3.7643	0	0	0	0	0	3.1354	0	5.3345	0	0	1.4535	0	3.7366	0	0	0	9.6427	0	0	3.7517	2.7568	16.558	0	5.6429	0	0	1.9279	0	0	0	0	0	0	0	0	0	0	0	0	0	0	0	0	0
0	0	0	0	0.31548	11.292	10.46	11.364	0	6.4866	13.2	17.763	28.686	35.321	32.719	18.338	14.208	27.113	22.029	31.771	29.029	34.215	23.864	33.222	19.247	14.726	13.604	13.283	8.4292	3.6626	0	0	0	0	0	0	0	0	0	0	0	0	0	0	0	0	0	0	0	0
7.2164	0	0	0	4.6906	2.5708	0	0	0	0	0	0	0	0	0	0	0	0	0	0	0	0	0	0	0	0	0	0	0	0	0	0	0	0	0	0	0	0	0	0	0	0	0	0	0	0	0	0	0	0
0	0	0.65064	1.0489	4.7143	0	1.0323	12.671	0	0	3.5845	0	0	0	0	0	0	0	0	0	0	0	0	0	0	0	0	0	0	0	0	0	0	0	0	0	0	0	0	0	0	0	0	0	0	0	0	0	0	0
0	0.59213	6.7201	8.5447	6.5372	0	0	0	0	0	0	0	0	0	0	0	0	0	0	0	0	6.442	0	0	5.0225	0.38167	4.5863	14.679	20.628	12.245	11.753	15.307	8.3981	18.436	25.568	13.034	10.049	9.2247	9.0627	9.0452	9.949	5.9475	13.573	20.861	23.817	29.518	23.608	36.704	37.492	52.686
0	7.7834	0	8.456	6.6215	0.97581	0	0	0	0	0	0	1.2151	2.3984	9.9605	7.7082	17.515	30.421	19.886	45.487	54.451	36.162	48.286	55.045	69.867	58.343	64.893	69.901	80.79	89.045	98.874	97.089	107.07	113.03	116.27	121.47	127.01	118.23	138.41	148.39	146.43	147.9	152.31	165.7	164.67	155.3	160.53	161.61	154.91	168.42
0	0	0	0	6.9564	6.8635	13.549	21.362	22.073	17.712	15.032	19.306	22.298	34.644	32.542	42.817	41.916	48.156	57.153	64.871	65.42	64.448	66.696	68.18	81.199	73.594	73.293	81.621	86.043	92.489	70.361	77.177	87.787	85.142	94.579	96.051	92.527	109.18	98.808	96.167	91.568	93.843	91.113	99.38	96.547	104.25	100.71	105.68	100.76	112.15
0	0	0	8.5893	9.2612	0	4.5871	4.301	13.083	0	0.37961	1.1927	2.9362	6.0542	2.4642	9.094	5.1735	6.6248	14.872	8.5586	6.2725	4.7748	6.5906	10.976	16.833	16.026	11.34	12.385	25.639	31.706	14.678	12.933	17.301	21.721	17.461	22.884	19.762	24.35	20.282	14.646	9.3352	12.696	8.1957	21.08	19.802	28.508	13.277	20.644	24.562	37.233
12.179	4.0331	5.0619	0	0	0	0	0	0	0	6.0917	4.6393	1.4547	8.1639	19.032	12.587	22.441	20.751	25.629	34.682	33.98	23.972	26.64	23.638	30.122	27.329	31.728	29.092	36.321	21.895	25.241	21.118	23.508	21.879	33.838	28.792	24.48	17.506	16.253	4.1856	0	0	0	0.37354	0	0	0	0	0	0
0	5.2615	0	0	0	0	14.057	9.0278	3.6754	4.7575	3.9493	0	0	0	9.5859	7.7387	8.2354	5.6291	2.485	16.396	17.255	8.2216	16.531	12.656	20.029	39.716	43.9	43.96	33.575	42.6	56.49	53.954	67.241	64.943	69.871	75.35	70.121	72.575	74.252	95.162	86.931	83.951	81.811	89.024	106.57	82.763	94.597	88.026	92.782	85.193
0	0	0	8.2672	2.0642	0	10.109	6.0577	9.5155	6.7008	2.2836	7.615	11.114	17.737	21.163	23	20.418	22.047	31.956	37.236	32.131	32.981	37.432	28.491	44.045	43.639	39.246	41.28	36.678	45.935	25.26	28.603	32.291	35.507	39.811	44.518	42.235	48.092	40.442	32.843	31.784	33.902	25.613	33.939	30.312	33.692	25.881	34.902	25.737	34.462
0	6.2147	0	0	22.3	0	5.356	0	4.7912	0	7.2479	0	16.408	6.4126	16.226	13.875	24.356	26.095	26.504	29.969	33.658	29.71	53.044	47.569	49.468	55.759	50.722	64.276	48.231	70.067	61.705	90.557	85.105	76.441	58.207	63.834	66.725	56.718	65.445	79.942	90.406	94.157	100.96	110.15	121.37	116.6	105.3	106.34	73.247	56.422
0	15.456	9.6277	0	0	1.0685	0	0	0	0	0	0	0	0	0	0	0	0	0	0	0	0	0	0	0	0	0	0	0	0	0	0	0	0	0	4.1181	0	0	0	0	0	0	0	0	0	0	0	0	0	0
14.153	8.0607	0	0.4068	0	0	0	0	0	0	0	0	0	0	0	0	0	0	0	0	0	0	0	0	0	0	0	0	0	0	0	0	0	0	0	0	0	0	0	0	0	0	0	0	0	0	0	0	0	0
4.0583	5.9384	2.5442	0	0	0	2.3086	0.80266	1.834	0	0.26505	0	0	0	0	1.4159	0	0	0	0	0	0	0	1.0454	0	3.5139	0	3.8643	0	0	5.2495	0	0	0.66237	3.6532	0	0	0.40751	10.801	13.771	6.7385	12.451	4.7892	15.511	9.2305	5.0535	22.389	18.972	33.317	25.404
0	0	0	0	0.87313	18.453	20.841	36.018	35.661	54.152	49.594	76.487	86.904	100.03	113.46	109.08	114.67	113.76	110.24	125.2	127.23	119.75	118.25	128.02	135.42	134.39	123.33	138.11	143.88	138.71	135.4	136.99	135.02	147.14	157.97	160.44	154.32	162.64	161.49	175.12	160.52	165.45	173.96	156.14	148.65	157.11	151.01	151.47	148.95	148.47
43.727	19.836	0	0	0	0	0	0	0	0	0	0	0	0	0	0	0	0	0	0	0	0	0	0	0	0	0	0	0	0	0	0	0	0	0	0	0	0	0	0	0	0	0	0	0	0	0	0	0	0
0	0	0	1.0462	5.1907	2.7094	6.5882	18.581	20.097	12.264	6.9085	13.618	20.094	14.846	25.54	42.601	43.994	32.003	48.772	44.737	56.684	52.801	48.873	59.4	65.214	62.38	54.352	62.544	69.885	79.439	48.931	62.707	70.134	83.933	87.023	88.562	72.251	84.111	82.166	83.26	87.621	92.845	89.334	102.13	95.199	105.91	99.799	111.03	104.16	114.36
0.41784	5.223	0	5.7191	1.6842	0	0	0	0	7.0334	7.4445	28.778	60.865	56.308	71.028	63.65	99.737	108.38	124.58	147.83	166.34	174.08	176.24	197.61	199.61	187.31	200.9	198.65	199.67	210.25	206.28	192.13	170.46	176.86	170.91	168.99	160.03	145.61	133.34	136.59	132.53	112.95	119.31	117.16	85.787	96.612	101.18	102.97	96.112	95.219
1.7073	0	0	4.4509	13.345	0	5.5729	17.62	13.486	15.975	7.7571	10.126	14.448	20.815	22.314	23.225	17.495	24.295	21.122	27.022	24.088	22.917	15.5	25.938	22.311	27.497	22.549	12.979	13.478	17.484	13.495	1.0971	10.786	12.594	12.27	17.753	7.8112	15.145	10.336	11.682	7.0479	4.9362	0	2.3086	0	0	0	0	0	0
33.574	1.8149	0	2.7693	0	0	0	0	0	0	0	6.226	0	0	0	1.9987	0	0	0	9.8785	13.293	9.4136	35.45	53.497	47.941	48.247	47.011	42.101	66.657	56.412	59.354	52.863	68.104	68.893	70.271	66.812	72.377	86.998	58.265	56.964	64.208	77.612	92.07	106.49	121.31	175.16	203.79	242.32	295.34	330.58
0	0	0	2.9464	10.491	8.3857	7.5309	19.63	22.538	9.3995	14.87	18.658	22.491	33.916	38.508	48.972	59.688	67.504	81.508	84.451	91.611	95.653	100.5	111.99	127.29	128.99	134.21	141.31	150.94	166.33	149.74	153.82	172.42	174.55	185.75	209.74	209.48	239.07	246.14	255.04	262.86	274.31	296.79	314.3	330.27	342.14	353.11	369.76	389.26	401.98
0	5.3437	0	0.12413	0	8.8169	4.4975	11.317	10.282	9.7394	11.171	7.4918	4.4173	4.0003	6.7927	8.8998	15.257	12.824	8.7913	16.862	12.281	9.9835	3.4942	10.539	0	1.1265	7.3162	20.947	6.4905	8.1258	0	3.1324	0	0.29618	0	0	0	0	0	0	0	0	0	0	0	0	0	0	0	0
2.4348	2.6794	0	0	0	6.8711	0	1.9237	0	11.184	16.63	27.892	39.724	44.593	56.165	57.755	75.155	76.085	82.383	77.048	91.889	90.57	84.045	88.952	85.345	76.666	91.686	99.949	87.088	87.254	79.438	90.401	79.599	98.455	91.707	103.87	81.605	75.655	82.618	73.267	70.23	86.37	70.376	72.901	63.089	61.785	64.567	65.334	57.411	66.829
5.742	4.3453	0	0	0	0	0	0.29823	1.4223	4.0417	9.7613	3.0914	9.5638	10.553	17.894	17.729	6.1528	6.7954	12.039	11.005	13.562	11.737	4.9237	2.5083	7.2547	0.47232	2.8885	4.701	11.337	0	6.9867	3.5896	3.5511	1.9571	8.8294	2.4741	0.45564	0	0	0	0	0	0	0	0	0	0	0	0	0
2.1174	0.30243	0	3.1421	9.8506	0	0	0	0	0	0	0	0	0	0	0	0	0	0	0	0	0	0	0	0	0	0	0	0	0	0	0	0	0	0	0	0	0	0	0	0	0	0	0	0	0	0	0	0	0
0	3.778	5.4718	0	0	5.816	5.9577	2.6908	2.7283	0	0	0	0	0	0	0	0	0	0	0	0	0	0	0	4.8125	0	0	0	0	0	0	0	0	0	0	0	0	0	0	0	0	0	0	0	0	0	0	0	0	0
0	0	0	10.734	24.618	40.369	55.696	78.569	72.465	86.902	91.815	102.08	114.43	95.033	103.48	100.01	100.09	91.578	98.422	75.872	78.81	56.51	61.785	99.067	59.406	59.588	79.517	91.968	70.381	70.412	54.408	55.796	53.367	61.94	127.38	117.47	117.34	122.32	125.06	132.58	137.8	145.02	169.18	153.87	175.34	159.45	154.32	135.83	159.96	140.71
22.177	2.9223	0	0	0	0	9.8831	11.75	14.758	3.1823	10.166	1.6534	0	4.333	2.3005	9.163	2.6297	0.54063	3.2878	4.3595	5.882	1.6707	5.8888	3.904	0	6.8138	6.0948	17.001	11.09	0	6.3636	2.0201	5.2062	1.5286	0	0	0	0	0	0	0	0	0	0	0	0	0	0	0	0
6.8531	0.23366	9.7199	5.7347	0	0	0	0	0	0	0	0	0	0	0	0	0.058902	0	0	0.68076	3.4934	1.8453	0	0	2.015	0	0	1.864	3.7923	0	3.1097	8.0648	0.16388	3.9042	10.182	7.1144	7.1928	19.537	20.36	8.0062	0	0	0	0	0	0	0	0	0	0
15.546	8.9975	0	0	0	0	0	0	0	0	0	0	0	0	0	0	0	0	0	0	0	0	1.7772	8.4948	27.332	33.474	39.417	46.464	55.795	71.946	66.025	65.722	72.375	62.373	68.204	56.321	60.404	58.46	61.364	79.439	65.605	40.141	44.97	44.176	31.744	33.758	21.174	24.816	21.8	28.377
3.3804	0	1.8207	0	0	0	4.8667	0	0	0	0	1.7277	12.552	15.886	29.848	27.275	25.026	27.889	37.244	41.08	44.136	63.058	67.764	61.826	51.891	54.123	70.766	62.268	75.386	67.9	63.742	85.059	72.23	73.515	82.471	103.36	111.53	108.31	131.37	126.07	163.35	160.11	168.8	188.98	195.22	194.43	206.39	210.88	213.63	219.75
14.781	10.537	4.2708	0	0	0	0	0	0	0	0	0	0	0	0	0	0	0	0	0	0	0	0	0	0	0	0	0	0	0	0	0	0	0	0	0	0	0	0	0	0	0	0	0	0	0	0	0	0	0
11.399	9.8763	0	0	0	0	0	0	0	0	0	1.5772	8.6621	7.661	7.6301	19.049	14.605	21.36	28.392	24.238	20.164	23.03	17.34	13.895	16.499	14.35	16.376	15.253	24.444	8.1627	17.498	8.9561	5.3788	8.8196	6.0329	10.406	8.0378	0	0	0	0	0	0	0	0	0	0	0	0	0
0.86002	3.3373	0	0	3.3829	0	0	2.1349	7.3876	0.14902	3.6331	0	9.0089	0	2.1531	0	0	0	13.438	8.4003	6.7758	2.5144	9.0687	0	4.2433	0	0.72482	0	0	1.5827	0	0	0	0	0	0	0	0	0	0	0	0	0	0	0	0	0	0	0	0
20.981	10.717	0.97778	0	0	0	0	0	0	0	0	0	0	0	0	0	0	0	0	0	0	0	0	0	0	0	0	0	0	0	0	0	0	0	0	0	0	0	0	0	0	0	0	0	0	0	0	0	0	0
2.5044	0	0	3.1226	8.6039	0	0	3.5711	9.7326	5.412	14.831	8.9294	24.612	22.504	19.994	25.101	25.17	31.158	30.328	22.089	22.915	22.697	26.643	22.48	30.342	23.142	17.729	16.883	6.1396	11.783	8.1399	11.22	8.1525	0	0	2.8238	0	0	0	0	0	0	0	0	0	0	0	0	0	0
6.0341	2.7259	0	13.391	2.693	5.2474	6.6779	15.614	0	0	0	0	0	0	0	0	0	0	0	0	0	0	0	0	0	0	0	0	0	0	0	0	0	0	0	0	0	0	0	0	0	0	0	0	0	0	0	0	0	0
0	0.19578	0	0.58919	2.9791	0	9.5281	8.5645	21.955	13.749	21.557	13.137	21.932	22.577	34.053	22.193	21.26	21.336	26.443	24.557	26.442	18.491	26.239	33.125	19.87	14.779	2.9711	1.3688	0	0.75612	0	5.6042	2.1013	0	0	0	0	0	0	0	0	0	0	0	0	0	0	0	0	0
7.8324	2.1614	6.3352	0	6.3431	1.1867	0	3.7879	0	0	0	0	0	0	0	0	0	0	0	0	0	0	0	0	0	0	0	0	0	0	0	0	0	0	0	0	0	0	0	0	0	0	0	0	0	0	0	0	0	0
17.547	9.0833	0	0	0	0.88871	0	0	0	0	0	26.954	44.41	63.728	105.28	122.51	144.33	171	204.67	227.49	246.43	247.25	293.84	297.61	312.63	333.79	359.03	371.4	383.86	375.03	398.82	401.33	400.15	406.35	429.15	414.47	407.5	404.42	399.27	408.02	412.27	365.95	398.58	383.95	379.17	359.64	348.02	341.21	344.21	342.57
30.666	10.07	1.8118	0	0	0	0	0	0	0	0	0	0	0	0	0	0	0	0	0	0	0	0	0	0	0	0	0	0	0	0	0	0	0	0	0	0	0	0	0	0	0	0	0	0	0	0	0	0	0
6.2668	11.995	0	0	0	0	0.199	0	0	0	0	0	0	6.1709	3.7833	14.65	21.938	43.85	49.821	66.529	82.479	100.77	124.48	137.17	157.12	142.07	155.95	154.68	156.25	158.77	175.07	163.81	173.96	189.37	181.75	178.85	165.46	176.37	168.89	153.23	168.61	170.73	154.36	101.85	99.525	93.589	99.746	103.49	102.21	103.49
2.934	3.3129	0	0	0	4.4767	2.8995	0	0	0	0	0	0	0	0	0	0	0	0	0	0	0	0	0	0	0	0	0	0	0	0	0	0	0	0	0	0	0	0	0	0	0	0	0	0	0	0	0	0	0
0	0	0	0	0	18.643	22.101	42.499	54.039	79.614	101.45	126.12	124.65	157.53	176.03	166.44	186.62	195.96	208.48	228.63	209.72	215.72	221.24	225.33	213.51	231.76	253.75	215.73	232.78	251.35	239.42	231.4	238.85	207.91	240.9	240.16	248.05	238.15	233.75	243.43	256.82	229.13	220.02	226.42	231.27	208.39	187.46	203.4	179.28	189.6
5.794	4.5322	0	0.59478	4.16	0	0	0	0	1.3423	0	2.0688	13.825	20.993	26.355	35.954	32.874	39.078	62.503	64.531	70.34	74.648	78.809	76.396	93.424	78.07	94.13	94.358	101.22	92.554	97.354	96.88	100.68	104.81	109.45	104.98	116.24	81.343	111.25	97.605	105.23	98.354	97.943	93.541	88.408	81.602	74.565	84.823	79.074	69.272
0	0.68759	5.1447	0	3.4034	0	5.6303	12.832	0	4.9556	0	4.8713	0	0	0	0	0	0	0	0	0	0	0	0	0	0	0	0	0	0	0	0	0	0	0	0	0	0	0	0	0	0	0	0	0	0	0	0	0	0
36.18	14.56	0	0	0	0	0	0	0	0	0	0	0	0	0	0	0	0	0	0	0	0	0	0	0	0	0	0	0	0	0	0	0	0	0	0	0	0	0	0	0	0	0	0	0	0	0	0	0	0
0	0	0	0	2.5302	11.433	24.829	10.669	13.679	23.227	20.777	20.244	20.495	16.645	11.461	3.7712	25.395	18.567	9.2154	22.371	10.742	5.3517	5.0402	0	0	0	0	0	0	0	0	0	0	0	0	0	0	0	0	0	0	0	0	0	0	0	0	0	0	0
10.486	6.9985	6.8849	0	0	0	0	0	0	0	0	0	0	0	0	0	0	0	0	0	0	0	0	0	0	0	0	0	0	0	0	0	0	0	0	0	0	0	0	0	0	0	0	0	0	0	0	0	0	0
10.385	4.5142	5.9761	3.0005	0	0	0	0	0	0	0	0	0	0	0	0	0	0	0	0	0	0	0	0	0	0	0	0	0	0	0	0	0	0	0	0	0	13.612	10.889	27.556	81.823	117.07	96.793	122.72	109.1	0	0	0	0	0
6.7347	11.828	0	2.5256	4.9131	0	0	0	0	0	0	0	0	0	0	0	0	0	0	0	0	0	0	0	0	0	0	0	0	0	0	0	0	0	0	0	0	0	0	0	0	0	0	0	0	0	0	0	0	0
0	6.6923	0	0	6.8359	0	0	0	3.407	0	5.1807	0.34074	2.3389	0	7.679	0	0	0	0	0	0	0	0	0	0	0	0	0	0	0	0	0	0	0	0	0	0	0	0	0	0	0	0	0	0	0	0	0	0	0
0	12.068	0	2.5176	0	0	1.5202	0	6.4491	0	0	0	0	0	0	0	0	0	0	0	0	0	0	0	0	0	0	0	0	0	0	0	0	0	0	0	0	0	0	0	0	0	0	0	0	0	0	0	0	0
0	2.9755	0	2.1789	0	8.6393	2.0336	1.6713	0	0	0	0	19.159	4.9351	10.001	0	0	0	0	3.39	0	0.68931	0	0	0	0	0	0	0	0	0	0	0	0	0	0	0	0	0	0	0	0	0	2.6997	0	2.0046	0	0	0	0
24.035	15.181	0	0	0	0	0	0	0	0	0	0	0	0	0	0	0	0	0	0	0	0	0	0	0	0	0	0	0	0	0	0	0	0	0	0	0	0	0	0	0	0	0	0	0	0	0	0	0	0
7.7456	10.372	0	0	5.1508	0	0	0	4.7366	1.6273	11.165	4.8532	13.35	9.2723	21.963	12.176	18.485	14.579	15.599	19.068	8.1734	2.0013	19.042	10.43	6.2391	6.5897	0.50291	11.038	0	3.4166	0	9.3654	0	0	0	0	0	0	0	1.0388	8.6583	0.47711	0.89386	0	0	0	0	0	0	0
0	0	0	7.3936	3.7916	4.2072	1.0944	11.579	0.30602	0.67901	2.3119	3.8729	9.22	17.459	17.458	14.805	5.5179	5.5837	17.769	16.728	22.132	20.444	26.005	24.479	28.681	34.069	29.278	26.72	15.773	21.816	18.564	18.292	23.154	28.364	28.017	25.982	16.379	22.493	36.101	33.861	29.954	33.22	22.923	20.42	20.858	37.895	31.204	36.994	27.929	42.448
10.522	21.998	0	0	1.8276	0	0	0	0	0	0	0	0	0	0	0	62.116	49.946	33.886	53.19	41.516	54.723	56.078	48.238	44.316	34.345	42.455	34.21	27.992	24.305	0.33198	23.336	0	6.0552	0	14.524	7.1541	13.041	13.382	4.308	7.7881	0	6.0352	1.2344	0	3.6835	0	0	0	0
36.536	11.948	0	0	0	0	0	0	0	0	0	0	0	0	0	0	0	0	0	0	0	0	0	0	0	0	0	0	0	0	0	0	0	0	0	0	0	0	0	0	0	0	0	0	0	0	0	0	0	0
22.261	8.133	4.5488	0	0	0	0	0	0	0	0	0	0	0	0	0	0	0	0	0	0	0	0	0	0	0	0	0	0	0	0	0	0	0	0	0	0	0	0	0	0	0	0	0	0	0	0	0	0	0
0	0	3.9691	3.7081	5.3542	0	0	0	0	0	0	0	0	0	0	0	0	0	0	0	0	0	0	0	0	0	0	0	0	0	0	0.76563	0	4.6786	3.2845	0	11.254	20.561	20.41	14.352	18.212	34.664	33.433	53.47	66.422	56.251	63.899	56.038	55.341	71.132
0	0	12.977	0	8.689	0	3.3316	14.764	0.83937	0	6.6085	2.2878	0	0	0	0	0	0	0	0	0	0	0	0	0	0	0	0	0	0	0	0	0	0	0	0	0	0	0	0	0	0	0	0	0	0	0	0	0	0
7.3914	0	0	1.6776	4.7304	0.84185	0	0	0	0	0	0	0	0	0	0	0	0	0	0	0	0	0	0	0	0	0	0	0	0	0	0	0	0	0	0	0	0	0	0	0	0	0	0	0	0	0	0	0	0
0	0	0	2.8573	10.04	0	15.076	13.632	21.065	0	5.6811	0	0	14.173	0	10.129	0	3.6952	10.18	2.5304	1.446	0	0	0	0	0	0	0	0	0	0	1.7841	14.931	31.735	42.319	50.981	46.255	57.004	64.144	61.656	48.236	57.68	68.297	86.584	73.582	89.737	73.396	80.016	77.882	96.288
0	0	0	0	6.6734	2.8221	9.7625	4.2871	0	0	0	6.6718	13.836	0	4.1995	0	0	0	0	0	0	2.7448	0	0	0	0	0	0	0	0	0	0	0	0	0	0	0	0	0	0	0	0	0	0	0	0	0	0	0	0
0.8426	3.6087	0	0	2.4661	0	5.5725	0	5.8004	0	5.8617	2.1221	0	0	1.8208	6.228	0	0	2.0543	2.5583	5.8473	0	0	0.54753	0	2.1299	0	2.1671	0	0	16.234	15.965	31.371	40.588	47.51	61.266	72.495	81.403	101.64	114.69	123.68	134.29	126.75	151.42	174.78	192.82	191.44	206.94	216.76	202.08
32.648	9.6256	11.514	0	0	0	0	0	0	0	0	0	0	0	0	0	0	0	0	0	0	0	3.1208	11.64	13.815	44.84	56.629	43.929	67.994	73.308	56.557	64.114	71.227	50.469	47.683	35.031	28.191	30.711	24.022	28.157	24.592	15.73	16.119	13.909	17.831	13.119	2.2904	0	0	0
0	0	0	0	10.994	5.3206	10.633	11.974	12.231	11.756	4.3536	4.0174	8.9999	10.082	2.7204	10.096	1.0803	0	0	2.0979	7.628	0	0	0	1.0851	0	0	0	0	2.0568	0	0	0	0	0	0	0	0	0	0	0	0	0	0	0	0	0	0	0	0
10.729	4.1454	0	0	0	0.54033	0	0	0	0	0	0	0	0	0	2.3155	5.8121	2.9343	11.403	13.512	12.215	14.107	32.195	28.732	49.49	47.271	41.995	56.449	50.499	72.385	72.056	71.667	93.799	91.57	99.807	90.964	101.24	120.03	120.44	131	141.79	121.15	136.73	137.28	129.76	140.4	135.56	124.67	117.48	128.35
1.445	0	0	0	0.85999	10.565	10.447	11.667	11.695	27.35	21.386	24.263	11.809	24.104	18.364	23.987	22.694	20.636	25.887	27.346	29.918	26.556	32.735	35.167	43.547	35.333	30.91	26.699	20.837	30.166	23.926	24.887	34.49	25.548	27.273	10.629	11.134	5.7065	9.6708	9.7221	8.1345	0	0	0	0	0	0	0	0	0
5.4732	0.36628	6.1509	0	0	1.3998	0	2.0615	3.7259	0	8.1315	0	0	0	0	0	0	0	0	0	0	0	1.9516	0	0	0	0	0	0	0	0	0	0	0	0	0	0	0	0	0	0	0	0	0	0	0	0	0	0	0
0	0	0	0	14.2	5.7001	0	0	0	0	0	0	0	0	0	0	0	0	0	0	0	0	0	0	0	0	0	0	0	0	0	0	0	0	0	0	0	0	0	0	0	0	0	0	0	0	0	0	0	0
9.9166	8.168	0.87958	0	0	3.6614	0.21527	4.586	12.63	28.824	31.911	47.501	59.067	76.427	98.31	125.84	136	153.4	172.22	205.05	243.59	284.19	316.36	339.05	351.28	348.51	387.73	421.92	435.07	445.79	499.29	475.49	492.4	506.54	492.8	475.1	463.69	454.71	489.35	506.78	504.79	496.07	504.87	524.91	537.23	541.78	565.79	559.63	567.9	560.97
11.197	0	2.406	0	1.7071	10.28	0	5.3431	0	5.9802	0	0	0	0	0	0	0	0	0	0	0	0	0	0	0	0	0	0	0	0	0	0	0	0	0	0	0	0	0	0	0	0	0	0	0	0	0	0	0	0
0	0	0	6.0961	1.4376	12.129	8.8093	16.894	15.806	21.866	30.939	31.542	42.235	51.309	45.651	48.463	43.749	51.238	55.186	72.097	78.311	67.936	86.004	89.312	74.156	84.805	91.122	93.79	93.9	102.48	102.6	104.77	114.66	121.82	130.26	129.88	120.14	152.59	151.19	178.75	182.68	195.74	200.28	200.82	183.74	221.75	237.83	238.35	230.57	237.38
0	0	0	4.3344	10.888	16.445	4.3449	22.365	8.7457	17.57	15.641	36.225	29.332	43.244	48.153	54.975	65.138	63.44	81.2	89.636	103.78	112.34	120.32	81.848	88.65	142.62	113.37	139.58	137.9	126.07	143.26	139.37	161.64	167.3	173.14	172.91	174.99	187.31	171.94	193.87	180.18	194.74	201.63	189.97	186.82	199.16	184.87	196.3	182.86	182.06
9.4278	0.44433	0.26321	5.7593	0	0	0	0	0	0	0	0	0	0	0	0	0	10.978	1.4452	8.3509	0	6.5931	0	2.309	3.8534	0	2.557	0	0	0	0	0	0	0	0	0	0	0	0	0	0	0	0	0	0	0	0	0	0	0
2.6269	10.998	0	0	0.26946	0	0	0	0	0	0	0	0	0	0	0	0	0	7.043	22.431	25.085	17.45	25.661	24.795	39.635	22.915	21.09	27.055	28.935	30.028	37.891	27.384	33.659	21.367	16.307	17.833	17.764	11.888	8.1355	1.1177	8.3377	11.117	1.2952	9.8791	0	0	0	0	0	0
0	0	0	0	12.358	44.796	65.438	88.42	129.53	158.6	255.7	255.24	317.82	367.86	418.11	390.18	358.91	506.66	459.72	402.66	443	416.81	443.21	549.64	541.71	581.83	574.65	580.26	603.46	469.42	575.83	464.36	446.99	450.57	460.8	474.49	441.3	421.79	434.35	423.34	423.72	404.96	409.84	398.51	403.96	382	379.63	400.21	389.19	363.28
11.376	9.2067	1.4566	0	0	0	0	0	0	0	0	0	0	0	0	0	0	0	0	0	0	0	0	0	0	0	0	0	0	0	0	0	0	0	0	0	0	0	0	0	0	0	0	0	0	0	0	0	0	0
9.6975	6.1387	3.6228	0	0.77241	0	0	0	0	0	0	0	0	0	0	0	0	0	0	0	0	0	0	0	0	0	0	0	0	0	0	0	0	0	0	0	0	0	0	0	0	0	0	0	0	0	0	0	0	0
8.1056	10.389	0	0	0	0	1.6767	0	0	0	0	0	0	0	0	0	0	0	0	0	0	0	0	0	0	0	0	0	0	0	0	0	4.339	0	0	0	0	0	0	0	0	0	0	0	0	0	0	0	0	0
0	0	0	1.7008	2.8216	5.3408	9.1701	14.843	18.544	5.2072	3.1812	0.57522	3.9165	12.696	17.365	17.492	17.712	21.484	15.508	22.046	21.572	14.581	16.947	15.804	24.985	24.927	20.592	19.663	23.882	29.42	23.649	20.923	25.011	37.85	30.774	37.75	25.808	36.54	25.164	21.026	20.119	20.364	15.726	20.594	19.351	27.115	15.508	15.422	4.8514	24.968
15.371	10.249	5.3221	3.5733	0	0	0	0	0	0	0	0	0	0	0	0	0	0	0	0	0	0	0	0	0	0	0	0	0	0	0	0	0	0	0	0	0	0	0	0	0	0	0	0	0	0	0	0	0	0
0	6.5029	2.9326	1.2251	1.8649	0	0	0	0	0	0	0	0	0	0	0	0	0	0	0	0	0	0	0	0	0	0	0	0	0	0	0	0	0	0	0	0	0	2.8465	7.7865	26.428	38.25	72.079	66.381	105.17	108.61	134.26	146.99	175.42	172.84
9.7812	10.731	0	0	0	0	0	0	0	4.4862	3.828	5.5948	11.521	14.268	25.791	26.225	28.586	22.38	37.355	40.387	44.71	40.065	36.312	31.285	48.005	36.207	44.601	47.602	53.7	47.445	39.317	39.032	48.189	50.241	64.158	51.504	55.558	41.075	44.644	35.409	40.776	44.022	37.144	44.264	36.265	26.29	22.669	27.467	24.673	22.189
0	5.026	0	0	7.0316	0	3.0533	0.2775	2.4916	5.1195	12.417	0	0.18233	0	11.084	0	0	0	2.8662	0	0	0	0	0	0	0	0	0	0	0	0	0	0	0	0	0	0	0	0	0	0	0	0	0	0	0	0	0	0	0
0	3.3653	1.3083	0	2.9693	0	4.5203	0.70061	0	0	0	0	0	0	0	0	0	0	0	0	0	0	0	0	0	0	0	0	0	0	0	0	0	0	0	0	0	0	0	0	0	0	0	0	0	0	0	19.121	15.399	29.511
2.1057	0	0	3.5305	1.6828	4.1506	7.0371	21.109	0	0	0	0	0	0.98905	0	0	0	3.9292	0	0	0	0	0	0	0	4.3327	0	0	0	0.15851	0	0	0	0	0	0	0	0	0	0	0	0	0	0	0	0	0	0	0	0
14.709	0.15006	0	0	0	0	0	0	0	0	0	0	0	0	0	0	0	0	0	0	0	0	0	0	0	0	3.9013	8.2061	11.686	27.796	44.611	52.739	61.064	80.674	64.4	73.182	79.493	77.489	82.837	103.55	119.9	100.87	105.22	109.69	110.78	121.2	109.2	110.63	120.46	121.41
0	0	2.9203	0	2.3516	6.9119	0	6.3123	11.863	32.151	57.75	66.843	78.97	90.309	116.85	137.14	147.8	149.9	173.06	201.79	209.51	213.23	219.98	240.11	242.49	247.84	264.92	254.2	268.1	278.15	266.7	280.88	270.02	280.5	280.38	288.05	288.37	302.92	306.67	303.88	302.59	301.36	313.93	299.12	306.07	292.7	298.39	291.73	305.41	293.44
6.8169	0.099653	3.3011	6.0677	2.0748	0	0	0	0	0	0	0	0	0	0	0	0	0	0	0	0	0	0	0	0	0	0	0	0	0	0	0	0	0	0	0	0	0	0	0	0	0	0	0	0	9.3725	20.191	24.96	48.134	76.315
30.236	13.804	6.2599	0	0	0	0	0	0	0	0	0	0	0	0	0	0	7.7026	14.103	0	0	0	0	0	0	5.0696	0	4.8281	0	0	1.2256	18.824	16.675	19.8	23.115	3.696	2.207	0	16.08	7.6638	0.14534	0	0	0	0	0	0	0	0	0
2.0813	7.6218	0	0	0	0	3.6902	6.3703	9.646	9.3691	2.8372	2.9989	0	2.2542	17.766	29.927	26.139	32.797	46.805	51.968	66.929	71.08	63.99	91.049	76.631	83.32	93.314	102.68	88.359	85.508	105.92	111.18	98.101	107.9	96.137	97.085	97.148	93.293	99.034	90.896	102.15	100.5	93.158	112.53	97.335	97.098	100.91	96.107	98.854	77.77
43.571	25.336	8.564	0	0	0	0	3.1415	10.672	40.807	60.928	104.6	151.81	177.75	203.86	356.56	311.63	355.25	379.77	407.48	475.32	488.91	528.25	508.62	517.92	497.49	540.1	563.41	568.55	591.85	600.97	578.09	543.17	549.98	509.3	511.79	531.19	531.44	510.06	524.55	500.54	508.19	505.76	461.82	470.83	451.61	469.99	492.14	472.01	486.39
7.7307	9.4374	12.536	1.6143	0	0	0	0	0	0	0	0	0	0	0	0	0	0	0	0	0	0	0	0	0	0	0	0	0	0	0	0	0	0	0	0	0	0	0	0	0	0	0	0	0	0	0	0	0	0
0	0	0	23.576	23.279	0	0	0	0	0	0	0	0	0	0	0	0	0	0	0	0	0	0	0	0	0	0	0	0	0	0	0	0	0	0	0	0	0	0	0	0	0	0	0	0	0	0	0	0	0
39.27	10.785	0	3.3507	0	0	0	0	0	0	0	0	0	0	0	0	0	0	0	0	0	0	0	0	0	0	0	0	0	0	0	0	0	0	0	0	0	0	0	0	0	0	0	0	0	0	0	0	0	0
15.52	0.16928	0	0	0	1.18	0	13.419	0	0	0.62156	6.5854	7.5927	9.4141	20.396	30.792	32.968	28.472	35.857	36.903	42.702	46.835	42.761	37.373	47.243	49.943	48.5	50.995	46.075	54.453	85.562	79.995	77.35	78.772	69.569	69.766	67.342	73.061	75.132	76.408	80.076	77.888	72.013	73.995	51.826	55.942	70.813	76.507	63.615	66.264
2.6543	10.419	15.781	0	0	0.27686	2.4622	0	0	0	0	0	6.2574	0	0	0	0	0	0	0	0	4.4932	0	0	0	0	0	0	0	4.311	3.461	9.6975	2.7221	20.312	24.514	42.927	53.596	65.627	88.8	88.323	87.14	84.384	79.505	83.654	84.753	79.387	86.783	95.337	79.144	88.228
3.6703	0	0	13.084	2.7698	0	14.753	11.711	12.892	32.044	29.856	73.15	75.459	84.308	117.34	123.78	151.2	146.27	174.29	177.6	159.46	163.08	165.28	178.95	127.7	205.15	200.11	196.96	202.7	208.95	200.88	188.4	199.75	186.52	181.39	184.85	141.54	186.23	173.69	188.66	196.41	167.31	165.5	166.07	148.22	151.7	155.7	156.66	149.42	143.76
6.139	0	2.6457	8.6061	0	0	0	0	0	0	0	0	0	0	0	0	0	0	0	0	0	0	0	0	0	0	0	0	0	0	0	0	0	0	0	0	0	0	0	0	0	0	0	0	0	0	0	0	0	0
1.0865	0	3.4994	6.506	1.3265	0	0	0	0	0	0	0	0	0	0	0	0	0	0	0	0	0	0	0	0	0	0	0	0	0	0	0	0	0	0	0	0	0	0	0	0	0	0	0	0	0	0	0	0	0
0	0	0	47.274	38.091	0	0	0	0	0	0	0	0	0	0	0	0	0	0	0	0	0	0	0	0	0	0	0	0	0	0	0	0	0	0	0	0	0	0	0	0	0	0	0	0	0	0	0	0	0
8.8528	7.4943	6.86	0.069363	0	0	0	0	0	0	0	0	0	0	0	0	0	0	3.9582	12.108	12.913	17.889	14.829	17.244	30.456	23.72	30.321	36.255	41.442	31.032	42.581	27.136	36.983	45.065	57.128	44.514	38.62	32.519	34.863	26.062	24.332	19.603	8.9731	18.917	4.6991	0	0	1.4324	0	0
7.6081	2.5891	0	0	0	0	4.3524	0	0	0	0	0	0	0	0	0	0	0	0	0	0	0	0	0	9.7599	0	0	0	0	0	0	0	12.776	0	0	0	0.54241	0	1.5305	0	12.512	9.6699	9.5351	6.7147	0	1.658	3.7967	8.8708	5.4508	6.5187
9.3065	4.7289	0	0	0	0	10.918	14.88	20.254	29.08	53.992	57.789	72.074	94.245	110.01	144.97	158.31	175.55	198.63	225.09	242.72	272.06	286.1	291.61	294.13	328.61	318.68	327.54	333.12	349.17	349.64	373.71	366.3	374.29	361.35	358.25	369.28	373.13	361.49	368.52	373.18	362.13	338.95	373.42	360.04	360.64	364.91	356.39	372.7	350.05
19.196	10.809	0.48717	0	0	0	0	0	0	0	0	0	0	0	0	0	0	0	0	0	0	0	0	0	0	0	0	0	0	0	0	0	0	0	0	0	0	0	0	0	0	0	0	0	0	0	0	0	0	0
23.839	10.37	0	0	0	0	0	0	0	0	0	0	0	0	0	0	0	0	0	0	0	0	0	0	0	0	0	0	0	0	0	0	0	0	0	0	0	0	0	0	0	0	0	0	0	0	0	0	0	0
0	5.6271	0	0	0	0	17.437	7.5404	0	0	0	0.81348	1.1918	1.0463	5.9927	13.9	7.0491	23.485	15.585	15.879	21.559	18.976	34.668	31.904	45.901	28.928	13.472	14.968	20.011	8.3509	0	0	0	0	0	0	0	0	0	0	0	0	0	0	0	0	0	0	0	0
5.8182	4.0294	0	0	3.0597	0	1.058	0	0	0	0	0	0	0	0	0	0	0	0	0	0	0	0	0	0	0	0	0	0	0	0	0	0	0	0	0	0	0	0	0	0	0	0	0	0	0	0	0	0	0
42.332	15.127	0	0	0	0	0	0	0	0	0	0	0	0	0	0	0	0	0	0	0	0	0	0	0	0	0	0	0	0	0	0	0	0	0	0	0	0	0	0	0	0	0	0	0	0	0	0	0	0
4.9576	1.4187	0	0	0	4.6466	5.6122	13.884	0	0	0	16.967	4.7069	0	1.2113	6.2534	0	0	0	0	0	0	0	0	0	0	0	0	0	0	0	0	0	0	0	0	0	0	0	0	0	0	0	0	0	0	0	0	0	0
37.795	17.418	4.1225	0	0	0	0	0	0	0	0	0	0	0	0	0	0	0	0	0	0	0	0	0	0	0	0	0	0	0	0	0	0	0	0.089458	0	0	0	0	0	0	0	0	0	0	0	0	0	0	0
7.4485	5.3345	0	1.0643	0	0	0	0	0	0.96769	2.3799	0	8.6234	6.5891	7.4829	10.035	3.2997	0	0	2.0694	0	0	0	0	0	0	0	0	5.4156	0	0	0	6.9847	0	0	7.4484	0	0	0	0	0	0	0	0	0	0	0	0	0	0
0	0	0	0	39.09	0.38189	16.966	14.766	20.55	21.201	31.434	23.485	31.204	26.78	45.311	72.17	80.625	88.287	113.08	132.62	133.85	134.61	166.02	159.25	152.58	181.76	181.35	186.85	175.34	165.77	174.17	184.49	182.89	180.09	179.53	182.1	174.07	175.52	170.96	188.21	185.86	185.12	168.24	181.05	171.26	175.02	174.93	173.57	181.61	153.96
11.814	0	0	0	3.0006	0	0	0	0	0	0	0	0	0	0	0	0	0	0	0	0	0	0	2.7523	2.841	0	0	0	0	0	0	0	0	0	11.53	12.822	27.483	44.294	46.577	81.196	107.01	105.39	128.3	150.39	165.28	186.22	194.94	206.72	215.34	213.53
0	0	1.9895	0	5.2697	0	8.6341	4.2946	0	0	0	0	0	0	0	0	0	0	0	0	0	0	2.4878	0	0.18723	0	0	0	0	0	0	0	0	0	0	0	0	0	0	0	0	0	0	0	0	0	0	0	0	0
25.008	11.19	0	0	0	0	0	0	0	0	0	1.2625	0	0	0	0	0	0	0	0	0	0	0	0	0	0	0	0	0	0	0	0	0	0	0	0	0	0	0	0	0	0	0	0	0	0	0	0	0	0
0	6.61	3.2309	1.9648	6.3957	4.7045	0	0	0	0	0	0	0	0	0	0	0	0	0	0	0	0	0	0	0	0	0	0	0	0	0	0	0	0	0	0	0	0	0	0	0	0	0	0	0	0	0	0	0	0
0	0	1.1494	50.946	76.949	83.796	140.22	150.56	149.01	154.5	187.07	181.67	183.31	181.1	166.89	164.76	128.92	123.59	147.58	126.28	141.85	133.43	131.75	117.17	115.98	95.262	90.435	67.966	81.587	90.351	55.844	60.765	42.364	25.387	32.402	22.017	0	5.4353	0	0	1.591	0	0	0	0	0	0	0	0	0
2.3571	0	0	4.8524	5.9147	8.3398	4.2745	13.655	0.8641	6.9467	1.4173	7.9195	18.85	7.3206	0	0	0	0	0	0	0	0	0	0	0	2.3938	0	0	0.69914	0	2.5536	0	0	0	3.6774	8.7651	10.463	3.328	2.5804	14.062	12.156	9.7224	15.012	13.982	3.6442	5.0616	17.905	19.953	17.719	11.851
0	2.8855	0	0	0	8.5766	7.4725	7.7291	3.433	0	0	0	0	0	0	3.4786	0	6.6182	1.8277	8.7335	1.6835	2.2243	20.166	17.304	28.149	9.0119	8.8899	13.454	15.078	24.413	31.073	28.247	41.289	37.466	51.264	37.806	52.081	34.024	47.991	40.088	58.096	56.678	46.508	45.564	40.627	45.594	40.813	47.987	48.045	42.626
0	4.3482	4.123	0	11.581	0	0	0	0	0	0	0	0	0	0	0	0	0	0	0	0	0	0	0	1.5205	0	0	0	0	0	3.9574	0	5.0187	0	0	0	0	0	0	0	0	0	0	0	0	0	0	0	0	0
0	2.0875	0	0	0	6.5768	16.652	2.4106	0	0	0	0	0	0	0	0	0	0	0	0	0	0	0	0	0	0	0	0	0	0	0	0	0	0	0	0	0	0	0	0	0	0	0	0	0	0	0	0	0	0
0	0	0	5.7688	6.253	7.7315	5.5593	17.693	16.534	8.8348	1.014	0	1.2482	6.1868	13.889	12.156	4.2079	6.6931	12.508	1.3467	1.3638	3.2193	0	0	20.254	20.935	0	1.6811	0	14.456	0	0	2.2508	0	3.5933	2.9167	0	6.153	0	0	0	0	0	0	0	0	0	0	0	0
0	0	0	8.7563	4.7736	9.066	12.867	15.164	0	0	3.9696	0	0	3.7098	0	0	0	0	0	0	0	0	0	0	0	0	0	0	0	0	0	0	0	0	0	0	0	0	0	0	0	0	0	0	0	0	0	0	0	0
16.361	10.309	0	0	0	0	0	0	0	0	0	0	0	0	0	0	0	0	0	0	0	0	0	0	0	0	0	0	0	0	0	0	0	0	0	0	0	0	0	0	0	0	0	0	0	0	0	0	0	0
0	0	2.5266	1.0658	8.8033	0	0	0	0	0	0	0	0	0	0	0	0	0	0	0	0	0	0	0	0	0	0	0	0	0	0	0	0	0	0	0	0	0	0	0	0	0	0	0	0	0	0	0	0	0
0	12.344	0.15429	0	0	2.8384	2.4062	11.464	18.388	16.876	33.732	31.306	36.225	51.556	72.193	91.772	92.856	102.13	120.78	134.92	152.27	158.38	171.35	172.98	183.47	196.6	205.7	206.54	216.53	226.42	246.74	252.1	259.49	272.06	284.17	285.63	278.65	300.8	316.01	325.16	322.02	334.17	319.28	339.2	338.91	348.72	343.15	350.78	347.53	345.64
0	0	0	0	7.4117	17.655	20.482	15.174	17.882	28.462	23.72	27.477	13.585	26.677	35.464	34.666	20.501	17.851	19.398	20.346	18.407	11.475	17.316	14.16	19.668	19.04	0.66057	27.828	8.655	15.954	17.128	13.855	8.6129	0	7.1254	0	0	0	0	0	0	0	0	0	0	0	0	0	0	0
15.032	7.4618	0	0	0	0	1.4157	0	0	0	0	0	0	0	0	0	0	0	0	0	0	0	0	0	0	0	0	0	0	0	0	0	0	0	0	0	0	0	0	0	0	0	0	0	0	0	0	0	0	0
0	0	0	0	3.6698	6.7177	8.3512	4.3205	5.7328	20.945	16.55	28.17	16.641	30.004	49.509	49.333	44.88	46.791	48.866	55.013	47.586	51.003	50.675	47.074	52.352	43.795	50.437	60.191	53.302	64.194	60.676	70.333	66.191	50.513	46.354	36.118	30.216	18.149	24.104	41.004	37.159	26.304	15.839	29.933	30.444	30.082	10.517	6.9548	0	7.1173
0	0	0	6.8921	0	4.5709	14.494	9.3679	18.124	0	1.0957	7.268	11.034	15.673	10.809	15.237	13.281	11.789	23.499	20.324	22.862	11.731	15.802	18.343	32.594	21.858	26.169	21.708	29.614	33.608	16.11	12.155	21.508	25.095	22.273	25.008	21.018	23.204	22.644	19.875	9.5487	15.898	10.626	14.556	13.223	27.305	12.398	22.662	13.986	25.711
13.636	7.5519	0	0	7.1327	2.866	0	4.5532	0	14.078	31.436	27.847	45.326	58.689	76.896	84.637	95.297	103.72	119.5	139.13	138.26	158.03	164.11	182.38	170.95	171.59	167.34	192.85	190.88	191.78	179.23	197.84	190.5	183.48	201.35	192.94	198.9	175.76	190.9	184.65	196.28	195.56	197.06	204.08	193.93	189.02	195.39	195.15	201.43	199.72
0	0	0	7.5822	12.291	5.0377	8.5604	12.407	3.3461	0	0	0	0	0	0	0	0	0	0	0	0	0	0	0	0	0	0	0	0	0	0	0	0	0	0	0	0	0	0	0	9.8152	0	0	0	0	0.4456	7.9054	9.503	13.562	28.365
0	3.1026	9.9461	18.598	6.2699	0	0	0	0	0	0	1.5393	1.2401	0	0	0	0	0	0	2.7395	0	2.3289	8.6996	0	0	0	0	0	0	0	0	0	0	0	0	0	0	0	0	0	0	0	0	0	0	0	0	0	0	0
3.7411	5.1821	0	0	0	2.1334	10.28	8.8472	9.3129	7.1521	15.18	4.7912	2.7208	1.815	7.44	10.762	11.503	13.55	17.582	28.354	38.195	34.153	42.155	47.1	37.378	50.289	50.315	52.292	50.011	27.65	55.801	51.545	54.596	50.387	19.637	22.07	25.581	28.359	37.078	35.66	35.831	47.4	30.314	44.298	17.022	11.223	18.674	24.09	16.111	20.125
0	6.119	8.8214	5.3301	0	0	0	0	0	0	0	0	0	0	0	0	0	0	0	0	0	0	0	0	0	0	0	0	0	0	0	0	0	0	0	0	0	0	0	0	0	0	0	0	0	0	0	0	0	0
0.99599	0	0	3.78	7.865	0	10.482	12.595	6.7506	5.3719	0	0	5.876	11.62	12.347	13.218	8.666	11.198	15.904	10.86	13.275	12.581	9.2436	11.822	16.759	9.2985	14.032	14.043	19.731	23.746	2.7032	2.206	7.615	12.812	19.301	17.923	13.395	20.842	12.891	13.649	5.7414	11.716	0	13.508	6.5343	10.782	0	12.268	0	13.688
0	0	1.3977	0	1.4252	4.7495	1.6654	0	0	0	0	0	3.5586	0	0	0	0	0	0	0	0	0	0	0	0	0	0	0	0	0	0	0	0	0	0	0	0	0	0	0	0	0	0	0	0	0	0	0	0	0
19.039	17.509	1.0459	0	0	0	0	0	0	0	0	0	0	0	0	0	0	0	0	0	0	0	0	0	0	0	0	0	0	0	0	0	0.18037	0	0	0	0	0	0	0	0	0	0	0	0	0	0	0	0	0
22.68	0	0	0	0	0	10.434	44.208	124.78	210.4	321.19	452.96	542.95	657.86	774.24	860.47	939.08	1032.6	1091.9	1121.2	1194.6	1185.9	1255.6	1275.7	1268.9	1305.1	1291.8	1281.3	1310.2	1350.8	1302.3	1339.4	1361	1320.1	1326.5	1333.2	1319	1291.3	1290	1291.9	1291.1	1242.6	1223.4	1242.7	1234.2	1237.8	1240.5	1238.9	1217.4	1170.9
1.7879	0	0	1.2114	4.0294	0	17.172	21.393	24.411	28.983	33.632	38.925	61.594	88.493	94.714	121.15	133.6	132.34	179.47	176.82	196.1	195.91	196.04	220.33	248.05	254.02	261.49	291.74	292.45	306.07	318.44	325.79	326.55	339.43	352.88	354.18	346.42	360.93	359.63	358.76	350.6	362.61	354.33	365.28	350.4	350.89	340.96	358.7	330.57	353.67
0	5.1791	6.4498	2.0622	0	0	0	0	0	0	0	0	0	0	0	0	0	0	0	0	0	0	0	0	0	0	0	0	0	0	0	0	0	0	0	0	0	0	0	0	0	0	0	0	0	0	0	0	0	0
0	0	0	16.4	7.4103	10.996	17.771	27.141	13.389	11.405	11.139	19.809	28.421	25.052	23.216	38.186	24.357	15.605	28.135	18.51	0	22.078	14.797	17.779	20.287	12.222	7.1024	9.2999	15.558	26.314	1.1482	1.3991	7.3233	19.114	21.84	18.446	15.908	19.354	12.28	19.07	9.7441	18.407	0	11.301	7.2069	15.453	3.6076	9.9892	9.0825	10.493
0	0	0	0	11.8	33.676	51.177	76.44	93.508	124.25	131.91	154.6	149.54	151.39	167.13	181.75	183.58	177.43	168.88	192.07	176.37	174.65	175.44	161.13	164.6	152.32	152	162.96	156.83	137	144.38	147.69	147.25	143.54	146.23	124.76	117.89	118.64	120.69	128.42	130.14	100.4	108.57	97.242	90.926	91.412	72.909	72.651	80.996	79.345
17.552	4.2722	0	0	0	0	0	0	0	0	0	0	0	0	0	0	0	0	0	0	0	0	0	0	0	0	0	0	0	0	0	0	0	0	0	0	0	0	0	0	0	0	0	0	0	0	0	19.08	0	1.1288
0	0	0	0	11.568	13.243	22.21	24.893	28.212	49.056	72.536	92.273	95.184	103.16	133.29	160.62	147.34	187.77	202.06	211.35	235.1	242.18	259.64	267.68	285.18	283.16	291.84	281.15	281.33	293.65	310.31	285.62	303.03	275.36	232.26	263.98	305.88	271.59	252.33	258.29	245.56	250.92	262.7	242.04	244.29	238.49	231.77	236.9	226.41	221.59
19.771	15.085	0	0.082271	0	0	0	0	0	0	0	0	0	0	0	0	0	0	0	0	0	0	0	0	0	0	0	0	0	0	0	0	0	0	0	0	0	0	0	0	0	0	0	0	0	0	0	0	0	0
13.608	0.3498	0	5.1232	4.8844	0	0	0	2.2481	0	0	0	0	0	0	0	0	0.11851	0	14.75	23.408	54.563	53.766	70.643	84.897	96.877	109.67	134.6	144.68	146.68	164.2	183.93	186.25	196.12	207.39	199.09	212.21	208.02	214.71	211.89	201.8	214.31	205.9	212	215.32	200.92	202.49	166.1	162.98	167.96
60.814	35.56	8.8286	17.231	12.713	0	0	0	0	0	0	0	0	0	0	0	0	0	0	0	0	0	0	0	0	0	0	0	0	0	0	0	0	0	0	0	0	0	0	0	0	0	0	0	0	0	0	0	0	0
23.877	10.763	2.165	0	0	0	0	0	0	0	0	0	0	0	0	0	0	0	0	0	0	0	0	0	0	0	0	0	0	0	0	0	0	0	0	0	0	0	0	0	0	0	0	0	0	0	0	0	0	0
0	0	1.4804	0.94171	7.2599	8.945	3.8974	8.036	3.8672	13.177	4.0458	21.431	24.115	29.674	31.234	17.67	29.103	29.998	36.813	42.397	38.335	58.472	63.876	58.256	52.652	42.851	59.552	59.795	54.077	50.68	54.962	54.342	39.919	59.575	52.529	61.682	58.697	81.085	70	63.797	83.967	76.989	80.634	91.234	88.419	120.17	105.79	112.51	107.53	105.78
8.5559	9.2917	3.78	0	0	0	0.30249	2.6206	8.8178	9.17	10.86	10.881	10.059	21.43	28.743	47.428	48.986	55.355	63.194	77.459	84.332	92.099	92.651	105.32	105.3	120.81	112.29	127.2	118.63	118.61	138.1	114.66	134.75	117.55	114.51	115.2	126.24	125.31	121.27	128.14	123.36	127.7	124.19	123.34	121.76	112.88	114.32	109.48	121.05	111.04
4.7775	6.3509	4.5864	0	0	0	0	0	0	0	0	0	0	0	0	0	0	0	0	0	0	0	0	0	0	0	0	0	0	0	0	0	0	0	0	0	0	0	0	0	0	0	0	0	0	0	0	0	0	0
0	0	0	0	10.643	10.629	3.599	3.8805	0	3.9427	11.749	2.4309	11.345	10.715	21.1	5.8135	0	0	0	0	0	0	0	0	0	0	0	0	0	0	0	0	0	0	0	0	0	0	0	0	0	0	0	0	0	0	0	0	0	0
10.06	12.742	0	0	1.1898	0	0	5.7976	10.123	1.5719	11.795	0	3.2949	7.5702	5.0945	3.904	3.7368	0	1.8776	5.213	5.1195	0	11.811	13.971	0	0	0	0	0	0	0	0	0	0	0	0	0	0	0	0	5.3532	0	0	0	0	0	0	0	0	0
7.82	0	0	4.4053	5.7312	0.774	0	6.702	0.74921	1.5313	0	26.083	25.548	35.851	53.908	104.76	97.348	46.029	52.49	51.788	45.213	49.295	43.422	55.826	70.236	66.678	59.876	62.026	63.468	57.118	58.843	63.689	70.564	66.862	66.385	76.538	82.798	92.165	93.831	105.91	102.05	102.8	83.535	92.384	92.824	92.317	99.095	98.898	98.512	97.168
0	2.4656	0	0	0	6.8229	7.5243	4.9136	9.0518	2.7165	7.1902	5.76	0	0	1.1471	0	0.79749	0	0	0	3.24	0.15806	0	0	0	4.1896	0	5.0692	0	0	0	0	0	0	0	0	0	0	0	0	0	0	0	0	0	0	0	0	0	0
0	3.4533	0	0	0	0	6.4038	8.5134	5.2714	6.7682	17.591	17.128	12.73	13.227	0.52687	22.144	11.111	10.403	26.702	22.463	30.441	32.576	43.523	42.017	37.354	31.025	43.449	37.902	45.255	43.402	42.146	36.736	30.252	23.505	22.975	27.638	23.614	27.963	33.186	36.612	41.431	35.767	50.339	40.451	53.283	38.874	48.17	38.964	41.166	43.712
0	6.4836	0	0	5.6779	0	6.8403	13.926	15.989	7.885	13.079	0	17.15	9.1862	18.094	1.5702	0	5.3909	8.46	2.5857	0	0	0.077239	0	0	0	0	0	0	0	0	0	0	0	0	0	0	0	0	0	0	0	0	0	0	0	0	0	0	0
7.6874	0	0	0	0	14.742	3.3126	1.7766	0	3.3138	0	0	0	0	0	0	0	0	0	0	0	0	0	0	0	0	0	0	0	0	0	0	0	0	0	0	0	0	0	0	0	0	0	0	0	0	0	0	0	0
5.5891	0	6.4153	11.464	3.9097	0	0	0	0	0	0	0	0	0	0	0	0	0	0	0	0	0	0	0	0	0	0	0	0	0	0	0	0	0	0	0	0	0	0	0	0	0	0	0	0	0	0	0	0	0
2.8488	0	0	0	0	0	45.975	118.07	187.92	265.28	338.23	427.46	482.26	548.59	664.98	732.61	798.97	844.06	919.87	927.8	968.92	971.01	1039.4	1063.3	1079.8	1045.8	1082.4	1065.1	1116.7	1107.6	1116.1	1109.2	1109.9	1123	1092.4	1107.4	1145.1	1128.6	1124.7	1096.7	1105	1129.7	1091.9	1106.5	1100.4	1106.1	1081.5	1096.4	1077.1	1058
0.84864	7.6688	0	0	0.99601	0	0	0	0	0	0	0	0	0	0	0	0	0	0	0	0	0	0	0	0	0	0	0	0	0	0	0	0	0	0	0	0	0	0	0	0	0	0	0	0	0	0	0	0	0
0	6.5306	11.215	0	0	0	0	0	0	0	0	0	0	0	0	0	0	0	0	0	0	0	0	0	0	0	0	0	23.757	23.71	53.171	63.479	62.354	75.329	80.783	90.101	101.75	121.15	150.59	149.87	147.46	186.68	157.33	157.29	108.69	201.94	168.34	153.31	102.85	107.72
4.1842	2.1823	5.0922	0	1.4861	0	0	0	0	0	0	0	0	0	0	0	0	0	0	0	0	0	0	0	0	0	0	0	0	0	0	0	0	0	0	0	0	0	0	0	0	0	0	0	0	0	0	0	0	0
13.026	6.4368	0	0	0	0	0	0	0	0	0	0	0	0	0	0	0	0	0	0	0	0	0	0	0	0	0	0	0	0	0	0	0	0	0	0	0	0	0	0	0	0	0	0	0	0	0	0	0	0
0	1.6434	0	0	7.1815	0	10.971	22.914	14.062	24.088	22.429	38.059	43.391	37.404	45.428	63.291	45.481	52.275	73.46	67.881	76.399	83.915	86.5	97.068	87.741	66.65	78.622	67.525	69.141	66.61	74.708	66.183	65.996	51.324	42.283	34.895	44.917	38.692	49.347	39.09	48.519	53.283	50.485	37.643	43.817	23.425	26.252	20.822	30.418	21.307
[truncated: 78 more columns]
