# Supplementary material for: Limits on information transduction through amplitude and frequency regulation of transcription factor activity
Source: eLife. 2015 May 18;4:e06559. doi: 10.7554/eLife.06559 (PMC4468373; doi:10.7554/eLife.06559)
Supplement: Supplementary file 1. — Raw single-cell time-trace data for HXK1 (15259 cells), SIP18 (21242 cells), pSIP18 mut A (18203 cells), pSIP18 mut B (17655 cells), 1× reporter diploid (21236 cells), and 2× reporter diploid (19222 cells). The data are also available from Dryad Digital Repository (Hansen and O'Shea, 2015). DOI: http://dx.doi.org/10.7554/eLife.06559.014 [file elife06559s001.zip › source_data/2x_SIP18_HXK1_FM2_40minINT_690nM.txt]

0	0	0	1.735	3.9145	12.393	16.55	15.808	9.6303	16.99	15.814	15.276	25.863	17.834	18.521	24.133	9.8837	17.481	13.05	10.236	8.9843	9.2342	14.045	13.421	11.168	10.424	7.8795	1.5826	0.12948	4.415	7.753	7.3434	6.7457	4.6858	11.052	3.5091	4.1617	0	8.474	12.196	7.4366	5.1432	10.417	5.9279	7.7567	9.8009	6.001	14.965	11.518	9.49
0	0	0	10.075	0.98176	5.1784	7.2481	11.119	9.9876	16.58	7.02	5.3481	7.1426	6.5236	2.7766	12.86	12.851	10.168	15.679	15.022	11.515	19.429	20.704	10.775	15.898	14.789	22.653	9.8257	26.582	22.203	21.329	21.455	28.404	30.314	45.76	25.887	29.531	24.214	34.623	28.199	33.587	34.705	33.769	35.494	30.037	30.484	43.662	41.266	39.514	47.989
0	0	0	6.4722	9.4319	0	5.3392	9.7716	6.7667	17.04	6.731	14.852	13.947	18.176	18.273	31.628	36.541	34.547	42.243	43.824	52.58	63.625	65.136	64.313	67.021	76.803	90.797	98.34	95.482	106.31	105.39	97.944	109.94	109.08	122.23	111.99	99.743	100.52	106.05	106.03	95.416	101.28	96.96	103.4	94.617	95.186	102.11	95.711	102.92	110.76
25.149	14.295	6.6406	13.152	0	0	0	0	0	0	0	0	0	0	0.13455	0	0	0	3.2496	0	1.4058	0	0	0	0	0	0	0	0	0	0	0	0	0	0	0	0	0	0	0	0	0	0	0	0	0	0	0	0	0
0	2.8638	13.004	10.701	0	0	0	0	2.3631	3.2525	0	0	0	0	0	0	0	0	0	0	0	0	0	0	0	0	0	0	0	0	0	0	0	0	0	0	0	0	0	0	0	0	0	0	0	0	0	0	0	0
4.2653	0	0	4.3261	7.0719	4.7991	0	0	0	0	0	0	0	0	0	0	0	0	0	0	0	0	0	0	0	0	0	0	0	0	0	0	0	0	0	0	0	0	0	0	0	0	0	0	0	0	0	0	0	0
0	0	0	26.395	15.373	10.226	0	19.414	25.112	15.872	19.294	36.851	29.561	0	0	0	0	0	0	1.7959	0	26.079	28.878	5.4938	0.51371	6.9795	7.6256	0	5.5816	23.026	21.632	12.594	0	0	0	0	0	0	0	0	1.7881	0	0.19654	0	0	0	0	0	0	0
0	5.248	0	11.384	1.4304	0	0	0	0	0	0	0	0	0	0	0	0	0	0	0	0	0	0	0	0	0	0	10.203	49.377	136.57	180.16	280.84	396.51	487.47	603.77	713.58	868.38	876.53	1031.9	1060.7	1214.5	1283.6	1283.6	1393.7	1512	1545.2	1615.5	1633.8	1688.8	1792.4
0	0	0	0	3.0468	17.443	18.602	34.033	25.916	52.451	46.658	57.317	32.578	53.723	45.766	58.961	50.285	46.945	41.33	42.277	24.228	21.044	57.526	39.777	46.218	47.48	45.594	34.857	41.97	32.091	30.983	47.338	57.491	27.749	37.347	58.604	56.885	59.491	61.069	64.566	56.925	75.415	58.455	74.862	57.671	59.749	50.933	55.959	42.895	44.339
29.79	22.119	0.10479	2.5076	0	0	0	0	0	0	0	0	0	0	0	0	0	0	0	0	0	0	0	0	0	0	0	0	0	0	0	0	0	0	0	0	0	0	0	0	0	0	0	0	0	0	0	0	0	0
0	0	0	0	2.8102	3.3931	6.8835	13.896	10.484	8.7278	17.032	18.826	14.662	18.858	10.744	16.736	27.088	23.283	16.409	5.1102	8.8213	9.2248	14.362	11.592	17.592	18.941	23.068	20.97	37.079	33.523	31.86	32.817	39.24	30.397	29.004	38.641	44.49	42.87	43.242	50.67	47.135	60.996	55.461	54.663	60.271	63.254	57.108	64.233	64.157	62.571
11.68	0	0.36469	0.23169	0	1.7123	0	0	0	5.967	0	8.7506	0	3.687	0	0	6.4815	8.9329	7.6744	7.3733	20.668	41.007	44.253	54.085	64.601	69.115	70.071	80.032	86.904	87.019	81.872	90.311	98.373	105.45	83.628	97.261	116.3	108.72	101.52	109.51	101.25	107.35	110.37	101.22	108.92	102.58	103.97	102.94	106.27	95.152
0	0	1.7861	18.798	6.3386	0	11.98	0	0	2.906	13.732	16.818	52.321	28.766	33.459	51.949	32.552	30.656	50.89	61.777	47.978	37.052	37.639	44.669	67.601	58.454	42.525	61.046	66.074	51.861	64.096	61.804	58.373	55.385	63.479	47.492	52.046	51.969	53.568	52.04	35.725	42.561	41.162	39.2	35.422	43.43	28.275	33.254	33.157	30.654
0	0	0	0	0	3.0176	26.942	51.735	115	208.06	352.56	531.84	656.1	772.69	838.47	986.92	1044.7	1103.1	1141.3	1184	1224.9	1284.1	1307.2	1211.8	1342.7	1333.9	1269.6	1359.2	1501.1	1529.6	1355.8	1405.4	1397.6	1443	1376.1	1469.4	1459.5	1393.8	1437.9	1448.8	1427.9	1465.7	1469.6	1452.7	1420.5	1403.9	1366.3	1378.8	1310.7	1341.7
4.4536	0	0.21099	5.6475	0.67099	0	0	0	0	0	0	0	0	0	0	0	0	0	0	0	0	0	0	0	0	0	0	0	0	0	0	0	0	0	0	0	0	0	0	0	0	0	0	0	0	0	0	0	0	0
0	0	0	2.9748	0	0.37298	2.3138	2.0611	2.8489	10.366	4.4346	4.8082	9.662	4.1304	12.68	13.485	16.076	27.974	38.268	49.812	57.869	67.271	83.055	77.782	97.2	96.518	98.003	104.39	110.58	107.05	116.34	116.34	130.4	117.86	135.46	114.98	135.35	135.54	137.26	142.33	134.25	135.63	143.03	125.09	136.08	127.92	130	139.78	133.7	135.88
0	0	0	6.4462	30.758	28.37	42.848	53.621	53.006	70.005	70.474	88.861	83.129	62.838	87.533	103.02	110.54	122.52	126.81	132.69	129.31	151.04	173.03	168.64	189.45	161.83	182.11	194.55	183.54	256.16	229.73	225.75	236.3	243.62	242.78	242.47	245.85	267.88	258.51	290.77	275.86	267.73	292.68	294.69	302.56	284.78	307.65	307.1	308.98	298.75
27.195	0	0.47169	0	0	0	0	0	0	0	0	0	0	7.226	3.6063	0	0	3.5866	0	0	0	0	5.3613	7.2391	9.9798	6.718	17.691	17.329	18.891	8.8952	17.614	6.6688	0	0	0	0	0	0	0	0	0	0.033077	9.0127	31.485	15.403	21.705	32.669	30.815	46.986	51.183
0	0	0	11.1	14.138	0.44845	1.2634	0.86697	10.079	1.9408	13.079	19.752	10.525	27.551	15.207	19.819	12.441	26.823	22.728	26.901	25.602	53.905	50.966	38.273	50.279	51.723	59.995	53.398	65.739	56.492	58.313	57.495	57.472	62.324	77.064	62.071	60.903	59.165	58.94	64.096	65.73	62.947	68.439	72.25	71.916	79.231	85.365	89.845	91.908	103.57
9.3782	0.093124	1.065	1.164	0	0	6.904	7.8091	0	0	9.4994	0	0	7.0088	16.416	0	0	0	0	0	0	0	14.716	0.3501	0	19.456	20.305	37.164	0	0	0	0	0	37.26	0	17.435	2.6588	16.545	0	17.553	0	11.576	22.181	13.048	12.605	23.495	0	0	0	0
0	0	0	0	6.2805	12.238	16.603	16.168	20.745	23.976	22.831	26.372	28.773	27.188	40.78	36.69	46.547	42.346	49.811	35.918	35.869	36.607	46.347	42.612	48.209	46.202	50.394	50.252	57.939	59.529	61.543	57.484	61.564	56.149	57.1	66.421	70.882	73.237	74.079	84.323	80.494	91.225	97.947	103.36	117.95	106.5	110.07	115.93	114.06	111.01
5.8979	0	0.69306	3.451	0	1.0887	4.6481	3.8248	0	2.477	0	0	0	0	0	0	0	0	0	0	0	0	0	0	0	0	0	0	0	0	0	0	0	0	0	0	0	0	0	0	0	0	0	0	0	0	0	0	0	0
0	0	0	8.4642	5.937	0.2905	0	0	3.2598	0	0	0	2.3818	13.249	6.714	13.918	6.7942	12.782	0	0	0	5.4011	2.803	0	3.6134	15.204	40.249	89.819	66.091	110.77	122.25	268.43	276.61	346.73	385.55	410.17	449.04	542.98	491.78	571.66	616.81	594.53	626.02	662	714.42	723.33	752.06	766.93	763.36	801.07
0	0	0	0	19.66	0	20.13	18.157	23.999	23.585	7.6557	12.995	21.993	25.247	10.094	19.383	15.979	15.826	9.4748	1.6519	20.861	27.862	41.562	44.225	39.081	51.622	37.573	45.171	50.62	66.248	75.563	72.429	62.179	80.044	89.933	84.289	86.526	88.605	92.424	96.745	97.927	105.79	109.51	114.38	110.77	104.48	118.14	112.3	128.76	129.1
0	0	5.887	1.8336	5.4857	1.5513	0	4.4051	7.9809	7.2241	7.8223	0.67855	3.9426	0	0	0	0	0	0	0	0	0	0	0	0	0	0	0	0	0	0	0	0	0	0	0	0	0	0	0	0	0	0	0	0	0	0	0	0	0
0	0	0	0	47.323	114.05	197.93	303.07	392.09	513.64	594.79	698.72	787	873.13	916.89	978.97	1043.6	1108.2	1221	1259.8	1282.4	1321.8	1359.9	1419.3	1386.4	1463.6	1490.1	1444.8	1439.4	1469.7	1450.6	1489.7	1414.5	1398.1	1405.4	1434.1	1404.1	1422.8	1432.7	1528.7	1521	1479.6	1486.6	1471	1456	1475.1	1450	1416.1	1421.1	1386.5
0	4.9594	0	0	12.879	7.3119	17.001	16.103	15.22	9.7942	8.7194	16.107	8.9712	12.27	2.5888	6.3997	2.0624	0	0.19254	6.1283	3.3266	4.1603	17.274	0	17.976	16.627	2.1383	0	0	19.21	12.913	7.148	15.958	0	0	0	0	0	0	0	0	0	0	0	0	0	0	0	0	0
0	0	0	3.3101	8.6161	0	3.0176	0.77383	0	0	0	0	0	0	0	0	0	0	0	0	0	0	0	0	0	0	0	0	0	0	0	0	0	0	0	0	0	0	0	0	0	0	0	0	0	0	0	0	0	0
22.351	4.7443	0	0.80653	0	0	0	0	0	0	0	0	4.39	21.224	0.80117	12.56	0	2.4064	0.50635	7.2118	10.131	4.4725	24.855	25.283	38.394	50.486	57.68	48.929	44.644	54.283	68.303	58.832	61.917	74.163	72.811	84.747	79.421	106.19	113.57	101.94	118.52	115.08	119.81	129.23	116.37	125.9	125.67	119.7	139.79	132.81
3.9678	7.6238	0	4.1368	1.0103	0	0	0	0	0	0	2.0708	6.0942	9.0442	5.4858	8.5949	12.973	27.263	23.143	28.295	29.866	27.464	32.608	16.799	6.8892	0	18.308	19.727	18.35	11.509	14.67	13.37	0	4.0684	4.8139	7.0346	6.6787	7.3783	0	17.315	6.2127	0	3.4368	0	0.85582	13.698	0	0	0	0
23.118	9.6887	0	0.33074	0	0	0	0	0	0	0	0	0	0	0	0	0	0	0	0	0	0	0	0	0	0	0	0	0	0	0	0	0	0	0	0	0	0	0	32.528	102.3	125.63	123.34	133.54	121.72	125.18	132.2	102.72	128.41	108.37
0	0	0	15.998	24.558	8.4007	19.658	14.584	30.93	24.463	21.575	34.07	33.04	32.701	15.685	17.47	35.67	19.934	23.137	14.587	13.644	24.65	32.579	11.073	22.784	27.062	19.627	16.552	25.053	31.672	27.194	17.884	27.033	8.7652	21.121	8.7556	9.4076	9.7092	0.23223	6.5321	4.4747	14.971	13.534	29.64	33.97	42.561	56.023	56.801	85.431	88.214
29.362	35.487	0	0	0	0	0	0	0	10.096	15.175	28.983	21.168	28.801	61.596	55.652	79.944	94.755	107.17	77.262	109.54	75.156	67.349	39.073	72.346	84.82	96.779	79.412	78.182	72.551	94.23	57.057	44.622	63.131	51.682	35.324	114.64	71.123	57.552	57.683	74.361	52.296	45.228	70.393	52.179	28.144	22.718	27.368	22.237	22.183
0	5.3924	0	0	0.94192	3.8786	5.9112	13.221	7.0606	17.436	20.031	22.33	28.929	25.726	21.962	13.676	0	14.923	17.867	8.0814	6.4866	3.3194	4.4427	15.62	35.443	24.026	18.873	24.945	25.748	28.278	21.829	3.2883	8.7765	0	0	0	0	0	0	0	0	0	0	0	0	0	0	0	0	0
0	0	0	4.4914	0	10.17	6.2577	12.331	12.944	14.579	17.555	23.303	21.324	18.75	18.032	19.133	28.002	26.54	25.426	16.804	17.438	24.244	23.947	16.955	21.78	23.333	25.483	23.123	40.738	41.323	30.487	36.255	34.778	37.041	41.899	42.072	53.815	50.645	48.017	55.811	64.22	64.294	61.247	66.252	66.927	58.254	63.467	67.455	62.406	64.156
18.375	8.8885	0	0	0	0	0	0	0	0	0	0	0	0	0	0	0	0	0	0	0	0	0	0	0	0	0	0	0	0	0	0	0	0	0	0	0	0	0	0	0	0	0	0	0	0	0	0	0	0
0	0	0	9.7861	14.894	9.7865	14.859	18.3	31.722	28.891	11.084	58.486	64.239	83.552	73.955	78.685	78.725	73.302	88.635	104.29	93.317	125.97	135.09	112.98	124.43	117.69	129.56	115.82	119.19	126.73	124.88	112.14	118.4	103.64	110.06	87.042	96.905	96.464	97.039	104.04	98.07	113.31	101.53	93.614	88.313	87.634	82.004	79.295	92.506	94.316
0	0	5.2457	1.6948	0	0	1.8767	11.203	15.995	0	0	0	61.225	83.681	75.781	100.25	120.32	84.199	85.519	82.906	135.21	146.46	135.69	132.35	153.09	173.17	194.2	194.32	190.49	160.35	143.23	154.6	160.6	149.03	158.9	145.45	143.14	170.42	165.44	194.43	179.92	171.83	173.82	167.14	157.27	127.56	130.28	119.26	113.45	112.33
0	10.646	5.9743	5.4195	0	0	0	0	0	0	0	0	0	0	0	0	0	0	0	0	0	0	0	0	0	0	0	0	2.774	0.10219	14.828	14.192	12.966	34.102	27.961	61.138	68.617	75.903	87.059	70.098	57.029	77.349	77.233	110.85	94.927	109.46	116.21	116.41	123.75	108.67
4.0382	0	0	5.4943	22.259	4.8556	15.805	17.706	17.219	31.859	29.537	35.163	35.206	47.138	40.373	42.019	32.47	40.417	32.841	34.473	22.802	34.326	39.636	40.02	43.463	44.75	38.283	45.419	42.658	41.275	34.873	37.78	24.075	15.426	30.05	31.724	35.144	30.651	30.119	28.983	33.341	46.196	40.652	41.701	25.362	34.052	40.164	35.178	6.7948	31.119
0	0	0	10.28	9.0704	0	0	0	0	0	0	0	6.5478	7.1738	0	0	0	0	0	0	0	0	0	0	0	0	0	0	0	0	0	0	0	0	0	0	0	0	0	0	0	0	0	0	0	0	0	0	0	0
0	0	0	2.9741	8.0789	3.879	8.7802	8.7459	13.857	6.9043	20.674	14.767	23.913	25.776	22.818	24.899	26.771	28.87	32.029	15.534	21.586	23.101	28.643	26.169	24.879	33.335	30.408	25.952	35.567	37.767	31.088	34.791	33.723	28.968	28.888	25.532	25.569	26.622	25.594	32.016	32.662	31.621	30.245	29.502	28.385	28.959	22.815	27.245	28.756	23.875
16.171	0	0	2.8652	7.5517	0	0	0	0	0	0	1.2763	16.484	20.633	25.262	27.073	29.982	45.98	53.494	61.487	58.534	74.262	78.079	75.377	82.226	95.605	87.263	114.95	88.472	101.51	110.02	113.02	115.27	103.55	90.375	105.46	114.84	96.661	81.215	92.041	80.815	102.99	101.84	108.79	91.424	85.892	66.956	77.691	61.426	63.938
17.96	0.10913	0	0	0	0.12486	0	0	0	0	0	0	0	0	0	0	0	0	0	0	0	0	0	0	0	0	0	0	0	0	0	0	0	0	0	0	0	0	0	0	0	0	0	0	0	0	0	0	0	0
14.87	5.6364	0	1.4549	0	0	0	0.7745	5.834	0	0	0	0	0	0	0	0	0	0	0	0	0	0	0	0	0	0	0	0.32107	18.75	48.817	63.85	96.43	145.45	173.58	211.16	272.1	306.72	335.97	363.31	412.96	442.24	484.25	526.76	557.29	584.42	602.43	627.25	643.57	644.94
17.255	0	0	0	54.659	0	0	0	0	0	0	0	0	0	0	0	0	0	0	0	0	0	0	0	0	0	0	0	0	0	0	0	0	0	0	0	0	0	0	0	0	0	0	0	0	0	0	0	0	0
0	0	0	6.1792	7.9661	7.5041	3.4395	3.6554	10.762	5.3642	13.52	14.339	17.984	9.8586	13.361	20.556	31.347	36.047	25.758	14.527	16.428	16.033	19.97	16.312	12.659	23.741	20.937	19.807	20.977	28.341	24.26	23.587	13.966	18.434	14.303	18.677	18.421	22.064	15.085	28.242	5.5263	20.352	20.1	12.762	11.077	9.5821	10.058	21.24	4.9303	2.2035
0	0	0	0	16.38	24.774	50.64	67.09	73.392	90.046	91.713	95.308	102.9	114.76	85.179	46.95	71.26	95.055	94.942	85.384	100.18	100.48	104.32	92.858	89.737	102	95.396	82.919	94.076	134.98	86.948	105.84	109.37	95.86	70.473	77.932	66.158	80.888	83.382	93.913	80.943	83.302	76.489	77.957	86.721	78.573	90.963	81.871	64.552	72.07
0	0	0	1.9794	12.859	9.3841	19.952	30.833	32.682	30.303	38.713	40.724	45.073	49.13	50.956	58.815	69.961	73.021	94.861	99.276	93.206	108.03	101.2	98.268	105.73	116.55	118.03	106.95	116.67	113.01	125.67	113.54	117.86	118.95	130.67	119.74	126.29	134.85	130.21	127.06	134.33	142.45	144.3	136.8	141	141.56	145.76	150.72	146.84	155.61
0	0	0	14.987	17.449	4.2757	14.545	4.5734	23.083	15.86	18.268	21.324	28.687	21.259	16.256	13.756	23.97	4.1578	15.112	17.196	14.219	15.351	31.245	8.3999	29.188	14.913	18.654	19.259	14.215	35.188	39.448	36.84	49.2	45.902	77.091	84.936	92.291	122.98	141.18	154.86	178.75	191.52	216.11	228.26	238.41	264.79	271.87	285.34	291.45	308.36
9.6106	0.95655	0	0	0	0	4.0209	17.939	19.044	18.061	36.958	42.526	43.874	48.191	46.892	56.007	64.149	73.314	61.606	45.863	55.687	58.325	39.26	57.378	55.998	65.499	58.455	63.181	76.07	63.878	70.924	54.852	44.766	48.602	46.73	52.684	63.272	73.499	54.45	43.11	34.363	42.348	40.198	41.29	34.576	17.162	23.696	22.255	18.719	11.723
7.5378	5.8158	0	1.7725	2.5669	0	0	0	0	0	0	0	0	0	0	1.7145	0	8.5985	0	20.793	15.013	17.203	0	0	0	13.193	15.073	16.569	13.591	21.038	22.922	23.532	11.405	27.183	13.068	14.828	18.212	37.731	29.331	40.793	22.945	26.465	13.876	41.296	32.314	33.567	23.601	51.372	32.369	41.516
18.123	13.95	5.5026	0	0	0	0	2.8765	0	0	0	0	6.0298	0	47.349	0	3.3281	13.923	11.474	24.083	26.332	40.831	42.588	47.119	41.897	64.655	69.461	59.756	58.236	47.13	54.422	54.776	31.505	30.615	15.016	34.447	46.294	21.449	29.825	15.298	7.7057	0	14.126	17.622	3.1828	6.0587	0	0	0	0
0	0	0	14.278	20.739	0	4.9158	0.60794	3.2196	0	7.288	6.5055	11.656	5.1643	0	0.96217	13.459	5.1499	19.829	12.133	7.3824	25.569	31.226	10.226	24.093	23.457	25.311	30.795	37.554	55.309	68.245	70.598	92.208	92.355	95.475	92.861	91.04	105.98	107.36	113.35	114.94	115.63	129.81	125.04	128.56	119.43	140.1	135.61	142.14	149.72
0	0	0	0	3.5514	13.588	26.819	19.814	20.436	26.848	25.906	27.845	29.216	25.479	35.43	31.345	33.315	29.792	34.137	41.377	35.166	42.565	45.668	47.762	37.25	27.499	43.415	36.25	42.336	55.408	41.649	57.057	60.052	71.706	57.644	78.133	80.786	100.84	103.25	107.35	95.648	119.72	127.82	120.77	121.59	111.29	116.23	109.5	40.608	60.154
0	0	0	3.7729	5.1321	9.7669	2.9781	2.4605	11.269	10.192	7.4427	7.5638	11.913	15.823	0.92431	16.227	12.265	8.9609	3.4473	4.3569	7.2991	19.064	36.028	17.217	22.064	16.02	33.505	36.107	45.011	54.031	68.266	85.244	97.147	121.84	137.55	128.66	141.78	155.07	162.19	197.17	188.89	203.71	210.57	203.72	216.54	208.71	230.71	247.43	205.13	211.05
19.269	2.5895	0	0	0	0	0	0	0	0	0	3.1388	0	12.711	9.1999	10.889	10.377	35.709	25.163	28.377	33.766	28.592	26.304	72.163	58.395	67.182	64.245	87.855	66.503	75.62	57.445	54.964	41.932	54.77	42.188	43.875	39.974	39.32	37.889	33.33	34.93	40.72	25.364	25.819	20.848	15.611	12.141	20.97	16.978	11.557
5.2145	0	0	3.5873	2.958	0	0	0	0	0	0	0	0	0	0	0	2.2417	10.006	12.94	22.739	41.163	53.87	72.791	80.947	95.595	91.698	101.77	118.84	127.95	141.91	133.06	162.11	160.73	173	175.86	159.75	177.72	172.52	174.22	176.32	172	187.13	181.38	183.68	198.18	194.86	200.05	196.54	210.58	207.5
19.262	12.437	0.35895	6.5478	0	0	0	0	0	0	0	0	0	0	0	0	0	0	0	0	0	0	0	0	0	0	0	0	0	0	0	0	0	0	0	0	0	0	0	0	0	0	0	0	0	0	0	0	0	0
7.4487	3.6019	3.4706	0	0	0	4.3609	4.3804	7.362	0	0	0	0	2.6525	0	0	0	0	0	0	0	0	0	0	0	0	0	0	0	0	0	0	0	0	0	0	0	0	0	0	0	0	0	0	0	0	0	0	0	0
8.1476	6.6551	4.3929	4.8853	0	0	0	0	0	0	0	0	0.05526	0	0	0	0.31532	0	0	0	0	0	0.12632	0	3.1831	0.10731	0	3.3982	1.2448	8.2305	10.872	19.027	12.806	27.299	28.407	34.168	38.134	51.471	59.75	64.988	67.536	66.526	74.773	81.67	74.557	76.286	82.983	72.697	79.69	72.305
18.761	18.628	12.977	11.752	15.258	0	0	0	0	0	0	0	0	0	0	0	0	0	0	0	0	0	0	0	0	0	0	0	0	0	0	0	0	0	0	0	0	0	0	0	0	0	0	0	0	0	0	0	0	0
14.172	8.2679	0.28121	5.768	0	0	0	0	1.1089	0	0	0	0	0	0	0	0	0	0	0	0	0	0	4.4385	0	0	0	0	0	0	0	0	0	0	0	0	0	0	0	0	0	0	0	0	0	0	0	0	0	0
16.72	11.745	0	0	0	0	0	2.2197	2.5613	2.53	0	0	0	2.7112	0	0	0	2.464	0	1.7841	0	14.719	14.628	16.18	2.5438	4.8983	12.87	0	2.5064	0	0	0.18262	0	0	0	0	0	0	0	0	0	0	0	0	0	0	0	0	0	0
14.821	0	0	3.5245	0	2.2571	0	0	0.61269	0	0	0	0	0	0	0	0	0	0	0	4.8376	9.2617	3.463	8.0609	4.4778	0	5.6474	1.3121	15.42	16.265	21.085	31.979	30.433	46.145	36.88	51.579	46.191	71.568	59.116	62.428	70.285	71.103	82.428	93.619	91.253	103.74	98.21	116.99	122.39	123
0	1.9194	0	5.9165	7.399	0	0	0	10.782	21.632	20.239	34.209	37.141	58.37	43.05	51.604	66.112	78.969	60.889	69.995	76.665	67.462	108.98	66.406	74.761	80.922	90.935	98.089	104.35	105.24	103.18	116.41	127.92	134.35	130.21	143.72	141.95	155.18	165.84	159.18	180.29	168.17	171.52	179.26	165.69	169.64	177.12	174.02	171.28	175.6
0	0	0	0	5.0202	10.983	5.8291	2.4532	12.014	6.1935	12.429	9.9069	24.895	12.521	26.96	34.893	21.187	27.846	16.935	12.875	21.091	21.069	32.054	27.942	21.904	39.685	41.893	56.599	89.69	86.119	121.9	122.5	164.53	178.92	212.65	243.53	277	308.24	338.37	349.87	370.8	399.56	425.36	423.07	443.98	471.11	492.71	477.93	499.46	518.37
0	0	0	5.1811	2.3162	14.925	19.223	37.455	48.209	56.964	81.349	84.112	83.413	81.216	80.802	92.616	99.54	96.353	93.943	85.452	100.77	86.271	98.105	92.917	99.342	94.16	92.607	73.777	81.668	71.247	71.335	75.164	67.703	62.618	65.391	60.667	55.489	59.081	54.342	45.512	60.755	52.724	38.366	37.743	41.498	35.261	39.054	38.899	40.398	41.751
12.232	0	0	0	0	0.50322	0	0.94017	0	0.4095	0	3.3947	6.1049	0	3.8315	0	0	0	0	0	0	0	0	0	0	0	0	0	0	0	0	0	0	0	0	0	0	0	0	0	0	0	0	0	0	0	0	0	0	0
6.2825	4.8532	2.8763	4.7935	0	0	0.13001	0	0	0	0	0	0	0	0	0	0	0	0	0	0	0	0	0	0	0	0	0	0	0	0	0	0	0	0	0	0	0	0	0	0	0	0	0	0	0	0	0	0	0
0	0	0	15.553	11.496	0	0	0	3.0705	0	0	4.7839	3.8338	3.3367	1.2921	0.071462	6.1311	1.561	0	11.454	0	20.989	39.569	15.896	51.317	51.226	69.844	54.495	61.884	80.548	74.288	78.023	74.67	105.57	69.905	75.928	80.461	93.244	94.007	96.269	108.38	113.04	121.26	126.45	120.15	126.75	126.9	126.45	144.3	143.46
0	0	7.6408	0	0	4.5609	12.058	26.913	38.264	37.954	65.933	51.619	88.264	76.049	88.644	104.4	102.58	99.823	107.28	88.259	104.65	109.85	114.56	99.573	94.994	90.239	96.649	108.88	109.65	105.97	102.14	96.832	98.64	92.101	111.33	105.85	109.5	125.08	125.29	159.33	146.31	164.33	182.04	174.05	188.67	210.91	216.35	216.22	221.23	221.13
22.331	11.81	0	3.586	0	0	0	0	0	0	0	0	0	0	0	0	0	0	0	0	0	0	0	0	0	0	0	0	0	0	0	0	0	0	0	0	0	0	0	0	0	0	0	0	0	0	0	0	0	0
8.2237	16.875	3.1977	0	0	0	0	0	0	0	0	0	0	0	0	0	0	0	0	0	0	0	0	0	0	0	0	0	0	0	5.8333	18.846	35.119	56.986	71.288	95.859	103.43	140.68	153.06	162.77	178.51	192.51	219.19	235.45	222.5	242.42	224.89	245.94	248.46	252.69
10.783	0	0	0	0	2.395	5.2742	5.456	0	0	0	2.7946	7.0599	2.8544	0	0	0	0	0	0	0	0	0	0	0	0	0	0	1.9427	3.4413	6.6009	9.3972	0	0	3.5298	20.753	26.671	0	0	0	0	14.146	16.6	15.315	20.599	23.169	18.233	24.575	26.153	36.689
0	0	0	14.046	21.451	1.1058	18.896	33.431	39.038	26.76	65.289	49.955	83.043	131.09	126.66	182.41	196.51	208.31	279.49	252.35	270.32	328.72	341.1	379.76	398.63	354.92	326.64	366.42	371.12	356.99	405	392.24	420.9	371.58	392.06	440.78	377.33	454.5	465.92	468.88	460.77	461.86	451.37	447.15	465.53	472.2	474.99	473.31	495.28	473.45
16.657	23.486	0	0	0	0	0	0	0	0	0	0	0	0	0	0	0	0	0	0	0	0	0	0	0	0	0	0	0	0	0	0	0	0	0	0	0	0	0	0	0	0	0	0	7.9499	0	0	0	0	0
21.188	7.9814	0	6.2532	0	0	0	0	0	0	0	0	0	0	0	0	0	0	0	0	0	0	0	0	0	0	0	0	0	0	0	0	0	0	1.9734	3.5625	27.398	44.248	63.642	74.283	69.558	72.473	74.873	73.411	74.668	73.499	104.86	105.33	108.94	89.386
11.034	3.4705	5.287	0	0	0	0	11.324	9.9799	0	11.89	0	12.423	17.87	23.625	16.996	30.493	39.86	37.101	34.834	46.982	40.834	49.415	41.186	53.457	41.378	52.832	39.938	64.677	43.137	43.596	35.127	18.752	28.359	27.215	41.453	49.58	46.768	44.491	42.44	45.369	57.926	51.238	44.366	46.471	32.505	50.825	47.412	63.249	56.522
0	0	0	0	1.8584	0.046953	6.5111	5.0786	15.618	16.4	13.712	33.5	31.108	22.727	32.705	32.798	45.21	43.007	47.48	49.107	68.566	73.081	61.13	61.778	64.097	67.318	70.721	68.212	63.253	78.431	75.458	78.067	76.867	93.218	80.977	91.203	95.433	128.75	130.3	134.21	129.4	83.279	83.032	87.01	84.632	81.631	89.904	80.527	70.868	91.422
10.3	0	0	3.1308	0.82476	2.8095	0	0.69396	0	0	0	3.8178	2.0939	7.4722	0.94824	0	0	0	0	0	0	0	0	0	0	0	0	0	0	0	0	0	0	0	0	0	0	0	0	0	0	0	0	0	0	0	0	0	0	0
11.194	5.2648	0	4.5343	0	0	0	0	0	0	0	0	0	0	0	0	0	0	0	0	0	0	0	0	0	0	0	0	0	0	0	0	0	0	0	0	0	0	0	0	0	0	0	0	0	0	0	0	0	0
22.3	7.4741	4.1459	0	0	0	0	0	0	0	0	0	0	0	0	0	0	0	0	0	0	0	0	0	0	0	0	0	0	0	0	0	0	0	0	0	0	0	0	0	0	0	0	0	0	0	0	0	0	0
17.503	7.4297	0	0	0	0	0	0	0	0	0	0	0	0	0	0	9.2587	19.478	42.756	52.24	49.691	85.02	95.118	119.19	119.64	132.37	154.18	145.1	169.19	177.19	161.84	171.67	159.57	113.9	153.65	147.81	131.74	157.12	146.85	150.8	147.75	124.24	119.35	106.94	111.25	111.96	91.389	107.07	121.49	116.52
5.807	5.056	1.923	6.0666	0	0	0	0	0	0	0	0	0	0	0	9.6142	3.1619	0	0	0	0	0	0	0	0	0	0	0	0	0	0	0	0	0	0	0	0	0	0	0	0	0	0	0	0	0	0	0	0	0
0	0	0	0	5.2941	9.6596	12.71	9.539	12.649	10.406	11.859	13.968	12.128	14.455	9.7609	14.386	15.241	14.44	20.046	13.778	18.428	19.786	33.349	31.448	48.366	58.959	66.515	86.488	105.11	121.17	135.2	143.61	176.5	180.78	189.68	205	230.41	246.36	255.45	259.44	279.33	281.34	292.27	298.91	300.21	305.61	302.93	306.96	297.75	292.39
30.647	4.2827	0	11.582	0	0	0	0	0	0	0	0	0	0	0	0	0	0	0	0	0	0	0	0	0	0	0	0	0	0	0	0	0	0	0	0	0	0	0	0	0	0	0	0	0	0	0	0	0	0
0	0	17.449	23.058	8.5222	19.184	0	0	0	0	0	0	0	0	0	0	0	0	0	39.536	37.257	38.561	33.686	47.352	43.524	21.106	48.809	44.454	38.435	25.727	27.488	24.679	20.292	29.075	0	13.845	6.6476	11.345	2.2924	19.741	0	0	0	1.7356	0	0	0	0	0	0
0	0	0	7.8733	2.7437	12.518	7.6718	9.4651	9.6518	26.665	14.835	27.066	28	35.308	47.304	61.534	66.705	83.15	76.815	91.42	112.21	122.67	137.13	163.08	188.24	194.45	194.24	205.31	228.72	215.46	233.93	238.29	229.31	232.6	241.48	239.36	252.55	239.14	224.51	229.05	243.39	231.83	223.86	222.65	212.69	215.22	215.63	214.45	202.59	199.71
0	0	0	2.4598	10.528	6.5731	17.05	29.593	18.513	27.318	27.456	25.441	36.504	25.63	30.992	31.529	35.004	38.805	33.509	24.958	42.064	32.161	36.79	40.199	24.355	18.646	12.692	14.059	8.0824	6.4298	18.891	10.193	15.515	18.62	31.349	15.055	32.974	38.177	34.709	50.778	51.186	45.273	49.147	36.815	46.944	44.42	41.351	52.187	46.453	39.713
0	0	0	13.537	12.505	0	0	12.542	31.785	36.984	51.859	67.103	96.9	115.03	139.7	142.49	164.68	158.37	176.82	180.78	181.83	203.01	195.44	204.21	220.91	230.83	241.96	226.98	214.06	238.09	227.02	236.34	232.08	217.6	223.65	220.02	234.14	235.56	205.39	155.44	205.4	221.31	220.72	179.51	176.26	135.17	147.16	162.32	157.71	170.22
0	3.679	0	0	3.7429	0	3.6465	0	3.9403	8.0621	5.8035	7.5219	12.952	0	3.877	4.3356	6.4107	12.383	0	3.845	15.324	18.616	26.398	27.357	32.908	32.14	34.522	32.931	34.133	33.911	40.427	45.871	48.224	49.916	54.028	53.03	49.618	41.474	39.309	50.129	46.251	36.076	42.99	37.555	35.382	31.192	44.924	40.499	47.095	55.122
27.672	14.344	0.65535	0	0	0	0	0	0	0	0	0	0	0	0	0	0	0	0	0	0	0	0	0	0	0	0	0	0	0	0	0	0	0	0	0	0	0	0	0	0	0	0	0	0	0	0	0	0	0
0	2.6829	0	0.15618	3.9632	13.783	18.982	1.8331	39.794	49.72	50.163	69.092	72.894	67.548	72.421	59.571	77.044	82.405	74.187	91.762	77.417	88.985	51.712	80.178	87.403	98.27	75.891	74.485	70.508	90.586	73.655	65.495	59.975	41.546	53.086	46.449	42.783	38.158	32.801	32.838	18.305	15.91	12.684	16.205	20.2	4.3332	16.447	10.717	14.864	8.3598
0.2487	0	0	4.7716	0	0	1.3318	1.7788	11.006	16.992	16.381	28.56	37.721	51.802	58.142	73.804	74.013	80.531	91.253	88.07	84.833	96.28	92.977	87.288	91.542	101.92	110.57	118.59	139.2	122.37	133.23	132.03	129.99	151.12	157.45	147.14	145.23	155.97	148.01	171.71	158.45	177.49	174.12	184.05	183.28	177.53	180.28	174.25	190.45	176.58
13.588	0.1425	0	0	0	0	0.50055	0.1667	7.7448	0	0	0	0	0.32317	0	0	0	0	0	0	0	0	0	0	0	0	0	0	2.2372	10.018	3.8415	0	0	0	0	0	5.0466	9.1268	0	0	0	0	0	0	0	0	0	0	0	0
2.2819	8.2296	4.2161	5.1641	0	0	0	0	0	0	0	0	0	0	0	0	0	0	0	0	0	0	0	0	0	0	0	0	0	0	0	0	0	0	0	0	0	0	0	0	0	0	0	0	0	0	0	0	0	0
0	0	0	4.2923	9.7167	0	7.7541	10.065	14.695	8.6865	8.8206	12.88	27.723	26.643	21.706	18.518	20.082	8.7104	22.779	16.042	17.233	16.581	18.521	9.5649	24.305	26.826	26.587	36.755	46.716	59.998	62.942	67.181	69.713	65.192	73.068	64.876	55.673	67.674	63.288	81.855	72.847	75.86	90.066	93.098	97.241	84.985	95.328	80.331	100.77	96.505
0	8.2823	9.6458	0	0	0	0	0	3.3971	9.2799	8.8412	3.2299	4.9694	13.936	12.144	18.149	23.731	31.415	41.799	36.358	47.109	58.608	77.978	58.624	47.807	48.465	42.029	47.389	38.187	48.977	55.013	43.263	37.849	43.013	59.18	98.019	18.358	21.476	17.384	35.34	17.282	20.436	22.378	10.503	29.335	27.325	25.93	29.446	26.854	20.307
1.5308	11.394	13.655	2.316	0	0	0	0	0	0	0	0	4.8456	0	7.344	10.502	27.917	25.588	39.528	51.055	77.878	92.651	107.76	100.08	116.03	115.56	134.64	136.49	114.63	132.35	144.75	161.06	161.85	152.55	172	191.56	176.87	203.26	183.74	202.4	213.48	213.45	212.54	206.02	223.61	214.03	204.19	191.29	208.96	184.08
0	0	0	0	0	15.831	23.218	31.227	45.144	61.436	81.65	111.32	125.18	132.61	157.47	180.05	198.5	205.3	209.87	228.12	238.12	250.64	247.82	241.05	258.88	265.21	263.91	259.44	259.85	257.91	249.33	258.18	267.47	259.26	277.32	256.63	249.93	262.96	266.04	250.63	263.53	236.47	242.77	234.98	231.98	241.98	251.37	249.66	235.89	239.18
0	0	0	7.2634	5.6876	19.772	14.097	26.285	22.13	33.471	33.685	27.673	34.028	41.413	42.772	40.142	46.44	37.341	46.01	39.759	31.366	44.101	26.559	12.207	11.237	19.245	21.671	15.01	18.83	16.719	18.701	9.484	22.651	18.189	20.708	11.749	18.143	9.7899	18.808	14.605	14.174	19.77	22.651	20.394	13.177	16.352	21.344	9.389	3.0125	20.07
0	0	0	9.2085	1.5187	5.2798	2.8161	12.902	12.059	11.658	9.1463	7.9819	5.3541	4.0716	9.0161	7.6754	6.368	7.061	18.237	5.8559	8.2619	12.574	25.804	11.806	20.673	29.091	30.944	32.127	43.952	47.759	53.034	48.673	57.428	51.835	63.521	63.318	67.61	54.326	58.04	56.442	58.524	67.075	64.966	62.233	75.553	63.75	77.24	71.421	66.048	79.361
13.354	3.5153	0	0	0	0	1.3502	10.578	27.739	21.366	44.369	64.854	70.666	93.914	94.288	118.79	116.77	147.69	157.15	153.68	148.43	162.66	189.42	182.2	181.53	170.33	171.21	166.39	201.92	196.37	180.95	165.79	138.74	133.91	129.35	146.04	140.36	160.68	134.33	132.63	136.38	131.53	137.15	135.3	125.12	121.51	133.81	130.72	137.85	121.98
0	0	0	0	8.8257	2.7496	4.3813	4.5344	10.989	13.883	11.967	8.229	0	12.064	0	1.0752	0	0	0	0	6.6149	0	0	0	0	12.803	12.255	49.152	59.755	75.27	85.38	121.92	142.63	156.96	190.89	198.04	222.55	244.4	252.28	276.63	300.74	306.43	322.01	335.67	362.83	379.3	385.27	399.42	420.04	417.25
2.1884	0	0	12.066	5.2283	0	1.0521	10.981	26.899	26.181	49.804	48.207	71.262	83.818	88.149	107.47	113.07	123.27	126.58	139.88	148.43	158	171.3	165.12	174.07	202.87	187.92	181.94	167.2	177.49	173.07	181.96	171.88	164.46	189.31	171.15	181.21	186.84	183.55	175.71	173.95	178.19	177.9	167.74	167.2	171.37	170.54	168.18	168.61	160.05
0	0	0	1.5427	4.4821	11.101	9.3965	13.485	14.024	22.066	22.47	26.138	34.674	34.995	43.605	44.092	52.374	49.171	47.145	47.866	49.123	49.392	57.461	50.794	55.275	32.471	32.784	28.939	29.064	27.21	27.089	31.162	36.285	26.799	27.471	16.523	17.375	10.62	22.053	17.036	10.07	3.2221	4.5204	0	0.66869	0	5.0543	12.072	9.3664	15.233
0	0	0	12.477	30.625	14.876	26.932	32.246	46.861	55.814	74.88	73.969	71.022	74.644	80.141	78.178	0	0	0	0	0	58.771	28.287	46.368	51.97	40.99	52.328	48.397	54.859	63.156	66.174	48.009	52.193	40.053	55.159	45.108	41.896	47.88	33.796	47.738	48.083	63.032	59.776	52.035	62.995	58.947	68.442	59.37	79.954	95.443
0	0	0	3.6984	0	0.066395	9.8134	3.4318	10.91	21.876	33.281	57.697	80.587	81.058	108.29	115.09	136.46	137.27	132.33	152.64	167.31	166.28	175.16	166.46	182.98	163.99	171.67	170.15	179.28	180.4	182.28	193.2	195.37	197.27	200.96	194.45	190.16	194.22	192.43	206.09	196.52	173.38	171.95	160.3	169.4	159.08	187.4	186.7	183.8	188.56
4.8502	0	0.42467	0.097058	0	1.5433	0	0	0	4.5676	0	1.2246	3.1716	8.1628	11.688	10.385	13.766	14.285	15.125	13.014	23.921	32.733	41.606	46.636	51.706	53.837	47.544	48.748	58.929	45.368	46.592	53.325	50.199	64.883	43.987	49.59	72.845	68.413	68.703	59.346	64.838	76.678	68.339	71.607	72.189	52.31	63.844	42.601	74.008	66.082
4.4195	0.11121	0	8.039	3.0593	0	5.1866	8.3016	0.44546	1.5855	0	0	0	8.0044	7.2438	3.7531	4.5257	10.68	0	0	0	0	0	0	0	0	0	0	0	0	0	0	0	0	0	0	0	0	0	0	0	0	0	0	0	0	0	0	0	0
0	0	0	6.1975	7.4636	16.162	6.9287	22.101	0	21.061	13.948	9.5351	11.447	29.357	23.549	16.152	23.295	14.596	11.624	6.3317	4.1389	2.4626	10.976	8.7742	10.118	25.687	12.446	24.612	25.238	34.243	34.879	37.382	33.493	29.161	27.855	54.685	41.575	60.538	57.367	63.68	56.484	69.097	68.64	78.102	79.568	83.338	80.103	80.372	73.893	64.324
27.132	35.001	0	11.454	0	0	0	0	0	0	0	0	0	0	11.453	22.95	34.132	50.5	57.356	109.72	127.94	137.77	138.36	141.97	129.35	150.57	154	154.58	147.15	136.61	147.7	142.58	132.22	146.88	37.163	29.237	26.145	37.859	32.91	26.019	14.247	21.377	24.221	44.616	18.119	22.875	15.014	23.004	27.273	26.91
0	2.6387	10.716	6.9676	9.2456	9.8208	4.1667	7.3376	1.6332	0	5.1213	20.47	31.241	39.358	51.086	59.44	74.302	90.97	107.4	98.075	105.39	120.07	132.98	119.66	132.26	132.61	124.81	143.05	131.88	142.86	141.63	146.49	145.49	136.38	144.94	145.81	150.69	140.34	140	168.15	164.04	173.89	172.48	165.34	183.5	193.05	197.57	189.57	175.15	196.55
0	3.9586	8.5661	2.4688	0	0	0	0	0	0	0	0	0	6.2841	7.0752	19.522	14.905	26.705	35.882	25.841	35.446	34.381	39.03	35.394	36.982	32.72	44.487	55.79	60.623	65.253	68.409	64.13	76.465	77.738	75.536	80.5	86.878	88.951	81.384	91.342	84.935	95.443	101.54	90.415	103.81	100.62	79.564	85.914	42.284	49.443
0	7.1371	13.399	3.6691	0	0	0	3.7186	0	0	0	0	0	0	0	0	2.9495	0	0	0	0	0	0	0	0	0	0	0	0	0	0	0	0	0	0	0	0	1.2242	0	4.9823	0	2.814	4.957	0	0	0	0	0	0	0
0	0	14.54	4.1182	2.9337	0	0	0	4.7375	0	0.55417	0	6.4046	0	0	0	0	0	1.4245	0	1.0324	6.4305	5.1477	6.811	2.0013	0	0	4.762	8.6783	11.908	13.494	11.403	13.355	20.194	25.193	23.493	26.828	23.541	26.811	40.356	34.581	39.665	44.716	29.268	52.956	60.948	44.681	62.363	72.323	104.48
0	0	0	0.47486	7.5466	12.247	11.461	16.38	19.943	14.142	22.871	21.404	22.896	27.397	23.374	25.118	36.285	40.04	33.975	25.015	31.947	30.405	34.241	33.876	43.207	41.283	42.07	49.551	50.636	55.516	57.086	51.151	50.631	36.764	44.258	42.689	49.014	51.224	40.859	46.164	47.881	45.842	43.931	49.225	50.554	39.962	47.451	48.422	52.435	46.671
0	0	0	9.3705	11.64	0	0	0	3.6287	0	0	0	0	0	0	0	0	0	0	0	0	0	0	0	0	0	0	0	0	0	0	0	0	0	0	0	0	0	0	0	0	0	0	0	0	0	0	0	0	0
3.5278	2.5915	4.2795	3.4192	0	5.6439	0	0	0	0	0	0	0	0	0	0	0	0	0	0	0	0	0	0	0	0	0	0	0	0	0	0	0	0	0	0	0	0	0	0	0	0	0	0	0	0	0	0	0	0
0	0	3.654	1.3175	0	2.4709	6.7736	0.0016361	0	0	0	0	0	0	0	0	0	0	0	7.9555	21.502	5.7923	8.5469	1.3456	0	0	0	0	0	0	0	0	0	0	0	0	0	0	18.247	0	7.6943	9.9088	10.748	3.82	8.2881	0	0	0	0	0
7.5773	12.337	9.4192	6.2972	0	4.2381	0	0	0	6.2778	2.1384	0	0	0	0	0	0	0	0	0	0	0	0	0	0	0	0	0	0	0	0	0	0	0	0	0	6.2921	14.956	2.6709	3.4659	0	0	0	0	0	0	0	0	0	0
0	0	0	0	7.1484	0	4.3832	3.7828	7.1196	7.9406	2.5404	4.9345	13.555	19.299	8.8059	5.7596	6.0887	1.8975	4.8864	0	0	12.438	2.0535	2.6442	2.4758	6.8355	10.539	10.339	15.361	6.2789	0	1.7902	1.5899	5.381	4.6296	6.5629	8.0486	8.5218	2.2588	7.8851	2.0847	8.1836	2.4484	4.0505	6.8485	8.6257	9.8607	7.5351	6.5317	3.0768
0	0	0	10.087	0	10.943	4.4974	0	0	0	0	0	0	0	0	0	0	0	0	0	0	0	0	0	2.2275	0	0	0	0	0	0	0	0	0	0	0	0	0	0	0	0	0	0	0	0	0	0	0	0	0
0	2.3583	0	0	4.9047	6.494	6.8909	12.646	2.9633	9.0101	14.494	15.019	16.674	8.7953	13.818	12.739	12.624	13.543	11.134	12.488	14.895	21.948	31.128	30.625	37.856	36.057	40.03	42.922	43.502	36.638	48.005	39.406	45.983	44.384	47.624	42.326	48.564	47.407	49.594	65.109	50.527	52.059	50.868	41.847	48.87	47.391	48.742	50.756	49.793	56.459
11.082	0	2.9147	16.066	0	0	0	0	0	0	0	0	0	0	0	0	0	0	0	0	0	0	0	0	0	0	0	0	0	0	0	0	0	0	0	0	0	0	0	0	0	0	0	0	0	0	0	0	0	0
0	0	0	14.339	17.986	19.176	31.91	44.282	47.221	36.956	65.957	79.641	108.47	124.53	138.3	159.96	163.34	188.18	198.48	207.92	195.53	235.03	244.6	237.38	237.74	246.92	260.88	213.67	234.12	236.88	225.19	241.33	216.96	223.27	225.36	214.01	209.95	202.56	198.29	215	204.57	192.32	206.96	193.94	176.43	162.2	173.85	182.78	179.2	190.79
2.7921	2.1735	0	0	0	0	19.595	24.978	13.725	3.313	17.32	14.073	12.443	1.8733	0	0	0	0	0	0	0	0	0	0	0	0	0	0	0	0	0	0	0	0	0	0	0	0	0	0	0	0	0	0	0	0	0	0	0	0
0	0	0	2.6003	3.8824	12.281	16.762	23.309	26.296	27.595	23.635	36.343	43.858	42.897	37.475	38.718	37.915	43.28	39.888	33.245	32.17	29.401	41.513	32.243	36.662	30.692	33.426	26.178	22.181	25.528	21.77	22.047	29.081	22.029	34.716	17.477	20.349	22.705	18.832	24.515	26.05	21.791	11.237	16.609	15.94	10.762	12.295	12.187	3.3863	2.1769
27.775	18.878	14.155	0	0	0	0	0	0	0	0	0	0	0	0	0	0	0	0	0	0	0	0	0	0	0	0	0	0	0	0	0	0	0	0	0	0	0	0	0	0	0	0	0	0	0	0	0	0	0
0	0	0	0	3.8661	1.2801	21.735	32.144	49.595	58.233	70.627	76.276	91.899	106.27	111.66	129.2	135.71	130.08	129.95	142.84	154.26	160.35	142.8	168.58	175.18	164.17	153.02	162.71	169.32	164.29	159.23	140.36	139.58	132.99	126.34	145.88	140.66	170.01	142.53	135.28	122.9	128.24	129.08	108.85	109.96	83.699	105.54	90.233	104.22	77.701
0	0	0	0	0	7.1677	20.295	24.674	35.19	31.908	31.683	14.451	1.3964	6.0783	0	3.9819	3.427	0	0	0	1.374	0	0	0	0	0	0	0	0	0	0	0	0	0	0	0	0	0	0	0	0	0	0	0	0	0	0	0	0	0
0	11.991	0	5.5953	0	0	0	0	0	0	0	0	0	0	0	0	0	0	0	0	0	0	0	0	0	0	0	0	0	0	0	1.3658	0	1.1147	0.42079	5.8809	9.5299	3.2126	0	0	0	0	0	11.478	0.18278	0	0	20.381	29.067	17.194
0	0	0	3.5503	0	14.081	13.061	8.4938	11.652	15.278	6.7596	24.837	22.264	19.746	28.54	18.979	17.331	19.789	13.227	11.409	14.158	17.668	10.233	21.86	25.738	18.654	30.264	18.101	18.02	22.608	26.855	31.051	30.604	33.735	37.423	30.171	34.414	37.422	38.981	45.249	38.553	26.779	31.402	21.821	27.364	28.864	23.836	22.858	28.801	29.061
0	0	0	4.8635	0	5.7944	9.3987	6.4344	8.1208	9.1911	11.733	14.11	15.93	12.531	17.723	13.182	16.449	12.45	15.177	0.24681	16.353	20.938	20.617	16.195	29.357	25.218	26.69	20.278	19.342	15.038	30.116	32.37	37.727	26.665	40.229	37.987	32.912	42.795	39.747	44.769	42.124	45.635	24.9	24.887	34.169	25.559	20.299	30.197	28.759	18.374
18.727	8.2983	0.29441	2.2495	0	0	0	0	0	0	0	0	0	0	0	0	0	0	0	0	0	0	0	0	0	0	0	0	0	0	0	0	0	0	0	0	0	0	0	0	0	0	0	0	0	0	0	0	0	0
0	0	0	5.7669	3.1464	16.448	11.309	12.92	20.025	14.101	25.282	23.953	27.433	27.05	29.27	28.53	41.906	38.65	32.651	24.452	29.441	26.491	30.823	32.278	37.405	44.317	45.703	55.828	75.346	95.397	118.51	131.65	155.94	184.1	198.54	221.63	252.57	269.81	283.29	317.72	320.63	340.48	349.4	358.18	363.77	373.26	380.71	400.9	398.86	407.59
4.8892	1.099	0	5.1846	1.9012	0	1.9317	0	1.1585	0	0	0.3274	0	4.0962	0	0	0	0	0	0	0	0	0	0	0	0	0	0	0	0	0	0	0	0	0	0	0	0	0	0	0	0	0	0	0	0	0	0	0	0
0	2.342	0	6.6659	1.1233	0	9.541	5.7545	0	1.9746	4.0109	0	0	2.9514	2.0262	0.52087	4.157	0	17.187	11.214	13.263	9.475	20.52	5.9202	3.3778	5.235	13.753	8.3469	15.777	14.704	16.377	7.2022	7.8011	5.5301	10.543	4.0133	0	0.91195	0	0	0	4.8057	0	0	0	4.6825	4.1484	0	0	0
0	0	0	58.416	36.703	0	8.6076	30.053	49.308	27.685	36.54	30.909	35.508	26.499	38.937	41.867	40.259	33.673	38.223	28.766	28.262	29.156	10.484	16.573	31.932	15.819	24.002	14.392	22.468	23.058	29.397	22.568	11.525	33.795	10.729	16.604	0	2.521	15.883	15.613	20.635	4.0128	8.4968	1.4127	0	0	0	0	2.4239	0
12.502	4.3902	0	8.8566	0	0	0	1.0954	16.922	29.28	49.613	58.19	68.254	95.493	111.45	126.46	134.96	146.72	136.97	148.89	164.04	155.26	150.93	156.71	162.24	171.61	160.91	151.41	143.52	153.11	149.11	145.61	122.38	129.97	124.8	109.49	127.67	128.55	132	121.31	120.08	118.48	109.61	112.6	111.85	109.19	100.37	92.115	89.64	94.75
9.6362	10.905	1.6752	7.2029	0	0	0	0	2.673	14.974	36.398	49.699	75.648	92.404	114.12	145.19	167.62	187.88	193.33	215.43	244.2	243.16	257.63	277.33	271.41	291.93	310.41	311.37	306.22	298.23	314.99	317	308.15	303.33	303.5	317.78	297.59	311.6	319.76	313	318.49	317.38	307.39	317.65	309.67	302.04	311.82	305.77	315.53	305.11
0	0	0	2.1589	13.154	2.3894	8.1244	8.9343	16.847	8.093	0	12.306	0	0	0	0	0	0.34909	0	0	0	0	0	0	0	0	0	0	0	0	0	0	0	0	0	0	0	0	0	0	0	0	0	0	0	0	0	0	0	0
12.939	5.2471	0	3.8687	0	0	0	0	1.1389	0	0	0	0	0	0	0	0	0	0	0	0	0	0	0	0	0	0	0	0	0	0	0	0	0	0	0	0	0	0	0	1.019	0	16.691	0	3.5316	13.46	22.15	29.357	32.055	47.198
10.296	0	0	0	9.209	0	0.19421	15.536	2.8786	5.1564	0	1.531	14.812	16.494	7.5579	12.44	6.303	22.967	27.153	0.1014	0	0	0	0	0	0	0	0	0	0	0	0	0	0	0	0	0	0	0	0	0	0	0	0	0	0	0	0	0	0
5.199	16.686	2.1598	0	0	0	0.23507	0	0	0	0	0	0	0	0	0	0	0	0	0	0	0	0	0	0	0	0	0	0	0	0	0	0	0	0	0	0	0	0	0	0	0	0	0	0	0	0	0	0	0
0	16.251	4.8915	0	0	0	10.057	0	0.29264	0	0	0	0	0	0	0	0	0	0	0	0	0	0	0	0	0	0	0	0	0	0	0	0	0	0	0	0	0	0	0	0	0	0	0	0	0	0	0	0	0
5.7476	0	0	11.073	5.4135	0	0	0	0	0	0	0	0	0	0	0	0	0	0	0	4.0996	7.0026	18.886	20.02	24.61	14.948	26.31	21.656	33.381	42.35	41.06	23.902	16.909	18.729	13.094	3.775	12.308	4.2192	3.8887	0	0	0	0	0	0	0	0	0	0	0
0	0	0	3.5762	24.507	3.734	0	0	0	0	0	0	0	0	0	0	0	0	6.959	0	0	0	28.436	0	0	0.003672	0	0	3.8661	2.7093	0	0	0	2.9288	0	0	7.6402	9.8331	0	0.061151	94.879	109.43	113.7	102.44	95.016	106.86	91.395	83.922	107.07	93.823
12.779	3.7127	4.9116	1.4125	0	2.2209	0	0	0	0	0	0	0	0	0	0	0	0	0	0	0	0	0	0	0	0	0	0	0	0	0	3.686	30.085	57.602	79.544	120.48	151.13	155.76	184.23	206.05	233.45	251.5	279.7	300.74	286.31	330.44	362.53	388.54	443.16	420.38
8.9183	0	0	9.7555	11.44	0	0	0	0	0	0	0	0	0	0	0	0	0	0	0	0	0	0	0	0	0	0	0	0	0	0	0	0	0	0	0	0	0	0	0	0	0	0	0	0	0	0	0	0	0
16.013	0.16589	0	0	1.0492	0	0	5.851	0	0	0	0	0	0	0	0	0	0	0	0	0	0	0	0	0	0	0	0	0	0	0	0	0	0	0	0	0	0	0	0	0	0	0	0	0	0	0	0	0	0
0	0	0	0.17514	36.226	62.552	70.487	89.657	111.54	124.62	140.46	128.49	90.601	97.163	92.982	124.15	131.11	140.06	131.99	149.63	150.31	173.28	165.43	144.54	149.95	156.03	164.16	174.86	146.95	158.59	148.18	145.71	140.53	157.95	159.41	151.42	138.83	151.48	150.9	172.56	151.25	161.72	150.63	148.54	169.85	147.28	155.56	161.35	155.55	147.65
10.421	0.27766	0	0.77418	0	1.6197	0	0	0	0	0	0	0	0	0	0	0	0	0	0	0	0	14.907	17.85	19.528	15.585	15.82	20.072	14.331	6.7788	7.117	20.889	10.936	6.9084	11.471	9.4009	12.957	19.394	8.0959	8.2983	0	9.8886	10.238	2.9413	5.4951	0	5.1191	0	0	0
31.557	13.056	2.1041	0	0	0	0	0	0	0	0	0	8.1421	15.483	29.804	42.795	79.059	78.092	104.38	104.69	112.53	115.89	98.101	102.66	88.725	86.127	101.81	91.684	110.85	109.89	120.94	99.891	101.49	107.18	85.76	66.796	88.519	100.61	91.192	94.578	92.87	79.514	85.017	90.498	43.446	83.852	30.026	72.935	58.457	59.483
14.318	9.1113	0	0.51585	9.3894	0	9.6882	0	0	6.8212	0	0	0	0	0	0	0	0	0	0	0	0	0	0	0	0	0	0	0	0	0	0	0	0	0	0	0	0	0	0	0	0	0	0	0	0	0	0	0	0
0	0.4705	0	0	3.2212	5.3909	7.3108	32.959	32.21	19.955	22.874	28.929	34.805	40.822	41.084	53.276	63.109	54.919	76.149	94.692	90.683	113.32	127	116.13	135.46	143.63	145.69	140.98	166.17	183.04	180.95	164.96	162.43	156.1	166.13	170.62	166.58	173.96	169.26	178.8	184.6	170.5	188.55	180.28	188.29	175.96	188.5	172.36	185.92	192.16
0	0	0	0	17.332	17.251	16.661	24.51	18.161	35.448	34.49	48.378	49.849	51.638	57.312	43.241	67.201	66.493	85.741	101.3	97.813	118.38	114.91	106.94	116.15	111.01	119.4	109.55	119.64	148.03	133.24	156.41	145.24	145.59	133.19	123.26	130.75	125.56	116.4	124.88	106.88	107.67	114.3	100.7	99.357	91.71	100.3	78.391	78.436	91.065
10.182	9.7187	3.6039	0	0	0.72138	0	0	0	0	0	0	0	0	0	0	0	0	0	0	0	0	0	0	0	0	0	0	0	0	0	0	0	0	0	0	0	0	0	0	0	0	0	0	0	0	0	0	0	0
3.8129	9.2578	8.0769	6.5185	0	0	0	0	0	0	0	0	0	0	0	0	0	0	0	0	0	0	0	0	0	0	0	0	0	0	0	0	0	0	0	0	0	0	0	0	0	0	0	0	0	0	0	0	0	0
0	0	5.3508	0.14837	13.123	0	0.83946	2.0738	0	1.6969	12.876	6.7121	13.21	9.8515	9.7459	0.92695	6.4729	11.431	11.588	7.3883	9.9477	1.3327	13.671	0	2.7255	0	0	7.5749	2.3605	20.144	27.687	21.88	7.011	25.148	21.532	32.585	39.918	40.539	35.1	44.826	35.963	42.668	47.685	38.86	54.356	49.787	58.79	53.529	43.67	69.786
8.8173	8.6331	0	2.661	0	0	0	0	14.259	28.377	57.081	79.632	100.58	123.65	157.71	199.69	273.72	298.72	323.7	349.14	349.06	383.18	392.09	383.16	385.32	396.66	431.93	374.73	402.91	411.56	386.67	397.16	416.74	432.04	423.57	437.71	393.18	403.21	415.11	426.7	420.2	392.24	399.31	384.13	409.69	403.93	375.05	392.85	368.17	387.09
0	0	0	0.25597	0	3.0474	6.1451	4.722	7.1052	5.2598	6.1707	9.5596	9.4199	10.915	9.7544	11.696	12.625	13.956	13.894	5.9862	7.0242	8.9788	13.638	14.755	19.718	21.861	22.764	30.781	40.474	45.433	53.798	53.496	57.916	58.322	63.359	75.278	90.345	81.949	88.072	92.186	89.109	100.43	104.78	102.96	108.85	111.94	103.11	111.84	116.58	103.11
0	3.2543	8.0693	2.1942	5.1871	0	0	0	0	0	9.4197	7.5339	17.582	21.366	25.804	57.791	39.439	59.938	82.095	82.697	51.006	58.029	100.17	56.487	68.035	61.218	59.953	60.615	64.706	61.301	78.881	77.641	89.23	99.497	114.17	113.65	127.2	137.82	154.86	173.02	171.61	172.71	193.83	183.55	198.46	202.68	229.5	237.09	183.37	194.02
27.995	4.1853	0	0	0.059063	0	0	0	0	0	0	0	0	0	0	0	0	0	0	0	0	0	0	0	0	6.2626	5.3151	0	0	0	0	0	0	0	0	0	0	0	0	0	0	0	0	0	0	0	0	0	0	17.548
0	0	0	1.9703	5.8574	11.425	11.468	22.053	29.163	26.229	30.227	25.194	31.592	9.8834	19.505	21.701	21.593	23.87	11.693	20.329	18.327	15.91	2.9998	0	2.4487	0	0	0	0	0	0	0	0	0	0	0	0	0	0	0	0	0	0	0	0	0	0	0	1.3412	0
5.8328	25.519	17.617	0	0	0	0	0	0	0	0	0	0	0	0	0	0	0	0	0	0	0	0	0	0	0	0	0	0	0	0	0	0	0	0	0	0	0	0	0	0	0	0	0	0	0	0	0	0	0
15.148	0	0	0	0.26032	0.25518	0	20.074	11.317	17.121	13.562	18.654	26.123	29.545	36.818	27.954	35.333	44.6	57.736	48.006	48.373	74.405	60.138	87.906	91.117	86.951	93.497	92.447	95.2	85.041	102.33	85.977	79.681	76.21	67.14	72.024	86.364	77.643	73.434	72.571	76.743	88.286	91.017	99.412	83.382	103.82	122.59	170.09	136.17	149.69
26.55	10.282	1.0013	3.4007	0	0	0	0	0	0	0	0	0	0	0	0	0	0	0	0	0	0	0	0	0	0	25.567	64.34	102.89	158.58	210.62	287.31	347.89	431.89	476.06	540.2	597.44	696.44	756.25	802.49	895.9	912.81	933.76	973.53	994.71	1016.2	1049.9	1047.6	1088.5	1092.3
0	0	0	14.642	12.036	0	2.8772	0	0	0	0	0	0	0	0	2.1272	18.598	10.702	39.357	59.529	60.71	91.043	105.64	96.615	141.61	148.14	160.59	159.47	171.15	194.59	191.55	176.04	182.52	177.51	182.34	177.96	182.67	180.11	180.2	191.81	188.21	197.11	198.17	184.96	187.95	179.58	194.81	176.95	196.02	175.17
0	0	0	2.1354	3.6069	5.5863	4.792	6.5213	0.66465	3.1361	0	3.2526	9.609	0	0	0	0.029707	0.14541	0	0	1.6465	0	8.5698	0	3.5832	4.6992	4.6888	4.8232	0	3.5429	9.1256	6.5225	9.8089	2.6869	7.9933	0	0	0	0	0	0	0	0	0	0	0	0	0	0	0
0	0	0	0.48133	0.1841	8.6524	6.2417	6.8381	5.1393	12.912	9.1551	11.215	18.592	23.947	17.181	8.7488	8.6504	7.6922	4.1965	1.0104	11.362	8.0488	6.0927	11.895	7.0448	10.731	5.6266	0	3.9256	0.2512	6.92	6.7094	6.0143	1.0784	13.339	0	4.1712	3.1321	3.2558	8.4562	5.949	1.3771	5.147	0	0	0	0	0	0	2.6015
4.5039	5.8108	0	5.9207	0	0	0	0	0	0	0	0	0	0	0	0	0	0	0	0	0	2.6087	0	0	0.029983	18.279	7.434	7.9954	8.1717	22.558	19.66	30.225	30.137	27.797	42.633	57.779	71.72	80.277	90.202	96.076	101.28	122.55	148.24	165.91	189.06	185.5	207.08	192.91	192.15	197.28
12.461	7.492	0	4.7613	0	0	0	0	0	0	0	0	0	0	0	0	0	0	0	0	0	0	0	0	0	0	0	0	0	0	0	0	0	0	0	0	0	0	0	0	0	0	0	0	0	0	0	0	0	0
0	8.1033	0	0	0	0	7.6181	6.2078	15.262	14.724	17.776	20.973	31.647	36.127	34.599	56.568	61.213	69.532	57.087	65.669	43.466	44.247	36.278	36.641	47.855	51.378	60.146	52.85	49.24	66.02	50.355	50.972	41.376	29.983	39.503	29.645	32.041	29.439	29.095	27.847	12.082	42.785	64.571	106.29	110.27	153.2	194.36	239.13	266.44	309.74
0	0	0	3.0883	3.4311	16.22	5.1617	6.5332	17.629	36.939	64.887	92.404	133.72	168.46	207.41	266.04	312.39	346.44	391.92	417.47	451.42	572.25	591.35	553.13	563.91	594	599.26	616.21	650.51	655.84	676.81	662.73	691.46	699.89	706.25	695.55	723.66	699.22	691.04	711.41	707.84	696.94	717.73	708.17	687.64	705.5	704.46	716.14	706.85	696.08
0	0	0	4.2997	1.6081	5.5338	8.1182	14.977	8.4564	3.2209	4.0486	8.5773	8.6656	3.2267	2.9084	0	0	0	0	0	3.1873	0	2.3675	1.9144	6.2388	2.7133	3.6283	0	0	0	0	2.4167	0	8.9204	1.659	0	0	0	0	0	0	0	0	0	0	0	0	0	0	0
11.703	8.7466	0	6.8938	0	0	0	0	0	0	0	0	0	0	0	0	0	0	0	0	0	0	0	0	0	1.2066	0	0	0	0	0	0	0	0	0	0	0	0	0	0	0	0	0	0	0	0	0	0	0	0
0	0	4.7745	8.5048	0	8.3561	18.325	27.13	35.793	51.143	63.438	64.679	69.627	71.922	90.697	89.399	117.61	111.45	139.95	123.93	151.59	159.65	163.84	157.81	159.8	177.16	155.78	175.06	169.95	207.9	227.07	201.36	187.04	170.97	195.41	177.56	181.22	192.3	184.46	211.66	209.45	206.27	200.94	199.9	219.61	204.06	177.86	207.58	199.92	207.71
0	0	0	1.0479	1.2706	6.1563	11.701	13.29	19.61	15.562	22.727	29.154	36.334	38.195	42.853	45.502	50.151	54.074	56.825	51.823	53.973	59.161	69.754	66.56	76.246	82.191	85.56	90.328	88.294	91.026	99.204	94.222	91.744	84.036	84.494	76.861	82.521	80.898	80.562	84.242	77.351	82.308	83.338	76.549	79.015	79.794	72.183	78.466	82.9	79.868
0	2.6014	0	10.293	9.6979	0	11.042	4.1271	5.724	7.8657	7.7742	20.18	27.954	28.4	26.273	32.35	41.948	34.819	35.843	50.709	38.358	43.573	54.874	47.78	50.305	53.947	53.431	56.124	56.305	69.776	61.906	59.345	61.914	43.746	48.286	47.121	47.392	51.54	55.077	60.087	54.924	50.448	56.928	53.566	67	56.643	66.944	50.675	76.335	74.477
29.468	2.4432	0.12666	0	0	0	0	0	0	11.379	19.352	23.061	44.252	71.557	114.59	111.59	128.62	182.2	207.01	210.69	241.11	277.86	303.52	316.85	359.19	409.98	406.92	401.73	418.72	420.85	428.41	442.39	429.99	435.69	433.39	436.93	442.72	458.46	437.42	447.92	437.4	447.6	455.94	459.78	448.96	443.68	447.14	453.9	453	437.54
4.8014	0	0	1.6479	4.1997	8.8336	4.2761	7.0956	7.7213	13.004	0	5.2303	0.50649	0	0	0	0	0	0	0	0	0	0	0	0	0	26.927	87.612	132.47	213.43	313.76	358.89	474.67	550.99	656.89	755.11	848.71	918.78	997.46	1081.1	1157.7	1235.5	1289.9	1328.6	1367.1	1398.7	1442.8	1433	1544.2	1480.9
0	0	0	13.375	11.895	0	6.3224	0	5.2818	0	5.5854	5.7583	11.422	10.205	10.017	7.3278	9.5418	4.5907	10.476	12.452	0	8.6038	21.231	12.637	13.913	4.4262	1.8019	10.796	16.777	28.279	15.561	23.812	4.9119	0	0	0	0	0	0	0	0	0	0	0	0	0	0	0	0	0
0	0	0.4775	0	7.4525	15.102	18.623	24.571	43.416	59.667	94.676	126.61	160.29	207.98	246.54	293.63	365.06	405.57	462.23	523.55	557.82	609.66	685.03	691.31	750	771.91	820.94	829.89	870.09	864.38	887.09	870.96	875.52	869.3	917.74	891.18	915.1	935.96	883.86	901.13	906.76	885.68	908.18	876.17	892.04	900.1	889.05	892.7	911.92	896.6
0	0	0	0	21.765	12.771	20.118	21.436	18.916	23.068	29.309	40.469	46.009	42.51	45.348	55.002	60.915	60.31	57.188	63.838	68.198	76.221	88.111	70.496	97.806	88.298	97.026	114.83	117.96	149.12	136.12	133.68	135.38	143.18	135.59	134.04	136.57	150.55	144.53	155.63	138.7	140.39	158.76	145.32	150.34	145.57	151.44	140.94	134.8	136.66
0	0	0	22.395	16.424	0	0	0	0	0	0	0	0	0	0	0	0	0	0	0	0	0	0	0	0	0	0	0	0	0	0	0	0	0	0	0	0	0	0	0	0	0	0	0	0	0	0	0	0	0
11.47	17.392	0	9.4828	0	0	0	0	7.1588	5.7092	0	0	0	7.2544	0.20164	0	6.461	13.056	0	0	0	0	0	0	0	0	0	0	0	0	0	0	0	0	0	9.5149	16.442	35.173	31.713	29.658	29.643	51.77	45.1	51.465	54.745	49.741	70.201	72.346	79.245	63.772
0	0	0	0	10.314	4.3472	4.934	4.9627	0	2.7665	0	0	0.71736	0	0	0	2.137	7.3383	24.228	23.453	20.056	9.0752	20.862	17.187	34.119	30.419	26.841	28.73	41.005	37.091	38.315	32.98	26.069	19	7.2754	10.906	20.503	22.551	16.409	33.317	29.073	26.507	20.847	26.266	26.222	24.818	31.646	15.448	4.0143	10.494
0	5.0437	9.2354	3.0968	0	0	0	0	0	0	0	0	0	0	0	1.1983	3.4064	5.2034	8.2145	7.3057	13.045	4.119	20.792	6.1755	26.467	15.523	14.645	19.315	13.911	14.963	7.0868	25.712	18.949	9.1896	25.191	32.874	33.899	47.514	52.863	64.999	41.489	36.745	53.86	40.518	32.881	20.807	24.153	39.401	27.977	34.691
0	0	0	6.6888	4.1195	13.771	16.142	21.487	21.658	24.778	30.709	29.596	30.682	34.178	32.25	33.285	38.234	40.333	48.252	43.507	54.748	60.595	72.596	83.099	95.397	106.91	100.48	128.87	135.59	146.84	141.36	155.88	156.4	151.25	148.49	167.76	174.02	166.14	171.59	171.63	174.58	186.87	191	160.77	178.06	180.91	180.04	185.46	170.02	158.21
0	0.19862	0	0.40933	1.0317	2.3577	10.242	17.551	10.515	15.374	13.522	10.343	14.726	15.201	21.045	18.165	16.864	15.784	25.967	22.205	18.624	26.587	21.156	13.632	14.655	19.112	21.197	4.6186	15.2	18.984	18.335	10.425	11.696	8.4828	18.368	13.027	12.642	9.3534	17.574	10.745	7.2509	19.063	11.403	2.1205	9.0384	9.303	14.292	11.384	7.197	17.885
0	0	0	0.41731	0	6.7355	7.2418	6.1858	10.673	14.916	9.2939	18.864	22.352	17.198	18.914	17.265	13.387	19.024	17.376	20.653	30.181	28.213	34.655	32.828	33.603	45.344	43.434	41.482	36.304	35.142	47.415	41.739	46.962	44.094	52.11	43.311	49.381	47.86	46.244	52.77	45.904	38.154	47.909	35.641	39.945	44.007	36.973	42.323	44.991	39.317
0.75931	9.8283	0	5.6017	6.6211	0	0	0	0	4.2165	0	0	0	0	0	0	0	9.4478	5.838	8.0219	2.9457	25.092	25.358	16.735	27.315	35.927	26.324	24.133	12.998	18.499	15.345	8.6651	0	0	0	0	0	0	0	0	0	0	0	0	0	0	0	0	0	0
0	0	0	3.338	4.9444	13.263	18.868	10.624	5.9994	17.909	12.713	8.5756	10.59	14.517	8.1009	1.83	8.3847	1.1146	0	0	0	0	0	0	0	0	0	0	8.7284	3.3874	0	0	0	0	0	0	0	0	0	0	0	0	0	0	0	0	0	0	0	0
0	0	0	3.5509	7.8026	9.8366	2.368	21.241	12.537	7.1926	11.122	13.452	14.479	11.677	19.227	20.509	34.626	30.778	43.527	51.899	59.156	70.38	52.52	61.949	91.027	68.146	90.749	78.023	89.807	102.63	89.372	122.08	128.91	113.7	103.08	108.01	86.255	109.68	110.31	115.14	98.011	81.827	96.438	96.191	112.36	102.37	99.532	87.986	90.224	94.128
7.4404	6.5877	0	12.185	0	0	0	0	0	0	0	0	0	0	0	0	0	0	0	0	0	0	0	0	0	10.858	0	0	0	0	0	0	0	0	0	0	0	0	1.9946	8.0908	0	0	0	0	0	0	0	0	0	0
8.1619	12.392	0	2.3037	0.85663	0	0	0	8.5553	3.8091	0	0	0	5.5094	5.8054	1.8038	18.729	20.42	7.5816	6.0736	14.392	18.639	5.7989	12.137	0	2.0015	0.64501	16.99	33.824	44.235	38.42	52.623	47.784	56.908	69.036	78.411	91.62	120.08	118.72	133.3	123.95	136.48	145.63	160.78	173.99	156.34	195.65	195.2	205.44	196.36
0	0	0	4.7948	5.5771	4.5247	8.9972	10.648	11.08	17.443	21.417	19.809	21.048	32.799	21.05	33.844	39.551	43.08	36.921	28.956	32.035	43.833	38.228	40.398	44.808	45.164	44.592	47.343	57.549	66.428	65.176	59.179	61.378	57.187	63.185	55.478	62.187	57.11	56.084	62.89	58.048	58.903	61.391	51.927	59.598	59.648	53.818	57.337	59.768	55.277
7.6984	13.851	0.84319	11.496	0	0	0	0	0	0	0	0	0	0	0	0	0	0	0	0	0	0	0	0	0	0	0	0	0	0	0	0	0	0	0	0	0	0	0	0	0	0	0	0	0	0	0	0	0	0
4.6831	0	0	6.4096	7.4877	13.088	0	0	0	0	0	0	41.474	13.94	12.244	12.143	35.27	20.133	44.713	52.331	108.11	119.02	116.21	118.85	133.59	143.34	161.17	166.48	172.91	157.86	171.65	158.72	189.59	183.88	188.75	158.85	129.92	127.68	135.08	144.86	141.7	144.39	145.1	134.48	139.46	173.19	189.55	194.07	206.61	190.57
0	0	0	0.32214	4.899	3.6491	5.1996	3.7091	12.956	10.781	2.5905	7.4434	8.6301	16.711	10.666	13.025	13.522	2.1607	2.1339	7.7157	0.27881	20.141	5.5896	14.147	17.745	27.159	39.312	28.208	41.232	41.399	36.875	47.391	45.206	59.41	66.083	71.904	54.834	71.798	72.879	92.779	103.53	116.27	114.48	125.53	130.07	130.68	133.56	150.46	160.73	154.58
0	0	0	5.892	1.0902	8.6718	15.803	11.747	12.368	7.5879	12.943	16.594	11.796	6.412	6.5674	11.477	3.9008	10.323	4.2108	0	10.378	8.8319	23.173	20.97	29.922	42.631	45.576	54.392	54.829	65.987	70.138	62.894	67.421	62.548	62.493	65.369	73.67	72.989	66.781	74.461	68.574	69.553	66.911	62.525	62.089	67.315	63.64	63.192	66.935	66.328
0	5.8196	1.4082	0	0	0	2.0351	3.2414	4.4942	1.82	0	0.2914	0	0	0	9.5658	8.9836	14.593	6.7261	10.164	3.9787	8.0615	0.29103	8.2511	0	19.437	15.659	20.982	9.0651	21.996	27.379	31.607	35.707	72.124	81.273	105.45	127.79	161.31	197.83	233.46	239.38	284.03	298.99	351.19	371.48	401.98	436.07	460.83	468.08	465.85
0	0	0	0	19.272	38.727	18.601	36.082	57.671	75.537	91.832	119.23	139.77	153.46	187.07	214.66	214.68	251.71	247.83	248.05	261.22	273.77	246.88	317.62	308.04	253.18	231.13	245.2	258.81	264.24	303.57	308.97	325.14	321.72	378.52	364.19	381.51	354.92	370.14	397.68	358.51	345.77	382.8	363.39	385.57	386.43	381.43	373.2	365.02	366.62
0	0	0	7.7079	1.6875	13.411	2.5103	0	0	1.8542	4.3661	4.75	9.8887	6.1316	0.42516	0.058807	0	0	0	0	0	9.9844	18.457	6.1579	11.948	0	5.1381	0	0	0	0	0	0	0	0	0	0	0	0	0	0	0	0	0	0	0	0	0	0	0
19.211	5.4418	0	8.7646	4.8058	0	0	0	0	0	0	0	0	0	0	0	0	0	0	0	0	0	0	0	0	14.366	1.9555	14.198	8.1571	21.141	26.231	32.77	26.493	20.726	41.844	36.138	45.195	42.735	43.013	52.101	41.416	39.384	42.001	45.219	39.287	28.997	32.978	16.697	39.909	30.127
4.2909	0	0	5.6148	2.6213	5.6081	0	0	0	0	0	0	0	0	0	0	0	0	0	0	0	0	10.167	8.4023	6.6324	12.378	6.613	10.62	12.353	8.8727	7.6666	19.021	3.4886	12.169	0.67011	0	8.4461	2.5779	0	0	0	0	0	0	0	0	0	0	0	0
0	0	0	10.976	9.0618	10.929	13.447	18.876	26.859	27.345	32.765	19.443	25.538	23.818	28.464	26.651	35.185	28.574	41.834	37.142	42.201	42.379	32.059	32.249	37.088	43.013	48.313	52.642	70.524	81.625	98.62	118.27	142.59	155.26	178.49	200.77	220.67	238.24	241.68	247.99	254.67	270.53	285.47	294.02	300.01	299.27	306.73	297.42	296.63	325.38
13.314	6.2756	0	0	1.582	0	0.94891	9.5075	1.4672	0	0	0	3.8433	0	0	0	0	5.0858	0	0	0	9.153	0	1.7926	0	0	0	0	0	0	0	0	0	0	0	0	0	0	0	0	0	0	0	0.55023	0	0	0	0	0	0
0	0	0	1.9412	2.4022	13.633	2.9906	11.671	7.0509	5.2638	11.84	0	4.2549	4.9575	4.9749	1.5816	7.3271	9.5442	20.012	15.518	18.19	24.077	28.167	18.336	24.052	25.315	37.21	26.509	31.398	35.132	33.917	36.997	50.503	38.635	52.499	58.314	64.575	57.847	67.279	64.991	77.657	73.197	85.967	84.706	82.468	87.092	92.462	93.735	91.309	103.51
8.0536	7.4208	0	6.9936	0	0	0	0	0	0	0	0	0	0	0	0	0	0	0	0	0	0	0	0	0	0	0	0	0	0	0	0	0	0	0	0	6.6388	9.3966	18.31	9.5835	7.8142	5.5442	8.9935	20.887	10.563	18.195	17.621	17.36	16.264	22.841
0	0	0	3.4075	0	11.309	0	1.8253	7.418	26.29	29.143	64.439	79.365	109.05	132.1	169.08	191.64	211.28	230.39	221.32	258.27	291.34	318.01	336.41	344.48	337.09	359.95	371.21	371.75	386.22	405.85	387.98	413.68	391.04	398.49	412.54	440.01	430.4	452.84	454.48	482.7	490.1	505.1	505.4	526.28	524.97	518.87	516.45	521.79	522.82
14.055	1.3613	0	1.6732	1.394	0	0	5.7215	0	0	4.145	4.8736	14.176	25.462	19.893	17.432	3.9065	12.032	5.6717	3.006	6.43	3.4723	13.779	14.805	12.099	17.718	8.4583	0.45679	6.4744	0	2.7439	0	0	0	0	0	0	0	0	0	0	0	0	0	0	0	0	0	0	0
0	5.4104	6.7985	0.037158	6.2697	0	0	0	0	0	0	0	0	0	0	0	0	0	0	0	0	0	0	0	0	0	0	0	0	0	0	0	0	0	0	0	0	0	0	0	0	0	0	0	0	0	0	0	0	0
17.109	3.6386	2.0505	6.2384	0	0	0	0	4.9662	5.2531	22.487	39.115	56.19	46.046	67.47	74.84	70.467	59.597	90.467	92.019	89.293	93.295	82.231	110.33	108.79	105.25	120.97	106.15	113.03	114.73	108.07	106.55	107.6	114.82	98.846	102.59	92.585	90.233	76.774	73.829	86.873	74.372	75.998	67.204	61.123	74.546	44.841	64.142	50.09	43.896
23.739	15.915	0	2.4954	0	0	0	0	0	0	0	0	0	0	0	0	0	0	0	0	0	0	0	0	0	0	0	0	0	0	0	0	0	0	0	5.5356	19.482	23.985	53.716	30.55	45.471	54.45	52.478	59.877	57.53	67.682	65.756	66.786	70.853	84.381
0	0	0	17.017	7.9693	1.2782	4.8478	9.0912	11.346	9.0273	0.5487	0	0.92376	0	0	0	0	0	1.2774	0	0	6.455	0	0	0	4.6027	0	0	0	0	0	0	0	0	0	0	0	0	0	0	0	0	0	0	0	0	0	0	0	0
4.02	0.93378	4.0064	3.986	0	0	0	0	0	0	0	1.7547	4.8745	10.183	14.269	20.814	24.305	22.517	28.504	32.445	34.79	43.691	49.058	46.827	52.346	37.271	34.535	48.517	47.369	34.122	42.382	35.967	43.541	44.206	25.829	7.39	15.454	6.9086	0	0	0	0	3.7923	0	0	0	0	0	0	0
28.136	9.1159	0	0	0	0	0	0	0	0	0	0	0	0	0	0	0	0	0	0	0	0	0	0	0	0	0	0	0	0	0	0	0	0	0	0	0	0	0	0	0	0	0	0	0	0	0	0	0	0
0	0	0	15.58	14.228	0	7.796	0.93739	11.171	4.0358	5.5811	15.496	15.936	7.9924	0	0	4.9201	0	3.2029	9.2992	0	6.2983	16.051	5.3082	3.3198	6.9876	5.753	8.5809	13.34	15.926	6.3505	7.5763	0	0	0	0	0	0	0	0	0	0	0	0	0	0	0	0	0	0
5.5586	5.9473	0	0	0	0	0	3.6499	7.8688	2.5232	0	0	0	0	0	0	0	0	0	0	0	0	0	0	0	0	0	0	0	0	0	0	0	0	0	0	0	0	0	0	0	0	0	0	0	0	0	0	0	0
0	0	0	0	3.6334	12.919	22.731	26.65	38.687	14.4	5.3288	18.52	25.441	29.731	20.657	19.677	12.209	20.38	23.753	0	0	25.859	26.374	23.905	22.157	39.657	51.709	53.217	44.818	42.895	36.082	31.621	35.862	31.971	44.634	42.769	34.724	42.644	34.862	57.7	52.412	55.729	50.353	63.389	51.171	54.578	76.143	72.145	88.009	88.765
4.8655	0	1.8795	0.035548	6.4543	0	0	8.6206	0	1.5314	0	0	0	0	0	0	0	0	0	0	0	0	0	0	2.6968	0	0	5.3632	0	0	0	0	0	0	0	0	0	0	0	0	0	0	0	0	0	0	0	0	0	0
0	0	0	7.9712	3.0767	6.5393	12.389	28.149	20.918	26.491	24.54	18.862	35.764	45.58	50.876	48.46	44.608	45.856	59.433	49.604	26.57	34.516	29.825	20.72	26.456	22.746	37.593	24.98	38.122	33.971	35.337	33.106	47.412	39.634	48.962	36.679	48.613	40.153	40.703	34.974	39.492	45.283	44.546	38.141	42.293	38.829	40.147	41.58	40.08	47.831
13.502	9.0136	0	9.9723	0	0	0	0	2.3832	3.1605	11.458	15.772	29.108	42.202	53.827	58.597	79.838	95.284	101.78	109.92	101.65	134.46	137.64	139.07	150.19	160.86	166.16	161.15	160.99	179.08	164.95	162.9	157.97	162.15	160.28	154.42	163.75	154.86	172.94	182.9	158.09	165.47	160.05	157.68	157.53	137.58	154.58	143.54	164.32	153.27
16.066	11.82	14.869	0	0	0	0	21.403	15.279	7.7982	6.7709	0	5.8802	6.0734	24.465	13.262	10.469	10.506	22.813	11.388	51.33	39.487	39.484	69.782	71.079	67.596	44.561	46.288	65.458	67.38	56.175	40.482	36.782	38.495	33.325	38.813	45.675	6.1672	0	33.894	25.31	33.226	36.319	26.181	34.931	19.65	30.613	42.99	58.929	48.117
19.723	14.554	12.682	0	0	0	0	0	0	0	0	0	7.0246	9.8279	18.902	28.443	37.169	54.206	53.345	70.697	81.615	82.751	118.61	115	128.98	144.14	168.9	157.14	148.71	148.26	161.01	174.83	153.86	165.91	172.27	160	164.06	169.01	179.6	166.71	175.84	171.32	193.51	176.69	186.06	188.55	184.15	178.81	184	175.5
5.695	0	6.1535	2.9206	0	0	0	0	0	0	0	0	0	0	0	0	0	0	0	0	0	0	0	0	0	0	0	0	0	0	0	0	0	0	0	0	0	0	0	0	0	0	0	0	0	0	0	0	0	0
0	0	0	11.187	13.007	0	0.29158	1.8047	8.7751	10.63	2.8475	7.2093	15.159	18.542	16.346	14.296	16.878	6.2287	1.3034	5.4366	7.2002	20.511	19.829	18.993	21.083	26.467	27.366	35.391	29.18	28.552	26.131	25.866	19.159	26.804	31.345	27.276	22.248	16.083	21.302	21.899	12.586	17.046	17.029	12.679	18.53	15.291	14.881	14.391	8.1118	10.225
2.6479	12.436	2.4664	5.7939	0	0	0	0	0	0	0	0	0	0	0	0	0	0	0	0	0	0	0	0	0	0	0	0	0	0	0	0	0	0	0	0	0	0	0	0	0	0	0	0	0	0	0	0	0	0
0	2.2801	13.376	0	0	0.14392	0.75536	2.3176	4.5098	0	0	0	0	3.8779	0	8.0133	15.515	9.8831	27.825	23.211	44.66	48.922	58.281	66.515	56.373	56.507	65.03	85.516	79.004	92.314	98.972	88.877	91.736	105.06	109.32	103.53	108.04	109.27	99.433	110.54	93.484	88.435	88.742	85.965	92.302	89.095	98.441	81.748	67.194	76.481
0	0	0	8.8238	9.4734	0	1.3442	11.21	15.564	17.724	22.11	20.307	38.917	44.024	32.096	47.699	46.371	48.834	54.43	48.372	52.592	66.528	64.987	64.663	65.334	67.69	73.94	75.455	78.595	78.943	76.169	81.509	86.028	93.285	99.326	98.584	106.49	111.89	106.31	119.18	128.84	122.14	119.04	127.81	126.27	120.16	133.12	123.48	135.59	134.68
0	0	0	5.4976	1.6909	2.7365	14.994	0	6.7753	0	0	0	0	0	0	0	0	0	0	0	0	0	0	0	0	0	0	0	0	0	0	0	0	0	0	0	0	0	0	0	0	0	0	0	0	0	0	0	0	0
24.222	1.5213	0	0	0	0	0.43252	3.0226	5.3188	0	9.1459	7.8184	19.884	15.931	29.62	27.677	41.626	72.202	79.447	91.233	81.539	114.09	113.77	138.66	132.32	151.26	162.75	172.69	188.01	189.55	199.44	184.34	197.07	171.07	148.58	164.91	182.57	166.01	161.31	163.45	170	154.81	177.76	169.22	159.18	167.87	152.67	159.35	138.3	142.49
0.64207	2.66	1.6136	0	0	9.2443	9.7835	9.3104	16.616	2.8811	12.576	12.75	18.007	0	16.039	0	9.3986	4.5872	9.3893	11.042	12.316	26.59	20.09	14.858	5.4238	4.2721	14.391	12.66	14.25	10.14	6.2612	10.076	11.746	17.174	23.326	18.125	17.675	4.2178	10.13	18.146	12.81	15.2	16.871	7.4591	15.2	6.4911	12.626	12.65	23.642	25.636
0	4.7341	0	2.2532	8.604	0	15.514	11.471	12.868	12.287	21.727	29.711	39.201	33.283	38.368	45.347	65.08	61.435	65.121	57.371	82.564	77.771	107.39	105.3	116.96	121.34	136.84	120.54	121.57	131.25	124.41	119.34	116.8	108.46	118.17	109.87	120.17	119.39	109.64	121.77	105.34	118.78	122.73	103.22	112.82	108.12	104.33	108.01	107.05	101.97
3.0654	13.215	2.595	0	0	0	0	3.3816	0.40379	0	0	0	0	0	0	0	0	0	0	0	0	0	0	0	0	0	0	0	0	0	0	0	0	0	0	15.524	25.765	29.037	42.82	37.523	34.418	41.851	44.091	54.012	51.779	39.259	57.105	51.802	69.172	56.764
4.2765	2.9439	0	2.522	8.5666	0	0	0	0.94698	6.1352	8.1287	4.8142	11.709	28.778	23.148	13.896	11.591	12.462	10.849	11.879	15.171	36.094	38.342	34.321	36.099	31.751	40.585	40.363	47.175	39.376	32.35	35.434	32.801	35.519	36.373	40.651	37.384	34.404	24.722	40.502	30.461	31.626	29.114	30.256	35.66	36.978	35.93	31.91	41.192	34.331
0	0	0	0	15.287	6.3638	10.428	18.777	19.169	26.734	25.594	14.248	29.912	36.058	26.739	25.227	16.174	21.891	7.2141	16.136	14.166	22.744	22.746	19.497	21.824	22.038	20.316	27.049	18.225	19.742	7.9807	17.846	11.754	9.6499	14.502	6.9332	3.5869	3.4516	3.7102	11.837	18.6	7.3285	6.3919	2.4877	5.7796	1.1845	0.35861	2.4942	9.0092	2.7614
0	0.97975	0	4.385	5.0561	0	6.4481	0	3.2949	12.567	0	2.9673	13.258	18.24	8.0804	13.378	14.137	8.5077	12.26	9.9871	15.344	21.379	16.65	14.788	19.215	18.19	25.821	36.057	31.766	23.237	23.994	25.071	34.654	39.952	52.539	50.515	51.291	52.407	50.601	62.958	54.357	70.114	59.469	67.789	69.942	76.697	94.504	100.45	130.85	129
0	0	0	3.5503	2.474	2.4766	1.8722	0	0	0	3.2918	10.383	7.0661	0	0	0	0	0	0	0	0	0	0	0	0	0	0	0	0	0	0	0	0	0	0	0	0	0	0	0	0	0	0	0	0	0	0	0	0	0
0	0	0	0	12.271	24.599	33.6	32.027	29.075	29.562	38.355	23.101	17.062	23.037	21.648	24.93	21.337	16.546	29.984	26.347	28.343	28.043	35.145	37.104	38.392	42.195	43.076	38.478	45.167	50.372	58.918	49.671	79.329	74.692	82.773	79.363	109.04	116.61	157.44	154.71	179.34	215.12	237.2	235.56	266.04	291.98	328.12	329.52	354.46	384.36
0	0	0	0	5.7906	14.409	29.499	23.713	40.899	35.467	38.565	40.803	38.477	48.013	44.366	51.002	61.493	62.471	63.04	55.361	60.974	72.726	68.363	67.362	76.362	83.227	87.975	85.962	103.04	109.27	123.27	113.21	118.29	115.63	131.21	130.38	119.89	113.79	124.01	135.87	132.73	136.94	135.96	127.33	122.43	129.86	124.1	128.47	132.2	127.1
0	0	0	7.571	7.7315	1.2497	5.8906	2.4066	7.8641	17.735	12.856	17.102	25.11	20.78	20.835	22.706	20.367	26.043	21.701	17.529	23.442	39.467	35.787	35.746	45.235	41.992	51.185	43.586	53.314	41.372	51.103	51.942	51.416	56.255	46.684	53.117	47.029	45.87	44.537	59.566	52.419	47.635	41.255	40.216	47.184	38.948	41.379	40.102	39.973	31.87
0	0	0	10.723	9.4627	3.7414	0	8.8328	2.6655	12.055	0	4.5418	6.7598	12.799	12.664	27.678	17.897	19.604	33.374	40.074	31.943	35.935	35.022	28.451	31.936	28.663	39.772	22.924	32.129	34.545	36.398	22.316	27.238	30.83	33.755	26.563	37.49	29.416	32.892	25.243	35.667	41.751	45.026	31.643	32.135	30.585	38.184	44.36	31.586	46.997
16.075	1.0123	1.4244	0	0	2.7014	0	0	0	0	0	0	0	0	0	0	0	0	0	0	0	0	0	0	0	0	0	0	0	0	0	0	0	0	0	0	0	0	0	0	0	0	0	0	0	0	0	0	0	0
0	0	0	0	1.0677	2.5047	8.8993	8.833	6.1684	10.175	11.344	11.625	3.9048	1.4935	1.2124	12.296	10.13	14.886	0	4.9639	4.7024	7.052	3.6539	4.9441	3.5512	10.175	7.4765	11.29	10.447	17.77	13.326	3.0347	12.378	4.0002	7.6203	0.19131	5.3899	2.978	4.3927	2.4596	1.8843	7.7979	6.2539	0	3.3135	0	2.4574	1.2752	0	0
0	0	0	8.9336	10.671	0.48547	7.1652	5.7373	15.02	12.111	18.189	24.738	29.896	32.392	17.404	23.621	24.047	11.032	15.534	26.852	15.398	25.257	29.73	8.0007	24.88	18.043	16.18	23.611	25.384	32.996	38.218	35.817	41.139	28.027	38.312	37.901	25.67	39.349	28.235	36.505	33.444	31.126	47.544	34.142	38.482	36.342	38.041	26.663	45.723	38.374
20.784	0.36877	3.1131	0	0.48548	0	0	0	0	0	0	0	0	0	0	0	0	0	0	0	0	0	0	0	0	0	0	0	0	0	0	0	0	0	0	0	0	0	0	0	0	0.10055	6.0768	12.087	10.398	4.4186	9.8676	36.887	30.365	39.009
0	0	0	0	40.669	105.82	204.7	309.72	379.03	453.22	531.58	589.66	671.42	710.28	736.27	802.49	809.42	898.61	928.01	914.61	919.46	903.55	951.17	927.26	934.79	978.15	950.95	960.2	993.04	965.39	972.3	974.77	1016.8	1021.6	1034.2	1002.1	1034.2	1022.5	1017.1	1027.4	1023.4	1049.9	1020.6	1029.5	1017.1	1005.4	1052.4	1017.7	1015.4	1047.1
0	1.3811	9.9539	0.0092995	3.8464	0.23964	0	0	6.6798	8.2824	12.795	3.818	0	0	0	0	0	0	0	0	0	0	0	0	0	0	0	28.079	42.95	74.547	106.84	129.37	151.71	175.51	235.65	287.09	274.14	308.8	307.5	354.91	384.1	399.66	419.64	432.68	458.36	486.6	486.09	514.27	512.71	515.72
0	0	0	0	15.345	0	21.782	14.165	54.103	69.95	95.071	115.72	152.39	184.15	233.82	256.16	293.51	312.24	357.27	375.7	393.28	440.48	452.52	476.77	481.5	481.76	517.78	504.1	528.07	507.77	535.69	520.21	526.48	548.95	549.04	531.75	514.67	498.76	511.38	506.39	519.38	502.37	506.9	503.67	493.03	499.44	462.76	487	483.52	464.79
24.134	8.7381	0	0	0	0	0	0	3.7392	19.183	16.803	5.0926	22.362	32.386	30.461	24.181	18.597	30.186	16.765	25.326	18.685	19.682	43.845	58.874	84.615	83.853	98.376	171.42	159.69	195.03	215.04	215.7	270.71	264.46	320.89	325.93	335.31	367.48	382.77	426.32	428.05	461.87	471.79	410.92	469.66	496.19	521.97	531.35	519.21	499.51
8.0366	4.3512	0	1.3908	4.8246	3.8293	0	0	0	0	0	0	8.7287	14.209	19.686	15.701	0	0	0	0	0	0	0	0	3.941	3.9311	7.7106	11.334	7.4478	12.625	16.384	13.188	6.6719	6.1098	2.398	22.427	2.7163	0	0	0	2.2139	11.219	0	6.9022	0	0	0	0	0	0
8.2862	6.1243	2.3512	3.1731	0	0	0	7.0866	9.4664	0	0	0	0	0	0	0	6.8549	1.8585	0	0	0.70333	0	3.4663	12.102	8.9955	16.794	2.9859	11.48	24.072	24.2	18.587	11.053	7.7845	15.121	10.574	23.348	40.024	56.363	52.07	54.377	53.275	62.399	55.939	68.954	72.891	54.47	84.154	79.665	77.077	77.689
25.885	0	0	0	0	0	2.7237	0	7.9702	0	2.2152	0	0	7.1711	10.679	0	0	0	0	0	0	0	0	0	0	0	0	0	0	0	0	0	0	0	0	0	0	0	0	0	0	0	0	0	0	0	0	0	0	0
18.883	11.57	1.4519	0	0	0	0	0	7.9491	20.112	25.286	36.83	57.604	63.352	66.259	91.836	109.23	122.85	135.59	145.29	127.02	203.96	191.41	174.52	147.61	164.79	159.76	166.01	178.77	147.07	161.53	146.53	136.57	130.91	121.46	121.5	143.13	122.88	121.44	113.47	131.08	96.569	137.64	170.85	193.25	211	226.09	283.06	320.83	380.75
9.6771	2.524	0	0	0	0	5.3731	14.204	3.452	4.9832	6.5203	0	0	0	0	0	0	0	0	0	0	0	0	0	0	0	0	0	0	0	0	0	0	0	0	0	0	0	0	0	0	0	0	0	0	0	0	0	0	0
0	0	0	8.5343	13.682	2.7956	7.561	4.6732	8.3765	9.1995	7.1105	15.858	22.155	17.751	15.401	15.263	20.787	17.437	20.111	22.147	13.916	25.441	31.854	14.837	26.921	32.633	21.231	36.749	42.462	63.387	70.45	76.979	86.84	89.17	122.07	113.24	126.05	135.84	153.04	169.09	172.89	175.59	207.47	209.2	211.38	218.46	241.17	215.5	234.97	240.47
18.241	0	0	0	0	11.069	15.203	13.225	20.326	19.792	19.366	24.113	14.903	15.223	21.493	15.414	22.206	20.106	18.94	25.51	15.572	21.138	13.463	8.6856	16.741	18.518	13.153	4.6714	18.065	14.862	25.352	13.063	16.048	20.867	28.022	24.019	26.953	18.536	20.499	23.98	24.239	26.436	36.33	19.876	29.487	25.301	35.77	33.714	26.765	41.127
0	4.257	1.5426	4.0693	0	3.2613	0	5.9082	7.066	12.823	7.7282	21.232	16.712	22.244	22.748	21.03	36.044	38.65	31.398	44.616	45.924	55.352	54.006	55.093	59.411	77.057	67.939	76.815	91.399	82.782	73.543	67.051	46.269	61.082	41.63	58.264	50.433	65.607	60.681	47.199	30.613	40.098	27.031	20.259	9.393	4.9387	8.4022	15.079	12.164	0
23.54	12.976	0	8.1963	0	0	0	0	0	0	0	0	0	0	0	0	0	0	0	0	0	0	0	0	0	0	0	0	0	0	0	0	0	0	0	0	0	0	0	0	0	0	0	0	0	0	0	0	0	0
0	0	0	12.872	22.088	12.502	0	14.682	0	0	2.8053	0	2.3068	10.246	0	0	0	0	0	0	0	0	0	0	0	0	0	0	0	0	0	0	0	0	0	0	0	0	0	0	0	0	0	0	0	0	0	0	0	0
5.0481	4.3594	6.1914	0.37366	0.50664	0	0	1.5734	5.1532	6.129	0	3.3423	0	0	0	0	0	1.0254	0	0	0	0	0	0	0	0	0	0	0	0	0	0	0	0	0	0	0	0	0	0	0	0	0	0	0	0	0	0	0	0
9.666	0	0.11717	0	1.2383	1.9457	0	3.9869	0	9.9544	8.791	15.232	13.493	13.955	20.604	5.0397	21.929	38.736	34.793	46.741	41.054	56.72	50.422	95.856	108.09	109.8	116.9	124.82	138.15	141.55	146.22	151.19	148.23	120.04	144.32	151.17	140.59	150.1	137.79	144.63	164.03	167.04	176	173.78	153.66	181.83	171.41	158.04	158.85	174.39
0	0	0	0	4.2401	10.916	8.4537	21.593	23.018	24.541	33.858	41.771	44.839	39.68	47.926	48.411	59.295	52.483	57.15	49.58	55.742	59.963	69.449	76.024	83.96	87.007	93.57	99.325	94.426	111.11	122.56	119.25	154.52	153.23	172.14	177.61	182.29	185.21	203.4	217.42	217.15	226.5	225.75	222.52	236.25	235.95	234.42	237.27	239.13	237.77
2.7522	1.3482	0	6.7	0	0.55888	0	0	0	0	0	0	0	0	0	0	0	0	0	0	0	0	0	0	0	0	0	0	0	0	0	2.3334	0	11.776	14.168	16.894	34.839	42.612	51.232	49.67	57.03	60.384	63.952	73.898	74.735	78.458	73.732	67.18	87.232	111.88
0	0	0	0	21.998	3.4252	23.395	50.686	65.461	80.716	79.237	100.53	126.54	129.03	131.04	169.94	184.96	205.98	209.77	227.33	186.84	183.05	218.18	186.83	183.24	206.49	233.65	161.39	162.66	155.54	142.68	150.9	129.39	114.42	121.17	140.15	128.75	127.24	124.4	116.49	112.86	105.76	113.5	113.58	110.82	111.29	88.329	84.733	79.266	81.256
0	0	0	0	12.684	0	7.2982	4.5531	3.9977	12.87	0	0	11.629	9.7089	0	0	0	0	0	0	0	0	0	0	0	0	0	0	0	0	0	16.066	8.6771	21.844	22.778	19.269	14.907	17.087	21.149	11.799	11.812	10.516	0	6.4844	20.332	4.4827	6.4123	12.461	18.226	27.078
0	0	0	0	9.7717	1.9868	4.2516	16.965	8.1718	21.641	19.57	17.078	27.103	31.487	40.013	29.855	40.165	44.348	52.025	50.459	50.368	42.776	56.918	42.955	39.84	57.468	56.494	52.193	57.447	53.562	63.316	52.403	58.674	43.997	56.321	51.444	44.318	40.225	44.887	43.965	42.256	55.455	46.589	47.512	40.492	43.613	41.231	37.912	37.538	45.418
16.767	8.3816	0	2.6605	0	0	0	0	0	16.813	13.976	16.71	0	0	0	0	0	0	0	0	0	0	0	0	0	0	0	0	0	0	0	0	0	0	0	0	0	0	0	0	0	0	0	0	0	0	0	0	0	0
0	5.661	0	14.024	12.95	0	0	0	9.1187	0	0	0	0	0	0	0	0	0	9.1557	8.1142	7.6479	34.965	26.276	37.087	35.626	49.47	55.274	42.436	37.444	43.864	46.231	34.858	42.431	37.543	41.64	38.646	36.965	35.639	47.118	47.868	35.97	46.755	55.67	33.023	43.118	35.711	36.865	51.603	54.221	52.881
0	0	0	3.3814	0	9.4094	8.691	5.6905	7.0803	10.094	13.755	18.342	13.561	11.158	10.572	5.2737	12.031	11.046	8.0976	10.481	14.43	16.218	21.907	17.559	19.851	20.027	17.149	18.807	19.825	21.752	22.962	33.504	33.166	25.502	37.326	25.563	31.777	31.749	28.936	34.781	30.067	32.477	34.532	23.649	28.877	27.842	17.747	33.074	25.6	24.87
2.7681	9.7835	3.5237	0.21566	0	1.2542	0	0	0	0	0	0	0	0	0	0	0	0	0	0	0	0	0	0	0	0	0	0	0	0	0	0	0	0	0	0	0	0	0	0	0	0	0	0	0	0	0	12.732	23.442	8.619
16.226	24.293	0	0	0	0	0	0	0	0	0	0	0	0	0	0	0	0	0	0	0	0	0	0	0	0	0	0	0	0	1.4392	0	0	0	0	0	2.7975	0	0	0	0	0	10.201	0	0	0	0	0	0	0
5.7728	0	0	38.484	29.124	20.248	0	0	0	0	0	0	0	0	0	0	0	0	0	0	0	0	0	0	0	0	0	0	0	0	0	0	0	0	0	0	0	0	0	0	0	0	0	0	0	0	0	0	0	0
0	0	19.911	3.0495	0	4.5085	0	0	0	0	0	0	0	0	0	0	0	0	0	0	0	0	0	0	0	0	0	0	0	0	0	0	0	0	0	0	0	0	0	0	0	0	0	0	0	0	0	0	0	0
30.437	11.286	0	0	0	0	0	0	0	0	0	0	5.2556	0	10.979	20.419	21.781	28.381	31.591	32.325	46.849	44.799	58.223	68.135	70.891	79.424	76.267	82.91	77.48	91.526	74.637	86.488	102.1	97.247	95.944	76.181	102.62	118.5	122	117.08	107.75	98.376	98.79	99.107	96.296	106.8	109.01	101.44	91.516	88.311
0	0	0	7.9252	8.0062	0	21.904	26.548	39.536	28.532	33.812	46.589	51.015	59.451	62.74	71.976	81.809	80.442	87.062	84.766	99.447	110.87	120.99	130.77	147.84	140.44	158.98	159.2	168.49	173.26	176.26	174.84	173.85	169.38	169.98	177.36	180.29	179.42	179.52	179.51	180.98	186.54	184.42	185.17	191.24	178.37	173.58	178.44	194.39	184.27
0	0	0	0.74477	0.5412	3.6065	11.326	7.7317	18.09	14.014	17.017	22.839	15.522	24.852	24.704	21.052	23.453	25.287	21.592	14.909	16.63	12.861	27.674	19.675	13.853	18.974	18.842	20.215	21.39	20.25	23.842	18.786	19.799	8.542	10.24	13.851	9.8959	13.474	14.442	12.595	9.5862	13.077	9.524	11.182	4.4504	4.9441	6.767	8.6004	7.3764	0
5.2022	0	0	0	5.1775	0	3.6982	3.4472	4.4181	5.8955	2.699	0.86871	9.9365	4.1955	1.1875	4.9272	0	0	0	0	0	0	3.2229	0	0	1.8057	15.187	5.8834	12.785	7.0197	10.566	11.419	2.052	17.529	26.849	33.748	32.129	51.599	52.052	72.381	76.332	88.121	81.714	98.071	101.36	89.15	103.76	104.57	112.61	95.478
5.3361	16.249	11.722	0	0	0	0	1.6299	6.0947	13.718	12.083	11.535	24.73	25.455	24.922	37.835	43.314	37.806	37.606	33.898	52.112	54.005	65.296	54.778	53.45	41.807	48.328	65.553	7.3976	49.644	49.071	55.336	54.348	56.916	61.427	62.011	54.755	91.087	52.026	99.543	55.165	66.096	64.56	58.913	65.293	51.434	47.391	48.113	42.906	42.971
0	0	7.505	5.3847	0	0	0	0	0	0	0	0	0	0	0	0	0	0	0	0	0	0	0	0	0	0	0	0	0	0	0	0	0	0	0	0.094514	5.2833	5.1469	0	3.611	0.82522	10.8	24.566	20.323	19.205	31.805	34.368	23.651	43.741	39.406
11.984	11.131	1.9548	4.1599	0	0	0	0	0	0	0	0	0	0	0	0	0	0	0	0	0	0	0	0	0	0	0	0	0	0	0	0	0	0	0	0	0	0	0	0	0	0	0	0	0	0	0	0	0	0
16.449	5.902	5.9012	7.8598	0	0	0	0	0	0	0	0	0	0	0	0	0	0	0	0	0	0	0	0	0	0	0	0	0	0	0	0	0	0	0	0	0	0	0	0	0	0	0	0	0	0	0	0	0	0
0	2.9039	0	0	3.6942	6.4246	1.6128	9.8255	0.1153	5.3619	5.076	6.5132	6.404	0	0.8534	0	0	0	0	0	0	0	0	0	0	0	0	0	0	0	0	0	0	0	0	0	0	0	0	0	0	0	0	0	0	0	0	0	0	0
1.3824	21.203	0.54007	37.057	0	0	0	0	18.922	0	0	7.9225	0	4.8818	1.1513	5.8923	0	12.302	4.6077	16.732	0	0	0	0	0	0	7.5588	14.042	0	8.9053	10.452	0.35137	0	2.0724	0	0	0	0	0	0	0	0	0	0	0	0	0	0	0	0
0	0	0	0	0.7986	0.34158	8.9169	9.7474	15.588	16.65	25.09	93.479	96.633	71.536	74.822	84.836	82.855	83.457	86.82	87.902	45.518	92.618	87.43	89.49	90.806	60.408	94.756	107.81	110.66	105.4	102.9	102.97	102.28	66.806	71.243	70.859	124.7	79.214	118.86	116.04	114.64	77.133	71.581	109.8	118.2	111.58	110.33	83.516	116.44	109.36
0	2.1027	0	3.7746	5.6546	6.5359	17.092	10.337	7.4371	26.556	10.943	14.119	16.28	14.221	20.671	21.678	17.074	26.141	11.614	10.595	20.68	23.617	15.456	21.623	24.316	28.06	20.671	18.197	5.0239	0	16.938	12.644	14.315	0	0	0	0	0	0	0	0	0	0	0	0	0	0	0	0	0
9.8226	1.1086	0	4.2891	0	0	0	10.218	11.376	14.47	12.162	16.942	14.822	36.432	31.898	30.74	43.433	50.465	42.026	45.909	57.746	64.121	57.595	65.069	64.768	8.7942	0	0	15.449	11.388	6.7491	0	0	16.181	11.535	30.313	42.398	51.103	42.309	44.889	48.917	52.343	65.059	60.105	60.029	56.114	67.78	71.915	90.316	72.564
0	0	0	12.512	8.6405	0	9.175	12.281	18	10.543	26.242	30.007	33.302	30.258	28.905	32.137	46.508	27.626	35.098	41.225	27.017	42.724	46.718	34.418	50.316	47.361	41.3	39.735	44.43	66.157	60.635	61.917	72.814	66.069	82.015	83.565	92.095	97.441	104.32	126.61	124.41	117.42	122.69	126.81	132.51	132.63	139.72	131.34	144.28	149.96
17.667	9.3683	0	5.0499	0	0	0	0	0	0	0	0	0	0	0	0	0	0	0	0	0	0	0	0	0	0	0	0	0	0	0	0	0	0	0	0	0	0	0	0	0	0	0	0	0	0	0	0	0	0
21.398	7.7041	0.17634	0	0	2.2219	0	6.1295	0	4.0698	0	0	0	0	0	0	0	0	0	0	0	0	0	0	0	0	0	1.3992	0	0	0	0	0	0	0	0	0.94555	0	0	0	0	0	0	0	0	0	0	0	0	0
15.204	2.7808	9.0731	6.2677	0	0	0	0	0	0	0	0	0	0	0	0	0	0	0	0	0	5.3613	16.609	8.5511	16.964	10.373	0	12.677	9.8576	2.2674	24.512	38.736	25.354	24.267	20.103	20.179	40.977	36.903	29.942	42.241	23.147	25.505	34.392	38.899	30.044	37.724	30.334	19.737	39.398	43.083
12.567	11.781	0	1.3442	0	0	0	0	0	0	0	0	0	0	6.5137	1.8312	7.4892	19.515	14.989	6.6051	22.729	16.351	2.9411	20.317	27.124	40.201	24.625	25.639	42.386	46.155	28.101	15.103	0	6.7723	0	4.8226	4.3995	20.798	14.724	1.5945	0	3.4954	0	0.86266	0	0	0	0	0	0
9.0852	0	0	1.5974	5.5395	0	0	3.4129	0	8.3353	8.3196	10.336	0	4.9694	0	0	0	0	0	0	0	0	0	0	0	0	0	0	0	0	0	0	0	0	0	0	0	0	0	0	0	0	0	0	0	0	0	0	0	0
2.9616	0.092063	0	0	3.6797	0	8.6639	5.2355	15.031	29.182	52.229	89.94	121.84	178.6	239.43	311.9	331.25	378.65	426.03	443.13	446.24	517.06	519.66	551.2	578.47	588.41	596.56	612.78	640.21	654.23	621.15	625.49	625.4	611.57	611.97	578.52	603.69	623.96	618.27	655.99	602.43	625.9	595.73	621.6	594.78	576.4	553.81	562.73	564.42	575.12
26.934	3.5743	0	0.13663	0	0	1.8845	5.47	8.6048	15.727	11.062	15.465	24.816	28.154	16.231	5.3421	1.9669	9.228	5.0942	17.652	9.8156	8.7874	20.518	33.84	36.597	33.895	31.715	41.757	47.347	44.079	40.992	57.781	38.84	40.405	28.786	36.225	45.052	30.19	24.137	37	19.498	45.391	34.866	37.922	19.622	28.237	5.157	20.996	11.121	14.076
0	0	0	1.0416	8.5175	4.6815	8.063	18.24	11.33	12.621	11.515	7.586	10.197	5.1247	3.1671	14.818	11.715	3.0081	17.482	13.159	15.365	7.3326	16.202	7.301	6.3245	13.995	16.578	12.077	19.086	28.817	28.031	28.875	33.476	39.949	51.926	58.056	60.724	52.382	54.932	62.539	60.528	66.441	69.72	69.053	55.02	62.842	69.595	69.55	61.824	81.649
13.366	0	0	0.0009658	0.84374	1.6809	0	6.3185	0	0	0	2.2043	3.1	4.5032	0	0	0	0	0	0	1.3756	23.364	34.573	50.448	73.372	96.483	107.72	128.59	143.1	167.61	191.29	197.75	218.61	221.94	240.24	257.23	263.3	268.68	281.38	286.97	293.58	310.91	332.12	339.18	324.09	338.24	347.58	350.76	350.71	356.76
0	0	0	1.7613	11.765	4.5102	12.454	20.749	33.086	38.28	48.697	57.815	65.646	76.005	85.843	95.852	113.87	123.77	129.24	127.15	139.24	180.74	211.5	171	173.95	184.85	194.75	202.84	214.42	223.32	225.13	225.18	225.65	220.82	227.68	228.28	239.32	239.96	240.91	247.07	254.83	248.4	249.97	248.56	255.01	251.2	249.87	253.95	254.58	254.57
0	0	0	6.1742	10.607	0	0	0	4.0136	0	0	0	2.5029	0	0	0	0	0	0	0	0	0	0	0	0	0	1.3023	0	3.5732	0	0	3.2935	7.3552	12.075	31.847	28.412	31.813	36.334	43.319	50.668	53.159	56.517	54.556	64.931	66.137	71.099	79.669	73.454	64.07	56.927
28.902	8.3597	4.9682	3.7117	0	0	0	0	0	0	0	0	0	0	0	0	0	0	0	0	0	0	0	0	0	0	0	0	0	0	0	0	0	0	0	0	0	0	0	0	0	0	0	0	0	0	0	0	0	0
0	0	0	0	3.1416	13.297	14.196	9.6201	12.757	15.768	16.192	17.334	20.333	28.48	28.818	19.904	29.122	26.82	19.9	10.67	17.59	30.522	24.333	21.941	26.143	32.685	36.888	32.193	34.884	40.121	37.605	46.308	49.671	47.609	59.093	63.488	74.244	82.786	72.514	96.208	101.87	108.43	119.01	121.06	115.91	123.43	122.87	136.45	151.3	140.67
6.9239	1.9861	0	0	1.7745	0	0	10.199	14.807	9.1854	17.741	21.918	25.119	34.456	52.152	59.197	74.563	80.493	83.863	96.998	106.09	93.028	107.79	118.07	80.507	85.623	72.482	74.16	79.66	100.57	91.135	81.275	83.774	90.359	83.418	108.64	108.5	124.65	116.4	108.6	103	104.2	136.6	142.91	140.39	132.38	146.37	137.5	155.55	135.56
0	3.6633	0	17.598	8.94	5.8306	0	12.337	15.112	14.53	9.9884	16.025	21.937	15.739	15.812	7.1462	15.653	21.206	15.119	20.816	5.5007	32.88	18.045	21.172	26.505	37.436	26.156	17.284	11.052	10.8	13.046	7.2995	3.4974	13.509	17.419	16.092	12.786	16.984	22.027	28.208	16.942	10.597	17.447	16.345	16.661	7.1937	14.302	24.031	29.413	33.62
0	0	0	7.6548	6.4761	5.7529	3.314	19.821	35.153	27.908	33.976	26.031	39.975	25.969	34.721	40.716	46.147	38.359	55.28	55.685	6.0341	10.882	6.859	2.0389	5.5259	0	15.274	0	0	0	0	0	0	0	0	0	0	0	0	0	0	0	0	0	0	0	0	0	0	0
0	0	0	1.7642	3.1294	6.4733	8.711	9.3104	11.535	13.197	14.771	13.81	17.36	19.5	16.277	17.492	21.894	16.445	13.259	7.2822	18.471	18.269	23.707	24.573	34.245	39.478	36.725	41.141	47.405	48.099	47.902	51.843	56.909	46.9	47.387	59.175	59.816	54.711	52.883	51.428	50.871	60.485	60.745	52.06	56.587	51.547	51.638	52.247	57.539	51.593
5.014	0	0	0	0	4.9093	8.3035	7.89	0.58054	10.872	0.90973	5.5339	9.786	9.8412	0	0.6438	0	1.258	0	0	0	0	0	5.7531	20.754	28.309	25.842	40.666	22.284	37.502	37.31	33.64	30.068	16.17	5.7267	16.383	0	0	9.973	0	0	0.59199	1.0041	6.0466	0	0	0	0	0	0
13.196	1.3838	0	0	1.5359	0	2.5441	7.12	18.232	58.832	101.19	142.9	188.14	246.64	289.58	337.76	371.21	427.63	426.36	486.61	508.51	529.25	580.49	609.65	618.9	637.73	681.25	734.52	741.53	750.82	701.51	758.67	731.49	729.42	742.84	764.12	733.38	742.12	735.9	737.15	732.75	762.93	753.91	736.34	731.33	731.96	725.27	726.32	739.93	725.77
25.411	6.6071	0	5.386	0	0	0	0	0	0	0	0	0	0	0	0	0	0	0	0	0	0	0	0	0	0	0	0	0	0	0	0	0	0	6.0157	0.29635	20.123	12.801	0	8.6818	7.5993	88.886	81.549	100.45	82.126	80.28	96.092	94.054	98.443	93.734
0	0	5.8256	6.7273	8.3822	0	0	0	0	0	0	0	0	0	0	0	0	0	0	0	0	0	0	0	0	0	0	0	0	0	0	0	0	0	0.17361	0	2.5945	0	0	9.912	0	0	0	0	0	0	0	1.8206	0	0
17.321	0	0	0.44707	0	0	0	0.37655	0	0	0	0	3.3339	13.253	17.153	17.232	13.843	33.051	29.206	36.84	33.623	35.785	50.663	56.151	71.126	64.418	57.741	76.484	67.394	69.486	69.21	72.683	63.145	50.779	48.936	58.37	55.018	54.69	45.377	56.049	50.191	59.432	41.364	48.211	32.097	37.851	38.606	23.161	25.776	27.023
0	0	0	0.26583	5.0755	14.797	10.572	3.3379	6.1139	0.3853	0	6.7612	0	0	0	0	13.675	0	0	0	0	5.3307	1.4618	0	0	0	0	0	0	23.736	7.0946	14.988	15.616	32.426	28.923	19.653	13.886	29.865	21.23	36.795	21.434	22.88	28.539	33.554	29.666	41.679	36.465	29.54	47.396	44.459
0	0.62848	0	5.4723	5.4944	5.3872	0	4.4145	4.5672	12.555	2.1047	8.6753	15.72	20.528	18.506	16.964	6.7907	18.83	5.0739	15.905	7.7111	22.896	20.635	6.9798	17.273	19.704	30.561	29.366	28.767	24.842	26.719	21.589	26.566	19.567	19.628	22.705	22.475	25.51	21.996	22.163	26.353	12.071	11.712	17.577	19.573	19.751	17.001	11.453	12.115	16.878
15.634	0	0	0	0	3.5422	5.095	20.604	39.743	38.36	54.135	68.801	80.431	88.448	79.638	90.993	91.839	55.127	25.269	38.718	33.643	93.614	104.37	100.9	108.64	109.08	107.6	106.86	115.56	110.8	103.73	115.07	115.66	121.23	135.22	129.25	161.17	165.18	173.98	189.53	204.41	206.72	214.28	217.98	211.51	228.31	225.71	224.97	230.45	217.9
0	0	0	0	11.685	17.007	0.69381	18.392	15.957	22.716	19.509	35.726	33.824	37.722	65.938	93.511	155.42	194.66	225.98	266.24	304.73	348.25	383.47	417.29	441.15	443.31	461.3	484.28	461.14	509.51	466.31	480.23	485.65	502.11	540.12	504.31	522.51	522.86	499.2	502.39	478.8	503.32	507.19	522.43	458.85	466.82	466.93	472.54	453.77	483.48
0	0	0	0	0	13.096	15.145	4.9279	14.496	12.293	17.482	21.52	19.368	26.186	26.369	26.769	30.041	26.719	21.474	5.9429	24.731	17.111	15.921	16.062	22.377	26.241	20.847	20.063	29.879	31.828	20.733	21.15	22.846	11.876	13.944	11.787	6.4164	14.374	7.616	13.406	11.448	12.872	8.7445	6.1672	7.4356	0	3.8939	5.8295	2.6342	0
0	0	0	18.655	15.288	0	3.6423	1.5243	9.4345	5.8813	13.091	17.191	22.338	27.006	23.739	25.093	24.798	22.27	25.113	34.697	15.988	30.713	39.529	20.199	39.311	32.648	28.003	36.271	40.37	51.553	54.798	47.654	54.884	46.729	57.811	47.497	57.799	53.5	52.82	59.745	53.831	60.372	63.065	60.556	50.936	58.391	61.198	48.766	62.845	60.04
5.5132	6.3521	0	5.3442	0	2.6417	0	0	0	0	0	0	0	0	0	0	0	0	0	0	0	0	0	0	0	0	0	0	0	0	0	0	0	0	0	0	0	0	0	0	0	0	0	0	0	0	0	0	0	0
0	7.5778	0	0	0	0	10.967	51.387	109.89	145.38	191.45	259.79	316.3	390.14	453.52	513.07	567.17	656.88	666.3	726.44	732.27	774.46	802.7	805.82	822.53	873.09	865.7	855.1	871.04	874.68	884.08	749.97	933.89	931.5	446.47	450.2	451.35	416.41	404.41	404.38	380.21	394.19	390.04	405.28	388.57	381.5	373.57	407.55	401.4	388.4
3.9055	0.50006	0	2.2197	0	0.8103	0	0	0	0	0	0	0	0	0	0	0	0	0	0	0	0	0	0	0	0	0	0	0	0	0	0	0	0	0	0	0	0	0	0	0	0	0	0	0	0	0	0	0	0
1.5382	8.7071	0	4.3307	0	1.0444	0	25.559	54.585	83.923	122.71	143.37	210.15	266.91	306.71	332.45	382.38	382.6	448.23	464.18	507.09	526.61	522.55	536.78	537.38	519.43	556.07	582.96	582.66	576.31	569.18	592.03	585.34	599.69	563.07	569.86	553.52	554.65	540.09	543.59	548.2	528.98	518.8	513.29	490.11	496.89	488.32	499.32	493.21	501.66
19.114	1.4694	0.72838	0	0	0	2.2332	0	0	0	0	0	0	0	0	0	0	0	0	0	0	0	0	0	0	0	0	0	0	0	0	0	0	0	0	0	0	0	0	0	0	0	0	0	0	0	0	0	0	0
17.375	1.0789	0	2.6246	0	0	0	0	0	2.786	14.066	19.589	50.892	56.269	69.633	81.931	104.45	131.57	132.77	144.36	160.92	153.09	175.93	179.7	193.51	189.47	190.95	188.66	179.36	192	183.55	191.51	174.07	171.75	159.65	151.76	154.76	173.67	164.61	161.35	160.97	160.44	99.664	104.87	105.63	99.799	114.33	102.24	115.72	120.18
0	0	0	0	1.2287	5.4242	11.863	9.3806	16.368	4.8091	14.536	19.704	16.897	23.612	21.569	21.797	25.836	30.513	29.713	24.888	27.267	26.624	34.672	31.618	40.616	43.275	46.44	42.914	52.802	60.01	62.567	59.464	67.671	68.674	71.368	77.865	77.856	83.011	87.824	88.951	95.135	105.6	104.22	108.01	115.6	109.46	106.04	108.55	118.3	116.68
0	0	0	2.665	4.3863	6.665	9.6607	12.411	13.585	14.528	29.378	32.197	32.288	39.22	38.816	47.754	56.378	59.637	61.698	56.344	61.98	71.485	74.732	79.429	84.597	88.389	99.813	101.15	119.48	122.71	135.23	129.81	142.08	148.72	155.13	160.84	170.51	181.7	183.48	191.92	198.33	204.28	202.34	193.52	196.22	209.56	199.9	212.46	211.38	215.29
0	0	0	16.619	7.6308	1.3813	0.038271	4.4337	3.6133	0.12044	0	5.4352	15.929	6.8678	24.128	19.225	28.385	44.926	47.663	60.864	56.627	71.301	62.79	59.232	62.328	81.95	69.398	74.04	80.53	90.463	93.975	79.735	88.772	71.261	81.511	82.432	70.366	66.213	71.449	56.585	45.708	42.006	47.653	35.953	26.545	28.063	23.283	31.662	37.605	32.13
12.962	4.3284	0	4.8449	0	0.73157	0	0	0	0	0	6.1726	1.6553	0	0	0	0	0	0	0	0	0	0	0	0	0	0	0	0	0	0	0	0	0	0	0	0	0	0	0	0	0	0	0	0	0	0	0	0	0
0	0	0	4.062	15.643	10.538	25.135	27.452	34.416	33.539	42.424	45.103	38.77	58.369	42.93	56.863	45.81	46.714	48.164	52.937	53.086	67.362	74.137	62.968	82.294	78.348	93.326	97.398	104.86	103.21	91.418	92.116	103.13	111.59	118.34	107.57	107.16	109.58	113.23	111.94	111.11	127.2	117.02	117.97	120.76	117.84	121.7	112.81	125.19	94.513
0	8.7851	0	13.669	3.5694	0	2.3171	0	0	0	0	0	0	0	0	0	0	0	0	0	0	0	0	0	0	0	0	0	0	0	0	0	0	0	0	0	0	0	0	0	0	0	0	0	0	0	0	0	0	0
0	50.401	0	0	0	5.1668	0	0	0	19.183	0	0	0	0	0	0	0	0	0	0	0	0	0	0	0	0	0	0	0	0	0	0	0	0	0	0	0	0	0	0	0	0	0	0	0	0	0	0	0	0
17.668	2.0474	0	0	0	0	0	0	0	0	0	0	0	0	0	0	0	0	0	0	0	0	0	0	0	0	0	0	0	0	0	0	0	0	0	0	0	0	0	0	0	0	0	0	0	0	0	0	0	0
0	0	0	4.1429	12.896	1.4375	6.0438	12.451	21.867	25.44	23.078	35.277	45.79	48.709	47.284	60.607	53.789	58.288	52.412	62.397	53.436	69.334	67.412	66.996	72	62.921	67.109	67.445	71.76	83.402	85.925	98.785	108.54	127.32	131.28	155.08	169.4	186.4	167.1	190.47	196.71	221.12	214.42	214.16	220.64	227.52	232.64	237.51	241.24	256.93
5.5511	2.6538	0	13.565	5.4992	0	0	0	0	0	0	0	0	0	0	0	0	11.911	20.543	15.847	16.11	34.533	39.452	35.784	50.163	64.493	68.198	62.179	54.48	67.704	69.261	62.877	62.746	63.918	67.473	69.132	79.519	77.652	88.262	83.564	65.258	80.485	78.782	73.409	75.809	59.638	66.805	72.272	75.041	68.663
0	0	0	0	7.2157	4.8906	7.0502	12.777	8.6909	13.062	13.549	16.451	11.71	8.8859	8.4759	0	4.8512	3.3575	5.948	3.3835	0.8528	11.355	0	0	0	8.9817	14.123	4.724	7.5346	13.95	2.3946	19.255	22.092	35.829	32.546	46.412	49.198	74.376	86.779	98.797	104.05	125.99	130.89	122.42	130.9	130.68	139.88	149.76	159.22	199.71
10.428	5.8946	0.83588	2.7344	0	0	0	0	0	0	3.4164	11.024	24.565	36.236	51.043	71.694	89.426	106.12	114.17	123.75	143	160.19	177.42	188.55	200.65	191.02	198.98	204.06	217.14	213.53	208.07	211.61	220.93	233.23	235.64	222.54	218.31	237.41	238.68	232.53	229.39	223.35	229.23	218.75	213.5	224.52	224.55	212.62	221.64	217.23
3.1639	10.854	0.81446	0	0	0	3.4007	0	0	0	0	0	0	0	0	0	0	0	0	0	0	0	0	0	0	0	0	0	0	0	0	0	0	0	0	0	0	0	0	0	0	0	0	0	0	0	0	0	0	0
0	0	0	9.5211	11.553	0.93447	10.975	0	15.911	5.2483	4.0985	2.1918	10.438	15.411	0.8187	0	3.4445	0	0	0	0	0	0	0	0	0	0	0	0	7.5052	4.3056	2.2433	0	0	0	0	0	0	0	0	0	0	0	0	0	0	0	0	0	0
0	0	0	3.052	4.3266	11.152	7.8713	8.9341	9.0062	10.444	11.37	6.5975	18.974	20.858	20.997	18.175	27.887	32.192	35.023	24.518	23.637	33.892	49.651	32.629	40.84	39.271	45.95	52.013	53.045	52.242	57.745	42.443	53.597	38.146	50.711	50.094	47.86	43.267	50.274	58.508	46.586	50.28	58.574	58.446	63.193	53.426	63.731	70.042	74.926	77.634
0	0	0	1.1525	0	10.43	7.4583	9.1191	12.137	28.788	41.161	73.08	100.24	135.22	169.17	192.11	215.37	240.11	268.91	279.82	296.64	326.33	315.53	337.58	358.7	363.93	367.3	378.23	368.06	385.86	400.17	399.52	399.19	398.99	412.32	393.56	396.37	405.43	399.89	407.75	422.44	406.42	394.69	395.41	412.84	417.97	404.35	412.97	404.73	415.33
0	0	0	10.888	12.933	0	7.1753	2.3024	5.3992	3.3979	7.6368	16.538	19.77	20.15	14.387	8.9457	9.6992	5.2858	5.1751	7.3093	1.9432	11.764	16.352	0	4.8965	2.3006	0	0	0	3.5391	0.20659	0	0	0	0	0	0	0	0	0	0	0	0	0	0	0	0	0	0	0
6.8525	0	0	1.1236	0	0	2.5416	14.741	14.816	8.765	9.7861	7.8901	16.499	15.158	12.596	14.695	17.339	29.358	23.359	7.5388	13.048	5.01	2.1357	14.127	14.396	9.8142	11.427	17.811	26.668	28.134	12.293	0	0	0	0	0.97916	5.8929	25.858	10.999	9.7291	11.795	22.211	18.939	23.081	23.032	18.331	24.466	26.935	45.147	31.648
12.279	6.9616	0	13.434	3.1357	0	0	0	0	0	0	0	0	0	0	0	0	0	0	0	0	0	0	0	0	0	0	0	0	0	0	0	0	0	0	0	0	0	0	0	0	0	0	0	0	0	0	0	0	0
0	0	0	0	5.9961	8.1303	9.0557	31.689	56.984	105.55	157.24	202.1	279.4	321.6	401.3	475.45	564.85	596.39	681.94	701.71	747.17	888.82	859.69	870.09	997.07	939.12	1029.7	1038.1	1047	1075.2	1073.6	1147.6	1123.9	1140.1	1121.6	1132.1	1123.9	1151.6	1161.2	1172.8	1129.2	1075.5	1051.2	1058.6	1077.2	1017.6	1065.8	1015.1	1013.1	1019.9
0	0	0	0	8.0044	5.6236	13.761	20.982	18.343	26.758	25.169	60.418	69.901	39.236	37.687	34.182	39.738	38.143	29.756	35.478	45.02	57.52	65.847	74.31	79.333	118.39	116.08	126.17	112.68	120.35	143.29	148.56	146.94	146.41	156.03	154.68	156.44	154.21	162.45	163.17	168.29	158.45	163.69	162.03	160.8	178.08	174.05	162.14	152.01	151.6
22.609	0	3.2534	8.0721	6.6452	0	0.23098	6.1549	14.397	9.9031	36.471	26.484	35.285	18.338	46.79	44.649	64.4	68.464	81.56	77.294	73.577	91.468	90.935	78.145	34.28	56.437	70.935	60.401	57.976	66.288	92.145	77.657	74.966	79.387	72.607	72.731	63.658	65.853	75.709	82.23	77.469	61.612	67.841	54.528	50.511	43.035	52.357	79.059	63.154	53.948
0	0	0	14.377	7.7716	4.3862	3.164	0	2.2405	19.4	18.911	30.628	40.127	34.73	51.111	40.407	57.099	59.891	64.153	61.56	79.014	80.22	88.766	95.639	101.92	102.11	110.58	108.27	117.77	118.69	126.39	145.45	155.18	154.05	174.46	168.72	180.66	194.99	197.85	202.13	205.13	207.93	219.8	219.56	227.29	229.22	230.63	238.24	234.11	246.54
0	6.2873	21.667	2.2422	0	0	0	0	0	0	0	0	0	0	0	0	0	0	0	0	0	0	0	0	0	0	0	0	0	0	0	0	0	0	0	0	0	0	0	0	0	0	0	0	0	0	0	0	0	0
0	0	0.44625	0	1.5083	6.8737	6.2131	9.4446	14.671	1.1824	11.036	13.811	13.125	19.651	11.31	12.216	17.194	9.9563	10.164	0	0	9.4626	10.67	11.064	8.384	10.309	9.9351	14.332	22.902	20.611	25.759	16.69	24.325	14.315	19.054	19.725	25.864	26.72	21.537	20.883	18.582	22.28	24.527	24.588	24.489	21.72	18.886	22.936	23.253	19.565
16.048	0	6.4016	0.14295	0	1.2608	0	0	0	0	0	0	0	0	0	0	0	0	0	0	3.2367	9.5432	13.15	17.689	35.971	23.78	30.608	36.098	32.978	38.619	36.522	35.309	30.404	33.576	36.992	12.029	23.04	21.955	6.7302	0	2.6088	0	0	0	0	0	0	0	0	0
0	2.5596	0	0	2.5449	2.9406	11.102	19.202	24.864	45.952	72.641	103.28	150.59	179.83	232.99	268.32	312.69	355.7	369.52	428.96	487.09	500.28	537.31	569.23	565.23	614.47	634.98	645.87	650.96	679.65	691.5	689.59	701.66	707.99	716.47	720.77	703.52	715.74	719.48	724.33	703.1	688.32	720.38	712.09	700.17	689.81	707.9	681.74	672.04	689.31
19.565	4.6131	2.6893	0	0	0	0	4.586	0	0	0	0	0	0	0	0	0	0	0	0	0	0	0	0	0	0	0	0	0	0	0	0	0	0	0	0	0	0	0	0	0	0	0	0	0	0	0	0	0	0
3.0817	3.0179	0	17.755	0.3567	0	0	0	0	0	0	0	0	0	0	0	0	0	0	0	0	0	0	0	0	0	0	0	0	0	0	0	0	0	0	0	0	0	0	0	0	0	0	0	0	0	0	0	0	0
0	0	0	4.7387	13.602	6.6386	3.5528	8.356	11.24	11.32	20.519	20.466	29.245	37.952	14.687	23.201	13.576	13.309	14.654	8.2161	8.4061	23.882	25.458	19.758	13.386	22.36	21.353	18.093	27.56	25.443	19.629	27.764	35.551	40.288	43.874	43.516	38.687	48.044	39.507	58.251	54.81	59.121	59.848	66.444	74.78	75.54	71.482	82.069	96.621	85.25
14.384	0.10575	0	0	0	0	8.6327	8.9082	0	7.0592	0	10.901	6.5892	19.764	21.169	3.7672	10.152	15.513	16.806	8.4494	14.15	8.9396	22.338	42.751	42.065	53.209	31.154	36.964	58.021	55.145	42.221	64.944	49.017	43.44	50.095	55.073	48.311	27.295	28.649	31.37	28.553	45.923	33.849	42.259	35.457	35.284	41.657	58.929	61.437	67.109
24.588	8.2266	0	0	0	0	5.292	0	0.30782	12.135	4.3553	0	0.039072	3.4723	0	7.6172	8.5489	0	0	0	0	0	4.9738	0	0	55.874	0	0	0	0	0	0	0	0	0	0	0	0	0	0	0	0	0	0	0	0	0	0	0	0
23.377	15.633	0	1.752	0	0	0	0	0	0	0	0	0	0	0	0	0	0	0	0	0	0	0	0	0	0	0	0	0	0	0	0	0	0	0	0	0	0	11.46	11.847	13.813	14.801	26.248	37.883	56.126	55.155	86.994	80.32	99.771	109.03
22.161	11.237	1.1003	0	0	0	0	0	0	0	0	0	0	0	0	0	0	0	0	0	0	0	0	13.506	0	6.4235	0	0	3.0952	0.16173	15.935	6.2512	5.0063	0	0	0	28.978	18.251	20.64	8.1912	21.271	22.611	45.044	52.709	61.578	56.671	54.49	78.023	77.417	79.956
0	0	0	7.4367	23.255	0	17.296	32.853	8.5391	22.882	14.97	17.486	21.415	25.499	23.77	3.1551	0	0	0	0	0	0	0	0	0	0	0	0	0	0	0	0	0	0	0	0	0	0	0	0	0	0	0	0	0	0	0	0	0	0
0	0	0	0	6.2996	13.734	9.6167	18.361	12.396	19.158	22.887	39.841	32.373	39.244	46.177	43.722	48.443	50.963	67.208	73.388	94.561	100.18	98.951	85.947	95.752	89.326	100.82	103.51	100.05	119.62	116.94	136.53	127.03	133.1	119.91	134.03	130.81	130.12	136.31	141.36	133.06	136.88	131.66	127.53	125.15	128.34	132.87	130.36	127.03	143.72
13.234	0	0	0	2.1303	5.663	12.112	13.874	12.081	26.34	21.011	28.455	30.763	25.361	39.71	32.485	34.218	31.116	31.921	35.019	36.043	41.788	36.176	36.596	41.601	40.19	32.18	42.787	29.473	25.436	24.613	26.374	35.865	33.982	38.688	23.06	32.682	33.664	33.794	37.718	38.248	33.13	28.559	23.366	26.645	23.213	22.862	19.776	14.886	16.873
22.485	13.527	6.5082	4.7822	0	0	0	0	0	0	0	0	0	0	0	0	0	0	0	0	0	0	0	0	0	0	0	0	8.3584	13.054	20.534	12.444	2.8855	17.573	11.872	21.514	14.59	19.012	20.445	18.224	23.753	32.685	30.869	37.468	32.911	33.1	19.126	36.751	29.666	38.568
30.503	20.059	5.7608	0	4.1676	0	0	0	0	0	0	0	0	0	0	0	0	0	0	0	0	0	0	0	0	0	0	0	0	0	0	0	0	0	0	0	20.795	17.336	23.527	17.858	36.615	39.142	57.398	69.573	52.19	50.324	37.676	58.923	47.568	48.846
0	0	0	10.055	5.669	12.745	10.932	8.5606	25.416	21.65	16.557	22.743	27.633	28.208	27.086	28.019	23.12	23.241	37.754	34.786	34.39	41.639	50.156	48.446	55.321	71.623	90.295	75.263	93.513	104.74	110.95	175.27	161.26	150.83	155.26	141.96	158.17	129.83	151.54	150.61	148.35	164.55	150.55	146.96	156.08	147.27	155.76	147.81	144.39	148.37
0	0	0	0	10.13	6.0057	13.753	19.871	8.7512	16.181	12.098	23.66	17.046	20.149	18.927	28.748	25.12	12.282	26.977	30.869	30.165	40.756	44.109	26.732	44.6	44.842	47.648	49.575	58.727	74.389	45.809	71.646	66.617	65.637	56.94	54.934	46.595	56.476	95.269	111.59	114.88	104.45	114.19	113.78	127.11	118.42	126.53	110.23	171.77	126.13
0	4.9644	0	0.38672	5.4431	1.3788	0	0	0.23269	1.056	0	0	0	1.8075	6.3975	6.0356	12.791	10.277	10.431	9.9697	17.673	21.111	30.687	32.558	31.279	37.516	36.06	38.212	36.255	32.623	43.581	49.01	61.512	62.112	69.831	65.519	67.204	64.898	73.349	84.758	89.065	83.909	79.98	79.681	82.617	87.33	89.031	97.844	89.978	89.099
11.518	5.1021	0	6.1738	0	0	0	0	0	0	0.59303	0	0	0	0	0	0	0	0	0	0	6.6806	33.501	57.781	94.029	136.21	175.78	229.72	262.83	324.06	353.03	388.03	453.08	497.47	532.02	579.86	599.54	638.42	642.62	650.05	682.58	685.99	708.87	753.41	718.07	746.72	723.41	721.17	700.3	717.84
25.8	6.9655	0	0	0	0	0	10.971	22.176	29.81	29.663	52.863	50.043	64.722	75.084	58.026	67.294	84.812	91.959	95.211	86.666	110.71	91.549	107.01	95.056	95.808	113.46	97.265	100.37	95.919	92.011	89.938	79.999	77.185	83.35	86.004	84.892	61.281	84.388	47.395	61.942	47.118	74.115	68.274	72.752	45.934	34.418	42.115	48.561	52.82
0	0	0	9.7678	6.2425	13.364	10.222	24.557	21.838	33.757	29.16	45.286	43.082	58.269	51.03	53.67	61.486	68.699	76.211	78.229	90.65	108.8	113.23	114.15	121.57	129.96	126.85	132.06	150.81	153.22	133.22	83.521	64.303	74.319	75.244	64.565	74.733	74.154	70.846	75.08	80.268	84.865	91.245	96.298	101.53	117.55	113.93	120.84	112.75	142.21
22.239	1.6482	1.8354	0	0	0.63945	0	0	0	0	0	0	0	0	0	0	0	0	0	0	0	0	0.27213	5.4916	14.401	12.338	24.069	32.141	31.165	47.17	50.494	44.425	41.332	39.915	47.439	65.326	69.161	60.622	54.193	52.304	54.789	65.685	60.082	63.546	44.085	58.636	51.334	59.619	40.402	60.734
18.633	9.0203	0	8.6007	0	0	0	0	0	12.188	22.179	37.963	56.266	75.61	77.502	98.089	109.59	133.55	146.44	160.03	165.9	166.48	178.21	161.67	179.63	210.33	217.97	226.51	222.12	201.45	224.59	215.72	206.22	220.2	184.06	205.57	211.05	206.7	220.81	200.29	208.84	198.24	209.61	208.69	218.06	223.49	227.23	239.47	261.12	264.37
0	1.8213	0	0.58142	0	2.952	10.092	4.68	0	9.4968	10.202	10.382	20.443	9.7109	19.063	19.928	25.345	30.829	31.799	30.504	37.027	39.606	43.576	44.427	50.27	46.044	49.809	46.201	49.439	41.068	49.183	51.686	44.415	45.64	55.418	59.378	55.309	51.166	55.421	70.977	60.941	60.463	58.221	53.672	63.673	53.17	56.103	59.614	63.905	54.742
14.888	5.572	3.1358	0.33341	0	0	0	0	0	0	0	0	0	0	0	0	0	0	0	0	0	0	9.1314	7.4815	10.684	1.2396	7.0998	17.362	13.201	14.76	8.9054	25.916	18.62	22.597	0	7.2013	0	0	0	0	0	0	0	0	0	0	0	0	0	0
11.314	0	0	1.0328	0	0	0.14436	0	5.8581	12.085	21.636	30.789	36.987	48.242	51.433	51.665	69.364	62.983	73.685	85.93	98.998	85.918	78.706	85.936	87.787	104.93	109.05	104.78	109.92	119.43	112.49	131.62	122.46	125.93	122.69	125.4	124.57	132.95	141.43	133.26	125.51	123.14	130.65	127.2	132.03	138.98	142.08	129	144.36	131.98
17.723	1.6885	0	0	0	1.1885	0	0	0	10.268	4.5616	18.904	22.416	38.055	51.364	52.311	49.669	70.76	60.308	64.979	61.037	81.477	84.332	94.012	108.31	106.41	109	117.33	122.01	126.12	122.62	115.94	113.27	105.46	109.87	116.98	100.94	87.585	81.997	80.637	67.702	86.54	73.737	67.369	50.546	57.035	44.942	50.936	41.502	26.356
13.303	1.5551	0	16.177	0	0.078367	0	0	0	0	0.38214	0	0	0	0	0	14.306	7.8519	3.3384	8.0437	9.8799	10.506	22.496	38.298	41.831	76.078	79.377	97.239	94.464	104.37	113.3	122.09	126.84	142.52	154.81	156.84	165.65	188.85	192.15	194.1	201.87	186.49	191.06	190.55	167.77	189.96	201.18	194.76	200.55	210.39
0	0	0	0.93425	5.299	1.7225	4.247	0.39675	10.222	3.7511	0	0	0	2.9164	0	0	0	0	0	0	0	0	0	0	1.0455	0.8142	10.004	12.52	9.2444	12.433	5.8844	16.692	8.1206	11.916	11.921	13.25	9.9445	8.673	8.1616	8.5597	6.7232	9.4254	8.0017	7.078	5.3024	8.811	11.002	6.3606	13.732	5.6013
0	0	0	11.919	5.2226	2.1181	6.1055	6.8627	16.911	7.0967	21.769	35.274	49.178	40.392	44.896	49.679	65.509	61.292	70.043	71.349	67.014	74.628	88.21	81.326	102.39	100.64	95.173	97.707	112.62	119.24	124.74	124.51	120.58	117.62	132.23	129.79	131.67	137.31	133.05	144.84	146.48	142.84	154.57	154.95	151.92	151.44	161.3	153.27	156.9	154.36
30.324	10.664	2.4654	4.6858	0	0	0	0	0	0	0	0	0	0	0	0	0	0	0	0	0	0	0	0	0	0	0	0	0	0	0	0	0	0	0	0	0	0	0	0	0	0	0	0	0	0	0	0	0	0
0	6.6456	1.4538	4.4998	0.5708	0	2.4339	8.2859	3.8952	6.1239	7.869	18.957	18.897	43.368	35.775	54.931	57.176	78.56	83.124	89.698	100.74	98.761	101.89	106.15	103.84	118.77	99.144	113.62	122.28	126.97	115.73	108.28	113.46	115.87	107.13	113.85	117.53	121.04	108.33	117.7	103.34	114.36	101.89	103.09	98.4	88.297	127.22	125.75	140.14	138.79
0	0	0	0	17.249	27.486	34.839	66.334	107.99	166.32	222.2	306.14	394.92	467.73	547.31	655.96	744.92	784.67	867.88	953.86	1000.7	1072.5	1100.6	1128.4	1196.1	1206	1260.5	1236.2	1267.9	1300.6	1300.4	1307.7	1322.1	1318.4	1318.7	1318.8	1334	1310.6	1313.1	1313.8	1273.4	1302.3	1315.4	1273.2	1272.5	1231.4	1174.7	1103.3	1065.9	1102
24.739	4.5078	0	8.5913	11.693	0	0	0	0	0	0	0	0	0	0	0	0	0	0	0	0	0	0	0	0	0	0	0	0	0	0	0	0	0	0	0	0	0	0	0	0	0	0	0	0	0	0	0	0	0
0	0	0	1.3511	0	15.495	9.9357	29.72	33.019	45.66	45.258	35.65	42.145	62.578	52.167	79.466	83.269	97.547	99.665	109.22	106.15	106.47	105.34	100.49	124.09	129.5	144.12	137.78	160.86	169.26	175.47	194.5	218.76	230.05	243.5	253.85	266.12	269.15	293.55	300.21	312.88	341.56	348.71	338.11	343.76	351.07	360.46	367.11	379.04	412.95
0	0	0	0	5.7892	5.8583	7.8715	7.6556	18.037	33.92	57.991	84.987	111.53	134.53	157.66	173.87	191	221.39	241.42	246.4	268.49	296.58	300.46	310.89	329.08	328.43	334.01	339.16	359.69	351.53	379.2	378.14	381.09	376.84	373.75	369.06	382.38	373.86	364.35	390.56	377.61	380.2	387.84	384.28	382.65	379.44	383	380.48	388.14	374.48
6.7217	0	0	0	0	1.4778	1.9892	8.6294	7.4898	13.46	8.4841	20.393	25.589	22.243	18.149	3.3781	4.5011	11.46	9.3658	7.4628	0.12574	4.4041	12.405	19.387	28.818	26.102	17.665	26.146	24.756	26.156	11.323	18.845	9.1939	5.6586	7.2636	17.035	19.362	13.964	10.693	12.859	10.84	21.22	16.695	31.87	16.258	20.865	11.21	20.559	14.751	18.246
0	0	0	6.1172	2.0075	0	0	0	2.0332	0	0	0.063041	0	0	0	0	0	3.3694	0	0	9.694	6.1717	12.048	24.218	29.981	26.543	23.671	23.54	10.994	8.4136	14.866	12.292	17.586	9.6676	20.463	4.2935	11.574	9.9793	18.212	20.397	11.966	11.724	11.854	8.1274	11.713	10.086	6.5409	11.108	8.8491	8.2049
0	3.3754	10.64	2.7358	1.5076	0	0	0	5.6712	34.37	62.928	93.561	139.53	193.43	229.71	278.77	310.77	372.01	407.99	449.98	511.79	574.95	606.05	614.37	652.6	688.81	733	771.31	802.51	834.92	868.29	855.48	891.49	878.73	913.15	937.34	949.56	805.78	831.39	823.97	822.48	859.89	814.44	883.41	953.01	967.1	980.12	992.51	945.85	957.92
7.6667	0	0	3.563	11.794	0.71626	0	0	0	0	2.1264	0.50226	2.982	1.1327	0	0	0	0	0	0	0	0	14.436	0	4.1564	0	0	0	0	0	0	0	0	0	0	0	0	0	0	0	0	0	0	0	0	0	0	0	0	0
0	0	0	1.2521	3.5362	5.0943	6.2209	8.2787	10.028	11.256	12.95	13.367	12.99	16.341	16.511	23.148	29.806	28.164	30.409	20.403	24.097	26.393	36.506	28.956	31.498	40.228	39.103	37.511	61.561	65.292	69.665	83.391	90.664	88.682	95.066	108.09	119.28	126.84	131.78	141.66	143.36	161.08	161.81	166.31	175.44	168.94	169.14	173.93	171.68	183.89
15.925	0	0	0	17.739	0	0	0	0	0	0	0	0	0	0	0	0	0	0	0	0	0	0	0	0	0	0	0	0	0	0	0	0	0	0	0	0	0	0	0	0	0	0	0	0	0	0	0	0	0
1.358	0	3.0743	1.5814	1.4856	0	1.2929	0.56419	0.88781	0	0.087061	0	6.5206	13.244	1.58	5.0801	10.645	2.9394	6.3415	5.6808	8.0801	23.31	21.873	18.912	15.526	20.759	31.382	30.515	35.989	35.811	28.579	32.592	33.033	35.905	45.727	41.518	38.213	36.219	42.001	51.797	53.541	60.076	59.9	68.043	78.496	82.772	89.018	106.53	116.73	117.45
0	0	0	4.5462	13.205	11.108	23.154	34.394	37.26	39.727	59.635	85.286	93.161	100.09	126.83	138.69	160.17	174.65	177.37	178.78	209.17	221.86	241.16	232.73	239.41	252.66	245.31	247.56	257.05	264.91	268.49	266.82	279.26	266.86	264.85	275.07	284.08	276.91	287.66	279.1	277.42	293.89	249.96	266.23	258.38	248.72	237.56	255.97	257.78	256.22
22.325	7.1312	0	0	0	0	0.37205	0	0	0	0	0	0	0	0	0	0	0	0	0	0	0	0	0	0	0	0	0	0	0	0	0	0	0	0	0	0	0	0	0	0	0	0	0	0	0	0	0	0	0
4.283	0	0	0.74384	4.0525	0	1.5167	4.4052	7.5602	2.35	1.1358	19.982	19.075	2.9968	1.0673	6.0458	13.308	17.424	13.972	21.412	7.9813	8.5992	17.455	0.18351	0.48649	0	0	0	0	0	0	0	0	0	8.2562	3.5367	0	0	0	0	0	0	0	0	0	0	0	0	0	0
7.4263	2.0976	0	9.4596	0	0	0	0	0	2.3748	7.6525	34.582	37.869	60.058	43.128	78.803	87.683	106.77	128.51	144	168.22	197.68	202.99	227.4	253.84	248.45	263.82	280.14	298.12	325.72	328.12	366.58	361.82	391.15	394.88	418.5	434.85	451.38	460.31	512.83	535.72	553.48	570.14	617.24	623.47	641.7	681.42	698.96	740.26	729.58
0	0	0	18.254	5.3513	0	9.1523	0	3.9784	0	3.3276	6.8778	7.3191	6.0051	1.9899	3.3961	8.8971	3.8719	5.1642	11.179	2.1803	10.427	19.559	10.15	23.159	28.388	21.112	21.407	27.07	40.899	41.529	40.685	47.901	40.921	62.391	49.811	51.734	61.243	56.702	65.291	72.32	70.477	79.548	83.212	78.042	86.37	92.86	84.016	101	102.92
18.249	0.69382	0	0	0	0	0	0.30314	0	2.5265	0	1.5152	9.9323	5.3689	2.2199	0	0	0	0	0	0	0	0	0	0	0	0	0	0	0	0	0	0	0	0	5.3127	16.447	16.638	9.6036	21.202	21.153	40.679	34.207	59.339	48.77	58.594	61.49	85.559	77.326	90.711
1.068	0	0	13.194	4.3561	0	0	0	0.53258	0	0	1.3699	1.5793	0	0	0	0	0	0	0	0	0	0.44769	0	0	0	0	0	0	6.2643	0.96383	0	0	0	0	0	0	0	0	0	0	0	0	0	0	0	0	0	0	0
0	0	0	11.368	20.994	3.6772	0.1464	0	5.7493	0	5.0592	18.635	26.143	25.523	14.553	38.912	35.393	40.622	46.528	50.845	35.169	47.637	57.859	32.506	45.569	32.772	30.839	32.767	36.824	37.492	46.101	19.351	61.566	56.869	57.163	72.007	74.52	79.197	68.104	77.459	114.79	164.62	155.72	138.45	153.02	129.84	164.45	190.67	180.52	188.26
0	0	0	13.371	10.92	0	5.1301	0	2.1387	0	3.1966	9.8029	10.203	3.3042	4.5056	5.2307	7.919	0	6.9139	10.201	8.7767	15.839	18.51	8.0581	20.767	19.018	22.184	18.699	26.298	35.557	34.542	30.543	29.755	21.73	27.671	22.184	22.173	29.534	19.192	38.325	33.404	34.124	36.55	27.653	29.089	28.503	28.051	19.056	30.413	30.062
20.609	4.244	1.4199	0	0	0	0	0	0	0	0	0	0	0	0	0	0	0	0	0	0	0	0	0	0	0	0	0	0	0	0	0	0	9.8124	47.071	74.79	95.84	112.81	155.94	153.22	177.47	194.61	201.05	229.7	251.79	219.94	172.23	148.67	158.39	156.4
0	4.8999	0	0	1.2418	6.7449	9.192	0	0	0	0	0	0	0	0	0	0	0	0	0	0	1.9777	4.3201	0	2.2374	6.6354	2.8919	8.9126	5.3937	4.8427	15.658	21.871	24.94	25.44	41.081	25.604	36.108	39.927	47.281	52.848	62.282	44.37	55.591	48.36	47.271	50.065	52.212	45.243	57.753	47.506
12.041	8.3405	0	0	0	8.4502	0	0	0	0	0	0	0	0	0	0	0	0	0	0	0	0	0	0	0	0	0	0	0	5.111	0	12.709	5.0858	7.213	0	9.4082	16.283	22.707	15.407	8.7214	3.951	4.7025	13.78	4.0304	7.9356	6.9375	5.7404	0	5.5258	0
11.505	11.333	1.3472	1.853	0	0	0	0	2.786	0	0	0	0	0	0	0	0	0	0	0	0	0	0	0	0	0	0	0	0	0	0	0	0	0	0	0	0	0	0	0	0	0	0	0	0	0	0	0	0	0
14.273	12.08	1.5425	0	0	0	0	0	0	0	0	0	0	0	0	0	0	0	0	0	0	0	0	0	0	0	0	0	0	0	0	0	0	0	0	0	0	0	0	0	0	0	0	0	0	0	0	0	0	0
0	1.6748	0	0	0	3.9792	5.9936	10.154	5.2475	16.125	23.682	28.024	20.106	19.789	32.648	35.908	59.839	55.559	66.253	102.57	93.377	109.21	108.59	86.144	129.41	125.58	137.25	146.33	159.79	165.05	158.99	173.87	163.86	184.26	204.07	166.32	175.9	180.41	185.76	190.79	181.17	194.06	189.93	206.51	224.37	233.99	287.23	307.08	303.04	314.12
0	9.2306	0	8.6978	5.0027	0	11.757	5.0289	3.811	0	0	0	0	0	0	0	0	0	0	0	0	0	0	0	0	0	0	0	0	0	0	0	0	0	0	0	0	0	0	0	0	0	0	0	0	0	0	0	0	0
15.284	10.884	0	0	0	0	0	0	0	0	0	0	0	0	0	0	0	0	0	0	34.08	114	128.76	96.766	105.76	106.06	113.76	115.85	98.917	104.35	116.8	142.2	123.26	157.02	176.11	149.81	169.44	172.37	158.13	181.08	186.82	177.63	185.67	189.68	180.63	187.95	171.06	168.06	172.65	103.24
0	0	0	3.3566	8.3866	0.94269	0.69149	0	6.0152	0.62542	3.8407	13.219	22.381	14.102	7.2589	10.252	11.716	8.6396	13.465	15.906	20.364	35.036	44.155	41.051	65.753	75.684	88.473	103.95	126.56	159.19	175.53	196.94	204.11	219.92	233.59	255.98	259.75	298.17	309.38	330.5	317.02	352.34	358.23	375.45	385.14	396.68	413.54	419.03	449.79	451.51
20.943	5.4943	0.89394	4.6096	0	0	0	0	0	0	0	0	0	0	0	0	0	0	0	0	0	0	0	0	0	0	0	0	0	0	0	0	0	0	0	0	0	0	0	0	0	0	0	0	0	0	0	0	0	0
0	0	0	0	15.449	26.477	34.549	62.111	70.052	80.357	94.599	115.99	118.63	104.79	96.055	113.99	116.04	107.67	126.97	130.93	113.84	133.58	117.66	97.817	117.38	95.303	97.827	103.28	119.87	136.17	127.93	144.87	120.86	126.85	140.75	138.5	136.39	173.78	162.8	183.59	170.12	184.28	241.97	232	235.23	212.37	213.14	201.01	203.38	203.94
10.644	15.717	0	13.71	4.4788	0	0	0	0	0	0	0	0	0	0	0	0	0	0	0	0	0	0	0	0	0	0	0	0	0	0	0	0	0	0	0	0	0	0	0	0	0	0	0	0	0	0	0	0	0
4.1262	7.5658	10.989	6.2815	0	0	0	0	0	0	0	0	0	0	0	0	2.0256	0	0	0	0	0	0	0	0	0	0	0	0	0	0	0	0	0	9.7321	2.303	3.3091	0	0	4.6803	0	3.8238	1.0468	7.3933	18.064	15.652	12.925	17.893	8.1075	16.55
0	0	0	12.786	2.0555	4.4804	10.43	9.5902	9.3321	6.0791	3.7067	2.665	0	0	0	0	0	0	0	0	0	0	0	0	0	0	0	0	0	0	0	0	0	0	0	0	0	0	0	0	0	0	0	0	0	0	0	0	0	0
0	6.5077	0.66805	0	1.1657	0	1.4597	1.1881	0	0.16934	1.4226	3.3086	6.112	4.9556	11.454	17.023	22.489	24.284	19.627	16.05	15.665	22.704	35.266	35.994	38.135	45.29	46.571	49.253	58.567	59.704	56.824	57.556	62.411	54.476	55.582	54.77	62.299	69.605	65.9	78.195	74.75	82.291	78.148	80.66	91.021	88.502	85.627	95.621	92.531	98.731
0	0	6.5454	0	7.9141	1.6714	3.5793	9.4379	9.4957	30.137	12.231	30.864	20.765	0	0	0	0	0	0	0	0	0	0	0	0	0	0	0	0	0	0	0	0	0	0	0	0	0	0	0	0	0	0	0	0	0	0	0	0	0
0	7.4653	0	9.2731	0	4.1361	0	6.3898	11.809	3.4085	0	0	0	0	0	0	0	0	0	0	0	0	0	0	0	0	0	0	3.2688	4.9407	21.461	37.548	13.865	70.757	94.652	114.84	120.82	155.74	163.54	213.69	197.45	222.91	247.38	255.71	237.19	234.82	255.64	259.43	232.03	264.26
2.822	0	0	0	0	6.1585	1.3648	5.1777	0	2.6973	0	15.631	0	3.628	0	6.1487	0	6.2599	15.359	0.85805	0	16.782	28.203	31.702	28.7	32.053	31.474	36.773	40.461	38.905	33.335	38.564	27.224	42.37	34.902	44.665	47.464	60.799	52.848	53.942	44.643	46.501	44.169	46.221	44.178	29.847	28.069	26.383	40.593	18.76
0	1.0407	0	0	5.8811	0.049447	4.0302	4.9039	6.2143	8.7412	14.422	11.28	8.9344	5.9597	0.06192	0	10.363	8.4519	12.144	15.815	22.807	32.323	33.853	33.57	31.993	36.288	40.015	34.227	34.887	59.349	51.22	66.287	59.101	63.375	53.301	62.527	60.625	76.624	84.789	88.05	83.57	78.514	101.75	108.89	116.51	103.99	114.44	101.95	104.9	116.07
0	0	0	3.3033	5.7175	5.8816	11.8	17.679	28.35	28.711	33.758	35.513	39.036	44.358	36.994	57.361	49.932	49.609	53.729	53.939	64.277	68.111	69.986	62.996	64.739	71.203	73.739	93.773	70.61	69.938	70.776	86.059	81.633	98.175	95.63	95.373	93.615	97.093	104.64	120.23	117.24	120.29	119.55	121.76	119.8	116.26	116.69	118.49	127.76	121.04
20.669	0.37916	0	0	0	5.0526	0	1.5835	0	8.7214	0	0	0	0	0	0	0	0	0	0	0	0	0	0	0	0	0	0	0	0	0	0	0	0	0	0	0	0	0	0	0	0	0	0	0	0	0	0	0	0
0	3.1628	0	0	7.8844	6.1057	0.91161	1.3279	11.14	2.4272	2.2559	4.7282	6.3283	9.1236	0	2.2548	0	0	0	0	0	3.7315	5.6505	0	1.9696	7.1693	5.0741	18.694	16.456	11.386	14.178	8.5482	9.9642	22.401	29.004	30.722	19.156	25.178	21.509	35.418	33.789	38.126	32.867	38.532	40.225	46.459	46.314	48.384	55.14	50.114
0	0	0	0.61583	5.2983	6.1556	11.892	15.262	13.145	18.35	22.325	20.272	22.801	25.517	22.336	22.929	28.972	31.562	16.987	0	5.1497	7.013	12.704	0.9567	13.318	8.9288	0.35146	9.2238	10.17	10.922	7.5336	4.2928	3.2474	0	0	0	0	0	0	0	0	0	0	0	0	0	0	0	0	0
33.269	9.874	0	0	0	0	0	0	3.3166	0	0	0	0	0	0	0	0	0	0	0	0	0	11.73	5.7094	11.105	1.2242	11.199	18.896	2.1392	11.998	16.98	25.534	9.7485	8.2268	13.481	3.4584	10.58	18.68	36.795	15.517	15.123	21.023	8.1037	8.4893	2.2527	1.9142	4.385	1.1579	12.227	17.003
11.187	0	0	0	6.7526	0	0	6.6777	0	7.8582	0	6.0773	3.4539	6.5924	2.9074	0	0	0	0	0	0	0	0	0	0	0	0	0	0	0	0	0	0	0	0	0	0	0	0	0	0	0	0	0	0	0	0	0	0	0
0	0	0	7.6355	4.476	15.552	0	7.0604	5.6144	9.4466	1.8343	0	2.2259	0	0	0	0	0.74592	0	0	0	0	0	0	0	0	0	0	0	0	0	0	0	0	0	0	0	0	0	0	0	0	0	0	0	0	0	0	0	0
0	3.3063	5.5009	10.053	2.2132	0	0	4.0575	0	11.197	0	0	0.029435	0	0	0	0	0	0	0	0	0	0	0	0	0	0	0	0	0	0	0	0	0	0	0	0	0	0	0	0	0	0	0	0	0	0	0	0	0
21.393	3.8301	5.458	0.26611	0	0	0	0	0	0	0	0	0	0	0	0	0	0	0	0	7.4133	5.3819	0.11224	0	0	0	8.0289	0	0	0	0	0	0	0	0	0	0	0	0	0	0	0	0	0	0	0	0	0	0	0
43.005	15.87	0	0	0	0	0	0	0	0	0	0	0	0	0	0	0	0	0	0	0	0	0	0	0	0	0	0	0	0	0	0	0	0	0	0	0	0	0	0	0	0	0.70832	9.1223	9.7057	15.336	6.9573	33.401	30.555	24.058
23.017	10.112	0	0	0	0	0	0	0	0	0	0	0	0	0	0	0	0	0	0	0	0	0	0	0	0	0	0	0	0	0	0	0	0	0	0	0	0	0	0	0	0	0	0	0	0	0	0	0	0
7.8351	0.76707	0	8.2914	3.4948	0	0	0	0	0	0	0	0	0	0	0	0	0	0	0	0	0	0	0	0	0	0	0	0	0	0	0	0	0	0	0	0	0	0	0	0	0	0	0	0	0	0	0	0	0
24.736	14.867	2.5015	0.95495	0	0	0	0	0	0	0	0	0	0	0	0	0	0	0	0	0	0	0	0	0	0	0	0	0	0	0	0	0	0	0	0	0	0	0	0	0	0	0	0	0	0	0	0	0	0
18.1	6.2915	0	0	0	0	0	8.2866	5.9365	23.294	28.231	58.59	73.815	93.882	105.92	123.13	127.06	141.07	144.76	162.33	172.35	182.52	185.79	214.62	222.24	231.32	245.71	254.2	250.74	232.97	248.22	264.62	241.97	214.93	228.93	219.1	237.17	231.73	231.08	246.58	237.09	245.21	249.98	244.06	240.4	236.15	230.29	224.67	215.81	214.9
0.97597	0.49854	0	3.7538	5.4653	0	3.5623	0.93675	2.7044	0	0	0	2.1693	0	0	0	0	0	0	0	0	0	0	0	0	0	0	0	0	0	0	0	0	0	0	0	0	0	0	12.826	8.7399	22.545	31.092	51.412	51.778	48.251	68.212	72.499	89.017	93.966
0	0	0	10.864	12.84	0	7.4037	11.358	12.87	5.4665	29.652	44.576	49.36	49.885	57.794	57.737	60.04	57.171	70.393	82.348	67.91	83.987	101.42	72.343	90.927	98.589	87.949	93.583	96.542	107.89	102.56	93.15	88.832	84.117	94.169	94.446	84.397	94.986	72.05	96.039	93.46	89.107	89.907	81.945	83.143	81.846	88.784	70.314	79.188	70.164
2.4574	2.6885	0	0	0	6.5024	8.651	6.9381	8.5367	16.395	15.683	20.434	24.881	27.055	26.615	24.931	27.11	28.546	28.493	29.111	32.261	34.478	38.18	39.001	51.221	64.141	64.678	66.255	75.072	86.333	96.655	90.255	101.43	109.42	128.66	113.59	108.82	118.31	124.07	129.66	137.07	128.75	132.02	122.6	126.22	126.42	121.39	123.52	128.93	130.14
0	0	0	11.047	9.5948	0.1147	5.5204	1.0348	11.091	5.4627	11.537	18.046	17.44	19.408	14.554	7.6546	17.175	6.3511	16.094	15.423	16.707	19.628	28.453	11.422	25.907	18.463	16.225	24.383	35.347	58.981	67.406	74.615	88.04	95.591	115.42	127.27	132.04	150.54	160.65	176.74	195.7	201.49	231.66	215.65	233.47	245.34	272.11	260.55	286.91	311.89
14.727	6.7724	4.6195	0	0	0	0	0	0	0	0	0	0	0	0	0	0	0	0	0	0	0	0	0	0	0	0	0	0	0	0	0	0	0	0	0	0	0	0	0	0	0	0	0	0	0	0	0	0	0
2.0884	0	0	0	12.697	1.3665	0	0	0	0	0	0	0	0	0	0	0	0	0	0	0	0	0	0	0	0	0	0	3.1998	5.6435	0.066066	0	0	0	0	0	0	7.6468	0	0	0	0	0	0	0	0	0	0	0	0
15.431	7.9315	17.912	0	0	0	0	0	0	0	0	0	0	0	0	0	0	0	0	0	0	0	0.83938	0.89653	0	0	0	0	0	0	0	0	0	0	0	0	0	0	0	0	0	0	0	0	0	0	0	0	0	0
0	1.8446	0	9.8389	0	2.3676	0	0	0	0	0	0	0	0	0	0	0	0	0	0	0	0	0	0	0	0	0	0	0	0	0	0	0	0	0	0	0	0	0	0	0	0	0	0	0	0	0	0	0	0
14.478	0	0	6.9159	0	0	0	0	0	0	0	0	0	0	0	0	0	0	0	0	0	0	0	0	0	0	0	0	0	9.9912	43.969	57.802	80.228	100.59	91.448	113.9	122.37	135.31	140.07	154.78	156.48	168.94	158.4	207.94	157.07	156.7	124.99	142.69	128.53	127.48
0	0	0	8.48	13.792	0.6907	0.8686	1.8515	6.1422	12.8	9.7928	9.0445	10.434	13.034	0	3.8058	0	0	0	0	0	3.4342	4.0917	0	3.1859	0.94652	6.3802	0	21.244	14.657	9.8668	5.9282	7.7136	0.89266	14.21	9.3739	10.191	13.5	7.7791	20.919	0	16.796	9.0851	4.1742	48.618	55.415	47.735	45.455	33.779	2.3347
0	0	0	9.9641	3.6824	7.3925	5.1959	8.1622	25.575	12.029	20.1	25.407	30.925	31.144	31.731	37.222	34.008	39.308	50.699	53.367	68.976	81.304	72.583	71.172	80.207	73.172	66.637	66.809	65.72	66.252	56.205	64.87	54.429	48.164	42.692	47.433	51.39	54.524	60.567	66.812	58.612	60.99	26.858	21.986	34.209	27.05	18.462	29.658	28.928	20.635
2.8481	0.050883	2.3392	0	6.8643	0	0	0.39691	4.9235	0.24709	1.2745	0	6.0636	4.5021	1.4433	0	0	2.119	0	0	4.6451	6.3779	16.2	11.412	24.2	20.304	32.061	41.352	37.364	30.627	26.479	33.976	36.25	35.74	45.629	39.955	39.706	35.507	35.951	41.974	37.33	31.091	37.05	39.828	49.016	43.955	49.674	44.875	57.304	53.558
0	0	0	14.061	6.6377	0.10872	6.1725	0	7.8991	7.081	7.7222	9.2096	15.267	10.902	9.117	9.6512	0	0	1.8836	0	5.3678	34.713	46.149	37.839	50.919	51.041	66.239	76.999	86.632	102.89	104.34	106.21	116.53	112.44	114.99	97.58	102.03	110.97	110.55	114.93	108.19	110.12	113.77	108.01	102.84	100.32	104.99	98.936	99.485	93.712
30.397	10.356	3.1656	0	0	0	0	0	0	0	0	0	0	0	0	0	0	0	0	0	0	0	0	0	0	3.8302	11.677	31.818	37.059	48.677	57.185	46.196	97.57	106.71	118.54	120.72	145.06	169.29	189.45	209.06	194.02	193.1	219.31	270.01	305.95	333.19	345.04	306.61	302.93	260.32
0	6.9438	13.177	0	0	0	0	0	0	0	0	0	0	0	0	0	0	0	0	0	0	0	0	0	0	0	0	0	0	0	0	0	0	0	0	0	0	0	0	0	0	0	0	0	3.8804	4.306	14.54	4.5998	7.4737	23.632
0	0	0	4.9821	12.295	8.2626	3.443	1.6058	1.1524	10.739	8.1539	8.0498	16.983	22.399	23.626	35.67	44.381	51.755	55.349	65.852	65.637	79.913	89.465	77.308	84.592	88.131	106.76	96.968	97.453	101.59	108.33	77.997	103.43	92.738	99.99	107.58	90.055	108.89	105.89	96.39	105.73	102.82	98.084	86.294	81.949	80.2	81.437	80.279	50.205	63.282
0	0	0	9.6354	23.785	36.749	28.321	5.8535	0.38699	5.4231	9.961	7.7468	1.3507	0.58203	1.4513	9.5822	10.804	10.096	12.858	13.688	13.469	9.1049	11.725	0	0	0	0	0	0	0	0	0	0	0	0	0	0	0	0	0	5.2445	24.809	38.009	32.345	51.05	46.36	56.58	35.322	49.621	58.293
0	0	0	11.587	11.008	0	0	0.41621	2.2993	0	0	7.5592	13.661	10.864	0	2.6221	1.2236	0	4.4836	6.8566	0.73665	9.1319	12.198	0	8.7344	0.72837	1.554	0	5.7145	13.51	7.9342	6.0714	2.8812	0	9.1195	0	0	0	0	0	0	0	0	0	0	0	0	0	0	0
8.9527	15.966	0	2.0882	0	0	0	0	0	0	0	0	0	0	0	0	0	0	0	10.079	0	0	0	0	0	11.505	10.49	24.306	20.645	12.56	43.449	47.477	39.816	51.775	46.343	58.03	56.108	64.766	72.261	38.776	58.6	75.8	83.677	98.77	88.817	99.482	82.628	97.095	104.21	102.93
0	0	0	0	0.88019	3.325	12.506	10.805	10.355	4.6237	9.9911	17.69	13.151	5.3447	5.8879	2.3814	6.3391	0	0	0	0.2696	2.6193	0	0	0	0	0	0	11.11	32.825	35.861	61.007	73.807	87.649	113.14	95.624	111.25	134.99	144.67	148.27	130.82	150.55	147.91	154.51	152.68	149.76	163.46	157.35	155.59	176.39
0	0	0	1.1835	10.467	7.2793	7.328	13.107	15.486	9.6723	19.127	18.529	19.525	25.151	26.424	24.517	33.287	33.849	20.6	15.005	13.249	24.287	20.186	16.602	24.656	18.422	23.46	24.724	28.143	33.189	29.683	19.533	30.693	18.161	19.634	24.324	21.282	22.562	20.198	30.225	25.948	29.655	25.431	24.365	23.162	24.289	17.328	25.114	19.29	21.132
15.997	1.4283	0	14.273	5.533	0	0	0	0	0	0	0	0	0	0	0	0	0	0	0	0	0	0	0	0	0	0	0	0	0	0	0	0	0	0	0	0	0	0	0	0	0	0	0	0	0	0	0	0	0
11.216	13.054	3.5392	3.7612	0	0	0	0	0	0	0	0	0	0	0	0	0	0	0	0	0	0	0	0	0	0	0	0	0	0	0	0	0	0	0	0	0	0	0	0	0	0	0	0	0	0	0	0	0	0
14.374	0	0	0	4.4544	2.8978	0	0	0	0	0	0	0	0	0	0	0	0	0	0	0	0	0	0	0	0	0	0	0	0	0	0	0	0	0	0	0	0	0	0	0	0	0	0	0	0	0	0	0	0
0	0	0	8.607	3.3765	7.5171	9.8158	7.7061	8.9904	14.202	18.489	19.529	20.336	22.718	30.371	27.217	30.564	29.018	32.315	28.989	35.851	32.439	25.084	32.6	39.384	38.55	31.112	39.742	43.009	48.696	42.469	36.781	37.137	28.571	28.905	35.88	34.189	36.671	29.458	34.013	34.564	37.571	37.944	28.85	26.583	25.239	29.488	24.771	25.609	16.212
0	0	0	0.02442	1.2131	14.122	26.846	40.759	81.216	118.5	155.97	210.32	271.16	312.36	361.04	429.1	469.13	505.21	554.6	577.47	592.83	601.35	649.54	664.31	678.68	703.83	719.31	722.28	741.37	755.98	745	726.1	748.22	735.83	746.54	744.43	727.65	730.04	730.73	738.25	733.3	758.57	761.78	741.43	737.19	732.15	747.44	723.12	731.21	720.19
0	0	0	0	6.7959	12.837	23.41	43.692	55.408	73.76	83.259	89.52	105.56	105.16	109.83	115.8	119.6	137.24	132.97	135.89	154.7	171.46	156.66	163.79	172.61	175.48	175.27	181.36	173.45	183.08	188.02	183.92	187.32	175.61	185.04	168.85	179.53	170.49	184.11	171.89	173.2	174.71	173.57	160.35	162.3	164.34	164.74	168.21	165.89	167.88
3.2086	9.8272	7.9199	3.9628	1.4475	0	0	0	5.5095	30.007	54.554	83.321	123.29	171.8	203.2	248.96	274.23	375.26	440.43	392.85	411.17	425.48	521.56	487.02	596.6	562.51	607.57	585.21	600.49	629.44	663.01	599.78	685.3	670.97	639.72	584.86	591.05	601.76	570.76	566.61	539.08	558.82	561.87	615.51	657.79	624.37	602.04	614.12	632.65	613.53
28.862	4.1344	0	2.2354	0	0	0	0	0	0	0	0	0	0	0	0	0	0	0	0	0	0	0	0	0	0	0	0	0	0	0	0	0	0	0	0	0	0	0	0	0	0	0	0	0	0	0	0	0	0
0	0	0	8.2765	7.3982	19.388	28.673	27.89	25.16	52.979	49.761	67.123	51.673	60.968	60.245	69.349	74.586	71.769	67.897	59.063	66.143	73.694	64.686	48.84	59.603	45.874	58.236	64.633	48.348	34.879	46.477	56.845	62.842	41.075	34.89	50.506	56.648	44.252	46.3	48.158	32.96	25.624	36.191	24.61	19.534	20.068	18.01	5.0074	26.338	10.31
0	0	0	14.568	19.535	6.828	8.0718	1.9728	11.991	0	11.966	21.269	23.881	25.103	10.091	7.9759	11.91	9.3446	12.118	13.337	8.1225	15.845	27.897	11.416	23.227	18.61	11.695	16.9	23.996	31.432	18.97	21.487	22.336	11.264	15.835	9.6568	4.1241	11.723	6.6603	7.5733	10.804	6.1279	7.9824	3.3906	0.62409	0	5.3595	0	3.0638	6.2976
0	3.2661	8.1752	1.0165	0	2.8679	0	3.6606	1.7462	4.3395	10.947	10.482	20.536	37.038	41.878	44.596	58.247	70.488	84.123	81.229	88.868	100.41	101.93	106.36	131.22	136.94	149.05	193.62	185.54	214.15	232.43	243.16	252.69	250.76	300.45	315.06	316.3	338.37	342.36	378.55	381.26	398.76	375.15	282.72	308.92	272.62	301.39	373.54	390.19	367.58
19.76	1.1815	0	1.8376	0	0	0	0	0	0	0	0.36753	3.9358	2.901	0.53566	4.2881	7.7291	0	0	0	3.307	0	0	0	0	0	0	0	0	0	0	0	0	0	0	0	0	0	0	0	0	0	0	0	0	0	0	0	0	0
0	0	0	1.1291	2.0948	4.5284	11.941	15.506	18.039	29.109	49.517	60.27	62.945	85.234	91.846	101.93	125.63	130.93	130.42	140.91	146.43	162.16	161.79	162.89	173.15	185.1	173.57	180.47	186.92	190.98	181.02	191.81	185.55	180.89	194.32	182.87	208.37	197.72	184.9	205.93	202.13	205.51	205.3	199.93	210.88	219.68	223.08	221.27	221.32	223.36
10.106	9.1979	0.20029	1.5816	0	0	0	0	0	0	0	0	0	0	0	0	0	0	0	0	0	0	0	0	0	0	0	0	0	0	0	0	0	0	0	0	0	0	0	0	0	0	0	0	0	0	0	0	0	0
18.821	13.472	1.4684	0.44291	0	0	0	0	0	0	0	0	0	0	0	0	0	0	0	2.4828	0	0	0	0	0	1.2846	3.5694	26.484	27.681	39.751	57.954	60.723	77.67	85.984	88.896	101.69	115.99	131.5	117.66	130.7	128.69	136.38	140.1	170.78	160.37	142.47	154.01	173.08	180.44	175.2
16.059	11.915	0	2.4511	0	0	0	0	0	0	0	0	0	0	0	0	0	0	0	0	0	0	0	0	0	0	0	0	0	0	0	0	0	0	0	0	0	0	0	0	0	0	0	0	0	0	0	0	0	0
0	0.56913	0	10.354	8.9394	1.5281	0	10.54	1.074	23.62	21.928	38.692	16.081	17.545	12.624	22.093	9.2411	10.892	0	3.4793	0	0	0	0	2.3722	3.9775	0	11.927	0.1241	11.293	0	5.1166	0	0	0	0	14.412	0	0	5.126	3.7233	17.176	18.834	16.869	3.9773	9.4499	12.638	12.97	8.7131	14.55
9.1225	12.416	0	1.1193	0	0	0	0	0	1.0284	4.5197	10.257	11.772	22.11	35.484	47.828	49.962	64.116	67.432	83.235	75.96	87.438	77.49	76.158	85.181	88.759	83.492	91.545	73.47	85.617	92.234	87.599	85.451	85.484	79.352	68.813	72.992	75.324	80.173	65.067	50.611	53.485	53.898	75.673	57.039	48.02	49.343	61.304	60.4	48.777
5.7596	0	6.1825	0	0	3.6331	0	0	0	0	0	0	0	0	0	0	3.2156	5.7224	18.321	27.876	58.498	87.185	122.32	140.03	166.22	190.89	205.5	224.09	233.06	250.42	276.39	295.85	292.04	299.33	316.81	306.71	315.99	315.45	315.94	319.2	322.11	296.54	311.69	316.19	306.92	280.76	282.18	281.45	271.22	258.23
0.89589	0	0	14.801	5.6793	0	0	2.7166	10.342	14.625	15.269	10.582	24.426	16.412	12.5	15.028	23.207	26.17	20.01	17.371	5.8786	32.398	17.651	15.715	12.568	22.155	11.566	2.4389	0	1.177	0	0	0	0	0	0	0	0	0	0	0	0	0	0	0	0	0	0	0	0
0	0	0	8.4952	11.533	6.0059	7.8176	12.689	10.12	11.52	10.759	10.279	23.164	21.143	21.567	5.2217	11.843	39.128	39.433	36.214	24.525	52.134	37.457	34.433	29.582	37.983	26.576	16.837	10.493	25.721	12.073	13.539	11.358	5.0128	11.885	14.289	14.518	8.1128	12.508	24.221	0	0	0	0	0	0	0	0	0	0
0	0	0	0	0.44048	34.695	15.412	38.758	76.978	135.06	201.58	296.95	399.79	498.22	585.53	725.53	852.58	958.17	1039.1	1146.9	1244.4	1322	1366.6	1431.3	1225.4	1536.7	1275.7	1590.6	1664.7	1662	1683.2	1355.3	1749.7	1750.6	1784.2	1748.5	1749.1	1870.8	1848	1870.9	1826.3	1879	1806.2	1824.1	1866.9	1856.3	1870.5	1835.1	1814.9	1824.9
0	0	0	16.227	7.1776	12.298	25.171	33.442	49.054	55.146	65.323	77.637	101.41	108.54	101.81	125.41	133.75	130.09	133.94	110.17	107.12	105.61	90.396	116.78	119	120.65	110.9	114	122.47	139.16	132.06	133.04	120.05	110.85	115.33	62.712	100.18	94.301	84.092	91.953	87.147	88.784	92.736	94.976	90.462	83.422	92.028	81.185	90.5	92.095
17.018	9.6378	4.6124	3.7201	0	0	0	0	0	0	0	0	0	0	0	0	0	0	0	0	0	0	0	0	0	0	0	0	0	0	0	0	0	0	0	0	0	0	0	2.358	0.015401	0	0	0	0	0	3.8245	0	0	0
14.379	11.032	2.2629	4.7619	0	0	0	4.141	0	0	0	0	0	0	0	0	0	0	0	0	0	0	0	0	0	0	0	0	0	0	0	0	0	0	0	0	0	0	0	0	0	0	0	0	0	0	0	0	0	0
23.317	10.91	0	5.0909	3.4773	0	0	0	0	0	0	0	0	0	0	0	0	0	0	0	0	29.979	29.075	2.8624	6.7596	2.9191	6.9495	3.5313	10.025	14.528	17.757	14.664	10.67	18.127	14.819	26.81	21.045	26.717	33.989	33.056	36.129	40.767	54.391	62.013	66.753	61.488	54.842	71.431	11.378	2.6174
0	0	0	4.5464	1.2248	10.724	12.388	8.5437	8.5788	5.6729	14.026	45.526	55.076	56.7	46.88	58.072	39.122	56.69	68.501	56.159	51.288	56.271	70.699	51.318	67.38	59.263	57.216	59.345	63.398	70.089	66.431	63.955	61.686	46.028	40.491	34.93	28.515	24.148	28.299	35.804	21.657	22.758	27.919	24.295	16.166	14.193	22.703	7.185	19.346	13.472
15.291	0	6.1145	6.2481	0	0	0	10.65	0	0	21.549	58.167	75.422	102.65	122.6	96.07	182.19	229.99	269.39	245.6	308.49	253.66	334.01	333.59	361.36	331.62	344.27	364.62	365.18	379.9	394.09	377.25	388.98	402.67	408.99	433.11	449.8	470.45	479.63	481.02	471.61	475.54	473.76	477.61	509.31	480.12	521.23	522.77	542.07	537.12
12.41	13.458	14.445	7.6401	0	0	0	0	0	0	0	0	0	0	0	0	0	0	0	0	0	0	0	0	0	0	0	0	0	47.828	67.95	86.913	111.4	147.19	182.59	183.76	223.66	245.93	264.81	289.39	282.85	321.53	336.12	351.13	348.54	340.77	377.47	393.72	404.79	394.46
0	13.537	0	0	0	1.9642	4.8797	5.7321	1.8176	8.6013	7.0594	15.538	16.569	17.948	18.83	19.01	16.086	25.068	11.231	6.7097	14.743	20.631	20.734	17.127	25.504	19.409	15.669	16.607	5.6974	9.6652	14.332	16.261	19.896	11.938	18.652	0	8.771	7.8456	7.572	7.4674	6.6761	0	0	0	0	0	0	0	0	0.80706
0	0	0	4.4199	24.323	38.913	66.567	8.7572	53.917	36.206	54.603	46.871	66.165	46.953	57.064	26.093	17.549	103.99	61.612	52.621	19.823	50.52	64.696	33.411	0	42.394	28.492	56.734	31.225	39.907	7.3765	12.4	0	0	0	0	0	0	0	0	0	0	0	0	0	0	0	0	0	0
0	0	0	9.0856	9.1388	0	9.8172	8.6693	6.7054	4.0552	16.383	11.633	13.513	23.232	13.401	25.335	29.891	29.758	29.876	25.101	26.444	50.483	52.162	41.688	37.307	45.393	53.053	61.233	63.185	63.898	56.085	62.031	63.956	56.245	60.752	56.972	53.579	59.812	55.885	73.969	62.728	68.899	66.221	71.939	75.17	69.857	78.513	69.16	87.195	82.575
1.1402	0	0	1.39	5.5926	3.3777	1.135	0	0	0	0	0	0	0	0	0	0	0	0	0	0	5.8393	18.912	6.7195	19.384	14.232	23.301	23.172	22.77	31.955	31.283	45.011	37.835	49.179	50.982	60.806	60.626	39.952	39.26	43.733	39.239	49.046	32.521	43.526	41.497	46.192	41.49	31.314	46.628	31.024
6.017	0	0	0	1.1493	0	12.064	14.704	26.767	32.632	29.004	30.787	22.985	35.597	38.003	42.789	48.097	40.273	34.031	26.595	37.7	48.676	33.479	44.263	38.637	43	35.96	32.324	53.288	37.141	28.591	10.997	10.962	11.487	9.0318	21.6	31.299	31.546	21.5	18.625	15.759	27.839	25.723	27.334	26.272	2.9364	23.309	17.755	37.877	10.399
13.901	3.9653	0.58834	0	0.13516	0	0	0	0	0	0	0	0	0	0	0	0	0	0	0	0	0	0	0	0	0	0	0	0	0	0	0	0	0	0	0	0	0	0	0	0	0	0	0	0	0	0	0	0	0
0	1.2497	0	0	0	4.4576	1.4718	0.83078	0	6.9983	12.699	27.108	19.218	29.559	26.63	33.803	42.168	50.858	44.618	49.167	60.604	85.213	79.809	81.252	87.596	94.167	84.197	79.722	76.42	89.589	85.225	92.566	74.683	94.173	84.383	84.743	89.687	113.79	102.71	107.35	103.37	101.89	129.43	122.04	114.59	102.63	102.76	93.321	93.496	119.46
0	0	0	5.8764	17.312	1.6039	0	3.2631	6.2742	9.057	7.8833	7.2253	15.784	20.447	7.4863	13.338	14.723	18.013	14.121	26.089	21.773	44.393	34.827	35.578	36.117	46.164	49.796	50.17	51.789	46.132	46.239	44.568	46.244	49.64	56.199	46.03	35.206	35.266	39.925	45.714	40.753	42.097	42.684	45.912	55.759	56.788	62.782	64.024	69.652	66.703
0.79347	0.77105	0	12.002	0	3.7445	0	0	0	0	0	0	0	0	0	0	0	0	0	0	0	0	0	0	0	0	0	0	0	0	0	20.955	44.082	76.473	106.22	145.04	193.7	252.16	213.05	250.47	323.15	350.37	333.21	412.51	389.7	440.83	490.01	461.08	487.62	501.21
0	0	7.6592	5.0634	0	0	5.0053	2.533	8.3204	0	8.6241	18.277	29.619	25.336	39.546	42.253	44.077	76.659	75.583	74.895	87.895	105.72	102.72	113.72	120.09	125.91	128.38	143.79	141.04	130.86	118.33	121.46	129.48	129.24	125.94	143.9	138.03	144.57	130.64	135.71	125.32	120.58	119.51	113.21	117.74	102.58	103.88	107.81	109.39	94.896
0	0	8.4748	0	0	8.1284	7.6885	0	5.2792	0	14.097	0	0	0	0	0	0	0	0	0	0	0	0	0	0	0	0	0	0	0	0	0	9.3207	20.922	24.231	17.025	28.838	21.066	25.063	53.402	31.882	33.732	39.749	41.775	35.847	48.521	41.978	30.878	58.897	47.514
13.246	0	2.6654	2.6311	2.5585	0	0	12.5	10.025	0	8.5211	3.3257	0	0	0	0	0	0	0	0	0	0	0	0	0	0	0	0	0	0	0	0	0	0	0	0	0	0	0	0	0	0	0	0	0	0	0	0	0	0
0	2.3407	0	0	4.2507	4.8315	1.1851	9.8944	8.8988	27.365	36.239	50.841	58.424	66.686	73.83	84.77	99.644	102.58	105.96	116.08	129.27	138.3	145.76	147.55	151.08	158.9	153.66	163.71	158.72	166.66	186.1	163.93	161.53	177.01	165.38	155.94	154.32	161.37	163.71	184.04	164.48	163.52	153.47	144.71	146.49	136.41	135.23	137.6	127.72	130.82
0	1.1789	0	7.5555	0.19609	3.4969	0	0	0	15.869	14.582	39.62	41.334	51.993	64.617	82.196	86.189	101.16	129.21	131.74	157.62	154.98	172.19	170.1	175.29	172.27	172.12	176.63	172.7	176.93	169.64	166.68	139.26	143.18	108.61	106.54	139.29	124.52	117.46	110.03	97.316	100.16	105.58	78.62	87.765	82.972	73.502	60.966	70.258	64.64
7.9243	6.7759	1.4763	0	0	0	0	5.779	1.0387	8.1318	2.2545	10.381	16.436	30.544	32.872	36.504	36.692	31.062	18.927	22.461	35.044	35.306	39.496	50.349	55.004	56.904	45.391	43.671	51.158	44.349	34.087	44.475	34.042	23.875	26.133	30.633	53.541	41.743	45.993	43.293	50.807	65.456	66.741	74.844	45.14	66	51.82	63.026	58.117	62.365
8.1393	0.50986	0	8.0917	0	0	0	0	0	0	0	0	0	0	0	0	0	0	0	0	0	0	0	0	0	0	0	0	0	0	0	0	0	0	0	0	0	0	0	0	0	0	0	0	0	0	0	0	0	0
0	0	10.039	0	2.5528	4.8491	0	1.7058	10.929	2.7162	13.09	16.496	24.897	46.143	33.002	55.19	67.717	80.979	100.46	100.14	117.07	122.71	141.6	142.74	153.46	160.81	158.33	181.44	183.38	196.33	185.1	196.7	188.69	184.32	198.52	183.93	186.8	196.1	181.28	205.02	180.33	181.15	180.93	172.33	174.5	148.39	139.9	138.31	119.15	121.85
4.284	0	0	0	0	0	16.723	30.942	37.6	52.56	65.845	67.605	83.773	93.115	100.7	111.58	127.19	144.49	143.61	144.61	158.16	168.75	170.44	178.12	171.02	180	168.83	173.79	193.58	188.22	147.85	137.23	133.16	144.82	124.18	146.45	151.63	162.92	153.77	151.34	149.66	149.48	136.53	134.74	145.05	136.22	158.59	145.9	160.28	143.81
0	0	0	37.581	10.051	0	0	0	1.1676	0	0	0	0	0	0	0	0	0	0	0	0	0	5.3933	0	0	0	0	0	0	0	0	0	0	0	0	0	0	0	0	0	0	0	0	0	0	0	0	0	0	0
12.335	0	2.2267	0	0	0.18271	0	9.6366	0	21.094	31.621	57.455	100.14	126.45	147.75	191.32	207.38	247.42	276.01	328.37	334.07	349.85	405.66	432.78	472.42	495.15	512.5	551.82	579.05	629.61	714.93	737.16	786.45	825.81	884.47	920.04	936.37	992.06	963.5	1068.6	1050.5	1109.5	1110.5	1106.5	1106.7	1113.3	1132.7	1119.3	1155	1130.5
0	0	0	0	13.369	3.7287	8.8089	1.7976	4.801	6.109	11.147	7.5816	9.9042	10.506	9.1831	10.421	21.749	11.334	8.7729	3.7158	4.7255	15.724	18.79	14.857	17.75	21.988	26.496	25.317	27.105	34.935	35.901	32.553	30.205	28.162	30.684	30.099	40.02	38.093	32.818	35.386	35.023	37.119	45.66	40.937	41.613	48.577	45.69	42.295	42.373	40.857
15.868	12.924	2.3855	0	0	0	0	0	0	0	0	0	0	0	0	0	0	0	0	0	0	0	0	0	0	0	0	0	0	0	0	0	0	0	0	0	0	0	0	0	0	0	0	0	0	0	0	0	0	0
16.135	10.852	0	0	0	0	0	2.0852	0	0	0	0	0	0	0	14.547	14.245	23.726	25.228	25.925	37.148	40.952	32.755	24.67	32.841	32.437	19.06	23.956	25.083	19.076	19.33	0	0.30713	0	0	0	0	6.6151	0	0	0	0	0	0	0	0	0	0	0	0
0	0	0	2.9399	0.54693	5.9455	14.832	14.379	34.029	50.087	69.407	92.172	108.48	139.44	131.91	155.13	181.74	191.99	213.22	205.88	217.46	254.04	262.52	265.66	293.73	300.21	318.25	318.71	341.52	341.35	353.65	339.96	358.59	369	367.71	367.66	380.36	378.95	367.4	396.06	391.43	392.31	394.15	390.35	388.61	391.98	380.92	394.22	391.93	376.12
0	0	0	9.1599	14.793	30.875	43.249	54.264	43.548	56.921	68.955	72.827	72.82	84.14	74.746	83.72	107.95	104.31	124.37	117.89	141.42	165.75	183.82	197.33	216.35	246.58	248.01	259.6	274.97	282.85	299.95	305.57	318.02	303.31	299.92	320.5	331.33	330.12	320.32	333.24	326.81	343.73	330.39	331.59	340.23	338.86	326.23	339.01	339.21	326.75
0	0	0	8.1095	13.307	0.72416	13.521	11.599	19.253	7.1054	15.705	26.283	27.597	29.725	30.236	27.325	32.452	26.047	27.776	38.017	26.711	46.019	38.333	19.437	34.959	35.084	18.531	25.725	37.808	34.704	42.439	35.295	32.847	16.663	18.945	22.466	16.587	29.041	15.749	25.933	20.303	9.428	13.597	8.9354	10.136	0	6.7129	0	3.3721	0.61575
0	12.748	10.134	0	0	0	0	0	9.9053	0	9.6791	0	6.1165	0.25733	0	0	0	0	0	0	0	0	0	0	0	0	0	0	0	0	0	0	0.4435	0.020971	12.84	28.297	26.754	31.393	24.632	53.966	46.345	40.647	44.833	26.865	52.448	40.932	22.228	23.157	24.477	11.49
37.342	7.3188	4.9231	3.7897	0	0	0	0	0	0	0	0	0	0	0	0	0	0	2.1698	0	16.222	19.037	0	0	9.4814	3.2909	10.854	2.879	19.332	23.087	15.23	6.6624	3.4077	20.418	0	0.68199	0	1.7156	2.9876	0	0	0	0	0	0	0	0	0	0	0
23.957	14.229	0	0	2.2401	0	0	0	0	0	0	0	0	0	0	0	0	0	0	0	0	0	0	0	0	0	0	0	0	0	0	0	0	0	38.457	65.408	67.886	40.994	47.605	49.894	28.52	17.913	33.288	19.193	4.2916	0	0	0	0	0.24444
28.674	12.382	0	0	0	0	0	0	0	0	0	0	0	0	0	0	0	0	0	0	0	0	0	0	0	0	0	0	0	0	0	0	0	0	0	0	0	0	0	0	1.2255	0.26334	7.8006	9.1333	11.219	36.495	29.905	39.708	43.177	44.775
7.8813	3.1822	0	0.8638	0	3.7284	0	6.9676	8.9697	1.9737	0	0	7.2772	6.0222	9.5384	9.735	4.804	19.383	5.6364	13.187	18.087	13.787	6.9201	6.9802	12.066	16.7	3.8129	3.8643	20.573	12.214	3.7771	0	0	0	0	0	0	0	0	0	0	0	0	0	0	0	0	0	0	0
0	0	0	7.2987	11.677	10.076	2.7789	8.9363	9.7339	9.8174	6.8831	8.0406	6.4426	10.657	8.9841	1.3253	14.365	7.2925	16.729	10.573	7.1982	10.232	19.195	11.14	17.323	20.214	16.578	12.683	20.84	24.785	31.679	25.835	35.667	34.538	42.323	33.838	38.356	39.545	40.77	44.22	35.032	52.801	42.599	33.233	35.045	31.472	42.406	36.756	32.12	51.103
8.6742	0	0	0	2.7593	8.0384	9.1093	20.626	31.861	52.421	57.27	79.353	104.03	128.01	129.14	158.42	155.35	174.47	159.06	168.73	178.61	170.83	204.13	196.42	183.11	191.83	201.92	216.66	214.67	195.79	173.98	174.73	169.96	167.52	163.15	182.85	168.19	161.15	154.7	155.6	144.81	166.79	157.09	158.65	152.93	153.84	147.39	139.6	131.61	136.27
4.335	0	0	5.8721	0	0.68328	5.9419	1.9042	6.2354	14.512	8.0386	13.346	21.654	18.428	8.6093	36.411	25.79	30.741	28.893	30.52	38.578	29.781	29.361	32.478	31.824	39.297	36.272	53.441	28.698	46.173	45.247	45.822	48.068	50.378	36.509	32.083	45.83	45.366	52.948	45.653	47.791	50.007	46.277	46.209	45.094	46.608	46.794	36.625	44.925	37.16
8.3342	7.1478	2.2178	0	0	0	4.9567	0	0	0	0	0	0	0	0	9.8851	9.0924	25.166	43.226	61.304	55.218	63.476	91.632	93.347	93.861	118.42	137.44	146.5	152.07	192.05	200.43	202.58	231.07	224.18	237.56	254.24	283.96	308.75	306.78	318.2	329.28	361.1	349.75	406.54	403.4	410	425.65	432.68	449.45	450.2
5.4677	0	0.49624	3.3468	3.0178	0	0	0	0	0	0	0	0	0	0	0	0	0	0	0	0	0	1.1685	0	0	0	0	0	0	0	0	0	0	0	0	0	0	0	0	0	0	0	0	0	0	0	0	0	0	0
14.633	29.641	31.844	0	0	0	0	0	0	0	0	0	0	0	0	0	0	0	2.0119	0	1.5886	0	5.4689	0	5.4145	3.7406	7.472	11.113	3.8927	0	3.5142	0	0.34162	0	3.5944	6.7027	8.93	13.171	2.1943	25.726	10.811	11.639	2.5713	3.5046	0.98481	0	0	0	0	0
0.86043	0.74013	4.3369	7.7723	0	4.013	0	0	0	0	0	0	5.4186	9.4177	0	13.21	0	0	0	0	0	1.29	7.5215	0.131	1.0407	0	0	0	0	0	0	0	0	0	0	0	0	0	0	0	0	19.028	26.116	43.661	65.771	65.367	85.65	103.96	107.59	99.95
0	1.8081	0	7.8382	2.6098	0	9.1451	2.8514	0	2.5826	1.8176	0	0	3.1801	0	8.2178	9.5778	8.4232	0	4.8604	0	34.394	31.824	24.994	31.055	29.691	39.758	43.699	40.344	39.863	37.583	37.221	37.061	37.808	45.377	44.075	43.016	49.056	42.455	57.911	49.475	62.302	53.341	53.927	67.744	66.153	80.533	72.809	77.979	85.343
14.701	4.8361	6.1279	10.645	0	0	0	0	0	0	0	0	0	0	0	0	0	0	0	0	0	0	0	0	0	0	0	0	0	0	0	0	0	0	0	0	0	0	0	0.34373	0	21.13	17.409	35.6	41.574	37.822	69.362	75.771	86.498	73.636
3.6564	2.629	0	3.6007	0	1.3621	1.458	10.83	6.5596	11.002	15.892	17.977	20.067	14.443	15.874	10.394	21.628	25.957	26.759	27.124	22.475	28.455	32.391	29.538	26.347	42.75	32.992	38.183	20.682	33.394	21.502	14.164	5.3779	3.3356	0	13.561	12.148	22.833	6.6771	2.0612	1.8655	3.5464	10.264	4.1111	1.5996	0	0	0	4.5867	0
0	0	0	0	9.7312	6.5128	11.751	8.9584	12.824	28.558	25.658	40.428	46.4	60.722	62.352	67.464	98.729	92.536	96.329	99.743	108.4	120.23	135.77	119.77	140.36	142.23	150.47	130.87	146.29	160.87	162.12	168.71	133.96	132.49	135.2	143.54	159.35	164.28	171.38	188.89	170.77	173.57	167.88	165.76	160.11	145.43	165.67	151.59	157.68	175.59
15.891	7.0503	0	3.0431	0	0	0	0	0.92216	0	0.0039525	0	5.9957	4.5652	0	10.656	7.5503	9.8615	15.233	22.204	33.738	30.971	36.068	45.384	56.468	58.4	61.951	57.713	49.647	57.453	59.933	70.26	64.449	80.262	75.71	76.928	86.362	91.909	103.07	97.577	104.32	99.017	99.514	104.33	103.4	110.01	110.15	103	95.561	101.19
24.267	9.2647	0.097666	0.86435	0	0	0	0	0	0	0	0.68084	5.3768	0	4.3944	19.06	16.376	29.742	24.435	21.587	24.587	21.457	21.551	34.234	28.905	47.161	91.972	99.786	73.691	66.915	72.104	74.588	70.226	65.701	70.519	67.444	66.237	75.064	77.216	52.974	71.998	70.74	60.897	62.427	55.521	66.183	72.833	57.441	39.936	47.413
18	1.9439	0	0	0	0	0	8.9552	16.731	31.664	29.641	40.013	40.682	55.64	50.634	53.692	80.723	70.632	77.486	62.883	68.945	70.815	70.134	67.782	65.675	74.605	66.259	71.114	64.395	64.493	56.043	54.484	52.189	50.576	49.447	46.583	44.912	46.759	50.837	39.265	32.721	30.923	38.013	32.708	27.32	22.428	29.648	22.498	31.724	21.335
0	0	0	0.97069	0	8.7835	8.8754	7.2203	4.7584	8.7817	6.4256	13.178	12.171	13.852	3.8182	12.316	17.005	14.937	11.507	6.1889	12.136	10.265	10.319	8.9706	13.503	16.364	12.489	16.906	26.986	24.184	26.143	26.244	26.324	23.001	32.401	31.448	37.692	37.874	35.984	50.632	50.205	51.324	53.699	56.625	50.714	54.07	50.627	58.052	53.886	48.769
3.7801	7.9884	4.4231	0.036231	0	0	0	0	0	5.2409	2.106	8.2705	15.468	14.359	15.638	17.778	18.686	14.057	20.027	8.5697	14.359	11.573	7.1294	0	0.75685	10.853	0.084585	13.699	2.0701	13.303	15.301	4.697	3.756	0	9.2617	0	0	0	0	2.5878	0	0	0	0	0	0	0	0	0	0
0	0	0	1.7923	3.493	7.3909	5.3951	14.959	48.311	70.03	123.79	177.01	234.58	256.87	336.11	365.3	439.91	480.37	518.69	551.69	570.2	598.42	619.66	632.89	655.39	701.7	698.5	718.36	742.37	736.56	761.38	774.64	767.53	750.58	764.26	744.49	788.92	733.12	747.98	750.63	790.64	767.94	784.29	755.28	832.64	792.6	783.72	786.77	812.79	828.11
9.349	0	0	0.77375	0	4.7063	0	0	0	0	0	0	0	0	0	0	0	0	0	0	0	0	12.21	4.5618	1.6109	2.2339	0	7.9415	8.7521	10.567	8.0562	4.9913	0	1.7508	0	0	0	0	0	0	0	0	0	0	0	0	0	0	0	0
25.8	6.0259	5.859	0	0	0	0	0	0	0	0	0	10.408	16.25	23.15	18.833	13.227	31.069	36.757	25.422	29.515	25.451	50.259	38.306	50.437	55.335	60.665	71.003	75.767	72.373	65.88	65.229	68.531	55.224	64.672	85.176	83.43	87.284	90.031	98.742	97.448	121.85	85.408	75.835	60.566	78.551	40.302	59.344	42.619	46.183
0	0	0	12.545	14.175	0	1.8717	0.015799	0	0	3.0246	7.291	12.447	15.249	11.903	6.7417	10.881	0	5.3202	17.406	12.212	24.562	33.829	17.084	22.036	23.783	22.357	20.704	21.846	30.431	38.08	31.586	27.107	22.529	28.105	24.447	23.797	33.168	20.314	33.456	24.124	29.321	30.294	26.731	26.121	20.929	28.974	19.705	35.627	42.838
18.353	0	0	0	6.082	0	0	8.0743	0	4.0494	0	10.932	20.553	19.2	22.371	25.251	28.657	41.672	39.621	45.476	45.571	56.3	0	0	0	0	0	0	0	0	0	0	0	0	0	0	0	0	0	0	0	0	0	0	0	0	0	0	0	0
5.1786	0	0	19.708	0	0.014422	0	0	0	0	1.167	6.6376	0	0	0	0	0	0	0	0	0	0	2.6541	0	0	0	0	0	0	0	0	2.4456	2.0664	4.674	0	0	2.3677	0	0	0	0	0	0	3.8974	4.4244	17.041	11.262	17.37	42.451	41.104
0	0.45219	0	2.3025	4.1643	7.6699	0	0	0	0	0	9.9927	0	0	0	0	2.6649	0	0.2865	1.5865	9.3665	14.936	14.198	9.5365	9.7758	15.02	23.172	14.085	21.518	23.913	17.348	28.527	22.574	8.5535	8.8501	0	2.6033	12.567	9.3945	9.5268	6.5291	0	0	0	0.70569	0	0	0	0	0.79683
0	0	0	7.2773	9.2356	10.342	0.21142	0	10.033	1.8032	0	2.4183	14.392	13.852	3.5654	4.3874	5.4968	0	5.1634	4.8511	0	3.2754	7.3692	0	7.7527	12.06	0	4.5023	0	16.18	14.257	16.673	16.174	1.905	2.0669	5.0098	2.0276	6.4454	0	1.2914	9.1013	0.67065	20.432	6.3458	0	0	6.3705	0	12.751	13.99
0	8.5093	14.518	3.1314	0	0	0	0	0	0	0	0	0	0	0	0	0	0	0	0	0	0	0	0	0	0	0	0	0	0	0	0	0	0	0	0	0	0	0	11.123	0	4.0355	3.0552	0.37871	4.7637	5.8565	10.868	11.941	0	8.5065
0	0	1.7507	0	0	12.287	8.2879	6.6666	6.9013	2.1356	3.2283	6.9847	8.3049	0	25.238	20.588	30.15	4.4492	18.434	32.904	16.593	31.881	30.401	45.446	41.452	35.217	35.321	41.31	38.694	47.378	46.419	39.008	24.879	46.109	14.085	13.346	11.375	37.161	37.683	33.831	31.099	29.657	20.717	13.994	8.8393	8.856	0	15.552	12.701	1.6747
18.51	0	0	0	0	0	0	3.7478	0	3.359	0	6.3071	1.8594	12.503	0.73008	5.4074	0	0	0	0	0	0	0	0	5.1804	4.0276	5.0637	11.933	3.1129	3.188	0	0	0	0	0	0	0	0	0	0	0	0	0	0	0	0	0	0	0	0
13.587	4.058	0	6.8244	0	0	0	0	11.824	22.286	46.434	56.24	69.245	85.268	92.14	110.51	124.86	129.16	141.57	143.29	159.49	173.47	185.35	198.57	192.84	211.47	215.47	207.44	192.63	193.96	194.13	197.92	197.26	190.85	185.91	185.05	191.91	186.07	196.62	181.78	199.2	184.03	172.95	177.6	172.07	161.16	169.36	162.56	157.13	159.08
0	0	6.7902	0	4.0375	2.5238	8.2143	11.031	3.2413	11.921	22.54	23.654	38.617	46.289	40.141	43.638	59.833	60.803	69.342	78.325	94.878	100.78	103.15	110.53	104.06	96.81	109.61	97.44	105.35	122.64	103.11	116.06	102.72	111.62	105.99	106	109.18	109.89	112.99	104.2	93.105	96.918	79.725	92.455	85.079	88.4	89.656	77.593	79.423	84.349
18.078	8.3412	0	2.376	0	0	5.9379	0	0	0	0	0	0	0	0	0	0	0	0	3.5925	1.1621	29.923	12.614	15.117	15.451	21.43	41.102	30.138	40.305	21.642	13.767	21.959	22.915	33.776	24.218	26.752	25.957	22.334	21.499	47.42	11.368	19.436	7.3285	22.388	23.745	33.136	47.1	38.627	31.788	43.508
0	0	0	10.392	16.314	17.867	20.776	21.895	36.673	36.183	25.825	41.325	53.83	51.037	42.094	50.212	36.497	43.542	39.038	27.963	26.312	46.137	44.734	43.437	45.622	43.745	61.069	67.145	71.436	22.448	27.62	21.787	58.452	40.628	80.167	40.232	102.64	72.676	70.079	138.26	145.68	157.21	153.05	165.38	182.85	184.59	201.58	200.38	226.26	213.41
0	0	0	9.7262	3.5386	14.271	12.62	22.635	48.505	72.984	111.82	152.44	203.68	247.96	315.27	342.03	399.68	446.52	485.27	526.86	553.86	614.5	641.26	639.51	666.8	724.52	742.85	747.43	740.43	763.68	777.37	786.7	796.27	791.86	790.03	768.64	791.05	793.95	803.5	805.95	800.62	783.23	796.09	783.72	779.29	771.38	777.48	809.6	796.86	793.64
0	0	0	0	13.075	9.4465	12.464	14.999	12.494	16.238	17.036	38.998	39.917	23.613	43.94	39.593	45.324	33.917	48.48	55.356	59.403	70.601	71.114	60.728	60.204	88.799	84.005	63.295	61.45	78.178	65.816	83.455	67.826	68.753	54.34	53.656	47.754	55.542	59.005	55.968	40.446	38.406	35.812	45.385	38.645	21.128	30.117	10.219	22.732	31.782
0	0	0	10.257	5.5062	0	14.824	15.522	29.61	19.591	25.033	16.582	19.496	16.544	11.117	14.092	10.515	9.7922	8.3345	10.132	24.203	8.2105	14.252	11.354	19.333	22.051	22.263	38.432	33.945	31.517	38.186	31.485	33.89	43.178	46.651	45.388	60.094	68.22	78.27	69.133	72.62	67.034	80.961	89.98	81.523	83.029	90.784	77.117	92.697	76.473
0	0	0	7.2775	11.848	18.035	1.0727	19.854	9.9614	21.287	33.868	50.299	71.207	79.521	114.38	139.27	155.28	178	191.36	200.1	221.11	355.73	363.33	287.28	301.26	307.37	321.15	328.74	332.45	334.12	347.83	351.46	344.67	354.43	358.74	357.68	362.06	373.12	357.27	369.22	369.39	353.45	363.05	366.93	363.08	371.6	355.78	389.78	359.13	338.06
0	0	0	8.7779	0	10.94	9.4371	7.6447	8.9133	19.902	13.71	20.091	20.838	18.941	14.897	19.811	23.554	23.642	24.933	15.065	26.581	20.409	23.084	28.227	28.699	17.287	25.506	13.596	20.274	15.829	19.375	21.976	28.18	22.398	26.189	22.485	25.02	23.549	28.63	32.902	24.238	23.619	18.328	15.345	23.693	18.157	18.491	25.327	22.179	20.368
4.3659	1.764	0	0	8.2905	0	0	0	7.3439	0	0	0	0	0	0	0	0	0	0	0	0	0	0	0	0	0	0	0	0	0	0	0	0	0	0	0	0	0	0	0	0	0	0	0	0	0	0	0	0	0
0	0	1.0591	0	8.0544	2.6325	7.6339	1.4798	0	0	0	0	0	0	0	0	0	0	0	0	0	0	0	0	0	0	0	0	0	0	0	0	0	0	3.606	7.6156	21.56	23.061	27.887	36.557	40.607	49.622	51.162	61.941	68.385	73.108	81.871	76.565	45.58	67.227
14.344	2.0009	3.2934	0	12.022	0	0	0	0	0	0	0	0	0	0	0	0	15.097	11.51	5.0611	8.6787	5.5138	16.798	0	0	0	0	4.9316	3.7254	11.568	2.561	11.788	6.5556	0	15.098	14.407	18.418	16.759	16.023	11.498	10.912	26.069	38.707	36.645	12.763	23.205	11.538	19.158	10.952	23.021
0	0	0	10.212	15.691	14.994	26.469	17.721	24.778	33.946	36.148	56.452	65.455	59.792	44.137	58.54	52.474	62.044	56.214	61.546	49.978	61.973	72.888	54.266	74.529	63.001	66.62	65.851	67.289	74.709	67.986	63.936	68.9	55.183	73.235	62.644	64.757	63.707	63.381	69.187	65.642	63.456	70.309	60.89	62.811	51.088	66.246	46.088	69.407	63.621
0.67202	0	0.61695	9.3282	0	20.168	7.6066	26.948	34.234	37.818	20.23	25.504	21.052	32.672	25.394	33.926	15.944	38.242	24.101	29.316	25.234	27.782	35.758	45.818	45.328	45.879	39.603	48.854	34.429	39.757	29.14	26.233	12.772	12.817	0	9.551	6.1786	0	0	0	0	0	0	0	0	0	0	0	0	0
9.4835	1.8134	0	3.6478	1.6257	0	0.51693	3.0893	7.2753	0	0	0	0	0	0	0	0	2.88	8.1017	14.167	16.943	8.2014	24.363	30.978	36.944	44.39	48.631	53.414	78.524	83.062	74.409	70.551	71.828	98.444	107.84	133.49	151.5	173.41	190.71	208.46	203.69	236	237.96	247.13	283.6	281.98	306.5	345.89	350.85	333.07
0	0	0	12.181	8.1566	2.5865	2.1736	2.7706	6.183	5.6904	0.73818	0	13.542	9.2198	4.8176	0	0	0	0	0	0	0	2.7455	0	7.7383	15.49	53.773	63.036	87.56	111.64	125.66	158	199.43	239.58	283.15	318.55	360.91	388.31	403.94	457.26	451.59	510.85	526.82	559.1	572.14	551.15	606.54	591.31	603.89	595.69
10.604	3.8732	0	5.9161	0	0	0	0	0	0	0	0	0	0	0	0	0	0	0	0	0	0	0	0	0	0	0	0	0	0	0	0	0	0	0	0	0	0	0	0	0	0	0	0	0	0	0	0	0	0
14.362	11.834	0	6.6393	0	0	0	0	0.18136	0	0	0	0	0	0	0	0	0	0	0	0	0	0	0	0	0	0	0	0	0	0	0	0	0	2.6449	16.007	9.9521	22.173	26.604	40.155	33.46	38.151	65.659	68.641	78.349	69.482	81.303	79.511	82.991	82.951
5.0839	9.139	0	4.2651	0	0	0	0	0	0	0	0	0	0	0	0	0	0	0	0	0	0	0	0	0	0	0	0	0	0	0	0	0	0	0	0	0	0	0	0	0	0	0	0	0	0	0	0	0	0
2.2143	6.8509	0	11.344	5.4555	0	0	0	3.8564	4.7726	1.5335	2.2671	11.191	3.1536	2.3464	0	1.0432	11.458	12.862	10.081	0	22.072	1.1845	8.4509	14.803	36.051	19.406	12.026	13.767	24.999	0	0	0	0	0	0	0	0	1.7078	0	0	0	2.6532	1.2871	0	0	0	1.6385	12.115	8.9256
8.4098	5.4296	0	5.5591	0	0	0	0	2.7277	0	0	0	7.5682	0.71964	7.3598	0.86762	8.4086	3.0983	10.577	12.448	24.421	22.821	22.811	31.382	44.001	45.461	42.404	39.538	32.948	43.196	37.447	39.454	30.495	39.196	29.009	34.306	23.15	20.44	19.916	25.182	24.893	13.625	22.417	14.747	0.57446	8.5858	0	11.647	0	18.814
0	0	0	5.594	16.19	20.535	15.824	7.7662	10.76	12.445	0	0	0	0	0	0	0	0	0	0	0	0	0	0	0	0	0	0	0	0	0	0	0	0	0	0	0	0	0	0	0	0	0	0	0	0	0	0	0	0
0	0	0	0	5.1652	14.421	3.2898	0	0	1.9377	0	0	0	0	0	0	0	0	0	0	0	0	23.051	9.0748	15.392	7.537	15.137	20.469	15.25	22.411	16.034	28.069	23.643	27.662	0	0	0	0	26.237	0	0	0.33514	0	5.5902	15.055	10.62	18.061	11.171	35.644	48.076
0	7.4635	0	6.9889	2.6595	0	0	0	8.3206	0.36558	1.4609	7.4226	5.5456	2.0621	6.9419	0	2.3288	13.84	7.7437	5.2982	0	23.82	16.051	1.6391	11.027	16.722	13.058	11.29	1.1224	6.3209	0	0	0	0	0	0	0	0	0	0	0	0	0	0	0	0	0	0	0	0
10.453	6.7458	0	24.351	0	0	0	0	0	0	0	0	0	0	0	0	0	0	3.7686	0	7.9026	13.89	12.869	16.44	24.523	23.77	22.934	31.889	37.474	50.885	33.559	34.355	27.37	37.273	24.421	45.426	45.472	56.3	64.898	54.132	52.085	61.45	39.895	64.921	48.935	37.039	55.628	46.72	50.703	40.413
0	0	0	9.1392	13.661	6.7926	0	0	0	0	0	0	0	0	0	0	10.692	17.492	10.928	7.1213	10.308	11.201	13.742	11.595	16.056	30.979	29.828	51.057	99.926	152.58	207.61	250.35	311.91	376.63	439.92	530.33	597.41	687.09	703.56	786.13	831.63	861.99	894.28	936.19	965.79	987.85	1041.3	1039.9	1007.6	1093.2
15.931	0	0	0	0	0	0	12.456	12.662	28.23	36.228	38.478	36.543	42.134	42.832	32.03	34.366	42.15	34.001	38.219	26.304	28.551	42.902	49.167	50.646	42.225	47.945	54.043	55.619	56.457	59.638	50.185	39.666	30.839	36.722	45.002	56.561	59.765	39.009	49.095	38.836	64.949	61.688	6.5069	0	0	0	0	0	0
17.248	9.0443	0	6.1251	0	0	0	0	0	0	0	0	0	0	0	0	0	0	0.61454	1.2654	14.42	21.147	22.666	28.66	31.325	36.071	49.896	46.127	55.669	59.537	61.024	56.713	53.194	64.887	56.357	57.939	64.334	73.023	62.152	62.708	80.389	64.929	52.625	59.062	50.238	52.329	38.152	53.541	45.193	41.691
0	0	0	3.863	14.154	2.0235	2.7309	0	0	0	0	0	2.4781	7.2107	0	0	0	0	0	0	0	0	0	0	0	0	0	0	0	0	0	0	0	0	0	0	0	0	0	0	0	0	0	0	0	0	0	0	0	0
0	0	0	0	0	35.385	45.165	46.544	51.298	49.794	41.474	71.36	26.335	42.468	34.107	30.511	31.977	39.317	48.452	32.66	30.837	47.048	55.393	45.167	47.032	45.457	34.377	35.996	45.864	38.708	33.593	25.86	17.39	19.114	19.213	12.766	12.878	31.675	17.619	15.494	0	8.9944	2.8294	0.5185	0	0	0	0	0	0
10.582	0	0	9.5002	0	0	0	0	0	0	0	0	0	0	0	0	0	0	0	0	0	2.0551	20.263	21.537	23.772	18.206	19.716	16.241	22.259	9.2875	8.594	17.17	4.8761	10.379	2.4354	2.312	15.367	8.0325	0	1.8836	0	0	4.579	0	0	0	0	0	7.4349	0
0	1.2505	0	6.485	1.6967	0	0	6.0384	19.331	10.655	10.482	21.167	20.627	33.355	35.207	48.109	55.89	57.751	52.404	49.523	63.816	85.034	90.739	85.439	98.034	94.573	110.58	102.94	106.06	109.39	99.701	108.32	110.27	121.49	124.48	124.83	113.61	119.57	109.83	120.94	111.8	107.9	105.76	105.65	114.26	92.697	98.8	91.283	94.097	98.169
0	2.2352	8.9872	0	2.0287	5.5114	0	0.70127	0	0	0	5.3456	9.4623	14.272	21.211	37.386	59.442	61.721	69.561	70.54	96.779	124.57	125.63	114.4	138.92	125.84	149.92	161.99	172.68	196.26	196.6	182.36	192.2	191.22	192.8	183.83	194.2	187.4	189.85	198.57	200.96	193.57	185.84	185.93	191.92	195.8	189.88	191.4	180.35	170.58
2.1606	14.192	0	4.0454	1.3585	0	0	0	14.41	0	0	0	0	0	0	0	0	0	0	0	0	0	0	0	0	0	0	0	0	0	0	0	0	0	0	0	0	0	0	0	0	0	0	0	0	0	0	0	0	0
3.068	7.0878	0	3.0421	0	0	1.5278	2.4099	9.5474	26.057	49.452	69.366	106.2	136.38	179.79	210.97	249.28	281.84	309.04	332.36	334.18	359.48	379.37	404.62	415.93	432.19	445.33	460.38	453.69	488.01	498.15	491.91	504.53	493.17	503.92	496.67	517.35	503.35	506.86	511.85	498.88	516.23	514.52	531.82	503.98	535.31	509.03	537.04	509.89	525.73
0	0	0	0	6.8363	1.6553	4.8813	9.1861	0.52966	9.7688	0	0	0	0	4.6808	0	0	0	0	0	0	0	0	0	0	0	2.5816	3.1329	8.1817	13.292	24.151	27.635	29.949	23.995	17.322	18.274	20.648	21.847	15.559	24.799	16.945	28.002	26.144	26.116	36.623	0	5.2194	0	0	0
0	1.2923	7.0192	1.523	0	0.00027855	0	2.8047	0.91884	8.3393	9.4368	12.246	11.912	18.151	17.505	12.69	18.806	23.176	18.465	17.649	30.596	33.63	48.139	42.078	62.18	57.242	58.104	79.296	84.664	86.457	90.478	81.925	87.9	78.202	95.905	82.417	83.821	77.086	76.022	88.24	88.191	84.019	74.157	67.62	55.182	58.248	48.573	47.696	39.57	39.155
21.304	12.036	0	0	0.20499	0	0	0	0	0	0	0	0	0	0	0	0	0	0	0	0	0	0	0	0	0	0	0	0	0	0	0	0	0	0	0	0	0	0	0	0	0	0	0	0	0	0	0	0	0
0	0	0	3.0204	18.537	0	0	0.46853	2.5076	0	0	0	0	0	0	0	0	0	0	0	0	0	0	0	0	0	0	0	0	0	0	0	0	0	0	0	0	0	0	0	0	0	0	0	0	0	0	0	0	0
0	5.0619	1.6487	2.6895	0	2.2093	0	0	0	0	0	0	0	0	0	0	0	0	0	0	0	0	0	0	0	0	0	0	0	0	0	0	8.36	7.775	14.632	0.035524	5.7923	14.582	12.711	19.379	12.92	17.593	21.349	11.419	15.49	19.161	17.862	17.956	16.76	26.347
0	0	0	5.7251	4.0164	7.8589	11.454	18.307	30.598	32.084	49.323	60.904	90.899	102.74	109.9	128.36	137.05	147.66	169.93	170.17	179.38	205.48	208.74	200.48	209.19	211.3	234.38	238.89	233.32	231.05	228.47	219.55	232.19	229.62	242.41	223.3	226.75	202.95	192.34	200.5	198.03	192.09	189.44	185.51	181.11	172.67	164.34	158.48	164.31	159.4
19.605	10.538	0	1.5802	0	0	0	0	5.2595	23.967	49.002	82.497	115.82	160.32	196.6	226.42	257.63	287.12	315.42	333.2	362.58	382.71	422.59	419.09	443.96	459.62	480.68	473.94	479.77	476.93	495.95	509.59	494.59	508.15	507.05	522.35	513.49	527.47	525.57	530.39	543.19	544.72	533.99	542.53	535.16	525.75	531.24	522.56	528.75	519.37
0	0	0	4.0508	4.5365	6.9994	2.4302	3.9871	18.431	22.192	32.066	27.774	45.18	49.727	61.599	79.185	74.925	94.763	111.24	104.72	108.65	145.54	155.79	128.73	117.6	143.75	140.84	139.94	153.87	143.39	150.66	152.97	153.9	151.7	159.19	148.13	151.2	139.89	165.63	142.67	143.02	150.89	149.9	143.59	135.54	148.14	138.6	142.11	135.66	148.82
0	0	4.4337	7.6644	0.49753	5.6681	0.3096	7.1881	13.878	12.862	13.393	12.577	17.162	15.758	17.002	13.693	11.804	8.955	8.19	0	0.1994	0	0	0	0	0	0	0	0	0	0	0	0	0	0	0	0	0	0	0	0	0	0.59055	0	12.186	11.849	14.758	10.609	9.7066	3.721
14.464	0	19.071	5.0011	0	1.4368	0	4.9851	16.476	8.3758	10.406	0	4.0587	0	0	0	0	2.8964	0	0	0	0	0	0	0	0	0	25.862	61.598	89.735	100.09	123.88	162.9	198.96	236.37	284.81	339.61	407.37	441	487.24	527.89	528.43	574.5	593.5	618.49	607.77	654.22	669.97	687.77	683.95
0	0	0	13.203	0	5.8239	6.5689	8.2246	14.81	12.798	10.753	1.3745	6.5826	7.0777	9.0631	5.2373	6.5558	8.3685	9.7018	4.4391	2.3006	4.0618	0	2.7005	5.5769	5.9509	5.8983	0	12.416	6.4536	6.7507	0	0	0	0.1218	0	0	0	0	0	0	0	0	0	0	0	0	0	0	0
13.176	1.6427	0	0	5.4036	0	0	5.4725	0	4.8565	0.24118	14.675	13.944	22.341	36.275	21.77	17.638	31.265	7.1317	42.425	40.288	50.942	55.965	74.614	67.866	79.106	73.443	77.986	82.192	88.376	95.305	86.293	85.398	73.516	83.893	85.779	82.302	75.389	69.469	81.379	70.676	89.133	78.955	82.569	84.93	93.791	98.335	115.45	122.03	57.871
0	0	0	0	13.982	1.414	0.31726	6.7036	7.6733	4.51	0	0	0	12.846	3.1751	8.9583	2.0851	0	0	0.036064	0	14.921	11.205	1.4856	7.5889	5.0997	14.55	14.167	14.574	4.3478	3.0943	9.8412	11.001	23.512	35.54	29.663	33.483	36.936	37.325	44.022	50.434	56.804	56.501	63.512	68.209	67.91	70.246	76.217	78.521	86.911
3.0656	3.2544	0	0.58194	0	2.6896	8.2065	11.212	19.895	12.31	22.711	10.612	0	0	0	0	3.0904	8.1495	9.0747	32.225	32.815	25.775	18.225	24.056	25.436	32.41	24.958	19.582	39.92	37.559	27.311	18.506	12.956	17.86	7.9651	16.091	29.645	32.507	21.624	23.646	13.956	6.1392	0.066989	6.4358	0	0	0	0	0	0
0	10.984	10.123	0	0	0.093661	0	2.9429	3.9622	5.8892	6.0802	3.9364	12.219	7.4382	4.5253	4.3163	3.5756	9.6839	19.427	14.084	12.703	28.969	34.184	31.25	30.596	9.581	19.543	33.301	35.617	26.578	31.952	31.08	38.732	20.506	26.49	17.63	26.606	21.39	16.861	26.413	11.302	16.998	19.576	1.786	9.7388	14.194	0	0	0	0
2.7399	15.536	24.237	0	0	0	0	0	0	0	0	0	0.83764	1.5476	0	0.42911	0.63064	5.9715	10.663	6.2656	13.507	14.821	29.961	19.278	19.782	11.135	12.193	20.384	10.211	18.782	27.569	23.63	53.948	49.233	75.197	80.311	97.971	87.404	88.51	105.8	115.52	127.8	123.54	124.31	129.53	132.27	130.74	111.31	128.2	124.62
27.479	16.1	0.12116	0	0	0	0	0	0	0	0	0	0	0	0	0	0	0	0	0	0	0	0	0	0	0	0	0	0	0	0	0	0	0	0	0	0	0	0	0	0	0	0	0	0	0	0	0	0	0
0	0	0	7.1433	7.2785	3.8487	0	0.42873	0.11115	7.9066	5.0234	7.5243	10.557	12.581	4.8388	9.2544	7.4547	0.69872	0	0	4.4201	19.366	14.383	8.8522	5.7518	18.379	23.986	15.909	17.27	14.674	8.865	12.076	12.412	15.753	15.488	15.687	0	12.728	7.1078	2.345	16.799	11.976	8.2081	8.0584	11.652	17.37	12.995	12.738	17.259	12.332
0	0	8.4361	2.069	4.7111	0	0.79688	9.5668	5.8027	12.095	5.0578	1.3165	0	0	0	0	0	0	0	0	0	0	0	0	0	0	0	0	15.141	43.972	34.572	63.97	96.633	125.23	165.85	192.01	246.71	272.42	328.32	361.72	409.66	426.53	473.52	522.77	566.13	569.91	623.81	641.93	694.43	716.14
35.474	7.3001	0	0	0	0	0	0	2.865	0	4.4627	0	0	0	0	0	0	0	0	0	0	0	0	0	0	0	0	0	0	0	0	0	0	0	0	0	0	0	0	0	0	0	0	0	0	0	0	0	0	0
0	0	7.4375	5.4058	13.371	0	0	8.6256	29.751	73.399	143.37	191.93	257.87	339.13	411	495.56	604.07	667.94	756.58	818.09	892.92	949.45	1034.1	1021.8	1111.7	1156.8	1182.2	1228.5	1219.3	1244.6	1283	1254.8	1278.4	1234.3	1236.9	1222.6	1254.4	1242.5	1224.9	1209.4	1183.9	1193.5	1208.9	1147.1	1174.5	1171	1137.5	1144.5	1116.6	1123
29.923	17.299	12.164	5.139	0	0	0	0	0	0	0	0	0	0	0	0	0	0	0	0	0	0	0	0	0	0	0	0	0	0	0	0	0	0	0	0	0	0	0	0	0	0	0	0	0	0	0	0	0	0
0	0	0	0	3.6337	13.711	11.13	19.048	36.547	64.494	94.675	126.79	174.48	227.6	261.4	318	349.71	385.75	409.91	443	470.74	511.4	540.11	552.35	572.09	607.16	608.34	614.56	646.38	650.19	680.76	675.9	677.25	667.41	674.83	653.93	687.28	681.98	627.47	648.82	659.88	659.66	630.83	656.68	641.92	636.4	639.79	640.66	645.26	646.46
12.444	6.5298	0	2.9917	0	0	0	6.2284	8.6945	2.4445	0	0.12909	0	0	0	0	0	0	0	0	0	0	0	0	0	0	0	0	0	0	0	0	0	0	0	0	0	0	0	0	0	0	0	0	0	0	0	0	0	0
0	8.2409	5.6747	9.0721	0	0	0	0	7.6546	0.73972	8.7515	0	9.4589	17.388	23.284	31.054	33.809	38.696	50.53	47.828	47.323	53.223	65.099	43.357	46.018	41.67	41.157	56.863	51.777	65.842	73.097	52.784	57.472	52.605	61.758	72.863	67.722	62.688	42.261	56.617	35.763	53.835	34.102	35.827	41.985	40.373	15.737	16.195	2.0468	6.3674
0	0	0	0	5.9189	7.1037	14.722	19.129	12.097	5.1547	10.895	0.45035	5.5081	13.686	0	2.8257	24.964	5.7932	9.6514	0	0	17.913	16.118	21.028	23.79	37.184	40.146	39.824	44.051	45.085	42.14	44.788	54.525	54.431	63.368	61.689	60.593	61.024	63.614	77.095	65.709	66.765	61.505	72.348	81.472	69.397	77.348	73.847	80.049	81.68
0	1.1327	0	3.3484	0	0.88295	6.4812	12.875	12.329	10.441	10.766	10.574	11.818	5.394	11.089	8.6224	6.728	6.7771	7.1028	4.5043	3.999	8.9845	4.4848	2.7931	2.9816	1.1607	6.2743	1.1976	0	0	0	0	0	0	1.9118	0	0	0	0	0	0	0	0	0	0	0	0	0	0	0
3.5603	8.7365	0	3.9528	0	0	0	13.039	5.3621	0	0	0	0	0	0	0	0	0	0	0	0	0	0	0	0	0	0	0	0	8.9187	13.206	34.843	63.974	109.64	127.01	185.18	225.08	270.34	283.49	328.45	332.27	372.72	364.34	415.3	426.58	430.35	481.6	481.75	474.44	471.75
0	0	2.9943	3.8171	9.4892	6.2638	0	0	0	0	0	7.7925	4.973	11.448	0	17.363	30.044	20.343	21.37	20	43.287	44.71	43.629	51.672	51.815	40.465	46.003	47.654	40.142	41.189	48.429	45.251	44.273	65.135	1.4172	21.9	35.161	16.995	20.758	16.403	4.9634	23.722	10.292	14.012	10.212	0	0	0	0	0
4.63	6.5554	0	0.85174	0	0	0	0	0	0	0	0	0	0	0	0	0	0	0	0	0	0	0	0	0	0	0	0	0	0	0	0	0	0	0	0	0	0	0	0	0	0	0	0	0	0	0	0	0	0
0	0	0	0.4045	9.3573	4.6826	4.8881	0.44983	6.4839	8.1043	4.1387	7.0133	12.735	22.721	8.2672	13.729	10.58	8.2228	9.1493	10.326	12.99	25.926	35.911	24.524	40.433	51.628	66.09	78.13	94.72	94.767	103.63	115.36	117.91	128.6	144.84	149.7	160.03	157.32	156.57	184.32	167.08	196.4	189.05	193.27	185.01	192.18	197.82	186.21	197.53	201.95
0	0	0	0	0	18.961	26.853	34.805	43.157	38.994	27.766	27.15	30.963	25.889	42.997	21.027	25.176	21.109	24.667	21.675	25.358	32.2	16.813	11.714	3.9307	11.224	0	0	0	0.82747	4.0292	11.357	0	0	0	0	0	0	0	0	0	0	0	0	0	0	0	0	0	0
0	0	0	9.0231	0	8.4811	15.255	19.772	7.6625	12.622	5.4849	8.4351	14.933	15.572	9.8109	11.563	17.457	12.646	10.351	5.6371	6.4508	5.0565	11.886	8.0222	4.6019	9.0643	17.82	8.9698	20.146	22.217	25.289	19.774	28.534	29.859	38.564	32.706	34.72	28.299	23.441	23.456	28.143	30.706	32.378	20.588	25.041	30.074	35.082	26.089	19.006	30.162
0	0	0	12.506	0.31799	0	13.745	0.053974	12.589	3.4171	12.841	24.981	31.316	28.477	22.047	23.693	24.082	19.573	20.106	15.985	9.6097	16.183	34.06	17.252	25.007	19.3	15.873	19.249	25.289	37.513	32.946	22.58	26.662	18.742	22.559	23.446	17.283	12.786	15.81	14.001	13.413	19.226	24.115	10.938	10.099	0	10.535	0	2.8543	5.7918
9.8119	0	0	0	0.50089	3.5616	0	7.751	6.3328	3.6304	9.4293	19.747	25.192	24.704	17.969	10.99	15.124	21.046	13.29	4.8865	16.074	16.148	29.026	38.753	52.231	43.799	46.97	56.438	57.708	56.756	32.455	52.54	37.807	35.138	47.723	48.259	56.204	46.473	41.252	45.943	46.541	51.553	51.099	57.009	44.811	44.633	47.34	43.724	32.15	30.122
31.607	30.117	0	0	0	0	0	0	0	0	0	0	0	0	0	0	0	0	0	0	0	0	0	0	0	0	0	0	0	0	0	0	0	0	0	0	0	0	0	0	0	0	0	0	0	0	0	0	0	0
0	0	0	0	4.1789	22.124	29.556	28.817	43.271	39.695	39.479	54.027	65.527	56.001	57.34	58.091	67.435	62.41	57.825	55.952	70.838	54.618	62.339	71.818	74.454	65.203	66.341	76.453	60.747	55.125	62.052	56.314	51.099	53.584	35.147	25.984	36.41	30.305	38.105	31.152	23.547	34.443	23.945	23.019	17.846	22.029	24.39	15.629	12.982	19.548
0	0	0	1.4461	1.7975	6.683	12.422	10.816	10.788	15.785	8.6862	21.191	19.651	29.497	32.047	33.195	44.275	41.115	40.645	34.715	52.123	49.215	58.102	70.038	71.67	69.216	74.588	72.439	83.672	85.824	90.618	85.523	95.391	96.72	108.53	110.29	116.45	129.91	131.77	149.75	145.05	147.34	156.93	151.49	157.54	158.77	156.79	164.78	151.59	161.54
6.5743	2.7937	2.3091	3.6268	0	0	0	0	0	0	0	0	0	0	0	0	0	0	0	0	15.441	59.152	74.136	79.269	82.195	77.789	79.606	81.451	84.386	81.739	91.18	82.183	78.547	83.788	45.588	37.316	32.706	14.468	5.4249	17.64	9.1775	3.668	9.9229	3.6045	4.8608	0.085346	1.9105	0	0.75714	0
0	0	4.4415	8.5696	0	8.7259	22.347	44.678	38.649	52.82	44.463	66.856	86.386	92.219	84.906	103.53	120.55	119.92	102.66	102.37	112.49	94.903	70.738	106.6	110.69	126.36	104.9	93.354	107.54	102.33	91.23	95.414	91.889	89.08	65.711	78.613	79.891	90.681	89.271	80.88	70.937	74.028	84.466	50.953	59.826	37.467	63.981	54.55	61.647	46.753
0	0	0	8.7205	28.329	24.479	33.269	34.126	64.98	75.267	75.387	89.403	107.94	97.102	108.01	123.44	102.49	100.03	106.61	98.673	93.382	119.51	111.89	111.03	119.11	133.99	148.69	162.23	170.81	188.31	223.21	257.81	292.18	322.11	374.54	396.06	430.74	443.36	474.06	530.71	532.66	553.15	550.89	588.46	617.69	633.46	677.62	659.9	659.27	667.92
9.6202	4.6873	4.5427	0	0	0	0	0	0	0	0	0	0	0	0	0	0	0	0	0	0	0	1.5733	0	0	0	0	0	0	0	0	0	0	0	0	0	0	0	0	0.46334	3.0794	18.245	21.447	32.681	40.148	44.09	55.381	55.497	81.521	74.824
0	0	0	9.7546	13.309	14.885	8.5059	25.991	31.906	28.881	44.091	36.333	42.548	44.838	43.607	34.621	34.687	36.338	47.605	34.575	38.254	44.907	39.447	35.971	30.577	37.612	45.664	29.004	42.111	32.737	43.402	32.621	47.648	50.328	53.237	51.713	58.875	63.904	66.584	63.946	77.473	82.763	78.823	82.225	86.601	91.218	94.231	90.775	90.684	105.77
8.6743	5.1329	0	7.0291	0	0	0	0	0	0	0	0	0	0	0	0	0	0	0	0	0	0	0	0	0	0	0	0	0	0	3.576	0	4.7016	16.193	0	22.761	4.8048	7.0841	12.05	14.973	12.964	7.36	2.1962	16.036	10.039	13.741	0	23.361	30.771	24.35
10.2	0.33714	0	16.786	0.55248	0	0	0	0	0	0	0	0	0	0	0	0	0	0	0	0	0	0	0	0	0	0	0	0	0	0	0	5.4145	27.565	44.538	73.256	80.127	88.843	97.04	108.09	123.2	128.77	137.74	131.98	144	142.24	132.99	152.32	138.74	148.23
0	0	0.51323	0.94712	2.2727	6.8354	0	0	0	0	0	0	0	0	0	0.76082	0	0	0	0	0	6.2499	26.39	20.638	15.791	16.545	16.961	28.308	23.467	31.138	39.25	54.74	61.604	80.51	75.2	87.969	92.902	98.043	97.001	107.24	94.711	105.98	107.75	100.57	103.61	102.99	88.862	79.799	93.981	86.713
1.277	0	0	0	11.459	16.082	10.071	17.679	8.2773	21.439	8.8737	16.691	16.466	15.07	10.352	0	0	0.0704	0	0	0	0	0	0	0	0	0	0	0	0	0	0	0	0	0	0	0	0	0	0	0	0	0	0	0	0	0	0	0	0
22.805	10.093	0	4.0408	0	0	0	0	0	0	0	0	0	0	0	0	0	0	0	0	0	0	2.26	0	0	9.6353	8.808	12.456	0	33.007	23.111	31.574	3.3067	9.8418	0	0	0	0	0	0	0	0	0	0	0	0	0	0	0	0
0	0	0	14.933	13.442	1.0042	19.804	7.4166	23.089	17.581	20.117	38.821	35.267	26.61	28.22	32.287	21.162	17.122	15.862	34.444	20.703	29.667	36.578	14.127	28.414	22.779	27.413	21.885	25.9	33.257	28.44	30.837	27.766	10.696	18.274	17.655	4.1126	10.045	7.2119	7.561	5.0187	7.9247	7.9672	5.2953	0	0	0	0	0	0
3.3976	10.018	0	6.9228	0	0	0	2.2081	0	3.3713	3.5549	6.355	20.65	27.835	26.784	27.374	45.275	29.376	22.658	33.551	37.601	35.731	37.748	37.65	45.817	49.225	33.35	32.445	45.707	49.424	35.057	27.083	23.762	34.958	26.403	33.908	36.079	41.805	32.634	32.594	22.672	40.647	38.223	22.773	32.639	19.241	39.493	27.083	29.462	14.824
0	0	0	51.703	41.499	0	0	0	0	0	0	0	0	0	0	0	0	0	0	0	0	0	0	0	0	0	0	0	0	0	0	8.6093	0	11.751	10.751	0	14.368	13.067	17.544	3.8566	12.926	17.339	13	3.4555	0.3923	8.085	1.1257	0	4.4615	0
0	9.3834	0	9.3603	0	0	5.2459	0	0	0	0	3.7188	0	2.0082	2.8875	18.867	2.5213	14.943	0	0	0	6.7576	3.9494	20.75	33.411	49.655	43.23	55.765	59.052	87.34	106.78	124.53	108.2	138.76	162.06	165.11	183.78	316.2	270.77	275.32	243.91	258.56	274.74	290.23	280.93	302.99	284.68	330.3	329.1	330.18
25.187	9.2844	15.084	0	0	0	0	0	0	0	0	0	0	0	0	0	0	0	0	0	0	0	0	0	0	0	0	14.343	7.0602	20.149	26.683	18.98	16.943	14.809	23.581	19.944	25.531	22.386	18.751	42.347	0	0	0	0	0	0	0	0	0	0
0	2.9953	0	0	0	4.7881	13.758	9.4653	9.4232	16.8	21.724	23.721	26.268	11.682	0	10.129	19.715	14.983	9.1639	13.999	32.905	67.866	49.36	46.139	60.316	58.364	65.509	59.308	58.602	83.322	67.465	99.882	111.81	119.28	109.31	122.04	122.51	149.99	164.33	181.57	161.04	171.34	196.11	197.66	200.03	186.99	193.54	180.64	189.56	198.95
0	0	0	0	5.9409	9.0176	11.327	13.981	7.6152	15.382	21.692	33.208	18.485	19.766	27.352	19.16	31.643	18.13	18.201	31.683	36.278	49.758	55.318	35.697	50.361	48.882	61.679	53.937	61.915	85.274	71.61	76.983	68.712	79.436	57.541	70.115	60.373	78.09	77.971	84.121	80.144	63.286	84.56	91.249	93.579	93.483	104.84	97.082	99.519	121.12
8.0049	13.158	0	26.994	1.5959	0	0	0	0	0	0	0	0	0	0	0	0	0	0	0	0	0	0	0	0	0	0	0	0	0	0	0	0	0	0	0	0	0	0	0	0	0	0	0	0	0	0	0	0	0
0	0	0	3.8189	7.991	13.396	9.4363	15.998	14.69	16.656	27.285	36.12	36.338	49.943	46.736	59.048	70.647	61.595	64.748	54.127	68.806	73.967	78.431	77.515	85.391	81.22	93.288	96.997	106.1	109.61	117.88	115.38	116.95	114.03	124.88	125.49	128.54	125.47	127.57	133.08	134.38	137.29	137.07	141.04	139.07	136.82	140.54	149.61	134.23	136.83
0	4.0006	5.079	4.4095	5.0468	0	0	5.431	0.6482	12.037	21.105	31.188	44.402	58.514	64.68	78.383	91.562	107.13	120.46	128.76	150.76	154.31	174.18	172.96	175.25	174.51	169.07	175.46	161.73	170.91	173.26	177.4	159.92	155.89	166.04	163.74	164.19	168.77	168.71	181.42	165.4	169.02	175.15	160.23	184.89	182.71	173.55	169.56	168.37	173.03
28.392	7.7106	6.5912	2.401	0	0	0	0	0	0	0	0	0	0	0	0	0	0	0	0	0	0	0	2.2999	0	0	0	0	0	0	0	0	0	0	0	0	0	0	0	0	0	0	0	0	0	0	0	0	0	0
0	0	0	11.312	15.42	0	6.9008	8.3837	13.7	8.4021	17.247	27.516	15.929	8.2487	3.9477	14.602	0	0	0.20582	14.829	6.3009	14.347	23.706	0	13.193	3.234	5.0859	0	0	9.4695	8.4923	0	0	0	0	0	0	0	0	0	0	0	0	0	0	0	0	0	0	0
9.7556	0	0	0	0	0.53803	0.98531	0	0	0	0	0	1.4176	3.7082	0	0	0	0	0	0	0	0	0	0	1.7342	0	0	24.978	29.912	42.521	49.643	58.322	63.642	75.119	85.921	92.447	113.88	110.94	118.37	130.42	126.29	142.45	152.39	166.7	165.07	178.58	195.12	210.91	214.2	256.56
0	0	0	0	5.6671	10.896	9.2709	8.9194	13.042	11.491	9.8374	20.747	17.979	17.431	21.692	23.009	28.79	25.933	25.302	11.718	16.857	23.196	21.152	18.05	18.062	24.383	19.944	21.59	26.851	29.929	22.683	20.754	26.425	21.148	19.798	21.621	30.485	25.998	34.537	34.179	30.978	39.031	31.268	30.008	40.709	31.49	34.046	26.134	32.387	26.726
0	1.4795	1.5849	0	1.202	0	15.039	0	5.8776	0	0	0	0	0	0	0	0	0	0	0	0	0	0	0	0	0	0	0	0	0	0	0	0	0	0	0	0	0	0	0	0	0	0	0	0	0	0	0	0	0
5.1145	0	0	0	5.8474	0	0	0	0	0	0	0	0	0	0	0	0	0	0	0	0	0	0	0	0	0	0	0	0	0	0	0	0	0	0	2.128	5.9054	13.68	5.6871	11.218	8.8469	9.8535	25.011	31.434	11.666	18.466	13.296	12.229	17.634	13.403
0	0	0	4.0464	0	10.97	11.629	11.399	8.5358	11.652	7.7542	15.346	15.062	11.559	21.681	17.782	29.195	26.82	29.184	33.841	50.611	56.37	58.168	62.959	69.711	73.921	77.764	78.892	72.196	72.187	80.435	83.356	82.969	86.478	98.179	86.765	89.471	90.193	91.452	101.44	87.198	92.375	85.253	77.72	78.658	74.508	78.07	85.892	61.911	71.253
27.15	5.6364	0	0	0	0	0	0	0	0	0	0	0	0	0	0	0	0	0	0	0	0	0	0	0	0	0	0	0	0	0	0	0	0	0	0	0	0	0	0	0	0	0	0	0	0	0	0	0	0
0	0	0	0	3.8639	4.1541	19.58	16.631	30.345	32.207	44.045	47.803	61.511	68.225	74.301	82.03	88.407	103.76	104.31	97.29	103.88	100.63	110.85	108.12	119.98	130.18	131.97	118.42	124.65	120.59	126.39	125.06	124.57	119.52	121.08	116.8	121.51	118.39	111.57	113.51	109.91	118.06	112.23	109.07	107.4	116.72	101.18	98.199	104.51	100.09
47.181	19.778	15.848	17.789	0	0	0	0	0	0	0	0	0	0	0	0	0	0	0	0	0	0	0	0	0	0	0	0	0	0	0	0	0	0	0	0	0	0	0	0	0	0	0	0	0	0	0	0	0	0
0	3.682	1.7854	0	0	5.4308	2.9438	0.52024	6.044	0	0	2.2286	0.78609	0	4.2267	1.114	1.7709	0.28846	0	0	1.9223	6.025	0	1.5726	0.28047	6.016	0.38721	0	0	0	0	5.0075	6.7704	7.7862	13.729	0.49083	1.0205	3.1391	3.8279	9.385	5.4279	3.6204	0.80127	0.45011	2.1773	0	0	0.63261	0	0
1.2587	0	0	3.4504	0	0.62557	0.10832	0	0	0	0	0	0	0	0	0	0	0	0	0	0.23161	9.4811	24.366	24.409	31.369	34.079	36.314	47.878	58.514	65.306	78.129	99.897	95.11	113.43	117.9	124.8	142.17	142.52	137.31	137.97	143.87	155.98	164.22	166.66	160.83	168.6	170.1	163.24	168.03	155.79
0	0	0	3.0619	15.889	31.623	51.975	59.56	77.762	108.75	117.23	122.55	132.07	143.42	150.78	167	173.52	179.51	179.03	174.22	168.39	170.04	182.59	189.61	204.17	179.01	184.73	194.19	197.17	174.35	188.53	182.61	175.41	161.95	164.35	163.91	171.46	175.21	166.51	162.43	164.68	169.35	172.19	172.36	170.4	171.56	170.32	165.54	172.81	168.34
12.991	0	0	0.40287	0	0	0	3.7008	0	11.39	5.13	21.978	9.1096	11.738	18.026	22.612	13.838	25.525	27.266	32.2	30.487	29.77	45.175	51.647	67.558	59.77	62.552	60.151	62.119	63.217	65.619	54.631	56.091	34.893	39	32.091	54.039	46.906	38.468	30.895	24.327	40.02	36.79	31.079	7.9624	11.317	2.0279	3.8862	0	0
0	0	0	5.6697	16.905	0.28402	3.8572	0	0	0.7982	3.5725	6.3777	11.685	14.522	12.019	15.145	22.557	17.486	17.387	12.619	17.33	31.438	36.174	22.671	26.399	30.757	35.21	38.843	40.603	39.526	37.402	42.46	43.268	59.854	65.518	59.37	51.474	52.524	50.99	62.456	49.586	57.524	58.426	65.038	76.418	63.69	78.466	71.591	75.266	76.773
15.502	2.1376	0	1.1818	0	0	2.162	4.7071	0	0	0	0	0	0	0	0	0	0	0	0	0	0	0	0	0	0	0	0	0	0	0	0	0	0	0	0	0	0	0	0	0	0	0	0	0	0	0	0	0	0
2.2525	0.030598	0	6.3372	0	0	0	3.3312	6.5077	0	0	0	0	0	0	0	0	0	0	0	0	0	0	0	0	0	0	0	0	0	0	0	0	0	0	0	0	0	0	0	0	0	0	0	0	0	0	0	0	0
0	3.3878	6.4886	7.3643	0.74926	0	0	0.34369	0	2.0719	0	1.5877	14.035	11.652	15.661	21.24	13.518	33.613	29.396	19.366	17.466	18.024	23.182	0	3.6652	0	0	3.1265	0	0	1.4395	0	3.0638	0	0	0	0	0	0	0	0	0	0	0	0	0	0	0	0	0
0	0	0	2.6459	13.051	10.63	12.549	12.084	18.883	27.654	23.412	25.643	39.272	48.931	41.359	50.587	48.936	47.295	48.194	48.416	43.89	71.911	68.249	59.83	63.646	56.414	68.952	74.322	68.402	62.081	61.381	57.704	54.697	50.62	64.175	51.947	53.035	45.963	40.819	45.356	37.381	43.125	41.13	38.161	40.789	28.317	39.227	24.702	41.256	39.101
0	0	0	3.1211	12.106	0	0	0	3.9668	0	0	0	2.1809	4.9724	0	0	0	0	0	0	0	0	0	0	0	0	0	1.6223	0	0	0	0	0	0	0	0	0	0	0	0	0	0	0	0	0	0	0	0	1.5044	1.6896
13.585	8.6296	0	2.8167	0	0	0	0	30.277	49.442	85.88	118.06	156.02	230.35	246.3	268.96	323.42	347.6	402.26	423.28	484.16	510.61	514.08	527.52	539.22	552.64	561.16	543.78	545.57	554.05	577.5	557.03	545.6	551.99	531.64	544.74	540.97	543.68	537.06	528.2	534.12	503.75	494.17	510.1	489.85	497.82	470.62	496.35	494.55	505.58
3.4317	0	0	0	0	10.871	2.2675	16.743	20.138	12.373	17.661	0	3.0945	0	4.478	0.80896	0	0.84901	0	0	0.56833	0	0	0	0	0	8.5188	9.9548	11.074	7.2511	7.7756	3.6236	23.443	0.66289	0	0	0	0	0	0	0	0	0	0	0	0	0	0	0	0
14.88	0	6.9968	9.0446	0	0	0	0	0	0	0	0	0	0	0	0	0	0	0	0	0	0	0	0	0	0	0	0	0	0	0	0	0	0	0	0	0	0	0	0	0	0	0	0	0	0	0	0	0	0
0	0	0	13.937	0	2.9627	2.1745	14.836	10.948	9.361	28.342	17.611	21.462	16.06	22.355	11.485	14.239	2.3258	9.1408	10.062	22.846	23.379	20.703	33.224	13.687	3.2589	34.094	37.568	59.492	62.12	69.569	69.241	64.997	74.369	74.333	82.688	60.047	93.714	97.468	113.66	118.97	105.62	120.84	119.14	123.71	123.88	122.91	133.24	152.28	143.16
0	1.1375	0.92609	5.8849	1.2966	1.4079	4.9572	7.4996	0	7.6677	11.17	12.5	9.157	5.8236	7.7493	16.623	18.735	11.733	14.327	23.113	29.319	26.492	26.106	23.621	27.218	21.006	22.129	16.269	16.655	32.987	9.1364	15.903	0	0	0	0	0	0	3.9703	0	0	0	0	0	0	0	0	0	0	0
0	0	0	8.5529	11.082	34.421	36.711	53.441	53.263	26.986	76.179	27.144	68.521	34.722	60.631	85.565	93.81	74.715	83.179	77.56	76.649	72.5	87.862	81.897	86.707	96.053	87.821	87.941	93.08	94.284	98.761	94.289	93.552	89.755	91.613	96.692	96.628	83.696	91.154	89.823	94.117	85.36	85.961	75.748	77.987	82.215	76.538	89.939	89.411	82.598
2.1347	0	0	6.1301	6.3533	0.1528	0	0	0	0	0	0.88632	0	2.2336	0	0	0	0	0	0	0	0	0	0	0	0	0	0	0	0	0	0	0	0	0	0	0	0	0	0	0	0	0	0	0	0	0	0	0	0
0	7.3041	9.4465	3.2051	0	0	0	0	0	0	1.4467	0.25341	2.4029	2.4598	0	0	0.13586	0.59671	0.3931	0	0	0	0	0	0.18888	0	0	0	0	0	0	0	0	0	0	0	0	0	0	1.1528	0	0	0	0	0	0	0	0	0	0
0	0	0	0	22.948	9.3498	11.17	3.298	0	0	0	9.6265	2.6657	0	0	0	0	0	0	0	0	0.54341	4.3593	0	0	0	0	0	0	0	0	0	0	0	0	0	0	0	0	0	0	0	0	0	0	0	0	0	0	0
0	0	0	0.13897	4.0163	10.739	7.0507	14.89	24.76	37.185	40.174	64.428	83.127	98.169	120.69	144.38	162.65	181.67	196.83	217.47	234.89	248.12	253.89	280.14	284.25	293.73	313.02	311.91	338.93	327.35	321.62	329.63	329.67	336.24	338.96	344.52	351.18	357.39	347.34	346.44	350.79	335.73	347.3	346.65	342.34	340.26	343.35	358.92	360.59	353.01
18.792	4.3532	2.0292	0.64711	0	0	0	0	0	0	0	0	2.2816	2.9657	0	0	0	0	0	0	0	0	2.3065	24.952	25.187	41.03	51.068	58.244	67.162	61.566	67.776	73.193	77.827	65.361	62.329	68.193	66.928	83.887	68.14	87.856	83.198	95.401	95.77	100.18	85.59	104.17	89.399	84.469	84.888	95.942
0	0	0	11.823	7.0939	9.8621	13.966	16.888	15.302	13.355	17.736	10.825	25.833	18.451	28.446	33.403	31.772	41.866	48.771	48.172	58.555	33.958	67.546	54.142	78.59	67.042	81.771	78.529	91.716	97.833	94.113	107.25	126.22	119.8	140.11	129.68	155.9	147.49	157.75	155.06	176.98	163.5	180.37	180.58	175.77	179.05	183.53	175.75	166.19	180.65
5.0695	16.42	6.032	5.6237	0	0	0	0	0	0	0	0	0	0	0	0	0	0	0	0	0	0	0	0	0	0	0	0	0	0	0	0	0	0	0	0	0	0	0	0	0	0	0	0	0	0	0	0	0	0
0	4.9913	0	0	1.5858	8.6679	5.2233	6.0252	17.241	19.532	15.442	16.496	6.1241	2.0733	5.7546	16.588	13.983	14.568	21.993	20.176	27.542	36.372	43.366	30.762	56.157	56.054	85.411	115.13	159.74	217.59	250.51	323.59	354.52	429.46	465.46	532.19	555.67	555.57	559.34	597.07	590.55	650.91	694.16	711.6	700.82	700.21	732.2	740.94	713.04	733.85
0.34469	6.0844	0	5.2722	5.7853	0	0	4.0721	5.5234	0	5.0237	0	0	0	0	0	0	17.817	13.32	3.3038	16.268	23.082	21.537	14.705	32.552	25.291	6.9151	3.635	0	0	0	0	0	0	0	0	0	0	0	0	0	0	0	0	0	0	0	0	0	0
25.058	23.977	0	0	0	0	0	0	0	0	0	0	0	0	0	0	0	0	0	0	0	0	0	0	0	0	0	0	0	0	0	0	0	0	0	0	0	0	0	0	0	0	0	0	0	0	0	0	0	0
20.115	9.5066	0.75131	6.6558	0	0	0	0	0	0	0	0	0	0	0	0	0	0	0	0	0	0	0	0	0	0	0	0	0	0	0	0	0	0	0	0	0	0	0	0	0	0	0	0	0	0	0	0	0	0
18.103	7.4229	0	0	0	0	0	0	6.5163	0	14.102	4.019	18.284	16.683	32.354	20.842	30.354	28.131	32.347	42.208	51.94	54.913	44.144	65.607	65.099	68.094	64.673	88.875	110.28	106.34	110.57	106.48	104.68	111.97	94.773	101.99	94.09	96.303	107.54	99.333	113.46	92.279	92.762	95.247	73.729	81.248	67.131	78.349	64.917	71.224
0	0	0	6.5403	4.9762	0	5.9264	2.1493	0	0	0	0	1.6513	0	0	0	0	0	0	1.7184	0	3.0333	4.128	0	10.19	0	0	0	19.748	40.82	36.046	31.905	29.544	23.813	31.775	33.352	28.313	39.144	39.662	47.481	36.046	43.053	40.807	43.24	37.762	38.701	54.329	36.363	46.402	44.244
0	4.8208	0	0	0	10.016	5.0741	0	1.5132	4.6248	0	13.121	3.1924	11.235	0	0	0	0	0	0	0	5.5121	19.861	0.12717	19.012	15.146	13.219	8.3249	10.261	11.471	11.367	18.036	7.6361	11.221	6.3205	13.484	26.634	27.332	20.063	27.694	18.897	31.916	35.09	44.533	37.584	49.727	47.557	34.575	29.082	31.072
16.028	0	0	0	0	0	0	0	0	0	0	0	0	0	0	0	0	0	0	0	0	0	0	0	0	0	0	0	0	0	0	0	0	0	0	0	0	0	0	0	0	0	0	0	0	0	0	0	0	0
0	0	0	0	21.245	20.138	15.222	23.606	27.791	26.209	43.238	52.918	54.44	52.914	44.817	81.531	65.864	80.163	88.744	90.262	91.925	109.58	117.21	116.54	121.69	126.99	137.85	103.98	114.68	149.24	137.36	149.39	99.863	111.06	147.62	139.52	130.13	134.73	138.75	142.93	133.7	142.24	141	126.52	129.83	123.3	126.92	128.4	134.46	114.97
0	0	0	13.765	12.563	0	5.3389	2.8376	12.659	6.5056	12.882	31.678	34.492	31.299	25.36	38.99	43.219	43.878	49.149	56.355	53.726	61.356	73.54	65.603	84.425	79.148	88.143	89.002	94.321	94.146	108.41	106.31	102.01	96.288	108.43	102.45	94.779	103.5	91.701	107.86	102.55	91.384	99.419	94.393	99.271	92.234	100.63	86.535	102.47	99.73
0	0	0	1.7776	7.6663	0	0	0	0.39265	0.78685	9.3353	8.2693	17.603	19.128	16.693	19.221	19.121	25.055	22.419	16.461	19.223	39.256	25.492	20.209	30.729	29.51	39.73	50.64	40.275	38.65	30.643	38.805	42.008	51.197	32.938	40.966	43.544	43.034	45.652	39.048	49.225	55.243	44.317	60.604	81.173	89.504	106.11	111.33	130.14	137.42
12.22	3.0869	0	0.43958	0	0	0.46537	12.241	0	3.8421	0	0	0	1.5148	0	0	0	0	0	0	0	0	0	0	0	0	0	0	0	0	0	0	0	0	0	0	0	0	0	0	0	0	0	0	0	12.763	25.218	48.398	73.391	74.96
0	0	0	0.56306	6.5648	10.637	24.024	31.151	46.763	56.738	62.023	82.577	98.343	103.69	110.54	108.62	133.58	141.34	154.24	139.9	157.98	166.75	175.74	187.09	189.81	200.92	193.74	196.8	180.28	180.85	188.17	187.91	199.77	205.73	210.66	201.6	208.34	221.45	206.23	218.66	216.3	208.06	209.64	203.92	208.03	212.05	205.68	225.76	218.56	220.67
34.915	12.695	2.3843	0	0	0	0	0	13.745	0	8.5759	0	0	0	0	0	0	0	0	0	0	0	0	0	0	0	0	0	0	0	0	0	0	0	0	0	0	0	0	0	0	0	0	0	0	0	0	0	0	0
7.0436	5.9373	0	6.5874	6.9382	0	0	0	0	0	0	0	0	0	0	0	0	0	0	0	0	0	0	0	0	0	0	0	0	0	0	0	0	0	0	0	0	0	0	0	0	0	0	0	0	0	0	0	2.4798	0
7.2759	12.214	18.591	9.4952	0	0	0	0	0	0	5.2584	0	7.1302	15.289	5.8743	13.682	19.258	30.462	42.21	52.64	69.44	95.011	102.69	100.63	113.04	40.678	59.473	107.98	94.938	104.85	104.63	108.14	111.68	105.86	115.07	110.88	115.12	111.88	110.14	118.49	104.72	70.888	62.297	43.706	92.362	95.211	36.159	33.295	0	0
16.499	8.3128	2.3422	4.5764	0	0	0	0	0	0	0	0	0	0	0	0	0	0	0	0	0	0	0	0	0	0	6.4491	0	0	0	0	0	0	0	0	6.4376	31.674	56.714	75.581	89.281	109.49	120.21	139.22	143.92	170.33	191.03	203.03	200.42	213.73	222.09
0	0	0	13.537	9.0517	3.4226	0	14.57	14.855	12.974	26.769	18.201	23.914	26.585	23.137	22.53	29.179	23.309	34.894	25.88	25.341	36.836	33.276	32.817	34.535	35.434	54.269	42.37	65.045	70.027	91.984	88.73	114.79	121.08	132.87	147.78	151.67	160.07	169.88	180.87	192.72	210.46	215.62	232.28	241.06	241.24	256.96	258.04	268.9	277.8
1.896	0	3.3248	1.5388	0	7.7967	0	0	0	0	0	0	0	0	0	0.85713	0	0	0	0	0	0	0	0	2.6991	0	0	0	0	0	0	5.6216	0	0	0	0	3.2201	0	0	0	0	0	0	0	0	0	0	0	0	0
18.729	0	0	0	0	5.2542	1.262	0.010474	0	0	4.8203	0	0	5.3507	12.24	26.806	26.991	50.612	39.975	38.275	26.076	60.96	75.792	43.48	86.613	38.367	90.155	101.28	51.922	102.51	116.47	104.85	118.63	110.14	130.73	117.1	147.66	153.4	154.77	202.46	166.79	173.1	172.07	189.28	187.29	177.8	185.74	187.74	208.23	206.74
10.607	5.6751	2.9507	0	0	0	0	0	6.651	0	0	0	0	7.067	3.4155	16.222	33.995	39.276	44.768	53.421	60.732	68.968	76.201	77.154	82.245	97.032	92.966	96.854	115.66	120.17	125.49	113.86	109.02	109.13	108.46	116.2	122.7	137.27	116.7	118.33	104.23	117.8	112.02	103.9	109.75	103.64	113.9	108.55	110.04	93.938
4.6976	1.1488	2.7345	4.1096	0	0.96749	0	0	0	0	0	0	0	6.1726	0	0	9.022	6.0977	14.89	6.1475	21.74	24.853	27.806	33.69	25.426	20.164	14.928	7.3423	9.6486	9.9106	7.9697	18.002	18.31	27.429	25.147	1.8366	0	0	0	0	0	0	0	0	0	0	0	0	0	0
5.7855	8.29	0	0	0	0	11.37	29.117	58.833	91.594	120.39	185.66	228.55	279.45	336.71	369.9	421.97	457.78	477.98	498.18	533.73	583.8	612.3	601.31	630.45	642.13	642.32	668.06	682.39	677.97	640.08	649.95	605.21	656.1	598.99	631.71	625.68	631.24	632.18	668.05	676.01	683.2	588.06	588.2	606.9	574.09	602.33	666.73	594.83	583.78
16.092	11.129	0	0	0	0	0	0	0	1.7302	1.2608	0	6.0558	1.5974	0	0	0	6.7018	0	0.47133	0	0	0	0	0	0	0	0	0	0	0	0	0	0	0	0	0	0	0	0	0	0	0	1.7359	0	0	0	0	0	0
0	0	0	2.4778	0	9.9205	10.603	9.7249	15.448	14.413	16.305	23.033	18.667	6.3104	5.5808	1.9673	3.9394	0	0	0	0	0	3.7189	0	0	1.7335	0	0	6.0718	6.413	7.1556	11.037	15.233	16.871	19.263	17.187	19.393	17.139	26.763	29.256	29.041	26.758	37.368	32.016	33.076	46.926	60.389	65.865	68.209	79.159
0	0	0	16.054	5.0267	7.8608	7.8245	6.7758	21.339	19.959	21.981	22.121	30.037	27.429	24.481	18.04	28.814	18.191	19.377	30.336	18.466	28.102	38.087	17.577	28.611	14.228	17.09	24.824	27.589	40.284	41.571	41.801	49.481	44.378	58.464	50.894	57.01	77.7	75.859	84.837	88.575	84.067	103.68	100.09	98.787	95.263	115.39	104.59	111.74	127.32
31.394	11.315	0	7.4989	0	0	0	0	0	0	0	0	0	0	0	0	0	0	0	0	0	0	0	0	0	0	0	0	0	0	0	0	0	0	0	0	0	0	0	0	0	0	0	0	0	0	0	0	0	0
4.2825	6.9544	6.5731	1.9601	0	0	0	19.612	33.152	38.18	62.257	82.743	111.31	125.82	161.56	165.04	187.18	205.05	204.98	244.37	256.63	258.1	283.26	291.42	296.03	329.38	315.51	330.77	359.29	349.76	342.86	343.15	353.42	375.67	360.84	366.11	385.51	394.24	364.11	364.89	345.89	361.17	368.23	376.93	362.63	362.61	367.02	360.94	375.89	350.3
0.30479	7.7838	0	4.2994	8.3559	7.356	0	5.0417	0	0	0	0	6.2812	0.27171	4.7272	4.1499	1.1479	11.479	18.335	23.535	34.261	36.724	54.245	40.434	65.872	32.769	38.459	48.081	44.263	43.178	54.109	53.527	56.868	55.368	59.745	51.933	55.232	60.717	47.201	64.437	49.106	53.114	43.398	41.574	64.964	3.4198	6.8791	0	0	0
0	0	15.167	0	0	4.6217	37.723	46.435	41.784	63.362	57.711	64.505	76.586	85.261	81.728	93.106	80.219	89.984	88.451	85.114	83.971	98.02	94.031	85.343	78.06	71.891	74.468	79.119	78.275	83.705	79.287	76.127	61.023	64.65	67.585	62.618	60.066	65.425	57.976	76.102	50.052	59.817	69.966	55.857	63.477	67.248	52.427	59.964	41.467	51.666
23.88	3.0376	9.4936	3.1546	0	0	0	0	0	0	0	0	0	0	0	0	0	0	0	0	0	0	0	0	0	0	0	0	0	0	0	0	0	0	0	0	0	0	0	0	0	0	0	0	0	0	0	0	0	0
18.818	7.2085	0	11.813	0	0	0	0	0	0	0	0	0	0	0	0	0	0	0	0	0	0	0	0	0	0	0	0	0	0	0.29767	0	0	7.357	0	0	0	0	0	1.6249	0	0	0	0	0	0	0	0	0	0
10.918	7.8238	1.9018	0.7248	0	0	0	0	0	0	0	0	0	0	0	3.8138	2.1718	0	0	0	0	0	0	0	0	0	0	0	0	0	0	0	0	0	0	0	0	0	0	0	0	0	0	0	0	0	0	0	0	0
0	0	0	14.197	12.897	0	11.731	11.888	8.7511	16.652	20.964	31.303	43.635	46.135	53.749	59.025	73.482	59.724	70.022	78.625	81.625	95.856	98.849	99.787	126.23	131.52	120.38	166.78	186.21	221.39	239.94	272.99	311.51	311.11	342.98	361.52	373.96	432.24	429.77	455.98	473.47	492.23	497.97	502.76	515.67	532.15	567.89	549.26	554.18	553.48
0	0	0	0	9.9938	7.0941	5.007	11.525	7.2771	6.3993	13.201	20.711	7.2369	14.546	15.704	10.72	29.239	20.739	28.852	31.781	30.848	40.27	34.165	35.257	42.886	29.464	47.368	37.687	31.518	59.622	51.681	63.42	63.715	71.022	78.752	83.198	92.445	100.98	108.63	119.4	113.97	137.65	164.51	153.17	165.7	152.6	179.38	181.67	188.44	203.56
0	1.547	4.7861	0	0	0	0	0	0	0	0	0	0	0	0	0	0	0	0	0	6.6867	17.55	20.933	22.438	24.314	16.837	25.121	38.763	40.79	47.394	42.951	49.443	48.227	54.821	44.862	32.544	51.497	51.295	45.054	50.557	50.612	49.284	47.713	40.627	39.148	36.357	31.153	17.667	29.543	30.844
0.63019	0	0	13.999	8.3024	0	0	0	0	0	0	1.4596	0	1.7055	0	0	0	0	0	0	0	0	4.6863	0	1.7584	2.9517	0	4.1408	12.718	15.493	19.77	18.114	19.615	10.828	21.841	25.196	22.24	36.241	33.894	40.62	44.519	50.535	53.422	44.665	59.033	54.28	66.923	66.425	80.314	83.563
3.919	15.589	6.873	3.1624	0	0	0	0	0	0	0	0	0	0	0	0	0	0	0	0	0	0	0	0	0	0	0	0	0	0	0	0	0	0	0	0	0	0	0	0	0	0	0	0	0	0	0	0	0	0
0	0	0	5.5402	7.3685	10.67	1.8099	21.681	9.8875	14.952	4.4867	0.23638	4.7857	1.3186	0	0	0	0	1.5746	1.5773	0	7.3433	0.35213	0	0.21264	4.677	8.1725	0	0	0	0	0	0	0	0	0	0	0	0	0	0	0	0	0	0	0	0	0	0	0
9.6291	7.4948	0	6.92	0	0	0	0	0	0	0	2.8274	7.3016	21.996	21.455	41.26	43.769	64.577	61.091	71.132	85.398	85.241	96.581	104.6	117.36	128.02	121.87	135.82	127.36	125.53	130.25	134.07	128.05	133.59	131.24	136.75	128.42	129.5	141.32	128.81	127.68	120.08	120.76	118.22	135	131.86	140.77	149.09	151.02	154.52
5.2641	8.5158	0	9.7475	6.5797	0	0	0	0	0	0	0	0	0	0	0	2.0912	17.956	31.939	29.177	31.067	66.286	63.681	76.108	98.582	103.31	97.086	99.319	84.065	95.123	87.487	104.25	95.813	101.86	106.24	90.971	100.31	109.58	95.648	113.86	103.69	115	113.14	101.21	98.001	93.226	86.197	84.14	95.844	88.807
0	0	0	26.468	17.807	8.823	15.515	15.013	19.545	42.634	27.346	33.645	61.664	46.882	47.243	49.236	37.638	10.132	0	0	0.34687	35.506	14.772	20.228	21.586	38.449	45.172	65.767	78.994	81.847	85.359	101.25	104.04	121.94	139.59	148.45	140.02	151.47	141.93	151.39	142.95	152.6	132.32	136.18	147.51	144	135.36	140.52	137.2	144.98
10.476	0.29151	0	7.1967	0	0	0	0	0	0	0	0	0	8.2986	31.868	30.471	41.103	56.535	65.598	62.659	80.036	80.196	93.344	99.223	95.306	95.564	100.74	101.71	115.52	115.04	120.21	140.37	136.94	162.78	170.14	182.73	209.46	210.95	214.16	213.82	238.31	242.01	269.46	293.78	275.72	281.46	276.09	290.26	278.46	296.44
0	0	7.9332	1.7575	0	1.8165	2.1072	7.4053	0	6.7397	10.953	0	12.572	0	0	0	0	0	0	0	0	0	0	0	0	0	0	0	0	0	0	0	0	0	0	0	0	0	0	0	0	0	0	0	0	0	0	0	0	0
0	1.7692	0.048876	3.3058	0.36412	0	2.9147	1.9618	12.71	0	0	0	0	1.021	2.1041	12.489	24.667	44.528	54.437	84.567	88.967	115.13	76.101	59.793	80.695	131.55	192.6	268.53	346.62	473.95	593.7	669.86	763.71	879.47	946.8	1048.1	1153.2	1239.1	1299	1318.8	1327	1311.6	1393	1455.8	1434.2	1463.5	1414.5	1471.7	1485.8	1489.8
0	0	0	0	5.4258	16.068	6.3387	5.0137	11.573	13.686	21.327	19.637	23.921	22.798	18.224	29.696	38.496	41.967	33.947	29.83	37.629	31.646	40.022	33.626	51.918	63.278	65.013	79.604	86.057	100.81	113.28	106.82	119.42	109.74	114.6	121.46	140.07	132.02	133.69	135.75	141.12	145.43	140.23	138.78	148.25	140.61	149.98	153.19	146.16	144.7
0	0	0	0	3.8421	3.5057	15.145	12.25	17.573	23.529	28.845	26.335	24.257	29.051	26.782	27.499	35.188	32.382	24.214	31.513	32.768	36.006	37.266	51.64	54.236	51.727	47.707	44.756	39.898	41.697	45.788	46.693	50.376	48.688	49.761	43.481	37.501	47.862	42.559	54.021	40.253	39.767	40.913	35.161	40.543	40.176	36.391	44.675	42.025	39.155
5.2595	0	0	0	7.8062	0.46188	4.1794	15.721	8.3861	17.384	19.615	26.65	33.394	40.396	36.494	38.545	41.943	47.29	61.93	71.437	78.121	80.134	100.68	112.81	124.47	119.53	132.92	136.26	129.58	126.05	141.44	144.65	141.35	146.35	148.22	156.62	132.78	142.79	119.88	135.64	146.52	158.92	150.95	163.39	153.67	155.75	143.72	151.21	163.01	144.64
0	1.7674	0	14.886	5.9541	0.69924	0	0	3.5464	0	0.36232	0	3.0634	0	0.044053	0	0	2.017	1.6348	1.077	0	15.414	8.7803	18.938	13.745	20.911	12.25	0.59748	0	6.6158	7.7367	5.1735	0	0	7.9152	6.0679	10.634	8.3177	7.3627	14.55	10.862	0	10.365	4.0585	7.952	0	8.7318	0	12.789	4.7067
6.4371	0	0	0	7.2931	2.958	2.6427	18.397	6.3423	23.416	13.928	5.3927	6.5777	13.213	0	0	0	0	0	0	0	0	0	1.7064	33.478	23.897	26.421	32.776	41.918	55.001	45.966	31.934	41.201	34.635	32.612	44.819	58.131	69.635	62.516	71.87	96.001	105.53	116.77	122.74	116.88	130.5	143.89	128.62	143.88	149.07
10.169	13.752	0	0	0	0	0	0	3.0646	0	0	0	0	0	0	0	0	0	0	0	0	0	0	0	0	0	0	0	0	0	0	0	0	0	0	0	0	0	0	0	0	0	0	0	0	0	0	0	0	0
10.088	2.767	1.81	0	0	0	0	0	4.1923	0	0	1.1906	4.5006	3.9284	0	0	0	2.3391	0	0	0	0	0	0	0	0	0	0	0	0	0	0	0	0	0	0	0	0	0	0	0	0	0	0	0	0	0	0	0	0
29.695	5.3932	1.9527	7.4058	0	0	0	0	0	0	0	0	0	0	0	0	0	0	0	0	0	0	0	0	0	0	0	0	0	0	0	0	0	0	0	0	0	0	0	0	0	0	0	0	0	0	0	0	0	0
3.044	0	8.9907	1.1689	0	0	0	0	0	0	0	0	0	0	0	0	0	0	0	0	0	0	0	4.1622	0	0	0	2.7961	4.1686	14.726	9.3666	10.969	2.3729	9.6272	0.35614	3.3079	14.783	7.1492	0	0	0	2.8372	8.4025	13.026	9.1133	4.5845	7.7254	10.071	20.102	20.349
4.3338	13.115	12.12	3.9462	0	0	0	0	0	0	7.4323	20.527	10.847	17.376	11.597	39.241	26.244	53.221	57.598	34.678	35.524	18.85	72.949	43.806	50.926	62.349	53.971	63.584	61.345	66.869	72.285	79.297	78.401	84.837	80.943	81.393	91.395	96.577	99.893	99.934	103.48	91.781	99.062	105.14	97.649	98.165	114.2	91.329	106.51	93.964
0	0	0	7.7075	5.2373	1.1202	7.8286	8.0453	13.769	19.698	9.7545	15.499	15.459	19.369	13.566	16.923	17.055	13.362	24.998	26.673	17.64	20.456	36.061	9.4546	19.741	25.323	37.179	25.704	33.386	30.128	41.855	37.685	40.073	37.721	51.835	52.386	63.518	43.992	52.645	60.911	80.32	93.494	102.06	86.959	95.585	101.23	111.52	104.36	110.83	120.16
0	0.24216	0	0	12.591	16.235	1.4413	6.3739	0	11.232	8.2107	9.3872	0	0	0	0	0	0	0	0	0	16.427	24.798	12.496	5.2662	0	10.033	9.2435	18.989	35.396	28.198	40.046	42.177	47.349	32.385	48.643	48.152	66.241	88.639	99.085	75.918	71.536	78.749	92.605	97.229	76.404	82.179	75.035	76.348	83.185
10.24	9.6754	1.353	0	0	0	0	5.4475	20.944	23.736	21.204	31.973	28.846	36.127	29.117	26.761	36.901	35.871	31.102	22.043	22.202	19.582	2.5592	15.169	14.383	10.341	4.6782	0.35788	6.4918	0.92515	1.7191	0	0	0	0	0	0	0	0	0	0	0	0	0	0	0	0	0	0	0
0	0	0	32.125	26.338	29.828	51.77	48.935	37.042	63.391	61.13	74.56	59.466	80.245	68.036	87.622	83.774	88.518	99.715	66.007	89.154	88.561	71.071	70.99	80.697	80.813	90.561	77.559	81.983	73.471	72.958	66.6	52.524	51.947	50.385	36.829	46.301	49.956	36.118	41.605	31.298	40.078	31.518	23.574	22.163	14.132	24.691	2.8581	2.7989	0
21.071	9.8532	0	0	0	0	0	0	0	0	0	0	0	0	0	0	0	0	0	0	0.90766	5.3695	5.9713	9.4822	0	0	0	0	0	0	0.71667	0	21.234	25.744	14.699	30.368	3.7999	3.1366	0	29.787	26.346	11.395	0	6.0182	0	0	16.632	9.0915	22.594	4.5075
0	0	0	5.3928	0.43777	7.5901	5.1353	4.8799	8.6589	11.641	14.178	11.325	8.8426	18.168	14.032	26.788	22.56	22.777	17.216	12.179	18.612	19.292	26.462	25.577	31.184	39.41	50.632	71.706	102.11	127.79	171.7	190.91	218.8	253.14	282.82	317.67	325.5	361.85	366.18	408.3	432.97	463.82	478.52	477.49	485.9	512.78	514.92	532.89	535.12	548.61
11.059	0	1.9044	0	0	0	0	9.5107	0	5.0134	2.2296	7.1073	12.528	16.516	6.3077	8.9707	0	2.9361	0	0	0	0	0	0	0	0	0	4.2127	5.0144	0	0	7.474	1.3031	0	10.468	12.175	36.18	34.156	41.011	50.614	64.678	93.055	94.832	113.48	115.2	126.93	128.49	140.26	145.95	155.19
21.154	4.905	0	0	0	0	0	0	0.3086	0	0	0	0.92602	0	0	0	0	1.199	0.59158	9.4927	0	29.723	26.014	31.905	21.888	33.101	39.748	29.328	27.015	25.313	28.786	20.18	10.003	2.5223	3.8638	2.6909	21.045	7.6561	8.9957	0	0	0	2.1447	3.9519	0	0	0	0	0	0
0	0	0	17.546	13.064	0.13882	16.65	11.038	18.189	15.207	29.968	35.553	30.542	37.803	29.105	37.429	43.14	35.465	43.257	48.229	41.594	48.578	64.171	38.824	51.59	50.973	47.751	47.585	55.246	70.872	69.721	66.67	65.547	53.501	60.808	49.895	45.503	54.978	51.226	61.113	50.027	54.308	58.087	55.411	45.118	46.162	50.826	34.781	51.747	56.872
30.268	9.6205	0	8.196	0	0	0	0	0	0	0	0	0	0	0	0	0	0	0	0	0	0	0	0	0	0	0	0	0	0	0	0	0	0	0	0	0	0	0	0	0	0	0	0	0	0	0	0	0	0
0	0	0	3.5054	19.715	10.865	5.4113	0	0	0	0	4.4502	0	0	0	0	0	0	0	0	0	0	0	0	0	0	0	0	0	0	0	0	0	0	0	0	0	0	0	0	0	0	0	0	0	0	0	0	0	0
0	0	12.581	6.6008	0	7.5638	0	0	0	0	0	5.9084	0	0	8.6387	3.1269	0.0037718	0	0	0	1.4936	7.0443	13.985	14.916	10.725	0.20971	6.5806	2.2583	6.0297	1.5156	0	7.3352	0	0	0	0	0	0	0	1.1214	0	0	0	0	0	0	0	0	0	0
0	0	0	9.1604	8.0005	0	5.9869	5.8259	9.0283	2.8854	7.0312	15.703	14.766	12.526	6.3375	9.3015	11.67	8.2444	17.773	14.683	21.671	28.785	31.578	28.49	44.103	52.881	54.558	64.983	75.114	101.18	117.22	125.97	148.64	150.07	160.25	187.37	181.11	200.21	226.14	250.78	247.92	246.76	261.51	261.71	290.62	296.1	298.83	258.34	296.99	303.2
7.3098	3.5577	1.3103	0	0	0	0	0	0	0	0	0	0	0.03971	0	4.407	6.3489	9.0073	12.602	11.222	23.221	30.923	25.204	52.729	45.571	31.654	42.151	34.903	33.905	33.893	32.669	28.886	31.871	17.738	24.04	24.98	37.56	32.131	35.356	37.099	42.315	38.622	51.126	41.121	39.117	39.38	34.943	32.305	50.109	34.723
0	0	0	10.034	15.284	11.351	20.514	14.478	20.973	22.741	27.407	0	46.787	59.952	33.165	40.307	44.472	27.456	31.245	40.242	35.399	41.43	41.924	30.958	43.226	33.072	40.11	40.062	35.064	55.488	49.995	48.879	45.97	39.182	51.971	46.2	32.486	43.429	44.846	59.224	44.941	55.685	44.665	47.567	40.105	49.628	55.204	45.164	55.449	55.189
0	0.98023	0	12.602	10.064	0	0.21168	8.4743	5.4592	3.0062	0.12085	0.33445	3.2187	0	0	0	0	0	0	3.6878	0	21.122	27.266	46.723	78.168	89.104	82.6	93.839	94.235	117.61	120.33	131.82	136.6	141.83	148.43	151.2	157.46	159.36	164.72	173	153.59	153.04	150.81	126.8	134.87	121.6	121.8	160.81	147.77	128.86
2.174	7.0363	3.2196	0	1.4392	0	0	0	0	0	0	0	0	0	0	0	0	0	0	0	0	0	0	0	0	0	0	0	0	0	0	0	0	0	0	0	0	0	0	0	0	0	0	0	0	0	0	0	0	0
0	0	0	8.2598	1.8599	0	8.0898	14.246	11.802	16.222	6.7449	16.492	20.364	17.782	26.467	23.013	29.038	31.19	41.443	44.683	44.633	52.269	48.697	47.305	50.729	58.633	61.488	50.365	67.508	61.069	68.041	53.056	66.406	70.33	75.575	65.954	69.929	67.82	77.499	63.403	66.309	76.2	77.067	70.615	83.088	86.356	79.174	74.851	71.096	87.178
0	0	0	11.263	6.132	6.1917	9.5241	17.233	16.371	6.3935	12.964	23.65	19.865	28.031	10.304	18.279	19.015	8.3883	10.938	20.022	13.324	29.123	35.087	23.651	35.519	25.124	23.027	25.813	28.147	39.651	36.368	21.602	29.783	18.629	20.934	19.658	17.666	19.504	10.017	21.5	20.313	16.766	17.208	20.931	12.042	16.509	22.803	5.1887	17.364	23.966
0	2.6653	0	8.9393	5.9102	0	0	5.6749	4.9971	3.6087	11.452	2.7879	6.3927	6.7353	5.1012	8.7218	4.9449	15.794	15.63	13.02	7.3285	31.714	26.683	26.484	23.016	33.41	24.78	21.628	19.672	26.485	29.763	14.525	12.904	2.893	4.8082	5.517	4.2884	0	3.8697	7.7437	0	0	0	0	0	0	0	0	0.97625	0
3.6577	1.6807	0	16.509	0	0	0	0	0	0	0.42764	0	0.72339	0	0	0	0	1.504	0	5.0785	0	14.178	12.694	11.661	16.576	25.042	10.737	11.959	1.5674	5.1921	11.264	18.839	0	5.3749	18.601	20.801	19.822	33.143	38.877	34.362	35.303	32.045	41.464	30.654	24.862	19.983	25.542	20.403	30.307	32.901
0	0	0	0.099254	6.814	0	2.8729	35.486	93.26	172.03	279.74	406.88	525.01	615.83	740.48	867.52	1011.6	1117.8	1217.3	1361.1	1415.6	1527.2	1513.9	1548.1	1657.3	1696.3	1764	1762.4	1780.7	1769.4	1780.2	1821.2	1859.8	1904.8	1876.8	1876.4	1877.2	1836.1	1800.9	1836.8	1806.9	1746.6	1761.7	1804.3	1786.7	1839.1	1849.9	1865.9	1872.2	1839
3.3367	1.1368	0	4.3359	3.1675	4.1705	0.78146	4.7406	12.837	0	10.166	3.6626	6.2176	0.84133	32.546	9.1154	34.152	21.544	31.327	47.034	45.918	50.358	58.707	114.73	108.95	66.099	82.348	78.392	95.72	83.477	96.546	82.212	138.85	104.45	124.18	102.4	125.16	124.14	123.24	67.377	49.023	47.32	36.641	30.309	21.489	24.021	10.33	25.927	24.333	15.122
0	0	0	3.6584	0	3.1846	8.2791	5.3501	7.4053	12.293	5.0874	5.5723	2.0789	5.8188	3.7729	2.3382	2.3442	3.6248	1.2061	0	0	0	0	0	0	0	0	0	0	1.0627	0	0	0	0	0	0	0	0	0	0	0	0	0	0	0	0	0	0	0	0
6.612	0	0	26.686	4.8225	0	0	0	0	0	0	0	0	0	0	0	0	0	0	0	0	0	0	0	0	0	0	0	0	14.764	34.376	56.993	80.256	114.85	118.48	156.09	137.92	168.24	188.48	199.65	226.9	219.39	213.51	214.75	237.61	253.82	228.59	233.75	235.17	233.69
0	0	0	23.014	7.6546	0	0	2.844	0	0	0	0	0	0	0	0	0	0	0	0	0	0	0	0	9.4059	13.765	27.808	36.583	0	0	0	4.1023	14.043	1.3453	15.82	0	1.7444	13.491	10.223	18.646	12.218	9.6012	15.539	0	5.2975	0	0	6.748	18.36	5.721
16.538	3.2767	0.6619	7.4977	0	0	0	0	0	0	0	0	0	0	0	0	0	0	0	0	0	0	0	0	1.1818	0	0	0	0	0	0.49039	6.9269	7.257	15.904	20.431	18.137	30.258	28.201	24.266	16.97	27.009	17.881	11.104	28.633	2.2129	30.983	15.053	0	30.198	21.837
8.6379	2.3992	0	0.90646	0	5.7618	0.41222	4.2013	9.5328	9.7093	3.0119	12.37	10.027	8.0658	10.885	6.6669	8.5925	4.822	1.4643	0	0.91758	0	1.8607	0	5.9702	6.4935	0	5.1519	0	0	0	1.797	0	0	0	0	0	0	1.4435	0	0	0	0	0	0	0	0	0	0	0
0	0.79557	0	0	10.514	1.6702	0	4.9948	4.7631	10.939	0.58137	5.3834	4.971	0	0	0	0	0	0	0	0	0	0	0	0	0	0	0	0	1.0769	0	8.8581	6.3374	9.6737	0	10.711	15.953	28.933	29.797	22.408	22.179	15.531	46.298	51.109	49.268	40.127	51.616	42.944	56.87	55.871
2.9396	2.0312	0	1.1459	0	1.496	0	3.7248	5.6805	0	0	0	0	0	0	0	3.3226	5.3066	0	3.564	11.69	15.014	15.947	16.45	26.004	12.235	8.7783	2.7086	19.475	22.369	21.136	13.707	6.9211	13.55	16.66	24.158	33.865	44.002	34.523	32.837	25.898	31.286	28.002	28.864	32.672	13.665	28.856	21.538	25.203	17.258
12.089	9.4708	3.3922	0	0	0	0	0	0	0	0	0	0	0	1.0308	0	4.091	6.1777	3.3219	14.763	37.705	43.281	27.577	33.786	33.059	24.443	32.214	23.895	22.356	31.437	41.048	40.736	31.254	43.656	21.583	10.37	17.068	21.902	17.798	24.825	24.022	25.005	27.867	23.948	15.833	23.132	0.70298	26.585	23.168	18.698
0	0	3.7654	0	11.175	0	0.73811	0	15.113	11.915	14.811	10.558	21.505	24.533	17.124	32.224	22.721	14.353	11.149	11.11	3.7161	18.4	19.145	12.455	13.313	14.177	22.395	21.779	18.857	13.873	4.5332	2.05	11.179	7.335	6.357	2.2143	0	0	0	0	0	0	0	0	0	0	0	0	0	0
0	0	0	4.9666	0.3653	4.4618	9.0141	3.58	2.7786	6.7786	10.964	12.468	9.4656	11.82	11.799	13.006	17.628	10.839	14.608	3.2992	6.7298	7.748	12.426	12.39	11.241	12.979	16.574	13.054	19.6	23.743	27.976	14.786	30.553	19.203	17.928	25.16	28.72	41.134	29.953	39.484	46.031	52.73	51.528	57.778	69.444	79.532	78.756	91.988	87.69	100.61
1.1687	0	0	4.222	0	5.3733	5.1709	3.674	17.071	15.929	24.656	22.523	33.404	31.651	27.173	37.015	39.631	57.921	63.76	76.508	86.338	68.772	108.43	104.8	125.12	134.05	140.34	148.04	152.18	160.93	160.8	150.32	159.11	171.27	167.15	161.36	173.55	183.23	213.67	203.58	196.81	211.28	194.77	212.43	225.79	200.57	218.95	245.32	226.81	235.11
0	1.9097	0	4.8598	3.6735	9.9912	6.0703	8.0196	9.3794	18.302	16.748	16.423	16.732	9.8331	9.162	11.09	11.489	14.992	2.6339	7.4751	13.387	15.303	8.7184	9.7463	10.596	12.94	10.036	10.294	5.9978	7.247	8.4092	9.859	13.189	9.7789	17.683	1.5346	5.5591	2.2028	4.0328	5.7919	0	0.75207	0	0	0	0	0	0	0	0
0	0	0	0	6.8905	15.257	23.153	27.567	29.216	28.711	36.294	38.124	30.391	35.14	37.635	46.086	40.591	43.074	40.172	39.654	41.577	50.472	63.649	72.273	77.659	96.686	112.12	110.83	124.76	133.36	151.78	150.47	162.19	171	173.22	184.93	192.37	205.58	191.98	214.55	206.92	208.93	204.84	208.56	203.74	199.68	206.5	200.37	194.92	190.61
0	0	0	4.9126	12.709	0	1.0026	0	0	0	0	0	0	0	0	0	0	0	0	0	0	0	0	0	0	0	0	0	0	0	0	0	0	0	0	0	0	0	0	0	0	0	0	0	0	0	0	0	0	0
0	6.3071	3.4871	9.0091	8.7268	5.5424	0	0	0	0	0	0	0	0	0	0	0	0	0	0	0	0	0	0	0	0	0	0	0	0	0	0	0	0	0	0	0	0	0	0	0	0	0	0	0	0	0	0	0	0
3.2275	0	0	21.038	0	0	0	0	0	0	0	0	0	0	0	0	0	0	0	0	0	0	0	0	1.5928	0	0	0	0	0	18.597	16.392	13.473	24.246	23.301	42.149	45.98	30.12	37.037	42.397	29.165	47.178	40.049	32.625	41.121	29.232	34.523	35.524	34.025	40.607
21.14	2.0163	0	0	3.2169	0	0	0.53185	0	4.7013	0	6.5725	20.633	22.433	19.039	19.468	14.625	14.846	3.2699	0	10.94	0.99016	6.3508	20.999	22.566	30.975	19.046	26.515	9.749	23.226	11.246	10.504	15.632	2.9746	21.151	22.102	35.263	30.871	30.86	41.179	34.339	49.843	51.592	49.778	40.296	54.629	59.753	65.651	51.521	60.588
13.704	7.2813	0	0	0.36797	7.8945	0	17.584	19.168	20.181	7.491	18.074	32.657	33.864	46.994	43.128	45.716	48.864	39.251	47.422	43.237	47.246	46.306	32.84	31.226	27.871	25.406	33.733	38.584	46.045	36.301	5.1234	4.109	0	18.785	0	0	13.28	0.33386	1.0372	4.0345	11.419	12.878	26.936	14.224	16.468	0	0	0	0
0	0	0	0	7.8371	8.0648	1.3615	2.7527	0.91432	6.6198	13.494	24.315	30.265	23.117	41.412	44.344	66.2	66.784	85.886	101.8	107.32	123.48	137.93	124.73	155.97	162.55	182.7	201.22	217.14	294.13	300.77	325.5	348.77	370.23	388.52	394.93	421.37	440.25	453.93	454.64	458.76	465.03	464.89	475.83	466.76	464.85	474.13	471.76	467.65	467.89
4.8379	9.7835	0	9.6306	4.9247	0	0	0	0	0	0	0	0	0	0	0	0	0	3.1545	2.6928	3.3977	8.5482	8.7879	0	0	20.25	18.785	10.865	7.2056	6.2773	9.467	10.49	9.7364	22.809	9.0871	7.877	22.418	33.167	17.241	36.764	11.097	37.654	45.351	35.985	39.287	39.923	51.462	47.877	57.175	58.439
0	0	0	0	0.92524	8.0971	17.8	24.63	21.331	30.14	26.509	42.959	42.997	54.824	43.899	45.726	41.928	37.811	46.389	34.666	25.166	38.382	43.311	38.193	40.099	42.823	36.202	44.823	38.517	49.172	37.674	38.261	8.3587	23.338	22.457	15.927	28.854	23.758	9.0367	21.22	7.9154	11.39	11.724	16.27	0	0	0	0	0	0
14.3	5.5325	0	3.1546	0	0	0	0	0	0	0	0	0	0	0	0	0	0	0	0	0	0	0	0	0	0	0	0	0	0	0	0	0	0	0	0	0	0	0	0	0	0	0	0	0	0	0	0	0	0
0	0	0	5.4564	12.974	2.2559	0	0.49542	15.29	7.9	8.2542	11.583	4.2305	8.7514	5.3153	2.7262	2.619	1.8522	9.4601	0	0	39.62	33.246	30.696	17.703	18.511	42.812	27.712	6.4601	17.661	19.257	17.402	0	0.089925	8.7546	0	0	0.79163	15.409	31.167	29.471	43.679	54.131	49.616	66.471	93.169	69.4	66.446	106.09	65.95
0.91124	2.9306	8.982	2.2209	0	0.77684	0	0	0	0	0	0	0	0	0	0	0	0	0	0	0	0	0	0	0	0	0	0	0	0	0	0	0	0	0	0	0	0	0	0	0	0	0	0	0	0	0	0	0	0
0	0	0	24.547	25.196	29.953	29.511	36.371	28.811	39.058	40.936	39.265	49.218	59.434	74.9	45.923	66.045	63.113	43.988	40.66	46.665	40.09	30.869	21.918	26.03	21.837	28.485	19.567	30.941	41.011	38.487	12.687	23.794	21.497	15.233	16.478	6.1471	5.6609	0	1.8189	0	0	0	0	0	0	0	0	0	0
9.937	0	0	3.72	0	5.5828	0	0	0	9.4735	7.3481	14.265	12.196	24.235	25.812	41.13	53.947	54.302	49.329	57.431	54.815	70.967	77.831	81.91	78.543	88.644	97.026	123.95	161.71	173.72	225.56	270.37	304.31	338.05	366.86	388.31	435.97	465.96	491.05	517.52	559.19	600.36	643.73	657.39	643.21	659.95	687.33	701.31	724.79	751.07
12.904	5.6491	0	8.6155	0	0	0	0	0	0	9.8738	11.948	12.691	19.228	29.417	32.22	30.858	38.696	42.017	31.062	51.604	30.209	41.005	42.928	42.836	42.304	50.992	48.687	36.326	33.244	31.06	32.704	19.437	23.842	24.385	18.193	14.075	16.948	16.99	12.621	12.817	10.88	6.8548	11.811	1.8005	0	0	0	0	0
0	0	5.903	0	4.6771	0	1.1783	0	8.2562	14.492	10.139	27.116	25.391	27.025	24.213	28.688	39.766	39.041	36.444	43.418	40.528	50.545	43.7	49.96	46.936	42.078	53.342	69.362	91.726	138.44	138.33	205.13	237.99	268.35	305.05	327.04	368.12	398.67	444.05	479.68	473.96	504.13	521.43	536.17	513.63	536.66	558.3	546.5	528.67	547.87
12.825	0	1.4081	3.9	0	1.5114	0	0	0	0	0	0	0	0	0	0	0	0	0	0	0	0	0	0	0	0	0	0	0	0	0	0	0	0	0	0	0	0	0	0	0	0	0	0	0	0	0	0	0	0
0	2.2379	0	0.16997	0	6.0516	8.5525	2.2155	8.9253	10.685	7.6383	6.7903	9.7512	6.8198	3.3118	3.9291	10.638	6.9115	6.4829	8.0854	11.914	16.681	19.672	25.54	24.536	16.699	19.179	20.127	19.52	24.592	28.422	32.626	29.589	27.473	37.172	17.009	26.82	26.223	21.907	33.912	23.742	22.967	19.6	19.39	17.585	20.42	15.863	14.979	17.66	8.2585
9.0143	2.1873	0	1.1869	1.6098	0	0	0	0	0.57283	0	0	0	0	0	0	0	0	0	0	0	0	0	0	0	0	0	0	0	0	0	0	0	0	0	0	0	0	0	0	0	0	0	0	0	0	0	0	0	0
0	0	0	0	12.209	17.113	10.583	16.296	19.217	37.082	37.538	39.176	49.671	42.48	46.71	51.641	51.572	57.28	57.634	60.378	71.634	70.824	86.883	82.44	105.51	94.648	90.413	97.199	73.82	92.523	90.239	91.04	96.024	96.331	99.365	98.935	93.595	103.53	99.137	108.37	107.33	99.62	104.39	100.88	105.64	95.528	108.83	117.11	116.03	114.23
3.134	0	0	12.479	13.174	12.456	19.676	9.2426	19.351	18.306	19.396	25.337	22.4	0	0	0	0	0	0	0	0	0	0	0	0	0	0	0	0	0	0	0	0	0	0	0	0	0	0	0	0	0	0	0	0	0	0	0	0	0
0	0	0	0	15.285	1.7385	9.1801	6.2656	11.69	3.8624	8.4932	23.718	28.699	24.469	26.111	32.734	34.718	28.033	28.578	41.059	28.119	44.021	80.323	33.942	54.611	58.323	53.592	42.32	46.955	55.572	56.875	55.783	48.931	38.743	45.296	35.976	33.665	38.688	27.945	38.657	45.762	35.489	38.515	37.338	28.751	24.168	29.56	30.162	37.665	35.708
2.5249	0	0	14.509	0	1.6467	0	14.897	3.0835	1.5432	0.37391	0	0	0	0	0	0	0	0	0	0	0	0	0	0	0	0	0	0	0	0	0	0	0	0	0	0	0	0	0	0	0	0	0	0	0	0	0	0	0
14.571	8.2283	14.343	7.8157	1.5733	0	0	0	0	0	0	0	0	3.1259	1.357	16.687	10.898	20.145	7.5976	8.3775	4.5392	5.066	0	0	0	7.4225	0	9.8269	8.8018	23.417	10.948	9.4498	15.857	20.076	0	18.344	26.421	14.613	27.083	16.949	0	5.1163	1.4323	27.059	12.849	47.705	34.144	58.424	53.023	56.177
18.179	0	0	7.3297	0	0	0	7.5827	39.525	81.596	138.1	199.67	269.61	335.9	408.23	476.38	585.31	655.01	735.97	766.81	807.74	813.66	864.9	935.87	965.62	986.64	1010.9	1015.4	1013.4	1034.9	1028.7	1042.5	1090.5	1076.3	1077.8	1067.7	1061.9	988.44	1001.9	1021.7	977.7	1000.8	969.87	1014.3	1050.2	1006.6	990.74	886.61	910.79	1022.5
0	0	0	16.549	9.2676	0	0.38981	0	4.8074	0	3.8635	8.8893	12.118	9.2823	11.848	9.9009	16.858	8.0889	10.178	19.738	13.201	31.806	27.618	21.972	26.52	25.326	17.221	22.642	27.629	35.21	46.135	40.399	36.193	25.821	39.606	23.489	21.891	23.218	18.073	31.062	17.88	17.071	26.63	13.546	7.7376	0.61208	11.582	0	9.2551	1.7631
0	0	0	8.4618	12.972	0	0.33117	11.608	0	3.331	0	0	5.8091	6.8957	0	0	1.7615	14.782	0	0	0	0	0	5.5393	0	0	0	0	0	0	0	0	0	0	0	0	0	0	0	0	0	0	0	0	0	0	0	0	0	0
0	4.2083	0	6.8055	32.269	0	0	5.3828	0	0	0	37.516	8.9553	18.315	20.08	17.64	14.657	15.906	17.543	23.464	27.555	34.928	56.126	54.019	76.512	78.771	88.357	94.308	113.15	115.22	113.68	115.31	122.33	109.71	143.05	124.95	140.51	139.15	136.37	173.32	71.622	79.151	82.086	73.548	89.043	30.795	26.62	22.228	16.221	26.367
5.1854	0.86497	3.9789	8.7882	0	1.1061	0	0	13.657	0	4.3942	0	0	0	0	0	0	13.011	9.3275	8.488	5.7313	21.562	12.195	6.976	17.983	24.754	19.907	8.5019	28.644	31.381	25.146	11.104	8.3186	10.906	6.3611	26.419	11.865	20.64	11.437	8.4293	2.8821	8.1773	6.7353	7.7669	6.332	0	9.6335	6.2268	19.075	19.817
7.654	9.4426	0	0	0	0	0.013942	11.8	6.1257	3.6151	0	1.6494	1.2207	11.188	2.4609	10.022	16.276	16.108	11.218	8.6513	14.431	9.7154	9.0146	11.207	13.783	17.588	14.011	18.66	38.789	36.134	46.429	38.766	50.24	67.698	68.791	85.399	115.34	139.87	138.36	142.55	142.03	168.07	183.37	191.82	216.4	198.78	231.04	234.3	264.93	263.29
0	5.5227	0	5.9821	9.7945	0	5.1065	0	3.6451	0	0	0	0	0.055105	0	0	0	0	0	0	0	0	0	0	0	0	0	0	0	0	0	0	0	0	0	0	0	0	0	0	0	0	0	0	0	0	0	0	0	0
0	0	0	14.18	9.1589	1.7279	25.075	31.496	44.568	43.04	46.1	65.513	77.191	89.603	85.123	84.995	90.955	98.049	103.84	105.52	101.49	121.69	105.08	124.27	116.62	129.23	121.45	108	108.21	122.3	106.94	85.392	81.373	81.054	90.834	88.707	88.84	90.628	80.169	89.941	68.843	62.791	62.73	59.948	55.74	51.123	57.89	45.866	61.389	52.491
32.742	10.599	0	2.3303	0	0	0	0	0	0	0	0	0	0	0	0	0	0	0	0	0	0	0	0	0	0	0	0	0	0	0	0	0	0	0	0	0	0	0	0	0	0	0	0	0	0	0	0	0	0
12.13	4.1076	0	0	0	0	0	0	0	0	0	0	0	0	16.408	15.645	22.014	19.373	36.812	35.018	53.038	54.83	45.739	60.604	62.8	59.89	63.2	47.51	68.775	61.035	59.362	66.176	56.974	63.564	50.606	64.554	48.574	44.412	52.456	41.968	45.786	39.437	34.25	37.062	29.724	31.87	21.83	35.055	36.482	35.118
0	0	0	0	3.6887	12.212	15.411	9.0742	16.06	8.0455	10.52	25.906	28.025	30.189	32.114	32.513	39.783	39.583	32.522	16.765	28.48	32.112	36.845	33.97	40.181	46.486	55.007	57.777	61.389	75.878	86.137	79.256	88.983	84.033	92.002	97.757	109.24	115.05	116.31	120.75	127.22	121.93	137.81	131.42	142.33	141.06	147.38	138.27	142.54	138.05
19.498	13.886	0	0	0	0	0	1.7774	0	0	0	0	0	0	0	0	0	0	0	0	0	0	0	0	0	0	0	0	0	0	0	0	0	0	0	11.296	21.22	11.4	39.538	13.686	13.349	16.791	35.923	35.138	12.041	0.74927	0	0	0	0
17.542	4.3816	0	0	0	0	0	6.0197	0	24.988	21.996	37.153	73.119	79.789	99.785	121.6	134.49	170.89	175.31	182.86	191.95	195.09	209.13	233.44	267.33	263.77	276.28	295.08	273.67	279.48	268.7	266.92	262.27	256.56	275.64	296.96	280.17	284.16	260.02	279.11	270.94	291.69	280.02	324.72	328.17	315.51	323.25	321.82	327.74	315.75
0	0.93058	0	15.275	12.81	0	24.63	31.862	34.261	33.797	49.536	55.814	74.165	64.119	66.257	72.194	80.552	60.371	68.383	78.107	84.075	85.159	100.14	80.194	98.011	92.724	77.492	82.802	95.233	118.94	98.779	97.799	84.185	91.792	91.508	80.662	89.286	101.73	82.953	88.552	84.705	92.22	97.136	85.129	80.781	81.492	93.737	65.973	79.039	85.562
2.2109	0.53977	0	0	1.2768	2.8293	9.0186	11.771	9.3501	18.57	20.48	16.414	9.7141	24.213	16.343	18.434	17.201	13.405	13.107	12.9	20.893	30.054	26.181	22.212	24.99	21.275	29.216	26.54	23.939	45.392	29.263	43.448	32.2	33.394	21.36	25.694	13.327	26.587	27.961	25.587	5.3251	0	10.933	14.133	6.6582	0	0	0	0	0
2.3239	0	0	0	15.242	3.7893	0	2.9686	0	0	0	0	0	0	0	0	0	0	0	0	0	0	0	0	0	0	0	0	0	0	0	0	0	0	0	0	0.6709	1.4852	8.6293	25.922	41.229	62.136	64.677	105.62	81.236	109.19	105.53	135.69	140.61	149.89
13.54	14.18	0	5.6175	1.606	0	0	0	0	0	0	0	0	0	0	0	0	0	0	0	0	0	0	0	0	0	0	0	0	0	0	0	0	0	0	0	0	0	0	0	0	0	0	0	0	0	0	0	0	0
0	0	11.694	2.8087	15.617	0	0	0	0	1.3221	8.5595	0	18.894	19.1	14.955	24.633	58.693	55.154	61.104	42.607	71.31	74.247	101.63	77.293	103.55	115.93	110.56	109.65	115.96	120.01	124.03	103.67	97.335	96.076	99.374	110.51	110.32	122.22	103.5	117.84	118.92	113.58	108.3	90.876	102.66	106.11	103.08	97.022	90.501	87.005
0	0	0	0	1.9746	15.428	13.473	19.572	27.628	39.653	50.555	56.656	71.042	93.745	114.31	131.03	137.46	160.27	162.83	158.29	185.81	197.71	210.68	212.66	236.96	240.73	256.27	253.63	269.68	274.01	276.58	278.02	283.57	277.64	283.1	271.94	284.91	296.21	274.08	287.55	281.01	276.42	275.29	283.16	284.76	275	276.38	275.06	273.1	266.68
0	1.9619	0	9.7007	16.579	0	0	7.1013	20.498	0	4.7332	0	0.51057	0	0	0	0	0	0	0	0	14.5	12.863	0	6.9277	20.874	8.3312	12.137	12.262	29.084	27.601	39.292	41.031	52.352	53.686	70.735	71.676	79.56	90.667	112.57	102.43	112.14	130.8	130.5	141.63	145.97	141.62	147.33	164.54	141.65
0	0	0	1.7168	7.1371	8.2629	19.059	17.829	20.482	30.361	19.762	33.241	33.428	31.635	36.092	30.533	30.883	16.635	21.644	14.49	24.623	24.547	29.635	28.025	27.271	28.617	19.097	22.166	17.215	20.427	25.653	31.862	31.453	18.025	35.839	27.309	18.081	19.253	23.251	14.572	5.5982	5.5407	9.3423	7.44	0	0	0	5.9269	0	1.1612
0	0	0	3.1051	13.791	0	2.8234	9.1547	17.672	18.091	15.273	19.288	22.035	29.722	24.88	25.236	24.318	24.921	24.372	22.453	26.545	42.49	37.575	27.333	33.812	35.639	48.572	46.776	48.545	51.152	52.786	60.751	59.871	80.351	81.18	80.604	84.052	92.309	102.02	103.13	112.85	106.8	111.11	110.83	122.41	129.12	122.12	137.75	133.69	121.41
16.226	0	2.4398	8.3557	0	0	0	0	0	0	0	0	0	0	0	0	0	0	0	0	0	0	0	0	0	0	0	0	0	0	0	0	0	0	0	0	0	0	0	0	0	0	0	0	0	0	0	0	0	0
0	0	0	3.0908	0	7.1625	7.1126	6.4506	12.434	17.034	21.423	25.704	31.58	25.218	36.442	39.628	43.762	40.623	46.441	42.502	55.433	58.692	65.99	52.736	70.666	49.903	56.982	72.232	82.124	103.24	131.27	159.58	192.68	213.52	249.19	264.87	293.96	313.57	340.19	375.81	389.29	388.12	413.71	421.64	439.06	439.34	440.7	453.46	460.58	471.41
0	0	1.9874	4.303	3.586	0	0	0	9.0374	0	8.9476	9.3803	18.475	14.773	10.885	19.974	31.046	30.373	24.361	23.994	37.258	42.14	57.752	34.217	0	0	0	8.1947	41.413	2.3396	21.278	22.151	30.98	34.25	57.358	45.595	15.542	0	40.222	47.962	42.255	40.815	41.861	42.271	51.258	42.113	39.921	32.057	51.318	58.226
3.9881	2.4976	2.6738	2.9184	0	0	3.2781	8.3004	13.388	4.8386	5.8929	10.391	13.071	12.486	4.4372	7.8439	4.4122	12.561	7.159	0	3.5154	0.31273	1.5226	4.7316	6.5855	10.997	15.573	36.49	77.544	114.21	129.62	143.5	163.25	205.86	216.69	270.19	307.98	366.44	372.07	406.21	422.27	442.83	450.48	483.87	462.51	451.03	509.32	513.12	497.82	482.22
9.7905	7.1314	0	0	0	0	5.9875	8.1484	15.729	21.577	22.761	35.611	23.424	32.819	43.225	44.082	48.028	52.084	43.552	56.016	11.657	0	0	0	0	0	0	2.7746	0	0	0	0	0	0	0	0	0	0	0	0	0	0	0	0	0	0	0	0	0	0
1.4343	7.7246	0	2.7861	2.696	0	0	1.2591	2.4948	0	0	0	4.9579	0	0	0	0	1.7371	0	0.56439	0	0.44574	0	0	0	7.016	0	0	0	0	0	0	0	0	6.3816	3.2894	12.75	17.092	27.131	45.698	24.098	35.854	43.734	44.776	47.455	44.303	63.597	66.222	69.046	69.808
2.6089	0.22607	7.8276	0	5.505	0	0	0	0	0	0	0	0	0	0	0	0	0	8.5131	0.065109	2.0995	0	13.07	0	10.556	12.18	13.19	13.954	4.8764	9.5153	8.4749	13.497	14.79	9.9425	17.843	14.74	22.033	8.7085	8.1077	26.825	10.127	6.105	11.544	0	0.92544	0	24.507	14.882	0	0
1.2657	0	0	0	0	3.924	8.7943	5.6538	8.1549	9.0592	12.569	17.066	15.705	12.534	11.505	15.603	19.188	23.028	18.51	15.497	14.632	24.423	26.692	24.536	30.172	33.886	33.831	34.081	42.536	36.912	35.28	29.445	40.025	30.249	34.576	30.312	34.717	41.403	37.914	38.633	37.121	38.342	35.051	31.236	39.589	36.284	30.666	35.877	36.391	32.413
19.754	4.569	0	0	0	0	0	0	0	0	0	0	0	0	8.4822	0	9.7279	0	9.6091	9.8158	13.295	18.64	11.561	18.456	16.558	17.201	24.532	9.6163	9.8632	8.7052	13.086	4.9723	0.95371	10.692	0	0	0	0	0	0	0	0	0	0	0	0	0	0	0	6.3509
1.2122	0	0	0	0	7.8665	10.262	13.635	5.0484	9.2883	7.1867	16.85	20.186	7.7192	0	0	0	0	0	0	0	0	0	0	0	0	0	0	0	0	0	0	0	0	0	0	0	0	0	0	0	0	0	12.346	16.897	4.1627	7.1731	22.211	14.475	19.32
0	0.58934	0.18408	0	2.9073	0	0.91954	0	0	0	0	0	0	0	0	0	0	0	0	0	0	0	0	0	0	0	0	0	0	0	0	0	0	0	0	0	0	0	0	0	0	0	0	0	0	0	0	0	0	0
0	0	7.9456	0.36264	5.6481	0	0	0	3.7068	0	3.5573	0	0	0	0	0	0	0	0	0	0	0	0	0	0	0	0	0	0	0	0	0	0	0	0	0	0	0	0	0	0	0	0	0	0	0	0	0	0	0
0	2.672	2.2261	1.7389	0	3.6726	1.4701	1.6591	9.0484	7.5375	12.659	8.9141	12.837	17.392	19.503	24.729	25.502	37.251	42.526	23.735	32.231	19.53	22.413	13.68	13.19	7.5234	8.3279	27.035	14.021	17.124	25.144	16.288	23.941	23.814	34.552	42.222	41.742	38.66	33.267	54.69	39.363	36.267	41.052	37.257	41.23	48.196	42.053	38.532	18.089	35.703
17.048	3.9149	0.97395	0.28811	0	0	0	0	0	0	0	0	0	0	0	0	0	0	0	0	0	0	0	0	0	0	0	0	0	0	0	0	0	0	0	0	0	0	0	0	0	0	0	0	0.54031	0.45499	2.4502	4.1971	19.28	15.184
0	0	0	9.4689	10.181	8.6922	10.704	15.833	35.677	34.786	61.865	82.963	113.93	139.69	160.08	191.26	207.59	211.58	227.11	247.72	251.48	275.46	295.35	276.79	307.18	312.5	308.49	309.21	312.31	330.32	334.8	336.59	316.47	322.39	316.98	304.91	303.04	315.29	300.02	307.42	296.66	301.85	308.14	292.27	284.11	296.62	304.72	297.25	299.49	306.36
2.1548	1.0936	0	6.6423	0	0	0.84875	0	4.0683	0	0	0	0	0	0	0	0	0	0	0	1.4365	2.0049	0	10.835	4.6041	3.9623	12.942	0	12.899	19.447	25.622	15.995	9.7173	16.049	9.9172	10.691	4.9439	24.514	19.822	15.556	19.397	15.963	5.7567	11.709	0.31192	2.5191	0	18.101	6.4061	10.846
0	2.0673	0	0	0	2.6856	7.5294	10.745	8.1503	15.497	12.688	15.128	17.97	18.617	23.039	25.128	23.114	23.104	23.204	21.433	25.75	28.452	31.198	36.85	35.664	35.054	33.479	33.57	26.53	29.708	36.817	39.09	40.037	45.245	64.594	50.317	57.685	70.87	73.26	83.854	83.311	94.322	97.218	105.75	115.87	126.77	135.6	130.94	143.39	143.51
0	0	0	0	9.1889	36.688	65.61	106.09	142.49	168.72	205.85	247.75	289.78	320.03	342.43	339.14	377.68	385.96	398.91	413.66	431.35	446.73	427.94	452.74	464.71	469.99	474.39	465.41	468.26	491.8	480.9	468.48	460.37	458.07	469.16	453.83	442.65	463.17	468.09	459.61	445.55	444.35	445.07	441.65	436.37	445.12	457.52	455.73	450.54	456.01
9.8968	0	2.1242	2.5316	0	3.868	0	0	0	0	0	0	0	0	0	0	0	0	0	0	0	0	3.7061	0	0	0	0	0	5.2801	6.9152	0.67837	50.609	49.205	52.568	54.565	63.904	130.17	144.2	140.56	146.55	136.17	140.47	151.03	209.29	203.4	205.04	9.1151	5.4137	22.091	15.756
6.4014	22.59	3.0826	0	0	0	0	0	0	0	0	0	0	0	0	0	0	0	0	0	13.64	7.452	9.4669	0	0	0	0	0	0	4.4053	15.99	1.5406	15.026	7.9652	1.432	0.68948	0	5.1981	0	22.536	0	0	0	0	0	0	0	0	0	0
20.71	11.539	0	0	0	0	12.209	4.2313	11.654	0	0	0	0	0	0	0	0	0	0	0	0	0	0	0	0	0	0	0	0	0	0	0	0	0	0	0	0	0	0	0	0	0	0	0	0	0	0	0	0	0
0	7.047	11.013	0	9.5295	0	0	0	0	0	0	0	0	0	0	0	0	0	0	0	0	0	0	0	0	0	0	0	0	0	0	0	0	0	0	0	0	0.094175	0	14.147	0	5.6123	5.5864	0	16.805	7.8088	0	7.6503	0	3.3818
0	0	0	26.465	15.622	44.182	92.276	145.79	170.8	191.92	212.05	206.86	236.64	205.94	244.46	242.35	257.2	265.56	234.82	209.06	270.89	292.91	289.46	248.79	220.01	219.11	206.9	212.6	219.35	200.19	185.07	208.86	172.42	190.71	227.3	244.59	242.08	233.97	171.15	173.04	155.75	165.72	148.88	135.81	142.82	111.36	125.69	114.57	111.76	96.559
38.129	16.004	0	0	0	0	0	0	0	0	0	0	0	0	0	0	0	0	0	0	0	0.18453	0	0	0	0	0	0	12.619	0.27239	1.3814	12.007	3.3698	13.528	0	0	0	11.708	3.8678	5.2685	0.17948	0	0	0	0	0	0	0	0	0
0	0	0	3.0303	4.5877	5.1443	5.2028	16.292	20.085	29.486	32.371	44.626	51.193	67.154	68.185	81.289	97.401	108.29	103.99	103.48	112.86	114.98	133.48	131.55	140.73	149.65	152.29	157.28	159.11	165.72	156.82	165.32	164.09	144.1	140.79	150.4	154.15	149.21	131.44	145.08	141.92	143.94	142.22	128.36	129.29	121.86	119.24	125.13	123.58	112.24
0	0	0	0	2.0065	11.232	12.535	6.584	4.9942	16.106	20.809	13.386	19.97	26.93	23.479	13.82	11.325	6.8729	0	8.0737	5.1505	8.6512	12.912	4.8487	24.155	17.576	27.753	32.502	29.042	45.641	30.578	23.239	34.608	14.508	15.398	20.392	15.369	20.509	14.132	8.6737	11.761	22.804	19.225	13.299	0	5.9359	23.956	30.413	2.1619	0.30027
20.982	2.9243	0	6.5129	0.76632	0	0	0	0	0	0	0	0	0	0	0	0	0	0	0	0	0	0	0	0	0	0	0	0	0	0	0	0	0	0	0	0	0	0	0	0	0	0	0	0	0	0	0	0	0.19392
2.207	1.2988	3.7619	0	0	3.4875	0	0	0	2.2525	0	3.5842	0.57127	0	0	0	0	0	0	0	0	0	0	0	0	0	0	0	0	0	0	0	0	0	0	0	0	0	0	0	0	0	0	0	0	0	0	0	0	0
17.215	10.279	3.2506	2.1754	0	0	0	0	0	0	0	0	0	0	0	0	2.4337	2.5019	0	0	12.989	0	10.974	12.471	17.686	16.751	23.345	23.615	14.377	13.301	7.757	16.751	11.887	14.026	10.478	13.179	21.707	19.968	34.113	15.962	11.377	16.604	3.5324	16.427	4.367	15.371	16.361	1.7321	8.7668	4.0039
0	0	0	2.3629	7.1571	13.061	20.479	48.807	69.062	114.8	163.15	265.08	330.27	344.01	444.43	437.88	470.28	608	574.19	638.08	757.47	833.84	861.96	895.51	783.37	841.84	933.51	889.55	923.19	929.57	950.13	941.09	1006.9	918.59	970.36	963.08	987.83	1172.1	1129.8	949.62	1017.8	957.36	1172.9	1007.7	976.49	1015.5	1011.1	1021.6	978.67	1007.1
14.969	10.032	0	0	0	0	2.1934	5.0947	0	6.1479	0	0	0	0	0	0	0	0	0	0	0	13.204	3.185	5.0394	0	6.4195	15.799	2.5788	2.8846	1.8692	4.377	0	0.64151	4.6502	2.6215	23.582	44.773	36.33	51.487	45.312	47.406	47.982	77.163	83.141	81.529	76.841	70.483	98.329	76.284	97.703
4.5994	0	0	5.3391	0	0	1.1233	2.9369	7.6619	0	1.3949	0.47463	3.714	5.6015	5.5515	9.6165	11.965	15.951	11.777	13.734	13.632	43.562	29.861	40.221	14.099	19.919	0	0	10.267	16.177	6.2642	0	0	6.5681	0	0	5.1182	13.688	0	0	0	0	0	0	0	0	0	0	0	0
4.6108	9.2668	2.5958	0	0	0	0	0	0	0	0	0	0	0	0	0	0	0	0	0	0	0	0	0	5.2914	5.8099	0.068778	0	11.624	15.193	18.943	4.179	0	5.3614	0	13.103	17.534	34.951	13.6	12.175	5.4257	14.284	5.5737	6.3634	1.1245	0	2.4561	0	0	0
0	1.3208	0	0	4.6637	5.8456	8.0082	19.549	15.712	15.066	16.383	25.605	10.765	18.682	9.5807	8.9316	15.537	12.882	18.613	20.634	16.818	26.303	30.938	29.173	27.942	30.689	52.012	59.678	85.973	110.22	123.23	139.2	161.4	183.98	189.59	209.82	223.45	242.17	242.79	244.26	271.6	228.52	244.69	287.55	278.56	288.58	291.1	298.32	295.64	294.54
18.38	15.474	1.3218	7.7497	0	0	0	0	0	0	0	0	0	0	0	0	0	0	0	0	0	0	0	0	0	0	0	0	0	0	0	0	0	0	0	0	0	0	0	0	0	0	0	0	0	0	0	0	0	0
0	0	0	0	10.549	65.261	30.832	34.466	15.745	20.77	31.615	43.064	38.266	25.214	30.471	19.047	20.244	19.673	12.38	11.484	2.0352	10.248	7.126	0	4.0703	0	0	0	0	23.936	13.117	23.23	28.091	41.714	39.347	51.637	51.514	60.475	80.429	89.086	84.01	86.722	92.204	79.713	66.175	63.419	71.782	51.923	55.806	63.351
17.399	4.9967	1.275	1.9609	0	0	0	0	0	0	0	0	0	0	9.6538	14.201	7.6434	11.889	27.115	6.3482	15.34	37.896	42.743	49.474	36.186	33.028	36.531	34.028	24.838	26.483	36.268	48.439	34.901	37.498	26.678	23.475	36.511	35.237	24.344	35.308	30.527	29.578	29.118	27.116	30.936	15.78	14.944	15.394	24.214	17.472
0	0	0	0	8.0718	9.5038	11.851	23.083	10.175	17.502	14.342	25.098	7.7473	1.2888	9.9003	5.1217	2.4219	0	0	0	0	0	0	0	0	0	0	0	0	5.0324	0	2.9106	0.71232	4.7196	1.9887	20.161	22.485	37.944	52.294	61.35	59.019	83.95	88.535	113.75	124.36	120.15	128.08	99.023	83.262	103.04
0	0	0	0	0	10.397	12.292	8.8769	9.4235	12.248	15.734	26.135	20.619	25.033	18.335	31.556	26.59	31.184	28.996	9.859	19.396	25.281	26.136	26.224	27.586	29.177	26.888	27.588	30.286	29.242	34.043	34.216	30.185	27.433	24.131	20.742	25.166	20.373	18.728	24.004	16.591	19.161	18.99	10.997	11.649	12.828	4.9058	13.891	15.785	6.2151
5.3733	2.6083	0	19.035	0	0	2.2487	6.6769	6.9125	9.4846	0	11.258	23.27	0	19.057	22.965	31.774	41.508	47.003	45.679	50.95	77.745	72.926	71.39	73.883	107.62	76.844	83.308	78.248	82.164	108.21	89.438	69.645	75.92	81.141	84.196	83.995	94.27	83.083	90.271	73.886	60.661	77.726	72.982	68.912	70.655	60.778	61.768	83.099	81.533
0	0	0	3.6049	2.4041	12.019	7.8716	5.2893	18.189	5.4214	14.482	17.628	26.297	23.433	17.869	15.671	19.952	16.048	23.883	7.1652	6.684	15.859	20.012	18.753	24.906	32.695	26.874	26.728	34.631	35.816	38.058	40.178	37.085	41.255	46.759	46.93	47.431	53.833	52.533	56.317	58.939	55.548	63.85	62.906	63.327	73.696	68.546	74.246	82.555	81.815
0	0	0	11.685	15.889	0.15456	1.9987	8.4107	6.8245	0	0	3.2694	0	0	0	0	0	0	0	0	0	0	0	0	0	0	0	0	0	0	0	0	0	0	0	0	0	0	0	0	0	0	0	0	0	0	0	0	0	0
0	0	0.50172	0	0	9.5265	12.353	20.817	4.2221	0	23.21	0	0	0	0	0	0	1.4402	0	0	0	2.3392	0	0	0	0	6.9615	0	0	0	0	0	0	0	0	0	0	0	0	0	0	0	0	0	0	0	0	0	0	0
40.801	22.026	5.6502	0	0	0	0	0	0	0	0	0	0	0	0	0	0	0	0	0	0	0	0	0	0	0	0	0	0	0	0	0	0	0	0	0	0	0	0	0	0	0	0	0	0	0	0	0	0	0
17.995	0	0	0	0	0	0	0	0	0.47979	0	0.59739	4.5104	2.1346	10.805	0.81874	0	1.7775	0	0	0	0.16307	8.5759	19.907	18.863	10.128	2.8494	16.773	16.544	17.623	21.1	23.604	21.452	19.629	38.942	53.362	49.292	56.685	59.447	68.025	74.932	89.805	96.954	94.811	82.755	88.45	91.024	86.021	78.015	87.543
26.686	5.7258	7.2582	1.1087	0	0	0	0	0	0	0	0	0	0	0	0	0	0	0	0	0	0	0	0	0	0	0	0	0	0	0	0	0	0	0	0	0	0	0	0	0	0	0	0	0	0	0	0	0	0
9.8998	8.1321	0	9.9477	0	0	0	6.6079	30.977	58.678	93.206	155.56	207.73	278.19	316.91	373.63	434.9	502.41	558.7	600.95	647.68	698.5	744.66	748.92	748.8	788.11	797.05	786.91	820.79	843.93	827.4	831.89	819.28	789.77	846.64	828.75	852.43	858.37	834.07	828.59	881.46	833.64	839.74	823.85	832.55	823.77	829.4	835.08	833.69	853
3.6374	6.2541	2.8524	13.211	0	0	12.161	4.028	0	0	0	0	0	0	0	5.3577	0	4.4048	1.8727	3.6873	0	0	0	0	0	0	0	0	0	0	0	0	0	0	0	0	0	0	0	0	0	0	0	0	0	0	0	0	0	0
19.321	7.61	9.0197	3.9671	0	0	0	0	0	0	0	0	0	0	0	0	0	0	0	0	0	0	0	0	0	0	0	0	0.48946	0	0	0	0	0	0	0	0	0	0	0	0	0	0	0	0	0	0	0	0	0
0	0	0	0	7.2285	3.36	4.2705	17.123	23.258	33.245	42.932	64.714	80.05	96.575	108.39	148	159.79	152.1	180.87	217.55	229.61	248.67	274.74	262.83	284.05	276.67	310.07	311.85	327.94	336.02	334.49	375.5	367.82	387.47	377.24	378.8	406.39	425.66	413.23	442.57	442.7	462.08	455.22	480.22	460.02	460.79	488.27	460.29	488.17	489.34
19.916	0	0	7.3556	0	0.53848	0	0	0	0	0	0	0	0	0	0	0	0	0	0	0	0	0	0	0	0	0	0	0	0	0	0	0	0	0	0	0	0	0	0	0	0	0	0	0	0	0	0	0	0
7.0674	6.2047	0	6.3699	0	0	0	0	0	0	3.6279	27.715	42.514	62.121	61.418	81.006	106.57	128.06	130.37	133.01	152.69	154.42	153.26	166.71	183.91	180.83	169.08	183.98	191.22	200.26	191.83	176.37	167.34	182.63	178.25	187.88	200.29	220.26	197.37	205.49	189.72	204.85	179.61	181.81	185.69	168.93	172.71	174.98	185.53	154.33
3.9587	0	0	7.5023	8.6378	0	5.4139	4.0001	0	0	0	0	0	0	0	0	0	0	0	0	0	0	0	13.414	0	0	0	0	0	0	0	0	0	0	0	4.1426	3.8614	3.8996	0.20006	3.321	3.9502	15.433	23.563	31.456	8.7544	30.758	9.1579	24.315	14.459	22.802
0	0	0	0	0.18884	13.531	41.56	58.284	101.15	119.01	141.38	149.03	173.2	199.66	217.08	227.21	250.44	232.31	266.19	274.55	281.08	299.04	299.78	303.74	311.23	317.56	318.74	311.58	336.07	339.53	327	326.3	322.89	348.11	326.9	340.13	325.35	342.93	350.59	338.03	347.92	339.56	352.71	353.05	352.17	354.96	344.59	352.82	351.74	347.98
18.454	14.479	1.0324	2.4956	0	0	0	0	3.6033	11.719	20.264	32.382	45.626	49.327	57.215	79.547	77.912	86.23	89.934	94.444	107.84	97.095	98.167	111.06	98.985	117.44	121.94	129.06	130.67	141.09	169.53	176.27	188.24	206.83	229.1	236.86	272.03	251.79	276.41	287.17	298.04	307.26	299.41	332.15	316.23	338.83	340.82	319.59	339.14	327.18
[truncated: 78 more columns]
