# Supplementary material for: Limits on information transduction through amplitude and frequency regulation of transcription factor activity
Source: eLife. 2015 May 18;4:e06559. doi: 10.7554/eLife.06559 (PMC4468373; doi:10.7554/eLife.06559)
Supplement: Supplementary file 1. — Raw single-cell time-trace data for HXK1 (15259 cells), SIP18 (21242 cells), pSIP18 mut A (18203 cells), pSIP18 mut B (17655 cells), 1× reporter diploid (21236 cells), and 2× reporter diploid (19222 cells). The data are also available from Dryad Digital Repository (Hansen and O'Shea, 2015). DOI: http://dx.doi.org/10.7554/eLife.06559.014 [file elife06559s001.zip › source_data/2x_SIP18_HXK1_FM3_25minINT_690nM.txt]

28.39	7.5963	0	4.2014	0	0	0	0	0	0	1.4596	0	0	0.017015	0	0	0	0	0	0.89447	11.171	33.754	46.773	74.096	91.199	122.31	136.11	167.06	192.69	208.13	212.19	227.4	271.09	276.24	301.65	300.02	361.92	328.46	345.94	387.27	374.95	382.51	413.16	415.09	430.29	441.31	426.07	452.06	449.48	453.5
0	0	0	0	9.6401	14.187	11.154	6.0543	22.601	19.112	43.419	48.462	55.67	49.696	60.641	53.063	24.113	71.817	77.432	84.5	91.025	125.1	124.93	145.62	147.57	143.17	152.64	147.82	163.89	165.7	163.81	173.79	177.45	177.2	172.9	173.18	157.17	134.53	142.98	139.14	152.81	153.7	138.87	131.83	138.22	130.81	119.8	124.26	109.18	97.793
14.357	0	0	0	0	1.6374	0	0	0	0	0	0	0	0	0	0	0	0	0	0	0	0	0	0	0	0	0	0	0	0	0	0	0	0	1.7053	0	1.5759	12.306	3.0867	0	0	0	0	0	0	0	0	0	0	0
0	0	0	0	6.9308	6.4687	15.214	0	12.041	18.256	26.833	32.543	15.671	17.458	0	0	0	0	0	0	0	4.4786	0	0	0	0	0	0	0	0	0	0	0	0	0.86209	0	0	0	0	0	0	0	0	0	0	0	0	0	0	0
20.666	9.533	0	4.1902	0	0	0	0	0	0	0	0	0	0	0	0	0	0	0	0	0	0	0	0	0	0	0	0	0	0	0	0	0	0	0	0	0	0	0	0	0	0	0	0	0	0	0	0	0	0
43.055	23.576	0	0	0	0	0	0	0	0	0	0	0	0	0	0	0	0	0	0	0	0	0	0	11.054	20.882	35.015	46.493	53.397	80.648	80.655	96.051	108.55	131.24	119.41	121.14	129.81	127.04	125.97	139.34	125.07	134.45	132.19	138.06	147.87	136.62	140.56	137.11	137.91	126.39
15.619	3.3046	0	0	0	0	2.5685	0	1.7245	19.923	15.405	37.995	38.981	49.439	83.221	72.694	94.992	99.131	71.731	94.02	102.2	118.56	131.33	119.76	102.22	118.5	155.46	140.71	136.86	159.27	159.08	157.98	137.67	124.34	120.57	110.23	101.58	102.2	103.09	117.31	109.92	110.55	119.25	110.57	119.74	112.11	110.06	125.29	116.31	116.95
0	0	0	0	1.7228	9.8128	23.224	11.205	0	7.3464	9.8732	5.4324	0	0	0	0	0	0	0	0	0	0	0	0	0	0	0	0	0	0	0	0	0	0	0	0	0	0	0	0	0	0	0	0	0	0	0	0	0	0
16.304	0.51447	0	0	0	0	0	0	0	0	0	0	0	0	0	0	0	0	0	0	0	0	0	0	0	0	0	0	0	0	0	0	0	0	0	0	0	0	0	0	0	0	0	0	0	0	0	0	0	0
0	6.1954	3.5194	2.6069	2.8038	0	0	0	0	0	0	0	0	0	0	0	0	0	0	0	0	0	0	0	0	0	0	4.5277	10.278	7.0828	7.0048	2.0766	0	14.302	3.5639	0	17.887	10.976	0.9472	0	0.10827	0	0	0	0	4.419	0	14.697	3.0224	6.9161
0	0	0	0	5.5942	8.4583	24.007	27.855	38.629	35.525	24.675	26.506	25.127	27.652	24.966	30.565	29.123	21.892	32.053	16.846	32.486	31.637	40.91	24.835	27.989	25.018	25.403	37.547	18.771	25.542	28.25	29.574	20.43	22.238	24.353	22.1	23.373	0	21.156	14.14	14.66	26.218	4.3395	14.287	19.192	7.0572	12.65	2.7609	19.718	10.003
23.6	4.6429	4.3275	0	0	0	0	0	0	0	0	0	0	0	0	0	0	0	0	0	0	0	0	0	0	0	0	0	0	0	0	0	0	0	0	0	0	0	0	0	0	0	0	0	0	0	0	0	0	0
1.476	3.6622	5.5304	1.0149	3.2748	0	0	0	0	0	0	0	0	0	0	0	0	0	0	0	0	0	0	0	0	0	0	0	0	0	0	0	0	0	0	0	0	0	6.0283	0	0.10758	0	6.2356	0	0	0	0	0	0	6.0395
0	0	6.2285	0	14.149	15.179	13.555	30.002	20.798	27.338	31.288	29.467	39.708	16.597	15.535	5.4284	0	8.2658	2.8048	0.89743	9.0616	4.9645	35.471	43.641	56.591	60.907	85.29	83.979	102.88	114.71	121.82	156.11	154.73	168.04	161.18	176.51	186.49	195.77	170.81	177.33	176.33	179.48	170.1	182.9	166.41	173.46	156.85	171.76	179.44	180.68
12.186	13.635	8.425	0.50275	12.882	0	0	0	0	0	0	0	0	0	0	0	0	0	0	0	0	0	0	0	0	0	0	0	0	0	0	0	0	0	0	0	0	0	0	0	0	0	0	0	0	0	0	0	0	0
0	0	0	0.13233	3.3543	10.63	11.827	0	22.538	23.158	22.255	23.064	24.469	16.047	10.321	5.3823	38.481	20.175	24.894	15.454	18.375	17.531	21.225	17.513	5.4893	9.0429	6.3836	6.9242	2.9649	0	9.4571	0	12.472	17.447	15.143	17.235	0	9.8242	17.147	0.62525	9.9462	8.8795	2.5241	6.2114	19.302	1.9657	2.5703	4.0017	1.7698	0
11.563	0	0	0.83864	0	0	0.4083	0	0	0	0	0	0	0	0	0	0	0	0	0	0	0	0	0	0	0	0	0	0	0	0	0	0	0	0	18.966	36.354	71.838	98.713	97.203	129.52	161.71	184.79	218.39	229.89	248.9	271.41	301.02	313.59	302.58
22.856	0	9.3205	0	0	0	0	0	0	0	0	0	0	0	0	0	0	0	0	0	0	0	0	0	0	0	0	0	0	0	0	0	0	0	0	0	0	0	0	0	0	0	0	0	0	0	0	0	0	0
30.289	10.223	0	0	0	0	0	0	0	0	0	0	0	0	0	0	1.4408	0	0	0	0	0	0	0	0	0	0	0	0	0	0	0	0	0	0	0	0	0	0	0	0	0	0	0	0	0	0	0	0	0
0	5.9003	1.8589	0	0	0.34903	12.441	16.933	30.836	46.124	67.322	93.483	129.16	182.41	210.61	248.38	308.58	342.22	382.28	405.88	430.09	423.53	456.33	491.41	482.98	493.73	530.67	535.5	516.99	509.44	550.62	516.88	494.21	504.78	512.5	509.78	490.16	487.4	486.14	533.8	503.81	504.31	493.15	482.25	502.43	500.92	467.54	473.4	475.78	469.76
22.14	5.0946	2.2465	0	0	0	0	0	0	0	0	0	0	0	0	0	0	0	0	0	0	0	0	0	0	0	0	0	0	0	0	0	0	0	0	0	0	0	0	0	0	0	0	0	0.17428	0	0	0	3.0145	4.592
0	0	0	6.5502	3.7646	5.8411	22.096	25.309	31.512	31.802	35.015	46.941	58.764	57.677	71.776	78.418	83.159	86.487	85.555	94.784	104.11	139.73	139.76	161.1	162.93	170.25	216.17	226.11	253.9	257.63	279.72	302.12	298.24	332.27	346.33	332.82	345.06	341.3	380.44	388.6	402.54	400.26	424.71	427.69	406.65	391.71	396.35	403.87	408.7	382.74
6.1903	0	0	0	7.458	4.3843	0	0	8.0258	24.4	23.087	36.022	31.95	44.95	41.188	66.514	56.883	30.553	41.005	56.342	47.611	49.031	48.632	45.927	50.888	45.751	45.551	30.019	38.455	38.388	40.759	49.132	33.564	46.069	58.06	63.616	53.739	45.407	30.259	13.647	31.889	11.96	38.607	11.761	15.174	4.9982	13.064	18.334	21.493	24.074
0	21.613	0	2.1894	0	0	5.4515	0	0	0	0	0	0	2.144	0	1.5063	7.5056	20.057	28.269	28.21	28.938	44.922	56.678	59.176	52.123	76.15	75.431	79.504	78.837	65.127	68.991	58.518	53.782	41.504	76.768	59.623	48.835	42.26	31.664	31.498	41.807	45.329	37.599	53.689	49.819	48.489	45.999	43.108	36.514	42.677
0	0	0	4.3046	1.4402	10.015	14.916	22.224	18.53	24.22	3.6138	6.5316	13.859	7.0701	1.8847	5.8596	14.936	0	11.664	5.7408	4.0096	9.2262	8.0889	5.5203	0	0	0	0	0	0	0	0	0	0	0	0	0	0	0	0	0	0	0	0	0	0	0	0	0	0
2.8912	0	0	6.4196	0	0	11.884	9.6966	9.647	2.7899	0	0	6.6413	0	0	0	0	0	0	0	0	0	0	0	0	0	0	0	0	0	0.7235	0	0	0	0	0	0	0	0	0	0	0	0	0	0	0	0	0	0	0
5.9867	4.9613	0	0	1.7152	0	0	1.0862	1.2688	3.8621	2.5322	0.058135	1.4644	1.6974	0	16.168	9.2728	0	2.1553	0	0	0	4.9084	4.4409	0	0.0019571	0.54371	1.1531	0	0	0	0	0	0	7.9967	9.3336	7.509	21.563	13.302	10.261	17.897	28.518	28.97	30.435	31.595	28.591	44.264	56.764	56.271	46.779
0	0	0	0	4.9202	5.8971	10.346	7.1894	5.8701	13.742	4.0082	5.0718	3.6887	4.222	0	7.775	0	0	0	0	0	0	0	0	0	0	0	0	0	0	0	0	0	0	0	0	0.25877	12.345	23.46	11.796	18.474	11.764	24.33	16.971	15.752	11.224	28.671	24.637	29.776	8.954
1.5341	0	0	0	0	12.22	21.683	21.16	35.731	48.992	48.511	57.422	69.04	73.089	74.984	100.8	103.91	100.9	86.391	109.65	107.78	131.21	137.02	134.87	122.55	140.17	161.09	157.28	167.97	163.22	172.66	164.45	152.12	160.53	180.59	176.54	184.86	184.89	168.74	168.12	167.88	171.25	179.97	181.52	190.91	198.75	184.62	170.02	189	173.66
0	0	0.32095	2.7193	4.0641	5.8996	0	0	0	0	0	0	0	4.3302	0	12.432	3.5096	5.8972	32.027	9.3407	0	6.2746	14.59	10.468	15.272	17.347	15.945	15.979	10.938	22.911	18.405	16.806	12.488	22.963	5.6497	3.6635	4.3328	6.2292	7.6257	9.899	0	4.5762	0.56507	5.3852	0	0	0	1.4669	0	0
13.362	3.536	0	2.9343	0	0	0	3.5773	1.4549	11.972	4.0292	5.5432	8.6472	10.329	10.158	14.349	28.34	23.845	25.934	13.207	14.463	13	16.917	15.425	13.522	7.8929	15.42	0	1.6525	5.5596	4.9845	14.314	9.2962	19.869	24.78	20.378	27.968	42.414	41.864	27.298	42.501	48.723	39.867	54.248	72.526	75.882	75.681	86.662	98.006	112.99
3.4532	0	0	0	7.9201	7.8152	9.2823	17.81	35.16	64.153	85.185	91.558	112.48	194.5	234.19	276.02	303.32	323.03	330.5	391.81	445.06	430.31	443.45	470.31	475.99	519.39	495.95	518.19	519.47	525.59	551.7	527.16	527.56	550.38	541.8	581.8	573.17	581.44	583.32	537.58	577.61	549.3	555.73	550.17	570.32	558.45	563.68	569.35	550.13	556.97
37.776	13.508	0	0	0	0	0	0	0	0	0	0	0	0	0	0	0	0	0	0	0	0	0	0	0	0	0	0	0	0	0	0	0	0	0	0	0	0	0	0	0	0	0	0	0	0	0	0	0	0
0.83675	0	0	0	0.59533	0	13.856	14.39	22.039	10.315	0	0	5.1234	0	0	0	8.1419	2.8274	8.7034	5.2756	0	0	0	0	0	0	0	0	0	0	0	0	0	0	0	0	0	0	0	0	0	0	0	0	0	0	0	0	0	0
6.5818	8.5647	0	0	0	2.3874	0	0	0	0	0	0	0	0	0	0	0	0	0	0	0	0	0	0	0	0	0	0	0	0	0	0	0	0	0	0	0	0	0	0	0	0	0	0	0	0	0	0	0	0
5.2299	0.55667	0	0	31.913	0	0	1.5102	0	0	0	5.1598	0	4.136	4.8063	0	0.54138	0.50816	0	0	2.7201	0	0	8.3954	10.803	0	0	5.2684	0	0	0	0	0.4604	3.9795	0.77385	0	0	0	0	0	0	0	0	0	0	0	0	0	0	0
23.413	6.0595	0	11.773	0	0	0	0	0	0	0	0	0	0	0	0	0	0	0	0	0	0	0	0	0	0	0	0	0	0	0	0	0	0	0	0	0	0	0	0	0	0	0	0	0	0	0	0	0	0
33.842	13.092	0	0	0	0	0	0	0	0	0	0	0	0	0	1.4801	1.1607	0	0	0	31.276	65.589	124.61	189.57	241.96	280.95	337.38	379.09	408.55	454.82	510.11	555.21	574.94	620.82	681.6	678.41	718.98	763.66	778.14	772.69	768.97	777.99	794.21	800.08	824.91	847.19	805.58	820.55	815.21	870.2
8.1161	0	0	7.4627	2.9381	0	3.0093	0	0	2.8297	12.742	12.095	3.9834	5.4273	10.278	10.348	11.635	9.389	4.8435	9.5243	6.9576	19.024	18.291	12.301	16.181	20.646	20.633	18.295	17.372	10.359	20.825	0	2.1338	0	5.9776	8.8416	4.6652	0.099712	0	0	0	0	0	0	0	6.485	5.8004	6.0086	13.396	18.921
0	0	0	0	2.7683	12.856	16.458	13.061	5.8456	0	0	0	0	0	0	9.0506	0	0	0	0	0	0	0	0	0	0	0	0	0	0	0	0	0	0	0	0	0	0	0	0	0	0	0	0	0	0	0	0.078498	0	0
9.0965	0.97588	11.716	0	0	0	0	0	0	0	0	0	0	0	0	0	0	0	0	0	0	0	0	0	0	0	0	0	0	0	0	0	0	0	15.039	25.366	12.073	12.561	7.9745	2.3472	0	0	3.7093	1.7867	0	11.722	0	0	0	0
0	0	0	0	14.06	13.446	24.235	22.597	23.894	30.975	24.749	31.527	25.539	49.93	56.786	47.131	72.355	48.709	47.341	51.806	48.835	72.995	89.87	123.38	135.91	162.76	194.31	200.91	217.16	240.23	247.54	274.92	299.36	316.73	337.22	352.78	381.74	385.89	401.98	390.68	400.53	425.14	474.23	474.12	510.59	490.29	502.31	506.7	517.76	505.7
12.154	7.2242	0	0	0	3.2639	0	5.5495	0.15626	0	0	0	0	0	0	0	0	0	0	0	0	0	0	0	0	0	0	0	0	0	0	0	0	0	0	2.6908	12.355	27.581	32.399	55.342	92.798	125.49	198.97	268.78	259.59	271.72	278.9	288.78	299.74	266.25
0	0	0	0	0	18.771	23.918	43.275	49.803	56.655	54.509	90.91	97.066	124.97	139.27	153.29	163.23	176.31	198.15	195.51	213.98	222.22	212.97	265.3	229.34	252.69	237.04	237.21	254.18	255.31	248.72	252.94	254.2	264.77	260.19	275.77	265.36	270.44	278.73	284.48	287.77	281.98	270.48	272.3	283.84	280.51	280.32	280.31	275.83	284.2
0	0	0	6.5127	9.0387	8.2279	7.7096	4.9205	2.5073	11.328	9.9363	17.312	8.2021	21.065	29.315	23.643	38.149	37.587	44.361	59.036	87.952	160.22	243.1	368.14	466.23	597.7	568.45	821.04	809.65	1118.5	1069.2	1355.2	1451.2	1579.3	1452.6	1495.9	1872.9	2000	2003.4	2048.9	2075	2269.8	2245.6	2298.9	2324.8	2358.5	2419.9	2450.2	2093.7	2436.1
4.2779	0	0.29526	0	1.0732	3.57	0	0	0	0	0	0	0	0	0	0	0	12.029	41.477	94.645	138.32	196.79	228.85	307.64	373.94	392.17	463.63	491.72	540.14	581.32	662.63	685.08	712.54	763.97	745.91	784.62	839.12	824.37	848.19	879.09	873.65	916.81	909.43	897.64	890.24	888.44	903.76	894.35	916.17	922.91
31.479	8.8068	1.2149	0	0	0	0	0	0	0	0	0	0	0	0	0	0	0	0	0	0	0	0	0.51506	11	9.2161	4.8693	0.10711	0	2.0864	7.5324	0	0	0	0	0	0	0	0	0	0	0	0	0	0	0	0	0	0	0
21.675	1.8147	0.074902	7.8612	5.5283	0	0	0	0	0	0	0	0	0	0	0	0	0	0	0	0	0	0	0	0	0	0	0	0	0	0	0	0	0	0	0	0	0	0	0	0	0	0	0	0	0	0	0	0	0
10.193	0.25925	0	0.59476	4.5052	0	0	0	0	0	0	0	0	0	0	0	0	0	0	0	0	0	0	0	0	0	0	0	0	0	0	0	0	0	0	0	0	0	0	0	0	0	0	0	0	0	0	0	0	0
6.83	3.6341	0	0.9112	3.9332	0	0	0	0	0	0	0	0	0	0	0	0.30554	7.4826	17.8	33.333	38.526	44.297	44.4	47.28	51.142	62.6	61.986	62.967	74.524	58.599	70.248	71.211	82.115	86.253	84.34	89.844	82.342	77.234	82.234	73.364	84.326	79.315	85.918	65.741	73.054	62.915	69.954	85.498	76.582	70.623
22.824	9.0148	0	0	0	0	0	0	0	0	0	0	0	0	0	0	0	0	0	0	0	0	0	0	0	12.667	24.55	26.309	26.297	34.353	41.675	49.495	62.43	62.298	55.256	51.422	58.356	59.455	45.843	53.345	53.388	53.472	11.013	8.8485	14.369	9.1721	2.7078	23.29	14.701	0
0	0.24031	0	0	7.4932	1.3551	5.4547	0	19.003	6.2907	14.598	26.627	23.37	21.68	7.9169	10.05	19.798	18.777	27.916	31.449	28.308	53.372	54.1	50.287	46.887	45.345	39.183	31.375	48.531	56.22	65.715	65.885	71.793	65.999	64.24	61.425	51.471	38.612	47.859	45.823	60.962	72.767	71.498	58.561	70.304	72.634	73.276	54.858	48.022	43.936
0	0	0	0	0	17.397	5.2187	7.3179	13.16	0	0	0	0	0	0	0	0	0	0	0	0	0	0	6.0158	16.03	26.892	27.187	59.693	76.663	80.813	89.246	86.574	103.87	132.57	174.22	212.11	261.47	324.59	389.03	471.99	564.75	671.25	821.26	814.38	1009.4	1072.7	1161.1	1288	1350.5	1362.1
30.066	9.4879	0	0	13.451	0	0	0	0	0	0	0	0	0	0	0	0	0	4.1204	0	14.238	4.2536	17.976	22.863	27.115	29.391	21.987	37.07	20.727	6.4046	27.614	0	25.045	27.149	52.532	41.837	45.802	41.021	27.916	27.56	11.495	14.682	9.2637	9.1997	16.94	3.751	0	0	0	0
14.572	14.431	10.412	0	0	0	0	0	0	0	0	0	0	0	0	0	0	0	0	0	0	0	0	0	0	0	0	0	0	0	0	0	0	0	0	0	0	0	0	0	0	0	0	0	0	0	0	0	0	0
7.5897	3.8886	0	0	0	1.1193	0	0	0	0	0.059692	6.526	4.2824	6.9316	0	0	6.4858	4.5523	7.1157	17.562	1.9562	0	0	0	0	0	0	0	15.765	0	0	0	0	0	3.1219	0	0	0	0	0	0	0	0	0	0	0	0	0	0	0
9.9956	8.532	7.5745	0	3.3512	0	13.38	8.6832	0.012734	0	0	0	0	0	0	0	0	0	0	0	0	0	0	0	0	0	0	0	0	0	0	0	0	0	0	0	0	0	0	0	0	0	0	0	1.6214	16.715	6.7995	12.09	11.253	8.9226
0	0	0	5.0418	7.5426	10.056	10.779	11.236	22.961	10.907	10.851	7.7434	13.201	22.322	19.811	6.6682	7.6839	1.0214	0	0	0	0	0	0	0	0	0	0	0	0	0	69.211	92.584	122.09	138.51	0	0	0	0	0	0	0	0	0	0	0	0	0	0	0
25.342	4.73	0	0	0	0	0	0.52103	0	0	0	2.9039	0	0	0	0	0	39.863	38.849	31.825	35.8	39.06	29.228	32.458	39.347	27.906	35.006	32.279	34.34	38.682	44.311	40.827	38.721	51.632	60.282	68.484	83.074	83.885	91.563	114.19	125.43	148.88	153.72	146.08	174.8	177.16	167.92	191.49	189.27	170.76
2.5648	0	0	1.6406	2.1178	0.56624	11.945	13.398	10.725	9.2784	0	1.2541	12.094	3.6446	0	0	0	0	1.1838	0	0	3.351	3.7963	0	0	0	0	6.0337	0	0	0	1.9105	0	0	0	0	0	0	0	0	0	0	0	0	0	0	0	0	0	0
4.1287	0	0	0	0	5.813	16.429	37.777	68.343	101.87	127.43	162.37	208.12	246.21	268.26	301.42	331.1	364.22	383.61	409.38	437.13	461.93	499.94	503.04	529.2	534.78	546.04	555.48	567.76	555.49	582.64	570.21	576.87	572.01	582.76	567.93	570.91	560.93	578.52	575.51	577.51	588.15	616.2	603.46	620.07	620.27	649.09	670.89	662.55	652.51
0	2.1062	0	7.6932	0	3.7171	2.6079	0.68843	12.873	10.531	9.9979	17.949	0	5.8648	0	0	0	0	13.366	10.939	20.526	21.352	25.474	32.66	15.997	20.507	22.973	25.893	24.713	29.632	32.637	31.201	31.249	42.855	45.788	42.732	28.77	34.574	48.697	40.99	40.437	32.371	28.73	33.014	35.629	35.677	30.822	33.324	34.573	31.619
10.026	0.42876	0	0.88783	5.4842	0	0	0	0	0	0	0	0	0	0	0	0	0	0	0	0	0	0	0	0	0	0	0	0	0	0	0	0	0	0	0	0	0	0	0	0	0	0	0	0	0	0	0	0	0
27.464	16.649	0	1.1032	0	0	0	0	0	0	0	0	0	0	0	0	0	0	0	0	0	0	0	0	0	0	0	0	0	0	0	0	0	0	0	0	0	0	0	0	0	0	0	0	0	0	0	0	0	0
22.541	8.4217	0.33628	0	0	0	0	0	0	0	0	0	0	0	0	0	0	0	0	0	0	0	0	0	0	0	0	0	0	0	0	0	0	0	32.268	64.678	95.941	133.11	168.14	213.79	250.49	273.66	319.62	362.77	390.57	407.59	435.78	460.57	452.93	464.92
0	3.5295	5.4856	6.7317	9.1247	14.393	0	12.374	0	0	0	0	6.7772	7.8174	0	6.8149	4.033	0.5468	0	2.3426	0	0	6.2939	2.2353	5.5072	1.0928	1.5324	13.582	14.246	16.198	14.446	24.685	21.536	26.532	18.952	24.905	31.152	38.066	50.378	48.767	42.723	42.913	59.921	52.155	50.762	60.543	65.605	71.852	76.18	83.074
0	0	0	0	6.5165	5.0111	6.1386	0	0	0	12.465	22.797	12.153	12.655	2.3761	1.4533	0.4481	1.1625	4.1991	22.18	28.426	46.546	31.574	37.102	28.924	29.888	20.103	12.883	25.786	28.824	27.473	37.776	31.229	33.886	30.292	23.331	6.9825	3.4425	0	0	0	0	0	0	0	0	0	0	0	0
3.5967	4.4093	0	0	0	2.6118	7.2393	0.53491	0	0	0	3.3639	2.1097	0	8.1211	5.0581	6.3941	0	5.8334	6.1264	1.7201	11.406	13.684	9.8637	6.1398	5.9802	4.206	11.542	10.629	18.543	16.281	14.05	15.518	24.816	27.251	34.126	48.543	49.034	51.665	49.786	52.252	56.206	43.389	45.226	46.444	39.706	44.319	54.261	58.029	54.958
0.91375	8.568	3.9212	0	0	0	0	0	0	0	0	0	0	0	0	0	0	0	0	0	0	0	0	0	0	0	0	0	0	0	0	0	0	0	0	0	0	0	0	0	0	0	0	0	0	0	0	0	0	0
0	0	0.19431	0	7.6351	4.4871	9.6235	9.6922	49.79	102.06	143.89	197.41	255.84	308.81	346.52	412.64	451.65	541.14	558.99	620.7	662.68	698.89	723.93	747.31	821.47	784.88	804.68	871.97	895.47	867.27	868.31	887.52	880.74	875.03	868.27	905.79	903.16	964.22	934.3	912.88	904.25	938.16	920.34	929.94	901.72	932.85	882.6	955.6	909.46	903.83
0	0	0	3.0398	7.6727	0	10.944	13.173	21.219	3.3774	3.7255	0	0	8.2727	0	0	0	0	0	0	0	0	0	0	0	0	0	0	0	0	0	0	0	0	5.6728	15.037	12.034	12.139	21.528	6.8387	28.076	22.867	39.591	43.89	43.955	51.586	45.455	55.078	40.884	58.035
13.388	6.925	0.66921	0	0	0	0	5.0776	2.1233	0	0	1.0329	0	0	0	0	7.2601	0	0	0	0	0	0	0	0	0	0	0	0	0	0	0	0	0	0	0	0	0	0	0	0	0	0	0	0	0	0	0	0	0
21.553	0	0	0	0	0	5.6623	0	15.391	10.24	44.958	50.097	42.179	57.924	54.864	46.204	41.803	46.602	39.777	47.757	54.718	65.168	91.954	108.71	116.68	129.73	151	142.07	168.95	169.9	208.21	198.7	220.8	220.26	233.64	235.75	238.52	257.38	223.25	239.78	248.49	255.68	250.42	247.87	241.06	228.58	227.63	243.58	224.34	228.53
0	1.5779	0	1.9729	0	2.655	2.1544	0	5.9738	1.3064	19.002	10.589	0	21.788	26.372	33.183	34.803	41.041	32.151	41.418	29.038	50.883	45.081	61.979	65.028	61.497	61.985	68.875	63.265	57.927	66.456	62.909	67.977	74.499	66.794	63.365	64.898	68.436	68.497	54.485	51.72	60.259	48.373	43.516	37.524	36.226	27.336	31.824	31.694	27.921
25.918	17.201	0	0	0	0	0	0	0	0	0	0	0	0	0	0	0	0	0	0	0	0	0	0	0	0	0	0	0	0	0	0	0	0	0	0	0	0	0	0	0	0	0	0	0	0	0	0	0	0
8.3857	7.1929	0	0	3.3979	2.5028	0	0	2.462	10.2	0	0	0	0	0	0	0	0	0	0	0	0	0	0	0	0	0	0	0	0	0	0	0	0	0	0	0	0	0	0	0	0	0	0	0	0	0	0	0	0
0	4.2408	0.02325	0	0	0.61104	13.692	9.9362	17.535	6.2198	11.031	15.128	2.2595	1.0564	0	0	0	0	0	0	0	0	0	0	0	0	0	0	0	0	0	0	0	0	0	0	0	0	0	0	0	0	0	0	0	0	0	0	0	0
6.819	0	0	0	3.2991	2.3025	4.0191	11.336	21.949	11.332	19.373	5.6385	7.4696	20.012	12.525	19.476	12.341	7.5832	11.16	20.017	17.414	3.1581	6.5498	5.2646	13.56	1.3862	4.0165	10.266	10.176	0.74244	2.5776	7.3053	4.8159	4.9236	5.2878	12.696	11.905	20.99	11.152	10.846	15.663	0	0	0	10.427	7.8897	3.2812	0	11.156	0.76169
4.8826	14.709	0	0	0	2.6055	3.0289	16.27	13.474	23.898	0	0.95272	1.234	0	24.388	22.136	31.754	15.871	23.051	30.259	28.894	36.289	29.892	29.617	21.961	31.93	31.133	44.461	54.662	67.881	63.632	67.293	51.021	76.243	73.443	76.386	78.985	87.697	86.668	75.182	73.659	78.765	88.574	86.345	72.94	70.884	74.968	76.705	61.593	53.132
3.6134	2.803	0	0	1.3672	2.4834	3.7012	0.11226	0	0	13.087	21.88	15.848	19.596	24.529	8.559	21.919	14.67	14.245	21.244	16.639	21.168	15.6	20.305	13.233	12.164	18.477	25.486	26.219	13.136	4.5854	0	0	2.1475	9.8939	2.4436	11.289	17.756	17.077	0	0	6.5704	12.54	28.333	12.67	16.928	15.941	33.816	40.036	42.71
0	0	0	0	22.759	37.04	52.154	61.824	67.966	75.063	105.81	100.05	111.58	112.73	117.45	118.05	117.01	117.9	127.18	131.62	134.93	141.52	118.46	132.4	116.92	119.81	101.92	102.79	111.12	107.3	100.22	105.73	117.03	109.17	95.825	104.63	92.411	41.821	29.983	20.543	35.292	42.759	38.919	36.87	28.594	27.936	25.83	13.012	1.4433	5.0233
1.0267	4.5987	0	0	0	0	4.9949	0	0	0.28559	9.1407	10.516	4.8161	16.057	20.226	28.36	35.487	37.921	38.984	50.515	50.824	56.081	58.014	66.966	59.149	62.639	58.691	67.601	65.839	76.406	69.781	75.275	63.095	72.253	63.149	64.824	65.577	69.701	72.968	50.237	44.308	57.1	54.565	63.58	43.06	42.829	38.617	49.865	44.866	46.833
0	0	0	0	5.5715	5.4059	16.426	3.7523	23.386	18.727	31.585	26.688	30.446	32.19	27.551	20.596	27.42	31.029	25.132	31.67	32.637	54.93	46.816	62.002	61.568	57.683	71.903	46.342	67.348	67.662	72.21	74.711	71.213	72.03	68.784	69.009	49.164	52.114	61.893	76.257	81.788	95.795	103.89	104.14	124.56	129.5	141.07	142.41	135.47	144.21
16.534	0	1.6738	0	0	0	2.5352	0	0	0	0	0	0	0	0	0	0	0	0	0	0	0	0	0	0	0	0	0	0	0	0	0	0	0	0	0	0	0	0	0	0	0	0	0	0	0	0	0	0	0
47.153	21.368	0	0	0	0	0	0	0	0	0	0	0	0	0	0	0	0	0	0	0	0	0	0	0	0	0	0	0	0	0	0	0	0	0	0	0	0	0	0	0	0	0	0	0	0	0	0	0	0
27.135	13.503	1.3223	0	0	0	0	0	0	0	0	0	0	0	0	0	0	0	0	0	0	0	0	0	0	0	0	0	0	0	0	1.2391	18.935	17.209	11.12	6.7556	9.3456	16.961	12.092	16.497	12.009	32.696	12.436	21.533	22.721	22.552	25.899	19.52	19.226	11.05
0	0	0	0.63431	13.346	12.438	20.89	16.129	51.848	63.136	101.55	135.87	181.25	188.9	220.59	256.84	303.32	316.14	370.6	393.66	396.69	450.78	471.79	509.76	494.97	531.18	531.17	531.97	552.53	553.76	591.02	607.72	580.53	608.8	588.12	605.54	574.25	578.96	475.71	445.55	464.79	492.2	559.16	551.49	502.05	557.47	563.27	555.8	545.95	541.93
0	5.1554	5.5981	0	5.9454	6.0354	0	0.59205	15.863	12.241	16.548	29.193	21.573	25.513	11.439	20.664	27.795	43.675	51.243	52.607	64.449	68.49	77.294	103.73	123.06	132.32	148	153.27	178.09	180.74	204.06	197.38	207.84	217.35	229.52	231.21	228.35	228.93	273.23	275.84	260.62	264.52	266.04	261.99	274.99	272.46	251.6	257.85	285.67	270.94
55.524	6.5599	0	9.9268	13.245	0	0	0	0	0	0	0	0	0	0	0	8.5967	0	0	5.5645	0	0	0	0	0	25.499	0	8.4432	3.8277	0	0	0	0	0	0	0	0	0	0	0	0	0	0	0	0	0	0	0	0	0
36.999	8.4783	0	0	0	0	0	0	0	0	0	0	0	0	0	0	0	0	0	0	0	0	0	0	0	0	0	0	0	0	0	0	0	0	0	0	0	0	0	0	0	0	0	0	0	0	0	0	0	0
16.019	3.7062	0	0.0059563	0	0	0	7.046	0.15567	7.1428	3.9961	10.443	24.747	9.693	7.6055	15.549	22.111	22.139	15.103	8.5319	7.7576	7.3134	16.475	16.606	3.2834	15.902	7.6161	0	0	5.6218	13.478	13.056	19.39	25.458	26.204	12.478	36.1	28.787	19.408	11.017	3.8477	10.499	8.2676	15.313	6.8224	19.885	0	0	0	0
5.229	13.267	8.8068	0	0	7.4141	14.852	4.0932	9.486	4.0017	0	0	0	0	0	0	0	0	0	0	7.138	2.1869	2.9751	22.889	19.171	39.146	23.65	24.543	22.829	21.703	28.652	21.778	39.571	40.066	34.995	28.096	25.137	25.811	38.114	41.059	40.772	34.48	47.154	51.137	57.67	71.465	58.418	79.029	83.958	83.14
4.8427	0	0	0	4.3917	0.71341	0	0	1.798	0	6.2939	6.8475	4.9507	0	0	0	0	0	0	0	0	0	0	0	0	0	0	0	0	0	0	0	0	1.3826	20.872	51.019	71.505	109.36	141.51	163.55	164.03	205.69	231.38	218.39	251.87	268.78	278.59	295.24	284.29	286.67
0	0	0	5.0549	7.1568	18.094	18.945	20.093	4.5118	7.4913	0	7.8725	0	20.855	27.516	21.626	52.388	51.437	58.065	68.153	63.576	64.785	59.138	83.621	114.26	126.23	126.5	119.2	113.75	117.31	111.6	113.71	146.9	139.27	139.48	150.07	217.39	187.8	198.63	228.49	230.23	247.95	272.59	272.15	288.62	292.52	345.41	293.65	311.87	320.07
1.5717	0	0	0	0	6.6474	11.66	3.6489	7.4588	9.9504	8.8938	19.812	23.482	19.128	32.432	20.928	45.425	46.024	45.971	40.221	28.872	32.568	54.995	61.623	65.88	70.866	76.539	78.397	88.024	94.87	92.028	77.273	108	101.76	130.28	150.36	147.31	153.82	148.49	153.7	166.53	157.93	173.17	184.27	185.87	217.66	215.33	207.84	211.22	224.89
0	6.7342	14.49	5.936	7.9671	0	0	22.037	10.185	2.123	0	7.9711	9.7098	0	0	0	0	0	0	0	0	0	0	0	0	2.4383	0	3.3266	0	0	0	0	0	0	0	0	0	0	0	0	0	0	0	0	0	0	0	0	0	0
35.474	16.389	0	0	0	0	0	0	0	27.47	46.865	82.782	133.26	184.76	205.26	259.69	281.67	320.72	361.62	400.86	427.64	438.61	486.03	493.32	506.16	526.46	564.47	557.42	492.4	585.09	576.77	606.35	611.6	613.98	601.65	622.38	628.19	639.54	643.76	664.17	656.55	665.75	615.61	617	628.06	626.21	604.38	607.96	609.47	600.45
0	0.20412	0	2.3133	0	7.8499	13.48	5.565	0	9.7312	19.334	32.626	41.002	39.831	54.548	52.85	65.737	78.102	77.916	87.733	94.093	102.32	108.97	102.2	108.97	111.15	113.85	108.89	107.38	127.46	119.61	117.52	103.4	127.4	131.36	159.36	155.1	170.48	173.28	162.98	169.66	189.01	192.69	216.13	199.97	201.28	211.66	216.61	224.76	226.84
1.8499	0	0	0	7.8835	2.0717	0	4.7548	0	0	0.93486	0	4.5673	3.1122	0	0	0	0.60927	0	0	0	0	0	3.9429	3.1707	0	0	0	0	0	1.831	6.5893	2.189	6.1057	9.0958	0	17.337	16.322	7.8867	2.2135	0	0	6.222	8.4579	4.0724	9.1122	0	0	0	0
0	0	0	4.7724	0.88142	4.7326	2.1395	0	2.0721	4.5675	4.6265	16.102	0	0	3.9526	1.8997	6.0267	0	2.5257	0	0	1.2264	0	14.197	6.3446	12.664	13.985	24.315	12.808	23.014	15.059	16.104	25.458	24.427	20.628	16.221	23.376	23.891	27.914	19.035	20.743	19.238	36.042	38.574	36.146	27.357	32.584	26.732	42.338	36.499
15.215	12.466	0	0	0	0	0	0	0	0	0	0	0	0	0	0	0	0	0	0	0	0	0	0	0	0	0	0	0	0	0	0	0	0	0	0	0	0	0	0	0	0	0	0	0	0	0	0	0	0
0.31734	0	0	3.9569	1.1001	0	4.0739	0	2.0783	0	0	0	0	0	0	0	0	0	0	0	0	0	0	2.7595	10.51	8.534	7.2527	9.4222	0.4739	0	3.5572	1.7597	5.4624	7.1783	8.6433	17.921	11.258	17.541	23.803	31.344	29.773	35.177	34.294	38.377	43.688	39.346	47.209	39.462	40.037	39.811
0	0	0	0	4.9304	14.659	28.788	36.098	44.447	33.75	41.654	41.873	47.023	68.871	59.045	56.924	62.505	60.085	42.356	55.649	58.019	48.229	75.524	52.24	56.913	58.28	56.007	43.204	54.168	48.413	63.492	38.772	37.77	28.636	25.305	19.551	25.304	10.659	7.2351	18.896	14.927	18.402	10.297	11.88	11.321	8.5994	16.375	24.768	14.763	18.388
0	0	0	3.3004	2.1006	15.623	12.505	25.498	31.641	16.949	3.3337	0	0	0	0	0	1.1745	0.81254	0	0	0	0	0	0	0	0	0	0	0	0	0	0	0	0	0	0	0	0	0	0	0	0	0	0	0	0	0	10.219	0	8.1966
37.57	10.286	0	0	0	0	0	0	0	0	0	0	0	0	0	0	0	0	0	0	0	0	0	0	0	0	0	0	0	0	0	0	0	0	0	0	0	0	0	0	0	0	0	0	0	0	0	0	0	0
0	0	0	15.734	37.701	15.739	0	0	0	0	4.3642	65.374	73.437	90.221	99.339	119.33	160.35	161.69	170.98	182.64	209.94	238.13	242.24	235.88	229.44	234.94	229.72	253.96	260.77	268.61	267.92	274.16	261.7	269.4	258.32	258.36	225.09	220.5	232.09	238.36	241.46	273.22	258.76	254.4	245.94	246.62	263.22	263.63	261.43	256.82
0	0	1.0257	0	5.1249	2.5287	0.73737	4.3815	12.304	9.2781	14.171	10.602	14.639	29.81	22.172	21.236	19.504	15.176	14.268	20.889	16.076	23.49	22.386	20.525	11.79	16.17	5.5614	14.53	10.962	11.328	13.305	11.925	6.5653	13.307	3.6903	0.15985	8.0072	17.414	13.524	18.372	12.176	7.2248	16.196	13.189	9.2487	7.1666	16.286	17.341	23.667	21.011
4.7524	0	0.87695	2.094	0	0	4.5045	0	11.139	0	0	0	0	11.859	5.6919	13.908	7.5729	9.7517	0.099073	6.683	14.708	7.1915	10.825	8.796	9.8012	20.859	7.5096	36.538	28.983	45.636	51.198	34.819	45.317	48.841	55.087	71.126	80.984	71.365	90.362	77.9	90.777	95.414	86.99	78.986	79.889	93.664	85.616	94.901	80.65	80.625
0	0	0	0	4.025	27.05	36.693	39.848	62.549	91.199	99.636	99.64	99.006	93.069	87.284	73.896	80.634	76.581	86.011	81.58	76.433	70.524	60.496	52.143	64.67	64.302	55.736	61.159	56.826	69.269	63.653	59.945	45.217	58.278	49.163	59.226	56.883	60.96	48.313	48.536	43.63	61.055	45.468	56.858	56.283	61.815	63.596	80.201	90.032	87.567
24.31	2.6076	1.2662	0	0	0	0	0	0	0	0	0	0	0	0	0	0	0	0	0	0	0	0	0	0	0	0	0	0	0	0	0	0	0	0	0	0	0	0	0	0	0	0	0	0	0	0	0	0	0
5.3853	14.505	0	16.125	0	5.1843	0	0	0	0	0	0	0	0	0	0	0	0	0	0	0	0	14.39	46.202	92.254	144.08	167.13	220.51	254.49	305.41	344.63	367.3	421.47	427.15	415.47	415.62	468.53	463.76	494.69	480.43	503.18	555.21	905.29	930.02	971.68	957.97	977.21	1026.7	999.72	979.82
7.2673	0	0	0	5.096	0	7.1111	0	8.9687	5.4466	11.121	21.004	7.343	0	0	0	0	0	0	0	0	8.7903	0	23.836	10.382	34.511	120.37	129.6	149.02	173.53	173.54	201.93	215.76	237.9	253.85	244.33	243.69	250.07	262.22	258.93	282.68	164.08	175.19	163.81	162.76	155.54	165.74	160.02	154.53	136.29
0	0	1.8094	1.1898	10.924	1.9283	4.0986	0	0	0	3.0071	0.33965	3.3525	1.983	0	5.5964	10.325	9.1551	0.45979	8.3073	0	7.889	5.1788	5.616	8.4744	5.0302	3.7551	8.2797	6.2133	10.047	12.389	7.2041	3.0717	7.1085	0	0	0	0	0	0	0	0	0	0	0	0	0	1.5636	2.4782	0
9.8083	4.293	5.7782	0	0	0	0	0	0	0	0	0	0	0	0	0	0	0	0	0	0	0	0	0	0	0	0	0	0	0	0	0	0	0	0	0	0	0	0	0	0	0	0	0	0	0	0	0	0	0
35.554	3.4285	7.1277	0	0	0	0	0	0	0	0	0	0	0	0	0	0	0	0	0	0	0	0	0	0	0	0	0	0	0	0	1.6966	2.3047	0	0	0	0	0	0	0	0	0	0	0	4.1221	0	0	2.3161	0	0
2.0175	0	0	0	8.4372	3.6176	13.972	28.234	24.686	24.039	16.376	27.526	25.883	25.612	23.409	26.958	28.545	22.657	35.923	28.181	47.632	64.593	89.693	115.65	151.04	185.25	185.98	246.11	268.32	301.79	334.79	377.8	386.89	428.24	439.83	438	479.9	507.3	516.06	529.76	557.94	559.24	552.15	555.44	574.34	591.01	584.1	598.72	586.94	599.22
0.81255	1.2864	3.4455	0	7.8066	0	1.4167	3.5199	0	0	0	0	0	9.085	6.1701	0.90096	8.2829	4.8497	13.029	17.309	0	0.46385	0	2.5782	0	0	0	0	0	0	0	0	0	0	0	0	0	0	0	0	0	0	0	0	0	0	0	0	0	0
17.665	8.017	0	0	0	0	0	0	0.43727	20.029	23.525	30.93	36.43	45.492	53.242	76.433	66.561	75.223	75.766	73.967	80.254	69.692	87.883	100.98	89.015	80.193	69.693	77.65	68.431	65.93	73.114	59.802	56.587	62.303	64.725	75.04	72.272	71.949	58.877	59.919	54.366	61.643	73.988	76.132	78.951	74.756	69.898	61.647	68.551	59.823
36.637	16.072	0	2.4988	0	0	0	0	0	7.8894	24.567	44.801	64.154	80.599	110.71	131.4	166.06	192.53	210.23	256.05	283.22	276	302.9	314.86	329.92	355.23	348.44	375.47	381.64	388.01	385.56	379.74	405.4	392.09	394.35	391.34	393.52	379.15	371.41	383.24	381.99	387.81	367.98	376.22	383.84	361.65	358.78	370.08	357.59	352.53
18.325	4.486	0	10.714	2.4248	0	0	0	0	0	0	0	0	0	0	0	0	0	0	0	0	0	11.681	16.663	19.601	31.943	28.483	0.59329	24.188	26.55	40.72	40.011	44.049	34.791	54.766	46.959	60.911	73.133	74.072	90.953	86.933	87.365	109.07	97.74	120.17	123.69	123.07	136.37	135.93	157.34
43.941	10.394	0	4.7995	0	0	0	0	0	0	0	0	0	0	0	0	0	0	0	0	0	0	0	0	0	11.229	19.415	15.709	36.546	57.023	63.419	90.004	120.17	125.83	150.84	163.11	192.62	217.01	211.4	232.01	256.39	277.4	307.46	330.2	338.26	316.44	348.07	349.92	345.18	355.18
60.305	17.271	0	0	0	0	0	0	0	0	0	0	0	0	0	0	0	0	0	0	0	0	0	0	0	0	0	0	0	0	0	0	0	0	0	0	0	0	0	0	0	0	0	0	0	0	0	0	0	0
0	0	0	0	1.3013	19.14	41.948	68.593	309	779.52	1181.4	1186.3	1182.7	1120	1057.4	1070.5	1055.4	1024.5	1091.5	1013.1	944.68	900.49	904.52	899.27	941.53	933.9	937.9	883.2	881.18	902.16	866.05	881.75	832.04	859.81	839.13	844.34	839.62	828.12	829.67	829.31	823.62	813.03	837.65	860.26	837.09	811.29	805.11	824.89	830.08	823.13
0	0	0	0	8.4229	12.175	14.677	6.0037	29.519	18.35	33.842	40.023	40.547	39.058	30.942	34.543	42.423	42.667	33.494	45.172	47.267	60.9	49.376	62.223	53.288	56.195	67.923	63.223	68.062	82.568	78.036	88.913	95.42	106.62	103.35	95.51	76.372	85.416	72.98	84.592	94.8	101.21	98.612	94.786	105.31	94.696	96.229	93.527	88.248	80.76
21.74	6.5611	1.6616	0	0	0	0	0	0	0	0	0	0	0	0	0	0	0	0	0	0	0	0	0	0	0	0	0	0	0	0	0	0	0	0	0	0	0	0	0	0	13.59	16.724	25.501	34.643	39.385	35.176	40.772	64.833	49.159
0	0	0	0	12.195	65.977	115.51	179.45	218.16	266.51	303.3	376.12	421.59	455.19	489.49	538.76	540.08	509.05	549.22	567.97	586.93	564.74	560.18	563.18	545.23	570.38	565.39	593.51	577.09	561.28	520.13	580.53	533.08	506.34	543.84	547.86	540.03	546.51	545.16	542.12	548.08	547.88	546.93	533.57	543.2	531.46	528.98	545.72	536.36	513.51
13.409	6.646	0	2.6138	2.9883	0	10.023	7.0085	0	0	0.25977	0.93728	0	0	0	0	0	0	0	0	0	1.5512	7.0056	9.2174	43.544	64.133	99.509	104.64	150.78	189.39	165.85	179.47	177.17	224.84	254.87	242.33	280.96	288.73	293.48	277.28	297.47	309.63	317.62	329.67	307.57	316.57	315.66	303.35	317.76	313.05
9.8176	0	0	0.96925	0	0	2.6388	0	0	0	7.1337	0.43882	0	0	0	0	0	0	0	0	0	0	0	0	3.6957	1.6356	12.82	17.198	33.981	49.851	40.95	41.985	37.551	52.219	41.858	47.261	57.847	51.451	52.35	49.712	48.759	64.678	61.395	64.758	57.492	46.112	58.36	69.098	64.349	54.83
0	0	0	0	0	11.883	75.489	90.982	100.14	62.166	84.265	78.141	66.759	72.36	65.665	63.361	43.359	42.416	35.287	26.326	42.329	28.347	37.698	43.967	33.762	29.933	42.399	20.439	32.224	7.0587	0.14745	0.23713	13.674	16.437	20.883	20.915	11.604	0	0	0	0	0	0	0	0	0	0	0	0	0
3.1134	6.0185	0	0	0	9.1864	8.6042	4.8647	9.5001	6.8336	22.23	21.128	15.163	17.281	0.17408	0	0	0	0	0	0	0	0	0	0	0	0	0	0	0	0	0	0	0	0	0	0	0	0	0	0	0	0	0	0	0	0	0	0	0
0	2.1811	0	0	8.3987	5.6456	8.28	3.1933	24.771	21.451	45.292	58.259	65.585	79.043	78.86	96.165	125.54	127.02	137.35	150.3	156.1	166.9	203.11	235.96	229.39	232.82	234.32	181.66	201.26	265.05	243.94	264.82	259.13	275.11	260.84	267.59	266.52	257.53	254.55	277.92	284.35	296.41	292.45	288.1	287.99	294.31	267.52	262.1	253.99	258.19
12.838	10.674	0	0.75575	0	0	0	0	0	0	0	0	0	0	0	0	0	0	0	0	0	0	0	0	0	0	0	0	0	0	0	0	0	0	0	0	0	0	0	0	0	0	0	0	0	0	0	0	0	0
0	1.7907	0	0.099662	5.8219	0	1.9245	1.1447	0	0	22.406	24.335	30.844	43.4	39.485	0	15.494	43.802	46.194	37.281	48.929	44.643	43.389	40.15	50.503	45.28	43.832	22.273	17.585	51.405	37.568	43.61	33.879	46.14	41.932	47.316	54.95	67.996	72.871	84.321	66.266	81.176	86.178	87.219	75.031	64.829	71.377	94.095	99.612	96.282
0.017544	0	0	0	3.3805	1.514	9.1075	0	5.1626	5.3767	4.9438	6.9261	0.94215	0	0	0	0	0	0	0	0	0	0	0	0	0	0	0	0	0	0	1.5997	0	0	0	2.49	0	0	0	0	3.8002	11.081	24.648	17.305	23.937	26.884	35.337	35.96	28.935	39.56
2.0237	1.979	0	0	0.29351	2.4192	6.1733	8.7418	4.2914	16.842	27.155	34.335	31.886	31.819	40.867	44.059	54.236	51.36	61.564	72.268	81.175	86.225	93.385	99.312	101.27	95.088	105.99	110.76	107.87	120.03	122.7	158.27	177.7	212.6	215.99	131.48	113.91	114.5	112.93	114.97	120.97	146.25	138	146.06	140.26	148.42	146.79	154.52	167.38	159.95
0	3.0392	0	17.227	12.425	0	0	0	3.2248	0	0	1.073	0	0.26616	0	0	10.186	14.626	27.567	21.144	33.704	30.473	7.3345	12.426	7.3213	6.4116	21.806	21.499	33.436	26.163	30.377	26.506	51.397	59.459	58.379	64.036	52.139	59.654	63.398	67.879	77.571	73.914	77.144	69.815	83.492	91.659	91.591	111.39	119.3	115.25
7.2781	0	0	0	0	0	28.827	22.087	23.177	27.593	36.386	49.638	39.238	32.107	42.898	33.56	41.722	28.517	41.971	43.769	39.712	37.522	40.356	38.652	38.903	37.161	34.037	43.392	42.644	60.129	47.788	43.356	29.627	42.055	40.116	40.781	33.25	45.732	45.167	42.946	33.664	47.037	46.045	49.918	18.165	33.437	33.881	50.773	51.767	21.428
0	0	0	4.7503	16.807	17.652	0	21.754	39.793	27.381	23.028	37.692	30.374	36.436	44.231	67.563	53.957	46.721	51.217	54.033	53.012	58.357	40.093	66.644	60.098	65.895	39.042	66.771	62.69	36.975	43.007	51.705	46.725	56.196	58.832	78.333	61.467	63.61	74.03	62.369	76.367	61.239	50.511	46.267	70.454	65.505	77.009	93.114	95.054	93.907
37.771	16.335	0	0	0	0	0	0	0	0	0	0	0	0	0	20.953	27.991	82.029	116.09	164.66	249.36	310.56	418.66	492	604.26	733.98	815.12	907.72	1089.2	1085.9	1155	1249.6	1462.7	1604.2	1740.8	1927.5	2088.2	2307.8	2441.1	2639.7	2804.7	3053.6	3309.8	3362.3	3568.8	3784.9	3919.1	4134.5	4281.2	4409.2
0	0	0	6.2264	4.7107	10.77	9.3153	9.2732	15.951	13.875	3.9911	4.5934	0	18.213	13.928	17.725	26.746	22.972	31.176	28.879	15.851	15.696	5.5018	24.03	17.13	18.42	12.82	17.46	18.904	18.203	6.1148	4.6036	20.929	15.711	14.194	22.985	22.443	22.961	26.937	21.096	28.881	35.722	61.347	57.959	66.784	55.19	62.118	60.083	72.738	72.554
10.897	8.3795	0	0	0	5.5428	16.621	0	20.1	13.875	6.0908	2.2623	0	0	0	0	0	0	0	0	0	0	0	0	0	0	0	0	0	0	0	0	0	0	0	0	0	0	0	0	0	0	0	0	0	0	0	0	0	0
0	0	0	2.9876	15.073	14.147	14.013	15.616	22.817	33.857	26.216	50.046	51.804	72.313	81.747	90.196	101.91	104.78	118.64	121.6	125.49	148.32	145.64	229.33	189.46	189.17	193.11	206.29	197.15	225.52	216.12	250.99	255.69	253.54	265.63	277.59	281.62	195.7	205.37	248.48	232.35	200.47	210.43	212.77	221.49	216.73	222.36	232.55	239.49	254.86
36.772	15.74	0	0	0	0	0	0	0	0	0	0	0	0	0	5.5114	7.2601	8.4574	7.8185	2.1018	15.371	18.902	27.39	38.213	51.914	61.396	55.281	59.704	59.25	76.194	78.139	53.638	87.865	88.573	48.01	50.524	104.28	108.13	98.606	105.84	111.99	103.62	90.752	90.611	107	93.141	79.554	86.528	88.045	77.811
13.011	6.391	0	2.874	0	2.8258	0	0	0	0	0	0	1.4908	15.872	41.139	49.534	75.279	86.529	86.813	99.095	109.38	122.25	127.85	153.01	150.5	139.62	158.05	169.14	163.15	179.96	164.75	180.73	196.32	230.08	234.25	216.85	224.4	227.84	226.94	239.8	221.83	230.46	239.84	255.11	235.17	233.87	249.01	281.21	279.58	273.42
0	0	0	5.2544	6.019	13.635	4.6477	19.055	1.2123	10.601	14.783	9.4839	5.4974	10.674	2.626	0	15.671	25.592	9.2179	18.843	20.201	20.558	8.7994	23.641	16.498	18.813	19.032	7.549	8.4908	12.303	10.893	18.623	14.449	2.3979	3.8549	0	0.030359	0	0	0	0	3.33	0	0	0	0	0	0	0	0
0	10.312	5.6325	0.15346	5.452	6.9624	0	0	0	0	0	6.2404	0	2.6826	1.6002	4.4178	0	0	0	0	15.896	0.97556	0.87946	56.018	81.806	98.343	110.96	132.55	149.33	188.52	226.29	241.81	261.4	297.77	305.35	318.63	339.74	393.58	390.56	410.74	424.83	422.62	445.62	458.36	515.86	513.54	491.99	508.52	506.24	514.98
38.541	12.708	0	0	0	0	0	0	0	0	0	0	0	0	0	0	0	0	0	0	32.735	45.623	85.221	137.03	178.61	217.13	237.02	267.3	319.92	335.17	376.22	408.64	414.36	404.15	462.82	467.82	468.79	506.14	510.21	505.29	494.41	545.33	517.46	511.05	533.83	545.34	507.7	537.02	549.31	560.67
8.9469	9.2205	0	0	0	0	0	0	0.53211	0	0	0	0	0	0	0	0	0	0	0	0	0	0	0	0	0	0	0	0	0	0	0	0	0	0	5.7476	18.586	46.388	61.914	75.435	93.923	117.68	127.58	164.17	179.33	192.23	212.54	224.48	244.85	241.12
0	0	0	0	4.2105	5.0232	11.03	0.039646	15.987	16.361	27.885	28.361	23.639	30.894	15.422	17.272	17.575	37.997	16.672	23.368	31.161	46.7	38.21	46.352	34.669	33.214	35.553	24.715	39.812	32.648	25.918	43.02	53.76	53.782	38.992	42.304	28.786	18.284	18.695	27.176	44.115	58.353	70.728	65.519	77.99	84.328	97.474	108.26	109.34	103.11
13.02	4.9512	0	0	1.0766	0	0	0	0	0	0	0	0	0	0	0	0	0	0	0	0	0	0	0	0	0	0	0	0	0	0	0	0	0	0	0	0	0	0	0	0	0	0	0	0	0	0	0	0	0
20.954	10.323	0	0	1.3441	0	0	0	0	0	0	0	0	0	0	0	0	0	0	0.63034	13.599	33.365	42.718	58.289	75.094	91.337	97.629	102.85	104.98	109.05	111.45	104.94	109.36	109.2	118.67	139.11	130.4	130.06	125.45	134.38	125.95	135.22	144.4	133.12	145.6	140.75	136.2	141.58	149.38	152.58
11.415	0.49133	0.86666	0	0	2.0787	0	7.503	12.192	17.874	30.729	28.658	46.335	42.864	43.095	44.86	52.839	61.021	61.526	73.29	62.768	43.873	53.931	33.99	36.025	31.48	59.153	45.7	53.836	37.231	40.727	41.817	32.564	38.344	16.393	38.056	26.505	24.527	34.836	8.903	22.315	19.328	20.802	0	1.2978	0	0	0	2.7274	0
0	0	2.543	4.4829	3.4202	12.355	11.941	3.6958	12.285	15.917	15.242	24.267	21.628	38.154	46.525	49.414	58.136	56.617	64.402	63.644	58.834	65.548	69.366	93.027	96.163	92.129	103.1	109.23	100.58	110.47	104.54	108.77	115.77	125.46	134.12	132.76	141.44	124.47	123.87	124.01	131.25	126.13	140.48	155.32	152.04	157.14	150.72	124.31	140.57	136.93
0	0	0	0	7.9218	3.6031	10.928	3.9164	7.0774	9.6835	19.931	23.02	25.138	32.03	23.858	25.364	36.413	41.595	55.293	49.435	50.425	69.078	63.065	73.771	85.16	95.857	100.82	122.24	109.42	135.77	129.92	136.03	138.45	162.01	151.54	174.09	186.24	176.84	192.36	187	170.25	186.11	188.74	202.74	183.23	195.03	177.63	199.2	212.08	202.08
0	7.1602	0	1.3773	4.1343	3.6448	8.5703	18.201	20.133	22.972	25.115	16.773	45.272	49.644	52.885	68.428	93.87	106.17	116.78	129.05	137.22	149.73	176.4	178.08	175.19	196	226.64	225.59	231.33	250.56	251.81	219.64	206.41	208.55	232.12	222.27	223.91	227.02	232.07	229.86	229.72	254.1	249.12	281.65	316.36	358.27	356.62	390.94	398.21	428.76
20.085	6.0434	1.0381	2.5134	0	0	0	0	0	0	0	0	0	0	0	0	0	0	0	0	0	0	0	0	0	0	0	0	0	0	0	0	0	0	0	0	0	0	0	0	0	0	0	0	0	0	0	0	0	0
9.0907	2.4694	0	5.0132	0	0	0	5.396	26.127	52.471	74.733	117.75	166.69	214.43	269.54	289.2	332.78	375.82	421.05	466.12	500.78	565.47	572.11	580.41	641.61	635.77	667.62	688.26	691.55	711.2	744.07	726.54	753.67	773.78	756.42	773.33	797.82	758.64	781.53	795.98	793.12	810.48	800.6	815.38	818.15	808.23	810.33	840.04	847.3	846.06
18.679	7.2718	0	0	0	0	0	0	0	0	0	0	0	0	0	0	0	0	0	0	0	0	0	5.3747	8.8939	6.718	16.185	20.652	24.339	29.618	19.529	25.777	24.893	26.88	13.522	23.849	19.579	15.932	13.604	13.281	2.7239	4.3405	3.263	3.2033	0	0	0	0	5.5038	30.524
8.9775	15.864	6.4465	0	0	0	6.0521	3.541	16.959	1.2716	0	0	0	0	0	0	0	0	0	0	0	0	0	0	0	0	0	0	0	0	0	0	0	0	0	0	0	0	0	0	0	0	0	0	0	0	0	0	0	0
23.855	6.214	0	0	0	0	0	0	0	0	0	0	15.173	15.104	9.7963	27.998	27.683	27.216	41.787	38.3	41.351	59.802	51.717	44.786	51.418	63.966	75.528	72.153	71.858	80.255	78.281	89.224	73.913	87.999	102.25	105.91	114.5	110.9	107.47	106.39	114.6	118.69	112.51	118.66	124.37	120.03	105.56	116.9	112.27	117.44
0	0	0	0.37918	12.348	11.32	22.966	24.9	22.599	28.827	0.89275	16.602	26.891	24.894	17.121	24.563	34.988	14.019	28.496	16.244	27.776	14.2	14.277	10.671	9.2588	6.9701	0	15.228	14.377	7.8359	0	0	0	0	0	0	0	0	0	0	0	0	0	0	0	0	0	0	0	0
0	0.99988	0	0	0.54969	11.162	8.633	0	2.475	0	0	0	1.2358	6.6552	0	17.994	28.382	3.1115	1.1968	10.384	1.8576	9.6922	13.923	0	0	0	0	9.6208	10.897	8.8482	7.5567	0	0	0	0	0	0	0	0	0	0	0	0	0.80679	0	0	0	0	0	0
6.2472	0	0	0	1.7992	4.5098	0	0	0	0	0	0	0	0	0	0	0	0	0	0	0	0	0	0	0	0	0	0	0	0	0	0	0	0	0	0	0	0	0	0	0	0	0	0	0	0	0	0	0	0
24.479	3.8954	1.7875	7.3662	0	0	0	0	0	0	0	0	0	0	0	0	0	0	0	0	0	0	0	0	0	0	0	0	0	0	0	0	0	0	0	0	0	0	0	0	0	0	0	0	0	0	0	0	0	0
0	2.1028	5.0835	1.2918	0	0.77839	0	0	0	0	0	0	0	2.8636	9.1868	7.0091	6.9019	11.275	8.925	10.806	10.499	10.691	10.843	4.1427	6.8581	1.1008	0	8.9035	0	5.5825	4.0778	0	0	0	0	0	0	0	0	0	0	0	0	0	0	0	0	0	0	0
0.59603	3.0995	0	5.9664	0	0	13.053	3.3894	8.9771	0	0	0	0	0.40459	0	3.9897	0	0	0	0	0	0	0	0	0	0	0	0	0	0	0	0	0	0	0	0	0	0	0	0	0	0	0	0	0	0	0	0	0	0
5.9426	6.3084	1.0146	0	0	0	1.5272	0	1.3579	5.924	0	13.013	10.409	14.487	17.934	30.47	26.162	28.615	29.614	34.437	32.411	27.507	28.137	40.043	51.772	44.04	40.504	30.951	53.726	6.8315	10.345	0	0.55018	0	0	0	0	0	0	0	2.7157	0	0	0	4.2235	3.8696	0	0	0	0
11.025	0	1.3953	6.8594	0	0	0	0	0	0	6.6661	5.4068	4.4441	0	0	1.2306	3.0765	1.987	0	0	0	0	0	0	0	0	0	0	0	0	0	0	0	0	0	0	0	0	0	0	0	0	0	0	4.1103	1.3793	0	0	2.4664	0
0	3.883	0	9.5797	20.617	0.38425	0	9.5183	0	22.566	20.486	29.126	36.003	30.432	0	35.397	29.525	25.179	22.45	24.543	9.9164	0	0.40224	1.8691	0	0.77661	0.045597	0	0	0	0	0	0	0	0	0	0	6.801	0	0	0	0.44444	11.618	12.49	10.559	14.999	10.759	11.515	12.42	15.176
19.749	12.49	4.5533	9.3188	0	0	0	0	0	0	0	0	0	0	0	0	0	0	0	0	0	0	0	0	0	0	0	0	0	0	0	0	0	0	0	0	0	0	0	0	0	0	0	0	0	0	0	0	0	0
0	0	0	9.1229	1.6953	10.165	9.3479	14.824	7.5623	10.638	10.534	16.943	13.34	8.9128	23.092	18.909	32.064	25.302	16.856	7.2929	8.6703	9.3381	7.3189	18.232	18.615	18.608	17.101	21.084	15.145	25.581	10.675	17.097	33.891	34.819	49.75	57.861	63.85	53.653	64.749	62.782	67.384	79.039	109.29	104.2	108.76	104.07	116.47	126.49	123.92	121.79
2.9398	10.914	5.2655	0	2.6726	0	0	0	0	0	0	0	0	0	0	0	0	0	0	0	0	0	0	0	0	0	0	0	0	0	0	0	0	0	0	0	0	0	0	0	0	0	0	0	0	0	0	0	0	0
17.806	10.387	0	0	0	0	0	0	0	3.2691	0	0	0	0	15.601	0	0	29.236	31.506	29.008	10.694	38.645	32.883	62.652	53.762	39.997	67.164	75.343	80.913	73.131	88.929	86.529	60.813	47.658	49.476	45.644	48.243	41.564	32.27	29.458	18.726	21.065	28.253	22.449	6.6713	28.831	19.021	21.605	25.711	21.922
3.0155	5.7558	0	0	5.1371	0	0	1.8791	6.8603	13.636	8.1974	6.8063	4.3431	11.124	0	13.42	12.238	8.7449	0.7995	0.76936	2.408	0	0.52439	8.4121	0.82747	1.1127	1.9432	7.6172	8.1453	1.5423	7.1276	17.06	18.893	28.329	27.478	39.674	33.643	39.241	47.596	53.322	56.862	51.139	56.905	61.537	63.784	66.531	71.389	81.615	93.872	76.95
0	0	10.976	7.6058	0	1.6417	10.733	7.6284	10.776	13.426	9.4094	10.899	2.4638	7.752	0	0	0	1.2187	5.3175	0	0	0	0	7.3789	0	0	0	0	0	0	0	0	0	0	0	0	0	0	0	0	0	0	0	0	0	0	0	0	0	0
0	1.6225	4.6708	3.9122	3.162	0	0	0	0	0	0	0	0	20.356	10.781	13.239	23.136	44.393	45.516	64.403	85.562	91.914	94.935	130.47	143.82	156.6	181.76	215.01	234.13	239.52	270.19	251.3	282.05	304.36	300.96	324.37	333.94	347.19	364.26	374.8	379.1	373.02	360.06	378.94	384.24	388.51	373.75	381.34	375.01	386.33
8.7967	6.4173	4.9355	0	0	0	0	0	0	0	0	0	0	0	0	0	0	0	0	0	0	0	0	0	0	0	0	0	0	0	0	0	0	0	0	0	0	0	0	0	0	0	0	0	0	0	0	0	0	0
62.604	18.95	0	0	0	0	0	0	0	0	0	0	0	0	0	0	0	0	0	0	0	0	0	0	0	6.1193	17.959	23.614	22.212	53.346	82.434	97.324	130.22	134.71	118.42	163.34	187.75	226.7	270.72	315.33	368.19	397.59	455.12	539.26	589.65	599.55	636.87	691.44	714.59	710.98
10.772	0	0	2.6061	0	5.5678	1.2869	8.9721	0	2.537	6.7252	8.1251	7.1151	12.932	0.73427	0	0	0	0	25.119	22.019	30.35	33.945	53.333	60.706	77.854	77.082	86.688	71.019	94.463	102.65	87.909	80.521	113.92	123.03	140.58	131.29	137.04	153.29	171.05	192.31	196.92	207.63	220.97	214.67	212.44	221.86	234.3	218.41	218.94
38.462	8.8897	0	4.9972	0	0	0	0	0	0	0	0	0	0	0	0	0	0	0	0	0	0	0	0	0	0	0	0	0	0	0	0	0	0	0	0	0	0	0	0	0	0	0	0	0	0	0	0	0	0
32.821	17.465	0	0	0	0	0	0	0	0	0	0	0	0	0	0	0	0	0	0	0	0	0	0	0	0	0	0	0	0	0	0	0	0	0	0	0	0	0	0	0	0	0	0	0	0	0	0	0	0
40.719	7.1698	0	0	0	0	0	0	0	0	0	0	0	0	0	0	0	0	0	0	0	0	0	0	0	0	0	0	0	0	0	0	0	0	0	0	0	0	0	0	0	0	0	0	0	0	0	0	0	0
24.896	4.4446	5.6445	0	0	0	0	0	22.216	11.255	41.987	86.149	162.74	72.162	251.77	293.42	308.53	338.88	380.68	431.02	439.3	470.05	510.17	521.6	564.21	583.49	575.1	538.1	569.86	573.67	608.82	607.77	624.24	655.42	639.41	655.7	632.33	623.01	614.75	608.42	626.45	684.81	633.5	657.78	663.44	680.77	678.62	657.7	661.99	674.46
8.1267	0.20953	0	5.5959	0	1.9017	0	0	0	0	0	0	0	0	0	0	0	0	0	0	0	0	0	0	0	0	0	0	0	0	0	0	0	0	0	0	0	16.467	24.391	24.233	31.09	25.005	33.331	34.991	45.28	47.865	36.579	49.215	40.243	49.758
0	0	0	0	2.8857	0	5.8844	0	3.6414	0	0.32745	0	14.09	24.755	22.437	25.319	25.161	20.241	27.085	36.304	23.563	32.116	37.441	27.428	25.155	28.41	21.177	24.288	2.5302	0	21.901	20.434	5.0763	15.271	0.95297	2.3614	4.2336	7.9317	0	0	0	0	0	0	0	0	0	0	0	0
0	0	0	0	5.1375	1.0238	11.284	0.017943	9.0429	2.2811	7.3691	0	0.36516	0	0	0	0	0	0	0	0	0	6.2391	3.0627	8.8809	6.7725	0	0	6.8139	0	5.7887	10.478	17.056	14.448	21.219	13.489	16.803	21.196	20.589	21.017	30.759	47.734	46.455	45.022	69.803	65.947	75.96	78.391	86.358	89.666
2.6872	4.7414	1.1596	0	0	0	0	0	6.5822	0	0	2.1513	0	2.4922	1.423	6.095	8.4561	10.056	8.2158	15.107	7.7039	17.377	30.436	49.666	49.866	50.509	48.493	23.463	20.863	28.874	27.778	15.268	15.231	21.22	20.421	15.835	16.115	21.368	17.611	22.246	36.199	30.52	28.62	27.623	40.135	37.547	29.474	38.973	36.955	33.168
0	0	2.8665	0	0.36187	2.095	7.7883	4.6269	15.501	14.812	9.6123	20.602	13.337	17.461	16.494	19.001	24.826	26.225	38.78	31.884	43.256	37.271	34.642	46.363	38.543	46.686	44.745	48.686	48.645	49.52	49.059	57.337	79.336	96.83	104.59	112.48	125.07	154.22	170.01	187.08	196.58	208.19	226.67	245.03	259.65	263.35	270.35	281.43	291.76	295.1
0	0	1.9726	0	2.2004	3.7075	20.999	13.454	8.3967	4.7658	1.5801	0	0.25012	0.78325	4.4043	10.439	13.135	12.972	29.48	20.34	24.779	28.409	32.36	38.644	48.844	43.517	57.352	58.119	63.857	69.502	60.654	63.645	59.264	67.866	60.491	74.658	69.478	73.972	72.55	85.057	84.2	69.109	83.162	82.752	99.897	103.44	96.456	107.12	126.68	122.8
0	0	0	0	8.8849	0.78862	7.6056	16.052	12.304	8.9431	2.2043	6.2293	16.354	10.014	3.1421	14.834	9.6385	2.5926	10.354	2.3646	4.5988	3.9136	13.683	5.8417	3.2225	10.989	0	10.234	11.16	6.9359	9.9809	10.181	0	0	0	0	0	0	0	0.27888	4.1364	10.101	1.6181	2.3225	9.6439	9.1996	3.5229	0	6.7037	8.5456
0	0	0	0	8.4137	4.2758	6.8558	2.1588	14.943	3.7353	15.944	32.854	24.311	19.088	31.396	23.995	22.657	24.026	32.898	37.906	24.427	41.458	31.676	38.359	29.147	25.801	26.083	32.531	28.195	45.173	32.29	37.641	23.404	49.207	53.698	53.234	50.937	63.791	69.869	60.839	65.68	77.97	89.168	97.52	74.146	82.239	61.21	103.57	103.37	99.19
31.312	3.0403	0	0	0	0	0	0	0	0	0	0	0	0	0	0	0	0	0	0	0	0	0	0	0	0	0	0	0	0	0	0	0	0	0	0	0	0	0	0	0	0	0	0	0	0	0	0	0	0
28.675	4.6433	0	0	0	2.5094	0	0	0	0	0	0	0	0	0	0	0	0	0	0	0	0	0	0	0	0	0	0	0	0	0	0	0	0	0	0	0	0	0	0	0	0	0	0	0	0	0	0	0	0
0	0	0	0	1.2433	12.251	13.212	6.0821	15.635	17.54	27.034	34.961	26.654	19.664	10.769	15.667	18.075	30.831	32.217	31.786	31.846	62.013	57.732	84.725	89.6	109.07	128	138.24	160.62	189.06	211.49	235.12	242.98	266.96	284.38	304.13	306.16	297.28	316.29	337.89	364.22	392.27	403.11	392.87	406.13	413.45	416.18	408.21	417.05	412.31
16.961	2.8783	0.73277	0	0	0	0	0	3.4851	11.276	22.765	35.867	57.141	64.087	88.713	135.65	155.94	162.92	187.92	222.48	241.17	261.72	280.03	305.18	305.99	313.81	281.64	322.27	325.47	287.53	281.56	270.05	293.19	312.79	324.71	468.25	556.24	555.51	541.85	536.62	553.54	529.78	546.6	522.35	528.33	540.25	537.85	515.91	557.13	544.47
0	0.98167	0	0	7.7546	8.2885	12.659	0	16.389	18.016	41.696	37.155	44.641	44.981	49.299	52.09	59.241	68.1	76.225	96.673	89.463	117.08	104.45	109.03	115.88	135.87	133.4	123.75	130.47	142.57	140.28	138.87	142.07	132.88	132.35	126.18	127.59	115.53	109.26	119.67	126.03	139.58	132.53	124.62	119.33	120.88	130.77	117.89	124.12	117.62
22.872	7.0681	0	0	0	6.006	0	0	0	0	0	0	0	0	0	0	0	0	0	0	0	0	0	0	0	0	0	0	0	0	0	0	0	0	0	0	0	0	0	0	0	0	0	0	0	0	0	0	0	0
0	0	1.4022	0	4.488	6.9085	8.4968	4.9563	8.4614	6.4799	0.36805	14.753	14.662	26.232	18.063	18.377	16.93	14.309	24.407	19.727	17.944	9.0461	13.262	16.759	24.865	22.831	35.915	30.816	24.935	26.503	22.338	9.2907	10.824	16.697	3.2535	15.738	14.374	24.773	12.994	20.403	20.999	20.728	19.654	19.367	29.267	32.375	19.441	23.976	30.158	25.657
0	0	0	4.1734	8.105	10.73	11.593	25.11	23.575	28.958	23.975	25.434	16.91	23.659	26.926	42.802	31.025	23.298	30.418	23.428	29.05	29.222	42.258	42.919	42.245	41.416	14.566	7.6314	3.8318	0	3.7758	4.6039	10.132	9.6803	4.5751	8.6234	6.6707	0	0	0	0	0	0	0	0	0	0	0	0	0
16.484	0.064234	0	0	0	0	6.087	0	0	0	0	0	0	0	0	12.23	0	0.91842	0	0.13112	7.9775	5.9748	12.96	15.036	5.0226	6.2882	0	0	0	2.5553	11.208	0	0	0	0	0	0	1.0628	0	4.5898	2.9203	11.858	3.2948	0	0	0	0	0	0	0
0	0	0	0.15423	6.8943	9.5896	20.155	19.373	19.485	28.926	29.604	31.614	22.646	35.265	29.989	42.911	31.813	37.679	42.857	45.511	42.531	34.531	40.683	43.847	41.878	47.628	57.758	64.308	56.642	54.012	42.793	38.311	39.564	36.437	43.507	50.888	58.131	67.604	61.212	79.983	84.953	77.647	89.351	94.907	109.44	110.69	109.03	111.22	126.95	132.14
2.8413	0	0	0.43875	3.1066	4.1843	4.7021	17.747	17.368	29.167	22.86	24.4	5.9239	6.7995	4.9843	0	0	0	0	3.0039	2.6193	0	2.3446	28.373	19.695	23.281	30.135	40.505	36.405	41.104	38.271	34.098	41.807	45.326	41.24	52.896	40.205	45.833	42.555	49.631	45.205	22.34	23.139	23.609	21.958	5.7824	26.448	17.171	29.026	23.136
34.671	7.977	0	0	0	0	0	1.6891	0	0	0	0	0	0	0	0	0	0	0	0	0	0	0.049311	34.822	77.137	111.47	161.83	197.16	232.47	283.09	315.19	351.45	353.53	375.93	415.86	422.06	470.57	461.89	477.51	489.58	503.09	522.42	522.43	522.42	528.46	523.18	507.19	495.06	512.52	554.47
1.0687	0	0	8.8004	0	9.3107	0	2.2502	0	0	0	0	0	0	0	0	0	0	0	0	0	0	0	0	0	0	0	0	0	0	0	0	0	0	0	0	0	0	0	0	0	0	0	0	0	0	0	0	0	0
5.748	0	2.6761	0	0	1.8564	0	0	0	0	0	0	0	0	0	0	0	0	0	0	0	0	0	0	0	0	0	0	0	0	0	0	0	0	0	0	0	0	0	0	0	0	0	0	0	0	0	0	0	0
0.63715	1.0212	0	2.7081	0	0	2.7015	7.6437	0.80312	0	0	0	0	0	0	0	0	0	0	0	0	0	0	0	0	0	0	0	0	0	0	0	0	0	0	0	0	0	0	0	0	0	0	0	0	0	0	0	0	0
0	1.4362	0	6.671	1.5855	0	0.40787	8.8348	27.778	52.461	85.677	132.39	176.32	191.9	222.86	253.16	289.3	320.87	340.03	354.38	379.15	415.11	453.56	492.24	530.93	559.39	563.48	596.58	652.63	660.4	666.92	690.33	735.96	741.99	777.11	761.16	795.03	779.68	794.02	802.7	795.23	797.15	793.3	795.03	793.12	801.28	780.58	790.22	782.76	781.69
11.288	17.8	0	0	0	0	0	0	0	0	0	0	0	0	0	0	0	0	0	0	0	0	0	0	0	0	0	0	6.3936	0	0	0	0	3.065	5.8594	21.392	15.507	11.685	8.9423	44.069	1.7593	5.0529	9.4412	0	1.2	0	0	0	4.5756	0
20.633	11.311	0	0	0	0.085827	0	0	0	0	0	0	0	0	0	0	0	0	0	0	0	0	0	0	0	0	0	0	0	0	0	0	0	0	0	0	0	0	0	0	0	0	0	0	0	0	0	0	0	0
6.4174	3.2263	0	0	0	1.5195	2.361	7.4634	11.151	4.6915	0	0	0	6.4567	7.4601	4.8539	6.3498	0	2.079	0	0	0	0	0	0	0	0	0	0	0	0	0	0	0	0	0	0	0	0	0	0	0	0	0	0	0.04796	0	0	0	0
15.07	5.2699	0.09717	0	0	0	0	0	0	0	0	0	0	0	0	0	0	0	0	0	0	0	0	0	0	0	0	0	0	0	0	0	0	0	0	0	0	0	0	0	0	0	0	0	0	0	0	0	0	0
0	0	0	0	3.0664	35.728	52.502	72.861	84.215	91.183	110.33	132.92	150.24	151.74	162.51	186.2	195.81	174.35	177.83	188.58	192.56	231.17	279.49	317.28	361.58	402.19	468.16	501.55	537.14	621.97	591.25	616.71	640.72	651.67	690.45	717.28	747.04	720.15	703.02	691.82	689.76	700.58	709.03	732.19	737.77	750.83	729.47	687.73	710.79	767.79
20.112	9.0387	0.61561	0	0	0	0.042068	0	0	0	0	0	0	0	0	0	0	0	0	0	0	0	0	0	0	0	0	0	0	0	0	0	0	0	0	0	0	0	0	0	0	0	0	0	0	2.907	84.635	76.125	76.311	77.637
0	0	0	11.558	13.544	7.9712	11.893	14.508	12.206	0	3.0351	14.35	12.867	4.1643	1.4694	0	1.1057	7.2207	1.8529	1.2171	0	0	0	0	0	0	0	0	0	0	0	0	0	0	0	0	0	0	0	0	0	0	0	0	0	0	0	0	0	0
0	0	1.8776	0	0	0.81329	30.402	20.102	16.023	13.001	22.534	22.412	26.406	30.956	18.936	27.826	19.053	23.748	25.698	23.553	27.365	24.531	24.385	21.45	22.689	15.099	17.606	28.771	23.266	18.886	28.91	24.362	16.797	21.81	15.978	6.697	2.1332	15.363	14.985	6.9406	14.138	17.982	17.173	11.837	17.995	16.972	19	0	0	0
0	3.8978	14.598	0	0	0	0	0	0	0	0	0	0	0	0	0	0	0	0	0	0	0	0	0	0	0	0	0	0	0	0	0	0	0	0	0	0	0	0	0	0	0	0	0	0	0	0	0	0	0
0.73599	3.9562	2.4676	0	0	0.73236	0	0	0	3.9857	12.32	29.777	32.179	42.784	63.332	72.395	101.53	120.29	140.07	160.37	187.8	200.24	208.5	205.23	215.29	221.85	239.54	247.83	283.38	273.68	293.12	266.34	276.44	293.82	302.2	318.24	346.22	340.7	382.03	396.58	411.42	440.44	449.64	495.64	497.45	518.42	536.02	570.41	606.82	599.31
0	0	0	0	3.7214	0	14.625	20.703	9.2481	1.6343	12.531	18.809	30.332	19.865	8.062	16.353	16.673	21.442	28.227	15.08	29.282	28.039	29.353	29.455	29.179	34.553	8.1877	0	0	0	0	0	0	0	0	0	0	0	0	0	0	0	0	0	0	0	0	0	0	0
0.18533	0	0	1.285	4.8005	0.62413	0.22997	0.61935	8.6191	4.9657	0	4.854	2.652	0	0	9.9371	0	0	0	0	0	0	0	2.7712	0	0	0	2.4262	9.7615	6.757	20.333	12.996	15.445	12.468	22.428	10.662	14.852	5.7447	20.337	13.414	25.652	17.948	11.011	20.762	25.147	19.624	30.928	37.026	47.341	37.382
8.656	5.9383	0	2.4852	0	0.11231	0	0	0	0	0	0	0	0	0	0	0	0	0	0	0	0	0	0	0	0	0	0	0	0	0	0	0	0	0	0	0	0	0	0	0	0	0	0	0	0	0	0	0	0
10.766	14.093	3.3427	2.288	3.223	2.4778	0	0	0	0	0	0	0	0	0	0	0	0	0	0	0	0	0	0	0	0	0	0	0	0	0	0	0	0	0	0	0	0	0	0	0	0	0	0	0	0	0	0	0	0
8.8411	2.2127	7.9458	0	0	0	1.4837	0	0	0	0	0	0	0	0	0	0	0	0	0	0	0	0	0	0	0	0	0	0	0	0	0	0	0	0	0	0	0	0	0	0	0	0	0	0	0	0	0	0	0
14.742	0	0	2.9669	7.0339	0	0	0	0	0	0	0	0	0	0	0	0	0	0	0	0	0	0	0	0	0	0	0	0	12.901	6.6047	24.987	17.523	21.859	21.639	23.943	32.565	37.376	20.675	18.664	14.587	14.894	7.6116	24.978	15.738	24.124	12.706	19.158	14.041	17.16
3.7318	0	1.6394	3.8064	6.4021	0	0	0	0	0	0	0	0	0	0	0	0	0	0	0	0	0	0	0	0	0	0	0	0	0	0	0	0	0	0	0	0	0	0	0	0	0	0	0	0	0	0	0	0	0
0	11.013	5.0153	0	0	0	0	0	0	0	0	2.4291	16.556	43.435	54.515	81.062	75.537	103.2	118.32	154.56	153.89	190.82	214.16	201.31	215.35	233.27	227.56	242.51	266.67	256.94	267.74	288.45	215.88	305.28	295.01	226.87	342.56	345.21	332.59	348.74	355.19	326.18	310.52	303.83	288.24	279.45	296.46	310.47	351.25	349.21
13.741	0	0	0	0.42083	3.9152	0	0	0	0	0	0	0	0	0	0	0	0	0	0	0	0	0	0	0	0	0	0	0	0	0	0	0	0.86678	0	6.057	1.4746	11.947	4.7228	14.625	11.335	11.126	25.617	42.691	34.516	23.454	26.794	29.572	51.387	44.473
3.8715	5.9324	3.1041	1.4519	12.706	0	0	0	0	0	0	0	0	0	0	0	0	0	0	0	0	0	0	0	0	0	0	0	0	0	0	0	0	0	0	0	0	0	0	0	0	0	0	0	0	0	0	0	0	0
0	0	0	0	7.6145	6.254	17.547	17.039	42.009	47.721	78.994	87.237	101.52	109.11	108.95	108.64	119.54	117.02	131.49	152.18	145.95	165.24	157.59	158.43	160.26	164.61	152.27	152.2	173.55	165.89	158.86	170.26	167.06	173.02	174.84	157.75	136.46	140.6	149.26	158.76	161.96	134.19	167.59	157.53	178.69	180.61	169.34	162.19	167.94	153.62
3.3326	0	0	4.0183	8.348	0	0	0	1.0657	3.5845	6.9235	10.691	10.108	14.207	18.041	28.034	30.119	27.583	29.426	27.452	22.273	16.676	21.313	17.826	28.32	27.464	27.821	13.675	4.0294	21.518	28.429	36.081	41.858	46.529	48.444	49.919	65.954	71.955	69.359	63.445	67.21	62.3	63.809	71.829	65.079	72.154	62.335	77.961	75.288	76.887
10.903	7.7265	1.1674	0	0	4.3211	0	0	0	0	0	1.24	12.902	9.8359	1.4789	0	0	0	0	1.3409	11.144	24.185	25.916	35.803	28.138	28.854	43.033	34.463	48.524	52.919	54.698	60.587	67.352	65.418	65.445	57.397	45.583	36.245	45.326	47.14	52.924	58.914	59.474	56.115	64.177	51.239	53.883	47.448	42.26	36.409
0	1.8449	5.9961	17.13	0	0	16.606	44.302	51.645	57.058	57.282	76.961	66.008	72.497	69.568	66.048	87.249	84.731	98.653	88.704	94.532	104.14	101.67	104.38	97.417	101.34	114.44	103.09	123.99	127.44	108.9	121.23	151.93	148.05	152.76	157.53	158.26	160.21	173.79	174.42	172.97	181.59	184.44	188.68	217.23	178.02	161.27	162.1	168.19	172.25
0	0	0	0	9.9124	13.325	34.16	0	47.24	45.028	65.882	90.379	84.121	99.941	126.92	115.23	148.71	144.47	143.28	147.91	104.03	113.62	213.19	257.46	279.15	282.05	286.52	290.56	292.27	304.46	345.15	350.92	371.3	377.44	416.39	435.84	462.41	458.28	457.9	448.53	502.17	517.92	521.02	532.33	527.17	516.03	520.21	523.63	521.17	524.79
0	0	0	4.8797	3.9396	10.099	11.018	11.462	24.354	50.665	77.014	113.82	111.82	149.34	194.81	216.57	269.08	281.19	319.45	327.82	355.97	384.56	400.9	453.67	479.84	493.38	509.16	499.19	510.06	554.15	556.83	560.52	560.56	567.89	600.94	578.9	587.14	585.99	587.82	586.41	587.69	598.98	645.34	623.33	629.16	632.09	633.6	627.05	628.54	617.71
43.066	0	0	4.5589	6.5389	0	0	13.056	11.193	15.507	0	0	36.351	64.814	111.89	131.06	185.11	227.94	269.06	317.89	380.04	401.26	457.25	490.06	528.49	557.36	573.47	627.42	638.83	652.63	698.64	703.67	703.87	753.65	810.97	824.92	881.67	916.56	900.46	981.17	983.73	1002.8	1049.1	1085	1147.7	1149.1	1181	1223.8	1237.3	1223
0	0	0	0	4.9949	20.582	38.983	40.451	51.674	55.731	76.334	95.287	109.55	111.32	130.23	129.1	136.54	120.95	136	147.78	146.46	152.99	172.23	176.12	197.46	215.44	210.93	228.79	256.43	268.65	267.93	236.78	255.47	274.77	261.61	256.98	268.83	290.18	289.43	274.49	257.89	271.2	286.22	284.78	269.64	264.96	277.82	299.09	276.31	275.95
0	0	0	0	0	18.403	16.663	18.278	35.186	24.294	23.968	39.612	38.173	46.811	42.043	53.766	58.59	74.028	103.71	114.92	139.01	145.14	164.06	195.3	206.9	230.17	247.85	251.44	260.62	291.11	289.42	294.01	300.63	310.6	317.38	313.57	318.07	324.35	341.21	351.04	353.48	356.16	363.32	372.98	350.71	364.91	365.33	356.27	363.78	351.7
0	0	0	24.404	12.688	46.242	48.059	25.42	38.031	54.53	29.247	48.892	38.809	53.843	30.137	30.896	14.394	21.262	10.071	10.927	40.129	22.437	22.902	29.511	0	14.831	2.121	28.745	31.547	31.563	33.752	26.406	23.949	21.63	31.787	24.198	7.8064	0	11.627	20.836	0	20.507	3.7676	22.4	11.804	5.1129	0	0	0	0
0	0.26289	0	7.9586	1.1841	5.013	1.0888	14.883	18.397	0	0	0	0	0	0	0	0	0	0	0	0	0	0	0	0	0	0	0	0	0	0	0	0	0	0	0	0	0	0	0	0	0	0	0	0	0	0	0	0	0
0	0	0	2.8953	8.5592	6.3551	7.5388	15.488	17.812	7.863	20.427	12.703	21.38	29.42	15.622	34.213	27.598	18.548	21.817	15.507	11.068	16.491	18.592	16.161	0	3.9255	5.5209	7.909	5.6489	9.9459	4.4214	7.4663	12.388	12.841	14.709	13.066	12.328	8.0999	6.5326	0	7.5623	3.8034	0	0	0	0	0.14213	0	6.1483	0
8.2437	3.4205	0	0	0	0.4395	3.4503	0	0	0	0	0	0	1.9079	0	0	0	0	1.0932	0	0	0	0	0	0	0	0	0	0	0	0	0	0	6.7405	0	12.651	5.2082	5.9075	4.0614	0	0	0	2.6705	0	0	0	0	0	0	0
0	0	0	0	7.0648	9.3241	11.214	5.1537	1.1342	4.8502	10.325	6.6049	0	3.3903	0.4948	0	0	0	0	0	0	0	0	0	0	0.012868	0.25008	8.0313	14.957	29.078	37.015	44.375	30.476	58.661	53.293	57.759	65.297	84.773	76.606	69.649	63.652	76.034	82.378	94.414	92.837	90.498	112.11	113.93	116.68	110.58
37.918	6.7258	0	0	0	0	0	0	0	0	0	0	0	0	0	0	0	0	0	0	0	0	0	0	0	0	0	0	0	0	0	0	0	0	0	0	0	0	0	0	0	0	0	0	0	0	0	0	0	0
26.313	11.526	5.8666	0	0	0	0	0	0	0	0	0	0	0	0	0	0	0	0	0	0	0	0	0	0	2.4426	10.377	16.947	10.339	13.58	22.429	14.569	18.31	8.965	29.689	40.62	38.477	37.231	44.248	46.491	50.37	63.596	71.047	80.876	101.96	96.032	96.037	84.693	82.101	84.782
1.6599	0	0	0	0	8.5404	4.0587	0	0	0	0	0	0	0	0	0	0	0	0	0	0	0	0	0	0	0	0	0	0	0	0	0	0	0	0	0	0	0	0	0	0	0	0	0	0	0	0	0	0	0
11.958	0	4.025	0	0	0	0	0	0	0	0	0	0	0	0	0	0	0	0	0	0	0	0	0	0	0	0	0	0	0	0	0	0	0	0	0	0	0	0	0	0	0	0	0	0	0	0	0	0	0
0	0	0	0	0	6.0537	14.327	9.7273	10.32	10.725	10.607	16.595	12.125	9.3144	0	0	0	0	0	0	0	0	0	2.6061	0	0	0	0	0	0	0	0	0	0	0	0	0	0	0	0	0	0	0	0	0	0	0	0	0	0
0	0	0	0	1.3035	6.8571	10.841	0	16.593	4.9752	26.235	27.917	33.419	32.923	32.633	29.643	38.458	31.003	40.158	38.678	35.794	60.104	50.579	56.313	51.801	51.226	48.063	39.908	44.932	47.358	53.291	59.056	67.253	59.796	58.789	61.642	44.516	39.447	37.865	49.057	65.153	66.09	71.134	61.618	76.198	70.191	76.124	78.17	73.798	66.028
5.6842	5.56	1.4147	9.1996	0	0	0	0	0	0	3.8749	7.6658	7.0185	7.1945	0.35147	0	5.6153	0	0	0.91596	5.3045	17.637	6.414	4.2204	0	0	0	0	0	0	0	0	0	0	0	0	0	0	0	0	0	0	0	0	0	0	0	0	0	0
19.568	0	4.5784	0	0	0	0	0	0	0	0	0	0	0	0	0	0	0	0	0	0	0	0	0	0	0	0	0	0	0	0	0	0	0	23.588	38.263	40.686	55.693	64.217	84.366	103.55	108.95	133.44	148.83	161.1	163.6	144.69	157.25	157.62	170.98
0	0	0	0.027796	5.1631	0	14.97	18.221	24.711	35.801	30.206	43.979	48.323	56.348	52.783	69.17	90.197	71.664	79.989	101.14	110.62	102.8	111.41	137.52	122.75	131.26	115.37	116.17	126.99	125.17	126.13	130.82	150.87	146.41	153.21	152.18	148.39	150.6	162.67	148.12	146.19	148.9	140.66	150.69	142.59	141.26	151.88	145.56	150.38	135.66
19.413	4.8237	5.9302	1.3843	0	0	0	0	0	0	0	0	0	0	0	0	0	0	0	0	0	0	0	0	0	0	0	0	0	0	0	0	0	0	0	0	0	0	0	0	0	0	0	0	0	0	0	0	0	4.8464
14.479	7.3278	0	0	0	0	0	0	0	0	0	0	0	0	0	0	0	0	0	0	0	0	0	0	18.222	6.5493	13.916	18.802	54.063	60.592	70.297	77.304	89.458	107.82	98.753	102.19	119.33	145.93	146.67	143.93	154.88	139.21	162.9	196.39	216.04	200.87	199	204.78	191.51	220.91
5.533	1.0842	0	0	5.5002	0	2.5875	0	0	0	0.76928	3.0647	0	0	0	0	0	0	0	1.786	0	0	0	0	0	0	0	0	0	0	0	0	0	0	0	0	0	0	0	0	0	0	0	0	0	0	0	0	0	0
26.421	8.6003	0	0	0	0	0	0	0	0	0	0	5.7131	2.5234	14.356	36.463	35.044	33.486	28.933	28.356	33.309	39.079	39.891	43.015	43.927	48.045	34.377	45.745	53.678	47.286	47.787	49.634	38.05	34.01	38.365	29.687	34.194	37.028	24.224	31.286	15.612	20.533	11.264	9.8941	7.9062	4.6866	0	0	0	0
30.104	0.80861	0	0	0	0	3.3897	0	0	0	0	2.2445	9.0604	14.029	13.97	22.022	21.345	14.183	16.566	26.019	44.346	45.665	64.401	46.659	48.078	61.502	58.629	46.487	69.023	64.306	73.208	68.842	63.326	67.394	59.587	66.228	80.133	81.921	81.608	90.081	81.541	86.42	84.326	85.937	85.272	99.119	82.073	89.588	75.584	68.019
0	4.0596	6.3794	0	0	0	3.1055	0	0	0	0	0	0	0	0	0	0	0	0	0	0	0	0	4.2228	0	0	0	0	0	0	0	0	0	0	0	0	0	0	0	0	0	0	0	0	0	0	0	0	0	0
0	0	7.7731	2.3067	0	2.4097	16.778	14.467	9.421	1.9367	0	4.0511	0	0	0	0	0	0	0	0	0	0	0	0	0	0	0	0	0	0	0	0	0	0	0	0	0	0	0	0	0	0	0	0	0	0	0	0	0	0
28.922	11.09	0	0	0	0	0	0	0	0	0	0	0	0	0	0	0	0	0	0	0	0	0	0	0	0	0	0	0	0	0	0	0	0	6.0813	0	6.755	0	0	0	0	0	0	0	0	0	0	0	0	0
0	0	0	0.74163	7.9902	4.0339	12.159	17.463	16.878	12.613	9.2854	14.913	17.652	11.021	7.5095	6.9422	10.396	2.6855	21.542	7.0897	13.938	23.829	19.153	17.329	12.739	10.694	4.4003	22.709	22.433	18.819	17.989	21.45	14.664	17.187	18.766	17.934	11.739	23.612	18.565	30.064	32.891	37.783	31.417	31.688	32.817	40.13	34.993	35.611	42.897	30.436
0	0	0.74601	9.3963	4.8271	4.9588	0	0	0	0	1.4576	8.9846	19.089	38.551	38.945	58.369	69.71	65.527	86.245	75.31	81.847	100.1	125.31	113.25	140.28	152.52	165.08	182.61	142.5	195.3	208.83	213.85	191.41	202.85	206.81	200.12	201.15	226.94	220.43	225.67	221.21	200.68	202.1	202.14	206.85	209.34	223.19	207.98	231.95	234.08
26.436	13.361	0	0	0	0	0	0	0	0	0	0	0	0	0	0	0	0	0	0	0	0	0	0	0	0	0	0	0	0	0	0	0	0	0	0	0	0	0	0	0	0	0	0	0	0	0	0	0	5.5992
0	0	0	0	4.9399	0	15.321	16.64	31.408	45.941	55.931	83.323	80.029	104.23	108.35	134.98	167.6	197.97	212.47	230.78	250.92	267.39	275.15	303.75	310.26	314.67	333.44	332.22	327.8	338.85	343.23	366.96	397.65	420.44	433.23	468.39	491.8	523.17	571.85	577.24	659.32	683.69	700.96	762.51	802.67	854.1	887.19	929.24	932.32	943.4
68.567	36.346	2.3794	0	0	0	0	0	0	0	0	0	0	0	0	0	0	0	0	0	0	0	0	0	0	0	0	0	2.4756	27.672	31.479	53.729	66.568	75.527	91.607	89.982	128.8	131.31	118.09	128.07	131.54	156.51	171.17	165.87	176.3	157.84	174.62	188.02	191.25	183.17
0	0	0	0	5.3059	8.812	15.025	5.2796	29.65	29.299	40.354	29.319	8.1952	22.431	8.9908	6.4772	22.262	24.005	26.637	45.619	59.078	84.135	56.693	88.32	69.83	75.169	75.153	80.447	96.24	98.733	99.625	123.22	119.82	134.04	123.72	125.06	116.62	108.79	114.76	126.22	124.34	136.89	126.41	103.32	133	118.35	116.64	121.2	106.79	105.39
5.8978	0	0	0.29709	1.5406	4.6298	0	6.6117	1.0251	5.6097	3.7383	5.2483	17.608	13.171	8.4318	8.2988	9.9485	7.9105	3.274	4.3992	0	0	0	0	0	0	0	0	0	0	0	0	0	0	0	0	0	0	0	0	0	0	0	0	0	0	0	0	0	0
0	1.0246	0	0	0	2.1076	4.9703	0	2.4751	0	8.7936	11.883	13.129	6.5745	11.318	4.9301	11.509	26.069	20.852	31.676	27.619	46.485	40.602	32.007	29.059	26.201	27.062	19.741	24.334	39.892	33.136	52.342	51.933	56.936	51.049	53.319	39.643	45.08	42.285	53.941	70.128	85.649	84.914	74.634	100.49	93.74	118.01	93.187	84.575	80.677
20.57	1.7485	0.80393	0	0	0	0	0	0	0	0	0	0	0	0	0	0	0	0	0	0	0	0	0	0	6.3724	0	0	0	0	0	0	0	0	0	0	0	0	0	0	0	0	0	0	0	0	0	0	0	0
11.424	4.085	3.0249	0	6.3124	0	0	0	0	0	0	0	0	0	0	0	0	0	0	0	0	0	0	0	0	0	0	0	0	0	0	0	0	0	0	0	0	0	0	4.2045	0	1.1204	0.42012	5.0597	33.12	24.75	16.758	26.101	36.443	30.832
12.344	24.665	12.098	16.164	0	0	0	7.6018	17.209	0	0	0	0	4.6551	0	11.374	13.949	28.507	25.844	23.177	23.016	23.376	24.797	43.28	28.337	28.212	28.321	39.391	36.618	48.454	41.119	30.799	30.275	20.355	24.011	28.46	20.1	14.569	23.99	7.9711	18.986	14.714	29.063	0	0	0	0	0	0	0
0	2.531	0	0	3.3301	0	19.292	32.402	51.342	46.964	39.558	51.042	38.472	46.998	34.708	43.214	52.956	48.868	64.68	66.799	79.069	92.676	92.176	122.17	128.55	131.15	151.48	167.1	191.7	215.71	224.39	246.94	272	268.33	290.07	309.43	325.37	335.99	354.84	362.93	370.08	349.96	389.9	374.15	392.47	369.33	359.79	368.88	378.65	365.96
0	0	0.077885	0	14.567	8.0936	10.421	4.5016	12.752	15.216	4.3293	3.9301	0	0	0	0	0	0	0	9.3395	16.008	16.762	9.3252	9.6264	21.799	27.461	14.35	0	0	0	0	0	0	0	0	0	0	18.508	16.026	18.467	30.663	17.882	12.495	7.4947	16.029	27.884	12.081	20.65	22.76	4.4732
2.9023	0.13989	0	0	0	0.61079	13.122	0	3.1347	19.358	53.553	97.788	150.55	214.37	275.96	337.34	434.27	469.49	551.35	635.64	683.05	820.14	862.21	857.76	922.62	1090.8	1132.4	1055.8	1039.5	1026.1	1034.9	1076.5	1053.5	1090.9	1132.8	1073.5	1118.5	1189	1197.9	1330.6	1397.4	1414.1	1404.4	1445	1475.2	1517.2	1530.2	1501.2	1577	1647.2
20.514	20.797	0.3579	0	0	0	0	0	0	0	0	0	0	0	0	0	0	0	0	0	0	0	0	0	0	0	0	0	0	0	0	0	0	0	0	0	0	0	0	0	0	0	0	0	0	0	0	0	0	0
32.85	7.7504	0	2.0621	0	0	0	1.9367	10.65	0	8.1205	18.234	5.0082	0.27789	2.0989	8.9989	12.45	11.67	7.0129	11.136	24.008	25.752	37.959	48.722	55.563	71.255	64.796	60.684	59.664	68.64	78.552	91.181	85.022	81.516	93.353	92.661	101.49	107.09	111.23	126.5	106.96	113.31	100.85	98.747	108.81	98.303	85.037	100.08	84.193	87.552
6.4601	9.0819	11.049	0	0	2.1774	0	0	0	0	0	0	0	0	0	0	0	0	0	0	0	0	0	0	0	0	0	0	0	0	0	0	0	0	0	0	0	0	0	0	0	0	0	0	0	0	0	0	0	0
18.512	10.597	0	0	1.6911	0	0	2.1358	0.83621	1.9185	1.5145	7.2975	7.2831	0.031277	6.6937	9.1542	13.728	0	0	0	0	0	0	40.749	46.207	0	0	0	0	0.45821	37.7	19.808	32.009	60.304	61.09	90.601	78.783	90.368	87.342	73.805	77.241	88.939	103.08	117	119.87	142.42	157.16	182.27	193.35	212.4
1.9451	2.3081	0	14.19	1.6008	2.4126	0	0	0	0	0	23.298	0	0	7.372	0	0	0	0	0	0	0	0	0	0	0	0	0	0	10.536	12.539	15.754	0	19.022	28.927	22.919	24.606	28.059	31.362	36.428	27.135	38.392	48.191	61.315	51.412	52.858	58.71	65.337	76.313	59.591
0	0	0	2.9632	6.1921	0.71527	0	1.7265	14.622	41.077	40.284	69.95	74.437	119.68	140.74	173.58	200.92	197.2	231.34	238.46	283.71	306.68	360.68	354.03	384.46	394.07	402.74	431.94	447.22	470.41	463.18	481.41	495.91	487.59	505.47	532.53	511.64	521.23	533.37	547.35	546.33	564.97	560.88	582.78	553.3	544.69	554.59	559.49	575.03	589.49
11.948	0	0	6.989	0	6.2582	0	0.30638	0	0	0	0	0	0	0	0	0	0	0	0	0	0	0	0	0	0	0	0	0	0	0	0	0	0	0	0	0	0	0	0	0	0	0	0	0	0	0	0	0	0
8.2809	2.0751	0.034763	0.28213	1.082	0	0	0	0	0	0	0	0	0	0	0	0	0	0	0	0	0	0	0	0	0	0	0	0	0	0	0	0	0	0	0	0	0	0	0	0	0	0	0	0	0	0	0	0	0
20	6.1352	5.5626	0	0	0	0	0	0	0	0	0	0	0	0	0	0	0	0	0	0	0	0	0	0	0	0	0	0	0	0	0	0	0	0	0	0	0	0	0	0	0	0	0	0	0	0	0	0	0
11.084	10.232	5.2318	0	0.08645	0	0	0	0	0	0	0	4.6537	45.519	56.898	60.593	77.78	89.191	82.302	109.01	95.062	98.139	103.34	118.12	124.34	124.66	138.23	142.89	63.87	75.591	94.934	68.596	93.303	93.13	118.67	120.79	118.38	134.45	127.71	124.69	138.52	150.41	168.57	167.16	143.82	185.29	173.57	198.11	181.97	188.18
0.95607	0	0	0	9.0895	8.0893	1.3576	0	0	0	0	0	0	0	0	0	0	0	0	0	0	0	0	0	2.41	0	0	7.6764	15.758	36.023	48.121	63.369	58.572	92.458	102.18	122.3	132.54	154.65	170.72	170.65	178.7	198.68	204.46	222.05	201.85	199.09	190.86	206.66	218.6	210.58
0	0	0	0	9.9927	7.5343	7.9848	0	12.016	0	9.6775	14.892	13.013	11.06	2.9183	0	0	1.4596	0	1.6777	0	22.669	2.7111	12.432	8.9509	14.717	9.2372	6.0498	13.882	24.73	20.269	31.731	32.203	31.031	26.242	35.652	28.417	23.239	19.639	34.771	51.773	65.631	73.389	68.353	85.157	92.594	97.017	97.417	94.181	76.858
32.845	10.174	4.2638	0	0	0	0	0	0	0	0	0	0	0	0	0	0	0	0	0	0	0	0	0	4.1879	43.244	86.978	131.73	175.93	201.46	244.27	295.49	313.53	370.09	397.57	431.21	450.14	482.61	506.64	555.5	582.03	649.61	628.22	647.76	679.82	709.74	684.04	745.09	751.28	648.24
7.5574	7.6076	0	0	0	0	0	0	0	0	0	0	0	0	0	0	0	0	0	0	0	0	0	0	0	0	0	0	0	0	0	0	0	0	0	0	0	0	0	0	0	0	0.12145	0	0	0	0	0	0	0
0	0	0	0	6.6134	20.052	16.015	5.293	41.338	29.418	44.046	54.592	55.726	64.28	57.993	49.606	74.445	72.69	90.35	96.143	114.29	138.41	131.99	130.21	121.74	131.46	135.15	131.64	135.68	155.75	152.12	164.53	161.65	168.09	170.82	163.16	149.69	144.4	148.27	151.77	163.34	185.84	177	191.28	187.32	184.11	196.57	119.55	119.45	110.91
25.183	6.794	0	0	0	0	2.7941	0	0	4.2512	0	0	0	6.4301	16.401	15.106	16.481	18.438	19.805	21.032	27.377	32.389	41.13	43.693	41.49	49.832	48.553	39.667	25.996	35.176	45.317	43.934	35.136	37.683	34.381	36.668	49.382	41.098	34.922	47.184	40.083	45.119	31.356	45.027	34.202	31.783	23.737	30.577	25.949	18.387
6.361	0	2.7866	4.7126	0	0	0	0	0	0	0	0	0	0	0	0	0	0	0	0	0	0	0	0	0	0	0	0	0	0	0	0	0	0	0	0	0	0	0	0	0	0	0	0	0	0	0	0	0	0
9.3828	0	0	3.0028	0	2.7098	0	0	0	0	0	0	0.94252	44.764	12.179	26.694	31.739	45.38	50.722	39.496	43.944	54.795	66.477	60.881	52.63	73.539	72.395	67.64	71.841	64.322	59.618	49.333	43.728	56.018	58.073	63.172	64.497	49.851	49.308	43.562	47.232	52.947	55.072	49.465	55.057	56.7	49.22	51.186	43.432	42.878
0	0	25.771	30.34	17.029	32.588	34.626	0	0	0	5.3412	0	4.8541	0	0	0	0	0	0	0	0	0	0	0	0	0	0	0	0	0	0	0	0	0	0	0	0	0	0	0	0	0	0	0	0	0	0	0	0	0
5.742	4.5344	3.8277	0	1.1124	0.55387	0	0	0	0	0	0	0	0	0	0	0	0	0	0	0	0	0	0	21.529	28.861	49.522	70.253	67.835	77.56	81.502	73.699	66.029	101.57	105.95	126.28	118.53	131.08	128.02	147.98	148.68	149.62	148.75	148.86	159.23	159.52	151.45	159.4	128.84	139.23
21.525	3.1587	1.0694	0	0	0	0	0	0	0	0	0	0	0	0	0	0	0	0	0	0	0	0	0	0	0	0	0	0	0	0	0	0	0	0	0	0	0	0	0	0	0	0	0	0	0	0	0	0	0
0	0	0	0	12.153	54.109	55.182	60.365	50.774	52.935	69.852	75.305	53.126	54.593	58.981	51.744	62.066	58.61	92.939	86.336	50.338	52.472	36.633	23.124	31.885	63.03	47.698	40.194	35.922	129.75	77.816	17.828	17.844	34.855	5.4391	3.8576	0	7.0487	0	2.3595	0	0	0	0	0	0	0	0	12.804	22.078
24.527	0.50792	2.1573	28.958	0	0	0	0	0	0	0	0	0	0	0	0	0	0	0	0	0	0	0	0	0	0	0	0	0	0	0	0	0	0	0	3.5147	0	0	0	0	0	0	0	0	0	0	0	0	0	0
46.255	31.727	0	0	0	0	0	0	0	0	0	0	0	0	0	0	0	0	0	0	0	0	0	0	0	0	0	0	0	0	0	0	0	0	0	0	0	0	0	0	0	0	0	0	0	0	0	0	0	0
14.068	7.3174	2.4639	0	0	0	0	0	0	0	0	0	0	0	0	0	0	0	0	0	0	0	0	0	0	0	0	0	0	0	0	0	0	0	0	0	0	0	0	0	0	0	0	0	0	0	0	0	0	0
0	0	0	0.48967	2.6867	6.4162	6.7626	24.03	32.478	39.075	37.802	46.276	50.188	48.272	53.744	61.55	59.15	61.797	66.153	69	57.842	60.951	70.388	71.503	59.197	56.78	68.615	48.346	54.798	62.352	61.288	75.689	73.057	72.369	71.675	55.138	62.582	59.147	61.277	46.235	49.97	33.777	29.8	33.78	29.662	33.307	22.937	23.767	26.819	28.99
0	0	13.211	3.5393	3.4625	0	0	0	0	0	0	0	0	0	0	0	0	0	0	0	0	0	0	0	0	0	0	0	0	0	0	0	0	0	0	0	0	0	0	0	0	0	0	0	0	0	0	0	0	0
23.036	5.7605	22.163	0	0	0	0	0	0	0	0	0	0	0	0	0	0	0	0	0	0	0	0	0	0	0	0	0	0	0	0	0	0	0	0	0	0	0	0	0	0	0	0	0	0	0	0	0	0	0
0	0	0	0	5.3636	1.741	23.637	17.547	5.5659	13.726	17.504	15.235	23.222	15.861	17.514	24.289	24.637	26.994	32.17	36.847	40.886	46.603	46.052	54.092	48.326	56.043	55.98	63.554	74.131	86.326	72.523	73.568	56.629	66.699	52.641	52.725	51.706	44.379	46.782	46.43	38.663	48.755	47.195	51.844	40.22	36.311	24.887	41.365	47.92	42.658
22.538	1.6531	0.022927	0	0	0	0	0	0	0	0	0	0	0	0	0	0	0	4.2382	0	0	0	0	0	0	0	0	0	0	0	0	0	0	0	0	0	0	0	0	0	0	0	0	0	0	0	0	0	0	0
0	0	2.5083	14.655	16.27	0	0	5.7024	3.2215	0	9.9043	6.7412	6.8466	17.382	9.4178	22.863	22.58	10.828	2.2448	14.75	2.2677	1.1702	0	0	0	0	0	0	0	0	0	0	0	0	0	0	0	0	0	0	0	0	0	0	0	0	0	0	0	0
0	0	0	6.1426	15.157	9.5191	10.017	0	14.563	11.296	20.759	23.228	29.546	19.326	14.659	6.8152	21.162	23.834	24.96	30.226	30.988	41.61	35.947	42.453	44.713	48.265	53.76	46.068	52.223	50.836	55.728	67.862	68.703	66.749	50.203	46.882	35.392	52.437	41.166	50.738	74.571	86.822	100.9	82.823	110.15	100.96	119.82	131.89	141.88	148.43
0	0	9.6778	7.5914	13.274	0	0	0	0	0	0	0	0	0	0	0	0	0	0	0	0	0	0	0.18012	3.3669	23.707	14.992	18.019	39.989	25.265	46.322	38.348	68.888	53.129	96.832	83.325	111.24	66.437	68.489	60.571	51.569	44.42	56.134	70.617	75.153	80.06	71.279	64.465	59.289	67.582
50.898	19.418	0	0	0	0	0	0	0	0	0	0	0	0	0	0	0	0	0	0	0	0	0	0	0	0	0	0	0	15.316	26.446	21.065	21.312	13.772	19.208	23.507	31.216	28.71	24.04	51.035	45.517	53.428	57.86	59.049	58.185	48.142	61.339	75.561	68.335	77.554
29.534	11.147	5.4239	0	4.8423	0	0	0	0	0	0	0	0	0	0	0	0	0	0	0	0	0	0	0	0	0	0	0	0	0	0	0	0	0	0	0	0	0	0	0	0	0	0	0	0	0	0	0	0	0
0	0	0	0	9.3333	1.1959	15.41	0	19.091	10.774	22.841	26.242	7.191	23.391	26.382	24.823	35.248	29.247	33.512	43.805	40.636	76.359	66.37	76.098	67.851	62.359	73.85	63.868	71.732	56.918	60.485	67.538	71.924	63.796	63.075	59.505	47.178	44.46	50.074	57.082	63.376	76.128	88.687	71.421	86.135	79.509	85.157	72.334	66.75	59.888
10.976	13.855	0	0	0	0	0	0	0	0	0	0	0	0	0	0	0	0	0	0	0	0	0	0	0	0	0	0	0	0	0	0	0	0	0	0	0	0	0	0	0	0	0	0	0	0	0	0	0	0
44.616	22.27	0	0	0	0	0	0	0	0	0	0	0	0	0	0	0	0	0	0	0	0	0	0	0	0	0	0	0	0	0	0	0	0	0	0	0	0	0	0	0	0	0	0	0	0	0	0	0	0
21.55	0	0	0	0	0	3.0519	4.8665	0	0	0	0	0	0	0	0	0	0	0	0	0	0	0	4.3356	0	3.0706	0	0	0	0	0	0	0	0	0	0	0.83078	0	0	0	0	0	0	0	0	0	0	0	0	0
10.151	1.2295	0	0	1.4907	0	0.14405	0	4.8434	2.7374	10.006	26.714	28.558	64.172	62.211	94.159	108.82	126.34	141.07	168.5	200.58	206.79	257.68	286.26	332.3	360.21	390.58	418.56	446.85	458	488.95	509.06	528	541.7	552.18	569.64	590.83	590.62	594.57	584.17	631.61	599.66	639.35	624.76	623.2	613.43	620.29	632.03	633.5	639.79
2.856	0	1.3084	0	0	8.4442	7.3452	12.88	25.981	20.85	13.537	17.277	30.556	61.581	59.148	81.589	76.123	99.911	119.42	123.99	142.35	158.6	180.08	196.79	213.99	233.13	216.28	276.11	274.81	316.09	314.47	308.11	309.57	302.55	318.29	326.6	336.26	335.67	345.72	323.95	347.29	344.24	364.56	356.39	341.9	356.2	353.04	362.44	350.88	358.53
0	0	0	4.0857	13.663	0.84412	7.731	28.504	28.881	48.958	65.418	99.82	122.79	153.99	197.64	207.63	273.32	295.76	363.9	376.18	446.74	431.81	465.05	476.67	486.24	505.39	469.08	467.59	475.11	482.51	485.38	489.67	514.74	524.35	522.78	529.78	535.47	523.2	537.01	523.33	527.25	522.81	524.74	527.02	528.71	525.36	519.05	516.23	533.63	508.26
3.6582	7.0315	0	0	0	0	2.4128	3.6575	0	3.5136	18.189	26.92	25.958	35.561	34.4	33.873	40.5	49.35	55.297	71.891	82.082	103.79	108.32	111.32	122.64	123.26	135.42	136.69	127.85	144.91	143.65	134.19	123.44	148.13	135.96	136.4	140.27	151.91	155.39	139.96	137.6	158.03	159.64	176.13	160.1	162.88	164.5	173.68	177.73	165.39
49.731	19.444	0	0	0	0	0	0	0	0	0	0	0	0	0	0	0	0	0	0	0	0	0	0	0	0	0	0	0	0	0	0	0	0	0	0	0	0	0	0	0	0	0	0	0	0	0	0	0	0
3.8024	3.1546	0	2.0537	0	0.096681	0.7515	0	0	0.69422	0	6.4176	18.169	28.421	44.929	55.191	55.739	75.761	70.041	85.606	98.437	91.178	92.172	110.49	112.08	81.645	101.84	84.529	91.752	82.179	109.04	95.14	88.941	100.05	93.797	91	80.189	95.072	92.863	94.768	86.667	108.45	107.73	116.48	108.18	105.28	121.7	127.06	109.26	120.97
0	10.138	9.3493	0	0	0	0	0	0	0	0	0	0	0	0	0	0	0	0	0	0	0	0	0	0	0	0	0	0	0	0	0	0	0	0	0	0	0	6.0619	27.208	42.667	48.7	81.717	92.81	117.86	144.88	170.37	197.3	235.83	265.05
0.15696	9.283	14.166	0.6313	3.5877	0	0	0	0	0	0	0	0	2.79	0	1.077	0	0	0	0	7.277	3.6227	1.6545	1.057	0	0	0	5.6999	3.2698	0	0	0	0	0	0	0	0	0	0	0	0	0	0	0	0	0	0	0	0	0
0.47955	0.45442	0.38037	0	0	0	11.373	16.088	31.08	50.883	81.823	114.32	139.01	171.14	186.89	189.96	212.62	224.25	226.01	230.67	248.54	255.69	255.77	277.89	281.72	284.03	271.09	283.01	273.18	284.64	295.01	289.43	288.43	313.52	286.48	300.95	304.14	275.46	312.76	302.05	307.29	304.09	304.91	296.15	291.67	296.01	283.67	298.6	293.66	285.37
13.795	0	0	0	6.3943	4.4745	17.467	25.343	16.229	21.5	26.257	46.934	60.453	73.666	64.514	81.963	90.486	84.766	122.69	112.81	131.46	132.7	156.77	165.67	173.47	163.03	189.85	146.22	118.65	130.1	142.43	160.32	149.07	131.81	137.62	133.48	132.47	131.55	123.18	149.12	141.37	147.23	124.03	125.42	120.24	116.49	113.59	106.73	104.05	96.381
42.498	28.145	0	0	0	0	0	0	0	0	0	0	0	0	0	0	0	0	0	19.004	50.459	70.742	104.02	153.23	195.25	224.55	256.47	315.44	398.52	419.45	438.81	504.43	552.14	591	627.48	639.16	653.55	705.76	712.47	744.2	771.11	790.16	789.16	755.82	773.62	791.54	815.94	828.74	765.46	780.8
0	0	0	0	1.4143	6.735	19.848	0	16.029	18.967	25.387	26.169	32.498	25.675	26.661	17.673	12.137	17.885	25.978	30.971	34.251	55.495	45.334	50.438	46.862	41.325	41.421	37.137	51.065	59.046	47.721	58.925	67.423	51.508	50.258	41.779	18.671	11.238	7.7936	16.709	30.864	43.956	33.074	21.185	30.459	22.191	22.756	32.599	20.142	21.749
20.424	13.251	0	0	0	0	0	0	0	0	14.927	30.317	47.296	66.705	97.299	118.84	119.4	124.96	127.67	158.63	151.17	167.82	178.31	190.56	188.79	189.88	201.01	195.22	187.39	197.7	205.89	216.26	205.74	207.47	199.51	213.73	206.16	221.09	206.26	227.23	220.18	212.58	214.56	209.24	204.8	204.24	195.16	208.32	205.25	196.49
0	2.7059	5.6795	0	0	0	0	0	0	0	0	0	0	0	0	0	0	0	0	0	0	0	0	0	0	0	0	0	0	0	0	0	0	2.3433	19.916	48.574	69.231	107.78	134.98	168.12	205.31	237.92	293.56	294.08	318.2	326.96	340.03	375.56	391.02	388.3
0	0	0	0.9828	0	0.80852	9.9541	4.0839	7.327	5.7042	0	0	0.99042	0	0	0	0	0	0	0	0	0	0	0	0	0	0	0	5.0993	6.164	22.719	2.5856	19.078	0.80028	20.437	27.808	17.469	10.899	0	0	0	0	0	0	0	2.8578	0	0	0	0
0	0	0	0	16.041	6.8104	5.2399	10.779	0.17015	7.6243	8.9239	14.66	20.081	16.168	21.369	13.714	15.814	17.817	20.885	16.955	12.228	19.479	20.426	19.196	25.422	18.763	22.554	3.6687	4.2067	2.2262	10.021	18.869	15.534	15.418	13.315	0.20075	10.253	18.856	13.176	0	6.6179	0	0	0	0	0	0	0	0	0
0	3.8615	0	0	2.3778	3.7456	6.0803	5.5556	16.528	16.831	12.214	16.634	4.5132	2.2285	0.88345	1.5875	0	0	0	0	0	0	0	0	0	0	0	0	0	0	0	0	0	0	0	0	0	0	0	0	0	0	0	0	0	0	0	0	0	0
0	2.56	0	0.63869	0	6.7651	11.962	9.0956	8.7952	14.925	19.915	10.468	0	2.0374	8.2794	4.4352	0.083142	2.7649	4.9169	11.947	8.666	1.2294	6.2688	13.104	23.965	18.6	11.26	10.967	4.3637	11.464	6.4237	9.5882	3.6759	7.6549	0	12.911	6.2796	15.056	7.0245	16.389	27.02	10.844	3.3961	12.243	12.065	16.27	6.1551	11.337	12.439	6.4109
5.012	0	4.6662	11	0	0.50934	0	0	0	0	0	0	0	0	0	0	0	0	0	0	0	0	0	0	0	0	0	0	0	0	0	0	0	0	16.894	18.042	55.601	88.961	106.27	133.54	167.86	206.73	246.71	280.06	279.85	301.53	358.68	403.56	426.87	445.44
0	0	1.6436	3.8537	0	2.1541	6.3265	21.998	34.092	14.883	7.5911	10.454	5.3098	16.654	9.2099	16.481	11.137	0	3.2402	7.9421	4.6884	8.8821	6.401	7.66	13.257	9.7575	9.4706	23.261	28.362	26.62	15.834	6.8587	1.8354	3.2126	0	0	5.2516	9.81	0	0	0	0	0	0	0	0	0	0	0	0
4.9882	2.939	0	0	2.9447	0	0	0	13.486	0	0	0	0	2.817	3.5496	0.9323	4.282	0	0	0	0	0	0	0	0	0	0	0	0	0	0	0	0	0	0	0	0	0	0	0	0	0	0	0	0	0	0	0	0	0
0.19273	0	0	0	9.7025	1.2607	5.2052	20.497	16.297	21.881	5.9808	14.537	15.691	22.986	26.708	20.002	11.747	6.7961	8.2756	0	0	0	0	9.2014	6.4386	1.4042	0.52825	0	0	0.93559	4.2252	0	0	0	0	0	2.2891	0	0	0	0	0	2.0661	3.7056	12.465	13.876	23.798	25.535	37.974	43.483
15.985	5.8032	0	0	0	0	0	0	0	0	0	0	0	3.057	7.3818	19.817	14.849	27.552	35.548	46.789	43.879	68.264	63.902	85.905	75.752	82.241	90.514	97.027	89.475	100.71	95.104	98.636	101.51	117.9	145.95	169.12	198.96	232.32	275.6	302.74	368.42	403.64	447.1	486.38	505.28	582.59	610.04	651.12	685.01	729.75
40.071	16.385	5.5452	0	0	0	0	0	0	0	0	0	0	0	0	0	0	0	0	0	0	0	0	0	0	0	0	0	0	0	0	0	0	22.332	41.145	78.039	111.72	148.85	157.67	202.18	221.17	242.43	245.35	272.47	305.85	346.54	350.6	371.2	375.91	390.44
3.9321	2.3454	23.625	9.3743	0	0	0	0	0	0	0	0	0	0	0	0	0	0	0	0	0	0	0	0	0	0	0	0	0	0	0	0	0	0	0	0	0	6.9565	11.504	35.21	61.156	68.3	102.21	88.209	110.58	133.44	172.29	186.38	199.93	224.6
0	0.79107	0	0	5.8863	1.7926	4.4336	9.2145	19.088	5.2251	1.0857	0	0	0	0	0	12.215	0	0	0.078431	6.6454	5.0245	1.3193	0	3.761	6.1824	0	15.905	22.754	26.085	23.529	0	0	0	10.59	5.3106	7.0502	13.264	2.9144	14.115	17.948	13.934	17.865	18.757	14.766	27.392	16.979	32.302	20.463	34.047
50.293	19.821	0	0	0	0	0	0	0	0	0	0	0	0	0	0	0	0	0	0	0	0	0	0	0	0	0	0	0	0	0	0	0	0	0	0	0	0	0	0	0	0	0	0	0	0	0	0	0	0
0	2.0416	2.4009	0.1934	0	0	3.8086	7.5238	12.479	14.755	22.536	19.905	33.236	43.64	44.345	56.276	58.323	73.067	59.347	71.869	65.448	81.016	76.543	86.567	92.87	89.065	98.132	83.329	74.603	61.229	53.113	53.629	58.174	60.554	54.963	41.587	40.403	46.821	55.721	55.517	53.694	50.143	63.604	47.731	45.106	38.673	34.702	35.681	38.388	25.325
0	0	8.4456	0	4.149	0.80213	0	0	0	0	0	0	0	0	0	0	0	0	0	0	0	0	0	0	0	0	0	0	0	0	0	0	0	0	0	0	9.3895	46.787	63.191	68.764	86.659	114.16	137.49	168.29	187.83	227.11	259.69	281.59	304.12	322.6
0	3.4813	0	0.13743	6.7743	2.3113	0.12179	4.201	0	0	20.672	30.127	52.615	69.08	67.987	83.355	81.494	93.612	51.149	104.27	83.411	103.01	99.959	70.253	90.981	80.344	99.885	100.91	92.873	88.074	81.392	95.115	91.7	88.31	90.396	78.475	77.607	97.804	99.22	85.113	82.071	82.321	88.555	75.429	65.691	78.215	80.278	85.898	95.297	74.561
0	0	0	6.3537	16.777	21.2	40.172	47.01	74.589	71.15	76.936	81.863	96.757	93.305	67.687	86.645	74.999	89.122	86.147	83.064	84.976	131.69	113.35	141.37	150.43	189.21	220.41	228.47	240.37	284.27	319.89	318.3	317.59	330.55	343.49	377.29	352.44	370.4	388.26	408.18	444.21	434.87	470.23	455.67	478.8	440.11	486.11	495.1	461.94	471.47
3.7242	1.5164	0	0	0	0.51108	9.0188	0	11.47	0	10.554	17.728	12.744	5.9478	0	0	0	0	0	1.3916	0.64777	21.09	12.319	23.743	15.404	20.32	14.298	0	15.845	15.908	17.192	25.22	25.331	28.15	23.554	27.655	23.96	2.4304	11.093	23.078	29.07	45.561	41.105	44.51	51.888	47.668	62.245	63.836	51.352	53.63
2.8889	0	0	2.3446	0	0.87241	5.4197	3.5146	23.098	7.0064	0	0	0	0	0	0	0	0	0	0	0	0	0	0	0	0	0	0	0	0	0	0	0	10.17	26.745	57.487	99.73	136.82	187	229.03	327.85	391.7	488.63	575.1	681.18	777.25	809.04	928.63	959.97	1001.8
22.97	7.835	0	0	0	0	0	0	0	0	0	0	0	0	0	0	0	0	0	0	0	0	0	0	0	0	0	0	0	0	0	0	0	0	0	0	0	0	0	0	0	0	0	0	0	0	0	0	0	0
0	9.6682	0	0	0	3.4077	2.0271	1.8275	16.88	17.203	0	11.498	15.417	0	17.064	0	4.3908	2.8803	0.084049	0	0	0	0	0	0	0	0	0	0	0	0	0	0	0	0	0	0	0	0	0	0	0	0	0	0	0	0	0	0	0
31.387	1.2256	0	0	0	5.8772	2.1594	19.062	20.558	28.386	48.266	57.996	63.182	68.725	79.855	80.886	83.919	93.18	90.395	101.18	118.58	114.62	106.83	116.52	140.11	111.28	137.27	135.85	137.83	130.67	127.18	127.1	127.75	130.07	106.69	108.2	102.58	95.837	96.576	99.032	98.29	105.46	98.522	103.96	93.783	90.56	97.275	89.163	90.301	81.126
14.235	0.38002	6.3389	12.004	10.236	0	0	1.9336	0	0	0	2.5335	0	1.1799	0	0	1.3743	4.8692	0	0	0	0	0	0	0	0	0	0	0	0	0	0	0	0	0	0	0	0	0	0	0	0	0	0	0	0	0	0	0	0
0	0	0	3.5625	23.341	3.1767	6.0873	18.663	8.871	10.6	16.81	31.752	31.763	42.864	45.627	41.799	47.6	48.354	62.652	70.716	68.957	86.679	83.322	93.757	89.604	89.377	91.895	92.587	112.39	128.36	136.06	131.12	129.98	152.1	158.15	147.74	153.2	160.59	174.45	159.01	159.8	172.77	167.15	186.58	160.44	181.03	159.9	160.04	170.19	163.59
19.934	10.584	0	0	0	0	0	0	0	0	0	0	0	0	0	0	0	0	0	0	0	0	0	0	0	0	0	0	0	0	0	0	0	0	0	0	0	0	0	0	0	0	0	0	0	0	0	0	0	0
10.869	5.009	0	0	0	0	0.1877	0	0	0	0	0	0	0	0	0	0	0	0	0	0	0	0	0	0	0	0	0	0	0	0	0	0	0	0	0	0	0	0	0	0	0	0	0	0	0	0	0	0	0
35.899	0	0	0	0	0	0	0	0	0	0	0	0	0	0	0	0	0	0	0	0	0	0	0	0	0	0	0	0	0	0	0	0	0	0	0	0	0	0	0	0	0	0	0	0	0	0	0	0	0
0	4.1762	0	4.6282	20.571	2.03	3.7906	8.6597	3.7415	8.4588	11.94	0	0	13.362	14.194	7.5612	0	0	0	9.9614	8.8272	0	0	6.7554	17.055	23.667	31.675	33.4	40.061	33.847	59.692	54.248	49.624	72.371	70.763	84.625	87.432	88.199	96.563	103.8	105.85	117.71	99.366	95.568	109.25	113.18	127.45	120.64	118.54	118.49
7.7695	0	0	0.19451	3.0704	0	2.9436	6.6318	10.202	10.343	12.691	13.864	9.3573	21.849	19.075	60.844	26.962	19.181	17.702	16.396	23.685	21.475	29.163	35.082	35.157	31.55	28.266	30.369	34.771	26.471	30.921	44.832	45.858	47.59	56.554	61.017	62.588	54.108	64.178	62.685	56.607	58.719	58.732	68.81	67.069	66.207	77.963	75.428	87.501	68.475
6.6835	6.8956	0.45859	0	4.0631	0	0	0	0	0	0	0	0	0	0	0	0	0	0	0	0	0	0	0	0	0	0	0	0	0	0	0	0	0	0	0	0	0	0	0	0	0	0	0	0	0	0	3.879	12.017	6.394
14.11	2.3491	5.5244	14.632	11.453	0	0	15.241	8.5021	9.418	2.0467	16.457	6.8387	11.323	0	12.517	0	0	0	0	0	0	0	16.936	12.375	11.852	8.9949	8.5544	23.074	15.927	24.123	29.797	37.063	42.463	34.762	46.253	42.114	40.776	65.161	38.398	44.524	41.4	39.819	42.625	27.49	29.359	32.895	37.646	40.937	16.526
15.289	4.377	0	0	4.6777	0	0	0	0	0	0	0	0	0	0	0	0	0	0	0	0	0	0	0	0	0	0	0	0	0	0	0	0	0	0	0	0	0	0	0	0	0	0	0	0	0	0	0	0	0
10.317	8.1966	1.5895	0	0	0	4.0845	0	4.0939	2.7684	4.4908	0	0	6.0498	0	0	0	0	0	0	0	0	0	0	0	0	0	0	0	0	0	0	0	0	0	0	0	0	0	0	0	0	0	0	0	0	0	0	0	0
3.3718	0	0	0	21.009	0	0.48222	0	0	0	0	0	0	0	0	0	0	0	0	0	0	0	0	0	0	0	0	0	0	0	0	0	0	0	0	0	0	0	0	0	0	0	0	0	0	0	0	0	0	0
13.231	4.4154	0.36628	0	0	0	0	0	0	0	0	0	0	0	0	0	0	0	0	0	0	0	0	0	0	0	0	0	0	0	0	0	0	0	0	0	0	0	0	0	0	0	0	0	0	0	0	0	0	0
5.1046	0.88344	0.050146	0	3.4421	0	0	5.1832	0	0	0	0	3.6954	0	2.2049	0	20.09	17.819	21.61	13.197	21.591	3.7173	46.264	33.009	30.827	24.285	26.327	25.259	17.625	16.355	26.426	10.62	28.723	0	22.364	44.479	63.357	66.362	63.264	66.257	40.838	39.176	43.839	60.729	56.89	67.431	108.86	62.952	80.374	104.42
12.049	2.5404	0	7.6211	0	0	0	0	0	0	0	0	0	0	0	0	0	0	0	0	0	0	0	0	0	0	0	0	0	0	0	0	0	0	0	0	0	0	0	0	0	0	0	0	0	0	0	0	0	0
7.7821	0.34078	0	1.4356	0.34737	0	1.8243	0	0	0	0	0	0	0	0	0	0	0	0	0	0	0	0	0	0	0	0	0	0	0	0	0	0	4.6809	0	8.4389	21.666	16.355	7.9204	15.146	13.001	18.704	14.988	20.478	18.473	21.746	34.569	26.782	33.246	25.204
16.663	1.3508	7.9417	0	0	0	3.2656	0.79572	0	0	0	0	0	0	0	0	0	0	0	0	0	0	0	0	0	0	0	0	0	0	0	0	0	0	0	0	0	5.7064	13.616	37.348	50.513	56.869	69.699	87.58	62.257	93.987	98.896	104.97	111.94	107.15
0	0	0	0	2.4252	5.3623	16.884	18.017	31.158	29.557	32.957	44.287	46.97	55.098	43.108	55.21	58.225	53.85	53.115	52.784	58.489	63.44	66.668	88.215	85.098	79.978	86.659	110.06	121.55	114.82	120.41	150.84	169.61	165.71	161.44	173.97	178.6	184.64	200.67	209.8	216.25	226.38	225.12	239.23	244.9	249.59	257.31	249.11	265.21	262.99
36.295	16.14	0	0	0	0	0	0	29.608	82.864	163.08	251.75	308.7	402.9	486.69	569.68	612.5	688.02	762.2	809.8	880.06	964.84	972.95	1002.2	1079.1	1064.5	1141.9	1102	1074.1	1118.4	1111.9	1111.1	1153.9	1158.9	1151.3	1147.1	1168.4	1156.3	1168.4	1195.2	1170.8	1152	1142.4	1170.3	1189	1158.5	1153.4	1173.5	1173.7	1140
30.671	2.8084	0	0	0	0	0	11.861	37.373	77.576	142.52	181.36	244.82	329.57	379.24	458.58	508.13	549.28	589.42	664.94	699.67	708.64	747.57	761.79	775.51	811.4	816.23	835.19	856.29	847.12	858.31	852.77	841.98	848.83	872.05	883.11	879.41	855.39	880.61	879.1	848.45	882.04	865.56	838.86	867.57	862.38	839.42	829.27	815.91	824.7
0	0	0	0.32073	0	3.9375	5.2797	0	5.5939	0	4.6278	0.83283	0	5.5266	3.9919	3.0679	1.2572	0	0	0	0	0	8.9252	16.637	26.499	37.838	37.366	46.267	42.876	41.582	49.958	45.805	63.718	63.845	64.556	74.097	67.782	70.488	86.329	87.499	97.189	102.42	101.05	87.572	98.292	84.701	94.755	90.989	92.477	106.69
2.6501	0	0	0	2.756	11.856	18.069	6.5867	0	8.2818	6.0912	17.46	10.745	9.6091	18.049	15.261	26.363	22.609	31.011	34.949	43.504	41.452	38.874	33.656	38.723	29.482	30.349	35.171	37.514	37.583	36.849	37.861	33.965	51.045	47.264	35.887	47.009	53.295	61.153	52.862	52.053	59.206	63.648	68.573	42.958	68.285	77.461	45.587	87.263	57.535
0	0.61412	2.1487	0	0	3.3587	7.5084	6.5262	6.9175	9.2561	6.4005	14.74	7.241	30.508	25.435	36.364	56.976	62.944	57.041	57.855	59.193	60.136	66.569	62.974	67.543	73.104	64.414	68.584	69.278	67.972	63.289	68.276	84.235	83.615	74.801	70.886	71.867	76.569	83.004	86.604	96.393	98.672	103.89	105.71	111.81	115.71	117.12	131.19	131.94	128.54
0	0	3.7996	4.491	0	1.5461	3.1011	9.031	3.1551	3.4965	3.6683	7.9051	15.799	6.8857	9.0876	10.878	16.085	12.734	8.6674	1.7192	10.201	19.008	19.162	21.126	12.954	20.336	14.061	7.3527	8.7184	1.0932	6.6338	10.464	10.534	9.8933	0.87027	14.172	15.203	14.781	14.259	12.381	14.543	19.495	16.491	14.119	17.654	14.618	25.973	17.915	14.276	20.208
15.751	0.90987	0	0	0	0	0	0	0	0.57747	1.9714	0	8.3436	23.255	38.102	63.918	78.255	82.049	110.86	155.5	191.79	231.74	256.62	292.28	306.25	331.83	373.39	406.34	410.11	435.95	442.25	474.58	484.63	475.14	502.64	475.85	539.44	542.72	542.28	557.72	489.65	574.47	584.34	596.79	585.74	615.7	614.12	619.12	635.45	623.75
0	5.0986	0.070597	0	5.9894	0	0	0	0	0	0	0	0	0	0	0	0	0	0	0	0	0	0	0	0	0	0	0	0	0	0	0	0	0	0	0	0	0	0	0	0	0	0	0	0	0	0	0	0	0
0	0	0	0	2.4461	9.0537	13.135	0	18.852	19.157	23.244	32.102	27.386	22.335	19.352	9.8446	17.05	12.009	19.987	22.864	39.207	53.088	52.406	61.531	63.439	89.893	88.366	104.49	120.05	120.59	163.13	177.26	168.75	188.71	178.11	191.06	175.3	185.92	205.37	205.63	212.94	210.52	221.45	209.86	225.92	215.1	216.46	212.56	199.08	198.25
0	0	0	0	6.5462	15.566	12.355	14.703	27.308	25.998	35.265	45.613	55.024	59.799	59.167	78.248	88.241	68.747	83.154	95.24	97.224	90.59	90.263	98.205	91.378	109.61	98.167	86.395	85.062	78.049	89.53	57.61	67.983	72	57.475	58.649	48.963	52.943	49.613	45.744	47.433	42.071	42.024	32.334	39.282	31.508	29.628	21.978	28.471	9.3151
11.921	8.3811	7.18	0	0	0	0	0	0	0	0	0	0	0	0	0	0	0	0	0	0	0	0	0	0	0	0	0	0.75076	10.542	0.53793	0	0	0	0	0	0	0	0	7.4298	3.0498	11.825	0	10.807	36.649	36.34	43.241	50.011	63.475	56.806
3.1484	0	0	3.084	2.8486	2.4246	14.283	19.958	18.93	19.979	12.335	24.351	20.895	26.371	12.988	25.793	28.862	14.928	46.867	31.072	40.619	47.036	50.813	43.117	45.146	45.135	43.966	50.252	43.074	47.946	48.403	57.533	49.572	49.442	47.188	53.633	54.211	59.976	58.143	70.73	63.619	83.931	80.206	81.738	86.453	90.9	93.858	81.362	87.422	81.54
0	0	0	7.8896	4.3154	1.799	9.5179	4.0894	4.2317	6.8138	7.9341	7.2763	15.28	16.12	15.205	14.853	16.068	10.431	12.242	9.9066	11.366	13.567	19.247	21.058	29.317	26.5	28.56	14.004	23.566	16.707	24.335	50.809	69.808	79.81	85.427	59.888	65.308	71.352	75.53	86.517	88.917	88.9	94.06	94.351	104.91	100.16	96.032	104.08	106.67	116.28
0	0	0	0	1.5998	5.9181	2.3184	0	11.895	0	5.3778	0	0	6.5298	2.0751	2.9812	0	0	0	0	0	0	0	0	0	0	0	0	0	0	0	0	0	0	0	0	0	0	0	0	0	0	0	0	0	0	0	0	0	0
1.6153	0	0	3.766	13.851	0	0	0.12593	0.76374	0.77648	5.4801	2.7109	0	0.77056	0	11.106	7.9478	0	0	0	0	0	0	0	0	0	0	1.3433	0	0	1.0852	1.8206	3.9153	6.4104	5.8273	7.1194	10.26	10.62	15.581	4.78	11.157	11.081	3.8821	0	18.55	8.9983	19.007	19.088	17.429	12.102
6.322	0.64658	0	0	1.3796	0	12.388	22.725	22.756	24.467	22.788	24.673	18.193	18.61	8.3918	49.738	48.666	21.677	20.687	17.429	17.175	18.368	23.949	22.373	8.7767	9.5938	0	1.7316	3.3402	3.5574	0	4.8962	0	0	0	2.139	0	0	0	0	0	0	0	0	0	0	0	0	0	0
0	0	0	2.3816	1.839	11.272	18.904	2.9703	36.145	32.835	45.379	70.512	77.059	76.98	86.998	81.123	93.28	123.55	133.59	149.92	160.86	177.97	168.8	191.45	195.79	185.84	201.93	190.29	205.99	205.85	204.73	225.49	215.82	220.35	228.08	228.72	203.69	185.76	199.17	187.09	198.02	215.69	220.38	206.07	217.18	205.33	212.82	207.67	200.16	196.39
47.61	6.8701	0	0	0	0	0	0	0	0	0	0	0	0	0	0	0	0	0	0	0	0	0	0	0	0	0	0	0	0	0	0	0	0	0	0	0	0	0	0	0	0	0	0	0	0	0	0	0	0
0	0	6.6752	0	0	4.4672	8.3621	11.628	14.589	14.92	7.6095	18.794	0.87605	16.643	11.866	3.4144	0	12.667	18.217	8.9789	31.707	21.82	13.17	26.464	18.975	31.748	22.782	24.322	6.9314	26.695	24.127	32.2	42.224	44.34	49.012	29.608	25.479	24.559	39.272	59.027	51.739	40.446	48.853	36.313	69.671	55.2	42.886	58.046	57.393	53.811
0	0	0	0.84685	3.2705	9.063	6.2871	0	14.368	1.0815	8.3984	9.9959	7.9655	0	0	0	0	0	0	0	0	6.8367	0	0	0	0	0	0	0	0	0.12442	0	0	0	0	0	0	0	0	0	1.1683	15.868	11.937	9.8074	21.915	9.5755	24.645	19.759	11.755	19.607
0	0	0	0	23.33	13.874	0	13.48	8.7793	5.9287	30.874	15.222	10.147	12.336	0	0	0	0	0	0	0	0	0	0	0	0	0	0	0	0	0	0	0	0	0	0	0	0	0	0	0	0	0	0	0	0	0	0	0	0
34.564	7.5928	0	0	4.2126	0	0	0	0	0	0	0	0	0	0	4.0095	0	0	0	0	0	0	0	0	0	0	0	0	0	0	0	0	0	0	0	0	0	0	0	0	0	0	0	0	0	0	0	0	0	0
0	0	0	0.1089	0	17.166	4.1228	0	8.7357	0	5.2328	0	0	0	0	0	0	0	0	0	0	0	0	0	0	0	0	0	0	0	0	0	0	0	0	0	0	0	0	0	0	0	0	0	0	0	8.2997	3.0125	0	0
25.927	3.9982	5.0867	0	0	0	0	0	0	0	0	0	0	0	0	0	0	0	0	0	0	0	0	3.6317	7.994	4.3482	0	29.827	38.233	35.397	44.304	41.807	52.812	31.593	91.611	82.229	101.24	96.973	107.94	100.59	103.29	125.96	113.14	102.03	111.46	128.47	118.64	125.39	118.14	126.83
2.8283	1.0755	0.14331	0	0	4.4809	0	6.4196	0	0	0	0	0	0	0	0	0	0	0	0	0	0	0	0	0	0	0	0	0	0	0	0	0	0	0	0	0	0	0	0	0	0	0	0	0	0	0	4.2395	26.674	47.349
0	0	0	0	12.767	4.3531	13.788	4.3923	20.699	16.77	24.286	35	20.953	21.684	14.485	2.6903	14.357	12.974	9.4596	15.141	9.5976	41.794	31.03	38.06	20.725	23.251	23.358	30.749	30.357	44.122	44.751	61.918	55.824	77.208	80.758	86.94	76.791	77.587	79.73	90.815	99.355	73.826	84.605	77.279	78.887	73.511	78.694	81.26	74.876	69.133
40.695	4.7486	0.69171	2.0417	0	0	0	1.6843	25.08	77.306	137.2	183.86	243.52	303.25	358.07	411.34	503.75	547.92	593.3	656.96	709.88	732.17	758.42	778.72	799.77	834.12	850.63	855.06	881.55	888.72	905.34	933.74	922.26	921.49	956.21	997.39	1035.2	1005	1009.9	1049.2	1036.5	1060.5	1057.5	1072	1087.5	1093.4	1109.6	1067	1058	1057.3
11.402	1.1571	0	0	0.86543	2.2248	0	3.6814	0	11.33	16.918	15.872	17.505	15.011	18.401	29.441	30.884	35.649	0	0	0	0	0	0	0	0	0	0	0	0	0	0	0	0	0	0	0	0	0	0	0	0	0	0	0	0	0	0	0	0
0	0	1.4472	1.3391	0	7.6226	16.811	12.356	24.172	16.952	9.3103	25.698	16.128	19.07	0	2.1849	1.0976	0	0	0	0	0	0	0	0	0	0	0	0	0	0	0	0	0	0	0	0	0	0	0	0	0	0	0	0	2.2932	7.751	19.357	39.275	30.575
0	0	0	0	14.9	0	10.517	9.8777	17.011	11.214	3.4733	26.016	14.614	26.288	16.494	17.778	37.435	31.647	43.275	53.163	40.874	42.987	49.268	29.659	21.729	42.992	23.378	17.511	25.325	4.2512	0	1.0276	0	0	1.8152	11.215	0	0	0	0	0	0	0	0	0	2.491	22.52	35.11	49.949	62.456
0	2.1172	7.3128	0	0	0.14914	0	0	0	0	0	0	0	9.0399	6.3826	13.061	0	3.2575	9.0175	12.54	9.568	22.047	14.34	19.204	15.659	13.921	7.4405	12.489	0	10.8	8.5301	5.8346	2.6111	9.2904	0	0	0	7.1152	0	0	0	0	0	0	0	0	0	0	0	0
44.086	15.063	0	0	0	0	0	0	0	0	0	0	0	0	0	0	0	0	0	0	0	0	0	0	0	0	0	0	0	0	0	0	0	0	0	0	0	0	0	0	0	0	0	0	0	0	0	0	0	0
0	0	0	0.49306	1.9925	11.792	6.5687	0	15.375	2.7256	23.256	12.074	9.774	9.174	0	0	0	0	0	0	0	0	0	0	0	0	0	0	0	0	0	0	0	0	0	0	0	0	0	0	0.028728	19.936	16.92	11.508	22.999	21.991	30.375	16.544	14.63	15.559
18.183	17.71	6.3778	0	0	0	0	0	0	0.97087	0	0	0	0	0	0	0	0	0	0	0	0	0	0	0	0	0	0	0	0	0	0	0	0	0	0	0	0	0	0	0	0	0	0	0	0	0	0	0	0
22.205	0.020032	2.3554	0	0	0	0	0	0	0	0	0	0	0	0	0	0	0	0	0	0	0	0	0	0	0	0	0	0	0	0	0	0	0	0	0	0	0	0	0	0	0	0	0	0	0	0	0	0	0
49.306	9.1686	0	1.0636	0	0	0	0	0	0	0	0	0	0	0	0	0	0	0	0	0	0	0	0	0	0	0	0	0	0	0	0	0	0	0	0	0	4.7519	11.262	15.937	20.886	38.978	42.206	49.839	56.184	71.937	71.041	85.228	90.519	84.15
11.325	0	0	1.615	0	0	0	1.0096	2.139	0.41317	1.9452	10.144	16.803	16.101	9.5438	13.474	26.014	38.277	26.176	28.87	28.809	29.261	36.779	33.836	31.23	31.815	34.227	0	20.68	30.749	14.562	16.821	6.0707	20.837	12.533	8.5045	27.717	27.331	20.317	12.913	12.196	8.7698	0.67106	13.949	9.1009	21.66	11.806	22.932	22.513	37.88
0	0	0	4.8238	10.515	8.0184	0	1.3552	1.9894	12.687	0.27339	4.0481	6.6849	12.348	16.559	16.417	27.288	29.07	18.565	22.11	13.07	13.303	12.278	20.411	24.611	27.597	28.404	43.577	29.077	32.783	22.39	22.532	29.678	29.265	34.981	38.92	32.249	30.374	34.721	29.149	38.619	35.394	58.548	60.451	73.686	68.534	74.785	80.039	91.086	97.608
36.904	18.801	0	0	0	0	0	0	0	0	0	0	0	0	0	0	0	0	0	0	0	0	0	0	0	0	0	0	0	0	0	0	0	0	0	0	0	0	0	0	0	0	0	0	0	0	0	0	0	0
0	0	0	3.4024	5.5881	9.4631	15.938	12.414	8.2306	12.112	6.1542	0	0	0	1.8648	0	0	0	0	0	0	0	0	0	0	0	0	0	0	0	0	0	0	0	0	0	0	0	0	0	0	0	0	0	0	0	0	0	0	0
0	0	0	0	0.36611	5.4744	5.9252	1.4449	7.9868	1.1482	9.7993	15.615	11.127	7.0424	0	0	0	0	0	0	0.48322	13.203	0.94011	5.3462	8.0807	0	2.2147	1.5432	5.4617	12.913	12.154	28.215	34.718	37.641	35.87	36.755	24.281	23.913	27.979	49.45	46.833	56.944	74.337	65.302	84.835	78.645	86.171	79.817	64.492	64.932
0	0	0	4.3094	8.9032	14.679	12.621	0	0	0	0	0	0	0	0	0	0	0	0	0	0	0	0	0	0	0	0	0	0	0	0	0	0	0	0	0	0	0	0	0	0	0	0	0	0	0	0	0	0	0
0	0	0	12.967	4.2414	12.597	11.369	16.046	21.278	16.472	27.231	39.892	43.233	42.479	37.86	39.141	57.215	59.255	61.125	60.068	66.082	76.077	69.825	80.965	75.872	74.923	85.209	76.446	75.342	66.666	72.963	69.042	83.428	85.738	76.069	80.786	81.505	73.851	85.933	85.163	80.116	79.053	77.627	80.153	89.162	86.186	88.274	89.11	103.95	95.183
20.011	0	0	8.3397	12.37	9.9772	13.603	13.72	15.892	5.7897	3.878	0	0	0	0	0	0	0	5.3238	11.706	4.2859	9.0722	5.9477	17.084	26.643	11.824	15.558	8.1186	19.218	9.4282	17.583	8.6808	4.5071	1.6107	0	0	0	0	0	0	0	0	0	0	0	0	0	0	0	0
15.12	0	3.6273	0	0	2.8799	0	0	0	0	0	8.8408	9.4562	13.991	26.148	53.212	54.762	60.618	71.471	76.956	80.251	109.51	117.65	128.86	126.75	135.23	150.36	159.62	163.45	158.92	176.08	141.52	133.39	156.12	161.02	147.6	164.4	144.97	142.26	143.04	149.85	165.85	172.21	172.77	171.37	187.45	186.35	171.65	178.96	163.82
0	0.60919	1.7163	0.21454	0	1.1156	8.3264	0	23.896	7.6587	0	0	0	0	0	0	0	0	0	0	0	0	0	0	0	0	0	0	0	0	0	0	0	0	0	0	0	0	0	0	0	0	0	0	0	0	0	0	0	0
4.8739	0	0	2.5336	0	1.8316	3.0876	4.1547	19.488	0	0	0	0	1.9071	0	0.013684	2.9435	0	0	0.87836	0	2.8282	3.2091	0	0	0	0	3.8313	0	0.8508	4.7164	0	0	0	0	0	0	0	0	0	0	0	0	0	0	0	0	0	0	0
0	0	0	2.3199	36.011	1.1688	14.063	20.717	24.98	28.588	23.39	28.875	30.122	37.136	23.285	35.664	43.473	56.137	44.589	63.307	46.014	58.231	60.464	80.798	66.965	67.608	59.528	30.754	62.324	48.019	36.095	48.959	42.058	40.536	63.828	65.589	70.596	88.688	106.59	93.393	111.29	126.18	128.43	131.36	147.46	160.38	163.81	210.6	176.3	181.18
0	0	0.77941	12.091	14.715	8.1666	0	0	11.667	0.28061	2.2274	1.3293	2.9616	5.9862	3.544	0	0	0	0	0	0	0	0	0	0	0	0	0	0	0	0	0	0	0	0	0	0	0	0	0	0	0	0	0	0	0	0	0	0	0
0	2.4232	0	0	6.7185	2.0071	3.5524	0	9.2825	2.4498	17.167	17.017	15.394	10.418	0	0	0	0	0	0	0	20.83	15.491	21.559	12.123	23.873	23.212	29.406	38.111	49.341	58.359	69.571	75.855	80.503	69.18	74.52	60.129	67.601	71.07	77.603	95.07	97.775	106.51	92.164	106.33	108.39	114.95	123.69	118.7	115.16
1.6851	0.81153	0	0	3.2592	0	3.4271	11.271	22.309	47.99	63.483	79.588	102.07	115.31	133.83	125.81	144.28	157.07	190.54	221.57	233.64	250.14	248.81	264.19	264.11	271.55	300.52	312.94	314.49	316.73	340.68	355.53	368.86	369.35	376.94	412.04	418.91	424.63	413.26	411.29	402.94	405.93	414.88	412.01	393.32	408.62	402.51	405.77	411.29	400.31
0	0	0	2.4298	4.1244	6.1511	8.2783	10.678	12.391	7.5049	0.95078	10.568	9.6938	10.91	1.0497	13.933	17.999	8.6797	20.533	7.5411	20.002	26.319	33.71	30.025	31.814	33.775	26.647	42.927	45.705	45.706	48.92	62.684	58.357	61.798	57.451	64.504	69.081	69.678	79.267	92.573	94.419	100.9	82.66	86.749	82.138	87.589	80.335	79.761	91.463	93.298
0	0	0	0	14.295	8.9039	0	21.243	27.747	25.835	19.202	22.789	14.032	22.693	19.083	35.308	54.135	29.577	34.75	20.961	39.987	37.22	41.479	52.323	54.607	62.487	47.596	57.549	57.193	63.639	66.457	63.564	61.672	71.175	74.714	74.109	63.248	51.233	65.089	56.152	55.552	57.349	66.962	56.076	52.068	50.744	54.971	56.321	58.058	43.984
0	0	0.081647	2.9693	3.3489	0	10.215	0	0	0	0	1.5045	2.6881	5.2244	0	4.0031	0	0	0	0	0	0	0	2.3427	0	0	0	0	0	0	3.0762	6.8798	7.1364	4.6164	0	2.9294	0	0	0	0	0	0	0	0	0	0	0	0	0	0
3.9872	0	0	6.455	8.0348	4.5622	0	0	0	0	0	0	0	0	0	0	0	0	0	0	0	0	0	0	0	0	0	0	0	0	0	0	0	0	0	0	0	0	0	0	0	0	0	0	0	0	0	0	0	0
2.3697	6.1167	0	4.4871	0	0	1.2926	0	0.38154	0	0	0	1.9317	1.3587	0	4.0254	2.6395	0	0	0	0	0	0.31964	0	2.2957	4.0663	0	0	0	0	0	0	0	0	0	0	0	0	0	0	0	0	0	0	0	0	0	0	0	0
9.3467	9.342	0	0	0	0	0	0.39523	11.446	0	0	0	0	0	0	0	0	0	0	0	0	0	0	0	0	0	0	0	0	0	0	0	0	0	0	0	0	0	0	0	0	0	0	0	0	0	0	0	0	0
26.465	4.0142	0	0	0	1.5178	0	0	0	0	0	0	0	0	0	0	4.8696	0	1.1012	13.614	1.4117	1.0215	0	1.2072	6.1872	0	11.395	9.0501	26.85	37.894	34.324	40.513	23.097	27.202	18.548	7.137	13.864	13.461	11.942	8.8637	31.274	39.463	34.471	38.121	35.505	30.258	32.554	29.304	43.379	42.219
0	0	0	0	0	10.498	5.7866	15.129	20.12	0	0	0	0	0	0	0	0	0	0	0	0	0	0	0	0	0	0	0	0	0	0	0	0	0	0	0	0	0	0	0	0	0	0	0	0	0	0	0	0	0
12.598	7.602	0	0	0	0	0.11088	5.3112	10.234	2.0307	0	1.8045	4.3521	16.187	19.082	31.061	35.057	36.651	52.125	42.949	54.216	53.547	94.331	94.852	23.025	39.679	44.861	66.037	81.772	86.859	105.1	112.55	129.98	120.09	97.405	111.63	103.55	108.37	126.45	97.017	90.62	87.77	87.075	73.758	68.736	88.834	75.1	89.102	64.71	79.224
0	0	3.6165	12.428	1.6141	7.2661	7.5318	12.958	23.73	18.489	18.568	38.881	59.603	75.985	85.403	100.29	122.38	126.18	130.02	149.39	147.86	156.54	150.47	184.72	187.77	216.31	219.17	233.49	242.76	236.75	226.49	243.02	235.78	245.56	260.59	266.84	278.31	264.18	249.09	245.37	258.48	260.35	280.48	272.8	274.28	252.92	245.55	225.14	219.32	202.92
34.439	0	0	0.50629	0	0	0	0	0	0	0	0	0.11699	0	0	0	0	0	0	0	0	0	0	0	0	0	0	0	7.6307	10.372	10.766	9.6883	13.421	19.51	30.132	48.068	51.012	64.653	67.884	81.376	79.499	86.867	76.92	65.836	79.019	94.551	105.85	110.42	123.92	121.86
0	4.7029	6.9672	0	8.697	0	0	0	0	0	0	0	0	0	0	0	0	0	0	0	0	0	0	0	0	0	0	0	0	0	0	0	0	0	0	0	0	0	0	0	0	0	0	0	0	0	0	0	0	0
25.25	9.3784	0.10109	0	0	0	0	0	0	0	0	0	0	0	0	0	0	0	0	0	26.968	49.204	93.462	139.13	160.1	212.55	229.2	254.82	276.19	318.66	351.8	347.44	386.67	402.66	414.52	435.24	445.74	438.13	457.88	458.15	467.01	470.22	476.21	479.85	473.9	462.59	472.64	488.57	484.97	480.6
7.1355	0.43611	0	1.1677	2.2837	0	0	0	0	0	0.60772	0.75377	6.8581	15.103	11.891	14.778	6.428	17.258	15.456	13.245	24.502	29.507	39.094	50.327	52.987	57.046	56.086	58.87	56.398	61.375	58.252	50.786	61.657	62.146	61.763	73.175	78.309	80.968	79.938	69.745	79.455	75.831	70.725	83.321	74.033	74.787	84.387	80.545	60.681	70.584
0	0	1.5564	2.2205	4.4567	1.4927	0	0	0	0	0	0	0	0	0	0	0	0	0	0	0	0	0	0	0	0	0	0	0	0	0	0	0	0	0	0	0	0	0	0	0	0	0	0	0	0	0	0	0	0
0	0	0	0.30608	3.242	1.3627	16.355	12.166	22.671	9.4146	21.343	16.832	15.981	29.622	11.103	24.794	24.681	15.759	9.2635	3.07	13.671	2.0467	16.173	14.925	4.8066	0	2.2016	8.4629	7.3716	0	3.1522	2.6122	6.7314	6.9313	10.373	7.6929	12.728	10.251	12.764	8.0618	6.6218	1.5763	8.7237	0	4.697	0	8.8106	1.0111	11.147	0.15833
0	0	0	0.91709	8.4453	14.345	22.357	15.082	48.113	53.062	91.841	87.164	104.32	111.71	113.6	101.44	134.93	124.67	124.96	134.86	159.76	194.87	207.88	305.24	287.23	335.11	415.95	425.22	464.72	501.56	509.21	526.84	559.32	576.77	579.33	586.92	590.61	567.39	603.66	601.36	634.72	651.83	653.49	649.13	654.17	619.16	634.24	642.08	628.6	624.05
0	0	2.5079	0	13.872	0	0.4856	0	0	0	0	0	0	0	0	0	0	0	0	0	0	0	0	0	0	0	0	0	0	0	0	0	0	0	0	0	0	0	0	0	0	0	0	0	0	0	0	0	0	0
3.6154	2.9418	8.9676	0	0	0	1.9651	0	0	0	18.61	31.841	31.552	38.727	48.315	76.261	102.48	141.34	170.44	210.27	265.23	297.94	280.28	302.17	333.23	356.87	380.43	404.25	433.41	430.81	463.49	452.92	447.67	475.04	481.78	485.56	487.26	523.42	481.49	486.21	473.03	507.73	488.51	467.52	473.69	474.5	446.08	450.1	455.02	450.02
5.7446	6.5826	3.1104	0.99435	1.2302	0	0	0	0	0	0	0	0	0	0	0	0	0	0	0	0	0	0	0	0	0	0	0	0	0	0	0	0	0	0	0	0	0	0	0	0	0	0	0	0	0	0	0	0	0
0	0	0	4.5079	11.403	20.987	27.034	13.237	5.788	0	28.366	33.942	6.4594	19.927	10.904	0	16.594	9.7126	0	0	0	0	0	4.9739	0	0	0	0	0	0	0	0	4.0859	0	0	0	0	0	0	0	0	0	0	0	0	0	0	0	0	0
4.7578	0.33843	0	0	2.0295	0	5.1356	0	7.4549	0	22.244	26.363	25.411	24.023	26.422	13.335	28.097	30.859	39.245	43.524	39.626	76.448	57.428	66.918	62.427	72.1	75.05	75.985	111.75	78.153	84.357	90.043	88.176	95.861	99.042	107.28	91.019	83.596	82.601	99.95	110.05	120.22	114.16	119.9	133.88	126.4	146.56	138.52	100.83	99.215
16.824	5.1226	0	5.6298	0	0	0	0	0	0	0	0	0	0	0	0	0	0	0	0	0	0	0	0	0	0	0	0	0	0	0	0	0	0	0	0	0	0	0	0	0	0	0	0	0	0	0	0	0	0
0	0	0	0.6218	5.9723	8.4763	0	0.074966	5.6451	0	0	0	0	0	0	0	0	0	0	0	0	0	0	0	8.4591	0	0	0	0	0	2.4598	0	0	0	35.53	40.012	68.747	152.46	190.33	254.6	187.67	362.83	256.03	301.04	480.88	309.78	310.06	429.89	437.55	644.87
24.678	4.5617	0	0	0	0	6.9656	27.009	43.863	70.685	77.445	127.35	140.89	165.47	205.58	228.9	255.89	270.71	283.38	304.38	307.67	314.67	322.19	320.39	328.43	316.94	308.83	294.47	301.4	307.56	325.12	315.86	298.15	325.7	316.05	311.03	311.85	312.76	299.39	322.15	319.48	325.32	323.96	307.1	303.86	309.34	297.89	317.39	307.18	297
3.1245	0	0	0	8.6711	0	5.8333	0	13.299	10.006	20.629	19.748	15.109	14.963	2.5862	0	3.725	0	1.3846	3.5759	6.1752	26.672	15.222	28.803	18.835	22.925	24.159	17.681	33.332	44.624	59.055	74.109	77.614	97.351	105.3	121.54	118.27	112.33	124.93	144.78	176.9	208.06	214.25	222.71	235.51	241.38	242.97	262.68	278.13	281.48
13.437	1.1791	0	0	8.769	0	0	0	0	0	0	0	0	0	0	0	0	0	0	0	0	0	0	0	0	0	0	0	0	0	0	0	0	0	0	0	0	0	0	0	0	0	0	0	0	0	0	0	0	0
25.064	11.715	0.48578	0	0	0.36986	0	0	0	0	0	0	0	0	5.2565	11.68	12.197	18.39	11.598	19.785	4.3987	21.151	27.159	38.408	43.152	54.043	72.225	74.305	82.29	82.07	90.706	84.38	106.48	115.73	128.74	141.81	153.73	164.94	150.86	162.95	162.38	171.69	167.29	178.31	182.53	178.09	177.18	164.79	183.68	177.68
38.298	11.143	0	3.8331	0	0	0	0	0	0	0	0	0	0	0	0	0	0	0	0	0	0	0	0	0	0	0	0	0	0	0	0	0	0	0	0	0	0	0	0	0	0	0	0	0	0	0	0	0	0
15.829	0.018491	10.266	15.286	0	0	4.7706	8.2217	6.0211	18.898	29.935	33.358	59.831	69.439	74.192	87.488	100.55	163.87	165.01	192.36	201.86	218.79	213.22	210.56	232.13	279.9	262.14	265.41	295.52	247.12	255.07	275.64	296.56	309.54	307.75	306.24	295.26	303.07	289.15	268.45	289.86	272.03	278.51	271.33	277.34	282.05	262.91	275.44	274.57	270.27
33.073	9.4856	0	0	0	0	0	0	0	0	0	0	0	0	0	0	0	0	0	0	0	0	0	0	0	0	0	0	0	0	0	0	0	0	0	0	0	0	0	0	0	0	0	0	0	0	0	0	0	0
21.949	1.304	5.1287	0	0	0	0	0	0	0	0	0	0	0	0	0	0	0	0	0	0	0	0	0	0	0	0	0	0	0	0	0	0	0	0	2.4183	33.098	38.076	57.981	71.46	90.31	98.492	97.77	131.34	144.35	164.17	188.37	179.86	181.26	181.79
0	0	5.336	1.5383	9.2871	0	12.283	1.211	19.352	3.2602	17.997	12.736	7.879	21.836	7.2533	14.735	7.0729	9.2884	7.6558	2.9555	5.1035	8.5894	11.143	9.4106	0	6.3275	0.8811	1.7381	0.25369	0	0	0	0	0	0	0	0	0	0	0	0	0	0	0	0	0	0	0	0	0
13.217	13.407	0	1.8797	0	0	0	0	0	0	0	0	0	0	0	0	0	0	0	0	0	0	0	0	0	0	0	0	0	0	0	0	0	6.1482	16.459	20.82	22.547	15.722	11.153	2.3291	13.787	15.001	26.807	1.3604	5.4594	4.3713	12.058	7.0038	6.7287	0
10.559	0	0	0	2.5022	2.7817	0	9.6032	4.4013	6.677	9.1017	4.6349	0	0	0	2.0417	3.807	4.7699	4.477	0	0	0	0	0	0	0	0	0	0	0	0	0	0	0	0	0	0	0	0	0	0	0	0	0	0	0	0	0	0	0
0	0	0	1.111	0	10.373	12.266	8.6379	27.934	4.5174	6.7665	0	0	0	0	6.3546	0	0	0	0	0	0	0	0	0	0	0	8.2716	12.623	10.866	11.849	0	4.2201	0	9.2959	1.3299	10.562	4.4788	5.1611	0	2.8845	9.1818	3.2359	0.48656	0	3.3366	0	0	0	0
0	0	0	3.4791	16.523	5.5484	3.1613	0.46712	12.382	17.477	32.189	30.478	44.73	45.327	38.545	47.447	47.166	59.106	62.654	39.957	62.922	49.334	46.462	49.705	41.075	56.632	46.63	41.646	13.699	32.614	18.866	17.63	12.861	11.003	17.248	22.246	35.577	35.792	22.05	14.179	26.05	17.783	1.8857	11.989	27.633	23.754	17.999	1.6083	8.6656	3.1779
0	0	0	4.1685	0	1.1148	10.573	3.4036	17.018	0	0	0	0	0	0	1.9091	0	0	0	0	0	0	0	0	0	0	0	13.598	13.701	22.486	24.061	31.175	28.652	32.123	54.778	88.764	108.73	146.83	182.58	202.48	248.65	279.76	305.89	326.29	354.78	384.22	396.15	412.17	426.2	433.85
18.005	9.0574	0.87641	1.8194	0	0	0	0	0	0	0	0	0	0	0	0	0	0	0	0	0	0	0	0	0	0	0	0	0	0	0	0	0	0	0	0	0	0	0	0	0	0	0	0	0	0	0	0	0	0
0	0	0	0	9.5598	17.124	8.5947	1.626	15.237	18.297	26.085	22.637	26.918	24.048	12.979	5.7953	14.652	15.113	15.157	19.806	24.241	47.555	29.321	38.978	35.841	36.403	36.019	34.171	39.305	32.669	40.213	29.049	46.184	43.429	35.106	26.978	13.476	22.548	10.534	18.616	16.918	25.606	12.784	14.952	26.783	17.657	6.6924	12.375	0	0
0	0	8.1336	4.2052	5.2775	0	0	6.1838	13.181	5.9172	4.6306	17.818	3.3778	9.0521	4.1816	7.5033	12.843	9.0482	17.743	15.826	13.448	10.391	12.911	11.53	5.7499	8.7522	12.712	8.0403	5.8809	6.9761	0	8.6702	14.394	25.965	16.279	14.991	12.241	13.896	25.002	39.61	55.168	17.36	11.783	16.958	32.16	24.024	19.865	23.286	28.349	21.183
3.3127	2.4057	0	0	3.6672	2.253	1.4815	7.1277	16.839	20.758	3.052	0	6.8829	7.6045	1.8857	15.308	0	0	0	0	0	0	0	0	0	0	0	0	0	0	0	0	0	14.254	33.305	52.674	74.833	104.26	136.27	157.17	176.89	193.25	223.89	264.04	291.5	306.38	315.61	333.48	354.12	366.43
74.969	48.403	0	0	0	0	0	18.655	0	0	0	0	0	0	0	0	0	0	0	0	0	0	0	0	0	0	0	0	0	0	0	0	0	0	0	0	0	0	0	0	0	0	0	0	0	0	0	0	0	0
10.047	7.1771	0	0	0	0	3.1568	0	0	0	11.341	19.739	7.0018	10.835	9.5507	22.9	44.465	44.308	39.06	51.758	39.878	71.938	84.088	91.538	101.16	97.363	93.057	105.44	103.44	107.86	116.08	102.25	91.48	99.137	96.117	103.35	103.85	113.27	111.88	91.643	82.693	103.13	101.63	102.26	91.845	89.749	85.499	87.483	79.671	76.587
0	0	0	5.652	1.8637	12.466	8.4524	7.7336	15.502	12.424	7.2907	14.222	13.543	16.98	17.799	12.566	59.041	10.98	19	10.064	2.0478	2.191	0	13.447	8.2428	5.6463	6.3754	13.523	0	7.4879	0	0.85121	10.48	5.424	7.2545	16.478	19.843	14.739	14.433	4.7797	3.4066	3.7446	10.971	13.592	19.517	0.75841	4.7342	3.5062	7.5804	0
0	0	0	0	0	11.942	8.841	15.083	13.056	29.106	26.908	29.747	7.8081	20.774	12.885	4.4322	4.3677	0	0	0	0	0	0	0	0	0	0	0	0	0	0	0	0	0	0	0	0	0	0	0	0	0	0	0	0	0	0	0	0	0
4.6992	13.575	2.9984	0	0.72718	0	0	0	0	0	0	0	0	0	0	0	0	0	0	0	0	0	0	0	0	0	0	0	0	0	0	0	0	0	0	0	0	0	0	0	0	0	0	0	0	0	0	0	0	0
0.96783	4.2166	0	0	2.5147	0	0	2.5222	12.078	0	0	0	0	0	0	0	0	0	0	0	0	0	0	0	0	0	0	0	0	0	0	0	0	0	0	0	0	0	0	0	0	0	0	0	0	0	0	0	0	0
0	0	0	0	10.411	8.3907	22.575	26.736	32.135	29.548	24.206	40.73	35.309	43.527	36.037	43.847	46.685	44.48	55.02	42.197	47.39	45.917	46.34	50.902	45.789	37.251	30.077	59.681	51.467	50.885	53.614	65.315	51.974	67.988	61.739	61.578	58.809	53.682	58.293	60.773	60.303	67.149	52.352	62.243	64.455	55.499	52.347	49.064	50.752	51.053
0	0	0	7.6657	9.2575	18.797	20.29	24.336	25.667	40.888	5.296	27.308	40.298	27.37	35.495	22.924	20.38	29.358	22.323	35.493	24.086	24.646	21.524	20.838	0	10.106	16.211	0	0	0	0	0	0	0	0	0	0	0	0	0	0	0	0	0	0	0	0	0	0	12.933
17.029	4.3087	6.5197	0	0	0	0	0	6.627	6.9853	9.7783	10.636	59.618	71.914	92.786	103.99	120.98	132.75	146.05	154.82	174.04	176.7	201.49	225.96	228.81	244.82	250.98	251.5	256.35	264.6	269.89	281.13	294.25	249.41	261.08	279.61	292.31	281.2	286.75	275.7	283.39	280.91	277.31	274.99	279.31	283.11	282.19	297.2	291.56	298.79
0	0	0	0	4.0171	15.937	30.293	26.433	31.809	34.901	47.865	61.031	56.415	57.282	71.833	71.552	74.034	65.219	68.955	64.048	83.014	88.333	79.489	82.096	88.526	95.485	95.735	103.52	116.35	124.81	136.69	133.81	115.31	130.57	139.89	145.26	133.09	145.63	141.08	126.52	119.41	133.1	131.81	145.26	126.74	135.53	127.42	126.58	142.54	128.92
0	0	0	0	11.864	12.707	44.183	31.553	51.496	56.436	45.518	77.525	68.666	72.584	76.182	89.601	97.63	115.03	120.62	122.87	130.04	135.56	119.3	157.92	131.71	143.37	143.61	150.26	157.62	163.77	171.43	164.49	185.03	190.05	186.79	198.08	181.76	194.24	200.35	196.6	199.38	212.4	213.7	215.63	214.51	217.32	198.5	208.41	213.83	214.59
7.8091	10.774	0.84357	2.2513	0	1.7077	0	0	0	0	0	0	0	0	0	0	0	0	0	0	0	0	0	0	0	0	0	0	0	0	0	0	0	0	0	0	0.72074	11.552	4.9621	3.2161	8.9648	1.9906	14.568	8.8255	9.5259	17.861	2.6906	6.9013	9.1378	7.9491
6.686	0	1.9693	0	0	0	2.0973	0	0	0	0	0	0	0	0	0	0	0	0	0	0	0	0	0	0	0	0	0	0	0	0	0	0	0	0	0	0	0	0	0	0	0	0	0	0	0	0	0	0	0
26.613	11.752	0	0	0	0	0	0	0	0	0	0	0	0	0	0	0	0	0	0	0	0	0	0	0	0	1.8813	7.3165	21.919	38.734	33.099	71.529	76.021	97.79	114.74	117.81	140.31	139.07	151.68	154.18	167.08	167.99	179.98	192.96	194.43	166.31	180.94	190.88	191.28	185.57
0	0	0	1.2507	10.925	6.1246	17.538	24.068	27.092	27.258	27.197	31.839	41.198	49.714	34.395	42.348	51.623	49.413	72.386	49.271	65.934	82.588	84.35	88.216	76.189	74.351	58.502	72.815	82.361	73.918	83.836	90.202	94.262	102.44	98.205	114.72	132.91	138.59	164.49	177.84	188.34	193.65	201.29	212.51	214.73	232.52	208.64	231.41	237.05	233.48
0	2.2121	0	0	8.5351	0	0	0	0	1.1001	0	11.772	5.3598	19.853	29.05	40.245	46.784	56.503	57.994	63.835	77.787	95.852	112.67	132.37	150.02	167.82	187.85	197.66	201.18	206.1	227.31	227.86	219.14	237.45	242.3	234.52	232.54	226.93	231.24	241.4	251.12	233.43	232.75	236.78	241.38	240.5	232.81	224.16	232.62	227.57
0	0	0	0	6.3119	9.3652	3.1392	7.6619	14.48	16.357	13.74	9.7875	12.642	15.318	6.2422	2.0475	0	0	0	0	0	0	0	0	0	0	0	0	0	0	0	0	0	2.058	0	16.115	1.3546	10.52	9.1686	27.386	37.227	33.961	16.065	29.057	36.29	44.544	54.306	50.64	66.601	66.315
0	0	0	3.2055	9.1777	5.2781	0	2.2474	13.597	0	5.2171	0	4.0727	15.344	0	7.5147	0	0	0	0	0	0	0	0	0	0	0	0	0	0	0	0	0	0	0	0	0	0	0	0	0	0	0	0	0	0	0	0	0	0
2.8993	0	0	0	0	17.94	38.168	48.278	66.471	0	0	0	0	0	0	0	0	0	0	0	0	0	0	0	0	0	0	0	0	0	0	0	0	0	0	0	0	0	0	0	0	0	0	0	0	0.47093	2.1282	19.777	34.509	44.943
0	0	0	1.7504	10.005	17.539	17.454	13.97	24.987	25.956	23.867	39.479	41.353	44.889	54.847	63.281	59.901	56.237	65.81	59.571	59.66	60.542	61.973	81.175	69.6	99.91	102.37	130.75	126.58	147.91	140.95	172.83	197.12	222.93	256.24	277.94	281.39	298.9	303.91	322.19	330.18	340.48	371.74	362.3	383.31	381.93	381.38	381.05	399.85	402.17
0	0	0	2.38	1.2264	21.225	16.495	25.529	22.518	40.068	50.187	50.055	59.059	75.091	80.83	89.841	102.98	102.54	105.8	106.41	83.741	91.271	84.551	137.69	132.31	127.45	123.86	58.562	49.324	60.325	42.847	50.522	56.362	48.253	57.553	57.916	58.167	55.048	66.439	57.707	59.654	68.242	82.943	86.119	83.529	89.733	89.928	83.586	105.11	103.19
0	0	0	0	6.6796	12.699	24.146	4.3752	24.498	20.463	29.407	33.626	34.963	20.82	13.873	0	9.3417	1.4218	8.8248	7.1102	11.944	29.921	22.771	28.959	23.927	22.62	19.37	19.134	28.94	44.627	46.862	53.651	48.99	60.176	54.901	59.482	48.162	36.732	39.13	45.698	51.403	69.686	65.171	62.153	73.575	66.907	62.993	62.988	59.868	51.651
0	0	0	0	11.081	52.006	102.04	160.36	227.71	292.34	330.54	418.16	442.31	490.12	542.22	631.61	680.17	721.55	777.73	787.39	821.99	821.39	857.71	917.1	930.99	972.43	934.28	961.42	963.69	944.18	964.89	982.23	996.08	978.03	981.94	989.4	977.27	983.43	987.63	976.61	999.7	998.71	999.23	984.89	1002.7	1005.2	1003.7	996.88	996.49	1004.7
10.968	6.5693	0.0011494	0	0.24814	0	0	3.0735	0	0	0	0	0	0	0	0	0	0	0	0	0	0	0	0	0	0	0	0	0	0	0	0	0	0	0	0	0	0	0	0	0	0	0	0	1.3971	0.79252	0	0	5.2714	4.8509
21.747	11.304	2.2489	0	0	0	0	0	0	0	0	0	8.4617	6.9025	12.361	26.591	19.432	28.062	33.335	44.118	42.186	63.331	45.716	63.884	73.244	81.48	76.454	97.128	97.484	102.58	110.67	120.54	122.28	118.95	130.93	128.4	167.29	168.46	141.19	161.81	165.11	162.59	191.84	201.13	208.99	236.04	245.13	253.2	247.89	261.92
0	0	0	11.944	27.29	43.251	41.274	64.114	69.298	58.303	75.871	57.082	53.17	57.243	44.371	59.056	54.89	38.503	39.19	24.972	15.157	20.964	2.3663	3.3004	0	1.316	0	2.4889	0	0	0	0	0	0	0	0	0	0	0	0	0	0	0	0	0	0	0	0	0	0
15.993	6.9068	4.0949	0	0	0	0	0	0	0	0	0	0	0	0	0	0	0	0	0	0	0	0	0	0	0	0	0	0	0	0	0	0	0	0	0	0	0	0	0	0	0	0	0	0	0	0	0	0	0
0	0	0	3.75	8.6684	9.0008	14.913	31.411	36.06	26.372	25.491	28.731	30.462	30.545	22.476	27.47	32.613	27.905	24.339	23.417	30.875	19.819	24.576	31.72	30.949	21.298	23.278	31.245	35.88	36.887	43.877	46.614	62.068	60.795	58.73	62.776	54.537	58.597	72.802	83.654	86.67	76.441	73.221	74.722	71.478	83.663	70.763	71.428	79.784	68.59
0	0	0	3.3173	3.6892	3.967	2.5536	0	2.6534	0	0	0	2.2044	13.363	10.232	0	1.6255	3.0625	0	0	0	0	0	5.9968	9.7287	7.047	0	0	4.7286	4.1124	17.911	0	10.227	11.373	7.5352	5.0887	10.641	9.0027	9.2566	18.164	12.27	17.263	14.637	8.6574	17.709	17.497	19.622	11.088	19.736	23.929
8.3462	15.791	10.574	0	0	0	12.535	2.9606	17.743	0	0	0	0	0.2236	9.0476	9.4372	13.428	5.29	4.8623	10.246	4.4005	15.398	3.8582	6.7524	0.6669	0	0	0	0	0	0	0	0	0	0	0	0	0	0	0	0	0	0	0	0	0	0	0	0	0
0	0	0	35.937	36.017	29.897	0	0	43.027	0	0	0	28.775	15.992	7.0815	11.36	13.856	10.533	14.725	7.1107	17.702	7.0467	29.021	26.94	24.485	25.885	21.987	25.43	36.907	32.369	29.764	44.754	30.086	41.657	42.831	37.264	39.729	57.772	46.266	73.485	67.869	85.408	73.232	83.521	90.435	85.917	90.994	85.847	90.186	82.971
0	0	0	5.077	6.6718	7.9442	5.0057	7.6915	0	0.46792	9.0014	5.007	2.7987	2.8302	0	0	0	1.2744	0.37747	21.675	13.153	17.954	5.174	0	3.989	0	2.063	7.6783	0	10.49	12.24	5.0835	0	4.2605	2.6203	6.5088	8.4881	23.822	18.328	22.594	21.74	45.276	55.6	51.957	48.796	56.803	46.948	69.869	62.074	59.874
0	2.4783	0	0	4.177	6.6909	0.81353	15.579	29.356	27.215	38.808	43.13	38.628	64.68	61.792	81.061	92.3	85.599	95.494	95.796	88.448	111.8	101.37	116.37	127.76	148.24	149.84	157.82	171.43	179.98	179.51	194.1	203.59	213.93	228.05	222.39	214.79	221.02	214.73	223.62	203.02	194.9	194.47	186.92	200.43	177.56	157.61	154.61	160.99	147.1
9.4832	14.194	0.88749	0	0	0	0	0	0	0	0	0	0	0	0	0	0	0	0	0	0	0	0	0	0	0	0	0	0	0	0	0	0	0	0	0	0	0	0	0	0	0	0	0	0	0	0	0	0	0
21.165	3.2608	0	0	0	0	0	0	16.842	18.27	31.349	47.588	79.46	90.201	110.87	167.22	196.43	223.24	232.35	222.87	248.52	255.01	281.38	284.56	295.63	299.34	298.55	289.98	307.44	312.98	318.97	315.67	319.24	332.84	322.77	301.61	306.94	330	311.71	331.56	319.26	331.82	325.66	329.67	338.94	315.5	326.16	326.5	325.02	325.41
1.4794	1.7423	0	14.371	3.3173	0	0	2.8823	0.3359	0	0	0	0	0	0	0	0	5.8579	0	0	0	0	6.9663	10.817	12.753	0	0	0.22654	0	0	0	0	0	0	0	0	0	0	0	0	0	0	0	0	0	0	0	0	0	0
0	0	0	0	0	15.001	18.636	16.965	37.682	28.437	18.749	9.1542	10.153	15.443	20.524	17.776	26.164	19.96	3.9934	7.6736	5.4442	0.31178	6.3545	0.18047	0	2.4771	1.6044	7.173	20.766	4.6085	13.227	0	0	0	0	1.1612	4.3129	0	0	0	0	0	0	0	0	0	0	0	0	0
31.904	6.5067	0	0	0	0	0	35.227	82.727	131.65	201.34	288.14	368.27	450.21	534.03	599.51	655.93	692.94	734.49	801.7	833.81	848.59	883.2	915.38	971.21	1001.5	987.31	933.93	956.6	975.29	988.28	1019.5	999.35	1026.5	1028.2	1041.7	1079.8	1037.6	1045.9	1050.8	1052.2	1067.9	1092.9	1098.2	1106.5	1134.5	1122.1	1144.9	1129	1144.9
0	1.6127	2.2826	0	0.77745	0.6897	8.1195	4.8525	10.767	22.096	5.9997	21.841	4.8432	4.2872	0	7.4205	15.909	14.397	25.311	36.759	38.765	44.285	50.765	61.022	62.34	70.776	79.299	82.124	95.651	94.252	97.07	103.82	119.09	133.72	124.44	122.6	119.64	121.51	128.84	126.94	121.41	118.12	122.06	120.42	117.95	111.99	117.61	115.72	112.73	105.53
10.013	2.5855	0.096037	1.3398	0	0	0	0	0	0	0	0	0	0	0	0	0	0	0	0	0	0	0	0	0	0	0	19.575	6.1053	0	0.9518	0	0	0	0	0	0	0	0	0	0	0	0	0	0	0	0	0	0	0
0	0	0	6.2916	6.3601	13.616	22.94	43.071	52.424	48.402	49.489	66.154	75.599	73.237	77.622	91.657	97.306	96.316	88.493	107.16	90.375	92.653	100.29	103.76	101.63	114.65	101.04	110.64	121.34	130.94	139.52	122.14	137.75	120.13	154.75	144.99	144.64	191.31	182.96	198.9	207.16	214.43	228.75	232.72	231.42	270.29	254.41	285.7	266.31	276.91
0	0	0	1.1295	18.383	0	0	0	19.917	4.5586	23.91	17.758	16.453	8.3778	0	0	0	0	0	0	0	15.255	7.6704	7.427	5.0168	1.6417	0	0	0.63108	0	7.1628	9.7245	18.932	16.546	27.15	27.117	19.447	15.408	16.039	15.419	28.016	36.927	43.418	39.838	47.359	44.409	52.891	42.447	43.49	37.894
0	0	0	0	20.612	18.14	16.288	8.8597	6.9249	21.494	21.77	18.313	13.484	9.0233	12.393	25.074	34.239	23.656	19.672	26.851	37.825	45.535	53.506	57.877	60.473	76.546	75.344	75.741	82.688	70.776	87.317	44.427	47.963	52.497	59.625	54.205	58.805	51.635	47.781	33.804	26.134	40.603	38.758	53.241	51.685	56.554	57.707	48.931	62.875	52.095
29.644	4.8008	2.8049	0	0.13782	0	0	0	0	0	0	0	0	0	0	0	0	0	0	0	0	0	0	0	0	0	0	0	0	0	0	0	0	0	0	0	0	0	0	0	0	0	0	0	0	0	0	0	0	0
25.525	4.1218	5.6378	0	0	0	0	0	0	0	0	0	0	0	0	0	0	0	0	0	0	0	0	0	0	0	0	0	0	0	0	0	0	0	0	0	0	0	0	0	0	0	0	0	0	0	0	0	0	0
21.336	5.3192	0	0	0	9.6503	0	3.4245	0	0	1.35	16.348	3.2183	12.252	8.2019	8.1093	0.47551	1.1653	4.2565	24.304	38.666	63.909	108.16	162.31	213.78	269.54	335.4	370.11	423.65	477.1	544.68	594.55	654.38	733.27	821.34	936.29	1046.3	1201	1265.4	1368.4	1483.7	1567.7	1712.1	1724.3	1887.2	1900.1	1948.7	2064.9	2198.7	2202.7
27.047	10.14	0	0	0	0	0	4.9586	25.552	32.605	67.785	105.63	126.87	148.17	180.84	210.12	222.06	229.71	250.48	256.19	291.35	279.75	300.94	302.23	300.64	310.97	316.04	295.51	308.69	314.87	349.44	323.56	315.43	319.56	310.23	312.39	325.58	308.34	307.3	301.96	279.69	283.21	272.92	265.14	255.24	252.83	243.12	247.92	231.6	230.78
42.204	9.268	0	0	0	0	0	0	0	0	0	0	0	0	0	0	0	0	0	0	0	0	0	0	0	0	0	0	0	0	0	0	0	0	0	0	0	0	0	0	0	0	0	0	0	0	0	0	0	0
17.353	1.1111	0	3.1428	0	0.42436	0	3.4027	0	0	0	0	0	0	0	0	0	0	0	0	0	0	0	0	0	0	0	0	0	0	0	0	0	0	0	0	0	0	0	0	0	0.20225	1.7528	0	0.83443	0	0	6.3917	0	0
0	2.517	0	0	0	2.5326	13.32	10.991	24.803	24.623	24.165	35.967	39.097	36.692	34.184	44.822	49.839	61.607	62.402	61.879	81.98	75.629	72.672	88.03	96.26	92.109	105.04	98.059	106.43	107.1	113.46	123.14	142.39	145.06	139.67	142.48	133.14	140.57	157.2	153.07	143.31	141.03	143.64	151.08	171.82	176.2	165.08	159.63	161.86	163.81
11.965	5.0527	0	1.4355	0	0	0	0	0	0	0	0	0	0	0	0	0	0	0	4.0339	0	13.307	5.5811	7.4945	3.6935	14.037	10.204	7.7678	6.309	0.57956	17.672	17.52	19.839	23.068	54.713	62.264	65.5	64.276	67.608	67.232	71.876	80.842	84.157	82.831	93.971	81.646	83.754	71.003	73.915	69.526
17.184	6.5058	0	0	0	0	0	1.7541	0	0	0	0	0	0	0.71163	0	0.18107	0	0	5.5148	10.909	0	0	0	3.3492	1.0186	10.823	16.349	13.19	24.367	16.284	27.475	30.313	41.959	50.977	70.833	65.118	81.951	65.503	84.287	82.693	82.722	97.491	105.17	99.919	91.643	97.983	96.471	86.058	34.243
0	0	0	9.9979	5.5064	22.67	16.583	12.239	8.6635	13.96	9.6703	4.8807	6.3197	14.295	0	8.8583	9.9062	4.9626	0	0	0	1.3048	6.148	21.833	19.712	28.543	17.29	19.03	12.81	15.693	0	2.822	15.371	27.593	34.417	37.959	51.532	44.547	66.709	53.772	77.421	76.675	109.24	96.705	103.92	95.507	93.423	99.442	111.19	116.18
39.853	21.24	0	0	0	0	0	0	0	0	0	0	0	0	0	0	0	0	0	0	0	0	0	0.20246	3.3604	8.1967	4.3513	4.9831	0	2.194	0	5.6711	4.0324	0	0	0	0	0	0	0	0	0	0	0	0	0	0	0	0	0
9.7039	1.2341	0	1.1158	2.9195	0	3.0813	8.47	10.937	0	0	3.1345	2.5278	0	0	0	2.6571	0	0	0	0	0	0	0	0	0	0	6.4842	9.5975	11.963	21.232	30.721	69.625	46.942	43.147	45.576	58.374	91.604	87.238	97.737	136.51	118.49	112.91	117.07	127.35	134.81	192.09	141.58	145.87	165.47
0	7.6662	0	0	6.0486	0	33.131	8.0255	29.161	14.893	0	5.4185	0	8.003	14.008	5.6566	12.374	0	3.1865	0	11.256	6.7987	21.736	31.469	30.946	37.398	22.768	26.109	23.317	24.971	36.13	32.834	27.596	27.677	46.056	49.873	63.566	76.111	92.647	114.52	114.93	143.77	137.46	155.88	152.66	167.81	167.8	195.12	182.23	188.85
0	8.5877	8.4899	1.1147	2.6641	0	0	0	0	0	0	0	0	0	0	0	0	0	0	0	0	0	0	0	0	0	0	0	0	0	0	0	0	0	0	0	0	0	0	0	0	0	0	0	0	0	0	0	0	0
5.6753	0	0	0	0	1.2103	0.64033	7.0203	2.1587	1.3835	11.861	11.948	11.108	19.766	19.06	17.121	13.058	22.051	25.517	25.675	22.438	24.642	36.545	30.762	42.038	36.172	38.425	32.167	42.2	54.143	55.693	44.441	44.637	41.593	47.446	56.306	72.1	42.533	45.879	54.728	49.492	61.128	61.066	53.521	63.609	69.865	77.556	74.725	77.944	81.898
11.718	11.282	6.9796	0	0	0	0	0	0	0	0	0	0	0	0	0	0	0	0	0	0	0	0	0	0	0	0	0	0	0	0	0	0	0.5067	2.4967	7.3484	9.9603	3.8847	8.8931	5.4209	23.687	7.4848	19.009	0	0	0	0	4.4021	0.67441	0
22.288	6.2974	0	10.207	0.46288	0	0	0	0	0	0	0	0	0	0	0	0	0	0	0	0	0	0	0	0	0	0	0	0	0	0	0	0	0	0	0	0	0	0	0	0	0	0	0	0	0	0	0	0	0
0	0	0	0	10.345	10.061	4.9323	11.941	8.8146	11.689	8.5425	2.7889	4.0568	0	0	0	0	5.2908	0.17301	7.2027	0	0	0	0	0	0	0	0	0	0	0	0	0	0	0	0	0	0	0	0	0	0	0	0	0	0	0	0	0	0
27.538	11.421	0	0.83115	0	0	0.69383	0	0	0	0	8.6885	17.833	16.705	36.588	51.411	58.111	66.569	70.553	60.486	52.064	47.599	77.837	72.641	76.039	78.416	78.238	76.496	85.441	85.627	82.927	74.43	86.921	81.971	99.432	86.26	84.831	62.579	65.14	53.684	53.668	50.072	50.441	49.814	50.868	48.46	43.258	38.689	38.467	39.861
4.2129	4.4841	0	7.3145	0	0	0	0	10.512	0	0	0	0	0	0	0	0	0	0	0	0	0	0	0	0	0	0	0	0	0	0	0	0	0	0	0	0	0	0	0	0	0	0	0	0	0	0	0	0	0
0	8.8487	3.6688	1.8615	0	1.7197	4.7713	4.2499	16.722	7.4835	15.407	17.723	9.8576	18.94	8.0508	8.816	10.921	17.051	20.336	19.504	28.172	20.875	25.811	39.427	35.773	45.715	41.106	30.209	41.778	37.755	33.819	32.66	50.874	52.922	42.864	46.192	42.373	41.185	51.041	56.244	53.766	49.931	59.254	54.44	62.948	62.905	55.939	60.474	64.092	63.47
2.643	0.97597	0	0	0	0	6.8779	0	3.8302	10.103	2.632	6.642	0	8.106	11.209	20.33	25.745	24.702	27.905	42.42	42.244	50.945	49.632	57.918	70.602	71.719	71.157	79.011	75.384	80.448	70.932	84.637	74.679	81.725	73.694	79.952	70.996	75.495	74.5	76.274	72.597	56.364	59.845	57.911	59.58	59.724	44.217	43.235	51.323	41.145
0	0	0	0.42852	0	4.8452	7	6.8434	23.61	2.4195	5.9502	6.4106	0	14.262	15.078	50.378	64.524	61.984	59.727	52.517	68.76	70.366	97.137	95.176	92.2	111.56	109.03	114.5	118.35	126.12	121.75	99.128	98.13	107.92	117.57	127.3	120.08	106.59	118.33	123.66	116.9	110.7	115.3	106.19	132.07	120.18	118.98	112.01	122.76	120.49
0	0	0	0	7.7357	7.8028	14.869	3.0698	13.726	17.495	38.16	40.085	39.06	40.853	34.606	34.546	43.154	40.969	49.182	58.057	60.916	82.809	76.921	80.06	86.023	82.756	87.733	79.633	77.3	89.639	87.693	106.44	99.804	97.361	95.502	92.281	73.37	33.215	29.248	29.735	43.936	54.773	49.75	43.749	54.86	43.938	59.131	48.82	45.299	43.869
0	0	0.368	1.3664	2.7676	2.8795	13.171	15.089	28.778	36.211	32.645	47.093	39.786	61.765	62.441	65.33	90.425	111.08	150.88	147.63	144.8	149.05	159.72	171.03	172.43	165.55	172.6	187.8	195.92	198.64	202.79	211.28	225.12	234.24	228.07	226.25	224.29	203.88	222.08	198.15	217.9	222.18	225.54	220.71	223.83	201	207.07	190.55	204.95	192.35
47.757	15.183	0	0	0	0	0	0	0	0	0	0	0	0	0	0	0	0	0	0	0	0	0	0	0	0	0	0	0	0	0	0	0	0	0	0	0	0	0	0	0	0	0	0	0	0	0	0	0	0
0.23352	1.4396	0	12.288	0	0	4.1791	6.1376	29.196	44.391	20.642	55.011	56.185	51.777	78.864	89.496	85.045	88.196	82.109	65.352	76.186	79.325	85.142	92.565	85	94.753	98.665	105.77	106.74	98.759	126.32	86.829	104.46	90.247	105.05	105.48	110.33	105.87	105.05	100.1	106.54	113.79	108.46	118.05	106.18	108.45	115.5	121.33	125.14	108.07
55.779	31.376	0	0	0	0	0	0	0	0	0	0	0	0	0	0	0	0	0	0	0	0	0	0	0	0	0	0	0	0	0	0	0	0	0	0	0	0	0	0	0	0	0	0	0	0	0	0	0	0
24.896	4.4194	6.4115	1.7774	0	0	0	0	0	8.3492	10.83	18.734	27.65	42.854	52.261	90.96	76.72	99.678	108.2	117.08	106.68	127.38	121.81	99.081	76.725	65.624	70.534	0	0	0	0	0	0	0	0	0	0	0	0	0	0	0	0	0	0	0	0	0	0	0
35.627	15.097	0	2.9326	0	0	0	0	0	18.167	33.51	54.097	91.616	112.04	137.57	158.97	184.32	199.6	241	258.57	295.67	299.1	331.85	333.4	358.98	375.82	382.11	395.83	386.43	407.98	398.76	405.1	403.69	400.06	387.75	388.39	405.66	390.52	398.79	401.94	403.05	398.17	403.54	397.08	403.72	390.16	396.37	390.63	394.68	371.97
0	0	0	7.3966	15.512	13.593	26.13	32.551	39.019	37.941	0	53.388	0	2.8166	0	0	0	0	4.1833	32.209	46.876	24.903	36.016	41.183	15.606	18.801	7.8197	9.7642	9.914	2.4834	3.0387	1.2379	19.874	27.595	24.07	40.774	26.467	26.186	37.348	29.882	30.23	16.12	2.1047	0	3.0298	0.51257	0	0	0	0
13.735	9.6641	3.7459	1.1668	0	0	0	0	0	0	0	0	0	0	0	0	0	0	0	0	0	0	0	0	0	0	0	0	0	0	0	0	0	0	0	2.8952	0	0	0	0	0	0.36262	0	0	0	0	0	0	0	0
52.656	17.319	0	0	0	0	0	0	0	0	0	0	0	0	0	0	0	0	0	0	0	0	0	0	0	0	0	0	0	0	0	0	0	0	0	0	0	0	0	0	0	0	0	0	0	0	0	0	0	0
33.13	10.41	0	1.0865	0	0	0	0	0	0	0	0	0	0	0	0	0	0	0	0	0	0	0	0	0	0	0	0	0	0	0	0	0	0	0	0	0	0	0	0	0	0	0	0	0	0	0	0	0	0
11.953	23.108	15.616	0	0	0	0	0	0	0	0	0	0	0	0	0	0	0	0	0	0	0	0	0	0	0	0	0	0	16.632	0	0	24.566	19.061	42.486	44.277	67.896	61.979	50.341	44.376	77.724	79.097	72.639	61.723	78.142	78.993	70.733	80.637	73.084	89.182
0	3.0467	0	0	10.739	6.8439	6.8373	16.413	27.436	15.587	10.02	9.3632	0	11.05	6.0989	7.9519	22.376	2.996	12.529	14.161	12.713	0	24.059	26.289	0	15.661	5.6432	15.817	30.985	29.107	3.8982	2.505	0	0	0	7.0757	5.3217	23.867	21.823	11.738	8.4435	9.0809	20.254	23.989	15.652	24.35	18.165	14.815	0	8.9906
38.11	10.184	0	0	0	0	0	0	0	0	0	0	0	0	0	0	0	0	0	0	0	0	0	0	0	0	0	0	0	0	0	0	0	0	0	0	0	0	0	0	0	0	0	0	0	0	0	0	0	0
0	8.6919	11.17	0	0	0	0	0	0	0	0	0	5.1501	7.2794	0	2.0912	0	0	0	0	0	0	0	0	0	0	0	0	0	0	0	0	0	0	0	0	0	0	0	0	0	0	0	0	0	0	0	0	0	0
43.385	17.829	0	0	0	0	0	0	0	0	0	0	0	0	0	2.3232	0	0	0	0	0	0	0	0	0	0	0	0	0	0	0	0	0	0	0	0	0	0	0	0	0	0	0	0	0	0	0	0	0	0
15.267	1.0955	0	0	0	0	0	12.407	0.75895	0	0	1.8597	0	1.0726	0	0	4.6855	2.2626	0.81103	2.4764	3.9817	5.606	7.6987	9.6545	23.276	17.978	21.127	16.839	20.204	26.279	21.374	34.827	58.135	68.209	68.067	71.695	77.583	82.859	99.054	105.87	102.73	110.2	135.04	142.95	129.64	131.14	142.87	132.3	157.37	150.61
0	0.39578	0	0	11.174	0	15.578	23.071	42.444	45.595	68.153	89.249	83.917	92.196	131.92	141.92	150.16	168.64	201.88	209.77	235.61	242.19	278.15	278.04	272.78	269.35	265.41	263.09	272.66	284.36	251.7	238.41	248.83	268.85	262.86	267.86	264.85	279.48	299.4	329.08	311.64	296.62	294.23	298.16	313.29	330.3	303.41	310.91	327.13	315.56
34.523	13.391	0	0	0	0	0	0	0	0	0	0	0	6.3276	11.387	17.877	40.492	21.733	22.998	45.795	60.783	66.836	76.875	99.101	83.063	92.213	99.294	92.299	86.405	103.53	93.163	105.26	116.68	127.46	115.25	126.24	124.15	125.04	119.29	116.52	90.799	99.55	107.99	90.702	101.43	94.304	114.25	89.31	113.19	108.98
0	2.0763	3.4973	3.1476	3.6004	0	0	0	0	0	0	5.1492	12.532	9.7357	27.128	39.514	41.856	47.538	58.805	57.679	66.699	71.811	99.342	93.298	92.884	92.758	87.896	91.55	101.31	93.998	86.484	61.49	88.191	71.268	92.536	100.43	100.43	81.231	68.026	64.064	63.163	61.584	46.636	59.07	53.098	49.948	30.064	31.796	24.284	25.305
0	4.5458	0	6.5653	0.44338	10.61	0	0	0	0	0	0	0	0	0	8.616	2.3418	0	0	0	0	0	0	8.6537	6.0405	20.534	12.288	0	11.73	0	6.7509	6.1035	11.652	13.122	3.0963	21.636	18.082	9.628	23.604	16.136	14.894	26.96	16.866	15.756	26.628	31.243	23.073	14.979	20.278	21.663
1.8125	0.77245	1.4817	0	6.3315	0	0	0	0	1.1594	0	0	1.2605	0	0	5.2261	0	0	0	0	0	0	0.10539	1.2323	0	2.6677	0	4.3999	11.335	17.731	8.7698	13.244	16.207	17.179	27.33	24.688	30.223	21.191	24.89	30.888	24.508	28.49	32.71	39.35	29.203	22.858	28.412	29.477	37.444	25.279
0	0	2.1088	1.6813	0	12.329	7.6803	32.877	41.117	43.454	61.199	78.026	96.776	118.1	130.66	165.37	173.42	191.2	160.94	186.92	180.74	180.07	182.17	186.26	192.75	213.96	212.41	205.56	180.08	191.96	212.99	200.75	206.35	166.33	187.55	200.69	211.07	204.71	214.16	217.06	215.17	204.74	203.07	216.12	209.73	213.61	200.61	220.94	202.67	209.31
16.422	3.3466	0	0	0	0.43979	0	0	2.9479	0	0	0	0	0	0	0	0	0	0	0	0	0	0	0	0	0.36357	2.5103	0.39652	14.875	16.763	12.592	15.633	14.108	24.26	14.546	26.215	30.037	32.235	30.471	49.936	61.8	48.091	36.495	42.394	60.643	64.11	43.377	57.965	56.666	49.559
0	0	1.8615	7.4733	10.085	9.4135	16.819	11.778	10.166	16.076	10.153	17.373	16.781	36.177	60.212	61.791	82.675	76.681	84.539	102.29	100.91	114.44	116.2	125.8	130.92	124.15	121.01	134.65	144.89	154.57	154.81	155.15	172.79	180.89	221.09	228.68	245.91	272.95	308.49	317.02	341.96	359.22	420.97	424.36	449.78	469.93	494.43	501.36	515.32	533.52
5.9475	3.6005	0	0	0.83735	0	0	0	0	0	0	0	0	0	0	0	0	0	0	0	0	0	0	0	0	0	0	0	0	0	0	0	0	0	0	0	0	0	0	0	0	0	0	0	0	0	0	0	0	0
0	0	12.455	0	5.4728	24.165	24.439	30.563	28.788	30.588	38.473	45.801	40.266	44.865	60.421	67.535	79.276	80.025	91.809	102.11	122.66	150.94	188.59	249.4	301.31	364.51	382.89	465.77	532.21	627.25	685.22	733.14	804.37	840.4	885.4	940.72	1011.6	1029.7	1039.5	1099.7	1092.2	1139.6	1163.1	1170.7	1134.5	1228.8	1188.6	1169.5	1167.6	1109.1
10.415	3.8913	2.8361	0	0.43728	0	0	0	0	0	0	0	0	0	0	0	0	0	0	0	0	0	0	0	0	0	0	0	0	0	0	0	0	0	0	0	0	0	0	0	0	0	0	0	0	0	0	0	0	0
20.448	0	0	0	3.8156	0.11559	6.687	7.3454	8.4972	9.8267	12.361	21.88	26.171	19.314	11.952	19.76	26.547	31.273	26.94	41.909	2.5406	11.313	20.502	17.939	20.976	29.062	17.959	7.5397	4.1104	21.601	16.045	24.283	22.377	24.298	36.714	29.968	34.334	35.198	24.968	30.567	27.983	22.519	18.563	14.683	6.6107	19.241	0	3.2232	4.5639	11.776
0	0	0	1.2469	7.0102	3.6907	9.9519	17.674	13.253	6.7214	0	10.621	2.3962	11.864	0	0	0	0	0	0	0	0	0	0	0	0	0	0	0	0	0	0	0	0	0	0	0	0	0	0	0	0	0	0	0	0	0	0	0	0
34.025	8.0777	0	0	0	0	0	0	0	0	0	0	0	0	0	0	0	0	0	0	0	0	0	0	0	1.2254	1.8406	3.1571	0	0	0	1.0756	6.2429	4.2564	3.7887	0	2.1129	0	0	12.127	6.6449	8.3483	10.447	13.32	22.213	9.8009	17.53	22.068	16.5	2.6049
0	0	0	7.0314	9.8813	18.156	13.959	16.468	10.064	7.0744	8.7212	11.432	0	9.1275	3.9891	8.2297	16.689	12.425	2.9139	10.75	0	3.9219	0.99381	28.271	17.46	11.872	12.947	14.319	0.82343	23.265	7.6028	19.184	22.172	21.467	38.859	45.063	49.119	45.312	46.243	57.878	55.819	58.457	87.751	80.557	97.068	88.309	97.092	87.558	111.16	112.8
10.499	0	0	3.8986	1.1567	0.41535	5.231	10.927	16.135	1.9359	3.5349	2.43	4.6517	7.7948	0	9.5548	0	0	0.8246	0	0	0	0	0	0	0	0	0	0	1.3666	0	0	0	0	0	0	0	0	0	0	0	3.8187	0	0	0	0	0	0	0	0
21.762	0	0	0	0	8.6196	0	6.2014	34.167	93.83	166.26	245.27	313.01	460.32	461.27	572.49	623.45	674.72	734.84	1024.9	875.02	914.71	953.04	962.89	972.14	1028.8	1033.6	1007.4	1025.7	998.33	1031.2	1015.1	1021.8	1010.8	1024.9	1064.6	1057.4	1037.6	994.46	1035	1037.7	1033.7	1067.8	1060.5	1007.9	1021.7	1015.2	965.65	980.3	970.75
35.206	9.1397	0	0	0	0	0	0	0	0	0	0	0	0	0	0	0	0	0	0	0	0	0	0	0	0	0	0	0	0	0	0	0	0	0	0	0	0	0	0	0	0	0	0	0	0	0	0	0	0
4.8887	0	0	1.1236	8.3516	5.3254	0.93359	12.152	12.501	7.139	2.464	12.536	20.852	28.991	23.844	45.476	49.207	65.582	93.658	87.972	119.02	132.22	145.42	136.97	147.55	167.24	152.27	195.83	175.88	218.49	223.03	220.81	223.97	232.47	236.21	230.93	230.72	257.37	261.04	262.52	234.03	272.47	259.83	269.37	281.99	294.4	242.34	250.5	261.95	261.5
2.1236	1.8794	0	0	7.4494	0	0.1262	3.5075	8.0464	15.685	6.7362	9.7392	8.196	11.347	5.0462	36.423	15.416	7.925	3.3066	0	9.8955	0	9.995	10.08	0	0	0	5.5496	2.1353	0	0	0	5.5505	7.6839	11.365	14.532	14.605	15.014	19.854	12.928	19.47	10.582	14.524	12.962	15.287	13.124	22.623	21.386	29.022	17.944
0	0	2.4124	0	3.8901	0	5.5866	1.6502	1.812	0	0	0	5.6172	13.516	19.776	24.609	32.618	36.646	33.485	51.199	32.258	51.232	49.741	47.38	47.723	51.245	59.96	68.299	66.355	71.257	62.539	78.988	64.943	77.496	69.973	65.354	75.973	78.261	79.543	84.542	82.384	78.993	85.42	84.216	73.906	74.096	72.464	78.375	90.826	80.889
0	11.664	4.2713	10.551	4.7309	0	0	0	0	0	0	0	0	0	0	0	0	0	0	0	0	0	0	0	0	0	0	0	0	0	0	0	0	0	0	0	0	0	0	0	0	0	0	0	0	0	0	0	0	0
13.052	0	0	8.2829	0	0	0	0	0	6.9866	12.758	9.7743	11.299	16.203	7.797	21.98	27.001	40.023	27.346	36.441	20.809	30.67	24.532	28.815	24.145	34.632	52.994	50.262	50.623	51.809	41.069	29.89	33.518	35.379	48.299	44.233	44.666	39.12	35.021	39.019	18.512	43.372	42.016	38.001	47.406	47.969	49.478	58.84	62.03	85.159
7.5147	0	0	7.35	0	0.79355	0	3.3929	0	0	0	0	7.4385	0	0	0.82939	0	5.9603	2.9095	0	0	0	0	0	0	0	0	0	0	0	0	0	0	0	0	0	0	0	0	0	0	0	0	0	0	0	0	0	0	0
0	0	0.38811	0	2.9298	12.002	13.703	8.7115	32.191	39.62	18.972	19.349	33.141	40.889	47.794	57.829	38.949	27.261	47.616	44.094	49.559	58.144	65.765	56.811	51.939	47.165	4.5401	30.366	31.401	38.397	16.115	18.386	5.2339	10.268	15.418	2.7326	15.774	42.788	41.968	49.775	68.395	68.556	93.096	101.62	106.64	124.94	122.85	133.94	135.7	149.98
21.391	1.2972	0	0	0	0	4.3502	5.9023	34.504	20.305	17.323	38.397	59.075	69.141	66.895	80.433	82.966	105.46	94.58	101.18	70.674	125.64	79.149	114.73	102.53	119.64	130	152.99	168.17	155.53	178.05	197.58	185.47	231.12	224.43	238.96	259.16	282.55	297.2	360.18	302.27	357.47	334.8	339.23	371.74	367.39	373.21	400.43	343.35	336.92
0	0	0	0	7.1728	6.9362	18.111	15.944	18.942	13.702	12.595	13.847	16.801	17.028	6.66	23.325	40.611	26.521	42.949	30.9	52.661	58.715	61.85	57.374	64.38	76.494	66.094	85.791	97.255	95.035	101.08	107.23	100.44	105.04	96.655	93.266	95.639	96.51	99.788	106.49	107.39	112.84	97.301	111.17	113.36	106.05	107.71	104.96	109.46	102.1
52.671	45.251	10.172	4.521	0	0	0	0	0	0	0	0	0	0	0	0	0	0	0	0	0	0	0	0	0	0	0	0	0	0	0	0	0	0	0	0	0	0	0	0	0	0	0	0	0	0	0	0	0	0
9.4015	0	0	10.949	0	0	0	16.758	0	15.934	10.099	10.778	19.167	5.9946	0	0	0.32529	0	0	0	0	0	0	0	0	0	0	0	0	0	0	0	0	0	0	0	0	0	0	0	0	0	0	0	0	0	0	0	0	0
0.23311	0	0	5.401	10.688	0	18.717	20.343	14.738	16.333	7.2196	19.323	23.149	13.155	6.1015	16.447	2.4815	12.83	28.052	32.255	34.092	21.636	31.953	32.135	23.822	33.743	23.528	44.313	40.822	61.702	69.771	78.163	69.448	90.914	90.33	98.72	110.63	105.41	120.35	127.64	155.09	155.49	150.05	164.45	169.43	173.85	164.02	174.37	181.58	185.2
0	0	0.30754	1.4086	3.8289	0.2021	16.672	11.852	16.115	12.513	12	10.126	4.6608	3.6791	0	0	5.3659	0.7261	0	0	0.69724	0	0	0	0	0	0	0	0	0	0	0	0	0	0	0	0	0	0	0	0	0	0	0	0	0	0	0	0	0
0	0	0	0	7.8379	8.6641	6.7793	13.923	5.6098	9.3917	11.083	18.229	30.331	30.617	33.742	37.263	46.639	38.813	58.428	61.132	63.406	77.996	76.354	72.038	85.177	90.523	77.457	105.2	90.274	85.06	90.082	94.562	95.841	97.203	102.53	107.06	103.75	96.843	99.827	92.443	107.04	96.227	90.136	93.092	94.063	89.783	93.931	92.591	97.07	99.954
0	0	0	0	12.589	15.81	12.723	0	15.922	7.4151	31.914	16.756	5.9001	0.052153	0	0	0	0	0	0	0	0	0	0	0	0	0	0	0	0	0	9.0392	10.999	20.879	17.638	22.931	19.415	26.077	22.941	30.046	57.163	63.551	79.543	87.335	117.32	112.8	103.92	108.13	119.25	115.06
0	0	0	9.927	0	11.009	15.243	15.444	36.32	30.253	46.872	39.041	53.604	67.7	86.604	97.205	105.36	102.86	117.94	120.3	127.77	122.81	131.96	130.2	136.29	147.35	128.97	143.66	152.29	150.42	138.29	119.58	124.76	114.89	118.51	141.53	153.92	162.83	178.16	191.3	188.61	204.07	209.79	218.11	228.32	251.74	247.97	263.56	252.25	259.16
0	0	0	29.838	30.305	23.775	16.26	31.896	43.744	49.21	45.875	58.205	61.3	75.09	81.164	103.06	126.95	110.38	128.31	116.37	124.32	125.62	134.01	142.63	128.01	130.19	124.43	110.9	123.69	127.98	142.9	149.99	156.42	145.33	164.52	149.61	152.8	162.35	147.04	143.92	144.31	136.35	150.96	146.73	145.48	155.07	137.23	135.65	148.2	132.32
23.226	12.98	0	0	0	0	0	0	0	0	0	0	0	0	0	0	0	0	0	0	0	0	0	0	0	0	0	0	0	0	0	0	0	0	0	0	0	0	0	0	0	0	0	0	0	0	0	0	0	0
0	0	0	7.4108	5.5868	8.0491	10.054	3.1531	0	5.5503	7.1548	13.342	6.2282	8.8391	13.297	13.627	18.159	8.3403	18.071	25.91	21.799	26.864	16.742	19.433	20.937	23.182	18.337	24.259	28.694	37.85	33.185	38.068	28.362	46.306	55.814	66.743	62.745	77.866	73.737	72.485	75.568	92.407	102.81	106.85	90.927	110.42	115.37	109.28	123.94	114.43
9.2694	0	0	4.8876	7.6537	0	0	5.9693	2.0648	12.167	11.872	23.019	37.168	29.153	34.669	32.558	12.822	26.944	17.508	15.573	15.618	35.459	53.308	90.643	115.1	133.71	189.85	222.44	292.8	288.61	307.76	417.22	373.18	447.49	488.41	465.84	439.65	499.93	510.2	551.31	572.99	494.21	535.35	556.72	558.63	596.89	564.32	516.99	523.34	533.02
0	0	2.3037	11.103	3.2301	1.2924	13.242	15.195	19.203	22.093	12.966	35.175	22.887	30.124	46.211	43.736	49.731	46.121	65.395	76.181	76.866	108.83	105.55	167.99	229.4	261.79	288.5	337.19	358.09	411.72	429.34	462.25	513.52	563.66	592.17	593.59	587.07	646.29	629.62	635.14	645.81	652.21	719.5	696.38	717.63	742.56	753.67	764.94	748.33	727.93
0	0	0	2.1017	8.097	3.8009	19.57	0	17.591	1.5922	18.176	9.0967	18.378	7.2092	3.9035	0	0	0	0	0.051022	0	21.294	38.689	99.149	150.7	249.38	320.33	432.22	543.55	645.27	802.09	906.08	989.23	1131.6	1133.4	1248.2	1251.5	1363.5	1363.5	1417.6	1493.1	1535.3	1625.9	1650.4	1678.9	1713.7	1699	1747.4	1771.1	1772.3
18.374	9.7359	3.2681	6.0292	0	0	0	6.6062	7.7256	3.9974	0	0	0	0	0	0	0	0	0	0	0	0	0	0	0	0	0	0	0	0	0	0	0	0	0	0	0	0	0	0	0	0	0	0	0	0	0	0	0	0
0	0	0	0.30568	5.9174	3.8876	6.6203	12.391	28.076	53.997	81.214	133.52	187.56	215.57	256.89	281.31	349.33	385.22	431.44	490.83	564.14	642.06	712.11	760.27	814.04	829.62	906.61	945.18	1031.8	1094.4	1170.5	1329.6	1209.1	1288.5	1374.8	1310.5	1372.7	1367.8	1395.2	1454.6	1461.5	1511.4	1550.4	1572.6	1548.3	1546.9	1577.9	1601	1578.4	1598.4
0	0	7.3385	7.9087	0	4.8493	0	0	0	0	0	0	5.5452	15.664	0	2.5184	0	0	0	0	0	0	0	0	0	0	0	0	0	0	0	0	0	0	0	0	0	0	0	0	0	0	0	0	0	0	0	0	0	0
0	0	0	0	6.7678	9.9723	3.4824	0	13.784	1.4494	6.9307	17.358	8.2679	2.2761	0	0	0	1.5523	1.5369	5.0646	0	17.966	11.88	10.467	15.724	15.859	16.727	3.1547	25.547	28.364	33.931	48.236	46.788	50.449	50.046	52.759	40.861	45.306	49.649	58.108	72.493	88.477	83.53	90.064	117.35	111.53	127.66	118.58	127.24	145.86
4.6253	0	0	0	8.1661	0	4.6605	3.2713	7.2578	1.5019	4.3564	2.7292	6.0917	13.626	0	0	0	1.7262	6.0778	3.3443	2.8614	8.625	20.41	29.5	22.628	21.52	28.998	22.204	17.347	17.465	21.105	8.1673	5.5725	15.541	10.715	0.50856	1.4953	0	0	0	0	0	0	0	0	0	0	0	0	0
0	0	0.0068969	13.213	0	8.4887	1.3339	0	0	0	0	5.7304	0	17.12	30.313	42.457	86.315	69.646	95.628	109.78	132.38	157.42	161.15	193.94	200.03	222.43	223.64	234.18	222.58	256.18	222.88	239.99	261.17	258.02	262.75	274.68	279.55	285.53	275.97	279.78	283.83	289.92	327.93	298.91	312.68	298.97	300.2	288.8	268.71	294.63
14.872	5.0212	0	11.332	0	0	0	0	0	0	0	0	0	0	0	0	0	0	0	0	0	0	0	0	0	0	0	10.562	12.635	17.857	2.5201	6.1491	0	7.0112	0	22.069	25.457	19.573	13.655	14.409	10.487	29.665	28.616	16.329	26.805	38.402	0	0	0	0
14.631	0	0	5.3204	5.6725	12.681	0	0	7.3156	7.8191	31.576	6.0465	45.138	24.021	55.084	79.754	79.749	66.938	67.27	59.593	69.95	61.359	73.386	70.736	41.541	50.39	42.992	50.385	58.387	59.07	56.8	46.722	33.647	40.053	38.149	31.445	35.92	45.196	43.01	34.691	36.541	34.863	45.905	0	0	0.21176	0	1.2921	0	0
38.866	6.8453	0	0	0	1.1288	0	0	0	10.001	9.1107	22.663	10.639	33.24	19.613	39.632	34.265	41.814	43.416	51.984	60.519	60.84	53.305	54.296	50.806	58.963	59.772	57.693	60.517	43.915	60.82	61.002	64.342	56.854	56.797	55.715	69.884	62.087	68.941	59.66	62.704	66.3	67.713	66.211	67.905	62.273	40.949	60.657	46.668	47.969
16.096	6.8073	0	1.5378	0	0	0	0	0	0	0	0	0	0	0	0	0	0	0	0	0	0	0	0	0	0	0	0	0	0	0	0	0	0	5.2999	16.787	19.165	2.3622	0	7.0399	9.6069	9.259	19.718	18.63	16.072	17.922	23.872	7.7724	7.5389	1.7331
0	1.0752	1.6183	0	0	5.4471	17.387	23.618	49.844	58.782	95.935	150.94	172.18	219.7	255.37	309.03	363.81	415.68	460.91	476.36	522.67	476.38	584.89	640	650.43	684.13	693.53	706.18	719.36	721.14	708.46	728.01	686.05	697.91	716.73	715.14	726.98	730.92	745.65	744.43	728.18	728.05	724.14	731.32	742.7	717.06	712.75	708.08	705.73	706.66
0	5.2093	2.9749	5.6189	4.7968	0	0	0	0.066239	0	0	0	0	0	0	0	0	0	0	0	0	0	0.56463	0	0	0	0	0	0	0	0	0	0	0	0	0	0	0	0	0	0	0	0	0	0	0	0	0	0	0
6.7654	0	0	6.2334	0	24.324	0	0	0	0	0	0	0	0	0	0	0	0	0	0	14.534	0	0	0	0	0	0	0	0	0	0	0	0	0	0	0	0	0	0	3.269	6.1923	21.343	27.143	23.845	45.802	44.468	49.327	48.251	29.287	31.214
1.7808	5.1014	0	0	0	0	9.3926	0.87796	0	3.4881	10.608	15.179	4.9375	0	0.62807	5.3086	9.8161	4.7728	3.1671	7.4007	5.3281	9.4751	8.0984	7.795	16.382	9.6658	13.465	19.493	16.392	20.839	18.526	16.385	9.2299	17.92	19.536	25.508	23.799	34.431	28.892	40.725	37.154	61.096	74.857	89.088	80.03	78.175	75.146	84.217	82.671	70.953
28.443	12.976	0	0	0	0	0	0	0	0	0	0	0	0	0	0	0	0	0	0	0	0	0	0	0	0	0	0	0	0	0	0	0	0	0	0	0	0	0	0	0	0	0	0	0	0	0	0	0	0
12.501	0.87655	2.7954	1.1122	0	0	1.8088	11.791	11.712	16.804	15.905	40.133	62.224	68.018	90.07	103.13	110	146.26	143.76	138.48	160.23	160.74	208.32	210.8	193.27	204.75	181.97	201.56	184.76	199.97	176.56	167.35	173.21	166.1	197.27	184.32	188.57	173.32	150.71	146.28	146.85	143.71	155.68	169.19	166.07	168.75	161.44	157.04	162.15	151.34
0	0	0	0	6.9218	9.4839	14.657	6.1601	21.992	17.813	33.513	37.184	31.328	26.502	17.416	15.97	22.313	7.5661	12.904	18.578	18.309	36.519	20.665	33.655	28.36	22.59	21.093	20.013	25.419	33.348	29.919	37.792	40.479	42.684	35.244	33.99	17.576	0	0	0	4.5218	10.963	9.5791	10.083	19.255	8.7931	17.962	21.812	11.837	1.0281
49.156	15.143	1.3471	0	0	0	0	0	0	1.1996	21.263	46.042	64.773	92.64	111.74	129.43	132.78	169.49	176.53	195.06	214.83	232.33	239.94	246.88	273.47	262.55	285.14	281.13	345.34	268.47	282.92	309.84	306.18	314.26	318.94	324.39	318.98	315.39	319.5	328.47	328.33	328.68	344.97	357.37	359.95	362.62	361.35	372.41	371.9	374.52
0	0	0	0	5.0972	14.397	6.9783	21.883	30.465	18.345	17.806	13.022	17.023	23.052	22.422	26.215	20.238	16.662	19.482	24.451	28.062	19.455	28.115	34.13	28.031	30.591	20.025	35.547	33.67	35.87	28.24	13.128	9.2142	9.6131	5.1674	12.707	10.439	9.1644	10.884	16.137	21.027	25.554	34.515	28.37	22.776	52.074	44.438	58.97	43.057	54.136
0	0	0	0	5.135	17.61	34.803	36.65	70.113	84.105	97.749	118.8	133.92	158.9	157.61	178.05	194.03	211.42	247.58	252.87	277.7	288.57	290.72	310.86	312.28	330.54	335.72	325.61	356.57	366.78	380.98	381	394.16	422.81	424.83	425.87	428.2	426.19	454.61	450.79	465.96	462.16	465.25	465.86	508.22	413.38	413.23	391.68	413.58	408.54
0	5.6707	0.3145	0	0	0	2.2536	0	0	0	0	0	0	0	0	0	0	0	0	0	0	0	0	0	0	0	0	0	0	0	0	0	0	0	0	0	0	0	0	0	0	0	0	0	0	0	0	0	0	0
0	0	0	0	0	14.659	14.458	0	5.8806	4.9329	13.168	16.333	21.699	8.9516	12.232	0.66025	9.2655	13.25	23.313	35.665	57.321	93.914	120.33	177.02	224.44	259.05	315.58	352.92	402.65	452.46	503.65	566.39	592.14	688.45	696.93	704.99	680.6	666.06	692.99	699.38	730.73	759.34	769.98	768.7	762.49	757.68	754.26	749.43	764.5	774.66
5.2318	0	2.7095	2.4627	4.8587	0	0	0	0	0	0	0	0	0	0	0	0	0	0	0	0	0	0	0	0	0	0	0	0	0	0	0	0	0	0	0	0	0	0	0	0	0	0	0	0	0	0	0	0	0
29.331	14.093	0	0	0	0	0	0	0	0	0	0	0	0	0	0	0	0	0	0	0	0	0	0	0	0	0	0	0	0	0	0	0	0	0	0	0	0	0	0	0	0	0	0	0	0	0	0	0	0
18.879	7.9793	5.8383	0	0	0.92991	0.92771	0	0	0	0	0	0	0	0	10.735	3.2817	1.8126	7.2387	21.172	24.358	18.357	26.279	43.72	44.834	51.232	46.749	48.768	52.658	57.891	59.856	47.106	50.648	55.634	56.171	51.098	51.823	53.782	51.199	64.044	59.666	50.117	38.582	29.796	49.921	44.341	38.462	36.103	45.312	36.182
0	0	0	0	21.608	15.727	33.685	34.914	29.794	20.885	10.886	23.821	21.854	6.4018	5.9994	6.4713	25.23	2.2786	0	0	0	0	0	0	0	0	0	0	0	0	0	0	0	0	0	0	0	0	0	0	0	0	0	0	0	0	0	0	0	0
24.838	5.7594	0	3.0103	0	0	0	0	0	0	0	8.5776	9.5499	4.164	1.0773	3.96	5.628	9.8105	21.128	32.41	40.139	46.343	45.639	43.372	53.067	58.592	64.275	64.806	67.901	62.744	65.352	84.786	89.253	80.224	86.884	79.478	78.344	96.173	77.686	84.332	76.467	85.392	70.861	78.413	89.032	77.742	75.018	73.697	74.387	65.983
7.6935	13.699	4.0532	0	0	0	0	0	0	0	0	0	0	0	0	0	0	0	0	0	0	1.5531	27.549	58.123	46.925	79.259	94.95	128.57	158.25	168.37	217.67	230.6	232.54	265.77	257.95	291.91	320.08	360.87	349.94	339.22	365.97	361.18	357.87	415.5	407.31	383.54	399.42	405.49	406.65	408.92
21.298	4.0604	0	0	0	0	0	0	0	0	0	0	0	0	0	0	13.971	11.873	5.222	15.677	3.2252	2.4919	1.9806	4.9541	0	0	3.8357	0	3.0725	0	2.2424	2.6333	4.3624	14.726	21.413	33.809	41.68	42.087	52.593	50.763	64.452	65.468	78.245	66.632	69.273	74.272	99.999	102.62	124.35	143.75
9.2951	0	0	1.0983	1.6802	0	0	0	0	0	0	0	0	0	0	0	0	0	0	0	0	38.317	73.765	109.92	140.86	218.46	256.75	313.85	378.5	408.52	471.58	540.85	568.16	614.09	668.13	688.56	744.85	706.72	798.46	693.98	828.66	713.37	743.87	763.05	702.38	779.77	792.49	816.57	818.32	822.24
0	3.375	6.1665	0	0	0	0.80053	0	3.7558	0	0	0	0	0	0	0	0	0	0	0	0	0	0	0	0	0	0	0.52821	9.3621	7.5054	13.918	1.7073	0	0	4.5847	2.821	14.218	30.391	26.698	21.421	33.399	27.046	48.794	28.605	22.096	35.531	13.564	25.958	8.8783	18.032
30.409	21.826	0	0.60345	0	0	0	0	0	0	0	0	0	0	0	0	0	0	0	0	0	0	0	0	0	0	0	0	0	0	0	0	0	0	0	0	0	0	0	0	0	0	0	0	0	0	0	0	0	0
0	0	0	3.3662	9.0515	3.7022	8.1211	25.262	43.081	14.879	28.294	43.933	43.415	40.752	30.517	33.617	48.668	50.115	69.468	60.552	68.335	65.637	68.199	91.767	83.049	92.838	82.757	80.718	104.38	96.032	81.202	88.421	106.13	92.905	95.796	91.896	85.588	99.003	96.656	82.067	79.81	85.255	81.804	87.302	83.48	67.328	66.619	70.011	66.686	66.688
0	1.912	0	0	0.51116	1.3544	0.55737	0	0.14908	0	0	0	0	0	1.7384	0.25254	0	0	0	0	0	0	0	0	0	0	0	0	0	0	0	0	0	0	0	0	0	0	0	0	0	0	0	0	0	0	0	0	0	0
12.283	13.355	0.62673	0	0	0	0	0	0	0	0	0	0	0	0	0	0	0	0	0	0	0	0	0	0	0	0	0	0	0	0	0	0	0	0	0	0	0	0	0	0	0	0	0	0	0	0	0	0	0
7.7719	0	0	7.6474	2.3325	0	0	2.9664	0	0	3.5146	0.32973	9.38	0	0.29788	3.2805	5.5585	10.252	12.895	6.5941	0.87783	5.4863	16.652	10.675	14.748	8.5595	14.211	0	0	15.564	18.547	27.969	29.168	17.381	27.479	27.915	55.697	53.897	44.727	38.692	35.562	34.18	23.301	28.965	23.48	54.746	41.583	56.152	67.956	107.74
0	0	0	4.5755	2.527	11.73	9.722	16.129	15.879	18.612	14.7	12.14	9.0279	0	27.739	7.0814	0	0.21936	0	0	0	2.2983	13.131	9.6055	16.563	24.052	13.907	17.775	32.155	26.564	24.617	18.285	27.362	24.098	27.288	25.473	0	0	0	0	0	26.224	23.593	6.3458	17.566	0	14.47	17.708	10.691	0
7.9311	3.4454	0.57001	2.7781	0	0	0	4.7884	0	0	0	0	0	0	0	0	0	0	0	0	0	0	0	0	0	0	0	0	0	0	0	0	0	0.91606	31.291	40.793	60.942	85.697	83.346	79.023	103.45	81.197	91.772	102.57	90.384	103.56	89.094	96.742	103.53	108.35
12.226	0	0	0	0	7.9399	9.6187	3.2507	7.0224	14.741	25.852	41.52	37.972	46.407	47.608	42.968	45.162	61.944	63.612	75.705	91.646	102.45	101.05	116.62	126.44	138.73	138.55	167.19	183.22	210.83	229.94	237.7	249.35	264.19	268.03	296.91	291.13	306.28	320.25	325.88	320.9	347.12	344.4	371.58	354.97	352.37	340.6	349.47	360.95	349.44
7.7044	8.1475	2.5294	0	0	0	4.0542	0	0	0	0	0	0	0	0	0	0	0	0	0	0	0	0	0	0	0	0	0	0	0	0	0	0	0	41.693	119.29	183.02	261.18	316.47	396.27	516.13	628.64	690.55	733.14	825.94	887.49	924.57	992.59	1010.7	1054.3
0	1.651	0.79759	0	0	0	13.523	8.9239	17.964	14.809	14.125	20.738	0	0	0	5.1963	0	0	3.2409	3.105	4.3137	4.7707	2.1081	9.7948	7.4809	0	0	0	0	0	0	0	6.2985	7.6149	5.198	13.56	2.2972	6.3588	12.934	23.715	17.273	28.42	37.811	42.813	42.918	35.968	37.466	43.793	47.145	40.019
22.459	14.999	5.4975	0	0	0	0	0	0	0	0	0	0	0	0	0	21.998	3.6747	8.937	22.048	13.601	16.476	15.502	16.51	24.842	13.762	21.565	24.33	28.42	15.464	14.032	4.3536	7.1815	10.187	0.48822	6.3463	0	0	0	0	0	0	0	0	0	0	0	0	0	0
0.60564	0.94469	0	1.5542	0.38751	0	10.016	8.058	0	9.3937	0	6.7261	0	0	0	0	0	0	0	0	0	0	0	0	0	0	0	0	0	0	0	0	0	0	0	0	0	0	0	0	0	0.71478	3.4246	27.318	39.146	45.333	69.647	75.639	97.746	95.06
0	7.8613	0	7.2015	0	3.1187	0	0.8809	9.8741	14.672	20.104	48.751	75.432	102.55	104.1	131.58	147.08	176.5	208.07	208.25	236.42	264.63	295.58	342.73	342.08	350.54	354.93	349.3	336.12	378.55	376.93	401.49	399.1	397.62	419.49	428.35	425.42	410.4	426.79	415.09	418.22	421.85	433.69	437.95	405.82	425.76	397.87	416.42	402.27	402.72
27.873	5.7864	4.4601	0.86023	0	0	0	0	0	0	0	0	0	0	0	0	0	0	0	0	0	0	0	0	0	0	0	0	0	0	0	0	0	0	0	0	0	0	0	0	0	0	0	0	0	0	0	0	0	0
2.8174	1.5409	0	0	0	0.21513	5.2537	0	0	0	0	0	0	0	0	0	0	0	0	0	0	0	0	0	0	0	0	0	0	5.8161	0	0	0	0	3.845	0	4.9221	13.18	0	0	0	0.46967	8.2024	14.796	0	1.8326	5.743	3.6801	6.81	2.7156
10.89	0	0	0	0	0	3.2898	0	1.1311	0	0	0	0	0	0	0	0	0	0	0	0	0	0	0	0	0	0	0	0	0	0	0	0	0	0	3.0382	2.5981	0	0	0	0	0	10.659	0	17.61	28.661	22.586	28.475	24.473	7.7907
28.072	0.62658	0	0	0	0.82644	0	0	0	0	0	0	0	0	0	0	0	0	0	0	0	0	0	0	0	0	0	0	0	0	0	0	0	0	0	0	0	0	0	0	0	0	0	0	0	0	0	0	0	0
12.999	0	7.0815	1.6774	0	3.7929	0	0	0	0	0	0	0	0	0	0	0	0	0	0	0	0	0	0	0	0	0	0	0	0	0	0	0	0	0	0	0	0	0	0	0	0	0	0	0	0	0	0	0	0
2.4457	0	12.065	0	0	0	16.163	0	0	0	0	0	0	0	0	0	0	0	0	0	0	0	0	0	0	0	0	0	0	0	0	0	0	0	6.7138	0	0	0	0	0	0	0	0	0	0	0	0	0	0	0
45.128	15.081	0	0	0	0	0	0	0	0	0	0	0	0	0	0	0	0	0	0	0	0	0	0	0	0	0	0	0	0	5.7433	0	9.544	0	19.288	0	0	23.158	21.993	45.227	29.274	34.654	42.862	64.283	53.093	35.133	48.509	74.74	57.355	64.32
4.0568	0	0	0	1.8967	9.3613	2.3283	14.586	12.921	12.756	15.318	16.073	18.378	4.375	7.4822	5.5886	16.123	11.392	5.2722	6.4447	3.5648	7.7311	17.073	14.305	21.833	19.096	18.19	15.84	22.641	36.241	36.349	43.686	45.691	51.046	66.965	51.747	75.642	73.04	58.632	56.727	70.115	64.219	67.308	68.794	67.666	90.072	71.884	79.842	75.463	52.264
7.8144	0	0	0	7.0102	0.81361	3.3792	8.0632	9.0404	3.0196	0	0	0	1.4184	0	9.391	11.469	7.4688	18.049	13.732	20.839	25.266	31.577	48.368	43.858	48.205	47.067	51.31	64.589	60.503	66.559	70.172	81.449	90.682	89.041	99.734	100.73	113.45	114.07	109.59	107.22	120.48	114.45	117.16	114.35	115.73	116.42	121.01	127.29	110.42
16.459	19.515	12.465	0	0	0	0	0	0	0	0	0	0	0	0	0	0	0	0	0	0	0	0	0	0	0	0	0	0	0	0	0	0	0	0	0	0	0	0	0	0	0	0	0	0	0	0	0	0	0
0	2.6115	1.1714	0	5.769	1.5444	0	0	0	0	0.23286	3.2111	5.4334	19.61	23.451	36.691	29.032	31.366	44.224	57.272	50.737	62.148	73.66	77.81	88.599	80.741	100.58	110.45	105.65	117.69	116.26	115.86	109.7	118.06	110.32	101.31	106.45	116.6	115.48	113.98	112.86	105.23	114.07	105.74	103.4	99.351	107.96	88.377	92.541	105.09
0	0	0.11276	0	6.6049	13.032	3.6679	8.583	8.8974	8.4883	15.414	13.596	9.2794	0.84733	3.7193	11.133	8.1652	2.2492	17.846	21.202	12.48	9.2128	13.752	19.857	22.825	39.153	32.207	56.015	60.002	56.953	75.918	73.596	79.572	82.975	79.915	92.199	83.011	90.007	88.854	79.913	91.433	79.535	91.912	73.243	70.845	65.449	85.547	72.551	84.267	78.635
0	0	0	6.5101	4.2702	10.845	12.909	6.9929	3.3803	4.9531	16.645	15.321	19.947	17.644	16.396	14.944	19.005	14.054	12.218	13.467	16.458	16.957	13.668	14.888	10.982	8.0491	10.814	17.51	22.814	26.727	25.165	27.654	23.904	42.684	43.852	49.632	53.64	70.885	63.727	63.639	67.878	88.012	86.492	107.16	90.276	79.439	79.105	103.21	97.976	94.007
11.767	8.061	2.5026	1.1431	0	0	0	0	0	0	0	0	0	0	0	0	0	0	0	0	0	0	0	0	0	0	0	0	0	0	0	0	0	0	0	0	0	0	0	0	0	0	0	0	0	0	0	0	0	0
33.022	3.1672	0	0	0	0	0	0	0	0	0	0	0	7.2915	9.4545	28.085	19.357	24.791	24.704	12.177	12.188	26.323	29.907	32.792	41.458	42.691	46.838	38.746	53.688	60.809	60.099	57.563	60.133	69.82	72.623	69.941	72.051	71.675	72.218	84.227	73.949	90.101	91.247	95.807	96.593	95.591	92.167	102.04	99.669	93.874
0	0	0	6.2359	26.182	32.785	44.624	58.301	58.979	62.629	65.326	79.53	80.729	81.906	84.799	93.473	101.74	97.887	103.76	96.88	96.736	106.17	96.609	127.5	126.59	119.12	139.66	149.05	129.84	142.37	118.03	141.01	151.2	146.37	156.74	149.76	150.07	138.05	141.47	134.55	134.93	140.56	154.9	149.22	152.52	138.34	143.27	134.13	131.05	134.69
0	0.59592	0	0	0	5.9062	9.8595	12.55	22.651	60.925	108.61	108.49	101.5	110.66	109.23	111.48	135.28	136.51	128.34	128.99	129.94	120.98	131.12	116.04	126.06	123.41	121.6	131.79	135.77	150.5	149.94	143.36	137.22	151.1	146.38	145.08	152.48	152.7	156.34	143.98	135.74	151.41	142.9	149.03	146.91	144.62	142.16	153.48	154.31	143.84
0	0	0	13.281	0	16.739	5.3278	5.6081	7.0413	15.302	9.8653	16.49	6.5214	24.183	29.561	27.077	46.103	33.357	34.316	29.529	23.239	32.12	16.551	34.978	38.582	34.538	27.515	42.491	25.945	33.689	22.913	26.647	22.088	23.744	51.8	49.73	41.969	47.282	42.317	38.343	44.77	54.223	70.19	73.356	51.76	41.322	35.646	43.943	43.518	38.55
4.0899	1.3401	0	1.0192	1.6851	0	0	3.8773	11.219	0	0	0	0	0	0	0	0	0	0	0	0	0	0	0	0	0	0	0	0	0	0	0	0	0	0	0	0	15.908	29.274	36.519	55.427	77.493	97.428	101.1	111.39	141.56	138.05	147.68	143.39	166.4
6.1125	0	0	0.027	0	0	11.432	7.5553	8.2254	2.3741	0.057428	0	0	0	0	0	0	0	0	0	0	0	0	0	0	0	0	2.2433	0	0.18672	12.693	0	4.7265	8.3887	26.988	33.615	45.519	54.008	57.127	62.963	64.379	67.476	51.811	61.745	65.831	77.574	77.29	76.503	91.972	84.146
0	5.6379	3.795	0.13672	0	0	0.31227	0	1.9162	0	0	0	0	0	0	0	0	0	0	0	0	0	0	7.7289	12.506	26.719	37.839	37.834	43.671	37.712	32.972	45.311	41.241	69.674	52.918	56.244	47.441	52.078	71.016	51.251	56.084	42.796	42.503	41.598	44.5	41.6	26.88	38.519	37.026	23.899
21.472	3.6264	2.1229	0	0	0	0	0	0	8.8699	22.841	39.748	38.085	34.778	34.438	46.478	68.172	62.11	73.677	70.745	68.304	76.377	77.039	85.108	74.885	90.786	81.098	81.053	80.201	62.299	50.78	45.942	31.988	47.809	48.689	52.78	49.294	37.555	27.864	19.193	25.017	26.09	25.96	30.183	34.278	22.264	14.757	10.199	13.049	8.132
0	0	0.75521	8.1479	4.7746	5.2234	6.3565	10.514	6.62	13.714	17.757	34.1	24.201	40.497	46.18	44.735	69.309	76.574	78.301	77.844	97.459	105.64	104.83	121.04	141.66	155.96	155.75	163.17	158.24	190.11	172.89	190.41	202.99	207.14	207.48	226.58	250.22	232.49	268.75	260.3	246.95	248.65	279.82	287.71	272.41	275.41	270.54	273.5	247.74	239.6
0	0	0	4.9068	1.1919	8.3603	4.8288	9.4312	19.128	14.568	15.812	24.254	34.039	36.292	41.178	57.42	65.052	64.955	77.513	73.368	96.54	92.349	111.48	109.65	106.3	108.51	123.1	133.44	136.18	136.77	143.49	134.58	132.53	122.02	131.96	126.16	129.67	123.54	136.11	118.25	127.41	128.2	120.39	131.16	118.01	130.62	117.64	124.43	97.331	105.37
32.25	0	0	0	0	0.96901	0	2.4696	0	0	0	0	0	0	0	0	0	0	0	0	0	0	10.961	27.707	45.192	66.312	58.505	86.172	132.78	115.91	122.94	149.49	165.11	156.23	158.34	162.42	180.75	160.59	151.62	178.24	168.95	170.8	219.01	152.12	162.61	152.32	148.99	158.23	143.7	150
0	0	6.498	0	9.1853	1.1551	4.1394	0	0	0.41424	0	0	9.4194	20.453	18.422	18.122	26.544	24.327	19.431	32.537	21.49	47.527	36.544	49.141	39.101	35.056	46.357	47.408	51.843	46.505	50.203	48.523	43.754	38.163	33.195	31.624	16.585	31.371	30.455	28.093	38.238	25.109	20.657	22.02	19.706	33.215	8.0557	12.512	20.083	67.92
0	0	0	0	6.6522	10.554	4.9452	14.354	17.262	23.083	27.3	32.387	35.201	47.576	51.277	41.187	48.37	51.132	41.865	49.41	58.807	61.018	70.79	68.649	85.017	81.298	88.156	84.765	104.7	99.877	116.09	94.87	103.23	102.07	107.4	48.341	87.297	87.813	82.916	83.95	86.259	91.713	95.256	83.555	95.561	94.73	97.648	92.87	93.637	91.376
10.215	0	0	0	10.214	0	0	0	0	0	5.0491	9.3951	7.4879	0.95161	0	0	0	4.5111	0	0	0	0	0	0	0	0	0	0	0	0	0	0	0	7.4998	9.1128	0	0.38473	5.8337	0	0	0	0	0	0	0	0	0	0	0	0
0	0	1.9783	7.0391	0	12.793	4.7815	0	16.448	0	0	0	0	0	0	0	0	0	0	0	0	0	0	0	0	0	0	0	0	0	0	0	0	0	0	0	0	0	0	0	0	0	0	0	0	0	0	0	0	0
16.318	0.84476	0	0	0	0	0	0	0	0	0	0	0	0	0	0	0	0	0	0	0	0	0	0	0	0	0	0	0	0	0	0	0	0	0	0	0	0	6.2188	7.5084	35.42	10.061	14.131	39.858	37.76	40.935	34.16	52.488	41.738	55.109
0	0	0	11.473	15.358	0	17.379	0	0	0	0	0	0	0	0	0	0	0	0	0	0	0	0	0	0	0	0	0	0	0	0	0	0	0	0	0	0	4.7801	0.54423	0	17.687	10.78	46.984	49.831	61.178	58.465	72.191	69.173	77.912	77.95
27.993	9.7835	0	0	0	0	0	0	0	6.5135	10.706	36.413	53.3	81.082	81.933	139.26	131.05	144.92	163.09	183.84	187.72	222.69	224.43	245.78	248.61	247.32	247.88	253.94	253.02	262.86	273.58	262.7	248.8	252.24	273.83	257.52	284.14	280.09	282.89	286.47	286	285.68	279.99	294.56	303.52	287.6	296.17	300.65	311.73	294.56
17.778	7.4845	8.3082	5.7674	0	0	0	0	0	0	0	0	0	0	0	8.8178	10.057	5.8321	23.326	12.566	2.5364	22.648	17.55	18.604	15.142	14.298	3.4153	0	7.7576	0	5.0536	12.14	20.327	15.356	15.227	16.158	0.10027	18.308	13.971	0	0	0	1.8246	0	0	0	0	0	0	0
26.999	6.9148	0	0	0	0	0	0	0	0	0	0	0	0	0	0	0	0	0	0	0	0	0	0	0	0	0	0	3.2844	7.0956	17.277	16.638	15.405	20.58	26.552	24.597	26.48	41.162	28.827	36.028	35.899	37.676	26.776	31.115	25.62	19.26	19.565	26.753	24.499	15.139
0	5.954	0	0	3.222	2.0445	1.9437	1.348	3.2099	10.456	10.126	9.9567	7.3794	10.325	0	13.923	9.0781	6.499	11.557	1.7772	8.3585	11.77	28.693	39.267	32.21	35.71	36.182	31.171	49.702	55.813	56.338	76.944	80.254	93.769	94.861	104.62	119.14	141.5	122.31	129.83	130.92	130.78	138.58	144.08	151.46	155.78	161.93	167.69	171.21	160.93
22.148	6.2254	0	1.2722	0	0	0	0	0	0	0	0	0	0	0	0	0	0	0	0	0	0	0	0	0	0	0	0	0	0	0	0	0	0	0	0	0	0	0	0	0	0	0	0	0	0	0	0	0	0
5.5092	0.52664	0	7.3498	0	0	0	0.68342	0	2.0753	0	0	0	0	0	0	0	0	0	0	0	0	0	0	0	0	0	0	0	0	0	0	0	0	0	0	0	0	0	0	0	0	0	0	0	0	0	0	0	0
15.534	0	0	0	0	0.78827	4.7934	0	0	0	0	0	0	0	0	0.85974	0	0	1.3012	0	0	0	0	0	0	0	0	0	0	0	0	0	0	0	0	0	0	0	0	0	0	0	0	0	0	0	0	0	0	0
38.801	12.095	0	0	0	0	0	0	0	0	0	0	0	0	0	0	0	0	0	0	0	0	0	0	0	0	0	0	0	0	0	0	0	0	0	0	0	0	0	0	0	0	0	0	0	0	0	0	0	0
0	0	0	0	9.9486	4.9337	1.5932	12.595	21.553	17.992	14.76	17.98	22.739	26.307	24.726	31.353	25.75	10.649	15.293	10.587	10.972	5.3394	3.9734	14.804	1.6324	2.9741	0	1.0149	5.9267	0	0	0	0	0	0	1.0316	0	0	0	0	0	0	0	0	0	0	0	0.34663	6.3622	0
32.758	8.943	0	0	0	0	0	0	0	0	0	0	0	0	0	0	0	0	0	0	0	0	0	0	0	0	0	0	0	0	0	0	0	0	0	0	0	0	0	0	0	0	0	0	20.697	42.869	66.081	100.11	108.9	142.52
5.144	9.8335	0	3.1325	0	0	0.65817	0	0	11.58	0	21.733	23.832	0	3.7869	3.48	0.32602	1.2595	2.9122	10.303	4.5055	3.9449	2.5079	0	0	0	0.18862	0	10.623	0	0	0	0	0	0	0	0	0	0	0	0	0	0	0	0	0	0	0	0	0
2.6486	3.4298	0	0	0	2.0694	2.6065	0	5.4816	4.6223	6.7644	9.1566	3.2708	14.001	10.489	25.933	16.166	20.462	32.092	30.725	32.845	20.327	27.067	25.852	33.688	27.786	29.143	23.274	15.186	21.691	10.153	10.003	8.7664	11.895	7.7095	3.5368	0	0	0	0	0	0	0	0	0	0	0	0	0	0
0	2.6903	0	0	10.898	0	3.1613	5.1986	9.2162	12.402	8.7379	12.973	16.349	21.122	13.7	21.726	23.6	14.363	12.053	3.6124	11.095	2.1457	11.902	17.212	9.085	7.348	0	0	6.3228	6.3196	10.237	14.876	26.77	35.423	52.042	49.133	56.362	63.747	71.771	84.894	89.547	85.597	93.663	95.831	102.24	114.6	112.53	119.77	129.01	104.19
23.992	4.3961	0	0	0	0	0	0	0	0	0	0	0	0	0	0	0	0	0	0	0	0	0	0	0	0	0	0	0	0	0	0	0	0	0	0	0	0	0	0	0	0	0	0	0	0	0	0	0	0
0	0	0	0	7.3141	3.0341	8.0958	0	11.221	2.7886	12.905	20.196	23.237	18.81	13.805	10.56	21.388	27.431	36.326	53.72	52.757	75.371	71.805	88.424	78.611	75.998	82.467	78.68	95.375	104.06	94.553	122.04	126.38	124.8	124.48	124.19	105.19	96.261	99.098	99.256	113.81	123.64	131.9	125.28	139.59	132.34	136.62	135.04	133.14	134
0	1.3451	0	3.9184	0	1.512	5.2946	8.1605	17.761	16.642	9.6052	26.939	9.8507	19.433	0	0	7.7691	5.8264	9.191	10.114	15.378	0.67384	8.6163	23.86	16.719	20.875	22.815	29.602	28.648	32.16	37.108	43.091	40.55	45.037	36.302	31.805	28.214	30.968	45.417	47.433	51.372	47.125	49.396	60.308	52.985	56.484	50.393	54.654	69.164	56.896
8.4728	0	0	0	0	0	7.1424	0	0	0	4.9769	0.66144	3.64	11.409	16.807	10.651	9.4674	18.88	14.134	18.941	12.309	28.8	34.422	40.513	51.108	45.42	41.908	45.524	47.005	39.268	51.422	51.52	53.781	66.066	51.454	62.377	69.512	72.296	73.059	68.284	72.417	81.789	68.994	56.558	73.23	71.967	72.59	65.022	60.551	71.087
38.088	7.2967	0	0	0	0	0	0	0	0	0	0	0	0	0	0	0	0	0	0	0	0	0	0	1.0446	5.5246	0	0.82551	12.468	20.144	40.001	48.36	63.578	88.21	104.93	134.62	183.57	218.8	248.15	298.35	347.28	387.3	422.21	428.06	470.57	498.5	475.81	527.49	506.93	508.53
7.6769	9.6866	0	0.74966	1.4051	4.5459	0	0	0	0	0	0	0	0	0	0	0	0	0	0	0	0	0	0	0	0	0	0	0	0	0	0	0	0	0	0	0	0	0	0	0	0	0	0	0	0	0	0	0	0
4.5226	0	0	0	0.049838	0	13.691	21.943	22.472	34.861	28.896	42.583	55.841	66.325	65.745	77.624	84.007	71.445	81.716	81.076	113.02	124.35	121.3	133.85	135.94	160.14	146.82	189.74	210.92	194.59	240.31	257.39	262.61	260.97	283.55	289.88	326.7	325.39	312.05	357.16	351.23	362.29	336.1	347.17	364.65	353.95	351.88	339.55	345	346.01
42.549	12.76	0	0	0	0	0	0	1.5184	2.9881	25.647	43.552	67.075	85.54	108.88	138.77	145.51	149.05	153.83	174.23	186.42	203	209.98	224.98	219.35	227.76	228.71	224.37	215.15	227.5	240.32	224.82	223.91	222.48	238.45	229.55	236.87	225.67	239.17	238.02	222.64	230.36	206.31	223.49	203.33	200.65	199.77	209.23	190.95	201.99
0	0	0	0	1.8148	5.8665	15.671	16.58	36.061	15.645	7.5479	0	0	4.7484	17.01	25.099	10.948	3.7205	23.471	14.146	36.248	24.799	47.053	45.918	70.574	69.307	77.04	93.383	94.541	95.504	114.93	105.83	101.06	95.283	110	115.75	119.2	110.94	130.08	106.09	128.04	119.78	127.16	110.81	99.795	107.97	99.708	113.05	106.87	100.25
1.5894	0.15512	0	0	7.6534	0	0	7.0324	0	1.1429	0	0	0	0	0	0	0	0	0	0	0	0	0	0	0	0	0	0	0	0	0	0	0	0	0	0	0	0	0	0	0	0	0	0	0	0	0	0	0	0
26.1	7.5785	0	0	0	0	0	0	0	0	0	0	0	0	0	0	0	0	0	0	0	0	0	0	0	0	0	0	0	0	0	0	0	0	0	0	0	0	0	0	0	0	0	0	0	0	0	0	0	0
0	2.1382	0	0	4.5233	4.414	15.115	9.32	17.407	4.9583	3.9537	11.319	0	0	0	0	0	0	0	0	0	0	0	0	0	0	0	0	0	0	0	0	0	0	0	0	0	0	0	0	0	0	0	0	0	0	0	0	0	0
0	0	0	0	0	2.0391	23.936	36.256	70.064	105.49	155.97	232	309.53	434.18	525.16	559.94	630.06	738.91	782.52	831.02	852.03	934.33	917.16	963.42	971.98	984.14	974.91	1016.1	1008.7	1021.4	1038	937.13	997.54	921.16	962.94	939.83	926.12	903.93	913.61	944.1	920.16	928.96	916.73	912.54	908.24	891.01	847.58	882.43	869.66	861.46
22.597	0	0	0	2.2314	20.743	3.5196	7.2711	10.714	11.861	0.59997	15.276	16.053	26.168	19.771	47.279	55.417	71.759	89.783	97.993	113.94	145.82	152.43	164.45	177.66	205.64	215.39	236.07	277.35	282.56	279.91	305.3	315.58	314.49	317.55	341.59	343.75	351.23	356.63	364.15	392.71	394.29	431.24	432.19	449.43	428.8	464.05	496.99	503.93	485.05
38.573	15.405	0	0	0	0	0	0	0	0	0	0	0	0	0	0	0	0	0	0	0	0	0	0	0	0	0	0	1.2278	12.3	21.864	24.246	38.384	54.929	95.343	133.83	170.55	216.83	260.54	297.44	329.01	381.81	415.64	442.01	488.85	519.37	569.59	595.73	626.48	625.79
0	0	4.2095	6.8584	19.117	27.051	11.219	15.609	21.94	5.2741	10.871	18.378	30.018	17.371	28.457	29.982	45.662	59.812	54.157	72.18	83.056	100.67	121.95	121.11	145.25	141.63	148.98	169.02	159.94	201.9	200.49	189.81	202.47	171.73	217.39	230.34	232.8	220.5	224.85	210.06	220.17	220.59	237.23	248.25	234.16	246.62	239.31	230.5	246.29	254.27
0	0	12.461	4.9605	6.5959	16.616	0	0	0	0	0	0	0	0	0	0	0	0	0	0	0	0	0	0	0	0	0	0	0	0	0	0	0	0	0	0	0	0	0	0	0	0	0	0	0	0	0	0	0	0
0	0	0	0	3.4875	22.137	27.486	24.824	21.759	30.312	47.308	52.031	65.192	60.771	77.673	97.971	109.03	90.057	90.429	106.61	117.58	125.26	112.62	117.71	131.93	135.51	138.44	132.83	131	144.51	139.32	122.62	115.63	128.14	123.29	131.21	119.01	125.87	120.52	117.58	114.98	130.11	134.38	139.97	126.78	128.98	133.72	132.16	127.29	126.72
0	0	0	0	13.497	13.466	48.179	53.782	46.728	39.721	52.743	57.238	62.503	51.181	62.526	72.989	68.854	18.385	53.928	64.464	11.396	15.9	0	18.543	16.144	18.283	0	25.102	1.3861	7.3187	2.8959	0	0	0	0	0	0	0	0	0	0	0	0	0	0	16.743	28.215	56.193	65.997	60.852
5.5332	0.41886	7.7935	0	1.6734	0	0	0	0	0	0	0	0	0	0	0	0	0	0	0	0	0	0	0	0	0	0	0	0	0	0	0	0	0	0	0	0	0	0	0	0	0	0	0	0	0	0	0	0	0
0	2.6606	2.6102	0.23384	5.6179	0	4.5225	22.163	0.25988	28.473	22.383	20.868	16.339	41.585	34.457	42.454	57.767	54.683	66.125	68.981	77.123	70.723	92.61	99.268	112.04	109.64	101.04	105.84	118.76	110.69	126.05	99.758	113.78	119.58	121.39	122.94	112.71	100.79	95.018	107.75	92.648	92.188	89.518	86.334	110.55	89.746	78.257	83.604	70.471	61.258
0.099505	0	5.1796	0	2.5231	8.2514	2.8335	0	0	0	0	0	0	0	0	0	0	0	1.8178	15.331	18.866	26.919	61.786	66.029	72.106	87.861	91.985	105.4	63.878	72.818	74.763	70.398	72.135	63.175	96.867	77.226	87.463	76.357	72.29	61.942	59.935	60.363	54.376	66.133	59.326	60.806	48.475	58.32	47.362	41.177
14.306	0.89853	0	0	0	0	0	0.46783	0	0	0	0	0	0	0	0	0	0	0	0	0	0	0	0	0	0	0	0	0	0	0	0	0	0	0	0	0	0	0	0	0	0	0	0	0	0	0	0	0	0
6.2196	0	0	0	15.512	0	0	0	0	0	2.6067	0	14.702	9.9209	13.492	10.26	1.5333	0	9.3056	16.587	2.0413	15.752	14.705	5.2932	0	0	0	0	0	0	0	0	0	0	0	0	0	0	0	0	0	0	0	0	0	0	0	0	0	0
13.032	6.5141	0.27721	3.9201	0	0	0	0	0	0	0	0	0	0	0	0	0	0	0	0	0	0	0	0	0	0	0	0	0	0	0	0	0	0	0	0	0	0	0	0	0	0	0	0	0	0	0	0	0	0
0	0	0	3.3975	6.0882	2.6514	12.508	4.2909	24.061	21.79	35.063	44.047	44.983	43.751	44.617	33.562	49.481	46.222	84.935	147.41	158.51	209.98	197.36	200.96	194.88	198.38	200.41	189.11	198.59	206.44	230.78	237.86	235.57	238.15	211.53	197.67	170.3	160.24	85.839	85.926	92.244	108.21	100.52	89.727	94.425	84.582	91.584	76.853	67.134	60.076
0	0	0	8.7474	9.7677	16.007	17.57	14.902	33.681	37.066	49.988	64.931	65.857	82.074	90.927	76.632	93.262	105.8	134.95	163.73	164.65	188.86	194.72	205.29	206.86	212.35	214.57	211.93	222.81	225.51	224.91	243.13	246.42	240.2	227.1	224.54	216.87	223.62	224.41	232.58	244.93	256.78	274.5	265.21	276.05	271.79	272.63	113.38	112.03	113.06
15.379	4.9433	3.3724	0	0	8.1845	1.4557	1.5929	3.4335	0	0	1.6857	4.0505	6.4359	3.9539	0	2.0122	0.91034	0.4584	0.49102	7.2529	0.40165	13.8	11.346	22.792	18.11	21.45	9.7959	25.661	19.282	30.891	18.59	24.864	19.09	30.199	27.79	28.967	28.938	33.418	31.375	24.992	38.223	37.654	25.925	39.059	39.915	45.802	41.982	41.395	45.086
0	3.3263	12.794	1.4245	0	0	0	0	0	1.2353	0	0	0	14.804	2.012	7.9987	10.22	0	3.6536	9.4332	8.2503	5.0157	19.299	22.703	35.892	41.748	54.793	58.261	58.029	46.287	59.282	47.052	52.686	58.037	51.693	61.807	57.347	62.214	49.512	68.733	68.923	47.598	52.208	55.599	73.74	67.034	63.841	57.121	49.146	52.717
3.5733	2.7559	0	0	0	4.1319	11.83	10.633	19.459	25.088	55.999	62.749	67.701	86.11	103.27	128.62	133.84	115.7	127.15	136.88	140.55	140.85	153.62	141.38	143.82	150.96	149.41	153.24	156.46	162.59	158.97	162.03	151.51	155.93	157.15	141.03	149.78	161.28	155.64	150.05	167.12	184.42	195.37	237.68	202.36	200.85	194.44	213.19	218.23	197.42
0	0	2.5406	0.052057	3.0205	0	10.24	6.7654	17.227	5.9157	6.1409	22.878	9.9711	7.1153	8.7793	5.9001	17.317	18.225	31.974	38.204	85.395	133.21	198.58	270.52	321.86	407.96	460.54	526.36	589.78	617.86	649.97	687.71	713.92	766.92	756.37	823.64	810.4	822.9	815.78	811.27	819.71	828.06	816.76	803.17	836.79	855.5	839.05	870.17	850.83	853.34
0	0	0	3.1606	0	3.2027	1.1146	1.568	8.4149	2.2531	3.7237	0.42901	7.3679	7.8584	10.788	8.0303	6.937	8.9732	10.649	10.102	8.5237	15.261	21.006	21.675	24.545	31.048	26.88	22.768	25.43	20.044	32.018	33.769	38.436	37.113	35.642	45.922	43.488	49.168	62.276	56.87	61.443	79.28	70.393	72.485	72.836	73.728	81.449	76.339	78.354	81.841
0	0	3.5642	4.5571	4.03	7.1601	6.477	8.6203	14.408	6.097	9.2193	14.092	13.555	16.799	6.0569	8.9705	21.459	22.922	32.519	15.956	25.205	5.8729	7.8111	10.356	3.9709	5.4624	6.6765	0	0.57592	0	0	0	0	4.7689	0.6557	0.12524	0	0	0	0	0	0	0	0	0	0	0	0	1.4429	0.71715
54.378	20.526	0	0	0	0	0	0	0	16.502	35.951	57.268	83.511	93.803	118.92	148.9	175.37	197.15	212.58	236.76	269.45	283.98	280.64	300.34	308.71	323.69	315.15	334.38	320.18	319.33	332.87	342.78	341.19	350.72	340.96	333.22	335.81	347.91	327.67	335.85	321.33	336.05	343.82	338.35	353.94	342.27	330.9	335.35	338.33	325.28
0	2.5232	0	0	1.0871	4.1264	7.9939	0	21.351	12.237	23.238	41.022	41.399	37.174	27.724	27.163	40.291	41.931	45.664	57.558	56.052	86.101	69.589	75.466	62.535	59.74	63.576	49.26	46.396	38.34	45.982	56.684	45.334	49.91	38.78	37.517	20.204	0	0	0	0	0	0	0	0	0	0	0	0	0
0	0	0	0	6.4014	14.226	16.177	14.314	29.938	37.597	59.961	72.601	83.553	97.701	97.626	104.26	139.02	154.47	155.45	190	221.15	256.38	247.71	247.99	232.5	227.36	224.52	221.97	249.89	238.75	265.67	274.57	270.61	281.93	285.6	285.83	281.71	270.69	284.37	291.39	299.72	296.15	307.34	295.12	313.59	308.59	289.73	291.94	311.19	296.6
13.933	0	3.5209	0	0	0.14237	0	0	0	0	0	0	0	0	0	0	0	0	0	0	0	0	0	0	0	0	0	0	0	0	0	0	0	0	0	0	0	0	0	0	0	0	0	0	0	0	0	0	0	0
33.14	10.699	3.6356	0	0	0	0	0	0	0	0	0	0	0	0	0	0	0	0	0	0	0	6.2761	29.865	49.647	84.774	74.712	89.932	94.035	101.82	128.82	129.08	137.21	147.19	159.21	171.86	186.8	173.38	150.87	151.62	160.34	179.09	181.72	176.97	186.15	197.19	178.88	176.21	169.68	160.61
3.5275	3.3961	7.258	0	0.10387	0	0	0	0	0	0	0	0	0	0	0	0.93538	0	0	0	0	0	0	0	0	0	0	0	0	7.3467	9.8928	25.519	12.398	19.283	9.733	12.155	22.778	43.427	35.566	40.45	20.172	10.419	5.1787	1.0222	2.838	0	0	0	0	3.952
0	2.1454	3.3073	0	6.1154	0	0.20279	5.0864	10.435	9.0673	9.7038	27.973	13.219	20.655	5.6752	2.8823	8.6478	2.9005	11.775	20.353	12.593	17.352	14.311	28.565	28.804	30.73	20.586	22.265	17.076	19.212	13.697	19.857	31.066	35.251	29.171	31.322	30.832	25.973	36.727	34.113	43.796	36.203	37.228	37.18	34.814	28.757	16.165	18.201	34.202	27.394
35.271	9.7747	0	0	0	0	0	0	0	0	0	0	0	0	0	0	0	0	0	0	5.6543	0	4.9279	0	3.7391	15.109	11.022	12.393	0	0	0	0	0	0	0	0	0	0	0	0	0	0	0	0	0	0	0	0	0	0
0	1.536	0	2.7241	5.1018	0	0	0	19.637	23.859	42.9	70.44	91.517	131.92	164.61	198.12	223.57	267.83	292.53	325.17	353.96	352	388.48	407.06	422.99	451.28	469.74	473.52	497.75	546.92	531.8	547.45	549.01	536.37	548.12	523.8	507.37	536.04	521.77	500.38	503.92	505.57	479.18	466.46	507.22	488.78	480.1	466.53	478.38	477.81
0	0	0	14.092	2.4749	0	0	21.034	8.5859	0	0	0	0	0	0	0	0	0	0	0	0	0	0	0	0	0	0	0	0	0	0	0	0	0	0	0	0	0	0	0	0	0	0	0	0	0	0	0	0	0
6.6439	0.50958	0	0	0	0	1.9145	0	0	0	0	0	0	0	0	0	0	0	0	0	0	0	0	0	0	0	0	0	0	0	0	0	0	0	0	0	0	0	0	0	0	0	0	0	0	0	0	0	0	0
0	0	0	0	10.475	10.027	4.5379	13.568	35.349	15.058	12.66	12.487	7.5784	16.311	15.51	25.268	26.541	19.11	16.225	16.643	11.217	16.967	11.645	10.178	12.988	16.155	16.423	22.037	25.311	25.404	20.085	2.1184	2.6867	0	0	5.6144	5.9624	0	7.4317	0.036352	10.352	0	13.047	0	0	0	0	0	0	0
32.426	1.9079	0	0	0	0	0	0	0	0	3.9885	6.4454	7.065	2.7654	10.248	26.391	20.663	17.864	18.678	26.051	30.043	37.459	29.225	33.203	41.745	27.698	16.824	10.499	10.632	21.46	20.672	13.07	8.7098	10.075	13.099	5.6934	0	0	0	7.2047	1.5396	5.9988	0	0	0	0	0	0	0	0
0	0	0	3.2494	8.1642	18.942	13.251	10.499	13.859	16.937	13.289	21.372	0	1.822	2.481	0	5.3389	2.5871	6.3422	3.4056	0	0	2.6428	20.951	31.943	36.603	39.25	52.39	42.489	58.611	44.718	37.708	55.485	44.667	62.754	59.031	66.129	48.24	49.459	43.36	46.658	43.841	62.189	71.055	91.981	73.351	91.249	90.037	99.357	108.38
13.792	0.53899	0	4.2488	4.4368	0	0	1.8468	5.658	16.254	0.025022	9.1396	0.10479	0	0	0	0	0	0	0	0	0	0	0	0	0	0	0	0	0	0	0	0	0	0	0	0	0	0	0	0	0	0	3.892	0	0	0	0	0	0
1.5227	3.1313	0	0	8.1023	0	0	0	0	0	0	0	0	0	0	0	0	0	0	0	4.1038	0	10.421	17.913	14.847	18.347	11.874	9.4471	14.154	29.846	28.829	35.893	30.907	39.697	44.897	52.132	64.794	55.136	56.67	58.995	67.407	61.034	54.421	56.275	51.214	58.163	59.253	66.959	81.555	56.923
21.186	3.8308	7.0962	0	0	0	0	0	0	0	0	0	0	0	0	0	0	0	0	0	0	0	0	0	0	0	0	0	0	0	0	0	0	0	0	0	0	0	0	0	0	0	0	0	0	0	0	0	0	0
39.935	1.4868	0	0	0	0	0	8.3142	0	10.693	6.0374	18.71	10.451	12.725	0	0	0	0	0	3.4223	12.562	34.244	40.022	68.58	87.685	126.43	144.51	197.12	178.54	185.98	239.17	248.18	274.07	275.77	289.98	309.58	307.13	317.41	317.33	332.59	325.46	341.16	331.02	356.43	342.62	333.23	346.8	355.03	333.84	329.78
0	0	0	6.0608	18.721	29.301	49.634	53.725	94.584	106.03	97.608	131.2	95.781	133.24	115.33	132.69	132.44	151.98	174	166.86	178.87	182.92	172.19	200.16	220.92	215.93	218.01	224.97	229.72	217.25	221.23	243.59	250.12	248.36	238.82	235.9	230.1	225.09	243.54	263.12	267.31	261.42	257.42	270.53	296.03	303.34	295.26	304.02	318.75	329.31
0	11.101	9.7317	6.8132	0	0	0	0	0	0	0	0	0	0	0	0	0	0	0	0	0	0	0	0	0	0	0	0	0	0	0	0	0	0	0	0	0	0	0	0	0	0	0	0	0	0	0	0	0	0
6.5399	5.2759	0	2.492	0	1.3187	0.4947	0	0	0	0.98388	5.0004	2.5105	0	0	0	5.5918	4.2764	6.4949	9.0006	8.3201	8.48	4.5816	1.3435	0	0	0	0	2.1935	12.482	6.3265	7.1224	0	10.146	3.0643	10.387	11.101	14.238	7.8201	7.0932	9.5437	20.907	22.018	29.728	28.715	15.072	23.373	40.96	41.06	40.049
8.7004	0	3.0921	4.6221	0	0	0	0	0	0	0	0	0	0	0	0	0	0	0	0	0	0	0	0	0	0	0	0	0	0	0	0	0	0	0	0	0	0	0	0	0	0	0	0	0	0	0	0	0	0
0	0	0	0	13.992	16.767	13.471	2.1001	16.34	10.175	24.114	19.81	15.24	16.562	1.5384	0	1.5831	0	37.119	44.953	44.073	71.547	55.434	65.363	53.458	68.517	71.553	62.385	71.553	70.767	81.099	89.518	87.053	89.068	89.391	90.755	79.615	70.603	53.2	53.308	63.449	76.905	83.828	80.339	78.528	71.514	71.909	60.572	53.536	50.717
0	0	0	4.0674	4.4257	13.767	16.316	26.138	36.938	23.117	22.926	21.027	15.239	31.804	38.635	46.326	39.082	25.909	16.071	29.962	25.641	30.664	31.525	38.274	18.675	18.011	17.332	29.437	50.649	46.998	34.609	0	0	0	1.9775	12.075	18.258	20.703	7.516	5.0484	4.4913	6.6407	1.1554	2.7928	0	4.2217	0.39419	0	0	0
18.697	0	0	0	0	3.0974	0	0	0	0	0	0	0	0	0	0	0	0	0	0	0	0	0	0	0	0	4.2109	8.8571	21.635	38.953	50.691	69.815	41.515	67.969	59.294	66.98	76.75	84.379	87.647	80.686	91.57	84.717	106.02	123.69	113.66	116.24	113.96	117.08	99.826	95.729
0	0	0	0	0	39.215	79.775	117.78	149.88	217.03	250.75	319.76	390.99	420.75	458.99	519	526.54	525.67	564.95	591.65	624.18	632.95	667.09	723.84	706.48	732.01	766.03	746.75	741.67	748.93	762.78	747.63	797.82	796.71	783.57	782.18	780.36	768.83	763.05	754.47	738.02	758.07	781.1	783.52	765.57	772.65	748.44	748.81	744.09	755.13
1.5201	1.2657	0	0	0	15.1	34.44	32.929	31.542	46.358	36.265	36.91	50.881	70.636	77.575	86.364	75.875	84.837	103.7	94.849	108.81	127.39	123.92	123.96	126.77	120.16	135.32	152.43	147.46	166.82	176.89	181.13	197	172	180.03	174.92	210.97	225.56	249.7	265.93	153.51	161.81	185.14	202.44	102.03	93.036	91.882	97.586	110.63	103.19
0	0	0	0	0	6.5614	14.245	18.78	7.096	12.379	2.9456	22.94	32.565	33.94	68.158	55.645	74.773	96.758	79.165	87.703	92.878	84.402	106.16	109.13	121.85	104.55	48.597	50.063	47.865	58.844	46.925	35.063	57.758	31.474	43.781	48.145	46.127	37.938	28.658	24.342	16.056	13.787	16.266	32.107	21.086	19.489	9.9701	4.2112	2.4377	13.089
12.485	8.9832	0.71758	0	0	0	0	0	0	0	0	0	0	0	0	0	0	0	0	0	0	3.6958	18.899	20.821	6.2646	22.142	16.376	4.2999	13.953	11.827	15.491	8.6315	7.3098	19.776	60.678	51.466	37.93	34.658	59.442	44.245	25.663	66.306	71.96	101.53	108.43	90.291	97.195	86.198	95.541	88.7
0	0	0	2.707	10.308	10.579	17.482	19.247	34.359	20.175	0	22.244	0	0	0	5.5814	0	0	3.9842	23.078	18.974	0	1.6311	12.324	0	7.6483	0	0	21.08	7.2985	2.921	3.9647	28.092	13.77	12.22	14.102	0	0	0	0	0	0	0	0	0	0	0	0	0	0
0	0	7.0776	10.012	3.3047	3.0433	9.1689	12.91	17.579	21.36	12.64	27.928	20.631	17.433	15.69	25.758	30.443	40.074	50.372	61.46	69.208	66.139	69.962	88.949	91.429	93.266	99.616	102.13	112.7	113.95	100.49	117.05	131.99	144.09	148.86	150.55	150.21	153.49	164.86	175.15	175.58	170.99	206.12	231.07	324.25	367.79	419.95	457.43	509.07	576.59
3.0877	1.0848	0	0	1.0756	2.083	0	0	4.2143	5.3748	0	0	0	0	0	12.473	12.848	0	1.9265	0	5.2871	0	2.4939	11.549	6.8299	10.929	9.3192	16.67	19.957	14.142	21.167	27.339	34.681	39.139	40.649	47.943	37.798	42.025	42.642	50.373	56.716	52.193	56.389	56.597	67.474	62.541	69.918	71.715	78.188	65.438
0	0	0	22.038	26.813	36.094	33.629	27.624	29.734	29.639	37.269	47.388	34.941	39.685	42.912	36.165	68.071	17.984	37.219	22.382	25.791	32.808	20.676	47.362	48.423	41.377	38.963	67.45	31.462	46.174	32.879	43.391	41.834	39.773	33.684	25.86	21.987	18.543	4.2227	6.4638	4.2753	16.817	21.864	31.4	28.179	26.702	22.966	28.184	32.841	24.722
21.533	5.393	0	0	0	0	0	0	0	0	0	5.5178	2.8065	30.566	84.14	68.69	73.653	57.77	47.534	68.821	71.275	77.499	90.54	91.603	99.601	94.664	94.113	91.278	100.95	100.29	102.1	91.67	80.296	93.55	105.04	112.8	111.46	123.72	122.12	124.87	127.31	136.65	125.88	128.88	135.67	139.02	130.13	150.33	151.01	156.98
28.443	6.4781	0	0	0	0	0	2.6835	9.3074	39.403	48.292	86.178	118.57	153.53	161.81	221.23	232.39	254.62	269.64	281.99	313.34	312.42	332.52	359.48	363.4	343.95	357.22	371.3	369.23	372.86	369.51	374.13	388.96	360.73	389.83	362.93	387.6	379.96	379.67	374.52	374.89	370.54	392.26	374.71	391.49	375.29	379.16	368.47	350.02	360.09
20.061	13.344	3.0784	0	0	0	0	0	0	0	0	0	0	0	9.992	14.538	41.386	48.707	63.053	74.379	75.051	88.128	83.34	91.515	83.266	94.129	97.252	111.71	112.53	100.05	113.18	117.09	118.02	119.83	122.2	122.31	119.67	122.25	123.07	106.24	127.71	124.57	105.41	90.392	92.887	72.878	100.61	103.17	95.444	95.749
0	7.8321	0	0.75212	0	0.72814	15.495	21.107	22.455	18.367	34.589	35.42	45.027	53.682	68.244	57.933	71.287	80.465	87.224	76.222	70.721	85.347	90.712	103.26	112.26	116.94	101.2	102.4	104.53	96.789	107.23	105.45	104.55	137.87	129.85	136.04	130.44	131.76	134.49	119.95	128.31	126.13	119.41	122.24	138.09	113.24	128.99	118.34	116.01	127.67
0	0	0	0	17.593	0	8.978	20.482	48.03	98.387	164.98	220.21	286.56	349.65	461.47	577.02	659.45	733.67	823.41	873.07	960.81	1108.3	1127	1246.8	1301.8	1329.3	1403.2	1404.8	1430.8	1485.2	1541.9	1553.2	1512.6	1569.3	1600.9	1633	1682.3	1654.7	1664.3	1679.7	1720.5	1709.8	1730.8	1743.4	1681.9	1704.8	1672.9	1705.9	1689.5	1687
0.45981	6.2724	5.9429	0	0.37923	0	0	0	0	0	0	0	0	0	0	0	0	0	0	0	0	0	0	0	0	0	0	0	0	0	0	0	0	0	0	0	0	0	0	4.2631	0	0	0	0	0	0	0	0	0	0
2.0213	0	0	0	0	2.8873	12.565	2.8426	26.162	0	0	0	0	0	0	0	0	0	0	0	0	0	0	1.3141	6.9084	9.9783	31.192	32.695	32.142	52.667	53.169	61.573	58.899	90.002	88.431	105.62	105.13	107.47	110.65	126.43	127.34	129.44	133.97	127.37	157.57	149.16	162.99	175.55	190.88	177.08
0	0	0	0	8.955	26.172	34.307	35.888	55.635	41.638	66.426	69.338	82.576	78.223	72.231	74.605	84.121	66.635	139.64	126.99	149.32	145.17	141.57	141.33	135.52	126.86	125	120.14	125.07	127.75	128.13	139.45	140.78	135.86	135.27	140.38	134.63	130.47	97.721	97.221	112.77	121.64	138.04	126.86	144.69	129.34	133.62	147.77	151.77	132.43
0	0	0	0.21007	21.912	10.595	0	8.0989	16.217	9.1208	30.901	18.283	20.298	22.802	3.304	35.268	0	5.789	2.7666	0	0	0	0	0	0	0	0	0	0	0	0	0	0	0	0	0	0	0	0	0	0	0	0	0	0	0	0	0	0	0
14.914	8.6047	0	0.33287	0	0	0	0	0	0	0	0	0	0	0	0	0	0	0	0	0	0	0	0	0	0	0	0	0	0	0	0	0	0	0	0	0	0	0	0	0	0	0	0	0	0	0	0	0	0
0	0	0	2.808	0.076121	6.8946	8.3182	9.1144	27.353	25.271	42.229	47.801	63.677	73.899	88.667	85.889	89.397	103.98	113.08	116.49	115.53	128.16	115.15	118.96	136.75	126.63	127.91	129.86	144.76	129.06	141.11	143.89	130.21	140.87	131.72	123.96	122.95	127.29	124.65	124.32	121.95	113.35	128.02	113.91	105.88	103.76	101.9	110.61	106.76	112.74
0	0	0	0	4.72	15.149	11.089	3.2995	17.674	17.394	24.297	27.089	27.745	19.634	5.914	3.3111	4.2236	0	1.9798	3.2246	14.258	36.343	43.85	57.525	83.679	101.08	128.18	164.89	187.25	222	258.32	288.77	305.25	315.94	333.06	361.33	350.93	368.18	373.36	396.47	434.81	452.07	461.52	477.08	484.23	486.1	506.38	514.21	519.18	526.75
0	4.5524	2.6266	2.097	6.251	2.6098	0	0	3.3285	0	16.319	33.224	19.573	34.267	27.772	38.072	56.901	59.23	62.327	63.924	67.364	84.559	74.737	82.743	86.262	77.861	87.368	83.134	79.141	99.023	80.251	84.043	88.507	98.196	97.341	85.633	85.607	75.069	78.169	91.078	95.475	111.8	103.3	111.81	121.61	114.26	124.38	130.53	130.36	164.67
0	3.8961	0	0	0	0	9.5705	11.528	17.707	3.8096	2.5255	0.36971	16.292	34.702	49.113	59.301	70.979	81.674	95.703	103.67	120.62	137.36	147.34	144.8	163.18	147.39	149.1	172.18	172.03	172.13	177.29	167.88	177.51	159.52	182.74	184.29	191.56	182.21	190.03	178.69	223.72	214.79	216.42	240.61	235.61	242.96	225.47	260.69	243.14	238.04
48.965	18.3	0	0	0	0	0	0	0	0	0	0	0	0	0	0	0	0	0	0	0	0	0	0	0	0	0	0	0	0	0	0	0	0	0	0	0	0	0	0	0	0	0	0	0	0	0	0	0	0
22.408	9.0075	0	0	0	0	0	0	0	0	0	0	0	0	0	0	0	0	0	0	0	0	0	0	0	0	0	0	0	0	0	0	0	0	0	0	0	0	0	0	0	0	0	0	0	0	0	0	0	0
0	0	0	3.362	5.4945	11.065	18.317	16.817	20.218	26.557	19.65	26.389	25.946	28.336	41.549	37.515	47.977	47.39	32.693	53.527	45.53	74.616	77.714	90.94	98.388	99.772	102.07	115.54	116.53	119.16	90.532	106.39	121.71	124.21	120.19	126.9	124.21	115.67	126.68	113.29	125.66	119.16	140.99	140.89	156.73	148.69	164.48	176.3	197.65	199.2
0	0	0	1.5052	5.8572	5.0382	6.4601	0	16.82	13.229	17.285	15.047	19.677	14.615	2.6866	0	7.2357	1.7095	10.004	12.472	6.7664	34.194	12.716	29.888	17.611	19.791	27.423	24.184	38.944	40.049	37.253	51.901	50.888	43.592	67.658	64.864	56.594	54.021	52.148	59.554	58.931	70.368	77.514	70.157	67.974	58.207	54.974	59.508	56.95	42.971
11.573	0	3.9829	0	0	0	0	0	0	0	0	0	0	0	0	0	0	0	0	0	0	0	0	0	0	0	0	0	0	0	0	0	0	0	0	0	0	0	0	0	0	0	0	0	0	0	0	0	0	0
0	0	0	4.6862	9.8776	0	11.771	10.613	27.051	25.107	7.4632	12.647	25.573	30.401	18.142	17.494	4.7609	26.164	35.952	29.215	46.691	45.543	43.259	51.124	43.873	57.215	44.794	59.609	60.674	60.044	62.363	56.373	64.765	61.235	67.124	63.596	72.275	80.487	98.452	104.46	113.58	143.46	138.52	161.06	165.26	178.33	180.52	186.91	203.62	212.08
0	0	0	1.1473	5.8512	3.5856	4.5642	0	8.9037	0	7.7765	2.7703	14.46	1.6787	0	0	0	0	0	0	0	0	0	0	0	0	0	0	0	0	0	0	0	0	0	0	0	0	0	0	0	0	0	0	0	0	0	0	0	0
15.808	0	0	0	5.179	0	0	0	0	0	0	0	0	0	0	0	0	0	0	0	0	0	0	0	0	0	0	0	0	0	0	0	0	0	0	0	0	0	0	0	0	0	0	0	0	0	0	0	0	0
0	1.1623	0	0	4.7412	0	12.702	6.2161	20.956	26.874	27.37	30.702	16.031	31.01	38.019	48.588	41.275	56.73	64.266	68.108	66.116	40.255	72.035	68.646	74.881	84.438	91.542	94.307	89.162	94.337	101.72	98.224	89.865	96.517	88.563	89.932	89.364	93.682	92.489	97.45	97.416	97.59	91.63	90.317	105.58	94.32	91.006	96.379	101.14	88.957
7.1895	5.0915	2.9407	0	0	0	0	0.38484	12.414	14.031	16.454	20.975	22.218	38.438	36.762	34.66	35.894	38.071	46.986	53.55	54.412	60.776	65.034	58.259	74.949	74.286	77.888	74.958	68.922	69.297	69.309	64.004	72.252	75.382	66.465	70.58	67.329	79.048	66.102	67.266	71.06	55.543	57.565	56.028	56.09	48.717	40.303	46.89	43.165	39.408
5.0525	6.7984	3.3758	0	0	0	0	0	7.0851	18.589	32.075	61.857	77.532	93.953	126.27	158.15	198.47	218.93	251.06	266.16	309.97	337.56	344.64	398.71	403.89	432.42	440.99	455.77	469.75	468.73	480.52	491.3	500.55	506.58	519.75	512.42	520.03	528.46	524.13	529.16	530.09	530.1	517.78	532.33	531.37	510.03	524.34	517.52	525.54	525.73
22.602	5.6369	0	0	0.33012	0	0	0	0	0	0	0	0	0	0	0	0	0	0	0	0	0	0	0	0	0	0	3.1668	1.2987	0	2.8362	0	0	0	2.3378	4.9085	7.6823	7.0843	0	0	9.2405	20.14	36.441	30.541	37.021	42.57	44.498	36.859	53.948	51.424
21.258	0.84781	0	2.2317	0	0	0	0	0	0	0	0	0	0	0	0	0	0	0	0	0	0	0	0	0	0	0	0	0	0	0	0	0	0	0	0	0	0	0	0	0	0	0	0	0	0	0	0	0	0
8.7596	0	0	3.3453	0	0	7.342	0	5.0657	12.122	13.021	13.492	14.081	18.111	19.298	28.785	35.529	41.023	36.192	35.97	38.453	43.073	43.415	39.093	33.481	48.672	50.652	38.015	47.742	34.626	35.167	22.201	24.467	37.891	47.558	31.251	28.266	10.122	6.6959	0	0	1.8675	0	2.8511	0	0	0	0	0	0
16.001	1.2808	0	0.52185	1.395	0	0	0	0	0	0	0	0	0	0	0	0	0	0	0	0	0	0	0	0	0	0	0	0	0	0	0	0	0	0	0	0	0	0	0	0	0	0	0	0	0	0	0	0	0
0	0	0	0	11.983	10.379	12.911	4.9254	28.837	29.581	42.528	47.18	44.874	46.044	27.403	28.086	36.158	38.763	40.337	41.222	49.439	66.014	52.596	61.066	44.746	54.866	45.79	38.621	34.021	47.513	38.021	56.192	46.466	45.074	40.448	38.589	21.782	16.223	9.3897	17.504	27.85	32.678	30.774	23.907	32.883	25.502	18.033	21.072	19.863	13.339
4.6847	1.0663	0	0.47429	1.0213	0	3.9486	10.895	50.853	96.858	160.87	217.47	259.46	325.65	370.26	428.76	504.28	557.13	599.21	639.22	683.22	704.75	782.18	808.06	881.54	919.41	970.07	1013.9	1043.8	1107.1	1130.1	1136	1149.4	1200.2	1170.8	1077	1106.8	1136.5	1124.1	1169	1131.4	1171.9	1167.9	1152.9	1115.1	1132.9	1123.9	1131.1	1137.3	1118.3
0.14757	2.1406	0	4.1755	0	3.9242	5.5658	4.4122	3.5613	9.2646	23.163	23.539	14.916	22.291	26.411	21.356	33.483	25.253	33.665	44.334	54.432	54.671	52.27	46.029	48.672	50.126	37.844	34.652	35.356	42.112	45.141	41.791	26.543	38.251	23.493	31.88	31.182	26.46	29.918	20.006	5.4728	12.629	14.996	25.954	13.122	15.05	17.327	31.602	35.755	36.718
0	0	0	8.9354	8.1827	0	7.342	0	13.184	24.583	44.166	74.337	96.561	136.72	172.18	201.9	218.91	275.95	313.35	350.51	389.29	395.61	398.25	463.4	511.77	544.9	554.24	635.99	691.47	712.83	777.7	778.51	842.26	853.73	894.33	895.91	955.88	1001	1003	1037.3	1046.6	1049.7	1049	1089.4	1093.2	1110.6	1080.3	1074.5	1124.2	1122.6
0	0	0	6.1455	3.7673	17.932	8.6307	19.838	22.413	39.666	39.447	64.868	79.998	89.123	112.19	108.73	123.96	125.56	139.18	168.76	163.5	180.6	192.79	216.45	221.08	230.2	248.36	218.84	239.04	245.61	242.49	252.99	258.76	272.22	281.95	284.27	308.77	317.82	333.12	352.9	361.61	377.07	421.24	406.86	438.38	434.41	432.41	430.44	454.17	440.84
0	0	0	0	8.6578	11.756	7.4652	42.46	50.296	31.057	31.066	24.993	29.047	37.353	40.232	50.917	55.728	47.567	57.706	47.376	60.149	53.586	82.51	83.859	88.361	98.412	97.802	105.05	111.43	129.12	128.69	129.34	127.11	122.29	139.3	137.93	152.78	127.13	127.58	120.44	164.3	155.89	183.5	182.43	182.96	168.79	165.22	211.63	201.52	211.09
0	0.89232	0	0	8.5842	1.6723	0	0	0	0	12.729	21.749	25.049	41.797	49.03	53.886	80.069	59.448	60.105	77.048	56.961	71.079	77.412	72.943	65.381	62.103	56.585	86.019	112.24	81.022	67.73	74.467	64.48	72.213	71.186	71.822	60.416	76.197	87.113	77.544	81.934	87.208	92.49	89.242	99.74	103.76	126.95	139.87	137.93	140.19
0	0	0	4.1448	5.1647	1.1524	7.6876	15.166	15.762	10.322	0	4.312	9.715	6.5493	0	0	0	0	0.46023	0	0	0	0	0	0	0	0	0	0	0	0	0	0	0	0	0	0	0	0	0	0	0	0	0	0	0	0	0	0	0
0	1.5681	2.4621	2.1414	1.0101	0.99556	0.91358	3.5987	17.018	8.7476	0	0	0	0	0	4.9376	0	0	0	0	0	0	0	0	0	0	0	0	0	0	0	0	0	0	0	0	0	0	0	0	0	0	0	0	0	0	0	0	0	0
29.966	7.4444	0	0	0	0	0	0	0	5.6228	0	0	0	9.8927	10.213	24.816	36.498	58.235	90.893	120.35	150.19	167.23	202.44	239.28	260.8	281.26	310.66	306.12	292.79	322.23	331.31	333.16	333.17	351.49	352.15	358.22	369.88	337.59	335.39	344.69	353.01	341.72	329.85	342.85	361.69	365.27	356.33	338.18	365.97	349.38
7.5968	0	0	11.07	2.378	0	0	2.5863	0	4.6733	3.0686	5.7554	14.996	10.432	12.469	20.394	14.814	19.367	6.3274	0.61414	4.2012	4.982	0	6.1281	0	0	0	0	0	0	0	0	0	0	15.312	6.2241	26.924	50.269	67.235	85.429	105.33	110.12	132	156.33	159.95	181.72	202.23	182.66	195.79	199.55
0	4.0781	0	0	1.2092	3.7551	11.529	9.9941	19.205	6.6818	6.0201	6.8304	1.6472	16.898	19.426	24.722	26.888	21.07	17.804	15.994	16.338	15.636	47.656	51.564	9.9328	23.339	8.6331	33.772	22.752	28.591	32.365	14.328	29.002	25.236	24.325	28.011	23.759	35.193	35.115	21.912	25.51	18.921	20.197	19.989	2.8549	32.529	24.788	37.436	37.846	34.768
46.847	14.424	0	0	0	0	0	1.4741	11.27	30.712	58.165	75.246	104.63	142.96	157.47	171.36	186.37	212.54	242.81	249.55	253.92	287.59	288.43	285.59	307.86	314.39	325.86	326.41	332.25	329.74	332.38	348.38	355.77	361.36	344.86	349.78	359.76	348.19	353.61	359.81	350.16	357.75	353.17	370.15	380	366.08	356.51	380.1	361.5	371.49
17.655	0	0	0	3.5948	0	9.0726	7.1028	5.1984	0	0	0	0	0	0	0	0	0	0	0	0	0	0	1.7873	30.69	37.343	42.759	48.899	49.058	67.96	65.684	68.513	74.897	87.847	99.848	93.5	115.4	107.94	106.91	125.78	122.45	130.2	125.99	134.52	141.95	132.51	126.66	137.44	129.45	120.44
30.425	0	0	0	0	0	0	0	0	0	0	0	0	0	7.2085	5.8551	6.9057	9.5824	36.184	77.535	135.88	195.28	264.25	352.85	423.35	511.54	577.38	672.69	787.82	878.5	975.7	1099.4	1263	1316.6	1444.2	1569.1	1719.2	1845	1984	2135.6	2175.3	2429.9	2534.5	2581.3	2823	2876.4	3044.9	3067.3	3061.5	3228.2
19.297	0	0	19.71	0	0.83208	0	0	0	1.8985	0	0	0	0	0	0	0	0	0	0	0	0	0	0	0	0	0	0	0	0	0	0	0	0	0	0	0	0	0	0	0	0	0	0	0	0	0	0	0	0
11.124	0.70835	4.3396	0	0	0	0	0	0	0	0	9.8357	14.179	9.9311	30.082	38.614	42.747	57.378	59.293	64.034	72.086	62.682	76.443	83.258	88.299	77.675	84.549	82.97	74.738	82.979	85.384	62.824	73.388	52.779	80.588	72.911	58.146	65.454	48.816	54.305	41.582	43.77	38.631	49.563	48.8	54.912	42.336	42.031	21.916	29.876
0	0	0	2.2692	4.2541	11.97	19.212	27.87	29.721	26.488	30.498	41.888	33.918	21.66	24.232	28.781	57.549	49.343	56.084	59.248	63.793	68.089	71.752	72.96	82.679	82.774	77.194	95.978	92.36	91.326	97.267	110.34	108.8	129.01	124.03	128.7	122.86	132.36	141.58	138.02	145.4	141.09	139.75	144.09	147.63	151.71	146.19	145.81	147.97	146.67
0	0	0	11.357	5.4017	7.7578	2.2485	4.575	4.3899	12.573	12.743	14.086	11.94	20.872	21.848	25.746	41.552	34.88	29.501	28.05	22.998	30.155	25.715	45.317	40.335	55.935	40.717	43.084	47.67	45.604	41.401	45.783	54.35	56.866	69.071	65.479	71.768	74.545	68.705	60.944	71.784	68.521	91.874	84.113	91.106	72.62	79.931	73.201	95.642	71.923
0	9.455	0	0	6.3069	0	7.4945	15.539	24.735	35.912	24.501	20.516	24.14	40.194	38.473	56.057	65.278	74.678	79.651	91.273	44.597	95.719	69.109	92.882	112.72	122.88	120.67	120.46	107.25	101.12	97.784	88.932	97.887	98.242	91.901	101.36	93.686	102.15	81.818	88.063	92.025	77.897	87.647	89.764	99.695	102.66	96.427	116.44	126.99	119.02
0	16.601	0	0	7.1866	0	0	0	0	0	11.287	0	3.3902	0	11.934	0	7.9711	9.5995	41.227	47.032	44.708	69.358	67.751	74.632	62.731	64.787	53.493	93.349	93.466	78.34	70.984	91.888	105.43	102.61	109	115.22	84.176	90.111	72.374	72.851	93.348	85.968	89.864	93.894	81.268	85.79	65.854	66.18	62.686	47.746
19.724	16.665	17.178	0	0	0	0	0	0	0	0	0	0	0	0	0	0	0	0	0	0	0	0	0	10.651	8.3148	13.834	22.955	38.131	12.051	20.013	17.318	35.376	29.898	6.7355	35.364	72.944	98.872	147.68	172.54	186.35	188.15	233.62	248.59	268.98	312.74	320.61	287.5	279.1	262.37
5.1868	2.7459	1.1576	4.7187	0	0	0	0	0	0	0	0	0	0	0	0	0	0	0	0	0	0	0	0	0	0	0	0	0	0	0	0	0	0	0	0	0	0	0	0	0	0	0	0	0	0	0	0	0	0
0	0	0	0	18.154	13.679	30.619	13.547	37.671	38.386	65.452	52.958	56.688	67.905	50.636	47.998	61.621	52.79	61.463	70.519	91.744	115.6	118.39	120.49	111.3	116.11	104.38	108.27	105.17	109.43	96.819	103.74	86.504	91.9	85.049	78.497	64.975	0	0	0	0	0	0	0	0	0	0	1.5888	0	7.3341
0.31145	5.3163	3.3399	3.4316	8.1275	0	0	0	0	0	0	0	0	0	0	0	0	0	0	0	0	0	0	0	0	0	0	0	0	0	0	0	0	0	0	0	0	0	0	0	0	0	0	0	0	0	0	0	0	0
0	3.9753	0	1.1994	0	1.6544	11.396	29.761	64.496	115.06	171.29	257.51	338.15	421.98	505.43	594.21	688.4	762.39	846.68	887.05	1015	1010.7	1108.9	1163.1	1152.4	1199.6	1211.2	1225.9	1243.5	1248	1284.3	1285.2	1274.5	1303.5	1304.2	1334.3	1335.9	1367.1	1355.3	1356.5	1379.6	1393.3	1420.5	1387.9	1406	1431.6	1391.4	1384.9	1412.4	1384.7
30.816	23.037	0	0	0	0	0	0	0	0	0	0	0	0	0	0	0	0	0	0	0	0	0	0	5.2114	16.149	31.059	41.284	45.822	61.575	74.946	85.542	113.92	106.93	105.23	93.203	109.45	128.03	120.52	136.75	131.6	154.19	162.27	162.71	171.94	151.25	157.32	159.55	151.09	144.98
45.779	8.9809	12.781	0	0	0	0	0	0	0	0	0	0	0	0	0	0	0	0	0	0	0	0	0	0	0	0	0	0	0	0	0	0	0	0	0	0	0	0	0	0	0	0	0	0	0	0	0	0	0
29.305	8.4162	0	3.091	0	0	0	0	0	0	0	0	0	0	0	0	0	0	0	0	0	0	11.214	40.575	58.833	86.454	116.45	134.16	167.21	195.87	224.08	268.54	281.91	308.71	330.46	326.84	361.53	384.57	403.13	426.77	438.76	456.61	492.94	514.04	512.61	486.47	476.12	474.55	478.96	442.48
9.7237	5.3105	1.325	0	0	0	0	0	0	0	0	0	0	0	0	0	0	0	0	0	0	0	0	0	0	0	0	0	0	0	0	0	0	0	0	0	0	0	0	0	0	0	0	0	0	0	0	0	0	0
0	0	0	0	2.7025	4.721	7.5531	0	19.322	15.18	38.341	46.763	53.892	54.7	61.8	56.481	74.388	84.641	146.77	100.8	100.28	136.19	124.21	134.42	138.94	141.87	139.05	134.9	137.77	129.14	141.26	153.85	154.12	153.08	159.32	157.33	141.63	143.47	152.24	162.28	179.1	189.15	216.24	218.57	231.77	217.18	228.88	256.26	211.27	243.84
13.395	0	9.3207	3.8879	4.9187	0	0	0	0	0	0.051425	28.45	33.65	44.086	62.833	69.551	92.695	128.19	125.69	137.62	159.1	158.62	186.43	201.4	218.61	216.37	231.46	234.01	246.68	249.9	250.8	243.67	259.3	268.12	275.08	279.57	276.76	251.56	239.27	243.36	229.96	237.41	216.73	219.62	226.21	230.47	206.5	178.01	188.97	214.55
0	0	0	1.049	21.173	40.656	60.062	67.925	105.37	141.57	162.15	201.9	199.95	223.91	238.4	225.5	257.91	276.2	300.72	304.65	302.99	318.12	303.11	273.04	238.79	245.98	252.78	254.63	315.58	232.84	258.72	243.49	325.34	310.18	318.02	300.3	260.95	247.27	272.4	299.56	304.78	304.18	308.59	299.65	312.75	294.5	290.23	298.71	300.61	308.31
14.465	4.4217	0	0	0.053087	0	0	0	0	0	0	0	0	0	0	0	0	0	0	0	0	0	0	0	0	0	0	0	0	0	0	0	0	0	0	2.1988	0	5.4246	6.0549	26.335	22.871	23.251	34.234	29.255	51.711	55.741	44.334	43.262	53.462	53.544
0.75627	0	0	0	5.3108	8.1539	21.769	18.049	25.613	25.704	14.846	21.613	27.643	25.83	20.952	31.145	38.121	34.256	36.407	20.832	28.813	26.357	22.343	19.464	15.371	26.473	24.022	39.966	42.026	73.603	53.07	85.372	89.486	99.34	96.515	107.65	98.97	121.51	137.15	162.81	166.87	163.99	173.56	164.77	170.96	194.87	185.02	191.55	193.88	183.22
0	0	0	0	11.231	5.1251	11.767	7.8291	17.111	4.9776	8.5777	6.6512	6.0863	20.208	18.809	20.205	13.538	19.948	6.263	14.311	10.409	20.643	22.475	19.428	37.246	43.927	51.055	60.628	58.745	68.895	70.987	73.364	71.282	77.139	70.734	76.675	79.699	94.587	95.045	96.322	104.97	105.7	111.14	108.44	114.06	109.18	111.18	113.33	123.92	120.36
19.774	26.976	0	0	1.8339	0	0	0	0	0	0	0	0	0	0	0	0	0	0	0	0	0	0	0	0	0	0	0	0	0	0	0	0	0	0	0	0	0	0	0	0	0	0	0	0	0	0	0	0	0
6.8387	6.344	0	0	1.5826	0	0	0.31137	0	0	0	0	0	0	0	0	0	0	0	0	0	0	0	0	0	0	0	0	0	0	0	0	0.083273	16.134	23.016	55.175	55.606	82.873	90.497	96.738	135.91	155.82	189.73	197.17	229.08	240.54	276.45	291.31	311.78	312.27
0	3.3029	0	0	5.7797	14.468	0	0	26.282	23.187	34.682	39.006	44.902	24.565	13.905	2.6055	8.6607	7.92	1.8814	8.4438	0	19.898	3.7854	12.393	11.86	8.4012	14.004	0	13.276	26.794	27.936	79.925	104.47	154.89	238.22	315.51	380.3	442.83	527.41	580.19	641.58	721.37	794.02	835.98	899.06	911.3	951.09	982.71	1005.1	1031.4
0	0	0	2.0323	1.4105	14.138	7.5437	39.017	56.173	18.141	0	0	0	0	0	0	0	0	0	0	0	0	0	0	0	0	0	0	0	0	17.705	21.982	56.017	88.044	158.85	211.95	276.5	340.63	420.27	491.79	583.72	652.4	698.48	716.92	838.49	919.42	866.59	1006.9	1065.3	1073.1
42.657	10.915	0	0	0	0	0	0	0	3.3977	15.102	43.547	69.522	80.771	97.447	118.13	120.63	128.62	145.34	153.93	167.64	173.85	204.21	203.27	193.29	206.48	211.55	203.9	214.64	228.74	227.55	219.58	211.77	224.26	233.04	231.04	258.86	273.84	270.58	293.76	305.69	301.1	314.97	328.09	327.41	327.69	346.61	362.42	344.71	350.86
0	0	0	16.426	26.343	0	0	0	0	0	0	3.2276	0	0	0	1.297	49.083	0	0	0	0	0	0	0	0	0	0	14.797	13.462	33.526	22.919	32.78	20.067	51.54	37.545	36.822	37.292	35.286	35.332	23.73	15.494	29.364	29.884	33.311	23.175	27.06	26.508	22.647	34.126	23.98
0	0	0	0	5.6247	5.3694	17.923	9.7008	33.234	39.026	72.626	92.753	124.06	134.92	146.33	167.33	214.36	247.06	291.95	316.62	361.54	384.56	387.48	433.43	399.7	416.44	448.95	457.68	466.52	512.17	515.64	476.09	428.74	492.39	496.25	517.15	453.89	427.12	487.26	460.33	398.42	425.83	455.38	450.72	456.82	456.16	433.55	440.78	439.65	436.77
0	0	0	2.3197	0	0	11.974	10.307	8.3692	5.8227	1.7612	0	0.55645	11.226	4.3026	9.7426	16.306	23.521	28.947	24.56	23.335	17.727	26.352	32.621	42.667	37.139	38.864	42.036	34.363	37.299	34.12	40.641	33.945	48.469	49.173	39.721	39.244	46.657	38.702	43.912	47.241	33.579	36.254	39.657	46.741	37.825	34.8	33.562	42.713	40.832
0	0	0	0	19.937	0	4.4427	0	0	0	0	0.59276	0	0	0	0	0	0	0	0	0	0	0	0	0	0	0	0	0	0	0	0	0	0	0	0	0	0	0	0	0	0	0	0	0	0	0	0	0	0
0	4.5124	2.2257	0	0	5.5907	9.0682	7.709	19.622	10.356	4.5764	20.882	13.504	8.5036	31.591	39.741	19.154	17.502	15.003	31.345	29.224	27.715	25.67	32.107	36.59	33.635	30.984	40.269	42.816	40.208	35.971	40.486	57.662	58.219	41.699	56.575	46.638	48.107	56.28	51.721	60.283	49.516	49.003	52.363	55.992	66.05	61.83	64.371	77.072	74.016
0	0	0	6.5784	8.0676	4.0224	1.1671	0.8952	17.185	0	0	0	0	0	0	0	0	0	0	0	0	0	0	0	0	0	0	0	3.0946	3.4753	4.7787	0	0	0	0	5.6497	1.3855	8.4671	1.8007	0	0	0.82308	0	0	0	0	0	0	0	0
0	2.2667	3.0013	8.9823	1.5118	0	0.16668	0	0	0	0	0	0	0	0	0	0	0	0	0	0	0	0	27.574	0	0	0	0	0	0	0	0	0	0	0	0	0	0	0	0	0	0	0	0	0	0	0	0	0	0
4.2582	12.91	0.037638	0	0	0	0	0	0	0	0	0	0	0	0	0	0	0	0	0	0	0	0	0	0	0	0	0	0	0	0	0	0	0	0	0	0	0	0	0	0	0	0	0	0	0	0	0	0	0
16.452	1.5627	0	0	1.3384	0	0	0	0	0	0	0	0	0	0	0	0	0	0	0	0	0	0	0	0	0	0	0	0	0	0	0	0	0	0	0	0	0	0	0	0	0	0	0	0	0	0	0	0	0
0	5.7758	2.124	0	0	6.6881	4.8945	15.952	34.575	51.664	92.227	182.24	247.13	305.72	386.78	500.1	577.62	688.5	815.14	901.75	1002.1	1031.1	1109.6	1215.1	1264.1	1375.1	1429.2	1489.9	1502	1525.2	1564.1	1564.1	1601.8	1635.9	1595.2	1612.1	1607.9	1569.6	1600.4	1582.5	1591.1	1589.5	1593.9	1590.1	1567.2	1602.9	1614.6	1625.8	1647.8	1639
8.7134	5.0512	0.40314	0	0.27989	0	0	0	0	0	0	0	0	0	0	0	0	0	0	0	0	0	0	0	0	0	0	0	0	0	0	0	0	0	0	0	0	0	0	0	0	0	0	0	0	0	0	0	0	0
2.9453	0	0	2.8318	5.2201	5.144	0	0	0	0	5.7721	5.0308	6.7729	0	0	0	0	0	0	0	0	17.052	0	10.132	5.2123	12.283	16.702	11.347	14.393	28.812	29.941	66.623	69.379	81.594	75.826	81.55	78.781	80.507	102.28	112.74	129.8	159.69	173.62	171.07	191.17	201.15	196.38	198.17	199.44	198.75
34.181	12.19	0	0	0	0	0	0	0	15.044	33.041	72.54	95.38	132.38	159.46	201.55	226.35	253.88	261.83	308.24	328.1	340.68	347.78	391.76	401.14	411.5	392.82	381.18	379.53	435.53	426.42	418.14	409.97	420.33	424.12	415.12	425.86	423.99	436.62	453.57	444.11	457.8	452	428.59	439.08	415.27	376.47	422.58	415.55	361.96
31.958	11.354	0	11.346	0	0	0	0	0	0	0	0	0	0	0	0	0	0	0	0	0	0	0	0	0	0	0	0	0	0	0	0	0	0	0	0	0	0	0	0	0	0	0	0	0	0	0	0	0	0
33.225	0	0	9.4318	0	2.8939	0	0	0	0	0	0	0	0	0	0	0	0	0	0	0	0	0	0	0	0	0	0	0	0	0	0	0	0	7.0041	77.146	159.94	270.04	371.61	522.89	662.88	810.73	998.51	1257.4	1311	1469.3	1533.6	2010.9	2123.4	1847.5
25.328	8.4426	0	0	0	0	0	0	0	0	0	0	0	0	0	0	0	0	0	0	0	0	2.6124	0	8.7249	17.053	24.518	9.6513	3.623	0	0	0	0	0	4.9584	14.841	19.583	0	0	0	0	0	0	7.7716	9.5366	17.673	3.5319	1.2591	2.183	3.5365
0	0	0	0.51437	0	3.933	11.496	15.6	28.299	13.944	14.742	13.815	10.043	21.51	27.802	19.859	34.074	34.61	21.038	17.544	27.933	40.705	46.998	46.958	63.77	68.079	52.971	58.647	60.308	60.616	70.391	67.194	73.281	83.751	78.126	100.59	97.168	99.051	98.633	99.973	96.185	102.87	99.323	109.57	93.643	101.55	102.87	83.159	89.826	99.097
2.1179	0.48135	1.5581	0.52861	0	0	3.004	0	0.12134	12.636	24.701	43.815	35.015	46.998	57.958	66.907	76.942	74.573	93.399	96.563	84.241	104.33	105.21	107.17	100.14	94.804	115.14	112.79	110.69	114.69	109.26	105.05	114.6	115.87	125.8	112.29	118.53	121.38	115.82	105.49	118.41	120.59	136.12	99.039	91.147	113.02	125.77	123.09	124.14	118.69
0	0	0	0	4.5003	1.8243	12.133	2.6229	0	8.4315	17.915	19.936	12.976	14.623	22.73	15.474	35.277	29.207	32.346	43.923	42.028	42.141	35.19	36.12	42.576	27.907	28.545	41.398	27.373	48.822	37.557	51.383	34.868	38.847	38.411	47.107	46.079	57.108	52.632	42.039	0	17.441	15.546	6.1795	0	9.0693	3.2878	14.061	15.33	10.229
12.731	0	1.9328	0	0.50172	0	0	0	0	0	0	0	0	0	0	0	0	0	0	0	0	0	0	0	0	0	0	0	0	0	0	0	0	0	0	0	0	0	0	0	0	0	0	0	0	0	0	0	0	0
[truncated: 78 more columns]
