# Supplementary material for: Limits on information transduction through amplitude and frequency regulation of transcription factor activity
Source: eLife. 2015 May 18;4:e06559. doi: 10.7554/eLife.06559 (PMC4468373; doi:10.7554/eLife.06559)
Supplement: Supplementary file 1. — Raw single-cell time-trace data for HXK1 (15259 cells), SIP18 (21242 cells), pSIP18 mut A (18203 cells), pSIP18 mut B (17655 cells), 1× reporter diploid (21236 cells), and 2× reporter diploid (19222 cells). The data are also available from Dryad Digital Repository (Hansen and O'Shea, 2015). DOI: http://dx.doi.org/10.7554/eLife.06559.014 [file elife06559s001.zip › source_data/2x_SIP18_HXK1_FM4_175minINT_690nM.txt]

0	12.19	0	0.59689	7.9155	0	0	0	2.0565	18.224	35.462	45.611	77.18	84.795	103.43	114.39	130.72	119.83	133.56	136.82	139.51	152.77	151.23	154.6	165.44	163.46	161.6	168.91	159.07	164.61	167.57	163.79	166.12	155.34	151.92	150.21	143.29	138.65	148.04	136.23	136.69	129.44	128.86	131.73	132.56	126.16	136.87	119.42	113.76	113.25
10.509	9.5789	0	6.8076	0	0	0	1.6811	0	6.4192	0	0	0	0	1.9545	7.2989	5.4794	8.7986	41.665	49.437	56.762	56.694	54.487	65.798	72.06	81.946	99.395	103.51	112.72	117.23	106.74	116.69	150.94	164.78	157.52	180.03	174.59	192.57	179.25	200.48	195.1	176.9	178.35	151.88	182.71	184.82	205.12	218.91	223.9	223.03
15.259	10.975	4.1645	0	0	0	0	0	0	0	0	0	0	0	0	0	0	0	0	0	0	0	0	0	0	0	0	0	0	0	0	0	0	0	0	0	0	0	0	0	0	0	0	0	0	0	0	0	0	0
3.441	2.8554	0	7.7354	6.3884	0	5.3273	5.2295	5.027	5.0167	0	0	22.574	17.391	21.138	22.887	19.861	24.249	20.712	21.11	24.696	39.448	51.329	52.617	50.305	61.163	66.179	78.128	70.981	77.348	72.677	82.112	78.423	91.161	72.155	70.339	56.798	60.776	73.582	85.091	85.469	79.747	91.18	80.64	101.77	99.888	118.23	126.87	122.17	115.63
4.7491	12.344	0	0	0	0	0	0	0	0	0	0	0	0	0	0	0	0	0	0	0	0	0	0	0	0	0	0	0	0	0	0	0	0	0	0	0	0	0	0	0	0	0	0	0	0	0	0	0	0
32.517	7.7958	0	0	0	3.0992	0	0.044142	6.7847	25.547	42.172	38.626	45.464	45.05	47.211	53.063	65.24	69.058	68.034	80.719	75.347	75.678	84.38	78.529	79.773	77.931	68.276	58.945	50.133	48.364	62.273	69.306	83.645	71.04	78.508	79.191	74.103	79.204	68.395	70.475	73.1	76.981	76.629	70.518	76.641	69.577	70.963	78.502	67.027	72.41
0	4.4751	0	9.0096	0	0	0	7.7886	0	0	0	0	0	0	0	0	0	10.371	19.344	18.591	33.886	38.674	45.593	55.535	52.787	51.867	63.153	83.307	71.248	60.004	53.347	48.735	46.376	56.638	60.248	62.826	54.666	58.543	38.613	41.569	56.006	51.867	50.013	56.167	58.685	54.629	51.736	47.86	52.06	59.378
34.897	4.6399	0	0	0	0	0	0	0	0	0	0	0	0	0	0	0	0	0	0	0	0	0	0	0	0	0	0	0	0	0	0	0	0	0	0	0	0	0	0	0	0	0	0	0	0	0	0	0	0
22.656	8.7656	1.1649	2.9091	0	0	0	0	0	0	0	0	0	0	0	0	0	0	0	0	28.894	35.482	55.416	71.289	86.221	118.99	127.64	124.02	135.92	152.17	165.67	176.87	186.09	193.82	184.98	206.44	231.96	214.69	215.41	195.73	207.43	206.59	215.74	213.18	213.46	213.05	208.69	212.72	215.84	227
0	0	0	2.5242	0	6.629	10.71	27.322	20.607	39.528	57.763	51.284	69.097	59.033	80.823	88.88	89.892	104.01	101.56	113.15	118.5	111.51	98.423	102.52	117.53	111.01	115.05	123.43	121.28	109.25	120.64	110.48	115.43	112.45	116.14	123.68	98.004	111.64	100.83	102.75	112.3	106.53	108.39	110.95	113.39	91.061	100.85	99.159	94.538	92.342
1.9721	7.4813	0	0	5.9963	0	0	0	20.56	37.748	69.94	132.13	225.96	293.26	403.43	456.47	561.68	642.68	699.75	743.38	756.9	820.51	954.69	1066.6	952.43	1014.5	1057.7	1175.7	1147	1176	1251	1220.9	1210.6	1232.6	1211.3	1296.3	1290.6	1260.5	1307	1335.5	1332.7	1328.7	1388	1362.4	1306.1	1281.9	1261.3	1227.4	1261.9	1313.7
30.695	9.3231	3.8829	1.2091	0	0	0	0	0	0	0	0	0	0	0	0	0	0	0	0	0	0	0	0	0	0	0	0	0	0	0	0	0	0	0	0	0	0	0	0	0	0	0	0	0	0	0	0	0	0
13.493	9.2096	0	0	0	0	0	0	0	0	0	0	0	0	0	0	0	2.0832	4.7431	0.42108	0	0	8.2477	8.7667	14.737	5.5118	0	0	0	0	0	3.178	1.9015	0	0	0	0	0	0	0	16.899	6.8351	17.065	22.113	18.988	31.279	29.903	27.715	34.151	73.461
16.715	0.32517	9.0153	0	0	0	0	0	0	0	0	0	0	0	0	0	0	0	0	0	0	0	0	0	0	0	0	0	14.971	33.014	53.142	56.608	53.954	67.55	88.571	73.479	76.922	83.111	67.766	77.034	81.598	65.302	52.236	50.517	53.905	50.226	39.177	39.215	32.419	41.494
0	0	0	0	15.527	20.437	17.229	19.188	26.425	24.713	0	0	4.8203	16.798	0	0	5.2009	1.4363	7.5723	0	0	12.84	5.43	1.57	0	3.8465	1.4505	0	9.5228	10.64	5.761	0.726	0	9.9757	19.733	15.665	18.105	23.9	29.414	58.912	0	0	0	0	0	0	0	0	0	3.2003
0	0.7457	1.246	0.090026	10.173	8.9773	1.4018	4.1628	0	0	2.2982	0	0	0	6.5395	4.6042	15.586	18.195	7.4639	1.8781	0	0	0	0	0	0	0	0	0	0	0	0	0	0	0	0	0	0	0	0	9.656	28.417	62.971	80.078	88.721	101.37	106.1	131.11	141.49	163.96
0	4.5654	0	3.7581	13.329	0	0	0	0	0	0	0	0	0	0	0	0	0	0	0	0	0	0	0	0	0	0	0	0	0	0	0	0	0	0	0	0	0	0	0	0	0	0	0	0	0	0	0	0	0
18.732	16.71	7.1226	0	0	0	0	0	0	0	0	0	0	0	0	0	0	0	0	0	11.672	10.522	27.74	25.326	29.5	29.453	32.528	29.789	35.145	40.269	41.513	39.592	41.947	40.058	36.036	38.216	40.417	42.623	44	36.035	49.732	49.34	49.813	46.462	46.094	40.872	35.461	25.334	48.035	43.541
24.255	1.9106	0	0.23369	0	0	0.76184	0	7.6258	3.0159	3.0532	0	4.5503	4.0561	7.4909	0	6.6993	0	0	0	3.307	0	0	0	0	0	0	0	0	0	0	0	0	0	0	0	0	0	0	0	0	0	0	0	0	0	0	0	0	0
0	0	0	4.4722	8.0383	16.32	2.9389	3.3287	14.482	26.993	25.166	47.808	62.301	46.478	67.432	62.133	100.09	107.95	140.27	127.69	157.22	155.8	174.91	189.59	207.09	221.35	204.58	217.61	223.81	230.11	237.84	260.28	240.9	231.53	230.85	239.26	243.22	233.39	248.77	232.59	268.79	252.72	259.23	268.12	273.2	278.88	288.66	302.8	293.04	308.6
21.895	2.5635	0	0	0	0	0	0	0	0	0	0	0	0	0	0	0	0	0	0	3.099	0	0	0	5.0943	1.5012	12.189	7.3757	12.509	12.968	17.836	16.154	11.915	18.555	27.431	32.464	17.015	28.023	18.653	29.529	25.491	24.008	31.409	39.649	46.927	74.016	69.574	82.066	110.29	119.38
11.513	0	0	0	2.5387	4.7248	15.361	8.6187	20.319	25.035	13.194	24.344	46.74	45.277	43.061	27.057	38.429	34.658	45.439	41.532	47.251	43.37	47.768	37.823	47.846	40.385	56.881	46.888	42.669	29.845	25.368	4.1152	19.492	17.374	20.293	18.734	13.686	28.741	17.492	26.706	29.332	21.191	18.55	27.508	42.09	44.138	50.146	48.445	50.171	58.205
9.3303	9.6308	0	0	4.3576	0	0	0	0	0	0	0	0	0	0	0	0	0	0	0	0	0	0	0	0	0	0	0	0	0	0	0	0	0	0	0	0	0	0	0	0	0	0	0	0	0	0	0	0	0
21.856	9.6922	0.50663	0.11603	0	0	0	0	0	0	0	0	0	0	0	0	0	0	0	0	0	0	0	0	0	0	0	0	0	0	0	0	0	0	0	0	0	0	0	0	0	0	0	0	0	0	0	0	0	0
4.7648	6.4428	0	0	0	0	0	0	0	0	0	0	0	0	0	0	0	0	0	0	0	0	0	0	0	0	0	0	0	0	0	0	0	0	0	0	0	0	0	0	0	0	0	0	0	0	0	0	0	0
4.8222	0	0	13.676	5.4965	1.3942	0	0	0	0	0	0	0	0	0	0	0	0	0	0	0	0	0	0	0	0	0	0	0	0	0	0	0	0	0	0	0	0	0	0	0	0	0	0	0	0	0	0	0	0
17.61	17.72	10.527	0	0	0	0	0	0	0	0	0	0	0	0	0	0	0	0	0	0	0	0	0	0	0	0	0	0	0	0	0	0	0	0	0	0	0	0	0	0	0	0	0	0	0	0	0	0	0
17.215	6.9266	2.5681	0	0	0	0	39.514	18.768	14.101	0	0	0	0	3.3722	0	0	13.726	28.35	50.212	31.891	25.054	33.424	47.026	34.596	28.878	40.628	14.895	16.508	16.489	11.781	14.093	12.811	24.501	15.9	18.066	12.731	12.606	21.968	38.791	35.22	23.097	17.847	30.815	36.316	36.382	35.862	34.289	36.508	33.242
0	1.6235	0	3.9673	4.9574	2.5205	0	0	0	0	1.6805	7.1303	20.823	22.224	13.093	35.535	32.169	50.278	64.552	76.891	92.083	91.901	123.11	85.505	98.768	109.16	103.63	110.71	116.84	106.35	109.27	112.35	98.746	95.634	93.198	99.158	96.97	89.588	84.888	88.92	79.151	91.132	68.769	76.194	68.984	83.279	68.805	75.167	74.204	69.789
10.596	4.4284	1.3781	4.9688	0	0	0	0	0	0	0	0	0	0	0	0	0	0	0	12.577	9.8412	22.96	21.672	30.704	44.695	49.638	66.402	68.708	63.208	68.353	74.563	77.689	68.239	80.573	84.224	90.278	85.729	96.048	81.315	87.726	101.03	94.23	95.267	107.56	102.94	93.794	86.615	92.169	88.993	85.025
7.9536	5.4959	0	9.1618	0	0	0	0	0	0	0	0	0	0	3.1964	0	0	0	0	0	0	0	0	0	0	0	0	0	0	0	0	0	0	0	0	0	0	0	0	0	0	0	0	0	0	0	0	0	0	0
14.49	2.6066	0	3.7365	0	2.7796	0	0	0	0	0	0	0	0	0	0	0	0	0	0	0	0	0	0	0	0	0	0	0	0	0	0	0	0	0	0	0	0	0	0	0	0	0	0	0	0	0	0	0	0
26.533	5.6021	8.5809	0	0	0	0	0	0	0	0	0	0	0	0	24.884	5.6349	22.453	39.939	38.129	52.175	64.751	63.107	78.267	95.591	99.717	120.56	113.4	117.99	131.91	144.23	134.24	133.71	121.11	124.48	123.66	132.41	118.29	88.139	78.931	76.049	77.712	70.736	66.26	71.281	72.218	66.281	56.307	67.743	52.995
21.221	2.1332	0	0	0	0	0	0	0	0	0	0	0	0	0	0	0	0	0	0	0	0	0	0	0	0	0	0	0	0	0	0	0	0	0	0	0	0	0	0	0	0	0	0	0	0	0	0	0	0
20.238	4.0902	0	6.7377	0	0	0	0	0	0	0	0	0	0	0	0	0	0	0	0	0	0	0	0	0	0	0	0	0	0	0	0	0	0	0	0	0	0	0	0	6.9208	5.804	12.059	35.205	29.953	28.796	22.951	14.913	37.434	24.289
21.29	16.763	0	0	0	0	0	0	0	0	0	0	0	0	0	0	0	0	0	0	0	0	0	0	0	0	2.5954	0	0	2.9296	8.3447	14.205	19.935	12.485	11.005	9.6262	17.071	20.59	29.997	28.108	34.352	22.763	22.436	26.397	25.828	22.935	23.994	14.414	5.4632	7.5818
0	0	0	0	26.934	20.341	25.415	0	3.2201	0	0	0	0	0	0	0	0	0	0	0	0	0	0	0	0	0	0	0	0	0	0	0	0	0	0	0	0	0	0	0	0	0	0	0	0	0	0	0	0	0
0	0	0	0	4.2627	11.272	9.6527	22.023	35.01	39.136	45.126	41.54	54.649	61.955	66.339	56.876	54.291	50.13	62.511	57.684	56.593	41.026	41.583	37.398	43.76	40.364	38.848	38.797	38.411	51.912	36.36	45.387	32.617	41.851	30.511	57.63	47.673	52.563	48.409	57.818	49.653	51.59	62.274	57.304	76.345	62.457	68.184	76.566	87.784	78.268
0	0	0	0.66118	11.079	4.7777	0	9.1556	43.922	13.084	0	0.4907	4.5028	0	0	0	0	0	0	0	0	0	0	0	0	0	0	0	0	0	0	0	0	0	0	0	0	0	0	0	0	0	0	0	0	0	0	0	0	0
17.935	1.6081	6.0299	0	1.252	0	0	0	0	0	0	0	0	0	0	0	0	0	0	0	0	0	0	0	0	0	0	0	15.694	15.417	16.807	10.035	2.4395	0	12.902	27.691	34.384	57.307	70.036	71.336	66.398	72.525	77.234	83.012	91.801	94.039	64.355	61.09	77.773	84.526
3.7757	15.169	0	0	3.2289	0	3.2582	2.2407	45.053	0	0	0	0	19.418	0	0	0.27444	8.8033	32.101	17.884	38.337	48.047	74.538	87.093	87.142	81.566	86.851	90.189	97.94	95.096	160.47	177.47	140.23	179.44	170.56	180.81	184.22	244.35	252.86	222.17	229.23	262.5	285.27	294.91	301.17	351.49	362.2	421.47	424.39	446.16
19.276	16.819	0	0	0	0	0	0	0	0	0	0	0	0	0	0	0	0	0	0	0	0	0	0	0	0	0	0	0	0	0	0	0	0	0	0	0	0	0	0	0	0	0	0	0	0	0	0	0	0
12.719	21.764	0.12466	0.098483	0	0	0	0	0	0	0	0	0	0	0	0	0	0	0	0	0	0	0	0	0	0	0	0	0	0	0	0	0	0	0	0	0	0	0	0	0	0	0	0	0	0	0	0	0	0
0.602	0	0	5.9055	2.5498	10.884	9.7078	11.632	16.557	31.663	27.321	24.741	16.218	17.146	2.872	21.88	8.5583	7.842	39.389	48.926	62.214	62.476	70.204	62.745	83.163	91.037	97.142	117.05	102.88	100.45	113.37	119.69	121.88	116.97	132.99	127.51	119.63	113.51	72.827	83.132	69.387	75.405	56.077	58.91	60.59	63.194	61.613	65.84	55.441	56.974
0	7.021	0	14.127	14.976	0	0	0	0	7.5859	11.537	4.5242	30.859	32.997	21.876	28.187	35.36	38.122	29.946	42.827	26.356	53.347	58.087	50.744	44.448	56.424	61.311	55.225	47.487	46.385	66.007	57.697	57.233	51.098	58.776	60.36	62.43	59.012	62.534	49.651	61.098	47.731	60.306	63.28	61.784	52.097	53.67	64.439	54.715	53.953
5.2869	7.0042	5.1942	6.7306	0	0	0	0	0	0	0	0	0	0	0	0	0	0	0	0	0	0	0	0	0	0	0	0	0	0	0	0	0	0	0	0	0	0	0	0	0	0	0	0	0	0	0	0	0	0
1.7041	6.3486	0	7.0156	0	2.0222	0	0	0	0	0	0	0	0	0	0	0	0	0	0	0	0	0	0	0	0	0	0	0	0	0	0	0	0	0	0	0	0	0	0	0	0	0	0	0	0	0	0	0	0
15.515	6.0014	7.3151	0	0	0	0	0	0	0	0	0	0	0	0	0	0	0	0	0	0	0	10.065	0	0	0	0	0	0	0	0	0	0	0	0	0	0	0	0	0	0	0	0	0	0	0	0	0	0	0
13.579	2.6531	0	0	0	0	0	0	2.8408	0	0	0	0	0	0	0	0	0	0	0	0	0	0	0	0	0	0	0	0	0	0	0	0	0	0	0	0	0	0	0	0	0	0	0	0	0	0	0	0	0
0	5.6097	10.894	10.511	0	0	0.14242	0	0	0	0	0	1.9575	0.69401	11.712	3.2253	0	28.072	25.106	50.803	37.39	50.242	44.039	42.417	55.771	44.405	63.075	53.731	78.069	0	0	4.9123	0	5.9269	0	0	0	0	1.4675	0	0	0	4.4467	0	0	0	0	0	0	0
13.926	3.0511	0	10.962	0	0	0	0	0	0	0	0	0	0	0	0	0	0	0	0	0	0	0	0	0	0	0	0	0	0	0	0	0	0	0	0	0	0	0	0	0	0	0	0	0	0	0	0	0	0
10.488	3.7023	2.7547	0	0	0	0	0	0	0	0	0	0	0	0	0	0	0	0	0	0	0	0	0	0	0	0	0	0	0	0	0	0	0	0	0	0	0	0	0	0	0	0	0	0	0	0	0	0	0
24.637	3.6755	1.6595	0	0	0	0	0	0	0	0	0	0	0	0	0	0	0	0	0	9.0387	7.8637	14.493	16.322	28.399	35.966	56.868	34.508	55.867	111.86	81.085	179.89	222.81	240.28	277.12	293.72	323.4	362.52	393.1	406.82	396.64	425.81	433.53	454.09	446.32	454.05	485.48	483.3	490.28	474.23
0	0	0	9.6759	3.0982	4.0493	0	1.0259	0	0	0	0	0	0	0	0	0	0	0	6.1438	0	0	0	0	0	2.1573	5.1437	17.802	42.298	32.825	47.554	77.343	80.46	100.29	112.59	135.59	139.61	167.56	171.74	195.88	216.08	212.87	220.67	243.91	265.11	262.84	263.37	256.62	268.97	289.68
0	0	0	0	4.89	9.5512	19.039	30.206	28.108	37.191	52.189	83.309	75.207	98.792	98.029	97.086	104.58	110.26	90.554	132.8	133.44	144.48	142.97	136.78	148.22	157.77	159.24	173.91	174.25	194.3	208.11	224.75	243.35	262.06	244.71	293.6	311.99	332.55	347.18	369.75	383.58	375.78	411.86	425.4	446.47	448.77	467.2	448.89	471.58	490.4
3.1437	0	0	0.47669	1.6002	4.9815	14.722	7.6085	16.406	17.575	18.272	9.9307	3.1956	16.31	15.862	0	0	6.2846	2.4299	0	2.5512	0	0	0	0	0	0	0	0	0	0	0	0	0	5.3423	6.2731	18.965	25.113	21.544	22.317	26.506	27.134	35.985	21.891	32.125	18.95	32.908	24.998	25.594	18.962
10.735	15.687	13.018	2.0532	0	0	0	0	0	0	0	0	0	0	0	0	0	0	0	0	0	0	0	0	0	0	0	0	0	0	0	0	0	0	0	0	0	0	0	0	0	0	0	0	0	0	0	0	0	0
19.224	0	0.31357	3.7326	0	0	0	0	0	0	0	0	0	0	0.095908	0	0	0	1.8494	4.8014	13.763	14.928	47.187	17.332	34.125	38.999	25.619	44.475	38.371	51.818	43.986	47.964	40.965	41.89	31.071	33.363	29.862	17.481	17.49	14.752	23.413	36.924	25.31	42.326	25.828	18.662	18.797	0	5.4013	5.0971
6.484	0	3.6721	1.6208	3.3647	3.218	0	0	0	0	0	0	0	7.9806	13.725	15.613	14.676	10.222	34.139	47.707	72.844	60.677	57.338	67.401	65.238	92.924	114.42	179.98	243.49	302.72	361.1	424.78	546.85	616.37	751.63	714.89	944.92	1050.8	1072.2	973.9	1064	1040.3	1154.5	1217.8	1286.3	1366.3	1371.5	1228.8	1319.9	1257.7
0	0	2.9803	7.8172	2.3736	0	0	0	0	0	0	0	0	0	0	0	0	0	0	0	0	0	0	0	0	0	0	0	0	0	0	0	0	0	0	0	0	0	0	0	0	0	0	0	0	0	0	0	0	0
4.6284	12.762	0	5.5495	0	0	0	4.1961	0	8.8125	0	9.7087	0	1.0849	0	0	0	1.5681	0	0	3.6015	7.2933	0	0	5.3656	0	12.867	7.9275	10.856	0.66013	11.665	0.61234	8.5173	5.5045	7.854	10.36	0	0	0	0	0	0	0	0	0	0	0	0	0	0
22.382	17.872	0	0	0	0	0	0	0	0	0.77899	13.945	2.8283	14.979	25.127	28.536	42.334	35.945	34.131	29.98	60.767	62.179	63.204	75.993	75.212	83.735	75.281	78.479	74.232	93.129	96.293	102.91	101.76	108.19	116.2	119.73	118.83	122.71	104.58	101.56	120.38	109.29	124.44	69.079	58.473	47.934	48.242	54.664	80.959	86.802
6.0518	2.3421	0	0	3.7152	6.0985	0	0	0	0	0	0	0	0	0	0	0	0	0	0	0	0	0	0	0	0	0	0	0	0	0	0	0	0	0	0	0	0	0	0	0	0	0	0	0	0	0	0	22.4	54.972
2.8328	0	0	0.62495	0	8.6881	6.2456	0	0	3.7298	0	0	0	9.2536	0.98177	3.374	0	0	0	0	0	0	0	0	0	0	10.563	11.45	31.97	59.036	93.611	132.46	194.05	249.74	312.22	360.26	414.85	451.63	508.11	545.02	597.04	636.44	670.4	705.53	732.62	743.2	786.76	775.4	801.33	802.26
13.063	0	0	0	0	0.84668	2.5206	0	0	0	0	14.708	11.429	22.491	34.232	48.773	41.058	57.81	67.77	84.125	111.9	106.69	142.97	157.61	167.87	192.89	209.83	217.86	222.9	231.7	225.99	232.5	254.92	248.19	246.87	270.26	256.35	268.13	255.19	270.59	252.94	266.2	271.8	267.92	263.36	246.7	251	244.52	256.71	240.03
29.853	20.574	2.5884	0	0	0	0	0	0	0	0	0	0	20.983	0	0	6.4183	16.077	37.754	54.701	80.526	146.46	231.49	245.74	233.1	268.55	342.75	379.26	413.87	471.41	509.84	560.08	639.14	677.51	732.6	817.47	872.72	894.22	929.34	981.24	995.52	1044.8	1101.9	1163.3	1159.9	1157.7	1175.6	1185	1204.7	1216.2
8.9876	7.6363	0	0	0	0	0	0.4089	3.3575	24.915	63.248	86.747	140.32	157.8	223.13	231.62	267.04	280.54	317.16	311.51	273.21	306.59	376.83	388.67	400.95	414.35	427.65	422.04	445.86	452.03	432.05	444.75	467.73	456.29	453	467.22	478.24	452.06	477.34	478.08	450.24	441.36	415.19	460.89	457.92	400.67	416.03	412.86	415.07	436.16
12.391	5.1354	0	0	0	0	0.14845	0	0	0	2.2299	12.393	1.455	15.362	2.342	15.089	19.378	30.428	43.722	40.893	40.347	48.276	52.015	60.568	57.543	46.424	49.204	44.749	45.475	57.2	50.158	43.674	53.145	47.987	56.568	39.701	33.752	29.302	33.099	37.527	45.802	29.672	26.767	25.671	37.294	40.485	28.935	33.688	25.64	42.728
3.9045	0	0	6.762	10.987	1.4834	0.40305	10.211	6.862	9.3434	2.5112	0	13.39	18.453	13.302	6.1666	0	6.7561	0	0	0	2.7177	7.6207	0	6.8923	12.769	5.6811	11.764	14.663	12.471	37.279	26.425	22.792	36.984	22.009	27.782	15.544	22.69	29.716	40.935	33.681	31.331	36.739	36.419	46.829	51.666	47.41	63.85	56.032	51.697
9.6123	0	0	3.1166	0	0.56028	3.193	0	17.251	15.095	19.821	27.15	41.438	56.734	62.3	74.448	79.247	83.556	111.99	103.55	121.08	113.09	118.55	112.02	124.07	125.06	126.89	116.22	124.77	117.42	114.13	122.8	115.33	94.464	110.51	121.4	102.09	107.43	89.896	92.307	108.48	108.42	109.37	105.35	104.34	119.27	114.64	124.23	138.15	148.76
6.9112	7.2869	1.5413	10.492	0	0	0	0	0	0	0	0	0	0	3.4526	19.974	20.884	34.187	38.099	40.306	41.815	43.262	39.094	57.169	59.583	60.137	62.716	76.868	69.827	64.746	73.073	73.48	61.323	76.87	78.928	69.604	62.213	87.016	73.627	61.155	66.982	74.679	59.803	55.476	67.917	44.136	62.546	44.031	46.088	46.723
12.661	2.5446	4.2103	0	0	0	0	0	0	0	0	0	0	0	0	0	0	0	0	0	0	0	0	0	0	0	0	0	0	0	0	0	0	0	0	0	8.0846	2.1334	0.31852	1.1904	10.154	13.564	17.088	22.573	18.402	18.866	25.534	18.718	24.684	31.078
1.6178	0	0	0	1.7675	8.3321	8.9339	16.008	22.626	23.522	32.804	38.656	51.443	51.287	63.239	61.307	69.984	80.856	81.953	77.597	87.908	75.555	71.187	84.08	86.093	98.411	108.78	100.47	90.329	85.219	91.143	80.762	79.752	58.042	65.465	59.75	57.922	68.371	66.863	53.37	40.017	43.77	43.442	45.367	50.675	51.76	48.577	42.878	40.176	55.741
0	4.8268	0	3.7849	0.038135	3.5662	0	1.2258	0	0.13419	0	0	0	0	0	0.65439	0	0	0	0	0	0	0	0	0	0	0	0	0	0	0	9.4794	11.65	13.605	21.505	38.081	41.542	43.803	50.181	54.385	54.855	59.004	64.518	70.25	73.223	72.173	69.288	79.348	72.762	83.305
17.348	10.748	0	0	0	0	0	0	0	0	0	0	0	0	0	0	0	0	0	0	0	0	0	0	0	0	0	0	0	0	0	0	0	0	0	0	0	0	0	0	0	0	0	0	0	0	0	0	0	1.1551
0.76685	0	0	0	13.652	0.87236	0	0	0	0	0	0	0	0	0	0	0	0	0	0	0	0	0	0	0	0	0	0	0	0	0	0	0	0	0	0	0	0	0	0	0	0	0	0	0	0	0	0	0	0
17.961	0	9.1141	8.0673	0	0	5.888	0	9.1521	0.68168	8.5172	11.16	42.025	29.058	22.876	19.502	19.39	24.272	21.508	32.318	28.509	33.255	46.516	38.744	9.7481	10.209	13.509	21.556	25.551	19.447	11.799	12.934	8.0407	12.898	5.4478	7.1622	0	4.407	9.193	0	0	0	1.8355	0	0	3.9213	0	0	0	0
8.102	2.1596	0	0	0	6.053	0	0	0	0	0	0	0	0	0	0	0	0	0	0	0	0	0	0	0	0	0	0	0	0	0	0	0	0	0	0	0	0	0	0	0	0	0	0	0	0	0	0	0	0
8.5468	0	0	0	5.0658	2.7267	12.94	0	4.1032	0	12.831	17.753	12.468	20.35	11.947	5.957	0	1.5401	0	0	0.64047	0	7.6989	0	0	0	0	0	0	1.2319	0	0	0	3.7122	14.328	10.026	16.374	13.313	22.39	31.56	34.567	43.926	57.074	49.073	42.216	35.399	30.318	35.631	61.912	54.334
14.814	18.485	0	12.694	20.718	0	0	0	0	0	17.398	14.083	22.268	8.651	9.9836	13.3	19.395	7.9089	2.4937	6.7131	2.1016	0	0	0	7.0037	0	3.467	2.1077	4.5082	16.319	0	2.2114	0	0	0	0	0	0	5.07	13.95	0	1.3739	7.347	23.223	24.627	33.345	39.764	31.222	26.982	28.718
12.899	0	0	0	0	0	2.2953	0	0	0	0	8.757	31.913	49.777	74.38	108.62	120.89	130.33	159.76	160.34	175.26	191.31	217.21	228.93	237.28	237.26	264.96	258.73	282.84	294.06	302.96	300	323.57	309.98	324.31	341.44	328.3	337.54	309.59	316.48	319.37	332.48	307.95	321.32	300.45	302.22	307.35	297.36	312.45	292.78
42.546	11.071	0.01003	0	0	0	0	0	0	0	5.8189	0	2.4045	1.9459	0	0	0	6.2137	8.0523	22.766	25.602	22.043	31.128	40.035	34.496	43.199	46.969	42.876	52.007	50.817	67.854	69.449	76.439	76.111	75.032	72.352	86.866	86.245	46.124	89.309	99.523	107.24	106.3	109.12	113.31	119.43	128.02	131.24	129.39	139.02
8.861	7.0539	0	0	0	4.6448	0	0	0	0	0	0	0	0	1.3394	0	11.744	13.886	21.549	39.774	57.539	70.632	99.626	137.01	190.09	242.16	306.62	295.77	314.03	389.96	408.38	458.73	404.42	417.33	399.75	404.95	410.43	406.68	425.92	424.15	436.18	434.88	460.18	483.08	496.85	512.95	529.3	556.79	551.56	580.35
20.31	4.7994	0	0	2.8737	0	0	0	0	0	0	0	0	0	0	0	0	0	0	0	0	0	0	0	0	0	0	0	0	0	0	0	0	0	0	0	0	0	0	0	0	0	0	0	0	0	0	0	0	0
0	8.2947	0	8.477	10.407	0	0	0	0	13.036	14.777	0	27.182	27.803	10.959	16.965	18.177	16.174	18.322	23.995	10.32	41.787	48.771	49.146	52.444	58.047	77.572	68.826	73.463	72.651	95.919	95.287	93.289	96.884	105.15	97.951	104.87	94.106	113.69	86.79	107.67	96.922	100.59	108.31	100.52	97.817	103.63	108.47	104.82	105.42
0	9.1671	0	8.4438	4.518	0	0	0	0	4.822	1.5796	3.1095	25.803	20.982	7.6198	6.9807	7.9157	15.375	6.2054	11.306	0	17.368	16.343	12.639	20.339	6.3004	25.678	17.216	16.736	7.1283	31.039	28.408	23.079	38.609	34.702	31.116	28.991	21.232	26.618	12.577	19.197	17.556	24.963	25.497	28.243	19.471	16.167	19.861	17.302	16.687
0.015845	1.8413	0	0	1.3899	0	19.344	38.883	77.732	116.55	167.92	232.41	277.01	315.73	361.69	388.45	420.91	454.17	486.67	504.75	491.13	509.83	520.45	555.35	559.2	612.24	588.88	607.61	582.07	593.92	592.15	610.56	612.51	605.01	598.49	616.96	603.24	606.22	583.04	593.65	569.9	570.32	561.13	563.42	570.14	571.11	559.8	561.45	569.39	560.57
20.709	10.399	0.12242	0	0	0	0	0	0	0	0	0	0	0	0	0	0	0	0	0	0	0	0	0	0	0	0	0	1.0534	0	0	0	0	0	0	0	0	0	0	0	0	0	0	0	0	0	0	0	0	0
0	1.5478	0	0	0	0	8.4106	4.2469	2.9498	12.294	13.124	28.553	45.229	47.042	45.7	44.151	66.254	55.631	61.78	52.06	59.69	44.115	68.446	58.994	70.744	66.333	73.577	77.973	104.98	64.497	70.112	136.84	73.752	55.271	60.115	54.616	59.399	58.056	67.704	63.018	55.37	60.629	61.464	68.369	116.07	112.95	63.492	49.376	104.34	50.025
16.928	1.6169	0	0	0	2.6434	0	0	0	0	0	0	0	0	0	0	0	0	0	0	0	0	0	0	0	0	0	0	0	0	0	0	0	0	0	0	0	0	0	0	0	0	0	3.764	14.95	0	15.214	20.669	49.467	57.285
13.425	0	0	0	3.0028	18.837	11.119	46.932	65.55	65.202	92.283	88.488	103.37	0	0	0	0	0	0	0	0	0	0	6.1599	14.729	26.557	44.475	51.265	67.484	68.412	82.234	95.001	0	0	0	0	0	0	0	0	0	0	0	0	0	0	0	0	0	0
0	0.045265	0	3.9139	5.2093	0	7.9943	23.842	30.753	67.616	88.096	100.37	178.22	206.58	236.01	261.68	275.28	288.34	296.51	306.07	318.72	341.48	370.73	350.15	356.82	371.38	348.03	380.56	379.85	377.91	351.57	369.49	379.89	366.12	372.74	358.12	360.93	350.62	354.52	363.16	353.06	348.12	348.7	359.77	358.57	368.17	375.52	373.06	375.82	367.05
0	0	0	2.6601	0	26.597	11.788	1.8155	63.901	93.821	107.88	117.56	141.75	190.63	179.88	202.9	232.86	263.91	259.33	281.58	285.28	292.12	301.45	318.96	318.22	298.17	315.07	295.8	317.83	289.65	295.03	292.48	316	294.76	286.1	288.48	282.94	291.47	277.84	280.16	296.8	315.19	306.18	292.42	287.88	288.4	297.66	280.56	278.71	285.57
7.8479	0	0	6.2415	4.4777	0	6.0794	12.272	9.3542	7.3143	3.7505	0	21.791	15.393	20.727	20.579	13.478	21.139	3.1801	7.0298	0.34973	16.355	18.468	15.512	19.274	28.965	17.794	24.406	23.961	27.982	32.928	26.689	26.399	35.079	21.97	20.285	7.0405	6.8081	4.2185	17.792	11.812	8.2569	6.5547	8.899	11.146	11.415	6.422	19.277	11.239	15.608
0	0	0	0	5.1363	5.4449	12.39	8.8256	14.677	21.982	16.013	9.2409	19.022	6.0636	8.9566	0	0	0.52586	2.2228	2.4092	1.8125	6.6454	1.8134	2.6047	7.6125	6.8015	18.116	44.861	57.667	105.8	118.94	150.71	174.93	196.91	233.24	259	291.61	311.72	329.51	332.1	329.06	327.65	353.64	346.52	353.8	350.95	336.47	350.15	361.71	358.5
0	0	0	5.2991	0	0.90694	10.585	0	1.7769	2.9954	23.886	21.271	22.742	13.59	16.024	11.961	36.572	35.115	30.688	27.042	43.944	47.978	52.691	59.799	44.526	35.871	50.778	47.331	44.697	54.693	73.765	80.067	70.701	87.651	94.491	88.505	88.991	92.929	95.099	110.3	117.16	101.45	109.73	92.64	105.91	92.076	90.501	88.112	98.655	59.331
21.713	0	0	6.1939	8.8691	6.6358	0	4.1593	0	0	0	0	0	0	0	0	0	0	0	0	0	0	0	0	0	0	0	0	0	0	0	0	0	0	0	0	0	0	0	10.832	3.881	0	0	0.21152	0	0	0	0	0	0
0	0	0	3.8042	20.292	3.8771	13.791	13.711	12.753	3.7945	8.1414	3.3468	18.585	15.06	26.96	21.526	14.357	10.678	0	0	0	0	0	0	0	0	0	0	0	0	0	0	0	0	0	0	0	0	0	0	0	0	0	0	0	0	0	0	0	0
27.388	3.1995	0	0	0	0	0	0	0	0	0	0	0	0	0	0	0	0	0	0	0	6.0962	14.737	15.062	27.245	16.16	34.483	29.367	38.449	37.839	29.185	24.372	22.467	25.32	25.696	29.428	39.463	51.76	53.714	53.568	61.622	54.796	61.241	64.54	60.671	62.997	58.748	59.054	56.177	76.154
10.649	4.5151	0	0	28.449	0	0	0	0	0	0	0	0	0	0	0	0	0	0	0	0	0	0	0	0	0	10.224	4.7067	13.085	23.839	42.285	46.988	75.607	110.17	157.18	201.18	258.26	313.72	368.7	425.46	476.8	543.11	584.6	586.11	603.69	660.65	665.59	696.11	751.64	748.58
22.957	4.7592	1.5274	0	0	0	0	0	0	0	0	0	0	0	0	0	0	0	0	0	0	0	0	0	0	0	0	0	0	0	0	0	0	0	0	0	0	0	0	0	0	0	0	0	0	0	0	0	0	0
19.193	0.35341	0	0	1.139	0	0	0	0	0	0	0	0	0	0	0	0	12.174	9.2865	0	16.524	8.8294	21.372	16.716	29.072	38.221	44.501	36.972	45.583	41.982	50.83	54.156	57.362	63.136	81.637	107.58	77.701	105.46	106.08	104.19	109.87	107.86	105.54	106.06	109.21	111.57	100.47	90.148	103.05	86.383
8.5813	10.114	0	0	0	0	0	0	0	0	0	0	0	0	0	0	0	0	0	0	0	0	0	0	0	0	0	0	5.2958	0.49232	0.93371	23.73	23.555	9.778	22.218	18.224	26.153	26.68	27.841	24.26	22.827	14.79	11.417	13.584	14.306	13.941	20.038	11.374	1.2875	4.5111
1.345	4.939	0	0	12.968	0	0	0	0	0	0	0	0	0	0	0	4.0273	0	0	0	0	0	6.0018	0.96907	19.668	22.65	21.553	42.768	31.472	48.853	49.718	64.55	56.995	86.72	92.104	93.147	0	0	0	6.199	0	0	0	0	0	0	0	0	0	0
15.758	9.1973	6.8733	0	0	0	0	0	0	0	0	0	0	0	0	0	0	0	0	0	0	0	0	0	0	0	0	0	0	0	0	0	0	0	0	0	0	0	0	0	0	0	0	0	0	0	5.262	0	0	0
5.4049	1.684	0	4.8369	0.80151	0	0	0	0	0	0	0	0	0	0	0	0	0	0	0	0	0	24.44	0	0	7.7018	0.36306	8.2193	2.6141	10.415	14.548	2.3458	45.221	14.265	30.994	21.143	20.619	30.922	52.107	45.692	62.056	45.337	55.748	56.119	61.491	68.315	69.253	66.835	78.621	88.103
16.933	0	0	0	0	12.564	16.913	44.671	62.771	99.111	142.23	174.24	192.43	241.81	288.21	341.81	371.57	406.6	406.83	460.08	515.05	513.49	554.33	549.86	588.94	606.92	622.74	616.91	613.07	623.21	618.02	618.41	605.65	595.58	599.97	587.78	605.77	598.5	598.06	579.88	587.99	591.36	587.32	573.83	590.04	562.42	558.43	563.11	564.9	558.15
3.1776	8.3836	0.03499	0	17.135	0	0	0	0	0	0	0	0	0	0	0	0	0	0	0	0	0	0	0	0	0	0	0	0	0	0	0	0	0	0	0	0	0	0	0	0	0	0	0	0	0	0	0	0	0
0	5.7082	0	9.4203	9.0602	0	0	3.1951	3.0991	9.2109	9.3385	2.0266	23.359	19.407	9.0478	15.966	13.103	22.634	11.62	22.182	16.716	38.839	69.743	48.149	59.922	71.462	80.561	71.465	74.962	67.753	78.714	88.652	92.631	94.637	101.22	111.17	110.36	113.43	119.6	100.29	111.44	101.83	111.82	116.1	115.59	107.26	104.27	114.48	110.68	117.63
0	0	0	13.317	10.157	0	21.243	26.098	30.681	39.393	62.341	51.5	68.606	83.73	77.391	85.785	93.133	93.105	97.923	112.52	96.132	105.1	123.57	111.04	114.19	114.36	126.26	117.96	98.581	110.05	112.68	97.404	99.772	96.82	103.99	94.795	93.153	102.25	91.643	78.576	94.137	85.565	99.567	100.86	98.723	99.189	97.517	105.05	103.28	110.8
6.278	2.8727	0	4.323	0	1.6755	0.94287	0	0	0	16.076	9.1864	22.124	29.289	17.868	26.69	32.565	46.321	47.104	42.344	53.834	59.569	69.763	80.155	75.309	33.339	38.232	42.732	41.051	45.392	44.978	42.093	47.035	49.072	65.187	65.162	74.358	64.359	61.139	63.775	69.17	60.997	70.685	72.433	61.431	41.779	30.946	31.673	59.95	52.968
0	8.4174	0	11.69	8.0397	0	0	9.1803	1.555	9.1896	6.5052	10.533	15.969	0	1.532	0	0	9.1046	17.066	15.979	21.175	39.683	32.462	24.536	30.321	25.476	35.065	35.235	61.966	74.978	90.808	100.33	118.22	139.17	160.21	168.89	184.17	207	230.61	251.65	278.03	289.8	294.7	315.57	348.55	343.09	352.61	356.32	365.82	382.69
4.441	4.6723	7.3753	7.8898	0	0	0	0	0	0	0	0	0	0	0	0	0	0	0	0	0	0	0	0	0	0	0	0	0	0	0	0	0	0	0	0	0	0	0	0	0	0	0	0	0	0	0	0	0	0
0.95615	0	0	6.8701	0	0	8.3407	8.4845	11.778	21.339	20.138	20.588	12.345	3.2981	20.44	36.987	18.656	34.642	46.848	50.558	58.421	64.597	62.827	89.697	95.678	103.43	113.74	125.65	133.09	138.67	151.19	150.52	156.27	146.63	153.6	155.59	150.68	162.38	150.31	152.06	168.64	171.15	172.34	178.66	185.66	180.69	130.98	130.91	124.27	128.65
0	0	0	10.94	24.475	0	0	9.8316	4.0726	20.795	39.463	30.078	82.079	82.866	69.865	93.26	110.34	108.76	119.29	84.989	75.157	87.057	113.02	94.517	104.37	118.44	124.1	109.38	108.21	171.72	186.58	190.9	177.57	183.59	109.54	183.98	143.1	195.49	117.55	186.24	199.29	103.45	128.33	173.82	110.49	135.99	199.12	200.32	217.75	214.76
16.647	0	7.8093	6.2331	0	0	0	0	0	0	0	0	0	0	0	0	0	0	0	0	0	0	0	0	0	0	0	0	0	0	0	0	0	0	0	0	0	0	0	0	0	0	0	0	0	0	0.35943	0	0	0
29.68	12.248	0	0	0	0	0	0	0	0	0	0	0	0	0	0	0	0	0	0	0	0	0	0	0	0	0	0	0	0	0	0	0	0	0	0	0	0	0	0	0	0	0	0	0	0	0	0	0	0
5.4734	2.1099	1.6352	0	5.6596	0	0	0	0	0	0	0	0	0	0	0	0	0	0	0	0	0	11.695	2.5923	5.4353	13.353	11.516	14.861	26.726	29.211	39.146	40.088	32.482	46.315	1.9423	0	0	0	0	0	0	0	1.1382	0	0	0	0	0	29.818	0
16.063	5.5637	1.9201	0	0	0	0	0	0	0	0	0	0	0	0	0	0	0	0	0	0	0	0	0	0	0	0	11.192	24.11	23.125	23.242	28.049	37.091	24.504	40.582	49.353	65.223	52.267	55.683	68.257	64.174	63.793	79.791	72.21	66.794	64.463	59.569	58.255	73.188	76.902
15.983	21.079	0.44115	0	0	0	0	0	0	0	0	0	0	0	0	0	0	0	0	0	0	0	0	0	0	0	0	0	0	0	0	0	0	0	0	0	0	0	0	0	0	0	0	0	0	0	0	0	0	0
4.5846	7.8353	0	0	0.10063	5.392	8.7783	24.44	18.856	47.403	68.714	89.941	108.34	135.24	142.74	167.63	169.32	198.08	203.5	217.09	218.11	236.54	230.34	250.19	248.7	240.95	235.73	244.38	243.65	228.57	235.51	228.3	241.5	233.92	239.29	229.62	211.29	211.56	214.3	231.36	231.96	223.14	217.21	221.29	231.25	229.64	217.3	214.99	205.24	220.31
17.113	2.4175	0.42198	0	0	1.2474	0	0	0	0	0	0	6.2441	7.7002	13.635	11.863	14.437	18.458	31.62	25.386	36.31	26.494	42.865	47.903	60.716	64.631	63.36	64.667	69.033	76.417	72.906	87.632	78.174	79.821	78.737	90.824	90.485	98.212	85.748	88.374	78.104	72.128	96.547	86.174	109.55	88.897	85.619	90.275	106.78	98.575
0	0	0	11.507	15.591	0	0	0.52569	0.8711	4.1931	6.5265	0	30.085	18.815	0.77763	0	8.3609	2.7577	1.784	4.552	0	13.938	15.87	3.7355	0.91632	0	21.564	4.9386	7.8407	18.68	35.045	28.451	25.961	33.262	46.441	56.842	56.365	49.6	77.538	65.85	75.602	77.609	96.281	103.76	110.11	101.51	108.38	119.04	115.71	133.62
12.738	12.482	0	0	0	0	0	0	0	0	0	0	0	0	0	0	0	0	0	0	0	0	0	0	0	0	0	0	0	0	0	0	0	0	0	0	0	0	0	0	0	0	0	0	0	0	0	0	9.055	23.526
5.3114	0	0	0.68455	0	0	0	0	0	0	0	0	0	0.6243	0	0	0	0	0	0	0	0	0	0	9.4265	3.7372	0	11.588	0	7.1357	1.6168	14.997	0.81284	8.6366	7.4696	11.384	0	0.32489	6.6251	9.3434	11.077	1.2	13.183	1.5085	11.712	11.116	10.836	4.1865	21.117	0.20427
10.432	0.81857	0	0	5.532	0	0	0	0	0	0	0	0	0	0	0	0	0	0	0	0	0	0	0	0	0	4.3571	3.4429	1.5294	7.7111	5.5987	2.8845	0.82701	0	0	0.34222	7.3506	9.1417	10.087	23.467	19.31	14.162	24.637	20.428	19.213	20.526	19.23	22.396	32.082	37.962
19.073	16.206	10.518	6.9522	4.3306	0	0	0	0	0	0	0	0	0	0	0	0	0	0	0	0	0	0	0	0	0	0	0	0	0	0	0	0	0	0	0	0	0	0	0	0	0	0	0	0	0	0	0	0	0
18.975	15.2	0.15092	0	0	0	0	3.149	4.4691	30.711	60.044	100.83	122.23	150.84	170.81	188.87	239.94	276.42	285.81	336.1	361.53	405.77	424.53	435.62	430.65	471.98	466.4	475.63	474.04	495.47	469.91	468.8	482.68	482.42	487.96	477.92	487.82	474.13	487.36	478.19	498.4	504.95	502.59	496.66	439.31	440.04	438.31	525.99	514.37	507.62
15.719	0	0	5.7681	0	16.509	13.313	30.165	41.965	41.096	64.162	104.27	64.493	73.054	74.198	82.343	71.005	73.601	63.342	105.05	87.445	41.59	74.354	72.194	76.016	55.511	59.855	66.596	67.483	45.465	36.146	35.611	33.606	33.131	27.609	37.743	17.242	17.316	14.96	0	0	0	0	0	0	0	0	0	0	0
0	2.4534	2.7534	15.031	0.41564	0	0	0	0	5.1486	0	0	0	0	0	0	0	0	0	0	1.8773	0	0	0	0	4.9494	9.4067	0	0.028123	0	0	0	0	0	0	0	0	0	0	0	0	0	0	0	0	0	0	0	0	0
0.83529	2.9173	0	10.688	8.631	0	0	4.7569	0	7.6939	11.426	0	14.302	19.181	1.9253	8.3772	6.7691	8.575	0	9.4186	3.5267	21.395	16.541	17.926	15.164	27.722	46.373	38.451	44.743	33.824	58.253	66.976	63.724	59.711	72.136	75.351	84.359	79.613	97.904	69.465	92.324	89.438	98.393	89.977	93.839	85.446	81.525	96.937	95.437	98.613
2.5315	2.9515	0	14.089	0	0	5.1243	6.3086	9.2119	6.0009	0	0	0	0	0	0	0	0	0	0	0	0	0	0	0	0	0	0	0	0	0	0	0	0	0	0	0	0	0	0	0	0	0	0	0	0	0	0	0	0
5.2894	0	0	0	5.8829	0.79984	5.5538	0	0	0	9.8563	4.9456	13.957	20.907	24.772	24.503	33.055	44.58	58.036	59.101	63.377	44.546	64.736	48.021	71.4	57.176	51.84	61.729	35.02	54.13	62.401	61.511	55.32	59.111	60.73	43.644	53.842	49.574	67.006	53.654	86.81	63.665	67.891	59.207	68.403	63.664	71.33	60.546	66.414	71.418
16.769	7.0247	0	5.6031	0	0	0	0	0	0	0	7.8873	9.4376	28.257	9.4724	0	0	0	0	0	0	0	0	0	0	0	0	0	0	16.038	0	0	0	0	0	0	0	1.3008	8.7583	6.4024	13.692	16.804	31.333	51.924	43.457	66.742	63.322	65.671	65.623	80.088
10.562	1.3289	0	2.5456	6.2322	0	0	0	0	0	0	0	0	0	0	0	0	0	0	0	0	0	0	0	0	0	0	0	0	0	0	0	0	0	0	0	0	0	0	0	0	0	0	0	0	0	0	0	0	0
0	0	5.6992	9.7691	0	3.3457	0	6.1408	0	0	0	0	0	0	0	0	0	0	0	0	0	0	0	0	0	0	0	0	0	0	0	0	0	0	0	0	0	0	0	0	0	0	0	0	0	0	0	0	0	0
12.777	8.4699	0	2.7535	0	0	0	0	0	0	0	0	0	0	0	0	0	0	0	0	0	0	0	0	0	0	0	0	0	0	0	0	0	0	0	0	0	0	0	0	0	0	0	0	0	0	0	0	0	0
2.9192	0	0	15.575	8.0317	0	6.1071	8.6962	1.8568	0	0	0	0	0	0	0	0	0	0	0	0	0	0	0	0	0	0	0	0	0	0	0	0	0	0	0	0	0	0	0	0	0	0	0	0	0	0	0	0	0
0.49723	0	0	0	0	10.771	14.19	0	13.431	0	0	0	0	0	8.0299	0	19.125	17.6	10.802	12.629	34.255	22.868	25.159	18.846	37.605	43.577	62.113	50.345	67.042	58.851	77.073	68.311	75.956	71.609	76.293	81.106	78.312	73.295	74.558	61.214	54.498	54.212	47.874	60.356	44.093	57.231	45.006	27.237	41.456	18.208
0	0	0.63062	5.2017	0	4.5827	7.3413	9.7271	10.188	4.8712	12.732	3.6952	15.16	0	8.9383	13.796	5.3822	8.3553	3.2519	6.7209	13.089	16.108	16.803	18.829	15.644	8.2686	23.107	13.811	12.325	0	0	0	0	0	0	0	0	0	0	0	0	0	0	0	0	0	0	0	0	0
4.2691	5.1869	1.4516	3.2317	1.6125	0	0	0	0	0	0	0	0	0	0	0	0	0	0	0	0	0	0	0	0	0	0	0	0	0	0	0	0	0	0	0	0	0	0	0	0	0	0	0	0	0	0	0	0	0
9.6308	4.3002	0	9.5955	0	0	0	0	0	0	0	0	0	0	0	0	0	0	0	0	0	0	0	0	0	0	0	0	0	0	0	0	0	0	0	0	0	0	0	0	0	0	0	0	0	0	0	0	0	0
38.656	18.842	21.266	0	0	0	0	0	0	0	0	0	0	0	0	0	0	0	0	6.6857	0	5.4523	3.0429	16.086	15.106	11.84	12.394	14.88	18.133	18.402	12.023	14.018	15.698	22.316	29.793	33.761	62.155	84.391	133.65	204.74	274.22	318.31	379.43	492.42	554.79	652.05	714.04	827.78	890.62	959.74
0	0	0	0	4.2953	10.569	12.4	19.053	16.148	20.081	23.18	17.566	17.839	26.316	0	11.92	0	0	0	0	0	0	0	0	0	0	0	0	0	0	0	0	0	0	0	0	0	0	0	0	0	0	0	0	0	0	0	0	0	0
0	0	0	0	7.5676	6.4369	27.061	20.003	22.35	31.224	43.957	54.376	75.144	73.244	87.794	84.415	93.564	90.614	106.46	89.844	78.232	81.758	92.929	76.168	83.417	83.655	77.732	78.265	72.934	75.24	75.21	67.097	65.394	52.705	51.234	47.17	50.666	50.294	53.821	44.667	34.167	26.539	23.486	28.438	24.253	24.734	24.443	4.0379	4.962	4.5395
0	0	0	36.761	6.813	0	0	2.4318	3.4237	8.0177	4.416	0	24.557	13.039	0	0	1.6587	0	0	0	0	0	0.24476	0	0	0	0	7.9121	12.488	22.701	61.041	67.098	59.01	40.018	76.468	97.508	88.934	106.3	82.707	126.41	147.49	119.68	114.25	110.63	106.99	112.21	170.56	148.25	108.54	118.25
9.4982	4.8696	0	0	0	0.099926	0	7.3865	0	1.4625	1.7831	10.764	6.4711	10.087	12.97	25.177	36.931	46.191	52.541	48.079	62.307	52.304	65.394	69.438	79.302	72.344	64.77	58.81	33.11	20.997	13.407	4.1015	0	0	0	0	0	0	0	0	0	0	0	0	0	0	0	0	0	0
3.5105	0	0	1.9664	31.88	0	9.2948	0.77774	7.7103	2.5265	0	0	0	0	12.167	5.8254	15.191	13.026	13.816	4.5537	25.224	24.212	20.729	9.8737	15.498	8.4055	8.5139	17.669	33.899	18.796	23.162	21.237	21.066	11.134	25.193	5.2099	12.72	18.106	18.902	5.1786	7.2398	0	0	0	0	0	0	0	0	0
3.0732	0	0	3.1631	3.3666	0	5.427	3.4882	9.1234	6.4594	0	5.2592	3.4507	11.433	14.127	9.4047	27.113	15.905	30.987	23.286	37.61	29.075	24.48	20.489	35.317	33.273	24.589	28.166	30.263	22.071	15.906	6.4904	0	0	0	0	0	0	0	0	0	0	0	0	0	0	0	0	0	0
13.306	0	0	17.669	11.065	4.9943	0	21.264	25.042	12.911	17.371	8.0631	45.042	35.506	39.117	42.736	20.62	19.961	8.8525	18.755	17.506	24.267	45.291	33.743	41.864	45.63	37.638	50.991	58.628	61.778	69.618	73.645	68.26	85.687	76.108	74.148	65.085	84.042	89.444	86.781	92.171	74.502	83.989	92.528	83.229	85.698	33.859	37.06	32.486	41.138
0	0	0	1.6974	8.5449	1.9469	6.0728	9.0514	13.746	5.9213	0.7405	0	0	6.0108	4.5263	0	0	0	0	0	0	0.50368	0	3.6486	1.6396	0.55057	5.1083	0.87437	0	4.3198	1.147	0	0	0	0	0	0	0	0	0.51773	0.10677	0	2.726	0	0	0	0	0	0	8.5535
0	0	2.8531	0	11.335	0	0	2.6875	0	3.2667	0	0	0	0	0	0	0	0	6.5728	10.334	15.028	19.101	26.266	31.23	48.155	44.402	61.237	63.944	68.056	69.12	61.838	77.575	60.088	62.793	56.392	65.923	58.925	30.766	26.446	18.724	6.3992	0	6.7746	2.6801	21.246	0	8.0482	12.481	0	3.7086
0	0	0	7.2055	10.746	26.558	43.178	41.683	49.61	42.233	59.181	79.177	87.22	88.993	84.129	98.83	90.037	84.64	83.445	105.67	107.49	103.54	104.76	102.17	103.95	96.754	107.15	133.21	114.94	101.3	98.356	104.59	98.168	103.89	112.84	104.57	102.63	109.46	93.244	103.24	107.94	122.84	138.78	149.97	183.27	180.91	210.64	234.79	264.02	273.63
0	5.9615	0	1.8389	0	0	0	7.9212	17.33	24.137	26.328	38.294	47.756	64.58	60.82	101.64	95.529	135.29	122.61	122.96	130.23	132.65	162.12	162.58	168.77	178.05	189.85	181.28	209.5	194.45	213.21	203.95	210.98	194.33	210.12	210.91	213.36	199.51	98.202	107.56	105.79	110.62	102.4	113.12	117.36	128.67	119.85	140.97	124.78	145.6
54.272	19.116	0	0	0	0	0	0	0	0	0	0	0	0	0	7.1409	24.525	64.015	90.972	144.23	185.67	202.89	261.09	303.41	343.28	378.79	403.54	406.36	440.07	467.79	519.13	537.04	548.26	543.15	565.81	579.74	610.75	640.98	648.9	649.1	701.18	695.2	707.59	722.45	729.52	720.14	746.51	762.07	772.39	790.46
12.301	4.8932	11.548	0	0	0	0	0	0	0	0	0	0	0	0	0	0	0	0	0	0	0	0	0	0	0	0	0	0	0	0	0	0	0	0	0	0	0	0	0	0	0	0	0	0	0	0	0	0	0
0	7.8394	0	10.106	4.1013	0	0	7.83	1.6263	8.9659	1.5899	19.468	34.556	0	27.441	25.609	31.503	20.032	26.919	28.939	32.53	21.758	24.758	39.25	57.551	48.321	72.082	68.789	59.986	52.838	64.692	64.331	63.257	63.656	53.041	56.189	56.525	57.945	67.186	67.455	55.952	65.744	44.248	45.013	52.35	44.422	46.054	43.858	34.327	31.345
0	0	0	27.469	29	0	8.8928	19.049	38.177	36.128	50.572	52.525	69.022	78.462	83.812	89.902	106.1	21.935	39.213	36.126	53.729	138.48	147.82	147.79	169.58	94.927	132.26	178.32	122.77	188.26	194.18	191.55	194.32	194.42	191.78	202.37	149.1	181.79	191.91	152.84	180.78	173.17	164.17	161.22	176.15	172.48	161.77	173.42	178.47	172.8
3.5447	4.6005	0	0	5.4266	0	0	0	0	0	0	0	0	0	0	0	0	0	0	0	0	0	0	0	0	0	0	0	0	0	0	0	0	0	0	0	0	0	0	0.57836	4.1823	0	2.8409	6.7583	21.762	10.248	17.254	19.697	41.288	33.454
11.459	0.66003	0	0	0	0	4.9562	0	0.62016	0	13.118	21.425	18.938	33.496	33.565	29.4	43.153	25.514	29.233	27.185	49.513	33.979	37.507	38.538	40.446	25.51	33.093	16.404	15.965	20.104	21.731	15.553	21.725	16.725	26.704	11.799	5.2195	0	0	0	6.7171	8.5096	37.331	30.185	17.984	20.432	14.915	0	45.706	1.3481
11.435	8.9037	3.1903	0	0	0	0	0	0	0	0	0	0	0	0	0	0	0	0	0	0	0	0	0	0	0	0	0	0	0	0	0	0	0	0	0	0	0	5.1769	9.393	0	0	5.7211	19.972	18.696	8.7875	26.385	16.832	16.474	18.511
13.504	0	0	0	4.8598	0	0	5.8237	56.747	156.74	283.82	434.58	604.2	788.52	913.94	1070.4	1184.9	1275.2	1416.7	1500.7	1580.3	1618.1	1635.3	1692.6	1667.5	1668.7	1720.8	1738.6	1702.2	1761	1700.7	1707.4	1694.7	1712.7	1726.1	1728.6	1725.6	1697.9	1714.6	1743.3	1591.4	1576.2	1577.8	1705.9	1688.1	1660.1	1633.7	1537.8	1646.6	1707.3
7.7991	0	0.7568	0	0	4.4459	0	0	0	0	0	0	0	0	0	0	0	0	0	0	0	0	0	0	0	0	0	0	0	0	0	0	0	0	0	0	0	0	0	0	0	0	0	0	0	0	0	0	0	0
9.0362	10.635	2.7268	0	0	0	0	0	12.11	16.887	54.733	69.257	90.541	109.74	132.56	148.06	181.16	183.61	216.29	208.14	242.28	245.68	268.49	287.5	291.5	292.29	314.34	324.48	315.45	289.05	311.57	310.27	319.59	299.12	298.62	282.71	279.21	290.85	259.73	267.74	267.33	272.56	285.78	285.05	306.93	305.11	340.51	353.74	369.47	363.4
22.794	10.817	0	3.9871	0	0	0	0	0	0	0	0	16.11	8.378	14.779	8.7602	0	6.9088	4.264	14.693	15.707	17.803	31.469	24.227	17.355	21.021	19.301	25.484	31.867	37.17	20.51	29.677	33.155	40.08	29.32	23.275	16.575	13.52	25.65	14.482	15.79	12.768	33.641	22.622	13.476	23.973	12.032	13.85	11.585	17.988
4.0885	2.149	0	0	0	0	0.38402	2.3412	8.3864	9.7575	16.268	14.525	33.356	42.147	50.539	49.384	45.752	46.434	39.918	39.813	52.795	54.47	69.286	61.1	59.34	54.552	69.927	56.485	50.56	48.427	38.329	35.775	19.349	9.487	14.865	14.335	22.176	18.971	9.8226	12.786	0	4.3379	5.8877	0	0	0	0	0	0	0
9.0214	5.0098	0	6.2107	0	0	0	0	0	0	0	5.6533	0.12093	8.1047	9.6141	16.594	0.86813	11.624	10.129	14.109	21.016	24.215	19.531	15.336	22.271	13.446	10.347	26.972	26.973	16.242	19.652	8.6312	14.063	14.445	14.725	3.3953	0	0	0	0	0	0	0	0	0	0	0	0	0	0
4.9869	0.81566	1.4626	0	16.621	0	0	0	0	0	0	0	0	0	0	0	0	0	0	0	0	0	0	0	0	0	0	0	0	0	0	0	0	0	0	0	0	0	0	4.5947	2.7807	0	9.9539	29.626	43.636	33.18	41.564	37.941	65.783	78.263
16.44	0	0	3.0374	4.0595	0	9.9468	0	0	0	0	0	0	0	0	0	0	0	0	0	0	0	0	0	0	0	0	0	0	0	0	0	0	0	0	0	0	0	0	0	0	0	0	0	0	0	0	0	0	0
15.886	9.5494	0	6.5455	4.581	0	0	0	0	0	0	0	0	0	0	0	0	0	0	0	0	0	0	0	0	0	0	0	0	0	1.3163	10.368	1.1983	7.6014	14.858	19.407	27.501	34.893	55.797	48.684	80.625	60.467	66.959	79.557	71.325	83.755	66.185	65.766	80.381	90.185
12.847	6.2573	6.4543	5.2797	0	0	0	0	2.1671	0	0	0	9.1818	8.5073	9.645	2.4477	0	0	0	0	0	0.22383	0	0	5.0914	0	11.327	19.572	34.144	55.555	58.825	69.465	81.172	87.964	89.28	98.797	103.98	103.32	113.85	114.62	111.29	110.37	117.54	125.92	111.66	132.43	122.45	120.2	122.69	119.76
16.822	0	0	7.8205	0	1.4976	0	0	0	0	0	0	0	0	0	0	5.8556	4.5051	10.233	0	19.321	5.747	0	0	2.3344	0	0	0	0	0	0	6.7512	0	0	0	0	0	0	0	3.5539	0	13.093	22.726	25.104	32.364	45.578	66.727	67.694	65.844	84.528
9.8444	1.2808	0	2.7046	0	3.8453	0	19.669	24.19	13.732	5.7682	4.827	8.0092	0	0	0	10.606	0	0	0	0	6.8705	13.913	18.908	40.075	65.051	33.383	25.025	13.355	41.505	13.888	31.783	38.608	28.178	35.258	20.932	10.094	0.75426	0.17364	0	0	0	0	0	0	0	0	0	0	0
12.26	0	0	2.2783	0	0	0	3.6661	4.9759	2.5616	0	0	0	1.277	8.4563	0.94082	8.4682	0	9.6762	8.6406	19.876	11.33	6.4268	2.942	9.3796	4.989	8.6167	0	0	0	0	0	0	0	0	0	0	0	0	0	0	0	0	0	0	0	0	0	0	0
3.6585	0	0	4.5493	15.517	0	0	0.86105	0	0	0	0	10.492	4.7823	3.8811	2.9353	0.73215	0	0	0	0	0	0	0	0	0	0	0	0	0	1.4537	0	0	0.96908	0	0	0	0	7.6436	1.4204	4.0646	0	0.45098	3.4661	8.1886	10.293	13.435	18.132	21.127	27.335
0	1.4041	0	9.3824	15.185	0	2.6549	10.729	2.7032	19.408	16.09	13.185	37.116	38.646	19.635	22.499	21.565	30.536	32.27	54.958	39.282	69.962	91.903	85.63	93.392	103.21	131.6	135.57	135.81	138.55	171.2	168.05	179.1	174.2	189.38	194.82	205.72	204.28	224.12	213.71	234	226.24	240.21	255.93	255.25	260.89	269.66	266.5	266.37	290.77
7.6797	0	0	6.3816	0	4.844	4.1263	0	0	0	7.0334	6.7696	6.1558	0	3.0814	17.578	8.3036	17.665	11.267	14.367	5.3096	15.072	5.548	5.3924	17.486	8.4574	21.895	18.944	9.6811	9.2807	0	8.4373	5.6447	16.791	22.505	16.246	0.71879	24.18	15.671	10.906	21.646	17.935	23.763	26.003	17.076	12.393	0	0	0	1.9715
26.486	14.141	0	0	0	0	0	0	0	0	0	0	0	0	0	0	0	0	0	0	0	0	0	0	0	0	0	0	0	0	0	0	0	0	0	0	0	0	0	0	0	0	0	0	0	0	0	0	0	0
13.387	0	0	0.46616	0.46779	0	0	0	5.1126	7.4875	3.8309	6.8005	3.9549	10.759	16.535	14.32	21.48	18.893	25.504	42.014	32.721	61.037	69.304	79.538	82.31	66.372	93.892	79.432	92.444	99.182	89.61	100.14	98.785	101.23	105.52	113.2	115.38	123.58	124.9	130.84	111.57	110.62	120.21	108.72	110.96	113.23	105.75	108.75	124.76	119.27
15.161	3.5179	0	0	0	0	0	0	7.1611	40.779	100.61	161.32	224.65	299.95	372.86	433.54	485.85	576.22	646.7	705.02	756.2	780.21	835.39	845.32	868.93	907.09	948.52	925.71	969.72	948.74	955.41	977.85	949.15	966.53	975	989.94	1017.9	974.89	989.75	975.41	966.97	997.52	969.1	973.47	966.76	979.86	976.61	961.88	963.18	965
12.243	5.8695	0	0	0	0	0	0	0	3.7987	0	1.6792	0	1.9552	3.4093	0	1.5396	0	12.145	15.264	0	5.0489	0	0	15.969	11.479	1.5196	10.515	7.8414	11.746	0	1.7614	0	0.73845	0	0	0	0	0	0	0	0	0	0	0	0	0	0	0	0
2.4246	9.8734	0	2.4013	0	0	0	0	0	0	0	0	5.8054	13.197	0	3.1397	0	1.0035	0.89851	4.329	15.888	0	0	0	0	0	1.9396	0	0	0	0	0	0	0	1.6718	0	4.2658	4.8318	2.7182	5.6398	6.4269	0	0	0	0	0	0	0	1.6155	2.9296
39.116	9.8753	0.46501	0	0	0	0	0	0	0	0	0	0	0	0	0	0	0	0	0	0	0	0	0	0	0	0	0	0	0	0	14.245	51.7	85.72	118.48	166.16	206.46	227.8	314.24	320.8	387.29	437.05	489.85	510.12	566.33	601.07	634.6	643.49	675.87	705.25
0	0	0	6.6444	18.329	1.0272	5.4266	6.0354	7.6225	27.355	28.258	20.81	40.575	42.626	31.576	36.992	47.138	45.224	44.609	54.678	48.812	65.64	72.701	66.209	62.978	68.772	83.413	76.307	66.61	63.94	86.532	80.864	73.851	82.282	85.757	81.638	87.581	83.156	96.862	79.928	89.773	78.397	95.019	94.359	96.054	90.763	96.536	102.5	94.737	94.3
0	0	0	19.006	15.399	0	0	11.256	14.547	26.961	33.152	14.548	39.088	21.849	23.756	30.374	36.757	33.197	31.711	33.158	27.98	36.554	48.385	34.911	38.589	40.781	54.004	46.131	38.236	37.943	43.787	47.763	36.894	36.001	52.467	49.098	44.003	37.492	48.046	39.545	41.378	30.986	43.758	36.629	47.437	31.483	30.387	38.52	34.465	34.737
11.783	9.3045	0	1.9254	0	0	0	12.203	1.751	17.615	6.8027	13.567	21.145	26.38	12.875	24.637	16.6	35.561	52.444	53.243	57.405	70.033	76.349	63.462	81.585	84.757	91.628	72.761	77.636	66.308	72.474	70.178	67.988	60.134	63.453	48.986	63.909	62.373	52.654	57.375	49.636	49.37	35.576	52.078	40.996	49.041	36.753	45.57	42.182	41.654
16.323	6.857	0	0	0	0	0	0	0	0	0	0	0	0	0	0	0	0	0	0	0	0	0	0	11.896	12.235	25.332	25.178	30.616	36.728	25.93	39.274	51.341	47.927	48.867	57.822	51.162	52.284	51.67	42.36	39.527	50.959	45.963	48.714	25.729	29.28	14.798	14.166	6.9451	9.0008
11.331	0	0	1.0047	2.4762	0	2.708	6.7058	1.7319	1.5457	0	0	10.118	13.725	16.535	16.578	6.5512	0	0	0	0	0	0	0	0	0	0	0	0	0	0	0	0	0	0	0	0	0	0	0	0	0	0	0	0	0	0	0	0	0
0	0	0	8.3872	10.233	4.6866	3.6067	0	0.92369	1.7895	0	0	6.3059	0	4.2428	10.026	0	0	0	0	0	0	0.56807	0	0	0	0	0	0	0	0	0	0	0	0	0	0	0	0	0	0	0	0	0	0	0	0	0	0	0
0.40123	1.2163	0	0	0.49392	7.2072	6.3696	17.895	14.408	19.941	29.677	42.24	55.534	63.264	70.286	71.999	93.389	90.49	101.11	99.713	110.74	99.362	122.17	103.32	132.55	108.2	125.56	167.49	121.39	153.42	145	146.34	146.56	136.78	144.17	140	141.13	147.45	130.84	135.01	152.06	147.59	157.96	154.93	172.41	156.08	171.51	145.93	149.34	140.27
10.421	0	0	4.7463	6.435	0	0	0	4.236	0	0	0	0	0	0	0	0	0	0	0	0	0	0	0	0	0	0	0	0	0	0	0	0	0	0	0	0	0	0	0	0	0	0	0	0	0	0	0	0	0
10.343	0	3.933	0	0	0	0	0	0	0	0	0	0	0	0	0	0	0	0	0	0.95341	0	11.679	8.8141	23.088	35.434	43.489	39.905	41.209	42.242	50.425	56.267	58.231	69.99	76.274	82.205	79.993	75.162	97.517	81.043	71.364	73.77	77.795	71.34	64.824	62.891	58.105	51.608	58.891	56.531
24.686	9.3855	5.9228	4.9271	0	0	0	0	0	0	0	0	0	0	0	0	0	0	0	0	0	0	0	0	0	0	0	0	6.9646	0	0	0	0	0	0	0	0	0	0	0	0	29.33	39.66	52.612	52.123	97.202	115.74	122.94	124.71	130.76
14.527	4.0834	2.5964	0	0	0	0	0	0	0	0	0	0	0	0	0	0	0	0	0	0	0	0	0	0	0	0	0	0	0	0	0	0	0	0	0	0	0	0	0	0	0	0	0	0	0	0	0	0	0
0	2.0393	0	0	10.626	0	12.8	28.807	63.105	100.39	145.6	203.5	283.34	342.21	407.46	473.61	510.41	553.56	587.69	654.64	669.65	686.44	703.8	760.46	789.64	809.03	826.45	847.43	859.08	858.73	859.28	837.29	879.39	874.62	861.47	871.42	905.21	937.38	967.07	1019.8	1049.3	1101.4	1115.1	1178.1	1194.8	1232.3	1289	1347.6	1374.9	1407.4
11.142	0	0	4.0756	0	1.4726	6.8344	6.4082	15.029	0	0	0	0	0	0	7.3862	50.768	104.5	213.76	326.09	469.52	582.89	721.93	840.61	1015.8	1135.5	1188.7	1232.4	1380.9	1495.2	1541.4	1525.7	1619	1690.4	1703.9	1757.7	1797.1	1777	1787.4	1784.6	1822.7	1824.3	1855.1	1834	1834.2	1792.5	1818.7	1812.6	1876.4	1843.1
30.758	16.118	7.6123	0	0	0	0	0	0	0	0	0	0	0	0	0	0	0	17.911	23.499	32.34	35.952	39.466	28.961	36.581	29.573	25.966	20.675	16.361	24.949	20.445	15.436	15.352	18.893	24.56	11.572	3.9957	0.47032	10.909	21.104	0.94753	0	0	0	0	0	0	0	0	0
28.04	17.159	8.2795	0	0	0	0	0	0	0	0	0	0	0	0	0	0	0	0	0	0	0	8.493	23.894	23.864	24.666	31.893	28.102	38.896	31.142	35.898	22.533	24.448	32.893	33.833	20.795	14.823	15.113	17.327	28.707	18.551	16.158	9.9647	14.262	25.045	20.533	11.214	15.04	11.318	5.2517
0	3.9826	0	19.649	23.376	0	0	23.033	20.004	45.599	42.45	54.712	58.69	61.795	54.802	56.21	64.395	60.185	61.969	73.291	66.509	69.587	80.979	76.159	88.907	76.62	68.948	78.34	52.644	48.051	48.558	49.333	48.397	50.735	52.55	70.883	68.527	69.921	47.996	56.236	64.16	49.558	69.36	77.542	57.346	57.502	63.423	60.392	83.675	91.168
6.9788	0	0	10.541	0	0	0	0	0	0	6.937	18.385	34.475	41.323	50.625	81.283	61.353	89.015	83.988	93.059	100.13	109.08	105.3	128.56	126.14	126.35	133.84	136.45	126.76	135.02	122.7	123.17	119.94	127.91	130.07	132.6	119.92	120.64	114.91	118.77	124.03	117.35	128.63	127.74	123.78	114.17	100.48	126.06	127.41	108.36
16.403	0.7607	0	1.4782	0	0	0	0	0	0	0	0	0	0	0	0	0	0	0	0	17.979	34.103	46.387	45.677	49.687	46.653	47.491	58.599	55.828	52.628	75.41	61.026	67.987	68.426	68.601	63.06	74.098	67.408	68.058	68.031	79.671	75.59	79.357	79.291	57.826	50.274	40.424	32.582	72.215	56.391
15.158	12.729	0	0	0	0	0	0	0	0	0	0	0	0	0	0	0	0	0	0	0	0	0	0	0	0	0	0	0	0	0	0	0	11.854	23.893	34.617	32.694	63.137	51.509	68.189	74.737	87.306	66.982	59.186	78.323	86.503	66.949	63.649	69.265	73.827
2.8416	4.7587	0.5546	7.4996	0	0	0	0	6.9859	0	0	0.097209	4.4419	9.6611	6.099	0.16307	0	0	0	15.882	0	0	4.8425	0	11.944	8.1434	18.302	26.645	29.909	37.463	18.661	28.887	35.718	34.197	32.532	37.238	36.541	36.484	44.383	39.582	50.278	48.404	55.661	61.016	58.579	71.42	74.076	76.822	73.382	81.495
0	0	0	20.186	13.113	0	7.8493	3.3111	7.2925	14.664	19.524	12.302	45.489	41.644	19.293	24.81	36.75	28.497	31.971	33.178	25.804	44.691	48.518	34.5	29.199	38.889	49.225	49.216	37.223	42.086	52.133	55.634	42.523	43.694	58.906	49.869	44.541	35.267	50.429	24.387	28.643	28.366	36.303	23.758	26.696	18.551	14.23	23.33	17.896	23.806
2.2631	0	0	6.3884	0	1.4322	0	0	0	0	1.8083	8.6021	9.398	7.9706	0	0	0	0	0	3.4921	7.6939	0	0	0	0	0	0	0	0	0	0	0	0	0	0	0	0	0	0	0	0	0	0	0	0	0	0	0	0	0
0	0	0	2.8016	6.5751	7.4341	0	13.745	2.2932	67.323	90.099	122.22	155.44	175.19	223.4	240.03	266.94	283.46	306.25	296.8	349.74	334.85	365.72	366	399.87	399.14	386.88	447.81	421.93	431.23	428.64	440.82	410.76	402.08	389.69	411.57	396.98	403.2	398.63	378.67	387.58	385.85	379.78	378.42	397.65	378.07	388.11	367.91	383.56	381.47
0	3.1858	0	11.98	21.454	0	0	0	0	0	0	0	0	0	0	0	0	0	4.9865	21.851	48.283	38.745	63.642	88.582	119.17	129.12	142.32	161.48	178.82	188.85	194.54	201.36	218.07	215.03	207.11	209.76	210.57	198.55	209.79	168.57	192.49	179.42	185.15	171.29	185.45	169.77	156.8	176.81	168.04	169.6
16.392	14.291	0	0	0	0	0	0	0	0	0	0	0	0	0	5.2487	8.8144	16.809	26.896	28.264	35.38	54.257	59.126	65.676	67.007	61.429	69.958	66.682	77.598	88.913	91.765	107.49	119.3	141.38	146.09	165.93	210.07	228.68	278.4	296.79	392.23	457.07	519.37	562.45	595.13	613.95	546.95	715.25	764.5	775.58
12.565	1.972	0	5.5307	0	1.1913	0	7.8165	33.186	59.558	130.89	188.34	247.64	291.45	341.98	384.5	430.29	486.97	557.84	598.79	667.29	712.31	752.53	789.46	789.49	813.24	795.67	815.73	841.44	844.11	860.33	896.54	900.67	898.01	891.34	895.15	904.99	898.56	921.95	877.82	910.56	919.09	923.27	916.92	903.82	888.88	883.23	861.35	891.65	876.72
0	0	0	7.8391	6.4339	19.248	0	0	19.035	15.403	11.808	3.6949	4.9333	15.736	23.917	24.534	34.781	41.417	31.922	36.743	32.16	40.28	56.398	42.14	64.04	71.668	61.308	71.985	71.149	78.307	68.232	69.286	63.439	77.065	54.566	82.72	79.422	82.367	71.3	75.752	72.634	84.369	100.99	109.34	117.32	117.61	143.7	151.02	164.91	199.49
0	6.5725	0	6.5621	15.519	0	3.3858	8.0819	11.273	22.676	28.212	27.881	36.204	35.834	25.584	40.454	48.059	45.119	46.305	53.022	47.01	68.753	85.903	75.444	80.341	72.898	90.924	102.2	103.05	103.16	118.97	106.66	127.13	133.98	145.79	150.59	155.83	159.81	173.09	166.4	182.31	166.1	165.91	185.03	181.69	186.92	192.18	195.16	191.67	192
3.6389	0	0	2.2782	0.35057	0	10.565	3.0128	0	4.6009	0	0	12.255	8.4761	13.204	13.349	3.4503	3.6402	0	0	0	0	1.3834	0	0	0	1.2888	10.463	11.221	9.1926	25.203	20.992	14.445	24.404	12.435	10.96	0	0.34211	0	7.9213	13.418	9.5788	8.5794	7.3651	10.774	0.70189	16.039	14.082	20.604	18.368
4.2937	0	0.4011	2.3766	0	6.8091	0	0	0	10.579	12.145	7.1773	5.9265	0	0	0	0	0	0	0	0	0	0	0	1.919	2.4778	0	10.15	5.535	4.9986	0	0	0	0	0	0	0	0	0	0	0	0	0	0	0	0	0	0	0	0
17.921	10.288	11.091	0	0	0	0	0	0	0	0	0	0	0	0	0	0	0	0	0	0	0	0	0	0	0	0	0	0	0	0	0	0	0	0.97663	0	0	0.32127	4.6027	13.718	13.899	12.248	9.1195	14.003	23.518	20.99	19.041	16.865	9.6734	18.64
14.408	11.469	3.0715	3.6203	3.8106	0	0	0	0	0	0	0	0	0	0	0	0	0	0	0	0	0	0	0	0	0	0	0	0	0	0	0	0	0	0	0	0	0	0	0	0	0	0	0	0	0	0	0	0	0
17.786	7.3327	3.5421	0	0	0	0	0	0	0	0	0	0	0	0	0	0	0	0	0	0	0	0	0	0.87976	0	0	0	0	0	0	0	0	0	0	0	0	0	0	0	0	0	0	0	0	0	0	0	0	0
0	0	0	17.28	18.494	0	4.3372	6.4648	7.1396	20.493	18.677	9.6085	42.767	34.304	15.106	14.754	17.268	10.654	8.6075	10.698	0.42979	3.2959	20.165	2.8296	7.3314	13.636	23.209	8.2521	10.791	3.2474	29.91	42.055	36.482	38.65	56.368	56.371	58.462	60.188	72.714	70.967	78.325	76.258	90.322	87.254	95.599	85.573	81.667	93.623	94.404	96.308
0	0	0	13.283	6.8244	0.45209	0	0	0	0	0	0	0	0	0	0	0	0	0	0	0	0	0	0	0	0	0	0	0	0	0	5.1048	27.706	35.934	59.229	88.319	85.104	127.98	146.2	205.13	253.98	250.21	271.78	363.28	371.08	327.11	327.61	325.87	339.17	341.59
14.3	6.5813	5.4067	0	0	0	0	0	0	0	0	0	0	0	0	0	0	0	0	0	0	0	0	0	0	0	0	0	0	0	0	0	0	0	0	0	0	0	0	0	0	0	0	0	0	0	0	0	0	0
24.561	10.192	6.0557	0	0	0	0	0	0	0	0	0	0	0	0	0	0	0	0	6.1909	7.0269	14.246	18.268	26.315	23.65	13.995	15.525	8.2733	26.393	0	0.41076	0	0	0	1.5394	0	0	0	0	0	0	0	0	0	0	0	0	0	0	0
7.1599	0	0	0	0	13.096	16.664	36.024	39.299	59.128	73.644	111.29	119.94	130.47	157.35	156.26	174.99	167.83	179.81	191.5	193.92	211.36	206.8	217.82	225.42	232.12	238.15	238.9	244.59	245.27	239.82	250.19	250.67	249.96	251.58	278.22	276.96	270.38	266.42	273.95	268.89	285.01	283.06	273.58	284.19	270.6	275.11	276.91	290.6	272.14
16.024	0.062094	0	0	0	0	0	2.1084	4.8377	0	0	0	2.9438	16.615	23.62	13.942	28.303	32.548	47.184	33.186	52.351	49.279	48.061	39.562	56.394	47.689	41.441	41.96	39.397	25.844	28.139	20.727	13.485	19.705	23.729	21.975	5.2692	4.2927	3.6113	0	0	0	0	0	0	0	0	0	0	0
20.022	9.8825	2.3292	0	0	0	0	0	0	0	0	0	0	0	0	0	0	0	0	0	0	0	0	0	0	0	0	0	0	0	0	0	0	0	2.4648	0	0	0	0	0.60346	13.783	0	8.2961	0.33333	12.049	9.8024	7.2267	12.245	8.0918	19.424
12.566	3.1897	0	9.9971	0	0	0	5.3904	13.265	43.453	50.512	71.946	141.9	161.18	207.65	246.02	250.78	295.33	311	338.02	372.07	402.73	415.62	401.92	435.03	440.71	428.84	444.57	448.83	411.07	429.38	443.73	426.13	427.29	411.78	409.42	428.49	410.94	391.6	418.62	390.31	407.56	440.3	394.07	387.51	410.89	428.82	436.89	423.59	410.58
11.938	12.199	0	2.2025	0	0	0	0	0	0	0	0	0	0	0	0	0	0	0	0	0	0	0	0	0	0	0	0	0	0	0	0	0	0	0	0	0	0	0	0	0	0	0	0	0	0	0	0	0	0
4.472	6.4532	1.715	0	0	1.1907	3.1409	25.66	47.806	90.978	134.27	180.1	211.55	280.81	287.48	346.54	371.71	411.49	423.12	465.09	488.66	493.63	533.95	460.57	486.61	492.52	504.8	532.69	542.34	540.07	551.75	512.82	558.27	555.87	568.56	561.3	565.84	561.54	571.14	586.11	574.66	591.23	579.9	591.32	580.55	624.48	619.07	623.2	615.24	607.58
0	0	0	8.6515	12.59	0	3.7301	6.8925	10.127	7.0097	0.05273	0	27.635	32.03	34.453	36.29	34.331	34.739	24.565	37.611	23.534	32.744	48.039	43.96	46.408	47.654	45.837	51.821	53.609	54.82	61.709	69.166	63.235	72.12	62.292	53.378	35.883	44.445	46.32	53.297	46.907	42.303	48.071	53.056	52.878	52.48	62.434	70.847	73.651	84.056
18.283	17.708	2.5693	0.31107	0	0	0	0	0	0	0	0	0	0	0	0	0	0	0	0	0	0	0	0	0	0	0	0	0	0	0	0	0	0	0	0	0	0	0	0	0	0	0	0	0	0	0	0	4.6663	9.2137
0	2.1259	0	6.6091	5.6154	6.1079	1.4941	2.7851	0.74407	2.4469	10.59	0	14.572	3.1358	14.154	11.122	10.27	10.247	16.759	10.057	16.108	0	12.078	15.859	20.12	21.002	17.599	27.303	20.378	8.2478	31.256	14.119	8.412	6.2101	9.8136	0	0	0	0	0	0	0	0	0	0	0	0	0	0	0
5.2571	0	0	3.9705	10.207	0	0.51163	6.083	4.2494	0	0	0	15.767	11.016	11.103	3.011	0	0	0	0	0	4.7589	13.849	6.9821	11.691	16.09	19.137	27.006	23.582	24.805	40.91	39.292	15.526	44.782	24.085	22.504	21.865	23.766	36.023	44.14	37.316	37.999	43.014	49.435	66.451	62.53	62.187	78.169	81.334	89.591
20.954	9.7122	0.58104	0	0	0	0	0	0	0	0	0	0	0	0	0	0	0	0	0	0	0	0	0	0	0	0	0	0	0	0	0	0	0	0	0	0	0	0	0	0	0	0	0	0	0	0	0	0	0
15.731	14.493	0	0	7.9226	0	0	0	0	0	0	0	0	0	0	0	0	0	0	0	0	0	0	0	0	0	0	0	0	0	0	0	0	0	0	0	0	0	0	0	0	0	0	0	0	0	0	0	0	0
21.057	15.628	0	0	0	0.97989	0	4.9237	0	0	1.9615	0	0	0	0	0	0	0	0	0	0	0	0	0	0	0	0	0	0	0	0	0	0	0	0	0	0	0	0	0	0	0	0	0	16.502	39.537	60.421	85.989	98.275	134.54
2.7945	0.44178	2.932	0	0	0	5.9164	2.2615	0	0	2.4007	3.6719	0	0	0	0	0	4.5722	19.082	20.021	21.271	28.29	30.284	30.813	39.462	34.671	44.353	46.152	53.525	29.318	34.523	35.209	44.38	39.014	46.837	46.555	31.642	31.385	31.795	40.467	44.641	44.718	50.876	55.66	81.052	79.421	82.669	93.457	91.481	102.14
7.9368	5.2336	0.68965	8.4741	0	0	0	0	0	0	0	0	0	0	0	3.2228	0	6.4185	0	7.0564	7.2241	50.358	47.798	59.187	54.606	70.938	79.789	74.042	76.649	70.77	79.102	82.184	80.749	71.648	84.192	104.56	109.82	86.649	82.377	67.905	81.14	76.685	79.642	102.8	87.31	78.496	71.378	63.454	70.468	67.33
0.67643	3.7449	0	0	14.072	0	0	3.605	0	0	0	0	1.3451	4.17	0	0	0	0	1.965	12.677	19.195	9.4389	15.857	2.7737	3.0112	10.632	8.3747	8.0316	5.9273	0	1.5896	0	4.1587	0	9.3411	0	10.522	1.0373	4.6293	26.392	7.2559	0	0	0	0	0	0	4.2456	0	11.254
11.054	1.7864	0	0	7.2319	0	0	2.0913	1.8264	0	0	0	0	0	0	0	0	0	0	0	0	0	0	0	0	0	0	0	0	0	0	0	0	0	0	0	0	0	0	0	0	0	0	0	0	0	0	0	0	0
14.272	9.6659	0	0	0	0	0	0	3.26	6.4692	37.969	56.228	78.515	95.613	111.09	132.21	146.21	159.4	187.96	195.5	217.16	245.16	268.01	299.39	324.95	344.2	366.15	400.4	422.26	486.69	521.56	549.18	548.12	584.93	645.01	639.48	625.21	667.88	731.09	726.05	746.57	768.08	718.48	761.9	757.87	774.95	724.12	707.29	760.93	765.16
0	0	0	0	19.608	26.132	55.905	108.18	177.56	267.41	340.21	419.9	525.91	587.27	646.16	722.55	778.39	844.61	940.91	1000.9	1138.1	1253.8	1272.7	1343.1	1418.6	1505.8	1548.7	1676	1720.6	1723.1	1870.3	2004.7	2034.2	2190.3	2144.8	2323.9	2380.1	2494.9	2501.7	2514.2	2613.9	2697.2	2677.4	2772	2786.9	2764.6	2807.1	2757.5	2761.8	2707.8
17.807	12.691	0	0	0	0	0	0	0	0	0	0	0	0	0	0	0	0	0	0	0	0	0	0	0	0	0	0	0	0	0	0	0	0	0	0	0	17.491	65.551	48.532	58.176	115.52	167.75	231.9	265.72	328.94	384.96	407.18	440.77	488.6
11.358	8.4124	1.6585	0	0	0	0	0	0	0	0	0	0	0	0	0	0	0	0	0	0	17.328	31.067	60.116	87.596	103.97	133.65	155.04	179.52	203.47	221.54	242.8	262.85	272.49	301.4	300.55	330.33	327.2	363.52	356.26	369.85	375	370.22	380.28	407.62	398.7	396.53	407.01	396.84	395.05
24.061	7.036	0	0	0	0	0	0	0	0	0	0	0	0	0	0	0	0	0	0	0	0	0	0	0	0	0	0	0	0	0	0	33.374	53.576	71.575	122.53	130.92	162.14	180.65	192	223.8	271.19	288.56	313.54	352.12	368.19	400.81	431.58	432.31	436.89
0	0	0	16.342	0	0	11.487	18.711	15.661	16.384	33.844	37.552	41.816	45.075	60.956	72.114	70.626	76.215	72.715	86.921	91.213	98.493	84.428	95.918	90.895	102.18	106.48	124.16	121.41	101.24	104.97	98.966	113.87	104.41	115.55	120.42	92.084	115.42	96.796	99.806	120.85	122.04	117.09	122.96	124.32	126.13	119.48	123	118.8	133.94
15.972	6.7643	0	17.515	0	0	0	0	0	0	0	0	0	0	0	0	0	0	0	0	0	0	0	0	0	0	0	0	0	0	0	0	0	0	0	0	0	0	0	0	0	0	0	0	0	0	0	0	0	0
7.2895	15.786	2.9272	0	2.1101	0	0	0	0	13.209	27.853	62.012	104.31	130.8	157.51	181.98	216.03	236.66	254.02	260.03	288.79	299.94	307.47	307.64	306.41	319.52	333.1	336.1	339.64	337.61	339.57	346.03	340.65	351.66	334.2	338	368.5	356.1	354.04	360.44	325.51	331.32	346.64	347.92	348.24	336.54	359.3	350.5	359.04	356.55
5.2275	0	0	0	10.593	0.61388	7.8142	21.595	24.676	15.129	21.38	27.696	27.439	26.262	33.314	33.593	44.954	35.723	34.82	56.662	49.24	72.234	71.856	66.557	68.276	79.057	88.527	87.325	83.228	85.979	68.665	61.659	51.434	0	0	11.701	43.694	39.677	35.617	44.491	29.707	31.558	34.44	27.669	24.025	25.566	0	7.9383	0	22.653
13.933	0	0	0	5.1426	0	3.8593	3.7069	1.0336	0	0	0	0	0	0	0	4.094	4.494	15.476	15.249	24.458	10.154	9.2689	14.573	21.894	18.156	21.212	25.233	23.052	15.92	11.455	12.136	20.785	17.368	12.636	17.426	17.973	10.775	3.2152	5.999	0	0	1.1908	0	0	0	0	0	0.52385	0
11.718	13.279	0	7.4257	0	0	0	0	0	0	0	0	0	0	0	0	0	0	0	14.282	50.406	63.31	81.047	102.37	114.59	126.11	139.08	136.27	142	142.28	161.73	131.08	138.23	144.46	138.46	129.78	129.66	123.82	124.48	119.23	104.71	107.51	84.914	88.54	50.601	52.176	39.593	50.287	46.607	71.413
0	5.5862	0	7.4866	23.409	0	0	12.228	0	22.468	18.933	2.9681	40.755	51.554	15.98	17.428	29.762	27.959	23.082	32.943	24.288	28.919	45.03	23.521	26.368	27.698	37.352	31.947	26.615	23.849	38.986	52.083	40.312	34.199	50.557	42.007	37.152	37.83	47.638	34.674	47.257	39.662	42.979	50.088	48.292	45.331	46.16	56.45	36.607	55.136
5.0991	1.4193	0	0	0	7.059	14.88	24.996	28.696	39.404	53.449	59.402	48.393	44.592	58.589	48.05	65.228	62.031	73.476	54.259	65.155	46.223	55.465	47.333	47.965	49.774	47	65.821	52.245	38.978	36.026	28.942	35.68	17.707	18.402	17.829	10.559	0	0	0.61021	0	0	0	0	0	0	0	0	0	0
22.222	9.9907	0	0	0	0	0	0	0	0	0	0	0	0	0	0	0	0	0	0	0	0	0	0	0	0	0	0	0	0	0	0	0	0	0	0	0	0	0	0	0	0	0	0	0	0	0	0	0	0
38.611	18.835	0	0	0	0	0	0	0	0	0	0	0	0	0	0	0	0	0	0	0	0	0	0	0	0	0	0	0	0	0	0	0	0	0	0	0	0	0	0	3.7055	15.224	31.673	0	20.022	18.18	32.507	46.33	54.404	76.072
3.5261	0	0	3.9833	4.5222	0	9.1035	3.6604	9.4734	16.319	0.61713	0	32.959	21.572	20.115	29.876	30.755	21.95	27.035	35.441	48.751	74.476	103.24	92.736	98.593	119.43	126.73	113.1	137.31	152.3	164.03	176.76	159.76	186.41	176.69	159.91	152.3	171.42	150.16	170.4	169.48	156.4	173.14	156.26	150.78	154.74	153.97	143.71	150.89	167.43
10.836	0.092073	3.6317	2.9824	0	0	0	0	0	0	0	0	0	0	0	8.1938	14.812	48.719	70.391	124.44	140.53	176.39	199.2	222.42	236.86	257.68	270.43	314.82	298.68	327.62	327.47	337.94	339.47	375.34	378.06	399.09	407.98	411.5	412.07	410.29	411.72	378.9	424.13	433.56	455.31	457.41	430.87	427.6	452.58	440.92
0	0	0	0	3.2398	18.838	20.375	18.838	14.647	1.5279	6.0201	20.74	5.1314	12.139	25.892	16.948	27.549	24.287	20.866	23.236	24.312	10.89	18.602	4.1917	0	0	0	0	0	0	0	0	0	0	0	0	0	0	0	0	0	0	0	0	0	0	0	0	0	0
0	4.8714	0	14.456	14.096	0	0	4.2806	11.318	19.964	20.259	13.461	45.1	39.666	16.964	29.076	32.116	30.925	26.673	23.28	22.427	36.969	43.918	36.024	26.296	30.118	49.086	40.08	21.345	17.283	49.563	43.214	25.169	32.443	38.054	37.193	22.318	27.227	35.666	28.022	39.287	24.906	32.572	31.875	26.425	26.969	12.162	24.397	20.429	24.789
14.978	0	0	4.7197	0	0	3.8728	0	0	0	0	0	0	0	0	0	0	0	0	0	0	10.642	17.152	22.35	19.932	10.583	16.594	7.7457	0	14.276	29.654	16.875	21.652	29.324	31.238	18.948	29.431	6.8241	13.577	10.21	3.8443	15.187	9.6361	5.5968	0.44184	0	0	0	0	0
6.6933	0	5.7537	10.034	0	0	0	4.2255	0	0	0	0	0	0	0	0	0	11.318	0	0	0	0	0	0	0	0	12.879	20.632	30.525	41.47	65.336	73.758	82.393	98.234	120.7	147.06	145.01	154.72	129.86	118.93	159.33	139.67	144.2	140.22	190.64	195.24	193.15	195.96	210.43	214.51
0.11228	12.232	0.044556	0	0	0	0.87622	3.6143	0	0	0	0	8.283	0.94941	7.2534	0	0.94827	0	0	0	0	0	0	0	0	0	3.4478	7.2328	25.43	27.465	36.381	52.289	73	75.059	94.899	111.64	129.75	141.05	154.78	160.21	157.09	184.39	170.89	206.87	202.79	207.87	215.96	202.45	214.8	221.11
0	0.47126	0	3.0895	10.133	6.4129	0.33972	0	0	1.1241	8.2325	0	6.1237	0	15.087	7.102	15.637	13.088	14.932	11.811	12.394	5.616	21.875	12.931	22.982	34.623	25.743	56.511	43.333	64.795	69.027	64.941	50.255	48.945	69.898	80.788	92.619	113.39	161.03	187.03	255.72	302.6	371.07	439.3	455.45	457.77	463.37	538.41	542.1	602.58
22.281	2.4547	0	2.9129	5.2342	0	0	0	0	0	0	0	0	0	0	0	0	0	0	0	0	0	0	0	0	0	0	0	0	4.9755	2.1445	7.1654	0	0	1.2382	7.6713	7.8758	9.9422	30.046	37.018	31.26	29.467	45.596	43.619	45.579	51.774	43.246	43.092	57.418	76.625
11.125	0	0.90864	0	3.9626	0	0	1.1759	6.1801	0	0	0	0	1.3538	0	0	0	0	0	0	0	0	0	0	0	0	5.6981	3.9407	18.8	18.38	25.022	23.103	12.901	20.679	26.776	32.084	31.876	47.638	44.713	40.307	33.757	35.344	54.1	36.863	50.625	46.621	45.292	58.219	25.39	41.881
0	0	0	12.558	15.492	7.6961	7.0865	7.4486	0	0	0	0	0	0	0	0	0	0	0	0	0	0	0	0	0	25.562	20.331	41.548	39.831	56.455	69.693	60.844	82.206	69.263	97.546	97.35	105.83	103.75	104.45	130.95	124.58	152.04	133.57	155.36	159.2	160.13	168.84	180.37	173.49	169.39
0	0	0	9.7681	58.387	2.2435	14.055	38.909	52.047	108.13	227.02	278.75	400.31	564.28	632.91	735.69	810.74	843.21	956.77	1110.6	1175.1	1258.4	1336.2	1322.1	1432.7	1511.3	1506.9	1656.2	1660.3	1708.3	1679.5	1677.2	1676.8	1618.1	1710	1737.7	1721.9	1721.5	1721.9	1737.4	1700.2	1755.2	1731.7	1724.1	1713.7	1702.2	1742.8	1749.9	1729.5	1709.8
18.344	9.5191	0.89703	0	0	0	0	0	0	0.18133	14.799	36.304	55.606	80.472	117.08	145.71	166.18	195.12	228.36	234.78	267.39	304.79	333.91	379.1	400.53	460.41	474.67	507.22	543.13	598.44	606.39	630.9	643.94	644.84	677.06	697.92	707.54	713.41	751.65	754.81	747.18	750.13	754.6	766.42	756.08	758.12	770.28	762.51	774.96	749.38
0	0	0	2.9306	0.14326	9.1037	5.5355	11.653	11.66	20.745	0	0	0	0	0	0	0	0	0	0	0	0	0	0	0	0	0	0	0	0	0	0	0	2.7355	0	3.7416	5.3549	10.132	0.54265	0.66587	2.2593	0	12.107	8.1939	20.547	2.2626	11.653	19.747	21.358	5.1407
9.6479	0	0	0	0	0	2.6499	32.412	68.64	119.32	193.61	283.19	357.01	485.63	577.56	647	726.91	817.79	917.09	988.99	1027	1121.1	1165.3	1204	1189.9	1211.2	1251.1	1222.2	1225.3	1258	1258.4	1262.9	1212.9	1212.3	1226.2	1201	1204.8	1206.3	1197.5	1211.4	1168.1	1197.5	1183.9	1189.3	1154.4	1142	1122.6	1146.2	1117.2	1159
9.8243	10.208	5.666	6.0712	0	0	0	0	0	0	0	0	0	3.9228	0	0	0	0	0	0	0	0	0	0	0	0	0	0	0	0	0	0	0	0	0	0	0	0	0	0	0	0	0	0	0	0	0	0	0	0
30.672	8.724	8.5802	0.5943	0	0	0	0	0	0	0	0.88958	21.392	32.998	34.85	43.735	38.364	49.682	51.341	58.863	70.383	75.752	78.706	64.833	71.33	71.198	105.09	139.23	188.74	243.23	297.35	367.34	428.91	481.98	552.54	624.39	700.78	768.11	828.57	919.99	974.05	1000.1	1087.5	1156.5	1180.8	1237.2	1282.6	1318.7	1360.1	1393.3
13.752	0	0	0.57176	0	0	0.95338	2.6389	11.561	6.8753	2.9212	0	15.836	13.147	16.673	9.9522	15.888	21.637	26.434	32.976	51.396	49.164	31.201	42.414	57.442	64.358	81.701	98.226	129.51	151.54	206.53	236.88	267.47	285.76	339.28	352.09	376.78	406.64	432.49	470.49	474.95	528.39	543.61	580.78	587.75	601.22	619.68	615.23	616.16	632.93
15.847	16.62	0	0	0	0	0	0	0	0	0	0	7.2529	0	14.747	9.589	21.498	28.691	40.204	49.808	47.691	50.172	70.227	56.957	73.314	77.052	88.318	89.209	93.113	96.69	95.808	105.11	104	95.271	110.54	100.18	112.18	106.68	113.85	112.01	103.54	99.61	99.143	105.44	106.05	93.477	102.41	97.412	98.67	86.231
6.1047	0	4.4163	0	7.2363	0	0	0	0	0	0	0	0	0	0	0	0	0	2.6865	40.194	88.625	144.34	183.87	211.81	257.54	273.48	332.56	382.26	411.49	445.16	484.4	518.16	542.53	567.53	595.04	620.21	644.85	656.72	676.21	704.18	703.23	701.53	719.28	731.32	738.84	734.68	635.22	617.41	624.62	629.21
0	0	0	5.5855	12.156	5.3861	24.599	21.706	16.928	32.013	5.5452	0	56.642	36.612	38.562	17.211	18.045	24.806	19.779	4.6089	0	14.384	11.525	4.8488	18.296	8.0086	2.8465	0	12.753	0	17.267	19.014	29.583	32.136	30.391	20.841	7.747	5.8519	15.81	12.437	10.901	4.5201	2.1751	11.668	4.8037	10.718	8.1963	17.401	15.38	14.708
10.21	5.926	0	0.26341	0	0	0	7.8537	20.244	39.605	70.653	91.005	136.74	169.53	215.74	242.07	269.45	294.44	205.7	225.63	214.78	218.02	224.84	225.77	262.16	284.43	264.28	272.17	359.52	377.13	373.43	364	376.83	377.6	387.7	421.74	428.1	446.19	467.91	475.57	457.36	491.57	523.6	529.82	529.41	550.88	554.63	569.13	592.87	590.35
19.729	11.744	14.489	15.281	0	0	0	0	0	0	0	0	9.6431	21.627	35.091	34.568	31.117	36.353	29.665	34.883	41.492	46.359	48.011	40.274	46.508	41.688	51.789	68.191	68.217	62.774	55.441	66.474	76.071	79.535	89.651	82.366	92.565	107.83	107.81	114.52	115.86	116.82	138.86	139.22	130.98	153.06	152.71	147.71	153.3	165.1
15.269	10.76	0	0	0	0	0	0	0	0	0	0	0	0	0	0	0	0	0	0	0	0	0	0	0	0	0	0	0	0	0	0	0	0	0	0	0	0	0	0	0	0	0	0	0	0	0	0	0	0
13.663	0	0	12.313	0	0	0	0	0	0	0	0	0	0	0	0	0	0	0	0	0	0	0	0	0	0	0	0	0	0	0	0	0	0	0	0	0	24.915	40.083	62.603	134.17	148.21	196.86	268.28	293.16	343.47	344.93	424.27	460.41	511.44
13.422	0	6.4566	13.645	0	0.35267	0	0	0	0	0	0	0	24.682	0	24.963	30.523	32.918	56.143	63.139	90.056	87.785	92.512	103.39	121.86	126.23	129.98	160.35	170.76	201.21	220.78	243.97	245.92	258.37	267.17	282.02	264.89	271.25	275.47	283.21	305.16	295.91	259.03	241.23	208.73	222.99	209.47	207.62	217.7	207.84
0	1.4243	0	0	6.8372	0	12.578	31.624	44.205	37.916	35.78	29.323	50.82	37.307	42.193	41.82	40.39	42.949	60.786	74.18	86.627	92.145	126.56	141.07	186.46	204.41	223.62	251.26	276.89	278.44	325.58	340.41	371.16	390.02	397.79	453.69	475.29	469.9	490.33	515.46	538.2	581.53	566.12	583.8	607.2	606.21	607.97	590.54	613.8	612.43
15.974	0	0	0	0	1.5649	10.559	20.801	31.78	44.647	37.994	44.024	58.399	69.203	71.814	78.42	93.763	84.846	109.81	94.277	111.15	95.753	109.05	97.194	120.2	111.47	118.12	101.71	118.52	111.19	117.44	117.66	97.182	119.21	125.89	128.54	101.68	126	115.33	108.51	112.16	109.57	98.012	96.738	99.589	99.561	96.912	87.673	81.062	82.028
19.92	13.454	8.1364	3.4683	0	0	0	0	0	0	0	0	0	0	0	0	0	0	0	0	0	0	0	0	0	0	0	0	0	0	0	0	0.7996	3.9628	13.403	0	0	0	0	0	0	0	0	0	0	0	0	0	0	0
1.0673	0	0	9.2798	0	0.082921	0	4.8193	0	0	0	0	0	0	0	0	0	0	0	0	0	0	0	0	0	0	0	0	0	0	0	0	0	0	0	0	0	0	0	0	0	0	0	0	0	0	0	0	0	0
0	0	0	0	7.1874	26.373	25.849	40.19	37.83	37.605	28.028	20.826	47.6	54.718	52.123	38.308	38.808	33.054	24.157	27.167	23.315	33.235	35.112	35.731	33.509	43.794	37.889	35.262	42.872	42.882	49.476	47.295	42.839	55.143	48.057	33.317	28.216	35.221	34.825	42.756	35.333	42.369	31.264	34.762	17.78	18.935	20.764	28.752	32.163	29.424
0	0	0	0	9.1848	34.565	40.625	65.863	83.533	103.01	119.03	128.08	143.55	134.62	138.71	159.83	177.29	176.64	201.04	195.07	186.32	197.25	217.15	196.52	223.03	222.84	232.7	227.38	215.35	227.78	199.3	204.49	197.72	197.41	185.94	199.96	201.24	202.79	199.44	192.61	174.77	181.82	199.67	155.34	159.05	134.98	136.83	133.62	137.39	127.2
0	0	0	14.503	7.2617	0	9.0298	4.8919	10.479	7.6555	1.3307	0	17.872	17.227	19.307	22.576	13.686	0	0	8.6562	0.98977	3.04	6.9077	7.3375	4.0124	2.1182	0	0	0	7.9204	16.336	3.1192	0	0	0	0	0	0	0	0	0	0	0	0	0	0	0	0	0	0
4.7873	4.254	0	2.1419	0.86121	0.39374	0	11.32	17.488	17.924	12.507	8.4941	37.217	30.593	45.784	38.757	40.991	38.585	38.646	46.249	53.572	80.012	75.132	72.011	82.966	103.41	100.21	108.11	109.38	114.09	129.77	122.53	120.59	140.51	121.56	115.59	110.65	116.31	125.54	128.54	138.67	125.17	130.95	146.05	158.57	158.47	170.52	179.72	188.85	194.02
1.9004	0	0	0	0	7.4709	10.257	0	8.8395	4.2066	23.924	11.053	23.762	20.832	26.785	30.589	42.478	41.091	35.129	34.761	55.027	53.782	48.079	49.814	51.515	33.1	26.88	18.019	18.223	20.175	14.527	21.325	4.5435	14.889	5.7527	0.67108	0	0	0	0	0	0	0	0	0	0	0	0	0	0
0	8.6447	0	13.035	8.2807	0	0	0.79169	5.7625	9.8961	5.2359	2.0218	24.921	20.238	0	2.5804	14.205	5.2584	2.716	9.3888	0	10.399	23.452	10.246	12.202	19.12	28.256	21.879	10.049	10.892	23.346	28.585	17.093	15.827	25.687	24.142	16.656	18.575	24.602	10.677	19.059	10.809	20.109	13.696	21.812	4.653	8.1604	14.459	5.3347	15.656
0	8.9094	0	13.19	10.428	0	0	2.1663	0	5.7785	11.791	0.65255	20.376	20.946	5.6642	9.8549	12.763	5.5304	3.5651	11.304	6.6719	22.036	13.959	13.888	23.591	15.385	34.932	25.79	22.211	23.491	30.896	38.903	34.667	29.474	40.002	34.592	38.107	30.266	47.042	33.738	40.959	31.031	38.514	38.904	36.599	31.918	35.95	34.305	40.335	36.166
9.2144	0	0	0	0.5079	3.845	0	0	0	0	0	0	0	0	0	0	0	8.6023	17.337	37.933	46.554	52.905	76.669	100	96.913	104.19	131.63	133.2	159.11	148.23	160.83	171.07	183.13	189.76	198.94	212.79	212.76	244.27	234.11	246.63	244.49	277.14	276.96	286.13	289.64	303.87	308.99	319.27	324.62	317.72
24.284	3.2631	5.0037	7.9618	0	0	0	0	8.1918	14.46	75.365	118.87	157.16	209.61	267.09	291.83	328.43	357.25	390.08	443.68	465.62	499.54	540.61	541.33	597.51	625.75	618.28	689.3	841.8	710.19	686.52	767.36	697.25	716.24	736.65	716.06	733.9	727.89	739.64	729.52	726.81	717.02	746.79	731.43	720.72	758.63	748.56	727.89	719.96	735.65
13.222	10.933	0.21477	0	0	0	0	0	0	0	0	0	0	0	0	0	0	0	0	0	0	0	0	0	0	0	0	0	0	0	0	0	0	0	0	0	0	0	0	0	0	0	0	0	0	0	0	0	0	0
22.093	14.497	1.0352	0.11543	0	0	0	0	1.1237	27.271	39.081	59.993	93.818	93.158	110.48	129.04	131.72	157.58	149.01	182.48	185.49	211.59	216.73	242.63	243.36	244.96	259.55	280.15	280.86	304.35	278.7	283.41	273.34	263.79	276.48	266.95	256.99	257.28	258.92	245.21	227.48	231.95	232.48	229.65	231.59	226.92	234.85	235.83	218.62	225.73
14.01	40.394	0	0	6.8589	0	0	0	0	0	0	3.6911	6.78	6.0037	1.1971	0	0	5.2004	6.4863	2.8675	0	0	0	0	0	0	0	0	0	0	0	0	0	0	0	0	0	0	6.5754	12.143	12.614	7.5599	7.6844	3.2498	16.599	9.6666	16.135	10.86	3.2605	8.8646
0.97723	7.612	0	2.8531	19.902	0	0	0	0	0	0	0.5554	2.0423	0	0	7.222	0	0	0	0	1.0626	0	9.6144	0	4.3597	1.8144	11.977	12.455	25.793	22.818	38.704	34.863	31.208	28.047	27.419	31.202	49.892	44.368	47.166	63.998	57.085	42.811	57.521	45.841	45.787	37.357	33.357	26.314	24.4	39.095
35.825	9.6491	0	0	0.68004	0	0	0	0	0	0	0	0	0	0	0	0	0	0	0	0	0	0	0	0	0	0	0	0	0	0	0	0	0	0	0	0	0	0	0	0	0	0	0	0	0	0	0	0	0
0	0	0	3.2064	4.2037	0	3.7281	7.09	0	0.33297	0	0	0	0	0	0	0	0	0	0	0	0	0	0	0	0	0	0	0	0	0	0	0	0	0	0	0	0	1.4197	11.429	0	0	0	9.591	18.213	0	0	0	6.7008	0
5.2141	0	0	0	5.7247	0	3.5822	3.4325	15.609	4.4834	8.3159	0	4.8402	11.668	7.4371	3.8723	2.3061	4.0507	5.8491	4.5502	7.2858	11.578	4.4189	7.5121	0.026803	0	12.602	0	0	0	0	0	0	0	0	0	0	0	0	0	0	0	0	0	0	0	0	0	0	0
22.662	1.1326	0.059851	0	0	0	0	0	0	0	0	0	0	0	0	0	0	0	0	0	0	0	0	0	0	0	0	0	0	0	0	0	0	0	0	0	0	0	0	0	19.179	36.557	59.733	76.962	90.745	110.64	118.78	150.93	163.4	178.79
0	0	0	0	14.424	4.2707	32.047	48.657	50.967	67.422	77.383	66.361	82.693	82.134	78.178	91.433	98.291	100.85	85.979	97.613	81.334	91.123	86.27	88.325	86.448	85.475	101.38	89.793	80.257	80.9	86.734	80.747	83.576	81.29	86.138	82.185	76.747	64.297	83.688	70.012	76.046	64.507	74.325	68.836	70.343	67.436	57.324	65.571	62.799	67.446
24.363	0	0	1.3945	0	0	0	0	0	0	0	0	0	0	0	0	0	0	0	0	0	0	0	0	0	0	0	0	0	0	0	0	0	0	0	0	0	0	0	0	0	0	0	0	0	0	0	0	0	0
1.5426	0	0	0	6.4341	3.1926	0	0	0.5523	0	0	0	0	0	0	0	0	0	0	0	0	0	0	0	0	0	0	0	0	0	0	0	0	0	0	26.502	80.865	130.95	193.47	279.13	317.43	387.82	459.54	542.19	592.95	655.21	678.13	724.02	770.09	811.59
0	0	0	9.2569	0.64079	18.52	0	34.922	42.834	24.855	30.733	38.203	34.565	44.169	38.925	37.137	43.797	39.674	46.926	40.915	67.012	53.335	34.958	38.519	57.546	53.935	46.854	50.554	50.285	36.427	45.346	41.31	51.135	57.452	60.166	73.653	44.881	39.183	41.55	49.036	43.954	49.548	45.892	26.747	42.772	42.549	32.879	29.87	47.405	37.264
0	0	0	21.985	3.7074	6.1704	0	0	0.58952	0	0	0	0	0	0	0	0	0	0	0	0	0	0	0	0	0	0	0	0	0	0	0	0	0	0	0	0	0	0	0	0	0	0	0	0	0	0	0	0	0
0	0	0	13.737	5.9745	0.92335	9.4741	10.606	19.06	17.415	3.1906	0	23.117	16.359	21.866	23.376	16.228	12.519	20.947	33.52	41.051	73.414	97.355	88.842	120.86	121.5	129.42	146.56	161	164.77	199.39	211.79	198.67	205.82	210.4	219.13	194.28	206.02	208.12	218.98	207.09	185.89	181.29	193.09	199.58	200.66	181.76	185.96	201.29	188.47
6.4275	0.79176	3.1605	0	9.6337	5.2628	0	0	0	0	0	0	0	0	0	0	0	0	0	0	0	0	0	0	0	0	0	0	0	0	5.4485	27.829	0	0	0	2.6432	0	1.6067	9.9358	4.5286	1.5636	0	12.138	3.6392	15.044	5.4219	0	1.3793	7.2251	17.743
7.4603	16.089	0	0	0	5.3759	3.1284	0	0	0	41.108	25.875	38.583	50.522	59.438	79.344	87.089	125.95	142.95	227.22	232.08	338.88	329.5	369.02	401.99	447.96	486.66	506.64	541.27	547.74	577.46	727.55	681.09	712.03	738.9	751.2	779.75	807.5	767.9	769.02	738.56	794.87	783.62	769.85	773.08	762.47	763.04	771.43	800.94	808.34
0	0	10.466	19.136	6.6578	0	0	0	0	0	0	0	0	0	0	0	0	0	0	0	0	0	0	0	0	0	0	0	0	0	0	0	0	0	0	0	0	0	0	5.1086	0	0	0	0	0	0	0.40645	5.0697	0	7.3424
12.815	3.1715	0	0	4.4204	0	0	0	1.579	0	1.8951	0	9.8055	29.41	18.873	25.518	6.1978	24.077	13.643	30.102	37.096	40.919	69.942	20.02	32.06	29.575	46.99	47.11	45.263	44.925	26.146	31.731	35.538	44.513	46.421	35.501	38.972	39.447	40.798	41.147	43.439	33.261	40.536	39.691	32.481	41.229	37.267	23.798	29.026	29.56
4.2261	0	0	0	3.5259	4.6431	0	4.1066	10.512	30.145	32.051	40.568	54.962	53.967	62.193	57.73	75.024	72.464	63.654	85.735	111.18	100.41	101.98	105.1	108.93	121.94	120.61	128.71	113.09	126.78	111.83	111.09	102.24	127.08	105.09	125.61	115.86	113.65	127.31	125.92	133.52	148.3	136.98	145.89	138.29	123.18	136.07	131.45	139.19	136.95
73.492	43.758	0	0	0	0	0	3.7096	7.6751	6.5449	9.6262	6.7134	4.4452	2.1024	14.411	14.706	0.64262	0	0	7.0356	0	0	0	0.63812	0	16.592	18.396	25.512	31.155	35.128	44.973	42.205	75.326	74.712	83.664	90.247	99.739	97.128	110.6	93.04	133.01	128.74	151.06	142.21	156.67	151.77	168.19	169.05	178.16	175.26
5.6726	0	0	0	24.727	0	8.3342	5.3022	1.9503	4.8056	0	0	0.51613	0	0	4.7234	12.682	16.621	19.999	13.135	22.178	8.2528	27.947	24.654	19.684	24.417	9.031	7.8677	2.3543	14.128	8.6401	4.4234	0.12099	0	0	0	0	0	0	0	3.7829	0	9.7205	0	0	0	0	0	3.2433	6.6793
20.845	14.641	8.2787	12.417	0	0	0	0	0	0	0	0	0	0	0	0	0	0	2.1055	13.952	50.862	62.785	90.507	105.51	120	140.54	157.47	176.16	204.1	212.73	197.42	237.97	255.5	257.32	261.98	274.9	300.07	292.8	304.45	291.75	298.36	305.78	319.38	306.03	301.75	314.82	315.68	314.75	297.14	295.61
10.188	1.7254	1.7749	0	0	0	3.003	1.9249	0	0	0	0	0	0	0	0	0	0	0	0	0	0	0	0	0	0	0	0	0	1.6253	0	0	0	0	0	0	0	0	0	0	0	0	0	0	0	0	0	0	0	0
5.8221	7.8145	0	0	0	0	2.7231	12.639	25.476	42.697	72.929	94.242	143.37	162.85	234.62	257.77	283.9	312.44	371.33	415.88	464.38	487.82	518.11	536.15	575.62	585.97	598.45	631.17	619.68	633.28	638.61	645.49	644.26	686.13	673.96	735.15	785.5	875.17	960.9	1083.1	1152.4	1259.9	1363.9	1465.5	1616	1717.7	1849.3	1976.3	2013	2126.9
23.093	14.867	8.2652	0	0	0	0	0	0	0	0.45407	3.3823	0	0	0	0	13.035	8.3509	6.4223	2.5261	20.937	11.539	4.0514	0	3.7401	0	0	0	0	9.4768	0	0	0	0	0	0	0	0	0	0	0	0	0	0	0	0	0	0	0	0
21.673	6.9571	0	0	0	0	0	0	0	0	0	0	0	0	0	0	0	0	0	0	0	0	0	0	0	0	0	0	0	0	0	0	0	0	0	0	0	0	0	0	0	0	0	0	0	0	0	0	0	0
18.287	3.5325	0.94355	0	0	0	0	0	0	0	0	0	0	0	0	0	0	0	0	0	0	0	0	0	0	0	0	0	0	0	0	0	0	0	0	0	0	0	0	0	0	0	0	0	0	0	0	0	0	0
0	4.6686	0	5.1475	14.099	0	0	8.4783	15.307	17.695	32.981	28.409	64.854	67.221	61.406	71.243	88.085	108.21	127.05	133.38	144.87	176.55	190.52	181.62	204.74	213.15	227.04	222.87	227.6	231.11	247.63	253.52	257.34	257.64	272.76	270.56	267.93	259.05	286.57	269.35	270.98	263.22	272.57	263.7	256.03	265.81	254.18	265.07	267.5	262.87
0	6.4513	0	16.954	8.8352	0	3.1799	14.391	3.8792	25.15	29.627	21.833	51.843	45.305	32.57	38.131	50.288	45.314	62.788	63.459	55.688	69.437	90.743	80.079	86.304	91.866	97.88	94.369	75.372	86.885	92.319	103.77	103.43	110.63	119.89	121.5	115.7	132.68	127.47	120.8	142.51	129.77	143.63	141.37	143.3	142.29	152.18	150.6	149.13	155.6
5.6712	0	0	8.5818	14.037	0	0	1.4632	3.1357	1.254	0.24494	0	23.871	18.809	26.79	7.477	2.8941	0	0	0	0	11.665	17.234	1.1014	7.296	2.0146	3.1588	0.93276	0	0	12.983	3.1407	0	11.029	0	0	0	0	0	0	0	0	0	0	0	0	0	0	0	0
14.626	7.7736	3.4594	0	0	0	0	0	0	0	0	0	0	0	0	0	0	0	0	0	0	0	0	0	0	0	0	0	0	0	0	0	0	0	0	0	0	0	0	0	0	0	0	0	0	0	0	0	0	0
0	0	0	9.2345	12.825	0	14.722	37.1	38.139	61.858	65.606	54.621	76.272	84.842	74.069	87.107	98.716	96.272	93.132	104.99	99.192	111.2	134.43	125.89	138.72	138.79	165.93	159.71	173.8	160.24	185.79	192.87	186.62	206.13	202.6	210.32	214.33	215.47	236.16	233.82	251.15	244.03	260.44	279.47	273.36	278.61	283.18	297.7	296.54	310.19
19.215	3.6621	0	0	0	0	0	0	0	0	0	0	0	0	0	1.3948	0	0	3.1903	14.875	11.72	12.018	13.934	14.02	13.973	26.081	45.738	47.914	54.234	69.533	84.643	117.75	128.98	161.34	180.36	224.09	234.15	260.45	273.1	308.85	304.44	338.96	342.64	364.2	368.18	390.4	381.54	392.41	398.65	408.57
13.276	9.6909	8.5002	0	0	0	0	0	0	0	0	0	0	0	0	0	0	0	0	0	0	0	0	0	0	0	0	0	0	0	0	0	0	0	0	0	0	0	0	0	0	0	0	0	9.1775	2.3066	10.184	19.503	21.559	31.93
0	0	0	0	17.562	14.312	43.033	37.985	69.542	56.819	74.816	112.67	122.49	82.71	75.251	63.173	47.437	15.117	32.816	36.824	84.2	98.564	132.9	142.42	147.93	164.62	175.78	205.96	215.24	211.31	226.58	250.37	243.58	256.46	263.18	238.63	226.09	247.27	248.43	238.24	250.75	245.62	238.14	220.82	218.14	215.13	213.3	216.22	252.49	266.82
17.179	14.34	2.6503	0	0	0	0	8.3492	15.223	39.197	112.53	129.66	173.09	221.67	239.26	289.9	340.05	373.32	411.58	464.77	480.76	488.71	542.05	544.83	634.12	610.63	620.08	660.25	680.58	703.96	734.17	733.97	761.27	773.12	793.52	755.37	792.47	809.05	796.32	764.21	771	763.77	772.61	768.04	776.99	781.15	771.34	775.98	789.39	783.88
16.524	5.7338	3.9364	1.2328	0	0	0	0	1.021	0	0	0	5.0304	1.6021	0.013707	0	0	27.158	50.484	89.136	148.93	185.21	263.15	370.86	468.64	518.61	577.44	626.87	697.4	762.78	793.86	770.57	799.42	836.64	858.74	921.75	884.56	1003.5	951.84	958.25	976.03	995	988.19	1015.8	1045.5	1164.5	1116.3	1129	1034.7	1069
20.118	3.6409	0	0.24956	0	0	0	0	2.5564	0	0	0	7.9715	13.121	13.947	6.4007	30.374	30.662	36.253	42.579	59.079	69.999	78.092	28.451	41.84	34.712	43.022	28.748	40.592	27.044	23.909	30.376	34.635	40.613	39.329	48.24	33.589	29.422	30.862	46.312	43.796	33.528	32.041	28.751	22.9	42.174	22.955	15.876	18.371	20.55
0	8.9191	0.67431	14.63	9.9378	0	1.5155	13.253	14.317	42.999	41.459	33.014	66.841	60.046	50.586	63.362	63.566	74.561	73.818	93.507	81.105	91.461	104.71	87.666	90.876	107.13	113.52	97.89	98.136	101.8	114.52	119.35	124.32	120.27	136.63	124.05	126.97	120.16	132.66	132.84	134.51	132.5	149.48	141.24	138.23	149.67	138.82	152.32	151.41	172.41
30.068	0	9.4444	0	0	0	3.1898	7.7947	0	0	2.555	0	0	0	0	0	0	0	0	0	0	0	0	0	0.10945	0	0	0	1.8735	1.7377	6.5029	0.71099	0.46861	3.743	7.7344	2.1118	4.3947	0	6.9424	3.9949	0	0	0	0	0	0	0	0	0	0
2.655	0	0	0	1.7897	8.484	0	2.5884	6.2879	5.7558	5.4156	0	0	0	0	0	0	0	0	0	0	0	0	0	20.352	30.551	37.226	42.103	49.976	58.657	61.828	66.952	68.338	58.294	51.617	74.075	62.198	74.86	74.71	56.82	60.805	42.245	75.094	66.753	78.147	62.472	82.763	86.472	88.221	95.489
17.389	16.948	6.6031	0	0	0	0	0	0	0	0	0	0	0	0	0	0	0	0	0	10.753	10.648	10.029	19.406	34.661	54.664	56.05	67.844	88.497	114.15	57.476	63.076	78.63	65.787	76.706	95.509	95.09	107.81	121.77	130.62	148.95	129.85	145.73	137.91	162.22	152.75	151.13	181.68	171.51	173.14
15.003	11.79	3.9839	0	0	0	0	0	0	0	0	0	0	0	0	0	0	0	0	0	0	0	0	0	0	0	0	0	0	0	0	0	0	0	0	0	0	0	0	0	0	0	0	0	0	0	0	0	0	0
5.0245	1.998	0	11.037	0.28628	3.7057	0	0	0	0	0	0	0	0	0	0	0	0	0	0	0	0	0	0	0	0	0	0	0	6.6312	7.0007	15.4	15.504	31.84	31.232	37.997	41.383	35.697	47.766	60.057	61.406	67.581	65.513	66.156	55.551	61.533	63.827	54.735	53.479	47.273
33.941	15.535	11.391	2.1217	0	0	0	0	0	0	0	0	0	0	0	0	0	0	0	0	9.6098	12.787	17.644	39.446	45.359	37.245	30.887	37.62	45.847	35.938	34.297	22.479	15.166	13.427	20.098	19.128	10.879	13.79	23.78	19.075	13.141	3.5886	10.739	0	1.0499	0	0	0	0	0
0	8.7805	4.2771	0	0	0	0	2.3326	11.521	24.61	44.659	45.501	68.901	89.679	98.301	99.124	109.18	120.07	134.39	131.18	142.11	146.01	169.83	116.84	156.22	165.05	154.83	163.47	145.57	164.33	153.34	151.32	138.15	153.83	143.51	135.89	148.37	118.1	138.69	111.33	136.78	111.76	130.84	120.32	120.21	158.46	146.04	126.01	129.94	137.6
0	0	0	0	6.1222	8.7898	2.5957	0	2.553	13.868	11.654	10.916	9.7324	16.528	9.2132	5.1796	0	0	0	0	0	0	0	0	0	0	0	0	0	0	0	0	0	0	0	0	0	0	0	0	0	0	0	0	0	0	0	0	0	0
10.709	12.994	0	0	0	0	0	0	0	0	0	5.3982	4.7197	0	0	0	0	0	0	0	0	0	0	0	0	0	0.57025	0	0	0	0	0.19398	4.2477	0	0	0	0	3.0256	15.533	16.035	4.578	5.2093	14.754	14.341	8.9423	23.784	10.639	8.614	0	0.83823
19.116	2.5598	0	0	0	0	1.558	14.399	61.958	127.96	188.49	274.18	384.64	493.32	599.76	711.79	844.17	944.66	1049.4	1160.9	1263.7	1254.2	1259.2	1360.2	1395.2	1420.5	1455.2	1435.6	1467.3	1429.6	1467.7	1409.8	1449.4	1452.9	1455.7	1424.2	1383.5	1398.8	1367	1379.8	1338.8	1321.9	1302.9	1257.5	1310.7	1300	1303.9	1269.6	1273.7	1247.9
0	2.785	0	5.0454	15.345	0	0	32.727	72.93	158.79	243.17	327.88	451.91	578.9	667.01	821.39	938.94	1000.6	955.08	1024.9	1031.4	1126.8	1182.7	1174	1277.6	1289.6	1367.4	1556.9	1528.6	1579.1	1492.6	1765.1	1710.1	1650.2	1619.9	1688.5	1639.5	1562.4	1666.3	1650.6	1706.1	1701.3	1609.6	1625.5	1604.2	1515.1	1556.9	1548.5	1566.3	1567.6
8.0008	7.2682	7.2783	1.5689	3.8253	0	0	0	0	0	0	0	0	0	0	0	0	0	0	0	0	0	0	0	0	0	0	0	0	4.6607	27.507	166.5	106.14	149.32	164.03	230.33	267.46	275.3	322.91	334.41	365.99	400.03	444.84	449.59	486.73	504.29	530.23	540.6	457.85	556.48
7.7786	0.36506	4.2464	0	0	4.0416	0	1.7773	0	0	0	0	0	0	1.6887	3.8563	6.4144	9.7592	18.899	16.625	28.394	28.795	42.719	35.109	58.058	53.182	45.856	57.809	49.949	60.14	54.348	52.577	54.003	57.789	46.637	50.991	46.066	43.696	34.457	36.266	37.278	39.481	33.214	52.332	39.259	44.706	42.266	38.368	42.687	52.059
24.894	6.5669	0	2.2405	0	0	0	0	0	0	0	0	0	0	0	0.56875	0	3.3527	14.019	23.85	24.674	0	11.944	31.917	45.615	44.218	51.145	33.437	42.724	43.539	46.377	27.648	36.434	36.978	40.93	42.271	38.537	35.922	38.208	28.773	27.996	30.315	37.138	34.811	28.723	20.519	26.295	17.688	15.69	12.18
25.173	9.0251	13.667	0	0	0	0	0	0	0	0	0	0	0	0	0	0	0	0	0	0	0	0	0	0	0	0	0	0	0	0	0	0	0	0	0	0	0	0	0	0	0	0	0	0	0	0	0	0	0
21.781	10.319	5.9832	0	0	0	0	0	0	0	0	0	0	0	0	0	0	0	0	0	0.45755	12.512	17.757	36.207	31.537	42.08	52.549	54.182	66.616	69.718	83.536	80.114	90.471	117.72	120.42	132.85	138.15	132.34	142.21	162.18	154.87	147.22	144.19	152.67	160.72	160.7	160.26	156.55	152.49	153.77
18.413	0	1.0538	5.4133	3.0928	0	0	3.6714	0	0	0	0	0	0	0	0	0	0	0	0	0	0	0	0	0	0	0	0	0	0	0	0	0	0	0	0	0	0	0	0	0	0	0	0	0	0	0	0	0	0
0	0	0	10.306	25.441	48.468	34.555	67.933	47.113	65.477	71.52	66.304	72.839	50.651	85.655	91.268	64.433	87.59	89.471	63.386	69.967	50.793	67.212	56.173	53.53	57.011	42.138	45.248	45.34	47.869	43.765	30.369	18.882	16.768	0.81378	0	0	0	0	0	0	0	0	0	0	0	0	0	0	0
11.502	0	9.1014	12.448	15.169	0	0	0	0	0	3.6462	1.0915	0	13.007	4.907	0	0	0	0	0	8.9991	13.634	0	0	6.9493	7.9768	9.829	12.609	28.43	0	5.5366	0	0	0	0	0	0	0	0	0	0	0	0	0	0	0	0	0	0	0
5.0446	0	0	9.6126	0	0.026512	7.7911	1.4298	14.695	10.485	9.017	0	9.8233	13.298	14.821	28.174	1.6653	0	0	0	0	0	0	0	0.31038	3.6839	0	0	3.0303	0.70945	8.1524	4.8702	0	10.17	0	0	0	0	0	0.29754	0	0	0	0	0	0	0	0	0	0
0	0	0	1.4496	12.147	17.335	21.689	35.805	45.225	35.603	46.497	58.6	74.901	69.146	76.65	75.24	77.743	90.083	78.991	101.16	107.66	118.09	121.98	132.19	136.81	133.63	151.31	171.48	171.92	188.83	194.86	198.1	211.24	210.68	230.77	233.67	220.64	239.99	224.79	215.09	226.04	237.38	214.06	227.26	238.53	224.1	212.97	227.04	225.69	216.09
0.99858	0	3.675	2.045	2.5058	0	0	3.3702	0	0	0	0	0	0	0	0	0	0	0	0	0	0	0	0	0	0	0	0	0	0	0	0	0	0	0	0	0	0	0	0	0	0	0	0	0	0	0	0	0	0
0	0	3.2642	18.475	6.271	11.999	6.5301	0	21.567	19.273	25.525	24.349	36.377	44.271	49.106	26.62	45.999	35.452	30.639	38.612	45.596	56.685	55.522	49.469	60.705	77.262	67.59	67.335	64.865	67.087	48.77	64.268	46.971	54.447	43.882	66.538	70.1	78.383	67.072	64.026	82.403	96.964	124.48	123.02	158.57	168.43	182.05	213.34	249.67	258.3
21.903	4.6907	0	0	2.8231	0	0	2.8026	0	0	0	0	0	0	0	0	0	0	0	0	0	0	0	0	0	0	0	0	0	0	6.2	0	0	0	0	1.7998	0	0	0	0	0	0	0	0	0	0	0	0	0	0
8.4127	0	0	0	0	10.531	12.074	25.764	18.6	27.197	39.998	51.906	55.216	54.837	45.425	58.035	55.585	69.662	76.016	73.506	73.475	79.735	86.549	92.819	89.661	84.264	84.761	83.45	90.279	101.75	96.865	90.502	104.8	117.99	115.12	62.994	73.344	60.182	68.244	86.549	78.975	81.247	67.727	79.562	100.48	91.236	91.525	97.872	102.21	110.38
0	5.4722	0	0	0.056471	0	2.9437	5.7857	0	8.4349	5.984	9.7422	16.206	8.1702	13.262	7.6573	13.986	7.0483	10.691	7.8087	2.3777	0	2.4603	0	8.7211	0.88563	9.4703	3.7176	7.8885	0	0	0	0.22139	0	0	0	0	0	0	0	0	0	0	0	0	0	0	0	0	0
19.668	7.2898	0	0	0	0	0	0	0	0	0	0	0	0	0	0	0	0	0	0	0	0	0	0	0	0	0	0	0	0	0	0	0	0	0	0	0	0	0	0	0	0	0	0	0	0	0	0	0	0
0	0	0	16.003	20.297	24.609	10.463	32.803	47.562	77.186	60.559	84.096	97.379	136.37	139.68	138.43	161.74	156.05	160.48	173.5	159.06	147.01	154.39	193.79	200.27	169.86	184.5	198.62	176.81	189.17	164.94	193.12	162.06	168.81	165.58	169.24	182.54	180.61	172.9	195.15	177.16	193.92	195.57	198.95	212.81	192.98	175.59	213.32	222.98	222.44
0	0	0	8.0899	0	1.2072	0	0	0	0	0.63032	0	11.052	6.3289	16.469	22.904	19.109	44.663	33.82	54.338	43.412	49.52	42.239	39.962	54.057	48.968	55.572	72.364	55.3	54.487	47.193	41.608	64.1	69.578	75.15	75.831	65.987	68.482	68.622	75.025	85.232	83.343	90.054	92.799	96.84	92.647	73.396	88.984	89.513	88.262
7.8186	0	1.9915	6.266	0	0	0	0	0	13.715	24.376	39.548	54.999	69.321	87.158	98.796	132.8	161.86	201.02	214.29	264.56	297.21	346.57	378.91	414.52	446.65	479.02	497.15	507.13	527.95	581.98	591.16	591.2	620.45	627.57	643.3	651.27	660.02	658.68	665.21	669.01	672.85	668.67	696.29	665.76	681.36	677.12	658.45	676.26	675.09
13.601	0.39157	5.075	2.925	0	0	0	0	0	0	5.9497	0	0	10.735	5.3511	10.218	16.927	18.831	29.821	38.846	53.848	49.779	52.924	54.873	68.276	77.06	77.772	76.427	71.924	96.068	73.927	93.874	62.448	85.217	55.808	63.526	57.224	43.08	56.935	43.764	38.236	47.813	36.893	28.431	25.806	22.813	19.836	11.129	7.2174	18.569
9.8235	16.116	0	0	0	0	3.5876	2.4303	0	0	0	0	0	0	0	0	0	0	0	0	0	0	0	0	4.0824	16.467	29.783	35.886	48.559	52.218	70.324	103.63	101.39	105.02	128.93	126.83	138.58	148.75	151.97	163.09	154.58	162.88	153.52	185.69	176.13	177.61	181.67	190.43	184.4	174.93
18.549	7.8682	3.8679	0	0	0	0	0	0	0	0	0	0	0	0	0	0	0	0	0	0	0	9.7832	9.1687	1.0831	0	17.922	34.156	75.246	125.6	164.2	226.77	274.99	306.06	370.43	404.45	459.07	509.81	572.19	663.99	676.19	711.24	758.95	767.62	784.79	826.31	867.01	914.58	916.38	953.87
0	4.4001	0	9.737	8.0539	0	5.9462	22.996	33.504	72.126	101.72	123.96	185.37	199.3	231.93	259.39	276.61	317.94	345.49	363.21	371.39	415.22	420.11	420.25	451.73	452.88	491.5	469.13	478.98	470.17	510.07	502.83	510.47	523.3	528.05	518.35	518.18	524.01	523.98	524.72	547.1	515.71	517.05	528.03	537.68	529.25	528.44	536.82	529.27	544.16
23.895	18.929	11.724	0	0	0	0	0	0	0	0	0	0	0	0	0	0	0	0	0	0	0	0	0	0	0	0	0	0	0	0	0	0	0	0	0	0	0	0	0	0	0	0	0	0	0	0	0	0	0
25.527	16.117	2.2709	0	0	0	0	0	0	0	0	0	0	0	0	0	0	0	0	0	0	0	0	0	0	0	0	0	0	0	0	0	0	0	0	0	0	0	0	0	0	0	0	0	0	0	0	0	0	0
0	0	0	6.3144	3.6733	2.0946	0	4.2885	12.033	18.905	13.673	9.8282	0	0	0	0	0	0	0	0	0	0	0	0	0	0	0	0	0	0	0	0	0	0	0	0	0	0	0	0	0	0	0	0	0	0	0	0	0	0
22.57	17.102	3.8551	0	0	0	0	0	0	0	0	0	0	0	0	0	0	0	0	0	0	0	0	0	0	0	0	0	0	0	0	0	0	0	0	0	0	0	0	0	0	0	0	0	0	0	0	0	0	0
19.675	22.219	0	0	0	0	0	0	0	0	0	0	0	0	9.8671	0	6.1736	0	1.1657	0	0	0.2316	0	3.5089	8.3949	9.9461	2.4785	23.884	1.1961	4.4846	9.6934	23.362	39.781	31.844	34.284	53.524	67.81	45.641	61.911	72.03	71.645	75.035	77.781	70.3	68.11	63.352	87.343	78.137	78.372	71.685
0	0	6.1192	0	2.0813	3.4004	0	0	0	0	0	0	0	0	0	0	0	0	0	0	0	0	0	0	0	0	0	0	0	0	0	0	0	0	0	0	0	0	0	0	0	0	0	0	0	0	0	0	0	0
0	7.3074	0	3.5218	0	3.8215	10.172	10.745	10.337	14.687	34.101	43.347	60.032	61.274	79.179	84.491	89.398	97.228	113.04	121.18	137.11	141.37	156.64	175.05	193.48	218.33	218.12	239.25	243.24	246.28	264.06	264.23	262.58	265.39	251.87	251.11	268.27	258.06	271.76	269.47	255.01	258.51	266.03	271.53	262.81	261.4	260.34	254.82	239.87	248.02
31.912	18.862	12.086	0	0	0	0	0	0	0	0	0	0	0	0	0	0	0	0	0	0	0	0	0	0	0	0	0	0	0	0	0	0	0	0	0	0	0	0	0	0	0	0	0	0	0	0	0	0	0
4.1808	1.6452	0	7.5319	0	0	0	5.0397	0	0	0	0	0	0	0	13.608	0.84438	13.01	14.221	18.962	10.951	15.067	15.408	12.795	7.2769	9.6364	14.076	15.122	14.176	8.7281	1.2568	0	0	0	4.8749	2.247	0	2.1059	4.9118	1.1629	10.404	9.5444	3.9928	19.676	18.79	5.4875	0	0	0	0
7.1593	0	0	0	4.002	7.3636	0	0	0	0	0	0	0	0	0	0	0	0.73345	6.0667	0	2.5285	0	10.325	7.5008	6.0932	7.4647	0.30781	2.3184	0	0.50367	0.67089	0	0	0	0	0	0	0	0	0	0	0	0	0	0	0	0	0	0	0
16.665	8.5452	5.7173	0	0	0	0	0	0	0	0	0	0	0	0	0	0	0	0	0	0	0	0	0	0	0	0	0	0	0	0	0	0	0	0	0	0	0	0	0	0	0	0	0	8.2008	0	3.2549	0	6.6786	6.9359
41.267	0	31.722	0.24124	0	2.8399	0	43.563	35.962	22.789	37.501	2.5794	17.727	7.6056	35.115	54.017	45.571	45.888	10.789	13.433	0	4.8329	15.775	37.092	72.4	101.52	88.173	86.38	83.754	92.73	89.582	54.64	47.951	43.13	27.075	31.511	25.281	37.248	16.92	27.916	21.383	20.648	31.436	26.624	36.451	19.903	23.223	17.305	15.35	21.089
52.827	13.724	0	0	0	0	0	0	0	0	0	0	0	0	0	0	0	0	0	0	0	0	0	0	0	0	3.6278	4.4887	13.533	21.595	26.009	27.651	22.898	18.98	16.169	19.224	25.634	35.375	39.354	42.543	21.253	18.512	33.832	9.6276	14.458	12.815	23.342	11.155	18.289	0
0	5.1858	0.66625	4.1074	1.4605	0.14328	0	0	0	0	0	0	0	0	0	0	0	0	0	0	0	0	0	0	0	0	0	0	0	0	0	0	0	0	0	0	0	0	0	0	0	0	0	0	0	0	0	0	0	0
24.888	13.807	0	0	0	0	0	0	0	0	0	0	0	0	0	0	0	0	0	0	0	0	0	0	0	0	0	0	0	0	0	0	0	0	0	0	0	0	0	0	0	0	0	0	0	0	0	0	0	0
17.492	8.0537	0	7.7622	0	0	0	0	0	0	0	0	0	0	0	0	0	0	0	0	0	0	3.1135	0	1.8848	0	0	7.1473	0.35743	0	0	0	0	0	0	0	0	0	0	0	0	0	0	0	0	0	0	0	0	0
16.03	4.7487	3.2278	0.090601	0	0	0	0	1.8802	0	0	0	0	3.6424	3.6587	0.021047	0	3.3434	12.735	17.051	19.788	32.93	54.11	51.284	52.528	53.733	65.71	60.81	56.505	62.779	58.652	55.735	58.817	49.152	45.185	56.007	64.687	67.348	76.277	78.322	80.038	81.432	93.876	96.044	112.34	113.51	127.81	137.42	161.91	182.87
6.1797	0.092253	0	11.881	0	0	0	0	0	0	0	4.2043	0	0	0	0	0	0	0	0	0	0	0	0	0	0	0	0	0	0	0	0	0	0	0	0	0	0	0	0	0	0	0	0	0	0	0	0	0	0
14.865	5.5591	2.2428	0	0	0	1.0923	12.428	12.292	15.881	30.623	33.431	37.879	40.832	50.598	50.884	49.582	48.291	51.149	48.342	62.371	38.635	46.067	48.545	39.42	38.781	44.429	24.806	28.36	25.084	19.506	22.187	24.546	32.743	29.141	36.075	37.882	37.711	36.983	35.094	41.752	41.325	36.585	44.772	54.422	43.47	50.297	41.938	55.982	40.029
5.6987	4.9176	0	0	0	9.5119	0	0	1.3355	27.185	52.344	66.648	84.697	104.97	166.18	168.56	201	241.63	264.82	276.28	288.22	285.26	317.77	301.44	313.82	306.32	299.51	316.82	325.44	314.03	299.69	306.9	302.23	298.83	296.82	268.2	269.89	263.67	283.41	278.3	282.05	281.24	278.79	278.3	278.89	276.64	279.57	264.82	284.88	289.69
19.438	2.8402	0	2.8809	0	0	0	0	0	0	0	0	0	0	0	0	0	0	0	3.6532	14.919	10.235	6.0129	3.7634	14.359	17.981	18.095	5.5567	22.217	18.181	23.185	13.457	21.164	17.258	21.548	32.102	22.723	18.065	17.208	18.512	15.238	7.6671	1.7882	0	3.1903	0	0	0	0	0
0	5.3719	3.6757	0.85231	0	0	0	3.5191	7.3354	7.0128	29.477	53.524	65.539	71.281	99.496	120.06	128.95	153.82	168.84	187.66	208	222.92	231.25	244.89	262.76	267.86	283.2	281.48	287.48	304.85	321.5	318.16	310.91	250.18	329.63	335.17	324.88	347.86	338.01	330.28	348.48	349.03	372.08	383.37	386.5	337.42	340.27	340.46	347.47	331.52
4.7431	5.7161	0	1.8321	0	0	0	0	0	0	0	0	0	0	0	0	0	0	0	0	0	0	0	0	0	0	0	0	0	0	0	0	0	0	0	0	0	0	0	0	0	0	0	0	0	0	0	0	0	0
17.509	0	0	0	0	0	2.7554	6.7845	14.111	5.2125	9.2588	0.82678	10.371	9.6502	8.0193	8.5289	15.846	4.0745	11.267	9.4344	20.324	3.8008	3.6558	0	0.98998	0	0	0.34147	2.5804	0	6.1312	0	0	0	0	0	0	0	0	0	0	0	18.76	28.891	50.003	61.495	62.078	70.503	90.856	104.76
31.798	9.9931	0	0	0	0	0	0	0	0	0	0	0	0	0	0	0	0	0	0	0	0	0	0	0	0	3.5723	0	0.22166	15.557	3.3217	2.53	11.866	12.937	18.29	27.654	22.43	22.289	17.929	24.337	17.575	22.994	21.402	14.448	25.204	23.288	3.7938	8.3119	9.4526	8.688
0	0	0	1.3087	17.312	6.9506	11.681	27.582	18.227	12.991	14.063	7.2661	49.014	57.526	54.539	53.715	47.081	52.336	47.423	48.755	46.228	59.937	82.355	56.136	76.596	66.499	89.866	81.9	83.161	82.832	92.381	109.07	92.84	110.99	90.886	92.754	84.149	104.27	86.392	54.45	72.962	72.169	58.273	65.04	67.798	63.453	69.765	68.037	67.923	63.277
11.803	0	0	5.0731	0	0	3.9007	10.545	1.3698	0	16.558	0	44.384	38.693	20.427	7.395	0	0	0	0	2.4665	0	17.543	0	9.3586	4.6032	0	10.299	9.3488	8.0899	18.218	14.863	10.194	21.426	4.3391	0	0	0	0	0	0	0	0	1.7284	3.7061	4.3377	4.1464	3.8903	7.943	9.9281
7.6342	0	0	0	4.2685	1.3498	3.7352	2.4566	6.9453	3.8722	7.6457	0	0	10.433	0	5.0887	6.4676	12.467	20.416	25.669	40.974	48.081	51.829	50.901	66.42	58.711	67.644	69.926	80.897	82.39	84.88	79.2	78.109	75.667	74.812	82.132	88.639	88.64	83.186	95.252	90.212	94.872	104.83	105.39	116.58	121.4	117	108.45	81.391	87.486
5.6411	3.0624	0	3.4677	1.4557	6.387	0	0	0	1.5198	4.2405	0	0	0	0	0	0	0	0	0	0	0	0	0	0	0	0	0	0	0	0	0	0	0	0	0	0	13.946	0	1.5941	6.9122	18.616	35.835	40.274	60.542	50.596	70.239	90.219	100.48	116.43
7.1977	0	0	3.2686	0	4.0342	0	0	0	0	0	0	0	0	0	0	0	0	0	0	0	0	0	0	0	0	0	0	0	0	0	0	0	0	0	0	3.2581	0	0	15.482	38.233	37.807	59.049	64.915	66.308	76.449	102.39	93.155	119.59	136.45
23.593	1.7767	0	0	0	0	0.055473	8.8916	40.226	35.369	63.954	94.14	159.43	200.54	233.31	272.41	323.31	362.9	387.64	418.94	453.88	471.84	486.03	503.03	551.95	559.58	595.97	612.58	630.56	599.83	625	629.7	596.29	609.88	630.51	640.53	640.77	643.27	631.15	665.64	670.07	677.14	674.58	682.65	681.63	683.26	699.79	682.77	679.61	691.49
26.758	6.2375	0	0	0	0	0	0	0	0	0	0	14.177	13.353	16.047	34.241	48.695	26.516	69.456	73.848	82.659	91.515	109.02	88.164	91.98	107.97	118.54	121.15	100.39	103.2	132.53	130.93	138.53	142.29	151.94	148.03	152.06	150.95	151.35	148.93	156.56	159.5	161.01	162.27	161.7	156.33	162.2	182.58	217.83	231.18
0	0	0	1.5522	16.603	1.9575	6.3146	14.164	27.727	25.974	0	17.223	17.627	20.373	32.863	3.4591	0	30.341	4.4196	22.405	7.9527	32.541	47.381	58.024	56.761	55.637	64.013	66.828	77.068	63.713	69.84	81.503	76.636	71.344	57.71	77.037	87.731	91.467	85.807	96.931	88.018	90.807	102.29	89.327	104.95	73.612	82.677	76.37	79.899	93.779
10.979	16.538	0	0	0	0	0	0	0	0	0	0	7.2892	5.6408	10.854	0.43483	27.738	6.6447	59.544	145.12	152.14	201.99	264.58	330.62	401.56	465.3	518.69	612.47	644.98	692.28	768.27	791.82	910.09	980.95	1007.4	1093.9	1183.3	1184.1	1242	1305.7	1291.9	1313.6	1296.2	1337.3	1360.7	1389.2	1399	1353.3	1363.5	1365.7
9.2627	0	0	0	2.3478	0.50574	0	0	0	0	0	0	0	0	0	0	0	0	0	0	0	20.612	14.836	26.209	28.713	27.322	31.416	34.027	38.798	49.738	59.331	55.919	38.496	33.763	29.477	41.185	42.497	53.127	60.147	69.771	61.815	62.241	76.004	67.587	72.875	72.284	59.667	60.104	73.864	75.448
7.8245	11.827	0	0	0	0	0	6.4033	0.071861	18.244	28.008	51.694	64.154	91.683	97.115	130.49	138.81	170.05	185.85	198.91	188.61	204.89	191.23	175.61	189.6	156.31	146.8	125.66	125.95	122.65	150.79	154.28	161.55	159.18	156.75	84.372	64.804	49.64	20.987	33.422	21.652	32.909	16.415	27.478	21.264	28.393	20.764	31.564	17.668	23.991
5.4395	22.113	7.3085	0	2.6689	0	0	0	0	0	0	8.0023	39.653	57.526	60.56	63.747	76.82	87.851	79.201	87.072	93.745	75.612	84.213	89.03	88.001	94.666	95.362	109.06	108.01	102.17	101.04	95.462	105.04	105.54	96.664	84.939	82.997	68.912	86.409	94.118	75.163	67.981	72.187	72.348	73.4	75.579	66.064	49.536	58.403	50.696
52.597	11.52	0	1.7332	0	0	0	0	0	0	0	0	0	0	0	0	0	0	0	0	0	0	0	0	0	0	0	0	0	0	0	0	0	0	0	0	0	0	0	0	0	0	0	0	0	0	12.806	5.1056	8.1392	14.581
14.405	0.63915	0	1.2443	0	0	0	0	0	0	0	0	0	0	0	0	0	0	0	0	13.362	24.868	19.987	40.468	33.765	35.366	51.077	60.747	66.674	68.941	84.158	99.452	96.462	111.74	122.81	127.05	136.39	146.14	152.69	170.35	198.57	187.18	213.07	236.83	228.64	222.84	223.77	243.98	265.78	273.64
18.88	3.6526	0	0	0	0	0	0	0	3.7395	5.9438	21.063	28.605	36.321	45.323	51.777	43.494	50.001	64.205	66.423	66.94	76.96	115.49	78.99	93.668	100.75	100.89	92.65	104.04	103.09	107.82	116.09	113.61	121.55	111.64	121.08	115.79	120.11	109.09	99.407	106.51	96.045	107.77	101.32	98.046	99.537	105.51	97.871	101.5	93.029
14.188	11.935	0	0	0	0	0	0	0	0	0	0	0	0	0	0	0	0	0	0	0	0	0	0	0	0	0	0	0	0	0	0	5.6377	11.015	19.479	20.409	29.467	37.503	44.125	37.577	58.166	67.333	75.423	59.62	45.664	47.178	30.092	43.123	65.258	65.781
0	0	4.6113	0	5.2843	4.8691	5.081	0	0	0.31905	0	0	0	2.7112	3.1325	8.5059	0	0	0	0	6.9033	1.3271	10.021	5.2493	18.256	17.913	23.196	33.536	17.484	34.714	37.03	82.957	50.849	53.471	41.78	47.599	45.709	41.123	60.055	74.841	60.159	53.366	66.198	57.882	71.557	57.881	71.611	59.196	74.816	64.942
17.638	6.5586	0	0	0	0	0	0	0	0	0	0	0	0	0	0	0	0	0	0	0.41388	0	0	0	9.8802	19.512	38.514	62.244	93.44	146.08	175.88	225.78	279.09	312.73	381.3	438.96	482.21	521.22	554.31	580.78	602.49	656.54	667.29	666.24	717.74	701.1	719.02	732.74	743.15	726.95
10.604	0	0	10.254	3.2538	0	0	0	0	0	0	0	0	0	0	0	0	0	0	0	0	0	0	0	0	0	9.5998	13.903	9.4836	15.053	0	36.128	27.034	29.609	15.167	34.109	32.887	27.499	21.472	24.206	46.953	21.928	29.828	37.489	11.115	18.252	0	8.9475	0	0
14.234	0	0	0	3.3327	0	0	0	0	0	0	0	0	0	0	0	0	0	0	4.9439	4.9577	0	5.0681	2.7827	6.5249	8.4535	15.048	4.6183	5.7917	0	0	0	0	0	0	0	0	0	0	0	0	0	0	0	0	0	0	0	0	0
15.267	12.298	8.1766	2.2122	0	0	0	0	0	0	0	0	0	0	0	0	0	0	0	0	0	0	0	0	0	0	0	0	0	0	0	0	0	0	0	0	0	0	0	0	0	0	0	0	0	0	0	0	0	0
0	0.72335	9.0192	13.229	0	8.8441	0	0	0	0	0	0	0	0	0	0	0	0	0	0	0	0	0	0	0	0	0	0	0	0	0	0	0	0	0	0	0	0	0	0	0	0	0	0	0	0	0	0	0	6.8951
22.145	5.4228	0.045875	0	0	0	0	0	8.2338	40.505	63.202	109.49	150.59	198.27	250.25	290.67	334.02	372.67	396.75	422.37	470.82	472.64	500.63	563.91	585.58	626.23	653.46	644.6	690.29	692.38	718.63	709.49	731.23	735.27	755.02	771.3	790.28	771.04	786.44	780.46	785.92	798.97	802.1	795.78	779.02	788	794.41	770.09	779.85	765.78
0	6.5573	0	13.295	13.14	0	0	0.41606	2.3788	14.372	9.0666	1.1261	27.26	25.633	6.9395	10.995	14.061	10.661	6.2216	14.793	6.1355	16.425	26.558	5.3079	10.748	17.905	22.813	5.7131	16.673	9.0694	16.986	20.529	18.296	8.261	22.089	11.764	16.186	8.4056	16.14	4.4306	8.7371	0	5.8739	9.6431	8.9588	0	1.3271	12.847	0	6.247
0	0	0	0	22.934	13.953	6.7516	23.35	33.639	55.157	66.376	51.823	79.409	78.872	69.968	71.662	74.018	80.335	77.077	82.907	74.574	82.467	86.22	78.689	74.309	67.078	82.074	79.743	65.549	60.156	81.425	74.606	68.63	85.798	73.649	71.617	74.822	61.699	67.453	58.493	76.72	55.046	64.551	72.309	58.963	51.33	48.745	53.536	49.891	44.791
0	0.57812	0	5.9577	1.6799	1.2832	0	0	0	0	0	0	0	0	0	0	0	0	0	0	0	0	0	0	0	0	0	0	0	0	0	0	0	0	0	0	0	0	0	0	0	0	0	0	0	0	0	0	0	0
13.821	5.8739	0	0	0	0	0	0	0	0	0	0	0	0	0	0	0	0	0	0	0	0	0	0	0	0	0	0	0	0	0	0	0	0	0	0	0	0	0	0	0	0	0	0	0	0	0	0	0	0
9.2749	4.7664	0	0	0	0	0	0	0	0	0	0	0	0	0	0	0	0	0	0	0	0	3.9553	0	1.7235	2.9563	0	20.571	36.655	22.861	22.738	25.384	24.118	23.375	30.264	18.08	21.193	8.0158	36.467	25.057	40.509	28.377	43.046	35.083	23.526	18.258	4.4067	6.7616	13.501	23.451
18.239	6.9307	0.54859	0.96299	0	0	0	0	0	0	0	0	0	0	0	0	0	0	0	0	0	0	0	0	0	0	0	0	0	0	0	0	0	0	0	0	0	0	0	0	0	0	0	0	0	0	0	0	0	0
0	0	0	0	14.254	14.907	34.58	42.983	30.011	49.522	50.57	53.164	54.402	58.847	69.465	79.383	72.419	79.238	83.845	99.552	99.894	102.24	107.46	118.95	115.17	101.95	105.59	94.58	113.65	115.37	110.09	104.74	106.68	108.81	113.56	98.577	90.069	99.591	90.673	96.497	99.253	83.141	73.709	81.52	79.984	92.897	89.301	79.931	58.838	64.449
0	0.47087	0	13.542	18.015	0	0	12.919	10.087	16.335	25.847	0.19656	45.538	39.307	17.931	27.787	30.312	24.043	24.319	30.865	13.245	34.745	39.832	24.197	28.279	39.118	36.121	32.016	29.821	24.523	54.166	52.306	43.48	50.807	57.214	61.192	61.931	44.289	52.198	51.855	54.886	48.488	50.418	51.257	49.462	46.09	44.472	53.834	56.207	67.315
17.816	16.683	0	0	12.948	0	0	0	0	0	0	0	0	0	0	0	0	0	0	0	0	0	0	0	0	0	0	0	0	0	0	0	0	0	0	0	0	0	0	0	0	0	0	0	0	0	0	0	0	0
14.208	13.659	5.6712	8.8825	0	0	0	0	0	0	0	0	0	0	0	0	0	0	0	0	0	0	0	0	0	0	0	0	0	1.9586	33.215	56.057	101.41	149.78	177.38	223.07	270.05	341.1	397.57	444.69	498.03	538.43	592.49	674.6	704.82	721.34	798.53	846.1	909.98	975.02
0	4.2445	0	16.585	17.57	0	0	0	0	9.7709	6.9991	1.9186	23.459	27.326	4.7339	12.277	13.154	9.9838	7.4582	20.16	11.438	18.376	31.471	25.665	27.439	28.208	36.952	35.383	33.59	24.236	41.103	40.648	31.593	37.353	44.102	47.389	53.801	43.415	51.729	43.734	49.646	45.093	51.616	52.437	48.403	45.161	49.189	51.283	41.752	51.094
9.0906	0	0	1.8622	3.6595	0	10.063	13.853	14.088	11.233	9.4232	0	25.912	37.779	41.267	52.36	39.67	50.983	48.04	64.398	57.371	69.39	97.449	76.151	69.36	66.118	79.646	77.471	75.617	81.303	85.034	87.07	82.429	81.544	75.514	61.397	38.313	100.07	112.11	114.18	105.14	116.93	126.79	147.75	154.74	170.13	179.53	201.92	207.61	239.51
15.395	15.86	1.7131	3.6834	0	0	0	0	0	0	0	0	0	0	0	0	0	0	0	0	0	0	0	0	0	0	0	0	0	0	0	0	0	0	4.3278	20.586	2.6668	20.13	4.4728	1.7621	19.667	1.1258	0	0.54347	0	0	0	11.614	4.9732	9.0525
1.9142	5.8176	0.91009	0	22.914	0	0	0	0	0	0	0	0	0	0	0	0	0	0	0	0	0	0	0	0	0	0	0	0	0	0	0	0	0	0	0	0	0	0	0	0	0	0	0	0	0	0	0	0	0
11.322	5.8224	0	0	0	1.0764	4.6515	16.261	22.829	40.094	60.002	75.948	97.084	95.628	101.41	98.405	118.98	116	120.02	117.92	127.55	116.18	130.31	137.34	136.16	127.95	160.03	155.89	144.47	127.98	138.72	140.65	131.46	136.22	114.89	108.08	109.34	107.29	109.82	102.92	93.678	100.46	90.181	95.265	97.055	90.416	96.103	91.364	73.956	69.496
15.646	2.3658	5.5544	7.1545	0	0	0	0	0	0	0	0	0	0	0	0	0	0	0	0	0	0	0	0	0	0	0	0	0	0	0	0	0	0	0	0	0	0	0	0	0	0	0	0	0	0	0	0	0	0
0	0	0	3.3163	0.34216	6.7929	3.7603	0	0	0	0	0	0	0	0	0	0	0	0	0	0	0	0	0	0	0	0	0	0	0	0	0	0	0	0	0	0	0	0	0	0	0	0	0	0	0	0	0	0	0
4.5873	19.296	20.167	13.809	0	0	0	0	0	0	0	0	0	0	0	0	0	0	0	0	0	0	0	0	0	0	0	0	0	0	0	0	0	0	0	0	0	0	0	0	0	0	0	0	0	0	0	0	0	0
6.7362	11.154	3.7344	0	0	0	0	0	0	0	0	0	0	0	0	0	0	0	0	0	0	0	0	0	0	0	0	0	0	0	0	0	0	0	0	0	1.3751	5.6424	12.244	20.685	27.522	38.331	49.484	56.067	56.858	74.415	67.089	87.271	81.766	87.752
3.1582	0	0	8.4571	8.305	0	8.9959	9.6045	7.0515	7.0928	0	0	17.565	8.809	10.833	13.54	0	4.4339	0	0	0	0	16.797	0.90337	0	6.9179	3.2826	7.4912	10.85	19.231	35.128	29.401	28.879	50.283	38.068	22.878	20.125	16.794	44.312	51.074	60.588	43.001	58.23	62.794	70.555	64.209	60.361	73.26	76.122	75.914
8.8993	3.4197	4.7419	0	0	0	0	0.92031	0	8.9471	0.62455	0	0	0	0	0	0	0	0	0	0	0	0	0	0	0	0	0	0	0	0	0	0	0	0	0	0	0	0	0	0	0	0	0	0	0	0	0	0	0
0	0	0	0	18.02	16.859	37.464	40.21	40.176	52.009	59.618	72.879	78.876	95.855	63.938	85.427	81.982	95.394	102.84	120.65	123.45	116.09	111.37	107.81	127.74	137.14	131.45	113.09	106	90.405	96.299	109.69	111.29	82.801	121.89	124.62	76.283	64.782	68.408	69.337	73.536	104.7	72.24	100.44	75.036	93.406	82.21	98.256	88.321	103.5
8.3434	8.0674	0	5.3441	0	0	0	0	20.504	16.953	33.201	52.098	72.551	104.62	129.83	142	164.37	183.77	207.32	211.39	255.06	244.67	245.94	250.15	258.47	270.76	277	284.34	291.94	279.5	287.75	284.29	288.98	282.98	286.82	281.77	272.57	257.66	284.35	263.98	282.18	259.79	265.07	268.63	273.68	276.19	280.61	270.88	277.92	270.96
18.001	7.7037	3.4561	2.0786	0	0	0	0	0	0	0	2.2784	15.774	14.813	30.814	31.907	9.7188	23.092	0	10.657	27.392	37.837	38.955	32.793	42.828	31.862	40.225	49.619	57.56	57.608	38.528	51.429	56.909	56.514	65.886	57.967	56.911	45.428	55.084	44.565	48.215	40.596	48.738	48.288	35.213	52.852	30.009	34.12	18.679	29.652
7.3571	10.879	0	0	0	0.66163	0	0	0	3.814	0	0	0	0	0	0	0	0	0	0	0	0	0	0	0	0	0	0	0	0	0	0	0	0	0	0	0	0	0	0	0	0	0	0	0	0	0	0	0	0
1.6121	2.0031	0	0.055823	7.1007	2.8235	0	0	0	0	0	0	0	0	0	0	0	0	3.2713	0	0	0	4.4386	0	0	0	0	0.60225	1.544	0	0.065505	8.2988	0	0	0	0	0	0	0	0	8.7422	10.783	30.491	0	0	0	0	0	0	0
19.829	0	0	0	1.4953	0	1.7595	0	8.4975	0	0	0	5.7111	0	3.9415	0	7.6084	4.4678	5.0488	3.7191	16.296	1.2281	0	0	0	0	2.6411	0	0	0	0	0	0	0	0	0	0	1.7411	0	0	0	0	0	0	0	0	0	0	0	0
12.375	10.162	2.9634	0	0	0	0	0	0	0	0	0	0	0	0	0	0	0	0	0	0	0	0	0	0	0	0	0	0	0	0	0	0	0	0	0	0	0	0	0	0	0	0	0	0	0	0	0	0	0
0	0	0	19.333	14.27	0	2.7026	21.482	12.272	31.033	44.883	35.678	65.354	63.944	59.714	60.897	62.018	65.811	62.895	69.361	55.69	78.867	81.533	67.286	78.004	80.85	89.973	91.835	81.25	94.95	98.845	96.2	112.1	105.97	113.04	127.21	116.27	124.46	133.58	145	161.91	154.52	177.01	185.36	192.7	181.65	175.78	195.15	201.2	197.48
0	0	0	8.3647	0	0.89113	0.089811	8.7425	13.573	33	57.164	91.734	125.47	139.99	182.47	218.4	226.94	294.79	290.73	318.32	328.47	370.99	385.64	389.61	411.87	425.39	425.5	451.58	424.42	423.54	417.77	438.63	401.38	409.23	431.5	447.02	466.1	515	558.72	627.61	711.81	768.2	822.67	916.91	912.97	995.13	983.94	1055.4	1071.6	1129.7
20.415	20.605	0	0	0	0	0	0	0	0	0	0	0	0	0	0	0	0	0	0	0	0	0	0	0	0	2.5496	8.6963	7.8394	2.7693	4.5599	14.556	17.643	9.9968	9.6404	11.587	9.1312	8.5858	21.856	14.116	11.809	10.662	23.079	21.668	24.892	26.92	21.621	20.577	13.144	0
4.4583	13.389	0	0	0	0	0.026353	0	0	0	0	0	0.73698	0	0	0	0	0	0	0	0	0	0	0	0	0	0	0	0	0	0	0	0	0	0	0	0	0	0	0	0	0	0	0	0	0	0	0	0	0
0.098468	0	0	15.246	0	0.59791	0	7.2913	0	0	0	0	0	0	0	0	0	0	0	24.427	46.454	78.981	99.028	132.98	167.83	210.49	247.14	281.24	303.53	315.89	358.31	369.33	381.75	393.67	410.17	395.01	399.67	418.18	457.21	457.47	490.22	538	508.62	526.82	586.85	561.25	577.4	578.41	586.44	580.3
23.998	14.739	0	0	0	0	0	0	0	0	0	0	0	0	0	6.9425	4.9982	10.578	21.258	24.694	28.543	14.963	32.943	35.462	35.538	31.456	35.445	32.045	27.152	26.216	31.59	24.711	27.73	32.346	24.386	32.35	30.315	30.895	23.25	18.121	16.924	16.62	12.209	20.821	16.326	15.079	18.818	13.041	10.321	7.2502
0	0	0	0	24.141	78.204	107.41	159.59	214.94	278.32	295.62	82.286	328.57	229.32	242.06	244.21	253.84	255.08	236.67	312.12	276.85	285.83	280.05	283.26	292.4	314.48	338.51	305.07	340.38	353.84	374.85	363.02	363.18	356.8	359.65	318.83	349.86	319.67	332.77	320.39	340.29	334	338.59	330.97	340.81	329.37	328.43	330.42	329.42	338.06
22.414	0	0	3.4695	0	1.326	11.591	22.944	48.859	82.873	91.061	119.02	170.45	209.96	243.03	270.8	337.24	443.84	549.21	700.65	869.79	1056.3	1197.6	1418.4	1517.8	1608.8	1743.8	1863.2	1949	2040.1	2156.5	2124.6	2147.6	2182.9	2271.9	2304.2	2324	2377	2309	2368.7	2307.5	2337.9	2334	2373.9	2413.2	2432.8	2380.8	2431.9	2382.6	2439.4
2.492	6.892	4.395	0	12.03	0	0	0	0	0	0	0	0	0	0	0	0	0	0	0	16.603	3.4931	20.222	18.268	23.275	29.105	43.702	55.573	72.998	89.244	117.85	117.72	149.07	158.04	188.91	203.04	212.97	230.55	226.05	253.27	242.05	272.07	248.28	252.43	250.02	261.86	260.81	258.65	256.47	282.97
16.28	16.072	0	0.98067	0	0	0	0	0	0	0	0	0	0	0	0	0	0	0	0	0	0	0	0	0	0	0	0	0	0	0	0	0	0	0	0	0	0	0	0	5.5483	10.503	12.77	0	0	0	0	0	0	0
28.778	13.269	0.33984	0	0	0	0	0	0	0	0	0	0	0	0	0	0	0	0	0	0	0	0	0	0	0	0	0	0	0	0	0	0	0	0	0	0	0	0	0	0	0	0	0	0	0	0	0	0	0
26.674	13.716	0	0	0	0	0	0	0	0	0	0	0	0	0	0	0	0	0	0	0	6.3783	34.174	46.753	59.93	60.704	80.393	110.1	152.23	229.18	308.51	381.47	448.25	549.79	622.54	664.51	732.17	803.68	939.72	985.87	1053.4	1102.6	1196.1	1255.5	1270.1	1306.4	1331	1338.9	1405.4	1430.9
10.663	4.6831	0	2.177	62.459	0	0	0	0	0	0	0	0	0	0	0	0	0	0	0	0	0	0	0	0	0	0	0	0	0	0	0	0	0	0	0	3.4036	20.285	23.27	31.108	26.993	8.8149	38.978	34.031	33.688	22.848	36.215	34.393	38.741	41.501
6.3309	6.0795	0	0	4.9936	0.40114	1.2424	0	3.698	20.599	14.863	0	21.097	21.249	20.472	0	0	0	0	20.766	0	0	16.824	9.9532	36.967	0	1.4251	0	0	0	0	0	18.489	0	0	0	0	0	0	0	0	0	0	0	0	0	0	0	0	0
11.468	7.4777	0	0	0	3.6518	0	0	0	0	0	0	0	0	0	0	10.535	9.7773	21.936	10.137	33.889	46.643	59.623	66.935	60.414	62.113	92.493	98.043	123.18	143.47	166.97	191.92	204.63	228.79	254.65	276.89	299.16	316.94	345.05	359.6	362.9	372.51	400.01	413.96	409.03	400.88	407.19	411.11	446.29	438.55
17.276	11.477	0	0	1.9286	0	0	0	0	0	0	0	0	0	0	0	0	0	0	0	0	0	0	0	0	0	0	0	0	0	0	0	0	0	0	0	0	0	0	0	0	0	0	0	0	0	0	0	0	0
0	13.619	2.8389	7.9146	0	0	0	0	0	0	0	0	0	0	0	0	0	0	0	0	0	0	0	0	0	0	0	0.85438	0	0	0	0	0	0	0	0	0	0	0	0	0	0	0	0	0	0	0	0	0	0
15.932	6.3142	0	4.7164	0	0	0	0	0	0	0	0	22.936	17.147	38.202	54.505	56.365	66.937	69.37	91.212	88.542	83.904	84.055	104.15	129.52	136.3	140.12	153.52	170.16	178.03	138.1	137.68	162.63	186.78	177.46	187.38	187.29	196.4	197.18	198.36	210.47	192.94	220.66	234.32	224.55	247.03	236.73	229.2	221.33	244.73
2.3397	16.071	0	0	0	0	7.2525	0	0	0	0	0	0	0	0	0	0	0	0	0	0	0	0	0	0	0	0	0	0	0	0	0	0	0	0	0	0	0	0	0	0	0	0	0	0	5.7406	0	0	0	0
13.809	5.5141	4.5629	0	4.251	0	0	0	0	0	0	0	0	0	0	0	0	0	0	0	0	0	0	0	0	0	0	0	0	0	0	0	0	0	0	0	0	0	0	0	0	0	0	0	0	0	0	0	0	0
7.2627	5.138	0	0	3.4152	0	0	2.8892	0	0	1.3363	6.9048	10.287	12.084	7.9973	17.1	9.093	18.476	14.457	20.745	26.963	15.3	23.622	7.0408	14.428	9.0302	5.1713	8.9206	11.883	18.904	31.436	50.129	61.044	74.533	80.451	82.638	80.045	88.453	90.035	106.03	106.49	124.38	113.83	125.98	139.22	145.37	141.91	141.89	143.46	151.28
0	0	0	0	6.1744	5.9735	9.2057	4.2341	5.7828	5.8321	13.913	8.106	20.431	11.943	15.207	17.622	18.692	13.996	7.4789	7.0937	12.12	9.7557	11.731	16.426	3.5645	0	0	0	0	0	0	0	0	0	0	0	0	0	0	0	0	0	0	0	0	0	0	0	0	0
9.9701	8.5883	8.5881	1.0073	0	0	0	0	0	0	0	0	0	0	0	0	0	0	0	0	0	0	0	0	0	0	10.236	0	11.944	8.1037	12.246	10.902	32.547	28.908	28.8	41.907	43.936	41.757	30.914	30.725	37.439	29.017	32.477	35.046	19.309	28.029	25.532	15.84	9.3809	1.8152
27.916	0	6.656	8.9162	0	0	0	0	0	0	0	0	0	0	0	0	0	0	0	0	0	0	0	0	0	0	0	0	0	0	0	0	0	0	0	0	0	0	0	0	0	0	0	0	0	0	0	0	0	0
28.263	5.8591	0	0	0	2.5021	0	0	0	0	0	0	0	0	0	0	0	0	0	0	16.282	0	0	0	0	0	0	0	0	0	0	0	0	0	0	0	0	0	0	0	0	0	0	0	0	0	0	0	0	0
10.064	4.4239	0	0.60474	0	0	0.94509	0	0	0	0	0	0	0	0	0	0	0	0	0	0	0	0	0	0	0	0	0	0	0	0	0	0	0	0	0	0	0	0	0	0	0	0	0	0	0	0	0	0	0
6.5035	10.359	0	0	2.0396	0	0	0	0	0	0	0	0	0	0	0	0	0	0	0	0	0	0	0	0	3.0874	9.1169	9.4447	7.0935	6.9099	20.274	28.469	27.476	27.729	23.389	28.257	36.247	33.581	48.933	47.988	40.284	43.578	52.093	43.769	48.815	49.464	61.655	44.74	36.959	44.859
10.74	4.3129	6.7584	0	0	0	5.3667	3.8708	0	0	0	8.3636	12.569	22.508	20.462	19.684	12.617	11.016	12.143	2.2507	12.893	11.69	27.047	9.6627	32.172	37.239	52.371	65.122	70.745	87.166	96.852	116.68	116.56	142.45	131.22	88.169	143.02	156.42	114.23	183	172.15	117.48	168.26	176.06	184.69	185.12	236.12	225.37	244.7	194.39
0	0	0	4.7453	14.845	4.0007	16.763	13.873	21.104	3.1668	0	1.093	29.043	28.865	32.176	38.494	31.602	24.665	13.632	22.547	21.155	26.121	26.647	11.177	29.162	32.906	22.945	32.478	27.535	20.619	36.632	36.289	28.188	37.782	24.943	20.927	12.114	18.27	24.163	26.148	24.344	18.572	5.6943	14.535	0	0	0	2.8532	1.3281	5.4913
2.7806	7.7277	7.969	0	0.16387	0	0	0	0	0	0	0	0	0	0	0	0	0	0	0	0	0	0	0	0	0	0	0	0	0	0	0	0	0	0	0	0	0	6.1885	3.8188	18.417	17.583	32.512	43.325	31.289	31.484	35.357	52.464	42.506	54.281
0	6.9654	0	4.9757	0	0	6.1013	0	0	0	0	0	0	0	0	0	0	0	5.9888	21.278	37.829	37.84	64.955	81.229	113.15	127.45	161.41	188.55	226.21	257.74	322.23	334.23	394.79	430.56	457.71	532.46	555.47	579.19	596.19	618.38	612.14	645.29	621.93	672.1	664.7	675.36	690.98	688.52	694.21	692.94
28.701	2.8035	0	0	0	0	0	0	0	0	0	0	0	0	0	0	0	0	0	0	0	0	0	0	0	0	0	0	0	0	0	0	0	0	0	0	0	0	0	0	0	0	0	0	0	0	0	0	0	0
19.68	9.3921	10.494	0	0	0	0	0	0	0	0	0	0	0	0	0	0	0	0	0	0	0	0	0	0	0	0	0	0	0	0	0	0	0	1.9075	16.425	45.618	77.457	125.99	161.48	204.29	246.42	263.72	326.22	386.03	414.89	464.44	538.8	588.64	609.7
0	0	1.8686	18.611	16.362	4.0201	0	0	0	0	0	0	0	0	0	0	0	0	0	0	0	0	0	0	0	0	0	14.447	12.643	42.88	72.638	99.001	130.06	151.94	181.42	205.39	215.03	227.84	252.91	278.95	291.52	318.66	306.39	331.27	331.81	385.72	308.87	320.12	385.69	347.12
19.876	0	0	0	0	0.96274	0	0	0	0	0	0	0	0	0	0	0	0	0	0	0	0	17.677	8.2481	16.128	19.739	29.036	33.753	39.602	44.251	51.708	45.343	58.113	78.944	73.544	78.241	72.57	78.8	63.91	63.771	62.615	60.101	60.443	47.825	51.363	44.439	45.568	26.164	31.145	19.475
11.987	0	7.2372	0	0	3.5105	0	0	0	0	0	0	0	0	0	0	0	0	0	0	0	0	0	0	0	0	0	0	0	0	0	0	0	0	0	0	0	0	0	0	0	0	0	0	0	0	0	0	0	0
6.4657	0	0.88557	2.6326	0	0.11255	0	0	3.1574	15.471	22.196	21.343	46.462	57.725	63.405	65.314	55.509	63.639	66.641	96.047	99.384	131.76	123.41	142.35	163.52	168.18	200.89	215.59	244.21	236.08	231.96	239.28	259.18	245.8	251.87	281.77	273.68	281.6	296.19	272.35	293.55	288.84	329.8	318.17	309.14	362.07	350.08	361.22	356.65	379.23
14.243	0.76826	0	0	0	0	0	7.5288	18.964	56.251	71.495	102.98	128.44	162.23	181	208.66	224.23	237.05	279.57	265.06	280.4	279.23	318.6	298.73	285.6	299.68	302.82	306.32	306	303.45	309.4	315.49	335.09	362.2	365.96	381.79	387.41	383.36	361.98	346.35	359.53	376.55	331.12	341.34	360.98	341.58	331.66	336.82	344.54	326.48
0	0	0	1.6277	20.578	0	21.201	28.557	26.31	36.228	30.251	20.209	58.8	47.456	58.435	55.722	41.095	38.343	39.204	29.982	1.959	28.291	28.571	21.006	30.187	22.006	20.119	30.718	30.559	33.735	40.11	48.425	28.23	38.645	36.631	35.915	35.83	41.551	49.106	41.762	49.052	31.018	37.822	46.326	44.379	41.279	35.181	22.397	17.312	30.253
2.3636	0	0.8055	9.0787	0	0	0	0	0	0	0	0	0	0	0	0	0	0	0	0	0	0	0	0	0	0	0	0	0	0	0	0	0	0	5.1886	0	0	1.7293	0	7.0689	21.766	23.598	27.864	36.665	48.443	38.043	40.339	48.908	57.568	57.187
11.18	7.5828	6.6087	0.1798	0	0	0	0	5.0668	0	0	0	0	0	0	0	0	0	0	0	0	0	0	0	0	0	0	0	0	0	0	0	0	0	0	0	0	0	0	0	0	0	0	0	0	0	0	0	0	0
18.844	0	0	4.3739	2.6638	0	0	0	0	1.4154	0	0	0	0	0.74004	0	0	0	0	0	0	0	0	0	0	0	0	0	0	0	0	1.3065	0	0	0	0	0	0	0	0	0	0	0	0	0	0	0	0	0	0
24.057	20.913	0	2.0941	3.1426	0	0	0	0	0	0	0	0	0	0	0	0	0	0	0	0	0	0	0	0	0	0	0	0	0	0	0	0	0	0	0	0	0	0	0	0	0	0	0	0	0	0	0	0	0
4.9959	5.1169	0.76043	0	6.1662	0	0	0	0	1.7266	0	0	0	0	0	0	0	0	0	0	0	0	0	0	0	0	0	0	0	0	0	0	0	0	0	0	0	0	0	0	0	0	0	0	0	0	0	0	0	0
27.767	8.957	1.18	0	0	0	0	0	0	0	0	0	0	0	0	0	0	0	0	0	0	0	0	0	0	0	0	0	0	0	0	0	0	0	0	0	0	0	0	0	0	0	0	0	0	0	0	0	0	0
11.101	0	0	0	5.7602	7.843	2.9374	7.1759	11.713	3.1081	0	0	0	4.1529	0	0	0	0	0	0	0	0	0	0	0	0	0	0	0	0	0	0	0	0	0	0	0	0	0	0	0	0	0	0	0	0	0	0	0	0
9.2932	14.083	0	4.3734	0	0	0	0	0	0	0	0	9.0721	14.446	23.302	26.504	31.655	37.684	43.387	45.176	60.711	64.514	99.178	129.9	134.57	125.6	104.58	105.97	107.98	130.27	128.42	149.46	147.29	161.47	159.3	162.64	166.89	169.49	184.51	191.47	204.91	204.83	206.71	206.08	200.48	185.82	190.49	174.27	202.87	212.84
9.3501	13.282	7.472	0	0	0	0	0	0	0	0	0	0	0	0	2.1601	0	0	3.8444	11.695	26.437	23.274	39.198	35.414	55.75	58.181	62.143	65.938	70.205	57.75	65.902	59.752	63.912	59.244	59.96	60.588	56.691	62.518	61.834	64.619	52.471	55.138	39.417	38.648	36.093	46.678	39.118	43.925	43.819	46.64
0	8.862	0	0	23.403	0	10.937	53.408	20.699	34.308	18.085	9.3508	42.912	30.121	18.634	25.995	25.347	20.97	21.669	18.088	14.493	25.83	39.372	20.37	23.325	21.1	41.223	31.573	14.655	19.566	35.106	42.82	15.621	32.244	43.121	42.226	43.036	68.912	88.607	92.842	119.16	115.57	159.87	171.01	182.28	176.41	214	232.53	250.83	277.31
21.373	7.4222	3.2646	0.22575	0	0	0	0	0	0	0	0	0	5.9993	28.481	50.25	62.22	70.708	93.672	117.29	127.51	142.88	150.76	172.97	185.04	170.06	189.85	180.07	185.77	201	198.13	199.36	199.52	202.74	213.56	208.95	206.64	212.67	213.78	204.74	205.09	185.28	196.16	198.3	191.62	189.15	191.08	193.4	177.06	183.47
3.3431	0	0	1.289	0.47934	0	9.9506	0	4.0197	2.3346	15.258	20.394	28.46	21.218	11.877	17.729	28.999	31.64	32.398	23.273	49.367	47.976	57.854	63.218	62.088	51.423	42.424	44.407	22.037	43.552	45.494	57.604	53.347	49.81	58.79	55.983	57.271	65.794	59.81	64.882	77.765	76.003	75.44	62.187	51.567	47.803	42.378	37.223	50.219	61.819
9.264	11.172	3.3914	0	0	0	0	0	0	0.98769	7.7022	27.512	30.322	57.549	71.537	97.906	124.08	161	177.77	228.59	256.66	287.77	299.9	313.65	335.26	370.42	400.19	424.32	439.14	476.91	502.17	493.54	533.77	533.66	517.72	544.75	557.85	547.36	554.11	530.44	504.97	510.32	490	492.84	489.55	472.44	474.7	494.02	480.49	503.03
10.787	13.466	3.107	0	0	0	0	0	0	0	0	0	0	0	0	0	0	0	0	0	0.42543	4.147	18.684	23.896	52.524	59.951	70.816	78.998	90.835	105	101.87	118.5	105.43	123.77	107.64	131.01	135.82	133.14	127.33	133.26	123.31	123.13	143.34	132.72	151.7	121.17	135.15	134.78	137.67	134.47
14.265	0	0	5.4919	0	0	0.31751	0	0.9514	0	0	0	0	0	0	0	0	0	0	0	8.2804	11.145	19.118	25.304	34.104	43.372	65.665	64.116	77.363	64.257	76.418	78.566	62.196	70.058	72.232	83.865	68.346	68.296	76.015	70.923	64.014	55.734	55.274	54.835	55.488	53.063	45.449	25.366	34.338	26.784
28.137	17.542	0	0	5.3771	0	0	0	0	0	0	0	0	0	0	0	0	0	0	21.355	53.211	101.56	175.46	225.96	296.34	355.67	428.12	462.87	497.73	561.34	666.04	662.98	673.57	763.75	821.41	856.84	849.09	974.99	1069.5	1024.9	926.64	959.66	981.7	1054.1	1244.6	1232.7	1296.9	1265.7	1178.8	1202.3
22.038	12.367	0	0	0	0	0	0	0	0	0	0	0	0	0	0	0	0	0	0	0	0	7.0083	29.321	27.728	57.41	94.082	96.683	116.84	143.47	154.29	200.53	200.09	219.73	219.32	242.12	254.55	268.03	270.78	268.23	273.19	286.3	236.23	298.22	302.08	291.03	303.87	298.18	284.81	231.33
0.80393	0	0	0	0	10.158	2.7254	0	0	0	6.9616	11.676	13.53	16.263	46.478	55.974	57.116	59.976	69.459	76.191	86.282	86.694	101.28	100.05	100.51	104.59	110.99	102.55	101.43	106.86	98.856	96.322	103.39	106.82	112.93	114.79	108.78	108.97	108.87	102.48	96.491	104.44	101.48	95.616	96.229	93.504	94.666	90.233	83.133	78.997
2.3404	1.3639	0	0	4.4722	0	0	0	0	0	0	0	0	0	0	0	0	0	0	0	0	0	0	0	0	0	5.2383	28.885	57.191	117.8	169.66	198.51	243.2	286.06	346.97	392.05	436.4	506.96	593.05	628.31	669.3	660.25	737.56	754.12	779.27	826.36	818.5	825.98	835.22	882.22
11.027	11.885	4.6397	0	0	0	0	0	0	0	0	0	0	0	0	0	0	0	0	0	0	0	0	0	0	0	0	0	0	0	1.49	0	0.15285	14.36	19.653	4.8575	6.0141	1.8685	0	6.9018	4.0069	0	0	0	0	14.496	3.3496	0	0	0
37.265	4.1585	1.5462	0	0	0	0	0	0	0	0	0	0	0	0	0	0	0	0	0	0	0	0	0	0	0	0	0	0	0	0	0	0	0	0	22.081	48.151	64.334	103.34	133.29	152.83	197.64	221.34	240.03	258.42	287.59	319.51	340.49	354.48	368.69
0	1.3112	0	0	3.6761	7.1869	2.3548	6.3113	15.74	23.275	35.786	41.596	53.106	58.537	72.145	71.283	91.505	87.471	111.6	122.54	115.66	122.85	140.6	132.5	135.58	140.57	139.08	160.41	159.58	171.9	176.64	195.46	195.21	206.37	218.68	233.32	238.67	260.49	263.95	277.38	283.01	282.78	289.53	284.42	292.43	257.89	255.5	266.44	275.5	270.25
0	0	0	11.299	0	5.451	0.98575	2.9532	0	0	8.2862	8.3767	19.107	18.741	19.041	26.723	14.034	33.645	23.058	29.706	21.561	19.503	7.6125	31.136	26.138	23.457	29.803	36.42	25.967	25.432	13.007	11.24	17.662	11.465	17.457	14.65	0	0	0	0	0	0	0	0	0	0	0	0	0	0
17.727	21.557	1.6159	0	17.141	0	0	0	0	0	0	2.5239	0	17.257	10.435	30.16	41.431	40.123	59.813	64.073	80.598	85.618	97.857	105.69	108.75	113.42	115.59	118.25	138.18	145.59	144.31	146.29	142.14	145.82	138.73	160.32	146.97	153	163.13	150.19	141.8	139.03	144.8	147.28	130.1	141.46	142.31	153.15	144.21	141.73
3.3201	6.9213	3.6475	0	0	0	0	0	0	9.3352	11.624	32.321	33.196	51.094	72.371	95.164	102.76	123.47	132.82	169.58	187.3	194.36	230.83	212.82	230.42	237.18	235.83	259.11	248.14	283.03	246.78	271.8	240.93	287.59	274.69	255.33	296.94	334.8	340.31	770.16	780.24	742.68	723.26	704.29	722.93	271.77	273.07	297.84	311.54	280.75
19.174	12.887	0	0	0	0	0	0	0	0	0	0	0	0	0	0	0	0	0	0	0	0	0	0	0	0	0	0	0	0	0	0	0	0	0	0	0	0	0	0	0	0	0	0	0	0	0	0	0	0
11.235	3.9272	0	0	2.2437	5.8166	0	0	0	1.9047	3.9721	15.419	8.666	30.838	30.967	44.627	49.088	52.182	65.49	60.332	57.935	63.265	72.882	68.23	71.036	74.808	71.032	65.178	64.185	65.813	62.738	56.074	51.718	58.173	51.413	49.956	61.654	66.682	53.355	62.806	54.56	52.725	58.359	45.621	48.791	45.707	52.585	52.885	44.774	40.045
0	0	0	5.1123	5.8741	5.3671	1.6343	0	0	0	0	0	2.7705	0	14.654	5.1715	21.461	33.77	48.621	51.948	58.454	65.698	101.33	96.458	124.67	128.22	135.67	136.62	138.09	145.11	151.81	159.57	160.62	165.89	185.32	169.01	192.96	171.24	190.89	202.7	211.22	208.44	216.97	222.6	222.46	233.98	228.61	211.87	224.07	239.69
5.8371	9.5446	4.2462	2.2763	0	0	0	1.0567	17.586	28.003	62.804	81.416	118.74	114.57	161.35	189.27	235.95	177.42	181.86	187.36	224.09	340.35	385.66	377.74	467.36	447.5	467.08	457.02	512.75	525.82	566.97	572.47	569.42	511.92	513.37	526.56	523.62	555.59	543.55	573.45	587.22	584.39	603.95	610.68	608.25	618.89	629.17	638.12	627.97	639.25
47.651	14.07	0	1.7861	0	0	0	0	0	0	0	0	0	0	0	0	0	0	0	0	0	0	0	0	0	0	0.023529	0	0	0	0	0	0	0	0	0	0	0	0	0	0	0	0	0	0	0	0	0	0	0
0	0	0	0	0	9.763	15.252	0	0	24.297	12.771	0	0	0	13.476	7.0189	0	0	0	0	0	0	0	0	0	0	0	1.7936	0	0	2.3303	14.767	4.7944	11.545	5.7818	20.427	8.6606	0	0	17.058	22.951	0	0	0	0	0	0	0	0	0
0	0	0	17.68	16.06	12.924	3.6113	16.965	11.343	32.851	29.252	24.745	20.324	5.4184	0	0	3.7596	0	0	0	0	0	0	0	0	1.4121	4.971	0	0	0	0	0	0	0	0	0	0	0	0	0	7.9919	0	7.6666	12.326	10.942	0.20936	9.1769	14.354	5.9264	0.36323
0	0	0	0	12.088	11.824	21.347	27.699	46.366	49.714	52.342	80.146	89.7	94.237	99.926	107.19	113.46	117.56	129.8	118.73	122.61	125.56	118.62	131.72	135.1	143.71	151.38	145.59	150	146.06	163.81	169.44	172.9	172.68	181.99	185.82	197.85	215.69	216.37	225.23	222.88	231.31	242.71	256.37	248.16	259.93	275.98	268.38	276.88	270.37
13.55	5.6764	6.7342	0	0	0	0	0	0	0	0	0	0	0	0	0	0	0	0	0	0	0	0	0	0	0	0	0	0	0	0	0	0	0	0	0	0	0	0	0	0	0	0	0	0	0	0	0	0	0
15.532	11.768	0	4.272	0	0	0	0.06109	0	0.45567	0	9.1723	16.684	27.547	29.663	55.474	57.598	88.164	104.35	112.96	138.85	138.73	145.2	147.2	164.34	175.76	189.54	184.98	197.76	204.89	209.48	205.49	212.58	217.05	229.16	243.69	244.65	256.12	248.83	264.14	261.38	267.01	251.12	272.76	272.35	272.7	256.88	268.72	274.5	273.84
24.387	24.551	10.462	2.6403	0	0	0	0	0	0	0	0	0	0	0	0	0	0	0	0	0	0	0	0	0	0	0	0	0	0	0	0	0	0	0	0	0	0	0	0	0	1.4694	0	0	0	3.1133	5.3281	8.9964	0	0
12.378	11.656	0	0	7.8034	0	0	0	0	1.6987	19.794	40.557	55.161	61.255	93.769	111.1	129.23	142.97	159.71	174.63	181.7	194.95	212.95	218.77	221.01	235.87	258.07	261.42	274.65	269.03	259.45	264.95	277	264.31	266.5	272.46	280.96	278.27	292.32	292.07	282.32	287.88	302.35	295.16	304.72	303.37	297.11	294.85	275.54	296.75
31.759	2.0423	0	0	6.1631	0	0	0	0	0	0	0	0	0	0	0	0	0	0	0	0	0	0	0	0	0	0	0	0	0	0	0	7.0259	5.8136	14.881	8.5263	7.539	10.426	4.3469	4.0735	27.76	24.329	25.361	24.224	15.931	3.6037	9.4613	0	16.245	12.339
10.063	10.11	0	0	0	0	0	0	0	0	0	0	0	0	0	0	0	0	0	0	0	0	0	0	0	0	0	0	0	0	0	0	0	0	0	0	0	0	0	0	0	0	0	0	0	0	0	0	0	0
0	0.75002	0	4.8053	7.6083	0	10.322	20.058	16.391	14.606	9.7566	4.9973	30.896	17.827	27.684	19.076	8.8929	15.691	6.8166	1.9059	5.9798	13.6	20.882	11.388	10.478	10.728	8.2964	11.343	17.603	1.9845	11.212	13.475	0	13.614	0	0	0	0	0	0	0	0	0	0	0	0	0	0	0	0
9.0647	0	0	3.9528	0	4.5718	11.975	9.3964	19.906	17.829	8.7622	6.5145	14.86	21.027	21.22	9.7469	19.644	8.926	12.899	12.893	13.071	3.5153	0	0	1.0778	4.5407	5.4269	0	0	0	0	0	0	0	0	0	0	0	0	0	0	0	0	0	0	0	0	0	0	0
0	0	0	0	3.9812	10.182	3.2318	0	0.47449	15.535	27.634	29.983	44.512	49.802	53.2	47.334	63.882	73.46	89.501	76.956	92.889	85.702	100.46	105.47	100.84	98.03	89.035	101.77	95.246	100.63	95.914	93.137	88.758	80.686	76.641	66.403	67.373	70.94	75.869	64.075	85.443	69.644	96.495	78.22	77.466	82.124	83.013	82.169	91.028	92.991
11.801	0.99742	1.4999	3.5334	0.93203	0	0	0	0	0	0	0	0	0	0	0	0	0	0	0	0	0	0	0	0	0	0	0	0	0	0	0	0	0	0	0	0	0	0	0	0	0	0	0	0	0	0	0	0	0
1.0575	2.884	1.6853	5.5912	0	0	0	0	0	0	0	0	0	0	0	0	0	0	0	0	0	0	0	0	0	0	0	0	0	0	0	1.2491	20.095	37.902	56.061	70.415	94.141	129.43	143.46	187.52	225.5	287.92	335.62	360.21	392.72	400.55	409.44	454.3	475.79	505.98
8.1166	11.398	0	3.6986	0	1.9591	0	0	0	0	0.1444	0	0	0	0	0	1.9096	0	0	0	0	0	0	0	0	0	0	0	0	0	0	0	0	0	0	0	0	0	0	0	0	0	0	0	0	0	0	0	0	0
27.989	7.0775	0	0	0	0	0	4.5097	18.369	29.839	45.816	67.623	92.29	105.68	129.13	151.75	187.01	199.57	225.19	250.96	267.99	277.76	281.69	323.04	345.93	351.12	364.59	401.9	386.92	406.7	426.64	416.27	451.41	451.02	454.99	475.44	499.03	502.18	491.81	493.98	475.55	485.52	488.72	489.55	492.64	471.77	479.13	493.12	485.33	479.96
23.141	14.105	2.4547	0	0	0	0	0	0	0	0	0	0	0	0	0	0	0	0	0	0	0	0	0	0	0	0	0	0	0	0	0	5.8715	15.312	40.302	42.989	49.709	61.436	79.506	108.42	125.93	129.81	119.65	136.6	151.37	150.7	140.15	165.41	151.37	141.71
8.8556	2.8016	0	0	1.7417	0	1.285	0	0	0	0	0	4.9114	0	1.7682	1.4081	11.574	5.259	13.578	13.361	14.134	14.069	24.321	24.76	44.266	31.722	49.587	56.141	64.373	61.536	70.464	77.86	71.106	69.176	63.059	75.984	93.375	88.858	100.74	98.65	79.632	78.282	88.338	85.916	91.596	89.583	95.696	88.357	82.948	79.631
0	15.489	2.1876	11.098	12.578	0	0	0	1.9804	24.74	53.736	61.927	98.983	107.54	145.01	160.61	177.58	190.91	236.43	217.52	235.01	228.77	261.38	255.55	274.17	261.05	263	263.93	272.92	292.22	286.72	288.94	286.08	302.76	302.39	281.47	278.53	274.69	302.14	291.61	298.05	303.48	307.66	302.28	304.17	281.34	284.77	276.5	287.19	279.67
25.155	9.2513	0	0	0	0	0	0	0	0	0	0	0	0	0	0	0	0	0	0	0	0	0	0	0	0	0	0	1.483	13.648	38.318	44.658	71.797	84.772	104.32	97.643	111.91	116.09	141.27	149.92	163.59	160.46	166.38	161.03	175.47	168.72	167.41	182.24	177.11	178.67
2.5455	0	0	0	2.544	5.1918	4.297	0	0	0	0	9.1783	18.864	0	0	0	0	0	3.3217	0	0	0	0	13.01	31.358	38.309	34.903	39.144	34.382	58.097	39.138	43.362	55.184	45.54	42.479	43.305	38.321	21.821	45.036	40.625	69.074	53.248	66.634	59.799	52.857	49.897	53.89	63.899	66.864	61.583
7.5115	0	6.0062	0.61804	0	1.2999	0	0	0	0	0	0	0	0	0	0	0	0	0	0	0	0	0	0	0	9.1657	0	11.695	6.2918	31.119	22.933	39.116	31.997	38.868	36.234	45.217	44.023	46.942	52.433	52.246	54.456	58.281	68.547	65.702	69.229	81.96	80.626	71.706	70.867	71.519
0	0	0	1.1466	0	23.545	23.807	35.299	39.403	37.98	57.04	61.61	67.597	89.196	76.817	85.589	86.674	80.986	112.87	120.74	137.24	149.44	146.61	164.18	146.22	153.99	165.83	179.53	197.81	222.92	207.81	219.94	210.79	222.34	217.86	221.53	227.22	232.82	218.68	235.25	232.43	211.2	221.28	226.8	233.84	252.31	251.97	246.89	281.65	274.61
0	0	0.033304	0	0.57921	6.9338	4.3519	0	0	0	0	0	0	0	0	0	0	0	0	0	0	0	0	0	0	3.1326	4.271	3.2935	2.535	8.4984	0	0	4.6122	8.7508	0	3.7203	0	3.5827	0	0	0	0	0	0	0	0	0	0	0	0
11.118	4.7144	0	4.6355	0	0	0	0	7.2805	0	0	0	0	4.9667	0	0	0	0	1.8714	2.4373	9.8038	0	0	0	9.2629	16.474	53.571	67.351	104.32	145.52	184.38	223.8	240.16	302.94	339.47	361.6	379.34	402.67	420.3	400.95	489.44	483.19	541.13	570.93	624.56	711.01	772.14	744.1	785.85	806.65
0	0	24.02	0	12.126	9.0504	3.7798	0	0	0.83456	0	0	0	0	0	0	0	0	0	0	0	0	0	11.915	69.15	46.089	56.986	60.756	25.375	39.883	55.515	67.628	71.48	78.429	90.65	117.36	121.18	110.22	113.51	120.51	134.93	140.75	149.51	190.52	215.65	224.4	232.91	252.68	273.25	324.04
4.8246	0	0	0	20.035	3.6016	0	0	2.0808	18.584	9.1388	15.435	28.4	31.785	35.266	39.541	43.559	49.558	55.353	81.738	88.61	107.28	126.73	144.75	174.27	188.6	183.66	203.29	216	231.94	216.75	235.61	226.75	239.09	235.69	246.45	263.03	261.66	249.21	265.96	261.86	262.37	283.61	291.25	310.47	299.95	318.24	321.72	337.82	337.33
0	0	0	10.669	8.8433	5.9297	19.196	27.871	20.621	38.13	15.528	8.3363	40.114	41.994	43.932	40.018	31.904	19.917	27.654	21.446	17.301	57.763	74.2	54.898	71.713	98.048	127.03	110.87	132.51	185.39	173.5	210.69	188.26	238.3	229.03	231.71	255.64	256.24	274.73	277.09	265.87	282.42	277.22	287.51	277.99	293.15	297.53	307.64	301.89	312.58
15.082	0	0	2.953	0	0	0	0	0	6.7284	6.8096	11.557	32.869	22.46	35.788	37.587	51.823	55.161	65.644	57.385	62.983	70.06	69.095	71.177	93.514	90.124	83.095	101.72	78.748	97.275	74.139	91.184	74.566	83.443	66.757	78.466	62.295	62.338	40.506	34.78	46.277	48.277	28.287	47	40.174	32.131	34.095	24.034	26.493	35.199
0	0	0	5.412	0	15.066	4.8611	16.223	13.597	17.304	16.88	12.536	21.41	0	31.311	39.016	59.691	74.475	79.006	82.259	93.983	86.489	81.66	86.438	76.845	97.074	90.285	107.81	104.75	131.13	112.86	141.63	148.15	165.78	168.89	191.97	178.69	185.22	210.32	213.82	235.18	230.84	256.35	260.37	262	269.96	289.87	289.98	295.21	299.38
0.25659	0.3686	0	0	8.2029	7.3008	0	0	0	0	0	0	0	0	0	0	0	0	0	0	0	0	32.85	56.858	77.855	89.137	115.68	141.19	150.21	156.95	200.45	201.22	213.56	235.92	227.38	226.57	239.46	252.54	241.98	243.47	277.98	256.8	294.35	277.34	270.08	259.87	246.75	274.06	271	274.21
49.677	19.195	5.7217	0	0	0	0	0	0	0	0	0	0	0	0	0	0	0	0	0	0	0	0	0	0	0	0	0	0	0	0	0	0	1.4715	2.1597	18.771	39.299	40.871	53.127	59.638	83.249	99.036	111.1	116.08	133.68	128.19	131.6	150.25	137.04	148.61
10.663	14.738	0	5.0228	1.6553	0	0	0	0	0	0	0	0	0	0	0	3.9146	0	7.7842	1.9811	7.3349	0	6.716	1.5566	0	13.207	2.5532	18.802	7.9206	7.8877	14.478	16.948	8.1506	3.0575	0	0	0	0	0	0	0	0	0	0	0	0	0	0	0	0
4.198	12.27	5.4037	0	0	1.3398	0	0	0	0	0	0	0	0	0	0	0	1.2998	3.893	2.6294	15.854	11.769	8.6629	4.2908	31.081	24.987	25.316	32.125	30.59	50.083	57.766	51.77	41.453	46.829	47.121	54.794	44.022	39.497	44.92	36.48	43.344	55.884	54.183	53.248	39.366	40.421	52.141	57.279	111.09	156.69
19.028	0.35566	6.6247	0	0	0	0	0	0	0	0	0	0	0	0	0	0	0	0	0	0	0	0	0	0	3.4376	10.911	2.1891	12.835	13.486	8.7034	16.727	19.901	24.844	36.088	43.586	34.647	32.41	30.517	24.667	20.853	16.668	23.361	20.215	14.169	14.652	9.9563	1.1654	6.9033	0
11.921	12.145	7.9845	0	0	0	0	0	0	0	4.567	0.48853	15.548	11.472	35.695	27.874	49.067	57.956	45.889	40.559	47.959	41.234	83.873	51.43	49.165	41.928	44.983	49.119	51.8	57.867	56.171	58.067	58.689	47.385	60.234	54.214	58.277	71.389	81.609	80.55	116.3	111.26	112.66	147.34	152.83	158.82	154.66	171.96	188.51	184.82
7.9705	0	3.4866	5.924	0	0	0	0	0	0	0	0	0	0	0	0	0	0	0	0	43.846	79.609	116.77	153.89	191.94	252.36	275.46	314.54	331.38	365.33	396.5	420.13	412.64	456.49	451.81	479.84	464.66	457.61	460.71	489.42	498.67	483.85	460.25	459.14	464.98	458.69	475.33	456.94	465.78	446.81
5.2545	0	0	12.416	0	0	0	0	0	0	0	0	0	0	0	0	0	0	0	0	0	0	0	0	0	0	0	0	0	0	0	0	0	0	0	0	0	0	0	0	0	0	0	0	0	0	0	0	0	0
17.641	11.223	3.4581	0	0	0	0	0	0	0	0	0	0	0	0	0	0	0	0	0	0	0	0	0	0	0	0	0	0	0	0	0	0	0	0	0	0	0	0	0	0	0	0	0	0	0	0	0	0	0
0.80578	4.3354	0	2.9274	0	0	6.7884	10.149	8.1369	17.197	28.647	32.875	50.556	82.967	88.763	107.12	106.74	130.82	149.65	168.91	175.22	180.37	172.89	173.69	200.77	192.53	200.39	179.16	195.2	191.37	196.98	178.41	206.1	194.48	197.86	190.44	193.31	190.45	192.78	189.24	184.57	181.19	162.66	168.63	156.53	154.29	152.89	161.41	157.8	143.41
18.508	1.8114	3.8172	12.065	0	0	0	0	0	0	0	0	0	0	0	0	0	0	0	0	0	0	0	0	0	0	0	0	0	0	0	0	0	0	0	0	0	0	0	0	0	0	0	0	0	0	0	0	0	0
0	0	0	6.1577	8.8027	3.1069	6.5534	9.9893	15.169	14.827	13.293	6.0898	31.944	36.771	42.181	32.049	22.435	21.903	13.699	21.268	17.997	35.58	43.666	31.73	8.3061	37.06	18.655	19.338	28.486	28.847	39.305	31.893	30.189	35.143	38.022	30.449	16.975	30.223	28.553	2.5556	31.993	32.749	23.564	29.871	48.689	45.518	69.675	78.836	67.908	60.298
16.258	8.1295	0	0.25341	0	0	0	0	0	0	0	0	0	0	0	4.917	10.681	22.659	33.647	31.353	52.837	45.185	66.933	66.333	70.754	85.401	85.883	101.35	91.577	105.07	115.68	138.96	134.4	134.6	141.02	132.11	150.02	151.89	169.96	163.15	189.83	182.85	193.68	192.06	204.23	213.95	204.8	204.7	214.6	220.07
1.947	0	4.9817	3.9907	0	0	2.4852	14.638	9.9328	3.2152	5.3425	11.635	18.57	19.011	27.241	11.753	9.8938	12.872	20.001	4.4914	11.672	7.7212	0	4.185	12.159	17.006	10.505	36.415	63.612	89.888	106.73	149.04	167.54	215.86	222.61	276.28	313.1	327.75	355.84	398.55	433.52	459.99	488.68	502.91	513.17	545.32	558.51	609.59	610.99	643.05
0	0	0	0	2.0573	9.6338	16.221	19.151	14.148	21.734	23.705	19.495	32.791	22.219	15.457	13.497	29.864	31.713	35.564	48.243	62.933	61.646	71.983	96.495	109.14	125.93	132.05	149.03	151.8	151.6	153.29	172.29	180.04	169.65	167.37	167.8	172.9	176.85	185.62	182.41	165.86	174.84	170.43	187.45	181.96	187.95	194.03	162.84	161.75	162.91
0	0	0	3.7414	7.7388	2.4127	1.7419	5.7315	4.3482	5.8063	8.3338	0	0	0	0	0	0	0	0	0	0	0	0	0	0	0	0	0	0	0	0	0	0	0	0	0	0	0	0	0	0	0	0	0	0	0	0	0	0	0
11.694	0.21323	0	1.9436	0	0	6.6418	7.8748	4.6942	5.7034	0	0	14.626	7.3726	12.06	11.598	8.49	3.9728	0	0	0	1.0223	6.9708	8.0627	3.9202	10.765	9.7339	15.024	20.18	20.97	23.264	20.073	13.907	31.589	14.7	0.098489	0	0	0	0	0	0	0	0	0	0	0	0	0	0
6.4475	0	0	23.466	21.096	0	1.3293	1.7549	13.482	0	0	0	0	0	0	0	0	0	0	0	0	0	0	0	0	0	0	0	0	0	0.32128	7.5369	18.596	39.486	34.977	37.424	40.764	38.919	62.745	70.26	58.212	57.755	63.06	64.259	68.462	84.325	63.568	77.004	74.096	81.538
7.4174	0.73378	3.5116	12.035	22.078	0	0	0	0	0	0	0	0	0	0	0	0	0	0	0	0	0	0	0	0	0	0	0	0	0	0	0	0	0	0	0	0	0	0	0	0	0	0	0	0	0	0	0	0	0
0	8.2858	0	3.2687	8.5099	0	0	4.7743	6.9171	21.458	7.1169	0	27.793	22.816	17.018	1.8102	10.587	7.566	6.337	12.53	5.7799	20.323	23.775	4.998	13.071	14.513	22.493	21.155	2.1871	3.904	21.362	30.819	28.454	35.847	40.259	40.939	39.303	31.684	46.453	33.56	39.88	30.285	36.371	38.91	35.171	35.77	34.455	35.327	32.779	35.931
13.845	7.6954	0	4.1222	0	0	0	0	0	0	0	0	0	0	0	0	0	46.547	101.31	183.2	278.91	370.49	446.11	531.75	596.68	667.81	695.7	777.78	872.03	918.84	918.44	1001.7	1011	1024.3	1031.3	1090.4	1094.7	1126.6	1138.2	1132.2	1106.2	1127.3	1137.4	1085.7	1076.2	1078.5	1064.2	1067.8	1102.1	1082.5
5.1862	0	0	0.097671	0.68919	0	13.717	24.844	26.293	18.111	25.281	21.823	43.234	36.183	65.197	66.942	56.731	65.136	53.236	68.007	60.707	94.002	90.906	93.396	90.719	98.221	112.1	122.36	133.03	126.11	152.69	146.37	128.82	142.82	125.32	131.87	119.38	136.89	133.61	140.38	135.94	122.29	119.56	117.72	121.07	128.97	123.83	127.46	130.05	129.28
26.768	0	0	5.7952	0	0	0	0	1.1319	0	0	0	0	4.7	0	0	12.534	26.785	52.207	76.113	122.92	141.87	173.92	223.8	247.2	286.09	312.17	339.56	375.21	350.56	384.45	404.55	414.05	429.32	437.49	450.92	426.75	451.03	431.3	443.25	456.86	432.3	418.4	415.3	430.74	412.66	412.37	418.11	412.16	386.79
9.4188	0.88286	0	0	0	0	8.4184	3.0728	4.0509	0.56908	0	0	0.39555	1.0865	2.8678	6.1537	15.69	9.3209	31.813	34.676	49.031	30.325	33.829	35.451	40.673	35.945	36.448	31.769	41.722	30.933	26.839	24.164	18.556	22.023	29.475	32.864	10.845	17.951	18.316	17.739	11.653	1.7598	0	0	13.168	16.914	6.1772	1.6269	9.5262	12.881
14.337	13.986	0	0	0	0	0	2.4133	0	0	0	0	0	0	0	0	0	9.3559	41.198	101.46	133.76	203.56	274.02	333.37	350.97	433.72	416.77	553.9	594.91	655.3	688.2	748.52	790.03	829.53	887.69	911.71	932.1	973.01	1006.1	1049.7	1100.4	1117.7	1087.5	1120.7	1102.8	1077.7	1086.9	1117.9	1112.5	1138.2
1.7973	10.936	6.1706	0	0.42067	0	0	0	0	0	0	0	0	0	0	0	0	0	0	0	0	0	0	0	0	0	0	0	0	0	0	0	0	0	0	0	0	0	0	0	0	0	0	0	0	0	0	0	0	0
13.685	7.9103	2.6085	2.0735	0	0	0	0	0	2.3922	2.8305	0	9.4137	8.3481	5.3534	0	0	2.3342	13.963	11.531	9.8561	0	0	0	5.3224	5.2622	5.1899	8.3983	14.767	19.801	10.599	30.633	20.35	0	0	0	0	0	0	0	0	0	0	0	0	0	0	0	0	0
0	0	0	15.304	4.7421	8.2488	0	0	0	0	27.123	0	12.711	6.6696	13.639	18.474	20.986	26.265	27.419	32.522	31.64	27.437	23.844	21.609	46.605	41.074	34.649	24.401	18.206	14.434	8.0728	5.6165	0	0	0	0	0	0	0	0	0	0	0	0	0	0	0	0	0	0
33.461	0	0	0	0	0	3.4768	4.4547	7.5414	1.2154	0	0	0	0	0	0	7.3274	24.971	70.828	104.82	173.41	200.21	222.4	234.55	298.7	337	371.42	379.21	376.69	349.03	457.47	513.87	486.43	496.03	418.77	528.57	504.82	490.06	439.41	438.73	442.42	412.05	495.18	472.54	513.11	521.71	437.78	503.94	520.05	515.05
19.002	4.9455	0	0	4.2948	0	0	0	0	0	0	0	3.2365	0	0	0	0	0	0	0	0	0	0	0	0	0	0	0	0	0	0	0	0	0	0	0	0	0	0	0	0	0	0	0	0	0	0	0	0	0
21.905	0.51524	0	2.6467	0	0	0	0	0	0	0	0	0	0	0	0	0	0	0	0	0	0	0	0	0	0	0	0	0	0	0	0	0	0	0	0	0	0	0	0	0	0	0	0	0	0	0	0	0	0
18.142	14.706	0.072012	6.7887	0	0	0	0	0	0	0	0	4.9449	2.1885	0	0	0	0	0	0	0	0	0	0	0	0	0	2.4964	0	0	0	0	0	0	0	0	0	0	0	0	0	0	0	0	0	0	0	0	0	0
0	9.1514	0	0	0	0	4.2806	3.8617	0	0	6.2247	0	0	0	0	0	0	0	0	0	0	7.5699	14.863	24.99	31.409	31.627	32.509	41.543	41.666	46.294	50.764	55.098	50.029	39.819	56.092	40.442	44.81	50.167	34.066	54.126	47.488	38.8	35.576	22.445	33.62	5.8336	4.2838	7.4809	17.803	22.812
23.254	2.5925	0	0.96909	0	0	0	0	0	0	0	0	0	0	0	0	0	0	0	0	0	0	0	0	0	0	0	0	0	0	0	0	0	0	0	0	0	0	0	0	0	0	0	0	0	0	0	0	0	0
0	3.2322	0	8.6799	0	0	0	0	4.6548	7.4154	1.2123	6.1983	11.581	1.8412	20.366	17.33	26.506	14.892	45.613	47.443	52.51	58.083	71.113	69.631	85.932	99.375	101.63	93.556	103.39	90.68	98.093	102.25	93.267	97.806	103.5	96.971	80.774	93.963	104.78	102.1	87.73	103.77	100.69	115.04	109.86	105.11	110.19	106.22	123.42	139.17
7.7854	13.773	0	0	0	0	0	0	12.067	38.931	68.577	98.695	160.86	190.56	239.59	298.57	337.82	383.14	431.89	477.29	498.26	561.96	591.44	634.03	670.27	717.54	717.22	746.4	817.7	799	789.33	836.38	821.37	828.3	837.08	840.72	852.73	881.03	863.69	844.77	868.82	851.76	861.24	879.87	863.08	843.79	863.19	854.77	833.96	851.46
19.64	0.79604	2.7148	0	0	0	0	0	9.4083	56.481	88.015	145.01	189.69	245.78	303.37	352.86	404.61	464.98	508.54	569.29	638.01	653.18	709.31	744.76	806.93	823.56	848.5	879.75	865.02	853.91	877.22	851.22	828.3	864.39	852.78	844.57	840.74	819.91	832.75	840.22	826.44	854.68	827.93	812	837.38	830.13	822.59	801.24	792.8	810.73
13.483	0	0.41325	0	0	4.54	0	0	0	0	0	0	0.063001	0	0	0	0	0	0	0	0	0	0	5.2336	0	0	0	0	0	0	0	0	0	0	0	0	0	0	0	0	0	0	0	0	0	0	0	0	0	0
0	0	0	0	31.537	33.653	57.64	88.136	115.91	172.8	215.75	287.04	338.17	346.18	398.97	302.88	324.31	388.19	392.6	430.81	449.97	469.2	468.28	476.65	475.03	468.58	387.56	497.69	496.2	496.82	473.2	466.69	459.54	365.76	422.6	346.47	445.81	439.01	351.42	343.72	335.21	383.52	350.06	370.55	358.99	364.22	391.9	386.36	405.1	407.27
2.708	0	0	6.9518	7.887	9.122	0	0	0	0	0	0	0	0	0	0	0	0	0	0	0	0	0	0	0	0	0	0	0	0	0	0	0	0	0	0	0	0	0	0	0	0	4.3501	8.6565	5.1098	24.199	49.323	35.911	42.451	42.093
0	0	0	0	5.6853	39.027	82.137	89.161	137.61	160.42	228.78	251.97	303.88	291.93	325.97	312.96	285.67	285.99	301.7	299.91	310.16	319.13	316	302.01	343.17	335.19	331.86	334.48	327.62	315.9	294.09	285.12	291.98	287.84	283.63	277.16	270.63	271.56	267.4	237.39	256.15	238.9	242.87	242.54	232.54	243.84	234.8	227.63	218.88	228.86
12.104	14.518	6.2319	0	0	0	0	0	0	0	0	0	0	0	0	0	0	0	0	0	0	0	0	0	0	0	0	0	0	0	0	0	0	0	0	0	0	0	0	0	0	0	0	0	0	0	0	0	0	0
0	1.5324	0	15.271	12.595	0	1.1355	4.8929	8.8485	14.484	2.1813	4.0112	21.71	17.37	2.4699	10.532	13.993	12.293	0	13.681	6.428	19.983	31.093	23.102	27.398	30.737	53.484	37.061	41.128	46.82	74.504	97.304	84.27	104.59	131.38	139.35	155.75	173.62	190.1	205.64	214.57	210.31	206.38	236.64	228.92	227.44	241.78	243.44	241.81	236.13
16.386	8.8072	7.1942	3.4049	0	0	0	0	0	0	0	0	0	0	0	0	0	0	0	0	0	0	0	0	0	0	0	0	0	0	0	0	0	0	0	0	0	0	0	0	0	0	0	0	0	0	0	0	0	0
18.901	1.2634	0	0	0	0	0	0	0.11654	0	0	0	0	0	0	0	0	0	0	0	0	0	10.525	0	14.75	9.0603	9.7057	4.4058	0	6.747	1.0174	7.6844	0	0	0	0	0	0	0	0	0	0	0	0	0	0	0	0	0	0
20.309	10.061	0	0	0	4.7883	0	0	0	0	0	0	0	0	0	0	38.101	106.84	188	257.42	357.84	464.5	579.5	651.88	796.76	922.42	1030.3	1151.4	1261.5	1313.1	1354.4	1444	1494.6	1555	1598.4	1657.9	1684.3	1759.9	1767	1794.1	1837.2	1823.4	1833.5	1916	1922.4	1922.7	1993.5	1966.7	1940.8	1944.5
35.138	13.48	0	4.759	0	0	0	0	0	0	0	0	0	0	0	0	0	0	0	0	0	0	0	0	0	0	0	0	0	0	0	0	0	0	0	0	0	0	0	6.8511	5.2014	7.755	0	0	12.54	12.075	3.4144	25.92	16.676	11.587
0.60983	0	0	0	1.982	3.3963	0	4.8931	0.43634	9.2511	6.4419	7.7425	16.825	23.41	3.4737	27.356	19.866	34.006	46.07	62.521	79.397	81.602	104.15	91.406	121.55	135.95	147.81	164.94	157.95	157.63	166.42	178.63	178.91	177.48	182.53	187.51	187.91	183.72	178.47	203.44	185.01	191.56	182.04	194.87	190.91	197.26	196.89	201.33	194.9	202.91
0	15.102	0	0	2.7524	5.3081	0	0	0	0	0	0	0	0	0	0	0	0	1.4415	1.7162	7.0809	0	17.29	22.915	21.435	23.683	10.977	21.488	20.651	15.663	28.72	15.616	17.329	18.623	10.636	21.573	31.384	17.333	23.584	11.939	43.65	33.268	50.531	61.27	55.584	79.778	64.369	73.035	76.917	96.051
4.3893	3.8085	0	0	2.3745	6.6127	3.8317	2.4918	0	2.3281	2.1589	0	0	0	0	0	0	0	0	0	0	0	0	0	0	0	0	0	0	0	0	0	0	0	0	0	0	0	0	0	0	0	0	0	0	0	0	0	0	0
0	4.7057	0	9.1294	15.248	0	2.3699	22.752	29.884	67.16	88.84	103.2	158.08	180.88	196.9	207.94	247.21	259.73	260.86	279.3	293.63	306.98	364.32	336.81	364.89	371.51	399.91	379.23	395.17	362.75	409.69	411.78	404.45	418.05	413.18	425.23	403.79	404.62	457.98	436.98	455.46	428.39	436.14	441	436.93	407.74	386.43	369.53	444.53	431.99
22.517	0	0	0	0	0.36862	1.3788	0	0	12.721	59.452	80.712	109.86	165.3	214.25	249.13	290.27	336.98	377.83	425.81	495.26	489.62	492.98	513.49	458.52	575.99	546.06	547.12	573.91	583.69	554.5	580.83	620.56	609.36	594.53	598.8	605.18	628.03	629.01	626.7	616.63	626.15	635.02	623.58	630.23	644.83	637.39	620.95	650.3	676.45
0	0	0	17.506	0	18.268	9.8801	25.862	23.603	19.187	25.456	15.146	31.227	29.72	32.721	25.571	37.531	41.461	61.28	53.64	71.505	72.236	85.948	86.549	110.26	98.928	106.25	122.02	122.28	131.18	120.84	134.64	114.66	132.36	131.57	162.6	186.24	235.87	260.26	294.66	333.8	384.02	411.68	458.27	490.58	518.03	554.11	581.88	610.58	620.68
4.5589	4.8046	0	0	4.6836	0	0	0	0	0	0	0	0	0	0	0	0	0	0	0	0	0	0	5.4879	0	1.8496	10.622	12.302	0	0	0	0	8.1209	11.015	14.367	40.885	61.972	83.877	98.134	114.16	136.43	126.22	144.37	143.15	163.63	178.71	172.69	165.51	199.54	220.87
15.595	8.7522	0	3.3189	0	0	0	0	0	0	0	0	0	0	0	0	0	0	0	0	0	0	0	0	0	0	0	0	0	0	0	0	0	0	0	0	0	0	0	0	0	0	0	0	0	0	0	0	0	0
0	0.7663	0.1472	6.0749	3.3921	0	0	0.054744	0	0	0	0	0	0	0	0	0	0	0	0	0	0	0	11.726	7.6838	6.7398	20.206	24.391	27.475	12.394	11.83	2.0229	12.269	6.5452	18.52	7.7149	0	0	0	0	0	0	0	0	0	0	0	0	0	0
12.11	0	0	0	0	0	4.4406	3.3821	11.502	5.5231	0	0.29513	3.7493	0	1.7208	0	0	0	1.2753	0	4.4849	0	0	0	0	0	24.334	70.116	129.44	180.15	273.21	334.15	407.72	495.39	577.68	643.86	665.18	767.42	757.64	781.88	811.36	845.51	879.29	907.22	911.59	911.44	920.21	902.15	897.01	845.29
0	0	9.9767	4.5798	4.3165	0	0	0	0	0	0	0	0	0	0	0	0	0	0	0	0	0	0	0	0	0	0	0	0	0	0	0	0	0	0	0	0	0	0	0	0	0	0	0	0	7.1666	50.38	29.786	55.738	60.027
14.955	9.9202	1.7929	0	0	0	0	0	0	0	0	0	0	0	0	0	0	0	0	4.1214	0	11.536	13.68	28.365	24.41	18.249	29.092	32.148	57.943	53.928	58.909	55.197	64.947	71.245	67.152	45.438	35.431	42.263	71.871	134.78	154.93	153.86	167.44	180.67	196.05	197.72	208.82	217.98	217.95	224.97
10.531	18.603	6.8071	0	0	0	0	0	0	0	3.2877	5.1791	16.41	0	0	0	0	0	0	0	0	0	0	0	0	0	0	0	0	0	0	0	0	0	0	0	0	0	0	0	0	0	0	0	0	0	0	0	0	0
6.0316	5.8735	0	0	0	4.8661	0	0	0	0	0	0	0	0	0	0	0	7.3408	17.839	21.673	27.159	26.746	26.721	33.687	40.017	47.72	47.144	47.984	55.81	46.909	46.113	44.405	40.509	44.38	26.65	43.607	48.822	69.74	71.034	73.669	80.173	68.491	63.525	47.419	59.179	39.22	49.657	46.364	53.974	45.227
15.464	6.3614	0	5.9178	0	0	0	0	0	0	0	0	0	0	0	0	0	0	0	0	0	0	0	0	0	0	0	0	0	0	0	0	0	0	0	0	0	0	0	0	0	0	0	0	0	0	0	0	0	0
23.414	13.922	5.5625	0	0	0	0	0	0	0	0	0	0	0	0	0	0	0	0	0	0	0	0	0	0	0	0	0	0	0	0	0	0	0	0	0	0	0	0	0	0	0	0	0	0	12.221	12.099	18.617	23.074	36.333
29.458	10.69	0.13831	0.94729	0	0	0	0	0	0	0	0	0	0	0	0	0	0	0	0	0	5.0166	0	3.9856	0	0	0	0	0	0	0	0	0	0	8.2601	0	0	0	0	0	0	0	0	0	0	0	0	0	0	0
31.412	0	0	0	0	0	1.4869	0	4.0149	1.9842	2.8059	10.247	10.833	15.04	24.103	12.878	3.6615	0	0	7.0653	0	0	0	0	0	0	0	0	0	0	0	0	0	0	0	0	0	0	0	0	0	0	0	0	0	0	0	0	0	0
0	9.5141	0	0.18917	14.739	13.008	0	0	0	0	10.233	18.088	45.763	36.439	52.89	48.864	47.886	59.966	68.65	79.939	94.989	87.221	92.972	103.84	96.923	123.15	82.749	72.779	62.202	65.434	68.619	73.76	75.192	52.614	72.818	51.532	68.57	66.595	50.438	40.369	55.703	55.736	65.849	65.851	50.236	47.989	52.6	44.333	79.633	81.059
0	0	0	0	9.7579	10.94	20.439	30.615	18.649	23.707	13.359	13.897	37.312	36.793	39.454	38.44	26.825	24.238	13.841	8.0618	10.601	23.278	21.659	8.2217	3.5257	4.4392	0	11.243	4.9101	1.3906	12.101	12.151	0	4.7092	0	0	0	0	0	0	0	0	0	0	0	0	0	0	0	0
1.2559	0	0.95425	8.9634	0.50583	0.85187	0	1.2156	0	0	0	0	0	0	0	0	0	0	0	0	0	0	0	0	0	0	0.38909	6.0546	4.1031	0.66407	1.3927	5.5976	21.622	16.584	32.388	36.278	33.745	45.691	42.22	35.185	58.24	76.449	84.22	82.518	101.2	97.112	90.852	98.973	102.96	114.36
47.606	18.273	0.034392	0	0	0	0	0	0	0	0	0	0	0	0	0	0	0	0	0	0	0	0	0	16.181	26.084	25.91	14.023	17.697	22.37	31.524	36.443	43.044	42.145	31.877	35.019	33.545	3.4522	16.978	6.4978	17.437	6.1137	12.548	15.858	15.855	12.681	25.479	21.219	18.624	7.8075
21.556	8.906	0	0	0	0	0	0	0	0	0	0	0	0	0	0	0	0	0	0	0	0	0	0	0	0	0	0	0	0	0	0	0	0	0	0	0	0	0	0	0	0	0	0	0	0	0	0	0	0
18.718	14.18	5.0957	0	0	0	0	0.6284	0	0	2.2854	11.291	13.76	18.09	19.108	13.424	8.8919	24.855	27.362	35.583	40.008	45.096	54.537	64.202	50.508	53.808	62.313	53.592	54.572	52.081	75.23	54.175	68.817	64.518	55.648	16.812	8.7504	37.959	47.758	50.812	44.971	41.321	41.638	23.604	19.043	44.683	37.792	31.158	22.738	21.845
0	22.216	0	13.774	0	0	0	0	0	0	0	0	0	0	0	0	0	0	0	0	0	0	0	0	0	0	0	0	0	0	0	0	0	0	0	0	0	0	0	0	0	0	0	0	0	0	0	0	0	0
0	0	0	0.071374	14.064	3.4343	24.534	20.564	15.73	20.655	4.9142	6.567	31.29	24.697	33.124	20.417	9.6608	15.995	7.2649	0	6.4152	8.1183	0	8.5756	9.4993	11.168	11.646	8.0948	10.783	15.044	16.652	8.9067	6.7345	22.441	0	0	0	0	0	0	0	0	0	0	15.169	17.818	6.1929	9.348	10.252	2.5875
17.623	5.096	2.6671	0.10266	1.8105	28.412	0	0	11.388	23.532	0	0	0	0	0	0	0	0	0	0	0	0	0	0	0	0	0	0	0	0	0	0	0	0	0	0	0	0	0	0	0	0	0	0	0	0	0	0	0	0
10.584	0	0	1.4435	0.15556	3.4198	0	0	0	10.999	7.5794	0	0	0	0	0	0	0	3.7044	0	0	0	0	0	0	0	0	0	4.1902	12.142	13.535	39.443	25.938	44.314	39.06	47.97	60.239	48.79	56.022	75.109	79.01	88.678	62.508	49.601	37.041	65.965	69.704	32.966	54.154	57.11
10.426	4.9842	0.56836	0	0	0	0	0	14.719	31.781	41.802	84.055	109.56	154.4	183.8	196.38	255.28	281.33	337.74	381.49	440.85	454.04	492.24	519.21	572.52	585.82	569.53	572.3	615.31	660	635.07	670.86	649.8	668.24	640.75	701.13	622.31	675.78	626.55	651.6	633.49	649	654.42	659.86	641.86	631.86	678.31	661.95	661.02	687.07
4.6641	0	0	0	0	4.5741	0	10.148	15.164	18.516	0	0	0	7.4909	11.557	0	0	17.53	9.3817	14.528	15.441	4.0065	7.1177	0	7.7759	4.6207	5.5225	10.515	11.992	18.894	0	0	0	0	0	0	0	0	0	0	0	0	0	0	0	0	0	0	0	0
7.9552	2.6725	0	12.817	0	3.1036	0	0	0	0	0	0	0	0	0	0	0	0	0	0	0	0	0	0	0	0	0	0	0	0	0	0	0	0	0	0	0	6.6645	24.358	22.122	35.916	34.909	58.712	38.147	38.291	67.444	18.812	30.142	18.415	26.743
18.73	0.54912	0	0	0	0	0	0	0	0	0	0	0	0	0	0	0	0	0	0	1.1878	0	0	0	0	0	0	2.0304	0	0.11179	0	0	0	0	0	0	0	0	0	0	0	0	0	0	0	0	0	0	0	0
16.521	14.763	3.3674	0	0.59389	4.4391	0	0	0	0	0	0	0	0	0	0	9.9913	0	14.241	11.511	2.9178	9.7083	15.806	16.052	29.863	32.32	35.941	23.892	29.004	37.873	18.111	33.334	26.931	36.315	24.507	38.399	37.223	50.547	54.356	61.157	50.841	19.677	70.929	87.37	97.072	82.851	90.749	84.791	92.29	92.106
21.256	0.2905	0	0	5.1669	0	0.18195	0	0.3345	2.7267	0	0	0	0	0	0	0	0	0	0	0	0	0	0	0	0	0	0	0	0	0	0	0	0	0	0	0	0	0	0	0	0	0	0	0	0	0	0	0	0
16.736	20.099	0	0	0	0	0	0	0	0	0	0	0	0	0	0	0	0	0	4.1848	27.417	38.251	63.807	85.9	122.28	144.6	167.18	194.2	205.89	216.15	222.53	246.67	250.55	280.8	271.23	283.52	300.08	320.86	329.29	327.43	326.68	338.03	336.73	339.28	344.38	326.34	344.46	330.97	328.38	331.83
10.32	0.15976	3.6968	0	0	0	1.2359	8.7949	4.2884	0	5.6903	6.9937	31.706	35.925	53.507	83.671	85.295	88.399	108.07	108.64	127.58	106.6	124.06	139.02	145.35	155.66	166.8	145.39	164.08	175.69	190.87	206.2	207.65	211.41	239.18	269.8	291.46	306.55	307.44	327.05	342.3	385	396.68	422.38	471.87	494.49	511.65	596.02	618.36	657.24
8.3868	9.2272	0	0	0	1.0048	0	0	0	0	0	0	0	0	0	0	0	0	0	0	0	0	0	0	0	0	0	0	0	0	0	0	0	0	0	0	0	0	0	0	0	0	0	0	0	0	0	0	0	0
3.3578	3.7465	0	0	0.68726	1.109	2.7812	0	0	0	0	0	0	0	0	0	0	5.4444	21.671	41.762	34.549	50.337	76.038	91.973	114.21	126.58	145.52	157.12	184.24	197.61	206.28	210.93	227.82	229.11	235.53	248.74	268.99	273.47	285.48	287.89	302.1	283.22	287.45	278.78	288	280.47	85.354	85.556	93.034	95.668
17.464	8.2962	2.5733	0	0	0	0	0	0	0	0	0	0	0	0	0	0	0	0	0	0	0	0	0	0	0	0	0	0	0	0	0	0	0	0	0	0	0	0	0	2.3667	0	0	0	0	0	0	0	0	2.3195
16.297	0	0	0	0	0	6.7201	20.708	56.656	98.102	147.15	204.61	378.7	348.59	413.67	482.93	552.23	640.41	678.64	756.34	834.81	861.06	930.01	983.51	1051.5	1048.4	1137.8	1275.4	1306.4	1240.7	1304.1	1314.9	1361.1	1383	1389.6	1368.7	1397.7	1414.8	1386.9	1417	1386.4	1382.6	1364.8	1354.6	1322.3	1334.3	1322.4	1364	1347.6	1345.8
9.249	4.264	0	0	3.4469	0	0	0	7.2064	1.3042	0	0	0	4.6378	0.085954	3.6556	8.6446	11.346	19.037	26.606	46.519	60.599	76.202	85.592	107.07	125.78	166.28	190.81	226.49	269.04	297.67	348.01	377.9	425.38	471.23	506.32	552.98	594.42	644.5	679.5	706.27	712.44	748.28	783.49	800.81	798.8	786.21	800.24	840.71	818.4
11.211	1.6361	0	0	7.0793	0	0.41164	0	8.964	0	0	0	8.272	3.0239	8.0653	1.8714	11.605	12.313	22.071	17.98	25.073	22.97	19.284	26.004	29.892	23.747	39.568	25.023	44.425	25.449	32.557	18.618	16.75	17.969	17.804	26.783	8.4782	13.164	7.5409	6.2407	0	0	0	21.892	0	19.67	0	0	0	0
21.416	2.7584	3.7836	0	0	2.026	0	0	0	0	10.267	25.473	30.049	89.769	61.167	87.262	109.61	113.75	141.74	158.75	158.21	153.54	174.43	170.94	178.91	169.53	186.84	165.21	187.68	177.93	181.43	163.54	178.14	177.67	189.53	195.98	202.13	194.5	214.25	206.02	222.57	249.3	254.11	279.89	279.12	300.73	306.96	336.57	324.54	339.71
10.361	12.703	0	0	0	0	0	0	0	0	0	0	0	0	0	0	0	0	0	0	0	0	0	0	0	0	0	0	0	0	0	0	0	0	0	0	0	0	0	0	0	0	0	0	0	0	0	0	0	0
11.777	3.4827	0.2682	3.1292	0	0.92691	0	0	0	0	0	0	0	0	0	0	0	0	3.677	36.166	69.205	104.58	142.13	185.66	196.59	234.82	282.03	314.34	315.96	366.42	385.36	426.73	442.78	494.08	516.87	503.95	536.52	566.57	586.36	627.91	649.45	627.23	632.67	639.6	628	630.65	649.51	660.4	697.44	740.95
0	7.918	0	10.596	12.028	0	0	2.2982	2.3856	8.414	10.27	6.111	29.013	26.516	12.676	12.351	21.981	16.092	11.745	9.7976	7.5487	21.338	30.379	20.511	20.077	14.76	24.932	22.786	15.75	14.47	32.378	33.467	28.709	23.124	29.917	33.394	29.499	15.903	29.011	18.766	30.579	15.903	23.336	16.22	20.747	17.354	10.68	20.489	11.777	8.9249
8.7328	0	0	0	0	3.2535	0	5.1343	0	0	0	0	0	0	0	0	0	0	0	0	0	0	0	0	0	0	0	0	0.69319	4.5757	26.333	32.682	23.606	32.204	45	33.912	46.049	35.938	51.747	62.096	65.044	73.383	67.353	70.773	70.191	82.081	74.236	87.895	75.73	80.164
17.436	15.372	0	0	0	0	0	0.43332	0	0	24.189	40.39	65.37	98.021	105.75	118.46	152.29	151.03	188.49	216.95	236.63	270.8	260.15	282.99	284.31	298.57	303.04	332.07	359.34	368.12	384.88	376.54	372.49	371.48	395.28	379.47	368.83	373.68	386.06	396.8	375	368.25	366.45	363.27	381.04	362.8	356.53	370.31	346.13	340.1
9.0888	0	0	4.6592	0	6.43	0	0.92841	0	0	2.6568	0	6.3398	0	7.7175	5.6497	19.82	23.643	25.166	15.682	31.073	24.829	25.433	26.785	34.164	32.929	34.42	35.189	29.836	49.633	39.57	55.74	48.594	61.719	50.722	59.756	50.022	44.25	49.338	42.3	41.463	51.03	37.702	40.8	36.712	36.14	45.018	34.419	38.438	41.106
0	13.392	0	0	0.24853	0.051645	0	0	0	0	0	0	1.9498	5.6493	11.531	21.166	18.828	18.254	19.858	5.4647	19.179	8.2114	8.7457	7.3062	18.207	27.571	31.576	30.915	30.758	27.164	25.027	27.094	23.247	11.654	8.8229	2.9829	9.8442	1.2658	6.4652	7.5525	0	0	0	0.79995	6.9045	0	5.877	0	0	0
15.139	0	0	0	0	5.713	0	6.9745	10.837	13.666	15.18	20.666	39.806	37.887	53.514	54.974	63.44	57.586	68.536	59.862	65.313	65.28	76.421	63.132	86.316	74.962	68.246	80.782	75.253	81.405	71.627	82.036	63.417	82.607	63.814	80.834	76.618	67.631	65.982	65.095	66.192	61.459	65.875	72.448	40.643	35.404	38.323	32.365	30.466	26.275
2.4021	0	0	8.4207	8.7903	0	0	1.3678	0.38603	0	0	0	5.3447	9.7056	13.498	10.895	7.0767	21.244	46.709	69.893	110.47	165.26	217.75	246.24	284.3	351.98	401.62	425.73	492.92	523.08	556.45	580.77	579.24	623.99	608.37	630.98	618.85	644.2	656.49	683.47	671.78	672.55	673.47	674.03	672.07	678.8	708.85	717.82	699.83	687.18
0	0	0	0	0.68728	18.176	16.854	29.419	0	12.665	21.952	27.696	59.489	71.406	68.135	77.506	85.421	82.797	84.958	88.906	107.9	155.36	177.63	162.32	138.27	116.08	114.68	177.82	184.63	139.74	197.55	233.36	222.91	253.18	220.06	221.49	271.24	277.06	277.13	288.13	305.39	269.4	320.94	302.18	305.06	310.82	304.87	274.67	298.14	306.17
8.2847	0	0	5.299	10.201	0	5.7188	14.235	17.295	12.7	6.6498	0	28.524	22.172	24.722	30.894	32.839	31.619	25.681	30.132	32.21	47.961	63.265	57.047	64.12	74.599	89.225	100.04	102.4	118.33	143.43	152.2	142.35	166.05	170	172.65	175.5	182.08	193.47	198.75	186.18	179.02	177.51	184.2	184.42	197.19	123.59	136.51	129.98	138.08
14.811	5.1396	4.0678	1.0518	0	0	0	0	0	0	0	0	0	0	0	0	0	0	0	0	0	0	0	0	0	0	0	0	0	0	0	0	0	0	0	0	0	0	0	0	0	0	0	0	0	0	0	0	0	0
41.447	6.2626	0	0	0	0	0	5.2122	17.39	18.299	38.819	35.185	44.237	73.953	70.4	70.191	74.403	79.93	90.714	91.027	95.02	112.57	106.21	109.65	116.11	111.69	125.23	117.9	127.69	137.15	120.83	125.56	139.26	106.98	108.54	115.01	110.23	117.16	114.31	104.21	122.7	124.19	146.96	131.96	137.04	136.16	149.74	154.65	153.88	153.14
21.223	4.2377	1.3433	8.3442	0	0	0	0	0	0	0	0	0	0	0	0	0	0	0	0	0	0	0	0	0	0	0	0	0	0	0	0	0	0	0	0	11.465	20.24	47.948	77.239	78.672	84.863	86.516	99.028	91.631	106.12	105.9	85.314	85.597	85.737
0	1.8236	0	7.1198	24.038	0	0	0	0	0	0	0	0	0	0	0	0	0	0	0	0	0	0	0	17.689	18.531	11.689	7.5	18.199	25.209	28.759	59.357	51.115	54.724	56.93	57.383	53.884	68.65	49.958	13.934	4.1352	4.1868	2.7792	14.823	16.78	34.383	24.198	37.274	39.442	36.797
0	0	1.9728	0	9.4596	0	0.35489	10.012	6.2325	0	0	4.0945	0	0	0	0	0	0	0	0	0	0	0	0	0	0	0	0	0	0	0	0	0	0	0	0	0	0	0	0	0	8.0055	12.737	21.06	24.194	13.316	54.554	18.403	62.341	18.536
20.827	11.34	14.078	0	0	0	0	0	0	0	0	0	0	2.1084	2.867	5.021	0	4.7014	0	21.651	27.91	17.944	30.588	31.504	32.91	34.182	28.902	61.818	57.451	34.325	28.77	13.676	29.589	30.007	24.042	21.802	29.321	23.953	17.453	14.489	22.493	18.144	23.925	17.179	5.2827	17.97	7.6109	2.8357	2.0502	0
17.032	5.6594	2.6043	0	3.6703	0	0	0	0	0	0	0	0	0	0	0	0	0	0	0	0	0	0	0	0	0	0	0	0	0	0	0	0	0	0	0	0	0	0	0	0	0	0	0	0	0	0	0	0	0
0	0	0	0	4.8174	16.49	8.064	24.05	32.882	29.01	42.584	36.132	16.53	0	38.26	42.022	39.205	38.255	37.095	32.99	42.592	5.3116	13.865	35.169	29.173	17.686	15.731	21.908	0	6.975	0	0	0.82289	0	6.5965	0	0	0	0	0	0.23363	0	0	4.781	0	0	0	0	0	0
0	0	0	0	17.602	33.734	31.022	29.496	42.108	53.139	31.967	45.466	52.765	37.734	74.755	32.226	49.993	33.437	39.567	41.086	40.608	47.651	32.046	49.154	65.358	76.865	71.377	82.124	94.01	101.94	95.294	127.46	121.47	113.78	95.977	107.97	109.19	118.61	120.73	104.42	98.013	97.979	117.69	102.97	112.39	94.542	110.24	104.17	110.65	104.57
0	7.7072	10.879	4.8498	11.195	10.652	3.8396	0	18.086	30.899	40.846	63.964	78.339	115.97	127.7	155.98	179.15	190.83	192.23	205.48	227.68	259.19	282.74	278.09	293.79	270.22	279.5	280.23	281.57	270.38	272.51	257.56	275.76	264.62	265.39	274.41	272.61	274.5	286.24	277.78	264.5	266.11	270.1	277.63	278.78	270.05	262.76	264.19	268.6	263.26
18.056	1.9852	0	0	0	10.335	0	0	0	0	0	0	0	0	0	0	0	0	0	0	0	0	0	0	0	0	0	0	0	0	0	0	0	0	0	0	0	0	0	0	0	0	0	0	0	0	0	0	0	0
0	0.42732	0	0.45426	15.124	0	4.2349	10.074	12.015	37.337	39.464	47.165	77.53	90.595	78.876	101.58	112.72	117.3	123.55	126.37	121.86	151.98	157.5	148.47	162.05	170.53	198.34	191.55	169.42	174.64	193.91	194.9	176.17	184.52	183.61	175.73	182.48	182.69	187.34	173.56	184.88	179.45	190.93	194.15	196.69	186.3	193.99	210.21	201.9	209.4
12.939	9.0879	0	0	0	0	0	0	0	0	0	0	0	0	0	0	0	0	0	0	0	0	0	0	0	0	0	0	0	0	0	0	0	0	0	0	0	0	3.0555	7.1976	46.588	73.268	110.67	126.46	139.8	171.41	207.93	221.94	245.26	253.07
9.738	6.9693	0	3.9383	0	0	0	0	0	0	0	0	0	2.1	0	3.4596	0.78367	0	0	4.4923	12.933	12.559	23.968	29.026	44.2	39.667	55.472	76.785	94.759	98.2	110.79	131.88	125.38	145.69	163.96	163.35	163.91	149.48	163.18	153.5	159.18	161.19	174.83	168.61	161.69	182.06	170.54	158.96	156.29	160.83
18.1	9.8206	0	0	0	0	0	0	0	0	0	0	0	0	0	0	0	0	0	0	0	0	0	0	0	0	0	0	0	0	0	0	0	0	0	0	0	0	0	0	0	0	0	0	0	0	0	0	0	0
3.8613	0	4.7552	10.597	0	0	0	2.9066	0	0	0	0	0	0	0	0	0	0	0	0	0	0	0	0	0	0	0	4.5467	0	0	0	5.4247	4.7344	15.201	29.862	16.534	11.347	15.636	11.452	14.267	13.976	18.103	5.4002	14.174	20.098	5.9888	12.044	9.0484	19.06	22.397
6.9958	1.5773	2.2507	16.242	7.8968	0	0	0	0	0	0	0	28.107	8.5724	0	0	0	0	0	0	0	0	5.1817	0	0	0.69253	10.904	12.861	22.06	23.202	44.761	79.18	83.084	100.73	125.68	131.35	149.58	162.14	178.83	183.85	194.52	205.5	190.9	214.21	216.74	185.71	176.76	173.63	168.29	170.11
0	7.4048	0	18.646	9.1231	0.72992	0	0	0	0	0	0	0	0	0	0	0	0	0	0	0	0	0	0	0	0	0	0	0	0	0	0	0	0	0	0	0	0	0	0	0	0	0	0	0	0	0	0	0	0
0.32964	14.408	0	3.9819	4.3427	0	0	0	0	0	0	0	0	0	0	0	0	0	0	0	2.4365	0	0	0	0	0	0	0	0	0	0	0	0	0	0	0	0	0	0	0	0	0	0	0	0	2.3786	16.913	35.568	38.685	40.964
14.703	5.0964	4.7557	3.6279	2.517	0	0	0	0	0	0	0	0	0	0	0	0	0	0	0	0	0	0	0	0	0	0	0	7.8482	39.428	47.564	65.662	108.33	130.94	168.81	190.11	244.24	245.98	265.77	284.5	326.7	314.41	337.05	353.72	370.83	360.05	384.29	371.11	376.04	388.66
0	0	0	10.669	8.0027	0	0	1.7418	0	0	0	4.9071	3.6265	5.673	7.2007	0.03598	0	4.2298	0	0	0	0	0	0	0	0	0	0	0	0	0	0	0	0	0	0	0	0	0.9913	3.4545	18.726	13.859	29.155	31.302	45.694	38.723	54.281	56.155	84.728	72.05
12.708	12.409	0	0	0	2.8967	0	0	0	0	0	0	0	0	0	0	0	0	0	0	0	0	0	0	0	0	0	0	0	0	0	0	0	0	0	0	0	0	0	0	0	0	0	56.612	58.861	60.326	67.827	0	0	0
20.438	0	3.0785	0	0	0	0	0	6.2453	0.4992	0	0	0	0	0	0	0	0	0	0	0	0	0	0	0	0	0	0	0	0	0	0	0	0	0	0	0	0	0	0	0	0	0	0	0	3.3869	3.7971	13.25	24.201	38.393
14.339	18.627	10.448	2.3905	0	0	0	0	0	0	0	0	0	0	0	0	0	0	0	0	0	0	6.4844	0	5.4313	1.0792	9.4501	10.441	20.204	24.218	25.802	23.522	47.051	63.297	71.28	83.305	94.525	81.506	97.707	111.92	126.64	142.64	159.81	150.51	161.87	188.11	192.65	212.48	223.69	236.36
2.5336	0	0	1.5861	3.2933	0	0	4.8279	4.9128	0	0	0	0	0	0	0	0	0	0	0	0	0	0	0	0	0	0	0	0	0	0	0	0	0	0	0	0	0	0	0	0	0	0	0	0	0	0	0	0	0
1.8753	10.004	0	0	8.5707	0	6.0356	3.1071	10.68	1.6576	14.355	20.274	9.1703	13.011	1.5619	3.6209	9.208	0	0	0	6.9678	1.0001	38.396	8.5084	0	3.2048	0	0	0	0	0	0	0	0	0	0	0	0	0	0	0	0	0	0	0	0	0	0	0	0
0.33099	0	0	8.4692	10.82	0	2.7729	0	0	0	0	0	0	0	5.3212	0	0	0	0	0	0	0	0	0	0	0	0	0	0	0	0	0	0	0	0	0	0	0	0	0	0	0	0	0	0	0	0	0	0	0
34.687	15.47	0	7.4602	3.3626	0	0	0	0	0	0	0	0	0	0	0	0	0	0	0	0	0	0	0	1.5565	10.066	15.776	28.298	18.54	41.184	33.516	42.115	55.473	43.087	48.386	61.768	53.463	60.827	41.647	41.923	43.541	37.426	38.158	35.912	42.899	43.813	49.368	32.14	25.252	20.846
0	3.9464	0	0	3.6702	0	12.06	17.518	24.687	38.588	45.1	30.523	59.268	74.821	50.981	56.25	55.714	60.098	63.87	76.409	65.07	84.487	77.498	89.814	85.706	104.1	115.52	110.37	117.93	117.72	145.54	135.87	155.45	151.35	161.16	171.6	161.61	172.12	181.68	154.39	176.48	166.22	169.26	171.16	162.4	160.26	162.24	166.84	170.93	175.62
2.3777	4.016	27.026	0	0	0	0	0	0	0	6.0289	11.203	24.725	22.779	24.998	28.967	29.318	31.026	35.416	23.042	31.967	26.198	35.941	40.342	51.716	55.425	61.179	57.355	61.036	54.734	54.018	45.057	52.37	49.775	44.291	31.555	34.791	38.789	45.675	40.415	29.266	32.287	40.188	26.774	19.84	22.664	27.796	17.391	8.8	1.1349
0	0	0	3.6112	3.4117	3.564	15.682	11.582	20.772	16.112	18.358	6.6214	25.429	25.31	45.986	58.448	60.595	91.319	98.37	138.81	168.28	208.46	226.54	243.19	274.75	314.36	327.01	340.23	368.37	362.44	392.95	412.85	412.17	425.79	419.88	434.1	399.47	414.68	456.18	444.98	457.76	454.89	442.75	448.76	442.27	462.67	446.43	447.99	468.5	468.48
5.6215	1.3038	0	7.6616	0	0	2.213	6.4857	0	0	0	0	0	0	0	0	0	0	0	0	0	0	0	26.269	38.795	55.186	91.522	112.98	116.15	138.91	157.54	155.61	173.26	204.83	238.41	244.53	256.93	280.8	297.08	293.68	326.13	337.21	317.76	335.61	353.31	341.62	327.92	345.6	356.14	356.26
9.6601	9.0927	0.71075	11.911	0	0	0	1.561	16.561	36.784	39.892	44.275	46.406	52.937	46.336	64.976	64.262	66.109	92.358	89.777	88.797	90.435	91.843	103	110.59	115.39	105.54	117.47	113.7	85.942	76.476	85.898	63.474	16.892	11.688	34.357	34.83	30.411	22.698	16.04	19.304	17.607	35.219	27.98	34.392	26.366	33.399	38.748	41.206	43.386
0	5.6411	13.798	0.06176	0	0	0	0	0	12.326	0	0	0	1.6776	5.8192	8.5036	8.7409	5.5353	8.4177	11.967	2.0002	0	15.843	0	0	0	0	0	0	1.8365	13.31	19.689	9.8838	15.783	0	17.973	23.312	63.841	75.739	85.818	100.7	102.7	114.96	119.12	125.32	127.72	111.35	101.5	123.81	123.87
0	9.0704	3.8729	10.833	0.47265	0	0	0	0	0	0	0	0	0	2.7067	6.8617	6.7256	31.495	54.743	55.356	72.176	86.202	73.812	77.729	86.827	72.794	87.915	70.064	65.805	62.558	69.065	60.329	65.521	60.372	76.147	75.57	51.588	62.806	54.126	68.745	73.229	81.128	87.164	93.123	97.511	84.129	86.331	76.987	84.604	85.368
2.3125	0	0	2.9906	0	14.714	0.26904	11.754	12.854	13.947	10.371	0	21.222	12.761	5.3865	7.9067	16.91	40.052	53.511	51.172	71.998	74.602	71.9	86.482	93.347	93.276	104.11	114.32	97.342	113.12	101.75	116.23	100.02	117.56	101.92	116.07	107.09	105	102.36	101.71	106.02	100.21	96.948	87.522	65.917	83.222	80.434	68.147	61.801	64.628
11.534	4.9717	0	0	0	0	0	3.9696	0	0	7.2401	8.9605	12.055	11.958	0.55879	0	0	0.36601	6.1938	14.735	13.456	11.546	17.133	17.691	11.798	5.0162	7.7968	1.597	11.166	5.0836	0.65156	0	0	0	0	0	0	0	0	0	0	0	0	0	0	0	0	0	0	0
4.854	13.96	0	0.3749	0	0	0	0	0	0	17.685	0	31.204	43.157	27.076	42.314	75.656	86.095	83.979	64.172	91.355	80.26	121.32	126.3	121.72	135.72	134.51	137.85	153.08	117.74	125.18	117.36	132.96	139.93	146	145.83	143.94	139.97	150.88	156.81	170.96	172.9	192.51	203.56	175.66	186.51	191.36	196.03	199.98	189.63
18.668	5.4015	0	0	0	0.66943	4.5024	5.2244	0	0	7.6415	7.2362	3.5183	0.64301	12.988	9.717	27.726	16.888	27.686	30.095	44.298	46.953	69.033	65.3	58.845	69.567	54.747	59.729	63.134	67.421	84.582	73.864	89.137	110.43	124.82	147.03	188.65	245.51	290.58	345.51	392.03	432.29	516.93	545.32	595.17	626.95	666.16	703.45	803.46	842.96
24.908	13.69	0	2.6562	0	0	0	0	0	0	0	0	0	0	0	0	0	0	0	0	0	0	0	0	0	0	0	0	0	0	0	0	0	0	0	0	0	0	0	0	0	0	0	0	0	0	0	0	0	0
0	9.4278	2.1923	0	0	8.5107	0	0	3.5245	16.968	5.8132	4.9427	10.816	11.172	16.003	2.9922	0.30706	0	0	0	0	0	0	0	1.5622	0.29883	4.7922	7.9812	16.298	27.657	30.339	44.142	34.318	45.787	35.228	41.818	40.168	40.552	20.104	13.853	9.7735	0	0.281	5.0225	0	0	0	0	0	0
13.251	13.885	0	0.11503	0.90404	0.21333	0	0	0	0	0	0	0	0	0	0	0	0	0	0	0	0	0	0	0	0	0	0	0	0	0	0	0	0.014398	0	14.788	21.062	37.203	16.684	20.903	22.008	17.67	31.968	29.025	29.699	20.809	31.029	32.527	29.964	38.489
19.615	15.617	3.1396	3.2415	0	0	0	0	0	0	0	0	0	8.0692	2.0343	0	0	0	0	0	0	0	0	0	0	0	0	5.0768	0.91535	8.6639	0	4.8426	0	0.81994	0.37856	0	0	0	0	0	0	0	0	0	0.5345	21.364	17.391	14.867	15.296	13.917
0	0	0	15.409	20.717	6.2596	0	0	0	0	0	0	4.2464	0	5.8199	0	0	0	0	0	0	9.2117	0	0	0	0	0	0	0	0	0	0	0	0	0	0	0	0	0	0	0	0	0	0	0	0	0	0	0	0
5.9104	0	0	3.0228	5.5552	0	4.0627	13.788	5.9226	0.4441	0	0	22.051	22.585	25.871	28.865	20.019	17.99	6.2411	14.737	15.798	9.1965	24.398	24.238	21.491	21.475	14.782	15.663	11.885	14.668	17.926	22.546	15.56	23.378	16.256	8.8206	0	1.2396	2.7866	10.054	2.0858	0	0	0	0	0	0	0	0	1.9628
11.431	4.294	0.33113	0	0	0	0	0	0	0	0	0	0	0	0	0	0	0	0	2.1898	0	0	0	0	0	4.9718	20.275	11.212	6.7195	5.8589	15.215	14.708	17.393	23.491	28.322	29.045	42.499	39.233	34.094	33.675	29.193	30.828	30.274	38.541	42.799	40.18	36.924	48.048	48.148	47.07
26.475	3.0405	0	0	0	0	0	0	0	0	0	6.6858	19.271	41.048	49.213	89.048	89.156	111.28	134.44	132.56	153.62	151.8	164.08	159.64	173.07	175.16	191.02	190.18	172.54	190.77	175.72	175.6	186.22	181.02	193.95	184.64	180.2	179.99	182.3	173.24	164.01	168.94	156.21	124.39	148.33	141.14	103.26	98.611	115.35	108.5
8.3078	1.0157	0	0	0	10.068	0	1.0015	1.6277	6.0184	0	0	0	0	0	0	0	0	0	0	0	0	0	0	0	0	0	0	0	0	0	0	0	0	0	0	0	0	0	0	0	0	0	0	0	2.0118	0	5.2874	14.596	15.803
30.412	13.942	0	3.5685	0	0	0	0	0	0	0	0	0	0	0	0	0	0	0	0	0	0	0	0	0	0	0	0	0	0	0	0	0	0	0	0	0	0	0	0	0	0	0	0	0	0	0	0	0	0
15.352	0	0	0.60488	4.6842	8.0104	0	0	13.686	14.556	0	0	0	0.72472	0	0	3.1841	10.574	21.754	8.2193	14.749	8.3613	33.692	21.173	38.109	28.403	31.597	18.37	34.796	28.12	22.386	27.445	14.208	7.9565	16.119	11.938	12.536	17.928	15.133	25.336	20.177	23.294	31.447	29.628	29.014	38.794	21.041	31.723	39.87	52.193
0	0	0	0	8.421	5.8689	2.3036	6.2524	11.29	10.424	3.4085	0	0	4.0732	0	0	0	0	12.826	13.383	26.388	27.833	27.203	45.052	45.268	46.841	71.079	60.286	77.537	60.864	75.045	82.945	72.6	76.504	82.859	80.843	84.304	90.901	76.186	98.31	88.38	87.636	105.17	98.567	105.83	99.03	54.731	58.779	68.324	79.151
19.048	0.030115	0	0	0	0	0	0	1.9524	0	0	0	0	0	0	0	0	0	0	0	0	0	0	0	0	0	0	0	0	0	0	0	0	0	0	0	0	0	0	0	0	0	0	0	0	0	0	0	0	0
5.7117	7.5688	0	5.9199	0	0	0	0	0	0	0	0	0	0	0	0	0	0	0	0	0	0	0	0	0	0	0	0	0	0	0	0	0	0	0	0	0	0	0	0	0	0	0	0	0	0	0	0	0	0
18.724	16.947	7.9844	8.4958	0	0	0	0	0	0	0	0	0	0	0	0	0	0	0	0	0	0	9.9549	10.345	14.503	29.01	40.154	33.737	41.104	56.02	0	0	0	0	0	0	0	0	0	0	0	0	0	0	0	1.5036	0	15.009	7.3326	0
0.13901	9.5208	11.874	4.5021	0	0	0	0	4.7765	0.29922	0	0	0	4.4759	6.1046	0	0	0	0	0	0	0	0	0	0	0	0	0	0	0	0	0	0	0	0	0	0	0	0	0	0	0	0	0	0	0	0	0	0	0
0	0	0	3.8809	3.7219	1.5589	9.1422	11.867	4.0049	13.751	11.731	13.844	7.0029	16.71	0	5.1743	0	4.5527	0	0	9.1862	0	0	0	0	0	0	0	0	0	0	0	0	0	0	0	0	0	0	5.406	9.8184	4.3544	4.8705	0	2.5687	0	6.0597	15.697	7.3725	12.779
0	5.2588	0	0	0	2.7117	12.439	8.8322	34.518	44.809	62.524	82.197	92.894	101.73	116.24	117.84	137.09	142.64	147.26	154.78	152.25	156.73	149.21	165.11	138.46	175.9	181.76	176.3	177.71	164.97	178	169.9	165.17	160.86	146.37	155.35	164.67	140.49	151.22	161.54	143.57	144.43	153.78	148.55	151.07	139.76	158.94	144.64	134.61	137.03
23.916	4.6694	0	1.2222	0	0	0	0	0	0	0	0	0	0	0	0	0	0	0	0	0	0	0	0	0	0	0	0	0	0	0	0	0	0	0	0	0	0	0	0	0	0	0	0	0	0	0	0	0	0
12.226	2.8534	0	0	0	1.3465	9.9068	30.192	53.293	77.279	113.18	139.61	176.42	199.64	228.06	252.26	278.82	300.47	336.11	370.03	402.53	402.09	449.47	466.26	521.97	557.31	592.94	605.53	626.41	687.63	699.07	732.82	748.2	775.24	828.3	845.46	846.35	887.76	961.02	928.46	932.72	946.37	951.86	965.1	963.87	991.19	980.89	971.98	961.04	998.39
8.3015	3.9974	3.1297	0.37242	0	0	0	0	0	0	0	0	0	0	0	0	0	0	0	0	0	0	0	0	0	0	0	0	0	0	3.1321	0	0	1.63	2.2807	0	0	0	0	0	2.6471	0.00017968	8.5613	5.0262	3.4172	0	0	0	3.1659	3.3288
0	0	0	0	1.1718	12.869	10.022	17.582	33.671	47.829	66.09	70.444	82.512	89.697	95.856	95.258	115.8	103.85	119.18	122.01	118.95	123.89	126.89	139.21	159.59	147.85	138.22	145.76	143.68	135.42	148.33	165.49	159.54	163.61	157.89	169.81	175.2	164.61	162.95	156.85	156.67	151.24	174.49	146.33	142.46	130.39	159.77	148.01	174.49	182.12
15.546	5.603	0	0	0	0	0	0	0	0	0	0	8.6081	5.6841	7.6658	21.456	24.726	31.006	31.525	33.958	47.397	55.004	59.34	70.394	72.78	106.1	67.5	73.758	88.89	108.32	120.3	144.28	153.68	177.76	210.15	215.67	228.67	236.63	230.03	227.81	249.88	272.1	275.35	271.38	261.98	285.77	264.14	283.37	317.13	304.43
8.725	0.66489	0	3.3459	3.5244	0	0.36587	0	3.0461	0	0	0	1.8498	0	0	0	0	0	2.185	2.3246	27.967	28.692	31.69	55.196	75.382	92.053	101.39	95.89	104.77	115.44	117.98	62.955	70.784	73.622	83.979	107.66	93.33	93.367	79.009	82.809	93.808	84.255	86.431	70.518	72.941	72.95	79.589	56.015	55.415	62.345
0	0	0	0	13.759	65.668	101.52	163.27	204.2	254.64	278.06	318.13	365.23	393.38	427.99	443.43	459.52	503.22	525	517.59	556.09	573.51	545.33	558.81	584.01	587.61	579.24	602.14	600.03	633.6	607.89	639.27	622.8	610.09	617.3	639.07	597.55	621.66	614.69	632.62	631.99	615.83	614.88	602.14	592.12	598.2	577.8	595.1	605.57	608.19
10.505	6.5926	1.4307	0	0	0	0	0	0	0	0	0	0	0	0	0	0	0	0	0	0	0	0	0	0	0	0.029087	4.3208	7.3071	11.628	11.114	17.388	17.797	27.589	8.9763	34.892	32.176	39.229	28.265	27.857	16.575	18.317	40.862	26.155	31.175	24.926	28.123	29.342	30.096	35.613
0	0	0	16.291	20.764	0.14768	0	0	1.0345	2.5859	0	0	28.721	25.162	11.33	13.303	12.273	4.7913	0	0	0	6.3666	13.131	0	4.2826	13.875	17.473	47.651	72.451	97.107	139.11	177.79	188.39	249.37	254	278.46	286.86	332.2	375.2	413.77	417.5	455.88	488.81	537.09	520.49	530.11	588.9	609.61	633.95	638.7
0.39521	10.823	0	24.433	2.6115	0	0	0	0	0.75073	9.0396	0	6.1453	0	0	0	0	0	0	0	0	0	0	0	0	0	0	0	0	0	0	0	0	0	0	0	0	0	0	0	0	0	0	0	0	0	0	32.982	0	13.866
9.8696	1.024	0	0	2.7483	0	0	0	0	0	0	0	3.7738	0	0	3.8553	10.065	5.6492	10.177	13.366	32.075	12.294	29.684	38.591	33.303	33.936	31.91	34.414	41.523	42.766	53.311	47.491	45.111	43.942	44.206	43.692	43.691	40.771	63.336	57.132	101.88	108.32	131.78	147.96	158.78	162.34	181.48	185.06	178.08	208.73
4.7983	0	3.6528	12.658	0	0	0	0	0	0	0	0	0	0	0	0	0	0	0	0	0	0	0	0	0	0	0	0	0	0	0	0	0	0	0	0	0	0	0	0	0	0	0	0	0	19.665	0	5.1346	0	0.90055
0	0	0	0	22.842	39.114	36.992	63.482	60.553	83.163	20.702	108.03	127.98	116.71	145.35	161.78	185.84	210.97	212.23	205.89	216.09	204.09	244.53	183.9	190.29	198.1	171.67	170.12	202.9	159.16	164.04	166.66	172.11	150.64	148.31	137.36	175.35	175.1	226.24	275.3	364.58	407.72	491.16	531.33	586.52	637.98	709.52	753.8	786.67	827.95
7.6902	2.4661	0	0	0	4.3256	0	4.6059	7.4127	22.624	21.245	14.523	25.689	31.03	44.969	41.965	29.762	34.153	35.158	39.626	33.246	35.855	57.125	57.384	64.108	67.654	60.527	63.444	60.259	50.863	47.879	43.39	37.354	33.768	23.6	33.747	29.181	37.664	23.022	18.245	14.092	9.7531	24.46	18.273	22.953	14.346	19.662	15.71	28.638	19.692
2.7844	0.94339	0.5845	3.4457	0	3.3484	0	2.0337	0	0	0	0.95651	0	0	0	0	0	0	0	0	0	0	0	0	0.11767	7.5562	16.771	36.156	35.811	30.894	43.335	44.161	52.885	59.072	70.741	82.341	102.7	111.88	102.94	118.56	134.32	139.07	141.03	139.4	139.12	164.41	144.8	148.43	148.49	136.23
0	0	0	8.3779	1.1847	16.536	12.643	26.594	0	26.542	32.441	43.414	57.509	62.447	43.587	61.742	54.051	52.271	54.559	75.025	67.367	63.044	65.399	46.328	55.143	66.186	69.127	62.781	64.721	56.244	79.951	71.799	94.938	78.119	93.202	91.259	89.557	100.65	107.96	110.22	105.34	113.3	106.2	107.72	109.66	99.704	114.83	119.54	108.13	116.7
19.18	8.6998	0.73019	0	0	0	0	0	0	0	12.704	18.391	34.141	68.755	71.835	108.42	101.04	115.51	142.08	156.28	169.13	174.82	194.34	177.71	215.33	202.07	227.9	233.51	238.33	218.95	230.38	231.29	253.99	254.01	249.18	275.18	281.06	297.72	289.89	299.77	299.41	318.22	305.13	332.04	341.8	346.74	366.04	389.8	393.03	413.67
13.604	17.684	3.2046	0	0	0	0	1.7315	0	0	0	0	0	0	0	0	0	0	0	0	0	0	0	0	0	0	0	0	0	0	0	0	0	0	0	0	0	0	0	0	0	0	0	0	0	0	0	0	0	0
0	1.3355	0	14.518	19.665	0	0	3.6887	2.0908	12.263	18.084	12.05	40.028	29.954	14.9	21.443	22.575	23.139	19.64	17.351	15.356	29.931	29.785	20.395	19.379	21.149	32.541	20.657	15.863	10.419	35.965	33.63	18.936	27.898	27.101	30.9	22.891	27.65	30.259	22.494	35.34	38.488	25.999	37.39	33.985	30.597	35.875	39.283	35.536	38.429
25.199	20.848	6.9388	12.089	0	0	0	0	0	0	0	0	0	0	0	0	0	0	0	0	0	0	0	0	0	0	0	0	0	0	0	0	0	0	0	0	0	0	0	0	0	0	0	0	0	0	0	0	0	0
5.0653	0	0	0.7068	13.869	0	0	9.0371	0.58832	1.0465	0	0	11.433	3.7068	0	0	0	0	0	0	0	0	0	0	0	0	0	0	0	0	0	0	0	0	0	0	0	0	0	0	0	0	0	0	0	0	0	0	0	0
21.302	22.472	7.8207	0	0	0	0	0	0	0	0	0	0	0	0	0	0	0	0	0	0	0	0	0	0	0	0	0	0	0	0	0	0	0	0	0	0	0	0	0	0	12.544	46.845	99.913	133.04	186.9	234.71	285.6	335.13	373.65
6.1986	2.0479	0.092773	0	0	6.7986	0	0	2.8526	5.0422	1.5606	1.4097	2.9596	5.3068	5.3666	0	0	0	0	0	0	0	0	0	0	0	0	0	0	0	0	0	0	0	0	0	0	0	0	0	0	0	0	0	0	0	0	0	0	0
16.066	8.3211	1.83	0	0	0	0	0	0	0	0	0	0	0	0	0	0	0	0	0	0	0	0	0	0	0	0	0	0	0	0	0	0	0	0	0	0	0	0	0	0	0	0	0	5.4117	9.6653	10.31	20.393	15.628	15.194
0	0	0	0	11.937	9.0444	30.018	12.512	23.92	12.059	5.2328	0	5.7352	3.5067	0	0	9.7105	19.988	50.103	71.814	118.34	147.14	197.2	234.66	271.92	302.57	341.32	384.58	405.31	450.27	479.75	488.13	505.15	512.31	526.89	538.23	526.12	528.81	541.13	546.39	538.94	534.61	536.19	512.76	516.43	507.62	520.1	506.47	494.56	517.43
33.65	28.375	0	0	0	12.571	0	0	0	0	0	0	0	0	0	0	5.2791	0.17824	3.9438	9.5298	45.012	49.543	57.715	68.241	77.672	71.208	84.956	72.911	62.853	79.08	75.71	90.265	79.327	94.462	93.993	88.802	87.848	82.848	91.401	84.1	96.593	85.258	78.018	80.129	69.318	60.664	57.817	47.613	63.214	69.567
0	14.807	0	0	3.6339	10.933	10.446	4.3487	2.1173	0	9.9523	14.342	21.785	23.69	26.074	33.129	43.398	47.137	63.091	66.409	66.06	61.638	72.885	91.795	99.29	110.82	122.12	125.49	126.67	152.27	148.71	166.49	168.08	158.68	167.79	184.94	174.65	184.81	194.61	202.87	205.31	207.39	213.48	211.69	227.7	226.62	235.07	238	229.77	231.31
14.474	0	0	6.185	6.5302	0	0	0	0	0	0	0	0	0	0	0	0	0	0	0	0	0	0	0	0	0	0	0	0	0	0	0	0	0	0	0	0	0	0	0	0	0	0	0	0	0	0	0	0	0
11.918	7.2588	0	0	0	3.8407	0	0	0	0	0	0	0	0	0	0	0	0	6.3854	4.5344	4.528	10.876	24.363	22.531	45.12	50.695	52.115	75.767	91.105	87.45	88.571	88.083	109.19	108.62	124.19	128.05	132.38	143.2	134.45	133.56	130.66	142.68	149.97	154.77	157	156.97	156.69	168.14	181.16	184.59
0	0	0	7.5666	0	0.38258	8.3904	21.494	38.243	60.388	120.68	159.11	221.6	253.74	308.68	370.96	415.69	451.93	461.9	568.44	594.25	619.33	652.5	668.45	682.45	686.74	704.63	740.23	750.25	756.04	755.45	760.19	744.73	758.4	762.12	759.15	747.29	759.61	737.84	747.84	770.11	764.77	792.63	782.53	765.64	770.94	737.09	741.5	775.85	785.28
23.79	13.562	0.81568	0	0	0	0	0	0	0	0	0	0	0	0	0	0	0	0	5.4544	6.1692	19.17	33.742	35.618	39.135	26.985	21.604	20.021	20.162	19.501	10.19	2.8557	3.5365	9.3064	15.628	3.1493	0	0	8.6877	20.11	22.744	11.456	13.752	21.175	26.416	31.464	31.711	34.482	29.245	37.104
18.283	7.1187	0	0	3.8804	0	0	0	0	0	0	0	0	0	0	0	0	0	0	0	0	0	0	0	0	0	0	0	0	0	0	0	0	0	0	0	0	0	0	0	0	0	0	0	0	0	0	0	0	0
0	0	0	4.2858	8.6456	5.7473	13.391	33.354	31.852	53.109	63.933	39.786	60.945	40.558	47.471	63.541	64.068	67.381	67.717	83.801	95.781	101.31	136.78	141	166.21	172.25	191	190.83	204.06	220.81	235.61	246.37	245.65	236.81	235.97	224.43	227.88	237.95	220.72	194.62	211.6	197.2	206.02	202.42	185.84	182.81	188.53	184.37	195.95	190.05
0	11.29	0	0	1.0766	0.5469	2.0966	9.5682	4.2419	8.0769	0.39302	0	5.6976	0	0	0	0	0	0	0	0	0	0	0	0	0	0	0	0	0	0	0	0	0	2.5138	0.71045	14.351	13.105	13.21	29.346	2.4561	6.0024	0	10.468	0	0	0	0	0	0
16.701	0.68176	0.19828	0.82885	0.23403	0	0	0	0	0	0	0	0	0	0	0	0	0	0	0	0	0	0	0	0	0	0	0	0	0	0	0	0	0	0	0	0	0	0	0	0	0	0	0	0	0	0	0	6.3657	0
19.562	13.416	4.0135	0	0	0	0	0	0	0	0	0	0	0	0	1.0896	0	4.8425	0	0.57455	0	15.607	10.585	19.462	23.733	19.783	13.766	13.529	21.93	21.951	15.557	18.425	12.954	20.558	24.997	8.2508	3.1017	1.3181	10.82	21.774	22.864	12.373	8.1239	8.4981	14.2	10.865	0	6.1735	7.9176	0
0	7.6753	12.421	1.1058	20.858	0	0	0	0	0	0	0	0	0	0	0	0	0	0	0	14.196	33.721	57.336	44.652	63.236	65.913	60.087	69.002	142.98	193.1	156.54	200.15	180.57	243.22	189.06	191.07	150.21	162.92	182.57	178.99	144.23	139.95	135.37	142.2	161.17	147.14	132.43	135.35	142.39	149.17
0	0	0	3.3082	17.127	17.557	4.6517	0	1.9772	10.421	0.36921	0	0	0	0	0	0	0	0	0	0	0	0	0	0	4.1602	0	4.3743	10.876	8.4944	0	2.5127	1.0577	0	0	0	0	0	0	0	0	0	11.974	16.909	38.397	40.109	62.059	79.063	92.563	101.33
15.061	10.779	0.88496	0	0	0	0	0	0	0	0	0	0	0	0	0	0	0	0	0	0	0	0	0	0	0	0	0	0	0	0	0	0	0	0	0	0	0	0	0	0	0	0	0	0	0	0	0	0	0
15.679	5.1101	0	1.5178	3.9666	0	0	0	0	0	0	0	0	0	0	0	0	0	0	0	0	0	0	0	0	0	0	0	0	0	0	0	0	2.9764	5.0187	0	0	0	0	0	0	0	0	0	0	0	0	0	0	0
24.125	7.2998	3.8581	0	0	0	0	0	0	0	0	0	0	0	0	4.2795	5.5921	13.054	24.063	32.725	35.693	29.464	47.045	49.848	61.179	65.607	89.991	101.84	129.16	164.36	203.26	226.86	278.44	302.43	343.46	380.57	398.72	422.7	460.27	475.89	462.67	487.92	505.88	513.14	515.57	494.39	521.87	525.28	537.63	526.26
13.716	11.852	0	0	0	0	0	0	0	0	0	0	0	0	0	0	0	0	27.359	38.566	65.13	81.437	117.02	145.09	193.97	217.46	246.29	279.47	293.32	306.4	322.2	337.8	363.09	376.2	379.45	395.19	411.68	388.22	416.19	404.22	406.06	403.08	427.06	407.9	414.84	404.69	409.03	399.93	402.05	410.96
26.625	20.453	0	0	0	0	0	0	0	0	0	0	0	0	0	0	0	0	0	14.287	40.495	85.065	109.34	139.83	171.95	184.67	217.28	241.27	248.12	265.99	269.9	288.84	307.7	321.32	327.51	327.6	318.32	283.7	319.62	317.91	318.92	305.88	313.45	321.57	338.15	317.56	323.58	322.14	330.87	326.11
18.896	0	0	0	0	1.97	0	0	0	0	0	0	0	0	0	0	0	0	0	0	0	0	2.1102	5.6474	24.076	35.646	42.698	30.339	31.72	56.908	49.397	61.61	37.472	73.849	57.8	69.764	57.761	68.19	65.775	73.721	79.212	79.924	84.777	91.017	85.75	103.5	117	117.76	114.55	125.85
20.36	10.777	0	0	0	0	0	0	0	0	0	0	0	0	0	0	0	0	0	0	0	0	0	0	0	0	0	0	0	0	0	0	0	0	0	0	0	0	0	0	0	0	0	0	0	0	0	0	0	0
0.35955	5.7617	0	0	2.3667	0	16.598	21.4	31.741	28.444	28.258	31.654	47.764	40.457	51.11	48.169	61.7	56.749	46.504	42.532	46.577	35.012	41.532	41.037	58.168	65.706	73.997	85.382	104.05	115.3	122.74	142.63	177.23	190.55	191.97	204.09	235.77	270.54	288.87	299.15	324.49	317.71	327.63	341.14	362.25	356.12	375.08	360.44	355.84	355.46
12.792	5.6626	6.8994	0	0	0	0	0	0	0	0	0	0	0	0	0	0	0	0	0	0	0	0	0	0	0	0	0	0	0	0	0	0	0	0	0	0	0	0	0	0	0	0	0	0	0	0	0	0	0
4.0981	9.8151	0.56439	0	0	0	0	4.7666	0	0	0	0	0	0	0	0	0	0	0	0	0	0	0	0	0	0	0	0	0	0	0	0	0	0	0	0	0	0	0	0	0	0	0	0	0	0	0	0	0	0
9.5277	4.2349	7.1995	11.597	0	0	0	0	0.25889	0	0	0	1.9653	0	0	0	0	0	0	0	0	0	0	0	0	0	0	0	0	0	0	0	0	0	0	0	0	0	0	0	0	0	0	0	0	0	0	0	0	0
0	4.3002	0	10.891	12.776	0	0	4.6555	6.0338	14.542	20.708	6.2644	29.154	23.094	12.312	24.048	22.702	26.825	21.861	28.499	26.81	39.191	57.882	53.311	60.714	64.083	111.91	125.73	151.65	188.69	267.51	313.81	356.87	407.58	469.09	509.81	552.28	591.65	622.66	670.69	721.58	737.12	817.04	852.89	852.6	894.28	907.83	910.89	897.17	927.49
3.1923	0	0	0.058773	4.5784	7.5103	0	3.9162	4.9005	12.205	11.732	9.4595	8.6956	19.215	10.748	11.303	26.47	23.247	29.236	22.728	39.983	37.072	37.952	38.946	52.369	54.711	37.951	45.766	48.849	48.213	43.21	50.241	42.109	42.522	27.873	46.066	36.754	24.726	24.573	20.113	20.72	17.064	18.641	10.756	11.874	6.8237	10.829	4.0816	0	4.1088
8.0534	12.654	1.3523	0	0	0	0	1.17	0	0	0	0	0	0	0	0	0	0	0	0	0	0	0	0	0	0	0	0	0	0	0	0	0	0	0	0	0	0	0	0	0	2.0014	0	0	0	0	0	0	0	0
[truncated: 78 more columns]
