# Supplementary material for: Limits on information transduction through amplitude and frequency regulation of transcription factor activity
Source: eLife. 2015 May 18;4:e06559. doi: 10.7554/eLife.06559 (PMC4468373; doi:10.7554/eLife.06559)
Supplement: Supplementary file 1. — Raw single-cell time-trace data for HXK1 (15259 cells), SIP18 (21242 cells), pSIP18 mut A (18203 cells), pSIP18 mut B (17655 cells), 1× reporter diploid (21236 cells), and 2× reporter diploid (19222 cells). The data are also available from Dryad Digital Repository (Hansen and O'Shea, 2015). DOI: http://dx.doi.org/10.7554/eLife.06559.014 [file elife06559s001.zip › source_data/2x_SIP18_HXK1_FM5_13minINT_690nM.txt]

15.859	3.3183	0	2.0012	0	0	8.5275	0	0	2.8531	9.1226	17.031	13.856	13.741	17.708	7.311	10.447	10.519	3.9688	12.027	3.5495	9.2364	7.3584	9.6083	3.1942	0	0	0	0	0	0	0	0	0	0	0	0	0	0	0	0	0	0	0	0	0	0	0	0	0
0	0	0	9.0784	12.776	18.733	4.4692	4.0665	8.7891	0	0	7.0757	7.3577	11.678	37.289	56.412	0	71.617	75.343	51.871	59.647	59.747	60.581	115.68	123.59	109.31	123.92	155.97	169.32	212.7	223.04	245.18	246.92	274.79	291.77	335.46	371.38	365.22	399.23	463.2	461.16	483.06	467.96	496.74	510.53	555.23	565.69	588.87	587.05	582.01
12.451	0	0	0	0	2.5155	0.19169	6.5311	0	0	0	0	0	4.3099	0	2.526	0	0	0	0	0	0	0	0	0	0	0	0	0	0	0	0	0	0	0	0	0	0	0	0	0	0	0	0	0	0	0	0	0	0
6.2255	0	0	0	0	0	8.1019	13.71	2.5796	2.4192	7.1797	5.5094	0	0	0	0	0	0	0	0	0	0	0	0	0	0	0	0	0	0	0	0	0	0	0	8.7103	15.341	14.949	39.238	24.277	22.681	31.836	39.987	55.08	55.54	54.378	62.82	57.78	90.361	91.511
0	0	0	0	11.93	6.4744	9.3792	11.061	12.034	28.959	23.235	44.101	50.298	66.564	85.512	96.136	104.05	118.91	116.43	132.01	149.48	176.3	192.26	217.7	272.06	345.93	431.55	411.97	443.6	471.24	547.86	617.29	567.55	883.69	711.67	762.18	844.96	913.17	936.24	961.01	988.48	1047.3	1067.1	1104.1	1150	1139.8	1148.1	1148.7	1160.1	1171.1
10.671	7.406	4.7445	4.0602	0	0	0	0	0	0	0	0	0	0	0	0	0	0	7.3702	0	12.508	37.264	46.083	68.46	92.205	81.85	81.899	79.535	100.92	112.64	129.23	119.72	141.91	121.52	144.69	148.14	147.25	155.44	172.36	175.02	174.54	179.76	176.41	181.66	165.85	166.51	165.35	170.32	146.88	154.85
0	0	0	2.2714	3.3713	0	9.6727	4.1436	2.3659	4.049	3.657	6.401	10.543	10.749	6.8574	9.2236	5.526	8.3533	5.3475	5.0414	7.3949	7.7867	4.3957	4.5128	0.89131	5.2015	9.6612	2.5189	10.035	5.9366	15.153	0	0	0	0	7.488	33.785	51.032	49.156	49.912	32.434	33.161	43.823	46.672	56.874	49.749	51.516	66.127	62.455	69.319
0	0	0	4.5281	2.009	0	2.3096	0	3.7336	0.35201	0	0	0.90535	0	0	0	0	0	1.1597	0	0	0	0	0	0	0	0	0	0	0	0	0	0	0	0	0	0	0	0	0	0	0	0	0	7.3009	2.0337	0	0	0	3.3627
2.3836	6.8193	0	6.8909	0	0	0	0	0	0	0	0	0	0.63673	6.0225	13.796	11.963	18.224	14.611	21.086	41.97	36.737	31.155	45.972	42.075	45.992	48.392	61.017	52.64	59.221	59.25	64.611	53.106	55.028	59.932	68.7	74.417	68.835	79.165	72.922	81.911	83.435	82.304	99.06	95.219	100.13	96.769	104.71	109.11	94.814
8.3182	0	3.9109	5.2157	0	0	0	0	0	0	0	0	0	0	0	0	0	0	0	0	0	0	0	0	0	0	0	0	0	0	0	0	0	0	0	0	0	0	0	0	0	0	0	0	3.3047	8.267	0.41929	0	16.868	16.13
0	0	0	0	4.8514	15.52	8.7496	10.381	11.673	23.52	12.54	29.53	35.774	29.722	45.443	41.695	48.853	44.423	41.472	42.301	34.938	50.42	52.77	53.664	57.133	61.589	63.79	67.148	57.694	61.478	77.216	83.3	74.367	79.194	70.841	68.589	76.567	78.438	96.805	112.63	112.23	118.86	137.68	181.86	199.01	184.63	195.75	215.19	221.2	257.62
27.172	14.464	0	1.5416	0	0	0	0	8.302	5.5787	0	54.048	23.192	34.592	38.875	58.227	58.615	48.443	35.544	54.026	52.331	61.438	79.882	91.637	91.585	109.14	121.58	140.91	124.73	127.82	122.93	104.11	108.78	79.485	75.831	88.438	83.427	92.374	80.899	80.6	87.687	86.828	82.59	76.184	72.385	47.08	62.76	56.556	66.461	62.404
8.3995	7.7525	3.0079	0	0	0	0	0	0	7.6497	9.4856	10.359	10.724	16.91	4.2914	10.117	9.9474	2.5052	10.168	7.0923	5.8468	11.21	11.762	0	0	0	0	0	0	0	0	0	0	0	0	0	0	0	0	0	0	0	0	0	0	0	0	0	0	0
0	7.3114	4.4375	0	12.543	0	0	0	0	0	0	0	0	0	0	17.739	13.767	20.822	2.358	0	8.6169	10.485	23.657	14.478	20.222	32.577	46.858	56.235	60.764	73.164	98.935	101.26	119.27	130.14	142.15	145.21	153.59	155.24	180.07	214.2	255.03	273.62	281.91	308.94	392.95	405.93	432.53	461.86	404.49	454.01
23.805	3.8781	0	13.235	0	0	0	0	0	0	0	1.8101	0	0	0	18.54	31.83	35.129	43.904	35.868	55.238	51.928	121.59	102.71	129.5	145.36	178.82	135.69	174.15	178.63	193.69	210.21	214.44	224.53	207.73	225.71	244.16	230.09	234.24	254.38	247.59	253.67	241.31	237.19	287.88	272.85	270.48	282.75	299.75	291.02
0	0	0	8.1073	13.684	0	1.8867	5.4791	0	0	0	0	0	0	0	0.74378	0	0	0	0	0	0	4.5709	4.2754	1.6711	9.6231	15.638	9.4494	24.45	26.435	37.123	32.333	35.934	39.614	52.593	48.977	63.288	65.79	59.123	77.643	79.429	91.29	92.974	102.73	112.11	103.62	100.76	109.9	99.831	115.51
14.097	7.799	0	0	0.80427	0	0	0	0	0	0	3.4726	18.629	25.724	47.187	37.548	59.567	80.618	99.891	149.82	128.09	139.86	149.92	162.97	166.5	179.7	176.39	170.67	165.75	187.18	193.6	187.35	183.87	174.64	178.49	177.55	181.54	169.66	174.54	165.98	155.24	159.25	129.73	127.47	120.58	116.9	129.91	128.99	125.5	124.66
0	0.77388	0	1.7475	1.7441	0	5.9042	14.909	37.201	67.015	103.99	149.52	170.35	221.12	277.79	322.54	379.62	401.52	426.49	455.43	471.44	492.69	523.77	534.22	555.18	554.91	576.34	565.78	580.69	581.34	608.88	609.76	599.96	603.78	597.36	631.39	627.61	656.62	649.18	668.08	668.75	658.9	658.39	670.79	682.38	709.17	714.78	673.55	697.94	692.21
2.3955	8.6074	0	0	0	0	0	0	0	2.6646	0.5935	12.551	0	0	0	6.9999	20.367	16.646	12.949	3.8849	11.692	22.95	4.4747	2.954	9.492	0	18.874	10.169	29.506	5.5326	59.34	27.474	33.427	57.874	88.066	136.33	179.55	196.87	259.42	304.83	464.58	369.27	393.49	559.42	470.94	478.31	505.66	514.67	544.28	569.43
2.7773	2.1355	0	2.7659	2.1179	0	0	0.92147	0	0	0	0	0	0	0	0	0	0	0	0	0	0	0	0	0	0	0	0	0	0	0	0	0	0	0	0	0	6.4313	0	0	4.9665	5.1383	3.5081	10.293	20.705	16.634	22.461	24.429	31.005	28.426
10.865	0.34064	0.30487	0.3118	0	1.4875	3.0433	0	0	0	0	9.4902	2.7938	0	1.2922	0	5.3444	0	2.8447	12.021	2.8728	29.559	15.045	26.1	30.69	40.308	37.46	41.788	39.752	37.8	37.137	30.883	45.464	56.45	50.01	41.039	58.351	60.947	65.036	66.491	84.888	81.041	72.825	72.756	78.706	66.697	62.106	60.631	56.683	50.913
0	2.997	0	0	2.7227	1.5952	5.3765	1.3959	0	14.393	12.236	17.286	25.815	32.857	28.13	40.965	43.972	51.424	53.233	60.809	70.671	81.274	93.262	95.344	91.311	90.074	94.626	98.185	107.38	97.7	110.8	97.86	101.66	86.293	98.472	87.872	93.562	99.636	110.41	114.77	111.41	104.46	106.31	117.86	119.96	114.7	117.28	121.7	128.98	114.14
13.779	0	0	0	2.6647	0	1.7472	0	0	10.78	2.038	4.9636	6.0236	9.8573	15.744	38.364	45.193	62.729	95.232	113.19	153.4	201.26	207.01	231.35	267.18	286.32	308.33	324.8	371.34	311.5	397	344.27	435.05	432.25	458.81	460.46	480.41	483.74	482.75	524.48	559.17	480.69	572.87	596.03	647.98	639.48	676.3	689.87	707.24	697.61
0.5927	0	0	0	0	9.4646	8.9768	14.283	30.399	24.16	31.298	37.645	39.645	36.758	40.464	53.71	43.985	55.866	55.956	58.362	59.459	74.613	88.034	93.546	110.55	101.87	105.35	92.791	109.87	107.82	118.14	109.45	109.13	102.45	93.732	100.48	87.893	89.243	81.533	90.578	85.613	88.709	80.396	70.839	79.974	65.99	58.01	39.747	55.422	57.918
4.1284	3.9035	0.98387	4.0194	4.3763	0	0	0	0	0	0	0	0	16.106	8.3583	10.779	20.811	29.82	33.441	44.537	48.327	67.099	56.181	64.597	64.871	83.717	89.504	105.01	105.35	103.42	108.08	115.02	104.84	111.83	108.22	125.27	138.57	135.83	134.23	137.14	141.44	147.9	146.09	146.91	106.07	138.81	151.1	145.42	172.26	189.88
24.946	11.198	0	0	0	0	0	0	0	0	0	0	0	0	0	0	0	0	0	0	0	0	0	0	0	0	0	0	0	0	0	0	0	0	0	0	0	0	0	0	0	0	0	0	0	0	0	0	0	0
0	8.5117	0	0.73391	0	0	2.5427	0	0	0	0	0	0	0	0	0	0	0	0	0	0	0	0	0	0	0	0	0	0	0	0	0	0	0	0	0	0	0	0	0	0	0	0	0	0	0	0	0	0	0
18.707	7.1056	0.26889	0	0	0	0	0	0	0	0	0	0	0	0	0	0	7.165	20.246	30.706	47.026	62.111	85.527	92.082	94.67	90.645	101.19	113.45	99.875	90.579	93.946	111.67	99.409	125.81	90.359	88.134	93.329	76.044	66.318	59.859	49.933	27.005	38.442	43.616	42.841	34.844	58.279	53.458	51.715	0
2.6807	0.70161	0	0.62427	2.6012	0	1.0572	0	0	4.2596	3.2097	13.598	25.477	32.611	42.111	53.821	57.603	65.19	87.294	88.609	96.204	104.31	105.49	114.42	117.14	114.13	130.28	127.25	133.35	133.89	134.17	143.76	144.73	130.02	132.93	125.83	144.98	140.72	156.99	174.21	174.42	184.7	210.12	278.5	225.33	233.02	212.12	247.12	270.04	233.96
1.7608	7.0747	0.92216	4.8785	0	0	0	0	0	7.9211	2.2855	3.7016	2.9535	3.5339	0	5.3604	3.3479	10.748	2.5036	1.7487	0	3.4095	8.357	5.0777	0	0	0	0	0	0	0	0	0	0	0	0	0	0	0	0	0	0	0	0	0	0	0	0	0	0
1.3274	11.453	0	4.9345	3.4376	0	0	0	0	0	0	0	0	0	0	0	0	0	0	0	0	0	0	0	0	0	0	0	0.69911	0	0.48827	0	2.8101	6.1861	9.1607	20.514	40.671	42.469	46.262	50.076	57.688	60.266	70.223	64.861	76.371	74.597	75.087	63.924	61.093	80.238
1.0934	0	0	0	0.59959	10.332	0.0042874	0.78326	4.1491	6.2485	9.9578	18.902	12.745	23.321	29.308	25.148	25.898	27.679	27.707	35.665	39.306	40.125	44.31	58.497	55.758	66.796	49.001	72.288	70.985	77.775	73.24	93.318	95.991	102.74	77.476	84.141	93.903	94.419	94.748	102.96	96.887	102.65	111.18	121.26	122.41	127	137.69	149.03	150.22	151.28
0	0.52579	1.8948	0	0	6.4098	0	0	0	0	0	0	0	0	0	0	0	0	0	0	0	0	0	0	0	0	0	0	0	0	0	0	0	0	0	0	0	0	0	0	0	0	0	0	0	5.0021	15.044	22.581	39.34	44.318
0	0	0	0	12.258	12.594	15.074	21.644	37.517	83.85	101.67	168.12	204.56	240.9	320.66	330.65	395.77	430.72	488.48	512.95	548.01	571	610.8	658.64	728.09	756.21	718.56	970.51	1024.9	1134.1	1241.8	1307.3	1401.7	1520.9	1500.8	1612.9	1653.2	1669.4	1798.8	1838	1847.1	1887.3	1882	1921.1	1970	1971.5	1955.5	1951.3	1991.7	2066.7
11.612	3.7761	4.7221	0	0	0	0	0	0	0	0.35778	0	0	0	0	0	0	0	0	0	0	0	0	0	0	0	0	0	0	0	0	0	0	0	0	0	0	0	0	0	0	0	0	0	0	0	0	0	0	0
32.469	6.702	0	0	0	0	0	0	0	0	0	0	0	4.5497	0	0	0	0	0	0	0	0	0	0	0	0	0	0	0	0	0	0	0	0	0	0	0	0	0	0	0	0	0	0	0	0	0	0	0	0
3.5115	0	1.0977	13.97	12.688	0	0	0	0	0	0	0	0	0	0	0	0	0	0	0	0	0	0	8.2072	13.19	1.1346	2.8176	2.6415	4.6828	10.611	19.519	9.3041	8.8309	0.86023	9.4807	0.82824	0	0	6.1176	7.4819	9.5556	14.905	10.724	15.651	15.193	17.846	14.081	0	14.733	7.3485
0	0	0	0.13659	6.272	4.4304	21.866	21.319	29.222	6.8945	25.136	36.839	16.758	26.243	0	0	0	0	0	0	0	0	0	0	0	0	0	0	0	0	0	0	0	0	0	0	0	0	0	0	0	0	0	0	0	0	0	0	0	0
0	10.007	4.004	0	0	7.1528	8.7757	7.8799	3.3621	3.0681	0.69114	5.9636	5.1592	0	0	0.26304	1.1782	0	0	0	0	0	0	0	0	0	0	0	0	2.0293	21.011	33.859	52.931	59.792	75.695	121.43	143.81	166.34	194.03	219.24	242.31	254.34	274.7	300.49	321.79	343.85	340.32	353.09	402.59	403.97
0	0	0	5.2838	0	7.3836	15.012	22.633	16.705	28.821	29.346	46.028	49.695	49.991	53.706	41.553	60.43	51.286	47.901	66.515	44.828	63.954	63.587	75.139	63.412	63.163	77.178	81.804	83.983	72.037	72.794	69.86	84.754	89.421	102.84	82.537	69.127	86.032	95.022	92.382	72.333	78.018	67.486	73.52	90.952	82.263	68.227	59.886	58.396	63.811
0	0	0.81171	0	0	7.9665	6.6716	0	3.5973	4.9952	7.4326	0	0	0	0	0	0	0	0	0	0	0	0	0	0	7.2633	0	0	0	36.389	0.81446	5.9429	19.682	25.617	16.597	28.888	41.136	45.344	51.868	49.447	67.761	50.82	65.354	60.927	52.024	69.891	63.818	67.761	68.413	78.344
0	1.874	0	5.5801	0.23707	0	0	0	0	15.503	7.5895	10.131	10.656	17.353	12.885	21.651	24.712	38.663	26.739	24.252	32.134	52.871	54.261	60.102	51.509	61.11	65.558	69.082	82.224	72.058	79.871	80.224	86.828	72.618	66.548	68.38	84.688	100.07	99.32	101.72	105.68	96.758	110.16	116.19	124.24	126.51	126.43	129.07	118.67	125.63
0.44574	5.5792	0	0.76841	8.5817	0	0	8.7262	9.6964	14.107	14.113	17.522	31.995	41.655	38.206	53.742	48.551	49.584	54.132	62.716	69.613	84.719	85.328	92.623	93.036	96.332	108.18	115.9	117.75	126.11	116.27	133.73	133.51	116.5	131.17	123.88	131.84	123.74	125.74	132.82	132.26	127.94	134.12	125.77	131.58	123.08	122.52	117.23	108.42	128.73
7.2145	14.999	3.5455	3.3829	2.7737	0	0	0	0	0	0	0	0	0	0	0	0	0	0	0	0	0	0	0	0	0	0	0	0	0	0	0	0	0	0	0	18.405	15.016	41.095	52.694	61.441	69.394	66.975	94.757	79.372	77.606	80.918	83.959	93.011	103.85
9.2004	12.667	1.1098	0	0	0	0	0	0	0	0	0	0	0	0	0	0	0	0	0	0	0	0	0	0	0	0	0	0	0	0	0	0	0	0	0	0	0	0	0	0	0	0	0	0	0	0	0	0	0
8.7434	0.3386	0	0.65315	0	2.4831	0	0	0	0	0	5.9362	0	0	0	0	0	0	0	0	0	0	0	0	0	0	0	0	0	0	0	0	0	0	0	0	0	0	0	0	0	0	0	0	0	0	0	0	0	0
0	2.6573	0	1.1317	1.9813	0	0	0	2.4323	0	0	0	0	0	0	0	0	0	0	0	0	3.3748	0	0	0	3.1006	6.7867	7.1985	17.524	20.848	21.574	29.767	25.785	27.317	31.567	31.12	38.009	39.924	40.991	53.065	47.684	48.447	47.065	52.833	55.032	51.531	61.307	57.826	57.101	63.164
4.5725	1.2743	0	0.17523	0	0	1.3339	6.173	7.3399	4.6554	15.215	12.794	14.924	24.088	34.894	36.157	29.276	42.636	31.631	58.043	64.31	98.833	143.7	231.39	304.02	380.74	476.15	601.07	679.93	786.82	925.6	999.21	1065.8	1115.2	1235.9	1308.5	1371.5	1435.5	1493.2	1617.6	1687.8	1757.7	1825.3	1870.5	1906.6	1941.7	1971.1	2047.1	2008.9	2097.8
0	0	0	0	4.7885	12.529	33.697	85.085	170.12	261.49	356.22	447.87	526.46	606.6	727.26	772.17	842.95	895.6	956.37	1045.2	1094.8	1129.6	1147.4	1163.2	1219.3	1259.7	1240.1	1302.3	1354.2	1344.4	1408.5	1463.7	1446.3	1501	1493.1	1514.4	1696.3	1701.9	1617.3	1200.3	1162.2	981.32	913.76	913.6	905.74	910.74	901.89	1042.6	1013.9	951.36
37.623	17.842	8.4294	9.6173	0	0	0	0	0	0	0	0	0	0	0	0	0	0	0	0	0	0	0	0	0	0	0	0	0	0	0	0	0	0	0	0	0	0	0	0	0	0	0	0	0	0	0	0	0	0
41.197	30.491	0	0	0	0	0	0	0	0	0	0	0	0	0	0	0	0	0	0	0	0	0	0	0	0	0	0	0	0	0	0	3.8878	3.272	9.0252	20.446	40.032	56.955	40.22	48.616	70.964	81.175	92.19	104.16	113.54	113.15	112.04	107.4	128.93	118.99
0	0	0.47453	2.2426	1.3288	0	0	0	0	0	0	0	0	0	0	0	0	0	0	0	0	0	0	0	0	0	0	0	0	0	0	0	0	0	0	16.261	34.883	35.205	44.34	66.664	87.942	87.563	116.15	135.98	157.83	183.92	194.62	200.34	214.55	218.11
0	0	0	0	0	20.626	12.023	17.094	21.504	22.572	26.989	32.747	36.5	42.051	23.892	30.711	46.9	37.696	39.083	49.213	41.566	38.477	39.673	50.002	54.989	53.194	52.427	40.724	49.263	42.171	42.639	25.095	27.756	29.312	37.092	26.144	33.591	23.214	38.634	26.8	22.195	18.596	48.79	38.682	42.118	27.087	30.696	22.73	36.547	42.112
10.801	11.268	8.6917	3.3633	0	0	0	0	0	0	0	0	0	0	0	0	0	0	0	0	0	0	0	0	0	0	0	0	0	0	0	0	0	0	0	0	0	0	0	0	0	0	0	0	0	0	0	0	0	0
8.7426	0	0	2.0225	0	0	0	0	0	0	0	0	0	7.7508	20.27	27.073	14.379	27.755	39.554	42.079	36.041	54.88	101.21	169.04	272.73	367.35	487.84	617.97	714.39	849.46	942.3	1023.7	1105.9	1243.2	1302.6	1347.8	1461	1471.1	1513.2	1541.8	1566.7	1657.8	1607.8	1596.5	1678.7	1700.4	1732.3	1760.3	1748.3	1777.7
26.012	21.361	0	4.4358	0	0	0	0	0	0	0	0	0	0	0	0.085971	0	7.443	0	0	0	0	0	2.3775	0	0.20415	4.5209	17.466	21.854	22.538	39.126	31.002	38.21	19.342	66.278	67.115	67.83	66.869	55.738	65.773	48.084	64.33	48.13	60.892	26.567	19.209	28.688	28.859	33.643	12.203
20.015	29.894	30.229	0	35.069	0	0	2.1812	5.5278	13.442	4.4699	7.4687	1.2349	3.9811	4.4571	4.2699	13.318	7.2224	3.1791	12.343	2.2297	5.3238	0	9.3121	13.054	6.5168	9.4789	4.0794	12.178	13.35	16.834	7.0779	5.3998	10.3	4.6981	14.178	14.293	12.506	3.6398	14.678	15.869	0.80988	8.9153	0	18.263	11.909	10.074	0	0	6.9685
16.359	14.905	3.4752	8.8988	0	0	0	0	0	0	0	0	0	0	0	0	0	0	0	0	0	0	0	0	0	0	0	0	0	0	0	0	0	0	0	0	0	0	0	0	0	0	0	0	0	0	0	0	0	0
3.8218	5.2157	0	0	0	0	11.053	0	0	0	0	0	0	0	0	0	0	55.638	106.23	136.74	219.01	255.58	330.43	337.18	413.38	438.86	489.62	534.63	555.87	573.73	624.26	636.15	639.75	604.98	658.31	631.45	695.68	721.84	646.06	728.62	660.28	718.73	710.06	696.19	664.39	681.79	672.92	701.73	655.92	685
6.1889	0	0	0	3.6991	0.23454	3.8597	0	0	0	0	0	0	0	0	7.0734	21.799	37.448	70.298	86.332	113.36	135.65	171.34	198.29	213.9	220.72	243.15	261.31	250.86	268.31	242.17	271.16	259.16	295.12	286.33	280.87	282.62	291.14	287.83	289.87	295.11	293.11	284.07	284.97	298.71	299.76	278.94	278.87	283.64	282.38
8.0128	14.747	0	0	0	0	0.34966	0	6.9159	9.4475	9.3979	20.697	42.95	52.281	106.02	157.23	176.12	156.27	184.97	180.46	196.32	195.92	212.88	166.06	169.31	208.47	201.03	197.37	205.52	236.73	181.83	175.02	189.27	175.91	169.29	208.65	212.65	222.96	234.59	245.58	264.34	260.52	282.11	306.1	263.28	272.57	277.25	299.22	304.14	281.71
23.221	13.955	0	0	0	0.26946	0	0	2.2305	12.464	11.604	49.276	20.093	21.526	24.823	24.119	11.739	23.884	11.384	25.801	29.964	29.502	26.593	41.261	39.812	38.816	34.509	41.228	40.319	55.272	53.303	54.071	45.001	42.801	40.243	59.888	87.465	86.908	82.596	89.007	65.319	42.122	31.291	30.487	29.5	34.114	29.252	32.866	38.327	44.015
16.558	10.732	2.2216	0	0	0	0	0	0	0	0	0.33234	0	8.0913	16.487	40.74	74.341	126.52	160.09	237.74	263.62	392.1	444.75	521.47	625.32	691.61	735.39	779.48	981.83	956.79	1076.1	1113.2	1236	1313.3	1388.5	1397.9	1607.9	1736.3	1897.4	2059.5	2285	2540.1	2683.6	2919.5	3287	3345.3	3532.8	3724.7	3944.4	4168.6
0	0	0	7.4827	4.5758	0.52813	0	0	0	0	0	6.1585	0	0	0	0	0	0	0	0	3.6382	0	0	0	0	2.0336	0	3.8171	0	10.663	9.7884	27.601	19.434	14.791	0	0.16531	0	0	6.8184	0	0	0	0	0	0	0	0	1.5216	2.9305	0
20.154	13.283	0	0	0	0	0	0	0	0	0	0	0	0	0	0	0	0	0	0	0	0	0	0	0	0	0	0	0	0	0	0	0	0	0	0	0	0	0	0	0	0	0	0	0	0	0	0	0	0
0	0	0	0.77882	11.359	7.9936	19.001	15.578	18.917	12.01	17.249	20.003	24.76	24.035	24.126	26.97	32.867	50.07	40.774	37.758	43.226	46.501	49.075	59.937	61.743	80.086	82.13	100.18	118.78	137.13	145.43	156.52	159.32	165.85	182.54	182.39	183.41	181.99	197.5	184.77	189.24	205.16	202.72	214.9	204.76	205.8	225.73	224.33	252.22	246.22
0	9.1115	0	4.0291	0	5.0612	7.5973	0	3.2288	9.1356	0	1.8067	6.7245	7.4577	6.1882	4.085	10.589	10.585	2.5123	0	11.363	10.777	22.641	16.648	33.477	33.085	46.408	51.76	69.435	61.511	73.922	67.764	82.877	66.45	65.462	57.068	80.55	88.305	93.258	100.53	114.96	113.68	85.788	101.11	115.19	109.71	108.37	117.13	105.42	111.51
9.3845	0	2.4294	3.1448	0	0	0	0	0	0	0	10.69	13.725	25.362	32.321	48.145	59.513	71.091	70.789	73.625	77.714	75.162	103.24	113.62	111.12	115.31	125.79	127.97	143.53	132.82	116.28	116.56	112.3	109.13	105.39	125.26	123.79	126.56	117.86	117.08	128.88	109	110.28	111.57	129.35	124.68	123.47	110.76	125.57	120.75
6.869	0	0	3.3185	1.0725	5.9862	0	0	0	0	0	0	0	0	0	0	0	0	0	0	0	0	0	0	0	0	0.5246	0	0	0	0	8.7736	5.1088	12.156	1.0947	1.6198	5.6142	9.8509	2.5249	0	1.2764	5.6678	0	0	0	0	0	0	0	0
34.491	23.791	0	0	0	0	0	0	0	0	0	0	0	0	0	0	0	0	0	0	0	0	0	0	0	0	0	0	0	0	0	0	0	0	0	0	0	0	0	0	0	0	0	0	0	0	0	0	0	0
0	1.0667	0	0	7.3893	15.125	1.4159	10.676	0	7.6571	0	5.4146	0.029468	0	3.7363	1.11	13.341	21.609	23.335	26.866	33.965	35.199	57.979	52.673	59.819	83.176	87.891	91.789	90.791	110.23	125.74	134.63	140.83	141.31	136.71	144.47	144.49	149.06	149.46	169.42	177.94	178.25	164.58	166.85	173.47	146.77	152.31	154.94	143.39	155.41
0	0.5455	0	0	0	9.8274	3.1902	0	2.8865	0	0	0	0	0	0	0	0	0	0	0	0	0	0	0	0	0	0	0	0	0	7.2904	10.194	3.2534	15.855	0	0.47728	0	0	0	0	0	0	0	0	0	0	0	0	0	0
13.598	6.5053	0	0	0	0	6.0321	0	9.2352	0.15393	6.2886	0.46706	5.5281	3.6581	0	0	0	0	4.3687	1.0225	0	0	0	0	0	0	0	0	0	0	0	0	0	0	0	0	0	0	0	0	0	0	0	0	0	0	0	0	0	0
9.9723	6.3842	0	0.71823	0	0	0	0	0.35266	14.773	12.43	16.975	18.767	26.299	25.689	34.278	29.562	47.984	43.323	55.025	55.917	64.68	70.844	78.682	75.91	85.184	82.032	93.322	111.22	114.64	124.29	125.87	126.48	110.07	120.42	121.37	137.98	148.42	157.6	162.27	160.56	152.55	162.76	157.62	160.48	165.24	167.45	170.86	171.46	169.99
17.653	2.1766	11.769	2.7207	0	0	0	0	0	0	1.4493	0	0	0	10.153	29.874	48.301	69.701	98.819	107.25	139.07	169.7	183.85	206.42	234.63	247.38	242.23	261.35	287.53	300.02	334.41	339.42	343.43	344.52	344	355.86	357.85	365.64	348.07	378.79	377.78	388.34	400.65	395.29	409.79	407.98	415.66	408.94	431.74	421.95
6.1194	0.60006	2.6636	7.3614	0	0	0	0	0	0	0	0	0	0	0	0	0	0	0	0	0	0	0	0	0	0	0	0	0	0	0	0	0	0	0	0	0	0	0	0	0	0	0	0	0	0	0	0	0	0
0	5.3867	0.72166	8.7856	0	0	0	0	26.084	63.265	104.26	159.48	188.51	228.47	256.74	331.64	341.29	438.56	481.15	487.44	489.51	557.37	709.22	634.46	633.28	678.29	694.43	712.46	667.29	726.14	735.24	784.86	811.14	865.68	859.02	841.15	860.13	857.01	896.29	894.86	904.82	878.92	891.39	907.37	885.08	873.4	872.22	859.62	864.02	856.36
21.885	6.4001	0	2.2785	0	0	0	0	0	0	0	0	0	0	0	0	0	0	0	0	0	0	0	0	0	0	0	0	0	0	0	0	0	0	0	0	0	0	0	0	0	10.564	7.8829	19.194	16.177	0	0	3.492	6.2106	9.165
6.0187	2.2932	0	3.4307	0	0	0	0	0	0	0	0	0	0	0	0	0	0	0	0	0	0	0	0	0	0	0	0	0	0	0	0	0	0	0	0	0	0	0	0	0	0	0	0	0	0	0	0	0	0
0	86.801	0	48.441	0	0	0	0	0	0	0	0	0	0	0	0	0	0	0	0	0	0	0	0	0	0	0	0	0	4.9609	0.23834	16.46	46.555	48.694	53.816	77.317	127.25	162.56	179.94	230.35	291.08	324.62	295.73	404.15	436.08	457.07	444.61	545.24	528.58	542.47
9.9925	4.8767	0.36621	0	0	0	5.2323	3.7588	0	0	0	10.575	0	0	0	0	0	0	0	0	0	0	0	0	0	0	0	0	0	0	0	0	0	0	0	0	0	0	0	0	0	0	0	0	0	0	0	0	0	0
4.8194	1.4486	3.8085	0	0	2.2254	0	0	0	0	0	3.1179	2.3139	2.8368	10.906	6.6394	12.524	25.688	42.45	48.395	59.571	65.544	75.774	80.68	90.007	109.8	98.48	116.19	130.6	130.97	151.08	123	115.19	121.6	121.28	115.58	119.64	130.91	117.23	122.41	104.08	99.148	110.43	105.78	93.078	81.488	78.588	78.109	93.463	82.205
0	5.2537	0	0	0.26299	1.6691	0	0	0	1.6994	0	2.0913	5.071	1.5505	0	0	0	0	0	0	0	0	0	0	0	0	0	0	0	0	0	0	0	0	1.3789	10.83	3.963	15.191	29.694	38.646	32.343	39.302	31.04	28.241	44.463	37.356	39.427	25.271	21.665	28.824
10.753	1.5392	0	0	0	3.4991	0	0	2.0895	0	0	3.1617	1.6294	0.077386	4.7374	0	2.274	11.356	15.587	43.504	60.68	81.166	94.174	126.18	141.89	161.77	173.57	201.59	215.13	243.4	249.12	265.38	273.84	290.36	312.05	338.63	364.57	369.33	385.1	391.26	417.74	424.56	428.4	451.9	456.56	474.17	480.97	474.57	473.56	493.75
26.299	20.83	0	0	0	0	0	0	0	0	0	0	0	0	0	0	0	0	0	0	0	0	0	0	0	0	0	0	0	0	0	0	0	0	0	0	0	0	0	0	0	0	0	0	0	0	0	0	0	0
0	0	0	3.9116	4.8868	13.057	4.4832	6.7364	25.437	26.492	28.183	33.518	47.002	41.182	45.826	45.538	44.268	46.157	39.725	53.473	58.26	51.862	62.511	55.72	51.92	60.124	38.281	56.901	57.736	54.396	78.961	79.874	99.016	125.6	142.04	177.72	229.92	297.41	389.54	513.58	596.33	669.23	781.66	889.38	987.3	1089.7	1184.2	1333.1	1429.4	1477.7
8.4283	7.5689	0.54604	18.599	0	0	0	0	0	0	0	0	0	0	0	0	0	0	0	0	0	0	0	0	0	0	0	0	0	0	0	0	0	0	0	0	0	0	0	0	0	0	0	0	0	0	0	0	0	0
22.105	12.298	0	0	0	0	0	0	0	6.5207	0	0	0	2.9751	4.7927	3.3971	2.1498	10.066	99.459	113.52	162.12	222.97	197.28	170.04	187.13	186.76	219.46	199.61	208.19	226.45	231.42	196.02	207.61	258.43	197.22	180.57	222.14	231.6	219.23	226.93	209.14	222.17	223.01	249.69	85.908	86.597	106.89	109.83	93.745	91.869
0	8.293	0	2.0593	2.8539	0.49474	0	7.2509	1.1122	13.479	10.9	0	2.3861	0	9.0682	10.851	0	4.6856	6.0161	0	4.6543	19.035	2.6803	0	0	0	0	0	0	0	0	0	0	0	0	0	0	1.8702	11.989	31.071	54.98	76.014	72.332	96.036	96.237	74.613	84.706	67.739	75.989	58.208
3.1202	0	0	0	1.7175	7.7757	3.276	11.015	15.503	15.702	14.55	23.728	20.275	30.942	26.529	23.997	22.517	18.846	17.818	21.586	22.992	18.669	12.806	23.178	19.055	19.233	9.7578	17.792	12.761	24.741	19.387	32.509	21.773	26.638	20.315	30.997	41.585	33.974	38.251	46.602	44.639	45.067	46.018	51.727	48.532	56.476	55.427	55.715	58.16	75.216
0	0	0	5.078	0.50795	11.219	3.0295	0	0	0	0	0	0	0	0	0	0	0	8.2258	12.326	5.2252	25.606	8.9429	39.141	26.318	34.361	44.902	55.104	69.067	73.274	80.9	90.653	117.11	124.04	111.45	122.32	137.47	145.45	147.1	188.43	162.49	164.4	164.52	188.77	212.23	212.71	228.11	214.88	217.59	228.78
18.15	6.5696	0	0	0	0	0	0	0	0.56631	0	0.74582	8.5499	13.208	36.379	55.331	110.52	149.79	224.81	233.32	328.05	361.83	419.06	534.95	650.04	619.84	786.64	799.63	826.32	942.61	986.92	1042.6	1129.2	1159.4	1262.1	1466.1	1546.5	1663.4	1792.8	1943.4	2024.6	2192.1	2257	2446.1	2615.5	2813.2	2983.2	3077.8	3162.1	3333.4
24.787	10.983	0	1.0723	0.61242	0	0	0	0	0	0	0	0	0	0	0	0	0	0	5.6452	0	0	0	0	0	0	0	1.8589	9.8999	46.102	74.557	106.2	146.48	172.89	203.56	240.36	301.93	361.38	407.46	444.68	486.85	511.43	578.7	591.16	606.56	589.78	657.79	677.06	700.68	674.57
3.7228	14.071	2.4373	0	0	11.352	0	0	6.176	0	0	0	0	0	0	0	0	0	0	0	0	0	0	0	0	0	0	0	0	0	0	0	0	0	0	0	0	0	0	0	0	0	0	0	0	0	0	0	0	0
11.121	0.024503	1.0754	1.4733	0	0	0	0	0	0	0	0	0	0	0	4.7553	2.0434	0	2.7291	1.3169	13.426	0	11.031	4.3525	0	0	0	6.0169	20.478	16.157	21.885	22.993	16.147	11.756	16.036	7.7046	18.949	16.229	18.865	7.4486	3.526	0	7.1599	2.9487	7.0501	0	0	0	8.5767	0
8.3898	7.4561	0	0	0	1.5293	0	0	0	0	0	0	0	0	0	0	0	0	0	0	0	0	0	0	0	0	0	0	0	0	0	0	0	0	0	0	0	0	0	0	0	0	0	8.5885	28.679	21.533	27.985	34.644	45.804	46.741
6.8592	0	0	0	6.5087	4.4244	0	0	4.4013	0	4.0367	7.6462	1.2753	4.7338	0	0	0	0	0	0	0	0	0	0	0	0	0	0	0	0	0	0	0	0	0	0	0	0	0	0	0	0	0	0	0	1.52	0.16184	1.7405	5.2434	6.8456
0	2.0809	6.3011	11.362	6.2588	0	0	0	0	1.861	0	3.7	0	12.262	19.798	31.691	43.569	53.273	57.11	46.457	60.131	55.536	58.761	50.679	76.947	56.693	56.441	54.118	60.498	58.763	67.466	55.612	51.127	49.954	34.554	30.268	26.755	18.323	21.859	11.672	5.5327	4.5294	0.54493	0	0.4434	0	0	0	0	0
0	0	0	0	19.847	11.756	4.7406	6.2649	4.1253	13.16	0	5.0211	4.507	0.68586	2.631	1.2946	1.6379	0	0	0	0	0	12.689	5.5165	9.2574	32.597	25.214	40.789	30.968	40.903	64.415	91.158	135.91	141.83	152.56	195.29	216.24	292.1	357.97	400.27	475.2	537.37	575.36	624.33	714.75	744.57	782.32	802.76	835.17	872.12
0	0	0.70647	0	6.2979	5.6083	6.6915	0	5.2948	11.171	0	10.08	6.2552	3.888	6.2648	3.1715	7.899	2.0576	0	0	0	0	0	0	0.86691	0	1.048	17.599	17.848	14.558	31.326	40.061	36.413	29.405	38.434	38.316	37.324	28.897	23.523	36.749	21.871	26.952	5.7168	14.439	19.987	3.5085	3.3058	0	0	0
0	0	0	2.7674	0	7.7367	7.3236	23.351	24.469	44.635	57.105	75.64	91.379	105.66	133.29	175.34	177.67	207.68	218.1	213.4	234.59	248.36	272.82	305.86	298.82	307.74	320.64	300.33	328.87	317.94	335.37	315.35	326.2	307.92	313.25	304.9	325.15	335.32	328.94	327.04	314.24	319.11	312.49	324.77	315.68	307.13	328.41	306.63	293.31	289.43
12.216	12.899	2.1089	0	0	0	1.9922	0.93808	0	0	0	5.3085	6.2585	10.547	10.42	14.501	15.654	28.424	23.406	43.338	45.919	66.524	73.016	84.457	87.964	102.92	97.715	110.29	113.67	111.21	131.97	131.03	145.1	144.42	135.62	139.21	148.92	159.1	167.75	172.06	163.62	166.88	169.55	170.76	189.54	191.39	184.23	178.04	192.37	189.37
6.1928	12.286	5.3723	4.5275	0	0	0	0	0	0	0	0	0	0	0	0	0	0	0	0	0	0	0	0	0	0	0	0	0	0	0	0	0	0	0	0	0	0	0	0	0	0	0	0	0	0	0	0	0	0
12.758	14.677	6.9672	0	0	0	0	0	0	0	0	0	0	0	0	4.8462	35.018	76.103	133.59	175.57	255.59	289.8	383.14	427.72	477.58	517.91	562.8	651.92	663.54	685.85	733.8	774.65	817.89	840.06	838.66	827.09	898.07	892.68	886.17	901.01	963.64	966.75	935.42	960.19	962.49	982.21	971.58	980.87	966.8	964.38
0	0	0	0	17.97	13.889	11.346	16.077	19.036	29.092	15.773	38.815	42.911	45.763	46.854	54.377	64.177	73.484	75.805	85.733	106.12	137.79	169.32	225.98	246.09	300.4	314.88	353.96	392.95	408.38	500.16	509.42	577.78	615.98	644.11	683.77	715.9	715.46	743.3	780.61	800.96	813.05	808.45	829.99	865.35	855.15	865.08	858.53	858.92	867.8
2.8177	4.1381	0	0	1.8392	0	8.322	3.7524	3.8759	6.2445	14.427	26.133	27.708	23.651	26.497	43.282	48.785	52.924	60.283	41.573	58.209	69.962	76.94	77.198	73.8	85.908	79.643	94.95	90.71	91.612	90.722	91.86	89.468	86.024	76.698	65.573	83.54	93.053	115.24	107.74	122.62	119.83	112.46	125.99	126.93	129.88	140.29	149.04	141.7	159.22
6.3679	0	0	0	4.7888	7.8523	0.71642	3.0364	0.00087801	8.8313	12.595	7.3503	0	5.602	2.3237	4.6743	0.12536	0	6.2783	17.673	33.063	45.752	64.827	82.416	105.76	132.07	125.69	151.83	166.69	180.71	196.48	203.99	232.16	236.37	240.61	244.28	262.95	256.58	273.44	262.93	265.75	253.8	260.45	256.2	262.55	267.61	264.51	268.52	277.29	273.3
24.85	2.5976	0	4.8932	3.1378	0	0	0	0	0	0.71413	0	0	0	0	0	0	0	0	0	0	0	0	0	0	0	10.173	22.363	40.66	94.665	74.324	103.9	241.18	260.46	321.01	559.08	614.91	651.54	616.72	656.49	735.78	737.4	837.98	878.27	851.93	923.56	936.38	954.69	893.78	969.27
11.621	10.593	0	0	0	0	0.85478	0	0	0	0	0	0	0	0	0	0	0	0	0	10.167	35.563	84.272	100.27	156.88	263.87	222.34	299.4	377.58	379.71	439.02	484.17	456.43	411.42	542.94	562.03	611.95	631.62	710.82	781.95	870.17	928.04	1038.6	1100.8	1186.8	1285.6	1326.6	1435.7	1459.7	1474.7
0	2.9574	0.99413	0	5.093	2.3434	0	0	0	1.5503	0	7.0624	0	0	0	0.57243	0	0	0	0	0	0	0	0	0	0	0	0	0	0	0	0	0	0	0	0	0	0	0	0	0	0	0	0	0	0	0	0	0	0
19.327	3.6267	0	0	0	0	2.0489	1.5164	0	0	0	8.716	7.2977	0	1.7443	0	0	0	0	0	0	0	0	0	0	0	0	0	0	0	0	0	0	0	0	0	0	0	0	0	0	0	0	0	0	0	0	0	0	0
0	7.1919	5.0341	0.67884	0	0	0	0	0	4.3287	4.3103	1.2778	1.4092	2.1403	0.42184	9.2134	5.1933	22.451	0	8.4763	15.314	17.38	17.574	17.911	16.765	10.685	9.6595	0.87879	6.0712	4.832	15.911	4.3296	0	0	0	0	5.3528	9.5402	20.162	38.381	50.852	70.854	78.157	93.664	120.66	122.54	142.92	133.26	160.61	165.15
27.663	23.187	7.6369	0.1224	0	0	4.7816	0	0	4.3371	2.0218	3.3584	1.6683	0	0	0	0	0	0	0	0	0	0	0	0	0	0	0	0	0	0	0	0	0	0	0	0	0	0	0	0	0	0	0	0	0	0	0	0	0
1.6496	0	0	20.578	0	16.253	10.205	29.56	35.972	55.051	91.803	58.659	64.534	68.541	86.034	102.12	104.12	100.48	100.02	114	109.69	119.63	108.78	132.29	125.88	159.2	153.13	170.76	192.7	208.11	221.85	227.39	238.39	245.81	262.62	281.83	279.6	292.91	291.16	305.44	298.89	304.84	296.05	337.95	310.64	314.71	320.08	327.61	322.04	301.68
0	4.8702	0.17191	5.128	6.7544	0	2.3436	0	0	0	0	0	0	0	0	0	0	0	0	0	0	0	0	0	0	0	0	0	0	0	0	0	0	0	0	0	0	0	0	0	0	0	0	0	0	0	0	0	0	0
14.138	3.6006	0	0.2174	0.030597	0	0	0	0	1.9635	0	0.12327	13.266	26.464	20.459	5.8382	12.258	28.935	54.68	27.286	37.226	35.706	59.048	90.638	84.831	95.084	92.209	94.532	99	118.92	141.22	142.31	129.02	137.9	127.61	127.23	144.48	145.01	143.53	140.31	143.18	162.09	130.68	151.74	153.27	166.69	175.77	177.8	177.24	184.66
0	7.637	0	3.5331	1.1879	8.5332	0	0	0	0	0.33783	0	0	0	4.838	9.3007	49.453	66.493	101.86	146.64	146.86	207.42	234.18	264.01	308.51	334.54	365.24	413.23	421.18	438.91	442.67	469.97	512.16	539.87	532.28	562.76	583.27	561.41	573.71	554.08	565.21	559.86	554.79	563.16	548.65	553.58	547.72	527.19	543.74	527.86
0	0	0	20.203	0	100.62	76.315	56.526	47.588	0	0	8.9128	0	0	0	0	0	0	0	0	0	0	0	0	0	0	0	0	0	0	0	0	0	0	0	0	0	0	0	0	30.72	122.3	209.71	273.44	350.94	428.47	585.05	643.49	760.89	797.5
10.229	11.742	0	0	0	0	0	0	0	0	0	0	0	0	0	0	0	0	0	0	0	0	0	0	0	0	0	0	0	0	0	0	0	0	0	0	0	0	0	0	0	0	0	0	0	0	0	0	0	0
9.7552	10.136	0	0	0	0	0	0	0	0	0	0	0	0	0	0	0	0	0	0	0	0	0	0	0	0	0	0	0	0	0	0	0	0	0	0	0	0	0	0	0	0	0	11.546	14.806	21.693	11.285	33.073	51.311	51.007
3.301	3.224	2.7712	0	0	0	3.4604	0	0	0	0	0	0	1.1721	3.2456	0	0	5.1453	0	8.0442	12.401	18.204	8.3412	9.1965	12.319	11.6	5.6317	5.9512	12.046	8.4283	14.94	7.661	3.6175	0	5.7383	9.4549	3.8073	7.9803	4.4726	0.7963	0	8.2409	0	4.4435	1.4533	0	0	0	0	2.3341
15.092	0.7074	2.7041	0	0	0	3.2805	0	0.91152	0	7.1028	14.698	5.8198	16.724	25.547	11.114	10.853	13.631	0.4726	5.2468	0	36.82	23.508	42.361	55.102	92.116	113.26	134.06	141.31	182.35	237.68	246.05	263.73	294.38	269.27	303.88	333.09	307.38	327.73	358.96	347.86	335.72	345.97	337.43	355.83	354.95	345.19	334.23	330.72	342.38
15.056	2.7881	0	0	0	0	0	4.7722	0	0	0	0	0	3.386	4.6721	6.7251	12.302	17.797	15.234	10.089	26.378	22.175	30.607	44.138	33.359	48.354	51.401	53.298	34.104	35.09	33.777	31.699	29.74	51.74	24.865	26.529	20.495	31.831	27.161	25.009	31.16	18.069	16.85	18.207	17.53	22.712	26.935	24.056	14.772	7.6692
0	0	0	0	3.7461	6.5663	15.524	18.552	15.176	11.927	14.279	5.0768	13.933	4.1829	0.84684	7.5188	4.8959	16.477	1.45	4.1288	0	0.93977	0	0.81225	0.1263	3.9575	0	1.4831	1.3242	1.3008	3.2668	5.0809	0.1293	2.5403	0	1.0135	0.91788	0	0.40679	2.2047	0	3.2699	1.4923	21.049	13.821	21.542	28.289	53.159	69.407	59.335
20.781	0	1.6507	0	0	0	0	1.6151	16.162	49.979	69.678	112.48	116.68	172.79	186.61	226.87	263.16	291.94	299.92	307.99	306.37	341.71	357.46	348.73	339.99	342.87	383.45	448.41	439.15	471.13	528.38	605.29	619.35	732.23	806.44	879.63	973.9	1100.7	1246.4	1377.8	1285.7	1476.1	1507.8	1773.7	1837.8	1930	1975.4	2022.6	2049.4	2148.8
0	0	0	7.2243	4.8502	0.25186	7.3356	13.239	14.55	6.4236	11.438	32.054	39.242	39.846	37.077	28.937	23.104	27.78	26.64	25.866	18.522	25.443	19.679	15.325	18.147	15.537	12.152	15.425	11.742	0	11.12	2.2655	5.6192	0	2.9697	0	0	0	0	10.887	8.4907	0	0	0	8.713	0	0	0	0	0
4.8601	0	0	5.0204	7.0844	21.16	0	0	0	0	0	0	0	0	0	0	0	0	0	0	0	0	0	0	0	0	0	0	0	0	0	0	0	0	0	0	0	0	0	0	0	0	0	0	0	0	0	0	0	0
27.324	7.9383	0	3.3649	0	0	0	0	0	0	0	0	0	0	0	0	0	0	0	0	0	0	0	0	0	0	0	0	0	0	0	0	0	0	0	0	0	0	0	0	0	0	0	0	0	0	0	0	0	0
12.457	0	0	0	1.4776	0.7793	12.367	2.994	1.8041	10.929	3.4772	16.392	11.063	26.956	29.797	32.97	30.686	33.506	32.635	26.992	15.992	12.238	9.8642	6.5321	4.4694	13.753	12.524	0.66234	0	0	0	24.878	74.382	93.637	161.19	201.44	237.45	273.67	332.35	360.43	409.5	446.71	506.34	530.22	532.65	550.78	604.12	626.07	656.52	613.16
23.373	22.549	0	0	0	0	0	0	0	0	0	0	0	0	0	0	0	0	0	0	0	0	0	0	0	0	0	0	0	0	0	0	15.457	23.487	72.791	127.4	162.12	208.83	253.53	312.11	403.94	475.08	609.76	713.37	783.06	937.05	1015.9	1068.7	1182.4	1292.4
0	0	0	0	0	8.719	16.754	27.696	43.23	65.715	77.317	84.41	90.409	111.07	130.24	171.83	169.11	171.74	180.49	194.71	187.56	198.96	216.14	221.74	213.74	227.83	231	237.99	250.6	262.19	273.26	291.24	266.94	285.29	286.56	291.71	305.01	300.47	316.53	339.02	322.68	335.72	348.36	335.58	345.12	324.99	317.48	335.14	347.62	341.77
13.604	3.9442	0	0	0	0	4.0886	0	0	3.0448	8.2891	39.627	29.925	47.859	46.197	44.432	47.852	62.857	56.442	72.507	64.122	81.625	76.406	86.684	87.578	87.48	102.53	95.816	94.23	97.894	98.713	99.469	104.26	94.991	104.99	95.932	108.97	121.76	122.75	133.03	156.26	153.58	164.13	172.75	202.6	217.54	205.5	201.88	218.78	238.84
6.3298	13.355	0	6.0068	0	0	0	0	0	0	0	0	0	0	0	0	0	0	0	0	0	0	0	0	0	0	0	0	0	0	0	0	0	0	0	0	0	0	3.5418	9.4587	21.876	14.698	12.075	9.2608	17.622	26.201	26.244	24.845	30.41	26.418
3.649	0	0	27.883	0	2.4165	0	0.26257	16.476	34.996	50.317	75.964	50.139	124.08	133.49	163.05	165.12	187.77	203.54	218.46	252.81	262.53	275.09	267.14	284.04	298.21	300.4	328.07	360.97	420.52	412.85	447.68	537.16	597.51	734.17	846.09	970.51	1022.5	1165.7	1306.4	1385.1	1452	1545.5	1668.7	1697.1	1794.4	1764.5	1867.5	1901.4	2041.3
26.462	16.747	0	0	0	0	0	0	0	0	0	0	0	0	0	0	0	0	0	0	0	0	0	0	0	0	0	0	0	0	0	0	0	0	0	0	0	0	0	0	0	0	0	0	0	0	0	0	0	0
0	0	0	4.9522	0	36.439	24.237	11.775	15.446	0	0	0	0	0	0	0	0	0	9.5268	18.577	18.976	34.973	40.455	72.903	111.42	103.11	141.78	167.74	206.74	225.12	227.69	260.24	290.37	287.95	285.98	324.56	327.96	356.25	375.96	385.16	379.73	369.69	351.58	355.42	358.97	351.32	371.39	357.15	383.42	370.14
0	0.0059348	8.7188	0	16.06	4.2029	23.361	21.989	31.22	41.211	36.179	25.259	28.682	24.924	23.456	25.608	16.397	11.46	1.2153	0	1.3592	0	0	0	0	0	0	0	0	0	0	0	0	0	0	0	0	0	0	0	0	0	0	0	0	0	0	0	0	0
0	0	0	1.7312	8.1476	7.9157	2.193	0	7.4304	0	0	0	0	0	0	0	0	0	0	0	0	0	0	3.3571	2.5271	0	0	0	0.36578	1.8131	4.9872	0	0.1435	5.2746	0	0	0	11.21	13.991	8.703	6.9266	0	0	0	0	0	0	0	0	0
0	0.20253	0	4.7977	3.7129	2.7995	0	0	0	0	0	0	0	0	0	0	0	0	0	0	0	0	0	0	0	0	0	0	0	0	0	0	0	0	7.0112	10.472	17.178	27.302	29.576	30.699	41.648	38.261	33.758	46.933	54.791	70.052	66.084	46.679	58.319	63.137
1.5369	0	0.28583	5.1906	0	0.11232	1.127	0	0	0	1.3203	0	0	0	0	0.79688	0	0	0	0	0	0	0	0	0	0	0	0	0	0	0	0	0	0	0	0	0	0	0	0	0	0	0	0	0	0	0	0	0	0
14.205	7.3386	1.3533	0	0	0	0	1.8669	0	0	0	8.1827	9.9079	3.5542	0	3.5587	2.8707	4.6679	0	0	0	15.291	0	0	0	0	0.11083	0	0	0	0	0	0	0	0	0	0	0	0	0	0	0	0	0	0	0	0	0	0	0
3.3352	2.3434	0	0	0.85096	0	7.5194	0.33387	3.3118	6.9356	2.7545	8.8995	0	0	4.986	0.71072	0	0	0	0	0.39097	0	0	0	0	0	0	0	0	0	0	0	0	0	0	0	0	0	0	0	0	0	0	0	0	0	0	0	0	0
0	0	0	0	0	11.55	27.358	1.8051	36.005	118.66	119.68	167.31	217.34	284.37	352.86	385.93	406.93	435.36	478.85	505.82	542.34	575.51	623.59	647.12	742.71	759.64	761.59	791.27	720.19	711.76	666.05	818.87	829.28	829.84	815.73	795.97	819.44	820.95	832.9	843.42	851.28	840.72	824.8	854.34	843.72	863.6	835.31	847.11	849.97	855.66
9.3004	9.7804	0	0	0	0	0	0	0	0	0	0	0	0	0	0	0	0	0	0	0	0	0	0	0	0	0	0	0	2.1363	0	4.5902	0	0	0	0	0	0	0	0	0	9.7717	3.3532	3.3896	3.0126	0	0	0	0	0
4.624	12.726	0	0	7.1893	0	0	0	0	1.4736	0	7.1353	0	1.7256	0	0	0	0	0	0	0	0	1.8646	0	7.2707	25.58	42.033	45.863	50.353	53.579	69.172	72.294	95.765	97.934	119.45	109.77	130.1	125.81	138.67	174.57	181.93	193.68	171.01	179.13	195.06	186.84	183.24	193.51	208.38	186.53
0	0	0.84249	0.66156	1.6117	0	0	0	0	0	0	0	0	0	0	0	0	0	0	0	0	1.0743	0	2.6981	0	0	0	0	7.5066	3.738	10.905	17.451	10.77	11.802	11.805	15.466	18.704	18.282	18.27	23.753	25.51	28.587	25.499	36.425	51.11	38.572	46.269	45.782	54.877	65.748
0	0	0	0.8951	6.1153	4.6163	12.815	13.762	13	4.3373	9.6746	4.1446	16.13	11.658	12.534	32.402	52.611	81.932	104.29	129.98	160.85	202.63	246.59	282.25	310.95	349.79	369.82	406.78	450.45	485.02	486.38	504.17	529.23	532.84	529.56	545.07	550.28	563.96	570.47	583.55	585.08	596.13	591.28	611.41	600.46	601.28	594.86	599.38	615.13	604.43
7.6974	0	0	3.5173	7.7418	0	0	0	0	0	19.256	28.723	8.1092	0	0.821	0	0	0	0	0	0	0	0	0	0	0	0	5.3234	6.0125	5.6085	2.934	18.084	11.996	26.355	8.4948	12.085	17.403	13.207	13.553	16.143	14.731	11.191	19.31	20.499	16.089	26.755	21.617	14.333	23.09	28.019
0	0	0	18.524	3.7457	0	0	0	0	0	0	0	0	0	0	0	4.9148	0	0	0	0	0	0	0	0	0	7.4743	1.032	13.131	17.204	31.208	28.321	20.009	14.521	20.457	35.825	23.154	25.091	23.381	34.692	46.728	24.591	36.85	42.278	48.242	39.979	43.619	39.35	47.288	50.376
0	0	0	0	5.3533	8.0927	7.1241	8.0661	16.676	13.88	14.028	13.938	7.8472	16.826	11.239	10.627	7.9642	0	0	2.7078	0	0	0	0	0.16904	0	0	1.1209	0	0	0	0	0	0	0	0.42469	0	3.7892	7.4764	0	2.1958	3.8286	2.6985	10.274	7.413	14.371	16.432	14.491	16.761	17.999
26.811	6.6856	0	0	2.8892	0	0	0	0	0	0	0	0	0	0	0	0	0	0	0	0	0	0	0	0	0	0	0	0	0	0	0	0	0	0	0	0	0	0	0	0	0	0	0	0	0	0	0	0	0
0.7587	19.587	2.1778	9.4576	0	0	0	0	0	0	0	0	0	0	0	0	0	0	0	0	0	0	5.7616	0	6.7351	2.8078	17.033	21.517	25.47	35.919	54.303	64.673	87.002	108.69	155.54	171.41	233.42	280.26	345.28	385.48	454.56	484.16	528.41	576.62	609.35	699.2	727.26	771.71	849.41	909.3
9.4993	19.178	0	0	0	0	5.1058	0	0	1.3849	0	0	5.3165	2.598	7.1983	5.654	8.802	0	0	0	4.9168	0	6.2489	33.851	33.737	20.428	87.306	95.122	134.6	151.24	172.56	194.06	183.51	205	215.69	232.26	263.43	283.71	299.5	336.45	377.98	396.05	441.5	439.7	536.28	522.1	510.62	566.23	587	586.33
12.299	5.0691	0	0	9.0805	0	0	0	0	0	0	0	0	0	0	0	0	0	0	0	0	0	0	0	0	0	0	0	0	0	0	0	0	0	0	0	0	0	0	0	0	0	0	39.909	59.292	58.499	100.3	95.612	123.61	69.681
9.6843	0	0	0	0	0	3.065	0	0	0	0	0	0	0	0	0	0	0	0	0	0	0	0	0	0	0	0	0	0	0	0	0	0	0	0	0	0	0	0	0	0	0	0	0	0	0	0	0	0	0
8.3084	4.0277	0	0	0	0	0	0	0	10.488	34.403	47.663	67.931	81.28	79.564	87.672	121.85	137.26	153.56	167.7	167.62	203.96	193.72	233.85	234.19	214.41	243.18	235.06	247.36	236.73	250.57	266.14	267.68	289.97	257.31	275.92	287.56	299.24	311.87	327.47	346.62	359.07	402.04	421.22	422.11	466.1	472.09	456.5	535.33	502.58
0	6.7739	2.1871	0	0	0	0.55549	0	0	0	0	0	0	0	0	0	0	0	0	0	0	0	0	0	0	0	0	0	1.475	31.271	56.007	75.611	93.105	113.72	121.52	146.56	152.87	182.83	186.07	205.34	223.44	223.52	226.66	221.18	219.35	210.35	198.32	205.72	224.29	207.92
22.385	6.5008	0	0	0	0	0	0	0	0	0	0	0	0	0	0	0	0	0	0	0	0	0	0	0	0	0	0	0	0	0	0	0	0	0	0	0	0	0	0	0	0	0	0	0	0	0	0	0	0
15.126	9.3039	0	14.887	6.318	0	0	0	0	0	0	0	0	0	0	0	0	0	0	0	0	0	0	0	0	0	0	0	0	0	0	0	0	0	0	0	0	0	0	0	0	0	0	0	0	0	0	0	0	0
0	0	5.3706	1.4456	0	0	2.9427	0	0	0	0	0	1.7734	6.7184	7.6624	0	2.685	0	2.1793	3.7021	9.7906	0	16.134	18.77	12.249	10.578	15.2	14.534	22.026	17.095	26.472	18.472	16.085	16.329	20.666	25.904	36.186	30.414	29.445	30.915	44.892	49.017	61.953	68.469	82.207	83.594	97.499	103.86	124.66	136.34
8.8135	7.2226	0	0	0	0	0	0	0	2.1145	3.8675	17.402	9.1182	14.725	11.106	19.664	16.542	21.108	21.25	15.784	30.215	52.116	53.14	51.734	33.545	34.024	42.975	51.789	50.872	48.852	54.012	45.099	42.669	39.415	38.644	39.771	49.91	52.155	61.655	57.158	62.151	56.873	55.187	72.733	65.939	69.729	64.002	83.07	86.917	96.91
4.8126	6.8383	0	0.23284	2.8302	0	0	0	0.66987	12.786	14.678	32.619	49.625	72.676	83.794	118.49	129.23	132.89	148.76	159.68	176.59	201.34	206.73	216.08	230.13	248.35	253.92	263.88	286.22	283.69	298.04	299.03	298.84	293.85	305.09	315.88	321.57	313.21	313.17	333.29	333.2	343	332.47	320.34	348.59	347.57	347.13	324.78	325.75	339.15
0	0	0	0	6.843	6.7059	19.782	13.059	20.751	15.74	17.77	15.707	27.72	22.05	21.349	49.31	67.439	110.08	109.34	142.57	164.88	202.56	220.29	254.99	280.64	306.31	335.54	370.05	383.82	393.38	413.9	419.19	433.76	411.4	421.6	426.13	422.66	437.12	437.78	452.01	423.89	452.44	442.9	438.09	436.3	435.53	440.43	455.03	471.22	458.47
26.648	6.4966	0	3.1525	4.6758	0	0	0	0	0	0	0	0	0	0	0	0	0	0	0	0	0	0	0	0	0	0	0	0	0	0	0	0	0	0	0	0	0	0	0	0	0	0	0	0	0	0	0	0	0
0	4.37	5.3694	0	12.629	0	0	0	0	0	0	18.006	0	0	0	0	0	0	0	0	0	0	0	0	0	0	0	0	0	0	0	0	0	0	0	0	0	0	0	0	0	0	0	0	0	0	0	0	0	0
0	0	0	10.585	5.05	14.675	27.104	44.092	40.623	58.925	61.859	57.896	66.094	76.981	84.347	83.964	95.452	100.86	137.06	139.91	138.58	167.73	174.19	171.22	191.1	183.08	196.09	56.713	62.907	61.62	66.807	79.646	73.112	81.132	76.299	80.78	82.963	70.13	80.165	83.969	86.25	86.647	89.778	87.539	112.85	93.388	92.043	84.068	101.03	104.67
0.24737	6.0049	3.7919	2.8367	0	0	0	0	0	6.567	1.7691	0	0	0	0	0	0	0	0	0	0	0	0	0	0	0	0	0	0	0	2.3561	0	0	0	0	0	0	0	0	0	0	0	0	0	0	0	0	0	0	0
0	0	0	0	0	3.0259	13.502	27.153	41.056	63.607	84.726	109.46	113.49	143.41	143.31	165.88	191.56	189.08	204.35	217.83	208.54	211.54	244.48	233.77	260.31	239.05	261.31	258.98	280.52	281.68	286.75	277.17	266.24	269.36	279.77	267.2	291.17	306.29	316.19	339.23	345.75	357.07	362.66	389.67	390.31	418.78	410.75	422.82	414.41	414.69
0	0	0	0.64451	11.553	0	22.904	14.91	25.47	12.215	11.082	7.2174	25.185	14.22	15.335	18.361	25.124	34.023	21.718	19.667	16.113	26.958	14.31	22.105	22.329	15.401	14.532	15.37	24.524	24.528	24.818	26.096	19.79	25.483	21.635	26.044	18.411	11.549	13.229	12.031	11.387	14.59	9.178	11.008	3.3101	9.4932	11.568	12.007	20.183	15.982
0	0	0	1.7303	7.8434	7.3281	13.802	3.7725	0	3.8192	0	0	0	0	2.8566	0	0	0	0	0	0	0	0	0	0	0	0	0	1.0493	0	11.638	13.858	21.062	31.921	38.964	53.144	62.592	82.241	91.436	106.89	113.43	114.43	128.7	137.78	152.44	153.44	167.3	159.52	187.02	190.07
5.7723	0	0	1.5613	0	8.2004	0	2.3554	0	0	0	0	0	0	0.6651	9.9012	7.6544	8.8613	10.703	8.2553	6.1989	11.338	18.473	17.044	13.175	25.777	16.443	27.01	18.575	12.384	24.067	34.08	32.012	37.732	27.602	25.063	29.714	38.548	39.538	44.256	39.243	49.882	56.098	56.555	56.594	73.648	83.871	77.751	0	0
3.7733	4.8264	4.6464	0	0.5564	0	0.93333	0	0	0	0	1.2014	0	0	0	0	0	3.9449	2.1976	7.1563	0	0	3.6629	0	0	0	0	0	0	0	0	0	0	0	0	0	0	0	0	0	0	0	0	0	0	0	0	0	0	0
7.672	18.22	0	0.14206	0	2.0716	0	0	5.4252	0	0	0	0	0	0	0	0	20.372	23.053	48.521	33.571	50.985	39.972	82.35	82.536	84.86	90.403	87.022	110.05	128.92	113.81	141.06	119.79	131.09	131.58	139.72	147.21	165.15	145.8	186.55	192.48	169.81	208.72	190.04	194.51	215.77	258.79	252.07	266.43	307.95
26.299	12.066	0	0	0	0	0	0	0	0	0	0	0	0	0	0	0	0	0	0	0	0	0	0	0	0	0	0	0	0	0	0	0	0	0	0	0	0	0	0	0	0	0	0	0	0	0	0	0	0
1.7542	3.4506	0	0	0	3.0471	0.41249	0	0	11.199	0.87202	7.8277	12.88	19.633	8.2601	18.822	19.315	23.76	15.285	12.942	17.167	26.506	22.381	24.299	29.005	29.98	34.671	47.293	68.487	67.282	78.575	87.828	79.992	80.201	97.077	99.402	123.88	124.12	129.7	134.06	133.85	141.9	150.57	146.39	156.52	148.03	156.32	151.47	152.67	164
6.0985	7.6676	0	1.361	0	0	0	0	0	0	0	0	2.0933	0	0	0	0	0	0	0	0	0	0	0	0	0	0	0	0	0	0	0	0	0	0	0	0	0	0	0	0	0	0	0	0	0	0	0	0	0
2.0677	0	0	0	0	14.02	0	0	0	0	0	0	0	0	0	0	0.11811	7.7697	4.1158	0.42204	11.168	10.702	17.642	42.461	34.496	54.972	65.657	57.026	57.519	52.868	51.722	51.477	53.247	70.043	45.498	55.822	55.666	58.116	58.255	59.521	60.673	66.953	53.061	61.696	56.176	68.283	68.855	64.501	81.564	76.78
0	0.41708	0	0	6.5317	0	0.69281	2.0935	14.236	49.483	86.072	134.51	197.99	259.74	313.76	359.99	436.94	503.97	543.42	564.06	606.01	618.66	651.31	673.2	708.79	720.21	738.45	747.28	755.87	778.14	783.19	790.17	792.52	782.58	802.75	819.11	817.78	803.37	803.74	818.59	830.46	811.86	823.67	824.93	818.32	836.03	843.88	798.8	843.51	813.15
9.8467	1.0502	0	0	7.3727	6.0759	0	0	0	0	0	0	0.11761	0	0.62304	0	0	0	0	0	0	0	0	0	0	0.88344	0	9.7937	9.9632	17.173	21.308	31.519	28.981	32.27	21.553	44.566	45.14	45.927	45.26	40.503	44.979	48.911	48.954	48.977	49.865	48.852	48.757	45.722	48.257	58.374
24.001	33.575	19.355	8.22	0	0	0	0	0	0	0	0	0	0	0	0	0	0	0	0	0	0	0	0	0	0	0	0	0	0	0	0	0	0	0	0	0	0	0	0	0	0	0	0	0	0	0	0	0	0
21.545	5.5826	3.958	0	0	0	0	0	0	0	0	0	0	0	0	0	0	0	0	0	0	0	0	0	0	0	0	0	0	0	0	0	0	0	0	0	0	0	3.3712	18.913	39.606	39.022	50.8	91.493	110.91	101.9	117.48	133.96	146.02	150.74
0	0	0	4.3317	8.7627	3.2169	0	0	0	0	0	0	0	0	0	0	0	0	0	0	0	0	0	0	0	0	0	0	0	0	1.662	8.3113	16.741	12.712	22.632	49.015	57.963	56.529	68.345	70.67	95.072	81.545	88.671	100.14	111.81	118.33	127.74	123.18	134.35	147.36
2.4311	2.4011	0	0	3.0094	0	0	0	0.55778	11.482	14.51	17.971	29.566	31.136	28.105	47.395	49.713	51.968	58.283	69.826	74.938	96.944	99.617	100.86	103.36	104.5	127.57	121.42	125.47	130.94	140.92	138.8	128.89	139.28	127.57	125.97	151.12	160.65	185.85	205.94	261.72	284.1	308.25	359.88	399.84	429.11	463.71	517.42	561.4	592.17
0	6.3259	0	0	0	11.391	5.4856	0	0	2.2237	0	0	0	0	0	0	0	0	0	0	0	0	0	0	0	0	0	0	0	0	0	0	0	0	0	0	0	0	0	0	0	0	0	0	0	0	0	0	0	0
30.987	6.0862	0	0	0	0	0	0	0	0	0	0	0	0	0	0	0	0	0	0	0	0	0	0	0	0	9.3142	19.09	27.075	32.165	28.732	33.804	39.906	51.019	60.529	65.808	82.22	90.064	90.969	108.65	105.4	102.25	82.936	91.789	83.987	78.35	71.38	97.085	97.254	112.33
0	0	15.662	0	0.29887	10.843	4.7723	2.9144	0	0	0	6.2193	8.3125	19.158	36.238	48.988	62.258	59.907	72.567	75.848	74.737	102.29	96.77	108.11	113.68	125.22	122.9	123.16	152.67	156.73	166.73	163.77	193.78	206.77	210.76	205.62	228.46	245.97	257.74	266.35	271.28	272.76	273.99	289.46	306.57	302.59	310.47	251.27	249.39	255.26
12.4	11.779	5.8447	0	0	0	0	0	0	0	0	0	0	0	0	0	0	0	0	0	0	0	0	0	0	0	0	0	0	0	0	0	0	0	0	0	0	0	0	0	0	0	0	0	0	0	0	0	0	0
0	0	0	0	9.5526	8.8952	14.294	27.022	45.209	66.647	72.454	113.61	124.1	144.46	168.35	194	230.54	247.23	263.36	284.07	293.3	318.74	334.06	350.59	356.87	369	370.65	389.79	389.73	402.88	407.79	413.37	414.17	402.12	413.51	415.65	404.64	438.13	423.8	441.21	465.89	418.07	421.42	425.33	421.49	429.32	439.16	421.94	434.65	440.43
4.9971	2.4174	0	0	1.9382	0	6.0171	0	0	4.7175	0	0	0	0	0	0	0	0	0	0	0	0	0	0	0	12.597	0	25.559	35.574	41.912	48.025	52.114	49.255	52.151	50.4	58.046	62.24	75.89	81.986	76.22	58.04	81.813	98.829	104.82	80.656	79.634	91.608	102.7	120.59	118.14
10.071	0	4.9842	9.8361	0	0.16321	0	0	0	0	5.8623	7.3329	28.13	42.462	80.38	96.963	93.754	110.9	126.25	121.43	147.44	136.45	145.73	171.34	167.38	166.12	165.66	178.06	181.24	184.35	201.73	214.63	222.29	230.84	228.76	231.6	238.34	250.53	251.65	268.98	287.18	288.36	307.13	309.16	297.43	291.93	296.32	292.15	295.15	290.07
14.998	6.1783	12.693	4.4692	0	0	0	0	0	0	0	0	0	0	0	0	0	0	0	0	0	0	0	0	0	0	0	0	0	0	0	0	0	0	0	0	0	0	0	0	0	0	0	0	0	0	0	0	0	0
0	0.058118	6.9867	0	0	2.0184	2.7866	0	0	0	0	0	0	59.434	58.935	26.943	31.32	41.568	49.085	2.8602	14.507	0.84257	25.099	36.052	42.313	63.889	68.553	76.844	78.216	89.762	95.188	103.93	111.91	143.89	120.92	121.21	103.44	105.26	98.195	111.36	113.41	82.064	86.815	84.501	78.719	107.12	106.85	129.43	112.5	127.4
20.337	12	0	0.037618	4.3934	0	0	0	0	3.0055	0	0	12.887	17.701	29.79	32.238	30.778	32.702	23.549	32.452	34.064	46.495	57.977	44.615	67.218	83.132	66.209	85.363	94.188	98.581	108.35	131.99	128.73	134.05	156.73	123.75	139.2	142.7	139.54	130.27	132.46	138.66	145.83	152.38	148.2	162.93	181.55	186.13	167.55	167.63
9.2675	6.9496	0.84063	0.49029	0	0	0	0	0	0	0	0	0	0	0	0	0	0	0	0	0	0	0	8.5782	27.77	51.966	84.27	120.33	162.07	210.48	260.39	280.62	323.22	348.14	384.67	437.61	462.14	529.61	558.03	609.86	607.4	646.73	667.76	687.58	703.02	724.89	742.13	769.44	771.12	787.84
17.652	2.4775	0	0	0	0	0	0	0	0	0	0	0.50866	10.765	4.8692	14.689	15.599	16.812	11.364	19.713	19.033	47.234	50.217	69.895	86.821	98.818	119.43	128.9	137.64	130.22	158.2	156.96	158.78	181.79	183.02	195.81	209.02	209.96	236.22	239.08	259.91	266.58	263.86	272.88	293.53	297.64	294.33	178.78	181.99	184.65
7.2271	4.0107	0	0	11.414	0	0	0	0	0	5.6123	7.4486	1.9173	5.0652	7.2492	0	12.596	13.486	9.6701	16.956	4.0916	12.716	7.5041	34.074	33.106	42.234	30.299	40.656	38.921	43.513	39.034	29.979	21.287	20.781	16.553	17.949	14.239	18.297	10.889	9.334	1.302	6.0744	0	4.9826	1.2122	0	0	0	0	0
13.694	0	0.98784	0	0.8757	0	0	3.3475	0	0	0	0	0	0	0	0	0	0	0	0	0	0	0	0	0	0	0	0	0	4.1326	1.3503	0.017484	10.925	9.6451	0	4.1462	3.3771	5.8385	10.68	2.8405	9.8784	0	0	4.1866	9.4954	5.6196	0.97182	0	1.8565	0
9.3295	3.8122	0.5558	0	0	0	0	0	0	0	0	0.20297	0	0	0	0	0	0	0	0	0	0	0	0	0	0	0	0	0	0	0	0	0	0	0	0	0	0	0	0	0	0	0	0	0	0	0	0	12.975	0
0	0	0	5.5177	0	5.0322	7.1812	0	5.3948	0	8.1902	2.18	10.355	0.058133	0	0	0	0	0	0	0	0	0	0	0	0	0	0	0	0	0	0	0	0	0	0	0	0	0	0	0	0	0	0	0	0	0	0	0	0
0	0	0	0	22.872	39.762	48.458	79.906	70.961	97.101	110.5	109.42	122.27	142.19	151.47	154.18	176.43	218.63	208.22	215.12	218.36	225.5	240.34	242.14	252.65	269.64	288.87	281.34	305.28	232.33	273.06	307.19	303.72	324.4	318.18	316.2	313.16	317.04	310.63	308.24	312.58	303.41	306.15	291.81	290.62	301.51	311.31	307.69	324.73	317.22
0	5.4712	1.1052	0	0	0	0	0	2.4818	11.748	11.101	16.211	13.604	12.658	18.455	27.838	31.003	40.622	33.439	34.875	43.755	51.103	58.017	68.039	58.876	63.13	60.185	63.462	71.212	83.561	84.404	89.263	88.886	86.635	103.49	113.2	137.07	153.32	167.29	183.45	189.45	186.03	204.27	204.19	240.32	211.53	214.91	225.07	224.49	226.4
19.198	13.096	0	0	0	0	0	0	0	0	0	16.571	0.080293	6.7266	5.8579	17.812	19.297	7.2327	4.0831	5.4012	0	3.1099	0	0	0	0	0	0.52211	0	0	0	0	0	0	0	0	0	0	0	0	5.1421	0	0	0	0	0	0	0	0	0
1.5361	4.7662	0	0	1.4209	6.7528	1.3691	0	0	0	0	0	0	0	0	0	0	0	0	0	0	0	0	0	0	0	0	0	0	0	0	0	0	0	0	0	0	0	0	0	0	0	0	0	0	0	0	0	0	0
38.425	15.061	0	0.95329	4.0327	0	0	0	0	0	0	0	0	0	0	0	0	0	0	0	0	0	0	0	0	0	0	0	0	0	0	0	0	0	0	0	0	0	0	0	0	0	0	0	0	0	0	0	0	0
7.3495	5.1301	0.96232	0	1.5588	0	0	0	0	0	18.051	5.7501	20.306	25.299	39.74	61.585	48.831	70.552	79.323	89.086	98.469	121.65	109.92	153.99	132.56	144.53	162.48	192.6	224.58	226.13	235.88	256.82	271.16	275.21	273.99	291.16	285.75	294.69	296.66	322.45	317.9	318.22	317.56	325.18	326.78	317.2	303.98	308.63	314.12	310.88
9.2494	0	6.4941	2.2825	0	0	0	0	0	0	0	0	0	0	0	0	0	0	0	0	0	0	0	0	0	0	0	31.911	73.353	123.7	167.04	205.87	254.5	301.53	367.17	421.42	485.98	552.4	566.34	614.5	629.14	682.7	725.78	715.82	731.94	768.53	807.19	811.81	831.24	807.31
0	0	0	9.9569	18.037	3.2879	4.5799	4.9691	0.52829	9.7741	0	13.71	7.2813	7.6811	10.838	10.055	33.697	56.735	66.711	96.997	131.92	176.72	208.24	250.75	265.9	324.4	332.93	373.56	407.56	428.98	471.45	496.63	522.42	489.82	519.15	558.13	587.04	609.94	625.59	616.17	643.27	679.23	657.61	667.56	701.91	686.26	721.07	699.77	674.88	675.06
27.421	2.8013	7.0153	0	0	0	0	0	0	0	0	0	0	0	0	0	0	0	0	0	16.795	22.468	21.08	14.265	34.427	16.085	29.147	34.28	40.387	42.127	44.895	32.281	42.062	51.393	45.064	39.858	33.093	17.672	19.34	20.997	25.518	18.689	24.319	8.4234	5.1018	0	0	0	0	0
3.4027	7.466	0	0.17734	17.442	16.721	14.752	5.8826	18.432	17.428	38.855	39.957	34.169	35.876	33.907	31.053	33.758	36.186	40.104	46.963	40.047	51.172	58.274	80.317	80.145	73.543	84.246	96.244	112.02	107.99	109.46	96.063	125.84	132.97	133.96	147.54	138.21	145.04	153.57	158.71	150.9	146.24	144.62	159.13	151.08	152.33	158.25	150.55	160.88	159.52
18.378	9.1314	0	0	0	0	3.4344	2.997	2.9787	0	1.8193	0	0	0	0	0	0	0	0	0	0	0	0	0	0	0	0	0	0	0	0	0	0	0	0	0	0	0	0	0	13.927	0	9.3666	6.936	8.6339	0	9.4663	0.60634	6.5237	12.981
3.9242	3.9032	0	0	3.1375	1.3022	0	0	6.3547	18.809	13.523	23.13	33.264	51.387	81.824	77.543	73.151	97.803	106.09	98.827	108.79	113.87	124.56	130.37	120.62	126.29	152.89	145.05	135.75	134.38	133.48	134.51	137.81	139.31	144.18	139.94	142.66	125.44	111.89	124.08	124.06	117.51	105.13	105.66	113.57	117.59	125.79	109.97	124.94	119.83
0	0	0	1.4456	11.053	12.802	7.92	7.5824	1.1576	3.0361	0	0	0	0	0	0	0	0	4.3205	30.364	46.213	65.219	103.52	169.43	201.72	250.36	340.18	362.97	469.69	509.26	562.69	604.67	692.71	710.18	749.35	775.26	833.33	874.61	898.75	922.3	949.49	965.65	971.46	983.11	1013.5	1025.1	1012.4	990.75	1035	1039.5
7.1617	7.3779	0	1.8729	6.5897	0	0	1.3787	0	2.8039	2.6629	3.8646	2.0395	7.6757	4.8997	35.584	60.429	90.241	131.11	167.03	219.26	269.96	327.88	356.97	401.52	435.25	472.07	514.59	537.91	571.91	583.97	588.84	583.96	593.41	626.83	614.36	642.21	654.54	654.77	656.01	654.75	658.37	686.28	658.32	662.97	664.76	666.47	658.87	671.58	645.95
5.2139	0	0	0	4.7652	3.9921	4.9425	6.6726	5.0329	4.1361	0.20828	0	0	3.1379	12.835	13.364	21.56	22.216	28.471	25.911	43.024	44.247	55.234	72.801	93.88	105.91	108.36	124.87	123.59	127.83	134.13	156.82	165.83	195.26	202.69	220.57	240.2	248.96	240.4	258.63	257.2	294.2	281.32	251.37	256.56	271.79	286.75	297.26	315.3	313.85
9.0038	0	4.6984	1.6095	7.6579	0	0	0	0	0	0	0	0	0	0	0	0	0	0	0	0	0	0	0	0	0	0	0	0	0	0	0	0	0	0	0	0	0	0	0	0	0	0	0	0	0	0	0	0	0
0	0	12.533	21.314	17.434	0	0	0	0	0	0	8.4154	14.52	36.197	79.807	169.58	234.08	342.51	451.24	609.68	761.46	890.71	1004.5	1160.3	1302	1360.2	1459.6	1578.7	1679.9	1761.4	1839.6	1924.2	2010.6	2049.9	2095.2	2208	2245.4	2300.8	2363	2476.9	2516.9	2547.2	2610	2673.9	2722.8	2705.1	2801.6	2919.7	2978.8	3005.9
0.19835	0	0	1.736	0	1.0963	11.844	14.672	9.1496	6.305	0.64222	0	0	7.9029	7.0268	7.8723	0.73393	7.0759	4.2686	3.9081	0	0.24944	0	3.6968	5.98	17.879	15.297	10.01	0	0	0	9.1425	11.282	16.744	10.788	5.3163	1.9392	0	0	0	0	0	0	0	0	0	0	0	0	0
25.938	7.2336	6.0117	0	0	0	0	0	0	0	0	0	0	0	0	0	0	0	0	0	0	0	0	0	0	0	0	0	0	0	0	0	0	0	0	0	0	0	0	0	0	0	0	0	0	0	0	0	0	0
0	0	0	0	6.1054	5.8413	9.6758	7.3836	9.3154	12.692	14.128	15.262	19.795	22.127	29.124	29.063	36.2	40.989	33.032	40.191	39.597	48.479	55.742	64.643	69.336	71.496	76.488	90.847	91.118	100.72	114.72	122.78	123.37	129.79	148.89	165.87	179.16	177.83	181.77	184.34	192.19	193.95	211	212.55	233.72	219.55	227.26	221.05	235.32	226.98
0.5035	0.95414	0	0	4.674	0	0	1.402	5.1511	0	0	0	2.3412	3.579	7.9221	14.461	10.356	5.5614	15.551	20.206	13.782	24.757	19.955	18.415	19.287	17.539	19.351	23.26	29.985	31.867	33.713	31.058	29.661	25.263	32.29	33.446	39.196	40.199	40.904	39.631	46.517	48.913	50.231	54.048	63.263	55.664	56.358	64.093	68.312	73.457
22.149	7.8886	0	0	0	2.359	0	0	0	0	0	3.6062	0	0	0	0	0	0	0	0	0	0	0	0	0	0	0	0	0	0	0	0	0	0	0	0	0	0	0	0	0	0	0	0	0	0	0	0	0	0
38.813	0	0	0	0	0	0	5.0401	0	0	21.447	22.577	20.396	24.664	17.475	28.426	40.353	36.729	25.979	30.215	44.804	37.541	61.059	57.888	69.991	67.142	76.425	93.412	86.603	110.32	116.49	117.02	112.2	142.75	140.46	168.69	191.41	212.06	266.12	216.99	292.2	354.94	402.43	433.19	524.28	585.34	638.86	674.34	698.77	746.06
0	18.214	8.5101	0	0	0	15.347	19.792	3.3637	4.0015	0	0	2.3685	0	0	0	0	0	0	0.39234	0	0.62079	0	2.2082	2.8164	12.116	11.373	10.041	23.421	36.275	18.883	24.928	20.152	25.032	28.101	35.987	36.256	45.025	35.795	41.543	44.907	35.204	41.5	46.623	55.468	49.5	52.765	53.662	42.302	63.409
0	0	0	0	14.884	15.589	4.6608	25.869	24.97	44.987	43.354	45.896	45.286	57.876	58.403	59.542	68.836	78.259	76.031	70.702	74.05	91.182	86.806	92.817	83.395	96.681	78.687	87.346	105.4	92.601	85.694	93.577	92.85	70.411	74.131	76.067	77.546	73.794	81.1	88.357	104.63	95.298	92.375	98.49	104.01	70.869	111.91	112.88	106.27	110.69
2.6448	2.2263	0	0	0	8.6548	0	3.6624	6.657	6.1774	2.2502	11.837	0	0	0	0	0	0	0	0	0	1.2075	0	0.62564	9.4635	9.6946	0.97455	13.632	8.5067	14.372	0	10.953	7.5442	13.919	0	1.24	0	0	0	0	0	0	0	0	0	0	0	0	0	0
11.088	0.62709	5.5752	0	0	0	0	0	0	4.0179	1.2222	6.6719	25.166	41.058	62.855	74.597	97.393	132.98	155.39	179.97	209.49	228.08	253.85	290.5	320.7	341.48	358.96	380.71	397.82	416.61	452.66	521.19	597.17	699.13	768.71	850.33	987.43	1087.7	1173.7	1327.8	1475.7	1649	1790.4	1920.8	2059.4	2300.9	2376.7	2488.6	2570.4	2600.4
0	0	0	0	2.0725	0	12.076	12.855	12.075	18.557	14.467	9.0821	18.406	15.701	7.2856	9.1726	3.8587	5.721	0	1.1474	1.9526	2.9812	0	0	0	0	0	0	0	0	0	0	0	0	0	0	0	0	0	0	0	0	0	0	0	0	0	0	0	0
22.803	13.749	0	0	0	0	0	2.2403	6.0615	0	8.3372	16.367	14.504	6.9199	6.1796	7.6516	6.2235	14.606	20.469	34.165	21.564	21.358	18.697	30.885	29.759	38.56	26.574	19.097	15.573	13.522	16.119	16.288	21.57	14.139	0	0	4.7749	5.3549	1.9793	0	0	0	0	0	0	0	0	0	0	0
0	0	0	13.721	15.375	12.827	39.319	45.12	57.985	45.921	51.395	60.717	37.884	46.677	37.026	44.154	51.365	65.07	49.099	50.329	22.806	38.201	20.156	25.171	15.028	26.754	27.23	25.048	27.465	29.852	18.485	26.989	23.612	25.337	24.979	12.941	22.088	9.5623	15.093	21.672	24.447	33.205	25.806	27.93	31.616	45.811	51.953	48.243	55.492	66.054
5.4265	0	0	0	0	2.2555	1.1338	0	3.0181	0	0	0	0	0	0	0	0	0	0	0	0	0	0	0	0	0	0	0	0	0	0	0	0	0	0	0	0	0	0	0	0	0.80643	8.7291	17.488	25.409	33.636	45.624	58.779	71.265	69.485
0	0	0	0.92247	4.1742	4.1549	29.715	60.188	122.37	220.47	307.5	392.57	484.69	565.28	652.59	718.14	813.44	894.43	952.49	955.66	1045.5	1053	1122.6	1126.7	1149.3	1193.4	1202.6	1219.4	1210.8	1207.8	1234.8	1251.7	1263.8	1293	1277.7	1327.9	1362.4	1352.2	1372.4	1340.9	1361.3	1390.4	1382.5	1354	1412.8	1376.9	1376.3	1328.6	1374.8	1454.4
6.1397	9.7526	12.835	0.097899	0	0	0	4.1928	0	0	0	20.205	4.9187	0	0	0	0	0	0	1.246	0	0	0	0	0	0	0	0	0	0	0	0	0	0	0	0	0	0	0	0	0	0	0	0	0	0	0	0	0	0
6.8124	0	0	0	2.9364	1.6699	0	0	3.489	4.5803	3.46	10.515	0	9.3435	2.7233	0	0	0	2.6509	5.5893	1.8613	13.348	9.3469	20.299	30.019	33.649	31.942	36.075	35.646	48.19	53.481	57.815	52.023	55.902	56.593	63.944	65.664	68.318	66.61	68.278	63.946	63.642	66.151	68.456	60.604	67.791	63.694	71.065	65.325	64.668
5.3448	0	0	0	0.8672	7.9097	6.9098	2.9127	0	9.6852	14.665	13.252	0	0	16.514	21.719	20.514	9.4377	11.059	30.038	0	15.341	14.124	22.632	23.328	52.046	38.321	32.621	16.95	31.911	28.553	32.988	51.841	56.321	50.216	48.374	53.802	61.12	66.915	75.922	83.355	85.899	85.149	88.428	102.15	103.88	106.83	113.38	114.95	118.65
10.945	1.4727	0	0.31732	0	0	0	0	7.6529	0	5.4177	7.6291	1.003	1.8112	0	0	0	0	0	0	0	0	0	0	0	0	0	0	0	0	0	0	0	0	0	0	0	0	0	0	0	0	0	0	0	0	0	0	0	0
2.7267	1.356	0	0.89672	0	0	0.045821	0	0	0	0	0	0	0	0	0	0	0	0	0	0	0	0	0	0	0	0	0	0	0	0	0	0	0	0	0	0	0	0	0	0	0	0	0	0	0	0	0	0	0
23.645	0	0	24.558	14.96	21.027	0	0	21.08	26.312	0	26.906	27.05	28.362	37.765	49.32	59.121	54.368	60.953	77.685	104.04	93.885	99.764	124.83	116.46	125.91	130.14	131.42	146.64	132.15	85.172	85.202	102.75	98.733	95.415	114.41	99.68	120.55	118.57	129.41	139.08	129.46	131.5	115.51	121.3	122.76	116.4	110.16	108.99	110.51
0	0	0	1.634	5.4584	3.9615	24.144	23.776	31.763	21.759	15.695	24.913	22.1	17.854	24.284	32.636	45.819	64.952	65.082	77.915	81.051	102.74	95.475	110.18	112.65	134.56	131.07	127.61	164.46	157.15	177.03	177.19	212.51	215.96	221.37	248.08	260.74	287.63	308.04	300.06	306.71	322.59	319.44	344.72	353.31	344.88	359.16	343.85	377.78	361.4
7.4108	2.4558	0	0	6.4973	15.673	0	19.014	10.833	24.787	0.37638	2.2262	30.837	8.1421	10.873	0	0	0	0	0	0	0	0	0	0	0	0	0	0	0	0	0	0	0	0	0	0	0	0	0	0	0	0	0	0	0	0	0	0	0
1.4646	1.6065	7.8357	0	0	0	0	0	14.641	23.245	3.2367	0	3.602	16.718	16.734	22.528	24.074	30.367	12.552	23.733	27.134	18.626	24.067	26.144	27.392	14.523	15.193	7.5786	14.625	22.663	26.755	26.606	29.662	31.146	25.878	20.01	20.084	25.12	5.7664	38.864	38.7	41.596	53.411	57.766	53.658	42.93	51.319	48.263	43.51	40.825
4.0728	0	0	0	0	11.013	16.387	18.207	8.5852	18.454	27.904	36.824	31.196	42.843	55.504	64.125	79.253	75.843	97.668	91.052	89.413	101.43	102.38	123.88	123.09	133.79	140.68	142.99	136.65	142.8	129.29	143.65	146.89	151.17	138.07	143.28	141.98	96.436	89.44	107.9	89.799	87.815	96.483	85.628	89.855	98.756	96.262	96.683	99.909	94.295
4.7301	7.8784	0.22179	2.719	0	0	0	0	0	0	0	0	0	0	0	5.5034	17.537	27.292	36.609	57.867	69.82	78.942	90.246	108.77	102.23	113.64	116.54	120.58	134.13	122.96	145.46	124.82	126.9	136.23	144.24	145.44	147.64	135.68	129.07	136.75	143.24	137.12	140.06	129.51	136.36	136.82	139.06	138.91	136.28	139.82
12.298	0	0	0	14.724	0	0	0	0	0	0	0	0	3.503	7.4799	0	0	0	0	0	0	0	0	0	0	0	0	0	0	0	0	0	0	0	0	0	0	0	0	0	0	0	0	0	0	0	0	0	0	0
13.538	0	0	0.67694	6.1087	0	0	0	6.7961	15.361	13.882	22.838	12.925	23.652	15.065	36.288	59.135	79.025	86.169	100.5	133.57	151.67	190.49	216.09	230.52	256.3	256.83	292.91	289.82	315.62	304.73	320.25	308.67	334.61	338.14	351.49	371.48	355.2	358.7	370.72	400.46	426.97	405.04	423.09	415.2	345.06	388.68	414.06	386.94	405.52
0	0	1.3485	0	11.052	15.687	12.913	10.396	17.547	33.141	15.828	27.101	29.635	27.72	18.358	22.02	29.256	17.004	16.193	11.376	13.657	26.486	28.681	32.63	34.263	33.977	39.456	40.792	42.046	32.476	46.828	51.203	45.169	49.69	34.55	51.056	33.322	47.48	45.622	51.605	47.481	54.63	45.735	38.556	53.221	38.655	34.996	17.705	14.465	22.014
9.0021	0	0	0	0	0	10.358	10.163	0	1.792	0	24.721	27.59	12.382	20.139	10.687	5.6895	8.933	10.411	13.671	4.1116	19.264	11.737	12.736	14.108	1.4509	2.645	6.1198	6.4352	0	6.4204	0	5.1318	0	0	0	0	0	0	0	0	0	0	0	0	0	0	0	0	0
0	1.2596	0	2.5014	0.57787	1.8154	1.2138	4.5793	4.2821	4.3899	0	0	0	0	1.4782	0.13447	2.4997	0	0	0	0	0	0	0	0	0	0	0	0	0	0	0	0	0	0	0	0	0	0	0	0	0	2.1519	32.981	57.833	85.142	101.87	119.47	159.32	197.23
0	0	0	11.276	31.183	57.942	121.74	133.81	168.48	235.9	267.22	300.36	329.16	322.63	333.97	349.45	385.88	388.29	361.28	363.04	372.75	360.55	384.42	357.48	388.18	369.53	378.23	385.69	361.48	403.86	414.98	383.98	375.38	397.4	388.54	362.33	408.77	331.82	340.52	335.38	345.21	331.59	320.98	328.19	326.85	335.68	299.77	306.59	319.13	314.62
0	0	0	15.97	0	3.0596	17.516	20.158	20.428	26.885	35.783	52.764	69.48	65.954	40.902	37.498	38.041	35.61	29.333	36.267	18.324	32.56	12.008	26.793	22.75	21.093	12.456	23.19	19.961	18.671	17.534	1.9074	14.343	9.6807	3.3079	0	0	0	1.6828	7.1088	4.9744	0	0	0	0	0	0	0	0	0
19.149	25.414	12.799	8.339	11.168	0	0	0	0	0	0	0	0.25536	0	1.4795	0	0	18.369	0	17.549	0.15914	2.1997	8.5048	20.148	25.171	4.7681	43.547	49.556	12.775	13.02	91.958	97.564	105.69	105.37	139.09	163.06	187.43	196.69	231.07	244.77	294.51	284.71	327.27	346.21	391.79	388.36	418.4	431.78	444.38	454.68
13.994	15.396	0.88014	0.93238	0	0	0	0	10.497	20.099	28.281	43.57	54.422	68.384	86.622	99.581	98.993	115.46	121.59	132.82	147.53	158.44	161.36	169.82	164.27	157.83	160.79	143.61	162.42	169.21	177.56	163.86	164.19	155.18	161.03	160.71	168.89	175.9	168.67	179.09	185.15	196.83	197.06	200.37	199.68	193.08	197.33	195.93	209.35	225.6
0	0.49833	13.072	0	0	0	0	0	0	0	0	0	38.841	7.5405	0	28.586	10.687	0	0	0	0	0	0	0	7.2054	28.756	55.299	77.024	93.811	52.196	133.24	82.72	155.98	166.72	171.79	178.62	239.01	233.03	271	262.55	268.89	326.19	321.9	331.05	319.96	348.67	364.75	360.02	349.1	372.67
0	0	0	6.7182	10.669	7.0812	18.341	15.642	15.629	17.294	18.444	26.849	9.5455	3.3455	4.4778	0	0	0	0	0	0	0	0	0	0.76276	5.9903	0	4.6908	19.194	22.613	42.071	59.998	56.262	61.324	71.243	83.201	84.689	99.069	129.76	153.4	179.32	221.48	244.68	274.67	332.88	266.7	283.58	301.02	287.84	332.08
10.663	8.2648	5.7028	0	3.9615	0	0	0	0	0	0	0	0	0	0	0	0	0	0	0	0	0	0	0	5.9901	12.581	18.644	26.299	26.04	34.837	39.512	34.841	50.893	40.99	44.388	46.93	40.038	33.505	36.885	48.346	23.901	30.808	22.049	14.67	30.568	14.139	1.2569	0	0	0
0	0	0	0	9.4358	5.8222	15.492	9.2172	15.472	14.914	28.564	22.282	41.643	31.629	73.74	100.35	151.79	231.88	308.94	377.07	433.68	518.7	574.29	610.27	687.4	738.1	762.78	793.35	880.51	843.15	865.75	927.22	890.31	882.34	934.67	907.54	960.06	932.03	971.53	958.5	882.8	964.32	968.43	1005.6	972.92	969.23	907.86	981.98	971.31	1004.9
0	0	0	0	5.5195	14.421	9.0426	11.127	11.077	14.592	11.244	13.462	6.2465	9.5849	11.169	9.0527	19.603	11.262	13.578	1.0269	5.5146	10.585	32.548	47.572	63.208	130.49	115.47	141.79	169.81	252.73	275.05	326.41	412.98	592.06	470.5	515.89	606.98	626.55	651.9	732.9	778.77	839.65	801.33	823.41	838.41	856.41	904.19	930.79	891.56	896.05
5.7108	7.1356	7.4233	5.5293	0	0	0	0	0	0	0	0	0	0	0	0	0	0	0	0	0	0	0	0	0	0	0	0	0	0	0	0	0	0	0	0	0	0	0	0	0	0	0	0	0	0	0	0	0	5.8427
13.821	16.37	1.0758	0.32833	0.42195	0	0	0	0	0	0	0	0	0	0	3.0428	8.816	14.203	14.393	10.087	7.7642	24.116	24.447	26.544	32.347	27.902	35.637	25.967	31.382	23.147	36.633	30.374	8.2173	25.102	0.16676	6.874	11.473	14.629	16.845	15.732	17.228	7.828	3.1252	8.3699	10.483	0.64058	0	0	0	0
0.92507	7.4009	0	7.208	0	0	1.2818	0	0	0	0	0	0	0	0	0	0	0	0	0	0	0	0	0	0	0	0	0	0	0	0	0	0	0	0	0	0	0	2.9951	13.903	33.656	58.926	76.694	91.869	121.08	127.1	156.78	160.53	182.66	220.21
15.061	5.1055	0	3.5514	0	0	0	0	0	0	0	0	0	0	0	0	0	0	0	0	0	0	0	0	0	0	0	0	0	0	0	0	0	0	0	0	0	0	0	0	0	0	0	0	0	0	0	0	0	0
2.3694	5.8756	3.3884	0	7.5625	0	0	0.60813	5.5902	0	0	0	7.2677	2.7833	9.0473	22.884	20.679	25.457	31.865	27.957	35.054	54.011	48.402	53.561	54.503	59.036	76.735	65.721	80.968	80.544	79.058	76.048	71.798	72.066	62.254	75.538	72.52	77.545	73.751	80.542	85.582	84.171	78.302	91.483	91.414	81.177	80.852	83.994	84.14	92.617
0	0	0	0	4.764	13.866	12.295	21.968	23.786	30.776	34.031	25.998	25.333	19.66	38.018	40.556	42.546	49.623	25.987	42.803	36.134	39.21	53.585	61.34	53.932	60.969	59.572	39.5	35.446	28.171	41.432	45.711	53.219	61.306	55.556	69.916	64.586	91.073	93.223	121.38	120.71	142.33	149.2	162.88	182.93	181.77	185.73	179.92	191.19	204.09
0	0	0	0	3.6922	14.34	28.753	30.973	42.206	36.895	44.277	35.859	43.093	41.066	37.587	44.595	48.057	58.321	36.508	37.524	32.729	39.574	34.49	35.568	34.346	32.468	26.796	32.348	46.958	43.128	49.702	47.171	51.709	53.316	54.684	57.895	54.837	64.416	80.59	99.366	102.62	132.34	133.8	159.93	149.31	167.01	182.34	190.78	210.24	225.87
9.0556	8.2788	6.3631	0	0	5.0662	0.78459	0	0	0	0	0	0	0	0	0	0	0	0	0	0	0	0	0	0	0	0	0	0	0	0	0	0	0	0	0	0	0	0	0	0	0	0	0	0	0	0	0	0	57.09
15.302	14.311	0	0	0	0	0	0	0	0	0	0	0	0	0	0	0	0	0	0	0	0	0	0	0	5.0789	15.813	30.791	39.512	63.83	70.673	78.125	59.935	64.805	40.776	34.296	49.403	25.511	34.93	17.226	5.2622	2.6564	1.4344	0	0	0	0	0	0	0
0	0	0	0	0	7.3546	6.194	3.6602	0	0	0	8.4584	6.5216	13.586	5.9431	0	0	0	0	0	0	0	0	0	0	0	0	0	0	0	0	0	0	0	0	0	0	0	0	0	0	0	0	0	0	0	0	0	0	0
6.2002	3.336	0.87728	0	0.98691	0	0	1.1749	9.9082	19.597	32.272	53.955	69.531	82.632	99.949	122.5	132.94	143.06	158.99	173.74	188.2	189.11	194.22	208.82	207.25	212.47	219.57	225.26	228.54	234.45	225.18	227.22	228.06	219.1	230.53	229.36	229.98	153.85	226.58	161.9	243.97	168.44	158.41	231.92	215.82	209.59	207.55	246.08	252.35	266.87
0	0	3.7148	0	7.4427	0	0	0	2.9054	5.6565	0	0	0	0	0	0.14852	8.1742	7.574	17.701	24.185	43.044	44.938	58.962	72.724	77.264	88.737	101.77	105.07	120.86	129.04	174.51	210.13	252.25	281.86	324.37	392.12	427.54	484.25	516.7	607.25	669.7	692.74	741.51	764.86	819.53	869.6	898.02	915.63	948.67	989.23
4.6741	3.613	0	3.9482	8.9057	0	0	0	0	0	0	0	0	3.0636	16.4	23.565	17.912	26.799	40.399	44.714	41.551	51.016	55.127	60.826	55.07	61.234	72.621	79.127	83.616	77.707	74.649	88.204	77.912	69.926	80.824	89.867	92.877	88.828	86.155	86.525	90.298	84.797	94.248	96.819	96.088	99.821	110.04	94.112	96.416	113.88
0	0	1.4945	2.4361	1.2524	0	10.291	34.797	41.862	54.293	70.987	73.532	77.546	84.526	104.69	106.02	109.5	125.44	121.87	123.6	138.4	144.96	156.92	160.84	176.57	167.31	181.97	183.13	188.32	196.41	193.51	192.89	202.35	192.8	193.6	181.97	186.65	203.15	187.96	185.08	189.26	184.67	198.28	178.41	191.96	172.11	169.25	153.07	152.72	156.81
1.8948	0	0	5.7349	2.5134	2.4928	0	0	0	13.252	8.9947	9.0819	0	0	0	0	0	0	0	0	0	0	0	0	0	0	0	0	0	0	0	0	0	0	0	0	0	0	0	0	0	0	0	0	0	0	0	2.3504	19.714	23.996
7.5198	8.0685	4.3141	0	0	0	0	0.74714	0	6.1519	0	0.21645	5.0365	0	0	0	0	0	0	0	0	0	0	0	0	0	0	0	0	0	0	0	0	0	0	0	0	0	30.146	50.731	71.203	95.886	138.75	172.56	211.63	226.2	272.36	308.78	319.95	343.55
9.4137	2.7023	6.999	0	0	0	0.71396	0	0	0	1.2121	16.449	11.652	10.863	4.6012	6.3326	8.7808	5.2531	0	6.7636	3.738	16.967	5.9647	12.154	7.6107	7.4151	0	0	0	0	0	0	0	0	0	0	0	0	3.7989	2.1935	12.712	2.9006	0	3.0493	0	1.086	0	0	0	0
16.177	1.2068	0	0	0	0	0	4.4984	0	0	0	16.329	9.0823	7.9	5.6922	4.5958	0	0	0	0	0	3.9592	0	0	0	0	0	0	0	0	0	0	0	0	0	0	0	0	0	0	0	0	0	0	0	0	0	0	0	0
12.324	7.7747	1.1128	0.57892	0	0	0	0	0	0	0	0	0	0	3.4085	0	12.563	32.811	46.387	59.343	78.49	115.71	112.46	142.84	160.98	156.76	177.11	172.16	195.55	211.72	221.61	219.38	206.21	215.4	204.27	218.17	224.68	235.12	235.16	250.82	228.54	247.68	249.52	253.79	256.83	245.47	241.34	237.94	237.04	236.7
9.7394	0	8.7498	0	0	0	10.066	1.85	18.239	25.932	20.567	53.243	58.006	59.857	67.828	81.168	86.066	87.214	99.111	101.51	117.26	118.5	115.94	120.98	137.28	126.31	134.39	125.54	134.1	118.67	128.66	132.11	135.24	118.38	113.93	96.281	119.37	115.15	117.3	80.633	171.24	79.182	48.816	73.873	79.905	83.631	83.868	86.748	100.63	97.75
9.35	10.868	0	1.9614	0	0	0	0	0	0	0	0	0	0	0	18.431	48.45	91.113	133.22	171.4	220.31	264.47	314.32	341.39	381.99	414.94	440.34	478.57	508.1	539.71	566.73	605.55	631.08	683.49	695.87	750.94	783.44	795.9	842.9	881.98	893.57	925.35	958.12	986.45	1011.2	1033.1	1068.8	1062.1	1089.3	1101.5
6.1106	10.183	0	16.266	0	0	0	0	0	5.0074	0	18.759	19.883	25.799	35.728	57.742	68.948	93.328	115.73	140.17	147.25	163.81	162.14	164.61	166.47	183.52	171.34	176.36	190.43	184.26	190.61	178.13	178.01	129.52	185.5	188.79	203.06	223.6	230.19	244.43	244.97	225.91	237.49	242.35	239.94	234.89	230.34	257.08	261.29	268.99
0	0	0	0	13.096	12.296	15.52	30.688	47.515	44.043	51.882	58.435	59.535	84.681	101.74	117.52	133.45	167.25	187.07	215.52	242.01	274.35	295.61	342.68	354.1	389.82	397.73	423.27	438.79	447.92	453.14	462.08	464.81	483.12	475.1	481.91	488.19	486.85	523.02	504	520.63	530.05	522.7	514.03	508.79	500.79	493.23	507.89	521.88	512.31
11.636	1.5506	0	0	8.234	0	0	0	0	0	0	0	0	0	21.703	60.518	104.37	164.11	242.44	285.23	308.11	369.43	422.23	458.36	471.06	526.21	509.48	549.82	601.58	601.4	633.56	677.4	710.3	741.51	795.89	827.53	858.71	851.51	909.57	925.95	951.28	984.92	1014	1190.6	1269.7	1322	1396.7	1330.6	1405.2	1249.5
14.361	4.9191	0	2.1675	0	2.7432	0	0	0	0	0	8.7494	8.0015	16.439	0	0	0	0	0	0	0	0	0	0	0	0	0	0	0	0	0	0	0	0	0	0	0	0	0	0	0	0	0	0	0	0	0	0	0	0
0.035126	0	0	0	0	8.9205	8.3419	20.458	31.957	46.913	75.829	104.26	138.89	185.23	221.52	252.56	305.96	332.82	381.9	391.85	442.93	465.72	489.72	509.49	522.26	544.69	558.17	509.21	589.34	454.92	457.71	487.57	591.24	608.11	609.48	599.38	610.91	615.18	490.61	601.13	596.35	606.74	561.23	584.03	562	576.25	565.39	562.9	584.32	572.34
0	26.828	0	0	0	0	31.888	40.015	68.264	91.972	110.49	121.85	141.45	188.85	194.78	243.23	252.42	282.31	328.41	337.42	349.24	359.84	376.13	367.72	373.46	381.44	363.26	377.21	357.14	381.32	386.87	456.76	534.07	617.16	656.39	728.96	799.74	836.32	917.9	963.44	1037.9	1049.9	1056	1123.9	1160.2	1174.7	1111.1	1167.7	1175.4	1172.7
4.4066	5.3298	10.333	0	0	0	0	0	0	8.0275	24.378	37.259	38.634	60.092	78.054	88.956	100.7	109.85	121.03	133.84	140.32	155.97	155.44	175.52	175.59	174.25	165.14	180.69	187.04	186.77	194.43	189.3	179.66	183.32	183.43	171.66	162.66	158.65	168.34	177.17	174.04	177.08	173.82	174.81	192.26	191.7	181.88	165.95	170.31	181.81
8.7032	0.61799	10.857	0	0.6119	0	0	5.0786	0	0	0	0	0	0	0	0	0	0	0	0	0	0	0	0	0	0	0	0	0	0	0	0	0	0	0	0	0	0	0	0	0	0	0	2.1218	11.325	12.042	30.728	31.846	54.482	75.482
0	0	0	1.0653	5.928	2.0191	15.568	15.697	17.978	13.149	12.663	14.116	20.698	15.704	20.434	18.049	20.412	35.983	33.64	25.775	30.332	36.045	33.618	35.357	36.675	31.917	33.623	38.978	48.208	46.228	42.476	51.585	52.56	56.532	46.786	53.454	59.327	45.879	52.9	47.177	44.398	50.948	49.034	58.824	42.717	49.833	53.927	51.71	64.04	57.94
0	3.1878	0	0	7.6946	3.636	0	0	4.2146	5.6156	1.0225	1.5623	0	0	0	1.5089	3.6457	0	3.4911	0.18145	0.64197	0.51241	0	6.8416	0	2.623	2.1101	0	5.3607	1.7394	9.7931	0.87617	0	0	0	0	0	0	0	0	0	0	0	0	0	0	0	0	0	0
0.017879	0	2.0052	4.2843	0	6.4888	3.8157	0	4.2813	2.0494	0	0	0	0	0.33912	17.934	17.416	37.947	47.087	55.286	77.464	105.4	132.3	146.68	173.45	194.72	224.15	220.32	254.93	273.1	276.27	279.98	284.79	286.64	289.77	303.96	298.43	309.81	310.52	318.58	327.3	341.51	346.52	334.65	347.93	350.09	351.08	354.69	361.8	358.25
0	0	5.4445	0	0	9.4435	5.1859	2.1442	0	15.821	15.16	5.0035	8.1287	9.3317	3.5186	1.7203	3.7438	2.9743	0	0	0	0.42121	0	0	0	0	0	0	0	0	0	0	0	0	0	0	0	0	0	0	0	0	0	0	0	0	0	0	0	0
16.138	6.7743	0	0	0	0	0	0	0	0	0	0	0	0	0	0	0	0	0	0	0	0	0	0	0	0	0	0	0	0	0	0	0	0	0	0	0	0	0	0	0	0	0	0	0	0	0	0	0	0
39.884	7.6864	0	5.9435	0	0	0	0	0	0	0	0	0	0	0	0	0	0	0	0	0	0	0	0	0	0	0	0	0	0	0	0	0	0	0	0	0	0	0	0	0	0	0	0	0	0	0	0	0	0
4.0323	0	0	0	7.6121	1.9556	4.8322	0	0	2.9442	0	0	0	0	0	0	0	0	0	0	0	0	0	0	0	0	0	0	0	0	0	0	0	0	0	0	0	0	0	0	0	0	0	0	0	0	0	0	0	0
0	0.19844	0	0	5.5513	4.3378	4.5019	0	0	2.5327	0	1.5167	0	0	0	0	0	0	0	0	0	0	0	0	0	0	0	0	0	0	0	0	0	0	0	0	0	0	0	0	0	0	0	0	0	0	0	0	0	0
0	0	0	4.586	3.4471	6.0404	1.5896	11.154	7.836	12.743	9.953	7.5905	6.1639	8.8166	15.002	19.632	24.213	15.658	16.732	23.887	21.395	15.116	15.267	17.907	15.835	11.312	19.56	18.368	17.708	24.416	46.719	18.926	29.417	18.705	17.511	21.315	28.552	18.864	16.558	27.275	22.8	14.847	14.249	14.383	24.677	28.65	20.17	10.307	19.213	17.725
0	8.624	0	9.6002	5.5433	0	0	0	0	0	7.9947	0	0	0	0	2.7511	0	0	0	0	17.582	61.949	111.04	262.55	378.99	552.31	754.72	940.13	1100.5	1297.9	1494.6	1709.3	1867.3	2041.6	2223.8	2410.9	2591.7	2815	3152.1	3413.4	3684.2	4119.9	4362.3	4868.2	5156.9	5539.3	5933.3	6252.3	6494.2	6602.7
3.3165	5.657	0	0	0	0	5.284	12.552	38.317	78.011	89.511	112.62	112.75	153.65	154.01	169.84	196.22	230.13	273.1	267.88	283.27	296.18	331.19	381.68	406.1	453.33	476.07	499.84	565.12	597.75	643.18	685.21	708.35	749.89	787.29	815.8	862.51	912.8	945.93	957.72	967.22	996.25	1037.9	994.14	1018.7	1011.5	1015.3	1020.1	1062.4	1067.7
3.9736	15.098	0	3.217	1.5034	0	0	0	0	0	0	0	0	0	0	0	0	0	0	0	0	0	0	0	0	0	0	0	0	0	0	0	4.0815	6.7592	26.464	58.655	67.346	94.33	99.582	110.39	116.6	149.14	161.01	169.76	179.28	189.89	165.34	174.36	164.28	212.07
0	0	0	0	2.9129	12.871	8.0315	4.8563	12.015	17.616	13.8	15.101	8.8777	4.9465	10.242	2.1945	3.5339	0	0	0	0	0	0	11.821	15.07	30.118	46.537	57.608	82.009	107.53	150.02	192.42	244.06	283.17	326.61	394.33	439.91	504.22	570.98	606.14	675.39	756.96	757.96	852.57	927.66	965.69	994.21	1037.4	1086.1	1141.5
28.789	3.6773	2.5554	0	0	0	0	0	0	0	0	0	0	0	0	0	0	0	0	0	0	0	0	0	0	0	0	0	0	0	0	0	0	0	0	0	0	0	0	0	0	0	0	0	0	0	0	0	0	0
0	5.9633	0	0	0	4.0643	20.895	15.524	14.87	19.544	22.632	20.622	16.559	12.015	21.251	2.9333	1.9456	6.7309	7.6569	3.8314	0	0	0.73672	2.4025	3.7401	0	0	15.702	23.514	7.3779	25.784	21.678	20.112	30.405	22.401	31.473	37.265	41.512	48.94	53.428	54.046	59.936	75.738	77.691	94.7	84.726	97.894	105.5	113.65	111.79
0	0	0	0	1.6428	8.2178	4.4538	8.3266	0	1.2774	0	0	0	0	0	0	0	0	0	0	0	0	0	6.3144	42.666	74.679	132.99	165.81	219.66	268.19	325.56	370.31	418.61	442.46	479.65	504.47	545.69	560.71	605.76	621.73	608.31	634.83	643.77	661.55	671.66	676.63	697.49	680.69	701.78	702.35
2.4528	16.203	0	0	1.8271	0	3.1552	0	0	0	0	0	0	0	1.3067	0	0	0	0	0	0	0	0	0	0	0	0	0	0	0	0	0	0	0	0	0	0	0	7.7991	8.1678	27.334	36.35	65.763	60.247	81.685	73.105	106.47	89.962	94.411	93.366
1.7647	0	14.191	0	0	0	0	4.612	4.6882	0	0	0	0	4.538	0	3.3004	0.0040477	0	0	0	0	0	0	3.388	0	0	0	0	0	1.2505	0	0	0	0	0	0	0	0	0	0	0	0	0	0	0	0	0	0	0	0
0	0	0	0	0.9924	11.129	5.0521	4.4449	10.742	12.739	16.155	15.686	13.677	11.094	12.819	3.2571	0	0	0	0	0	0	0	0	0	0	0	5.9778	0.80114	15.642	7.1167	2.3631	2.3164	0	0	0	0	0	0	0	0	0	0	0	0	0	0	0	0	0
9.851	8.8275	3.7501	0	0	0	0	0	0	0	0	0	0	0	0	0	0	0	0	0	1.5005	0	4.8288	3.1149	18.489	27.51	34.904	50.462	72.769	81.118	108.53	124.03	142.63	136.6	133.53	158.09	179.59	185.64	197.45	201.13	195.25	206.28	238.55	243.67	258.77	252.24	270.71	283.78	290.9	296.16
0	0	0	0	5.5081	4.864	13.989	12.685	42.375	51.137	53.158	62.979	65.165	69.753	87.501	94.636	99.988	87.061	102.12	96.925	110.46	95.563	104.28	110.01	105.7	107.88	112.69	107.2	104.63	113.88	123.94	112.39	115.99	114.24	113.98	141.08	133.6	148.49	144.09	148.14	153.96	149.1	159.6	159.18	156.51	163.99	161.61	160.01	162.76	149.57
14.507	5.5593	5.0426	0	0	0	0	0	0	0	0	7.7574	0	2.9531	0	0	0	0	0	0	0	0	0	0	0	0	0	0	0	0	0	0	0	0	0	0	0	0	0	0	0	0	0	0	0	0	0	0	0	0
4.0078	5.8712	0	1.558	5.1804	0	0	0.8722	2.4023	12.202	13.632	18.948	5.6722	10.606	0	5.1413	0	1.7815	2.1631	0	0	4.0288	3.1965	0	0	0	1.2726	5.734	14.547	18.438	26.407	28.6	18.651	23.992	25.03	22.137	31.028	31.232	46.689	43.137	54.041	39.61	54.806	54.401	56.542	50.492	50.036	49.911	50.53	54.886
4.0145	8.1036	0.41506	0	0	0	0	0	0	0	0	5.4135	10.528	12.503	15.408	24.658	29.143	26.195	34.707	42.664	45.259	54.602	44.061	48.209	50.762	45.306	49.524	54.368	65.751	57.037	57.696	49.303	49.192	36.254	40.713	38.326	40.455	30.854	38.092	36.839	35.163	29.056	26.52	31.371	44.275	35.996	31.297	26.55	29.602	42.394
0	0	0	2.26	9.0352	25.912	32.372	33.087	51.71	73.865	93.184	124.63	131.45	151.23	169.01	172.56	175.72	186.98	212.21	215.21	225.96	253.51	263.46	273.04	285.46	287.53	285.36	324.78	311.72	344.78	362.75	361.32	374.29	387.15	394.87	322.59	344.98	354.8	346.95	341.6	368.67	366.53	351.55	376.68	355.99	356.58	364.24	369.82	363.26	338.16
11.516	7.03	0	1.413	0	0	0	0	0	0	0	0	0	0	0	0	0	0	0	2.6244	0	0	4.3103	0	0	0	0	14.391	10.971	19.734	28.412	31.888	74.407	46.846	53.921	49.712	80.717	106.01	115.61	98.339	123.79	122.64	146.08	165.39	189.19	176.6	167.55	175.76	202.97	159.64
13.822	9.9861	0	0.40928	0	0	0	1.4015	0	0	0	3.3635	0	0	0	0	0	0	0	0	0	0	0	0	0	0	0	0	0	0	0	0	0	0	0	0	0	0	0	0	4.6936	27.355	46.76	69.867	121.54	130.95	151.69	148.08	160.15	185.37
11.11	10.087	0	0	2.7815	0	0	0	0	0	0	0	6.8444	8.9701	24.818	17.184	9.8986	40.953	64.779	52.808	71.553	66.636	67.708	24.096	56.406	59.041	65.549	46.324	46.319	125.91	97.734	123.5	130.13	133.13	119.11	106.65	90.049	101.55	126.23	113.98	128.1	168.58	192.19	209.86	225.61	249.46	304.57	307.54	321.75	356.26
0	0	0	0	2.1618	2.3032	10.448	18.83	14.07	25.061	35.873	39.297	42.159	47.483	51.913	60.54	40.205	82.487	90.553	108.39	84.137	111.32	116.79	128.07	133.78	132.82	146.03	165.19	175.14	167.47	175.47	182.34	175	157.55	163.21	171.98	191.94	209.75	203.91	208.32	192.78	209.18	238.24	238.99	243.79	238.33	251.77	247.26	272.96	269.87
7.8131	0	0	0	2.502	5.0421	0	5.861	9.068	20.808	30.322	33.531	27.968	34.902	39.934	52.009	36.551	63.136	71.09	96.148	102.36	110.31	119.3	133.89	161.57	175.6	174.11	201.48	204.37	212.36	218.12	237.75	242.67	252.18	232.32	269.6	279.63	296.7	294.41	297.83	308.2	311.53	328.11	341.54	337.93	348.92	344.07	369.58	372.9	368.14
17.849	0	0	0	0	0	0	0	0	2.8198	6.7714	0.70966	5.0803	14.662	15.566	24.459	20.795	29.238	29.042	30.55	40.443	46.859	44.986	52.614	18.002	7.8087	6.4084	9.0096	14.862	23.384	21.753	16.264	14.53	10.119	13.47	15.885	0	5.6497	0.19476	0	3.7638	5.631	3.1391	2.8573	6.735	0	0	0	0	0
0	0	0	0	12.536	13.013	12.854	0	0	0	0	0	0	0	0	0	0	0	0	0	0	0	0	0	0	0	0	0	0	0	0	0	0	0	0	0	0	0	0	0	0	0	0	0	0	0	0	0	0	0
3.1623	0	0	1.572	5.4202	3.4767	0.57297	4.8374	14.669	8.5869	15.578	21.848	11.155	8.5167	10.714	12.83	5.502	0.82642	0	3.1831	7.1947	7.0148	1.1001	23.139	0	0	0	13.935	0.083459	10.107	14.123	23.097	14.026	10.051	0	14.286	22.361	17.887	24.337	25.703	18.965	23.542	26.683	39.474	34.965	44.488	49.381	51.192	66.443	55.234
0	0	0	0	1.9705	5.9004	6.1723	14.559	18.854	32.283	19.915	35.675	50.285	51.527	50.805	68.257	79.868	98.744	99.971	129.14	167.35	223.18	314.66	422.66	505.28	670.05	789.97	959.35	1114.9	1270.6	1432.3	1555.1	1676.4	1744	1844	1975.4	2104.7	2159.6	2237.4	2314.2	2367.5	2369.9	2437.4	2458.3	2544.9	2547.6	2622.5	2580.9	2537.4	2653.8
46.907	22.357	0	0.9323	0	0	0	0	0	0	0	0	0	0	0	0	0	0	0	0	0	0	0	0	0	0	0	0	0	0	0	0	0	0	0	0	0	0	0	0	0	0	0	0	0	0	0	0	0	0
8.7429	5.3885	0.93397	0	0	0	2.8274	0	0	0	0	0	0	0	0	0	0	0	0	0	0	0	0	0	0	0	0	0	0	0	0	0	0	0	0	0	0	0	0	0	0	0	0	0	0	0	0	0	0	0
29.724	27.149	0	0	0	0	0	0	0	0	0	0	0	0	0	0	0	28.003	51.833	80.378	98.326	119.53	137.02	168.12	205.22	222.42	237.09	255.23	272.77	307.78	307.01	314.57	336.13	314.37	337.15	332.67	338.19	315.69	327.28	328.07	315.45	320.09	284.85	296.42	324.36	314.02	340.21	298.17	316.36	321.43
0	2.6468	3.5584	4.7059	0.6793	2.5003	0	0	0	0	0	0	0	0	0	0	0	0	0	0	6.9235	2.5833	0.916	32.661	36.702	32.566	45.288	66.378	83.889	97.578	93.837	99.569	114.63	133.77	152.66	188.53	177.65	192.25	208.13	219.72	207.39	228.15	216.05	248.69	247.59	253.12	277.81	308.94	316.32	315.89
15.456	9.3932	0	8.3797	3.6622	0	0	0	0	0	0.66094	0	0	0	0	0.66285	9.0791	16.898	35.848	41.501	53.049	67.412	61.519	60.178	66.163	122.97	115.55	138.46	123.46	145.58	157.57	151.95	157.68	160.83	171.01	177.05	191.5	186.52	174.62	176.26	181.63	168.4	182.65	173.7	175.65	173.27	162.81	184.55	180.36	203.49
5.334	8.6577	0	13.808	0	0	0	0	1.5236	0	0	0	0	0	0	0	26.586	60.41	103.92	145.78	202.29	240.09	302.92	374.94	439.74	528.69	601.49	680.06	751.02	833.47	865.74	991.21	1084.8	1089.9	1213.1	1221.4	1301.8	1381.8	1398.8	1460.5	1480.4	1483.9	1512.4	1514.5	1567.2	1548.3	1543.7	1546.6	1577.9	1531.7
19.753	17.958	0	0	0	0	0	0	0	0	0	0	0	0	0	0	0	0	0	0	0	0	0	0	0	0	0	0	0	0	0	0	0	0	0	0	0	0	0	0	0	0	0	0	0	0	0	0	0	0
3.3806	4.0211	0	0	1.7155	0	15.583	23.134	20.538	30.554	36.692	74.981	94.184	102.94	97.763	120.26	142.66	160.44	154.63	183.7	183.25	205.1	205.41	227.14	207.08	230.27	238.69	221.8	222.6	214.55	198.59	207.49	221.06	223.81	223.97	216.71	220.18	224	228.82	246.36	251.43	225.84	242.43	252.71	277.85	270.94	212.87	216.32	226.5	202.64
0	0	0	0	6.5331	4.3836	4.5964	4.6641	13.659	6.0794	0	5.1429	0.47226	2.6303	10.501	12.504	14.96	17.704	17.233	18.935	23.227	20.236	22.851	28.06	35.016	43.942	42.531	41.564	41.916	29.898	33.179	29.978	35.935	47.961	32.683	30.279	28.052	36.272	33.372	27.82	23.668	23.271	12.017	10.673	10.97	19.962	24.389	22.792	25.682	18.016
27.949	12.545	0	5.0078	0	0	0	0	0	0	0	0	0	0	0	0	0	0	0	0	0	0	0	0	0	0	0	0	0	0	0	0	0	0	0	0	0	0	0	0	0	0	0	0	0	0	0	0	0	0
3.0177	1.0329	0	3.2333	1.4846	0	0	0	0	0	0	0	0	0	0	0	0	0	0	0	0	0	0	0	0	0	0	0	0	0	0.33664	0.73868	14.017	11.29	32.253	41.01	51.167	67.578	79.555	82	111.51	126.1	144.64	149.95	157.76	177.29	184.33	160.62	176.13	189.11
3.318	5.5872	0	4.9275	0	0	0	0	0	0	0	0	0	0	0	0	0	0.40192	1.8227	9.359	13.182	20.318	26.098	42.641	45.16	51.762	44.37	56.138	53.746	53.215	65.463	69.657	75.868	59.418	57.904	69.431	67.725	70.823	72.111	62.313	69.503	53.964	53.621	53.925	61.028	52.528	50.79	38.763	42.374	41.289
0	6.4212	0	2.1652	0	5.9455	0	0	0	0	0	0	0	0	0	0	0	0	0	0	0	0	0	0	0	0	0	0	0	0	0	0	7.7576	42.409	93.745	102.95	165.32	199.07	238.31	291.43	319.63	360.58	398.34	396.22	436.34	477.26	514.12	519.64	494.54	490.42
0	0	0	3.9017	3.4684	4.537	12.888	10.263	17.3	24.098	34.307	41.664	59.513	68.542	76.596	89.997	119.3	143.12	129.84	150.36	148.57	181.14	173.53	208.65	230.63	265.2	289.58	320.11	351.48	381.48	398.74	442.09	465.94	486.05	520.73	510.91	559.07	561.8	579.25	586.72	603.23	632.35	632.13	697.14	625.42	637.2	636.71	612.89	704.99	693.61
0	0.88358	2.9323	10.083	5.2489	0.82132	0	0	0	0	0	0	0	0	0	0	0	0	0	0	0	0	0	0	0	2.3195	5.0049	22.843	30.724	58.002	65.537	73.097	80.427	104.8	117.66	127.42	132.45	145.21	163.4	150.56	153.54	146.17	175.8	183.86	179.68	187.96	198.17	201.05	207.88	189.31
5.458	0	0	10.581	6.9922	0	0	0	0	0	0	0	0	0	0	0	0	0	0	0	0	0	0	0	0	0	0	0	0	0	0	0	0	0	0	0	0	0	0	0	0.39499	3.2233	14.643	20.827	44.506	40.442	45.289	55.63	56.573	76.781
0	0	0	10.279	9.8592	9.0176	10.211	0	0	3.0908	8.0048	5.2656	0	0	0	0	4.8192	0	0	0	0	0	0	0	0	0	0	0	0	0	0	0	0	0	0	0	14.607	10.387	40.909	45.237	66.17	59.814	49.779	60.134	73.908	79.292	84.628	94.059	84.277	110.91
0	14.813	0	0	2.3155	23.437	3.4601	0	0	0	0	0	0	0	0	0	0	0	0	0	0	0	0	0	0	0	0	0	0	0	0	0	0	0	0	0	0	12.748	4.2204	3.554	4.7244	2.3184	6.2547	0	25.806	0	46.155	26.403	11.33	31.296
6.9454	4.5448	0.26816	1.4966	0	1.6239	0	0	0	0	0	0	0	0	0	0	0	0	0	0	0	0	0	0	0	0	0	0	0	0	0	0	0	0	0	0	0	0	0	0	0	0	0	1.1474	4.5061	0	3.3847	0.45705	0	9.3642
13.732	4.4793	0	0.51864	8.5765	0	0	0	0	0	0	0	0	0	0	0	0	0	0	0	0	0	0	0	0	0	0	0	0	0	0	0	0	0	9.6466	0	9.1562	0	0	0	0	0	0	0	0	0	0	0	0	0
9.6202	10.093	9.3011	2.4581	0	0	0	0	0	0	0	0	0	0	0	0	0	0	0	0	0	0	0	0	0	0	0	0	0	0	0	0	0	0	0	0	0	0	0	0	0	0	0	0	0	0	0	0	0	0
7.2611	5.0648	0	0.38268	0	0	2.355	0	0	0	0	0	0	0	0	0	0	0	0	0	0	0	0	0	0	0	0	0	0	0	0	0	0	0	0	0	0	0	0	0	0	0	0	0	0	0	0	0	0	0
0	0	0	0	9.602	6.5118	12.574	8.3312	2.2355	14.205	5.9915	9.07	17.958	6.064	6.6417	24.133	33.325	32.911	43.511	57.871	67.32	82.174	85.299	100.03	111.32	133.81	141.12	140.89	152.7	153.15	165.02	160.54	174.49	145.02	151.5	169.64	164.47	149.84	158.21	155.23	180.85	163.43	154.75	157.75	153.44	148.42	131.71	129.56	143.59	132.56
1.0536	6.3528	0	0	0	1.9591	0.97392	7.781	13.323	41.383	41.329	60.036	67.142	81.016	88.34	99.928	115.6	138.34	145.29	138.38	163.81	184.37	190.57	205.13	216.56	207.68	225.46	225.28	244.94	237.19	245.32	253.79	256.95	272.3	248.45	305.39	322.61	354.62	360.84	401.77	423.28	438.98	463.27	477.43	524.25	523.99	553.06	571.47	600.92	608.1
0	0	0	3.7085	6.179	18.774	23.121	30.145	52.05	62.362	81.968	100.5	83.172	85.482	75.959	65.529	82.817	88.17	82.27	101.18	80.894	69.967	70.965	86.465	100.28	119.29	149.96	133.52	150.22	185.36	226.67	281.18	338.51	392.41	426.02	557.61	609.77	751.75	828.69	857.69	941.81	1026.6	1142.4	1157.7	1204.7	1309.7	1398.1	1462.5	1530.2	1537.5
22.908	5.4653	0	0.68307	0	0	0	0	10.764	0	0	0	0	0	0	0	0	0	0	0	0	0	0	0	0	0	0	0	0	0	0	0	0	0	0	0	0	0	0	0	0	0	0	0	0	0	0	0	0	0
2.8408	4.3252	2.0342	0	0.19426	0	0	2.6196	4.9058	30.505	21.448	29.672	32.21	32.359	31.828	35.556	29.534	40.399	32.047	30.599	29.275	34.42	49.352	39.718	37.324	46.089	45.551	48.669	50.079	46.865	58.121	49.436	46.547	45.905	38.028	47.675	52.495	47.826	61.905	61.384	57.313	63.249	59.477	51.139	65.653	46.12	52.424	47.063	44.398	37.308
15.754	7.273	4.4539	0	0	0	0	0	0	0	0	0	0	0	0	0	0	0	0	0	0	0	0	0	0	0	0	0	0	0	0	0	0	0	0	0	0	0	0	0	0	0	0	0	0	0	0	0	0	0
2.9006	0	0	0	0.50082	8.0226	2.7523	3.5591	10.766	22.301	39.696	51.506	54.918	69.713	70.099	81.664	90.431	106.08	94.484	110.46	113.58	121.92	116.37	126.39	138.15	133.19	93.081	103.77	108.79	105.64	119.89	124.34	109.2	109.94	100.38	102.66	93.185	89.046	81.757	82.74	84.787	80.777	74.112	86.233	83.286	90.428	88.013	90.632	82.647	64.681
4.1553	0	0	0	3.4051	4.1638	0	5.1899	4.8535	6.7844	0.69284	3.7414	0	0	0	0	0	0	6.7857	20.22	44.648	63.719	73.578	88.403	96.208	98.199	76.831	113.82	113.9	123.28	119.6	118.52	130	104.02	121.89	135.62	144.94	144.99	143.17	158.87	151.92	144.01	145.83	150.03	143.75	146.56	146.18	137.61	139.54	148.35
0	0	8.0325	0.62933	7.8693	4.5274	0	9.9085	5.534	5.8318	7.8167	10.742	12.477	11.378	24.706	15.944	14.891	15.642	13.607	12.577	14.939	13.856	16.756	21.265	28.184	30.258	64.509	49.858	67.854	77.897	94.979	115.12	120.77	130.65	149.08	152.46	182.18	184.04	186.29	202.98	208.71	219.66	204.22	222.38	188.5	252.01	240.4	241.61	259.49	248.4
15.686	1.4115	1.3945	0	0	0	0	0	0	9.555	6.6891	18.039	15.057	34.465	45.954	48.096	60.293	59.372	80.507	100.94	95.979	127.63	130.12	150.38	170.92	172.7	174.12	201.47	198.87	217.01	217.18	220.73	236.58	244.92	243.45	253.54	254.29	256.32	258.76	263.04	252.1	251.96	259.18	261.33	244.45	249.9	255.76	249.07	259.96	258.5
0	0	0	0	0	8.0273	12.081	12.171	11.982	17.551	0	0	0	0.028368	5.3847	15.997	13.26	34.106	38.378	49.634	60.687	73.444	93.299	103.82	114.09	116.23	132.6	150.38	144.34	160.72	180.74	192.15	186.28	161.93	200.44	202.89	201.93	206.29	207.03	200.63	211.89	221.18	198.9	194.92	192.38	197.5	199.62	189.99	211.84	203.27
8.3428	6.5243	0	0	9.9314	0	0	0	17.271	45.159	50.783	81.021	106.23	151.97	208.94	285.49	372.27	459.65	547.43	612.8	680.23	797.25	846.14	857.86	851.26	915.83	905.68	954.57	956.35	965.19	906.11	976.5	920.81	909.79	911.35	936.03	964.09	946.66	991.31	957.43	994.08	995.3	1031.1	1044.6	1025.2	1059	1067.6	1064.6	1078.4	1101.7
0	19.974	2.0058	17.792	0	0	0	0	0	0	0	0	0	0	0	26.311	12.191	0.46276	10.474	0	0	0	0	0	0	0	0	0	0	0	0	0	0	0	0	0	0	0	0	0	0	0	0	0	0	0	0	0	0	0
8.3183	0.32238	0	0	2.4802	0	0	0	0	1.348	0	7.0669	2.2829	11.819	12.037	39.929	49.908	111.22	134.27	181.86	226.35	287.14	331.75	379.65	434.63	480.24	495.93	532.28	570.11	599.16	641.97	621.34	660.07	666.77	683.11	711.57	739.79	739.25	738.9	749.05	745.48	741.56	758.02	753.89	757.23	739.47	750.2	746.15	740.85	711.87
3.5509	0	0	2.0494	0	8.832	0	3.8748	9.6695	18.783	26.77	34.341	34.386	47.734	50.305	62.461	59.703	59.461	56.76	69.999	55.023	67.374	69.642	66.113	75.901	76.283	60.831	76.032	70.249	73.568	78.631	82.804	71.041	73.999	68.027	76.147	77.247	67.016	71.382	66.18	63.409	58.948	61.721	61.187	57.678	57.814	57.63	59.559	69.859	61.889
0	0	0	0	6.2912	6.4379	7.1925	10.489	11.331	19.516	1.8382	12.102	12.992	6.8913	13.094	11.152	26.641	27.698	26.174	30.501	42.746	48.5	65.124	68.837	69.899	85.257	92.136	93.229	97.059	93.887	108.89	104.71	108.4	111.31	100.83	112.36	110.12	109.82	116.16	126.6	112.13	123.91	102.27	106.71	124.48	118.33	122	106.88	113.94	133.13
4.3458	26.156	3.0819	23.514	15.562	0	0	0	0	0	0	0	0	0	0	0	0	0	0	0	0	0	0	0	9.5342	25.995	32.673	0	0	0	0	0.90802	17.232	12.401	31.371	31.332	54.369	72.345	72.169	103.8	131.16	153	157.1	201	224.53	223.13	262.73	270.92	284.44	294.49
0	6.4208	0	11.473	5.129	0	0	1.6574	0	0	0	0	0	16.516	36.678	80.377	180.23	295.3	448.75	612.73	749.33	972.55	1106.3	1326.2	1424.9	1633.8	1771.7	1837.2	1949.1	2072.5	2136.9	2223.6	2295.5	2379.2	2294.9	2444.4	2482.2	2570.1	2568.2	2496.7	2538.2	2520.1	2477.1	2424.6	2462.9	2471.3	2513.1	2485.9	2492	2503.2
31.066	15.049	0	8.2309	0	0	0	0	11.271	18.08	26.24	19.162	15.931	15.442	7.4692	24.908	24.44	22.118	24.238	24.855	40.216	53.171	62.528	73.253	91.263	85.89	84.041	95.836	90.169	86.273	85.226	87.252	96.25	107.98	122.7	148.22	155.68	140.63	151.73	170.92	180.92	175.61	188.4	201.22	204.4	198.16	207.4	215.92	218.18	216.16
13.269	10.316	5.2185	0.47379	0	0	0	0	0	12.385	50.96	93.127	128.3	153.16	181.05	224.21	252.7	265.51	300.87	351.57	345.16	357.38	382.65	376.99	385.14	381.47	406.09	405.06	403.78	372.21	414.81	386.33	388.6	373.95	377.34	386.39	397.47	391.15	398.5	415.57	400.83	401.15	397.53	410.59	416.51	410.42	406.09	402.43	399.15	412.93
0	0	9.6464	0	38.426	0	40.339	52.152	22.828	40.859	33.94	45.839	20.704	49.272	45.807	40.057	37.273	40.34	37.281	37.332	28.738	45.834	26.225	36.153	33.643	32.81	38.477	27.471	30.842	25.22	25.257	15.198	34.106	26.662	30.286	20.139	29.884	22.064	36.538	43.198	49.698	42.881	38.178	50.66	60.133	52.93	54.232	44.29	52.022	52.989
14.107	0	0	3.0932	7.3429	1.4774	0	0	0	3.9267	9.2399	9.4176	0	0	0	0	0	0	0	0	0	0	0	0	0	0	0	0	0	0	0	0	0	0	0	0	0	0	0	0	0	0	0	0	0	0	0	0	0	0
0	0	0	3.5358	8.7263	14.746	31.71	32.139	38.533	36.584	47.4	42.414	49.795	48.454	80.958	60.383	93.746	108.61	115.1	125.07	140.44	153.02	148.88	178.71	117.66	128.75	122.88	124.23	137.46	137.37	147.53	171.23	159.65	159.09	146.98	170.47	140.13	154.52	168.86	182.79	172.51	177.3	175.14	197.12	175.97	170.25	168.21	178.65	189.68	106.61
3.4003	5.0235	0	3.484	0	0	0	0	0	0	0	0	0	0	0	0	0	0	0	0	0	0	0	0	0	0	0	21.597	35.567	43.336	53.039	62.908	72.956	87.586	80.455	108.7	113.19	144.8	151.48	161	151.53	136.58	156.7	145.66	136.45	141.36	162.74	155.61	162.66	157.82
0	0	0	0	4.6074	5.7958	19.154	17.011	18.931	13.305	7.5507	14.652	18.193	10.35	20.624	19.588	26.627	39.492	35.488	31.987	23.243	34.181	28.116	31.948	29.675	33.294	22.292	36.598	41.94	55.718	57.123	65.281	70.419	89.535	101.17	110.63	125.45	124.28	139.77	156.2	166.78	177.89	182.99	192.68	194.07	206.27	211.18	213	232.55	236.06
2.6865	14.324	8.8606	0	0	0	13.885	0	16.224	12.064	19.204	12.273	19.688	19.142	29.791	40.438	36.183	44.705	27.569	33.708	57.192	32.692	33.06	32.302	34.323	33.621	25.276	36.278	37.74	53.577	60.823	75.974	80.801	106.14	102.42	136.05	137.01	166.94	169.43	185.82	185.34	210.13	233.39	244.39	230.11	241.98	260.57	280.36	293.36	290.23
0	0.023818	0	0	1.1124	0	14.97	6.5883	22.219	7.4921	14.796	20.747	30.355	18.504	18.31	0	0	0	0	0	0	0	0	0	0	0	0	0	0	0	0	0	0	0	0	0	0	0	0	0	0	0	0	0	0	0	0	0	0	0
0	0	0	10.132	11.317	3.5315	1.1038	10.05	30.554	55.49	110.9	149.71	184.09	242.74	297.41	318.96	364.46	426.12	453.76	507.79	525.43	580.71	568.73	615.49	620.76	481.86	723.8	686.16	716.73	742.46	744.63	795.79	645.36	732.97	798.61	818.01	821.78	854.38	846.26	856.22	879.81	909.55	906.85	942.83	963.42	977.09	997.59	1076.8	1083.8	1088.3
11.228	0	0	0	5.7717	0.14343	2.7244	0	0	0	0	0	0	0	0	0	0	0	0	0	0	0	0	0	0	0	0	0	0	0	0	0	0	0	0	0	0	0	0	0	0	0	0	0	0	0	7.6577	3.4465	2.5124	8.2865
10.628	0	0	0.57196	1.0313	13.229	0	18.86	7.5436	30.306	47.377	37.169	32.99	37.83	26.939	36.16	26.897	32.066	33.415	10.462	21.678	32.774	21.303	17.552	2.7247	0	0	0	0	0	0	0	0	0	0	1.1647	18.353	23.693	26.512	56.303	53.908	79.421	78.537	118.12	129.08	144.05	171.87	174.67	209.68	221.57
8.0303	0.88265	0	2.4111	0	0	4.9596	0	0	11.131	9.5484	13.433	20.193	25.237	28.048	0	0	0	0	0	0	0	0	0	0	0	0	0	0	0	0	0	0	0	0	0	0	0	0	0	0	0	0	0	0	0	0	0	0	0
3.3291	7.6672	0	2.0737	0	4.6202	1.7723	0	3.2661	0	2.9737	0	0	2.5645	0	0	2.7601	0	0.30694	9.1495	1.8574	14.551	5.7808	19.996	16.899	15.595	22.57	14.812	12.633	18.976	0	0	13.553	0	0	0.45743	3.4744	13.307	17.307	12.463	9.6671	8.4028	10.025	0	0	1.5014	16.73	6.2135	13.075	1.5531
9.8291	4.5045	0	0	0	10.119	0	8.143	3.4245	16.141	0	0	0	0	0	0	0	0	0	0	0	0	0	0	0	0	0	0	0	0	0	0	0	0	0	0	0	0	0	0	0	0	0	0	0	0	0	0	0	0
0	5.2195	0	2.2053	0	0	21.365	3.0075	9.4532	8.1252	8.1389	10.094	0	0	2.1788	10.37	9.9045	10.964	0	0	13.491	7.3065	22.571	6.2844	0	6.7018	14.32	6.9459	0	0	0	0	0	0	0	0	0	0	0	0	0	0	0	0	0	0	0	0	0	0
8.8172	8.5645	0	0	0	0	1.6009	0	0	0	0	31.742	47.559	73.59	84.806	98.622	113.22	131.07	130.34	148.99	137.72	182.78	176	179.83	201.96	210.86	219.99	214.75	224.26	229.46	244.25	242.25	233.97	240.91	250.13	240.39	219.99	246.65	239.55	261.65	286.22	283.01	269.73	289.58	306.46	300.19	310.02	141.45	154.02	150.49
0	0	0	0	7.4484	11.471	21.349	19.296	23.361	37.853	44.732	65.745	82.64	87.335	101.32	104.3	129.89	129.88	128.96	142.18	159.3	159.94	178.12	178.56	186.84	193.62	206.35	194.82	193.67	210.86	230.17	244.06	254.4	293.02	289.66	306.35	334.8	359.52	399.59	423.22	432	455.68	470.11	496.05	517.91	498.97	550.56	553.16	556.48	578.87
6.3896	4.3519	0	1.1396	0	3.1611	0	6.9102	0	8.988	18.74	22.472	24.685	38.666	47.816	47.593	62.475	73.258	76.046	87.749	85.768	92.646	106.1	126.08	130.84	156.22	192.87	202.46	229.8	228	249.13	295.92	292.67	319.8	325.62	371.53	382.97	397.1	433.33	441.69	457.99	481.67	466.98	481.67	486.12	514.84	505.84	515.91	541.94	527.62
1.2889	1.8151	0	7.5753	5.1169	0	0	0	0	0	0	0	0	0	0	0	0	0	0	0	0	0	0	0	0	0	0	0	0	0	0	0	0	0	0	0	0	0	0	0	0	0	0	0	0	0	0	0	0	0
3.3163	0	0	4.5548	0	3.0697	18.552	4.982	18.635	31.402	59.638	81.89	112.6	134.63	165.28	194	233.93	261.51	299.96	327.98	360.27	355.73	390.18	407.79	402.12	429.81	432.15	433.08	390.84	472.2	471.34	492.2	431.64	425.23	431.55	480.01	436.8	469.25	419.76	430.46	482.1	459.62	472.22	428.4	494.28	456.75	468.7	455.43	451.22	450.26
3.5315	10.599	0	4.3458	8.6757	0	0	2.8544	0	0	0	0	0	0	0	0	0	0	0	0	0	0	0	0	0	0	0	0	0	0	0	0	0	0	0	0	0	0	0	0	0	0	0	0	0	0	0	0	0	0
25.585	12.606	0	0	0	0	0.4859	0	0	0	0	0	0	0	0	0	0	0	0	1.5713	5.3101	21.862	31.595	62.385	74.689	99.093	110.13	136.14	151.01	162.59	198.59	198.91	204.88	192.7	212.69	218.56	240.42	230.15	254.52	245.06	260.2	241.33	245.59	254.41	247.85	244.67	237.47	247.5	263.57	245.65
2.9536	0	0	0	10.592	3.1959	0	0	0	12.818	11.373	20.494	22.611	32.966	29.394	34.215	36.408	35.703	28.917	35.614	27.798	41.091	39.61	45.184	45.126	51.433	49.149	65.082	60.9	76.558	65.534	69.189	69.243	65.243	50.491	65.596	67.159	65.869	66.123	61.559	70.072	64.165	59.883	67.869	65.514	71.491	64.204	70.301	64.992	69.372
0	6.3757	13.587	6.4259	0	0	0	0	6.7398	4.2544	0	10.01	2.5106	4.3266	4.567	0.055988	5.8843	3.8368	0	5.4166	0	0	0.057339	4.5019	5.1838	8.1482	0	0	0	0	0	0	0	0	0	0	0	0	0	0	0	0	0	0	0	0	0	0	0	0
34.777	6.3239	0	0	0	0.075549	0	0	0	7.7186	30.194	15.347	27.608	39.771	39.232	60.871	64.81	88.496	88.66	87.051	87.426	97.361	94.243	106.72	107.74	102.11	108.91	126.2	117.91	114.56	117.18	113.26	101.84	103.74	122.01	80.533	114.68	109.46	65.739	102.07	101.68	108.71	101.06	117.97	108.33	104.12	92.292	96.525	82.864	77.117
0	0	0	4.0288	9.6971	20.674	4.1442	12.111	28.353	4.9444	12.218	7.715	35.222	38.314	50.352	48.677	77.095	98.678	124.56	164.74	208.22	303.12	320.01	432.6	527.98	653	743.58	864.48	1003.8	1099.4	1184.5	1326.5	1450.2	1458.9	1507.2	1581.7	1662.7	1717.8	1806.3	1895.9	1943.5	1939.4	1903.7	1926.7	1919.9	1927.4	1938.6	1934.1	1902.2	1915
0	0	0	0	0	11.597	18.531	16.624	13.279	33.965	32.039	37.703	32.675	25.099	39.87	32.896	46.189	55.485	54.766	57.71	55.523	34.568	64.882	70.692	78.547	106.99	121.29	147.77	159.14	166.88	189.41	206.76	226.74	249.17	249.27	267.7	275.19	279.74	284.33	286.92	283.27	291.54	299.64	312.6	317.75	279.03	272.32	290.15	306.45	290.91
26.475	9.3051	0	5.5328	0	0	0	0	0	0	0	0	0	0	0	0	0	7.4037	19.604	51.144	52.32	71.337	89.601	113.39	143.32	167.66	184.15	195.35	205.62	210.1	239.85	250.8	251.93	274.13	262.49	334.2	366.69	364.61	369.53	399.03	434.43	425.18	458.57	474.99	511.2	518.64	530.11	516.22	530.62	516.1
0	3.4185	0	3.8013	4.478	2.8097	0	2.4246	10.392	28.735	48.212	0.55623	32.768	29.466	48.199	19.896	64.133	82.664	76.111	115.07	145.36	143.1	165.31	194.51	210.58	207.57	229.01	284.14	298.26	334.59	372.35	399.13	469.92	552.39	651.87	696.31	765.02	801.61	878.13	937.52	982.55	1025.9	1104.8	1176.9	1296.9	1266.3	1300.5	1364.9	1460.8	1392
29.753	10.591	0	0	0	0	0	0	0	0	0	0	0	0	0	0	0	0	0	0	0	0	0	0	0	0	0	0	0	0	0	0	0	0	0	0	0	0	0	0	0	0	0	0	0	0	0	0	0	0
18.018	19.173	0	0	0	0	0	0	7.479	7.5357	25.294	29.436	36.917	44.252	43.36	51.918	76.79	104.94	91.237	116.56	114.14	106.26	104.32	118.84	139.73	149.36	135.43	135.68	133.3	132.68	133.97	132.59	135.68	136.86	129.41	127.87	131.21	132.23	119.06	110.25	105.43	93.874	99.991	99.992	99.459	85.148	101.37	88.28	102.08	97.106
0	1.3491	0	0.098338	0	6.0782	8.4857	8.6077	6.6166	0	4.8568	7.6816	0	0	0	0	5.6842	13.465	0	1.1983	7.2453	14.059	23.977	4.9777	13.235	15.793	12.987	15.289	14.048	0	15.77	7.1238	0	0	0	0	0	0	0	0	0.54778	0	0	0	0	0	0	0	0	0
4.9452	0.5892	0	0	6.0325	0	0	0	0.67347	11.994	34.165	58.438	47.98	49.448	70.435	79.167	85.784	100.31	117.4	112.33	114.28	147.54	148.56	169.86	162.97	173.22	167.95	174.71	170.61	183.58	189.43	195.83	194.24	200.64	183	186.01	209.36	213.62	226.24	227.6	256.5	276.1	278.67	299.28	311.44	343.15	348.78	361.23	362.11	357.87
0.22822	0	0	39.144	0.060662	0	0	0	0	0	0	0	0	0	0	0	0	0	0	0	0	0	0	0	0	0	0	0	0	0	0	0	0	0	0	0	0	0	0	0	0	0	0	0	0	0	0	0	0	0
32.57	25.427	9.9882	0	0	0	0	0	0	0	0	0	0	0	0	0	0	0	0	0	0	0	0	0	0	0	0	0	0	0	0	0	0	0	0	0	0	0	0	0	0	0	0	0	0	0	0	0	0	0
0	0	0	5.5511	7.762	10.252	13.207	17.278	15.204	10.538	8.9103	15.811	11.774	13.251	14.573	16.668	28.241	39.504	26.551	29.131	38.499	35.628	42.052	50.016	55.943	59.911	56.238	76.58	84.031	91.993	97.103	116.79	108.91	120.73	136.94	135.15	156.83	151.75	147.81	176.76	170.41	190.11	174.26	190.24	189.16	197.26	204.66	200.9	212.21	208.35
0	2.6551	0	19.189	1.1521	0.54106	0	4.2662	0	0	1.0801	0	0	5.6343	0.82903	0	0	0	0	0	0	0	0	0	0	0	0	0	0	0	0	0	0	0	0	0	0	0	0	0	0	0	0	0	0	0	0	0	0	0
0	0	2.0813	11.458	0	1.7634	0	0	7.8307	1.9148	15.97	12.204	14.928	26.646	22.653	31.17	36.339	36.178	43.846	52.361	62.376	71.521	58.995	79.472	84.007	89.911	101.35	107.45	116.75	105.99	110.36	125.46	92.731	90.072	105.47	115.73	110.73	114.21	118.44	109.38	111.5	112.05	110.33	95.143	102	88.537	100.37	95.021	100.1	100.52
1.8535	10.443	5.6635	0	0	0	1.2826	9.3002	0	3.7871	4.8726	24.859	17.538	21.374	21.958	30.949	27.363	35.094	35.735	41.284	31.58	52.687	49.527	59.699	58.018	58.173	4.53	14.908	8.7557	4.0052	14.066	3.0954	7.8063	14.984	14.682	11.933	20.344	26.363	46.776	61.104	81.661	89.11	103.51	122.75	155.84	150.79	148.61	180.92	181.43	192.06
0	0	0	4.3645	10.816	23.122	20.664	41.646	46.629	49.807	52.681	60.171	59.879	62.779	66.965	82.583	116.74	127.03	116.68	132.26	130.39	146.23	153.52	164.76	172.74	177.57	193.46	193.42	203.25	207.86	208.35	206.96	232.74	226.03	226.54	218.24	231.54	241.69	239.16	253.01	262.46	242.98	243.93	267.56	275.36	278.05	274.43	275.87	283.09	275.47
20.95	15.282	0	0	0	0	0	0	0	0	0	0	0	0	0	0	0	0	0	0	0	0	0	0	0	0	0	0	0	0	0	0	0	0	0	0	0	0	0	0	0	0	13.056	18.849	28.326	37.635	65.04	25.274	23.4	29.055
6.8953	0	1.4677	5.3157	0.42958	2.8932	0	0	0	0	0	0	0	0	0	0	0	0	0	0	0	0	0	0	0	0	0	0	0	0	0	0	0	0	0	0	0	0	0	0	0	0	0	0	0	0	0	0	0	0
14.856	13.839	7.5428	2.6646	0	0	0	0	0	0	0	0	0	0	0	0	0	0	0	0	0	0	0	0	0	0	0	0	0	0	0	0	0	0	0	0	0	0	0	0	0	0	0	0	0	0	0	0	0	0
14.051	15.814	0	0	0	0	0.11535	0	0	0	0	0	0	0	0	0	8.2533	33.584	41.312	59.524	65.778	88.572	113.21	138.28	125.82	153.15	164.29	166.06	192.24	206.6	206.53	221.85	224.49	220.72	225.45	217.55	214.28	213.71	13.844	15.082	15.873	0	10.061	4.7327	0	0	0	0	0	0
0	0	0	0	1.2535	6.3263	0.64013	10.835	12.78	12.635	10.878	12.373	5.1547	10.087	4.2259	12.01	11.816	0.96559	0.39457	2.1945	0	0	0	0	0	0	0	0	0	0	0	0	0	0	0	0	0	0	0	0	0	0	0	0	0.66159	3.0794	0	0	4.1938	0
0	4.0824	0	10.875	24.551	8.0105	0	0	0	0	0	0	0	0	0	0	0	0	0	0	0	0	0	0	0	0	0	0	0	0	0	0	0	0	0	0	0	0	0	0	0	0	0	0	0	0	0	0	0	0
6.007	0	0	0.8838	0	3.593	0.98054	0	10.169	14.604	21.113	24.936	22.068	31.763	29.033	29.9	24.258	35.077	56.156	72.183	94.247	130.27	185.92	274.65	370.58	487.79	594	734.05	805.59	913.38	1049.7	1174.7	1277.6	1395.3	1477.9	1587.2	1703.9	1848	1956.4	2053.3	2213.4	2377.4	2543.5	2606.4	2812	2869.8	3062.3	3212	3294.9	3437.9
0.84625	0	0	0	7.6619	4.352	0	6.173	0	0	0	0	0	0	0	0	0	0	0	0	0	0	0	0	0	7.9748	9.6421	11.886	8.2037	5.0459	3.9531	20.111	21.411	25.117	30.432	18.29	24.369	35.225	28.551	33.781	41.844	25.926	15.779	17.854	24.656	28.716	32.433	33.779	31.745	24.408
21.1	17.355	3.047	0	0	0	0	0	0	0	0	0	0	0	0	0	0	0	0	0	0	0	0	0	0	0	0	0	0	0	0	0	0	0	0	0	0	0	0	0	0	0	0	0	0	0	0	0	0	0
9.8041	2.6333	0	0	0	4.8029	1.259	0.22061	0	0	1.8206	1.988	13.266	27.705	39.411	51.531	56.732	63.049	67.862	64.347	81.05	79.504	74.083	79.842	82.948	90.529	96.093	98.664	107.04	123.28	139.68	175.19	191.34	232.1	232.34	263.32	293.34	302.54	322.92	350.43	341.42	373.94	354.43	372.6	368.01	386.37	358	395.79	392.22	394.04
0	0	0	3.2132	13.612	13.45	27.456	23.468	35.653	39.979	46.248	52.749	59.43	68.241	73.636	84.192	71.285	101.64	110.87	134.66	170.31	192.43	240.43	344.42	361.25	430.6	512.13	588.27	672.22	751.87	877.25	948.5	718.79	825.46	1152.4	1280	1388.6	1468.5	1679.4	1504.7	1905.4	2028.6	2228.7	2270.1	2430.9	2539.1	2657.5	2820.1	2905.9	3043.2
15.837	4.7088	0	3.8823	0	0	0	0.0016893	0	2.3634	3.418	13.275	10.061	14.045	4.3033	8.0139	0	0.82067	0	0	0	0	0	0	0	0	0	0	0	0	0	0	0	0	0	0	0	0	0	0	0	0	0	0	0	0	0	0	0	0
14.681	0	0	0	0	0	0	0	0	0	0	0	0	0	7.451	2.5129	7.027	0	10.147	0	0	7.4687	6.1301	20.164	25.113	32.002	41.526	30.733	31.992	40.333	37.658	47.12	53.305	60.928	56.494	44.603	42.234	48.387	44.508	33.487	28.002	28.592	12.921	20.531	13.83	19.075	19.943	27.385	34.507	39.878
11.282	0	0	7.2017	0	0.7219	0	0	0	8.5146	6.1497	2.0038	25.608	32.549	33.96	34.519	23.837	27.958	36.489	36.243	14.98	27.275	23.926	19.988	18.793	13.078	6.0518	12.777	1.0638	14.912	5.429	8.5662	2.7232	4.083	0	1.8912	0	0	0	0	0	0	0	0	0	0	0	0	0	0
0	0	0.10488	0	4.889	3.6675	4.3904	4.6739	8.7821	3.4529	3.5311	6.5874	4.421	4.3506	0	5.572	3.0806	3.4147	0	11.369	10.856	2.6049	4.2662	6.2482	4.8801	5.8549	6.2663	2.7348	22.112	6.3533	15.813	0	3.3927	0	0.3319	1.4201	6.416	2.0646	0	5.2352	4.9425	0	0	0	3.2145	1.4878	4.6664	0	0	0
18.174	1.123	0	0	1.378	2.5729	0	0	0	0.85251	7.4419	7.6057	13.049	32.433	15.82	24.524	35.565	46.305	40.028	48.523	99.19	85.118	100.13	122.75	122.87	164.4	190.1	210.04	275.59	229.88	243.34	244.14	254.17	361.68	370.53	365.47	376.65	393.57	420.81	425.35	452.19	440.61	453.28	476.76	477.81	510.85	519.5	517.98	522.37	526.36
0	0	2.4218	0	4.5784	0.8096	5.9532	0	0	10.732	18.045	12.348	9.907	14.932	0	3.8766	6.7847	0	3.0467	0	0	0	0	0	0	0	0	0	0	0	0	0	0	0	0	0	0	0	0	0	0	0	0	0	0	0	0	0	0	0
0	0	4.1728	3.4535	1.5189	9.4015	16.849	27.282	35.711	48.036	59.803	61.422	74.897	72.98	75.499	85.654	85.315	96.878	116.33	118.45	111.41	124.78	133.19	132.43	146.69	144.72	143.58	135.21	142.54	152.75	166.95	174.68	177.99	204.15	225.41	239.54	245.95	277.14	309.16	342.1	369.82	357.91	403.58	419.61	443.24	432.83	417.67	446.63	444.82	468.71
0	0	0	14.376	7.1694	6.4105	7.197	0.018284	3.5625	4.8747	0	0	0	0	0	0	0	0	0	0	0	0	0	0	0	0	0	0	0	0	9.7112	2.2516	3.5258	3.3262	8.8803	16.622	14.127	16.028	17.588	22.515	35.224	29.128	31.05	35.689	47.844	45.229	41.195	39.515	48.91	42.94
0	0	0	4.6274	0	2.6934	0	0	0	0	0	2.7398	0	0	0	0	0	0	0	0	0	0	0	0	0	0	0	0	0	0	0	0	0	0	0	5.9639	25.943	26.295	37.081	26.003	45.199	35.774	39.943	29.291	38.15	43.515	48.56	31.926	50.222	37.58
0	0	0	0.15697	9.848	20.597	15.327	11.832	21.8	27.053	34.176	42.93	49.873	53.505	75.876	85.294	115.61	165.98	229.34	291.09	394.68	423.21	535.81	687.52	701.59	774.26	863.34	991.75	969.1	1040.8	1193.5	1209.8	1355.9	1340.2	1393.5	1192.4	1262.3	1276.6	1276.2	1356.7	1549.6	1450.2	1501.6	1686.5	1344.8	1294.3	1712.8	1784.1	1737.5	1701.3
1.3547	2.1214	3.5196	0	1.0386	0	0	2.2508	1.2969	9.7419	8.6099	9.7796	9.4581	5.3029	2.5848	3.4883	7.0845	7.1176	4.2796	5.4541	0.51449	3.3545	0	1.5952	0	0	0	0	0	0	0	0	0	0	0	0	0	0	0	0	0	0	0	14.061	19.842	16.911	25.799	27.349	38.794	43.118
0	0	0	5.3386	7.6936	8.0439	10.863	37.281	102.17	167.17	286.32	423.12	609.9	794.63	964.57	1155.7	1339.2	1514.9	1626.6	1810.9	1831.2	1998.6	2029.6	2131.8	2227.7	2351.6	2308.9	2279.8	2448.3	2431.2	2403	2520.4	2467.9	2449.7	2427.6	2534.3	2454.6	2496.3	2498	2549.2	2590.9	2546.8	2586.3	2586.5	2597	2584.2	2573.9	2601.6	2548.4	2614.4
0	0	0	4.2717	8.0198	36.048	19.194	6.6668	29.19	22.217	28	24.699	37.325	42.175	28.364	0	24.71	12.194	18.386	33.17	20.133	25.239	0	6.6377	0	0	0	0	0	0	0	0	0	0	0	0	0	6.6909	0	0	0	0	0	0	0	0	0	0	0	0
5.5946	2.8622	0	0	0	9.8771	2.4655	8.9815	23.096	38.937	47.161	77.481	86.962	123.84	164.01	181.23	207	207.51	230.92	243.13	266.81	262.63	264.46	273.43	285.69	305.19	314.53	295.58	287.86	291.26	296.88	388.29	403.65	465.9	425.49	409.71	495.32	383.16	392.66	399.5	403.85	396.57	360.87	376.35	370.14	371.56	386.99	377.62	395.43	292.48
0	0	0	0	0	14.213	25.131	26.438	70.129	101.8	123.21	169.12	196.99	225.31	274.75	300.05	333.65	398.59	441.19	497.83	559.58	611.97	644.63	700.89	693.69	736.76	769.65	773.2	806.45	829.09	847.23	884.71	904.58	873.03	871.55	840.2	918.07	894.82	918.23	927.63	869.25	877.97	885.87	883.54	883.36	863.86	868.74	894.33	886.72	865.04
0	0	0	7.9643	18.317	25.605	57.387	40.302	48.466	45.456	49.119	44.386	54.182	55.879	55.278	56.839	63.526	67.883	48.187	57.179	50.858	87.304	40.142	43.231	35.969	26.261	23.26	21.536	39.198	22.886	29.501	32.212	17.361	18.488	20.859	13.544	30.752	31.764	25.305	21.446	29.001	22.441	42.613	57.653	0	0	0	0	0	0
9.1081	0	0	0	1.4889	7.5642	1.6992	0	0	0	0	0	0	0	0	0	0	0	0	0	0	0	0	0	0	0	0	0	0	0	0	0	0	0	0	0	0	0	0	0	0	0	0	0	0	0	0	0	0	0
0	0	0	0	1.6049	6.5415	4.0079	2.7508	6.219	15.226	16.633	25.246	34.661	37.483	59.928	86.533	122.05	156.07	193.03	244.34	301.86	349.56	441.53	504.98	581.78	694.99	788.2	905.83	1013.2	1087.8	1268.1	1260.7	1421.2	1456.2	1595.5	1711.7	1824.6	1901.7	1830.1	1930.5	1972.4	1999.4	2057	2080.7	2070	2115.5	2059.7	1969.3	2025.6	2141.2
0	0	0	0	0	5.3413	13.733	0	0	0	0	0	0	0	0	0	0	0	0	5.327	16.216	14.813	27.053	38.731	37	57.122	51.419	83.033	89.528	130.85	182.99	238.25	277.86	374.19	446.4	558.95	646.91	743.06	843.57	908.8	1020.4	1079	1166.6	1244.1	1342.3	1358.9	1453.2	1563.6	1594.5	1568.4
17.517	12.468	0	0	6.2433	0	0	0	0	0	0	5.7102	21.509	38.496	57.272	63.295	70.416	87.958	93.144	99.816	115.05	125.49	121.38	128.02	129.96	132.13	112.89	137.89	141.96	152.31	159.83	148.44	155.49	142.91	160.17	161.11	167.44	171.92	174.03	160.85	150.52	157.51	147.59	148.83	153.15	159.92	161.06	171.39	174.74	158.99
0	6.127	0	0	4.5541	0	15.605	0	0	0	9.892	15.135	17.235	4.7322	12.187	17.982	4.8463	5.6196	16.505	8.7341	3.0168	0	1.2801	0	0	2.3495	0	5.6635	1.0317	0	2.4856	0	3.6992	0	0	0	0	0	0	0	0	0	0	0	0	0	0	0	0	0
0	0	0	0	10.87	11.536	4.065	11.082	6.0162	19	6.421	17.324	14.318	25.23	34.285	39.578	77.264	90.897	112.45	134.71	175.12	220.59	274.08	321.11	373.95	428.99	492.25	514.04	530.95	586.88	613.94	661.24	682.69	687.78	728.53	720.25	727.42	710.26	705.33	724.96	729.07	726.05	716.3	744.15	738.08	732.34	747.68	739.42	763.33	746.01
5.5386	8.2835	0	2.947	11.681	0	0	0	0	0	0	0.15786	0	0	0	0	0	0	0	0	0	0	0	0	0	0	0	0	0	0	0	0	0	0	0	0	0	0	0	0	0	0	0	0	0	0	0	0	0	0
11.388	6.6871	0	0	5.1078	0	0	0	12.702	7.0553	11.099	22.096	29.379	35.098	35.66	25.783	59.81	41.671	40.533	46.494	45.225	51.85	56.611	81.905	96.951	108.04	112.69	127.88	136.16	142.57	149.08	166.43	178.64	174.04	208.81	262.61	278.71	278.88	294.78	297.59	308.2	313.48	305.51	320.91	333.46	333.43	330.06	340.31	340.77	337.23
1.6662	0.66051	0	0	1.3294	0	9.6755	0	0	0	0	0	0	0	0	0	0	0	0	0	0	0	0	0	36.976	93.69	128.98	192.17	247.43	289.07	327.2	383.36	423.08	439.94	471.57	510.5	553.23	602.21	622.67	638.46	631.65	628.18	643.13	649.72	662.24	666.37	648.13	670.07	673.53	671.22
0	5.4081	1.0789	0	0	1.411	0	0	15.409	44.501	29.229	26.528	16.596	18.897	2.674	25.728	2.6061	35.044	23.72	32.562	41.293	50.065	50.909	45.594	33.786	32.895	50.525	41.529	49.725	44.612	52.941	53.438	42.881	30.514	32.257	27.262	37.543	44.625	36.099	39.411	37.965	39.262	33.877	17.264	38.729	24.791	16.523	20.257	17.307	14.527
18.733	0	0	1.8232	7.9356	0	0	0	0	0	0	0	0	0	0	0	0	0	0	0	0	0	0	0	0	0	2.9835	0	0	8.1345	26.699	63.297	93.236	133.87	155.55	213.32	272.52	291.59	339.47	362.14	380.57	414.71	451.6	492.86	509	514.15	534.79	545.06	537.35	575.63
18.116	4.5902	0	0	0	0	0	0	0	0	0	0	0	0	0	0	0	0	0	0	0	0	0	0	0	31.495	66.696	38.314	136.31	175.11	134.44	152.02	186.65	277.75	207.35	234.44	257.6	269.87	291.02	287.24	294.04	309.8	320.41	347.29	354.46	337.64	337.61	336.68	368.17	362.67
0	0	12.656	0	7.5297	0	6.1749	14.105	40.618	102.02	151.62	168.11	208.83	240.15	293.44	351.46	397.43	464.17	508.84	520.89	538.73	551.98	589.71	608.92	681.9	688.98	699.99	709.97	732.14	759.07	762.76	827.28	784.1	778.09	763.28	790.8	807.49	801.69	819.52	830.63	804.53	827.6	856.29	888.95	907.16	888.97	890.58	912.76	959.31	946.37
29.504	6.5864	13.491	0	0	0	0	0	0	0	0	0	0	0	0	0	18.046	43.997	65.684	85.031	116.67	143.6	184.85	196.81	235.78	257.54	270.43	275.91	299.47	341.37	356.76	363.37	415.24	356.28	375.27	359.76	363.1	356.26	374.2	374.41	383.63	383.36	391.57	376.59	392.74	393.12	407.92	390.23	401.69	400.95
9.6084	0	5.454	4.7153	0	0	0	0	0	0	0	0	0	0	0	0	0	0	0	0	0	0	0	0	0	0	0	0	6.8129	22.043	26.284	25.599	31.309	27.661	47.039	0	0	0	0	0	0	0	0	5.8872	0	40.035	26.678	20.038	26.19	17.042
0	0.563	0	5.5459	4.3735	3.312	0	1.0071	23.208	53.238	91.745	151.93	175.42	213.38	285	337.02	393.5	484.24	534.37	559.27	635.94	679.42	723.5	765.93	799.97	853.97	861.66	879.24	870.11	877.79	951.4	972.81	952.61	945.29	992.02	1025.8	1035.9	1040.7	1052	1054.2	1021.1	1038.5	1026.6	1052.1	1018	980.97	985.14	992.81	1017.5	968.29
1.9155	0	0	3.3011	8.6359	11.048	11.871	6.2606	21.11	29.044	33.285	35.419	38.793	44.071	39.665	47.662	52.849	49.225	41.427	30.469	29.619	31.955	33.178	40.618	36.083	32.06	30.643	41.78	35.941	29.374	42.987	26.999	25.662	22.382	18.401	20.335	22.973	2.2373	12.635	27.422	23.254	21.615	3.5151	14.112	7.1551	0	10.664	10.816	0	0
0.11551	0.8018	2.0274	1.5635	0	0	0	0	0	0	0	0	0	0	0	0	0	0	0	0	0	0	0	0	0	0	0	0	0	0	0	0	0	0	0	0	0	0	0	0	0	0	0	0	0	0	0	0	0	0
6.6176	16.104	0	0	0	0	0	0	0	0	0	5.6725	0	0	0	0	0	0	0	0	0	24.468	18.64	17.366	16.693	29.255	23.924	29.502	18.984	26.816	24.945	21.884	29.084	17.826	28.315	10.602	13.944	9.5327	21.792	20.739	13	10.039	15.742	2.8512	26.552	14.017	6.2546	0	0	0
0	0	0	0	3.7231	2.9783	14.357	14.549	21.708	10.439	11.062	15.361	17.55	17.258	25.333	24.341	27.316	33.908	28.362	27.898	26.2	32.964	23.289	28.549	27.377	34.538	24.464	26.472	34.201	42.781	34.483	37.621	43.564	43.264	47.31	58.305	54.204	51.804	63.168	69.587	64.337	77.79	78.823	85.373	75.213	86.938	94.435	94.575	101.52	105.97
0	1.302	0	5.7517	0.2845	0	0	2.4517	0	0	0	0	0	0	0	0	0	0	0	0	0	0	0	0	0	0	0	0	0	0	0	0	0	0	0	0	0	0	0	0	0	0	0	0	0	0	0	0	0	0
3.8343	3.9072	0	0	0	2.5923	1.3149	0	0	0	0	0	0	0	0	0	0	0	0	0	0	0	0	0	2.8524	5.6859	25.765	25.234	38.647	51.469	58.558	71.974	77.819	80.571	88.975	105.44	110.68	113.32	108.84	124.39	131.46	140.8	142.85	141.47	151.05	148.59	146.93	140.97	146.52	154.43
0	0	4.9616	10.742	5.2686	0.0060113	0	0	0	0	0	0	0	0	0	0	0	0	0	0	0	0	0	0	0	0	0	0	0	0	0	0	0	0	0	0	0	0	0	0	0	0	0	0	0	0	0	0	0	0
0	0	0	0	17.895	16.496	2.1508	2.0728	12.109	11.987	46.121	4.3832	0	0.68297	5.0989	16.066	14.467	21.692	16.85	33.009	24.601	32.164	32.902	39.951	39.841	43.177	46.475	43.573	38.735	78.848	66.835	70.903	71.389	64.67	75.677	99.026	86.179	96.076	108.44	109.38	117.1	108.84	108.17	128.41	117.67	126.81	118.89	115.88	128.47	127.01
0	0	0	0	11.387	17.34	12.848	25.08	28.348	30.095	16.456	26.716	23.693	21.528	28.455	33.869	40.919	41.331	40.782	52.427	37.764	53.034	68.153	58.011	66.171	61.333	72.791	61.84	74.492	76.234	81.811	88.526	90.436	92.83	92.402	103.1	101.71	129.56	146.91	185.46	226.85	242.23	301.03	342.41	394.21	428.8	483.54	519.35	548.71	557.69
0	0	0	2.9759	1.9294	0	4.662	17.264	22.07	40.836	50.796	61.704	71.282	85.74	117.7	129.05	150.82	162.81	184.92	195.94	203.24	207.93	229.17	251.65	243.48	264.61	274.81	286.43	285.45	287.75	299.08	299.8	289.98	289.31	287.93	299.52	285.16	291.52	287.06	300.89	300.12	293.67	283.71	285.19	301.55	284.05	277.3	250.87	279.32	266.88
14.997	13.471	3.9546	0	0	0	6.3918	0	0	0	0	0	0	0	0	0	8.1546	6.1128	0	0	0	0.87894	16.209	0	7.8357	14.164	7.9157	31.016	23.369	31.553	38.674	36.16	38.713	38.954	53.495	50.797	70.997	52.927	84.453	90.364	102.77	102.33	94.854	112.18	117.34	108.32	128.79	126.27	125.37	118.5
35.929	9.8175	0	4.9205	2.0367	0	0	0	0	0	0	0	0	0	0	0	0	0	0	0	0	0	0	0	0	0	0	0	0	0	0	0	0	0	0	0	0	0	0	0	0	0	0	0	0	0	0	0	0	0
0	0	0	0	27.883	33.863	56.722	74.981	81.918	94.707	113.45	118.15	117.47	117.17	135.32	137.96	133.81	131.72	138.03	137.97	151.72	157.51	190.32	242.78	302.09	328.65	393.62	437.46	527.82	619.49	708.34	782.47	843.33	890.01	966.19	1033.8	1090.2	1132.9	1166.5	1258.8	1279.8	1262.9	1333.5	1362.7	1382.3	1370.9	1394.5	1406.2	1428.1	1406.5
2.3558	1.2676	0	0.93827	0	0	0.48373	0	1.5156	0	0	0	0	0	0	0	0	0	0.21686	0	0	0	0	0	0	0	0	0	0	0	0	0	0	0	0	0	0	0	0	0	0	0	0	0	0	0	0	4.2965	0	5.0041
0	0	0	0	9.1443	1.0731	8.6725	20.914	27.861	54.218	68.08	90.737	110.06	114.85	120.94	155.78	166.51	179.64	182.96	177.51	198.58	217.31	204.3	224.34	221.31	214.72	231.32	217.81	219.18	215.06	225.15	224.63	222.49	213.58	218.79	227.07	224.19	206.52	221.53	227.66	211.11	198.8	203.82	207.62	222.49	196.57	213.49	199.31	195.78	207.07
2.7219	3.1524	2.3109	0.19327	3.6994	0	0	0	0	1.918	0	0	0	0	0	0	0	0	5.1471	7.3543	0	0	0	0	0	0	0	6.1717	3.5242	5.6209	8.0876	13.143	13.059	20.655	11.341	21.656	30.013	50.264	51.299	50.669	59.748	62.106	84.13	105.01	106.65	103.01	122	131.29	145.41	137.65
0	0	0	4.9573	10.242	12.218	35.567	42.276	43.897	46.375	46.322	53.896	49.145	49.83	49.989	69.85	69.064	83.324	71.858	82.496	82.13	78.838	91.913	91.823	79.857	87.16	86.191	87.893	100.22	114.46	109.58	112.02	103.81	96.928	121.85	106.63	103.78	96.363	112.25	121.18	113.83	109.42	109.64	127.72	124.49	125.41	135.01	146.33	146.16	135.72
9.4081	2.2412	0	0	0	1.6619	2.2021	1.6588	3.1931	0	2.187	0	0	0.24752	0	0	0	0	0	0	0	0	0	2.608	0	7.335	2.2709	0	0	0	2.3169	0	0	0	0	0	0	0	0	0	0	0	0	0	0	0	0	0	0	0
0	0	0	0	5.8796	8.8924	9.0277	15.987	11.225	36.825	49.747	89.398	103.69	124.38	175.87	174.79	229.61	245.8	272.02	294.19	322.72	347.84	375.23	389.32	405.92	444.31	459.97	481.49	477.49	442.94	465.29	500.29	500.21	498.66	509	497.83	522.91	517.04	545.06	591.03	548.16	563.14	553.52	553.31	527.35	525.78	553.62	546.9	525.68	540.32
0	0	0	0	0	7.9969	21.633	50.421	91.142	153.28	212.28	291.65	371.53	433.25	481.07	576.67	611.49	656.28	694.46	697.8	747.74	752.01	780.62	809.2	832.3	801.41	853.3	845.59	848.18	868.75	865.1	878.97	889.8	883.89	906.91	881.16	860.12	878.74	877.32	888.01	877.75	872.12	864.22	854.91	854.94	848.25	855.51	850.46	865.3	872.67
9.7548	3.7822	3.2562	5.195	0	0.84521	0	0	0	0	0	0	0	0	0	0	0	0	0	0	0	0	0	0	0	0	0	0	0	0	0	0	0	0	0	0	0	0	0	0	0	0	0	0	0	0	0	0	0	0
0	0	0.57913	0	5.0513	1.1684	3.6533	13.565	12.91	37.208	46.16	59.012	60.201	62.017	61.49	75.52	72.746	89.266	82.782	94.957	95.449	105.59	110.88	107.35	102.33	104.26	105.01	100.7	120.23	111.63	119.19	117.65	113.31	101.24	103.09	105.42	121.17	133.85	133.29	150.34	153.59	170.4	181.37	194.71	205.87	148.62	154.4	153.24	150.22	148.2
0	0	1.6072	6.9999	8.1626	3.6718	9.1377	5.9161	0	22.382	24.708	34.92	36.629	51.518	47.716	73.251	91.658	131.01	160.53	156.27	225.66	282.34	325.25	385.74	401.02	463.67	506.22	551.45	584.67	616.65	649.82	744.11	699.65	730.01	747.87	776.14	803.72	808.3	813.49	850.18	848.03	839.6	875.79	916.29	1012.9	1008.9	971.33	941.77	970.48	974.44
0	0	0	1.0182	8.2049	18.433	21.095	38.515	56.5	111.7	126.36	131.98	159.01	189.99	220.58	229.81	230.86	229.96	243.28	252.51	260.9	269.46	288.48	325.09	242.77	241.19	243.65	247.92	261.58	271.09	275.6	273.65	261.69	272.19	276.81	290.32	289.27	291.25	317.38	290.21	307.9	302.08	300.8	310.54	302.77	313.26	313.01	324.78	329.38	334.33
0	0	0	5.8741	8.6709	6.7137	4.1696	23.555	27.383	43.273	69.049	100.34	135.96	145.3	196.98	219.62	228.47	272.67	292.23	333.93	327.43	369.9	404.21	405.16	470.88	430.71	431.91	466.65	499.86	457.64	458.95	445.43	455.63	430.61	403.23	332.61	354.23	341.39	350.58	333.78	338.51	334.14	360.55	360.17	370.07	358.44	372.99	386.13	387.1	361.68
13.526	17.463	0	0	0	0	0	0	0	0	0	0	0	46.117	91.908	143.69	208.05	271	329.74	395.79	481.54	538.48	562.16	633.24	678	757.24	803.89	843.68	901.95	930.75	938.65	965.67	971.44	981.85	1015.1	1048.8	1071.2	1046.7	1030.1	1030.1	1022.7	1051.3	1047.8	1052.8	1031	1034	1057.7	1026.5	1023.8	1047.5
1.6279	0.046531	7.5763	0.85075	0	0	0	4.6199	18.253	15.102	5.0593	14.38	15.724	9.4788	26.023	32.353	24.215	19.803	3.621	4.3698	3.5669	3.7358	0	2.319	0	0	0	0	0	0	0	0	0	0	0	0	0	0	0	0	0	0	0	0	0	0	0	0	0	0
20.736	9.5715	1.5937	0	0	0	0	0	0	0	0	0	0	0	0	0	0	0	2.9586	7.6694	8.9601	41.516	36.86	49.994	68.689	67.245	76.209	98.818	101.29	107.14	131.08	123.31	146.91	135.38	152.97	153.88	168.19	167.14	181.85	195.83	221.29	212.18	215.15	231.17	229.73	231.8	224.94	185.18	192.03	196.89
24.997	8.8363	0	0	0	0	0	0	0	0	0	0	0	0	0	0	0	0	0	0	0	0	0	0	0	0	0	0	0	0	0	0	0	0	0	0	0	0.24028	2.2725	0	27.667	29.082	37.861	48.276	55.889	57.684	63.039	46.962	45.638	61.085
0	7.9379	2.554	5.571	1.6556	3.033	0	2.607	0	0	18.141	10.021	17.066	11.078	28.641	54.277	62.599	75.28	103.54	136.11	147.05	187.59	217.76	241.53	262.77	282.52	292.54	308.77	335.25	365.94	388.55	381.64	379.69	389.51	391.83	410.03	390.4	399.8	402.14	392.53	391.99	397.35	403.41	387.29	384.54	386.49	364.87	350.09	349.14	357.58
0	0	26.619	6.6211	25.009	33.644	17.432	50.653	39.993	41.004	37.54	46.475	41.098	35.655	34.331	37.942	37.057	53.912	53.809	63.687	78.204	83.195	89.58	99.444	109.17	102.17	90.004	87.427	101.01	120.86	115.46	129.91	119.2	122.33	121.02	118.88	106.6	114.09	115.72	106.79	115.45	116.91	110.91	102.93	100.12	90.845	96.654	86.726	82.111	89.549
0	0	0	3.5871	16.154	12.713	7.4144	11.592	2.824	3.1239	3.8502	1.9391	9.2071	2.1752	11.332	12.697	8.9859	11.755	9.5003	14.255	9.6016	9.2747	10.017	22.457	13.053	28.679	31.611	36.931	34.86	28.44	32.311	33.518	35.452	19.637	42.368	32.932	36.941	41.909	35.986	27.905	41.062	24.605	23.201	32.962	20.628	30.118	30.657	31.837	32.259	33.563
0	0	0	0	11.371	3.6496	23.695	19.622	26.916	19.005	27.879	31.098	46.922	41.622	48.989	61.568	71.384	78.306	73.774	80.267	80.879	99.307	93.119	83.311	103.08	99.176	96.504	111.09	114.71	123.64	116.97	121.82	126.99	142.91	140.75	162.9	174.62	174.02	169.3	178.07	182.24	191.4	187.78	195.56	200.25	194.37	209.13	209.52	223.35	230.46
0.74445	0	0	0	5.4877	5.1117	2.04	0	0	0	0	0	0	0	0	0	4.76	3.9009	11.802	12.312	26.274	24.246	39.421	42.292	52.544	47.337	54.725	68.099	65.459	65.353	75.955	71.281	74.322	71.455	50.829	65.913	66.678	65.807	56.417	56.133	36.599	48.672	49.408	53.073	49.699	32.251	27.297	33.835	47.721	31.178
0	0	0	1.7255	13.697	3.5786	11.023	13.144	18.571	7.0987	14.297	8.2253	7.7486	5.6622	8.4999	8.1608	12.678	22.406	9.0612	11.732	7.1414	9.1438	5.4627	8.0245	5.4986	8.0621	1.7566	8.5069	17.988	24.003	27.163	37.341	46.28	54.257	59.657	52.923	60.246	65.734	65.384	70.954	73.833	77.482	92.91	111.55	118.61	152.9	180.34	221.53	248.2	272
0	0	0	0	8.808	8.3552	11.914	5.6865	0	5.1086	4.1801	12.233	4.4007	0	0	0	0.80913	1.5816	0	0	0	0	3.0392	0	0	0	3.7846	6.0635	4.5269	0.97363	19.733	22.133	36.055	24.553	8.6116	11.084	8.8997	21.541	30.502	41.589	44.459	189.37	192.08	18.411	41.163	25.58	35.115	17.936	28.903	30.848
0	0	0	0	0	9.9831	11.229	15.764	23.718	35.612	32.989	57.633	62.56	69.516	80.953	90.639	112.23	121.32	127.26	127.16	126.78	142.18	138.91	149.77	141.45	155.65	157.97	168.12	183.57	170.14	193.06	182.21	191.98	173.95	177.69	179.73	173.07	177.07	182.39	192.44	178.58	196.04	176.69	186.33	201.74	183.12	192.89	184.54	183.23	185.76
14.148	4.2507	0	0.28212	6.1859	0	0	0	0	0	0	0	0	0	0	0	0	0	0	1.4765	35.107	48.502	78.553	89.743	105.4	140.38	155.74	154.09	172.24	204.43	189.44	235.85	236.55	259.08	265.57	267.24	257.1	250.02	272.17	232.78	245.16	260.39	256.74	270.47	254.09	261.71	269.55	253	269.04	256.92
0	0	0	4.055	6.2944	6.5623	5.751	8.6083	12.248	0	0	0	0	0	0	0	0	0	0	0	0	0	0	0	0	0	0	0	0	0	0	0	0	0	0	0	0	0	0	0	5.8514	0	0	0	18.765	23.416	22.115	36.119	22.16	31.858
0	0	0	0.064714	5.6714	1.0861	0	3.942	2.3404	1.7365	0	0	0	0	0	0	0	0	0	0	0	0	0	0	0	0	0	0	7.0876	3.7011	15.714	15.997	16.577	27.168	24.068	49.016	51.594	65.455	69.731	87.77	109.45	105.7	121.57	129.13	130.12	143.9	144.62	152.96	174.58	188.34
0	0	0	0	7.2479	12.988	25.136	23.877	16.74	13.016	13.108	4.2812	5.3887	4.0699	8.9265	5.892	5.9841	15.893	4.5217	2.7514	3.0527	8.1883	3.4901	8.32	1.6265	3.1647	0	0	6.0398	11.943	10.426	15.08	11.473	18.713	19.592	20.547	26.92	15.547	19.367	36.303	48.414	32.681	33.744	65.227	66.333	67.022	45.031	46.29	66.023	59.215
9.2277	3.9972	1.0056	1.9415	0	0	0	0	0	0	0	0	1.2482	0	7.2971	13.797	21.391	23.133	29.588	23.104	42.356	55.305	66.126	54.399	64.072	68.679	68.929	75.165	68.549	77.425	40.963	32.773	37.212	25.29	38.945	17.863	54.281	44.056	43.754	47.206	59.794	47.257	39.464	44.342	46.848	53.571	58.218	49.829	62.698	62.694
13.144	10.43	0	0	0	0	0	0	0	0	0	0	0	0	0	0	0	0	0	0	0	0	0	0	0	0	0	0	0	0	0	0	0	0	0	0	0	0	0	0	0	0	0	0	0	0	0	0	0	0
5.1616	13.763	0	1.7461	3.8483	0	0	0	0	0	0	0	0	0	0	0	0	0	0	0	0	0	0	0	0	0	0	0	0	2.3575	21.583	31.516	51.916	53.489	77.917	96.826	112.64	124.09	131.82	155.11	159.14	129.37	166.26	167.27	175.78	166.36	168.62	189.25	192.94	178.17
12.122	0	2.7665	5.2786	0	0	0	3.4236	0	0	0	0	3.7866	0	0	3.5017	0	0	0	0	0	0	0	0	6.1856	1.8951	13.941	12.856	8.1447	2.3599	2.5557	0	0	0	0	0	0	0	0	0	0	0	0	0	20.162	29.88	35.738	60.062	89.874	109.54
6.1817	5.5968	0	0	0	2.7529	0	0	0	0	4.2334	1.3801	0	4.5129	0	0.11228	0	0	0	0	0	0	0	5.0061	0	0	0	3.2198	0	6.6763	7.6477	9.2516	6.1976	14.061	7.9745	20.894	34.975	65.977	108.55	153.24	216.1	293.06	369.72	456.76	529.34	616.71	693.65	761.57	851.09	950.76
0	0	0	6.288	16.78	9.585	30.023	14.689	48.525	79.032	118.85	163.29	203.54	247.28	286.22	317.01	362.81	386.14	436.05	440.49	443.19	466.12	488.77	494.01	516.53	496.8	501.13	561.47	540.67	594.93	444.65	486.95	603.65	636.52	608.42	496.15	587.76	484.75	453.25	430.87	431.24	493.2	525.62	480.81	505.96	506.02	507	505.28	524.12	476.9
0	0	0	0	38.38	68.378	87.195	110.26	116.46	125.86	131.53	134.69	132.1	159.9	164.24	150.37	167.42	158.88	161.52	163.32	168.3	170.65	159.36	160.72	174.05	182.14	178.28	175.88	174.11	177.45	197.12	221.78	242.64	289.3	315.06	345.73	408.28	456.86	552.34	564.99	635.87	623.86	681.23	683.64	714.09	764.2	807.67	846.51	864.77	892.44
0	0	0	19.682	0	11.049	0.98571	5.4972	0	0	0	0	0	0	0	0	0	0	0	0	0	0	0	3.6905	5.3235	2.5717	0.2532	16.883	0	0	7.7944	1.9694	0	0	0	0	0	0	0	0	0	0	0	0	0	0	0	0	0	0
0	0	0	0	19.957	14.913	5.6138	13.72	13.364	15.708	8.3986	9.2321	2.4617	0	3.3642	3.8184	0	0	0	0	0	0	0	0	9.1332	0	24.874	57.942	82.528	102.92	130.29	153.32	187.5	189.24	197.08	232.77	238.49	257.42	279.63	315.71	323.82	357.21	364.4	383.27	410.91	430.08	447.23	457.96	470.97	523.51
7.572	20.635	0	3.9328	0.70687	0	0	0	0	0	0	0	0	0	0	0	7.7428	54.596	0	127.98	178.59	218.42	299.51	328.28	389.13	486.41	491.99	535	607.33	663.12	699.99	781.31	769.58	793.88	840.43	895.03	906.9	903.79	928.99	935.94	947.83	982.49	964.18	971.44	942.33	907.6	942.67	975.9	916.32	915.36
25.077	4.6754	0	3.078	0.76161	0	0	0	0	0	0	0	0	0	0	0	0	17.478	26.681	58.604	82.185	109.49	154.65	147.75	158.2	158.34	147.14	166.42	183.76	174.41	162.36	176.86	142.27	158.96	167.65	154.09	171.86	151.86	146.69	145.53	150.68	159.4	150.05	170.88	172.99	169.92	194.13	206.28	208.69	221.78
9.894	4.836	3.0397	13.293	0	0	0	0	0	9.1428	29.222	43.49	76.202	112.21	167.81	203.91	243.28	338.91	362.02	413.13	466.11	548.25	583.06	683.01	697.97	841.89	858.75	864.45	911.98	1004.1	1033.1	1105.1	1154.5	1204.4	1254.8	1230.7	1284.9	1280.1	1403.5	1403.9	1423	1443.9	1398.9	1452.4	1419.2	1485.7	1468.1	1483.7	1474	1450.1
0	0	0	3.6517	12.701	9.1717	21.724	17.312	24.531	16.731	20.383	18.255	27.081	28.435	25.929	30.315	40.377	53.425	38.8	53.993	62.014	80.919	95.65	96.967	129.96	144.91	157.98	188.17	202.34	235.62	240.28	268.56	272.17	288.94	284.93	290.53	299.83	309.32	316.34	327.29	334.93	350.66	362.5	367.75	348.18	370.7	378.43	382.54	398.32	345.21
0	0.0020306	0	3.067	3.0177	0	2.0334	0	0	11.777	10.627	19.799	17.815	17.852	25.684	35.059	28.979	39.874	33.961	37.773	67.696	81.732	111.49	148.34	188.43	203.85	259.94	309.17	353.32	415.15	448.9	510.72	563.89	604.68	621.95	684.25	685.34	702.56	683.36	737.76	736.39	763.03	791.43	777.48	810.82	805.1	812.55	825.2	836.75	851.7
9.3618	4.5172	0.88992	4.8321	0	0	0	0	0	0	0	0	0	0	0	0	0	5.9901	39.023	79.329	143.2	224	294.55	383.71	485.47	582.19	707.94	803.17	949.39	1084.2	1138.4	1238.8	1405.2	1574.8	1603.7	1677	1727.5	1857	1978.2	2076.9	2163.6	2224.7	2404.5	2403.9	2426.5	2585.8	2661.9	2650.1	2743.3	2742.3
1.6581	8.5116	0	0	6.865	0.57275	0	0.36619	0	0	0	0	0	0.37178	7.438	14.997	45.571	64.865	107.8	144.56	198.2	275.79	271.34	295.07	304.55	310.32	351.48	367.41	371.98	424.44	401.81	428.76	440.99	437.47	444.83	430.22	446.52	451.99	298.68	326.17	348.89	374.99	365.58	372.6	392.34	389.94	373.54	439.07	402.08	384.26
11.173	14.989	2.5681	0	0	0	0	0	0	0	0	0	0	0	0	0	0	0	0	0	0	0	0	0	0	0	0	0	0	0	0	0	0	0	0	0	0	0	0	0	0	0	0	0	0	0	0	0	0	0
0	1.2361	0	0	2.67	4.213	7.96	5.142	4.1718	13.431	8.33	16.599	15.558	3.625	16.06	15.163	2.816	3.487	8.8815	6.3053	7.8945	0	0.8766	0	0	0	0	0	0	3.1445	27.532	47.976	63.506	83.433	110.24	142.27	178.59	206.26	251.48	293.87	358.24	406.03	523.43	508.4	550.8	558.92	579.99	590.95	646.19	663.64
26.757	22.311	0	0	0	0	0	0	0	0	0	0	0	0	0	0	0	0	0	0	0	0	0	0	0	0	0	0	0	0	0	0	0	0	0	0	0	0	0	0	0	0	0	0	26.732	62.823	132.11	169.31	225.27	272.01
0.87651	7.2961	0	0	0	7.9344	0	0	8.2427	15.118	18.614	26.355	18.465	19.561	0	5.5865	9.4831	29.97	39.929	30.62	47.439	62.151	10.539	0	0	0	0	0	0	0	0	0	0	0	0	0	0	0	0	0	0	0	0	0	0	0	0	0	0	0
0	0	0	0.23201	0	8.4918	15.72	12.322	20.604	40.094	39.494	59.248	76.009	102.97	109.74	131.95	149.26	144.96	164.77	177.75	162.94	181.12	184.15	211.8	216.32	254.82	222	268.17	245.59	226.7	258.75	253.78	281.58	274.58	309.24	354.46	351.7	383.8	415.9	427.89	430.05	425.17	383.73	404.02	396.71	407.58	417.37	383.06	405.67	419.29
27.809	19.122	0	0	0	0	0	0	0	0	0	0	0	0	0	0	0	0	0	0	0	0	0	0	0	0	0	0	0	0	0	0	0	0	0	0	0	0	0	0	0	0	0	0	0	0	0	0	0	0
0	6.2277	1.4705	0	0	0	13.127	9.6035	0	9.4288	3.5237	10.527	6.6099	6.2746	2.9479	7.8947	2.1512	6.9662	6.5455	0.76564	15.388	30.118	40.446	20.25	35.142	42.448	41.181	37.144	29.493	27.952	29.871	22.517	24.983	8.4536	0	5.5544	7.6679	11.293	16.771	24.873	38.192	38.33	20.982	26.711	45.182	55.857	78.583	81.945	94.235	107.1
36.012	11.306	0	3.1872	0	0	0	0	0	0	0	0	0	0	0	0	0	0	0	0	0	0	0	0	0	0	0	0	0	0	0	0	0	0	0	0	0	0	0	0	0	0	0	0	0	0	0	0	0	0
0	1.1888	1.2923	3.1189	0.8872	0.86389	0	0	6.5985	2.6634	0	0	0	0	0	0	0.050083	0	0	0	0	0	0	0	0	0	0	0	1.5311	25.181	62.439	100.03	167.94	218.42	293.38	368.81	449.23	517.74	583.79	655.38	738.57	756.53	804.92	854.83	911.54	956.38	1010.2	1046.1	1062.7	1093.1
11.584	5.0652	0	0	5.292	0	0	0	0	0	0	4.7165	0	31.638	16.311	35.221	59.884	75.58	118.7	153.85	154.52	203.41	216.69	239.26	294.37	312.79	326.27	361.35	372.91	401.14	410.73	429.92	438.07	477.58	494.68	541.32	555.32	583.48	618.19	651.4	678.59	708.62	753.5	824.07	823.69	893.95	944.59	953.89	952.18	996.55
13.97	10.1	5.963	0	0	0	0.91791	0	0	3.6044	2.0342	25.265	28.315	33.679	29.925	28.625	31.125	36.602	43.771	48.918	29.553	56.649	56.673	68.719	58.997	78.171	74.569	89.048	93.885	93.1	101.91	95.13	118.02	107.08	128.43	118.48	133.03	126.09	146.7	142.9	158.71	151.64	133.72	143.58	150.71	141.28	132.38	117.77	133.59	125.66
0	0	0	2.2966	7.8909	6.6903	13.996	17.83	24.946	20.516	32.042	46.065	69.321	83.713	90.847	114.25	127.89	157.64	165.61	183.49	184.49	219.76	216.13	238.19	250.65	259.61	270.15	290.32	303.84	316.06	314.2	330.04	333.98	337.35	344.67	341.06	348.02	341.53	339.9	341	350.43	365.81	348.22	358.29	346.53	360.66	369.3	376.72	378.63	398.48
0	0	0	0.24229	6.0815	9.3874	29.776	14.663	21.614	12.569	19.981	21.048	21.607	34.38	32.365	38.411	50.388	51.558	35.912	48.223	10.646	25.41	24.294	13.02	6.7292	22.512	13.393	17.401	32.946	41.231	42.579	47.74	41.857	44.221	52.292	50.924	50.746	48.745	51.75	66.428	65.394	63.544	58.018	75.545	65.085	69.768	71.846	74.283	92.88	89.488
0	0	0	0	21.52	79.257	49.424	67.272	72.203	111.45	159.41	194.88	146.86	238.12	160.32	164.33	269.05	232.11	375.04	282.6	460.01	355.26	404.43	536.54	444.57	504.29	503.71	559.26	532.13	552.91	557.64	587.56	596.76	598.26	601.76	611.39	652.28	612.66	636.6	625.11	602.38	620.31	599.59	601.73	572.61	556.54	576.42	539.91	535.9	538.26
0	0	0	6.7938	8.9503	13.195	17.51	28.333	27.957	48.171	35.294	42.407	50.367	55.573	55.876	68.622	69.742	65.006	68.633	62.961	83.786	78.35	82.187	85.894	78.037	84.92	87.15	74.98	88.217	89.911	84.099	88.538	92.695	75.746	70.238	62.987	77.235	84.781	61.351	81.893	68.614	75.981	75.713	77.274	85.799	73.284	69.051	60.434	59.341	70.897
0	11.937	0	7.2256	0	0	0	0	0	0	0	0	0	0	0	4.0269	14.477	41.902	57.793	89.586	107.59	152.37	181.34	256.01	312.21	388.35	489.26	585.86	687.96	777.46	854.78	966.9	1049.1	1112.7	1181.7	1265.6	1357.1	1451.7	1538.6	1540.4	1603.2	1627.6	1675	1746.4	1753.9	1767.4	1747.9	1782.7	1807.8	1811.8
3.1238	9.8264	0	0	4.2145	0.35136	0	0	0	0	0	0	0	0	0	0	0	5.331	0	0	0	17.344	0	0	9.5911	13.964	14.743	20.509	20.741	18.789	67.777	61.121	105.15	135.24	144.05	217.95	278.53	305.43	366.25	398.67	451.74	492.52	542.29	606.18	623	720.37	664.48	743.49	784.69	768.39
0.74017	2.4676	0	0.23242	6.916	0	0	0	0	13.887	16.546	24.668	18.2	17.894	19.009	44.618	75.845	134.72	238.12	273.33	330.97	417.78	499.3	574.97	602.16	825.68	886.66	812.25	875.79	889.31	940.47	993.7	1099.1	1099.1	1273.6	1073.4	1115.2	1117.1	1207.9	1238.1	1295.8	1346.8	1405.7	1474.3	1607.4	1586.2	1642.4	1744	1801.5	1933.9
0	0	4.8824	10.233	2.1006	3.4114	0.48724	0	0.51744	0	1.3872	0	0	0	0	0	0	0	0	0	0	0	0	0	0	0	0	0	0	0	0	0	0	0	0	0	0	0	0	0	0	0	0	0	0	0	0	0	0	0
0	0	0	20.277	9.6728	17.085	32.629	34.697	36.382	36.575	51.026	31.067	28.843	38.913	27.576	19.635	1.5024	9.9849	9.0409	0.055582	0	0	0	0	0	0	0	0	0	0	0	0	0	0	0	0	7.9831	8.4458	9.5989	10.428	10.052	17.011	19.129	22.799	36.218	37.03	35.879	44.104	45.887	61.381
0	7.0866	0	3.1081	2.8507	0	0	0	0	0	0	0	0	0	0	0	0	0	0	0	0	0	0	0	0	0	0	0	0	0	0	0	0	0	0	0	0	0	0	0	0	0	0	0	0	0	0	0	0	0
0	0	0	0	6.8726	8.6782	11.638	5.5965	7.0743	0.65493	0	3.5087	0	2.4707	1.4488	0	17.348	25.718	33.031	46.983	60.053	92.737	112.14	127.6	156.06	175.74	186.71	206.08	215.64	221.83	251.99	257.45	274.93	280.33	287.86	287.1	268.58	279.89	298.06	300.55	304.08	300.81	299.58	303.58	311.82	289.13	305.99	286.49	291.5	299.3
2.5128	0.42211	0.39846	3.4014	0.00049904	0	0	2.0453	0	0	0	0	0	0	0	0	0	0	0	0	0	0	0	0	0	0	0	0	0	0	0	0	0	0	0	0	0	0	0	5.1753	0	0	0	0	0	0	0	0	0	0
31.529	8.2038	0	4.9447	0	0	0	0	0	0	0	0	0	0	0	0	0	0	0	0	0	0	0	0	0	0	0	0	0	0	0	0	0	0	0	0	0	0	0	0	0	0	0	0	0	0	0	0	0	0
10.722	0	0	0	0	5.4343	0	5.1231	0	0	5.2077	0	0	0	0	0	0	0	0	0	0	0	0	0	9.0116	0.0091755	23.859	28.197	18.869	26.703	40.805	56.314	85.936	91.623	102.09	109.97	109.42	115.81	110.63	108.21	127.79	126.06	127.85	105.6	137.59	126.31	104.46	128.55	133.46	122.56
0	0	0	5.0734	8.715	3.5888	0	0	1.4676	0	0	1.1148	0	0	0	0	0	0	0	0	0	0	0	3.3653	22.209	47.412	74.454	93.763	123.8	180.72	201.31	236.53	283.56	325.54	340.74	387.34	443.07	484.17	516.25	548.94	566.51	601.84	629.32	663.13	685.88	711.73	690.96	731.75	723.28	747.13
13.4	3.0117	2.7049	0	0	0	0	0	0	0	0	0	0	0	0	0	0	0	0	0	0	0	0	0	0	0	0	0	0	0	0	0	0	0	0	0	0	0	0	0	0	0	0	0	0	0	0	0	0	0
18.498	8.3259	5.7833	0	0	0	0	0	0	0	0	0	0	0	0	0	0	0	0	0	0	0.62281	0	0	7.4119	0	1.2996	0	0	0	0	0	0	0	0	0	0	0	0	0	0	0	0	0	0	0	0	0	0	0.77788
0	0	0	2.2149	3.7146	0	10.004	11.412	10.144	0	0	1.6536	5.6523	10.2	0	0	0	0.71072	0	0.46275	11.03	3.88	2.233	0	0	0	0	0	0	0	0	0	0	0	0	0	0	0	0	0	2.1959	1.0466	0	12.487	19.767	18.545	25.797	23.912	40.859	42.321
0	13.153	0	0.31529	10.131	9.4809	31.796	53.298	64.393	115.25	146.64	212.93	237.81	300.78	348.44	384.95	464.98	527.33	611.27	663.4	687.94	758.9	841.99	905.68	930.03	986.23	1005.1	1032.8	1079.5	1138.7	1172	1152.3	1222.1	1224.4	1244.7	1234.3	1248.5	1260.6	1247.5	1293.2	1290.2	1242.6	1235.9	1229.3	1280.2	1309.8	1326	1353.4	1317	1329.7
0	6.6923	0	0	5.3911	1.2042	0	1.1434	9.619	19.817	15.444	25.096	20.912	30.855	37.808	43.72	46.533	42.101	42.135	38.316	44.372	38.513	42.815	48.171	37.54	50.629	45.382	41.51	47.133	31.045	47.657	39.977	49.179	38.498	40.217	37.004	31.74	24.631	23.154	24.824	33.062	20.652	19.285	33.477	32.017	38.195	30.248	20.913	27.05	26.325
14.991	9.7618	2.8574	4.7235	0	0	0	0	0	0	0	0	0	0	0	0	0	0	0	0	0	0	0	0	0	0	0	4.9876	2.2177	23.64	49.88	60.835	95.059	102.95	119.79	141.26	167.81	213.54	269.16	313.84	370.54	404.64	434.01	495.38	465.89	569.79	589.35	641.68	696.19	702.6
0	0	0	14.967	7.2125	14.257	30.743	16.914	30.132	0	0	0	8.0765	0	0	20.624	17.907	16.678	12.358	12.112	10.754	9.1083	1.8698	9.9641	0	0	0	0	2.3304	0	0	0	0	0	0	0	0	0	0	0	0	0	0	0	0	0	0	0	0	0
30.453	9.9403	0	2.0012	0	0	0	0	0	0	0	0	0	0	0	0	0	0	0	0	0	0	0	0	0	0	0	0	0	0	0	0	0	0	0	0	0	0	0	0	0	0	0	0	0	0	0	0	0	0
11.169	12.948	0	0	0	0	0	0	0	0	0	0	0	0	0	0	0	0	0	0	0	0	0	0	0	0	0	0	0	0	0	0	0	0	0	0	0	0	0	0	0	0	0	0	0	0	0	0	0	0
9.3939	0.6614	0	0	0	1.7392	8.1899	15.295	25.312	42.221	53.906	80.784	86.27	114.53	127	137.8	159.64	174.02	178.66	186.74	193.47	209.84	215.83	234.74	225.27	238.94	248.31	261.69	258.98	260.41	264.45	250.08	267.46	273.07	268.97	267.58	282.32	294.05	305.48	324.53	322.96	336.34	346.52	344.2	387.37	397.93	387.94	403.82	413.2	430.57
15.255	0	0	0	0.23004	0	0	0	0	0	0	0	3.1407	15.336	23.351	43.893	91.242	141.63	199.94	262.07	337.3	385.34	435.79	505.13	490.86	521.7	549.26	578.88	630.19	626.31	666.34	662.51	663.92	697.05	642.56	681.48	691.02	692.22	733.79	733.55	731.14	763.94	755.34	754.72	743.46	755.89	758.56	758.29	756.45	771.7
0	0	0	7.5834	7.8809	3.191	15.691	18.013	21.758	18.309	10.114	11.931	30.502	28.287	14.743	19.418	15.601	16.673	14.477	16.995	18.641	19.27	14.004	12.837	1.2402	4.1722	0	0	0	0	0	0	0	0	0	0	0	0	0	0	0	0	0	0	0	0	0	0	0	0
0	17.421	0	0	0	0	5.6278	0	6.726	4.5099	0	0	0	0	0	2.3971	3.7567	12.269	18.275	7.5522	23.246	28.903	39.897	58.318	66.391	73.212	84.35	93.728	110.45	119.12	126.23	138.53	148.22	167.99	171.69	186.74	216.8	220.91	232.52	220.45	224.03	220.06	251.15	279.45	268.28	262.46	256.13	280.82	286.29	276.27
27.351	9.1541	0.31232	0	0	0	0	0	0	0	0	14.215	11.725	21.226	9.3595	0	7.6477	13.701	4.3896	9.3733	0	13.328	6.1621	5.9021	0	5.3267	9.9117	0.78269	0	0	0	0	0	0	0	0	0	0	0	0	0	0	0	0	0	0	0	0	0	0
0	0	0	0	4.3673	10.742	8.3493	18.921	39.141	65.164	82.225	122.58	162.9	198.3	226.84	250.99	288.29	326.09	326.74	330.69	359.42	386.8	392.08	408.33	401.69	430.09	427.28	437.03	446.5	444.05	470.36	458.42	485.16	462.9	475	480.32	459.99	471.09	478.78	480.29	489.24	497.33	493.33	511.1	520.64	504.4	515.99	509.47	512.9	516.25
0	0	0	20.61	25.148	12.508	36.697	35.74	40.397	31.775	11.489	25.621	22.569	31.371	26.742	44.547	15.243	27.347	25.538	27.693	29.524	14.354	15.42	14.736	0.58703	10.822	12.506	0	5.8238	3.2423	0	14.206	0.43884	0	0	5.9108	2.1659	0	0	0	0	0	0	0	1.0659	0	0	0	0	0
18.198	3.3116	0.53524	4.5078	0	0	0	0	0	0	0	0	0	0	0	0	0	0	0	0	0	0	0	15.173	28.049	38.354	35.471	44.294	50.683	56.959	55.007	68.168	63.457	73.142	59.33	102.74	102.91	102.37	98.642	151.96	110.73	110.16	130.93	176.85	188.54	226.67	212.71	222.49	232.79	250.05
10.997	13.826	2.5097	4.7916	1.9549	0	0	0	0	0	0	0	0	0	0	0	0	0	0	0	0	0	0	0	0	0	0	0	0	0	0	0	0	0	0	0	0	0	0	0	0	0	0	0	0	0	0	0	0	0
29.23	9.2536	11.308	2.5348	0	0	0	0	0	0	0	0	0	0	0	0	0	0	0	0	0	14.564	19.615	28.593	42.159	39.222	50.933	63.161	81.59	101.34	123.58	124.91	141.64	161.92	164.69	196.86	212.35	236.75	258.13	263.91	267.39	299.04	287.73	292.65	298.12	303.36	322.38	317.99	332.75	326.8
0	0	0	0	17.359	53.832	96.305	121.62	179.65	233.29	241.16	296.36	352.18	346.06	412.68	462.65	518.23	548.43	579.77	644.12	662.31	686.86	721.89	738.56	770.98	756.72	809	813.53	851.99	880.83	878.45	898.7	940.29	916.38	942.52	968.61	975.7	986.51	983.24	1000.3	1053.6	1059.8	1069.9	1040	1087.3	1062.8	1066.2	1067.7	1082.2	1086.1
0	0	0	0	0	15.681	28.877	40.528	12.879	23.161	18.686	22.685	22.494	25.252	19.171	20.621	9.4834	3.3017	12.156	10.228	4.2005	14.912	8.8343	9.1545	7.7806	0	0	0	0	0.76516	0	0	0	2.7248	0	0	3.4486	2.6503	8.1333	2.1065	4.3164	2.3158	9.1104	6.2958	1.0688	3.4626	11.567	11.649	11.543	16.1
0	0	0	1.5254	1.4653	13.947	22.855	13.636	14.942	27.617	23.284	38.952	19.092	18.166	67.959	42.124	56.841	92.126	51.199	79.146	99.783	128.71	97.822	127.55	155.75	164.04	119.03	165.03	158.48	159.52	202.62	204.02	242.66	276.16	292.49	338.49	357.19	400.47	451.67	501.58	516.46	572.22	578.49	591.81	650.13	670.19	676.51	689.93	705.99	743.36
14.213	1.5954	3.0373	0	0	0	3.1422	0.90116	0	0	0	14.163	1.5052	7.4149	0	0	0	0	0	0	0	0	0	0	0	0	0	0	0	0	0	0	0	0	0	0	0	0	0	0	0	0	0	0	0	0	0	0	0	0
16.763	3.5765	0	0	3.298	0	0	0	0	0	2.1061	5.6498	0	1.9834	4.9275	9.5155	18.593	36.778	55.356	80.379	96.166	115.54	129.43	152.12	169.54	178.07	193.9	218.42	218.7	235.56	242.75	276.13	271.91	284.84	299.17	316.77	313.41	323.22	311.16	317.96	332.42	340.79	348.75	355.62	344.41	354.21	344.12	356.65	358.73	357.51
5.6955	0	0	0	2.4797	3.8827	0	0	4.2622	4.2154	6.9697	12.833	10.097	34.313	37.674	56.473	49.274	54.21	64.769	56.801	48.698	57.111	50.717	66.414	57.389	58.906	55.283	62.244	47.462	54.657	45.766	52.914	46.093	55.162	44.283	41.505	38.014	43.45	37.897	36.878	40.132	36.108	26.854	33.866	30.619	36.521	29.643	26.013	42.507	42.426
14.54	0	0	0	0	0	4.1439	0	0	0	0	19.716	4.7758	7.6002	0	1.0773	2.4448	0	0	0	0	0	0	0	0	0	0	0	0	0	0	0	0	0	0	0	0	0	0	0	0	0	0	0	0	0	0	0	0	0
5.9245	0.2268	0	0	0	3.911	0	0	0	0	13.003	33.898	23.062	12.764	13.181	14.201	10.333	16.231	40.242	50.322	10.797	31.378	30.422	28.766	26.068	26.349	24.441	25.382	22.054	8.6852	23.306	12.792	9.9307	4.6873	4.4672	0	0	0	0	0	0	0	0	0	8.5518	0.32989	1.4766	11.066	14.607	29.8
0	6.9543	3.5316	7.1994	3.396	1.0384	0	0	0	0	0	0	0	17.078	0	1.8065	3.6495	14.452	3.9272	19.211	2.176	0	16.518	19.582	20.125	6.3569	7.6416	18.948	23.322	30.244	30.509	35.083	27.03	30.287	28.237	20.823	34.354	39.676	45.942	48.79	49.635	70.34	72.829	55.667	59	44.26	69.328	62.425	59.799	58.015
23.605	15.298	13.682	0	0	0	0	0	0	0	0	0	0	0	0	0	0	0	0	0	0	0	0	0	0	0	0	0	0	0	0	0	0	0	0	0	0	0	0	0	0	0	25.705	41.972	59.26	67.793	69.992	92.835	118.31	113.16
42.07	10.9	0	3.8806	0	0	0	0	0	0	0	0	0	0	0	0	0	0	0	0	0	0	0	0	0	0	0	0	0	0	0	0	0	0	0	0	0	0	0	0	0	0	0	0	0	0	0	0	14.856	83.759
0	4.7005	0	1.1412	13.005	0	0	0	0	0	0	0.49839	0	17.758	0.067114	0	5.7703	0	0	0	0	0	0	0	0	0	0	0	0	0	0	0	0	0	0	0	0	0	0	0	0	0	0	0	0	0	0	0	0	2.5982
0	0	0	0	6.8642	16.87	8.7446	23.826	51.282	94.216	155.43	230.27	275.15	304.54	377.83	442.69	491.99	604.69	811.86	773.26	812.29	796.69	865.37	843.41	918.75	1030.9	1230.8	1259.5	967.17	990.23	1119.2	1315.1	1339.7	1323.3	1357.2	1391.4	1192.4	1354.5	1200.6	1330.1	1299.7	1427.3	1291.1	1355.9	1293	1264	1272.5	1294.5	1343.4	1295.8
12.558	3.0746	0	0	0	5.5154	0	5.1392	0	0	0	0	0	2.8135	16.227	27.84	39.339	45.475	59.901	78.576	96.396	118.32	140.73	156.98	171.13	184.23	201.29	187.75	181.19	207.99	205.65	214.22	218.37	238.08	212.99	202.12	191.62	150.03	158.98	146.72	165.72	154.02	140.92	149.12	134.27	141.84	148.62	143.08	146.1	142.9
29.316	17.026	0	0	0.8688	0	0	0	0	0	0	0	0	0	0	0	0	0	0	0	0	0	0	0	0	0	0	0	0	0	1.6642	4.4292	10.875	0	4.6311	0	21.866	17.742	3.0586	2.8713	0.11606	5.757	22.357	30.892	13.086	10.448	10.296	0	23.034	11.424
11.985	7.0673	0	5.7212	0	0	0	0	0	0	0	0	0	0	0	5.8331	14.405	22.8	32.825	37.872	56.92	72.246	81.813	91.71	86.4	92.435	95.98	112.67	138.51	148.79	168.34	167.11	168.81	173.95	195.94	213.55	213.76	221.74	242.69	244.63	251.27	262.33	257.96	275.03	280.58	269.17	256.84	267.24	280.45	281.85
7.7571	0	0	3.1028	5.0213	2.1049	0	0.67059	0	0	0	0	0	0	0	0	0	0	0	0	0	0	0	4.8247	0.91545	9.159	18.054	16.282	3.0575	1.8039	2.9144	6.1871	5.0035	21.931	10.543	11.232	0	0	0	0	0	0	0	0	0	0	0	0	0	2.2353
0	1.6126	0	1.0665	7.1601	0	9.0958	7.857	7.8436	0	0	0.40576	5.2582	0	1.2783	12.699	14.532	30.463	19.545	27.597	21.767	36.017	33.449	43.97	45.455	51.845	47.684	57.977	69.877	80.028	75.34	75.525	71.185	77.852	85.485	74.299	82.43	74.904	81.728	81.07	82.343	81.122	79.557	81.549	86.311	89.019	79.299	85.831	109.07	139.07
2.0341	8.8398	0	0	0	0	1.657	14.507	35.411	67.276	86.04	134.71	149.26	194.56	208.23	248.88	272.85	283.73	300.42	326.38	345.93	327.91	338.1	374.42	395.14	386.39	375.76	384.92	414.33	413.76	433.49	438.51	434.92	434.56	432.44	449.08	458.36	490.1	478.17	485.88	478.05	481.79	491.2	492.56	475.81	482.81	472.39	457.25	464.08	453.07
9.168	9.4377	0	0	0.96327	0	0	0	1.7588	17.033	29.379	48.847	88.566	131.8	153.62	195.41	215.65	248.34	280.31	287.08	323.53	327	356.25	355.79	429.3	459.1	512.41	605.75	655.9	735.14	792.22	860.89	893.98	948.69	980.85	1027.3	1086.1	1125.4	1109.2	1147.2	1146	1139.9	1191	1189.5	1216.6	1195.9	1212.7	1225.7	1245.8	1180.8
0	0	0	7.9301	7.709	1.5842	1.6497	0	8.6306	3.8373	2.1293	3.4633	4.6413	0	0	2.4138	0	0	0	0	0	0	0	0	0	0	0	0	0	0.041485	0.92427	10.501	4.7411	12.528	7.7608	17.319	17.695	21.874	29.566	25.493	18.019	23.568	17.281	36.716	20.462	26.021	26.544	35.005	35.594	37.815
0	0	0	0	5.028	9.1504	12.578	10.558	9.1555	11.486	3.3893	21.684	12.885	14.565	15.472	16.942	30.693	36.074	34.446	35.975	34.194	44.327	57.62	71.662	73.59	100.31	97.317	117.24	143.37	178.69	249.8	307.67	388.43	479.4	564.33	674.55	779.15	859.97	977.59	1052.2	1132.1	1228.4	1373.2	1384	1496	1477	1532.9	1595.8	1597	1648.9
23.359	1.0295	0	9.5579	0	0	0	6.6601	7.1376	14.471	35.183	43.592	41.13	32.471	26.078	46.725	35.689	42.539	23.257	23.213	15.987	13.889	24.164	6.586	16.031	0.59962	3.6827	16.704	8.0689	7.6552	0	0	0	0	0	0	0	0	0	0	0	0	0	0	0	0	0	0	0	0
6.6626	0	0	0	0.39619	10.703	0	0	4.6363	6.8694	3.07	10.16	0	4.4021	0	0	0	0	0	0	0	0	0	0	0	0	0	0	0	0	0	0	0	0	0	0	0	0	0	0	0	0	0	0.21606	0	0	0	0	0	0
0	0	0	0	6.2573	11.973	14.935	0	9.106	11.021	1.6121	4.3697	10.997	0.43218	0	0	0	0	0	0	0	0	0	0	0	0	0	0	0	0	0	0	0	0	0	0	0	0	0	0	0	0	0	0	0	0	0	0	0	0
0	0	0	4.6902	3.427	0	0	0.60163	1.9516	4.484	0.3909	3.4932	0	1.045	0	0	11.933	0	0	0	0	0	0	0	0	0	0	2.4317	10.557	2.8481	12.334	8.2224	10.289	0	6.182	10.787	19.466	17.742	18.721	17.43	26.323	12.525	21.797	31.436	37.895	41.88	66.084	53.051	57.933	64.341
0	2.5242	0	0.0020655	0	3.4336	3.8667	2.6305	3.4178	10.746	0.55821	8.6856	6.9323	12.696	21.017	43.227	48.042	74.09	92.535	146.97	176.93	203.25	222.1	278.16	291.77	334.67	391.38	409.36	469.22	464.33	494.14	548.09	566.08	593.75	614.46	636.56	675.08	684.29	730.83	765.78	764.5	800.74	797.13	806.91	824.72	844.08	830.62	821.83	823.84	860.76
0	0	0	10.653	22.682	17.392	16.291	22.434	26.092	26.817	43.032	39.307	61.197	49.038	50.065	35.159	55.82	58.884	60.321	63.29	47.424	44.864	40.091	55.918	65.889	48.742	62.779	54.52	60.214	59.648	58.537	51.464	36.336	42.941	42.324	38.099	28.044	13.816	28.104	17.79	6.7536	7.394	0	0	0	0	0	0	0	0
9.1407	4.7348	0	0	1.8179	0	0	0	0	0	0	0	0	0	0	0	0	0	0	0	0	0	0	6.8214	25.842	37.608	48.786	76.536	96.607	115.4	136.58	161	192.81	190.78	191.83	228.4	233.61	252.62	260.42	271.1	290.03	294.97	300.78	313.02	318.17	320.34	330.15	332.62	333.34	344.77
0	0	0	0	4.3288	5.1139	17.369	13.696	19.55	5.8585	18.632	18.809	35.426	32.74	43.024	53.786	56.416	65.178	66.238	70.725	81.978	93.595	85.574	97.362	85.446	97.025	85.754	106.25	122.31	114.49	119.54	113.94	123.07	126.76	121.23	129.69	132.69	130.61	132.73	148.72	145.43	159.56	136.48	158.66	147.04	158.21	157.03	159.96	173.18	171.97
15.842	3.2458	4.1748	0	0	0	4.5701	0	3.3458	0	0	15.632	2.8259	3.1458	1.495	0	3.1403	6.0541	8.8869	18.441	13.717	32.686	39.065	48.809	45.526	52.237	61.248	62.043	58.655	58.006	63.846	60.978	82.469	74.811	76.585	68.668	66.024	70.688	72.024	77.676	81.984	73.506	67.296	78.823	87.26	86.965	75.827	70.941	72.817	77.366
5.0237	4.1856	0	3.3325	0.87066	0.26908	0	0	0	1.0991	0	0	0	0	0	0	0	0	0	0	0	0	0	0	0	0	7.7007	31.718	83.933	135.28	232.77	325.55	424.9	508.36	627.21	688.42	778.51	866.48	943.41	1030.3	1096.3	1078	1154.3	1169.9	1227.2	1220.7	1285.7	1362.5	1381.3	1410.6
18.631	2.2517	0	7.6783	12.869	20.735	0	0	13.231	41.882	29.389	34.665	44.689	52.541	47.551	69.512	61.603	73.902	74.089	61.626	65.545	76.462	55.133	81.221	58.849	62.142	52.104	83.745	66.303	76.186	70.76	53.702	0	6.0537	0	20.808	19.786	109.35	165.87	167.56	160.7	163.34	169	167.3	164.97	163.66	166.06	158.04	157.71	145.73
0	0	0	0	0	11.312	9.3853	16.516	26.152	40.82	38.314	43.971	48.122	59.536	52.942	60.149	67.245	71.425	73.246	61.718	91.151	92.39	106.74	114.18	112.21	115.27	110.75	121.88	133.9	150.54	147.18	142.04	144.81	135.55	147	158.64	167.45	181.83	188.19	199.52	204.49	207.89	228.48	224.88	235.46	230.85	229.3	236.73	229.17	232.17
12.967	18.974	0.33807	0	0	0	2.3428	0	0	0	0	0	0	0	0	0	0	0	0	0	0	0	0	0	0	0	0	0	0	0	0	0	0	10.081	0	0	0	16.982	40.957	49.595	63.602	61.365	98.458	101.42	112.91	106.08	142.54	151.18	100.67	165.94
21.185	7.5605	1.949	0.39457	0	0	0	0	0	0	0	10.556	1.6271	9.3823	11.102	8.7984	19.121	29.873	34.984	61.55	58.697	95.492	100.68	116.88	128.81	134.68	132.21	151.37	155.85	165.09	169.61	167.94	172.92	179.66	185.12	182.71	197.92	223.73	274.69	323.31	390.94	417.84	488.36	574.84	649.9	715.32	807.51	880.74	949.11	1019.5
33.37	13.463	0	4.4598	0	0	0	0	0	0	4.2508	5.7349	20.014	16.329	11.389	16.117	27.131	34.976	39.166	57.852	36.794	38.963	23.36	39.123	35.216	47.129	39.454	33.181	25.231	28.363	36.617	48.96	46.67	41.105	45.578	47.238	56.384	61.801	59.29	55.194	67.966	72.073	80.426	86.512	79.78	79.843	96.479	99.506	111.07	119.44
1.8693	6.2049	14.245	3.1372	2.0534	0	0	0	3.5727	0	0.30496	0	0	0	0	0	0	0	0	0	0	0	0	0	0	0	0	0	0	0	0	0	0	0	0	0	0	0	0	0	0	0	0	0	0	0	0	0	0	0
6.2337	14.161	0.078535	0	0	0.01189	0	0	0	0	0	3.9091	1.4344	0	0	0	0	0	0	0	0	0	0	0	0	0	0	0	0	0	0	0	0	0	0	0	0	0	0	0	0	0	0	0	0	0	0	0	0	0
0	0	0	0	0	4.9883	9.5173	0	0	0	0	0	0	0	0	0	0	0	0	0	5.0866	4.5294	20.337	21.705	9.6588	19.98	25.078	44.294	49.33	39.426	50.954	51.198	50.059	50.239	47.957	57.521	69.605	66.17	64.517	73.011	81.971	74.006	104.86	95.932	107.34	94.771	102.8	112.13	121.3	131.8
20.381	23.391	0	0	0	0	0	0	0	0	0	0	0	0	0	0	0	0	0	0	0	0	0	0	0	0	0	0	0	0	0	0	0	0	0	0	0	0	0	0	0	0	0	0	0	0	0	0	0	0
15.299	0	0	0	0	5.3466	0	0	0	0	0	0	0	0	2.1999	13.194	7.7345	11.673	19.82	10.45	17.856	16.142	16.435	23.646	27.268	43.699	45.194	46.108	38.145	34.409	32.154	36.558	41.04	48.79	32.491	41.977	30.8	41.81	45.273	39.66	38.392	34.063	32.017	31.786	28.884	39.257	32.122	36.882	37.46	49.526
17.673	5.9004	0	0	0	0	0	0	0	0	0	0	0	0	0	0	0	0	0	0	0	0	0	0	0	0	0	0	0	0	0	0	0	0	0	0	0	0	0	0	0	0	0	0	0	0	0	0	0	0
22.192	3.7531	0	8.5672	2.8425	0	0	0	0	0	0	0	0	0	0	0	0	0	0	0	0	0	0	0	0	0	0	0	0	0	0	0	0	0	0	0	0	0	0	0	0	0	0	0	0	0	0	0	0	0
73.016	0	0	0	0	0	0	0	0	0	0	0	0	0	0	0	0	0	0	0	0	0	0	0	0	0	0	0	0	0	0	0	0	0	0	0	0	0	0	0	0	0	0	0	0	0	0	0	0	0
0	1.1995	0	0	10.276	5.0691	15.286	8.3123	20.818	22.409	11.043	17.808	18.802	16.034	16.559	7.0991	17.919	5.7	11.728	14.572	25.696	25.224	26.451	31.885	46.106	36.33	34.523	38.3	46.907	41.714	52.255	50.79	53.697	36.368	31.641	37.948	28.59	31.169	32.978	45.68	21.115	29.553	13.507	34.186	41.304	20.751	26.445	13.785	22.824	27.412
15.605	10.444	0	0	0	0	0	0	0	0	0	0	0	0	0	0	0	0	3.5371	0	0	2.3454	1.3518	8.5007	0	0	0	0	0	0	0	0	0	0	0	0	0	0	0	0	0	0	0	0	0	0	0	0	0	0
22.33	12.204	0	0	0	0	0.89311	0	4.7263	1.2716	22.202	45.429	67.909	89.686	103.4	128.91	146.41	168.77	179.49	205.53	202.21	234.14	233.58	252.91	245.69	262.45	285.92	266.52	248.37	265.64	277.64	256.02	254.14	268.83	252.01	257.91	261.62	248.27	246.52	240.61	210.54	231.41	186.9	235.94	240.79	221.91	243.54	253.8	268.17	269.51
19.501	13.564	6.9364	0	0	0	0	0	0	0	0	0	0	0	0	0	0	0	0	0	0	0	0	0	0	0	0	0	5.5004	0	0	0	0	0	0	7.7952	0	0	0	0	0	0	0	0	11.287	18.041	9.7586	15.899	14.8	25.649
0	1.0139	0	5.0061	4.6659	3.015	0	0	0	11.243	7.9318	8.657	8.8449	8.8331	0	3.1489	5.1038	1.8274	0	0	0	0	0	0	0	0	0	0	0	0	0	0	0	0	0	0	0	0	0	17.961	40.983	78.047	111.66	155.76	218	262.81	283.95	316.38	362.92	396.79
19.033	15.91	0	0	0	0	0	0	0	0	0	0	0	0	0	0	0	0	0	0	0	0	0	0	0	0	0	0	0	0	2.8926	11.45	9.8776	25.574	31.763	40.643	45.858	29.856	51.962	52.587	47.774	65.771	78.926	86.917	85.107	69.636	76.542	79.534	105.14	105.48
0	0	0	5.7997	3.1496	4.3334	15.35	21.354	21.145	9.3378	20.55	0.0013315	3.4213	2.2242	8.3353	5.113	15.023	24.627	15.08	22.389	15.913	33.106	37.546	63.106	87.381	112.41	143.4	178.48	224.77	263.1	302.74	357.83	376.37	417.53	441.51	489.54	494.22	485.89	499.2	529.67	512.43	527.38	536.44	532.04	512.73	524.14	502.41	524.51	533.3	557.19
0.23516	0.11704	0	0	0	0	9.0184	2.466	3.4497	3.7097	3.2721	2.8295	0	0	0	2.2733	0	0	0	0	0	0	0	0	0	0	0	0	0	0	0	0	0	0	0	0	0	0	0	0	0	0	0	0	0	0	0	0	0	0
1.2401	9.0172	2.4868	4.8447	0	0	1.6721	0	0	0	0	5.8638	0	0	0	0	0	0	0	0	0	0	0	0	0	0	0	0	0	0	0	0	0	0	0	0	9.9854	10.137	20	37.382	55.685	48.188	54.243	70.159	75.121	82.108	97.065	108.19	118.76	136.62
4.1991	0	0	0	1.8015	1.174	3.3457	0	7.9872	7.5018	4.9873	5.1676	0	4.4653	3.6612	3.6044	0	0	0	0	5.0369	0	5.1264	11.215	9.948	13.581	20.504	16.196	17.018	16.039	33.522	25.031	32.608	23.115	31.078	43.179	45.636	45.002	43.347	45.381	55.543	41.042	49.626	47.256	53.835	38.742	36.848	27.164	39.736	42.645
6.4385	0	0	0.52709	0.35277	1.8638	0	2.0762	8.4489	20.171	28.175	44.694	35.383	57.825	66.081	80.359	89.253	96.618	113.74	107.18	87.93	113.27	105.9	116.14	116.51	127.88	104.32	118.57	113.2	120.26	107.06	111.68	100.22	101.14	99.579	111.09	114.77	113.67	120.44	103.29	107.15	108.87	111.38	112.17	115.85	110.32	116.39	116.72	116.09	117.68
0	3.4549	0	0	5.2248	5.9353	7.0468	24.24	46.153	79.168	107.89	145.64	183.31	215.02	253.27	291.29	334.22	383.39	396.11	396.32	438.66	462.78	462.62	506.06	498.75	414.63	514.64	539.83	544.01	565.99	578.86	567.7	504.89	591.11	589.39	593.62	615.3	625.95	643.95	631.49	649.43	656.94	641.69	646.06	673.5	663.4	668.78	689.47	680.4	715.21
3.6032	2.0462	0.37351	2.2519	0	0	1.1201	0	0	0	0	0	0	0	0	0	0	0	0	0	0	0	0	0	0	10.247	10.24	28.887	30.601	36.973	46.45	50.051	43.443	49.703	36.834	49.798	51.511	49.327	38.771	53.695	33.776	27.227	50.388	50.363	57.94	43.194	37.28	51.646	57.742	50.278
0	0	0	3.9493	7.3739	14.32	17.088	26.294	21.255	33.558	30.72	27.047	27.1	26.181	15.147	21.656	33.842	35.839	25.343	30.096	36.061	39.698	37.967	51.176	48.757	50.488	48.235	62.96	64.847	64.739	73.667	74.486	91.038	92.434	84.918	99.489	109.17	133.85	141.11	165.07	176.46	196.9	192.9	220.09	245.22	234.45	244.44	251	258.86	272.42
0	0	0	0.71333	3.0721	5.8565	7.3998	2.3314	11.834	14.799	21.462	32.121	27.951	25.39	31.975	36.909	27.191	25.316	34.317	34.963	33.194	38.961	37.036	49.425	52.168	48.369	49.42	60.771	51.165	67.843	66.367	71.464	77.154	80.165	72.308	82.53	86.594	93.712	94.136	101.83	95.39	90.717	109.41	106.45	116.26	113.15	112.89	118.38	120.77	135.31
4.871	0	2.9109	6.6084	4.9367	0	6.0707	4.0939	9.6303	6.4859	13.308	14.824	14.189	17.027	29.082	24.049	30.405	21.378	23.775	34.792	27.895	31.47	19.736	35.016	23.418	28.813	18.908	31.224	23.647	30.678	32.82	31.81	30.765	26.029	36.792	41.149	45.831	3.6751	43.95	9.405	51.438	43.622	43.94	42.048	47.377	62.386	51.651	47.857	45.57	45.126
19.394	5.246	14.878	0	0	0	0	0	0	0	0	1.2629	0	0	0	0	0	0	0	0	0	0	0	0	0	0	0	0	0	0	0	0	0	0	0	0	0	0	0	0	0	0	0	0	0	0	0	0	0	0
0.077141	1.7716	0	19.366	0	0	0	0	0	0	0	0	0	0	0	0	0	0	0	0	0	0	0	0	0	0	0	0	0	0	0	0	0	0	0	0	0	0	0	0	0	0	0	0	0	0	0	0	0	0
18.715	6.9692	0	10.678	0	7.315	19.576	16.994	19.204	16.339	20.432	26.434	23.461	24.41	18.303	21.521	15.82	14.911	2.7103	16.157	10.766	21.85	20.203	13.132	12.771	2.1471	0	12.358	0	0	0	0	3.6492	5.2819	12.183	19.581	35.022	45.683	78.018	95.82	119.25	109.18	126.02	146.91	167.12	176.27	197.05	192.45	206.31	214.18
0	2.8724	1.3159	0.54064	2.3812	0	1.2029	1.5563	4.0814	4.5036	0	0	1.7434	0.18708	5.0486	0	1.9879	0	0	0	0	0	0	0	0	0	0	0	0	0	0	0	0	0	0	0	0	0	0	0	0	0	0	0	0	0	0	0	0	0
7.6879	5.0543	3.4787	0	4.0257	0	0	1.1644	0	7.7875	0	0	0	0	0	0	0	0	0	0	0	0	0	0	0	0	0	0	0	0	0	0	0	0	0	0	0	0	0	0	2.8946	0	0	0	0	0	0	0	0	0
0.70934	9.8875	0	0	0	0	0.48942	0	0	9.2653	14.334	19.732	26.497	36.384	15.632	21.56	24.969	7.3033	5.4457	0	1.2795	0	16.811	0	0	0	0	0	0	0	0	0	0	0	0	0	0	0	0	0	0	0	0	0	0	0	0	0	0	0
9.6139	0.6748	0	0	1.7347	0	0	0	0	0	0	0	0	0	0	0	0	0	0	0	0	0	0	0	7.0225	13.697	22.943	54.357	57.776	88.929	94.142	95.882	124.31	145.82	144.94	164.44	185.91	204.48	193.6	230.77	208.24	241.21	214.35	276.2	269.16	210.65	237.62	231.14	270.19	301.8
0	0	0	0	8.8452	3.6957	3.5571	4.0429	7.6641	17.477	26.714	33.882	36.092	53.716	55.843	70.009	106.14	114.51	126.83	147.43	151.31	175.01	186.31	186.53	215.91	221.46	223.01	245.75	244.61	244.54	260.76	261.79	253.94	251.32	255.12	265.1	266.14	271.66	266.63	273.61	274.75	277.99	283.12	293.72	300.78	302.05	301.48	297.64	304.59	310.96
21.593	0	0	6.0938	7.2214	0	0	0	0	0	0	0	0	0	0	0	0	0	0	0	0	0	0	0	0	0	0	0	0	0	0	0	0	0	0	0	0	0	0	0	0	0	0	0	0	0	0	0	0	0
0	0	0	0.66523	6.4729	11.307	17.893	35.757	65	97.534	141.08	175.23	202.02	240.84	280.3	316.65	324.35	362.23	377.31	386.38	415.79	425.53	447.2	453.65	441.92	446.41	444.29	442.07	452.94	484.27	494.29	487.09	486.61	463.92	483.37	480.61	466.83	477.67	474.75	478.96	475.56	485.54	465.9	476.01	483.43	468.72	459.22	451.42	457.66	457.12
0	0	0	23.008	15.175	18.933	15.567	16.329	34.81	35.511	48.975	81.825	115.81	144.54	178.97	253.3	358.36	469.72	577.84	743.6	829.77	980.87	1076.4	1235	1314.7	1483.7	1498	1643.2	1628.6	1703.8	1822.4	1845.6	1848.6	1831.2	1818.4	1859.7	1895.1	1920.1	1941.2	1946.3	1928.3	1923	2015	2076	1990	1959.1	1971.9	2019.4	1949.5	2026.7
0	0	0	0	10.261	12.045	27.433	15.987	24.645	26.251	13.397	20.088	22.823	23.232	39.252	34.5	45.111	32.874	31.025	24.088	25.591	17.995	17.672	27.595	27.506	22.377	22.672	18.359	24.758	17.29	25.98	16.65	19.662	12.282	11.937	12.002	10.592	14.665	9.5465	17.362	17.777	6.4301	5.428	0.77353	15.285	6.8232	2.3445	0	9.9599	0
0	0	0	0	8.2068	5.58	20.312	18.153	23.644	12.049	21.348	29.501	31.037	27.003	35.294	43.623	42.893	60.01	51.466	60.959	53.627	55.604	62.728	71.427	70.805	75.444	66.452	81.912	81.531	97.001	90.141	94.908	89.265	92.129	96.531	85.859	91.21	85.467	84.446	86.769	82.272	93.576	95.423	103.07	85.237	104.4	105.83	102.68	113.34	115.27
17.014	10.655	0	0	17.408	0	0	0	0	0	0	0	0	0	0	0	0	0	0	0	0	0	0	0	0	0	0	0	0	0	0	0	0	0	0	0	0	0	0	0	0	0	0	0	0	0	0	0	0	0
0	0	0	0	5.0988	13.86	9.8267	7.0949	1.4971	0	1.5509	0	3.1477	0	0	0	0	0	0	0	0	0	0	0	0	0	0	0	0	0	1.9078	3.8099	1.5289	0	0	7.77	4.8475	2.3964	14.751	15.227	28.984	24.795	24.539	34.694	39.129	52.764	42.624	44.264	50.938	52.916
0	0	0	24.83	41.508	76.939	54.203	62.465	49.024	70.002	46.319	53.469	42.002	39.894	33.202	38.025	47.426	45.98	6.5171	0	0	0	5.403	12.199	0.53295	0.70691	19	25.004	18.401	20.636	18.074	5.458	0	10.119	22.152	30.85	38.599	60.297	44.895	57.436	57.648	66.184	60.074	67.031	64.725	61.73	63.158	71.436	79.365	73.232
0	0	0	0	0	7.9831	28.416	35.055	14.934	53.254	49.115	62.354	74.9	90.202	71.242	82.514	93.057	85.846	86.046	84.453	74.233	90.141	85.081	101.19	108.72	112.51	116.34	115.33	111.71	119.18	139.88	140.07	157.89	139.83	154.3	147.23	143.71	138.54	147.38	144.61	154.22	127.77	122.63	139.66	151.12	141.53	132.23	117.91	116.84	120.23
11.227	5.0468	3.1016	0	0	0	0	0	0	0	0	0	0	6.5993	17.902	30.126	42.589	69.033	89.359	106.1	131.56	126.7	158.7	162.41	167.24	179.38	190.52	208.75	200.05	218.39	219.56	231.57	224.79	222.31	218.62	225.6	231.47	228.29	231.26	231.67	217.89	228.09	228.41	231.95	234.04	214.7	212.34	204.46	245.18	242.76
2.1774	4.7055	0	3.2467	2.2936	0.31181	0	0	0	0	10.022	8.5304	6.1276	18.206	14.896	6.0773	8.3797	16.884	19.551	36.663	19.189	27.428	19.83	39.358	13.717	6.6122	24.169	14.414	0	0	0	7.2751	0	0.95445	0	0	0	0	0	0	0	0	0	0	0	0	0	0	0	0
1.8248	5.9465	0	0	0	1.0823	0	0	0	6.363	7.9371	8.4583	3.9956	1.3952	0	5.6926	12.441	8.6494	9.7905	1.5628	15.86	25.156	14.91	20.067	18.076	17.462	29.879	29.15	30.271	33.155	43.745	37.654	27.215	26.49	20.454	20.315	32.516	35.6	34.453	39.199	28.146	36.754	29.157	41.876	39.405	31.914	38.04	32.707	29.648	34.074
2.9164	0.89329	2.1989	0.19664	0	5.8441	0	0	0	2.8783	0.87363	4.314	0	0	0	0	0	0	0	0	0	0	0	0	0	0	0	0	0	0	0	0	0	0	1.1731	26.817	47.594	62.93	84.427	105.66	124.14	149.53	166.4	194.75	211.48	220.23	238.96	257.57	265.9	280.51
0	0	0	3.8951	6.7931	6.6241	25.352	29.666	32.841	29.91	20.004	19.424	34.791	34.159	37.637	42.264	49.498	64.015	63.572	68.038	67.367	71.237	77.37	76.339	73.083	88.092	78.76	85.345	114.42	122.09	118.98	141.23	150.72	163.88	155.01	160.31	174.72	164.83	177.06	188.82	178.79	202.49	202.85	215.06	207.47	216.83	217.68	220.89	232	227.57
9.3235	0	0	0	8.1103	7.9687	11.645	0	7.9364	20.423	30.032	40.788	30.774	45.112	49.055	55.988	51.688	49.539	207.43	223.66	259.39	302.53	341.76	344.87	370.22	403.79	442.42	439.95	460.37	504.81	526.98	536.7	544.98	594.1	563.53	542.03	597.54	569.44	598.06	576.95	632.14	653.92	649.76	668.32	386.62	400.66	394.38	394.54	397.27	409.6
0	0	0	0	0	13.424	12.422	8.463	1.5147	22.537	5.1962	15.983	11.641	8.1743	15.695	13.413	44.575	69.387	94.584	118.51	163.18	169.77	223.7	266.58	306.66	373.11	400.44	436.2	448.84	490.03	553.39	586.44	620.51	657.54	676.73	742.8	769.27	768.61	804.52	871.19	906.71	946.88	903.44	942.86	978.91	941.63	992.47	1001.6	982.48	1005.2
7.6413	5.5431	7.1184	1.7125	0	0	0	0	0	0	0	0	0	0	0	0	0	0	0	0	0	0	0	0	0	0	0	0	0	0	0	0	0	0	0	0	0	0	0	0	0	0	0	0	0	0	0	0	0	0
1.7379	0.92201	1.4325	0	0	0	9.9589	9.3186	0	0	0	4.0891	0	0	0	0	0	0	0	0	0	18.084	8.8873	18.533	20.614	15.186	25.432	28.813	39.354	29.942	35.928	28.958	40.014	34.181	33.547	34.044	31.77	26.307	37.652	47.919	43.306	25.532	19.084	34.868	39.389	27.397	29.689	30.999	30.626	31.9
0	0	0	0	18.339	11.636	26.096	27.311	9.4795	0	0	5.864	13.995	10.768	9.0015	8.5053	15.354	19.077	17.135	31.512	41.096	52.981	56.164	63.93	64.024	58.277	66.305	67.105	81.263	70.458	62.904	61.576	52.218	57.86	58.317	62.366	66.037	69.875	62.304	64.125	71.529	64.911	67.084	71.695	78.213	77.224	68.102	70.023	74.405	78.058
0	0	0	2.399	4.995	4.8507	5.1341	6.9363	9.3495	4.3479	5.3209	2.8469	0	0	0	0	0	0	0	0	0	0	0	3.9894	0	0	0	0	0	6.171	0	0.97432	0	0	0	0	0	0	0	0	0	0	0	0	0	0	0	0	0	0
10.142	0	0	0	7.5725	2.2355	0.4116	0.54738	1.9939	13.878	17.173	12.37	8.7079	6.9266	4.0316	4.2496	0.40524	0	0	0	0	0	0	0	0	0	0	0	0	0	0	0	0	0	0	0	0	0	0	0	0	0	0	0	0	0	0	0	0	0
27.071	20.238	0	0	0	0	0	0	0	0	0	0	0	0	0	1.0784	0	3.7582	14.438	33.596	29.51	52.243	55.643	72.266	74.179	100.73	113.94	145.49	156.77	166.91	188.72	183.8	195.4	198.64	201.6	208.61	220.92	232.89	209.76	206.12	217.4	209.96	229.56	218.19	199.79	182.85	214.03	215.77	227.23	238.43
9.2027	8.8093	0	0	0	0	0	0	0	0	0	0	0	0	0	0	0	0	0	0	0	0	0	0	0	0	0	0	0	0	0	0	0	0	0	0	0	0	0	0	0	0	0	0	0	0	1.5385	7.9463	40.268	29.172
19.132	0.28185	0	0	6.5708	0	0	0	0	0	0	0	0	0	0	0	0	0	0	0	0	0	0	0	0	0	0	0	0	0	0	0	0	0	0	0	0	0	0	0	0	0	0	0	0	0	0	0	0	0
9.1966	4.1169	0	0	0.79264	0.57442	0	0	0	4.3866	0	0	0	0	0	0	0	0	0	0	0	0	0	0	0	0	0	0	0	0	0	0	0	0	0	0	0	0	0	0	0	0	0	0	0	0	0	0	0	0
0	0	0	0	15.188	9.8662	18.889	1.0574	5.2413	7.6514	5.2534	0	0	0	0	0	0	0	0	0	0	0	0	0	0	0	0	0	0	0	0	0	0	0	0	0	0	0	0	0	0	0	0	0	0	0	0	0	0	0
0	8.4121	0	31.406	8.2125	0	0	0	0	0	0	0	0	0	0	0	0	0	0	0	0	0	0	0	0	0	0	0	0	0	0	0	0	0	0	0	0	0	0	0	0	0	0	0	0	0	0	0	0	0
0	0.88189	0	8.9068	0	0	4.5945	17.729	24.715	41.427	56.627	78.12	78.941	96.627	107.48	126.97	144.29	169.95	183.25	175.59	201.97	215.48	222.57	235.85	239.74	233.93	243.9	255.89	257.8	250.83	263.52	253.04	235.33	250.54	241.08	230.66	243.88	270.86	282.15	293.43	300.56	290.42	299.25	296.65	304.59	278.22	295.12	298.8	288.74	309.82
5.1772	11.606	2.7469	0	0	0	0.93337	0	0	0	0	8.147	0	6.3422	2.3495	0	0	0	0	0	0	0	0	0	0	0	0	0	0	0	0	0	0	0	0	0	0	0	0	0	0	0	0	0	0	0	0	0	0	0
32.77	5.6572	0	5.9095	0	0	0	0	0	0	0	0	0	0	0	3.8075	40.52	100.82	164.28	212.36	281.2	335.59	462.25	519.29	623.08	749.87	840.91	930.99	1076.6	1101.6	1181.3	1244.1	1286.3	1387.9	1432.7	1537	1596.3	1623.3	1674.7	1732.4	1756	1855.9	1853.7	1869.7	1895.6	1938.4	1922.7	1982.2	1971.2	1997.6
0	0	0	2.3267	0	6.6949	15.237	16.577	20.814	7.6844	14.116	12.855	13.906	19.113	18.832	34.33	31.386	42.825	40.934	44.48	41.989	61.82	49.594	57.356	62.221	77.408	63.463	76.006	85.409	104.82	105.47	108.66	127.22	138.09	159.04	163.37	186.55	183.98	206.09	223.97	224.32	246.56	247.59	268.29	274.94	273.58	275.96	285.86	302.9	295
0	0	0	7.1128	18.997	41.894	38.643	46.819	65.688	78.652	87.599	113.5	111.97	116.86	65.222	69.247	52.98	55.145	51.55	64.629	55.897	64.813	65.63	62.801	106.39	67.638	85.368	118.98	158.75	170.5	189.14	206.03	189.97	185.12	249.53	258.43	281.33	296.27	311.94	312.19	305.15	265.73	299.5	314.35	310.83	319.75	328.57	330.37	338.67	340.97
0	8.2074	1.4155	2.6699	0	0	0	4.1534	0	12.164	19.89	10.052	10.147	9.0549	11.672	13.094	17.689	36.189	33.4	57.266	66.509	86.928	84.278	89.146	84.546	88.04	104.98	91.164	99.583	96.118	102.32	107.33	92.99	79.364	74.497	79.72	83.518	75.809	78.73	87.091	86.654	77.771	77.295	80.057	91.938	75.237	78.837	79.361	74.415	65.051
0	0	0	1.4933	9.2659	3.7811	15.675	20.39	21.765	8.9409	9.0435	1.9659	11.298	14.778	7.6606	8.3199	20.53	31.929	17.867	18.316	17.434	28.303	32.893	37.368	35.339	44.208	28.825	44.177	56.891	59.171	57.543	53.888	57.967	65.104	70.941	70.909	78.781	80.897	92.161	95.943	106.52	96.349	107.82	112.91	104.48	127.7	137.35	133.58	145.6	147.55
0	0	3.6517	0	0	0	26.282	2.4449	14.658	14.096	7.2413	11.64	7.7076	0.84167	17.427	11.893	1.1173	6.7178	13.988	0	4.7579	7.3082	11.99	1.1409	0	0	0	0	0	0	0	0	0	0	0	0	0	0	0	0	0	0	0	0	0	0	0	0	0	0
19.217	7.7446	0	0	0	0	0	1.0868	0	2.9985	10.251	13.307	20.954	24.501	32.557	37.887	41.722	43.85	54.57	37.299	39.025	50.892	37.78	48.22	50.365	37.331	41.808	36.274	39.432	46.589	46.794	42.474	50.637	28.725	33.774	34.344	28.544	31.027	38.833	43.617	37.898	24.501	19.116	16.475	20.002	15.657	2.8569	0	0	0
5.3037	0	0	0	4.387	1.7799	5.4311	29.376	43.823	44.058	67.725	72.779	68.758	82.972	37.82	50.774	49.378	95.064	99.088	65.815	55.539	63.044	52.356	59.798	50.971	96.475	59.453	49.708	41.846	59.145	87.622	109.89	142.86	164.74	171.85	215.72	193.51	222.61	334.2	347.71	365.69	356.86	420.48	430.94	463.97	433.26	464.42	474.06	481.09	501.22
12.745	0	0	0	0.86275	9.1464	0	0	0	0	0	0	0	0	0	0	0	0	0	0	0	0	0	0	0	0	0	19.572	28.289	24.866	29.019	24.777	34.556	37.143	26.97	37.782	51.106	46.105	69.643	88.332	95.139	115.68	105.55	127.54	152.18	159.95	153.21	147.3	162.56	161.8
0	4.4128	1.7038	11.477	4.2216	5.3517	0	0	0	0	0	0	0	0	0	18.503	20.696	33.266	52.013	78.299	98.163	106.4	129.94	156.17	187.02	218.99	233.66	280.15	321.29	347.64	374.6	383.83	427.5	428.01	463.73	490.1	529.67	558.87	547.84	562.26	565.25	587.41	581.37	631.55	616.05	625.03	632.39	629.8	641.49	660.96
20.892	8.7424	0	0	0	0	0	0	0	0	0	0	0	0	0	0	0	0	0	0	0	0	0	0	0	0	0	0	0	0	0	0	0	0	0	0	0	0	0	0	0	0	0	0	0	0	0	0	0	0
12.18	11.024	0	0	0	0	0	0	0	0	0	0	0	0	0	0	0	0	0	0	0	0	0	0	0	0	0	0	0	0	9.1043	9.9503	15.864	13.117	17.921	27.24	40.737	46.324	55.453	71.99	72.408	71.388	66.781	87.357	104.46	91.788	103.77	96.56	103.5	100.57
3.5533	0	0	0	0	0	6.0542	0	0	0	0	0	0	0	0	0	0	0	0	0	0	0	0	0	0	0	0	0	0	0	13.283	16.126	26.521	37.194	49.015	58.814	83.478	89.58	100.44	118.63	126.64	140.06	148.45	169.4	177.38	161.72	187.92	199.08	205.32	217.13
0	6.3592	0	11.435	0	1.8009	0	0	0	0	0	0	9.261	0	0	3.1351	0	4.9504	7.3087	4.6667	7.1377	6.1579	0	0	0	0	0	0	0	1.371	0	0	0	0	0	0	0	0	0	0	0	0	0	0	0	0	0	0	0	0
0	0	0	3.4692	1.0153	4.9665	11.558	11.762	19.083	7.3528	11.966	10.722	20.917	20.63	20.868	27.129	34.203	48.212	31.28	36.067	41.789	38.474	47.847	41.324	38.757	42.506	36.242	57.348	63.782	68.65	64.358	71.26	76.156	72.597	80.668	83.585	89.862	77.022	83.999	90.749	92.6	96.294	99.034	105.75	104.19	110.88	112.01	107.58	109.8	113.56
16.476	5.3656	0	5.4892	0	0	0	0	1.2278	0.61075	6.289	20.472	8.4089	11.486	7.6736	4.0243	13.395	1.3544	13.152	5.5146	17.084	13.157	8.1544	23.346	22.741	17.263	7.3696	18.244	16.343	24.665	24.975	28.838	14.063	18.522	10.51	17.967	3.3692	15.006	19.903	8.7432	5.7626	9.9404	4.7709	13.81	4.3074	8.2134	11.119	8.6451	6.4882	4.9769
0	0	0	15.1	24.365	19.036	0	0	0	0	0	0	0	0	0	0	0	0	0	0	0	0	0	0	0	0	0	0	0	0	0	0	0	0	0	0	0	0	0	0	0	0	0	0	0	0	0	0	0	0
0	0	0	0	6.8655	2.357	9.2007	5.2087	2.8098	9.766	0	3.9808	0	5.1144	0	0	0	0	0	0	0	0	0	0	0	0	0	0	0	0	0	0	0	0	0	0	0	0	7.828	6.517	0.5664	0	0	0	0	0	0	0	0	0
49.013	0	0	53.254	0	0	0	0	0	0	11.382	22.682	44.991	94.059	189.19	289.72	390.15	571.98	661.82	865.75	1012	1133.4	1324.5	1407.3	1639.1	1828.5	1917.1	1981.6	2150.4	2221.3	2338.4	2452.1	2560	2564	2612.6	2599.8	2619.7	2655.7	2628.7	2717.5	2741.8	2732.1	2774.2	2643.3	2740.3	2642.6	2710.9	2643.2	2671.8	2679.1
10.396	0	0	0	0	7.0661	7.2675	0	0	4.7854	0	0	0	0	0.95629	10.533	0	0	0	0	0	0	0	0	0	0	0.14454	1.7958	0	0	0	0.61465	3.5494	9.0906	0	0	0	0	0	0	0	0	0	0	0	0	0	0	0	0
7.9181	8.0036	0.63758	4.2218	0.12749	0	2.5883	0.54636	0	0	0	0	0	0	0	0	0	0	0	0	0	0	0	0	0	0	0	0	0	0	0	0	0	0	0	0	0	0	0	0	0	0	0	0	0	0	0	0	0	0
3.995	4.2466	0.71091	0	0	0	0	0	0	0	0	0	0	0	0	0	0	0	0	0	0	0	0	0	0	0	0	0	0	0	0	0	0	0	0	0	0	0	0	0	0	0	0	0	0	0	0	0	0	0
8.3972	8.0016	0.44379	0	0	0	0.75748	0	0	0	0	0.055103	15.415	31.177	36.162	43.816	57.351	69.126	0	0	5.6032	9.9396	21.095	3.7373	12.524	16.613	26.38	23.377	23.213	23.431	40.105	32.739	16.358	6.4656	4.8465	0	10.118	13.807	20.189	25.952	36.082	31.145	26.62	21.858	13.033	8.0234	31.496	23.127	46.044	47.837
0	7.3233	1.0489	2.6447	0	7.9328	0	0	0	17.865	2.7368	49.948	66.735	91.042	103.72	132.65	155.63	171.38	172.85	198.9	215.11	240.58	252.1	246.81	255.85	239.16	252.84	270.28	244.6	237.43	243.69	263.83	252.72	210.43	193.54	209.32	245.42	261.69	250.97	243.27	232.8	232.07	226.58	238.59	242.87	241.97	234.08	234.86	231.49	223.12
0	0	0	8.6364	6.7218	0	0	0	0	0	0	2.1861	0	0	7.7736	15.193	16.833	28.474	48.132	55.377	85.619	108.09	120.7	165.95	181.84	223.88	241.56	291.32	341.7	456.67	523.37	565.24	565.21	584.64	627.08	648.28	658.84	669.76	730.22	718.43	758.77	787.05	780.35	853.96	823.36	835.81	854.27	861.75	850.89	888
0	0	0	1.0117	3.8885	5.3421	5.5643	0	0	4.7479	3.8784	3.0625	0	0	5.2602	9.3849	11.615	9.1612	12.718	7.0564	16.116	10.405	14.184	10.304	7.5417	20.877	12.729	9.4776	17.29	9.6006	17.134	14.94	9.1915	0	1.1284	2.1193	12.197	9.4561	8.6984	11.461	17.749	8.4552	1.0638	0	0	0	0	0	0	0
22.3	2.7669	0	3.7436	2.8391	0	0	0	0	0	5.8176	0	0	0	3.1758	0.97091	0	8.7774	6.4633	6.4161	13.042	12.53	17.682	13.212	18.807	9.3225	8.7017	16.125	10.803	10.614	8.4324	3.2016	0.43797	0	0	0	3.705	2.6195	0	0	0	0	0	0	0	0	0	0	0	0
2.765	0.97322	0	0.69157	0	0	1.9223	0	2.3846	5.9845	5.5294	10.861	10.062	14.355	22.653	20.278	30.084	32.685	32.728	35.498	33.188	38.031	43.842	47.186	49.485	52.883	62.657	56.944	61.262	52.701	59.916	57.787	65.837	45.074	52.184	60.369	58.157	56.419	55.565	57.749	57.337	43.856	47.344	48.156	51.252	47.1	40.81	32.344	34.787	38.621
0.60208	0	0	2.1295	0	3.6804	1.3401	0	2.8994	0	0	7.805	2.0227	3.8545	0	0	0	0	0	0.1969	0	5.5788	0	0.43017	0	0	0	0	0	0	0	0	0	0	0	0.0064831	7.3826	2.4068	4.3315	3.6823	17.532	0	5.4701	9.2882	0	2.4085	18.095	6.4303	10.812	14.044
0	1.3036	0.93788	1.5384	3.2502	0	0	0	0	0	0	0.55067	0	0	0	0	0	0	1.2674	0	0	0	0	1.0114	0	3.2827	3.8926	0	7.5907	0	108.17	90.023	106.6	87.959	102.26	123.81	126.78	122.3	120.6	123.11	128.33	112.53	143.6	114.95	126.28	125.38	116.5	121.35	131.47	130.13
12.779	5.8479	0	0	7.228	0.69814	0	0	0	13.622	18.317	20.937	31.54	38.538	37.887	59.49	51.919	67.636	87.507	118.87	165.48	207.17	219.99	264.01	292.4	329.54	372.35	396.17	428.68	416.56	463.98	490.18	487.79	483.14	472.87	506.04	530.58	530.62	522.74	552.89	541.08	545.35	548.48	533.7	550.27	518.43	537.77	532	534.48	526.72
0	0	0	0	5.5147	11.983	22.073	19.68	22.17	28.1	30.584	33.6	26.887	28.82	33.954	28.398	34.151	31.45	32.946	27.706	32.656	38.805	39.35	43.215	36.28	39.923	42.52	30.538	43.09	41.735	59.938	52.887	67.77	80.164	103.45	120.6	135.61	160.78	189.05	196.24	230.91	244.74	241.03	262.68	300.15	296.39	308.4	318.8	334.33	367.33
0	0	0	10.406	12.594	0	15.655	19.238	20.106	18.476	14.521	8.8614	4.0675	2.469	5.5956	6.0201	0	1.2372	1.2364	1.3328	1.8582	6.5977	0	3.8552	0	0	4.7979	7.193	10.649	7.6366	14.103	14.537	7.9915	6.6908	15.495	16.889	26.587	23.542	20.571	27.123	30.575	28.617	29.149	33.106	44.038	28.913	27.295	32.83	37.282	39.033
4.3286	0.063463	0.55348	0	0	6.4307	1.2339	0	0	0	0	0	0.83436	20.542	0	0	0	0	1.2601	10.972	0	0	0	0	2.481	0	0	0	0	0	0	0	0	0	0	0	0	0	0	0	0	0	0	0	0	0	0	0	0	0
0	0	0	0	2.3721	3.4125	14.284	13.461	22.607	0	15.352	16.952	29.862	15.321	34.49	38.88	49.354	53.085	50.068	53.843	57.243	65.167	57.223	74.522	91.966	105.55	109.12	131.34	161.56	159.66	182.99	200.7	220.3	249.68	257.76	276.01	275.15	307.77	331.7	347.84	356.93	364.38	356.85	381.15	390.25	386.82	401.71	407.43	420.09	411.49
0	0	16.429	6.5736	2.0174	0	1.1686	0	0	0	0	0	0	0	0	8.7851	39.811	119.49	165.84	224.77	303.84	274.2	451.16	514.2	599.51	643.7	676.81	746.31	781.87	771.81	866.32	892.34	948.53	994.73	1046.1	1070.6	1127.3	1207.8	1225.5	1245.9	1238.7	1299	1377.4	1385.9	1446	1425.9	1453.7	1477.9	1535.9	1585
0	0	0	0	2.4293	12.656	6.123	0.14191	6.2646	11.859	18.325	15.359	17.087	20.459	21.401	41.891	40.922	66.35	126.67	111.31	94.747	100.12	122.85	135.38	146.98	153.75	165.52	176.05	187.3	197.13	216.26	228.38	222.34	230.31	237.61	241.01	235.24	251.68	250.17	262	264.73	266.36	256.32	255.43	272.65	284.22	285.12	297.1	278.8	292.22
0	2.5582	0	0.76367	9.9627	18.256	0	6.8595	8.177	4.1581	5.8977	0	6.0346	0	0	0	0	0	2.2141	0	0	0	0	0	0	0	0	0	0	0	0	0	0	0	0	0	0	0	0	0	0	0	0	0	0	0	0	0	0	0
4.4793	0	2.0778	0	0	3.8446	6.6615	3.6382	7.0958	7.0975	0	5.6223	1.0197	2.6758	6.7178	0	0	0	0	0	0	0	0	0	0	0	3.0819	1.1821	5.5222	16.952	12.77	21.628	12.687	17.513	26.21	29.451	33.576	41.848	15.351	28.625	21.21	39.89	29.129	41.024	30.078	49.649	83.769	68.231	86.049	70.293
0	0.76548	0	0	1.1756	11.953	18.529	26.566	28.469	40.2	43.081	52.459	59.05	58.349	61.313	60.753	67.223	68.966	67.872	65.741	70.419	74.308	86.613	91.208	103.9	115.16	108.47	137.83	147.62	163.64	205.95	226.06	240.74	238.45	270.1	298.23	331.02	338.89	333.62	364.81	361.7	375.78	384.45	396.05	419.58	426.87	426.41	435.01	428.47	470.46
6.8961	7.4938	0	0	0	7.5556	0.31897	1.1528	0	0	2.9479	0	0	0	0	0	0	0	0	0	0	0	0	0	0	0	0	0	0	0	0	0	0	0	0	0	0	0	0	0	0	0	0	0	0	0	0	0	0	0
0	0	0	0	3.1278	21.641	40.351	61.468	60.686	105.14	114.21	118.43	145.9	169.43	160.13	194.91	186.43	199.87	197.27	218.28	237.53	245.68	242.81	245.26	236.36	235.43	239.75	243.25	248.89	253.84	260.91	255.23	264.64	248.89	259.7	276.02	278.3	297.09	293.71	314.42	333.85	327.81	343.7	320.34	339.39	350.86	346.19	338.65	351.69	347.87
9.79	7.7944	3.8174	0	5.0593	0	0	0	2.1253	10.258	17.66	36.446	23.05	51.273	63.451	100.34	124.67	189.98	244.06	305.4	363.52	426.78	488.52	548.54	629.67	646.05	716.61	753.25	748.4	787.11	812.33	825.71	874.82	895.27	859.87	888.33	909.09	909.16	922.83	934.9	956.88	930.55	910.09	950.47	912.22	950.99	945.89	948.57	963.33	920.67
12.139	9.8905	5.8548	2.208	0	0	0	0	0	0	0	3.6198	3.65	0	0	0	0	0	0	0	0	0	0	0	0	0	0	0	0	0	0	0	0	0	0	0	0	0	0	0	0	0	0	0	0	0	0	0	0	0
19.436	15.679	0	0	0	0	3.5085	0	0	0	0	0	0	0	0	0	0	0	0	0	0	0	0	0	0	0	0	0	0	0	0	0	0	0	0	0	0	0	0	0	0	0	0	0	0	0	0	0	0	0
2.9328	4.4053	0	0	0	0.46455	0	0	3.2617	0	4.272	10.275	11.054	0	0	0	0	0	0	2.9298	6.403	5.9564	0	13.416	0	0	0	0	0	0	0	0	2.5034	7.4201	0	3.3247	0	7.19	6.9282	2.3055	11.936	11.177	9.4659	0	0	1.367	0.54262	10.604	14.577	10.532
14.711	7.3114	0	0	0	0	15.728	17.789	17.694	12.269	16.875	51.461	21.639	52.714	42.295	41.245	58.098	55.895	45.192	49.652	53.07	74.397	69.901	70.066	73.973	79.293	83.992	99.545	86.31	81.452	99.566	98.322	99.571	93.993	91.967	79.673	97.492	90.202	103.88	112.17	107.9	110.41	103.33	100.95	124.35	113.05	109.25	113.26	108.68	115.83
19.628	0	0	0	7.0907	4.7649	0	6.0385	0	6.7156	5.2618	4.2508	3.3585	0	0	0	0	0	1.7314	0	0	0	0	2.1909	0	0	0	0	0	0	0	9.6912	0	0	0	1.8139	23.32	3.7985	1.0562	2.915	2.0162	3.0603	0	0	0	0	0	0	0	0
0	3.4863	0	0	0	2.9607	19.695	17.05	28.359	49.874	60.968	73.392	97.3	100.85	112.02	136.61	169.75	200.28	216.7	248.1	313.64	368.55	395.55	445.56	520.31	564.25	633.72	689.96	735.13	772.12	789.09	867.8	884.73	870.68	880.26	872.98	864.6	902.82	1027.1	1024.3	1069.5	1056.2	1038.8	1054.3	1093.2	1092.9	1038	993.77	832.82	868.98
2.3571	9.5222	0	2.7704	0	0	0	0	2.3186	20.044	41.994	72.677	84.755	102.55	119.18	136.75	169.11	200.84	228.15	261.72	273.11	291.07	310.22	321.53	354.49	358.44	344.06	370.32	380.49	369.36	385.66	379.19	385.21	391.3	390.62	392.51	390.68	402.48	350.55	415.95	398.32	324.46	422.27	424.39	403.69	416.66	409.2	430.86	431.18	409.76
15.014	5.5859	8.1163	0	0	0	0	0	0	0	0	0	0	0	0	0	0	0	0	0	0	0	0	0	0	0	0	0	0	0	0	0	0	0	0	0	0	0	0	0	0	0	0	0	0	0	0	0	0	0
0	1.4696	0	0.25278	0	5.7739	9.6602	9.5399	4.6606	5.5463	3.8191	3.2828	0	0	0	3.2275	12.61	17.935	26.45	14.479	13.029	22.862	23.681	34.703	32.432	36.555	31.881	40.855	50.696	66.826	60.628	71.715	71.43	81.997	77.352	82.337	92.485	84.912	89.101	98.231	76.307	86.069	97.596	110.88	108.94	109.28	112.95	115.01	131.98	122.95
3.8393	0.38287	0	9.5145	4.0957	0	0	0	0	0	0	0	0	0	0	1.2124	2.0478	17.442	23.754	35.391	45.685	52.714	57.062	72.604	66.847	68.814	91.72	101.81	113.12	124.15	130.72	139.51	133.39	137.16	149.56	152.35	170.61	180.46	187.57	200.45	282.69	260.28	262.2	279.47	304.32	280.53	302.89	300.38	303.69	317.41
0	7.3699	0	4.5505	0	6.8593	0	0	0	0	0	0	0	0	0	0	0	0	0	0	0	0	0	0	0	0	0	0	0	0	0	0	0	0	4.4299	0	0	0	0	0	0	0	0	0	0	0	0	0	2.3531	0
6.8606	1.4252	0	0	0	5.6838	20.327	10.711	17.879	9.8792	0	2.439	13.813	20.961	6.461	2.9635	0	2.731	10.661	0	0.31473	0	0	0	0	0	0	0	0	0	0	0	0	0	0	0	0	0	0	0	0	0	0	0	0	0	0	0	0	0
0	0	0	10.592	10.893	24.26	1.3481	11.088	10.863	22.965	18.808	32.16	17.353	11.989	16.117	9.5243	6.4414	0	12.715	0	11.425	14.904	12.232	1.1736	0.0062626	0	39.415	26.431	52.046	62.462	102.01	92.66	85.494	92.559	89.683	98.015	114.26	116.31	128.05	141.52	139.04	165.34	169.52	166.31	184.15	188.25	196.92	185.31	187.66	189.63
6.0186	8.1825	5.4775	0	0	0	0	0	0	19.739	51.552	67.771	82.122	117.21	147.19	153.56	188.83	218.12	239.51	268.93	279.69	279.66	329.67	305.61	352.03	342.63	349.51	356.45	386.09	383.46	421.54	416.57	402.51	406.9	417.14	412.02	424.53	438.3	449.63	430.19	460.23	451.63	454.98	470.47	483.63	497.46	499.12	502.98	520.84	532.67
8.5938	0	0	0	0	3.6291	5.6548	5.824	7.214	11.053	8.0705	8.0847	0	2.9512	0	0	0	0	0	0	0	0	0	0	0	0	0	0	0	0	0	0	0	0	0	0	0	0	0	0	0	0	0	0	0	0	0	0	0	0
24.622	12.166	5.105	0	0	0	0	0	0	0	0	0	0	0	0	0	0	0	0	0	0	0	0	0	0	0	0	0	0	0	0	0	0	0	0	0	0	0	0	0	0	0	0	0	0	0	0	0	0	0
4.3134	14.626	0	0	4.0384	0	5.4086	0	0	0	0	0	0	0	0	0	0	0	0	0	0	0	0	0	0	0	0	0	0	0	0	0	0	0	0	0	0	0	0	0	0	0	0	0	0	0	0	0	0	0
2.3554	0	0	0	0	5.8624	7.1539	12.28	35.527	65.426	61.029	60.512	58.106	91.295	76.851	103.45	82.916	89.449	89.641	82.807	96.97	107.56	118.65	122.66	128.69	122.92	124.62	144.74	126.91	144.89	129	146.89	151.22	147.25	147.16	151.99	147.94	158.08	154.66	147.89	154.32	150.86	148.27	159.77	145.61	152.42	149.9	157.21	151.01	143.57
0	1.8438	4.7974	18.53	0	0	0.35903	0	0	0.5247	14.389	27.339	19.334	2.8298	30.056	23.664	52.578	60.593	51.102	1.3466	69.189	74.776	79.133	74.456	97.251	93.791	100.82	110.37	99.11	87.783	90.436	68.189	96.898	78.803	67.674	52.061	90.814	88.537	87.728	69.926	90.291	75.359	49.281	63.918	56.87	63.802	68.181	59.707	61.928	61.725
8.5727	0	2.8106	0	0	3.8294	0	5.827	0	9.6166	0	0	0	0	0	0	0	0	0	0	0	0	0	0	0	0	0	0	0	0	0	0	0	0	0	0	0	0	0	0	0	0	0	0	0	0	0	0	0	0
10.818	6.4355	9.1136	1.409	0	0	0	0	0	0	0	0	0	0	0	0	0	0	0	0	0	0	0	0	0	0	0	0	0	0	0	0	0	0	0	0	0	0	0	0	0	0	0	0	0	0	0	0	0	0
0	0.86524	0	0	7.8327	6.4715	0	3.423	4.9027	10.345	4.0878	16.564	6.7665	11.495	11.724	8.3182	8.7519	0	0	0	3.4068	14.687	10.645	27.36	39.703	46.354	35.78	56.009	63.139	62.284	59.574	75.128	82.342	102.81	73.628	88.884	57.504	53.928	92.693	97.935	108.48	107.08	112.07	123.12	129.76	134.31	138.71	136.5	157.71	184.52
0	1.477	3.5481	6.9813	0	1.0699	4.4309	0	0	0	0	0	0	0	0	9.2748	7.5262	3.6731	0	0	0	0	2.8017	0	0	0	0	0	0	0	0	0	0	0	0	0	0	0	0	0	0	0	0	0	0	0	0	0	0	0
9.2441	11.262	5.7222	0.0010936	0	0	0	0	0	11.311	18.866	43.029	85.608	95.073	113.78	134.51	164.7	175.42	190.67	193.64	218.02	246.12	269.33	285.32	288.3	314.33	312.34	297.8	292.14	291.96	296.19	291.42	294.2	292.02	279.99	275.64	285.97	283.84	297.8	290.99	306.43	293.85	272.67	284.35	282.99	260.53	272.94	258.93	284.36	278.58
0	0	0	3.4404	0.075694	4.0203	11.363	0	6.328	13.015	15.081	10.533	14.666	18.649	14.695	22.194	29.045	26.831	31.927	25.712	36.195	36.127	39.094	46.178	53.981	54.342	64.433	59.908	64.67	60.699	68.722	60.572	70.595	65.232	74.207	74.977	57.649	50.209	44.5	64.672	59.946	47.295	40.827	42.502	53.769	47.664	40.881	41.624	35.736	34.972
10.741	7.5217	0	0	0	0	0.78617	0	0	0	0	0	0	0	0	0	0	0	0	0	0	0	0	0	0	0	0	0	0	0	0	0	0	0	0	0	0	0	0	0	0	0	0	0	0	0	0	0	0	0
0	0	0	0	4.2555	4.1838	9.8802	10.919	9.7285	0	7.0301	0	0	0	0	0	0	17.743	9.2001	32.002	27.721	56.212	61.972	78.602	95.894	115.93	99.875	124.79	158.05	171.26	177.61	197.73	193.62	214.46	220.01	217.03	243.8	237.94	227.07	241.56	251.59	251.23	242.51	255.69	236.79	231.7	249.3	245.28	242.31	235.81
0	0	0	0	8.8509	5.3996	19.502	14.452	20.818	19.241	22.987	35.54	29.401	27.937	23.12	22.66	18.797	27.887	17.054	15.426	15.898	24.879	27.852	30.366	44.8	57.303	63.179	76.07	110.76	115.75	137.47	153.22	164.36	179.57	190.66	207.12	203.78	214.3	209.29	230.82	220.38	234.83	249.37	249.61	236.29	243.6	252.52	253.61	279.62	230.84
9.7513	0.58453	0	1.5581	0	0	0	0	0	6.6602	0	3.2652	0	0	0	13.045	25.964	64.777	78.99	103.96	134.2	165.39	191.54	216.54	218.43	244.97	266.43	283.05	289.74	300.11	318.11	324.42	336.32	323.58	350.36	361.16	387.01	412.68	455.66	473.85	486.47	507.86	571.34	608.52	656.66	723.68	750.48	760.3	791.07	877.73
6.7478	6.594	0	0.47663	0	0	0	0	0	0	0	0	0	0	0	0	0	0	0	0	0	0	0	0	0	0	0	0	0	0	0	0	0	0	0	0	0	0	0	0	9.1076	2.6017	0	0	3.2565	7.3206	0	0	1.4558	0.45016
0	0	0	0	4.4962	7.1902	9.8681	14.004	8.24	4.1647	0	5.3753	0.79298	0	0	0	0	0	0	0	0	0	0	0	0	0	0	0	0	0	0	0	0	0	0	0	0	0	0	0	0	0	0	0	0	0	0	0	0	0
5.0897	6.9003	1.3529	0	0	0	9.1208	0	0	10.994	0	0	0	4.8185	4.2426	7.699	13.645	8.0849	1.9999	10.764	12.654	10.638	20.275	10.448	13.926	6.0671	9.3134	1.9251	0.89376	4.2998	11.695	14.03	6.7593	10.255	11.402	6.3012	17.797	20.884	19.783	27.753	7.7347	25.872	17.439	29.427	27.107	28.685	38.394	33.367	38.213	16.818
12.546	12.791	8.5907	0	0	0	0	0	0	0	0	5.9534	26.64	57.997	69.972	92.806	119.01	144.69	161.9	190.54	218.72	263.69	263.03	299.44	335.6	307.56	337.97	321.35	346.77	360.64	380.93	371.64	378.07	385.32	391.13	408.75	418.31	423.89	411.97	428.12	396.13	412.48	390.92	398.35	416.86	385.21	375.28	384.02	386.23	383.29
4.0804	17.36	0	0	0.45122	0	0	0	0	0	0	0	0	0	0	3.2706	3.5071	14.735	0	10.444	29.627	25.209	29.812	28.336	40.87	31.651	44.77	49.127	40.005	42.648	49.318	37.437	50.842	42.231	41.496	46.961	39.784	21.611	18.753	20.545	21.167	24.334	29.232	37.887	55.94	84.759	131.58	158.89	182.28	195.36
0	0	0	3.3804	9.6153	10.377	3.0693	14.642	42.803	74.762	169.65	160.96	226.78	284.11	335.1	389.88	456.84	500.85	553.56	604.13	694.05	704.65	759.07	770.18	811.14	828.75	847.67	881.11	906.56	935.79	981.71	1023.4	1069.8	1094.4	1137.9	1163.3	1227.5	1233.5	1268.6	1265.5	1266.6	1292.9	1259.6	1292.3	1280.8	1272.9	1291.9	1271	1261.3	1259.4
0	0	0	0	8.933	5.1287	7.9998	12.648	18.121	25.627	29.804	30.153	18.721	23.938	21.452	13.998	9.5429	8.4141	13.928	7.4716	0	4.2865	0	3.477	0	0	0	0	0	1.7527	8.3295	12.548	22.426	30.012	32.262	58.647	54.019	59.99	74.415	70.599	90.109	82.225	95.261	98.525	107.37	93.828	109.31	111.32	107.32	104.82
0.46992	0	0	0	6.0572	12.67	6.7898	4.9384	7.9825	9.4331	11.173	0	0	0	0	4.3199	17.827	49.683	89.364	120.32	160.32	220.49	257.76	304.63	350.68	399.59	419.51	467.84	519.95	540.87	561.27	605.15	608.6	610.51	630.66	653.31	631.68	652.08	656.07	654.19	666.17	660.05	678.09	709.47	692.53	691.01	682.45	700	707.86	698.93
0	2.1055	0	0	1.9892	7.5973	7.5887	4.7106	7.208	11.943	4.8533	12.121	9.789	9.2546	2.4642	0	9.0213	0	0	0	0	0	0	10.935	36.072	60.938	67.772	83.729	135.41	152.9	186.18	178.72	209.07	215.62	231.57	265.92	255.88	257.92	298.46	300.16	319.13	339.42	340.75	362.33	359.05	371.19	390.68	415.03	432.58	463.97
0	0	0	1.1082	12.08	2.0225	1.3342	0	11.421	3.5569	22.531	1.8641	14.046	15.238	10.899	24.331	26.635	31.377	27.839	32.268	30.589	46.731	35.883	49.145	49.359	48.494	45.722	54.539	61.374	71.191	63.226	72.527	72.036	65.774	88.427	74.522	88.867	78.634	74.633	85.301	89.468	99.538	86.331	90.569	78.996	80.543	91.825	98.45	99.403	108.82
0	1.8135	0	2.3933	3.2671	0	0	0	0	0	0	0	0	0	0	0	0	0	0	0	0	0	0	0	0	0	0	0	0	0	0	0	0	0	0	0	0	0	0	0	0	0	0	0	0	0	0	0	0	0
0	0	7.6583	8.5794	17.343	0	0	0	0	0	0	4.2442	0.49595	0.093368	6.2348	0.22338	2.8351	7.3206	17.218	14.52	14.935	19.661	11.351	22.641	20.379	22.773	37.599	17.995	25.762	23.62	27.154	22.962	22.003	13.831	14.675	19.977	10.496	14.32	27.326	33.966	45.864	42.361	52.719	49.232	62.908	67.225	68.016	51.102	64.663	65.984
10.62	10.793	0	0	1.5814	0	0	0	0	0	0	0	0	0	0	0	0	0	0	0	0	0	9.717	57.011	107.41	149.21	206.34	440.35	534.56	483.03	624.77	633.91	777.89	881.32	949.88	1077.4	1139.3	1223.9	1322.8	1400.3	1391.2	1445.9	1543.6	1623.7	1685.9	1697	1762.2	1777.5	1906.9	1904
0	0	0	0	3.8443	2.2775	7.2181	12.164	2.4597	17.421	14.22	6.7147	6.099	5.1856	8.9515	1.2296	0.19387	0	1.7374	4.8413	0	0	5.8254	2.9289	15.842	31.606	53.55	73.371	104.37	129.98	143.47	170.36	170.09	188.57	194.95	199.9	214.67	233.12	237.14	236.38	220.45	235.77	262.4	261.34	267.11	242.76	244.19	250.33	260.68	243.86
0	0	0	5.5752	0	3.7693	11.347	0	0	14.476	10.536	0.51634	8.6238	0	0	0	6.9258	5.9941	0	0	4.7135	0	0	0	0	0	0	0	10.519	19.27	27.245	18.848	29.533	20.135	18.327	41.152	61.055	92.322	114.16	149.58	187.02	224.74	285.95	332.16	401.11	419.67	478.55	515.39	575.84	629.51
13.153	18.333	0	0	0	0	0	0	0	0	0	0	0	0	0	0	0	0	0	0	0	0	0	0	0	0	0	0	0	0	0	0	0	0	0	0	0	0	0	0	0	0	0	0	0	0	0	0	0	0
1.4314	9.6446	0	1.5796	0	0.20495	0	0	5.6127	33.791	38.776	44.195	50.72	78.922	89.871	99.128	120.84	138.31	153.91	166.32	185.77	215.22	223.48	233.12	243.42	258.94	268.53	288.43	293.3	298.94	321.21	311.47	305.65	307.94	317.34	309.96	312.06	345.69	336.59	337.17	343.57	331.94	337.17	333.47	347.81	330.18	343.66	340.5	327.1	333.86
0	0	0	0	3.1112	8.0661	16.643	22.789	36.263	71.523	77.909	128.69	154.25	178.56	230.91	243.99	281.35	324.99	329.82	351.75	386.39	426.64	446.58	501.75	519.06	549.21	525.94	559.09	582.82	582.69	612.49	614.37	620.18	617.57	630.19	627.27	626.65	631.41	652.78	665.57	646.28	658.45	645.01	644.29	626.04	623.71	615.59	631.34	606.5	608.77
0	0	0	0	12.894	12.44	15.542	26.927	25.614	18.579	20.073	20.708	26.737	12.654	13.49	23.365	24.738	28.664	13.817	22.274	18.949	30.448	19.341	28.845	36.922	40.28	24.849	59.386	56.676	63.16	61.424	88.154	113.08	119.5	133.16	157.65	176.29	213.4	265.42	345.39	414.19	477.24	564.06	663.73	704.95	782.2	863.12	930.42	999.81	1038
16.423	6.1476	0	0	0	0	8.4934	14.565	30.924	41.544	68.186	85.536	108.45	130.32	149.18	158.29	196.41	210.66	240	235.72	264.33	264.81	270.36	278.42	287.42	303.93	302.25	325.36	341.99	327.91	355.01	370.1	352.74	358.19	365.11	371.61	377.09	373.75	383.23	386.24	370.42	359.89	395.36	384.34	378.43	355.15	359.34	370.86	374.29	374.27
12.436	8.3393	0	6.6566	0	9.2215	5.6519	0	39.36	56.313	104.19	135.13	180.77	201.11	271.27	285.55	306.1	363.95	416.21	424.02	442.92	438.16	497.12	504.25	528.74	541.81	550.89	547.56	538.25	558.72	562.61	547.72	583.7	589.1	577.44	588.64	590.05	592.41	588.25	562.1	553.18	576.68	553.7	572.06	582.22	576	614.15	581.52	581.6	555.61
8.7267	6.8068	1.977	5.3905	0	0	0	0	0	0	0	0	0	0	0	0	0	0	0	0	0	0	0	0	0	0	0	0	0.52877	0	0	0	0	0	0	0	0	0	0	0	0	0	0	0	0	0	0	0	0	0
0	6.0549	0	0	0	0	1.4707	0	0	0	0	0	0	0	0	0	0	3.9695	10.249	16.269	13.797	3.8875	16.227	14.07	16.035	16.276	17.993	25.813	29.277	20.456	28.397	29.568	25.178	20.75	20.012	18.687	9.7595	11.009	2.692	6.3814	0	0	13.446	12.522	6.1877	0	0	0	1.288	0
0	10.232	0	3.4402	0	7.8503	4.842	6.2053	13.125	5.4609	6.4888	3.9977	15.233	10.278	22.721	26.226	43.74	56.476	55.084	64.27	54.156	60.264	71.663	62.106	84.55	86.985	90.067	91.223	93.524	93.792	99.944	80.577	75.586	89.986	77.188	84.809	77.482	66.684	64.807	60.327	64.348	69.969	68.642	76.675	68.312	68.146	67.114	49.996	70.587	77.505
12.731	0	0	7.5243	0	0	4.7038	12.049	12.575	40.569	57.785	94.174	128.26	216.79	251.59	289.89	308.19	360.45	406.16	433.33	456.67	482.77	513.81	543.12	572.87	580.45	570.81	605.54	613.9	618.64	613.84	649.54	637.28	648.84	625.61	667.6	667.71	628.93	657.87	648.81	635.69	646.32	654.94	649.9	674.43	675.86	662.63	660.45	662.69	649.41
8.4678	2.4257	0	0	0	5.1211	0	0	0	0	0	0	0	0.25971	5.3674	0	4.7188	4.8809	2.5446	0.27512	8.3815	4	11.617	6.5125	21.498	26.016	32.548	27.116	21.694	23.196	20.06	22.613	22.776	34.98	24.589	19.007	11.344	20.893	19.619	22.133	24.05	14.138	12.859	12.211	15.258	12.151	12.035	16.055	16.386	19.92
0.051456	1.7239	0	0	0	7.1801	5.7376	0	0	3.1345	34.995	30.647	54.261	31.465	26.031	43.067	52.607	74.338	101.25	95.773	94.448	116.88	195.27	163.05	196.22	267.24	272	332.87	385.55	411.52	474.77	531.67	562.33	593.42	638.98	690.97	737.19	790.59	840.26	876.39	892.92	941.48	921.97	973.58	1164.9	1010.9	1024.6	1036.5	1036.3	1055.6
0	0	0	0	7.6263	2.8219	7.8791	0	3.362	0	0	0	0	0	0	0	0	0	0	0	0	0.64183	1.0117	15.35	26.691	38.446	31.831	39.41	33.898	35.708	43.31	48.882	55.032	58.647	60.85	57.478	67.91	91.2	88.072	84.998	88.858	102.49	105.22	102.59	105.26	125.08	125.02	112.53	126.43	106.51
12.669	7.9185	0	0	1.5771	0	0	0	0	0	0	0	0	0	0	0	0	0	0	0	0	0	0	0	0	0	0	0	0	0	0	0	0	0	0	0	0	0	0	0	0	0	0	0	0	0	0	0	0	0
8.8654	7.861	2.2833	3.4482	0	0	0.45749	0	0	0	0	0	0	0	0	0	0	0	0	0	0	1.1401	1.8847	0	0	0	3.6791	0	0	0	0	0	0	0	0	0	0	0	0	0	0	0	0	0	0	0	0	0	0	0
0	0	1.5618	2.08	7.8291	6.1746	0.022599	8.0333	39.318	81.492	134.33	206.38	286.12	377.52	457.41	548.61	613.53	686.58	747.91	791.43	862.51	912.04	931.91	994.8	987.15	1034	1053	1050.2	1129.1	1127.8	1158	1172.6	1170.4	1183.2	1211.3	1187	1226.6	1214.2	1271.2	1306.2	1310.4	1360.4	1416.2	1432.9	1449.2	1454.6	1539.7	1547.3	1563.1	1593.4
0	0	0	0	20.409	21.997	25.986	47.58	21.009	25.172	2.2906	13.346	0.25018	0	18	14.928	12.247	0	15.796	35.7	34.576	40.934	48.829	23.136	24.591	38.426	0	43.559	46.136	58.669	66.601	62.711	59.782	21.012	52.164	34.61	75.121	69.519	69.313	62.307	54.026	62.037	68.855	85.198	97.836	84.074	85.504	86.028	97.346	88.443
9.0882	0.7555	6.9918	0	0	0	0	0	0	0	0	0	0	0	0	0	0	0	0	0	0	0	0	0	0	0	0	0	0	0	0	0	0	0	0	0	0	0	0	0	0	0	0	0	0	0	0	0	0	0
19.771	6.5752	8.0912	1.8209	0	0	0	0	0	0	0	0	0	0	0	0	0	0	0	0	0	0	0	0	0	0	0	0	0	0	0	0	0	0	0	0	0	0	0	0	0	0	0	0	0	0	0	0	0	0
0	0	0	0	13.984	33.481	75.055	139.77	228.47	350.92	460.62	619.3	772.48	908.4	1040.1	1219.1	1280.1	1383.4	1459.9	1537.9	1658.9	1661.7	1724.7	1778.5	1852.7	1844.4	1876.4	1909.6	1896.8	1954.2	1851.5	1894.3	1897.5	1928.1	1938.2	1943.8	1896.2	1928.4	1934	1918.6	1927.7	1903.3	1939.5	2016.1	1958.9	2026.6	1975.7	1970	1955.9	1955.9
23.472	16.199	0	0	0	0	0	0	0	0	0	0	0	0	0	0	0	5.9871	8.1191	13.59	5.0549	21.847	17.82	18.217	29.338	43.435	22.966	25.337	32.872	13.306	8.1825	8.1928	8.0946	0	0	1.5138	14.858	14.844	5.7711	22.662	14.509	22.68	31.985	18.642	15.449	17.948	18.166	18.377	30.081	20.581
0	4.0825	0	11.889	14.184	6.9214	0	0	12.53	10.443	12.548	13.339	18.37	23.479	13.21	25.438	6.6925	20.782	22.987	12.207	27.34	20.441	14.009	26.853	10.303	34.289	33.871	42.675	64.111	54.321	62.426	58.316	63.297	64.422	55.237	70.579	98.032	108.69	132.2	171.89	206.96	258.21	314.98	362.61	457.37	463.57	528.7	579.76	628.05	645.97
8.8823	8.5435	0	0	0	0	0	0	0	0	0	0	0	0	0	0	0	0	0	0	0	0	0	0	0	0	0	0	0	0	0	0	0	0	0	0	0	0	0	0	0	0	0	0	0	0	0	0	0	0
0	8.6238	1.617	0	0.070746	0	4.2906	0	0	0	0	0	0	0	0	0	0	0	0	0	0	0	0	0	0	0	0	0	0	0	0	0	0	0	0	0	0	0	0.44929	3.8833	16.943	15.104	1.654	16.552	31.678	22.081	39.553	42.255	36.091	33.324
0	7.7543	0	0	3.3589	4.7834	0	0	0	7.8247	0.81358	0	6.8309	4.7043	0	0.77066	0.70499	7.2648	3.7951	4.2547	8.7927	9.5267	15.771	17.52	10.103	15.911	18.54	22.781	30.622	27.645	36.044	22.982	14.504	18.021	12.701	10.031	21.372	15.579	32.251	33.095	37.607	30.171	35.429	48.795	52.719	45.969	58.094	64.557	67.358	61.368
0	0	0	74.315	1.2967	38.467	27.721	0	0	0	0	0	0	7.8428	0	21.364	0	0	0	0	0	0	0	0	0	0	0	0	0	0	0	0	0	0	0	0	0	0	0	0	0	0	0	0	0	0	0	0	0	0
7.663	0	0	0	2.0485	6.681	1.0786	4.6701	9.6594	19.94	16.509	17.794	7.5807	21.05	26.696	22.371	15.165	22.609	21.245	24.94	27.22	38.202	20.577	29.072	33.864	43.653	26.622	44.694	35.458	38.769	35.81	52.776	49.411	40.109	41.004	43.704	45.171	49.084	63.068	61.906	86.579	92.915	124.77	124.16	122.92	152.1	183.11	213.91	229.67	233.84
0	0	0	0	5.9873	7.1326	11.327	7.3455	13.122	24.103	15.313	25.291	29.299	29.4	35.278	32.453	39.645	42.646	35.085	40.301	45.065	45.924	60.86	72.544	92.456	108.82	77.295	85.078	85.21	90.967	101.8	113.08	114.46	121.62	116.55	126.51	127.88	138.86	138.66	151.67	142.2	155.8	143.01	153.78	172.65	153.31	165.9	162.55	170.44	190.48
11.681	8.8383	0	0	4.2546	1.1835	0	11.973	38.413	90.464	116.25	144.32	192.22	240.17	263.01	313.92	336.58	410.31	406.78	449.06	493.07	554	623.12	647.11	653.59	679.72	705.92	767.51	787.94	829.68	880.69	927.44	939.29	982.38	979.65	1040.3	1004.9	831.06	1103.5	1184.7	1174.5	1173.4	1174.3	1196.6	1296.7	1245.8	1215.4	1270	1235	1240.6
0	0	0	2.0084	6.1334	0	3.2111	1.2403	2.6675	10.999	0	5.5877	7.1747	12.068	9.9173	14.383	28.7	29.897	28.565	30.934	38.632	31.658	16.293	4.6556	15.037	6.251	5.363	4.7675	7.1496	0	5.2519	0	0	0	0	0	0	0	0	0	0	0	0	0	0	0	0	0	0	0
0	1.8322	0	0	2.3578	10.748	6.3412	12.119	20.912	26.894	8.3868	57.916	55.483	72.822	75.368	86.932	63.274	72.792	75.453	81.715	86.64	87.139	91.761	101.56	112.36	113.54	109.81	139.17	137.92	151.66	155.6	164.07	166.72	173.59	186.21	202.79	206.22	213.35	222.87	235.48	234.92	249.52	256.66	268.02	264.52	275.14	283.81	291.14	294.52	314.06
0	0	0	0	29.87	10.647	20.032	19.963	23.08	28.132	26.899	55.917	30.99	36.833	36.386	30.173	40.113	42.54	38.287	41.681	39.429	46.284	46.211	43.236	50.549	66.315	74.628	72.943	84.386	89.051	108.15	113.24	121.62	111.79	121.48	134.51	131.1	134.73	141.42	160.16	145.03	159.56	156.21	178.07	182.53	173.62	190.67	185.34	194.14	188.96
15.143	0	7.8759	0	1.7703	3.9144	0	0	0	4.1735	17.98	1.5469	1.278	5.4616	0	26.894	15.842	21.313	15.502	18.741	15.518	19.924	15.891	16.21	29.58	27.177	52.509	65.03	57.6	71.711	66.976	65.501	54.697	68.918	14.555	28.97	25.84	32.863	28.424	23.636	20.463	11.687	14.952	20.792	9.1588	14.83	9.435	9.6636	9.4019	15.534
15.454	5.067	5.746	0	0	0	0	0	0	0	0	0	7.1752	14.939	16.921	14.403	15.088	26.739	32.771	35.796	32.276	39.799	47.294	42.863	54.039	44.261	50.205	96.054	105.51	127.24	168.55	187.37	233.46	227.76	318.27	353.95	409.38	464.35	497.69	540.04	581.16	617.9	587.9	526.96	533.23	551.66	581.92	582.07	601.06	608.93
4.7043	0.0067388	0	0	0.81767	0	0.4171	0	1.0615	3.4276	0	0	0	0.39881	0	5.3981	0	6.3834	0	10.434	8.0039	17.34	11.505	17.449	7.3681	12.726	19.398	21.51	21.535	17.366	26.874	17.97	4.314	0	0	0	5.5146	12.872	5.2685	5.8182	19.238	18.304	9.027	8.888	12.354	3.8815	8.202	0	0	0
2.7802	18.774	4.8145	7.0635	0	0	0	0	0	0	0	0	0	0	0	0	0	0	0	0	0	0	0	0	0	0	0	0	0	0	0	0	0	0	0	0	0	0	5.7103	0	21.651	21.426	0	14.178	60.461	61.508	37.956	45.533	69.389	116.05
19.869	16.031	0	3.8126	0	0	0	0	0	0	0	0	0	0	0	0	0	0	0	0	0	0	0	0	0	0	0	0	0	0	0	0	0	0	0	0	0	0	0	0	0	0	0	0	0	0	0	0	0	0
0	0	0	5.2006	8.2429	0	4.2178	4.686	0	11.11	26.551	29.707	72.017	76.13	93.487	120.14	114.09	136.34	133.26	145.46	160.5	169.8	178.46	190.3	173.3	178.28	184.12	191.94	192.27	190.66	201.2	194.2	184.54	174.74	171.58	160.59	177.3	173.11	183.45	172.8	167.93	168.37	159.87	167.64	163.8	160.84	160.3	153.46	163.53	155.19
0	0	0	0	0	5.4502	21.952	15.035	21.96	8.9344	0	16.501	17.544	22.258	17.955	26.654	33.029	49.529	18.648	50.323	37.772	49.766	46.675	53.138	43.68	39.593	42.67	59.577	66.955	70.408	71.327	74.31	85.855	78.352	80.092	79.184	90.095	87.023	88.549	106.13	95.753	121.81	112.94	75.443	65.965	69.666	71.857	74.684	88.855	79.385
4.2858	0	0	0	1.5518	5.4531	9.0059	5.3423	8.6664	12.072	8.6139	22.014	12.845	21.928	12.795	21.662	25.287	9.5852	14.785	14.494	8.6898	16.606	22.92	54.562	92.051	129.97	168.66	220.25	255.45	302.64	351.59	393.06	422.03	466.93	495.01	531.13	583.78	599.77	647.76	639.92	640.89	647.25	672.2	688.51	698.8	714.35	723.44	733.27	739.09	751.86
0	16.342	1.5546	0	0	0	0	0	0	2.211	2.1903	0	21.728	17.237	14.522	36.17	36.299	38.039	35.516	39.478	53.311	57.754	65.72	70.484	68.608	69.915	77.753	83.972	82.635	80.076	88.164	97.598	85.331	90.197	81.497	79.337	93.124	102.33	112.19	109.01	121.21	115.55	103.84	95.085	108.53	112.38	120.79	107.58	81.454	78.015
0	0	0	7.9417	21.96	38.978	24.213	9.9128	3.5654	0	0	0	0	0	0	0	0	0	0	0	0	0	0	0	0	0	0	0	0	0	0	0	0	0	0	0	0	0	0	0	0	0	0	0	0	0	0	0	0	0
0	0	0	12.345	5.6309	8.1158	21.981	7.2459	19.621	14.27	14.736	16.16	16.901	19.625	9.0048	27.9	18.824	7.3958	14.572	8.1554	3.1482	1.6328	0	13.044	0	0	9.8731	0.51402	9.6449	10.972	13.565	17.875	12.998	15.949	13.654	24.027	25.93	26.677	18.15	33.32	32.489	38.612	36.326	35.942	55.64	39.477	45.212	31.657	28.39	34.308
2.2147	9.6483	1.1198	0	0	7.6828	0	0	0	0	0	0	0	0	0	0	0	0	0	0	0	0	6.8312	0	0	0	0	0	0	0	0	0	0	0	0	0	0	0	0	0	0	0	0	0	0	0	0	0	0	0
0	0	18.941	89.96	0	54.906	58.599	62.171	5.2407	40.91	23.084	4.7138	13.092	0	0	0	0	0	0	0	0	0	0	0	0	0	0	0	0	0	0	0	0	0	0	20.87	21.991	35.22	25.961	36.747	28.926	66.068	49.117	78.836	86.5	68.172	103.95	91.647	67.506	84.293
0	6.1777	0	10.465	1.9494	0	0	2.2225	1.2136	0	0	0	1.0991	0	0	0	0	0	0	0	0	0	0	0	0.5456	0	0	0	10.282	6.8975	7.5934	14.846	4.3644	0	15.579	7.4416	10.131	0	16.07	10.939	3.4185	3.3799	7.0048	0	12.735	0	6.4526	0	0	0
2.7608	2.032	0	2.4247	0	0	8.3891	6.8608	0	16.773	16.884	16.856	16.799	22.724	14.778	19.591	24.248	30.19	30.429	31.083	35.241	43.502	48.81	51.444	49.085	45.715	54.865	48.035	65.155	56.656	64.474	59.812	61.521	58.317	63.738	48.707	68.855	84.387	83.274	85.976	81.622	86.702	88.35	95.715	102.93	102.68	105.21	102.97	108.7	103.09
0	0.47025	0	0	4.6938	12.03	0	1.4155	3.8643	4.6638	2.558	7.5822	4.9331	5.3132	4.6401	0	3.8179	2.7013	0	0	0	0	0	0	0	0	1.9069	3.6823	8.1611	19.327	57.339	95.604	99.236	123.51	195.59	241	297.68	342.8	378.24	449.94	487.57	550.4	576.29	610.75	675.38	658.31	707.29	743.1	753.23	792.86
0	0	0	4.2652	9.9265	21.312	10.094	21.151	25.246	33.753	35.485	29.179	27.913	35.994	44.397	53.242	70.281	91.849	100.02	112.33	86.027	83.041	89.159	105.14	125.13	142.99	163.31	210.95	207.52	198.87	275.23	228.77	293.23	322.02	326.11	310.69	328.23	352.92	345.71	371.93	398	404.34	423.44	422.36	455.07	464.43	482.4	487.98	514.33	538.58
12.208	8.8473	6.1828	0	0	0	0	0	0	0	0	0	0	0	0	0	0	0	0	0	0	0	0	0	0	0	0	0	0	0	0	0	0	0	0	0	0	0	0	0	0	0	0	0	0	0	0	0	0	0
0	0	2.38	0	2.242	3.0227	8.8046	4.0926	6.5018	22.276	18.035	21.934	16.828	0	2.137	0	0	0	1.1315	0	8.6383	1.5076	15.453	8.4788	21.262	29.562	33.536	15.527	19.093	27.652	42.968	69.598	110.67	104.52	124.42	166.63	191.2	212.05	247.06	286.48	295.12	298.15	323.97	346.76	381.07	388.1	406.61	401.34	405.69	435.41
1.2889	1.2445	2.9751	7.2872	0	0	0	0	10.057	15.177	23.886	30.278	43.721	43.766	47.919	56.869	66.219	73.304	93.615	75.178	78.356	94.868	84.974	95.588	100.27	109.93	91.58	88.689	102.14	96.337	94.057	113.27	106.05	106.06	105.21	101.85	122.87	119.91	121.82	105.28	124.81	125.06	126.4	121.9	130.03	133.74	142.9	144.36	142.63	160.67
0	0	0	3.3921	8.7588	2.0056	7.3723	13.274	7.4411	10.888	4.6445	8.8544	8.6677	7.3745	6.1748	11.858	17.644	10.907	10.274	14.804	11.807	12.395	6.3528	18.011	8.8811	7.076	8.7354	4.4237	15.969	9.6658	13.749	16.026	12.257	0.4516	4.1699	10.08	10.236	2.8419	0.25998	4.4294	9.6103	0	3.051	4.7035	6.8857	7.8589	2.5822	4.3199	0	2.7868
0	0	8.8728	20.464	0	12.626	27.212	13.296	16.439	15.583	0	20.907	20.952	13.877	15.634	20.555	16.112	13.706	18.761	16.579	24.319	33.719	25.581	33.927	29.018	30.345	46.347	47.819	49.315	44.735	50.895	25.061	20.921	17.336	24.553	32.142	63.677	52.56	65.801	78.873	77.985	81.013	91.902	103.57	117.07	116.2	129.28	129.22	140.19	152.21
10.03	0	0	0	0.92928	2.9291	0	0	0	0	0	0	0	0	0	0	0.50895	0	3.6867	10.578	4.5508	10.378	14.919	20.455	19.949	17.881	7.1817	9.8089	11.587	10.178	12.585	11.57	8.1174	10.632	7.0004	12.694	21.267	33.098	16.869	37.141	49.266	51.259	72.484	104.92	113.1	108.75	150.16	186.55	152.16	157.59
0	1.4141	1.798	0	3.8626	0	3.4084	0	0.52972	16.32	16.672	17.075	20.592	15.343	12.795	16.997	12.272	21.77	14.079	13.221	13.259	9.7505	11.113	7.738	2.3537	1.8015	6.6472	3.7871	6.4459	13.659	2.7631	0	0	0	0	0	0	0	0	0	0	0	14.768	36.762	43.35	53.863	63.719	71.346	84.868	96.011
28.055	0	0	0	1.1227	0	0	0	0	0	3.5628	4.2397	0	0	0	0	0	0	0	0	0	0	28.345	53.872	128.02	192.52	284.16	390.36	489.73	626.67	726.47	878.57	1028.5	1132.9	1198.8	1393.6	1550.5	1649.1	1741	1822.7	1930	1964.7	1993.9	2024.3	2085.9	2093.3	2107.6	2098.3	2156.8	2228.3
20.349	9.6311	13.647	0	0	0	0	0	0	0	0	0	0	0	0	0	0	0	0	0	0	0	0	0	0	0	0	0	0	0	0	0	0	0	0	0	0	0	0	0	0	0	0	0	0	0	0	0	0	0
0	2.263	0	0	14.033	10.863	3.687	5.5493	5.3535	25.637	0	2.092	0	28.744	29.286	16.741	11.569	5.6994	0	1.0886	0	0	0	0	0	0	0	0	0	0	0	0	0	0	0	0	0	0	0	0	0	0	0	0	0	0	0	0	0	0
0	0	0	0	9.1718	10.023	0	11.576	23.205	49.197	63.496	80.972	101.08	132.23	173.21	203.68	234.08	253.97	286.27	316.59	332.02	348.09	364.26	376.71	380.83	425.33	425.2	424.23	420.9	448.9	466.03	455.15	464.95	455.48	442.65	469.63	454.22	458.01	447.8	460.57	457.78	438.37	445.29	450.12	450.16	447.32	432.97	434.67	429.28	412.09
0	0	9.0605	0	0	1.6434	5.7858	20.862	27.537	41.767	58.918	48.315	55.75	63.969	71.513	78.198	71.84	85.234	91.376	78.514	83.758	92.278	95.959	95.118	90.09	78.278	78.91	73.279	72.027	83.717	87.946	74.321	75.183	58.407	50.991	40.326	45.557	39.238	51.606	36.459	34.761	36.294	34.688	22.859	24.467	17.513	21.931	3.5105	6.6033	1.5528
11.545	0	0	0	0.32489	0	5.9843	0	1.372	0	0	20.102	0	0	0	0	0	0	0	0	0	0	0	0	0	0	0	0	0	0	0	0	0	0	0	0	0	0	0	0	0	0	0	0	0	0	0	0	0	0
0	11.059	7.1007	0	0	0	10.006	0	11.715	6.0799	0	7.2015	3.2567	7.2824	0.45158	6.1717	6.0837	9.2504	6.4659	0	8.2126	0	11.589	4.4714	10.226	7.1118	9.768	0	0	0	0	0	2.5863	0	0	0	0	0	0	0	0	0	0	0	0	0	0	0.21872	0	8.3265
0	0	0	1.9514	2.8407	2.2414	0	5.2824	4.8682	0.33902	3.2166	4.8442	0.90888	0.72175	15.137	15.015	27.096	26.061	28.785	34.852	37.645	46.913	45.29	70.317	75.092	73.829	72.737	70.158	82.277	85.354	92.228	85.059	81.406	70.727	82.827	81.357	80.254	74.365	73.593	83.134	87.143	65.787	58.03	70.284	72.797	65.264	62.411	49.828	57.55	60.715
5.0642	1.3685	0	5.1883	8.9558	0	0	0	0	0	0	0	0	0	0	0	0	0	0	0	0	0	0	0	0	0	0	0	0	0	0	0.0157	0	10.515	17.458	26.133	74.277	81.904	133.05	173.94	209.4	277.86	322.52	263.7	395.74	443.77	530.18	537.2	549.05	598.02
17.153	22.514	7.225	0	0	0	0	0	0	0	0	0	0	0	0	0	0	0	0	0	0	0	0	0	0	14.874	2.023	29.866	34.557	46.518	50.834	67.733	68.587	77.038	101.77	110.42	123.12	114.91	117.7	115.61	117.51	147.1	139.9	149.23	150.22	147.55	148.85	148.21	152.79	145.4
0	0	0	2.0151	8.4292	28.563	43.537	59.905	75.184	99.585	118.25	122.48	120.72	128.75	141.14	151.59	168.75	187.53	223.85	258.99	289.84	336.44	383.31	410.06	436.86	438.01	425.28	460.67	472.85	482.61	530.93	589.77	591.52	610.17	661.57	683.02	718.17	777.2	818.4	846.95	852.7	857.71	902.12	906.98	913.34	920.44	938.13	935.54	956.88	965.66
2.3442	0	0	0	4.4743	4.8036	4.7542	9.657	19.272	15.493	9.3135	9.454	0	6.481	0	0	0	0	0	0	0	0	0	0	0	0	0	0	0	0	0	0	0	0	0	0	0	0	0	0	0	0	0	0	0	0	0	0	0	0
10.264	2.7688	0	2.6313	0	0	1.772	0	0	0	3.5185	24.452	17.098	27.652	13.765	14.543	24.198	18.482	11.024	0	0	0.75963	0	0	0	0	0	0	0	0	0	0	0	0	0	0	0	4.2767	20.86	48.957	49.036	53.183	78.703	44.403	59.523	58.186	63.307	66.269	63.24	81.416
22.727	0	0	0	0	1.3634	0	0	3.5033	6.7061	6.2781	11.356	7.0499	13.588	8.5172	8.9709	3.1636	0	0	0	0	0	0	0	0	0	0	0	0	0	0	0	0	0	0	0	0	0	0	0	0	0	0	0	0	0	0	0	0	0
0	0	2.0458	0	3.9174	5.6691	0.69422	2.7228	9.2669	10.241	7.5935	10.57	8.7285	8.287	11.652	13.512	18.172	13.542	21.155	16.829	15.273	10.155	9.0001	12.731	12.657	7.9279	15.539	1.0995	18.424	14.941	21.812	14.403	8.5685	5.4713	11.939	10.5	5.8185	3.3367	5.895	4.7239	15.598	6.439	2.4374	13.136	15.781	9.0519	1.4053	0	1.7147	0
0	1.2589	0	0	0	8.9718	23.274	25.757	7.3241	17.741	3.0253	13.72	4.9873	5.1017	4.5501	2.1633	1.7822	0	0	0	0	0	0	11.117	38.817	41.569	103.65	157.82	192.29	244.38	322.82	393.98	357.65	442.45	625.35	682.48	774.25	869.56	957.61	1043.5	1125.1	1182.3	1248.4	1259.2	1287.3	1364.8	1434.9	1441.8	1430.5	1421.8
27.684	2.3805	0	0	0	0	0	0	0	2.7595	12.326	7.9235	0	0	0	0	0	0	0	0	0	0	0	0	0.87826	0	0	0	0	0	0	0	0	0	0	0	0	0	0	0	0	0	0	0	0	0	0	0	0	0
17.249	1.4213	0	8.668	0	0	0	0	0	0	0	0	0	0	0	0	0	0	0	0	0	0	0	0	0	0	0	0	0	0	0	0	0	0	0	0	0	0	0	1.0278	2.4169	2.8637	9.4824	26.854	25.257	30.746	43.186	24.085	20.092	28.537
0	0	0.25625	1.2735	1.977	0.83027	0	3.619	7.3924	5.5816	0.084111	4.7825	2.8575	9.7376	9.3759	13.688	16.882	8.0137	14.637	10.649	9.5593	11.791	3.9174	10.694	12.009	4.3873	0	0	0	0	0.54966	0	0	2.0375	0	0	0	0	0	0	0	0	0	0	0	0	0	0	0	0
10.267	10.871	0	0	3.9046	0	0	0	0	0	0	0	0	0	0	0	0	0	0	0	0	0	0	0	14.242	32.035	49.582	95.462	114.39	140.5	176.3	215.55	229.83	249.73	280.45	312.14	334.7	366	392.86	408.69	445.21	482.06	542.6	560.24	609.13	606.6	624.45	660.81	688.39	713.01
0	0	0	0	6.3538	10.1	21.062	23.16	31.002	14.54	22.496	17.883	26.068	30.194	33.39	31.848	51.402	64.003	80.792	85.011	86.237	111.49	115.15	145.53	160.47	176.94	182.55	200.49	237.5	255.02	282.52	330.75	366.71	401.26	439.16	442.1	489.8	520.42	526.84	586.65	608.97	650.71	683	690.13	674.93	707.04	706.28	717.88	743.19	763.33
13.558	4.0001	0	4.0892	1.2756	0	0	0	0	0	0	0	0	0	0	0	0	0	0	0	0	0	0	0	0	0	0	0	0	0	0	0	0	0	0	0	0	0	0	0	0	0	0	0	0	0	0	0	0	0
6.2825	8.2262	0	0	0	0	0	0	0	0	0	0	0	0	0	6.8297	7.1594	11.066	7.802	29.386	28.677	25.653	34.826	35.985	32.946	32.947	35.404	32.97	37.064	33.722	30.108	31.657	28.833	27.937	21.054	20.28	25.6	29.334	17.312	22.8	8.3818	13.186	20.929	21.414	13.031	2.5767	5.1002	2.3664	11.854	1.8705
8.2229	4.0685	0	0	1.7135	0	0	0	0	0	7.5982	0	4.6078	0	0	0	0	0	0	0	0	0	0	0	0	0	0	0	0	0	0	0	0	0	0	0	0	0	0	0	0	0	0	0	0	0	0	0	0	0
0	0	0	0	3.5249	5.5712	12.041	3.8295	5.2966	14.298	2.3004	5.0601	4.8894	5.343	0.52153	0	0	0	0	0	0	0	3.7183	0	0	2.5854	0.68562	0	0	0	0	0	0	0	0	0	0	0	0	0	0	0	0	0	0	0	0	0	0	0
0	0	0	5.6689	4.9425	11.297	2.5536	0	3.3543	10.896	0	0	3.9009	13.096	4.5604	13.433	10.165	3.0996	0	1.3849	5.556	0	0	4.6913	0	0	0	0.88281	0.19802	10.319	16.056	6.3093	11.059	13.49	19.175	49.37	99.105	165.81	294.28	417.8	621.28	844.1	1060.1	1314.9	1514.9	1733.6	1987.8	2344.3	2567.2	2765.6
15.457	1.1051	8.0136	7.2418	0	0	0	0	0	0	0	0	0	0	0	0	0	0	0	0	0	0	0	0	0	0	0	0	2.7882	8.5522	20.374	23.884	25.717	26.607	25.107	25.593	15.95	12.295	12.675	18.402	14.67	26.22	23.338	21.284	22.149	14.408	12.016	0.36813	0	6.8412
5.4955	6.2728	4.6632	7.3723	0	0	0	0	0	0	0	0	0	0	6.3592	26.919	28.842	49.804	59.801	74.033	89.497	94.357	97.925	114.3	129.4	135.64	140.38	151.88	169.65	169.75	167.89	179.29	169.75	168.63	172.01	185.96	188.5	190.25	185.31	185.83	192.05	196.19	190.51	181.54	194.44	174.44	181.81	177.51	172.73	201.77
32.187	4.8224	0	0.77756	0	0	0	0	0	0	0	0	0	0	0	0	0	0	0	0	0	0	0	0	0	0	0	0	0	0	0	0	0	0	0	0	0	0	0	0	0	0	0	0	0	0	0	0	0	0
0	3.2971	0	0.4662	9.595	0	1.4199	5.7613	0	0.49262	0	0	7.3418	15.454	14.823	13.876	15.584	7.4359	8.2578	7.2835	10.317	11.78	1.0099	14.517	8.7322	18.144	22.394	6.8765	17.639	14.088	21.507	23.085	9.547	0	4.1401	0	5.1265	6.7224	13.841	15.757	23.037	25.035	35.201	38.233	47.42	43.739	53.39	54.695	45.879	64.885
0	0	0	0	1.8736	7.4416	6.1395	12.509	13.884	19.998	25.497	37.659	33.443	38.143	53.19	70.207	94.671	109.39	141.59	165.71	190.1	221.79	234.63	286.86	300.56	323.16	335.78	286.27	299.61	308.32	314.89	327.5	336.46	370.16	415.3	436.98	430.99	446.59	443.89	450.35	444.3	442.07	443.69	456.03	435.44	488.39	472.65	492.01	495.46	508.14
0	3.7506	4.6435	0	7.481	0	0	0	0	0	0	0	0	0	0	0	0	0	0	0	29.34	33.376	35.74	28.188	45.517	63.849	50.573	57.636	68.943	65.447	72.434	73.251	66.411	56.972	60.197	67.903	80.186	65.361	80.125	77.394	76.112	77.187	70.051	75.723	94.961	89.685	115.7	105.3	102.01	104.48
0	0	0	0	2.844	7.2382	0.68351	0	0	0	0	0	0	0	0	0	0	0	0	0	0	0	0	0	0	0	0	0	0	0	0	0	0	0	0	0	0	0	0	0	0	0	0	0	0	0	0	0	0	0
5.8303	9.6607	0	0.33183	0	0	0	0	0	2.5714	0	0	0.60402	0	7.484	7.357	11.19	7.4291	13.493	16.371	11.243	6.1409	17.468	7.487	9.6946	8.4356	9.7071	18.896	18.88	13.061	17.803	23.435	32.636	177.01	25.773	13.937	11.243	10.469	3.4097	6.9759	0	0	9.9005	12.487	20.137	6.4737	2.6466	6.8002	23.985	21.161
0	0	0	0	0	10.305	43.319	47.686	54.373	64.635	58.869	59.899	46.189	42.298	46.554	43.554	50.598	63.554	68.349	102.24	114.5	141	153.06	174.91	203.45	228.67	266.71	277.2	285.4	291.78	326.15	339.12	346.59	361.56	364.16	358.21	367.85	349.61	390.17	374.88	384.2	363.09	353.76	359.66	378.26	359.38	361.1	342.3	343.85	349.25
12.359	0	0	0	0.30025	3.035	0	0	0	0	0	0	6.5969	8.1911	22.833	28.135	31.264	23.273	38.186	21.862	33.862	29.374	36.287	35.694	26.285	39.905	40.881	40.81	29.871	34.987	25.99	39.757	34.313	35.937	22.41	15.675	22.59	20.53	18.346	19.565	31.891	15.821	17.293	19.401	17.501	27.269	27.195	28.757	39.483	37.395
3.8907	7.6006	0	0.072535	0	0	0	0	0	5.5832	0.88476	7.3265	7.5525	5.0957	13.178	25.827	27.933	35.132	35.355	47.625	46.962	54.096	64.044	57.225	66.421	56.278	79.595	73.571	72.249	74.533	83.775	94.312	90.215	93.714	93.363	107.25	115.95	126.13	104.07	101.03	108.06	114.51	116.04	126.15	149.71	134.18	132.55	105.59	114.94	110.71
10.828	3.4621	0	0	0	0	0	0	0	1.4783	4.7374	6.7349	2.5493	9.0951	10.053	12.536	25.655	25.606	46.418	56.236	68.79	70.523	85.986	95.494	100	117.39	119.76	134.43	142.56	143	149.73	150.35	153.11	155.79	150.85	151.87	165.88	154.72	152.8	148.29	138.18	144	150.42	152.99	160.41	141.86	134.47	139.27	149.23	145.5
0	0	0	12.19	31.208	6.3331	0	0	0	0	15.914	49.644	55.821	36.151	29.389	25.242	42.874	58.14	108.02	149.12	67.229	56.951	69.346	73.744	96.087	119.32	148.82	81.594	95.721	86.853	89.724	118.04	134.9	145.78	105.65	94.292	109.06	101.59	89.468	106.59	114.48	137.32	134.19	112.99	124.41	145.56	167.11	161.77	177.01	180.36
32.634	0	4.0245	13.347	0	0	0	0	0	0	0	0	0	0	0	0	0	0	0	0	0	0	0	0	0	0	0	0	0	0	0	0	0	0	0	0	0	0	0	0	0	0	0	0	0	0	0	0	0	0
21.403	10.684	2.1755	0	0	0	0	0.025847	0.080533	0	0	0	0	0	0	0	0	0	1.7145	6.3995	2.8903	2.7328	0	0	0	0	0	0	0	0	5.8836	5.7383	7.8765	5.6512	0	0	0	0	0.46566	0	0.456	9.1816	0	0	0	0	0	0	0	0
0	0	0.48873	11.149	9.4238	5.3282	0	0	0	0	0	20.641	21.697	18.382	23.538	25.786	22.093	25.912	24.898	35.694	34.685	33.338	30.811	41.665	31.908	34.438	31.484	30.037	29.431	49.724	48.39	51.91	47.579	41.762	58.612	57.918	61.812	59.482	80.898	73.564	73.895	90.313	90.246	127.15	113.29	109.86	122.14	126.36	121.68	102.94
3.0499	0	0	1.7942	0	7.3743	8.743	10.19	12.99	22.897	18.498	34.027	27.849	37.056	34.404	27.605	36.622	27.349	20.043	26.004	10.458	29.001	25.354	23.251	17.477	22.3	15.713	21.299	7.1614	4.0661	3.5586	4.1986	3.6241	6.4397	15.507	17.068	16.333	14.784	21.187	27.53	16.133	20.056	3.7216	9.866	17.034	11.066	4.1347	11.078	15.845	18.071
0	0	0	6.6663	1.807	8.8289	7.3434	30.68	28.51	17.057	0	0	11.564	0	4.0321	7.176	0	0	0	0	0	0	0	0	0	0	0	0	0	0	0	0	0	0	0	0	0	0	0	0	0	0	0	0	0	0	0	0	0	0
0	0	0	0	7.2298	7.1388	3.3925	5.996	10.03	12.513	4.1393	8.3605	17.794	14.841	17.046	21.03	30.853	27.623	36.905	38.496	44.54	53.776	64.811	83.394	87.176	105.08	127.97	143.01	155.59	183.89	212.73	223.05	253.6	260.25	282.58	310.24	317.22	335.33	333.3	370.15	393.05	394.85	400.1	418.75	426.46	439.1	440.47	438.45	441.3	456.83
0.88153	0	4.9362	11.464	0	0	0	0	0	0	0	0	0	0	0	0	0	0	0	0	0	0	0	0	0	0	0	0	0	4.4975	0	6.3955	6.1892	13.772	6.9909	16.392	20.74	22.606	41.782	38.514	38.277	58.584	50.054	78.733	76.261	106.75	157.23	187.53	186.36	225.15
23.895	13.405	0	0	0	0	0	0	0	0	0	0	0	0	0	0	0	0	0	0	0	0	0	0	0	0	0	0	0	0	0	0	0	0	0	0	0	0	0	0	0	0	0	0	0	0	0	0	0	0
28.213	0	0	1.1503	0	3.2625	0	0	0	0	0	0	0	0	0	0	0	0	0	0	0	0	0	0	0	36.992	81.704	112.97	147.79	185.26	209.63	214.72	175.83	275.65	273.52	309.18	335.15	339	338.12	338.79	321.13	331.76	329.36	330.25	325.43	327.2	321.48	317.04	309.64	302.02
0	5.8523	0.32344	7.7288	5.2619	1.3436	0	0	0	0	0	8.3922	16.214	27.61	23.001	41.304	45.393	60.899	68.159	76.946	80.458	78.342	106.27	124.97	146.1	186.13	228.64	295.19	325.03	405.93	454.62	556.84	609.85	684.71	778.08	849.65	933.57	961.77	1072.6	1115.2	1140.8	1201.4	1232.7	1303.5	1357.6	1375.6	1439.9	1489.1	1508.7	1518.1
27.548	2.6483	0	0	0.18364	0	0	0	19.415	35.086	59.805	80.827	105.31	146.72	154.36	179.71	202.26	218.66	267.14	256.61	254.09	268.7	288.52	302.56	293.17	312.97	305.86	340.62	321.41	325.41	332.59	342.68	330.77	344.44	330.41	358.45	356.96	361.32	346.37	346.75	336.89	349.01	328.26	334.99	330.91	325.3	328.65	327.47	319.79	314.24
19.433	0	0	3.6676	7.0218	0	0	0	0	4.0897	0	0	0	0	0	0	0	0	0	0	0	0	0	0	0	0	0	0	0	0	0	0	0	0	0	0	0	0	0	0	0	0	0	0	0	0	0	0	0	0
3.128	6.2311	0	0	3.5746	1.0662	0	2.723	7.5449	17.928	9.803	4.6896	0	2.153	0	0	0	0	0	0	0	0	0	0	0	0	0	0	0	0	0	0	0	0	0	0	0	0	0	0	0	0	0	0	0	0	0	0	0	0
0	0	0	12.89	35.433	36.132	31.903	26.192	24.53	28.574	42.144	43.594	51.205	53.125	52.399	61.208	51.409	51.308	52.479	66.972	84.664	88.514	77.794	107.43	94.104	100.06	98.356	115.6	118.58	132.51	120.52	125.05	122.73	131.63	120.19	159.31	159.62	142.54	153.37	134.05	134.97	150.9	141.28	165.76	159.55	186.34	200.17	222.43	235.33	227.13
25.502	2.1009	0	3.2806	1.747	0	0	0	0	0	0	0	0	0	0	0	0	0	0	0	0	0	0	0	0	0	0	0	0	0	0	0	0	17.973	28.675	38.516	58.435	65.34	85.506	89.189	110.68	124.86	143.2	142.37	160.88	158.7	173.71	177.21	169.99	194.13
2.9748	2.7369	0	0.37379	0	0	0	3.5428	22.311	25.37	31.241	35.564	41.352	58.148	65.191	83.697	84.422	93.563	86.999	91.716	108.85	115.68	111.52	116.14	106.17	112.27	120.45	113.34	113.39	109.66	121.57	120.35	107.79	106.89	100.5	120.07	111.87	120.22	104.85	112.14	112.35	104.1	102.9	109.18	104.17	101.93	96.014	91.039	96.556	86.867
6.7917	10.888	0.9781	0	0.10403	0	0	0	0	0	0	0	0	0	0	0	0	0	0	0	0	5.9907	19.234	0	0	0	0	0.28403	0	0	0	0	0	0	0	0	0	0	0	0	0	0	0	0	0	0	0	0	0	0
18.057	20.166	0	0	0	0	0	0	0	0	0	0	0	0	0	0	0	0	0	0.23942	0	1.2999	0	0	0	0	0	0	0	0	0	0	3.6021	0	0	0	0	0	0	0	0	0	0	0	0	0	0	0	0	0
14.08	0	0	0	0	1.7742	7.5577	0.29826	4.144	13.678	12.451	44.057	51.239	81.548	86.481	82.187	90.515	102.72	94.768	113.39	108.55	124.63	130.32	124.34	148.5	156.1	144.17	160.01	161.35	144.59	154.54	155.67	159.04	151.36	151.79	147.61	148.38	155.7	162.47	171.85	177.21	182.36	175.74	181.93	165.24	172.75	175.28	185.49	188.51	230.29
12.047	17.532	2.9102	0	0	0	0	0	0	0	0	0	0	0	0	0	0	0	0	0	0	0	0	0	0	0	0	0	0	0	0	0	0	0	0	0	0	0	0	0	0	0	0	0	0	0	0	0	0	0
9.7205	2.1064	0	0	0	5.1282	0	0	0	16.628	14.794	12.691	7.6866	11.016	3.2465	11.602	10.288	13.12	12.622	14.838	19.482	30.959	38.125	39.133	51.004	61.02	65.033	80.062	109.14	106.36	132.72	154.23	149.2	149.37	159.29	167.2	188.41	192.04	206.06	211.25	210.93	203.3	218.83	212.61	221.89	206.62	215.88	212.45	233.88	208.15
0	0.58206	0	1.8125	6.6847	0	0.1495	3.4811	8.6534	10.01	7.6734	9.8405	39.495	50.807	52.545	17.546	18.169	20.942	24.101	28.057	26.621	29.201	26.844	28.838	19.796	22.106	26.319	26	33.675	30.228	42.351	38.161	41.042	38.89	38.691	49.181	56.601	62.236	59.73	63.004	68.07	71.114	73.654	80.993	95.498	91.235	90.712	97.679	109.47	112.82
2.6229	1.271	0	0	0	2.9487	1.0519	0	0	0	0	0	0	0	0	0	0	0	0	0	0	0	0	0	0	0	0	0	0	0	0	0	0	0	0	0	0	0	0	0	0	0	0	0	0	0	0	0	0	0
0	0	0	1.1971	3.7919	7.717	13.699	5.6449	7.2159	17.294	1.1184	8.4469	7.4159	18.63	26.65	19.066	14.83	25.409	15.413	11.209	13.29	11.908	37.664	46.533	39.384	46.999	52.049	48.502	46.454	32.525	29.479	48.206	43.82	46.523	40.158	9.4953	18.072	5.6113	9.167	11.298	11.424	4.4441	1.0162	13.425	4.9669	25.435	41.556	50.688	78.177	74.905
14.337	5.7608	0	0	0.27857	4.1299	0	0	0	0	0	0	0	0	0	0	0	0	0	0	0	0	0	0	0	0	0	0	0	0	0	0	0	0	0	0	0	0	0	0	0	0	0	0	0	0	0	0	0	0
5.2708	10.6	0	0.35311	0.54367	0	0	0	0	0	0	0	0	0	0	0	0	0	0	0	0	0	0	2.6651	17.393	41.635	51.629	63.343	59.583	76.087	69.771	99.48	103.7	123.44	109.88	113.85	129.9	148.21	159.4	158.74	147.65	154	155.05	154.35	153.09	170.54	159.75	164.59	170.28	166.58
19.247	18.092	0	0	0	0	6.0845	5.8486	6.9167	0	3.9354	4.2392	0	0	0	0	0	0	0	0	0	0	0	0	0	0	3.109	18.155	36.027	38.78	71.942	65.3	89.283	98.202	157.18	107.68	146.03	131	139.22	148.91	151.03	154.73	187.36	148.29	187.3	178.13	178.86	124.46	136.19	159.97
7.5798	0	0	0.77472	3.8183	3.2905	0	0	0	0	5.0373	10.066	26.998	58.82	96.468	110.2	141.66	153.82	168.02	185.44	205.75	228.33	241.28	258.92	278.48	320.35	337.01	345.41	356.33	379.42	377.53	417.02	432.64	471.7	475.26	471.26	510.2	522.46	524.08	506.81	494.24	552.79	598.23	601.31	602.66	639.12	643.14	710.98	733.55	748.73
5.6973	9.1348	1.5383	0	0	0	0	13.986	32.845	66.166	110.11	145.96	183.82	202.91	230.72	289.88	307.01	364.23	360.4	369.15	393.53	429.09	443.07	451.83	443.52	449.34	451.92	480.49	497.39	496.04	539.69	547.51	583.83	620.16	658.97	713.81	777.3	830.76	883.6	938.64	974.18	1033.8	1079.9	1129.3	1171.3	1175.2	1209.3	1239.2	1297.6	1274.4
16.202	0	0	5.5112	0	0	0	0	9.3292	13.399	24.169	35.554	28.263	42.486	44.441	66.164	62.299	84.54	76.96	89.971	87.275	94.161	93.473	78.804	72.28	62.388	71.795	63.458	69.637	72.462	69.253	71.385	54.266	33.736	68.318	78.863	85.423	73.709	89.063	89.104	93.216	96.741	74.326	87.205	90.888	81.915	78.387	74.735	68.008	75.565
11.652	0	0	6.5131	0.34342	0	0	0	0	0	0	0	0	0	0	0	0	0	0	0	0	0	4.1887	15.92	6.9452	19.024	21.945	30.745	21.087	25.056	19.498	33.138	30.688	34.213	23.361	30.541	21.019	34.85	28.21	30.223	30.591	20.525	16.622	22.346	16.005	22.47	14.858	20.542	9.8739	2.9197
0	0	0	1.523	17.723	5.3881	8.9491	20.672	33.171	28.945	29.442	70.167	24.297	29.152	41.225	37.885	34.687	36.62	42.649	34.353	48.127	38.803	43.034	42.864	44.254	48.424	45.015	34.865	50.837	40.858	43.992	37.991	44.412	33.428	35.31	23.952	17.797	11.876	18.671	17.189	25.029	13.812	12.868	17.299	27.298	27.711	20.377	15.124	30.842	21.029
0	0	0	5.3812	19.869	7.8358	0	0	0	0	0	0.6398	0	1.4429	0	4.5767	0.67686	20.544	19.64	29.015	35.862	41.138	36.638	54.758	69.444	68.531	55.289	70.546	52.359	75.874	76.103	88.862	104.09	102.66	80.183	90.6	103.76	85.198	86.002	91.777	87.541	79.64	83.343	85.346	69.035	75.225	73.675	70.811	75.496	85.015
0	0	0	0	1.8397	12.111	6.9296	11.195	21.426	25.616	20.53	21.919	26.085	35.817	54.858	60.79	68.615	73.634	62.505	65.052	37.528	64.73	62.74	65.332	66.569	77.622	75.74	85.301	84.145	86.094	76.364	63.057	67.643	80.514	71.289	69.555	53.355	79.596	109.86	97.864	104.58	95.355	112.94	65.793	69.391	44.795	85.805	90.956	84.54	76.035
0	0	0	0	5.2093	17.307	22.172	34.556	43.009	44.492	46.868	69.57	65.562	86.305	85.542	108.76	126.14	163.82	183.04	177.7	184.91	199.57	232.11	189.33	209.98	231.4	247.87	224.56	243.88	217.54	221.05	227.21	223.25	229.23	216.1	210.78	213.89	222.6	228.29	234.71	270.98	244.88	248.65	265.9	236.6	219.82	232.87	232.88	253.97	233.17
32.623	0	5.9431	0	0	0	0	0	0	0	0	0	0	0	0	0	0	0	0	0	0	0	0	0	0	0	0	1.2844	0	0	0	4.2331	8.3899	9.2604	0	0	0	0	0	0	0	0	0	0	0	0	0	0	0	0
10.24	0	0	3.1624	1.066	0.83874	0	0	2.7376	10.885	17.829	38.028	34.591	45.074	51.321	61.745	68.041	73.105	87	92.322	96.773	105.2	117.1	124.38	125.45	158.41	178.3	134.79	128.28	138.14	137.05	135.69	153.85	128.48	149.88	143.67	153.33	161.03	159.44	160.33	157.77	162.24	164.86	176.44	169.21	172.12	176.22	183.52	169.36	175.73
5.7929	0	0	0	13.776	12.375	7.6811	12.662	18.643	36.685	32.998	49.204	78.908	108.73	149.26	157.96	188.37	217.41	235.26	257.19	276.56	307.5	314.83	313.4	357.41	346.17	349.58	358.28	367.16	368.52	378.41	375.79	392.64	397.42	382.67	423.46	440.19	452.35	460.52	479.14	499.36	517.45	554.7	595.63	603.7	649.12	576.46	716.07	727.54	767.51
0	0	0	2.305	7.8105	17.432	13.198	12.202	17.103	41.417	38.881	47.028	62.991	64.62	60.364	78.721	80.564	92.869	98.477	116.27	134.19	138.38	160.17	171.87	201.36	199.58	198.33	223.65	229.26	237.75	246.46	249.46	253.08	237.32	263.88	198.81	203.05	204.42	241.59	231.1	300.62	304.8	282.2	305.94	290.37	278.55	269.72	263.32	244.72	228.04
11.232	9.2315	2.8115	0	0	0	0	0.997	0	0	0	3.3565	0	1.1425	0	0	0	0	0	0	0	0	0	0	0	0	0	0	0	0	0	0	0	0	0	0	0	0	0	0	0	0	0	0	0	0	0	0	0	0
0	0	0	5.7495	0	3.695	13.359	2.2714	12.042	2.0055	9.5133	6.5226	11.331	17.154	16.563	11.968	20.448	28.347	28.331	22.216	26.014	19.323	18.289	15.309	28.833	34.725	27.686	28.268	29.603	38.193	34.902	26.525	18.094	22.876	31.283	37.228	25.697	13.023	23.124	13.802	14.91	15.372	12.296	8.8161	9.7053	0	0	0	0	0
0	0	0	0	11.355	13.547	14.787	15.506	14.236	21.345	12.765	27.837	26.587	29.925	30.252	30.487	31.101	37.867	33.686	27.45	29.762	35.336	46.175	48.081	53.752	79.035	101.3	114.23	122.57	126.66	149.3	161.53	160.85	169.43	178.9	209.09	224.58	269.06	322.03	391.75	452.64	520.25	596.76	639.65	712.29	758.12	801.49	786.71	810.56	884.24
0	3.9125	3.0081	2.1096	0.80444	0	0	0	0	4.0775	0.28114	9.2263	4.64	2.4085	0	10.271	5.7015	8.8631	11.487	3.6361	9.12	24.632	25.743	39.22	33.154	28.903	43.058	45.51	60.539	62.565	57.895	55.882	56.191	53.317	51.605	39.934	62.066	77.965	101.08	115.1	133.72	141.62	180.79	194.88	225.38	238	236.64	267.26	290.58	298.17
11.314	9.2475	0	0	0	0	7.7717	0	0	3.2897	4.2581	0.70703	9.5593	5.658	0	4.608	7.0306	8.5228	4.1509	0	6.5859	8.6294	18.282	0	3.9101	0.54235	0.24903	10.457	1.249	0	0	0	0	0	0	0	0	0	0	0	0	0	0	0	0	0	0	0	0	0
0.65536	5.0632	0	0	0	1.4898	0.12717	0	0	6.7516	11.487	16.381	22.062	26.454	24.624	42.852	53.188	73.133	118.78	120.17	142.13	165.59	274.31	231.63	270.28	396.84	383.28	424.47	493.72	542.68	559.64	622.62	644.19	668.48	720.24	732.97	784.36	793.64	811.77	851.12	873.15	885.81	902.78	939.05	969.32	976.91	985.28	1025.2	1011.8	1052.2
0	0	0.58114	0	2.153	3.2985	6.433	8.9632	14.593	6.3065	7.6516	6.3405	0.97217	0	19.963	80.924	155.76	283.62	419.68	536.7	705.03	897.48	1074	1289.2	1450.6	1523.9	1682.7	1771.5	2058.7	2151.5	2250.1	2251.2	2399.2	2500.2	2437.4	2738.1	2661.3	2794.6	2917.5	2799.3	2905.8	2771.3	2794.2	2870.3	2822.1	2876.1	2816.2	2905.2	2843.8	2881
7.4705	4.382	0	2.2752	0	0	0	0	0	0	0	0	0	0	0	0	0	0	0	0	0	0	0	0	0	0	0	0	0	0	0	0	0	0	0	0	0	0	0	0	0	0	0	0	0	0	0	9.8279	2.4492	0
0	3.7627	0	6.2917	3.5937	0	0	0	0	0	0	0	1.973	0	6.436	0	14.859	12.652	34.045	19.312	18.657	18.183	20.239	17.309	25.121	42.988	35.714	41.912	36.888	37.868	49.498	43.394	38.454	46.74	47.551	47.703	46.215	42.59	46.522	36.233	44.207	48.135	54.941	51.128	47.787	47.019	63.594	47.358	67.734	71.448
13.947	0	0	1.669	0	4.5291	0	0	0	0	0	0	0	0	0	0	0	0	0	15.079	0	16.01	0	21.537	5.4903	9.2868	22.757	1.9881	10.564	1.8593	7.4366	20.129	26.199	14.192	30.254	54.805	81.471	126.59	160.12	209.78	280.1	338.74	428.95	507.43	596.51	684.66	815.14	937.69	995.36	1116.9
0	0	0	0	7.9543	0.89002	28.382	27.381	26.269	51.687	72.606	79.176	101	108.11	127.96	139.51	151.85	158.75	180.28	177.97	197.85	205.42	186.77	193.75	190.54	181.17	194.26	197.27	145.59	201.8	187	189.28	197.85	179.01	213.92	220.14	225.4	229.3	228.96	234.56	282.41	288.22	278.81	272.56	307.37	312.3	317	342.59	360.2	349.78
0	0	0	3.1329	4.9856	15.461	15.084	13.557	13.442	0	0	0	0	0	0	0	0	0	0	0	0	0	5.1606	0	0	0.15054	3.6109	0	0	0	6.7643	0	0	0	0	0	0	0	0	0	12.183	6.6833	0	0.95472	0	0	0	0	0	0
3.0647	0	0	0	0	10.122	4.5535	7.7704	17.405	27.271	62.025	103.09	150.37	198.29	262.82	348.21	408.54	440.55	483.07	521.44	560.3	605.64	641.7	682.95	739.12	772.78	836.17	881.18	904.42	905.63	900.68	936.73	942.95	950.57	933.87	939.02	951.48	976.64	986.44	991.15	1002.9	979.8	976.8	964.05	955.56	969.85	965.34	938.89	992.77	1020.3
9.5929	0	0	0	6.469	1.1258	0	0.31095	2.4867	0	0	3.4266	1.5321	2.119	0	0	0	0	0	0	0	0	0	0	0	0	0	0	0	0	0	0	0	0	0	0	0	0	0	0	0	0	0	0	0	1.1022	0	0	0	0.20188
0	0	0	1.4194	7.9788	12.874	30.964	29.843	40.215	53.4	58.519	59.798	65.483	62.878	49.213	59.18	72.641	62.624	54.238	57.967	52.854	56.466	59.334	61.054	63.524	68.392	79.468	78.379	74.252	75.615	104.24	108.57	128.87	122.17	136.44	149.52	172.37	182.19	201.12	228.48	231.53	253.95	248.39	224.85	286.01	275.48	276.33	280.83	291.51	296.07
0	0	0	0.96833	0	17.625	10.284	4.3775	0.61982	7.5795	9.4599	2.5864	0	9.9679	11.068	17.298	26.939	33.769	35.346	26.96	33.91	42.03	42.348	55.919	65.975	83.269	84.983	99.034	98.504	101.61	111.6	114.46	122.26	128.35	131.13	131.08	117.56	123.57	127.19	124.92	134.06	135.9	123.95	138.05	141.96	154.7	158.56	138.4	163.34	179.83
0	4.7099	0	0.54057	1.2092	0	1.2526	2.1683	13.556	16.138	2.7629	6.8515	11.01	14.642	17.413	14.529	19.247	20.709	15.926	23.504	23.112	27.169	17.789	24.574	21.173	15.111	21.52	19.531	13.919	7.0573	14.123	5.3204	9.8187	2.6855	1.0401	12.561	5.5399	10.422	7.4123	6.9921	8.7363	0.77663	1.8871	0	10.363	6.3905	0	0	0	0
0	0	0	0	4.8291	16.722	8.1931	9.1012	0	0	0	7.0959	0	0	0	0	0	0	0	0	0	0	0	0	0	0	0	0	0	0	0	0	0	0	0	0	0	0	0	0	0	0	0	0	0	0	0	0	0	6.1489
0	0	0	0	8.6353	13.008	12.061	19.214	27.23	45.077	47.657	57.695	72.952	83.56	99.773	118.94	145.26	163.24	163.33	179.98	194.93	218.93	259.33	289.6	307.55	334.62	373.97	409.02	445.22	476.82	498.79	567.5	592.62	616.02	638.63	655.38	660.95	689.82	731.8	754.42	743.23	778.72	779.67	817.96	802.33	807.37	838.85	848.84	838.56	879.72
0	7.4337	0	0	5.1984	0.84579	0	0	0	4.1676	4.1986	0	0	0.67739	0	0	0	1.6003	0	0	0	0	0	0	0	0	0	0	5.7843	0	6.3691	7.7145	1.5159	0	0	0	5.1138	8.3174	10.247	21.804	23.258	13.676	17.416	32.192	36.412	37.505	40.047	30.16	39.634	31.64
0	0	5.27	3.366	18.759	25.025	11.84	19.012	18.312	16.574	15.206	19.423	27.587	14.235	15.922	23.503	26.569	31.119	36.651	38.119	49.067	72.442	67.024	71.731	81.083	102.53	108.23	106.19	157.43	193.93	188.58	239.79	241.29	242.82	245.27	263.89	293.36	271.2	298.61	263.52	298.48	300.86	306.08	299.2	283.85	278.33	296.96	286.3	295.65	283.81
0.14806	0	0	0	13.23	0	5.3661	0	0	1.1081	0	0	13.329	33.776	36.529	45.96	31.001	31.965	32.051	42.358	54.803	77.195	74.475	92.404	88.716	105.14	96.453	92.519	104.86	87.293	96.922	115.12	105.51	105.53	112.94	110.4	122.24	123.01	123.82	145.35	152.61	168.94	174.35	175.51	210.61	196.36	238.56	254.72	285.17	296.39
0	0	0	12.407	11.804	14.064	5.6439	14.073	15.443	27.074	3.1052	8.3545	12.26	0	4.3493	9.4384	12.831	17.727	20.079	29.817	23.893	39.471	49.582	50.196	51.999	59.735	65.637	75.272	68.716	75.759	85.522	84.596	74.058	76.615	83.62	75.753	86.838	80.737	82.92	96.703	111.27	105.26	114.61	137.46	152.86	174.2	185.12	222.62	245.76	208.94
7.7775	19.866	0	0	0	13.855	1.8252	4.778	0	0	0	0	0	0	0	0	0	0	0	0	0	0	0	0	0	0	0	0	0	0	0	0	0	0	0	0	0	0	0	0	0	0	0	0	0	0	0	0	0	0
0	1.54	0	0	3.0316	9.1342	0	8.6398	28.735	72.361	105.54	156.9	218.53	287.05	322.31	378.29	420.93	498.19	519.35	551.94	637.36	643.34	697.12	717.08	721.82	733.54	747.95	747.82	815.55	814.51	876.57	859.46	896.45	882.16	951.52	963.7	979.2	1022.5	1068.5	1061.5	1035.1	1104.3	1104.3	1174.5	1163.4	1221.6	1229.9	1243.5	1290.3	1289.6
0	0.70534	0	2.0635	0	3.9585	1.2932	3.0128	4.3112	6.2555	2.0119	10.038	8.6095	8.2196	10.097	17.092	16.548	21.604	21.678	21.188	18.008	18.773	19.89	27.755	33.557	28.22	27.376	29.658	36.901	32.86	50.028	41.58	44.998	43.065	48.743	54.454	54.975	57.327	51.724	58.718	64.062	49.354	56.613	54.295	59.518	61.714	55.251	51.151	59.16	63.353
0	0	0	1.5501	3.5232	0.76534	17.498	14.818	21.576	5.9338	12.145	13.505	16.58	17.162	10.413	0.75054	22.467	30.663	18.333	13.201	14.725	21.796	12.502	20.195	15.533	23.351	7.2462	17.184	25.733	29.292	33.534	33.911	45.034	58.166	60.813	69.845	81.82	79.644	94.975	111.53	102.39	123.4	98.081	101.9	100.92	105.08	94.457	101.69	106.01	118.35
5.203	0	2.9555	8.5241	0	0	0	0	0	0	0	0	0	0	0	0	0	0	0	0	0	0	0	0	2.4708	0	0	0	0	3.0501	0	3.6744	14.296	15.663	26.185	25.463	44.18	62.289	69.063	87.265	87.309	104.74	111.87	106.28	125.64	72.599	80.707	108.64	87.942	79.194
20.264	12.34	0	1.9694	1.4681	0	0	0	0	0	0	0	0	0	0	0	0	0	0	0	0	0	0	0	0	0	0	0	0	0	0	0	0	0	0	0	0	0	0	0	0	0	0	0	0	0	0	0	0	0
0	0	0	37.085	0	60.267	35.991	53.772	41.677	55.142	56.146	48.935	77.835	68.879	69.784	77.4	0	75.846	0	65.287	66.365	73.582	0	0	45.699	51.42	39.99	50.663	61.07	50.84	77.442	62.905	69.779	0	40.781	41.445	62.719	64.17	72.095	72.589	66.198	68.384	74.569	77.797	90.085	82.904	74.792	64.505	66.034	69.147
8.0142	2.9863	0	0	0	4.02	1.7791	0	0	0	0	0	0	0	0.94348	0	5.4056	2.357	4.0905	6.5207	9.5566	7.9789	12.59	30.276	27.239	39.891	38.085	45.614	39.445	40.301	45.632	32.742	35.756	40.113	28.64	27.289	24.456	22.977	15.655	21.711	15.893	6.4599	6.3575	9.1564	0	8.387	0	24.442	28.965	35.019
3.4245	6.8031	2.8268	0.93985	0.84199	0	0	0	0	0	0	0	0	0	0	0	0	0	0	0	0	0	0	0	0	0	0	0	0	1.8164	0	6.7656	4.3842	5.4563	12.468	24.925	19.317	27.843	23.661	27.054	21.742	24.049	26.695	32.212	38.678	28.898	35.635	33.04	39.663	45.185
9.83	0	0	6.3606	5.6187	4.29	0	0	0	0	3.6834	3.6546	0	8.0527	16.987	5.8902	0	0	0	0	0	0	0	9.5034	2.6324	0	0	21.837	15.013	19.632	8.8233	9.5955	2.8836	18.545	4.1937	25.616	26.983	16.742	25.013	19.916	20.713	19.278	13.513	14.318	13.929	20.214	10.953	9.4447	13.702	15.316
0	0	0	1.3716	5.481	8.5219	8.4041	7.9491	14.211	18.003	13.005	16.078	18.705	29.812	25.159	30.143	41.689	43.318	49.185	31.677	40.668	38.303	37.844	38.308	42.87	40.205	39.701	37.459	46.244	29.352	41.03	43.909	37.375	32.295	19.734	29.315	25.607	29.882	27.511	29.864	29.906	21.887	15.749	15.683	19.243	9.1948	1.1022	7.9445	10.124	14.463
0	0	0	3.5281	5.7321	11.463	8.4124	7.4776	5.0478	12.095	0	21.187	22.112	19.563	24.251	35.009	32.741	40.13	24.418	38.14	43.622	47.818	75.173	83.482	117.34	139.57	134.54	194.78	211.17	229.57	270.79	279.02	303.66	284.17	342.75	375.31	394.26	418.87	433.91	484.5	499.11	532.31	534.88	575.8	627.93	384.25	392.92	375.4	378.66	424.6
0	0	0	4.165	6.5081	3.3903	13.978	0	0	2.1952	4.7862	8.2336	0	0	3.4523	16.341	23.224	11.597	29.977	40.064	19.041	47.358	46.816	46.582	53.816	83.08	77.154	54.194	74.571	95.56	74.567	97.527	116.94	132.17	89.326	120.85	121.44	114.09	110.4	110.9	116.78	131.21	123.1	133.46	114.7	126.2	138.87	139.04	130.01	152.38
15.415	9.7717	0	8.5298	2.3204	0	0	0	0	0	0	0	0	0	0	0	0	0	0	0	0	0	0	0	0	0	0	0	0	0	0	0	0	0	0	0	0	0	0	0	0	0	0	0	0	0	0	0	0	0
1.8569	0	0	0	0	4.2625	6.8425	8.5461	13.936	8.6449	10.287	11.966	7.4907	13.194	27.862	41.849	29.659	33.425	44.094	54.954	69.321	60.884	71.448	77.437	93.484	103.02	97.654	112.88	106.39	105.08	99.297	125.06	132.56	136.92	134.17	138.25	137.9	145.98	161.44	152.07	160.53	165.85	157.73	175.29	170.29	181.7	207.83	194.42	219.86	208.39
0	1.9401	0.12527	2.4924	1.9532	0	2.6214	2.4876	0.49569	9.3236	1.0967	0	0	0	0	0	0	0	0	0	0	0	0	0	0	0	0	0	0	0	0	0	0	0	0	0	0	0	0	0	0	0	0	0	0	0	0	0	0	0
13.27	9.0885	5.3737	0	0	0	0	0	0	0	0	0	0	0	0	0	0	0	0	0	0	0	0	0	0	0	0	0	0	0	0	1.4777	1.2507	0	0	0	0	0	0	0.55009	10.989	0	0	0	2.475	5.7377	13.795	0	0	0
9.6456	0	0	0	5.7948	6.1593	0	0	0	0	0	4.7124	0	0	0	0	0	0	0	0	0	0	0	0	0	0	0	0	0	0	0	0	0	0	0	0	0	0	0	0	0	0	0	0	0	0	0	0	17.943	11.269
9.2018	1.2873	0	0	1.7866	3.4253	0	0	0	0	0	5.6243	9.4815	18.499	29.435	18.94	29.892	43.113	24.037	29.048	49.919	43.052	31.417	42.934	43.46	50.62	53.374	53.507	48.955	46.483	39.274	58.283	53.747	73.917	67.715	64.969	69.188	78.247	86.792	87.717	99.57	114.71	117	119.72	117.02	132.87	143.68	142.21	162.35	170.03
0	1.1386	6.4814	0	0.59348	5.5691	17.315	23.29	17.974	26.702	31.956	62.614	87.108	96.268	141.48	172.3	189.78	219.14	227.83	241.59	265.28	279.8	274.05	316.59	317.95	343.36	363.1	347.69	365.06	380.05	388.64	390.5	427.97	391.54	397.86	406.91	403.12	408.89	416.3	426.81	431.61	430.57	441.43	448.97	450.93	444.9	439.37	453.03	454.32	465.14
12.112	0	3.7221	0.7671	0	0	0	0	0	0	7.223	5.7986	10.353	8.8713	21.972	24.307	15.475	25.901	31.224	23.221	27.763	34.865	35.896	35.039	0	0	0	0	0	0	0	0	0	0	0	0	0	0	0	0	0	0	0	0	0	0	0	0	0	0
5.4934	0	0	2.3208	9.5265	0	5.0379	5.521	0	17.423	1.0516	13.77	20.954	37.834	40.962	40.373	22.954	31.982	62.619	58.121	67.832	73.034	72.972	78.138	82.328	95.323	111.41	103.76	127.44	141.46	174.73	191.07	207.89	206.64	239.41	254.93	289.27	291.42	331.57	339.8	361.94	392	378.79	416.35	342.48	332.48	353.53	361.88	356.14	350.5
0	0	0	0.016078	3.5339	13.406	19.505	21.873	26.47	13.743	13.986	1.2059	11.402	5.8676	18.011	55.708	71.153	109.41	143.64	189.5	224.3	287.57	302.67	382.66	422.81	474.53	529.45	557.54	620.91	663.88	688.17	718.67	737.51	697.56	658.89	678.96	656.83	692.42	696.24	705.28	718.03	729.02	731.69	752.63	744.12	757.02	784.49	758.87	783.16	776.57
10.417	7.061	3.476	4.288	4.7789	0	0	0	0	0	0	0	0	0	0	0	0	0	0	0	0	0	0	0	0	0	0	0	0	0	0	0	0	0	0	0	0	0	0	0	0	0	0	0	0	0	0	0	0	0
0	0	0	0	3.989	1.6701	10.367	12.982	16.354	17.828	23.194	23.474	14.186	26.654	4.8604	14.212	15.145	12.573	22.751	20.55	14.546	9.745	18.674	19.312	20.207	27.646	11.634	13.333	14.556	24.421	22.461	25.784	14.851	13.581	0	5.9366	5.5824	0	0	1.5502	0	0	0	0	0	0	0	0	0	0
0	5.8389	0	0	6.9497	0	0	0	0	0	0	0	0	0	0	0	0	0	0	0	0	0	0	0	0	0	0	0	0	0	0	0	0	0	0	0	0	0	0	3.7209	7.6719	19.163	17.785	23.312	39.954	35.326	37.687	32.878	40.281	45.007
0	6.9576	0	0.71873	6.7021	0	0.22731	0	3.5272	7.4648	2.5785	9.4231	15.578	18.312	12.06	21.858	22.237	16.653	13.388	17.557	21.037	32.181	17.052	23.781	20.049	26.473	24.592	32.898	51.215	43.645	46.451	48.664	52.149	49.731	50.238	48.352	56.117	48.754	39.715	62.54	55.271	61.341	46.013	60.118	62.838	55.464	68.328	50.035	69.732	70.725
0	5.7394	7.681	3.5018	0	0	0	3.7543	10.985	7.6823	12.365	19.619	22.431	18.98	15.694	27.142	29.756	21.34	26.514	23.215	23.249	27.144	18.424	19.255	25.194	22.923	21.801	19.589	34.308	25.987	34.034	34.92	32.385	20.501	30.359	47.049	35.71	32.875	33.429	37.689	53.923	35.031	35.042	41.103	49.364	55.545	41.643	35.765	48.993	49.209
13.105	17.188	11.66	6.4554	0	0	0	0	0	0.90948	12.362	36.416	48.883	67.319	86.479	111.66	125.44	134.31	155.63	148.82	170.41	193.51	193.35	195.51	199.82	188.54	189.96	184.5	200.85	197.3	204.75	203.52	203.19	149.72	150.19	168.16	172.43	198.73	247.39	283.4	322.79	367.81	408.9	452.18	502.38	507.66	547.85	569.95	629.96	656.05
0	0	0	0	14.376	10.698	21.2	14.308	6.1364	22.833	10.708	24.169	24.117	37.632	47.208	39.361	30.21	41.113	26.367	35.058	37.761	29.137	34.777	34.215	34.327	34.207	32.169	18.685	18.276	13.449	17.199	12.561	0	0.014827	0	1.4634	0	0	0	0	0	0	0	0	0	0	0	0	0	0
3.8977	5.5131	5.3511	0.72346	0	0	0	2.3929	0	0.54671	0	0	0	0	0	0	0	0	0	0	0	0	0	0	0	0	0	0	0	0	0	0	0	0	0	0	0	0	0	0	0	0	0	0	0	0	0	0	0	0
0	0	0	17.945	22.994	7.6838	0	23.451	75.007	130.34	202.44	379.33	401.35	496.86	627.65	759.36	840.35	951.62	1026.2	1118	1253.1	1328.6	1420.1	1470.4	1569.8	1600.7	1635.4	1694.4	1691.4	1737.3	1790.6	1825.6	1825.5	1900.9	1891.5	1894.9	1943	1976.9	1997.3	1999.2	2009.9	2033.5	2033.5	2089.7	2038.7	2014.6	1970.1	2066.4	1972.7	1933.7
18.77	18.487	6.452	0	0	0	0	0	0	0	0	0	0	0	0	0	0	0	0	0	0	0	0	0	0	0	0	0	0	0	0	0	0	0	0	0	0	0	0	0	0	0	0	0	0	0	0	0	0	0
11.342	10.94	0	0	0	0	0	0	3.8606	0.61067	20.65	24.809	50.186	59.583	49.029	51.445	63.632	90.333	81.138	89.176	76.186	94.203	85.895	96.188	94.278	116.99	93.587	102.43	94.748	99.536	95.076	93.041	96.674	76.389	83.525	72.558	84.993	87.877	78.879	71.723	84.658	80.201	94.962	89.129	77.028	67.073	41.853	31.058	29.926	36.483
21.517	14.902	4.1972	0	0	0	0	0	0	0	0	0	0	0	0	0	0	0	0	0	0	0	0	0	0	0	0	0	0	0	0	0	0	0	0	0	0	0	0	0	0	0	0	0	0	0	0	0	0	0
21.836	7.5794	0	6.6906	0	0	0	0	0	0	0	0	0	0	0	0	0	0	0	0	0	0	0	0	0	0	0	0	0	0	0	0	0	0	0	0	0	0	0	0	0	0	0	0	0	0	0	0	0	0
6.7698	15.308	3.4149	0	0	0	0	0	0	0	0	0	0	0	0	0	0	0	0	0	0	0	0	0	0	0	0	9.3913	14.009	11.669	31.633	36.613	52.069	53.822	68.672	73.077	92.893	92.101	110.21	101.9	107	101.85	128.89	136.71	135.95	128.18	129.6	140.12	165.24	142.91
31.232	7.308	0	13.214	4.0092	0	0	0	0	0	0	0	0	0	0	0	0	0	0	0	0	0	0	0	0	0	0	0	0	0	0	0	0	0	0	0	0	0	0	0	0	0	0	0	0	0	0	0	0	0
0	0	0	0	8.8097	3.3907	11.623	13.278	21.58	11.023	3.5059	6.004	8.4395	9.2513	8.3957	21.672	25.921	38.4	33.892	35.962	45.289	60.171	60.63	59.287	57.684	62.092	63.615	81.237	94	101.17	83.975	95.368	106.5	102.08	101.49	93.426	101.72	116.69	156.41	185.1	233.8	285.86	329.06	378.31	419.84	483.34	493.56	519.52	533.9	564.51
12.05	16.237	0.7907	0	0	0	0	0	0	0	0	0	0	0	0	0	0	0	0	0	0	0	0	0	0.049998	0	5.3366	0	0	0	4.5937	0	0	0	0	0	0	0	0	0	2.5384	0	0	0	0	0	0	4.9822	0	0
0	0	0	0.49728	0	4.6009	10.025	4.4772	0.17874	6.2169	0.22368	4.4162	2.475	0	2.8596	0	0	0	0	0	0	0	0	0	0	0	0	0	1.7737	0	0	0	0	0	0	0	0	0	0	0	0	17.08	25.448	57.045	80.675	89.66	124.99	140.05	195.15	188.45
9.2881	4.3176	2.828	0	0	0	0	0	0	4.6921	27.412	32.603	47.652	71.128	89.298	99.359	127.33	155.75	173.67	190.13	212.3	233.95	252.17	270.33	274.68	303.38	311.18	328.76	338.87	343.36	359.76	366.22	368.16	357.85	344.32	341.8	327.85	337.54	310.47	304.16	292.59	309.11	309.12	294.19	307.29	291.64	279.06	281.32	287.81	279.87
30.007	25.709	0	0	0	0	0	0	0	0	0	0	0	0	0	0	0	0	0	0	0	0	0	0	0	0	0	2.6155	0	7.9334	8.4166	8.1999	5.1969	0	0	0	0	0	0	0	0	0	0	0	0	0	0	0	0	0
0	5.3436	0.10602	0	0	0	4.8392	0	0	0	0	6.3374	0	0	0	0	0	0	0	0	0	0	17.457	0	0	0	8.3945	9.5931	0	0	0	0	0	0	0	0	0	0	7.7704	2.2165	20.187	18.396	2.3138	14.401	37.675	42.644	42.599	62.132	47.918	51.84
0	0	0	2.0227	3.0684	0	17.037	23.946	18.667	16.8	16.136	25.273	20.974	26.883	15.441	26.499	19.61	20.612	29.869	27.968	29.871	28.612	32.534	31.238	26.711	36.97	56.195	84.516	104.58	136.62	184.27	186.9	264.03	350.11	459.12	470.59	560.3	698.98	849.93	917.81	979.51	1127.6	1093	1182.7	1208.6	1276.6	1342.6	1369.5	1376.3	1355.5
0	0	0	0	0	10.214	17.428	5.1795	16.473	16.704	8.0756	12.735	11.797	6.9584	12.545	14.913	30.916	37.576	46.74	60.234	74.818	93.323	126.02	125.59	148.3	163.67	177.75	181.79	190.89	214.62	187.12	238.25	256.13	246.54	249.72	249.81	237.02	246.49	250.81	278.73	280.22	286.7	273.22	274.61	289.82	288.85	272.13	279.57	264.15	285.78
5.7225	9.1956	9.1945	0	0	0	0	0	0	0	0	0	0	0	0	0	0	0	0	0	0	0	2.8673	7.3483	7.6784	19.584	20.12	33.182	42.409	31.655	40.933	33.154	42.768	37.162	31.34	26.461	20.62	15.254	26.802	30.705	27.167	17.62	2.81	8.7899	5.8039	0	0	0	0	0
0	8.8377	0	0	3.3198	0	2.8201	1.357	19.05	58.125	89.26	116.73	158.58	195.22	246.93	282.92	329.96	377.84	426.82	458.89	507.52	534.8	563.38	569	578.77	605.12	592.08	632.2	654.19	659	665.99	675.69	694.27	704.45	697.44	728.5	747.55	736.08	748.51	767.18	780.74	799.23	828.68	863.69	870.71	894.82	902.83	918.77	951.49	954.2
0	0	0	15.782	21.177	14.173	15.183	16.19	24.667	30.032	24.88	35.341	17.212	58.624	49.254	10.932	0	0	0	0	0	0	0	0	0	0	0	0	0	0	0	0	0	0	0	0	0	0	0	0	0	0	0	0	0	0	0	0	0	0
0	0	0	12.966	6.4455	8.279	19.722	19.438	35.328	17.608	8.3186	1.147	21.332	10.774	42.274	40.437	75.955	96.601	107.9	150.65	179.68	217.11	237.83	265.55	298.68	332.99	334.97	367.77	409.64	437.11	466.89	477.74	469.29	493.78	507.3	508.33	503.53	523.14	521.87	542.55	545.41	560.22	560.85	563.37	558.62	582.85	595.05	604.76	638.22	648.64
0	0	0	6.629	7.3642	7.0385	6.2878	4.6223	12.705	22.562	24.018	24.186	17.114	16.962	20.366	0	34.971	31.491	40.863	37.005	30.393	40.62	33.495	64.354	48.166	41.361	24.413	52.507	36.859	47.012	40.388	48.32	36.293	28.832	27.57	36.057	25.677	26.795	21.338	21.75	20.998	15.596	4.6339	11.129	2.2649	6.5282	3.9686	2.8791	0.9801	0
5.9329	7.5464	0	0	0	0.32866	4.213	6.7346	8.3534	20.3	25.067	77.792	82.585	64.909	77.588	101.67	113.96	138.62	168.95	194.12	226.77	259.65	290.44	338.38	480.81	484.67	573.38	685.83	795.59	870.4	992.34	1070.1	1118.5	1219.2	1316.2	1346.3	1405.6	1468.9	1583.8	1648	1622.8	1660.9	1657.1	1679.7	1712.3	1716.2	1770.3	1739.9	1793.3	1782.4
0	0	0	0	3.6277	5.7568	7.4962	8.9251	9.475	17.653	14.541	39.7	44.711	71.779	74.449	87.142	111.9	120.83	152.92	166.69	176.81	199.95	218.06	233	246.25	254.15	254.47	263.62	257.14	258.1	258.78	307.38	344.12	354.71	350.82	342.47	358.43	354.45	353.29	353.6	352.17	352.86	353.84	344.28	333.04	356.73	357.13	353.55	347.96	210.93
0	0	0	10.103	4.9731	32.888	24.401	21.649	32.38	36.823	78.323	66.259	23.619	46.141	42.636	70.689	56.826	33.004	25.541	7.1749	31.804	46.136	51.716	60.594	53.824	36.954	51.781	54.784	63.566	69.509	68.908	70.687	50.587	42.087	40.724	41.085	56.348	55.912	67.401	68.199	80.031	54.693	47.223	69.705	63.059	80.403	72.572	68.411	65.224	58.255
5.1557	2.6523	0.21875	6.2411	0.72121	0	0	0	0	0	0	0	0	0	0	0	0	0	0	0	0	0	0	2.2024	0	2.1333	0	4.6792	17.635	16.749	25.443	21.97	27.475	24.206	27.523	37.486	36.524	38.376	31.619	40.553	46.325	45.028	39.499	40.993	52.687	46.475	50.895	39.4	41.758	52.973
0	0.14923	0	0	6.5334	4.3336	15.792	16.884	25.378	18.343	13.865	8.3966	21.398	15.304	14.558	23.042	37.149	43.447	33.086	42.145	33.726	48.249	46.975	51.77	54.874	53.773	36.745	49.982	61.501	68.632	57.512	66.877	69.359	67.871	78.599	74.805	83.051	77.828	75.456	96.234	100.48	107.22	109.78	123.71	113.35	123.97	134.91	136.98	162.91	154.39
0	0	7.6591	0.9039	0	3.2604	17.393	13.445	17.066	16.172	14.632	33.435	45.961	59.769	51.483	49.818	46.36	44.921	35.922	39.292	26.979	34.124	40.838	43.684	75.471	103.22	134.52	159.25	207.58	215.8	265.96	292.85	330.23	351.84	361.72	373.57	394.48	388.04	417.4	436.36	435.84	425.67	431.35	411.7	410.38	389.62	382.88	369.81	350.82	391.99
0	0	0	0	1.9833	10.857	23.861	38.829	69.575	79.576	90.719	97.308	127.54	124.23	140.27	153.24	68.656	153.68	77.593	100.51	100.74	101.97	94.409	115.69	133.65	120.37	114.49	113.04	120.52	127.51	118.86	116.76	116.33	116.84	117.58	117.11	113.01	119.19	132.88	156.82	174.74	189.81	210.59	235.9	248.1	254.95	277.34	300.91	312.81	328.31
37.316	1.5328	0.34886	5.7158	1.7692	0	0	0	0	0	0	0	0	0	0	0	0	0	0	0	0	0	0	0	0	0	0	0	0	0	0	0	0	0	0	0	0	0	0	0	0	0	0	0	0	0	0	0	0	0
2.2709	10.568	0.81546	2.3915	6.0754	0	0	0	0	0	0	0	3.3967	0	1.8923	17.211	9.2504	15.093	11.628	10.642	8.5823	16.932	23.488	18.89	9.3713	13.362	15.857	21.453	32.922	37.786	62.078	67.019	83.775	108.22	107.69	144.55	172.04	183.06	189.58	209.61	209.41	234.75	262.49	256.94	268.52	286.53	307.45	308.49	322.82	332.99
0	0	0.61037	14.641	0	0	9.2416	16.799	23.628	30.504	32.016	55.295	34.719	38.025	27.647	0	0	43.638	35.858	11.603	29.808	40.461	67.778	45.166	53.76	36.601	37.551	57.244	51.878	40.622	50.646	10.592	5.8517	0	11.053	0	0	0	0	0	0	0	0	0	0	0	0	0	0	0
8.2279	14.784	0	0	12.726	0	0	0	0.45489	5.9427	0	6.696	0	0	0	0	0	0	0	0	0	0	0	0	0	0	0	0	0	0	0	0	0	0	0	0	0	0	0	0	0	0	0	0	0	0	0	0	0	0
13.601	7.6602	0	4.4221	0	0	0	0	0	0	1.1437	1.7905	7.2979	8.9681	8.98	26.83	27.103	40.237	44.333	38.716	37.585	52.066	44.153	57.428	45.431	36.344	43.048	41.782	39.845	41.261	58.027	45.884	48.07	66.94	86.707	91.421	107.64	118.23	126.7	154.62	165.91	178.87	188.49	216.61	224.69	225.55	251	258.74	255.77	280.77
0	0	0	2.7462	1.741	5.0886	0	0	0.22921	0	0	0	0	0	0	0	0	0	0	0	0	0	0	0	0	0	0	0	0	0	0	0	0	0	0	0	0	0	0	0	0	0	0	0	0	0	0	0	0	0
0	0	0	0	5.5192	2.3167	11.956	14.409	14.234	8.8085	8.0678	6.6936	19.24	11.249	23.01	37.029	49.501	57.369	58.741	66.091	73.562	85.139	80.145	90.255	101.17	103.96	102.73	114.47	129.64	132.94	135.61	147.18	147.71	164.24	162.83	162.26	155.67	167.78	155.6	174.36	171.59	173.06	168.06	170.42	176.47	179.07	171.23	160.5	195.06	182.94
0	0	8.0715	10.907	2.4337	0	0	0	0	10.007	38.258	58.228	85.961	161.08	223.45	219.4	272.51	362.58	383.34	389.39	432.14	478.45	492.44	529.82	530.95	539.47	543.24	550.91	559.13	546.45	573.08	573.55	583.27	559.54	558.75	567.92	533.79	574.42	584.45	598.61	577.92	567.01	589.02	564.38	571.62	583.02	574.39	554.21	573.7	566.05
0	0	0	22.566	16.356	2.843	0	0	0	0	0	1.1797	0	0	0.11764	5.5212	2.2324	8.6776	8.0211	25.584	31.548	32.444	39.778	53.333	58.621	63.832	67.758	86.773	104.47	116.51	146.77	161.53	181.81	230.02	270.7	327.33	392	415.29	510.98	513.55	576.28	600.21	623.24	709.13	727.21	748.93	767.85	816.91	830.47	834.27
18.096	15.139	0	0	0	0	0	2.6644	10.896	0	4.7866	0	0	0	0	0	0	0	0	0	0	0	0	0	0	0	0	0	0	0	0	0	0	0	0	0	0	0	0	0	0	0	0	0	0	0	0	0	0	0
0	0	0	2.897	0	8.0478	22.672	66.838	137.07	233.47	322.07	390.96	486.41	541.96	602.39	689.39	722.54	839.21	855.12	883.16	905.65	927.08	977.04	1018.7	1063.3	917.45	1076.6	1090.2	1134.2	1114.2	1112.7	1120.3	1122.9	1107.3	1188.8	1175.4	1240.5	1245.3	1272.9	1272.7	1304.9	1293	1306.2	1337	1372	1365.2	1376.8	1370.6	1443.6	1406.8
0	10.63	0	3.7041	0.71347	0.64306	0	0	0	12.75	10.144	6.2256	3.4464	0	0	10.365	0.6775	1.7645	7.7446	0	0	5.7742	5.1399	7.6374	6.4157	6.4973	16.339	21.572	26.333	27.304	36.785	43.906	45.917	52.959	49.811	52.606	66.819	58.069	73.63	85.68	81.292	77.508	89.015	83.359	86.807	95.787	87.634	88.151	96.697	102.7
11.495	0.087395	0	0	0	0	0	0	0	0	0	0	0	0	0	0	0	0	0	0	0	0	0	0	0	0	0	0	0	0	0	0	0	0	0	0	0	0	0	0	0	0	0	9.5638	5.1546	1.4496	22.261	35.978	61.625	77.812
15.635	0	0	12.842	7.4021	0	0	0	0	8.6188	2.6651	15.513	15.159	13.941	21.406	34.989	34.472	65.809	55.88	60.574	74.624	80.189	90.042	81.13	83.709	85.051	97.899	87.461	104.18	96.515	111.66	109.28	110.41	102.87	123.07	137.86	160.98	164.65	161.86	173.67	181.69	181.69	180.09	174.33	187.99	191.18	193.29	211.17	209.94	234.91
10.988	0	0	0	0	0	0	0	6.6321	5.5624	9.6249	13.053	4.1818	11.478	13.321	14.144	13.411	3.6921	11.654	12.384	3.5419	13.453	8.8392	14.46	18.594	16.681	8.8342	19.917	12.658	19.825	18.159	21.086	13.512	17.134	14.563	22.082	25.976	17.938	23.548	26.089	9.5345	12.341	16.709	12.426	10.507	20.143	15.909	11.584	17.696	8.5042
10.981	7.417	15.093	0	0	0	0	0	0	0	0	0	0	0	0	0	0	0	0	0	0	0	0	0	0	0	0	0	0	0	0	0	0	0	0	0	0	0	0	0	0	0	0	0	0	0	0	0	0	0
0	1.4945	0.60941	4.6482	2.4248	0	0	21.558	24.536	29.992	62.426	78.416	78.335	97.93	110.96	140.9	148.51	163.73	169.39	168.57	176.89	212.91	210.28	223.2	221.65	199.79	192.16	204.99	204.89	208.14	202.23	197.7	223.22	151.04	139.47	137.04	117.57	121.12	124.15	124.28	120.96	112.56	112.49	110.39	115.14	97.636	100.27	84.851	84.151	92.509
16.013	4.6244	7.6273	4.9548	0	0	0	0	0	0	0	0	0	0	0	0	0	0	0	0	0	0	0	0	1.6231	0	0	0	0	0	0	0	0	0	0	0	0	0	0	0	0	0	0	0	0	0	0	0	0	0
0.5156	0	0	6.149	10.56	9.7044	0	6.5682	8.8071	3.9766	5.5345	0.87144	7.7427	1.508	0	11.326	14.36	6.9321	11.975	7.9587	8.2053	13.698	2.5661	17.318	11.387	6.363	9.3827	5.77	12.609	7.3317	12.2	16.37	4.4356	0	13.066	12.444	13.226	7.0744	7.5459	13.04	9.9395	0	4.9597	0	5.1593	4.8496	0	0	0	0
11.892	13.728	2.5239	0	0	0	0	0	0	0	0	0	0	0	0	0	0	0	0	0	0	0	0	0	0	0	0	0	0	0	0	0	0	0	0	0	0	0	0	0	0	0	0	0	0	0	0	0	0	0
0	0	0	3.8353	8.2917	5.4711	18.612	6.4221	15.773	16.106	17.844	22.931	28.768	31.807	34.764	40.302	52.96	70.672	54.499	63.685	73.924	87.232	74.962	84.385	82.454	88.456	96.435	116.3	130.05	136.32	133.41	152.75	150.09	155.49	161.46	154.27	157.12	150.74	165.15	169.74	164.71	174.57	161.56	183.41	172.88	193.86	190.77	199.03	205.43	213.22
0	2.4015	0	0	17.508	0	0	0	0	0	0	0	0	0	0	0	0	0	0.85017	20.347	8.8796	11.467	7.5907	5.5892	11.096	6.817	18.109	18.101	24.795	23.723	30.887	32.471	21.607	10.367	24.851	31.284	37.575	45.331	45.701	52.823	58.246	64.764	70.899	76.853	85.151	86.486	93.896	97.464	97.978	112.87
19.99	1.595	0	0	0	0	0	0	0	0	0	0	0	0	0	1.6028	2.5153	6.8969	3.9367	5.3441	2.7322	4.5447	4.9649	14.06	15.106	23.034	25.812	25.536	19.382	20.385	16.171	24.939	14.094	24.653	17.809	18.35	17.306	17.635	7.7936	1.2635	11.676	0	0	0.9454	0	3.6812	10.788	8.5702	13.87	5.045
0	0	0	4.1227	23.697	14.043	24.129	16.882	15.179	1.7988	0	2.8512	0	0	0	0	0	0	0	0	0	0	0	0	0	0	31.244	66.426	104.14	144.14	189.12	228.41	262.51	281.15	319.54	354.44	401.55	435.26	448.99	471.21	494.26	510.66	526.28	526.99	545.83	547.29	536.32	549.3	571.89	545.84
9.3181	0.72257	0	0	5.0597	0	0	0	0	0	0	0	0	0	0	0	0	0	0	0	0	0	0	0	0	0	0	0	0	0	0	0	0	0	0	0	0	0	0	0	0	0	0	0	0	0	0	0	0	0
5.2853	0	0	3.4382	1.8572	0	0	5.2138	0.70273	0	0	7.2677	0.37164	2.817	1.8187	0	0	0	0	0	0	0	0	0	0	0	0	0	0	0	0	0	0	0	0	0	0	0	0	0	0	0	0	0	0	0	0	0	0	0
16.476	3.0583	0	0	0	0	4.6637	0	0	0	0	0	0	0	0	5.1198	8.013	9.2394	12.331	16.716	16.394	35.818	25.334	39.741	30.606	41.809	69.1	80.097	69.983	83.52	73.5	72.236	72.996	76.766	83.722	84.208	76.94	89.966	94.435	96.285	106.85	103.3	95.195	103.67	102.98	117.02	133.93	121.59	128.18	147.18
0	0	0	3.221	10.595	6.4805	14.28	5.3305	8.5268	0	3.8825	3.4741	7.1429	1.1161	3.4319	11.915	23.332	29.214	23.131	30.89	28.59	40.299	38.178	56.99	45.195	62.107	58.757	75.91	82.041	99.086	86.37	98.678	93.169	106.01	113.4	108	115.67	115.64	122.28	116.63	121.03	130.8	124.77	126	115.72	126.23	135.57	128.26	143.12	148.14
4.8124	7.5431	0	13.27	0	0	0	0	0	0	0	0	0	0	0	0	0	0	0	0	0	0	0	0	0	0	0	0	0	0	0	0	0	0	0	0	0	0	0	0	0	0	0	0	0	0	0	0	0	0
0	1.6505	0	0.055819	0	1.4913	1.6316	0	0	0	0	0	0	0	0	0	0	0	0	0	0	0	0	0	0	0	0	0	0	0	0	2.5572	12.522	0	0.23415	4.4415	5.4785	4.1237	9.2253	5.5242	18.016	12.208	14.421	18.478	29.23	26.779	28.608	26.724	36.902	38.366
19.421	10.376	0	0	5.1781	0	0	0	7.6672	31.587	51.049	68.675	99.48	123.43	138.03	161.43	180.08	202.51	218.62	223.64	235.8	253.34	238.06	248.17	265.87	269.7	289.6	301.66	289.46	302.75	317.1	303.7	296.41	285.05	293.76	294.62	325.4	308.66	317.78	288.46	330.47	337.2	307.83	370.76	346.22	373.71	407.91	410.31	418.39	406.82
14.6	6.4659	9.1092	0	0	0	0	0	0	0	0	0	0	0	0	0	0	0	0	0	0	0.45996	0	14.103	8.9302	10.2	23.275	9.7247	24.341	19.979	24.665	30.952	44.164	50.615	51.288	63.152	72.43	75.67	84.008	72.564	30.742	25.191	0	0	0	0	0	0	0	0
7.5905	0	1.2487	1.3409	1.4019	0	0	0	0	0	0	0	0	0	0.41169	2.9795	0	0.6379	2.0355	6.9311	0	6.9944	2.9308	7.9443	0	8.3506	7.8531	12.875	17.638	11.56	16.926	11.132	13.999	1.5994	13.27	10.094	34.829	42.609	42.801	61.935	93.12	93.025	98.964	99.84	111.74	105.31	122.39	119.31	125.61	139.06
2.8177	0	0	0	3.0733	5.1375	7.1407	0	0	0.86474	0	6.9184	10.26	12.125	25.592	32.666	40.839	46.932	53.284	55.624	63.248	63.524	55.05	92.431	93.32	111.22	107.27	120.8	117.15	124.65	122.92	122.78	138.03	152.56	146.83	139.75	154.05	147.36	153.59	152.09	131.91	138.08	145.27	130.23	142.4	145.65	142.89	146.65	162.91	161.76
5.8267	7.5079	0	0	0	0.27043	0	0	0	5.0993	7.5317	10.244	0	0	0	0	0	0	0.27058	0.42429	0	0	0	0	0	0	0	0	0	0	0	0	0	0	0	0	0	0	0	0	0	0	0	4.7065	0	6.3092	2.9912	3.2538	12.567	28.796
0	0	0	5.5381	4.4769	4.0154	4.8272	7.7365	12.398	14.849	14.036	17.189	13.944	20.144	25.841	31.4	45.154	43.4	52.431	64.019	76.37	79.042	77.329	86.533	95.925	102.13	100.78	106.43	114.79	111.99	135.16	140.52	140.39	142.81	144.65	157	166.93	161.11	166.51	170.63	174.49	168.84	168.08	174.19	179.14	181.7	177.66	177.95	183.88	173.81
22.402	1.1721	1.1335	0	0	0	0	0	0	0	0	0	0	2.5975	0	0	0	0	0	0	0	0	0	0	0	0	0	0	0	0	0	0	0	0	0	0	0	0	0	0	0	0	0	0	0	0	0	0	0	0
0	1.349	0	4.353	6.4186	0	0	0	0	0	0	0	0.60277	0	0	0	0	0	0	0	0	0	0	0	0	0	0	0	0	0	0	0	0	0	0	0	0	0	0	0.5371	1.3533	2.1036	4.7407	12.573	19.133	11.752	29.799	25.426	31.025	32.818
0	1.6889	0	11.329	0	10.127	0	0	0	0	0	0	0	0	0	14.327	5.7148	34.798	57.077	73.661	105.29	132.43	149.71	180.46	225.17	263.11	288.83	329.34	363.35	386.68	432.73	428.49	475.09	554.99	564.28	544.53	568.81	594.75	605.01	611.19	641.21	637.5	649.3	664.88	644.66	642.71	654.99	669.68	652.98	657.91
0.42164	0	0	1.9691	0	0	1.8336	0	0	6.1274	2.3171	13.381	20.606	27.501	36.107	38.694	52.123	51.558	56.518	59.556	57.026	58.207	55.283	64.793	66.177	61.976	70.195	69.09	80.7	87.895	114.87	112.9	111.04	92.052	114.14	122.72	137.95	143.21	135.74	182.15	232.21	252.02	320.34	379.21	462.64	498.08	557.52	591.56	654.47	733.16
13.519	13.809	0.28851	0	0	0	0	0	0	0	0	3.8946	0	2.0577	18.137	7.2217	22.417	42.827	44.484	53.855	49.776	87.575	75.446	87.24	99.938	92	98.281	110.07	100.65	84.739	104.34	100.22	97.878	93.65	93.936	85.865	98.85	95.073	101.11	108.78	107.32	104.68	95.667	89.431	98.361	89.523	72.121	74.366	84.449	78.821
[truncated: 78 more columns]
