# Supplementary material for: Limits on information transduction through amplitude and frequency regulation of transcription factor activity
Source: eLife. 2015 May 18;4:e06559. doi: 10.7554/eLife.06559 (PMC4468373; doi:10.7554/eLife.06559)
Supplement: Supplementary file 1. — Raw single-cell time-trace data for HXK1 (15259 cells), SIP18 (21242 cells), pSIP18 mut A (18203 cells), pSIP18 mut B (17655 cells), 1× reporter diploid (21236 cells), and 2× reporter diploid (19222 cells). The data are also available from Dryad Digital Repository (Hansen and O'Shea, 2015). DOI: http://dx.doi.org/10.7554/eLife.06559.014 [file elife06559s001.zip › source_data/2x_SIP18_HXK1_FM6_10minINT_690nM.txt]

2.5243	6.552	0	0	6.7469	0	1.8604	0	2.2687	5.3224	0	10.389	11.343	8.4754	8.5981	0	13.102	16.344	28.292	36.763	59.389	60.408	106.93	117.9	135.05	162.57	176.83	204.27	222.11	240.79	262.06	284.34	282.51	306.33	298.34	312.41	316.3	337.19	351.7	347.24	354.89	359.45	366.53	379.55	388.86	390.01	375.13	383.04	380.9	410.09
0	0	0.32074	4.5773	5.8372	3.2299	0	1.1149	0	0	0	16.21	19.568	17.735	22.177	37.629	54.925	66.872	78.2	88.573	100.1	129.53	153.11	142.34	157.23	185.08	187.5	205.98	214.03	213.03	218.28	216.14	210.44	210.54	220.17	230.27	243.58	251.1	258.41	260.71	278.64	301.59	287.04	300.89	304.19	308.45	314.58	329.41	306	323.97
0	9.8848	0	2.9217	0.52845	0	0	0	0	0	5.0262	12.499	12.686	19.296	24.216	17.212	17.703	31.516	31.156	36.873	47.43	38.804	47.921	50.852	56.342	68.698	61.623	68.254	86.428	81.131	86.488	100.37	81.822	108.44	103.31	142.22	127.01	149.35	148.61	166.5	162.46	160.07	177.5	189.6	186.62	207	198.83	189.21	201.08	211.32
4.6221	7.9964	0	0	0	1.6572	0	0	14.427	4.1258	12.154	18.754	12.343	21.014	22.105	25.326	24.149	34.6	20.568	27.987	23.081	32.474	16.19	21.815	15.62	25.371	20.471	18.315	19.199	9.5005	5.6734	17.869	21.7	28.967	46.483	68.274	94.661	153.89	183.68	221.67	265.05	290.7	345.98	372.8	434	450.96	477.63	485.49	537.97	545.99
9.1796	9.1942	2.8164	0	0	6.7432	0	0	0	0	0	0	0	0	0	0	0	0	0	0	0	0	0	0	0	0	0	0	0	0	0	0	0	0	0	0	0	0	0	0	0	0	0	0	2.2301	0	0	10.842	8.3445	12.786
3.1551	1.929	0	0	0	3.5121	7.229	33.501	40.652	82.849	91.721	145.94	188.71	225.92	282.06	298.38	296.16	324.1	342.09	379.39	382.19	408.92	406.16	421.57	417.3	423.33	432.53	442.63	480.96	410.1	415.48	408.52	410	409.8	411.49	411.06	404.49	392.68	399.29	418.29	413.44	419.08	420.75	399.84	391.31	372.78	390.65	377.21	367.31	372.69
0	16.315	0	0	0.98474	0.70361	2.3479	0	0	0	0	0	0	0	0	0	0	10.141	18.992	28.705	34.33	32.434	48.386	59.501	78.853	94.549	104.95	114.06	114.87	110	120.84	152.79	138.47	177.41	159.32	183.6	181.91	190.88	210.43	221.46	236.31	226.62	247.82	238.82	253.9	233.21	238.41	254.72	279.12	255.24
0	2.9388	0	3.0537	0.87006	6.8792	0	10.604	5.1576	4.5009	0	0	0	3.5501	8.6586	18.672	50.063	56.668	80.592	109.27	129.03	153.63	187.46	209.76	253.57	260.73	295.08	297.62	293.37	313.94	336.27	355.91	369.16	385.85	386.19	380.75	394.63	388.14	402.84	387.21	389.76	397.45	382.21	375.96	372.77	371.49	380.27	368.69	373.77	377.74
17.242	10.4	4.4296	0	0	0	0	0	0	0	0	0	0	0	0	0	0	0	0	0	0	0	0	0	0	0	0	0	0	2.1637	25.076	50.78	73.232	71.217	112.75	133.45	163.34	181.92	199.27	210.46	220.33	247.26	244.94	248.06	254.79	263.84	282.83	287.91	273.16	252.52
10.345	0	3.8172	0	0	2.9204	0	7.5447	23.987	37.903	69.55	96.687	130.49	145.25	181.11	254.02	260.28	275.39	281.09	333.62	369.4	390.24	394.23	401.79	419	447.19	455.36	470.53	470.83	497.96	488.68	516.29	519.99	541.09	548.32	534.41	548.46	556.81	587.92	588.95	596.81	581.73	584.88	613.23	614.48	614.5	605.7	629.08	672.43	660.6
8.436	0	0	0	7.6426	0	0	4.1762	0	0	0	1.0562	0	0	0	0	0	0	0	0	0	0	0	0	0	0	0	0	0	0	0	0	0	0	0	0	0	0	0	0	0	0	0	0	0	0	0	0	0	0
0	0	0	5.7742	8.1671	11.082	26.814	38.334	28.258	47.548	62.594	101.84	131.86	146.14	156.71	186.71	197.73	207.51	221.36	270.68	274.29	238.5	284.64	308.37	321.49	336.03	316.5	357.47	411.77	376.81	391.1	446.14	428.41	488.95	566.63	447.56	554.79	456.6	460.44	459.49	575.93	484.2	555.3	525.67	467.4	474.25	451.8	517.75	500.85	505.41
0	0	1.1469	0	1.6687	0	0.4561	0	0	0	0	0	0	0	7.3029	28.733	45.47	62.515	82.742	99.695	114.18	139.4	175.03	158.2	181.24	203.27	222.38	230.79	260.89	252.3	262.61	260.36	273.72	278.65	302.16	298.62	290.5	310.04	289.36	287.9	288.27	297.28	316.22	319.79	308.6	294.24	302.24	289.53	309.92	307.23
0	13.526	1.7459	0.15136	0.92837	10.695	5.2934	19.81	26.106	17.27	31.802	53.671	58.218	77.042	82.142	100.8	107.84	122.03	124.7	157.57	170.46	219.66	224.24	231.34	166.84	233.71	287.42	279.99	283.27	305.61	300.58	319.93	341.13	348.94	356.28	387.05	364.6	305.38	351.5	341.03	340.81	339.09	341.57	311.82	314.75	353.89	351.25	368.69	358.53	360.71
0	3.614	0	12.305	15.213	0	0.21432	0	0	25.022	6.3383	2.5816	1.9132	0	4.2602	6.635	33.178	14.41	28.597	22.739	29.397	20.908	39.931	30.186	50.033	59.154	57.014	58.707	60.473	64.722	78.017	86.663	89.203	112.18	115.33	143.1	163	197.9	238.84	255.72	278.11	306.39	335.83	357.55	402.18	427.85	437.56	448.7	470.87	498
17.889	8.5791	0	0.11814	0	0	0	0	0	0	0	0	0	0	0	0	0	7.2652	9.4079	3.2069	10.714	13.131	6.4415	11.046	20.511	8.1577	29.074	16.821	27.884	26.48	21.23	22.653	10.774	11.193	17.623	6.9993	12.456	13.611	12.43	6.2265	5.5585	4.4267	3.6102	0	0	0	0	0	0	0
11.039	7.8669	4.078	0	0	0	0	0	0	0	0	0	4.458	7.3242	9.5179	15.145	18.479	21.347	21.945	26.197	21.588	36.863	26.993	32.232	26.249	20.373	31.351	23.845	33.721	22.476	22.22	24.476	26.068	26.649	29.549	38.551	37.962	46.462	44.726	40.097	46.302	66.939	70.593	71.788	69.849	60.55	60.544	56.713	58.979	48.539
0	0	0	0	0	11.796	4.9892	6.4503	0	5.9572	6.1131	9.0981	4.2838	4.3865	9.1829	10.437	10.991	0	0	0	0	0	0	0	0	0	0	0	0	0	0	0	0	4.0093	11.548	25.449	22.855	32.415	40.882	57.317	58.102	62.517	62.208	66.309	93.7	104.83	132.38	153.51	201.88	209.16
17.982	7.1614	1.7082	3.4999	0	0	0	0	0.056473	0	5.8136	0	0	6.1869	6.3447	0	0.23008	0	0	0	0	0	0	0	0	0	0	0	0	0	0	0	0	0	0	0	0	0	0	0	0	0	0	0	0	0	0	0	0	0
0	0	0	0	4.4437	3.3962	4.1686	3.7464	9.545	0	7.4786	19.556	21.467	22.823	36.236	47.24	29.669	54.216	59.22	81.007	102.36	101.93	121.53	174.28	163.73	186.17	207.14	226.6	230.4	275.76	310.15	343.14	356.74	347.4	380.58	389.15	431.23	414.34	424.88	432.76	459.77	460.7	468.71	494.01	480.49	477.86	468.55	503.26	485.32	490.07
0	12.504	0	1.7301	4.4034	0	0	0	3.871	2.8287	0	4.8531	0.66605	0	9.0041	17.508	22.012	34.454	44.383	51.231	64.587	68.276	96.94	106.51	131.78	147.74	153.23	173.33	207.28	212.28	236.31	260.6	258.85	294.74	300.73	318.44	328.44	336.69	368.88	384.98	382.49	386.91	397.05	430.11	456.4	458.13	440.81	460.98	465.57	487.62
38.358	8.3207	0	0	0	0	0	0	0	0	0	0	0	0	0	0	0	0	0	0	11.955	25.008	35.749	45.857	83.491	72.081	95.763	119.57	210.66	81.927	90.524	122.39	120.82	169.81	156.97	174.84	170.37	180.99	190.73	202.7	208.9	220.2	234.95	227.19	224	233.76	237.23	244.96	180.92	184.63
16.047	21.535	10.497	0	0	0	0	0	0	0	0	0	0	0	0	0	0	0	0	0	0	0	0	0	17.392	26.872	39.566	64.669	83.611	109.59	136.21	156.77	164.54	186.79	186.29	187.93	176.82	171.53	190.21	189.41	200.12	204.92	189.06	211.91	208.51	253.72	262.92	285.01	271.53	289.77
8.8298	3.9335	3.1163	0	0	0	0	0	0	0	0	0	0	0	0	0	0	0	0	2.1364	6.7836	11.934	22.051	32.744	45.582	37.912	52.087	53.369	48.091	55.849	67.311	80.846	62.946	75.637	62.242	65.452	66.631	68.604	75.547	65.942	66.866	44.16	47.858	50.919	58.443	64.548	58.358	46.415	40.444	38.139
0	0	0	9.8115	0	9.311	23.189	22.852	9.3785	31.97	28.861	27.582	27.313	45.772	35.906	41.579	41.773	47.684	42.599	42.577	52.79	45.165	74.121	60.98	56.582	52.35	79.236	82.712	94.75	77.516	59.798	63.062	66.546	60.345	62.308	55.788	62.264	41.128	48.353	55.666	67.418	68.213	85.935	78.072	64.708	40.252	43.816	42.992	30.281	37.737
27.187	23.16	11.341	8.3917	7.7765	0	0	0	0	0	0	0	2.0339	11.483	11.216	24.134	15.619	7.3171	8.2105	0	0	0	0	0	0	0	0	0	0	0	0	0	0	0	0	0	0	0	0	0	0	0.51117	12.195	12.689	0	1.195	0	4.3859	13.532	18.451
30.693	20.231	6.908	1.5662	0	0	0	0	0	0	0	0	0	0	0	0	0	0	0	0	0	0	0	0	0	0	0	0	0	0	0	0	0	0	0	0	0	0	0	0	0	0	0	0	0	0	0	0	0	0
0	0	0	4.5276	0	1.2538	2.1332	0	0.025802	2.7617	1.1954	0	3.0593	0	3.1504	0	5.2401	4.2293	0.93526	8.7783	18.642	18.095	25.163	18.299	23.461	29.798	24.671	34.034	47.694	31.842	33.611	31.426	31.84	42.029	35.234	50.429	42.261	46.317	35.442	34.517	41.419	42.408	34.34	24.708	33.627	33.432	35.409	44.08	45.052	55.432
2.7311	5.3959	0	3.0421	0	3.1409	0	0	0	0	0	0	0	0	0	0	0	0	0	0	0	0	0	0	0	0	0	0	6.0229	9.0824	0	3.7838	9.8085	10.532	1.4712	0	0	0	0	0	0	0	0	0	0	0	0	0	0	0
21.195	6.5159	0	0	0	0	0	0	0	4.5643	2.8323	9.2503	29.258	27.556	44.331	47.608	43.047	75.504	89.694	82.585	115.15	83.762	134.4	143.82	159.36	149.19	161.15	166.4	222.48	207.45	200.58	197.35	221.96	226.25	235.42	258.28	265.07	266.03	290.7	277.18	293.49	282.32	299.11	307.85	324.66	320.62	326.49	330.03	333.03	315.73
0	0	0	5.0779	3.6105	10.613	10.111	12.06	5.4792	9.7667	9.7995	26.013	20.447	10.281	5.802	4.163	10.611	0	0	0	0	14.606	7.4104	3.7666	0	0	0	1.0441	0.86756	2.3883	0	0.090956	0	0.48487	0	0.59159	2.2127	0	0	0	0	5.1375	1.9662	0	0	0	0	0	0	0
0	9.3424	0	0	1.0169	0.28026	5.9016	0	0	2.5452	0	6.0577	0	0	0	4.9021	0.9351	2.6906	11.296	10.249	21.717	18.284	47.023	54.645	82.214	100.23	99.983	111.81	138.74	149.49	182.17	212.23	266.52	353.5	384.57	485.31	582.26	692.72	808.82	934.14	1043.6	1211.2	1342.9	1489.2	1646.9	1754.5	1888.6	1990.9	2137.9	2252.9
3.1767	7.8321	0	0	0	0.059247	0.87703	12.708	0	0	0.10009	2.352	7.6411	3.1945	0	0	0	0	0	0	0	0	0	0	0	0	0	0	0	0	0	0	0	0	0	0	0	0	0	0	0	1.2318	15.958	31.827	52.572	76.454	92.585	130.74	173.4	199.38
2.4913	0.62901	0	2.0371	0	0	0.97023	4.4051	3.4456	6.7497	0	0	7.6848	16.311	17.353	21.992	35.532	38.912	51.24	60.495	62.505	59.993	70.539	88.909	84.415	83.593	80.397	94.119	98.269	110.73	95.909	90.176	94.827	89.515	92.538	93.616	92.077	87.312	93.245	94.498	97.732	89.332	97.881	81.931	99.386	89.222	100.99	79.501	90.554	87.695
9.9289	0	0	0	0	3.6213	4.6947	9.8144	0	1.8044	0	0	0	0	0	0	0	0	0	0	0	19.037	51.195	89.932	141.67	170.19	229.62	270.43	307.3	308.31	345.93	354.09	379.99	403.38	417.94	451.42	469.73	456.98	468.66	498.83	509.68	347.3	467.35	413.71	485	474.51	484.92	417.88	397.05	471.83
14.937	8.9533	4.4042	0	0.23319	0	0	0	0	0	0	0	0	0	0	0	0	0	0	0	0	0	0	0	0	0	0	0	0	0	0	0	0	0	0	0	0	0	0	0	0	15.608	30.987	52.493	76.32	100.86	153.77	180.77	211.12	241.94
0	14.957	1.1045	4.5328	1.5461	0	0	0	0	0	0	0	0	0	0	0	0	0	0	0	0	0	0	0	0	0	0	0	0	0	0	0	0	0	0	0	0	0	0	0	0	0	0	0	0	0	0	0	0	0
11.736	0	0	7.6476	11.353	13.17	0	0	0	10.026	1.6113	1.8826	0	0	0	0	0	0	0	0	0	0	0	0	0	0	0	0	0	0	0	0	0	0	0	0	0	0	0	0	0	0	0	0	0	0	0	0	0	0
0	0	0	0	4.4732	0	11.564	23.824	71.43	112.17	168.91	213.67	285.21	356.18	435.23	534.11	650.95	683.57	772.3	859.82	955.93	1058.5	1180.3	1255.2	1337	1445.3	1462.2	1516.3	1509.4	1675.4	1787.3	1806.3	1884.2	1769.4	2201	1998.8	2095.1	2079.3	2160	2240.8	2305.9	2383.1	2409.1	2432.3	2527.7	2520.6	2524.9	2555.2	2532.7	2572
4.0851	0	8.0061	0	0	0.89158	0	0	0	0	0	0	10.71	24.378	36.891	37.501	57.073	57.654	66.792	75.323	70.583	77.873	84.643	78.459	88.828	92.964	97.547	94.327	86.251	96.146	95.801	110.55	116.12	108.44	116.05	104.66	102.41	106.86	114.44	107.84	110.36	98.194	95.942	90.75	86.26	92.478	95.02	90.372	85.309	84.414
0	0	0	7.9913	33.17	59.085	78.625	130.47	145.77	175.37	195.26	229.81	265.46	311.31	331.98	377.47	373.95	416.76	398.36	442.71	461.83	496.38	492.97	505.15	515.95	497.54	505.73	507.74	510.07	517.28	504	516.43	498.87	472.03	481.54	489	511.14	509.57	503.81	501.71	444.89	458.95	432.84	445.78	441.95	433.49	422.62	428.21	417.02	435.92
13.432	4.53	0	3.8476	0	0	0	2.5251	2.9346	1.9517	3.2872	0	0	3.2123	3.7018	0.45589	7.2626	9.7747	5.5548	11.115	1.8156	0	9.9736	0	0	0	0	0	0	10.652	0	0	0	0	2.973	0	0	0	0	0	5.5715	2.2124	9.4103	1.8105	12.509	11.41	20.081	1.1191	12.156	0.72016
1.806	13.45	0	0	3.6776	0	0	0	0	0	1.5865	7.7254	7.0914	20.701	14.645	35.852	40.614	45.557	53.877	73.079	68.16	84.551	92.647	104.55	103.87	102.74	85.93	90.801	123.64	129.03	114.02	133.68	132.37	124.4	138.34	98.163	132.1	136.2	108.28	112.4	131.6	137.23	104.14	119.64	113.23	117.97	127.69	107.31	99.922	66.131
37.877	15.721	16.329	0	0	0	0	0	0	0	0	0	0	0	0	0	0	0	0	0	0	0	0	0	0	0	0	0	0	0	0	0	0	0	0	0	0	0	0	0	0	0	0	0	0	0	0	0	0	0
7.3365	0	21.115	0	0	0	0	0	0	0	0	0	0	0	0	0	0	0	0	0	0	0	0	0	0	0	0	0	0	0	0	0	0	0	0	0	0	0	0	0	0	0	0	0	0	0	0	0	0	0
4.5103	11.543	0	0	9.6185	2.8538	0	4.4088	0	0.45689	0	0	0	10.712	29.156	50.413	76.817	121.03	152.39	193.24	236.93	264.33	302.3	357.33	406.18	409.81	443.94	473.87	495.94	513.8	550.45	555.61	576.16	596.53	559.85	586.77	539.39	557.05	574.83	576.99	578.75	582.5	561.96	586.2	582.88	594.45	590.49	599.01	580.25	573.62
0	2.98	0	3.8974	0	1.9669	3.0429	0	0	0	0	5.6561	11.793	8.8745	15.189	38.464	38.784	47.609	44.478	43.255	39.845	49.812	38.104	42.262	50.91	95.387	136.27	169.78	194.05	239.89	296.88	364.68	459.82	548.03	658.16	682.07	802.69	891.33	1035.6	1035.2	1115.3	1203.9	1286.4	1390.1	1466.1	1528.2	1621.1	1648.7	1640.5	1680.3
12.621	12.144	0	0	0	0	0	0	0	0	0	0	7.8763	12.884	23.822	21.492	18.149	26.207	24.918	35.664	28.259	42.241	41.821	36.869	50.264	62.341	66.224	90.255	102.39	127.08	147.38	158.07	201.2	242.27	250.71	304.67	347.52	394.68	460.44	472.67	530.43	559.76	583.88	526.77	607.79	595.05	634.26	649.75	657.34	657.42
0.60634	4.7058	0.93803	0.55297	0	0	0	0	0	0	0	0	0	0	22.953	52.875	80.883	130.06	172.5	217.35	263.58	337.76	389.21	439.01	511.32	531.78	595.09	649.73	721.47	768.31	804.16	859.49	894.18	961.4	963.67	1042.8	1068.5	1062.6	1097.8	1142.8	1142.9	1164.3	1180.6	1211.8	1258	1278	1317.7	1307.7	1290.9	1279.8
15.781	1.5487	0	3.1584	0	0	0	0	3.7629	1.0418	0	2.6162	14.871	33.053	47.316	57.896	59.721	79.178	95.6	101.45	97.147	84.058	124	137.48	118.38	137.19	108.77	131.22	122.92	140.19	137.65	149.66	149.62	143.55	161.13	153.87	158.37	155.4	150.91	151.66	165.86	164.1	167.67	163.13	178.15	171.09	181.49	171.83	174.55	172.01
0	0	19.369	4.7413	1.9403	9.3628	0	12.439	0	0	0	0	24.983	0.56056	0	0	19.17	4.9502	5.1812	0	2.1164	5.365	0	5.032	12.453	14.923	29.224	19.421	30.174	27.994	33.503	49.693	6.3714	0	0	0	0	3.9753	0.049769	0	0	0	0	0	0	0	0	0	0	0
27.874	16.7	0	0	4.2426	0	0	0	0	0	0	0	0	0	0	0	12.942	12.816	17.003	14.28	32.097	33.901	39.822	37.297	52.632	55.002	69.262	61.837	42.576	29.706	26.657	8.0454	10.976	26.266	16.416	27.508	14.824	24.789	30.779	36.05	43.531	41.551	41.497	35.353	41.274	41.68	44.286	37.841	22.293	29.576
0	2.0404	0	7.2505	5.2444	0	4.9039	5.8495	5.2986	3.6667	11.928	0	0	0	0	0	0	0	0	0	0	0	0	0	0	0	0	0	0	0	35.232	53.261	56.852	63.016	63.727	72.673	80.81	96.287	102.84	102.23	111.46	119.31	127.62	142.35	130.07	135.36	140.11	155.02	148.26	149.39
11.446	11.624	0	0	0	0	0.10587	0.56219	0	0.55451	0.8381	27.355	39.421	49.525	55.872	87.255	97.9	132.59	143.6	161.53	176.76	198.21	216.56	265.94	279.95	294.29	336.78	344.04	324.33	356.82	352.96	371.48	400.55	362.01	354.89	419.9	473.78	475.46	470.13	553.89	558.43	592.85	653.79	651.52	707.18	722.27	726.72	749.04	799.63	798.6
0	0	0	5.609	25.866	4.6656	3.2783	8.7804	13.591	10.197	20.242	0	9.181	5.8227	10.714	0	15.333	9.1951	12.248	9.2395	14.76	17.672	22.488	18.521	9.0827	16.844	23.845	27.857	20.912	26.714	22.289	46.239	30.003	43.815	36.034	35.348	41.469	26.788	34.029	39.971	18.932	24.881	12.989	18.055	11.564	17.113	26.41	10.753	18.978	10.727
4.7884	0	9.0691	0	2.3484	9.4949	0	3.2881	0	0	0	6.2611	0.84505	6.4232	3.3903	0	0	0	0	0	0	0	0	0	0	0	0	0	0	0	0	5.0368	0	2.6636	12.088	15.793	21.3	10.527	8.3749	13.992	13.648	10.664	8.6207	13.844	19.209	13.638	9.3839	22.62	23.263	15.521
16.954	7.576	12.725	0.971	0	0	0	0	0	0	0	1.3811	0	0	0	0	6.6822	11.748	8.6481	7.6208	16.812	9.6853	14.384	0	0	0	0	0	0	0	0	0	0	0	0	0	0	0	0	0	0	0	0	0	0	0	0	0	0	0
0.18483	2.0924	0.23164	0.83296	0.38171	0	0.74891	6.0689	6.7036	3.604	11.597	16.956	18.249	17.717	23.531	25.175	28.772	15.304	23.644	30.449	41.075	41.69	43.889	42.17	27.863	34.568	22.162	26.61	16.606	17.797	31.366	34.365	13.854	0	0	0	17.11	0.052285	20.287	22.011	34.911	25.306	19.772	33.629	26.28	20.043	13.448	26.577	22.293	23.943
0	0	0	8.271	0	5.5139	4.4194	8.0291	4.7741	9.4203	0	0	0	0	0	0	0	0	0	0	0	0	0	0	0	0	0	0	0	0	0	0	0	0	0	0	0	0	0	9.9927	13.387	29.6	28.759	27.759	29.331	27.264	45.979	37.927	63.421	39.078
0	0	0	3.0212	3.8427	6.9946	0	0	2.3311	0	1.4579	9.6959	27.098	38.246	69.579	111.78	155.2	220.16	285.54	378.33	443.81	530.53	598.74	678.26	766.52	880.98	945.2	1020.1	954.41	999.47	1076.7	1067.4	1241.3	1317.7	1326	1444.7	1384.1	1382.4	1423.9	1469.5	1418	1426.4	1429.1	1432.2	1437.8	1453	1397.1	1382.6	1421	1416.2
0	10.236	2.7423	10.213	12.95	0	0	0	0	13.613	1.9127	20.914	11.738	0.1254	2.6473	8.19	7.6623	5.3013	5.0598	2.7342	4.1034	8.9774	17.452	4.4215	1.1486	6.2103	2.5748	8.9053	7.2673	12.466	5.5761	2.5718	0	5.395	0	6.7374	9.0138	6.5866	11.331	12.119	3.6077	1.4473	0	0	0	0	0	0	0	0
0	0	0	0	10.336	19.82	26.566	24.443	16.754	10.618	15.214	25.365	25.024	5.9173	23.069	15.019	28.064	21.804	23.553	31.212	28.66	36.168	49.824	39.281	37.095	38.638	35.191	48.133	42.179	39.612	39.281	35.55	40.854	47.74	35.036	56.132	57.332	51.623	65.482	65.22	65.21	73.588	76.744	79.761	83.858	87.887	73.471	88.083	89.6	103.56
0	0	0	5.8909	13.783	10.039	15.22	27.134	21.113	22.101	26.719	33.877	38.944	48.797	61.423	76.714	84.435	78.256	159.62	173.2	192	191.16	174.76	188.83	171.36	195.59	210.22	201.38	190.73	202.2	186.77	174.14	156.87	151.83	150.48	163.26	166.08	163.53	168.22	183.45	182.89	194.3	192.13	173.36	190.6	190.75	177.59	174.67	182.29	169.44
0.82191	0	0	0	0	9.3771	9.0441	20.476	15.553	20.372	5.2707	37.304	15.647	51.512	57.419	61.579	57.382	58.527	50.12	61.643	62.965	65.705	58.826	60.321	63.794	58.221	69.331	57.661	50.179	55.081	56.462	41.658	59.221	48.915	61.626	69.175	89.095	69.149	68.208	59.593	93.167	81.689	80.502	68.422	89.813	94.867	60.133	92.773	87.256	87.713
0	6.8871	0	4.8949	5.1084	0	0	0	0	0	0	0	0	0	0	0	0	0	0	0	0	0	0	0	0	0	0	0	0	0	0	0	0	0	0	0	0	0	0	0	0	23.935	7.2021	38.283	51.904	44.131	42.783	75.599	74.363	74.554
15.424	4.5758	0	0	2.5269	7.2994	0	0	1.387	8.5957	0.85626	24.826	6.8977	4.4192	10.926	14.234	11.935	20.128	0.37911	0	4.9546	3.8118	9.5323	0	0	0	0	0	0	0	0	0	0	0	0	0	0	0	0	0	0	0	0	0	0	0	4.3476	8.5095	0	0
0	5.0639	0	0.31712	0	0	5.2115	0	0	0	0	0	2.772	8.8154	30.256	34.401	60.691	91.131	108.51	116.2	133.35	143.38	160.75	179.74	170.92	189.06	173.44	184.91	200.15	188.38	187.73	206.16	213.83	238.08	227.19	228.04	243.11	240.82	268.93	274.74	303.03	289.98	285.08	305.23	294.32	298.83	297.82	306.79	334.51	328.21
0	4.4431	3.3117	2.3498	2.3295	0	0	0	0	0	0	0	0	0	0	0	0	0	0	0	27.961	69.097	129.79	169.6	234.96	302.46	368.93	419.95	462.78	503.73	574.61	615.58	639.79	700.97	706.42	716.71	749.21	794.24	802.65	825.49	829.93	814.58	813.73	817.94	815.26	852.32	844.82	828.99	848.88	813.69
0	0	0	3.668	12.934	17.3	14.487	8.8791	6.8731	4.3636	3.3679	17.712	14.778	12.578	10.195	5.7059	3.4961	4.2664	4.7508	6.2484	1.3975	3.6569	12.547	4.3684	0	8.0458	24.648	64.929	120.06	163.45	240.19	326.06	398.76	473.55	551.53	642.63	707.58	768.32	862.56	897.46	937.18	983.99	1010	1027.9	1027.4	1047.3	1086.7	1118.3	1092.8	1150.7
10.047	4.8641	0	0	0	1.1621	0	0	0	0	0	0	0	0	0	2.4903	8.9807	4.161	17.803	4.3558	18.846	25.606	17.857	4.9523	7.6523	17.224	14.658	2.0306	16.978	5.7499	3.5511	2.0547	11.622	12.61	16.536	0	1.2661	0	0	0	0	10.54	18.832	38.983	33.956	21.065	19.996	0	24.397	6.6202
0	4.7313	7.5078	0	0.77681	0	0	0	0	0	0	0	0	0	0	0	0	0	0	0	0	0	0	0	0	0	0	0	0	0	0	0	0	0	0	0	0	0	0	0	0	0	0	0	0	0	0	0	0	0
34.328	9.0696	21.034	0	0	0	0	0	0	0	0	0	0	0	0	0	0	0	0	0	0	0	0	0	0	0	0	0	0	0	0	0	0	0	0	0	0	0	7.6375	0	31.938	4.2891	19.014	22.744	49.106	51.236	70.04	67.319	81.556	102.42
0	0	0	27.494	19.781	31.694	19.628	18.489	20.594	15.636	2.6436	7.7801	0	0	0	0	0	0	0	0	0	0	0	0	0	0	0	0	0	0	0	0	0	0	0	12.441	0	32.904	30.465	37.289	19.37	53.167	0	0	68.606	58.789	40.307	85.522	39.927	33.695
0	14.133	0	13.125	10.843	0	0	0	0	0	0	0	0	0	0	0	0	0	0	0	0	0	0	0	0	0	0	0	0	0	0	0	0	0	0	0	0	0	0	0	0	0	0	0	0	0	0	0	0	0
6.1059	0	7.5831	0	0	0	0	0	0	0	0	0	3.9753	13.284	7.8966	4.1828	0	0	0	0	1.1713	0	0	0	0	0	0	0	0	0	0	0	0	0	0	0	0	0	0	0	0	0	0	0	0	0	0	0	0	0
12.072	10.528	0	1.5952	11.862	0	0	5.0075	0	8.0809	3.1804	13.62	11.681	12.902	13.427	16.77	22.02	18.784	24.079	18.996	45.65	32.566	54.48	44.047	68.803	83.317	78.604	81.675	106.99	112.95	132.19	147.07	140.01	161.21	160.72	179.82	179.23	193.3	187.02	200.8	202.78	221.32	222.41	225.62	241.14	236.56	233.95	236.32	267.04	270.63
2.3015	6.8048	0	0	0	0	0	4.9683	4.2455	2.3597	8.8786	3.1886	3.9334	2.3847	2.9378	10.965	16.362	23.153	19.033	16.601	30.056	34.255	43.089	42.591	65.692	65.403	69.157	71.995	103.59	135.23	117.07	94.046	108.03	128.72	125.87	171.12	185.78	202.1	216.45	235.11	258.18	270	277.16	273.03	273.95	305.25	310.68	311.59	297.04	305.33
6.0736	0	0	9.571	7.7787	0	0	0	0	0	0	0	0	2.0295	16.327	16.901	45.927	45.266	67.657	87.803	101.66	119.56	106.04	128.58	126.68	135.98	160.22	129.68	184.96	146.52	94.574	135.23	116.69	159.54	165.03	145	143.84	146.95	168.36	158.71	169.15	180.58	168.89	184.83	170.88	163.66	105.12	149.02	149.28	171.04
0	8.7858	0	0	12.832	0	5.0932	0	0	0	0	1.7769	0	0	4.7335	0	0	0	0	16.592	54.786	84.215	145.41	207.22	293.31	386.18	469.83	580.62	716.88	796.07	922.2	1058.4	1164.9	1306.1	1385.7	1546.3	1706.6	1792.7	1897.8	2064.1	2163.3	2286	2339.1	2519.3	2615.6	2712.1	2823.5	2932.2	3027.4	3094
2.8535	12.773	0	0	4.2639	2.6958	3.0807	0	0	0	0	0	0	0	0	0	0	0	0	0	0	0	0	0	0	0	0	0	0	0	0	0	0	0	0	0	0	0	0	0	0	0	0	0	0	0	0	0	0	0
0	0	14.699	5.2597	0	4.5306	8.4501	24.511	23.685	31.114	18.239	53.123	45.218	49.376	54.619	47.987	18.868	48.609	28.504	19.353	32.036	34.742	16.946	18.635	38.155	41.848	33.741	34.249	33.212	34.251	21.636	29.062	24.315	22.416	15.933	29.775	22.899	16.268	12.292	10.953	25.705	11.81	0.92575	0	5.2064	7.4522	0	0	14.928	0
22.875	7.4812	0	0	0	0	0	0	0	0	0	0	0	0	0	0	0	0	0	0	0	0	0	0	0	0	0	0	0	0	0	0	0	0	0	0	0	0	0	0	0	0	0	0	0	0	0	0	0	0
0	0	0	0.30223	3.317	6.7458	12.891	13.101	21.601	40.334	35.428	69.861	78.738	104.6	150.71	173.63	208.3	244.16	277.82	311.87	349.97	341.49	394.21	397.04	402.47	449.17	444.01	460.66	569.19	545	575.44	570.98	614.13	645.16	623.05	625.06	673.5	679.13	671.08	673.98	654.51	668.36	643.34	648.5	664.58	665.85	654.56	691.05	656.95	710.06
0	0	0	9.1192	2.6059	0	12.806	5.8296	15.239	12.219	21.453	8.3692	21.657	14.171	30.461	61.085	95.006	153.37	233.83	277.61	357.45	421.66	468.28	534.88	569.18	624.36	621.08	683.03	741.87	737.91	748.37	783.88	801.4	855.01	838.09	861.07	873.67	890.62	907.84	933.42	902.82	873.79	845.16	905.57	864.75	841.62	855.46	848.81	851.94	829.39
0	0.15592	0	0	13.866	6.0417	7.6816	9.0863	0	19.411	1.1608	17.583	11.101	20.474	28.048	43.547	41.22	41.567	59.502	69.2	71.625	80.071	84.689	95.931	110.59	121.43	112.2	108.62	139.79	171.77	182.12	192.08	206.73	241.93	231.41	237.5	259.76	270.85	276.35	276.12	266.44	293.93	318.5	330.31	370.01	384.29	406	430.23	487.17	465.18
0	0.75682	0	3.8009	3.3425	0.64483	0	0	0	0	0	2.6279	0	7.9074	0	3.714	19.529	10.313	19.954	13.025	35.903	25.279	44.118	47.57	42.936	43.645	60.011	78.89	91.157	86.813	112.4	130.8	132.19	154.9	176.15	192.89	204.07	227.15	233.56	252.78	246.82	243.49	254.75	264.47	266	261.43	287.31	285.99	280.66	269.94
0	0	0	0	0	0	10.246	2.0595	10.532	10.088	13.816	14.239	25.908	42.318	64.575	92.162	128.24	176.62	217.56	301.49	381.66	496.34	617.38	756.01	909.07	1068.8	1239.9	1521.3	1580.1	1732.1	1875.3	1940.1	2111	2256.3	2297.1	2452.4	2572.5	2571.6	2722.4	2696.8	2882.3	2742.6	2820.4	2927.5	2890.3	2854.9	2933.3	2907.9	2915	2840.3
24.352	0	0	0	0	0	0	0	0	0	10.562	0	11.268	0	5.69	3.4607	8.855	5.3837	0	0.15492	0	4.1185	9.8048	0.85365	9.6336	19.828	23.843	26.118	11.311	20.46	13.156	27.06	26.964	27.665	28.385	28.737	34.149	31.287	29.768	18.745	12.209	16.215	9.6798	16.34	11.513	27.429	18.454	23.223	18.303	7.6586
0	0	0	0	0.13757	26.131	24.964	51.302	58.875	73.488	80.228	147.75	127.71	148.36	181.08	181.18	187.99	205.89	221.63	234.83	236.65	264.6	250.9	271.37	261.86	277.41	270.67	238.52	246.83	271.34	276.34	280.25	274.07	282.77	264.15	210.64	217.49	265.4	201.48	253.87	244.19	264.76	277.98	258.37	274.94	279.19	291.99	281.65	259.38	275.09
16.46	11.204	0	3.3269	0	0	0	0	0	0	0	0	0	0	0	0	0	0	0	0	0	0	0	0	0	0	8.9138	28.748	29.738	46.347	41.151	46.231	58.784	79.11	72.517	72.959	78.475	97.272	95.832	106.12	133.08	148.18	154.3	167.06	172.53	179.58	176.76	151.59	162.26	171.07
0	0	0	0	5.8378	7.0264	12.614	7.5552	9.6955	13.06	0	13.197	9.0483	10.78	8.9039	18.297	13.834	0	0	0	0	0	0	0	0	0	0	0	0	0	0	0	0	0	0	0	0	0	0	0	0	0	0	0	0	0	0	0	0	0
0	11.38	0.26356	0	0	0	0	0	0	0.89245	0	0	0	0	0	0	0	0	0	0	0	0	3.0339	0	4.6079	4.001	17.154	5.2899	5.7004	6.0833	12.608	13.661	10.194	14.259	6.95	27.407	32.565	31.592	48.437	39.224	50.368	45.301	72.469	78.625	96.405	128.13	155.43	182.16	199.92	221.75
0	0	0	0.36065	4.0503	6.8822	18.263	10.205	8.6677	6.9329	27.722	5.8631	16.901	18.808	19.861	19.215	22.035	22.306	24.219	35.229	35.703	25.122	15.38	9.4688	9.1199	2.6595	5.6878	0	1.5456	0	0	0	0	0	0	0	0	0	0	0	0	0	0	0	0	0	0	0	0	4.031
18.233	9.8472	0	0	0	0	0	0	0	0	0	0	0	0	0	0	0	0	0	0	0	0	0	0	0	0	0	0	0	0	0	0	0	0	0	0	0	0	0	0	0	0	0	0	7.1855	0	2.5306	0	4.4248	0
36.068	16.404	12.235	0	0	0	0	0	0	0	0	0	0	0	0	0	0	0	0	0	0	0	0	0	0	0	0	0	0	0	0	0	0	1.4461	0	0	0	0	0	0	0	0	0	0	0	0	0	0	0	0
0.86117	10.452	0	0	0.65295	0	0	0	0	0	0	0	2.3423	0	0	0	0	5.508	7.5683	18.6	38.428	49.189	95.736	130.13	191.49	250.23	313.7	395.6	461.48	482.14	589.15	666.06	702.92	815.96	882.56	1003.5	1113	1160.6	1275.2	1411.3	1454.4	1549.4	1633.4	1748.5	1815.3	1763.6	1931.2	2062.5	2067.7	2061
5.9783	4.2372	1.234	0	4.9845	0	0	0	0	0	0	0	0	0	0	0	0	0	0	0	0	0	0	0	0	0	0	0	0	0	0	0	0	0	0	0	0	0	0	0	0	0	0	0	0	0	0	0	0	0
19.581	19.205	7.6576	0	0	0	0	0	0	0	0	0	0	0	0	4.224	0	0	0	0	0	0	0	0	0	0	0	0	0	0	0	0	0	0	0	0	0	0	0	0	0	2.07	11.842	11.592	17.471	16.336	18.513	11.209	0	0
0	0.71677	1.0553	0	0.34498	3.8958	0.62455	10.727	30.477	44.075	56.78	72.779	85.168	111.06	137.89	155.25	166.27	186.24	208.52	217.79	224.64	227.11	253.89	246.44	270.36	271.68	277.37	283.44	279.52	277.85	302.86	309.23	326.32	325.57	344.24	345.14	347.79	350.9	367.94	355.23	354.98	359.8	350.65	382.11	381.88	391	405.3	385.12	393.39	386.52
11.592	0	0	0	0.12368	4.9491	6.4718	12.352	7.086	19.638	10.02	14.582	19.329	27.001	25.443	21.892	18.526	34.166	32.363	35.131	31.639	34.104	29.085	36.183	36.892	35.412	53.082	47.275	46.972	58.681	59.031	73.017	67.392	73.88	82.734	93.432	108.15	109.27	129.85	145.06	158.66	188.18	210.24	212.41	216.43	238.57	246.46	270.07	291.8	309.19
12.326	17.083	5.6553	0	0	0	0	0	0	0	0	0	10.979	42.64	70.372	91.144	117.52	153.73	173.65	207.19	222.62	277.22	287.01	284.93	306.03	310.28	332.4	332.96	346.18	344.13	357.64	359.04	354.38	360.08	364.23	349.82	361.38	367.36	367.95	377.1	355.52	363.26	354.95	348.69	325.5	313.97	320.06	323.7	312.53	303.78
9.8482	8.2417	0	0	0	0	0	0	0	0	0	0	0	0	0	0	0	0	0	0	0	0	0	0	0	0	0	0	0	0	0	1.8373	0	5.864	0	0	0	0	0	0	0	0	0	0	0	0	0	0	0	0
0	4.9455	1.6887	12.618	0.21252	0	0	0	0	0	0	0	0	0	0	0	0	0	0	0	0	0	0	0	0	0	0	0	0	0	2.4852	0	0	0	0	0.11343	9.6335	18.805	30.235	41.466	66.725	120.96	163.9	213.87	244.58	270.44	307.51	320.24	365.73	413.42
0	0	0	4.6196	2.8023	6.4542	0	0	0	0.38494	5.6397	0	0	0	0	0	6.8115	0	0	0	1.551	0	1.7413	9.5715	27.12	30.413	28.079	33.204	34.191	42.585	49.972	67.094	96.907	146.48	179.72	275.52	354.27	445.12	537.82	639.57	760.3	873.7	961.61	1048.8	1169	1279.3	1344.1	1484	1521.6	1619.3
1.7674	0	0	0	6.4097	0	7.4495	6.9741	3.7615	0	0	0	0	0	0	0	0	0	0	0	0	0	0	0	0	0	0	0	0	0	0	0	0	0	0	0	0	0	0	0	0	0	0	0	0	0	0	0	0	0
4.7838	5.8325	10.876	8.447	0	0	0	0	0	0	0	0	0	0	0	7.3295	0	0	0	0	7.0135	2.193	0	0	0	0	0	0	0	0	0	0	0	0	0	0	0	0	0	0	0	0	0	0	0	0	0	0	0	0
0.087484	7.1116	0	0	3.9773	0	1.5796	0	0	6.5671	22.285	51.878	96.149	133.25	187.79	251.18	314.21	384.57	462.14	514.11	577.4	632.22	677.03	762.92	817.98	895.56	924.99	976.06	1056	1104.2	1180.8	1229.1	1276.4	1319.6	1335.5	1391.6	1415.2	1448.4	1502.4	1527.2	1551.2	1601.7	1599.1	1620.4	1673.6	1690.2	1717.3	1715	1742	1779.6
8.0408	16.101	2.2251	3.4366	0	0	0	0	0	0	0	0	0	0	0	0	0	0	0	0	0	0	0	0	0	0	0	0	0	0	0	1.2821	5.4482	14.472	0.43884	18.928	27.962	42.04	55.911	45.157	68.402	68.241	77.605	93.013	102.62	99.387	113.62	109.11	126.93	126.06
0	0	0	2.0996	6.7953	0	4.6071	0	10.83	6.9102	9.4007	11.576	22.933	42.435	89.598	176.32	229.89	286.68	366.7	443.43	545.13	603.69	762.26	774.98	843.58	943.48	985.54	1114.8	1131.2	1169.4	1221.5	1250.6	1284.4	1326.9	1288.1	1372.9	1375.3	1418.6	1446.5	1455.8	1475.5	1525.5	1534.2	1599.4	1637.4	1661.7	1662.2	1617	1608.9	1660.2
13.114	0	6.9565	2.1103	0	0	0	0	0	21.685	0	0	0.56163	4.4997	16.281	14.588	10.852	18.972	28.492	37.506	31.704	39.924	37.837	47.488	40.59	39.768	51.585	46.115	54.512	58.214	52.223	50.057	46.875	54.471	62.941	51.943	49.354	52.01	48.451	54.67	56.247	48.296	58.058	48.298	41.355	45.149	37.786	53.821	59.494	73.78
16.513	5.8417	0	0.27008	0	0	0	0	0	0	0	0	0	0	0	0	0	0	0	0	0	0	0	0	0	0	0	0	0	0	0	6.6798	12.182	14.36	32.318	40.685	38.076	50.776	50.405	71.227	80.654	88.814	77.735	99.335	87.182	109.74	109.09	113.43	114.53	137.15
0	0	10.233	0	5.2919	1.6988	0	1.9263	0	0	0	0	0	0	0	0	0	0	0	0	0	0	7.4066	0	25.02	30.398	46.808	47.536	62.613	48.166	73.21	74.236	89.389	103.82	139.05	97.649	109.37	126.36	122.72	124.47	110.85	95.393	94.367	107.59	89.127	109.82	109.05	104.84	97.499	108.29
0	0	0	12.682	25.673	21.452	15.056	22.431	17.752	14.89	9.2876	9.8689	9.785	13.144	9.4696	9.9063	13.082	8.8905	8.6307	3.0545	22.596	27.168	27.104	34.428	28.345	22.637	30.409	28.676	24.997	22.133	10.445	25.623	11.42	18.368	21.013	10.461	27.842	29.539	24.168	19.034	11.459	10.791	9.7561	17.915	11.935	14.297	7.4447	0	10.198	2.9638
29.634	13.715	12.92	0	0	0	0	0	0.89876	0	0	0	0	0	0	0	0	0	0	0	0	0	0	0	0	0	0	0	0	0	0	0	0	0	0	0	0	0	0	0	0	0	0	0	0	0	0	0	0	0
12.35	10.324	0	12.058	0	0	0	0	0	5.6667	0	2.4265	0	0	5.8518	0	2.0645	1.3993	0	0	0	0	3.1769	11.982	32.663	56.596	62.644	97.526	114.43	138.83	177.01	211.71	239.1	256.91	247.6	306.75	309.69	341.64	381.47	399.9	424.5	464.2	476.21	529.49	543.04	558.42	589.94	607.95	642.24	651.34
7.8947	9.1288	10.101	0	0	0	0.021202	0	0	0	0	0	0	0	0	0	0	0	0	0	0	0	0	0	0	4.7593	26.917	43.44	51.162	76.92	87.88	100.2	110.7	139.62	144.44	153.24	188.73	175.72	196	194.91	228.38	213.63	219.35	215.38	237.67	233.39	218.8	246.33	238.95	246.46
0	0	0	7.939	11.863	4.6463	0.4601	0	0	0	0	0	0	0	0	0	0	0	0	9.386	20.968	41.444	63.157	81.262	125.45	157.7	174.03	205.57	233.21	246.31	276.6	291.15	294.4	344.4	358.49	356.51	380.3	393.1	385.41	396.17	402.09	395.23	388.54	382.87	384.6	383.65	370.68	379.42	393.22	385.07
3.5646	0	0	0	6.4891	0	0	0	0	0	0	0	0	0	0	0	0	0	0	0	0	0	0	0	0	0	0	0	0	0	0	0	0	50.605	123.36	187.75	261.74	346.28	445.36	528.88	590.28	682.27	785.26	867.28	903.71	1011.2	1007.3	1071.7	1111.2	1154.6
0	3.195	0	4.2491	7.4002	4.509	0	0	0	8.4319	7.0981	2.8239	7.2068	21.425	22.306	25.294	20.65	24.315	26.649	29.112	32.391	35.595	35.641	44.219	43.489	46.156	51.201	46.138	41.676	51.871	53.108	41.68	43.874	58.78	59.411	63.251	72.075	79.206	78.598	68.834	106.82	79.574	84.901	69.183	70.332	80.825	90.203	94.886	96.58	96.014
0	0	10.623	3.2919	5.7214	0	0	3.216	0	0	0	0	0	0	0	0	0	0	0	0	0	0	0	0	0	0	0	0	0	0	0	0	0	0	0	0	10.124	20.882	46.928	50.748	48.257	64.99	69.473	68.385	77.399	106.09	115.52	111.58	120.79	148.61
4.0977	1.9972	0	0	0	1.7508	0.4471	2.6882	0	7.113	0	0	1.4813	9.3754	19.398	38.04	77.577	109.25	134.93	183.71	211.79	255.09	271.73	303.9	336.14	364.16	391.35	407.85	447.78	460.21	485.24	500.76	500.02	500.98	488.59	498.81	504.87	526.15	543.28	537.49	540.86	531.66	524.84	525.96	522.1	539.59	514.03	519.2	526.14	500.76
0.74667	0	0	0.038925	6.0189	0	3.3686	0.21057	0	0	0	0	0	0	0	0	0	0	0	0	0	0	0	0	0	0	0	0	0	0	0	0	0	0	0	0	0	0	0	0	0	0	0	0	0	0	0	0	0	0
16.993	2.18	0	2.7677	4.1693	0	0	0	0	1.9605	0	0	0	0	0	0.48921	1.9571	0	0	0	0	0	2.4813	0	0	0	0	0	0	0	0	0	0	0	0	0	0	0	0	0	0	0	0	0	0	0	0	0	0	0
1.9645	0.035461	0	5.4844	5.3077	0	3.2968	0	0	0	0	0	0	0	0	0	0	0	0	17.239	28.598	54.931	61.588	64.435	75.973	99.815	140.33	157.47	185.03	204.69	209.61	225.82	253.58	299.6	331.83	353.13	417.38	428.21	511.58	552.88	648.15	708.7	690.62	785.58	754.89	785.38	797.42	817.5	893.98	907.48
0	0	0	0	7.1679	14.873	4.7153	4.8361	14.539	24.54	43.608	51.92	57.799	99	99.426	109.96	127.13	149.81	167.81	170.01	167.59	177.46	175.42	173.83	172.54	183.7	194.17	194.46	176.09	178.63	183.16	177.18	190.98	174.43	186.76	175.84	193.28	192.58	193.57	192.87	178.2	192.57	188.84	186.11	163.74	152.71	145.73	137.58	130.53	123.93
0	3.8398	0	1.0037	0	1.5797	0	5.4186	0	0	0	0	0	1.1655	3.9778	17.853	16.378	25.49	24.563	42.687	47.23	73.437	84.61	92.952	100.89	122.78	130.65	148.06	147.35	146.89	161.3	170.18	168.6	179.66	180.53	184.55	189.7	183.55	207.53	188.43	186.43	170.86	164.78	174.12	173.91	185.23	186.09	164.84	166.51	166.01
25.327	8.551	0	0	0	0	0	0	0	0	0	0	0	0	0	0	0	3.5817	10.457	18.158	0	0	0	0	3.0731	0	0	0	0	0	0	0	0	0	0	0	0	0	0	0	0	0	0	0	0	0	0	0	0	0
25.861	9.0835	0	0	0	0	0	0	13.625	34.8	58.778	96.362	146.21	184.43	239.99	262.51	269.5	375.53	392.56	443.51	427.66	471.13	444.27	446.61	501.23	515.11	564	521.03	551.05	581.57	600.26	647.7	657.05	643.65	651.65	638.83	650.91	614.32	546.34	617.24	541.37	537.1	530.26	536.63	544.33	513.95	529.74	513.9	524.33	551.82
18.398	3.9388	0	0	0	0	0	10.769	8.0548	56.349	73.791	105.59	119.82	153.21	193.49	223.2	222.21	269.03	272.62	310.72	320.84	342.44	357.47	391.01	420.11	402.97	445.73	449.31	466.25	430.78	419.37	452.01	440.17	449.25	449.3	465.86	460.15	451.42	463.28	459.01	478.19	462.49	463.19	443.21	451.42	445.06	426.7	434.37	443.68	441.81
0	1.0396	3.9384	0.14623	0.26293	3.3166	0	5.1468	1.8486	15.968	2.3572	7.5873	11.404	16.648	13.24	18.413	9.2968	8.0276	17.145	14.51	14.037	20.685	20.329	12.15	18.683	22.47	21.135	14.642	12.558	7.8966	13.789	16.701	12.823	9.8819	9.6724	0	0	0	0.18387	4.0709	0	0	22.075	44.579	67.209	98.582	127.99	178.83	183.74	218.46
7.4832	7.2842	0	0.60451	0	0	2.0016	0	0	0	0	0	0	0	0	0	0	5.5461	15.372	20.088	32.014	50.464	72.505	70.012	86.664	102.73	113.61	112.56	137.1	114.51	125.94	146.89	172.2	195.53	195.76	232.07	235.67	243.61	252.34	242.19	247.47	251.53	250.19	263.9	273.18	269.22	283.21	287.3	274.16	290.06
30.095	13.017	7.312	0	0	0	0	0	0	0	0	8.1823	0	0	11.17	13.245	13.693	1.9983	14.959	22.852	33.757	30.959	42.947	11.713	41.091	30.402	25.82	21.958	40.366	40.705	52.528	46.775	49.831	46.058	47.813	47.437	47.146	47.367	77.014	52.796	63.074	51.587	51.127	58.594	66.711	72.86	63.685	73.372	67.432	85.379
18.56	0.814	0.48997	0.60521	0	0	0	4.9309	0	0	12.085	16.465	6.4897	27.613	36.961	59.91	66.935	66.315	89.373	104.79	139	145.21	149.54	150.97	137.63	137.69	154.14	170.43	159.54	161.55	150.04	163.77	139.72	162.71	122.89	146.08	142.99	134.9	127.73	138.76	136.19	140.64	138.87	128.69	120.71	105.7	124.34	119.81	114.6	95.553
8.5229	0	0.16371	0	3.9119	0	0.44408	3.1815	0	1.8934	0	0	0	0	0	0	0	0	0	0	0	0	0	0	0	0	0	0	0	0	0	0	0	0	0	0	0	0	2.4592	2.2803	0	0	0	0	0	0	5.0228	0	0	0
16.919	4.9472	0	0	0	0	0	0	0	0	0	0	0	0	0	0	0	0	0	2.5876	0	14.215	25.925	48.163	84.258	71.29	117.39	153	179.26	206.11	247.95	232.71	291.97	297.16	336.57	308.25	342.46	342.97	372.75	368.79	373.96	378.56	388.91	403.35	410.86	421.23	465.86	446.37	436.94	437.97
0.47044	10.308	12.031	0	0	0	0	0	0	0	0	4.1764	0	2.5938	0	0	0	0	0	9.2563	44.909	109.68	181.36	274.37	360.81	453.16	564.91	687.9	702.59	836.71	948.68	1004.1	1132.3	1184.9	1250	1320.8	1408.2	1411.8	1427.8	1465.2	1505.8	1567.6	1532.3	1569.5	1577.3	1566.2	1550.2	1631.4	1592.2	1625
0	0	0	157.53	253.65	347.62	408.45	564.94	541.55	560.22	738.32	775.31	733.59	785.2	805.23	781.28	811.81	503.91	570.13	439.15	458.6	410.48	379.02	415.57	343.49	376.77	296.63	260.15	317.96	308.45	309.07	245.98	251.67	254.28	229.65	243.57	228.5	252.42	244.47	258.67	191.72	198.17	212.8	237.64	211.65	205.61	185.66	200.75	204.31	143.79
0	0	0	0	4.6696	9.9533	10.17	4.0133	10.052	17.386	19.108	24.492	29.546	27.848	44.664	64.813	74.132	101.58	143.31	113.51	156.07	203.36	214.23	259.13	284.95	344.18	384.74	418.79	528.49	522.17	597.63	643.37	734.03	881.86	1021.1	1124	1293.5	1405.8	1617.6	1759.5	1977.4	2058.1	2360.3	2436.8	2368.9	2765.3	2856.2	2868.9	2953.3	3087.5
8.5933	13.162	0	0	0	0	0	0	0	0	0	0	0	0	0	0	0	0	0	0	0	0	0	0	0	4.4918	7.1739	41.444	94.203	134.42	181.97	219.48	307.72	365.16	399.74	440.02	519.18	566.02	627.39	662.72	745.39	775.73	780.67	801.56	823.66	872.6	895.12	897.83	927.73	953
0	0	0	0	6.6255	20.689	32.539	31.008	34.389	44.085	42.782	46.009	51.677	48.765	60.773	47.744	50.852	47.579	39.548	45.01	42.456	46.407	45.428	33.732	44.812	50.567	46.457	36.274	31.83	30.437	34.044	48.893	37.581	37.957	43.487	39.291	51.689	60.791	69.183	71.886	72.379	92.467	102.75	85.526	99.557	97.742	110.82	118.35	126.01	119.87
0	1.0071	9.6046	3.6827	0	0.18512	0	15.741	25.819	38.5	66.552	106.74	146.85	209.43	300.01	396.76	489.67	570.48	642.09	708.72	744.92	806.51	837.44	887.87	911.19	970.17	987.93	1007.9	1016.2	1079.7	1107.9	1121.3	1113	1150.4	1131.7	1169.6	1158.8	1171.3	1165.1	1166.4	1149	1145.5	1108.6	1088.4	1089.3	1071.7	1104.9	1107.7	1112.1	1079.3
8.9803	2.0479	0	3.2292	5.4379	0	0	0	8.1873	0	0	0	0	0	0	0	0	0	0	0	0	0	0	0	0	0	0	0	0	0	0	0	0	0	0	0	0	0	0	0	5.7893	7.1279	17.443	8.0033	34.864	40.557	54.319	46.486	57.079	46.776
3.6345	6.1371	1.6393	0.77795	0	0	0	0	0	0	0	0	0	0	0	0	0	5.8074	8.4262	6.2181	8.9575	18.151	26.002	41.127	52.885	86.613	99.445	125.47	140.64	152.42	168.99	183.87	184.66	199.92	225.77	222.22	235.94	232.6	246.17	246.8	244.38	279.12	302.46	301.92	328.13	317.85	315.72	332.79	327.78	347.81
0	0	0	2.2202	4.6044	0.31459	4.1692	8.8433	14.316	19.662	8.4004	0	18.225	20.611	1.3372	27.172	33.599	34.509	41.833	55.107	72.314	86.934	97.865	110.12	112.05	112.42	120.43	137.41	134.92	157.61	159.46	166.91	172.22	168.15	183	158.3	171.76	183.95	173.11	174.04	176.61	201.73	215.2	212.43	241.87	246.87	278.78	287.54	271.11	231.38
16.676	8.4248	0	0	0	0	0	2.1083	0	0	0	0	2.8071	23.324	20.187	27.653	22.854	41.034	48.248	61.165	62.514	68.881	81.957	82.446	94.124	91.026	120.65	138.2	146.05	148.7	149.38	151.71	149.49	158.75	163.82	168.54	168.08	169.23	168.02	168.68	165.08	178.74	162.63	153.63	146.47	149.5	149.73	145.1	135.75	157.68
35.762	22.501	18.095	0.10376	0	0	0	0	0	0	0	0	0	0	0	0	0	0	0	0	0	0	0	0	0	0	0	0	0	0	0	0	0	0	0	0	0	0	9.5042	0.93281	18.129	12.829	15.102	19.245	33.684	51.031	55.218	53.026	56.682	69.359
0	0	0	0	4.7028	4.8257	13.847	17.616	17.656	23.585	27.022	27.591	31.59	52.472	78.168	108.82	141.57	171.34	210.44	234.1	281.84	301.91	330.3	375.01	389.49	415.13	443.49	470.34	474.15	491.54	527.42	551.46	552.27	540.86	543.71	554.99	579.3	560.47	599.15	569.72	623.8	612.17	601.38	635.49	609.94	591.18	595.77	617.7	598.66	594.47
6.7863	10.836	0.24755	0	2.0935	0	0	0	0	0	0	0	0	0	0	0	0	0	0	0	0	0	0	0	0	0	0	0	0	0	0	19.963	67.021	97.356	143.76	207.02	260.24	292.09	375.2	398.88	438.07	509.26	587.15	614.5	630.71	668.38	670.07	699.18	747.27	755.85
1.4567	0	0	9.7225	0.64482	0	0	5.0375	5.393	0.17384	0	0	0	0	0	0	0	0	0	0	3.5945	0	0	0	0	0	0.30233	8.851	12.834	9.7521	4.2845	21.819	33.672	72.729	119.1	189.39	296.47	412.99	551.4	677.88	848.78	1013.7	1170.9	1372.7	1516.2	1675.4	1834.2	1944.1	2048.5	2171.9
6.6008	14.135	0	0	0	0	0	0	0	0	0	0	0	0	0	0	0	0	0	0	0	0	0	0	0.080661	18.498	28.032	41.373	56.767	79.044	75.831	88.302	107.25	127.45	118.05	119.98	126.02	138.67	156.04	171.05	178.08	192.9	177.58	176.98	194.2	191.44	195	189.74	190.92	191.77
0	9.1125	0	0	5.9143	0	28.795	23.594	9.5283	48.446	34.013	64.155	41.577	29.868	56.777	42.085	41.442	61.451	66.96	70.275	96.131	77.09	69.674	90.977	133.05	131.15	124.7	136.45	135.98	122.26	121.15	129.9	105.35	117.23	85.724	105.72	94.663	89.36	105.84	96.729	86.986	85.185	94.839	83.38	102.24	99.151	91.079	77.092	103.16	103.54
0	12.236	0	0	0	0	5.182	0	0	0	0	0.56647	0	0	0.42889	8.2504	10.474	23.209	37.95	49.642	93.923	99.189	66.676	81.054	100.79	107.81	129.96	156.51	203.51	249.68	315.69	368.66	343.61	476.77	455.44	494.75	584.27	643.93	724.29	724.85	725.62	757.04	805.6	819.11	873.46	879.76	903.71	1002.4	962.7	964.21
0	0	0	15.928	8.486	4.6604	0	0	0	4.6742	3.0165	0	0	0	0	0	0	0	0	0	0	0	0	0	0	0	0	0	0	0	0	0	0	0	0	0	0	0	0	0	0	0	0	0	0	0	0	0	0	0
7.9134	2.3974	0	0	0	0.48282	1.214	0	0	0	0	0	0.83566	0	13.544	13.267	1.5769	13.142	1.8326	15.146	4.8736	14.713	0	1.2413	14.978	0	0.16942	1.5192	6.0816	12.968	2.7737	2.7644	7.9641	0	10.376	12.104	36.526	32.091	40.025	60.724	83.834	107.61	122.69	158.93	201.74	223.25	275.1	271.85	310.61	368.94
20.504	9.0775	6.6514	4.9189	0	0	0	0	0	0	11.966	3.1991	2.3599	0.0081776	11.921	14.43	22.275	24.376	26.485	37.993	46.749	38.518	34.274	18.037	38.726	28.302	26.584	24.42	19.425	23.017	17.054	7.8646	0	0	0	0	0	0	0	0	0	0	0	0	0	0	0	0	0	0
18.523	4.1404	0	0	0.64091	0	0	0	0	0	0	5.8086	6.666	14.836	11.85	40.938	50.823	53.39	64.519	66.038	98.407	123.86	146.2	112.64	129.8	123.27	147.7	137.23	173.47	160.03	145.66	148.88	157.93	192.44	201.26	204.55	186.52	200.37	224.07	253.62	267.88	279.83	310.4	328.09	331.21	319.01	370.92	410.45	364.94	334.15
0	0	0	1.8906	5.4157	3.1053	5.4332	8.6976	6.1103	13.072	19.726	19.214	21.528	28.406	30.219	40.937	46.517	37.21	42.393	51.949	57.623	53.933	61.018	73.716	79.969	69.408	86.808	77.617	76.78	83.27	85.414	71.935	73.619	95.05	91.107	101.2	97.839	99.408	91.811	87.461	81.981	82.352	72.713	70.244	67.032	69.277	73.524	74.05	71.11	67.139
0	1.5611	6.8741	0	0	5.7767	0	2.4597	0	0	0	0	0	4.2942	0	0	0	0	0	0	0	0	0	0	0	0	0	0	0	0	0	0	0	0	0	0	0	0	0	0	0	0	0	0	0	0	0	0	0	0
0	0	0	0	11.022	8.764	16.661	11.705	10.739	0	0	0	4.8153	0	0	0	0	0	0	0	0	0	0	0	0	0	0	0	0	0	0	0	0	0	0	0	0	0	0	0	0	0	0	0	0	0	0	0	0	0
13.995	6.358	0	10.904	0	0	0	0	2.1082	0	0	6.3376	5.6793	24.12	21.485	39.871	28.533	53.899	51.628	66.458	70.833	84.367	70.446	73.567	71.128	90.814	95.25	95.859	107.28	106.59	87.217	99.529	109.42	120.33	104.06	120.15	114.31	115.47	111.81	102.94	109.99	133.02	125.22	125	131.01	106.54	113.47	107.23	116.89	113.41
28.263	12.999	0	0.75278	0	0	0	0	0	0	0	0	0	0	0	0	0	2.9426	23.956	36.85	74.326	100.02	118.13	143.86	168.72	162.84	204.99	189.16	206.37	197.21	180.37	196.08	98.513	205.31	212.44	222.35	212.7	230.74	236	264.24	206.44	260.28	233.67	251.65	297.44	336.27	331.9	367.18	365.17	357.5
3.0695	5.9477	2.2262	0	0	1.0181	0	0	0	3.657	0	0	0	0	0	0	0	2.7009	10.724	36.667	51.724	88.877	114.39	155.28	190.13	230.26	277.01	305.83	353.7	365.18	387.43	418.16	427.45	460.89	456.33	475.99	482.38	481.38	500.93	501.71	498.15	490.82	487.02	462.24	482.2	491.78	490.85	470.77	458.73	445.6
0	0	0	8.9105	12.305	10.174	8.4595	24.949	7.3686	1.2391	4.6636	4.2774	3.5602	20.579	25.987	22.527	29.807	22.245	12.605	21.333	13.497	21.4	24.874	12.584	16.567	5.169	0.0049056	22.396	26.968	18.127	13.362	29.213	17.218	26.2	9.4811	11.637	21.332	16.545	27.826	19.154	13.528	51.813	42.521	45.085	43.822	33.657	31.244	38.659	36.928	46.976
15.696	3.5421	0.29728	0	0	0	0	0	0	0	0	0	0	0	1.863	0	0	0	8.9087	7.4554	0	2.1529	0	0	0.43313	0	11.515	0	2.7182	0	0	6.7331	0	0	24.789	36.41	0	2.3087	0.17576	0	3.0173	1.4494	0	0	0	0	0	0	0	0
18.066	0	0	30.471	24.291	14.53	0	14.533	48.458	70.914	39.583	23.955	36.059	49.322	45.963	47.036	44.927	59.751	54.807	49.08	53.407	38.41	44.953	45.068	45.5	43.311	25.985	31.712	46.461	30.209	23.436	17.496	24.759	26.954	32.884	33.696	56.346	50.008	55.964	52.649	88.801	82.925	100.02	95.355	119.09	125.76	127.26	104.96	108.19	121.5
3.4741	2.4989	0	2.2322	6.0654	0	0	0	0	0	0	0	0	10.994	26.287	55.884	87.684	110.47	165.63	204.68	245.81	291.86	328.86	380.49	429.83	446.5	475.06	497.87	537.53	553.73	564.4	604.31	588.11	606.89	646.59	658.97	660.16	651.63	670.69	677.47	672.68	673.51	642.53	682.69	661.99	651.43	626.82	632.68	590.94	627.41
0	12.08	0	7.3656	19.685	0.8215	0	4.3976	0	0	0	0	0	0	0	0	0	0	0	0	0	0	0	4.9558	9.0259	25.693	7.8755	40.301	33.441	51.135	71.114	87.515	92.281	95.015	84.411	133.97	172.93	162.98	206.16	209.91	237.02	240.76	234.87	271.58	286.42	269.53	274.32	296.42	307.69	302.62
21.687	15.628	3.3383	0	0	0	0	0	0	0	0	0	0	0	0	0	0	0	0	0	0	0	0	7.0664	24.261	26.742	29.408	39.859	35.875	48.231	55.495	55.986	65.197	63.077	68.366	73.5	80.215	82.219	84.889	83.725	80.543	83.345	77.984	73.595	67.944	87.44	98.3	89.858	84.637	78.372
0	8.08	0	0	5.5814	0	3.8485	0	0	9.3384	2.992	7.7264	9.0599	7.1825	22.635	41.273	64.876	91.795	123.69	133.7	169.4	194.51	259.32	310.23	373.74	438.61	492.61	548.63	631.75	666.81	763.61	793.28	838.34	907.06	939.5	987.2	1021.7	1077	1139	1183.3	1208.6	1245.5	1266.9	1303.8	1381.9	1415.7	1454.4	1504.4	1523.1	1564.4
22.693	9.4406	0.049813	0	0	0	0	0	0	0	0	0	0	0	0	0	0	0	0	0	0	0	5.3319	0	0	0	3.3757	16.322	20.466	20.085	16.193	22.634	20.772	32.109	42.596	44.63	57.38	63.306	89.263	109.57	136.15	160.06	198.37	208.22	221.5	257.67	291.46	314.8	352.27	406.86
0	0	0	13.928	0	32.784	33.236	46.081	59.016	65.434	51.407	64.354	79.184	94.905	108.81	133	151.41	163.3	172.9	206.76	220.58	235.64	250.12	270.85	277.51	256.92	251.04	263.33	257.76	270.71	267.95	296.37	290.22	264.05	249.5	264.4	262.93	247.73	253.04	256.44	220.98	268.24	272.1	239.29	284.35	300.97	288.33	278.53	282.82	283.24
12.377	0	0	3.8954	0	0	14.16	25.107	19.611	19.34	22.479	19.139	15.816	21.718	25.277	21.307	16.028	26.574	25.985	28.387	17.181	13.09	4.1024	0.30564	2.7843	0	3.3363	3.3345	2.8491	0	0	0	0	0	0	0	0	0	0	0	0	0	0	0	0	0	0	0	0	0
0	0	0	1.6128	0	10.415	3.8048	2.6384	0	0	0	0	0.25763	0	0	2.2636	0	0	0	0	0	0	0	0	0	0	0	0	0	0	0	0	0	10.779	37.36	38.553	66.672	91.428	113.45	126.56	164.9	163.33	188.72	176.65	216.67	264.74	240.46	256.65	327.3	324.75
0	0	0	14.051	5.6394	1.7814	0	0	0	0	0	0	0	0	0	0	0	0	0	0	0	2.6831	20.405	16.497	45.135	52.858	55.575	68.708	83.64	85.03	101.29	122.56	124.43	148.97	144.23	154.63	150.07	164.83	179.01	167.39	158.13	189.03	174.02	186.82	169.46	175.37	195.95	233.78	177.49	207.68
0	10.529	0	0.043	10.3	0	6.0353	0	0	0	0	0	0	0	0	31.235	54.43	85.889	126.22	154.41	198.57	222.44	266.93	314.03	388.47	445.78	483.83	562.76	638.47	727.25	807.53	889.8	969.64	1080.1	1118.2	1203.4	1279.8	1348.8	1418.1	1506.9	1556.5	1627.7	1691.5	1791.2	1826.9	1859.4	1883.1	1956.5	1953.5	2010.5
0	0	0	3.8887	5.5769	5.4779	8.5758	4.98	6.1765	0	0	0	0	0.58935	0	0.41901	0	0	0	0	0	0	1.4626	5.8787	28.353	46.692	76.973	116.44	172.02	211.86	275.58	334.37	382.42	458.81	495.71	575.01	592.65	637.62	674.84	704.45	741.59	764.41	795.11	880.79	897.55	868.97	877.44	899.46	939.67	947.27
13.802	3.5155	0	0	0.40646	0	0	0	6.4391	3.7318	18.84	22.283	45.051	60.491	79.271	81.472	99.116	117.59	140.73	122.74	137.2	150.31	180.8	182.9	175.23	182.45	182.87	193.34	186	212.58	187.86	194.72	176.1	181.93	190.42	198.04	189.52	169.24	179.24	183.07	185.13	174.42	179.66	172.5	174.8	175.71	172.33	149.2	163.21	149.6
0	0	4.2637	0	1.6354	0	7.7492	10.714	13.528	1.9133	13.664	13.08	26.857	27.918	34.443	33.341	41.854	44.073	47.018	59.344	63.14	63.638	74.264	78.52	60.818	71.035	72.913	79.571	78.956	84.011	105.5	120.22	122.65	117.63	132.09	147.53	159.45	156.81	167.15	168.34	208.51	195.45	214.13	217.82	221.65	199.05	204.58	206.76	222.18	226.02
31.967	8.1233	9.2692	0	0	0	0	0	0	0	0	0	0	0	0	0	0	0	0	0	0	0	0	0	0	0	0	0	0	0	0	0	0	0	0	0	0	0	0	0	0	0	0	0	0	0	0	0	0	0
1.479	8.289	5.118	0	0	10.015	0	9.9487	6.093	0	0	0	0	0	0	0	0	0	10.282	17.837	35.781	63.528	87.315	36.5	36.785	36.795	19.495	4.0624	42.567	13.627	5.1591	10.157	20.753	28.533	16.107	22.885	29.918	26.435	22.269	16.665	22.302	21.625	13.735	38.977	17.715	46.384	42.413	48.401	42.077	45.491
13.258	11.867	2.7503	1.9874	0	0	0	0	0	0	0	0	0	0	0	0	0	0	0	0	0	0	0	0	0	0	0	0	0	0	0	0	0	0	0	0	0	0	0	0	0	0	0	0	0	0	0	0	0	0
12.17	6.8591	0	0	0	0	0	6.3704	20.693	51.761	96.078	148.14	184.39	244.76	290.34	381.97	404.27	454.19	490.72	537.38	556.84	587.71	620.78	634.19	637.51	671.81	700.09	677.12	703.4	684.45	692.43	698.22	704.54	698.83	739.41	703.44	718.29	700.33	709.06	716.04	744.79	723.39	742.53	707.26	702.2	707.92	685.21	692.32	694	675.47
0	0	0	0	4.7466	21.254	36.826	48.804	62.828	71.272	79.457	104.36	119.76	125.66	129.43	151.65	175.64	184.35	207.61	221.7	245.41	263.87	278.94	287.5	301.12	318.44	342.83	350.09	366.93	406.72	387.38	394.11	390.47	412.09	407.87	434.62	425.71	430.85	432.82	427.35	437.5	454.63	399.64	437.96	453.26	441.64	450.6	448.24	427.12	457.3
0	0	0	6.8151	5.8447	8.7559	12.657	15.996	10.129	7.9723	4.5581	15.097	11.358	10.47	8.9007	13.961	16.074	16.699	15.22	18.439	13.6	26.49	20.205	30.074	17.589	21.817	14.738	25.46	21.444	26.02	19.912	24.659	17.455	28.408	23.191	31.304	36.787	41.461	44.193	46.858	52.661	62.192	65.389	72.518	68.423	78.991	84.018	94.217	82.845	100.5
23.596	16.603	0	0	0	0	0	0	0	0	0	0	0	0	0	0	0	0	0	0	0	0	0	0	0	0	0	0	0	0	0	0	0	0	0	0	0	0	0	0	0	0	24.022	40.198	61.917	96.326	117.64	151.26	171.64	209.23
9.5485	9.9859	0	0	0	0	0	0	0	0	0	0	0	0	5.9421	18.675	26.15	32.569	50.968	57.837	53.626	64.256	74.587	75.613	81.373	86.468	94.445	92.706	114.62	96.375	107.27	107.74	136.96	134.22	196.3	144.54	147.95	145.93	156.74	164.13	170.3	172.8	161.1	187.95	167.82	169.11	183.06	172.64	165.19	167.18
0	0	4.599	0	3.9943	5.2097	0	0	0	0	0	0	0	0	0	0	0	0	0	0	0	0	0	0	0	0	0	0	0	0	0	0.95984	0	0	0	0	0	0	0	0	0	0	0	0	0	0	0	0	0	0
10.323	11.423	0	0	0	0	0	0	0	0	0	0	0	0	0	0	0	0	0	0	0	0	0	0	0	0	0	0	0	0	0	0	0	0	0	0	0	0	0	0	0	0	0	0	0	0	0	0	0	0
3.1981	0	4.1077	6.0613	0	0	0	0	0	0	0	0	0	0	0	0	0	0	0	0	0	0	0	0	0	0	0	0.64796	4.838	3.1115	0	4.0077	11.385	15.637	33.399	37.385	56.46	51.889	64.333	74.477	74.397	72.597	94.767	91.984	85.628	79.059	77.665	70.783	65.795	75.196
5.4155	5.7586	0	0	2.2591	0	0	0	0	0	0	0	0	0	0	0	0	0	0	0	0	0	0	3.391	18.375	23.711	30.583	42.35	46.289	52.953	71.365	79.17	83.545	92.709	96.439	109.95	114.19	126.81	132.68	125.97	123.4	150.17	139.16	144.74	139.7	136.33	138.33	125.35	118.36	128.19
4.4948	6.7568	5.1599	0	0	0	0	0	0	0	0	0	0	0	0	0	0	1.0163	1.1856	0	1.5727	6.2496	0	11.421	3.8396	37.054	82	141.58	222.68	307.88	409.76	517.96	626.73	800.3	952.48	1074.3	1220.6	1366.2	1480.9	1626.1	1724.8	1845.5	2032.9	2109.2	2126	2187.7	2266.9	2276.3	2338.8	2392.3
0	0	0	2.5931	8.8951	0	3.1379	12.126	0	2.1802	4.9484	7.5851	5.3254	0	11.554	0	0	0	8.2127	7.1293	5.0461	13.178	4.3438	0	6.7495	7.8476	6.9692	10.177	15.179	21.319	26.203	44.496	76.844	160.3	224.67	323.38	437.93	545.32	658.31	750.93	871.42	954.4	1078.8	1147.7	1324.7	1384	1412.3	1470.2	1543.3	1562
0	6.0389	0	0.42016	3.6998	0	2.9746	0	0	0	0	0.43391	7.5404	0	7.1415	14.879	16.766	30.217	40.36	53.963	66.982	61.509	78.979	76.211	91.076	100.44	103.03	104.27	118.22	136.13	134.4	146.8	151.28	160.15	163.49	160.61	149	164.43	177.27	170.46	169.88	149.95	167.2	164	177.28	169.52	159.83	159.47	166.55	179.11
0	0	0	1.0033	17.988	17.785	0	0	6.3306	13.242	28.016	42.249	36.687	46.973	56.428	66.853	84.162	105.69	111.08	123.91	144	124.73	158.53	169.97	201.87	224.91	222.42	236.86	234.99	246.76	273.9	292.52	296.89	307.88	310.81	297.98	323.03	333.79	344.21	353.08	344.25	353.08	347.29	349.59	358.53	352.09	356.03	346.41	359.97	367.08
0	0	0	0.25761	4.5682	4.411	7.2312	11.203	10.57	10.612	10.722	35.953	43.205	46.442	44.525	52.918	59.965	62.665	71.296	88.719	90.6	107.77	114.86	117.87	111.71	118.83	123.03	135.1	144.55	143.86	140.77	146.1	146.18	164.32	157.76	168.15	181.48	172.31	174.8	182.06	173.07	181.03	175.88	182.31	185.48	194.33	181.37	189.68	187.88	193.86
0	0	0	3.4115	1.0469	9.3566	6.7179	5.0052	0	2.148	0	0	0	0	0	0	0	0	0	0	0	0	0	0	0	0	0	0	0	0	0	0	0	0	0	0	0	9.1341	0	1.8707	0	0	0	0	4.7634	5.6814	2.3475	1.264	9.4019	5.013
11.355	7.4273	0	0	2.4101	0	0	0	0	0	0	0	0	0	0	0	0	0	0	0	0	0	0	0	0	0	0	0	0	0	0	0	0	0	0	0	0	0	0	0	0	0	0	0	0	0	0	0	0	0
11.755	11.458	0	0	1.4732	0	0	0	0	0	0	0	0	0	0	0	0	0	0	0	0	0	0	0	0	0	0	0	0	0	0	0	0	0	0	0	0	0	0	0	0	0	0	0	0	0	0	0	0	0
21.259	14.797	8.6967	0	0	0	0	0	0	0	0	0	0	0	4.3726	13.266	29.047	33.365	51.554	83.557	109.66	137.91	161.88	178.64	233.95	263.63	291.2	323.79	366.48	380.4	402.62	430.87	442.61	448.16	477.85	478.68	510.47	495.8	521.1	518.57	555.65	545.57	546.7	572.77	593.89	604.22	624.11	639.45	643.57	669.24
0	0	19.037	0	0	0	6.016	7.7915	12.038	33.809	21.944	15.268	21.258	39.999	24.757	42.988	33.701	30.103	20.782	26.097	32.744	42.25	33.597	29.833	31.357	25.716	6.7047	1.7735	0	0	0	0	0	0	6.4695	0	0	2.151	0	0	7.72	1.1177	0	0	0	0	0	0	0	0
13.606	11.651	1.7407	0	0	0	0	0	0	0	0	0	0	14.012	36.853	43.822	62.752	72.942	109.17	113.98	100.73	121.14	128.7	150.74	166.59	168.23	189.08	176.51	199.43	191.49	208.47	211.95	216.92	226.79	222.75	206.88	208.99	209.6	220.51	219.63	219.19	210.71	219.94	217.96	220.67	242.23	251.99	237.77	234.6	231.07
0	0	0	0.083861	2.4344	11.239	10.072	16.297	23.907	35.689	24.232	26.929	22.647	29.469	33.012	20.907	31.617	18.706	18.848	15.175	7.9703	10.702	2.7944	3.4257	11.899	18.907	7.0953	10.324	12.455	0	0	10.138	0	12.366	6.2628	5.3913	7.1051	13.742	29.291	28.241	49.433	69.495	111.03	127.08	168.85	218.22	261.1	284.02	321.37	366.3
0	5.5171	0	0	0.91553	2.626	6.1914	0	4.0883	7.1441	11.454	12.769	4.0656	17.649	18.552	26.448	22.712	24.192	35.254	37.301	45.577	31.833	47.424	41.339	56.656	64.219	51.998	48.998	60.268	51.807	62.49	59.545	60.244	73.988	64.377	68.851	67.695	62.463	84.406	65.222	70.057	74.24	69.92	89.17	78.838	85.612	80.24	84.888	93.723	109.38
0	5.4953	0	17.054	3.4677	0	0	0	0	0	0	0	0	0	0	0	0	0	0	0	0	0	0	0	0	0	0	0	0	0	0	0	0	0	0	0	0	0	0	0	0	0	0	0	0	0	0	0	0	0
0	1.5951	2.3137	0	3.9088	5.9367	10.41	6.1795	8.9516	3.0245	0	0	0	0	0.2808	0	0	0	3.8441	0	0.84992	0	0.079878	0	6.4202	16.63	0	0	0	0	0	0	0	0	0	0	0	0	0	0	0	0	0	0	0	0	0	0	0	6.8132
6.3493	9.053	4.9227	0	0	0	0	0	0	0	0	0	0	0	0	0	0	0	0	0	0	0	0	0	0	0	0	0	5.5577	10.641	25.244	35.464	43.883	53.308	66.949	87.957	93.464	101.84	107.62	111.38	118.29	138.92	139.51	148.66	155.81	150.11	158.92	165.48	157.06	170.26
8.375	8.1859	0	6.0299	3.783	0	0	0	0	0	0	0	0	0	0	0	0.76457	0	8.422	1.1147	4.5684	0	0	0	0	0	0	0	0	0	0.50486	0	0	0	0	0	5.1468	0	6.7493	0	0	0	0	0	0	0	0	0	0	0
0	9.6187	0	5.1393	9.7097	26.238	8.5068	2.4914	0	0	0	0	1.9936	0	9.6794	0	14.439	0	4.7107	6.6042	0.491	0	0	0	0	0	0	0	0	3.0886	15.838	21.86	14.7	16.481	25.036	22.835	34.542	25.017	45.79	40.834	44.909	53.524	45.493	36.864	37.632	25.417	44.611	25.395	45.885	53.196
0	0	0	0	9.0564	0	2.4545	12.146	3.3992	14.841	12.63	8.0086	2.3556	10.665	11.168	16.924	22.48	12.273	11.808	16.604	26.394	23.551	31.076	24.077	22.035	19.435	25.801	33.388	29.969	27.451	26.852	30.112	28.896	45.474	37.28	45.91	54.143	51.396	49.282	57.213	64.188	59.755	68.774	67.287	69.871	56.834	65.94	60.598	81.703	73.274
0	0	0	12.495	6.5295	3.1829	7.0806	38.302	37.689	38.63	51.405	60.213	77.37	87.424	91.639	123.61	106.1	109.59	119.12	137.22	125.22	136.64	135.22	135.43	128.19	132.25	147.93	150.86	157.35	137.05	142.69	150.12	147.49	150.44	173.14	162.78	162.44	168.62	167.75	175.11	168.28	176.15	175.93	179.55	176.13	153.8	159.39	170.78	168.18	179.19
6.7117	5.6289	2.4343	6.7156	0	0	0	0	0	0	0	0	0	0	0	0	0	0	0	0	0	0	0	0	0	0	0	0	0	0	0	0	0	0	0	0	0	0	0	0	0	10.761	40.926	114.58	160.36	233.39	275.65	311.38	357.53	361.21
0	0	0	7.8801	10.145	1.7829	0	0.35302	0	0	0	11.287	8.203	2.4886	3.3312	3.8621	1.4967	0	0	0	0	4.6485	0	0	0	0	0	0	0	0	0	0	0	0	0	0	0	0	0	0	0	0	0	0	0	0	0	0	0	0
0	0	0	4.8001	6.4155	13.542	16.652	25.509	21.905	23.117	27.508	40.858	38.62	33.191	32.247	21.109	26.045	21.889	29.205	25.104	18.217	33.873	28.815	27.824	13.479	15.733	15.877	19.618	28.294	19.057	13.634	23.646	19.917	20.395	17.727	21.675	25.12	25.482	27.47	23.279	27.857	15.259	10.214	18.25	12.134	16.341	12.36	16.036	4.1482	19.927
0	0	0	0	0	7.4366	12.459	18.804	17.248	24.061	32.796	38.385	41.717	45.389	44.26	62.989	71.542	75.605	87.501	103.89	112.51	117.54	124.23	140.28	154.44	182.39	190.64	225.94	247.21	274.76	298.74	334.4	337.52	398.12	434.49	463.92	480.11	519.55	532.66	565.61	568.81	583.99	579.99	586.42	578.34	584.37	587.29	587.28	596.26	584.27
2.8731	0	0	0	0.95182	0	4.6797	4.9819	4.7626	8.4953	1.1145	0	0	0.38289	12.515	29.381	53.632	80.597	105.59	125.84	147.83	175.25	200.14	209.83	235.98	265.34	313.83	354.04	392.8	446.46	499.48	596.7	683.76	809.14	909.96	968.07	1043.9	1143.9	1239	1302.5	1353.5	1413	1463.1	1543.2	1515.7	1618.5	1620.1	1606.1	1632.1	1630
20.598	20.099	12.587	4.1614	0	0	0	0	0	0	0	0	0	0	0	0	0	0	0	0	0	0	0	0	0	0	0	5.2988	0	65.625	98.168	124.98	171.98	208.09	179.45	230.64	243.23	278.05	297.85	308.95	313.18	336.97	341.65	355.24	369.74	392.74	421.28	436.63	462.03	464.57
30.525	0	9.8644	0	0	0	0	0	0	0	0	0	0	0	0	0	0	0	0	0	14.137	78.646	263.51	196.16	219.26	280.36	328.43	578.75	431.94	487.53	723.77	542.7	593.68	625.48	741.54	614.99	622.77	658.13	661.09	672.08	640.3	681.39	717.71	717.38	726.31	744.38	736.82	749.52	728.4	734.65
0	12.403	6.1192	2.8533	0	0	0	0	0	0	0	0	0	0	0	0	0	0	0	0	0	0	0	0	0	0	0	0	0	0	0	0	0	0	0	0	0	0	0	0	0	0	0	0	0	0	0	0	0	0
0	0	0	0	5.0522	10.149	9.9775	10.692	6.5873	4.4282	7.6543	15.209	14.887	7.0237	9.8465	10.024	17.261	10.185	11.209	17.028	7.9337	18.058	19.722	9.4792	7.1539	6.0903	0	14.841	10.569	19.741	11.809	13.587	13.182	25.724	19.088	27.507	30.986	20.688	25.905	23.575	20.647	27.683	18.997	16.713	14.595	11.054	4.869	6.4656	0	11.4
0	0	13.089	18.74	4.3649	11.642	0	0	0	8.539	0	0	0	0	0	0	0	0	0	0	0	0	0	0	0	0	0	0	0	0	0	0	0	0	0	0	0	0	0	0	0	0	0	0	0	0	0	0	0	0
0	1.4048	0	4.372	0	24.111	6.6996	26.989	20.395	41.829	11.748	44.352	54.535	71.623	108.76	58.293	39.496	68.561	129.23	142.95	132.01	91.387	74.333	90.019	96.484	72.588	97.239	82.978	83.181	67.628	84.391	92.181	77.479	64.78	71.428	80.441	83.652	87.748	109.3	116.58	136.25	138.76	157.18	188.68	211.37	204.96	242.18	223.41	241.02	269.52
0	27.821	0	0.89127	0.23278	0	0	2.362	44.275	82.479	119.67	169.33	210.65	267.34	323.14	405.99	458.12	512.15	574.98	644.7	727.03	788.18	880.34	958.73	1091.2	1181.2	1255.2	1353.5	1434.3	1474.8	1608.5	1662.2	1694.6	1751.8	1821.2	1812.8	1949.7	2047.6	2152.7	2285.4	2312.4	2488.6	2568.6	2697.5	2732.9	2870.7	2910.9	2997.7	3114.7	3119.7
0	0	8.8131	1.4313	11.174	0	0.49444	11.51	5.0978	13.047	2.2578	0	4.8849	0	0	0	0	0	0	0	36.866	76.661	109.83	151.91	206.04	268.76	322.94	427.39	481.18	505.69	606.7	654.46	715.21	771.49	778.8	857.41	810.28	883.43	939.71	964.35	1014.7	1092.5	1031.5	1124.1	1094.7	1043.1	1011	1080.2	1073.3	1135.8
0	0.48639	0	0	5.8261	14.201	0.67672	1.955	0	10.844	21.17	40.757	40.062	38.299	34.551	27.04	28.629	25.396	27.588	34.75	27.892	41.294	39.773	30.933	32.955	37.235	45.994	59.674	74.499	120.22	119.85	143.98	161.91	157.61	182.38	211.96	235.75	239.87	275.69	278.08	294.53	323.37	329.62	357.97	378.84	372.27	377.47	389.54	370.31	367.72
2.2236	0	0	10.46	0	0	2.6892	0	15.83	0	9.1534	3.7561	5.4357	21.934	45.038	72.665	98.534	143.24	184.65	213.04	278.05	348.87	405.44	488.67	546.09	622.92	697.89	796.42	855.88	925.66	1047.1	1087.9	1137.5	1158.1	1235.1	1290.1	1371	1414.3	1479	1516.4	1591.1	1607	1651.8	1674.6	1729.3	1745.7	1750.3	1790.6	1861.1	1859.1
0	0.27414	0	0	4.1456	0	10.43	3.7625	4.0365	0	0	0	0	0	0	0	0	0	6.839	7.1422	0	0	0	0	0	0	0	0	0	0	0	0	0	0	0	0	0	0	0	0	0	0	0	0	0	0	0	0	0	0
0	0	0	0.18917	19.4	34.398	20.998	20.085	16.272	17.623	14.882	12.82	7.1267	6.3384	1.591	5.7756	7.7612	15.671	5.3223	3.8527	12.52	19.13	10.988	8.6453	0	9.0395	2.9637	0	0	0	0	0	0	0	0	0	0	2.0565	0	26.749	28.322	42.909	55.289	76.486	77.599	93.846	110	131.09	135.8	145.41
0	0	0	2.5214	13.193	26.789	29.667	60.218	64.875	63.626	81.481	87.301	66.182	90.208	84.153	80.451	99.866	88.922	88.413	77.117	96.294	102.69	108.66	97.01	70.545	74.992	61.748	139.62	67.803	60.897	55.784	50.073	47.057	53.803	94.467	52.17	59.852	67.077	50.372	58.928	39.243	43.658	51.395	36.935	39.886	37.735	50.221	32.699	34.989	39.599
17.246	0	0	0.7656	7.9331	0	0	0	0	0	0	0	0	0	0	0	0	0	0	0	0.50017	3.1736	5.8554	0	0	0	0	22.277	40.564	56.298	81.182	120.92	123.12	162.1	205.45	221.18	243.22	266.18	313.16	313.06	316.88	343.81	348.16	357.73	374.64	371.44	419.43	408.5	423.36	426.44
6.6502	0.50645	15.254	0	0	0.068379	0	0	0	0	0	0	0	11.35	9.5506	2.1562	0	0	9.5698	15.753	15.493	16.462	10.266	24.186	14.786	13.059	17.326	18.533	7.0713	13.45	0	0	0	0	0	0	0	0	0	0	0	0	0	0	0	0	0	0	0	0
14.686	1.0305	0	0	0	0	5.6691	38.473	78.301	158.67	227.85	323.51	442.32	553.28	676.86	785.75	860.59	966.44	1025	1122.2	1143.8	1241	1266	1357.7	1398.2	1433.3	1490.3	1520.4	1510.8	1569.7	1554.4	1589.6	1578	1565.4	1570.8	1571.2	1577.8	1565.5	1555.3	1566.1	1552.9	1554.9	1545.9	1567.2	1577.5	1583.5	1569.6	1560.5	1575.3	1617.8
0	0	11.203	1.2347	4.9862	0	0	0	0	0	0.099192	0.52095	0.20386	7.0759	9.5596	5.5599	0	0	0	1.2841	1.0352	0.99103	0.69402	1.1411	2.4425	0	0	0	0	0	0	0	0	0	0	0	0.13454	0	0	0	0	0	4.3339	0	8.3075	5.9537	4.6473	36.299	43.577	29.692
0	0.23778	2.0937	8.0497	0	5.3465	0.43618	0	0	0	0	0	0	0	0	0	0	0	0	0	0	0	0	0	0	0	0	0	0	0	0	0	0	0	0	0	0	0	0	0	0	0	0	0	0	0	0	0	0	0
9.0044	8.0213	0	0	0.69232	0	0	0	0	0	0	0	0	0	0	0	0	0	0	0	0	0	0	0	0	0	0	0	0	0	0	0	0	0	0	0	0	0	0	0	0	0	0	0	0	0	0	0	0	0
0	4.4323	0	0	3.2572	4.4943	1.793	0	0	0	0.39015	2.1714	1.0124	0	0	0	0	0	0	0	0	0	0	0	0	0	0	0	0	0	0	0	0	0	0	11.637	5.2492	24.71	32.96	38.793	52.34	68.293	75.312	89.721	109.96	122.19	134.09	135.58	158.2	188.7
6.314	0	0	0	4.6717	12.5	8.4623	9.1511	7.3928	17.278	11.794	3.1561	9.2816	4.3898	12.114	5.0878	30.124	17.059	38.147	49.951	72.251	78.337	73.743	92.606	90.498	109.13	123.91	147.67	145.08	147.91	143.73	156.28	154.64	158.81	150.29	132.95	163.34	139.62	154.02	160.16	173.33	190.77	194.65	233.22	244.96	276.94	297.6	341.41	368.39	414.73
0	0	0	0	46.138	97.019	128.5	185.75	193.79	177.18	220.38	252.47	260.69	301.21	305.27	311.51	318.89	336.22	339.7	365.07	346.09	346.38	358.59	346.19	377.32	360.52	361	364.66	363.17	358.76	355.94	339.56	190.2	205.16	314.44	315.81	316.63	307	300.24	307.09	297.35	190.89	170.7	270.99	189.68	251.31	242.17	264.47	272.13	276.59
0	0.91882	0	2.0056	2.8251	0	2.7006	11.525	29.031	52.366	96.847	135.87	200.63	275.5	388.46	502.21	669.87	806.06	878.91	1006.2	1195.7	1306.6	1438.6	1710.2	1809.2	1996.3	2102.9	2215.2	2364.4	2579.6	2818.3	2963.2	3089.6	3048.5	3335.6	3487.9	3579.5	3702.4	3847.8	3980.1	3909.2	4241.3	4243.6	4452.9	4500.4	4451.3	4481.7	4499.5	4589.7	4607.7
5.8542	13.741	0	0	0	0	0	0	0	0	0	0	0	0	0	0	0	0	0	0	0	0	0	0	0	0	0	0	0	0	0	3.5654	0	0	0	0	0	10.817	22.485	19.908	27.197	46.315	50.193	59.837	67.549	77.19	90.627	90.015	100.6	102.53
4.5073	0	0	0	5.7104	5.921	6.1907	13.095	20.243	22.638	4.181	11.986	18.099	9.3362	19.04	23.381	23.316	46.493	44.232	38.661	42.526	47.144	47.463	56.091	57.833	63.769	45.528	57.991	57.11	56.289	49.32	40.838	52.011	45.147	59.043	42.849	44.695	41.399	52.766	58.813	64.903	68.681	63.96	75.875	75.777	83.747	85.561	63.571	92.077	74.055
0	1.3878	0.16826	0	12.836	5.0655	0	13.808	2.9836	0	0	0	1.2716	3.0193	4.2989	0	0	0	0	0	0	0	0	0	0	0	0	0	0	0	0	0	0	0	0	0	0	0	0	0	0	0	0	0	0	0	0	0	0	0
0	0	0	0	9.3089	23.301	26.568	24.721	24.55	27.436	39.979	43.534	53.529	52.897	65.969	71.659	74.088	90.685	78.834	92.553	97.067	109.68	102.95	98.758	110.46	119.24	120.89	125.29	114.1	130.47	111.25	121.65	107.73	122.78	109.64	118.7	117.52	115.92	134.7	132.03	126.88	120.19	114.9	123.62	119.18	136.19	133.54	121.06	125.9	116.7
4.838	3.4994	0	2.3678	0	1.1176	5.2085	0	24.22	50.256	57.023	72.446	74.291	95.651	134.81	190.61	209.14	242.83	248.29	298.03	321.55	332.95	361.64	374.11	375.62	382.17	395.68	404.73	440.48	446.66	448.05	441.39	384.75	413.98	436.79	443.22	435.8	450.53	457.03	457.41	450.23	376.33	362.25	431.85	363.7	427.43	418.49	426.61	425.48	429.32
24.613	10.394	0.62214	0	0	0	0	0	0	0	0	0	0	0	0	0	0	0	0	0	0	0	0	0	0	0	0	0	0	0	0	0	0	0	0	0	0	0	0	0	0	0	0	0	0	0	0	0	0	0
0	4.3202	0	0	2.9236	0	1.7886	9.7966	2.0798	0	2.8552	0	0	0	0	0	0	0	0	0	0	0	0	0	3.0964	0	0	0	9.7408	0	0.22146	0	0	7.1525	1.7932	1.9292	1.1305	7.7213	2.6999	0.84647	0.59183	11.851	0	0	0	0	0	0	0	0
0	0	0	0	18.84	20.209	31.226	48.745	75.188	76.876	94.781	78.874	105.28	102.66	115.67	118.58	123.48	147.92	155.16	108.59	144.02	148.71	170.1	142.12	140.83	158.39	157.45	175.8	192.91	186.23	196.37	215.53	199.85	222.65	254.53	246	263.16	252.31	259.23	270.85	289.49	283.61	305.29	300.91	303.11	296.71	306.8	297.62	317.78	299.66
17.462	5.1741	0	4.7674	2.9104	0	0	0	0	0	0	0	0	0	0	0	0	0	0	0	0	0	0	0	0	0	0	0	0	0	0	0	0	0	0	0	0	0	0	0	0	0	0	0	0	0	0	0	0	0
0	0.34586	0	0	9.1277	1.6393	8.3092	1.6233	21.691	9.3586	0	0	0	0	0	0	0	0	0	0	0	0	0	0	0	0	0	0	0	0	0	0	0	0	0	0	0	0	0	0	0	0	0	0	0	0	0	0	0	0
3.0664	9.3255	0	0	5.4588	0	5.0828	0	0	0	0	0	0	0	4.4445	10.521	24.796	36.659	51.326	78.587	88.166	100.24	120.52	124.91	159.76	194.32	248.49	228.66	249.09	271.17	286.97	287.57	286.67	401.35	325.36	339.52	357.51	378.73	408.15	410.58	438.84	451.12	457.52	458.87	507.21	501.13	492.43	490.61	516.87	540.35
0	0	0	9.6202	0	11.426	2.1768	4.8326	0	0	0	0	0	0	0	0	1.9649	20.834	15.33	30.584	46.469	56.737	62.489	74.968	87.606	103.22	96.757	109.92	115.13	133.93	139.53	129.42	135.82	151.82	145.23	156.89	156.44	162.72	155.03	161.64	165.68	163.47	147.75	144.18	142.72	134.67	142.01	140.09	146.52	144.02
0	1.3023	0	0	4.6422	12.364	3.1936	0	0	0	0	0	0	0	10.08	20.853	33.847	20.657	18.804	22.474	24.997	32.018	48.735	27.07	40.037	60.815	69.409	63.159	73.635	73.079	69.561	79.314	78.557	91.958	86.35	90.946	97.836	83.136	114.23	114.83	102.52	105.45	102.13	107.73	96.195	123.31	116.37	110.4	112.29	109.57
6.7283	9.8133	0	0	0	0	0	0	0	0	0	0	0	0	0	0	0	0	0	0	0	0	0	0	0	0	0	0	0	0	0	0	0	0	0	0	0	0	0	0	0	0	0	0	0	0	0	0	0	0
3.2346	6.5848	7.5151	0	0	0	3.7939	13.141	9.6966	20.671	37.928	41.019	86.074	104	131.95	139.85	170.48	189.96	210.9	236.4	232.84	259.31	268.64	272.65	253.72	279.88	271.45	271.74	274.01	261.24	281.42	287.19	284.65	277.2	273.41	268.22	258.27	282.97	277.69	282.33	283.81	281.19	271.54	260.18	253.25	257.85	251.75	264.28	252.87	250.55
0	0	0	7.9927	11.063	8.2183	8.8301	19.432	14.969	15.77	26.108	13.772	6.2482	0.39469	6.6301	6.5537	8.4146	0.72968	0	0	2.5642	0	0	0	0	0	0	0	0	0	0	0	0	0	0	0	0	0	0	0	0	0	0	0	0	0	0	0	0	0
10.563	2.6366	0	0	8.1678	1.8678	10.859	8.6911	0	0	0	0	0	0	0	0	0	0	0	0	0	0	0	0	0	0	0	0	0	0	0	0	0	0	0	0	0	0	0	0	0	0	0	0	0	0	0	0	0	0
15.867	5.4033	0	3.1151	0	0	0	1.744	1.5485	0	0	0	0	0	0	0	0	0	0	0	0	0	0	0	0	0	0	0	0	0	0	0	0	0	0	0	0	0	0	0	0	0	0	0	0	0	0	0	0	0
29.877	13.568	8.9991	0	0	0	0	0	0	0	0	0	0	0	0	0	0	0	0	0	0	0	2.9287	0	8.1756	3.2233	11.867	20.015	33.615	47.114	57.557	71.769	84.683	113.56	128.72	148.58	193.37	228.52	298.48	327.18	381.38	387	464.08	496.11	576.37	606.18	642.42	696.82	723.53	754.49
6.0677	0	0	0	0.96483	5.7476	0	7.241	1.9638	1.3415	2.6368	0	0	0	0	0	0	0	0	0	0	0	0	0	0	0	0	0	12.49	4.2957	10.059	16.18	16.85	24.867	32.766	31.218	34.293	34.106	39.197	46.788	52.985	48.864	46.4	44.152	59.751	41.307	45.488	49.342	47.99	39.345
24.558	6.4783	0	0.25686	0	0	0	0	0	0	0	0	0	0	0	0	0	0	0	0	0	0	0	0	0	0	0	0	0	0	0	0	0	0	0	0	0	0	0	0	0	0	0	0	0	0	0	0	0	0
0	0	0	4.2664	10.386	5.072	11.903	22.565	19.061	25.717	43.78	31.957	37.384	27.261	36.609	30.888	26.536	28.708	24.121	21.354	15.697	34.559	46.047	45.887	52.741	56.979	68.651	68.904	48.327	10.97	11.397	3.0823	12.159	11.725	26.889	33.05	46.93	59.162	63.84	53.208	74.725	94.822	106.75	110.82	125.56	124.04	125.4	125.46	139.93	151.71
9.3732	2.5109	0	4.012	0	0	0.20855	6.5299	1.9354	10.194	5.9973	10.849	18.179	39.631	41.527	41.955	37.637	63.956	55.453	73.515	79.568	87.304	90.713	111.26	117.27	109.37	133.84	140.3	142.29	145.69	151.72	152.85	145.17	136.72	143.47	144.03	133.23	125.14	120.08	124.43	112.83	111.03	104.27	93.132	87.123	77.691	72.013	79.348	67.603	79.221
11.429	2.8751	7.721	0	1.6653	0	0	0	0	0	0	0	0	0	0	0	0	0	0	0	0	0	0	0	0	0	0	0	0	0	0	0	0	0	0	0.21214	0	0.020456	0	0	0	2.2554	0	0	0	0	0	0	4.7696	0
0	0	0	3.2523	0.50185	0.43318	7.3302	11.467	25.467	17.275	35.157	44.753	47.741	60.506	74.55	75.182	88.57	92.392	110.57	93.239	110.52	139.28	193.25	256.1	329.27	464.25	603.98	830.69	981.4	1169.4	1446.7	1737.7	1890.1	2160.8	2312.4	2552.7	2696.3	2846.7	3171.6	3297.1	3436.7	3554.3	3642.8	3700.5	3724	3589.2	3599.5	3747.9	3791.7	3829
0	7.5022	0	0.96031	2.9851	0	4.5856	1.2118	6.7211	8.1889	12.235	16.714	19.156	19.357	32.644	41.208	52.223	68.041	102.36	133.53	176.46	225.95	318.96	376.65	471.78	586.52	684.4	792.53	937.52	1057.7	1183.8	1311.5	1431.3	1569.6	1742.2	1827.9	1973.5	2137.3	2292.4	2395.9	2486.1	2682.2	2753.4	2841.8	2937.9	3052.7	3133.3	3152.8	3238.3	3263.9
1.5075	3.2401	6.8405	0	0	0	0	20.046	53.16	59.273	68.671	98.733	110.62	119.66	153.17	151.59	161.25	168.67	170.03	179.71	200.47	211.86	198.04	179.66	197.67	197.91	201.18	209.11	223.37	211	207.13	206.29	211.28	218.08	216.78	168.69	169.05	156.71	178.04	169.43	178.11	172.73	172.38	180.87	184.97	183.03	174.3	151.92	145.57	166.58
0	0	2.199	0	4.6848	0	5.5373	14.226	17.596	12.402	13.58	12.023	18.366	10.779	18.59	16.231	14.47	25.152	36.603	48.298	61.084	56.107	67.262	83.036	95.356	72.528	75.897	77.803	69.266	78.027	100.73	107.06	130.16	107.96	110.57	142.63	165.15	177.18	197.28	258.82	277.46	278.08	330.33	378.93	378.68	396.58	405.13	432.11	448.67	464.82
24.706	12.362	0	0	0	0	0	0	0	0	0	0	0	6.1508	10.606	4.2144	0	19.082	19.234	35.807	39.494	44.936	43.508	52.463	58.292	48.266	58.69	50.605	62.658	62.728	60.016	57.172	57.543	70.58	66.028	73.548	68.216	65.775	71.329	38.62	74.09	70.023	56.934	47.148	59.629	52.403	48.04	43.526	37.423	47.931
0	0	1.3206	0	5.4482	0	12.542	18.842	25.554	5.8463	20.042	19.075	32.505	54.043	94.49	128.16	176.23	213.01	253.6	294.54	345	374.01	447.41	493.71	529.87	559.35	592.02	642.13	635.64	703.66	737.13	709.42	727.86	755.37	729.56	797.79	813.02	820.09	826.34	895.78	1007.4	1112.5	1233.3	1369.7	1494.6	1588.1	1675.1	1821.3	1927.9	1859.3
12.028	0.39785	0	0	0	0.12415	0	0.62171	0	0	0	0	0	3.7721	3.62	5.1865	1.4618	7.4009	12.339	10.793	14.728	17.263	20.212	20.634	9.6517	0	8.926	9.6987	14.295	5.2198	7.7359	7.6417	4.7746	6.7633	16.495	15.181	5.0736	10.807	12.415	0	16.149	13.057	14.487	1.427	8.6664	11.267	0	9.9229	2.8456	16.937
0	0	0	11.766	0	0.47181	2.6996	3.3569	0.70596	4.2006	0	0.033194	2.9401	3.1588	0.63321	3.5167	8.5339	0	11.076	2.1257	6.7421	11.828	0	7.5834	14.434	14.98	12.368	13.117	22.216	25.677	36.198	21.191	22.906	39.352	37.164	42.714	36.669	37.561	28.945	37.756	39.726	33.216	27.533	20.538	13.973	16.603	17.772	17.091	20.873	7.6899
0	0	0	7.7747	18.253	3.0944	0.75661	25.832	72.186	127.94	175.4	269.99	344.52	433.17	542.86	634.18	715.41	820.73	908.31	1021.6	1155.6	1206.2	1307.3	1363.8	1488.7	1521.7	1593.3	1676.4	1761.4	1767.4	1887.3	1927	1927.5	2002.2	1996.4	1981.1	1986.1	2078.9	2130.1	2192.6	2134.5	2149.2	2139	2176.8	2254.6	2211.1	2258.2	2234.2	2263.8	2242.7
8.3105	8.6309	0	0	0.7858	0	0	0	0	0	4.8425	6.4532	4.6058	2.1678	6.4273	0	3.6765	10.954	4.2307	9.5384	11.06	7.5269	18.91	9.1014	26.137	42.289	33.788	42.235	39.267	35.89	31.182	37.454	47.167	57.668	60.635	49.953	63.365	75.078	75.86	81.804	78.129	90.719	105.18	99.337	125.01	190.1	220.8	309.28	364.02	355.9
0	0.25265	0	0	4.5289	0.3679	7.1681	5.919	5.1002	3.6339	0	0	1.0616	0	0	0	15.496	37.418	49.322	64.139	84.055	117.27	158.61	197.55	231.48	281.56	320.98	387.85	423.41	459.35	507.35	567.45	596.22	600.27	647.07	729.34	791.01	859.51	924.08	947.42	1051.3	1112.5	1154.2	1424.1	1401	1460	1422.6	1662.8	1631.8	1703.7
0	0	0	0	10.635	12.086	12.691	15.246	48.28	105.31	97.666	106.91	145.7	190.4	196.84	217.66	224.78	295.78	339.71	348.43	373.96	369.25	348.07	430.6	432.3	445.91	439.91	452.66	435.95	442.32	454.22	453.61	429.78	469.15	482.35	464.67	507.68	509.86	526.3	537.02	539.87	529.74	534.02	536.4	560.15	562.38	580.14	559.42	591.29	585.95
0	0	10.912	0	5.9292	8.9718	0	5.0213	3.5099	2.7612	0	0	2.2745	20.832	18.545	25.053	7.7291	19.296	28.951	25.791	27.256	29.591	24.885	40.346	22.216	33.642	34.845	37.953	0	0	0	0	0	2.3772	0	0	0	0	0	6.5251	6.1145	0.81295	4.9425	0	0	2.4415	0	10.937	7.8851	8.0909
0	0	0	4.9239	5.1545	6.6946	8.5479	11.355	10.729	11.98	13.132	21.723	23.706	15.842	15.226	16.279	28.41	31.141	36.853	46.267	41.513	61.282	69.355	65.735	70.99	76.754	79.184	89.142	95.463	87.867	86.735	90.583	92.56	104.22	89.05	97.16	97.58	103.15	114.66	100.98	102.96	114.34	110.32	122.33	116.97	126	111.76	119.45	115.27	121.93
3.9596	6.8886	0	1.2859	0	0	0	5.2168	0	4.1675	0	0	0	0	0	0	0	0	0.41454	2.2238	0	0	17.927	15.496	14.403	6.3837	8.2413	11.507	10.223	16.225	2.3603	9.3856	20.455	16.184	19.004	22.701	32.03	23.797	22.629	22.896	36.199	24.543	27.912	21.953	27.539	27.208	22.696	16.9	20.49	12.324
1.9436	0	0	0	0	10.595	2.0863	6.3834	8.4079	17.08	6.0061	11.775	21.992	16.541	26.944	32.741	90.027	54.277	49.418	72.007	67.287	66.629	70.76	88.2	89.724	92.501	98.16	105.79	108.15	122.73	111.31	112.46	112.72	111.59	109.95	115.82	136.62	133.78	122.94	129.71	138.8	125.46	137.05	132.53	157.22	163.49	168.03	153.83	157.13	153.98
31.04	6.3614	7.6033	0	0	0	0	0	0	0	0	0	0	0	0	0	0	0	0	0	0	0	0	0	0	0	4.0264	14.395	26.684	40.403	57.248	66.714	71.558	67.515	80.756	65.975	76.54	74.555	99.99	85.242	117.05	75.146	125.84	157.23	163.83	172	153.02	189.71	197.41	203.39
7.1162	7.0741	0	0	1.3644	5.6385	0	0	0	0	0	0	0	0	0	0	0	0	0	0	0	0	0	0	0	0	0	0	0	0	0	0	0	0	0	0	0	0	0.36689	5.091	5.4862	22.045	19.527	34.784	50.369	53.067	51.809	57.179	59.032	89.51
0	0	0	3.0089	1.207	3.3715	10.623	2.3665	9.8153	14.538	0	8.1341	0	7.3236	2.6856	10.256	18.011	21.047	29.364	37.923	47.939	58.088	62.067	72.375	69.409	69.203	89.324	75.642	93.883	97.683	99.474	114	140.22	130.27	135.11	126.15	122.95	108.49	116.99	116.22	127.8	115.4	128.5	121.05	126.39	128.92	144.53	131.21	139.64	105.38
0.46382	3.2049	0	0	3.2917	0.22233	1.2338	0	0.24237	5.3806	0.60464	0	0	0	0	0	9.7864	0	0	0	0	0	0	0	0	0	8.0574	28.913	69.283	72.959	91.426	115.8	157.22	177.33	227.69	216.8	236.64	265.6	291.98	300.39	323.52	345.16	342	367.96	385.78	413.74	433.37	396.38	413.54	427.4
19.543	17.04	11.34	0	0	0	0	0	0	0	0	0	0	0	0	0	0	0	0	0	0	0	0	0	0	0	0	0	0	0	0	0	0	0	0	0	0	0	0	0	0	0	0	0	0	0	0	0	0	0
3.0061	7.9334	0	0	2.5022	1.1578	0	0	0	0	0	0	0	0	0	0	0	0	0	0	0	0	0	0	0	0	0	0	0	0	0	0	0	0	0	0	0	0	0	0	0	0	0	0	0	0	0	0	0	0
7.6855	1.0787	0	1.7419	0	1.5263	0	0.47422	0	0	0	0	0	0	0	0	0	0	0	0	0	0	0	0	0	0	0	0	0	0	0	0	0	0	0	0	0	0	0	0	0	0	0	0	0	0	0	0	0	0
9.7935	8.6733	9.1694	0	0	0	0	13.273	26.832	57.251	62.627	133.58	167.12	211.37	242.52	244.74	294.81	315.89	372.32	393.49	426.45	442.84	452.86	472.8	470.44	483.37	492.49	513.08	489.76	511.32	526.11	524.71	533.09	528.31	528.54	523.38	521.75	521.87	517.85	531.81	530.27	510.81	526.39	504.25	503.68	492.65	490.89	505.32	496.76	494.52
0	0.7758	0	0	6.8916	2.0635	4.6404	1.7765	9.3707	4.6809	6.936	9.0206	18.303	25.24	39.509	61.743	97.066	104.8	136.49	190.52	239.82	259.17	305.08	348.83	386.07	425.86	468.52	475.19	624.34	537.07	605.94	611.99	631.25	592.1	585.9	648.82	692.86	704.37	724.46	728.41	742.95	742.62	735.73	753.36	746.11	716.26	723.54	710.27	711.13	721.51
7.0416	0	0	2.2906	2.7506	0	0	2.1874	0	0.46909	0	0	0	0	0	0	0	0	0	0	0	0	0	0	0	0	0	0	0	0	0	0	0	0	0	0	0	0	0	0	0	0	0	0	0	0	0	0	0	0
0	0	0	0.26959	0	13.551	0	14.498	9.4573	19.891	16.69	19.615	20.631	31.344	36.532	66.604	63.061	55.231	33.588	38.642	44.549	38.083	53.461	46.066	52.377	45.243	58.923	56.32	56.972	57.254	59.169	68.339	75.774	63.5	68.737	62.45	74.987	62.499	77.304	63.795	57.593	49.256	52.891	54.289	50.864	58.636	59.856	52.027	43.235	51.203
6.6384	8.1887	0	0	0	0	0	0	2.4369	1.3857	0	0	0	0.42971	6.9346	6.7494	4.4713	22.139	25.704	11.368	9.6915	31.156	31.823	31.039	34.137	2.1586	45.7	38.899	34.276	44.279	51.873	41.28	0	11.356	42.548	0	0	0	0	0	0	0	30.308	14.88	12.518	8.7675	4.9461	8.0218	9.5208	15.313
0	10.06	0	0	5.9204	1.6138	4.3568	2.4156	1.8842	12.07	3.2069	13.498	9.5263	15.013	39.437	79.035	109.83	182.59	227.7	290.23	368.33	405.26	487.93	537.92	596.85	682.61	710.52	778.63	815.57	840.8	883.49	975.52	1020.3	1121.6	1234.6	1324.5	1490.6	1555.9	1678.5	1814.1	1939	2042.9	2175.7	2290.7	2353.4	2396.9	2400.2	2435.7	2454.9	2579.4
3.2305	7.0374	0.74891	3.926	0	0	0	0	0	0	0	0	0	0.65025	0	0	0	0	0	25.109	59.464	129.2	211.33	299.83	379.33	481.77	572.55	720.54	798.63	928.68	1008.6	1132.3	1213.4	1325.8	1413	1506	1613.6	1716.1	1802.3	1945.3	1995.8	2122.7	2160	2230.8	2328.6	2405.9	2499	2477.8	2530.2	2598.1
0	0	0	0	7.6607	5.0586	14.042	3.6561	14.082	13.194	12.008	9.5472	7.4181	16.51	12.252	17.448	20.35	25.662	37.886	24.809	35.911	28.146	51.591	54.003	77.958	110.93	112.11	158.52	185.72	230.32	283.01	346.52	382.28	449.06	517.71	542.57	658.45	707.34	792.95	866.07	917.57	1002	1030.2	1083.6	1160.2	1191.7	1237	1247	1281.8	1281.1
0	0	0	2.256	0	2.3938	8.1033	2.6206	0	0	0	3.278	9.7165	5.3742	3.2437	8.2588	32.563	57.452	61.992	80.171	98.885	111.27	115.34	131.22	134.44	145.91	88.843	90.746	93.886	103.38	101.34	112.15	106.92	123.63	103.69	114	119.95	118.95	123.23	109.53	116.46	123.05	121.08	122.46	113.6	132.44	113.74	114.91	106.25	116.79
5.6452	3.208	0	3.4658	0	0	0	0	0	0.55081	0	0	0	0	0	0	0	0	0	0	0	0	0	0	0	0	0	0	0	0	0	0	0	0	0	0	0	0	0	0	0	0	0	0	0	0.38926	10.499	0	13.517	8.5564
0	0	0	0	13.868	1.1502	12.813	7.2436	12.93	8.3886	16.962	17.051	17.954	23.448	30.051	31.952	38.228	34.629	40.828	53.128	69.639	72.092	65.194	82.008	85.008	96.981	99.13	116.8	109.21	132.12	150.13	149.92	159.79	132.42	127.81	161.18	186.61	196.86	204.04	212.63	228.12	234.12	238.14	262.83	259.83	262.46	271.65	283.22	288.74	293.91
0	0	0	6.2048	8.511	4.2132	0	4.3396	0	0	27.209	0	0	0	0.80572	0.1347	9.271	4.7066	9.228	13.936	18.117	14.847	22.5	16.922	32.294	38.979	46.268	48.293	49.594	40.333	48.831	62.671	55.914	57.1	54.868	50.767	62.782	60.224	65.821	57.093	62.42	52.021	59.492	62.691	59.525	64.486	69.199	65.804	64.461	66.854
0	0	0	1.8083	4.7272	14.612	0.47072	12.847	10.912	11.663	9.3011	11.871	21.451	28.321	5.6401	33.225	42.607	63.538	78.374	90.415	87.04	113.52	112.42	118.76	134.22	144.97	156.34	157.98	172.17	170.93	72.332	79.498	72.02	60.344	64.616	59.2	26.127	64.564	27.424	66.045	59.359	13.365	19.863	50.87	53.096	55.574	59.843	58.431	59.713	65.135
0	0	0	0.98785	13.994	5.5615	10.063	7.2749	1.6068	0	8.2471	0	0	0	0	0	0	0	0	0	0.96601	0	0	0	0	0	0	0	0	0	0	0	0	0	0	0	0	0	0	0	0	0	0	0	0	0	0	0	0	0
0	0	0	8.6265	3.3651	6.7168	8.1835	14.702	11.199	13.311	12.567	28.907	28.645	28.789	34.915	30.5	38.201	47.464	57.918	55.895	58.035	65.354	67.467	61.665	51.271	50.31	48.222	67.671	61.265	52.85	33.062	25.073	19.978	26.787	19.848	22.755	27.882	25.99	40.541	34.712	21.84	30.279	26.383	26.581	19.846	21.685	22.856	30.086	18.509	30.067
0	0.77471	0	0	2.5892	0	7.5602	4.1485	8.3429	8.1693	11.46	10.812	22.492	21.539	26.613	35.44	40.732	49.91	71.334	69.425	77.938	82.643	98.754	91.666	100.96	103.31	104.92	99.031	117.73	112.75	116.24	137.67	134.04	160.33	158.96	169.22	182.99	191.51	190.92	204.87	199.52	216.82	227.36	241.27	228.73	236.79	250.65	230.27	225.1	234.27
0	4.8998	0	0	1.8952	0	4.6468	0.28248	10.324	14.196	12.799	11.002	13.623	11.556	12.065	22.162	15.584	27.511	30.013	31.561	44.492	30.109	47.485	43.407	65.723	89.069	92.019	115.33	145.82	171.5	225.2	270.64	293	341.57	364.19	413.79	442.82	475.19	506.07	543.09	564.14	618.4	661.3	687.33	726	752.21	752.07	782.35	773.39	809.32
2.3783	0	0	0.33629	0	2.7235	5.6136	8.7188	20.693	42.131	63.139	82.136	121.29	156.65	194.32	207.65	249.46	268.86	306.41	329.08	368.15	405.36	444.46	454.37	498.49	532.15	567.82	660.89	661.84	652.41	674.74	656.3	722.01	820.14	845.09	783.13	750.95	758.3	756.38	773.72	738.64	787.61	759.43	758.92	784.47	767.12	785.74	762.1	770.65	779.62
0	7.3055	0	0	0	7.4472	3.4928	0	11.947	50.814	55.873	62.405	14.385	28.921	33.032	36.612	60.044	51.968	53.201	60.637	53.041	71.635	63.2	64.087	64.567	81.676	79.383	97.324	125.28	98.27	116.45	122.42	120.2	126.16	129.48	129.33	118.43	135.59	145.75	93.92	117.46	122.79	132.95	136.29	150.4	135.06	164.94	166.79	170.57	206.56
3.0395	3.7217	0	0.87879	0.019573	0	3.7212	20.696	50.552	81.563	121	179.58	275.17	334.59	412.1	473.73	555.38	588.77	684.12	722.47	757.62	840.82	860.68	897	959.96	996.68	927.81	1032.6	1034.7	874.27	911.89	925.03	987.3	1044.9	967.65	979.61	1002.9	1097.8	1155	1155.1	1155.5	1142.2	1133.8	1150.6	1133.9	1113.7	1122	1112.8	1098.8	1107
0	0	1.4002	8.6748	0	8.6761	5.5807	7.7327	30.739	46.823	48.573	84.107	117.5	136.68	189.45	194.47	212.05	249.11	262.2	267.83	313.14	306.08	332.11	357.71	369.3	362.78	353.32	379.76	381.43	390.94	357.89	354.36	364.71	368.75	365.07	376.41	393.38	382.01	393.15	380.89	410.68	398.38	397.52	374.36	387.32	397.03	392.95	379.87	387.92	382.49
6.9952	6.5469	0	0	0	0	0.03443	0	0.48705	0	0	0	0	0	0	0	0.41681	8.3599	12.155	17.197	14.035	13.148	21.418	19.336	33.225	29.82	22.984	21.582	46.354	31.04	31.082	26.061	26.742	40.218	28.83	34.356	40.816	38.086	37.165	50.262	53.399	52.008	52.557	73.271	62.711	75.026	87.385	88.135	83.981	89.522
21.934	2.1193	8.4766	7.7358	0	0	0	0	6.0012	0	6.5943	30.562	34.307	31.865	66.074	104.17	118.41	134.33	139.74	146.12	161.65	156.8	170.95	140.91	187.69	156.89	149.17	144.3	163.23	159.65	181.1	165.36	155.82	158.77	150.65	130.56	113.28	82.454	111.2	76.966	95.444	68.253	80.346	61.284	92.179	73.377	63.751	50.25	57.615	62.678
9.5765	4.6274	0	2.7052	0	0	0	0	0	0	0	0	0	3.6742	0	0	0	0	0	0	0	0	0	0	0	0	0	0	0	0	0	0	0	0	0	0	0	0	0	0	0	0	0	0	0	0	0	0	0	0
5.1088	33.61	0	0	0	0	0	0.6488	0	0	0	0	0	0	0	0	0	0	0	0	0	0	0	0	0	0	0	0	0	0	0	0	10.081	8.9023	0	0.26023	1.3658	0	2.3503	0	8.138	18.324	7.1868	22.276	22.786	31.681	59.007	36.731	42.655	61.122
1.9469	4.112	0	0.68922	0	0	0	0.94659	0	15.729	0	16.232	22.305	15.906	27.537	12.594	40.397	42.866	54.276	96.364	162.79	235.92	307.62	416.68	525.24	627.15	726.92	793.03	901.18	936.07	1044.1	1085	1168.5	1235.5	1498.1	1326.3	1454.8	1488.4	1537.8	1575.3	1644.7	1714.1	1770.3	1757.8	1856.8	1903.2	1860.5	1922.7	1956.4	1997.4
3.0955	0.99872	6.1817	0	0	5.7464	0	0	0	0	0	0	0	0	0	0	0	0	0	0	0	0	0	0	0	0	0	0	0	0	0	0	0	0	0	0	0	0	0	0	0	0	0	0	0	0	0	0	0	0
0	0	0	0	4.6084	3.1888	8.1797	12.447	25.055	22.667	29.523	30.478	40.922	49.97	89.554	117.68	132.53	187.39	249.98	316.11	375.37	415.25	470.53	534.79	610.62	678.53	767.54	783.6	843.26	839.73	928.36	948.55	936.57	953.51	962.61	1000.7	1000.9	991.17	1051.7	1042.6	1086.1	1095.4	1130.4	1138	1143.8	1167.5	1168.4	1183.2	1181.9	1176
0	0	0.55714	0	4.0087	0	3.3196	0	0.51268	0	0	0	0	2.0491	0	4.0462	0	0	0	0	2.7862	9.9274	18.299	48.889	64.444	87.528	118.52	131.84	181.98	180.49	195.71	203.02	231.65	239.61	231.26	296.28	316.6	328.31	335.5	346.85	382.01	400.43	420.48	394.77	394.88	381.01	378.03	369	381.38	392.99
0	0	0	2.4322	2.6817	2.1774	6.6776	5.9073	30.813	27.624	18.613	8.5436	12.066	2.2957	9.0186	0.44406	2.1114	0.81307	0	0.27164	0	0	0	9.2598	0	7.1	0.15785	2.7152	11.69	18.408	12.879	16.795	20.198	23.119	35.78	64.295	82.393	78.414	95.62	108.33	136.73	127.78	153.57	166.11	188.31	203.63	231.37	244.49	266.89	287.74
17.901	8.0805	13.131	0	0	0	0	0	0	0	0	0	0	0	0	0	0	0	0	0	0	0	0	0	0	0	0	0	0	0	0	0	0	0	0	0	0	0	0	0	0	0	0	0	0	0	0	0	0	0
0	0.34114	0	8.2057	5.2528	0	0	0.28167	0	0	0	12.181	5.4602	0	9.6971	11.917	25.758	25.828	38.961	49.918	61.057	73.082	96.949	100.14	88.959	98.685	118	106.31	115.1	118.01	115.23	114.51	113.49	127.51	114.26	123.7	139.45	144.86	146.91	146.77	145.46	143.8	141.54	136.92	137.48	155.2	150.71	148.5	130.74	141.81
0	7.1216	0	0	8.4334	17.18	2.3001	13.267	0	11.952	10.614	31.098	38.566	43.319	48.855	59.289	58.521	72.949	79.097	81.626	97.522	114.21	116.14	123.49	122.15	122.1	124.09	127.3	124.03	141.95	129.44	143.64	142.67	145.53	151.33	166.33	165.99	170.37	166.35	169.37	181.33	170.39	174.1	166.84	165.96	155.4	152.97	178.11	172.84	177
1.1864	8.7373	2.5592	0	6.9773	0	0	0	0	0	0	0	0	0	0	17.876	7.0842	0	0	0	0	0	0	0	0	0	0	0	0	0	0	0	0	0	0	0	0	0	0	0	0	0	0	0	0	0	0	0	0	0
28.414	16.256	9.2619	0	0	0	0	0	8.5602	0	0	4.7759	0	0	0	0	0	0	0	0	4.7012	0	0	0	0.95233	0	0	0	0	0	0	0	0	0	0	0	0	0	0	0	0	0	0	0	0	0	0	0	0	0
0	0	8.795	0	11.781	7.9744	0	7.9949	5.2919	0	0	1.0235	0	0	0	0	0	0	0	0	0	0	0	0	0	0	0	0	0	0	0	0	0	0	0	0	0	0	0	0	0	0	0	0	0	0	0	0	0	0
0	0	0	4.6937	8.4101	3.3625	5.2154	14.094	16.718	17.48	20.151	18.187	24.602	22.711	35.859	30.855	30.082	26.11	28.982	33.086	42.362	33.192	46.251	33.139	33.995	35.037	40.848	32.585	28.891	18.374	27.275	24.066	7.7805	23.78	15.026	18.592	27.556	23.778	18.752	19.181	10.256	9.2259	19.677	14.778	15.587	7.094	25.235	8.4042	18.694	4.403
28.474	9.6549	0	0	0	0	0	0	1.8102	2.1412	0	1.3049	0	0	0	3.0579	0.51415	1.3795	3.485	0	0	0.83731	0	0	3.3647	0	8.3888	0	11.176	0	0	0	0.16893	18.825	16.851	20.061	17.804	22.473	54.052	48.681	61.658	77.674	86.026	88.088	88.701	88.03	85.029	97.489	81.234	74.666
0	0	0	1.8308	3.0063	0	1.4565	3.9488	16.863	6.8386	10.058	9.366	11.786	15.517	18.991	14.966	21.3	12.282	25.491	50.987	91.184	123.67	174.12	227.75	259.08	312.11	355.16	384.35	467	493.35	536.31	598.65	610.86	624.4	644.88	666.25	693.1	683.99	738.39	738.77	763.65	714.27	710.59	722.66	740.74	726.38	768.85	789.85	827.79	826.2
10.065	2.7142	0	0	0	0.79755	6.3102	13.116	23.102	27.166	31.545	25.371	34.481	32.923	37.703	32.234	39.1	40.742	37.234	40.673	48.28	40.427	45.416	63.448	49.343	59.693	53.117	59.68	67.738	38.607	26.435	29.591	32.91	62.396	67.903	31.437	32.581	28.187	34.967	41.24	46.91	55.525	56.779	45.153	68.019	50.358	58.413	34.947	39.081	33.608
1.8358	7.4853	0	0.0020456	3.4101	0	0	0.95468	0	0	0	0	0	3.9008	8.3298	0.50785	9.2894	26.587	16.111	23.189	26.56	32.887	35.293	42.227	50.065	57.672	49.634	48.061	39.705	30.705	28.246	16.922	43.789	30.737	20.673	30.415	30.097	46.922	41.367	31.795	29.742	41.67	41.041	32.74	22.266	21.317	20.482	9.9951	0	2.4413
0	0	0	4.3232	6.7599	0	6.3309	3.1276	13.742	11.257	16.501	14.654	6.8433	13.31	30.348	19.878	30.093	29.14	62.41	76.597	102.67	101.48	121.05	155.45	163.34	189.05	207.84	244.65	241.52	265.5	282.49	310.64	307.18	284.94	302.98	307.46	377.31	391.14	414.35	430.71	460.49	453.9	490.41	498.81	506.5	522.8	515.78	544.26	544.51	532.36
3.6257	14.004	0.062589	0	0	0	0.013516	0	0	0	0	0	0	9.4125	1.7844	6.5006	5.4466	0	14.596	38.301	50.631	58.481	66.704	74.435	81.203	106.42	132.63	152.63	180.73	206.84	227.36	262.22	115.85	143.58	178.15	201.31	229.4	256.56	291.4	310.69	332.73	355.59	368.4	379.41	423.5	421.44	431.91	454.05	465.01	481.19
2.1917	10.416	1.6506	6.8905	4.1411	0	0	0	15.509	0	0	6.7627	30.79	29.564	23.483	29.341	36.785	32.425	32.213	0	0	52.66	79.048	43.23	45.153	77.277	161.84	192.71	218.64	255.19	277.64	310.6	345.37	375.93	421.14	466.43	447.93	456.59	500.61	506.68	530.78	563.44	549.4	580.49	575.85	556.96	579.88	596.11	580.27	568.78
0	0	0	0	11.087	5.182	8.0123	12.422	18.361	13.289	7.408	14.267	21.079	21.697	33.151	57.163	71.983	84.413	100.2	125.86	176.93	198.99	235.45	248.31	303.86	337.99	365.63	380.04	410.94	465.81	644.58	696.58	722.76	686.13	812.57	875.32	953.67	998.48	1088.1	1054.2	1199.6	1122.9	1148.4	1213.2	1199.9	1171.5	1212.6	1233.2	1266.2	1347.2
10.828	3.762	0.88125	0	0	0.11716	0	0	0	0	0	0	0	3.5764	17.934	4.5961	0	5.6699	10.029	17.664	0.52102	18.433	17.114	14.14	21.481	13.227	29.686	19.7	28.802	24.118	20.421	11.277	16.189	32.788	24.816	29.715	28.192	26.854	26.208	30.274	31.727	28.444	33.336	33.6	25.745	26.7	19.076	22.579	28.582	33.972
0	0	0	0	1.5504	3.1661	11.601	19.897	22.921	16.764	25.659	23.188	29.719	24.939	45.75	42.894	40.77	38.117	45.022	49.588	59.438	68.168	78.038	90.998	87.088	100.85	114.03	145.47	148.54	187.46	210.22	241.36	258.21	284.23	282.93	329.19	384.59	387.69	424.25	452.93	488.1	491.76	528.66	590.81	617.25	606.02	611.13	634.09	622.52	654.83
0	0	0	0	4.6307	5.9884	7.6788	2.0402	0	0	0	0	0	0	0	0	0	0	0	0	0	0	0	0	0	0	0	0	0	0	0	0	0	0	7.4797	10.375	22.514	16.834	23.381	20.007	30.845	47.761	56.815	62.269	53.851	53.431	53.277	52.478	58.221	55.507
7.9063	0	0	0	0.4985	10.124	7.2175	0	7.5677	9.1854	5.1022	13.805	0.18133	5.3004	0.87402	5.8544	10.44	8.7512	15.805	9.8981	26.115	21.31	30.096	23.818	36.959	34.89	57.324	40.295	59.546	37.93	32.033	37.881	59.64	56.354	66.934	68.491	41.31	63.4	81.456	57.833	80.079	74.504	83.316	48.717	51.735	66.46	70.722	92.679	77.86	76.853
28.938	17.499	0	0	0	0	0	0	0	0	0	0	0	0	0	0	0	0	0	0	0	0	0	0	0	0	0	0	0	0	0	0	0	0	0	0	0	0	0	0	0	0	0	0	0	0	0	0	0	0
0	0	0	0	43.276	0	4.6807	11.274	11.251	51.093	18.336	22.232	24.504	43.494	34.537	30.023	22.738	17.663	19.898	16.375	21.893	25.686	14.265	17.518	10.595	0	0.11203	10.845	14.999	17.565	4.2377	7.7	1.9406	4.5721	0	0	0	0	0	0	0	0	0	0	0	0	0	0	0	0
0	0	7.4105	4.3256	0	0	1.9953	0	0	5.61	17.028	42.539	66.807	83.441	109.33	120.96	129.81	143.38	152.19	158.05	182.16	171.45	177.75	178.24	188.09	184.75	191.61	181.18	185.97	189.56	184.89	193.97	185.72	189.21	198.08	194.68	190.91	190.81	196.67	181.03	185.93	207.75	211.14	205.32	204.21	196.92	193.63	185.72	197.11	181.5
30.93	11.958	0	0	0	0	0	0	0	0	0	0	0	0	0	0	0	0	0	0	0	0	0	0	0	0	0	0	0	0	0	0	0	0	0	0	0	0	0	0	0	0	0	0	0	0	0	0	0	0
4.2252	13.905	0	11.449	12.146	0	0	4.0527	0	0	3.3426	0.072425	7.9789	7.5492	18.576	20.8	22.916	9.0911	12.922	12.096	21.216	20.383	18.921	11.185	8.8903	21.81	24.094	30.777	45.588	39.98	36.396	43.046	66.493	64.664	73.104	58.427	67.903	57.19	68.905	70.165	71.988	91.353	88.035	94.907	101.01	123.84	121.3	131.94	144.96	149.99
6.8582	13.896	0	0	2.5843	0	0	0	2.4028	7.9432	9.904	31.419	36.266	44.974	49.276	64.731	71.352	73.073	80.893	108.45	90.161	101.08	102	129.85	135.19	145.95	130.61	123.42	142.25	150.28	166.22	166.26	148.35	164.8	157.82	130.78	146.98	148.24	147.81	146.15	129.08	174.48	188.74	188.41	185.89	185.81	232.64	206.5	245.77	244.36
0	2.5845	0	0	0	7.2826	0	11.937	0	0	10.811	4.5796	0	6.7934	11.626	9.5248	17.508	10.835	3.0451	4.3642	7.0984	18.77	30.544	32.11	45.265	52.077	59.794	52.713	59.296	68.6	81.88	93.579	87.092	85.904	94.468	99.978	103.2	106.86	113.78	114.51	108.46	104.65	111.42	113.51	101.8	123.86	117.79	109.89	105.82	111.39
5.8163	0	14.675	10.931	17.477	0	0	0	0	0	0	0	0	0	0	1.821	22.332	21.117	36.207	42.015	6.1469	38.321	19.551	48.275	55.668	50.095	49.208	68.07	69.118	83.084	115.94	84.241	91.246	112.9	85.039	131.39	119.58	104.31	150.88	118.35	132.53	132.95	136.22	164.99	149.69	150.28	168	137.15	155.46	165.72
37.849	8.2122	6.2838	1.3366	0	0	0	0	0	0	0	0	0	0	0	0	0	0	0	5.6976	12.488	33.036	40.383	35.53	69.555	81.633	90.183	124.35	138.27	159.08	210.39	227.02	267.83	291.97	307.71	307.68	336.66	340.09	388.53	392.63	418.15	414.93	433.12	441.52	459.1	471.63	459.82	463.67	463.18	486.6
0	0	0	0	8.8157	0.025154	8.9856	11.08	9.0299	3.7344	8.4376	8.6546	10.846	7.968	20.627	24.078	27.051	33.133	44.482	72.29	116.11	140.95	186.4	226.82	255.37	288.7	314.91	350.35	399.81	454.54	520.16	525.37	539.64	484.35	593.25	628.94	657.06	655.65	687.7	748.01	740.58	781.93	814.66	841.89	863.19	897.11	866.56	899.93	930.95	934.22
8.9121	2.7193	7.8669	0	0	1.7801	0	0.89329	0	0	0	0	0	0.56345	0	0	0	0	0	0	0	18.148	19.019	31.408	24.207	39.092	53.811	60.48	51.626	74.016	79.167	88.861	97.302	127.82	156.04	189.01	235.31	265.65	301.48	337.15	398.49	436.44	438.49	495.95	508.35	530.39	543.19	591.75	594	635.7
14.809	17.233	1.3912	0.051084	0	0	0	0	0	0	0	0	0	18.841	73.977	165.26	289.53	389.8	521.09	646.25	760.32	894.8	983.81	1049	1104.9	1200.8	1199.2	1252.6	1312.7	1358.8	1430	1493.1	1483.9	1560.3	1587.3	1572.3	1538.8	1587.5	1607.7	1645.3	1673.6	1702.4	1727	1760	1795.7	1853.8	1881.2	1913.8	1958.7	1938.5
10.48	2.2801	0	3.346	0	0	0	0	0	0	0	0	0	7.6524	21.807	20.17	30.926	41.448	56.766	63.551	76.018	81.703	111.44	120.71	123.78	140.89	139.14	165.77	177.05	205.18	218.24	217.74	235.38	237.98	269.65	265.2	284.8	288.33	300.79	316	336.17	319.64	365.21	383.84	405.98	409.1	410.35	392.35	418.74	435.97
16.81	0	0	4.1739	0	0	0	0.49069	1.4452	8.9212	0	0	0	0	0	0	0	0	0	0	0	0	0	0	0	0	0	0	0	0	0	0	0	0	0	0	0	0	0	0	0	0	0	0	0	0	0	0	0	0
1.8383	0	0	1.5377	9.6412	4.4306	0.91046	0.23102	0	0	0	0	0	0	0	0	0	0	0	0	0	0	0	0	0	0	0	0	0	0	0	0	0	0	0	0	0	0	0.96708	2.8831	9.2087	23.538	20.501	36.471	76.785	75.376	95.101	81.519	93.737	107.7
22.504	19.281	1.8425	2.0828	0.48612	0	0	0	0	0	0	0	0	0	0	0	0	0	0	0	0	0	0	0	0	0	0	0	0	0	0	0	0	0	0	0	0	0	15.047	0.27993	21.767	20.417	28.71	58.729	89.207	98.224	134.32	166.13	179.54	217.27
15.85	6.1232	10.503	0	0	0	0	0	0	20.263	42.536	73.257	106.99	147.26	162.23	192.23	198.9	221.18	246.34	266.44	292.79	306.5	331.47	340.72	352.4	368.83	385.33	400.02	419.71	437.27	441.57	436.95	464.97	452.44	451.88	465.53	467	460.92	466.66	466.3	483.71	480.52	473.62	474.55	481.48	478.02	475.37	481.02	476.12	470.66
0	3.6261	1.9152	0	2.0093	4.4027	0	0	0	0	0	0	0	0	0	0	2.5216	6.3886	0	9.5767	14.915	13.98	14.437	9.7108	18.352	19.778	30.113	30.219	28.772	33.643	26.353	27.207	36.109	33.126	33.981	32.905	43.703	37.975	52.427	40.262	39.402	38.397	41.889	47.797	42.166	52.197	51.084	51.832	68.039	48.287
0	0	0	0	5.7511	5.7632	4.5353	8.175	3.7031	3.9532	6.7612	10.989	6.5756	11.905	11.924	16.894	16.629	16.288	19.987	17.162	34.625	26.835	27.121	29.911	18.861	19.287	23.481	28.433	19.506	13.928	9.955	13.577	8.5648	9.2629	17.04	22.017	20.966	24.215	23.994	26.702	23.754	23.258	29.134	27.871	34.004	23.379	36.958	25.684	42.026	26.05
0	0	0	0	2.0833	1.8819	5.0428	6.5578	21.429	48.224	75.288	109.31	144.91	165.78	211.85	245.87	277.44	307.21	337.08	363.17	399.56	403.38	424.21	431.68	440.91	453.89	464.3	469.72	474.19	481.01	483.87	499.44	489.54	491.92	505.3	502.48	500.85	500.03	499.88	483.45	498.67	501.89	502.5	508.86	498.3	492.53	497.94	473.7	479.79	498.38
7.7415	10.883	0	0	0	0	0	0	0	0	0	0	0	0	0	0	0	0	0	0	0	0	0	0	0	0	0	0	0	0	0	0	0	0	0	0	0	0	0	0	0	0	0	0	0	0	0	0	0	0
0	0	0	2.6022	4.5667	24.063	29.838	33.332	24.053	51.84	56.881	57.293	69.362	95.41	91.852	90.283	81.43	109.88	134.44	139.22	153.41	192.78	192.12	198.1	226.29	228.41	126.31	146.01	242.64	285.63	310.68	347.01	283.46	352.03	369.03	535.93	441.17	559.32	599.28	657.34	659.23	658.37	702.12	697.05	711.99	761.02	768.14	805.18	809.65	807.67
0	3.7481	0	1.7235	3.6893	0	6.7871	0	5.1103	21.055	16.862	24.075	29.866	28.841	44.438	56.794	57.149	72.999	90.425	97.886	104.03	110.75	136.41	140.38	180.37	202.16	158.57	171.06	195.3	197.78	231.59	222.52	248.58	282.99	312.66	341.31	385.86	430.14	491.7	508.92	525.04	562.5	607.54	623.35	645.67	665.01	710.34	729.54	787.13	795.17
16.273	17.505	1.8946	0	0	0	0	0	0	0	0	0	0	0	0	0	0	0	0	0	0	3.6095	0	8.0352	11.91	4.1636	0	1.7615	1.834	0	0	8.9422	4.4835	0	0	0	0	0	0	0	0	0	0	0	0	0	0	0	0	0
15.406	19.4	0	0	0	0	0	0	0	0	0	0	0	0	0	0.99094	10.235	7.3356	20.275	10.059	0	4.0649	8.0493	0.47674	10.119	5.148	26.026	11.948	45.477	55.312	88.294	109.85	106.18	113.57	121.51	130.03	130.01	119.61	149.61	137.83	157.19	143.6	155.86	150.66	163.22	145.42	172.92	149.9	160.2	171.91
0	0	3.4582	0.4145	0	6.0121	6.4235	4.2471	1.4243	5.6348	0	1.0955	7.3201	6.5391	7.0011	6.817	8.0419	5.2175	0	0	0	0	0	0	0	0	0	0	0	0	0	2.7717	6.3141	2.4865	19.851	28.807	34.988	37.27	59.522	65.074	82.208	106.54	115.41	132.16	134.05	151.36	160.03	165.49	191.4	220.98
0	7.8779	0	0.94173	2.5228	0	0	0	0	4.0636	0.29696	11.209	3.8467	0	6.631	11.2	2.5942	6.7076	13.224	10.313	31.918	56.139	65.733	65.259	83.985	99.932	120.99	153.33	203.5	250.25	313.03	386.54	458.94	536.08	587.41	665.68	728.91	788.43	907.72	923.04	971.35	1045.2	1042.1	1095.7	1177.7	1156.6	1199.5	1136.4	1144	1147.5
0	0	0	0	5.783	2.7745	12.799	9.4127	0	0	0	0	3.7966	1.8584	11.965	16.017	18.703	33.14	47.545	42.549	41.589	51.49	69.598	84.751	93.307	95.491	105.13	88.676	93.106	89.723	83.459	94.764	105.05	115.16	107.81	124.53	110.65	112.25	116.82	114.52	108.12	124.83	109.72	121.42	101.75	111.97	117.93	114.19	111.31	112.07
18.113	4.3371	0	0	0	0	0	3.1207	0	0	0	0	0	0	0	0	0	0	0	0	0	0	0	0	0	0	0	0	0	0	0	0	0	0	0	0	0	0	0	0	0	0	0	0	0	0	0	0	0	0
0	4.0711	3.909	0.85325	5.925	0	0	6.1323	0	0	0	0	0	0	0	0	6.4778	0	0	0	0	0	17.93	0	14.09	8.5963	24.613	13.771	34.235	12.589	7.5146	12.091	13.613	14.5	16.502	0	4.6982	0	9.1256	0	0	0	0	0	0	0	0.74941	0	0	6.1036
0	0	0	0	0	2.4473	6.0369	0	0	0	0	0	0	0	0	0	0	0	10.883	13.908	20.727	38.685	57.299	69.828	100.39	98.748	121.11	128.32	160.03	160.2	201.42	199.14	220.81	236.19	239.72	266.21	271.07	280.42	286.85	309.8	304.18	314.09	323.98	321.32	316.57	330.26	340.83	333.93	338.84	351.58
8.3879	5.9767	5.8323	10.76	17.583	0	0	0	0	7.1138	5.4493	0	0	6.703	13.204	4.3587	9.9386	10.593	13.527	2.7016	6.2497	13.861	0	4.9924	1.4106	0	4.4477	3.4888	2.0649	2.2398	0	0	0	0	0	0	0	0	0	0	0	0	0	0	0	0	0	0	0	0
10.284	4.6992	2.7135	0	0	0	0	0	0	0	0	0	0	0	0	0	0	0	0	0	0	0	0	0	0	0	0	0	0	0	0	0	0	0	0	0	0	0	0	0	0	0	0	0	0	0	0	0	0	0
22.513	14.985	12.835	0	0	0	0	0	0	0	0	0	0	0	0	0	0	0	0	0	0	0	0	0	0	0	0	0	0	0	0	0	0	0	0	0	0	0	0	0	4.3353	0	0	0	13.633	17.988	15.927	17.956	18.033	27
0	4.2724	0.5421	0	5.0138	0.16805	2.2161	3.3906	0.97927	7.1364	2.7323	3.1689	6.8618	23.899	64.344	113.74	173.22	256.74	353.34	431.26	530.85	602.64	689.54	786.57	888.97	1013	1065.9	1146.8	1219.9	1294.8	1413.7	1549.2	1615.7	1772.7	1893.1	2023.3	2202.8	2394.9	2590.8	2743.6	2908.3	3149.5	3315.1	3492.4	3766.1	3897.3	4088.5	4279.2	4329.7	4432.5
0	0.4235	0	4.0574	11.061	14.433	21.746	21.751	15.473	12.164	16.061	31.84	35.125	43.824	48.925	71.168	84.447	90.89	123.37	134.6	165.58	165.47	187.7	198.1	213.26	227.62	233.74	236.42	244.65	267.18	243.43	250.84	244.09	265.81	262.41	274.31	254.8	247.38	237.79	249.99	234.18	248.37	243.59	250.33	251.62	248.39	244.36	267.38	245.59	269.42
0	0	0	0.42556	5.6484	0	10.565	9.3765	23.494	18.149	32.525	38.217	62.64	69.085	89.776	100.85	117.63	124.64	147.07	166.45	174.6	185.12	208.03	209.54	207.43	228.79	246.86	279.42	301.39	340.15	404.05	453.94	510.17	570.56	663.91	778.66	916.41	969.95	1040.7	1174.9	1289.9	1341.2	1416.1	1510.9	1613.9	1638.9	1710.4	1791.7	1798.4	1917
2.1784	0	0	3.8745	7.6569	0	0	3.0229	3.323	0	0	0	0	0	0	14.38	18.513	0	15.866	24.238	40.985	62.508	89.082	92.19	102.13	104.71	120.74	213.09	161.71	170.72	176.32	181.03	194.01	276.46	284.67	296.08	319.24	232.51	302.32	238.73	238.94	232.84	249.77	300.53	253.24	257.64	250.6	231.93	254.1	237.44
25.736	8.1768	16.822	0	0	0	0	0	0	0	0	0	0	0	0	0	0	0	0	0	0	0	0	0	0	0	0	0	0	0	0	0	0	0	0	0	0	0	0	0	0	0	0	0	0	0	0	0	0	0
25.519	10.852	0	0.32519	0	0	0	0	0	0	0	0	0	0	0	0	0	18.833	30.577	47.212	67.815	76.228	99.792	124.69	134.09	141.12	156.47	158.66	164.72	168.66	186.58	176.88	189.85	206.88	208.9	201.43	223.49	215.14	214.5	218.41	228.22	236.27	234.25	225.82	235.61	231.51	221.96	237.94	236.37	262.57
0	0	0	4.4371	11.291	6.7196	7.574	21.505	15.716	16.874	11.874	33.358	6.8528	14.893	23.275	23.398	33.438	27.809	21.643	24.496	40.504	30.36	20.681	18.449	5.2637	12.216	18.177	17.587	15.986	10.066	2.4865	1.5558	0	0	4.0027	0	0	0	0	0	0	0	0	0	0	0	0	0	0	0
0	0	0	6.9362	0	7.9618	20.396	10.292	9.505	9.3139	0	0	0	0	0	0	0	0	0	0	0	0	0	0	0	0	0	0	0	0	0	0	0	0	0	0	0	0	0	0	0	0	0	0	0	0	0	0	0	0
0	0	0	1.9031	1.274	0	6.167	10.263	17.838	18.286	31.028	32.411	48.019	86.089	108.23	143.22	192.15	233.9	285.38	334.12	388.14	435.88	494.5	538.67	564.41	639.79	660.41	718.8	702.78	789.68	829.87	878.8	879.73	948.37	966.23	1026.4	1074.5	1138.5	1193.3	1196.5	1286.2	1306.7	1333.7	1386.9	1421.3	1417.1	1449.9	1431.2	1485.5	1503.1
0	0.60499	0.11441	0	6.8078	0	3.6943	0	0	0	0	0	0	0	0	0	0	0	0	0	0	0	0	0	0	0	0	0	0	0	0	0	0	0	0	0	0	0	0	0	0	0	0	0	0	0	0	0	0	0
0	0	0	8.7502	9.2975	25.229	35.918	27.618	40.288	52.013	23.771	29.939	14.687	59.332	53.648	45	57.586	44.815	64.339	55.85	59.288	78.797	89.254	89.81	80.204	0	4.3905	73.366	74.026	82.59	4.3369	32.986	0	5.4612	51.289	54.201	63.738	63.443	3.4697	43.43	36.716	38.174	17.359	0	7.2702	2.6995	1.2882	0.80623	0	0
0.10872	2.6815	6.6807	0	2.9275	0.31508	0	0	0	0	0	0	9.0163	24.309	19.316	19.887	26.578	16.983	25.467	25.856	18.653	29.821	22.734	26.63	16.296	21.819	29.282	31.477	34.99	45.156	22.952	28.591	33.44	39.023	28.661	35.768	46.414	32.446	35.443	30.544	38.909	45.396	31.101	22.19	34.777	34.443	26.558	43.386	42.416	36.347
39.211	17.986	12.095	0	0	0	0	0	0	0	0	0	0	0	0	0	0	0	2.6052	24.807	19.094	28.978	22.3	5.6313	37.055	27.35	13.583	33.485	40.203	61.994	76.469	91.617	100.86	104.95	102.81	113.58	134.47	129.89	176.98	163.81	191.08	198.53	205.53	209.52	233.23	232.63	225.52	240.71	231.52	248.92
24.016	11.326	0	0	0	1.4629	0	0	0	0	0	0	0	0	0	0	0	0	0	0	0	0	0	0	0	0	0	0	0	0	0	0	0	0	0	0	0	0	0	0	0	0	0	0	0	0	0	0	0	0
14.409	8.116	1.1647	0	2.0724	0	0	0	1.2348	0	0	0	0	0	0	0	0	0	0	0	1.0637	0	29.04	31.901	48.526	62.2	70.431	96.815	100.05	126.87	127.38	129.44	131.49	143.52	146.4	136.17	154.08	138.33	155.59	146.26	159.6	144.98	149.59	153.25	167.03	157.3	154.49	135.14	133.53	129.16
0	0	0.42911	2.4773	3.5188	1.8745	0	3.3581	8.2666	20.906	17.029	41.207	51.032	56.504	60.321	74.004	72.084	82.481	87.086	98.891	110.34	114.38	119.06	129.52	127.72	137.81	138.36	135.88	131.46	143.71	130.06	136.09	136.78	134.04	134.64	141.36	150.67	146.63	154.28	146.76	154.56	162.03	159.53	149.59	154.28	154.99	152.34	171.03	159.12	170.72
0	10.125	0	0	2.9822	3.9281	0	0	0	0	0	0	0	0	0	0	0	0	0	0	0	0	0	0	0	0	6.3284	0	0	0	0	0	0	0	0	0	0	0	0	0	0	0	0	0	0	0	0	0	0	0
3.6111	2.1712	0	0	0	1.7277	2.2818	5.7108	2.7468	3.2633	10.004	3.4473	16.417	12.916	18.332	13.664	19.846	8.7596	15.075	19.43	33.265	51.374	55.407	87.374	92.31	131.12	165.77	196.85	217.87	248.48	256.44	314.36	321.37	360.78	362.98	385.82	413.69	417.23	416.88	408.35	417.71	422.42	436.91	446.29	456.15	467.85	459.85	463.42	485.43	500.76
19.373	12.441	1.5183	5.2999	0	0	0	0	0	0	0	0	0	0	0	0	0	0	0	0	0	0	0	0	0	0	0	0	0	0	0	0	0	0	0	0	0	0	0	0	0	0	0	0	0	0	0	0	0	0
0	0	0.38811	0.18871	6.2212	1.6737	12.952	15.347	29.484	24.971	42.733	46.058	49.841	45.13	60.847	58.18	69.148	62.808	70.389	83.898	99.101	111	129.26	151.01	135.48	159.8	181.79	208.61	203.64	217.99	250.58	264.3	260.89	273.99	256.91	293.97	328.41	319.12	358.24	375.35	419.07	422.04	465.03	515.88	537.26	558.66	571.95	625.73	688.98	687.13
21.836	6.7174	0	1.1338	0	0	0	0	0	0	0	0	0	0	0	3.4476	29.18	53.938	75.774	107.32	135.44	160.28	182.13	220.73	260	282.38	330.59	357.42	401.61	412.25	445.8	458.4	468.72	505.87	508.93	520.35	549.66	565.56	553.6	559.56	539.29	541.97	549.85	543.35	535.41	544.59	516.59	522.22	529.84	543.82
5.2638	8.2038	0.46133	4.9466	0	0	0	0	0	0	0	0	0	0	0	5.6145	19.383	15.788	17.746	20.515	19.574	21.753	17.218	24.918	19.464	29.139	25.122	21.898	22.19	24.442	25.376	18.073	4.8397	11.181	19.719	19.271	23.72	14.778	13.711	13.412	6.6526	20.669	11.358	8.9102	0	0.83888	2.0448	0	3.646	0.64634
20.69	4.2237	0	4.6612	0	0	0	0	0	0	0	0	0	0	0	0	0	0	0	0	0	0	0	0	0	0	0	0	0	0	0	0	0	0	0	0	0	0	0	0	0	0	0	0	0	0	0	0	0	0
0	0	0	1.9821	3.8052	11.52	4.1679	14.578	2.8793	3.0305	7.2902	0	0.75859	11.443	1.4139	5.495	8.8761	0.80239	5.1314	3.295	12.049	14.72	18.294	18.423	23.917	24.816	26.861	28.528	24.779	17.781	18.632	30.319	19.502	15.197	21.975	17.868	20.598	15.104	29.613	24.547	23.212	16.157	16.071	24.503	14.093	28.248	30.698	28.135	27.453	18.313
0	3.5427	0	6.707	0	0	0	0	0	4.8023	10.91	16.885	24.339	34.595	50.167	70.606	67.558	85.976	97.173	105.61	125.92	112.97	114.53	124.88	125.12	131.25	144.04	148.67	101.67	141.75	146.05	137.44	132.98	124.72	122.08	143.05	141.23	135.32	156.82	187.79	226.15	268.51	295.63	294.81	400.31	447.23	464.45	515.61	581.78	591.09
0.89078	0	0	0.96147	3.2416	3.9012	3.4739	6.8626	4.9819	1.0441	0	0	0	0	0	0	1.6663	0.82861	4.4874	3.4883	22.867	25.365	18.916	19.425	15.173	28.365	19.778	27.43	18.913	26.378	27.757	27.819	18.773	30.954	36.922	38.597	36.522	41.073	46.714	42.257	43.219	44.754	53.239	49.213	47.782	40.113	53.603	38.947	42.351	36.719
18.401	20.222	0	0	0	3.6058	0	0	0	0	0	0	0	0	0	0	0	0	0	0	0	0	0	7.2071	7.1257	16.143	37.354	37.357	31.364	29.213	28.009	29.33	40.241	77.066	73.446	76.359	63.746	39.096	30.226	29.764	44	13.916	22.766	10.623	2.5848	0	7.2146	0	0	0
28.208	15.03	0	0	0	0	0	0	0	0	0	0	0	34.653	72.511	147.27	140.94	206.38	258.49	302.88	386.1	392.65	426.98	501.35	522.71	553.25	596.21	597.61	558.45	615.75	641.94	648.95	634.52	668.9	742.11	604.86	625.11	651.76	643.49	655.81	670.07	669.65	671.94	652.16	646.66	617.75	634.44	643.6	639.58	650.25
0	0	0	9.859	0.41477	1.6428	0	5.5434	0	0	4.8139	6.2155	8.9138	17.36	22.801	25.547	22.902	24.62	24.04	33.306	31.249	33.257	36.524	45.66	49.362	50.765	45.342	48.682	45.635	49.582	47.491	42.807	43.802	61.959	74.944	77.232	81.214	86.861	85.015	109.92	134.35	182.1	235.33	322.8	347.28	413.86	493.44	550.06	625.85	629.43
12.255	2.926	0	0	2.8512	0	0	0	0	0	0	0	0	0	0	0	0	0	0	0	0	0	0	0	0	0	0	0	0	0	0	1.2023	6.5499	17.009	17.149	39.267	54.622	59.462	73.437	82.007	99.186	104.84	108.04	107.62	123.11	128.93	135.69	149.69	157.43	165.15
0	0	0	1.4876	0	2.8414	10.446	17.473	13.542	7.8743	7.1737	0	10.469	0	7.0244	0.23108	19.969	8.4867	12.947	13.431	9.1929	16.509	29.3	14.163	21.915	24.456	12.068	20.312	23.748	14.4	16.214	24.697	46.114	88.972	126.2	177.19	228.17	290.53	343.4	414.96	474.63	552.68	617.05	698.35	744.89	808.63	820.84	926.96	902.93	989.02
0	0	0	0.84059	5.3382	7.0844	5.4116	21.905	31.9	43.691	57.61	75.529	107.36	124.23	154.31	178.53	206.16	210.69	249.63	261.38	267.91	283.57	298.88	330.94	334.33	357.49	353.33	361.02	373.15	380.76	387.86	397.33	377.88	360.29	345.78	338.38	356.75	334.5	360.36	351.34	356.24	342.19	358.31	353.75	361.26	362.32	361.71	360.47	356.56	365.58
0	0	0	5.9485	3.6116	7.2641	10.751	9.803	5.1172	1.6127	4.9835	26.348	23.768	29.021	33.263	47.77	69.808	65.812	74.012	85.798	97.737	119.69	142.79	142.86	148.27	172.45	176.31	199.03	226.12	235.07	245.25	237.67	247.8	259.83	257.53	269.37	285.93	277.75	287.65	284.18	292.68	298.9	286.72	287.24	293.15	298.56	299.62	289.21	288.3	303.34
0	0	0.3806	0	1.3409	2.2077	8.0655	8.3554	10.982	0.5128	11.035	8.1985	21.97	34.46	74.25	117.29	192.92	266.9	324.88	391.26	451.77	535.37	610.44	775.73	844.61	952.27	1036.8	1125	1257	1378.8	1396.6	1422.7	1519.3	1799.9	1819.4	1768.5	1881.8	1901.6	2047.8	2191.1	2368.7	2473.5	2641	2777	2921.7	2872.3	3020	3090.8	3141	3193.7
2.5881	15.746	0	0	0	0	0	1.8839	1.659	22.649	34.576	56.124	61.776	74.131	102.21	102.91	125.35	120.04	142.64	173	160.92	177.14	175.53	191.86	203.71	189.83	218.92	202.2	204.16	207.64	211.55	208.53	234.92	244.96	249.52	253.25	265.83	250.46	248.39	243.37	237.3	237	195.96	198.55	202.17	176.82	199.05	185.58	191.17	198.46
3.6092	4.1258	3.7682	9.9977	0	0	0.12152	0	0	0	0	0	0	0	0	0	0	0	0	36.059	35.87	87.913	114.5	130.08	179.27	221.5	341.08	314.5	405.68	556.13	620.99	768.3	771.17	861.5	975.96	1102.3	1126.8	1253	1231.5	1401.7	1378	1457.5	1496.7	1425.4	1509.9	1577	1598.8	1618.6	1686.3	1767.6
3.3508	0	0	3.4456	4.022	0	2.2744	14.483	4.316	3.9082	0	15.386	5.3513	15.856	9.7052	17.046	18.612	14	16.451	11.218	24.267	23.908	28.838	30.12	20.36	24.09	27.409	30.242	23.732	11.935	17.658	22.745	21.801	34.655	30.94	31.189	30.806	42.619	42.091	38.413	42.665	45.009	44.681	52.882	50.356	37.157	49.709	47.137	51.393	39.054
0	0	8.2227	0	1.6505	3.5833	0	0	0	0	0	0	0	6.3274	0	0	0	0	0	13.212	19.402	38.15	36.503	55.522	60.246	72.684	91.43	106.11	114.95	103.15	97.568	86.227	94.89	111.41	140.65	125.44	142.62	130.31	151.03	140.75	174.09	154.37	170.08	167.94	174.18	158.89	141.29	182.03	149.44	181.73
6.9065	0	14.244	0	0	0	0	0.63512	1.1891	4.0457	0	2.2862	0	0	0	0	0	0	0	0	0	18.492	29.972	23.195	39.205	38.288	66.424	61.222	89.924	97.287	68.477	78.178	89.336	101.5	92.649	96.943	101.9	120.29	113.94	113.83	106.92	111.38	118.34	112.24	110.02	102.07	117.13	108.48	104.82	106.93
13.078	1.5171	5.3537	3.8248	0	0	0	0	2.0065	4.4729	17.264	22.141	22.563	25.623	33.212	40.502	42.465	44.609	49.018	65.069	61.145	56.532	58.955	42.344	64.675	58.624	45.47	46.886	51.36	53.754	65.642	61.403	47.904	64.392	55.396	36.314	36.044	38.346	49.859	37.978	48.116	33.832	32.283	32.448	39.057	52.641	49.208	40.103	39.694	53.653
0	0	0	2.1565	8.2044	12.469	16.306	16.798	15.204	13.654	18.514	25.473	23.124	25.033	23.102	16.6	28.759	19.608	23.516	31.493	26.667	40.668	35.786	31.011	24.206	26.563	37.9	38.001	42.879	42.081	32.32	28.273	29.606	41.317	29.922	36.718	43.04	44.785	47.688	46.556	43.9	49.227	39.847	44.899	47.379	36.794	39.062	43.704	34.747	46.389
15.175	5.5452	0	0	0	0	0	0	0	0	0	0	2.1478	0	0	0	0	1.0305	0	5.0344	0	1.6602	0	0	0	0	0	0	0	0	0	0	0	0	0	0	0	0	0	0	0	0	0	0	0	0	0	0	0	0
11.079	11.89	0.19869	0	0	0	0	0	0	0	0	0	0	0	0	0	0	0	0	0	0	0	0	0	0	0	0	0	0	0	0	0	0	0	0	0	35.112	56.286	71.837	62.95	60.507	70.673	79.832	78.386	82.721	83.102	89.495	91.341	91.277	103.02
1.7308	0	11.68	2.6505	0	4.8784	0	0	0	0	0	0	0	12.2	0.33467	0	0	0	0	0	0	0	0	0	0	0	0	2.7559	0	0	0	0	0	0	0	0	0	0	0	0	0	0	0	0	0	0	0	0	0	0
20.322	15.078	0	0	0	0	0	0	0	0	0	0	0	0	0	0	0	0	0	2.0227	0	0	0	0	0	0	2.6565	0	0	1.8211	1.8644	5.9319	0	3.5348	0	9.6006	0	0	14.466	16.175	16.953	27.254	18.233	24.033	25.842	28.473	35.289	45.966	50.74	67.711
0	0	0	0	2.768	9.6367	11.533	12.174	16.863	24.266	21.55	22.924	19.637	25.753	22.394	18.465	53.274	32.56	23.624	34.326	31.447	39.535	18.998	42.114	42.489	48.09	49.754	59.941	44.034	61.431	49.225	67.985	78.425	94.488	113.73	84.29	109.41	134.36	174.11	197.57	220.37	260.72	278.93	311.4	332.76	371.04	395.22	410.18	462.38	471.95
7.007	9.5994	0	0	0	0	0.33193	0	0	0	0	0	0	0	0	0	0	0	0	0	0	0	0	0	2.2274	26.869	40.164	65.186	122.1	150.66	220.1	266.22	314.76	377.05	412.77	482.49	550.94	609.5	662.38	710.06	751.73	793.6	827.03	868.74	906.6	911.31	953.28	1014.2	1006	1051.8
9.8616	1.6499	5.233	0	0	0	2.0891	17.256	7.9849	15.666	8.6615	11.947	26.913	30.04	26.147	38.336	42.934	55.771	57.791	64.721	60.69	65.358	67.148	67.478	71.302	79.033	85.559	81.77	79.34	78.1	74.873	76.507	75.183	81.119	69.632	71.736	72.994	75.905	76.958	64.138	53.805	51.015	51.405	51.352	39.575	62.123	61.503	49.748	55.092	49.927
3.2391	10.782	0	6.0631	0	0	0.41594	0	18.723	21.485	23.921	23.426	31.184	51.083	55.117	84.352	100.3	134.14	149.92	172.81	199.68	213.23	243.39	230.14	236.71	272.26	313.6	316.88	308.93	341.54	337.41	351.74	354.68	356.46	334.39	360.97	356.7	382.04	389.77	424.08	455.28	519.67	542.68	600.45	630.09	721.28	776.48	798.62	851.1	890.61
7.6829	5.7771	0	11.148	0	0	0	0	0	6.6202	0	0	0	0	0	0	0	0	0	0	0	0	0	0	0	0	0	0	0	0	0	0	0	0	0	0	0	0	0	0	0	0	0	0	0	0	0	0	0	0
8.8525	8.6668	1.7822	0	0	0	0	0	0	0	0	0	0	0	0	0	0	0	0	0	0	0	9.6436	42.429	78.551	115.69	162.69	182.08	249.37	284.83	325.03	384.84	441.15	480.68	475.78	488.52	534.49	538.58	509.26	566.12	556.71	566.53	595.91	570.13	570.99	554.77	561.63	543.61	543.56	534.01
0	0	0	0	8.9213	22.505	57.014	65.041	92.424	120.9	130.85	169.17	227.69	259.88	303.76	376.88	403.83	484.05	574.86	493.88	582.04	568.43	644.73	687	613.61	650.59	679.55	748.4	747.73	750.97	763.39	804.02	801.89	1013.6	999.26	929.47	951.42	965	1001.3	982.5	1007.8	1031.8	1031.7	1044.6	1039.5	1015.3	1022.7	985.33	1012.9	1023.8
0	0	0	0.20342	8.8786	4.4108	8.1247	23.361	24.477	26.988	50.21	53.84	59.441	57.343	84.764	101.33	97.872	111.82	116.14	131.52	143.93	129.89	139.9	139.3	130.46	131.52	133.78	153.42	138.68	139.63	125.04	136.27	128.86	149.6	151.04	160.26	169.3	169.8	168.73	165.5	150.78	152.06	172.98	165.34	163.48	154.17	164.15	150.02	161.82	134.96
31.397	19.311	8.8491	0	0	0	0	0	0	0	0	0	0	0	0	0	0	0	0	0	0	0	0	0	0	0	0	0	0	0	0	0	0	0	0	0	0	0	0	0	0	0	0	0	0	0	0	0	0	0
0	9.2229	0	0	6.4979	0	2.5624	0	0	1.5066	0	0	0	0	4.0267	3.9509	20.943	30.845	36.756	49.712	88.595	112.83	163.47	204.69	251.31	310.24	353.28	415.8	494.12	528.51	608.32	699.39	750.9	854.56	935.31	1022.2	1108.1	1203.9	1249.7	1363.2	1435	1522.4	1626.6	1671.9	1746.5	1792.1	1859.1	1906.2	1940.6	1998.4
14.859	4.3517	0	0.33818	0	0	0	0	0	0	0	0	0	0	0	0	0	0	0	0	0	0	0	0	4.8587	15.685	35.687	34.822	50.38	57.523	56.227	68.943	75.717	114.57	124.31	129.41	117.52	132.75	148.5	149.55	174.56	159.83	165.69	171.58	172.73	176.55	190.14	185.7	186.28	183.65
0	9.7274	0	0	0	2.3289	3.7233	11.162	3.4991	1.4905	0	8.4753	0.38675	0	0	0	2.3767	8.5164	10.547	23.11	23.153	37.09	50.069	45.956	54.819	58.893	65.337	72.009	83.235	87.734	74.752	86.04	79.019	99.59	91.331	107.25	114.39	119.72	127.57	131.21	141.37	146.24	147.92	155.02	153.52	162.92	149.8	157.29	146.11	153.77
11.464	7.3422	4.3815	0	0	0	0	0	0	0	0	0	0	0	0	0	0	0	0	1.744	23.544	29.422	29.937	29.113	50.73	63.96	80.178	83.505	68.479	78.602	85.713	94.037	85.486	95.856	72.39	66.459	82.169	87.954	104.47	74.904	66.299	69.778	63.249	75.548	70.596	82.874	83.611	74.122	74.938	73.353
8.4406	5.3081	5.4865	5.2834	1.0868	0	0	0	0	14.991	46.177	93.881	131.86	182.12	229.62	313.43	370.24	427.23	470.83	527.9	601.89	649.03	687.78	729.08	763.96	774.19	831.05	870.85	897.87	923.52	951.43	945.64	970.08	1024.4	1012.9	1087.3	1104.7	1118.4	1159.4	1178.1	1221.5	1249.4	1288.5	1282.2	1310.1	1323.5	1357.8	1349.1	1350.4	1358.7
9.4573	12.097	4.4702	0	0	1.8504	0	0	0	4.3014	0	1.4327	12.283	24.5	29.205	39.619	48.657	56.884	66.291	75.532	91.497	101.73	115.05	117.42	120.7	122.88	142.52	139.18	134.56	140.84	128.4	143.98	137.33	134.2	140.12	131.29	143.94	138.31	158.1	149.21	151.95	146.25	140.58	137.35	132.48	139	141.47	140.64	140.92	134.31
13.796	6.9077	0	0	0.023474	0	0	0	0	0.48946	0	0	0	0	0	0	0	0	0	0	0	0	0	0	0	0	2.8351	15.849	19.758	19.257	23.173	21.238	34.935	31.16	57.258	42.768	56.675	53.94	59.022	61.779	74.679	73.522	87.659	82.631	100.43	85.07	87.45	78.796	87.62	84.413
1.2316	0.99888	2.5366	11.104	6.5706	0	0	0	0	0	0	0	0	0	0	0	0	0	0	0	0	0	0	0	0	0	0	0	0	0	0	0	0	0.39036	0	7.97	1.0224	0	2.0166	0	0	0	0	0	0	0	0	0	0	0
0	0	0	3.0437	9.2161	11.755	13.3	11.99	18.067	30.628	10.679	15.05	25.883	24.513	26.219	34.515	49.752	48.939	56.164	54.848	60.286	65.344	84.578	92.257	105.11	106.84	116.71	149.81	165.89	189.67	218.64	259.83	291.61	284.83	304.55	320.8	359.85	355.98	373.84	375.79	445.06	427.33	443.79	474.35	488.35	517.22	544.99	548.09	556	543.63
0	0	2.6258	4.3814	12.99	0	0	13.945	32.022	81.082	125.72	166.34	239.27	300.24	374.91	449.41	535.54	619.36	740.46	813.26	956.2	1005.4	1041.5	1127.7	1199.6	1251	1322.6	1369	1454	1527.1	1662.8	1786.4	1793.6	1827	1926.2	1996.8	2054.8	2130	2226.6	2326.4	2410.8	2537.4	2578.6	2666.4	2730.1	2735.7	2852.6	2934.8	2961.7	3079.5
9.892	3.3135	2.7312	0	0	0	0	0	0	0	0	0	0	0	0	0	0	0	0	0	0	0	0	0	0	0	0	0	0	0	0	0	0	0	0	0	0	0	0	0	0	0	0	0	0	0	0	0	0	0
0	5.0142	0	1.9111	2.4683	1.1123	5.2534	10.745	4.8753	1.5881	0.56383	13.567	15.733	8.0904	11.732	12.353	24.644	22.219	30.225	37.886	41.891	55.109	63.211	62.371	56.424	69.248	71.442	71.399	80.074	77.236	79.207	74.888	82.397	93.639	90.924	92.434	95.831	93.77	101.06	100.03	91.255	102.06	96.663	103.23	97.779	101.65	102.82	103.36	96.655	99.323
8.6375	2.9758	0	0	3.5318	0	0	0	1.1572	0	2.6541	6.8806	9.7744	7.7395	18.884	27.378	29.611	32.64	36.45	29.89	38.473	35.904	35.785	44.543	32.112	30.923	24.919	23.299	29.719	11.906	10.378	0	0	0	16.08	0	0	0	0	0	0	0	0	0	0	0	0	0	0	0
2.3852	0	0	2.9279	5.1336	0	5.5641	9.923	15.122	30.041	38.897	51.682	57.795	78.484	98.576	114.45	135.71	141.2	165.44	161.97	187.36	200.16	215.4	208.18	210.6	210.47	217.97	216.56	230.22	233.73	222.86	237.07	239.23	257.7	268.66	282.11	298.42	320.25	308.09	330.36	325.16	332.62	366.76	381.17	389.03	388.88	412.22	407.38	394.98	409.33
14.839	6.2432	5.0717	6.4535	0	0	0	0	0	0	0	0	0	0	0	0	0	0	0	0	0	0	0	0	0	0	0	0	0	0	0	0	0	0	0	0	4.0399	0	13.679	0	0	0	0	0	0	0	0	0	0	0
0	0	0	10.212	2.6371	60.008	56.647	79.861	112.78	215.29	230.23	261.64	241.03	253.34	229.31	234.37	234.25	229.68	243.23	235.21	240.18	242.72	243.04	256.5	233.71	221.6	197.75	227.17	210.21	224.41	201.34	197.77	194.54	213.39	187.75	203.67	180.74	192.84	191.85	197.82	201.51	187.08	192.47	196.67	185.33	190.44	184.41	192.72	184.96	193.28
0	8.9461	0	5.774	0.17569	2.5475	0	14.09	8.8116	7.8013	1.5881	26.629	28.154	47.701	43.044	45.835	48.82	60.023	73.916	90.534	86.221	100.29	87.259	106.07	111.04	102.51	90.894	85.931	95.432	98.702	101.52	99.153	84.811	79.208	68.658	58.653	80.148	73.261	69.253	46.294	35.273	43.783	32.478	39.643	26.569	7.0862	17.32	7.377	0	0
0.6273	5.9965	1.4676	0	0	2.8548	1.0661	4.8621	2.3244	11.703	15.899	36.079	38.48	44.874	33.688	54.749	38.647	45.909	51.673	46.571	55.294	65.018	56.907	68.501	65.663	65.629	68.193	66.417	56.041	70.72	64.405	58.686	62.699	64.313	62.367	69.801	73.852	62.474	73.322	64.432	83.327	81.572	74.91	69.902	79.874	75.968	63.73	89.064	91.984	87.108
0	0	0	7.3163	14.474	38.423	62.411	83.087	82.345	118.55	129.26	140.12	175.77	156.59	171.76	190.1	185.27	176.99	197.32	216.16	204.58	230.9	261.65	258.47	251.9	240.54	259.35	258.82	240.86	251.66	242.53	240.93	222.07	231.06	231.83	206.25	225.21	208.37	214.85	201	202.15	207.38	208.25	205.94	192.7	197.92	187.56	206.2	185.35	200.66
0	0	0	3.4483	0	3.856	10.805	17.341	64.07	75.274	105.71	147.52	240.63	291.71	353.04	409.32	434.96	509.81	551.21	574.84	618.42	617.78	645.36	666.62	679.12	683.57	695.03	668.79	695.75	685.24	675.93	661.79	686.26	693.92	695.87	704.03	703.24	729.48	728.7	735.38	736.14	736.11	738.17	741.04	733.06	746.93	736.96	727.54	726.75	727.53
0	5.8491	0	0	9.088	9.2149	4.6078	11.663	23.099	33.145	30.267	34.725	34.618	45.15	44.221	54.944	55.956	47.072	48.111	49.156	47.38	47.186	55.432	50.153	61.04	61.914	70.009	49.26	67.208	48.81	75.332	81.823	50.03	59.443	42.592	64.666	73.596	66.214	83.57	72.526	82.561	72.134	67.98	64.121	65.739	75.984	97.527	82.525	78.08	70.28
21.991	0	1.2896	0	0	0	0	0	0	0	0	0	0	0	0	0	0	0	0	0	0	0	0	0	0	0	0	0	0	0	0	0	0	0	0	0	0	7.918	7.8758	15.822	17.188	28.394	36.173	38.458	48.522	46.459	49.558	43.406	54.383	51.155
3.9761	0	2.962	3.254	1.6365	0	0	0	0	0	0	0	0	0	0	1.7611	22.838	17.215	27.335	35.67	61.789	63.647	118.49	87.222	87.065	112.46	115.15	171.37	181.82	164.93	168.22	174.17	184.73	201.88	202.95	216.36	220.47	227.05	234.56	221.37	230.55	249	245.13	254.43	256.98	233.41	246.67	243.46	239.18	228.67
0	0	0	12.069	0	0	13.215	37.09	66.526	149.32	242.75	369.71	475.82	611.68	758.31	930.21	1074.3	1160.2	1310.9	1372.4	1519.2	1607.2	1682.5	1660.2	1717.9	1745.5	1848	1835	1842.5	1947.4	1994.5	1977.5	1960.6	1990.9	1978.9	1980.3	1987.3	1969.4	1977.6	2078.5	2051.1	2063.9	2063.2	2059.3	2113.5	2107.4	2098.4	2123.1	2145.5	2154
0	0	0	12.896	18.875	41.237	36.451	62.735	58.13	57.792	62.439	48.233	53.305	46.704	39.799	42.363	44.486	58.167	48.109	40.123	58.499	52.337	60.542	48.354	41.384	52.287	46.086	44.254	45.745	51.857	51.151	81.224	107.49	148.24	228.56	246.88	323.52	404.98	448.35	489.04	582.24	596.44	660.57	688.59	731.74	747.37	793.67	795.64	814.36	814.69
0	0	0.67967	3.6935	0	6.7077	7.0494	5.4537	3.2907	3.7607	2.2201	3.9836	0.38021	2.3381	1.2419	3.3516	0	0	1.9615	3.7995	0	27.946	25.6	47.066	61.26	64.31	75.763	87.023	114.46	119.81	146.13	149.89	148.57	170.86	172.21	190.17	198.4	182.95	186	186.32	192.55	200.58	192.85	188.48	200.97	206.91	216.32	214.07	213.65	211.63
9.9169	8.9149	0.24793	0	0.26633	0	0	0	0	0	0	0	0	0	0	0	0	0	0	0	0	0	0	0	0	0	0	0	0	0	1.7021	13.92	0.79164	2.4026	0	0	0	0	0	0	0	0	5.8229	0.88491	0	2.7462	10.281	6.7605	0	0
0	3.3897	0	4.4015	0	0	7.1225	9.7443	0	13.999	4.1052	0	0	0	0	0	0	0	0	0	0	0	0	0	0	0	0	0	0	0	0	0	0	0	0	0	0	0	0	0	0	0	0	0	0	0	0	0	0	0
0	0	0	0	0	29.019	29.629	26.45	20.286	22.503	17.081	28.317	30.642	41.42	34.268	37.727	28.295	19.858	29.885	28.574	0	0	0	0	0	0	0	0	0	0	0	0	0	0	0	0	0	0	0	0	0	0	0	0	0	0	0	0	0	0
25.613	11.576	9.2243	0	0.29426	0	0	0	0	0	0	0.60111	0	0	0	0	0	0	0	0	0	0	0	0	0	0	0	0	0	0	0	0	0	0	0	0	0	0	0	0	0	0	0	0	0	0	0	0	0	0
0	0	0	3.9028	5.2803	7.2124	13.649	26.717	36.11	43.787	37.709	53.601	64.473	63.935	61.563	61.386	66.285	16.358	16.71	19.186	16.237	22.604	27.725	22.874	12.614	16.438	5.6623	24.127	20.344	25.522	17.273	15.876	11.573	21.583	13.413	17.786	21.972	24.969	41.152	53.53	63.352	102.25	116.95	155.92	180.52	210.81	232.78	267.6	298.63	328.89
0	0	0	2.5063	4.8867	9.8589	7.7947	6.7389	0.73893	4.2733	7.5567	9.0174	9.3562	5.1288	12.47	7.8936	12.49	15.094	14.296	22.045	26.195	34.309	44.532	45.381	62.775	81.995	94.139	102.85	110.78	118.05	136.96	123.94	119.58	134.98	144.93	149.98	162.2	157.96	174.1	181.91	189.04	199.5	198.91	195.69	214.5	224.37	227.07	239.37	249.84	255.89
34.327	20.122	8.7679	0	0	0	0	0	0	0	0	0	0	0	0	0	0	0	0	0	0	0	0	0	0	0	0	0	0	0	0	0	0	0	0	0	0	0	0	0	0	0	0	0	0	0	0	0	0	0
0	0	0	8.5217	10.749	9.6542	14.582	24.218	7.2861	22.767	18.22	21.536	26.111	32.631	29.693	36.171	33.267	31.843	33.464	37.932	46.343	43.794	43.91	51.006	67.252	70.628	81.241	80.901	84.611	103.91	117.06	114.15	124.34	147.73	157.62	175.46	180.28	188.75	188.68	201.81	209.85	202.83	210.79	206.56	197.2	180.63	197.12	205.86	199.9	201.16
0	0	0.11301	0	0	4.4087	9.8354	5.4873	11.546	2.9982	4.9632	6.5459	13.117	23.247	37.72	50.297	73.092	96.634	126.47	147.95	172.59	210.72	238.83	263.21	290.4	325.16	328.55	309.99	339.56	335.37	341.37	367.82	393.37	399.34	388.9	412.31	406.84	417.79	419.08	420.95	426.84	438.08	413.05	454.5	457.62	472.6	479.07	465.7	473.55	487.39
11.969	4.907	0	0.31003	0	0	0	0	23.283	40.317	59.852	85.93	123.77	158.37	164.66	233.4	263.47	297.44	362.78	383.59	414.48	448.31	464.89	473.99	518.77	513.53	545.64	547.81	591.8	579.31	583.89	596.94	602.46	635.02	639.57	664.55	654.9	659.99	683.19	722.48	698.48	691.25	714.29	705.18	720.3	727.58	730.36	734.65	731.79	721.67
16.95	4.9636	0	0	6.2268	0	0	0	11.435	18.847	31.875	40.903	69.72	84.041	104.34	149.45	164.53	145.79	190.9	207.07	225.29	154.12	235.49	260.8	275.98	248.95	279.14	266.56	270.3	265.74	272.7	289.74	274.55	257.54	210.57	245.12	247.66	261.85	235.48	211.38	205.27	231.43	218.38	209.83	220.69	215.49	227.51	196.95	174.52	200.51
0	0	0	0	20.13	6.2352	24.947	27.679	32.918	0	24.97	20.728	6.6742	13.79	43.171	39.506	73.573	117.04	169.63	207.86	269.32	291.88	347.49	391.88	422.99	465.24	490.46	509.14	562.45	590.91	596.98	591.8	600.13	645.23	631.85	673.79	692.53	672.47	690.33	694.94	688.48	669.94	719.06	713.38	638.38	624.16	635.8	595.59	600.24	597.7
0	0	0	5.2584	1.5008	7.6244	15.322	17.305	17.709	14.151	13.58	26.379	33.869	27.002	29.632	31.472	38.939	31.771	39.819	34.07	40.821	44.596	58.441	46.983	43.175	52.483	48.503	63.959	65.493	80.189	72.194	67.915	60.323	78.059	72.015	79.942	92.147	89.739	104.5	100.34	96.328	109.45	109.01	119.58	127.04	132.05	127.94	141.18	145.25	156.93
3.4336	0	0	13.123	5.7539	0	0	2.5926	10.366	21.574	17.921	9.8118	33.71	49.747	60.002	65.548	74.599	79.349	82.091	77.208	82.856	82.299	107.51	107.77	91.025	115.88	117.26	137.17	133.96	147.06	137.49	152.13	144.87	156.2	176.27	161.86	182.42	176.95	183.44	173.69	201.85	190.33	205.29	181.54	202.57	201.39	202.77	190.82	201.04	187.8
21.537	2.7568	0	0	1.562	0	0	0.6874	0.0084437	17.891	22.055	43.597	51.168	96.116	148.91	237.11	333.13	449.15	610.76	723.76	939.89	1115.9	1282.5	1478	1613.6	1854.6	2005.7	2130.3	2342.9	2570.1	2698.8	2909.5	3160	3381.3	3432.7	3751.7	3775.9	3997.4	4153	4042.9	4179.3	4289.5	4414.3	4494.8	4682	4702.2	4770	4709.4	4804.4	4849.5
0	8.9211	0	0	1.1938	1.2407	7.9338	6.5597	8.8751	18.086	35.793	48.272	66.198	88.982	129.71	194.22	283.86	326.47	401.75	546.2	675.65	751.82	1004.9	1055.1	1187.2	1354.3	1481.3	1695.6	2157.1	1910	1982.2	2088.3	2197.6	2368.1	2940.9	2577	2642.5	2838.9	2920.9	2973	3080.8	3233.5	3309.6	3405.4	3648.4	3532.9	3642.2	3721.2	3768.2	3850.3
30.176	14.985	7.1232	0	0	0	0	0	0	0	0	0	0	0	0	0	0	0	0	0	0	0	0	0	0	0	0	0	0	0	0	0	0	0	3.0248	0.8262	0	6.8984	41.769	31.745	64.114	64.209	67.602	70.117	97.265	93.396	75.281	84.786	73.829	81.064
13.464	2.7641	0	0	2.1996	1.6835	0	6.5496	0	0	0	0	0	0	0	0	0	0	0	0	0	0	0	0	0	0	0	0	0	0	0	0	0	0	0	0	0	0	0	0	0	0	0	0	0	0	0	0	0	0
0	0	0	2.451	0	3.5301	7.6311	12.087	10.297	18.648	20.784	16.326	33.412	28.91	30.696	40.181	30.197	35.971	31.762	43.896	38.529	44.169	41.397	42.968	46.539	51.583	58.736	89.999	111.21	153.68	190.95	223.29	237.74	297.91	347.12	375.76	420.3	460.32	483.27	507.61	525.86	552.34	584.93	578.16	624.5	656.44	666.46	652.74	684.83	706.63
19.651	1.094	0	1.9943	0	0	0	0	0	0	0	0	0	0	0	6.4404	14.646	17.458	28.658	37.91	47.316	47.912	42.509	65.915	67.821	66.169	66.777	70.294	83.057	82.364	77.448	69.153	82.66	90.306	83.414	101.04	106.71	120.69	107.21	134.17	134.79	149.89	133.45	139.96	125.11	140.71	147.66	129.21	133.61	142.25
0	0	0	0	2.7134	0	22.082	20.707	18.433	15.279	13.061	33.498	45.83	33.11	34.89	43.081	41.916	41.469	71.111	77.366	64.215	81.47	82.764	85.252	88.709	93.061	97.826	89.373	87.213	88.501	82.662	88.441	88.093	96.308	90.273	106.76	93.23	95.303	81.398	89.638	89.04	113.42	97.017	124.59	101.48	128.88	141.94	143.97	163.42	163.52
3.0828	3.9723	4.7022	0	0	0	0.36183	0	0	0	0	0	0	0.6763	1.629	1.4484	0	0	4.5621	0	3.5425	2.849	0	0	0	0	7.1304	27.68	51.611	103.79	158.47	235.53	284.88	345.84	389	482.87	549.24	582.42	706.95	717.27	779.82	799.48	853.71	880.14	946.19	946.84	1010.1	1015	1058.2	1075.7
16.427	1.31	0	0	0.71251	0	0	0	6.5179	16.451	14.168	36.662	36.561	61.005	64.061	90.283	79.343	91.521	100.62	90.639	100.71	127.26	124.67	116.1	127.99	98.067	134.3	119.81	124.94	105.27	93.67	90.091	92.245	94.767	85.835	91.858	60.597	74.635	86.467	74.925	79.871	88.231	82.123	78.061	64.966	70.655	51.932	54.054	49.756	47.741
1.4048	6.1206	13.663	26.142	0	0	0	0	0	0	0	0	0	0	0	0	0	0	44.155	53.96	69.192	93.07	85.772	100.03	111.21	127.69	138.07	140.22	141.36	153.77	146.37	144.09	140.57	154.8	135.85	118.5	115.18	122.02	139.15	117.28	137.03	170.83	173.71	223.95	244.89	242.08	256.77	285.32	313.95	350.55
11.041	11.321	6.4758	0	0	0	0	0	0	0	0	0	0	7.9488	0	0	0	0	0	0	0	2.3166	0	0	0	0	3.2471	6.1238	0	0	0	0	0	0	0	3.0174	0	0	0	0	0	0	0	0	0	0	0	0	0	0
0	2.9241	0	5.5488	0.11917	3.3134	5.1754	9.143	0	0	0	5.2244	0	0	0	0	0	0	0	0	0	4.7302	4.7642	3.6985	0	0	0	0.53594	4.0278	15.01	2.7261	0	5.3079	9.5578	3.2457	20.253	28.294	24.402	32.072	23.279	28.866	41.605	31.321	30.206	25.785	44.385	43.498	42.486	42.391	28.957
3.202	0	0	11.966	1.5546	0	0	1.6077	0	4.5163	4.3938	1.8194	0	9.6913	4.0558	12.475	24.114	12.136	16.734	21.365	48.194	42.309	54.929	64.03	53.64	61.196	76.435	71.118	96.809	82.2	97.305	100.19	104.58	132.47	144.02	174.77	201.05	236.83	265.83	286.6	311.56	348.28	387.49	409.64	441.48	445.06	491.4	501.61	519.67	535.52
0	6.255	0	2.645	0	0	4.7081	3.8671	0	0	0	0	0	0	0	0	0	3.0164	16.08	11.576	12.938	19.189	19.197	30.725	27.585	28.347	44.02	32.345	54.888	67.066	77.881	107.87	117.16	164.89	159.09	171.15	185.73	213.41	211.48	232.5	243.49	253.1	258.82	291.85	283.64	294.32	299.48	316.22	302.95	327.33
5.9209	10.864	0	5.2808	0	0	0	0	0	0	0	0	0	0	0	0	3.6125	30.871	45.253	65.501	98.039	139.95	161.58	213.81	253.07	267.7	316.06	362.01	364.04	373.22	459.4	470.53	500.8	500.71	518.41	526.78	563.28	569.53	592.33	583.3	600	601.67	627.4	596.69	600.58	617.61	620.47	615.2	605.24	616.86
0	0	0	7.8179	11.492	1.1559	0.8898	11.196	11.739	10.606	11.224	9.0453	0	0	0	0	0	0	0	0	0	0	0	0	0	0	0	0	0	0	0	0	0	0	0	0	0	0	0	0	0	0	0	0	0	0	0	0	0	0
0	0	0	2.8196	0.70731	5.2814	15.319	29.147	52.436	94.205	142.49	193.98	260.05	312.72	369.61	398.97	461.26	494.67	527.65	563.35	591.43	580.33	570.16	601.46	649.2	683.38	664.42	674.26	615.53	696	672.5	637.67	658.06	650.66	641.6	655.06	680.77	680.42	669.56	666.7	702.62	667.51	652.05	654.59	677.47	683.29	674.55	691.3	684.49	708.12
0.099467	8.6225	0	0	7.1155	0	3.115	0	0	5.2817	14.885	3.5976	10.959	5.3624	21.819	28.528	36.595	66.592	91.86	112.58	139.79	147.88	202.54	196.93	233.23	242.42	246.13	279.87	315.28	341.62	355.13	370.14	387.94	390.44	451.73	468.91	483.61	514.98	530.47	573.99	583.63	562.83	529.65	609.65	643.87	640.36	659.25	661.15	836.71	664.54
0	12.991	0	35.297	23.437	11.583	19.164	0	0	0	0	0	0	0	2.8088	26.104	0	86.278	92.54	127.14	149.64	187.3	284.15	189.79	201.24	232.3	243.12	173.76	330.48	192.45	273	300.02	306.01	298.98	323.31	337.69	348.4	355.59	358.24	323.06	350.28	345.24	353.26	354.18	365.33	333.42	341.79	326.23	330.34	330.22
24.557	15.403	6.7717	2.1979	0	0	0	0	0	0	0	0	0	0	0	0	0	0	0	0	0	0	0	0	0	0	0	0	0	0	0	0	0	0	0	0	0	0	0	0	0	0	0	0	0	0	0	0	0	0
3.7457	0	2.4717	0	0	0	4.1301	0	0	0	0	0	2.7412	5.8836	15.178	16	19.712	28.052	32.279	32.9	39.451	52.739	69.552	84.028	98.064	119.7	135.1	139.51	147.52	182.52	196.51	223.67	244.4	266.7	284.04	258.6	281.74	280.44	279.29	288.7	305.3	331.86	314.88	326.28	316.62	310.83	319.91	314.48	306.73	335.43
0	5.0288	0	2.0346	5.2971	0	0.84475	6.3775	15.677	10.258	25.248	21.54	33.465	44.93	57.718	64.118	84.042	72.309	88.115	84.85	114.48	99.047	99.631	114.04	103.23	98.506	103.51	121.86	104.41	111.61	128.68	133.35	130.64	120.3	121.43	121.33	135	101.05	117.07	109.33	114.44	109.12	98.229	112.03	92.138	78.241	74.985	84.858	91.834	105.23
13.497	11.564	0	0	0	0	0	1.0338	5.7083	7.5843	0	24.842	35.035	63.77	47.709	84.872	88.623	98.356	89.282	127.78	147.1	135.74	140.49	168.39	169.4	166.73	201.16	202.33	210.52	186.66	167.26	165.71	144.81	203.1	165.32	166.57	159.51	145.9	122.35	169.16	178.83	181.75	186.62	175.7	172.14	154.08	158.86	148.34	167.25	187.92
5.0894	1.1616	0	0	0	0	7.3517	47.636	133.19	240.95	339.1	504.82	619.02	763.83	857.41	982.89	1082.4	991.97	1079.1	1207.7	1305.7	1476.2	1521.2	1555	1637.6	1634.4	1720.2	1697.2	1778.4	1735.3	1784.6	1827.8	1825.9	1877.3	1885.1	1881.5	1850.2	1918	1917.4	1889.7	1929.6	1957.7	1918.7	1924.1	1975.1	1977.4	1949	1949.8	1947.7	1938.4
24.762	0	0	0	15.562	2.161	0	4.2448	7.0196	9.5005	9.3889	10.24	0	0.35477	0	4.3164	1.7327	12.365	14.339	0	3.4441	2.382	8.8867	0	0.15698	0	0	0	0	0	0	0	0	0	0	0	0	0	0	0	0	0	0	0	0	0	0	0	0	0
0	0	0	9.0153	5.818	3.5126	6.9807	10.139	3.8378	5.1941	21.012	43.248	59.144	81.21	86.337	105.87	126.14	164.37	169	184.13	206.52	217.11	219.37	242.55	252.03	237.36	252.2	271.92	277.71	286.19	285.63	296.84	293.02	309.22	315.9	349.73	291.03	277.79	298.68	285.76	288.57	308.01	293.48	303.81	299.17	298.14	291.59	286.54	282.77	272.99
0	3.1221	0	1.4306	0	0	3.7674	0	2.1931	3.0071	0	0	0	0	0.83622	18.018	39.983	72.316	108.54	136.47	154.08	168.94	198.04	224.41	257.17	318.03	379.23	498.66	649.54	804.98	983.52	1167.7	1360.6	1591.6	1859.7	2038.6	2310.4	2366.9	2561.5	2738	2935.7	3066.6	3177.8	3267.7	3424	3569.5	3600.9	3674.4	3668.2	3762.9
22.332	1.3735	0	0	14.207	12.309	0	0	0	0	0	0	0	0	0	0	0	0	0	0	0	0	0	0	0	0	0	0	0	0	0	0	0	0	0	0	0	0	0	0	0	0	0	0	0	0	0	0	0	0
11.171	11.276	0	0	0	0	1.6553	12.697	13.644	16.378	10.32	13.265	13.252	22.773	20.155	11.049	0	13.782	6.7225	12.319	7.0912	4.0561	1.2292	0	0	3.4999	0	0	0	0	0	0	0	0	0	0	0	0	0	0	6.2825	10.043	17.013	2.4343	3.5444	13.98	7.6144	14.068	13.123	10.465
0	1.9392	0	0	0.9542	3.752	5.4615	0	4.1278	8.4651	11.313	14.276	17.988	17.463	29.423	39.395	44.76	63.026	83.668	103.02	120.63	140.72	169.86	198.28	246.55	276.84	277.36	313.56	369.91	386.56	426.41	434.8	453.83	509.82	549.4	608.33	666.58	737.71	805.66	871.1	957.42	1011.1	1079.1	1143.7	1219.7	1310.6	1338.3	1401.9	1449.5	1533.6
0	6.9511	0	0	1.4388	0	5.5541	0.30201	0	0	0	0	0	0	2.0527	25.893	38.874	60.785	82.82	100.44	110.42	132.32	133.19	159.95	159.27	171.28	164.98	158.72	165.61	164.39	161.24	168.65	176.7	199.82	187.34	188.87	179.62	178.27	183.69	175.97	178.74	175.74	180.05	177.25	161.38	180	179.84	184.24	184.67	182.4
0	5.8513	11.761	0	0	5.1295	0	20.131	62.703	153.33	228.82	322.22	447.95	566.38	659.8	754.54	789.23	910.71	966.49	1070.8	1108.7	1138	1230.9	1134.6	1244.2	1368.9	1413.3	1425.7	1367.9	1432.4	1475.8	1445.9	1451.1	1427.2	1428.6	1451.4	1513	1457.2	1490	1478.5	1482.6	1474.9	1455.5	1464.8	1446.9	1447.7	1438.3	1449.5	1440.9	1403.4
10.26	2.4746	0	0	2.1763	0	5.0335	7.3601	0	0	0	0	0	0	0	5.8576	0	0.25304	5.3036	13.052	3.0785	2.5013	0	1.3563	4.4109	0	0.89255	0	0	0	0.43599	0	0	0	0	0	0	0	0	0	7.1722	0	0	0	6.0363	0	6.9878	0	10.08	47.382
0	10.56	0	0	13.876	0	0	0	4.6182	0	0	0	0	0	0	0	0	0	0	0	0	0	0	0	0	0	0	0	0	0	0	0	0	0	0	0	0	0	0	0	0	0	0	0	0	0	0	0	0	0
0	8.5288	0	0	2.8316	4.7654	3.8803	0	0	0	1.842	2.9565	0	18.083	42.681	66.267	104.14	137.96	174.98	217.76	276.55	302.16	379.13	392.1	452.74	499.78	516.39	592.31	640.56	646.28	693.34	724.4	754.64	794.13	747.1	738.63	847.12	859.8	880.84	839.58	880.99	922.64	963.26	943.39	974.56	934.75	942.83	1002.1	989.24	1054.5
4.7201	16.071	0	7.2679	5.5698	0	0	0	0	0	0	0	0	0	0	0	0	0	0	0	0	0	0	0	0	0	0	0	0	0	0	0	0	0	0	0	0	18.41	34.49	55.628	77.592	87.518	104.61	130.18	138.63	146.58	183.26	197.94	216.2	224.86
4.9725	10.983	0	0	4.56	0	0	0	0	0	0	0	0	0	0	2.8668	4.1335	14.359	27.924	51.702	85.273	98.331	165.15	228.21	295.94	389.88	444.96	546.43	617.43	693.53	786.93	867.49	925.56	1022.7	1076.7	1190.4	1308.7	1381.2	1483	1540.2	1599.8	1646.2	1746	1829	1911.7	1892.6	1951.7	1942.6	1968.8	1992.9
8.0867	0	0	3.6839	4.0684	0	0	0	0	0	0	0	0	0	0	0	0	0	0	0	0	0	0	0	0	0	0	0	0	0	0	0	0	0	0	0	0	0	0	0	0	0	0	0	0	0	0	0	0	0
2.6021	5.8987	0	5.2145	0	0	0	0	0	0	0	0	0	2.9224	3.7042	0	0	10.139	18.32	20.744	24.228	32.897	25.186	48.691	60.741	71.177	81.449	93.401	93.712	125.8	138.59	149.6	160.39	183.79	189.93	213.88	221.91	266.62	291.45	302.37	368.98	460.67	469.21	474.19	513.42	567.53	606.78	648.4	639.15	713.43
0	0.008123	0	0	4.0988	2.7163	6.6347	0	1.0186	5.1744	0	0	0	0	0	0	0	0	0	0	0	0	0	0	0	0	0	0	0	0	0	0.080248	5.988	31.07	32.275	39.72	53.627	64.665	76.788	94.991	81.395	103.74	107.62	126.3	106.49	123.28	129.66	125.69	123.86	132.58
16.072	9.5682	3.9862	8.0254	0	4.611	0	0	0	0	0	0	10.561	8.4768	23.675	25.606	38.181	45.728	46.747	56.611	62.427	70.814	74.115	89.401	90.792	91.661	108.93	94.974	102.52	102.65	116.03	108.11	116.29	135.98	186.98	241.76	281.12	357.55	409.61	466.83	534.44	642.18	680.01	762.55	809.49	878.12	952.11	966.4	1027.1	1086.7
21.188	7.8136	0	0	6.6606	0	0	0	0	3.8531	4.075	11.34	2.4984	12.629	16.8	50.756	86.802	118.36	172.2	213.53	287.79	374.77	478.91	580.56	730.13	802.56	944.81	1043.8	1128.4	1249.5	1315	1380.7	1471.7	1616.1	1637	1701.2	1741.2	1700.8	1791.2	1742.8	1800.6	1802.2	1786.1	1791.3	1766.3	1757.5	1802.5	1757.9	1744.3	1730.8
0	0	0	0	8.6954	2.7798	10.447	1.5727	0	0	0	0	0	6.9394	7.7469	0	0	2.5036	0	0.44774	0	5.0079	0	0.69668	0	0	0	0	0	0	0	3.4952	13.993	11.559	9.5125	0	0	0	0	0	0	0	0	0	0.79582	0	7.4946	14.029	22.962	33.93
7.3397	5.5421	1.3905	0.31241	0	0	0	0	0	0	0	0	0	0	0	0	0	0	0	0	0	0	0	0	0	0	0	0	0	0	0	0	0	0	0	0	0	0	0	0	0	0	0	0	0	0	0	0	0	0
2.1735	0.28953	0	1.4716	3.7947	0	0	0	0	0	0	0	0	0	0	0	0	0	0	0	0	0	0	0	0	0	0.22611	8.9984	15.19	10.766	12.808	40.988	37.601	67.481	85.388	98.108	103.5	117.37	137.12	138.53	147.4	160.85	173.45	167.9	180.27	166.76	201.94	185.18	183.36	191.64
8.561	9.0258	0	1.7966	0	0	0	0	0	0	0	0	0	0	0	0	0	0	0	0	0	0	0	0	0.23422	18.95	37.454	55.141	73.142	102.15	125.42	166.63	197.2	206.04	174.8	264.91	293.34	323.27	367.14	422.24	449.01	494.48	521.46	539.52	575.39	629.49	644.86	689.63	695.25	762.17
9.9381	1.5405	0	5.8649	0	0	0	0	6.796	9.9919	0	0	0	0.20982	6.0314	0	0	0	4.1231	0	6.1639	0	0	0	0	0	0	0	0	0	0	0	0	0	0	0	0	0	0	0	0	0	0	0	0	12.84	5.7543	0	0	0
11.847	0.7447	6.8997	0	0	0	0	0	0	21.928	32.765	9.4311	1.0047	10.286	9.3698	19.525	0	0	5.7725	0	10.782	10.731	16.147	11.683	1.9884	7.624	9.3451	5.3097	0	6.8507	0	5.9407	0	1.0942	0	0	3.4527	0	0	0	0	0	0	0	0	0	0	0	0	0
18.046	6.6689	0	0	0	0	0	0	0	0	0	0	0	0	0	0	0	0	0	0	0	0	0	0	0	0	0	13.879	30.894	48.935	64.96	99.722	100.69	125.09	150.64	164.71	166.07	189.85	208.76	218.26	232.49	219.65	187.45	220.85	223.79	207.92	206.24	229.96	236.88	249.49
0	0	0	0	0	2.763	10.76	0	0.32807	0	0	0	0	0	0	0	0	6.1912	20.997	16.501	22.735	34.086	61.678	76.82	105.33	128.6	136.16	132	159.11	165.21	192.65	217.06	243.18	276.71	289.8	317.63	339.2	370.38	393.87	419.91	437.38	459.79	504.36	499.24	482.85	519.16	530.57	526.72	522.04	553.76
0	0	0	11.603	2.4585	35.401	42.169	32.046	48.145	59.848	54.5	42.172	59.271	66.599	68.524	60.8	78.354	53.414	52.364	57.041	46.497	47.708	57.861	43.838	39.799	48.234	55.702	42.087	34.669	30.599	29.366	17.848	9.0363	6.5799	13.013	16.716	18.622	0	5.9065	0	0.99729	0	0	0	0	0	0	0	0	0
11.343	0	0	0.69504	1.302	0	0	4.2936	0.42207	0	0	0	7.3818	11.377	28.261	27.485	41.396	37.844	64.313	86.479	76.527	95.667	126.33	148.91	191.68	217.98	218.12	255.56	285.78	319.02	340.16	342.73	375.49	371.31	404.89	420.53	467.25	465.93	500.16	508.6	528.81	523.38	556.86	578.46	571.91	575.04	583.49	559.03	584.25	574.81
0.6722	0	0	0	4.8613	0.77383	3.1255	7.8325	11.826	22.333	16.343	26.724	16.723	17.53	29.442	23.946	40.027	30.926	52.644	44.266	67.898	66.246	65.17	61.626	61.55	69.843	61.943	72.494	72.903	59.024	55.513	61.645	58.138	67.324	73.805	65.86	76.857	77.848	72.587	73.495	78.995	78.822	84.511	83.61	72.25	66.109	78.813	73.25	86.626	85.967
0	0	0	0	11.672	0	11.655	0	3.1302	0	0	0	0	0	0	0	0	0	0	0	0	0	0	0	0	0	0	0	0	7.8651	24.438	38.072	83.235	107.76	105.15	123.5	152.02	177.39	200.81	205.21	233.26	282.34	274.66	313.61	290.79	309.22	323.26	332.88	331.49	338.11
11.117	2.8844	0	0	0.85056	0	0	3.3186	8.3071	0.32638	0	0	0	0	0	0	0	0	0	0	5.6412	18.648	67.276	111.06	131.17	164.08	188.03	247.66	286.81	331.35	363.21	380.08	402.31	429.69	435.67	455.85	476.78	508.19	478.71	496.07	521.51	498.72	499.47	512.31	556.73	538.99	561.66	541.73	549.19	538.44
0	0	0	1.0923	13.631	0	6.6934	1.1578	12.662	12.262	0	15.527	0	0	0	0	0	0	0	0	0	0	0	0	0	0	0	0	0	0	0	0	0	0	0	0	4.9637	16.307	17.278	34.678	27.973	40.497	49.537	56.833	55.175	49.964	63.548	62.331	95.079	106.27
9.1129	10.484	0	0	0	0	0	0	0	0	0	0	0	0	0	0	0	0	0	0	0	0	0	0	0	0	0	0	0	0	0	0	0	0	0	0	0	0	0	0	0	0	0	0	0	0	0	0	0	0
0	0	0	16.987	15.302	38.816	33.558	25.744	20.146	12.7	2.7636	35.863	26.219	37.199	44.383	23.062	28.103	13.275	27.028	22.019	19.038	19.827	4.9145	17.137	15.008	15.116	18.621	22.704	5.9014	10.399	0	1.6717	0	6.0124	0	8.5936	10.039	0	0	0	3.667	0	0	0	0	0	0	0	0	0
32.634	7.7377	7.3428	0	0	0	0	0	0	0	0	0	0	0	0	0	0	0	0	0	0	0	0	0	0	0	0	0	0	0	0	0	0	0	0	0	0	0	0	0	0	0	0	0	0	0	0	0	0	0
0	0	4.1001	0	5.3876	1.5657	0.87352	0	0	5.1113	3.3575	21.404	16.162	26.287	27.037	20.076	13.476	10.113	13.173	21.315	16.585	25.624	26.777	17.902	20.433	19.915	24.165	27.353	15.144	23.289	18.873	15.068	16.504	14.103	9.8655	13.815	15.058	0	0	0	1.8024	0	0	0	0	0	0	0	0	0
0	0	0	3.2594	0.61314	0	6.4184	0	0	0	0	0	8.888	40.187	89.787	164.42	268.31	381.99	506.91	620.63	777.43	909.26	978.21	1096	1240.2	1312.1	1400	1485.1	1554.3	1643.6	1736.5	1743.1	1757.1	1816.4	1856.7	1939.3	1887.9	1927.5	1918.8	1953.3	1906.7	2007.6	1980.1	1949.8	1996.9	2017.8	2028.7	2069.5	2044.9	2062.3
0	10.148	0	6.7743	3.6164	0	0	0	1.251	6.7587	14.297	29.124	43.179	44.884	71.624	92.566	105.89	106.9	122.51	146.59	135.25	153.1	144.95	172.62	168.2	162.21	185.61	172.36	183.82	204.02	201.6	197.69	193.5	197.3	203.55	185.48	216.75	205.41	222.06	221.95	202.25	180.96	182.03	186.18	187.37	168.89	189.43	172.63	174.32	178.12
0	0	4.7892	0	6.743	6.8481	8.752	22.768	19.462	19.041	23.631	33.018	53.378	38.929	49.771	32.264	45.576	62.494	80.811	81.303	59.531	72.345	67.352	67.066	69.799	64.038	63.604	56.674	47.373	43.09	57.878	60.233	55.08	57.625	39.51	59.323	52.056	53.933	56.074	45.94	62.026	47.073	36.951	56.06	51.228	62.188	57.78	77.307	72.931	72.89
0	0	0	0	0	13.793	5.0789	19.976	7.4683	21.404	26.177	42.813	54.728	49.045	59.524	57.292	54.405	54.993	60.223	72.414	69.345	68.053	71.694	76.711	74.113	75.786	74.335	72.355	59.931	52.344	56.237	56.965	52.144	49.316	37.235	19.783	23.968	28.516	30.945	33.427	32.257	0	0	0	0	4.009	5.5511	3.684	0	0
0	0	0	0	4.0924	8.7863	4.5868	13.242	7.654	21.428	23.377	38.015	57.938	68.667	71.542	79.992	85.924	78.138	78.715	86.771	94.739	97.713	94.534	108.17	103.06	110.53	120.75	123.5	113.03	121.95	114.27	116.43	127.4	130.57	113.66	110.58	127.46	110.96	110.88	109.93	109.1	104.41	101.61	86.21	89.545	93.289	105.07	91.271	89.919	86.022
2.1534	0	0	0	0	3.9119	2.5232	11.329	11.66	25.798	31.99	39.268	63.347	69.603	88.164	99.929	115.61	125.1	139.38	144.56	158.14	162.64	173.47	188.57	201.17	214.16	230.49	232.06	238.84	237.38	255.58	269.73	283.42	287.75	298.75	281.69	295.38	292.89	310.02	311.75	332.31	329.65	348.45	342.38	341.57	354.59	360.33	340.28	350.08	354.37
0	0	0	10.769	26.607	38.607	31.018	18.367	184.19	178.39	200.48	229.61	236.44	204.14	214.68	214.74	194.14	0	0	0	0	0	1.2893	0	0	0	0	0	0	0	0	0	0	0.91943	0	0	0	0	7.3803	0	0	0.70732	0	0	0	0	0	0	0	0
0	0	0	0	0	4.4131	9.3779	18.586	19.408	24.419	19.408	19.841	22.326	40.688	35.838	36.07	29.66	15.928	16.521	17.818	25.754	27.639	17.076	26.073	22.262	14.792	27.641	24.342	14.812	25.454	8.5385	12.443	11.078	12.918	16.434	21.34	21.747	22.335	24.656	35.051	64.09	77.913	82.611	103.16	126.81	145.5	156.14	198.86	213.31	219.96
20.048	18.931	0	0	0	0	0	0	5.6007	0	7.2049	0	0	0	0	0	0	0.97642	8.2588	0	1.1649	9.4391	13.036	0	8.933	0	3.6017	2.5953	15.093	0	0	0	0	0	0	0	0	0	34.112	57.339	82.072	152.92	185.76	234.58	282.23	335.02	404.55	456.2	503.19	538.19
5.5425	5.8961	0	1.0125	0	0	0	6.763	0.24869	0	0	0	0	0	0	0	4.2582	2.41	9.3784	8.9408	9.3289	12.585	20.121	1.8911	6.9642	4.5991	7.3931	0	1.0955	0	0	0	0	2.5757	0	11.155	2.3031	2.2008	6.9709	6.9964	13.901	19.234	10.455	40.932	44.486	60.591	64.064	74.844	74.413	85.932
0	0	0	3.0044	6.0161	24.33	13.587	8.057	0	0	0	18.245	15.057	13.61	15.111	11.92	5.8553	0	0	9.6614	4.1769	18.807	16.153	10.646	9.4484	9.4696	16.719	10.054	18.853	35.19	26.49	28.542	28.26	38.657	36.394	40.391	43.797	34.001	28.839	42.501	28.216	39.708	40.632	43.948	37.154	38.037	29.718	30.561	29.643	36.904
11.825	1.9154	5.1081	0	0	5.5206	3.5619	0	0	2.7261	16.312	24.59	39.808	51.733	72.089	82.923	75.974	67.972	81.636	86.325	97.777	113.3	113.86	130.83	123.9	135.65	150.78	149.74	149.78	153.5	154.45	151.21	140.56	130.96	126.95	147.31	138.59	136.6	126.13	122.21	132.89	131.51	131.44	119.22	131.4	126.75	108.52	114.06	115.18	117.89
18.278	17.589	15.381	3.7612	0	0	0	0	0	0	0	0	0	0	7.0313	18.428	8.1671	1.394	0	12.945	2.7447	14.743	11.119	0.70248	9.9913	13.546	23.234	17.335	39.556	77.805	93.223	113.03	132.76	148.13	165.7	168.77	196.08	198.29	233.08	230.2	247.33	268.73	268.17	315.32	313.11	340.6	364.66	338.43	350.72	396.44
0	0	0	0	17.605	23.919	31.501	35.426	27.118	26.439	25.067	40.618	35.342	33.254	23.74	22.625	29.163	28.184	21.294	22.921	26.987	22.65	28.072	24.014	16.02	15.964	13.207	17.924	11.454	19.717	16.724	15.031	11.353	17.899	15.134	15.985	11.122	0.68762	11.289	9.9197	1.3871	4.5576	0	4.6153	3.7577	0.33906	0	1.6164	0	0
25.192	0	0	0	0	0	0	3.2239	4.5043	10.143	7.2461	21.011	33.532	39.699	53.318	52.57	58.858	63.232	62.149	69.457	74.888	93.685	91.843	106.51	103.01	94.064	115.1	111.36	110.91	113.03	114.17	108.48	102.78	104.25	115.64	125.25	132.23	134.95	129.67	145.1	157.95	166.5	176.11	184.08	187.8	213.73	220.92	245.23	260.41	285.13
0	0	0	0	2.1648	6.3209	8.4152	0	0	8.9173	1.9602	5.2092	4.2586	3.0759	0	3.6351	3.3385	4.6448	10.754	12.39	24.164	26.182	55.779	71.911	107.68	163.14	184.27	253.93	319.68	387.68	441.02	558.53	599.22	719.1	825.91	928.52	1056.6	1185	1287.7	1451.2	1572.6	1782.9	1978.5	2152.7	2267.8	2437.2	2572.5	2695.6	2794.5	2995.8
17.812	14.915	0	0	0	0	0	0	0	0	0	0	0	0	0	0	0	0	0	21.309	33.377	56.63	90.035	124.42	156.82	204.72	236.27	297.06	383.21	428.73	524.67	638.05	772.02	930.06	1081.9	1217.1	1398.3	1543.3	1732	1819.6	2053.4	2179.4	2298.1	2358.8	2484.4	2636.7	2691	2684.9	2805.8	2845
23.172	9.3519	3.2777	0	0	0	0	0	0	0	0	0	0	0	0	0	0	0	0	0	0	0	0	0	0	0	0	0	0	0	0	0	0	0	0	0	0	0	0	0	0	0	0	0	0	0	0	0	0	0
1.0644	10.415	0	0	4.8894	2.6195	0	0	0	0	0	0	0	0	0	0	0	0	0	0	0	0	0	0	0	0	0	0	0	0	0	0	0	6.9732	2.1103	11.635	17.607	27.665	52.46	56.261	53.626	56.567	59.7	69.809	73.369	70.267	70.813	75.755	84.89	87.985
19.059	0	0	0	1.4884	1.9114	0	0	0	0	0	0	1.8676	5.9133	15.059	39.259	50.653	25.42	21.321	13.045	16.72	35.273	32.34	57.749	104.83	83.887	109.1	131.04	135.97	156.27	166.81	213.06	200	221.64	229.39	245.49	235.37	262.51	272.06	285.55	277.36	288.19	280.79	284.43	304.1	292.57	298.2	302.82	300.81	307.67
12.726	10.59	0	0	0	0	0	0	0	0	0	0	0	0	0	0	0	11.035	24.133	44.863	51.785	74.785	92.072	84.927	96.043	106.32	117.8	139.36	155.39	142.59	140.61	146.4	150.51	158.26	150.15	141.77	142.15	156.69	163.25	172.96	175.79	205.11	205.14	232.73	249.48	243.98	283.4	302.68	309.77	328.41
0	0	0	0	4.8179	18.13	31.563	76.15	93.371	85.924	108.81	137.36	166.05	199.79	220.58	259.35	301.11	303.1	358.26	367.65	424.1	392.91	452.68	456.31	468.37	506.46	527.73	535.24	538.14	570.85	593.3	585.7	598.6	581.09	590.04	589.13	620.47	610.13	645.72	628.7	686.75	692.14	690.72	706.69	710.78	709.22	712.94	727.18	720.64	723.36
16.878	5.9438	3.2643	0	0	0	0	0	0	4.8164	0	0	0	7.4074	0	0	0	5.8194	0.9076	19.026	30.56	40.753	52.436	57.726	69.127	103.43	104.84	116.22	135.7	152.4	161.17	160.18	193.62	218.06	204.89	251.18	247.04	257.47	253.42	243.97	269.16	266.8	271.4	267.51	278.67	284.79	276.82	300.55	298.74	281.87
6.613	11.354	6.7036	0	1.7718	0	0	0	0	0	0	0	0	0	0	0	0	0	0	0	0	0	0	0	0	0	0	0	0	0	0	0	0	0	0	0	0	0	0	0	0	0	0	0	0	6.1983	8.2151	7.1613	7.254	1.7346
0	0	0	17.02	20.842	16.572	0	0	32.054	55.955	107.83	97.365	214.1	256.38	323.3	364.36	411.64	398.29	480.92	559.99	601.66	623.26	658.53	653.84	700.13	739.23	739.98	764.28	823.12	849.68	892.94	905.59	938.05	982.5	955.06	971.72	955.17	1002.5	1077.5	984.03	996.15	1033.4	1064.6	1073.2	1058.4	1104.8	1117.9	1142.1	1188.4	1182.6
19.625	8.5845	0	0	0	0.75141	0	0	10.746	19.469	12.054	8.1613	19.437	28.426	35.105	27.16	33.654	49.537	51.865	61.409	62.461	67.44	80.732	79.737	75.485	86.225	91.139	100.71	91.35	79.729	70.235	75.105	74.511	80.62	91.041	77.51	75.181	67.354	77.675	74.681	79.013	88.522	93.208	75.351	70.07	72.05	65.189	78.393	80.062	85.604
0	0	1.7344	2.6981	3.6452	7.749	0	1.8267	0	0	0	0	0	0	0	0	0	0	0	0	0	1.3672	0.83677	2.2686	17.045	15.565	17.387	20.688	14.304	16.028	22.668	39.52	30.499	30.187	24.645	29.633	33.128	34.53	38.893	29.276	25.733	22.914	29.439	30.196	29.372	42.443	43.079	39.016	35.83	30.124
0	6.1787	0	0	18.752	0.55992	0	0	0	0	0	0	0	0	0	0	0	0	0	0	0.89432	1.1359	0	4.5485	9.5041	17.637	11.831	32.385	36.556	19.347	31.042	39.034	37.626	44.074	66.735	83.583	92.161	92.266	106.1	106.33	82.428	85.97	106.4	103.79	99.132	109.75	116.33	107.73	131.13	112.41
3.4704	11.444	0	1.0909	1.2975	0	0	0	0	0	0	0	0	0	0	0	0	0	0	0	0	0	0	1.0882	0	15.784	32.397	26.435	51.309	62.035	72.582	111.31	155.89	215.32	267.33	325.73	406.42	480.47	586.95	633.7	736.37	796.11	883.51	940.97	1026.4	1054.7	1119.5	1118.6	1130.6	1193
0	0	0	0.71262	5.3631	8.6622	7.1933	9.0721	0	0	3.7698	15.874	7.1715	1.9211	0.071168	0	6.4871	1.5321	0.4887	0	0	6.6572	0	0	0	0	0	0	0	0	0	0	0	0	0	0	0	0	0	0	0	0	0	0	0	0	0	0	0	0
0	0	0	10.327	8.5733	11.671	17.334	18.909	30.721	25.823	24.292	45.494	46.505	26.074	50.797	35.808	62.85	69.042	67.326	45.225	36.49	87.408	88.925	79.508	55.918	72.368	90.945	100.18	102.43	107.16	98.587	107.2	113.03	124.02	135.34	144.97	99.323	93.496	104.49	93.898	97.217	104.01	94.558	98.206	90.015	95.223	83.006	90.956	89.723	93.079
22.946	2.4602	0	0.57095	0	0	0	0	0	0	0	0	4.4007	6.017	28.75	35.115	56.84	74	90.308	98.605	129.22	122.9	134.58	180.57	140.13	165.92	171.43	230.22	234.01	232.65	254.58	256.85	246.96	240.83	258.65	257.32	265.36	272.24	251.66	258.21	253.57	279.71	283.78	273.78	287.06	274.27	294.95	279.34	295.74	284.45
4.6012	3.8991	0	0	0	0	3.6242	0	0	0	0	7.592	20.075	16.752	33.275	57.516	62.455	56.261	83.208	69.224	71.322	92.169	127.65	97.1	90.218	94.044	114.25	98.668	112.41	109.23	118.33	113.06	94.401	98.834	111.42	109.23	111.59	105.74	104.35	111.48	114.73	122.77	136.2	138.8	156.58	143.29	155.74	160.33	174.95	165.66
0	0	0.19391	5.3213	3.5587	0	0.81814	5.9348	8.5309	31.238	21.75	25.147	33.233	43.641	41.815	57.948	63.782	65.566	59.374	75.638	85.327	98.949	110.01	109.31	114.12	106.77	94.031	85.204	115.73	95.658	102.13	102.98	90.289	88.973	85.571	68.298	77.348	94.247	80.907	90.606	87.963	102.95	109.8	132.06	154.7	170.41	227.94	231.96	195.8	232.75
13.167	6.6742	2.4625	0	0.80623	8.4581	0	0	0	0	0	0	0	1.7503	4.3124	0	0	0	0	0	0.64358	8.5213	0	9.8044	2.4156	1.464	12.279	11.296	4.72	16.31	7.7372	13.585	12.705	18.086	18.154	27.865	28.754	21.702	17.079	19.114	24.368	25.279	0	0	0	0	0	0	1.2353	0
0	0	0.38474	0	9.4974	0	5.3713	2.6493	1.748	0	4.0621	2.3742	10.169	12.398	28.184	43.037	68.784	78.089	93.215	109.73	127.63	147.36	174.24	198.86	207.57	271.07	315.62	409.11	493.53	570.65	683.95	813.21	926.85	1011.4	1090.5	1206.2	1339.8	1418.1	1453.3	1562.1	1630.4	1679.8	1732.1	1761.1	1787.5	1805.9	1818.8	1831.7	1867.1	1905.2
0	7.5604	15.68	0	0	0	0	5.2274	0	1.1113	0	0	0	0	0	0	0	0	0	0	0	0	0	0	0	0	0	0	0	0	0	0	0	0	0	0	0	0	0	0	0	0	0	0	0	0	0	0	0	0
7.1059	8.6418	0	0	2.6569	0	0	0	0	0.19704	0	0.60708	3.5892	4.3283	21.358	36.33	48.194	78.486	104.18	129.23	166.32	182.63	225.12	238.81	280.15	316.31	327.66	356.31	407.32	418.03	482.63	520.13	567.65	614.49	647.85	680.66	748.39	788.33	870.76	936.7	957.42	1031.7	1093.5	1133.3	1174.3	1193.8	1260.9	1271.8	1376.2	1383.6
0.43103	0	9.45	25.414	22.627	0	0	9.1844	0	4.2318	0	0	0	0	0	0	0	0	0	0	0	0	0	0	0	0	0	0	0	0	0	0	0	0	0	0	0	0	0	0	0	0	0	0	0	0	0	0	0	0
3.8604	4.5739	10.827	0	2.6131	0	0	0	0	0	0	0	0	0	0	0	0	0	0	0	0	0	0	0	0	0	0	0	0	0	0	5.1774	5.1825	10.028	7.9134	13.24	22.023	14.465	25.762	11.993	9.5552	2.7966	9.2808	3.1385	3.4413	9.5655	5.1717	3.4868	1.9025	0
1.5988	5.043	4.8578	0	3.5118	0	1.8419	0	0	0	0	0	3.6649	22.751	37.053	41.396	38.84	54.951	68.317	66.936	82.336	96.634	108.77	117.35	118.33	126.51	131.38	133.14	141.54	158.47	143.53	147.77	149.34	158.61	161.13	185.09	200.43	204.12	231.89	227.95	259.28	262.58	286.77	289.82	303.25	320.23	318.44	360.75	363.78	381.5
22.142	9.1832	0	1.0843	0	0	0	0	0	0	0	0	0	0	0	0	0	0	0	0	0	0	0	0	0.3028	0	17.077	10.186	14.021	0	0	0	0	0	2.5593	0	3.6355	0	0	0	0	0	0	0	0	0	0	0	0	0
19.782	9.1971	0	0	0	0	0	0.54813	0	0	0	0	0	0	0	0	0	0	0	0	0	0	0	0	0	0	0	0	0	0	0	0	0	0	0	0	0	0	0	0	0	17.11	7.0865	1.3992	1.6004	2.6718	4.6621	13.602	0	11.193
0	1.994	0	0	9.7765	6.2685	6.4939	13.498	23.313	8.2208	13.243	9.2552	13.439	12.979	12.898	16.886	21.794	28.838	25.836	34.778	37.01	27.394	41.535	45.448	37.066	46.555	44.739	48.946	61.078	66.755	59.688	56.824	64.09	59.352	66.134	66.628	70.555	78.864	69.575	70.572	67.401	64.641	71.479	64.228	76.5	84.246	76.318	61.539	74.448	64.771
0	0.84265	0	0.81903	7.6811	0	0.72922	0	4.2854	0	5.3894	3.458	0.49701	2.4242	11.643	10.781	13.783	5.2946	4.6084	7.3732	15.628	20.109	22.386	30.639	19.461	19.164	21.527	17.867	21.334	24.053	30.854	39.419	30.242	14.47	12.375	25.052	30.858	25.431	38.35	41.24	49.239	38.853	36.652	60.287	41.4	33.433	26.189	51.821	49.13	53.136
15.952	6.8415	0	0.089674	0	0	0	0	0	0	0	0	0	1.0972	0	0	0	0	0	0	0	0	0	0	0	0	0	0	0	0	0	0	0	0	0	0	0	0	0	0	0	0	0	0	0	0	0	0	0	0
0	0	0	1.0147	18.177	44.263	97.393	122.41	98.533	123.04	106.27	114.87	124.24	116.57	129.77	129.26	105.51	142.15	129.95	134.15	118.08	94.08	114.91	125.61	114.58	126.54	115.62	108.44	111.51	103.45	102.86	105.3	76.615	87.98	105.43	118.1	112.29	93.767	57.693	68.909	78.326	64.446	79.471	61.768	38.758	33.909	38.381	27.732	21.449	37.859
0	0	0	0.8784	5.4359	2.1694	10.606	5.0781	2.6178	14.944	5.1725	7.0916	9.3101	13.379	30.695	59.809	94.568	138.46	194.25	246.23	282.61	335.96	382.45	404.02	444.12	509.29	493.9	540.67	550.43	578.45	610.42	610.87	622.98	637.23	637.66	665.29	704.07	740.81	761.78	806.65	839.93	876.87	903.38	952.74	1030.9	1111.9	1187.2	1292.3	1388	1501.9
0	5.2933	0	0	6.2676	3.654	0	0	0	0	0	0	0	0	0	0	0	0	0	0	0	0	0	0	0	0	0	0	0	0	0	0	0	0	0	3.3333	5.1418	18.558	24.451	23.521	37.196	60.992	71.427	76.569	84.654	84.262	91.676	81.071	88.283	105.21
0	0	0	0	11.256	28.7	18.536	31.621	40.927	24.708	28.179	16.603	14.992	7.4127	21.255	25.484	50.526	44.031	32.068	34.923	61.219	58.802	64.497	50.92	45.214	76.932	59.857	74.76	65.373	71.857	63.257	50.944	49.358	82.422	49.255	47.842	37.704	37.704	41.137	23.901	47.862	69.001	63.747	51.283	21.016	27.257	30.641	0	11.062	10.855
9.8469	0	0	0.32131	0	0	0	0	3.8173	0	0.80406	0	0	0	1.7032	8.4014	18.428	21.855	24.407	28.304	32.588	26.687	55.692	57.651	63.519	56.047	58.202	75.727	75.59	75.531	73.474	66.147	69.392	84.193	61.457	79.925	87.575	78.349	81.634	96.804	97.472	93.942	94.657	91.136	103.27	107.72	110.73	96.452	105.36	96.957
0	0	0	0	6.7279	2.6504	0	0.57343	0	0	0	0	0	0	0	0	0	0	0	0	0	0	0	0	0	0	0	0	0	0	0	0	0	0	0	0	0	0	0	0	0	0	0	0	0	0	0	0	0	0
0	0	2.7793	0	0	0	9.9448	9.8965	25.48	40.585	48.202	70.132	80.574	101.66	126.23	144.85	144.8	190.36	197.96	232.04	249.34	269.85	291.24	313.75	329.66	360.53	363.04	417.36	383.7	480.09	534.42	569.32	617.8	598.31	651.1	722.38	783.32	764.16	817.95	848.41	871.5	883.75	937.89	944.26	975.52	962.54	1002.8	1004.9	1005.8	998.58
22.27	0	0	3.6048	0	2.3955	0	0	0	0	0	0	0	0	0	0	0	0	0	0	0	0	0	0	0	0	0	0	0	0	0	0	0	0	0	0	0	0	0	0	0	0	0	0	0	0	0	0	0	0
0	5.5922	0	0	4.0503	3.433	0	0	4.0983	0.79424	0.91608	0	3.7619	3.9037	10.438	8.8037	14.902	38.375	31.333	34.278	48.727	42.731	66.333	77.715	77.52	70.954	76.911	87.96	88.267	97.039	81.119	80.585	77.568	97.439	107.48	100.93	102.72	105.92	113.73	126.04	136.46	131.08	147.34	151.75	146.66	174.85	180.94	141.64	128.89	156.59
0	9.0089	7.7146	3.9107	0	0	0	18.929	35.611	38.964	62.164	75.587	98.133	118.71	141.54	172.98	193.56	219.69	239.4	261.94	267.27	277.03	306.37	316	334.13	350.83	327.88	353.6	360.25	348.89	353.45	353.48	339.2	353.74	317.67	321.43	330.68	327.49	328.06	341.75	324.23	331.62	341.94	328.99	341.83	331.96	333.6	333.22	346.85	359.74
0.35544	3.5369	0	1.4798	5.0464	0	0.67342	0	0	6.736	1.1136	3.1381	4.8089	0	2.8812	4.5551	8.3533	6.363	19.356	13.217	19.223	8.0239	17.595	14.36	27.757	38.053	25.798	35.806	43.242	41.606	46.449	36.096	40.803	55.696	47.532	52.713	39.384	68.614	81.985	81.108	82.845	80.153	94.844	106.36	102.61	101.34	94.093	107.85	109.85	119.34
13.244	9.417	0	5.2408	3.9699	0	0	0	3.4425	13.354	6.6445	31.999	82.715	97.883	117.49	151.14	166.4	196.68	225.72	225.88	242.23	242.48	293.88	320.89	318.35	327.3	344.88	370.21	375.15	392.56	375.75	394.13	425.04	433.01	453.74	431.68	449.3	489.64	480.31	482.23	500.37	509.89	521.09	498.96	531.81	542.08	539.48	522	533.7	547.61
0	0	0	8.9832	5.508	6.3926	5.751	7.1643	6.1302	14.157	20.813	43.205	61.803	70.82	90.866	99.204	128.14	154.87	184.2	210.48	248.01	289.59	316.8	370.06	390.37	456.91	474.15	528.47	591.51	634.54	657.29	715.9	739.12	800.51	816.41	838.79	889.72	869.48	882.29	910.97	926.01	935.01	936.83	950.46	944.93	955.56	965.13	983.94	996.38	1017.1
0	0	0	6.9402	3.1934	7.5507	0.73182	4.7863	0	0	0	0	0	0	0	0	0	0	0	0	0	0	0	0	0	0	0	0	1.3217	1.6471	0	0	0	4.5389	0	0.35725	0	3.6788	3.3388	1.8869	0	0	0	7.2927	6.3842	0	0	0	0	0
0	0	0.033212	0	0	25.718	12.87	16.248	4.7901	6.4235	0.47171	21.175	17.719	30.539	26.016	27.392	30.92	34.773	42.874	59.795	0	0	14.405	34.444	17.817	34.657	58.289	69.687	80.319	92.987	113.74	115.94	133.17	135.38	129.45	152.1	160.45	161.32	161.21	160.51	157.74	174.02	141.4	139.41	149.67	139.48	142.33	160.21	180.05	172.24
0	0	0	2.2622	0	10.606	16.165	26.574	31.908	28.314	43.361	44.606	51.148	66.602	73.556	86.434	88.103	83.729	110.53	124.14	134.15	144.25	154.34	167.19	166.61	176	171.66	186.86	190.94	213.04	216.65	232.65	234.72	253.96	269.18	280.59	328.92	316.93	380.9	412.33	435.68	432.19	480.59	488.05	510.12	515.29	528.1	557.4	552.57	560.09
0.43234	7.9341	0	1.7076	0	0	0	0	0	0.38361	5.2401	19.326	48.806	67.272	129.42	195.48	262.11	345.28	426.97	498.42	624.16	684.27	767.62	843.39	965.23	1016.7	1061.6	1109	1191.4	1206.3	1257.6	1305.5	1304.1	1365.3	1393	1425.4	1442.4	1447.1	1531.4	1576.2	1646.8	1720.1	1787.9	1933.5	2076.1	2075	2208.5	2298.3	2329.9	2421.8
2.7417	0	0	7.9428	0.17594	0	0	12.431	17.536	30.152	37.251	37.424	54.513	72.295	88.92	93.215	125.45	143.22	163.57	180.21	184.47	215.71	232.55	230.58	187.55	200.78	184.7	205.54	214.41	220.58	222.77	227.06	224.5	222.21	250.52	248.19	247.98	250.87	254.63	262.82	260.55	256.69	266.29	267.13	277.59	271.18	260.5	252.83	257.49	243.38
24.934	16.023	5.6894	3.5447	0	0	0	0	0	0	0	0	0	0	0	0	0	0	0	0	0	0	0	0	0	0	0	0	0	0	0	0	0	0	0	0	0	0	0	0	0	0	0	0	0	0	0	0	0	0
0	9.3384	0	5.5282	0	1.5556	0	0	0	0	0	12.67	20.709	23	31.84	40.084	58.397	54.452	65.984	82.322	98.656	82.965	97.308	115.92	92.538	114.81	75.537	107.75	111.62	117.11	96.846	143.17	120.99	148.7	169.16	193.41	232.35	256.24	284.39	332.84	360.21	424.19	499.91	566.66	554.42	583.61	592.69	588.17	615.23	640.6
1.6098	2.886	0	0	0	0	10.176	5.1031	9.5965	12.489	18.516	18.961	29.41	24.09	30.139	51.95	67.044	84.462	104.94	121.16	134.48	149.08	158.32	149.32	154.77	159.68	175.48	157.54	169.71	166.3	167.1	186.59	205.27	209.18	202.39	211.93	215.34	211.37	216.33	235.56	235.18	229.57	239.37	235.19	222.31	233.43	226.14	217.3	219.75	236.42
33.111	17.727	0	0	0	0	0	0	0	0	0	0	0	0	0	0	0	0	0	0	0	0	0	0	0	0	0	0	0	0	0	0	0	0	0	0	0	0	0	0	0	0	0	0	0	0	0	0	0	0
13.598	17.06	3.6662	0	0	0	0	0	0	0	0	0	0	0	0	0	0	0	0	0	0	7.2786	8.2605	26.758	26.463	54.322	40.654	45.667	57.455	53.735	72.836	88.904	61.076	58.592	74.768	87.985	111.62	140.29	154.29	177.29	204.84	237.68	274.19	303.9	330.81	381.03	416.47	456.14	503.61	521.99
13.049	14.892	0	0	0	0	0	6.0019	22.49	51.144	119.64	146.01	233.14	289.27	354.95	429.52	477.97	538.95	592.38	679.23	685.86	733.2	706.13	756.21	767.15	657.2	775.05	777.1	663.62	661.09	637.39	617.97	655.72	725.8	679.14	809.71	677.79	687.55	826.09	782.23	802.72	801.24	775.52	777.72	779.42	771.95	791.21	774.77	764.49	777.62
0	0	0	0	0	17.863	0	0	0	0	0	0	0	0	0	1.9586	9.6716	5.8305	20.264	17.408	22.33	27.995	18.445	24.224	22.475	30.018	40.219	37.006	51.41	51.118	56.449	71.868	71.619	70.632	81.987	76.368	84.195	103.51	92.006	103.98	126.52	146.58	152.31	176.8	174.98	208.78	209.12	203.63	246.21	260.57
0	0	0	2.4934	23.178	51.708	77.178	100.21	137.73	163.79	189.02	223.14	231.23	195.06	213.96	309.11	318.82	283.91	321.74	327.13	357	367.74	366.71	366.82	324.22	325.43	346.27	346.04	352.79	338.97	426.72	357.5	330.06	295.08	372.77	281.43	408.55	289.01	381.19	390.84	386.08	405.35	401.48	411.23	409.74	408.32	432.12	416.48	386.81	396.41
4.1158	67.328	24.912	0	0	0	0	0	0	0	0	0	0	0	0	0	0	0	0	0	0	0	0	0	0	0	0	0	0	0	0	0	0	0	0	0	33.066	30.744	42.352	36.425	40.694	49.057	56.189	75.611	68.976	72.989	94.406	95.102	114.88	139.09
0	0	0	3.3485	6.5973	3.315	4.9746	9.0129	11.425	6.2566	1.7274	14.818	25.398	44.485	69.973	112.76	147.22	189.31	236.24	295.26	308.77	367.29	433.14	441.59	471.53	533.61	556.49	577.04	614.99	624.45	629.46	639.17	658.86	670.31	678.29	671.92	707.31	701.28	692.71	703.23	706.33	736.35	689.11	706.55	720.5	716.69	715.44	715.33	705.42	712.26
16.154	11.629	10.668	0	0	0	0	0	9.937	0	7.2552	34.998	40.975	56.652	73.76	90.271	123.42	134.47	120.23	146.25	146.35	195.7	175.29	145.16	164.59	164.88	167.26	167.08	202.79	180.97	193.08	205.45	203.6	216.54	207.35	223.14	228.36	223.91	248.33	235.23	253.99	256.86	274.96	244.29	251.57	243.73	243.84	227.74	195.23	223.61
14.032	20.358	2.2286	0	0	0	0	0	0	0	0	0	0	0	0	0	0	0	0	0	0	0	0	0	0	0	0	0	0	0	0	0	0	1.0151	0	4.3634	18.037	32.283	40.047	31.793	33.175	49.518	59.461	58.79	60.093	62.529	67.709	52.69	64.426	65.088
0	10.975	0.43303	1.9292	3.687	2.1564	0	0	0	0	0	0	0	0	0	0	0	0	0	0	0	0	0	0	0	0	0	0	0	0	0	0	0	0	0	0	0	0	0	0	0	0	0	0	0	0	0	0	0	0
0	6.1624	3.2659	4.3336	10.322	0	0	5.8567	0	0	0	0	0	0.76922	14.075	13.261	11.697	14.518	17.273	13.16	18.772	20.297	22.04	23.76	44.369	46.206	58.631	74.372	76.907	49.895	58.587	75.012	67.511	69.435	60.281	62.417	61.024	65.051	64.161	63.463	71.875	39.761	38.625	45.552	30.701	40.811	56.265	37.104	44.411	26.764
6.2101	0	0	0	17.331	0	0	0	0	0	0	0	0	0	0	0	0	0	0	0	0	0	0	0	0	0	0	0	0	0	0	0	0	8.106	16.896	30.519	39.66	44.148	54.852	59.521	76.969	83.802	88.988	101.91	107.57	120.09	118.22	119.07	132.97	122.19
26.775	9.4276	0	0	0	0	0	0	0	0	0	0	0	0	0	0	0	0	0	0	0	0	0	0	0	0	0.409	0	0	0	0	0	0	0	0	0	0	0	0	0	0	0	0	0	0	0	0	0	0	0
0	2.1018	0	0.25573	2.379	0	3.8296	0	0	0	0	0	6.6848	2.8517	7.2039	24.281	24.819	24.972	27.144	27.936	33.495	47.633	58.335	61.967	77.51	82.92	87.991	93.2	104.46	95.662	83.157	60.28	62.508	64.074	83.876	85.218	92.099	82.507	95.594	86.899	88.254	96.061	102.19	100.98	100.05	99.053	98.914	81.951	96.916	91.357
24.645	0	0	6.2616	0	1.4329	0	6.943	6.7916	21.695	15.095	18.754	20.412	36.735	44.694	42.346	54.927	66.499	56.155	79.29	80.376	78.727	76.09	83.833	76.953	84.619	69.83	79.523	88.128	71.075	80.428	72.261	65.143	66.243	64.314	70.08	75.378	82.688	74.694	79.37	82.305	75.725	79.164	58.325	57.614	52.696	50.27	51.832	46.407	53.843
9.2416	7.9008	9.2145	0	0	0	0	0	0	0	0	0	0	3.7861	0	0	0	0	0	0	0	0.95593	0	0	0	0	0	0	0	0	0	0	0	0	0	0	0	0	0	0	0	0	0	0	0	0	0	0	0	0
3.5366	0	0	0	0	0	3.8986	6.0122	11.453	14.046	29.446	29.716	36.731	57.502	81.061	79.812	92.465	115.91	119.3	131.64	142.58	137.95	162.47	158.43	161.39	172.01	170.15	176.62	162.16	174.71	170.57	150.68	150.93	148.55	156.99	154.29	175.21	142.14	151.93	158.13	169.84	165.44	166.66	170.62	159.95	162.85	163.47	166.13	174.02	149.61
7.3856	7.187	0	0	0.27564	0	0	0	0	0.73345	3.4931	2.9588	4.2478	5.486	11.596	16.215	11.942	17.151	15.032	25.966	38.823	69.518	63.772	92.882	100.66	128.01	146.32	180.19	195.07	225.08	236.95	252.5	273.88	276.7	272.93	288.09	311.16	325.55	336.57	329.07	336.19	326.31	341.35	337.42	341.87	332.02	343.11	351.12	348.39	349.55
0	0	0	4.9394	4.1937	10.965	14.172	17.909	19.756	17.932	20.921	36.153	38.386	38.511	36.041	44.175	54.466	50.64	46.915	49.768	45.013	63.8	71.892	60.117	60.066	59.24	53.205	63.317	74.244	76.968	66.362	74.758	72.332	70.639	74.373	87.812	85.917	86.608	82.3	88.548	82.37	101.95	91.261	94.458	87.269	99.102	95.862	110	94.887	102.35
8.1372	0	0	0	9.0621	3.1512	0	2.9303	0	5.4082	9.5248	1.9783	4.7689	8.4529	11.49	22.977	32.4	31	34.81	39.727	70.012	73.564	76.599	93.104	70.533	75.475	77.199	86.7	68.388	62.52	66.871	57.144	49.135	68.658	65.439	61.337	58.78	45.905	44.397	31	30.877	28.538	40.593	38.695	33.912	30.264	26.239	16.884	32.008	14.738
0	0.6524	0	6.0181	9.2304	9.9162	3.2817	16.558	16.308	6.8296	6.6674	16.52	14.446	5.6749	1.4379	0	0	0	0	3.0923	0	0	5.8909	0	0	0	0	0	0	4.3097	0	2.7153	0.24208	11.447	28.9	43.565	50.405	61.21	74.752	76.393	91.217	106.08	104.2	120.79	122.71	127.96	139.65	151.25	140.96	213.14
0	0	0	9.5933	41.319	72.702	119.85	27.489	0	0	0	0	0	0	0	0	0	0	0	0	0	0	0	0	0	0	0	0	0	0	0	0	0	0	0	0	0	0	0	0	0	0	0	0	0	0	0	0	0	0
0	1.0797	1.8982	0	2.9758	0	5.5631	6.6072	15.25	2.4223	18.463	9.8805	0	2.6923	8.7786	33.689	19.255	6.5474	17.764	25	35.374	39.134	68.275	81.871	46.77	66.96	71.029	88.347	94.407	109.81	114.91	145.26	130.04	110.5	151.48	90.283	147.22	171.58	185.03	192.59	226.47	209.45	241.87	279.73	280.58	295.67	301.05	303.91	325.71	350.32
8.3681	3.426	0	0	4.5366	0	0	0	0	21.765	23.163	30.068	5.719	13.366	17.596	24.816	25.473	24.922	12.157	19.965	0	15.828	11.265	6.323	22.525	4.1692	2.4858	3.2107	1.949	0	0	0	0	0	0	0	0	0	0	0	9.1056	0	0.71172	0	0	0	0	0	0	0
0	0	0	8.1442	14.619	7.9735	14.16	25.7	29.71	38.036	42.299	72.781	72.979	64.997	61.118	88.565	109.96	83.852	97.063	114.75	112.69	122.39	120.09	120.12	107.36	108.49	99.656	97.728	99.713	90.137	79.286	73.612	74.876	73.06	65.597	90.479	96.508	92.393	109.6	118.8	114.14	121.93	125.6	110.32	131.87	131.33	116.17	130.78	124.74	137.47
19.283	17.598	7.2449	0	0	6.8107	0	1.6731	0	0	0	0	0	9.5849	7.4584	1.7245	1.7746	0.41785	12.629	29.494	50.915	87.837	119.06	148.27	186.23	227.32	266.46	317.98	362.89	394.88	453.15	482.71	555.11	587.38	605.8	633.36	686.13	668.87	705.78	694.19	725.73	731.99	744.65	738.59	737.7	734.44	739.17	726.34	737.21	772.57
0	8.174	0	0	6.3579	0.1006	1.659	0	0	3.9692	0	3.4449	6.0367	5.3821	9.6823	16.526	14.442	21.628	24.044	27.691	42.075	36.767	45.688	64.295	86.474	107	126.19	162.2	210.7	244.54	289.92	328.77	355.85	410.87	428.47	481.68	510.43	553.86	594.56	637.63	645.19	655.77	695.91	677.24	715.44	714.34	702.35	720.51	736.7	786.74
16.287	6.7328	0	0	9.4781	0	0	0	0	0	0	0	0	0	0	0	0	0	0	0	0	0	0	0	0	0	0	0	0	0	0	0	0	0	0	0	0	0	0	0	0	0	0	0	0	0	0	0	0	0
0	0	0	7.0637	4.388	14.275	4.4035	14.097	6.5696	4.331	4.3499	6.5675	0	12.515	0	2.7763	0	3.9243	4.2635	2.663	20.216	36.566	45.74	73.225	81.324	111.48	138.59	164.42	189.06	199.24	224.96	229.75	273.88	296.86	295.27	306.46	341.02	343.64	369.42	359.95	394.36	442.03	489.92	506.81	523.63	520.3	579.82	570.82	610.67	635.73
0	0	0	0	0	8.5103	14.289	14.682	16.77	14.065	13.053	22.463	19.364	10.807	13.023	6.2281	17.734	14.859	18.426	30.477	34.821	55.053	70.128	79.163	104.46	117.52	138.31	162.61	179.27	195.39	217.15	224.13	240.76	260.29	261.95	280.27	287.33	291.02	309.37	315.37	325.6	327.07	309.15	315.85	310.01	316.73	324.39	326.51	328.48	329.96
16.673	3.5761	0	0	0	0	0.93285	0	0	0	0	0	0	0	0	31.596	57.853	95.073	53.893	81.295	173.37	188.98	211.93	223.67	133.75	252.73	180.32	264.84	239.85	240.76	248.5	205.28	252.42	282.03	277.09	287.48	301.65	314.36	355.38	340.37	358.13	373.17	422.91	391.95	416.39	412.03	421.99	442.98	423.61	415.24
0	7.0114	0	0	8.1433	0	1.2458	0	3.664	8.1009	6.4317	2.42	5.4621	5.6485	6.1062	9.4533	7.8861	22.96	32.933	31.017	35.538	36.886	48.075	45.684	60.707	80.578	68.362	70.603	88.175	85.236	93.746	94.325	90.512	104.79	99.835	102.94	100.03	116.46	128.97	121.44	138.85	132.1	144.14	148.84	153.97	153.87	162.3	158.17	157.6	183.59
3.8468	6.8248	0.48497	1.7322	0	0	0	0	0	0	0	0	0	0	0	0	0	0	0	0	0	0	0	29.293	39.103	60.308	73.754	92.585	101.82	129.22	147.21	147.64	155.68	171.81	171.51	157.83	171.24	194.06	207.43	190.28	195.29	193.54	189.65	195.11	185.8	181.45	178.43	169.44	160.31	170.77
0	4.2679	0	3.6335	0	1.646	5.9163	8.7794	9.0975	1.7525	10.223	21.406	20.182	19.909	9.8872	0.94474	19.213	0	5.0542	7.5386	7.2046	19.987	14.338	22.804	7.7981	10.97	14.455	20.744	13.624	17.58	12.453	20.648	12.962	24.947	9.842	14.626	14.163	20.847	26.009	26.419	0	20.944	14.571	21.363	18.93	29.069	22.389	36.066	29.719	38.424
0	0	0	0	0	35.933	59.562	68.13	89.249	102.93	127.48	144.43	156.74	170.16	199.87	222.85	255.82	265.33	298.27	314.73	353.82	367.68	416.67	399.27	431.74	423.02	452.94	484.22	463.14	478.03	486.56	522.8	504.49	508.14	522.53	490.62	494.97	504.68	499.45	495.43	525.85	503.33	515.11	513.09	521.73	499.11	524.53	499.57	516.08	498.35
0	13.224	0	8.9648	1.4977	2.8485	0	5.7667	0	18.11	0.98	49.192	53.412	58.625	71.913	80.174	100.56	91.841	116.52	118.51	131.04	142.41	154.76	158.27	174.38	209.38	208.01	202.38	222.84	198.4	187.39	191.19	180.38	181.64	192.84	198.96	192.89	202.09	215.71	207.44	191.18	209.59	204.67	203.54	209.89	210.02	195.11	206.16	195.27	198.02
0	0	0	0.81875	4.798	7.8209	12.4	7.0671	10.375	14.525	14.247	18.229	19.505	18.886	21.824	24.176	30.969	21.111	18.877	26.996	30.614	30.795	24.661	21.298	37.157	25.81	23.574	28.287	30.089	30.466	27.624	21.196	18.196	25.998	23.623	24.929	29.768	26.084	24.265	22.65	36.594	37.078	36.144	20.688	30.819	31.835	49.821	44.086	51.58	53.464
12.699	2.2006	2.5225	0	0	0	0	0	0	0	0	0	0	0	0	0	0	0	0	0	0	0	0	0	0	0	0	0	0	0	0	0	0	0	0	0	0	0	0	0	0	0	0	0	0	0	0	0	0	0
0	0	0	5.1021	0.98666	12.605	3.4166	10.52	14.891	12.242	19.432	12.847	10.09	5.106	5.2313	16.73	25.16	13.216	20.542	14.643	34.339	37.178	34.577	34.322	29.025	33.787	40.946	33.84	29.655	34.597	24.415	21.72	9.4432	28.725	24.215	25.622	34.68	16.773	16.947	24.415	30.37	31.24	34.873	56.883	56.276	46.881	54.833	46.146	47.617	52.025
0	3.1078	3.0874	3.9888	2.496	0	0	0	0	0	0	0	0	0	0	0	0	0	0	0	0	0	0	0	0	0	0	0	0	0	0	0	0	0	0	0	0	0	0	0	0	0	0	0	0	0	0	0	0	0
0	7.8736	0	0	24.718	0	0	0	0	13.909	7.3947	0	0	8.1792	0	2.0932	0	0	0	0	0	15.704	16.32	19.674	0	0	0	14.332	9.8476	0.97216	0	0	0	6.9623	0	6.4083	0	0	0	0	0	0	0	0	0	0	0	0	0	0
0	5.5332	0	6.5235	7.352	0	0	0	0	13.586	10.685	14.896	16.918	28.622	39.405	54.249	68.048	85.392	90.696	104.31	117.42	132.84	149.42	149.47	169.52	194.02	211.47	273.48	292.73	326.73	378.22	442.6	470.53	567.72	629.84	720.53	821.42	886.07	969.12	1094.4	1165.3	1228.9	1319.8	1453.1	1507.6	1568.9	1613.3	1654.1	1686.9	1743.9
0	0	0	0	5.7204	0	6.5259	10.269	11.016	0	10.689	2.5568	4.5281	3.9904	5.7575	19.223	10.706	2.6525	3.7309	0	10.861	0	15.964	13.825	0.061448	0.1997	0	14.116	0	5.6298	14.175	13.978	12.678	21.694	14.416	3.7695	5.6009	3.0408	10.405	28.602	20.688	21.971	23.793	20.111	14.095	28.798	14.444	3.4542	16.287	5.8222
2.8791	7.5671	0	1.4263	0	1.5014	0	0	3.1137	2.6721	0	0	0	0	0	0	0	0	0	0	0	0	0	0	0	0	0	0	0	0	0	0	8.0576	17.025	24.118	24.805	30.675	36.357	38.124	33.067	32.874	40.34	51.961	47.758	53.899	60.461	28.765	49.914	43.237	44.848
0	3.2139	0	0.82852	0	7.8084	1.524	15.529	24.096	64.772	105.55	156.69	197.82	234.19	305.93	353.8	390.52	443.69	495.28	497.7	555.03	578.27	605.32	603.74	630.05	658.89	669.01	664.96	692.04	709.11	681.29	688.29	689.18	693.46	704.49	668.39	665.93	700.21	690.05	654.99	687.1	659.09	650.87	673.73	668.92	680.45	688.01	672.46	694.16	691.53
0	0	9.6784	0	0	6.2082	0.57471	0	0	0	0	0	1.6058	15.329	5.057	0.72231	0	9.2542	6.1939	4.9053	12.947	15.878	8.3748	31.086	4.2396	9.0948	15.322	18.916	19.211	28.84	23.822	17.89	21.586	18.225	22.392	40.402	25.838	25.902	22.636	19.801	31.101	32.225	26.974	17.422	28.07	16.823	19.514	24.25	25.145	28.553
0	9.2902	0	0	0	5.9189	5.426	24.878	34.553	28.71	53.763	76.063	95.141	111.24	142.5	146.48	157.92	184.4	187.16	182.53	181.19	182.3	191.62	177.53	173.65	167.35	177.93	209.66	290.64	363.75	401.73	439.56	491.7	542.87	551.13	642.94	705.14	718.65	803.24	789.31	889.4	926.86	980.49	1000.1	1040.1	1045.1	1032.3	1051.5	1080.6	1098.8
10.135	5.2216	1.9313	0	0	0	0	9.4788	10.259	30.015	45.895	58.083	89.952	114.86	136.26	151.31	178.16	228.08	267.11	328.98	352.15	369.34	430.55	393.41	415.78	423.69	417.71	376.57	390.79	382.38	421	412.5	427.88	399.1	384.62	389.43	373.31	374.89	388.8	400.06	388.18	328.72	344.16	355.7	344.36	391.94	357.01	322.86	334.2	314.54
3.2075	0	0	0	3.5374	0.7177	0.97953	29.133	84.951	144.33	227	282.7	354.57	434.07	491.51	574.6	603.54	605.42	571.51	608.72	707.28	742.24	739.52	781.09	845.01	838.61	888.83	870.68	872.09	867.15	846.02	851.78	850.28	847.68	833.24	845.94	827.74	846.75	869.41	841.62	830.57	832.65	838.45	815.63	808.27	791.2	823.63	838.1	790.94	815.52
14.561	1.8418	12.873	0	0	0	0	0	0	0	0	0	0	0	0	0	0	0	0	0	0	0	0	0	0	2.1354	4.7361	0	0	2.3151	0	0	0	0.027765	0	0	0	0	0	0	0	0	0	0	0	0	0	0	0	0
4.4207	17.856	0	0	0	0	17.177	0	0	0	33.224	7.8653	0	0	4.116	8.9121	19.774	21.79	115.17	105.45	219.4	333.59	374.08	483.64	519.48	616.21	705.12	802.91	951.88	1125.7	1153.5	1237.8	1298.5	1540.5	1563	1857.8	1749.6	1980	2058.7	2173.5	2384	2503.6	2516.1	2893.7	2998.5	3042.4	3267.1	3258	3293.4	3305.9
0	0	0	0	0.44206	4.0042	8.3876	7.9334	18.636	8.1162	24.141	26.821	37.682	58.498	96.539	156.13	208.75	260.01	328.49	385.39	447.33	530.64	609.3	685.34	744.42	813.9	870.25	939.69	975.4	1027.7	1111.9	1143.3	1198	1212.8	1212.2	1252.7	1287.5	1302.1	1341.6	1350.8	1378.7	1325.6	1359.5	1360.7	1356.4	1337	1348.6	1382.2	1386.7	1387.6
0	0	0	10.303	13.114	13.948	19.88	76.706	72.815	86.693	90.658	77.694	90.713	93.592	91.409	88.275	106.75	71.625	83.155	65.904	90.618	57.701	73.306	69.332	63.98	67.482	72.97	54.186	57.766	34.144	44.751	40.566	47.817	53.822	51.116	53.379	58.974	63.155	59.18	59.114	51.286	50.024	60.423	63.183	69.576	45.299	50.467	51.122	45.451	30.891
0	0	0	3.8804	6.6435	25.007	28.526	43.899	43.059	55.201	55.9	59.112	76.707	74.681	76.568	83.829	95.538	105.12	125.54	140	150.5	156.1	157.61	153.85	163.44	183.27	176.36	217.01	232.45	261.81	314.09	282.6	286.44	308.29	341.63	359.13	369.41	384.56	370.53	368.4	371.41	389.64	371.88	361.22	380.57	360.85	357.21	353.24	365.29	351.14
12.877	6.2592	0	1.6213	0	0	0	0	0	0	0	0	0	0	0	0	0	0	0	23.24	45.696	112.12	148.63	216.49	299.24	363.63	440.22	483.1	488.34	613.07	646.98	666.61	717.89	836.02	815.15	874.85	936.83	983.96	1122.2	1199.1	1396.2	1566.1	1698	1829.2	1980.6	2215.9	2315.6	2291.1	2574.3	2657.8
0.68792	0	0	0	11.99	1.3378	14.194	22.422	29.32	40.506	7.1754	34.511	18.218	25.337	34.472	21.34	38.514	54.345	64.052	74.516	103.9	96.567	117.28	128.71	129.72	146.66	142.52	151.85	173.8	173.28	183.73	178.15	191.55	189.47	190.03	191.1	206.94	201.29	192.53	219.1	217.19	198.37	232.28	201.3	256.01	236.97	227.16	211.86	221.79	216.1
0	2.235	0	0	0	5.4917	0	33.578	58.585	122.84	177.21	242.04	313.42	395.22	481.85	529.09	627.95	631.62	695.34	737.69	795.52	819.26	860.66	879.53	907.24	925.64	940.4	979.2	955.66	975.51	992.56	1026.2	1036.6	1052.4	1070.9	1083.3	1121.9	1136.3	1144.7	1147.2	1152.2	1146.4	1136.8	1132.8	1144.9	1149.5	1156.8	1151.8	1157.9	1160.2
0.36182	1.4757	0	0	0	0	7.1787	10.416	10.391	8.9435	12.443	15.745	25.55	22.768	34.416	38.666	51.227	60.009	68.068	70.387	65.173	73.132	87.367	76.879	88.235	90.489	91.965	81.518	83.534	69.336	69.538	63.285	81.703	76.325	63.003	78.076	71.239	77.027	73.731	77.228	81.476	68.007	49.636	68.384	51.695	71.933	69.898	60.159	58.954	61.319
9.8438	9.108	0	0	0	0	0	0	0.16066	5.5942	0.86451	0	0	0	0	0	0	0	0	10.47	64.593	51.597	38.967	31.593	39.606	49.152	79.394	71.364	88.197	108.63	109.06	111.48	106.13	130.27	143.52	154.43	173.13	172.01	157.46	165.67	177.32	183.62	182.79	183.95	191.41	184.51	201.4	188.15	191.99	180.26
23.523	13.502	2.9418	0.46619	0	0	0	0	0	0	0	37.97	55.607	74.765	83.913	126.53	151.59	155.41	164.7	177.31	261.98	239.76	288.78	301.83	335.16	353.73	367.88	366.44	391.68	387.97	355.19	351.96	344.33	377.99	375.83	373.77	359.78	376.94	391.11	388.65	376.17	366.34	388.96	392.26	360.79	366.08	375.82	366.79	352.38	354.76
8.5998	4.188	0	3.4823	2.4482	0	0	0	0	0	0	0	0	0	1.831	0	4.8076	19.396	17.497	32.144	41.16	71.331	76.157	80.072	114.88	145.5	166.15	168.75	183.02	214.34	275.99	292.14	323.82	372.41	444.89	432.6	477.9	573.73	594.54	641.24	713.32	796.32	885.71	909.4	1008	1044.2	1075.2	1097.6	1156	1181.1
0	0	0	6.8736	10.044	13.043	4.3788	8.2248	13.306	0	0	0	0	16.084	13.436	1.6885	0.59469	7.6064	27.715	62.497	115.25	214.54	272.17	355.77	471.27	600.42	692.2	843.79	958.25	1050.8	1186.6	1283.6	1445.7	1497.3	1612.6	1639.5	1694.2	1758.9	1850	1902.6	1992.8	2052	2131.1	2186	2231.4	2277.9	2404.3	2336	2371.6	2393.1
0	18.052	0	0	0	17.436	5.846	16.513	7.8317	30.031	36.276	32.659	28.615	39.71	32.274	33.41	29.072	26.028	36.503	36.134	31.271	37.289	33.203	33.585	32.469	28.235	52.651	53.544	54.506	69.153	62.428	86.474	93.071	112.27	114.36	131.28	142.5	144.64	150.25	162.65	176.07	175.4	182.4	178.03	235.61	220.08	221.91	231.02	240.66	227.52
0	0	0	1.7572	5.5687	7.5106	0	7.2497	4.8042	19.583	14.359	13.637	10.232	15.275	5.8003	22.667	17.792	15.237	13.938	4.5923	6.3066	16.475	17.168	2.8619	9.9335	0	10.534	20.798	27.899	18.41	32.249	46.986	74.131	127.89	149.01	226.98	244.69	273.3	336.06	416.57	466.87	468	524.9	601.24	493.05	600.98	637.77	638.13	704.05	724.66
6.2909	9.3946	0.66389	0.51762	0.35159	0	0	0	6.127	7.2233	0	0	0	0	0	0	0	2.7923	12.163	2.3827	0.69846	0	7.976	16.985	0	1.9588	0	6.3985	5.8775	2.8523	0	0	0	0	0	0	0	0	0	0	0	0	0	0	0	0	0	0	0	0
5.0998	9.9621	0	0	0	0	0	0.026997	0	0	0	0	0	7.8213	11.612	0	0	0	6.0166	3.1446	0	30.402	8.9851	2.3086	13.315	13.012	26.118	11.871	1.942	18.617	0	0	0	0	0	0	2.0913	0	0	0	0	0	0	0	0	0	0	0	0	0
11.896	10.635	5.8038	3.0882	0	0	0	0	0	0	0	0	0	0	0	0	0	0	0	0	0	0	0	0	6.3234	29.719	28.756	57.891	70.347	70.68	86.279	111.04	112.06	118.8	112.85	141.68	140.2	168.15	160.97	140.72	146.28	173.05	168.35	154.99	154.46	127.49	123.82	121.1	122.52	134.04
9.1548	10.321	4.2685	8.7599	12.057	0	0	0	0	0	0	0	0	0	0	0	0	0	0	0	0	9.6499	19.748	41.087	43.588	76.143	79.826	83.76	103.23	94.43	107.83	102.32	114.9	137.11	150.63	152.95	145.82	142.99	146.31	140.98	141.67	151.55	154.65	166.02	146.82	126.96	137.86	140.25	150.98	145.12
0	0	0	12.75	6.1931	14.619	12.583	17.678	31.653	37.34	53.259	79.3	86.125	110.85	135.35	144.15	163.01	184.17	192.38	201.75	215.17	220.33	231.22	217.55	198.15	251.6	251.74	268.34	267.09	270.38	287.55	263	263.41	285.74	272.41	280.12	274.64	286.02	284.22	292.4	309.19	323.49	281.71	290.35	300.76	286.75	308.84	306.04	320.83	308.15
0	2.3464	0	0	5.4577	0.80439	11.744	9.4151	14.399	13.453	17.436	11.056	17.334	11.804	10.557	2.977	20.725	17.41	24.625	0.18533	0	13.45	16.245	4.8502	18.155	11.458	8.1774	0.26823	11.708	1.8824	0.23482	2.897	13.266	29.245	19.138	24.208	26.836	34.518	30.436	34.474	27.179	15.498	13.785	29.593	23.477	19.246	30.425	30.577	13.286	23.233
0	5.9437	0	0	0	1.689	2.3027	14.793	2.8791	1.9354	1.5083	0	0	0	0	0	0	9.623	6.9831	13.007	34.218	39.883	62.827	64.478	97.277	97.241	111.44	118.88	136.78	156.91	187.31	205.58	225.3	233.78	222.62	240.52	249.64	236.32	251.46	242.51	250.51	255.6	248.02	259.51	247.25	260.99	252.75	256.95	250.65	258.88
0	7.5038	4.528	3.0746	1.1545	0	0	0	0	0	0	0	0	0	0	0	0	0	0	0	0	0	0	0	0	0	0	0	0	0	0	0	0	0	0	0	0	0	0	0	0	0	0	0	0	0	0	0	0	0
0	0	0	6.9254	8.6879	13.295	1.5481	1.4344	0	0	0	0	1.4474	1.2904	7.0218	4.455	16.172	6.0252	2.9437	0	6.1583	7.1146	0	0	0	0	0	0	6.0044	3.5872	0	0	6.4834	14.239	1.192	0	0	0	0.22942	11.054	22.287	33.467	28.852	59.542	58.578	73.357	60.849	59.523	81.726	136.79
8.5923	8.2591	5.3301	0	0	0	0	0	0	0	0	0	0	0	0	0	0	0	11.166	14.007	21.521	32.062	43.233	52.144	60.148	66.89	78.446	77.238	91.46	96.758	114.09	127.98	148.23	141.4	165.85	166.27	165.61	166.4	188.06	166.77	163.16	190.49	188.43	192.16	194.84	173.98	175.22	168.08	180.94	173.38
0	0	0	3.9237	11.216	21.025	13.487	20.552	9.6057	10.832	1.7381	3.2801	4.215	11.794	10.358	6.0345	11.362	4.7485	11.669	10.167	7.6389	17.834	16.829	11.752	15.924	18.729	29.986	23.407	21.887	24.169	10.347	37.146	24.102	27.13	3.8982	0	4.8005	0	6.0965	0	0.30386	0	0	0	0	0	0	0	0	0
11.897	10.603	13.656	0	0	0	0	0	0	0	5.9541	2.7539	5.4558	1.9742	0	0	7.9161	17.284	28.174	31.912	19.965	37.455	40.197	39.053	67.791	74.506	120.6	151.26	189.46	251.37	337.23	401.14	478.18	586.77	658.36	750.8	848.7	944.35	1017.9	1118.8	1193.3	1274.2	1333.5	1407.1	1411.9	1516.5	1506.5	1558	1569.6	1593.5
0	0	0	9.1381	36.416	38.021	0	6.2686	12.84	0.2985	0	0	0	0	0	14.804	0.7231	0	0	0	7.5816	1.0102	3.1702	0.25557	3.2807	7.8783	11.78	6.8874	13.463	16.986	6.0563	0	0	0	0	2.3209	3.4812	0	0	0	13.107	0	0	1.4046	0	0	0	0	0	0
18.104	8.6138	1.8073	0	0	0	0	0	0	0	0	0	0	0	0	0	0	0	0	0	0	0	0	0	0	0	0	0	0	0	0	0	0	0	4.6465	21.054	37.967	69.628	90.233	104.1	125.5	131.72	150.86	166.02	177.92	189.02	210.53	178.75	191.98	214.96
0	0	0	0	7.3777	7.7265	25.329	24.074	51.543	54.827	72.601	96.506	110	118.11	124.83	130.28	137.77	143.17	150.55	165.49	195.21	215.86	235.94	254.78	267.02	308.42	318.48	360.18	378.72	413.39	472.86	492.81	505.72	547.06	560.98	585.12	608.83	622.4	650.43	662.01	696.39	717.38	714.29	730.43	753.18	744.89	760.58	773.02	757.08	737.03
0	0	0	6.2524	10.058	22.312	7.8856	2.0665	9.6243	25.421	16.234	0	0	6.5802	5.0949	24.241	30.71	21.641	20.414	16.531	19.819	27.981	44.137	14.31	25.643	19.466	30.681	52.622	39.303	49.096	41.43	26.627	42.907	60.384	61.688	68.266	76.083	61.583	72.166	68.474	92	75.057	85.087	74.23	94.234	101.3	103.41	79.1	96.431	99.334
0	0	0	0	0	9.4626	11.927	22.558	21.358	25.884	28.956	57.168	51.829	54.779	50.098	64.073	33.329	31.761	27.627	22.919	27.287	39.647	23.989	33.774	13.949	27.322	36.849	27.55	20.487	30.325	20.87	7.5251	38.378	21.636	24.409	25.008	27.763	23.993	25.294	22.559	15.483	45.255	34.489	26.268	27.439	43.67	29.429	88.409	87.797	111.68
14.063	7.6678	0.28165	0	0.79888	0	0	0	0	0	0	0	0	0	0	17.573	43.414	64.37	88.729	121.25	155.84	181.39	173.78	190.24	210.46	220.79	255.55	251.77	276.63	294.71	310.52	335.55	348.38	364.38	383.51	410.08	430.54	456.78	482.6	549.16	616.14	715.64	802.98	897.7	981.86	1096.1	1213.3	1316.2	1415.8	1570
0	0	0	5.0849	7.5116	7.6648	5.5619	10.382	7.5302	10.685	9.6602	25.644	15.521	23.095	20.833	22.987	31.593	26.002	37.687	38.221	40.134	46.085	55.795	48.654	50.569	53.061	46.719	60.128	65.498	54.427	55.101	53.069	46.339	61.48	53.907	56.109	63.681	62.824	65.964	49.061	47.81	52.193	50.607	56.088	52.565	43.231	31.246	41.324	33.483	35.563
8.416	0	0	4.2005	8.8749	0	0	10.617	15.603	10.741	24.286	18.057	39.88	54.776	66.209	62.12	88.078	97.919	105.83	106.76	117.86	125.95	162.65	166.6	174.5	198.58	189.44	211.85	211.75	225.29	230.3	222.87	240.87	236.52	248.12	254.3	264.28	255.17	263.01	279.9	275.59	267.69	278.07	276.38	275.16	269.14	270.08	255.86	273.21	255.23
0	2.4688	0	0	0.37928	2.1719	0.1338	0	0	0.9983	5.6578	0	6.2063	0	0	0	2.777	14.932	36.838	67.996	127.89	184.71	240.97	303.55	317.63	396.82	474.14	568.83	605.92	661.29	693.39	726.08	754.86	842.83	859.31	866.75	889.71	940.13	955.89	985.44	975.26	980.93	947.41	976.73	977.66	991.55	996.39	1003.1	1014.3	1023.6
0	3.1384	0	1.8442	0	5.6304	3.8552	8.711	5.1198	0	0	9.0611	4.4475	0	0	0	0	0	0	3.5348	0	7.9654	11.687	6.5445	0	1.6845	0	4.7552	2.8785	9.7382	6.7633	0.453	8.0053	11.42	10.958	18.256	16.518	20.65	35.445	29.677	33.913	42.481	38.675	47.703	49.189	50.543	44.943	74.76	72.678	80.136
0	0	0	0	15.696	18.927	0	0	0	0	0	0	0	0	0	0	0	0	0	0	0	0	0	0	0	0	0	0	0	0	0	0	0	0	0	0	0	0	0	0	0	0	0	0	0	0	0	0	0	0
0	0	0	2.6661	6.1902	2.9566	8.0931	11.782	9.9492	0	6.0892	25.455	20.775	19.872	10.992	13.773	19.179	22.919	32.489	22.503	23.296	32.532	35.232	30.429	22.251	21.884	19.245	28.408	39.871	40.198	45.419	44.813	38.045	52.916	44.825	53.992	42.633	43.159	46.648	43.14	29.579	44.368	34.866	38.734	26.878	28.907	22.927	20.801	15.676	22.233
0	0.68702	1.9087	0	7.4059	0	2.5989	1.6667	14.358	0.17263	2.8629	0	0	2.6635	2.3167	2.1318	2.991	0	0	0	0	0	0	0	0	0	0	0	0	0	6.542	0.87251	0	0	0	0	0	0	0	0	0	1.7498	0	6.226	1.9758	0	0	5.7191	5.7997	0
0	4.8877	13.485	1.3175	0	1.0015	0	0	0	0	0	0	0	4.2104	0	0	0	0	0	0	0	0	3.4522	0	0	0	0	0	0	0	0	0	0	0	0	0	0	0	0	0	0	0	0	0	0	0	0	0	0	0
0	1.2526	0	5.981	2.7119	0	7.8243	10.754	0	5.1823	1.2085	15.447	18.707	4.5444	11.193	18.751	24.317	30.503	46.264	64.832	67.363	101.01	126.79	138.58	152.98	188.27	199.67	228.68	240.54	283.05	305.38	320.87	337.19	362.49	390.54	401.39	430.8	421.26	446.05	427.02	457.74	486.74	504.05	522.96	525.68	546.66	542.03	556.4	539.77	539.97
21.749	7.5898	0	0	0.21643	0	0	0	0	10.982	3.3056	13.843	19.047	15.9	30.881	43.794	48.293	50.682	62.435	51.707	58.729	64.667	46.397	56.58	69.617	53.457	60.642	51.536	80.072	54.37	60.898	57.452	90.508	118.11	126.02	131.55	161.23	178.56	202.08	223.39	230.51	255.44	261.68	280.56	307.06	307.93	336.04	391.01	400.76	432.44
25.332	6.919	0	0	8.1566	0	0	0	0	0	0	0	0	0	0	0	0	0	0	0	0	0	0	0	0	0	0	0	0	0	0	0	0	0	0	0	0	0	0	0	0	0	0	0	0	0	0	0	0	0
1.5346	0	0	0	6.7106	4.9953	5.9448	0	6.8362	13.512	12.583	11.844	26.146	24.983	36.092	29.924	42.985	40.667	43.652	48.148	61.565	54.327	39.154	45.15	49.095	45.476	49.631	38.979	62.763	43.774	36.389	35.136	39.96	41.491	42.232	24.057	25.186	21.227	17.427	18.539	23.924	11.906	9.9364	20.394	4.5692	19.985	8.0619	0	12.987	10.109
5.946	0	0	0	0	1.078	15.458	13.085	12.065	6.4428	12.771	0.60942	0	14.322	2.9695	0	0	0	0	7.0175	0	1.7413	0.54331	19.401	4.8728	0	12.384	0	0.78578	12.537	7.9194	6.6938	11.013	25.031	53.543	67.373	95.392	115.29	136.6	177.05	204.46	210.56	232.55	247.59	283.9	293.55	278.29	316.98	321.63	344.75
0	0	6.7257	0	0	1.9407	7.8563	0	3.225	0	24.094	5.9425	0	9.6506	0	8.2826	2.8004	0	1.9992	0	10.119	16.274	16.261	23.009	15.153	20.741	26.688	22.945	27.357	26.644	11.814	20.834	18.701	24.248	26.041	31.423	27.24	33.935	27.624	24.523	28.597	23.416	22.075	14.006	21.626	24.289	13.695	15.769	24.224	14.312
37.456	26.969	12.027	0.13172	0	0	0	0	0	0	0	0	0	0	0	0	0	0	0	0	0	0	0	0	0	0	0	0	0	0	0	0	0	0	9.2751	39.328	74.313	103.96	163.86	207.08	241.45	290.56	360.09	393.01	432.88	524.46	578.68	636.39	667.02	691.75
10.441	17.294	0	0	0	0	0	0	0	0	0	0	0	0	0	0	0	0	0	0	0	0	0	0	0	0	0	0	0	0	0	0	0	0	0	0	0	0	0	0	0	0	0	0	0	0	0	0	0	0
0.60612	0.74412	0	0	6.2498	0	5.719	19.519	53.13	79.306	144.77	174.7	238.4	271.62	344.12	389.16	426.09	477.51	504.36	550.68	562.56	610.97	627.08	636.29	651.81	699.4	687.62	682.8	703.63	704.48	738.23	757.44	776.51	769.34	764.83	771.14	787.8	768.03	790.04	781.56	786.99	769.36	771.07	763.09	772.87	745.76	745.17	740.74	730.37	737.84
16.614	5.5587	0	7.2288	0	0	0	0	0	0	0	0	0	0	0	0	0	0	0	0	0	0	0	0	0	0	24.014	26.443	33.402	36.549	32.133	40.429	53.225	79.642	62.102	59.256	61.825	59.809	58.57	59.776	67.016	63.731	84.454	65.32	54.195	53.849	35.608	39.528	48.774	37.755
14.947	11.08	1.5373	0	0	0	0	0	0	0	0	0	0	0	0	17.193	53.895	85.777	123	167.77	199.21	238.09	298.17	316.32	379.4	400.1	421.67	450.22	505.86	478.82	538.53	549.43	554.7	576.5	555.29	568.12	567.58	572.68	591.64	584.5	591.66	591.96	603.43	579.64	567.84	580.02	580.49	562.5	554.68	550
13.297	0.98455	0	4.8311	0.8802	0	0	0	0	0	0	0	0	0	0	0	0	0	4.4158	0	0	0	0	0	0	0	0	0	0	0	0	0	0	0	0	0	0	0	0	0	0	0	0	0	0	0	0	0	0	0
21.543	7.903	11.957	0	0	0	0	0	0	0	0	0	0	0	0	0	0	0	0	0	0	0	0	0	0	0	0	0	0	0	0	0	0	0	0	0	0	0	0	0	0	0	0	0	0	0	0	0	0	0
14.789	13.884	6.9532	0	0	0	0	0	0	0	0	0	0	0	0	0	0	0	0	0	0	0	0	0	0	0	0	0	0	0	0	0	0	0	0	0	0	0	0	0	0	0	0	0	0	0	0	0	0	0
0	0	0	0	11.333	0	4.7805	22.847	36.296	51.781	77.689	96.94	132.81	159.4	184.52	216.12	245.19	247.86	243.39	225.29	247.78	322.84	344.36	366.47	282.94	347.02	311.65	377.93	376.93	385.38	367.61	397.16	355.2	377.29	366.1	404.59	401.17	391.96	398.87	405.04	422.97	368.22	360.96	347.47	374.47	356.29	370.4	394.44	403.4	395.86
0	15.084	5.6577	1.4005	0	0	0	0	0	0	0	0	0	0	0	0	0	0	0	0	0	0	0	0	0	0	0	0	0	0	0	0	0	0	0	0	0	0	0	0	0	0	0	0	0	0	0	0	0	0
12.011	20.455	0.34874	0	0	0	0	0	0	0	0	0	0	0	0	0	0	0	0	0	0	0	0	0	0.059008	0	0	0.59378	0	0	0	0	0	0	0	0	0	0	0	0	0.079889	0	0	0	0	0	0	0	0	0
2.8592	10.745	6.0981	1.5787	0	0.46418	0	0	0	0	0	0	0	14.498	30.463	83.391	116.71	175.7	269.83	341.34	419.38	512.87	599.3	644.09	741.61	788.73	888.75	944.58	1019.8	1076.2	1087.7	1198.6	1184.7	1173.5	1215.4	1240	1276.6	1290.2	1297.8	1318.9	1359.7	1365.9	1365.3	1405.4	1374.8	1421.6	1471.9	1489.7	1512.5	1546.7
6.7319	9.4323	0	0	0	0	0	0	0	0	0	0	0	0	0	0	0	0	0	3.4632	0.75892	8.1595	0	15.259	21.165	24.922	27.949	39.727	41.583	33.055	45.065	52.606	60.936	76.806	113.01	127.04	161.05	187.6	209.16	235.18	269.79	284.05	307.31	318.88	332.86	338.3	343.39	357.49	354.86	366.94
0	0	0	0.685	4.0055	1.3948	4.3317	0	2.5824	0	0	0	0	0	0	0	0	0	0	0	0	0	1.7566	2.9381	0	9.3375	13.462	23.229	21.61	30.597	31.183	33.891	31.034	42.347	54.123	43.54	57.311	58.304	49.861	50.252	46.146	43.432	56.005	42.151	36.719	20.355	31.347	27.392	24.181	19.939
0	0	0	5.3406	0	6.8684	7.2278	13.603	15.892	18.365	19.315	33.015	42.263	35.004	51.039	55.356	61.501	51.071	68.489	81.513	81.009	94.236	103.99	94.161	90.628	89.843	94.8	91.627	88.38	106.71	93.358	98.123	97.6	104.24	93.769	100.99	107.13	107.04	115.48	110.05	106.57	108.16	107.77	107.03	117.46	127.61	117.15	117.63	111.67	119.1
10.78	2.3464	7.6102	0	9.6148	0	0	0	0	0	0	5.0224	0	7.4438	0	0	0	0	0	0	0	0	0	0	0	0	0	0	13.551	18.759	24.167	35.627	51.277	61.85	79.33	104.57	113.91	117.9	131.6	132.61	148.31	159.48	159.53	155.57	177.64	187.62	181.07	196.88	191.37	185.07
11.855	12.461	2.8861	1.0596	0	0	0	0	0	0	0	0	0	0	0	0	0	0	0	0	0	0	3.1998	25.081	47.953	67.263	74.325	98.23	124.47	132.83	155.38	160.1	183.8	177.62	199.88	196.91	217.96	236.29	259.02	272.59	267.17	278.46	296.92	285.43	294.59	292.57	315.2	290.03	303.61	309.16
0	0	0	0	11.851	10.436	25.006	29.916	44.557	74.428	70.833	100.41	83.208	112.48	126.09	155.37	249.39	203.78	210.3	216.7	269.37	442.32	366.33	460.55	341.33	368.95	400.33	498.82	806.87	756.76	1017.4	1292.2	1810.6	2058.1	2446.2	2821	3277.9	3832.9	4272.2	4710.9	5225.5	5720.9	6275.6	6644	7233.5	7653.5	8169.4	8429.3	8794.3	8994.9
23.335	8.8396	0	0	0	0	0	0	0	0	0	0	0	0	0	0	0	0	0.1731	0	0	0	0	0	0	0	0	0	0	0	0	0	0	0	0	0	0	0	0	0	0	0	0	0	0	0	0	0	0	0
0	0	0	4.8588	4.1677	0	9.7975	13.486	26.832	35.66	39.567	59.89	79.861	80.161	103.75	125.85	125.82	137.15	150.63	164.7	171.46	168.87	253.18	172.11	162.14	165.07	172.55	168.73	162.23	161.64	159.79	131.69	118.81	120.77	148.15	106.24	106.14	97.492	92.271	94.994	91.874	89.715	81.844	71.766	81.652	77.802	81.7	72.523	80.374	82.511
0.9076	0.97765	0	0	0	7.0025	1.892	6.0114	13.412	24.532	25.858	26.682	40.377	39.358	48.82	49.308	57.022	45.25	41.025	53.665	59.598	61.392	55.841	58.127	74.246	77.363	81.271	76.07	82.508	97.022	78.943	84.731	88.699	107.5	86.926	64.135	67.047	61.017	48.189	40.182	35.639	49.106	28.507	43.053	35.805	22.911	22.724	7.534	12.522	17.326
37.17	35.748	7.4408	0	0	0	0	0	0	0	0	0	0	0	0	0	0	0	0	0	0	0	0	0	3.6547	0	0	0	0	7.229	14.539	28.075	11.04	20.067	8.248	0	0	14.156	30.93	1.9687	15.046	0	0	5.9404	0	0	4.3223	0	0	6.0755
36.533	8.5082	10.696	0	0	0	0	0	7.7337	19.699	25.766	50.868	86.981	101.8	142.41	172.73	194.75	250.6	278.13	304.22	347.11	352.5	392.23	396.55	472.24	476.31	495	531.23	541.27	555.92	584.63	606.75	592.22	629.47	651.31	627.97	652.65	662.33	670.7	669.92	680.34	661.11	661.09	642.38	653.69	647.23	649.19	665.6	674.89	666.86
29.364	4.7057	1.1201	0	0	0	0	0	0	0	0	0	0	0	0	0	0	0	0	0	0	0	0	0	0	0	0	0	0	0	0	0	0	0	0	0	0	0	0	0	0	0	0	0	0	0	0	0	0	0
3.4294	4.8721	0	1.9514	0	0	0	0	0	0	0	0	0	0	0	0	0	0	0	0	0	0	0	0	0	0	0	0	0	0	0	0	0	0	0	0	0	0	0	0	0	0	0	0	0	0	0	0	0	0
4.9228	6.98	0	0	2.3129	5.5405	1.4737	0	4.6693	17.36	13.171	8.545	10.694	12.807	11.527	26.678	16.952	15.205	22.206	20.835	24.133	25.912	15.647	25.856	30.873	42.497	49.504	58.105	67.001	65.356	53.515	82.206	77.443	120.11	116.15	139.33	176.38	207.11	245.47	282.77	354.71	393.59	458.02	538.6	568.3	632.38	670.69	725.65	772.25	1040.8
11.896	4.608	0	0	0	1.092	0	16.134	19.884	39.253	65.908	77.905	102.38	82.447	97.951	139.66	152.94	145.28	162.87	146.18	192.37	191.1	177.73	198.49	183.64	179.76	184.38	185.11	207.72	215.16	193.21	181.88	178.18	179.08	162.24	158.2	176.49	161.29	169.13	183.34	186.03	178.04	161.07	189.2	181.37	172.31	169.08	168.05	180.07	167.75
10.159	0	0	0	0	7.147	13.417	46.183	31.391	40.631	47.56	45.489	56.707	75.271	83.147	82.232	47.571	76.699	50.972	80.575	72.517	77.327	73.115	66.988	74.433	65.258	82.459	66.525	62.76	67.12	44.743	41.975	40.229	40.969	32.714	37.193	36.509	37.397	17.572	33.163	22.003	29.441	17.406	2.3205	3.6036	0	0	0	0	0
0	8.3755	0	12.845	7.7999	0	1.7102	0.98018	0	0	0	2.7503	5.0793	0	4.7715	0	0	0	3.1413	0	0.60726	4.8749	19.536	33.59	27.707	31.454	30.897	29.648	49.265	57.79	50.68	46.616	45.927	63.264	50.058	72.103	63.177	71.846	69.795	60.444	52.766	52.468	56.755	57.869	56.784	60.492	56.76	83.584	55.128	64.417
0	4.6943	0	0.041923	4.5991	1.769	0	0	0	0	0	0	0	0	0	0	0	0	0	0	0	0	0	0	0	0	0	0	0	0	0	0	0	0	0	0	0	0	0	0	0	0	0	0	0	0	0	0	0	0
7.4612	0	0	0.32736	8.7319	0	2.3444	0	3.6286	1.9613	0	0	0	0	0	0	0	0	0	0	3.9769	6.5738	9.2542	15.096	4.8303	9.1298	0.99536	13.743	11.655	4.0312	0	15.677	10.761	15.389	27.983	33.75	40.138	50.619	52.128	65.42	67.104	76.205	91.055	86.223	115.59	107.88	115.34	118.49	133.15	119.62
2.3641	6.4829	0	0	0	2.0556	0.88779	11.31	7.6881	1.2145	5.875	0	3.0912	0	11.652	5.6242	3.4728	4.843	2.4121	4.9677	9.2832	8.7407	3.0227	2.1879	8.0562	2.3557	8.2	9.1052	0	0	0	7.1737	0	0	0	0	0	0	0	0	0	0	0	0	0	0	0	0	0	0
16.54	10.091	0	10.587	0	0	0	0	0	0	0	0	0	0	0	0	0	0	0	0	0	0	0	0	13.749	8.4794	0	17.92	10.882	25.497	17.257	23.668	22.181	32.859	52.953	73.725	92.734	100.68	113	138.24	140.28	157.74	166.53	174.85	191.1	198.27	226.49	215.29	245.11	273.56
15.774	0	0	0	4.4918	0	0	15.164	18.177	38.594	40.503	52.356	53.386	68.133	69.632	90.983	103.52	103.54	118.11	99.189	115.05	117.74	132.2	109.98	121.9	120.11	132.63	122.17	138.93	127.02	98.961	98.825	90.89	107.1	83.539	76.251	46.33	92.421	48.226	51.639	50.056	48.129	28.684	20.108	19.901	5.2267	10.6	10.404	0	0
0	3.3202	0	0.25966	6.1241	0.75083	15.178	40.094	53.306	64.149	76.608	107.82	144.21	157.86	199.36	204.02	213.4	196.65	222.83	237.52	218.97	207.52	241.74	229.9	270.28	313.07	276.55	304.27	319.6	311.84	335.22	331.7	342.02	332.92	344.51	352.09	360.4	378.27	412.52	447.92	456.6	471.25	520.25	554.88	589.79	624.46	669.63	713.43	757.69	794.18
10.057	2.0772	0	0	0.095894	0	0	0	0	0	0	0	0	0	0	0	0	0	0	0	0	0	0	0	0	0	0	0	0	0	0	0	0	0	0	0	0	0	0	0	0	0	0.72036	3.3832	0	0	0	0	0	0
17.102	3.4573	0	0	0	0	0	0	0	0	0	0	0	0	0	0	0	0	1.4068	5.8354	12.282	25.233	31.4	37.177	43.259	44.378	70.798	75.775	78.371	80.98	83.67	83.466	100.34	87.659	102.57	104.11	104.8	111.45	115.66	142.01	167.14	194.44	224.62	247.9	276.08	308.8	348.87	378.18	398.73	465.91
0	17.894	0	6.7739	0	0	0	0	0	0	0	0	0	0	0	0	0	0	0	0	0	0	0	0	0	0	47.245	138.82	256.91	354.81	501.17	634.44	808.09	864.35	885.75	944.56	1299.5	1109.2	1508.2	1524.2	1661.1	1696.8	1772.1	1834.2	1769.8	1789.9	1875.5	1937.2	1834.5	1659.2
0	0	5.8257	2.5531	0	10.914	0	4.258	18.434	11.97	20.91	30.598	19.912	11.725	18.09	24.116	24.028	21.255	33.406	44.435	48.645	33.835	29.516	3.8868	42.158	27.311	44.329	41.929	30.493	30.525	50.141	26.345	21.263	34.813	23.609	5.6103	23.672	62.402	84.165	81.168	71.925	60.38	24.534	7.9599	26.599	24.9	20.893	7.4216	5.5228	16.275
11.618	2.1656	0	2.3679	0	0	0	0	0	1.8751	8.6452	23.815	25.125	42.24	61.864	65.858	74.542	92.603	89.489	134.94	128.07	127.12	138.61	156.07	172.67	164.19	177.65	161.96	172.58	181.41	199.49	206.93	193.38	217.75	213.68	221.64	237.03	237.16	244.67	251.57	247.74	243.22	224.37	196.48	199.75	180.74	203.55	174.78	183.18	205.68
0	0	0	6.3224	18.11	11.753	14.443	10.512	29.217	35.428	45.946	47.778	51.637	69.241	87.323	112.27	135.47	145.17	172.04	189.92	230.85	275.41	335.22	366.56	405.76	473.19	573.62	657.78	714.11	780.3	871.61	897.64	917.43	927.91	689.68	750.51	769.58	747.51	772.99	794.76	845.71	846.73	834.89	856.05	848.89	824.25	822.64	846.35	843.12	789.19
12.474	15.92	5.9231	0.37224	0	0	0	0	0	0	0	0	0	0	0	0	0	0	0	0	0	0	0	0	0	0	0	0	0	0	0	0	0	0	0	0	0	0	0	0	2.5953	3.8001	3.9722	4.9644	13.536	31.003	31.064	55.95	40.176	22.977
23.421	7.5023	0.25422	1.5899	0	0	0	0	0	0	0	0	0	0	0	0	0	0	0	0	0	0	0	0	0	6.9374	0	0	0	0	0	0	0	0	0	0	0	0	0	0	0	0	0	0	0	0	0	0	0	21.02
3.246	0	0	0	0	22.706	11.062	0	0	11.652	6.3853	0	8.9812	1.3894	8.2295	3.9629	8.5774	1.546	0	4.5044	8.1494	15.778	17.284	2.8456	13.065	8.1707	11.097	8.0691	5.7641	0	0	8.3019	0.24654	0	0	0	0	0	0	0	0	0	0	0	0	0	0	0	0	0
10.232	0	0	0.60411	1.6584	0	0	1.8269	0.89815	0.32447	0	1.4962	3.3556	0	1.8024	0	6.689	6.3445	4.0062	5.9214	13.958	12.547	20.431	15.279	1.1867	14.411	0	2.0931	0	0	0	0	0	1.7739	0	0	4.1946	6.6547	13.415	10.278	0	4.8629	3.0432	0	0	0	0.38902	0	0	0
8.4644	0	0	0	6.9969	6.955	0	0	0	0	0	0	0	0	0	0	7.608	4.498	3.4766	0	4.9665	17.17	1.4846	0	1.7067	10.546	6.9673	0	0	0	0	0	0	0	0	0	3.9421	0	0	0	0	0	0	0	0	0	0	0	0	0
21.226	13.787	0	0	0	0.52568	0	2.626	0	0	0	0	0	0	0	0	0	0	0	0	0	0	0	0	0	0	0	0	0	0	0	0	0	0	0	0	0	0	0	0	0	0	5.555	0	0	0	0	0	0	0
19.293	6.6012	0	0	0	0	0	2.1871	4.5311	9.0983	6.1798	20.284	26.992	61.923	132.7	225.91	308.23	414.83	537.18	641.66	874.62	1003	1212.3	1412.9	1689.8	1831.4	2011.9	2182	2360.5	2638.2	2907.8	3197.3	3370.7	3698.4	3961.8	4210.2	4435	4620.6	4814.4	4944.2	5046.3	5278.7	5143.1	5642.6	5867.4	5811.2	5992.4	5954.5	5981.1	5965.3
6.8582	0	0	3.1279	0	0	0.32875	10.825	5.8342	7.1091	6.1704	1.1366	0	0	0	0	2.342	0	0	0	0	0	0	0	0	0	0	0	0	0	0	0	0	0	0	0	0	0	0	0	0	0	0	0	0	0	0	0	0	0
0	0	0.19904	0	4.3387	0	6.2381	14.013	31.704	39.351	26.868	25.817	40.588	55.829	79.56	95.051	128.22	145.73	148.3	177.04	59.3	51.888	186.59	195.13	184.04	208.58	202.64	219	212.47	212.02	204.36	221.48	227.11	246.55	252.3	244.1	222.54	232.87	202.71	225.13	236.51	222.19	233.5	236.41	232.1	230.42	228.55	206.76	229.17	229.2
10.121	2.4393	0	0	0	0	5.1723	0.93366	6.2479	11.353	0	9.4752	10.084	11.476	21.138	14.948	24.567	34.119	37.671	33.42	38.153	35.303	57.136	63.277	34.604	60.098	55.51	59.259	60.267	58.057	57.075	55.373	51.233	43.018	41.908	49.964	42.946	43.479	31.763	32.59	35.95	21.49	30.222	18.305	25.082	20.123	18.491	10.38	12.518	1.8131
19.555	6.5649	3.4431	0	0.06426	0	0	0	0	0.66566	0	0	0	0	0	0	0	5.7964	20.523	91.257	143.77	240.09	350.21	477.54	594.77	697.69	825.39	998.27	1027.1	1074.3	1139.3	1255.2	1278.4	1348.7	1376.4	1411.8	1487.3	1674.5	1682.5	1740.2	1722.1	1756.8	1715.4	1744.3	1753.9	1800	1791	1810.4	1794.6	1778.2
40.986	21.443	3.8479	0	0	0	0	0	0	0	0	0.72452	0	0	0	0	0	0	0	25.374	82.254	144.16	214.13	269.47	361.68	464.67	528.23	602.62	773.09	904.44	1056.3	1146.3	1194.1	1385.1	1492.1	1612.7	1742.7	1827.7	1984.2	2117.1	2281.8	2424.7	2617.3	2697.1	2916.5	3074.2	3168.1	3267.4	3471.9	3596.5
23.348	0	7.4977	9.1279	0	0	0	0	0	0	0	0	0	0	0	0	0	0	0	0	0	0	0	0	0	0	0	0	0	0	0	0	0	0	0	0	0	0	0	0	0	0	0	0	0	0	0	0	0	0
0	0	0	0	7.1526	9.269	26.92	32.525	29.972	22.089	38.914	33.358	23.121	36.617	35.752	30.843	1.0603	30.541	30.975	43.952	47.937	42.143	37.344	61.757	42.866	44.198	40.589	49.701	26.02	61.795	91.416	110.21	102.31	84.222	72.45	64.259	43.318	43.712	19.189	33.82	61.862	79.251	104.96	131.47	154.28	160.96	160.1	230.43	257.84	277.83
1.2035	3.0169	0	0	0	1.7253	6.6153	1.6908	0	0	0	4.3413	20.261	28.697	61.122	33.494	40.055	29.518	0.28985	21.396	25.762	26.946	31.162	34.584	0	0	0	0	0	0	0	0	0	0	0	0	0	0	0	0	0	0	8.3152	12.779	5.8463	15.468	7.396	4.2815	15.102	8.9745
30.064	13.32	8.0939	0	0	0	0	0	0	0	0	0	0	0	0	0	0	0	0	0	0	0	0	0	0	0	0	0	0	0	0	0	0	0	0	0	0	0	0	0	0	0	0	0	0	0	0	0	0	0
0	0	0	7.7058	2.5563	5.5992	7.996	13.815	10.897	12.097	12.963	12.938	23.941	14.038	25.822	17.795	22.165	22.324	25.745	27.078	33.11	20.951	16.038	24.602	32.126	23.936	30.21	29.959	28.278	29.492	33.186	22.725	15.188	35.05	28.397	36.414	38.245	33.372	24.01	26.157	24.322	25.737	14.422	7.8321	13.392	13.152	9.0824	13.331	11.353	7.5909
0	0	0	0	9.1925	25.385	25.521	33.899	39.498	43.278	55.09	66.446	72.779	73.684	100.24	121.56	174.81	224.44	269.71	345.31	373.91	413.61	515.42	531.96	633.35	733.93	790.64	865.08	1010.8	1058.2	1180.8	1252.2	1283.7	1364.6	1418	1530.3	1588.4	1685.2	1781.4	1816.7	1863.6	1940.4	1948.3	1977	2069.5	2028.6	2079.4	2072.6	2033	2131.8
0	0	0	2.2264	0	13.382	15.164	18.174	22.446	38.536	38.519	57.319	61.566	80.468	79.216	79.635	77.893	92.465	97.676	101.63	90.188	91.926	95.001	103.64	107.45	111.81	123.39	127.51	125.73	140.92	140.02	142.09	149.05	159.86	150.99	170.88	171.97	163.84	167.62	166.49	183.33	193.51	191.29	189.81	192.93	203.22	199.95	214.08	216.38	219.33
0	0	0	0	15.332	29.61	9.789	35.57	28.145	25.104	28.077	19.288	9.955	36.284	31.607	35.167	28.004	23.396	23.975	34.128	29.595	46.329	39.922	52.022	52.697	46.368	66.747	83.981	88.884	88.134	82.741	102.44	95.34	109.25	119.23	122.22	123.16	116.1	108.19	136.01	132.23	133.96	129.51	120.66	129.38	134.94	114.61	140.83	136.2	142.09
21.666	3.7151	0	0	0	0	0	8.5694	4.6114	14.618	0	7.9275	4.6303	7.2645	18.657	15.858	0	8.5678	13.192	16.162	12.173	17.772	13.697	26.131	24.45	25.638	50.742	61.499	53.688	58.892	52.223	51.598	53.786	46.716	64.12	56.07	53.751	63.237	51.832	63.137	58.743	60.433	68.425	47.764	42.558	35.543	36.782	37.995	36.207	47.624
4.8968	0.26134	0	5.4938	0	0.065161	0	9.6377	20.969	45.95	67.585	106.33	144.73	189.75	227.42	292.55	338.06	416.97	438.86	485.92	519.14	572.7	578.93	584.74	592.22	618.75	650.55	645.4	692.4	714.38	688.15	651.06	704.41	709.75	695.65	719.86	713.33	703.35	695.64	692.03	711.98	692.97	708.31	677.63	671.57	669.58	657.79	670.22	656.36	663.32
12.573	0	0	0	0	4.5774	0	5.2345	3.425	10.174	8.9373	18.309	26.67	31.678	39.039	38.136	42.678	35.635	38.525	50.161	56.954	64.429	58.047	72.549	74.684	73.146	84.319	103.88	98.178	109.84	106.17	114.53	127.41	139.68	129.56	142.66	142.17	141.89	150.25	151.11	164.41	173.99	173.45	165.51	162.25	161.03	161.26	184.58	174.75	176.78
22.055	26.332	0	2.075	0	0	0	0	0	0	0	0	0	0	0	0	0	0	0	0	3.344	0	0.20721	26.836	19.067	56.989	55.519	59.972	56.886	63.942	81.595	70.957	89.916	111.18	115.08	97.255	101.17	118.39	88.94	127.04	140.2	147.81	184.56	163.92	193.45	194.61	221.79	228.2	252.68	249.99
0	0	0	0	18.905	22.655	15.921	0.49031	0	0	5.619	11.249	19.176	26.397	47.937	54.736	86.066	101.62	141.07	156.55	203.22	241.05	287.8	311.4	328.45	345.63	342.88	367.99	404.07	419.08	451.35	447.23	423.37	458.21	453.8	510.68	504.87	518.07	521	583.6	584.92	620.46	615.18	622.03	642.42	652.8	655.79	688.48	677.35	680.27
18.959	12.583	15.657	0	0	0	0	0	0	46.393	0	0	0	0	5.821	0	29.669	0	0	6.0081	12.33	30.282	9.3796	34.872	41.916	56.127	64.061	82.021	97.155	106.48	130.18	137.09	160.66	165.19	175.52	190.86	207.78	220.92	243.91	244.96	260.89	272.75	276.21	280.13	294.53	286.13	294.68	301.85	306.29	309.96
30.353	18.739	0.43069	0	0	0	0	0	0	0	0	0	0	0	0	0	0	0	0	0	0	0	0	0	0	0	0	0	0	0	0	0	0	0	0	0	0	0	0	0	0	0	0	0	0	0	0	0	0	0
5.4847	0	0	0	2.8603	0	3.6367	2.0243	3.6305	0.42372	3.995	3.0304	0.8762	0	0	0	0	0	6.8662	9.3289	18.671	33.366	56.108	66.298	83.702	82.863	101.71	99.983	125.02	126.04	133.08	148.88	163.34	171.14	171.73	176.08	192.59	194.46	194.97	211.2	214.51	213.6	202.76	218.27	214.88	215.59	213.75	222.61	211.13	221.56
1.8213	0	2.3965	4.0264	0.36921	0	0	0	0	0	0	0	0	1.7664	0	0	0	0	0	0	0	0	0	0	0	0	0	0	0	11.356	6.9435	6.0331	17.134	22.272	33.876	45.406	63.801	70.605	87.032	92.145	125.17	117.47	128.16	130.1	148.58	163.48	175.82	183.66	178.01	197.2
2.4159	0	0	2.0692	8.3005	0	0	2.9605	0	6.122	3.4583	7.6422	0	0	0	0	3.5369	0	0	2.2655	17.847	1.2338	22.592	15.713	12.507	24.947	25.457	36.175	42.337	48.579	64.725	74.425	101.21	135.03	137.44	91.806	101.56	192.03	184.52	216.67	136.67	218.18	151.76	152.59	161.74	169.15	180.73	195.98	199.14	176.12
28.655	14.637	9.8729	3.3209	0	0	0	0	0	0	0	0	0	0	0	0	0	0	0	0	0	0	0	0	0	0.86166	22.153	34.507	48.325	68.653	71.595	86.582	86.557	117.48	113.4	128.22	126.44	121.08	165.75	142.15	184.9	164.76	181.64	183.18	190.37	200.63	164.29	169.03	154.98	165.12
0	2.412	0	5.0365	12.75	0	0.92979	0	0	0	0	0	0	3.5204	18.611	29.065	47.202	68.796	87.979	114.9	132.95	138.67	183.18	179.89	200.7	227.24	219.55	250.54	275.3	255.33	297.26	295.49	313.08	327.06	308.14	304.39	308.48	304.65	325.29	322.66	327.09	326.14	345.02	333.27	334.08	344.31	329.94	320.52	340.14	345.29
5.4586	0	0	2.1457	0.39304	5.2662	0	0.66051	1.8117	9.0645	9.4846	5.8673	10.849	2.0883	5.2204	2.0153	0	0	0	0	15.659	0.22844	1.8865	1.9099	0	0	0	0	0	0	0	0	0	0	0	0	0	0	0	0	0	0	0	0	0	0	0	0	0	0
1.0082	2.9748	0	0	1.3241	0	0	5.3752	12.513	17.91	39.655	48.662	64.436	83.548	106.43	113.47	123.12	138.64	158.28	163.6	172.92	181.7	192.06	203.06	202.55	204.29	208.9	228.54	220.69	235.01	231.91	249.97	251.43	263.24	251.69	258.07	266.55	269.01	277.9	271.19	276.74	271.31	275.29	271.66	282.47	290.19	289.18	284.77	291.98	296.94
0	0	0	6.4143	1.4153	0.49782	7.2777	13.944	12.351	0	0	0	0	0	0	0	0	0	0	0	0	0	0	0	0	0	0	0	0	0	0	0	0	0	0	0	0	0	0	0	0	0	0	9.7296	0	0.73864	6.2158	5.72	8.1827	15.773
10.686	6.3425	0	7.3795	0	3.019	0	0	0.87284	6.8642	12.159	6.4489	14.309	31.774	34.616	33.504	40.641	43.706	46.133	73.114	76.666	81.98	79.36	102.41	94.266	70.554	78.33	116.12	111.13	121.26	131.35	82.972	97.76	65.05	125.12	85.788	92.744	132.52	124.59	121.45	82.668	119.95	120.86	110.48	113.73	92.117	71.741	86.67	81.963	71.041
7.1276	5.9404	0	0	4.1416	0	0	0	0	0	0	0	7.248	18.937	39.415	51.469	76.824	106.54	136.77	148.51	176.27	208.97	231.56	270.15	282.95	317.78	346.52	357.98	360.83	406.99	431.7	485.43	500.35	506.51	587.59	587.53	648.25	680.6	679.59	685.63	730.66	787.08	764.8	802.06	775.35	799.42	806.82	790.62	822.7	802.09
15.897	0	0	0	0	0	0	8.0989	3.8609	25.456	15.044	23.315	26.035	33.948	41.789	44.862	39.963	62.748	62.968	62.61	69.731	79.483	86.378	91.452	99.973	97.444	126.12	128.95	137.8	149.36	157.55	179.57	202.15	207.5	218.44	220.48	220.01	227.14	234.79	256.27	268.77	296.37	272.98	274.42	259.03	254.36	252.82	265.06	250.16	266.98
0	0	0	7.7578	4.4045	0	3.6734	3.0838	7.1696	11.94	6.6215	9.8063	4.4529	7.4528	10.395	10.97	15.929	15.554	18.211	15.958	28.616	20.018	36.659	29.074	9.0175	13.596	17.236	16.164	18.024	14.119	13.872	14.578	8.8449	15.788	23.205	19.37	27.158	19.168	37.965	28.765	29.024	34.791	39.937	35.795	42.677	40.54	43.571	43.754	50.868	41.69
9.4776	0	0	12.074	0	0	0	4.0211	0	0	0	0	0	0	0	0	0	0	0	0	0	0	0	0	0	0	0	0	0	0	0	0	0	0	0	0	0	0	0	0	0	0	0	0	0	0	0	0	0	0
0	19.245	0	0	0.59053	0	4.5719	0	0	3.239	1.7273	4.4687	0	0	0.98743	9.422	4.9719	12.614	18.742	31.508	54.971	71.551	113.87	152.1	214.58	274.36	344.51	441.62	536.04	607.08	742.15	858.14	897.46	1007.1	1114.8	1219.7	1352.3	1443.5	1565.6	1664.4	1737.9	1884.9	2004.8	1990.2	2130.9	2156	2241.1	2265.1	2326.7	2384.9
11.693	8.1592	0	0	1.1202	0	0	0	0	0	0	0	0	0	0	0	0	0	0	0	0	0	0	0	0	0	0	0	0	0	7.3533	0.22025	9.9737	8.0066	25.784	21.407	31.329	25.991	24.854	11.023	19.576	31.639	27.19	35.96	31.975	33.112	19.963	16.391	14.136	17.774
0	16.198	3.9885	2.7734	0	0	0	0	0	0	0	0	0	0	0	2.2558	6.6931	0	7.2357	0	0	0	14.409	7.7051	8.0318	8.4234	0	0	0	0	0	3.4024	0	0	0	0	2.26	10.676	26.051	35.475	66.75	93.731	119.86	161.38	183.36	196.92	224.65	248.09	269.55	306.19
17.999	3.2958	0	0	0	0	0	0	0	0	0	0	0	0	0	0	0	0	0	0	0	0	0	0	0	0	0	0	0	0	0	0	0	0	0	0	0	0	0	0	0	0	0	0	0	0	0	0	0	0
0	0	0	5.892	7.5957	7.4561	0.46633	4.141	0	0	0	3.7446	5.939	0.51718	0	0	14.168	9.4906	13.558	26.088	30.758	51.441	58.119	59.859	53.955	58.733	62.725	73.049	75.859	81.589	69.219	80.941	73.39	90.783	83.606	91.786	98.46	87.003	100.78	94.552	94.167	92.882	88.759	94.043	84.234	96.503	89.001	96.063	80.797	88.479
0	5.8462	0	0.97803	7.4074	0.302	0	0	0	0	0	0	0	0	0	0	0	0	0	0	0	0	0	0	0	0	0	0	7.9013	9.4852	10.865	14.978	20.094	30.568	27.858	39.026	39.67	53.622	63.682	74.313	70.825	69.257	84.27	106.97	102.47	117.44	108.43	128.28	138.11	166.32
11.179	0	0	2.0612	0	0	7.6243	7.8329	13.068	15.806	23.347	13.958	38.84	44.666	57.116	65.471	77.191	80.474	82.95	81.395	95.647	97.606	108.69	114.02	82.148	84.266	82.871	98.784	93.912	101.2	98.832	87.252	88.892	76.36	89.642	83.298	96.685	98.085	66.589	81.702	77.785	72.128	72.547	80.927	79.756	79.126	72.911	50.58	70.428	54.087
21.693	5.8384	0	0	0	0	0	0	0	0	0	0	0	0	0	0	0	0	0	0	0	0	0	0	0	0	0	0	0	0	0	0	0	0	0	0	0	0	0	0	0	0	0	0	0	0	0	0	0	0
0.79237	0	3.0051	1.8763	1.021	0	2.574	5.6232	8.5784	4.6552	10.554	4.8271	12.501	20.108	42.455	58.51	90.159	113	152.36	211.18	261.52	337.82	431.41	527.33	596.95	691.84	765.46	880.15	946.13	1034.4	1111.6	1140.7	1225.8	1347.6	1480.5	1552.4	1718.9	1818.5	1950.2	2072.8	2151	2341.1	2481.4	2521.1	2572.6	2752.4	2874.6	2984.3	2897.1	3040.7
10.299	3.1936	0	0	0.71439	0	0	0	0	0	0	0	0	0	18.18	66.08	93.246	157.71	216.16	274.5	351.88	394.42	469.37	522.13	564.65	594.69	729.07	784.44	803.99	881	887.53	913.45	982.5	974.56	1003.9	1055.6	1131.2	1172.7	1252.1	1292.7	1358.7	1469.9	1605.6	1686.2	1764.4	1765.5	1818	1884.7	1948.6	1946.8
0	0	0.14683	0.55913	6.5713	0	6.7701	13.691	9.1676	12.16	6.5729	6.0355	16.086	6.8871	2.628	3.2979	3.1114	0	1.7697	0.99139	4.2636	5.3253	2.233	9.5112	6.9948	9.8457	6.8841	13.532	13.569	7.7034	10.034	6.2169	3.381	15.237	13.74	20.42	18.733	8.7066	6.6392	13.624	20.955	15.177	13.515	14.191	10.516	9.6465	20.225	19.824	23.334	20.43
0	0	0	0	11.955	19.81	28.464	46.862	44.846	48.124	64.174	67.387	80.357	95.529	101.52	116.78	134.6	161.15	164.96	183.35	217.87	234.5	246.76	257.18	280.04	292.23	320.87	311.78	313.34	318.51	335.8	329.88	319.04	364.38	409.24	405.5	426.01	458.01	508.63	472.96	529.57	516.56	520.42	585.93	542.62	612.36	577.7	574.57	577	567.04
0	0	0	6.0269	11.69	22.067	0	0	0	0	0	0	0	0	0	0	0	0	0	0	0	0	0	0	0	0	0	0	0	0	0	0	0	0	0	0	0	0	0	0	0	0	0	0	0	0	0	0	0	0
19.829	4.5962	1.8593	1.7819	0	0	0	0	4.189	3.2734	0	0	9.0659	9.4429	16.337	7.2872	13.979	15.53	14.643	11.879	27.074	3.6427	20.409	22.748	17.682	6.4823	14.543	25.471	13.135	8.2913	5.3636	13.401	14.677	12.161	6.5459	7.3673	15.777	10.306	13.388	10.855	13.231	7.0448	9.8868	0	11.267	9.1402	0.76028	0	0	0
23.995	7.1762	0	0	0	0	0	0	0	0	0	0	0	0	0	0	0	0	0	0	0	0	0	0	0	0	0	0	0	0	0	0	0	0	0	0	0	0	0	0	0	0	0	0	0	0	0	0	0	0
19.022	9.5762	3.6726	0	0	0	0	0	0	0	0	0	0	0	0	0	0	0	0	0	0	0	0	0	0	0	0	0	0	0	0	0	0	0	0	0	0	0	0	0	0	0	0	0	0	0	0	0	0	0
10.813	0	0	0	0.56075	1.0554	0	2.3583	0	0	0	1.3046	0	0	0	0	0	0	0	0	11.905	5.4012	10.91	12.652	0	0	8.44	14.292	17.881	21.062	9.3144	10.925	24.151	27.922	47.601	40.968	37.097	43.051	49.27	44.98	55.246	48.207	64.38	64.831	74.287	88.418	87.766	94.626	97.695	107.25
0	3.8931	0	0.43876	2.7814	0.17704	4.134	11.7	17.21	14.229	5.8135	11.188	15.75	10.48	26.812	44.286	70.122	121.79	144.65	188.94	276.23	294.24	405.47	483.23	562.08	626.01	689.09	671.97	830.43	854.69	916.31	989.65	1040.7	1108.9	1152.9	1215.4	1263.1	1320.6	1360.3	1418.6	1478.3	1516	1552.6	1576.1	1611.4	1635.6	1722	1725.7	1778.8	1810.9
1.6577	5.9149	2.1535	3.8234	0.049286	0	0	0	0	0	0	0	0	0	0	0	0	2.2729	9.6105	25.568	42.664	95.653	116.37	178.54	242.78	357.27	412.44	468.51	546.24	640.5	721.84	783.19	850.29	877.19	916.06	956.21	995.7	1026.8	1035.2	1130	1156.5	1177.8	1192.9	1187	1211	1197.9	1217.1	1273.2	1245.9	1248.2
6.4941	0	0	1.8448	2.9438	1.6554	0	4.5507	8.3483	8.1771	0	0	0.33672	1.765	8.5399	7.9896	17.85	7.9561	18.313	8.9461	14.587	16.359	22.104	29.478	18.78	12.67	0.57846	10.106	13.045	12.771	2.864	0	8.484	1.4671	0	0	7.6744	0	0	0	8.7237	4.2731	14.82	5.6533	30.541	34.047	49.494	44.664	49.457	51.122
0	0	7.02	0	8.0907	10.778	13.662	8.0885	6.9886	7.2255	5.7524	14.54	13.64	20.521	14.999	13.346	0	8.1539	5.3877	2.6448	8.8597	0	0.55573	0	12.571	1.9348	4.6532	1.8934	2.8761	15.107	6.2745	12.241	5.3064	18.52	11.362	24.73	30.874	11.554	11.212	10.196	23.014	21.189	27.786	10.798	14.358	10.51	0	16.861	11.133	2.2564
0	0.37978	5.7387	0	1.682	0	0	0.97773	0	0	0	0	0	0	0	0	0	0	0	0	0	0	0	0	0	0	0	0	0	0	0	8.7259	0.49855	17.349	18.503	43.26	58.415	63.033	68.511	75.446	87.213	86.708	110.34	119.39	122.14	109.63	121.32	126.02	136.49	131.45
4.2333	2.9301	0	1.0751	0	0	0	0	0	0	0	0	0	0	0	3.4198	16.905	38.57	50.811	76.209	78.577	90.829	113.38	138.45	145.27	163.15	170	153.65	161.68	157.91	162.69	172.89	180.14	241.44	258.22	294.94	300.29	280.44	277.22	272.73	265.84	78.697	91.027	78.012	51.368	51.852	49.109	39.513	45.882	35.411
6.7868	14.946	10.833	0	0	0	0	3.5697	11.382	25.829	24.09	50.287	62.723	75.248	79.786	68.843	57.791	76.462	66.437	89.452	93.936	99.662	99.913	128.14	111.12	114.53	142.26	157.3	147.12	163.98	146.16	165.09	157.41	188.09	159.78	193.17	198.56	187.45	189.97	180.36	191.05	186.62	179.97	165.29	178.01	190.42	171.76	188.75	195.52	189.52
25.026	10.721	0	0	1.8735	0	6.3746	2.2221	8.1732	18.379	6.367	19.837	9.0227	18.534	23.503	29.538	12.207	19.666	13.837	33.72	30.199	22.124	29.152	30.441	29.024	23.23	37.902	22.9	25.298	24.789	23.313	16.918	25.299	31.991	32.575	35.198	40.232	39.053	36.646	58.52	48.494	46.915	55.637	44.97	44.708	47.736	43.978	47.391	34.878	45.437
0	3.4322	0	1.3775	0	0	2.6199	5.5406	2.4769	1.8178	3.2452	0	2.1685	0	0	0	15.419	5.7175	11.212	7.9602	6.8369	15.779	35.822	34.977	56.726	67.748	76.95	90.675	150.9	116.05	133.01	140.96	148.29	175.64	186.47	197.14	210.09	216.98	228.1	236.12	256.9	270.71	268.76	295.07	287.03	313.78	317.21	324.69	335.27	363.39
0	0	0	6.1704	16.313	9.6559	13.072	26.944	31.847	45.846	23.857	35.517	42.643	40.909	42.099	53.456	41.402	51.946	62.791	42.139	50.897	43.459	61.773	63.251	53.301	61.595	49.533	60.056	67.667	73.304	59.508	68.786	86.001	81.838	86.181	94.147	92.141	91.296	99.716	92.759	107.22	120.29	127.35	128.08	138.76	150.35	135.99	146.25	164.69	172.53
0	0	0	0	2.7501	9.9441	7.2413	10.498	0	7.0878	5.0407	3.5539	6.6106	16.035	13.965	19.555	20.591	24.927	30.767	32.248	51.979	76.398	103.72	134.51	173.65	195.36	214.61	249.3	267.81	287.16	309.41	317.92	315.98	360.99	361.85	386.41	387.53	384.8	379.38	370.45	384.18	379.3	380.21	380.74	360.91	382.53	381.37	387.7	387.36	401.05
0	0	0	5.3121	6.9217	7.5787	9.4074	16.703	7.4956	8.4885	9.6102	18.3	14.267	6.1095	9.7371	11.049	17.989	11.905	25.795	28.909	36.062	52.879	59.982	63.957	78.485	92.553	99.861	130.14	151.61	179.66	188.78	201.37	219.97	256.76	258.68	276.32	304.84	336.31	358.32	376.52	394.25	426.85	415.03	452.49	444.86	467.87	469.1	496.61	491.01	464.06
0	3.052	0	11.933	1.3687	0	0	0	11.233	7.0221	10.813	10.235	18.327	24.22	43.51	41.815	66.733	76.124	102.02	116.58	150.67	170.28	209.75	225.29	270.47	279.76	331.21	350.53	383.24	380.09	416.66	462.17	524.57	632.93	751.06	850.7	990.8	1141.3	1353.8	1508.1	1813.8	1849.9	1837.4	2098.3	2270.9	2382.9	2585.4	2639.9	2776.1	3023.6
0	5.0585	0	0.24322	10.243	0	0	0	2.7518	19.936	12.594	32.431	28.262	40.983	68.802	105.05	152.98	189.95	256.17	300.34	360.9	399.39	511.06	507.95	594.53	648.28	732.83	758.52	865.8	860.36	947.66	924.54	901.4	910.27	892.86	953.34	970.68	883.99	1064.6	1115.1	1075.2	1170.1	1214	1096.7	1119.1	1189.8	1235.5	1262.5	1266.4	1318.9
0	1.8812	0	3.9436	8.1034	0	0	0	0	0	0	0	0	0	0	0	0	0	0	0	0	0	0	0	0	0	0	0	0	0	0	0	0	0	0	0	0	0	0	0	0	0	0	0	1.5438	1.1012	6.6943	0	19.363	8.444
0.48858	2.7824	2.4124	1.5541	0	0	0	0	0	0	0	0	0	8.2469	2.2212	0	0	0	0	0	0	0	0	0	0	0	0	0	0	0	0	0	0	0	0	0	0	0	0	0	0	0	0	0	0	0	0	0	0	0
0	0	0	6.5742	10.895	25.071	27.263	32.188	35.369	27.112	30.377	42.593	35.367	25.635	25.973	30.181	25.443	17.277	14.773	14.605	12.702	22.867	25.485	14.97	0	0	3.3004	3.4385	0	1.6806	0	0	0	0	0	0	0	0	0	0	0	0	0	0	0	0	0	0	0	0
11.402	12.036	2.6769	0	0	0	0	0	0	0	0	0	0	0	0	0	0	0	0	0	0	0	0	0	0	0	0	0	0	0	0	0	0	0	0	0	0	0	0	0	0	0	0	0	0	0	0	0	0	0
0	4.845	3.573	7.9481	2.9124	0	0	0	0	0	3.8897	0	3.3337	4.0968	13.47	19.963	21.505	32.008	28.784	44.448	41.842	47.887	43.616	54.684	58.036	74.249	77.577	84.862	71.231	74.638	75.369	94.551	79.108	91.512	94.234	107.53	127.62	138.47	153.84	155.13	174.37	176.66	178.7	197.6	196.24	215.29	221.26	227.12	245.74	240.9
4.1037	16.761	0	10.358	15.053	0	0	0	0	0	0	0	0	0	0	0	0	8.0934	14.115	26.546	27.976	42.577	47.076	50.134	66.845	56.259	53.374	53.189	63.507	63.939	76.887	86.688	97.3	71.113	71.759	66.712	66.968	84.752	71.794	63.109	50.874	77.104	77.295	83.021	65.637	0	0	0	0	0
12.502	10.121	4.3892	0	0	0.26882	0	0	0	0	0	0	0	0	0	0	0	0	0	8.9836	13.003	19.474	24.962	41.542	52.703	73.145	72.34	85.474	87.272	98.018	125.09	128.67	132.78	131.73	138.27	121.75	131.44	141.87	135.15	140	130.32	136.96	137.52	123.19	117.81	106.89	109.39	96.124	91.532	93.69
5.4308	0.55083	0	0	0	0	8.274	2.6318	10.385	3.5628	0	0	0	0	0	0	0	0	0	0	0	0	0	0	0	0	0	0	0	0	0	0	0	0	0	0	0	0	0	0	0	0	0	6.4581	0	3.9453	4.5565	9.448	4.5496	13.986
17.405	10.035	9.1599	0	0	0	0	0	0	0	0	4.6433	0	12.508	21.652	22.801	30.084	29.412	29.14	42.382	44.894	46.876	39.612	24.76	47.491	34.788	22.04	28.27	27.475	20.623	21.837	33.338	31.226	33.512	27.995	24.358	28.027	13.301	32.961	34.092	50.353	48.026	49.84	53.624	55.132	72.437	62.247	58.229	62.28	86.066
0	0	0	1.1579	0	1.0975	17.529	11.495	26.07	22.654	31.479	39.536	44.63	49.585	55.008	56.356	65.177	66.682	81.635	88.975	109.68	139.96	181.33	221.28	238.77	275.34	301.03	358.99	402.28	413.86	496.06	532.94	536.24	611.89	635.8	694.01	755.28	804.2	874.42	912.11	974.48	1030.1	1081.8	1165.4	1243.6	1296.4	1346.2	1415.5	1479.9	1517.9
22.069	12.254	16.867	0	6.833	0	0	0	0	0	0	0	0	0	0	0	0	0	0	0	0	0	0	0	0	0	0	0	0	0	0	0	0	0	0	0	0	0	0	0	0	0	0	0	0	0	0	0	0	0
0	8.9855	0	0	0	2.5108	0	1.834	0	0	0	2.5004	0	0	0	0	0	0	0	8.1826	8.9266	4.0941	19.152	28.649	16.086	23.472	12.273	18.157	17.3	24.993	8.0496	14.621	16.195	22.051	15.14	16.513	22.105	14.744	24.038	25.374	20.158	23.212	11.278	17.209	13.468	18.769	14.902	11.579	4.133	10.297
0.12835	0.9321	0	6.7942	0	0	2.5011	0	0	12.816	8.7933	9.1235	10.158	40.281	36.372	39.202	81.361	55.368	68.147	75.323	105.72	139.36	114.6	128.32	119.26	149.46	141.41	145.11	159.42	164.63	160.31	165.56	167.42	181.18	169.97	166.58	173.82	165.71	156.66	160.7	163.31	159.61	159.99	157.21	153.49	147.19	154.18	151.85	155.1	156.88
2.0986	4.8242	3.1804	0.31589	0	0	0.54879	0	6.2248	0	0	0	2.2236	4.1588	11.802	6.5405	3.4641	0	0	0	6.6677	0	7.5757	23.735	10.399	16.543	12.728	32.396	11.142	22.556	53.474	54.377	50.701	37.47	51.38	57.506	73.537	66.207	86.142	87.118	114.12	91.472	104.36	112.9	102.95	105.89	94.451	119.84	116.54	106.3
0	6.0979	0	0	2.122	1.6772	0	0	0	0	0	0	3.807	5.7072	19.269	8.6932	7.0163	13.386	13.843	22.739	12.607	27.76	24.145	34.783	33.703	47.646	46.791	50.855	54.154	57.74	66.282	86.786	86.63	105.78	116.25	112.22	140.26	191.65	242.88	284.65	350.78	434.15	508.1	563.3	640.77	752.06	847.37	884.99	970.06	1037.2
0	0	0	3.0317	3.0983	2.9988	6.1795	8.9775	3.3485	0.89242	4.7468	18.113	6.9487	4.2611	4.0442	0	0.4188	0	2.8358	3.998	2.1719	11.623	11.877	4.0096	3.0377	3.9769	0.99029	5.2953	13.083	20.387	4.3177	11.869	15.001	27.138	14.385	24.756	29.817	22.195	30.996	32.686	29.602	41.59	36.662	38.812	40.269	45.524	51.208	53.839	49.268	57.826
13.533	26.589	17.63	0	0	0	0	0	4.321	3.8966	1.5564	0	0	0	0	0	0	0	0	0	0	0	0	0	0	0	0	0	0	0	0	0	0	0	0	0	0	0	0	0	0	0	0	0	0	0	0	0	0	0
0	0	0	4.704	4.8601	8.9221	16.135	3.5391	0	0	0	0	0	0	0	0	0	0	0	0.38991	23.707	59.19	90.476	127.7	149.81	215.61	241.61	283.92	317.71	372.32	365.28	394.11	432.15	466.45	487.84	494.43	548.87	554.39	596.05	615.96	626.14	647.21	657.73	696.9	657.06	680.95	688.28	701.43	688.31	686.83
0	0	0	0	5.7442	7.9105	9.7031	2.3265	2.6669	5.0061	10.001	28.774	31.122	28.177	40.315	43.837	59.423	60.406	77.228	91.536	86.281	97.166	107.53	103.75	87.306	85.592	94.316	111.88	112.41	117.38	115.55	116.61	109.92	121.14	109.96	117.57	124.01	131.83	155.72	129.39	137.13	143.67	145.63	142.46	143.5	145.72	144.46	151.22	141.94	148.44
9.6053	6.1294	0	3.1127	0	0	4.5019	14.469	0	12.592	0	0	1.4473	3.5055	0	7.1561	0	0	0	2.0863	0.55399	0	0	0	0	0	0	0	0	0	0	0	0	0	0	0	0	0	0	0	0	0	0	0	0	0	0	0	0	0
0	1.2451	0	1.6322	1.4168	0.1241	6.1713	5.9975	7.5331	4.7385	6.7545	0	5.8365	0	0	0	0	5.9891	5.8041	9.4557	10.487	5.8429	27.847	20.676	28.479	25.249	36.398	35.351	52.969	37.917	37.869	49.1	58.386	87.082	83.933	94.211	104.41	108.98	114.16	123.28	127.72	131.99	146.74	153.66	144.15	151.18	152.19	158.18	152.45	163.03
0	0.53577	0	0	0	16.108	7.3121	14.848	0	0	0	0	0	0	0	0	0	0	0	0	0	0	0	0	0	0	0	0	0	0	0	0	0	0	0	0	0	0	0	0	0	0	0	0	0	0	0	0	0	0
0	0	0	0.0024013	5.5225	6.8363	9.1267	8.2201	8.203	9.3617	2.3896	9.9396	17.419	20.016	29.197	56.064	85.385	130.92	165.29	203.1	259.87	350.52	431.31	547.53	662.59	806.97	951.53	1089	1188.5	1316.7	1504.9	1612.7	1697.9	1848.6	1893.6	2021.1	2138.7	2180.4	2288.3	2403.4	2447.6	2467.5	2546.6	2639.7	2699.5	2621.1	2630.9	2717.2	2675.3	2643.4
17.534	4.8023	0	0	0	0	0	1.8427	0	0	0	0	0	11.715	5.1697	9.3925	4.896	16.973	22.364	34.932	22.564	42.121	47.448	49.958	61.175	67.89	72.541	78.518	92.585	87.592	82.238	93.574	96.993	100.36	102.92	86.178	88.315	78.065	68.3	63.326	81.688	77.93	75.714	65.8	54.119	57.19	58.267	62.051	55.487	55.745
13.234	7.1617	0	0	0	0	0	0	0	0	0	0	0	0	0	0	0	0	0	0	0	0	0	0	0	0	0	0	0	1.1686	0	3.9267	9.6807	4.2347	1.8032	11.22	12.394	23.531	22.925	22.788	19.515	22.824	32.791	28.471	30.107	20.693	22.46	10.839	17.999	22.272
1.4574	0	0	15.725	0	0	0	0	0	0	0	0	0	0	0	0	0.27473	2.9856	5.8519	5.3571	8.223	7.3757	5.6094	16.217	14.101	17.807	21.56	33.008	28.396	24.561	26.931	15.355	13.124	31.02	39.554	52.929	59.339	72.445	77.025	107.5	140.59	158.11	189.47	198.51	230.58	242.5	266.85	283.31	307.97	308.14
0	0	0	1.9556	2.3448	0	6.2339	0	0	0	0	0.51255	6.9006	7.9946	10.229	12.021	11.018	6.9229	6.5609	8.6976	8.8719	8.3067	4.6272	8.9136	7.9604	2.2113	5.8522	3.2329	7.4673	0	3.4813	3.2019	0	1.7647	10.034	6.0244	1.1048	9.6239	10.765	3.5964	15.926	31.32	29.236	36.368	41.078	39.498	44.479	44.455	59.001	56.725
12.861	3.7404	0	0	0	1.5109	0	0	0	0	0	0	0	0	0	8.2438	0.73101	0	0	0	4.2945	19.112	28.023	41.308	66.479	72.496	114.41	114.84	143.79	177.63	209.28	241.8	236.59	252.52	275.24	275.97	291.7	291.28	313.01	305.25	310.98	304.2	310.59	323.34	321.63	335.43	330.27	337.7	309.38	315.53
0	0	0	2.9157	3.6758	12.99	12.598	15.078	13.449	8.6953	5.2134	10.94	3.3498	0.029742	0	0	0	0	0	0	0	0	0.259	1.1121	0	0	0	0	0	0	0	0	0	0	0	0	0	0	0	0	0	0	0	0	0	0	0	0	0	0
7.7386	0	0	0	6.0784	3.8927	16.578	24.964	29.746	35.994	44.951	62.781	79.681	114.8	129.95	133.38	152.62	166.96	193.34	196.35	231.55	254.86	241.62	271.11	268.34	272.89	298.37	294.78	316.68	345.48	326.83	336.1	325.15	340.67	328.21	327.82	315.3	318.91	317.43	308.88	310.99	319.71	300.1	292.99	298.65	299.98	291.93	286.17	283.6	297.24
0	4.5351	0	3.3735	1.2208	3.6307	0	9.6928	0	0	0	0	3.4356	6.4021	2.9085	0	0	0	0	0	0	0	0	0	0	0	0	0	0	0	0	0	0	0	0	0	0	0	0	0	0	0	0	0	0	0	0	0	0	0
4.0396	0	0	0	0	0	23.641	33.884	38.778	90.821	117.17	168.59	215.07	255.28	318.25	366.6	369.99	472.95	489.89	547.14	584.4	593.08	665.35	694.65	743.17	779.49	777.78	840.32	869.66	878.12	913.67	918.88	962.57	986.34	1002.8	993.73	1005.6	1025.4	1047.8	1085.5	1055.3	1111.3	1088.7	1148.3	1131.6	1125.7	1123.8	1167.2	1181	1198.4
2.0479	0	0.88327	2.4811	0.93747	0.67992	0	0	0	0	0	0	0	0	0	1.8144	0	0	0	0	3.0782	0	0	0	0	0	0	0	0	0	0	0	0	0	0	0	0	0	0	0	0	0	0	0	0	0	0	0	0	0
0	2.3571	3.0949	0	0.14403	7.6071	0	12.454	30.968	68.942	114.22	195.17	250.77	335.56	431.14	494.24	548.86	609.49	666.81	727.26	761.08	821.52	855.34	869.88	911.53	915.53	945.64	955.04	951.26	953.57	984.11	992.68	973.92	971.43	983.55	939.08	979.26	966.62	995.1	962.74	974.31	952.6	953.7	975.48	976.72	988.56	1017.1	1002.3	1009.2	1013.6
0	0	0	0	0.31935	0.83286	17.02	5.5049	8.2905	11.304	2.6411	3.4866	14.06	10.006	26.276	23.596	41.888	57.994	77.029	78.922	84.438	98.698	115.64	120.47	148.86	161.12	161.56	161.07	184.13	179.53	162.35	176.84	182.7	206.47	192.04	200.56	241.08	202.44	223.4	214.38	215.06	206.89	219.75	241.67	207.25	202.85	230.23	243.48	257.72	293.17
9.2703	4.3088	12.897	0	0	3.2635	0	0	0	0	0	0	0	0	0	0	0	0	0	0	0	0	0	0	0	0	0	0	0	0	0	0	0	0	0	0	0	0	0	0	0	0	0	0	0	0	0	0	0	0
6.7012	0	0	0	2.6021	0	0	5.3156	9.2163	24.704	42.451	49.304	62.418	93.283	116.06	113.29	149.42	153.1	177.33	195.13	219.09	219.88	235.84	247.56	261.01	270	273.2	279.49	279.69	280.06	296.21	299.34	303.39	309.46	304.33	293.76	308.8	310.84	305.7	308.27	304.45	281.29	282.91	278.66	284.51	284.21	290.44	267.07	260.03	251.25
19.419	18.784	1.4368	0	0	0	0	0	0	0	0	0	0	0	0	0	0	0	0	0	0	0	0	0	0	0	0	0	0	0	0	0	0	0	0	0	0	0	0	0	0	0	0	0	0	0	0	0	0	0
15.876	9.9336	1.9501	0	0	0	0	0	0	0	0	0	1.0451	10.724	16.787	16.469	20.832	37.173	45.429	46.67	47.516	48.56	42.811	51.056	44.3	47.117	52.997	42.162	43.128	46.098	41.49	49.822	37.733	44.469	56.077	37.806	41.853	31.561	38.502	24.905	30.65	26.311	22.222	20.161	20.559	7.2845	7.5195	8.3152	5.3274	20.517
0	2.4374	0	10.647	2.9606	3.1267	13.372	16.661	10.161	14.933	18.034	17.768	29.644	25.381	36.933	47.101	59.416	68.601	74.47	103.41	103.63	131.77	149.23	156.14	184.61	193.63	220.85	231.15	236.87	268.02	277.53	278.51	300.22	298.65	319.71	319.25	329.56	326.11	328.14	336.45	358.85	337.15	338.72	333.69	350.22	350.74	342.01	350.92	350.41	353.58
0	0	0	4.6031	2.2216	7.4523	15.358	18.962	0	1.7813	3.0013	14.26	10.282	6.1869	1.0504	0	6.6994	1.9849	0	0	0.31925	6.6365	11.652	0	0	0	0	0	1.0867	1.1968	1.1446	0	0	0	0	0	0	0	3.3263	0	0	0	0	0	0	0	0	0	0	0
0	0	0.025596	1.3428	0	6.7038	6.3645	8.5296	5.8215	9.9218	4.7807	0.99982	6.5869	0.53969	0	0	0.86314	0.080471	0	0.93671	0	0	0	0	0	0	0	0	0	0	0	0	0	0	0	0	0	0	0	0	0	0	0	0	0	0	0	0	0	0
16.112	0	0	0	0	0	1.7341	8.5073	0	3.9312	5.2227	0	1.4359	6.8413	1.5115	14.085	0.68862	28.254	34.852	44.817	48.201	63.106	25.403	26.986	36.09	36.941	34.043	37.773	43.428	33.266	27.676	23.956	28.359	26.701	29.741	17.674	10.221	16.657	10.701	11.575	8.8404	14.855	15.76	15.348	13.564	12.168	10.176	21.1	28.206	39.073
0	1.2728	0	0	2.4853	7.2234	9.7264	4.1665	2.9492	0.67327	0	10.392	3.7543	0	0	0	0	0	0	0	0	1.4287	7.0247	4.3267	0	4.1401	0	6.635	17.83	17.879	13.359	17.129	15.587	20.954	19.946	21.326	31.139	18.231	25.379	27.875	22.938	32.096	20.457	13.544	30.683	20.005	28.601	29.097	27.736	28.682
20.059	13.173	0	0	0	0	0	0	0	0	1.471	5.4142	3.0129	13.019	13.868	13.326	10.973	24.564	29.424	33.602	27.029	33.041	37.903	38.37	33.362	33.115	42.196	40.151	25.712	29.001	30.024	35.497	28.338	39.293	40.985	35.109	26.412	34.533	35.294	42.819	56.489	67.432	74.811	77.225	91.914	100.82	112.86	132.79	147	183.99
0	0.63242	0	0	4.3233	7.5317	0	16.071	0	6.9745	13.667	0	0.65219	0.67483	0	0	0	0	0	0	0	0	0	0.34211	4.7573	3.4674	19.573	15.156	15.322	7.5695	12.857	22.482	23.352	24.994	23.408	10.89	18.242	16.989	24.971	15.727	11.886	14.328	6.8466	14.751	15.626	26.375	30.323	27.686	23.128	33.513
26.077	0	0	30.052	20.735	51.532	7.2689	4.3192	0.35894	77.642	77.351	0	0	0	0	60.209	57.62	65.584	64.206	56.154	49.054	50.084	64.645	52.383	54.864	51.548	17.166	15.74	69.679	55.281	21.235	44.139	62.148	24.069	69.262	56.89	75.608	21.991	71.097	68.019	85.572	92.133	86.579	87.092	114.1	98.777	107.85	89.047	95.969	67.839
15.181	5.4264	2.2144	0	0	1.8409	0	0	0	0	0	0	0	0	0	0	0	0	0	0	0	0	0	0	0	0	0	0	0	0	0	0	0	0	0	0	0	0	0	0	0	0	0	0	0	0	0	0	0	0
0	4.0995	0	3.9245	6.4634	0	0	0	0	0	0	0	1.3375	0	3.993	1.8068	9.2011	16.694	18.685	8.3797	12.918	4.7521	37.237	55.586	94.66	128.47	137.4	172.85	203.74	229.68	266.15	308.07	348.83	393.02	445.88	493.1	564.62	654.12	732.59	838.36	899.4	977.84	1064.8	1172	1256.5	1294.6	1380.4	1398.3	1454.1	1516.5
0	0	0	0	2.0633	6.915	16.717	21.016	33.76	39.659	56.15	71.172	91.83	89.486	98.69	122.9	123.25	144.9	166.01	154.95	204.56	196.76	230.17	237.1	245.46	256.46	256.56	285.86	281.78	337.64	364.39	342.75	355.47	384.31	322.96	409.49	434.42	453.32	507.4	551.24	565.17	614.52	623.99	669.72	704.68	712.41	749.38	778.56	787.83	840.41
0	0	4.6864	10.113	3.4053	0.066508	0	0	0	2.5589	0	2.9039	10.793	27.036	30.214	37.947	30.985	31.455	33.22	34.279	29.991	36.829	21.418	29.908	18.712	18.172	19.974	26.296	16.281	16.055	0	8.2485	16.677	17.607	10.8	38.05	20.392	20.083	6.5426	37.648	62.706	83.855	148.32	152.63	201.54	245.5	250.99	312.16	316.31	371.84
0	0	0.85935	1.4067	1.3501	4.2005	0	2.8521	0	0	0	0	0	0	0	0	0	0	0	0	0	0	0	0	0	0	0	0	0	0	0	0	0	0	0	0	0	0	0	0	0	0	0	0	0	0	0	0	0	0
0.67602	0	0	0	0	6.5353	9.2377	3.7105	6.9395	0	4.5206	0	11.987	0	13.299	8.765	4.4872	12.937	23.179	18.845	5.5221	10.914	15.377	15.035	24.694	18.556	10.031	8.5058	17.266	10.476	19.349	20.166	12.6	25.765	22.481	23.064	19.828	23.67	19.793	25.524	19.427	21.336	9.2615	29.261	8.4719	14.219	16.538	16.304	6.6476	13.053
11.096	10.775	0	0.97058	0.56995	0	0	0	1.5357	26.572	15.814	35.685	37.831	43.099	63.105	73.004	72.978	102.67	114.75	116.16	117.23	123.09	103.84	124.57	110.39	100.06	112.6	115.36	105.16	121.55	134.89	129.82	120.51	109.34	125.27	125.63	125.96	121.41	116.97	127.81	125.73	119.07	106.92	104.79	99.338	95.402	96.712	69.249	90.415	88.297
0	0	1.3275	4.919	0	0	5.09	0	0	0	0	0	0	0	0	0	0	0	0	0	0	0	0	0	0	0	0	0	0	0	0	0	0	0	0	0	0	0	0	0	0	0	0	0	0	0	0	0	0	0
0	1.3147	0	1.6204	4.332	0	3.0538	3.0516	9.4966	0	4.6419	0.18273	8.2825	16.918	19.872	19.057	18.186	15.709	18.953	26.238	34.245	38.948	52.073	77.15	76.831	92.35	102.49	119.59	102.81	125.06	154.29	171.06	186.43	177.45	165.6	187.63	205.12	213.08	225.21	255.27	262.75	271.52	274.33	288.56	305.92	299.58	297.37	293.36	333.18	359.35
17.787	11.473	0	1.1456	0	0	0	0.98389	0	0	0	0	0	0	0	0	0	0.4323	6.0159	9.8929	7.9749	16.031	23.318	27.806	34.766	34.675	37.396	35.955	47.835	45.232	34.11	39.031	17.797	15.97	15.83	24.098	20.383	11.679	20.248	5.1563	6.5471	16.133	15.752	4.5826	0	0	0	0	0	6.0084
5.7903	4.1768	0.11248	0.79999	0	0	0	0	0	0	0	0	0	0	0	0	0	0	0	0	0	0	0	0	0	0	0	0	0	0	0	0	0	0	0	0	0	0	0	0	0	0	0	0	0	0	0	2.752	10.525	24.044
13.897	11.763	7.3066	0	1.8008	0	0	0	0	0	0	0	0	0	0	0	0	0	0	0	0	0	0	0	0	0	0	0	0	0	0	0	0	0	0	0	0	0	0	0	0	0	0	0	0	0	0	0	0	0
61.782	0	0	15.741	5.2184	0	0	0	0.61757	0	0	0	0	0	0	0	0	0	0	0	0	0	0	0	0	0	0	0	0	0	0	0	0	0	0	0	0	0	0	0	0	0	0	0	0	0	0	0	0	0
0	0	0	1.0275	3.7177	0	4.6272	3.8282	0	0	0	0	0	0	0	0	0	0	0	0	0	0	0	0	0	0	0	0	0	0	0	0	10.61	35.525	48.064	46.923	64.488	78.908	91.174	95.221	102.5	140.71	148.99	162.75	179.57	173.2	183.89	182.92	196.77	189.07
0	0	0	0	5.3519	10.753	0	10.504	0.421	1.2592	0.54758	0	0	0	0	0	0	0	0	0	0	4.0024	0	0	3.5142	1.2064	5.6405	6.5352	0	0	0	7.3092	0	0	0	0	0	0	0	0	0	0	0	0	0	0	0	0	0	0
0	0	0	0	9.3221	7.3938	17.953	28.474	29.972	28.635	46.462	37.932	45.982	45.34	57.297	71.646	51.033	72.43	78.73	130.14	216.79	292.78	410.67	529.89	652.25	817.54	961.81	1178	1279.8	1430.6	1647	1807.5	2013.4	2269.6	2378.3	2616.4	2763.5	2887.4	3113.9	3348.7	3529.6	3643.5	3798.4	3935.9	3989.7	3899.8	4134	4201.3	4302.3	4250
2.8156	8.1328	5.052	1.5256	0	0	0	0	0	0	0	0	0	0	0	0	0	0	0	0	2.0362	9.5423	50.408	29.905	44.208	46.513	52.482	58.166	68.122	66.782	80.968	89.925	76.004	87.977	86.341	91.663	97.761	92.449	109.23	103.99	103.46	86.31	79.689	76.353	85.745	91.894	91.18	88.547	82.219	91.516
0	0	0	0.27895	3.4566	3.4093	4.7766	0	0	8.249	16.588	24.744	37.651	53.264	66.966	77.006	87.795	8.4703	11.206	18.5	22.725	26.036	19.162	22.206	21.675	27.254	26.832	39.019	49.449	69.6	91.874	86.163	110.43	86.906	92.719	118.42	133.11	150.52	151.63	181.67	208.11	226.33	233.73	261.7	289.09	337.44	393.45	417.96	450.89	501.77
0	2.0964	0	4.0838	0	3.5683	23.623	0.64042	0	12.092	20.233	48.263	55.08	53.627	58.735	80.013	104.07	105.98	115.71	109.33	118.63	142.04	151.62	149.61	142.87	165.24	168.17	199.25	189.85	203.9	201.13	222.41	220.42	216.24	215.48	220.25	234.75	227.75	220.33	229.69	224.47	252.98	211.68	244.36	203.89	203.84	208.68	213.52	204.64	206.44
13.023	6.9507	1.0586	0	3.3543	0	0	0	0	0	0	0	0	0	0	0	0	0	0	0	0	4.7948	5.0537	10.229	13.101	19.711	52.075	45.863	65.887	52.439	56.753	51.382	66.6	83.953	77.04	83.871	73.467	83.256	91.65	97.974	101.58	95.762	106.11	102.64	110.72	109.03	108.91	104.51	93.888	104.54
0	5.8256	0	0	11.221	0	2.3623	2.7147	0	4.6553	9.7108	13.319	9.7306	6.9453	18.803	18.133	22.668	30.465	32.318	33.465	44.669	29.588	60.81	58.858	92.026	119.98	132.65	186.3	247.2	279.29	336.2	398.7	476	557.15	637.35	703.88	782.11	820.85	938.15	981.77	1043.9	1112.7	1192.5	1251	1289.6	1376.4	1405.9	1458.4	1503	1554.4
1.0799	5.4752	1.0633	0	0	0	3.4552	0	0	0	0	0	3.3152	0	0	0	6.0574	11.317	8.806	12.116	5.1766	11.129	9.2944	12.969	0	4.8904	8.5115	10.381	8.5041	1.9054	23.141	6.7969	5.9078	18.741	24.65	24.265	27.77	30.175	51.743	51.619	73.339	83.659	85.07	105.43	103.42	121.64	125.74	140.32	141.62	133.78
11.047	0	4.695	12.747	3.0596	9.8445	0	2.8307	0	0	0	0	0	0	0	0	0	0	0	0	0	0	0	0	0	0	0	0	0	0	0	0	0	0	0	0	0	0	0	0	0	0	0	0	0	0	0	0	0	0
10.235	0.88796	10.017	0	2.4893	0	0	0.7647	0	7.8128	13.94	19.327	35.421	50.313	50.585	71.483	79.958	95.84	116.53	141.02	152.73	164.2	156.83	176.44	196.54	191.13	213.78	216.33	222.2	229.59	206.88	227.23	226.77	235.53	234.55	236.39	243.48	228.1	246.53	225.37	237.42	221.17	221.54	225.41	220.4	228.63	230.15	216.4	221.53	219.4
3.569	0.18532	0	0.92476	1.8437	0	0	0	0	0	0	0	0	0	0	0	0	0	3.202	39.689	45.279	66.443	54.257	56.171	59.169	68.372	93.104	95.446	103.13	109.92	108.21	113.17	121.6	121.94	107.68	109.75	104.3	104.04	105.33	105.64	109.49	115.02	101.25	109.7	103.31	103.75	113.54	85.777	100.28	104.79
6.0281	4.4335	3.9069	0	2.0062	0	0	0	0.76916	19.352	35.791	64.537	99.768	149.44	212.69	254.34	297.84	369.37	415.74	494.71	539.56	615.44	694.67	732.48	760.78	815.76	893.21	943.6	1007.1	1065.5	1128.4	1188.2	1220.6	1290.3	1371.9	1422.2	1462.7	1524.7	1547.1	1596	1634	1638.3	1659.8	1702.9	1753	1779.7	1834.1	1875.4	1858.1	1889.3
5.5235	13.353	5.6025	4.4318	0	0	0	4.0384	0	0	0	0	0	0	0	0	0	0	0	0	0	0	0	0	1.5637	6.2598	2.8558	0	0	0	0	0	0	0	0	0	0	0	0	0	0	0	0	0	0	0	0	0	0	0
20.535	8.2052	0	5.7129	0	0	0	0	0	0	0	0	0	0	0	0	0	0	0	0	0	0	0	0	0	0	0	0	0	0	0	0	0	0	0	0	0	0	0	0	0	0	0	0	0	0	0	0	0	0
0	1.7802	2.573	0	0	2.6848	6.1651	12.118	20.961	27.714	62.998	116.79	170.36	225.03	277.55	362.18	398.29	471.35	530.82	583.17	531.43	688.87	695.46	702.57	672.32	701.16	761.37	685.82	760.29	733.89	773.06	796.91	794.59	762.13	791.12	792.94	813.92	771	810.59	831.87	796.86	770.96	768.3	757.33	743.75	750.35	727.03	707.69	703.88	709.85
1.5718	6.4557	0	0.053099	0	0	4.5975	1.4392	0	3.0255	0	0	0	0	0	0	0	0	0	0	0	0	0	0	0	0	0.66224	0	2.5085	0	0	0	0	6.5943	2.9247	7.3801	5.7156	3.6442	6.9402	6.2172	4.5055	6.3183	0	12.537	0	8.6365	4.533	4.3838	2.9628	2.7672
6.0074	0	0	0	10.532	0	0	3.8873	6.8524	0	0	8.8308	16.895	23.202	30.846	23.388	31.73	34.533	45.101	52.696	56.465	59.671	72.277	83.714	74.963	84.189	95.9	112.84	97.117	133.76	134.04	142.58	147.23	138.36	104.78	133.9	147.1	129.1	165.27	156.16	169.03	157.83	161.63	167.93	182.16	177.71	181.09	185.42	189.77	190.89
0	0	0	6.4119	0.49007	5.1677	10.03	25.714	20.837	20.43	28.518	50.308	55.082	64.769	72.707	80.372	84.664	90.539	97.817	92.788	107.83	129.17	138.15	124.44	114.23	128.13	145.32	168.1	179.68	200.14	206.22	241.93	251.56	278.46	296.37	309.16	332.57	355.54	384.11	385.51	387.73	418.96	414.66	450.57	420.77	434.29	445.2	468.74	453.98	459.46
0.44646	16.438	0	0.93744	0	0	0	0	0	0	0	0	0	0	0	0	0	0	0.56207	1.6601	0	0	0	0	0	0	3.0968	0	0	0	0	0	0	0	0	0	0	0	0	0	0	0	0	0	0	0	0	0	0	0
0.75834	5.5616	0	1.8116	0.91327	0	0	13.55	25.232	54.201	80.522	101.6	132.68	176.42	202.58	196.04	239.31	280.96	294.31	326.98	320	348.95	369.28	391.79	427.89	468.99	471.34	503.29	533.56	529.71	592.69	608.96	680.59	728.95	800.73	882.2	980.63	1065.4	1187.1	1297.6	1389.8	1538	1684.1	1860.1	1614	1655.9	1679.3	1599.9	1928.2	1967.5
4.5724	3.5868	0	0	0	2.3804	0.53879	0	0	0	0	0	0	0	0	0	0	0	0	0	0	0	8.6037	9.5474	21.165	29.507	38.663	47.898	63.906	62.036	69.194	78.565	95.714	114.16	115.32	122.73	135.55	136.37	127.92	140.52	124.87	123.04	122.74	148.27	139.56	141.12	125.92	120.48	113.33	117.34
14.735	7.5571	0	0	2.4342	0	0	0	0	0	0	0	0	0	0	0	0	0	0	0	0	0	0	0	0	0	0	0	0	0	0	0	0	0	0	0	8.0707	32.661	36.283	47.387	47.294	71.234	98.147	105.71	125.15	116.13	137.16	128.87	120.31	135.9
16.274	18.76	3.759	0	0	0	0	0	0	0	0	0	0	0	0	0	0	0	0	0	0	0	0	0	0	0	0	0	0	0	0	0	0	0	0	0	0	0	0	0	0	0	0	0	0	0	0	0	0	0
0	0	0	12.348	8.0058	0	0	0	0	0	0	0	0.52769	5.7583	12.954	19.341	24.326	32.88	44.721	50.429	61.802	75.095	64.179	77.508	75.569	80.953	78.426	84.178	79.75	84.657	96.162	86.122	96.277	118.05	132.55	133.29	142.98	136.97	112.93	126.62	119.73	109.53	113.15	103.04	97.589	99.781	92.78	98.923	110.41	87.404
10.852	12.455	3.0838	0	0	1.3287	0	0	0	0	0	0	0	0	0	0	0	0	0	0	0	0	0	0	0	4.4611	3.2026	21.963	11.695	19.324	33.341	50.094	78.017	94.602	126.53	126.26	154.17	170.44	191.11	180.22	212.84	226.88	202.11	204.38	209.31	225.64	252.18	224.1	234.07	252.88
13.459	12.655	0	0	0	0	0	0	0	0	0	0	0	0	0	0	0	0	0	0	0	0	0	0	0	0	0	0	0	2.2138	17.747	27.132	51.394	51.358	60.68	87.09	104.73	113.8	150.28	153.68	161.94	174.67	186.91	190.73	189.46	185	208.07	223.25	204.65	236.72
52.865	7.7373	2.7167	5.2354	0	0	0	33.792	28.435	24.07	16.939	11.925	22.969	16.313	19.435	14.817	28.111	24.028	47.062	0	0	0	0.12926	0	0	2.2969	0	0	0	1.0196	0	0	0	0	1.3067	0	1.1543	0	0	0	6.329	0	9.4951	4.2303	4.2939	9.1956	24.115	3.5128	15.293	6.9377
0	2.3495	0	0	8.1143	0	2.4026	0	9.4648	14.396	16.76	11.414	13.311	20.668	29.547	37.424	45.044	27.007	31.039	36.658	43.216	54.941	62.81	66.907	54.382	60.018	55.337	79.327	67.652	68.624	82.388	77.926	77.531	58.991	61.528	78.967	77.52	79.334	66.086	71.569	87.145	88.878	79.558	93.597	90.124	85.108	82.399	88.145	112.48	153.14
0	0	0	13.995	0	2.0466	12.865	26.511	28.953	28.501	24.589	35.802	38.161	28.397	38.676	31.906	47.835	21.001	22.463	13.539	40.013	33.762	40.212	36.984	13.222	25.368	19.255	28.525	13.731	20.109	5.5453	17.398	13.174	8.7337	18.689	19.476	16.995	12.508	20.394	12.565	14.37	20.199	16.687	12.358	24.078	7.3673	9.1168	3.5211	9.8128	1.9
5.8844	0	0	0	3.0023	1.9638	1.2102	9.1773	13.682	5.9468	5.4072	9.7845	4.6908	11.645	18.037	17.894	20.515	29.648	38.554	34.817	51.958	47.244	57.921	78.188	69.981	84.17	76.716	92.978	98.814	108.11	101.13	100.73	105.12	97.592	111.93	103.13	115.15	104.75	104.24	112.19	118.99	127.28	131.08	127.87	143.91	151.64	161.91	143.96	159.11	153.8
13.091	11.097	3.9543	0	2.1274	0	0	0.35811	0	0	0	0	0	0	0	0	0	0	0	0	32.393	98.269	178.72	270.17	389.04	521.6	617.24	753.3	852.77	981.71	1065.7	1159.8	1248.7	1325.9	1385.3	1450.4	1498.2	1557.2	1621	1614.9	1666.7	1692.4	1715.4	1695.7	1705.7	1754.6	1740.7	1763	1787.4	1771.3
7.6642	1.3683	9.0714	0	2.4271	0	0	0	0	0	0	0	0	1.1993	13.034	42.081	69.464	110.62	161.49	214.02	282.3	317.01	389.5	448.12	486.79	526.47	598.51	624.75	612.85	686.6	708.92	729.66	795.86	841.74	948.33	1049.3	1178.3	1237.2	1393.9	1543.5	1724.6	1883.5	2022.1	2183.7	2307.3	2340.3	2546.6	2664.5	2715.2	2847.3
0	6.3529	0	0	15.248	0	0.33673	0	0	20.674	0.3434	0	0	0	0	1.5669	4.0904	14.146	4.5936	0.59283	14.586	21.164	26.09	12.726	21.772	31.223	28.194	39.167	40.765	36.27	44.709	51.353	41.656	68.622	78.553	78.841	78.963	101.23	125.05	135.9	135.05	155.06	178.04	180.88	202.59	204.68	203.07	213.27	233.36	251.07
20.027	17.023	0.2242	0	0	0	0	0	0	0	0	0	0	0	0	0	0	0	0	0	0	0	0	0	0	0	0	0	0	0	0	0	0	0	0	0	0	0	0	0	0	0	0	0	0	0	0	0	0	0
0	0.73173	0	12.652	13.466	20.732	0	6.1629	18.943	16.739	6.7489	21.289	25.733	26.259	27.416	28.768	31.456	25.644	28.268	36.148	23.734	39.638	41.138	33.224	32.72	31.869	54.806	54.657	76.446	52.846	49.623	53.626	71.192	77.438	66.84	77.128	89.715	81.824	105.97	91.932	80.993	89.984	90.156	99.711	93.37	95.484	90.406	102.3	89.106	101.54
0	6.8335	6.2397	0	0	0	9.8565	7.018	10.291	7.3267	12.637	13.737	25.393	23.049	34.092	30.175	29.29	33.392	36.814	43.435	55.443	73.639	94.874	140.47	143.17	162.97	183.69	231.33	243.59	287.15	318.06	332.25	365.77	386.79	407.44	452.29	497.38	511.57	482.38	533.03	542.31	581.15	620.93	635.19	681.3	649.94	651.47	665.5	763.56	726.48
2.2157	5.7496	0	0.78172	2.6764	3.2918	0	0	0	0	0	0	0	0	0	7.588	16.263	15.26	27.618	51.822	62.937	79.786	79.853	86.246	85.783	113.15	125.62	115.91	128.21	125.97	132.71	145.99	145.69	145.86	139.99	137.27	140.4	138.9	155.19	143.98	142.46	127.6	122.6	136.54	126.14	152.37	148.91	143.45	147.63	138.79
8.9527	6.4019	1.1096	4.7634	0	0	0	0	0	0	0	0	0	0	0	0	0	0	0	0	0	0	0	0	0	0	0	0	0	3.5215	2.6051	22.914	32.805	71.631	67.044	87.845	107.23	130.35	163.55	166.29	165.34	188.29	23.528	18.659	4.4105	6.0657	6.0697	0	0	0
30.119	7.9421	0	0	0	0	0	0	0	0	0	0	0	0	0	18.995	33.422	67.114	100.44	118.61	132.21	179.54	209.17	222.83	200.88	247.62	305.26	325.44	325.67	374.72	204.68	235.63	246.18	409.26	460.15	464.9	486.91	331.76	442.69	468.19	571.77	597.86	553.36	581.29	599.71	412.96	640.55	594.73	678.92	676.1
[truncated: 78 more columns]
