# Supplementary material for: Limits on information transduction through amplitude and frequency regulation of transcription factor activity
Source: eLife. 2015 May 18;4:e06559. doi: 10.7554/eLife.06559 (PMC4468373; doi:10.7554/eLife.06559)
Supplement: Supplementary file 1. — Raw single-cell time-trace data for HXK1 (15259 cells), SIP18 (21242 cells), pSIP18 mut A (18203 cells), pSIP18 mut B (17655 cells), 1× reporter diploid (21236 cells), and 2× reporter diploid (19222 cells). The data are also available from Dryad Digital Repository (Hansen and O'Shea, 2015). DOI: http://dx.doi.org/10.7554/eLife.06559.014 [file elife06559s001.zip › source_data/2x_SIP18_HXK1_FM7_786minINT_690nM.txt]

0.99531	4.2696	0.78875	1.4828	0	1.0633	0	0	0	0	0	0	0	0	0	0	0	0	0	0	0	0	0	0	0	0	0	0	0	0	29.013	1.1528	0	0	0	0	0	0	0	0	0	0	0	0	0	0	0.43984	5.4314	0	13.554
9.2192	0	0	0	1.0179	0	19.698	24.166	23.967	35.699	43.233	55.29	58.116	67.284	73.263	87.25	80.476	94.708	103.88	97.419	114.82	103.94	134.64	136.84	150.9	181.87	201.33	218.78	263.62	276.78	278.81	317.26	282.96	224.61	227.1	239.32	263.81	264.29	247	273.34	285.15	304.2	302.2	315.27	302.7	285.25	308.29	305.29	313.87	297.27
25.157	13.352	0	0	0	0	0	0	0	0	0	0	0	0	0	0	0	0	0	0	0	0	0	0	16.598	19.154	40.805	40.984	36.758	46.197	65.171	75.632	77.905	73.319	70.845	70.877	81.449	90.564	72.117	67.898	75.008	86.114	82.142	80.649	77.431	70.169	59.438	44.229	51.031	47.289
4.1244	15.782	0	0.82423	0	6.313	0	0	0	0	0	0	0	0	0	0	0	0	0	0	0	0	0	0	0	0	15.912	46.228	76.175	78.91	143.82	188.6	223	264.77	284.21	272.6	372.03	408.89	423.79	440.18	481.03	509.69	540.91	558.95	554.51	575.6	585.17	605.31	607.25	626.28
3.5277	0.37662	0.8553	4.3028	0	0	4.2102	0	0	0	0	0	0.81492	0	0.66946	3.7936	5.4408	8.1273	1.7779	5.6023	14.364	7.7052	6.9508	21.579	30.244	44.439	27.92	65.644	74.596	70.056	101.4	95.057	119.99	106.68	89.315	109.91	129.25	141.54	149.59	154.69	178.72	182.43	208.25	210.08	224.25	222.17	243.12	240.92	273.08	279.78
4.1378	10.237	1.0261	0	0	0	0	0	0	0	0	0	0	0	0	0.9036	0	6.8378	5.9498	20.528	23.424	21.228	21.119	20.127	25.599	30.358	21.393	38.048	39.535	47.463	52.952	44.031	31.698	37.123	28.074	55.673	55.476	49.351	58.721	52.717	53.342	66.756	71.079	76.723	75.862	70.947	83.175	84.243	96.696	117.08
0	0	0	6.8087	1.426	6.6155	0	7.5766	4.2522	14.587	10.799	19.983	16.556	18.302	18.304	37.746	39.713	49.439	0	0	0	0	0	5.796	10.124	0	0	0	0	0.024825	0	0	0	0	0	0	0	0	0	0	0	0	0	0	0	0	0	0	0	0
0.15076	0	0	0	0	4.9965	16.239	3.5863	14.6	2.4569	13.132	7.9427	9.7095	12.942	18.285	11.873	19.375	11.2	19.239	28.962	24.277	27.753	38.446	42.48	35.379	44.829	55.974	57.148	59.638	60.504	73.609	78.924	71.384	94.12	87.354	97.565	92.884	109.93	117.02	117.61	123.84	130.63	159.24	148.96	167.45	185.75	192.3	223.7	223.31	247.83
12.634	10.947	1.3716	0.79596	0	0	0	0	0	0	0	0	0	0	0	0	0	0	0	0	0	0	0	0	0	0	0	0	0	0	0	0	0	0	0	0	0	0	0	0	0	0	0	0	0	8.6564	4.2312	14.344	2.4817	0
0	0	0	2.7446	8.2383	12.703	11.234	0	0	0	0	0	0	0	1.3022	7.8057	22.477	40.085	55.931	59.868	82.743	100.57	93.387	82.798	89.502	98.177	111.09	108.04	107.24	114.67	131.13	168.89	211.87	255.05	347.49	381.66	484.93	546.59	600.64	639.55	708.29	781.43	863.81	895.05	955.74	1000.9	977.3	983.81	1105.9	1085.3
0	0	0	10.432	8.9917	1.8071	0	1.9222	6.6032	13.94	9.6596	17.794	12.783	14.184	9.4399	1.9251	6.2424	0	0	0	0	0	0	0	0	0	0	0	0	0	0	0	0	0	0	0	0	0	0	0	0	0	0	0	0	0	0	0	0	0
9.8035	0	0	0	9.3683	12.651	0	0	25.254	46.114	57.695	99.414	114.79	130.81	156.75	181.58	218.17	265.25	262.3	265.66	273.86	293.86	310.64	335.96	343.74	317.42	360.81	361.72	376.47	381.65	376.49	382.75	393.58	403.97	403.69	394.07	398.58	388.42	388.25	396.19	388.6	397.15	397.51	409.47	405.56	410.62	412.14	426.56	425.46	407.11
6.4262	0	0	0	7.4104	9.0653	1.3861	0	0	0	0	0	0	0	0	0	0	0	0	0	0	0	0	0	0	0	0	0	0	0	0	0	0	0	0	0	0	0	0	0	3.7344	3.217	4.8306	17.677	0	15.268	32.223	38.722	47.164	35.492
16.336	9.2985	0	0.30996	1.2315	0	0	4.6241	0	14.193	2.8235	1.4649	2.8177	0	4.4266	7.0441	9.8301	2.4657	2.2381	0	0	0	0	0	0	0	0	0	0	0	0	0	0	0	6.4232	17.972	22.386	57.336	54.996	72.371	77.709	100.84	91.844	111.95	134.58	130.39	147.81	155.11	165.18	190.21
13.167	13.273	1.3926	17.792	0	0	0	0	0	0	0	0	0	0	0	0	0	0	0	0	0	7.1933	30.665	60.071	99.584	70.959	127.12	137.14	161.7	193.86	212.36	226.34	225.08	238.4	242.4	154.71	297.85	306.28	317.86	341.99	336.81	367.65	375.49	391.25	395.18	434.34	436.08	423.47	450.95	464.66
7.4579	0	3.0486	0	0	5.7744	0	0	5.563	4.9724	10.709	0	0	8.8029	0	0	0	23.757	0	19.024	16.943	6.4757	16.525	15.577	23.593	10.618	18.972	19.111	10.872	31.413	20.049	31.98	36.929	41.856	35.747	49.487	40.392	39.005	41.684	51.774	47.874	57.661	61.182	55.308	50.055	45.015	44.433	57.93	43.439	41.336
14.803	0.57033	0	0	9.6818	0	0	0	0	0.47325	0	0	0	0	0	0	0	10.234	7.4507	1.7569	14.51	16.731	24.293	30.61	41.491	35.405	44.415	60.636	69.056	73.517	65.675	66.669	67.302	79.466	76.561	74.547	84.914	86.181	86.366	87.061	89.312	97.178	87.971	96.41	83.189	88.264	92.803	75.659	82.988	56.342
13.726	4.8375	6.3677	4.3869	0	0	0	0	0	0.44909	3.5835	7.4726	1.353	1.0392	16.041	22.298	46.612	37.507	60.641	71.406	64.382	90.97	96.964	112.1	123.8	138.31	127.76	120.79	153.4	183.48	207.82	200.96	220.7	228.78	244.57	253.68	246.95	262.2	284.68	280.53	304.17	304.46	311.34	332.31	337.26	301.47	295.66	309.94	326.48	327.93
0	0	0	8.9994	1.0672	8.9589	14.797	13.836	0	8.9901	1.0536	17.052	3.9949	19.248	14.967	21.396	3.1643	4.9206	23.642	65.773	87.415	126.8	164.91	203.9	276.7	295.41	321.15	346.18	413.21	426.17	485.43	488.7	540.03	561.7	567.47	659.26	662.91	716.88	767.17	812.67	877.72	924.9	985.95	1020.9	1054	1092.8	1159.6	1149.2	1223	1204.3
0	0	0	0	11.499	17.462	57.604	67.271	96.785	124.58	153.54	206.51	221.69	238.41	244.75	262.9	272.62	259.54	304.25	306.21	296.18	322.68	310.15	336.78	337.2	356.28	346.74	348.96	365.68	361.32	374.63	373.61	397.76	388.05	420.45	407.02	415.96	412.55	431.52	442.26	551.32	577.57	685.98	774.9	883	997.31	1070.8	1199.3	1307.3	1435.3
4.7433	0	0	0	0	4.4139	7.2509	3.3263	0.19446	9.2247	4.39	8.1683	11.527	2.3392	17.778	0	0	3.7227	1.9714	7.5852	8.5113	0.82969	0	0	5.4881	14.793	0	0	0.58788	6.2164	29.045	22.074	35.8	18.027	12.758	36.984	40.994	42.246	60.208	48.686	68.223	60.955	79.948	70.156	66.507	69.75	75.02	68.277	96.116	90.235
6.4665	21.952	0	0	0	4.076	0	0	0	0	0	0	7.2001	7.9848	8.6198	21.696	28.072	38.848	36.619	33.676	27.316	42.987	41.396	33.039	36.816	48.283	36.995	44.881	29.663	41.682	25.853	21.837	53.416	59.232	33.012	33.282	36.923	41.392	24.78	16.266	9.7826	7.3716	5.621	19.66	12.347	15.145	25.611	23.36	24.913	33.669
18.555	10.911	20.097	5.6918	0	0	0	0	0	0	0	0	0	0	0	0	0	0	0	0	0	0	0	0	0	0	0	0	0	0	0	0	0	0	0	0	0	0	0	0	0	0	0	0	0	0	0	0	2.4454	13.349
9.2251	39.083	0	0	0	0	0	0	0	0	0	0	0	0	0	0	0	0	0	0	0	0	0	0	0	0	0	0	0	0	0	0	0	0	0	0	0	0	0	0	0	0	0	0	0	10.263	18.239	27.009	56.077	71.971
31.755	10.98	0	10.094	0	0	0	0	0	0	0	0	0	0	0	0	0	0	0	0	0	0	0	0	0	0	0	0	0	0	0	0	0	0	0	0	0	30.948	49.464	91.299	140.17	232.1	286.44	350.68	418.24	490.91	540.18	578.66	610.14	663.78
0	0	0	0	12.511	18.35	22.366	25.048	30.037	25.002	33.819	46.157	52.909	66.695	81.653	81.849	91.547	90.959	103.57	112.63	118.47	117.39	125.82	120.8	118.3	119.82	128.69	129.83	135.89	134.26	153.51	135.98	144.77	148.9	133.24	133.66	127.13	130.94	133.47	160.62	151.56	163.42	142.43	155.1	163.98	166.03	165.78	179.61	176.66	176.19
0	1.843	0	3.4532	0	7.3289	8.5084	23.609	41.918	67.903	137.31	179.93	242.54	314.87	430.23	484.86	570.29	662.13	752.42	821.3	890.46	981.24	1013.7	1088	1110.2	1157.6	1200.3	1255	1278.7	1261	1255.3	1340.6	1342	1380.2	1400.9	1383.2	1372.5	1410.9	1412.1	1420.8	1412.7	1392.4	1453.2	1424.8	1426.3	1432.6	1420.7	1446	1429.7	1424.9
5.5182	8.9419	0	3.9323	0	1.4896	0	0	0	0.52406	8.0684	16.29	20.317	8.718	7.3292	19.241	14.562	17.039	14.169	10.817	13.312	18.177	5.792	12.051	11.33	2.069	10.054	15.358	8.3254	2.897	0	3.6349	7.1732	11.208	15.39	11.58	37.277	47.408	40.043	32.042	37.497	37.204	48.455	63.875	53.628	67.819	69.782	78.59	93.98	88.21
40.604	0	0	0	0	4.7656	0	0.10587	0	0	0	12.619	11.852	60.946	54.044	70.101	116.15	149.41	166.89	223.52	239.62	292.27	322.72	351.59	396.08	423.76	448.61	496.08	513.92	514.67	575.27	625.88	657.88	713.04	750.9	784.34	821.78	879.61	956.27	942.77	991.89	1056.1	1098.6	1170	1183.8	1192.3	1246.1	1281.9	1350.5	1419.1
10.778	8.4757	0	0	0.88169	0	0	0	0	0	0	0	0	0	0	0	0	0	0	0	0	0	0	0	0	0	0	0	0	0	0	0	0	0	0	0	0	24.766	12.632	23.109	30.268	51.11	76.741	82.854	96.925	91.792	115.39	152.86	144.98	172.27
0.64423	2.3812	0	26.485	2.1759	0	0	0	0	0	0	0	0	0	41.009	43.938	77.091	117.67	153.64	187.08	224.94	270.3	315.45	370.06	424.17	442.9	479.65	483.42	519.57	546.46	551.2	612.59	620.93	629.7	651.85	666.37	706.5	711.7	749.03	777.55	814.75	819.97	870.88	887.65	918.9	934.19	935.69	999.63	997.08	984.53
0	0	1.6918	0	0	4.9344	8.6153	4.7713	0	0	0	0	0	0	0	0	0	0	0	0	0	0	0	0.78149	0	16.766	0	0	0	0.98481	13.106	10.309	22.783	1.3863	0	0	0	2.9951	0	0	0	0	0	0	0	0	0	0	0	0
0.07915	0	0	5.8989	0	0	0.10797	0	0	0	0	0	0	0	0	0	0	0	0	0	0	0	0	0	5.1115	34.71	81.98	121.21	176.23	242.08	304.52	352.85	415	507.9	541.94	609.33	669.73	719.67	789.03	822.19	870.23	952.58	986.19	1042.3	1064	1105.6	1180	1200.5	1221.6	1271.9
4.2453	6.121	0	0	6.97	2.6258	0	3.1742	7.2594	0.024213	0	0	0.98202	0	0	0	0	0	0	0	0	0	0	0	0	0	0	0	0	0	0	0	0	0	0	0	0	0	0	0	0	0	0	0	0	0	0	0	0	0
16.694	19.187	0	15.655	0	0	0	0	0	0	0	0	0	0	0	0	0	0	0	0	0	0	0	0	0	0	0	0	0	0	0	0	0	0	0	0	0	0	0	0	0	0	0	0	0	0	0	0	0	0
0	3.8041	0	6.1103	0	1.7341	0	1.2252	0	0	0	0	5.001	0	0.63874	9.5445	6.4742	4.0624	4.3372	0	0	0	2.4206	21.466	50.376	88.788	140.81	211.75	260.71	348.24	403.54	486.65	547.17	556.3	523.72	678.9	701.59	729.27	779.47	803.76	824.76	852.51	906.49	857.65	878.24	884.41	911.13	930.88	944.77	956.15
0	6.1022	0	2.1149	0	0	0	0	0	0	0	0	0	0	0	0	0	0	0	3.7699	4.5862	13.381	21.347	11.548	18.77	20.093	27.592	29.825	25.349	34.797	26.309	22.792	39.955	49.14	55.786	67.488	83.262	82.643	79.874	81.901	85.746	89.661	100.91	121.98	123.58	145.58	157.97	153	178.09	186.26
1.7002	0	0	0	0	12.115	0	0.31516	0	0	0	0.88937	0	1.8097	0	3.2832	0	0	0	0	0	0	0	0	0	0	0	0	2.3432	18.839	38.457	61.791	74.762	109.72	127.07	168.15	199.46	227.86	252.99	282.88	314.53	332.3	344.18	360.23	389.5	399.27	416.81	412.24	428.35	432.76
0.21698	4.2042	0	0	0	3.6383	3.9236	8.6324	4.8794	6.6357	2.2177	7.0634	0	7.7689	2.5799	10.417	14.945	8.4552	5.4987	4.8482	13.079	10.756	20.653	4.8881	0	0	0	0	0	0	0	0	0	0	0	0	0	0	0	0	0	0	0	0	0	0	0	0	0	0
0	11.645	0	0	0	0.16646	10.585	0	0	0	0	0	0	0	0	0	0	0	0	0	0	0	0	0	0	0	0	0	0	0	0	0	0	0	0	0	0	0	0	0	0	0	0	0	0	0	0	0	0	0
11.932	1.2432	0	0	0	2.8796	1.8337	0	0	0	6.7383	14.845	13.136	17.381	29.561	38.43	36.775	47.219	47.393	55.384	57.196	79.417	103.8	128.44	132.61	169.09	192.2	202.46	217.69	246.68	261.82	285.74	306.6	319.8	325.33	310.64	339.58	432.72	525.52	547.68	647.2	812.26	1074.5	600.44	672.46	760.32	842.87	929.73	996.26	1055.2
0.61887	0	0	1.6569	4.7055	0.059869	1.026	2.3932	0	0	0	0	0	0	0	5.214	27.349	48.32	75.658	102.7	141.91	153.79	183.63	215.76	226.25	274.01	314.18	334.37	370.31	390.21	398.18	392.8	395.15	428.98	447.4	470.27	494.24	553.18	577.49	623.78	639.71	682.67	710.61	742.6	770.17	786.02	837.14	841.43	840.9	880.47
0	0.31047	0	4.3761	18.643	0	0	0	0	0	7.1246	0	0	0	0	0	0	0	10.35	19.229	58.896	89.054	125.82	174.01	198.07	228.8	256.98	269.12	321.32	350.07	391.1	385.16	409.03	442	420.46	422.74	469.24	443.14	480.2	464.67	502.81	471.57	455.19	464.72	501.7	479.03	523.26	536.34	526.83	525.09
0	0	0.17546	0	5.0854	6.508	10.085	7.2447	5.8296	3.0706	8.3576	12.677	14.036	9.0104	15.583	12.134	16.508	20.919	26.952	37.458	56.883	64.67	88.915	89.129	98.269	110.45	124.36	135.1	166.33	187.66	207.55	219.91	242.14	266.91	273.32	268.44	293.84	313.02	327.61	334.77	361.84	363.04	360.09	371.86	400.94	424.61	429.36	449.62	446.69	461.3
0	0	0	0.3617	5.6724	4.1512	0	0	0	0	0	0	0	0	0	0	0	0	0	0	0	0	0	0	0	0	0	0	0	0	0	0	0	0	0	0	0	0	0	0	0	0	3.8973	5.1464	24.722	13.842	10.937	39.269	12.997	45.213
9.0175	0	0.23663	0	0	3.843	6.4106	6.8998	0	0	0	0	0	0	0	0	0	0	0	0	0	0	0	0	0	0	0	0	0	0	0	0	0	0	0	0	0	0	0	0	0	0	0	0	0	0	0	0	0	0
4.6775	9.4972	0	0	0	0.60442	1.8309	1.7577	0	0	0	0	5.4804	1.3158	2.1949	0	3.8799	0	5.8548	26.414	32.713	50.261	81.634	101.3	107.59	131.06	174.51	212.43	248.6	255.32	294.36	322.8	324.51	352.84	390.1	405.09	419.73	420.74	435.13	430.61	414.28	426.56	375.02	354.03	387.22	417.8	375.96	394.26	398.34	426.13
20.521	28.213	21.51	0.8283	5.9491	0	0	0	0	10.14	0.91734	0	0	0	0	0	2.4372	0	0	0	0	1.8808	0	16.556	2.0629	32.143	15.405	8.9538	18.722	45.323	44.934	35.886	38.639	60.013	80.627	94.916	92.989	85.134	107.15	97.233	106.5	99.416	112.44	106.88	101.75	78.316	68.13	84.36	59.502	88.32
5.6929	5.3303	0	0	0.16662	4.8659	0	0	0	0	1.4928	0	1.9618	0	0	1.5271	0	0	0	0	0	0	0	0	0	0	8.3465	9.8075	11.439	15.33	27.775	47.591	59.936	55.928	55.732	66.526	71.564	88.43	87.419	82.491	93.491	98.574	111.65	115.83	117.4	141.46	129.22	149.18	148.51	147.33
11.69	13.553	3.2303	4.7344	0	0	0	0	0	0	0	0	0	0	0	0	9.727	0	4.9199	0	4.6595	1.598	2.5631	17.49	19.044	20.567	23.955	12.517	19.775	39.036	35.305	35.732	43.422	43.995	38.866	44.623	50.486	41.623	51.619	38.823	32.838	30.924	53.895	45.896	47.82	43.112	40.541	54.771	41.04	44.451
0	0	3.1494	12.769	0	0	7.1819	4.3072	0	10.535	19.717	26.241	16.042	25.568	23.971	20.582	27.933	13.569	18.486	22.858	10.445	21.914	25.312	43.553	37.787	47.905	27.65	31.47	40.412	54.077	58.824	40.479	56.927	55.861	51.542	57.936	43.392	30.888	40.682	37.188	28.132	15.28	36.116	24.033	15.42	1.5924	0	0	6.512	6.5227
3.3679	0	0	0	5.1639	15.256	0	1.2962	5.4589	0	1.304	12.442	11.219	21.848	3.8499	8.1108	0	0	0	3.424	0	8.3669	14.713	24.681	17.024	12.161	16.347	30.302	9.1778	9.3894	23.442	51.991	56.824	73.915	52.317	63.826	72.597	84.619	84.758	95.338	106.03	110.34	133.44	128.35	125.79	122.94	119.36	129.55	116.54	120.41
0	0	0	0	6.1089	28.996	69.67	77.866	95.802	110.95	134.21	136.76	156.03	145.15	167.26	160.62	165.96	186.7	183.88	181.03	171.58	179.96	165.74	180.7	187.13	173.97	171.1	161.06	162.03	168.82	204.86	183.32	192.99	218.58	182.81	163.66	171.05	181.66	173.8	186.02	172.74	182.87	167.39	169.87	169.61	154.88	153.64	163.95	140.97	143.04
0	0	0	5.5174	3.0391	6.9958	13.665	12.93	7.1094	26.124	15.793	63.906	52.621	50.917	56.688	59.424	61.889	50.75	61.229	49.447	48.098	56.127	67.475	71.963	69.883	83.433	94.273	89.018	109.02	91.352	109.37	134.17	127.29	144.06	154.39	127.24	168.94	178.25	181.08	204.66	232.99	211.98	243.54	239.28	269.72	275.49	270.26	262.49	259.14	261.45
9.3439	1.9916	0	0	0	0	4.9879	0	0	0	0	0	0	0	0	0	0	0	0	0	0	0	0	0	0	0	0	0	0	0	0	0	0	0	0	0	0	0	0	0	0	0	0	0	0	0	0	0	0	0
7.5773	0	0.04702	9.5017	0	0	0	30.08	14.071	5.3789	23.458	11.572	47.111	49.988	51.136	57.972	67.199	79.65	72.155	81.091	98.535	96.43	96.958	109.34	110.77	106.07	129.19	135.33	131.53	133.31	135.17	149.57	164.5	150.9	162.29	162.12	155.37	157.13	152.99	162.78	165.39	172.27	178.04	189.47	191.14	182.31	191.6	192.94	192.93	198.04
17.941	2.2577	0	32.934	20.764	0	0	0	0	0	0	0	0	0	0	0	0	0	0	0	0	0	0	0	0	0	0	0	0	0	0	0	0	0	0	0	0	0	0	0	0	0	0	0	0	0	0	0.33813	5.075	27.432
9.8462	5.5432	0	0	7.6122	0.096956	0	0	0	0	0	0	0	0	0	0	0	0	0	0	0	0	0	0	0	0	0	0	0	0	0	0	0	0	0	0	0	0	0	0	0	0	0	0	0	0	0	0	0	0
0	0	0	0	0	9.6213	16.497	9.8559	6.9584	1.5692	11.754	13.9	21.199	15.553	19.012	17.685	18.218	15.092	13.962	19.314	21.117	23.532	25.472	39.236	20.904	31.469	38.168	42.004	36.499	42.627	56.487	52.458	41.272	54.935	47.003	55.514	47.412	54.394	46.074	39.707	49.726	31.237	40.72	21.578	29.648	32.754	22.489	36.463	42.019	53.109
26.606	0	8.2303	0	0	1.453	0	6.3458	0	0	0	1.8319	0	0	2.9647	0	0	0	0	0	0	0	0	0	0	0	15.521	27.122	62.245	66.05	84.248	117.75	153.76	168.21	192.33	216.6	223.99	236.38	275.99	291.91	299.93	316.23	334.16	330.18	359.14	354.67	363.29	394.84	396.34	409.18
8.7984	0.941	2.5557	4.9587	2.3429	0	0	0	1.1386	0	0	0	0	2.8912	0	0	0.76696	11.942	7.0107	12.276	11.805	17.871	23.998	21.003	45.516	35.969	22.976	44.511	53.916	76.617	89.865	107.13	131.2	162.36	186.65	200.57	221.04	274.11	313.55	359.84	413.06	447.43	503.64	524.19	559.93	595.29	613.26	656.57	672.76	694.31
12.097	1.9343	0	0	0	2.289	3.0438	0.52752	9.9826	12.444	5.8771	2.6645	0	0	0	0	0	0	0	0	0	0	0	0	0	0	0	0	0	0	0	0	0	0	0	0	0	0	0	0	0	0	0	0	0	0	0	0	10.951	1.8013
0.33511	0	0	0	1.3326	4.4253	0.032051	4.3285	10.988	23.458	12.73	14.04	5.4724	0	10.998	25.885	4.2885	0	4.5892	35.308	61.842	121.46	149.42	193.06	229.07	301.08	343.88	401.16	475.55	524.04	566.5	609.58	682.05	721.71	789.04	869.36	919.68	959.73	988.27	1030.2	1059.5	1097.1	1454.3	1641.7	1694.9	1832.8	1856.7	1915.4	1889.7	1885.6
16.229	7.4868	0	4.8452	0	0	0	0	0	0	0	0	0	0	1.6461	21.384	56.734	78.372	126.25	168.64	204.47	243.71	257.65	326.89	363.32	379.87	413.42	441.16	477.83	533.29	548.34	551.22	601.14	632.4	681.03	746.58	743.96	832.76	907.21	959.84	1040.2	1087.8	1133.4	1219.8	1282.7	1362	1369.4	1386.6	1408.4	1143
12.428	11.657	6.8214	1.0841	0	0	0	0	0	0	0	0	0	0	0	0	0	0	0	0	0	0	0	0	0	0	0	0	0	0	0	0	0	0	0	0	0	0	0	0	0	0	0	0	0	0	0	0	0	0
10.868	0	4.2759	0	3.5936	0	0	0	0	0	0	0	0	3.6608	2.7058	5.6968	11.723	17.526	13.979	32.186	42.534	59.481	89.47	100.34	126.98	141.7	157.49	157.69	166.7	173.55	201.66	215.77	225.14	233.05	238.04	257.45	256.64	281.61	279.32	285.25	281.8	303.21	305.14	346.01	346.81	360.16	355.73	375.67	358.29	366.7
0	0	0	15.659	15.765	0.68396	14.32	20.287	18.887	29.446	37.457	22.016	0	0	29.634	10.464	4.2721	7.8202	29.141	20.488	14.027	0	26.809	16.828	23.262	17.361	22.98	8.6604	13.548	9.0003	19.507	18.439	37.382	29.274	41.163	37.437	53.698	55.628	71.598	76.374	77.888	76.598	93.243	95.822	99.217	100.88	76.673	100.19	53.678	55.906
24.491	8.979	0	0.96118	0	0	0	0	0	0	0.2932	0	0	0	0	0	0	0	0	0	0	0	0	0	0	0	0	0	0	0	0	0	0	0	0	0	0	0	0	0	0	0	0	0	0	0	0	0	0	0
9.0046	0	0	2.2914	4.5237	0	3.4805	0	0	0	0	5.596	0	3.3914	4.2555	18.433	25.034	26.621	30.923	55	59.206	82.169	85.927	104.49	107.88	117.06	148.84	170.71	200.74	187.9	215.65	210.73	244.36	253.51	256	237.17	275.17	319.76	315.61	359.74	383.46	385.63	404.94	441.83	452	455.81	507.82	508.73	501.95	570.07
54.59	36.209	3.0457	0	0	0	0	0	0	0	0	0	0	0	0	0	0	0	0	0	0	0	0	0	0	0	0	0	0	0	0	0	0	0	0	0	0	0	0	0	0	0	0	0	0	0	0	0	0	0
0.14596	0.22011	0	2.6169	0	8.5639	0.36204	0	4.3414	0	0	1.6157	0	0	0	0	0	0	0	0	0	0	0	0	0	0	0	0	0	0	31.989	52.887	87.114	101.48	130.28	186.8	215.22	237.87	293.98	326.56	340.96	367.66	391.75	397.33	437.38	446.49	427.57	450.74	418.36	442.29
0	0	0	0	2.342	11.178	10.335	13.077	18.844	21.86	25.433	42.074	50.006	52.442	52.332	58.102	57.909	69.171	77.382	76.135	80.813	82.515	77.004	82.345	90.816	90.727	91.861	104.15	106.92	105.62	104.99	117.58	109.84	124.06	112.81	123.73	137.3	158.71	164.35	166.82	178.37	187.14	208.29	219.2	234.49	256.04	258.09	281.73	277.81	301.09
3.3913	0	0	4.6933	9.7135	2.275	4.274	13.66	8.5927	11.843	27.17	28.363	42.965	37.931	53.478	57.255	88.481	86.514	115.96	150.38	179	226.31	209.51	386.52	554.91	677.33	821.77	734.3	943.8	1377.6	1695.8	1300.4	1428.4	1444.7	2313.1	2354.1	2608.4	1931.1	2001.6	3072.7	3127.3	2356.5	3219.6	2704.7	2522.9	2493.9	2891.7	3470	3456.4	2699.6
0.27941	3.4297	0	0.87223	5.3053	2.2398	0.6175	0	0	0	3.5991	7.0574	13.69	9.6756	4.9958	20.42	18.484	29.063	40.575	50.855	81.607	109.35	113.4	134.04	145.47	182.77	204.14	203.41	198.41	216.21	207.47	224.54	228.09	235.86	244.18	255.31	282.5	305.13	307.76	310.34	340.95	350.45	393.2	404.09	431.35	478.9	488.8	494.02	495.18	531.51
28.207	0	17.061	0	0	0	0	0	0	0	0	0	0	0	0	0	0	0	0	0	0	0	9.9595	13.13	31.925	37.065	55.921	66.166	127.83	180.57	249.18	373.99	493.79	609.89	710.12	867.92	979.47	1111.9	1237.4	1386.9	1558.8	1644.1	1807	1917	2059.5	2201.9	2353.2	2375.7	2502	2635.7
11.524	2.6762	0	0	0	1.4517	0	0	0	0	0	0	0	4.8734	29.572	40.931	56.513	72.355	97.633	114.73	146.43	176.91	201.89	239.84	248.8	270.27	298.57	312.58	320.08	334.06	378.39	391.55	415.46	440.31	451.94	452.03	470.39	480.01	484.58	495.51	503.86	520.31	521.49	528.19	528.79	534.6	542.15	572	554.91	569.93
12.142	0	0	3.5085	0.56218	0	0	0	0	0	0	0	0	0	0	0	0	0	18.24	44.352	81.296	103.29	158.07	216.67	243.64	300.16	347.68	377.29	406.81	546.87	542.11	602.92	633.64	636.02	750.39	711.16	836.26	804.05	876.88	805.29	749.04	802.7	756.17	890.76	895.89	790.03	853.39	885.51	887.7	1028.9
3.3092	0	0	2.0243	0	0	7.1542	1.2068	0	1.1218	2.7482	12.117	12.993	20.928	46.152	45.388	59.479	62.053	92.523	103.36	106.85	107.77	100.2	127.28	142.13	176.7	171.61	191.02	167.63	230.53	206.39	256.28	255.33	266.88	256.88	267.97	300.13	330.65	320.55	312.76	320.68	321.93	329.13	328.4	319.61	302.18	311.91	311.03	339.31	320.49
20.281	21.386	0	2.1351	0	0	0	0	0	0	0	0	0	0	0	0	0	0	18.201	36.73	47.939	85.325	123.5	181.19	256.62	327.47	419.56	521.05	626.23	735.1	800.27	882.38	1000.3	1085.9	1211.6	1313.2	1392.2	1477.5	1404.5	1433.9	1463	1565.1	1535.8	1612.1	1570.8	1721.5	1677.4	1735.2	1697.8	1715.2
27.374	7.6615	0	1.6576	0	0	0	3.6678	0	0	0	0	0	0	0	0	0	0	0	0	0	0	0	0	0	0	0	0	0	0	0	0	0	0	0	12.944	33.063	45.131	62.392	66.421	83.406	110.94	119.64	135.36	166.94	156.3	154.85	151.53	175.77	181.88
0	0	0	4.3945	0	10.421	10.647	11.535	0	6.9771	16.655	15.619	34.435	19.296	33.597	38.288	36.4	35.368	34.482	38.154	41.26	44.546	43.893	58.686	43.171	54.553	58.837	62.906	62.568	50.303	61.755	65.266	57.453	79.101	77.603	87.775	79.005	88.128	83.747	84.098	86.843	79.368	91.061	82.355	88.14	82.203	87.719	99.274	96.424	114.01
0.76847	0	0	3.4791	0	4.3692	0	9.0128	0	0	0.3182	0	0	0	0	0	0	0	0	0	0	0	0	0	1.2719	8.357	3.7262	0	0	13.904	17.741	0	0	0	18.575	9.8988	5.5166	12.33	44.04	43.837	61.448	66.72	67.563	92.931	100.84	101.28	97.869	114.36	116.58	143.56
0	0.75259	0.51419	2.2267	0	1.0034	0	0	0	0	0	0	0	4.4494	0.37106	6.3163	8.4759	1.8711	10.558	0	6.0334	1.2842	0	0	8.9033	0	4.5761	10.097	18.412	17.318	19.083	18.885	9.6692	9.347	9.6337	12.508	6.7409	9.4193	11.126	8.7827	5.8261	0	3.5365	0	0.096037	0	0	0.59545	0	0.42492
0	13.897	1.4139	0	0	0	0	0	0	0	0	2.2323	10.773	6.0244	4.0298	12.283	17.983	12.258	6.5651	9.1015	3.9161	0	2.761	8.127	2.6365	0	6.4458	5.1155	9.2321	11.629	17.948	17.766	32.348	30.987	36.244	45.757	52.091	56.246	76.625	92.267	110.19	127.24	155.78	172.6	191.67	190.41	228.7	251.43	260.31	267.72
13.091	0	0	0	0	6.6614	4.8692	12.663	17.887	27.282	54.008	52.152	84.094	88.808	91.628	115.87	114.58	142.64	132.68	149.82	154.01	175.22	198.43	253.57	265.92	293.67	284.58	324.46	317.07	344.46	361.95	380.14	416.56	436.81	441.9	418.13	422.67	479.88	444.49	479.78	439.44	498.08	486.07	522.37	521.03	538.4	542.26	545.16	524.21	587.8
18.127	0.99382	0	0	2.6042	0	0	0	0	0.11262	0	8.5579	24.459	35.141	36.731	51.783	74.01	78.263	96.526	98.9	100.91	114.71	128.17	145.13	155.66	173.12	182.47	191.17	209.82	231.62	245.96	262.04	294.35	315.95	315.24	322.15	335.59	351.72	375.67	381.07	376.78	419.52	435	418.8	420.57	430.9	430.43	453.76	404.01	422.59
18.79	0	0	1.0906	0	0	0	0	0	0	0	0	0	0	0	0	0	0	0	0	0	0	0	0	0	0	0	0	0	0	0	0	0	0	0	0	0	0	0	0	0	0	2.4139	0	1.2785	6.082	7.2146	8.9394	34.762	24.25
13.513	10.975	8.3094	0	0	0	0	0	1.8491	12.044	13.354	21.743	36.235	36.743	40.1	42.179	48.309	61.992	68.228	69.158	70.076	68.958	72.945	80.602	77.915	83.451	69.678	81.049	83.272	90.432	85.416	100.74	90.596	91.348	88.47	87.541	85.329	101.38	81.064	97.837	75.422	94.266	81.555	78.035	85.924	74.677	74.07	65.748	48.869	56.193
9.8363	5.451	0	4.6509	0	0	0	3.9438	1.3192	13.093	8.7812	20.343	27.745	43.809	55.163	68.767	70.367	87.17	93.981	100.12	94.954	94.285	108.66	122.97	152.36	162.84	158.25	180.99	196.15	250.01	262.12	256.17	259.49	255.11	277.28	290.11	274.31	282.8	277.73	281.9	285.46	300.81	330.71	328.51	335.43	326.64	339.78	341	328.94	348.19
12.018	0	0	3.5614	0	0	0	0	14.069	40.857	71.362	96.63	142.79	151.01	197.84	262.02	342.97	420.69	489.94	573.51	701.88	814.31	850.01	1094.8	1118.6	1180.2	1229	1277.9	1407.1	1387.6	1457.5	1497.2	1544.5	1577.4	1466.7	1527.3	1770.3	1847.5	1925.7	2035.5	2165.4	2202.9	2268.3	2385.7	2428.1	2595.1	2304.5	2367.8	2654.2	2443.9
13.099	6.9345	5.4263	1.7799	0	0	0	0	0	0	0	0	0	0	0	0	0	0	0	0	0	0	0	0	0	0	0	4.2098	0	3.6586	0	0	0	0	0	0	0	11.207	0	0	0	0	0	0	0	0	0	0	0	15.228
0	0	0	4.3424	0	10.141	3.2687	1.4978	0	0	0	0	2.0958	0	0	0	0	0	0	0	8.431	10.493	35.056	48.441	60.871	86.078	114.4	122.11	147.61	162.34	173.18	187.63	183.98	212.74	189.14	202.71	204.98	214.3	237.99	218.86	226.96	219.19	211.99	203.84	215.94	202.35	212.55	205.21	205	223.64
2.175	0	18.837	0	0	8.1543	0	12.64	9.6364	14.46	16.839	13.972	7.6077	19.94	22.348	28.698	33.407	47.203	50.48	67.82	61.966	94.17	108.89	144.26	187.07	236.3	284.12	335.18	397.08	465.77	529.93	598.72	624.63	559.91	561.5	598.72	681.38	717.95	781.88	813.67	824.92	846.35	893.93	888.32	903.96	914.88	949.15	927.18	951.2	968.58
0	5.1082	0	3.4669	0	9.0498	4.5291	11.881	3.6155	2.5989	9.5221	14.741	17.828	17.148	21.727	15.602	18.599	13.14	14.822	9.686	11.08	9.0071	17.552	28.543	14.86	33.394	37.011	41.44	27.771	27.578	44.568	73.211	79.523	95.223	101.68	141.79	148.97	184.36	190.7	224.37	228.96	270.74	259.55	311.73	321.21	332.13	341.58	341.71	347.28	357.18
0	0	0.029094	2.7412	0	7.7341	0.84352	0	1.9243	0	2.9381	0	0	0	0	0	0	0	0	0	0	0	0	0	0	0	0	0	12.997	15.523	24.173	13.816	12.723	27.065	16.483	37.972	45.975	62.765	75.127	91.738	104.05	101.73	127.2	134.36	156.22	152.31	161.48	173.55	164.11	178.95
0	4.0149	4.3343	0	1.6977	0	0	3.8694	7.4301	6.2682	12.952	14.266	18.241	23.61	19.052	32.705	23.431	28.463	34.486	40.385	52.586	56.83	47.627	52.623	61.757	71.16	71.25	86.167	112.02	109.88	108.98	124.26	114.79	122.61	117.55	135.46	147.4	143.36	160.35	147.41	157.98	152.28	148.33	150.79	173.95	161.23	159.58	166.44	158.98	178.95
0	0	10.589	20.554	12.01	0	0	0	0	0	0	0	0	0	0	0	0	0	0	0	0	0	0	0	0	0	0	0	0	0	0	0	0	0	0	0	0	0	0	0	0	0	0	0	0	0	0	0	0	0
20.543	11.679	0	11.904	0	0	0	0	0	0	0	0	0	0	0	0	0	0	0	0	0	0	0	0	0	22.533	65.826	113.04	139.39	190.99	219.7	263.85	300.34	339.41	352.09	399.35	393.98	395.13	411.81	431.19	445.71	463.35	470.73	494.23	474.46	473.19	468.38	483.88	498.85	489.38
24.201	0	0	0	0.5111	0	0	0	2.3376	3.0364	5.2111	0	0	25.667	44.352	70.279	69.591	118.3	161.54	251.46	289.82	239.55	269.31	323.15	473.22	520.13	472.12	499.98	486.79	699.08	688.78	540.77	784.24	574.89	832.05	882.36	895.7	925.86	1017.5	1008.2	1023.1	1063.3	789.7	1090.8	1145.4	1146	1149.8	1179.6	1180.8	1225.9
12.41	3.7755	0	0	0	0	0	0	0	0	0	0	0	0	0	0	0	0	0	0	0	0	0	0	0	0	1.8181	5.6486	1.7586	9.9626	26.193	35.72	35.899	60.29	58.016	54.864	67.71	85.81	97.373	83.475	100.5	119.47	117.83	129.05	142.42	142.11	139.84	144.91	151.56	145.01
6.624	0	0	0	0	4.4558	5.2767	26.326	47.24	77.49	106.45	214.33	269.78	318.52	383.8	450.43	483.88	549.35	670.73	762.29	838.88	910.38	1039.2	1177.8	1209.9	1331.1	1470.7	1646.6	1726.8	1854.7	1959.6	2027.1	2141.4	2189	2119.1	2092	2082.1	2117	2004.3	2163.6	2211.6	2321.8	2416.6	2414.9	2424.9	2417.4	2473.2	2476.2	2380.6	2278
0	0	0	0	6.4933	10.976	11.119	0	0	0	0	0	0	0	0	0	0	0	0	9.226	0	0	0	0	28.266	43.811	7.9933	21.46	28.891	74.915	103.36	71.41	88.681	90.084	93.908	92.608	110.85	127.86	133.69	136.76	140.95	156.72	170.83	176.14	174.5	178.77	185.26	174.11	201.75	194.06
10.237	0	0	2.2494	0.47299	3.041	0	0	13.315	9.9359	0	0.83355	1.0552	17.171	33.147	62.853	82.554	132.24	162.39	185.63	207.85	228.6	279.97	299.34	311.88	310.65	335.73	348.3	359.73	370.94	342.64	366.08	356.3	363.46	364.04	375.02	375.18	360.86	368.98	404.38	402.29	412.14	420.54	443.61	437.66	465.65	471.59	480.35	484.34	465.15
0	2.1386	2.8665	0	7.8547	0	4.5357	7.9507	17.635	18.746	14.099	15.191	10.863	22.833	32.947	38.064	31.532	21.14	18.887	29.826	44.836	51.276	64.712	84.637	73.134	86.683	92.077	92	89.973	79.841	87.665	65.548	51.463	54.521	59.193	67.491	61.116	85.469	103.43	113.17	132.17	160.88	193.36	217.15	238.64	282.79	336.73	360.07	361.24	379.11
15.555	1.7536	0	0	5.8749	0	0	0	0	0	0	0	0	0	0	0	13.218	16.471	54.866	89.695	141.62	188.14	221.36	298.32	349.02	396.25	466.41	507.4	567.25	630.61	706.05	786.54	904.84	1012	1066.1	1146.4	1255.8	1333.9	1445.9	1496	1549.1	1614	1632.7	1727.1	1735.5	1756.1	1802	1835	1834.4	1921.4
7.3931	8.327	0	0	4.8784	2.7017	0	2.7217	0.42355	6.4591	5.9036	7.1669	5.5192	6.6484	16.394	0	0	0	0	0	3.5532	11.48	20.778	17.402	8.0377	1.514	12.321	18.108	4.9876	8.8884	9.1905	23.705	18.007	24.738	5.4786	7.7718	0	3.0923	0.085614	5.3727	0	0	11.265	0	5.4518	0	0	0	0	0
0.24891	0	0	0	9.5497	4.7686	4.2582	0.80348	0	0	0	2.3441	3.8369	8.2829	10.286	0	0	0	0	0	6.047	5.9902	14.583	24.914	9.3867	3.925	0.25288	4.3567	0	2.3245	1.7829	6.6054	0	18.122	0	10.1	7.6513	22.85	19.098	20.227	26.779	26.655	42.273	32.449	44.136	29.9	35.399	36.951	43.473	53.048
0	2.6657	0	4.496	1.3101	2.5621	4.6658	0	3.4926	9.3018	25.018	39.886	49.075	57.3	57.79	65.671	77.229	87.629	87.081	94.542	93.612	101.04	109.23	111.02	107.91	108.81	40.924	61.875	50.948	91.301	68.412	37.468	37.952	35.929	81.98	87.122	93.441	79.417	77.368	109.2	110.03	106.7	121.52	120.65	117.85	120.28	118.53	130.33	134.92	126.45
0	0	0	0	10.861	6.198	8.5069	6.1154	1.6655	0	0	0	0.81178	0.81147	4.5498	0	4.8393	0	0	6.1411	8.6433	4.0605	15.267	11.799	20.868	21.136	23.131	30.783	33.51	39.05	53.433	49.467	61.625	72.22	73.614	56.432	52.063	72.108	69.108	87.969	89.666	97.034	104.79	119.55	121.29	135.73	136.47	169.41	180.3	184.68
0	7.8639	19.335	25.966	0	0	0	0	0	0	0	0	13.417	25.117	36.784	40.427	56.953	68.165	118.33	132.94	160.57	208.28	236.74	287.47	284.99	354.33	383.18	413.94	391.47	477.25	517.78	523.5	561.38	617.68	619.15	651.45	691.69	715.61	726.02	726.14	785.74	793.61	840.73	896.1	911.91	926.88	958.46	969.8	1018	1032.7
0	0	0	0	0	9.7504	21.658	35.317	48.069	98.2	118.88	159.01	200.69	246.55	299.71	362.21	408.03	449.42	493.19	456.27	581.98	595.29	675.78	690.52	706.7	750.41	777.86	799.87	843.45	796.02	786.06	878.45	991.07	997.23	994.65	1008.7	1032	1065.7	1090.6	1109.9	1205.7	1262.4	1352.4	1444.2	1492	1523.8	1606.2	1622.7	1774.7	1806.7
6.7462	0	0	0	2.0757	0	5.8438	0	0	4.8909	10.163	17.124	14.218	9.1741	17.168	18.324	28.019	16.14	6.0873	25.712	14.086	23.862	6.2452	31.593	32.107	45.709	80.674	101.24	104.93	126.88	143.83	171.48	187.47	230.99	226.25	237.04	296.48	320.12	328.12	367.79	410.1	431.66	439.75	469.09	487.46	504.22	522.88	493.9	491.09	531.4
5.9717	15.21	0	0	4.1299	4.4215	0	0	0	0	0	0	0	0	0	0	0	0	0	0	9.9647	28.693	28.037	46.47	48.456	57.841	74.482	79.014	87.066	88.094	80.698	82.137	99.409	101.53	93.447	90.915	100.31	106.5	89.431	84.886	80.727	80.624	81.258	76.491	58.51	51.542	54.052	33.136	22.423	24.787
14.326	3.4735	1.6575	0	0	0	0	0	0	0	8.9503	11.821	42.226	73.178	129.06	187.81	284.35	358.41	417.68	516.98	574.55	666.17	751.07	798.29	889.27	940.57	1011.1	1095.2	1118.4	1198.8	1251.5	1330.4	1393.9	1612.6	1622.7	1679.2	1803.8	1875.6	2027.3	2104.5	2227	2249.4	2301	2349.1	2434.2	2577	2520.5	2617.1	2600	2569.4
0	1.0324	0	7.4895	5.6081	0	0	0	7.326	19.75	26.858	40.571	51.196	64.368	88.696	103.55	124.51	141.35	154.07	166.74	172.71	181.69	181.2	205.15	229.73	241.55	242.43	256.69	290.7	297.21	307.88	331.69	340.6	347.87	341.18	351.8	371.84	367.77	377.87	381.99	389.58	386.13	388.36	401.52	407.11	398.91	401.27	425.81	412.6	430.56
2.4403	7.43	0	1.1873	0	2.6606	5.5008	4.1705	0	0	1.5298	0	3.8923	2.7443	12.714	9.9897	9.9642	15.616	14.416	33.364	30.547	32.186	40.022	49.647	45.632	66.842	87.937	105.19	125.53	145.4	167.78	193.47	205.57	251.18	275.09	292.05	313.16	333.67	331.04	356.89	375.92	383.2	390.09	408.53	417.79	459.97	462.59	465.11	481.12	490.07
0.057456	0	0	6.7308	0	9.6703	6.633	18.391	0.14138	18.9	18.898	32.696	28.998	43.275	36.592	42.755	45.018	55.957	42.253	40.132	41.643	35.455	62.361	68.603	88.23	113.85	133.87	172.8	212.91	267.65	321.02	367.93	502.38	569.26	634.47	698.82	738.22	775.34	858.89	945.55	977.05	1048.9	1087	1086.1	1148.3	1183.9	1215.8	1209.5	1195.2	1161.8
42.243	0	1.3298	0	0	0.040316	0	0	1.0795	0.24764	5.072	14.63	12.564	25.248	26.045	21.011	36.117	37.788	35.765	61.525	63.829	69.928	80.599	93.871	81.217	95.39	101.3	116.56	154.18	172.64	218.76	298.32	358.33	447.19	532.18	634.6	736.14	890.26	1041.1	1135.7	1290.8	1378.4	1470	1629.9	1703.9	1841.7	1949.8	2015.7	2100	2251.6
7.6931	2.7909	0	0.049839	2.9773	0	1.829	0	0	0	0	0	0	0	0	0	0	0	0	0	0	0	0	0	0	0	0	0	0	0	0	0	0	0	42.68	28.69	36.116	43.355	55.592	69.339	88.465	100.1	89.605	109.86	110.18	124.55	126.53	113.76	129.91	91.293
3.5592	0	0	25.881	0	0	0	0	0	0	0	0	0	0	0	0	0	0	0	0	0	0	0	0	0	0	0	0	0	0	0	0	7.6027	11.741	32.589	37.365	32.703	67.762	55.447	59.51	64.026	74.631	66.88	86.483	83.775	73.087	84.085	47.175	61.262	71.011
0	0.27964	0	0	10.253	6.1794	3.1422	8.5201	0.52014	3.3022	0	0	7.8916	7.0178	9.1403	4.8815	7.248	14.562	10.164	9.1387	17.457	11.121	17.174	12.325	14.677	11.914	12.645	20.614	21.346	32.109	31.113	23.586	37.184	40.927	34.356	34.315	38.726	63.615	75.658	115.22	137.09	182.48	231.74	266.12	313.9	413.74	437.57	500.44	552.44	607.59
0	0.94331	0	2.3027	1.832	0.53304	0	0	0	0	0	0	0	0	0	0	0	0	0	0	0	0	0	0	0	0	0	0	3.8666	4.1355	5.5026	7.1634	5.8734	10.619	0.41318	11.593	21.842	21.526	32.503	32.315	24.384	18.073	30.329	31.523	37.636	30.618	34.951	46.168	37.453	49.705
0	11.345	0	6.6403	3.0673	1.5797	0	0	0	0	0	0	0	0	0	2.8373	13.411	32.077	38.141	51.473	67.422	88.078	93.466	112.59	127.94	144.46	160.62	175.96	184.66	202.04	182.45	199.37	187.01	178.01	209.2	195.32	209.75	218.58	245.4	236.1	249.84	257.91	259.87	288.93	295.9	300.67	324.92	307.06	306.22	326.1
3.2746	7.27	3.0999	2.9477	0	0	0	0	0	0	0	0	0	0	0	0	0	0	0	0	0	0	0	0	0	0	0	0	0	0	0	0	0	0	0	0	0	0	0	0	0	0	0	0	0	0	0	0	0	0
0	0	0	13.833	0	22.882	1.8327	0	20.8	4.0773	22.002	0	0	13.233	23.843	5.3142	0	0	0	5.273	4.9121	20.89	10.384	23.572	18.849	2.82	36.296	27.886	12.745	20.97	19.549	31.721	34.048	38.031	38.357	49.995	64.387	45.231	58.457	65.802	86.616	69.207	123.02	77.255	133.47	128.54	140.07	170	200.25	219.32
7.8071	0	0	0	0	5.2176	11.494	7.1185	7.5222	4.8577	19.172	25.341	22.227	31.896	29.44	29.32	29.737	33.462	27.376	32.988	27.73	52.947	71.023	102.32	115.4	146.94	160.84	186.08	204.7	220	233.41	264.88	288.54	314.57	307.42	321	324.57	331.46	347.32	365.74	358.55	389.49	379.8	395.97	391.27	435.44	416.6	413.1	402.7	409.28
6.3756	4.3699	0	0	0	5.0952	5.7598	16.324	25.138	37.532	68.505	81.705	107.91	136.33	147.74	175.24	182.64	204.23	223.68	226.45	222.28	242.52	255.59	266.38	284.14	285.14	296.89	318.04	327.17	339.45	330.47	340.77	363.25	356.48	371.68	362.97	358.95	361.56	363.47	363.79	372.68	372.53	396.16	366.26	375.37	373.81	385.39	383.92	369.97	375.6
0	0	0	7.2324	3.9798	23.314	29.809	22.621	35.319	30.783	40.385	39.602	55.016	42.769	61.067	50.396	14.474	46.399	61.94	64.644	65.049	52.834	62.741	56.118	52.952	80.499	82.435	96.819	105.7	130.49	168.02	199.1	223.21	279.49	298.59	328.41	371.45	412.75	425.83	440.54	500.12	538.35	553.6	578.08	581.03	627.41	640.25	676.42	681.11	676.42
10.871	0	0	7.6453	3.5272	0.091286	1.574	11.087	10.247	31.203	57.969	73.662	82.67	109.14	111.9	139.53	162.19	167	210.27	228.04	240.28	253.41	252.01	285.23	291.8	299.64	318.58	332.03	337.17	344.35	377.01	349.95	385.89	376.14	371.38	367.94	372.85	397.26	399.37	420.82	411.5	420.31	399.79	407.66	404.9	405.84	396.89	370.25	361.22	367.46
15.661	15.792	3.2229	0	0	0	0	0	0	0	11.933	38.025	44.31	53.993	68.786	94.615	114.2	141.38	161.39	168.86	175.4	201.57	225.4	222.02	245.23	256.21	252.94	261.25	260.39	256.82	281.42	281.36	276.47	285.93	302.84	289.55	333.11	319.66	327.14	337.4	366.43	338.47	371.66	356.67	377.45	345.22	343.43	343.78	351.39	366.15
0	0	0	1.9957	4.7857	2.3997	3.6127	0	3.745	2.9766	0	0.58649	0	0	0	0	0	0	0	0	0	0	0	0	0	0	0	0	0	0	2.3764	0	0	0	0	0	0	0	0	0	0	0	0	0	0	0	0	0	0	0
15.668	13.139	4.4672	0	0	0	0	0	0	0	0	0	0	0	0	0	0	0	0	0	0	0	0	0	0	0	0	0	0	0	0	0	0	0	0	0	0	0	0	0	0	0	0	0	0	0	0	0	0	0
9.0823	10.302	0	0	0	1.0674	0	0	0	0	0	4.3154	0	15.299	36.687	60.674	76.022	86.448	112.5	148.61	198.62	222.25	205.3	249.09	245.18	273.69	276.08	290.14	312.02	318.43	303.23	342.46	317.27	340.38	334.37	330.49	330.62	322.1	327.99	319.83	304.79	306.15	320.53	300.05	303.54	295.36	259.22	272.96	281.28	264.34
0	4.4476	0	3.0376	0	0	0	0	0	0	0	0	1.5546	16.463	19.27	36.417	45.552	63.301	76.162	97.606	116.29	122.83	135.86	138.91	145	164.26	178.61	193.11	191.98	213.98	232.93	255.47	272.52	276.85	290.07	345.94	352	368.1	407.13	437.29	513.57	549.57	622.52	694.17	757.26	811.43	904.88	998.28	1062.8	1099.2
29.199	0	6.0232	0	0	7.9516	0	5.827	0	0	0	0	0	8.7958	12.466	24.555	57.417	92.077	130.82	209.11	268.41	361.09	444.4	520.79	576.64	666.21	735.99	794.88	850.14	948.01	998.68	1071.8	1092.4	1184.2	1221	1225.2	1250.8	1329.6	1416.7	1366	1404.2	1393.1	1457	1498.5	1511.2	1571.1	1560.9	1631.7	1618.4	1614.6
1.6178	0	0	0	0	4.8444	13.161	7.561	5.3378	9.5699	3.1487	18.043	15.444	0	2.6631	0	0	0	0	6.5807	8.4601	5.0102	0.51271	8.7553	0	13.53	0	0	0	0	6.7417	0	0	0	0	0	0	0	0	0	0	0	0	0	0	0	0	0	0	0
10.822	11.394	4.8448	3.8948	0	0	0	0	0	0	0	0	0	0	0	0	0	0	0	0.65244	1.7805	16.307	23.321	40.677	43.396	58.602	60.622	79.14	84.773	96.536	112.35	95.884	107.62	9.8184	12.39	13.373	6.2246	13.503	9.0474	14.961	31.948	22.848	52.899	52.342	55.594	71.836	86.698	69.421	99.772	136.92
3.6547	0.76157	0	3.8998	0	0	0	7.5353	0	0.23352	2.8565	0	5.0381	0	3.8671	15.861	12.104	12.775	15.109	12.43	17.507	15.402	23.364	22.209	32.627	37.197	38.203	41.387	37.678	51.537	57.634	64.021	57.216	47.195	61.429	62.276	66.603	66.874	87.192	90.465	104.26	100.11	127.77	129.97	135.53	146.22	141.46	160.49	165.76	163.84
15.853	6.0659	0	0	0	0	1.8464	0	0	5.5878	0	0	0	0	0	0	0	2.6359	0	4.0682	0	1.8105	0.60653	0	0.98301	0	0	0.38503	7.1694	3.2358	0	0	0	0	0	0	0	0	0	15.017	13.699	25.02	16.741	22.166	18.098	20.319	25.167	16.729	23.972	0
6.7275	0	1.5639	0.68587	0	2.265	0	0	0	0	0	0	0	0	0	0	0	0	0	0	1.2668	5.1286	10.836	32.192	39.385	32.302	42.372	65.741	106.31	116.42	144.37	144.03	151.37	169.05	13.197	6.8864	11.116	12.082	17.161	15.771	0	11.039	7.0442	7.0591	0.021907	0	0	0	0	0
2.9624	0	0	0	7.5128	3.1697	6.7499	2.1585	0	0	4.7021	0	0	0	0	0	0	0	1.2192	21.418	54.23	89.316	116.17	168.39	231.89	272.03	337.95	415.89	491.21	532.58	602.59	646.39	674.4	733.22	786.52	841.16	888.27	955.67	1036	1105.6	1159.3	1292.1	1317.6	1385.3	1432.9	1486.2	1540.3	1570.8	1596.6	1675.1
13.383	3.6087	0	0	1.9994	0	2.9895	0	0	0	0	0	0	0	0	0	0	0	0	0	0	0	0	0	0	0	0	0	0	0	0	0	0	0	0	0	0	0	0	0	0	0	0	0	0	0	0	0	0	0
0	0	0	0	0	11.995	13.11	9.7224	11.753	14.15	12.657	23.266	14.73	1.4245	30.625	26.96	31.506	32.19	54.119	58.429	53.843	64.928	68.117	61.43	88.455	101.06	95.266	95.964	112.35	104.68	131.3	119.26	157.74	138.8	137.46	124.33	153.86	170.5	178.57	153.74	160.31	145.78	151.54	156.32	146.39	126.29	136.81	127.02	140.37	137.57
2.4628	0	0	0	0	28.462	26.53	16.292	12.477	13.665	26.784	23.44	28.287	23.913	38.066	44.297	45.933	49.395	40.559	44.214	35.476	22.749	44.369	46.826	77.466	88.106	87.336	6.5526	0	2.4036	2.1577	19.09	0	8.987	3.8127	20.422	11.419	22.335	24.82	21.072	19.388	44.354	43.708	60.231	40.785	66.785	66.953	78.643	70.785	85.145
12.503	6.8021	0	0	2.3413	0	0	0	0	0	0	0	0	0	0	0	10.335	24.888	39.801	25.409	30.613	83.45	87.891	118.06	174.94	153.16	115.74	130.26	157.09	218.9	197.94	166.67	165.1	168.4	180.19	203.99	193.6	203.52	193.94	174.26	176.49	184.58	181.23	189.72	180.02	197.88	206.6	190.61	205.44	159.04
13.882	2.357	0	0	0.59852	4.0845	0	0	0	0	1.9452	0	5.7153	1.3119	9.7876	6.5289	13.148	15.421	8.5566	9.4426	2.6207	16.213	23.753	19.791	30.83	42.167	47.335	47.762	45.198	53.895	63.29	72.236	75.786	87.206	77.015	80.434	94.682	102.1	95.641	89.122	80.631	100.9	106.2	107.35	103.64	106.01	104.75	131.12	115.51	123.43
3.2156	1.2475	0	0	7.1164	0	0	0	0	4.4336	0	4.2232	0.72599	0	0	0	0	0	0	0	0	0	6.6087	9.6416	1.5754	4.9786	17.329	6.4517	24.088	25.422	30.434	39.028	39.097	39.922	44.331	39.295	27.428	44.941	32.461	32.075	34.682	31.013	35.254	31.413	36.724	29.167	21.211	18.544	8.685	11.621
0	0	0	6.8594	1.0391	11.66	9.2524	11.483	2.4315	12.063	3.3659	3.6957	1.8526	0	0	0	0	0	0	0	0	0	0	0	0	0	0	0	0	0	0	0	0	0	0	0	0	0	0	0	0	0	0	0	0	0	0	0	0	0
11.113	6.0064	6.6478	0.15489	0	0	0	0	0	0	0	0	0	0	0	0	0	0	0	0	0	0	0	0	0	0	0	0	0	0	0	0	0	0	0	0	0	0	0	0	0	0	0	6.9374	0.51155	14.953	33.675	42.554	40.793	42.894
0	0	0	0.73159	0	3.3269	9.4211	5.1266	5.1486	10.774	23.684	31.304	50.921	45.125	68.633	70.642	86.442	84.447	95.53	87.741	89.281	96.419	98.676	101.65	101.28	108.24	100.67	94.181	97.159	96.423	120.84	111.71	119.1	123.7	102.67	102.35	107.2	113.39	114.82	101.39	104.37	101.44	112.21	104.51	100.8	92.686	97.696	99.115	106.6	106.32
0	0	0	1.3833	2.7698	4.0276	10.928	0	4.186	0	0	0	0	0	0	0	0	0	0	0	0	0	0	0	0	0	0	0	12.096	27.904	50.073	61.362	78.982	93.538	90.082	81.248	114.53	122.48	108.03	140.88	141.51	151.03	160.16	148.68	138.69	151.18	135.39	158.13	155.23	144.92
3.8032	6.2707	4.8793	6.0334	0	0	0	0	0	0	0	0	0	0	0	0	0	0	0	0	0	0	0	0	0	0	0	0	0	0	0	0	0	0	0	0	0	0	0	0	0	0	0	0	10.381	19.502	38.719	70.091	99.992	134.97
0	0	0	0	4.991	11.669	14.069	15.66	21.299	25.398	29.985	33.068	39.965	29.434	54.033	41.626	55.305	75.545	75.541	91.786	88.455	97.504	99.567	114.43	122.71	146.25	141.31	155.36	163.07	145.19	167.18	169.05	184.75	178.75	170.68	169.26	139.62	195.82	178.86	171.56	139.52	142.61	148.19	145.45	139.84	125.23	127.05	128.46	154.77	121.34
15.962	14.598	6.0078	0	0	0	0	0	0	0	0	0	0	0	0	0	0	0	0	0	0	0	0	0	0	0	0	0	0	0	0	0	0	0	0	0	0	0	0	0	0	0	0	1.7082	1.576	0	0	0	0	0
0	5.793	0	2.8376	6.3223	0	4.4603	0	0	0	0.3063	10.79	16.832	18.085	25.611	25.557	29.013	39.058	34.905	35.579	38.407	48.382	56.707	55.521	63.709	69.738	78.506	91.125	97.76	112.87	118.69	177.86	267.03	332.95	431.65	579.31	746.22	923.54	1040.8	1233.2	1374.9	1569.5	1770.5	1839.2	1977.1	2077.3	2242.6	1654.7	2259.7	2124.4
0	0	0	22.792	14.488	3.3068	0.23551	7.9202	9.4866	24.996	18.313	27.296	16.046	10.966	2.0057	3.4	1.216	7.5635	15.641	0	5.6848	10.008	36.915	56.962	81.318	118.95	132.05	170.97	225.03	243.27	312.2	341.75	357.44	402.18	382.91	421.58	486.83	433.9	509.56	544.99	561.76	557.21	612.12	604.26	612.61	596.42	578.46	606.29	584.77	590.94
0	0	0.35878	0	3.5237	8.7123	7.5099	12.038	20.923	15.297	12.729	23.938	25.457	27.941	38.499	31.14	33.523	31.585	27.138	39.045	37.694	31.51	40.535	41.651	44.553	30.471	29.612	23.722	34.514	29.695	28.884	35.681	38.087	41.916	36.249	26.674	31.836	38.713	35.317	57.252	49.029	51.33	50.253	59.466	61.99	55.841	54.985	67.738	67.595	73.924
0	0	0	0	0	24.629	30.555	40.675	17.316	9.9675	16.606	8.0429	20.227	22.748	34.037	12.481	28.197	27.281	50.684	81.687	107.67	133.61	182.66	209.27	242.13	314.61	380	437.79	511.58	564.08	687.83	760.85	835.39	997.3	1070.9	1113.2	1217.1	1375.9	1513.8	1656	1818	2215.8	2475.5	2444.1	2749.2	2810.1	3063.1	3214.6	3413.8	3576.8
2.3282	5.1955	0.28753	6.7606	2.2868	0	0	0	0	0	0	0.093973	0	2.4699	0	0	0	0	0	0	0	17.482	26.216	21.698	12.495	22.99	25.441	19.327	23.47	29.848	20.439	30.945	29.355	18.294	0	0	13.329	12.157	17.711	9.2936	8.7039	0	0	0	0	0	0	1.4212	0	0
1.1921	0	0.94157	0.66144	0	0	5.7703	0	0	16.046	18.768	13.568	18.689	22.491	42.644	31.946	26.53	35.339	48.78	52.393	46.826	50.515	38.567	66.907	53.425	0	0	1.7882	0	0	0	0	0	0	0	0	0	0	0	0	0	0	0	0	0	0	0	0	0	0
1.0088	0	0	0	0	18.856	2.4443	16.422	0.55023	10.759	17.469	27.188	27.63	38.862	82.141	42.134	64.88	59.828	68.989	103	90.453	105.07	124.78	137.88	173	154.39	151.7	139.7	153.04	150.55	184.58	145.13	154.52	141.52	201.03	172.74	144.03	129.16	144.37	150.24	144.5	150.16	162.01	169.37	180.85	162.95	139.52	148.85	126.59	142.4
25.474	23.53	0	0	0	0	0	9.6515	0	0	0	0	0	0	0	0	6.9358	9.3609	0.9248	14.316	48.497	34.481	50.714	59.687	130.09	145.93	78.743	88.203	85.449	115.99	165.01	114.81	123.52	115.41	193.32	141.73	132.45	143.19	129.64	117.54	120	132.11	144.64	150.62	142.57	146.56	131.78	142.46	151.46	142.99
0	0	0	0	6.5226	8.431	13.28	18.015	13.678	12.718	8.0344	14.032	23.826	13.069	17.755	6.8648	13.625	5.307	3.6093	5.867	8.7701	6.0054	8.7061	1.7402	6.7691	10.356	24.252	37.301	53.989	67.544	98.765	111.46	141.66	168.06	175.79	215.34	247.72	283.85	342.38	386.67	430.91	491.07	527.14	552.23	575.49	606.48	659.84	700.96	706.03	715.24
0.34302	0	0	0	6.1982	11.154	7.0379	1.015	0	0	7.0931	2.6408	1.7909	6.1191	0	0	0	0	0	0	0	0	0	0	0	0	0	0	0	0	0	0	0	0	0	0	0	0	0	0	0	0	0	0	0	4.5473	0	7.1227	0	8.3755
9.3267	9.4139	0	8.5975	0	0	0	0	0	0	0	12.684	79.481	171.47	280.36	425.5	604.65	775.77	698	973.34	1094.5	1311.7	1508.8	1549.5	1658.5	1791.4	1928.6	2047.6	2157.6	2234.6	2671.4	2738.2	2786.1	2911.4	2976.7	3082.8	3089.3	3028.6	3064.8	3169.7	3257.4	3244.5	3324.1	3289.9	3378.1	3356.4	3410.1	3445.1	3394.2	3367
4.1723	0.62415	0	3.4771	5.3971	3.904	0	0	0	0	0	0	0	0	5.2432	3.8066	2.3712	8.4601	2.8109	0	0	13.817	8.5597	9.4377	11.502	15.148	26.007	16.32	20.494	20.309	5.2995	22.361	37.093	41.894	49.555	63.917	85.994	101.02	96.563	108.33	110.6	115.23	131.53	145.58	155.34	161.74	151.68	165.24	165.14	172.69
0	0	0	0	4.2921	6.4852	8.8433	7.4326	10.068	0	0	1.1127	1.5503	0	3.1732	0	0	0	0	0	0	0	0	0	1.0276	0	2.4725	6.1972	13.439	29.032	33.209	42.457	50.032	57.254	55.689	64.683	59.12	74.988	75.296	112.47	113.01	119.16	124.29	137.45	150.31	164.04	158.16	183.45	209.54	191.01
0	0	0	8.0139	0	24.286	4.5229	0.31606	20.092	28.094	15.902	0	8.372	6.381	54.646	49.164	28.224	41.093	56.005	73.758	88.936	81.205	96.092	103.36	157.06	160.09	138.42	156.79	172.52	255.63	274.54	265.74	271.73	291.23	323.34	404.07	368.47	388.98	385.92	405.14	450.87	429.17	452.49	455.5	460.38	464.04	468.59	497.59	516.09	534.7
0	0	2.0143	2.2665	9.791	0.19026	3.7102	4.5473	19.315	36.377	42.98	61.757	69.801	95.511	145.32	166.16	178.77	206.65	222.3	230.91	265.19	279.46	311.33	337.27	369.97	421.36	464.23	489.1	551.87	568.57	644.07	655.74	663.62	713.66	746.59	766.55	774.27	818.27	816.45	849.49	843.12	848.94	854.27	877.72	863.87	905.53	884.45	890.87	865.83	866.69
0.53961	4.177	0	8.3218	0	1.132	14.718	25.768	46.127	60.617	84.686	82.871	107.35	86.705	107.51	115.39	132.55	140.16	133.41	143.1	173.9	160.93	189.5	209	198.78	233.68	290.97	287.34	328.36	364.03	430.48	522.44	555.11	597.48	614.72	657.08	685.03	760.53	757.15	790.87	786.42	871.21	914.35	980.91	996.16	1040.8	1122.8	1158.8	1153.6	1178.1
0	4.23	0	0	5.6158	9.6737	7.6366	4.7048	5.9471	0	0	0	1.023	0	3.1539	0	0	0	0	0	3.0604	0	4.4441	0	0.79643	0	7.1564	4.0078	8.8793	18.286	29.922	31.968	39.693	41.182	32.164	30.36	26.586	40.868	38.653	50.083	54.08	61.628	48.847	46.938	43.308	47.499	53.55	63.235	63.397	61.017
17.788	9.2938	0	0	0	0	0	0	0	0	0	0	0	0	0	0	0	0	0	0	0	0	0	0	0	0	0	0	0	0	0	0	0	0	0	0	0	0	0	0	0	0	0	0	0	0	0	0	0	0
6.6315	0	0	0	4.5756	3.2836	1.3879	15.944	20.954	55.44	86.844	115.21	158.17	204.61	242.7	319.66	367.6	385.85	459.95	534.76	579.26	589.48	634.73	656.26	706.18	730.33	748.39	762.84	816.18	835.65	865.42	825.99	856.38	843.07	882.98	880.98	874.98	877.82	877.32	937.31	927.47	965.78	983.35	995.01	1021.2	1028.3	1073.3	1048.7	1063.7	1126
4.0509	10.699	0	0	3.0845	0	0	0.36582	2.2652	0	0	0	0	3.4947	0	8.2879	9.1464	12.74	12.688	3.2861	0	0	0	0	0	0	0	0	0	0	0	0	0	0	0	0	0	0	0	0	0	0	0	0	1.3729	28.195	27.994	64.091	59.415	75.578
22.536	10.754	0	1.8857	0	0	0	0	0	0	0	0	0	0	2.1679	9.9428	7.2748	15.097	13.59	17.856	27.899	32.23	43.496	40.36	45.407	42.834	55.338	53.94	46.067	59.726	46.332	54.121	30.186	32.577	52.678	50.547	47.07	41.725	53.312	51.944	64.883	61.372	60.623	61.569	57.61	38.127	40.068	14.983	21.688	22.715
10.903	4.5908	0	0	4.4516	0	0	0	0	0	0	0	0	6.317	12.583	26.82	47.391	64.838	83.144	154.13	153	128.91	141.23	175.9	244.05	387.5	362.24	410.33	510.29	788.28	826.39	751.1	852.57	972.31	1325.8	1506.1	1564.8	1363.2	1444.9	1534.4	1612.5	1676.6	1755.6	1705	1757.2	1759	1765.4	1803.1	1858.8	1874.6
16.777	14.605	6.1248	0	0	0	0	0	0	0	0	0	0	0	0	0	0	0	0	0	0	0	0	0	0	0	0	0	0	0	0	0	0	0	0	0	0	0	0	0	0	0	0	0	0	0	0	0	0	0
16.981	0	8.4032	25.276	14.929	0	0.50698	1.6656	0	0	0	0	0	0	0	0	0	0	0	0	0	0	0	0	0	0	0	0	0	0	0	0	0	0	0	0	0	0	0	0	0	0	0	0	0	0	0	0	0	0
19.14	11.251	0.65121	0	0	0	0	2.6542	6.6155	20.321	39.096	78.473	81.685	128.18	123.24	173.07	172.08	207.45	201.49	206.76	229.83	223.03	209.72	209.31	246.6	208.96	220.22	186.12	176.86	207.2	224.51	255	259.31	300.09	320.61	331.17	341.46	380.7	396.02	471.8	499.16	568.17	617.52	616.56	694.72	694.15	717.22	713.39	770.29	735.7
0	2.8082	0	0	5.531	3.8017	0	0	0	2.5836	3.5544	9.6361	29.239	44.87	59.577	98.713	118.57	171.08	243.96	331.84	428	505.75	599.03	668.07	769.86	789.7	886.31	969.85	1027.8	1115.4	1125	1198.8	1239.1	1256.4	1269.6	1294.7	1320.9	1328.8	1354.3	1334.7	1342	1367.1	1397.6	1372.8	1395.7	1374.7	1369.4	1409.4	1404.2	1382.5
4.2814	0	0	1.4256	0	2.795	11.952	9.1351	2.1193	9.1594	9.4332	19.795	20.123	31.124	65.869	54.945	66.003	82.048	96.158	97.342	104.65	103.93	125.26	137.6	144.11	166.51	147.1	147.68	158.37	155.38	169.69	162.03	179.97	179.13	161.96	158.43	168.84	179.39	179.48	167.42	185.52	189.13	198.86	187.54	191.46	179.74	182.37	188.01	194.4	190.81
12.604	5.7156	0	0	0	0	0	0	0	0	0	0	0	0	0	0	0	0	0	0	0	0	18.336	47.337	48.408	48.598	47.611	57.752	64.015	54.285	47.305	61.036	61.421	67.915	55.429	51.382	37.707	50.896	34.565	37.846	23.437	14.672	23.677	20.125	7.3343	0	0	0	0	0
0	12.265	1.6054	0.72044	0	0	0	0.096698	1.5045	16.362	28.357	32.073	59.998	71.387	76.265	81.038	97.14	105.97	120.68	117.04	122.84	116.58	121.73	136.33	130.23	131.03	146.05	151.03	147.45	157.72	157.51	164.51	166.27	180.67	177.31	172.95	198.19	193.09	195.12	197.36	213.91	207.98	222.9	220.53	222.76	215.21	224.53	217.01	219.2	224.17
34.13	0	0.36636	0	0	0	0	0	0	0	0	0	0	0	2.5369	7.2069	29.856	30.349	44.664	72.176	93.731	93.13	118.68	122.8	131.43	135.85	156.6	162.46	172.38	189.51	202.53	202.22	212.02	217.88	227.46	216.38	189.95	184.26	213.65	210.55	208.12	182.72	177.77	173.34	166.91	149.75	161.65	148.76	128.42	129.77
34.212	2.0388	0	0	5.2206	0	0	0	0	0	0	0	0	0	0.94841	26.134	52.591	103.66	123.77	182.84	210.17	246.12	155.62	180.94	308.97	390.01	412.59	438.74	520.52	551.08	633.18	682.76	743.64	802.35	956.98	1040.6	1150.9	1286.9	1428.1	1538.5	1620.2	1703.8	1856.9	1940.6	2077.4	2107.9	2084	2181.7	2261.3	2291
158.63	0	0	0	0	0	0	0	0	0	0	0	14.541	37.99	55.238	68.51	107.18	115.46	124.99	146.9	143.99	153.76	175.79	182.52	221.9	240.05	257.38	263.37	299.87	313.46	328.12	353.64	375.99	351.14	386.03	372.3	394.56	422.52	462.94	480.12	478.02	488.77	503.3	521.8	529.82	566.67	571.31	544.47	555.12	567.6
31.687	0	5.8844	0	0	4.3797	0	38.606	77.848	144.31	226.01	330.22	445.13	563.37	686.3	792.17	960.85	1090.3	1148.3	1336.1	1452.4	1525.9	1602.5	1704.3	1812.7	1806.5	1898.3	2045.7	2118.8	2114	2187.4	2158.1	2215.1	2241.5	2275.4	2318.1	2326.6	2377.3	2427.4	2417.4	2476.2	2486.7	2490.8	2550.3	2582	2578.2	2590.7	2588.3	2587.3	2647.8
3.0534	0.3875	0	5.2009	0	1.6083	6.896	25.808	15.796	33.738	24.084	35.047	57.355	41.249	30.625	63.214	38.5	44.985	41.804	34	45.496	62.106	65.51	86.611	95.877	76.974	96.462	90.188	93.985	108.72	92.338	105.61	113.98	118.79	119.02	134.98	125.07	126.84	161.89	178.93	200.25	200.91	234.1	234.9	269.9	291	297.09	317.36	338.69	365.38
18.814	3.0186	0	6.1703	0	0	0	0	0	0	0	0	0	0	0	6.9966	5.982	22.929	23.941	42.163	101.74	133.29	175.71	245.78	297.47	366.8	414.53	491.74	521.23	611.52	674.23	756.11	823.1	905.49	940.45	1058.3	1129.8	1233.6	1348	1452.9	1581.4	1665.6	1805.1	1913.8	1960.1	2075.8	2101.6	2168.2	2233.1	2328.4
25.794	0.65833	0	4.4924	0	0	0	0	0	0	0	0	0	0	0	0	0	0	0	0	0	0	0	0	0	0	0	0	0	0	0	0	0	0	0	0	0	0	0	0	0	0	0	0	0	0	0	0	0	0
11.297	8.7835	1.6746	2.9566	0	0	0	0	0	0	0	0	7.2268	20.568	32.632	58.716	73.457	88.566	95.844	114.07	103.19	103.31	92.565	96.481	96.155	96.19	106.71	109.94	129.13	141.87	144.8	153.66	156.28	178.09	190.02	193.39	213.88	206.35	177.34	227.22	217.32	211.99	253.22	252.02	251.02	255.36	250.42	278.19	250.74	268.87
0	0	0	2.5163	0.2704	6.372	0	26.089	31.973	49.433	85.189	117.38	175.72	248.76	323.74	400.85	494.17	575.81	663.76	749.55	808.72	866.87	938.82	998.8	1056.9	1079.3	1103.3	1133.9	1195.4	1219.6	1220.5	1258.8	1258.3	1280.4	1308.1	1319.3	1326.4	1366.1	1411.3	1453.6	1463.4	1512.4	1580.4	1544.7	1602.7	1687.4	1685.1	1687.7	1785.3	1805.6
0	0	0	3.4292	6.3275	18.394	14.907	27.101	25.149	28.096	22.679	35.073	39.444	41.598	45.63	46.459	60.608	73.335	70.895	82.673	100.72	108.53	110.36	118.12	122.52	125.99	138.71	149.07	153.72	164.89	161.16	172.81	169.55	168.88	168.2	177.01	175.53	187.4	195.36	184.71	190.57	187.97	189.92	191.42	202.26	187.68	194.53	193.45	192.65	212.73
0	0	0	5.7075	0	5.5003	1.7885	14.348	9.4184	28.311	23.459	27.016	40.308	28.083	24.805	27.918	28.481	26.08	42.269	23.77	12.403	13.234	17.442	32.989	22.729	47.337	38.399	24.863	33.878	38.778	29.178	62.118	60.395	75.039	83.145	99.697	80.771	114.57	104.1	106.85	86.662	120.4	120.61	128.31	135.95	159.37	167.27	172.1	169.53	170.01
6.3869	3.9775	0	0	3.9123	0	0	0	0	12.633	0	6.9408	0	0	9.0325	12.827	30.074	39.477	53.271	75.332	70.885	107.6	119.22	133.78	135.63	143.61	159.6	170.28	170.87	190.97	188.83	187.53	190.4	190.73	198.51	181.59	209.49	201.34	205.01	218.13	211.34	201.96	195.26	201.95	203.33	206.05	201.16	203.22	205.6	184.88
21.311	17.78	10.048	0	0	0	0	0	0	0	0	0	0	0	0	0	0	0	0	0	0	10.667	35.301	62.654	88.631	102.49	102	100.75	119.6	144.53	152.35	157.77	178.67	201.66	224.6	215.2	207.03	193.76	221.27	232	245.63	187.5	273.55	204.19	274.27	274.37	263.95	310.87	288.45	314.55
0	12.629	0	7.7969	0	6.87	0	0	0	1.3782	2.531	5.0727	2.6297	5.5294	8.1893	10.063	2.4376	1.203	1.0397	4.6052	4.0621	4.6691	0	0	0	0	10.125	6.3597	0	14.819	2.1713	9.0144	11.522	10.588	19.811	41.174	53.651	37.288	44.772	60.461	74.742	25.12	26.936	47.81	67.587	62.063	15.545	35.633	71.518	68.185
4.4033	7.4603	0	0	0	1.95	7.7714	0	0	0	0	0	0	0	0	0	0	0	0	0	0	0	0	0	0	0	0	72.087	31.827	52.958	89.354	98.923	133.6	172.85	296.57	433.97	392.13	372.38	478.8	503.08	506.42	517.66	539.81	575.44	523.06	540.47	475.85	477.28	482.51	461.9
0	0	0	2.2585	1.0945	0.092014	7.9154	4.5912	8.4578	10.685	7.5582	10.652	12.864	20.107	16.201	28.318	25.882	30.083	37.237	38.029	46.721	40.902	45.132	43.067	47.34	59.979	81.39	95.87	121.85	132.69	136.99	157.35	170.74	188.49	191.79	212.03	231.21	234.92	240.95	264.11	266.39	278.43	287.04	279.44	276.97	297.99	289.35	297.24	293.53	305.3
21.145	0	10.755	0	0	7.0819	0	0	0	0.037206	0	0	0	23.388	12.727	14.768	2.1154	8.4628	0	19.712	0	9.8472	0	3.3069	36.861	41.635	32.99	38.485	62.342	71.407	83.146	122.07	162.79	160.26	162.74	194.42	246	267.27	306.34	291.95	316.27	335.16	344.62	358.45	376.11	389.88	403.59	406.47	394.37	419.6
0	0	5.251	2.6431	20.341	20.582	19.826	30.949	19.868	19.858	11.622	26.669	42.031	39.483	31.794	23.193	39.112	19.915	22.488	15.792	30.519	20.276	30.557	24.975	26.247	37.75	40.315	33.164	45.656	51.578	60.585	52.139	58.977	66.657	66.822	60.085	71.286	79.486	71.251	88.373	79.555	89.882	91.457	98.313	88.563	96.93	95.686	106.72	115.14	102.59
8.9982	7.9601	0	0	0	0.92572	0	0	0	0	0	0	0	0	0	0	0	0	0	0	11.508	23.68	34.974	48.833	77.347	83.38	107.55	112.47	113.15	142.98	147.39	161.39	167.73	177.87	173.78	200.03	176.12	176.79	173.86	177.87	188.76	180.12	196.05	178	180.83	168.37	182.7	172.05	166.45	162.81
0	0	0	0	21.022	15.717	2.24	2.4581	6.6767	0	0	0	0	0	11.13	0	0	0	2.6766	6.6397	4.5731	3.2289	0	0.77697	0.62454	12.495	0	0	0	0	0	0	0	0	0	0	0	0	0	0	0	13.081	13.844	18.85	14.599	9.3311	21.295	21.919	30.869	15.596
0	0	1.1321	3.6353	15.988	10.418	3.0827	12.525	8.0677	0	3.0798	3.4575	1.2766	0	0.56286	11.802	0	0	0	0	0	0	0	0	0	0	0	0	0	0	0	0	0	0	0	0	0	0	0	0	0	0	0	0	0	0	0	0	0	0
22.004	10.689	0	9.5558	0	0	0	0	0	0	0	0	0.70719	5.2712	0	7.9463	17.81	12.673	18.846	0	5.7515	16.252	20.416	32.537	0.17199	24.319	32.093	38.526	32.702	50.32	48.503	75.109	65.626	80.675	78.776	71.482	69.69	90.313	78.936	83.146	83.119	98.62	91.547	88.963	102.93	91.224	91.593	86.995	95.052	89.678
0	0	0	0	5.6018	10.582	20.232	7.1312	24.283	26.407	14.075	29.519	18.058	22.039	54.627	17.727	20.512	26.517	44.02	60.942	95.469	128.33	148.27	176.71	224.59	245.16	276.06	291.64	323.97	366.01	409.31	394.75	445.72	533.09	521.42	559.7	575.74	607.77	744.37	757.24	640.43	763.19	695.26	697.62	684.42	665.64	682.04	703.09	700.51	627.46
8.2177	0	0	5.4685	0	2.3239	2.8896	7.1845	2.1414	0.055916	0	0	0	0	0	0	0	0	0	0	0	0	0	0	12.73	20.382	45.392	66.956	115.26	142.7	173.35	206.43	227.54	251.25	259.99	272.99	307.88	291.03	328.58	343.84	361.15	381.53	392.99	420.47	395.71	422.93	404.91	418.65	430.68	429.38
18.718	14.589	0.81441	0	0	0	0	0	0	0	0	0	0	0	0	0	0	0	0	0	0	0	0	0	0	0	0	0	0	0	0	0	0	0	0	0	0	0	0	0	0	0	0	0	0	0	0	0	0	0
0	0.24715	0	0	19.175	17.374	0	22.015	21.403	14.313	8.3251	3.2277	0	0	0	0	0	0	0	0	0	0	0	0	0	0	0	0	0	0	6.7223	16.242	38.473	66.616	67.73	95.326	124.49	148.48	170.78	196.69	221.67	231.73	234.17	275.67	296.77	293.66	313.01	312.93	361.86	363.61
0	0	0	10.07	0	13.968	9.3661	2.8917	3.0529	7.651	1.3689	1.7049	9.6599	0	0	0	0	0	0	0	0	0	0	0	0	0	0	0	0	0	0	0	0	0	0	0	0	0	0	0	0	0	0	0	0	0	0	0	0	0
0	0	0	7.0856	7.9853	10.702	8.1211	25.435	47.29	112.16	113.73	169.52	221.81	274.71	385.07	362.42	410.31	426.68	457.93	652.9	541.65	560.15	566.3	584.54	612.23	645.12	594.37	619.03	636.81	703.54	744.11	655.19	670.82	699.31	674.19	696.55	693.88	698.05	713.95	718.83	733.24	727.17	741.22	745.32	759.89	762.9	790.28	812.11	794.65	830.48
7.7541	4.1875	0	0	2.4445	0	0	0	0	0	0	0	0	0	0	0	0	0	0	0	0	0	0	0	0	0	0	0	0	0	0	0	0	0	0	0	0	5.4567	0	1.9864	7.5502	12.987	26.422	22.586	20.458	34.634	20.806	37.67	44.662	31.13
32.039	0	0.93516	0	0	0	0	0	0	0	0	0	0	0	0	0	0	0	0	39.337	77.103	126.33	193.73	265.18	337.14	418.59	471.73	551.01	642.09	699.1	757.86	853.55	931.23	1069.3	1154.9	1198.1	1246.2	1335.3	1414.5	1419.9	1518.2	1653.5	1632.9	1711.6	1769.6	1824.8	1921.8	1976.5	2062.6	2105.6
14.61	0	0	0.8913	0.1801	0	0	0	0	0	5.7166	4.1544	19.288	50.685	98.122	140.45	203.86	238.36	315.69	393.92	470.63	608.5	726.01	898.99	1070.7	1227.5	1391.7	1635.6	1926.4	2163.5	2428.7	2609.3	2887.3	3124.9	3399.2	3516.7	3712.4	3925.4	4136.7	4317.6	4485	4770.8	4807.6	4974	4934.5	5141.1	5159.9	5388.2	5298	5535.7
10.642	14.178	12.585	8.3786	0	0	0	0	0	0	0	0	0	0	0	0	0	0	0	0	0	0	0	0	0	0	0	0	0	0	0	0	0	0	0	0	0	0	0	0	0	0	0	0	0	0	0	0	0	0
0	0	0	0	0	19.015	39.11	55.178	78.336	105.79	107.08	132.36	138.61	173.45	191.92	216.31	214.04	221.24	289.48	227.56	251.79	301.09	258.23	263.3	271.32	276.06	299.93	231.42	225.56	231.43	237.13	243.04	234.81	222.92	212.4	281.61	206.96	188.71	172.09	190.58	175.86	191.19	187.18	174.92	168.17	152.51	148.78	147.03	144.83	143.7
18.497	18.802	0	1.5218	0	0	0	18.311	74.571	136.56	211.03	288.17	362.53	411.79	479.83	563.74	643.58	734.49	830.35	871.01	918.12	968.73	1018.6	1065.8	1103.3	1129.4	1197.1	1210.4	1257.4	1320.4	1364.2	1369	1453.3	1535.3	1536.6	1553.7	1608.9	1591.7	1683	1735.9	1725.4	1757.6	1773.9	1833	1811.5	1831.4	1866.2	1894.7	1923.2	1916.6
0	0	0	0	4.9116	0	6.7026	5.9351	0.40537	3.3625	0	0	2.0041	0	4.2978	0	3.6501	0	0	0	5.2363	0.38783	8.861	9.5876	12.161	21.965	26.144	37.062	66.283	82.234	98.953	113.09	128.4	144.28	149.38	138.56	155.93	180.8	199.03	224.8	226.07	236.54	234.76	244.79	251.54	251.58	258.01	274.38	282.41	281.6
0	0	0	0	15.677	19.466	22.59	24.921	27.592	43.495	48.157	64.867	59.922	57.065	61.221	24.931	18.891	13.491	38.85	13.11	21.538	36.591	41.089	33.184	31.053	40.548	33.975	38.543	38.763	36.209	42.598	39.069	57.567	43.825	27.976	34.072	42.642	36.074	55.791	56.319	53.957	14.589	49.738	35.646	43.316	46.753	48.775	49.588	55.515	68.618
0	11.682	0	5.4147	0	0	0	0	0	0	0	0	0	0	0	0.34276	0	0	0	0	0	0	0	0	0	0	0	0	0	0	0	0	0	0	0	0	33.072	58.485	87.07	112.96	189.5	229.8	304.53	388.74	417.5	497.74	537.37	578.3	633.52	676.89
11.367	7.2321	0	0	0	0	0	0	0	0	0	0	0	0	0	0	0	0	0	0	0	2.4967	6.0243	3.6745	23.862	16.45	14.915	17.573	20.578	38.4	41.906	51.305	58.641	56.766	67.995	90.705	83.745	102.58	89.812	106.98	106.17	120.31	124.68	146.52	143.45	137.19	147.27	142.22	131.06	144.69
15.83	13.81	7.3829	1.7061	0	0	0	0	0	3.6026	5.2604	11.305	20.008	16.838	23.489	29.866	43.209	38.587	38.618	41.166	55.305	56.391	78.691	97.045	100.33	137.82	145.52	177.29	195.39	211.29	215.72	247.31	253.63	269.18	299.41	263.09	319.34	301.63	309.89	342.38	329.42	339.33	331.76	346.39	347.07	337.85	334.66	339.94	342.9	346.58
23.007	8.3848	0.27499	0	0	0	0	0	0	0	0	0	0	0	0	0	0	12.314	59.062	119.85	206.67	299.79	444.65	591.33	732.74	941.51	1085	1249.1	1488.3	1675.5	1908.1	1977.4	2206.7	2308.6	2494.7	2710.7	2887.1	3131.2	3199.7	3427.5	3421.7	3602.8	3742.9	3889.6	3991.3	4191.8	4191.2	4243.6	4289.5	4257
0	0	0	1.4543	0	8.1418	11.363	2.7916	0	0	0	0	10.329	0	0	0	0	0	0	4.7573	0	10.829	0	5.5895	0.38728	9.6491	0	0	0	0	7.3345	0	1.2854	0	0	0	0	5.0572	0	6.3414	2.3771	0.99831	16.091	7.5507	9.3717	12.468	6.1307	12.367	16.347	9.4007
0	1.9872	0	0	4.9938	2.0648	0	0.68384	5.8564	10.643	10.684	18.489	42.229	54.53	76.163	91.574	104.05	125.66	153.24	175.48	237.61	268.92	323.49	361.39	406.16	460.74	518.11	555.48	607.87	658.11	656.63	744.28	739.6	800.49	832.49	772.91	848.33	870.93	908.19	958.37	950.42	978.71	1038.6	1036	1092.3	1099.1	1134.5	1134.1	1140.1	1132
0	0	0	1.7324	4.8059	8.5458	12.627	9.2486	12.788	0	0	13.103	2.5661	0	0	0	0	0	0	0	5.6201	5.0254	0	12.316	6.7608	17.034	0	1.1018	1.0065	5.0958	25.383	16.776	19.828	24.69	22.802	26.804	39.742	60.104	68.853	71.263	91.336	96.735	112.42	122.13	134.79	131.17	154.13	166.06	173.52	182.69
0	2.1505	4.6314	5.6996	1.507	0	0	0	0	0	0	0	0	0	0	0	0	0	0	0	0	0	0	0	0	0	9.1061	38.749	82.981	123.27	149.49	181.33	209.69	229.35	272.14	281.85	310.22	313.77	353.35	366.59	402.49	442.89	461.36	489.1	525.46	549.27	564.22	581.06	590.17	623.31
1.6756	10.749	0	0	0	0	0	3.6165	0	3.4461	0.37774	4.7458	0	0	0	0	0	0	0	0	0	0	0	0	0	0	0	0	0	0	0	0	0	0	0	0	0	0	0	0	0	0	0	0	0	0	0	0	0	0
41.649	2.0369	10.952	0	0	0	0	0	0	0	0	0	0	9.2705	11.4	35.304	23.255	62.14	87.785	118.75	136.61	173.66	188.36	218.69	268.38	324.95	377.72	442.62	518.47	566.9	646.56	744.39	845.39	942.22	1047.1	1126.6	1153.3	1260	1291.9	1389.9	1395.3	1373.9	1387.4	1482.2	1485.5	1510.9	1508.8	1515.2	1541.4	1547.3
15.682	1.7116	0	11.237	0	0	0	1.1421	0	0	0	0	0	0	0	0	0	0	0	0	0	0	12.988	25.035	14.911	33.558	33.587	42.688	41.604	49.711	36.578	38.387	49.351	51.103	61.044	44.164	44.941	63.935	52.465	40.068	46.108	48.218	36.128	37.622	40.26	36.775	29.048	33.659	31.598	29.014
2.7167	0	0	0.77837	1.1369	1.2066	9.6121	6.1022	1.9949	7.9106	3.4662	1.0797	0	0	0	0	0	0	0	0	0	0	0	0	0	0	0	0	0	0	0	0	0	0	0	0	0	0	0	0	0	0	0	0	0	0	0	0	0	0
0	0	0	0	4.7845	10.045	33.512	49.356	57.679	69.608	90.591	107.87	128.91	136.8	155.28	165.21	173.74	183.38	184.8	190.73	204.03	192.05	210.4	201.25	217.35	213.9	207.34	209.5	217.73	216.02	223.98	224.18	233.12	250.9	257.67	258.81	259.97	292.39	285.05	311.08	319.38	357.91	357.12	369.77	377.76	379.33	372.27	384.13	395.04	401.13
16.801	12.309	0	0	0	0	0	0	0	0	0	0	0	0	0	0	0.2517	0	0	0	0	8.225	0.9377	0	0	0	0	0	0	0	0	0	0	0	0	0	0	0	0	0	0	0	0	0	0	0	0	0	0	0
22.041	0	7.5614	0	0	0	0	0	0	0	0	0	0	1.6928	0	0	0	0	0	7.5299	10.62	21.204	31.749	43.925	78.968	96.59	123.27	140.02	178.34	202.67	210.42	248.05	295.28	293.83	329.16	350.89	362.33	383.71	414.55	413.39	454.17	472.06	486.28	461.11	448.34	442.47	507.85	513.47	568.45	551.23
0	0	0	2.8743	0	7.2266	7.7501	5.5943	14.285	19.436	26.188	41.778	43.987	13.04	9.9917	74.364	77.909	51.667	91.728	77.8	100.09	113.22	176.88	184.81	222.72	242.36	279.97	305.13	315.35	324.46	364.93	416.41	439.33	473.92	491.98	490.03	535.69	563.66	578.7	599.97	623.95	660.76	710.21	701.35	745.97	758.66	781.73	818.26	817.74	859.89
6.0437	6.1575	1.1239	1.5302	0	0	0	0	0	0	0	0	0	0	0	0	0	0	0	0	0	0	0	0	0	0	0	0	0	0	0	0	0	0	0	0	0	0	0	0	0	0	0	0	0	0	0	0	0	0
6.1687	11.107	0	0.1219	0	0	0.60875	0.94296	0	0	0	0	2.893	22.172	27.525	45.825	73.05	106.89	135.29	211	195.23	212.02	230.87	271.19	273.17	310.85	327.58	345.82	357.74	393.73	401.75	405.05	396.49	437.84	411.25	451.03	465.92	470.76	436.42	453.45	478.87	467.96	440.9	436.22	442.6	448.03	447.9	484.53	461.8	458.46
0	5.969	0	0	0	8.1311	5.667	7.5576	22.141	24.351	17.818	6.0197	9.095	4.1476	5.9267	0	0	0	0	0	0	0	0	0	0	0	0	0	0	0	0	0	0	0	0	0	0	0	0	0	0	0	0	0	0	0	0	0	0	0
3.8406	0	0	0	5.8068	5.0273	16.187	17.966	23.126	28.998	24.82	34.541	41.958	54.671	61.009	64.61	68.924	59.5	65.993	69.27	80.055	79.777	81.591	70.539	77.305	67.313	69.938	64.281	64.992	70.034	66.941	62.159	69.789	68.155	62.966	57.189	49.316	59.522	64.657	67.066	63.646	70.318	66.055	72.577	75.977	78.03	86.08	103.11	100.86	103.35
4.8612	4.723	0	0	0.096596	2.3041	6.9897	6.3331	13.897	20.454	35.661	48.859	62.349	94.694	114.7	129.72	152.43	164.96	124.78	123.11	219.22	244.57	234.44	185.89	160.03	160.69	192.08	183.41	158.32	185.87	182.77	186.87	180.41	223.76	201.57	193.73	191.29	173.15	121.01	112.14	121	121.71	131.41	139.91	125.03	93.319	94.786	101.34	90.616	82.308
14.79	21.637	0	2.2745	5.7687	0	0	0	19.746	3.8794	0	0	0	18.563	19.844	26.906	32.962	65.821	68.412	92.031	98.355	107.85	124.77	135.68	142.11	155.9	186.17	117.51	102.03	189.21	180.75	128.09	136.15	146.91	258.72	273.49	216.74	241.76	206.84	221.03	227.92	251.69	283.69	284.54	307.86	322	332.48	329.32	335.07	349.7
0	4.9139	0	0	1.5077	5.3605	0.74112	0	0	0	0	0	0	0	4.9703	0	0	2.9677	0	5.6481	9.6725	15.09	15.557	14.964	15.003	17.28	26.56	31.77	28.069	36	32.468	40.81	54.563	69.313	101.7	130.31	155.69	164.33	194.86	247.24	332.75	384.59	453.22	505.89	581.09	664.21	718.7	777.44	838.99	898.9
9.2789	21.079	0	3.2615	0.95052	0	0	1.288	2.7831	0	0	0	0	0	0	0	0	0	0	0	0	0	0	0	0	0	0	0	0	0	0	0	0	0	0	0	0	32.356	8.6909	18.766	3.8122	25.143	3.2052	15.153	42.178	39.955	26.579	29.648	26.699	31.073
4.5583	7.1413	0	1.8049	0	0	0	0	0	0	0	0	0	0	0	0	0	0	0	0	0	0	0	0	0	0	0	0	0	0	0	0	0	0	0	0	0	0	0	0	0	0	0	0	0	0	0	0	0	0
5.0838	0	0	3.5602	0	5.1498	0	0	0	0	0	0	0	0	0	0	0	0	0	0	0	0	0	1.2562	7.1739	13.069	0.90754	0	5.8817	0	0.49178	0	9.5553	0	0	0	0	0.45093	0	0	0	0	0	0	0	0	0	0	0	0
33.775	0	0	0	0	0	0	3.2917	0	9.8931	12.185	25.408	37.9	72.292	98.176	127.13	159.65	205.99	265.16	320.16	376.68	418.06	507.3	577.72	568.49	637.89	729.25	815.78	917.64	978.49	1083.6	1220.3	1365.6	1476.1	1556.2	1777.4	1878.9	1986.5	2167	2321	2443.1	2592.6	2723.9	2845.7	2980.2	3111.1	3203.5	3236.7	3284	3389.3
0	0	0	2.22	12.814	0	7.9733	0.19828	0	0	0	0	0	0	0	0	0	0	0	0	0	0	0	0	0	0	0	0	1.2402	0	24.777	21.096	32.945	51.438	37.069	45.904	78.762	81.94	87.16	82.692	82.196	99.529	96.071	86.745	87.78	95.819	80.604	93.741	100.38	83.003
5.3053	16.155	0	6.8906	10.019	0	0	0	0	0	0	0	0	0	0	0	0	0	0	0	0	0	0	0	0	0	0	0	0	0	0	0	0	0	0	0	46.826	120.03	214.5	269.48	368.62	429.07	551.23	671.46	744.98	828.45	947.46	1064	1088.7	1150.7
1.3328	6.3848	3.9396	4.6355	0	0	0	0	0	4.8661	0	0	0	0	0	3.3699	4.641	0	2.8119	1.2206	0	0	0	0	0	0	0	0	0	0	0	0	0	0	0	0	0	0	0	0	0	0	0	0	0	0	0	0	0	0
2.3614	0	0	9.1493	9.9355	2.6303	0	1.2559	0	2.1808	13.005	0	1.5971	0	0	0	12.213	0.8226	5.5335	7.9844	17.456	19.279	5.5949	26.803	20.852	31.353	27.28	27.161	29.709	26.985	41.839	32.132	37.137	33.157	24.902	27.474	23.011	42.932	37.667	60.104	35.572	55.897	36.023	54.544	34.375	34.5	48.239	32.287	38.718	45.453
11.074	3.9616	0	0	8.8018	2.5865	0	0	0	0	0	0	0	0	0	0	0	0	0	0	0	0	0	0	0	0	0	0	0	0	0	0	0	0	0	0	0	0	0	0	0	0	0	0	0	0	0	0	0	0
0	0	0	20.831	16.907	0	5.058	0	7.7385	23.571	0	8.1064	36.803	110.3	94.845	188.33	143.86	163.71	171.83	228.63	227.28	240.24	253.26	258.19	285.88	298.22	330.48	352.45	358.65	350.08	383.02	398.11	401.57	418.72	452.13	471.36	446.31	463.69	449.24	439.37	446.86	454.08	473.84	478.73	483.84	499.99	490.8	489.57	508.14	511.82
39.006	4.2857	0	0	0	0	0	0	0	0	0	0	0	0	0	0	0	0	0	0	0	0	0	0	0	0	0	0	0	0	0	0	0	0	15.406	67.194	102.48	165.05	232.21	329.32	428.43	583.73	718.31	877.88	1018.9	1157.8	1340.8	1595.5	1705.1	1795.1
25.944	10.259	0	3.8821	0	0	0	0	0	0	0	0	0	0	0	0	0	0	0	0	0	0	0	0	0	0	0	0	0	0	0	0	0	0	0	0	0	0	0	0	0	0	0	0	0	0	0	0	0	0
0	3.8988	0	0.90808	0	4.2166	0	0	0	0	0	0	0	0	0	0	0	0	0	1.7324	13.849	28.778	34.033	33.417	38.473	37.561	45.527	57.496	49.172	57.913	66.059	70.039	58.231	72.759	62.563	57.167	59.212	69.807	52.257	60.838	47.118	45.423	66.08	59.27	59.717	39.187	35.457	36.86	33.028	24.179
1.2015	7.3009	7.0435	0	4.0352	0	0	0	0	18.604	0	14.829	4.817	13.978	19.226	5.4548	1.0655	0	7.4436	22.761	12.13	9.7538	20.834	16.364	13.634	27.321	13.011	11.914	19.876	16.184	28.138	20.126	23.394	16.051	12.134	0	9.3466	4.2538	28.067	18.464	21.473	3.6692	8.8863	9.7852	30.184	31.95	42.347	50.785	26.678	42.529
0.19323	8.9491	16.022	4.935	1.5308	0	0	0	0	0	0	0	0	0	0	0	0	0	0	0	0	0	0	0	0	0	0	0	0	0	0	0	0	0	0	0	0	0	0	0	0	0	0	0	0	0	0	0	0	0
0	0	0	4.3612	0	4.1889	7.595	8.6801	9.6994	0	16.057	7.7088	18.055	25.353	24.446	18.665	20.756	21.201	24.49	27.734	25.842	39.553	31.767	43.882	36.851	34.525	47.765	47.707	50.199	49.264	57.704	55.032	48.981	62.23	65.742	65.493	61.253	62.58	66.399	63.608	67.908	70.316	77.461	75.901	87.805	94.689	98.565	115.61	113.89	126.6
7.7324	4.4261	0	0	0.97876	5.3749	0	0	0	0	0	0	8.1178	0	39.266	24.107	42.289	46.233	60.57	43.666	40.983	77.733	101	97.914	165.65	107.75	144.96	171.2	210.3	256.53	269.84	332.51	357.5	384.29	425.29	426.59	481.09	520.11	533.76	558.08	539.34	577.78	578.59	600.95	632.59	650.83	671.92	670.23	698.33	688.65
0	2.4277	0	0	11.947	2.4051	6.404	11.368	18.631	25.377	19.889	33.39	22.562	22.302	40.81	55.359	49.32	37.601	68.92	82.057	110.89	178.62	236.31	205.34	244.24	273.02	314.63	320.17	429.08	552.73	642.09	706.39	829.23	954.42	1043.8	1008.8	1071.7	1208.9	1255.4	1310.3	1402.9	1398.1	1384.8	1483.5	1537.3	1570.2	1605.7	1612.4	1633.5	1672.7
3.7029	1.8364	0	6.6775	0	0.70413	2.7724	2.7567	3.6093	3.9973	0	0	0	0	0	0	0	0	0	0	3.959	0	11.89	0	4.1831	0	0	0.099766	0	0	0	5.8995	6.5311	9.071	3.6081	6.7398	0	2.7266	1.0451	1.484	0	0	6.9319	0	0	0	0	0	0	0
0	0	0	0	0.54161	15.189	14.707	30.944	17.85	36.396	45.243	51.412	49.129	45.073	53.324	51.502	50.555	38.252	39.58	28.538	29.599	13.176	9.7358	29.959	36.564	3.5649	32.668	15.608	9.2445	6.0071	8.909	15.176	14.717	18.433	25.25	18.056	35.59	20.224	38.719	47.583	62.587	46.607	45.913	54.924	48.855	51.011	43.852	42.932	21.477	48.692
0	0	0	0	4.0281	10.419	16.213	23.502	26.248	17.704	18.167	26.613	38.791	38.754	44.273	37.223	46.853	15.465	37.478	45.013	50.212	47.463	56.694	60.266	51.11	39.842	55.819	51.095	58.491	51.831	46.234	52.435	50.316	59.556	58.022	46.657	39.264	31.581	33.762	41.236	41.412	57.935	52.422	55.884	52.393	49.531	51.194	64.223	56.017	49.032
8.1672	1.5254	0	3.1046	0	0	1.0742	3.6611	0	0	16.185	31.088	51.854	78.494	101.38	126.51	170.89	202.5	247.57	281.57	310.02	320.06	348.94	360.88	364.24	385.31	465.28	481.41	483.8	492.44	523.12	496.75	505.71	498.42	508.85	505.47	507.87	545.29	559.18	564.25	557.84	574.63	544.14	561.56	555.49	549.52	549.42	547.84	584.28	555.2
24.245	7.0264	0	0	0	0	0	0	0	0	0	0	0	0	0	0	0	0	0	0	0	0	0	0	0	0	0	0	0	0	0	0	0	0	0	0	0	0	0	0	0	0	0	13.968	18.756	15.916	34.168	26.626	44.003	40.47
0	4.2926	2.7192	4.5722	2.2216	0	0	0	0	0	0	0.99664	0	0	0	0	0	0	0	0	0	0	0	0	0	0	0	0	0	0	0	0	0	0	0	0	0	0	0	0	0	0	0	0	0	0	0	0	0	0
33.867	0	0	0	0	0	0	0.96752	5.6489	3.7629	6.1759	8.0341	11.117	30.021	30.612	31.744	40.18	50.627	56.335	70.856	70.144	95.753	96.706	115.47	140.86	168.17	208.39	192.84	215.01	200.98	267.05	318.11	330.31	343.2	370.81	384.46	430.15	450.98	512.5	510.35	536.73	559.41	593.97	599.06	593.06	637.55	661.86	645.89	665.19	673.04
0	0	0	8.7864	19.338	0	7.4999	17.336	15.667	40.952	40.966	64.097	84.737	100	99.899	103.61	120.33	123.99	140.61	139.86	126.39	120.23	138.52	171.81	216.7	269.29	355.71	457.29	518.42	623.67	768.66	881.58	1003.5	1174	1312	1453.1	1564.5	1708.9	1893.2	2011.4	2099.4	2253	2352.6	2522.3	2597.7	2516.3	2591	2679.4	2587.9	2669.8
12.301	15.285	0	0.84677	0	0	0	0	0	0	0	0	0	0	0	0	0	0	0	0	0	0	1.5734	6.8643	0.59474	24.19	24.953	15.319	34.737	42.463	42.402	69.374	82.603	97.507	100.56	110.39	116.47	139.14	130.65	145.21	139.28	152.3	142.08	139.67	153.7	162.74	150.77	137.84	128.79	133.35
1.7636	0	0	0.19992	0	10.851	2.17	9.166	0	7.8596	3.8266	12.329	3.57	13.785	24.967	28.215	38.256	45.788	48.381	51.067	46.063	49.296	69.463	69.827	88.197	88.752	84.422	86.1	87.236	78.696	84.702	87.629	86.468	78.559	79.143	58.333	82.91	67.913	83.352	88.915	80.93	73.795	63.185	85.491	60.575	54.12	35.675	47.954	43.472	52.216
0	2.6679	0	4.7594	0	3.207	8.7071	15.004	11.467	9.9395	18.362	15.016	24.803	20.831	25.539	24.883	14.543	15.796	13.278	26.6	17.908	20.838	26.885	43.314	29.655	38.751	42.505	44.985	41.608	36.089	43.482	46.224	36.04	53.559	45.042	53.903	55.363	66.525	63.425	59.054	63.522	64.208	70.883	56.767	73.204	87.449	75.955	99.913	105.96	117.48
1.1453	4.7574	0	3.0369	0	1.8682	0.69889	0.38849	1.4011	0	7.559	8.035	24.833	21.444	63.035	65.414	81.555	88.011	131.59	153.22	156.9	205.12	241.84	262.98	389.68	420.16	360.01	403.89	446.19	485.11	482.79	499.65	531.11	600.95	574.81	751.72	581.29	617.64	647.33	674.67	684.77	692.24	688.12	655.29	721.42	752.49	768.22	778.77	809.87	820.74
0	0	0	0	5.2953	10.748	2.0489	3.6542	4.101	0.65805	0	0	0	0	1.2387	0	0	0	0	0	0	0	0	0	0	0	0	0	0	0	2.9431	0	4.0984	8.1959	0	0	0	0	0	2.0898	0	1.2102	0	0	0.88053	0	0	5.9894	4.2166	0
0	4.6375	0	0	0	12.254	9.1858	10.473	5.5342	3.582	13.211	5.939	26.182	26.774	58.465	75.421	100.99	134.23	163.86	218.05	243.34	297.11	365.07	406.31	424.22	463.99	490.97	514.15	543.2	596.74	569.16	606.31	674.41	910.1	951.78	798.03	753.1	842.85	896.61	985.57	1046	1065.5	1116.5	1096.6	1145.6	1096.8	1078.4	1089.9	1052.6	1089.7
9.5754	4.2557	1.892	0	0	0	0	1.9048	1.6608	6.2532	6.4455	8.746	18.775	28.45	28.203	43.813	29.783	25.824	25.997	41.864	48.583	32.882	37.179	33.572	60.452	56.355	34.747	24.417	22.709	60.995	44.219	39.861	53.663	63.983	99.039	96.725	79.675	89.067	92.145	110.85	99.378	122.28	157.47	154.18	143.53	144.51	161.91	161.7	154.65	171.18
0	4.7263	0	0	2.0412	3.0041	13.315	15.919	0.051739	5.8781	0	14.534	7.3111	22.365	31.109	46.249	73.502	91.415	95.063	124.6	127.3	155.83	170.97	164.06	183.55	187.86	202.32	208.13	199.7	185.53	173.13	182.84	179.68	206.15	208.53	213.15	207.26	195.07	218.53	220.33	204.67	211.01	203.44	191.51	193.07	188.92	181.54	189.8	171.03	184.69
12.566	0	0	0	0.68759	6.7013	0	0	0	0	0	0	0	0	0	15.857	30.129	40.508	56.514	67.146	74.325	102.53	116.34	127.45	129.51	144.07	150.14	150.12	158.05	155.05	172.01	184.43	193.72	200.23	186.14	188.01	193.41	214	213.08	216.4	220.24	225.38	245.33	238.28	257.08	263.49	259.9	252.79	267.58	321.32
15.659	2.8808	4.3226	4.4343	0	0	0	0	0	0	0	0	0	0	0	0	0	0	0	0	0	0	0	0	0	0	0	0	0	0	0	0	0	0	0	0	0	0	0	3.2949	0	24.963	13.939	25.52	21.982	23.288	29.258	26.238	51.133	94.934
6.539	0	0	4.4399	3.2011	2.001	1.5013	0	0	0	0	2.122	2.6726	11.008	12.622	15.318	27.4	25.812	30.713	32.574	56.64	63.757	83.953	75.476	96.369	86.87	101.35	100.72	103.51	108.23	113.91	125.52	113.35	120.39	102.82	118.78	122.32	127.25	111.3	103.91	107.86	116.92	106.42	113.87	113.4	94.953	99.093	92.968	89.995	103.65
2.8301	9.9666	0	0.50582	1.188	0	0	0.097024	2.1205	0	0.69632	0	0	2.0508	13.733	16.544	14.904	14.78	25.912	13.428	25.038	18.994	9.9214	0	6.769	3.0946	0	8.6186	13.135	10.238	10.968	17.596	8.743	5.8276	6.8201	16.67	20.658	14.881	26.649	17.767	27.239	28.403	28.346	20.191	30.418	26.376	25.868	32.118	33.585	33.162
0	5.7174	0	2.8598	11.675	0	0	0	0	9.3543	8.0874	20.439	3.1265	0	11.087	0	0	0	0	0	0	17.598	21.951	20.657	25.804	28.496	36.493	42.252	41.996	43.501	53.026	59.904	56.574	46.895	51.321	60.534	79.937	95.622	136.35	146.73	154.03	150.55	180.01	195.38	228.41	248.33	249.41	305.02	292.08	314.45
0.13703	3.9266	0	7.968	13.721	2.2292	0	0	0	0	0	0	0	0	0	0	0	0	0	0	0	0	0	0	0	0	0	0	0	0	0	0	0	0	0	0	0	0	0	0	0	0	0	0	0	0	0	0	0	0
8.9	0	0	0	9.0214	0	0	2.8994	0	0	0.15329	0	0	0	0	0	0	0	0	0	0	0	0	0	0	0	0	0	2.3383	0	13.243	20.393	37.88	49.961	70.629	92.513	141.37	172.13	211.98	256.77	277.39	347.33	347.18	394.75	429.64	446.12	455.97	468.4	472.04	524.76
7.1835	0	0	0	0	4.4984	8.658	3.9467	0	0	12.788	15.95	27.964	30.331	42.306	57.735	74.047	80.498	86.529	97.485	94.927	110.14	122.21	131.36	122.3	122.36	113.86	102.53	98.311	103.62	105	106.8	122.6	112.96	114.06	116.98	116.02	120.53	126.21	125.77	131.88	160.53	172.83	190.02	199.93	230.94	267.14	291.71	316.49	329.36
22.294	8.0808	0	2.8631	0	0	0	0	0	0	0	0	0	0	0	2.225	0	0	0	0	2.4213	0	6.179	3.2101	25.076	31.147	40.842	75.101	124.52	169.08	234.1	307.33	403.73	504.58	645.9	793.5	942.91	1094.5	1279	1516.5	1718.9	1891.2	2095.2	2226.4	2417.1	2610.2	2747.2	2810.4	2985.8	3096.7
29.779	11.566	0	0	0.092363	0	0	0	0	0	0	0	0	0	0	0	0	0	0	0	0	0	0	0	0	0	0	0	0	0	0	0	0	0	0	0	0	0	0	0	0	0	0	0	0	0	0	0	0	0
0	0	0	5.3233	5.0392	16.979	19.056	15.66	22.222	12.702	20.324	31.41	45.275	48.952	50.54	55.945	61.049	73.2	78.573	80.211	93.863	87.106	88.278	90.098	99.446	97.693	112.56	115.95	131.21	120.38	133.08	134.02	124.83	135.45	125.21	133.29	139	145.64	156.06	162.54	154.68	131.02	147.98	144.51	167.55	155.05	155.79	171.91	147.25	153.52
20.078	0	1.6977	0	0	0	0	0	0	0	0	0	0	0	0	0	0	0.77452	26.767	97.988	181.37	291.58	399.45	533.91	677.04	813.41	963.54	1074.1	1268.1	1359	1442.3	1622.3	1688.9	1667.3	1834.8	1851.9	1919.4	2027.1	2118.1	2172.7	2115.6	2088.7	2136.5	2154.7	2152.3	2225.4	2243.3	2251.2	2240.4	2287.9
0	0	0	4.2829	0	9.4627	26.895	12.64	27.022	23.282	38.795	40.193	42.863	36.416	58.156	49.387	34.526	38.858	24.42	31.379	27.473	21.914	32.706	32.986	22.761	21.841	27.905	14.155	22.238	18.875	31.716	30.413	20.771	45.856	51.671	72.353	65.676	82.275	90.695	102.64	152.13	131.74	190.8	162.86	217.83	116.03	111.3	118.35	147	158.3
6.7343	2.3073	0	0	0	0	1.4231	0	8.2969	13.278	10.091	11.049	13.39	28.129	33.061	46.583	2.9301	44.293	55.691	72.6	90.017	96.725	111.94	108.14	125.54	137.19	141.89	102.34	104.03	60.008	65.337	70.692	65.99	67.298	56.222	64.475	74.693	78.554	83.227	81.553	90.559	70.828	85.098	82.256	97.572	82.287	82.031	89.346	79.751	95.265
0	0	0	10.826	11.903	32.919	26.144	40.95	24.216	47.36	54.928	71.524	66.541	69.892	62.338	60.864	74.592	72.033	77.649	73.755	79.999	80.011	89.07	102.03	100.52	110.3	99.367	91.874	121.6	117.04	128.81	134.45	148.18	142.74	164.32	174.25	180.27	179.61	202.65	215.56	224.2	245.76	242.89	264.78	277.92	285.14	256.29	274.56	248.6	283.72
10.458	0	0	0	0	11.831	13.271	16.896	30.638	23.152	27.836	32.355	26.252	46.803	23.829	37.827	26.119	36.742	34.876	36.827	28.407	37.264	41.846	46.389	60.658	47.469	44.458	43.433	55.652	53.015	46.421	58.573	60.98	54.855	48.752	36.136	50.035	48.857	47.092	35.875	39.848	51.494	38.568	42.55	44.834	16.822	95.472	140.84	104.01	0
5.9649	11.429	0	0	0	6.3348	9.9461	11.074	0	0	2.8642	1.2549	5.9803	0	0	0	0	0	0	0	0	0	0	0	0	0	0	0	0	0	0	0	0	0	0	0	0	0	0	0	0	0	0	0	0	0	0	0	0	0
0	2.1077	0	4.0546	2.4876	0	0.024617	0	0	0	0	0	0	2.6624	0	0	0	0	0	0	0	4.7824	9.7547	15.961	21.39	30.99	46.294	62.677	57.329	66.266	69.801	89.481	91.7	97.343	105.94	116.75	133.11	150.26	157.15	165.64	183.52	196.04	213.71	242.98	248.81	259.35	278.19	266.53	289.6	278.24
12.885	12.374	0	1.9066	0	25.263	14.448	2.49	18.597	8.7183	0.045853	7.0104	0	0	0	0	0	0.65081	5.7119	30.477	35.373	47.974	65.426	68.674	67.05	95.825	117.75	132.96	141.98	171.51	195.48	212.62	235.31	269.65	266.94	293.7	283.98	322.82	312.2	336.69	327.34	342.36	369.39	364.34	383.32	374.24	382.52	377.08	367.2	358.24
0	1.0694	0	0	3.6815	5.1916	2.7227	8.0901	4.2766	6.5463	13.038	23.918	45.13	57.013	71.344	80.99	99.038	107.57	113.15	123.08	150.2	142.36	173.92	177.76	167.4	168.4	182.29	186.45	192.33	228.39	227.47	215.99	227.48	229.5	218.26	220.5	212.21	226.49	222.08	244.66	235.38	244.71	214.65	227.88	225.83	227.78	227.57	237.48	240.1	238.56
8.0312	4.3878	0	0	0	2.6577	0.64727	7.724	11.764	14.552	18.279	22.924	44.673	46.601	56.288	66.166	69.269	81.88	74.703	81.264	74.572	83.482	86.019	91.507	94.595	87.461	94.743	101.01	88.679	99.774	109.96	126.47	129.91	133.52	135.56	145.85	148.42	157.49	168.87	163.65	171.02	171.2	198.86	195.26	208.71	199.9	207.23	232.04	227.88	226.71
5.2008	0	0	4.5046	0	9.1912	0	0.80738	0	0	0	0	0	0	0	0	0	0	2.6246	0	5.9996	2.8815	6.207	23.677	23.508	38.846	32.732	22.19	41.611	44.772	62.655	61.873	77.322	68.615	62.764	63.837	77.637	82.586	88.102	100.13	95.075	100.18	113.36	114.59	100.14	93.007	90.725	79.07	93.194	85.718
5.4169	0	0	0	0	0	8.8035	0	0	3.0515	0	6.3286	9.2607	0	11.761	4.8925	20.655	42.851	81.186	142.53	191.01	243.01	304.92	356.41	450.66	487.32	505.93	564.89	629.2	620.77	699.8	714.69	772.94	768.62	754.03	782.96	808.42	815.55	848.08	824.63	881.6	872.81	911.18	940.02	942.24	913.33	939.25	933.53	995	977.48
2.1767	10.751	1.0799	1.5871	0	0	0	0	0	0	0	0	0	0	0	0	0	0	0	0	0	0	0	0	0	0	0	0	0	0	0	0	0	0	9.9275	18.488	65.736	87.135	62.497	67.959	66.151	77.381	81.588	98.729	93.647	106.44	102.33	110.21	108.99	126.04
0.8229	8.6595	0	3.3467	0	0.56985	0	0	0	0	0	0	0	0	0	5.2278	0.68061	7.1248	8.7218	6.9906	1.4307	15.886	12.596	9.6411	2.9071	4.7162	12.131	13.263	0	0	0	0	0	0	0	0	0	0	0	0	0	0	0	0	0	0	0	0	0	0
16.658	29.728	10.342	6.0219	0	0	0	0	5.9636	11.62	0	0	0	0	0	0	0	0	0	0	0	0	0	0	0	0	0	0	0	0	0	0	0	0	0	0	0	0	0	0	0	0	0	0	0	0	0	0	0	0
0	0	0	15.214	27.315	39.113	61.416	73.955	110.32	145.82	167.29	178.38	177.54	201.61	231.46	273.13	305.65	314.98	312.5	284.59	317.47	321.79	340.77	289.22	239.21	264.92	326.6	314.05	339.2	368.34	288.58	319.86	320.45	328.92	326.46	353.6	412.73	456.2	478.44	501.18	564.32	596.4	677.27	712.04	739.98	785.79	824.57	819.82	871.9	884.67
15.148	6.1184	1.0698	3.1409	0	0	0	0	0	8.5904	0	1.9881	0	0	0	0	0	0	0	0	0	0	0	0	0	0	0	0	0	0	0	0	0	0	0	0	0	0	0	0	0	0	0	0	0	0	0	0	0	0
0	0	0	1.3125	14.565	16.044	21.686	36.599	50.577	61.808	57.338	64.197	57.204	60.612	62.679	134.75	63.519	60.19	123.79	157.4	156.81	207.15	226.37	255.27	231.69	324.51	337.85	396.03	405.05	410.8	417.53	419.2	382.85	413.54	421.92	469.03	466.97	486.52	490.55	481.83	496.36	485.19	517.96	512.72	517.78	536.12	539.02	535.92	529.39	532.33
10.723	30.88	0.18966	0	0	0	0	0	0	0	0	0	0	0	0	0	0	0	0	0	8.4972	12.055	20.556	40.457	45.39	59.624	85.83	97.963	111.31	128.52	125.14	123.32	149.34	154.98	177.46	211.23	248.68	278.5	240.61	257.08	263.33	288.02	320.24	335.78	345.13	358.84	380.42	378.71	376.29	406.33
23.633	0	0	0	1.3685	0	0	0	0	3.0186	0	0	0	0	0	0	0	0	0	0	0	0	0	0.29495	9.0039	5.5782	13.951	0	33.339	30.363	32.415	61.282	72.338	72.315	70.507	77.67	88.165	105.37	119.11	136.95	140.34	210.07	200.82	214.22	242.98	237.86	257.09	257.46	231.71	239.96
0	0	0	34.051	20.216	41.61	34.796	50.436	51.023	59.263	70.928	66.745	57.392	62.652	62.208	50.291	47.547	56.874	70.847	73.786	95.442	100.62	146.35	153.61	163.34	170.68	194.82	187.35	199.66	201.69	220.13	214.58	231.73	220.13	211.07	230.29	218.14	168.99	212.03	211.14	229.76	221.8	219.3	216.87	223.32	207.47	189.18	188.34	195.53	206.57
7.8207	5.6839	0	0	0	0	9.3683	6.836	0.58622	0	0.24937	0	8.5496	0	0	0	0	0	0	0	0	0	0	0	0	0	10.808	11.369	9.8806	12.51	17.265	23.127	14.767	40.359	41.174	62.519	63.149	79.546	95.668	107.82	136.17	139.69	172.91	195.94	236.64	316.55	292.25	327.48	324.91	345.99
22.592	2.5287	0	0	0	3.8371	0	0	0	0	0	0	0	0	0	0	0	0	0	0	0	9.3037	28.759	50.31	74.688	72.203	98.854	113.96	161.07	193.87	219.14	259.49	301.52	374.56	416.07	502.24	578.95	673.17	757.75	866.64	963.38	1105.3	1122.7	1320.6	1407.3	1493.1	1623.2	1718.8	1786.4	1786.6
25.4	11.211	0	0	0	0	0	0	0	0	0	0	0	0	0	0	0	0	0	0	0.55722	26.159	68.58	87.914	131.76	158.64	190.74	217.17	248.42	268.87	273.97	310.2	330.31	362.55	337.48	372.82	404.71	406.61	418.68	416.64	431.23	447.27	473.57	489.05	521.32	533.33	566.06	588.15	610.64	619.31
0	0	5.8105	0	6.3775	20.811	12.095	10.992	18.178	20.004	39.727	73.527	76.242	109.92	95.27	96.51	110.6	88.502	85.411	71.819	84.932	97.304	81.895	95.617	95.161	94.991	91.204	86.791	98.675	89.2	73.133	82.647	90.879	71.084	69.32	71.143	77.48	92.821	116.21	115.25	118.08	106.54	125.88	143.03	163.22	157.21	179.35	188.86	189.92	232.48
18.466	6.0705	0	6.1372	0	0	0	0	0.84446	18.017	27.344	49.251	54.754	77.744	94.674	109.09	107.16	118.24	137.05	150.26	148.34	144.5	170.06	169.16	184.67	183.45	195.46	212.23	206.07	189.19	192.7	223.89	203.33	206.57	198.23	191.85	182.31	190.64	185.36	174.83	162.18	169.18	144.33	149.24	151.75	136.36	127.98	120.48	116.04	115.08
0	0	0	0	36.591	49.462	59.827	83.234	76.513	57.913	70.853	105.4	110.76	127.89	114	134.12	95.57	99.029	131.22	93.672	92.378	82.266	95.35	94.305	121.31	131.36	135.88	132.46	138.95	129.13	117.79	138.78	142.27	138.3	137.32	142.14	136.23	154.13	139.53	133	136.67	155.4	136.02	123.08	138.17	135.72	131.5	131.24	121.99	132.41
0	0	0	0	0	14.776	14.95	20.871	21.453	35.091	83.6	95.917	141.9	167.83	184.06	192.48	211.91	214.42	221.36	266.8	276.67	291.03	312.22	349.2	346.9	371.84	399.97	415.64	403.07	407.65	426.01	416.81	415.28	467.16	480.44	544.83	598.94	647.94	716.54	858.69	942.08	1082.7	1193.4	1273.5	1310	1408.3	1471.6	1573.8	1624.5	1707.7
44.435	20.272	0	0	0	0	0	0	0	0	0	0	0	0	0	0	0	0	0	0	0	0	18.809	37.604	82.659	103.02	141.57	194.82	239.62	299.43	341.26	418.13	529.49	597.14	720.16	801.33	914.42	1090.9	1152.2	1323.6	1591.2	1683.2	1978.7	2157.7	2412.3	2718	2984.8	3303.9	3491.8	3726.4
0.65305	0	0	0	4.2861	3.0661	8.5724	7.8116	5.4001	0.77865	0	0	10.665	6.0412	11.279	16.217	31.636	28.667	44.697	66.98	92.46	113.32	133.35	147.72	170.73	176.94	201.8	238.91	257.06	262.54	270.67	282.11	304.04	325.12	317.52	325.6	340.02	363.68	365.34	390.8	397.18	418.08	414.99	411.03	431.92	423.97	437.97	456	455.4	458.6
0	0	0	0	0	19.495	28.611	45.167	73.796	111.03	123.91	168.18	198.23	237.09	278.18	298.13	336.47	373.46	413.5	422.58	441.17	472.42	491.81	493.33	500.47	532.24	543.32	543.52	560.84	558.5	556.08	556.91	587.8	584.77	567.68	589.49	585.88	586.32	597.22	572.02	600.05	572.94	596.41	582.16	561.65	562.23	555.87	537.03	564.92	557.82
7.5049	9.4098	0	1.8553	4.6763	0	0	0	0	0	0	0	0	0	4.6313	0	24.133	30.207	43.924	48.065	52.936	84.016	98.085	115.62	115.93	152.52	159.7	169.8	190.37	195.16	212.61	220.13	217.02	244.67	258.34	246.29	243.42	216.41	234.8	250.81	265.71	248.78	256.97	261.55	262.22	242.22	245.79	265.87	252.94	285.56
0	5.8284	11.619	0	8.9049	0	0	0	10.956	17.147	0.89646	6.5848	7.5394	12.271	13.451	28.945	17.878	34.873	35.692	45.412	69.293	105.77	117.17	173.27	201.36	253.84	298.07	295.85	335.02	456.72	435.84	464.02	494.79	505.55	559.55	621.17	609.26	670.54	660.92	667.54	667.91	683.06	700.88	742.05	724.54	758.78	762.35	775.82	749.25	750.53
5.9639	0	0	4.3357	6.6622	0	0.66046	0	0	0	0	0	0	0	0	0	5.4028	2.6029	8.3984	25.757	37.971	52.32	59.211	79.154	105.48	111.64	141.18	133.84	187.06	202.75	221.42	212.83	227.31	223.98	255.4	274	275.99	296.77	311.18	315.77	310.83	327.24	312.09	320.94	347.85	338.09	345.73	356.42	343.52	377.5
3.7732	0	0	0	5.9906	16.585	7.5222	24.126	11.821	23.248	23.75	31.941	29.512	24.159	21.775	31.926	21.69	11.945	0.043772	0	0	0	0.22518	0	1.0209	0	0.15244	0	5.238	0	4.748	3.5195	2.8967	0	0	0	0	0	0	0	0	0	0	0	0	0	0	0	0	0
0.45047	1.8305	0	0	0	10.078	15.384	7.3301	6.3467	6.0407	30.063	27.917	49.728	27.529	42.25	39.082	38.634	41.517	32.563	31.295	34.429	34.961	38.158	37.421	34.908	44.935	50.992	56.495	51.695	50.334	60.756	41.851	13.818	36.668	40.792	55.518	63.889	84.61	106.74	150.27	265.02	275.46	441.25	585.3	716.37	776.26	880.39	994.15	1131.3	1240.8
12.384	14.422	0	0.25799	0	0.21836	0.33895	0	0	0	0	0	0	0	0	0	0	0	0	0	0	0	0	0	0	0	0	0	0	0	0	0	0	0	0	0	0	0	0	0	0	0	0	0	0	0	0	0	0	0
0	0	4.5557	0.59512	12.041	0	1.1705	0	0	12.205	2.9524	0	0	0	2.4903	9.952	0	0	0	0	0	0	0	5.3948	0	2.055	9.8962	7.8861	24.977	19.459	26.406	18.042	26.546	37.603	45.616	52.205	53.914	87.426	79.784	91.059	89.357	95.723	115.29	126.86	119.91	143.69	151.66	167.67	158.98	167.33
0.24301	0	0	2.6133	0	12.619	8.3445	15.641	6.6882	24.929	22.453	23.65	15.51	26.587	26.695	20.845	23.261	26.392	27.97	20.036	21.167	11.298	32.271	38.713	46.448	41.932	44.96	37.916	29.34	27.937	32.686	37.041	35.489	31.138	27.272	27.2	28.426	2.6478	14.59	9.5579	21.315	22.712	17.337	11.798	14.167	8.0833	4.5175	12.562	2.8296	5.7119
0	0	1.5207	0.53582	0	3.8293	0	0	0	0	0	0	3.4087	0	0.81132	2.1671	0	2.3115	1.7881	8.0312	10.39	1.819	2.9053	5.6815	0.78232	2.8817	9.7211	16.226	20.766	14.425	13.994	23.867	22.399	18.534	1.9428	18.454	18.615	30.232	37.948	25.291	36.87	35.299	42.814	46.164	64.601	65.404	71.023	82.675	89.754	88.854
22.319	24.618	19.576	0	0	0	0	0	0	30.558	11.182	20.498	19.236	24.126	24.975	7.2083	4.5171	0	17.713	20.641	3.5921	13.35	13.001	0	0	0	2.8072	0	4.4583	5.4233	0.65223	0	0	0	0	0	10.707	0	0	6.2991	0	0	0	0	0	0	0	0	0	0
0	0	0	0	0	8.0416	15.597	16.475	15.394	13.982	7.9772	6.662	9.3378	10.821	22.813	12.078	20.323	18.595	25.889	28.067	45.652	49.613	67.49	58.681	73.575	80.464	85.297	100.55	98.085	115.04	121.35	132.53	138.4	141.32	145.1	134.33	141.5	149.56	148	166.19	153.88	162.94	160.65	165.73	170.94	166.4	164.02	183.77	181.9	175.3
19.609	0	5.8563	6.8709	0	2.1443	0	0	0	0	0	0	0	0	0	0	0	0	0	0	0	0	0	0	0	0	0	0	0	0	0	0	0	0	0	0	0	0	0	0	0	0	0	0	0	0	0	0	0	0
0	0	0	5.0141	4.1476	14.861	24.599	42.036	38.853	63.608	89.371	107.12	135.9	141.65	151.65	183.75	205.91	232.2	256.04	274.89	336.53	480.49	536.81	642.26	770.16	854.38	893.07	984.26	1113.9	1220	1353	1463.9	1666.6	1827.5	1976.8	2088.6	2232.2	2362.2	2513.6	2607.8	2621.3	2736.1	2864.3	2868.8	2906	2927	2853.5	2747.8	2872.1	2854.8
0	0	0	2.5279	0	11.541	15.671	14.493	12.628	24.662	17.66	18.054	18.837	13.928	13.283	18.283	26.852	25.058	45.881	46.84	55.698	67.297	72.743	68.431	83.336	104.97	85.516	95.909	103.96	105.75	117.68	107.45	130	129.94	112.3	117.96	118.7	142.09	147.17	149.23	153.04	172.05	173.61	189.83	202.59	205.92	211.24	218.48	244.78	242.61
8.3533	3.3974	0	5.1526	5.4231	0	0	0	0	22.782	0	13.429	12.824	29.932	51.096	35.51	72.2	95.573	122.32	155.98	189.54	227.49	240.37	298.31	292.18	302.75	360.67	361.88	403.46	428.58	425.19	435.81	436.32	436.26	447.46	434.34	470.62	454.45	465.55	457.33	469.12	427.1	459.83	477.97	473.58	476.43	471.98	459.73	456.15	447.9
21.016	14.174	1.1414	0	0	0	0	0	0	0	0	0	0	0	0	43.223	57.775	102.65	130.23	165.97	199.53	235.35	272.41	307.94	338.69	325.49	399.9	426.33	444.87	442.28	462.48	474.53	485.58	499.85	509.63	511.14	550.08	536.01	538.98	546.32	568.3	583.04	569.75	576.53	573	567.71	585.58	588.9	607.69	597.3
13.472	0	2.8561	0	0	2.9739	0	0	0	0	0	0	0	0	0	7.2888	5.3305	9.0716	0	0	0	0	0	0	0	0	0	0	0	0	0	0	2.722	0	0	0	0	0	0	0	0	0	0	0	0	0	0	0	0	0
2.6876	0	1.9826	0	0	3.8106	0	0	0	0	0	0	0	0	0	0	0	0	0	0	0	0	0	0	0	0	0	0	0	0	0	0.44807	0	0	0	9.8281	7.7489	26.578	35.486	44.567	69.73	52.137	104.6	100.98	135.34	140.91	187.85	200.71	210.99	250.2
1.2251	5.745	0	3.9626	0.301	0	0	1.3064	0	0	0	0	0	0	0	0	0	0	0	0	0	0	0	0.16917	0.15539	0	7.1029	22.325	32.529	38.358	45.03	53.443	34.271	50.695	51.238	52.422	50.682	61.685	69.532	68.326	66.664	66.536	65.909	68.229	65.721	71.839	68.044	80.588	71.868	76.888
0	0	0	4.6729	7.7465	6.9611	3.2975	11.754	0	0.38055	15.565	10.619	32.103	32.536	37.165	30.255	28.683	48.116	40.432	34.317	38.745	53.651	56.578	78.135	76.411	97.812	95.898	95.211	66.444	65.839	0	0	2.6287	0	13.145	10.76	22.261	28.337	24.631	16.156	35.779	16.653	27.344	46.464	45.228	51.544	55.666	61.404	67.725	73.43
13.625	0	0	0	2.3162	1.9153	0	0	0	0	0	0	0	0	0	0	0	0	0	0	0	0	0	0	0	0	0	0	0	0	0	0	0	0	0	0	0	0	0	0	0	0	0	0	0	0	0	0	0	0
0	1.4134	0	4.2291	1.531	1.6886	0	0	0	19.552	21.38	12.755	36.182	101.09	178.49	266.81	259.26	330.65	462.12	528.64	585.88	465.31	544.82	721.76	777.94	785.12	674.27	661.6	923.24	887.21	921.2	720.99	760.11	738.84	855.44	853.43	728.6	705.74	747.63	747.43	769.51	777.23	755.82	754.14	738.7	758.33	735.38	730.23	740.4	753.54
31.423	0	8.1186	0	0	0	0	7.3437	28.134	63.45	130.48	206.92	269.39	341.23	440.09	512.89	613.11	767.24	825.38	958.73	1020.7	1146.4	1223	1332.2	1469.3	1653.2	1789.8	2037.8	2226.6	2343.3	2516.4	2726.1	2926.5	3158.8	3231.7	3360.8	3532.3	3629.3	3781.1	3924.7	4045.5	4186.2	4283.4	4359.6	4501.5	4619.9	4777.2	4819.1	4892.1	5144
0	0.81844	0	4.1514	0	3.9834	15.198	7.0586	3.5246	1.862	15.07	8.6311	16.076	8.3743	19.944	15.803	4.8597	8.4741	4.1656	14.68	1.2245	5.3239	5.1549	12.328	3.9153	8.6451	18.959	25.218	17.386	18.861	30.382	41.228	24.956	49.167	59.129	74.349	81.79	107.72	110.88	125.79	146.86	132.77	157.47	160.13	172.54	192.4	192.25	203.04	213.63	221.85
20.232	0	0	0	19.578	17.905	6.0352	1.105	0	0	0	4.2308	21.841	22.468	47.2	56.894	88.786	100.68	135.58	177.12	184.33	217.13	230.8	247.01	230.31	250.69	276.65	288.49	330.16	313.27	333.13	357.32	348.26	374.18	382.56	367.58	384.6	393.84	429.63	437.85	460.87	451.72	485.19	468.49	484.88	480.49	503.52	505.75	513.71	521.79
7.7858	3.3523	9.606	3.8634	0	0	0	0	0	2.0833	0	0	0	0	0	0	0.50808	0	14.015	21.87	18.407	29.216	39.305	59.738	58.145	80.248	81.022	97.497	94.398	110.16	149.85	131.99	128.19	144.95	161.49	132.18	141.38	163.36	176.14	194.16	234.47	228.98	260.71	298.24	316.92	302.35	318.1	351.01	353.26	362.4
20.432	0	6.7555	6.3638	0	0	0	0	0	0	0	0	0	0	0	0	0	0	0	0	0	0	0	0	0	0	0	0	0	0	0	0	0	0	15.974	30.322	51.408	75.387	105.32	110.21	136.06	180.79	218.45	236.13	250.77	240.81	269.55	285.55	296.45	295.13
27.588	0	6.1755	0	0	1.6588	0	3.3662	0	0	0	0.9244	0.91617	26.08	54.283	81.374	118.82	163.92	229.27	294.31	365.88	454.65	555.47	626.71	701.55	792.98	866.93	955.9	1042.1	1111	1160.7	1220.3	1297.5	1339.1	1375.1	1430.8	1489.9	1539.5	1593.4	1611.5	1633.1	1668.8	1744.3	1769.3	1818.6	1880.3	1912.9	1920.5	1946.6	1996
0.047827	1.2622	0	3.3072	12.431	0.18891	0	0	0	0	0	0	0	0	0	0	0	0	0	0	0	0	0	0	0	0	0	0	0	0	0	3.9024	9.4184	0	0	0	0	0	0	0	0	0	0	0	0	0	0	0	0	0
0.55699	0	0	4.7751	0	2.7897	0	2.8715	0.23336	5.1168	4.0539	0	7.1853	6.5223	3.2149	4.4574	8.1421	0	2.8806	4.7965	13.574	10.488	15.074	19.057	9.5664	5.012	5.1718	6.0596	0.9019	0	0	11.556	1.4788	0	0	0	0	0	0	0	0	0	0	0	0	0	0	0	0	0
2.5094	0.36582	0	0	1.8709	3.3783	2.4912	6.6471	0	0.60451	2.8568	5.969	5.1486	0	0.36881	11.627	13.248	13.051	0.59947	0	0	4.175	6.7995	10.078	7.9043	5.4455	11.479	10	0	4.4133	12.897	16.087	30.742	14.782	12.176	13.914	7.4909	17.029	18.5	2.6653	7.2779	26.478	21.18	30.141	3.2868	12.223	4.7714	17.305	7.4786	11.32
14.278	5.9726	0	6.9518	0	0	0	0	0	0	0	0	6.2841	10.897	15.833	26.634	41.684	43.392	67.079	90.089	99.741	102.67	148.28	146.48	161.64	194.51	199.95	212.18	220.15	232.33	206.23	219.7	216.36	229.23	236.67	205.14	199.4	220.01	206.29	190.95	178.77	188.91	179.43	182.04	192.72	187.04	172.93	159.33	159.45	172.5
0	0	0	2.5806	0	6.8436	7.2398	16.751	20.146	27.138	25.548	27.617	39.992	43.699	7.4087	50.486	56.682	36.233	44.956	42.347	50.326	43.92	52.891	74.193	66.92	60.166	58.964	72.045	60.21	63.168	50.94	69.751	62.398	71.949	71.259	67.383	50.626	73.186	45.849	70.175	38.078	34.076	32.601	34.331	33.877	24.73	25.834	35.462	33.772	30.107
17.207	12.801	3.7424	0	0	0	0	0	0	0	0	0	0	0	0	0	0	0	0	0	0	0	0	0	0	0	0	0	0	0	0	0	0	0	23.061	30.302	62.252	93.375	105.45	98.54	135.48	143.58	151.61	177.53	168.43	195.87	211.28	238.8	242.89	262.84
8.4457	8.1351	10.07	0	0	0	0	0	0	8.4384	8.3898	22.676	14.623	23.505	38.101	37.984	52.041	46.943	62.542	67.266	70.438	76.883	72.809	84.503	83.72	108.97	115.86	160.86	206.18	262.24	327.44	375.16	452.54	522.96	602.76	631.95	721.67	804.12	865.23	924.53	1019	1050.7	1090.6	1184.4	1208.4	1195.2	1244.7	1271.2	1348.5	1393.2
0	0	0	0	54.041	120.14	170.53	221.21	310.4	334.48	387.57	445.43	480.64	488.89	545.25	536.33	577.3	602.88	623.57	648.61	656.29	662	677.05	698.8	708.28	705.62	716.75	710.86	724.86	712.89	733.79	732.26	692.12	695.27	666.46	675.12	676.05	706.85	662.6	682.85	649.75	672.77	669	676.73	694.01	666.06	661.55	679.14	704.4	668.84
7.0713	6.8405	0	0	1.4356	0	0	0	0	0	0	0	0	0	0	0	0	0	0	0	0	0	0	0	0	0	0	0	0	0	0	19.137	49.448	81.05	104.21	128.78	145.48	195.32	220.77	224.05	229.46	235.54	259.26	258.79	259.3	259.94	265.84	263.74	250.54	255.76
0	8.9504	0.14563	1.4772	0	4.7776	3.2327	3.9987	0	0	0	0	0	0	0	0	0	0	0	0	0	0	0	2.272	2.4995	6.0888	26.185	32.932	40.151	55.215	60.71	68.117	55.701	77.1	72.076	78.743	88.613	90.099	94.824	87.617	94.551	94.729	99.828	104.62	130.29	129.02	116.73	126.25	125.68	134.07
0	1.7285	0	5.501	0	6.4714	15.45	16.214	15.924	10.699	14.901	16.792	24.936	16.866	28.793	23.568	19.373	27.926	36.816	65.364	79.271	103.27	128.36	159.78	168.79	204.38	237.9	254.29	255.57	269.81	286.71	301.09	307.56	326.72	367.57	404.16	452.15	506.08	597.52	647.64	714.75	909.67	1036.2	1069.4	1164.2	1213.8	1312.8	1323.6	1421.8	1562.5
0	2.8638	5.0563	14.696	0	0	0	0	0	0	1.359	0	3.6308	0	20.693	5.6882	0	0	2.6257	18.965	3.7972	1.8199	0	8.6552	0.86017	1.834	17.637	19.087	18.675	25.777	33.229	37.207	29.316	41.707	41.405	43.785	48.397	63.151	74.084	109.67	165.66	209.18	268.69	323.11	423.1	494.75	558.03	676.7	760.66	823.18
6.3079	13.27	0	13.277	0.5675	0	0	0	0	0	0	0	0	0	1.5773	0	0	2.8129	5.0976	0	1.4027	5.7228	7.424	8.8836	11.433	16.507	22.887	28.942	0	0	0	0	0	0	0	0	0	0	0	0	0	0	0	0	0	0	0	0	0	0
0	3.8452	0	0.74183	0	10.506	6.7198	0	2.433	0	7.6548	3.8715	10.691	14.323	15.396	16.693	8.658	7.8226	9.5256	11.863	9.6333	13.288	17.201	24.5	14.695	26.92	35.887	28.799	31.212	35.262	45.03	45.158	41.261	44.213	45.457	62.536	59.041	61.339	57.127	46.265	53.965	57.013	66.777	82.97	89.019	97.83	89.514	104.67	107.61	117.85
0	0	0	0	0	8.6604	17.87	26.941	52.523	71.641	115.39	130.13	143.88	195.51	217.87	237.26	229.72	208.09	302.72	320.43	329.65	276.63	312.13	372.56	364.14	356.47	397.83	393.08	405.6	402.08	408.83	399.13	394.94	411.41	404.89	411.38	397.3	408.2	420.15	423.16	438.94	446.65	477.54	473.69	524.97	527.55	542.93	593.72	588.8	619.21
9.0201	6.5414	4.1614	0	0.57929	0	0	0	0	0	0	0	0	0	0	0	0	0	0	0	0	0	0	0	0	0	0	0	0	0	0	0	0	0	0	0	0	0	0	0	0	0	0	0	0	0	0	0	0	0
0.75145	0	0	0	3.312	13.938	16.797	20.723	44.834	45.765	42.519	50.06	41.499	43.6	34.05	41.208	56.054	46.066	56.419	81.288	62.801	82.505	104.99	127.97	146.97	157.02	186.08	202.93	239.06	289.12	265.95	298.08	306.18	311.93	328.52	355.22	353.04	370.21	377.68	393.63	404.25	408.36	398.73	421.03	419.12	433.41	447.46	438.33	443.68	427.42
4.143	6.9669	0	0	0	2.9289	9.623	9.4944	0	0.022803	10.363	12.733	11.996	5.3091	10.361	10.992	2.3654	12.682	29.687	58.772	88.205	147.04	182.51	261.47	289.99	337.43	410.9	453.17	500.1	525.49	561.9	588.57	600.18	642.08	646.04	626.83	673.45	695.89	716.82	736.87	738.18	728.05	744.4	729.14	775.09	799.29	811.24	818.63	837.11	834.25
0	0	0	0	8.294	2.9402	5.8137	7.7476	0.9504	9.0969	0	0	3.4594	3.0331	0	0.15824	6.5301	3.6499	0	0	5.9967	0	0	0	0	0	2.6229	0	15.674	9.7907	10.657	14.236	7.8301	35.834	49.344	82.2	117.07	157.25	218.84	284.62	349.35	415.84	514.07	602.34	644.96	622.59	774.96	824.63	769.23	843.4
13.108	5.0613	6.4715	0.72261	0	0	0	0	0	6.778	0	0	0	0	0	0	0	0	0	0	0	0	0	0	0	4.4145	0	2.3612	22.383	33.986	33.865	32.583	37.124	36.971	59.803	54.108	50.648	64.898	53.313	56.84	69.899	61.024	72.31	82.513	94.2	93.93	98.187	98.915	109.85	138.23
12.064	0.52213	0	0	1.8697	0	0	0	0	0	0	0	0	7.3667	11.012	16.166	32.032	42.025	52.83	73.195	80.682	78.682	104.37	110.1	119.84	144.91	150.03	156.81	160.04	197.51	217.63	259.21	267.38	299.85	302.61	325.3	354.76	371.82	382.18	387.6	396.6	422.09	424.68	434.63	429.88	456.49	466.58	489.4	494.09	498.99
0	0	0	0	0	21.036	33.242	39.612	44.215	50.286	53.948	53.731	39.676	37.769	39.232	31.849	32.399	46.185	53.9	32.793	43.752	31.498	32.2	38.622	49.965	33.518	44.199	22.046	38.979	30.902	38.921	34.232	37.315	19.745	28.332	24.928	28.494	15.467	15.553	15.203	14.312	7.4459	7.4373	9.6649	4.7034	0	0	0	0	0
0	0	0	0	19.853	9.2982	10.828	39.376	25.252	45.586	43.681	88.272	73.495	81.49	75.775	78.417	82.869	73.053	75.581	56.942	64.835	86.949	85.508	99.902	84.73	76.757	93.464	100.15	94.335	79.065	78.734	93.652	76.698	81.965	63.963	48.785	77.636	68.563	76.402	71.634	59.159	37.694	53.71	42.377	52.902	42.321	42.102	42.898	30.367	37.796
5.6175	0	0	0	3.9924	6.0395	7.3541	7.4982	7.1145	0	13.173	22.683	19.571	24.153	16.998	26.986	39.89	49.674	51.382	79.227	115.7	135.03	157.51	195.45	229.27	262.79	325.45	374.08	420.31	445.95	540.15	599.92	716.71	772.66	889.99	995.96	1091.3	1152.8	1220.6	1301.7	1376.4	1471.5	1488.1	1551	1532.8	1594.3	1689.2	1677.7	1699.2	1735.4
3.0314	7.4645	0	4.6054	0	0	0	0	0	0	0	0	0.79827	0	0	0.89099	3.0354	0	0	0	0	5.5954	4.8084	5.8389	7.107	20.756	18.983	37.24	32.314	29.492	27.502	46.027	48.229	57.028	72.247	92.482	110.52	127.98	119.58	104.26	122.78	114.41	108.98	123.98	108.34	128.59	134.18	126.2	111.29	105.42
0	0	0	0.45298	6.2968	9.9188	14.589	32.605	25.31	20.488	44.717	28.885	32.01	39.472	33.707	35.289	40.666	36.678	48.755	68.651	75.676	88.593	83.324	102.29	96.631	104.95	130.45	131.93	138.02	137.59	150.93	129.2	137.2	129.57	121.52	127.38	123.27	129.35	128.34	142.13	124.7	131.87	136.97	149.01	150.91	159.39	162.19	170.27	176.47	189.71
0	0.38099	0	2.0681	0	11.853	11.291	12.108	10.078	12.968	28.699	39.951	64.614	72.839	87.663	97.409	116.53	101.96	154.62	168.01	161	159.29	164.75	220.18	209.1	228.9	253.03	250.17	244.56	245.52	267.32	262.82	244.23	253.96	249.24	293.76	255.29	259.57	252.53	255.88	267.68	254.62	267.28	246.5	254.63	262.49	245.28	256.92	262.56	274.98
0	0	0	0	0	12.28	12.439	5.7999	0.29776	0	0	13.432	9.1885	0	0	0	0	6.0784	13.599	14.271	12.67	19.58	18.494	6.8078	5.6819	18.844	0	0	2.3012	1.7453	14.971	20.595	30.75	33.086	30.335	27.908	36.8	65.542	59.662	53.031	76.787	81.461	93.664	98.06	98.023	98.471	100.05	112.12	124.8	132.96
0	2.2873	0	3.2782	2.6379	4.5577	2.1229	24.739	75.584	160.52	231.31	376.02	496.47	631.97	706.93	852.39	1003.5	1135.8	1256.9	1361.8	1446.6	1562.2	1714.6	1776.2	2073.3	1885	1845.8	1905.3	1928.5	1932.9	1781.2	1960.1	1970.1	2018.6	2026	1955.9	2025.6	2038.8	2059.1	2036.5	2064.1	2023.8	2056.8	2062.5	2027.5	1985.5	2021.5	2040	2003.1	1975.5
24.237	0	0.42417	0	0	2.7644	12.274	33.16	23.218	28.549	37.336	45.541	43.472	52.677	62.955	62.136	67.167	89.912	80.787	113.78	105.94	133.39	142.93	170.71	191.53	216.16	245.75	279.99	327.46	332.78	387.57	461.88	549.8	593.01	655.43	734.95	769.05	847.71	959.86	1024.9	1097.4	1188.6	1257.3	1396	1451.7	1544.5	1663.2	1671.5	1779.7	1854.2
1.2852	0	3.9226	13.367	0	0	0	0	0	0	0	0	0	0	0	0	0	0	0	0	0	0	0	0	0	0	0	0	0	0	0	1.9356	8.5583	13.28	28.408	31.052	34.626	65.112	68.511	70.467	58.894	75.078	75.659	79.037	69.094	64.869	78.013	70.735	84.296	71.218
19.273	22.045	10.492	0	0	0	0	0	0	4.0913	0	0	0	0	0	0	4.6203	0	0.78914	0	0	0	0	0	0	0	0	0	0	0	0	0	0	0	0	0	0	0	0	0	0	0	0	0	16.653	15.544	6.0709	17.243	34.305	32.734
8.0364	7.2075	0	4.6363	0	0	0	0	0	0	0	0	0	1.285	0.29643	9.8888	9.6181	14.289	15.681	16.947	15.674	22.376	24.783	40.877	74.095	79.761	105.68	136.55	168.68	215.62	264.7	296.17	342.75	368.39	423.93	481.14	491.86	516.29	563.44	618.05	629.01	659.14	718.58	746.48	739.81	771.98	812.05	827.8	842.51	870.78
0	3.1338	0	0	0	5.5967	4.3166	9.7428	18.659	16.376	16.971	31.931	53.998	81.848	94.888	128.33	156.06	177.12	199.42	230.57	253.56	260.91	257.95	273.69	299.61	298.26	294.48	303.2	265.51	258.54	255.29	261.62	260.48	271.7	256.89	261.19	268.26	262.48	259.38	247.91	249.28	235.58	229.9	228.52	237.62	228.25	218.39	219.05	222.03	223.13
0	1.724	8.4681	12.446	35.351	33.555	0	0	37.701	32.007	31.137	34.224	52.869	54.319	55.381	61.079	69.979	62.811	74.382	34.866	55.388	130.91	105.38	61.95	63.392	66.406	73.611	167.47	120.41	131.73	109.74	118.09	117.62	129.74	127.93	126.37	121.27	132.43	136.31	140.31	143.26	154.51	193.66	139.01	169.62	153.63	162.98	215.99	171.33	149.22
33.411	23.125	0	0	0	0	0	0	0	0	0	0	0	0	0	0	0	0	0	0	0	0	0	0	0	0	12.685	22.362	31.448	32.874	43.908	51.204	68.763	67.562	67.05	79.824	83.13	99.936	106.71	92.06	115.53	137.46	124.44	151.46	129.94	123.43	123.78	119.98	126.43	133.79
7.1924	0	0	3.8315	8.2438	1.2243	0	0	0	9.9539	0	2.3862	0	0	0	1.5574	0	0	0	0	0	0	0	0	0	7.9295	0	0	0	1.0459	9.9946	0	0	0	0.084309	27.496	26.199	12.308	22.577	46.163	71.694	98.81	134.67	101.29	177.73	263.51	256.16	300.22	398.36	348.79
2.3826	6.9368	0	5.6752	0	0	0	0	0	0	0	0	0	0	0	0	0	0	0	0	0	0.15784	0	0	0	0	0	0	0	0	0	0	0	0	0	0	0	0	0	0	0	0	0	0	0	0	0	0	0	0
12.29	9.3798	0	14.596	0	0	0	0	0	0	0	0	0	0	0	0	2.8466	0.24338	6.7545	7.7125	26.906	24.933	23.346	63.318	63.138	86.782	85.725	94.623	91.108	117.59	109.34	128.18	128.1	125.7	125.18	138.72	126.41	150.92	130.7	135.74	138.14	157.72	126.9	144.61	146.82	157.18	146.01	134.72	133.27	145.99
0	0.0924	1.4623	0.93476	0	5.3364	10.636	2.6591	0	0	5.5059	0	0	0	1.0144	0	0	0	0	0	0	0	0	0	0	0	0	0	0	0	0	0	0	0	0	0	0	0	0	0	0	0	0	0	24.512	43.614	60.102	88.012	115.62	122.3
6.746	0	0	0	0.14257	1.2924	4.1708	0	5.0854	12.011	17.981	21.656	12.878	3.5429	10.711	9.6335	18.593	21.349	20.926	26.642	25.001	41.673	66.894	79.903	99.894	121.14	132.07	133.14	153.89	176.67	192.45	216.99	231.32	263.81	278.55	315.16	311.79	328.8	337.44	346.76	389.27	447.66	395.72	411.12	397.09	406.9	411.11	420.89	400.09	412.52
28.485	0	12.093	0	0	0	0	0	0	0	0	0	6.9809	23.8	47.896	87.552	145.1	182.48	249.4	310.11	362.55	434.77	504	539.62	623.22	665.48	741.85	789.19	839.44	853.55	894.24	942.61	1006.4	1006.5	1018.8	1053.4	1048.4	1082.9	1104.7	1115.5	1153.1	1191.2	1219.2	1277.8	1299.1	1292	1399.9	1401.1	1479.8	1558.6
0	0	1.6549	2.0399	0.72732	0	0	0	2.5203	1.0923	7.6401	0	10.315	13.986	12.347	15.905	17.337	22.099	17.247	23.963	29.03	21.237	23.445	22.289	19.986	22.157	27.036	35.093	37.723	45.427	35.827	53.623	43.532	49.088	36.498	40.499	53.768	53.349	65.429	59.614	72.584	67.73	70.896	63.465	78.872	81.376	86.577	95.329	78.076	100.23
0	0	0.34609	20.556	3.5055	19.625	0	0	0	0	0	0	0	0	0	0	0	0	0	0	0	0	0	0	0	0	0	0	0	0	0	0	0	0	0	0	18.264	78.534	79.291	110.35	188.11	268.35	311.95	366.62	419.53	478.2	542.1	559.26	630.45	645.91
16.925	5.9459	0	0	0	0	0	0	0	0	0	0	0	0	0	0	0	0	0	0	0	0	0	0	0	0	0	0	0	0	0	0	0	0	0	0	0	0	0	0	0	0	14.058	10.483	2.4688	0	0	0	0	0
12.284	1.1181	0	0	1.7897	1.5436	0	0	0	0	0	0	0	0	0	0	0	0	0	0	0	0	0	0	0	0	0	0	0	4.0619	2.3681	11.41	15.219	20.354	32.295	20.539	40.648	47.581	64.698	117.04	95.358	106.83	115.66	238.78	185.06	236.96	277.71	288.15	220.88	289.17
0	0	0	6.0427	0	9.6299	6.2882	3.0456	7.6697	0	0	0	0	0	12.209	0	0	0	0	33.2	0	11.701	6.2404	19.168	29.799	37.329	17.97	22.784	23.291	38.958	65.542	39.469	39.39	21.484	19.004	22.444	20.646	33.792	23.114	27.678	22.836	22.468	33.172	23.189	17.082	22.146	22.231	8.5321	34.804	24.111
0	0	0	0	0.78829	11.723	19.445	21.628	22.521	19.874	26.311	36.586	49.932	65.763	69.778	88.799	123.21	160.22	200.7	254.41	316.04	383.23	458.41	538.5	572.89	665.09	732.72	760.06	822.65	848.87	883.07	950.41	949.98	1023.9	1031.9	846.02	1054.2	1022	1065.3	1075.6	1081.4	1099.5	1129.9	1153.6	1144.7	1166.6	1209.1	1238.1	1133.3	1154.2
9.446	1.7641	0	0	0	3.7067	0	0	0	0	0	5.9251	14.729	19.214	21.122	25.328	25.064	31.923	31.655	41.528	40.65	49.454	62.131	67.791	65.015	68.335	81.557	81.498	90.454	101.34	105.17	111.47	112.72	119.61	118.63	118.38	111.19	117.58	128.85	133.3	157.58	205.51	230.84	275.04	303.37	347.96	398.77	473.95	483.09	543.49
0	0	0	16.703	18.817	0	0	5.3201	10.797	13.123	13.149	9.9684	6.8554	9.8348	11.031	11.031	3.4931	12.385	11.942	29.242	42.362	40.785	46.93	55.543	66.815	62.61	75.951	92.231	100.39	120.96	138.84	160.02	186.7	225.87	256.77	306.48	346.9	380.99	438.94	476.14	522.27	461.84	516.5	480.85	593.92	437.6	618.63	573.24	608.38	641.46
13.388	7.489	2.1421	5.6841	0	0	0	0	0	0	0	0	0	0	0	0	0	0	0	0	0	0	0	0	0	0	0	17.878	29.331	61.484	61.647	93.465	85.897	118.01	131.12	141.61	174.12	230.61	239.31	276.29	294.92	326.64	364.38	396.88	432.99	452.89	462.5	473.2	471.45	512.87
2.8312	0	0	11.631	0	10.604	19.061	0	8.2878	1.1317	0	0	0	0	0	0	0	0	0	0	0	0	0	0	0	0	0	0	0	0	0	0	0	0	0	0	10.118	43.253	63.529	75.157	109.85	156.43	200.77	231.54	250.75	300.28	330.65	371.38	401.97	453.94
0.062294	0	0	2.5034	10.674	8.6449	0	0	28.215	43.864	66.027	74.45	100.16	124.68	135.78	133.66	143.42	139.04	150.27	166.11	172.06	181.24	203.78	222.66	227.03	222.55	239.28	251.65	246.46	262.61	258.45	280.1	279.6	295.95	287.98	314.2	312.79	375.77	390.45	417.71	439.59	470.68	499.51	529.46	548.66	574.09	577.25	604.44	630.27	634.15
11.85	0	0	0	1.9836	4.5114	1.7911	0	4.7978	7.0632	10.696	14.526	15.478	29.037	30.295	33.869	35.334	31.216	38.834	41.892	55.833	47.135	59.233	76.468	63.919	62.67	70.5	68.511	60.067	62.908	57.11	63.866	52.431	60.711	54.999	45.081	38.494	56.379	52.259	44.627	45.031	55.227	64.808	61.618	80.904	75.178	53.638	47.48	47.229	58.1
6.5494	6.2113	0	6.3864	10.47	0	0	0	0	3.0708	0	11.735	0	0.19604	0	0	0	0	0	0	0	0	0	0	2.6025	1.2359	19.13	27.806	37.173	46.237	65.295	75.675	79.246	75.647	93.268	87.784	92.638	124.11	132.84	120.65	134.44	106.86	120.18	143.62	141.13	133.48	113.9	115.12	126.17	116.15
15.096	0.11495	0	0.11775	0	0	4.9351	6.1857	5.3027	8.8202	15.215	29.435	19.28	40.468	40.816	55.882	48.502	46.313	56.068	54.831	52.221	51.97	51.713	52.095	61.167	47.918	56.975	47.02	58.978	55.386	60.703	79.512	84.644	59.386	85.388	112.47	133.29	176.06	196.31	240.01	271.86	333.99	378.08	415.32	462.48	475.77	516.94	564.88	621.91	661.43
11.217	0	0	0.39463	0.80171	0	0	0	0	0	0	0	0	0	0	0	0	13.138	56.842	108.11	193.4	294.46	410.85	539.55	701.88	869.24	1054.4	1234.5	1381	1547.5	1659.1	1864.4	2053	2180.2	2325	2489.8	2662.6	2876	2984.1	3159.1	3198.3	3337.9	3471.4	3552.8	3613.2	3655.1	3757.5	3787.9	3739.5	3875.5
0	0	0	0	0	9.671	18.523	19.449	12.195	17.289	7.8479	12.59	17.234	12.92	21.114	14.84	19.194	20.908	29.715	21.275	21.65	24.67	0	13.096	7.8538	29.112	23.85	30.737	45.697	50.494	86.605	95.028	121.01	123.61	118.98	154.97	168.44	208.25	215.46	200.49	235.72	239.24	262.52	288.03	294.76	301.02	315.34	356.69	388.7	391.59
0	0	3.5333	4.9711	0	8.1603	0	0	0	0	0	0	0	2.2779	0	0	0	0	0	0	0	0	11.74	4.0354	6.1647	0	10.191	10.649	3.1332	13.849	4.4559	25.773	17.268	6.2428	11.173	7.1872	1.1263	0.048039	9.0223	24.277	25.801	18.334	29.4	27.164	46.922	31.417	33.442	27.172	23.592	50.863
37.113	4.1574	4.2867	0	0	0	0	0	0	0	0	0	0	15.12	47.025	76.607	112.6	167.47	241.34	341.65	432.76	513.51	634.42	751.92	884.16	953.03	1091.3	1157.8	1255.9	1343.4	1458.5	1545.3	1548	1674.5	1679.9	1727.9	1803.3	1866	1909.2	1969.1	1991.2	2031.8	2037.5	2141.6	2194.6	2220	2163.7	2142	2166.3	2217.1
6.6061	14.963	0	3.2822	0	0	0	0	0	0	0	0	0	0	0	0	0	0	0	0	0	0	4.7307	26.775	20.042	54.19	76.635	94.712	114.34	133.49	121.52	148.12	147.56	168.14	173.34	171.41	183.42	196.59	174.73	196.25	175.42	207.53	180.57	189.4	199.83	185.37	188.41	174.6	166.52	173
28.285	11.743	0	0	0	0	0	0	0	0	0	0	4.2954	5.7582	14.83	19.375	27.924	35.834	42.545	32.864	23.108	24.747	10.424	15.731	17.476	12.417	19.525	30.664	31.142	38.083	33.505	27.799	29.19	17.447	20.433	14.441	27.391	16.312	29.512	23.243	51.94	38.565	53.736	98.533	114.56	140.88	203.27	252.35	319.12	379.87
23.495	0	0	0	0	0.53185	0	0	0	0.32244	6.3117	14.467	35.822	68.094	60.578	73.293	86.142	96.249	115.05	149.97	205.55	278.46	358.61	469.67	584.67	697.09	838.46	984.33	1173.8	1253.6	1416.9	1619.8	1716.6	1791.4	1913.6	1919	1998.8	2156.5	2317.9	2433.1	2608.4	2734.4	2870.9	3056.5	3207.4	3267	3412.8	3528.2	3600.7	3719
6.4706	8.0561	0	4.9453	3.5118	0	0	0	0	0	0	0	0	0	0.61313	0	0	0	0	0	0	2.1975	0	0.72542	0	1.8207	0	0	0	0	0	0	0	0	0	0	0	0	0	0	0	0	0	0	0	0	0	0	0	0
0	0	3.1662	0	10.229	4.7571	3.3482	0	0	0	0	0	0	0	0	0	0	0	0	0	0	0	0	0	0	6.9795	16.128	24.202	32.526	30.455	40.786	50.773	63.422	66.792	55.281	61.475	65.715	69.097	76.944	86.891	81.095	96.003	89.691	97.328	97.799	103.85	105.61	114.79	103.45	109.6
0	0	0	7.4103	13.957	1.7751	18.645	21.661	9.3518	7.578	2.2036	13.264	13.59	0	0.71308	0	3.8354	1.3524	1.6332	8.2622	3.287	2.3366	14.209	2.989	15.239	2.9728	0	0	0	22.328	27.471	10.849	27.296	28.644	28.519	32.492	37.482	44.546	49.882	66.85	65.818	66.55	58.898	70.639	73.692	76.919	83.56	79.023	93.942	88.726
6.3083	19.449	0	8.7388	0	1.7484	0	3.1914	0	0	3.7079	0	0	0	0	0	0.91126	5.6115	1.0074	7.722	2.4846	7.0201	6.7196	4.1206	20.839	0	6.4769	12.056	0	12.176	0	20.916	18.281	31.41	38.323	40.197	59.13	86.299	119.95	153.38	196.59	238.05	256.38	270.27	282.13	285.6	299.05	327.87	323.7	351.25
43.732	0	0	0	0	0	0	0	0	0	0	0	0	0	0	0	0	0	0	0	0	0	0	0	0	0	0	22.595	52.331	46.008	79.336	98.67	139.44	144.36	176.89	198.54	225.48	230.51	249.63	281.8	306.35	299.85	312.88	232.25	295.61	280	277.46	273.96	247.65	211.84
0	14.249	18.743	2.1626	0	0	0	17.639	2.3876	0	0	0	0	0	0	0	0	0	0	0	0	0	0	0	0	16.183	13.783	28.675	31.586	92.138	115.2	128.29	117.28	129.64	133.15	130.7	145.21	148.22	173.01	179.32	213.36	217.54	249.71	245.76	282.72	274.72	290.59	307.51	324.34	335.9
0	0	0	13.97	17.851	4.5119	8.8924	2.729	12.187	17.307	18.169	8.869	0	0	0	0	0	0	0	0	0	0	0	0	0	0	0	0	0	0	0	0	0	0	0	0	0	0	0	0	0	0	0	0	0	0	0	0	0	0
5.0056	16.914	2.0376	0	0	0	0	0	0	0	0	0	0	0	0	0	0	4.6308	2.8033	4.3047	28.854	54.183	68.331	87.298	102.57	117.33	140.94	141.05	150.49	168.15	169.38	171.43	179.08	148.66	154.35	154.27	172.38	193.4	199.98	215.25	220.23	243.24	250.25	277.32	291.55	304.51	344.17	360.44	382.34	418.03
0	0	0	0	40.945	63.024	79.455	129.97	144.13	204.14	196.93	237.19	246.47	248.43	250.96	256.07	279.59	269.79	257.03	235.69	265.36	271.99	276.81	284.96	269.42	260.1	241.61	249.72	248.65	274.35	268.64	230.23	247.9	223.34	254.77	270.41	268.01	274.66	266.32	322.38	347.38	346.07	397.52	429.07	393.43	437.12	430.55	415.16	397.68	451.08
1.8269	0	0	0	0	0	6.1156	9.877	12.673	17.562	5.3645	11.106	19.754	14.648	21.375	25.724	29.416	38.656	41.189	46.522	45.532	57.21	60.19	75.995	64.191	78.252	71.817	75.67	80.773	73.794	101.91	101.89	109.15	101.83	85.356	84.807	80.12	94.482	87.303	76	71.609	80.945	82.089	85.149	87.359	76.842	88.475	89.409	104.32	105.55
18.452	0	7.6234	0	0	8.9715	0	8.327	6.2727	17.523	16.292	27.815	36.021	40.986	36.816	29.346	34.192	19.596	11.614	22.276	17.404	29.02	29.689	33.193	43.422	46.238	48.263	51.7	57.405	69.855	75.707	94.147	107.69	107.72	119.6	141.93	159.54	159.42	216.79	185.38	283.66	323.96	337.02	350.93	446.69	514.34	549.64	566.12	624.28	695.56
0	5.4535	0	0	0	4.3265	6.9417	3.3308	5.3637	6.2809	18.203	9.8712	22.192	27.111	39.889	32.3	34.406	36.39	40.781	43.282	43.269	52.738	66.503	83.725	79.629	92.124	113.16	124	131.29	132.37	150.28	164.35	147.78	174.87	176.22	194.16	207.34	213.47	220.41	243.89	257.23	240.57	253.61	255.07	271	299.79	303	335.86	340.87	382.11
25.274	16.418	2.6848	9.9093	16.175	0	0	0	0	0	0	0	0	0	0	0	0	0	0	1.9198	8.8061	24.814	39.923	66.278	87.06	124.68	153.74	189.05	233.61	288.82	319.84	380.79	380.03	455.54	512.89	528.81	544.85	599.45	593.17	648.57	613.12	685.32	679.8	677.4	663.59	675.78	689.82	698.09	700.62	686.45
0	0	0	2.8879	0	14.874	14.538	9.1472	14.805	17.916	21.001	6.9261	6.315	11.184	18.44	20.549	10.865	9.5567	18.847	27.163	25.696	15.145	17.27	48.526	30.433	50.193	106.7	121.25	136.88	131.27	160.72	194.13	194.98	174.29	231.12	229.72	256.24	193.82	254.34	232.59	247.49	238.25	242.25	227	240.65	186.5	184.64	188.32	187.51	196.84
0	0	0	0	0	14.114	9.6345	5.7204	15.667	14.046	9.4028	16.718	16.372	19.705	21.707	15.12	23.838	16.179	19.181	19.303	27.347	13.306	25.175	20.515	29.838	23.306	34.235	40.409	51.785	74.452	91.499	114.91	122.25	145.6	164.03	168.19	193.2	229.22	245.92	279.36	293.77	288.91	330.41	338.79	363.59	364.22	370.97	415.45	418.12	398.72
1.0183	0	0	0	0	16.778	13.704	7.3818	10.586	15.192	0	0	7.6563	0	7.7677	0	0	0	0	0	0	0	0	0	0	0	0	0	0	0	0	0	0	0	0	0	0	0	0	0	0	0	35.88	20.151	76.727	105.45	163.04	191.55	239.08	232.68
7.3555	6.788	5.36	0	0.46139	0	0	0	0	3.3954	0	2.12	0	0	2.039	0.3487	5.6772	0	10.53	11.188	11.151	15.146	12.227	21.986	14.723	27.435	14.844	13.128	21.323	27.447	39.364	25.119	29.065	32.547	43.346	36.894	39.367	29.212	37.785	20.352	30.324	29.244	33.802	34.868	35.758	16.655	5.787	11.335	23.56	29.851
19.237	2.8279	0	0	0	0.83017	0.49388	3.7791	18.319	34.229	51.059	78.145	81.948	109.28	117.05	136.74	148.08	176.18	184.31	180.45	205.79	215.75	236.3	237.8	199.12	243.9	242.89	253.91	246.62	249.15	246.32	236.66	265.17	241.93	268.24	312.57	365.92	404.2	464.31	515.12	562.74	624.03	693.53	726.12	776.7	841.96	851.84	913.36	906.94	971.15
5.7158	11.469	0	2.2054	0	2.8549	0	0	0	0	0	0	0	0	0	0	0	0	0	0	0	0	0	0	0	0	0	0	0	0	0	0	0	0	0	0	0	0	0	0	0	0	0	0	0	0	0	0	0	0
1.2434	0	9.1431	0	2.4105	8.7846	0	0	0	1.806	16.811	0	0	38.455	41.421	42.215	45.168	45.299	9.9393	42.609	40.5	27.884	25.949	34.329	50.861	66.304	61.769	67.603	93.64	100.09	123.55	134.65	142.95	166.35	172.91	164.97	192.31	213.54	231.02	232.69	242.72	274.1	280.54	254.56	249.98	275.99	287.23	292.65	295.72	315.24
0.87312	0	0	0	6.1871	12.447	4.015	10.752	5.0398	7.5895	20.273	18.71	16.57	19.659	16.818	18.294	17.122	15.214	5.4041	0	0	0	0	0	0	0	0	0	0	5.8356	38.781	69.461	99.272	131.78	165.28	206.27	259.84	301.11	348.45	380.98	428.64	485.74	531.67	560.44	592.48	633.09	649.28	692.93	715.36	746.1
0	4.1975	7.5353	0.79353	0.2204	0	0.0086249	0	0	0	0	0	0	0	21.215	36.869	66.604	116.01	155.65	218.13	254.85	349.99	365.68	423.34	470.94	550.58	643.21	687.19	771.57	754.8	917.71	996.27	1037.8	1158.6	1330.1	1284.3	1431.1	1548.3	1565.6	1717.7	1698.2	1740.8	1792.7	1914.6	1993.5	2031.6	1990.7	2087.1	2163.6	2189.5
10.586	0	0	0	4.6597	7.2896	9.5669	9.7733	2.7283	4.8856	10.369	13.142	15.602	19.598	6.1019	11.324	8.9609	11.768	5.6924	13.166	0	4.3217	12.005	13.437	9.4398	17.323	12.997	11.168	6.5606	3.4491	19.453	26.482	27.279	31.97	35.82	55.935	65.281	87.077	113.56	111.36	142.52	166.16	194.13	239.33	248.15	284.76	299.16	329.34	342.86	365.08
2.9717	9.4174	0	2.0973	0	0.65279	0	0	0	0	0	0	0	0	0	0	0	0	0	0	5.3555	19.805	38.578	60.713	69.559	91.535	144.17	170.11	188.04	204.4	225.3	301.65	318.72	391.83	369.79	390.35	419.08	459.39	477.62	508.48	523.7	696.06	590.88	593.31	634.35	678.59	687.29	694.17	707.03	721.81
13.741	10.892	4.8434	0.82672	0	0	0	0	0	0	0	0	0	0	0	0	0	0	0	0	0	0	0	0	0	0	0	0	0	0	0	0	0	0	0	0	0	0	0	0	0	0	0	0	0	0	0	0	0	0
0	5.4112	3.4161	8.4469	3.5294	0	0	0	0	0	0	0	0	0	0	0	0	0	0	0	0	0	0	0	0	0	0	0	0	0	0	0	0	0	0	0	0	0	0	0	0	0	0	0	0	0	0	0	0	0
11.219	10.077	1.7077	0	0	0	0	0	0	0	0	0	0	0	0	0	0.78597	0	0	0	0	0	0	0	0	0	0	0	0	0	0	0	0	0	0	0	0	0	0	0	0	0	0	0	0	0	0	0	0	0
0	0	5.5465	0	12.267	0	5.9235	3.4918	0	0	0	0	0	0	0.33757	1.323	17.147	16.382	18.387	23.804	45.879	45.654	58.49	54.49	68.718	69.57	80.009	79.583	92.711	131.56	156.9	179.05	219.1	258.97	296.22	320.56	360.64	407.45	414.81	457.04	524.3	563.2	553.68	583.86	603.4	610.65	636.2	645.09	667.72	688.97
5.5883	6.1808	0	7.9861	0	2.2506	5.4468	4.6065	3.4473	0	3.3836	7.7078	15.116	37.511	45.366	44.072	36.578	49.53	105.42	132.63	131.32	98.256	117.63	190.59	205.72	222.2	234.77	269.7	271.77	302.22	339.64	339.66	334.25	379.84	348	458.82	449.66	454.57	484.77	522.54	519.63	492.34	474.38	475.53	553.51	546.44	419.43	432.86	426.97	596.98
6.992	1.5131	7.4177	0	0	0	0	4.5242	4.241	20.802	25.151	27.008	21.899	23.501	23.014	25.758	33.448	29.183	38.82	35.966	35.429	50.815	50.504	72.344	81.226	100.23	122.05	129.56	144.31	166.19	169.57	181.54	211.14	201.51	203.06	213.89	222.55	213.85	227.66	217.16	233.15	219.38	240.75	233.22	246.51	221.19	210.65	217.77	216.72	220.75
0	0	6.7327	0	8.9001	1.3316	0	4.7829	7.6989	11.838	7.9432	4.7003	5.3644	2.9184	8.9924	28.407	6.4144	12.409	6.9423	2.4892	6.4317	8.7614	18.348	17.295	6.2223	22.632	14.755	16.227	23.775	23.319	37.152	16.621	21.922	39.651	53.331	80.286	92.931	133.21	132.14	170.34	179.75	188.2	214.41	242.7	241.23	251.36	320.08	321.65	313.92	318.15
31.231	0	14.126	0	0	0	0	5.7406	26.392	45.714	79.518	115.39	150.8	201.59	244.03	293.76	335.08	375.48	426.73	466.62	481.87	538.85	555.59	580.34	632.83	822.91	677.47	725.35	763.55	957.61	1079.4	921.78	1007.8	999.16	1103	1079.6	1262.7	1350.5	1432.2	1533.8	1590.4	1656.4	1682.5	1728.7	1807.4	1853.1	1878.5	1919.6	1983.3	2040.2
5.2987	16.486	0	5.2295	11.78	0	0	0	0	0	0	0	0	0	0	0	0	0	0	0	0	0	0	0	0	0	0	0	0	0	0	0	0	0	0	0	0	0	0	0	0	0	0	0	0	0	0	0	0	0
7.7936	2.0734	0.64628	3.3756	1.9075	0	0	0.508	0	6.988	0	7.845	0	0	0	0	0	0	0	0	0	0	0	0	0	0	0	0	0	0	0	0	0	0	0	0	0	0	0	0	0	0	6.3357	21.748	43.66	40.589	52.007	79.151	107.88	135.56
38.035	0.12438	3.0367	0	0	0	0	0	0	0	12.789	33.029	18.417	17.792	27.841	34.327	38.087	51.703	57.137	74.66	88.795	116.07	127.67	157.26	197.11	244.55	294.2	368.49	447.06	521.52	579.81	644.12	762.81	777.62	895.25	989.75	991.15	1127.5	1194.8	1188.7	1359.3	1377.4	1488	1682.9	1780.1	1862.5	2028.8	2108.1	2221.3	2345.7
16.455	6.4795	5.9772	0	0	0	0	7.3844	32.274	86.316	132.7	204.74	301.85	398.36	519.9	658.31	736.3	858.12	979.8	1146.7	1280.8	1416.8	1587.7	1732.8	1895.2	1942.8	2064.6	2150.2	2158.7	2378.1	2394.9	2477.2	2480.5	2452.6	2428	2551.9	2500.4	2602.7	2611	2781.4	2890.4	2950.5	3073.8	3089	3145	3185.4	3303.3	3290	3215	3221.1
0	2.1422	0	0	5.9867	2.6602	16.56	17.764	27.627	35.626	41.419	54.342	74.376	75.858	94.592	90.707	118.99	116.14	116.5	130.49	132.63	138.09	154.61	150.13	153.74	175.12	165.84	186.61	202.98	203.93	198.69	209.66	219.76	224.32	219	214.82	220.5	238.05	248.39	258.67	262.52	261.04	266.74	269.2	284.52	282.34	297.02	308.89	322.95	285.82
0	0	0	0	0.17903	11.292	19.476	10.901	14.589	18.507	17.601	21.023	26.711	21.82	23.596	12.612	10.283	18.543	28.339	16.995	18.815	28.924	28.155	25.393	19.916	30.48	25.18	32.312	36.371	39.415	61.777	40.433	54.016	42.109	23.951	31.122	37.931	37.936	28.748	23.85	15.721	16.939	31.947	24.813	28.984	14.927	14.102	19.703	27.152	25.633
0	5.7227	0.43199	0	0	6.0297	0	0	0	0	0	0	0	0	0	0	0	0	0	0	0	0	0	0	0	0	0	0	0	0	0	0	0	0	0	0	0	0	0	0	0	0	0	0	0	0	0	0	0	0
5.9104	3.3405	0	1.9993	0	0	0	0	0	0	4.5261	4.1461	7.0637	3.1672	1.0302	0.82745	0	3.027	0.2617	5.4743	5.2916	9.1226	10.693	4.356	1.0232	6.0783	11.432	15.57	16.087	25.896	21.951	33.44	60.206	53.004	79.785	85.26	105.29	125.06	123.85	114.41	98.678	111.88	110.21	114.41	108.02	115.84	113.76	102.15	120.4	107.3
0	0	0	19.473	13.519	13.114	1.853	4.4664	4.897	21.08	0	13.26	2.187	4.6819	15.149	0	0	0	0	0	10.43	0	0	0	14.932	17.421	0	6.9666	10.595	37.74	49.153	33.048	12.612	0	0	0	0	0	0	0	0	0	0	0	0	0	0	0	0	0
18.157	3.263	0	0	5.1329	0	0	0	0	0.050705	11.029	30.708	51.609	102.58	143.61	189.88	303.93	333.52	379.62	424.91	549.26	619.28	686.55	779.69	928.85	951.66	977.4	1063.1	1064	1127.4	1269.6	1243.9	1332.7	1423.5	1484.5	1482.3	1558.2	1594.4	1655.9	1732.4	1745.4	1804.4	1786.7	1814.5	1894.8	1868.2	1881.9	1903.1	1930	1990.4
0	1.722	1.1989	13.155	0	9.4484	0	0	0	0	0	0	10.931	0	0	0.91016	0	0	0	9.3089	5.2197	0	1.2841	15.665	0	0	18.057	12.031	6.7707	12.713	19.544	22.266	2.0106	23.234	40.19	34.051	41.147	50.223	50.318	56.315	61.682	51.782	60.569	54.273	63.199	89.904	84.213	110.7	109.3	117.32
27.963	20.603	8.4602	4.5274	14.762	0	0	0	0	26.441	65.914	81.961	124.65	169.18	200.94	257.06	315.3	353.13	368.34	401.02	463.91	479.17	508.61	543.82	588.01	598.36	627.72	657.97	707.74	718.41	736.48	757.34	767.37	793.24	823.43	802.77	846.13	860.64	876.51	868.76	892.6	910.37	913.36	939.28	932.23	937.43	938.22	935.89	929.5	931.12
6.0481	13.56	7.604	0.014314	0	0	0.084349	4.2547	8.7848	6.64	16.524	36.823	10.099	17.47	15.466	10.904	19.572	9.7773	2.6527	0	2.8915	7.8817	14.322	10.021	10.569	16.492	20.871	29.245	19.158	33.418	9.2719	0	0	6.1648	9.493	16.317	8.1246	4.6441	2.5942	2.7559	15.411	5.7114	1.8965	1.9564	0	3.9447	0	0	0	7.4049
0	0	0	8.8744	28.927	29.793	15.973	25.254	26.177	16.031	17.352	31.638	20.351	28.469	0	0	8.9028	3.9141	10.392	38.08	44.55	10.256	6.27	18.449	46.302	46.832	33.772	32.665	49.982	102.03	56.843	96.775	111.39	100.1	114.1	96.631	143.83	148.29	177.42	183.23	190.96	139.41	162	158.01	156.45	163.12	155.5	145.4	139.31	151.62
8.4094	3.8545	1.2309	1.1101	0	3.3663	0	0	0	0	0.068108	0	1.7992	0	0	1.866	13.121	17.236	18.122	24.483	39.121	30.1	47.918	50.492	76.906	88.478	116.82	130.87	157.47	217.08	275.05	309.35	364.9	396.43	415.18	442.17	470.42	478.89	504.97	494.78	522.81	535.42	563.63	566.07	560.38	571.45	582.49	571.96	566.47	581.91
0	5.5226	0	4.3676	8.8629	0	8.8885	8.4822	0	7.5014	1.9379	0	0	0.1312	1.8736	0.61565	0	0	0	0	0	0	0	0	0	0	0	0	0	0	0	2.8067	0	0	0	0	6.3478	0.94165	16.774	12.915	15.661	10.896	12.576	2.5267	17.372	5.0071	12.358	16.486	14.121	19.326
0	0	0	0	11.258	1.0718	4.617	10.397	10.681	26.26	20.159	32.222	43.545	74.493	124.69	172.39	171.54	204.67	251.18	305.66	374.11	400.61	423.45	463.31	508.49	519.46	536.14	560.57	609.06	627.3	663.63	648.69	670.57	716.49	750.96	804.82	797.98	862.27	860.41	869.76	892.95	897.11	905.46	911.55	892.55	950.93	963.07	977.42	970.18	948.08
8.5255	5.7157	6.701	0	0	0	2.1394	0	0.51335	2.8051	8.2123	20.578	0	0	2.8136	0.37149	1.3824	0	1.1512	2.0636	0	9.2267	5.5705	21.429	11.407	20.278	8.3791	19.894	14.903	36.327	39.579	32.955	40.643	59.628	61.298	62.067	69.949	75.663	89.308	110.62	130.4	120.8	145.41	159.41	161.25	167.56	164.01	191.85	211.54	231.73
0	2.5945	0	0	0	19.437	17.28	12.009	1.7838	9.1433	1.4477	1.5332	0	0	0	0	0	0	0	0	0	0	0	0	0	0	0	0	0	0	0	0	0	0	0	0	0	0	0	0	0	0	0	0	0	0	0	0	0	0
20.399	7.006	0	0	0	0	0	0	0	0	0	0	0	0	0	0	0	0	0	0	0	0	0.84418	0	0	0	0	0.52884	3.3563	0	0	0	0	0	0	0	0	0	0	0	0	0	0	0	0	0	0	0	0	0
15.347	0.42761	0	0	8.3127	0	0	0	0	0	0	3.4738	4.1275	19.202	30.2	44.137	68.6	74.721	99.232	96.574	114.07	137.03	147.13	195.63	171.46	196.18	276.14	332.95	366.57	330.38	391.35	464.72	501.46	517.03	482.38	531.64	614.33	622.69	675.72	731.37	718.2	766.72	805.25	838.23	829.45	878.47	902.55	900.92	916.34	945.68
0	0	0	4.0334	0	15.763	11.763	18.491	11.025	26.245	29.713	41.619	37.986	41.381	33.472	22.421	32.376	33.541	28.511	32.881	29.981	28.052	52.057	49.297	56.788	61.842	74.257	78.658	92.678	90.518	100.52	103.3	122.76	120.07	137.95	148.14	166.07	157.41	176.08	200.79	212.31	193.51	210.52	220.05	224.25	225.58	228.99	226.92	245.19	251.36
0	0	0	5.1687	0	11.37	19.988	6.8802	12.116	17.327	18.533	2.9957	7.029	0	3.8475	5.7153	7.2452	6.8884	18.396	15.945	16.972	51.095	63.465	75.696	96.986	142.48	152.83	201.34	221.86	271.39	329.07	322.81	350.75	378.06	366.1	353.56	378.17	421.61	422.22	426.93	448.69	460.86	463	476.83	453.53	440.01	460.58	458.15	462.65	462.19
3.953	0.83144	0	2.2678	0	0.81716	4.9785	2.2821	0	0	0	0	0	0	0	0	0	0	0	0	3.7363	1.7727	7.7049	22.519	16.987	32.499	13.252	10.88	29.287	16.011	35.793	31.308	42.935	31.486	24.607	25.069	21.74	43.354	32.858	38.162	48.119	38.822	62.245	61.832	43.004	45.862	54.986	64.142	68.203	68.874
0	22.695	0	15.444	35.747	24.283	4.4181	44.509	58.266	65.062	27.896	44.74	52.703	91.382	41.804	57.992	52.674	55.414	69.057	48.635	51.715	33.187	56.233	45.683	43.672	18.316	35.01	23.535	20.44	25.31	17.397	9.1515	3.2232	0	0	0	0	0	0	0	0	0	0	0	0	0	0	0	0	0
11.108	7.0418	0	3.837	0	0.74435	0	0	0	0	0	0	0	0	0	0	0	0	0	0	0	0	0	0	0	0	0	0	0	0	0	0	0	0	0	0	0	7.8515	10.991	26.842	31.682	39.263	71.691	77.97	94.775	106.17	113.4	112.48	140.29	149.56
10.099	26.253	0	18.437	0	0	0	0	0	0	0	0	0	0	0	0	0	0	0	0	0	0	0	0	0	0	0	0	0	0	0	0	0	0	0	0	0	0	0	0	0	0	0	0	0	0	0	0	0	0
4.192	0	0	0	10.67	0	26.797	32.884	35.404	45.955	62.911	88.592	88.225	100.58	112.69	112.73	113.7	118.78	119.62	128.47	137.85	90.383	152.7	166.15	181.05	171.32	218.26	215.53	232.99	247.92	258.14	282.4	265.49	253.83	254.94	268.96	281.86	269.89	295.39	291.09	288.95	268.66	275.29	282.62	284.05	283.63	243.95	255.65	245.14	260.93
0	6.3459	2.5061	9.6126	0	0	0	0	0	11.114	12.275	14.91	28.483	36.302	42.153	51.261	52.412	59.677	68.836	66.454	62.865	65.748	81.026	80.836	64.341	98.868	88.718	95.717	107.61	110.56	93.179	118.38	115.3	124.19	123.03	112.84	133.25	160.3	150.79	157.61	155.99	184.11	175.43	197.29	199.69	212.11	215.73	227.66	232.34	252.43
24.792	11.259	0	6.6746	0	0	0	0	0	0	0	0	0	0	0	0	16.05	22.784	54.993	71.614	103.5	125.72	152.83	173.17	207.72	223.1	252.66	282.89	288.97	296.57	318.56	348.17	347.36	368	353.4	388.4	381.07	397.18	379.32	389.3	386.5	392.83	393.18	397.5	397.87	376.07	371.86	370.84	368.11	354.14
0	0.0062618	0	0	0	11.92	14.069	12.275	22.301	19.343	23.742	22.735	30.714	30.301	28.492	22.932	20.969	22.874	14.921	23.511	16.458	3.2699	7.607	9.6333	0	0	0.63509	0	0	0	5.4799	4.2859	0	8.0783	11.147	14.573	11.258	23.23	24.163	28.096	32.928	25.202	43.239	19.681	25.323	37.226	23.144	35.051	39.085	34.902
15.178	4.6759	4.042	0.0070015	0	0	0	0	0	1.3863	1.0411	0	0	0	0	0	0	0	8.8769	53.676	113.91	191.65	300.77	444.88	540.16	647.72	730.43	868.3	997.43	1103	1174.7	1276.1	1355.5	1435.2	1546.3	1699.4	1791.5	1920.2	2045	2159.8	2330.2	2266.1	2370.4	2387	2529.6	2590.1	2603	2728.8	2759	2937.5
18.246	18.586	8.5871	5.4097	0	0	0	0	0	0	0	0	0	0	0	0	0	0	0	0	0	0	0	0	0	0	0	0	0	0	0	0	0	0	0	0	0	0	0	0	0	0	0	0	0	0	0	0	0	0
7.3898	0.42215	0	4.4792	0	0	1.1568	2.8888	0	2.0323	15.454	22.021	20.959	34.201	41.701	42.551	54.743	47.38	60.141	58.414	57.212	65.153	53.823	59.967	75.858	65.404	75.155	86.985	92.565	100.91	120.71	129.48	145.61	145.18	144.11	165.96	163.78	194.38	215.75	243.34	243.85	258.97	252	259.62	263.94	280.35	294.85	274.15	272.47	284.88
0	0	2.5233	6.8919	3.7469	11.054	4.4571	11.588	10.975	3.1207	7.439	8.5598	8.6926	0	0	0	0	2.4308	0	0	0	0	0	0	0	0	0	0	0	0	18.583	59.293	85.585	142.97	220.73	248.24	341.49	380.71	430.02	475.34	482.93	567.65	631.37	634.52	676.93	715.45	777.03	763.63	734.43	796.14
0	4.6262	0	3.8165	0	7.394	11.283	16.095	21.774	30.138	64.933	74.687	89.828	110.45	133.42	147.16	167.71	197.24	201.19	228.45	234.6	262.03	270.94	309.42	322.42	343.88	398.35	431.49	467.13	510.22	541.1	571.76	597.44	647.19	697.8	724.79	739.14	793.74	829.85	881.47	952.85	1028.3	1096.2	1158.7	1242.4	1364.5	1420.6	1532.2	1599.9	1682.1
1.2767	0	0	0	0	4.0529	6.5109	0	0	0	0	0	0	0	0	0	0	0	0	0	0	0	0	0	0	0	0	0	0	0	0	0	0	0	0	0	0	0	0	0	0	0	0	0	0	0	0	0	0	0
10.368	19.469	0	0.85478	0	0	0	0	0	0	0	0	0	0	0	0	0	0	0	0	0	0	0	0	0	0	0	0	0	0	0	0	0	0	0	0	0	0	0	0	0	0	0	0	0	0	0	0	0	0
5.4597	0	1.1129	0	4.2458	0.9571	0	0	0	0	0	0	0	4.649	10.885	38.036	60.883	74.429	102.42	178.81	165.98	182.14	189.65	213.86	247.55	260.58	275.31	298.68	324.25	300.99	321.45	363.84	365.65	367.68	372.16	435.82	394.26	391.98	402.2	417.84	417.11	394.08	410.46	423.97	411.18	413.7	417.26	421.85	420.75	436.24
7.0843	0	0	2.7573	0	0	0	0	0	0	0	0	0	0	1.2544	4.0252	28.488	34.872	38.264	49.155	59.096	78.139	95.014	135.72	141.39	169.22	187.04	201.81	211.77	239.06	257.44	280.01	295.46	306.94	322.92	338.92	351.82	377.74	372.84	365.21	401.06	424.17	412.3	416.09	432.83	442.3	465.69	465.27	464.35	473.44
11.565	6.584	0	6.5827	0	0	0	0	0.31752	0	0	0	0	0	0	0	1.7961	0	0	0	0	0	0	0	0	0	0	0	0	0	0	0	0	0	0	0	0	0	0	0	0	0	0	0	0.69069	0	0	0	0	0
1.5276	0	0	0	15.512	0	6.05	5.3964	0	0	1.178	0	0	0	0	0	13.88	2.6105	12.851	13.879	6.5653	7.0526	0	8.3624	9.1509	10.98	22.717	23.026	28.866	21.816	31.882	14.389	4.9775	5.193	0	0	0	0	0	5.78	0	0	0	0	0	0	0	0	0	0
13.118	4.6283	0	6.4733	0	0	0	0	15.645	18.064	5.3249	0	2.917	5.0918	12.812	12.372	1.0811	0	0	0	0	0	0	0	0	0	2.1241	1.2071	2.7624	0	5.8018	29.456	42.4	53.329	56.915	65.767	60.435	75.021	68.735	76.674	68.678	90.021	79.1	101.63	106.39	122.47	114.44	119.78	121.18	130.09
21.757	15.813	0	5.5839	2.0589	0	0	0	0	0	0	0	0	0	0	0	0	0	0	0	0	0	0	0	0	0.075721	0	14.196	15.565	24.837	18.306	27.371	40.475	33.795	49.16	49.436	53.526	73.222	68.585	64.624	56.965	57.783	50.298	55.586	46.465	53.167	47.769	40.99	36.933	36.736
9.2897	0	0	2.627	2.8456	0.74424	0	8.5554	0	4.2443	6.5279	11.48	2.3505	9.3698	2.1058	9.2178	13.517	0	4.5116	28.554	60.921	93.784	165.66	291.88	445.06	692.72	987.72	1282.9	1616.3	1989.2	2319.1	2586.2	2990.1	3252.4	3386.2	3692.9	4081.7	4234.5	4344.6	4574.7	4606.3	4828.6	4768.1	4795.9	4897.8	4961.2	5262.9	5162	5037.4	5180.4
0	0	1.9449	13.067	0	6.7966	5.1402	20.476	30	33.164	40.693	38.176	30.691	35.136	25.53	34.462	52.488	41.359	42.391	31.093	25.856	38.269	62.168	70.063	78.367	100.35	125.7	144.15	191.81	216.05	237.18	276.27	322.4	333.06	335.15	349.47	362.68	394.53	406.65	432.93	426.44	449.14	443.23	487.38	499.55	496.95	517.99	498.77	521.6	531.73
0	0	0	7.3347	12.049	5.5314	0	0	4.4628	4.6766	0	13.988	0	0	15.67	8.2683	0	2.9712	10.859	16.573	31.282	52.291	49.076	73.014	100.89	115.14	139.57	120.04	150.94	186.73	205.79	256.31	250.47	254.84	266.6	305.34	321.63	317.86	342.43	344.29	362.84	335.2	216.34	332.08	237.38	347.98	344.16	359.46	340.61	339.48
32.259	17.06	0	0	0	0	0	0	0	0	0	0	0	0	0.69827	3.4568	6.66	16.783	17.968	39.795	47.444	84.613	97.613	118.07	118.07	121.47	117.4	136.58	158.29	195.01	219.28	269.76	327.63	370.99	406.41	477.32	544.55	600.45	593.89	664.13	742.75	762.71	843.23	875.23	921.86	961.55	1011.8	1025.2	1056.8	1101.4
0	14.566	9.1326	0	0	0	0	0	0	0	0	0	0	0	0	0	0	0	0	0	0	0	0	0	0	0	0	0	1.7613	0	8.644	5.282	1.7677	8.8729	0	10.186	27.156	35.511	48.739	49.191	69.881	72.451	92.726	115.73	121.99	119.8	132.41	147.85	157.31	182.25
0	0	0	0	3.0503	8.8075	9.7281	18.006	10.911	6.8624	0	9.6375	16.205	13.447	23.667	9.392	15.718	1.4128	1.5189	1.1927	5.1058	8.4241	14.913	1.9954	3.4384	0	5.4264	3.6952	7.7823	15.35	23.808	20.881	26.958	36.102	25.393	27.83	34.383	48.507	55.905	66.185	65.55	82.409	85.903	86.864	90.257	106.96	129.43	141.55	145.53	145.79
2.9903	12.828	0	2.1646	0	0	0	0	0	0	0	0	0	0	0	0	0	0	0	0	0	0	0	0	0	0	0	0	0	0	0	0	1.12	0	8.0564	9.407	37.836	65.256	81.864	106.19	142.48	176.49	218.89	269.72	274.73	343.78	356.17	363.22	392.61	389.93
18.743	5.6248	0	0	2.0648	0	0	0	0	0	0	0	0	0	0	0	0	0	0	0	0	0	0	0	0	0	0	0	0	0	0	0	0	0	0	0	0	0	0	0	0	0	0	0	0	0	0	0	0	0
7.667	13.159	0	0	1.2111	3.1218	0	0	0	0	0	9.9019	13.365	2.6813	16.37	27.504	26.596	18.535	28.915	38.11	21.168	49.255	39.899	0	0	14.661	0	0	0	15.832	0.21932	0	0	0	0	21.744	7.5498	0	0	0	0	0	0	0	0	0	0	0	0	0
4.5334	6.0932	0	0	0.33496	0	0	0	0.65517	0	0	0	0	0	0	0	0	0	0	0	0.49807	0	0	0	0	0	0	0	0	0	0	0	0	0	26.204	76.377	129.56	186.67	282.63	375.49	483.63	559.15	665.26	754.74	907.36	992.21	1049.2	1190.2	1219.8	1338.8
14.169	10.841	0.91162	1.4145	0	0	0	0	0	0	0	0	0	0	0	0	0.79681	0	0	0	0	0	0	0	0	0	0	1.0431	0	0	0	0	0	0	0	0	0	0	0	0	0	0	0	0	0	0	0	0	0	0
35.297	0	0	0	0	0	0	5.9693	0	0	0	0	0	0	0	0	0	0	4.8241	27.842	64.844	95.593	148.25	195.91	225.71	263.9	326.21	381.45	443.37	483.89	559.92	618.91	683.59	785.91	870.2	950.53	1040.6	1153.1	1253.8	1415.3	1585.6	1788.7	1992.1	1697.4	1911.6	2091.4	2303	2467.3	2652.5	2806.2
0	0	0	0	7.4006	0	13.329	14.647	18.479	29.22	16.069	13.571	0.93148	13.847	22.363	36.648	10.294	15.923	19.389	16.47	29.445	33.048	60.383	57.126	64.881	95.443	96.639	120.68	145.74	169.79	192.92	201.2	228.75	276.95	302.5	367.47	372.12	418.97	426.39	486.74	531.33	557.47	607.29	661.53	683.83	746.91	787.97	855.74	850.59	896.92
0	0	0	4.8361	8.88	11.345	5.0093	6.96	7.3379	9.5211	0	0	0	0.52812	0	0	0	0	0	0	0	0	0	0	0	0	0	0	0	0	0	0	0	0	0	0	5.5307	4.385	25.708	20.968	26.995	0.70835	19.414	13.337	28.381	20.741	32.174	41.459	34.498	38.984
8.4123	6.2732	0	5.5685	2.4297	0	0	0	0	0	0	11.105	17.344	59.068	98.414	132.41	202.83	270.22	319.01	375.47	486.31	520.64	634.86	705.61	809.76	927.59	1102.9	1223.6	1307	1378.8	1472.9	1536.8	1629	1707.3	1757.5	1797.1	1863.5	1936.4	1949.3	1997.4	2021.6	1989.8	1993.1	2023.3	2003.3	2034	2070.3	2065.1	2029.9	2036.4
0	0	0	0.5898	0	8.241	11.001	13.661	10.3	11.4	11.252	6.6027	18.204	13.733	33.631	17.907	16.87	15.97	13.497	24.195	11.841	22.64	23.273	25.058	12.825	22.223	33.865	25.068	29.467	30.892	37.512	45.32	32.464	46.767	50.899	58.077	63.947	72.905	73.069	87.502	96.738	84.061	104.85	102.38	128.15	148.35	150.21	179.67	191.6	200.56
6.1202	13.165	4.341	0.51564	0	3.0507	0	0	0	6.6482	10.162	8.0139	9.3628	23.033	25.945	19.92	29.799	22.293	33.564	16.132	25.611	65.959	62.813	70.238	68.336	85.511	75.536	81.922	88.13	74.237	68.965	83.894	88.598	87.351	84.383	90.959	88.802	100.97	98.663	100.58	62.704	102.11	90.003	89.94	90.537	91.029	89.961	64.207	85.855	92.229
7.7591	23.265	0	0	0	0.2493	0	0	0	0	0	15.945	16.856	39.577	43.673	43.98	37.066	37.175	27.994	40.033	47.756	48.953	53.343	65.981	54.714	45.491	60.786	62.492	63.287	75.107	68.075	84.476	66.21	95.428	65.374	32.589	52.684	54.222	86.884	73.962	70.096	82.954	73.138	77.235	120.92	100.59	68.264	47.063	78.694	89.499
13.013	7.9711	0	0.85732	0	0	0	0	0	0	4.0104	4.1311	10.784	36.448	25.379	50.121	70.829	70.063	73.373	78.022	75.305	112.4	123.14	137.4	135.69	141.74	192.22	212	211.55	215.1	232.02	251.46	270.22	268.38	280.35	284.54	315.19	328.73	362.33	417	396	448	452.72	449.85	452.73	489.58	518.54	495.85	506.09	550.29
10.428	0	0	0	0	8.4093	0	0	0	0	0	0	0	0	0	0	0	0	0	0	0	0	0	0	0	0	0	0	0	0	0	0	0	0	0	0	0	0	0	0	0	0	0	0	0	0	0	0	0	0
0	5.0898	0	7.1036	0	0.37162	5.3398	4.7037	0	0	8.7632	0	5.8759	1.6005	13.979	6.3557	6.5235	9.3011	11.56	22.721	21.542	24.276	27.845	44.018	34.278	44.649	55.851	58.152	67.515	64.674	78.561	83.572	81.196	101.02	108.52	109.9	122.44	133.97	126.66	136.14	161.67	145.12	176.66	157.62	189.88	197	211.6	208.01	240.83	261.44
1.8688	0	0	7.5317	5.7789	9.8841	0	1.6417	0	3.0169	2.0112	0	3.5573	6.4555	2.3039	3.2274	16.526	7.4223	23.579	29.436	30.374	27.559	30.277	38.279	38.183	58.233	64.737	87.558	104.19	101.41	105.09	104.91	103.87	98.514	92.579	94.628	100.09	90.574	100.48	107.21	86.758	85.203	69.341	50.442	43.79	42.472	52.554	39.115	17.49	42.761
0	0	0	14.085	4.4524	0	2.9691	7.0645	21.843	15.406	24.419	5.9258	10.393	23.37	33.166	25.307	6.2357	8.4744	22.774	24.349	21.767	16.227	25.523	27.665	22.537	33.836	38.401	41.942	53.674	50.201	64.937	67.707	63.3	81.761	85.58	97.688	100.2	107.53	109.71	121.86	133.33	150.8	192.88	197.68	211.7	274.88	286.77	329.86	351.72	387.21
0	8.2514	0	1.058	0	7.7643	3.6624	8.4599	0.029191	0	3.8142	4.7834	10.566	2.3996	13.821	15.777	23.779	42.712	57.884	82.559	98.406	112.41	148.61	205.41	219.7	256.71	290.11	316.66	335.06	380.76	402.44	437.42	444.18	503.15	500.07	494.67	507.98	542.43	545.48	558.07	550.01	574.53	565.4	523.89	531.76	546.41	525.05	528.2	519.8	538.56
4.2791	9.9368	0	5.5381	0	5.205	0	0	0	0	1.9761	6.8977	16.412	15.933	12.931	31.664	22.43	38.393	40.012	39.122	70.052	87.327	81.476	83.945	79.737	92.148	100.18	116.38	108.68	114.25	93.861	105.41	123.56	116.5	116.3	107.87	116.25	115.8	116.49	112.07	104.95	119.23	128.79	118.08	124.8	145.36	145.39	142.56	151.88	175.08
13.052	2.1067	0	0	1.6514	0	0	0	6.3987	17.127	20.174	26.887	36.377	50.55	71.463	97.413	132.33	154.41	168.38	186.51	205.13	242.78	237.98	265	278.54	281.84	286.78	286.72	302.2	303.06	300.78	272.8	293.42	294.97	284.98	272.74	278.05	273.8	267.56	269.06	270.59	277.03	265.32	271.44	249.59	239.73	252	254.78	266.38	241.96
34.539	6.9333	0	0	0	0	0	0	0	0	0	0	0	0	0	0	0	0	0	0	0	0	0	0	0	0	3.9729	24.549	56.229	72.607	146.41	238.92	352.81	518	682.91	836.45	1153.4	1392.2	1655.1	1951.5	2346.3	2631.2	3008.6	3211.5	3512.1	3799.2	4041	4462.4	4591.8	4951.2
9.6138	11.876	0	0	0	0	0.82572	0	0	0	0	6.0427	1.1806	3.0207	4.8655	5.7231	11.996	5.1233	15.284	24.054	32.431	69.349	77.781	86.085	114.63	97.915	145.98	155.06	167.63	178.83	184.62	207.05	217.39	228.13	239.01	267.04	263.47	269.94	263.55	287.47	333	331.18	322.12	364.01	381.33	399.92	406.21	416.16	397.63	423.49
0	0	0	0	0	4.3213	22.975	33.081	27.061	22.882	32.923	29.736	39.109	37.524	44.061	44.43	40.442	36.887	44.646	41.237	28.174	27.506	23.011	23.627	19.192	18.321	28.914	9.5976	14.036	17.902	18.901	18.337	8.3699	24.018	10.43	21.346	14.165	24.891	5.7565	6.5143	23.018	4.8794	5.7742	0	0	0	0	0.52858	0	0
0	0	0	7.8489	0	9.9784	8.9723	0	0	0	0	0	0	0	0	0	0	0	0	0	0	0	0	0	0	1.0263	0	0	0	0	23.3	23.49	49.629	55.736	61.243	64.575	77.169	90.288	92.084	108.2	122.67	136.89	147.61	159.21	171.5	179.88	190.54	215.53	224.99	242.64
0	0	0	8.9869	1.4216	12.664	18.365	19.971	19.68	24.969	33.012	40.239	41.183	40.963	76.418	92.248	116.79	191.16	219.56	258.31	310.77	337.16	393.92	412.96	422	496.06	468.08	478.43	502.39	574.89	573.95	603.38	592.47	608.27	689.07	672.66	683.09	672.16	705.77	719.79	713.78	743.46	743.05	752.99	764.3	791.43	765.73	776.94	788.05	796.68
0	2.8517	0	0	0	7.7993	7.1563	11.495	12.179	21.743	38.285	45.641	66.984	77.492	98.742	111.43	130.93	135.19	150.05	163.67	182.7	191	206.83	223.05	201.69	224.87	237.99	243.25	249.9	259.83	249.36	245.74	249.44	268.71	264.14	292.45	304.39	324.07	332.31	364.78	361.2	387.67	406.3	417.08	449.09	462.07	480.5	465.14	488.32	490.45
0	0	2.6294	0.65948	9.3404	3.5875	2.3414	12.895	17.845	16.448	14.551	10.701	20.617	21.574	41.431	22.698	27.319	16.006	23.671	44.073	54.262	52.417	67.388	81.617	87.082	99.251	99.922	111.31	104.26	129.4	167.91	144.63	155.75	159.21	168.87	182.56	167.9	166.41	175.93	188.64	177.33	199.19	171.54	175.83	182.75	191.13	183.06	200.52	200.31	190.65
5.7191	12.036	3.7392	0	0	0	0	0.81474	0	0	0	0	3.6844	2.3126	0	3.1841	7.6837	9.9553	9.2053	5.2043	6.2263	8.5142	7.5702	9.0832	19.186	1.1562	10.515	7.8515	0	6.0667	0	8.9026	4.8093	5.9689	1.6077	7.4574	2.3843	5.6117	9.767	12.604	22.62	18.839	30.036	18.926	33.409	28.321	38.142	39.83	36.69	35.537
10.325	0	0	26.705	11.793	9.5618	6.3555	22.177	0	0	0	0	0	0	0	0	0	0	0	0	0	0	0	0	0	19.821	67.424	111.42	199.19	280.53	399.5	513.21	617.16	865.54	1166.3	1369.8	1572	1804.7	2036.9	2038.8	2669.8	2961.5	3248.2	3862.6	4260.5	4466.3	4664.6	5121.6	5201.9	5379.8
0	0	0	0	0	15.218	25.721	31.021	41.756	43.523	66.147	52.874	58.044	57.572	77.46	69.697	72.512	68.627	70.237	87.569	78.662	85.621	94.09	104.97	101.91	114.74	116.19	122.95	114.55	114.13	117.2	123.61	103.19	111.53	111.07	109.83	103.41	108.95	114.06	102.53	102.26	90.196	89.281	72.782	88.931	93.721	83.426	97.437	102.19	116.76
0	0	0	1.9897	10.438	6.0176	10.196	10.922	3.4826	2.5446	0.23885	0	10.62	4.2922	8.9828	3.8644	12.882	6.9411	5.182	2.6287	13.128	6.7181	9.9659	9.3196	5.8087	2.9646	5.9768	3.6314	15.628	8.6788	17.059	18.351	26.727	39.638	29.127	32.87	27.611	33.033	42.327	61.655	45.346	50.066	43.077	51.55	53.476	45.323	51.76	61.963	56.721	57.112
0	0	0	11.863	12.648	20.546	23.546	25.061	12.162	12.736	17.665	2.3041	11.423	3.928	44.616	49.892	71.166	129.23	183.47	241.64	328.02	388.4	462.88	545.32	594.78	668.66	759.55	826.22	882.63	912.11	975.64	1029.6	1115.8	1126.9	1136.6	1127.3	1152.4	1102.1	1175.4	1179.5	1065.5	1214.7	1097.6	1165.7	1135.4	1153.5	1124.4	1178.1	1263.5	1273.7
0	6.8251	0	3.8927	16.419	1.4821	0	0	3.9972	10.923	13.908	25.116	23.997	34.504	48.369	71.747	88.84	94.677	98.144	105.55	120.74	132.96	140.47	142.5	92.275	63.616	86.993	90.918	95.976	106.89	93.851	99.586	94.177	94.418	88.856	81.265	78.782	74.575	79.254	75.006	81.816	75.03	66.147	74.43	68.641	69.762	71.139	63.16	60.423	39.028
12.441	0	0	1.6321	5.2019	0	0	7.9586	14.594	38.435	71.298	106.49	150.8	180.45	154.95	250.77	278.65	319.68	361.6	292.79	336.47	433.32	462.12	502.88	535.17	569.84	633.79	668.3	721.68	736.4	785.55	799.55	736.04	775.8	741.41	819.62	822.57	875.13	886.94	947.72	960.35	959.61	974.16	989.86	1023.3	1044.7	1083.8	1061.2	1077.8	1125.4
0	0	0	0	0	7.917	11.732	5.3706	10.638	3.0562	7.218	7.0654	13.758	7.5346	20.055	9.4414	15.216	27.318	35.235	42.097	44.287	49.974	55.226	63.098	60.43	74.849	58.587	63.522	72.947	67.645	66.713	66.204	53.449	63.558	51.041	53.064	67.743	77.516	73.038	55.47	67.725	70.37	68.201	71.135	72.49	51.397	81.9	61.454	81.905	86.074
0	5.0138	0	0	6.1464	22.347	27.541	10.421	33.739	33.73	33.451	32.458	32.476	20.153	26.456	25.584	33.563	41.454	35.38	31.278	30.377	32.103	35.67	42.451	50.074	39.37	58.845	57.768	74.51	72.682	79.068	83.181	95.526	90.965	100.56	96.287	108.32	119.83	120.24	123.88	138.43	146.9	136.89	158.86	153.87	161.62	166.91	165.22	177.4	168.81
0	0	3.8691	0	4.9534	0	3.3093	1.6603	0	0	0	4.4963	9.239	0	0	0	0	0	0	0	0	0	0	0	0	0	0	0	0	0	0	0	0	0	0	0	0	0	0	0	0	0	0	0	0	0	0	0	0	0
18.508	10.585	0	0	0	0	0	0	0	0	0	0	0	0	0	0	0	0	0	0	0	17.194	28.405	47.042	58.138	72.196	95.563	130.44	88.566	179.5	195.04	179.48	188.24	198.61	242.82	201.22	210.15	230.45	224.14	231.3	239.14	212.99	224.59	235.79	254.84	279.56	278.94	270.07	229.41	293.92
6.7731	2.1387	4.5814	16.221	0	0	0	0	0	0	0	0	0	0	0	0	0	0	0	0	0	0	0	0	0	0	0	0	0	0	0	0	0	0	0	11.245	21.427	37.509	10.545	6.9015	7.8152	12.371	10.429	23.519	22.649	31.142	27.58	28.878	20.858	14.474
0	2.0222	0.3124	6.4687	11.979	5.859	0	22.469	19.329	20.34	18.967	32.376	28.929	21.583	22.386	10.601	19.171	6.0954	23.193	14.639	22.884	15.478	14.54	47.578	26.678	40.142	32.216	45.017	43.262	64.177	83.203	70.867	83.475	78.206	105.34	101.48	109.58	102.46	114.14	113.73	125.13	116.84	134.53	148.16	144.9	128.72	149.18	164.32	175.76	186.06
0	0	4.7783	0	6.1253	2.769	1.7484	9.545	10.474	28.528	15.741	28.484	22.943	32.909	42.727	61.312	44.386	42.019	39.89	43.268	50.431	53.459	56.985	63.101	58.103	52.925	42.741	41.383	51.794	51.937	73.521	38.791	38.437	71.762	93.124	122.11	143.27	193.23	220.3	255.66	274.79	295.66	336.05	359.58	381.42	420.08	435.38	454.88	468.96	471.03
11.118	13.373	0	0.32233	0	0.29577	0	0	0	0	0	0	0	0	0	0	0	0	0	0	0	0	0	0	0	0	0	0	0	0	0	49.494	92.713	160.87	189.37	269.93	323.72	420.8	465.17	529.46	592.73	626.18	730.09	729.24	809.04	715.47	890.72	897.9	930.19	974.92
0	0	0	0.17176	0	10.59	17.118	7.3326	11.22	9.5041	18.012	11.955	16.882	17.293	26.368	10.881	17.315	18.37	9.2428	21.053	24.048	59.843	53.933	65.937	70.842	80.524	47.499	51.981	43.559	45.54	39.283	49.237	39.968	50.715	46.477	61.288	40.638	46.143	34.645	33.215	33.724	22.543	26.046	9.7002	18.917	8.4312	0	7.7643	4.2158	8.8798
0	0	0	0	13.921	14.492	7.1268	7.8092	4.0011	11.61	4.9061	13.242	3.0169	3.8594	0	13.34	15.947	18.571	22.276	21.195	21.352	7.1711	7.8118	12.945	37.219	3.1033	0.51389	0	10.977	17.511	0	0	0.82083	0	0	0	0	0	0	0	0	0	0	0	0	0	0	0	0	0
0	12.442	0	0	10.134	0	0	3.7669	12.226	24.739	26.859	43.494	44.997	54.581	68.601	88.876	85.27	16.318	29.22	24.229	39.51	54.866	61.446	76.232	92.363	119.25	126.13	158.4	177.02	218.11	218.41	219.8	241.58	276.29	309.36	343.24	349.78	408.28	405.37	439.36	454.76	450.48	498.73	511.06	523.16	562.53	579.67	587.46	592.67	606.26
4.0028	0	0	1.7716	3.6428	0	1.9775	1.6995	0	3.1335	12.609	19.036	53.188	132.58	259.97	414.88	572.83	765.31	982.96	1220.3	1480.2	1667.4	1944.6	2195.5	2550.4	2760.6	3064.2	3299.1	3439.8	3659.5	4051.5	3964.6	4108.5	4219.3	4622.6	4800.3	4792.1	5009.6	5082	5391.5	5380.7	5261.1	5244.1	5377.3	5435.2	5544.7	5559.4	5198.7	5480.6	5514.5
4.6855	5.4918	2.0742	0	0	2.1332	0	1.7389	6.9164	22.523	32.727	35.325	67.043	91.387	105.26	139.05	145.92	205.01	213.88	230.05	244.73	260.94	278.41	299.59	283.63	304.66	318.31	332.29	341.1	344.64	348.46	357.89	363.45	364.89	365.53	364.75	373.75	369.34	367.9	373.31	383.22	374.02	409.92	402.21	394.37	394.6	383.21	399.7	394.25	397.42
14.807	4.1684	0	0	0	0	4.1328	20.462	33.559	57.08	113.9	148.95	177.27	219.1	333.22	321.21	361.45	375.26	445.68	482.23	502.34	553.25	564.63	569.42	618.37	631.34	649.49	677.62	668.45	679.2	704.17	690.2	689.5	680.09	672.39	687.17	673.48	675.62	674.1	702.99	674.88	664.9	655.33	654.71	645.62	641.69	622.32	644.96	615.46	633.46
24.488	12.468	0	0	0	0	0	0	0	0	0	0	0	0	0	0	0	0	0	0	9.2702	0	14.596	9.495	16.543	12.872	21.265	41.806	27.584	42.722	27.056	40.523	50.525	49.682	46.963	75.343	90.791	92.917	106.24	98.705	98.786	109.06	102.03	113.26	113.56	104.29	91.299	50.426	46.756	49.526
13.77	10.874	0	0	0	0.90552	0	0	0	0	0	0	0	0	0	0	0	0	0	0	0	0	0	0	0	0	0	0	0	0	0	0	0	0	0	0	0	0	0	0	0	0	0	0	0	0	0	0	0	0
25.625	0	5.2291	0	0	0	0	0	0.50537	10.471	31.102	47.213	61.65	93.071	113.29	120.37	149.23	154.55	177.69	194.31	197.48	222.55	235.61	252.34	263.73	276.54	272.79	276.69	297.65	305.66	290.26	317.05	314.03	336.34	349.26	373.51	386.8	414.74	472.65	505.91	549.05	577.24	612.74	656.84	711.28	733.98	781.51	806.72	841.94	909.9
0	0	0	3.2217	0	12.397	16.858	6.5609	0.204	3.2044	4.1756	2.4545	8.4608	0	0	0	0	0	0	0	0	0	0	0	0	8.7568	0	0	0	0	5.1901	0	6.4485	0	0	0	0	0	0	0	0	0	0	0	0	0	0	0	0	0
7.629	20.938	0	1.3989	6.0479	0	0	0	0	0	0	0	0	0	0	0	0	0	0	0	0	0	0	0	0	0	0	0	0	0	0	0	0	0	0	0	0	0	0	0	0	0	0	0	0	0	0	0	0	4.9782
0	0	0	0.21572	9.2783	13.218	11.867	21.347	10.414	11.712	2.5433	8.9149	15.518	14	16.036	4.0621	11.431	0	0	2.5058	5.9064	12.69	20.409	18.041	29.186	27.58	33.404	71.385	74.237	83.532	92.381	73.559	102.12	78.149	132.84	139.95	124.74	134.84	157.04	158.82	172.35	196.84	190.36	197.79	205.69	199.62	233.24	231.91	228.33	227.74
7.5314	0	0	10.244	3.0906	0	0	0	0	0	0	0	0	0	0	0	0	0	0	0	0	0.21092	0	6.5007	18.682	12.118	40.331	49.928	87.718	97.121	173.57	217.69	341.68	374.22	413.91	476.45	599.35	681.33	751.08	871.89	948.61	1080.7	1132.9	1241.6	1315.5	1440.7	1462.4	1535.2	1484.1	1520
12.104	0.76401	4.3945	7.1325	0.31675	0	0	0	0	0	0	5.5134	0	9.8378	2.8546	0	0	0	0	0	0	0	0	0	0	0	0	0	0	0	0	0	0	0	0	0	0	0	0	0	0	0	0	0	0	0	0	0	0	0
5.8202	0	0	0	6.1691	6.7283	3.7438	0	0	0	0	0	0	0	0	0	0	0	0	0	0	0	0	0	0	0	0	0	0	0	0	0	0	0	0	0	0	0	0	0	0	0	0	0	0	0	0	0	0	0
15.004	0.39752	0	4.9639	0	0	0	0	0	0	0	0	0	0	0	0	0	0	0	0	11.382	15.179	29.574	33.995	48.476	42.127	45.11	46.451	41.328	50.957	45.679	65.218	54.523	71.97	59.673	102.66	72.032	55.981	66.228	65.953	72.288	74.687	98.333	119.09	130.36	125.84	129.05	152.5	162.57	190.3
0	1.9317	4.2683	0	8.9806	0	3.6729	14.114	22.485	32.115	20.821	35.174	33.01	45.388	68.235	66.792	59.349	48.435	52.934	56.69	55.146	66.805	76.68	70.475	78.711	95.16	86.606	87.326	93.314	110.67	140.82	133.96	139.89	152.83	146.06	162.99	29.559	40.603	20.536	2.8038	0	0	0	0	0	0	0	0	0	0
0	0	0	5.3448	0	6.9438	11.039	7.008	0	0.98714	9.112	6.9524	11.01	8.3439	10.691	9.1883	14.138	26.247	33.339	52.194	76.837	90.947	107.74	120.7	138.28	160.02	153.88	180.48	200.16	216.14	248.5	263.92	259.79	280.93	282.68	280.16	297.83	323.02	313.9	325.89	339.05	346.52	350.48	352.57	357.19	340.26	347.95	345.38	363.66	342.24
30.786	0	2.2968	0	0	0.7052	0	0	0	0	0	0	0	0	0	0	0	0	0	0	0	0	0	0	6.719	12.923	27.286	31.906	51.766	55.739	64.511	99.444	137.02	162.49	174.95	199.48	224.25	275.86	307.43	319.37	359.74	369.07	382.99	411.8	429.23	438.78	463.11	495.81	506.99	527.61
24.134	4.2666	0	0	0	0	0	0	0	0	0	0	0	0	0	0	0	0	0	0	0	0	0	0	0	0	0	0	0	0	0	0	0	0	0	0	0	0	0	0	0	0	0	0	0	0	0	0	0	0
0	0.54746	0	0	3.7746	0	6.982	6.0664	0	0	0	1.5467	4.2668	4.1238	18.248	12.508	22.39	25.412	28.782	42.182	52.241	54.698	58.163	59.039	69.546	67.588	84.246	77.477	88.503	99.267	107.21	106.83	117.98	135.59	130.53	132.16	136.37	135.7	135.04	151.14	148.52	155.13	153.7	162.23	174.47	174.38	184.68	188.21	192.23	199.87
21.516	7.7016	0	0	0	0	0	0	0	0	0	0	0	0	0	0	0	0	0	0	0	0	0	0	0	0	0	0	0	0	0	0	0	0	0	0	0	0	0	0	0	0	0	0	0	0	0	0	0	0
5.9118	0	0	5.1468	7.5312	0	0	0	0	10.383	0	0	0	1.0173	11.54	10.747	24.3	17.999	24.036	29.097	43.737	37.235	36.423	39.748	45.355	52.081	87.56	109.85	132.71	126.38	181.47	188.74	222.33	223.3	263.73	282.43	271.94	313.88	321.54	384.5	372.48	399.17	417.39	434.68	452.59	458.81	484.67	482.32	499.27	519.28
0	2.1823	0	3.8003	4.1951	1.8302	0	0	0	0	0	0.71388	7.3732	15.389	18.184	22.058	12.937	23.456	34.408	43.235	42.163	37.676	49.163	54.921	78.335	79.496	101.93	125.97	141.38	144.55	179.32	188.37	198.22	216.51	206.74	233.77	277.76	296.34	318.05	332.27	344.7	362.77	386.61	389.44	400.88	425.5	461.18	441.46	465.8	487.8
14.535	0	0	0	6.742	0	0	0	0	0	7.9562	5.5993	4.5598	15.368	15.972	23.869	54.357	52.041	90.385	88.094	106.93	108.73	80.826	99.555	94.521	108.08	125.43	138.33	143.62	158.63	148.1	133.25	136.44	136.39	134.06	112.51	131.78	140.16	134.77	132.45	121.36	109.12	80.924	82.072	127.26	86.987	110.96	90.126	88.374	175.32
9.3138	2.4412	0	1.3728	0	0	0	0	0	0	0	0	8.7662	0	2.3069	8.468	0	0	5.7306	0	0	0	0	21.459	10.203	13.375	18.224	43.097	55.538	80.442	39.444	49.809	54.555	45.569	55.149	47.372	50.144	44.97	49.337	46.872	47.142	39.49	51.893	39.27	40.935	29.167	50.517	49.038	42.057	38.036
34.704	10.084	0	0	0	0	0	0	0	0	0	0	0	0	0	0	0	0	31.072	106.99	232.16	359.67	505.03	638.73	809.93	955.72	1138.5	1301.1	1454	1617.7	1790.1	1912.4	2062.8	2147.6	2237.4	2368	2444.3	2583.5	2653	2714.8	2806.6	2887.4	2971.7	3064.6	3141	3260.1	3343.2	3422	3535.2	3548.8
0	0	0	0	55.18	139.12	206.06	260.53	279.67	325.53	358.14	374.73	378.94	407.88	437.4	411.09	415.39	416.96	415.13	454.71	430.54	401.33	451.11	478.55	335.5	405.03	458.86	470.47	459.22	389.26	354.62	487.68	443.77	461.39	485.5	395.39	464.7	494.74	461.49	485.66	482.07	492.1	499.23	481.44	506.45	473.93	498.92	514.68	513.31	548.05
0	2.7104	0	0	5.7791	7.3389	11.525	11.924	2.6667	10.642	16.632	11.913	27.752	26.85	17.871	33.317	37.308	46.322	78.988	76.635	100.74	100.35	103.74	116.76	108.34	105.71	99.553	74.588	73.985	83.978	58.116	51.98	64.594	75.974	95.246	106.63	137.59	142.87	163.89	195.65	211.35	246.85	287.71	314.93	344.12	398.27	398.48	440.14	475.79	498.08
0	0	0	6.8557	0	4.9692	15.369	8.8244	15.318	16.631	25.423	25.285	40.563	33.377	40.336	42.274	40.553	48.693	42.976	55.242	58.434	62.117	75.119	84.943	66.549	88.113	110.16	104.24	107.62	108.82	120.62	126.65	126.09	140.71	131	138.51	151.76	140.93	152.92	151.4	154.09	144.67	150.68	139.42	149.09	159.58	146.76	170.78	170.46	175.6
4.7097	0	0	0	7.3293	14.327	6.6975	0	0	0	0	0	0	0	0	0	0	0	0	0	0	0	0	0	0	0	0	3.052	20.912	18.905	29.698	38.756	38.651	45.978	52.054	51.922	52.536	53.656	59.032	66.299	61.853	78.944	65.527	63.973	54.794	79.019	90.93	82.614	88.302	74.404
15.272	7.6755	0	1.0564	0	1.841	0	0	0	0	0	0	0	0	0	0	0	0	0	0	0	0	0	0	0	0	0	0	0	0	0	0	0	0	0	0	0	0	0	7.7519	15.299	6.8544	19.792	10.17	18.927	32.569	31.905	46.534	49.056	65.782
6.1819	9.5911	0	0	0	0	0	0	0	0	0	0	0	0	0	0	0	0	0	0	0	0	0	0	0	1.2746	15.118	26.493	33.38	34.038	14.295	41.883	47.35	49.961	49.611	21.665	69.105	62.895	54.815	54.36	47.286	45.099	66.675	68.724	55.038	59.535	47.438	51.131	41.449	43.599
0	0	0	0	20.123	21.606	46.079	41.514	38.27	42.938	51.036	47.615	48.183	53.531	46.935	42.588	40.085	25.277	29.696	26.295	27.495	25.523	20.589	10.865	9.2618	7.6854	16.305	24.071	21.901	24.055	18.489	25.395	18.732	17.579	13.7	25.813	34.608	38.079	42.431	31.502	38.867	36.402	37.318	36.978	42.43	40.119	33.022	50.971	29.156	48.901
10.34	11.529	0	0	0	0	0	0	0	0	0.28819	4.2841	7.8188	13.486	22.656	23.043	14.472	15.646	16.469	11.14	12.439	19.129	19.188	12.426	16.154	15.648	25.382	26.019	6.8133	17.828	0.32481	15.137	31.384	30.356	41.916	66.973	85.337	105.65	126.68	143.73	168.44	184.45	217.85	250.49	273.13	289.08	328.91	334.31	373.07	392.12
13.457	5.869	0	0	0	1.331	0	0	0	0	0	0	0	0	0	0	0	0	0	0	0	0.81567	5.2994	16.167	6.274	18.562	27.942	25.055	41.027	83.558	120.47	150.86	172.03	201.22	282.77	342.74	389.35	423.56	478.9	526.13	575.65	622.17	680.47	736.85	775.24	821.39	853.89	913.7	926.42	980.97
15.507	0	0	0	8.7922	0	0	0	0	0	2.1008	5.1355	0	0	0	0	0.84868	0	0	0	0	0	0	26	98.987	239.91	253.25	330.03	494.15	626.21	841.27	960.13	1255.6	1475.8	1680.9	1946	2182.8	2540.7	2746.3	3033	3109.4	3609.8	3805.1	3981.8	4153.1	4390.2	4610.6	4680.4	4766.2	4804.1
0	0	0.29302	1.1586	8.3466	8.8658	14.615	17.196	10.126	5.9562	3.7626	8.9351	0	0	4.2452	0	0	0	0	2.2108	3.6827	3.3438	0	5.1893	4.8048	13.732	0.37899	1.804	4.8481	1.5048	13.612	9.8969	17.422	10.036	0.97498	0	0	0	0	0	0	0	0	0	0	0	0	0	0	0
0	3.925	0	3.7616	0	8.1138	6.7164	14.706	7.6535	0	11.705	8.037	22.195	13.057	18.675	9.9343	12.061	10.485	7.3727	16.249	12.201	13.362	18.971	31.05	14.519	28.042	37.875	34.746	33.576	36.364	49.444	54.355	47.869	64.713	56.241	62.934	70.21	72.672	79.231	90.208	92.608	96.471	98.317	105.53	109.38	118.89	118.4	143.64	136.97	162.18
29.882	18.309	0.16984	0	0	0	0	0	0	0	0	0	0	0	0	0	0	0	0	0	0	0	0	0	0	24.896	56.284	97.943	151.85	185.16	192.93	279.02	288.25	338.24	395.55	418.05	448.99	519.79	554.09	548.28	593.8	614.95	699.13	759.87	800.49	833.6	814.64	847.37	856.95	880.75
0	12.034	3.1659	1.316	8.0473	0	0	7.393	0	0	0	0	0	0	0	0	0	0	0	0	0	0	0	0	0	0	1.055	8.2135	5.7598	32.836	24.851	4.0612	0	3.6995	14.605	0	0	0	0	0	0	0	0	0	0	0	0	0	0	0
3.61	0	0	0	25.88	0	0	0	0	2.4343	0	0	0	0	0	0	0	0	0	0.019405	43.145	84.145	111.83	164.82	191.85	248.42	292.86	344.83	375.74	425.01	471.85	541.86	535.89	566.86	618.06	571.23	641.35	661	695	701.86	761.95	765.19	807.65	814.57	842.25	879.92	846.54	861.76	834.44	832.87
0	0	0	0	8.6497	8.1295	10.875	10.471	11.06	7.651	10.071	13.235	20.864	13.729	29.357	32.962	56.97	59.619	85.51	109.4	127.63	127.01	148.24	168.63	189.32	197.89	218.69	240.63	255.78	283.22	285.67	294.08	318.83	331	341.66	329.45	337.09	350.8	354.84	385.21	399.31	417.68	427.29	433.29	458.7	488.3	481.28	537.95	569.62	536.84
0	0	0	0	14.086	16.505	49.005	37.425	49.522	51.998	36.298	34.198	24.464	39.527	19.64	41.475	34.629	49.772	37.893	35.441	30.15	27.239	26.921	30.661	44.429	22.221	29.677	30.095	43.301	44.746	37.392	25.822	36.832	25.704	19.474	23.566	29.675	15.027	23.594	22.207	18.989	25.943	10.373	12.424	4.0038	18.3	32.898	17.799	15.185	0
1.3233	0.21777	0	0	0	5.9676	37.691	103.65	179.07	284.96	427.18	557.39	687.71	861.22	1002.5	1060.2	1213.9	1363.1	1396.3	1496.1	1562.7	1607.2	1749.5	1794.9	1528.6	1541.1	1629.8	1900.6	1898.6	1704	1738.7	1810.2	1595.9	1922.3	1684.8	1939.7	1954.9	2000.6	2124.3	2122.8	2067	2150.5	2190.7	2177.3	2203.8	2230.5	2230.3	2238.8	2201.8	2273.8
40.522	0	0	0	3.7925	0	10.607	23.761	1.9204	9.5034	0	0	0	0	0	0	0	0	0	0	0	0	0	0	0	0	0	0	0	0	0	0	0	0	0	0	0	0	0	0	0	0	0	0	0	0	0	0	0	0
14.992	19.587	4.969	0.5665	0	0	0	0	0	0	0	0	0	0	0	0	0	0	0	0	0	0	6.6353	3.5372	13.816	36.017	45.84	60.184	90.667	113.1	131.11	179.7	197.61	249.69	269.2	268	315.4	361.53	404.62	402.52	432.03	481.68	510.66	500.14	516.98	546.97	549.82	526.08	545.71	585.4
0	0	0	3.3709	9.6025	15.475	1.8586	2.221	25.404	56.554	55.6	63.015	59.285	65.584	55.86	75.214	42.644	20.972	49.931	57.453	69.968	60.772	62.751	45.535	71.834	83.101	73.415	76.363	86.401	83.795	76.469	87.28	116.62	99.928	113.02	125.26	123.84	45.545	62.162	50.114	47.96	20.742	17.778	36.632	43.403	32.506	43.578	28.068	50.653	36.582
6.6987	7.5745	0	3.665	0.89301	0	0	0	10.472	7.4503	10.962	15.362	0	5.7716	0	9.5183	10.131	9.0193	16.147	0	0	1.6191	2.288	6.2642	0	6.7803	9.6807	3.1475	7.1206	0	0	0	0	0	0	0	0	0	0	0	0	0	0	0	0	0	0	0	0	0
0	0	0	2.0097	0	2.7163	0	0	7.2437	7.7746	1.8117	13.125	9.8013	14.531	11.173	14.001	15.996	14.955	15.011	22.919	35.161	28.043	25.374	26.023	25.998	25.415	32.971	33.455	36.739	42.803	45.153	49.242	43.364	48.163	37.913	40.374	48.126	55.022	64.725	74.916	97.979	123.76	156.04	177.55	228.7	257.76	287.47	350.2	370.36	424.13
0	0	0	0	11.621	7.9712	13.286	14.568	17.024	35.518	28.129	40.65	31.697	40.028	51.992	66.307	56.151	52.332	28.304	12.533	16.372	4.461	3.408	16.537	4.6134	9.0348	7.3451	0.01256	19.263	15.715	30.958	10.049	17.857	29.472	34.094	44.703	43.375	59.371	48.637	61.082	46.65	40.558	49.9	37.063	24.038	44.923	50.657	53.396	28.6	15.539
16.451	1.6766	0	0	0	7.369	0	3.1542	0	7.2264	14.066	16.186	12.322	21.926	25.983	25.956	34.549	36.674	36.739	35.016	40.263	44.047	59.163	64.998	73.559	77.449	87.264	79.115	80.084	84.657	77.198	87.522	86.174	76.669	82.779	97.736	85.782	81.37	102.33	97.767	96.022	91.408	100.79	102.72	110.91	111.14	125.1	137.35	138.55	151.9
9.6604	10.335	0	5.7565	0	0	0	0	0	0	0	0	0	1.207	11.133	0	0	0	0	0	0	0	0	0	0	0	2.2254	10.857	6.9332	9.8833	4.8516	24.777	22.527	31.036	24.795	28.751	26.122	29.927	30.013	23.963	34.641	24.853	38.332	34.75	43.274	24.023	27.409	35.223	29.591	26.834
18.398	0	0	0	0	4.095	0	3.5247	25.057	32.73	0	14.223	16.757	33.836	48.85	64.69	106.2	135.61	177.98	293.71	256.3	295.05	324.3	382.89	434.94	445.85	483.28	522.37	587.4	593.78	659.26	714.54	768.86	795.55	921.81	902.55	961.92	995.93	1074.3	1120.4	1156.7	1200.8	1261.6	1293.1	1319.4	1351.6	1384.4	1395	1429.2	1479.3
12.805	2.3792	0	0	7.4237	0.75314	7.2066	0	0	0	0	0	0	0	0	0	0	0	0	0	0	0	0	0	0	0	0	0	0	4.2801	0	6.6423	7.9535	13.117	17.831	23.043	25.263	46.947	61.016	73.594	87.387	113.71	122.88	133.96	160.21	146.43	153.73	163.31	176.24	180.19
7.027	0	0	26.384	0	8.7453	3.9901	4.7172	9.591	0	6.7315	0	22.51	10.405	53.7	101.05	91.37	150.83	287.23	406.82	470.13	617.81	795.51	923.62	898.34	1190.6	1355.2	1372.1	1766	1927.7	2113.5	2288.9	2456	2638.9	2818.7	2920.4	3090.6	3196.2	3245.2	3357.3	3442.1	3553	3578.1	3652.2	3636.3	3587.1	3601.3	3656	3749.5	3802.8
0	0	0	4.3821	10.38	6.0674	8.7707	11.917	0	0	11.99	0	0	1.7442	0	0	0	0	0	0	0	0	0	0	0	1.0425	6.0257	0	0	0	6.7271	20.947	42.534	4.9571	0	0	0	0	0	0	0	3.0209	4.0621	1.231	0	1.0078	0	7.7957	6.8275	2.6172
0	0	0	6.6321	11.097	13.836	15.759	4.6289	0	0	0	0	0.73721	0	14.979	0	6.5144	23.257	37.562	61.435	59.405	81.46	92.299	97.906	113.52	138.7	139.39	142.59	164.47	147.99	175.37	192.03	199.05	200.24	180.34	173.34	182.29	196.36	182.94	166.8	179.9	183.85	180.85	177.2	168.76	156.48	167.18	166.23	176.68	148.12
0	0	0	0	2.0838	4.6746	11.685	10.431	10.895	3.6873	0	0	12.444	0	14.638	1.0147	13.532	12.923	11.591	2.469	0	19.069	30.28	38.694	13.185	34.809	36.161	44.762	52.766	47.963	49.242	72.378	70.852	91.646	65.368	66.843	62.995	54.269	73.869	101.95	98.412	103.96	82.903	91.928	79.615	74.633	82.063	82.888	90.461	91.023
14.849	11.041	6.8702	1.4679	0	0	0	0	0	0	0	0	2.0726	19.462	19.269	29.385	39.45	69.884	77.624	104.36	133.63	165.29	182.35	199.27	259.04	256.93	290.95	305.61	321.57	355.93	354.73	380.78	389.81	377.52	382.37	403.01	400.74	401.65	406.53	417.5	415.48	421.38	430.12	424.19	413.29	412.84	421.73	420.9	415.79	427.08
7.1797	26.134	6.3128	0	0	0	0	0	0	0	0	0	0	0	0	0	0	0	0	0	0	0	0	0	0	0	0	0	0	0	0	0	0	0	0	0	0	0	0	0	0	0	0	0	0	0	0	0	0.64043	8.7102
7.7239	0	0.19427	0	0	5.8707	10.198	12.335	1.2766	7.5633	0	3.6049	1.9663	0	0	0	0	15.608	1.9796	18.785	22.913	27.564	22.633	20.102	42.425	21.368	7.81	29.465	31	43.021	55.581	42.366	66.978	54.405	69.483	47.167	69.165	84.486	78.518	79.628	74.376	78.616	77.1	100.69	90.713	72.478	70.168	67.486	86.868	72.302
4.37	4.0093	0	0.43576	0	3.0084	0	5.469	2.3343	0	0.58978	0	1.7744	0	0	0	0	0	0	0	0	0	0	0	0	0	0	0	0	0	0	11.442	19.106	29.726	41.259	60.125	75.243	88.187	106.88	116.15	146.86	163.14	181.05	206.74	223.51	230.9	253.39	278.02	275.27	291.03
16.696	15.113	1.8675	0	0	0	0	0	0	0	0	0	0	0	0	0	0	0	0	32.359	17.987	61.993	89.288	230.54	281	318.57	227.17	451.95	320.38	323.23	349.56	365.13	387.18	425.04	423.83	664.03	458.44	468.78	421.97	488.89	465.47	507.79	460.64	488.12	460.33	498.97	460.03	478.33	504.86	533.22
14.388	16.691	4.0174	0	0	0	0	0	17.794	70.842	113.18	154.33	249.99	314.73	413.2	492.65	568.46	621.97	726.31	738.64	814.43	855.31	921.99	995.98	1018.4	1017.7	1083	1099	1123.1	1130.4	1134.2	1140.2	1211.7	1203	1228.8	1245.1	1217.4	1282.5	1271.2	1244.5	1247.1	1233.4	1253	1231.1	1234.2	1227.4	1246.7	1229	1203.6	1229.5
5.6358	7.2556	0	0.12448	2.525	0	0	0	0	0	0	0	15.274	28.104	56.707	84.7	143.3	177.27	206.35	246.2	293.24	319.6	357.18	363.1	438.63	465.32	489.8	584.95	640.13	682.54	757.28	836.9	962.78	1040	1159.8	1296.4	1471.5	1736.2	1986.9	2257.4	2690.2	3133	3465.3	3840.2	4218.7	4772.9	5136.1	4898.3	5456.3	5374.6
0	2.8387	0	0	0	5.5147	20.84	26.625	19.264	17.658	16.767	18.875	26.369	13.948	16.103	4.9796	15.894	10.707	16.555	33.56	35.174	41.942	54.053	71.762	94.895	104.57	155.91	176.33	213.98	246.94	270.71	313.22	331.76	389.62	390.32	421.57	435.77	468.28	474.41	499.45	527.46	549.61	555.6	538.45	541.62	542.57	567.63	615.79	630.43	661.09
17.691	9.0179	0	0	1.2354	0	0	0	0	0	0	0	0	0	0	0	0	0	0	0	0	0	0	0	0	0	0	0	0	0	0	0	0	0	0	0	0	0	0	0	16.311	75.424	113.73	177.29	224.12	340.1	375.49	426.15	490.77	535
0	0	0	0.42704	14.135	11.267	7.5627	30.757	34.501	56.299	41.612	33.633	45.106	89.907	91.277	74.469	62.273	64.806	75.052	77.89	63.37	45.933	40.555	39.909	55.389	69.165	45.241	48.869	42.884	70.966	101.7	37.639	35.69	40.478	67.609	68.86	26.78	19.044	14.688	15.204	18.663	14.429	21.998	23.202	14.354	4.878	2.0418	9.2655	9.1876	1.7619
0	15.605	0	0	0	0	0	0	0	0	0	0	0	7.7409	5.9526	0.5625	9.1119	11.687	0.49261	1.8382	4.2021	0	0	0	0	0	0	0	0	0	0	0	0	0	0	0	0	0	0	0	0	0	0	0	0	0	0	0	0	0
15.875	9.1637	7.5912	0	4.7238	0	0	0	0	0	0	7.5623	0	0	19.132	17.819	33.172	46.002	64.042	75.355	90.977	100.13	119.42	128.43	140.74	159.03	141.97	147.5	162.75	179.78	191.81	173.63	192.92	192.9	195.9	209.9	209.96	210.11	218.41	210.37	231.82	215.68	238.11	258.71	242.63	242.63	235.81	249.4	238.81	258.98
0	0	0	7.1843	0	12.952	15.47	19.426	21.677	17.554	34.555	22.941	33.884	31.191	38.187	26.702	39.344	41.018	32.791	46.151	42.577	48.429	57.889	71.001	65.507	66.441	85.273	87.658	91.974	92.311	101.7	108.33	87.213	98.868	109.41	113.77	112.72	128.68	128.6	131.39	117	116.86	123.13	104.57	110.2	117.43	109.43	134.03	126.19	132.21
18.497	7.1587	0	0	6.8674	0	0	0	0	0	0	0	0	0	0	11.838	42.742	58.065	102.22	107.52	138.56	171.4	167.87	191.44	229.28	255.28	294.17	338.97	362.43	368.82	388.4	407.8	436.55	454.26	454.78	452.89	469.29	490.47	485.57	510.62	498.52	529.87	510.65	506.93	492.57	529.88	519.49	516.17	512.05	536.82
4.5765	0	0	0	3.332	5.8209	0	0	0	0	0	0	0	0	0	0	0	0	0	0	0	0	0	0	0	9.8452	49.759	56.068	60.063	87.428	122.46	141.82	162.86	177.43	184.67	196.54	239.57	274.71	285.96	308.12	317.23	372.17	388.31	408.83	425.43	446.47	479.09	529.48	511.32	544.87
1.7208	2.7763	0	0	9.6807	0	1.1824	5.8243	0	0	3.0401	0	0	0	2.5149	1.1024	6.004	1.9134	11.87	18.948	26.277	30.953	23.316	48.872	50.486	66.735	91.313	103.17	120.49	87.737	98.202	114.39	130.98	108.43	92.521	82.596	101.04	110.48	104.37	123.79	108.42	110.19	110.71	86.06	76.692	80.543	83.642	56.852	62.584	74.381
8.2814	7.9005	0	0.056455	0	0	0	0	0	0	0	0	0	0	0	0	0	0	0	0	0	0	0	0	0	0	0	0	0	0	0	0	0	0	0	0	0	0	0	0	0	0	0	0	0	0	0	0	2.3747	8.2049
0	0	0	0	6.9171	34.111	18.993	29.101	59.593	73.029	89.875	98.651	95.876	113.59	109.13	110.63	113.92	114.28	112.19	116.93	116.26	125.45	119.43	121.43	126.62	129.02	125.5	117.15	136.05	124.79	125.36	126.84	146.02	136.79	138.07	136.49	133.44	133.48	154.99	148.31	153.71	138.12	145.53	126.97	135.1	127.63	136.72	119.64	130.81	128.77
0	0	0	0	7.2667	11.836	6.7509	14.148	15.974	8.5142	8.4228	14.232	15.641	9.3656	14.003	11.345	12.084	4.011	0.71227	0	8.3029	0	6.022	0	0	0	2.22	0	0	0	6.5124	0	1.929	4.4038	0	0	0	0	0	5.7112	0	0.53001	0	0	2.0691	2.4181	0	12.266	16.635	22.436
10.012	1.987	0	6.285	5.2666	0	0	0	0	0	0	0	0.8897	34.956	67.884	133.6	199.33	252.37	331.15	394.25	430.86	526.49	569.14	637.85	697.55	707.51	781.4	779.9	837.16	849	877.64	821.29	929.33	929.84	908.38	936.34	926	941.2	954.28	978.92	931.96	954.51	962.41	946.93	974	966.04	989.89	956.73	948.55	937.7
0	2.9925	0	0.11716	0	8.2381	6.562	12.184	3.0361	11.782	9.7688	10.911	13.705	13.649	19.201	12.657	20.046	20.779	19.587	28.743	18.246	24.474	24.347	35.22	28.102	28.779	43.721	49.999	34.844	38.29	42.992	49.968	41.461	48.93	41.343	46.228	40.621	42.005	38.516	36.991	40.184	27.911	32.088	24.995	19.125	33.685	17.355	36.093	32.51	39.141
11.43	5.7274	0	0.53881	0	0	0	0	0	1.2267	13.713	29.842	40.081	70.063	68.649	83.896	112.73	132.19	155.43	157.58	183	194.9	212.54	201.36	222.19	230.42	224.91	253.49	231.76	243.88	234.54	253.4	250.04	240.48	262.15	258.79	238.83	262.31	240.67	229.41	229.91	216.93	203.01	208.61	185.78	201.88	193.27	182.97	170.49	170.34
20.154	0	18.28	0	0	0	0	11.255	10.725	8.0195	14.522	21.784	21.988	29.763	45.778	45.476	57.188	64.53	72.735	94.317	130.81	154.64	203.65	240.03	254.01	261.02	376.65	416.63	475.93	415.71	565.23	679.33	730.85	784.34	898.57	1004.5	1181.9	1207.5	1349.2	1411.3	1471.4	1551.9	1656.1	1725.1	1807.3	1821.8	1883.4	1896.7	1930.3	1977.1
3.5485	0	0	4.0497	0	0	8.5344	3.7563	0	0	0	0	0	0	1.6909	0	0	0	0	0	0	0	0	0	0	0	0	0	0	0	0	0	0	0	0	0	0	0	0	0	0	0	0	0	0	0	0	0	0	0
0	0	0	0	71.431	148.6	217.45	317.88	356.57	473.52	495.72	526.37	468.37	542.52	514.92	505.03	571.22	513.41	518.81	550.17	515.83	485.93	484.16	503.53	510.26	468.35	462.97	442.57	457.7	420.43	422.88	438.45	440.96	455.74	488.93	516.08	495.23	520.62	572.6	544.78	594.87	607.14	609.29	616.33	621.59	655.56	714.99	691.57	681.07	645.24
1.676	0	0	5.3175	0	10.032	0	0	0	0	0	0	0	0	0	0	0	0	0	0	0	0	0	0	0	0	2.0999	3.6707	14.909	32.409	41.199	57.261	80.467	109.15	117.11	164.73	187.24	239.36	267.84	341.1	408.58	466.79	567.16	609.18	692.83	728.77	812.8	884.99	942.56	1025.2
0	0	0	6.2072	1.221	11.707	2.1265	14.803	3.4592	7.6078	4.4473	13.686	6.8887	0	2.2947	0	0	0	0	0	0	0	0	14.743	15.275	27.671	65.231	67.71	96.953	122.62	170.82	219.53	255.92	258.83	300.78	345.17	388.66	432.2	456.03	494.95	539.2	541.36	569.75	575.41	592.99	586.27	631.15	647.15	633.78	673.05
17.694	1.731	0	0	1.3277	0	0	0	0	13.927	22.478	33.759	33.791	55.028	67.334	72.831	111.69	108.18	145.27	168.03	200.84	230.45	244.47	281.07	288.37	302.56	380.85	387.58	446.3	454.01	497.71	502.52	592.58	575.77	629.66	701.09	744.35	786.46	832.54	934.26	941.04	1068.8	1086	1144.8	1246.5	1274.2	1344.9	1380.9	1358.9	1578.6
1.1882	0	0.54706	0	4.907	0	0	4.1222	4.9905	0	0	0	0	0	0	0	0	1.9744	22.111	59.88	84.709	126.95	173.81	212.69	265.83	306.54	331.92	372.1	398.13	445.25	487.99	535.35	546.45	591.09	608.62	670.76	645.7	666.71	673.12	710.03	692.62	719.5	720.35	713.83	726.65	748.71	742.33	750.44	736.48	742.87
3.2884	6.4482	0	3.9537	0	0	0	0	0	1.3111	3.6371	3.8442	24.345	35.742	32.878	51.497	62.29	59.299	70.861	62.9	66.079	69.787	78	83.591	82.936	65.934	82.278	84.189	77.439	89.864	90.168	90.403	85.435	96.686	91.989	95.252	96.794	84.491	101.66	115.38	116.69	115.59	125.84	137.58	132.38	131.41	136.08	133.64	145.74	140.85
22.217	5.9208	0	0	0	0	0	0	0	0	0	0	0	0	0	3.2406	0	0	0	0	0	0	1.4648	0	12.152	16.516	30.527	49.482	68.531	82.701	118.7	138.02	171.36	173.92	190.47	240.7	234.99	230.66	230.43	227.7	257.02	270.48	275.12	288.23	287.15	285.68	278.55	273.15	279.01	284.25
5.0193	1.6395	0	0	8.4285	0	7.2182	0	0	0	0	0	0	0	0	0	0	0	0	0	0	0	0	0	7.7627	16.585	32.736	48.54	66.934	92.223	112.82	148.32	173.69	213.33	208.64	269.2	280.29	329.01	364.57	410.22	423.51	439.47	484.66	485.7	522.35	527.35	577.07	599.94	587.63	623.46
16.421	25.757	12.355	12.336	0	0	0	0	0	0	0	0	0	0	0	0	0	4.9963	0	6.6444	4.9033	0	23.257	27.087	28.277	16.059	30.401	17.876	0	0	0	0	0	0	0	0	0	0	0	0	0	0	0	0	0	0	0	0	0	0
0	6.2953	0	0	0	12.446	16.752	18.156	1.2614	0	0	0	0	0	0	0	0	0	0	0	0	0	0	0	0	0	0	0	0	0	0	0	0	0	0	0	0	0	0	0	0	0	0	0	0	0	0	0	0	0
1.2475	1.0879	1.2551	0	0	7.2367	0	0	0.4462	4.7339	2.6304	0.73883	2.3592	10.032	13.023	10.883	19.557	19.097	11.723	24.297	18.511	14.004	22.235	24.127	32.216	29.918	49.267	46.289	53.545	60.182	80.229	102.95	110.36	122.7	112.05	128.03	137.23	130.05	137.37	136.7	136.82	138.3	157.99	147.19	146.64	144.18	149.69	154.93	135.71	137.36
12.122	2.2555	0	0	0	5.2419	5.1784	5.0511	0.064857	8.5015	14.51	53.478	71.282	96.882	203.18	130.67	160.35	187.1	211.19	200.96	247.25	262.59	291.21	288.19	268.32	302.75	345.88	360.22	360.09	315.36	352.37	395.65	409.49	415.59	403.43	416.19	469.07	502.35	536.89	541.32	568.05	629.05	639.22	640.95	645.5	654.48	662.83	666.24	696.68	684.87
9.6595	7.3238	0	3.8425	0	0.97986	0	0	0	0	0	0	0	2.5577	0	0	0	0	0	0	10.867	17.798	19.697	21.683	21.585	25.095	40.508	34.626	30.349	31.983	28.842	30.777	10.473	32.56	24.467	14.479	6.5475	7.8298	21.484	16.949	7.8486	12.897	24.071	2.849	0	0	0	0	0	0
2.466	10.377	5.5791	0	0	0	0	8.589	10.779	10.193	9.805	8.4063	14.561	20.116	47.52	28.298	33.488	33.292	28.768	41.329	40.052	52.8	55.041	80.041	103.19	96.682	111.3	118.72	119.27	142.89	131.33	152.86	147.68	146.43	162.94	243.43	174.89	164.22	164.4	169.74	170.86	172.18	176.18	171.02	174.47	167.12	161.49	174.44	160.28	170.63
1.9483	2.1973	0	0	5.5673	3.4481	4.9403	0	6.2869	8.3387	7.6887	6.9836	1.6147	7.2344	13.257	0	3.1093	0	0	0	7.0693	13.155	14.017	10.032	5.2467	10.763	7.9799	13.165	10.505	21.861	34.395	46.705	44.016	70.899	59.217	67.771	70.986	86.727	89.583	109.34	118.42	123.3	137.63	137.12	137.58	137.22	132.25	130.61	143.24	133.57
0	0	0	22.342	30.288	2.5868	13.658	14.084	47.01	53.727	69.239	64.898	65.409	82.478	90.978	115.37	135.58	122.21	148.21	218.92	177.95	199.87	170.21	183.98	256.57	287.24	277.73	255.77	291.2	301.42	315.74	296.78	308.6	317.55	326.54	335.42	322.39	355.85	322.68	327.5	320.68	310.48	304.65	309.24	291.63	278.57	290.91	295.61	285.53	280.32
14.874	4.23	0	2.5198	0	0	0	0	0	0	0	0	0	0	0	0	0	0	0	0	5.6053	22.221	24.66	50.218	73.289	114.36	156.12	191.86	226.83	288.27	358.23	423.75	536.06	593.06	654.55	751.35	875.96	977.87	1032.3	1136.4	1196	1300.2	1376.8	1456.1	1617.6	1615.7	1680.8	1683.1	1721.8	1775.1
4.5456	0	0	5.7037	5.7094	1.4658	2.0962	0	0	1.8546	20.93	15.631	6.1065	5.511	21.402	16.071	21.258	17.223	39.074	69.315	92.854	105.75	99.689	127.19	118.98	157.8	166.43	177.89	170.61	192.16	229.69	213.51	254.06	280	289.52	277.37	322.87	365.44	365.34	344.24	350.05	410.45	383.22	392.62	424.53	414.86	424.92	423.95	422.88	447.58
9.0238	19.948	0	8.9684	0	0	0	0	0	1.65	36.54	69.946	116.38	141.47	184.04	236.87	306.89	359.32	423.13	486.65	513.1	600.97	600.08	659.24	715.59	759.69	787.35	830.9	869.05	874.1	863.1	845.66	861.89	877.37	851.13	884.2	867.38	914.83	881.26	858.73	860.84	865.71	866.59	856.93	834.79	857.28	861.34	834.32	859.19	833.76
14.687	3.3746	0	0	0	0	0	0	0	0	0	0	0	0	0	0	0	3.2301	0	3.019	7.6095	23.65	32.934	45.025	50.04	70.455	76.347	78.321	84.89	92.277	103.63	117.08	128.4	144.14	147.35	153.36	177.58	197.98	216.97	216.09	216.54	246.41	272.23	259.65	252.56	278.3	277.81	310.89	306.8	314.98
0	10.41	0	12.358	0.56394	0	0	0	0	0	0	0	0	0	0	0	0	9.3747	4.7597	9.8981	10.054	23.373	22.068	26.352	36.999	29.317	46.331	42.101	37.026	48.243	32.72	38.122	40.377	34.485	54.2	49.927	50.7	68.281	49.164	36.659	16.059	5.278	11.41	15.013	7.1571	7.3185	9.6937	0.92595	17.216	5.4355
12.656	5.5689	4.9543	0	0	0	0	0	0	1.3024	0	0	0	0	0	0	0	0	0	0	0	0	0	0	0	0	0	0	0	0	0	0	0	0	0	0	0	0	0	0	0	0	0	0	0	0	0	0	0	0
28.422	7.7204	0	0	0	0.10315	0	0	0	0	0	0	0	0	0	0	0	0	0	0	0	0	0	7.5933	12.51	17.417	25.137	15.347	18.334	17.149	14.679	27.356	30.346	21.311	24.414	10.95	11.244	16.124	24.633	13.207	16.712	47.294	32.202	36.709	33.92	43.579	25.254	55.187	47.351	44.922
30.726	10.912	0	4.8468	0	0	0	0	0	0	0	0	0	0	0	0	0	0	0	0	11.898	4.8497	23.661	14.322	35.216	0	30.498	20.729	36.346	18.394	3.4872	15.014	23.998	20.01	4.4301	49.566	52.324	65.368	72.505	89.505	107.43	128.82	142.09	152.39	177.41	164.73	180.04	177.25	180.76	195.96
0	6.5247	0	0	0	10.455	0.016623	17.623	30.443	59.342	114.87	144.24	212.85	275.67	342.35	382.48	424.01	490.02	546.54	602.76	656.55	655.5	734.06	756.15	737.03	796.7	804.68	774.14	842.53	861.92	867.61	875.8	878.47	916.91	915.6	924.59	919.2	899.4	910.15	908.51	922.36	925.39	928	917.8	915.46	900.16	922.4	903.05	912.9	900.94
12.758	11.127	0	7.8175	0	0	0	0	0	0	0	0	0	0	0	0	0	0	0	0	0	0	0	0	0	0	0	0	0	0	0	0	0	0	0	0	0	0	0	0	0	0	0	0	0	0	0	0	0	0
0	0	0	4.3541	25.675	11.252	5.7906	12.066	18.101	60.577	0	0	0	0	0	0	0	0	0	0	0	0	0	0	0	0	0	0	0	0	0	0	0	0	0	0	0	0	0	0	0	0	0	0	0	0	0	0	0	0
0	0	0	3.4503	0	10.927	15.388	13.034	9.6611	7.4105	23.1	6.0719	25.12	7.2636	19.733	19.571	9.706	16.394	0	20.013	14.155	14.318	11.005	21.297	21.225	25.066	35.625	34.59	30.923	38.839	53.112	58.15	47.195	64.069	61.215	64.273	65.308	60.783	71.293	55.796	65.177	56.129	59.363	54.919	54.194	29.931	18.887	35.797	38.913	41.865
0	0	0	5.8164	0	12.063	12.535	19.674	16.953	29.457	47.559	51.178	64.027	87.577	93.217	108.76	114.67	121.69	121.96	152.62	161	177.14	180.35	211.58	214.92	258.05	323.28	370.63	417.58	489.9	544.7	623.5	689.2	789.92	852.07	943.24	951.92	1050.7	1145	1180.3	1233.5	1269.2	1316.6	1345.5	1254.6	1442.9	1461	1532.1	1528.5	1625.3
28.478	0	0	6.17	0	0	0	0	0	0	0	0	0	0	0	0	0	0	0	0	0.63328	0	1.1394	13.809	18.074	19.638	30.651	21.858	25.941	29.247	33.137	56.469	59.744	76.919	87.961	110.76	112.69	137.42	116.57	124.43	140.12	171.49	201.24	204.53	226.46	222.64	232.93	225.87	271.65	257.4
6.6021	7.5286	5.7739	1.7405	0	0	0	0	7.1479	38.215	56.184	84.592	103.62	137.31	175.08	188.62	238.73	252.43	298.8	321.03	349.39	389.66	399.99	450.76	443.75	473.13	490.22	496.75	522.78	508.49	487.06	494.02	508.24	522.75	526.73	526.27	525.32	508.25	510.69	465.26	505.21	473.15	495.48	513.74	497.52	495.71	490.28	495.44	520.59	522.88
11.791	14.769	0	1.2703	0	0	0	0	0	0	0	5.2738	6.55	20.703	38.953	49.973	66.392	87.655	104.13	118.22	152.13	169.57	185.04	201.99	228.26	235.86	265.2	283.14	272.65	287.31	288.85	288.72	297.55	308.6	315.64	314.83	336.46	346.74	356.92	363.65	356.26	374.74	364.36	397.44	369.09	397.58	389.07	388.01	375.01	384.84
0	0	0	13.83	7.0531	6.5818	1.8349	0	0	3.4856	0	0	0	0	0	0	0	2.726	11.583	26.98	43.427	60.992	67.011	76.453	89.966	97.747	119.93	133.83	141.8	161.8	172.55	174.4	162.37	172.95	178.27	179.74	172.52	182.5	196.81	180.88	176.59	179.66	175.72	165.9	180.25	165.84	161.87	170.6	161.84	160.43
21.015	16.908	7.5672	0	3.9841	0	0	0	0	11.207	0	0	0	0	0	0	0	0	0	0	0	0	0	0	0	0	0	0	0	0	0	0	0	0	0	0	0	0	0	0	0	0	0	0	0	0	0	0	0	0
11.725	11.075	11.387	4.5314	0	0	0	0	0	0	0	0	0	0	0	0	0	0	0	0	0	0	0	0	0	0	0	9.1935	31.05	48.882	59.864	62.244	101.51	146	220.38	308.2	431.77	544.43	693.38	815.87	978.45	1090.8	1246.4	1336.6	1475.9	1562.6	1661	1763.4	1775.7	1849.3
0	2.0357	0	4.7929	16.366	0	0	0	0	0	0	9.7587	1.2541	0	0	0	0	0	0	0	0	0	0	0	0	5.784	25.149	38.617	72.05	70.393	87.929	113.7	107.71	121.33	135.04	111.7	139.94	159.84	223	223.76	212.35	190.64	191.79	205.47	213.67	225.83	232.96	234.33	236.36	242.63
23.884	15.726	3.4422	0	0	0	0	0	0	0	0	0	0	0	0	0	0	0	6.5537	8.9412	3.3828	34.84	27.761	17.478	38.086	39.522	61.457	54.969	55.876	75.86	78.908	112.73	112.95	122.77	166.69	206	231.48	279.67	328.66	440.39	491.87	600.18	720.1	872.01	968.31	1048.8	1157	1207.8	1286.8	1390.6
3.2529	3.7636	11.371	4.3119	0	0	0	0	0	0	0	0	0	0	0	0	0	0	0	0	0	0.7238	5.6626	26.463	12.36	29.268	13.298	26.296	36.666	46.453	48.854	43.968	71.603	76.472	92.431	98.711	101.73	107.39	110.69	119.29	134.33	120.14	159.56	161.79	173.03	169.42	167.73	183.09	206.43	209.4
20.908	0	13.898	1.0579	0	0	0	0	0	0	0	0	0	0	0	0	0	0	0	0	0	0	0	0	0	0	0	0.58348	23.851	15.595	30.554	40.146	30.715	37.779	39.908	50.362	50.967	54.663	76.153	73.097	87.005	78.571	101.37	98.746	84.898	96.87	106.93	91.551	85.086	95.937
2.7606	0	0	0	0	4.9775	4.3239	2.2357	4.0141	0	0	3.1745	14.097	8.9915	22.24	22.285	33.366	40.435	56.447	40.361	74.763	48.137	84.506	86.763	61.453	76.695	78.468	91.228	86.241	97.062	117.88	151.01	170.11	162.6	155.39	161.54	170.84	177.81	199.45	195.54	198.67	212.56	216.74	213.16	209.56	206.81	225.48	215.01	226.47	234.09
6.1224	0.36962	0	0	0.77958	1.444	1.581	1.4331	0	0	0	0	0	0	0	0	0	0	0	0	0	0	0	0	0	0	0	0	0	0	0	0	0	0	0	0	0	0	0	0	3.3326	22.784	115.46	202.45	283.53	374.29	493.12	622.19	679.49	842.64
0	0	0	10.111	0	0	6.7997	0	0	0	0	0	0	0	9.589	0	0	20.473	7.0496	9.7153	5.8778	10.962	0	0.9876	0	3.0887	0	0	0	0	0	0	4.1783	8.4669	12.4	12.457	30.59	45.523	48.914	50.204	68.115	65.805	77.868	84.364	88.906	92.425	107.31	99.599	131.33	122.9
0	0	0	2.5471	0	17.317	19.073	11.963	16.464	13.654	17.75	17.93	31.768	22.514	38.732	48.652	40.468	54.453	57.709	67.572	73.955	99.38	106.09	118.79	114.75	121.15	136.57	147.34	161.63	170.03	198.5	210.11	220.25	257.06	283.63	295.9	199.15	212.12	266.85	325.47	287.92	303.57	305.04	302.53	335.68	382.4	347.06	397.68	322.84	340.82
9.9944	4.2921	0	7.2969	9.4246	0	0	0	0	0	0	0	0	0	0	0	0	0	12.727	14.813	46.273	57.336	63.707	70.15	110.1	118.55	101.69	115.57	112.65	142.61	147.41	158.41	157.26	150.53	166.23	167.23	136.87	150.84	149.7	152.98	155.58	155.21	172.87	171.05	152.65	141.51	115.31	118.37	117.83	110.69
12.365	26.225	0	11.846	0	0	0	0	0	0	0	0	0	0	0	0	0	0	0	0	0	0	0	0	0	0	0	0	0	0	0	0	0	0	0	0	2.5853	40.014	52.233	73.783	80.882	133.65	163.7	198.18	267.08	292.41	315.48	364.75	435.18	464.55
0	0	3.5652	5.0529	5.4111	1.2748	0	0	0	24.859	25.854	51.87	50.229	55.556	39.636	58.623	76.425	56.548	67.471	65.68	93.833	86.888	89.234	99.692	100.13	105.02	111.23	104.9	98.152	104.66	117.47	107.18	104.53	95.641	99.383	91.182	94.948	91.446	119.86	94.997	90.503	75.018	83.316	75.055	76.716	77.097	74.371	67.962	58.177	72.976
0	0	0	1.0373	5.9379	44.186	41.584	55.977	48.404	58.116	34.344	62.319	48.118	45.976	43.624	49.275	46.679	45.89	49.445	49.849	64.906	47.28	69.257	76.086	86.327	90.992	89.131	83.584	88.986	78.509	93.14	71.948	89.789	81.963	120.11	95.894	97.044	68.495	94.173	112	113.34	95.054	94.101	94.244	111.95	118.31	98.351	127.31	121.34	126.03
0	0	0.22119	0	2.8059	13.307	10.25	18.049	16.711	10.111	19.675	36.816	43.724	40.234	37.322	52.522	52.398	59.538	60.483	71.879	77.232	72.901	77.14	78.075	82.181	81.137	87.962	94.291	103.28	106.15	129.15	123.82	133.64	147.45	132.99	122.95	123.43	147.33	145.06	169.93	171.17	181.5	173.4	167.1	181.19	178.7	200.47	215.34	226.67	223.07
0	0	0	10.126	16.32	22.097	29.559	35.459	3.2635	16.07	18.674	35.913	9.2434	22.906	2.0701	9.7287	0	2.6231	0	0	0	0	14.595	0	0	0	0	0.67173	0	0	0	0	0	0	0	0	0	0	0	0	0	0	0	0	0	0	0	0	0	0
0.0061146	7.6039	1.5037	1.1779	3.618	0	0	0	0	0	0	8.312	0	2.5115	3.2781	0	0	0	0	0	0	0	0	0	0	0	0	0	0	0	0	0	0	0	0	0	0	0	0	0	0	0	0	0	0	0	0	0	0	0
12.412	0	4.8257	5.0119	0.72727	1.0071	0	0	0	0	0	0	0	0	0	0	0	0	0	0	0	0	0	0	8.5082	17.452	20.247	7.4681	11.759	9.6623	18.157	28.491	34.408	22.802	43.293	95.524	32.068	42.267	43.537	62.197	80.596	115.54	155.39	227.83	290.45	332.22	357.07	412.54	463.75	533.51
10.093	3.7614	0	0	0	0	1.6046	0	0	0	8.2252	0.46504	4.5521	12.854	12.826	30.271	24.563	25.124	32.109	33.778	38.539	46.535	40.284	48.186	56.956	45.252	57.5	56.836	55.264	53.773	59.341	72.838	67.041	71.677	74.537	81.015	81.191	80.422	73.572	87.311	91.029	87.29	109.36	101.82	104.59	92.499	104.03	112.26	110.37	118.89
5.9376	9.5623	3.6022	0	0	0	0	1.9156	0	0	0	0	0	0	0	0	0	0	0	0	0	0	0	0	0	0	0	0	0	0	1.1123	11.997	13.024	8.756	14.343	15.697	17.906	20.982	41.474	76.948	101.8	138.2	175.93	236	265.76	330.09	392.43	469.88	482.5	545.23
6.9936	11.306	5.2753	2.7368	0	0	0	0	0	0	0	0	0	0	0	0	0	0	0	0	0	0	0	0	0	0	0	0	0	0	0	0	0	0	10.279	10.227	33.706	23.722	38.392	33.934	39.858	33.376	40.635	45.13	47.111	49.107	47.159	40.646	33.821	30.556
9.5011	0	0	12.314	16.11	11.583	0	0.42171	0	0	0	0	0	0	0	0	0	0	0	0	0	0	0	0	14.726	66.215	115.36	166.77	241.11	282.92	340.37	391.74	468.9	487.63	549.22	609.42	635.74	659.79	712.76	723.01	785.31	814.87	835.63	837.52	857.6	871.79	882.27	953.47	914.86	915.39
15.533	5.1511	0	0	0	0	8.2073	38.729	84.924	130.13	191.3	241.61	294.01	373.7	450.26	487.33	575.9	646.81	727.7	798.14	836.54	884.89	968.75	984.32	1047.2	1227.9	1095	1109	1178.7	1141.1	1182.8	1178.1	1144	1164.1	1132.1	1174.2	1183.8	1206.5	1206.8	1165.4	1180	1189	1206.5	1223.1	1181.7	1176.7	1176.2	1144.3	1147.3	1152
1.5149	3.7374	0	4.7852	9.0577	0	0	0	0	0	0	0	0	0	0	0	0	0	0	0	0	0	0	0	0	0	0	0	0	0	0	0	0	0	0	0	0	0	0	0	0	0	0	0	0	0	0	0	0	0
21.163	11.121	0.86291	0	0	0	0	0	0	0	0	0	0	0	0	0	6.2064	19.049	46.81	58.776	83.685	109.99	126.34	134.55	142.18	179.77	174.28	201.83	188.73	203.92	205.77	225.85	221.64	227.68	233.85	226.39	222.77	250.93	251.71	270.3	284.15	291.08	327.27	330.42	366.71	362.31	383.33	396.64	411.38	462.87
10.942	10.913	0	0	0	0.63542	2.3544	0	0	0	0	0	0	0	0	0	0	0	0	0	0	11.532	21.476	18.463	26.504	16.84	32.265	29.066	21.077	18.529	24.996	39.982	34.83	38.804	33.631	20.795	9.9268	39.109	24.003	25.017	22.838	18.821	30.134	18.74	16.118	6.2138	0	0	0	0
40.666	0	0	0	0	8.5552	0	0	0	0	0	0.44672	19.025	24.421	21.273	28.262	41.591	0	55.168	46.563	53.488	57.528	55.788	28.986	48.607	60.051	38.528	41.316	31.539	14.043	49.62	0	0	0	11.675	61.91	18.773	25.379	0	0	34.544	79.687	0.0099483	28.275	18.148	30.261	34.095	40.994	102.49	48.256
0	0	0	4.108	8.4489	0.41081	7.5663	9.2837	5.9114	3.4279	0	0	0	0	0	0	0	0	0	0	0	0	0	0	0	0	0	2.8816	20.751	28.172	34.319	62.18	77.435	83.088	135.76	126.62	154.4	217.93	189.9	221.89	257.24	263.81	291.8	294.16	341.94	357.91	364.82	421.1	402.31	442.73
17.482	17.596	6.9117	0	0	0	0	0	0	0	0	0	0	0	0	0	0	0	0	0	0	0	0	0	0	0	0	0	0	0	0	0	0	0	0	0	0	0	0	0	0	0	0	0	0	0	0	0	0	0
0	1.2695	0	9.0444	2.3524	24.305	0	0	0	0	0	0	0	0	0	0	0	0	0	0	0	0	0	0	0	0	0	0	0	0	0	0	0	0	0	0	0	0	0	0	0	0	0	5.0628	32.797	48.922	58.631	73.376	121.61	126.23
25.281	14.369	5.5298	6.744	0	0	0	0	0	0	0	0	0	0	0	0	0	0	0	0	0	0	0	0	0	0	0	0	0	0	0	0	0	0	0	0	0	0	0	33.568	187.15	413.81	621.76	944.59	1275.7	1708	2066.1	2446.1	2857.3	3309
2.3154	7.7608	0	0	6.3616	0	6.844	0	0	8.2797	17.712	20.751	8.7481	0	0	0	0	0	0	0	0	0	0	0	0	0	0	0	0	0	0	0	0	0	0	0	0	0	0	0	0	0	0	0	0	0	0	0	0	0
3.29	0.30622	0.33294	0	0	5.0191	6.9323	9.1799	6.4655	0	0	0	8.4781	2.4891	5.2201	5.4645	12.786	14.83	8.7474	15.526	24.785	25.839	33.598	24.559	21.346	22.13	25.977	20.927	27.159	42.137	51.013	40.021	58.381	70.778	62.367	74.498	85.902	90.404	94.134	112.25	104.78	118.74	116.47	132.75	129.1	145.14	142.83	147.75	151.41	146.5
0	0	1.5754	3.3676	0	7.3103	0	0	0	0	0	0	0	0	0	0	0	0	0	0	9.4392	0	0	1.8751	8.7567	5.7105	14.228	9.3452	15.356	24.064	22.174	25.636	19.636	9.7519	3.0419	11.743	11.979	15.037	24.673	18.689	24.336	19.294	23.678	19.049	33.413	32.477	45.338	50.064	59.02	53.464
8.4424	14.667	10.575	6.8079	0	0	0	0	0	0	0	0	0	0	0	0	0	0	0	0	4.5653	16.514	31.242	42.301	64.518	73.721	71.669	87.161	112.34	124.03	145.45	148.23	185.3	192.66	246.84	211.09	241.11	237.73	274.69	309.11	328.45	402.32	379.58	385.23	422.72	452.52	433.15	492.5	500.6	526.31
29.711	11.34	0.58996	0	0	0	0	0	0	0	0	0	0	0	0	0	0	0	0	0	0	0	0	0	0	0	0	0	0	1.009	2.2493	35.34	91.727	0	0	0	0	0	0	0	7.4131	60.436	103.33	138.9	182	236.41	281.63	343.15	416.1	456.62
14.365	0	0	5.2593	12.433	0	0	0	0	0	0	0	0	0	0	0	0	0	0	0	0	0	0	0	0	0	0	8.5262	8.5506	25.616	42.268	91.114	68.849	60.445	54.914	80.364	77.94	102.12	80.662	119.32	93.251	142.01	95.806	107.63	94.275	78.296	121.97	97.541	93.835	123.63
13.962	11.389	0	0	2.2981	4.7808	0	0	0	0	2.795	0	0	18.051	27.733	36.419	64.299	89.863	142.21	159.89	185.21	203.27	245.73	283.88	460.39	369.98	411.55	443.51	486.09	605.48	449.98	561.01	590.34	574.2	591.75	665.32	619.9	656.03	655.19	685.97	644.76	682.93	693.89	697.64	693.29	704.31	720.61	707.13	708.16	726.52
0	0	0	0	5.7692	10.314	10.13	9.7265	9.0517	17.788	21.347	22.033	31.423	23.889	35.193	32.933	35.816	36.157	41.957	52.526	53.806	55.621	41.852	61.93	55.224	66.507	38.695	45.572	38.937	35.847	51.898	37.248	47.998	38.329	24.158	20.364	27.584	36.745	32.761	19.832	33.786	19.188	17.85	10.614	14.726	0	5.8923	6.1505	9.7737	0
5.0389	10.641	1.4483	0	0	0	0	0	0	0	0	0	2.7097	0	1.6322	7.1094	11.132	8.2236	2.6018	10.287	2.2694	4.8322	1.3717	9.9484	25.156	18.67	27.028	30.553	46.053	58.143	58.664	80.193	94.244	91.642	102.08	114.18	120.49	131.19	134.67	151.12	159.46	173.86	189.46	190.14	194.11	192.72	203.18	211.12	218.74	216.52
10.015	0	0	0	3.833	11.391	2.1312	21.441	27.312	61.656	64.844	96.83	123.49	168.07	191.41	207.01	243.56	283.13	285.96	324.61	329.75	378.54	373.17	384.9	404.23	421.05	442.04	459.78	465.78	474.67	515.4	521.79	584.86	612.77	667.45	715.49	777.51	854.98	941.42	1013.2	1101.1	1118.7	1224.3	1324.5	1350.7	1405.3	1446.1	1530.8	1517.5	1565.2
2.6925	0	0	0	16.396	10.073	16.374	22.685	22.039	10.353	20.831	20.233	26.014	28.084	36.083	35.326	43.962	29.42	35.52	43.687	39.889	40.335	37.003	36.458	31.139	39.173	35.813	40.664	40.938	47.426	48.824	44.457	48.043	75.173	57.214	61.484	52.456	68.279	70.735	72.83	74.632	81.685	80.452	68.4	76.239	71.715	81.774	87.815	85.176	75.852
5.5654	3.0951	0	5.0492	1.4008	0	0	0	0	0	0	0	0	0	0	0	5.9877	0	0	0	6.5199	6.9824	24.518	39.541	54.383	52.899	77.593	82.756	89.179	108.2	121.19	144.31	166.4	174.17	186.61	188.71	201.62	195.62	202.44	246.36	239.37	253.32	275.91	278.45	292.19	311.81	331.03	355.78	379.83	397.15
0	0	0	8.0986	0	22.896	10.409	17.4	13.185	23.303	21.889	39.216	34.244	21.281	27.178	26.663	23.216	45.294	28.335	42.902	30.917	46.161	56.921	64.741	68.468	64.146	67.351	74.294	71.611	76.804	84.951	77.429	95.69	93.71	102	107.7	112.31	100.45	124.76	131.99	148.14	142.42	147.19	165.82	165.77	170.08	173.69	187.89	175.89	192.18
0	0	0	0	3.0633	19.331	34.214	33.824	51.057	57.484	78.427	93.824	110.42	101.57	116.48	124.42	128.12	134.26	137.88	141.08	142.74	151.35	157.31	162.34	161.81	164.09	163.75	186.07	177.34	165.2	169.7	170.65	171.78	168.2	181.22	177.14	189.22	199.46	191.78	207.82	204.66	218.68	226.33	237.34	242.07	253.73	249.71	258.77	260	245.92
0	0	0	4.1792	5.806	9.5408	7.3655	0.76412	0	0	0	0	0	0	0	0	0	0	0	0	0	0	0	0	0	0	0	0	0	0	0	0	0	0	0	0	0	0	0	0	0	0	0	0	2.7596	3.5788	14.99	17.762	7.002	30.447
16.971	4.8743	0	1.6511	0.99647	0	0	0	0	0	0	0	0	0	0	0	0	0	0	0	0	0	0	0	0	0	0	5.8336	0	0	1.4127	10.224	4.751	18.597	0	0	0	7.5343	0	12.229	23.942	12.168	26.857	29.957	36.641	34.022	35.755	44.996	41.46	58.675
7.5607	3.2779	0	0	0	3.5206	12.327	0	0	0	0	0	0	0	0	0	0	0	0	0	0	0	0	0	0	0	0	0	0	0	0	0	0	0	0	0	0	0	0.020058	0	0	26.013	25.959	42.206	43.137	54.444	68.306	72.936	81.674	80.002
21.148	5.8004	0	0	0	0	0	0	0	0	0	0	0	0	0	0	0	0	0	3.9761	10.897	31.834	55.349	69.155	91.226	95.703	104.97	120.31	118.75	130.26	135.92	152.06	143.52	138.32	124.4	132.78	152.16	151.66	151.92	158.51	170.31	173.66	160.74	177.32	159.64	182.21	185.44	175.69	179.46	149.62
0.77724	3.3207	0.90112	3.9744	0	0	0	0	0	0	0	0	0	0	0	0	0	0	0	0	0	0	0	0	0	0	0	0	0	0	0	0	0	0	0	11.067	21.502	22.158	31.882	42.836	50.497	40.335	51.775	61.366	65.671	76.546	73.666	89.993	89.787	97.606
17.523	0	0	0	0	9.0353	0	8.105	5.0573	6.3452	6.798	5.2272	3.193	9.7299	12.024	6.0053	7.175	9.8321	0.9631	9.7196	5.8892	11.874	2.5313	5.9983	6.5028	11.986	7.5651	9.2834	21.928	34.251	49.603	82.485	116.86	135.18	177.25	215.81	234.43	274.03	320.19	369.48	404.68	439.2	475.62	499.12	489.42	548.29	565.45	572.83	590.56	605.79
14.367	3.6804	0	5.4714	0	0	0	0	0	0	0	0	0	0	3.4559	0	0	0	0	0	0	0	0	0	0	0	0	0	0	0	0	0	0	0	0	0	0	7.8843	2.1166	15.379	19.405	12.324	31.63	21.374	31.412	23.083	19.226	23.986	19.512	12.701
20.515	13.506	0	3.7387	0	0	0	0	0	0	0	0	3.2836	0.13925	0	1.6505	11.925	8.6108	7.458	2.8924	7.4327	0	12.882	24.061	27.924	37.67	58.491	74.084	95.157	120.43	130.08	155.39	155.7	192.92	210.92	208.98	236.41	266.42	261.37	285.75	286.72	294.31	302.86	311.57	324.65	329.1	324.21	306.85	306.28	302.24
0	3.3083	5.5378	0.36664	2.2699	0.065708	0	14.566	22.422	25.748	0	0	27.089	82.116	109.98	138.13	74.862	160.86	89.418	172.61	186.1	143.29	168.97	169.97	172	193.99	178.6	194.95	140.37	174.73	175.6	194.04	191.88	183.31	176.4	181.24	159.3	161.28	171.94	176.43	177.75	185.34	216.95	222.34	229.11	226.23	255.13	276.6	272.97	283.29
9.7879	0.51771	0	0	4.5464	2.1639	5.2561	8.589	0	0	2.7691	0	0	0	0	0	14.008	13.01	48.048	89.098	136.13	190.66	255.29	349.79	436.96	534.11	646.6	722.31	851.21	868.78	989.57	1025.2	1099.7	1142.2	1155.6	1214.9	1211.8	1258.9	1277.3	1274.1	1280	1215.7	1103.7	1121.4	1173.4	1026.8	1309.9	1021.3	1117.7	1128
2.1124	0	0	0	2.4412	3.8709	0	6.8496	1.6331	3.7609	0	6.5546	5.0595	11.164	5.4406	1.7928	0	0.73938	2.0802	16.568	30.554	53.321	61.908	77.129	95.551	109.62	139.55	168.77	180.13	204.61	222.21	248.79	226.38	253.39	241.46	252.81	268.95	267.73	288.84	289.57	276.49	267.6	279.54	269.68	279.21	275.45	260.82	281.33	283.58	276.42
0	2.2748	0	1.5666	3.7647	4.0408	9.9777	2.1927	4.5118	13.11	23.442	25.395	33.337	36.176	34.447	40.091	36.805	49.379	47.008	50.264	54.15	68.202	72.684	81.148	85.62	99.11	112.82	121.24	116.89	132.39	135.26	148.98	168.74	164.11	185.76	197.94	219.48	244.13	198.11	202.34	212.68	210.98	231.14	239.86	237.85	260.59	241.31	240.98	255.9	253.02
0	0	0	0	7.4065	7.4792	24.462	26.472	22.426	24.355	24.598	27.722	32.472	41.273	46.413	40.005	58.704	46.5	45.898	51.383	59.269	55.82	65.162	83.629	112.97	167.35	231.48	298.5	368.66	533.33	631.67	712.13	839.41	949.55	1039.1	1133.6	1189.5	1343.1	1405.9	1520.1	1546.6	1653.9	1693.4	1778.3	1869.2	1878.3	1870.7	1920.1	1950.5	1949.3
0	0	0	11.551	11.19	12.781	11.964	18.752	17.102	20.461	15.78	22.225	31.169	25.644	30.299	28.181	30.566	17.754	35.154	41.469	44.786	37.265	56.82	45.803	57.739	47.92	47.005	47.304	51.507	62.75	71.054	66.489	67.279	79.89	69.51	64.373	72.151	85.606	78.389	96.135	95.652	87.913	82.468	84.315	84.895	92.001	94.501	107.03	104.96	99.097
48.676	0	11.855	0	0	0	0	0	0	0	0	0	0	0	0	0	3.5212	13.283	25.244	42.586	54.892	69.059	88.021	110.44	134.41	134.23	161.42	155.22	175.58	181.86	194.6	191.85	205.33	211.27	206.97	218.21	207.67	233.91	260.3	274.94	304.21	311.47	369.86	397.35	451.06	497.19	560.04	595.44	653.19	733.43
15.89	13.072	0	0	0	0	0	0	0	5.6688	0	0	0	0	0	0	0	0	0	0	0	0	0	0	0	0	0	0	0	0	0	0	0	0	0	0	0	0	0	0	0	0	0	0	0	0	0	0	0	0
0	0	0	12.302	20.23	13.555	0	0	23.321	29.702	3.7423	8.9272	14.827	19.308	41.002	0	0	0.034857	0	0	0	0.2435	0	0	0	0	0	0	0	0	0	0	0	0	0	0	0	0	0	0	0	0	0	0	0	0	0	0	0	0
0	8.5006	0	0	0	8.5098	11.78	0.78038	8.1075	3.3368	27.17	23.023	53.304	70.032	120.83	148.45	229.42	297.88	316.47	447.96	565.19	594.71	642.88	715.52	803.25	903.03	968.74	958.05	1000.9	1262.2	1110.4	1122.7	1132.9	1200.7	1198.7	1200.5	1207.3	1225.5	1245.7	1239.2	1286.2	1295.9	1293	1291.6	1364.7	1396.3	1401.7	1473.2	1514.9	1514.6
0	1.5529	4.1999	2.1504	9.8065	0	0	1.8943	6.4522	10.185	19.118	18.984	29.398	60.933	141.92	235.46	324.11	465.95	584.3	659.43	767.64	848.66	904.38	1070.2	1195.9	1382.2	1283.7	1326.7	1417.3	1514.5	1615.7	1550.4	1762.2	1615.1	1713.1	1777.1	1701.4	1683.9	1752.9	1786.6	1802.3	1790.8	1835	1840.6	1868.1	1855.9	1944.8	1963.2	1939.3	1926.4
8.1682	2.1647	0	0	10.363	0	0	0	0	2.9721	0	0	0	0	0	0	0	0	1.827	0	0	0.67674	2.4302	17.531	10.493	0	7.5112	2.8649	17.567	17.096	19.93	31.767	44.598	50.578	70.868	71.959	98.329	109.86	128.38	123.74	157.91	188.18	173.34	188.96	183.32	207.74	224.76	209.23	213.07	204.96
0	0	0	20.623	0	9.234	1.373	25.626	0	1.5074	0	1.3583	5.1233	0	0	0	0	0	0	0	0	0	4.7809	4.3528	10.598	0.085297	0.34589	0	1.9583	2.4607	0.098835	1.9921	15.41	0	0	0	1.8754	0	4.0788	13.415	22.698	14.246	0.8197	27.961	15.153	10.412	0	10.351	0	10.813
0	0	1.4206	0	5.507	1.2292	0.73707	0	0	0	0	0	0	0	3.5255	11.671	20.43	52.147	61.202	74.412	104.43	116.34	123.99	136.79	152.26	155.55	183.87	197.15	219.61	223.92	243.16	257.34	250.83	250.81	259.5	270.6	282.24	269.27	286.82	275.57	281.92	274.68	279.01	281.89	289.07	273.81	279.05	292.61	294.44	308.52
5.0066	0	0	4.6215	4.1905	2.6902	0	0	0	0	0	0	0	21.762	69.549	139.72	209.86	280.67	334.96	425.95	455.86	562.88	647.52	705.54	758.5	784.86	803.1	886.94	922.24	972.62	914.39	943.59	932.2	914.18	918.78	911.88	942.28	999.65	1092.8	1141.3	1169.3	1207.5	1082.2	1075.8	1135.5	1156.9	1177.8	1198.6	1171.1	1213.2
3.3258	1.8299	1.2069	0	0	0	0	0	0	0	0	0	0	0	0	0	0	0	0	0	0	0	0	0	0	0	0	0	0	0	0	0	0	0	0	0	9.7881	13.375	26.908	31.86	38.967	34.198	48.686	39.26	48.938	51.003	63.774	69.559	66.296	74.739
18.37	14.974	0	0.651	0	0	0	0	0	0	0	0	0	0	0	0	0	0	0	0	0	0	0	0	0	0	0	0	0	0	0	0	0	0	0	0	0	0	0	0	0	0	0	0	0	0	0	0	0	0
0	0	0	7.0676	12.776	10.083	27.117	29.664	27.568	10.893	0	0	1.4209	2.9062	4.6723	0	0	0	0	0	0.14286	0	5.1126	0	0	0	0	0	0	0	0	0	0	0	0	0	0	0	0	1.9598	0	0	0	0	0	0	0	9.3098	3.754	6.168
0	0	0	0	4.0913	29.34	38.528	66.251	134.09	204.44	285.95	419.06	496.57	607.9	690.88	794.73	909.27	999.13	1118.5	1175.6	1244.5	1297.2	1383	1377.5	1391.1	1487.7	1514.7	1568.2	1601.2	1607.7	1660.4	1658.5	1581.5	1727.4	1721.9	1742.5	1727.6	1753.1	1738.7	1734	1731	1806.7	1804.6	1813	1798.1	1804.1	1774.1	1820.7	1807	1816.3
0	0	1.3265	0.40462	7.5205	3.795	0.086237	0	1.8708	0	0	0.90663	0	0	0	0	0	0	0	0	0	0	0	0	0	0	0	0	0	0	0	0	2.1572	18.537	20.632	59.237	88.434	125.7	159.1	181.32	210.35	239.46	289.12	330.45	370.55	385.57	406.89	428.54	433.92	435.85
0	0	4.0152	4.1997	2.2844	0	5.7535	10.964	14.393	19.771	20.129	27.943	31.628	36.998	51.886	60.946	49.094	41.778	57.466	74.823	89.769	112.69	142.83	157.42	188.5	212.99	223.18	242.06	267.77	332.22	388.92	323.39	315.13	374.49	404.49	420.59	360.44	397.3	383.34	384.28	396.57	363.74	376.5	381.03	351.85	370.18	374.05	371.65	349.48	331.68
0	0	0	0	13.951	23.062	25.358	29.162	41.997	75.134	58.872	60.095	62.349	50.093	61.958	37.475	38.783	58.435	58.904	75.047	59.233	82.499	82.814	109.96	108.8	86.835	75.64	101.01	104.57	88.235	174.85	122.62	127.49	126.35	126.15	120.47	119.94	129.94	143.23	126.09	131.94	127.93	131.64	129.19	118.27	117	121.18	110.78	112.98	106.66
10.445	0	0	0	0	0	5.6775	0	1.0884	1.2707	0	0	0	0	0	0	0	0	0	0	0	12.7	18.178	12.38	20.315	0	29.274	18.226	26.712	34.474	27.896	21.897	15.448	3.1985	0.46201	0	0	0	0	0	0	0	0	0	0	0	0	0	0	0
0	0	0	6.692	9.9077	11.716	1.7226	0	0	9.9138	7.6234	25.78	16.338	9.5394	0	0	0	0	0	0	0	2.0456	2.0224	16.314	2.5143	8.666	0.12108	1.7634	4.7134	0	0	0	0	0	0	0	0	0	0	0	0	0	0	0	0	0	0	0	0	0
0	4.4875	0	2.3057	0	7.954	11.677	9.6566	6.2932	11.276	8.4126	6.4698	8.9123	4.9802	8.995	2.7301	2.3895	0	0	0	0	0	0	0	0	0	2.1317	3.2666	1.3484	5.4045	11.765	18.384	14.299	33.11	35.386	27.587	36.9	53.114	56.774	59.009	70.048	59.85	77.106	77.738	84.034	102.84	104.51	127.57	134.22	149.48
0	0	0	0	4.8114	7.6059	5.6728	4.5158	3.6307	0	0	3.7671	5.1447	0	4.4647	0	0	0	0	0	0	0	0	0	0	0	0	0	0	0	0	0	0	0	0	0	0	0	0	0	0	0	0	0	0	0	0	0.43546	0	0
0	0	2.2923	0	6.9863	8.891	6.0352	5.8651	3.4535	0	0	1.6267	7.4432	0	0	0	0	0	0	0	0	0	0	0	0	0	0	0	0	0	0	0	0	0	0	4.5593	14.261	10.125	0.40874	6.8977	0	0	0	0	0	0	0	0	0	0
0	0	0	0	6.0574	1.4105	19.597	20.752	16.694	5.156	19.433	8.3976	17.329	20.088	26.711	57.918	84.098	123.86	161.18	224.59	274.44	317.2	385.07	425.75	491.23	505.02	545.17	583.34	630.62	649.41	667.87	677.64	693.19	657.25	706.21	713.24	693.17	717.15	684.56	725.37	748.78	736.94	778	751.07	721.14	759.7	780.14	785.52	786.65	743.79
0	0	0	0	0	4.3968	14.686	0	0	0	0	0	0	0	0	0	0	0	0	0	0	0	0	2.2778	9.8315	37.107	31.254	39.624	62.002	69.229	95.163	100.78	112.24	113.72	119.86	115.07	127.42	134.77	133.22	142.67	139.11	143.4	142.37	155.64	174.31	188.9	215.85	232.79	281.72	291.89
0.013697	6.5809	0	0	4.1019	0.93909	0.86588	0	0	0	0	0	0	0	0	0	0	0	0	0	0	0	0	0	0	0	0	0	0	0	0	0	0.059276	2.0034	0	1.8643	0	0	0.79854	0	0	0	0	0	0	2.065	0	0	0	0
0	0	0	0	15.52	18.811	18.475	32.723	31.54	38.148	33.921	48.532	52.155	63.644	69.554	66.175	78.715	67.964	82.934	91.109	102.18	92.874	109.2	106	107.68	121.94	121.55	103.02	122.59	127.56	124.6	133.03	129.05	146.12	141.29	129.32	142.78	142.23	147.85	180.14	166.72	183.48	195.08	203.19	217.55	259.56	296.3	317.23	333.81	352.37
6.5718	1.1189	4.2242	11.645	0	0	0	0	0	0	0	8.1185	7.0539	5.7873	15.327	19.2	24.934	20.388	10.119	21.615	18.195	34.368	39.863	47.099	50.424	47.319	55.545	47.013	51.853	47.313	61.346	64.913	62.104	60.857	49.063	67.414	64.14	71.713	64.519	65.01	68.88	76.964	69.362	78.574	75.682	92.141	87.153	99.427	97.52	90.791
35.152	0	6.5293	0	0	0	0	0	0	0	0	0	0	0	0	0	0	6.594	8.1801	22.048	19.891	20.876	24.496	23.19	31.937	31.388	15.418	16.073	18.864	0	5.1805	8.3	0	0	0	0	0	0	0	1.0526	0	0	0	0	0	0	0	0	0	0
6.9168	9.3894	1.1068	0	0	0	2.0857	0	0	0	0	0	0	0	0	0	0	0	0	0	0	0	0	0	0	0	0	0	0	0	0	0	0	0	0	0	0	0	0	0	0	0	0	0	0	0	0	0	0	0
0	0	0	16.095	5.8138	2.9226	1.8535	0	12.062	8.4446	14.914	26.327	18.648	37.568	27.084	33.848	4.1152	16.864	27.272	14.851	28.69	26.881	26.072	20.613	26.653	36.952	26.71	29.058	34.228	41.041	44.109	59.061	29.761	34.251	51.889	47.557	43.843	39.838	52.845	41.41	51.278	37.868	39.376	39.803	46.89	32.175	32.283	44.137	31.314	43.263
13.058	4.9227	0	5.0074	4.2875	0	0	0	0	0	0	0	0	0	0	0	0	0	0	0	0	0	14.111	0	0	0	0	0	0	0	0	0	0	0	0	0	0	0	0	0	0	0	0	0	0	0	0	0	0	0
13.266	7.9546	9.5132	0.073266	0	0	0	0	0	0	1.824	8.4251	0.62832	5.7898	2.6647	0	0	5.6428	1.484	0	0.54246	1.0178	3.5405	6.8206	4.8825	0	0	0	0	0	0	0	0	0	0	0	0	0	0	0	0	0	0	0	0	0	0	0	8.0307	35.943
24.708	0	0	3.7876	1.788	10.127	0	0	0	9.6063	1.208	1.0527	0	0	22.064	34.802	33.005	39.37	0	0	0	0	0	0	0	0	0	0	0	0	0	0	0	0	0	0	0	0	0	0	0	0	0	0	0	0	0	0	0	0
3.3288	16.891	0.80685	7.9531	0	0	0	0	0	0	0	0	0	0	0	0	0	0	0	0	0	0	0	0	0	0	0	0	0	0	0	0	0	0	0	0	0	0	0	0	0	0	0	0	0	0	0	0	0	0
14.38	16.429	3.1006	0	0	0	0	0	0	0	0	0	0	0	0	0	0	0	0	0	0	12.273	12.892	11.166	23.243	37.021	39.182	53.178	52.915	60.975	53.565	72.249	49.645	42.252	55.552	73.17	85.482	92.989	100.62	94.967	93.34	109.83	108.67	118.54	121.27	127.36	113.71	116.21	129.22	112.65
11.964	7.4175	0	0	0	5.5803	0	0.73419	0	0	0	0	0	0	0	0	0	0	0	0	0	0	0	0	0	0	0	0	0	0	0	0	0	0	0	0	0	0	0	0	0	0	0	0	0	0	0	0	0	0
16.182	12.104	9.2379	0	0	0	0	0	0	0	0	0	1.4093	1.2712	25.564	21.876	40.743	57.874	61.24	89.033	88.007	94.056	112.52	123.49	187.67	222.7	210.04	229.43	247.4	268.29	337.68	345.59	371.93	385.77	471.38	475.06	465.32	447.42	492.35	521.25	523.03	524.97	566.84	566.2	573.3	568.74	603.71	605.23	587.29	596.52
0	0	0	0	9.7115	26.309	22.244	24.474	8.249	11.366	26.333	42.346	46.612	25.799	38.238	41.48	46.36	46.863	43.545	49.59	66.755	61.985	56.467	44.972	43.929	40.595	43.821	45.19	44.125	61.041	61.626	56.567	73.257	82.962	85.357	80.169	91.692	96.19	107.12	118.03	124.36	124.77	120.79	116.15	135.37	129.94	139.58	156.72	155.24	157.45
7.4785	17.078	23.312	0	0.85929	0	0	0	0	1.6475	0	0	0	0	0	0	0	0	0	0	0	0	0	0	0	0	0	0	0	0	0	0	0	0	0	0	0	0	0	0	0	0	0	0	0	0	0	0	0	0
18.346	10.349	7.8913	3.3636	0	0	0	0	0	0	0	0	0	0	0	0	0	0	0	3.4767	0	9.4883	8.4582	18.094	19.984	25.704	36.56	31.173	49.028	52.805	71.179	72.388	85.914	90.21	94.246	103	121.94	108.44	122.25	117.85	127.68	132.3	157.68	159.97	160.21	170.91	158.36	171.3	169.04	164.33
0	0	10.862	4.4999	3.9545	3.6402	0	0	0	0	0	0	0	0	0	0	4.5941	0	11.294	17.286	31.439	44.09	46.748	48.745	60.223	62.274	85.415	91.561	89.505	106.29	109.16	102.19	113.33	128.85	123.01	116.42	101.04	119.3	105.6	135.71	126.3	127.5	120.7	124.14	117.19	117.45	111.15	127.41	118.02	112.01
9.7778	9.259	1.2851	6.4224	4.3784	0	0	0	0	0	0	0.55611	0	0	0	1.2502	0	2.9582	0	2.1666	5.1393	21.681	18.022	21.649	0	0	0	0	0	0	0	0	0	0	0	0	0	0	0	0	0	0	0	0	0	0	0	0	0.49353	0
5.2336	4.6097	0	0	2.8835	3.431	9.8698	17.258	26.603	38.389	44.367	43.34	64.819	73.605	71.028	73.021	73.59	68.5	67.887	79.849	80.004	85.954	91.484	95.638	94.379	80.727	89.279	84.151	76.191	72.609	80.078	78.531	79.276	97.799	79.437	84.882	76.657	83.184	90.098	101.82	96.022	93.532	112.96	106.09	100.46	88.714	76.886	93.672	83.785	83.229
0	12.111	0	0	0	6.2556	4.3186	9.1262	3.1755	3.0013	13.889	8.4989	21.726	18.782	32.648	24.062	33.395	40.488	39.697	50.814	51.968	58.227	56.473	62.714	58.81	66.949	74.088	79.794	84.823	81.62	86.845	102.75	93.207	115.81	108.1	120.04	124.16	126.11	133.14	131.97	144.37	130.47	140.69	127.35	143.5	157.67	140.43	155.43	159.67	173.31
0.24254	0	0	7.6638	14.451	11.103	0	0	3.1253	1.5555	0	0	0	0	0	0	0	0	3.3286	0	1.9638	6.8549	0	0	6.1042	0	0	0	0	0	0	0	0	0	0	0	0	0	0	0	0.91589	6.6767	6.2512	18.189	30.405	39.141	30.856	56.394	53.212	81.442
29.202	14.532	5.3696	3.9321	0	0	0.15456	0	0	0	0	0	0	0	0	0	0	0	0	0	0	0	0	0	0	0	0	0	0	0	0	0	0	0	0	0	0	0	0	0	0	0	0	0	0	0	0	0	0	0
17.355	5.4013	0	0	2.0591	0	0	1.8057	0	0	13.868	9.3227	5.2959	12.973	6.5241	8.7569	16.886	12.323	33.661	54.672	79.774	115.02	135.28	198.35	245	302.65	381.87	439.18	488.76	547.74	602.19	651.86	727.84	797.32	853.99	886.3	963.2	1015.7	1094.8	1120.4	1157.7	1228.4	1390.5	1406.2	1540.3	1486.3	1482.9	1453.8	1494.6	1532.6
14.358	4.7312	0	0	0	4.0868	0	0	0	0	0	0	0	0	0	0	0	0	0	0	0	0	17.778	37.914	58.906	77.32	104.75	110.62	125.39	132.44	146.11	156.49	183.05	180.26	198.04	208.95	229.69	236.39	222.63	238.42	245.05	257.2	286.93	276.89	284.64	275.6	274.36	275.93	296.09	277.46
25.301	0	0	0	0	13.437	0	5.8084	8.7867	11.977	23.218	32.14	17.559	34.994	43.358	42.338	51.586	64.079	82.68	102.6	112.54	178.24	175.41	201.83	192.66	234.93	258.74	282.27	347.38	328.18	392.22	402.01	450.95	455.8	445.91	467.9	541.04	515.93	625.9	596.63	612	692.92	645.54	666.2	696.13	764.75	730.95	748.01	756.4	758.46
27.564	18.527	7.4316	0	0	0	0	0	0	0	0	0	0	0	0	0	0	0	0	0	0	0	0	0	0	0	0	0	0	0	30.274	68.581	139.37	196.67	282.28	399.93	507.04	626.24	760.37	885.18	979.19	1153.8	1313.2	1469.4	1560	1644.2	1765.2	1851.8	1987	2022.7
0	0	0	11.807	6.8539	24.603	40.902	53.72	47.942	42.033	51.479	36.031	51.02	51.416	53.088	35.773	49.76	40.251	54.548	56.493	34.101	43.611	47.735	65.515	82.584	86.097	127.65	184.87	223.43	238.42	344.88	422.46	525.02	632.75	761.02	807.14	917.84	1057.8	1085.8	1254.5	1272.3	1326.9	1478.1	1480	1562.6	1640.9	1657.9	1715.8	1756.8	1838.6
0	4.846	0	0	5.8126	6.0217	0	12.892	27.174	71.807	101.83	144.09	167.32	220.62	242.62	289.54	320.42	339.91	369.45	412.49	395.86	418.44	432.87	451.72	466.19	437.96	448.47	441.46	475.69	470.37	522.05	471.97	484.62	475.6	497.84	490.8	484.96	495.55	491.67	487.61	513.53	509.28	528.28	544.21	539.36	554.42	574.67	575.49	551.54	540.77
20.862	16.213	0	3.9119	0	0	0	0	0	0	0	0	0	0	0	0	0	0	0	0	0	0	0	0	0	0	0	0	0	0	0	0	0	0	0	0	0	0	0	0	0	0	0	0	0	0	0	0	0	0
0	0	0	0	4.0063	10.12	16.651	29.934	29.261	42.29	65.361	78.504	92.481	102.52	114.57	130.96	153.94	158.21	191.99	213.74	256.5	285.46	305.87	353.79	394.66	426.26	471.3	500.63	538.11	576.89	614.48	629.21	638.99	687.78	715.78	768.23	764.19	783.25	821.05	857.25	871.86	889.77	892.57	888.41	881.95	911.57	928.12	933.24	903.14	943.3
0	0	2.2585	0	0	6.9763	10.683	17.158	25.574	50.359	62.549	91.68	130.38	169.8	192.37	221.06	260.74	285.1	314.85	354.96	400.14	425.19	414.15	436.88	444.77	447.83	440.62	470.44	467.46	468.95	485.64	511.11	499.07	528.39	506.22	486.54	493.13	493.14	479.86	489.62	484.76	479.73	486.33	492.47	481.88	495.04	488.72	505.14	495.93	492.32
0	0	3.7141	0	8.6787	12.9	21.828	20.14	19.855	32.978	10.238	11.327	22.853	10.126	19.945	12.537	9.4804	2.0283	0	10.235	7.6688	0	0	0	1.3843	1.0793	12.586	24.938	43.061	65.871	85.034	105.93	132.88	166.85	186.19	190.05	211.55	239.13	275.13	290.83	322.11	357.76	356.85	370.18	389.57	439.06	434.84	466.24	509.02	498.33
1.2325	0	0	2.9424	4.6486	0	0	0	0	0	0	0.43918	4.5347	8.1701	10.518	13.225	10.83	11.773	13.394	9.9722	21.863	22.046	13.03	17.189	20.495	23.352	28.295	42.342	65.042	94.037	117.96	159.81	199.3	258.42	289.26	353.16	416.16	475.39	568.12	644.18	730.61	827.87	972.05	1034.6	1155.4	1257	1408.9	1499.8	1592.2	1752.2
0	0	0	8.0356	12.427	8.3921	0	2.2299	0	0	0	3.5762	0	8.6632	13.006	22.34	42.504	67.403	93.364	120.62	151.58	222.25	235.02	300.45	344.75	425.81	512.42	536.3	583.89	690.14	797.92	785.7	868.6	833.32	949	1045.2	1060.5	1158.9	1160.3	1211.5	1232.2	1309.9	1328.4	1323	1308.7	1415.4	1458.2	1379.5	1483.4	1452.3
0	0	0	4.7812	0	9.1775	13.91	12.851	3.3155	0	19.487	24.371	32.37	33.986	33.59	42.741	49.647	56.185	65.393	63.899	65.145	79.817	80.81	93.64	63.017	76.444	96.939	96.443	81.187	76.441	93.511	97.489	83.152	98.786	79.997	68.96	90.19	83.226	84.279	78.699	81.529	63.025	71.674	60.887	66.734	71.859	74.144	78.311	94.837	92.711
0	0	0	5.7898	0	17.095	6.1045	7.7846	0	3.9918	8.4447	10.986	4.6509	0	0	0	0	0	0	0	0	0	0	0.52494	0	0	8.8508	0	7.7492	8.5607	27.459	36.08	47.878	62.983	75.056	71.803	93.149	105.41	118.63	130.83	139.42	138.55	171.28	183.87	185.89	189.51	197.6	202.22	206.86	218.17
12.062	16.95	16.33	0	0	0	0	0	0	2.9308	0	0	0	4.6767	0	10.202	0	0	0	0	0.83348	2.7127	4.4049	20.739	27.513	17.892	25.514	16.417	10.42	1.2098	2.1232	0.83717	0.96959	0	0	0	0	0	0	0	0	0	0	0	0	0	0	0	0	0
0	0	0	2.5915	0	0	11.85	0.63928	0	0	0	3.3057	5.9998	7.3126	17.497	13.826	34.908	35.006	41.933	51.412	61.128	67.613	76.533	85.877	83.995	84.906	91.088	79.322	87.127	93.377	101.95	99.512	110.26	94.926	81.576	76.958	76.866	88.932	77.377	75.155	70.879	68.048	74.026	76.064	65.866	52.187	56.817	48.89	57.19	45.964
0	0	0	0	10.589	17.577	24.51	24.505	16.018	11.893	14.039	40.647	42.739	30.973	39.44	34.971	38.131	38.149	33.243	35.169	42.38	33.171	34.974	36.106	40.379	32.506	22.926	30.909	26.336	27.756	35.17	28.827	33.268	38.775	24.23	25.95	24.264	36.066	35.175	39.486	35.47	40.491	33.296	37.516	32.035	38.801	35.234	42.649	46.44	40.745
13.726	8.6313	0	0.94899	0	0	0	0	0	0	1.4236	11.212	13.355	14.997	21.976	30.133	29.22	43.295	45.964	41.497	50.678	53.909	47.49	51.256	42.638	52.824	51.969	56.514	57.003	41.859	33.774	35.585	40.788	35.912	40.623	40.052	50.407	69.94	87.567	96.876	118.97	150.48	178.11	226.58	241.56	307.29	339.52	366.39	429.45	488.45
0	10.093	0	0	0	0.46039	10.452	0	13.835	1.6668	5.1778	20.104	35.133	40.122	51.919	61.962	60.766	52.143	55.757	61.813	74.326	77.923	75.304	74.273	75.793	78.504	80.016	74.209	68.485	57.813	49.072	47.542	64.679	58.75	66.937	48.45	59.568	65.157	65.635	52.693	45.927	33.78	32.109	36.797	33.959	41.769	22.177	12.528	12.16	1.1499
0	0	0.44293	0.63659	5.8125	8.102	3.8293	0.29147	1.4736	6.6728	6.8536	7.3127	0	33.705	44.961	51.991	56.124	61.885	79.347	103.04	131.98	139.82	179.56	154.12	170.66	197.81	217.02	238.76	230.08	247.91	255.4	266.03	282.38	295.17	288.46	274.66	253.14	267.72	274	265.91	274.96	282.1	299.53	287.73	304.64	303.68	280.26	287.45	275.23	287.11
12.962	1.9954	10.223	0	7.4897	0	0	0	0	0	3.7232	0	0	0	0	0	0	0	0	0	0	0	0	0	0	0	0	0	0	0	0	28.101	42.798	91.86	124.96	141.71	141.53	186.65	201.04	240.79	248.63	266.64	275.71	308.83	330.65	351.8	335.54	372.01	363.62	377.78
19.422	5.9247	0	0	0	0	0	1.4781	0	0	0	0	0	0	0	1.2796	0	5.5684	13.895	13.817	27.597	28.422	41.126	44.294	57.527	57.981	80.23	87.435	89.168	107.83	84.494	125.34	126.95	94.696	91.88	93.759	113.32	119.25	112.25	100.22	134.44	148.91	143.89	148.17	145.2	138.8	133.58	137.38	141.85	147.06
0.3834	0	0	0	9.256	2.1075	3.3208	3.9511	16.771	12.304	6.6527	18.47	19.426	23.402	19.875	21.63	21.055	25.892	16.558	27.161	29.828	43.778	46.27	41.104	40.339	38.84	42.374	40.811	42.434	47.433	53.066	48.575	43.016	63.282	51.43	51.25	46.86	73.181	79.958	92.242	107.17	116.82	144.01	157.85	179.84	187.1	203.95	243.12	244.67	255.72
8.3659	5.7531	0	0	0	0	0	0	0	6.2714	0	0	0	0	0	0	0	0	0	0	0	0	0	0	0	0	0	0	0	0	0	0	0	0	0	0	0	0	0	0	0	0	0	0	0	0	0	0	0	0
7.7739	0.18097	0	0	0	8.784	0	0	0	0	0	0	0	0	0	0	0	0	0	0	0	0	0	0	0	0	0	0	0	0	0	0	0	0	0	0	0	0	0	0	0	0	0	0	0	0	0	0	0	0
0	0	0	0.46417	3.6474	8.2331	25.254	24.524	35.949	43.098	29.01	33.245	17.106	24.665	0	11.644	19.578	27.364	23.448	30.39	33.516	52.257	65.893	90.968	92.326	92.17	110.72	127.26	143.59	147.5	118.46	159.03	173.99	175.72	180.36	208.86	170.2	176.09	187.7	188.42	173.8	185.16	183.39	186.14	175.27	161.34	181.59	162.72	176.47	158.24
11.355	10.615	3.0865	0	0	0.91462	3.7611	0	0	0	0	0	0.32287	0	0	0	0	0	0	0	0	0	0	0	0	35.957	74.686	114.06	141.52	134.41	255.61	262.2	280.18	333.39	295.37	398.86	405.53	431.12	501.81	503.25	520.9	540.95	549.16	539.37	557.81	578.62	631.88	621.02	624.08	600.82
0	0	0	0	1.1979	13.087	6.9584	10.191	7.5985	20.835	17.755	16.563	22.796	23.518	17.894	32.194	32.718	35.352	37.04	42.775	55.478	50.76	49.047	52.95	107.52	64.219	69.441	79.528	95.044	101.57	104.19	108.44	108.06	107.89	100.93	169.01	119.64	123.1	127.03	127.87	133.93	129.73	128.12	135.44	134.01	142.15	138.23	150.16	139.17	147.62
4.2919	0	0	0.02469	0	4.8085	0	9.731	10.167	35.12	48.367	47.588	60.587	63.107	77.927	89.727	94.94	98.407	100.36	88.317	55.239	49.554	58.781	55.671	70.963	57.205	80.938	99.045	110.22	136.39	157.98	199.94	220.81	224.01	258.39	278.65	300.38	303.32	333.1	376.6	408.55	408.12	454.94	481.01	449.21	473.95	495.03	500.76	519.31	520
5.7268	0	0	2.7613	0	7.9694	0.82856	4.6682	0.68434	0	0	0.53799	0	0	0	0	0	0	0	1.87	0	10.607	4.5508	9.5441	5.4895	32.569	19.704	10.793	24.306	39.028	69.905	63.928	89.39	83.071	85.55	93.964	111.87	133.62	135.1	144.44	154.75	159.58	190.85	191.65	193.8	185.04	189.97	194.28	199.85	205.96
0	0	0	0	2.4982	9.4196	16.544	26.037	10.873	30.461	38.253	34.32	32.82	36.091	48.016	43.4	43.381	62.182	55.61	56.929	74.887	64.551	87.747	95.804	109.01	116.91	133.33	131.6	157.01	145.99	152.72	101.51	176.1	183.11	178.7	178	189.05	196.94	207.42	213.33	223.31	209.36	191.91	204.35	180.68	145.19	185.96	180.05	165.04	155.72
0	3.4675	3.5908	9.1438	0	7.5551	0	5.0338	5.1978	1.1067	0	0	2.2505	8.2967	0.92809	17.084	21.811	32.934	29.639	35.945	47.281	50.441	50.462	45.03	50.636	58.897	53.737	68.999	71.762	83.043	72.38	79.397	78.064	60.032	58.216	77.293	73.383	77.165	78.919	78.632	66.936	61.482	63.45	56.792	61.059	63.969	73.59	58.363	65.41	88.484
38.754	0	0	0	0	0	0	0	0	0	0	0.59201	0	8.6269	9.5038	5.0379	2.0573	25.944	24.753	36.322	39.942	34.865	70.655	76.877	83.969	107.72	118.57	143.74	191.42	214.63	291.04	365.92	436.64	529.67	629.2	712.57	839.04	894.47	1023.4	1102.4	1152.2	1203.8	1284.5	1160.2	1258.7	1297.7	1319.5	1350	1354.6	1419.4
0	1.993	0.66211	0	0	6.7211	0	0	0	0.77078	1.9113	0	6.0314	22.793	56.48	89.063	132.52	180.22	228.31	289.82	325.9	393.84	448.73	547.08	664.12	745.54	860.55	968.21	1116.2	1201.3	1298.9	1413.3	1489.9	1636.1	1676.9	1739.6	1801.1	1835.4	1903.9	1935.7	1954.2	2001.3	1999.5	2014.5	1973.8	1986.4	2009.9	1940.9	1976.2	2057.7
8.4371	9.8323	0	0.06895	0	0	0	0	0	0	0	0	0	1.8698	0	2.0518	9.7511	8.6442	12.665	16.824	33.568	32.278	45.114	41.966	57.779	47.513	56.519	61.696	63.537	66.112	63.454	75.146	81.605	102.54	115.01	122.82	140.45	169.84	174.86	217.45	218.62	274.63	266.81	304.22	270.18	368.67	328.24	350.92	349.99	369.18
12.82	7.4006	0	2.8002	0	0	0	0	0	0.87532	9.3773	18.192	19.022	36.836	52.889	86.069	82.393	113.33	183.3	196.4	193.5	155.06	160.83	190.68	252.02	260.38	248.61	254.5	273.72	289.84	245.97	216.11	241.03	252.57	251.44	256.74	235.28	229.32	235.82	186.94	238.65	266.46	249.17	201.4	219.22	205.21	207.93	205.28	240.75	210.71
23.087	0	10.322	0	0	0	0	2.0146	0	0	0	0.092927	0	14.068	30.725	57.847	92.038	108.84	185.43	190.68	212.61	229.81	296.03	331.04	389.57	442.71	655.7	576.04	631.38	686.66	767.65	828.42	926.13	1003.6	1098.9	1171.9	1243.6	1359.8	1496.9	1632.2	1772.8	1939.4	2114.8	2193	2497.4	2582.4	2699.7	2903.7	3119.3	3294.8
27.279	13.296	0	0	0	0	0	0	0	0	0	0	0	0	0	0	0	0	0	0	0	5.6391	9.6367	17.047	21.034	22.597	24.685	24.839	25.544	23.1	25.196	30.441	17.227	27.299	18.444	18.471	26.839	49.297	64.205	110.55	136.53	235.67	311.48	359.03	461.37	597.73	764.99	856.87	1004.5	1434.5
0	0	0	0	1.9093	13.774	9.0203	10.167	7.4515	6.7926	20.168	19.86	34.801	30.199	19.631	27.664	12.643	8.8437	13.425	34.642	10.857	5.8979	17.796	17.628	5.5713	8.795	13.329	22.023	4.4837	12.662	17.584	17.104	4.9172	10.203	15.723	6.3399	7.2084	15.21	0	6.2901	2.8952	5.5781	8.4375	0	4.2117	0	0	0	0	0
15.561	9.1568	0.44967	1.5236	0	0	0	0	0	0	0	0	0	0	0	0	0	0	0	0	0	0	0	0	7.6634	0	5.1757	3.8187	0	6.2652	5.4175	17.9	9.5162	11.411	6.71	9.6309	1.5139	0	1.4593	0	9.5613	6.9999	16.58	11.047	5.4533	0	1.2916	15.672	8.2265	7.1033
0	8.1119	0	5.0313	0	0	0	0	0	0.16727	0	6.55	10.525	11.464	21.678	38.12	44.012	56.953	65.565	81.917	89.639	108.11	116.17	123.82	134.22	144.02	152.49	166.7	174.42	185.24	183	185.18	191.22	205.77	210.52	203.44	232.33	230.19	216.79	210.01	195	194.07	191.81	200.27	202.11	208.63	209.37	198.25	208.74	194.56
9.2266	0	0	0	3.8195	4.8638	5.5308	0	0	0	0	0	15.03	8.2669	36.949	26.084	38.759	46.452	55.357	97.742	132.16	171.9	222.2	276.11	319.59	390.56	444.56	489.88	541.21	555.47	627.92	667.4	690.06	742.38	763.26	775.5	826.05	841.6	854.31	869.19	875.43	903.19	916.19	927.54	916.88	956.94	976.19	1007.1	956.98	925.89
9.541	0	0	5.3437	0	7.2311	0	0	0	0	0	6.2621	0	10.704	11.946	20.117	17.804	38.354	36.95	44.916	56.224	47.751	70.029	65.733	71.177	57.419	85.434	90.853	74.919	81.228	79.606	73.411	76.672	61.274	59.539	64.879	66.212	66.327	58.102	66.73	89.17	116.97	155.42	171.07	192.44	227.06	230.66	247.55	295.39	341.86
8.5752	6.5816	0	0	8.3574	0	0	0	0	0	0	0	4.8325	6.0625	0.5245	15.645	0	1.6618	0	0	0	0	0	0	0	0	6.9758	0	0	0	0	0	0	0	0	0	0	0	0	0	0	0	0	0	0	0	0	0	0	0
0	0	0	0	7.3965	8.5976	9.0404	8.099	12.599	7.9524	11.284	15.243	19.513	17.358	22.512	19.844	28.217	22.682	24.775	28.998	32.328	30.022	32.682	27.841	36.072	24.091	32.181	27.278	32.08	36.168	51.862	48.747	62.393	62.193	67.347	51.782	64.093	61.197	70.792	83.488	71.686	90.795	68.451	73.637	83.365	74.659	86.22	84.15	69.694	66.669
4.1962	1.2596	0	3.5629	0	0	12.844	8.1741	9.1737	0	8.6114	3.2133	13.658	9.1954	11.323	8.2203	7.6167	9.9265	12.803	29.1	45.732	58.505	80.207	106.99	107.76	144.49	171.99	192.25	214.27	211.7	260.26	250.44	255.66	269.31	293.61	302.17	287.77	286.64	298.13	287.08	296.27	289.13	279	277.51	274.89	284.31	278.53	291.47	284.1	288.21
6.597	7.7119	0	0	2.3538	0	0	0	0	0	0	0	0	0	0	0	0	0	0	0	0	0	0	0	0	0	0	0	0	0	0	0	0	0	0	0	0	0	0	0	0	0	0	0	0	0	0	0	0	0
0	0	3.701	0	0.46649	7.5602	0	1.6644	4.2981	7.3201	8.9165	13.029	19.411	26.393	20.94	36.771	35.459	44.384	39.663	56.056	62.981	57.892	58.988	56.128	63.559	58.075	64.081	72.414	79.287	77.343	77.75	82.272	74.321	73.431	70.128	71.628	80.43	77.972	73.366	77.273	73.222	57.467	63.921	52.333	57.311	51.148	53.932	63.888	55.076	64.622
0	0	0	0	20.509	24.255	5.5596	0.26413	0	0	0	0	6.4063	4.4177	0	0	4.2643	3.8816	7.9369	10.026	13.966	13.282	0	14.745	6.2605	8.5244	13.612	11.888	0	0	0	0	0	0	0	0	0	0	0	0	0	0	0	0	0	0	0	0	0	0
0	0.96845	0	8.0719	0	7.3374	12.49	13.198	15.318	6.306	22.587	14.293	25.494	21.443	28.264	23.609	21.269	24.746	25.388	28.682	24.882	26.021	28.429	36.928	22.55	29.007	44.229	47.325	42.316	45.424	59.993	65.172	68.703	109.33	159.81	213.85	201.62	310.7	430.19	506.35	600.14	765.77	876.87	956.59	1041.4	1098.1	1161	1297.9	1082.1	1298.8
0	0	0	12.516	6.0329	10.708	0.76994	1.811	7.3571	14.52	9.2618	2.4758	0	0	7.6918	16.084	14.475	14.136	0	29.526	0	0	0	0	0	0	0	0	0	0	0	0	0	0	0	0	0	0	0	0	0	0	0	0	0	0	0	0	0	0
0	3.9619	10.702	0	0	0.7848	0	8.9362	1.1471	2.6194	0.9307	0	12.968	13.102	18.283	24.436	26.267	28.674	27.617	19.968	13.859	15.036	19.582	10.983	26.816	12.954	18.33	17.056	10.081	24.531	21.893	23.107	21.619	22.579	24.445	14.847	15.104	8.7923	12.349	20.592	10.675	8.1075	23.526	11.866	9.0283	5.6065	2.9319	6.1919	0	7.1847
13.502	15.504	0	6.6329	0	0	0	0	0	8.9243	23.385	32.165	52.609	70.746	81.769	85.689	106.8	107.22	101.78	100.22	103.75	111.32	126.64	139.39	131.38	150.72	164.67	174.44	191.54	200.82	203.83	248.03	256.77	275.1	273.29	283.06	308.08	368.62	376.21	398.62	408.85	419.67	440.12	450.69	463.76	474.18	462.38	450.64	440.62	436.1
3.2938	4.94	0	0	0	3.0615	0	0.38817	0	0	0	0	0	2.4251	5.2694	4.262	2.5888	2.5885	0.49917	24.425	48.227	76.695	120.86	167.77	201.67	253.51	317.09	367.92	418.98	451.46	517.13	589.33	620.25	654.12	672.84	694.08	737.98	784.59	790.86	815.91	836.55	836.54	880.44	908.52	914.67	874.78	922.06	933.2	906.26	927.58
0	0	0	1.4951	10.029	0	22.774	28.122	9.2659	6.1365	10.521	20.477	19.385	13.979	3.5417	11.447	16.873	20.465	7.5691	8.5322	1.3726	7.6148	11.075	17.56	18.294	33.937	30.699	29.575	36.054	32.468	42.371	46.534	55.365	55.684	56.218	51.581	73.616	64.009	74.232	60.686	43.912	64.053	82.039	79.786	62.241	78.119	69.776	85.052	76.75	87.476
0	0	0	3.9787	3.6512	0	7.3341	7.4356	0	2.3071	0	3.1739	5.5262	1.6294	3.7309	8.0718	5.6047	17.693	16.487	20.668	30.953	28.921	32.284	32.208	33.411	40.418	40.499	54.594	69.621	90.56	75.63	59.575	72.807	82.019	95.374	120.85	154.74	164.28	195.33	217.97	277.24	305.26	356.32	387.12	426.74	450.18	475.36	504.26	515.55	566.53
0	0	0	5.1004	0	8.7575	12.902	16.557	5.7258	8.7619	11.734	7.6947	16.595	10.476	16.531	7.145	12.825	17.147	10.231	25.824	24.675	26.907	31.393	36.422	27.443	25.758	46.939	62.922	57.916	67.999	74.845	97.47	94.064	118.78	115.35	137.62	150.64	167.22	175.03	183.15	203.76	200.81	224.3	223.1	219.37	246.45	250.01	281.49	295.35	291.51
0	1.2963	4.0777	23.118	13.91	0	0	0	16.891	0	0	0	0	0	14.964	41.37	39.954	44.041	61.31	73.046	102.59	97.374	122.77	175.72	176.44	199.41	200.12	224.56	236.21	229.48	267.84	237.35	276.91	298.21	330.76	366.55	358.52	396.4	409.63	416.51	437.98	441.97	432.96	473.82	461.04	495.77	511.89	531.47	488.95	507.77
1.6462	2.451	0	3.3017	0	3.4444	3.7891	8.2699	0	0	0	0	0	0	6.1432	12.044	13.071	35.798	60.786	113.49	154.32	212.12	302.05	364.23	488.35	558.7	691.54	803.83	879.59	1004.7	1102.1	1103.2	1221.8	1304.2	1393.1	1433.4	1345.5	1380	1509.6	1662.4	1663.6	1707.1	1728.8	1769	1804.2	1825.4	1839	1906.5	1941.3	1949.7
31.715	0	9.2679	0	0	0.22199	0	0	0	0	0	0	0	0	0	0	0	0	0	10.23	14.862	27.679	38.915	52.015	75.583	74.099	99.715	95.057	116.46	117.96	136.36	144.62	161.9	164.43	170.52	183.49	175.42	172.63	185.27	188.57	202.98	210.33	240.92	245.25	256.33	288.91	309.59	347.93	363.65	401.03
11.56	6.9539	11.214	0	0	0	0	0	0	0	0	0	0	0	0	0	0	0	0	0	0	0	0	0	0	0	0	0	0	16.217	27.071	10.066	17.521	7.9855	35.252	4.9673	2.3969	0	0	0	1.6928	2.4196	0.2176	10.046	32.614	15.718	1.6594	14.051	22.224	34.773
0	12.098	0	0	3.151	0	0.94313	0	0.90638	0	0.65093	5.9727	0	0	0.44407	3.659	0	4.751	0	0	0	0	0	0	0	0	6.9686	22.393	13.21	29.525	35.229	81.343	116.8	138.25	132.85	106.03	187.52	213.81	205.05	233.62	237.68	246.66	269.56	295.34	287.01	297.65	307.91	313.09	325.95	300.1
0	11.684	14.702	7.2692	8.904	0	0	0	6.5422	16.833	8.8218	10.194	0	7.9324	13.995	15.205	0.33733	0	0	0	0	6.893	17.357	39.823	48.32	72.429	133.57	150.92	208.09	234.97	240.56	289.55	304.83	375.23	370.06	396.74	407.89	455.56	464.95	486.22	499.58	486.34	483.87	520.2	510.34	505.16	577.79	576.27	562.73	578.31
33.182	0	5.5443	0	0	1.5909	0	0.6506	0	0	0	0	1.6202	15.253	18.136	11.274	14.898	30.087	59.036	118	191.49	292.74	385.04	480.63	611.38	689.49	854.16	983.62	1156.7	1277.4	1431.8	1588	1736.9	1897.1	1990.6	2134.1	2290.3	2377.5	2490.4	2586.2	2728.6	2814.4	2884.9	3007.5	3097.6	3146.9	3299.2	3398.2	3576.5	3660.5
8.6573	0	0	0	0	8.8099	13.882	20.566	34.41	48.424	62.859	93.756	110.36	135.4	152.71	157.92	188.76	189.48	195.71	203.33	242.3	239.73	246.14	255.18	247.03	250.05	269.29	263.55	268.02	252.7	235.26	255.07	253.1	263.37	238.75	226.88	234.32	234.72	222.98	243.76	232.86	217.74	243.42	238.07	231.62	213.55	202.21	208.11	207.81	219.03
2.4873	0.005945	0	2.7699	0	1.4494	0	18.783	19.585	30.595	44.68	41.111	60.697	68.892	71.366	76.887	95.317	100.51	104.29	103.58	100.76	99.528	106.11	130.13	149.3	135.98	150.38	159.98	160.32	175.43	176.43	182.13	192.84	190.99	185.92	202.46	187.33	187.39	204.27	215.5	211.43	216.37	238.48	235.86	246.53	238.46	255.41	251.23	246.23	254.33
0	0	0	1.0109	10.439	4.5067	1.7606	0.58331	5.5819	29.068	21.945	37.227	36.795	50.221	47.725	66.42	85.992	87.405	106.28	105.31	96.683	108.89	113.71	139.11	111.46	103.99	107.31	111.52	126.87	127.3	108.56	127.59	114.86	99.633	109.51	84.37	93.565	79.791	73.953	73.274	78.954	82.808	77.905	74.497	52.475	54.154	73.489	64.207	74.967	46.313
29.401	26.05	24.162	0	0	0	0	0	0	0	0	5.0101	0	0	0	0	0	0	0	0	0	0	0	5.1113	5.3086	12.5	0	0	0	0	9.1997	0	0	4.6408	30.638	17.922	20.357	11.09	22.948	6.6245	24.016	15.189	22.178	28.903	39.989	23.371	31.498	68.008	86.886	130.85
0	2.4985	0	1.4687	0	13.027	5.7877	7.2143	0	1.7384	5.3911	0	2.3755	2.6202	11.42	0	0.46808	0	0	3.1768	0	0	0	0	0	0	0	0	0	0	0	0	0	0	0	0	0	0	0	0	16.868	48.308	100.87	126.83	187.55	240.7	300.18	355.06	405.02	464.58
2.0549	4.8387	2.4904	6.2365	0	0.58117	0	0	0.6183	2.2779	0	0	3.1281	5.8251	3.8643	3.5665	9.6932	5.0436	18.112	6.1084	17.951	18.885	16.397	3.4961	10.275	11.761	15.799	0.38391	1.1726	0	4.2774	2.3875	37.764	0	0	9.5069	0	0	0	0	0	0	0	0	0	0	0	0	0	0
13.217	8.7764	11.103	0	0	0	0	0	0	0	0	0	0	0	0	0	5.8062	8.6075	21.27	24.078	21.53	33.614	34.723	65.61	42.161	55.846	46.13	31.833	36.623	56.653	51.296	48.658	33.545	63.033	57.695	60.767	70.841	82.782	103.87	114.95	149.68	155.38	175.05	191.07	212.02	214.08	212.7	231.92	260.85	284.7
0	0	0	2.6794	2.2127	23.636	19.543	25.306	18.563	18.874	31.968	28.991	23.613	25.105	17.66	16.001	16.69	3.5334	27.65	0	9.3612	0.16581	9.6645	10.727	7.8775	8.2881	0	0	0	16.463	32.237	41.035	43.794	47.607	76.902	100.15	131.87	137.35	169.81	198.66	245.4	254.53	283.53	310	327.82	354.2	351.2	371.9	375.77	398.6
15.854	12.096	0	0	0	0	0.73251	10.231	1.4144	25.56	85.291	121.19	163.86	202.41	246.61	272.38	339.71	357.25	416.96	459.17	464.19	511.32	509	548.88	605.34	654.2	603.52	773.54	799.74	829.06	954.16	965.28	1023.2	1086.1	971.16	1193.3	1200.7	1244	1217.7	1274.7	1275.8	1314.5	1307.9	1243.8	1301.4	1315.8	1341.9	1319.4	1298.3	1198
0	0	0	6.7814	25.836	34.689	33.316	26.701	52.706	71.694	67.637	68.444	89.951	88.021	78.858	82.771	85.144	84.871	82.055	66.179	64.733	65.664	58.22	64.959	83.713	67.179	52.438	38.806	21.645	28.73	14.788	19.842	8.9194	13.416	4.8452	2.1744	0	0	0	0	0	0	0	0	0	0	0	0	0	0
0	0	0	30.422	39.916	41.067	0	0	58.518	64.053	67.785	79.702	76.106	68.942	53.063	53.22	59.698	41.829	49.141	49.307	73.853	76.857	83.855	99.63	81.945	107.06	102.61	116.81	100.71	126.46	145.46	157.24	164.63	144.76	141.23	94.609	95.14	101.31	117.16	94.629	97.18	70.167	71.817	72.384	71.457	65.268	79.734	77.433	51.968	47.502
6.595	3.1214	0	0	8.6108	0	0	0	0	12.669	27.164	48.127	68.287	57.233	86.778	103.07	115.73	136.64	157.1	177.02	202.44	241.57	294.86	354.31	525.58	514.03	576.74	721.83	847.98	976.86	1118	1271.7	1388.2	1593	1701.6	2076.2	2032.1	2212.3	2394.8	2578.3	2755.2	2914.7	3094.5	3234.8	3402	3499.4	3612.4	3745.4	3853.4	3959.6
0	0	0	5.0897	14.205	15.411	19.651	34.812	31.691	37.16	36.524	54.562	65.311	80.308	76.988	108.53	116.71	111.54	136.41	112.53	130.74	174.09	161.01	154.81	139.63	117.89	154.81	148.19	160.87	131.43	99.176	145.84	134.4	131.7	130.04	164.86	188.46	207.18	249.59	293.56	284.87	328.19	373.15	380.9	417.23	448.02	507.04	583.07	641.4	646.43
0	0	0	0	11.721	0	6.4795	0	0	4.4399	0	3.965	0	0	0	0	0	0	0	0	0	0	0	0	0	0	0	0	0	0	0	0	0	0	0	0	0	0	0	0	0	0	0	0	0	0	0	0	0	0
11.406	13.75	0	0	0	0	3.7521	0.0063098	2.4383	0	0	0	0	0	0	0	0	0	0	2.5374	16.499	24.486	14.822	20.701	28.344	33.107	33.092	45.618	42.845	45.763	52.729	65.329	67.824	96.872	86.916	76.221	65.555	77.754	74.23	62.407	56.735	57.413	79.66	65.925	67.697	54.152	45.41	49.671	36.977	19.376
10.548	4.0543	0	0	0	2.7666	6.3194	4.4285	2.7156	0	10.793	1.1575	11.513	4.6649	16.269	9.7748	9.6921	9.8302	8.0912	25.147	14.629	16.396	23.084	37.606	18.738	27.989	43.501	39.721	41.679	40.387	55.094	67.93	59.015	87.295	99.658	130.27	153.9	212.36	232.66	267.51	306.25	358.54	400.96	425.21	471.85	502.2	521.67	577.7	576.85	605.03
0	6.5736	0	15.049	9.0856	0	0	0	0	0	0	0	0	14.957	124.01	100.6	124.58	145.26	222.96	282.06	301.98	354.3	396.62	397.53	449.33	463.71	423.96	453.04	446.71	407.51	493.83	492.79	528.48	552.63	603.62	632.17	620.74	699.64	723.43	742.47	728.62	749.64	697.52	763.77	723.21	760.01	769.11	756.86	724.53	718.25
14.899	0	0	2.0007	7.6768	0	0	0	0	0	0	0	0	0	0	0	0	0	0	0	0	0	0	0	0	0	0	7.4697	35.761	32.216	51.07	48.978	49.281	43.331	39.091	69.066	78.533	74.326	79.234	93.931	75.346	73.864	64.064	102.69	98.668	100.3	79.007	98.244	80.96	96.316
14.633	3.1735	10.251	0	0	0	0	0	0	7.3266	23.937	28.598	10.683	19.282	39.789	59.772	42.05	37.52	55.386	68.674	73.209	61.491	87.834	65.332	97.187	95.982	117.04	129.58	119.21	91.085	104.42	123.26	131.2	114.18	102.52	93.479	94.073	68.955	72.579	82.714	84.121	66.248	78.392	54.919	61.675	44.175	39.451	29.591	34.616	45.174
12.238	7.1197	10.851	0	0	0	0	0	0	0	0	0	0	0	0	0	0	0	0	0	0	0	0	0	0	0	0	0	0	0	0	0	0	0	0	0	0	0	0	0	0	0	0	0	0	0	0	0	0	0
12.347	0	0	0	0	3.4028	6.9667	16.32	32.359	76.257	114.91	194.29	291.41	455.92	697.37	898.09	1208.6	1471.5	1812.8	2095.2	2384.9	2706.1	3077	3313.1	3473.9	3668.4	3942	4137.3	4382.6	4463.6	4634.4	4773.3	4891.2	4975.8	5028.3	5105.6	5191	5256.4	5218.2	5307.5	5354.2	5470.4	5589.2	5575.8	5660.9	5701.6	5726.4	5741	5757.8	5810.9
0	0.12039	4.3463	0	0	1.31	7.4978	5.4247	5.8303	1.1771	0	2.9584	6.2969	6.8048	0	9.5385	0	4.3836	0	0.1702	16.406	7.1179	14.748	0	2.9177	2.3846	0.34348	2.6673	9.9223	6.3644	6.6315	11.528	1.655	0	0	1.3082	6.8528	6.6669	30.825	16.126	20.145	10.537	22.587	14.177	29.424	38.061	37.655	43.096	43.124	57.019
0	0	0	0	0	1.6939	25.848	6.4368	33.18	35.453	9.9149	14.372	28.125	34.618	20.996	34.836	29.958	26.659	18.176	26.633	30.848	28.416	18.341	13.896	18.535	18.116	12.756	18.007	21.058	23.747	23.795	24.792	22.78	18.622	17.326	27.616	35.674	20.341	21.919	20.041	22.513	16.81	11.011	15.084	19.37	19.046	18.845	21.287	21.049	20.231
21.96	30.35	0	7.8489	0	0	0	0	0	0	0	4.2086	6.314	1.2222	1.1735	8.1255	0	12.049	6.2557	10.973	16.164	34.875	45.526	62.236	70.931	92.519	106	120.21	130.29	136.04	143.3	129.63	159.25	153.82	157.75	167.64	198.06	209.16	208.12	189.93	203.17	200.12	212.98	212.31	223.15	208.13	225.09	216.89	225.3	223.94
0	0	0	4.7471	6.3154	0	1.4889	14.544	4.754	22.561	16.861	21.016	15.807	20.758	3.8548	10.95	6.6243	7.5177	11.194	3.5995	0	1.3592	0	2.6146	0	6.389	13.089	11.947	9.4686	17.905	11.851	19.241	2.7456	3.6253	0	0	0	18.168	0	0.23354	0	5.6699	0	0	0	0	0	0	0	0
8.8431	0	0	0	1.9818	0	0.70374	0	0	0	0	0	0	3.421	0	10.662	5.0948	9.2331	0	0	0	0	6.3543	12.188	7.9788	16.134	20.622	21.517	28.174	34.597	54.3	55.096	81.03	96.782	131.34	99.735	113.37	128.31	137.54	145.9	158.1	181.31	192.37	201.71	213.51	246.64	262.56	284.43	306.26	326.08
0	0	0	0	12.243	12.46	5.5388	10.244	8.8375	13.282	0	18.437	0	0	0	9.9892	0	0	0	0	17.81	40.288	70.12	75.507	100.55	134.13	155.76	177.64	195.14	205.01	243.84	236.13	180.13	285.6	270.72	273.56	280.86	325.21	297.01	303.23	308.65	299.53	329.2	351.7	330.68	360.03	372.1	357.33	351.24	355.08
0	0	0	0	0.38531	10.936	10.015	9.6836	10.204	11.903	14.626	23.621	19.982	21.259	6.4316	14.759	7.4312	12.62	7.9649	4.6423	16.065	3.3582	7.8465	0	0.08071	4.7905	0	11.507	12.268	8.9152	18.304	16.682	10.24	23.629	10.902	22.067	28.426	30.506	35.617	29.545	34.362	23.277	24.354	18.704	25.869	19.9	26.261	21.155	25.605	24.303
6.0002	15.993	6.7345	0	0	0	0	0	0	2.6271	0	1.4706	0	0	0	0	0	0	0	0	0	2.3564	0	8.3833	0.89624	16.593	8.5924	13.15	12.264	14.694	14.211	5.474	15.534	9.5876	13.494	11.685	18.943	7.1235	6.6648	0.5355	15.835	5.4942	9.4983	23.889	38.18	18.96	18.614	24.246	34.813	41.389
9.7287	17.306	0	0	0	0	0.0024891	0	0	0	0	0	0	0	0	12.315	14.114	4.7393	9.6813	54.761	67.252	65.113	82.78	110.23	114.53	123.96	142.39	147.15	150.33	165.96	174.37	186.12	188.68	210.42	196.6	214.62	200.8	222.5	233.25	219.01	235.82	224	186.46	179.57	180.07	189.57	174	189.07	188.82	192.32
14.84	0	0	0	0	4.3809	0	0	0	0	0	0	0	0	0	0	0	0	0	0	0	0	0	0	0	0	0	0	0	0	0	0	0	0	0	0	0	0	0	0	0	0	0	0	0	0	0	0	0	0
0	0	0	5.6297	4.2356	24.778	31.304	24.145	30.795	41.169	46.538	59.09	68.53	72.461	97.839	110.39	112.01	146.18	148.84	168.52	168.13	174.05	181.08	203.67	198.07	233.87	211.71	199.15	217.68	236.88	243.26	246.82	247.7	236.47	222.06	234.02	232.63	257.24	241.74	237.31	238.05	234.15	237.01	219.72	224.41	232.53	218.46	221.82	238.9	220.21
26.698	0	0.92782	0	0	1.8653	0	0	0	0	2.2898	6.0447	14.834	49.237	81.536	137.31	196.31	272.41	349.44	444.11	500.05	617.7	709.51	778.79	857.94	929.61	1006.3	1069.7	1145.9	1133	1185.2	1232.2	1267.3	1296.7	1339	1340.6	1342.8	1357.6	1454.6	1495.1	1492.9	1519.9	1554.4	1581.5	1601.3	1588.4	1591.8	1665	1664.3	1695.4
0	0	0	0	14.155	7.361	11.092	15.792	23.143	15.693	24.372	31.53	54.146	50.249	65.385	61.904	75.38	79.934	83.985	98.151	127.64	127.17	149.35	146.57	172.58	181.29	198.73	219.85	235.89	253.16	245.44	263.07	271.83	298.88	286.37	289.63	289	302.34	312.19	321.36	320.76	324.24	322.53	337.14	336.73	337.09	344.05	353.11	356.74	351.35
0	1.87	0.32855	0	0	5.2644	11.096	11.123	6.5186	11.241	8.8164	7.3006	17.94	7.6762	14.062	14.391	6.71	6.5317	0	0	0	8.766	8.9023	9.8165	5.0504	9.7121	16.695	17.939	18.61	26.629	29.922	26.996	21.014	30.942	26.141	34.074	29.905	32.464	36.703	41.411	60.879	40.169	62.317	51.053	70.907	82.379	80.044	103.3	101.46	110.16
0	2.1089	0.48627	0	1.9385	2.5455	0	2.4506	1.0733	6.5424	5.2389	0	0	0	0	0	0	0	0	0	0	0	0	0	0	6.3829	33.814	59.821	67.385	84.738	89.24	102.89	95.258	112.42	106.93	111.72	117.87	122.35	134.6	119.55	132.06	131.2	134.94	128.62	127.07	136.79	137.42	143.71	138.47	138.2
3.7503	0	0	11.006	2.6968	2.4994	0	5.7247	6.5607	7.6329	9.039	0	12.4	2.055	0	8.3208	14.338	8.3806	6.3099	0.37586	18.765	30.186	39.421	37.531	42.299	15.61	23.305	11.164	3.7013	9.8118	1.8339	7.7447	4.9619	0	0	0	0	0	0	0	0	0	0	0	0	0	0	0	0	0
15.725	17.161	9.6463	0	0	0	0	0	0	0	0	0	0	0	0	0	0	0	0	0	0	0	0	0	0	0	0	0	0	0	0	0	0	0	0	0	0	0	0	11.729	21.41	20.992	36.761	45.348	56.997	68.256	44.5	57.364	62.885	65.848
13.533	8.8573	3.062	0	4.2257	0	0	0	0	0	0	0	0	0	0	0	0	0	0	0	0	0	0	0	0	0	0	0	0	0	0	0	0	0	0	0	0	0	0	0	0	0	0	0	0	0	0	0	0	0
0	3.9364	0	13.439	4.7863	0	0	0	0	3.9806	1.8587	0	1.9016	0	0	0	0	0	0	0	0	0	0	0	0	0	0	0	3.3036	4.6048	14.599	33.291	50.508	66.918	66.348	79.766	97.015	113.46	115.32	131.33	126.4	155.69	140.92	158.22	171.64	168.54	172.6	175.17	170.44	174.81
18.893	1.1099	0	0	0	0	0	0	0	0	0	0.77354	0	14.727	21.408	43.026	69.033	99.777	147.03	211.42	283.59	381.01	492.94	620.26	799.54	941.62	1088.7	1238.3	1444.9	1513.2	1662.6	1780.8	1900.7	2052.1	2208.5	2294.3	2422	2486.5	2687.2	2740	2825.6	2870.8	2781.1	2876	2885	2772.4	2811.2	2883.5	2902.2	2862.2
1.02	1.8176	0	0	34.452	0	0	0	0	0	7.669	20.353	20.629	34.412	27.198	51.273	57.654	66.59	81.955	42.561	89.407	91.307	103.25	107.79	113.4	113.37	133.7	126.99	147.71	131.64	164.07	198.5	223.06	226.55	246.16	236.26	287.89	295.57	329.62	349.96	370.51	372	387.47	411.84	395.13	420.86	416.89	449.07	448.12	486.23
0	0	0	4.0935	2.015	4.0854	0	0	0	0	0	0	0	0	0	0	0	0	0	0	0	0	0	0	0	0	0	0	0	0	0	0	0	0	0	0	0	0	0	0	0	11.043	0	13.933	18.387	10.838	8.6632	4.7447	9.3077	118.9
4.9639	21.305	13.127	0	0	0	0	0	29.59	50.928	34.532	36.284	26.757	23.736	24.835	23.634	50.261	53.971	57.447	65.342	60.149	61.657	72.48	71.648	78.303	85.272	93.786	71.389	98.483	96.982	101.48	104.78	100.22	101.98	97.331	96.921	101.48	131.35	155.36	229.37	336.08	458.06	554.37	747.26	904.05	1086.4	1308.2	1430.2	1698.8	1818.7
24.474	12.929	6.7209	0	0	0	0	0	0	0	0	0	0	0	0	0	0	0	0	0	0	0	0	0	0	0	0	0	0	0	0	0	0	0	0	0	0	0	0	0	0	0	0	0	0	0	0	0	0	0
0	0	1.1753	0	10.339	10.222	8.9676	12.336	14.471	8.276	11.075	24.724	23.519	24.252	32.453	25.337	33.299	32.166	26.757	31.724	38.631	33.248	41.398	40.419	40.206	38.621	41.922	42.779	46.356	53.049	51.117	44.651	58.309	73.922	62.197	59.232	64.984	66.678	65.606	74.341	70.988	73.447	67.01	74.039	70.633	78.197	79.943	93.271	89.749	87.34
0	0	0	0	0.63462	12.485	14.042	12.06	10.685	24.798	20.096	29.96	34.46	45.853	41.223	55.806	62.64	67.176	74.334	83.48	100.92	100.36	107.83	123.68	117.73	134.89	134.9	144.37	165.81	171.18	169.57	204.1	201.89	197.24	201.15	212.63	220.78	216.79	218.61	211.96	233.08	223.86	235.3	241.3	227.34	234.95	253.57	244.62	234.73	263.03
17.377	5.9401	0	0	1.2418	0	0	0	0	0	0	0	0	0	0	0	2.6132	12.19	6.4237	17.817	22.596	0	0.49815	0	0	17.049	19.61	17.13	19.938	21.738	1.5461	25.855	5.2559	32.646	10.262	4.8741	0	20.33	4.6548	0	0.70648	0	0	0	0	0	0	0	0	0
16.344	3.1999	1.0417	0.14211	0.14416	0	0	0	0	0	0	0	0	0	0	0	0	0	0	0	0	0	0	0	0	0	7.7925	0	9.8089	29.459	66.602	67.226	92.349	101.79	98.49	124.88	139.87	174.16	192.74	205.23	230.58	279.93	289.56	311.27	319.38	346.27	376.75	387.41	380.14	428.16
7.9989	11.479	0	2.2289	0	0	0	0	0	0	0	3.293	4.0736	2.2326	0	0	0	0	0	0	0	0	0	0	0	0	0	0	0	0	0	0	0	0	0	0	0	1.8986	0	0	0	1.8229	0	1.5968	2.7341	1.8472	14.143	3.7016	1.0639	12.269
0	0	0	6.4344	0	10.336	1.9164	7.0433	4.2118	0	10.22	11.842	16.523	16.604	18.778	14.226	13.001	3.1034	0	16.875	6.7361	8.7106	12.741	23.356	11.794	14.304	15.028	16.36	16.249	2.9153	11.917	17.843	0	7.9399	5.0789	0	0	0	0	0	0	0	0	0	0	0	0	0	0	0
2.4323	0	0	2.0165	0	0.24158	1.3824	0	14.052	38.582	57.504	79.202	99.271	123.2	128.04	166.71	176.4	199.37	202.09	225.82	235.4	241.5	239.74	247.14	243.81	250.92	198.31	255.72	257.92	272.64	256.17	241.02	272.74	310.01	307.9	340.54	393.7	439.97	471.55	526.72	567.01	615.61	693.26	768.03	802.29	822.5	864.59	907.41	918.55	938.09
0	4.7232	4.3855	4.7248	0	2.7993	0	0	0	0	4.2439	9.7144	18.917	21.669	30.352	31.44	35.726	40.53	42.45	50.774	53.042	65.791	65.525	76.393	97.303	83.158	80.12	75.743	72.661	76.45	79.782	37.289	47.412	42.495	48.343	44.507	25.19	30.538	13.582	2.8565	1.2917	3.2157	0	0	0	0	0	0	0	0
23.569	0	3.3974	0	0	4.7375	0	20.394	4.0042	12.469	22.803	18.833	12.287	20.151	22.547	15.218	24.139	23.265	23.335	30.17	25.668	29.021	30.995	27.739	31.704	27.862	27.065	23.402	28.707	25.256	24.9	28.085	44.634	21.733	21.52	16.455	16.87	22.825	26.318	33.681	43.33	30.782	38.287	25.166	29.902	32.21	34.84	20.426	18.183	32.588
6.284	13.602	2.5128	1.202	0	0	0	0	0	0	0	0	0	0	0	0	0	0	0	0	0	0	0	0	0	0	0	0	0	0	0	0	0	0	0	0	0	0	0	0	0	0	0	0	0	0	0	0.86841	0	0
0	6.2542	6.1307	3.1515	11.887	0	0	0	0	0	0	0	0	0	0	0	0	0	2.0737	0	0	4.5486	4.2964	13.417	12.891	23.509	16.352	20.849	22.256	23.333	26.014	24.857	26.586	7.7044	0	0	0	8.7552	9.8681	20.149	20.278	0	0	3.283	14.988	5.9273	0	0	0	0
2.8545	2.2685	0	0	3.4746	0	0	0	0	0	0	0	0	9.4307	22.241	38.656	55.017	72.296	102.13	128.94	150.86	175.6	203.44	242.95	306.55	369.9	475.91	592.04	734.93	834.93	939.59	1081.9	1194.7	1332.8	1407.8	1495.9	1608.4	1693.5	1781.8	1776.1	1898.4	1858.3	1918.8	1971.7	2019.2	2091.6	2076.9	2127.6	2079.6	2119.4
0	0	0	12.448	20.125	28.1	25.414	27.891	20.642	21.253	18.567	25.925	0.40105	2.8411	22.376	19.011	17.727	2.5565	13.813	16.1	11.371	35.101	21.63	6.0132	5.7962	12.476	18.172	9.7948	4.3099	5.7853	0	4.4739	0	0	3.785	0	3.276	0	0	0	0	0	0	0	0	0	0	0	0	0
14.414	4.3747	0	0	0	2.8164	0.90922	5.0775	12.168	31.954	41.417	62.443	73.464	98.246	121.13	124.19	131.3	138.74	152.33	159.23	166.84	161.41	192.51	192.88	192.03	180.21	200.39	196.67	198.39	194.77	180.9	202.56	200.25	200.76	186	207.13	194.96	195.52	182.96	182.42	166.71	175.71	176.34	176.58	157.02	158.6	162.38	134.29	143.46	145.33
0.36574	6.9636	0	9.0721	0	0	0	0	0	0	0	0	0	0	0	0	0	0	2.6384	13.18	21.298	20.721	34.052	54.278	74.962	74.664	86.496	103.87	130.79	155.05	186.86	272.97	290.47	309.97	360.55	351.75	394.31	436.76	485.3	536.62	564.46	607.24	641.04	635.62	678.64	672.01	721.3	729.57	695.83	741.49
3.552	1.0978	0	0	10.028	0	0	2.8137	0	4.8287	16.241	28.644	28.005	48.219	62.713	58.773	61.056	67.264	58.039	59.157	75.82	85.393	70.207	77.957	80.879	72.037	84.217	85.053	62.097	101.81	90.914	88.028	93.614	85.19	94.808	93.801	87.675	103.61	103.95	95.497	92.433	94.46	118.58	115.79	145.35	122.84	122.96	144.61	145.24	146.87
0	0	0	0	2.0998	9.4099	6.6426	12.331	10.749	6.6612	8.2218	12.628	18.538	22.001	29.454	21.007	28.321	25.526	29.579	26.072	43.135	37.343	45.331	50.5	46.738	43.639	48.366	56.576	54.911	56.585	65.356	61.786	70.578	78.728	82.581	75.007	82.112	82.644	99.827	119.32	118.34	120.42	125.29	144.36	146.79	154.94	172.81	181.91	180.37	176.88
27.907	15.543	0	6.6376	0	0	0	0	0	0	0	0	0	0	0	0	0	0	0	13.508	1.5594	0.018281	0	6.7034	22.048	26.131	48.058	65.918	69.834	100.83	113.42	135.04	154.41	159.17	141.24	195.38	194.51	201.25	205.72	223.52	229.95	218.79	246.82	241.58	247.51	243.36	245.78	258.66	252.14	252.36
8.289	6.4094	0	0	0	0	0	0	0	0	0	0	0	0	0	0	0	0	0	0	0	0	0	0	0	0	0	0	0	0	0	0	0	0	0	0	0	0	0	0	0	0	0	0	0	0	0	0	0	0
21.377	0	0	1.3177	9.6897	7.834	0	0	0	0	0	0	0	0	0	0	0	0	6.1831	35.324	60.966	113.14	141.5	168.51	221.27	284.31	399.39	491	595.32	653.28	735.6	914.93	1051.4	1192.9	1345.5	1489.3	1701.4	1858.9	1971.3	2158	2219.3	2417.6	2438.4	2617.5	2658.1	2837.3	2912.1	2858.6	3003.1	3038.1
5.1623	8.0362	4.7917	0.47644	0	0	0	0	0	0	6.665	8.6141	38.3	52.165	66.052	67.819	93.767	80.072	99.113	63.887	115.44	110.53	44.809	131.69	148.97	139.05	146.41	156.7	149.61	169.61	157.54	170.38	155.57	164.79	160.71	160.29	158.04	158.4	164.26	162.64	177.13	174.72	194.04	191.28	204.12	204.86	230.18	255.51	249.56	264.99
17.906	20.731	2.5436	0.90579	0	0	0	0	0	0	0	0	0	0	0	0	0	0	0	0	0	0	0	0	0	0	0	0	0	0	0	0	0	0	0	0	0	14.085	5.7137	2.5145	0	5.9485	1.2715	0.16135	10.24	7.2648	0	0	0	0.45138
8.7476	3.2538	0	0	2.7757	1.4581	0	0	2.9242	16.06	19.946	21.421	17.391	22.845	30.177	35.69	50.01	49.721	53.198	65.18	65.61	48.374	60.861	63.529	73.694	55.307	61.306	68.427	82.456	68.306	72.357	64.325	65.072	61.717	59.235	52.242	54.644	55.179	49.475	45.884	46.563	51.385	45.947	52.336	38.353	62.015	68.471	66.238	87.49	66.364
0	0	0.70395	0	6.3959	2.2057	0.94016	0	0	0	0	0	0	0	0	0.6893	1.5085	0.045855	0	0.63554	4.9726	0.01475	0	0	0	0	0	0	0	0	0	3.4304	0.25784	0	0	0	0	0	0	0	0	0	0	0	0	0	0	6.9354	0	14.593
8.3105	0	0	3.2531	5.96	0	0	2.1043	8.0904	6.5492	0	0	0	10.935	10.595	13.653	15.207	10.201	25.219	9.0694	19.551	15.89	9.2897	21.419	21.776	12.625	22.066	31.397	42.286	42.82	36.616	37.959	13.003	14.566	28.486	47.525	51.695	48.032	62.391	53.116	61.022	48.63	49.463	45.666	42.991	44.74	44.342	47.431	29.242	47.804
19.948	0.22181	0.18151	7.8776	0	0	0	0	0.36442	0	0	3.3507	8.2752	3.3169	0	0	0	1.0181	1.4335	11.047	8.9265	22.044	21.475	19.673	16.741	17.887	25.599	20.613	20.645	16.526	6.0651	0	0	0	0	0	0	5.3192	0	0	0	0	0	0	0	0.2299	0	0	0	0
0	0	0	4.2277	0	24.033	13.902	15.702	23.047	13.502	14.872	9.7002	21.383	10.3	29.901	27.711	9.1325	9.6131	0	20.527	7.0302	0	0	2.5676	0	3.1421	2.6816	5.6036	0	1.5673	0	9.2211	0	14.26	15.998	21.642	24.272	34.303	48.117	47.599	61.226	73.034	93.81	85.91	95.501	116.34	119.61	143.15	153.99	154.44
0	0	0	16.261	6.7739	13.782	5.5666	0	0	0	0	0	3.3545	0	0	0	0	0	0	0	16.884	44.123	86.54	116.85	154.33	183.7	240.55	267.83	314.67	332.76	371.23	410.03	418.75	436.63	473.64	473.74	500.22	505.2	492.98	507.84	489.01	542.89	536.51	526.14	540.86	515.16	543.37	554.91	537.78	526.77
18.555	6.6676	0	0	0	0	0	0	1.8386	14.636	34.421	62.802	95.715	110.44	137.44	167.99	200.46	225.64	240.14	266.2	277.77	321.56	331.01	361.9	383.15	377.5	416.97	447.58	492.36	562.51	660.54	744.16	854.99	921.93	1021.5	1133.9	1249.6	1354.2	1504.6	1496.8	1635.7	1828.1	1907.9	2071.7	2097.6	2160.4	2253.5	2344.8	2396.1	2374.7
0.99935	0	0	0	5.589	0	10.112	1.4639	0	0	3.5787	6.2854	10.803	0	0	0	0	0	0	0	0	0	0	0	0	0	0	0	0	0	0	0	0	0	0	0	0	1.8663	0	0	2.4381	5.9535	13.879	29.535	35.279	38.758	42.014	42.039	54.199	49.915
5.0562	23.415	6.6471	0	0	0	0	0	0	0	0	0	0	0	0	0	0	0	0	0	0	11.559	0	0	5.7142	5.8422	0	8.1293	11.016	22.167	21.098	3.9644	20.102	15.349	41.631	54.429	46.923	35.958	15.094	16.324	29.205	4.7123	11.372	8.4528	22.717	14.251	0	12.602	22.721	19.525
0	11.965	8.9207	0	8.2498	0	0	0	0	18.424	12.259	24.169	23.278	33.228	52.716	70.924	50.954	56.271	75.859	72.47	85.317	111.46	127.68	143.5	140.07	168.14	149.8	172.76	186.82	200.7	220.32	221.34	215.24	227.66	242.86	250.5	251.22	264	266.51	272.98	251.92	245.28	260.38	262.79	255.73	256.1	265.33	270.42	265.77	246.92
0	1.5764	0	0	0	9.2838	19.251	9.0273	18.318	10.34	19.895	14.529	17.584	17.001	23.193	18.368	14.63	18.378	15.294	24.229	25.505	23.904	25.278	40.744	25.338	28.841	44.38	44.749	40.52	56.912	62.385	67.825	72.905	87.359	83.092	91.869	87.917	97.003	91.705	94.948	110.18	72.758	79.305	71.272	78.944	88.172	70.515	90.796	96.889	94.483
0.024449	9.6705	0	3.6711	0	0	0	0	0	0	0	0	0	0	0	0	0	0	0	0	0	0	0.93192	6.5902	1.903	10	16.948	14.226	10.861	18.968	17.414	18.278	40.001	33.557	46.838	54.291	55.067	75.75	87.27	73.147	92.081	88.281	114.36	125.58	129.95	152.09	187.68	147.36	137.91	168.09
14.046	2.192	0	1.3955	0	3.4184	0	8.4791	0	0	0	0	3.5171	6.4249	10.686	19.95	25.8	26.781	38.044	44.429	43.866	60.738	74.91	92.498	108.92	121.36	135.3	140.57	156.32	173.78	163.32	199.91	201.27	212.04	221.16	228.44	239.27	262.67	293.6	315.87	351.15	360.71	408.69	425.67	458.51	475.77	510.55	520.32	527.83	549.95
11.914	17.816	16.746	1.7093	0	0	0	0	0	0	0	0	0	0	0	0	3.763	8.9822	15.056	1.3659	3.9831	23.703	39.491	39.91	0	21.866	23.931	24.339	27.562	50.568	0	19.993	29.677	31.522	41.965	23.524	43.258	23.453	18.821	10.807	29.569	20.879	19.09	26.605	29.393	7.3413	7.6847	5.6391	9.6467	34.965
0	0	0	0	2.0287	2.2403	9.711	10.26	9.1861	11.115	8.4111	6.8563	6.583	7.793	12.136	7.4522	17.359	19.267	27.702	44.091	62.644	60.201	85.057	90.378	101.05	115.78	117.99	131.96	142.99	153.14	172.42	182.72	190.97	197.36	212.84	197.86	207.58	221.34	223.97	254.68	260.07	262.68	249.95	254.23	274.34	271.59	288.49	284.83	289.88	293.39
5.0677	6.108	0	2.9349	0	0.19634	0	0.15323	0	0	0	0	0.70603	0	1.207	11.907	17.3	16.442	9.1722	10.841	13.677	15.421	11.87	17.413	18.717	5.9187	16.924	15.826	3.844	0	0	6.7618	8.139	6.4611	1.725	0.37367	0	0	0	0	0	0	4.374	0	0	0	0	2.7987	0	0
0	2.2611	13.721	0	1.0436	0	0	0	0	0	0	0	0	0	0	0	0	0	0	0	0	0	0	0	0	0	0	0	0	0	0	0	0	0	0	0	11.959	38.174	73.096	111.24	159	185.54	249.04	277.83	328.65	349.03	360.9	419.15	426.45	478.79
12.194	7.7637	0	6.9679	13.716	0	0	0	0	0	0	0	0	0	3.1899	8.0652	15.683	27.677	20.558	35.233	38.836	44.161	48.282	57.274	58.565	47.207	50.226	50.981	56.558	65.082	47.704	40.848	43.592	27.281	24.252	18.069	20.313	16.395	17.453	12.626	16.515	13.003	5.3495	5.9141	0	0	0	0	0	0
26.907	18.557	12.949	0	0	0	0	10.141	0	16.135	25.318	54.289	54.427	65.776	82.663	97.638	112.8	122.22	155.19	156.62	189.61	236.49	242.83	262.67	274.86	299.56	327.73	344.02	350.4	371.86	396.58	418.99	398.55	406.97	467.59	512.1	524.08	508.29	490.12	556.49	549.9	518.11	527.7	557.64	549.19	581.02	562.43	545.71	584.96	600.03
21.46	7.147	0	0	0	0	0	0	0	0	0	0	0	0	0	0	0	0	0	0	0	0	0	0	0	0	34.355	60.939	117.1	139.8	193.93	255.46	283.47	355.98	389.76	439.81	462.51	525.71	580.91	585.75	623.15	663.35	700.24	708.49	707.03	720.62	731.22	705.72	718.42	694.01
0	0	0	0	6.8497	4.0726	3.2493	11.677	5.316	0	0	0.27711	12.42	18.928	33.8	50.945	78.792	102.1	133.93	174.67	209.6	230.98	269.75	290.65	307.63	344.11	353.61	398.08	389.19	430.66	464.9	482.81	507.02	512.3	591.45	552.18	549.38	621.49	591.67	653.69	629.23	661.85	658.69	676.85	684.29	718.45	722.41	737.38	748.66	757.21
13.643	7.3536	0	5.1162	0	0	0	0	0	0	0	0	1.35	6.7122	4.6252	13.758	15.294	20.734	12.127	15.87	25.595	26.076	31.826	34.489	48.724	17.645	34.646	41.76	51.591	116.63	98.163	117.03	145.06	185.89	179.1	194.5	225.09	239.95	260.92	292.37	404	496.43	435.84	501.66	544.68	584.08	644.55	723.73	855.61	781.08
7.4422	7.2513	3.958	10.391	0	0	0	0	0	0	0	0	0	0	0	2.561	17.797	30.8	34.091	49.305	53.798	69.252	71.325	79.476	87.567	97.238	108.63	126.63	113.58	116.99	111.69	99.931	120.53	106.04	134.78	143.42	149.89	169.54	169.02	198.33	234.19	260.03	288.17	331.94	361.28	405.52	430.28	472.95	518.83	555.23
16.958	0	0	0	0	0	2.5471	0	0	2.9959	2.7769	7.4498	6.8455	10.742	13.366	36.267	42.791	54.188	60.4	67.092	75.301	80.547	87.729	98.707	110.49	89.782	99.085	110.88	122.36	133.47	137.11	138.45	137.16	138.29	142.21	147.57	146.95	143.44	161.46	150.41	157.45	153.61	140.03	151.28	139.68	152.16	152.59	146.49	159.23	104.18
0	0	0	0	0	9.2292	13.123	16.579	17.458	6.8018	19.827	20.901	20.79	13.037	23.637	9.8524	2.0936	0	0	0	0	0	0	0	0	0	0	0	6.5259	14.145	30.198	40.963	27.027	47.236	46.183	60.993	52.306	65.876	79.519	89.67	111.64	114.08	141.64	141.71	162.11	206.77	220.2	226.21	255.71	265.07
0	0.84989	0	7.9682	0	6.9135	6.3516	6.0045	5.0726	2.4729	24.346	19.732	19.502	22.994	24.843	24.357	23.614	22.37	19.161	33.681	26.541	17.672	23.435	22.31	14.407	20.192	24.603	28.555	26.625	16.423	34.694	37.17	35.889	46.638	53.856	53.745	56.423	59.081	64.315	72.042	71.097	63.201	72.96	53.862	69.986	78.809	74.738	94.13	104.87	98.86
0	0.94687	0	2.8216	0	0.7232	16.946	18.571	0	0	8.4069	2.7114	11.568	0	0	7.0736	3.3276	2.7061	0	14.143	18.098	17.334	16.513	29.325	19.623	26.824	33.05	29.58	34.504	38.551	40.853	43.775	38.409	52.647	46.736	39.891	41.054	44.011	40.892	41.096	45.914	33.308	42.25	30.306	32.104	37.254	30.863	41.525	46.441	49.951
20.352	16.848	10.178	0	0	0	0	8.6906	0	0	0	13.9	18.595	6.1784	0.29651	16.469	4.4485	11.553	45.7	55.777	63.606	53.502	59.273	56.75	41.767	29.316	55.762	55.83	73.892	66.102	70.715	101.64	144.11	217.96	384	613.28	809.62	1269.3	1308.1	2008.1	2228	2623.8	3165.4	3424.7	3982.6	4527.3	4504.4	5342.7	5262.1	5556.5
19.322	2.6371	0	1.9347	5.7352	0	0	0	0	0	0	0	0	6.6606	29.891	46.376	79.095	101.53	105.41	137.58	144.64	163.11	195.6	228.76	229.91	252.78	261.85	284.43	289.51	309.28	340.23	347.19	354.96	351.17	230.74	198.05	213.38	219.4	238.02	326.64	234.35	328.89	337.26	297.66	329.78	341.81	343.66	323.25	347.47	354.65
10.343	14.188	0	0	7.2306	0	0	0	0	8.0562	17.954	44.089	73.765	72.473	82.437	98.234	120.34	89.136	122.69	109.64	123.35	139.18	161.82	159.63	148.86	170.34	171.52	236.92	229.1	248.97	261.01	265.09	268.93	216.8	194.88	199.55	220.77	213.33	238.36	201.57	236.59	210.74	235.08	246.28	229.11	230.94	233.98	241	233.11	184.75
1.5459	1.9601	0	12.669	0	0	4.6282	9.3895	2.99	19.601	22.58	20.283	29.916	18.401	13.457	20.078	18.612	19.612	33.381	48.232	67.359	64.339	77.159	84.783	85.047	98.867	112.72	125.48	161.95	160.92	138.37	167.07	155.85	166.68	164.07	156.97	169.99	189.27	168.2	180.3	156.63	195.88	133.52	149.33	153.27	136.39	147.88	135.82	136.19	140.98
0	0	0	0	0.98408	6.9108	12.586	25.587	33.418	48.539	59.144	85.141	138.82	205.78	281.2	372.14	465.63	572.73	682.65	809.75	881.95	986.14	1054.8	1104.2	1157.8	1233.9	1216.3	1343	1363.2	1349.6	1399.7	1396.3	1389.4	1468.8	1437.8	1450.8	1474.2	1527.9	1566.1	1552.3	1608.2	1622.9	1621.1	1667.5	1689.5	1641.5	1646.4	1675.7	1669.4	1689.6
0	0	0	0	0	15.461	5.8043	16.633	0	12.913	19.444	19.643	2.7491	10.047	12.966	7.6672	4.4449	8.7272	14.59	20.077	5.5742	32.321	44.855	46.429	42.112	33.859	8.4958	0	33.166	28.872	21.822	0	10.698	1.2763	19.281	1.298	4.5228	0	0	0	0	0	0	0	0	0	0	0	0	0
0	0	0	0	19.433	8.2005	17.072	20.602	18.726	28.43	26.729	25.84	30.774	32.344	36.582	33.35	39.146	27.281	28.546	34.589	47.073	42.613	50.16	41.165	43.404	41.242	42.405	42.537	43.677	52.541	54.716	58.548	71.297	68.535	68.716	63.729	64.147	76.716	75.437	87.04	86.086	99.915	90.062	102.79	106.08	109.46	112.88	122.27	128.79	125.82
0	0	0	0	11.538	11.516	8.745	5.2132	5.4169	6.6714	4.1666	0	0.99129	0	0	0	0	0	0	0	5.053	7.6187	15.546	33.125	50.329	68.302	60.449	73.285	92.948	88.84	123.5	135.79	155.66	165.26	188.31	189.78	222.76	223.6	236.97	227.62	219.34	226.48	229.78	207.73	214.61	205.54	215.62	214.75	255.29	218.31
0	4.5269	0	2.7114	0	8.8423	0	0.47742	0.69389	3.7685	11.143	20.868	32.691	44.742	48.465	58.017	69.357	76.382	83.935	113.25	125.78	133.74	140.33	119.36	137.81	149.04	169.96	192.47	209.94	237.34	237.92	271.94	296.97	337.53	361.47	402.87	434.28	469.16	451.84	490.26	501.55	515.8	574.15	579.57	594	606.32	623.1	625.33	667.58	671.22
0	0	0	75.683	0	0	0	0	0	0	0	0	0	0	0	0	11.315	5.904	9.9292	13.61	11.272	15.11	29.442	37.816	45.554	60.831	58.118	72.514	84.073	68.505	67.847	76.955	84.686	80.985	91.452	83.177	71.087	86.476	84.45	86.805	67.307	87.937	74.678	64.386	60.122	68.732	54.567	44.428	53.651	43.722
0	0	0	0	7.5201	22.067	23.577	22.98	40.411	38.825	45.377	51.806	26.054	28.422	29.704	28.087	43.198	39.473	34.577	31.199	28.862	49.509	60.585	71.427	101	89.456	122.37	145.05	190.18	223.54	243.27	276.75	307.71	336.89	370.57	392.6	442.86	447.95	477.51	477.61	484.06	511.17	509.08	510.42	526.1	546.98	543.67	525.79	524.26	485.57
34.384	0	0	0	0	0	0	0	0	0	0	0	0	0	0	0	0	0	0	2.4891	29.891	80.999	140.26	218.7	310.08	436.16	554.97	700.47	831.27	900.66	1083.8	1186.5	1334.6	1473.8	1565.5	1713.7	1812.9	1910.6	1934.6	2066.7	2189.8	2357.7	2454.9	2596.6	2702.2	3014.1	3077.6	3087.7	3143.8	3281.9
21.188	1.2572	0	0	1.1135	0	0	0	0	0	0	0	0	0	0	0	0.45394	21.633	37.276	55.412	74.467	87.76	101.73	121.62	124.23	139.58	157.26	168.21	188.63	185.4	189.19	201.49	203.41	201.38	191.18	202.55	237.95	236.04	233.74	228.08	223.61	208.02	197.43	207.83	184.32	202.57	201.02	195.12	202.42	166.23
28.226	0	0	0	0	10.247	0	1.4294	14.551	17.419	26.732	32.425	44.116	73.056	107.64	140.21	207.24	295.32	370.47	439.48	490.44	598	665.62	702.08	757.46	804.9	873.43	986.17	1015.8	1065	1108.6	1137.2	1183.7	1231	1250.5	1256.9	1296.1	1326.4	1336.1	1323.1	1401.6	1433.8	1384.1	1416.3	1404.6	1457.4	1448.6	1465.8	1460.6	1498.6
0	9.5046	8.1004	18.977	0	14.881	24.486	26.568	20.252	28.973	44.061	29.507	38.835	43.057	42.853	42.718	33.124	30.38	26.07	34.549	28.49	21.182	24.138	26.012	0	9.2515	2.5611	27.318	20.989	23.315	21.78	0	0	12.508	34.034	35.705	11.511	11.428	0	6.1611	3.8263	3.8169	1.0834	0	0	7.7448	3.234	17.366	30.255	30.589
0	0	0	0.45232	0	28.365	11.303	20.504	9.5571	18.356	15.968	24.617	17.511	11.172	11.697	13.291	14.486	9.5685	28.621	20.629	7.0356	7.3345	30.979	25.653	36.747	28.616	31.897	28.918	29.9	28.259	37.636	32.251	32.62	11.81	22.441	21.641	23.89	10.553	25.708	27.326	29.888	24.729	22.188	18.451	34.59	27.488	24.59	25.372	34.171	37.172
17.062	10.123	0	0	0	0	0	0	0	0	0	0	0	0	0	0	0	0	0	0	0	0	0	0	0	0	0	0	0	0	0	0	0	0	0	0	0	0	0	0	0	0	0	0	0	0	0	0	0	0
0	0	0	7.8196	0	1.6984	17.6	23.417	16.49	17.589	30.351	32.7	38.312	36.476	67.605	85.734	147.43	191.62	247.96	322.9	350.44	469.92	493.87	587.68	698.39	751.74	743.36	800.02	941.43	1142.5	1131.3	1251.6	1378.5	1549	1290.5	1722.4	1974.4	2184.8	2262.1	2525.6	2579.3	2766.8	2906.3	3084.3	3074.4	3199.1	3296.9	3341.1	3480	3431.6
8.8916	0	0	0.8682	3.8539	2.7075	0	0	0	0	0	0	0	0	2.8718	26.494	64.706	100.63	160.35	210.43	255.13	342.07	402.56	440.75	535.11	588.91	679.96	687.65	740.23	801.05	743.08	819.3	880.06	972.14	970.06	879.77	1049.1	1121.2	1168.9	1203.3	1222.1	1218.2	1290.5	1252.4	1295.4	1275.2	1233.9	1244.9	1268	1247.9
0.98514	0	0	0	2.079	5.2416	9.9871	3.3408	0	0	0	0	0	0	0	0	0	0	0	0	0	0	0	0	0	0	0	0	0	0	0	0	0	0	0	0	0	0	0	0	0	0	0	0	0	0	0	0	0	0
2.5578	5.0019	0	0	5.503	2.3679	0	2.7212	0	0	0	0	2.9708	0	2.5933	8.3506	5.7639	19.125	10.752	5.8785	5.6014	15.337	11.891	32.918	34.047	39.588	35.778	37.608	43.453	46.191	65.32	84.831	96.471	117.49	111.9	130.4	149.71	166.6	175.03	188.78	202.02	229.42	247.56	258.56	256.12	260.46	278.96	303.51	306.28	325.01
12.095	3.9199	6.9826	0	0	0	0	0	0	0	0	0	0	0	0	0	0	0	0	0	0	0	0	0	0	18.61	18.123	50.284	81.676	140.82	201.65	256.67	307.96	407.38	486.05	541.42	665.34	689.62	758.8	798.32	867.03	880.79	988.26	974.96	1014.1	987.2	981.1	1023.3	1000.9	1040.9
8.9581	17.406	0	9.5982	0	0	0	0	0	0	0	0	0	0	0	0	0	0	0	0	0	0	0	0	0	0	0	0	0	0	0	0	0	0	0	0	0	0	0	0	0	2.8274	5.8276	15.762	38.512	57.468	82.396	81.816	115.19	145.97
0	0.045994	0	0.99393	0	9.4351	13.847	21.182	20.569	36.318	57.401	66.289	82.848	83.542	108.24	108.19	84.046	93.272	133.57	135.85	134.47	139.56	144.02	156.74	138.88	150.79	160.29	154.57	161.81	173.46	212.23	227.74	278.79	333.17	386.83	434.14	485	570.01	591.75	666.94	668.42	717.66	794.04	832.95	895.44	907.39	922.53	990.32	998.26	1044.2
5.5431	0	0	0	2.9929	6.6434	1.8769	21.726	50.631	113.91	158.97	246.74	340.47	427.78	524.27	652.95	734.53	808.44	885.27	982	1019	1086.2	1162.3	1249.1	1279.5	1318.4	1368.2	1446.9	1424.5	1438.9	1484.4	1518.2	1548.4	1593.6	1638	1616.7	1660.9	1713.6	1726.2	1725.5	1774.5	1863.8	1853.1	1855.1	1926.4	1941	1951	2014.5	2072.5	2134.8
0	0	0	0	4.6547	22.252	53.153	90.304	105.07	147.05	144.99	198.88	196.48	215.04	249.16	233.18	222.17	231.12	234.46	230.89	226.37	234.53	227.3	263.84	250.53	257.78	244.46	248.83	241.52	250.56	252.82	218.76	188.95	225.21	222.07	259.22	204.69	187.84	179.39	191.32	183.29	166.74	170.39	169.86	165.15	147.23	145.85	143.27	153.09	163.78
0	0	0	0	4.9633	6.6118	4.6837	11.341	7.2245	3.4692	0.87429	4.4533	6.2253	0.39394	2.4048	0	1.4069	0	0	0	0.2614	0	0	0	0	0	0	0	0	1.2932	5.7619	0	5.8283	14.94	10.721	0	3.2803	0	6.3225	9.9117	10.929	14.818	10.408	1.8885	3.1246	0.066918	0	4.316	11.68	3.7561
0	0	2.204	0	2.7183	3.9537	0	4.7601	9.541	22.085	6.5054	20.131	8.6144	17.128	9.1395	0	0.89012	0	7.1417	0	11.612	14.808	2.5672	28.216	3.1487	27.396	29.907	27.967	39.826	37.303	45.005	33.538	39.613	32.88	21.534	27.454	23.429	40.113	48.809	33.05	40.653	15.536	19.279	41.573	32.692	38.311	43.568	43.641	36.614	44.827
24.241	3.9555	0	0	6.0889	0	0	0	0	2.105	0	4.6215	8.1053	18.558	36.976	75.625	87.118	124.64	156.75	173.23	208.79	252.26	305.25	364.7	412	417.47	462.09	486.06	521.78	555.49	570.12	594.24	606.91	612.89	628.73	656.95	640.24	644.83	662.74	685.57	719.45	718.38	694.05	705.76	699.69	743.51	752.76	711.34	743.66	737.23
34.431	43.184	13.435	0	0	0	0	0	0	0	0	0	0	0	0	0	0	0	0	0	0	0	0	0	0	0	0	0	0	0	0	0	0	0	0	0	0	0	0	0	0	0	0	0	0	0	0	0	0	0
0	0	0	0	1.3726	5.6825	11.275	9.0081	9.4108	10.306	9.2675	21.244	25.828	34.571	44.275	60.849	59.187	41.852	48.472	53.757	59.704	59.026	66.37	62.368	72.09	71.16	70.138	72.324	78.172	85.18	95.285	88.277	101.39	106.22	98.511	87.073	90.264	95.158	107.73	117.77	108.4	116.26	124.03	120.28	116	121.71	114.87	132.83	126.59	125.02
10.471	6.7942	0	0	9.0674	0	0	0	0	0	0	0	0	0	0	0	0	0	0	0	0	0	0	0	0	0	0	0	0	0	0	0	0	0	0	0	0	0	0	0	0	0	0	0	0	0	0	0	0	0
0	0	0	0	0	5.7979	11.751	12.916	6.2961	0	0.75338	6.9011	4.4933	11.351	7.2258	0	5.4766	0	0.30257	4.6855	8.8915	5.6817	14.3	6.1548	1.5116	1.0155	0	0	0.76658	8.2108	11.736	3.7863	9.5229	12.706	6.5251	0	0	8.1033	4.7503	10.723	9.5671	19.795	10.366	17.858	32.113	29.439	34.366	44.17	46.694	48.041
0	0	6.1985	4.6357	7.0924	7.8173	6.1528	0	3.9243	0	0	0	0	0	0	0	0	0	0	0	0	1.3328	8.6906	6.4713	2.7063	3.4806	9.3397	15.001	13.115	16.649	23.501	30.194	30.609	44.104	44.891	41.673	48.661	58.671	54.385	69.691	67.064	66.567	87.231	75.271	86.493	70.305	77	80.093	80.339	82.221
0	0.79733	0	2.8632	8.8866	0.28774	0	0	15.057	22.761	4.265	34.977	18.95	32.615	37.197	39.778	40.961	62.561	90.866	116.49	180.18	161.3	320.38	389.43	421.63	550.1	644.2	678.71	776.45	862.48	930.68	999.39	886.62	937.84	1154.7	1198.6	900.77	878.74	938.4	925.32	1062.6	970.88	901.83	986.63	974.81	1134.3	1126.8	1173	1069.1	1167.2
0	0	0	9.5549	0	14.766	0	9.0895	0.47512	2.4585	1.6348	11.466	3.75	0.050713	1.6206	0	0	0	0	0	0	5.3868	8.6234	18.566	22.669	10.868	36.648	6.2447	0	17.89	26.999	31.757	33.585	12.365	11.588	11.847	14.269	2.9335	18.996	21.102	28.93	20.395	11.107	23.605	3.8548	0	0	0	0	0
0	0	0	0	4.4811	4.7005	2.3782	14.011	8.9646	13.475	16.468	14.445	15.059	5.9087	18.409	35.083	28.286	24.527	23.175	23.162	43.149	56.36	63.184	83.274	87.778	118.2	136.72	143.54	194.21	240.63	268.4	302.32	350.36	415.01	437.39	545.83	528.26	601.21	616.33	644.24	688.73	692.49	776.16	818.36	813.5	798.77	825.95	857.73	786.54	773.36
8.1116	7.242	0	3.6837	2.0862	0	0	0	0	0	0	0	0	0	0	0	0	0	0	0	0	0	0	32.082	88.105	176.81	287.31	416.07	533.53	683.04	824.96	984.92	1129.4	1222.1	1351.1	1478.6	1568.6	1649.9	1733.1	1772.3	1797.5	1866.6	1974.7	2003	1992.2	2055.2	2065.4	2028	2033	2058.6
2.0075	0	0	0	4.3404	2.7885	2.1412	0	0	2.4037	3.8615	1.9011	13.105	24.812	23.268	36.101	39.903	44.494	38.922	43.86	43.621	65.663	30.921	84.743	76.789	84.168	117.52	114.62	115.81	121.3	133.09	139.32	138.06	150.83	154.26	173.84	183.95	206.76	230.75	250.99	294.18	365.17	408.48	445.54	483.53	552.63	586.79	668.9	680.51	710.79
0	0	0	3.4486	9.1938	7.2539	4.3242	2.8894	12.233	9.1505	9.8681	9.4938	13.546	18.933	2.376	6.9598	2.0871	6.5398	1.7938	0	6.1036	0	0	0	0	0	0	1.5217	15.988	15.994	8.516	19.511	6.6831	7.8806	1.6574	4.1664	26.676	17.042	22.67	14.637	32.858	31.631	39.271	54.533	82.741	91.177	113.74	134.25	148.01	180.73
11.834	11.399	2.075	0	0	0	0	0	0	0	0	0	0	7.4527	19.92	31.658	75.625	89.908	96.53	127.56	156	187.02	199.23	239.05	249.92	278.07	301.82	327.75	309.44	327.39	323.24	366.62	359.9	358.16	362.9	388.72	375.41	408.22	400.73	398.49	417.49	439.09	444.25	457.24	443.4	458.04	443.43	458.6	458.76	463.06
7.7339	0	0	0	0	4.5622	0.98467	1.7214	0	0	0	1.0918	3.98	7.3049	20.573	46.849	72.519	95.608	126.91	142.79	159.07	199.24	237.64	248.88	273.45	302.07	321.54	330.52	349.75	353.49	371.81	388.77	407.28	413.6	427.59	401	413.15	434.95	431.56	413.38	410.62	427.24	422.91	444.26	428.1	437.19	448.02	462.72	465.94	467.38
5.5932	5.8466	0	0.05154	0	3.1897	0	3.1074	0.017863	9.2365	10.513	13.495	35.077	15.077	25.219	28.184	56.05	50.935	38.283	53.193	50.739	50.412	51.615	58.14	89.413	58.343	79.605	73.039	82.038	111.34	106.63	137.9	177.82	202.01	245.45	282.1	293.41	367.8	415.47	428.76	464.38	527.81	564.94	652.57	648.01	715.37	740.24	792.61	821.37	890.4
0	0	0	15.593	19.789	1.2444	0	0	0	0	0	0	0	0	0	0	0	0	0	0	0	0	0	0	7.3339	7.5414	13.301	25.573	47.238	68.02	93.529	141.51	161.37	229.34	317.88	368.25	471.4	600.95	755.74	795.37	981.2	1028.5	1136.3	1261.7	1444	1478.4	1557.6	1621.1	1678.4	1778.1
0.31533	0	0	0	0	16.628	7.7741	13.06	0	11.615	14.118	23.656	10.518	8.9357	0	2.5704	0	0	0	0	0	0	0	0	0	5.7158	21.17	26.165	52.78	58.634	80.103	85.086	100.88	101.38	106.44	109.97	113.89	118.84	127.41	145.38	143.27	136.85	153.27	150.33	145.02	138.97	144.48	130.84	119.99	152.26
9.1178	0.19013	0	0	0	0	9.6822	9.1689	7.353	13.23	3.7728	16.508	12.981	7.7797	0.82124	4.6104	68.707	140.14	256.34	414.21	571.95	749.13	960.76	1184.2	1304.9	1546.1	1768.4	1958.4	2077.1	2213.6	2395.8	2494.2	2708	2788.8	2852.8	3006.1	3085.5	3156.2	3276.9	3448.7	3508.8	3729.2	3825.1	3991.3	3963.3	4234	4365.9	4440.1	4567.5	4764.4
0	0	0	0	8.1156	8.2445	16.228	28.159	23.988	17.486	25.25	26.854	33.618	29.346	39.231	33.628	43.293	31.189	41.669	40.136	49.519	39.073	53.485	47.448	49.363	50.041	57.646	55.412	60.001	59.685	64.642	58.788	75.599	75.041	76.445	64.689	65.65	73.739	87.387	92.184	89.746	97.133	94.14	92.44	87.461	90.823	97.174	103.81	105.63	103.52
13.067	0.98084	0	0	0	0	6.7336	0	6.4548	9.0307	31.508	37.072	48.53	82.958	95.113	115.5	130.77	124.29	181.23	206.49	208.28	204.54	217.37	208.08	250.4	252.2	268.2	271.44	301.38	280.12	287.75	285.29	295.02	294.03	298.55	317.12	331.31	279.57	297.07	325.18	357.11	337.86	365.74	390.81	401.37	453.37	465.75	408.26	396.89	467.56
12.43	11.145	0	0	0	0	0	0	4.0484	8.2887	0	8.9725	6.4436	4.4649	9.8531	44.755	40.319	44.492	39.166	31.624	59.327	91.706	106.85	125.28	122.64	143.76	169.63	166.76	182.73	192.94	205.2	226.93	232.12	263.82	233.12	253.51	242.87	286.92	279.64	251.71	278.83	276.1	257.21	283.1	274.12	277.01	318.55	297.25	278.13	259.8
0	0	0	0	4.3507	9.0668	5.1006	8.1544	38.16	60.161	64.72	80.897	77.808	96.599	103.73	112.46	116.39	132.1	132.56	135.3	130.51	134.55	141.72	147.81	156.44	78.861	145.92	140.2	166.19	156.09	155.47	107.39	138.59	149.41	144.61	159.66	165.67	163.9	176.94	189.86	200.97	226.83	216.07	257.28	208.4	246.5	266.41	247.99	262.61	250.17
0	4.465	0	3.1017	0	13.469	9.6945	14.106	16.721	2.3185	15.689	27.419	39.29	56.436	48.733	57.335	53.938	63.723	67.716	76.698	94.962	123.6	136.63	161.13	200.47	211.2	227.14	257.95	261.8	276.62	271.83	299.91	323.41	304.41	329.18	323.95	354.96	362.54	368.31	355.39	359.67	378.53	382.91	368.04	373.64	384.14	356.21	365.69	367.48	353.14
0	0	0	4.488	0	8.4116	18.228	15.071	21.721	42.025	68.313	81.923	128.56	124.48	157.37	161.52	172.2	184.17	182.49	205.85	201.25	215.64	220.54	226.17	210.81	242.39	252.58	259.23	270.08	289.34	302.84	325.73	349.88	398.17	400.18	432.8	426.46	460.93	485.76	495.04	527.63	493.62	556.15	552.49	588.62	591.2	606.39	641.16	650.28	661.44
4.3416	0	0	4.6163	0	0.67121	5.7186	14.812	16.859	26.625	24.732	47.691	54.441	59.785	98.619	113.36	127.74	152.21	154.68	162.68	165	167.69	180.93	204.13	213.51	235.91	221	231.16	292.94	302.49	321.98	294.4	337.39	349.54	324.6	321.72	332.11	354.61	401.66	396.99	414.78	397.55	415.48	387.07	423.34	399.14	418.61	388.6	401.15	396.06
5.6948	0	0	1.0776	10.476	0	3.0123	3.3929	0	0	3.581	0	0	1.6826	0	0.78886	19.113	17.552	35.555	42.151	40.8	44.76	44.243	45.052	58.598	67.729	81.523	74.052	87.749	101.21	108.07	98.218	88.215	94.581	84.549	76.873	76.73	85.277	67.386	84.981	74.29	91.428	64.932	61.818	69.535	59.038	65.967	58.101	38.003	64.689
3.2322	7.3282	0	1.5381	0	1.5074	0	0.96834	3.2526	0.51	1.7175	0	2.5948	0	4.0776	26.517	55.74	99.207	140.38	227.66	283.98	385.94	484.29	597.72	721.27	915.99	1112.6	1405.3	1412.4	1533.6	1670.8	1473.2	1838.6	1671	2041	2078.8	1833.5	1970.3	2014.1	2131.4	2116	2665.8	2437	2980.3	2719.4	2887.3	2959.3	3127.3	3250.6	3584.3
11.338	15.869	0.53774	7.6357	0	0	0	0	0	0	0	0	0	0	0	0	0	0	0	0	0	0	0	0	0	0	0	0	0	0	0	0	0	0	0	0	0	0	0	0	0	0	0	0	0	0	0	0	0	0
4.6779	0	0	0	12.449	11.811	14.212	24.51	31.662	37.68	46.651	37.651	44.529	54.056	54.488	68.696	96.493	97.323	113.85	137.61	156.66	201.28	244.11	272.77	337.35	404.08	464.29	566.99	642.65	671.57	739.9	781.07	863.76	894.75	924.85	952.8	1038	1066	1094.4	1152.9	1140.8	1156.7	1175.1	1174.2	1222.9	1218.2	1271.9	1239.5	1240.7	1272.8
5.2512	0	0.99734	0	2.8334	0	0	0	0	1.388	0	0	0	0	0	0	0	2.1123	12.885	20.366	42.939	51.683	66.958	98.28	102.86	126.81	153.2	181.1	209.4	222.68	243.32	257.29	264.95	277.02	294.43	291.43	318.8	332.91	345.48	346.08	348.96	333.96	344.64	348.85	348.73	349.52	346.48	342.54	347.24	361.06
5.8083	0	0	0	5.0558	11.184	9.3832	0	1.4294	0	0	0	0	0	0	0	0	0	0	0	0	0	0	0	0.25154	0	0	0	0	0	0	0	0	0	0	0	0	0	0	0	0	0	0	0	0	11.711	27.634	46.095	73.769	75.085
6.4715	7.4339	0	4.1476	0	0	0	0	0	0	0	0	0	0	0	0	0	0	0	30.055	51.327	87.149	119.06	161.1	208.88	244.24	289.55	324.02	371.43	411.1	448.89	506.05	568.82	639.63	631.3	656.73	770.54	801.1	840.76	865.95	923.76	967.99	982.38	1044.5	1064.4	1099.6	1126.4	1168.2	1171.3	1163.2
9.2318	8.0505	0	0	0	1.4297	0	0	0	0	0	0	0	0	0	0	0	0	0	0	0	0	1.2834	15.312	10.906	28.598	54.149	69.489	75.265	89.435	102.3	122.56	121.31	143.44	148.8	167.89	160.97	190.37	224.37	265.69	313.29	374.36	456.78	518.62	617.76	739.04	846.67	951.19	1040.6	1150
0.66805	0	0	5.319	0	7.3836	0.87633	0	0	0	0	4.6864	0	2.7293	0	17.521	13.048	33.128	34.821	51.248	73.045	71.837	88.883	104.75	138.64	130.16	153.43	181.42	192.78	204.53	217.73	253.94	275.66	297.51	287.67	301.36	323.62	334.35	338.36	337.81	348.77	340.46	372.02	363.64	369.2	355.74	375.69	360.36	366.11	367.47
0	0.86021	0.85888	0	3.3933	0	3.0124	0	4.0269	0	0	1.4773	0	0	1.3667	19.604	0	0	0	0	0	0	0	0	0	0	0	0	0	0	11.147	0	1.6096	21.851	25.202	54.105	42.724	64.612	66.629	73.037	71.836	74.363	174.74	180.46	250.85	321.22	373.12	362.91	350.07	319.68
13.769	2.5121	0	2.9569	0	5.6923	0	2.8511	0	3.5876	0	5.6447	2.7159	0	0	0	0	0	0	0	0	0	0	0	0	0	0	0	0	0	0	0	0	0	5.651	18.59	10.967	20.058	13.997	8.4028	4.9208	28.762	26.452	22.053	26.605	25.035	13.265	16.757	6.6111	12.018
0	0	0	3.1356	0.69447	11.425	0	0	0	0	0	0	1.8801	0	3.128	0	0	1.7591	1.2931	8.0142	10.1	6.2089	12.131	25.928	19.131	34.126	14.966	17.647	29.986	25.07	42.712	38.261	49.335	28.12	25.194	41.214	48.868	72.447	57.397	54.808	54.448	61.576	55.485	65.642	61.274	44.805	47.769	49.911	57.262	46.925
0	1.2288	0	3.2074	0	9.799	12.156	17.165	9.787	6.5348	8.3997	11.065	19.636	12.135	19.682	14.902	9.5623	8.6774	10.604	12.646	8.7335	9.6143	10.288	9.6919	2.4795	4.4609	6.133	5.6315	4.936	10.477	15.773	24.19	9.7071	23.092	21.874	20.526	22.014	29.531	21.145	24.821	38.572	31.374	42.992	29.562	33.779	45.272	40.422	60.989	62.495	72.179
0	0	0.63398	0	4.405	3.8287	18.312	5.3743	8.8337	6.8585	10.945	3.2322	10.738	0.25565	13.998	0.16812	7.6268	8.4798	18.598	28.266	37.372	41.093	52.045	62.217	70.904	81.341	74.433	77.467	94.248	89.498	100.71	89.308	108.11	97.464	88.519	99.603	111.36	145.53	148.94	145.37	149.34	135.27	139.27	145.67	139.44	142.9	147.66	160.25	169.48	167.96
8.98	3.5615	0	0	0	0	0	0	0	0	0	0	0	0	0	0	0	0	0	0	0	0	0	0	0	0	0	0	0	0	0	0	0	0	0	0	0	0	0	0	0	0	0	0	0	0	0	0	0	0
0	0	0	0	0	1.9175	11.957	4.2901	0	0	0	0	0	0	0	0	0	0	0	0	0	0	0	0	0	0	0	0	0	0	0	0	0	0	0	0	0	0	0	0	0	0	0	0	0	0	0	0	0	0
0	0.87713	0.88896	1.1164	0.42421	8.6019	11.81	5.5531	10.256	6.3521	8.0774	2.655	8.7176	10.22	0	0	0	0	5.118	0.73888	13.585	0	12.941	17.819	11.707	18.753	1.0224	2.5212	6.7627	10.572	22.898	22.334	20.46	0	0	0	0	6.8354	14.414	52.898	64.592	85.428	71.469	86.834	85.083	88.972	91.751	95.781	118.51	110.65
1.5638	3.1092	0	6.4603	0	4.7623	0.31838	11.845	9.5397	10.66	0	0	0	0	0	4.3858	0	0	0	0	0	0	0.96458	6.9766	8.0115	4.4682	17.118	1.0827	6.5586	5.0808	0	22.63	27.495	27.077	16.148	18.752	21.325	11.027	6.9723	11.464	0	0	0	0	0	0	0	0	0	0
0	6.5416	2.1109	0	8.1335	0	0	0	0	0	0	0	0	0	0	0	0	0	0	0	0	0	0	0	0	0	0	0	0	0	0	0	0	0	0	0	0	0	0	0	0	0	0	0	0	0	0	0	0	0
4.4925	11.068	0	2.2494	0	1.6825	0	0	0	0	0	0	0	0	0	0	0	0	0	12.572	17.274	26.89	39.525	48.672	59.538	73.493	84.5	95.145	88.586	119.45	119.65	131.53	139.2	147.38	149.85	163.34	155.11	157.9	159.17	193.37	179.25	188.07	192.89	198.57	184	196.36	200.68	207.24	200.02	208.69
5.0689	0	0	0	0	7.9741	8.7408	21.145	40.235	56.327	87.796	112.43	148.38	182.12	205.58	222.89	260.57	280.09	305.4	333.66	378.23	374.78	411.3	426.96	411.85	432.41	463.93	479.88	500.02	492.38	493.78	496.94	499.86	520.46	497.59	514.24	508.74	544.98	535.26	546.58	545.68	523.06	522.75	518.78	535.71	515.92	538.04	535.46	518.73	533.63
0	0	0	0	9.3267	12.442	19.496	26.195	26.359	26.84	28.17	42.587	38.236	45.375	56.121	44.744	52.754	58.538	51.043	64.408	73.944	66.508	72.642	70.03	78.012	85.4	88.397	86.457	91.176	93.686	105.31	99.295	105.72	113.57	106.89	95.944	100.43	115.16	106.11	120.38	119.62	123.81	107.63	117.81	113.76	122.19	116.35	127.74	129.76	123.94
0	0	0	0	2.3332	16.23	34.782	36.679	25.257	0	40.242	47.88	43.372	38.614	33.924	36.5	26.179	33.44	35.208	25.209	27.654	29.456	23.028	28.701	4.8518	24.626	20.75	8.7312	12.381	0	40.049	19.406	25.109	10.495	0	0	1.8005	11.151	0	0	0	0	0	0	0	0	0	0	0	0
0	0	0	0	0	0.6923	7.3858	9.688	0	0	0	0	0	0	0	0	1.799	0	0	5.3643	4.451	0	0	0	3.1658	0	0	0	0	0	0	0	0	0	0	0	0	0	0	0	0	0	0	0	0	0	0	0	0	0
22.991	20.105	0	3.8783	0	0	0	0	0	0	0	0	0	0	0	0	0	0	0	0	0	0	0	0	0	0	0	0	0	0	0	0	0	0	0	0	0	0	0	0	0	0	0	0	0	0	0	0	0	0
0	22.705	0	5.5394	8.9267	0	0	0	0	0	0	0	0	0	0	0	0	0	0	0	0	0	0	0	0	0	0	0	0	0	0	0	0	0	0	0	0	0	0	0	0	0	0	0	0	0	0	0	0	0
5.9226	0	0	1.5541	0	12.315	0	2.3092	2.1854	6.0451	13.86	31.363	31.52	36.152	53.885	58.691	76.865	98.593	100.69	119.63	105.24	118.61	127.55	139.64	145.66	148.96	125.02	135.41	143.33	148.25	171.31	167.38	173.51	170.11	143.5	146.16	159.05	168.9	163.88	170.74	166.19	176.73	172.95	180.63	175.99	158.11	169.45	159.84	180.58	176.77
14.417	12.328	0	0.61402	0	0	0	0	0	0	3.2188	0	0	0	0	11.549	19.414	25.516	26.043	36.697	40.008	59.596	85.189	94.318	114.36	128.13	141.73	152.6	159.44	171.08	204.34	225.58	245.53	282.6	296.89	332.36	361.89	408.35	436.78	479.36	530.03	568.52	584.4	582.76	622.8	631.13	650.88	681.29	682.74	707.74
14.913	18.005	3.339	0	0	0	0	0	0	0	0	0	0	0	0	0	0	0	0	0	0	0	0	0	0	0	0	0	0	0	0	0	0	0	0	0	0	0	0	0	0	0	0	0	0	0	0	0	0	0
1.8847	0	0	0	3.8192	1.5395	5.3005	1.7629	0	0	0	0	0	1.518	0	0	0	0	0	4.3765	7.9434	8.5025	22.604	24.627	27.405	32.99	32.945	42.659	37.983	41.313	50.813	26.201	61.993	65.582	60.461	44.2	58.078	69.606	64.057	79.088	74.582	86.825	76.742	66.039	68.829	75.614	62.223	73.704	83.018	77.501
0	0	8.2435	5.5101	0.0012326	17.615	4.9105	7.8994	0	3.0526	0	0	0	0	0	0	0	0	0	0	0	0	0	0	0	0	0	0	0	20.179	59.887	86.004	154.5	222.08	420.38	576.56	498.88	601.74	668.01	776.95	895.18	991.6	1139.4	1168.5	1166.9	1250.8	1254.8	1374.4	1317	1416.9
14.324	6.4543	1.1606	0	0	0	0	4.054	0	6.0786	9.1423	14.652	24.438	26.552	41.789	55.235	42.133	65.489	60.235	53.199	17.5	43.989	21.847	0	26.385	21.86	7.4354	0	0	0	0	1.6293	0	0	5.9899	1.1193	0	0	0	0	0	0	0	0	0	0	0	0	0	0
2.0089	0	0	5.9631	0	9.0453	9.4767	17.089	11.342	23.489	28.853	28.765	29.513	37.653	14.445	20.561	28.179	33.564	30.758	28.024	21.656	25.117	43.039	36.084	46.949	48.702	57.735	55.898	58.283	57.928	69.824	74.85	72.911	64.757	79.978	76.276	73.332	71.886	83.926	88.424	90.165	85.112	84.579	80.41	81.558	81.448	67.978	54.58	67.126	68.927
0	5.625	0	4.9994	0	0	0	0	0	0	0	3.6275	0	1.0766	0	0	4.9379	0.74073	6.0382	2.1356	7.1297	16.653	22.699	30.486	64.716	91.324	140.68	182.07	200.32	218.37	232.79	249.01	286.18	293.09	336.61	347.94	372.75	404.5	416.07	414.31	427.06	423.91	447.88	457.91	458.57	476.75	471.69	452.72	461.46	465.7
16.021	6.6116	0	0	0	0	0	0	0	0	0	0	0	0	0	0	0	0	0	0	0	0	0	0	0	0	0	0	0	0	0	5.9033	3.1154	0	0	5.9971	11.885	11.728	7.3228	16.629	26.991	52.73	63.491	73.843	85.142	85.903	97.691	120	135.6	153.5
0	4.5071	0.39197	0	0	7.2373	13.844	6.8832	36.194	61.777	85.634	100.57	112	133.92	156.66	167.97	156.66	146.51	204.14	179.17	164.31	177.55	183	182.26	171.13	189.57	204.98	210.54	209.59	220.17	229.83	242.81	234.89	257.66	265.52	273.61	272.99	278.14	280.92	286.41	291.28	295.58	308.67	301.86	297.57	308.34	312.63	329.51	324.74	350.77
16.394	3.7144	0	0	1.6798	0	0	0	0	0	0	4.8888	5.5035	5.9556	6.7787	21.565	33.05	49.749	65.182	75.305	76.188	102.66	101.65	120.31	112.97	110.33	115.64	128.21	144.31	154.5	146.03	128.64	146.63	133.73	140.08	122.8	127.27	126.03	115.56	117.59	126.41	128.22	112.61	117.63	99.822	119.09	115.48	118.66	117.78	99.737
0	0	0	0	19.003	31.636	62.401	42.461	55.316	46.916	59.668	83.23	101.4	176.44	218.43	212.37	285.11	370.95	404.77	461.22	550.89	633.62	611.25	721.89	741.08	760.28	792.32	859.18	902.03	886.96	968.69	986.64	977.39	1008.3	1014.8	1021.6	1081.3	1145.6	1234.1	1284.5	1335.2	1377.4	1463.3	1357.4	1413.4	1463.5	1515.1	1610.5	1696.4	1746.7
7.1461	2.7449	0	0	0	11.896	11.933	0	2.4038	8.9279	1.155	10.823	0	0	0	0	0	4.2966	0	0	0	0	0	0	0	0	0	0	0	0	0	0	0	0	0	0	0	0	0	0	0	0	0	0	0	0	0	0	0	0
0	0	0	0	0	10.229	23.912	38.237	61.261	102.67	146.68	193.85	249.47	304.97	352.95	401.11	425.29	488.65	537.35	588.44	594.72	662.06	707.74	736.74	780.32	819.36	866.34	919.88	958.26	970.53	1004.2	1030.9	1060.5	1128	1137.3	1147	1200.3	1227.5	1238.9	1255.4	1264.8	1281.2	1261.9	1277.3	1286.5	1270.4	1221.6	1250.8	1262.6	1254
0	0	0	4.8885	0	4.9351	9.9139	5.1866	0.77304	0	0	0	0	0	0	0	0	0	0	0	0	5.959	13.056	19.284	3.6561	7.2363	0	0	0	0	0	2.2066	9.947	0	0	0	0	4.5508	18.125	9.7248	10.448	21.846	33.454	34.033	22.114	21.578	25.669	38.61	50.383	47.768
3.7207	2.5176	0	0	8.8399	0.32153	0	0	0	0	0	0	0	0	0	0	0	0	0	0	0	0	0	0	0	0	0	0	0	0	0	0	0	0	0	0	0	0	0	0	0	10.435	24.295	29.156	25.831	39.091	34.189	49.632	44.217	57.284
6.3919	13.509	0	4.0667	0.82082	0	0	0	0	0	0	0	0	0	0	0	0	0	0	0	0	0	0	0	0	0	0	0	0	0	0	0	0	0	0	0	0	0	0	0	0	0	0	0	0	0	0	0	0	0
44.122	0	0	0	0	13.775	3.4092	0	0	1.2977	0	14.969	5.112	0	0	0	0	0	0	0	0	60.384	84.849	113.23	133.25	182.81	227	277.9	311.11	374.17	399	501.04	563.12	635.91	714.92	764.9	878.5	915.19	984.77	1024.3	1076.9	1111.4	1138.8	1174.9	1235.2	1302.9	1306.1	1310.1	1332.1	1339.6
5.054	7.6893	0.97832	1.7835	0	0	0	0	0	10.396	17.519	12.915	34.965	40.835	53.329	64.54	70.31	76.907	79.263	85.067	86.053	90.754	93.06	99.215	93.833	89.538	96.03	87.82	90.191	102.33	92.37	97.708	104.3	87.246	89.107	82.297	77.887	77.214	77.91	78.451	87.531	64.954	87.182	79.355	70.844	64.792	72.015	59.979	51.175	60.436
0	0.69311	0	0	0	13.738	6.5186	12.923	2.3153	14.488	13.955	15.252	0	0	0	0	0	0	0	0	7.5123	40.68	77.901	112.66	143.42	182.94	235.93	264.69	296.25	351.39	401.9	461.69	531.41	567.7	634.9	665.34	686.74	709.99	758.8	768.2	863.01	869.17	910.94	948.87	963.92	955.9	912.66	929.67	913.72	967.9
20.424	10.525	0	1.2297	0	0	0	0	0	0	0	0	0	0	0	0	0	17.42	27.323	60.815	100.76	125.78	152.95	211.07	216.46	256.23	306.09	321.1	343.92	353.04	346.64	428.3	435.9	450.78	400.36	399.12	481.92	471.89	463.72	488.61	471	469.03	492.05	490.35	480.37	465.18	464.51	444.5	471.53	450.21
8.91	2.0237	0	0	0	10.194	0	0	0	0	0	0	0	0	0	0	0	0	0	0	0	0	0	0	0	11.135	14.897	21.506	19.692	30.296	44.052	50.398	61.519	77.116	76.293	0	0	12.817	6.3098	0	4.8097	16.084	28.874	35.27	44.023	60.457	62.807	91.163	107.42	114.07
16.407	0	0	6.8669	0	0	0	3.5495	0	0	0	0	0	0	0	0	0	0	0	0	0	0	0	0	0	0	0	0	0	0	0	0	0	0	0	0	0	0	0	0	0	0	0	0	0	0	0	0	0	0
39.951	0	3.1426	0	0	0	0	5.2663	3.6434	13.989	40.658	62.161	75.164	90.938	109.9	112.88	148.39	164.21	168.43	197.27	208.12	224.4	232.34	245.24	261.18	267.95	281.03	288.8	301.27	289.85	308.77	316.12	335.69	315.27	328.44	338	337.53	343.85	376.71	375.76	383.42	393.23	389.65	401.82	399.04	410.86	426.24	411.36	433.08	446.61
1.268	2.6404	0	0	11.532	4.7366	4.5799	0	0	0	0	3.5507	0.30497	15.109	16.045	24.442	23.774	49.87	39.816	51.424	54.94	66.158	81.585	81.352	81.211	80.898	89.879	88.468	81.471	84.353	82.32	89.096	85.086	104.93	91.37	97.957	84.632	95.145	87.769	87.316	82.898	70.207	89.922	79.208	81.011	66.27	61.256	56.31	51.582	48.749
0.61634	8.6109	0	0	3.1282	3.8422	0	0	0	0	0	0	0	0	0	0	0	0	0	8.6826	19.258	50.797	34.743	44.529	84.636	105.75	122.19	142.81	128.14	138.42	132.44	128.38	162.06	141.5	154.54	160.48	161.35	193.01	184.82	182.66	181.94	184.81	190.27	192.29	185.93	187.4	182.78	175.39	185.44	176.1
0	0	0	3.3032	0	27.911	5.6555	21.461	12.645	28.499	22.101	24.817	17.41	23.616	13.517	13.95	24.734	23.837	26.903	31.563	32.46	41.348	56.76	63.177	77.746	85.228	91.994	76.575	90.964	68.975	85.193	78.378	84.031	43.434	38.905	31.61	36.067	25.104	32.692	33.667	36.804	30.297	14.076	29.24	13.591	22.729	4.8656	0	0	10.83
6.2722	0.36572	0	0	5.6287	5.02	0	0	0	0	0	8.4937	0.029522	0	8.3344	13.169	15.99	12.35	10.53	12.354	13.945	13.263	19.252	28.407	26.189	30.889	36.305	32.529	30.376	30.822	42.357	46.626	49.894	53.009	52.619	60.447	59.463	75.753	71.302	58.101	80.6	74.218	65.261	47.896	49.198	60.56	53.481	57.727	55.168	65.237
0	0	0	0	5.191	9.836	9.9415	8.2033	18.394	34.359	48.429	59.744	76.507	95.071	104.52	121.41	128.95	155.9	171.2	170.45	191.92	198.82	205.51	198.83	217.03	233.94	233.5	250.42	262.07	269.26	257.37	283.75	272.85	272.96	276.25	290.35	286.51	303.56	306.88	306.31	314	310.32	319.57	305.49	311.4	310.18	320.31	321.68	326.48	331.08
0	0	0	0	0	14.335	17.891	10.522	20.652	39.774	2.5119	17.038	0	0	0	0	0	0	0	0	0	7.5665	7.1585	8.6629	14.959	6.5182	19.183	14.821	37.457	29.323	21.527	33.239	36.136	36.235	33.176	20.641	33.471	23.305	21.249	14.09	22.158	22.239	0.42382	17.765	17.575	17.589	39.102	29.248	41.631	18.807
10.899	20.836	16.586	0	4.0955	0	0	0	0	0	5.7312	41.096	1.5741	10.901	5.2392	4.472	18.888	8.2219	39.77	14.861	11.957	30.21	32.473	35.04	73.804	92.911	85.032	59.484	71.874	72.623	73.832	59.711	71.187	79.6	94.294	72.479	74.57	58.629	58.668	69.49	90.175	94.66	99.889	104.42	99.75	66.152	34.089	52.99	61.004	80.327
22.837	8.0732	0	0	0	0	0	0	0	0	0	0	0	0	0	0	0	0	0	0	0	0	0	0	0	0	0	0	0	0	0	0	0	0	0	0	0	0	0	0	0	37.282	51.079	69.505	95.155	95.14	147.26	140.53	191.78	210.96
0	0	0	0	1.3511	11.998	7.7301	27.375	13.212	7.7158	13.52	27.288	36.121	40.209	55.084	53.606	68.596	73.861	87.269	89.783	97.878	93.748	108.38	107.77	116.85	113.58	115.62	112.65	135.71	135.44	144.16	151.94	155.85	168.21	151.59	144.47	143.07	152.43	156.21	160.23	156.52	173.69	164.41	173.6	173.39	184.68	182.31	193.22	196.34	208.81
8.9613	0	6.2719	0	1.1422	0	1.5586	0	0	0	0	0	0	0	0	0	0	0	0	0	0	0	0	0	0	0	0	0	0	0	0	0	0	0	0	0	0	1.0356	0	0	0	0	30.776	55.664	92.157	97.457	128.2	178.15	205.36	248.52
0	0	0	3.1151	9.5407	15.05	4.8271	13.3	0.70426	9.8963	16.084	31.935	16.942	36.282	27.486	32.664	48.138	45.926	69.105	46.182	57.013	61.979	78.78	99.909	103.26	91.77	106.84	87.857	89.895	94.698	99.279	101.2	99.02	91.515	93.151	89.615	92.337	84.543	103.34	100.38	103.68	96.588	97.093	102.36	89.605	92.516	88.363	88.758	71.171	72.374
0	1.539	0	2.2104	9.8243	0	9.7009	10.535	11.668	30.769	41.093	54.575	50.75	46.066	56.671	39.594	45.876	42.732	41.949	18.993	39.088	58.799	35.987	42.582	44.855	28.417	40.903	38.859	36.953	37.682	35.727	44.3	62.458	61.711	27.177	37.263	65.338	70.503	109.82	92.141	100.11	82.641	107.89	117.02	132.63	147.09	157.6	174.86	166.77	202.86
9.6659	0	0	0	5.4657	0	9.6838	44.339	86.273	148.48	229.83	336.97	409.66	525.79	658.9	741.84	841.44	901.09	905.13	1021	1062.8	1270	1335.8	1441.8	1429.6	1613.2	1591.2	1779.7	1798.3	2117.5	2140.1	2180.8	2060.5	2308	2195.3	2087	2247.1	2431.9	2430.8	2310.5	2523.8	2537.7	2644.6	2569.7	2586.5	2743.9	2638.4	2623.4	2511.5	2527.3
0	0	2.9282	8.3811	10.38	3.8262	0.94084	13.99	11.747	12.644	12.368	8.8565	6.5585	19.936	0	0	36.703	10.944	23.478	12.673	19.725	28.336	26.882	37.771	53.427	86.836	130.95	163.46	202.05	230.82	267	314.43	348.78	375.55	429.3	402.36	484.51	532.72	588.43	630.99	644.62	698.39	726.81	788.56	811.14	814.22	853.3	886.91	885.12	929.19
0	0	0	0	8.0995	13.026	6.2687	0.71897	8.2673	13.318	9.5608	8.5624	0	1.8997	0	5.7849	0.049199	7.6857	5.5759	9.1137	12.353	22.48	25.027	28.55	38.797	37.549	47.708	58.886	79.092	100.02	112.97	164.13	198.87	226.92	274.15	341.74	392.64	477.87	536.69	583.72	670.21	765.24	801.49	871.75	934.72	993.35	1069.5	1090.3	1156.4	1175.4
11.216	9.7309	4.061	2.3338	0	0	0	0	0	0	0	0	0	0	0	0	3.0811	13.646	38.026	62.968	104.41	137.96	182.08	223.69	273.29	326.12	385.18	445.46	512.73	569.7	570.63	625.74	680.45	704.33	735.42	778.27	787.43	802.47	824.83	890.18	908.65	897.97	915.6	963.94	978.03	959.33	979.31	1009.5	996.04	1026.4
7.9366	3.5958	0.54264	0	3.3735	0	0	0	0	0	0	0	0	0	0	0	0	0	0	0	0	0	0	0	0	0	0	0	0	0	0	0	0	0	0	0	0	2.3192	5.6847	0	0	6.4577	9.0835	2.5468	0	0	6.7802	28.178	18.03	25.325
9.7007	4.7483	5.6982	3.78	0	0	0	0	0	0	0	0	0	0	0	0	0	0	0	0	0	0	0	0	0	0	0	0	0	0	0	3.3723	0	0	0	0.018947	0.82217	4.2627	5.2613	0	0	0	0	0	0	0	0	0	0	0
0	0	0	0	0	13.568	24.126	35.966	41.861	54.619	69.818	84.319	93.536	98.708	102.29	106.76	103.81	107.96	115.72	123.4	125.05	139.31	137.41	150.3	141.29	148.1	170.6	177.05	203.75	225.37	262.01	336.76	358.88	421.59	459.64	496.11	545.91	644.74	721.85	754.44	803.63	811.67	862.36	848.27	896.36	914.82	947.15	945.38	957.26	1004
20.483	16.191	0	9.9772	0	0	0	0	0	0	0	0	0	0	0	0	0	0	0	0	0	0	0	0	0	0	0	0	0	0	0	0	0	15.463	23.855	6.3192	10.906	64.348	38.738	52.29	53.521	79.62	65.053	43.082	59.445	77.579	38.437	78.177	0	0
19.756	4.9779	0	2.5974	0	3.0891	0	0	1.8655	2.5673	1.8775	8.8855	19.312	25.708	26.614	34.869	34.939	42.697	38.545	50.411	45.418	33.421	48.971	51.506	58.019	44.964	47.041	48.002	43.287	38.963	40.659	58.027	28.311	39.904	20.032	36.34	25.502	21.862	11.459	0	0	0.77951	8.4399	0	0	0	0	0	0	0
0	0	0	0	7.4256	8.9822	3.7665	0	0.28459	0	0	0	0	0	0	0	0	0	0	0	0	0	0	0	0	0	0	0	0	0	0	0	0	0	0	0	0	0	0	16.468	19.366	29.023	31.152	38.819	41.565	63.773	73.211	83.685	86.365	74.542
0	0	0	3.1369	8.0449	10.264	20.881	40.444	53.445	56.285	41.433	63.263	53.561	55.402	48.729	50.337	51.211	40.483	47.37	18.111	27.001	23.218	16.911	23.821	16.275	12.659	14.891	5.6477	10.204	11.193	2.2567	7.578	0	6.5749	0	0	0.32331	12.205	0	9.4175	0	8.284	0	0	6.1618	0	0	0	0	0
25.91	15.325	0	0	0	0	0	0	0	0	0	0	0	0	0	0	0	0	0	0	0	0	0	0	0	0	0	0	0	0	0	0	0	0	0	0	0	0	0	0	0	0	0	0	0	0	0	0	0	0
4.7543	0	0	0	7.4826	3.5741	8.3704	0	19.185	32.48	2.1138	9.2269	0	14.039	13.189	35.34	12.804	27.441	33.074	37.1	41.213	50.34	62.653	75.073	90.441	102.87	100.63	112.37	137.46	161.03	149.14	139.43	147.11	145.63	175.08	183.01	187.58	175.97	167.59	181.31	232.62	251.38	226.19	209.85	231.86	245.1	276.01	268.85	304.82	307.05
0	1.3546	0	0	1.9067	0	7.2007	2.113	5.4842	5.719	5.157	13.376	21.721	33.984	37.872	43.59	48.713	64.151	72.808	90.949	109.91	113.75	120.38	131.9	153.01	163.53	174.43	198.81	225.6	254.15	294.27	324.72	337.19	373.79	414.3	457.55	480.95	546.45	609.38	628.64	707.7	756.99	846.06	885.31	985.95	1026	1081.9	1160.8	1177.7	1262.1
0	0	0	0	5.8207	11.896	9.0066	14.631	9.5717	13.646	8.8529	11.559	11.075	17.348	10.955	4.855	6.4279	3.6704	37.563	67.832	121.2	168.68	222.11	273.26	300.05	344.69	408.03	450.07	496.59	533.42	549.76	591.85	617.17	628.8	665.28	640.45	659.01	664.94	646.58	683.24	653.41	699.45	696.24	685.28	665.98	684.56	710.9	691.93	688.02	694.59
0	0	0	0	3.2034	4.5633	17.052	12.894	16.421	28.895	41.588	40.744	50.684	55.254	59.516	68.932	79.327	63.947	85.61	95.919	106.53	111.91	99.772	110.34	118.85	130.48	145.64	150.94	178.43	182.28	202.19	188.94	210.42	222.29	220.89	236.13	247.02	266.25	325.83	435.21	427.62	489.02	619.22	721.64	772.38	863	974.65	1003.9	988.47	1131.4
4.1983	0	0	0	4.4472	3.8734	2.637	6.8429	0	0	0	0	0	0	0	0	0	31.902	111.78	182.49	279.34	415.83	575.9	707.45	859.77	1028.6	1218.1	1380.5	1579.6	1692.4	1940.1	2065.9	2288.7	2479.7	2493.6	2633.9	2684.3	2699.1	2867.5	2902.2	3053.3	3247.4	3333.2	3521.9	3476.3	3688.2	3592.4	3620.1	3626.5	3741
0	0	2.6305	0	8.1505	8.8823	7.1179	0	3.322	0	0	4.7245	0	0	7.828	0	8.8286	6.8177	9.7916	29.018	42.894	44.982	53.041	42.054	47.596	44.306	39.711	40.167	49.272	57.551	64.132	70.321	89.883	99.391	101.63	104.09	125.71	133.54	147.31	162.03	157.57	160.08	171.48	168.09	198.9	199.65	214.46	221.26	236.04	219.56
0	3.1205	2.2377	5.7238	2.5043	4.6901	0	0	0	0	0	0	0	0	0	0	0	0	0	0	0	0	0	0	0	0	0	0	0	0	0	0	0	0	0	0	0	0	0	0	0	0	0	0	0	0	0	0	0	0
15.242	0.92202	1.5011	0	0	0	0	0	8.3352	32.261	69.464	110.77	146.67	165.1	201.63	227.16	265.3	309.18	315.44	343.4	350.15	393.7	426.71	444.64	452.39	482.03	485.8	472.21	490.99	491.68	521.16	516.89	507.61	533.67	576	561.91	596.16	605.82	609.85	646.91	655.56	708.43	745.1	777	791.16	818.47	835.26	866.19	882.29	906.77
4.2327	2.0067	0	0.28473	0	8.7899	0	0	0.081167	8.4718	8.7291	10.692	31.57	28.12	41.232	62.4	77.913	84.719	98.885	97.135	105.57	108.38	113.97	115.29	102.45	92.909	125.81	129.58	120.62	126.62	125.44	135.62	146.11	135.46	143.37	140.5	143.48	147.36	146.24	151.51	160.73	172.5	176.56	184.96	174.83	168.65	178.78	185.46	184.97	185.67
22.215	9.0887	9.1559	0.54656	0	0	0	0	0	0	0	0	0	0	0	0	0	0	0	0	0	0	0	0	0	0	0	0	0	0	0	0	75.034	145.02	332.8	499.68	708.02	964.28	1149.3	1488	1828.8	2073.8	2027.7	2751	2584.4	3316.7	3109.8	3188	3341.1	3690
0	0	3.4589	3.0514	2.3647	4.7839	18.468	14.561	12.202	12.913	9.3344	10.114	16.242	8.5428	1.9456	0	0.69696	0	0.57742	1.5144	0	0	2.983	4.5474	1.5351	0	0	0	0	0	2.0892	2.7865	0	9.8043	5.1001	0	0	0	0	7.0006	0	0	0	2.4886	0	2.7229	5.922	16.005	8.8134	21.781
9.716	1.3137	0	0	3.4793	0	0	7.2219	10.816	19.385	43.465	67.012	83.685	116.72	135.98	182.12	214.74	243.39	300.52	379.46	385.97	426.98	461.57	500.25	641.4	582.71	625.62	658.85	661.68	703.48	712.9	755.68	764	746.14	813.36	832.55	811.43	819.21	808.79	817.19	811.36	867.48	860.78	872.29	862.13	870.79	907.99	891.07	900.02	950.94
21.161	16.682	0.010749	6.1807	0	0	0	0	0	0	0	0	0	0	0	0	0	0	0	0	0	0	0	0	0	0	0	0	0	0	0	0	0	0	0	0	0	0	0	0	0	0	0	0	0	0	0	0	0	0
20.807	1.9136	0	0	0.72342	0	0	0	0	0	0	0	0	0	0	0	0	0	0	0	0	0	0	0	0	0	0	0	0	0	0	0	0	0	0	0	0	6.9333	16.992	8.2282	26.392	29.052	27.239	49.978	42.208	59.072	67.041	60.021	72.904	61.396
0	0	0	16.413	0	29.821	3.8294	0	0	16.454	0	1.6102	0	0	0	0	0	0	0	0	0	0	0	1.8855	0	3.1042	0	0	0	0	5.9781	0	1.9247	0	0	0	0	4.6423	1.2514	6.4782	8.3491	7.3615	11.581	18.634	22.434	8.5033	18.767	18.023	30.496	21.493
0	0	0.88522	0	6.1579	8.3351	0	0	3.8922	0	0	1.3945	14.746	36.084	56.073	108.43	150.11	208.9	265.42	319.36	395.32	444.09	497.22	561.1	642.39	727.24	838.84	933.38	998.59	796.92	1169.4	1262.9	1356.3	1431.3	1487	1602.7	1685.3	1765.7	1847	1897.2	2005.5	2055.9	2126.1	2165.7	2182.5	2252.9	2274.7	2346	2364.9	2409.6
0	3.6104	0	0	4.626	2.9312	4.9602	11.976	21.904	29.274	38.919	38.653	28.366	50.439	44.559	50.037	46.075	42.91	46.854	58.547	66.961	79.869	104.06	131.26	135.84	139	143.96	128.06	138.54	137.85	144.17	162.35	162.34	168.39	171.11	174.38	172.37	177.46	173.87	156.37	164.12	160.24	175.88	177.79	188.83	172.45	169.79	154.84	163.4	157.54
0	7.2843	0	4.7017	3.1715	0	0	0	0.10153	0	10.571	13.299	24.684	24.766	28.592	37.123	50.976	48.495	54.043	70.455	75.837	66.21	62.753	71.59	73.539	75.033	76.482	79.219	67.155	64.677	47.846	48.576	55.236	49.965	55.088	64.149	73.666	89.526	94.994	81.849	94.582	101.03	99.724	120.53	113.58	130.61	128.5	114.68	112.42	116.24
9.9427	2.0344	0	0	4.1382	3.9641	0	0	0	0	0	0	0	0	0	0	4.345	5.6813	0	9.9159	0.84084	14.997	43.663	80.316	135.3	201.25	275.09	342.54	435	510.23	610.33	699.38	754.71	807.03	883.89	930.02	973.7	1040.2	1094.2	1110.8	1122	1179.7	1196.8	1217.5	1226.6	1232.7	1252.6	1261.8	1242.2	1254
0	0	0	8.2946	0	7.032	9.2503	0	0	6.5232	4.0847	0	7.4024	19.965	61.619	75.569	95.564	134.34	177.46	259.12	349.82	427.74	522.5	665.29	792.29	955.31	1069	1153.2	1304.9	1691.9	1523.5	1595.1	1716.3	1796.4	1826.5	2005.6	1917.3	2042.4	2033	2044.4	2059.3	2127	2119.8	2093.8	2126.2	2118.2	2159.7	2168	2185.4	2170.8
7.3497	6.6938	0.58611	3.6373	0	0.11038	0	0	0	0	0	0	0.16499	0	0	0	0	0	2.6228	0	0	0	0	0	0	0	0	0	0	0	0	0	0	0	0	0	0	0	0	0	0	0	0	0	0	0	0	0	0	0
13.171	6.5631	2.3829	0.31451	0	0	0	0	0	0.65309	7.7804	17.19	15.495	24.658	26.989	29.376	36.698	45.15	48.754	43.047	55.443	63.669	72.35	87.345	90.189	89.781	105.83	105.69	101.65	107.04	96.507	119.47	104.37	107.59	102.56	99.589	101.15	117.85	112	110.68	99.193	114.56	108.45	124.66	121.27	121.33	128.52	121.26	130.32	137.85
15.102	12.84	7.5549	12.114	2.0248	0	0	0	0	0	0	7.3976	2.7917	21.072	36.685	25.17	33.715	37.099	45.589	38.27	39.978	38.453	65.886	62.886	78.913	84.538	74.975	81.957	88.969	98.683	75.144	90.281	87.169	79.94	85.302	79.715	70.9	102.42	78.232	96.575	93.484	104.27	114.25	122.83	123.54	128.75	140.22	135.82	153.13	164.53
0	0	0	0	11.523	19.068	18.203	20.642	5.9217	14.659	18.915	32.325	5.9226	9.9665	9.9262	1.7652	9.1983	1.2336	0	0	0	0	0	4.9011	8.1844	8.6481	13.006	7.241	13.338	0	3.092	15.891	18.206	0	0	0	8.878	0.26943	12.923	14.802	20.786	1.539	0	11.05	2.3783	0.0079066	1.2834	0	0	0
0	0	0	3.3449	4.234	7.7217	0	0	0	0	0	0	0	0	0	0	0	0	0	0	0	0	0	0	0	0	0	0	0	0	0	0	0	0	0	0	0	0	0	0	0	0	0	0	0	0	0	0	0	0
0	0	0	16.263	41.962	0	0	0	0	0	0	0	0	0	0	0	0	0	0	0	0	0	0	0	0	0	0	0	0	0	0	0	0	0	0	0	0	0	0	0	0	0	0	0	0	0	0	0	0	0
0	0.93163	0	0	1.2836	5.4457	3.0893	0	4.9413	16.396	9.2	10.419	0	0.10714	11.053	29.904	10.596	0	7.1099	0	4.6415	0	1.555	1.9523	0	0	0	0	0	0	0.61795	0	0	0	0	0	0	0	0	0	0	0	0	0	0	0	0	0	0	0
9.3947	1.7974	0	0	0	0	0.75798	11.558	36.179	41.608	83.788	116.48	160.94	186.82	252.54	260.13	327.72	358.67	428.06	482.84	540.59	593.29	692.95	717.9	798.86	826.61	904.23	985.37	1059.1	1071.1	1129.5	1197.2	1260.6	1309	1269.5	1326.4	1372.7	1457.8	1454.2	1457	1493.6	1183.4	1497.2	1526.3	1522.3	1525.8	1226.7	1548.4	1516	1561.5
[truncated: 78 more columns]
