# Supplementary material for: Limits on information transduction through amplitude and frequency regulation of transcription factor activity
Source: eLife. 2015 May 18;4:e06559. doi: 10.7554/eLife.06559 (PMC4468373; doi:10.7554/eLife.06559)
Supplement: Supplementary file 1. — Raw single-cell time-trace data for HXK1 (15259 cells), SIP18 (21242 cells), pSIP18 mut A (18203 cells), pSIP18 mut B (17655 cells), 1× reporter diploid (21236 cells), and 2× reporter diploid (19222 cells). The data are also available from Dryad Digital Repository (Hansen and O'Shea, 2015). DOI: http://dx.doi.org/10.7554/eLife.06559.014 [file elife06559s001.zip › source_data/2x_SIP18_HXK1_FM8_625minINT_690nM.txt]

2.0293	0	0	0	11.501	4.229	8.5671	17.848	15.146	24.51	21.754	31.922	39.129	43.436	50.563	58.131	94.848	91.108	121.48	126.61	123	100.4	90.271	93.657	85.181	87.628	75.459	83.873	103.7	96.5	88.732	76.261	105.55	79.278	91.985	74.342	54.879	60.266	54.095	72.345	62.576	56.34	86.02	64.89	50.835	55.382	40.31	55.787	33.34	49.514
0	0	0	16.469	0	0	16.472	0	0	0	8.656	1.4635	23.069	38.835	93.248	138.07	191.98	269.41	329.89	403.19	487.23	592.34	688.89	765.87	905.22	1073.3	1143.8	1286.5	1438.4	1562.3	1670.5	1794.5	1890.1	2028.8	2195.3	2334	2442.1	2669	2868.2	3112.8	3273.7	3510.1	3698.2	3950.7	4158.9	4394.7	4601.3	4832.9	4868.8	5107
0	0	5.8988	3.3855	3.7137	4.7229	14.452	23.183	36.475	43.748	65.196	75.445	80.625	92.009	110.63	107.73	145.87	182.84	238.08	279.96	367.63	397.17	478.08	551.94	612.07	622.81	685.99	756.42	812.81	862.59	882.58	917.75	939.57	968.58	998.93	1027.6	985.71	1022.8	1028.4	1025.7	1040.5	1043.7	1053.2	1053.8	1051.6	1015.6	1074.5	1043.4	1019.4	1045.3
1.402	0	0	11.45	0	0	0.8611	0	6.4881	0	0	0	0	0	0	0	0	0	0	0	0	0	0	0	0	0	0	0	0	0	0	0	3.0702	0	0	0	0	0	0	0	0	0	0	0	0	0	0	0	0	0
3.4902	0	15.851	0	0	25.539	3.3347	0	0	7.4505	27.382	52.678	71.189	126.84	147.75	177.55	220.9	247.76	268.1	311.67	355.45	430.94	434.29	482.74	540.35	598.7	680.09	716.2	793.95	809.99	832.75	894.82	953.86	994.06	1037.8	1042.8	1045	1135.5	1206.5	1287	1309.1	1434.3	1479.5	1522.3	1601.4	1664	1702.8	1813.3	1876.1	1936.5
11.615	3.9075	0	3.5308	0	0	0	0	0	0	0	7.1282	7.359	35.068	31.302	54.62	59.175	81.925	123.13	155.27	166.78	206.86	250.34	272.36	293	287.43	324.01	338.58	358.32	486.84	388.75	408.71	408.28	409.85	438.68	469.63	452.9	471.12	488.38	521.66	573.28	592.42	618	628.43	654.46	661.24	707.89	725.41	768.26	823.34
8.5282	0	0	3.3068	2.8592	2.7467	0	0	0	0	0	0	0	0	0	0	0	0	0	0	0	41.257	86.747	158.26	234.98	331.3	351.47	429.68	480.78	564.13	603.29	658.5	706.25	731.14	829.02	851.24	869.45	911.03	963.98	991.07	988.67	1010	920.87	935.09	983.23	971.62	1024.9	1038.1	1036.9	1066.5
0	0	0	18.785	0.81109	0	12.104	7.0936	8.3033	4.603	10.43	14.199	13.218	10.73	4.7743	15.138	27.53	34.828	29.621	38.233	38.842	65.77	96.789	159.8	226.91	322.62	400.31	505.97	646.92	795.88	953.11	1092	1232.7	1335.2	1536.6	1648.8	1768.9	1920.8	2060.9	2172.5	2307	2338.6	2430.8	2510.4	2674.3	2731.1	2804.6	2951.2	2851.7	2897.3
26.867	8.799	0.65231	0	0	0	0	0	0	0	0	0	0	0	0	0	0	0	0	0	0	0	15.168	32.075	36.537	53.999	65.184	87.585	86.645	115.34	120.42	129.53	169.02	174.3	229.78	216.53	258.22	254.53	285.18	309.14	302.97	306.07	356.48	338.9	343.9	367.96	372.59	409.77	391.72	413.56
3.2089	0	0	0	3.7361	0	3.6982	0	0	0	0	0	0	0	0	0	0	1.3518	43.413	95.273	205.46	306.83	359.22	431.61	486.23	537.68	654.03	744.06	801.74	811.63	856.18	752.63	917.03	1034.8	992.35	1004.1	1025.8	1025.2	985.99	1012.7	1019	1027.4	1045.7	1020.8	977.98	912.39	916.5	907.96	980.2	957.7
0	0	0	10.338	4.1478	0	2.147	0	0	0	1.0658	8.8559	4.2247	16.861	15.632	30.237	23.027	44.555	49.539	44.871	46.303	81.936	128.86	86.108	90.195	89.892	89.306	106.02	0	0	0	0	0	0	0	0	0	0	0	0	0	0	0	0	0	0	0	0	0	0
0	0	0	4.6598	11.651	21.658	46.938	51.551	81.379	104.86	115.81	163.52	186.55	165.69	181.41	179.02	190.43	208.44	287.53	317.9	295.55	315.85	321.39	315.06	337.31	331.01	344.42	307.09	290.55	268.7	227.5	219.16	214.8	214.16	218.21	216.96	207.49	199.52	190.37	182.36	182.47	167.43	174.84	152.28	170.65	159.24	153.74	147.5	151.45	174.82
16.56	3.8836	0	0	0	0	2.1834	0	4.0882	8.8125	5.9364	1.6525	0	0	0	0	0	0	0	0	0	0	0	0	0	0	0	0	0	0	0	0	0	0	0	0	0	0	0	0	0	0	0	0	0	0	0	0	6.7606	4.0461
2.0532	0	0	0	0	11.686	29.474	18.075	0	0	66.267	77.894	68.377	91.092	92.502	132.72	164.8	121.78	171.19	182.4	220.45	155.28	231.09	221.82	225.95	282.12	294.55	294.2	301.32	288.49	295.54	297.14	295.35	289.23	301.64	289.57	311.17	295.57	298.37	284.5	294.49	293.68	294.62	289.68	294.08	285.3	275.95	280.83	269.72	277.51
0	5.8272	0	5.8267	0	0	12.122	9.7152	8.6376	8.5754	1.2992	6.2263	11.738	8.3097	15.747	13.282	5.4146	8.5753	13.788	10.093	12.864	12.231	1.9341	0	12.957	8.9025	0	0	0	0	0	0	0	0	0	0	0	0	0	0	0	0	0	0	0	0	0	0	0	0
19.436	5.0999	0	2.3202	0	0	0	0	0	0.35452	0	0	0	0	0	0	0	0	0	0	0	0.40908	2.2327	0	0	0	7.604	0	0	0	0	0	0	0	0	0	0	0	1.9667	2.3047	3.4493	14.494	4.9946	12.528	23.357	17.522	15.105	24.827	10.071	23.313
0	0	0	13.771	0	3.7745	5.0641	0.9273	4.6507	0	0	0	0.63801	0	0	0	5.4107	1.4617	0	0	0	0	0	20.553	28.051	25.564	43.87	36.853	55.947	68.627	64.919	59.902	70.263	51.794	70.398	79.883	88.736	110.57	125.98	155	181.37	206.78	290.94	339.3	370.87	405.6	461.26	500.05	510.82	566.4
0	0	0	0	8.6968	35.582	52.941	80.506	131.33	139.94	151.32	181.2	211.95	262.54	279.54	310.02	346.55	383.04	405.78	386.3	418.49	490.37	525.57	517.22	514.88	559.97	626.5	656.55	661.49	659.7	734.52	749.72	780.9	745.22	754.25	799.01	816.75	824.73	832.09	868.34	900.52	960.32	970.4	988.33	999.98	1035.2	1065.4	1076.6	1114.7	1132.2
8.4326	0.17477	0	0.64078	0	0	0	0	0	0	0	0	0	4.0778	2.7757	4.2848	0.43688	15.402	7.0748	8.4764	13.307	27.175	47.775	72.573	75.587	111.81	118.8	157.92	182.93	209.86	225.37	262.88	329.51	341.41	384.74	407.91	430.04	510.64	513.79	504.93	546.99	651.33	649.9	673.43	726.2	744.6	795.34	813.8	866.96	885.78
0.77399	5.3552	0.041315	5.4662	0	0	0	0	0	2.3112	2.6659	1.9129	4.6127	9.937	22.836	28.69	33.565	37.786	54.253	42.782	53.032	61.375	70.233	63.441	60.292	72.462	100.89	108.52	89.925	83.316	73.281	67.772	79.297	84.183	91.427	89.522	85.033	101.51	103.37	115.52	128.84	116.64	134.04	152.01	195.39	235.69	275.15	279.49	412.58	357.57
0	0	6.1208	2.0419	0.59667	0	8.8079	0	3.4312	0	1.7599	4.5968	4.0822	5.5032	0	4.0185	0	7.9546	2.6169	3.3379	0	0	0	0	7.5782	35.158	77.52	139.98	212.7	316.55	421.89	527.38	603.72	704.26	845.72	991.36	1107.4	1224.2	1272.9	1368.9	1433.9	1468.8	1615.8	1704.8	1744.2	1800.3	1819.5	1894.7	1909	1921.2
8.3536	1.179	0	5.0632	4.9988	0	0	0	0	0	0	0	6.0866	8.9219	0	4.4093	0	0	0	0	0	0	0	10.071	4.3134	0	0	0	0	0	0	0	0	0	58.634	150.88	154.06	226.84	322.53	381.49	478.2	514.22	533.89	550.1	591.96	637.83	648.52	650.09	690.76	740.51
2.3866	11.748	0	2.1152	0	0	0	0.66023	0.44344	1.3644	0	0	0	0.79699	5.6551	36.503	56.226	105.93	149.99	210.74	288.99	358.15	468.96	571.38	664.78	789.6	886.51	995.41	1084.1	1172.2	1305.1	1383.6	1448	1531.4	1662.9	1774.3	1886.6	1982.4	1999.4	2174.4	2250.1	2364.6	2464.6	2564.9	2561.2	2722.3	2734.2	2829	2874.8	3002.4
0	1.1347	0.28852	4.7942	0.077999	0	1.0696	13.739	20.025	50.476	75.6	108.35	135.7	170	203.29	252.03	276.04	324.44	354.24	406.6	450.67	489.22	517.33	554.5	589.78	607.87	644.41	671.15	666.09	672.48	684.58	655.04	651.24	668.79	667.11	637.21	628.4	638.12	640.8	649.54	657.45	682.84	686.83	698.1	694.2	722.14	749.54	770.25	762.54	782.84
2.0129	0.029881	0	0	0	1.5815	7.3461	5.5981	10.955	11.236	8.81	15.765	12.149	21.269	16.033	24.162	25.733	32.437	30.095	45.365	61.412	79.626	94.896	113.24	125.78	169.97	213.29	311.32	360.35	458.22	561.87	635.55	750.7	837.71	963.2	1075.2	1158	1242.3	1377.5	1472.9	1525.3	1603.1	1711	1755.7	1814.1	1879.4	1923.7	1977.5	1980.4	2048.9
16.139	10.114	0	3.8386	0	0	0	0	0	0	0	0	0	0	0	0	0	0	0	0	0	0	0	0	0	0	0	0	0	0	0	0	0	0	0	0	0	0	0	0	0	0	0	0	0	0	0	0	0	0
1.4186	0	0	0	0.88851	3.5674	6.171	9.7435	17.892	27.943	35.973	41.629	55.241	73.642	87.733	95.449	107.22	130.4	142.49	155.91	196.99	212.33	295.87	356.92	404.74	480.56	500.62	607.15	678.86	771.49	839.81	911	988.23	1059.9	1110.7	1142	1238.9	1271.2	1284.1	1345.6	1345.5	1394.3	1425.1	1424	1445.5	1456	1502	1492.6	1494.5	1521.8
6.2652	1.0356	0	0	4.016	3.4521	0	0	0	0	0	0	0	0	0	0	0	0	0	0	0	0	0	0	0	0	0	0	0	0	0	0	0	0	0	0	0	0	0	0	0	0	0	24.341	94.169	216.08	289.28	397.9	534.46	636.62
3.1802	0	24.143	0	0	10.635	0	0	6.5859	0.85402	5.2785	0.19332	10.791	30.534	49.137	61.151	59.731	67.767	74.663	104.69	103.89	132.08	149.23	186.15	198.81	208.72	231.57	246.3	253.84	281.9	277.11	293.94	326.41	342.41	364.5	383.9	383.77	444.16	467.28	471.44	498.33	519.36	547.48	644.79	625	696.46	730.06	849.31	815.56	762.24
0	1.4566	3.7129	8.2131	7.7248	0	0	18.483	16.595	19.796	20.803	21.772	24.125	28.342	36.376	27.176	27.187	26.721	44.654	62.3	84.894	112.3	74.789	130.63	123.44	133.25	156.45	166.18	178.58	196.91	193.03	185.23	187.83	190.86	159.28	192.03	196.19	180.77	202.73	209.97	195.01	207.16	207.99	215.3	192.21	188.46	205.94	210.28	250.06	262.8
9.841	2.825	0	3.2963	0	0	0	0	2.8222	0	0	0	0	13.375	2.5975	10.096	1.2484	0	0	0	0	0	0	0	11.327	43.995	50.828	68.954	137.05	190.1	235.94	263.5	333.21	395	523.83	621.61	661.77	759.04	822.8	764.54	810.56	903.19	821.01	936.35	990.59	1059	954.67	1052.6	1105.4	1049.4
29.256	19.192	2.7566	0	30.159	0	0	0	0	0	0	0	0	0	0	0	0	0	0	0	0	0	0	0	0	0	0	0	0	0	0	0	0	0	0	0	0	0	0	0	0	0	0	0	0	0	0	0	0	0
12.332	8.6293	0	0	0	0	0	0	0	0	0	0	0	0	0	0	0	0	0	0	0	0	0	0	0	0	0	0	0	0	0	0	0	0	0	0	0	0	0	0	0	0	0	0	0	0	0	0	0	0
8.7795	2.4466	0	0	8.6672	0	0	3.4088	0	0	0	0	0	0	0	0	0	23.135	31.702	66.319	200.92	234.38	287.28	324.85	366.24	412.08	462.57	468.44	522.17	605.54	597.54	671.16	507.68	562.88	745.45	812.86	678.43	746.1	853.91	941.41	1350.4	1173	1279.2	1366.9	1810.6	1602	1977	1747.7	1808.1	1905.9
6.9247	4.8837	6.1222	0.13528	0	0	0	0	0	0	0.050521	0	2.2464	0	0	0	0	0	0	0	0	0	0	0	0	0	0.20969	0	0	0.2954	3.9979	0	0	0	0	0.49135	0	0	0	0	0	0	0	0	0	0	0	0	0	0
20.603	4.5896	0	0	0	0	0	0	0	0	0	0	0	2.1023	0	0	0	0	0	0	0	0	0	0	0	0	0	0	0	0	0	0	0	0	0	0	0	2.3207	1.5418	9.1957	43.226	87.891	91.177	126.87	162.74	180.48	216.3	249.48	281.06	279.33
15.363	5.5084	3.4258	0	0	0	0	0	0	7.9746	0.71794	4.4307	1.6876	0	0	0	0	0	0	0	0	0	0	0	0	0	0	0	0	0	0	0	13.122	9.779	8.52	0	32.811	28.415	22.784	19.934	3.3462	7.738	1.013	16.974	16.566	17.079	17.031	25.026	42.945	45.713
10.1	8.7376	0	4.1964	0	0	0	0	0	0	0	0	0	4.6001	0	10.559	2.5304	4.947	9.8146	20.801	15.599	28.923	54.813	66.151	82.51	97.787	110.49	126.66	155.43	157.45	188.98	184.45	199.44	232.85	236.7	255.38	275.56	290.96	337.61	366.06	413.85	466.53	525.63	569.5	637.35	662.73	716.44	762.36	802.63	852.99
0	0	0	0	11.392	25.862	25.531	42.071	33.516	45.528	57.7	60.373	57.632	51.203	68.33	65.757	66.951	62.314	63.311	59.097	61.231	75.169	52.065	65.556	61.376	76.063	60.294	66.108	75.937	65.712	60.393	58.674	53.999	28.488	31.812	41.059	18.604	27.445	24.95	25.537	22.338	17.319	23.612	28.613	23.348	19.609	14.965	7.0243	18.519	12.633
0	5.2209	0	0	2.2852	7.5366	0.51733	3.9812	0	1.057	0	0	0	0	5.6054	19.338	24.084	38.897	49.183	68.219	80.118	100.76	111.56	149.96	183.58	238.32	268.58	318.25	388.25	447.59	519.29	574.64	671.36	740.47	875.71	969.68	1030.3	1118.4	1194.1	1281.4	1360.5	1424.8	1520	1566.9	1623.6	1638.3	1735.5	1779.9	1825.2	1864
0	0	7.1007	0	11.533	0	10.68	14.297	15.482	3.5881	20.566	27.496	20.091	22.835	28.812	37.369	34.604	65.708	88.451	128.96	155.67	192.21	233.31	303.25	353.67	406.86	462.12	471.5	502.69	551.12	611.93	703.83	713.36	733.79	847.82	835.63	876.2	850.97	896.04	892.23	922.28	915.42	943.93	967.2	980.9	998.85	973.85	968.35	964.79	978.57
0	4.5732	0	2.5117	3.0987	0	0	0	0	0	0	0	0	0	2.7032	0	0	0	0	0	0	0	0	0	0	0	0	0	0	0	0	0	0	10.059	17.545	4.6667	0	8.7748	11.509	3.1542	0	0	4.156	0.80234	3.1367	8.2254	0	0	0	0
3.7273	0.3796	0	0	3.575	0	4.708	6.3494	0	0	0	1.8551	17.981	22.433	19.341	18.91	16.561	16.702	28.484	29.489	40.342	49.225	43.651	47.302	56.557	75.517	87.722	116.68	105.79	123.64	133.73	152.71	160.43	170.16	206.12	243.45	263.68	290.39	322.8	325.11	352.42	378.88	388.22	403.49	426	464.98	481.77	502.46	514.55	543.11
12.261	0	0	0.85271	0	3.8786	5.4655	0	0	0	0	0	0	0	0	0	0	0	0	0	0	0	0	0	0	0	0	0	0	0	0	21.136	77.704	156.11	236.49	294.7	357.51	407.9	487.87	543.17	626.98	688.06	785.53	843.42	899.54	965.85	1050.4	1081.3	1155.2	1234.4
4.4111	0.25	5.8498	0	0	0.54038	0	0	0	0	0	0	0	20.562	21.206	29.754	41.884	65.247	129.83	129.75	153.3	175.02	170.04	181.32	199.7	201.24	205.69	206.05	192.48	177.41	176.61	182.06	178.13	186.09	177.54	179.81	171.48	161.75	152.26	197.12	192.44	194.09	195.44	197.65	200.04	189.81	188.42	193.24	186.83	184.33
1.0648	0	0	0	5.0215	5.3988	6.9191	4.7585	14.761	16.691	0	5.6323	9.1159	14.253	11.669	12.506	28.712	0	19.948	9.1892	20.113	31.696	23.446	0	18.819	7.644	0	0	0	0	0	0	0	0	0	0	0	0	0	0	0	0	0	0	0	0	0	0	0	0
1.9954	0.59844	0	17.527	0	3.2039	0	0	4.5085	0	0	0	0	0	0	0	0	0	0	0	0	0	0	10.041	36.548	76.3	136.63	196.97	314.15	433.83	522.52	477.77	747.22	872.11	1039.6	1316.1	1487.8	1552.2	1713.8	1905.8	2219.7	2371.4	2607.8	2830.2	2841.7	3086.2	3166.8	3400.4	3617.4	3715.3
0	0	0	16.535	1.5156	0.6333	0	0	2.3091	0.24016	0	5.9355	6.5366	0	0.93261	0	0	0	0	0	0	4.2852	5.0513	28.51	62.057	101.93	160.76	196.07	279.24	331.34	380.53	460.68	499.49	563.22	648.03	660.75	689.59	734.45	794	838.26	878.61	914.12	982.59	1064.4	1114.2	1154.3	1205.9	1258	1303	1338.7
0	0	22.122	0	0	27.987	0	0	0	0	0	0.31642	1.8371	16.699	26.735	36.606	33.497	38.818	45.719	46.491	50.094	71	80.018	99.134	106.98	120.53	146.99	171.97	187.32	220.28	239.98	254.02	287.98	321.63	355.11	377.41	403.1	449.59	475.96	494.24	540.74	519.07	589.91	610.92	588.33	601.56	615.07	638.48	668.4	669.63
3.3146	9.5882	0	19	4.1732	0	0	0	0	0	0	0	0	0	0	0	0	0	0	0	0	0	0	0	0	0	0	0	0	0	0	0	0	0	0	0	0	0	0	0	0	0	0	0	0	0	0	0	0	0
0	0	0	28.845	0	0	9.5954	2.9749	0	0	2.7126	0.02301	0	0	0	0	3.5011	0	8.0255	0	0	0	0	0	11.462	16.451	37.2	41.356	39.074	47.652	62.941	78.13	85.298	84.591	112.88	102.52	126.31	154.81	165.71	167.28	146.15	148.72	176.56	188.5	179.38	176.36	182.49	176.15	179.35	185.09
8.8571	0	9.6999	0	0	22.663	0	0	0	0	0	0	0	0	0	0	0	0	0	0	1.2946	4.271	1.5105	15.384	15.872	12.558	33.592	44.188	60.804	64.502	64.162	84.969	101.05	110.61	131.15	154.31	152.77	182.82	220.78	234.42	230.49	248.85	293.96	325.92	319.74	327.6	350.78	354.77	413.82	428.71
10.743	7.8256	0	3.3164	0	0	0	0	0	0	0	0	0	0	0	0	0	0	0	0	0	0	0	0	0	0	0	0	0	0	0	0	0	0	0	0	0	0	2.3198	5.8014	21.834	39.823	42.185	57.57	60.152	64.093	72.314	100.39	104.65	119.15
2.9471	0	15.027	0	0	8.9616	5.6059	0	1.2106	5.1745	3.2462	12.969	24.051	57.357	85.217	133.18	171.62	225.79	280.2	338.5	392.9	483.02	540.79	598.51	682.7	719.84	782.36	849.91	927.45	974.7	1024.1	1099.9	1202.5	1283.4	1405.8	1507.9	1593.2	1681	1823.8	1898.5	2039.9	2105.7	2258	2394	2347.1	2456.3	2473.1	2534.1	2740.5	2913.6
0	0	0	0	0	2.2686	9.5225	6.2632	10.877	11.001	9.0884	19.632	13.825	25.238	23.674	17.693	17.708	22.375	15.131	19.912	22.035	30.361	48.164	48.917	49.932	54.587	57.4	75.454	71.193	88.73	84.45	87.736	92.937	95.072	103.37	100.36	118.76	121.08	120.85	146.6	172.77	216.69	251.22	265.85	294.66	305.88	358.09	369.29	390.2	447.94
4.8219	0	0	3.7644	13.589	20.17	0	0	0	14.6	4.2246	10.758	10.384	15.28	11.539	12.033	24.332	35.841	24.185	5.9474	28.934	24.559	18.983	30.006	27.916	20.064	35.734	40.429	23.96	5.327	3.3331	0	0	3.8097	13	2.7932	1.5591	0	5.9978	23.364	24.302	0	0	14.694	21.19	24.441	2.3717	0	19.593	1.3549
36.618	13.248	2.8361	0	0	0	0	0	0	0	0	0	0	0	0	0	0	0	9.3662	36.221	83.927	127.91	200.55	324.95	334.13	482.08	591.1	635.72	718.29	825.11	800.64	879.25	973.53	945.83	1006.7	1056.8	979.08	1016.3	1095.8	1087.9	1059.7	1132.6	1126.1	1114.4	1157.8	1198	1159.7	1223.8	1172.7	1220.7
5.4614	0	0	0	0	2.8647	5.0201	13.343	7.043	8.0678	0	0.46998	0	5.66	2.5153	8.8992	0	14.549	0	0	7.1657	0	14.61	36.687	31.488	52.482	55.542	83.895	83.919	103.05	120.43	111.79	135.03	143.59	157.65	155.39	161.72	199.18	192.03	202.68	181.17	203.26	216.02	212.99	217.77	231.98	246.86	230.81	241	281.09
0	4.8669	5.2304	0	0	13.806	4.9028	1.0383	3.1081	4.2178	10.245	13.687	23.682	36.464	33.09	35.135	51.522	76.553	117.05	181.92	219.15	267.37	350.87	349.3	426.08	479.8	490.56	513.5	561.39	588.61	623.96	589.13	605.69	662.54	687.58	695.51	688.44	744.41	751.48	759.25	783.1	759.11	786.19	747.51	772.68	760.65	788.38	760.49	767.2	767.78
10.922	3.2924	1.7617	0	0	0	0	0	0	7.4573	0	0.64521	3.8578	0	0	0	0	0	0	0	0.20197	0	0	0	7.6495	0	14.427	0	0.15226	0	3.303	0	0	0	0	0	0	0	0	0	0	0	0	0	0	0	0	0	0	0
6.1275	0.20672	5.7225	6.568	0	0	0	0	4.9271	0	0	0	0	0	0	0	0	0	0	0	0	0	0	0	0	0	0	0	0	0	0	0	0	0	0	0	0	0	0	0	0	0	0	0	0	0	0	0	0	0
9.0336	4.6269	0	2.6901	0	0	1.4512	0	0	0	0	0	0	0	0	0	0	0	0	0	0	0	0	21.593	0	4.2297	29.594	54.242	49.006	48.374	39.744	57.037	61.99	22.239	33.626	63.477	36.439	41.605	43.501	46.757	45.178	37.112	39.545	19.931	15.037	4.8387	10.557	13.243	15.63	17.453
0.14904	1.5114	3.451	10.463	4.7259	8.5836	0	10.18	4.7991	17.731	21.371	18.255	7.7035	4.8667	2.8614	0	1.7106	0	0	0	0	0	0	0	0	0	4.5512	15.383	0	0	0	0	0	0	0	0	0	0	0	0	0	0	0	0	0	0	0	0	0	1.9239
34.445	0.35688	0	0	0	7.9324	0	0	0	0	0	6.6276	11.838	19.985	20.87	20.291	33.723	46.505	40.35	44.071	63.236	91.022	85.037	113.72	98.382	102.76	84.167	79.872	96.806	91.219	91.25	106.76	112.59	117.77	131.63	141.43	166.48	169	164.28	170.2	128.91	94.828	99.561	88.016	98.288	112.81	152.02	134.01	145.61	142.97
5.1287	3.2551	6.5308	0.52987	0	2.8323	0	0	0	2.2048	0	13.285	21.651	43.676	59.446	93.077	125.93	168.94	176.97	229.89	264.1	296.14	314.27	333.59	357.58	374.61	398.59	421.27	441.2	425.38	460.38	480.52	476.74	518.7	522.22	513.35	517.03	508.92	532.01	557.51	548.23	557.74	554.44	578.79	556.05	560.27	556.44	530.57	590.57	566.91
0.59523	5.6887	0.62983	0	0	3.3518	0	0	0	0	0	0	0	0	0	0	0	0	0	0	0	0	0	0	0	0	11.304	0	0	0	0	0	0	0	0	0	0	0	0	5.7872	3.6602	0	0	0	0	0	0	0	0	0
8.9004	4.7368	4.8913	0	0.1923	0	0	0	0	0	0	0	0	0	0	0	0	0	0	0	0	0	0	0	0	0	0	0	0	0	0	0	0	0	0	0	0	0	0	0	0	0	0	0	0	0	0	0	0	0
16.687	15.29	0	0	0	0	0	0	0	0	0	0	0	0	0	0	3.8176	5.4955	10.763	11.205	15.952	35.887	36.935	48.867	52.103	62.795	69.036	66.447	84.106	80.868	91.61	91.22	89.276	100.69	103.67	117.58	105.18	129.75	122.38	115.15	114.42	127.8	130.88	132.34	157.4	142.01	168.49	155.83	164.92	162.79
24.42	0	0	0	0	0	0	1.6104	0	0	0	2.3809	0.98006	19.738	24.519	38.863	50.729	62.632	64.644	86.33	110.76	142.96	155.96	241.88	276.5	343.51	330.7	372.25	456.14	505.1	558.11	578.96	617.12	620.66	643.83	646.25	674.8	759.31	774.43	814.76	824.01	852.58	916.67	859.07	836.59	808.61	857.34	840.96	825.7	871.86
4.1142	0	0	5.1881	3.8446	0	0	0	0	0	0	0	4.7918	4.3296	0	0	2.0096	5.0957	15.125	10.731	4.8984	0	1.5973	0	0	0	2.9839	19.287	5.6324	20.14	4.632	0	0	0	0	0	6.5156	0	6.2708	12.02	0	1.9905	0	0	0	0	0	0	7.8929	0
2.3558	5.5601	0	8.7306	0.80516	0	0	2.0295	0	0	0	0	0	0	0	0	0	0	0	0	0	0	0	0	0	0	0	0	0	0	4.4067	0.78019	2.4435	16.362	38.082	61.795	55.061	83.995	77.088	75.805	95.912	112.71	116.73	96.205	115.75	90.469	76.139	66.113	64.627	49.848
0	0	0	5.2617	14.752	8.7432	7.7835	0.25461	13.915	22.435	37.216	48.695	68.187	73.98	77.237	90.327	91.761	109.22	124.46	134.74	145.14	140.55	137.12	170.43	163.93	170.25	200.64	204.51	203.25	218.43	219.54	222.73	249.1	274.57	315.2	356.38	385.86	430.65	465.79	519.6	549.52	606.22	636.55	690.44	707.41	731.23	729.39	778.73	786.02	820.67
0	0	0	0	8.0838	7.9021	36.556	44.223	55.479	70.035	96.464	110.96	117.78	153.95	173.7	203.72	238.63	278.38	306.85	357.39	403.91	468.15	491.54	568.61	502.41	605.02	600.2	663.54	720.3	675.68	813.79	849.05	870.67	917.48	984.94	1046.6	1035.5	989.2	1065.1	1194.5	1241.2	1185.4	1305.2	1326.8	1360.7	1345.1	1376	1364.8	1409.6	1443.8
0	0	13.051	0	6.8743	4.1299	5.6546	4.4833	27.943	21.132	6.5507	5.5818	26.887	19.564	0	4.1291	4.6066	0	0.27162	0	0	0	0	0	0	0	0	0	0	2.7214	0	0	10.161	20.266	17.11	13.778	18.589	37.276	47.648	44.347	45.264	47.35	100.55	131.44	150.05	158.56	176.29	222.05	236.26	278.18
9.6916	1.0167	0	0	1.2118	0	0	7.8068	8.1269	8.9129	12.167	6.7719	22.662	16.371	15.083	11.973	21.266	14.85	11.153	24.582	19.804	7.3603	1.9561	18.936	0	0.7442	3.9319	5.5255	4.0256	0	0	0	0	0	0	0	0	0	0	0	0	0	0	0	0	0	0	0	0	0
7.999	10.688	3.9448	0	0	0	0	1.7946	3.4775	0	0	0	0	0	0	0	0	0	5.7444	0	0	8.3818	6.5143	13.484	15.127	27.007	40.5	63.618	75.866	91.714	108.53	100.67	98.349	106.92	97.137	99.817	107.76	105.3	79.111	106.99	95.323	81.548	85.878	86.694	89.398	99.289	81.714	86.476	73.89	85.826
0	5.1775	2.0613	0	0	0	6.2455	15.49	3.8717	0	0	5.5794	0	0.2933	0	0	0	0	0	0	0	0	0	0	0	0	0	0	0	0	0	0	0	0	0	0	0	0	0	0	0	0	0	0	0	0	0	0	0	0
14.89	17.923	8.5021	0	0	0	0	0	0	0	0	0	0	0.17789	0	0	0	0	0	0	0	0	5.1894	22.735	30.729	28.532	49.256	38.994	54.412	58.909	62.615	55.001	77.237	85.536	122.16	126.03	134.13	165.37	189.78	190.1	220.28	213.15	217.18	162.35	217.09	227.04	229.8	217.32	229.33	238.29
2.6207	0.032933	1.5987	1.3095	0	3.4515	2.1382	3.2602	0	0	0	0	14.153	13.914	26.972	41.217	57.169	67.486	87.493	122.75	188.21	222.41	242.73	296.84	333.05	397.28	434.37	455.27	505.3	521.77	550.76	606.92	585.83	594.04	652.31	665.62	665.72	656.84	676.92	695.42	705.78	708.74	757.64	746.91	763.24	732.96	759.68	727.23	757.97	705.17
25.727	7.6699	0	0	0	0	0	0	0	0	0	0	0	0	0	0	0	0	0	0	0	0	0	0	0	0	0	21.942	55.424	92.471	148.9	225.59	281.68	352.8	433.75	499.38	565.14	645.54	756	921.88	909.25	1047	1149	1209	1246.6	1288.3	1117.4	1159.1	1347.3	1176
0	1.4339	0	0.5851	0.6225	2.7195	1.6734	0.056307	0	0	0	0	0	0	0	0	0	0	6.0338	0	4.8093	0.74831	1.6927	2.2295	0	0	2.6393	17.443	7.944	0	0	0	0	0	0	0	0	0	0	0	0	0	0	0	0	0	0	0	0	0
0	0.99134	0	8.6056	0	0	16.28	22.512	47.07	55.065	53.65	65.707	95.621	140.37	201.1	258.95	356.81	427.43	502.69	588.52	706.02	767.94	840.68	904.66	998.14	1080.7	1171.9	1186.7	1314.6	1413	1535.3	1563.5	1671.4	1784.7	1842.1	1863.2	1896	1921	2014.8	2126.9	2183	2307	2396.3	2510.7	2567	2702.8	2833.9	2917.7	2983.9	3123.1
0	2.9256	0	6.1651	0	0	11.031	0	6.9045	21.816	28.214	32.726	24.479	36.698	39.61	29.323	23.831	41.627	26.131	12.965	18.602	20.38	25.114	15.361	8.2393	10.874	17.9	18.041	22.394	19.602	4.006	21.654	16.559	8.737	18.063	38.013	72.352	143.63	188.9	269.91	347.62	464.5	567.51	668.18	757.38	872.85	975.71	1057.5	1165.5	1286.3
0	0	0	20.166	0	1.3054	17.409	2.9752	10.748	3.0818	9.4428	14.779	14.664	22.622	24.409	37.28	54.848	60.799	85.391	88.066	95.64	113.13	135.69	138.9	153.78	167.14	208.61	218.19	218.77	221.86	232.23	253.45	263.2	268.35	308.76	303.38	307.28	352.44	366.67	385.84	368.82	377.46	385.55	420.59	411.24	432.95	430.07	421.18	421.17	437.52
0	0	22.988	0	0	27.805	0	0	0	0	0	0	28.592	53.894	93.767	154.83	224.05	319.47	436.12	571.47	701.94	877.42	983.01	1106.5	1279.2	1393.5	1509.4	1623.8	1697.9	1845.1	1826.1	1936.3	2014.4	2052.4	2166.1	2152.8	2166.5	2183	2280.5	2325.9	2324.7	2356.6	2422.3	2488	2470.9	2793	2868.7	3231.7	3141.6	3159.7
0	0	14.212	1.2835	0	0	4.358	0.51773	0	9.3109	4.1407	0.669	4.4598	2.5825	0	0	0	8.9361	0	8.2168	8.666	19.811	11.477	15.972	28.569	22.476	37.719	55.026	49.231	59.375	73.784	96.049	97.338	116.39	122.14	119.08	129.46	120.3	128.71	141.38	143.81	168.18	174.07	204.66	218.54	201.2	250.09	243.11	318.45	295.3
4.9565	0	0.47	1.0786	0	2.877	0.26234	0	0	0	0	0	0	0	0	0.89133	18.496	32.817	50.128	71.015	97.348	110.23	136.9	142.42	177.71	182.99	203.65	226.25	247.5	256.22	286.04	295.67	317.96	337.63	361.18	393.97	404.07	414.05	427.07	450.04	474.99	500.52	506.95	531.59	537.45	557.08	573.23	611.88	637.18	639.77
0.81288	4.5619	0	5.8678	0	0	2.0285	0	0	0	0	0	0	0	0	0	0	0	0	0	0	0	0	6.0374	0	0	0.60953	4.8757	14.068	9.0663	4.8208	20.887	21.571	21.504	41.011	47.018	37.004	40.699	37.977	41.645	58.005	58.263	63.404	56.792	65.559	59.784	59.042	70.828	84.627	125.47
7.9134	8.4672	0	0	0	0.0088597	0	2.1841	0	0	0	0	0	0	0	0	0	0	0	0	0	0	0	0	0	0	0	0	0	0	0	0	0	0	0	0	0	0	0	0	0	0	0	0	0	0	0	0	0	0
0	8.7355	1.3185	0	0	0	6.0817	2.2658	17.092	39.818	62.63	82.463	110.19	132.88	150.29	163.23	172.73	212.15	220.53	257.91	272.9	274.26	316.1	308.69	331.24	351.63	349.59	368.71	377.53	375.04	370.8	394.61	398.34	400.6	413.24	409.45	404.39	401.74	406.97	414.98	402.11	398.54	409.41	419.38	431.86	417.77	422.97	408.15	408.56	404.22
6.254	1.0053	4.3381	0	0	2.1694	0	0	0	0	0	0	0	0	0	0	0	0	0	0	0	0	0	0	0	0	0	0	0	0	0	0	0	0	0	0	0	0	0	24.583	42.847	78.068	93.686	149.57	174.16	218.61	262.15	295.75	343.43	365.87
0	0	0	6.4527	6.7781	16.828	5.0617	6.3129	1.6489	15.706	46.327	31.405	13.574	8.9481	34.842	14.039	35.262	5.8601	0	28.71	35.653	25.491	7.8265	33.231	34.081	56.972	47.569	49.28	38.392	38.147	25.96	14.235	38.351	30.345	22.638	41.527	4.7492	8.0133	8.6028	6.251	20.198	32.175	34.056	68.081	60.301	76.84	84.172	78.945	99.254	100.41
6.2021	3.9147	0	2.6885	1.5519	0	0	0	0	0	0	0	0	0	0	0	0	0	19.252	49.181	77.546	111.18	147.04	194.33	227.56	269.81	287.35	293.96	340.03	365.32	406.55	418.23	454.49	484.78	490.8	480.34	478.9	532.93	519	543.86	545.05	545.64	577.85	591.88	578.09	590.67	579.15	568.29	586.1	567.04
0	0	0	5.0479	5.9385	9.4536	0	0	0	1.7458	9.1429	5.4406	8.5856	0.36375	0	0	0	0	0	0	1.86	0.10921	3.6535	21.968	10.96	40.432	48.099	52.955	50.65	67.275	82.24	65.375	70.508	58.702	85.657	97.2	127.05	123.46	121.97	148.65	146.06	161.64	164.35	167.78	159.95	175.75	212.22	200.14	196.89	221.8
0	0	25.732	0	0	12.929	3.3079	0	5.9549	1.4414	3.3079	3.515	0	16.029	14.43	17.193	20.706	10.527	6.2979	6.4635	7.0037	17.045	4.641	9.0156	12.992	18.727	45.488	54.451	86.803	123.9	146.82	173.53	237.31	248.84	328.2	359.69	408.81	482.35	511.32	556.25	602.03	636.07	691.19	742.13	734.93	782.28	784.52	798.64	876.05	900.55
0	0	2.0785	0.50868	6.2783	5.5823	16.261	15.686	13.863	9.3046	19.227	22.452	20.281	21.573	16.116	22.393	11.651	24.709	26.734	31.177	21.415	21.962	11.187	17.055	27.008	29.282	42.895	41.3	51.91	48.541	47.757	47.428	43.872	42.073	42.558	52.768	55.673	57.115	53.581	67.124	56.318	54.304	59.928	76.179	75.303	87.731	73.094	76.152	71.583	68.903
3.1846	13.884	13.275	0.16559	0	0	0	0	0	0	0.053695	0	0	0	0	0	0	0	0	0	0	0	0	0	0	0	0	0	0	0	0	0	0	0	0	0	0	0	0	0	0	0	0	0	0	0	0	0	0	0
6.3177	5.0712	11.975	13.401	16.946	0	0	0	0	0	0	0	0	0	0	0	0	0	0	0	0	0	0	0	0	0	0	0	0	0	0	0	0	0	0	0	0	0	0	0	0	0	0	0	0	0	0	0	0	0
17.868	0	2.5108	0	0	0	0	0	0	15.447	0	0	9.5825	5.739	0	0	0	11.017	2.1291	10.367	19.684	28.612	29.248	45.677	63.398	63.738	100.46	93.58	98.239	41.718	129.26	132.94	138.07	88.725	97.832	163.58	178.17	100.98	116.39	116.07	114.2	111.98	134.43	132.39	143.37	156.38	182.52	190.82	124.05	148.79
12.786	0	0	0	9.788	0.53016	0	0	0	8.4532	20.701	38.241	77.317	80.206	102.92	111.41	150.66	184.97	185.58	201.37	202.44	234.66	215.34	247.25	237.66	234.52	216.77	205.35	220.13	203.15	202	207.62	211.41	191.25	200.15	185.04	186.08	173.58	174.96	159.88	153.21	150.61	109.36	126.1	114.24	147.48	181.49	182.6	163	149.3
4.1764	10.138	1.2164	0	0	0	0	0	0	0	0	2.6734	36.442	67.079	107.26	179.47	246.31	321.5	417.71	508.36	599.88	679.12	763.5	868.35	941.62	992.55	1076.4	1108.6	1159.6	1269.4	1293.9	1333.6	1402.4	1458.3	1528.5	1593.7	1576.9	1753.7	1743	1816.4	1882	1926	1994.4	2013	2065.3	2085.4	2141.2	2191.6	2209.7	2178.6
15.461	3.6732	0	1.9376	0	0	0	0	3.5171	11.511	13.64	13.567	25.101	20.453	16.781	34.62	29.977	30.067	31.26	48.697	50.084	64.249	64.333	60.676	85.952	82.199	103.84	81.03	102.72	94.393	110.66	106.66	105.25	84.429	81.245	71.946	69.406	57.835	62.136	61.592	41.91	62.129	49.13	42.048	47.205	50.12	40.063	44.301	35.266	44.932
4.6077	0.87512	0	4.3098	0	5.1531	0	0	0	1.5127	8.1123	9.1756	3.8637	8.1134	9.0428	11.666	21.194	24.308	19.396	32.413	38.599	48.103	54.585	60.83	80.398	86.936	97.477	118.75	122.14	123.06	144.87	163.26	152.05	165.97	187.9	210.59	226.06	228	234.4	257.88	271.87	273.39	302.78	295.74	293.55	297.59	299.77	327.05	323.28	330.83
2.2715	0	0.11441	1.828	0	1.5469	3.3645	0	0	0	0	0	0	0	0	0	0	0	0	0	0	1.4632	3.8504	27.618	15.431	34.405	27.046	49.016	49.484	85.785	93.097	119.3	131.7	172.96	206.29	239.81	274.8	343.82	390.28	450.76	525.63	594.62	650.88	716.21	764.92	796.74	864.37	924.21	979.57	1006.7
18.289	3.673	0	0	0	0	0	0	0	0	0	0	0	0	0	0	13.261	5.1866	19.503	27.8	46.158	63.96	97.593	120.53	122.73	175.93	177.17	220.41	212.13	244.91	245.24	245.15	265.72	294.78	313.96	295.87	311.46	288.74	255.37	309.57	256.88	236.66	244.43	265.27	279.43	287.16	292.26	310.49	307.18	314.12
0	0	0	12.228	13.683	21.881	28.056	27.494	37.64	31.097	45.993	49.763	54.628	60.923	70.011	88.419	99.891	119	129.72	144.41	155.69	184.46	189.17	211.63	239.99	260.94	287.22	299.94	353.93	382.98	412.41	425.83	413.96	436.13	504.71	490.18	523.43	638.93	705.85	796.23	886.84	981.62	1115.2	1217.3	1285.4	1358.3	1428.5	1479.7	1549.5	1599.6
4.0039	0	0.39569	3.1346	1.2423	0	0	0	0	4.1957	0	0	1.6751	0	0	0	0	0	0	0	0	0	0	0	0	0	4.6647	2.0234	10.6	13.192	35.685	32.709	34.041	31.273	48.423	68.775	58.709	55.302	56.233	65.703	70.96	77.81	115.79	114.08	123.03	126.96	100.65	118.08	125.83	127.22
12.216	5.311	0	6.5683	0	0	0	0	0	0	0	4.919	34.901	72.49	119.98	164.15	188.7	254.45	306.59	338.85	397.28	448.44	586.25	540.94	578.94	585.93	614.3	665.67	671.6	700.26	696.83	729.31	723.09	734.48	768.26	769.68	793.4	794.51	796.83	835.36	893.47	922.38	1001.3	1069.7	1151.4	1232.8	1338.4	1424.6	1510.2	1632.6
0	0	0	0.90384	24.95	17.779	15.693	40.148	26.699	36.197	43.86	36.369	47.383	34.467	27.352	26.078	32.691	20.472	20.283	23.127	29.219	24.412	21.143	16.384	2.681	23.367	14.176	27.179	5.1954	18.598	0	0	0	0	0	0	0	0	0.60285	0	14.371	3.9826	0	5.2446	0	5.9136	2.9533	4.1616	19.392	6.5728
0	1.4842	5.0577	0	0	0	13.621	11.797	5.1663	0	16.075	18.722	31.581	27.875	24.578	34.596	37.198	54.45	53.318	64.636	66.742	68.969	69.658	85.705	104.98	113.61	136.34	148.3	176.03	181.01	193.67	205.37	197.74	222.43	247.66	262.79	286.11	306.72	309.86	315.62	346.02	345.82	354.48	368.34	380.13	398.03	386.69	412.25	407.18	402.03
0	1.5824	0	9.6217	0	0	1.4986	1.8038	7.9866	12.444	7.6309	4.2503	20.583	35.506	15.714	23.248	15.35	12.275	15.289	9.5343	0	13.137	17.445	29.216	29.045	34.987	26.63	33.279	35.358	53.336	57.868	48.98	40.702	65.832	71.075	81.969	73.559	84	93.805	99.212	106.92	103.34	99.087	98.879	92.736	82.043	110.82	94.152	106.2	102.06
10.476	1.1473	5.9903	0	1.1037	0	0	0	0	1.9854	0	0	5.778	0	8.9229	6.5066	4.6108	5.7031	10.036	20.429	25.772	35.811	27.579	27.139	30.326	26.239	37.394	53.439	28.676	28.742	41.426	45.987	46.986	30.897	54.524	57.563	79.592	85.348	108.14	124.02	125.46	157.47	149.48	152.69	171.75	181.9	197.78	200.12	209.14	236.09
9.7578	0	0	2.6546	4.601	0	0	0	5.9131	14.636	18.393	22.141	34.948	34.856	30.077	30.971	20.245	41.502	31.929	37.045	36.011	23.679	11.774	18.487	17.973	16.073	2.5949	20.2	12.896	25.518	30.111	10.082	0	0	12.3	0	4.2648	0	3.3617	0	0	0	2.7637	0	0	0	0	0	0	0
13.291	8.5137	0	0	0.11443	0	0	0	0	5.5909	0	1.4257	5.2872	0	0	2.3691	0	0	0	0	0	0	0	0	0	0	5.0319	0	0	0	0	0	0	0	0	0	0	0	0	6.975	0	20.443	7.2808	17.678	27.705	27.052	33.976	38.165	30.564	38.155
0	2.8881	0	3.5635	3.8779	0	4.4699	7.6812	0	16.958	19.546	29.328	35.027	48.056	50.852	54.873	57.691	55.033	66.898	67.798	70.326	87.152	93.692	98.227	87.161	104.26	111.72	124.5	125.4	138.68	136.9	147.71	151.34	169.51	193.3	202.42	215.6	218.07	234.86	248.07	248.6	272.08	262.22	280.87	282.96	285.19	290.27	294.49	303.72	293.73
3.8906	3.7515	0	2.2674	0.86788	0.87613	0	0	0	0	0	0	0	0	0	0	0	0	0	0	0	0	0	0	0	0	0	0	0	0	0	0	0	0	0	13.653	4.1829	3.2064	1.1601	20.721	12.887	31.162	29.583	20.151	26.346	19.226	29.389	14.039	16.349	7.1383
5.1626	0	22.456	0	0	12.935	0	0	0	0	0	0	3.001	46.77	78.033	140.32	182.22	237.18	334.8	393.13	480.02	660.65	771.13	842.61	966.91	1057.4	1147.7	1313.5	1536.5	1750.3	1883.9	2005.5	2331.6	2483	2664.6	2637.3	2792.2	2996.3	3152.8	3253.7	3344.4	3408.7	3569.9	3692.7	3646.2	3758.8	3869.7	3835.7	3891.3	3896.2
0.3355	7.4324	0	8.7028	0	0	1.8909	3.8864	0	11.061	0	0	0	0	0	0	0	0	8.8993	9.1687	52.157	87.734	150.83	210.61	290.36	373.58	480.07	575.19	674.86	761.6	882.02	910.52	1036.4	1185.5	1181.2	1246.8	1308.2	1353.5	1222.9	1323.3	1358.2	1375.2	1504.1	1561.3	1561.1	1568.2	1579.8	1759.2	1761.4	1775.8
0	0	0	13.511	9.7884	9.8805	12.611	13.744	18.633	11.919	15.681	20.928	21.673	21.799	20.929	9.615	18.013	13.734	15.411	11.842	9.5555	13.997	15.898	32.908	39.197	58.45	76.576	85.488	83.893	104.34	125.77	147.26	151.32	169.72	181.93	186.01	200.26	222.22	251.91	272.01	293.83	303.46	329.04	358.67	397.73	390.5	438.75	435.85	454.67	456.14
18.088	6.8169	4.0047	0	0	0	2.1933	0	0	0	0	0	1.3782	33.872	104.4	174.85	230.79	269.95	418.63	480.06	570.12	631.1	601.34	772.52	838.19	901.79	840.3	913.51	1096.8	1125.9	1160.2	1344.5	1199.2	1202.6	997.75	1211.2	1237.6	1202.4	1250.7	1304.8	1275.1	1238.9	1302.8	1406	1294.3	1357.4	1423.8	1337.1	1342.4	1405.2
5.6817	0	14.699	0	0	1.7185	0	0	0	0	0	0	0	0	9.4434	26.798	51.225	105.5	175.05	250.74	375.23	558.75	729.02	925.28	1163.3	1309.3	1602.2	1920.3	2270	2654.8	2928.3	3348.4	3698.5	3994.3	4384.9	4775.8	5138.9	5606.2	5989	6203.8	6553.5	7119.4	7286.2	7443.6	7616.9	8070.9	7829.4	8070.2	8245.5	8307.2
0	0	0	10.766	17.852	0.32776	6.536	11.409	4.4101	0	6.8116	15.202	35.442	29.318	27.606	38.069	41.256	37.261	37.956	31.658	37.614	53.341	57.104	59.84	46.417	66.524	75.432	88.06	79.449	103.06	96.287	106.01	117.72	100.03	115.05	119.23	146.35	149.43	155.11	168.62	160.22	156.15	174.44	178.77	155.82	198.43	200.01	230.56	243.51	217.31
8.5181	0	0.75864	0	0	0.33956	0	3.3999	0	4.9577	0	0	0	0	0	9.1035	19.34	80.529	113.49	183.1	283.93	403.97	488.3	635.23	699.35	823.7	789.6	886.24	1043.5	1134.9	1171.3	1227	1350	1425.4	1487.3	1626.1	1596.4	1614.7	1648.9	1680.8	1721.8	1732.4	1782.7	1792.6	1769	1728.9	1787.1	1743.7	1767.7	1783
0	0	0	0	3.0011	7.2539	18.874	24.259	37.138	71.212	138.86	178.02	247.03	295.97	349.09	425.02	422.54	446.37	555.06	643.33	662.21	705.85	725.75	797.35	810.94	868.99	882.81	881.24	890.83	916.46	962.22	925.64	937.55	949.91	963.96	977.93	941.59	963.83	984.6	972.79	992.15	996.65	996.44	1005	995.88	1016.8	973.47	1039.7	974.75	987.01
0	0	0	1.9562	8.335	5.3957	0	4.8547	0	0.24023	0	0	0	0	0	0	0	0	0	0	0	0	0	0	0	0	0	0	0	0	0	0	0	0	0	0	0	0	0	0	0	0	0	0	0	0	0	0	0	0
6.4006	0	2.8126	3.6761	0	0	0	2.2486	0.0089493	0	3.6564	0	0	0	0	0	8.6249	0	0	18.817	56.535	63.171	59.682	62.261	60.89	63.977	67.128	49.152	65.38	43.477	48.702	49.382	67.152	66.144	84.768	100.27	109.87	132.81	151.54	172.41	198.55	233.89	257.02	276.01	290.98	317.64	338.55	379.62	401.65	412.35
0	6.5571	7.7741	0	0	0	6.1423	16.661	10.769	18.301	21.411	29.86	32.73	36.815	52.074	57.662	72.186	78.26	99.836	87.878	107.19	103.4	101.52	116.87	127.34	127.11	139.1	149.06	129.17	124.83	126.91	104.15	109.61	105.88	104.48	119.45	115.37	130.73	133.36	160.76	160.16	168.65	170.11	198.79	221.5	243.28	224.46	254.2	287.21	302.68
5.4517	0	10.9	0	0	8.6504	4.107	5.7077	3.7553	0.069336	0.3436	0	0	5.702	2.6371	9.158	12.306	29.569	42.333	64	89.776	126.76	157.25	196.48	222.65	244.48	307.17	357.41	373.28	451.93	447.89	542.76	643.59	709.86	840.59	911.58	1001.4	1096	1184.9	1234	1292.3	1352.9	1485.7	1593.6	1632.8	1729.3	1778.3	1854.8	1854.9	1877
7.4053	2.3278	0	1.1951	0	0	1.8192	0	0	0	0	0	0	0	0	0	0	0	0	0	0	0	0	0	0	0	0	0	0	0	0	0	0	0	0	15.161	32.541	21.237	18.441	27.534	46.165	68.192	75.044	68.276	85.267	54.616	62.941	68.627	79.405	102.48
12.852	5.1267	0	0	3.0056	0.56633	3.5968	0	7.0149	0	0	0	0	0	0	0	0	0	0	0	0	0	0	13.786	43.914	54.291	68.426	72.145	87.402	100.57	160.39	186.46	229.66	300.39	383.05	401.36	461.63	571.28	546.89	562.01	574.57	607.3	615.95	614.96	645.13	717.83	754.67	711.41	549.8	792.62
0	0	0.10688	32.304	23.35	3.339	4.2935	25.2	28.102	28.689	38.669	35.887	41.515	28.087	37.337	30.475	43.637	35.037	52.913	34.221	53.304	48.184	49.344	59.13	57.736	62.923	65.62	56.191	39.483	53.069	48.405	44.314	36.228	40.723	41.969	38.308	34.937	27.972	39.177	25.724	30.884	17.229	21.263	3.9188	8.5342	0.64392	0	0	0	0
0	0	0	0.26982	0	1.405	6.065	5.2788	0	1.9117	0.9885	1.479	0.65075	6.4923	13.12	20.929	35.911	44.316	63.492	71.76	91.498	104.05	123.7	157.8	183.99	186.94	196.27	160.22	146.99	125.99	126.54	127.22	123.66	128.64	142.72	155.25	161.41	184.31	211.24	245.94	302.51	358.99	431.13	504.32	574.78	619.88	667.15	773.96	773.35	875.86
7.9025	2.613	0	4.0027	0	0	0	0	0	0	0	1.3058	0	1.2537	0	0	0	0.36381	0	2.7372	0	1.962	0	0	0	0	0	3.9085	8.971	2.6947	9.5867	5.7134	12.414	21.833	8.4784	15.933	0	0	0	0	0	0	4.7623	0	0.85264	0	0	0.86503	0	0
2.2936	0	0	8.4608	0	3.6493	0	0	5.9866	0	0	1.9413	1.0692	20.159	0	0	0	0	0	0	0	0	0	0	0	0	0	0	0	0	13.223	28.128	18.3	53.252	85.002	142.04	139.29	149.93	178.8	232.08	296.05	359.26	434.04	512.77	662.24	751.51	837.46	950.13	1003.7	1106
0	0	0	0	26.288	10.618	28.601	58.208	53.992	45.362	71.3	75.923	74.795	81.345	68.685	71.918	67.086	74.681	74.809	88.449	74.208	100.63	137.62	179.19	244.34	304.86	371.9	423.44	507.51	582.11	678.92	732.9	812.34	870.06	937.06	962.72	1057.5	1110.3	1188.4	1245.3	1233	1295.9	1374	1382.9	1400.8	1441.8	1391.1	1446.4	1486.2	1501.9
14.565	11.545	0	0	0	0	0	0	10.037	36.248	56.041	80.739	116.5	160.98	217.22	261.51	280.21	317.33	364.01	368.31	423.12	444.57	448.34	450.93	476.38	524.08	505.26	521.85	552.66	576.88	577	598.19	605.74	613.76	617.21	671.77	671.74	708.05	715.29	693.77	688.92	707.6	755.36	744.66	767.29	761.32	793.16	823.69	856.32	860.68
8.4037	0	0	5.1857	0	2.9274	7.0124	0	2.8325	8.2402	10.391	13.2	1.1656	4.0091	0	0	0	0	0	0	0	0	0	0	0	0	0	0	0	0	0	0	0	0	0	0	0	0	0	0	0	0	0	0	0	0	0	0	0	0
0	0	0	0	20.554	16.164	22.042	0.93096	34.632	37.57	27.605	29.919	51.628	68.306	112.67	149.74	224.09	274.91	335.6	390.13	459.03	511.01	551.31	619.22	683.51	739.22	726.21	783.15	771.54	763.77	798.09	843.02	725.36	853.88	913.2	872.18	828.74	815.1	849.92	836.47	846.41	819.71	831.66	803.85	857.46	820.98	814.96	809.32	811.24	814.83
1.4698	0.37569	0	3.5868	0	0	3.8333	0	0	0	0.67251	0.14211	0	0	0	9.6556	0.40469	17.003	1.1024	16.584	15.159	22.321	28.629	41.932	39.595	39.557	52.457	62.471	50.071	61.24	51.044	56.249	57.524	29.329	51.415	49.986	47.768	48.531	32.164	43.679	50.999	44.713	40.986	16.448	5.3439	7.4235	0	0	8.3263	14.998
0	0	0	1.1073	8.3012	0.49847	1.9609	12.394	14.702	16.513	26.967	11.701	20.032	19.746	15.712	2.555	3.8294	9.7825	15.39	18.916	20.3	27.265	11.969	13.642	12.119	29.864	29.039	18.001	15.508	12.245	17.969	0	5.2018	0	0	10.205	11.473	0	3.4837	6.8983	0	0.86865	0	0	0	0	0	0	0	0
5.8386	0	0	0	5.9258	1.9122	5.8183	5.4573	0	8.1443	31.187	93.706	136.52	190.8	242.08	311.54	366.52	444.21	501.86	537.46	617.11	638.67	684.2	707.37	775.78	813.9	829.57	824.19	826.23	836.31	827.03	814.79	821.42	946.83	972.87	865.42	1003.8	852.3	942.16	974.86	866.98	810.78	861.7	863.54	891.8	900.78	891.85	887.36	880	878.09
0	1.3824	0	0	9.6199	6.1434	0	0	0	0	0	0	0	5.106	20.791	47.208	76.52	89.002	113.16	129.69	165.25	193.25	203.1	243.06	270.56	300.69	318.64	329.95	355.03	387.3	389.3	425.1	437.35	428.67	461.65	512.56	511.42	568.28	591.11	629.16	656.26	701.47	732.96	737.25	757	806.17	805.76	836.54	857.44	866.12
7.2907	10.818	5.0379	0.9166	0	0	0	0	0	0	0	0	0	0	0	0	0	4.2018	0	0	4.5837	0	4.2463	5.3305	10.384	22.138	14.495	21.838	13.974	21.208	24.183	40.797	42.661	45.386	60.082	65.15	77.153	93.997	112.17	120.66	130.48	149.18	159.85	172.97	207.74	205.54	241.65	239.11	241.2	247.07
7.5176	8.9895	2.6424	2.9204	0	0	0	0	0	0	0	0	0	0	0	0	0	0	0	0	0	1.6506	4.4122	8.6388	14.591	21.887	21.207	20.399	31.377	27.894	44.314	47.338	40.796	39.526	43.529	54.483	39.964	38.277	52.708	45.131	47.976	43.872	49	47.407	66.472	50.288	61.925	48.126	41.043	34.927
0.11306	0.59709	0.21046	0	0	4.2535	0	0	2.9315	0	0	1.5504	0	0	0	0	0	0	0	3.1254	0	0	0.33097	0	0	0	0	0	0	0	0	0	0	0	0	6.9039	6.9854	3.5635	7.7121	16.066	9.8586	24.022	28.854	46.482	42.338	32.283	57.042	70.555	92.51	95.904
0	0	0	31.352	0	0	18.877	0	16.52	13.13	27.937	37.509	39.029	64.375	45.39	63.248	68.975	86.061	92.426	101.09	104.62	147.42	156.19	160.03	198.16	217.94	242.01	274.7	306.37	345.92	390.67	439.19	514.94	563.66	631.98	785.26	751.11	821.79	904.53	955.82	1016.1	1101.8	1155.4	1259.9	1266.5	1347	1403.6	1494.1	1477.1	1519.9
16.924	4.2943	7.8642	0	0	0	0	0	0	0	0	0	0	0	1.3817	0	0	6.2182	0.7308	0	0	0	59.426	30.571	21.607	34.557	30.575	47.543	49.113	65.78	64.116	75.874	109.34	196.74	264.52	369.72	462.91	499.15	591.7	720.88	812.83	946.21	1040.9	1104	1237.8	1326	1442.2	1476.3	1566.4	1555.9
17.223	6.9449	0	2.3179	0	0	1.5011	0	0	0	0	0	0	0	0	0	0	0	0	0	0	0	0	0	0	0	0	0	0	0	0	0	0	0	0	0	0	0	0	0	0	0	0	0	0	0	0	0	0	0
0	0	0	6.4445	9.1967	3.3591	0	4.2725	0	0	0	0	0	1.5191	0	0	0	0	0	0	0	0	0	3.8889	14.353	22.764	25.433	28.756	58.642	64.843	77.343	90.263	93.854	93.81	120.13	148.75	122.19	150.41	148.4	148.47	157.7	164.03	178.5	184.55	191.57	207.64	197.05	195.71	207.44	181.11
8.4858	1.5499	0	2.1581	0	0	0.7828	0	0	0	0	0	0	17.501	47.686	65.703	83.619	99.677	118.74	148.31	188.74	218.58	306.33	396.07	477.05	586.53	694.71	822.49	939.8	1103.3	1248.3	1392.3	1515.1	1684.3	1784.4	1878.4	1981.3	2095.6	2167.6	2289.2	2445.4	2435.2	2514.2	2570.8	2699.6	2650.4	2723.3	2767.8	2834.7	2898.7
3.511	0	0	0	0	3.2033	8.5601	4.9947	0	0	5.5478	11.422	0	0	0	1.5074	4.7171	0	0	0	0.0063737	14.207	8.7372	5.6639	17.128	16.862	8.6556	17.159	19.068	5.97	11.002	15.412	9.1267	12.679	5.5821	11.813	0.83265	0	1.2868	5.2221	0	2.6881	0	0.96972	0	0	0	0	0.40367	2.469
0	4.5365	1.2748	4.3782	3.0776	0	0	0.16558	0	0	0	0	3.777	6.3452	2.5964	0	1.3908	6.699	9.8353	14.788	21.326	16.788	22.02	21.91	18.694	26.117	22.012	22.958	28.784	29.258	29.854	31.945	37.487	33.209	35.483	43.982	35.193	49.682	47.406	49.792	46.723	46.138	47.856	52.825	56.776	59.168	52.196	47.234	34.152	30.131
15.487	0	1.698	7.774	0	0	0	0	0	3.774	0	5.7851	12.793	15.114	38.782	70.037	104.1	152.3	178.09	230.07	278.67	303.74	341.81	372.11	396.35	473.75	510.69	506.6	541.57	568.6	593.23	561.88	599.87	606.37	626.91	603.01	598.78	606.61	617.37	637.57	637.11	655.84	663.95	661.26	681.06	681.27	674.94	674.45	663.26	656.41
16.925	3.9798	0.09354	0	0	0	0	0	0	0	0	0	0	0	0	0	0	0	0	0	0	0	0	0	0	0	0	0	0	0	0	0	0	0	0	0	0.96574	0	0	0	0	1.7806	3.3196	0.23008	0	0	0	0	0	0
0	0	2.6591	6.7301	5.5602	7.8697	0	5.6019	4.0584	0	8.8221	4.2028	2.2146	8.3367	0	0.6406	0	8.788	10.398	19.442	15.2	21.269	17.305	27.821	49.173	58.059	67.165	76.736	91.681	80.699	95.104	104.12	87.386	99.172	106.63	115.81	113.44	135.29	132.97	159.09	166.81	157.6	159.85	192.71	194.51	220.32	205.54	247.19	223.73	230.53
0	0	0	0	6.7441	11.604	0	11.632	8.9372	12.921	0	0	0	0	0	0	0	0	0	0	0	0	0	0	0	7.6633	0	0	4.7192	14.248	11.261	11.611	14.721	0	0	0	0	0	0	0	0	0	0	0	0	0	0	0	0	0
10.065	14.577	1.8219	5.298	0	0	0	0	1.2409	11.298	2.3904	0	13.478	0	7.9957	19.508	11.545	10.568	7.1961	4.8635	22.69	18.233	25.204	29.139	45.033	43.767	59.303	42.177	61.673	44.834	63.734	50.594	46.657	52.052	48.48	47.083	65.652	53.734	76.128	74.08	65.099	94.428	92.962	89.868	110.49	104.83	106.22	116.11	109.76	129.23
20.724	16.928	0	0	0	0	3.7839	8.6114	7.0555	11.362	2.5978	5.5027	5.9516	3.7506	6.3412	14.95	4.8167	22.965	19.141	44.356	46.599	47.822	67.595	72.172	87.39	94.497	107.59	121.6	121.83	143.68	157.55	146.12	163.18	164.67	167.8	173.71	176.07	176.56	167.8	178.76	183.86	180.22	192.03	180.35	173.75	166.41	172.53	176.09	171.18	164.84
0	0	26.964	0	0	11.314	0	0	0	0	0	0	0	6.1437	20.063	49.875	56.152	66.145	91.609	112.43	135.63	174.84	191.62	218.12	243.7	275.64	300.86	341.16	365.71	406.82	409.23	459.27	505.88	520.04	551.68	593.45	651.14	710.6	768.09	811.36	849.33	856.86	917.4	976.19	1002.6	1018	1082.4	1106.7	1124	1098.5
10.347	6.9849	1.5931	0	0	0	0	0	0	0	0	0	0	0	0	0	0	0	0	6.5973	5.4397	13.447	26.581	37.479	50.152	67.578	84.983	99.31	116.48	132.16	138.88	143.42	168.61	185.83	187.53	203.99	216.37	224.98	223.38	237.71	246.66	268.28	276.9	273.81	278.26	271.39	286.37	298.86	294.48	306.68
30.755	19.994	6.371	0	0	0	0	0	0	0.057741	0	0	0	0	0	0	0	0	0	0	0	0	0	0	0	0	0	0	0	0	0	0	0	0	0	0	0	0	0	0	0	0	0	0	0	0	0	0	0	0
1.7859	0	21.98	0	0	8.9717	5.2187	34.978	111.2	229.64	422.38	652.15	913.53	1190	1470.5	1749.8	1841.8	2435.2	2715.1	3067	3331.9	3621.3	3805.1	4084.3	4306.6	4625.5	4806.1	4901.5	5095.7	5239.4	5230.5	5430	5637.5	5830.2	6010.9	5954.7	6104.6	6210.1	6360.7	6434.3	6561.4	6774.6	6683.2	6857	7246.2	6923.6	7059.8	6899.4	6958.5	6611.8
0	0	14.584	0	0	37.424	12.422	10.393	10.833	14.374	20.831	25.399	29.829	52.128	63.981	75.013	79.381	88.102	109	113.47	146.74	209.81	251.12	315.95	386.64	455.33	525.92	617.97	672.71	762.24	816.54	885.15	959.57	1032.4	1131.1	1196	1206	1264.6	1333.8	1376.6	1414.3	1436.9	1500.9	1584	1606.9	1624.9	1676.2	1718.5	1731.2	1773.4
0	0	2.8311	0	4.8955	0	6.2051	6.8455	1.8829	0	10.808	13.498	15.509	6.2341	2.8908	8.8644	0	9.8196	0.21914	3.8288	0	3.6543	8.683	19.835	44.768	60.518	73.998	82.4	86.157	91.303	100.19	99.525	96.958	100.03	113.32	129.21	132.35	146.04	140.73	151.04	151.93	139.6	157.53	180.29	166.46	194.73	182.31	198.83	183.32	178.06
16.844	0	17.48	0	0	18.785	0	0	0	0	0	0	0	20.874	38.398	66.992	116.65	158.97	199.23	214.37	278.89	351.22	436.3	524.17	518.08	670.27	904.24	1023.8	1186.7	1535.7	1682.3	1985.4	2258.9	2568.9	2935.8	3427.8	3792.4	4465.6	4944.3	5210.6	5483.1	5865.7	6349.1	6442.4	6657	7312.1	7259	7542.7	7614.8	7713.6
0	0	0	22.086	0	0	6.1334	0	6.4077	0	11.565	11.35	12.881	6.6498	7.8977	5.7982	34.036	43.681	54.81	60.327	93.978	123.26	138.52	174.84	200.96	250.07	276.5	308.2	372	395.18	453.91	467.04	553.14	588.07	675.63	726.19	769.05	847.76	904.44	981.19	1007.3	1106.8	1176.8	1255.4	1285.2	1355.4	1420.3	1471.1	1503.9	1577.4
0	37.194	35.63	0	0	0	0	0	0	0	0	0	0	0	0	0	0	0	0	0	0	0	0	0	0	31.529	25.638	17.742	8.4335	45.614	22.501	31.46	38.401	84.25	43.574	34.581	29.686	31.743	36.648	53.043	47.403	50.975	81.701	98.837	126.95	118.91	139.76	162.14	180.66	197.67
0	0	0	2.6936	1.7368	7.3214	23.604	19.764	28.805	37.667	36.941	43.705	43.953	50.927	61.278	75.695	70.072	87.917	89.85	97.524	111.38	137	150.75	174.13	176.96	198.92	239.2	260.28	289.31	350.38	366.16	386.14	438.04	467.72	500.42	533.18	549.92	555.3	573.07	625.91	625.31	688.88	670.73	691.7	726.6	706.86	731.38	718.57	692.46	770.88
0	0	0	5.169	8.1831	0.468	0	0.81794	0	9.4806	11.689	7.9069	9.4618	15.317	16.253	15.758	5.5353	28.13	32.054	40.035	32.47	27.296	21.005	10.675	21.359	13.942	8.6096	13.762	16.038	75.827	121.23	96.369	125.44	0	0	0	0	0	0	0	0	0	0	0	0	0	0	0	0	0
16.88	10.126	0	7.1301	0	0	0	0	0	0	0	0	0	0	0	0	0	0	0	0	0	0	0	3.0263	9.6486	12.669	25.322	37.78	57.438	78.236	105.83	133.97	132.38	154.28	181.01	208.28	233.37	254.1	284.56	303.52	320.62	324.29	345.12	356.12	357.23	352.64	349.03	391.86	408.97	395.95
0	0	0	20.994	1.5223	3.3153	4.7483	5.0245	9.3186	12.274	12.47	36.203	38.666	67.385	86.245	115.02	155.84	177.4	222.34	229.11	263.07	290.09	305.48	346.43	389.44	413.34	415	438.9	476.27	468.11	518.37	524.38	520.86	579.99	664.59	644.3	742.58	972.41	1083.5	1227.5	1316.2	1409.8	1615.4	1744.3	1876	2007.1	2067.6	2230.9	2254.9	2383.9
3.6472	15.208	5.0934	0	0	0	0	3.6974	1.0671	7.4503	15.1	35.901	49.051	38.906	58.653	99.232	118.93	153.88	181.12	182.66	206.18	219.16	229.08	246.77	254.06	280.45	292.96	298.27	291.71	289.62	287.04	289.2	296.43	296.31	311.05	320.42	309.8	330.55	327.87	318.04	302.77	312.61	304.91	301.92	297.23	290.46	280.81	297.64	300.65	295.47
0	8.9484	0	20.786	0	5.3587	0	0	1.5252	11.393	7.1754	21.19	39.248	59.192	78.343	105.19	115.59	145.19	158.63	197.81	232.85	260.29	259.46	277.53	305.35	314.85	309.19	318.19	337.72	348.62	365.51	376.1	374.24	362.07	364.35	390.7	378.25	381.34	389.06	389.47	401.95	401.94	413.39	415.89	427.48	417.46	428.77	405.19	416.07	399.09
14.354	5.7777	9.8473	1.0278	0	0	0	4.4738	0	0	0	0.68159	0	5.4818	0	2.1614	6.7925	10.74	30.629	14.965	77.761	114.48	85.145	31.201	33.912	42.054	55.728	55.005	51.084	52.404	43.55	51.585	61.95	88.793	106.29	104.25	101.73	116.94	126.72	165.94	154.43	151.13	161.22	146.39	169.02	158.61	142.23	178.31	152.88	172.6
4.9682	0	29.744	0	0	23.162	0.1613	0	0	0	0	0	0	0	0	0	0	0	0	0	0	0	0	0	0	19.721	64.308	98.326	156.32	225.16	295.87	370.12	437.52	516.59	581.04	658.99	739.02	844.12	912.42	979.81	1099.2	1186	1251.9	1441.7	1501.2	1441.6	1506.1	1784.5	1892.3	1987.5
13.61	12.53	0	5.2663	0	0	0	0	0	0	0	0	0	0.77348	0	0	1.6156	1.0162	11.624	29.068	48.903	62.849	86.582	102.66	120.21	128.6	148.08	163.79	194.58	190.18	202.92	218.76	229.35	231.08	248.64	269.71	289.61	295.03	324.29	359.48	411.82	474.35	503.59	527.05	553.22	552.18	605.41	637.34	654.89	683.09
11.449	3.0184	0	1.0408	0	0	0	0	0	0	0	0	0	13.245	29.543	44.236	68.634	99.244	127.85	164.11	201.18	236.97	272.41	316.67	347.15	385.27	403.56	434.88	460.92	457.15	502.07	532.78	553	574.05	637.46	661.88	665.09	694.4	754.36	779.11	787.74	822.88	878.46	914.12	914.83	940.5	1010.1	1042	1010.9	1066.3
0	8.5281	0	0	0	0	6.6835	4.498	1.4555	10.722	21.068	39.911	40.807	52.186	58.228	85.028	83.952	94.379	94.612	108.96	113.2	121.1	132.16	120.05	125.32	105.25	128.83	138.8	135.03	126.7	117.81	117.17	119.18	116.96	131.1	140.14	129.07	124.46	111.56	119.09	140.11	142.7	169.45	186.01	204.78	217.06	233.94	289.03	313.49	331.62
5.9923	2.7277	0	2.697	0	0	0	1.4691	0	0	0	1.314	0	22.602	49.62	81.418	108.44	158.61	222.27	279.68	293.6	357.25	402.62	451.97	467.11	514.49	578.47	570.42	603.56	650.81	664.76	686.17	714.44	754.32	811.19	886.98	932.95	1015.6	1122.1	1224.8	1265.6	1377.3	1484.5	1610.1	1748.5	1834.5	1973.6	2040.8	2138.7	2185.7
0	3.6855	0	6.706	1.5925	0	2.7381	1.4075	0	0	0	0	0	0	0	4.1651	2.9551	0	0	0	0	0	0	0	0	11.723	4.1498	15.462	1.9531	16.759	18.879	4.1665	0	0	0	0	0	0	0	0	0	0	0	0	0	0	0	0	0	0
0	0.34097	0	0	6.2434	7.3651	0.89689	1.5707	0	5.8957	12.294	17.02	32.64	34.863	46.339	81.528	58.224	60.627	70.867	80.746	91.601	104.05	110.35	120.99	133.4	151.58	143.2	145.06	164.03	169.73	177.95	178.81	186.29	185.19	187.05	201.39	198.86	204.4	193.68	201.45	199.07	194.63	202.17	193.13	201.49	190.23	187.15	176.16	175.22	176.11
44.277	23.135	0	0	0	0	0	0	0	0	0	0	0	0	0	7.8692	13.668	0	0	48.721	71.807	95.505	89.698	143.03	151.85	170.6	201.04	249.61	286.38	307.88	358.71	383.7	406.75	437.48	476.72	522.27	546.16	597.17	622.22	658.18	679.12	679.37	669.78	657.43	666.58	689.52	667.08	712.8	685.25	689.55
10.607	0	0	7.6812	2.2393	0.18423	0	0	0	0.45097	0	0	0	10.734	0.29917	1.8067	0	7.3684	0.20663	10.659	1.1426	16.982	6.1641	18.269	28.218	36.326	37.266	37.562	40.356	43.567	60.163	55.097	74.095	89.777	98.029	117.66	125.91	132.99	149.2	160.02	171.01	185.81	185.75	220.18	220.18	223.24	227.87	225.53	229.22	230.79
36.061	11.969	0	0	0	0	0	0	0	0	0	0	0	0	0	0	19.017	29.742	61.422	91.511	119.17	120.9	169.19	205.91	226.52	263.49	286.52	318.98	333.41	359.25	349.44	383.11	394.99	444.29	456.65	477.25	464.41	498.68	530.71	532.25	576.09	577.63	603.05	605.97	648.85	601.17	625.58	630.49	649.17	662.81
5.7374	0	0	1.2545	1.0828	0	0	3.9107	10.407	2.4284	0	2.769	0	9.0888	3.723	11.23	0	4.9903	0	0	0	0	0	0	0	0	0	0	0	0	0	0	0	0	0	0	0	0	0	0	0	0	0	0	0	0	0	0	0	0
0	0	25.764	0	0	13.904	9.4831	0	7.0383	4.7899	15.208	37.717	58.058	98.602	147.77	197.11	233.93	300.4	374.39	448.93	565.52	684.49	834.02	1014.6	1188.7	1397.3	1620.7	1759.4	1980.3	2169.8	2290.1	2470.1	2678.3	2827.5	3015.1	3069.1	3147.1	3251.8	3331.2	3479.6	3549.8	3617.2	3779.8	3925.8	3925.3	3997.1	4123.2	4127.7	4273.8	4154.8
23.539	5.7673	0	0	0	0	0	0	0	8.3028	0	3.9202	0	0	0	0	0	0	0	0	0	0	0	0	0	0	0	0	0	0	0	0	0	0	0	0	0	0	0	0	0	0	0	0	0	0	0	0	0	0
2.6979	0.32042	0	6.3272	0	2.3851	0	0	0	2.3563	0	6.3227	0	0	0	0	0	0	0	0	0	9.6913	13.31	7.8066	14.191	13.205	22.768	28.61	23.943	21.814	28.785	42.788	60.084	67.408	90.243	114.67	133.76	174.28	213.65	288.93	365.41	465.18	599.04	689.71	814.15	933.13	1058	1217	1319.5	1445
0	0	0	7.5071	3.3313	11.126	1.9504	42.826	68.174	130.95	177.68	251.28	316.4	358.34	445.97	492.63	537.57	552.96	610.96	637.78	654.17	664.28	658.08	703.76	698.29	743.52	727.59	734.66	737.78	751.61	752.78	748.19	764.02	707.16	703.8	724.98	686.22	698.48	673.58	676.88	654.93	638.7	644.31	665.15	633.77	665.94	615.99	630.91	650.79	631.48
0.1236	9.4177	0	1.7063	0	0	3.6847	4.5352	0	0	1.1764	2.3564	0	0	0	0	0	0	0	0	0	0	0	4.6536	0.74584	0	7.2316	7.0272	13.648	6.507	7.8782	16.344	26.379	34.086	63.543	82.755	97.728	128.37	160.1	184.13	193.62	240.65	251.06	266.69	291.04	286.93	290.28	340.92	328.11	359.82
10.968	7.8884	0	8.3908	0	0	0	0	0	0	1.1639	12.267	10.646	23.59	26.179	50.702	56.69	55.106	64.553	70.707	84.75	101.38	115.22	134.39	154.53	158.22	179.04	215.33	221.86	245.43	233.11	255.36	270.16	267.77	282.2	294.64	282.28	292.82	297.34	282.93	309.27	290.73	294.87	275.34	269.03	266.5	243.28	252.19	271.22	265.67
6.8452	0	0	0.94501	0	0	10.081	0	7.5085	9.4382	14.003	17.547	11.221	11.281	9.2741	7.0988	0	0	3.4587	0	0	0	0	0	0	0	0	0	0	0	0	0	0	0	0	0	0	0	3.81	5.6091	28.057	32.076	38.195	48.217	47.371	52.662	51.234	64.238	68.685	84.469
33.518	2.3224	0	0	0	0	0	0	0	0	0	0	0	0	0	0	0	0	0	0	13.829	21.401	36.16	63.75	70.503	105.87	157.8	225	281.78	340.27	401.74	469.12	509.58	596.7	625.64	689.74	720.09	771.32	799.6	843.69	859.02	857.85	891.53	922.15	958.99	969.59	974.86	992.31	997.1	982.89
0	0	0	0	9.4184	7.1363	7.2561	7.2887	1.6119	9.6696	9.6201	6.6633	0	0	0	0	0	6.9494	6.6488	0	3.7908	9.0206	4.1456	6.2897	21.662	21.379	29.984	17.506	10.195	8.6767	16.127	16.558	24.506	22.692	4.134	14.566	6.8778	8.8695	9.1979	28.669	37.948	20.402	20.672	7.2376	15.401	20.469	3.6269	11.555	16.251	26.609
9.7674	6.9303	6.7944	6.3477	0	0	0	0	0	0	0	0	0	0	0	0	0	0	0	0	0	0	0	0	0	0	0	0	0	0	0	0	0	0	0	0	0	0	0	0	0	0	0	0	0	0	0	0	0	0
3.8178	8.0185	0	2.7602	0	0	0	2.2904	0.14164	11.196	4.1869	0	13.874	21.504	16.751	28.218	33.264	43.764	50.583	52.804	57.798	83.366	93.445	103.46	136.1	157.76	157.67	162.98	169.05	180.61	201.92	203.89	206.74	233.42	248.19	254.64	262.37	261.84	290.13	320.51	355.07	398.39	479.08	511.42	577.2	669.6	720.78	819.26	891.26	956.66
21.673	2.4961	0	0	0	0	0	0	0	11.211	1.5895	15.557	8.3332	4.2439	0	5.9571	0	0	0	0	1.132	1.9898	0	0	0	0	0	0	0.32069	0	0	0	0	0	0	0	0	0	0	0	0	0	0	0	0	0	0	0	0	0
35.427	10.159	0	0	0	0	0	0	0	0	3.3848	14.088	16.722	16.041	5.9805	6.8727	6.1414	0	0	0	0	0	0	0	0	5.0698	0	30.929	0	8.8886	10.419	9.1794	22.767	33.718	63.376	59.553	51.887	64.087	54.195	61.252	43.665	54.285	39.098	65.689	92.098	145.89	163.53	215.1	207.03	233.74
0	0	0	0	9.3727	40.164	52.629	73.149	107.34	134.66	176.17	203.24	233.13	238.75	255.86	295.32	298.75	310.82	308.42	310.87	329.28	300.45	304.45	363.82	353.71	363.18	343.9	351.84	367.42	394.49	367.77	397.57	402.33	372.84	382.64	363.9	321.5	325.41	326.17	364.61	360.61	360.72	367.32	370.54	409.79	414.29	434.78	478.04	453	432.61
0	0	0	4.7106	26.155	2.3409	5.0766	6.8545	19.712	16.788	23.392	32.871	32.056	13.099	14.443	15.674	1.4439	2.9279	5.949	14.465	20.155	22.295	26.886	16.374	19.016	17.395	12.178	21.636	17.388	14.355	13.02	15.998	3.3557	14.623	7.3496	11.331	15.144	23.293	14.841	31.622	63.957	79.285	83.597	80.567	94.123	147.26	153.88	180.49	198.54	169.34
0	10.858	5.1504	7.2149	0.95477	0	0	0	0	0	0	0	0	0	0	0	0	0	0	0	0	0	0	0	0	0	0	0	0	0	0	0	0	0	0	0	0	0	0	0	0	0	0	0	0	0	3.4094	0	0	0
0	0	0	8.6485	8.4369	3.4771	14.304	9.4265	10.962	5.5282	21.27	18.852	19.336	0.28338	0	0	12.03	6.8713	0	0	0	0	0	0	0	0	0	0	0	0	0	0	0	0	0	0	0	0	0	0	0	0	0	0	0	0	0	0	0	0
7.5534	4.1327	0	11.815	10.523	0	0	0	0	0	0	0	0	0	0	0	6.4069	0	0	0	0	0	0	0	0	0	0.77295	12.502	0	16.043	0	1.6663	0	0	0	0	4.313	10.229	15.936	11.265	6.4719	18.576	6.0689	0	0	0	0	0	2.2668	0
6.5164	0	6.3116	0	0	3.3492	0	0	0	0	0	0	0	1.3999	0	1.1553	2.1749	30.99	53.446	127.54	203.07	276.97	371.32	519.18	631.46	781.8	913.38	1016	1155.1	1198.7	1413.7	1582.2	1709.3	1919.7	2100.6	2273.7	2541.3	2638.9	2928.4	3160.2	3391.5	3633.7	3895.2	4213.3	4388.9	4616.4	4824.5	5038.8	5253.9	5577.8
18.999	0	0	2.0544	4.5463	8.1118	0	0	0	0	0	9.3536	9.3652	19.264	23.642	21.951	0	27.029	28.228	44.804	51.859	41.06	49.693	9.4946	57.449	43.792	46.246	55.708	62.377	96.868	94.667	90.249	94.388	92.84	122.52	141.84	144.42	159.74	179.8	168.78	158.31	173.28	188.54	176.47	175.13	206.62	186.98	182.62	177.21	206.69
6.4339	0	0	3.5672	0	0	3.351	8.0655	6.9723	6.2031	11.938	8.2762	9.1916	21.307	25.982	25.7	28.664	39.102	33.384	33.148	40.563	51.253	51.177	62.956	60.69	76.647	66.826	92.2	109.85	113.56	124.89	136.23	145.57	152.71	169.47	177.99	199.55	208.51	213.37	234.2	242.36	258.07	266.39	272.67	285.14	270.65	304.87	303.04	320.87	335.23
7.2506	1.684	2.4631	2.9228	1.5395	3.8989	0	0	0	0	0	0	10.735	5.5733	22.207	25.255	24.592	33.107	36.03	33.729	45.352	40.15	35.504	51.3	53.961	64.768	60.648	53.23	74.324	85.602	104.01	105.43	124.27	109.2	132.79	145.19	132.97	155.25	135.56	163.07	165.06	182.8	190.09	186.65	213.56	217.03	221.56	201.48	227.15	214.49
0	0	0	8.9161	24.354	60.107	114.67	124.06	143.65	150.67	181.27	198.94	203.07	220.92	213.42	239.58	273.92	286.79	276.5	279.36	301.33	333.11	335.65	353.55	360.42	395.58	410.83	408.85	485.73	516.68	512.99	514.8	595.26	635.38	697.97	573.44	715.1	773.18	784.17	877.25	899.92	971.43	1055.2	1154.6	1195.7	1251.7	1292.9	1391.5	1413.6	1495.7
3.1915	2.6287	2.245	3.5333	0	0	0	0	0	0	0	0	0	0	0	0	0	9.8547	3.8892	14.481	17.704	27.244	34.52	35.945	52.864	59.807	69.217	71.429	92.617	77.202	92.726	87.511	100.59	108.92	91.367	90.844	85.574	116.3	90.091	92.555	87.301	92.99	86.761	86.022	85.854	81.814	75.408	67.978	91.097	55.584
0.5694	0	0	0.23414	0	0.89583	7.3106	11.632	19.589	43.233	64.17	99.653	113	153.47	177.89	225.68	275.62	285.89	310.94	330.06	381.47	398.2	437.65	465.02	493.59	497.18	530.49	542.91	561.12	553.6	549.88	571.21	581.33	573.69	570.67	585.82	589.3	578.73	554.52	569.01	579.26	556.69	567.74	570.27	586.27	571.1	562.62	600.25	598.46	593.69
1.7626	5.2444	0	0	6.0912	7.3122	4.8454	26.661	79.313	154.13	163.04	285.99	291.54	359.67	414.32	558.45	648.35	723.09	843.45	753.95	938.35	1082	1137.4	1181.3	1263.9	1221.5	1447.7	1329	1400.9	1371.3	1478.7	1482.4	1435.6	1446.4	1463.8	1467.2	1335	1456.4	1471.3	1515.7	1443.7	1466.6	1478.3	1461.8	1445.4	1437.6	1481.2	1365.4	1315.5	1473.8
0.89912	0	0	0	9.5315	0.85958	3.7359	5.2596	0	0	0	0	0	0	0	0	0	0	0	0	0	0.64364	2.0784	0	2.6194	6.6669	4.049	5.7975	14.079	1.8849	1.2931	0	13.521	0.77985	2.5705	15.794	0.13424	21.295	11.039	45.075	68.665	71.672	91.934	105.38	131.85	160.07	184.77	210.93	227.38	240.07
0	9.8999	0	0	0	0	4.14	15.245	3.2653	20.925	21.013	27.406	15.18	1.1077	0	16.168	0	0	0	0	0	0	0	0	0	0	0	14.56	36.296	61.38	62.74	67.801	134.55	142.13	183.1	159.51	172.32	272.53	308.45	514.34	593.99	657.53	734.65	794.26	857.4	924.62	977.14	1125	1130.2	1294.2
15.815	0.90493	0	0	2.6501	0	0	0	0	0	0	0	0	0	0	0	0	0	0	0	0	0	0	0	0	0	0	0	0	0.28769	37.948	72.963	97.883	166.08	221.59	255.12	296.1	366.2	402.58	466.59	496.77	573.16	515.86	558.45	638.77	671.29	704.73	685.73	670.47	699.7
0	0	0	4.8363	4.7384	1.0071	4.722	0.39678	8.511	2.3333	17.258	14.863	22.813	18.187	17.524	19.487	14.978	19.855	16.726	20.476	10.26	19.142	24.786	41.225	73.223	94.427	121.93	152.65	163.4	186.08	209.75	244.33	244.48	261.94	278.55	305.32	302.2	344.88	336.85	355.35	358.88	359.08	388.42	402.9	404.71	427.01	415.65	446.69	427.51	433.8
0	0	2.3314	2.7238	13.176	10.56	22.818	23.829	26.442	20.905	25.352	32.101	26.055	28.224	13.3	20.302	7.0949	24.565	20.211	23.514	1.2587	0	0	4.0164	10.272	14.843	12.103	20.398	43.302	29.596	32.27	30.78	13.435	18.9	31.273	27.781	33.643	33.075	36.674	38.144	30.339	33.485	36.112	61.473	52.84	67.641	53.021	81.354	59.876	72.724
21.77	10.137	0	1.2987	0	0	0	0	0	0	0	0	0	0	0	0	0	0	0	0	0	0	0	0	2.6677	0	10.487	0	0	0	0	6.5882	21.482	27.164	58.553	79.355	114.43	139.13	182.94	216.71	225.74	278.51	302.2	350.09	406.7	421.01	463.8	475.85	524.76	573.84
0	0	0	0	10.599	9.383	9.1059	18.303	4.4422	5.5895	1.291	10.206	8.6131	15.966	0	0	0	0	1.6577	0	0	9.9213	7.305	19.157	13.269	21.394	24.592	41.885	52.571	73.275	78.991	97.427	123.78	136.73	161.1	177.18	207.65	233.96	247.22	313.81	352.54	386.12	429.75	437.45	466.82	441.7	463.71	491.9	491.57	493.38
0	0	18.64	0	0	29.642	0	1.1027	9.3578	23.581	38.529	57.421	81.922	119.09	144.39	183.75	197.59	235.88	292.37	325.87	397.96	480.16	526.51	623.88	699.46	791.38	895.05	991.35	1060.2	1176.5	1255.5	1338.7	1433.3	1537.4	1658.3	1710.6	1755.6	1931.9	2031.3	2046.8	2134.2	2208.1	2309.7	2359.8	2492.6	2524.1	2595.9	2632.2	2670	2738.7
27.861	9.695	0	0	0	0	4.2846	0	0	0	0	0	0	0	0	0	0	0	0	0	0	0	0	0	0	29.343	31.942	55.075	56.154	96.107	157.33	98.493	128.25	153.07	161.28	182.42	208.56	224.53	236.93	297.88	336.73	334.07	362.34	414.13	447.86	419.55	461.02	497.18	489.79	517.02
6.6237	12.507	0	0	0	0	0	0	0	0	5.5606	10.154	30.71	74.388	130.41	210.23	307.32	455.2	594.01	719.97	891.89	1001.2	1150.8	1310.8	1454.7	1600.2	1798.2	1893.9	2026.8	2218.4	2298.6	2342.1	2602.2	2728.3	2850.5	3071.3	3182.6	3311.6	3550.7	3682.8	3834.8	3922.7	3960.9	4125.9	4299.1	4370.7	4680.3	4765.3	4784	4896
0	0	0	16.655	3.4494	10.835	17.671	13.92	18.391	21.852	27.775	32.724	22.819	13.198	11.465	14.727	28.942	29.526	30.845	20.898	37.358	82.115	130.16	211.34	326.37	460.04	616.9	684.63	952.14	1124.7	1283.9	1455.8	1612.7	1730.4	1860.4	1952.8	2126	2225.1	2320.9	2493.9	2510.5	2708	2729.3	2920.4	3019.8	3209.4	3257.3	3347.9	3263.5	3382.7
0	0	0	0.77871	0	8.905	9.2073	23.608	24.183	27.174	29.056	40.713	51.757	50.617	62.336	68.492	72.812	73.335	78.866	71.399	81.701	84.644	98.866	111.63	114.56	100.69	100.6	75.917	97.316	86.3	96.874	90.297	88.032	103.74	117.99	152.24	169.67	203.85	264.7	311.58	371.33	436.44	493.58	501.84	600.92	644.35	692.74	706.63	755.67	791.77
0	0	0	0	3.1072	11.103	19.509	20.988	25.672	21.105	35.049	42.24	48.709	50.891	54.403	62.107	59.93	75.912	74.39	85.083	78.487	79.464	75.625	78.127	90.379	101.08	113.19	121.68	120.31	117.73	112.08	112.81	111.2	103.28	116.97	118.81	124.06	125.79	118.04	121.32	127.62	122.16	128.51	132.45	134.66	145.35	129.39	142.39	131.02	120.21
0	0	0	10.444	10.43	12.063	22.599	39.192	37.661	40.327	24.949	15.417	6.9105	7.5994	16.769	11.02	9.9632	0	0	0	0	0	0	11.872	34.244	60.755	91.487	96.635	136.42	151.24	163.16	229.04	203.48	233.25	264.02	245.25	290.81	266.31	305.39	324.02	366.92	423.48	486.41	529.59	582.57	642.47	702.94	733.81	811.19	846.58
8.3943	0	1.2565	0	0	3.8098	0	0	0	0	0.83794	11.848	7.9189	5.4774	9.9182	6.7803	13.618	13.036	13.949	22.326	19.658	27.579	31.819	26.281	32.83	38.884	38.424	43.975	46.033	39.777	37.792	46.86	43.502	42.762	46.501	49.279	41.647	50.864	59.109	75.576	84.637	116.42	157.92	192.38	233.08	281.44	324.36	400.22	448.97	498.66
16.589	11.03	0.86159	0.3692	0	0	0	0	0	0	0	0	0	0	0	0	0	0	0	0	0	0	0	0	0	0	0	0	0	0	0	0	0	0	0	0	0	0	0	0	0	0	0	0	0	0	0	0	0	0
10.767	1.6536	0	5.5047	0	0.47465	0	0	0	0	0	0	0	0	0	0	0	0	0	0	0	0	0	0	0	0	0	0	0	0	0	0	0	0	0	7.7346	0	28.785	24.166	51.363	62.621	64.291	70.493	22.861	35.134	33.03	36.992	28.019	32.831	33.564
0	3.4724	4.6178	0	4.6827	0	2.7552	8.0993	3.6795	2.6624	17.267	14.252	20.918	26.538	19.239	25.932	24.416	39.833	38.002	40.589	34.888	39.57	25.383	47.336	40.012	51.527	46.395	38.578	50.852	45.164	65.606	46.503	59.919	43.388	64.481	70.994	51.761	72.984	72.202	79.734	73.064	67.035	67.027	81.9	75.365	92.648	81.348	92.667	85.359	87.619
16.827	9.3973	0	0	0	0.014218	5.4664	0	15.26	13.539	4.046	6.6654	15.679	4.6663	14.278	5.5547	0	0	0	0	0	0	0	0	10.362	31.481	91.611	94.317	89.606	88.931	139.46	140.09	169.29	160.33	201.21	211.28	216.05	226.78	221.65	223.09	226.56	228.9	244.16	271.61	290.95	304.69	282.03	312.8	291.16	298.22
0.68429	14.265	0	0	0	0	5.3988	4.1042	15.246	25.556	50.799	73.497	101.75	112.96	114.11	127.77	140.15	153.08	123.78	174.93	165.3	133.83	158.6	171.72	176.12	182.27	175.18	207.94	179.16	195.69	211.22	219.21	259.93	301.29	340.89	366.83	406.44	437.48	493.59	562	585.83	519.49	709.3	863.82	891.82	919.05	907.85	1044.5	970.31	1092.8
0	0	0	19.718	4.074	2.3104	10.33	0	0.21354	2.2201	1.9043	6.108	0	0	0	0	13.213	0.68485	8.0082	1.9406	2.9578	7.4048	14.826	13.568	29.374	35.835	34.869	49.47	63.119	88.302	96.169	109.73	131.11	159.31	185.64	211.32	219.95	271.75	314.42	378.99	426.38	492.42	608.07	673.4	786.27	900	970.6	1093	1161.4	1219.9
10.155	9.9942	0	0	0	0	0	0	0	0	0	0	0	0	0	0	0	0	0	0	0	0	9.6602	29.435	58.038	107.41	152.28	210.96	249.93	314.11	396.89	513.85	603.74	744.28	927.72	1037.9	1141.1	1330.9	1438.3	1614	1749.6	1904.6	2024.5	2122.1	2243.6	2309.6	2395.9	2433.5	2487	2602.8
18.227	8.4587	0	0.74779	0	0	0	0	16.278	58.208	94.737	112.95	170.62	214.75	296.11	372.3	417.85	452.05	505.36	530.8	350.81	518.98	541.39	575.64	600.22	664.62	665.79	706.8	723.73	705.8	699.55	709.43	718	780.83	768.86	751.93	759.49	727.64	743.4	785.65	787.65	790.89	823.57	797.11	805.32	757.08	817.07	781.34	812.54	875.5
0	3.5834	0	0	0	2.7848	3.1661	0	1.548	0	5.3395	3.2062	0	0	0	0	1.1832	0	0	3.4418	14.521	26.278	41.193	66.141	87.411	117.72	150.03	170.27	203.4	237.87	262.65	302.64	315.6	347.81	364.47	368.73	376.01	376.33	411.58	431.22	424.42	424.54	441.11	450.68	449.54	445.93	439.72	427.76	455.9	451.96
17.29	12.57	4.2407	4.6544	0	0	0	0	0	0	0	0	0	0	0	0	0	0	0	0	0	17.292	18.846	49.83	47.398	48.999	57.575	62.159	58.466	79.036	79.565	58.367	96.541	91.173	92.459	58.252	86.835	111.44	112.89	135.42	152.03	143.46	162.3	156.91	143.65	130.15	127.7	142.55	144.41	169.24
14.602	11.827	0	0	0.36814	0	0	0	0	0	0	0	0	0	0	4.7121	13.096	37.652	41.805	74.813	80.843	99.544	92.334	114.31	136.2	132.2	142.72	166.73	162.06	179.96	129.55	126.26	125.04	139.7	139.1	158.38	163.84	187.39	197.11	195.29	205.15	223.91	223.71	234.65	255.8	286.6	324.4	318.18	330.04	345.64
0	0	0	26.81	0	0	3.016	0	3.0106	4.4989	13.738	19.72	23.148	37.568	45.917	69.464	85.363	90.016	116.87	131.53	156.29	189.95	250.21	311.9	364.19	395.92	462.35	504.93	598.46	643.41	746.96	825.78	924.75	1022.3	1234	1409	1515.6	1792.1	1984.3	2226.4	2348.2	2630.4	2830.7	2947.4	3122.4	3241.6	3160.7	3392.6	3529.1	3552.2
0	1.4446	4.4582	7.3718	0	1.6893	0	0	0	0	2.7055	0	0	0	0	0	0	0	0	0	0	0	4.0147	4.2461	13.449	10.597	17.753	29.163	22.323	13.508	10.705	8.7735	15.196	11.828	37.066	49.392	75.669	104.38	156.52	225.23	284.08	384.25	482.17	559.25	646.77	718.61	811.03	873.34	957.74	1046.5
21.629	7.0985	0	0	0	0	0	0	0	0	0	0	0	0	0	0	0	0	0	0	0	0	0	0	0	0	0	0	0	0	0	0	0	0	0	0	0	0	0	0	0	0	0	0	0	0	0	0	0	0
0	0	0	21.601	3.9276	0	16.192	6.8316	14.951	24.961	39.834	49.062	54.95	57.807	74.733	95.194	108.77	128.72	165.18	166.25	192.82	233.19	260.11	321.85	386.24	440	485.21	534.76	605.47	694.8	751.74	799.39	890.18	923.54	1004.1	1079.6	1092	1173.2	1197.1	1308.7	1362.2	1415.9	1535.6	1624.2	1681.1	1810.5	1879.6	1930	2021.4	2072.9
0	0	4.2616	2.6612	4.2434	0	1.8557	1.9051	4.7359	0	19.753	21.953	39.086	40.612	29.76	22.334	29.874	25.156	24.463	28.281	30.33	22.167	21.378	23.536	21.563	26.881	39.84	52.117	47.532	56.142	69.315	84.538	105.84	123.55	149.51	172.89	182.97	222.28	251.5	270.7	283.36	320.78	321.17	362.99	415.36	418.45	436.9	426.33	429.67	425.74
6.5083	0.17867	0.34837	0.38656	0	0	2.2653	0	1.1736	7.2595	9.3889	13.902	6.2953	1.4755	0	3.9052	1.281	0.18942	0	0	5.6409	7.8686	4.5019	0	3.6939	0	10.267	0	0	0	0	0	0	0	0	0	0	0	0	0	0	0	0	0	0	0	0	0	0	0
12.868	11.207	0.81478	0	0	0	0	0	0	0	0	0	0	0	0	0	0	0	13.274	11.764	28.57	58.624	95.412	125.36	174.58	229	261.11	331.47	339.9	373.15	409.57	446.31	478.55	490.52	528.34	483.34	463.54	511.32	540.67	556.3	594.07	593.78	597.72	592.96	585.52	559.41	545.55	532.23	553.29	548.73
18.408	0	0	6.7533	0	0	0	2.924	0.77253	0.47094	0	0	0	0	0	0	0	0	0	0	0	0	0	0	0	0	0	0	0	0	0	0	0	0	0	0	0	0	0	0	0	0	15.787	3.2335	5.9067	18.624	16.357	11.106	21.184	30.399
0	0	0	28.541	0.23198	3.2359	8.1024	2.0483	0	3.2404	2.6548	16.098	29.352	44.84	56.788	87.835	135.33	191.34	240.26	315.07	380.41	449.6	556.13	671.69	760.86	902.19	1047.2	1158.2	1236.4	1273.8	1336.6	1371.8	1556.3	1598.3	1675.2	1697.1	1717.3	1787.1	1917.5	1897.4	2024.2	2045.2	2075.4	2101.2	2121.5	2161.5	2162.5	2218.7	2240	2291.1
13.344	8.221	0	0	0	0	0	0	0	0	0	0	0	0	0	0	0	0	2.7714	0	0	0	0	0	0	0	0	1.511	0	0	0	0	0	0	0	0	0	0	0	0	0	0	0	0	0	0	0	0	0	0
0	0	0	0	1.2215	12.027	15.858	12.338	13.952	17.638	9.819	11.236	8.4554	0	0	0	0	0	0	0	0	0	0	0	0	0	0	0	0	0	0	0	0	0	0	0	0	0	0	0	0	0	0	0	0	0	0	0	0	0
2.6226	0	24.103	0	0	0	3.4505	0	0.14243	0	0	0	0.26249	12.514	29.91	55.318	112.78	173.45	273.76	389.27	520.37	668.69	842.16	1053.3	1252.7	1396.3	1623.4	1791.6	2005	2122.6	2290.6	2482.1	2550.2	2712.2	2758.3	2904.4	2959.3	2983.6	3106.9	3168.9	3245.8	3267.6	3361.6	3455.2	3408.5	3452.1	3575.2	3636.4	3603.6	3591.6
8.1055	0	0	3.6466	2.5836	2.4692	0	0	0	0	0	0	0	0	0	13.39	8.1378	11.223	16.231	44.493	46.789	59.701	57.201	63.612	87.318	103.18	110.66	111.39	115.08	122.81	117.68	129.93	113.85	121.83	129.84	142.92	203.52	129.48	126.32	141.47	146.94	148.41	151.42	159.15	150.91	159.48	159.8	150.45	146.46	137.02
2.7099	0	22.181	0	0	19.517	0	0	0	0	0	0	0.089405	9.9493	18.816	35.561	35.942	45.7	65.295	86.816	121.51	155.57	181.85	220.03	250.51	297.27	351.48	426.92	531.39	625.53	735.77	865.1	1008.2	1159.9	1344.3	1462.2	1667.9	1854.3	2066	2176.3	2387.9	2467.7	2724.3	2818.3	2915.3	2968	3113	3119	3255.3	3313
4.3669	12.706	0	6.1023	0	0	0	0	0	0	1.4476	10.613	0.43045	9.879	6.3074	10.732	0	6.3441	0	3.6975	0	0	0	0	0	0	0	0	0	0	0	0	0	0	0	0	0	0	0	0	0	0	0	0	0	0	0	0	0	0
0	0	0	6.8311	46.267	29.114	45.382	52.935	92.861	111.3	106.89	128.29	157.48	252.4	234.81	263.35	297.95	394.53	468.88	540.64	651.15	738.55	845.17	976.27	1163	1332	1554.2	1684.2	1964	2233.2	2549.3	2726.4	2976.3	3286.5	3454.9	3695.4	3894.7	4069.5	4278.7	4579.1	4711.7	5136.1	5204.9	5418.2	5488.9	5744.1	5871.2	5996.2	6193.4	6254.9
0	0	0.77575	6.1015	0.29157	0.46183	9.4734	6.2236	3.4105	0	15.068	13.678	21.139	28.309	37.16	47.077	60.919	82.49	95.306	121.2	131.68	151.25	176.04	207.05	225.85	241.08	275.14	294.58	314.79	325.26	346.76	353.8	399.46	397.95	404.36	422.49	440.9	472.49	474.62	492.11	487.03	505.44	510.76	531.28	513.43	552.78	528.5	546.28	525.81	530.77
0	0	0	5.2104	4.3188	15.118	30.988	79.738	159.97	273.32	388.27	554.51	695.32	862.52	1027.8	1216.2	1392.1	1547.2	1708.6	1876	1952.2	2040.1	2107.2	2235.3	2253.7	2352.7	2418.7	2481.5	2510.8	2528.2	2642.1	2777.4	2763.4	2809.2	2872.2	2884.2	2901.1	3016.4	3119.3	3147.7	3166.8	3163.6	3158.9	3208.9	3233.2	3259.8	3255.3	3227.5	3294	3278.7
17.822	9.3467	0	2.5545	0	0	0	0	0	0	0	0	0	0	0	0	0	1.1328	0	13.405	19.669	12.335	34.442	24.161	37.463	49.382	72.584	102.94	129.44	168.34	223.1	272.95	423.52	479.34	452.12	516.14	544.93	612.43	659.6	687.77	752.51	790.57	852.29	890.17	934.54	962.48	992.35	1015.5	1043.8	1065.1
11.951	0	0	0	2.8745	0	0.28918	2.8531	5.1959	3.8684	18.952	29.791	34.454	27.076	24.821	15.787	30.8	33.592	26.848	28.201	20.746	27.062	21.767	16.927	11.722	22.546	29.627	51.093	44.971	60.991	67.67	81.822	102.01	130.95	152.31	175.82	229.88	244.11	275.15	287.8	319.64	355.34	363.52	405.21	400.35	436.09	452.06	478.75	479.26	445.77
28.595	0	0	0	0	0	0	0	0	0	0	0	0	0	0	0	0	0	0	0	0	0	0	0	0	0	0	0	0	0	0	0	0	0	36.303	105.82	198.75	332.68	459.66	578.14	759.69	885.31	984.71	1136.7	1264	1403.7	1489	1534.2	1637.6	1757
21.854	0	0	0	0	0.30174	11.957	23.04	39.276	74.037	41.469	51.199	93.702	73.499	73.809	76.871	82.482	77.413	77.3	77.899	80.796	85.83	76.732	85.403	74.043	75.508	58.738	69.593	72.554	68.611	50.395	65.613	48.921	52.043	59.321	77.131	85.422	94.664	100.51	114.53	127.61	194.44	253.99	334.15	424.55	530.5	594.59	721.78	794.14	938.02
0	1.7206	0	0	0	1.3994	6.221	3.8094	3.1283	12.861	6.357	14.914	40.698	58.765	69.283	101.24	136.87	174.21	195.06	216.34	257.05	275.54	286.71	289	293.01	331.61	346.74	341.17	329.26	328.67	368.18	389.98	529.88	665.85	847.54	1024.3	1252.2	1488.6	1650.4	1917.5	2183.3	2471.8	2706.5	2940.5	3212.6	3342.9	3509.4	3720.3	3875.1	3976.2
1.9606	0	23.261	0	0	24.186	0	0	0	0	0	0	0	0	9.396	19.184	38.763	59.049	123.18	220.25	344.6	552.66	777.32	970.81	1187.7	1443.9	1627.3	1956.1	2148	2540.2	2729.4	3081.9	3208.9	3435	3651.3	3806.7	4147	4292.6	4571.9	4461.4	4709.3	4873.7	4921.3	4941.6	5089.6	5105.6	5348.7	5501.8	5559.7	5581.1
9.0829	6.4616	0	0	0	0	0	1.5662	0	0.47063	0	4.1702	2.175	13.866	17.429	32.114	34.427	43.213	42.839	64.199	75.56	121.73	162.66	213.07	250.98	347.46	398.89	486.83	554.27	635.96	775.38	750.62	915.1	917.99	886.25	904.17	938.71	973.17	970.08	1025.8	1076	1098.4	1141	1183.9	1202.4	1192	1254.7	1280.4	1271.2	1320.1
3.2563	3.7327	0	0	0	4.2662	0	0	0	0	0	0	0	0	0	0	0	0	0	0	0	0	0	0	0	0	0	0	0	0	0	0	0	0	0	3.6198	4.9308	15.402	12.69	14.594	10.758	14.995	18.213	25.028	12.523	1.4227	7.6399	16.87	25.064	16.301
0	12.153	0	7.8445	0	0	3.0067	6.0169	0	12.674	24.121	41.82	45.992	45.565	72.116	85.815	101.39	122.22	117.33	133.28	140.71	168.95	169.34	178.44	174.22	178.19	165.75	187.69	207.05	198.81	190.87	196.14	164.77	174.95	197.18	197.61	174.97	188.66	155.39	168.38	146.63	154.53	128.02	115.32	90.084	71.441	73.082	57.415	72.539	103.4
20.676	10.279	0	0	0	0	0	0	0	0.7584	0	4.5932	4.5834	2.3327	5.2326	14.546	26.036	17.369	38.231	56.089	68.258	71.014	79.159	105.01	116.17	118.43	130.32	154.2	148.22	151.17	167.07	156.49	171.84	165.87	171.84	175.06	168.61	168.6	177.44	183.21	171.36	171.17	178.78	151.84	176.49	156.57	157.1	157.9	138.89	140.79
5.6681	0	0	0	2.1537	0	0.47567	4.951	17.337	21.7	29.129	52.372	83.637	169.39	249.8	345.45	429.91	571.71	655.52	802.73	932.38	1092.4	1193.5	1342.4	1562.3	1727.7	1960.6	1978.9	2189.9	2334.1	2609	2573.3	2689.1	2835.1	2997.2	3150.2	3194.1	3246.8	3338.2	3500.5	3627.5	3766.9	3924.1	3976.4	4083.2	4058.6	4129.7	4202.8	4293.3	4435.3
11.361	2.0144	7.1948	3.2896	0	0	0	0	0	3.2113	0	0	16.821	19.415	33.462	69.505	19.41	79.537	103.7	116.12	144.34	140.94	163.52	139.25	151.26	141.38	229.81	231.63	183.63	199.01	255.94	260.56	262.07	198.23	253.94	250.54	274.11	270.01	273.44	291.29	269.49	286.63	278.05	285.71	289.1	305.89	290.33	307.81	288.66	293.01
0	0	0	22.357	0	1.8531	18.427	1.3276	7.0273	4.3639	4.9675	0	0	0	0	0	9.7003	7.8095	23.116	22.289	45.37	77.919	84.669	99.872	136.24	172.58	191.99	212.59	246.01	257.82	269.39	293.76	300.87	302.28	323.27	355.95	343.64	361.23	375.77	404.49	385.35	394.17	404.5	444.31	420.67	400.21	414.05	449.26	439.57	441.3
12.825	7.0837	0	0	0	0	0	0	0	3.0954	1.8471	3.0116	0	6.3242	4.067	13.055	6.2943	9.9493	4.6611	8.1255	19.025	39.386	64.569	34.005	46.978	44.872	70.841	25.624	29.357	21.951	35.683	31.535	19.65	16.879	33.54	35.484	48.122	46.448	73.168	112.67	118.01	138.63	143.04	180.14	200.06	229.63	248.79	289.85	318.19	326.27
0	0	0	8.176	24.707	59.975	80.575	106.88	142.56	157.93	185.09	216.91	235.6	266.85	280.89	334.46	386.85	456.52	508.87	575.64	651.09	747.11	841.91	947.63	1032.8	1194.3	1302.1	1406.6	1550.5	1610.8	1783.1	1959.1	2152.7	2342.6	2540.8	2671.8	2795.7	2947.6	3048	3155.6	3169.1	3389.9	3547.7	3549.7	3475	3644.2	3632.7	3709.3	3713.5	3686.8
11.667	5.8885	0	0	4.4235	0	0	4.3413	0	0.086792	4.2058	3.4317	0	0	0	0	0	0	0	0	0	0	0	0	0	0	4.3875	0.62926	6.8253	18.372	14.864	21.247	16.98	24.738	28.803	39.409	68.609	68.513	86.121	91.553	96.28	114.91	131.48	130.34	149.74	167.58	191.76	193.55	218.2	239.91
7.582	2.3087	0	2.7263	0	0	0	2.5425	1.0723	0	0	0	0	4.363	11.601	19.654	14.563	28.428	20.896	37.302	47.679	64.19	79.246	90.184	110.13	131.74	135.67	170.05	186.6	221.45	244.67	288.06	291.64	312.06	343.11	358.31	379.56	409.6	408.04	438.49	459.46	489.58	511.05	508.17	514.16	515.26	537.43	534.72	556.27	568.89
0	0	1.2787	4.4624	4.0675	0	3.3427	4.7972	7.232	0	11.69	14.399	18.085	16.021	12.484	14.187	18.577	15.293	13.78	13.646	0.50058	9.6094	2.288	13.64	18.247	31.308	39.7	43.368	59.136	58.239	60.559	68.086	70.077	69.773	83.097	92.056	98.338	116.36	110.16	123.83	126.41	131.71	151.48	185.17	186.59	216.2	213.2	267.37	261.75	270.5
13.175	7.0914	1.095	0	0	0	0	0	0	0	0	0	17.442	49.866	60.843	72.625	108.41	113.41	179.57	226.74	264.7	296.61	312.16	318.73	325.37	348.36	360.9	371.53	371.1	357.35	356.04	370.29	352.38	365.78	402.26	405.81	438.45	471.93	535.14	614.89	657.63	723.4	805.6	856.32	966.64	1031.1	999.37	1072.8	1070.6	1169
0	0	0	17.258	0.64742	6.4799	13.506	13.273	18.522	19.508	20.676	14.241	22.425	18.026	15.495	25.135	37.574	37.302	47.574	45.111	54.356	73.956	92.475	124.25	158.5	215.2	247.88	299.32	375.88	429.57	514.02	604.7	687.13	731.76	826.06	886.44	969.64	1046.6	1102.2	1174.3	1212.5	1264	1311.4	1394.3	1379.3	1443.6	1426.9	1467.2	1454	1468.1
0	9.5601	0	2.3807	6.8489	0.63392	0	2.9778	0	0	0	0	0	0	0	0	0	0	0	0	0	0	0	0	0	0	0	0	0	0	0	0	0	0	0	0	0	0	0	0	0	0	0	0	0	0	0	0	0	0
16.756	5.6974	1.6381	0	0	0	0	0	0	0	0	0	0	0	0	0	0	9.3059	66.363	90.712	167.56	241.04	280.45	372.89	461.43	578.04	592.07	809.29	946.93	1067.7	1285	1408.3	1490	1541.9	1715	1980.2	2014.2	2135.6	2314.6	2297.3	2507.4	2676.3	2866.5	2996.5	3065.5	3135.1	3306.7	3417.5	3384.9	3422.8
0	0	0	25.548	3.0954	3.8613	4.0064	8.872	15.364	24.677	50.802	64.764	96.315	124.29	166.82	208.43	272.54	303.44	364.7	435.63	472.06	566.37	611.07	689.84	789.01	869.71	868.36	922.7	992.78	1092.5	1128.4	1174.9	1175.5	1283.4	1258.3	1424.8	1781.8	1882	2114.7	2214	2332.8	2471.7	2568.5	2725.5	2860.5	2900.4	2992.6	3100.9	3154.7	3281.2
7.8093	3.2965	11.641	1.1619	0	0	0	0	15.803	42.662	80.329	115.42	219.27	251.42	243.92	276.51	330.81	389.38	472.99	381.92	415.84	565.26	542.04	459.26	447.03	463.43	622.78	601.99	483.66	559.14	547.73	609.37	557.5	541.3	635.73	545.47	601.11	622.31	498.28	609.72	503.49	505.45	494.9	524.1	554.9	545.8	550.37	547.75	540.8	520.16
13.24	13.431	0	0	0	0	3.2583	3.5272	0	0	0	0	0	0	0	0	0	0	0	0	0	1.8127	7.9019	0	0	8.8756	18.034	28.136	14.083	14.197	8.2632	8.4535	12.735	22.463	30.17	22.603	23.33	8.471	15.086	13.219	9.2669	14.495	18.641	13.905	19.429	20.566	6.1525	7.3956	20.888	0.66521
20.634	0	16.39	0	0	8.5312	0	0	0	9.8067	0	0	11.19	27.015	0.27622	3.9779	8.1832	0	9.0685	26.026	0	11.944	35.83	50.725	63.672	65.468	55.01	82.547	92.612	106.3	118.36	129.05	130.56	133.09	151.32	158.22	172.67	188.71	190.69	196.22	173.93	183.47	180.27	211.7	229.57	261.36	245.63	290.05	273.46	290.44
0	6.9979	15.674	5.2115	0	0	0	0	0	0	0	0	0	0	0	0	0.66033	0	0	0	2.203	2.7599	0	0.003277	8.2713	26.534	49.337	64.162	73.937	92.233	119.89	166.89	187.59	234.31	250.02	277.09	308.35	318.01	353.5	377.44	384.27	380.83	428.15	420.09	440.1	440.23	450.91	440.55	434.84	428.29
0	0	0	8.2743	2.7679	15.907	2.015	5.9338	0	2.9916	0	0	0	0	3.3068	10.726	11.704	14.577	19.146	22.361	29.119	44.255	46.533	57.407	51.783	67.218	68.484	68.511	93.559	88.961	102	91.649	99.612	95.852	99.684	106.88	95.609	112.7	97.842	93.69	90.89	100.2	105.26	91.838	97.166	85.929	84.569	79.468	86.832	71.653
20.491	0	3.8582	6.2314	0	0	0	0	0	0	0	0	0	0	0	0	0	0	0	0	0	0	0	0	0	0	0	0	0	0	0	0	0	0	0	0	0	0	0	0	0	3.9315	0.90788	2.4798	0	0	0	12.18	11.271	0
0	0	0	1.9002	6.0537	0.92082	3.8743	8.7588	6.3703	4.9851	3.1076	13.554	6.5249	13.587	11.312	12.405	13.229	19.106	4.1311	10.687	9.4396	17.154	21.788	40.661	51.251	89.679	115.89	174.27	255.07	339.39	410.81	435.94	620.75	761.78	884.35	957.67	1052.4	1263.9	1373.9	1520.2	1650.3	1742.6	1826	1888.5	1981.9	1987.4	2066.5	2138.4	2252.2	2307.7
2.1238	0	0	0	4.9292	25.329	5.2954	0	0	36.227	0.78365	12.489	25.483	27.026	8.3888	4.6049	17.506	50.915	24.298	23.966	41.241	20.499	41.533	24.754	58.364	92.747	84.512	79.375	96.98	93.987	116.56	112.77	113.77	119.09	157.12	143.89	135.18	124.61	121.79	134.87	115.29	98.114	120.96	126.48	128.31	134.38	110.31	117.5	84.84	100.09
15.327	7.6515	0	4.5019	2.4476	0	0	0	0	0	0	0	0	0	0	0	0	0	0	0	0	0	5.721	15.783	3.2379	20.814	10.591	10.973	6.2948	0	1.754	14.741	0	0	1.3008	22.227	8.5146	12.772	9.8349	10.613	7.1023	16.423	14.162	12.049	15.097	0	13.079	0	0	0
0	1.6322	0	0	10.844	2.6892	10.735	0.072641	3.8815	2.1795	5.5905	11.588	10.016	24.304	4.8299	15.901	6.2403	10.962	4.9039	17.549	8.1407	5.4491	2.4473	18.93	34.176	49.709	60.651	64.935	71.358	36.385	89.175	88.873	87.689	78.915	59.634	107.47	113.04	133	93.34	134.64	146.27	148.52	140.94	160.34	144.48	156.01	146.8	163.22	154.96	154.86
6.1144	10.135	0	12.464	0	0	0	0	0	0	0	0	0	0	0	0	0	0	0	0	0	0	0	0	0	0	0	0	0	0	0	0	0	0	0	0	0	0	0	0	0	0	4.0422	0	0	0	0	0	0	0
4.0111	12.717	6.5577	1.8891	0	0	0	0	0	0	0	0	0	0	0	0	0	0	0	0	16.019	24.362	40.73	74.857	100.58	151.24	159.11	186.23	208.49	251.84	276.93	333.41	366.45	416.41	448.79	481.95	509.07	550.21	581.8	580.06	618.86	649.01	688.54	753.71	745.96	790.16	809.9	822.89	846.51	840.94
0	4.596	0	0	6.336	5.0477	0	13.353	4.4474	12.427	27.97	48.522	61.368	77.544	74.188	79.798	96.921	107.24	109.92	120.71	110.53	114.49	111.97	124.13	88.24	74.946	111.19	104.25	122.77	152.87	142.69	128.29	74.136	104.52	90.44	108.9	137.83	113.7	108.74	112.15	103.39	89.303	92.496	74.516	82.746	85.122	84.549	65.694	76.937	64.595
43.261	16.118	0	0	0	0	0	0	0	14.028	47.178	52.577	83.62	101.11	175.66	236.66	313.68	387.29	450.64	557.79	666.27	793.58	854.39	967.11	1104.3	1272.8	1395.2	1569.1	1737.4	1939	2159.3	2363.1	2718.1	2970	3182	3379.8	3621.9	3878.2	4040	4282.7	4501.6	4779	4884.4	4915.3	5106.8	5254.1	5376.6	5453.1	5486.6	5656
12.53	7.1266	0	0	1.2646	0	0	0	0	0	0	0	0	0	0	0	0	0	2.5109	0	24.938	39.041	55.239	78.854	75.292	95.872	143.75	150.56	144.04	153.32	176.28	208.23	243.3	293.32	352.2	391.9	429.87	540.39	559.46	635.75	689.14	718.05	797.27	820.14	870.56	901.21	926.19	969.91	995.87	1048.4
3.2884	7.4595	6.2788	0	0	0	0	0	0	0	0	0	0	0	0	0	3.1629	53.812	125.62	197.57	295.36	382.12	468.33	642.81	729.29	867.46	956.27	1014.1	1090.8	1168.6	1263.7	1304.2	1387.5	1470	1525	1609.8	1615.6	1695.1	1753.9	1816.2	1850.1	1886.2	1919.3	1975.2	1943.1	1920.5	2029.7	2061	2054.8	2009.1
0	0	0	0	11.16	16.677	19.056	23.689	30.223	40.562	31.35	35.813	38.435	53.139	54.484	59.807	60.979	64.984	60.311	68.559	77.648	71.158	71.315	85.464	102.92	117.73	121.14	131.54	155.14	168.51	193.65	195.15	205.42	228.21	244.1	254.78	254.63	258.01	264.76	269.04	274.88	275.39	286.93	294.95	311.04	276.95	298.82	296.5	309.28	305.84
19.804	7.9745	0	0	4.3041	0	0	0	0	2.1398	8.8988	0	4.0345	0	0	0	0	0	0	0	1.2963	0	0	0	0	0	0	0	0	0	0	0	0	0	0	0	0	0	0	0	0	0	0	0	0	0	0	0	0	0
3.1465	5.3531	0	3.5964	2.0739	0	0	0.61619	0	0	0	3.5433	25.493	38.119	56.586	82.11	113.46	134.87	153.69	173.5	206.04	229.42	245.22	281.13	257.59	283.29	329.09	337.91	326.81	338.16	341.69	375.8	384.26	397.28	398.98	401.79	426.71	423.12	432.69	433.8	426.54	425.06	456.65	434.31	404.41	439.72	410.92	413.95	406.38	374.37
0	10.311	0	13.539	0.78951	0.11816	6.2719	32.169	34.042	73.889	44.61	87.693	96.924	113	117.36	157.51	179.82	197.1	214.27	218.86	240.44	231.8	243.31	236.05	224.31	251.83	245.7	207.98	207.23	248.35	238.89	212.38	226.21	200.27	223.13	221.57	221.85	221.6	240.43	228.68	226.49	230.53	232.5	236.41	251.74	261.22	252.41	259.96	275.75	272.61
17.112	20.537	5.1853	0	0	0	0	0	0	0	0	0	0	0	0	0	0	24.125	0	13.465	43.01	56.624	59.926	76.397	101.62	126.87	142.66	132.28	149.58	131.02	171.07	161.58	201.95	201.9	257.03	256.22	268.2	291.81	299.06	302.06	345.22	341.84	371.37	418.44	452.86	470.41	472.89	489.14	564.05	570.2
2.939	6.2649	0	0	1.3309	0	0	15.377	34.943	88.801	128.35	189.37	259.42	366.92	474.14	547.81	633.81	746.32	861.96	883.08	1025.2	1148.4	1298.4	1310.6	1383.5	1485.1	1600.2	1721	1734.1	1786.5	1936.8	2123.4	2013.6	1979.9	1894.3	2022	2014.6	2137.7	2166.4	2273.4	2323.4	2393.4	2524.8	2536.4	2558.8	2511.5	2552.8	2537.9	2568.2	2599.3
0	5.7981	6.9661	0	0	0	0.14636	9.1303	17.127	34.526	38.771	64.729	56.964	86.449	89.276	108.33	120.26	130.32	134.02	130.21	160.56	166.36	188.49	190.36	206.13	229.23	262.19	280.67	276.22	298.6	297.56	333.23	353.46	368.27	377.98	408.17	430.76	457.85	466.86	477.69	488.11	478.85	484.42	507.94	512.1	499.5	485.58	497.45	465.89	486.73
0	0	0	0	43.41	12.15	4.0024	10.677	11.848	17.752	0.84834	19.909	20.021	8.2617	33.983	32.509	19.797	36.68	30.75	35.909	36.594	30.461	24.545	19.111	24.149	27.926	18.736	17.077	27.48	32.495	33.409	22.362	19.157	5.2138	15.497	23.884	10.642	14.206	6.1626	1.1473	4.1671	0	3.2752	0	0	0	0	0	0	0
17.869	3.4333	0	3.0704	0	0	0	10.81	6.3815	2.0533	0	0	0	0	0	0	0	0	0	0	0	0	0	13.574	45.084	74.261	82.514	99.272	107.42	126.12	143.23	172.26	144.18	208.74	214.39	205.61	207.42	152.28	175.17	199.25	204.79	213.68	227.53	239.74	201.9	218.1	196.44	201.67	254.02	204.84
0	0	0	10.035	0	0	16.281	30.201	64.954	81.027	98.169	121.86	161.16	153.86	111.74	227.24	256.1	239.65	286.91	305.85	343.46	383.24	396.1	416.19	459.51	458.93	461.54	497.23	511.83	545.11	553.87	564.05	614.53	650.39	629.06	701.7	726.83	736.93	750.86	793.89	829.85	860.92	892.46	904.8	926.21	975.8	993.82	1055.4	1032.4	1081.2
3.6221	9.0155	8.4864	4.0589	0	0	0	0	0	0	0	0	0	0	0	0	0	0	0	0	0	0	0	0	0	0	0	0	0	0	10.267	35.034	62.459	81.344	103.07	139.76	133.59	167.31	183.53	216.01	216.22	244.84	245.74	251.85	258.39	261.57	271.52	281.41	297.13	284.58
1.9618	0	2.7071	6.183	0	2.4514	0	8.3545	0	8.9233	16.125	16.846	10.068	5.0216	8.7174	9.1175	14.377	17.154	18.73	25.426	26.412	36.46	38.157	41.057	44.928	52.965	67.579	69.295	65.469	64.827	74.959	84.096	88.281	68.436	68.9	70.99	69.522	62.769	63.878	65.683	64.776	65.892	65.812	63.509	62.999	55.43	53.018	62.19	56.845	60.216
12.894	7.2996	7.8415	10.584	0.92458	0	0	0	0	0	0	0	0	0	0	0	0	0	0	0	0	0	0	0	0	0	0	0	0	0	0	0	0	0	0	0	0	0	0	0	0	0	0	0	0	0	0	0	0	0
0	0	0	0.97192	10.087	5.0637	1.6882	14.169	14.759	20.632	28.325	41.884	51.651	51.265	64.238	67.467	98.445	116.16	151.53	188.19	230.83	281.37	333.42	385.26	434.82	489.4	533.72	572.12	591.24	625.39	659.59	688.11	687.18	736.47	756.32	787.94	797.9	762.89	765.58	814.57	790.12	806.5	807.04	814.93	807.11	817.41	797.57	798.71	780.52	786.57
26.159	17.553	21.871	0	0	0	0	0	0	0	0	0	0	0	0	6.317	19.894	0	27.369	32.889	66.07	78.826	78.442	91.585	103.44	129.74	108.72	120.84	124.99	117.39	138.76	143.7	127.24	130.17	174.95	159.98	172.38	178.45	216.93	221.73	237.94	285.07	296.73	298.04	345.04	378.55	395.9	405.69	306.46	316.96
0	7.3479	0	0	0.9791	0	1.6685	0.21294	0	0	0	0	0.14446	0	0.83424	4.1936	6.3194	10.37	32.745	17.752	36.394	47.405	62.5	66.214	73.43	95.352	101.62	119.11	117.65	109.72	128.36	113.86	133.53	142.68	159.21	155.75	148.83	142.47	151.33	155.06	162.53	149.24	158.41	157.96	157.61	168.3	148.47	153.67	151.66	161.48
4.1614	8.8369	0	10.098	0.23167	0	0	0	0	0	0	0	0	0	0	0	0	0	12.999	0	24.233	44.453	67.72	92.791	99.908	121.72	139.52	164.59	173.24	224.14	197.85	208.36	200.98	235.55	253.24	262.03	283.22	260.69	308.82	346.46	350.58	434.98	456.18	548.39	510.34	529.3	591.82	668.87	683.31	642.88
0	3.8857	3.9502	7.9466	5.8241	10.059	0	7.1444	20.183	44.479	44.964	57.768	86.36	98.705	125.44	192.87	161.34	212.84	228	245.82	257.88	277.25	273.92	270.78	288.09	285.67	307.17	297.05	313.58	335.16	354.32	357.78	347.81	379.92	330.54	367.68	383.62	411.06	468.2	541.93	598.89	665.51	735.5	784.8	864.23	956.69	972.36	991	1047.4	1082.6
0	0	0	1.2804	1.8625	3.9568	8.6358	6.7295	7.7195	0.03513	8.0973	9.6732	15.657	8.8138	3.6271	18.932	5.5438	19.117	16.572	28.287	32.121	64.907	96.945	141.51	210	295.21	370.51	441.15	529.66	522.46	699.95	743.12	807.27	964.09	1018.1	1119.6	1176.2	1210.6	1408	1433.7	1550.9	1531.3	1541.7	1644.3	1657.6	1797.5	1730	1702.7	1794.1	1817.8
7.1792	6.1885	0	4.6382	0	0	0	0	0.52239	2.2909	0.52991	16.403	15.867	43.01	61.079	98.562	137.94	191.03	220.42	283.21	343.27	391.1	435.03	481.05	536.26	563.55	626.47	675.55	678.74	717.02	763.65	789.52	816.71	864.63	865.83	925.34	922.48	948.74	921.96	943.49	946.98	952.82	944.33	942.45	936.74	981.82	990.8	1012	1004.7	981.5
9.4917	4.9101	0	0	0	0	2.5874	18.588	78.57	135.03	222.95	326.68	421.14	523.79	622.07	706.4	817.2	905.16	956.53	1090.6	1180.3	1260.4	1288.8	1365.7	1438.3	1525.6	1546.2	1538	1641.3	1723.9	1767.7	1794	1846.8	1927.9	1986.8	2056.4	2082.7	2122.7	2213.1	2314.9	2335.6	2402.5	2548.3	2586.8	2587.4	2599.9	2587.7	2740.3	2733.9	2730.5
3.4129	3.0886	0	0	0.74903	0	0.85608	0	0	0	0	6.0639	2.8483	16.59	22.358	29.078	29.068	34.108	32.42	32.267	35.721	49.171	43.073	70.844	56.546	69.127	56.084	87.719	88.501	123.94	117.77	147.65	161.15	199.16	216.15	226.25	244.69	275.05	281.64	314.16	385.01	373.35	389.78	395.39	426.81	423.37	434.97	419.34	438.21	472.92
0	0	0	3.3352	11.102	3.3555	19.688	27.619	33.61	26.758	42.983	37.047	48.973	42.734	41.637	44.368	30.479	47.627	37.532	39.256	34.35	26.091	10.991	15.616	20.822	29.069	29.39	37.702	44.782	35.32	39.57	24.502	39.251	38.73	42.304	49.964	51.461	65.678	72.057	63.301	67.576	63.473	71.46	81.944	80.415	95.225	73.217	84.347	79.038	75.213
9.3925	8.6372	0	0	0.37288	0	0	0	0	0	0	0	0	0	0	0	0	0	0	0	0	0	0	0	0	0	0	0	0	0	0	0	0	0	0	0	0	0	0	0	0	0	0	0	0	0	0	0	0	0
0	0	0	14.605	0	7.808	14.54	12.393	15.994	12.45	23.115	25.477	26.53	22.397	21.093	31.191	48.59	67.681	100.65	134.77	158.7	218	236.82	276.42	312.93	344.13	375.01	414.14	442.58	476.76	535.26	574.85	602.31	628.15	736.09	768.1	828.53	900.32	962.66	1042.8	1077.7	1158.5	1249.3	1340.3	1450.7	1500.7	1574.9	1751.4	1744.9	1840.8
0	0	4.6544	8.501	5.6432	0	9.5989	7.5407	12.879	2.5297	22.034	18.762	15.609	21.243	8.2729	19.701	11.237	25.811	26.425	38.176	25.162	0	0	0	0	0	13.03	10.741	5.9134	20.74	25.198	27.521	13.901	13.903	27.968	31.961	36.625	46.153	53.651	54.287	55.786	58.249	69.301	93.127	84.779	97.49	79.656	60.696	48.873	49.317
16.792	7.6487	0	0	0	0	0	0	0	0	0	0	0	0	0	0	9.9186	6.7263	10.64	23.822	35.892	40.438	51.064	70.155	68.997	76.244	66.969	96.791	95.427	101.74	104.19	100.57	99.85	136.26	150.83	173.79	203.14	234.98	298.55	324.72	359.92	420.01	474.73	462	513.83	516.11	551.97	584.92	599.35	585
31.848	21.959	0	0	0	0	0	0	0	0	0	0	0	0	0	0	0	0	0	0	0	0	8.5312	23.286	32.026	47.338	51.825	75.356	83.945	88.009	105.29	118.53	132.53	166.07	196.26	207.89	253.41	254.79	358.96	396.03	493.37	564.61	636.59	714.63	810.47	895.77	965.91	1029.1	1083.4	1143.9
0	3.4284	0.80361	3.1295	0	2.9473	0	0	21.132	75.173	136.18	180.35	257.29	340.35	431.45	499.19	557.88	674.42	716.49	754.28	821.12	832.78	874.26	939.04	968.54	1005.3	1037.4	1035.4	1070.9	1088.3	1091.8	1115.1	1092.4	1108.8	1101.4	1122.4	1112.3	1108.6	1128	1157.2	1117.7	1107.5	1101	1095	1096.5	1129.7	1140.7	1107.8	1090	1110.8
0	0	0	0.74879	5.0494	4.0248	10.312	9.7503	3.1485	7.5568	2.4744	0	0	0	0	4.6267	13.651	20.419	47.711	28.711	58.63	71.155	99.353	103.28	127.5	132.54	161.59	191.07	187.11	206.98	212.86	228.89	256.91	284.46	295.9	299.75	339.63	348.88	369.51	449.66	476.63	509.65	518.47	544.3	588.43	592.32	560.41	609.47	563.64	596.84
9.8464	0.50843	0	0	5.5535	6.4941	8.2405	6.1343	10.487	8.1087	5.7505	7.7783	9.0047	4.088	4.3627	20.748	5.1606	11.639	0	9.0058	6.0069	23.028	23.57	30.418	37.128	28.427	17.477	34.44	38.659	55.947	106.7	145.09	157.1	199.45	300.75	421.2	489.68	600.53	638.68	763.13	909.7	991.93	1124.1	1236.9	1295.6	1484.1	1540.4	1684.4	1743.5	1882.8
3.2549	13.179	2.2965	3.599	0	0	0	0	1.6108	8.9691	22.024	55.636	52.211	101.26	122.01	135.3	129.34	162.65	174.74	199.92	187.31	220.22	226.13	242.99	219.01	244.6	258.18	250.86	238.13	234.93	162.09	250.77	236.25	227.81	256.79	230.81	263.24	263.43	273.05	267.45	269.58	252.53	260.64	240.27	237.21	223.04	225.9	230.88	229.38	254.4
25.164	13.598	0	0	1.2772	0	0	0	0	0	0	0	0	0	0	0	0	0	0	0	0	0	18.953	53.635	98.169	143.72	141.91	215.6	288.98	351.59	377.05	478.56	478.36	538.25	587.61	581.82	621.35	656.96	685.36	707.91	733.04	757.12	803.84	820.33	815.57	911.94	950.01	976.63	984.4	1001.3
2.7035	0	0	0	3.7204	1.684	0	0	0	0	6.9705	15.908	10.808	24.498	30.418	50.456	44.797	72.076	70.017	79.451	100.78	126.08	141	173.01	184.48	196.98	201.52	239.7	245.47	280.01	311.27	304.67	347.79	367.16	389.65	429.02	474.22	516.28	536.18	601.63	634.46	696.01	739.88	785.39	826.02	873.89	880.08	897.07	927.11	942.54
0	0	0	6.3898	9.9457	8.0433	0.014833	0	0	5.9311	0	0	0	0	0	0	0	0	0	0	0	0	0	0	0	0	0	0	0	0	0	11.902	17.491	60.203	118.52	139.83	187.05	228.65	282.62	368.48	412.42	445.06	494.35	537.7	583.98	584.87	653.33	621.23	662.54	674.99
4.6881	0	0	0	0	18.417	9.6846	0.53154	5.9934	0	0	4.5682	3.4767	2.9699	0	3.656	4.5952	0	0	0	0	5.898	0.91861	1.2673	5.7572	3.036	14.397	26.043	34.444	32.059	42.865	63.897	69.533	102.83	123.5	146.81	156.34	187.95	204.2	214.39	226.7	243.01	265.33	285.94	288.62	278.59	291.11	372.65	355.66	375.39
31.064	10.766	4.714	0	0	0	0	0	0	0	0	0	0	0	0	0	0	0	0	0	0	0	0	0	0	0	0	0	12.647	43.103	83.503	128.08	228.7	310.34	407	506.47	631.97	757.9	815.55	873.08	1006	1549	1036.8	1075.6	1176.3	1259.7	1317.4	1427.6	1442.1	1500.2
11.313	3.9492	7.2626	0	20.552	0	0	2.6575	4.8965	0	0	0	0	0	0	0	0	0	0	0	3.1399	0	13.429	25.063	31.368	38.254	47.331	44.675	58.337	63.851	69.246	73.827	94.126	101.87	103.65	97.508	88.791	110.54	128.71	127.18	129.81	129.5	145.83	145.1	160.59	147.51	161.15	156.25	140.41	148.54
0	0	0	30.31	8.8072	6.4084	10.772	8.1703	0	2.0872	22.27	39.283	35.089	72.63	77.646	126.43	137.09	159.96	185.74	187.37	197.75	238.39	281.91	315.54	355.6	460.33	535.24	629.94	750.82	822.7	925.81	1022.7	1126.8	1129.4	1281.6	1361.6	1379.6	1481.4	1607.3	1614.6	1704.7	1768.7	1840.2	1817.6	1860.8	1900.5	1913.3	2082.8	2000.3	2003.8
5.971	6.9236	4.21	3.0373	0	0	0	0	0	0	0	0	0	0	0	0	0	0	0	0	0	0	0	0	0	0	0	0	0	0	0	0	0	0	0	0	0	4.4915	17.691	37.288	34.975	70.641	83.098	93.073	126.38	128.01	151.77	197.55	234.22	255.5
7.0708	1.9763	0	5.7152	0	0	1.1118	0	5.0986	32.915	55.967	75.522	103.75	106.53	129.86	155.95	179.07	208.69	242.27	284.09	299.22	317.18	334	331.24	372.67	376.06	415.2	426.78	465.37	504.1	547.32	610.61	656.13	703.62	780.77	855.89	866.46	918.91	1020.7	1062.7	1176.1	1238.9	1323.5	1422.9	1478.9	1556	1646.9	1778.2	1862.3	1863.6
6.3194	0	14.478	0	0	31.905	0	3.5557	2.669	10.669	6.4837	17.825	17.846	25.686	33.58	40.228	42.182	33.861	35.918	37.766	43.209	59.277	69.451	89.715	123.56	150.98	200.58	261.73	330.68	402.38	487.29	599.79	713.48	797.72	946.67	1055.8	1188.5	1329.8	1458.8	1573.6	1710.3	1746.4	1903.2	2032.1	2121.1	2214.1	2286	2323.9	2373.4	2443.9
3.5121	3.3617	0	9.1003	7.1311	0	0.23799	0	0	0	0	0	8.8279	11.135	11.374	0	17.523	9.7502	19.403	16.091	9.3098	10.638	6.7703	9.9263	0	8.1252	12.659	14.592	0	4.4395	1.0443	0	0	0	0	0	9.1074	8.6899	10.283	12.71	2.7706	8.6799	0	4.3258	0	0	0	0	2.435	0
11.555	4.0071	0	5.0648	0.91206	0	0	0	0	0	0	0	0	0	0	0	4.3208	34.191	79.835	121.84	184.62	246.34	313.36	384.37	451.31	525.04	557.36	607.57	662.98	703	741.08	795.42	801.36	829.32	864.51	877.77	866.82	910.99	917.76	959.49	949.07	976.39	981.48	1002.7	1002.2	1002.6	1006.7	985.58	1036.2	1014
0	0	0	1.0416	2.7583	12.151	16.993	22.554	31.608	19.462	36.951	39.556	50.614	67.164	45.863	53.131	46.508	56.451	58.36	70.434	75.071	76.574	81.209	91.989	94.681	108.1	122.19	121.17	130.86	144.66	133.1	133.73	132.28	132.82	145.16	144.7	140.41	160.62	158.32	158.44	148.69	150.54	150.63	164.67	158.67	173.55	156.46	172.88	157.11	154.08
0	0	0	16.585	0	2.4405	17.781	50.139	134.15	229.94	375.23	547.35	710	894.57	1134	1298.8	1550.6	1828.6	1979.4	2093.3	2298.4	2445.3	2566.7	2721.5	2881.4	3025.4	3227.2	3359.6	3585.7	3663.2	3763.8	3955.8	3984.4	4075	4313.3	4355.9	4640.9	4775.4	4876.6	5182.2	5182.4	5389.8	5612.2	5780.3	5731.3	6094.8	6169.8	6287.8	6368.4	6413.2
24.294	6.7361	0	0	0.20067	7.8158	14.592	18.002	10.047	16.425	18.779	15.823	10.222	3.1917	5.5943	0	0	0	0	0	0	0	0	0	0	0	0	0	0	0	0	0	0	7.6581	44.393	83.107	109.4	138.35	203.92	227.38	270.29	305.63	373.04	410.66	445.74	482.3	514.14	558.46	566.53	632.03
0	0	0	19.883	0	0	7.3106	2.0879	2.9497	10.198	7.6202	3.5976	9.9786	3.1054	7.5439	14.537	41.894	64.099	102.58	135.24	174.14	241.61	398.8	343.28	398.73	457.25	519.29	561.06	600.86	626.86	714.5	740.79	771.67	816.28	932.58	934.87	965.05	1022.4	1034.2	1046.1	1060	1090	1102.2	1117.6	1128.7	1168.6	1134.6	1181.4	1157.5	1132.6
0	2.8257	0	0	9.7874	0.027494	8.1313	26.101	31.443	39.707	34.398	59.019	80.073	89.445	73.865	99.026	91.325	110.54	106.43	121.17	111.15	114.22	90.741	97.528	80.81	93.719	118.38	121.78	117.78	113.66	122.89	103.06	97.117	79.56	99.418	65.286	93.584	87.818	99.394	98.657	84.124	95.645	105.11	107.01	94.458	93.362	70.538	83.549	95.46	68.812
4.5159	0	21.787	0	0	26.002	0	0	0	0	0	5.4684	0	16.404	26.69	42.587	61.05	68.646	104.82	130.37	168.11	196.98	246.87	315.99	363.11	391	447.68	498.94	542.24	579.36	571.95	609.97	640.95	675.14	726.74	780.01	799.13	854.12	869.39	881.49	905.48	915.48	946.04	998.94	962.95	979.67	995.02	1047.9	1070.2	1094.8
17.316	12.267	0	6.7236	0	0	0	0	0	0	0	0	0	0	0	0	0	0	0	0	0	0	0	0	0	0	0	0	0	0	0	0	0	0	0	0	0	0	0	0	0	0	0	0	0	0	0	0	0	0
12.307	15.72	2.8975	0	0	0	0	0	0	0	0	0	0	0	0	0	0	0	0	0	0	0	17.477	15.479	47.612	26.229	45.363	60.481	78.181	71.848	67.517	94.149	73.795	112.29	73.219	107.36	115.05	125.46	95.596	123.1	104.38	127.18	128.75	123.14	124.58	111.06	124.29	144.86	134.24	123.77
0	0	0	0	0	1.6965	11.303	16.049	2.3026	5.8139	10.831	9.661	14.273	3.3571	14.333	12.284	26.478	40.287	73.266	102.87	149.77	218.12	257.85	328.38	400.61	525.51	576.7	681.56	804.33	952.9	1054	1193.8	1362	1552.5	1710.5	1908.4	2057.8	2215.2	2401.4	2263.1	2450.5	2212.3	2941.6	2786.9	2818.1	2877.4	3087.5	3181.7	3501.8	3515.3
12.077	0	2.277	0	0	0	1.6194	4.6671	4.5514	11.222	2.2088	0	0	7.6089	1.1373	1.5155	0	0.69322	1.6281	0	0	0	0	0	0	0	7.1206	4.3036	0	0	0	0	0	0	0	0	0	0	0	0	0	0	0	0	0	0	0	0	0	0.85372
5.8873	17.188	11.469	0	0	0	0	3.9067	0	1.9622	16.015	14.789	0	11.12	3.8211	7.7318	12.177	21.02	13.239	30.52	42.538	39.791	45.358	57.983	74.986	77.221	98.937	91.57	98.448	77.112	83.032	74.786	80.982	74.762	71.969	80.321	92.68	92.432	92.312	115.37	111.29	120.08	126.23	139.07	168.03	175.31	165.48	157.65	178.32	185.85
15.946	0	0	0	4.1177	0	0	0	10.805	21.238	10.266	21.074	20.382	47.48	0	0	0	0	0	0	0	0	0	0	0	0	0	0	0	0	0	0	0	0	5.9854	6.3448	17.147	16.925	28.19	15.642	13.298	17.275	2.0037	5.0303	9.6497	40.32	49.873	70.708	64.507	73.456
0	0	0	0	13.71	5.4304	9.6495	24.501	31.992	27.784	42.666	54.226	63.192	75.21	71.41	70.556	73.397	92.108	92.153	93.097	86.267	93.258	104.1	110.18	108.72	128	131.93	154.98	168.15	202.58	195.73	188.28	185.92	187.11	203.36	225.25	211.44	215.76	234.24	234.06	231.24	234.45	232.75	248.86	225.62	239.83	220.79	235.49	235.26	234.08
1.245	0.78712	0	1.3452	0	2.3553	2.8643	0	0	0	5.9926	1.1625	0	0	0	0	0	0	7.777	20.527	39.119	48.444	88.831	120.04	145.26	153.7	171.78	205.67	218.19	232.64	234.5	246.42	251.55	266.94	281.69	304.53	288.31	284.76	300.29	309.55	291.7	305	322.89	306.86	308.08	318.64	299.15	314.88	317.6	294.14
3.0656	2.1932	0	4.0504	0	0	0	1.7346	0	0	0	0	0	0	0	0	0	0	0	0	2.0328	12.412	13.063	14.471	19.11	26.136	40.796	47.678	38.875	39.529	25.665	24.661	38.355	38.311	46.435	45.164	38.645	44.247	52.045	60.927	71.567	62.259	85.652	80.968	86.095	96.015	79.301	89.519	94.258	59.199
0	0	0	4.7799	3.8364	21.774	29.371	35.563	44.382	56.368	69.417	94.275	108.15	138	163.85	203.5	250.08	280.94	309.45	327.82	377.4	399.77	447.12	460.16	512.18	521.58	555.93	594.29	550.09	587.9	572.45	618.73	615.27	628.88	621.41	639.89	640.63	646.68	652.15	636.82	664.88	650.52	650.18	683.56	661.81	667.09	673.33	683.06	713.64	697.15
19.891	11.018	0	0	0	0	5.6971	0.90097	0	12.167	26.063	34.424	50.75	41.012	54.548	70.747	88.893	78.985	114.59	107.62	110.56	127.8	140.72	157.84	145.02	172.87	182.78	202.45	203.02	229.75	242.53	263.58	278.74	317.55	297.95	277.01	304.85	305.39	346.03	402.23	428.03	445.08	501.66	534.48	567.36	600.59	632.34	645.21	663.36	690.87
0.55661	3.1283	0	1.7024	0	0	0	0	0	0	0	1.2426	0	0	0	0	0	0	0	0	2.6295	63.117	77.79	93.522	105.44	107.33	108.66	124.29	135.15	24.695	33.458	47.514	66.07	82.316	98.164	116.4	126.02	156.58	190.8	208.73	243.13	300.66	292.69	334.58	333.75	350.18	385.27	434.82	436.12	449.36
0.81778	0	33.31	0	0	1.8841	0	0	10.046	31.831	37.103	71.775	84.427	121.01	141.05	182.01	207.19	232.67	265.56	297.44	331.9	393.66	392.37	434.96	466.9	515.71	572.24	622.88	650.23	735.96	768.2	844.29	950.48	1081.8	1180.2	1339.6	1470.1	1659.1	1860.8	1976.6	2198	2363.9	2621.5	2807.4	2969.5	2996.2	3312.2	3308	3564.1	3709.4
0	0	0	5.636	0	24.349	32.183	31.157	0	36.231	25.888	35.709	31.286	0	32.534	40.53	57.149	41.579	54.571	46.398	71.3	63.776	51.446	76.161	63.6	62.163	75.176	65.303	53.051	58.157	54.474	70.006	62.868	64.012	51.3	36.61	36.695	41.295	37.58	33.193	15.094	19.09	15.941	11.273	35.039	29.693	30.478	17.935	7.4762	13.307
30.747	14.111	1.6883	0	0	0	0	0	0	0	0	0	6.1647	15.767	24.269	34.386	56.917	57.265	66.267	86.465	104.13	106.79	117.44	138.59	151.82	159.47	152.7	181.75	175.71	199.4	200.02	198.98	211.94	243.16	264.77	269.53	291.99	307.67	357.57	377.55	413.28	408.77	445.74	466.62	476.3	497.36	519.18	526.72	547.33	555.82
0	0	0	7.6159	1.2496	0	0.31106	7.1841	0	3.7205	0	0	0	0	0	0	0	0	0	0	0	0	3.16	0	0	0	0	4.3661	7.1512	11.992	11.468	7.9677	21.363	18.528	23.329	13.325	16.736	27.778	13.539	22.169	24.147	25.701	32.785	30.335	26.302	19.982	23.298	26.782	13.802	12.386
0	0	0	0	4.2236	17.493	28.111	43.473	51.214	77.989	96.061	103.01	123.57	163.5	191.79	226.48	272.09	317.95	365.43	399.97	442.64	478.19	560.71	580.67	615.1	685.51	689.26	730.03	765.67	795.3	829.19	852.35	867.97	879.13	918.58	953.56	1011.8	1035.6	1058.6	1126.1	1150.8	1187.9	1225	1214.8	1280.2	1261.3	1291.2	1317.7	1326.1	1357.2
0	0	0	9.1415	0	4.1849	1.5238	11.994	1.7061	15.281	5.1523	4.9555	2.6484	0	9.3576	15.118	10.016	2.4941	3.5208	7.1778	0.01215	4.4135	0	2.6032	10.328	0.38204	0	0	7.0737	5.7475	3.81	0.55058	0	0	0	0	0	0	0	0	0	0	0	0	0	0	0	0	0	0
0	0.61696	2.0981	3.7649	0	2.399	13.409	8.49	7.8116	2.2957	14.39	18.393	32.384	19.953	13.658	35.198	21.676	31.309	42.005	48.005	35.261	42.767	48.206	66.679	61.337	64.318	86.888	77.897	82.573	80.75	80.78	88.052	94.982	89.185	92.751	98.405	95.74	98.273	105.49	105.29	136.43	117.83	135.96	112.88	143.76	138.07	132.85	150.33	68.805	66.167
0	0	0	22.035	20.935	0	0	0	1.6008	25.011	29.08	9.186	25.727	28.356	23.728	21.807	6.3275	23.405	25.001	13.952	23.383	0	0	0.89307	0	0	0	0	6.2973	7.7018	0.96481	0	0	0	0	0	0	0	0	0	0	0	0	0	0	0	0	0	0	0
9.1515	9.1166	0	0	0	0	1.7063	0	15.926	12.716	4.6139	12.186	20.421	28.168	39.62	47.208	54.026	67.961	111.39	142.1	188.95	202.8	241.05	272.53	334.55	361.14	372.76	385.02	403.31	409.85	452.79	454.09	485.33	527.83	604.88	634.07	711.23	759.75	901.72	970.93	1060.8	1176.3	1300.4	1354.2	1480.3	1545.8	1586.3	1665.3	1742.5	1845.4
0	5.1799	2.5247	0	0	0	3.0863	0	6.9953	0	10.956	12.816	17.623	11.619	6.7514	0	0	18.806	8.5945	4.4421	8.1688	11.406	0	8.3814	9.8003	16.527	27.343	34.33	19.669	13.372	41.301	45.567	42.526	55.503	78.21	107.56	119.17	142.76	150.01	196.4	206.44	224.41	258.22	305.98	324.3	352.32	364.15	396.12	389.44	383.52
3.3711	0	2.0303	1.9164	0	0	0	0	0	0	0.31032	0	6.1357	4.2514	12.775	9.7586	17.992	20.084	36.626	48.268	54.819	60.295	81.232	88.27	93.116	116.66	125.07	159.38	160.09	162.57	180.24	160.56	192.47	213.36	270.14	336.25	429.23	526.17	651.29	728.09	815.15	954.44	1290.4	1267.5	1625.1	1580.8	1727.2	2242.9	2388.8	2562.5
0	12.672	0	0	0	10.289	0	1.3595	0	0	10.154	1.9018	8.7099	0	0	0	0	0	0	0	0	0	0	0	0	0	0	0	0	0	0	0	0	0	0	0	26.089	16.692	22.331	36.07	29.977	36.685	34.663	33.796	14.727	15.519	0	0.16347	13.865	0.25076
11.074	2.7334	1.6924	0	0	0	0.63445	0	0	0	0	0	0	0	0	0	0	0	0	0	0	0	0	0	0	0	0	0	1.8859	50.678	89.378	173.13	257.88	389.08	504.85	608.94	750.27	881.12	912.33	1059.1	1178.5	1396	1472.5	1595	1702.2	2039	2024.1	2053	2232.7	2321.5
16.196	9.7786	0	0	0	0	8.9925	6.1789	12.164	0	14.632	11.257	18.568	11.168	4.3629	0	0	0	0	0	0	0	0	0	0	0	0	0	0	0	0	0	1.1158	17.976	40.166	38.166	87.051	89.249	148.23	170.07	224.12	262.52	335.77	408.72	426.06	427.27	468.77	537.95	539.08	567.89
6.1119	11.04	5.074	0	0	0	3.5641	0	0	0	0	0	0	0	0	0	0	0	0	0	0	0	0	0	0	0	0	0	0	0	0	0	0	0	0	0	0	0	0	0	0	0	0	0	0	0	0	0	0	0
4.7731	12.326	10.469	0	0	5.7139	3.691	0.53484	0.043484	3.0901	6.1685	4.4205	0.12981	0.43451	5.1167	12.93	27.716	10.707	25.995	33.017	43.272	47.269	51.364	88.03	102.18	137.24	129.93	228.82	250.97	312.42	375.91	423.35	496.84	587.02	675.32	705.69	795.08	870.39	946.57	1070.3	1114.1	1157.8	1227.3	1276.2	1348.5	1396.7	1470.1	1529.3	1542.9	1610.4
0	9.0999	0	8.6481	0	1.5701	0	0	1.4254	0	0	0	2.8925	8.579	0	1.1451	0	0	0	0	0	0	0	0.68544	0	0	0	0	0	0	0.71698	1.0373	0	2.9317	6.9714	12.751	9.0009	0.99013	18.312	15.703	20.394	18.781	20.983	17.083	26.52	27.219	36.487	38.606	48.806	38.494
0	7.9989	0	0	0	3.1379	11.695	10.685	21.521	5.6802	8.5775	25.127	18.014	41.501	44.055	52.974	72.048	86.268	118.95	135.7	161.27	201.98	219.76	237.17	258.93	272.94	280.87	299.44	310.07	302.47	301.46	340.81	320.61	301.89	326.93	344.81	326.59	328.8	346.08	351.84	370.15	383.14	382.31	423.11	432.13	437.58	475.62	497.93	513.88	557.19
21.791	10.643	0	5.5374	0	21.847	0	0	0	0	0	0	0	0	0	0	0	0	0	0	0	0	0	0	0	0	0	0	0	0	0	0	0	0	0	0	0	0	0	0	0	0	0	0	0	0	0	0	0	0
0	0	0	8.6181	6.9396	0	15.674	19.901	25.702	22.938	38.918	61.531	97.36	143.74	224.36	333.13	433.31	603.56	767.35	910.51	1076.1	1190.3	1350.1	1436.5	1549.3	1609.2	1817	1773.4	1818.3	1909.1	1862.1	2046	2168.7	2040	2166.2	2146.8	2215.3	2044.1	2181.9	1997.2	2042.1	2027.7	2101.4	2030.9	1933.2	1953.5	2001.7	2026.7	2021.7	2050
24.837	14.966	0	0	0	0	0	0	0	0	0	8.5482	18.188	53.676	114.55	156.09	203.49	244.56	277.53	370.92	443.62	434.96	503.36	592.47	666.64	711.58	631.01	856.3	870.97	1028.2	1111.5	1155.2	1292.3	1313	1439.8	1486.3	1530.6	1576.2	1668.3	1686.1	1810	1826.4	1879.3	1951	1967.4	2009.7	2007.1	2025.9	1998	2059.5
0.82518	16.076	0	5.8549	0	0	0	2.279	3.6666	5.6948	1.4423	11.378	32.911	11.724	4.4358	16.444	63.625	55.947	45.257	58.821	46.693	50.239	54.775	62.712	65.28	65.55	80.201	89.486	91.334	74.79	80.603	96.416	104.5	89.514	117.08	110.46	63.204	58.305	45.774	55.477	54.163	59.937	57.603	101.73	83.598	84.354	65.708	66.086	66.989	68.895
0	0	0	0	8.7339	0.3534	15.399	36.157	15.247	37.534	36.8	40.95	47.618	44.494	48.257	61.581	70.92	74.281	79.478	90.261	106.17	127.3	140.78	176.33	199.24	238.4	295.73	317.84	361.07	388.83	426.17	430.87	479.57	470.92	499.42	525.63	550.95	555.9	561.81	586.62	606.56	635.17	641.61	663.51	652	662.3	653.15	646.72	642.23	654.11
5.6082	1.2753	4.1356	0	0	0	0	0	0	0	1.0207	0	4.7906	0	0	0	0	0	0	0	0	0	0	0	0	0	0	0	0	0	0	0	0	0	0	0	0	0	0	0	0	0	0	0	0	0	0	0	0	0
5.4054	0	0	5.7763	0	3.5901	0	0	0	0	0	0	0	0	0	0	10.312	27.604	51.645	107.13	140.3	177.12	215.9	260.65	313.21	351.16	394.68	430.46	461.54	488.86	515.29	563.37	599.81	598.92	623.71	652.1	652.92	678.92	685.02	702.46	706.01	700.35	716.37	718.33	725.95	736.51	736.82	733.7	744.7	738.01
23.448	4.0119	0	0	0	0	0	0	0	0	0	0	0	0	0	0	0	0	0	0	0	0	0	0	0	0	0	1.3712	0	17.773	15.773	20.853	46.748	91.735	116.95	380.75	253.6	335.8	464.23	0	0	0	1.4703	4.0541	3.9094	9.6769	11.284	25.3	15.153	11.145
0	6.1854	0	0	0	1.6325	0	4.0228	1.6157	1.9233	0	0.51068	4.0619	4.7123	7.7981	6.4748	13.225	12.784	23.183	10.254	23.598	22.738	18.117	19.973	16.668	15.685	42.719	42.265	39.116	29.735	29.283	28.756	40.699	64.365	76.557	89.73	106.85	131.68	130.15	156.23	182.71	140.87	154.53	163.64	198.24	203.77	193.18	214.74	271.78	232.84
10.723	0	22.492	0	0	13.702	0	0	0	0	0	0	0	0	0	0	0	1.0221	15.619	21.326	62.223	93.006	116.79	160.87	219.79	295.26	398.18	500.31	652.35	812.31	964.25	1168.2	1367.1	1588.5	1903.4	2123.8	2259.1	2511.4	2633	2953.4	3321.2	3554.9	3713.1	3922.6	4072.7	4120.2	4146.1	4074.9	4415.5	4466.5
41.28	0	0	0	6.1228	0	0	7.6811	26.825	5.126	0	0	0	0	0	0	0	0	0	0	0	0	0	0	0	1.3248	0.39976	3.4914	11.386	9.1272	25.285	18.085	12.842	13.28	57.002	33.08	17.599	16.878	13.239	14.296	22.931	17.6	19.94	11.736	0	0	0	0	0	0
0	0	0	0	0.15662	35.672	74.639	95.482	128.5	176.77	176.71	207.61	222.01	262.71	288.03	321.06	328.84	358.01	354.87	355.95	385.42	414.39	420.03	457.61	497.7	554.22	638.81	718.83	780.82	842.45	954.79	1001	1123.8	1202.1	1302.9	1376.1	1410.2	1555	1563.7	1634.9	1727.2	1747.9	1756.7	1818.8	1886.4	1920.8	1960.6	2023.9	2006.8	1782.6
0	0	0	13.65	14.179	8.1607	9.876	0	4.8733	0	0	0	34.354	98.805	217.95	389.3	542.16	716.3	851.82	1038.1	1147.2	1265.8	1422.6	1537.3	1666.3	1495.5	1898.6	2009.4	2045.8	1748.8	2009.9	2032.2	2040.9	2132.3	2249.3	2195.2	2186.1	2281.1	2307.9	2363.5	2366.4	2325	2451.1	2506	2482.5	2599.5	2694.1	2740.2	2791.2	2822.8
9.5524	5.4635	4.4494	0	1.0847	0	0	0	0	0	0	0	0	0	0	0	0	0	0	0	0	0	0	0	0	0	0	0	0	0	0	0	20.854	23.491	22.236	23.314	28.022	49.067	32.905	48.113	51.236	71.367	75.411	76.48	72.456	81.934	83.682	96.78	86.768	91.754
15.102	0.58143	0	18.91	0	0	0	0	0	0	0	0	0	0	0	0	0	0	0	0	0	0	0	0	0	0	0	0	0	0	0	0	0	0	0	0	0	0	0	0	0	57.512	83.702	109.97	150.23	160.82	217.39	244.88	292.68	341.93
1.8385	2.1593	0	6.743	0	3.0012	0.85033	0	2.1734	7.4459	0	7.36	0	0	0	0	0	0	0	0	0	0	7.6138	0	8.2424	15.532	8.6065	15.994	4.7234	2.0082	5.5455	3.9326	6.4354	8.8157	0.73562	11.491	7.4711	1.7466	3.7985	10.132	11.66	26.09	46.896	50.582	56.192	58.455	70.777	89.331	116.04	113.64
5.321	3.3662	0	1.284	0	1.7259	0	0	0	0	2.8907	5.1875	0	3.6195	10.376	21.803	32.65	36.056	50.016	63.746	71.173	81.787	95.656	90.111	108.16	111.68	121.2	129.4	139.26	116.93	128.07	138.58	130.62	143.69	146.32	162.21	153.08	161.39	169.82	210.53	236.58	295.65	354.74	404.1	458.95	514.42	577.43	668.48	729.47	807.37
1.6564	6.0099	5.0788	0	0	0	0.46956	0	0	0	0	0	0	0	0	0	0	0	0	0	0	0	0	0	0	0	0	0	0	0	0	2.2969	0	0	0	0	0	0	0	0	0	0	0	0	0	0	0	0	0	0
43.151	37.35	28.967	0	0	0	0	0	0	0	0	0	0	0	0	0	0	0	0	0	0	3.3043	0	15.05	0	29.837	7.6778	23.439	31.036	15.796	32.915	27.349	30.704	12.754	24.504	23.791	29.5	43.494	44.821	75.042	29.244	37.438	36.647	32.086	21.668	21.59	39.417	26.992	21.26	0
21.055	9.0309	0	0	0	0	0	15.237	0	0	0	0.87355	5.7214	23.942	31.5	50.87	78.094	88.663	102.99	105.65	124.56	176.76	194.92	187.28	246.71	221.37	232.62	263.75	210.71	229.61	270.8	250.06	228.78	230.33	269.01	303.98	260.62	249.07	227.16	221.84	205.1	216.73	198.47	221.19	230.06	253.17	270.82	278.53	249.37	258.78
0	0	15.72	0	0	7.6719	0.71269	0	1.1532	0	0	2.639	24.542	64.198	94.034	159.76	218.74	282.26	354.12	437.98	517.4	620.41	733.62	853.34	1021.1	1168.1	1337.9	1518.9	1742.3	1929.2	2085.3	2296.2	2508.7	2694.5	2883.8	3054.5	3126	3362.6	3489.6	3572.1	3736.4	3817.9	3863.6	3992.9	3976.7	3953.2	4074.9	4286.3	4407.2	4383.5
0	0	0	0	2.541	2.8175	17.983	16.531	23.412	8.2517	20.386	12.387	11.255	3.1672	2.116	2.788	0	2.5243	1.0703	9.2705	6.3557	13.076	21.307	32.072	28.16	8.3611	22.399	31.678	27.327	35.032	25.26	29.366	37.56	28.175	53.256	53.751	44.017	40.455	43.335	57.401	39.628	94.631	119.26	143.37	180.12	223.58	244.68	292.83	346.76	387.6
16.346	10.334	0	5.0803	0	0	0	0	0	0	0	0	0	0	0	0	0	0	0	0	0	0	0	7.7183	5.4594	7.245	35.258	33.213	45.09	46.508	57.608	42.422	55.258	47.691	46.001	39.915	43.186	39.545	43.478	58.831	46.666	52.326	38.26	57.322	54.923	50.906	48.605	43.984	31.206	44.256
19.421	2.8617	0	0	5.1354	0	0	0	18.897	14.628	2.5053	12.595	0.31922	22.254	12.351	13.661	35.817	13.524	6.3764	10.889	25.29	16.002	12.704	13.58	41.762	26.801	34.028	9.4053	0	0	9.3266	0.75301	4.9189	7.302	61.279	48.649	53.429	48.242	55.313	38.496	57.788	44.872	62.604	56.773	77.73	78.384	71.688	63.908	66.285	70.571
0	0	0	0.97866	3.4081	26.789	17.462	37.076	27.768	47.953	48.318	59.732	64.45	64.11	64.727	63.437	77.265	81.449	83.199	89.875	97.457	99.114	101.43	102.39	125.32	131.74	170.09	202.61	261.77	311.23	397.27	536.07	641.22	807.17	971.45	1176.7	1354.7	1583	1872.5	2139.1	2397.1	2678.9	2959.9	3295.3	3443.5	3701.9	3818.4	4113.9	4242.3	4414.7
0	0	0	7.3572	11.219	7.0577	0.71016	0	0	0	4.0592	7.0034	14.455	22.591	19.723	29.518	15.582	34.458	20.502	25.938	14.251	21.275	15.802	24.305	41.167	41.637	66.937	72.707	75.03	76.01	92.113	91.011	88.917	93.451	89.438	91.127	97.093	96.478	107.02	106.51	93.715	89.961	100.49	117.07	103.97	122.65	103.57	117.67	93.221	85.085
19.316	6.251	0.106	0	0	0	0	0	0	0	0	0	0	0	0	0	0	0	0	0	0	0	0	0	0	0	0	0	0	0	0	0	0	0	0	0	0	0	0	0	0	0	0	0	0	0	0	0	0	0
2.9892	0	2.5308	0.095627	0	5.0835	0	5.4829	3.822	0.34829	0.809	4.5298	8.4342	0	0	0	0	0	0	0	0	0.89709	0.70848	2.8944	0	4.4432	7.4662	8.7101	12.025	13.394	27.953	27.322	23.113	20.046	33.471	53.395	71.556	88.484	88.402	101.06	93.031	103.61	99.33	50.013	50.94	44.728	58.277	50.306	55.363	44.932
0	0	0	34.179	0.22919	1.718	8.6213	2.9012	3.8275	8.2341	7.9397	10.029	14.838	15.716	7.7801	17.412	31.922	44.321	48.624	48.635	60.785	74.914	79.447	95.922	119.95	131.8	149.73	172.95	202.73	211.66	216.41	267.09	239.43	242.18	268.8	283.42	291.43	318.81	327.48	339.15	331.18	342.49	356.68	370.44	362.18	367.62	377.09	374.05	379.1	388.67
11.88	3.7419	0	0	0	0	0	0	0	4.4762	0	0.28822	0.11575	0	1.0735	9.5966	0	7.6599	7.0874	12.054	15.425	15.428	20.574	22.62	30.727	33.891	50.679	48.937	46.458	42.574	34.233	36.255	27.958	21.07	30.278	21.77	29.234	18.799	31.254	31.102	19.052	30.367	25.668	16.942	18.539	27.897	7.0109	3.3256	3.3519	2.8749
0	0	0	0	10.328	9.1484	8.6689	14.161	25.74	50.687	43.874	42.043	29.6	25.201	31.746	43.268	61.124	73.806	80.182	115.86	157.82	173.17	201.28	154.26	197.47	256.8	264.77	278.29	293.12	321.21	351.31	356.15	435.56	451.03	551.58	508.69	508.86	576.64	584.92	623.36	638.54	606.93	638.2	696.11	785.58	761.94	663.58	815.35	751.59	839.53
0	0	12.164	0	0	37.445	5.6308	5.97	20.657	10.01	31.435	46.159	70.267	155.7	230.78	292.89	397.54	543.14	598.69	707.83	857.04	1034.6	1137.3	1354.1	1527.6	1660.7	1851	1892.1	2027.7	2160.4	2240.8	2292.1	2387.9	2500.1	2571.3	2599.9	2600.5	2603.7	2670.5	2628.6	2722.8	2859	2967.6	3059.4	2961.3	3104.1	3142	3138.5	3271.2	3279.5
4.6847	4.2618	0	0.85628	0	0	7.2362	0.72065	5.2192	0.39005	14.022	20.712	11.385	26.087	32.198	38.451	45.599	41.15	53.69	61.269	55.367	95.513	90.679	112.14	103.97	93.33	88.532	109.79	114.48	114.13	113.6	112.91	103.73	98.643	128.76	132.09	125.46	119.32	117.48	112.94	118.73	109.55	113.42	103.75	89.429	89.575	76.379	78.234	81.978	93.194
5.5465	0	0	2.8194	0	0	2.5445	14.14	23.805	34.896	48.356	67.785	87.389	111.19	123.2	153.37	166.58	187.17	210.41	230.12	231.84	248.14	231.27	242.28	264.16	267.43	274.38	290.36	309.04	301.53	328.75	348.97	399.99	426.09	468.8	505.8	543.43	561.86	613.88	662.77	707.89	736.01	770.86	810.29	826.34	851.92	859	904.83	905.82	903.28
7.0697	3.1183	0	5.5033	0	0	2.1406	6.953	16.312	19.6	42.936	56.087	77.148	102.17	109.1	118.34	136.19	141.31	147.16	148.4	163.87	165.46	159.53	182.53	166.56	184.74	195.97	198.94	194.88	192.28	186.55	178.8	177.19	187.7	192.03	193.67	193.22	202.38	210.68	201.72	185.24	196.44	184.13	176.06	161.15	168.3	165.6	164.71	170.42	163.58
0	10.287	3.701	0	2.9603	0	0	0	0	0	0	0	6.7787	5.2846	0	0	0	0	0	0	0	0	0	0	0	0	0	0	0	0	0	0	0	0	0	0	0	0	0	0	0	0	0	0	0	0	0	0	0	0
0	0	0	26.547	0.50754	4.4382	17.047	12.181	8.5301	15.037	34.451	67.097	132.7	196.41	297.51	427.91	584.41	801.15	1007	1157.9	1415.9	1589.9	1792.7	2008.3	2210.1	2531.7	2781	2998.6	3253.9	3426.2	3621.4	3698.3	3965.7	3965.9	4317.3	4380.3	4504	4554.2	4589.4	4748.9	4850.5	4726.7	4900.7	5016.8	5083.8	5207.7	5422.6	5451.1	5519.1	5532.2
12.335	0	18.129	0	0	4.3821	0	0	2.3864	1.2489	0	0	0	2.4825	7.6059	10.126	11.907	0	0	0.11144	7.9526	9.2915	1.0041	12.597	13.896	20.267	39.166	59.865	100.83	139.59	175.35	206.01	275.46	319.39	355.89	431.27	442.16	521.07	576.44	655.92	672.69	695.34	784.55	862.69	866.54	918.12	965.65	1068	1085.4	1109
10.524	1.4416	3.7163	0	0	0	0	0	0	0	8.4931	9.1508	2.2474	12.87	14.055	19.105	23.156	14.253	18.464	35.484	31.637	32.344	41.529	31.655	39.855	36.198	42.35	57.304	42.324	38.333	39.86	37.996	81.378	81.667	65.782	73.46	86.158	95.666	96.942	106.44	122.02	130.35	142.6	142.52	138.58	134.63	143.5	147.69	149.08	162.21
0	0.70931	0	4.3758	0	0	5.116	0	0	0	0	1.6352	0	0	0	0	0	0	0	0	0	7.8019	0	0	0	0	0	0	0	0	0	0	0	0	0	0.61874	0	0	0	0	0	0	0	0	0	0	0	0	0	0
0	0	0	15.44	0	7.7217	6.9623	14.343	12.956	9.196	20.838	29.376	50.911	66.027	83.402	104.13	134.3	174.38	205.8	207.15	224.45	253.89	272.72	286.82	289.37	313.67	337.18	326.12	356.08	364.45	357.76	376.08	412.77	388.18	424.57	455.21	481.6	540.66	564	642.2	614.95	678.02	715.43	728.07	795.69	813.48	866.08	875.46	960.34	977.1
0	4.6129	7.9538	1.4895	2.5256	0	0	0	2.7064	7.9751	14.35	15.816	19.583	29.512	33.508	44.236	43.019	49.046	53.385	57.756	59.641	63.024	75.88	76.819	62.572	73.087	77.682	69.352	71.209	73.5	73.54	85.255	80.845	85.195	91.342	96.548	102.84	105.95	119.74	104.8	126.37	115.91	128.41	142.67	146	155.73	157.56	145.22	133.72	125.81
0	0	0	7.6023	18.758	19.219	26.153	34.847	41.758	45.499	45.853	55.388	60.512	70.353	76.714	57.249	79.371	88.057	110.17	114.26	125.51	127.31	124.6	140.02	144.58	145.94	161.74	161.69	157.96	160.7	155.86	165.79	155.16	160.92	153.27	157.69	159.17	154.85	152.98	157.01	169.9	146.68	154.95	148.41	187.72	158.7	159.58	148	151.24	150.72
5.9135	0	0	0	4.3517	2.0288	1.1527	2.8182	2.5708	0.50933	3.8449	1.8989	10.074	18.417	24.025	37.115	33.334	57.48	48.288	64.618	48.158	75.227	124.84	62.116	74.142	121.05	116.27	139.15	175.27	203.42	214.1	229.02	258.71	287.06	279.77	309.53	328.15	365.27	353.32	373.26	376.34	367.35	397.31	395.17	440.89	388.75	447.32	424.33	426.12	417.06
14.068	10.128	4.9382	0	0	0.96918	0	0	0	0	0	0	0	0	0	0	0	0	20.986	43.178	66.384	92.961	143.87	146.8	193.9	214.65	246.75	222.22	278.13	325.95	347.35	368.39	379.22	381.14	406.18	404.37	400.05	424.23	425.44	451.69	446.66	447.9	443.1	446.57	458	451.66	480.77	456.06	454.12	453.78
10.543	3.5886	0	0	0	0.88755	0	0	3.012	0	0	0	0	4.9266	0	0	0	0	0	0	0	0	0	6.6364	17.431	44.853	106.85	145.51	140.23	188.79	245.57	307.5	362.44	367.77	425.5	464.29	536.54	581.51	613.5	666.37	700.69	770.43	898.4	993.85	1082.6	1242.4	1356.3	1448.6	1665.7	1655.7
11.01	18.016	9.3295	8.2306	0	0	0	0	0	0	0	0	0	0	0	0	0	0	0	0	0	0	0	0	0	0	0	0	0	0	0	0	0	0	0	0.49741	8.2472	9.503	38.944	51.318	60.074	66.484	68.889	95.493	98.361	85.895	108.19	97.266	85.936	87.429
0	0	4.7549	0	0	10.055	18.188	27.877	36.788	37.118	57.807	65.024	90.955	102.02	105.99	104.54	100.4	123.35	109.71	133.5	148.86	142.87	134.77	119.75	138.21	117.91	134.88	133.83	135.13	118.61	120.9	89.683	81.06	61.081	60.883	65.546	73.306	55.111	52.668	53.762	45.627	52.261	47.698	45.904	30.545	31.297	32.748	23.334	39.497	23.562
0	4.3775	5.9783	0	2.1107	0	5.583	1.6598	0	0	0	8.7679	11.133	6.0991	0	0	0	4.1245	3.0459	5.5794	0	5.4555	0	7.89	14.25	23.933	28.064	29.617	32.086	30.767	37.419	40.513	27.096	22.849	25.552	40.213	38.139	55.644	69.664	65.134	66.219	77.477	82.647	106.35	104.63	131.96	122.61	139.6	153.87	161.03
4.8928	0.1033	0.28352	4.1236	0	0	0	0.3335	0	0	0	0	0	6.0252	0.53006	4.0659	0	5.9216	0	0	0	4.4498	25.566	38.366	30.534	40.225	10.144	33.718	31.708	59.785	73.327	85.87	102.49	126.93	136.43	147.06	189.47	167.48	182.94	223.27	247.93	266.96	297.11	293.59	330.38	304.14	326.66	341.53	347.01	371.97
0	2.7893	0	0	0	0	11.303	5.546	16.741	27.93	21.296	33.213	35.322	36.398	44.646	41.869	52.874	57.584	72.181	81.124	88.476	98.083	106.04	124.4	110.21	142.41	142.28	135.84	152.62	163.16	172.83	181.4	185.93	184.7	189.5	188.54	207.42	219.05	226.11	224.67	227.65	239.35	242.8	242.47	264.32	259.96	271.18	270.01	252.02	256.97
0	9.5301	10.5	3.1429	0.71051	0	0	0	2.8252	0	0	23.02	35.056	62.448	74.725	125.32	127.26	149.2	157.28	190.85	218	218.56	265.4	274.77	295.02	322.01	392.17	383.83	415.01	459.26	451.51	497.85	488.29	500.84	517.62	530.06	516.08	517.64	543.26	556.32	545.31	530	538.17	533.99	544.47	544.46	550.04	537.27	542.01	522.42
12.67	2.2289	0	3.9092	3.4047	0	0	0	0	0	0	0	0	17.887	25.762	23.626	28.996	47.109	47.776	67.394	64.184	56.903	75.143	93.996	76.099	73.292	74.545	109.04	119.56	110.63	158.42	175.44	178.25	177.2	217.83	232.15	241.9	260.31	267.98	280.9	310.8	342.29	370.49	361.16	380.17	403.74	395	437.54	436.84	472.2
30.203	6.1447	0	0	0	0	0	0	16.461	0	0	0	0	0	0	0	1.1215	0	0.29407	0	0	0	0	0	0	0	0	0	0	0	0	0	0	0	0	0	0	0	0	10.634	43.548	56.296	112.16	144.68	178.07	215.93	255.11	275.54	294.74	294.55
0	0	0	19.134	1.9773	3.606	21.583	21.941	45.507	75.365	117.66	154.52	200.66	238.42	297.66	340.04	401.34	451.44	508.07	540.59	574.11	620.41	605.28	667.05	705.03	621.77	551.59	623.22	755.37	752.12	684.96	772.71	835.56	924.46	996.43	1027.8	1099.8	1338.8	1409.5	1494.1	1578.4	1713	1764.6	1839.2	1895.2	2004.2	2060.4	2183.8	2207.4	2229.2
14.637	2.6833	0	0	0.051021	6.7491	0	9.7115	23.168	49.063	80.706	119.39	161.36	199.16	251.74	294.57	350.44	407.39	439.49	486.93	471.46	521.34	545.55	565.86	565.67	604.64	584.48	587.31	594.42	628.97	623.03	594.64	614.8	605.32	627.49	620.16	594.2	613.14	512.83	502.1	473.39	461.07	458.78	444.49	496.68	511.24	493.89	561.58	478.16	494.19
0	0	7.0341	5.0101	4.1896	0.58271	8.1604	18.471	15.597	14.003	23.903	37.153	40.369	37.647	53.146	55.361	42.603	57.875	71.624	60.369	60.392	56.772	54.065	50.277	59.316	82.945	102.67	95.477	125.38	121.53	122.58	112.78	105.99	131.52	127.8	134.08	124.18	140.92	150.51	121.4	144.67	120.9	132.18	142.66	131.5	171.47	133.05	148.04	136.37	126.83
19.387	9.918	0	0	0	0	0	0	4.0382	0	0	15.601	33.707	44.866	60.585	88.258	115	133.9	141.1	150.05	188.46	203.79	182.94	209.1	237.64	262.56	289.02	283.25	266.06	260	299.44	290.04	309.8	274.76	338.86	331.24	307.16	289.98	295.58	277.3	288.6	279.79	300.28	291.98	300.8	294.71	324.79	308.28	336.46	335.64
0	0	0	24.781	0	0	4.7475	0	2.8155	1.0705	2.4451	8.1565	31.209	30.156	67.841	139.79	226.33	359.91	493.3	684.48	882.17	1126.6	1263.1	1487.6	1694.3	2001.2	2272.1	2477.7	2684.2	2891.7	3099.7	3281.3	3620.4	3827.8	4252.7	4467.3	4809.6	5254.6	5779.6	6068.6	6437.5	6757.9	7078.3	7250.5	7566.7	7989.5	8138	8478.7	8475.6	8395.1
7.038	4.6953	7.135	0	0	0	0	0	0	0	0	0	0	0	3.8094	0	0	0	0	0	0	0	0	0	0	0	0	0	0	0	0	0	0	0	0	0	0	0	0	0	0	0	0	0	0	0	0	0	0	0
3.5798	6.1533	1.41	2.3394	0	0	0	0	7.1636	12.785	3.1737	7.1744	27.942	23.657	12.074	10.859	18.654	22.225	27.327	21.212	30.008	33.158	45.325	34.501	41.779	48.157	49.391	59.157	57.685	52.831	51.043	62.602	58.552	60.024	65.6	98.55	67.632	65.534	68.434	73.87	74.982	80.275	84.798	79.256	70.09	58.909	74.445	89.459	81.574	85.84
20.861	7.9067	0	0	0	0	0	4.2761	0	1.7045	7.3302	3.687	8.8187	11.447	4.4225	0	0.11381	0	0	0	0	0	0	0	0	0	0	0	0	0	0	0	0	0	17.824	16.929	23.938	51.94	39.483	43.687	23.407	133.67	0	0	0	6.9953	14.184	21.878	1.726	27.776
6.1882	3.8758	0	0	5.5563	1.1766	0	0	5.2554	0	0	0	0	0	0	0	0	0	0	0	0	0	0	0	0	0	0	0	0	0	0	0	0	0	0	0	0	0	0	0	0	0	0	0	0	0	0	0	0	0
3.7033	0	21.145	0	0	0	2.3271	12.929	47.606	73.223	132.93	196.72	235.39	277.51	404.88	513.02	590.75	924.48	824.14	1005	1123.4	1296.3	1422.7	1630.6	1770	1939.9	2294.3	2211.4	2453	2685.7	2665.2	2783.9	2991.7	3272.6	3414.2	3251.8	3664.7	4005.9	4099.4	4261	4372	4559.7	4827.3	4925.4	4968.9	5107.9	5243.8	5234.6	5374.2	5281.9
30.766	14.036	0	0	0	0	0	0	0	0	0	0	0	0	0	0	0	0	0	0	0	0	0	0	0	0	0	19.934	39.75	67.204	75.929	101.75	118.69	150.34	179.42	202.33	256.57	307.74	345.65	384.67	440.89	504.36	581.46	612.19	638.23	696.02	733.3	791.74	872.26	911.49
20.209	10.728	0	0	0	0	0	0	9.4997	0	0	0	0	0	0	0	0	0	0	0	0	0	0	0	0	2.9126	1.4863	9.9924	2.7054	6.3061	11.681	3.962	5.7016	16.666	13.25	5.364	0	0	9.4517	16.791	15.393	9.4272	23.014	30.284	32.045	28.092	32.594	26.76	35.895	34.97
0	0	6.5665	5.2267	2.7464	1.9474	9.0799	5.2052	15.434	6.7985	23.824	25.018	18.945	34.787	20.871	21.487	15.228	20.734	19.594	18.085	6.1082	8.1426	0.54457	13.602	12.463	17.007	17.499	22.131	28.444	14.927	17.454	17.346	6.3678	5.3076	8.3111	20.061	15.938	25.112	19.881	22.667	17.3	14.046	10.097	27.563	11.684	32.523	3.8876	30.054	15.66	6.5674
3.0184	0	0	0	0	6.0614	14.046	11.269	0	14.273	14.148	9.1989	15.691	22.901	24.669	1.075	10.259	2.7168	17.044	0	20.891	16.635	27.555	44.283	57.385	64.097	87.475	108.48	117.03	127.69	132.12	134.38	166.41	196.6	208.82	228.26	206.93	235.06	239.23	260.7	296.48	301	315.24	315.64	326.62	341.01	325.72	329.23	319.53	329.01
21.719	12.648	0	3.0017	0	0	0	0	0	0	0	0	0	0	0	0	0	0	0	0	0	0	0	0	3.9812	27.49	41.239	77.243	70.189	145.81	152.82	165	173.23	147.47	172.14	176.9	174.56	196.21	182.81	229.22	238.15	278.3	262.47	287.43	270.19	288.22	295.14	312.29	328.66	325.55
14.981	5.3174	0	3.024	0	0	0	0	0	0	0	0	0	0	0	0	4.7361	6.5597	8.0386	6.5951	8.8045	16.892	24.187	26.781	30.215	49.128	25.935	28.473	40.544	41.823	41.288	34.21	24.762	37.781	35.396	41.498	54.807	50.031	68.701	85.964	84.996	100.62	114.3	127.08	139.24	155.44	152.38	189.6	201.43	214.43
0	0	0	2.5377	0.99806	3.4124	4.2155	15.961	0	9.6025	10.693	5.6122	4.6673	8.8063	0	0	0	0	0	0.57554	0	3.8863	0	6.334	0	0	11.382	0	0	6.7182	23.296	8.6363	6.735	16.301	22.983	28.415	44.028	49.785	42.437	48.241	57.526	60.027	59.084	57.462	59.003	66.326	78.509	74.166	97.513	89.034
0	0	4.9765	0	0	4.1414	15.26	10.402	0	0.91168	3.3741	6.5144	10.097	7.931	3.4947	9.0469	11.363	3.3864	27.662	19.379	6.8131	19.208	13.62	11.963	0	10.435	0	9.5252	0	5.2009	0	0	0	0	0	0	10.478	7.5168	16.541	3.8236	0	7.8412	0	14.093	19.506	3.596	0	0	13.596	0
7.3193	5.0547	0	3.1422	0	0	0	0	3.1672	0.76136	5.6793	1.5134	1.6911	0	0.22951	0	0	0	0	0	1.7744	1.2128	7.8195	0	3.4646	0.30314	5.4472	0.43263	0	0	0	0	0	0	0	0	0	0	0	0	0	0	0	0	0	0	0	0	0	0
0	0	0	21.714	0	0	22.392	46.321	73.177	83.464	142	176.82	294.87	349.99	317.75	471.72	553.03	650.72	587.17	630.8	714.32	780.19	1085	954.87	1056.5	1142	1483.7	1591.6	1376	1512.7	1892.5	2037.2	1794.5	1859.4	2010.1	2392.8	2121.9	2304.1	2372.3	2413.3	2460.5	2525.7	2620.5	2672.3	2779.9	2836.5	2929.8	2969.1	2952.5	3014.7
17.042	6.5523	0	1.545	0	0	0	0	0	0.59021	0	0	0	0	0	0	0	0	0	0	0	0	0	0	0	0	6.7461	0	2.1795	7.6975	10.562	0	3.0237	0.59208	10.383	5.1041	19.976	26.788	48.29	78.968	87.372	119.16	135.85	156.67	165.67	190.52	205.98	216.85	219.14	230.57
11.142	8.5914	0	0.53502	0	0	9.6872	0	0	7.4689	14.29	12.68	12.394	5.6402	5.1084	5.786	3.6143	6.8597	11.245	19.723	0	7.8373	8.9276	17.464	14.923	4.8968	22.42	22.462	19.145	6.94	16.995	10.211	12.844	10.158	15.832	12.897	5.8521	0	0	4.1601	1.2071	0	0	0	0	0	0	0	5.4554	11.565
29.202	16.009	0	0	0	0	0	3.5061	0	0	0	0	0	10.125	0	4.194	14.673	29.197	25.266	58.446	77.88	118	137.38	141.99	147.96	176.58	187.12	216.22	218.16	243.86	243.81	270.99	252.5	275.26	275.31	268.43	278.63	281.71	261.49	254.4	239.84	239.81	222.9	208.36	221.14	241.58	249.03	262.57	251.17	233.29
10.544	6.8988	0.68047	3.8229	0	0.72307	0	0	2.114	0	0	0	0	5.2211	12.564	13.309	9.1935	11.047	5.2871	9.895	1.7433	15.525	9.4845	38.325	27.235	43.626	30.098	19.617	30.394	35.158	40.986	34.72	24.085	36.911	54.397	71.787	51.966	50.468	64.966	69.739	56.164	58.182	45.264	27.787	39.635	22.623	35.078	17.87	38.533	26.747
4.9698	0	4.8199	0	9.1798	0	0	2.947	0	0	0	0	0	0	0	0	0	0	7.67	0	5.0889	6.9288	0	5.6519	5.2041	9.8948	22.798	28.02	31.586	34.905	42.864	50.977	49.928	59.872	70.972	78.852	79.302	91.659	86.494	104.38	111.9	110.99	110.56	107.69	120	115.16	94.633	89.911	106.1	102.03
0	0	0	1.6383	0	0	13.491	35.137	77.617	144.11	212.41	315.79	439.6	517.84	610.94	725.66	818.68	721.52	1145.3	1242.5	1278	1463.6	1464.2	1525	1264.8	1569.9	1368.1	1392.3	1363.6	1403.2	1400.1	1418.1	1423.7	1442.6	1468.5	1443.6	1422.8	1429.3	1421.3	1439.7	1444.8	1432.9	1472.8	1478.5	1440.4	1453.9	1482.8	1492.8	1469.5	1463.2
0	0	0	8.8691	38.723	0	0	7.798	1.4425	22.475	9.3791	6.723	4.1356	6.253	19.1	21.909	28.843	2.85	6.3899	0	10.97	4.4951	9.3701	0.26789	7.5026	21.441	19.112	22.049	38.053	48.604	30.553	25.345	26.219	19.427	37.337	42.516	34.754	43.403	34.443	40.175	35.537	41.869	55.499	62.21	68.27	65.256	82.219	82.265	93.619	77.674
9.5734	5.2232	0	0	0	0	1.0632	0	6.8712	12.487	13.663	5.2634	13.291	11.624	15.756	22.624	26.815	22.2	30.566	22.691	40.714	35.074	48.585	54.454	44.481	55.688	54.585	96.336	104.33	127.79	169.4	182.5	210.06	261.91	308.07	311.52	371.02	423.48	468.89	535.89	565.9	612.44	663.16	707.74	749.58	812.57	833.65	843.62	851.31	897.19
11.45	2.8919	0	0	2.9107	0	0	0.31232	0	0	0	0	4.6392	0	1.0308	0	0.49313	5.5654	8.7466	12.537	17.31	30.351	32.166	45.536	38.892	46.717	54.102	55.088	54.77	50.868	66.256	59.023	58.619	37.124	52.324	57.529	82.812	83.649	88.124	93.156	97.088	115.48	100.92	107.06	109.06	99.056	126.37	124.76	139.69	128.93
0	0	0	9.0425	1.619	8.4592	1.568	6.7501	11.541	19.895	32.989	49.209	84.032	105.86	142.27	177.58	203.2	251.92	264.67	322.7	333.52	364.87	394.09	408.4	418.48	440.63	439.54	457.26	503	509.77	530.37	569.05	549.97	578.18	589.58	516.51	516.54	554.01	579.31	620.43	669.93	698.68	764.15	800.55	835.74	872.93	916.34	929.16	983.42	988.09
0	0	0	3.4937	3.3789	9.6589	28.723	46.592	39.926	47.004	45.3	60.25	55.285	63.911	69.175	63.857	72.874	76.792	73.534	86.057	103.06	118.88	119.52	122.92	144.11	137.78	141.65	157.84	154.47	163.85	177.24	154.26	178.28	174.16	183.58	201.78	194.62	181.2	183.35	189.01	186.31	195.56	209.06	197.43	182.45	191.68	209.62	213.68	211.85	210.32
18.402	3.5332	0	0	0	0	0	0	0	0	0	0	0	0	0	0	0	0	0	0	0	0	0	0	0	0	0	0	0	0	0	0	0	0	0	0	0	0	0	0	0	0	0	0	0	0	0	0	0	0
17.16	8.5439	0	0	2.2211	0	0	0	0	0	0	0	0	0	0	0	0	0	0	0	0	0	0	0	0	0	0	0	0	0	0	0	0	0	0	0	0	0	0	0	0	0	0	0	0	0	0	0	0	0
0	0	3.71	2.068	0	0	7.3806	11.206	10.296	15.581	17.316	32.644	27.853	41.079	37.643	46.892	46.225	56.503	48.477	50.082	49.83	37.364	52.434	42.805	43.226	47.369	39.703	30.346	46.118	33.368	38.14	21.673	39.449	35.517	35.415	34.219	33.765	31.291	25.034	29.11	32.092	31.263	37.986	20.017	22.984	16.558	19.704	19.026	13.341	5.8123
0	9.8463	5.0602	0	0	6.9486	0	6.3103	9.716	23.71	21.607	27.534	35.47	38.66	44.077	42.444	60.698	50.404	54.54	59.78	61.049	70.113	66.946	70.082	76.012	84.015	87.941	75.226	69.555	75.884	81.864	86.935	83.651	71.396	86.086	86.598	76.603	80.688	84.759	80.75	88.867	79.803	87.865	90.701	98.709	96.553	108.9	96.099	91.57	84.012
0	0	0	10.044	1.2197	7.5249	6.7858	12.577	3.3819	12.448	8.0184	8.1133	14.316	12.947	20.464	20.195	11.484	12.208	4.0734	12.461	11.088	12.189	7.4904	7.0008	13.14	21.365	13.521	21.967	25.619	23.741	41.412	23.09	31.633	38.832	49.751	57.732	40.504	59.815	51.772	63.725	61.657	62.571	75.286	78.86	81.057	70.042	69.232	71.745	79.827	66.198
11.176	6.2046	1.9543	0	0	0	0	0	0	0	0	0	0	0	0	0	0	0	0	0	0	0	0	0	0	0	0	0	0	0	0	0	0	0	0	0	0	0	0	0	0	0	6.7518	3.4294	0	11.168	10.604	9.1095	4.4837	3.6474
0	3.0372	3.2615	0	0	5.1484	0	3.259	0.46645	3.1608	13.595	12.411	26.759	26.472	27.697	32.312	40.38	47.25	60.822	72.685	90.131	91.487	89.319	114	97.363	122.82	156.2	149.61	159.29	153.23	163.71	139.52	149.87	154.53	162.05	171.55	200.82	192.09	213.14	229.31	230.71	243.4	252.77	279.68	269.06	304.05	355.2	391.5	250.09	247.87
0	0	0	21.154	7.0654	0	0	0	0	0	0	0	0	0	0	0	0	0	13.952	0	0	0	7.7689	0	14.549	22.012	35.465	32.44	39.591	48.112	56.308	54.163	62.332	53.735	78.187	69.117	75.093	90.512	97.591	104.59	99.165	94.27	113.41	128.06	115.66	121.75	130.26	143.77	148.82	155.9
0	0	0	27.768	0	0.26056	11.88	5.7445	3.5089	0	0	12.308	13.507	39.19	36.746	60.157	102.34	165.99	156.49	153.83	188.21	266.4	261.16	242.4	269.91	281.16	291.13	311.56	326.46	320.61	342.37	335.28	368.12	352.12	379.23	389.07	394.71	409.9	420.09	434.3	428.27	460.03	489.04	514.99	529.37	541.92	553.6	588.03	602.64	644.65
0	0	23.231	0	0	36.262	17.093	17.007	28.309	26.908	38.758	43.554	34.169	41.616	37.312	49.298	91.528	109.46	171.78	253.74	334.15	428.01	510.84	614.9	679.31	766.64	811.08	869.7	933.41	998.04	1044.4	1064.4	1121.4	1144.2	1175.4	1221.6	1219.3	1320.4	1379.9	1400	1437.6	1503.2	1580.5	1660.7	1643	1747.7	1785.5	1845.4	1926.2	1934.3
0	0	0.38714	0	7.2179	3.5044	12.232	4.5316	11.67	12.267	29.602	22.514	38.555	40.838	39.317	56.318	58.495	74.786	74.844	72.194	76.393	82.597	86.357	89.778	90.413	109.32	122.02	117.66	129.29	129.45	131.14	132.68	125	118.25	121.58	135.05	134.77	153.79	154.67	157.05	149.12	158.12	169.77	189.46	195.74	206.2	210.25	234.3	218.1	243.63
1.9521	0.31594	7.1923	0	0.94757	0	0	0	0	0	0	0	0	0	0	0	0	0	0	0	0	0	0	0	0	0	0	0	0	0	0	0	0	0	0	0	0	0	0	0	0	0	0	0	0	0	0	0	0	0
0	0	0	1.8637	10.283	5.4353	15.15	0.12621	8.6959	0.76379	10.616	14.19	18.94	14.888	4.9245	9.7203	15.937	41.297	67.565	107.56	123.15	168.66	194.17	231.68	298.72	325.99	356.11	385.82	439.35	440.89	474.17	500.29	533.31	572.83	629.76	637.51	663.91	730.38	721.57	697.25	723.15	731.69	739.15	778.48	755.46	768.62	723.69	757.51	754.23	751.23
0	0	0	0	8.6482	10.429	1.4276	0	3.2556	9.8358	3.3179	7.0502	9.3146	21.91	35.494	42.798	46.802	25.467	34.191	40.455	57.122	74.646	91.222	132.83	128.92	154.9	167.61	177.97	213.85	217.69	233.64	252.56	239.17	240.06	257.48	262.66	253.83	247.54	271.98	294.38	270.17	287.59	292.72	293.13	303.76	292.77	293.37	292.38	284.05	252.2
0	0	0	13.377	3.0526	15.561	9.4083	4.0475	9.2754	15.652	2.0444	8.4502	0	0	0	0	0	0	0	0	0	0	0	0	0	0	0	0	0	0	17.474	14.156	30.657	51.459	116.06	103.4	128.56	129.3	140.97	119.3	147.66	151.29	177.71	182.3	202.8	217.43	209.35	214.75	205.73	207.82
21.314	4.5307	0	0	4.3544	6.1959	0	0	0	3.0869	0	12.215	17.155	15.136	14.486	8.9207	11.247	12.347	15.531	45.095	84.859	151.35	206.53	290.86	370.98	445.06	519.11	611.34	709.5	801.49	939.03	1006.9	1057.3	1140.4	1185.7	1268.5	1299.7	1382.2	1447.2	1443.9	1493.9	1556.9	1517.3	1525.8	1566.1	1606.4	1629.6	1649.4	1672.2	1679.7
0	0	0	1.7216	3.6595	1.7303	4.2988	4.4248	0	0	0.20394	0	0.50636	0	0	0	0.42934	0	0	0	0	0	0	0	0	0	0	0	0	0	0	0	0	0	0	0	0	0	0	0	0	0	0	0	0	0	0	0	0	0
3.1525	0	0	2.8465	2.084	5.2391	0	0	0	2.67	0	0	0	0	0	0	0	0	0	0	0	0	0	0	0	0	0	0	0.48844	0	4.2873	0	0	0	6.7183	13.873	0	3.0899	0	1.9447	0	6.9088	8.4566	7.226	4.3668	4.8225	0.4585	0	1.0199	0
0	0	0	20.762	0	0	23.575	10.403	22.462	23.646	26.544	28.59	40.683	38.962	44.112	55.519	69.765	69.893	86.223	93.486	101.75	121.36	127.87	124.43	121.6	125.36	122.73	119.42	121.59	120.2	105.01	103.8	127.78	161.1	173.49	156.74	161.32	190.51	225.25	248.15	233.4	237.02	256.14	278.94	272.03	281.17	287.26	295.26	291.13	295.95
0	0	2.5866	5.4578	4.8129	2.9706	4.2395	0	0	0	0	0	11.786	0	0	0	0	0	0	0	0	0	0	0	0	0	0	0	0	0	0	0	0	0	0	0	0	0	0	0	0	0	0	0	0	0	0	0	0	0
21.581	0.59075	0	0	4.7701	1.3468	0	4.4118	0	11.422	11.161	18.704	19.834	26.971	9.1421	22.804	26.131	17.9	11.242	6.0091	0	8.1646	0	8.8283	3.3354	7.3016	0	3.5758	0.4335	0.24203	0	1.702	0	0	20.579	30.276	69.913	125.15	173.68	218.93	297.18	384.56	447.71	523.49	583.13	705.92	798.24	878.13	905.7	1013.4
11.919	11.814	0.17957	1.416	0	0	0	0	0	0	0	0	0	0	0	0	0	0	0	0	0	0	75.118	196.73	294.82	426.12	574.9	718.79	894.15	1050.4	1223.2	1409.1	1591.8	1775	1927.9	2044.3	2214.1	2257.8	2294.1	2450.2	2428.9	2516.8	2604.6	2633.9	2596.8	2576.8	2622.9	2677.9	2701.9	2645.4
3.5042	10.581	7.243	0	0	0	0	0	0	0	0	0	0	0	0	0	0	3.7707	12.296	2.2494	21.544	31.55	32.599	40.705	43.585	47.888	65.665	77.139	63.462	58.867	77.043	93.089	134.28	159.98	200.03	238.16	236.98	279.44	295.3	320.8	339.55	338.06	359	367.2	382.53	395.87	367.69	376.27	373.71	372.75
9.8898	0	0	2.706	0	0	0	7.6078	0	0	0	0	0	0	0	0	0	0	0	0	0	0	0	0	0	0	4.0431	6.3966	14.169	5.6913	24.327	25.246	33.006	49.418	74.447	75.545	76.578	109.11	123.75	104.33	107.77	102.28	104.28	98.17	101.08	96.464	75.86	83.422	95.411	97.505
10.069	0.7824	3.8878	3.0545	0	0	0	0.51233	0	0	0	0	0	0	0	0.23631	0	2.9535	0	5.2115	0	2.4496	17.376	6.4315	10.261	19.561	43.071	56.39	73.853	91.575	117.49	162.38	190.3	213.74	252.43	304.51	329.51	346.9	376.32	398.41	433.14	460.55	502.16	529.78	534.11	556.59	575.83	602.04	611.18	620.56
0	0	0	29.366	15.678	4.0891	13.465	38.706	52.327	76.619	43.699	42.285	56.972	51.575	60.152	64.84	82.915	115.21	172.41	237.76	324.39	431.35	479.3	530.24	618.38	700.47	814.27	898.55	970.06	1067.7	1120.9	1214.1	1279.7	1347.5	1460.6	1530.1	1673.6	1798	1931.1	2045.3	2117.6	2227.3	2300.1	2424.8	2521.4	2631.9	2656.8	2723	2691.5	2754
0	0	0	7.5141	2.622	2.3586	2.8931	2.26	0	0	0	0	0	0	0	0	0	0	0	0	0	0.17843	21.33	0	7.6482	14.127	45.82	42.724	21.545	18.916	12.569	11.8	25.257	37.344	46.947	97.91	160.26	206.26	352.5	509.89	689.72	868.8	1128.8	1346.5	1571.5	1829.1	2065	2272.7	2481.6	2647.2
25.516	17.866	4.0154	0	0	0	0	0	0	0	0	0	0	0	22.437	32.43	97.859	146.2	234.83	331.62	438.99	552.7	710.99	857.89	1020.2	1162.8	1346.7	1530.8	1767.9	1944.9	2073.2	2209.9	2498.8	2620.8	2659.9	2824.1	2965.9	3151.6	3354.9	3573.4	3711.1	3876.1	4055.6	4236.5	4429.9	4465.7	4700.9	4845.4	4953.3	5060.7
0	0	4.2567	0	0	41.42	26.86	24.199	28.819	30.384	33.414	36.245	48.863	73.145	93.674	131.13	148.9	207.41	210.35	260.32	285.21	345.04	370.65	418.13	460	507.96	596.03	630.83	671.92	742.07	776.65	871.24	881.76	930	979.5	1047.4	1063.9	1089.6	1147.9	1121.3	1168.8	1196.1	1266.8	1329.5	1348.7	1393.1	1414.3	1432.8	1504.5	1574.8
1.7382	23.184	26.176	0	0	0	0	0	0	0	0	0	0	0	0	0	0	0	5.9039	6.8786	15.943	6.6335	22.474	33.25	47.296	44.222	53.028	51.846	56.26	63.157	68.164	86.212	77.565	68.619	77.694	89.501	83.971	73.948	78.726	72.907	73.147	60.347	69.293	82.738	92.266	85.437	95.467	86.677	70.614	60.555
12.277	20.381	2.0829	1.7148	0	0	0	0	0	0	0	0	0	0	0	0	0	0	0	0	0	0	0	0	0	0	0	0	0	0	0	0	6.6696	28.513	60.146	54.886	88.985	88.053	133.46	155.55	170.93	189.39	215.54	246.53	286.83	312.71	325.31	364.64	395.25	423.6
0	0	9.2573	6.1056	6.7388	3.8313	2.5526	9.2344	7.7128	0	8.8689	9.9688	9.6451	4.0132	0	1.2005	0	14.176	2.3577	6.8877	8.569	5.6247	6.5686	10.197	29.181	49.056	79.77	68.32	73.96	76.871	79.884	76.271	87.261	75.721	89.295	107.65	101.03	106.04	95.54	106.07	94.504	99.819	96.661	107.52	102.45	115.66	90.73	113.31	96.648	91.753
0	5.5001	0	0	0	1.883	1.9698	8.3666	7.6795	1.4419	42.137	42.979	122.21	175.72	211.2	240.47	307.54	339.85	443.3	454.31	531.22	579.64	609.08	640.56	664.32	711.91	735.1	783.46	800.25	822.78	829.49	853.91	845.42	862.86	890.4	915.29	904.98	935.34	937.83	956.06	957.71	991.56	965.62	952.3	970.75	977.87	959.58	965.3	967.34	973.38
0	0	0	22.955	0	2.2672	6.0324	0	0	0	0	7.3214	11.363	10.059	13.04	29.045	34.079	40.465	47.674	59.533	63.429	84.556	91.775	111.61	119.83	141.26	150.06	164.07	185.69	202.07	198.77	220.38	223.1	218	307.51	315.79	312.56	349.49	362.78	384.72	364.73	386.83	450.12	463.26	432.77	408.3	412.34	425.06	409.02	330.1
18.84	4.3741	0	0	5.549	0	1.505	16.205	26.552	54.37	69.698	90.32	117.89	150.2	182.54	244.07	320.23	374.67	443.13	520.24	588.5	660.07	736.01	830.57	908.88	1026.8	1109.1	1215.9	1289.5	1362.8	1462.6	1558.2	1848	1990.4	1921	2139.2	2291.6	2405.5	2732.9	2719.6	2913.3	3090.1	3136.9	3252.2	3511.6	2405.2	3556.3	3673.2	3680.8	3849.6
6.2249	15.905	6.0485	0.90345	0	0	0	5.4826	0	0	0	0	0	0	0	0	0	0	0	0	0	0	0	0	0	0	0	0	0	0	0	0	0	0	0	0	0	0	0	0	0	0	0	0	0	0	0	0	0	0
36.574	0	0	0	0	8.3667	3.4874	5.1745	0	0	0	0	0	0	0	1.3039	13.782	5.3676	17.214	13.332	24.674	22.296	35.728	55.536	55.057	58.438	80.879	95.204	127.22	127.28	156.65	167.17	148.94	178.8	196.25	226.3	267.73	264.5	317.27	420.63	485.42	504.54	570.87	607.38	640.54	696.83	763.33	745.56	793.79	809.12
2.8021	0	3.103	0	2.589	0	0	5.5242	0	0	0	0	0	0	0	0	0	0	0	0	0	0	0	0	0	0	0	0	0	0	0	0	0	0	0	0	0	0	0	0	0	0	0	0	0	0	0	0	0	0
8.5321	12.38	7.8654	0	0	0	0	0	0	0	0	0	0	0	7.0615	12.267	26.998	52.444	65.133	85.684	110.63	138.79	139.14	164.02	216.95	235.48	266.45	309.04	347.23	402.29	427.34	432.92	471.3	553.38	571.94	579.13	628.03	666.69	699.61	705.5	745.38	697.74	727.62	770.04	780.06	783.97	783.36	771.33	768.32	758.26
0	2.0449	1.3893	1.8015	0	3.6228	0	0	0	0	0	0	0	0	0	0	0	0	1.7824	7.5473	7.4107	13.724	16.959	19.222	21.011	23.237	26.623	28.329	29.873	32.311	31.986	37.248	42.471	41.789	37.671	57.749	50.734	66.995	63.615	73.501	71.929	90.909	92.394	98.273	103.11	105.16	115.07	126.15	140.25	135.38
0.25388	0	0	0	0	0	20.806	80.947	140.15	219.5	311.56	421.34	521.78	627.36	739.72	846.07	964.04	1072	1099.9	1199.8	1276.9	1290.3	1399.8	1482.1	1599.9	1529.3	1526.3	1559.5	1519	1569.5	1619.6	1588	1546.6	1530.6	1551.9	1508.1	1496.1	1439	1462.9	1467.5	1399.4	1365.3	1300.8	1283.3	1263.9	1255.9	1241.6	1246	1254.7	1236.7
9.4628	0	3.0959	4.4923	0	0	0	0	0	0	0	0	0	0	0	0	0	0	0	0	0	0	0	0	0	0	0	0	0	0	7.2522	13.38	20.278	30.854	54.653	114.87	193.96	278.32	366.58	525.9	678.21	854.71	1007.2	1154.9	1336.3	1486.3	1640.1	1802.8	1910.9	2129.1
10.48	0	0	6.2762	0	0	1.3445	0.045984	0	0	0	0	0	0	0	0	0	0	0	0	0	0	0	0	0	0	0	0	0	0	0	0	0	0	0	0	0	0	0	0	0	0	0	0	0	0	0.33998	4.5368	5.8196	7.3354
3.6128	0.90208	0	5.0276	0	0	5.3746	8.0654	39.107	67.565	67.691	71.021	144.97	147.85	203.24	229.76	216.59	336.96	401.06	413.76	440.88	497.11	532.91	588.34	587.91	634.53	636.95	637.16	652.73	687.09	677.91	709.09	724.27	724.45	747.05	734.11	731.71	727.16	748.32	747.15	747.08	737.87	740.34	758.89	767.44	764.43	752.83	739.96	768.57	750.96
6.7791	3.775	5.073	2.0034	10.226	0	0	0	0	0	0	0	0	0	0	0	0	0	0	0	0	0	0	0	0	0	0	0	0	0	0	0	0	0	0	0	0	0	0	0	0	0	0	0	0	0	0	0	0	0
0	0	0	0	10.05	15.826	25.968	16.916	21.288	19.823	23.252	29.352	30.286	41.748	23.509	30.009	23.256	20.962	26.965	20.004	28.783	9.4918	8.0079	0	0	0	0	0	0	6.1785	5.2763	0	0	0	0	0	5.3517	0	1.9003	0	17.548	17.969	38.806	26.382	7.2233	71.787	68.406	83.316	59.82	56.646
25.088	2.7002	5.2708	0	0	0	0	0.84403	0	0	0.0085407	2.2056	15.613	24.152	41.974	64.854	84.331	106.1	151.54	201.98	272.43	344.74	451.29	572.47	718.78	848.62	983.95	1199.1	1261.9	1401.3	1491.5	1669.9	1786.4	1961.2	2060.3	2171.4	2178.8	2284.9	2372.4	2446.7	2553.7	2606.6	2618.5	2637.8	2693.5	2824.5	2806.1	2906.5	2874.1	2941.7
0	0	7.2882	3.4992	0	6.8049	1.6985	0	0	0	0	3.802	8.688	0.25303	0	0	0	0	0	0	0	0	0	0	0	0	0	0	0	0	0	0	0	0	0	0	0	0	0	0	0	0	0	0	0	0	0	0	0	0
19.311	8.357	6.3284	0	0	0	0	0	0	0	0	0	0	0	0	0	0	0	0	0	0	0	0	0	0	0	0	0	0	0	0	0	0	0	0	0	0	0	0	0	0	0	0	0	0	0	0	0	0	0
4.7891	0	0	0	0	6.1405	10.159	22.087	33.251	43.986	41.299	53.868	55.146	73.58	77.614	102.24	100.68	134.57	161.56	211.23	252.02	315.09	345.52	383.1	415.31	465.74	497.74	553.88	573.34	575.86	595.69	587.28	609.83	623.58	626.09	660.43	692.07	681.53	707.41	737.58	744.99	806.56	832.51	833.36	854.22	862.31	916.74	935.5	930.23	951.19
7.4843	0.04499	0	1.5356	2.5434	0	0	0	0	0	0	0	0	0	0	0	0	0	0	0	0	0	0	0	0	0	0	0	0	0	0	0	0	0	0	0	0	0	0	0	0	0	0	0	0	0	0	0	0	0
29.017	17.617	0	0.028138	0	0	0	0	0	0	0	0	0	0	0	0	0	0	0	0	0	0	0	0	0	0	0	5.2235	12.638	23.395	28.297	22.369	21.436	43.717	47.054	28.068	55.991	44.21	59.514	73.457	66.953	69.552	75.469	101.55	73.183	67.951	79.708	52.037	63.54	74.807
8.9088	4.6698	0	16.067	23.7	0	0	0	0	0	0	0	0	0	0	0	0	0	0	0	0	0	0	0	0	0	0	0	0	0	0	0	0	0	0	0	0	0	0	0	0	0	0	0	0	0	0	0	0	0
5.9084	11.998	7.0229	5.0907	0	0	0	0	0	0	0	0	0	0	0	0	0	0	0	0	0	0	0	0	0	0	0	0	0	0	0	0	0	0	0	0	0	0	0	0	0	0	0	0	0	0	0	0	0	0
0	0	0	31.19	0	0	12.946	17.405	54.81	102.27	188.08	252.1	370.07	490.52	607.06	774.8	949.72	1151.5	1332.1	1503.7	1714.3	1988.8	2129.4	2360.4	2601.8	2838.1	3015.6	3214.8	3369.6	3629.3	3731.2	3879.4	3995.3	3994.2	4183.6	4368.4	4494.4	4624.7	4877.9	4921.8	5100.7	5318.4	5372.1	5572.9	5543.2	5531.6	5582.7	5812	5870	5948
0	0	0	0.71465	4.5389	1.1094	4.3223	7.6157	6.7366	0	19.152	12.123	11.907	16.272	8.9288	14.769	4.3772	14.004	8.2015	7.7168	0	1.6393	0	0	1.2138	3.4912	12.684	11.703	16.417	10.444	10.775	13.536	4.5607	3.4351	10.2	19.273	14.465	22.803	24.536	21.425	13.191	16.454	12.02	23.523	0	0.10616	0	10.811	15.191	18.232
10.538	12.546	1.3144	2.7582	0	0	0	0	0	0	0	0	0	0	0	0	0	0	0	0	0	0	0	0	0	0	0	0	0	0	0	0	0	0	0	0	0	0	0	0	0	0	0	0	0	0	0	0	0	0
36.579	11.135	0	0	6.8177	0	0	0	0	0	0	0	0	0	0	0	0	0	0	0	0	0	0	0	0	0	0	0	0	33.836	67.804	89.636	128.93	147.33	199.18	253.4	269.91	333.97	329.38	363.1	379.51	396.58	429.96	445.3	470.65	494.81	533.86	572.02	544.54	511.93
0	0	7.8848	2.3887	4.7811	6.6278	12.68	15.522	17.534	17.032	29.997	25.415	26.717	28.006	22.663	24.077	24.095	35.134	28.75	28.437	27.616	18.664	12.441	19.857	24.438	25.178	39.203	37.477	42.619	37.755	45.653	41.607	31.369	29.192	37.239	47.291	45.227	42.354	44.604	44.609	48.832	42.543	46.4	55.303	52.023	63.34	43.146	60.397	51.598	52.71
8.3461	11.273	10.039	0	0	0	0	0	0	0	0	0	0	0	0	0	0	0	0	0	0	0	0	0	0	0	0	0	0	0	0	0	0	0	0.73005	6.601	1.4006	0	0	0	0	0	0	0	0	0	0	0	0	0
0	0	2.5911	0	1.9595	0	12.252	18.666	22.923	36.434	56.577	93.715	106.53	178.76	246.79	342.07	438.56	539.76	698.63	773.65	992.71	1162.8	1245.5	1393.3	1489.8	1560.8	1573.6	1672.6	1659.8	1757.1	1723.3	1762.7	1831.9	1828	1809.6	1850.5	1787.1	1817.6	1827.1	1853.5	1832.3	1830.9	1859.7	1797.9	1863.6	1872.4	1849.4	1865.2	1864.5	1892.1
0	0	3.0974	8.9281	3.6015	2.7541	6.7839	8.0537	2.6066	0.70186	1.3127	6.9949	10.312	8.4637	9.4639	9.7315	11.395	16.575	20.958	24.788	17.304	18.642	11.297	22.606	34.816	38.415	50.974	56.535	62.502	45.026	53.229	61.38	47.326	46.921	51.119	61.16	55.921	64.214	60.479	61.533	61.876	60.587	57.12	68.226	64.414	89.439	66.811	89.258	100.62	126.86
0	0	0.74905	2.4449	0	13.901	1.7224	0	0.39196	0	3.2819	10.258	0	0	0	0	0	0	0	1.3715	7.6624	0	0	0	0	0	0	0	0	0	0	4.3169	0.67028	2.0609	8.0488	4.6325	15.569	26.006	31.036	61.265	76.648	94.076	108.81	142	138.14	149.57	162.79	189.96	200.26	190.09
0	0	0.34092	3.2106	5.3046	8.0064	14.607	0	8.99	1.5539	20.359	24.593	16.598	23.758	17.651	28.031	21.199	33.156	33.272	36.943	25.678	29.908	22.094	30.628	35.304	45.206	53.975	55.148	53.865	60.164	64.56	59.801	59.205	58.18	60.786	70.207	74.089	81.3	79.048	79.282	80.131	71.964	73.948	78.238	85.802	90.557	72.51	86.244	74.755	75.413
6.8838	13.366	5.2385	1.8484	0	0	0	0	0	0	0	0	0	0	0	0	0	0	0	0	0	0	0	0	0	0	0	0	0	0	0	0	0	0	0	0	0	0	0	0	0	0	0	0	0	0	0	0	0	0
12.152	4.7772	5.0165	0	0	0	0	0	0	0	0	0	0	0	0	0	0	0	0	0	0	0	12.046	20.049	20.932	27.528	26.561	40.891	45.984	52.852	52.689	56.533	65.538	50.684	55.305	57.071	79.584	99.889	93.92	103.95	133.34	171.58	195.65	195.13	210.75	215.12	229.87	242.03	269.78	271.08
11.41	10.85	0	0	1.3625	0	0	0	0	0	0	0	0	0	0	0	7.6675	10.572	7.5609	8.4134	19.615	15.996	12.385	23.508	18.723	32.132	32.686	31.167	37.136	13.575	10.938	1.5647	2.6591	0	7.8063	8.1928	8.5423	4.7854	17.97	32.404	41.386	47.947	57.79	63.52	72.641	81.648	84.647	92.142	111.37	124.45
3.8612	0.15874	2.0917	0	0	0	5.6184	5.9646	10.3	14.751	19.257	22.219	23.514	33.897	46.022	60.077	61.485	66.056	64.93	67.602	55.802	81.904	86.307	99.936	105.29	125.21	113.43	119.72	145.09	152.41	162.89	165.45	178.19	182.06	194.4	203.47	207.16	206.66	217.86	246.74	276.09	306.2	309.27	311.66	341.31	355.6	359.74	360.08	411.07	410.85
0	0	0	0	0	22.199	26.439	57.808	89.951	177.77	243.24	347.87	436.16	523	649.82	747.06	830.72	927.34	1038.1	1125.7	1171.5	1326.4	1358.1	1414.9	1440.8	1492.3	1413.7	1470.7	1506.6	1610.6	1631.1	1620.9	1685.8	1688.7	1717	1737.2	1732.6	1761.4	1804.8	1815.5	1861.8	1866.5	1880.4	1932.3	1923.8	1941.7	1942.6	1918.9	1908.9	1926.2
11.636	9.2032	15.36	0	0	0	0	0	0	0	0	1.3194	0	0	0	0	0	0	0	0	0	0	0	0	0	0	0	0	0	0	0	0	0	0	0	0	0	0	0	0	0	0	0	0	0	0	0	0	0	0
0	0	2.9267	3.8416	3.534	1.1308	13.52	12.002	11.265	5.3072	20.069	19.106	19.754	15.372	12.959	20.239	9.2131	13.935	16.06	19.024	11.794	9.2914	0	11.812	14.756	11.449	24.6	23.761	21.259	25.347	25.543	24.167	15.061	13.374	23.036	32.712	29.114	36.193	33.053	41.77	38.772	31.863	41.103	47.829	47.298	56.433	37.965	63.65	55.235	63.343
9.1287	6.125	2.7486	0	0	0	0	0	0	9.0692	7.0759	3.4237	6.8366	8.3791	8.1911	11.173	17.597	17.389	23.692	15.291	32.436	33.775	24.529	25.044	30.077	33.387	44.741	53.501	42.871	28.085	24.726	10.889	19.568	23.032	23.979	28.65	32.545	37.987	49.713	79.754	95.697	110.62	151.83	156.17	197.57	217.64	229.59	238.01	262.12	265.57
0.15983	11.827	3.1247	0	0	0	0	0	0	0	0	0	0	0	0	0	0	0	0	0	0	0	0	0	0	0	0	0	0	0	0	0	0	0	0	0	0	0	0	0	0	0	0	0	0	0	0	0	0	0
5.2244	0	0	3.3755	0	0.93523	0	0	0	0	0	0	0	0	0	0	0	0	0	0	0	0	0	0	0	0	0	0	0	0	0	0	0	0	0	0	0	0	0	0	0	0	0	0	0	0	7.9896	7.6121	23.973	35.83
7.867	0	3.7025	0	0.38128	0	0	0	0	0	6.6299	27.315	5.5143	5.1506	0	0	0	0	0	0.56623	0.29897	18.611	28.712	27.763	48.334	50.365	63.092	68.506	90.65	94.221	86.188	104.43	98.023	81.849	101.11	112.58	116.53	125.16	130.42	131.73	122.55	184.95	210.03	179.17	184.48	185.08	190.24	241.62	278.1	258.52
0	0	0	3.685	0	2.059	6.0427	3.5854	13.626	13.855	9.0255	21.014	14.061	21.788	23.882	35.855	46.548	57.665	58.872	55.504	47.497	74.195	86.309	100.5	89.767	83.478	97.393	72.827	98.795	90.792	101.64	84.545	87.324	78.007	102.37	100.98	90.608	107.3	137.24	141.35	155.67	171.79	164.3	156.04	182.48	167.03	186.38	194.19	183.93	186.18
2.323	0	0	0.83737	0	2.6959	0.42503	0	1.9819	25.959	4.8534	9.0226	8.5893	9.0961	3.1269	3.5982	6.1005	4.9956	0	0	7.0603	5.7233	0	13.439	1.6253	0	7.617	0	0	0	7.9896	0	4.4678	0	0	0	0	0	0	0	0	0	0	0	0	0	0	0	0	0
12.946	2.7189	0	1.8217	0	0	0	0	0	0	0	0	0	0	0	10.015	4.2463	38.483	26.752	46.89	60.986	106.59	163.9	260.25	311.88	426.72	509.89	629.98	754.93	877.43	996.54	1012	1175	1242.6	1350.3	1279.6	1492.1	1557.8	1659.5	1711.9	1810.8	1856.2	1886.5	1905.7	1920.1	1924.8	1974.4	2005.4	2005.9	2052.5
0	0	0	7.2969	11.219	6.122	2.0991	0	11.457	13.921	12.965	21.712	16.913	9.4458	21.101	23.196	22.857	21.37	13.007	12.19	11.855	13.411	3.9731	15.725	34.608	27.411	59.043	78.47	133.06	157.98	221.39	256.21	272.21	296.5	354.47	406.97	441.2	440.96	468.19	509.94	512.04	563.47	569.88	563.47	588.56	609.77	616.16	595.99	600.95	620.42
11.693	14.504	0	4.5065	0	0	0	0	0	0	0	0	0	0	0	0	0	0	0	0	0	0	5.2203	30.206	17.184	45.596	45.687	83.614	84.72	119.89	146.69	169.91	182.89	210.79	223.19	231.8	256.48	235.29	263.83	295.18	317.64	314.84	304.3	367.49	395.35	380.17	389.97	433.98	391.72	481.07
0	0	0	4.5699	8.1436	14.626	19.066	21.196	29.62	26.433	33.41	39.176	34.973	36.804	37.346	38.526	29.873	41.06	38.088	42.127	33.237	29.523	28.178	29.713	36.271	42.83	58.996	61	57.473	58.475	56.718	60.823	55.636	47.281	54.526	64.828	65.005	79.407	70.008	76.421	71.442	58.695	75.034	73.781	67.855	83.167	62.785	83.272	66.818	69.52
0	0	2.4138	0	2.3337	1.1938	9.6195	1.1646	0	0	6.2512	4.6916	5.6667	24.618	0.15453	10.153	0	11.697	1.6083	14.747	1.5105	10.457	2.2476	12.919	10.745	21.452	31.278	28.503	30.292	30.671	35.475	26.879	28.927	20.52	20.891	32.014	37.943	28.881	33.842	36.899	29.825	27.053	36.821	34.827	35.565	47.389	31.152	45.166	39.737	33.477
0	0	0	21.995	2.9425	5.402	19.284	11.822	14.461	22.978	10.434	15.186	29.072	31.734	35.211	23.779	43.437	43.664	71.776	72.932	101.53	129.87	164.19	194.55	215.91	284.64	375.01	401.41	371.46	417.06	439.84	614.98	585.28	606.54	668.05	679.88	579.74	780.07	828.31	835.38	855.71	881.71	923.12	935.93	908.41	876.3	860.67	898.6	879.65	827.1
28.647	0.86303	0.83614	0	0	0	0	0	0	0	10.86	37.612	47.208	69.858	93.883	160.18	222.33	318.86	473.65	572.24	732.45	913.91	1080.6	1258.3	1482.3	1685.5	1825.3	2017.9	2233	2352.6	2497.1	2644.8	2762.1	2938.1	3058.9	3169.2	3240.8	3395.4	3536.4	3663.5	3784.4	3973.4	4161.9	4348.2	4381.1	4563.8	4659.2	4788	4999.1	5184.9
7.9219	5.0486	0	6.2759	0	0	0	0	0	0	0	0	0	0	0	0	0	0	0	0	0	0	0.01879	3.7681	1.4365	2.7241	0	4.5801	5.1168	7.665	17.767	6.3996	15.278	22.902	26.704	31.448	35.757	44.21	35.739	42.44	47.73	59.25	73.201	60.723	58.192	54.162	70.244	79.448	79.233	76.624
12.682	1.1417	1.4876	1.4754	0	0	0	0	0	0	0	0	0	0.1476	14.599	26.907	36.095	58.96	45.967	64.247	71.655	102.6	79.098	93.782	116.15	103.11	106.6	129.41	113.12	109.31	115.79	101.55	114.19	104.04	109.45	110.35	116.65	120.02	148.07	166.34	189.39	205.58	211.19	226.23	241.23	282.98	276.11	311.52	314.41	320.68
0	1.6999	0	0.3614	4.6936	0.43479	5.2389	6.4517	9.7009	0	0	9.0269	19.955	18.461	28.051	27.399	27.313	21.912	13.575	10.936	16.734	18.734	0	0	0	0	0	6.8	1.5202	2.2741	0	0	0	0	0	0	0	0	0	0	0	0	0	0	0	0	0	0	0	0
7.1452	0	0	12.455	0	0	7.6602	0	0	0	0	0	0	0	0	0	0	0	0	0	0	0	0	0	0	0	0	0	0	0	0	0	0	0	0	4.5275	22.838	40.184	66.3	67.459	81.388	130.4	164.9	158.65	201.24	196.44	205.58	228.14	260.2	287.9
0	7.1744	5.8381	2.6903	0	0	0	0	0	0	6.8342	0.13481	11.64	0	0	0	2.6918	0	1.6103	0	0	16.803	0.074458	8.8289	29.389	40.864	73.644	46.765	58.49	66.427	97.066	115.42	95.952	110.47	102.25	117.96	125.12	149.02	160.19	148.49	142.9	155.49	159.37	163.3	159.4	175.52	164.37	166.57	153	160.71
11.677	0.90998	0	2.6192	3.4384	0	0	0	0	0	0	0	0	0	0	0	0	0	0	0	0	16.992	19.819	23.426	21.751	46.796	62.378	80.025	73.614	106.93	96.285	102.92	95.561	98.155	123.22	140.62	145.36	153.27	160.68	172.6	159.78	171.61	168.78	175.84	157.49	185.2	181.12	202.1	220.32	210.48
4.1937	2.3396	0	0	0	0	4.091	7.4843	9.1699	10.083	10.939	11.286	16.014	18.455	14.926	13.97	15.411	26.112	25.67	27.717	37.068	48.431	50.831	54.793	65.383	70.617	57.239	74.89	68.724	77.319	76.204	75.649	89.735	112.22	133.64	144.94	158.46	174.78	191.34	202.09	218.21	248.07	271.44	228.16	273.84	281.54	293.92	291.8	289.97	296.53
0	0	0	16.659	0	0	11.969	0	6.8756	6.5138	11.716	11.822	12.783	16.428	10.163	0	6.2136	8.0502	0	3.7341	3.7425	11.005	13.476	41.352	71.799	103.23	108.7	129.97	191.5	235.26	291.08	307.78	425.4	467.92	562.28	612.69	684.11	786.74	897.12	969.91	1056.9	1062.3	1163	1277.9	1341.2	1349.3	1383.2	1481.9	1582.3	1615.5
5.843	0.87856	0	0	0	2.2151	0	2.971	0.59172	3.1519	1.5689	0.26411	0.37795	15.238	17.925	18.141	17.986	21.578	17.215	21.855	32.904	49.463	61.588	82.311	84.827	113.3	107.73	147.01	170.63	198.19	211.96	259.21	271.02	285.41	308.39	326.23	351.23	378.84	393.45	422.57	451.73	479.23	491.19	496.44	499.1	441.89	501.49	521.71	514.25	496.49
14.443	11.572	0.0088499	2.6032	8.0692	0	0	0	0	0	0	0	0	0	0	0	0	5.8792	47.03	70.861	124.3	197.1	255.89	308.77	364.51	428.17	485.68	558.58	685.6	714.74	785.57	937.37	975	1102.1	1197.2	1244.4	1355.1	1513.9	1688.3	1748.7	1940.8	2189.2	2405.5	2592.9	2674.9	2899.3	2963.2	3165.4	3294.8	3342.6
8.1068	0	0	1.109	5.547	0	0	0.092776	2.243	0	1.5049	12.149	21.235	46.475	40.216	34.844	51.277	77.614	91.95	128.52	180.46	225.22	273.87	300.44	312.52	375.15	416.43	408.35	456.49	505.67	538.79	545.65	523.33	544.37	608.28	604.63	618.22	608.26	636.53	646.38	640.37	643.55	650.21	636.8	692.73	677.51	683.54	681.04	659.1	674.28
15.895	0	0	5.8128	3.1142	0	0	0	0	0	0	0	0	0.60921	1.5006	1.8066	4.3979	42.604	51.996	51.734	74.804	143.67	187.83	233.06	277	333.01	331.58	386.65	371.52	470.56	501.3	537.12	565.42	626.61	645.59	677.82	754.1	817.15	843.82	973.19	1103.3	1183.3	1348.3	1503.1	1652.1	1838.7	2005.3	2139.8	2327.5	2516.1
28.083	5.4701	0.77367	0	0	0	0	0	0	5.5248	0	6.5496	8.7972	13.443	12.963	11.983	9.9923	12.086	16.628	22.476	32.3	33.969	24.922	42.331	43.613	59.489	56.379	70.499	60.817	64.147	66.697	68.596	54.723	59.807	73.746	63.4	78.938	81.228	70.106	64.179	50.321	42.558	34.987	44.448	48.56	51.231	63.551	67.65	66.705	64.062
22.331	8.9818	0	3.5337	0	0	0.30692	0	0	0.9088	17.522	34.077	30.83	31.878	41.434	56.046	50.445	49.516	49.587	54.133	47.199	48.122	44.435	29.292	30.083	26.032	34.595	34.077	30.77	32.631	37.874	40.126	59.329	39.08	65.144	70.283	70.592	80.798	66.063	69.815	74.221	62.887	58.654	49.664	52.601	35.99	40.231	46.01	56.423	55.774
5.3115	1.1171	0	12.799	6.2535	0	0	0	17.394	23.807	8.9243	16.572	47.895	81.755	81.685	79.287	96.809	138.53	103.72	121.08	119.04	134.77	150.15	160.46	163.58	182.19	179.18	174.51	184.5	193.91	204.33	197.84	202.35	185.35	196.85	203.57	189.82	190.44	179.79	188.69	171.92	183.03	196.52	192.15	188.58	188.64	179.57	154.45	150.72	138.02
20.683	9.4265	0	0	0	0	0	0	0	8.9156	0.75236	1.0011	1.7841	1.9591	8.458	14.498	7.5164	8.4183	3.2542	20.386	25.413	22.724	18.638	19.133	29.533	24.27	39.186	25.448	33.06	23.471	38.216	18.836	26.759	23.13	22.18	16.578	26.287	23.12	33.782	66.513	81.212	119.27	130.14	157.28	189.71	215.98	214.3	240.07	242.67	260.16
22.765	16.104	0	0	0	0	0	0	0	0	0	0	0	0	0	0	7.8992	58.632	134.43	250.64	324.71	480.47	620.92	811.74	1067.2	1238.6	1302.2	1569.9	1853.7	2126.4	2330.5	2538.6	2716.6	2945	3019.6	3120	3276.7	3422	3583.8	3730.9	3785.2	3930	4014.9	4140.3	4221.8	4242.5	4314.5	4208.5	4322.5	4596.2
0	6.5251	7.2397	0	3.881	0	3.3502	5.8362	0	3.5096	21.272	29.385	36.419	35.177	48.598	31.429	34.694	45.184	87.971	92.683	99.212	121.76	129.18	136.96	120.77	145.51	161.34	152.71	151.8	163.43	188.77	176.94	178.01	189.22	163.35	166.87	165.91	158.22	173	162.16	151.15	148.97	163.54	161.85	172.04	152.72	166.51	152.89	146.82	141.94
4.7899	0	3.1745	0	0	0.24272	0	0	0	10.224	10.152	10.183	12.988	25.184	15.701	21.196	20.692	36.818	35.016	25.934	36.898	44.193	48.929	58.624	45.795	61.583	56.191	69.682	76.959	100.91	79.912	97.658	110.72	109.81	114.76	110.97	114.92	106.91	114.78	134.27	142.89	134.05	152.52	143.66	157.52	125.39	127.16	124.44	126.54	132.28
7.1831	25.279	21.715	1.5808	0	0	0	0	0	0	0	0	0	0	0	0	0	0	0	0	0	0	0	0	0	0	0	0	0	0	0	0	0	0	0	0	0	0	4.6503	0	7.7823	0	28.954	20.766	28.179	35.026	57.634	61.537	52.412	43.896
12.559	12.063	6.8912	0	0.6371	0	0	0	0	0	0	0	0	0	8.2313	8.7601	23.271	39.985	56.469	15.518	29.221	35.109	25.427	0	0	5.2783	16.7	9.3537	3.8993	0	0	0	0	0	3.0223	14.574	30.708	51.754	80.514	104.7	133.24	152.96	186.35	185.04	204.86	216.18	206.96	231.68	243.49	253.57
10.519	0	0	2.0083	0	0	0	0	4.025	12.042	10.954	13.556	22.977	40.529	43.758	20.828	50.148	45.834	34.111	56.097	68.648	82.618	67.626	84.989	92.758	80.813	125.89	147.78	168.03	165.35	177.2	176.86	186.59	172.03	185.55	211.35	234.91	239.37	280.23	303.79	335.76	392.06	421.44	449.85	485.71	546.29	547.35	559.46	587.1	610.84
0	0	0	24.796	0	0	14.445	0	5.3265	0	0	8.1415	2.0926	0	0	0.73685	10.762	12.339	12.704	8.4363	14.921	15.537	15.79	20.187	29.59	44.896	41.894	39.487	49.493	57.124	57.131	77.402	90.968	103.15	144.82	185.3	210.57	267.01	311.45	361.72	407.97	441.25	521.12	568.13	607.89	656.93	659.71	748.53	755.38	786.47
20.515	0	0	0	0	8.7135	0	8.4222	0	0	5.9647	18.332	30.835	90.375	137.7	216.99	287.33	381	479.05	542.92	659.49	784.66	874.69	996.13	1052	1156.1	1205.6	1329.9	1326.1	1320.4	1384.5	1433.8	1505.1	1511.6	1527.5	1603.6	1573.2	1633.8	1648.3	1658	1627.9	1689	1727.1	1728.8	1730.7	1677.4	1713.7	1743.3	1767.8	1736.1
0	0	0	0	1.9173	0	13.404	6.6142	8.18	8.5888	1.5758	6.8017	5.1448	14.279	7.9782	17.816	13.6	37.575	27.478	71.656	76.694	124.52	156.04	188.96	221.85	247.28	270.28	305.97	315.01	364.71	386.23	395.62	411.63	433.46	473.04	521.56	584.63	635.1	697.35	815.55	906.14	1040.8	1142	1298.3	1402.7	1461.7	1652.8	1763	1860.3	1949.2
2.4052	3.8469	0	0	0	0	4.4114	8.9274	0	21.076	4.9655	11.243	9.4476	0	0	6.6919	0	0	0	0	0	0	0	0	0	0	0	0	0	0	0	0	0	0	0	0	0	0	0	0	0	0	0	0	0	0	0	0	0	0
10.618	1.8466	0	1.2553	0	0	1.0424	5.4179	0	3.0078	0	0	0	1.9909	0	0.1773	0	0	0	0	0	0	0	0	0	0	0	0	1.8089	5.9213	18.22	12.908	30.909	35.737	43.894	49.713	54.162	58.36	54.552	79.245	85.209	88.65	92.801	108.29	90.313	91.446	106.84	135.68	117.72	134.5
7.3063	0	1.6451	1.9149	7.0295	0	0	0	0	0	0	0	3.2437	2.0008	0	0	0	0	4.9051	8.419	17.305	20.874	18.823	36.342	22.17	35.065	49.826	38.339	28.327	22.802	29.724	15.282	7.8216	0	9.449	16.993	26.609	21.408	32.465	34.898	27.596	52.085	47.104	42.593	46.977	63.337	69.404	75.093	0	0
0	0	0	2.6157	0	7.9361	5.8186	10.175	0	1.0896	0	0.59866	0	4.2164	5.4844	4.112	7.7001	14.79	23.488	17.097	34.675	51.003	44.182	56.536	58.289	67.61	80.527	88.594	92.479	77.194	66.342	68.459	85.918	90.286	102.47	89.783	81.681	88.504	77.593	74.482	91.2	94.425	76.728	76.525	82.264	65.935	53.418	51.849	55.763	61.683
11.837	16.013	0.14541	6.8075	0	0	0	0	0	0	0	0	0	0	0	0	0	0	0	0	0	0	0	0	0	0	0	0	0	0	0	0	0	0	1.1385	0	0	0	0	15.623	18.863	20.399	32.418	45.363	34.756	54.45	70.049	85.126	93.376	84.501
29.703	4.7886	0	0	3.1336	0	0	0	0	4.6507	0	2.8016	16.779	29.113	15.932	24.118	22.52	40.935	29.541	33.691	38.578	65.786	60.776	75.223	83.918	97.986	83.667	109.6	109.13	109.22	121.85	108.17	112.44	100.1	122.23	103.54	128.88	136.16	135.07	122.42	138.31	143.41	178.2	179.22	222.31	271.51	258.65	306.9	316.2	363.16
0.952	0	0	0	0	3.9141	6.5221	9.3679	10.539	24.894	24.236	33.844	34.985	48.31	65.013	65.379	66.604	66.515	58.113	78.285	78.411	86.165	97.732	101.97	112.32	103.56	90.569	99.431	94.249	118.23	106.67	106.96	112.89	110.78	111.21	121.81	113.23	129.59	144.11	164.13	189.61	217.59	240.82	244.72	275.26	276.05	300.37	305.43	313.11	338.98
0	0	0.98315	0	13.027	12.133	16.89	10.401	17.039	16.701	40.127	37.288	55.378	64.342	61.572	73.616	90.643	109.32	112.49	131.43	140.85	141.27	160.67	181.35	190.39	221.6	243.18	239.25	247.85	242.25	260.19	254.86	256.05	256.46	272.74	260.85	279.48	281.41	300.83	314.61	321.78	359.73	357.46	383.75	390.55	420.35	424.94	463.21	474.75	490.86
8.5152	0	0	0	8.9851	17.682	0	0	0	0	3.466	17.448	9.699	11.936	1.3957	8.7933	0	5.6969	0	0	0	0	0	0	0	0	0	0	0	0	0	0	0	0	0	0	0	0	0	0	0	0	0	0	0	0	0	0	0	0
0	0	0	8.4271	9.4068	0	15.195	3.1324	1.3917	0	0	0	0	0	0	0	0	0	2.5107	8.8568	2.1587	17.43	32.981	49.117	49.154	48.555	54.819	75.115	84.194	78.994	88.986	100.18	103.32	104.74	118.54	150.74	158.59	132.99	146.26	126.22	167.3	158.74	152.77	141.99	140.51	131.33	138.27	180.47	198.68	213.21
2.8638	0	22.001	0	0	23.121	1.3728	7.3195	0	3.6047	0	0	4.3205	11.078	35.174	50.321	62.934	78.932	105.04	156.78	211.74	256.25	267.92	353	384.59	451.82	475.97	553.92	604.11	688.15	754.32	827.23	949.57	1046.5	1137.7	1256.5	1324	1486.7	1636.1	1779.3	1947.8	2056.6	2210	2376	2456.9	2518.8	2684.5	2772.5	2900.9	2982.6
6.6012	1.5299	0	2.8066	0	3.2655	0	0	0	0	0	0	0	0	0	0	0	0	0	0	0	0	0	0	0	0	0	0	0	0	0	0	0	0	0	0	0	0	0	0	0	0	0	0	0	0	0	0	0	0
0	0	3.9486	1.4707	0	8.2154	9.3272	13.377	4.0609	3.1527	20.024	24.868	0.21582	13.212	11.829	16.697	10.682	10.561	7.1788	10.407	0.08632	0	0	0	0.052574	2.3484	10.526	8.2683	11.088	15.135	18.105	16.88	9.4633	7.2832	19.189	17.621	20.066	36.743	33.666	36.426	37.402	45.452	43.519	58.967	58.997	74.617	61.144	83.456	66.706	75.87
2.126	13.802	5.3344	1.2528	0	0	0	0	0	0	0	0	0	0	0	0	0	0	7.1202	3.396	3.8515	12.889	11.136	16.522	22.752	28.117	48.719	41.067	38.599	42.858	47.026	57.786	73.983	147.55	103.47	137.25	186.77	188.8	209.61	224.68	249.02	292.69	311.25	327.36	360.44	367.16	400.71	379.4	394.03	437.19
27.837	0	0	0	0	0	6.797	2.5195	0	0	0	7.4152	0.1214	0	0	0	0	0	0	0	0	0	0	0	0	0	0	0	0	0	0	0	0	0	0	0	0	0	0	0	0	0	0	0	0	0	0	0	0	0
0	0	0	14.446	8.7448	17.271	34.37	44.052	71.804	100.49	152.78	204.81	260.83	295.08	360.76	379.21	431.68	479.09	528.96	571.68	585.63	693.44	709.47	743.04	778.43	829.42	823.38	838.86	845.25	867.77	898.43	891.46	906.67	922.75	963.66	956.7	950.27	979.45	967.6	967.74	968.06	977.32	994.34	1006.2	988.09	981.32	998.05	988.77	957.77	938.47
0	0	0	19.775	4.7072	23.461	58.975	86.223	125.1	106.52	126.37	161.39	216.26	268.44	354.74	452.04	500.94	559.06	615.99	552.38	683.08	717.56	741.36	798.25	865.27	939.55	1000.3	1049.7	1120.3	1264.8	1303.1	1366.5	1427.2	1444.2	1550.6	1571.9	1534.8	1621.5	1656.7	1763.7	1744.3	1817.6	1910.2	1910.1	2070.7	2092.5	2085.6	2145	2046.1	2061.2
8.6887	8.9586	0	0.95227	0	0	0	0	0	0	0	0	0	0	0	0	0	12.668	8.1675	18.906	40.508	83.594	90.713	122.86	141.13	145.89	180.39	193.95	226.48	240.43	258.99	281.46	307.36	316	349.48	379.95	393.49	400.04	414.5	373.06	367.58	407.78	418.18	402.4	409.67	400.75	401.53	409.4	434.05	441.27
0	0	11.141	2.9245	5.2332	0.80035	9.7505	12.105	9.5024	7.5737	22.87	20.231	24.318	25.642	15.949	10.8	24.026	21.185	27.164	20.765	12.816	21.859	11.725	25.779	23.873	21.05	33.202	33.42	46.715	37.065	43.279	49.19	45.335	37.996	55.42	65.909	62.997	82.848	91.408	94.478	104.94	115.56	147.34	193.65	204.22	246.58	248.07	305.36	318.87	364.55
0	0	0	6.5012	11.725	8.4588	19.696	17.651	21.17	25.884	40.319	57.597	70.717	73.722	74.396	93.012	88.415	113.78	110.6	132.14	112.82	125.84	116.16	132.25	155.3	163.98	173.85	201.05	215.83	211.67	212.69	218.62	202.02	222.04	224.08	231.89	239.52	257.36	252.4	257.68	261.3	266.58	280.5	293.88	298.65	309.04	291.31	314.42	294.43	306.24
22.267	19.053	6.8948	0	0	0	0	0	0	0	0	0	0	1.8788	0	8.8969	10.634	33.37	21.099	9.7278	0	17.994	36.222	70.85	72.097	121.29	172.93	207.59	216.83	231.43	293.92	359.58	270.48	283.17	347.68	341.59	344.64	376.01	376.19	397.89	404.74	377.24	386.47	385.93	385.18	372.7	367.41	376.3	333.57	340.88
0	0	0.68023	2.9761	9.8052	0	4.6522	5.2167	0	0	0	4.2807	1.8721	0	0	9.0077	11.661	22.013	25.655	31.266	40.995	50.578	49.939	56.033	51.991	59.328	73.288	43.989	34.257	39.262	35.833	48.287	43.13	30.277	33.989	33.927	22.029	20.553	28.432	22.694	20.894	21.511	28.098	8.6902	19.429	11.915	3.8575	12.467	1.1002	9.9926
0	0	0	6.979	0	3.4738	8.1262	7.8397	18.284	17.921	3.2923	2.0341	6.326	4.7174	3.878	15.317	17.942	5.4732	2.0368	14.327	4.653	11.355	14.763	14.773	21.905	13.095	9.686	16.785	17.169	2.4304	2.9447	2.308	0	7.8757	0	10.486	21.438	45.415	63.13	102.97	130.44	159.66	207.11	247.88	275.38	292.56	337.37	373.86	398.87	420.56
6.8199	1.5242	0	0	0	6.4991	0	0	1.5246	0	0	2.8208	0	0.038945	0	0	12.031	23.288	54.222	101.28	133.49	162.56	225.62	261.56	320.64	365.32	426.18	482.36	561.24	626.03	734.9	829.22	921.79	1074.2	1182	1323.8	1333.7	1437.1	1517.8	1586.9	1680.5	1782.2	1794.5	1900.8	1941.5	1934.3	2018.5	2117.1	2081.8	2124
7.964	6.6074	0	8.7834	1.7309	0	0	0	0	0	0	0	5.7079	0	0	0	0	0	0	0	0	0	0	0	0	0	0	0	0	0	0.31538	0	0	0	0	0	10.431	16.061	0	32.395	26.023	50.822	35.042	59.427	50.628	65.813	72.483	70.258	101.93	117.98
0	0	6.5876	0	3.7405	7.6503	6.1385	0	0.98306	0	2.3131	0	14.16	3.1635	0	0	0	0	0	0	0	0	0	0	0	0	1.1385	13.284	13.335	25.472	39.312	35.566	43.763	46.52	50.622	67.296	73.431	88.777	79.432	94.574	91.577	88.73	99.563	114.83	109.29	120.11	111.83	128.56	107.69	110.05
40.785	15.078	0	0	0	0	0	0	0	0	0	0	0	0	7.4047	0	8.4581	2.6532	24.813	21.706	42.008	41.61	59.44	64.89	77.84	99.325	80.127	109.59	106.54	122.56	133.07	146.69	145.83	196.79	259.25	234.35	299.9	334.59	358.43	384.85	422.03	459.15	472.82	508.42	533.56	551.7	599.93	609.54	611.01	625.65
0.30353	0	0	5.019	5.3483	3.4323	0	0	0	0	0	0	0	0	2.6975	0	0	0	0	0	0	0	0	0	0	0	0	0	0.21184	0	0	0	0	0	0	0	0	0	0	0	0	0	0.23203	0	10.819	1.7929	11.656	0	14.369	8.0454
11.941	0	0	0	5.9231	7.0518	2.0754	0	0	2.0195	0	2.6872	4.8233	3.5843	0	0	0	0	0	0	0	0	0	0	0	0	0	0	0	0	0	0	0	0	0	0	0	0	0	0	0	0	0	0	0	0	0	0	0	0
0.77996	0.86276	0	11.469	2.4848	0	8.93	7.4132	7.694	13.506	0	3.1628	0.85913	0	0	0	0	0	0	0	0	0	0	0	0	0	0	0	0	0	0	0	0	0	0	0	0	0	0	0	0	0	0	0	0	0	0	0	0	0
21.931	14.536	4.8017	14.373	4.0126	0	0	0	0	0	0	0	0	0	0	0	0	0	0	0	0	0	0	0	0	0	0	0	0	0	0	0	0	0	0	0	0	0	0	0	0	0	0	0	0	26.781	27.633	59.701	36.747	59.257
11.896	4.2099	5.0179	0	0	0	0	0	0.74362	20.313	17.31	31.292	39.248	32.931	55.465	72.416	76.33	78.235	97.991	113.37	119.23	126.95	133.72	139.99	143.57	143.81	161.64	158.69	171.09	156.29	168.16	159.77	172.68	169.6	178.38	172.89	187.26	185.19	197.41	200.62	197.98	229.05	211.88	222.97	229.32	239.34	236.01	247.86	244.98	251.65
17.714	0	0	0.92732	0	0	0	0	0	1.6854	2.3813	7.5301	6.2735	0	0	0	3.9139	6.6168	5.4506	13.877	12.791	15.388	23.276	13.626	25.261	16.712	22.439	28.252	1.6064	1.5259	1.9062	0.48141	0.14853	0	0	0	0	0	0	0	0	0	0	0	0	0	0	0	0	0
7.1185	19.914	19.609	0.55307	0	0	0	0	0	0	0	0	0	0	0	0	0.96762	29.726	46.264	78.536	121.27	150.26	186.31	250.05	284.13	331.14	383.17	421.75	469.6	507.81	561.85	619.5	635.89	665.16	716.5	733.29	745.69	764.23	836	875.31	905.23	926.51	957.47	988.2	1005.4	1029.9	1041.8	1058.9	1060.6	1099.3
14.918	6.9892	0	0	0	0	5.022	16.182	22.629	25.004	42.657	68.511	69.189	79.817	89.254	107.73	132.56	143.59	157.19	178.12	183.31	184.92	216.47	180.47	204.66	194.58	161.52	163.72	160.4	163.75	170	179.18	161.43	168.47	179.25	167.72	157.29	148.72	153.34	152.64	144.93	155.84	142.24	146.42	130.61	128.64	99.095	108.36	114.44	106.39
20.958	7.9522	0	0	0	0	0	0	0	0	0	2.0757	0	0	3.3837	12.964	58.349	89.238	156.24	222.29	349.61	414.01	420.29	611.02	777.92	833.1	969.88	1058.8	1154.1	1201.3	1208	1305.7	1382.2	1443.3	1553.5	1622.5	1682.1	1740.5	1812.7	1837.6	1791.9	1783.4	1766.6	1807.6	1760.7	1779.8	1803.3	1838.9	1850.2	1860.9
4.3709	0.90411	0	6.5683	4.9643	0	0	0	0	0	0	7.5196	8.8431	6.8261	0.5238	0	0	0	0	0	0	0	0	0	0	0	0	1.7915	0	9.5454	14.322	5.1089	6.6723	0	0	3.0869	11.414	0	10.832	17.776	4.2344	6.1345	8.0948	13.204	6.5261	0	0	0	0	0
18.517	17.488	0	4.1281	1.5278	0	0	0	0	0	2.1578	11.449	11.247	17.509	35.465	35.883	72.169	106.73	152.22	211.84	280.42	342.58	430.33	458.05	521.78	590.21	618.16	675.07	749.47	784.4	819.33	862.77	885.5	917.1	936.02	943.3	983.29	952.1	990.08	982.16	995.59	1006.8	998.02	1047.2	1061.3	1047.1	1070.3	1064.6	1064.3	1043.3
0	0	0	0	7.6602	9.3093	3.9836	5.9989	4.764	16.528	13.733	2.7001	10.872	21.001	26.329	19.8	23.517	21.866	26.064	42.818	40.384	52.835	48.47	58.195	52.764	69.491	65.957	71.961	71.776	76.996	92.174	73.14	83.233	81.2	87.129	90.415	78.6	87.073	88.052	87.717	96.404	107.47	104.94	110.74	113.38	109.13	115.97	99.966	104.62	96.113
0	0	0	7.4366	3.5313	9.7191	22.874	30.269	29.536	27.17	39.71	37.078	44.446	43.197	52.848	56.272	56.263	65.06	55.722	71.91	40.876	37.076	31.442	42.732	51.34	64.165	66.667	73.278	65.712	64.728	60.444	62.034	61.145	52.784	60.977	64.287	72.024	69.492	75.12	76.84	73.457	66.955	77.371	84.751	84.736	99.622	77.316	107.65	87.432	93.364
15.332	5.581	0.2401	0	0	0	0	0	0	0	0	0	0	0	0	0	0	0	0	0	0	0	0	0	0	0	0	0	0	0	0	0	0	0	0	0	0	0	0	17.576	22.501	50.297	51.005	57.753	71.773	81.214	70.387	86.917	107.22	122.99
9.218	5.2208	1.0449	0	0	0	0	0	0	0.63707	0	0	0	0	27.365	35.647	51.768	80.838	101.56	100.77	144.53	176.1	188.44	222.2	251.96	289.86	336.76	364.43	376.83	390.05	436.81	480.16	485.99	525.37	555.17	596.73	613.95	645.17	669	713.62	736.26	754.17	773.73	778.48	815.37	809.73	768.66	770.75	781.09	815.16
46.777	8.9608	0	0	0	0	0	0	0	0	0	0	0	0	0	0	0	0	0	0	0	0	0	0	0	0	0	0	3.4391	1.7598	3.2807	0	0	11.12	10.599	0	0	0	3.4675	0.55851	3.7981	0	0	0	7.9332	1.74	7.597	1.199	0	3.9554
0	0	0	17.126	2.8915	0	1.9911	0.37377	15.395	40.758	19.428	20.1	15.234	7.2818	12.917	12.719	7.7602	4.5768	0	7.7861	9.4781	2.299	1.8018	7.7293	6.8702	5.7322	19.969	12.161	22.812	17.895	31.932	18.594	24.086	9.7997	14.32	3.4986	11.139	0	1.8789	2.4786	0	0	0	0	0	0	0	0	0	0
0	6.3236	0	0	9.2753	0	0	0	7.6291	8.1471	13.804	12.59	29.243	22.019	21.553	18.667	15.422	6.2027	0	0	0	0	0	2.2266	0	8.0368	19.301	4.8018	27.577	29.854	44.033	47.91	50.705	51.624	70.506	105.45	125.29	137.76	148.65	185.87	172.54	210.65	207.8	230.01	218.49	245.3	277.84	270.16	266.24	265.17
11.47	0	5.5483	16.701	8.6282	1.4034	0	0	0	0	0	0	0	0	0	0	0	0	0	0	0	0	0	0	0	0	0	0	0	0	0	0	0	0	0	0	0	0	0	0	0	0	0	0	0	0	0	0	0	0
6.9701	8.6889	3.8684	0	0	0	0	0	0	0	0	0	13.437	41.782	72.111	141.81	198.21	261.46	324.37	397.12	462.08	551.19	570.34	645.36	663.58	719.04	782.65	824.89	810.7	832.19	848.72	857.01	893.63	884.57	867.5	860.91	868.15	867.94	882.71	892.78	873.9	890.07	902.61	881.38	888.19	891.13	873.63	884.31	873.21	892.44
4.3239	0	0	0.045519	0	12.452	8.4869	0	0	17.709	0	0	2.3911	15.167	18.268	29.454	22.208	15.111	13.579	17.68	19.589	16.363	20.159	26.832	31.578	30.763	27.858	24.987	0	0	0	0	0	0	0	0	0	0	0	0	0	0	0	0	0	0	0	0	0	0
3.1018	0	0	4.8466	0.44793	8.5999	0	2.5465	0	0	0	0	0	0	0.81785	0	2.2587	2.5023	3.042	7.3495	6.4861	13.774	16.8	25.227	25.915	39.392	40.206	38.795	47.523	43.693	50.197	38.134	41.296	43.356	45.648	52.701	48.178	76.019	64.107	74.263	79.438	90.116	100.5	113.9	125.61	123.99	132.74	124.31	134.76	138.3
8.4133	8.2576	4.7692	0	0	0	0	0	0.30813	2.9165	16.301	20.305	16.489	22.957	26.996	31.792	32.615	28.04	31.05	41.677	28.38	26.878	42.325	37.991	24.567	43.766	33.663	47.155	78.663	78.666	88.996	79.184	99.754	92.041	149.62	131.24	148.42	149.47	163.93	183.23	192.13	197.13	201.55	261.96	263.13	293.11	319.43	365.99	434.73	473.23
0	2.6025	2.9874	0	0.13434	0.067894	3.5458	8.8513	0	15.396	2.4039	8.3949	3.3401	0	0	0	0	0	0	0	0	0	0	0	0	0	0	0	0	0	0	0	0	0	0	0	0	0	0	0	0	0	0	0	0	0	0	0	0	3.4901
23.558	4.6177	0	0	0	0	0	0	0	0	0	0	0	0	0	0	0	0	0	11.015	70.645	136.63	235.1	362.24	507.59	636.48	824.36	1040.7	1204.3	1447.6	1617	1776	1953.4	2102.3	2325.2	2387.5	2586.3	2471	2763.5	2777.6	2737.2	2850.3	2752.3	2856.9	2918.7	2784.3	3112.9	3013.6	2908.2	2952.3
0	0	0	0	0	12.657	8.6582	19.267	3.6833	6.7796	3.0758	8.5667	4.1227	13.972	2.3269	21.18	13.213	38.589	23.433	39.632	50.629	71.751	74.926	88.456	93.85	106.89	98.426	118.06	122.38	133.26	139.43	170.42	202.5	217.01	253.5	293.66	343.75	382.36	421.83	506.01	534.86	604.85	648.59	694.85	754.15	754.28	827.18	867.63	880.36	924.19
13.916	6.2004	0.26115	0.20862	0	0	0	0	0	0	0	0	0	0	0	0	0	0	0	0	4.3293	0	7.4795	25.365	17.571	35.597	37.996	57.832	54.506	78.232	91.562	94.82	124.51	159.53	141.33	135.23	127.61	149.8	176.9	208.16	254.25	266.21	325.9	397.13	430.15	476.5	543.21	597.72	627.07	667.81
0	0	0	0	3.0754	4.4276	11.06	19.682	14.325	18.704	22.329	32.701	41.787	42.232	54.206	69.046	73.875	78.822	93.506	95.193	106.77	109.82	111.22	106.53	114.92	139.47	122.31	135.6	130.53	131.99	147.74	130.77	128.7	120.9	137.89	150.01	141.64	145.22	140.32	144.29	144.91	139.84	136	142.17	124.93	128.9	102.97	103.19	109.74	99.627
6.7451	0.15592	0	8.9292	4.3855	0	0	0	0	0	0	0	0	0	0	0	0	0	0	0	0	0	0	0	0	0	0	0	0	0	0	0	0	0	4.9835	19.255	10.212	20.712	16.113	26.352	27.604	31.449	36.875	47.307	48.576	33.189	27.041	25.26	28.319	27.501
28.885	14.685	4.5932	0	0	0	0	0	0	0	0	0	0	0	0	0	0	0	0	0	0	0	0	0	0	0	0	0	0	0	0	0	0	0	0	0	22.853	51.245	135.74	224.35	350.21	461.88	610.81	743.62	921.63	1081.2	1273	1408.4	1560	1699.6
0	0	0	1.9679	5.3684	7.1363	9.976	13.158	19.281	16.841	30.121	48.366	57.538	87.615	114.5	128.93	169.18	204.69	223.7	252.8	304.93	370.73	429.11	501.72	550.75	622.35	651.78	722.86	757.3	838.82	890.89	948.88	1018.9	1006.1	1150.7	1108.8	1136.2	1161	1243.5	1292.5	1311.4	1369	1384.6	1436.7	1440.2	1462.7	1502.6	1541.3	1544.1	1588.4
0	0.73844	0	5.7178	4.7649	0	0	0	0	1.5516	0	0	0	0	0	0	0	0	0	0	0	0	0	0	0	0	0	0	0	0	0	0	0	7.4175	14.886	23.797	21.699	26.115	24.915	27.364	21.84	29.897	39.161	26.707	40.525	28.076	25.339	10.569	21.648	6.5185
14.441	0.14056	0	0	0.6512	0	3.1277	0	15.828	1.3998	0	5.9099	0	0	2.0854	2.4315	12.495	7.8478	1.8064	6.1505	6.9658	27.185	33.362	47.953	78.999	94.853	109.39	111.06	123.51	129.36	143.59	163.91	192.51	227.7	279.68	267.27	309.24	333.22	342.94	364.86	396.37	405.01	429.91	397.64	448.4	504.77	495.53	477.35	492.33	524.61
2.0502	21.947	0	0	0	0	0	0	0	0	0	0	0	0	1.8427	19.228	47.429	81.519	123.69	158.12	221.06	274.97	334.07	374.31	457.2	490.59	563.68	617.93	674.97	719.91	794.63	825.16	856.91	909.69	958.49	1003.7	1033	1049.5	1067.7	1098.8	1107.5	1147	1167.1	1189.6	1209.9	1232.4	1229.1	1231.9	1234.1	1269.3
0	0	0	16.278	7.2372	15.25	0	5.2146	1.0415	0	0	0	0	0	0	0	0	0	0	0	0	0	0	0	0	0	1.3895	49.672	57.489	94.685	121.09	142.03	175.49	199.35	243.21	273.79	300.13	328.72	338.65	357.84	364.1	392.93	403	428.66	462.15	463.74	469.18	465.86	478.5	471.37
0	0	11.139	30.512	11.637	19.86	10.863	6.475	38.954	62.73	81.276	104.22	102.2	107.74	133.82	152.24	196.84	227.57	261.06	335.88	389.39	428.78	474.94	536.89	572.58	642.79	708.53	721.77	815.52	865.56	902.75	974.58	1036.3	1055.8	1114.8	1143.6	1198.7	1245.2	1246.1	1287.7	1299.1	1383.2	1359	1385	1384	1432.9	1428.7	1425.1	1450.3	1450.2
14.109	3.3826	4.5503	0	0	0	0	0	0	0	0	0	0	0	0	16.675	14.896	41.797	46.251	65.048	88.21	120.04	151.5	177.32	213.05	287.65	417.96	527.93	511.47	721.22	863.77	971.39	1077.5	1165.7	1361.1	1518.3	1633.4	1788.2	1931.4	2096.6	2265.1	2496.7	2706.5	2898.8	2946.6	3058.5	3287.5	3478.7	3731.5	3991.8
0	0	0	5.7775	0	9.7419	20.319	10.915	28.297	30.379	24.017	37.179	40.195	44.929	32.29	43.555	56.917	49.096	66.031	80.835	100.23	105.95	100.62	113.41	103.08	133.71	145.77	163.98	158.32	177.05	189.78	167.39	200.5	200.24	213.66	215.1	220.93	222.05	219.96	243.68	240.38	238.05	242.21	240.71	236.27	243.48	241.24	238.3	243.37	259.11
7.3239	0	0	12.835	2.3752	0	1.3857	0	0	0	0	0	0.5706	0	0	0	0	0	0	0	0	0	0	0	0	0	0	0	0	0	0	0	0	0	0	0	0	0	0	0	0	0	0	0	0	0	0	0	0	0
0.18154	9.3808	0	0.71278	0	0	0	0	1.5871	6.4255	30.661	58.602	85.812	132.19	155.66	209.11	242.94	296.29	351.95	392.61	412.27	417.75	453.02	493.05	508.53	544.93	552.73	600.02	458.21	441.22	459.01	434.82	466.71	475.07	468.79	503.7	480.07	493.23	488.63	495.06	489.14	518.82	512.38	525.68	513.9	510.38	518.02	540.51	552.98	578.41
9.0579	2.5008	3.4171	3.6202	0	0	0	0	0	0	0	0	0	0	0	0	0	0	0	0	0	0	0	0	0	0	0	0	0	0	0	0	0	0	0	0	0	0	0	0	0	0	0	0	0	0	0	0	0	0
0.60725	5.168	9.9016	3.7672	0	0	0	0	0	0	0	0	0	0	0	0	9.1801	13.503	27.701	40.294	63.878	82.371	111.72	135.55	155.16	189.64	211.46	221.93	240.48	265.83	297.48	329.83	357.67	415.4	444.76	477.01	505.83	560.38	596.48	644.71	682.43	712.16	760.26	785.07	841.35	859.22	919.62	929.53	966.09	1005.1
2.9177	4.2404	0	1.5221	0	0.089115	5.4738	0	0	0	0	0.98741	0	0	0	0	0	0	0	0	0	0	0	0	0	0	0	0	0	0	0	0	0	0	0	0	0	0	0	0	0	0	0	0	0	0	0	5.437	0.012749	3.8943
23.838	0	0	0	0	0	0	0	7.661	0	0	0	0	0	0	0	0	0	0	0	0	0	0	0	0	0	0	0	0	0	0	0	0	0	0	0	0	0	0	0	0	0	30.182	62.75	77.716	106.15	119.37	150.78	166.73	214.52
0.93653	0	0	0	0	2.5015	2.3029	14.591	0	4.2682	1.8025	0.073477	0	0.020301	0	0	0	0	0	0	0	0	0	0	0	0	0	0	0	0	0	0	0	0	0	0	0	0	0	28.637	84.768	135.27	90.995	110.06	161.6	104.72	146.21	144.45	163.73	165.44
8.7666	0	0	1.6685	0.89244	2.6064	0	0	0	0	0	0	0	0	0	0	0	0	0.27777	0	0	0	0	0	3.4172	6.2635	8.0536	0	12.836	2.1379	0	3.056	0	0	0	0	0	0	0	0	0	0	0	0	0	0	0	0	0	0
6.2558	8.4362	0	3.4124	0	4.368	2.8872	0	0	0	0	6.8732	0	0	0	0	0	0	0	0	0	0	0	0	0	0	0	0	0	0	0	0	0	0	0	0	0	0	0	14.86	25.656	94.034	117.63	94.299	76.226	101.07	200.21	211.29	214.97	221.19
12.039	4.9407	0	6.9224	0	0	0	1.5915	3.5385	8.7658	3.8888	6.6331	3.1156	14.509	18.189	24.916	12.252	24.517	16.808	20.217	28.647	67.374	85.447	148.41	190.46	243.13	293.59	369.01	432.59	491.03	562.66	601.71	683.44	763.44	811.99	854.12	916.58	968.69	1002.3	1065.4	1108.5	1145.4	1206.9	1244.3	1321.9	1319.9	1344.9	1372.2	1353	1399.3
7.3357	1.322	0	0	0	0	5.4925	12.541	35.926	57.398	88.533	122.87	175.96	222.51	287.19	311.1	360.24	414.75	453.2	485.81	541.52	568.38	614.66	659.89	703.74	734.26	730.67	770.13	798.52	824.69	865.07	898.42	943.67	1018.5	1068.8	1124.6	1154.1	1185	1197	1288.5	1425.3	1480	1453	1525.6	1552.7	1562	1645.4	1663.7	1702.7	1747.2
7.2764	7.2795	0	0	0	14.845	9.6771	10.696	28.287	0.83305	0	0	0	0	0	0	0	0	0	0	0	0	0	0	0	0	0	0	0	0	0	0	0	0	0	0	0	0	0	0	0	0	0	0	0	0	0	0	0	0
6.9115	9.7307	0	0	0	0	2.141	6.1269	0.61011	0.89537	3.1065	0	7.118	8.412	4.818	15.967	7.049	9.1473	12.819	0	0	6.2728	8.561	15.822	5.1014	2.2159	16.138	24.199	19.859	22.441	17.33	13.206	16.431	12.37	17.534	17.163	24.861	31.063	20.374	24.638	31.106	9.2664	24.201	3.4628	2.2913	0	0	2.0054	17.021	28.745
27.065	0	1.5824	14.957	0	0	0	0	0	0	7.9079	17.009	0	6.5715	23.481	16.296	9.1773	8.4369	4.6257	0	8.1391	2.808	16.258	33.028	39.441	61.662	63.958	92.955	84.197	112.82	110.79	112.99	113.52	141.88	158.27	177.6	209.52	253.83	341.49	307.25	406.51	510.55	652.03	802.46	990.6	1132.9	1288.3	1478.4	1600.8	1773.9
0	2.4855	4.7148	2.5907	0	0.81456	7.2028	0	0	0	0	0	0	0	0	0	0	0	0	0	0	0	0	0	0	0.033719	4.0252	3.6234	0.32501	0	0	4.735	9.6846	4.6259	2.2916	9.768	11.959	20.458	38.891	47.646	55.715	66.335	83.145	101.08	139.04	141.89	151.58	148.84	155.08	168.59
38.105	10.575	3.2762	2.9658	0	0	0	0	0	0	0	0	0	0	0	0	0	0	0	0	0	0	0	0	0	36.378	71.814	163.4	252.55	353.53	460.32	551.92	616.69	696.54	773.42	810.24	877.83	984.69	1103.6	1176.1	1209.2	1205.5	1341	1288	1296.8	1338.6	1321	1331.7	1316.8	1335.5
2.9443	0	0	2.2841	4.1083	9.3289	1.3996	10.984	10.073	23.068	41.313	49.453	74.363	82.887	91.395	93.299	118.2	125.63	153.02	190.89	184.75	199.16	217.82	243.24	240.1	250.41	275.49	264.72	292.72	269.01	280.17	260.78	282.95	264.37	276.51	285.48	281.74	288.51	284.19	300.04	297.03	285.74	314.05	311.61	317.77	315.72	331.41	310.33	329.61	321.3
31.092	19.343	0	0	0	0	0	0	0	0	0	0	0	0	0	0	0	0	24.407	86.64	186.89	258.51	432.35	662.86	792.52	1022.6	1283.1	1496.8	1711.2	1922.2	2219.6	2167.7	2538.7	2721.9	2885.5	3162.3	3145.5	3234.9	3383.4	3515.6	3671.2	3799.1	3904.7	4034.4	4102.4	4276.1	4396.8	4368.8	4412.3	4510.4
12.946	0.84436	0	0	3.4527	0	0	0	0	0	0	0	0	0	0	0	0	0	0	0	0	0	0	0	0	0	0	0	0	0	0	0	0	0	0	0	0	0	0	0	0	0	0	0	0	0	0	0	0	0
15.876	13.476	8.6667	0	0	0	0	0	17.775	46.216	42.291	63.481	162.85	152.65	205.86	157.46	227.82	242.76	264.34	223.36	359.13	308.7	332.19	369.67	373.24	354.84	359.47	363.43	416.49	381.31	320.63	382.99	326.61	357.2	373.47	354.6	312.32	323.48	333.79	336.04	326.48	347.52	434.47	432.8	476.82	400.48	411.68	417.2	411.93	410.04
2.4339	4.7677	0.041342	0.19405	0	0	0	0	0	0	0.9009	16.552	12.252	35.638	54.282	76.678	92.402	123.74	129.47	146.35	163.91	182.02	198.39	221.03	221.91	222.08	234.93	244.61	249.85	233.68	235.18	246.32	256.94	250.46	265.91	270.74	266.32	271.48	254.84	270.56	268.35	272.6	267.03	262.63	258.66	255.38	254.23	190.86	192.6	209.51
14.411	11.749	0	0	0	0	0	0	0	0	0	0	0	0	0	0	0	0	0	2.4131	0	14.678	23.213	34.154	47.412	20.547	27.55	20.71	17.002	13.747	3.3843	0	34.064	38.668	72.968	117.27	139.15	167.11	200.9	293.64	349.57	380.5	439.02	481.03	525.84	562.6	585.75	650.29	689.15	720.36
13.932	8.8438	0	1.6195	0.24102	0	0	3.1037	0	0	5.2998	0	3.5761	9.8629	2.5793	2.69	10.607	8.1764	7.2783	2.9636	6.8989	16.708	9.3056	7.6039	9.8148	30.44	39.401	57.786	57.996	74.735	83.475	46.224	72.441	72.226	94.811	110.97	122.02	104.47	85.75	105.02	100.08	108.26	84.967	110.77	104.69	110.83	96.413	80.169	103.07	90.088
0	0	11.684	0	0	24.565	7.3165	5.674	10.473	11.152	19.87	40.31	63.489	100.08	77.589	103.21	118	111.59	128.43	150.69	173	189.36	181.2	206.74	214.83	232.73	256.02	304.17	333.91	369.35	442.09	466.19	559.51	597.41	661.98	733.03	849.08	893.72	984.84	1047.5	1295.6	1437.7	1281.2	1317.2	1335	1375	1395.9	1466.4	1531	1551.1
6.7137	1.4408	2.7286	0	1.4646	3.5288	0	0	0	0	0	0	2.1529	0	14.597	28.052	34.898	59.934	62.162	76.802	81.619	142.84	108.01	116.7	137.02	156.3	172.5	174.15	182.3	187.04	188.91	180.03	190.53	197.38	189.76	211.51	192.4	186.99	196.02	200.43	196.2	202.1	202.12	204.98	207.43	197.41	211.41	185.97	207.96	186.01
0	5.2433	0.74586	0	0	6.8478	10.188	17.926	1.5312	16.16	31.234	34.878	35.198	28.476	11.202	11.537	0	10.278	6.5292	5.2182	0.68148	2.2188	2.3561	10.635	17.656	44.204	44.914	48.251	49.939	52.152	47.298	55.566	43.9	62.073	81.007	92.416	100.37	105.07	121.43	126.47	127.98	111.63	123.89	137.42	144.23	151.6	131.43	150.79	156.25	146.1
0	0	0	26.37	0	13.369	15.871	0.52233	10.771	12.544	39.963	29.883	44.106	94.903	96.117	121.82	97.317	117.74	142.32	156.82	162.83	200.58	203.59	392.94	241.21	273.34	261.85	271.74	289.93	300.88	411.45	463.78	571.51	616.06	762.77	914.7	1012.2	1216.7	1435.7	1384.2	1693.3	1783.6	1943.9	1934.9	2175.9	2085.6	2137.8	2410.6	2332.6	2501.9
17.942	0	0	0	0	6.9109	0	0	4.3523	0	0	0	2.0618	0	0	0	0	0	0	0	0	0	0	0	0	0	0	0	0	0	0	0	0	0	0	0	0	0	0	0	0	0	0	0	0	0	0	0	0	0
7.6049	0	0	2.0827	0	0	2.6477	0	3.8653	0.82384	0	0	2.9606	15.048	17.169	34.221	39.708	88.925	116.89	192.55	267.99	391.75	506.94	667.93	824.86	1023.6	1248.6	1504.2	1692.6	1846.5	2139.8	2472	2624.6	2908	3026.2	3351.8	3415	3616.9	3719.8	3907.4	4012.8	4098.6	4331.6	4426.5	4630.4	4757.1	4792.1	4941.8	5040.3	5216.7
0	0	0	3.8213	10.928	9.7886	4.0107	16.729	20.005	38.145	38.109	27.459	38.765	34.366	45.39	50.715	38.394	32.698	24.91	29.427	30.458	35.063	26.807	27.971	33.337	36.041	38.573	42.033	41.706	50.688	53.948	53.035	46.988	54.936	50.296	55.431	45.537	49.64	55.143	42.606	44.857	47.375	57.83	49.953	57.546	42.957	41.206	32.991	43.881	26.825
21.693	0.88222	0	15.447	2.7484	0	0	0	0	0	0	0	0	3.9984	11.386	28.441	46.094	69.064	86.067	107.9	137.57	145.75	150.92	168.48	176.6	198.23	208.01	201.54	178.12	192.4	204.7	209.41	227.51	207.83	234.94	221.65	200.38	201.65	213	210.05	203.97	194.11	187.66	187.25	202.51	192.41	178.53	173.54	155.28	155.65
0.52134	0	0	4.6628	0	6.5678	1.1217	0	0	12.363	7.2189	8.0714	0	2.7705	5.2445	0.97511	2.201	0	0	8.7474	6.84	15.633	34.503	52.334	88.912	113.16	151.69	184.77	225.52	244.13	274.5	314.95	349.2	359.84	401.46	438.44	457.2	512.65	537.08	549.7	578.08	617.55	655.53	678.69	698.66	739.65	770.11	793.13	815.03	814.39
0	0	0	13.491	0	15.05	10.93	16.594	30.349	44.965	36.72	54.973	62.234	66.303	64.65	88.319	83.943	86.335	143.77	164.47	165.59	147.76	236.07	264.08	271.18	252.37	277.28	252.3	253.76	274.09	298.08	284.02	279.14	289.28	298.9	293.17	283.8	279.34	271.73	274.22	279.03	266.18	273.34	285.95	266.27	275.38	266.26	276.95	262.77	255.29
0	0	0	21.362	0	2.5861	18.726	18.348	28.038	26.124	42.769	57.472	59.878	68.427	71.448	94.187	119.28	113.88	162.55	174.51	178.05	226.28	239.62	260.66	298.65	319.01	338.24	357.96	387.16	406.73	423.11	407.47	431.17	459.66	526	498.47	483.02	549.58	572.62	587.6	559.81	616	637.62	631.55	606.48	628.65	619.66	637.76	645.01	618.95
23.717	3.0811	0	0	3.0036	0	0	0	0	0	0	0	0	0	0	0	0	0	0	0	0	16.402	38.383	91.709	112.08	151.45	180.93	233.27	282.93	357.24	418.5	461.64	546.24	595.52	641.47	673.66	722.71	768.56	844.4	879.43	919.95	966.06	972.02	987.43	1058.5	1101.8	1126.3	1182.7	1219.4	1207.3
0	0	0	0.88097	0	18.831	5.6307	14.575	30.634	24.305	28.237	23.85	38.603	46.804	48.552	44.828	31.941	29.234	30.794	26.011	26.938	32.008	46.426	75.273	85.253	119.88	136.61	153.89	193.37	227.68	242.24	245.68	322.5	326.24	344.46	434.63	401.32	416.95	458.74	461.78	510.01	502.84	527.73	516.64	507.09	565.65	552.69	499.61	504.64	547.54
29.937	8.4878	4.5694	0	0	0	0	0	1.0507	10.949	23.853	39.83	64.26	75.508	98.124	114.36	122.18	124.83	129.76	144.82	150.12	150.07	160.33	170.76	174.36	169.33	168.43	197.19	180.21	195.09	191.64	226.35	202.28	201.23	221.29	221.87	250.07	262.29	298.86	329.71	394.99	422.74	456.86	486.26	532.43	555.1	588.75	606.82	621.15	639.4
15.658	5.3091	0	0	0	0	1.4636	0.76165	3.4255	13.999	16.437	32.795	50.824	78.988	106.08	146.07	201.64	254.61	303.26	382.92	475.9	656.24	779.9	963.79	1147.3	1368.3	1567.9	1812.4	2094.6	2333.6	2572	2718.5	2975	3226.2	3484.3	3674.5	3835.5	3998.2	4179.1	4256.7	4432.1	4561.8	4705.9	4643.6	4675.6	4446.6	4876	4847.4	4904.1	4958.7
20.932	13.879	1.9979	4.2678	0	0	0	0	0	0	0	0	0	0	0	0	0	0	0	0	0	0	0	0	0	0	0	0	0	0	0	0	0	1.7521	2.0454	7.59	4.2205	8.095	10.245	5.7229	4.783	0	0	17.465	28.16	26.998	38.673	42.241	30.486	37.225
11.199	5.5815	0.82919	0.18121	0	0	0	0.1518	0	0.48357	0.82951	1.5874	1.2382	4.4005	0	6.2738	2.9728	12.641	17.174	17.817	10.556	40.074	30.356	36.693	43.204	48.038	42.918	53.128	66.542	64.652	70.077	62.361	73.561	80.688	77.863	81.472	85.94	97.681	111	133.75	148.94	176.99	216.65	239.17	244.45	274.83	310.61	354.87	375.51	445.4
0	6.6221	0	4.8946	0	0.72423	0	0	5.8055	0	0	0	0	0	0	0	0	0	0	0	0	0	0	0	0	0	0	0	0	0	0	0	13.911	26.566	41.024	55.635	64.259	77.487	101.43	110.14	133.92	119.73	183.66	204.76	228.02	224.56	263.77	265.32	244.57	242.8
6.699	3.7049	0	0	0	0	3.4713	0	0	9.6181	3.6156	31.711	38.615	56.511	69.536	110.76	149.16	188.36	254.14	301.79	356.27	426.78	486.96	544.63	592.2	661.92	696.18	773.92	795.68	821.36	848.14	872.41	909.23	916.36	960.8	973.48	949.07	970.56	979.53	990.7	1021.4	1097.7	1096.5	1128.3	1209.4	1244.2	1274.3	1378.6	1386.7	1490.7
0	0	0	13.836	2.6535	3.1931	8.2956	8.4194	7.133	15.377	16.239	20.851	17.179	14.888	20.986	8.3905	22.563	27.816	65.275	122.45	176.87	264.37	316.56	435.55	525.55	630.06	686.64	847.45	925.13	1028	1106.1	1260.7	1334	1434.2	1536	1691.2	1776.5	1820.8	1957.2	2049.9	2145.8	2223.6	2423.2	2442.8	2439.8	2600.6	2679.7	2786.1	2809.6	2872.4
0	8.1114	0	0	0	0	5.8023	5.363	0	0.90718	0	0	0	1.4737	0	0	0	0	0	18.109	26.442	30.844	52.808	78.204	83.31	111.5	124.2	147.65	146.14	153.8	172.81	205.17	234.18	262.3	309.22	356.03	420.14	475.45	524.87	622.86	709.75	804.91	874.21	973.96	1070.3	1141	1205.1	1324.2	1359.3	1430
1.8506	0	0	0.22192	5.4371	1.4565	4.1749	3.5254	20.859	19.365	28.524	27.981	50.361	58.46	65.313	92.19	111.25	138.98	143.07	160.06	180.83	205.27	221.57	233.72	263.23	290.25	292.79	318.51	347.3	384.44	416.02	488.01	520.17	581	662.81	770.04	892.52	1093.7	1247.3	1504.2	1713.8	1858.2	2073.3	2320.6	2525	2667	2980.4	3196.9	3229.8	3504.2
19.597	9.6264	1.964	0	0	0	0	0	0	0	0	0	0	0	0	0	0	0	0	0	0	0	0	0	0	0	0	0	0	0	0	0	0	0	0	0	0	0	0	0	0	0	0	0	0	0	0	0	0	0
16.633	0	0	0	0	6.4998	0	6.3981	13.481	4.2472	5.8775	20.936	28.732	34.734	32.186	27.315	25.643	40.749	29.978	35.514	34.995	42.833	37.856	38.705	35.083	39.758	28.599	35.26	50.874	84.548	104.19	149.52	191.82	251.97	316.18	385.69	432.47	510.5	562.55	589.24	661.09	676.88	704.63	688.48	771.43	800.77	840.95	868.06	849.02	895.84
13.725	1.8409	0.28645	0	0	0	0	0	5.6538	34.518	38.022	62.69	78.921	79.832	101.13	109.98	137.53	139.89	130.81	144.09	163.85	161.39	172.69	182.85	197.8	192.12	225.98	220.77	241.83	244.16	279.38	289.8	305.97	321.71	331.85	336.5	362.99	364	394.2	416.19	410.57	429.45	439.93	457.74	456.41	465.32	463.98	466.97	473.96	477.48
0	4.8248	0	1.1993	0	2.3473	4.7859	10.923	16.541	19.272	29.278	45.641	50.377	63.261	64.944	84.794	82.35	99.279	117.19	128.76	127.03	149.15	148.86	152.24	154.61	165.38	162.57	168.78	167.93	182.17	164.25	171.66	179.8	178.87	181.65	170.52	167.81	170.92	170.37	174.8	176.24	182.66	188.06	183.74	177.32	177.35	174.58	176.03	178.48	172.65
0	0	0	16.939	0	1.1789	7.3615	1.7862	8.4315	9.1448	16.555	22.595	33.083	41.123	53.354	81.241	133.3	177.28	216.28	265	325.76	403.18	517.69	531.12	605.43	710.31	910.69	834.4	901.22	966.19	1170.8	1261.5	1193	1241.2	1369.6	1739.6	1808.3	1630.4	1623.4	1743.8	1761.4	1818.6	1847.6	1881.1	1940.5	1899.4	1942.7	2027	2058.3	2087.2
0	0	0	1.093	6.6442	7.2895	2.0773	0	0	0	0	0	0	0	0	0	0	0	0	0	0	0	0	0	0	0	0	0	0	0	0	0	0	0	0	0	2.1859	4.6231	9.6327	7.5722	9.5077	22.589	14.407	17.076	20.42	10.142	11.228	2.29	0	0
16.373	12.525	5.3488	7.4095	0	0	0	0	0	0	0	0	0	0	0	0	0	0	0	0	0	0	0	0	0	0	0	0	0	0	0	1.1694	16.915	21.049	12.402	12.655	13.454	15.14	11.031	23.24	20.984	42.439	46.697	43.153	31.897	52.134	53.262	62.339	38.013	31.661
0	0	19.661	0	0	27.732	12.952	9.6093	15.922	20.926	21.1	27.595	29.186	27.643	41.415	47.738	45.084	24.515	35.084	23.336	31.896	40.509	18.922	51.888	65.361	73.05	97.752	125.29	149.54	193.47	174.58	246.48	296.37	360.7	397.32	431.05	510.19	586.93	648.85	702.45	740.05	782.31	851.72	906.25	911.32	978.29	1029.4	1072.7	1112.6	1155
16.163	17.378	0	0	0	0	0	0	0	0	0	11.913	11.261	20.379	29.155	30.115	23.103	38.589	27.405	42.859	33.637	53.331	62.096	60.948	65.079	74.958	79.828	94.964	101.83	97.167	98.662	109.96	117.83	133.71	131.77	127.7	144.1	143.33	136.66	162.56	180.08	176.67	235.11	243.76	246.96	277.64	300.23	324.37	331.15	342.87
5.5468	2.1823	0	5.279	0	0	1.9258	0	1.0047	3.1255	15.379	11.944	15.442	16.394	13.2	20.277	12.045	17.188	14.871	13.719	15.744	18.324	18.137	30.045	21.07	5.7852	15.685	31.116	31.132	38.62	41.788	36.32	35.459	36.476	50.59	54.175	50.593	51.197	49.279	53.256	62.638	49.111	57.263	35.964	21.36	21.978	12.772	0	0.54037	24.555
0	6.2497	0	0	0	0	5.5538	1.2785	7.4769	7.7997	10.908	13.848	10.76	5.4635	0	0	0	0	0	0	0	0	0	0	0	0	0	0	0	0	0	0	0	0	0	0	0	0	0	0	0	0	0	0	0	0	0	0	0	0
0	0	0	14.571	0	0.53414	6.9887	6.7663	5.4188	5.0288	3.6581	0.59633	0.14384	0	0	0	3.1699	0	0	0	0	0	0	0	0	0	0	0	0	8.5591	10.394	16.038	27.91	30.788	56.47	84.887	85.308	102.89	119.32	130.3	142.74	137.68	163.29	204.73	197.51	200.26	222.1	254.33	249.21	266.89
2.1928	0	0	3.2398	0	0	7.4707	14.156	32.175	39.265	66.85	91.885	116.37	159.81	189.49	224.39	253.03	268.76	302.67	343.61	374.04	404.52	502.44	576.05	711.04	832.01	910.05	1063.9	1141.5	1275.6	1386	1472.7	1567.7	1707.9	1872.7	1919	2000.1	2112.7	2144.9	2201.3	2290.2	2381	2415.9	2453.8	2498.8	2559.1	2614.1	2660.7	2717.3	2720.9
5.7536	0	24.084	0	0	13.026	0	6.4512	26.68	44.266	71.328	97.022	117.52	156.09	187.95	214.67	246.51	261.37	296	318.54	356.1	396.71	430.8	487.13	540.08	606.03	665.26	699.44	758.13	824.31	890.27	946.75	1048.4	1142	1233.8	1310.9	1413.4	1523.1	1691.8	1785.7	1924	2018.9	2124.9	2257.7	2345.8	2485.7	2622.7	2767.7	2895.9	3004.6
0	0	0.50019	2.9299	7.7989	5.3574	6.4997	3.1477	2.4741	1.1751	7.0568	2.297	8.3036	13.036	8.2437	16.716	6.2417	21.53	18.471	26.399	29.207	24.897	17.465	29.453	36.259	40.752	54.507	56.849	70.262	71.123	71.825	76.762	71.537	84.751	111.49	135.13	165.61	190	178.42	204.92	224.34	234.17	267.26	295.24	301.08	358.15	355.6	390.93	391.62	396.92
0	0	0	17.266	9.8209	5.1792	15.851	20.831	24.808	29.362	47.601	61.793	74.175	88.516	122.54	149.17	187.6	216.47	259.81	272.07	316.45	356.84	379.51	352.54	483.17	519.48	589.76	636.58	719.43	752.43	812.05	876.23	922.1	925.07	1027.6	1087	1103.6	1184.8	1264	1278.9	1306.3	1367.4	1424.2	1495.1	1531.9	1560.2	1634.8	1695.3	1745.9	1812.6
0	7.6443	0	10.975	7.9835	10.242	12.194	0.7886	0	0	8.776	0	0	0	0	0	0	0	0	5.7671	20.168	19.042	33.91	27.43	37.821	44.648	58.58	55.549	73.433	65.388	86.98	69.268	73.306	74.285	86.973	61.253	75.617	63.343	75.974	81.586	77.549	79.224	79.917	78.726	87.148	90.815	83.57	93.356	81.368	89.647
7.5402	8.7162	0	9.0056	8.8145	0	0	0	0	0	0	0	0	0	0	0	0	0	0	0	0	0.89479	15.541	19.1	30.489	43.632	44.539	47.967	57.894	58.316	61.974	57.676	58.759	75.865	60.532	75.21	62.155	62.413	61.352	67.819	63.151	64.057	71.323	68.028	68.641	54.658	55.983	54.123	60.654	38.829
0	10.678	4.4634	0	0	0	0	16.708	36.333	67.617	109.1	148.34	221.67	285.2	361.59	396.83	473.61	499.52	568.35	640.17	690.97	778.33	795.04	854.94	936.25	974.86	1027.8	1081.2	1111.1	1181.6	1187.9	1227.4	1266.4	1304.6	1360.2	1387.1	1374.5	1431.3	1477.6	1531.6	1526.4	1503.9	1555.4	1553	1613.9	1574.3	1630.3	1596.9	1628.7	1616.3
0	0	0.5736	3.4792	2.5526	1.64	2.1627	1.9802	0.86122	0	10.396	13.604	17.646	10.181	8.9908	0	0.39974	0	0	0	0	0	0	0	0	0	0	0	0	0	0	0	0	0	0	0	0	0	0	0	0	0	0	0	0	0	0	0	0	0
5.8128	0	25.721	0	0	26.918	0	0	0	0	0	5.9912	25.951	70.218	115.57	183.08	263.43	336.18	439.47	581.55	735.92	894.14	1043.5	1220.3	1439.2	1550.8	1680.7	1810.5	1943.2	2162.9	2256.5	2475.1	2757.6	2889.9	3005	3188.8	3217.2	3858.3	3702.3	3717.1	3822.3	3916.3	4091.3	4228.3	4235.1	4311.4	4447.8	4628.3	4956.7	4951.1
0	4.3484	11.042	0	0	0.13308	0	6.8211	0	0	0	3.5405	0	7.8124	0	0	15.789	14.894	12.215	1.3039	1.9174	19.118	17.704	30.271	37.44	40.497	60.408	63.734	64.837	50.152	53.679	64.017	65.261	78.849	93.075	96.679	102.81	91.388	110.14	153.34	182.37	205.61	254.4	264.39	307.96	350.18	376.15	389.84	428.22	435.93
11.193	9.9895	0	1.5405	0	0	0	0	0	0	0	0.54212	0	0	0	0	0	0	0	0	0	0	0	0	0	0	0	11.715	0	21.46	17.932	22.661	43.942	29.799	54.815	50.94	57.705	60.014	58.373	51.282	61.258	63.8	50.521	34.655	23.383	15.491	9.792	30.743	32.646	51.969
0	0	0	5.2083	4.5117	4.4323	12.348	7.4335	8.7635	0.19454	20.395	19.255	25.446	39.067	37.97	35.313	46.065	47.751	48.077	64.775	20.604	25.199	13.626	23.937	24.75	33.695	37.669	45.788	50.402	52.693	48.47	46.636	47.206	49.955	54.959	64.75	59.439	73.838	66.842	76.083	85.833	82.234	106.04	119.22	125.28	154.98	137.67	164.15	158.48	168.17
14.992	8.137	3.8551	2.3064	0	0	0	0	0	17.076	22.95	48.37	58.876	74.971	90.286	104.43	134.47	147.89	176.75	174.3	209.88	217.75	239.19	250.24	268.22	297.73	341.55	365.9	392.77	428.69	463.27	489.44	532.5	570.49	598.81	623.93	639.26	647.38	656.17	697.55	730.34	753.39	781.86	825.94	869.26	918.58	965.39	1006.9	1039.9	1096.9
13.795	11.126	0	0	0	0	0	0	0	0	0	0	0	0	0	0	0	0	0	0	0	0	23.921	73.158	101.1	132.13	160.25	211.14	263.81	302.09	348.23	382.07	429.65	444.19	498.68	525.91	526.74	567.99	561.96	596.74	627.42	641.83	665.68	663.65	671.73	646.44	664.36	688.18	692.43	691.85
3.1	5.618	1.3703	0	0	0	0	0.68721	3.3576	8.6599	8.0639	15.629	25.066	38.706	42.566	57.688	76.521	81.945	98.252	98.905	114.69	137.5	147.22	150.43	160.18	166.42	160.7	167.54	179.4	169.61	180.99	181.92	178.39	187.39	183.91	181.95	181.18	175.47	172.41	182.41	180.13	191.15	204.86	194.18	194.83	200.63	201.46	224.53	214.62	241.88
0	0	2.6739	0	5.8459	11.761	15.307	5.9464	11.026	13.021	27.801	17.739	29.077	29.249	21.667	29.832	22.709	30.827	20.317	34.699	16.812	31.539	22.013	27.156	37.084	50.237	53.367	52.107	60.374	57.304	58.005	66.173	57.519	56.948	61.35	71.924	75.823	72.972	75.418	80.402	80.416	77.102	76.934	84.265	79.461	85.786	71.911	82.937	75.857	71.555
26.006	5.8305	0	0	0	0	0	0	0	0	0	0	0	0	0	0	0	0	0	0	0	0	0	0	0	0	0	0	0	14.153	25.45	70.038	75.817	126.4	167.95	134.16	202.84	214.46	275.8	229.04	244.72	262.49	272.48	290.09	296.03	297.27	329.14	305.83	325.65	290.03
0.91297	0	0	0.34749	0.14142	14.709	0	0	0	0	0	0	0	0	0	0	0	0	0	0	0	0	0	0	0	0	0	0	0	0	0	0	0	0	0	0	0	0	0	0	0	0	0	0	0	0	0	0	0	0
22.14	0	0	0	8.4986	0	0	0	5.7991	4.7316	4.8501	6.1492	14.527	12.287	8.7753	4.0444	0	0	0	0	0	0	0	0	0	0	0	0	0	0	0	0	0	0	0	0	0	0	0	0	0	0	0	0	9.8346	57.768	97.647	162.37	175.62	227.14
2.1533	2.2323	0	0	0.21184	5.5886	0	0.5125	0	0	0	0	0	0	2.2485	1.9466	0.27799	12.458	22.7	33.732	46.453	63.28	76.882	97.7	113.03	130.79	142.28	139.84	158.53	160.48	170.87	173.13	175.67	174.97	179.23	193.97	183.62	192.57	196.8	179.06	189.78	183.62	207.41	190.43	194.32	192.99	182.7	177.43	168.87	158.46
0	0	0	9.9799	25.415	27.874	42.056	55.277	36.684	40.342	62.098	75.058	46.259	71.351	72.448	91.766	79.915	80.244	96.132	95.047	93.894	109.37	121.95	117.56	133.88	133.42	162.86	167.07	181.27	210.93	194.69	216.69	232.62	244.08	274.03	293.16	285.79	271.39	300.6	288.31	307.99	347.89	365.61	353.01	372.8	375.91	374.76	415.82	418.66	380.5
4.8563	7.5198	0	0	0	0	0	1.4745	0	6.0801	0	0	0	0	0	1.2484	0	8.2721	13.89	25.651	25.853	44.188	61.293	62.786	77.499	87.803	84.012	107.1	112.21	115.54	124.55	114.19	142.63	156.94	151.61	154.39	171.54	177.54	164.3	178.22	189.14	195.82	204.33	189.1	192.57	189.9	189.02	205.27	201.94	186.01
6.6126	0	0	0	0	0	4.2564	7.1529	4.3167	9.2126	7.8237	15.61	19.604	20.475	11.926	8.683	9.3101	7.8958	4.6367	7.1577	0	0	0	0	0	0	0	0	0	0	0	0	0	0	0	0	0	0	0	0	0	0	0	0	0	0	0	0	0	0
1.8494	14.354	3.6346	4.2797	0	0	0	0	0	0	0	2.6427	42.458	51.578	48.368	60.338	87.584	86.707	107.66	109.33	103.52	115.4	157.51	136.3	164.14	161.87	204.65	194.27	191.16	184.78	202.34	208.44	209.33	202.42	232.76	260.93	218.96	220.97	220.31	213.61	213.54	198.4	209.22	215.81	223.72	204	217.16	202.64	190.2	183
5.3922	7.7812	6.4967	0	0	0	0	0.084959	0	0.6403	0	3.0502	6.3345	44.461	69.836	132.62	182.53	234.12	291.32	366.14	432.74	503.06	607.16	688.55	814.09	994.59	1141.3	1396.1	1690.2	2023.1	2295.8	2582.5	2914.4	3262.9	3611.7	3870.7	4192.2	4665.6	4772.6	5079.8	5408.5	5548.8	5781	6138.8	6233.3	6340.4	6525.9	6561.6	6709.9	6765.6
12.876	8.8155	1.9362	2.9264	0	0	0	0	0	0	0	0	0	0	0	0	28.067	72.965	147.58	253.32	398.52	518.09	679.5	1008.2	1243.9	1327.8	1527	1904.9	2061.8	2318.7	2344.5	2568.1	2340.4	2832.2	2975.9	3089.6	3254.7	3194.9	3411	3544.4	3629.3	3647.3	3668.1	3615.7	3737.5	3843.8	3674.3	3848.7	3846.8	3892.8
6.3752	3.6172	2.0687	3.107	0	0	0	0	0	0	0	0	0	0	0	0	0	0	0	0	0	0	0	0	0	0	0	0	0	0	0	0	0	14.01	59.285	92.986	124.53	180.5	224.38	280.34	320.18	373.58	390.89	425.75	464.45	522.94	563.23	570.88	609.61	618.18
0	0	0	17.871	1.009	7.3245	7.3262	15.864	27.162	32.02	55.215	97.319	153.49	196.9	243.98	302.48	392.98	476.37	542.47	652	703.49	786.1	801.55	850.73	910.8	951.21	999.94	1030.7	1038.4	1121.3	1132.1	1141.1	1162.8	1169.2	1200.8	1208.5	1221.8	1266.8	1276.6	1301.5	1294.7	1321.1	1299.3	1352.8	1304.9	1310.3	1349.5	1346.6	1331.8	1328.5
0	1.7659	0.21612	3.425	0	1.5644	0	7.3624	19.372	43.089	57.334	87.204	108.06	143.2	181.84	207.62	252.29	274.42	300.65	343.84	366.6	396.6	427.25	431.57	469.73	502.51	522.54	515.08	518.23	531.77	545.31	575.53	562.32	586.73	582.32	587.99	597.6	601.22	609.26	616.23	613.7	619.33	633.64	629.72	646.71	643.32	639.76	628.28	637.19	635.85
0	0	0	0	0	6.2821	16.88	10.121	9.0061	13.855	20.395	3.7818	2.0185	13.325	21.375	22.862	26.632	26.241	38.034	25.652	40.09	45.148	37.637	45.23	43.8	56.554	57.57	67.648	56.252	36.239	30.851	23.083	25.925	30.189	29.606	27.526	12.442	8.7732	5.529	29.826	38.722	18.238	18.584	30.832	32.634	24.063	2.7179	18.053	28.763	42.085
8.9962	0	2.4017	0	2.5968	1.1699	0	0	0	5.9548	5.458	10.657	3.8327	1.4739	0	0	0	0	0	0	5.1688	0	0	0	0	0	15.525	11.836	19.662	14.351	27.877	20.268	22.477	4.1722	6.2643	30.133	43.74	18.516	12.795	17.013	21.581	28.113	23.144	41.963	45.907	61.14	47.842	61.289	48.593	41.119
12.936	9.8143	0	2.8982	0	0	0	0	0	0	0	0	0	0	0	0	0	0	0	0	0	0	0	5.4561	28.681	56.269	75.078	76.225	109.05	108.97	123.65	154.88	139.73	150.66	156.54	172.81	158.98	177.22	177.25	155.72	179.46	168.55	174.97	177.49	179.25	190.44	203.91	184.64	189.6	168.61
0	0.13696	11.394	2.0776	0.63591	0	11.428	0	0	0	4.2733	3.2874	0	13.383	16.298	38.546	62.339	106.71	122.33	161.67	200.35	249.97	294.5	344.64	382.98	438.7	472.25	497.26	545.88	588.24	607.37	624.3	677.62	672.56	715.52	749.73	791.39	830.96	838.31	862.15	898.54	883.79	904.7	949.54	974.98	1013.6	1011.3	1049.6	1022.8	1014.7
0	0.16587	0	0	0	7.3647	0.24444	9.5994	7.0771	10.88	15.972	15.618	16.737	25.478	31.578	38.603	42.425	48.199	73.437	66.654	71.879	74.95	86.4	86.158	88.035	100.62	116.8	125.15	105.68	111.33	99.945	94.405	103.67	114.69	107.17	118.94	110.29	113.78	101.24	128.5	126.33	100.08	87.263	82.951	94.671	88.97	70.908	82.588	71.397	79.468
0	3.1017	5.2543	5.8856	0	1.2133	0	0	0	0	2.807	13.324	41.074	96.657	173.19	249.11	376.12	473.27	587.25	696.33	845.42	955.14	1068.3	1150.5	1240.2	1380.7	1433.8	1488	1593.7	1684	1706.9	1853.6	1857.7	1944.3	1946.6	1976.1	1998.9	2051.5	2067	2096.1	2124.1	2125.6	2201.7	2199.8	2233.4	2202.4	2323.8	2232.6	2124.1	2151.4
2.8269	2.786	0	0	3.2136	0	2.2398	6.5834	0	0	0	0	0	3.627	10.76	16.734	20.581	28.029	20.511	35.853	45.993	65.297	93.082	119.94	130.98	150.42	173.09	235.28	260.57	298.71	314.26	349.12	385.67	405.36	434.34	470.14	508.2	539.73	560.38	590.7	622.94	666.32	708.26	712.38	764.26	750.86	794.79	823.31	853.35	868.66
5.1376	2.5553	0	4.8149	7.6421	0	0	9.0752	15.62	10.031	0	0	4.3556	3.4951	10.831	9.2812	1.9595	5.5693	0	0	1.5493	7.1737	7.2736	0	0	0	0	4.584	0	0	0	12.068	0	1.3111	2.3402	9.9017	0	0	4.3219	0	0	0	0	0	1.1738	0	4.6295	0	0	18.992
0	0	0	9.4509	0	17.783	24.632	20.609	32.463	37.152	24.326	44.957	45.138	53.304	40.27	35.688	21.983	28.224	37.273	25.677	1.0458	23.476	5.2115	11.834	0	0	5.8543	0	0	0	0	0	0	0	0	0	0	0	0	0	0	0	0	0	0	0	0	0	9.6302	9.9407
5.9653	9.4901	0	0.33051	3.8063	0	0	5.994	10.444	0	0	0	1.4388	0	0	0	0	0	0	0	0	0	0	0	0	0	0	0	0	0	0	0	0	0	0	0	0	0	0	3.9963	0	0	0	0	0	0	5.7996	0	0	0
0.018621	13.578	0	0	5.9197	0	0	0	0	0	0	0	0	0	0	0	0	0	0	0	0	0	0	0	0	0	0	0	0	0	0	0	0	0	0	0	0	0	0	0	0	0	0	0	0	0	0	0	0	0
0	5.4934	0.90987	9.6124	0	0	0	2.739	1.7622	3.7111	3.0311	8.5021	32.641	33.372	44.514	48.597	54.756	58.316	75.706	74.56	90.132	103.21	122.12	127.68	132.31	146.45	157.55	162.13	157.26	167.13	185.97	187.38	186.47	194.27	207.54	212.75	219.74	212.98	226.32	237.65	235.27	230.57	257.31	259.91	278.54	258.08	275.23	282.24	263.98	248.46
19.986	7.6247	0.70251	5.2392	0	0	0	0	2.4669	22.615	45.006	77.622	96.578	123.65	159.2	190.3	228.58	249.67	292.1	336.74	393.18	442.59	477.45	533.19	525.63	612.78	638.32	665.48	699.76	713.69	713.2	708.54	825.6	796.5	817.7	830.88	811.5	880.85	912.48	900.5	933.76	953.8	959.03	1014.7	967.85	950.44	965.92	952.67	966.02	960.68
13.485	3.7875	4.7996	1.5992	0	0	0	4.5937	0	0	0	0	5.1337	2.5828	0	0	0	0	0	0	0	0	0	0	0	0	0	1.3689	7.5871	1.2604	1.1151	0.65271	5.6432	4.9834	6.1646	5.6833	0.82291	5.5389	0	2.1514	6.0699	10.076	22.047	18.594	12.03	9.1686	3.0846	9.6345	2.7907	0
0	6.9439	11.395	8.7766	0	0	0	0	0	0	0	0	0	0	0	0	0	0	0	0	0	0	0	0	0	0	0	0	0	0	0	0	0	0	0	0	0	0	0	0	0	0	0	0	0	0	0	0	0	0
0	0	0	26.729	0	0	27.606	33.813	94.216	139.06	250.24	342.27	459.64	590.07	704.94	843.78	1009.7	1130.4	1271.9	1455.1	1640.2	1771.7	1951.5	2105.9	2250.8	2374.3	2544.8	2661.5	2718.8	2913	2983	2999.7	3062.9	3174.3	3399.4	3406.5	3499.8	3609.1	3678.8	3805.4	3818.4	3771.7	3792	3953.1	4004.2	4008.5	4000.3	4012.4	4038.1	4057.6
0	7.1029	0	9.4562	0	10.653	0	3.3269	5.425	12.646	14.043	20.019	6.579	12.167	15.798	24.104	29.617	24.802	25.466	38.947	41.35	57.36	89.768	68.189	68.03	74.484	79.638	104.69	89.13	68.026	72.517	119	83.779	98.236	105.33	110.58	130.08	144.64	153.66	161.96	195.3	206.45	218.57	232.95	243.45	249.88	267.94	277.83	292.75	301.94
8.5034	3.0815	0	0	0	1.0903	0	0	0	0	0	0	0	0	0	0	0	0	0	0	0	0	0	0	0	0	0	0	0	0	0	0	0	0	0	0	0	0	0	0	0	0	0	0	0	0	0	0	0	0
4.7636	6.4986	6.1812	1.9199	0	0	0	0	8.9402	12.389	14.153	22.543	40.939	50.28	73.01	86.332	98.294	104.88	119.28	120.61	132.89	147.84	142.19	162.37	169.41	170.91	184.52	195.93	216.04	237.44	278.6	324.34	364.3	429.5	490.08	554.02	615.22	676.61	756.92	789.54	887.84	940.74	999.89	1061	1113.2	1171	1195.3	1239.4	1298	1301.1
10.822	5.3966	0	11.019	0	0	0	0	0	0	0	0	0	0	0	0	0	0	0.47256	5.8873	0	0	0	0	0	0	0	0	0	0	0	0	0	0	0	0	0	0	0	0	0	0	0	0	0	0	0	0	0	0
0	0	7.0654	0.0018722	0	0	3.8887	14.298	12.576	15.757	11.834	26.371	33.692	23.292	19.432	18.707	28.388	27.274	22.252	38.101	30.557	30.906	32.35	24.925	31.351	33.618	37.091	42.781	35.167	34.95	34.622	42.905	40.649	44.663	39.553	44.819	33.703	35.916	39.849	40.714	44.892	35.284	52.107	42.095	63.923	48.823	47.731	41.154	33.342	42.627
0	0	0	17.754	10.565	30.94	21.857	31.758	29.657	27.388	8.1543	23.743	21.824	22.435	11.598	15.457	16.548	17.068	16.077	18.677	21.203	36.297	23.733	35.852	34.723	11.515	47.683	59.058	70.685	73.2	67.67	94.204	80.084	69.381	87.807	83.758	81.061	97.027	100.52	116.86	119.53	100.44	118.02	111.54	104.44	101.77	121.53	107.6	114.67	114.26
0	0	0	4.4929	23.514	14.667	30.909	40.226	51.202	50.021	76.799	88.856	93.201	106.06	98.17	116.04	122.1	125.99	122.96	149.49	136.61	135.3	145.42	152.73	170.08	179.28	186.81	191.9	198.41	194.39	194.08	205.85	190.87	187.39	199.73	209.56	196.66	215.98	207.77	212.27	205.64	204.22	208.79	230.39	217.42	239.07	214.41	241.99	231.88	229.45
0	0	0	22.213	0	5.0072	11.996	10.74	22.043	17.288	35.15	8.6538	15.386	24.704	18.57	4.5067	14.459	16.499	26.389	31.414	38.022	52.326	79.287	102.98	127.33	154.54	165.08	204.17	281.94	269.76	263.17	286.89	337.96	345.96	402.56	384.66	393.71	455.17	467.2	482.24	499.18	514.32	562.29	582.52	602.16	620.91	626.81	668.15	678.89	699.16
0	0	0	14.225	0	2.0869	9.9672	2.1037	12.843	15.321	26.212	33.098	40.45	49.859	56.183	72.167	110.63	163.41	253.39	296.19	389.04	458.81	560.34	597	679.82	794.28	876.87	937.82	1003.3	1061	1126.2	1139.9	1246	1263.1	1294.5	1335.7	1346	1390.4	1399.2	1471	1443	1463.5	1522.4	1562	1588.9	1599.4	1591.6	1650.7	1592.5	1679.1
0.38694	0	0	9.4974	3.6721	1.3776	0	0	0	0	0	0	0	0.73308	0	0	0	0	0	0	0	7.2952	12.848	11.21	12.208	40.727	19.174	29.036	38.809	40.573	43.188	42.67	41.336	56.458	67.018	72.656	73.647	81.166	98.1	102.19	122.89	123.45	145.75	159.95	167.91	180.35	187.27	185.37	214.99	211.43
9.963	0.364	0	0	1.3307	0	0	2.4876	5.4997	8.1287	21.484	28.74	47.787	65.662	86.612	99.624	115.04	137.17	129.47	147.08	162.53	179.9	193.09	209.03	206.44	224.28	224.27	245.55	268.2	268.6	262.31	277.28	278.38	281.29	281.87	291.27	321.86	346.49	396.58	432.82	491.79	559.18	645.59	689.77	773.67	794.62	854.64	927.42	964.86	994.55
10.331	10.381	5.6356	0	0	0	0	0	0	0	0	0	0	0	1.0296	0	5.479	9.6825	16.427	6.6248	11.125	8.7649	7.1427	19.515	13.909	10.558	13.338	14.428	0	0	0.98272	1.2955	0	3.0023	0	0	0	0	0	0	0	0	0	0	0	0	0	0	0	0
26.818	0	5.528	0	0	0	0	0	4.3666	13.963	27.701	39.224	47.054	55.863	56.163	86.208	111.82	192.97	322.92	454.82	693.2	750.42	943.04	1166.6	1400.9	1648.6	1868.7	2098.9	2375.6	2639.6	2876.6	3061.4	3298.6	3555.8	3849.8	4056.5	4394.7	4625.3	4897.7	5105.1	5557.3	5989.1	6073.2	6321.1	6526.9	6283.6	6597.5	6830.7	7131.5	7052.8
13.357	12.508	3.2466	0	0	0	0	0	0	0	0	0	0	0	0	1.9163	0	4.9894	0	4.7503	3.4198	10.201	28.815	43.476	80.261	102.95	121.21	182.49	207.29	243.9	308.17	336.96	374.43	411.11	453.82	482.78	514.37	577.22	587.88	657.53	746.05	853.42	989.48	1144.1	1249.9	1416.3	1572.7	1718.2	1821.1	1968.6
0	4.3358	0	0.0085722	0	0.84367	11.711	8.3859	6.0249	6.8572	7.9591	8.6563	3.6349	1.0611	0	0	0	0	12.15	16.243	25.363	47.742	64.391	69.131	85.176	95.185	100.95	113.48	117.63	137.78	119.39	125.66	129.01	149.1	130.29	164.92	153.9	138.29	144.09	161.4	172.79	170.85	195.22	185.75	202.74	207.63	187.07	217.24	248.78	260.95
8.9972	6.0756	1.3325	4.9657	0	9.6317	0	0	0	0	0	0	0	0	0	0	0	0	0	0	0	0	0	0	0	0	0	0	0	0	0	0	0	0	0	0	0	0	0	0	0	0	0	0	0	0	0	0	0	0
5.9356	0	2.0755	0	0	4.9378	0	0.21121	0	0	0	0	0	0	0	0	0	0	0	0	0.79918	33.364	100.36	180.96	296.26	437.97	616.25	800.53	1044.6	1254.3	1529.9	1750.1	2016.3	2222.9	2505.3	2599.5	2852.2	3208.3	3524.4	3718	4130.5	4335.2	4565.2	4735	4911.7	4937.1	5130.9	5406.9	5552.8	5759.4
0	2.9553	15.437	0	0	0	6.3292	20.86	17.101	0	0	0	0	2.0499	0	0	0	0	0	0	0	0	0	0	0	0	0	0	0	0	0	1.7985	3.2079	11.212	0	0	0	0	0	0	4.7196	0	0	0	26.924	15.447	0	0	3.4148	10.164
0	0	0	0	8.0821	6.5616	1.6142	17.103	14.88	26.195	27.234	39.756	48.845	48.059	66.021	69.151	71.709	79.902	81.338	83.45	96.503	105.82	114.86	124.6	141.44	148.58	154.23	165.17	168.92	177.81	177.99	176.37	184.99	192.31	194.36	199.78	208.48	191.98	198.88	200.5	201.98	212.11	221.92	244.92	275.19	271.12	300.27	298.9	321.08	321.83
20.95	18.23	0	0	4.3548	2.2512	0.33899	4.7823	24.81	17.276	5.9132	7.16	6.7727	14.519	14.001	0	18.826	11.723	35.986	69.071	92.371	143.21	170.58	198.64	250.56	280.64	280.02	323.6	342.61	352.27	377.18	367.82	396.58	432.37	458.61	488.01	519.74	566.18	571.68	595.68	634.19	662.7	523.48	497.91	553.26	617.81	643.03	542.49	664.99	734.65
9.5002	12.835	2.1418	3.361	0	0	0	0	0	0	0	0	0	0	0	0	0	0	0	0	0	0	0	0	0	0	0	0	0	0	0	0	0	0	0	0	0	0	0	0	0	0	0	0	0	0	0	0	0	0
0	0	5.5752	3.2218	0	0	4.3574	4.3327	12.578	0	9.1971	9.1726	6.955	8.4737	7.7404	4.4779	1.1435	16.535	12.004	23.229	16.92	31.715	35.553	52.181	76.235	77.281	104.78	115.81	138.05	155.52	161.74	165.46	173.28	168.6	186.09	193.47	206.98	211.68	224.22	239.4	233.01	239.2	251.32	265.37	259.14	271.17	248.97	265.85	261.71	265.47
0	9.8487	5.1174	17.439	8.7866	0	0	0	0	0	0	0	0	0	6.9834	0	0	0	4.3991	0	0	22.327	36.08	48.252	51.736	84.405	97.378	120.67	150.22	194.57	205.95	223.84	256.2	295.24	347.13	454.87	514.5	619.49	742.66	845.78	1002.5	1166.6	1325	1413.4	1521.9	1638.3	1816.4	1968	2047	2167.4
4.9646	0	0.62397	0	0	0	6.8652	14.668	12.33	0	0	0	5.3514	18.343	11.306	16.622	20.66	28.32	19.209	25.789	30.541	43.883	51.888	61.927	78.678	86.417	78.109	104.8	109.28	115.89	112.73	111.61	115.9	117.36	108.08	118.08	128.45	134.95	140.26	154.64	160.07	193.99	208.14	214.17	222.43	223.49	229.99	241.87	230.94	249.83
2.6154	0	0	0	26.641	2.9408	0.87849	1.2531	2.0333	0.25449	0	1.2293	0	0	0	0	0	0	0	0	0	0	0	0	0	0	0	0	0	0	0	0	0	0	0	0	0	0	0	0	0	0	0	0	0	0	0	0	0	0
7.1523	9.5348	0	13.077	0	0	0	0	0	0	0	0	0	0	0	0	0	0	0	7.7376	0	0	13.07	27.388	25.066	46.547	71.124	115.69	136.69	183.64	272.53	347.43	375.63	432.15	493.78	551.48	638.43	663.43	712.77	792.93	837.09	867.84	905.73	887.54	912.55	977.84	982.89	991.24	1031.5	1071.5
6.8241	6.249	0	0	0	1.0171	0	7.0186	3.4939	8.638	12.017	14.919	18.911	20.928	11.474	22.665	18.879	22.367	25.342	49.849	49.037	62.689	94.46	105.21	123.52	144.15	153.28	183.21	198.3	215.06	225.49	215.35	261.89	290.62	317.91	333.95	355.8	402.7	404.81	454.16	492.49	533.4	488.65	514.82	521.52	542.68	560.73	587.38	645.74	635.53
0	0	0	17.321	0	4.4602	16.71	32.307	60.514	80.023	129.42	170.36	200.15	235.65	286.85	337.65	360.99	391.53	434.51	456.24	502.7	534.12	591.41	575.21	603.74	637.6	683.87	659.71	698.83	720.34	741.67	807.38	791.5	810.91	868.66	895.94	921.3	953.8	992.91	1044.6	1060.1	1083.7	1140	1165	1175.9	1241.1	1265.5	1317.3	1356.9	1388.5
0	11.715	0	8.5761	14.81	0	19.242	14.326	9.0289	15.301	21.853	29.13	35.239	39.418	47.491	36.306	51.089	35.177	36.597	41.508	50.9	46.438	35.403	30.775	43.839	40.373	36.785	0	0	3.2734	0	0	0	0	0	0	0	1.4361	17.201	19.664	16.513	24.618	33.585	39.642	33.813	47.152	0	0	2.0476	0
43.27	23.146	0	0	0	0	0	0	0	0	0	0	0	0	0	15.154	45.065	57.471	84.332	104.04	146.35	165.2	181.69	198.62	224.98	229.22	243.65	274.24	276.68	295.29	305.45	304.29	337.66	378.5	415.01	434.05	465.58	497.46	558.79	613.54	680.76	695.23	739.66	805.34	858.6	891.5	907.82	883.94	932.35	939.8
3.8767	0	0.25022	3.6014	4.6369	0	0	4.526	4.3345	0	0	0.49108	0	14.26	14.948	27.731	12.152	26.195	18.699	23.693	37.896	69.562	83.713	102.33	105.85	134.18	134.79	161.34	156.34	176.32	205.14	197.38	214.03	229.84	246.71	250.26	273.35	293.29	292.34	328	369.44	374.32	400.48	399.51	430.25	431.86	454.72	442.18	465.22	505.59
14.848	17.951	24.401	16.757	0	0	0	0	0	0	0	0	0	0	0	7.3893	18.311	21.018	36.6	55.819	71.542	75.958	67.056	81.269	85.776	87.035	78.58	78.798	92.357	84.443	103.38	114.76	131.38	136.1	147.24	148.57	157.85	179.82	194.71	188.92	204.34	197.65	194.3	216.83	242.04	227.91	241.42	235.75	233.62	246
31.339	4.8616	0	3.1175	0	0	0	0	0	0	0	0	2.9571	16.841	46.473	90.591	117.03	151.31	220.6	253.9	348.11	438.59	539.92	592.11	563.25	688.82	725.24	830.46	906.6	1012.7	1049.9	1178	1204	1266.4	1370.9	1429.2	1578.9	1566	1578.3	1692.2	1822.1	1882.8	1945.5	1931.8	2185.5	1870	2206.9	2251.8	2225.3	2353.6
4.2156	0	4.5159	0	0	7.7935	5.7631	0	0	0	0	0.39003	2.6896	18.265	19.117	38.883	44.256	60.447	92.091	129	210.3	254.66	310.82	365.56	371.21	423.33	520.35	565.29	621.4	655.65	667.86	709.94	831.59	884.7	926.19	989.25	1002.5	1065.9	1053.7	1137	1115.8	1136.4	1170.4	1243	1233.8	1220.5	1253.9	1296.3	1360.8	1306.4
2.2047	1.2885	0	17.753	0	0	1.0581	0	0	0	0	0	0	0	0	4.8919	0	0	0	0	0	0	0	0	0	0	0	0	0	0	0	0	0	0	8.1153	5.6313	29.064	18.452	31.119	46.564	62.043	23.39	42.291	20.99	32.402	26.629	28.124	28.672	28.067	20.923
0	0	0	16.453	0	2.4439	24.23	30.328	45.866	60.437	83.784	122.98	151.93	198.52	241.61	294.16	376.32	498.82	624.1	739.77	870.55	1027.1	1142.1	1301.6	1529.6	1766.8	2026.6	2250.2	2643.1	3037.3	3308.5	3725.3	3894.5	4107	4625.1	4797.4	5127.5	5660.4	6093.9	6394.1	6651.6	7054.6	7458.1	7498.1	7995.7	8063.1	8272.7	8526.4	8641.1	8887.1
0	0	0	0	0.56317	1.5274	4.1057	0.46385	14.234	23.364	20.839	23.584	39.761	63.007	40.99	63.573	57.336	111.2	21.889	31.131	14.751	66.374	62.032	43.715	37.912	21.155	27.312	35.245	18.664	4.3996	1.0541	10.098	11.841	0	12.777	64.586	9.6384	16.925	14.422	32.583	31.422	44.552	48.045	42.382	35.273	45.997	45.183	59.601	47.873	75.216
10.2	3.6543	0	0.039988	0	0	0.78218	0	0	0	0	0	0	0	0	0	0	0	0	0	0	0	0	0	0	0	0	9.8524	11.449	26.509	29.319	35.862	30.833	45.635	59.435	78.483	73.05	81.524	69.329	82.5	89.855	91.903	90.07	85.985	77.546	74.363	75.265	82.437	81.95	97.645
0.087271	0	0	0	0	7.197	13.161	24.592	22.397	38.465	40.266	46.441	32.086	51.917	67.26	64.777	60.611	60.268	86.825	56.945	61.251	71.726	70.377	81.157	54.599	57.115	46.094	39.901	36.614	48.367	36.046	29.122	40.615	25.795	12.961	1.8696	6.684	5.6911	4.8317	12.654	30.825	59.417	99.881	125.52	184.42	189.56	270.96	317.33	375.28	472.9
0	0	0	20.82	8.302	0	14.899	8.3087	10.501	7.9913	14.608	17.475	17.431	14.613	5.7443	0	4.6958	0	0	0	0	3.1273	0	0	4.0477	8.0127	4.6192	4.5349	4.3003	11.089	9.3582	6.6895	11.95	2.2427	21.182	30.179	26.679	41.608	47.401	50.169	48.366	39.874	45.33	75.801	62.234	57.004	61.044	62.903	60.071	69.826
6.0163	0	21.716	0	0	8.8318	0	0	0	3.5971	7.9419	18.207	26.639	63.081	103.6	148.68	189.43	234.36	286.73	331.49	397.95	420.2	485.54	522.84	591.55	622.73	692.02	714.02	764.93	786.35	828.68	870.93	949.35	1043.9	1106.2	1189.6	1282.9	1391.6	1496.3	1607.3	1727.9	1736.8	1832.6	1928.2	2072.8	2171.8	2193	2297.2	2352.4	2309
0	0	13.94	7.6436	0	0	0	0	5.3491	7.1513	14.468	25.275	35.293	55.086	58.918	63.037	90.166	111.59	131.95	120.26	146.42	151.89	166.62	185.17	185.11	197.37	212.28	209.79	209.22	230.65	223.22	234.45	235.95	244.65	250.06	242.29	245.22	238.78	247.76	254.58	265.11	260.42	255.38	259.76	264.98	263.49	268.66	266.44	277.56	275.87
7.6607	10.499	0	9.2136	1.3573	0	0	0	0	0	0	0	0	0	0	0	0	0	0	0	0	0	0	0	0	0	0	0	0	0	0	0	0	0	0	0	0	0	0	0	0	0	0	0	0	0	0	0	0	0
21.66	9.5521	0	0	0	0	0	0	0	0	0	0	0	0	0	0	0	0	0	0	0	11.826	3.5045	32.997	110.9	121.13	136.54	166.96	216.68	233	249.35	232.42	316.33	370.13	400.83	328.21	334.78	446.15	512.32	545.28	602.95	663.86	749.87	815.22	908.52	1015.2	1081.4	1191.1	1252.2	1303.9
9.2445	0	1.7926	6.6138	0	0.15066	0	0	0	0	0	8.3813	9.9169	9.3551	4.5193	0	0	0	8.464	2.8215	1.385	6.5209	13.809	32.972	26.062	65.599	85.762	93.66	125.54	133.48	144.37	155.06	155.86	176.53	200.26	210.22	225.76	251.03	268.83	303.59	298.7	318.6	317.9	328.43	349.96	379.91	420.54	461.15	489.51	535.92
3.9334	2.9273	3.449	5.8993	0	2.2373	0	0	1.2274	5.6625	6.3933	12.931	34.671	42.555	39.571	52.483	71.09	74.437	83.072	107.16	107.23	105.76	123.44	118.18	136.86	158.22	156.28	164.88	185.37	181.7	180.87	186.32	209.47	204.55	227.62	263.91	260.48	275.75	303.83	324.47	370.25	409.11	432.37	465.94	469.03	486.7	503.21	549.98	581.19	592.97
0	0	0	1.7074	20.437	39.514	51.073	75.776	98.743	127.12	135.44	132.51	155.83	139.31	184.08	191.65	248.71	228.8	254.52	276.7	300.95	303.75	336.41	364.16	373.07	405.56	376.68	431.85	497.41	518.37	578.07	670.33	783.39	968.91	1121.7	1244.2	1444.6	1573.3	1800.6	1787.3	1964.2	2095.5	2200.2	2351.6	2466.8	2617.7	2719.5	2792.6	2867.7	2979.8
0	0	1.5797	0.50762	9.7869	1.7645	7.0951	13.72	14.854	3.927	24.451	27.51	18.986	15.505	23.607	23.668	14.821	24.177	18.569	27.658	27.735	33.273	21.014	49.891	49.078	54.603	82.294	73.471	94.381	77.238	91.21	101.57	84.209	83.194	87.616	96.299	116.39	110.92	107.71	134.46	141.17	146.39	132.17	175.39	167.98	164.32	146.85	206.81	196.21	194.27
0	0	4.864	1.7983	6.0931	5.3814	0	0	0	0	0	0	0	0	0	0	0	0	0	0	0	9.5298	31.161	100.53	156.9	246.33	331.73	440.95	545.19	644.88	753.43	789.1	909.44	988.27	995.9	1048.1	1096.2	1126.4	1217.5	1305.1	1308.6	1367.2	1454.1	1487.6	1547.9	1587.4	1649.4	1625.4	1686.2	1711.1
18.498	2.9308	0	1.7707	0	0	0	0	18.187	7.9258	9.313	19.21	19.163	22.898	32.521	21.978	31.342	48.375	57.406	38.115	56.403	54.988	73.97	105.89	100.66	110.91	112.71	122.55	146.95	151.3	187.19	158.23	174.99	156.68	164.74	193.59	176.11	184.75	168.67	139.51	150.21	159.72	175.82	162.11	163.87	167.43	186.94	188.38	176.77	180.3
0	4.9533	0.010531	9.7558	0	0	0	6.0277	2.2841	10.819	11.861	31.142	44.998	67.094	84.028	98.982	104.38	116.38	130.03	136.87	117.79	119.12	86.173	101.74	86.409	83.031	89.019	97.449	84.268	78.276	54.976	63.264	62.227	68.771	85.602	90.235	76.361	62.052	69.144	56.501	66.565	86.126	88.858	84.301	105.58	97.23	135.06	146.42	172.5	190.84
18.378	0	0.5826	6.5162	1.9404	0	0	0	0	0	0	0	0	0	0	0	0	0	0	0	0	0	0	0	0	0	0	0	7.6299	14.711	23.944	22.933	28.107	29.292	32.235	42.32	36.363	51.346	50.022	49.555	59.446	58.586	74.271	82.621	90.919	101.24	101.33	100.56	112.57	97.182
0	0	0	0	4.6711	15.436	17.174	29.792	35.277	30.397	39.53	40.494	44.145	49.575	51.338	48.445	64.048	70.624	82.02	52.091	84.314	101.69	127.09	134.79	190.27	240.73	274.02	305.08	337.43	357.99	389.61	399.25	425.18	441.75	479.3	477.37	449.39	519.23	483.63	511.08	527.77	537.93	590.95	626.81	675.04	788.93	916.78	1007	1152.7	1344.8
0	4.7844	0	1.4351	8.9868	0	0	0	0	0	0	0	0	0	0	0	0	0	0	0	0	0	0	0	0	0	0	0	0	0	0	0	0	0	0	0	0	0	0	0	0	0	0	0	0	0	0	0	0	0
0	0	3.8518	3.4555	0.64343	5.4424	6.2878	12.798	1.4056	0	11.079	17.356	19.833	32.1	30.424	38.939	43.249	63.684	74.217	93.767	101.11	83.259	65.014	107.11	130.98	146.98	177.01	178.53	184.23	202.14	219.57	211.65	225.67	229.7	254.47	287.41	307.84	341.92	378.39	435.74	477.36	501.16	542.76	600.42	636.57	701.66	700.71	744.64	757.51	797.84
30.78	5.501	2.4045	0.84303	0	0	0	0	0	0	0	0	0	0	0	0	0	0	0	0	0	0	0	0	0	0	0	0	0	0	0	0	0	0	0	0	0	0	0	5.3782	15.768	11.325	25.06	40.394	51.633	43.492	27.657	17.039	38.102	5.275
9.4755	7.5664	0	5.0795	0	0	0	0	0	0	3.6491	5.9572	0	2.2168	4.9275	12.286	0	8.177	4.598	9.0672	2.7657	7.7433	11.95	5.4844	0	0	0	1.1929	0	0	0	0	7.63	7.1734	29.837	40.087	37.48	42.762	53.422	62.026	78.185	95.068	90.048	83.593	87.615	87.846	110.79	85.188	72.856	77.723
0.45852	4.3564	0	6.0401	2.974	0	0	0.45553	0	0	0	0	3.0091	16.781	50.504	77.548	103.56	139.59	162.83	188.78	209.3	243.05	263.99	273.5	288.33	361.65	331.11	361.4	398.89	408.24	437.95	396.97	438.15	409.58	434.1	443.11	382.6	433.56	435.75	434.86	454.47	444.56	458.42	444.74	463.06	447.15	438.09	420.36	419.44	417.38
0	2.2368	14.56	2.0709	1.7772	0	0	4.0979	0	0	0	0	0	0	0	0	0	0	0.42101	0	11.209	28.269	57.62	89.908	114.76	158.83	215.58	226	231.34	254.46	344.69	354.64	342.34	364.8	409.35	468.47	459.22	422.47	465.47	491.92	510.96	523.74	522.38	542.13	561.26	574.7	563.52	612.22	606.72	592.87
22.2	2.9221	0	2.4216	0	0	0	0	0	0	0	0	0	0	0	0	0	0	2.4984	13.968	28.062	43.669	65.917	116.1	134.27	175.86	204.97	255.68	289.66	317.64	379.25	417.38	477.15	502.78	611.03	624.16	702.59	664.11	797.56	886.81	942.51	993.77	1064.1	1147.8	1216	1297.5	1357.2	1435.6	1503.8	1495
5.7248	6.1821	0	2.1542	0	0	0	0	0	0	0	0.12104	0	0	0	4.8121	1.4574	0	12.68	19.15	2.4638	21.698	19.777	22.984	22.453	18.911	20.032	31.197	21.784	10.675	0	0	4.2473	1.6441	3.7005	15.01	8.4534	8.2144	2.962	11.39	7.9484	6.3559	7.5225	0	0	0	0	0	0	0
20.397	5.2937	0	0	0	0	0	0	0	0	0	0	0	0	0	1.9714	2.8765	7.6741	10.888	6.4313	14.144	21.129	24.527	16.2	16.738	20.438	18.449	31.441	7.481	24.888	12.103	11.51	0	0	24.006	16.229	20.026	33.343	52.825	55.195	59.287	64.906	84.776	92.088	112.66	122.54	136.03	124.17	128.42	122.94
0	0	6.5846	0.80728	0.57005	0	7.6387	0	0	0	8.8237	1.6756	3.5305	0	4.8317	10.664	12.025	22.532	27.052	39.336	30.885	45.644	43.311	65.623	83.364	104.85	135.95	129.23	142.88	143.52	156.26	155.92	155.22	161.9	163.54	184.45	185.47	191.64	199.3	199.24	197.72	202.56	203.99	225.21	212.55	228.06	212.71	230.57	180.88	175.79
0	5.2065	12.328	3.2117	0	4.4294	3.311	4.1248	0	0.12311	11.668	24.344	27.507	27.443	52.028	61.038	88.104	92.6	76.062	121.07	135	187.2	198.48	199.09	223.92	224.89	237.16	245.96	249.69	213.44	218.11	227.67	235.58	243.12	251.54	274.1	301.73	316.48	349.66	383.46	427.25	465.47	522.69	563.5	574.68	598.8	649.71	684.95	704.3	723.58
25.291	4.7513	0	0	1.7117	0	0	0	0	0	0	0	0	0	0	0	0	0	12.111	55.746	105.08	165.41	230.96	270.24	360.71	403.92	432.1	485.54	503.79	556.35	573.66	584.13	590.91	635.41	643.09	645.61	644.91	718.43	702.98	696.2	689.7	687.76	687.99	655.96	674.44	697.33	731.82	735.8	705.23	734.68
0	0	19.041	0	0	18.773	12.506	5.3785	11.091	16.234	18.697	0	11.113	27.506	51.339	80.938	133.96	203.82	327.1	443.18	474.97	681.68	863.37	1025.1	1195.3	1461.3	1631.1	1742.4	1901.2	1997.5	2142.8	2361	2359.6	2455.8	2545.8	2608.4	2750.5	2799.4	2975.2	3025.1	3288.1	3299.9	3478.8	3633.1	3715.2	3874.2	3945.8	4055.8	4170	4288
25.286	10.232	0	0	0	0	0	0	0	0	0	0	0	0	0	0	0	0	0	0	0	0	0	0	0	0	0	0	0	0	0	2.0263	16.8	54.268	96.377	136.41	171	198.11	247.86	253.75	295.28	347.68	311.57	353.2	380.83	422.75	423.77	461.98	465.22	482.14
0	3.5629	0	0	0	10.149	0	8.8618	0	0	0	3.3741	0	0	0	0	2.1384	1.1739	0	0	0	4.7266	17.083	13.357	21.963	28.603	26.186	46.491	35.117	37.55	42.494	40.31	65.842	52.68	40.542	44.172	50.416	54.09	31.207	35.709	34.042	51.452	35.152	42.709	32.475	23.828	37.107	39.619	33.709	22.456
0.78658	0	0	0	1.4823	0	13.702	5.568	23.198	23.136	7.6941	8.9067	0.46443	0	0	0	0	0	0	0	0	0	0	0	0	0	0	0	0	0	0	0	0	0	0	0	0	0	0	0	0	0	0	0	0	16.746	23.75	6.5816	0	0
2.3077	10.92	0	0	0.14206	0	0.49604	0	0	0	0	0	0	0	0	11.341	12.117	3.3613	6.606	9.3948	12.898	15.37	6.8834	14.724	7.9054	29.286	37.244	53.369	34.188	63.79	58.139	54.677	51.173	65.304	84.141	84.535	111.96	132.81	138.9	129.07	133.9	141.96	148.73	169.64	140.53	159.43	158.96	165.82	163.06	147.16
4.6788	0	10.08	0	0	0	5.0101	0	0	0	19.215	45.198	78.005	108.16	164.18	245.94	293.39	372.21	467.16	506.11	593.78	681.37	737.44	792.06	866.89	893.22	983.88	1011.5	1059.8	1058.9	1092.7	1073.2	1118.4	1034.5	1178.9	1223.7	1208.1	1293.6	1339.1	1225.1	1216.8	1236	1298.9	1232.7	1329.1	1351.8	1334.6	1413.5	1423.9	1442.8
24.635	12.812	4.6648	0	0	0	0	0	0	0	0	0	0	7.1148	31.549	54.678	83.919	136.66	163.36	203.48	235.37	250.42	264.68	306.36	348.76	360.96	347.62	400.79	413.31	452.7	449.66	484.42	476.42	486.34	530.34	519.64	532.89	531.72	554.24	544.9	557.96	586.39	586.5	578.47	563.06	580.88	586.55	565.53	550.88	562.45
3.2598	7.2758	8.7517	11.324	0	0	0	0	0	0	0	0	0	0	0	0	0	0	0	0	0	0	0	0	0	0	0	0	0	0	0	0	0	0	0	10.094	42.443	60.259	128.82	181.45	251.34	320.64	433.54	551.72	690.62	785.94	894.97	994.08	1090.5	1190.4
0	9.5395	0	9.1448	5.7767	0	0	0	0	0	0	0	0	0	0	0	0	2.2687	0	0.95626	8.1308	12.796	25.011	12.496	23.769	35.412	32.906	43.626	44.342	38.486	58.859	44.301	47.848	60.207	60.63	63.95	70.832	92.05	115.22	155.01	219.35	328.12	414.48	513.06	587.72	694.46	800.46	918.51	991.79	1081.6
0	0	0	1.2503	0	0	18.248	28.129	34.883	50.628	56.964	68.048	79.309	82.045	101.34	105.95	117.29	135.62	133.61	148.76	175.38	226.38	287.07	319.78	347.25	409.04	504.85	565.09	583.67	646.85	736.78	765.19	815.68	872.12	894.49	913.69	965.71	990.24	987.04	1050.7	1036.8	1098.9	1104.3	1070.1	1145.5	1104.1	1116.9	1108.4	1110.7	1137.8
4.9548	0	13.968	0	0	14.081	5.9322	0	0	0	2.5851	15.32	50.465	44.827	89.505	130.15	179.12	302.39	290.05	366.66	443.31	522.96	658.59	654.23	723.25	783.07	908.3	1049.6	1001.8	1088.1	1268.5	1286	1222.5	1280.4	1340.4	1484.5	1528.8	1476.9	1519.8	1535.4	1552.9	1630.8	1661.7	1704.3	1707.1	1731.1	1793.2	1773.2	1765.5	1798.9
0	0	0	6.4586	3.1976	17.393	27.909	53.068	85.948	100.97	112.16	144.98	157.28	167.88	226.8	248.64	283	295.44	343.27	337.41	367.44	391.62	388.69	389.78	367.11	397.61	387.16	378.4	379.05	384.74	395.39	398.55	378.03	401.18	382.16	406.13	408.36	411.13	389.67	400.57	382.67	401.6	405.97	419.66	408.63	405.5	403.33	398.88	403.89	398.84
3.593	0	0	2.7905	4.8853	10.842	0	4.6203	0	4.4175	4.7179	7.2098	8.3892	9.192	28.905	28.501	39.983	37.842	33.624	40.514	41.441	44.034	46.647	51.585	52.202	58.146	52.293	51.446	55.136	62.61	61.338	62.395	56.159	55.821	57.705	39.771	25.986	45.459	62.062	73.907	82.444	99.81	125.45	131.96	139.42	154.38	171.81	178.68	194.43	189.18
0	0	23.669	0	0	24.903	0	1.9123	9.7469	5.5287	18.606	32.77	51.023	83.514	119.14	167.91	222.83	298.05	394.15	492.27	637.68	765.95	904.12	1059.3	1243.4	1367.9	1575.7	1681.6	1816.6	1899.7	2027.5	2071.4	2274.8	2407.4	2522.1	2741.2	2826.7	3045	3185.8	3364.8	3543.2	3724.7	3902.9	4058.9	4217.3	4601.5	4823.6	5060.8	5174.1	5185.7
0	0	0	22.138	5.2031	9.7594	3.0239	1.2542	5.0828	0	12.131	22.821	33.689	48.73	65.917	81.197	138.73	150.6	182.56	201.55	226.85	244.61	272.78	310.35	336.92	377.13	400.77	396.48	431.87	436.47	460.36	470.76	499.22	475.52	505.15	556.38	561.27	590.55	619.18	667.79	684.99	679.63	608.03	746.87	726.07	761.73	784.01	799.66	805.64	814.08
0	0	0	0	0.92255	7.1394	14.972	33.919	35.92	36.252	26.936	40.071	42.069	44.64	29.26	45.938	50.072	72.675	71.73	89.681	80.284	109.66	131.73	143.09	155.77	170.95	181.05	222.29	240.06	261.93	309.9	359.14	438.07	490.29	554.72	662.96	731.67	830.1	886.25	977.09	1065.2	1147	1258.5	1316	1412.2	1492.6	1560.9	1656.6	1697.6	1754.6
0	0	0	0	6.311	3.0781	17.147	19.386	18.892	7.9666	14.366	5.9684	13.571	6.2518	6.9633	0	0	0	0	0	0	0	0	0	0	0	9.2955	0	2.4025	0	1.3608	0	0	0	0	0	8.2833	9.0168	9.5481	21.901	14.021	29.517	28.578	0	0	0	0	0	0	0
0	2.2006	3.9948	0.11027	0	0	0.93588	0	0	0	0	0	0	0	0	0	0	0	0	1.19	11.867	28.617	17.186	51.564	77.924	103.9	88.71	107.7	117.35	152.72	184.78	208.08	312.34	427.05	461.98	616.92	777.31	881.61	1062.1	1057.1	1138.5	1419.4	1334.9	1607.2	1678.1	1524.2	1603.9	1671.3	1664.7	1748.5
4.2351	14.841	10.125	0	0	0	0	0	0	0	0	7.1435	20.628	50.33	73.699	124.06	150.08	176.36	226.31	260.47	304.56	341.89	384.63	418.63	427.99	501.09	512.12	551.7	626.19	637.19	752.95	831.93	921.13	1045.3	1146.2	1233.6	1378.5	1551.1	1700.3	1835.2	1987.8	2121.7	2292.8	2480.9	2636.6	2719.6	2850.4	2922.9	2977.3	3098.9
1.5447	0	0	0	0	4.8727	6.3246	18.885	2.1553	13.237	15.619	20.159	2.0662	3.099	12.723	12.947	7.0409	14.966	20.882	21.332	31.287	30.424	27.552	40.49	42.972	44.179	45.128	45.773	58.172	58.712	59.968	78.914	61.513	68.652	69.944	73.483	77.977	93.358	97.346	110.83	122.98	132.13	141.78	149.94	144.47	158.37	176.19	183.51	199.67	206.08
0.14787	0	0	0.047041	6.1207	0.50084	0	0	0	0	0	0	0	0	0	0	0	0	0	0	0	0	0	0	0	0	0	0	0	0	0	0	0	0	0	0	0	0	0	0	0	0	0	0	0	0	0	0	0	0
0	1.716	0.36737	1.9545	0.75091	0	0.090746	4.6447	5.7988	10.041	6.8225	4.4895	3.5919	7.5397	10.766	12.008	5.163	9.9867	0	9.354	0	6.1869	1.3157	6.7592	5.8678	3.1312	0.15626	8.4042	1.2961	0.73561	0.93422	0	0.34931	4.174	0	0	2.915	7.9667	8.1657	16.822	14.951	30.758	39.27	37.422	37.11	35.769	41.187	68.754	67.321	57.181
19.778	13.562	0.90993	0	0	0	0	0	0	0	0	0	0	0	0	0	15.346	42.997	77.946	109.37	162.82	204.79	247.24	278.13	332.25	386.84	412.03	448.86	465.43	497.11	582.33	624.41	777.27	936.01	1077.3	1061.4	1316.8	1458.3	1661.5	1980.4	2145.8	2379.6	2468.2	2807.2	3017.4	3192.7	3346.5	3422.8	3700.3	3792.7
34.126	9.2982	0	0	0	0	0	0	0	0	0	0	0	0	0	0	0	0	0	0	15.566	42.321	43.291	89.806	116.91	140.7	150.19	178.67	235.33	298.76	302.76	358.72	379.41	433.91	496.18	565.16	579.93	625.29	704.06	767.39	881.04	930.78	1000.5	1112	1195.1	1261.1	1333.1	1399.6	1498.1	1422
0	0	0	0	1.7055	0.95325	22.338	9.4774	4.729	0	0.2581	3.4817	0	5.2344	0.9414	0	8.0844	18.346	17.691	29.827	35.448	44.233	59.316	53.483	83.624	98.357	93.113	117.23	115.51	126.31	145.59	177.19	182.06	199.51	226.96	268.89	307.92	351.43	426.71	556.6	675.1	796.31	907.85	1056.6	1209.3	1312.8	1421.8	1575.9	1561	1738.3
2.6702	6.6922	0	4.4848	0	0	0	0	0	0	0	1.8541	4.7393	2.9489	0	19.772	16.31	8.8232	10.169	9.1797	8.7586	22.803	3.879	13.994	7.5211	0	7.2319	13.186	2.4848	4.9135	3.127	4.3233	0	0	0	0	0	0	0	0	0	0	0	0	0	0	0	0	0	0
9.4639	0.92098	2.0123	0.5439	0	0	0	0.41558	0	0	0	3.9087	0	12.132	18.152	34.562	31.64	49.176	50.742	61.83	60.502	79.741	85.977	105	106.53	118.69	109.82	141.35	131.76	140.1	149.36	158.17	165.28	152.55	158.88	163.56	166.68	155.45	164.8	173.19	179.03	183.91	172.32	185.39	172.35	143.51	144.37	149.18	124.45	152.75
4.804	1.4649	0	2.4746	0	0	2.6955	0	0	0	0	0	0	0	0	0	0	0	0	0	0	0	0	0	0	0	0	0	0	0	0	0	0	0	0	0	0	0	0	0	0	0	0	0	0	0	0	0	0	9.8599
6.0151	0	0	4.3696	2.6669	0	3.5819	0	0	0	0	0	5.9363	1.0615	5.6871	3.3187	0	0	0	6.5753	13.208	11.865	8.6992	27.818	34.499	62.091	68.768	73.21	85.147	106.07	102.78	111.15	117.57	119.68	146.96	163.92	164.39	165.18	165.08	163.26	156.63	164.99	164.03	175.02	150.37	155.83	160.27	169.22	163.6	168.76
0	0	26.501	0	0	22.977	1.6253	2.8728	17.078	30.099	49.385	85.128	106.87	125.83	153.52	184.36	197.8	214	227.13	246.42	262.71	290.43	269.21	303.1	304.41	304.24	332.16	357.01	350.77	370.99	367.61	379.6	380.62	408.64	428.28	438.15	469.4	484.59	496.46	510.08	475.76	477.39	503.24	532.02	549.55	553.2	548.91	577.68	594.33	588.68
17.631	5.989	0	0	0	0	0	0	0	0	0	0	0	0	0	0	0	0	0	0	0	0	0	0	0	0	0	0	0	11.097	18.671	19.385	29.679	36.001	41.03	42.302	45.651	49.284	57.431	73.202	81.552	100.63	106.51	123.72	123.36	134.24	152.25	161.33	172.8	161.57
0	0	0	1.7099	6.3392	5.771	6.4949	25.811	42.482	81.137	75.694	103.21	101.93	137.36	159.62	186.73	226.75	282.66	275.66	260.99	282.08	345.18	360.98	355.1	331.6	366.78	378.66	393.82	414.88	478.47	481.85	540.93	564.87	614.08	686.99	752.48	814.99	801.45	794.01	840.63	893.53	963.92	1001.5	997.84	1058.8	1124.3	1129.6	1211.5	1239	1269.9
0	0	0	0	0	12.329	41.656	60.546	70.854	80.244	122.86	164.92	198.29	269.47	363.86	405.61	480.07	537.27	604.28	700.76	760.31	814.9	860.07	915.71	963.6	1003.4	1047.4	1038.8	1074.9	1113.2	1125.4	1172.6	1156.5	1157	1179	1171.1	1178.6	1188.9	1205.9	1210.2	1193.5	1205.9	1199.2	1201.2	1218.6	1180.7	1207.4	1170.9	1164.4	1139.5
0	1.6335	5.7943	0	2.6305	0	3.2786	2.8101	1.4209	0	10.455	0	0	0	0	0	0	0	0	0	0	0	0	0	0	0	6.6938	0	10.716	9.7637	2.2722	6.7101	8.63	11.032	26.67	48.976	110.15	162.3	216.2	284.52	364.3	435.56	493.02	597.89	673.63	755.48	837.54	915.39	936.34	980.2
0	6.9651	4.384	1.6899	2.891	0	0	0	19.28	40.705	70.144	109.95	153.41	185.73	220.67	269.35	319.02	353.44	376.73	405.28	438.05	477.13	498.4	618.24	637.9	642.74	660.72	677.84	598.03	608.4	626.25	731.13	704.64	742.86	655.37	725.53	638.51	645.43	657.96	663.48	674.49	662.2	666.09	683.58	699.58	667.18	675.92	681.04	666.73	661.85
17.586	7.2422	0	0.97488	0	0	0	0	0	12.506	1.768	0	0	0	0	0	0	0	0	1.5742	6.6596	3.9886	6.9057	6.7236	16.264	0	42.887	1.037	12.416	0	17.258	12.481	10.773	14.851	21.204	12.773	0	0	0	0	0	0	0	0	0	0	0	0	0	0
0	0	0	0	3.8826	8.2852	7.6669	13.254	0	0	11.553	7.9204	21.787	22.751	18.279	0.77105	3.3356	0	0	1.1756	0	0	0	0	0	0	0	0	0	0	0	0	0	0	0	0	0	0	0	0	0	0	0	0	0	0	0	0	0	0
17.944	2.2653	0	0.68347	0	0	0	0	0	0	0	0	0	0	0	0	0	0	0	0	0	0	0	0	0	0	0	0	0	0	0	0	0	0	0	0	0	0	0	0	0	0	0	0	0	0	0	0	0	0
5.6543	0	0	0	0	3.5596	0	0	0	4.6264	4.9291	7.6707	0.24226	0	0	0	2.7102	0	0	3.6162	2.6949	12.187	15.392	11.435	17.505	16.607	20.139	30.793	34.15	32.792	52.845	58.377	58.404	68.28	80.632	86.569	90.956	85.185	109.99	105.15	108.31	110.43	102.36	109.27	100.07	99.878	109.16	122.63	116.71	118.15
5.5124	4.6208	7.671	1.1254	0	0	0	0	0	0	0	0	0.81483	0	0	1.4969	4.0434	8.9203	11.076	11.019	21.715	26.855	23.039	19.023	8.2872	6.7461	11.816	8.0817	6.597	2.7998	3.9959	7.7722	13.703	20.267	23.186	31.711	28.429	38.139	60.152	62.935	73.455	82.686	99.762	108.53	135.13	130.8	136.44	140.92	147.49	152.29
9.8939	0.18375	0	4.1795	0	0	0	0	0	0	0	0	0	0	0	0	0	0	0	0	0	0	0	0	0	0	0	0	0	0	0	0	12.434	9.0377	61.181	89.212	111.13	121.47	157.07	188.01	217.94	223.52	264.47	248.57	273.49	262.05	265.99	273.82	264.95	309.08
0	0	0	0	14.09	72.849	141.04	194.3	248.49	283.87	255.01	303.65	449.51	457	491.72	438.61	462.3	538.68	544.13	448.85	533.53	573.19	544.62	570.31	582.7	766.42	738.03	737.25	789.96	779.77	811.46	782.91	770.48	726.75	746.69	762.25	752.26	770.94	765.82	781.6	804.39	758.65	744.15	750.94	740.78	762.77	734.41	746.65	688.64	708.92
2.9848	10.029	3.4885	0	0	0	0	3.3689	3.1942	0	0	3.7548	13.2	5.9916	10.553	10.439	15.625	9.0733	20.307	19.997	20.843	0.95309	0	11.654	7.0355	0.56871	2.448	3.6133	0	3.4833	0	0	0	0	13.904	13.838	26.674	49.942	93.483	135.14	164.28	212.05	280.29	340.16	416.45	481.34	562.86	632.38	659.71	687.41
0	1.3288	0	3.2486	8.7477	2.1018	3.898	6.0479	0	0	0	0	0	0	0	0	0	0	0	0	0	0	0	0	0	0	0	1.2149	3.3915	19.278	55.706	52.526	77.795	77.627	90.738	108.18	124.74	160.94	157.84	155.48	163.12	164.11	181.49	200.52	213.18	196.76	174.4	150.84	153.83	137.86
0	0	0	1.5094	7.2024	9.2241	7.7018	9.392	24.638	15.143	20.913	29.177	36.846	35.84	37.923	51.948	62.67	85.316	96.048	133.25	142.31	160.97	185.28	226.19	249.15	281.22	314.46	337.82	385.67	387.92	392.55	427.83	425.35	438.69	481.22	478.2	484.98	513.75	510.31	527.45	517.16	533.71	542.5	554.96	549.85	572.26	559.01	569.3	565.5	551.37
0	0	0	0	29.076	15.571	27.705	42.136	66.279	57.413	51.835	60.011	57.434	64.992	60.672	53.253	49.14	62.023	0	56.605	82.259	51.786	53.787	85.688	87.508	58.173	61.451	73.763	59.213	81.596	81.986	88.908	76.487	62.868	71.129	69.34	56.388	58.731	47.04	14.698	23.738	17.364	20.028	1.995	0	0	0	0	0	0
17.707	0.26972	0	2.4199	0	0	0	0	0	12.434	18.757	27.458	34.762	34.885	38.298	38.606	32.252	58.989	60.307	62.838	73.801	78.987	72.261	54.767	35.701	59.179	86.913	85.347	68.14	74.295	92.58	77.549	84.694	77.275	82.937	87.101	109.87	102.59	110	109.53	92.925	98.397	104.68	101.51	99.069	100.7	90.353	67.242	89.719	71.484
19.689	0	0	0	0	5.4532	0	6.3984	0	0	4.0827	10.788	0.73329	0	0	3.5589	7.4577	6.5083	0	1.7065	6.5922	38.561	48.423	51.8	74.638	93.56	84.037	98.109	102.65	106.3	123.56	132.68	129.04	120.31	152.5	99.765	100	112.11	92.771	73.312	70.39	70.173	50.055	57.377	58.009	72.831	80.406	114.81	85.207	121.32
4.5036	1.8536	0	0	0	1.8031	3.9506	22.496	59.599	114.53	177.98	288.59	409.52	532.54	669.4	816.62	988.45	1091.4	1193.7	1289.2	1402.1	1509.4	1585	1682.9	1697.2	1850.8	1870	1950.2	1980.6	2085.6	2065.3	2258	2002.9	1898.6	2051.6	2125	2136.5	2181.7	2243.1	2320.1	2440.7	2665.6	2877.7	3133.9	3375.3	3652.9	3994	4178.9	4539.7	4847.8
2.8342	1.132	0.080389	0.29398	0	3.78	0.75504	0	0	0	0	17.805	18.598	20.401	38.049	37.022	48.018	51.837	57.381	67.915	82.247	89.766	92.208	102.14	115.19	116.69	144.71	151.08	163.95	156.43	188.88	203.88	212.78	225.75	226.77	234.09	243.92	244.98	257.68	270.91	259.04	283.79	257.56	255.74	261.3	258.67	262.82	303.65	296.95	301.12
0	0	0.99268	0	4.678	18.656	12.765	12.871	24.175	2.015	21.478	24.056	33.409	26.032	23.178	28.436	35.477	47.798	48.436	68.347	57.539	70.487	65.756	86.76	98.519	105.47	127.6	144.18	157.9	155.83	152.43	146.68	131.82	122.08	140.54	159.02	164.76	170.84	176.21	167.46	183.33	172.78	186.7	193.47	193.49	232.8	206.47	243.87	222.21	227.31
5.0371	0	21.867	0	0	15.646	0	0	0	0	0	0	0	0	0	0	0	0	0	0	0	0.4461	0	0	4.4497	5.3798	9.1625	20.552	18.792	34.993	28.981	44.862	73.661	88.845	125.65	160.76	196.56	248.28	301.22	350.67	379.48	419.33	487.88	527.25	562.03	616.94	651	804.29	818.99	765.75
7.9906	3.9841	0	7.5179	0	0	0	0	4.7249	0	0	7.5307	17.298	25.387	12.289	20.989	16.656	19.173	16.479	10.216	17.818	26.658	28.771	17.042	3.8121	12.466	16.911	6.7729	0	9.2455	0	7.4353	0	0	0	0	0.56711	0	3.9079	0	0	0	0	0	0	0	0	0	0	0
21.604	0	0	0	0	0	0	0	1.1861	23.54	29.708	50.008	96.231	70.968	85.454	115.36	130.84	195.59	158.04	184.98	226.12	239.27	261.52	283.34	303.16	301.07	314.63	284.35	304.89	292.16	284.22	303.28	274.88	298.84	304.21	306.97	307.87	307.9	286.89	299.86	286.82	302.21	294.12	300.2	308.92	291.34	286.2	303.31	283.75	300.73
16.186	0	0	0	0	2.519	0	2.6095	0	13.009	1.5639	8.8667	13.531	6.7642	3.6172	1.28	8.0377	4.6463	5.0747	12.67	20.03	17.181	14.503	25.629	30.001	20.432	38.48	20.958	37.209	33.067	46.817	35.501	39.356	36.467	40.903	35.553	35.619	23.673	28.836	44.95	35.178	46.292	35.988	51.391	49.525	60.848	51.738	50.137	59.515	58.334
0.16834	7.9153	4.0302	0	0	4.3968	0.59029	0.19458	0.80111	20.859	0.66718	10.29	1.1947	0	0	0	0	0	0	0	0	0	0	7.6335	22.488	8.4624	27.022	25.525	37.846	33.819	33.715	42.776	44.746	48.974	57.805	55.33	50.995	40.37	46.293	55.581	49.651	61.513	53.577	60.391	61.172	56.503	60.825	60.145	55.607	69.524
0	0	0	0	0.61863	1.1577	18.271	34.16	63.335	93.891	147.07	173.64	216.77	239.18	270.65	299.58	323.84	301.04	346.02	345.66	387.75	330.35	376.81	416.4	406.97	425.65	413.64	445.2	440.16	432.36	429.12	449.63	431.24	449.7	466.03	428	441.13	471.56	501.96	503.89	529.61	550.49	571.13	591.04	616.91	651.15	693.25	683.7	709.4	719.8
17.516	17.63	12.941	0	0	17.236	0	0	0	0	0	0	0	0	0	0	0	0	0	0	0	0	0	0	0	0	0	0	0	0	0	0	0	0	0	0	0	0	0	0	0	0	0	0	0	0	0	0	2.9226	0
15.209	8.6095	8.131	0	0	0	0	0	0	0	3.944	5.7328	0	0	0	0	0	0	0	0	0	0	0	0	0	0	0	0	0	0	0	0	0	0	0	0	0	0	0	0	0	0	0	0	2.1312	0	4.8716	20.318	26.511	47.674
7.7182	0	1.2061	1.7256	0	0	0	0.67776	0	0	0	0	0	0	0	0.25195	0.62155	13.746	0	0.49085	8.3043	0	1.6312	12.356	16.388	18.436	29.322	69.928	101.55	165.24	155.5	221.02	306.28	348.71	394.28	534.93	560.02	549.36	619.46	716.22	763.33	775.38	873.38	899.72	969.46	980.45	1038.4	1079.6	1110.4	1185
0	0	0	3.6075	0.17947	8.5631	0	0	0	2.0416	0.75827	4.771	0	0	0	0.18757	5.7862	3.5272	3.3481	19.112	29.448	46.562	61.553	76.517	87.66	101.05	123.55	161.33	176.58	196.61	226.8	244.16	267.28	303.78	321.79	354.81	357.26	355.75	400.87	404.83	404.21	422.35	430.13	442.67	441.5	432.13	432.96	450.54	466.86	455.77
0	0	0	21.957	0	0	7.009	3.6179	9.3423	0.16153	14.335	17.446	31.636	48.097	53.768	68.793	104.8	126.87	170.89	189.75	240.04	313.53	378.2	467.09	550.65	668.81	775.39	878.63	977.14	1074.8	1146.8	1229.5	1313.5	1326.9	1492.5	1532.7	1587.2	1656.7	1745	1811.9	1861.9	1934	1982.9	2028.5	2112.4	2213.6	2153.6	2202.3	2239	2291
2.3272	12.371	0	1.7812	0	0	0	3.5443	8.7908	20.67	30.92	58.465	72.932	106.24	143.91	164.93	217.06	278.27	315.26	332.43	397.89	431.16	450.01	489.27	536.14	569.77	493.32	588.54	626.2	649.84	641.62	599.61	660.78	646.56	680.39	675.39	699.02	651.71	654.25	625.43	675.89	697.23	700.66	702.89	744.78	741.83	737.91	713.43	715.63	706.35
20.854	15.547	9.1103	5.2298	0	0	0	0	0	0	0	0	0	0	0	0	0	0	0	0	0	0	0	0	0	0	0	0	0	0	0	0	0	0	0	0	0	0	0	0	0	0	0	0	0	0	0	0	0	0
0	1.5402	0	0	2.7103	7.0778	0.85773	1.9759	0	5.1519	0	0	0	0	3.4376	0	0	0	0	0	0	0	0	0	0	0	0	0	0	0	0	0	0	0	0	0	0	0	0	0	0	0	0	0	0	0	0	0	0	0
8.4301	5.957	16.348	0	0	0	0	0	0	0	0	0	0	0	0	0	0	0	0	0	0	0	0	0	0	9.5806	31.729	60.823	75.69	105.12	142.91	162.4	185.25	220.4	256.13	295.88	318.92	335.43	366.89	428.97	505.76	596.35	697.99	820.58	947.59	1058.3	1184.4	1262.7	1413.4	1546.5
9.4988	14.036	0	0	0	0	0	0	0	0	0	0	0	0	0	0	0	6.7611	49.702	83.857	101.79	135.08	149.04	191.62	210.74	213.02	222.62	233.89	227.37	248.85	245.27	258.02	290.22	278.86	304.99	339.96	342.3	356.51	363.19	400.45	409.92	425.67	425.07	430.77	433.12	476.47	500.22	503.41	514.44	531.06
0	0	0	5.7971	8.5089	0	0.09275	2.5888	0	6.3811	0	0	0	0	0	0	0	0	0	0	0	0	0	0	0	0	0	0	1.1157	0	0	0	0	0	0	0	0	0	0	0	0	0	0	0	0	0	0	0	0	0
7.0111	3.1683	0.33778	3.9863	0	0.14316	0	0	13.467	7.127	0	0	0	0	0	0	0	0	0	0	0	0	0	0	0	0	0	0	0	0	0	0	0	0	0	0	0	0	0	0	0	0	0	0	0	0	0	0	0	0
1.322	0	0	0	3.3265	4.0101	0	5.0174	3.0338	7.5746	0	2.7467	0	11.259	0	0	0	0	0	0	0	0	0	0	0	0	0	0	0	0	0	0	0	0	0	0	0	0	0	0	0	0	0	1.8047	15.782	22.987	35.987	54.437	76.907	88.551
18.015	6.473	4.1952	0	0	0	0	0	0	1.2561	0	0	2.1005	0	0	0	0	0	0	4.0226	17.244	27.52	43.78	53.67	79.585	92.93	117.52	127.38	152.06	158.72	182.08	176.1	194.81	194.12	202.28	196.77	210.28	208.64	204.36	217.92	205.73	222.57	213.69	211.61	216.72	224.18	213.66	216.2	193.11	196.5
9.5265	0	0	0	2.6025	0	1.3492	7.9844	0.77437	0.16317	0	3.9916	0	5.143	5.0027	8.8207	3.4143	19.114	15.714	32.808	47.669	59.305	69.108	90.341	101.74	104.47	120.76	128.81	138.1	156.36	176.22	183.21	202.22	222.14	234.74	242.55	259.97	275.71	266.29	297.9	314.57	334.64	351.98	357.63	366.53	353.11	383.4	354.13	386.5	371.96
0.55863	0.97099	0	0	0	7.4492	11.093	3.7029	7.9101	11.185	22.145	23.577	22.759	19.408	24.894	35.358	56.629	73.916	106.89	139.87	183.29	224.07	312.32	373.08	405.11	504.26	571.29	652.79	645.93	752.82	855.92	875.78	980.58	1048.1	1093.3	1154.8	1166.5	1169.2	1281.8	1328.8	1385.2	1412.7	1462.4	1484.7	1560.4	1552.5	1591.5	1654.5	1653.1	1691.2
15.134	0	0	0	0	5.3933	8.7961	1.0202	15.048	14.181	1.65	14.466	21.675	7.3164	0	6.2012	21.104	1.2251	0	0	0	3.6612	0	9.4501	38.79	44.12	31.686	25.386	35.697	24.933	40.939	31.523	30.744	0	0	0	0	0	0	0	0	0	0	0	5.0615	0	1.8679	0	3.4815	10.837
1.2719	10.322	0.68635	1.4313	0	0	0	0	0	0	0	0	7.7995	16.157	26.574	22.265	29.168	41.433	36.324	43.102	54.313	60.114	66.772	85.781	99.435	85.584	97.334	89.474	97.686	99.603	96.109	100.51	93.453	100.55	126.91	151.22	141.6	137.28	133.36	123.2	137.07	135.72	139.13	110.22	119.58	114.06	124.04	124.23	136.72	125.71
4.0245	0	0	5.1599	0	0	5.7534	13.03	10.381	17.232	13.68	28.105	39.735	55.09	67.182	65.753	72.402	90.48	85.255	96.456	113.31	129.54	142.23	162.33	143.79	169.78	167.02	194.03	213.16	250.62	266.57	295.54	318.76	352.38	377.08	398.88	453.64	472.14	486.01	529.82	546.29	600.67	623.8	642.79	710.87	683.42	731.56	760.62	784.91	798.1
19.662	1.8537	0	0	5.6706	0	0	0	0	0	0	0	4.2567	8.9372	0	0	2.9212	0	0	0	0	0	0.38521	0	0	6.8036	4.629	0.89479	0.51308	0	7.0745	19.866	21.653	33.891	57.902	70.806	72.048	122.32	134.47	148.42	152.53	154.71	145.78	158.45	197.76	246.95	254.62	269.85	255.5	270
0	0	0	5.6027	0	6.1411	2.7433	7.2641	9.332	18.326	8.186	0	14.839	7.585	18.617	17.253	12.749	22.496	13.792	19.328	0	0	0	0	0	0	0	0	0	0	0	0	0	0	0	0	0	0	0	0	0	0	0	0	0	0	0	0	0	0
1.3383	0	0	0.22624	9.0812	8.0033	8.7856	21.071	10.459	22.466	27.384	39.544	42.239	51.671	50.603	42.276	45.679	25.663	0	17.638	15.942	21.309	17.02	13.557	4.3802	20.316	0	1.9342	0	6.3222	0	8.3877	1.661	10.504	32.007	44.045	71.846	81.693	103.97	95.388	119.61	116.69	140.43	151.58	201.71	207.21	232.37	265.48	264.58	295.11
14.28	13.033	0	6.3582	0	0	0	0	0	0	0	0	0	0	0	0	0	0	0	0	0	0	0	6.4532	0	0	7.2895	12.271	9.9971	0	0	0.70546	0	0	0	4.9999	0.65565	0	0	0	0	0	0	0	0	0	0	0	0	0
5.0303	0	23.286	0	0	11.208	0	0	0	0	0	4.873	6.0757	29.259	53.622	98.419	125.38	173.94	195.03	246.63	319.96	369.27	396.85	437.73	467.67	516.97	554.48	608.94	652.08	726.75	715.52	779.12	855.11	916.26	995.26	1033.7	1112	1193.5	1275.3	1397.1	1483.9	1601.9	1747	1987.5	2085.9	2235.1	2337.6	2480	2628.7	2829.1
12.147	10.531	0	0	0	0	0	0	0	3.4423	0	0	0	0	0	0	0	0	0	0	0	0	0	0	0	0	0	0	0	0	0	0	0	0	0	0	0	0	0	0	0	0	0	0	0	0	0	0	0	0
0	5.1984	11.151	6.9622	0	0	0	0	0	0	0.72977	7.1173	10.732	8.7441	2.4934	0	6.5816	9.5685	5.9632	13.778	30.284	44.932	89.246	150.29	199.25	303.99	362.95	430.93	465.71	566.05	619.75	677.45	776.71	831.77	841.73	924.03	937.12	936.4	1002.2	1032.7	1060.8	1066.3	1094.1	1111.5	1149.3	1131.9	1155.4	1164.3	1174.4	1180.8
28.582	30.206	16.787	10.262	0	0	0	0	0	0	0	0	0	0	0	0	0	0	0	0	0	0	0	0	0	0	0	0	0	0	0	0	0	0	0	0	0	0	0	0	0	0	0	0	0	0	0	0	0	0
0	0	0	0.55887	13.762	15.959	12.754	16.017	10.466	0	0	0	0	0	0	0	0	0	0	0	0	0	0	0	0	0	0	0	0	0	0	0	0	0	0	0	0	0	0	0	0	0	0	0	0	0	0	0	0	0
0	0	0	17.503	0	5.0254	22.645	17.754	24.116	32.754	60.415	73.371	91.149	96.001	106.31	114.69	152.9	175.89	173.99	172.64	187.97	222.85	227.48	266.33	291.47	333.91	369.24	415.11	468.09	502.03	576.62	623.08	653.77	672.89	798.84	834.96	901.69	970.81	1038.3	1093.3	1191.6	1249.6	1364.8	1509.7	1523.5	1604	1676.5	1774	1853.3	1943.1
19.271	6.2608	0	1.2855	0	0	0	0	0	0	0	0	0	0	0	0	8.6537	5.2739	0.91833	0	0	33.265	53.835	37.518	49.296	61.289	60.725	55.14	54.874	53.227	72.637	55.597	52.456	55.404	45.551	88.381	94.701	59.052	51.063	51.255	50.823	51.229	68.138	64.571	111.69	112.6	128.82	86.989	142.65	154.6
0	1.7003	0	5.0139	1.5349	0.61315	2.7021	5.8596	10.454	0	5.5809	0	0	22.778	0	15.593	12.496	11.145	10.647	0	0	0	13.739	2.0965	3.3691	4.7919	11.414	0	0	0	12.673	3.5738	0	0	2.8156	34.167	16.563	16.492	12.019	9.5261	21.853	20.823	17.146	11.617	15.492	51.639	45.892	52.165	30.806	38.893
19.166	9.9946	0	0	0	0	0	0	0	0	0	0	0	0	0	0	0	0	0	0	0	0	0	0	0	2.0993	10.02	29.534	42.39	69.84	64.585	72.69	76.68	107.64	112.48	106.5	126.35	124.89	150.58	101.09	100.26	100.66	114.67	138.35	100.75	125.05	135.17	151.98	158.83	164.02
46.371	10.898	2.5574	0	0	0	0	0	0	0	0	0	0	0	0	0	0	0	0	0	0	0	0	0	0	0	0	0	0	0	0	0	0	0	0	0	0	0	52.486	99.921	150.31	202.73	257.49	302.41	353.97	399.44	446.34	487.78	543.18	561.93
8.2966	0	0	0	6.9764	5.0319	3.0878	21.716	25.924	37.833	39.751	50.365	66.283	70.398	74.235	77.587	80.288	82.073	81.251	88.741	90.078	105.84	103.44	99.868	123.1	124.01	108.57	122.23	119.26	113.86	111.84	107.77	98.832	99.117	104.53	83.294	88.612	91.748	89.07	84.566	60.61	82.156	46.29	53.953	64.654	76.169	96.9	103.4	86.121	91.072
18.777	1.1922	2.4041	0	0	0	0	2.6634	4.4127	0	0	0	15.051	56.551	143.74	251.35	380.2	490.54	499.48	595.48	834.26	1146.9	1259.6	1397.4	1501.7	1655.1	1712.8	1941.9	2026.6	2033.1	2083.7	2162.8	2360.4	2367.2	2376.8	2270.5	2365.9	2410.4	2456.1	2442.2	2451.6	2458.5	2400.1	2420.1	2408.6	2411.3	2469.7	2421	2445.3	2381.6
16.788	14.935	5.6845	6.7544	0	0	0	0	0	0	0	0	1.2618	0	0	0	0	0	0	2.2708	21.836	28.2	42.642	51.895	66.185	67.413	102.39	109.1	127.1	125.63	154.34	151.38	167.68	172.18	183.5	190.67	190.54	186.52	200.55	218.62	219.11	234.14	210.21	222.88	236.14	236.19	229.3	243.4	237.92	243.76
0	0	0	26.682	4.0882	11.826	16.988	15.182	3.2174	2.6227	6.0006	1.014	11.277	3.7705	0	20.396	23.22	31.511	46.815	40.185	43.348	58.697	58.494	71.227	82.089	97.758	99.787	77.85	104.89	105.33	92.286	95.18	95.112	85.798	105.41	107.01	117.91	144.43	130.04	150.07	134.66	136.16	163.17	175	164.81	167.41	159.87	201.18	175.21	218.64
0	0	7.2302	0	0	0	28.792	15.023	8.9733	19.73	0	18.679	7.7689	0	4.9882	0	0	0	0	0	0	0	0	0	0	1.8377	25.056	56.367	69.799	90.979	97.441	127.07	152.64	148.56	199.79	187.42	204.95	232.8	262.05	267.54	276.45	295.11	297.39	295.93	290.53	316.08	295.81	295.9	282.64	272.69
15.066	2.805	0.76189	0	0	0	0	0	0	11.653	5.3922	6.3446	13.814	0	4.0887	13.223	12.711	24.608	28.805	51.728	69.867	91.072	102.98	101.86	105.64	92.93	95.747	55.015	69.182	50.505	61.643	63.584	55.442	53.052	51.152	45.179	61.009	50.002	59.635	61.404	45.878	67.608	62.54	67.982	71.548	72.832	58.202	56.299	51.899	58.473
4.3777	0	0	1.4424	0	0	0	2.8038	3.5201	0	0	0	0	5.6431	3.8632	2.4728	0	0	0	0	0	0	0	4.2185	0	2.1134	5.4687	15.96	12.134	28.932	28.888	27.411	11.721	9.5008	1.647	0	0	0	0	0	0	0	0	0	0	0	0	0	0	0
0	0	4.384	5.121	1.0059	0.89383	6.6376	8.7951	8.5558	2.3081	12.916	13.895	20.503	20.532	16.902	22.679	23.194	25.988	30.523	34.948	33.631	30.477	25.507	41.456	43.172	56.486	62.848	67.924	76.164	71.269	70.105	77.295	91.08	94.779	105.68	121.17	132.35	146.51	143.54	152.16	153	129.47	133.6	146.44	141.73	156.42	148.68	175.61	178.7	173.59
0	0	0	5.575	0	8.0472	21.427	15.968	19.81	22.168	31.203	27.285	12.518	19.443	11.997	19.792	32.674	55.832	55.043	96.504	125.18	165.99	187.07	209.31	216.27	203.99	219.14	236.73	250.3	270.53	268.5	206.87	285.49	278.07	282	305.41	306.79	289.52	290.6	316.69	337.41	344.79	364.92	358.64	363.88	368.63	377.74	412.22	421.81	475.47
6.2921	0	9.7152	0	4.4523	6.8679	0	0	0	0	0	0	0	0	0	0	0	0	0	0	0	15.153	39.193	88.648	121.06	162.52	238.94	286	362.95	436.56	511.9	573.43	686.5	625.31	824.33	910.81	968.48	1079.1	1095.3	1167	1248.3	1312.3	1322.6	1352.2	1391.4	1379.3	1451	1445.3	1480	1501.5
0	0	0	7.1299	0	1.4021	13.175	13.547	6.1192	0	14.149	0	14.27	10.749	25.364	49.402	72.078	95.844	121.78	186.9	119.83	156.33	180.19	219.27	233.63	289.8	341.4	354.51	405.72	436.4	447.47	469.66	478.41	500	515.35	575.93	558.64	578.68	588.16	571.27	593.13	612.23	598.95	629.05	643.14	655.95	628.34	658.08	628.75	633.4
0	0	0	19.99	1.7615	2.3069	0	0	0	0	1.3461	5.5865	16.966	12.237	15.692	0	0	0	5.4835	14.438	25.194	45.133	49.52	70.477	98.225	138.52	173.98	217.08	304.29	372.08	443	525.93	591.73	641.06	780.72	836.28	900.5	1021	1114.7	1214.8	1324.3	1430.3	1498.7	1603.9	1641.2	1710.7	1793.1	1786.1	1839.8	1908.7
0	0	0	0	0	9.3611	14.093	18.775	28.062	51.738	59.317	76.513	81.007	106.9	109.98	131.87	152.82	176.1	209.68	254.79	267.44	304.12	329.31	360.19	412.53	441.66	481.94	508.83	505.79	552.08	532.64	582.76	585.04	593.53	599.7	619.17	608.53	616	608.07	625.19	620.11	624.91	620.91	634.01	616.02	636.59	615.68	632.37	631.91	635.25
23.371	11.399	0	0	0	0	0	3.9301	0	27.714	47.987	72.849	99.851	128.88	153.6	169.07	198.71	195.4	212.33	226.83	229.41	261.26	241.22	263.14	255.47	266.97	251.37	262.83	279.08	299	291.06	337.74	357.11	380.58	427.35	442.54	484.21	498.03	546.84	518.95	594.67	639.42	674.63	731.79	803.13	890.53	921.29	995.83	1047	1135.2
5.4892	8.1753	2.3114	4.1536	0	0	0	0	0	0	0	0	0	0	0	0	0	0	0	0	0	0	0	0	0	0	0	0	15.072	28.024	39.451	57.336	89.51	93.27	101.18	128.98	134.89	160.92	158.69	181.52	212.39	248.93	262.48	287.83	305.26	313.47	333.05	388.01	379.83	432.39
8.9966	0	23.049	15.009	0	0	0	0	4.5539	3.5411	17.331	14.999	19.368	27.676	44.485	64.89	69.151	79.178	92.676	103.93	117.99	112.33	187.25	206.04	205.08	258.49	301.8	344.05	398.74	443.21	517.65	593.19	683.77	783.3	862.11	1000.5	1049.7	1111	1207	1288.7	1378.5	1423.7	1517.1	1603.1	1690.8	1771.1	1869.5	1921.3	2054.7	2145.6
11.188	4.0979	0	0	9.6608	6.3152	0	7.1744	0	0	0	0	0	0	0	0	0	0	0	0	0	0	0	0	0	0	0	0	0	0	0	0	0	0	0	0	0	0	0	0	0	0	0	0	4.8102	8.311	8.7377	0	0	5.9619
3.3703	6.7299	0	2.1761	0	0	3.4126	0	0	0	0	0	0	11.744	6.4214	16.22	6.3315	22.689	0	11.574	9.1475	31.054	46.681	54.085	61.423	64.461	54.48	78.706	90.2	110.04	102.74	135.86	130.9	137.62	139.39	119.61	194.93	201.3	192.64	220.81	267.93	271.08	306.6	356.44	382.01	401.69	428.1	438.06	433.11	445
0	0	0	7.1889	3.2802	14.867	0	2.8849	11.126	10.26	12.513	13.068	13.319	44.635	43.345	44.002	42.266	32.639	36.411	32.381	14.757	19.623	9.118	20.198	17.173	14.149	7.6688	0	0	0	0	0	0	0	0	0	0	0	0	0	0	0	0	0	0	0	0	0	0	0
5.5853	16.643	3.7064	0	0	0	0	0	0	0	0	0	0	0	0	0	0	0	0	2.631	2.0178	31.102	60.372	90.74	142.78	177.3	220.04	273.55	314.01	362.52	433.17	380.5	510.96	563.46	635.24	670.23	708.14	753.82	805.02	867.92	925.8	934.23	952.5	1003.3	1013.4	1005.9	1039	1054.4	1053.5	1066.4
0	2.6244	13.326	4.2819	0	0	0	0	0	0	0	0	0	0	0	0	0	20.337	47.727	96.151	147.17	202.48	263.41	332.72	381.99	462.42	514.43	573.1	632.48	697.8	722.19	811.88	823.03	875.4	915.64	983.99	955.07	1017.8	1051.1	1120.2	1113.9	1149.4	1151.1	1152.5	1175.3	1130.8	1146.6	1159.7	1184.8	1159.4
0	14.529	20.088	13.572	6.485	0	0	0	0	0	0	0	0	0	0	0	0	0	0	3.2605	3.9892	4.5508	2.3197	30.613	17.496	33.07	63.501	67.924	63.815	58.721	75.033	84.695	88.377	87.801	92.511	92.228	86.088	96.008	100.61	101.48	100.88	102.93	106.14	98.713	117.42	110.84	120.99	92.961	100.85	107.96
0	0	3.1651	0	8.9438	5.4897	6.5068	9.7629	5.2216	2.913	19.557	16.072	21.471	19.237	14.117	14.498	5.0927	16.817	13.897	14.258	6.415	8.6227	0	0	9.1113	11.777	20.495	31.612	40.473	27.114	41.046	40.787	41.324	48.469	64.857	89.087	116.64	161.92	200.82	258.78	305.63	392.35	465.69	538.43	591.12	718.48	762.22	802.71	841.99	923.33
0	8.8793	0.43171	9.812	0	0	8.3334	18.526	28.881	58.208	88.706	141.74	166.61	215.84	252.53	265.7	332.84	384.17	387.49	419.79	462.35	474.59	487.64	497.92	514.55	544.47	574.81	597.79	629.9	660.77	736.88	775.11	739.96	765.15	737.22	747.56	766.61	761.03	775.76	788.54	800.97	794.93	823.54	831.72	857.21	874.15	896.61	877.47	869.07	860.33
7.5323	5.1059	0	8.3489	0	0	1.4376	0	0	6.2333	2.3326	2.7901	0	0	0	0	0	0	0	0	0	0.42562	15.832	27.359	56.541	86.342	118.92	167.06	202.38	235.72	274.59	295.84	311.55	367.82	379.7	423.55	534.25	434.45	429.88	435.44	471.54	487.32	494.05	513.43	531.09	529.35	554.12	548.78	565.31	566.88
33.987	9.7095	7.7128	0	0	0	0	0	0	0	0	1.0968	0	0	7.8276	11.18	29.607	46.69	51.08	75.164	113.61	134.94	181.23	283.1	352.24	520.66	465.4	584.55	783.15	858.51	924.76	1268.3	1409.8	1462.2	1868.4	2040	2332.9	2533.1	2712.2	1959.3	2044.4	2134.4	1793.3	2325.1	2403.1	2340.9	2462.7	2559	2490.7	2623.9
14.565	23.637	0	0	0	0	0	0	0	0	1.4538	12.044	6.6448	24.076	26.114	39.481	56.353	67.533	86.403	63.47	87.948	91.901	88.139	69.303	75.362	75.635	98.109	101.36	86.414	93.433	107.88	123.96	161.57	223.93	277.69	299.79	341.18	363.79	465.21	255.23	269.22	289.58	307.48	330.45	351.79	370.17	379.69	392.86	412.9	417.34
0	0	6.1837	0.47806	3.9039	2.6702	6.2727	11.279	13.643	4.1387	23.197	21.45	19.392	22.229	19.639	9.606	4.911	9.3193	10.936	14.814	3.6125	3.8373	0	9.7903	10.254	14.213	17.844	20.601	22.932	22.072	23.847	33.724	22.157	20.323	31.157	34.442	32.813	42.898	46.241	54.52	48.686	48.076	52.177	71.674	72.796	82.845	62.993	84.28	74.489	74.181
8.6119	0	0	0	0	11.191	4.6729	2.842	0	0	0	0	0	0	0	0	0	0	0	0	0	9.6832	13.089	18.83	47.42	49.708	42.937	33.699	28.643	14.13	32.546	22.613	38.295	13.139	31.524	34.351	0.11838	10.671	11.239	0	0	0	30.026	40.616	82.418	91.337	121.48	158.62	170.5	200.41
13.14	3.8828	2.8194	0	0	0	0	0	0	19.9	57.874	114.66	169.06	238.81	298.31	356.02	432.51	497.65	545.68	640.44	676.68	735.7	742.14	785	803.13	837.27	875.7	903.72	889.07	874.94	897.07	816.82	821.5	837.99	838.97	819.63	805.22	808.89	774.04	783.94	775.65	794.31	805.28	804.48	786.26	793.41	826.18	851.06	894.75	924.5
0	9.0897	0	14.803	8.1781	3.6754	0	8.6989	0	0	0	0	0	0	0	0	0	0	0	0	0	0	0	7.5416	0	15.115	12.359	27.986	28.347	36.51	27.052	53.476	69.066	86.799	94.351	118.74	148.09	181.72	174.27	217.14	244.16	253.4	276.02	309.79	327.87	293.37	337.43	346.24	362.36	366.42
10.035	0.64605	4.1821	0	0	0	0	8.3487	11.302	10.738	3.6593	7.9582	8.3386	12.971	14.025	13.158	2.5093	1.7473	0	0	0	0	0	0	0	0	0	0	0	0	0	0	0	0	0	0	0	0	0	0	0	0	0	0	0	0	0	0	0	0
33.657	16.819	5.0157	0	0	0	0	0	0	0	0	0	0	0	0	0	0	0	0	0	0	0	0	0	0	0	0	0	1.4808	9.5244	18.763	28.671	36.915	57.785	67.535	68.79	62.456	75.62	98.828	88.777	93.232	94.23	91.922	97.101	97.426	104.22	104.37	104.59	109.01	114.42
7.4342	4.49	0.91462	10.066	0	0	0	0	0	0	0	0	0	0	0	0	0	0	0	0	0	3.567	3.5966	0	5.265	0	0	0	0	0	0	0	0	0	0	0	0	0.65856	15.049	1.9153	15.675	1.0601	4.0015	0	0	0	0	0	0.43461	23.833
9.9073	0	0	4.6769	0.38705	0	3.6988	0	0	6.0931	1.0471	7.1242	0	0	0	2.6253	3.731	9.6245	7.4115	13.584	29.533	34.413	35.933	48.013	57.716	54.842	81.885	67.443	81.552	79.138	87.547	77.96	75.346	76.78	79.995	78.158	86.031	77.717	87.338	101.53	99.834	101.97	108.28	102.9	119.07	122.41	122.96	120.16	114.89	112.69
0	0	0	0	7.1757	24.063	34.715	25.447	55.071	40.868	23.223	19.88	35.679	22.745	16.436	4.9323	21.287	3.9287	0	0	0	5.507	0	0	0	18.495	52.961	101.36	162	230.14	414.58	488.54	622.67	725.5	913.57	973.25	1077.4	1151.2	1148.7	1309.1	1420	1466.3	1474.9	1505	1587.3	1617.9	1531.1	1552.9	1503.7	1451.9
0	0	0	20.769	0	0	7.1768	1.1917	6.2752	8.509	16.531	32.839	62.911	110.15	143.24	191.71	267.17	342.34	403.82	426.53	499.1	567.43	652.39	662.49	754.76	820.44	890.22	913.32	975.54	1082.5	1154.6	1280.5	1274.8	1329	1488.8	1579.3	1665.9	1852.5	1857.9	2062.8	2107.3	2228.8	2332.3	2452.2	2468.4	2534.2	2647	2662.9	2722.8	2767.1
0	0	4.2041	2.5803	10.87	0	0	7.3154	0	0	15.531	8.8462	4.9648	15.225	1.2008	0	0	0	0	0	0	0	0	0	0	12.554	20.352	16.092	0	0	0	0	0	0	0	0	0	0	0	0	0	0	0	0	0	0	0	0	0	0
8.5044	1.5744	0	6.0548	0	0	0	0.65742	0	0	0	0	0	15.667	8.6967	19.444	27.232	64.292	74.758	105.32	136.78	163.53	190	229.74	249.32	277.96	280.12	321.65	331.9	344.91	382.18	402.19	393.64	402.67	434.95	462.66	472.23	485.85	492.22	516.49	531.01	556.01	571.37	568.56	585.98	580.95	597.96	603.93	587.66	607.88
0	0	0	10.568	6.8764	14.635	15.798	0	8.4774	9.2413	0	1.9434	2.5681	29.222	13.296	19.251	30.853	49.071	30.83	30.727	43.859	51.197	43.627	53.956	63.453	47.733	36.077	50.699	66.823	83.92	45.839	87.082	86.078	108.73	109.74	73.791	93.31	117.03	126.38	117.93	96.123	96.34	115.41	123.38	102.44	114.54	105.64	100.82	126.04	147.89
22.355	13.122	0	4.2048	0	0	0	0	0	0	0	0	0	0	0	0	0	0	0	0	42.16	65.983	90.462	137.8	174.71	215.16	231.77	300.55	333.69	404.47	429.36	476.77	474.63	555.07	613.96	645.35	731.13	781.38	925.34	1008.3	1164.2	1248.9	1380.6	1516.4	1619.3	1730.5	1833.9	1955.2	2004.1	2036.6
9.2091	0	0	4.2733	0	0	0	0	0	0	0	0	0	0	0	0	0	0	0	0	0	2.4114	11.693	30.304	47.036	79.926	110.05	121.64	165.88	165.39	187.71	206.83	249.31	241.83	266.97	286.93	275.3	333.63	354.25	405.93	465.58	460.98	504.84	546.33	549.88	568.81	602.71	581.62	612.56	636.49
25.839	6.6825	0	0	0	0	0	0	0	0	0	2.1148	0.39196	0	0	0	0	0	0	0	0	2.4204	32.289	83.3	131.6	240.47	360.97	486.59	627.45	797.71	940.47	1072.5	1231.7	1383.3	1514	1633.5	1766.3	1876.5	2015.3	2208.8	2271.2	2370.9	2526.3	2610.5	2784.6	2871.7	2933.6	3064.9	3173.7	3313.3
0	0	0	5.2252	20.782	26.251	46.202	51.9	42.833	34.426	38.735	64.507	51.1	56.741	58.69	49.426	42.037	36.447	36.973	23.825	35.411	38.191	35.724	6.5063	12.316	13.636	8.8592	35.613	4.9719	28.081	14.651	14.28	21.727	3.0337	0	12.607	10.205	14.611	18.243	12.805	27.675	46.138	26.773	36.209	36.578	50.072	51.457	85.275	90.518	88.492
0	0	0	2.9199	8.2026	5.9183	0	4.7506	0	0	0	0	0	0	0	0	0	0	0	0	0	0	0	0	0	0	0	0	0	0	0	0	0	0	0	0	0	0	0	0	0	0	0	0	0	0	0	0	0	0
0	0	23.559	0	0	29.592	0	0	0	0	0	0	25.903	77.187	124.35	191.71	269.98	336.97	401.47	476.44	570.89	624.39	755.58	784.96	913.11	968.28	958.96	1077.6	1139	1210.8	1270.4	1383.8	1381.8	1434.9	1521.7	1585.4	1660.1	1741.6	1744.9	1743.3	1746.8	1729.6	1726.4	1686.6	1650.8	1594.5	1616.7	1632.5	1616.1	1621.5
1.1837	4.5181	0	0	0.91437	0	1.8581	11.193	0.91182	5.8847	38.79	61.625	79.779	75.884	91.796	87.703	93.387	93.793	107.11	107.32	113.93	110.11	125.14	126.58	104.33	121.05	140.8	134.54	144.29	148.14	151.49	141.99	126.26	125.37	149.03	134.67	157.05	160.45	103.99	104.53	146.8	118.31	128.65	123.03	127.68	114.43	124.11	113.84	168.1	158.21
1.3055	1.4907	0	0	0	2.9667	6.0848	12.121	7.2314	10.929	10.398	19.652	19.717	32.001	33.656	41.542	45.951	47.88	62.477	67.005	67.204	84.783	102.55	104.95	116.68	122.48	125.21	134.89	151.64	147.35	155.76	139.62	137.54	153.17	167.38	160.65	153.58	162.32	137.03	155.5	151.73	152.58	137.58	154.47	115.48	141.24	123.42	121.71	104.98	113.28
0	0	0	32.713	5.1505	0	15.432	17.846	25.177	29.048	34.136	48.025	54.223	76.667	120.84	174.72	240.29	303.75	391.91	475.63	561.23	717.96	809.66	918.54	1019.5	1167.4	1242.5	1306.9	1471.1	1474.4	1592.9	1656.2	1747.3	1754	1945.2	1961	2038.8	2111.8	2183.9	2199.6	2265.7	2208.1	2291.7	2357.5	2248.1	2309.7	2340.7	2319.8	2341.3	2359.4
0	0	0	0	7.4612	13.387	17.098	18.304	0	17.585	18.308	6.7869	44.506	24.45	38.023	7.6037	10.18	18.894	29.4	0	0	0	0	0	0	0	0	0	0	0	0	0	0	0	0.75075	0	7.0033	16.135	25.624	43.959	72.512	93.873	113.9	125.15	191.77	160.2	199.33	209.51	213.98	264.68
19.511	7.3903	5.9088	0	0	0	0	0	0	0	0	0	0	0	0	0	0	0	0	0	0	0	0	0	0	0	5.1855	4.2772	16.649	6.7284	14.381	35.952	47.875	44.262	54.122	55.055	67.838	73.964	79.812	93.501	90.587	104.07	117.92	114.87	126.53	140.98	124.78	134.2	131.4	144.85
0	0	0	20.678	2.4962	2.0614	5.274	3.1853	5.5467	14.77	16.802	24.453	32.04	42.313	53.467	46.385	89.193	111.65	153.08	194.16	282.14	339.73	411.89	477.71	582.61	663.34	738.54	840.6	878.57	980.12	1021.3	1084.5	1121.6	1113.7	1235.2	1362.5	1292	1346.2	1351.7	1363.4	1379.6	1336.4	1431	1416.2	1400.2	1423.9	1383.6	1398.6	1389	1398.2
0	0	0	31.214	0.62698	0	19.272	3.9056	5.5055	16.768	18.6	20.152	22.606	18.844	24.858	28.642	47.655	42.253	56.673	53.181	66.027	104.61	101	96.352	106.88	151.65	183.7	185.27	224.81	279.57	325.66	397.71	451.81	516.19	759.9	718.12	719.78	801.24	885.93	919.33	964.83	1020.2	1076.9	1141.5	1146.3	1212.5	1243.7	1320.1	1308.7	1325.8
10.18	7.7081	0	7.0355	10.195	0	0	0	0	0	0	0	0	0	0	0	5.5698	30.304	21.498	29.964	21.602	18.327	14.363	15.407	16.544	13.193	12.72	1.7692	29.328	42.389	56.875	26.623	46.839	49.443	78.282	95.802	95.512	112.5	116.96	133.36	165.66	168.22	215.78	212.91	207.9	245.75	239.42	219.21	201.83	253.05
4.2981	0	0	0	1.1781	0.97049	7.3497	9.0641	7.2473	4.4508	8.053	4.1926	0	0	0	0	0	0	0	0	0	0	0	0	0	0	0	0	0	0	0	0	0	0	0	0	0	0	0	0	0	0	0	0	0	0	0	0	0	0
10.991	4.7181	0	3.7162	0	1.4271	0	0	0	0	0	13.936	4.052	6.91	6.8665	12.924	18.087	19.619	16.951	26.113	31.861	28.742	35.116	31.349	35.604	30.286	40.942	50.928	39.323	31.215	34.325	37.594	34.685	35.609	34.963	46.024	43.672	41.457	46.361	58.275	51.202	63.693	74.571	76.513	69.834	79.689	96.528	108.75	131.23	124.24
9.4964	9.6353	0	0	0	4.607	0.3823	0.64297	7.4926	27.53	18.669	38.087	40.902	62.331	107.22	136.62	146.75	146.35	168.23	218.52	256.9	248.79	252.77	313	350.01	391.42	458.85	499.91	488.96	449.24	514.37	536.96	514.8	590.84	516.24	571.7	580.09	618.45	623.49	657.16	681.15	745.74	679.11	794.42	811.81	882.3	924.92	936.58	863.39	865.33
2.7182	9.4326	5.63	0.29769	0	0	0	0	0	0	0	0	0	0	0	0	0	0	0	0	0	0	0	0	0	0	0	0	0	0	0	0	0	0	20.679	59.899	76.002	117.89	147.53	177.16	192.34	239.84	293.63	310.12	326.49	361.58	392.84	410.67	447.15	447.3
0	0	0	0	0	2.832	8.1234	27.067	71.207	122.09	174.12	268.5	346.1	463.75	571.57	692.54	868.64	944.14	1102.1	1223.7	1311.8	1454.8	1532.2	1669.6	1727.6	1767.3	1852.5	1924.1	1981.3	2017.8	2030	2054.5	2073	2064.6	2125.2	2102.8	2055.5	2110.2	2128.8	2133.4	2084.3	2093.5	2122.1	2081.1	2101.8	2080.4	2062.2	2100.2	2092.9	2103
17.546	2.2931	3.0638	0	0	0	0	0	0	0	0	0	0	0	0	0	0	0	0	0	0	0	0	0	0	0	0	0	0	0	0	0	0	0	0	0	0	0	0	0	0	0	0	0	0	0	0	0	0	0
18.175	9.7767	0	0	0	0	0	7.1046	30.374	62.652	104.55	152.95	208.23	281.54	334.9	430.17	516.72	622.55	720.46	858.58	942.52	1063.8	1187.4	1261.3	1413.1	1557.8	1683.4	1778.1	1873.3	1888.6	1944.9	1889.1	1881.8	1907.8	1839.8	1839.4	1816.1	1779	1748.1	1804.9	1846.5	1885.2	1885.3	1857.4	1900	1855.7	1885.9	1909.3	1887.8	1903.7
0	0	1.3311	11.752	5.022	0	0.5464	0	0	0	0.98456	5.5208	0.83486	1.9855	3.3982	8.3933	6.8536	7.4417	9.1914	4.8962	0	4.6423	0	0	0	9.8924	27.304	42.375	45.609	64.031	106.03	125.46	136.43	163.38	191.72	227.98	228.68	270.44	281.61	322.72	359	368.42	369.44	426.4	429.88	472.96	461.15	498.63	484.29	517.45
16.79	15.508	16.23	0	0	0.59077	0	0	0	0	0	0	0	0	0	0	0	0	0	0	0	0	0	40.068	19.929	24.637	36.755	44.981	40.412	51.498	62.144	54.092	63.663	49.219	63.033	75.064	74.078	67.961	72.655	74.344	62.14	74.598	56.931	68.039	66.563	58.038	55.053	58.811	59.294	45.547
9.5579	13.261	0	4.4611	0.16718	0	0	0	0	0	0	0	0	0	0	0	0	0	0	0	0	0	0	0	0	0	0	0	0	0	0	0	0	0	0	0	0	0	0	0	0	0	0	0	0	0	0	0	0	0
16.363	0	0	21.16	28.523	0	0	0	16.537	0	0	0	0	0	0	0	0	0	0	0	0	0	0	0	0	0	9.7922	25.665	36.725	39.925	53.999	77.674	66.227	70.962	87.204	93.41	92.009	110.06	94.014	131.79	131.6	133.47	154.98	144.58	171.24	161.33	167.04	176.05	171.65	192.29
12.766	13.716	0	0	0	0	0	0	0	0	0	0	0	0	0	0	0	0	0	0	0	0	0	0	0	0	0	0	0	0	0	0	0	0	0	0	0	0	0	0	0	0	0	0	0	0	0	0	0	0
13.43	7.2015	1.5328	0	0	0	0	0	0	0	0	0	0	0	0	0	0	0	0	0	0	0.23909	0	8.5942	6.1577	5.0521	32.579	23.509	31.96	30.919	45.152	46.024	55.849	72.712	100.49	125.68	128.57	178.31	219	254.03	288.4	342.62	352.41	398.67	418.58	452.71	471.34	547.31	505.15	533.39
0	0	0	3.173	5.3506	0	0	11.545	20.94	36.184	74.345	145.34	213.2	322.35	449.96	589.61	698.54	921.99	1040.3	1224.8	1379.9	1537.8	1708.4	1855.2	1907	1988.6	1976.8	2027.5	2215.8	2306.4	2321.4	2330.8	2229.5	2290.9	2334.3	2275.5	2258.1	2301.2	2304	2357.4	2311.4	2386.5	2361.4	2353.3	2342.5	2344.8	2232.7	2300.4	2257.1	2229.7
0	0	20.627	0	0	24.409	0	0.99176	1.5109	10.292	11.975	27.602	52.235	100.23	144.34	194.41	263.97	330.99	379.81	461.89	540.86	660.47	779.68	881.35	1030.7	1146.3	1308.8	1443.2	1521.8	1614.9	1786.7	1904.4	1968.4	2059.2	2157.4	2319.6	2421.2	2601.5	2860.8	2732.8	2849.9	2865.7	3003.1	3137.3	3192.9	3197.9	3242.6	3453.2	3478	3529.3
0	2.531	4.7933	9.7521	7.7216	21.344	29.938	32.855	28.501	33.331	21.502	13.001	6.8139	14.641	9.8898	10.344	9.6513	0	0	0	0	0	0	0	0	0	0	0	0	0	0	0	0	0	0	0	0	0	0	0	0	0	0	0	0	0	0	0	0	0
13.336	5.5392	11.222	3.1441	0	0	0	0	0	0	0	0	0	0	0	0	0	0	0	0	0	0	1.0942	0	2.2572	6.2016	7.2263	0	0	0	0	0	0	0	0	0	0	0	0	0	0	0	0	0	0	0	0	0	0	0
22.485	8.3086	0	2.833	0	0	0	0	0	0	0	0.19698	0.65606	0	0	10.432	33.587	58.443	100.88	129.47	106.82	170.92	195.1	225.39	212.08	168.39	254	282.28	210.68	239.11	335.63	318.25	253.42	274.39	359.81	215.42	255.97	271.53	368.6	357.19	360.02	365.87	415.85	424.06	441.15	437.63	407.68	490.83	513.13	543.67
5.2908	10.075	9.1995	4.4696	0	0	0	0	0	0	0	0	0	0	16.785	12.596	27.242	24.981	49.91	43.633	75.391	80.748	85.926	134.06	184.45	226.38	348.41	314.2	352.36	426.78	600.82	676.37	583.8	615.5	657.7	844.18	853.21	730.43	763.84	787.1	774.18	776.23	791.75	838.01	846.05	780.07	826.7	846.51	867.46	823.68
0	0	44.026	39.463	0	0	3.2747	0	0	0	0	0	0	0	0	0	0	0	34.49	92.715	211.21	342.39	499.84	731.46	988.96	1311.1	1515	1832.9	2166.4	2456.7	2727.5	2933.4	3254.2	3560.1	3766.5	3843.4	4175.2	4128.1	4423.7	4693.3	4679	4739.8	4808.5	4967.9	5055.5	5251	5093.4	5151.1	5376	5240.4
8.1342	0	19.267	0	0	16.626	0	0	0	0	0	0	0	0	0	0	0	0	0	0	0	0	0	0	0	0	0	0	0	0.071022	0	9.0665	21.56	32.355	37.171	50.3	65.843	101.21	127.56	157.71	197.93	196.91	234.16	280.11	306.34	274.44	294.88	342.94	407.7	409.28
0	0	4.0874	1.5151	11.072	8.3215	0	0	15.462	14.668	1.345	22.607	24.11	55.662	29.054	31.043	41.8	28.565	31.069	53.746	52.862	62.869	56.886	62.306	61.41	81.09	89.704	95.324	96.16	96.926	105.43	94.925	82.266	84.174	78.764	98.683	113.09	113.41	114.51	117.54	95.298	117.06	98.043	98.463	94.005	97.848	105.48	86.565	103.27	80.487
[truncated: 78 more columns]
