# Supplementary material for: Limits on information transduction through amplitude and frequency regulation of transcription factor activity
Source: eLife. 2015 May 18;4:e06559. doi: 10.7554/eLife.06559 (PMC4468373; doi:10.7554/eLife.06559)
Supplement: Supplementary file 1. — Raw single-cell time-trace data for HXK1 (15259 cells), SIP18 (21242 cells), pSIP18 mut A (18203 cells), pSIP18 mut B (17655 cells), 1× reporter diploid (21236 cells), and 2× reporter diploid (19222 cells). The data are also available from Dryad Digital Repository (Hansen and O'Shea, 2015). DOI: http://dx.doi.org/10.7554/eLife.06559.014 [file elife06559s001.zip › source_data/2x_SIP18_HXK1_FM9_5minINT_690nM.txt]

11.148	10.451	0	0	0	0	0	0	0	0	0	0	0	0	0	0	0	0	0	0	0	0	0	0	0	16.275	0	14.537	12.861	0	0	7.7448	19.55	0	35.531	55.142	111.42	119.16	185.45	253.57	340	333.22	430.94	565.35	637.11	604.29	734.74	792.09	830.37	890.18
3.0296	0	0	5.6691	0	2.3459	14.003	18.807	41.353	74.403	118.68	177.41	231.33	307.42	388.13	458.1	516.86	570.75	664.52	714.23	756.43	801.24	829.66	860.96	909.71	921.8	957.4	993.4	1016	1006.9	1020	1016.8	1033.5	1053.9	1066.7	1059.1	1111.1	1144.5	1152	1156.2	1169.6	1178	1179	1208.7	1273.2	1308.4	1335.8	1396.3	1435.4	1511.8
0	0	0	0	0	14.245	43.02	86.21	101.16	136.95	176.22	228.66	268.82	330.29	419.84	541.03	581.19	772.18	792.55	806.98	878.51	908.48	982.11	1017.7	1056.5	1072.1	1073.6	1302.5	1111.9	1139.8	1192.4	1215.8	1205.7	1244.5	1265.8	1189.6	1207.3	1249.6	1309.3	1304.2	1399.8	1603.7	1435	1609.2	1667.8	1734.5	1760	1733	1773.7	1813.4
4.3353	16.442	0	5.9444	0	0	0	0	0	13.139	36.554	118.23	157.01	211.09	276.6	345.24	420.92	476.05	574.11	687.52	815.03	776.69	861.65	872.5	974.3	957.58	1028.2	1088.5	1133.4	1204.4	1170	1295.3	1335.3	1322.4	1388.7	1428.5	1434.8	1478.3	1520	1545	1591.7	1677.3	1677.9	1640.4	1708.6	1685.5	1849.7	1772.4	1834.1	1812
8.9845	5.0629	0	2.4263	0	2.6246	0	0	0	0	0	0	0	0.22234	0	3.0064	0	1.7595	14.805	22.624	21.388	37.16	33.823	31.669	41.602	48.716	65.639	76.13	88.038	88.252	97.797	131.4	144.52	160.4	212.99	246.04	270.53	277.39	317.51	341.91	444.36	491.73	577.12	635.16	740.22	789.96	908.98	951.59	1034.3	1104.9
35.002	11.182	0	0	0	0	0	0	2.5077	17.041	23.567	54.371	79.962	83.463	105.43	128	142.37	147.64	195.13	211.35	227.69	272.65	277.19	332	354.81	361.24	411.09	447.68	540.99	550.73	622.25	674.84	707.8	763.04	875.19	925.33	1082.8	1150	1220.3	1316.9	1449.2	1546.9	1650.6	1717.5	1812.2	1877.5	1973.6	2025	2064.4	2149.8
8.5786	13.818	0	2.9742	0	3.4806	0	0	0	0	0	0	3.6762	0	0	0	0	0	3.5563	8.6179	10.735	15.922	13.843	20.642	33.996	48.532	58.329	61.034	78.918	90.055	81.511	119.91	113.12	149.7	138.7	140.82	142.36	146.41	140.87	139.71	161	148.73	154.67	161.14	161.35	151.02	153.44	151.77	173.9	158.36
0	0	0	1.8384	0	0	34.087	0.79493	1.5351	6.467	13.432	9.436	11.342	10.439	10.313	17.003	13.021	18.802	30.438	50.207	77.217	109.46	161.33	204.93	276.77	339.42	414.44	489.29	557.29	623.02	724.85	786.63	832.3	881.66	960.41	1046.2	1122	1176	1247.1	1312.8	1355.1	1379.1	1404.7	1401.5	1459.9	1499.3	1518.9	1588.6	1576.2	1570.8
13.2	6.611	0	0	0	0.12505	0	0	0	0	0	0	0	6.7231	13.556	33.905	34.512	64.579	79.244	101.84	133.7	152.51	171.27	203.39	229.75	252.18	282.49	302.97	322.32	321.57	361.46	363.6	374.19	365.95	376.72	390.94	408.14	435.8	435.38	450.86	455.83	483.5	464.53	494.21	475.65	488.89	494.76	530.02	505.48	511.75
33.358	24.777	7.1501	0	0	0	0	10.095	0	0	0	1.0889	0	3.5528	0	0	0.50884	0	0.36204	0	0	0	0	0	0	0	0	0	0	0	0	0	0	0	0	0	0	0	0	0	0	0	0	0	0	0	0	0	0	0
0	0	5.8328	27.061	23.815	4.3537	0	38.321	33.92	47.69	5.6296	51.493	51.153	53.918	69.124	81.624	96.634	95.604	109.03	116.5	155.46	186.01	216.5	240.52	299.15	358.46	403.94	449.43	510.96	638.87	755.41	939.22	1065.1	1236.9	1507	1716	1872.8	2071.9	2240.9	2463.5	2725.5	3046.7	3370.4	3627.2	3996.5	4325.7	4735.7	5030.1	5256.3	5669.4
0	0	0	8.6258	0	0	24.696	11.344	26.982	52.014	71.709	85.961	116.2	139.46	158.85	194.03	209.97	219.89	246.69	273.91	322.33	386.84	453.72	528.37	612.52	724.48	869.33	974.22	1128.6	1222.1	1336.4	1494.1	1639.6	1741.5	1805.6	1922.4	2066.9	2108	2223.3	2393.4	2464.9	2443	2560.9	2692.3	2719	2855.1	2926.3	2896.7	2921.8	2936.6
16.837	15.793	0	6.8946	0	0	0	0	0	0	0	0	0	0	0	0	0	0	0	0	0	0	23.164	56.876	105.02	177.27	257.69	324.95	390.61	442.23	540.77	591.07	681.6	741.65	893.19	916.76	1004.6	1100.6	1203.8	1250.3	1288.4	1381.3	1407.1	1446	1520.7	1608.6	1575.4	1625.2	1637.2	1658.7
7.5681	0	0	0	0	2.9608	5.714	2.5416	3.6202	0	1.5716	0	0	11.172	19.221	19.858	42.001	80.497	98.736	141.49	180.15	215.52	275.09	314.46	374.45	393.58	457.26	451.16	484.07	484.48	514.34	540.95	527.35	548.62	538.98	588.97	596.01	587.63	534.6	585.37	614.02	589.22	555.66	546.91	559.83	588.18	564.05	531.08	551.47	596.51
7.4046	0	10.941	0	0	0	0	0	0	0	0	0	0	0	0	0	0	0	0	0	0	0	0	0	0	0.10818	3.0316	7.7582	0	0	0.57189	2.1792	0	0	0	0	0	0	0	0	0	0	0	0	0	0	0	0	0	0
23.176	16.301	0	4.1395	0	0	0	0	0	0	0	0	0	0	0	0	0	0	0	4.5485	4.0343	18.179	44.806	51.129	70.68	104.05	113.91	135.06	152.24	164.32	197.69	209.37	236.84	203.76	235.22	267.6	299.61	302.09	336.52	365.71	398.24	442.07	463.56	521.03	549.18	573.17	631.69	686.03	697.76	742.03
0.60864	0	5.7228	0	0	0	4.422	0	0	0.032835	3.0599	0	0	9.0897	16.026	13.404	9.5433	16.59	0	0	0	0	0	0	0	0	0	0	0	31.265	70.852	146.24	294.88	262.73	365.13	458.66	553.23	671.29	762.76	879.77	975.93	1133.9	1216	1361.2	1527.1	1670.4	1787	1873	2011.5	2147.8
5.4599	0	0	5.6932	0	1.7617	0	0	0	0.45786	0	6.816	17.789	19.334	27.109	47.215	57.539	63.302	74.932	102.77	121.9	136.54	159.27	163.46	204.6	237.07	269.36	316.72	410.73	483.3	625.59	732.22	831.16	947.18	1133.9	1205.2	1387.6	1546.7	1709.9	1895.7	1974.5	2226.9	2311.6	2738.9	2725.7	2931.8	3486.1	3713.2	3645.6	3784.8
2.9239	3.2067	0	0	3.0163	2.5371	0	4.3245	0	0.29855	0	4.2232	8.7185	14.62	11.266	12.438	12.731	14.346	29.091	28.422	20.964	21.849	19.587	21.38	16.875	9.9168	4.7851	11.013	0	8.2938	0	0	0	6.264	0	0	0	0	0	0	0	10.504	25.913	32.019	50.562	48.775	68.1	83.366	100.81	100.27
0	0	0	8.6161	0	0	28.063	0	6.2031	23.971	27.583	19.194	25.45	20.772	21.496	35.557	22.91	26.343	20.605	21.255	25.303	32.863	28.697	21.477	23.841	30.237	43.402	52.259	45.651	46.18	52.991	61.547	51.296	55.335	64.389	62.458	87.015	92.504	91.648	118.5	104.34	104.57	95.42	107.42	98.438	121.78	140.04	139.51	143.29	156.46
12.698	0.24157	7.2036	0	0	0	0	0	0	0	0	0	0	0	0	0	0	0	0	0	0	0	0	0	0	0	0	0	0	0	0	0	0	0	0	0	0	0	0	0	0	0	0	0	0	0	0	0	0	0
13.677	0.27433	0	11.54	0	0.45235	0	0	0	0	0	0	0	0	0	0	0	0	0	0.84086	12.913	8.2481	17.659	40.467	68.236	82.951	122.46	159.81	171.82	215.75	264.09	303.16	340.3	374.98	411.16	436.24	467.28	515.49	570.19	573.36	607.33	632.19	655.15	695.29	729.73	765.04	808.44	874.61	910.47	897.67
0	6.4832	2.4267	0	0	5.4387	0	11.357	0	1.2584	0	6.391	9.5921	25.358	17.487	8.9808	11.148	38.557	53.585	72.415	77.352	86.346	88.609	93.114	106.11	123.17	127.71	141.4	152.24	171.24	170.45	199.99	216.19	235.77	240.09	249.71	273.04	272.26	296.86	323.42	365.32	421.9	430.08	466.02	498.54	507.7	535.81	558.72	609.79	573.65
9.805	1.3886	0	6.2359	0	0	4.4276	3.9874	1.5233	0	0	2.7639	0	6.2331	1.5824	3.6338	0	6.5179	0	0	0	0	2.9714	10.432	29.731	32.229	29.285	8.5284	2.9277	0	0	0	0	0	12.448	9.0293	25.069	20.296	20.04	59.083	80.388	95.401	113.95	124.21	168.77	230.07	262.29	294.96	368.48	437.73
0.80946	0	0	0	9.4251	8.9031	0.054621	5.6181	8.5994	21.441	20.231	21.772	31.666	53.725	53.247	96.134	131.75	189.53	226.51	317.24	409.72	503.71	644.96	782.9	910.32	1067.1	1102.1	1236.4	1447.2	1438.6	1560.9	1612.5	1715	1779.4	1832	1912.7	2026.7	2117.4	2235.7	2417.8	2523.3	2739.7	2821.3	3010.5	3174.6	3316.3	3403.1	3505.7	3673.7	3759.6
9.368	2.0909	0	0.81604	0	5.909	0	9.3046	1.4528	8.8008	15.741	13.162	18.519	27.941	49.327	67.65	89.007	116.43	129.84	162.47	208.92	240.2	277.2	303.67	341.31	377.43	424.57	459.25	508.37	528.39	553.61	618.43	634.84	651.47	723.17	741.25	776.84	789.18	830.34	910.96	955.92	983.54	1036.4	1048.2	1136.9	1163.2	1177.3	1217.8	1259.1	1294.3
0	0	1.116	0	1.5309	9.665	5.5837	1.8728	16.332	19.028	15.249	20.839	14.031	27.301	20.001	19.323	18.198	28.62	10.054	20.936	10.929	10.893	8.6448	7.3746	27.381	26.895	35.813	38.895	15.16	39.926	32.656	55.216	48.924	57.888	55.12	64.697	77.92	84.674	109.02	150.49	169.88	201.52	237.25	254.7	295.19	316.49	346.53	383.44	445.59	451.19
3.9632	7.4781	0	0	0.54241	0	0	18.618	5.7314	22.43	22.308	26.485	31.437	81.379	97.463	88.195	90.03	124.61	149.19	136.12	136.21	192.74	209.5	227.78	263.53	312.85	355.65	375.24	404.84	420.13	463.77	473.03	520.92	551.4	577.93	588.71	623.29	633.48	682.9	685.78	700.22	733.95	729.49	752.67	747.8	761.75	765.28	802	781.59	772.24
0	0	4.6817	0	1.2334	2.3227	7.7732	0	0	10.883	11.104	23.386	24.327	45.106	58.985	76.669	85.058	113.54	124.99	150.3	154.6	153.35	179.22	206.33	218.38	253.12	314.89	328.92	335.32	377.53	423.29	469.56	464.93	503.46	526.32	568.48	614.46	704.09	811.79	915.2	996.34	1119	1215.9	1350.6	1513.8	1438	1458	1507.1	1505.3	1579.9
5.9653	3.8681	0	1.3844	0.62746	6.237	0	0	0	0	0	0	0	0	0	0	0	0	0	1.1707	25.151	38.335	51.123	44.501	66.621	88.688	82.292	114.17	127.04	141.17	140.79	161.57	177.92	209.67	209.28	258.23	276.26	301.44	339.91	382.56	369.95	442.99	468.24	507	595.4	609.83	650.25	653.49	750.85	749.27
0	0	0	0	7.3376	13.347	10.687	20.667	14.275	20.813	13.73	10.727	11.004	9.6991	19.424	10.942	19.443	17.759	42.061	49.005	82.668	92.624	111.39	135.03	138.15	168.8	207.21	216.17	218.3	255.22	248.35	268.81	304.79	325.33	365.99	397.04	417.63	438.64	494.14	490.48	550.09	605.81	608.24	677.09	698.47	749.05	821.43	850.51	861.04	968.43
5.1222	0.51342	0	0	5.4939	0	0	4.8753	12.042	8.1713	0	15.543	8.4597	15.322	25.034	24.698	11.83	19.004	26.946	46.234	49.279	78.489	93.704	148.57	203.06	223.77	245.99	290.58	346.89	379.22	424.78	490.27	565.34	541.99	604.32	743.43	789.36	726.42	780.57	897.96	952.05	1038.4	1023.6	1060.3	1076.3	1122.2	1116.9	1168.7	1170	1192
0.091962	0	0	0	0	0	13.926	24.697	31.436	66.563	94.589	145.95	202.68	263.4	324.09	381.28	428.38	510.71	521.88	586.86	637.6	649.66	700.61	735.1	734.85	797.55	835.99	864.09	856.52	918.67	944.05	954.98	926.39	968.79	1002.9	1015.5	1000.9	1029.3	1070.8	1090.4	1066.2	1131.1	1115.2	1113.1	1099.4	1109.7	1113.9	1127.6	1119.2	1126.6
15.827	5.433	0	4.6069	0.69542	0	0	0	0	0	0	0	0	0	0	0	0	0	0	0	0	0	0	0	0	0	0	0	0	0	0	0	0	0	0	0	0	0	0	0	0	0	0	0	0	0	0	0	0	0
5.9704	1.2131	0	6.2406	0	2.1933	0	0	0	1.9066	0	0	0	0	5.9445	9.7649	14.533	8.5979	4.838	2.7265	20.451	31.206	41.335	68.189	95.027	136.28	201.68	256.12	330.68	423.3	511.66	670.31	769.08	919.61	952.79	1200.6	1423.3	1473.4	1626.8	1702.7	1744.5	2009.1	2107.7	1860.3	2248.8	2372.3	2350.7	2529.2	2518.9	2646.4
1.539	0	0	0	0	17.691	10.896	10.473	9.1282	9.795	12.137	2.9463	1.4869	0.13972	0	2.338	0	0	4.0811	4.2932	0	19.628	34.236	68.395	82.056	95.836	101.08	109.58	141.38	138.26	148.18	177	165.59	188.89	213.14	224.7	278.13	304.09	344.13	384.83	412.4	465.64	494.73	496.61	557.33	605.84	660.18	680.66	692.36	713.16
3.7519	0	0	7.0367	0	0	4.3208	0	0	1.0402	0	1.3978	2.6185	0	1.1593	5.4853	0.72895	0	4.1271	7.5814	8.4677	7.1793	7.7188	0	0	0	0	0	0	0	0	0	0	0	0	0	0	0	16.103	30.402	56.599	89.824	134.82	187.79	227.68	268.09	319.55	383.97	442.41	486.9
16.049	12.964	3.4684	0	0	0	0	2.5154	0	15.732	21.536	17.536	12.607	0	0	0	0	0	0	0	0	0	0	0	0	0	0	0	0	0	0	0	0	0	0	4.7114	32.451	27.043	40.311	44.85	60.562	62.204	42.607	44.211	40.648	46.591	43.863	35.481	36.851	38.86
0	21.635	2.6745	1.6002	0	0	0	0	0	0	0	0	0	15.928	35.966	8.663	66.26	75.695	76.536	82.564	82.091	121.77	127.51	151.73	168.65	167.15	193.63	209.48	218.89	208.45	228.61	238.75	265.49	296.27	349.57	379.85	421.73	463.33	517.16	558.83	618.15	651.18	723.4	739.1	773.17	812.46	848.28	905.2	989.96	1071.6
8.4313	0	0.78628	2.3744	0	7.4399	5.1973	21.262	13.262	10.701	12.031	16.799	16.616	25.259	30.721	32.016	32.691	47.1	36.862	36.224	30.674	30.729	29.908	53.767	78.022	95.146	129.02	145.2	187.5	263.84	312.77	406.89	469.87	549.6	642.31	700.7	760.26	854.91	942.35	912.17	951.35	1025.1	1029.6	1101.1	1173.7	1227.4	1280.9	1367.6	1441.9	1524.2
0	1.0848	0	0	16.966	0	0	23.28	0	0	0	0.588	0	0	3.025	31.265	0	0	0	0	0	19.147	0	0	10.608	0	0	0	0	0	0	0	0	0	0	0	8.7844	5.8896	13.534	30.365	24.676	61.606	92.126	84.262	50.728	86.198	99.139	98.847	131.83	121.59
0	0	0	0	5.5571	21.395	17.739	17.556	27.856	22.095	18.789	6.4075	3.0689	0	9.0362	0	0	0	0	0	0	0	20.388	41.274	117.24	152.04	207.01	289.38	370.27	462.21	507.85	608.41	704.51	773.55	892.86	989.96	1135.4	1185.1	1303	1396.4	1413.1	1494.4	1536.4	1622.5	1702.4	1734	1803.8	1788.2	1828.2	1877.2
3.1394	6.9443	3.5868	2.8216	3.7338	0	0	0	0	0	0	0	0	0	0	1.1571	4.4019	16.892	46.701	35.64	46.016	72.973	103.8	112.87	136.78	149.9	198.6	221.48	270.16	310.21	385.22	407.15	452.95	568.4	540.3	601.7	631.62	639.74	682.71	652.15	617.97	624.61	653.27	710.49	748.54	722.12	730.65	789.81	774.41	776.65
11.021	3.522	0	0.10983	0	0	4.3934	2.7052	3.6539	12.659	25.722	32.637	65.985	63.989	103.25	105.95	150.64	164.66	204.59	226.68	265.98	275.64	277.65	313.82	367.44	402.12	370.54	442.39	428.84	422.07	479.16	481.04	497.24	541.72	509.93	520.38	489.32	531.02	604.6	554.05	574.16	584.66	608.48	680.18	693.57	728.01	858.75	926.93	1012.7	1065.8
0	0	0.51365	4.6462	0	6.967	6.8321	7.7293	5.0005	7.3826	9.6252	17.476	11.766	15.798	8.6297	10.259	21.789	21.197	35.581	29.873	33.011	29.042	35.632	38.727	44.556	48.549	46.578	50.736	42.668	46.382	56.194	46.917	57.479	41.452	50.897	47.322	47.5	49.828	56.478	58.934	71.14	61.205	52.592	49.743	48.86	63.735	65.958	56.498	67.546	70.038
0	0	0	2.0682	3.8344	16.768	8.3039	15.948	25.447	21.385	27.662	36.144	40.678	58.224	57.414	80.279	110.56	131.27	178.92	240.93	273.89	334.34	398.37	444.35	480.89	516.42	561.9	606.52	613.49	673.94	696.47	724.99	740.81	765	808.94	846.11	893.65	969.5	949.1	1002.3	994.9	1038.6	1027.8	1090.7	1129.3	1148	1175.1	1177.6	1163.1	1191.2
0	0	0	0.072936	11.262	19.923	20.773	21.159	37.163	5.2305	13.592	5.2793	11.78	18.015	19.966	15.713	19.083	33.091	17.238	19.4	13.598	30.626	41.967	67.301	104.2	154.37	211.33	242.4	299.18	366.25	505.6	599.95	697.58	808.86	919.49	1027.1	1090.2	1232	1324	1465.4	1620	1771.7	1873	1962.6	2087.4	2144	2299.6	2305.7	2335.5	2455.1
15.676	9.6545	0	2.6144	0	0	0	0	0	0	0	0	0	0	0	0	0	0	0	1.3579	25.541	22.709	24.549	54.903	43.484	60.2	69.956	83.747	97.235	134.84	133.91	173.63	185.54	203.95	255.67	308.46	334.43	423.89	512.1	583.7	699.45	829.62	933.09	1004	1088.2	1224.6	1330.9	1476.7	1563.6	1501.1
9.3183	0	0	12.556	0	0	0	0	0	0	1.2548	5.919	14.605	25.944	12.15	29.541	40.714	44.583	76.66	94.066	98.708	128.32	170.37	217.51	277.57	336.33	451.85	525.15	617.92	713.04	791.81	875.02	930.83	1043.9	1138.3	1172.6	1244.9	1261.8	1343.6	1373.3	1394.8	1454.5	1422.3	1456	1544.7	1505.2	1543.4	1580.1	1565.9	1609.6
10.949	9.1956	0	0.2374	0	0	0	0	0	0	0	0	0	0	0	0	21.371	64.146	105.45	137.86	180.4	243.96	302.74	343.38	527.05	424.88	482.47	528.51	528.26	581.72	594.02	669.61	647.25	656.43	698.61	739.1	893.45	828.15	856.36	943.55	1009.8	1046.4	1108.5	1172	1195.6	1282.7	1315	1380.4	1378.3	1355.5
12.942	0	0	2.6055	0	0	5.4398	0	0	0	0	0	0	0	0	0	13.184	12.36	37.451	35.444	42.128	63.461	89.83	122.73	189.92	265.18	380.23	484.18	618.85	818.79	986.1	1035.5	1180.5	1344.7	1525.9	1677	1773.7	1892.4	2067.7	2286.4	2456.3	2667.4	2739.6	2931.8	3108.8	3285.8	3350	3525.8	3648	3797.8
6.232	5.3646	0	6.2298	0	0.22917	0	0	0	0	0	0	3.8719	8.2325	14.496	20.091	26.423	43.304	73.046	90.392	106.05	126.38	136.68	155.1	144.76	163.2	173.1	188.15	197.06	196.71	197.02	210.44	222.6	240.18	254.32	252.67	272.02	277.33	294.42	303.56	344.55	372.16	382.4	396.12	379.54	405.82	383.36	385.26	416.63	377.08
21.341	14.302	0	0	0	2.4524	0	0	0	0	0	0	0	0	0	0	0	0	0	0	16.902	73.128	130.99	213.01	266.82	339.52	395.71	480.81	584.91	674.36	750.25	858.12	872.05	1021.9	1082.6	1120	1231.9	1276.8	1348.2	1349.2	1438.5	1401.4	1419.4	1556	1602.2	1562.9	1621.9	1836.7	1678.7	1732.6
0	0	0	3.9405	7.7559	0	11.068	7.2982	0	8.4065	2.8199	2.6179	12.415	7.0888	6.7413	14.064	46.135	143.37	211.8	257.11	307.64	408.77	475.44	471.71	713.77	686.69	765.16	733.59	769.18	865.66	824.4	863.74	836.25	843.37	876.75	805.62	799.39	837.25	841.56	855.42	829.58	857.17	867.38	935.97	1006.9	1014.3	1026.6	1072.3	1119.7	1121.2
5.8989	12.777	0	1.1491	0	0	0	0	0	0	0	0	0	0	0	0	0	0	0	0	0	0	0	0	3.8702	35.723	71.728	99.317	177.26	228.58	303.93	399.05	488.88	573.38	646.48	727.97	812.79	952.06	1031.8	1112.2	1210.9	1345.2	1410	1563.6	1601.9	1687	1839.4	1961.8	2115.8	2156.4
0	5.956	0	0	0	0	6.9732	14.531	12.085	26.398	35.952	52.599	60.38	86.054	103.2	110.84	125.38	140.47	188.92	184.87	201.75	202.54	226.43	241.44	253.16	264.05	278.8	312.85	311.95	336.67	363.8	350.22	354.78	333.37	357.46	389.46	405.97	433.31	452.14	451.6	479.5	501.84	482.46	498.26	482.62	499.6	524.08	512.06	506.5	537.09
0	7.4446	0	6.0955	1.5025	8.8976	0	0	0	0	0	0	0	0	0	0	0	0	0	0	0	0	4.5928	3.7876	3.5559	0	0	0	0	0	0	0	0	0	0	0	0	0	0	0	0	0	0	0	0	0	0	0	0	0
0	1.3274	0.055511	0	0	4.1019	8.0349	6.3597	3.7366	15.052	6.3439	8.4598	7.3058	22.396	14.924	24.861	20.703	42.691	66.674	69.024	79.988	80.483	92.358	101.06	123.95	115.81	141.83	161.99	161.76	188.71	226.79	310.94	411.74	510.66	682.86	817.27	991.37	1160.6	1363	1568.6	1797.2	1960.5	2117.5	2308	2408.4	2496.1	2631.9	2647.5	2520.7	2631.2
11.703	4.0607	0	0.44261	0	0	2.3362	11.698	52.58	108.69	181.98	274.91	350.47	508.32	636.86	802.27	954.3	1136.7	1379.2	1656.2	1998.3	2309.9	2743	3093.8	3507.4	3975.1	4281	4799.1	5258	5783.3	6430.1	6697.8	7036.3	7473.9	7648.8	7903.4	8190.9	8655.6	8601.6	8929.1	8941	9043.9	9423.9	9724.4	9842.9	10208	10581	10785	11119	11083
15.089	4.6167	4.2296	0	0	0	0	0	0	0	0	0	0	0	0	0	8.8622	25.701	54.397	81.695	121.18	159.99	223.31	235.18	295.49	319.15	376.07	397.51	420.11	483.84	507.24	534.74	571.42	610.65	678.72	713.45	744.72	787.24	814.12	856.01	911.17	936.72	928.08	969.67	971.92	996.88	991.92	1060.3	1069.7	1046.6
21.604	5.8979	4.2828	3.3098	0	0	0	0	0	0	0	8.8157	10.362	3.7787	16.385	12.132	22.213	28.928	46.725	79.337	120.09	176.81	253.42	313.07	427.18	541.11	688.05	774.07	940.84	1102.2	1247	1393.2	1440.6	1683.8	1836.1	1943.7	2081.8	2198	2285.8	2390.4	2472.9	2526.4	2620.3	2694.4	2747	2796.4	2794.9	2884	2840.8	2843.7
11.96	7.4015	3.627	0	0	0	0	29.051	24.397	0	6.7443	57.941	66.344	47.817	51.927	124.89	155.21	177.6	131.73	233.28	203.72	295.26	278.79	317.3	430.3	402.13	443.17	491.41	639.76	596.2	573.6	639.82	667.36	640.29	676.4	685.52	716.84	727.84	786.55	827.74	859.27	876.68	864.61	896.6	951.99	960.97	1011.3	1038.5	1076.3	1104.7
0	12.469	8.2662	0	0	10.237	0	0	0	0	0	0	0	0	0	0	0	0	0	0	0	0	0	0	0.87139	0	0	0	0	2.0378	0	0	11.099	16.549	68.572	82.399	93.186	103.5	127.28	142.25	119.94	130.16	117.55	125.52	127.14	157.09	146.99	147.69	129.9	91.998
0	5.4337	0	3.3989	0	0.95669	0	0	0	0	0.75701	3.2036	0	0.4896	6.3849	19.772	20.175	17.938	26.456	40.247	28.157	42.126	55.2	71.05	64.015	58.504	57.168	55.55	64.354	86.303	76.406	96.822	93.061	91.381	99.039	132.14	160.9	208.81	181.34	189.28	258.58	281.44	226.7	211.96	293.13	423.39	437.15	432.18	479.33	432.31
0	0	0	0	8.0541	6.6805	23.695	29.014	41.55	57.803	62.703	77.544	65.489	108.2	110.23	103.58	115.16	133.39	151.77	144.6	122.05	139.77	166.38	173.61	156.46	205.93	210.01	207.51	206.95	230.07	237.81	223.77	246.91	225.58	243.74	253.34	250.3	237.75	243.23	244	265.18	246.14	256.86	247.59	252.74	260.35	264.41	256.85	274.13	265.17
5.1191	0	0	8.7962	0	11.514	0	3.7474	0	0	0	0	0	0	0	0	0	0	0	0	0	0	0	0	0	0	0	0	0	0	0	0	0	0	0	0	0	0	0	0	0	0	0	0	0	0	0	0	0	0
20.766	1.8514	0.85706	6.3662	0	0	0	0	0	0	0	0	0	0	0	0	0	0	0	0	12.692	9.181	1.6271	0.0113	39.37	36.978	77.825	74.81	80.472	104.44	103.89	115.81	149.28	181.87	203.83	224.38	223.79	272.25	325.28	326.46	341.52	369.32	339.39	423.47	396.71	417.67	437.07	492.13	462.68	456.12
0	0	0	0.90445	0	2.8883	27.467	15.452	16.487	23.758	37.57	63.968	75.371	64.707	79.373	124.09	135.99	148.68	161.85	164.55	94.095	82.818	106.25	136.22	177.81	203.44	260.97	328.68	400.46	463.07	530.63	609.63	742.34	721.81	801.27	984.27	1086	1144.1	1234.2	1326.4	1397.7	1533.9	1652.9	1725.9	1883.5	1941.6	2092.7	2180.2	2181.8	2245.1
5.8198	0	0	0.46546	0	5.7354	0	10.501	0	12.538	2.8919	0.067321	3.7191	3.2814	7.9444	12.123	39.885	24.369	32.026	34.665	62.146	75.246	104.13	133.91	197.49	227.27	307.89	378.84	598.47	526.58	626.43	734.02	844.98	1011.6	1124.6	1229.6	1409	1434.5	1480.3	1678.1	1735.3	1750.7	1888.9	2015	2039.2	2163.1	2200.6	2291.9	2322.4	2352.7
5.4187	1.0105	0	4.0501	0	3.7409	0	3.6842	0	8.6478	6.6121	12.796	0	0.86933	6.6175	0	0	2.7364	4.984	2.3938	4.1635	5.7819	16.563	14.269	28.869	53.681	71.141	73.83	91.365	112.47	119.34	123.82	140.88	186.27	216.15	213.44	239.31	268.03	301.16	326.2	353.82	368.35	420.35	432.11	456.32	456.92	485.17	492.94	513.49	525.4
25.519	0.27425	0	0	0	0.49831	0	0	0	0	17.514	35.716	96.057	170.5	233.22	292.89	360.37	386.07	441.24	458.74	532.18	604.68	703.49	728.72	699.71	774.28	857.08	871.59	921.33	886.14	991.7	995.17	961.43	1059.2	1071.8	1106.1	1086.5	1082.7	1132.5	1149.9	1154.3	1200	1194.4	1182.9	1326.8	1325.9	1339.9	1382.3	1460.6	1414.2
0	0	0	10.587	1.5119	15.288	0.9897	1.8854	5.4834	0	0.094513	0	5.9577	0	0	0	0	0	9.3376	10.92	14.79	12.055	21.427	36.52	44.709	57.076	62.336	94.616	106.49	96.837	118.82	131.75	155.15	177.44	163.56	193.21	182.55	178.67	205.33	218.3	249.07	277.49	306.97	323.03	360.27	371.56	411.35	434.58	495.05	462.03
15.364	3.3945	0	0	0	2.093	3.5434	0	0	0	0	0	0	0	0	0	0	9.1025	16.25	24.934	39.648	57.141	78.477	101.83	133.38	156.74	191.45	199.73	236.45	294.98	369.01	418.34	474.99	543.86	637.36	752.39	900.12	1014.6	1142.1	1140.6	1335.1	1495.6	1596.6	1762	1940.3	2056.9	2199.7	2346.2	2506.8	2617.6
5.139	8.459	0	1.7558	0	0	0	3.3598	0	8.0973	13.714	26.094	20.946	25.905	43.432	47.839	44.674	46.558	59.546	78.878	88.06	104.43	135.34	147.44	170.14	189.32	194.09	214.77	224.92	246.17	254.72	267.68	265.77	271.82	287.23	280.93	232.57	278.78	268.53	282.33	298.71	315.49	317.29	332.13	349.49	352.62	368.3	383.96	368.4	385.48
12.671	2.9506	0	0	0	0.37069	0	0	0	0	0	0	0	0	0	0	0	0	0	0	0	1.0856	45.108	100.99	182.59	259.68	388.93	530.27	622.8	785.63	988.42	1099.8	1203.5	1352.3	1561.2	1784.7	2033	1980.7	2109.8	2516.9	2629.9	2716.9	3029.6	3392.2	3659.8	3601	3837.2	4145.2	4283	4285.6
0	3.2483	7.2862	10.086	5.5876	0	0	0	0	0	0	0	0	0	0	17.324	35.752	56.193	39.531	84.489	103.88	102.5	146.19	174.8	234.2	283.01	327.29	378.26	405.6	449.59	472.89	491.73	534.99	577.83	608.03	645.77	694.73	723.18	801.58	886.49	957.91	1054.3	1088.6	1161.5	1259	1314.2	1369.3	1391	1482.8	1549.4
13.163	2.969	4.5896	0	0	0	0	0	0	0	0	0	0	0	0	0	0	0	0	0	0	0	0	0	0	0	0	0	0	0	0	0	0	6.5785	57.821	132.67	220.2	301.62	406.99	523.43	575.68	661.12	766	863.76	993.12	1065.1	1073.6	1157.7	1230.4	1293.4
6.4076	5.7843	7.1915	0.85279	0	0	0	0	0.28012	0	0	0	0	0	0	0	0	0	0	0	4.7167	0	0	12.549	15.707	28.251	22.517	41.627	63.015	37.813	53.346	58.412	65.697	42.908	51.697	59.305	91.543	65.348	77.776	84.701	86.811	81.074	79.871	73.276	76.749	78.394	83.017	82.83	95.819	106.58
3.4098	15.361	2.5551	0	0	0	0	0	0	0	0	0	0.79025	8.792	4.4116	5.6219	0	12.656	25.873	41.277	59.366	85.843	133.23	173.49	220.02	282.65	329.8	373.03	431.46	437.13	489.01	534.48	575.92	641.61	650.91	695.47	707.85	732.89	758.46	752.53	781.7	832.3	860.66	881.08	934.62	913.91	945.9	928.94	989.17	961.54
7.6935	0.16945	0.79729	0	1.1876	1.4642	0	0	1.8159	0	1.9164	0	0	0	0	3.3688	20.228	21.412	42.217	66.055	83.411	121.56	136.56	130.77	107.1	193.12	148.91	145.56	194.14	223.68	275.87	204.41	227.27	316.38	346.73	366.65	304.24	415.08	432.19	474.89	482.55	487.07	513.06	532.1	555.31	526.29	515.25	502.65	491.26	481.63
5.5712	7.6997	0	0.17811	0	1.5352	1.8194	3.2373	2.204	4.1405	4.7171	23.935	39.096	58.767	81.235	99.536	129.53	158.72	187.21	216.66	241.04	268.72	316.37	349.24	398.35	446.62	512	560.42	632.77	710.84	776.92	882.99	973.14	1050.9	1209.9	1336.1	1468.9	1595.9	1678.8	1837.7	1972.1	2055	2184.5	2260.8	2402.5	2479.4	2444.7	2524	2518	2576
0	0	0	8.1912	0.15538	9.6698	0	14.45	8.4911	24.243	18.845	25.323	49.607	73.828	103.08	149.37	174.94	195.76	218.09	261.91	304.63	324.63	368.52	403.79	419.42	449.57	490.77	469.25	507.66	518.01	535.37	560.26	546.8	564.04	608.98	602.37	617.47	585.66	601.57	616.14	622.24	609.56	627.52	638	608.12	624.97	624.32	608.28	625.96	626.1
8.4477	5.6494	0	0.24037	2.3857	0	0	0	1.9025	4.479	0	0	6.9209	2.2464	5.9512	1.6462	2.6463	7.6925	18.794	38.214	41.472	32.064	41.355	41.586	51.564	56.806	70.05	64.167	80.31	71.179	68.669	81.428	90.325	77.759	65.747	35.942	37.498	48.56	53.176	29.751	8.651	0	0	0	0	0	0	0	0	0
12.053	0.92634	0	0	0	1.9756	0	0	0	0	0	0	0	0	0	0	0	27.2	32.203	49.879	86.843	110.63	155.37	201.25	266.58	301.33	385.4	434.23	527.48	565.04	677.13	796.96	908.94	1127.3	1302.2	1428.5	1568	1673.5	1803.2	1977.7	2137	2307.1	2406.3	2572	2779.8	2869.6	3074.5	3199.4	3343.3	3470.5
23.222	0	0	0	0	0	0	0	0	0	0	0	0	0	0	0	0	0	0	0	0	0	0	0	0	0	0	0	0	0	0	0	0	0	0	0	10.575	2.0168	18.189	28.2	61.343	88.278	86.215	120.61	139.54	156.26	152.98	182.1	196.45	221.22
6.0967	6.9664	7.3865	0	0	0.70319	0	0	0.23017	19.586	30.58	52.279	73.771	103.28	106.24	132.5	152.12	180.17	239.49	290.17	320.36	372.2	468.26	538.1	582.99	644.85	674.32	722.88	795.13	799.29	862.27	884.63	901.54	922.04	933.21	950.87	966.08	964.92	995.07	991.93	1009.8	1045	1013.9	1052.5	1051	1031.7	1023.5	1018.9	999.95	1026.8
12.151	13.244	1.4393	0	0	0	0	0	0	0	0	0	0	0	0	2.7226	6.5061	14.433	26.204	38.179	42.331	53.647	68.894	77.438	96.416	103.1	131.47	116.89	160.15	161.47	212.37	237.28	290.06	330.79	384.21	401.65	481.98	526.33	558.05	616.47	671.95	746.23	804.29	856.52	890.34	927.13	948.13	1009.3	1003.5	1053.4
0	0	1.9254	2.6188	0.46663	0	8.5133	15.157	14.612	15.471	16.045	7.5778	0	11.916	5.896	10.12	17.672	11.71	29.195	23.179	26.33	20.707	37.117	40.367	51.77	56.622	58.265	62.245	58.237	66.595	74.735	60.872	76.829	74.947	81.472	72.526	75.936	80.365	85.229	88.508	110.29	96.721	87.669	87.032	101.12	103.74	105.7	101.02	119.01	115.94
0	0	0	0	0	1.8884	28.512	2.6795	8.3032	12.032	14.172	17.129	16.815	22.042	18.478	28.948	28.091	28.273	23.156	24.82	37.56	45.429	42.834	46.965	50.017	72.326	83.846	77.873	103.44	129.27	155.85	160.81	174.52	239.13	313.83	361.54	464.46	602.8	718.02	863.96	978.69	1063	1196.2	1287.4	1372.2	1528.2	1652.6	1760.5	1820.2	1923.4
0	0	0	2.9923	6.0948	2.9466	7.8388	9.9027	20.273	8.7779	16.038	18.634	18.25	20.719	21.977	19.464	46.04	23.509	32.996	29.348	27.732	27.931	45.759	43.721	48.392	45.665	51.253	52.783	54.293	64.923	62.442	70.726	75.649	73.233	82.529	89.942	105.11	104.64	120.4	123.99	147.49	142.16	148.61	106.83	122.15	131.52	130.9	118.76	132.42	141.69
8.2202	0	2.6561	6.2836	0	0	0	0	0	0	0	0	0	0	0	0	0	0	0	0	0	0	0	0	0	0	0	0	0	0	0	0	0	0	0	0	0	0	0	0	0	0	0	0	0	6.6561	0	0	0	10.362
0	0	0	6.7949	0	0	20.538	0	0	0.42215	5.4194	6.7994	18.327	24.283	34.956	51.272	78.053	111.73	140.87	190.83	252.29	295.84	375.57	428.4	477.09	535.31	607.34	667.41	711.45	708.38	793.32	788.27	828.77	867.54	889.48	935.33	938.73	962.45	968.71	998.93	981.9	1047.6	1063.9	1083.1	1108.4	1158.3	1183.9	1223	1244.3	1280.3
0	0	6.8078	0	15.721	0	21.846	6.3067	11.011	2.5941	5.0795	3.6108	5.3782	8.2486	0	0.54725	14.862	41.284	68.082	109.53	132.07	148.09	164.44	187.2	203.18	215.66	203.65	253.21	250.29	260.41	282.89	279.16	311.99	333.42	375.03	470.69	542.6	703.18	872.24	1080.7	1305.7	1522.3	1728.1	1956.1	2271.7	2430.4	2519.9	2477.6	2673.4	3079.7
14.31	5.809	0	0	0.91096	0	14.287	9.7366	0	6.7077	1.7778	0	20.412	28.648	56.767	90.333	129.05	155.67	176.7	199.77	217.27	258.89	282.21	319.65	335.82	368.59	405.51	429.52	461.67	477.37	527.07	562.14	606.36	636	733.02	778.62	860.16	973.92	1091.6	1193.5	1412	1566.7	1763.2	1938.4	2122.4	2405.8	2516	2744.7	2988.7	3145.2
5.4029	3.8731	0	6.2738	4.5525	0.98345	0	0.97722	0	0	0	0	0	0	0	0	0	0	0	0	0	0	0	0	0	0	0	0	0	0	15.808	59.365	89.159	148.68	199.45	280.13	347.43	409.23	503.76	593.53	705.44	790.65	965.08	1016.1	1091	1165.9	1228.3	1269.3	1380.9	1374.4
0	0	7.2351	0	11.952	16.585	9.1016	26.807	34.103	44.115	44.338	50.201	45.942	63.799	61.221	70.649	77.713	89.6	94.102	98.577	104.7	97.08	92.278	96.233	121.67	130.64	129.05	130.07	119.21	131.99	133.76	158.24	127.73	131.18	136.72	128.49	110.88	130.78	143.06	153.8	140.89	158.73	140.17	164.96	173.22	175.22	166.85	196.35	196.37	231.7
22.529	12.189	0	1.3758	0	1.2807	0	0	0	0	0	0	1.9996	5.3677	0	2.8483	3.9607	20.142	33.387	31.071	38.277	63.45	55.869	69.72	75.15	117.89	121.51	127.66	136.52	143.48	165.47	153.6	155.55	141.26	167.96	182.61	179.23	173.12	187.92	193.46	208.11	252.13	248.05	305.67	356.12	434.55	463.72	532.99	557.36	583.7
10.101	7.5041	0	6.3457	0	1.5459	0	5.0998	0	0	0	3.8238	0	0	3.8685	0	0	5.5201	25.535	35.31	73.504	127.72	187.63	222.29	311.35	435.78	547.11	642.71	808.83	1018.9	1171	1324.1	1336.8	1573.3	1700.8	1854.1	2007.3	2101.9	2200.2	2393.4	2525.1	2651	2732.6	2796.5	2855.3	2901.6	2913.1	3016.9	3076.3	3081.5
5.6163	9.0303	4.0375	5.2234	0	0	0	0	0	0	0	0	0	0	0	0	0	0	0	0	3.7457	20.356	24.712	37.482	32.621	64.181	80.707	101.31	122.03	188.6	222.51	310.89	353.5	426.22	493.02	560.43	639.68	682.52	712.72	781.21	840.58	890.75	952.76	1015.4	1102.8	1096.5	1140.8	1197.4	1219.3	1246.6
0	5.4548	2.8845	3.6194	0	0.95299	0	0	0	0	0	0	5.8094	18.935	18.8	23.513	23.595	35.956	54.84	66.299	63.696	63.657	55.853	76.667	68.738	82.459	82.724	92.762	93.92	99.408	95.264	111.63	108.2	121.01	139.84	143.85	156.29	162.49	165.08	185.72	205.97	234.99	250.26	255.32	278.49	294.89	315.91	310.03	351.64	347.71
0	0	0.2976	0	7.9964	4.3856	3.0663	12.03	0	0	0	0	0	0	0	9.2142	28.09	59.307	102.37	166.7	258.43	342.89	427.09	558.43	688.22	804.01	939.66	1099.3	1162.7	1335.1	1461.1	1619	1683.3	1792.2	1932.8	2036	2112	2255.2	2377.2	2529.3	2531.6	2593.9	2688.4	2773.7	2809.7	2850	2952.1	2979	3000.5	3150.2
2.9562	1.3223	0	0	0	6.9874	1.4434	3.9839	16.653	35.894	35.898	51.139	62.307	65.975	76.528	107.01	85.182	120.76	122.55	141.59	131.34	132.71	145.13	141.66	119.02	137.83	117.57	142.7	110.3	148.38	162.31	163.86	132.63	137.14	122.82	152.39	99.776	143.38	126.4	152.08	132.4	161.43	152.71	177.08	214.99	215.15	195.21	191.03	195.72	224.83
0	0	3.8759	11.348	12.855	17.748	9.1211	0	0	0	0	0	0	0	0	0	0	0	0	0	13.97	83.225	152.44	232	323.8	444.33	621.2	803.04	995.99	1166.6	1384.7	1578.2	1823.6	2046.3	2222.7	2443.8	2530.6	2785	2975.1	3199.8	3291.7	3418.7	3536	3642.7	3788.9	3809.1	3976.6	4012.7	4101.6	4124.2
10.33	9.5849	0	0	0	0	1.2524	0	0	0	0	0	0	0	0	0	0	0	0	0	0	0	0	0	0	0	0	0	4.2709	1.0843	29.65	27.881	28.652	35.298	73.771	54.531	97.443	108.18	206.13	141.13	144.25	153.99	154.43	188.2	183.32	213.09	195.67	244.2	221.78	203.15
21.368	0	0	0	7.1542	6.403	0	0	0	0	0	0	0	0	0	0	0	0	0	0	0	0	0	0	0	2.5863	0	1.0262	0	0	4.7028	11.519	34.651	12.948	0	0	0	9.8949	21.917	31.518	33.154	32.158	72.075	117.07	133.42	225.2	295.15	406.54	449.29	498.65
0	4.4164	0	3.276	0	3.4326	23.176	48.625	61.259	120.08	141.87	194.87	229.06	261.35	276.02	340.67	376.16	409.23	432.1	455.96	428.77	466.48	451.15	454.43	490.43	510.91	472.39	546.08	554.04	543.15	503.61	532.42	540.71	519.11	543.72	536.23	542.25	537.89	516.5	474.93	466.97	480.18	472.73	477.15	482.82	443.98	430.6	432.98	427.63	410.73
4.5339	0	0	0	0	5.9117	3.3331	2.2006	10.287	19.874	22.008	33.791	27.386	53.395	65.609	75.414	76.407	66.827	70.17	116.38	133.36	134.55	144.91	158.29	182.98	206.76	220.75	234.28	240.59	259.3	284.68	309.58	316.69	327.95	340.03	359.43	351.96	368.56	370.19	386.96	408.29	425.02	407.65	431.64	447.15	461.52	444.93	457.14	474.84	505.01
8.8716	7.0963	10.11	0	0	0.1147	0	0	0	0	0	0	0	0	0	0	0	0	0	0	0	0	0	0	0	0	0	0	0	0	0	0	0	0	0	0	0	0	0	0	0	0	0	0	0	0	0	0	0	0
23.754	8.9592	0	0	0	0	0	0	0	0	0	0	0	0	0	0	0	0	0	0	0	0	0	0	0	0	0	0	0	0	0	0	0	0	0	0	0	0	0	0	0	17.12	20.577	57.107	0	0	11.295	40.401	60.371	61.748
0	10.055	0	3.1716	0	3.9774	0	0	0	0	0	0	5.3094	10.328	0	9.5269	0	11.673	14.475	19.582	18.666	16.181	21.182	17.384	7.2131	11.486	18.22	32.859	33.084	35.29	36.975	50.578	57.645	70.184	81.278	85.034	90.822	98.814	96.571	103.83	126.32	139.16	151.49	148.38	143.78	143.93	141.67	140.1	158.93	147.56
0	3.5761	4.3345	0	4.2021	0	2.5989	14.911	5.9278	11.019	14.264	13.341	12.051	5.1567	6.2606	7.718	12.743	2.601	12.037	5.6548	21.362	2.9789	3.5879	4.6746	8.3645	12.621	13.672	24.15	12.604	15.768	19.72	5.6015	9.8424	7.2039	9.6294	5.4225	16.727	15.516	14.852	4.8739	13.683	11.647	17.69	7.7449	12.048	7.7406	14.824	8.3837	6.7896	10.571
8.5382	2.8774	0	3.9373	0	0	0	0	0	0	3.012	25.021	31.842	58.059	74.158	96.2	124	150.33	165.03	186.9	184.37	181.03	199.59	214.98	235.05	248.18	254.08	275.4	262.79	309.36	331.73	354.48	379.36	407.87	446.88	458.99	471.07	490.9	547.28	580.76	613.07	642.48	665.58	743.51	775.36	788.98	825.05	846.56	887.49	912.48
16.984	6.4906	0	4.4436	0	0	0	16.287	0	0.18722	8.6734	4.8047	0	0	0	0	0.033257	4.0554	7.6542	22.775	28.145	35.332	42.337	65.564	74.939	112.62	109.59	120.96	126.93	144.26	144.27	185.05	222.92	213.31	241.51	244.35	248.12	311.93	347.46	364.08	357.43	382.48	388.88	446.56	447.72	460.61	546.46	576.07	632.21	653.72
24.436	20.774	0	0	0	0	0	0	0	0	0	0	0	0	0	0	4.4764	12.464	28.976	56.677	79.869	103.85	118.18	134.39	158.36	177.21	200.83	218.87	235.87	261.91	275.15	302.21	332.34	374.41	429.02	471.57	534.58	584.68	663.31	765.34	873.37	944.1	1064.9	1155.5	1226.2	1294.4	1408.6	1482.9	1517.5	1549.2
0	0	0	0	0	8.8246	26.704	46.101	64.768	74.177	85.561	81.727	91.482	117.71	128.89	183.05	193.78	218.76	238.97	333.49	272.67	367.72	425.02	512.64	549.18	594.15	673.31	728.63	811.52	850.48	956.98	1065	1262.1	1197.8	1400.2	1536.5	1900	1807.3	1951.2	2003.4	2241.7	2289.3	2308.6	2500.3	2696.4	2835.1	2779	2990.3	3070.2	3184.7
0	3.3142	0.050782	6.1537	0	6.0017	0	0	0	0	0	0	0	0	1.2489	3.8584	3.1815	7.2751	18.316	18.683	29.492	45.851	47.822	62.161	59.915	50.44	40.639	55.634	53.129	51.733	40.227	51.387	23.629	14.285	7.6106	5.475	22.217	15.106	26.302	37.299	0.81679	19.459	0	18.526	20.08	33.95	30.119	30.964	41.356	39.769
0	0	0	9.5326	3.4788	0.29327	12.869	24.18	29.622	26.498	34.903	46.528	62.362	85.819	82.564	86.057	108.61	148.49	161.34	166.46	148.79	204.86	238.78	239.62	284.94	289.99	275.19	264.06	266.08	314.8	362.94	387.62	432.89	486.98	543.46	603.25	741.41	756.79	761.01	845.71	853.27	942.78	918.18	959	936.35	1056.1	1006.1	1069.3	1121.4	1149
0	2.3183	1.9873	0	0	14.153	0	0.1083	1.391	0	1.0618	0	4.818	0	0.77704	0	0	0	0	0	0	0	0	0	0	0	0	0	0	0	0	0	0	14.396	44.316	101.83	129.87	154.49	173.27	223.92	223.24	242.5	250.63	322.02	360.46	373.98	383.81	380.59	410.97	420.29
0	13.606	0.059862	0	0	0	2.6407	3.8076	0	0	0	0	0	0	0	0	0	0	0	0	0	0	0	0	0	0	0	3.914	0	38.733	45.377	0	0	0	0	0	0	0	0	0	0	0	0	0	0	0	0	0	0	0
0	0	0	0	0	10.134	22.811	12.975	12.525	16.26	0	9.6609	14.032	16.955	15.62	23.826	19.208	0	0	0	2.5073	33.513	9.9225	36.291	64.679	73.143	80.907	105.37	137.15	136.82	167.88	184.37	203.84	206.25	233.4	253.19	276.05	299.14	315.5	324.43	340.03	354.93	366.92	362.4	385.25	455.19	467.08	496.6	508.87	530.57
0	0	2.7419	8.5515	0	0	15.713	0	5.5811	14.493	34.982	47.849	70.638	87.675	120.2	156.6	187.32	211.93	227.44	260.37	181.01	199.32	210.01	228.56	244	259.92	279.19	285.57	294.97	314.81	329.44	343.33	323.85	338.17	361.62	363.23	392.25	407.84	414.64	425.69	441.93	441.02	458.89	452.96	466.44	484.73	501.34	509.34	526.63	522.25
0	0	0	5.5118	1.9836	4.9202	0	8.9555	2.6037	5.0395	1.6861	6.7825	5.1898	16.539	49.54	97.122	176.61	259.66	356.07	491.53	653.04	780.08	925.22	1146.6	1292.1	1504.5	1732.9	1870.3	1974.4	2203.9	2347.3	2551.4	2759.2	2900.9	3132.9	3359.3	3208.3	3649.2	3852.7	4147	4316.8	4488.1	4752.6	4840.8	5015.2	5072.3	5261.6	5476.5	5654.3	5540.1
5.023	0.67435	3.0657	0	0	1.0153	0	0	0	0	0	0	0	0	0	2.8014	6.727	39.602	55.969	92.261	126.04	135.14	156.52	195.1	260.01	319.62	383.58	446.18	519.45	626.53	678.72	756.97	822.08	877.85	938.8	1063.4	1115.8	1182.6	1214.6	1315	1336.8	1388.7	1413.7	1501.1	1563.1	1560.2	1589.4	1666.4	1691.2	1762.4
2.8081	5.8714	2.0961	7.9179	0	0	0	0	0	0	11.511	56.166	135.57	244.09	343.6	501.76	675.24	795.32	974.23	1164.8	1326.5	1587	1773	2008	2201.4	2306.8	2420.2	2514.5	2677.7	2813.1	2908.6	2980.9	2968.5	2993.8	3191.5	3311.2	3264	3173.5	3279	3286.7	3367.9	3328.3	3335.1	3343.9	3399.7	3483	3397.3	3453.1	3379.1	3442.2
0	0	0	0	1.5374	9.7695	26.38	0	0	9.3599	9.8831	19.854	15.828	9.7539	21.497	37.909	34.169	47.875	58.515	60.41	57.57	68.371	57.56	83.425	107.64	83.795	163.33	153.76	189.75	188.79	215.25	210.65	238.52	254.43	288.33	324.71	334.74	272.82	293.18	311.44	331.46	383.33	386.85	428.79	462.4	499	482.96	526.38	524.08	573.63
0	1.6052	0	0	3.9104	10.53	4.2849	0	11.68	6.1166	14.711	2.8656	15.042	13.626	28.73	22.348	29.469	17.517	22.451	16.035	22.768	24.632	64.28	60.707	70.224	67.173	75.146	82.997	107.89	115.58	134.35	119.36	130.97	148.7	158.69	191.14	192.92	214.24	223.62	240.72	211.79	223.35	214.86	220.53	226.71	228.26	230.59	233.43	223.04	235.69
0	0	0	3.3721	0	0	33.898	0	12.928	24.958	40.346	53.903	85.994	104.54	135.32	157.15	181.18	199.87	211.37	248.21	282.06	304.87	361.37	418.71	456.95	536.67	626.16	681.07	792.84	832.26	934.98	1057.8	1117.1	1201.8	1345.2	1424.2	1543.3	1623.6	1696.1	1812.9	1823.3	1934.5	2006	2104.2	2164	2259.8	2341.3	2398.8	2386.6	2391.1
13.569	0	0	3.3773	0.4172	8.5433	0	0	0	0	0	0	0	1.4197	24.377	43.86	96.141	114.94	150.46	189.21	275.48	317.76	417.51	525.31	639.48	749.05	906.86	1069.3	1214.9	1291.9	1510.7	1644.4	1793.7	2006.7	2162.9	2366.4	2511.2	2687.6	2736.9	2990.3	3183.6	3289.5	3402.6	3470.8	3682.2	3789.8	3984.4	4098.5	4063.8	4244.2
0	0	0	4.864	6.89	40.743	37.118	66.962	98.94	111.14	139.8	160.25	181.81	186.39	212.08	246.34	283.06	308.3	348.08	388.5	411.62	474.24	502.59	557.48	580.59	631.01	688.17	703.59	727.78	769.13	781.92	829.45	863.53	890.26	953.85	968.94	1037	1085.9	1119.3	1126.1	1124.6	1153	1160.5	1199.8	1238.5	1246.8	1212.7	1264.5	1258.5	1256.9
7.5097	0	0	2.427	3.575	1.2726	0	0	0	0	0	0	0	0	0	0	0	0	0	0	5.7836	22.257	20.501	50.92	58.708	91.793	102.63	149.14	150.66	202.84	222.1	276.12	313.43	331.3	320.69	392.58	403.78	382.56	437.8	407.89	445.51	469.79	481.44	483.43	561.04	539.93	578.82	623.88	596.07	618.66
17.456	8.4581	0	0	0	2.5407	0	0	0	0	0	0	0	0	0	0	0	0	0	0	0	0	0	0	0	0	0	0	0	0	0	0	0	0	0	0	0	0	0	0	0	0	0	0	0	0	0	0	0	0
15.379	18.647	11.562	0	2.4082	0	0	9.8336	0	0	0	0	7.2178	0.15022	2.4464	0.416	0	0	0	0	0	0	0	0	0	0	8.3393	12.918	0	3.2585	8.3395	8.4818	4.7459	10.955	13.569	16.966	9.1501	17.703	22.627	41.295	43.682	48.191	35.063	53.781	45.3	64.742	52.923	47.229	49.251	67.75
12.801	20.451	0.88061	10.746	0	0	0	0	0	0	0	0	0	0	0	0	0	0	0	0	0	0	0	0	0	0	0	0	0	0	0	0	0	0	28.629	57.035	82.132	99.091	123.91	160.21	145.19	180.04	198.04	217.84	249.34	271.9	296.82	315.63	318.83	330.2
28.672	16.975	0	0	0	0	0	0	0	0	0	0	0	0	0	0	0	0	0	0	0	0	0	2.158	30.325	105.1	174.4	248.13	345.63	498.6	679.18	823.32	1027.8	1177.8	1359.5	1575.4	1820.7	2066.9	2300.6	2606.1	2838.7	3153.5	3377.5	3708.5	3916.7	4151.7	4376.2	4702.8	4919.1	5026.2
17.065	0	0	0	0	7.2249	0	3.2822	6.1201	16.279	26.118	54.33	79.631	126.14	179.53	207.17	265.37	324.37	365.84	398.05	454.63	502.94	552.22	545.47	582.49	586.76	618.28	655	704.88	716.3	785.16	831.05	914.41	952.01	1089.4	1111.9	1153.3	1242.6	1292.3	1433.2	1534.3	1601.9	1632.5	1641	1656.1	1736.8	1761.9	1825.2	1827.5	1837.6
0.66464	0.4527	0	0	0	1.2447	10.731	13.203	11.052	12.221	1.8795	0.25811	0	2.3934	0	11.79	14.635	27.955	50.795	65.589	85.463	82.401	112.23	136.52	141.97	157.62	178.7	196.1	218.93	258.28	321.23	367.61	416.88	461.68	510.68	560.04	640.86	707.2	746.06	828.48	838.98	883.13	920.65	926.81	973.04	1034.7	1033.3	1082.8	1084.3	1132.2
0	0	0	6.0234	13.756	1.7202	0	0	0	0	0	0	0	0	0	0	0	0	2.6053	9.2423	19.273	37.912	43.408	66.543	77.934	135.16	163.67	199.66	225.23	246.52	279.95	301.15	317.64	385.28	408.19	439.26	463.62	512.28	546.94	586.76	623.84	634.85	634.04	636	633.27	701.37	717.38	728.78	750.9	727.36
0	0	0	0	25.209	62.763	125.13	178.38	240.23	312.81	364.46	431.65	469.47	551.94	580.83	636.24	693.69	731.83	837.83	829.7	948.74	962.13	969.09	994.79	1044.9	1015.2	961.62	1070.6	1046.1	1009.9	1035.5	1060.2	1042.8	1047.3	1042.6	1028	1015.9	1000.9	1005.5	1028.9	1019.3	1003.1	1018.8	1079.1	1117.9	1128.9	1167	1234.5	1210.4	1272.9
0	0	0	8.5045	3.52	7.7287	0.10939	13.344	6.2588	15.173	22.522	16.227	12.432	19.424	26.445	36.909	35.826	34.913	48.867	77.703	111.81	139.99	185.25	258.53	291.03	385.34	437.21	479.52	552.14	617.44	656.58	699.52	708.74	873.66	827.41	876	887.57	881.57	926.63	1037.2	1005.9	1142.7	1112.1	1133.3	1223.9	1207.1	1222.2	1280.3	1323.5	1358.8
0	0	0	2.8487	0	0	31.245	7.7424	17.185	20.992	34.048	35.797	56.966	58.514	71.118	83.125	126.28	128.46	150.97	190.95	342.63	354.04	451.27	598.5	828.61	891.18	1118.7	1389.1	2252.4	1928.5	2179.1	2616.8	2776.2	3068.4	3370.3	3744.1	4101.9	4495.6	5028.4	5216.9	5617.4	5826.4	6160.4	6321.2	6639.4	6965.7	7169.5	7375.7	7705.3	7911.2
0.16661	0	0	15.085	0	2.3989	12.065	0	35.756	57.465	97.176	110.19	143.76	166.09	206.96	204.33	251.27	273.47	309.97	314.92	369.26	391.66	440.33	450.64	483.38	479.8	497.99	523.89	530.66	546.11	557.21	558.02	551.66	589.59	585.71	603.36	624.87	659.52	677.15	727.87	760.46	783.55	796.19	834.64	881.74	932.89	960.78	981.64	1025.7	1066.3
0	15.886	2.7381	18.35	0.55865	0	0	0	0	0	0	0	0	0	0	0	0	0	0	0	0	0	0	0	0	0	0	0	0	0	0	5.1013	27.249	59.246	96.118	99.369	149.64	108.04	138.47	162.36	167.94	182.47	162.83	194.06	230.02	247.69	246.39	253.4	264.28	273.15
4.3532	14.231	0.022543	16.756	0	2.2948	0	0	0	0	0	0	0	0	1.8746	0	0	0	0	0	10.476	15.444	0.59281	11.071	12.009	12.495	16.11	25.803	20.507	8.2883	31.515	34.839	34.745	46.69	31.994	24.037	78.689	65.606	74.919	74.176	79.727	80.842	101.56	90.446	98.16	103.45	99.866	135.79	130.02	78.415
0	0	6.4547	0	0	8.8532	2.1395	0	0	0	0	0	0	0	0	0	0	0	0	0	0	0	0	0	0	0	0.79874	3.4469	6.9848	57.212	101.37	156.08	190	239.5	270.19	303.12	326.2	379.91	396.41	458.43	441.42	466.76	474.05	499.23	503.42	516.08	505.21	532.39	580.47	568.98
0	1.2889	1.8283	2.2871	0	0.60614	2.1331	0	0	2.8205	5.1654	2.5569	4.3233	6.8342	3.471	0.62418	0	0	0	0	0	0	0	0	0	6.3807	5.4236	1.7967	0	3.7507	1.492	0	0	0	0	0	0	0	0	0	0	0	0	0	0	0	0	0	0	0
7.9893	9.5774	0	1.151	0	1.5275	0	0	0	0	0	5.3796	9.4616	12.174	6.2285	7.6373	0.16497	11.641	21.371	13.837	62.858	24.47	29	32.67	60.441	59.718	46.309	72.576	97.918	79.214	89.412	172.56	202.43	265.26	267.75	363.06	413.14	451.3	566.67	662.63	765.16	855.8	971.86	1011.7	1106.2	1232.1	1319.3	1405.5	1529.7	1520.6
0	7.2233	0	0	0	2.3369	12.309	22.634	20.039	29.368	34.791	28.711	40.744	32.112	29.051	47.886	48.88	32.505	40.53	42.951	58.437	45.723	36.555	52.946	81.973	88.996	82.305	102.3	106.79	137.54	141.18	157.87	181.76	168.12	183.39	186.7	221.28	223.81	233.23	247.42	245.1	271.85	280.56	272.36	283.2	286.2	294.01	299.92	307.25	317.04
0	0	2.694	4.7035	0.55628	25.285	14.918	21.217	18.306	11.92	26.391	27.536	39.1	49.179	49.934	34.934	36.654	39.49	43.879	37.919	27.215	39.046	21.365	36.762	38.93	30.417	29.511	41.762	40.429	37.129	41.936	32.75	43.762	39.814	55.431	56.622	63.274	67.279	86.184	90.996	112.68	112.85	109.77	120.92	126.74	145.25	149.92	153.94	158.58	171.18
0	0	0	5.6334	0.983	0	22.514	9.622	19.47	28.581	33.016	49.012	84.978	116.05	177.68	230.21	319.86	346.85	426.58	523.37	598.13	692.59	764.74	846.03	936.8	1028.8	1166.2	1255.6	1378	1549.8	1706.5	1856.4	2019.7	2119.8	2370.8	2501.6	2719.6	2879	2959	3076.5	3207.6	3330.7	3332.1	3452.8	3552.6	3613.3	3711.4	3693.9	3725	3824.3
0	0	0	3.7162	1.7106	3.4567	27.673	20.065	45.476	57.554	79.026	100.98	128.99	143.49	171.47	203.7	243.71	251.39	293.9	349.81	386.71	447.07	490.31	510.98	558.41	630.78	651.97	686.49	720.5	727.05	745.95	790.7	821.72	867.24	888.9	944.07	996.16	1091.1	1034.5	1093.5	1112.8	1109.7	1136.8	1125	1195.6	1196.8	1211.9	1262	1174.5	1237.5
0	0.22976	0	3.7056	0	14.327	3.1069	0	0	0	0	0	0	0	0	0	0	0	0	0	0	19.091	58.953	86.933	148.89	178.84	205.26	211.83	278.05	301.67	303.41	332.33	262.13	433.38	339.74	372.61	418.73	402.12	472.44	500.2	482.83	486.78	534.08	500.07	480.06	497.12	496.75	553.97	535.54	518.01
14.806	1.0193	0	0	0	0	2.8864	9.899	34.076	75.71	113.82	164.33	221.14	277.93	350.22	408.79	458.74	507.71	567.53	611.02	641.88	730.49	770.93	791.63	841.13	857.5	893.33	816.42	834.06	906.29	948.68	872	891.37	860.2	915.15	949.4	892.65	936.18	854.95	929.48	937.26	956.69	904.17	918.69	940.48	973.67	979.37	978.86	992.97	1028.7
5.7219	5.1954	0	0	0	0.92828	0	0	0.18445	0	0	0	4.5338	1.6548	0	0	0	0	4.9527	4.8004	13.409	10.272	14.75	10.049	11.662	21.37	27.478	17.716	42.739	77.458	133.58	209.58	285.38	371.16	452.05	518.48	619.63	749.49	857.46	943.59	1101.5	1232.5	1480.8	1586.8	1683.7	1854.3	2019.2	2163.9	2252.5	2411.6
0	0	0	3.7015	0.40558	14.403	9.2143	0	0	14.496	14.54	33.319	43.956	63.669	88.369	103.69	141.36	53.205	73.674	166.5	172.53	234.08	291.07	270.77	305.84	277.23	334.18	320.71	365.13	351.98	370.99	425.61	469.08	486.57	550.81	542.94	556.06	558.32	552.26	491.13	468.2	476.74	458.49	511.12	503.49	546.27	539.55	587.37	579.33	607.24
0	0	0	0	3.4711	8.9069	11.518	8.6941	1.1172	1.2787	5.8283	14.016	0.14811	2.599	19.807	20.177	11.339	21.759	19.946	28.061	37.495	66.096	101.26	146.9	239.86	299.17	399.76	510.59	736.72	965.1	1274	1560.2	1885.6	2259.6	2464.6	3099.7	3485.9	4034.6	4394.4	4838.3	5213	5673.1	6010.2	6236.7	6483	6907.4	6983.3	7356.2	7544.8	7709.6
10.549	3.3455	0	1.9404	0	0	0	0.14928	1.8952	17.569	39.615	102.34	136.93	217.76	284.35	334.08	472.11	533.39	645.48	771.95	883.94	1039.6	1099.4	1261.5	1414.1	1496.2	1606.3	1725.3	1877	1947.2	2064	2197.4	2350.9	2418.6	2536.9	2704	2635.2	2696.4	2705.6	2883.6	3030	3130.9	3201.3	3236	3361.1	3473.8	3314.9	3408.9	3543.2	3529.5
18.435	5.3303	0	0	0	0	2.3725	0	0	0	0	31.805	21.113	77.148	128.94	142.12	199.28	239.07	311.5	378.24	413.75	461.28	565.29	664.09	724.35	777.87	833.93	876.09	952.94	1002.7	1046.3	1081.9	1099.7	1138.6	1179.7	1214.8	1261.7	1291	1272.5	1269.9	1333	1331.7	1325.3	1354.7	1358.5	1346.8	1352.5	1370.2	1371.8	1363.7
23.867	3.9043	0	0	0	0	0	0	0	0	0	0	0	0	0	0	0	0	0	0	0	0	0	0	0	0	0	0	0	0	0	0	0	0	0	21.038	29.696	77.646	148.52	182.47	231.09	319	342.48	399.77	50.689	102.26	106.03	129.43	129.72	121.05
0	0	0	9.2314	1.7532	17.751	2.2543	28.152	33.489	52.185	102.77	124.51	140.76	198.94	269.79	355.61	444.55	538.99	646.27	774.34	881.33	1034	1173.1	1264.4	1307.7	1343.6	1632.4	1599.1	1711.2	1762.6	1790.2	1897.9	1863	1893.6	1928	1957.1	2080.2	2031.8	1955.5	2153.6	2009.3	2117.5	2020.6	2193	2137.7	2059.9	2034.4	2028.4	2219.2	2072.5
33.565	4.9864	0	0	13.629	0	0	0	0	0	0	0	0	0	0	0	0	0	0	0	0	0	0	0	0	0	0	0	8.3297	40.079	72.313	107.02	156.48	191.12	225.52	260.12	297.87	355.59	348.26	403.39	402.71	476.5	468.47	481.39	529.08	550.42	564.48	558.71	571.88	608.24
38.742	8.7794	0	0	0	0	0	0	0	0	0	0	0	0	0	4.8653	9.0304	6.1228	39.831	30.78	42.802	50.092	61.75	99.792	91.154	106.77	87.338	94.658	131.08	142.54	190.19	233.96	266.86	307.73	356.83	407.52	500.13	507.27	556.39	608.58	630.32	652.77	697.16	733.22	789.62	810.58	895.96	933.96	915.46	969.25
8.0672	7.8226	0	0	0	4.9986	0	19.656	12.929	24.461	29.648	35.196	45.505	59.805	41.4	44.695	35.843	32.893	48.55	37.827	39.708	48.285	35.276	55.505	63.031	48.385	70.692	61.343	64.914	69.554	125.6	128.36	102.84	86.647	0	0	0	0	0	0	0	0	0	0	0	0	0	0	0	0
4.939	3.7146	0.97196	0	2.037	2.3708	0	0	0	0	0	8.7214	7.2822	17.473	16.645	17.378	13.636	22.227	2.0801	24.363	17.466	20.234	15.403	9.9047	14.933	23.15	25.076	50.53	67.9	91.866	107.06	145.25	199.42	249.92	355.39	407.59	476.05	537.74	598.88	676.15	777.24	849.69	904	941.9	1020.8	1052.7	1082.7	1155.7	1177	1148.7
24.122	0.12473	0.10715	0	0	0	0	0	0	0	0	0	0	0	0	2.5592	21.342	39.324	58.989	83.027	99.392	146.06	185.83	195.31	237.01	285.28	302.9	302.85	341.84	351.83	396.6	388.67	378.02	414.77	428.95	446.63	478.08	460.01	449.13	491.19	524.68	529.3	523.08	557.95	587.59	603.46	394.38	403.11	440.4	435.35
0	0	1.6376	0	8.402	2.4452	3.7637	6.5645	0	11.403	11.482	7.165	0	0	2.5027	13.625	0	0	0	0	1.7362	0	10.975	13.014	21.115	23.126	26.209	53.235	39.883	52.259	52.257	56.486	60.974	58.541	70.054	79.116	96.122	88.099	87.743	103.6	108.35	107.14	121	120.86	119.51	116.18	115.93	115.85	133.31	134.59
0	0	0.083446	6.2521	4.6512	5.2368	0	0	0	0	0	0	0	0	0	0	0	0	1.8629	7.491	0	1.8373	0	2.5681	0	0	0	26.908	15.112	17.201	10.108	22.609	28.276	26.22	17.244	24.726	22.968	4.6431	9.8732	6.7082	15.381	26.318	28.564	33.586	43.915	46.049	58.923	70.726	90.96	73.621
1.9399	13.241	5.5017	10.381	0	0	0	0	0	0	0	0	0	0	0	0	0	0	0	0	0	0	0	0	0	0	0	8.1467	11.12	8.3193	5.0173	9.052	8.1781	17.471	24.711	27.516	38.659	19.458	22.22	39.729	59.221	71.685	89.332	89.965	112.17	115.39	142.19	163.38	186.33	185.29
0.23143	0	0	0	1.5701	17.188	5.5906	7.1823	14.433	24.5	36.268	37.801	54.897	104.09	150.15	254.97	352.97	482.02	647.49	827.62	1036.1	1189.9	1303.8	1494.8	1673.4	1774	1960.8	2076	2179.1	2262.1	2328.2	2391.4	2450.4	2486.9	2526	2563.5	2607	2605.8	2552.5	2642.8	2691	2712.8	2688	2727.6	2703.3	2696.3	2655.3	2604.6	2629	2797.3
1.412	15.142	8.0908	0	0	2.0488	0	0	0	0	0	0	12.587	5.4543	24.723	29.199	43.08	64.909	69.039	81.206	101.61	116.74	161.3	193.69	237.62	264	321.43	388.74	431.48	516.23	550.8	603.13	661.6	722.38	798.44	848.55	917.48	941.42	988.71	1027.9	1007.7	1047.5	1067.7	1077.4	1085.8	1116.9	1148	1143.4	1192.8	1187.2
2.844	0	0	3.6937	2.5413	5.1371	10.776	13.617	33.46	57.902	105.15	186.57	277.77	369.04	512.98	658.83	805.05	939.48	1134.9	1323.7	1464.4	1648.4	1854.4	2075.2	2299.6	2451	2728.9	3036.5	3292.4	3422.8	3699.3	3986.4	4217.5	4570	4902.9	5311.5	5662.9	5677.7	6284.7	6432.5	6950.5	7376.2	7400.4	7604.4	8349.6	8405.8	8604.9	8721.3	9069.9	9383.7
13.668	8.4588	3.4995	0	0	0	0	0	0	0	0	0	0	0	0	0	0	0	0	0	0	6.1222	9.1421	53.814	58	53.792	72.344	102.27	105.72	92.347	124.04	124.88	111.59	114.21	111.98	142.87	156.71	177.17	234.06	268.44	293.15	316.75	367.44	392.83	426.98	491.4	511.64	540.58	550.86	592.51
2.2521	0	0	0	3.1579	9.7133	8.382	9.047	3.6104	12.813	18.113	13.124	15.668	24.551	13.649	29.102	42.797	48.928	52.88	83.528	101.82	108.57	104.08	118.12	124.8	156.29	156.37	189.2	204.52	245.41	274.68	278.79	303.96	312.7	337.97	364.65	379.6	415.75	423.19	456.43	490.75	521.63	522.13	546.52	579.87	612.34	576.55	591.43	609.6	571.49
0	0	0	0	3.4095	17.87	41.782	50.947	78.75	151.61	226.31	321.61	439.97	585.54	703.78	905.96	1124.4	1335.2	1620.4	1842.7	2174.1	2446.3	2705.5	2918.6	3373	3460.5	3881.6	4079.1	4453.9	5206.1	5139.9	5533.2	5827	5951.4	6280.8	6580.2	6803.5	7160.5	7610.2	7940.7	8283.6	8347.8	8699	8852.7	9153.3	9458.7	9547.5	9762.7	9867.9	10029
0	3.933	0	1.825	4.8434	2.7489	0	0.56456	0	0	4.8356	0	3.984	0	5.8475	0	6.3408	0	5.5982	12.226	6.8165	12.797	26.729	23.28	29.383	27.172	24.843	25.966	30.466	31.652	18.635	26.92	37.176	31.938	28.263	42.103	68.154	79.15	96.194	119.17	132.94	133.82	132.38	172.67	168.38	198.27	189.46	195.19	220.72	229.32
3.3138	12.309	0	2.2383	0	0	0	0	0	0	0	0	0	0	0	13.782	2.7319	0	0.70669	13.793	5.6012	0	12.685	25.972	37.875	23.737	48.124	48.942	65.982	72.379	80.258	94.433	124.82	145.92	181.41	200.38	261.21	279.53	315.69	344.26	391.29	451.32	482.72	490.44	502.09	540.19	581.8	610.31	600.13	655.54
4.6048	4.9471	0	14.162	0	5.0727	0	0	0	0	0	0	0	0	4.7308	16.443	22.677	35.707	46.016	88.427	161.09	172.1	213.56	302.05	368.77	442.7	548.65	675.19	817.96	887.51	1037	1171.8	1379.1	1554.6	1786.6	2042.5	2265.3	2389.9	2633.2	2859.6	3015.6	3170.2	3353.5	3456.5	3719.8	3776.5	3908.2	3994.1	4172.2	4279
0	0	0	0	0	20.479	11.306	38.739	38.326	53.144	61.531	75.469	91.573	112.96	142.58	219.17	342.92	504.94	684.47	960.95	1317.4	1516.4	1920.8	2463.6	2909.3	3368.1	4154.6	4977.1	5459.7	6189.2	6928.4	7422.5	8203.7	9183.1	9795.9	10596	11226	11667	12075	13043	13126	13493	15319	14797	15668	15641	15800	16533	16995	17417
2.0888	0.87687	0.072522	8.5585	0	3.6028	0	3.6153	0	0	0	0	0	0	0	11.109	17.658	32.002	50.599	63.155	104.87	135.41	161.38	187.15	216.99	253.94	291.57	297.59	312.06	343.12	352.04	364.8	355.92	367.95	386.69	386.9	405.19	412.6	451.09	471.55	528.29	532.66	562.65	593.92	617.44	634.53	667.24	707.48	705.18	717.35
15.477	11.36	0	0.69967	0	0	0	0	0	0	0	0	0	0	0	0	0	9.0986	20.074	32.923	55.607	69.371	85.081	113.45	120.32	151.25	188.56	193.77	206.18	213.59	229.19	254.87	265.47	281.02	298.91	308.52	348.86	363.14	377.8	391.37	430.59	485.82	490.8	568.46	564.54	670.69	663.16	726.13	759.23	840.16
30.206	19.624	0	0	0	0	0	0	0	0	0	0	0	0	0	0	0	0	0	1.0369	0	12.521	11.916	19.768	25.593	25.032	15.764	44.281	49.718	70.236	87.48	96.188	104.45	126.78	132.78	135.86	133.31	156.04	167.3	183.52	169.62	216.94	216.49	239.93	262.42	271.63	274.26	292.03	291.62	317.9
0	0	0	3.3753	1.8017	14.068	13.916	33.385	35.181	48.976	71.325	81.799	102.45	126.35	145.83	191.42	228.15	261.69	324.47	373.92	431.39	512.13	556.99	664.79	766.66	866.93	991.2	1175.5	1272.7	1393.3	1539.6	1685.3	1862.6	1984.4	2134.1	2279.8	2462.6	2540.1	2701.9	2845.7	2993.2	3106.2	3199	3115.8	3130.8	3199.5	2971.9	3088.4	3174.1	3163.8
0	6.7217	0	0	6.8713	1.5859	14.105	19.233	18.255	12.68	23.708	35.006	28.674	19.936	21.966	22.556	23.861	10.288	4.9974	2.2904	0	0	0	0	0	0	0	0	0	0	0	0	0	0	0	0	0	0	0	0	0	0	1.8427	13.185	19.936	34.42	72.931	77.45	94.507	99.748
0	0	2.896	6.7706	0	0	4.7907	8.9973	12.902	7.418	17.123	19.15	18.39	46.619	48.517	57.671	60.63	59.082	73.573	54.199	57.372	67.048	77.021	82.582	91.21	94.813	92.001	79.581	65.702	72.93	70.084	73.475	68.878	63.86	66.357	59.802	60.125	72.492	77.556	60.453	81.049	71.18	69.933	49.908	52.321	62.969	56.165	50.32	61.997	59.31
0	0	0	15.641	0	12.3	2.982	19.014	7.1838	19.677	13.475	24.341	26.578	54.737	74.488	93.653	83.201	65.808	101.03	99.551	130.86	127.78	217.81	230.78	254.76	335.13	381.99	453.11	495.75	572.97	632.7	663.73	692.2	800.64	968.43	1082	1129.6	1237.5	1410.2	1517.3	1696	1828	1978.8	2094.2	2254.9	2409	2677.2	2760	2872	2952.9
0	0	1.4589	6.1641	0	0	19.807	3.1759	2.6918	5.2781	15.252	7.3195	17.618	8.4418	11.972	21.13	19.724	20.323	30.284	27.564	49.58	57.494	75.443	97.709	114	139.69	152.99	180.76	194.32	209.24	215.59	247.44	269.85	315.76	364.01	388.54	436.31	431.6	466.93	515.26	530.27	556.96	568.58	590.54	623.46	667.69	716.64	751.71	774.11	826.18
2.4287	3.4407	0	2.8937	0	6.0134	0	3.795	0	1.7154	0	0.58788	2.2274	3.9377	3.154	8.9206	17.513	42.793	60.86	85.403	97.603	138.77	165.05	197.72	216.08	262.78	274.08	285.89	313.54	295.64	292.29	297.58	334.84	325.15	358.42	351.75	364.53	349.53	346.36	360.75	353.29	364.57	350.43	363.24	345.9	467.56	487.22	502.11	533.16	513.81
0	1.195	0	8.3614	2.4072	1.5604	1.9558	0	0	0	0	0	0	0	0	0	0	0	0	0	0	0	0	0	0	0	0	0	0	49.385	123.44	225.45	355.03	506.94	692.52	832.07	1024.3	1202.6	1377.4	1507.3	1690.8	1817.9	1930.1	2104.7	2192.3	2267.8	2316.4	2399.3	2487.1	2529.4
0	5.6795	0	0	0.35718	10.139	1.6029	1.3237	0	8.1408	15.488	14.928	21.051	42.63	40.368	60.945	72.939	87.735	112.16	126.64	127.27	58.443	52.243	128.84	130.78	79.802	81.272	107.09	177.69	128.03	199.83	212.23	267.73	268.95	322.9	385.34	435.24	456.45	492.63	543.89	600.11	669.12	742.91	806.88	867.97	920.51	888.85	939.75	944.11	1002.9
10.291	1.4864	0	3.8209	0	0	0	0	0	1.246	0	0	0	0	0	0	0	8.4208	0	0	0	3.4171	19.288	25.282	38.595	48.778	58.876	30.779	31.652	1.7714	0.46491	0	4.3907	3.6116	39.686	44.373	69.991	89.563	89.196	148.76	196.73	231.33	229.82	258.33	305.33	367.31	402.34	421.9	479.39	532.4
0	9.3873	0	0.66686	2.6213	0	0	0.67979	0	0	0	0	0	0	0	0	0	0	0	0	0	0	0	0	0	0	0	0	0	0	0	0	0	0	0	0	0	0	0	0	0	0	0	0	0	0	0	0	0	0
0	2.0571	2.6335	0	0	0	17.386	0	0	0	0	0	10.428	7.7681	13.863	13.491	31.212	37.67	41.877	55.693	90.339	117.11	162.56	213.97	275.86	307.78	383.83	433.25	538.38	620.33	716.79	892.94	930.25	1019.1	1172.4	1270.1	1374.4	1453	1521.5	1581.6	1570.8	1707.7	1737.7	1771.5	1881.9	1934	1984.9	1986.8	2040.5	2002
0	0	0	6.7679	0	0	21.75	0	0	16.926	16.425	11.271	40.379	51.792	60.129	123.38	110.85	129.77	158.21	240.28	213.77	229.85	331.1	286.8	310.41	352.75	412.48	485.22	736.17	621.8	691.08	803.9	858.15	978.36	1084.7	1233.4	1320.9	1521.9	1611	1772.7	1786.1	1800.6	2003.4	2084.8	2124	2295.9	2302.1	2404.9	2527.6	2608
17.926	0	0	0	0	0	3.7219	24.766	61.241	94.726	151.27	202.68	266.69	329.95	387.25	457.92	521.62	562.35	594.86	592.45	688.99	721.64	741.42	772.41	927.84	871.29	855.5	949.19	958.6	948.55	1031.3	966.97	1030.2	974.62	1047.3	1032.6	1128	1055.7	1091.9	941.8	915.6	937.53	895.46	893.22	908.26	940.05	916.48	887.34	908.38	947.33
11.789	1.0628	0	0	0	1.1918	0	0	0	0	0	6.8627	7.0685	15.695	23.814	30.644	40.655	55.386	53.397	57.634	70.478	83.904	98.677	114.92	131.5	147.12	159.74	143.54	149.41	215.19	201.35	203.74	257.83	230.54	266.41	288.06	227.83	211.2	229.43	261.76	292.98	313.81	304.64	348.94	356.95	439.19	439.02	467.19	546.98	624.34
0	0	0	1.3347	0	1.6717	19.553	0	6.5802	6.6229	13.333	16.873	19.338	19.307	24.675	33.857	37.973	37.298	42.843	44.761	72.088	82.089	92.032	116.31	125.82	147.14	170.29	192.85	221.59	219.08	251.75	270.12	280.25	286.29	300.16	327.4	353.44	358.57	354.26	385.96	385.8	393.18	390.6	414.14	408.39	418.8	444.11	430.62	453.7	436.03
0	0	2.5771	0	13.009	5.4626	0	0	0	0	0.30183	0	0	0	0	0	0	0	5.089	17.649	9.4885	29.489	2.9188	7.4234	24.739	22.947	40.043	37.739	19.061	18.207	27.914	36.084	26.479	21.589	20.013	0	0	0	0	0	0	0	0	23.043	44.039	68.298	67.165	106.81	129.59	197.3
0	7.7308	0	7.0893	0	1.6347	0	0	3.083	1.1908	7.8448	27.218	26.125	57.884	81.486	116.3	164.29	202.94	256.29	325.2	365.7	419.64	515.1	541.3	590.91	656.38	690.99	770.55	836.44	872.03	934.92	987.21	1041.2	1052.6	1122.8	1106.8	1178.7	1163.5	1194.4	1191	1214.5	1203.9	1203	1220.5	1231.1	1243.9	1245.8	1219	1242.7	1197.2
12.682	4.1471	0	5.2311	0	0.4561	0	0	0	0	0	0	0	0	0	0	0	0	0	0	0	0	0	0	0	0	0	0	9.1288	50.369	105.55	186.85	269.14	359.77	489.55	590.16	760.29	950.34	1144.9	1287.8	1446.8	1660	1841	2097.8	2283.7	2517.2	2530	2846.9	2885.9	3150.1
5.3689	0	3.7059	0	0	4.1449	0	0	0	5.7236	0	0	0	0	0	0	0	0	3.9902	22.311	35.298	0	4.8291	7.6297	26.885	34.956	43.837	41.109	43.925	70.993	86.827	117.06	136.28	156.6	178.85	215.88	235.49	264.62	316.5	361.81	397.24	433.01	426.32	446.48	471.14	457.46	457.3	492.32	355.36	378.06
10.733	5.3095	0	4.4838	0	0.1422	0	0	3.6761	0	0	0	0	0	0	0	0	0	0	0	0	4.6062	27.506	47.826	101.94	154.45	201.83	242.86	306.4	369.46	436.93	506.01	633.99	758.35	877.61	994.41	1114.3	1324.6	1544.5	1743.3	1790	2014.8	2192.5	2351.5	2474.9	2704.4	2827.3	3054.1	3157.6	3223
23.948	16.43	0.88751	0	0	0	0	0	0	0	0	0	0	0	0	0	0	0	20.495	26.948	20.122	31.825	36.248	68.201	125.4	148.27	189.82	253.19	316.15	387.13	475.56	543.48	640.08	688.8	752.06	807.78	906.17	959.18	1034.1	1113.6	1143.9	1325.5	1291.1	1392.2	1447.5	1551.7	1583.2	1733.6	1762	1790.2
3.7564	5.4895	4.152	0	1.533	0	0	0	0	0	0	0	0	0	0	0	0	0	0	0	0	0	0	0	0	0	0	0	0	0	0	0	0	0	0	0	0	0	0	0	0	0	0	0	0	0	0	0	0	0
0	0	0	0.14952	8.3949	31.293	23.92	52.153	54.412	73.122	77.332	93.375	87.586	49.713	120.87	145.5	156.86	173.35	211.51	245.89	392.53	386.5	446.32	529.67	751.38	738.21	837.78	896.8	1002.7	1114.1	1203.9	1329	1272.4	1499.7	1628.3	1598.1	1565.1	1762.8	1724.6	1824.7	1850.2	1876.8	1889.9	1942.3	1918.5	1978.8	1954.5	1994.6	2067.5	2085.4
0	0	0	0	5.6657	10.816	21.84	36.651	36.346	37.736	43.08	39.233	58.093	55.244	69.2	86.168	111.3	133	180.83	225.14	290.51	355.36	416.35	523.5	558.03	649.72	680.53	755.29	811.37	882.67	881.08	952.42	1004.2	1000.2	983.61	1011.9	1044.6	1059.1	1085.8	1113.7	1118.9	1154	1111.3	1120.1	1098.5	1127.7	1152	1107.3	1137.3	1145.1
0	0	0	1.796	0	0.11384	22.64	3.9392	0	7.9676	12.932	10.098	33.512	52.602	93.413	168.46	250.96	334.79	420.08	520.87	582.89	721.62	829.41	973.46	1057.6	1164.4	1260.9	1391.9	1558.9	1655.7	1834.9	1983.7	2034.2	2190.9	2347.5	2474.2	2674.2	2773.1	2937.6	3080.8	3286	3563.9	3776.2	4095	4502.3	4753.5	5055	5269.8	5630.4	5911.8
11.74	9.7064	0.45509	11.26	0	0	0	0	0	0	0	0	0	0	0	0	0	0	0	0	0	0	0	0	0	0	0	0	0	0	0	0	0	0	0	1.2319	0.12832	11.181	12.949	15.563	0.030538	11.979	35.759	53.811	76.783	90.973	130.67	150.72	161.84	186.18
0	0	8.3045	27.575	0	0	20.42	46.274	28.305	42.156	41.86	48.747	37.937	66.413	71.248	74.434	77.603	73.064	89.484	90.533	88.72	102.86	85.685	129.92	125.76	153.34	90.467	160.27	176.61	182.76	197.31	189.1	185.28	179.85	197.82	182.72	199.6	180.5	181.03	178.77	185.35	202.01	188.52	192.18	184.42	169.39	108	112.17	147.08	116.74
2.717	0	0	14.761	0.89325	13.423	2.8942	0	0	0	0	0	4.2012	0	0	42.467	75.882	1.1876	10.119	118.63	102.42	58.361	103.13	234.79	203.14	259	328.01	407.95	466.06	619.77	699.65	820.27	844.51	1051.2	1059.7	1235.7	1482.7	1298.8	1789.2	1440.6	1932.7	2250	1705.9	1827.2	1768.2	2181.9	2432.6	2322.8	2512.2	2573.1
0	0	0	6.3359	2.6624	7.967	0	12.869	2.8381	13.214	16.585	16.533	17.71	16.662	26.843	36.098	45.59	39.794	45.799	30.737	56.719	49.384	58.462	70.851	92.478	127.29	173.89	235.85	302.89	382.6	454.36	556.75	645.85	711.96	809.01	941.17	917.35	989.25	1110	1205.5	1244.6	1337.9	1371.9	1387.9	1489	1545.2	1586.3	1608.7	1622.5	1657.4
0	0	0	0.59445	0	2.5732	12.461	43.356	49.493	95.174	108.35	178.47	208.34	232.33	250.96	287.06	289.11	309.76	370.9	347.25	391.17	403.23	424.2	465.85	466.79	463.03	484.8	485.79	477.21	458.39	499.1	494.05	493.61	508.94	488.99	478.02	477.02	461.25	488.88	476.28	485.4	496.81	508.36	485.01	477.86	476.01	496.98	516.47	506.36	502.97
3.4933	0.65139	0	0	0	7.4818	2.2065	9.1583	14.51	8.3861	20.721	35.157	35.459	81.14	102.27	127.6	166.58	227.93	250.29	269.15	307.23	379.36	440.02	534.18	626.58	724.02	863.24	982.35	1128.3	1369.6	1594.4	1827.6	2064.6	2309.3	2635.7	2895.7	3172.9	3290.4	3644.8	3912.5	4174.4	4609.1	4844.1	5110.2	5536.1	5531.1	5921	6128.9	6593.7	6867.4
0	16.621	0	15.261	0	5.6418	0	0	0	8.3281	5.9749	9.5726	3.1803	7.6145	12.832	24.819	5.3085	6.0731	20.751	21.743	6.2333	10.372	11.907	5.7857	20.641	27.964	18.38	27.521	13.612	29.532	18.603	20.492	16.588	19.772	27.993	24.716	39.566	37.118	45.543	46.735	42.993	51.39	66.853	55.235	51.51	58.326	63.491	55.133	58.798	61.782
9.4145	0.35806	0	0	1.3786	1.5427	0	1.881	0	0	0	0	0	0	0	0	0	0	0	0	0	0	0	0	0	0	0	0	0	0	0	0	0	21.444	50.281	73.924	112.71	141.76	212.21	225.59	270.8	334.16	382.64	436.16	499.04	548.35	571.22	604.99	640.67	682.06
28.378	21.065	0	0	0	0	0	0	0	0	0	0	0	0	0	0	0	0	0	0	0	0	0	0	0	0	0	0	0	0	0	0	0	0	0	0	0	0	0	0	0	0	0	0	0	0	0	0	0	4.9443
0	0	0	2.3619	0	0	20.826	0	0	4.1949	9.9934	6.9701	12.89	11.678	12.569	17.056	15.731	21.825	20.316	15.793	22.133	29.948	47.817	55.701	51.586	70.904	97.331	109.74	150.76	164.09	208.1	234.75	253.97	282.5	347.41	391.74	473.68	529.62	583.29	687.67	774.6	902.07	941.59	1032.1	1103.2	1237.7	1318.9	1332.7	1408.4	1458.4
12.15	9.0834	5.0477	0	0	0	0	2.4686	0	0	0	0	0	0	5.5536	8.9261	0	0	0	5.5877	0	0	0	0	0	0	0	0	0	0	0	0	0	0	0	0	0	0	0	0	10.78	31.469	49.975	65.492	81.363	111.67	131.43	154.63	158.55	162.29
0	0	0	1.717	2.023	9.8397	0	0	4.6517	0	2.0363	8.7432	14.799	10.612	5.343	11.118	0	15.19	24.978	30.811	25.555	28.788	36.228	42.374	57.42	91.309	141.89	174.36	215.22	257.65	313.83	389	416.05	504.39	565.14	637.45	703.06	807.4	795.4	837.39	911.94	969.71	1028.6	1041	1113.3	1204.5	1244.5	1346.3	1370.5	1351.8
0	0	0	0.44358	0	0	31.659	8.6489	32.26	53.299	80.528	100.59	134.82	161.04	203.7	251.18	337.21	442.77	551.82	724.08	974.28	1107	1333.4	1629.9	1890.8	2054.4	2360.9	2623	2993.5	3134.9	3464.6	3726.6	3874.1	4086.9	4278.6	4481.1	4692.4	4861.2	5111.6	5294.9	5532.1	5817	5885.2	6276.3	6491.2	6664.2	6924.5	7139.9	7463.2	7307.2
13.318	0	0	2.6358	4.3347	5.0238	0	5.8996	0	2.2263	0	5.1255	16.537	29.557	31.713	62.729	86.806	117.64	150.98	176.28	192.99	235.41	269.07	309.24	365.66	428.65	539.27	596.16	688.34	781.02	929.27	1021.6	1210.5	1355.9	1545.6	1680	1953.3	2192	2475.8	2670.3	2930.5	3250.7	3482.4	3849.3	3983.6	4307.7	4453.5	4760	4897	5032.5
9.0493	1.1158	0.19179	2.7553	0	11.669	0	0	0	0	0	0	0	0	0	18.786	14.154	27.369	50.245	78.35	128.74	203.11	320.55	434.05	530.38	574.63	905.54	874.62	973.57	1071.2	1175.3	1352.2	1503.2	1603.5	1606.2	1683	1985.9	1862.9	1901.1	2321.4	2255.7	2355.5	2534.1	2800.6	2954.7	3128.8	3143.4	3257.6	3199.7	3181.7
8.9444	2.6468	7.3311	0	0	0	0	0	0	0	0	0	0.52638	11.549	8.3337	3.4849	0	0	0	24.278	13.202	0	0	16.574	33.589	38.146	49.096	43.545	39.037	53.157	63.98	84.763	66.716	78.033	91.9	89.225	108.52	122.13	123.28	140.08	148.69	155.21	147.14	181.31	181.81	193.25	195.25	191.72	161.35	169.3
6.6017	0	0.46761	0	2.6573	0	0.1538	5.8855	7.5376	6.4661	23.213	33.544	70.207	99.394	127.68	176.32	210.17	246.25	288	321.95	364.25	399.33	426.06	438.99	446.61	481.84	495.88	525.81	517.73	528.83	536.05	547.06	526.59	528.33	531.41	524.41	519.83	525.84	531.65	547.45	534.24	536.88	517.36	516.56	514.1	500.88	491.6	495.44	508.01	503.7
9.3339	0.42708	0	0	0	0	8.1191	6.8876	0.28642	4.8609	11.174	4.4216	19.443	28.47	20.564	15.423	21.459	33.645	30.367	38.375	60.335	113.4	162.93	223.32	296.78	346.14	429.58	468.57	507.69	548.4	598.28	666.56	708.75	738.89	832.32	895.14	932.23	992.3	1061.4	1175.2	1288.1	1381.5	1475.6	1574.6	1715.1	1803	1879.5	1916.5	1968.9	2127.1
15.599	4.8348	0	0.27264	0	0	0	0.26528	0	0	0	0	0	0	0	0	0	0	0	0	0	0	0	0	0	0	0	0	0	0	0	0	0	0	0	22.048	51.219	77.829	121.44	164.38	191.45	215.34	265.15	297.34	322.23	349.71	371.86	413.9	424.01	446.42
9.6977	0	0	0	0	0	10.378	11.703	17.858	29.136	46.301	59.342	77.79	94.282	120.49	135.28	171.29	211.48	238.6	276.64	326.58	358.14	425.38	489.1	534.72	576.44	604.52	649.97	698.99	762.13	818.34	932.88	989.04	1039.8	1163.1	1302	1461.9	1544.7	1619.4	1766.9	1905.2	2013.6	2099.6	2181.6	2282.1	2389.8	2453.2	2514.2	2502.6	2725.7
0	0	0	0	0	6.5168	7.8899	1.353	1.1219	7.5284	7.0148	0.61118	0	4.1222	0.15789	0.5669	5.1183	10.922	4.8414	0	0	0	0	10.391	20.483	28.147	15.491	16.749	35.399	88.591	119.11	163.58	220.74	315.27	444.19	563	701.88	867.43	1074.1	1297.7	1447.1	1706.4	1929.3	2065.6	2302.6	2520	2711.5	2893.3	3049.4	3317.1
0	0	0	0	11.404	5.9203	11.983	6.1639	10.287	17.995	19.183	24.857	38.153	55.195	85.288	130.56	151	192.8	234.07	296.86	318.8	351.82	380.7	413.1	471.74	476.88	496.72	539.54	544.64	545.11	584.83	644.43	623.28	626.01	642.37	631.12	641.65	624.8	633.2	638.63	598.31	632.25	627.07	652.52	628.19	634.4	613.25	647.9	635.62	666.64
0	9.8249	0	9.4055	0	0	0	0	0	16.223	21.022	33.859	54.416	71.779	101.83	119.4	130.24	149.45	180.02	202.51	270.21	296.53	108.39	116.5	140.62	149.7	174.97	169.33	190.38	210.29	253.31	243.02	284.69	253.31	287.46	277.05	305.19	231.09	272.11	276.61	349.53	374.16	431.7	435.43	461.32	457.51	479.15	513.26	515.4	569.59
0	2.0611	0	3.1945	0	11.906	1.6046	0	11.264	10.036	15.91	6.3495	3.4809	0	2.8774	0.84346	0	0	7.4722	12.603	26.22	29.614	56.933	76.19	92.644	112.16	127.38	176.09	207.53	238.35	250.21	286.66	310.18	317.06	367.85	378.09	400.01	423.82	427.82	461.4	462.25	457.89	453.12	461.38	451.92	444.55	460.69	467.22	482.26	477.95
25.821	18.847	0	0	0	0	0	0	0	0	0	0	0	0	0	0	0	0	0	0	0	0	0	0	0	0	0	0	0	0	0	0	0	0	0	0	0	0	0	5.6737	23.73	31.658	36.285	59.118	47.844	83.284	61.398	96.806	90.539	87.612
0	0	0	0	5.6008	25.61	57.077	90.235	109.42	128.53	170.08	189.83	172.05	162.67	180.27	173.26	190.04	212.61	205.13	215.67	206.47	221.48	199.08	209.66	228.62	258.95	261.77	260.11	254.94	265.66	276.77	291.04	253.73	150.64	251.29	161.18	229.72	186.03	255.04	271.26	272.07	274.19	226.69	254.66	262.42	267.55	284.2	281.99	296.91	304.07
16.352	10.583	0	0	0	0	0.029197	0	5.3325	12.989	12.786	22.602	11.766	8.6783	8.5044	10.484	4.5589	1.2937	10.796	0	0	0	0	7.4686	11.048	5.7632	11.098	21.603	40.591	52.571	79.094	92.521	120.89	124.7	141.19	158.99	201.13	234.22	226.15	257.68	251.9	256.76	290.57	291.27	320.66	324.32	342.07	356.03	360.77	360.81
0	0	0	14.229	11.863	25.581	0	19.361	25.837	0	0	0	4.7576	10.223	13.276	19.237	19.409	30.031	43.285	38.287	50.146	49.515	73.953	63.444	47.51	95.243	107.02	99.343	88.319	133.89	149.74	139.73	176.34	166.96	185.43	197.87	188.82	208.49	220.41	219.55	225.56	224.61	206.81	213.22	237.55	255.89	235.63	258.72	247.44	212.02
16.894	7.1402	1.3193	4.1878	0	0	0	0	0	0	0	0	0	0	0	0	0	1.3497	25.035	0.015907	13.288	53.558	112.52	79.95	101.78	139.44	182.08	118.84	112.61	191.07	221.6	172.93	164.09	213.08	281.64	250.87	269.45	368.92	426.4	514.3	547.86	578.73	625.88	693.16	768.36	819.4	882.13	938.5	981.32	1063.7
30.216	12.916	0	3.5944	0	0	0	0	0	0.72982	3.5756	0	0	1.9137	7.3954	0	9.3593	9.3679	26.008	17.326	14.4	16.385	5.4971	33.973	28.076	18.13	34.37	29.745	45.855	41.723	60.437	66.153	50.567	29.879	53.034	41.138	59.168	48.179	59.27	33.501	34.919	38.81	29.127	9.069	19.696	26.944	19.322	11.381	3.7143	0
10.041	0	0	3.8738	0	0	1.1132	0.076703	0	0.52837	0	0	8.6421	7.245	14.764	12.05	29.277	25.202	37.291	37.778	43.585	59.29	52.292	51.926	59.362	65.173	83.211	83.951	73.19	100.02	92.156	93.121	87.832	88.021	97.15	111.46	138.59	143.45	147.45	171.91	204.27	233.76	255.05	284.05	299.73	329.09	349.87	387.4	386.6	434.61
1.0935	6.5957	2.5792	9.156	0	0	0	0	0	0	0	8.1754	7.0088	5.2971	0	1.3452	0	9.05	18.905	18.708	22.37	23.188	17.843	29.883	17.579	26.473	35.585	37.339	49.269	44.645	41.707	61.151	66.391	67.217	71.537	70.289	74.401	72.343	55.576	87.085	110	110.24	153.7	181.13	190.42	197.35	267.49	272.11	309.4	323.23
0	0	0	6.3424	1.5448	9.9295	21.579	18.722	16.586	23.726	21.787	2.2765	3.2802	0.54285	0	0	0	0	0	0	0	0	0	0	0	0	0	0	0	0	0	0	0	0	0	0	0	0	0	0	0	0	0	0	0	0	0	0	0	0
0	1.4743	0.18288	2.3279	4.1039	1.381	0.1197	7.5111	0	2.9082	9.0906	10.216	8.2648	9.5819	20.391	35.336	31.245	47.943	78.142	130.08	168.45	238.71	330.83	412.18	501.93	615.26	689.23	814.86	1013.2	1131.8	1308.5	1472.6	1556.2	1641.8	1874.9	1940	2219.1	2381.1	2607	2794.8	2997.5	3154.2	3313.4	3527.4	3615.9	3765.1	3900.2	3940.7	4051.5	4149
9.2093	2.1545	0	0	0.80252	5.5812	0	6.8173	0.88501	0	0	0	1.9777	6.2461	0.30614	0.91411	5.6059	8.333	21.677	19.453	23.576	42.291	63.171	75.247	85.982	132.32	161.6	174.05	190.23	236.17	295.64	322.18	355.55	409.06	477.76	550.68	640.16	681.44	727.14	808.26	882.33	908.31	946.35	1032.5	1074.5	1138.2	1169.8	1257.8	1255.2	1331.4
5.2252	5.3964	0	3.3342	0	0	0	1.6276	0	2.5871	12.001	20.011	23.366	14.88	37.702	55.265	80.248	77.951	120.17	143.93	174.81	200.48	234.03	265.73	258.34	309.07	339.79	359.68	376.38	399.01	428.23	444.09	475.3	518.34	600.09	641.65	708.89	810.41	830.74	903.36	964.7	1043.5	1029.7	1097.9	1113.2	1160.2	1181.8	1226.6	1227.5	1255.5
22.047	6.8636	0	3.599	0	0	0	0	0	0	0	0	0	12.122	0	8.2483	26.768	25.423	33.251	36.478	44.239	50.748	58.296	69.197	88.859	156.23	236.7	356.57	517.53	676.76	925.07	1126.4	1237.3	1445.5	1794.8	2035.1	2079.8	2694.6	2907.1	3178.1	3389.3	3700	3829.5	4149.6	4458.6	4573.7	4705.7	4741.6	4899.6	5012
11.187	1.336	0	0	0	0	4.0366	5.376	5.214	12.3	25.161	3.6801	51.449	57.338	74.059	101.48	95.171	95.465	111.87	106.97	122.14	115.77	143.26	149.7	173.87	176.52	185.29	208.96	207.48	158.29	166.5	174.35	233.46	165.99	207.15	212.52	213.68	226.51	252.18	269.7	296.55	296.95	282.07	317.63	333.77	354.59	365.19	378.8	400.07	406.73
21.913	3.7957	1.0849	0	0	3.1304	2.7719	0	0	0	12.719	0	0.44785	28.924	26.685	37.809	44.74	48.893	50.889	46.385	47.096	75.43	45.778	96.992	100.43	80.699	82.187	69.214	60.412	77.466	74.396	66.303	108.14	82.906	81.772	83.689	80.806	74.886	77.453	113.77	136.93	145.36	150.37	161.65	202.16	235.01	256.46	274.96	330.64	361.92
1.659	0	0.92819	0	0.31719	1.7607	0	5.7453	0	0	0	0	0	3.896	0	7.4091	2.2824	2.373	4.9014	16.604	36.424	54.283	75.806	115.97	157.75	197.59	222.32	252.74	288.12	341.82	372.61	414.07	424.45	435.43	464.3	457.77	487.42	478.78	504.82	522.47	503.86	507.9	513.05	519.98	538.39	529.43	545.43	562.72	555.84	564.29
0	0	1.4716	0	0	5.7373	9.6188	13.394	0	14.563	17.289	30.562	32.532	31.897	48.419	52.725	66.927	55.106	59.009	75.083	80.098	76.713	57.909	70.593	66.303	79.123	84.752	90.635	88.34	90.733	78.77	85.434	73.564	77.689	88.561	76.669	96.394	87.023	78.112	78.993	87.594	83.379	102.79	86.523	77.15	78.918	76.182	85.969	80.663	81.637
5.4858	0	2.8765	3.9468	0	0.45825	0	1.6368	0	0	0	0	12.368	32.899	42.819	59.439	64.62	106.64	138.56	166.45	164.36	195.17	208.53	224.78	230.27	275.74	276.36	309.42	316.52	339.28	323.52	381.36	371.6	400.27	405.41	421.88	411.21	416.54	419.17	444.48	446.07	464.78	465.99	459.38	465.88	466.53	466.48	476.45	497.95	472.76
0.88526	0	0	0	2.5321	15.849	0.75792	19.689	20.873	22.391	25.923	46.818	83.228	119.94	184.96	254.56	327.04	415.56	540.13	653.97	737.8	893.27	1044.1	1204.4	1416.3	1673	1942.6	2176.4	2417.4	2675.9	2999.6	3188.8	3476.1	3654.3	3938.2	4080.3	4374.5	4600	4736.1	4902.2	5083.7	5184.1	5386.3	5614.3	5482.3	5659	5752.2	5821.7	5857.2	5894.2
0	0	2.4819	3.2029	8.3722	4.8979	16.02	23.955	21.139	27.047	24.838	25.002	33.092	33.876	34.024	45.102	38.148	40.619	40.779	45.347	53.15	40.697	43.445	43.028	52.798	55.743	57.282	56.935	48.272	65.724	59.08	57.701	57.139	62.734	61.354	64.044	78.603	78.348	82.072	83.331	75.465	78.558	97.488	90.323	86.575	82.508	77.901	87.363	84.402	80.856
20.659	0	0	0	9.7894	0	0	0	0	0	0	0	0	0	0	0	0	0	0	0	0	0	1.8577	0	0	20.029	13.548	31.476	0	0	65.781	24.678	55.001	151.48	117.57	101.04	127.95	209.09	200.9	218.04	241.55	208.34	271.12	230.04	253.27	231.06	221.11	219.4	235.36	226.65
8.4724	3.3596	0	1.4484	4.4119	16.188	0	0	0	0	0	0	0	0	0	0	12.45	0	0	7.2373	15.69	21.924	9.4182	6.3646	17.134	19.205	0	10.706	4.433	1.9362	5.2036	17.28	10.067	28.325	41.65	36.234	21.886	28.43	14.775	24.122	20.154	9.1288	30.931	29.374	47.943	36.952	41.625	52.858	54.491	52.171
2.1027	0	0	13.082	0	6.4917	0	6.3635	0	6.7209	0.88466	11.316	7.185	0	6.8596	18.981	28.004	47.772	66.219	99.211	132.99	168.61	203.8	236.46	268.77	316.83	365.77	370.52	417.44	432.27	443.04	472.39	477.49	492.38	534.19	524.78	533.92	523.52	555.05	551.68	562.04	549.3	548.32	521.59	552.97	575.33	569.72	586.85	539.14	554.97
0	0	1.4103	12.516	4.5088	2.8592	0	0	0	0	0	0	0	0	0	0	0	2.0361	0	11.728	10.584	17.054	29.08	35.815	60.921	90.079	136.1	126.46	116.66	139.6	192.79	165.6	133.29	161.27	190.62	101.62	58.64	83.207	68.282	92.533	86.627	155.82	296.76	407.52	409.74	379.23	397.97	408.72	412.5	410.54
0	0	2.8744	0	4.1256	3.559	5.8926	16.412	10.368	21.124	12.906	21.352	27.472	24.087	15.615	27.625	17.416	8.7608	13.326	16.288	20.126	4.5125	14.057	7.3524	10.142	20.272	20.622	31.573	21.18	26.014	30.704	29.879	36.023	26.925	27.306	20.289	35.497	30.54	34.619	29.856	36.423	27.897	28.506	16.951	20.511	18.83	24.954	9.6229	14.485	15.817
0	0	0.10024	0	0	25.323	12.142	9.6734	9.1759	3.1684	9.6924	13.476	10.413	12.531	16.332	20.511	8.8823	42.677	59.16	82.674	117.83	143.35	223.99	287.46	393.87	473.25	546.3	643	694.82	785.54	843.34	901.88	967.27	973.73	989.14	1046.4	1039.7	1091.7	1119.5	1150.3	1135.6	1157	1139.6	1061.4	1133.8	1136.7	1119.8	1122.6	1141.5	1167.2
2.1998	0	0.65564	0	0	3.6015	1.7909	0	0	0	0	0	0	0	0	0	0	0	0	0	0	0	0	0	0	0	0	0	0	0	0	0	0	0	0	0	0	0	0	0	0	0	0	0	0	0	0	0	0	0
0	0	0	0	7.2548	6.8999	19.115	9.7354	0.97435	0	0	0	0	0	2.9966	9.6336	16.989	35.874	53.828	65.558	84.025	99.653	102.37	114.15	136.26	151.69	162.84	172.75	155.7	178.91	196.08	184.83	195.77	175.03	183.83	192.46	188.58	171.66	181.59	188.56	171.66	179.25	153.48	150.56	152.95	140.03	157.41	157.33	154.25	152.23
0	0.36991	2.8617	13.269	0	0	3.4941	0	0	6.5904	0	0	7.4089	0	0	0	0	0	0	0	0	0	0	0	0	0	3.2798	22.893	18.254	39.565	40.59	46.373	57.082	75.817	84.252	82.496	95.011	89.312	101.5	111.43	119.85	109.99	107.47	123.67	140.08	148.55	131.2	142.36	167.48	179.58
11.898	10.865	0	1.374	0	1.6	0	0	0	0	0	0	0	0	0	0	0	0	0	0	0	0	0	7.9227	0	25.01	31.694	41.064	46.768	39.896	58.824	56.687	66.521	74.555	73.74	89.229	107.43	107.64	128.14	151.44	174.02	173.55	193.29	212.24	219.03	245.16	230.73	269.89	242.68	254.61
13.058	0	3.2382	0	0	3.4673	0.90411	0	0	0	0	0	0	0	0	1.0377	10.431	44.357	75.113	131.33	155.52	206.17	250.82	332.35	401.64	446.85	513.6	544.03	575.3	620.31	653.67	701.8	727.17	715.83	775.76	796.79	819.61	836.78	833.93	868.44	865.55	893.58	874.9	989.06	984.81	1000.7	994.58	1020.3	1055.9	1098
2.9744	8.5692	1.1227	0	0.65721	0	0	0	0	3.4115	0	5.1364	6.5469	16.677	0	42.313	30.748	53.186	73.289	90.291	98.751	105.21	105.38	103.62	101.66	125.5	128.7	156.64	151.13	171.4	182.4	206.94	224.41	261.93	245.22	274.6	283.62	297.12	308.29	347.86	385.34	407.68	421.62	438.14	448.76	462.94	479.05	485.27	496.82	508.22
0.60102	9.8427	3.4145	0	0.056515	0	0	0	0	0	0	0.31788	8.9497	21.925	10.222	33.051	35.213	55.303	74.041	95.191	106.72	135.05	153.66	174.81	195.2	228.4	266.92	292.67	329.82	367.41	375.31	431.69	451.81	473.62	515.03	558.8	614.24	674.86	718.75	805.37	927.3	990.76	1064.1	1107.4	1246.9	1299.4	1398.3	1470.7	1546.3	1571.3
12.09	0	0	0.33436	0.67562	13.244	0	0	0.86873	0	0	0	7.0634	0.59096	0	0	0	0	1.014	4.5925	7.9477	7.6889	20.106	34.814	49.406	57.858	68	89.363	92.862	120.98	131.71	130.65	118.41	138.48	165.05	151.58	181.03	157.32	187.19	185.43	195.05	193.43	200.9	243.81	277.57	337.55	365.45	397.39	418.3	408.38
1.5815	9.3502	0	2.2912	0	2.4704	0	5.1972	0	0	0	1.4374	2.2221	7.7744	10.796	29.517	23.353	22.575	0	0	0	0	0	0	1.1879	2.661	12.063	0	11.861	14.243	20.028	16.958	22.133	29.049	40.881	37.543	33.265	41.007	44.738	53.42	46.422	59.192	73.233	65.663	65.521	80.325	76.467	93.855	93.506	99.021
13.377	5.0078	0	8.1534	0	0	0	0	0	5.0992	9.654	6.3797	10.684	0	2.6654	0	0	0	0	0	0	0	0	0	0	18.796	20.737	35.444	62.458	88.124	136.94	192.82	287.8	268.55	372.15	483.46	603.99	735.52	901.73	1089.2	1245.9	1502.9	1745.4	1996.5	2223.5	2565.3	2675.4	2997.7	3144.2	3333.8
25.79	0.037734	0.3395	0	0	0	0	0	0	0	0	0	0	28.347	69.459	128.25	218.86	293.27	351.7	467.26	521.08	622.87	637.05	746.12	835.42	871.28	955.67	1065.4	1137.3	1241.1	1313.1	1287.2	1475	1565.4	1755.4	1906.7	2040.4	2143.6	2221.8	2388.9	2526.5	2748.3	2741.4	2942.7	3157.3	3309.9	3352	3311.8	3510.6	3623.2
0	0	0	11.027	0	0	25.022	4.0909	10.922	9.2536	16.871	26.089	31.277	28.31	35.988	45.885	54.354	64.407	85.667	119.18	169.72	214.69	289.6	369.1	484.54	647.11	837.57	996.05	1100.7	1175.7	1238.3	1351.6	1460.1	1570.8	1738.9	1817.9	1933	2051.7	2148.6	2288.9	2327.1	2353.4	2496.7	2474.4	2543.9	2677.5	2720.9	2814.2	2890.6	2960.4
8.8233	10.001	0	3.7435	0	1.5127	0	0	0	10.731	24.576	16.852	26.749	33.367	41.368	41.649	63.573	78.209	82.75	113.18	126.8	170.29	198.2	210.66	257.4	272.97	302.73	316.1	356.6	378.02	396.4	436.14	456.3	482.91	509.37	524.81	556.25	571.77	602.97	633.01	660.31	702.16	741.85	767.52	796.59	841.22	877.56	921.58	921.63	931.49
10.67	0	0	0.66472	0	10.604	0	6.1556	5.6496	1.9506	7.1274	0.95998	11.132	9.1198	20.992	38.665	45.611	43.952	35.685	72.324	74.266	68.084	88.422	116.98	219.77	244.09	229.84	339.52	355.88	419.39	372.69	522.6	550.66	588.19	613.23	630.56	518.43	609.13	553.1	560.81	555.37	554.42	558.2	542.41	545.94	543.07	555.08	563.85	559.05	560.72
12.785	7.4894	0	12.492	0	2.8018	0	0	0	0	0	0	0	0	0	0	0	0	0	0	0	0	0	0	0	0	0	0	0	9.5145	11.408	20.868	35.402	58.577	80.734	84.237	98.576	122.44	136.96	134.77	149.03	149.51	159.88	173.11	187.97	214.49	218.12	196.92	206.12	173.59
5.019	15.7	0.61112	0	0	0	0	0	0	0	0	0	0	0	0	0	0	0	0	0	0	0	0	0	0	0	11.573	7.9118	17.547	32.458	41.936	66.807	62.053	81.435	101.52	113.44	133.65	143.7	143.06	141.75	157.46	174.27	183.75	199.31	192.95	196.93	201.47	222.4	208.11	213.72
17.436	5.151	0	3.1815	0	0	0	18.021	50.304	95.324	164.71	260.86	349.07	430.12	527.91	669.81	728.03	853.25	940.12	993.64	1229.1	1199.4	1267.9	1376.4	1456.2	1425.5	1535.2	1612.4	1714.7	1714.8	1767	1966.3	2025.1	1974.4	1849.6	2024.8	2026.7	2066.3	2068.6	2124.1	2150.4	2222.1	2254.4	2341.1	2425.9	2479.7	2597.5	2630	2697.2	2766.1
0	2.612	0	2.1529	7.5866	0	0	0	0	0.35039	4.7488	0	0.80311	0	0	0.31393	0	0	0	0	0	0	0	0	0	0	7.8257	4.9976	32.633	52.615	94.88	134.31	179.16	209.2	260.25	284.83	323.82	387.81	447.8	479.09	494.76	539.57	601.36	654.57	680.34	703.45	765.3	880.29	908.48	915.67
0	0	9.7064	12.489	1.3227	0	0	0	0.4004	0	0	0	0	0	0	0	0	0	0	0	0	0	0	0	0	0	0	0	0	0	0	0	0	0	8.8805	69.498	140.71	165.45	187.36	199.02	231.14	235.06	203.24	248.38	276.37	307.4	323.19	349.88	362.02	350.64
20.879	16.646	0	4.133	0	0	0	0	0	0	0	0	0	0	0	0	0	0	0	0	0	0	0	0	0	49.213	69.313	129.92	187.14	256.25	333.36	421.03	502.39	597.9	712.98	812.85	932.7	999.61	1125.5	1210.7	1341.9	1395.6	1480.3	1600.4	1643.1	1760.6	1821.3	1932.1	1972.3	2021.7
3.7482	0.15237	1.4377	0	1.6195	0	2.0991	4.5116	5.2	0	0	10.868	14.21	1.4078	2.9687	19.527	19.555	10.969	10.433	27.57	38.329	21.427	22.144	35.436	33.444	27.203	6.2237	31.75	31.88	33.487	43.313	41.701	42.138	30.553	38.056	18.469	24.514	36.058	39.662	47.155	41.095	38.07	32.33	25.439	14.096	17.147	9.9033	27.098	17.096	3.1919
0	0	0.11526	5.5771	15.917	29.459	18.575	3.0301	30.517	20.07	24.071	0	38.671	30.342	61.894	44.577	38.461	35.788	48.64	84.544	107.09	139.55	217.42	260.36	344.5	360.72	459.04	540.83	629.16	714.96	793.81	890.8	944.62	1028.3	1138.6	1201.7	1303.1	1288.6	1387.7	1486.5	1480.3	1488.1	1483.7	1554.6	1527.7	1600.7	1648.2	1597.8	1604	1582.8
0	0	0	0.92014	0	24.368	61.854	62.7	78.138	91.494	117.04	125.68	126.87	149.32	160.71	179.32	194.04	211.74	193.43	237.94	253.78	289.71	342.43	416.26	519.23	661.53	862.84	1040.6	1336.3	1536.2	1800.3	2086.6	2394.2	2841.1	3206.8	3603.8	3974.6	4335.3	4766.6	5206	5595.9	5982.3	6418.2	6822.9	7352.3	7760.4	8128.8	8522.8	8630.3	8844.4
14.543	0	0	0	2.0557	1.3372	10.423	2.7065	7.7783	4.5757	6.4123	11.676	2.6402	20.757	36.702	51.648	61.291	88.462	98.649	117.21	134.51	133.18	151.72	164.23	195.81	218.95	225.79	240.42	228.62	243.68	256.92	268.99	258.24	256.23	256.99	257.85	248.23	259.84	256.6	251.52	250.34	256.96	232.85	255.85	254.47	246.88	225.12	247.97	243.45	254.7
19.308	6.6434	0	0	0	0	0	0	0	0	0	0	0	0	0	0	0	0	0	0	0	0	0	0	0	0	0	0	0	0	0	0	0	0	0	0	0	0	0	0	0	0	0	0	0	0	0	0	0	0
3.3925	0	0	0	0	7.173	11.66	0	2.148	0	1.9973	0.55944	0	1.9341	8.5912	15.222	14.445	31.432	45.655	77.484	134.59	223.41	306.84	382.56	561.19	659.32	748.71	930.95	1110.8	1264.4	1396.7	1594.6	1718.5	1853.8	2063.9	2218.1	2256.8	2427.2	2587.7	2714.1	2850.8	2923.5	2993.9	3088.7	3272.4	3202.3	3393.2	3415.1	3476.6	3584.4
0	4.8561	0	0.24655	0	9.6064	2.5432	5.4029	1.3859	0	10.802	7.2316	12.611	22.753	21.254	38.742	54.255	63.829	69.558	72.725	93.517	86.043	88.265	87.065	73.753	99.026	112.22	147.17	164.05	211.32	234.53	235.95	264.22	296.63	318.06	337.04	360.25	415.91	483.53	546.34	604.55	734.51	856.76	957.92	1102.2	1225	1320.2	1403.7	1521.9	1690.6
7.0727	0.82693	0	8.9774	0	4.6911	0	0	3.9277	1.2464	6.6086	12.454	13.491	35.559	61.664	89.192	110.54	130.48	148.82	171.6	202.56	224.56	245.21	252.73	265.46	270.02	290.53	288.03	297.02	308.63	338.69	370.72	386.72	420.79	497.02	519	577.13	656.83	696.28	728.49	808.92	818.72	898.13	890.35	956.87	984.78	995.84	998.13	1025.5	1048.5
12.079	20.263	0	0	0	0	0	0	0	0	0	0	0	0	0	2.0367	0.55499	0	0	0	13.979	9.0557	29.566	42.285	44.277	50.588	81.467	90.29	92.263	119.07	129.18	146.62	171.18	220.4	268.83	317.49	386.62	420.84	489.31	523.45	592.11	666.27	739.41	737.79	825.95	813.44	856.98	906.48	911.52	947.95
10.688	5.0623	0	0	0	0	4.7868	1.0223	0	0	0	0	0	0	0	0.9287	0	0	0.084336	1.3961	0	0	0	2.057	0	0	8.7337	0	5.1149	6.4849	8.409	6.3554	11.224	22.368	35.609	38.3	66.876	61.57	86.324	86.528	104.14	122.61	161.35	164.57	179.61	181.76	218.32	209.61	216.38	227.11
0	0	0	0	0	23.66	46.072	49.6	97.653	51.529	39.987	86.4	96.968	82.105	71.359	76.552	102.88	92.691	89.906	106.37	107.75	103.83	101.68	131.34	134.98	140.15	142.37	158.12	146.4	132.47	127.59	129.7	179.68	108.95	111.08	112.51	107.1	95.922	120.31	129.97	116.13	120.51	107.59	113.27	132.28	123.5	102.41	128.67	117.39	132.3
8.1818	0	0	2.924	0	2.9239	0	0.95004	2.4146	5.5856	0.7469	9.2031	2.8508	12.273	10.63	20.078	15.091	13.664	15.237	2.1844	0	3.9976	3.0209	3.7052	29.144	37	34.723	32.957	37.555	50.068	33.745	46.573	43.366	41.545	71.115	74.128	88.262	84.885	84.601	118.42	142.7	151.83	134.8	121.84	148.14	160.26	142.79	122.6	136.29	139.54
0	0	0	0	0	9.3135	21.762	20.498	41.858	68.077	89.574	116.53	122.97	162.18	198.03	243.43	260.35	327.15	404.08	469.51	506.13	559.91	572.82	716.9	776.01	812.09	848.7	896.82	965.71	959.31	984.6	984.92	1037.5	1052.5	1084.6	1093.8	1108.9	1176.3	1143.9	1172.4	1208.2	1190.4	1226.3	1214.2	1117.3	1180.9	1153	1156.6	1149.8	1147.8
1.2034	0	0	0	3.6753	3.423	4.8555	12.726	10.689	0	0	0	0	0	0	9.415	4.3174	5.1678	25.302	33.618	61.312	71.129	78.953	93.406	76.865	115.69	77.148	120.77	93.957	112.66	142.72	112.14	108.33	115.84	130.73	112.55	102.19	116.19	116.61	137.86	123.47	133.84	118.27	122.61	144.47	157.49	141.92	138.11	135.68	152.33
15.312	4.0856	3.3777	6.2994	0	0	0	0	0	0	0	0	0	0	0	0	0	13.763	25.687	36.429	37.594	52.711	62.398	68.077	70.91	102.75	99.804	99.037	110.31	137.26	128.36	121.54	134.63	172.22	161.76	120.4	129.48	124.71	149.97	141.66	155.43	139.04	124.98	154.53	160.08	163.04	175.4	167.64	181.75	176.77
18.699	0	0	0	5.5191	6.7714	0	0	1.1783	16.11	6.9451	9.5133	17.416	6.7733	12.162	0	10.137	7.0258	19.627	21.615	24.787	21.676	26.576	17.061	13.903	25.765	19.266	23.251	32.594	67.039	87.55	128.35	116.48	162.9	176.55	188.35	208.17	219.42	230.17	238.23	244.28	280.56	317.97	291.16	306.72	306.03	328.36	340.51	350.91	383.14
9.7402	8.3888	0	3.2351	0	9.8568	0	0	0	0	0	0	0	7.1857	21.598	10.02	33.281	46.625	45.304	65.506	73.525	104.48	104.67	98.411	120.64	140.11	147.93	202.72	183.83	193.06	230.59	227.76	239.53	242.15	240.59	230.52	239.64	242.69	266.65	289.5	332.71	303.78	270.11	304.99	300.69	332.32	327.81	322.11	306.79	316.75
0	0	0.09014	0	17.28	4.2516	2.8846	2.6169	0	0	0	0	0	0	0	0.064587	0	0	0	0	0	0	0	0	0	0	0	0	0	2.2778	2.4307	0.43912	0	0	0	0	0	0	4.4991	17.257	9.3103	25.08	35.546	41.974	40.86	51.104	44.614	43.285	47.966	67.899
9.5052	0	0	0	5.3854	0	2.9717	0	0	0	0	0	0	0	0	0	0	0	5.6735	30.007	32.321	40.595	44.535	45.69	67.711	84.737	108.56	139.5	159.69	249.63	294.23	356.17	432.8	494.02	593.87	631.33	707.27	777.05	857.44	882.7	949.69	1027.4	1034.3	1053.5	1065.6	1126.9	1143.2	1304.5	1282.7	1343.6
11.947	0.80487	0	7.1605	0.47235	2.6608	0	0	0	0	0	0	0	0	0	0	0	0	0	0	0	0	0	0	0	0	0	0	0	0	0	0	0	0	0	0	0	0	0	0	0	0	0	0	0	0	0	0	0	0
22.973	1.748	0	0	0	0	0	2.0601	0	0	0	3.895	5.5434	3.3598	0	5.1348	7.9785	9.288	19.199	46.101	119	229.16	345.18	525.53	718.02	913.05	1163.3	1390.8	1687.4	2056.6	2397.7	2777.9	3123.1	3408.8	3833.6	4292.1	4892.6	5342.1	5889.4	6396.8	6976.2	7611.9	8185.3	8827	9221.1	9880.7	10336	10992	11381	11779
0	0	0	0	5.6195	4.0482	6.9078	0	0	0	0	0	1.4873	0	8.4702	7.637	20.178	21.187	20.752	40.515	60.19	60.397	65.087	101.73	166.66	215.73	265.32	330.19	408.4	468.42	536.89	617.96	691.81	781.14	831.22	844.71	949.35	1022.7	1108.3	1148	1267.3	1429.4	1524.4	1717.4	1743.5	1906.6	2040.7	2184.2	2298.6	2391.2
0	0.70787	0	0	6.1336	3.9103	0	1.9227	0	0	0	2.3864	0	2.9564	4.1193	3.2883	0	0	12.447	15.489	19.377	10.022	2.4422	1.8186	0	1.1447	0	0	0	0	0	0	4.9318	0	6.1496	0	6.8177	0	0	0	12.215	56.576	0	0	0	0	0	0	0	0
3.1771	0	0	7.7741	3.0101	0	0	0	0	0	0	0	0	0	0	0	0	0	0	0	0	0	0	0	0	0	11.692	13.022	0	13.989	18.001	26.968	42.061	51.43	73.211	101.88	132.22	131.83	128.8	148.37	161.27	155.35	154.01	191.35	175.05	162.89	157.63	170.55	161.23	158.83
17.641	12.672	4.2417	0	0	0	0	0	0	0	0	0	0	0	0	7.7643	14.922	12.078	0	0	0	0	0	0	0.84411	1.5493	21.269	24.856	24.024	40.122	50.086	59.177	50.679	62.176	65.653	85.734	53.622	53.637	61.314	53.431	87.616	111.56	143.15	155.42	191.89	220.42	238.8	285.81	304.61	334.96
0	0	0	9.1723	0	0	26.877	0	3.9164	3.0849	5.6112	15.393	6.7536	16.661	25.094	30.503	34.218	42.083	57.695	63.488	86.234	105.48	97.686	115.95	133.03	154.62	152.37	170.38	198.58	217.41	250.19	276.34	299.84	332.3	376.94	453.87	525.11	548.62	600.16	631.4	577.74	587.9	588.28	634.34	659.79	681.52	714.56	751.57	745.04	759.6
0	4.9296	0	0	9.2872	8.7233	0.030898	10.896	2.496	0	0	0	0	0	0	0	0	0	0	0	0	6.0827	20.084	40.225	46.57	63.323	103.02	146.49	176.48	219.12	272.65	308.6	375.66	425.19	471.26	513.88	532.55	551.43	596.41	659.8	722.67	741.38	767.99	794.36	841.67	869.07	892.29	895.15	936.43	926.77
3.9303	0	0	0	3.1126	1.1664	1.4133	3.2568	0	0	0	10.702	33.672	118.55	171.96	249.29	348.77	394.31	507.33	706.67	783.2	835.73	1013.5	1177.2	1392	1408.3	1624.8	1735.3	1884.5	1952.6	2021.9	2214.5	2675.4	2505	2546.5	2817	3094.1	3059.7	3237.5	3322.5	3491	3548.8	3647.3	3718.1	3787.3	3831.1	3938.3	3955	3968.7	4114.9
2.1748	13.606	0	0.62328	0	15.941	0	0	0	0	0	0	0	0	1.4392	22.723	10.825	10.01	0	0	0	0	0	0	0	0	0	0	0	0	0	0	0	0	0	0	0	0	0	0	0	0	0	0	0	0	0	0	0	0
1.5823	0	0	0	0	5.247	11.704	11.334	7.3845	0	0	0.95638	0	2.2296	18.547	26.282	19.743	15.05	18.332	11.206	17.679	32.749	33.364	39.501	55.743	72.194	88.24	90.614	101.5	146.62	135.78	161.77	152.03	164.4	183.49	209.82	226.82	224.12	241.46	260.06	306.59	326.93	298.56	325.51	344.53	379.03	379.01	390.54	415.4	439.67
0	0	0	6.4355	0	0	33.613	5.629	11.707	12.949	27.936	13.992	17.461	17.733	20	30.891	38.563	61.472	91.976	137.95	209.01	302.85	399.54	532.72	646.13	772.52	880.42	1044.5	1175.9	1363.9	1521.1	1677.1	1766.5	1815.6	2060.3	2184.6	2320.2	2373.5	2520.8	2593.4	2627.5	2686.1	2812.8	2863.7	3005.7	3090.7	3199.3	3283.9	3336.7	3232.2
0	0	0	14.272	0	0	31.77	0	17.116	26.463	31.698	48.694	70.659	71.179	90.794	112.83	125.94	152.25	168.57	186.36	190.7	223.26	255.11	274.69	301.87	323.71	348.98	367.14	368.64	382.7	400.72	429.69	482.16	554.8	632.72	722.76	857.48	996.39	1157.6	1308.9	1508.3	1677.5	1881.4	2081	2246	2414.7	2541	2681.9	2799	2947.7
10.709	0.98618	0	0	0	6.9296	7.8975	8.6481	8.0682	9.5908	12.861	9.0324	17.457	16.049	25.315	32.495	27.1	13.327	31.23	30.819	28.799	39.71	36.374	66.676	91.294	77.79	71.84	73.124	87.088	102.82	108.79	135.34	144.18	149.72	183	208.64	264.8	304.82	340.61	369.89	398.08	420.69	483.03	496.94	544.25	590.5	614.07	577.42	641.91	675.07
0	0	0	5.3413	0	0	20.391	0	0	2.6818	17.478	30.247	96.775	146.74	246.16	369.47	442.82	523.45	608.31	778.34	877.48	993.83	1076.6	1179.3	1257.8	1364.5	1423.7	1614.9	1696.9	1866.1	1721.4	1975.6	2011	2158.3	2113.6	2309.3	2598.5	2682.8	2410.5	2533.5	2631.4	2721.6	2664.7	2864.4	2882.1	2947.4	2954.1	3008.4	3087.4	3160.2
2.5944	19.923	0	0	0	7.0384	0	0	2.2171	0	0	0	0	0	0	0	0	0	0	0	1.367	6.5976	25.992	33.373	37.419	53.98	71.958	74.669	115.58	143.26	145.04	147.76	174.07	187	225.01	253.87	288.27	341.26	354.48	406.16	359.64	400.29	360.99	393.3	408.87	439.71	443.24	432.08	442.72	412.18
3.8627	11.467	0	6.8065	0	0	0	0	0	0	0	0	0	0	0	6.436	7.9634	33.001	55.205	71.848	102.65	118.19	140.96	163.3	197.74	218.4	225.27	207.89	227.77	207.75	211.44	218.82	248.41	214.21	203.99	188.8	189.32	210.95	230.87	239.39	221.04	214.09	249.13	272.58	274.91	314.99	375.4	449.15	484	478.87
5.6821	7.9692	2.8134	0.88186	0	0	0	0	0	0	0	0.64733	3.0194	14.865	29.846	55.579	93.188	105.17	135.81	157.52	183.23	188.5	321.92	352.27	459.31	507.79	557.04	611.8	682.81	632.79	666.95	789.18	816.78	746.17	859.3	796.98	927.23	859.93	907.82	937.2	921.03	917.68	988.99	1099	1136.6	1261.8	1357.1	1394.2	1414.7	1410.3
0	6.9106	0.11852	0.44939	0.32798	4.1578	0	2.433	0	2.2527	0	5.5351	4.0899	5.8445	12.228	4.836	2.9321	11.706	25.436	25.733	32.11	40.702	57.723	76.624	72.158	87.742	94.342	111.17	131.14	122.68	137.18	152.42	163.88	166.9	202.63	194.11	199.82	203.31	194.93	221.72	239.57	274.6	297.55	233.64	242.07	240.63	282.89	264.7	296.06	299.33
2.229	2.2295	0	6.0684	1.9528	0.2497	0	0	0	0	0	0	0	0	0	0	0	0	0	0	0	0	0	0	0	0	0	0	0	0	5.6585	22.054	68.989	61.29	42.264	66.337	121.51	175.63	252.97	338.46	424.8	491.5	536.95	638.6	714.64	812.94	925.64	1102.6	1161.7	1170.7
0	0	0	2.2225	1.4487	27.754	32.033	50.034	80.385	98.464	136.82	148.18	176.03	206.45	243.82	270.54	295.19	312.71	358.03	377.4	434.7	535.56	614.48	714.89	838.7	920.04	1069.3	1187.5	1325.3	1523.6	1618.2	1741.5	1882.2	2075	2240.6	2404	2658.1	2760.1	2932.1	3106.4	3162.4	3249.2	3235	3391.3	3422.3	3540.8	3637.3	3609	3706.6	3842.1
0	0	1.5314	3.9469	4.3273	2.0303	0	0	6.9368	0	5.5759	0.7013	15.513	13.992	15.738	16.973	21.27	25.922	25.701	27.354	30.532	33.57	54.032	52.63	80.926	80.593	82.214	113.36	117.35	135.97	132.49	148.18	167.39	189.82	197.41	227.51	234.08	240.62	243.41	263.82	241.82	251.82	238.6	229.29	233.97	253.04	232.65	217.8	225.82	225.18
0	0	2.9512	13.623	0	0	7.7697	0	0	0	3.2327	4.7541	0	1.5088	5.4313	3.4952	2.1824	0	0	0	0	0.065009	3.5194	0.78336	2.6745	20.553	41.318	36.098	40.391	62.205	79.419	66.188	65.413	101.1	132.39	145.53	202.53	272.5	355.74	433.13	532.71	640.93	730.17	830.59	965.8	1065.3	1257.3	1375.5	1475.5	1577.6
2.9018	0	0	0	5.7837	12.712	0	3.6267	2.9451	11.175	5.1032	18.849	15.785	16.778	21.323	10.724	21.505	36.428	38.622	57.236	81.801	109.83	155.42	177.74	222.22	244.11	279.63	313.97	357.09	330.57	369.78	387.56	423.73	395.61	473.01	506.92	427.53	502.69	521.83	545.52	555.72	581.37	615.61	615.35	627.75	620.2	607.84	649.94	642	635.12
0	0	0	3.4499	0.1958	1.5832	16.483	15.052	22.042	14.529	15.858	26.672	26.231	33.241	35.329	31.837	34.775	31.67	41.186	33.253	32.755	35.277	44.134	46.163	45.248	41.335	40.569	45.939	36.607	37.662	45.925	36.34	42.252	43.996	43.052	38.209	51.185	46.386	54.475	49.057	66.962	55.769	56.228	44.102	46.259	57.906	60.091	56.685	60.73	71.357
0	7.0025	0	0.10953	4.7778	0	0	0.87107	0	0	0	0	0	0	0	0	0	0	0	0	0	0	0	0	0	0	0	0	0	0	13.401	10.688	29.693	30.745	55.317	109.69	145.54	221.04	304.11	398.49	471.29	673.81	753.13	897.71	1048.1	1187.9	1113.2	1410.8	1432.7	1571.2
0	0	0	0.17775	31.035	0	0	5.6126	0	0	0	1.848	9.6052	0	0	13.294	16.299	0	1.4653	23.99	51.372	35.193	58.235	90.416	131.84	118.33	124.01	168.27	221.59	188.92	227.75	284.12	297.95	248.07	255.57	320.54	356.27	291.64	295.72	304.46	311.56	309.98	308.85	298.8	321.53	320.65	325.87	328.9	334.54	349.69
0	0	0.5888	3.233	0	0	23.899	0	0	2.5117	12.604	10.925	11.451	19.263	16.05	20.328	23.826	14.739	16.015	15.462	45.473	45.702	80.498	110.73	160.99	207.19	283.21	351.83	422.06	538.44	638.51	779.14	887.74	1007.7	1128	1249.7	1390.6	1494.6	1545.3	1641.9	1650.1	1760	1902	1964.4	2142.4	2246.6	2365.5	2482.8	2485.9	2567.5
0	0	0	7.0327	0	13.99	63.463	54.115	72.675	56.187	69.755	71.843	75.356	86.101	84.81	88.912	90.656	95.666	97.971	93.375	117.59	117.32	107.09	125.42	118.07	118.93	99.356	114.47	117.34	117.98	140.97	135.78	157	151.3	177.78	194.06	220.25	241.07	263.25	295.18	303.8	330.59	343.64	359.26	383.82	388.24	412.42	413.73	438.96	456.15
0	0	0	9.8772	5.3998	6.2689	0	8.3841	11.107	34.211	66.862	105.73	134.15	189.65	274.34	416.48	561.23	714.42	866.15	1116.8	1356.1	1642.1	2049	2381.3	2729.4	2996	3452.2	3851.9	4143.4	4713.4	5107.5	5485.4	5721.6	6164.6	6447.6	6682.4	6703.1	6899.2	7124.8	7437.1	7306.3	7695.1	7636.7	7744.5	7894.5	7960.3	8023.7	8133.5	8066.2	8102.3
0.4866	15.934	0	1.0797	0.26909	0	0	0	0	47.186	87.487	129.43	172.47	225.73	292.1	369.25	443.02	438.89	487.73	541.05	591.5	654.81	719.48	766.7	855.26	834.85	910.01	965.21	997.91	1055.9	1063.2	1134.4	1185.2	1196.3	1273.5	1291.2	1331.6	1327.1	1353	1241.8	1315.1	1264.8	1260.6	1289.8	1289.2	1301.5	1318.6	1308.2	1281.5	1269.2
13.304	1.0069	3.2963	0	0	0	0	1.5326	0	0	0	0	2.7058	0	0	0	19.892	5.76	3.7453	2.1596	15.324	15.912	15.445	29.173	29.211	47.796	46.386	54.837	51.497	62.294	82.683	71.772	73.529	81.612	89.878	87.975	113.12	114.03	137.93	162.18	169.05	176.85	210.68	228.93	255.94	295.15	328.66	347.8	391.78	413.48
0	0	0	0	6.3661	37.335	51.937	61.182	91.102	102.38	146.03	138.14	150.08	165.54	200.26	196.71	213.64	231.29	253.64	298.98	318.57	325.37	372.39	394.09	450.64	448.71	488.26	515.04	516.41	533.66	571.98	563.99	571.59	583.69	643.57	643.01	692.15	690.34	701.54	740.37	708.65	711.06	696.36	696.77	697.66	708.4	728.43	719.21	742.72	732.19
22.359	12.685	0	0	0	0	0	0	0	0	0	8.7464	1.8347	4.2577	5.69	4.8932	13.944	17.332	29.496	29.403	31.154	43.857	57.373	75.723	83.669	114.2	130.04	154.21	168.99	173.63	204	214.03	238.11	262.44	263.47	299.56	323.05	334.86	372.34	419.51	478.64	525.82	598	661.24	741.07	853.16	852.82	965.72	988.78	1051.4
0	0	0	4.8973	19.681	5.1378	24.434	19.089	19.7	15.611	43.746	54.746	59.749	67.55	61.703	66.574	98.686	103.57	116.54	114.25	135.98	216.45	291.38	447.84	579.25	780.09	1020.2	1198	1374.5	1724.6	1899.2	2209.4	2476.3	2762.4	3039.4	3298.3	3513.5	3812.3	4008.9	4241.8	4436.3	4635.2	4809	4866.3	5034.6	5083.6	5267.9	5270.2	5426.4	5418.4
9.5585	13.524	19.96	6.6371	4.6414	0	0	0	0	11.333	19.993	58.306	84.713	133.81	159.98	202.81	223.16	259.18	281.1	312.29	344.76	353.73	378.32	404.81	398.64	404.94	410.33	397.6	445.59	480.79	452.13	461.49	479.54	451.36	467.45	451.09	440.33	442.07	437.18	436.57	462.34	473.58	447.33	434.66	425.01	405.3	421.83	397.86	415.17	387.34
0	1.0776	0	3.6958	4.3933	14.183	0	1.7356	0	0	1.2979	7.5728	10.947	39.859	39.677	33.201	36.137	49.264	57.776	64.969	60.571	67.494	64.917	76.097	69.955	72.716	79.715	99.631	100.11	108.95	127.72	182.09	256.2	343.61	455.94	593.67	710.8	831.52	1000.9	1180.2	1348.4	1551.7	1671.9	1804.3	2026.3	2118.7	2322.8	2375.5	2593	2592.3
0	0	0	0	2.4679	10.443	16.851	24.206	17.546	18.339	15.841	32.205	56.086	20.647	23.025	30.485	13.712	19.998	15.222	12.919	10.753	6.4158	13.757	5.2542	8.8409	22.284	14.507	19.896	11.575	6.0099	6.3003	3.8207	6.4868	0	5.8014	5.6837	12.546	8.0174	9.4548	26.177	5.2714	0	0	0	17.583	20.624	35.881	31.404	60.736	69.025
0	0	0	0	8.0216	19.245	24.114	13.675	16.501	22.9	26.019	21.31	19.758	19.915	36.28	46.557	38.643	40.121	50.689	46.693	35.652	41.446	20.828	28.708	42.921	32.773	43.239	28.445	28.378	20.205	24.833	30.068	30.489	32.938	47.17	40.918	62.203	55.213	73.856	73.142	83.313	105.78	115.68	120.13	126.79	146.74	148.16	170.06	169.36	165.52
11.218	0	0	0	5.6339	0	0	0	0	0	0	0	0	0	0	0	0	0	0	0	0	0	0	0	0	0	0	0	0	0	0	0	0	0	0	0	0	0	0	0	0	0	0	0	0	0	0	0	0	0
0	12.231	0	0	10.886	0	0	4.6843	0	0	0	0	12.579	0	0	0	0	0	0	0	0	0	0	0	48.399	48.321	77.821	124.53	135.72	181.02	194.5	232	275.83	263.11	312.21	346.34	379.21	394.18	466.27	506.22	636.43	694.43	811.41	896.96	1031.8	1134.2	1302.7	1374.7	1553.4	1638.4
9.5278	3.5292	0	6.5425	0	0	5.6295	16.346	36.683	46.055	7.2545	11.286	5.317	9.4544	1.7023	0	17.081	0	5.6654	36.169	38.377	15.608	17.927	7.006	15.228	8.0305	1.9843	11.417	22.924	27.986	38.044	30.614	44.335	29.235	41.943	41.113	19.074	27.212	47.007	62.327	48.409	84.451	74.96	118.45	132.68	165.17	157.91	184.21	213.6	239.98
17.518	7.7633	9.231	0	0	0	0	0	0	0	0	16.11	29.373	33.526	57.733	85.312	118.52	137.25	179.97	202.66	232.09	266.51	307.05	340.25	343.13	367.56	406.58	397.33	409.88	393.42	460.08	418.44	395.15	401.25	439.86	461.59	486.25	432.58	447.93	466	459.36	481.13	505.02	500.53	491.07	501.4	510.33	528.89	511.62	532.3
14.924	14.22	0	0	0	0	0	0	0	0	0	0	0	0	0	0	0	0	0	0	0	0	0	4.1992	0	10.596	12.007	11.357	5.8428	25.887	23.35	27.091	17.744	13.742	28.067	30.19	33.595	58.102	56.607	61.198	79.209	73.404	94.079	92.727	112.87	138.99	156.5	149.46	138.72	146.61
0	0	0	5.9942	10.094	13.871	22.199	29.194	35.437	0	0.43806	4.2752	5.172	23.426	21.169	17.908	22.092	28.788	38.325	52.579	34.037	32.839	41.098	55.298	66.055	84.672	119.47	182.91	229.07	300.45	376.2	430.77	523.83	558.2	659.66	803.06	924.92	1060.1	1220.1	1406.1	1591.3	1821.3	1965.1	2213	2399.2	2614.3	2651.8	2834	3052.8	3197.7
15.711	1.9036	0	0	21.321	0	0	0	0	0	0	0	0	0	0	0	0	0	0	0	0	0	0	0	0	0	0	0	0	0	0	0	0	0	0	0	0	9.9547	20.624	65.581	115.45	175.24	239.17	250.83	305.76	342.45	397.79	440.08	458.06	537.25
3.9494	7.7327	0	10.921	0	0	0	0	0.3082	13.772	34.522	66.759	137.11	216.19	298.76	369.28	464.14	525.31	613.85	691.75	765.93	832.38	889.05	989.82	1053	1123	1239.9	1316.6	1417.5	1486.2	1557.6	1645.2	1751.3	1812.9	1862.1	1889.5	1937.6	2033.7	2103.7	2104.2	2117.9	2173.3	2157.7	2274.4	2281.2	2345.1	2450.3	2492.3	2557.3	2599.6
1.8893	2.4628	0	0	0	22.949	24.519	45.784	31.226	46.357	76.729	84.191	100.52	116.75	149.22	168.56	180.48	224.34	268.25	266.6	294.97	357.83	402.75	447.72	491.04	596.9	701.03	792.92	894.03	1001.3	1140.7	1290.5	1403.2	1567.3	1739.6	1900.9	2043	2221.9	2433.1	2653.1	2884.3	3199.3	3398.1	3561.2	3771.7	4124.7	3929.5	4321.3	4501.9	4450.2
0	0	0	19.259	0	0	5.3453	9.248	14.884	0.14544	5.5409	21.747	51.611	50.663	66.54	142.54	141.06	160.11	189.36	210.21	254.11	290.72	328.54	402.46	475.1	565.25	707.18	818.84	980.35	1149.8	1255.9	1505.9	1624.1	1831.2	1995.8	2265.3	2546.6	2794.5	2847.5	3108	3363.4	3810.6	4088.4	4372.5	4525.2	4822.8	5163.7	5456.3	5641.4	5746.3
0	0	0	11.581	0	0	23.241	2.4435	20.632	23.973	41.203	69.761	89.237	120.19	148.92	212.89	301.67	285.52	346.95	495.64	460.69	552.31	649.57	706.72	791.27	883.71	1021.9	1115.1	1220.8	1333.6	1483.5	1564.6	1616.8	1778.7	1927.8	2045.7	2083.6	2315.2	2458.8	2619.2	2710.5	2997.7	3147.5	3255.7	3455.4	3660.2	3935.9	4062.6	4262.8	4344
0	0	0	11.37	2.1481	3.4238	5.679	19.561	15.843	9.5329	7.5481	7.5408	16.717	22.832	18.151	15.1	15.216	16.458	33.898	24.536	23.501	16.045	20.697	29.026	28.892	33.104	35.513	44.153	32.456	39.8	37.275	37.305	40.451	26.65	34.936	31.234	32.809	27.405	35.884	35.655	46.103	29.82	31.708	17.755	31.116	31.755	30.986	34.466	43.754	40.78
0	0	0	6.0566	4.3212	4.7677	0	10.425	7.0946	3.0753	0	0	2.6387	9.5749	13.003	28.202	32.103	39.407	61.278	56.631	48.38	72.059	67.876	82.435	80.715	70.539	84.039	73.349	75.113	75.419	71.361	69.295	53.905	54.55	62.63	50.379	47.056	21.143	28.733	14.995	18.93	7.5892	0	25.356	25.663	18.659	24.068	34.443	21.464	33.973
0	0	0	4.2446	2.8693	0	9.0162	20.028	35.388	52.237	85.299	102.1	129.63	167.26	190.57	226.63	253.97	275.34	290.72	330.77	317.19	347.52	357.07	384.44	388.5	421.36	401.04	387.99	424.24	431.93	419.92	445.88	449.93	440.85	427.33	447.45	459.29	446.75	454.95	443.44	465.48	443.25	447.44	444.41	435.3	442.47	455.95	429.45	433.51	453.63
0	4.1192	0	0	6.1639	0	11.113	10.848	12.167	17.069	15.816	12.026	19.707	18.324	19.987	19.43	17.954	4.6182	15.58	6.5352	0	0	0	11.117	0	0	0	2.5762	9.7476	0.97467	6.6148	9.858	0	0	0	0	0	0	0	0	0	0	0	0	0	0	0	0	0	0
4.5425	3.2112	0	8.4449	0	7.5249	0	4.5584	0	1.2096	0	0	0	0	9.6309	17.633	51.172	88.832	111.63	159.08	242.24	313.98	380.66	486.6	609.51	749.66	880.5	1006.9	1098.1	1172.2	1318.9	1425.2	1478.2	1597	1775.3	1887.6	1960.2	2042.7	2083.6	2225.7	2433.8	2563.9	2774.8	2822.2	2995.5	3099.7	3161.8	3250.5	3419.6	3497.9
0.85746	14.246	0	0	0	0	4.0025	11.511	10.156	0	0	0	0	0	0	21.079	20.527	0	59.378	35.554	106.57	160.14	315.28	431.32	549.64	671.87	775.9	870.11	929.73	1056.8	1151.3	1262.1	1303.7	1361.7	1396.9	1473.9	1553.1	1606	1581.8	1577.7	1673.3	1642.5	1662.2	1613.4	1633.1	1711.4	1740.7	1726.1	1763.1	1775.8
3.7211	2.8043	0	3.5674	0	0.58347	4.5011	0.17799	2.5762	2.8528	1.0744	0	3.0918	0	12.546	11.411	15.35	22.589	30.014	37.451	41.301	49.193	49.82	39.281	50.342	41.665	54.9	45.745	35.869	40.895	35.486	37.526	37.602	36.264	50.678	41.962	50.601	31.565	40.433	18.713	19.087	15.629	0	0	0	0	0	0	0	0
0	6.9547	0.75865	0	0	3.2015	0	0	12.315	0	9.3318	2.2383	18.921	23.208	23.733	35.961	38.578	44.732	51.182	55.36	59.48	64.162	84.013	78.802	88.457	81.2	81.327	91.172	90.211	102.13	95.032	86.983	98.339	99.506	125.04	122.06	138.01	143.38	143.09	156.38	129.89	123.16	80.447	109.97	195.63	229.48	284.82	276.38	288.25	294.54
11.545	5.249	0	0	0	0	2.4235	8.9193	0	4.6403	0	5.5145	11.977	13.706	11.918	20.44	15.006	23.126	23.586	23.797	23.859	25.497	29.171	15.003	13.543	21.384	17.817	12.621	14.599	0	0	0	0	0	0	0	0	0	0	0	0	0	0	0	0	0	0	0	0	0
0	1.9958	0	0	1.3582	8.6266	10.77	0.58692	7.1928	6.8702	9.0581	13.974	2.5486	0	6.284	12.058	0	0	12.531	13.128	0.61325	16.887	16.472	43.942	36.784	25.033	0	5.663	24.243	5.6769	9.5916	36.492	36.399	22.14	57.927	74.958	105.33	178.93	231.38	296.78	364.41	416.79	468.97	510.78	563.83	550.25	669.82	715.54	780.79	794.71
0	1.9809	1.6047	4.2432	0	9.2257	0	0	8.9078	10.725	12.815	0	4.5704	0.093238	8.5988	0	0	0	3.3467	2.6712	12.854	14.752	27.006	42.221	49.096	46.577	59.207	84.332	113.64	139.06	147.11	179.88	208.48	235.96	291.81	320.98	354.78	381.6	404.93	424.22	410.94	435.19	434.44	448.03	471.87	448.21	443.06	462.68	482.49	494.11
1.9901	0	0	1.5796	0	0	4.0997	3.6598	0	0.53571	0	0	0	4.7902	0	0	0	0	0	0	0	0	0	0	7.2901	23.153	24.214	22.325	37.963	90.894	118.18	149	177.32	220.31	269.85	298.57	306.38	370.21	406.69	481.67	515.61	528.32	555	568.59	654.43	758.22	751.14	830.67	860.07	893.21
0	0	20.904	30.28	2.7189	0	0	0	0	0	0	0	0	0	0	0	0	0	0	0	0	0	0	0	0	0	0	0	0	0	0	0	0	0	0	3.9781	0	0	0	0	0	5.4146	3.7536	0	11.056	7.3014	0	0	0	0
0	0	3.534	5.4983	1.2984	0	3.1335	6.2684	14.106	16.333	9.2594	8.4156	3.7981	12.714	8.5242	10.98	16.237	5.6024	15.827	9.1078	5.2537	5.2812	4.3447	19.52	21.622	29.064	34.047	31.521	25.688	47.319	55.018	49.532	58.276	47.932	83.626	73.164	72.888	113.04	103.91	104.56	113.81	126.11	128.65	140.86	147.69	161.21	157.9	166.72	179.23	178.93
16.849	0	0	11.04	0	7.5857	0	0	0	0	0	0	0	0	0	0	2.1222	0	0	15.174	0	13.406	13.333	14.84	13.628	20.368	22.249	27.576	10.779	34.5	40.733	52.266	54.536	70.235	74.413	85.505	73.861	74.778	59.224	60.371	79.149	77.48	76.406	70.263	77.673	88.389	76.772	80.911	62.04	58.089
0	0	0	8.2627	0	17.497	54.673	17.006	44.59	65.183	78.63	90.684	114.9	127.15	128.36	132.95	147.7	153.67	180.77	186.25	194.78	232.02	249.11	283.16	285.07	294.25	330.78	347.26	396.24	378.88	439.54	475.18	500.46	498.65	535.58	598.29	642.37	665.62	711.82	766.86	793.34	842.87	844.14	875.07	910.13	966.05	977.76	1027.3	1028	1035.7
0	0	0	0	6.9818	1.5004	23.156	22.84	21.35	13.543	25.242	30.543	32.294	30.088	44.987	77.759	115.57	168.13	224.99	258.92	319.44	387.74	443.03	510.25	585.52	647.85	682.14	747.5	815.75	780.1	836.9	883.29	934.19	899.91	1019.1	1005.2	1001.5	1052.2	1063.7	1099.3	1111.1	1103.8	1111.6	1076	1105.7	1129.8	1127.1	1098	1113.8	1136.4
9.6672	14.915	9.4896	5.3831	0	0	0	0	0	0	0	0	0	0	0	0	0	20.708	50.832	93.958	146.23	202.33	268.32	376.86	451.67	536.04	626.33	757.58	817.7	924.47	997.62	1078.5	1141.6	1175.5	1230.6	1328	1378.7	1406.5	1423.7	1463.5	1477.4	1464.1	1566.9	1570.8	1592.4	1609.9	1640.6	1632.4	1656.4	1642.2
0	0	0	3.3775	6.6205	7.3204	19.854	27.726	21.111	26.205	30.621	32.81	43.976	48.769	54.039	68.982	73.749	81.954	87.315	96.784	114.53	115.22	129.7	140.39	129.44	149.98	189.28	224.85	206.62	177.11	105.19	93.479	93.762	89.434	77.691	73.942	65.698	70.367	76.707	79.281	77.213	60.445	38.134	35.937	39.253	35.864	40.561	37.178	22.555	22.24
8.3905	10.269	1.3309	0	2.0681	0	0	0	0	0	0	0	0	0	0	0	0	8.8771	21.152	48.94	84.468	107.66	143.01	196.11	246.85	288.43	301.82	346.07	372.55	402.45	442.57	469.87	500.65	514.74	554.31	576.17	600.17	679.76	715.98	770.77	832.71	881.4	965.48	1024.1	1112	1136	1394	1287.4	1379.7	1430.9
0	0	0	1.6518	10.045	8.3464	0	0	0	0	0	0	17.92	35.228	39.325	92.351	107.26	157.59	200.86	283.18	309.69	380.62	429.79	483.38	537.7	592.95	574.67	693	651.91	772.09	825.12	877.12	923.42	961.28	1009.6	1080.9	1109	1052.8	1115.2	1110.6	1199.5	1235.2	1303.4	1254	1284	1374.7	1406.8	1410.7	1457.6	1448.2
18.406	7.7837	0	2.7738	0	0	0	0	0	0	0	0	0	0.79553	0	4.4397	21.806	21.889	29.327	36.47	41.001	50.631	40.963	47.598	46.903	58.534	77.614	111.33	134.1	156.12	239.15	252.79	313.04	333.98	407.42	518.36	473.05	549.96	590.49	665.55	732.69	777.28	766.47	824.38	913.92	1018	1017.4	956.41	1099.3	1153.6
8.5721	0	10.007	5.2821	0.33518	0	0	0	0	0	0	0	0	0	0	0	0	0	0	0	0	0	0	0	0	0	7.1608	13.597	0	6.3738	15.152	27.922	0	32.077	31.224	33.476	14.778	65.953	106.63	133.09	116.89	165.88	177.76	256.04	289.56	327.2	358.05	369.39	373.47	377.7
0	0	3.2995	7.2697	3.2141	0	0	0	0	0	0	0	0	0	0	0.41029	0	0	0	0	26.11	35.464	72.542	120.05	181.05	252.48	407.09	509.13	673.15	829.61	1065.2	1270.8	1435.3	1666.7	2025.6	2217.8	2422.5	2603	2838.2	3077	3308.8	3333.8	3480.4	3551.6	3684.3	3703.7	3978	4097.7	4031.2	4110.2
0	0	2.9604	0	8.705	7.0169	22.088	17.343	29.255	35.351	34.346	35.452	31.017	33.281	45.495	56.028	37.088	55.661	73.944	83.026	93.783	88.878	109.16	113.49	134.9	150.63	156.76	155.71	134.72	151.62	169.1	196.61	175.83	174.87	134.65	117.65	106.19	112.61	122.18	129.1	119.4	126.32	119.51	131.29	127.88	136.91	124.1	142.88	146.21	141.55
0	0	0	0	0	1.5475	48.861	29.085	31.986	46.087	63.002	85.514	127.54	180.37	235.56	306.35	377.66	459.9	545.71	621.75	726.37	829.64	924.98	1027.2	1099.7	1238	1412.7	1616.7	1682.8	1817.1	2004.5	2076.7	2173.9	2222.3	2454.8	2562.7	2628.3	2716	2744.6	2889.8	2980	3008.9	3068.6	3141	3130.8	3240	3278.3	3352.8	3351.2	3395.8
0	0.42802	3.3951	0	0	9.143	2.5876	0	0	2.1601	0	0	0	0	0	0	0	0	0	0	0	0	0	0	2.6337	23.494	45.685	50.048	64.019	69.721	89.847	106.58	109.05	103.88	94.346	100.66	74.564	81.306	87.924	90.736	77.078	96.702	91.902	128.88	135.84	143.2	129.31	157.94	176.04	202.6
17.699	8.7295	0	0.75237	2.0755	0	0	0	0	4.3474	16.678	20.09	40.401	54.545	76.368	67.361	83.856	110.1	118.58	125.58	128.47	142.26	135.2	161.04	173.83	199.61	220.14	251.81	297.73	354.49	418.69	512.64	572	680.02	757.71	800.78	870.17	984.35	1101.5	1176.7	1230.2	1317	1372.1	1451.2	1455.5	1562.5	1695.6	1822	1845.9	1857.5
0	29.859	18.546	0	23.835	0	0	6.3408	3.6664	10.978	31.973	16.92	32.316	45.396	38.579	46.915	52.324	61.725	88.786	114.96	128.57	175.94	268.94	235.74	298.86	347.98	384.47	410.4	441.4	470.31	517.68	563.71	558.51	579.61	614.8	647.94	700.15	703.46	715.92	759.77	695.13	721.07	715.97	577.83	558.27	559.16	732.39	605.07	584.75	577.62
19.633	4.7026	0	0	0	0	0	4.1505	8.3608	16.121	15.582	27.749	16.621	24.788	20.149	40.208	50.392	48.076	74.274	76.26	68.185	94.498	99.389	128.4	172.37	193.29	207.36	245.92	286.37	315.46	330.44	413.07	450.75	523.92	607.66	731.78	841.57	957.61	1084.9	1211.2	1349.8	1462.9	1575	1647.6	1747.8	1833.6	1922.3	2009.4	2068.6	2141.6
4.5951	3.8837	0	10.418	0	0	0	0	0	0	0	0	0	0	0	0	0	0	0	0	0	0	0	9.2622	17.755	19.942	22.307	27.948	42.022	54.453	50.862	51.983	54.283	46.616	55.978	34.405	57.07	29.877	24.713	21.707	17.416	0	0	6.0383	3.9666	2.6517	0	0	0	0
0	10.283	0	9.367	0	1.8579	0	0	0	0	0	8.2665	21.613	64.866	109.24	163.46	214.37	249.73	265.02	326.45	402.04	400.78	447.04	469.84	488.24	523.22	549.93	580.11	613.47	621.77	650.72	672.32	696.36	781.04	816.48	843.38	850.41	884.67	921.47	932.69	965.55	945.03	958.53	923.45	958.34	967.47	984.1	971.56	981.3	936.85
6.4905	5.2376	0	1.5155	0	0	0	0	0	0	0	0	0	0	0	0	0	0	0	0	0	0	18.04	28.81	56.225	106.14	157.85	219.73	293.78	371.77	466.22	533.56	602.41	691.41	804.33	881.48	1000.9	1057.1	1141.9	1219.7	1326.7	1403.1	1476	1565.7	1643.9	1758.2	1817.6	1849.6	1942.8	2043.9
0	0	0	0	0.59235	21.62	31.219	54.101	58.543	81.74	103.02	103.48	106.68	116.38	152.57	180.13	228.81	248.88	358.14	457.38	557.39	668.75	725.63	827.87	918.57	994.87	1088.3	1147.6	1206.7	1301.4	1335.2	1369	1440.1	1492.5	1545.2	1634.1	1702.9	1728.7	1781.2	1860.4	1939.5	2037.9	2053.8	2044	2099.7	2100.3	2096.3	2135.6	2150.5	2162.6
3.089	0	4.5034	0	0	0	6.7032	12.434	46.094	84.706	108.02	152.36	203.26	256.75	312.4	348.48	391.72	475.58	539.34	592.39	643.08	683.43	739.62	785.37	838.9	876.34	926.63	955.72	1002.1	1026.2	1061	1066.7	1094.9	1076.8	1086.6	1102.5	1113.4	1148.1	1119.4	1164.5	1165.8	1176.1	1147	1175.1	1180	1187.5	1176	1195.3	1164.1	1184
16.121	4.4029	0	0	0	0	0	6.5523	11.754	33.258	52.886	100.8	117.8	165.69	183.5	224.45	237.55	279.75	312.69	327.55	380.45	362.39	384.19	417.53	411.95	421.4	419.98	433.23	448.32	430.99	449.68	465.76	469.84	463.9	471.23	479.79	487.51	470.17	470.83	476.71	484.1	489.26	493.52	500.35	507.48	514.19	525.32	519.39	549.92	513.77
15.35	3.9725	0	3.495	0	0	0	0	0	7.5539	27.254	34.572	50.915	82.335	117.85	172.74	144.3	171.01	213.19	212.21	240.63	251.32	287.18	272.68	279.83	356.32	346.57	325.7	335.42	327.59	367.94	380.03	407.52	480.22	574.85	751.1	786.85	971.02	891.2	962.47	1040.5	1107.5	1159.3	1278	1296.8	1372.2	1478.2	1584.1	1569.8	1562.3
13.486	2.6488	0	10.639	0	0	0	0	0	0	0	0	0	0	0	0	0	0	0	0	0	0	0	0	0	0	0	0	0	0	0	34.669	57.932	36.881	37.318	56.534	69.473	90.37	92.499	98.536	79.22	77.377	68.169	83.773	55.415	85.971	97.667	140.83	155.54	149.18
37.567	22.915	0	0	0	0	0	0	0	0	0	0	0	0	0	0	0	0	18.842	18.663	28.14	64.905	84.977	124.83	139.98	149.17	187.13	191.79	207.12	227.03	195.15	214.57	191.84	185.02	203.07	194.45	185.33	206.26	185.84	190.05	209.33	184.92	172.88	153.53	158.7	149.73	157.78	148.97	136.13	128.54
3.5352	0	0	9.7529	0	2.4555	0	11.025	0	11.806	13.557	18.602	24.132	30.588	43.399	64.46	81.183	110.44	121.73	157.12	205.25	255.34	293.41	322.62	379.67	390.05	444.04	487.8	519.63	535.12	582.06	611.49	655.7	670.11	721.59	768.04	766.87	794.64	850.45	879.79	879.4	905.96	939.19	930.16	982.17	1036.7	1022.8	1046.9	1092.2	1109.4
0	0	0	12.561	2.6391	0	27.382	14.278	24.054	15.836	25.199	10.352	46.538	39.148	32.594	56.817	60.168	49.356	48.688	60.662	70.567	84.661	118.87	115.32	139.25	200.05	266.75	291.5	338.5	434.42	547.61	605.37	615.85	775.29	867.09	857.01	998.21	1083.3	1134.5	1212.8	1223	1281.9	1330.7	1349.3	1377	1454.4	1468.1	1477.2	1517.3	1473.6
6.3614	4.352	0	6.0819	6.9686	0	0	0	0	0	0	0.94228	4.9251	0	4.2927	0	5.8175	4.6592	16.415	37.036	79.87	115.14	158.86	219.06	290.81	379.7	443.89	485.65	585.56	646.38	725.86	789.38	898.84	959.06	1011.2	1071.4	1133.4	1264.2	1338.2	1394.8	1440.4	1491.2	1580.5	1640.1	1677.6	1760.1	1869.3	1955.1	2006.8	2087.2
0	0	0	0	12.133	1.757	8.5592	13.18	0.90038	5.5559	3.8233	0	3.9045	4.1076	10.242	18.988	17.922	5.2387	1.9899	7.8682	18.419	7.8464	8.7445	5.7659	3.7513	14.622	8.4593	22.167	16.867	9.9024	12.046	10.516	10.063	5.1529	11.519	0.62579	21.379	13.018	9.4657	15.787	22.805	13.851	24.133	20.475	18.341	25.712	35.195	34.216	28.106	88.658
1.2032	0.70351	0	0.35415	0	1.3334	2.9262	0.35951	0	0	0	0	0	0	0	0	0	0	0	0	0	0	0	7.8301	23.172	75.438	101.54	150.29	194.45	264.04	331.44	380.86	421.29	468.15	522.53	556.68	607.79	634.99	672.69	692.13	733.04	739.32	746.7	774.07	788.68	820.6	828.64	823.34	840.93	838.61
1.7298	0.95836	0	0	0	0.22622	12.164	14.717	22.991	32.706	58.66	77.373	82.819	114.11	129	165.18	171.88	190.92	220.67	245.4	262.97	284.87	315.71	369.38	369.72	416.7	430.47	438	450.24	495.44	496.77	523.9	527	530.97	560.33	565.71	581.31	573.59	588.84	601.69	618.05	611.02	530.46	546.65	596.68	629.73	581.86	564.1	595.46	639.46
13.862	24.12	0.66354	7.6369	0	0	0	0	0	0	4.1143	0	1.1116	0	0	0	0	0	0	0	0	0	0	0	0	0	0	0	19.17	54.645	104.57	165.44	222.86	270.43	327.67	390.36	473.55	569.98	574.05	651.85	673.42	715.24	734.78	782.44	793.56	856.94	927.26	1001.5	1045.7	1010.4
0	0	0	11.842	0	10.778	0	0	3.0779	1.5599	3.8544	0	0	0	0	0	27.813	46.882	74.165	108.29	120.86	174.53	210.74	241.74	260.97	272.84	281.93	299.87	362.77	366.17	389.21	364.88	383.69	420.4	415.62	434.69	439.61	440.4	450.55	425.76	409.84	413.44	408.18	429.11	410.15	431.2	394.99	418.25	396.32	392.48
18.766	5.7193	6.0313	0	0	0	0	0	0	0	0	4.8846	11.673	17.161	14.789	32.559	33.72	42.896	52.207	50.678	69.153	46.858	56.869	74.908	50.942	72.966	59.314	57.399	83.257	75.338	136.01	169.4	203.96	195.31	252.22	287.84	331.24	362.41	453.01	539.02	624.56	713.68	805.89	873.71	977.23	1049.8	1112.9	1151.1	1231.9	1294.5
15.574	9.4359	0	0	7.2153	0	0	0	0	0	0	0	0.65695	12.811	27.267	42.52	66.085	79.259	106.25	128.81	120.42	171.13	183.75	218.79	195.76	235.33	267.53	282.03	297.35	338.28	356.94	371.43	385.03	420.33	482.98	505.96	578.51	654.04	691.45	737.48	800.57	907.57	617.18	607.87	642.39	665.78	702.48	724.3	718.74	730.63
14.747	7.4682	0	0	0	0	0	0	8.5041	13.981	29.285	35.547	45.942	43.406	59.32	76.725	85.024	99.31	97.333	110.19	117.94	129.42	129.34	141.68	151.45	195.72	242.16	260.64	295.9	339.15	395.35	489.4	547.39	591.85	631.92	671.36	736.68	838.18	913.35	964.94	1015.9	1081.3	1122.7	1220.6	1215.5	1332.5	1441.1	1525.6	1527.6	1560.5
5.4832	1.9029	1.9662	0	0	2.933	4.5182	0	0	7.1193	4.5945	7.5521	0	1.5401	2.2037	7.9039	3.568	25.627	30.694	29.922	28.14	19.138	16.751	25.185	41.625	61.097	66.757	70.383	65.069	89.95	99.656	109.98	106.3	125.59	150.93	168.78	186.35	212.02	244.49	277.23	297.05	341.54	347.52	397.37	409.3	437.82	435.91	462.04	482.02	512.89
0	0	0	9.8793	5.2738	5.9508	3.0139	9.5204	0.38638	0	0	0	0	0	0	0	0	0	0	1.6172	0	0.3328	0	0	12.102	11.795	18.445	36.057	19.154	24.97	23.018	26.858	35.827	37.805	47.551	30.341	44.167	34.577	34.264	24.877	26.248	0	0	37.25	50.393	55.67	52.602	47.455	53.496	28.169
9.3015	0	0	0.21295	0	1.5318	2.5523	3.2415	13.439	30.065	62.171	87.263	121.59	164.14	208.5	247.22	284.36	388.02	455.54	477.31	543.4	536.92	650.48	752.64	827.2	922.99	1059.5	1081.8	1236.9	1329.5	1365.5	1474	1498.6	1542.7	1638.4	1719.4	1902.7	1872.2	1928.3	2028.7	2088.3	2111	2052.8	2174.6	2204.8	2239.1	2201.9	2248.6	2301.8	2344.5
7.6383	0	0	7.4304	0.64511	2.575	0	1.4808	12.543	4.7199	14.891	3.8391	3.6442	0	0	2.5375	0	0	10.538	13.9	26.65	35.417	61.392	86.012	110.65	166.44	214.8	269.11	330.85	392.28	486.46	563.48	660.78	736.98	869.6	932.96	1018.2	1146.7	1365.6	1469.5	1608.6	1672.8	1805.5	2009.7	2117.8	2218.1	2393.2	2491.4	2653.1	2864.4
16.748	7.9588	0	1.1688	0	0.27377	0	0	0	0	0	0	0	0	0	0	0	0	0	0	0	0	0	0	5.6677	36.79	58.384	75.704	104.34	115.88	167.32	201.05	247.3	114.06	154.54	186.36	254.12	284.26	347.39	395.71	428.45	522.17	569.76	627.38	655.75	704.87	733.05	775.52	802.67	817.04
0	4.8742	0	1.7582	0	8.851	0	16.661	9.0545	18.823	17.749	26.76	52.024	80.276	120.11	179.58	221.67	265.08	341.87	392.36	377.67	402.59	455.41	504.4	537.91	562.25	606.45	600.53	645.15	649.46	660.66	655.12	673.13	696.07	744.17	725.91	734.14	709.94	767.93	779.79	790.55	796.71	800.13	800.62	816.02	825.21	826.89	842.56	837.72	814.6
0	0.1809	0	3.4085	0	5.0294	7.8583	11.956	22.144	23.552	33.646	41.641	44.327	51.305	53.161	57.791	73.794	71.333	82.936	109.54	106.91	137.33	164.24	224.45	295.86	378.63	498.27	625.23	743.66	839.81	1017.7	1163.6	1262.5	1334.4	1236.8	1337.1	1375.8	1472.4	1598.8	1706.1	1789.5	1911.2	2044.7	2113.7	2178.8	2357.2	2457.3	2553.2	2534.7	2652.6
0	0	0	14.012	0	0	18.248	0	10.017	10.564	22.324	32.38	52.209	66.213	73.654	105	116.41	156.32	195.51	210.42	262.86	302.75	353.22	393.25	451.23	495.88	597.98	652.06	710.83	740.96	801.43	834.59	875.48	942.26	988.38	1022.4	1117.2	1177.1	1254.3	1252.8	1427.3	1552.4	1616.4	1764.9	1836.3	1939.2	2037.3	2118	2217.1	2280
20.665	8.7962	0	0	0	4.0703	0	0	0	0	0	0	0	0	1.9266	7.3273	13.093	10.629	26.623	47.855	76.505	115.6	166.15	239.52	294.88	383.24	467.9	569.43	643.46	696.89	808.48	877.43	1047.9	1043.9	732.39	745.55	811.94	832.24	863.49	903.46	938.15	971.86	1019.6	1083.2	1119	1199.5	1245.1	1297.6	1318.9	1365.4
21.888	9.2165	0	0	0	0	0	0	3.1861	4.8364	6.0243	10.013	9.4358	21.356	8.5223	6.0342	25.404	29.248	70.552	94.023	104.18	156.63	204.1	277.38	308.29	338.76	369.25	408.29	451.27	470.99	485.22	537.88	531.08	545.98	526.74	561.53	612.53	588.64	677.28	654.76	661.67	707.38	681.51	668.22	709.95	708.26	762.21	742.02	729.79	738.44
7.1273	0	0	0	5.0483	0	2.0402	7.0233	0	0	0	0	0	0	7.4914	6.9957	19.77	43.378	49.93	89.399	132.25	144.75	195.17	231.05	254.44	281.94	286.1	307.18	341.2	340.78	376.96	364.98	376.87	397.94	416.85	409.45	443.17	463.73	473.61	471.63	490.31	498.9	491.18	497.94	520.73	537.58	528.71	523.97	533.82	554.23
8.4786	0	0	9.9053	3.6238	0	0.96058	0	0	0	0	0	0	0	0	0	0	0	0	0	0	0	0	0	0	12.946	26.752	69.76	99.904	180.79	236.66	295.03	352.59	469.82	570.13	656.06	714.3	828.33	965.43	1112.2	1299.7	1470.4	1598.5	1796.6	2033.4	2188.6	2282.9	2392.2	2567.2	2755.7
19.284	8.9726	0	0	0	0	0	0	0	0	0	0	0	0	0	3.4744	27.859	44.517	92.147	121.1	136.82	185.4	227.84	280.83	312.3	349.61	390.95	435.9	461.3	492.53	558.54	566.21	579.77	589.5	632.68	624.35	640.5	669.68	696.27	677.9	719.14	693.35	691.82	691.83	710.83	733.67	741.41	746.51	754.1	795.25
5.6685	0	0	0	0	3.6757	2.5357	0	0	0	2.4114	11.281	6.8539	12.092	0.95184	14.67	23.096	35.324	39.596	36.852	39.946	46.155	50.255	57.664	70.39	87.015	85.539	107.85	123.16	172.54	241.85	301.31	347.75	428.05	515.26	666.22	767.6	939.77	1048.5	1238.9	1405.1	1539.6	1617.6	1751.3	1915.4	2046.3	2097	2204.8	2331.9	2477.6
3.8334	0	3.9243	0.49961	3.8305	10.193	0	0	0	1.4926	0	0	0	0	0	0.053642	0	4.7646	11.58	8.2304	9.6035	14.958	18.853	41.916	62.742	118.86	192.06	275.24	348.16	434.08	555.39	633.57	754.86	834.79	942.55	1042.4	1119	1209	1271.9	1405.2	1448.7	1488.6	1540.7	1615.1	1679.7	1742.1	1715.4	1759.1	1777.1	1806
0	0	0	3.6362	4.9048	6.7031	0	14.855	0	0	0	0	1.6772	0.57084	10.174	19.4	26.822	35.121	71.728	74.761	95.453	114.84	122.98	147.86	150.05	169.17	171.05	173.07	189.85	186.86	181.82	201.43	202.91	210	204.7	215.57	211.23	192.94	194.49	183	199.04	201.17	194.3	188.62	187.44	170.85	182.27	174.09	172.81	153.39
6.6428	8.7743	0.12566	0	0	0	0	9.7424	2.4398	0	0	0	4.6236	11.482	12.125	15.105	34.382	30.135	40.405	41.047	44.535	49.702	47.575	49.309	45.083	40.203	44.517	48.566	46.588	53.63	47.16	53.645	51.532	49.924	69.84	69.615	50.615	34.761	42.158	35.059	34.845	24.222	7.5718	40.526	40.739	40.333	42.365	51.219	55.16	53.055
0	8.4275	6.887	0	0	3.4876	0	0	0	0	9.2752	0	24.534	3.9781	15.148	40.044	45.147	24.271	81.506	81.77	63.164	73.136	98.264	138.57	124.56	120.81	172.63	145.98	156.44	169.4	176.88	191.93	177.11	183.92	177.06	203.52	202.72	234.33	221.83	219.6	221.57	212.32	198.77	224.85	218.92	234.61	226.51	212.37	213.41	208.61
0	0	0	0	3.9435	10.253	10.953	6.8979	16.581	15.068	19.28	13.503	13.498	16.121	23.842	17.918	0	16.998	2.7963	19.065	35.357	18.371	41.621	32.951	53.286	71.449	72.638	75.562	64.487	75.108	67.778	85.736	72.848	73.572	58.002	59.401	60.753	77.32	75.268	108.82	117.56	116.3	124.21	161.47	197.62	190.92	168.68	210.12	225.9	247.48
6.8302	0	6.3396	0	0	0.34821	0	0	0	1.8625	4.9338	22.602	50.002	86.857	130.94	172.13	236.94	257.77	323.23	363.02	371.5	447.49	475.58	509.04	553.89	578.2	603.48	604.01	567.64	657.52	660.38	673.05	719.45	660.4	657.89	603.14	648.83	605.78	593.65	585.55	555.43	581.44	559.18	558.89	571.24	561.94	592.83	585.74	601.43	610.85
11.529	5.0893	0	2.7243	0	2.456	0	0	0	0	0	0	1.3234	0	0	0	0	0	7.4198	0	5.0307	0	0	10.965	2.2673	26.419	26.922	24.82	32.765	22.262	44.957	29.78	29.584	35.12	14.196	19.355	32.293	10.268	16.121	15.481	16.343	38.114	19.427	33.732	49.584	104.07	70.519	95.024	65.783	79.745
6.2546	4.9052	0	0	2.887	2.5716	0	3.7013	0	11.892	23.48	34.862	48.073	53.298	70.681	104.57	104.23	115.02	134.15	147.26	170.74	185.25	210.5	241.13	276.61	283.52	311.67	328.19	345.98	351.04	373.14	398.22	382.55	407.47	409.19	459.68	464.26	486.1	476	474.83	493.27	505.11	548.38	539.99	542.68	542.19	554.94	585.39	574.72	581.36
15.608	5.4886	0	0	0	0.7282	0	0	0	0	0	0	6.8313	24.19	56.558	92.886	114.7	150.59	201.07	234.22	253.81	310.56	374.89	422.27	483.02	612.23	684.76	773.27	740.79	909.28	1000.8	973.84	979.82	1166.3	1217.5	1310.1	1179.3	1259.4	1386.8	1351.8	1381.1	1455.3	1501.7	1515.3	1542.6	1487	1522.1	1513.6	1551.2	1563.9
13.471	19.746	0	0	0	0	0	0	0	0	4.7702	12.23	7.134	7.349	5.2826	10.242	11.396	16.599	27.331	24.923	22.88	21.273	20.175	42.382	38.496	36.494	37.029	47.558	47.046	54.741	62.589	79.641	71.875	69.918	91.108	106.74	127.14	150.73	167.52	171.3	229.98	387.02	294.17	333.06	393.51	486.12	544.76	637.66	646.03	691.02
16.802	11.695	0	0	0	0	0	0	0	0	0	0	0	0	0	0	0	0	0	0	0	0	0	0	0	0	0	0	0	0	0	0	0	23.78	20.445	20.553	39.553	101.19	143.09	161.69	153.73	160.63	198.26	220.09	215.86	233.57	300.46	362.78	399.27	407.08
12.582	10.156	0	0.39268	0	0	0	0	0	0	0	0	0	16.263	39.368	55.186	74.928	90.148	107.55	137.21	161.2	177.71	216.73	217.77	247.46	257.21	267.38	278.82	290.9	299.93	316.45	330.07	309	330.2	344.46	346.13	368.36	364.28	369.24	392.36	398.61	414.72	432.35	455.34	462.79	487.33	532.8	534.45	579.73	610.16
1.1574	0	3.3125	5.7485	0	0.51636	0	0	0	0	0	0	11.98	32.369	45.5	53.834	79.818	106.29	108.78	138.72	153.82	177.8	217.39	229.28	265.31	286.85	289.74	323.5	349.23	356.12	361.75	386.89	407.73	407.3	419.71	438.47	425.68	446.71	462.62	447.94	442.73	450.22	406.13	423.56	414.66	417.11	412.59	386.49	384.74	371.25
26.33	10.473	3.4417	8.6568	0	0	0	0	0	0	0	0	0	0	0	0	0	0.28856	12.609	37.041	78.265	107.75	160.68	238.35	282.26	316.69	380.53	432.89	451.54	486.39	548.5	615.14	660.3	705.28	753.94	787.93	839.72	864.89	947.82	988.55	1036.8	1063.1	1056.4	1095.7	1141.4	1214.7	1174.3	1225.2	1243.1	1210.9
12.508	8.715	0	3.347	0	0	0	0	0	0	0	0	0	0	0	0	0	0	0	0	11.313	13.467	15.939	24.661	35.442	63.242	72.272	78.811	90.121	99.055	109.16	141.84	157.84	183.27	174.76	169.52	180.59	213.1	238.94	238.41	239.54	243.33	246.35	286.98	216.65	261.93	316.01	405.63	407.92	362.08
0	3.0352	0	0	4.6331	11.376	0	0	9.8051	0	1.9021	0	0	0	0	0	0	0	0	3.0233	5.0316	15.574	0	37.202	50.129	36.391	14.078	67.972	71.283	34.237	30.675	31.061	16.161	0	0	0	0	0	0	0	0	0	0	0	0	0	0	0	0	0
3.8072	0.17561	0	3.8209	2.0612	0	1.332	20.788	14.155	8.4349	12.22	15.562	15.778	9.439	10.865	10.803	2.8228	0	0	0	13.093	0	0	0	3.2051	0	0	0	0	0	0	0	0	0	0	0	0	0	0	0	0	0	0	0	0	0	0	0	0	0
21.164	9.814	0	0	0	0	0	0	0	0	0	0	0	0	0	0	0	0	0	0	2.5381	0	28.047	15.667	20.708	29.196	30.165	54.253	59.51	73.94	91.868	118.25	131.4	131.98	131.9	141.11	114.6	109.11	104.02	124.92	105.21	71.526	134.06	125.08	133.88	135.09	144.58	130.44	134.73	123.35
7.7843	0	14.567	14.017	0	0	0	0	0	0	0	0	0	0	0	0	0	0	0	0	0	0	0	0	0	0	0	2.5187	31.995	55.305	80.684	99.671	99.434	140.48	159.11	178.65	210.09	213.57	253.06	276.32	280.11	272.42	272.51	337.87	355.05	378.15	389.36	372.7	413.42	392.77
7.2668	0	1.5583	0	0	6.1339	7.3351	8.9815	22.995	29.778	36.006	50.24	52.266	60.58	36.829	89.626	93.558	109.29	84.149	136.01	144.8	152.02	115.2	183.69	205.16	213.32	159.6	233.28	239.49	274.67	203.91	312.86	233.62	243.81	290.46	347.17	408.73	503.52	574.95	745.03	864.03	968.57	1093	837.57	902.94	1004.8	1055.1	1563.3	1150.9	1272.6
0	0	0	2.7533	0	0	24.842	0	7.0498	9.4848	14.268	14.109	19.918	18.838	31.813	36.121	45.779	49.428	51.746	67.787	78.815	91.759	105.27	133.92	150.37	192.42	248.06	298.9	377.05	429.75	525.79	557.68	602.14	664.4	744.56	858.24	946.76	1036.9	1144.6	1292.4	1416.3	1518.8	1646.1	1765.4	1874.3	1988.9	2086.4	2189.3	2265	2385.1
0	0	2.3693	0	4.2105	0.46642	17.748	11.692	18.589	34.294	32.158	56.079	61.548	65.792	81.489	94.778	104.54	117.91	148.28	173.08	242.23	262.74	316.53	360.8	412.71	473.71	502.09	557.45	575.61	622.11	638.31	668.14	695.43	724.27	738.12	729.54	806.48	795.68	770.44	827.52	825.49	852.19	860.54	849.27	876.88	902.43	919.61	897.44	948.99	928.79
0	0.98828	2.2741	0	0	0.68214	6.5939	16.154	10.17	15.401	20.587	14.628	24.287	18.508	13.311	24.026	23.737	17.549	16.029	25.606	23.917	15.988	19.812	12.027	19.48	22.403	16.367	22.257	22.095	26.415	24.062	30.597	32.662	37.514	41.192	45.006	65.829	70.904	71.921	77.986	94.874	99.091	114.25	109.12	120.77	130.84	141.51	149.1	148.75	151.38
14.28	8.1701	0	0	2.127	1.4701	0	0	0	0	12.013	18.506	21.138	38.715	53.576	65.214	82.446	85.151	98.979	101.75	103.62	123.98	124.86	130.74	148.77	148.85	169.37	171.25	212.38	221.04	257.04	305.02	338.34	343.23	374.33	397.63	444.24	459.45	505.47	525.86	553.27	571.32	616.54	620.62	623.09	707.1	766.62	817.73	842.49	833.84
12.498	4.3096	0	0	0	0	0.74162	0	0	0	0	0	0	0	0	0	0	0	0	0	0	0	0	0	0	0	0	0	0	0	0	0	0	0	0	0	0	0	15.488	37.689	43.628	52.084	51.521	60.362	61.018	52.542	82.065	84.858	107.01	132.2
0	0	1.8421	0	15.43	6.4941	16.076	17.906	34.107	47.099	58.521	61.52	67.067	77.629	69.187	118.79	97.908	109.87	130.76	135.96	143.82	129.72	135.82	165.54	169.5	181.83	181.82	197.7	204.8	230.68	236.25	269.91	256.78	255.34	256.15	288.06	270.66	272.18	303.16	326	300.31	325.13	313.78	331.08	372	375.51	350.43	367.83	390.55	391.79
0	7.0567	0	3.4688	0	0.45373	5.411	3.496	20.988	41.572	44.913	50.517	35.197	103.49	123.75	79.056	195.35	239.22	288.63	237.2	294.22	299.71	354.94	353.48	421.06	439.32	486.49	533.24	568.47	620.05	661.7	781.08	859.92	977.49	1120.3	1230.9	1324.8	1429.4	2123.7	1892.3	1898.3	2076.2	2890.4	2446.5	2630.3	3456.8	3716.4	3980.3	3349.1	4316.6
4.3995	0	0	3.9148	0.52202	10.353	0	15.789	15.137	22.783	37.487	46.631	54.456	61.936	87.335	102.57	105.63	121.59	125.17	163.81	218.25	271.84	319.23	407.79	454.1	547.33	658.1	730.81	820.27	931.49	1029.6	1098	1238.4	1267.2	1349.8	1464.2	1539.9	1567.6	1671.8	1791.5	1790.1	1901	1977	1946.9	2010.7	2128.9	2156.9	2265.1	2224.9	2229.8
5.4283	7.5508	3.9331	2.2958	0	0	0	0	0	0	0	0	0	0	0	0	0	0	0	0	0	0	0	0	0	0	0	2.0143	5.0608	17.076	15.323	17.906	21.393	35.563	29.243	30.156	29.231	42.885	28.794	33.535	53.956	82.963	50.658	34.874	44.23	76.908	61.933	26.902	62.959	39.431
17.583	2.6039	0	7.5319	0.16967	0	0	0	0	0	0	0	0	0	0	0	0	4.2284	22.271	37.671	63.585	117.27	158.53	234.23	293.05	332	409.16	464.22	540.55	611.16	670.37	716.55	771.42	756.4	791.31	828.15	865.71	880.53	924.68	1005.4	1007.7	1054.7	1062.3	1097.4	1180.3	1167.4	1208.8	1238.5	1282.4	1277.4
0	0	0	0	3.9513	4.7145	17.235	18.257	18.56	17.094	21.273	13.801	17.018	5.5972	8.3018	16.463	11.461	0.73522	0	0	4.2906	0.63724	2.0245	6.3524	10.422	31.126	21.871	44.63	47.706	57.158	67.452	66.695	76.159	76.259	82.747	85.583	102.24	95.3	91.871	100.43	99.685	97.613	101.47	92.913	98.938	82.485	78.216	95.085	83.858	81.804
0	4.6339	2.4111	7.08	0	3.5154	0	0	0	0	0	0	0	0	0	0	0	0	38.957	54.5	95.496	130.47	186.19	234.51	283.6	294.82	342.86	367.65	384.2	439.07	447.77	464.89	516.83	521.25	534.69	552.51	563.11	590.94	583.11	588.09	565.3	576.26	533.59	581.42	573.32	574.12	565.08	565.79	562.12	574.04
8.5737	7.3543	0	0.12941	0	0	0	0	0	0	0	0	0	0	0	0	0	0	0	0	0	33.635	73.29	107.72	152.65	223.23	271.62	306.79	373.94	432.49	477.18	463.93	562.08	588.26	620.34	619.02	653.99	681.8	701.48	699.07	737.07	716.12	708.2	740.4	700.72	739.4	703.06	696.62	691.66	686.3
0	0	0	6.8565	7.7946	1.5498	10.853	15.671	25.996	26.875	29.615	38.002	33.791	45.243	42.387	42.858	45.545	41.358	54.663	46.104	49.477	50.481	56.106	61.105	63.501	70.862	74.045	76.348	82.208	74.351	78.652	78.332	79.3	81.987	88.529	92.392	84.057	97.184	112.13	116.4	136.67	135.97	154.64	137.17	153.16	172.08	63.98	63.992	70.375	75.735
5.7058	2.214	0	0	0	3.4065	2.1119	0.36832	0	0	0	0	0	0	0	0	13.149	41.742	84.915	138.49	173.54	235.29	296.19	357.97	417.72	475.05	515.64	548.44	591.41	632.44	640.9	634.36	665.45	691.75	727.07	746.44	753.84	762.41	783.67	840.42	889.75	919.06	922.4	953.63	977.36	1049.8	1074.1	1101.8	1152.6	1180
23.768	3.1659	0	1.3797	0	0	0	0	0	0	0	0	0	0	0	0	0	0.99998	25.143	12.04	25.908	23.315	40.557	31.138	43.139	52.581	59.753	87.993	92.403	88.089	94.209	114.36	160.99	197.07	268.66	306.85	388.69	430.95	510.8	578.14	667.9	723.41	769.27	871.31	892.43	985.66	1066.7	1128.3	1208.8	1247.4
0	0	0	12.931	2.6814	0	11.23	1.8697	9.1204	0	8.7982	11.212	46.728	18.687	4.932	23.154	31.395	34.694	51.871	65.116	83.219	94.214	103	105.16	121.27	127.04	165.56	164.91	187.41	192.03	192.01	222.6	227.09	228.34	252.55	270.19	315.69	327.24	348.88	382.48	392.52	402.08	415.99	438.71	461.57	498.25	493.7	539.94	558.79	559.14
2.9932	0.92449	0	4.7632	2.8046	0.30411	0	0	0	0	0	0	0	0	0	0	0	0	0	0	0	0	0	0	0	0	5.3354	0	1.8362	13.578	9.3092	15.976	25.78	21.294	7.3744	0	3.5766	17.177	27.151	0	0	0	2.1715	13.952	0	3.7839	52.946	99.735	117.15	123.89
11.79	2.9056	0	4.4815	0	10.767	9.0027	0	6.8399	12.253	16.368	9.6991	20.211	0	0	0	0	0	0	0	0	0	0	0	0	0	0	0	0	0	0	0	0	0	0	0	0	0	0	0	0	0	0	0	0	0	0	0	0	0
10.159	9.113	0	0	0	2.0876	0	1.8875	0	0	0	0	0	6.8324	7.3691	6.4675	11.88	19.036	30.631	34.595	41.135	62.894	85.957	108.77	121.39	150.47	181.15	196.72	202.94	235.08	255.67	282.88	303.66	320.36	292.55	317.67	333.96	368.67	395.74	423.41	469.37	513.18	529.03	559.26	593.69	646.89	639.6	706.31	670.32	689.61
10.357	13.716	0	3.6627	6.3268	0	0	0	0	0	0	0	0	0	0	0	0	0	0	0	0	0	0	0	0	0	0	0	56.814	81.191	98.46	134.82	134.78	145.39	152	156.09	171.45	207.71	242.17	260.72	266.87	289.18	275.39	308.6	306.52	342.01	378.07	427.42	487.86	470.03
0	0	0	8.1809	0	18.626	0	9.8829	8.6678	20.19	29.896	36.908	35.833	44.962	61.928	79.417	102.05	111.87	118.84	138.03	169.54	164.48	181.64	207.15	243.99	276.55	342.4	373.74	464.71	508.71	563.33	623.92	682.11	748.84	824.27	887.73	919.69	999	1018.2	1068	1127.5	1142	1157.1	1189.6	1220.6	1272.4	1290.2	1303.2	1311.1	1317.7
0	0	0	0.84779	0.19713	7.9098	13.799	10.301	25.233	28.052	32.237	31.193	46.558	61.472	58.66	81.088	83.293	104.39	124.29	147.73	165.24	179.02	203	283.94	368.48	485.69	617.02	776.24	957.25	1150.8	1356.7	1618.2	1820.3	2024.5	2068.5	2391.2	2578.6	2767	3024.5	3246.3	3488.1	3775.3	4052.3	4103.2	4237.4	4691.8	4878.3	5092.1	5319.1	5367.8
0	3.5319	0	36.13	90.394	77.689	0	0	20.72	0	0	0	0	0	0	0	0	0	0	0	0	0	0	0	0	0	0	0	26.186	0	0	1.8313	0	0	0	0	0	0	0	0	0	16.742	67.408	64.949	66.616	88.107	77.131	146.43	142.35	0
33.254	28.054	0	0	0.93698	0	0	0	0	0	0	0	0	0	0	0	0	0	0	0	0	0	0	0	0	3.0155	24.65	20.31	34.129	41.06	56.791	76.966	82.661	87.869	106.97	114.2	121.98	111.82	125.25	123.53	135.13	158.47	168.73	175.58	155.89	146.5	170.11	171.45	150.27	149.63
6.5254	0.58668	0	0.62235	3.3639	0	1.0511	0	0	0	0	0	0	0	0	0	0	0	1.1453	9.4118	9.1335	14.711	11.019	7.5588	17.683	28.082	30.008	39.895	47.203	62.769	83.895	98.384	135.28	143.46	166.79	190.04	215.21	238.97	315.02	331.13	380.18	423.12	508.47	569.9	613.41	699.82	834.35	898.87	935.92	1021.3
5.8157	0	0	0	1.9701	0	0	8.8481	0	17.927	6.0473	40.412	49.882	62.114	83.029	96.311	110.18	118.47	125.94	124.29	134.18	137.71	138.85	170.84	159.54	175.13	178.22	191.46	190.07	200.66	224.33	212.84	227.2	230.3	260.56	255.08	251.44	298.83	278.91	305.98	337.04	362.85	372.03	413.13	441.13	483.38	506.88	538.19	587.86	604.56
18.992	11.895	0	0	0	0	0	0	0	0	0	20.202	45.193	50.986	79.727	87.366	93.29	108.42	140.41	181.78	205.54	260.36	304.97	342.7	389.43	433.27	486.12	527.74	540.37	616.34	657.66	696.35	731.28	752.32	814.39	825.56	879.31	751.49	814.58	795.33	825.17	875.87	942.73	962.73	1022.4	1118.2	1156.7	1213.7	1256.9	1295.3
1.0232	1.8661	0	0	0	16.032	0	0	0	0	0	0	0	0	0	12.233	32.501	53.62	65.626	77.176	98.759	92.362	126.34	151.51	173.22	169.24	175.94	288.18	348.12	369.92	445.84	306.4	275.07	380.35	378.36	407.44	315.7	418.96	471.6	506.77	447.68	490.73	523.05	544.11	574.53	573.99	544.52	554.07	558.25	591.04
0	0	0.24962	0	12.81	0	18.791	3.625	0	4.7976	12.925	53.492	93.583	131.83	174.27	225.47	290.15	349.68	415.84	489.93	542.53	585.9	636.09	679.67	715.93	776.61	768.08	857.34	860.38	902.29	930.12	938.12	994.58	1017.8	1061	1097.8	1075.7	1129.8	1175.3	1229.6	1224.8	1267	1239.9	1275	1293.3	1271.8	1289	1288.5	1294.3	1286.1
5.6104	7.5241	3.221	10.622	6.7557	0	0	0	0	0	0	0	0	0	0	0	0	2.8037	10.607	26.994	75.044	103.23	115.18	122.35	158.46	186.65	264.9	305.95	377.02	448.32	514	588.3	668.61	730.94	817.96	895.67	667.34	740.83	802.53	867.53	935.19	931.56	950.16	1005	1054.2	1081.6	1044.8	1095	1135.7	1172.6
29.52	16.413	0	0	0	0	0	0	0	0	0	0	0	0	0	0	0	0	0	0	0	0	8.5387	33.186	37.712	43.788	35.378	38.009	52.984	54.148	56.686	77.25	63.431	53.69	59.239	63.816	65.772	76.857	86.101	86.092	87.043	76.058	76.113	48.837	56.506	59.183	52.662	65.863	47.464	46.288
0	0	0	3.7949	5.3849	7.2517	0	6.1657	16.673	4.6554	13.502	14.827	16.222	28.215	24.652	43.434	30.856	48.963	53.561	40.408	39.086	70.224	64.918	49.52	77.846	76.529	84.599	69.793	62.126	96.033	93.559	108.84	100.39	116.27	141.54	107.92	141.19	107.47	122.24	155.58	155.48	89.9	120.04	139.37	145.88	153.65	159.14	140.02	156.33	122.22
0	0	15.214	2.1215	9.8747	12.433	0	0	0	0	0	7.0487	42.163	29.666	78.232	202.09	227.26	221.86	280.85	446.05	408.11	449.29	512.19	663.02	641.77	683.8	769.97	857.92	874.02	959.73	1001.5	1051.1	1144.1	1208.1	1296.2	1295.4	1215.3	1268.3	1321.4	1344.1	1423.6	1493	1494.2	1591.8	1602.6	1681.4	1745.3	1769.1	1904.1	1917.1
6.7691	7.0284	0	0	0	0	2.8716	4.9514	0	0	0	0	0	0	0	0	0	0	0	0	0	0	0	0	0	11.583	15.392	0	0	0	1.8712	17.554	49.17	73.27	97.929	133.22	165.07	202.04	245.87	320.28	347.08	387.36	415.05	469.59	476.02	507.96	567.01	583.09	593.94	619.45
16.026	0	0	1.5383	3.4719	0	0	0	0	0	0	0	0	0	3.2481	1.7191	14.351	6.0764	17.77	28.125	25.109	25.273	26.314	26.482	37.772	45.981	58.975	55.429	40.297	60.2	50.137	56.728	65.147	57.328	78.307	98.676	123.44	117.07	134.23	125.16	121.24	127.04	106.04	129.01	101.46	81.938	93.723	104.51	76.33	97.334
0.1976	0	7.148	2.5279	5.7519	0	0	0	0	0	0	0	0	0	0	0.92011	0	8.0966	21.318	29.544	40.605	34.423	48.708	54.906	62.9	84.009	92.892	93.113	88.005	102.53	101.62	113.36	107.13	109.25	101.74	96.37	88.912	85.819	92.927	92.076	92.759	83.485	64.108	82.493	81.891	83.887	65.456	78.935	87.203	94.667
0	0	0	7.6124	1.9473	0.30279	3.5888	8.0713	11.854	8.1186	11.828	12.159	11.464	27.353	17.485	24.584	51.492	51.053	65.843	72.18	68.33	72.466	70.637	86.451	80.939	92.446	92.121	92.275	109.09	114.2	109.39	118.71	141.82	157.28	191.95	235.93	270.16	324.63	350.58	390.13	447.14	462.32	503.05	547.87	583.55	640.85	629.05	660.81	694.55	686.3
0	0	0	8.8361	4.0943	1.6316	17.005	0	20.387	9.9211	13.969	21.333	27.661	28.159	28.159	32.606	54.115	54.57	68.813	119.71	136.2	177.27	179.29	204.95	224.44	262.86	281.23	282.56	324.6	352.1	368.73	435.69	404.13	412.65	474.34	520.72	588.31	634.81	717.66	774.18	843.08	879.21	991.01	1075.2	1199.4	1293.6	1327.2	1409.2	1472.6	1546.9
13.888	3.2338	3.5834	0	0	0	0	0	0	0	0	0	0	0	0	0	0	0	0	0	0	7.3679	34.116	37.432	64.07	67.401	75.066	80.562	83.224	0	0	0	0	0	7.1023	14.373	16.859	0	0	6.8435	9.4087	0	0	0	0	0	0	0	0	9.0639
10.109	0	0	1.7058	0	3.3079	0	0	0	0	13.469	9.365	3.6016	7.6114	0	0	2.8182	24.552	49.038	115.82	198.46	341.22	509.34	644.08	894.88	1064.4	1289.5	1481.6	1674.8	1875.6	2082.2	2263.6	2378.5	2529.9	2668	2886.5	2987.4	3103.1	3143.4	3338.3	3476.3	3537.8	3693.5	3686.7	3899.5	3920.3	4004.8	4076.1	3753.6	4242.5
0	0	0	1.9302	0	31.911	41.323	58.559	68.847	56.532	36.045	76.216	68.099	73.138	77.795	78.585	137.37	169.79	228.69	281.74	358.3	437.82	556.33	658.43	832.13	872.57	1000.3	1150.5	1180.5	1294.2	1419	1573.1	1709.1	1622.2	1654.1	1745	1798.6	1665.1	1846.1	1937	1997.1	2034.1	2011.2	2065.8	2141.1	2189.9	2290.2	2424.9	2567.5	2615.3
17.209	1.6982	0	0.89605	0	0	0	0	0	4.0432	0	2.3387	2.7444	0	4.3788	8.1709	20.963	16.766	29.063	45.779	63.51	86.878	98.717	111.23	147.08	185.93	236.71	330.63	397.56	519.35	604.93	735.58	861.85	974.36	1138.3	1269.2	1390	1529.4	1643	1765.9	1879.8	1982.1	2052.7	2172.7	2231.7	2300.3	2341.3	2394	2399.4	2427.8
12.223	0	0.89994	0.55602	0	3.6024	0	0	0	0	0	0	0	3.0511	0	6.7146	7.3754	12.176	16.764	18.619	13.127	16.24	24.919	33.843	53.664	66.944	73.478	64.605	71.433	92.894	109.2	97.665	97.957	112.73	121.53	109.78	117.54	129.03	130.88	178.94	189.92	229.26	248.13	262.68	302.98	356.86	365.76	301.97	362.82	404.6
7.0445	0.24696	0	0	0	2.1161	1.3392	4.0169	0	0	0	0	0	0	0	0	0	3.2083	17.229	25.981	44.959	81.249	133.92	184.66	242.81	291.01	340.32	378.76	436.57	487.09	565.08	616.34	667.23	766.87	857.25	947.92	1075.2	1139.1	1190.8	1337.7	1427.6	1488.9	1465.9	1439.7	1524.7	1561	1489.1	1489	1521.5	1527.4
6.4136	4.5974	1.0603	9.3072	0	0	0	0	0	0	0	0	0	0	0	0	0	0	0	0	0	0	0	0	0	0	0	0	0	0	0	0	0	0	0	0	0	0	0	0	0	28.578	47.795	93.481	110.61	145.99	201.81	228.86	270.43	301.8
0	0	0	0	13.596	11.279	21.927	25.551	32.331	45.855	56.535	56.048	44.025	64.045	72.078	77.045	78.023	99.192	106.79	115.83	96.637	98.299	102.29	127.14	130.09	128.66	148.01	153.98	131.45	159.62	184.41	214.75	222.65	257.59	263.37	295.88	326.79	351.2	363.73	411.68	420.97	440.1	444.63	489.05	515.45	505.29	499.31	530.61	516.22	546.11
10.584	0	5.5236	0	0	0	0.12991	0	0	0	0	0	0	0	5.8072	13.531	0.17235	9.7621	28.234	30.093	34.625	30.238	28.411	43.354	68.743	77.267	78.287	77.629	74.76	95.291	99.608	112.92	119.89	106.89	112.82	113.24	120.01	126.5	156.25	132.31	123.08	135.54	150.54	194.56	244.19	266.53	319.91	372.39	331.13	326.36
0	0	0	0	3.3586	15.059	1.8084	19.165	43.393	93.104	146.27	225.89	308.37	417.19	555.4	695.66	879.68	1031.3	1151.6	1306	1561.2	1740.6	1893.6	2109.6	2237.7	2108.2	2632.1	2774.9	2895	3004	3118.6	3476.2	3786.6	3664	4175.1	4336.7	4346.2	4377.2	4574.2	4761.3	5691.7	5959.5	6706.5	6700.3	6965.6	7853.2	8370.9	7869	8278.2	9203
2.1049	0	0	0	0	6.8417	13.475	4.5433	5.0764	0	0	0	27.211	0	0.48642	4.4349	12.538	11.654	28.929	35.903	62.774	73.034	100.35	123.71	145.52	162.35	190.75	205.56	219.66	252.2	277.17	306.76	299.79	300.79	317.19	331.78	357.58	372.46	390.72	409.42	434.72	447.02	453.77	473.48	490.58	513.38	502.87	528.01	550.18	545.98
5.5299	0	0	0	1.1132	12.625	0	0	0	0.28045	0	8.5985	0	0	0	10.475	14.437	24.436	29.007	34.775	35.227	38.636	44.417	40.9	41.651	42.563	44.629	43.491	28.967	56.16	56.386	63.227	62.054	63.154	69.271	71.198	70.245	69.138	55.638	68.529	76.762	92.91	109.51	109.79	152.07	138.13	163.16	195.19	198.77	216.61
18.418	2.2369	0	0	0	0	0	0	0	0	0	0	0	0	0	0	0	0	15.77	36.374	68.458	86.294	118.13	142.2	155.45	186.72	195.37	242.01	265.17	310.13	375.16	403.4	426.5	479.29	554.25	609.07	700.79	783.06	850.14	865.87	909.54	989.94	1021.5	1022.1	1139.6	1123.5	1148.3	1151.4	1220.2	1240.4
19.958	9.9196	0	0.34408	0	0	0	0	0	0	0	0	0	0	0	6.898	5.0179	17.32	26.492	38.723	62.415	77.434	100.96	117.02	142.13	167.36	175.04	216.02	235.03	246.99	283.44	325.44	344.14	372.99	419.36	464.62	539.13	590.89	682	828.1	922.33	1021.3	1148.9	1284.8	1424.1	1613.6	1708.6	1912.5	1989.1	2102.9
0	0	0	0.58874	12.337	14.424	0.43599	6.1858	8.5603	11.174	16.414	13.916	16.418	34.438	49.126	73.564	97.698	103.55	123.14	150.66	173.74	196.03	217.63	256.75	277	314.51	369.6	410.6	511.29	563.18	638.83	740.16	810.04	950.48	1083.7	1158.6	1268.2	1367.9	1487.1	1655.8	1777.3	1876.2	1999.3	2074.7	2149.9	2241.2	2307.2	2437.5	2542.1	2564
3.4916	0	0	9.7241	0	3.2987	0	0	0	0	0	0	0.069358	0	9.5616	29.262	43.518	46.728	66.675	91.221	117.05	138.84	163.8	198.5	215.52	272.42	288.32	290.67	338.31	326.35	337.37	362.48	379.43	381.76	435.85	403.15	411.68	392.63	398.95	408.25	422.93	428.92	438.69	427.68	456.46	435.72	452.58	463.36	504.64	556.53
20.587	14.538	14.362	0	1.1391	0	0	0	0	0	0	9.6257	43.512	62.302	108.01	146.47	214.93	239.07	277.37	309.46	345.97	389.18	434.33	517.34	548.84	548.74	573.13	594.05	584.71	615.3	630.53	641.71	632.2	629.29	676.69	685.41	690.35	684.83	687.57	739.08	719.65	719.2	721.32	725.59	740.48	730.97	744.84	763.82	771.32	766.76
0	0.29351	0	11.069	0	7.7318	0	7.4201	4.1928	12.868	10.825	14.602	27.294	33.273	56.002	78.057	96.564	113.94	140.71	150.01	203.15	219.38	263.14	311.96	312.96	388.87	388.95	433.26	470.17	533.39	535.7	567.63	586.69	618.66	654.58	667.15	723.16	684.46	684.12	786.25	772.24	827.77	815.27	802.77	829.28	797.6	750.77	757.59	752.57	766.5
0	3.8591	6.1948	0.73995	0	6.2958	0	0	0	0	0	0	0	0	0	0	0	0	0	0	0	0	0	0	0	0	0	0	0	0	0	0	0	0	0	0	0	22.406	31.021	43.436	34.255	56.656	57.347	105.51	118.24	157.05	170.75	205.45	225.93	264.12
8.71	0	0	5.7443	6.0998	1.6329	0	8.8186	0	16.896	7.5898	3.5216	0	0	0	0	0	0	0	0	0	0	0	0	0	0	0	0	0	0	0	0	0	0	0	0	0	0	0	0	0	0	25.586	34.412	55.408	59.833	86.14	130.87	122.59	150.81
2.3183	0	0	0	1.3461	9.841	9.5496	0.15826	0.66691	0	8.2926	1.3378	4.5056	10.951	6.2186	0	0.21239	9.7021	21.125	29.831	40.044	75.3	125.97	254.8	359.04	364.81	446.7	568.68	876.16	709.09	798.99	915.36	1357.4	1076.7	1157	1275.5	1601.2	1352.9	1440.3	1508.5	1584.7	1573.5	1604.1	1666.6	1650.1	1741	1719.4	1848	1802.7	1782.8
8.0828	7.9546	3.0159	2.2525	0	0	0	0	0	0	0	0	0	0	0	0	0	0	0	0	0	0	0	0	0	0	0	2.9913	0	0	14.965	11.644	9.3076	9.0604	25.911	37.796	61.868	71.076	97.688	122.83	155.92	175.72	194.09	204.28	217.75	238.53	245.33	273.59	266.2	284.28
21.767	13.502	2.9317	0	0	0	0	0	0	0	0	0	10.633	19.422	39.668	47.148	66.831	79.556	114.05	133.44	153.42	185.95	213.43	236.38	288.96	319.43	341.05	374.24	383.9	435.07	496.42	524.72	569.69	593.88	666.09	757.08	856.72	943.25	1121.6	1243.7	1446.8	1593.1	1759.1	1932.4	2108.5	2287.3	2433.6	2635.2	2771.9	2817.7
11.779	0	0	3.7641	0	0	1.9816	0	0	0.6462	0	0	0	0	0	0	0	0	0	0	2.8578	3.923	12.786	9.9767	33.998	54.819	100.66	135.21	183.72	231.41	287.19	344.38	359.77	415.13	479.91	556.66	655.03	713.56	822.58	944.93	1052.7	1159.8	1271.4	1413.4	1539.8	1670.2	1770.3	1882	1969.4	2099.1
0	0	0	0	0	4.4928	14.703	6.8799	15.66	19.211	26.636	35.1	33.326	54.175	73.319	80.077	92.099	125.48	144.49	169.63	185.45	213.02	246.33	277.84	316.75	321.28	344.53	382.13	451.42	427.69	426.08	488.96	490.46	514.91	537.96	636.67	658.84	642.96	665.9	735.08	776.15	799.37	783.22	781.48	874.03	913.88	937.81	1007.8	1050.3	1108.7
0	0	0	0.054447	4.5569	7.0633	1.9623	6.9481	8.034	14.694	23.222	51.549	69.735	126.06	192.62	260.78	288.06	386.12	458.81	421.34	492.33	649.51	628.42	712.3	755.55	807.65	1001.6	957.84	1023.6	1199.7	1251	1256.7	1352.2	1457.4	1603.5	1630.5	1664.9	1812.5	1910.1	1999.9	2114.7	2176.7	2268.3	2326.3	2425	2508.2	2561.1	2564.2	2629.7	2693
2.1059	0	0	5.0839	7.8313	0	1.6962	7.3476	0	0	0	3.88	0	0	0	5.5826	9.1179	11.965	9.5402	17.284	31.815	57.51	27.007	41.423	31.613	41.188	30.972	38.431	38.606	45.893	53.997	54.564	57.373	52.54	73.595	86.741	111.59	134.62	155.36	184.14	208.16	224.98	244.59	256.46	268.59	277.11	299.05	298.54	319.11	345.24
3.8578	0	0	0.23959	0	2.7136	11.409	18.252	6.4685	22.821	22.055	17.519	19.007	30.058	23.587	40.096	34.224	52.692	47.517	27.3	22.851	46.64	74.011	72.109	89.71	106.64	108.59	110.64	105.8	136.28	165.88	147.72	195.97	357.79	418.23	496.1	559.64	630.89	737.7	876.62	968.85	1109.7	1176.4	1370.5	1507	1716.4	1856.1	1986.9	2179.6	2267.5
9.5791	0	0	7.942	0	0.61322	0	12.594	5.6969	10.453	1.7158	0	0	0.23359	0	0	0	0	0	0	0	0	9.3618	19.502	40.448	69.882	94.662	102.75	120	137.09	161.84	173.95	185.21	184.9	217.58	223.71	239.66	263.74	312.46	353.31	394.47	476.57	514.68	571.63	608.92	696.64	744.8	797.91	868.55	893.67
22.61	9.8346	0.81402	0	0	0	3.0711	0	0	0	0	0	0	0	0	0	0	0	4.0482	54.638	124.51	247.21	399.72	599.19	799.51	935.09	1214.5	1286.4	1596.3	1987.4	2278.7	2397.4	2764.5	3002.4	3294.7	3505.3	3700.1	3836.7	3986.8	4086.3	4331.8	4451.1	4626.1	4707.4	4738.9	4738.7	4760.1	4850.5	4950.1	5023.9
0	0	2.9547	8.907	16.917	27.391	40.201	65.837	52.551	40.607	36.375	27.248	7.829	30.697	34.312	29.087	68.791	19.175	19.126	54.25	94.575	101.58	139.31	173.67	220.31	308.96	388.55	469.6	516.31	567.02	644.22	708.68	738.85	751.72	807.03	837.2	850.32	885.71	913.77	941.49	957.66	953.4	948.05	961.21	949.3	995.08	995.26	996.64	992.65	1018.9
0	0	0	0	0	14.751	4.2382	19.506	16.728	26.268	33.112	20.914	57.944	64.412	73.388	83.971	82.131	95.889	110.48	132.32	127.03	132.82	141.22	163.82	166.17	186.53	220.42	239.23	258.72	311.83	296.65	316.01	327.56	373.98	429.91	383.14	384.77	397.52	418.44	403.95	415.8	415.45	470.58	462.77	459.13	462.94	451.5	450.83	469.27	449.78
9.2636	0.74915	0	0.35034	0	0	0	0	0	0	0	7.9197	0.96699	0	8.6506	3.3098	12.01	11.976	24.342	24.134	36.451	49.099	45.574	43.612	50.268	50.443	88.127	98.612	62.187	125.77	154.56	198.88	224.76	225.51	260.2	323.28	366.29	390.91	467.91	484.13	513.9	545.98	568.71	621.09	660.06	676.97	700.85	754.29	744.45	790.33
12	8.0273	0	0	0	0	0	0	8.4039	0	0	15.602	24.217	28.756	36.738	54.477	93.442	81.299	106.9	114.12	191.77	145.41	188.15	237.5	290.46	272.52	275.53	293	319.15	346.05	377.27	398.79	411.3	297.01	364.88	328.43	362.01	387.51	394.99	398.73	375.53	404.17	394.5	399.62	408	407.82	409.06	409.44	390.23	411.44
0	0	0	8.2006	2.5149	10.912	8.5029	35.502	30.335	34.393	54.179	77.237	101.79	122.48	139.45	179.87	201.89	203.82	251.95	275.08	282.13	325.68	302.85	348.97	353.35	386.57	347.57	413.16	420.94	384.87	401.83	404.09	394.05	398.89	379.45	423.37	416	428.43	440.42	448.27	422.56	432.84	424.52	409.9	435.56	414.07	409.38	410.46	414.91	398.92
14.382	7.6561	0	0	0	0.76459	0	0	0	0	0	0.46064	38.045	21.27	33.766	47.305	102.81	89.856	112.21	115.58	142.54	158.88	171.01	202.74	217.49	248.92	250.04	279.83	299.11	316.01	341.24	373.04	494.81	442.48	569.49	495.34	522.13	526.76	585.26	611.08	681.39	751.46	793.94	856.94	907.64	966.95	1004	1083.9	1103.5	1139.4
0	0	0	2.5392	33.054	47.784	45.786	60.631	75.716	71.303	82.44	82.436	73.009	85.782	71.1	93.216	85.655	101.75	102.25	71.952	79.987	84.275	69.976	93.174	97.745	129.75	130.23	177.27	189.78	230.98	275.98	304.06	331.52	366.55	395.3	423.18	416.3	412.05	454.04	477.71	498.47	509.82	506.63	516.62	519.42	518.5	553.21	552.56	566.8	584.92
0	0	0	23.37	26.718	0	0	42.381	43.939	39.166	42.183	44.687	63.117	75.449	124.71	184.45	257.81	299.54	371.42	455.73	523.59	599.5	566.94	681.69	759.4	814.8	592.63	889.88	912.77	1023.6	1003.8	1051.7	1000.5	1113.3	1097.6	1099.4	1037.6	1145.8	1092.1	1104.2	1053.7	1071	1110.1	1154	1209.4	1157.1	1201.9	1253.2	1297.6	1252.7
44.617	14.386	0	0	0	0	0	0	0	0	0	0	0	0	0	0	0	0	0	0	0	0	0	0	0	0	0	0	1.1651	0	0	6.7838	10.817	0	8.5407	3.0331	12.827	24.027	25.457	0	27.541	0	12.029	0	0	0	4.6368	0.8937	0	0
0	1.1059	0.27745	3.0679	0	12.838	7.1576	10.153	43.269	53.453	119.87	168.77	262.46	380.04	499.9	607.08	710.7	822.91	985.38	1080.7	1222.3	1318.4	1503.1	1549.7	1661.1	1772.1	1875.6	1903.9	1973	2095	2165.5	2242.7	2351.7	2448.8	2500.4	2479	2547	2646.8	2720.5	2732.1	2772.5	2800.6	2828.1	2822	2840.2	2914.4	2950	2829	2885.7	2889.9
1.6189	0	0	8.7424	4.0056	0.79009	0	0	0	0	0	0	0	0	0	0	0	0	0	0	0	0	0	0	0	0	0	0	0	0	0	0	0	0	0	0	0	2.1142	23.946	23.316	5.0268	12.619	19.459	12.626	0	6.4641	50.05	86.084	104.45	75.427
0	0	6.4486	0	3.4396	1.2808	3.3006	0	0	0.55614	0	0	0	0	0	0	0	0	0	18.665	25.974	41.593	61.612	90.962	121.09	140.64	177.82	193.69	204.4	237.34	267.6	290.34	319.13	371.4	383.21	411.84	467.76	585.17	569.67	634.3	697.03	787.1	783.98	880.82	892.39	955.45	1015.1	1070.1	1076.2	1175.7
13.212	13.068	0	0	0	3.4858	0	0	0	0	0	0	0	15.789	11.499	32.902	20.766	62.042	97.607	107.58	115.37	153.63	172.76	179.15	157.2	208.46	211.57	254.46	218.88	282.23	291.34	281.12	258.21	317.69	332.26	321.02	275.68	357.14	388.1	407.66	407.82	415.44	428.73	456.99	461.02	443.11	451.13	466.22	476.04	467.25
8.7021	9.9637	0	1.3628	0	0	0	0	0	0	0	0	0	0	0	0	0	0	0	0	0	0	4.468	0	8.7033	7.912	11.804	5.5377	22.602	25.742	30.213	28.956	23.771	29.876	39.481	50.019	98.819	115.13	181.96	257.62	378.86	508.71	684.08	858.65	994.58	1195.7	1382.3	1597.4	1743	1846.6
4.1025	11.907	0	0	1.4841	0	4.3429	2.9364	0	10.021	1.1935	0.64715	0	0	0	0.61211	0	0	7.9664	35.501	69.786	122.54	187.82	264.06	357.1	443.57	557.6	643.75	765.38	853.79	971.78	1108.6	1212.8	1373.8	1544.4	1805	2070.2	2351.4	2662	2985.7	3214	3420.4	3760.3	4094.4	4345.3	4534.7	4711.9	4997.1	5119	5339.4
0	4.2623	3.3556	5.2424	0	2.0988	0	0	6.4716	12.209	18.902	44.593	83.744	111.05	151.27	180.19	226.86	274.67	317.59	365.15	403.2	447.28	538.01	620.94	700.43	677.94	727.28	747.61	703.47	842.13	850.3	856.34	878.42	902.64	979.85	987.39	989.78	1002.1	1019	1057.9	1047.3	1082.4	1053.7	1078.8	1090.6	1129.4	1152.6	1137	1160.9	1145.1
12.323	5.717	5.0506	0.75847	0	0	0	0	0	11.901	58.426	103.94	213.55	311.93	448.04	584.28	727.01	882.98	979.41	1146.8	1262.8	1421.1	1560.5	1762	1864.9	1964.9	2061.8	2155.3	2247.9	2392.1	2452.7	2501.4	2603.3	2673.7	2764.3	2877	2973.8	2903.2	3014	3092.1	3148.3	3235.7	3231.1	3297.8	3288.3	3340.4	3424.1	3457.2	3501.5	3482.4
0	0	0	0	0	29.263	0	0	0	2.8843	0	0	0	0	0	0	0	0	0	0	0	0	0	0	0	0	0	0	0	0	0	0	0	0	1.5631	11.932	19.104	45.369	40.298	59.874	54.437	71.081	104.75	105.64	127.25	132.93	153.99	162.63	177.03	148.87
8.9377	7.855	0	0	0	5.4767	0	17.479	32.286	53.134	78.003	116.18	134.68	163.79	177.37	203.11	231.74	258.16	268.79	337.3	376.54	348.85	382.44	413.83	521.84	485.09	504.39	527.87	541.86	559.85	646.13	694.31	755.31	849.3	1002	1184.2	1403.7	1592.6	1802.2	2090.1	2451.9	2657.4	2968.3	3274	3569.3	3840.8	4029.4	4143	4577.5	4666.8
0	1.3824	9.1247	0	0	6.7358	0	1.9626	0	12.544	2.4096	11.855	2.0041	7.3754	6.6151	7.5478	8.4497	0	0	5.4998	4.9637	0	0	0	0	3.0249	0	10.088	6.3551	13.861	8.8917	20.021	17.244	11.322	18.585	13.154	22.59	27.521	24.009	28.52	30.671	35.861	38.721	24.798	31.698	21.444	26.647	11.75	28.484	25.879
0	0	1.6077	0	5.4834	5.3916	13.414	9.5719	21.246	47.464	57.697	80.629	101.71	134.87	168.65	208.09	223.12	262.52	275.65	329.52	349.32	372.95	377.48	421.21	433.37	453.16	469.4	532.33	555.94	598.34	619.25	667.88	727.75	792.09	824.44	814.85	842.98	888.28	917.64	993.93	996.99	1023.8	993.62	1024.9	1006.5	1092.3	1098.4	1043.6	1001.1	1129.3
31.507	19.596	0	0	0	0	0	0	0	0	0	0	0	0	0	0	0	0	0	0	0	0	0	0	0	0	0	0	0	0	0	0	0	0	0	0	0	0	0	0	0	0	0	0	0	0	0	0	0	0
0	0	0	5.9596	2.9269	5.7023	11.522	13.947	18.894	23.006	26.78	30.373	33.978	40.426	52.502	46.986	67.136	67.564	78.438	81.763	78.43	97.466	95.933	106.38	110.13	82.843	90.099	106.37	112.1	114.42	112.98	114.64	114.84	107.69	112.4	113.66	115.94	120	134.73	121.03	152.85	137.85	139.86	107.85	148.08	131.63	174.96	167.11	166.07	176.51
6.3066	9.5815	0	0	0	0	0	0	0	0	0	0	2.5257	7.9421	14.027	17.847	11.553	24.76	34.152	44.785	59.041	77.877	109.96	133.2	194.1	243.57	303.92	356.55	437.2	500.8	577.44	641.04	691.52	757.32	844.31	877.26	928.33	999.24	1088.5	1145.3	1175.7	1302.4	1361.4	1419.9	1476	1581.1	1545.9	1645.4	1609.1	1701.7
27.681	15.223	0	0	0	0	0	0	0	0	0	0	0	0	0	0	0	0	0	0	0	0	0	3.0107	14.949	24.481	39.915	51.587	99.033	95.996	129.49	156.54	169.61	168.4	200.66	209.54	256.58	290.91	315.31	331.45	365.42	344.98	363.49	349.1	378.11	395.38	426.71	434.71	394.5	423.39
0	0	0	9.5585	0	24.638	8.9595	25.231	24.491	37.29	43.928	60.363	85.466	127.15	186.63	254.15	327.1	418.3	524.72	636.09	813.47	980.48	1167.5	1327	1538	1664.5	1840.6	2009.5	2221.6	2281	2421.8	2522.8	2581.2	2762	2872.3	2915.7	3073.4	3203.8	3176.9	3279.4	3236.4	3389.8	3353.4	3427.2	3473	3488.9	3532	3580.7	3635.5	3618.2
7.3786	3.2011	0	8.1853	1.0641	0	0	3.2528	0	0	0	4.7989	10.881	0.09853	0	0	0	0	0	0	0	0	0	0	0	11.596	17.409	23.726	36.885	42.608	54.564	44.574	48.969	84.453	108.27	89.45	101.06	104.76	125.76	132.33	132.48	143.09	137.88	138.21	109.1	149.29	121.3	125.26	108.76	116.75
16.148	9.403	0	6.4702	0	0	0	0	0	0	0	0	0	0	8.7403	25.972	33.806	48.335	66.985	121.75	154.77	155.01	192.29	233.88	275.77	339.84	378.57	530.56	582.93	506.1	545.62	665.82	844.68	659.25	682.67	766.26	828.27	777.38	815.36	846.45	822.27	821.89	841.76	872.67	860.05	915.42	961.12	1017.7	1038.3	1014.4
5.9452	2.1155	0	5.9323	0	3.7574	0	4.4577	0	4.6566	7.9761	9.0881	3.9425	9.1182	12.868	18.448	19.571	14.946	18.267	10.526	0	5.9782	61.036	113.57	184.93	258.36	344.38	274.82	350.03	475.58	583.36	708.38	806.79	933.59	1066.8	1194.5	1307.3	1367.8	1506.5	1612.2	1683.5	1794.6	1920	1926.2	2015.9	2008.6	2125.6	2226.1	2264.7	2316.2
0	0	0.39728	0	11.042	11.275	18.332	19.974	16.208	22.51	26.925	23.88	19.179	22.394	32.622	38.819	39.798	59.83	84.843	125.12	149.69	159.52	191.5	224.3	277.12	320.07	341.54	376.84	382.11	440.67	475.41	512.33	540.93	554.23	598.86	603.34	604	631.52	671.67	658.01	672.75	725.73	675.36	739.28	785.73	766.58	820.38	826.18	858.23	870.2
0	60.471	25.524	34.483	0	0	0	0	0	0	0	0	0	0	0	0	0	0	0	185.48	144.94	0	0	159.71	154.06	1.2929	39.02	86.878	257.26	16.824	1.327	0	96.468	31.069	48.682	65.849	98.09	73.914	113.72	172.56	194.04	207.45	254.25	283.36	324.21	334.73	371.85	416.64	454.9	477.37
0	0.35664	2.0415	0	0.49563	3.7105	2.8441	23.399	26.064	25.393	24.331	26.545	27.974	26.481	30.394	43.357	36.874	43.79	69.117	75.635	98.501	110.33	119.74	135.67	140.46	165.61	193.14	190.51	180.31	207.43	227.99	235.6	238.03	231.85	249.64	243.38	263.7	260.12	286.47	290.08	293.08	303.73	337.66	344.21	351.3	367.01	384.85	401.1	409.8	441.26
18.324	6.6402	0	0	0	2.8526	0	0	0	0	0	0	0	0	0	0	0	0	0	0	0	0	0	0	0	0	0	0	0	0	0	0	0	0	0	1.4851	19.231	37.815	58.337	84.618	95.134	104.32	109.92	110.36	119.11	155.15	145.47	159.22	163.12	156.57
32.976	6.1617	12.965	0	0	2.0801	0	0	0	0	0	0	0	0	0	39.633	27.778	93.883	176.77	287.1	374.32	495.34	607.77	665.17	788.92	865.34	882.7	951.56	889.95	1102.2	1148	1191.4	1285.7	1240.2	1305.2	1305.5	1350.9	1353.8	1334.7	1389.1	1348.8	1407.1	1438.3	1416.4	1409	1456.6	1424.1	1477.9	1479.2	1500.8
0.076319	0	0	0	2.4952	10.295	5.6287	10.038	5.0229	3.9474	6.5165	14.82	15.9	23.938	37.548	30.101	33.644	36.81	31.356	30.899	31.907	32.298	62.471	28.089	20.702	30.5	37.165	20.455	30.682	47.674	58.351	55.589	44.916	44.203	56.902	34.208	23.834	5.2799	32.005	47.735	42.16	19.486	47.209	56.148	50.463	24.007	27.465	31.834	55.887	63.714
8.1451	0	0	0	0.78965	9.5359	0	3.4171	0	3.2083	1.1117	12.486	0	0	0	0	0	0	0	0	0	0	0	0	0	0	0	0	0	0	0	0	0	1.9013	0	5.7868	0	0	0	0	11.326	22.217	62.248	113.72	122.83	154.51	193.98	201.01	221.36	279.25
2.8157	3.4802	5.3404	5.8314	5.4745	0	0	0	0	0	0	0	0	0	0	0	0.55978	53.053	95.188	152.76	178.2	228.76	307.13	349.32	397.94	447.93	486.21	545.25	638.8	723.1	705.13	769.01	834.43	890.71	915.71	986.71	960.94	1039.5	1094.8	1144.4	1202.7	1247.3	1317.7	1340.6	1385	1389.4	1442	1514.1	1550.6	1575.5
7.1203	3.1683	5.3703	0	0	0	3.9119	5.779	0	0	0	0	0	0	0	0	0	0	0	10.27	26.33	24.598	37.085	51.564	62.024	82.718	75.947	94.791	107.99	131.58	154.27	167.22	192.1	187.67	212.17	225.68	226.35	261.64	279.86	306.29	317.79	327.55	353.82	375.21	380.55	412.47	408.14	436.46	452.84	491.69
23.522	23.367	7.8143	0	0	0	0	0	0	0	0	0	0	0	0	0	0	0	27.102	27.407	44.128	68.651	67.042	107.46	101.13	107.96	125.36	135.05	146.56	146.59	152.28	166.76	156.05	140.87	124.34	126.78	117.31	128.42	115.33	112.22	104.64	98.658	88.058	91.381	81.42	98.038	91.935	90.653	97.25	80.601
14.947	15.109	0	0	0	0	0	0	0	0	0	0	0	0	0	0	0	0	0	0	0	0	0	0	0	0	0	0	0	0	0	0	0	0	0	0	0	6.6013	6.6647	11.792	11.425	10.109	23.97	6.2215	14.698	33.589	53.501	51.757	64.356	58.466
12.095	11.668	0	3.9673	0	0	0	0	0	0	0	0	0	0	0	0	0	0	0	14.504	32.33	42.486	64.612	82.536	115.89	172.4	218.26	276.23	373.91	466.7	564.42	709.61	864.84	981.54	1138.5	1284.5	1537.3	1864.7	1866.1	2241.5	2423.2	2323.6	2306.6	2569.1	2720.2	2793.2	2908.1	3099.2	3262	3236.7
11.675	14.5	5.9113	3.4308	0	0	0	2.9913	0	0	0	0	0	0	44.195	91.325	172.86	248.43	384.04	493.08	584.83	661.49	827.45	942.45	982.8	1119	1249.1	1250.1	1203.6	1286.4	1381.6	1344.3	1357.1	1348.9	1413.3	1456.1	1512	1565.2	1574.5	1595.6	1670.1	1776.3	1803.9	1887.1	1937.3	1954.1	2046.7	2121.1	2178.8	2174.3
6.677	0	1.1787	0	0	9.2714	4.0099	6.2409	0	0	0	0	0	0	0	0	0	0	0	0	0	0	0	0	0	0	0	0	0.59112	18.061	60.146	71.417	71.182	98.428	126.99	159.65	155.54	189	224.33	260.62	295.33	353.42	388.67	458.51	492.55	527.82	565.35	610.29	642.16	715.9
4.4563	0	0	5.3584	0	1.7402	1.89	10.871	13.818	9.8314	14.067	16.274	13.115	16.269	27.729	29.078	42.04	39.459	41.266	45.76	9.1961	6.9217	8.1136	15.683	23.134	20.736	40.95	0	0	0	0	0	0	0	5.7869	0	0	10.9	35.504	78.075	93.372	99.003	127.04	127.25	140.95	167.42	186.23	190.12	237.78	271.81
15.314	2.3846	0	0	0	0	0	4.6308	10.553	5.7543	13.122	31.745	22.447	45.014	43.593	67.181	92.399	132.68	154.67	185.5	215.02	256.77	293.84	325.9	377.58	417.65	439.07	456.01	433.38	520.79	545.51	538.61	560.35	580.97	641.84	624.73	607.87	689.88	733.28	802.39	869.33	887.61	886.49	933.78	983.51	1006.1	1040.9	1109.2	1160.3	1170.7
2.233	3.9268	0.76025	1.5819	0	5.0637	0	0	2.8772	0	6.0358	0	0	0	0	0	0	0	0	0	0	0	3.826	0.5697	5.3956	0	1.7	0	3.7463	2.0963	0	0	0	0	1.2587	28.769	40.855	60.766	62.409	92.164	76.82	84.415	75.962	97.665	103.16	101.4	112.21	122.42	120.75	137.55
6.9416	3.2626	0	2.3385	0	1.3269	0	0.53095	31.74	18.807	40.482	79.159	157.29	197.64	238.96	375.05	520.27	590.21	657.71	814.3	962.23	1056.3	1069.9	1266.2	1478.4	1446	1460.9	1621.5	1672.7	1802.8	1809.9	1932.8	2302.5	2074.4	2073.9	2277.5	2638.2	2770.5	2429.3	2232.2	2220.7	2253.9	2346.7	2309.1	2226	2555.5	2294	2641.4	2634.1	2680.2
0.64006	0	5.6008	9.3643	0	4.9721	0	8.6605	3.2235	14.039	18.213	30.591	73.228	83.575	111.63	132.13	139.16	145.29	152.12	213.77	244.6	260.51	281.02	293.69	295.92	304.82	310.85	324.2	380.64	455.7	490.84	546.26	653.01	715.57	850.29	969.17	1077.3	1145.2	1327	1357.3	1463.7	1546.3	1545.2	1593.4	1714.2	1758.1	1783.7	1939.1	1739.4	1723.4
0	0	0	3.1087	2.477	14.423	34.163	37.754	47.681	34.525	35.44	39.283	36.414	37.721	47.747	33.412	49.902	33.068	36.09	34.198	30.586	37.452	40.516	42.287	44.57	55.657	50.18	56.761	55.466	56.279	51.337	46.108	50.41	44.308	49.217	44.941	44.087	39.493	54.344	27.799	54.177	41.527	22.168	34.708	16.587	42.354	44.815	48.007	44.607	56.959
0	6.2184	21.267	0	0	0	13.025	14.061	8.3082	1.4645	8.7398	32.039	33.291	34.702	35.276	68.523	73.549	94.424	82.672	75.127	76.601	97.011	118.99	127.61	106.23	113.93	144.1	172.5	158.08	145.86	138.86	138.08	146.58	130.39	129.44	120.17	115.67	114.67	123.65	114.41	128.61	106.34	116.6	94.92	96.37	97.792	94.546	76.479	79.885	93.335
0	0	0	4.4394	0	16.887	15.207	36.882	31.793	43.286	55.339	68.234	80.492	125.2	177.43	239.17	286.18	359.1	421.12	460.25	550.19	626.11	681.17	714.55	803.76	863.32	964.22	1109.7	1205.4	1408.9	1525.7	1614.7	1672.3	1834.3	2040.1	2138.5	2240.4	2320.7	2450.5	2639.8	2780.9	2793.1	2975.2	2947.5	2944.6	3000.5	3178.6	3291.4	3427.5	3461
0	0	0	8.4467	18.21	25.144	41.879	48.534	56.277	42.564	48.476	47.245	43.127	47.155	43.313	43.596	43.508	27.008	27.033	34.681	27.644	6.5051	24.152	20.297	26.459	40.259	12.304	16.352	10.042	14.233	0	22.199	6.2039	0	4.8005	13.194	0	0	0	0	0	0	0	0	0	0	0	0	0	0
28.603	6.1776	14.526	0	0	0	0	0	0	0	0	0	0	0	2.5944	32.421	96.178	206.89	329.01	502.47	577.77	840.55	983.64	1091.3	1162.3	1342.6	1421.6	1560.2	1725.6	1863.8	2064	2148.6	2200.6	2346.5	2476.3	2586.1	2663.4	2690.4	2742	2840.6	3062.4	3094	3059	2918.9	3060.2	3127.6	2845.5	2882.9	3163	2905.1
0	13.703	2.7684	7.428	2.1333	0	0	0.012773	0	0	0	0	0	2.605	23.812	49.341	73.309	109.82	142.26	171.89	214.44	244.65	309.81	351.98	408.21	420.71	461.64	473.86	507.81	557.41	602.71	616.35	648.4	643.62	678.17	685.14	675.58	644.96	639.31	639.47	637.53	616.67	654.5	648.18	638.86	636.42	674.57	678.57	635.01	652.25
3.5276	0	0	0	0.94949	2.8479	1.6181	3.563	0	0	0	2.1569	0	0	0	4.5023	0.88084	0.52177	0	0	0	22.849	0	0	0	0	0	0	0	0	0	0	0	0	0	0	0	0	0	0	0	0	0	0	0	0	0	0	0	0
15.825	8.0349	0	1.2358	0	0	0	0	0	0	2.1633	3.654	16.842	22.219	39.554	40.81	48.623	63.951	63.362	86.018	95.521	111.31	114.01	128.11	152.61	183.09	178.64	197.42	212.32	222.57	250.66	280.24	297.05	302.14	307.32	308.66	325.09	363.11	373.25	391.79	366.64	387.39	388.53	422.41	428.77	452.64	504.93	551.04	589.01	577.96
7.9328	4.7842	0	3.0198	0	0	0	0	0	0	0	0	0	0	0	0	0	0	0	0	0	0	0.70669	6.5357	31.742	60.216	78.577	81.486	114.69	138.97	133.14	137.87	165.09	168.96	182.61	161.78	193.31	203.75	238.17	225.39	219.89	225.54	265.06	320.72	361.69	360.16	440.93	537.51	574.86	611.31
9.0797	0.87071	0	0	0	3.1797	2.6564	0.87976	0	0	0	3.9333	0	7.6061	2.1459	0	0	0	0	0	0	3.2659	19.148	33.71	77.222	138.3	164.78	207.15	259.58	304.29	378.33	433.11	473.58	496.35	586.81	634.41	722.11	784.87	840.42	884.92	932.47	979	1006.6	1044.1	1088.3	1166.3	1140.7	1220	1215.9	1200.7
3.1377	0	0	0.41912	0	0	4.8568	0	0	0	0	0	0	0	0	0	0.30222	7.5531	10.345	22.462	18.434	23.325	25.107	10.516	14.724	18.608	29.109	42.281	36.965	40.775	33.591	38.137	40.394	45.058	66.57	66.879	99.854	95.61	117.19	115.45	166.88	167.78	197.3	220.14	233.39	250.94	274.87	337.49	355.22	381.46
0	0	0	0	3.558	11.83	16.412	14.807	11.521	23.034	19.213	20.237	11.918	24.862	21.434	19.253	22.829	20.68	27.711	27.698	38.751	69.461	101.85	150.75	172.64	225.04	264.4	300.76	359.29	397.26	382.94	430.06	457.09	522.26	573.59	638.62	681.14	710.87	771.81	797.17	800.75	844.97	846.91	857.77	872.37	914.41	901.01	956.2	920.07	906.96
0	0	0	0	13.575	32.077	35.128	41.557	23.204	47.5	12.277	25.201	18.441	18.582	13.717	17.654	17.05	9.9133	0	37.038	38.411	49.274	64.53	87.495	110.25	114.54	94.527	185.44	221.35	241.84	353.47	343.43	461.96	545.2	582.8	641.49	680.56	747.79	727.3	827.02	873.46	890.68	937.87	969.7	1002.7	1034	998.81	1049.9	990.17	1021.6
6.7927	11.923	0	0	0	0	1.4488	0	0	0	0	0	0	0	0	0	0	0	0	0	0	0	0	0	0	0	0	0	0	0	0	0	0	0	0	0	0	0	0	0	0	0	5.667	2.1414	0	0	15.719	14.707	11.409	19.793
2.5891	2.2055	0	0	5.8218	0	2.3284	4.1856	0	5.0378	3.2391	1.8911	11.274	22.439	10.911	17.978	11.307	17.197	8.1264	15.219	25.74	25.082	29.57	36.487	41.597	45.713	31.579	47.042	42.255	36.646	55.722	24.074	41.403	17.219	21.339	9.2905	8.0115	11.999	21.613	20.377	11.811	0	0	0	0	0	0	0	0	0
0	0	0	0	11.756	10.672	13.328	0	24.507	11.286	7.6652	10.249	28.959	45.079	65.42	61.346	59.071	28.097	53.006	66.566	63.165	81.521	111.4	123.58	127.66	148.47	145.75	156.59	187.52	244.51	248.92	264.86	285.8	299.84	297.92	297.9	287.32	302.27	299.74	326.45	303.57	307.83	301.38	320.94	324.83	326.56	334.9	337.61	340.76	341.19
7.2704	0	0	0.92438	0	2.0024	5.4255	11.948	9.0911	11.617	13.662	18.937	21.688	27.633	26.323	42.368	61.574	108.09	147.03	201.19	248.71	425.25	592.7	733.39	952.2	1137	1408.1	1624.2	1870.4	2013.8	2382.5	2615.2	2777.8	3161.4	3378.3	3617.6	3714.4	4057.8	4191.9	4153.8	4382.4	4455.6	4575.6	4543.1	4796.9	4994.8	5084.1	5221.7	5234.8	5331.4
0	0	0.16553	7.0174	0	0	17.683	1.6429	15.91	13.696	22.555	17.619	30.57	31.383	48.512	68.094	103.12	153.67	206.97	301.24	444.36	583.46	753.34	894.55	1102.1	1291.2	1493.3	1649.1	1831.4	2029	2164.3	2276.9	2501.3	2702.8	3010.9	3165.6	3273	3527.3	3642.9	3863.6	3990.6	4050	4245.5	4308.1	4501.8	4697.8	4730.2	4854.9	4941.7	5001.1
0	0	0	8.758	0	5.739	0	0	0	0	0	0	0	0	0	0	0	0	0	0	0	0	0	0	0	0	0	0	0	0	0	0	0	0	0	0	0	0	0	0	0	0	0	0	0	0	0	0	0	0
0	0	0	0	0	21.931	29.017	21.293	28.068	35.824	33.349	30.566	29.228	14.179	12.355	1.4703	0	0	0	0	0	0	0	0	0	0	0	0	0	0	0	0	0.93458	17.924	48.714	97.138	142.06	185.02	254.54	317.89	355.61	433.76	477.24	525.22	574.62	612.7	621.15	629.54	651.05	680.03
20.605	1.4714	5.6968	0	0	0	0	0	0	0	0	0	0	0	0	0	0	0	0	0	0.070759	0	0	0	0	0	0	0	0	0	0	0	21.988	23.051	58.649	88.203	121.91	157.94	195.45	257.07	303.78	337.25	369.86	404.85	453.08	480.95	513.35	536.61	574.52	598.88
0	0	0	0	0	23.694	20.667	30.401	9.1614	0	0	0	0	0	0	0	0	6.5699	8.6308	24.27	19.177	67.608	70.532	90.486	138.61	147.83	159.21	220.98	206.95	268.69	321.12	339.66	317.06	368.12	493.86	600.75	584.77	631.75	738.48	429.73	471.91	541.55	558.43	608.02	652.59	714.39	804.04	723.84	807.81	822.48
0	19.649	0	0	0	3.2983	1.5891	12.708	34.539	57.291	85.769	117.36	167.66	196.28	230.75	282.12	337.07	278.36	310.54	368.52	375.98	320.34	325.08	431.67	437.96	377.96	427.21	537.38	541.14	454.15	670.2	644.33	651.56	723.05	719.44	732.89	809.7	902.98	911.93	845.86	841.24	901.02	921.89	899.71	904.68	918.04	1120.2	936.07	935.24	962.82
5.8619	0	0	4.8884	16.084	0	0	13.681	0	0	0	0	5.9092	0	0	13.047	18.389	0.37056	0	0	4.1953	0	0	0	0	161.59	157.33	0	0	0	0	0	0	0	9.788	11.87	14.559	26.459	42.975	63.034	66.19	86.115	82.658	109.81	119.89	136.88	153.29	176.11	190.41	224.38
14.681	10.735	0	0	4.7504	0	0	0.2233	0	0	0	0	0	0	0	0	0	0	0	0	0	0	0	0	0	0	0	0	0	0	0	0	0	0	0	0	0	0	0	0	0	0	0	0	0	0	0	0	0	0
0	0	0	0	0	15.286	17.057	44.452	65.214	71.719	90.544	121.13	144.35	180.99	204.9	220.33	249.93	279.86	282.31	303.41	335.81	354.81	401.4	397.33	439.83	466.74	471.76	491.59	482.57	489.95	512.37	494	517.3	505.05	525.47	494.91	525.24	508.33	525.87	537.67	528.14	528.7	530.88	547.91	512.75	530.97	546.83	534.85	564.57	535.67
0.25618	0	0	0	0	13.468	2.6103	10.024	20.241	17.572	37.161	39.557	56.427	63.565	64.298	76.464	82.577	104.56	109.34	111.93	119.61	113.13	98.62	111.15	127.74	148.08	178.15	167.49	186.28	212.59	243.44	250.68	269.42	243.39	285.15	328.54	366.63	396.85	438.49	556.27	615.98	667.25	696.69	756.31	827.8	885.62	921.92	970	1040.7	1077.5
28.672	10.548	0	0	0	2.4102	0	0	0	0	1.9742	0	0	0	0	0	0	0	0	0	0	0	0	6.7049	0	29.399	40.751	34.807	0	45.756	0	0	0	0	0	0	19.98	0	26.374	28.131	44.313	37.793	82.405	74.198	111.55	141.74	172.61	269.66	321.2	311.69
9.443	13.797	1.6858	0	0	0	0	0	0	0	0	3.0865	25.436	73.345	103.99	150.62	184.35	220.83	279.29	324.97	376.65	426.63	486.5	568.56	636.02	762.26	856.36	963	1028.7	1085.1	1157.5	1186.5	1249.3	1348.5	1371.8	1417.1	1441.6	1513.1	1523.6	1521.8	1623.5	1651.6	1704.9	1724.8	1737.8	1809	1776.3	1815.5	1824.9	1825
2.9915	0	0	0	0	3.0282	7.1485	35.854	38.965	68.26	81.027	122.74	158.31	192.5	198.33	221.85	226.84	262.28	287.85	314.83	368.22	396.39	448.58	521.99	587.34	640.75	723.46	791.2	828.47	870.4	928.9	955.98	1015.6	999.36	1030.5	1082.7	1118.9	1105.6	1095.7	1120.6	1144.8	1175.7	1231.2	1156.9	1143.9	1172.2	1134.6	1193.8	1114.8	1082.9
8.6194	5.3327	12.02	1.8653	0	0	0	0	0	0	0	0	26.608	62.597	106.82	156.42	185.65	193.86	245.69	294.54	329.23	350.33	387.78	421.39	463.9	521.16	438.68	592.13	620.69	588.91	632.54	676.85	631.5	711.12	773.57	700.48	725.2	881.27	943.84	891.67	934.6	900.14	874.2	975.94	936.22	927.02	1011.6	1024.6	972.79	953.24
0	0	0	9.0706	2.9788	0	25.09	23.596	16.184	24.143	27.817	25.874	24.567	41.372	29.296	36.326	35.64	39.746	41.19	37.055	28.833	38.44	40.775	40.434	44.172	60.034	55.233	57.827	49.478	55.404	62.913	59.916	57.808	52.93	54.433	54.962	54.14	51.096	56.904	58.013	71.417	58.183	61.719	53.628	59.069	62.854	72.978	62.83	65.831	72.108
0	4.2256	2.203	0	0	0.21774	4.5078	18.245	23.411	30.354	40.847	46.722	39.056	54.714	64.252	79.344	88.292	88.014	86.728	81.733	100.09	84.496	99.586	100.74	113.04	114.32	126.25	137.28	134.92	151.41	141.86	152.6	154.49	160.3	157.02	156.69	165.74	175.29	174.98	189.02	176.98	174.49	181.68	172.46	183.03	182.14	182.76	189.91	194.51	486.76
0	0	0	1.1754	0	14.604	8.3003	29.492	27.402	45.029	47.747	50.992	58.468	69.184	79.937	94.055	85.045	92.544	101.76	115.66	139.3	149.1	166.5	204.64	219.05	262.82	289.97	316.1	352	392.23	421.88	434.58	484.26	502	591.43	629.43	617.06	631.61	671.94	696.63	708.06	698.71	762.95	741.53	772.73	799.13	816.33	848.45	849.99	875.27
12.805	0	0	0.10666	8.787	5.0553	0	0	0	0	0	0	0	0	0	0	0	0	0	0	0	4.4729	13.382	25.126	32.41	32.653	37.062	62.142	56.438	50.169	19.967	19.504	87.447	75.263	32.844	77.635	37.324	46.677	31.784	30.483	0	0	0	0	0	0	0	27.98	19.503	16.235
8.8749	0.059544	0	2.8956	0	2.3465	0	0	2.8983	21.518	18.62	94.833	186.91	296.89	449.23	625.79	719.26	1012	1154.1	1330.5	1538.6	1739.8	1919.9	2057.6	2290.3	2416.1	2645.3	2845.9	2927.5	3274.5	3297.6	3629	3867.2	4038.7	4176.5	4262	4461.4	4714.5	4931.6	5091.8	5319.8	5469.9	5594.6	5794.8	5927.4	6076.2	6108.9	6173.7	6131.2	6024.4
0	0	0	0	5.1538	10.179	28.61	25.615	29.917	40.339	36.359	54.913	43.882	57.22	63.407	70.627	66.014	91.918	102.27	132.86	114.83	132.14	157.91	177.93	196.66	196.37	226.64	232.82	253.14	285.59	333.57	367.03	377.57	398.71	433.88	453.3	469.02	484.13	571.02	619.65	636.2	653.21	683.42	713.75	731.09	752.81	743.7	804.79	811.91	869.4
0	0	0	21.442	16.068	0	0	0	0	0	0	0	0	0	0	0	0	0	0	0	0	0	0	0	0	0	0	0	0	0	0	0	0	0	0	0	0	0	0	0	0	0	0	0	0	0	0	0	0	0
0	0	2.9975	0	15.465	24.902	4.1	1.2663	13.343	5.2045	29.719	65.086	128.58	185.43	271.19	361.81	436.91	558.16	618.68	811.25	905.33	1055.2	1075.8	1253.9	1368	1454.3	1479.7	1575.3	1621.9	1677.2	1759.4	1678.9	1762	1784.1	1795.4	1817.2	1829.8	1857.8	1834	1824.3	1827	1817.5	1791.5	1586.2	1627.4	1639	1839	1644	1634.1	1567.2
0	0	0	10.227	4.3914	14.464	15.769	24.458	12.543	24.076	38.12	70.723	107.92	142.54	202.1	280.43	370.93	459.19	509.08	623.47	758.68	915.57	950.01	1097.9	1211.2	1335.8	1487.9	1589	1703.1	1778.4	1974	2040.1	2083.5	2120.6	2320.3	2344.3	2540.7	2438.2	2594.1	2736.3	2763.6	2839.4	2699	2679.6	2682.6	2745.2	2814.1	2867.5	2874.7	2925.2
0	0	0	6.9053	0	0	27.806	0	4.8283	20.437	55.772	110	207.73	292.34	422.86	553.05	731.95	800.98	937.54	1082	1188	1266.2	1346.4	1463.5	1576.1	1635.6	1747.1	1755.9	1874	1914.3	2053.1	2159.3	2268.4	2407.6	2557.1	2659.3	2838.2	2999.4	3174.4	3311.6	3356.8	3572	3547.8	3870.4	4018.6	4103.1	4146	4344	4390.4	4591.5
7.5145	3.3427	3.1806	0	0	0	2.9493	0	0	0	0	0	0	0	0	0	0	0	0	0	0	0	0	0	0	0	0	0	0	0	0	0	0	0	0	0	0	0	0	0	0	0	0	9.9653	14.023	31.344	0	0	0	0
7.8078	0	5.2137	1.6069	0	0	0	0	0	0	0	0	0	0	0	0	0	0	0	1.1987	28.179	56.995	86.631	115.48	139.73	165.16	223.14	240.34	271.84	337.63	358.76	380.38	394.74	445.48	498.54	535.44	613.15	696.74	803.84	900.7	1018.6	1143.7	1268.7	1448.8	1526.3	1658.7	1752.2	1862.8	1926.7	2039.5
0	0	0	9.5903	6.0315	3.8772	7.9253	5.7866	5.6124	9.9656	17.054	15.052	26.372	14.196	15.302	13.58	4.1396	0	0	5.8838	4.7832	0	0	0	0	3.2073	0	0	0	0	9.0549	22.406	29.532	32.927	23.014	7.5146	10.113	53.171	60.49	58.809	39.022	34.998	31.687	64.183	54.495	70.363	113.2	200.26	179.36	165.7
13.881	10.859	0	0	1.5492	0	0	0	0	0	0	1.3483	0	2.4588	12.337	18.037	25.643	34.648	31.389	42.261	18.09	33.315	48.99	67.083	67.32	76.222	75.586	76.135	84.035	72.547	93.777	100.41	76.874	74.099	60.075	76.423	79.391	80.712	87.494	70.336	85.411	74.031	75.309	65.822	79.513	88.538	90.69	102.75	107.87	108.52
0	1.3142	0	10.583	0	0	13.646	2.4842	10.443	15.1	27.002	42.583	85.26	131.32	222.71	326.98	425.46	564.2	741.54	943.36	1140.1	1334.3	1616	1738.3	2021	2348.6	2725.7	2915.6	3281.1	3503.1	3904.2	4109.9	4408.6	4672	4867.6	5134.4	5296.3	5662.9	5770.5	5920.4	6272.8	6500.8	6531.4	6678	6854.1	7021.9	7133	7111.1	7129.6	7221.7
0	0	0	0	13.127	9.1711	9.1808	17.989	13.953	17.21	7.9104	21.628	19.525	23.08	10.856	25.758	8.0494	4.9023	7.6489	0.61222	7.4494	0	0	0	0	1.6154	0	0	0	0	0	0	0	0	0	0	0	0	0	0	0	0	0	0	0	0	0	0	0	0
0	0	0	5.4216	9.8381	17.836	6.0811	0	7.7219	0	18.165	7.1375	17.743	8.976	26.342	32.997	51.928	63.933	82.164	106.3	117.27	121.55	159.37	185.91	255.31	314.26	419.21	498.43	626.92	714.22	837.64	963.35	1124.9	1206.8	1363.1	1429.7	1572.3	1730.2	1901.2	1885.7	2015.3	2045.5	2027.1	2157.1	2184.3	2194	2190.1	2214.7	2251.6	2290.5
15.669	9.7358	0	1.1174	0	0	0	0	0	0	0	0	16.009	27.293	30.92	37.607	52.94	45.364	76.098	127.93	162.36	227.1	318.37	398.02	475.33	582.79	641.4	779.12	838.13	945.67	1037.5	1113	1229.9	1282.3	1167.9	1266.8	1417.6	1489.2	1633.1	1749.2	1847.7	1964.4	2093.4	2173.7	2278	2430.7	2409.4	2556.4	2511.7	2582
0.28239	1.9906	0	0	0	13.69	0	2.6675	0	0	4.7846	0.72384	0	0	3.0145	2.0636	5.4466	1.7374	0	0	1.8958	8.4126	12.159	13.424	11.879	31.308	34.366	12.085	39.766	17.559	30.293	40.869	44.581	38.246	98.57	56.774	51.273	81.406	119.11	115.1	92.468	96.871	119.01	122.69	152.67	193.16	225.08	334.15	429.3	493.75
14.319	2.4617	0	0	0	0	1.3123	0	0	0	0	0	0	0	0	0	0	0	0	0	0	0	0	0	0	12.897	23.894	49.229	82.01	153.68	219.51	288.93	358.63	458.83	597.96	688.31	774.05	911.37	1024.4	1175.4	1302.7	1414.9	1475.8	1540.7	1664.1	1718.3	1833.5	1921.4	1989.7	2078.2
39.602	10.448	0	0	0	0	0	0	0	0	0	0	0	0	0	18.367	81.256	186.94	279.22	558.76	822.53	1063.6	1481.7	1741.8	1822.4	1977.4	2521.7	2862.5	3110.8	3366.5	3412.3	4446.9	4619.4	5120.3	5032.7	5326.3	5551.4	5905.5	6222.6	6804.6	6952.3	7332.7	7694.2	8029.9	8164.2	8353	8752.9	8833.7	8957.3	9130.8
0	0	0	7.0115	13.47	7.8039	45.316	31.879	51.379	56.048	80.192	88.032	113.15	113.56	134.92	172.84	197.31	224.38	251.08	290.79	356.56	405.16	519.42	617.54	687.94	870.72	980.43	1169.4	1333.1	1508.4	1695.2	1883.2	1986.2	2173.8	2329.8	2491.6	2541.3	2746.5	2961.4	2899.4	2708.5	3068.7	2869.3	2928	3449.2	3520.7	3044.3	3148.7	3852.1	3769.5
3.8182	8.3089	0	8.1382	0	0	0	7.2009	0	9.1097	19.141	35.293	46.401	71.343	93.844	123.73	139.57	156.64	183.62	211.2	286.85	296.99	92.619	106.74	121.76	126.73	142.13	136.51	141.52	141.18	154.88	154.6	166.73	160.81	175.38	168.31	185.3	166.24	193.35	194.23	214.29	236.72	234.54	271.66	262.99	263.09	281.27	301.56	291.82	313.15
3.0087	0	0	4.9026	0	11.457	0	14.038	13.311	60.717	119.69	204.86	337.49	497.77	692.87	948.91	1214.8	1588.1	1896	2113.5	2589.7	2957	3335.9	3860.5	4149.9	4293.1	4851.8	5176.2	5547.6	5945.7	6027.3	6449.9	6534.3	7303	7524.3	7847.6	8438.3	8672.1	9197.5	9486.2	10029	10597	10762	10848	11148	11175	11142	11401	11592	11949
11.51	6.4658	0	3.7681	0	0	0	0	0	0	0	0	0.62341	1.7196	16.085	23.404	49.028	95.494	148.86	210.82	291.44	391.6	537.85	650.53	801.11	974.69	1169.7	1338.2	1509	1692.9	1868.6	2007.8	2129.4	2230	2354.1	2509.4	2633	2673	2779.1	2938.9	2985.3	3146.6	3228.9	3344.3	3430.8	3476	3604.8	3657.5	3721.9	3769.9
20.769	0	0	11.373	2.1543	0	0	11.067	22.969	33.278	61.363	70.41	100.4	122.58	178.55	218.61	270.08	324.62	370.6	426.05	493.64	537.82	588.67	639.18	669.92	729.98	785.04	800.91	832.08	867.8	857.81	880.96	898.42	922.97	915.57	954.96	999.57	966.7	1023.8	1021.2	1050	1075.9	1067	1114.1	1084.2	1094.3	1133.7	1163.1	1164.7	1175.4
0	0	4.134	2.5356	0	10.087	0	0	0	0	0	0	7.8335	0	7.5086	0	0	0	0	0	0	0	0	0	0	0	0	0	0	0	0	0	0	0	0	2.4912	4.2822	17.316	20.901	27.52	5.6103	9.3168	0	29.038	11.63	11.694	15.54	21.766	12.803	34.709
15.686	8.2266	0	0	0	0.022001	0	0	5.173	9.0943	15.789	15.383	19.227	20.564	28.793	29.561	38.177	23.212	40.796	55.337	59.836	93.708	120.84	135.75	175.07	246.44	298.95	341.96	419.12	481.21	555.46	647.82	760.2	867.46	964.91	1088.8	1175.7	1421.1	1610.1	1753.3	1921.2	2049	2221.5	2459.7	2606.6	2751	2916.1	3135.2	3300.8	3307.4
30.012	21.02	2.4927	0	0	0	0	0	0	0	0	0	0	0	0	0	0	0	6.8989	2.0362	0	7.3413	21.527	46.724	67.028	63.517	75.711	76.57	109.16	106.19	129.05	140.15	118.41	129.57	120.7	130.9	136.89	141.07	142.04	138.95	140.99	114.3	113.27	100.13	105.4	106.6	125.11	131.44	110.96	122.29
4.9275	0	0	1.7889	0.74882	1.3456	8.0614	10.74	12.568	15.879	19.586	16.69	21.83	10.163	13.655	28.315	47.079	83.352	119.69	196.14	307.97	430.71	532.26	713.04	807.5	936.32	990	1086.4	1201.5	1237.7	1294.5	1405.6	1523.7	1554.5	1594.7	1626.4	1711.1	1772.6	1643.4	1864.1	1702.1	1709.4	1915.6	1890.3	2050.4	1991.7	2042.1	2139.2	2138.2	2087.6
6.7132	0	0	1.8428	0	5.3268	0	30.995	60.591	108.96	153.05	225.89	282.79	352.98	457.55	527.01	613.45	679.32	750.04	757.6	778.68	884.44	925.07	952.76	1047.3	1028.2	1130	1137.3	1282.4	1227.3	1254.2	1312.8	1323.9	1365.9	1439.3	1445.1	1455.1	1529.8	1642.1	1645.9	1649.6	1704.6	1743.3	1712.5	1757.8	1864.7	1885	1966.8	1889.6	1914.4
25.114	19.872	0	0	0	0	0	0	0	0	0	0	0	0	0	0	0	0	0	0	0	0	0	16.74	16.824	12.418	27.166	22.249	21.572	22.548	25.125	30.712	20.729	12.71	2.1447	0	12.704	19.485	12.49	9.4981	1.6653	0	0	0	0	0	0	0	0	0
15.198	9.0865	0	1.6247	0	0	0	0	0	2.6394	3.4034	10.482	0	9.3291	14.021	19.681	8.9701	1.4482	6.1832	13.412	14.403	19.09	33.223	40.546	55.094	56.966	85.235	85.01	120.03	139.1	169.57	182.94	201.51	226.66	262.24	261.28	307.38	303.57	330.58	333.96	350.82	386.13	405.73	432.17	464.67	493.19	517.4	558.37	555.07	571.2
0	17.131	0.16545	0	0.83213	0	0	0	0	0	0	0	0	0	0	0	0	0	0	0	0	0	0	0	0	0	0	0	0	0	0	0	0	0	0	0	0	0	0	0	0	16.994	16.351	32.283	21.84	27.921	37.952	46.169	27.174	40.249
0	3.9674	1.6397	8.6831	2.309	2.6516	0	0	0	0	0	0	0	0	0	0	0	0	0	0	0	0	0	0	0	0	0	0	0	0	0	0	0	0	0	0	0	0	0	0	0	0	0	0	0	0	0	0	0	11.839
0	2.1411	0	11.761	6.6416	0.57047	0.99721	0.24678	11.854	2.7106	4.2237	11.541	13.461	0	0	0	0	0	0	3.0386	0	0	0	0	0	0	0	0	0	0	0	0	0	0	0	0	0	0	0	0	0	0	0	0	0	0	0	0	0	0
8.5209	9.0593	0	0	1.4849	6.9731	0	0	0	0	0	0	0	0	0	0	0	0	0	0	0	0	0	0	0	0	0	0	0	0	0	2.0184	8.2851	19.245	20.021	29.376	34.058	16.61	22.622	15.292	18.447	20.978	39.369	12.937	31.188	15.937	16.933	28.861	6.955	14.734
0	0	0	2.1463	0	0	22.702	58.4	125.47	224.16	326.93	447.22	584.19	713.81	846.35	991.34	1090.4	1179.9	1319.9	1417.1	1574.4	1563.4	1648.3	1734	1834.8	1881.4	1911.8	1889	1908.9	1930.9	1972.6	2006.5	2050.2	2036.6	2069	2019.9	2055.2	2043.3	2073.2	2053.8	2044.6	2059.5	2136.6	2139.1	2189.1	2184.8	2218.2	2306.8	2291.5	2279.3
0	0	0	0	5.3701	25.857	44.209	34.483	53.695	72.491	69.839	86.704	82.664	82.978	90.891	107.21	125.29	145.23	184.41	250.24	302.37	326.77	398.42	440.34	528.8	569.32	648.84	689.47	708.44	784.85	818.23	845.13	843.33	895.23	865.77	877.63	911.43	921.73	982.47	1020.9	1017.2	1067.9	1046.6	1055.1	1065.2	1045.3	1055.8	1056.1	1071.1	1109.5
0	4.5508	0	6.3335	2.2713	5.8748	2.4922	0	11.55	1.192	3.1507	0	0	0	5.2862	0.73507	2.7466	4.1174	17.348	9.5664	17.456	12.301	32.536	33.771	37.084	46.758	52.103	72.769	80.751	99.089	120.4	117.2	145.27	177.49	207.04	236.82	254.19	266.42	310.1	307.92	291.92	319.58	300.49	315.82	339.41	359.28	337.14	338.54	367.6	375.7
14.642	7.8391	0	3.8676	0	0.66747	0	0	0	0	0	0	0	0	0	0	0	0	0	0	11.278	10.864	15.006	11.907	17.615	19.401	45.496	65.67	76.504	106.03	132.91	171.69	211.5	259.25	323.63	355.52	423.16	430.28	469.58	497.59	543.58	588.92	600.54	659.25	679.77	693.82	723.52	756.89	781.48	798.37
27.267	8.5102	0	2.4297	0	0	0	0	0	0	0	0	0	0	0	0	0	0	0	0.33868	14.1	6.6086	18.961	20.327	41.951	65.328	81.07	91.322	120.61	120.42	152.16	174.78	209.46	239.41	219.82	222.77	250.33	276.41	312.12	327.33	350.06	372.27	402.98	444.57	493.65	525.67	577.18	672.34	696.43	701.61
5.9047	0	0	0	0	16.329	1.4979	17.945	21.297	22.987	15.946	33.918	40.661	41.269	43.333	57.138	51.661	82.735	108.27	128.03	152.54	176.38	190.28	217.56	251.15	266.21	298.18	308.71	322.49	334.17	385.74	403.12	408.13	431.57	470.6	516.31	545.27	568.48	598.65	623.95	647.88	690.42	660.35	703.72	713.63	779	764.51	824.72	773.85	821.34
14.069	0	0	0	0	5.7156	8.8842	0	12.247	13.057	28.832	37.545	44.256	66.157	75.249	91.239	107.19	127.27	122.97	133.97	127.11	144.7	149.18	151.08	169.62	179.8	170.09	172.33	170.55	177.74	195.98	194.51	283.41	329.73	335.68	350.61	387.56	385.64	379.3	465.81	471.08	521.1	519.77	523.96	570.89	622.02	622.47	625.94	668.25	713.86
29.509	12.968	0	0	0	0	0	0	0	0	0	0	0	0	0	0	0	0	0	0	0	0	22.626	77.547	132.26	197.43	301.94	351.77	489.97	604.49	705.92	835.87	949.7	1120.1	1211.5	1302.9	1458.1	1560.3	1730.8	1916.3	2000.1	2132.1	2322.6	2391.1	2444	2637.7	2754.7	2877	2921.1	2926.7
17.047	2.9949	0	5.9822	0	0	0	0	0	0	4.1098	2.4229	13.202	21.267	26.809	38.01	54.881	54.564	72.622	85.439	110.26	129.47	155.91	165.04	202.61	236.72	282.66	283.43	332.57	373.91	422.55	436.96	505.75	479.73	532.73	551	577.61	612.5	585.18	588.86	588.15	594.93	644.67	667.34	653.89	630.23	694.4	781.91	769.59	748.78
0	0	0	7.3246	0	0	8.2316	0.37063	9.5861	5.9789	3.772	12.145	6.5729	15.695	10.954	16.191	24.465	6.6544	19.487	6.5038	10.011	0.29431	14.434	16.664	21.539	27.473	36.332	41.455	43.314	54.347	69.086	67.203	90.888	84.982	85.09	90.411	99.35	100.43	118.56	120.32	133.11	117.88	127.43	126.45	129.77	138.37	143.61	143.48	163.09	159.51
14.362	1.6704	0	0	0	0	0	4.18	0.80293	5.3201	2.1191	0	3.8161	7.0513	12.798	9.7568	11.271	33.67	48.607	60.327	62.379	63.513	80.21	77.323	107.52	110.61	71.159	32.367	35.916	59.625	52.723	55.683	68.156	85.43	119.33	121.15	187.13	222.22	240.66	281.19	331.5	364.3	432.11	460.56	496.09	482.9	562.43	611.25	628.82	670.7
0	5.9646	6.2372	13.686	9.6183	0	0	0	0	0	0	0	0	0	0	0	12.47	26.839	44.608	74.685	117.72	182.74	254.81	311.42	396.61	476.14	587.29	678.13	790.93	932.05	1081.7	1206.2	1318.2	1479.2	1601.6	1708.8	1832.5	1900.2	2054.2	2160.8	2320.6	2323.7	2348.7	2482.9	2618.9	2550.2	2758.4	2786.1	2786.7	2846.8
19.56	18.978	0	0	0	0	0	0	0	0	0	0	19.591	52.486	55.854	69.836	162.25	204.86	295.86	372.2	459.78	572.41	650.83	757.5	867.26	931.31	1030.7	1062.6	1122.5	1191.3	1201.5	1291.5	1346.9	1330.7	1472.9	1460.9	1544.8	1561.6	1626.5	1681	1673.3	1310.3	1626.8	1689.7	1658	1841.7	1905.8	1900.4	1893.5	1916.1
3.9538	0	2.9861	2.1907	0	11.568	0	2.5715	0	0	0	0	0	0	0	0.37853	0	0	0	7.9638	52.976	87.054	138.16	219.34	312.22	380.17	468.89	546.16	642.18	714.29	822.59	939.53	968.63	1036.3	1220.4	1291.3	1390.8	1455.2	1550.4	1672	1747.1	1830.3	1888.4	1888.5	1987.7	2064.1	2101.8	2167.1	2199.6	2228.7
12.455	7.5262	0.25292	0.30031	0	0	0	0	0	0	0	0	0	0	0	0	0	0	0	0	0	0	0	0	0	0	0	0	0	0	0	0	0	0	9.8068	33.306	79.703	157.96	207.47	279.52	300.05	391.3	458.72	537.76	602.2	683.73	763.63	906.24	995.35	1012.8
1.2444	0	0	3.9967	0	8.676	0	0	0	0	0	5.3675	5.072	12.03	6.2642	19.12	29.976	30.052	63.863	102.8	168.68	282.03	370.93	528.4	695.32	837.71	1053.1	1220.2	1437.4	1651.7	2130.3	2159	2417.5	2616.4	2905.6	3088.7	3371.1	3609.9	3740.9	3939.1	4226.1	4466.8	4613.8	4764.1	5003.5	5101.9	5254.3	5494	5534.8	5639.6
0	0	0	5.1214	3.8821	4.2534	7.6532	17.639	17.156	12.239	14.193	17.515	23.3	22.422	26.408	20.394	21.828	15.849	18.349	19.082	19.582	18.651	39.395	30.603	38.381	47.909	46.843	59.448	50.81	65.919	74.18	69.012	66.507	69.37	68.089	74.376	75.527	68.447	80.387	74.386	90.015	81.35	80.49	64.892	75.647	82.285	72.367	65.106	66.733	78.348
0	0	0	13.416	0	0	17.203	20.088	25.897	41.144	45.106	63.527	92.896	98.947	115.01	135.49	152.16	177.35	170.66	192.85	205.92	226.29	242.65	254.9	270.13	290.43	314.82	340.59	347.86	363.05	388.55	385.04	418.08	433.32	468.53	470.1	548.85	568.32	580.36	622.51	659.81	657.38	691.06	700.56	732.92	802.01	845.26	890.28	902.47	901.4
10.986	0	0	0	2.9906	8.2327	0	3.5702	18.376	14.574	29.618	52.276	55.26	75.32	87.659	124.07	162.72	183.91	187.36	203.93	196.83	224.64	226.76	249.12	269	257.67	254.08	265.6	289.47	348.26	402.19	446.75	519.78	578.46	671.29	764.98	842.92	936.47	1016.4	1131.5	1225.1	1330.3	1408.6	1487.1	1590.8	1668.1	1697.8	1800.8	1884.1	1922.5
0	0	0	0	67.468	69.124	70.935	90.273	93.038	120.81	148.27	181.24	210.07	256.69	317.87	384.67	429.86	483.67	523.49	584.04	685.84	741.28	797.75	888.21	971.63	1051.6	1135.1	1244.9	1369.9	1479.8	1577.3	1681	1797.4	1889.8	1941.1	1991.4	2185.7	2225.6	2325.4	2428.5	2562.5	2627.2	2664.8	2735	2777.1	2828.6	2821.7	2995.8	3018.3	3085
14.82	0	0	4.9733	4.0033	0	9.1117	0	0	0	0	1.4006	0	0.37137	0	9.3429	12.867	17.136	34.084	43.197	66.078	88.687	99.705	105.79	124.73	136.8	175.74	200.47	205	222.36	242.61	250.56	275.29	288.83	322.27	364.09	376.09	387.09	431.17	444.47	492.79	527.18	576.25	609.96	624.37	657.99	706.23	772.6	778.65	817.63
23.785	10.88	5.4229	0	0	0	0	0	0	10.982	39.849	42.105	59.902	75.944	96.617	121.42	129.03	156.96	172.82	175.34	202.53	227.03	234.44	270.32	287.38	296.89	352.75	367.52	426.72	412.39	442.69	468.15	461.81	486.78	521.63	529.85	543.18	573.82	591.27	581.6	609.01	616.66	603.03	593.1	636.8	636.13	715.09	734.9	685.64	701.55
18.081	8.8019	0	0	0	0	0	0	1.2176	9.7364	24.422	46.819	61.416	91.935	131.02	190.8	243.13	270.34	314.24	368.91	405.37	434.41	493.35	551.09	532.55	555.01	615.13	625.58	639.5	705.26	737.99	723.52	829.68	887.1	1002.8	1133.2	1160.5	1301.4	1439.2	1490	1612.4	1671.1	1809	1896.8	1978	2045.8	2131.2	2230.4	2264.4	2343.2
5.8622	0.25923	0.36792	0	4.3093	0	1.2986	7.8892	2.5968	0	0	0	6.1315	6.4387	8.3822	21.419	26.403	44.508	56.195	80.58	99.384	97.034	116.8	141.59	151.92	160.78	164.6	177.33	182.31	198.53	214.77	226.45	224.7	217.79	238.07	239.68	250.35	270.12	280.96	309.71	306.39	324.57	318.34	327.74	352.69	386.56	398.6	423.39	450.68	464.39
0	0	9.4798	0	9.6965	0	0.89369	4.0706	0	0	0	0	0	0	0	0	0	0	0	0	0	0	0	0	0	0	0	0	0	0	7.9795	27.168	37.182	53.047	80.495	92.356	118.9	127.13	149.04	173.53	195.88	226.43	240.61	272.19	274.92	301.68	306.02	345.94	346.17	352.73
7.8632	4.1748	0	0	0	0	4.1341	0	0	0	0	0	0	13.381	29.156	75.355	117.69	191.14	266.09	391.7	499.13	603.19	712.17	820.31	966.48	1108.8	1167.3	1317.1	1404.1	1484.1	1668.4	1785.9	1921.3	2079.2	2247.1	2340.4	2444.5	2577.5	2672.6	2814	2931.9	3057.1	3093.2	3092.2	3080.6	3327.8	3348.4	3350	3459.8	3528
10.675	4.8468	4.2803	0	0	0	0	0	0	0	0	0	0	0	13.862	29.529	58.171	103.74	153.96	226.92	284.47	340.73	431.44	508.41	553.59	639.14	733.03	837.3	973.77	1098.6	1265.5	1441.7	1629.2	1865.4	2144.7	2416.4	2595.5	2858.1	3093	3272.3	3510.6	3795	4091.4	4246.3	4503.9	4690.5	4838.5	5088.7	5222.3	5353.6
10.811	5.5915	1.8309	0	2.4719	0	0	0	0	0	0	0	6.8154	6.5313	5.7537	9.3541	10.951	26.766	50.338	65.366	79.093	84.981	108.58	125.53	138.77	154.36	168.87	195.66	199.93	207.95	216.95	238.35	270.73	266.64	288.95	286.25	307.05	300.32	299.41	307.16	335.65	356.08	358.18	367.05	414.84	417.62	414.15	413.43	445.86	418.3
10.827	3.7972	0	6.4433	0	0	0	0	0	7.0236	6.8329	6.0585	14.306	11.91	16.049	29.293	30.451	30.202	36.887	47.101	67.765	57.236	66.827	70.807	109.79	105	125.58	134.48	159.77	153.95	183.06	225.63	234.75	200.16	207.06	215.77	265.42	268.7	308.1	292.84	276.09	289.25	300.33	306.17	298	311.36	340.9	392.37	409.65	386.26
0	0	0	0.040648	0	3.6429	37.027	14.244	3.3219	0	37.333	35.557	28.207	49.161	63.278	91.549	120.56	213.64	281.05	360.59	476.71	577.57	730.6	842.73	956.89	1194.9	1358	1597	1753.3	1967.9	2170.4	2343.9	2359.9	2603.7	2687.8	2966.2	2958.6	3112.1	3301.9	3458.2	3601.4	3584.5	3501.8	3684.2	3742.5	3771.8	3831.1	3997.1	4141.6	4138.4
4.3924	8.2676	0	9.7458	0	0	0	0	0	0	0	0	0	0	0	0	0	0	0	0	0	0	0	0	0	0	0	0	0	0	0	0	0	0	0	0	0	0	0	0	0	0	0	0	0	0	0	0	0	0
0	0	0	8.9976	22.539	2.3318	0	2.8234	0	8.0502	6.1547	0	5.8516	6.8551	0	0	0.98943	0	0	0	0	0	0	0	0	0	0	0	0	12.352	27.085	80.722	139.38	209.83	310.16	432.14	567.48	500.62	740.35	915.62	1042.1	1149.2	1229.1	1382	1522.7	1532	1669	1700.1	1771.3	1930.8
9.0851	0	0	0	3.1981	0	2.9855	9.7366	0	0	7.0096	14.264	28.371	47.395	67.084	97.06	107.4	149.55	150.95	193.14	220.49	249.36	258.21	307.93	325	368.17	393.31	418.44	444.46	472.57	512.05	520.11	522.89	523.08	550.79	560.56	539.13	552.98	565.87	572.77	574	570.92	551.88	566.41	590.61	566.23	615.44	607.35	613.22	621.74
0	0	0	0	10.017	32.936	23.929	30.667	43.87	35.951	0	1.7719	1.5041	19.486	23.155	6.5599	23.935	49.139	65.521	63.627	84.989	92.972	104.07	107.42	110.94	124.64	111.77	117.55	124.53	117.6	143.1	127.66	138.15	157.6	173.6	173.25	212.54	226.56	224.72	263.39	266.48	293.08	284.05	293.25	327.26	352.18	348.39	376.1	357.54	367.99
0	0	0	1.07	18.073	13.589	2.5547	0	1.3767	9.2939	0	0	0	0	0	0	0	0	0	0	0	0	0	0	0	0	0	0	0	0	0	0	0	0	0	0	0	0	29.119	78.685	123.4	213.2	305.21	405.49	493.7	563.23	704.59	806.5	918	975.34
0	0	0	10.879	7.0672	17.431	18.457	35.173	53.775	89.885	137.26	104.71	127.28	194.64	213.81	222.56	276.47	183.8	252.85	290.27	445.36	365.49	410.45	539.99	623.8	716.74	691.93	974.39	1101.1	1054.4	1233.8	1481.8	1624.8	1745.6	2014.8	2241.3	2459.6	2715.5	2944.9	3151.4	3385.8	3691.7	3919	4170.9	4487.4	4642.3	4900.5	5319.7	5515.5	5889.4
0	0	0	8.849	4.7706	6.5016	15.44	13.703	32.667	21.871	11.148	28.073	33.734	28.828	22.74	29.401	36.01	40.724	40.936	30.56	35.636	29.694	43.613	45.003	47.099	49.405	47.096	48.573	42.335	52.161	46.13	39.235	49.635	34.119	40.995	39.11	38.368	35.556	39.862	37.608	48.129	32.17	27.424	16.456	21.557	27.706	34.377	17.764	19.806	23.44
0	0	17.508	20.472	16.016	0	0	0	0	0	0	0	0	0	0	0	0	0	0	0	0	0	0	0	0	0	0	0	0	0	0	0	0	0	0	0	0	0	0	0	0	0	0	0	0	0	0	0	1.602	18.546
0	2.7642	0	1.6255	0	0	21.797	0	10.766	10.557	13.735	12.489	12.481	12.239	17.989	19.248	19.032	13.34	11.997	9.1381	12.027	37.295	44.206	73.444	91.95	110.23	148.97	181.77	230.95	254.33	328.25	340.29	359.82	404.72	454.29	491.71	578.95	642.16	737.92	829.86	939.69	1089.8	1181.3	1375.4	1504.7	1720.6	1809.5	2019.7	2163.1	2239.4
4.8268	0	0	0	1.7563	5.0806	0	0	8.7901	0	39.15	73.785	164.58	250.07	403.54	537.37	682.94	902.46	1110	1341.1	1516.4	1692.8	1986.5	2093.2	2299.1	2424.6	2582.8	2764.4	2847.3	2914.4	3028.2	3131.8	3209.7	3351.1	3499.1	3600	3845.8	3923.2	4201.6	4314.9	4416.5	4547.1	4610.8	4679.6	4776.6	4897.2	5179.4	5159.6	5494.7	5400
24.718	0.034568	0	0	0	0	0	0	0	0	0	0	0	0	0	10.72	51.742	105.18	148.3	213.86	277.67	355.35	426.23	500.02	535.95	608.37	629.38	698.76	700.27	725.43	815.79	809.04	857.21	897.37	882.92	1070	1164	1250.3	1345.7	1530.6	1658.6	1841.6	1923.3	2101	2309.2	2405.4	2649	2987.3	3068.9	3281.5
0	6.1506	0	3.6414	0	0	14.601	10.094	40.091	66.057	117.07	175.33	227.82	285.65	352.21	478.99	534.08	512.04	574.34	602.31	726.44	687.56	730.75	802.96	872.78	906.21	1051.9	1148.9	1349.8	1518.6	1649.8	1692.9	1716.9	1880.3	2140.9	2170.9	2332.5	2458.7	2590.8	2606	2777.1	2770.7	2867.4	2967.6	3002	3042	2988.3	3124.6	3248.9	3113.6
1.7841	9.4182	0	7.3907	0	10.378	0	26.393	32.135	82.198	111.62	133.59	184.24	254.49	305.44	348.94	356	381.87	406.36	467.21	644.47	586.44	627.62	803.26	798.96	907.2	1054.1	1178.9	1318.8	1401.8	1541.2	1825.6	1852.3	2291	2396.3	2593.3	2849.2	2570.1	2723.4	2795.5	2966	3162.5	3237.7	3316.7	3364.3	3486.4	3609.9	3650.4	3751.9	3778.3
11.446	9.9724	0	0	0	0	0	0	1.5246	0	0	0	0	0	0	0	0	0	0	0	0	0	0	0	0	0	0	0	0	0	0	0	0	0	0	0	0	0	0	0	0	0	0	0	0	0	0	2.8519	2.6754	23.683
4.6739	0	4.1124	5.8352	0	0	0.32987	0	0	0	0	0	0	2.5073	10.474	18.93	17.775	34.777	52.436	55.323	32.326	71.361	83.2	107.89	91.551	122.27	136.99	148.24	183.99	175.73	198.6	209.98	214.36	228.55	227.9	244.19	270.48	281.12	296.78	293.9	298.54	313.59	327.69	325.26	353.22	363.28	351.32	363.43	355.73	372.48
4.7616	0	0	0	0	0	15.165	0	0	13.23	21.964	30.889	43.992	56.597	78.221	79.996	99.037	91.5	113.49	140.66	121.68	124.06	0	0	2.3466	0.15711	13.695	14.538	8.7695	17.223	33.067	21.139	31.85	27.527	41.23	43.502	56.789	37.313	51.504	76.001	100.35	139.02	172.69	195.25	218.76	253.18	304.75	333.19	367.37	412.77
6.1942	2.0662	0	0	0	8.2326	0	8.4171	6.0144	0.18583	0	10.236	15.651	7.8184	10.653	23.418	50.425	85.201	136.83	177.35	225.18	289.75	391.4	449.95	520.84	579.28	622.23	690.24	756.75	755.9	850.94	866.92	870.23	915.2	960.4	975.59	988.97	992.92	1033.8	1075.4	1078.6	1136.8	1132.2	1145.2	1153.5	1171.7	1142.3	1199.8	1198.8	1285.3
0	0	0	3.4599	0	0	21.795	2.3307	9.7268	12.533	22.064	24.529	33.8	32.784	49.457	67.748	86.795	109.31	156.54	187.86	254.85	302.82	365.62	456.3	542.96	650.85	752.65	859.83	1010.8	1104.7	1280	1444.2	1531.5	1668.3	1931.2	2083.2	2258.8	2499.6	2643.6	2966.3	3045.3	3259.8	3426.9	3556.3	3905.6	4145.3	4242.9	4392.3	4587.2	4708.8
0	0.33852	0	10.155	0	6.0676	7.5423	9.0079	10.437	19.039	0	0	0	0	0	0	0	0	0	0	2.8335	0	0	0	0	10.356	18.173	0	0	9.7239	23.677	30.123	49.164	56.215	50.924	69.434	80.076	114.65	139.61	141.79	163.77	165.98	186.03	209.45	212.1	235.22	296.42	368.86	370.28	378.09
13.596	4.0053	0	0	0	11.942	0	0	1.5601	0	0	2.8902	0.29657	12.279	0.75609	3.6729	0	3.9942	12.404	16.682	8.8098	15.017	17.291	22.491	33.056	63.368	85.954	131.11	180.59	224.62	262.73	323.41	382.44	424.79	497.77	563.52	613.08	673.52	766.14	811.94	865.56	894.94	924.96	986.84	1025	1072.1	1097.9	1161.9	1195.5	1190.5
0	0	0	0	12.143	25.133	3.1954	35.864	20.478	15.387	17.62	26.549	27.718	37.285	35.742	38.652	76.007	43.05	70.945	67.749	64.03	57.514	61.868	61.889	47.783	47.624	45.061	56.986	51.349	63.758	82.463	74.342	84.025	78.701	89.609	92.784	105.04	104.39	122.07	115.36	132.65	124.42	126.07	124.6	143.36	151.48	164.79	169.87	181.25	198.4
10.745	0	0	0.20331	0	1.1315	0	0	0	0	0	0	0	0	0	0	0	17.117	30.33	92.615	134.27	174.65	263	335.62	396.02	399.77	420.28	580.06	585.67	664.62	732.7	854.84	857.23	898.53	983.89	1003.5	1032	1044	1091.3	1065.6	1037	1099.5	1092.8	1126.4	1130.7	1127	1168.7	1215.2	1219.8	1207.5
0	0	0	8.1114	0.12747	10.484	2.6276	13.571	0	0	0	0	0	0	0	0	0	0	0	0	0	0	0	0	0	0	0	0	0	0	0	0	0	0	0	0	0	0	0	0	0	0	0	0	0	0	0	0	0	0
0	0	0	8.3018	0	5.5928	3.9509	1.416	6.3418	0.50715	5.8835	0	1.4574	4.9725	6.5312	2.9677	4.2623	8.2281	18.659	7.8106	18.575	35.467	51.382	64.588	79.099	105.17	118.19	141.2	183.76	215.53	241.12	256.11	274.45	315.31	371.63	390.98	427.53	464.48	505.68	545.58	547.65	571.43	572.16	616.53	655.9	677.52	704.8	723.06	739.52	767.49
12.323	2.7175	0	0.76958	0	0	0	3.6619	0	0	0	0	0	0	0	0	0	0	5.5463	12.838	0	3.1843	24.043	51.581	91.824	133.75	202.24	279.95	348.11	448.72	525.76	604.97	692.93	795.61	848.39	884.58	1000.5	895.34	1075.5	1146	1109.9	1141.5	1168.1	1216.3	1235.1	1165.8	1252.4	1247.7	1326.2	1308.6
4.9523	0	0	9.0953	10.732	9.7055	0	0.37276	0	0	3.5853	0	25.274	0	11.678	0.2881	2.9948	20.11	29.763	17.541	35.049	50.608	63.831	78.826	89.951	133.41	145.44	154.15	175.81	199.55	237.57	270.24	305.56	333.43	335.34	362.59	363.03	463.47	519.66	591	694.93	826.63	984.71	1148.2	1289.4	1463.1	1636.5	1897.9	2029.1	2202.4
12.636	12.552	0	0	0	0	0	1.0056	16.664	40.607	82.293	131.86	200.43	248.67	306.66	380.21	489.86	565.34	501.97	752.4	832.04	916.97	1040.7	1058.5	1165.7	1211.1	1326.5	1366.4	1370.8	1488.6	1572.4	1528.2	1584	1658.3	1680.5	1724.6	1726.1	1750.3	1835.6	1867.8	1865.6	1874.1	1886.9	1889.3	1870.2	1917.3	1918	1929.3	1937.6	1967.4
0	0	0	6.0514	2.1784	4.1084	34.729	12.422	20.079	23.53	36.081	45.324	60.933	67.659	76.397	108.08	118.88	134.49	143.86	195.79	222.88	235.87	269.81	311.82	344.44	343.62	361.07	388.85	456.52	420.46	443.34	485.87	503.65	498.73	537.67	584.51	631.94	655.23	703.62	748.46	782.52	821.42	858.27	881.99	955.56	998.54	1057.9	1090.5	1110.6	1159.9
5.8773	0	7.9208	0	0	0	4.5639	0	9.4115	18.405	9.3777	16.27	11.124	28.768	20.627	26.181	25.102	43.368	53	61.294	60.586	56.284	56.445	57.563	63.57	76.618	86.966	88.276	66.577	81.198	84.625	103.64	81.655	91.07	96.793	88.59	89.33	95.925	108.96	125.01	98.968	98.943	92.901	115.19	133.55	144.13	163.02	209.6	233.71	287.51
16.926	10.17	0	0	0	13.143	0	8.0748	0	0	0	1.6601	0	0	0	0	0	0	0	0	0	3.0679	11.057	19.743	25.676	69.911	83.264	120.22	109.96	172.75	215.35	214.7	233.44	253.44	413.53	333.75	410.27	574.62	699.54	820.32	840.57	966.61	1106.8	1196	1325.5	1478.5	1475.6	1623.7	1667.7	1600.5
6.5196	1.845	2.5213	2.0006	2.6148	0	0	0	0	0	0	0	0	0	0	0	0	0	0	0	0	0	0	1.1415	0.14803	0	3.8678	19.421	28.36	43.203	44.815	73.274	72.493	101.59	139.99	135.97	183.7	199.27	262.48	286.62	326.77	337.9	342.46	376.46	430.58	460.15	481.15	516.84	516.01	555.77
11.921	3.3262	0	0	3.0404	0	0	0	0	0	0	1.6353	0	0	0	0	0	10.125	27.199	37.326	51.715	82.132	160.96	153.94	257.51	324.09	467.94	611.94	792.75	915.71	1129.3	1227.7	1551.7	1797.4	2089	2327.3	2627.3	2829.3	2912.1	3638.5	3889.2	4234.8	4627.4	4926.2	5324.7	5357	5956	6307.9	6437.6	6835.3
0	0	0	4.836	0	3.1491	36.151	8.9038	20.581	24.117	39.951	28.348	34.494	39.399	48.069	64.099	66.354	84.626	108.91	121.57	156.75	193.07	220.78	265.04	310.64	368.95	450.81	528.8	649.88	764.54	917.22	1073.2	1243.7	1398.5	1578.5	1738.8	1878.4	2096.3	2342.7	2556.6	2756.7	2867	3041.5	3280	3403.1	3650.6	3712.6	3920.8	3917.5	4149.7
6.3363	14.543	0	0	0	0	4.874	10.537	0.29581	0	5.4022	4.6956	15.14	11.132	10.116	20.952	26.078	38.093	38.011	17.858	25.624	65.774	88.854	119.99	141.45	257.21	260.26	333.17	348.11	420.74	453.33	457.86	295.1	294.91	360.13	365.2	363.68	392.73	421.17	465.7	459.12	495.02	479.71	529.66	530.64	582.08	531.73	553.79	519.26	585.09
25.933	8.4596	0	0	0	0	0	0	0	0	0	0	0	16.149	25.404	39.818	70.417	89.996	133.01	160.19	208.55	283.58	342.75	439.42	539.5	602.99	683.79	766.38	841.59	927.32	998.2	1067.2	1054.3	1092.8	1215.5	1312.8	1295.1	1322.9	1353.4	1388.7	1421.9	1388.2	1424.7	1555.6	1602.6	1681.6	1735.5	1815.5	1865.7	1950.3
0	7.0693	0	1.0445	1.9889	4.4936	0	0	0	3.8681	0	8.5965	27.177	33.668	42.134	57.494	69.081	117.34	149.04	156.31	176.67	198.6	232.38	227.58	238.86	293.31	312.29	327.68	324.84	317.24	345.59	372.14	400.55	432.14	442.71	453.62	463.89	476.02	463.81	471.07	508.51	539.98	551.91	554.25	573.21	579.5	572.09	585.79	619.14	596.98
6.6597	0	0	1.2284	0	0	3.7716	0	0	0	0	0	0	0	0	0	0	0.23626	0	0	0	0	17.342	72.397	150	243.92	395.08	541.83	751.62	1098	1437	1684.8	1972.7	2370	2678	3032.4	3385.8	3781.9	4058.4	4440.3	4807.5	5190.5	5479.9	5637.2	6062.6	6223.8	6581.6	6773.8	7086	7253.9
12.6	0	0	0	0.63351	4.8777	0	0	2.4868	0	15.273	23.511	25.844	36.141	34.747	44.604	50.476	58.563	61.785	63.131	60.313	63.987	81.085	97.436	101.84	110.47	113.42	109.11	118.96	155.79	204.28	223.37	260.9	277.06	336.73	361.63	394.49	431.34	472.39	542.69	593.29	660.52	640.93	694.08	783.15	846.13	921.59	975.02	1033.3	1095.4
3.8185	2.7176	0	0	4.8604	1.7262	0	8.748	0.22463	3.1941	0.18574	13.168	21.834	39.419	47.722	56.972	60.56	63.933	82.54	87.151	105.84	116.31	160.83	175.9	232.03	259.4	377.02	432	502.88	610.16	728.84	796.58	927.91	1013.6	1148	1214.7	1288.1	1369.7	1448.9	1503.6	1575	1555.6	1612.2	1621.9	1686.8	1679.4	1724.2	1797.2	1823.3	1860.9
11.046	11.317	0.35415	0	0	0	0	0	0	0	0	0	0	0	0.71943	8.5932	10.593	1.6998	15.43	16.563	33.078	39.776	71.45	99.758	138.62	166.75	246.73	296.38	402.12	523.5	638.2	782.28	894.53	1008.5	1186.2	1266.6	1420.5	1508.7	1594.6	1648.2	1781.7	1862.7	1928.6	2012.6	2042.7	2123	2176.4	2191.4	2164.2	2154.7
3.7929	4.744	0	0	0	7.6883	1.0555	0	0	0	0	0	0	0	0	0	0	0	0	0	2.3355	38.216	68.903	118.27	170.25	235.82	344.38	458.67	568.44	738.62	904.53	1023.4	1121.3	1204.1	1358.6	1445.4	1564.2	1610.2	1724.7	1824.9	1836.7	1899.4	1848.1	1961.1	1952.7	1997	1999.2	2048.6	2043.9	2070.6
0	2.4193	0	10.392	4.6483	4.2571	0	4.9421	29.188	0	0	0	0	0	7.1086	0.94952	1.7348	15.598	24.953	23.726	22.822	34.339	68.346	69.672	84.107	80.737	104.56	123.41	144.5	162.02	177.09	202.54	208.29	246.37	271.62	304.86	317.77	346.65	383.6	409.18	406.31	398.02	379.76	396.65	393.79	413.91	423.02	440.18	458.3	464.52
0	0	0	1.2357	4.8103	0	20.217	10.822	18.167	40.674	50.496	62.352	83.961	84.653	115.7	135.21	140.78	180.34	194.01	195.27	236.16	258.31	278.79	287.31	301.05	308.57	314.21	320	335.77	327.29	335.28	349.56	339.07	323.58	342.84	344.84	349.75	345.16	352.78	369.66	356.12	368.78	372.03	397.81	426.02	441.38	489.28	534.95	556.05	579.32
0	0	0	40.969	110.1	11.519	0	104.2	102.42	16.609	37.963	45.526	95.147	88.439	102.93	120.08	134.2	146.89	188.52	215.94	251.81	262.99	285.53	315.48	344.87	364.16	373.91	428.95	428.3	461.62	477.59	505.92	540.72	545.71	555.88	584.46	614	615.76	635.53	649.8	699.08	722.33	750.71	729.41	768.04	758.72	776.22	788.64	796.9	772.72
12.407	17.468	0.85275	0	0	4.2644	0	0	0	0	0	0	0	0	0	0	0	0	0	0	0	0	0	4.4738	31.213	70.612	137.46	218.3	317.89	410.01	518.8	677.93	778.14	932.27	1055.7	1205.8	1341.5	1501.6	1533.1	1734.3	1866	1974.4	2025.3	2132.8	2164.6	2332.9	2324.7	2381.1	2459.5	2518.5
0	0	0	7.669	7.7542	19.957	33.84	35.267	64.853	52.204	87.573	115.76	140.95	188.9	214.74	268.92	324.54	402.46	466.83	533.98	576.92	678.25	755.11	830.96	1022.4	1153.1	1252.6	1292.3	1442.8	1492	1539.7	1838.8	1993.4	1933.1	2100.4	2349.3	2702	2794.8	3013.4	3488.1	3671.9	3863.6	3968.8	4261.1	4714.9	5160.3	5373	5511.9	5785.2	5890.4
9.1599	1.4522	0	8.7483	0	0	0	0	0	0.10024	7.0215	17.853	29.987	30.412	53.227	70.812	83.6	90.771	156.3	216.7	271.6	386.83	519.02	647.22	794.33	971.43	1104.9	1271.5	1358.9	1424.2	1613.9	1716.1	1806.6	1854.7	1961.4	2042.5	2097.1	2216.3	2252.8	2177.8	2230.7	2247.1	2360.8	2352.4	2321.2	2370.3	2408.4	2436.5	2517.5	2549.6
0	0	0	0.11704	0.26198	12.645	31.26	26.512	32.205	40.25	40.937	32.506	22.407	25.685	24.612	26.29	4.2447	3.4774	15.809	2.7056	0	0	0	0	0	0	0	0	0	0	0	0	0	0	0	0	0	0	0	0	0	0	0	0	0	0	0	0	0	0
0	0.99277	0.78958	4.1239	0	0	3.45	5.8227	0	0.21445	0	1.8928	0.57274	0	0	0	0	0	0	0	0	0	0	0	0	0	0	0	0	0	0	0	0	0	0	0	0	0	0	0	0	0	0	0	0	0	4.4272	10.442	5.5026	10.711
25.622	20.893	0	0	0	0	0	0	0	0	0	0	0	0	0	0	0	0	0	0	0	0	0	0	0	0	0	0	0	0	0	19.214	15.282	22.15	49.601	85.246	157.66	217.41	281.92	382.86	464.53	548.61	656.94	717.57	769.19	944.81	969.46	991.88	1065	1114.4
0	10.11	3.7884	5.9521	0.16566	0	0	0	37.245	0	0	0.11066	0	0	0	0	0	0	0	0	0	0	0	11.57	0	68.834	66.596	89.074	116.85	121.19	124.07	125.68	170.6	178.74	242.83	230.86	252.56	237.37	268.46	262.74	317.65	300.8	283.38	274.81	311.14	306.24	313.59	300.48	290.61	314.15
5.8519	0	2.0148	0	2.6112	0	4.7497	0	0	0	0	0	0	0	0	0	0	0	0	8.4963	4.5433	0	0	0	2.3047	9.7778	20.397	8.4629	11.097	0	15.17	35.471	74.17	54.233	46.848	109.01	96.654	121.44	143.06	175.44	189.38	204.87	226.89	258.4	290.82	304.67	307.33	324.95	340.93	360.72
0	0	0	6.2979	0	0.922	27.621	7.3084	18.136	18.875	31.523	25.851	32.436	25.064	38.912	53.65	56.394	69.139	89.491	102.42	146.84	178.72	237.51	315.63	384.66	522.43	640.27	717.31	873.35	965.84	1142.1	1314.9	1333.6	1435.9	1541.4	1628.1	1742.4	1882.6	2036.1	2196.5	2337.8	2519.5	2587.2	2634.5	2769.7	2856.8	2931.8	3077.4	3186.8	3224.7
18.143	15.314	0.68622	0	0	0	0	5.5739	0	0	7.773	32.506	78.981	139.94	205.24	274.03	341.6	397.79	481.92	540.94	614.73	655.8	725.5	757.66	828.92	845.46	848.81	896.68	931.16	940	978.26	1015.9	997	1000.5	1054	1039.2	1064.1	1056.9	1069	1110.4	1147.6	1202.1	1201.4	1225.8	1198.3	1277	1233.5	1241.3	1149.4	1107
0.1535	0	0	7.6657	0.17697	7.8591	0	10.213	3.8187	8.769	20.815	26.094	34.546	53.532	87.17	111.63	139.18	170.34	195.8	242.43	292.22	364.76	415.68	495.29	562.45	693.43	795.62	859.92	878.87	983.61	1060.1	1064.3	1117.8	1238.1	1337.2	1380.6	1495.7	1596.9	1718.8	1769.7	1857.5	1992.5	2086.3	2105.2	2078.7	2167.9	2155.4	2192.8	2238.9	2406.8
0	0	0	7.7197	0	0	22.666	0.19302	16.909	26.121	60.289	97.1	171.02	229.32	316.75	392.49	480.11	575.09	662.75	782.06	918.55	1031.1	1173.8	1351.3	1451.7	1556.8	1754.6	1872.8	2025.8	2081.2	2358.1	2337.1	2527.4	2653.2	2830.6	2941.1	3075.3	3063.7	3339.3	3352.9	3438.9	3438.6	3472.6	3556.2	3631.2	3317.3	3084.9	3290.5	3409.5	3510.4
0	0	0	1.5548	0	1.3637	4.8386	11.207	16.182	12.531	16.08	28.022	76.781	129.26	220.47	346.49	527.23	698.5	909.23	1120.9	1374.8	1583.6	1867.7	2065.1	2326.5	2486	2734.1	2844.9	2860.9	3038.4	3092.3	3097.5	3331	3318.5	3487.1	3570.7	3664.6	3631.9	3512.6	3549.6	3576.3	3717.2	3646.8	3743.1	3823.9	3796.6	3978	3909	3996.5	4008
6.9905	17.447	0	0	0	0	0	0	0	0	0	3.5367	15.604	40.851	75.552	105.49	140.29	183.25	255.03	314.24	374.5	444.78	476.97	578.2	617.95	717.13	817.44	888.61	951.06	1055	1060.3	1272.2	1349.5	1245.3	1328.9	1279	1437.1	1126.9	1227.2	1325.7	1557	1561.8	1549.3	1786.3	1820	1646.2	1711.9	1761.2	1774.4	1844.4
0	8.5784	0	0	0	2.2007	6.8623	8.7264	0	0	0	0	0	0	0	0	0	0	0	0	0	0	0	0	0	0	0	0	0	0	54.18	74.695	86.093	143.33	215.54	303.47	323.06	474.06	527.81	614.11	690.27	811.2	875.93	1007	1065.6	1023.1	1121.3	1118.3	1204.2	1259.7
8.5394	7.4112	0	0	0	0.47548	5.9047	8.3567	6.7743	14.243	14.297	16.437	23.048	17.814	24.715	24.945	30.486	27.549	27.639	29.261	30.457	28.466	28.469	44.19	62.157	110.96	154.07	194.18	268.92	316.39	360.62	443.07	491.18	567.88	626.79	668.61	701.5	856.32	918.02	940.11	982.85	1020.9	1128.6	1164.8	1207	1250.3	1328.4	1478.3	1509.8	1542.8
32.306	12.432	3.8309	0	0	0	0	0	0	0	0	11.257	46.431	105.34	208.09	310.28	443.75	602.71	759.19	923.85	1131.8	1298.7	1472	1704.8	1865	2050.9	2185.7	2371.8	2530.9	2627.1	2792.3	2979.6	3037.4	3220.9	3357.1	3440	3667.2	3726.3	3916	3919.4	3913	3930.4	4114.6	4347.8	4448.5	4183.9	4435.3	4674.8	4740.6	4866
23.383	13.983	0	0	0	0	0	0	0	0	0	0	0	0	0	0	0	0	0	0	0	0	0	0	0	0	0	0	0	0	0	0	0	0	0	0	0	0	0	0	0	39.672	42.321	44.723	57.073	87.007	116.46	144.96	151.62	164.56
9.35	13.343	10.206	13.285	0	0	0	0	0	0	0	0	0	0	0	0	0	24.766	78.532	147.9	235.71	339.08	505.44	660.95	827.52	1006.3	1244.1	1485	1623.4	1827.9	2001.7	2216.9	2427.2	2657.7	3008.7	2982.7	3216.5	3342.2	3469.9	3547.8	3613.5	3585.3	3598.3	3483.7	3825.3	3820.8	3821.8	3751	3843.6	3940.2
0	9.8775	10.834	1.6451	7.3613	0	0	0	0.99713	0	9.4684	1.3566	12.796	15.711	15.925	17.17	26.223	31.168	40.719	57.948	64.895	78.441	109.79	117	138.92	145.79	161.16	181.91	198.33	204.98	196.52	231.47	217.82	235.36	263.72	277.68	309.7	311.54	295.81	300.56	291.76	270.3	240.28	238.47	238.88	249.93	241.98	217.58	213.24	209.99
0	0	0	6.0296	0	0	31.887	3.9685	16.099	14.385	11.486	11.755	20.87	9.7156	10.737	23.794	19.163	15.949	14.357	15.973	16.932	17.347	14.574	12.235	10.631	21.922	23.89	18.269	31.05	22.833	34.971	34.7	23.141	18.509	33.54	26.598	40.969	49.992	59.602	68.491	80.604	67.917	77.764	97.973	113.21	127.3	158.1	168.46	187.64	189.45
0	0	0	0	6.0261	27.331	31.04	22.953	41.527	41.078	44.14	65.783	62.89	73.209	88.111	80.515	68.235	73.406	78.485	90.836	103.58	87.093	88.474	84.471	97.639	95.086	97.718	88.416	80.45	107.27	116.87	141.27	135.49	136.81	105.26	91.418	81.85	76.809	73.615	91.105	82.684	97.142	103.8	110.09	122.05	127.81	104.87	120.87	143.29	137.55
0.18022	0	0	6.4614	0	3.9068	0.5268	12.561	13.148	27.459	52.771	91.73	139.47	187.72	258.46	354.58	437.38	547.7	658.28	761.42	902.32	1047.6	1190.6	1348.6	1493.4	1628.8	1882.4	2098.6	2248.9	2522.6	2717	3020.1	3152.2	3483.9	3895.1	4348.9	4499.4	4650	4930.6	5113.2	5397.4	5610.1	5877.3	5895.6	6194.4	6268.4	6493.1	6739.7	6818.9	6956.6
12.699	10.809	6.3654	2.9221	0	0	0	0	0	0	0	0	0	0	0	0	0	0	0	0	0	0	0	0	0	0	0	0	0	0	0	0	3.9481	11.351	27.711	47.901	90.931	128.34	191.63	232.82	310.14	392.94	457.46	603.74	709.68	820.61	896.64	966.67	1107.7	1165.5
18.991	9.1086	0	0	0	7.9332	0	0	5.0071	10.414	6.876	20.444	36.478	55.81	61.433	87.826	113.76	145.33	165.37	221.18	247.98	299.94	336.54	396.62	469.61	539.68	586.99	683.29	728.76	839.43	1054	1105.3	1215.2	1395.8	1465.7	1709.7	2006.4	1950.8	2058.5	2284.6	2408.9	2559.6	2699.9	2802.2	2983	3190.1	3307.9	3526.7	3453.6	3579.7
14.675	10.021	2.3448	3.2511	0	8.9746	0	0	0	0	0	0	0	0	0	0	0	0	0.88773	5.7426	28.546	35.215	47.354	52.97	62.863	110.87	99.085	115.82	150.52	155.76	165.27	164.96	148.89	186.85	215.57	244.08	264.66	276.59	251.19	251.64	248.89	287.18	280.74	301.17	330.34	323.41	310.55	319.47	326.8	320.73
5.4688	0	4.8779	0	3.2589	4.8239	0	0	0	0	0	0	0	0	0	0	0	0	0	0	0	0	0	0	0	0	11.332	10.608	1.0497	22.227	26.176	30.635	13.272	7.7259	0	0	0	0	0	0	0	0	0	0	0	0	0	5.5313	14.153	30.616
0	0	2.915	3.5794	2.9886	0.70287	5.717	25.367	20.197	3.6715	27.757	20.401	18.164	18.43	15.694	23.108	26.254	22.404	34.429	22.717	14.354	29.423	43.714	42.53	43.816	57.724	62.918	64.74	71.481	68.522	79.039	77.635	83.326	76.785	86.108	81.492	79.078	87.777	102.94	93.035	109.28	105.19	99.696	98.249	110.08	129.35	109.03	98.081	108.39	120.18
3.8822	0	0	3.7751	0	0	7.8215	32.525	61.052	113.76	151.16	206.21	278.89	346.69	407.81	479.72	553.49	614.01	674.23	746.12	829.09	840.17	939.74	971.32	1030.8	1056.4	1133.6	1155.2	1193.6	1209.9	1216	1257.8	1283.3	1289.6	1334.8	1288.9	1322.1	1365.7	1431.5	1479	1472.6	1515.8	1516.4	1588.2	1582.2	1591.9	1642.4	1641.1	1619.5	1684
4.9393	5.0489	3.7376	0	0	0	3.8814	7.1229	20.449	55.81	66.156	113.37	140.11	210	250.51	317.39	362.96	386.49	426.33	456	457.9	484.28	501.33	525.63	539.6	548.2	580.59	571.77	574.09	598.6	606.79	612.9	600.01	616.96	622.5	618.58	610.46	622.46	616.85	616.97	594.93	617.12	557.93	553.02	550.83	524.58	515.51	514.51	487.57	485.96
14.146	0	0	0	0	3.9941	0	5.3746	0.22149	0	0	2.2868	2.2661	11.534	13.635	17.791	40.14	29.554	19.404	13.622	8.4873	14.978	26.242	34.274	47.833	55.12	47.612	52.668	65.422	120.92	185.14	243.55	316.36	375.57	451.79	524.49	605.27	698.59	706.04	810.28	917.65	945.83	972.15	1038.7	1115.2	1133.2	1174.7	1187.7	1275.4	1303.1
1.1295	0	0	7.5606	4.7072	0	0	0	0	6.2832	2.8967	23.34	49.773	89.229	101.34	155.14	205.21	243.01	277.48	342.37	350.27	387.92	400.77	457.77	590.89	723.31	881.17	1101.6	1323.9	1356.3	1817	1994.3	2346.5	2334.9	2452.3	2998.2	3178.9	2943.6	3488	3365.5	3461.3	3654.3	3805.5	3787.3	3974.3	3998.4	3921	4148.7	4005.9	3792
3.9268	4.6762	0	11.75	0.067769	0	0	0.94452	0	0.95939	0	0	0	0	0	0	0	0	0	0	0	16.691	10.874	27.015	59.305	79.52	87.092	128.91	145.43	167.02	203.9	219.05	246.84	270.9	345.64	312.79	341.24	354.91	404.15	416.99	433.61	455.07	476.28	532.78	539	589.68	600.54	603.79	638.45	668.16
15.14	8.4758	0	3.2739	0	0	0	0	0	0	0	0	0	0	0	0	0	0	0	0	0	0	0	0	0	0	0	0	0	0	0	0	0	0	3.1242	7.1735	21.844	13.46	28.748	26.674	20.995	23.035	27.354	41.155	20.758	24.92	25.785	42.983	26.872	45.386
20.341	0	1.434	0	0	5.3657	3.4527	8.0811	6.2269	18.515	2.7941	0	0	0	0	0	0	0	0	0	0	0	0	0	0	0	0	0	0	0	0	0	0	0	0	0	0	0	0	0	0	0	0	0	0	0	0	0	0	0
7.329	3.267	0	0	3.4745	0	4.3914	0	0	0	0	0	0	3.2246	1.5044	10.163	0	8.4156	0	12.346	32.951	42.388	69.909	100.84	144.31	185.82	170.31	211.4	217.65	230.1	259.46	275.9	290.51	308.05	343.85	341.47	359.51	368.09	424.15	478.05	494.45	540.96	556.96	578.04	585.57	625.97	648.92	668.86	694.55	696.74
0	0	0	0	4.6074	4.5615	8.1137	8.8204	12.807	23.824	18.982	19.071	28.726	25.921	34.086	46.102	44.126	33.974	38.523	53.719	60.535	48.636	50.458	49.35	56.867	65.883	66.217	87.591	81.511	92.365	83.681	91.969	87.304	100.14	114.35	109.16	122.4	121.96	145.47	136.23	150.77	141.14	164.35	155.08	164.83	152.71	166.68	137.79	135.46	147.97
0	0	0	7.5065	5.1731	12.164	11.267	29.263	8.8775	20.844	30.823	41.475	60.389	60.542	67.722	86.945	85.014	97.116	109.49	111.99	121.92	141.16	147.72	151.75	150.27	155.58	159.51	174.36	180.81	177.56	172.43	172.86	172.4	181.97	175.42	177.5	179.31	179.84	171.12	177.98	183.45	213.67	176.65	163.13	169.67	155.12	161.27	150.33	172.6	149.25
0	0	10.81	0	0	1.3837	7.3839	9.991	6.6156	12.018	8.6718	7.4814	23.35	10.881	15.301	11.947	27.257	13.737	24.033	12.44	14.227	22.309	28.798	26.119	21.194	22.383	12.807	18.548	15.448	13.025	10.447	9.0448	16.6	0	0	2.6682	0	0	0	0	0	0	0	0	0	0	0	0	0	0
0	0	0	2.7543	0	0	7.0635	4.2234	2.4714	3.0183	0	7.353	8.82	0.057998	5.6447	10.25	10.322	3.4408	13.69	22.403	30.085	29.539	34.383	23.905	35.615	36.493	53.62	54.898	59.963	79.227	71.383	77.575	81.212	87.776	96.372	87.118	109.42	99.266	117.11	141.91	150.26	159.81	155.08	165.12	180.23	164.97	174.4	226.57	208.8	243.19
0	0	0	3.338	0	3.8309	10.609	21.541	22.516	25.567	28.454	29.243	28.304	39.92	34.77	50.836	50.486	59.027	74.112	84.681	100.51	106.27	143.12	149.99	157.25	174.07	186	208.82	210.22	219.28	231.09	222.64	236.83	241.49	244.64	242.27	251.62	255.01	254.98	254.08	275.09	261.47	258.03	245.88	248.85	252.69	251.66	255.87	254.78	261.47
10.481	0	0	0	0	0	0.59338	0	11.172	13.895	0	8.8737	0	7.9726	0	1.4955	8.8208	15.978	21.938	7.4282	3.8992	21.049	6.992	20.113	24.889	32.143	32.011	15.872	2.1538	16.814	37.422	75.548	107.72	228.53	316.36	384.28	458.37	578.43	665.43	759.78	834.17	891.69	1001.6	1056.8	1142.1	1224.2	1254.7	1266.4	1347.4	1382.8
0	5.5616	0	1.192	0	9.1293	0	0	0	0	10.446	22.618	30.979	53.172	92.328	97.822	115.78	125.24	147.37	145.88	162.59	162.48	187.99	177.86	184.06	175.29	173.07	169.7	165.69	164.73	150.11	152.38	141.8	164.84	164.37	167.65	170.91	164.06	184.94	182.91	145.64	139.43	130.55	116.83	107.73	103.96	109.15	81.925	83.538	94.601
0	0	3.3179	2.6131	0	4.6901	12.834	3.5008	24.467	33.622	44.93	70.451	109.49	128.53	157.29	183.3	185.94	209.41	208.2	216.99	229.08	259.58	267.46	279.86	266.92	270.71	287.09	283.36	276.57	285.4	285.87	294.75	255.94	242	241.84	225.57	245.2	240.67	231.72	249.76	231.1	224.64	198.52	189.74	213.81	226.62	228.53	229.5	236.73	251.49
0	0	0	0.51822	0.53775	8.1548	14.863	5.382	5.0257	0	0	0	0	0	0	0	0	0	0	0	0	0	0	0	0	7.1857	0	22.106	33.733	60.111	56.882	75.058	72.844	91.667	93.463	110.82	82.435	90.026	93.562	114.78	125.9	148.29	155.09	171.03	182.69	224.73	213.38	208.93	200.39	239.06
1.6101	14.654	6.1316	9.218	0	0	0	0	0	0	0	14.448	68.849	131.57	215.26	313.46	397.54	483.18	578.64	705.14	741.98	802.04	906.66	928.52	989.05	1029.9	1146.3	1133.8	1170.4	1225.9	1237.8	1307.3	1284.7	1303.1	1368	1349.4	1314.8	1304.8	1324.3	1345.2	1368.5	1415.2	1400.4	1413.5	1413.8	1412.5	1382.7	1435.5	1387.7	1359.8
0	0	0.1969	0	2.4647	0	15.571	20.5	24.614	10.091	5.5118	7.6555	4.9921	8.5597	0	12.458	0	2.1518	0	0	0	2.0521	0	0	0	0	0	0	0	0	0	0	0	0	0	0	0	0	0	0	0	0	0	0	0	0	0	0	0	0
0	0	2.3691	7.0523	0	0	27.821	7.5979	8.0701	10.031	14.873	16.619	30.614	17.82	30.131	29.152	29.654	32.297	34.419	23.116	35.883	30.853	39.731	52.453	38.37	51.539	63.159	88.151	118.78	143.97	201.93	241.41	262.04	348.72	357.52	425.08	521.79	544.48	578.46	633.3	692.72	787.49	789.77	887.4	959.04	929.28	962.87	979.03	1087.9	1073.3
0	0	0.29412	7.0553	7.6523	7.0094	12.164	13.667	9.3106	7.6678	10.219	22.215	7.1019	15.779	11.15	9.1238	12.122	16.883	21.555	16.313	10.352	11.493	28.62	34.108	32.491	34.447	28.687	53.085	32.889	39.898	70.202	42.303	55.376	47.259	58.584	55.962	68.658	70.087	77.779	99.608	86.407	88.012	78.309	75.844	85.256	87.533	90.007	83.451	87.823	104.27
13.716	5.5113	0	4.1128	0	0	0	0	0	0	2.1191	1.3432	37.896	33.73	73.031	99.994	139.59	169.95	216.48	243.25	324.54	373.18	394.64	433.99	471.86	522.55	529.78	565.83	601.74	611.63	670.88	791.48	848	921.17	983.96	1066.2	1205.9	1287.5	1403.6	1492.1	1610.8	1702.9	1824.7	1915.2	2014.4	2044.5	2148.8	2279.9	2380.1	2410.4
6.1807	9.5433	0	0.18429	0	0.37879	0	3.1051	0	7.2672	14.868	40.365	53.433	76.68	110.14	145.06	132.64	170.89	159.81	243.25	310.57	371.56	408.96	546.78	654.69	715.18	837.33	888.84	955.15	991.64	1081.9	1202.2	1304.9	1470.5	1609.3	1728.2	1992.7	2097	2220.4	2379.9	2568.9	2702.9	2763.6	2962.1	3099.4	3009.5	3139.9	3339.4	3384.1	3492.6
9.8132	9.4747	0	0.95941	0	0	0	0	0	0	7.7956	32.935	85.976	55.282	84.44	129.84	200.07	218.54	283.69	348.26	391.81	480.09	520.86	611.69	659.31	687.52	732.68	827.29	882.96	935.7	1035.8	1146.7	1248.7	1337.8	1385.9	1433.2	1564.2	1644.1	1692.8	1807.1	1906.8	1947.6	2022.9	2171.7	2297.3	2407.3	2563.7	2609.2	2739.8	2760.3
7.0185	6.2788	6.2748	1.753	0	0	0	0	0	0	0	0	0	1.6461	14.093	41.89	88.959	124.25	161.71	200.13	233.85	248.11	300.49	333.13	381.53	431.44	509.74	550.44	597.53	659.85	674.69	703.58	652.69	689.73	694.51	697.66	694.94	732.7	748.84	818.55	874.4	992.03	1110.4	1258.1	1413	1568.3	1692.8	1827.7	1959	2085
0	0	0	0	0	12.805	7.0954	12.768	15.118	2.5121	4.8563	28.004	22.183	16.192	43.012	30.988	54.64	37.753	44.661	53.001	56.169	58.874	67.505	78.309	105.83	112.84	138.51	143.76	152.81	185.3	212.47	216.2	245.47	427.36	456.71	428.58	453.74	487.37	469.13	553.6	568.96	573.76	659.09	703.8	771.68	814.98	823.61	695.39	799.71	864.02
17.615	0	0	0	0	0	14.21	53.278	59.072	84.045	96.471	165.9	178.53	220.44	275.25	277.73	287.2	319.4	326.62	342.73	406.06	372.65	412.7	447.59	473.66	496.72	496.21	533.04	542.7	574.07	634.59	639.62	639.19	641.08	685.28	696.28	728.8	748.06	609.27	637.64	646.87	686.33	672.39	697.78	725.57	764.21	776.47	775.73	806.38	823.36
18.495	3.0827	0	0	0	0	0	0	0	0	0	0	0	0	0	0	0	0	0	0	0	0	19.892	2.3159	25.165	18.37	43.919	42.825	32.617	56.903	50.851	50.357	46.612	49.244	87.89	83.79	113.83	96.939	120.65	118.25	133.95	135.96	117.01	156.4	152.06	149.4	158.51	172.22	180.57	200.1
32.145	16.564	3.3497	0	0	0	0	0	0	0	0	8.2057	0	2.1598	9.6462	11.65	12.275	14.237	22.746	22.257	10.882	37.231	40.706	61.076	72.729	86.503	87.809	102.09	119.87	142.64	155.34	172.52	174.41	191.88	199.53	229.65	249.74	273.82	296.26	349.93	396.37	439.29	486.15	448.99	475.27	493.85	481.14	488.84	450.25	448.64
12.106	10.957	0	0	0	4.988	0	0	0	0	0.32464	2.4425	7.1652	0	2.6387	4.1743	13.122	2.7819	12.311	12.674	8.3613	10.61	0	16.773	27.188	20.159	33.336	19.779	33.19	21.79	33.613	54.794	38.106	38.385	37.499	43.134	55.532	69.972	52.258	43.162	71.498	93.034	99.838	78.012	97.002	113.38	117.17	111.62	62.89	60.243
10.187	7.0071	0	2.3952	0	0	0	0	0	0	0	0	0	0	0	0	0	0	61.94	87.796	144.59	187.54	257.91	318.75	368.71	455.69	481.89	536.67	606.64	626.25	694.77	731.04	810.04	812.47	856.07	943.41	947.12	1023.5	1068.4	1094	1159.7	1191.7	1229.8	1247.6	1298.8	1302.8	1383	1407.4	1413.8	1404.3
4.036	0	0	0	6.973	1.6475	8.4182	11.97	10.291	4.4192	13.851	23.785	19.223	14.685	14.992	25.531	14.959	14.142	12.82	11.371	18.221	8.6358	5.5245	16.62	7.1395	32.815	49.279	68.424	82.632	104.32	141.72	166.83	198.29	204.94	258	259.95	289.69	307.63	348.71	375.52	414.7	449.13	460.87	433.94	447.64	441.01	537.57	555.72	583.29	603.67
0	0	0	13.328	0	0	26.941	7.9094	10.809	14.386	24.198	23.035	28.778	35.283	48.724	56.034	79.398	87.954	100.32	121.81	156.46	173.2	187.74	213.07	264.95	272.98	347.38	412.77	521.99	599.24	743.97	904.5	991.94	1170.5	1337.3	1533.6	1686.5	1867	2071.1	2160	2292.6	2430.7	2544.5	2702.7	2842.8	2916.1	2978	3062.3	3048.2	3060.6
10.845	0	0	3.3711	0	0	0	8.7326	48.088	94.462	162.93	237.79	351.75	476.53	629.71	808.59	1062.1	1392.1	1601.5	1727	1869.6	2074.2	2221.4	2274.9	2541.5	2636.2	2765.5	2914.6	3087.9	3206.5	3337.7	3447.9	3519.8	3860.4	3909.2	4115.2	4192.4	4341.6	4618.8	4773.3	4939.3	5018.6	5352.7	5418.6	5529	5569.3	5795	5927.5	6048.2	6294.5
16.738	9.8577	4.3569	0.53614	0	0	0	0	0	0	0	0	0	0	0	0	0	0	0	0	0	0	0	0	0	0	0	0	0	0	6.4268	59.385	79.151	114.55	167.1	204.73	279.92	292.5	336.1	376.97	386.52	425.54	439.19	472.79	462.18	503.14	510.97	517.1	504.82	527.83
0	0	0	0	0	3.2383	16.47	8.6716	0.91782	8.1245	0	9.3277	8.4254	12.546	18.891	24.017	28.595	24.297	14.918	23.495	28.442	36.519	40.094	54.807	50.088	78.565	62.143	79.647	103.43	106.3	122.89	125.07	113.83	123.56	122.49	127.57	123.68	150.14	156.69	152.42	144.28	144.06	134.29	133.8	123.68	130.24	128.45	125.18	136.11	127.71
0	3.3867	8.2926	17.499	0	2.3012	0	0	0	0	0	0	0	0	0	0	0	0	0	0	0	0	0	0	0	0	0	0	0	0	0	0	0	0	0	0	0	0	0	0	0	0	31.289	62.155	80.081	82.939	106.83	115.51	115.68	127.78
0	1.1915	0	0	0.24694	6.3118	18.619	19.541	39.281	43.127	55.721	59.922	82.76	93.73	97.993	97.733	106.36	106.05	123.15	130.23	149.61	146.29	143.51	142.61	153.36	165.91	173.35	179.6	181.81	182.28	189.35	214.46	240.69	250.98	272.04	270.49	317.65	380.96	458.05	510.43	502.43	572.05	601.39	654.69	695.14	794.74	890.1	966.46	1049.3	1064.2
0	15.85	5.1466	15.13	0	0	0	0	0	0	0	0	0	0	0	0	0	0	0	0	0	0	0	0	0	3.9128	0.38011	21.101	19.287	30.262	25.102	57.445	56.358	46.826	70.079	80.663	61.159	73.14	108.08	125.19	135.87	121.88	122.77	151.69	128.52	138.84	155.8	145.45	166.83	146.74
0	0	0	0	0	6.273	26.889	50.622	77.952	134.5	191.78	254.32	351.39	408.21	504.23	607.43	822.77	800.51	770	986.24	1079.2	1121.7	1062.5	1145.3	1501.1	1489.8	1622.5	1606.1	1515.8	1626.5	1656	1736.1	1863.4	1892.9	1957.4	1974.1	1934.7	1762.9	1754.8	1840.3	1865.7	1939.4	1976.5	2009.6	1848.3	1894.6	2021	1963.3	1906.3	1983.4
13.015	0	0	0.70813	0	0	13.078	18.368	14.299	22.965	15.956	44.766	55.772	83.136	73.716	85.434	97.377	104.72	121.51	126.92	138.03	152.64	171.06	146.58	176.15	176.71	183.12	193.67	192.33	214.46	206.93	202.97	221.11	209.66	229.97	219.01	262.79	258.13	252.99	229.99	264.4	238.82	222.16	248.71	243.4	240.44	217.24	229.94	236.78	238.13
0	0	0	0	0	16.299	9.1753	17.636	21.017	14.306	23.274	36.993	30.798	40.338	43.129	50.78	58.82	96.383	98.154	108.4	126.28	138	155.85	181.09	225.22	241.12	248.31	255.5	308.24	316.47	340.59	384.13	440.03	476.73	566.83	627.91	722.74	833.16	885.37	1102.8	1253	1461.1	1634.2	1819.1	2076.5	2291	2415.2	2628.8	2877.1	3034.6
19.12	2.8892	0	3.9613	0.72862	0.78648	0	0	0.42365	0	0	0	0	0	0.48126	14.75	56.492	120.07	191.99	276.97	381.09	526.86	627.38	755.33	866.96	1028.6	1150	1280.5	1360.9	1428.3	1615.8	1718.5	1852.1	1781.2	2113	2198.5	2344.2	2562.1	2693.3	2830.9	2905.9	3070.3	3173.6	3201.8	3319.3	3478.5	3662.5	3802.4	3896.2	3975.4
3.1852	0	0	0	0	10.023	4.1062	0	0	5.0025	0	0	0	0	0	0	0	0	0	0	0	0	0	0	0	0	0	0	0	0	0	0	0	0	0	0	0	0	0	0	0	0	0	0	0	0	0	0	0	0
0	0	0	0	0	13.546	16.396	33.453	23.303	36.859	40.276	51.098	60.157	50.846	48.914	63.477	69	65.535	64.865	76.875	92.073	72.439	74.217	68.317	82.011	76.282	96.264	103.44	105.83	114.24	123.6	139.24	171.35	174.57	226.12	247.55	271.46	279.4	331.12	346.36	381.53	399.86	466.05	450.44	473.64	477.15	492.05	498.4	542.22	548.36
0	0	20.818	11.159	16.004	0	0	8.2888	15.02	25.535	40.996	63.882	87.126	109.55	113.25	147.58	170.03	187.01	215.05	237.82	252.99	250.6	279.5	289.3	314.92	309.03	348.97	357.18	359.73	388.35	424.32	460.29	447.47	472.97	490.26	509.11	510.35	531.07	562.06	582.43	600.15	622.13	606.06	644.76	666.59	641.01	609.44	676.18	684.39	659.07
0	3.7583	0	0.20854	10.35	3.5629	0	7.8424	0.82228	14.827	13.133	9.2793	8.0861	11.018	29.302	19.275	11.99	12.58	19.413	16.184	10.172	29.237	31.282	36.881	37.703	41.254	44.322	22.797	24.71	15.544	19.575	20.841	15.57	10.924	12.828	15.163	3.4958	0	8.0705	0	27.673	63.839	104.62	140.65	187.1	228.56	303.39	348	419.68	435.99
10.186	0	0	0	2.466	0	0	0	2.4585	0	0	1.8952	0	0.048236	0	1.8804	20.547	14.684	30.073	34.122	45.233	67.672	77.145	91.899	167.34	234.69	316.61	434.98	542.19	703.56	785.48	891.48	1030.7	1146.2	1310.5	1438.4	1553.1	1598.1	1763.1	1874	2008.6	2069.5	2169.2	2240.5	2256.6	2289.4	2262.4	2346.5	2364.3	2444.9
2.52	9.4743	0	5.8183	0	0	0	0	0	0	0	0	8.5673	0	0	0	0	0	6.1475	18.054	32.544	27.797	27.555	32.819	30.729	42.56	0	0	0	0	0	0	11.99	17.311	13.264	15.157	46.204	35.742	15.868	36.648	55.226	65.699	70.351	67.024	66.405	56.081	80.737	64.368	84.927	68.146
0	0	2.617	11.452	11.958	0	0	0	0.05239	0	8.7088	17.087	8.9743	19.063	19.949	32.16	33.358	50.632	48.437	61.387	55.533	61.485	85.868	132.42	201.5	277	381.16	499.09	591.71	705.03	835.86	975.11	1045.5	1194.2	1320.1	1372.9	1439.9	1511.7	1599.6	1744.9	1853.2	1940.3	1982	2055.7	2095.6	2183	2341.3	2248.8	2362.2	2417.7
1.4003	0	0	15.526	0	0	1.8007	16.637	0	11.944	15.89	58.238	127.63	241.21	427.97	650.74	877.39	1228.7	1560.4	1868	2317.9	2757.7	3052.4	3485.8	3855.1	4337.6	4442	4478.4	4722.7	4949.4	5421.4	5795.8	6031.2	6000.9	6613.4	6804.6	7222.5	7283.8	7473.5	7706.7	8043.7	7991	8094.5	8360.5	8741.8	8668.7	8767.8	8649.1	8292.5	8434.2
14.011	4.4653	0	0	0	4.3801	3.0549	0	0	0	0	0	0	0	0	0	0	0	0	0	0	0	0	0	0	0	0	0	0	0	0	23.725	56.754	99.172	128.88	182.1	240.74	315.36	409.64	465.58	548.25	643.35	724.34	837.69	849.8	1009.1	1093.3	1223.3	1324.4	1329.7
0	4.6371	6.5584	0	0	4.5478	4.2217	13.254	7.2224	23.891	19.299	0.82923	30.725	21.636	22.868	32.153	31.381	0	15.795	7.3017	44.253	16.773	42.234	41.993	25.174	58.846	59.459	61.413	42.576	80.364	75.626	48.211	129.81	81.559	95.336	118.49	124.19	47.564	62.838	77.886	77.523	52.925	19.69	59.789	85.263	106.02	106.89	87.536	113.97	44.871
29.545	12.102	0	0	0	0	0	0	0	0	7.9121	46.223	67.885	77.092	115.88	143.93	154.54	184.58	212.67	235.61	257.12	291.73	289.75	347.88	385.97	397.91	448.82	527.5	659.76	739.49	822.56	941.94	1044.6	1229.1	1429.5	1502.8	1713.9	1854.9	1972.4	2155	2336.1	2641.3	2605.4	2804	2970.6	3106	2932.8	3294.3	3195.4	3446.7
11.234	0	0	0	1.0099	0	3.0774	1.6239	0	0	0	13.601	34.123	55.594	82.595	121.41	144.96	189.1	229.42	254.82	292.02	320.84	338.79	370.36	419.53	466.6	404.17	382.58	414.09	413.58	479.55	454.32	479.02	476.69	536.22	556.08	548.48	586.8	581.63	610.05	696.15	720.53	778.93	803.05	858.13	905.27	932.98	884.43	989.21	1032.9
0	10.265	1.4709	3.7426	0	17.816	0	0	0	0	0	0	3.5398	0	1.9453	0	0	0	0	0	0	0	0	0	0	0	0	0	0	0	0	0	0	0	0	0	0	0	0	0	0	0	0	0	0	0	0	0	0	0
0	7.0458	0	2.842	0	5.1848	0	0	0	0	3.8503	0	12.95	21.799	65.332	116.62	165.36	236.73	331.6	446.72	542.19	689.31	875.71	1059.7	1285.4	1565	1865.7	2191.6	2637.2	3056.2	3411.7	3862.7	4377.1	4715.5	5152.7	5658.6	6134.4	6418.8	6744.5	7225.8	7698.2	7714.9	7967.5	8431.6	8596.1	8988.8	9030.5	9167	9288.9	9259.2
0	2.2585	0	4.8474	0	4.9775	0.052678	14.57	5.0558	11.892	8.9428	4.8861	0	3.2074	7.7398	9.2391	11.395	6.4131	0	0	0	0	0	0	0	4.9007	15.09	7.8174	20.535	25.937	30.616	46.216	58.405	75.899	107.08	117.45	134.45	142.07	184.63	196.45	241.82	248.51	283.41	257.74	293.86	319.14	323.49	354.68	365.77	396.17
27.999	5.9659	0	0	0	0	0	11.424	25.188	38.47	19.575	44.761	49.171	45.857	47.265	53.041	59.732	53.93	51.454	51.265	57.621	42.354	46.597	45.299	47.637	82.121	58.584	57.886	41.821	43.437	50.537	49.408	80.384	39.794	62.475	71.984	67.684	65.269	74.703	89.002	78.864	73.173	57.418	69.429	74.925	73.648	51.107	89.618	60.506	56.614
12.976	0	0	0	2.6649	0.5908	0	0.41393	0	0	0	0	0	0	0	0	4.4582	7.6572	9.3167	12.802	17.365	30.973	20.457	14.234	23.854	11.343	38.478	18.514	5.431	17.842	2.9356	2.6447	0	0	10.993	14.187	27.747	29.951	49.86	63.413	79.837	101.44	118.66	138.76	143.93	149.03	145.03	179.59	181.02	185.74
2.5349	10.11	0	4.2291	0	0	0.35296	0	17.124	22.993	41.753	54.413	58.38	70.071	77.716	80.791	102.7	104.9	120.94	132.98	147.86	166.15	186.85	167.53	179.89	197.69	218.11	191.88	254.85	220.22	253.96	270.1	343.66	349.55	344.32	376.37	375.49	407.51	496.72	507.7	545.63	571.18	657.07	717.93	766.08	801.06	917.93	1015.9	1033.6	1099.1
0	13.877	0	0	0	1.9288	2.0635	6.9651	15.162	11.183	11.432	18.507	29.961	27.157	56.228	61.058	61.012	70.222	75.188	105.19	107.14	103.79	127.49	138.24	139.08	137.15	152.81	157.57	166.77	183.41	197	208.11	208.19	238.09	257.86	277.25	235.91	239.61	263.46	269.52	274.74	279.25	271.67	309.45	292.32	312.38	319.53	310.08	333.26	337.91
0	1.9694	0.91777	6.843	0	11.354	0	0	0	0	0	0	0	0	0	0	0	0	7.2104	0.47534	12.801	16.866	32.216	62.735	75.676	92.012	104.62	149.52	199.08	244.62	281.79	345.3	428.01	473.13	547.08	630.38	672.79	759.9	787.38	831.54	880.66	905.89	884.65	922.06	952.94	962.59	964.49	983.32	1019.6	1008.9
8.9805	0.84774	0	0.52064	0	0	2.2671	0	0	0	0	0	0	0	0	0	0	0	0	0	0	0	0	0	0	0	4.6238	6.1752	6.2602	20.57	7.4429	10.021	33.249	41.874	82.796	93.621	130.49	84.435	128.27	142.3	192.44	211.9	235.5	292.32	326.68	351.14	372.02	429.04	428.09	468.42
15.367	1.6475	0	0	0	2.8532	0	0	0	0	0	0	0	0	0	0	0	0	9.1847	27.975	75.246	129.76	241.91	382.32	532.34	709.04	931.45	1232.5	1384.2	1624	1948.9	2078.3	2345.9	2600.2	2780	3009.4	3201.7	3351.4	3537.5	3703.3	3742	3883.1	4008.4	4016.5	3900.4	4143.6	4152.1	4223	4312.2	4346.7
14.398	0	4.0104	0	0	0	0	0	0	0	0	0	0	0	0	0	0	0	0	0	0	0	0	0	0	0	0	0	0	0	0	0	0	0	0	0	0	0	0	0	0	0	0	0	0	0	0	0	0	0
20.825	6.6774	0	0	0	0.61582	0	0	0	0	0	0	0	0	0	0	0	0	0	0	0	0	0	0	0	1.8733	26.525	73.728	75.824	119.62	148.38	193.71	240.04	295.36	348.7	465.48	532.26	552.04	543.34	591.66	643.14	652.31	616.78	679.56	700.43	752.15	780.96	755.5	775.01	812.02
0	0	0	0	0	32.187	26.751	29.859	31.261	37.266	40.891	49.642	64.873	77.475	81.678	93.375	103.44	109.9	150.02	163.26	182.73	197.36	212.96	219.14	263.53	289.56	311.18	334.68	345.47	370.94	392.59	420.52	466.12	486.7	507.21	530.46	563.03	628.42	682.97	716.76	715.99	756.56	817.59	868.65	947.55	1003.6	1094.8	1239.2	1254.4	1324.4
0	0	0	0	7.6311	15.799	8.8322	32.352	37.346	35.469	44.797	33.428	53.684	77.985	129.8	195.64	267.36	363.48	436.59	492.24	571.52	657.5	767.53	849.36	917.79	974.17	1045.1	1125.8	1139.4	1198.6	1303.4	1339.2	1374.1	1349.9	1473.7	1443.9	1507.2	1533.3	1624	1679.7	1750.8	1793.7	1761.9	1827.2	1843.3	1873.6	1886.3	1925.3	1937.5	1905.4
2.5562	15.214	0	0	1.0054	0	0	0	0	0	0	0	0	0	0	0	0	0	0	0	0	0	0	0	0	0	0	0	0	0	0	0	0	0	0	0	0	0	0	0	0	0	0	0	0	0	0	0	0	0
7.7935	0	0	0	9.9871	7.9169	0	0	0	13.423	0.68483	6.4048	0	0	0	0	0	0	0	0	0	0	0	0	4.8317	0	0	16.084	0	0	0	0	4.0538	18.582	32.233	34.864	11.935	12.878	0	0	6.1815	3.3098	30.59	4.5561	32.799	18.103	27.858	0	0	0
0	7.0387	0	7.2072	1.6988	9.5129	0	0	0	0	0	0	0	0	0	0	0	0	0	0	17.241	64.298	124.6	173.82	260.25	298.62	366.63	423.28	470.73	522.41	553.44	605.5	630.37	658.04	698.41	725.94	746.5	779.77	789.53	802.68	767.36	765.24	771.63	784.07	751.37	771.57	762.32	746.92	753.97	776.2
0	0	0	6.6647	10.631	8.6711	18.637	25.938	35.135	32.132	46.947	48.682	63.628	56.404	65.743	65.141	77.003	82.732	93.414	114.54	58.56	98.606	67.236	64.545	61.482	73.126	64.407	85.472	62.016	71.067	73.7	63.355	75.585	47.719	71.562	55.978	61.187	68.756	65.886	56.215	57.635	55.929	45.953	33.54	41.395	45.631	50.477	48.887	64.902	55.276
0	0	3.9276	5.3246	1.6813	0	12.318	12.938	18.372	10.182	9.6879	17.599	23.444	25.478	12.144	15.754	19.837	16.461	33.996	5.6823	12.991	5.0439	21.372	16.892	17.369	21.373	17.471	17.011	8.394	28.147	29.782	12.907	8.5086	8.7321	13.864	13.809	17.057	17.333	29.732	28.733	55.317	50.821	56.265	56.1	65.342	84.119	84.239	94.866	110.18	130.28
0	10.608	0	1.7283	0.6718	0	0	0	0	0	0	0	1.5816	0	0	2.6219	7.1123	0	0	0	0	0	2.3187	18.073	26.316	18.659	28.025	27.756	31.983	29.134	34.63	33.281	27.943	46.127	63.954	59.652	67.288	68.949	74.473	89.241	98.04	100.59	112.95	103.69	98.321	106.19	122.51	121.24	114.06	126.65
4.9835	8.1653	0	0	0	1.5113	0	0	0	0.22199	0	0	0	4.2431	0	0	10.061	7.5856	24.253	14.566	29.703	33.214	48.832	59.197	63.162	87.069	78.857	74.405	94.442	106.76	126.04	147.42	177.67	205.19	244.61	311.08	411.01	577.89	732.92	950.5	1134.3	1405.5	1643.4	2058.3	2333.4	2762.5	3088.6	3420.4	3748.1	3933.5
13.14	3.0937	0	7.4069	0	0	0.065683	3.5563	0	0	6.6732	0	4.698	0	0	0	0	0	0	1.3829	0	0	0	0	0	1.9268	6.5435	14.675	44.021	67.844	96.543	154.38	188.68	206.39	244.1	267.62	324.35	396.3	444.33	520.87	410.29	455.7	526.77	565.2	602	687.98	752.75	875.37	927.9	976.11
0	0	13.064	12.379	0	0	0	7.3523	0	20.821	18.147	44.137	81.897	96.142	145.99	188.98	199.36	273.55	291.71	349.78	409.59	473.69	525.51	582.97	635.52	683.21	736.59	810.95	817.34	873.47	949.84	1013.2	1107.6	1149.3	1222.6	1284.8	1322.1	1382.8	1481.6	1528.1	1618.4	1687.8	1805.1	1793.6	1905.7	1949.9	2043.7	2094.3	2133.1	2179.6
21.832	14.668	0	0	1.2924	0	0	0	0	0	0	0	0	0	0	0	4.2963	0	9.4935	9.4372	14.248	17.866	27.797	48.983	48.952	76.729	93.88	126.29	120.44	153.46	188.84	229.26	254.96	306.76	316.59	356.8	419.99	473.49	549.63	627.1	712.38	800.44	905.72	1053.6	1146.1	1219.5	1370.9	1441.4	1567.8	1615
0	0	0	11.816	0.51857	1.1494	20.114	1.3122	5.5533	4.6303	16.019	12.65	19.737	22.815	25.643	22.573	27.389	34.854	32.816	32.816	40.242	61.394	53.013	66.678	63.705	82.396	112.37	124.85	143.27	147.36	189.4	199.65	197.85	210.95	249.24	274.2	330.68	409.84	450.8	523.02	574.28	612.03	673.8	732.8	832.7	886.71	995	1099.1	1107.5	1153.3
2.1184	12.074	0	0	0	12.879	10.712	8.0843	0	0	0	0	0	0	0	0	0	0	0	0	0	0	0	0	0	0	0	0	0	0	0	0	0	0	0	0	0	0	0	4.1588	0	21.69	13.113	31.982	48.686	58.129	52.266	52.412	45.569	95.887
12.106	9.2307	2.2548	0	0	0	0	0	0	0	0	0	2.8995	5.7878	10.946	16.027	17.221	27.664	55.59	84.351	88.46	117.76	133.63	161.25	170.42	201.43	212.62	240.87	259.95	306.59	318.03	349.47	364.81	406.19	446.27	436.94	450.82	457.99	474.15	491.6	511.07	529.21	551.23	555.24	579.08	575.6	606.89	600.8	630	589.35
0.8244	0	0	0	0	15.607	12.661	44.911	50.507	78.687	97.69	113.14	104.84	112.58	131.9	161.57	153.98	212.7	221.24	223.77	325.1	389	475.21	536.9	647	746.01	881.12	1023.3	1080.1	1251.9	1354.4	1373.9	1516.9	1635.2	1731.6	1799.8	1894.9	1923.8	2036	2158.1	2145.5	2234	2250.7	2311.9	2372.3	2379	2471.5	2586.5	2618.8	2619.2
0	0	0	0	11.231	19.37	5.6355	9.595	2.3454	1.9735	0	7.2871	0	15.148	12.33	18.571	29.792	0	0	0	0	0	0	0	0	0	0	0	0	0	0	0	0	0	0	0	0	0	0	0	0	0	0	0	0	0	0	0	0	0
5.3475	7.9204	0	1.1124	0	4.114	0	2.0226	0	0	0	0	0	0	0	0	0	0	0	0	0	0	0	0	0	12.434	27.38	44	63.114	71.91	95.221	113.33	136.82	166.42	182.2	185.06	201.72	189.63	198.43	236.03	245.12	276.85	259.67	281	292.42	338.73	317.05	367.64	339.17	336.19
13.868	14.973	5.4029	2.741	0	0	0	0	0	0	0	0	0	0	0	0	0	0	0	0	0	0	0	0	0	0	0	0	0	0	0	0	0	0	0	0	0	0	0	0	0	0	0	0	0	0	0	0	0	0
0	0	0	7.3725	9.5375	21.252	20.759	15.52	38.49	40.61	51.095	36.117	47.884	41.435	63.768	72.861	82.918	80.723	26.709	22.871	36.389	53.619	124.72	154.36	202.9	243.46	311.36	398.24	499.25	601.22	695.46	814.73	930.46	1060.7	1114.4	1269.8	1384.5	1493.1	1682.3	1771.9	1828.4	1879.6	1938.4	2061.4	2104.1	2106.3	2101	2163.2	2198.1	2205.6
12.102	1.9823	0	0	0	0	0	0	0	0	0	0	0	7.514	0	14.454	31.315	61.039	86.391	126.63	153.11	182.28	228.5	295.01	342.31	382.85	421.33	444.03	474.96	556.7	599.3	664.29	706.38	731.58	811.08	845.01	881.74	954.93	1020.3	1164.5	1242.4	1413	1492	1584.9	1688.6	1846.3	1899.6	1961.8	2031.9	2155.1
3.8121	0	0	0	2.2986	3.5129	2.7513	3.2135	0	0	0	0	0	0	0	0	0	24.82	42.442	50.694	10.638	82.316	100.63	113.93	146.55	172.51	180.19	184.86	216.85	260.72	264.21	284.78	343.72	375.33	452.78	519.56	601.16	650.69	712.47	833.74	886.1	893.33	1033.3	1077.6	1152.6	1240.9	1284.1	1332.7	1476.8	1545.9
0.16529	0	0	2.5978	10.197	0	0.87796	0.1243	0	0	0	0	0	0	0	0	0	0	0	0	0	0	6.5219	12.114	46.693	103.47	184.18	276.32	383.63	532.28	663.62	826.6	1015.6	1208.6	1455.2	1640.3	1801.3	2010.8	2256	2387.1	2594.3	2751.4	2897.1	3031.7	3205	3383.1	3443.5	3546.9	3693.2	3782.2
16.827	0	2.4292	4.1198	0	0	0	0	0	0	0	0	0	0	0	0	0	0	0	4.1277	30.102	33.079	62.822	91.984	142.1	172.48	272.06	331.34	345.49	458.46	552.85	655.84	787.11	926.64	1136.3	1277.8	1536.5	1761.6	2014.2	2251.4	2568.1	2809.8	3133.2	3418.7	3703.1	3985	4175.6	4543.6	4797.5	4964.3
0	0	0	11.253	5.6511	0	21.407	0	6.9282	0.35796	8.594	7.8094	13.134	3.1307	11.93	13.895	8.8612	11.65	0	0	0	0	0	0	0	0	0	0	0	0	0	0	0	0	0	0	0	0	0	0	0	0	0	0	0	0	0	0	0	0
11.264	0	0	6.8278	8.3174	0	0	0	0	0.77944	0	0	6.2047	2.224	13.362	7.7641	39.356	55.294	98.85	148.36	187.94	228.3	280.02	343.8	387.98	417.74	520.22	551.51	561.63	570.86	591.84	628.04	629.42	655.18	678.37	694.99	711.06	684.79	733.01	706.16	751.88	763.75	786.47	899.67	942.9	983.39	955.79	1039.4	1006	1049.6
12.327	7.0326	0	0	0	0	0	0	0	0	0	0	0	0	0	0	0	0	7.3919	6.2418	20.802	31.143	27.253	32.656	36.616	57.345	65.219	62.227	90.497	84.836	114.23	145.47	146.46	161.07	184.6	178.58	127.65	229.27	261.33	229.57	157.01	148.75	181.27	203.02	245.99	280.86	324.76	384.69	406.1	419.86
11.097	2.6627	0	3.599	1.0385	4.2422	0	0	0	0	0	0	0	0	0	0	0	0	0	0	0	0	21.262	49.839	77.842	99.011	132.04	148.94	177.36	195.38	239.56	263.52	300.39	320.5	358.53	386.24	415.91	552.84	602.97	668.24	703.17	729.47	793.65	816.04	887.99	929.65	915.64	987.58	1034	1103.8
0	0	0	0.10732	0	0	37.798	28.456	86.901	142.26	225.35	326.13	423.53	544.01	665.09	776.53	849.51	986.9	1087.3	1197.4	1334.9	1379.6	1543.2	1665.2	1773.1	1909.5	2068.7	2298.6	2507.9	2665.3	3043	3280.5	3502.1	3711.4	4010.5	4440.2	4897.2	5083.5	5607.5	6335.3	6701	7573.8	8264.3	8424	9117.4	9547.6	10505	10840	11422	12182
5.876	0	0	0	0	5.0936	9.3697	5.0148	9.0994	9.4603	16.516	29.103	10.862	27.927	31.001	28.65	58.241	81.309	73.79	62.788	71.717	82.113	96.949	102.74	158.39	183.52	161.61	216.45	240.44	283.19	308	366.65	411.02	358.2	329.72	415.88	461.78	434.39	400.79	483.42	534.21	552.65	551.28	554.66	677.04	628.91	673.57	700.93	751.68	817.75
7.6904	7.0354	0	0	0	8.1622	8.1493	19.338	13.53	0	0	0	0	0	0	0	0	0	0	3.0166	66.374	204.06	329.37	458.63	618.43	863.04	1043	1199.1	1484.9	1728.6	2048.2	2259.5	2391.7	2618.5	2903.6	3139.5	3321.9	3321.5	3451.3	3544.5	3707.8	3859.4	3930.3	4037	4140.5	4137.1	4210.3	4283.3	4290.3	4543.4
4.2815	0	0	0	3.4827	1.9888	9.4398	12.34	8.7682	12.85	26.322	39.707	31.768	56.687	93.945	169.63	262.92	400.22	503.65	661.06	821.23	963.33	1122.1	1250.3	1420.5	1573.6	1724.6	1851.6	2061.8	2079.6	2264.6	2364.5	2971.5	2577.5	2683.6	2792	3183.2	2899.3	2873.8	2931.7	2981.3	3077.8	3192	3327.4	3362.1	3417.9	3577.5	3685.2	3853.6	3851.4
18.532	18.479	3.9251	4.3202	0	0	0	0	0	0	0	0	0	0	0	0.7374	0	0	0	4.6728	0	15.284	8.0718	26.668	31.667	25.429	36.575	28.991	53.057	42.962	59.244	69.22	41.118	46.893	41.922	51.264	78.4	76.856	88.951	86.1	89.983	91.118	109.45	95.681	108.48	126.03	134.31	140	136.97	137.24
6.7259	8.7905	0	0	0.483	0	0	0	0	0	0	0	0	0	0	2.3635	0	1.7375	17.553	14.785	25.27	24.421	25.534	45.703	60.1	101.05	131.25	154.4	257.53	279.64	373.07	444.47	509.45	580.3	672.2	734.49	763.87	908.34	973.88	1052.8	1104	1199.1	1238.6	1230.1	1296.4	1462.2	1600.4	1722.6	1907	1815.4
3.4063	2.3715	12.637	5.5815	0	0	0	2.9207	0	0	5.6385	13.275	8.6405	33.703	42.155	56.601	56.95	68.295	86.392	109.89	108.71	124.7	122.31	134.03	143.84	170.21	194.24	241.78	261.9	318.33	358.61	425.31	452.48	502.83	520.98	584.18	598.44	629.87	644.66	676.11	713.99	762.16	769.15	786.62	681.59	815.15	826.2	896.3	902.73	912.97
11.604	0	0	0	0	9.0465	1.9363	6.4551	9.9085	10.001	22.363	22.409	10.808	17.494	35.537	33.173	39.241	62.395	70.349	86.308	63.639	120.22	108.38	135.53	188.31	282.59	340.86	442.47	537.27	638.82	775.64	942.97	1044.1	1240.2	1456.7	1654.4	1869.4	2017.5	2151.6	2169.6	2550.1	2614.4	2981.3	2916.5	3152.9	3264.6	3434.2	3542.2	3811.4	3855.9
9.6059	7.7933	0	0	4.7382	0	0.039239	0	0	0	2.565	16.387	31.932	36.849	45.916	60.762	81.495	79.463	120.35	103.64	133.28	120.77	106.38	130.34	112.97	105.72	114.83	135.2	126.14	164.07	199.22	193.34	220.19	228.88	236.53	263.78	261.26	305.65	336.47	354.13	382.1	396.05	404.91	392.79	433.74	458.15	420.72	428.2	402.48	443.61
0	0	0	18.564	0	4.7451	40.227	22.123	29.636	29.221	43.517	64.467	60.976	59.224	63.254	66.282	82.008	87.184	115.6	155.58	165.9	196.42	238.02	286.87	333.83	430.24	513.79	577.17	662.09	704.43	810.48	903.07	940.46	952.61	1093	1152.6	1270.2	1353.8	1451.6	1553.1	1732.4	1820.3	1985.1	2195.9	2270.1	2523.8	2621.4	2789.6	2997.4	3149
6.1096	0.40597	0	7.5925	0	0.54959	0	0	0	2.0881	0	0	0	0	4.4225	7.1691	10.871	10.72	5.5039	0	2.9959	5.012	20.183	43.622	107.27	193.55	283.63	405.02	525.05	649.26	820.54	950.38	1081.1	1174.1	1356.3	1414.2	1487	1585.4	1695.2	1876.4	1994.2	1998.4	2074.9	2152.8	2200	2300.3	2303.7	2365.6	2472.7	2493.1
18.157	6.4168	0	0	0	0	0	0	0	0	0	2.6554	7.4901	14.553	41.145	56.175	77.56	101.19	134.15	170.23	192.83	227.57	247.97	258.57	281.91	276.12	304.8	316.64	305.21	320.17	321.18	307.88	329.28	319.92	340.54	350.78	359.02	360.78	392.87	364.75	376.36	389.26	378.5	408.83	393.91	420.5	409.67	430.26	439.03	471.21
3.636	9.2268	11.941	0	0	0	0	0	0	0	0	0	0	0	0	0	0	0	0	0	0	0	0	16.4	15.686	20.026	27.376	17.329	37.856	18.019	29.818	27.416	13.849	9.6713	18.433	15.941	19.569	0	8.6163	0.32482	5.0848	16.528	15.588	12.123	5.3281	4.0372	9.9097	17.045	14.803	0
13.832	10.016	0	3.8156	0	0	0	0	0	0	0	0	0	0	0	0	0	0	0	0	0	8.54	13.128	20.445	38.966	63.413	82.156	97.68	214.21	251.86	264.63	169.59	314.45	386.48	319.58	437.58	863.62	827.55	1107.2	1392	1666.5	2043.8	2304	2677.1	2981.4	3290.4	3583.1	3705.2	3944.9	4226.3
0	0	0	0	1.5883	10.69	15.947	18.194	18.699	34.809	17.336	45.971	44.675	42.813	41.039	65.299	75.461	81.407	80.709	69.754	77.468	96.648	102.28	65.385	74.842	68.846	42.804	14.118	6.225	30.214	24.647	13.261	2.0142	0.63606	16.735	26.383	17.057	32.927	0	15.079	24.147	73.837	94.102	124.49	177	238.14	264.09	269.02	360.25	381.78
8.1407	0	0	0	0.64975	0	2.8219	2.6339	0	0	0	0	0	0	0	0	0	0	0	0	18.671	62.761	114.32	193.57	302.59	427.15	577.56	714.19	878.74	1051.4	1202	1402.5	1554.9	1702.7	1857.9	1972.1	2147	2294.9	2432.9	2552.2	2691.5	2808	2918.6	3013.5	3174.3	3240.9	3318.2	3418.9	3474.6	3565
4.9567	0.29651	0	0.009824	0	7.2398	3.5899	39.2	114.84	197.02	319.99	512.6	718.24	940.1	1233.2	1520.6	1839.1	2266.3	2660.6	3155.5	3477.9	3920.2	4553.2	4813.1	5200.4	5427.9	6040.2	6384.7	6774.3	6983.5	7236.1	7617	7867.2	8271.7	8376.7	8665.7	8876	8766.7	9154.6	9178	9289.4	9273.8	9498.6	9717.2	9596.4	9515.7	9641	8968.2	8964.7	8756.8
0	0	0	8.3437	0	0	24.44	15.488	22.11	16.805	26.289	32.944	53.489	50.831	73.325	96.786	110.14	128.58	143.22	160.36	182.53	211.9	229.86	271.86	272.3	291.02	323.74	350.52	393.21	403.55	451.53	498.76	564.67	619.25	680.92	729.53	817.88	865.53	966.09	1002.7	1091.2	1092.9	1096.1	1131.3	1164.4	1207.6	1202.4	1212	1242.6	1273.1
21	6.5333	5.6008	4.4926	0	0	0	0	0	0	0	0	0	0	0	0	0	0	6.4418	14.505	27.599	25.614	44.842	69.744	86.543	109.8	115.64	110.13	116.85	146.89	170.09	178.79	201.11	151.76	232.92	268.86	265.11	266.65	289.03	320.93	377.66	436.2	445.75	481.9	579.4	650.14	726.68	716.17	807.21	902.51
0	1.9416	4.7722	2.6889	0	5.7491	0	0	0	0	0	12.057	11.23	36.953	43.328	65.114	67.048	117.01	170.89	221.26	255.03	325.51	365.84	445.44	505.33	555.69	668.3	753.2	810.45	867.65	938.04	1019.7	1040.8	1082.2	1164.7	1256.8	1356.3	1362.5	1480.3	1554.5	1742.4	1848.3	1967.8	2093.9	2175.5	2220.7	2373.2	2374.8	2493.1	2396.4
0	0	0.90932	0	0	8.0742	17.694	0	4.4074	18.471	13.235	9.1231	9.7762	0	0.15255	0	0	0	2.0696	6.4335	0	3.3936	6.0214	37.344	35.811	39.316	48.155	52.297	60.647	52.778	68.487	72.465	73.509	69.979	55.884	86.57	138.56	108.59	92.969	101.17	105.84	124.72	130.37	117.15	143.54	175.91	184.31	195.69	204.48	206.67
9.3974	4.4829	4.793	0	0	0	0	0	0	6.8796	0	0	0	0	1.783	7.4915	16.914	27.997	41.507	60.577	62.45	62.886	71.381	78.926	94.398	125.58	147.66	168.36	190.55	217.46	258.18	319.47	325.36	378.69	430.51	461.71	475.42	533.12	557.25	560.89	567.88	615.78	652.89	648.11	718.03	712.32	705.09	786.8	695.94	671.6
0	0	0	9.2347	5.8541	4.7137	12.553	18.212	20.233	14.005	18.957	29.227	23.156	25.811	22.394	29.257	31.884	28.142	40.382	39.692	35.135	49.71	58.611	49.952	67.554	72.488	84.628	91.477	82.068	87.168	92.352	97.647	98.961	108.44	123.76	133.64	132.57	142.69	152.7	164.57	179.82	166.43	170.3	164.03	167.77	192.75	192.13	192.7	206.95	218.16
0	0	3.2061	0	0	6.075	18.02	0.43232	3.6014	9.7056	8.7829	5.3507	0	1.2233	8.0899	5.1155	0	5.4842	5.8825	22.315	5.1334	0	2.2493	11.47	17.357	4.9797	5.3699	0	0	0	0	11.14	0	1.0864	0	0	0	0	0	8.9625	20.357	2.1079	0	5.1954	25.035	20.903	27.904	70.785	63.416	57.331
18.698	7.8194	0	0	0	0	0	0	4.5834	14.302	35.909	72.596	131.87	201.5	271.6	368.86	437.58	551.68	637.96	708.57	784.07	857.09	929.18	1007.1	1103.3	1261.3	1337.9	1434.3	1521.1	1592.8	1715.7	1856.8	1901.3	2040.2	2120.9	2222.3	2241.1	2336.8	2431.4	2520.2	2497.6	2560.7	2624.1	2708.9	2726.7	2767.8	2800.1	2893	2936.4	2860
0	2.8474	0	8.3191	12.626	0	6.4866	5.9764	16.102	15.034	9.9766	9.5562	0	0	0	0	0	0	0	0	0	0	11.223	0	0	20.014	2.8088	4.2967	0	1.2398	0	0	0	0	0	0	0	0	0	0	0	0	0	0	0	0	0	0	0	0
0	0	0	7.4095	5.446	2.9872	13.022	0	13.448	0	0	6.7497	22.167	20.395	27.296	39.041	31.483	46.106	62.317	68.771	103.59	141.55	184.69	229.33	278.51	345.2	431.23	486.07	531.89	622.06	667.79	760.59	787.8	838.26	894.99	914.6	946.89	1042.5	1030.2	1043.1	1074.6	1056	1070.1	1117.8	1110.2	1122.2	1124.5	1106.4	1131.7	1095.2
0	6.2568	3.4951	4.557	0.2933	2.9629	0	0	0	0	0	0	0	7.6242	9.2202	12.049	5.2992	15.579	28.898	39.381	37.485	44.482	46.774	46.363	43.264	44.248	50.93	50.164	60.303	65.149	58.464	75.7	71.936	81.7	89.178	90.049	93.379	97.203	92.249	99.247	129.18	155.18	164.48	171.91	194.67	191.11	201.57	230.56	246.09	224.49
8.648	0	0	0	0	2.139	3.9907	8.7549	6.1281	8.8613	9.2819	13.315	9.5006	19.292	36.358	43.239	39.329	55.652	66.965	73.992	76.578	88.276	101.77	105.65	107.34	132.94	135.63	126.66	133.63	119.35	117.78	117.31	122.31	122.7	148.16	167.62	179.48	224.85	259.19	298.33	339.53	325.72	354.89	407.5	382.56	474.78	456.08	494.37	511.56	520.05
6.4165	2.4186	0	3.415	0	1.2681	0	0	0	2.739	6.0951	0	0.15473	2.9462	16.22	27.345	53.324	79.775	121.3	173.46	262.26	352.6	446.05	550.62	679.35	810.41	907.62	1009.7	1130.3	1198.3	1242.4	1328.7	1368.5	1427.1	1521.8	1574.3	1690.7	1740	1736.8	1753.3	1857.8	1889.6	1912.5	1916.1	1993.5	2076.5	2107.2	2117.4	2236	2256.1
11.784	0	1.1709	1.4139	0	0	0	0	0	0	0	0	0	0	0	0	0	0	0	0	0	12.221	53.686	97.139	243.98	291.39	468.95	626.29	797.27	946.07	1207.2	1457.3	1706.4	1938.2	2133.3	2563.6	2863.6	3119.3	3548.7	3944.4	4178.7	4471.4	4627.1	4799.1	5033.3	5194.2	5518	5539.7	5943.4	6149.3
23.671	16.914	0	0	2.6152	0	0	0	0	0	0	0	0	0	0	0	0	0	0	0	0	0	0	0	0	0	0	0	0	9.8075	9.1528	20.094	9.7572	0	0.56435	10.91	9.0973	9.7453	25.681	0	0	0	0	0	1.4686	22.414	31.074	7.5015	0	0
13.299	0	0	0	0	0	0	0	0	0	0	0.12595	6.0346	15.331	30.017	56.013	67.102	77.618	110.56	126.57	163.43	183.69	186.93	202.58	219.13	237.94	259.3	282.01	303.62	330.08	343.61	398.28	426.5	457.52	540.62	595.28	680.98	756.55	863.39	974.21	1116.4	1249.9	1407.6	1616.9	1733.3	1981	2072.9	2281.4	2398.3	2568.4
0	0	0	0	6.9539	13.763	14.095	17.178	19.074	25.237	44.306	66.26	76.931	92.74	101.56	107.75	120.18	122.85	141.53	155.62	165.33	163.12	173.3	174.51	191.94	218.99	236.63	236.83	277.82	288.82	324.5	349.36	379.03	397.4	396.28	391.6	401.65	455.7	480.76	475.43	487.43	507.88	537.3	577.17	600.31	630.6	711.78	786.5	821.01	855.36
17.49	6.4177	0	1.3419	0.18103	0	0	0	0	0	0	0	0	0	0	0	0	0	0	0	0	0	0	0	0	0	0	0	0	0	0	0	0	0	0	0	0	0	0	0	0	0	0	0	0	0	0	0	0	0
5.1341	24.768	3.2771	0.1749	0	0	0	0	0	0	0	0	0	0	16.853	28.047	42.646	46.804	75.012	89.4	103.93	121.75	134.89	131.47	156.31	166.22	205.83	173.58	178.1	168.34	188.21	175.67	180.58	160.18	188.1	209.91	245.01	298.09	369.05	445.46	537.22	618.59	730.25	815.93	890	968.87	1039.4	1096.2	1193.1	1288.4
1.9691	0	0	0	0	7.0445	10.058	8.9211	25.392	39.132	42.91	63.564	76.985	93.847	113.37	188.4	142.65	186.45	165.05	173.09	233.51	217.4	253.96	246.46	287.2	297.81	331.52	376.02	446.98	552.65	587.64	729.64	875.29	1051.4	1258	1456.1	1724.6	1922.2	2202.4	2265.6	2659.3	2719.8	2892.6	3225.9	3373.4	3468.1	3712.8	3930.3	4007	4154.9
21.458	8.6845	0	1.4435	0	0	0	0	0	0	0	1.7715	0	3.1567	0	0	0	9.5692	4.588	22.311	34.803	49.078	53.488	65.717	81.748	111.17	99.087	139.83	151.21	180.57	215.06	243.94	295.67	324.05	376.88	380.98	436.31	416.06	471.27	535.16	600.67	686.7	740.89	840.87	910.11	982.28	1002.8	1036.6	1105.7	1112.2
0	0	0	1.0507	13.717	1.2343	7.496	10.446	11.299	13.578	15.208	22.285	19.348	18.483	23.748	26.648	33.42	12.335	14.988	14.308	18.657	10.45	9.892	0	4.0468	7.5662	7.2571	10.044	0	6.401	9.9209	6.1791	1.8799	0.23161	0	0	0	0	0	0	0	0	0	0	0	0	0	0	0	0
27.159	17.161	0	0	0	0	0	0	0	0	0	0	0	0	0	0	0	0	0	0	0	0	0	0	0	0	0	0	0	0	0	0	0	0	0	0	0	0	0	14.65	7.3192	7.1506	3.0057	0	15.208	16.333	13.177	24.595	40.315	35.686
2.562	0	0	0.15227	20.495	0	0	0.66643	12.693	45.576	95.542	169.8	281.25	394.06	548.5	697.64	826.18	1037.3	1235.3	1425.4	1565.5	1789.7	2033.3	2239.1	2480.6	2593.5	2779.6	2987	3138.9	3260	3392.5	3584.7	3670.2	3855.2	4015.4	4251.2	4261.4	4441.6	4359.3	4302.7	4295.2	4438.5	4561.7	4495.2	4563.6	4748.5	4950.5	5095.8	5156.5	5150.8
0	0	0	13.96	0	0	5.1628	0	4.5	0	0	0	0	0	0	0	7.6253	42.008	89.278	144.64	220.73	272.6	315.87	385.96	458.3	512.79	582.09	654.96	700.78	785.56	826.86	894.91	907.45	983.27	1040.6	1033.8	1083.8	1087.1	1131.5	1134.8	1180	1166.2	1123.6	1146.5	1166	1157.3	1146.9	1137.6	1157.1	1165.9
0	0.73699	0	1.2876	8.6058	8.0879	0	0	0	0	0	0.56946	0	11.071	29.68	40.997	78.906	123.53	199.72	256.59	299.96	382.12	434.52	523.36	559.33	634.68	663.99	710.13	774.04	776.62	843.33	883.19	863.65	865.12	886.58	886.34	927.21	946.5	972.74	945.42	934.58	972.22	971.03	985.92	1000	999.92	1042.3	1050.5	1052.3	1054.3
15.911	0.5789	0	0	0	3.4152	0	0	0	0	3.2381	6.6445	3.2959	8.4199	14.564	22.093	22.528	26.398	27.045	41.962	58.363	63.478	75.698	49.457	50.669	55.996	47.85	58.284	36.368	61.274	71.783	89.376	68.878	88.594	94.746	91.588	71.815	89.286	63.048	86.332	93.445	76.134	104.22	85.962	102.51	71.518	87.923	83.02	72.485	63.374
20.821	12.031	0	0.38581	0	0	0	0	0	0	0	0	0	0	0	4.2367	0	1.4912	6.4739	19.686	31.7	33.795	42.817	85.821	168.4	347.54	420.95	568.94	719.69	891.96	1135	1300.4	1327.4	1641.7	1861.6	2006.5	1998.5	2283.5	2315.8	2531.4	2560.3	2867.3	2977.8	3328.2	3649.2	3768	4032	4248.6	4541.8	4825.3
15.084	4.4858	0.56275	0	0	0	0	0	0	0	0	0	0	0	0	0	5.262	9.7118	0.22095	22.184	37.516	40.513	50.389	34.099	41.477	32.484	37.278	19.681	8.1964	37.42	88.104	123.27	217.98	309.37	400.2	530.18	639.11	755.8	906.84	964.2	1260	1353.7	1464.4	1687.2	1847.6	2019	1914.9	1996.4	2102.9	2187.8
1.6585	3.9396	3.4059	8.6375	4.7693	0	0	0	0	0	0	0	10.353	11.622	36.43	83.295	108.74	149.98	190.91	222.91	249.44	265.88	273.59	298.16	308.14	323.82	326.13	355.23	360.24	364.71	350.34	335.96	369.14	334.49	375.26	367.12	389.62	342.1	378.13	396.33	415.01	419.91	400.22	441.57	458.57	453.49	451.36	474.21	465.6	502.3
3.0919	2.8923	3.6795	0	1.0385	4.2142	0	0	0	0	0	0	0	0	0	0	0	0	0	0	0	0	0	0	0	0	0	0	0	0	0	0	0	0	0	0	0	0	0	0	0	0	0	0	0	0	0	0	13.11	2.889
19.651	6.467	0	3.3039	0	0	0	0	0	0	0	0	0	0	0	0	0	0	0	0	0	0	0	0	0	0	0	0	0	0	0	0	0	0	0	0	1.4862	10.395	16.045	27.345	23.758	37.272	21.476	20.565	0	0	0	0	0	0
10.044	8.4487	1.8639	0	0	0	0.77855	0	0	0	0	0	0	0	0	0	0	0	0	0	20.106	44.268	71.275	81.295	100.75	145.56	165.1	200.99	212.1	236.5	274.99	285.6	318.07	350.41	381.86	371.49	361.04	356.88	365.36	414.34	413.12	380.17	390.03	415.22	431.38	395.34	393.35	415.54	401.18	399.83
16.839	1.4994	0	0	0	0	0	0	0	0	0	0	0	0	0	0	0	8.0791	10.672	0	8.6706	15.481	35.785	46.482	68.781	79.613	78.342	102.32	102.59	122.01	133.09	137.16	148.64	145.85	175.57	189.73	216.67	222.13	229.37	254.89	287.8	315.05	305.61	301.21	307.85	380.7	340.72	339.71	358.34	343
9.9372	13.468	9.0234	0	4.8732	0	0	1.6198	0	0	0	3.1278	22.206	27.507	74.455	134.61	156.29	202.68	240.45	288.83	349.68	393.17	416.63	452.89	468.3	478.19	523.1	540.89	581.09	571.36	604.27	623.76	620.52	621.14	629.64	641.22	666.29	631.23	633.4	634.5	654.18	658.54	675	660.04	656.24	655.01	647.55	638.5	645.11	640.52
0	0	0	8.2686	25.468	22.768	0	5.5767	5.8113	0	9.5586	46.493	10.024	7.4011	6.2248	0.3966	8.514	12.927	4.5448	15.515	11.495	14.47	17.857	1.9751	0	9.3673	2.7659	6.0004	0	0	0	0	0	11.238	55.48	82.976	145.27	195.3	257.36	306.16	347.1	459.65	527.21	524.41	782.75	810.32	907.3	955.46	988.83	1034.2
0	0	0	6.9804	0	0	13.731	0.27111	11.667	1.7854	20.041	21.636	41.028	67.204	102.9	142.05	184.45	214.79	223.38	293.07	300.81	347.68	331.65	426.95	477.57	487.11	507.02	559.12	587.92	594.34	643.98	689.4	654.67	708.91	754	798.46	852.58	881.26	1002	1038	1108.2	1202.7	1269.2	1306	1350.6	1476.9	1545.6	1582.6	1682.3	1645.8
0	0	0	34.212	28.934	0	0	0	14.805	0	0	7.033	0	0	0	0	0	2.8443	4.3685	11.173	30.606	27.532	39.206	41.625	47.633	49.474	58.01	60.262	58.826	68.705	57.62	54.425	62.715	65.871	90.86	98.882	102.7	99.844	103.47	115.83	86.222	77.254	72.463	77.14	68.807	68.96	61.772	39.63	51.531	63.97
0	0	0.70313	12.302	5.5247	0.70819	23.287	3.7448	20.909	18.234	23.559	44.147	53.603	58.514	64.801	83.096	96.138	101.58	114.01	120.88	123.17	141.42	154.64	169.94	186.8	210.16	237.01	259.26	257.19	284.22	287.96	319.07	331.85	351.06	379.47	419.48	450.06	471.6	516.41	554.42	555.62	569.97	619.81	614.1	670.69	714.94	761.04	756.47	781.97	788.98
34.266	14.676	1.5448	0	0	0	0	0	5.9272	33.498	60.065	103.37	111.74	150.47	213.7	274.44	302.83	309.72	397.84	413.94	433.39	444.65	463.13	535.18	547.88	511.47	567.85	570.85	555.63	526.54	549.45	595.94	617.54	608.08	624.98	637.09	664.4	675.71	639.8	635.59	653.19	635.25	690.36	644.19	674.12	699.52	680.14	686.13	683.41	668.74
9.5112	0.19173	0	4.2806	0	0.17121	0	0	0.65641	1.7851	7.039	13.123	10.706	19.431	0.36281	15.56	39.726	72.21	120.8	177.33	225.86	332.07	456.26	582.47	726.76	885.62	1052.9	1188.1	1317.6	1515.6	1611.5	1679.1	1787.8	1897.6	2090.8	2201.8	2382.3	2475.8	2606.9	2642.8	2842.2	2928.9	3061.4	3217.8	3201.2	3438.5	3523.6	3579	3773.9	3910.2
8.8659	1.906	0	0	0	0	3.2309	0	0	0	0	0	17.896	51.972	71.606	120.76	169.89	219.91	269.04	318.99	368.12	407.08	442.98	485.97	519.9	541.5	565.65	589.76	613.71	640.79	679.23	661.07	655.22	647.84	639.81	644.52	654.3	646.43	656.4	667.41	637.67	635.16	629.94	617.23	628.37	615.33	608	631.4	623.14	626.1
0	0	0	0	2.4689	13.823	19.029	14.097	22.449	27.145	25.022	29.895	27.286	25.716	5.4681	24.522	31.001	39.473	42.712	46.143	38.509	45.627	44.192	56.503	59.754	50.968	43.957	73.633	66.198	84.809	94.382	105.08	119.71	122.11	118.93	130.06	119.81	148.82	150.23	156.72	163.06	201.96	207.18	204.44	215.63	239.31	211.47	222.28	214.6	230.04
0	0	0	5.3038	2.6484	3.8248	0	5.9209	5.9882	8.9547	15.174	16.464	29.445	37.06	54.399	77.31	96.775	109.8	126.89	147.31	203.63	224.74	248.64	278.37	340.19	364.92	385.66	390.82	448.93	433.21	471.32	531.23	578.21	545.12	574.67	677.93	672.95	642.99	652.36	679.83	663.11	668.14	680.49	709.77	716.52	759.74	785.86	792.03	815	820.77
0	0	0	5.6291	12.108	0	5.9365	1.7749	1.8968	4.4562	10.967	19.672	47.332	91.138	110.18	160.98	245.77	336.77	486.58	615.07	795.47	944.65	1140.8	1339.9	1494.1	1424.6	1759.1	1994.1	2182.3	2333.7	2495.6	2491.9	2241.6	2781	2947.5	3017.4	2987.9	2969.4	3129.1	3432	3609	3689.8	3777.1	3852.9	4016.8	4140.2	3478.8	3622.4	3737.9	3838.3
0	0	0	3.5632	4.2946	0	21.05	0	0.88938	0	1.5717	5.4363	8.7319	16.358	27.313	36.047	44.603	58.808	60.934	79.675	115.14	155.69	216.6	277.97	341.68	437.33	534.58	633.29	754.18	867.23	963.62	1155.8	1236.1	1407.8	1549.3	1707	1845.7	1934.7	1942.4	2187.8	2251.6	2492.6	2285.2	2499.1	2645.3	2622.4	2611.7	2718.5	2894.6	2977.6
0	0	0	0	0	21.785	21.531	11.498	18.055	27.289	9.2601	19.709	30.35	34.911	51.839	87.4	121.65	94.02	225.24	267.8	316.43	371.79	296.83	439.47	545.26	492.86	758.27	815.78	884.58	1042.8	912.14	996.58	1294.6	1130.6	1195.5	1346.7	1331.7	1345.5	1409.1	1429	1440.1	1458.1	1522.7	1552.4	1541.9	1571.4	1731.5	1699	1752.1	1736.7
0	0	0	0	2.9698	8.4867	12.526	16.696	16.442	25.271	23.81	38.139	28.359	36.024	20.501	25.652	36.335	36.081	31.239	35.783	41.396	69.38	89.866	141.76	183.29	258.1	324.04	405.1	540.23	560.63	682.44	803.17	1061.9	1040.1	1097	1235.7	1543.3	1515	1709.7	1842.9	1818.8	1928.1	1944.8	2054.8	2038.8	2076.6	2076.4	2111.4	2231.6	2271.1
3.1359	1.6209	0	10.209	1.6458	0	0	0	0	6.73	0	0	0	0	0	0	0	0	0	5.4024	16.725	13.503	30.38	42.43	58.719	73.382	77.316	104.06	89.932	114.28	122.59	124.66	162.18	161.8	183.96	212.34	238.54	216.05	249.49	258.7	292.71	308.06	327.16	357.65	413.25	413.29	442.98	451.87	480.89	474.05
16.7	9.4461	0	2.0519	1.5395	0	0	0	0	0	0	0	0	0	0	0	0	0	0	0	0	0	0	0	0	0	0	0	19.904	42.258	65.461	105.64	114.8	165.74	167.36	155.71	191.75	210.81	294.25	288.45	291.61	302.25	312.75	337.76	360.38	366.05	424.95	500.28	544.26	566.48
0	0	0	4.9418	0	2.2779	32.062	26.535	55.006	74.76	104.57	142.68	205.76	225.79	284.56	361.34	399.81	471.53	496.02	590.66	671.11	692.49	716.05	780.28	855.59	912.44	966.48	1036.1	1153.6	1211.5	1299.7	1389.1	1418.4	1537.7	1609.5	1757.1	1840.6	1930.5	1994	2117.2	2249.9	2296.1	2348.8	2485.2	2486.8	2515.5	2662	2703.5	2902.6	2825.2
6.7946	11.304	1.4031	0	0	0	0	2.3766	0	0	0	6.2278	17.771	14.663	11.932	25.684	17.11	33.328	50.694	80.02	105.59	157.44	207.22	262.11	334.88	423.22	494.36	598.95	700.68	753.91	819.49	943.17	1028.6	1122.5	1241	1398.1	1546.6	1655	1869.3	1977.1	2206.4	2488.7	2711	2938.8	3231.3	3449.6	3695	4005.1	4308	4550
11.786	0	0	0.707	0.17582	0	1.7161	0	0	0	0	0	0	0	0	0	0	0	0	3.7534	31.739	71.1	107.86	159.63	221.12	262.53	306.84	375.97	426.96	498.01	549.21	617.33	732.59	749.95	837.1	897.86	932.34	977.97	1015.7	1095.6	1193.5	1199.2	1218.9	1215.6	1245.6	1315.8	1300.1	1392.1	1386.6	1502.4
10.239	0	0	0.9867	0.53168	0	0.8624	0	10.53	20.981	35.906	54.413	83.638	127.4	177.38	241.63	313.07	419.44	510.4	569.01	669.67	753.89	846.8	954.24	1067.2	1145.8	1209.8	1301.2	1392.3	1460.1	1878.1	2018.9	2046.4	2260.1	2420	2523	2645	2746.6	2635.8	2757.5	2889.6	3078.5	3204.6	3309.4	3419.3	3559.2	3615.2	3712.8	3782.1	4028.6
16.894	15.064	0	0	0	0	0	0	0	0	0	0	0	4.8352	22.404	40.887	59.215	78.119	52.889	142.7	188.66	184.45	224.33	337	414.02	417.22	489.61	679.51	613.31	767.4	893.55	1157.9	1295.6	1368.5	1468.6	1652.7	2034	2109.1	2340	2608.4	2957.9	3150.6	3554.4	3809.9	4236.7	4602.3	4869.2	5183.7	5553.1	5680.8
0	6.3074	0	0.12768	0	4.9523	0	6.4155	0	0	1.1734	6.549	14.786	22.615	28.02	42.084	37.637	61.653	75.634	91.618	103.58	112.94	105.26	139.14	143.08	160.06	171.47	188.4	218.45	222.04	236.95	275.58	282.89	305.07	330.03	355.75	364.79	370.04	390.24	421.6	448.71	493.36	509.86	530.01	548.17	585.53	595.69	624.26	648.16	644.48
0	0	0	0	8.9617	16.703	19.908	41.87	34.831	30.381	42.559	55.46	51.494	53.65	49.096	58.871	65.851	72.85	76.204	78.186	69.133	75.57	78.469	83.408	93.349	85.062	81.759	73.27	74.636	71.336	74.485	60.571	65.254	25.738	53.465	41.956	52.051	31.891	27.537	32.985	56.584	33.709	15.933	4.3513	15.42	32.445	21.767	3.7113	11.144	28.103
21.926	5.6554	0	0	0	0	0	0	0	0	0	0	0	0	0	0	0	0	0	0	0	0	13.673	31.304	85.029	160.92	241.53	308.97	390.68	514.34	642.14	788.06	850.61	971.92	1100.2	1225.9	1411.9	1453.8	1625.9	1853.9	2079.6	2356.3	2521.4	2702	2992	3123.5	3317	3503.5	3743.9	3874.8
13.387	7.6312	0	0.44894	0	0	0	0	0	0	0	0	0	0	0	0	0	0	0	0	0	0	0	2.66	32.49	74.789	124.18	178.01	252.55	368.91	510.4	630.6	739.13	879.3	1089.4	1250.3	1364.5	1540.9	1660.4	1797.6	1933.4	2052	2100.3	2165.9	2280.7	2357.1	2418.1	2450.7	2559.6	2612
8.6405	0	0	0	0	17.906	0	1.7098	10.602	0.54506	0	0	0	0	0	0	0	0	0	4.1875	2.664	0	0	0.15736	0	16.193	14.507	44.199	63.416	81.688	104.41	106.72	114.95	135.5	151.33	167.34	160.71	189.99	198.93	223.47	212.2	261.79	249.78	274.93	306.11	321.66	321.46	304.63	319.61	346.53
0	0.72007	0	7.6975	0	0	18.408	0.94439	9.4249	8.1707	11.836	21.936	27.807	43.105	60.83	133.14	219.28	310.52	457.57	661.97	900.48	1159	1467.8	1732	2069	2419.4	2763.4	3073.5	3479.8	3760.3	4144.9	4538	4788.8	5119	5507.7	5830.9	6051.5	6310.5	6531.3	6841.1	6893.5	7154	7184.6	7194.5	7509.3	7625.8	7686.2	7798.6	8023.1	7904.1
15.856	2.4813	0	6.4509	0	0.13501	0	0	0	0	0	6.2475	3.058	3.5259	0	10.621	14.594	29.447	39.602	37.918	42.161	45.963	46.218	67.745	106.43	154.46	220.82	299.21	381.89	450.73	535.2	593.95	676.51	745.87	847.86	933.59	1023	1075.6	1136.8	1197.9	1247.2	1337.7	1318.9	1370.4	1379.1	1422.1	1419.4	1415.5	1405.7	1418.1
16.445	12.787	0	0	0	0	0	0	0	0	0	0	0	0	0	0	0	0	0	8.3035	16.543	21.69	28.911	39.406	70.531	55.317	77.895	79.209	96.378	105.45	136.63	170.53	200.41	246.73	265.69	275.15	281.55	338.78	403.97	433.15	461.11	525.1	583.67	660.12	706.81	790.87	900.32	1053.7	1114.1	1112.9
0	0	7.6594	0	0	0	5.4921	0	0	0.51197	1.0493	0	0	5.2609	2.2219	0	0	0	0	6.9071	6.4115	1.1142	8.3416	5.652	18.88	29.962	32.303	35.792	28.231	47.246	44.666	65.293	65.992	59.215	69.289	63.661	64.975	68.661	88.324	118.55	114.58	125.79	132.84	152.43	171.46	180.94	163.49	195.15	199.87	220.64
19.265	8.113	0	0	0	1.1111	5.9784	9.8401	6.034	0	0	20.492	39.664	53.705	75.583	97.077	138.14	163.36	198.79	209.78	229.55	221.86	238.23	245.06	234.87	229.28	255.2	254.04	244.81	255.55	259.22	248.88	245.89	236.51	222.53	221.45	182.96	188.21	190.99	207.17	178.82	180.15	160.34	175.31	196.55	188.3	159.08	155.9	141.23	161.59
10.395	2.8899	0.92183	0	3.7526	0	0	0	0	0	0	0	0	0	0	0.48939	5.0708	5.7721	0	5.1218	0	0	0	0	0	7.2649	5.6543	27.575	64.848	111.76	179.39	235.1	311.58	361.07	463.8	590.3	653.8	815.01	916.43	1033.7	1176.6	1269.7	1347.1	1466.1	1567.6	1677.1	1743.7	1881.4	1951.6	1993.2
15.777	9.0603	1.2046	1.7738	0	0	0	0	0	0	9.7165	21.755	36.624	57.842	71.364	84.716	97.763	99.634	144.35	140.72	133.37	153.01	150.5	178.14	190.44	214.27	208.87	231.96	228.8	255.33	253.19	257.01	252.04	270.79	276.45	270.03	242.96	270.95	282.41	257.5	267.68	266.52	275.2	290.47	286.32	286.27	283.68	287.98	268.94	282.45
0	0	0	9.8176	0	0	5.669	0	3.1097	4.0529	8.0825	6.29	9.5576	16.418	23.117	22.506	22.065	20.697	26.894	45.272	84.139	108.05	140.31	214.53	271.2	311.53	424.98	525.25	642.5	674.58	799.84	906.89	844.05	971.68	1199.4	1317.3	1458.5	1497.9	1669.9	1835.1	1962	2189.9	2369.9	2569.2	2770	3033.2	3125.5	3509	3718.3	4035.6
0	82.527	23.704	0	0	0	29.612	0	0	0	0	0	0	0	0	0	0	0	12.899	0	0	13.842	57.358	114.76	210.15	298.56	501.58	631.31	763.69	916.34	1083.3	1217.6	1292.3	1450	1544	1662.2	1832	1978.7	2191.8	2356	2532.7	2631	2793	2833.3	3010.4	3193.2	3375.4	3499.6	3611.9	3601.6
0	0	0	0	0	10.618	14.285	14.397	32.133	23.757	41.656	54.553	62.645	57.413	82.881	106.22	124.55	159.56	205.33	250.76	293.82	331.22	400.14	448.15	559.99	522.21	622.41	685.63	786.91	852	935.58	1064.7	1200	1314.8	1446.5	1856.9	1803.5	2030.9	2149.7	2638.4	2759.4	2955.7	3145.6	3333.9	3465.5	3770.7	3952	4182.9	4313.5	4404.4
2.6597	0	0	10.307	3.7615	0	0	3.3215	0	0	0	3.1457	3.2953	25.506	38.489	85.297	140.72	193.34	253.71	297.69	361.37	453.56	529.87	605.33	675.64	767.59	859.36	951.18	976.45	1051.5	1081.8	1134.9	975.58	1220	1199	1169.4	1086	1113.5	1168.8	1427.2	1365.5	1206.3	1399.1	1426.8	1339.8	1455.4	1508.5	1538.4	1568.1	1537.4
0.41662	4.318	0	0	0	2.629	5.856	2.9655	0	0	0	0	0	0	0	0	0	0	0	0	0	0	0	0	0	0	0	0	0	0	0	0	0	0	0	0	0	0	0	0	0	0	0	0	0	0	0	0	0	0
7.9786	0	0	0	2.5468	11.964	0	0	0	0	0	7.2642	3.8923	9.8215	14.869	14.529	30.855	46.589	46.88	69.979	84.662	102.75	109.63	117.4	125.26	115.63	120.5	143.35	115.89	128.39	126.75	133.64	122.8	144.75	158.48	166.95	179.65	175.18	195.04	249.76	266.64	320.58	353.99	372.09	423.39	450.93	508.38	590.38	612.96	655.86
9.7913	9.2326	0	0	0	2.9651	0	7.3769	7.3361	7.2517	14.481	0	16.608	5.0358	3.9919	0	0	0	0	0	0	0	0	0	0	0	0	0	0	0	0	13.917	23.851	32.394	51.895	58.644	74.588	127.78	164.58	155.7	189.73	178.29	221.85	274.94	238.28	370.77	432.49	418.72	382.28	514.6
12.015	4.848	1.249	6.7627	0	0	0	0	0	0	0	0	9.3011	49.482	105.96	169.57	239.28	320.95	386.24	467.13	539.98	597.86	665.37	728.36	788.13	811.25	847.88	874.24	900.41	985.05	1026	1055.9	1119.3	1216.1	1290	1360.8	1422.8	1521.9	1614.6	1708	1815.5	1872.7	2007.4	2027.2	2158.9	2233.1	2325.4	2430.2	2445.8	2522.6
5.481	6.3174	0	0.4903	0	2.1173	0	0	0	0	0	0	0	0	0	1.3582	8.2999	28.02	50.326	67.862	99.812	107.75	127.68	158.25	160.99	181.71	195.85	223.61	246.46	235.34	253.72	266.44	282.94	287.44	272.11	275.98	272.57	286.11	277.47	295.53	303.61	324.91	326.84	325.67	345.55	333.86	345.95	349.25	374.61	354.94
7.0926	17.648	0.12203	0	0	3.8487	0	0	0	2.171	4.5983	0	13.533	11.705	17.438	20.807	20.051	22.687	39.614	38.628	51.554	60.805	71.266	71.231	83.394	87.302	87.76	84.983	93.566	93.636	115.15	98.058	101.2	124.83	121.17	148.88	147.22	161.58	166.05	181.3	159.38	169.84	170.56	175.79	183.9	184.45	188.8	212.54	203.18	238.2
0	0	0	0	5.5345	2.7595	10.961	3.1934	21.879	27.621	32.715	52.183	40.428	55.04	64.783	59.516	59.55	70.857	74.693	71.81	75.112	61.754	73.897	53.123	62.267	78.184	84.017	79.969	53.778	61.956	62.354	70.29	52.414	42.81	44.383	51.256	46.517	60.841	107.56	158.98	209.07	319.89	454.54	635.51	803.67	952.16	1117.3	1325.2	1413.1	1517.9
10.969	1.7733	0	0	0	0.75116	0	0	0	3.1721	8.7477	28.032	38.079	64.352	81.761	103.6	124.91	144.51	159.37	162.48	149.4	197.45	208.3	235.47	264.77	270.92	249.38	323.17	403.91	323.94	306.97	390.64	422.48	445.17	483.96	508.8	469.23	530.35	532.15	582.52	610.21	569.11	570.13	539.13	597.7	642.48	645.62	605.87	634.39	656.58
0	3.5439	0	0	4.8787	14.802	0	12.715	10.856	7.8812	14.126	16.838	27.246	32.362	38.166	13.392	43.017	54.577	0	0	60.307	30.71	33.817	30.942	32.029	17.303	13.325	17.378	19.342	0	0	0	0	0	0	0	0	0	0	0	0	0	0	0	0.6015	0	3.4156	0	15.368	0
0	0	0	0	4.4203	15.983	22.456	34.281	29.585	38.613	68.06	81.062	95.551	116.24	147.11	175.09	183.27	210.06	207.02	236.4	245.86	240.44	257.15	277.02	277.2	317.89	299.4	321.32	305.58	300.72	316.55	314.64	335	309.77	328.02	327.19	325.68	328.3	344.84	355.44	355.58	345.75	330.22	338.66	337.04	324.56	349.64	354.79	368.68	355.76
1.3186	0	0	0	5.2771	0	9.4971	12.106	6.5233	7.3929	11.462	16.151	18.641	27.011	14.72	40.396	40.111	39.871	40.847	38.226	46.693	37.624	42.446	41.958	32.432	43.118	41.331	37.031	39.241	45.502	54.756	50.206	61.163	54.867	21.16	68.076	89.908	108.07	139.3	169.07	182.28	203	220.58	241.74	257.39	281.41	296.29	312.78	343.03	345.03
0.15884	1.3989	7.0505	0	0	2.4029	1.9364	0	6.4896	13.287	10.31	15.6	15.766	31.574	40.522	55.435	40.725	63.863	61.769	78.784	72.797	78.182	80.874	114.91	174.56	240.08	296.72	375.56	445.31	515.63	562.18	627.1	680.88	706.98	762.36	790	801.38	852.63	870.38	899.03	897.43	952.22	935.79	980.18	970.52	965.73	970.53	975.86	999.2	1019
11.059	14.436	0	0	0	4.8098	0	0	0	0.39014	0	1.8761	0	8.3018	5.2396	3.6644	6.2873	13.081	26.212	40.365	39.779	49.22	48.429	78.008	84.922	96.375	91.47	99.848	107.17	102.99	118.6	134.03	127.17	119.87	117.92	125	140.14	150.6	157.05	161.19	161.49	161.26	174.18	154.43	178.61	189.84	200.37	209.24	204.14	204.35
0	0	5.8371	1.7836	3.5023	2.1788	12.9	21.525	27.926	20.69	18.982	21.838	19.116	31.706	19.558	27.663	37.391	23.144	36.08	35.619	31.415	27.701	44.571	56.348	60.611	69.936	70.604	77.316	84.598	95	100.16	102.55	112.69	114.95	114.71	112.41	120.34	122.43	123.79	126.94	142.39	124.34	132.22	128.15	142.6	146.23	151.74	145.42	157.25	154.92
9.3584	3.9959	0	3.8906	0	0	0	0	0	0	0	0	0	6.3824	12.994	27.143	59.01	103.72	126.06	170.48	224.3	277.42	357.4	428.06	481.78	553.21	633.01	678.87	761.2	877.69	978.68	1099.6	1200.6	1336.7	1482.2	1600.8	1685.6	1865.7	1947.3	2146.7	2231.3	2384.1	2421.4	2502	2534.5	2627.4	2693	2722.7	2751.5	2791.4
0	3.8025	5.4216	0	0	2.2961	1.143	0	0	1.8869	4.8413	0	0	0	0	0	1.3117	13.64	12.11	33.878	31.504	41.563	48.834	55.116	35.665	48.879	55.13	48.364	5.5623	58.232	31.489	59.142	68.308	80.494	92.775	88.646	97.151	61.655	87.228	115.15	114.95	142.68	159.27	159.38	185.05	184.78	166.41	179.02	176.91	193.59
0	0	0	17.593	11.852	0	13.514	9.0456	0	16.848	22.553	30.199	17.636	26.172	27.802	42.809	59.529	78.394	98.801	121.06	173.24	230.84	291.15	350.86	421.86	482.63	516.39	596.28	645.45	721.07	802.41	891.1	941.94	1029.8	1138.6	1228.1	1292.5	1350.1	1470.6	1561.7	1637.5	1684.1	1753.6	1842.5	1947.9	2003.8	2126.7	2117.6	2177	2178.3
9.8639	2.5997	0	2.0447	0	0	0	0	0	0	0	0	0	12.248	29.171	50.577	41.063	72.193	100.16	108.48	145.73	148.22	175.32	183.29	189.59	211.84	212.94	212.55	191.98	227.54	253.03	281.3	272.27	314.55	329.71	343.86	314.35	403.46	448.6	480.87	480.74	508.58	527.83	571.24	569.83	654.33	706.48	785.28	800.91	821.18
0	0	0	10.579	0	0	12.23	1.3	4.9524	13.431	12.468	19.007	30.117	19.109	21.353	27.07	28.631	18.351	17.491	14.674	26.215	36.142	32.621	46.381	54.566	47.342	56.826	77.613	81.092	79.003	88.898	89.046	85.39	86.075	111.32	113.11	141.53	155.43	148.72	169.18	176.99	183.58	185.36	194.93	231.85	251.18	282.21	303.92	303.68	326.63
1.9804	2.0831	0.34275	9.1112	8.4629	0	0	0	0	0	0	0	0	0	0	0	0	0	0	0	0	0	0	0	2.1306	50.304	120.34	195.84	267.07	327.43	400.46	491.83	528.12	588.31	684.98	705.58	782.73	789	813.2	942.81	978.48	1021.5	1094.8	1145.6	1197.1	1288.1	1325	1359.2	1426.2	1435.3
2.9917	3.3802	3.582	0.95144	0	1.9629	0	0	0	0	0	0	0	0	3.1687	22.447	65.588	100.26	175.53	270.89	355.47	469.24	619.61	807.61	981.1	1138.3	1374.9	1629.1	1793.5	2043.2	2279.7	2588.1	2751.1	2995.3	3383.8	3516.8	3820.3	4074.1	4383.3	4666	4880.1	5086.4	5241.5	5542	5721.9	5887.5	6044.7	6265.5	6309.8	6406.1
32.435	14.207	0	0	0	0	0	0	0	0	0	0	0	0	0	0	0	0	0	0	0	0	0	0	0	0	0	0	0	0	0	4.0724	0	0	0	0	0	0	0	0	0	0	0	0	0	0	7.1653	6.6266	0	0
0	0	0	0	8.1328	12.133	12.177	33.427	16.392	21.393	23.739	13.67	19.026	21.447	17.551	31.054	27.278	17.57	16.755	15.462	18.349	10.261	6.9434	2.8468	10.815	19.177	14.547	18.3	15.034	24.512	23.436	17.759	16.624	14.794	10.254	7.6917	25.083	22.114	17.889	18.925	23.958	23.573	32.79	24.349	35.908	42.355	50.434	47.906	63.69	68.789
0	1.0609	0	6.6703	0	16.642	0	0.35096	0	0	0	0	0	0	0	0	0	9.8933	22.141	34.365	72.832	89.187	129.54	189.77	249.68	354.26	433.43	576.75	728.39	940.97	1177.8	1454.8	1646.2	1944.6	2212.8	2397.8	2621.2	2883.6	3174.4	3490.9	3542.5	3618.5	3879.9	4002.6	4109.1	4173.5	4323.8	4494.3	4577.9	4590
0	0	0	0	0	6.3308	9.844	0	3.9369	7.8005	8.163	0	0	12.65	0	0	0	8.8022	6.5199	0	0	28.636	38.893	41.247	53.689	125.01	145.77	111.63	141.5	212.9	247.33	251.38	246.15	340.14	398.87	432.04	420.34	473.3	467.92	518.87	575.41	637.62	599.04	627.7	681.18	699.83	723.84	766.77	806.81	836.34
2.2088	0	0	2.3734	2.8293	6.3036	0.94653	0.90799	0.045805	5.8921	5.4545	15.024	9.7836	9.9289	26.695	33.053	46.377	38.649	62.417	76.618	87.023	91.96	95.58	93.25	97.877	92.584	112.04	127.28	138.7	163.31	136.32	102.3	105.52	134.48	140.68	173.33	209.86	227.02	277.87	343.01	424.5	522.06	564.08	704.34	828.82	945.1	1073.8	1188.9	1331.8	1472.8
20.429	10.808	0	0	0	0	0	0	0	0	0	0	0	0	26.6	38.365	38.15	70.615	82.505	101.43	120.05	112.51	141.84	158.55	174.78	189.34	208.25	204.03	215.33	239.21	253.6	275.72	268.18	274.28	298.14	304.58	309.49	306.57	336.92	351.97	352.16	384.5	343.07	324.75	344.14	347.34	358.6	365.97	350.05	366.05
14.48	10.284	0.89534	0	0	0	0	0	0	0	0	0	0	0	7.9406	0	10.1	0.10082	4.24	7.2237	1.9401	3.1931	12.366	21.061	11.78	9.6677	33.673	38.785	56.153	103.3	148.88	172.59	230.5	266.49	315.27	361.54	441.63	485.98	562.5	603.54	689.21	777	816.22	817.87	965.65	970.4	991.77	1076.2	1049.8	1089
5.3448	9.5282	0	0	0	6.7013	0	0.77104	0	0	0	0	2.8517	0	0	0	0	0	0	12.962	28.53	30.908	46.449	55.658	48.481	58.708	76.152	124.76	100.02	107.95	98.798	110.21	97.442	93.161	80.652	89.793	95.597	95.036	111.18	147.48	188.39	227.62	260.77	274.94	310.07	339.2	367.18	393.16	432.77	434.18
0	0	0	0.32704	7.9909	7.2457	7.2302	11.444	14.683	16.656	22.623	23.059	19.356	18.881	13.515	22.12	12.101	3.4554	2.0555	1.3651	1.7667	0.56626	0	0	0	0	0	2.6022	0	5.2827	7.2637	6.2532	0	0	4.0267	10.8	7.5668	8.9303	0	0	14.036	24.346	25.767	31.02	37.849	49.245	58.61	66.032	82.635	89.73
0	0	0	6.5854	0	0	28.333	9.778	29.478	35.74	50.085	55.233	72.716	78.264	124.9	154.48	145.26	191.43	256.21	321.81	385.16	513.96	620.26	801.1	984.37	1010.3	960.6	1105.9	1611.5	1720.2	1907.2	2014	2057.6	2184	2312.9	2450.8	2545.5	2616.2	2646.3	2795.8	2895	3033.2	3183.6	3183	3402.5	3456.3	3916.2	4205.1	4216.1	4308.3
15.782	1.375	6.39	0	1.0987	0	0	0	0	6.3693	11.742	22.196	25.413	52.667	56.678	60.508	78.818	95.329	120.05	130.27	133.36	144.57	151.95	159.35	195.63	203.29	228.55	229.05	225.58	257.91	233.08	265.23	243.3	231.96	230.14	210.63	197.14	187.36	187.67	210.95	185.6	181.23	182	156.76	162.03	146.91	119.18	138.95	137.36	135.74
6.4445	0	0	6.3295	0.96728	4.3114	0	0.70937	0	0	0	0	0	0	0	0	0	3.4001	0	0	0	0	0	0	0	0.72606	0	0	0	0	0	0	0	5.1111	39.247	56.735	94.11	145.97	194.06	241.6	315.14	351.8	402.97	427.39	505.12	561.65	570.72	619.89	639.11	673.62
0	0	0	9.3017	0	4.9213	14.888	0	5.0424	1.6277	25.959	23.643	30.275	36.848	53.727	87.608	137.42	189.51	206.9	427.32	553.4	753.87	870.95	1197.5	1390.4	1626.4	1607.5	2100.8	2348.1	2495.1	2734.7	3013	3137.7	3354.9	3539.9	3665.6	3994.8	4064.9	3946.7	4093.8	3833.1	4249.5	4502.8	4465.8	4571.7	5297.6	4864.6	4813.4	5164.4	4642.6
16.133	9.2468	0	0	0	0	0	2.7514	25.409	60.524	70.164	163.67	238.44	284.39	380.09	471.25	589.23	720.01	884.31	1056.6	1192.3	1320.4	1455.6	1584.6	1741.7	1843.5	1937.5	2038.3	2218.1	2334.9	2559.7	2650.8	2790.6	2972.4	3072.9	3152.6	3293.7	3387.3	3536.1	3656	3683.2	3827.4	3903.1	3913.5	3934.3	4055.2	4226.2	4331.8	4381	4409.3
0	0	0	9.3422	8.4276	0.73989	12.21	12.163	30.299	40.898	18.983	55.705	54.341	54.196	61.946	86.08	74.855	70.493	59.991	68.897	87.137	93.05	77.231	88.279	90.491	116.67	154.41	197.88	306.6	368.63	425.22	527.76	673.26	817.64	982.01	1127.3	1265.2	1424.7	1625.5	1829.2	2069.5	2288.8	2534	2851.1	3122.4	3492.3	3829.3	4280.5	4493.6	4765.9
0	7.096	0	7.3115	0	0	0	0	0	0.26302	0	0	0	0	0	0	6.3131	15.83	37.69	56.226	97.215	150.12	193.29	249.31	325.61	399.46	465.63	558.14	585.5	642.73	718.9	743.92	810.77	880.41	983.42	962.35	1065.5	1069.7	1195.9	1271.8	1342.1	1401.9	1411.4	1516.8	1586	1601.7	1663.2	1701	1569.1	1739.3
0	1.4469	0	1.4139	1.3554	7.443	7.0255	22.331	31.836	12.665	18.417	29.525	33.45	66.794	27.144	41.321	52.543	57.853	62.222	80.963	78.654	83.845	107.16	118.88	120	142.31	133.68	142.79	137.24	153.76	154.33	108.48	119.93	105.65	103.04	125.65	169.2	228.57	294.96	382.92	457.41	543.24	595.56	715.03	800.44	887.72	925.1	979.15	1046.6	1140.4
0	0	0	9.8631	0	18.844	23.673	35.495	33.693	47.235	39.579	53.063	71.129	47.766	35.197	39.048	42.227	62.274	62.375	79.093	76.492	81.676	62.732	59.265	63.138	78.213	84.848	115.62	113.59	153.15	149.85	195.5	253.48	263.04	286.64	310.05	361.84	379.49	431.17	423.15	497.16	519.78	549.72	534.28	564.05	566.87	566.28	602.54	589.67	600.07
10.879	6.9735	0	8.2349	0	3.9459	4.7207	0	6.5781	0	0	7.7426	21.141	43.298	45.997	72.281	60.311	105.91	124.94	159.29	195.26	258.16	352.14	436.28	549.1	626.79	642.16	1092.9	1165.6	1045.8	1238.4	1680.3	2156.9	2158.9	2592.4	3038.3	3299.4	2867	3813	4554.8	4812.1	5131.3	5378.2	5731.4	6132	6150	6375.7	6437.8	6557.5	6802.2
0.174	3.4555	0	7.1327	0	5.5387	0	6.8579	12.582	37.91	58.488	104.72	157.94	185.73	253.63	315.91	389.89	417.55	503.98	588.12	740.07	755.3	842.92	940.61	1001.2	1091.7	1179.3	1237.2	1275.1	1322.4	1351.1	1298.6	1486.9	1505.1	1509.8	1537	1634.3	1528.8	1493.8	1468	1554.8	1544.7	1740	1705.6	1568.4	1694	1703.8	1691.5	1726.2	1565.1
0	1.5711	12.937	0.88201	0	4.2172	0	0	0	0	0	0	0	0	0.91689	0	0	0	0	0	0	0	17.144	23.649	49.193	40.115	45.483	66.029	73.308	88.852	90.302	94.454	89.248	97.462	119.85	149.76	148.15	123.72	165.02	130.66	148.9	147.19	114.73	142.6	143.18	149.77	157.17	149.66	148.98	184.89
10.253	0	0	0	0	4.0548	7.349	0	0	0	0	0	0	0	0	10.925	11.644	16.417	36.801	48.722	70.801	92.967	122.6	141.26	171.01	195.43	212.6	244.56	248.2	296.8	308	319.42	362.41	360.27	410.66	416.53	449.39	464.18	481.35	493.55	508.59	513.99	527.93	564.73	559.31	570.89	580.45	646.18	656.59	672.6
4.5897	5.5573	0	0	0	5.2245	7.9081	12.947	11.592	9.3956	9.0343	15.312	28.25	23.971	32.285	45.973	72.969	76.706	108.31	148.6	209.36	305.47	404.65	536.65	697.83	878.9	1043.7	1306.8	1577.3	1882.9	2119.2	2355.9	2617	2963.6	3325.7	3566.7	3890.4	4110.5	4458.5	4716.4	4939.1	5155.9	5452.9	5644.3	5756	5816.3	5838.9	5988.9	6104.7	6307.9
17.631	11.374	1.6493	0	3.3963	1.6743	0	0	0	0	0	0	0	0	0	0	0	0	0	0	0	17.823	2.7449	0	0	0	0	0	0	19.026	43.593	67.276	67.787	83.422	113.31	132.97	166.92	128.54	168.04	181.65	181.39	212.8	223.46	230.36	231.73	242.17	227.24	225.76	229.34	264.66
18.597	19.534	0	0	0	0	0	0	0	0	0	0	0	0	0	0	0	0	0	0	0	8.8606	6.9006	4.5979	0	14.188	8.9458	0	0	0	0	0	4.5515	22.316	32.841	32.205	41.084	90.594	127.28	109.99	122.72	133.82	161.17	189.55	206.1	238.68	280.79	347.66	348.81	351.17
9.1483	0	0	0	0	2.055	12.158	4.5305	10.533	3.4512	12.378	20.778	18.396	36.322	50.42	59.073	70.823	87.661	96.657	106.68	108.41	123.58	131.51	155.34	176.27	179.55	179.61	186.9	204.06	209.89	253.4	275.09	320.46	358.64	417.08	485.88	535.34	561.93	614.61	687.7	776.8	797.07	808	850.79	932.03	979.38	976.48	979.32	1029.3	1052.5
9.3946	0	0	6.5505	0	0	0	0.47235	0	0	1.863	6.0215	2.7057	9.2244	12.407	10.733	12.433	21.215	12.391	23.913	35.688	57.432	91.568	136.64	198.18	228.35	281.82	309.09	359.29	396.93	449.08	471.44	514.93	529.8	561.87	632.73	637.08	652.41	677.43	724.78	750.9	736.16	718.47	754.45	776.74	779.44	802.07	803.78	806.37	856.15
0.39627	5.5972	6.1919	6.228	0	0	0	8.3892	14.087	6.7414	13.274	11.77	19.485	25.827	39.256	32.859	41.518	49.975	67.723	77.976	89.627	91.506	115.87	125.34	136.72	142.19	146.6	152.65	167.83	177.23	182.37	191.85	209.09	230.7	257.47	282.19	286.29	295.63	315.59	363.36	366.67	383.15	386.64	390.84	414.72	418.99	424.24	433.88	455.32	477.2
0	0	0	0.78996	1.4351	0	17.979	27.545	11.615	4.3617	0	9.8993	2.4379	4.6109	0	0	0	0	0	0	0	0	0	0	0	0	0	0	0	2.4679	16.069	1.5202	0	18.827	18.892	29.199	11.222	30.744	36.381	48.07	52.765	76.306	61.214	78.969	97.621	117.33	117.84	138.43	147.27	200.02
0	0	0.9631	0	0	11.25	12.237	25.628	23.578	27.97	23.678	30.638	27.33	31.651	32.699	37.086	46.731	23.239	33.108	24.734	23.475	21.302	31.743	37.782	33.42	36.807	45.918	47.982	42.197	54.108	64.162	53.908	61.198	54.119	79.767	69.292	68.844	71.811	88.824	85.971	99.161	88.9	90.815	88.964	92.59	97.288	108.88	98.187	101.06	103.44
0	5.9328	0	11.631	0.034753	6.3118	0	0	0	0	0	0	0	0	2.3248	5.3664	11.834	9.2114	13.795	28.161	36.336	41.851	41.024	45.146	82.249	79.731	74.494	68.786	75.288	95.672	82.023	87.961	86.51	135.29	134.87	141.01	129.95	154.89	150	148.48	142.14	169.4	161.35	171.32	179.56	183	192.09	177.49	195.24	176
12.205	0	0	0	0	0.8338	2.9021	0.41113	2.4592	0	4.8769	8.5073	9.104	31.491	56.413	107.43	191.87	285.93	389.8	536.31	713.27	943.37	1156.6	1439.2	1846.1	2112.5	2419.9	2728.8	3087	3313	3214.3	3494	3626.6	3826.2	3950.6	4237.3	4228.8	4323	4377.1	4662.5	4739.1	4781.1	4888.3	4862.8	4987.6	5041.1	5032.6	5087	5128.9	5430.2
0	0	0	0	0	16.583	42.85	56.2	82.68	131.24	134.52	198.79	256.04	389.68	465.21	529.19	567.01	622.53	765.44	854.98	899.23	1128.2	1239.3	1351.9	1468.7	1631.4	1762.6	1919	1986.8	2230	2268	2285.1	2345.3	2631.7	2714.7	2854.1	2920.3	3257.2	3248.5	3139.7	3233.8	3170.7	3189	3336.7	3502.8	3427	3592.4	3610.5	3732.8	3801.4
0	0	2.6239	7.0982	4.127	0	2.226	1.7291	0.26406	4.4122	2.8135	3.4489	0.93722	0	3.0933	3.2632	3.4285	1.9611	2.6846	1.5194	9.293	10.785	5.5	12.438	32.88	36.146	87.13	137.72	162.57	210.08	234.72	279.91	314.58	382.89	480.12	586.18	701.87	809.12	1050.3	1077.3	1235.6	1505.1	1668.4	1967.4	2159.6	2336	2499	2688.3	2881.8	3061.4
5.6452	7.5938	0	3.4202	1.0169	0	0	0	0	0	0	6.7344	28.327	50.559	96.213	111.92	122.54	178.36	221.59	264.25	291.36	331.81	359.87	359.03	413.32	465.18	465.12	449.86	507.5	584.55	640.52	666.2	671.23	843.12	873.61	786.48	941.09	1066	1081.3	1104.8	1118.1	1094.8	1149.1	1199.4	1181.3	1166.9	1245.5	1329.9	1315.4	1338.3
12.633	0.69633	1.3995	0	0	0	5.8473	17.292	14.143	17.583	22.206	23.805	43.472	49.519	67.552	107.54	117.68	175.39	177.58	235.77	267.9	270.88	305	343.08	391.62	430.95	447.16	474.65	484.09	500.44	570.43	565.86	609.16	611.81	644.82	644.2	656.24	693.7	727.29	748.98	749.72	763.95	784.85	811.38	824.86	810.46	845.31	839	863.03	875.07
2.4713	1.3666	0	0	2.9667	0	3.9471	10.359	0	0	0	0.38783	0.1302	6.51	0.18617	2.466	2.0466	0.50627	0	0	0	0	0	0	0	0	0	0	0	0	0	0	0	0	0	16.22	25.158	60.985	74.87	96.321	118.76	150.11	163.24	205.4	191.31	203.92	218.19	219.76	253.94	242.53
0	27.528	0	0	0	0	0	0	0	1.2968	8.3153	3.9695	12.607	12.521	20.649	16.099	17.222	15.714	18.411	28.482	20.871	35.859	45.892	75.401	86.405	86.828	108.38	132.27	152.14	163.13	182.46	198.17	186.47	197.15	195.91	218.52	228.12	241.01	241.55	247.94	234.15	230.35	236.39	211.52	212.77	212.71	215.08	199.24	216.05	207.61
18.187	4.3563	0	0	0	0	0	0	0	0	0	0	0	0	0	0	0	0	0	0	36.607	92.622	166.43	232.57	328.21	410.59	449.73	533.72	643.38	776.63	835.78	908.75	1081.9	1294.1	1372.9	1496.5	1539.5	1686.7	1777.6	1904.6	1976.1	2084.9	2247.3	2398	2515.2	2604.3	2818	2886.4	3002.4	3272.4
0	0	0	0	11.23	6.0362	7.2371	15.662	13.965	18	22.943	23.049	26.316	25.731	20.678	29.942	26.73	15.696	23.774	23.782	35.27	17.625	17.774	17.924	52.179	57.274	56.589	61.073	51.807	58.601	56.62	58.997	61.625	58.214	62.75	65.675	82.453	75.554	83.72	92.837	101.98	99.34	121.22	114.41	127.85	121.57	137.32	136.08	138.23	149.32
21.863	15.835	0	0	0	0	0	0	0	0	0	2.2106	0	0	0	0	0	0	0	0	0	0	0	0	0	0	0	0	0	0	1.5443	5.7445	24.583	2.9284	5.521	21.073	33.201	33.09	83.528	116.46	102.54	109.29	121.49	94.022	134.39	160.8	170.15	130.11	177.34	145.41
24.225	10.558	0	0.84372	0	0	0	0	0	0	0	0	0	0	0	0	0	0	0	0	0	0	0	0	0	0	0	0	0	0	0	0	0	6.5948	34.198	47.035	65.633	111.11	140.24	170.7	202.64	218.77	253.88	299.55	300.08	359.84	373.01	417.2	421.41	419.64
5.3026	1.4609	0	0	2.6248	4.2834	0	5.1322	16.236	14.02	9.2959	37.789	37.777	19.634	29.664	50.777	35.284	48.701	47.458	55.55	70.873	63.097	55.75	46.523	28.416	29.717	47.925	39.439	11.321	22.897	4.3391	2.0764	0	0.11891	21.826	22.428	36.699	35.579	59.06	54.716	67.545	73.82	70.131	90.947	85.328	90.87	85.447	117.14	102.66	103.42
5.2144	0	0	0.57801	0	0	0.43618	2.8043	0	0	0	0	0	0.076009	5.7686	16.435	18.673	28.738	32.61	49.597	59.787	67.13	76.48	113.46	129.66	168.57	182.14	238.24	279.98	331.46	372.26	407.37	443.33	481.32	488.42	515.42	553.5	583.77	638.9	673.38	705.01	720.66	742.87	774.07	801.25	800.9	818.21	846.81	873.84	891.49
0	0	0	0	5.8498	2.4428	7.0154	29.311	31.437	50.241	88.439	115.4	136.94	150.85	203.1	139.87	192.7	187.08	218.57	240.48	238.38	269.8	246.85	314.18	279.85	334.51	328	305.04	297.78	295.93	319.99	317.46	311.41	272.36	286.85	279.37	291.58	284.88	285.79	300.08	294.89	276.18	276.06	273.48	263.18	281.42	284.53	265.95	282.32	268.89
10.578	3.533	0	0	4.0395	0	0	4.2924	0	0	0	0	0.0311	7.887	15.734	27.519	35.111	45.559	55.693	62.656	77.089	85.167	62.072	60.311	58.827	78.146	63.574	69.444	65.351	66.291	82.466	71.484	74.327	77.277	77.859	72.193	72.993	62.51	82.627	94.578	87.486	90.72	78.302	79.519	74.849	75.447	81.656	90.412	89.101	107.34
7.6768	0	0	0	0	0	13.199	32.748	46.789	100.71	161.65	228.72	318.96	409.55	557.12	716.7	866.12	1040.6	1166.3	1365	1279.2	1589.4	1762.6	1892.6	2069.3	2030.8	2096.3	2182.5	2400.9	2214.7	2277.4	2348	2445.5	2405.1	2401.5	2630.3	2479.3	2529.4	2608.9	2643.1	2583.2	2644.8	2615.2	2705.9	2734.4	2802.2	2844.2	2855.4	2931.6	2945.9
0	1.6176	0.13813	5.1643	7.2226	0	0.50272	3.6109	0	0.78445	2.853	1.4359	6.9977	11.041	20.71	8.3861	13.162	11.251	12.172	4.6993	6.2579	10.425	0	0	2.2207	0	0	0	3.352	0	3.734	0	0	1.0713	18.92	20.883	35.088	16.901	31.65	27.281	31.872	45.773	66.44	49.395	43.899	54.603	70.343	77.441	59.756	71.485
0	0	0	0	11.635	14.696	32.71	16.483	28.509	40.117	36.612	50.07	27.408	44.87	22.373	26.857	7.0914	20.44	16.365	20.452	0	7.2324	7.3848	6.256	26.481	19.512	17.327	13.344	0	5.3816	20.086	15.801	2.6035	0	0	0	0	0	0	0	0	0	0	0	0	0	0	0	0	0
0	0	0	7.9884	0	0	24.258	0	5.2906	9.7101	14.574	29.554	40.817	51.191	77.627	92.85	120.67	146.26	179.77	217.21	278.92	326.91	392.24	442.78	484.22	577.2	659.69	758.45	845.5	911.62	1031	1157.7	1239.9	1323.7	1429.5	1472.6	1633.9	1722.4	1791.3	1889.6	1865.2	1985.7	1957.4	2007	2081	2153.3	2200.9	2239	2270.5	2306.8
[truncated: 78 more columns]
