# Supplementary material for: Limits on information transduction through amplitude and frequency regulation of transcription factor activity
Source: eLife. 2015 May 18;4:e06559. doi: 10.7554/eLife.06559 (PMC4468373; doi:10.7554/eLife.06559)
Supplement: Supplementary file 1. — Raw single-cell time-trace data for HXK1 (15259 cells), SIP18 (21242 cells), pSIP18 mut A (18203 cells), pSIP18 mut B (17655 cells), 1× reporter diploid (21236 cells), and 2× reporter diploid (19222 cells). The data are also available from Dryad Digital Repository (Hansen and O'Shea, 2015). DOI: http://dx.doi.org/10.7554/eLife.06559.014 [file elife06559s001.zip › source_data/2x_SIP18_HXK1_info_theory_untreated.txt]

7.9383	0	0.70241	0	0	5.0105	0.30794	0	0	0.26528	8.5742	7.8789	14.738	17.304	15.779	10.701	8.6252	7.5613	3.5225	4.5107	11.237	15.857	13.088	14.717	19.411	12.947	16.897	21.558	19.337	33.778	39.072	46.453	71.22	84.136	99.783	78.528	95.842	95.025	46.928	130.21	93.347	91.545	106.26	88.932	91.772	80.996	108.38	92.722	166.81	170.55
5.1881	4.587	9.3903	0	0	0	0	0	0	3.7928	8.5212	8.5553	13.387	8.4651	11.595	11.642	0	8.4261	3.9383	6.5682	2.4085	0.5968	0	3.2181	0	0	0	0	1.1466	4.5056	0	0	0	0	3.5511	9.5894	15.099	13.669	12.265	2.6191	9.9557	17.679	10.922	17.623	27.525	15.406	29.627	24.675	25.429	24.381
19.138	7.8981	0	0	0	0	0	0	0	0	0	0	0	0	0	0	0	0	0	0	0	0	0	0	0	0	0	0	0	0	0	0	0	0	0	0	0	0	0	0	0	0	0	0	0	0	0	0	0	0
0	1.6606	9.5184	0	2.5093	3.5527	0	0.9705	2.1326	7.4363	14.959	0.92294	8.8895	0	13.356	11.314	16.557	10.551	16.923	16.692	19.038	5.0614	15.973	13.376	25.519	28.303	35.115	29.529	26.431	26.849	29.138	43.6	41.554	33.605	30.812	33.189	39.59	34.301	35.563	35.116	32.613	30.674	32.436	34.519	29.903	29.474	41.111	35.571	34.831	35.786
0	0	0	0	3.1314	11.53	11.34	12.334	16.989	11.896	19.096	19.609	13.606	4.9456	0	0	4.3226	0.71062	1.3609	1.1123	2.186	0	2.1478	7.3691	7.5285	8.2115	16.945	8.6097	10.085	10.08	16.481	0	0	0	1.0736	0	0	0	0	0	0	0	0	0	0	0	0	0	0	0
21.339	5.8789	10.968	0	0	0	0	0	0	0	0	0	0	0	0	0	0	0	0	0	0	0	0	0	0	0	0	0	0	0	0	0	0	0	0	0	0	0	0	0	0	0	0	0	0	0	0	0	0	0
15.294	6.6024	4.5569	0	0	0	0	0	0	0	0	0	0	0	0	0	0	0	0	0	0	0	0	0	0	0	0	0	0	0	0	0	0	0	0	0	0	0	0	0	0	0	0	0	0	0	0	0	0	0
5.4311	6.9866	2.772	0	0	2.7942	0	0	0	0	0	0	0	0	0	0	0	1.886	9.6989	9.6763	9.2667	9.4648	13.308	5.2648	6.8577	7.847	4.9934	12.792	13.083	13.954	12.786	9.297	18.379	10.024	16.034	15.612	15.934	21.516	22.315	27.889	27.965	26.35	18.299	16.199	17.802	24.087	17.888	28.153	15.547	19.865
25.975	16.199	1.7164	0	0	0	0	0	0	0	0	0	0	0	0	0	0	0	0	0	0	0	0	0	0	0	0	0	0	0	0	0	0	0	0	0	0	0	0	0	0	0	0	0	0	0	0	0	0	0
7.6224	0	0	6.6056	4.7202	0	1.7829	2.2007	2.4013	9.8129	0	0	0.92512	3.239	1.4178	0	0	0	0	0	0	0	0	0	0	0	0	0	0	0	0	0	0	0	0	0	0	0	0	0	0	0	0	0	0	0	0	0	0	0
0	2.5507	0.91458	3.672	0	4.0273	0	4.9205	0	0	3.5952	0	0	0	0	6.9559	13.141	8.9837	12.936	16.025	12.076	8.6761	7.0982	11.117	10.104	10.356	13.006	2.01	8.6075	3.9539	9.9957	1.7108	1.3284	5.3767	2.3486	2.8389	1.1372	0	0	6.4146	0	0	0	0	0	0	0	0	0	0
22.381	14.906	1.8313	3.7752	0	0	0	0	0	0	0	0	0	0	0	0	0	0	0	0	0	0	0	0	0	0	0	0	0	0	0	0	0	0	0	0	0	0	0	0	0	0	0	0	0	0	0	0	0	0
5.7657	2.9356	6.1822	3.5033	0	0	0	0	0	0	0	0	0	0	0	0	0	0	0	0	0	0	0	0	0	0	0	0	0	0	0	0	0	0	5.0775	0	0	0	2.6751	2.2856	0	8.6435	0	11.638	10.604	3.4409	0	0	13.672	0
13.86	3.5841	0	0	0	0	0	0	0	0	0	0	0	0	0	0	0	0	0	0	0	0	0	0	0	0	0	0	0	0	0	0	0	0	0	0	0	0	0	0	0	0	0	0	0	0	0	0	0	0
0	0	6.1386	8.2416	2.6987	4.5699	1.0847	17.935	19.447	23.647	24.494	18.871	26.246	20.599	31.349	27.213	34.738	40.711	39.857	54.787	47.29	60.207	62.777	65.369	36.37	48.639	47.208	54.368	42.17	44.699	39.796	51.033	47.81	42.176	39.833	40.359	48.708	43.977	46.596	55.077	53.717	59.083	51.021	60.214	58.093	49.436	54.42	54.278	57.572	57.927
5.9166	0	14.92	0.013057	0	0	0	0	4.4278	1.4999	3.9159	6.9122	5.1147	10.803	10.982	3.8648	16.713	0	0	0	0	0	0	0	0	0	0	0	0	0	0	0	0	0	0	0	0	0	0	0	0	0	0	0	0	0	0	0	0	0
12.873	8.3807	4.5084	4.9377	0	0	0	0	0	0	0	0	0	0	0	0	0	0	0	0	0	0	0	0	0	0	0	0	0	0	0	0	0	0	0	0.79941	0	0	0	0	0	0	0	0	0	0	0	0	0	0
25.944	16.687	9.7933	0	0	0	0	0	0	0	0	0	0	0	0	0	0	0	0	0	0	0	0	0	0	0	2.2187	12.911	14.157	21.089	30.05	24.164	32.605	34.555	20.51	29.715	38.974	30.528	39.886	37.706	33.523	37.12	58.745	62.215	74.252	81.993	92.393	91.179	89.729	110.67
23.005	5.8783	4.6298	0	0	0	0	0	0	0	0	0	0	0	0	0	0	0	0	0	0	0	0	0	0	0	0	0	0	0	0	0	0	0	0	0	0	0	0	0	0	0	0	0	0	0	0	0	0	0
35.872	23.918	7.2486	0	0	0	0	0	0	0	0	0	0	0	0	0	0	0	0	0	0	0	0	0	0	0	0	0	0	0	0.3102	2.1542	16.076	14.586	23.449	36.503	48.697	35.834	37.506	36.208	40.817	43.48	41.294	48.403	30.872	42.015	39.513	20.121	13.946	4.619
18.246	2.3366	0.92791	0	0	0	0	0	0	0	0	0	0	0	0	0	0	0	0	0	0	0	0	0	0	0	0	0.41032	0	9.6475	14.448	37.41	45.13	33.613	50.086	46.855	64.79	64.785	61.801	70.365	75.163	68.524	69.957	57.471	72.117	79.686	73.546	86.063	85.128	71.38
0	0	2.6186	6.3171	13.34	10.505	7.344	19.534	16.059	11.176	21.049	19.842	22.579	13.858	25.52	27.715	30.807	30.632	28.816	24.582	25.024	14.685	13.868	19.954	21.102	28.976	8.536	23.205	0.30698	0	0	0	0	0	0	0	0	0	0	0	0	0	0	0	0	0	1.3975	0	0	0
28.508	0.85002	0.62221	0	0	0	0	0	0	0	5.9941	0	0	7.046	15.721	8.4395	5.6772	6.517	4.2482	3.9802	3.5023	0	0	0	0	0	0	0	0	0	0	0	0	0	8.0303	0	8.0352	11.796	23.262	23.403	36.15	51.023	49.794	59.857	58.306	69.735	73.194	75.799	92.023	89.221
16.1	6.2955	6.6727	8.7014	0	0	0	0	0	0	0	0	0	0	0	0	0	0	0	0	0	0	0	0	0	0	0	0	0	0	0	0	0	0	0	0	0	0	0	0	0	0	0	0	0	0	0	0	0	0
12.922	6.6578	3.1775	0	0	0	0	0	0	0	0	0	0	0	0	0	0	0	0	0	0	0	0	0	0	0	0	0	0	0	0	0	0	0	0	0	0	0	0	0	0	0	0	0	0	0	0	0	0	0
0	6.9668	0	0	0	0.35032	8.3439	0	4.6851	0	4.332	0.74195	3.9065	0	0	0	0	0	0	0	0	0	0	0	0	0	0	0	0	0	0	0	0	0	0	0	0	0	0	0	0	0	0	0	0	0	0	0	0.97137	7.2843
24.828	10.435	1.1154	0	0	0	0	0	0	0	2.213	1.9061	1.8132	3.6953	0	1.488	7.0799	3.6574	9.8896	7.988	17.463	13.89	4.9989	10.876	9.4498	3.9908	0.2995	3.7913	0	10.5	11.761	4.4885	7.6587	10.217	1.4659	0	0	2.0509	0	0.67381	0	0	0	0	0	0	0	0	0	0
4.7077	0	0	4.565	0.6534	0	0	0	0	0.99611	0	4.6536	0	0	0	0	0	0	0	0	0	0	0	0	0	0	0	0	0	0	0	0	0	0	0	0	0	0	0	0	0	0	0	0	0	0	0	0	0	0
12.978	2.1857	0	6.1264	0	0	0	0	0	0.59966	0	5.6502	0.34116	0	2.1981	8.9614	3.9049	15.121	9.1582	14.054	6.8689	13.313	12.52	14.312	4.4481	8.0814	9.9073	3.3681	1.0176	0.55194	11.42	14.356	7.949	21.822	21.26	15.902	26.054	21.214	30.998	22.913	27.129	36.121	30.918	30.292	22.39	33.579	35.958	38.998	34.873	32.096
17.583	6.9624	11.206	0	0	0	0	0	0	0	0	0	0	0	0	0	0	0	0	0	0	0	0	0	0	0	0	0	0	0	0	0	0	0	0	0	0	0	0.18811	0	0	0	0	0	0	0.34177	0	5.1491	0	0
17.738	7.8523	4.5281	0	0.49342	0	0	0	0	0	0	0	0	0	0	0	0	0	0	0	0	0	0	0	0	0	0	0	0	0	0	0	0	0	0	0	0	0	0	0	0	19.394	18.834	21.389	17.971	20.855	33.193	54.875	60.435	73.69
0	0	2.1252	11.005	3.9076	0	0	0	2.3598	15.111	8.5392	4.41	4.4479	4.9351	8.1499	7.6823	18.793	30.298	24.086	0	1.645	0	0	0	0	0	0	3.5089	0	11.255	11.284	22.08	1.7468	11.727	16.588	8.9905	41.548	54.205	26.636	29.48	30.138	44.183	48.925	54.365	27.855	19.565	55.457	34.062	59.567	42.015
13.642	10.351	1.6848	5.8267	0	0	0	0	0	0	0	0	0	0	0	0	0	0	0	0	0	0	0	0	0	0	0	0	0	0	0	0	0	0	0	0	0	0	0	0	0	0	0	0	0	0	0	0	0	0
19.411	5.8062	6.0719	0	0	0	1.7667	0	0	0	0	0	0	0	19.864	0	0	0	0	0	0	0	0	0	0	0	0	0	0	0	0	0	6.6351	0	5.8351	0	9.4062	12.504	17.829	12.22	22.403	32.082	18.867	23.183	15.783	18.902	20.051	38.387	29.034	26.116
0	0.13318	0	10.368	9.1729	6.2202	0	0	0	0	0	0	0	0	0	0	0	0	0	0	0	0	0	0	0	0	0	0	0	0	0	0	0	0	0	0	0	0	0	0	0	0	0	0	0	0	0	0	0	0
0	0	14.816	6.4228	0	0	0	0	0	0	0	0	0	0	0	0	0	0	0	0	0	0	0	0	0	0	0	0	0	0	0	0	0	0	0	0	0	0	0	0	0	0	0	0	0	0	0	0	0	0
5.7451	0	0	0	0	5.7352	1.4734	1.1564	2.7003	7.1442	16.052	27.451	33.936	31.437	28.797	24.53	26.992	37.364	40.678	37.332	41.904	48.537	47.525	51.975	56.985	56.247	60.842	64.791	59.618	74.639	62.386	65.877	59.707	68.554	52.971	53.74	63.834	61.078	56.162	50.855	40.331	38.467	41.039	52.301	45.169	50.088	47.544	29.283	34.617	34.437
26.211	17.951	4.3398	3.1071	1.9413	0	0	0	0	0	0	0	0	0	0	0	0	0	0	0	0	0	0	0	0	0	0	0	0	0	0	0	0	0	0	0	0	0	0	0	0	0	0	0	0	0	0	0	0	0
0	0	0	5.7748	9.8328	8.319	6.293	11.543	12.879	9.131	16.146	0	0	0	0	0	0	1.6093	0.49541	0	0	0	0	0	0	0	0	0	0	0	0	0	0	0	0	0	0	0	0	0	0	0	0	2.6808	8.5961	12.733	38.102	30.164	41.05	50.717
21.788	8.3213	7.7742	1.3742	0	0	0	0	0	0	0	0	0	0	0	0	0	0	0	0	0	0	0	0	0	0	0	0	0	0	0	0	0	0	0	0	0	0	0	0	0	0	0	0	0	0	0	0	0	0
21.122	1.7925	7.8236	0	0	0	0	0	0	0	0	0	0	0	0	0	0	0	0	0	0	0	0	0	0	0	0	0	0	0	0	0	0	0	0	0	0	0	0	0	0	0	0	0	0	0	0	0	0	0
0	0	4.9827	0	7.5226	6.3096	3.9857	12.43	17.3	14.511	7.0424	0	10.969	0	15.269	15.716	14.4	19.535	27.377	9.7056	12.533	11.297	17.31	15.208	14.272	20.787	15.169	21.566	7.5082	7.8579	3.0625	12.759	8.2074	4.92	1.2171	1.304	2.9924	0	8.0625	3.3958	1.4127	1.391	1.3886	0	0	0	0	0	2.0161	0
2.1502	0	1.034	0	1.1937	0	7.1369	0.26457	0	0	0	0	0	0	0	0	0	0	0	0	0	0	0	0	0	0	0	0	0	0	0	0	0	0	0	0	0	0	0	0	0	0	0	0	0	0	0	0	0	0
0	0	7.1799	0.41764	7.7282	0	0.42868	10.816	0	12.994	11.048	25.957	40.491	44.263	63.464	70.121	72.462	78.421	62.312	80.65	75.028	77.309	80.44	85.731	83.021	82.938	81.226	78.275	66.367	71.246	66.798	61.028	63.74	55.84	62.041	59.839	0	0	0	0	0	0	0	0	0	0	3.0145	0	3.7826	0
41.85	15.289	15.357	2.512	0	0	0	0	0	0	0	0	0	0	0	0	0	0	0	0	0	0	0	0	0	0	0	0	0	0	0	0	0	0	0	0	0	0	0	0	0	0	0	0	0	0	0	0	0	0
14.464	9.4282	4.5968	1.5436	0	0	0	0	0	0	0	0	0	0	0	0	0	0	0	0	0	0	0	0	0	0	0	0	0	0	0	0	0	0	0	0	0	0	0	0	0	0	0	0	0	0	0	0	0	0
0	0	5.3389	4.8253	18.344	6.5305	4.9852	19.889	13.821	22.491	26.401	12.97	28.135	17.343	27.545	21.009	25.035	31.833	23.457	21.372	17.389	12.585	8.4915	9.4732	17.4	13.367	41.264	24.675	17.985	16.515	18.917	34.86	25.477	16.407	14.059	9.517	4.8322	4.3647	25.939	21.599	0	7.6671	0	0	12.83	0	0	0	0.73238	2.4701
0	0	0	19.602	3.7336	0	1.3598	0	0	0	0	0	0	0	0	0	0	0	0	0	0	0	0	0	0	0	0	0	0	0	0	0	0	0	0	0	0	0	0	0	0	0	0	0	0	0	0	0	0	0
0	0	4.8998	4.8534	0.35693	15.018	0	0	0	0	0	0	0	0	0	0	0	14.087	0	0	0	0	0	0	0	0	0	0	0	0	0	0	1.8065	0	3.6036	1.8889	4.3826	14.054	13.786	24.692	18.201	31.748	34.427	52.601	41.395	49.615	50.686	59.039	68.592	60.461
11.407	5.315	0	0	0	0.73609	0	0	0	0	0	0	0	0	0	0	0	0	0	0	0	0	4.1437	4.4993	6.9428	22.451	32.16	35.031	35.188	50.483	55.691	74.127	56.161	62.346	66.207	61.488	68.085	53.013	67.084	66.123	48.072	58.222	49.852	66.99	38.593	43.614	40.614	39.845	33.593	34.886
12.283	0.49705	0	5.0363	0	0	4.5661	0	0	0	0	0	0	0	0	0	0	0	0	0	0	0	0	0	0	0	4.8299	8.9324	32.607	58.905	86.984	107.58	101.68	132.98	148.51	158.75	176.32	197.21	204.39	240.48	223.72	239.28	250.21	258.93	276.15	286.83	254.08	246.14	261.99	237.54
22.856	9.3356	2.2566	0	0	0	0	0	0	0	0	0	0	0	0	0	0	0	0	0	0	0	0	0	0	0	0	0	0	0	0	0	0	0	0	0	0	0	0	0	0	0	0	0	0	0	0	0	0	0
0	0	0	1.7995	0	11.214	9.1057	0	0	0	13.936	0	13.513	2.6765	0	0.89746	8.117	13.209	11.734	14.293	11.117	16.881	17.791	7.2814	13.521	12.228	19.948	20.357	23.742	35.602	43.131	47.665	45.319	46.911	57.205	45.419	53.668	44.485	50.73	53.545	55.279	51.233	48.25	54.879	52.265	42.857	53.099	49.952	47.843	46.333
1.744	5.966	7.0306	0	0.44872	0	0	0	0	4.4733	0.87222	12.14	6.1919	4.9733	9.2575	12.083	11.334	18.692	20.69	30.648	33.338	36.354	37.82	42.42	42.237	37.4	47.603	44.912	49.549	51.739	58.288	43.232	49.634	59.564	58.339	61.954	69.368	66.848	64.11	61.166	63.317	63.783	67.293	72.342	80.688	76.798	82.892	82.905	101.52	109.63
0	0	3.9748	9.2309	9.7089	3.9455	0	6.0772	9.2818	14.961	14.031	0.28966	4.7335	0	3.9895	0	0	0	0	0	0	0	0	0	0	0	0	0	0	0	0	0	0	0	0	0	0	0	0	0	0	0	0	0	0	0	0	0	0	0
5.5843	0	0	0.016684	0	1.2631	0	0	0.057607	0	5.4881	0.15575	5.6538	0.98115	1.4514	0	0	0	0	0	0	0	0	0	0	0	0	0	0	0	1.083	0	0	0	0	0	0	0.14728	0	0	0	0	0	0	0	0	0	0	3.1397	2.8438
1.3681	7.5516	5.9616	0	2.3072	0	0	0	0	0	0	0	0	0	0	0	0	0	0	0	0	0	0	0	0	0	0	0	0	0	0	0	0	0	0	0	0	0	0	0	0	0	0	0	0	0	0	0	0	0
0	5.8973	2.2177	0.3323	0	4.3018	0	0.51805	0	7.292	0.23072	2.1085	10.099	0	8.7034	5.1446	11.892	4.6572	12.851	4.0103	0	0	0.13513	0	0	0	0	0	0	0	0	0	0	0	0	0	10.507	20.817	20.551	50.859	41.86	48.346	48.793	60.003	61.271	61.2	72.754	69.046	74.732	80.92
0	4.4409	8.8421	4.6985	1.6151	0.94529	0	2.6453	5.7969	7.8195	12.029	6.1646	18.636	3.9695	24.274	17.282	25.883	30.232	39.697	32.387	23.713	19.645	20.339	18.074	15.535	23.202	28.403	25.459	16.587	13.769	10.084	13.725	16.528	14.794	19.219	21.243	18.478	13.425	20.119	21.899	9.6895	16.002	6.4863	8.3259	8.8767	3.7029	14.911	14.224	9.6788	13.061
42	7.0563	21.123	0	0	0	0	0	0	0	0	0	0	0	0	0	0	0	0	0	0	0	0	0	0	0	0	0	0	0	0	0	0	0	0	0	0	0	0	0	0	1.8001	0.93909	8.2532	0	3.4748	0	0	0	0
0	6.8929	8.2381	0	2.3869	0	0	1.0893	0	0	0	0	0	0	0	2.9028	0	0	0	0	0	1.994	0	0	0	0	0	0	0.6734	7.6284	1.7579	0	0	4.124	6.8317	13.486	8.3335	11.094	10.633	2.927	6.5061	11.257	12.779	16.551	24.266	15.827	29.544	36.663	59.36	82.91
0	0	0	10.602	7.3949	0	0	0.32976	0.20476	0	0	0	0	0	0	0	0	0	0	0	0	0	0	0	0	0	0	0	0	0	0	0	0	0	0	0	0	0	0	0	0	0	0	0	0	0	0	0	0	0
16.693	8.6099	9.4176	3.0093	0	0	0	0	0	0	0	0	0	0	0	0	0	0	0	0	0	0	0	0	0	0	0	0	0	0	0	0	0	0	0	0	0	0	0	0	0	0	0	0	0	0	0	0	0	0
20.031	1.6555	0	1.6806	0	0	0	0.37898	0	0	0	0	0	0	0	0	0	0	0	0	0	0	0	0	0	0	0	0	0	0	0	0	0	0	0	0	0	0	0	0	0	0	0	0	0	0	0	0	0	0
0	3.1555	0.62138	8.5941	0	7.24	0	0.12365	0	0	0	0	0	0	0	0	0	0	0	6.6821	6.7563	0	0	0	0	0	0	0	0	0	0	0	0	0	0	0	0	0	0	0	0	0	0	0	0	0	0	0	0	0
0	12.9	0	0	7.6596	23.835	16.187	14.15	27.505	15.729	35.574	27.515	29.288	16.712	9.4027	18.834	17.356	2.1451	0	7.8211	0	0	0	0	0	0	0	0	0	0	0	0	0	0	0	0	0	0	0	0	0	0	0	0	0	0	0	0	0	0
31.864	20.982	0	0	0	0	0	0	0	0	0	0	0	0	0	0	0	0	0	0	0	0	0	0	0	0	0	0	0	0	0	0	0	0	0	0	0	0	0	0	0	0	0	0	0	0	0	0	12.337	21.735
0	0	3.6224	9.371	22.186	3.6081	6.0841	15.737	17.145	26.013	35.177	19.369	30.921	18.703	34.389	29.057	27.084	27.169	36.318	26.781	31.223	24.442	22.846	25.478	16.594	22.41	39.926	21.986	28.718	28.528	31.767	31.254	33.412	36.07	34.868	39.046	35.027	26.254	30.571	24.961	20.52	36.844	23.625	28.609	31.639	36.346	35.901	30.896	33.169	32.606
9.3174	3.3223	0	0.25645	0	0	0	0	0.37108	0	2.05	8.4663	1.4658	0	1.0372	1.064	3.4538	0	3.4101	0	0	0	0	0	0	0	0	0	0	0	0	0	0	0	0	0	0	0	0	0	0	0	0	0	0	0	0	0	0	0
0	3.7711	2.8515	2.4765	0.86039	0.20414	0	0	0	1.4175	0	6.7086	0	0	0	0	0	0	0	0	0	0	0	0	0	0	0	0	0	0	0	0	0	0	0	0	0	0	0	0	0	0	0	0	0	0	0	0	0	0
0	0	0.42964	4.9111	0	6.1928	0	9.4177	0	0	2.331	3.7027	2.6628	14.634	2.5799	15.931	11.143	12.32	21.009	20.68	19.485	15.249	8.1342	13.053	13.88	16.629	13.26	8.4868	13.871	12.501	20.475	15.127	16.025	2.1897	6.1752	0.70898	4.5947	1.403	4.0389	7.0122	0	5.9467	0	0.46367	11.078	12.694	12.418	17.362	12.296	20.823
32.993	15.512	6.1346	0	0	0	0	0	0	0	0	0	0	0	0	0	0	0	0	0	0	0	0	0	0	0	0	0	0	0	0	0	0	0	0	0	0	2.2303	0	5.1744	18.175	21.5	27.974	37.023	44.171	47.291	52.595	48.75	57.423	48.89
17.101	13.238	1.936	4.303	0	0	0	0	0	0	0	0	0	0	0	0	0	0	0	0	0	0	0	0	0	0	0	0	0	0	18.156	28.966	8.3676	21.406	36.829	74.521	97.837	59.252	138.87	72.23	83.414	96.629	113.18	120.59	113.01	195.93	122.18	111.33	126.44	117.58
0	0	0	14.483	8.6077	8.6177	14.052	20.73	10.582	0	9.5005	0	0	0	0	0	0	0	0	0	0	0	0	0	0	0	0	0	0	0	0	0	0	0	0	0	0	0	0	0	0	0	0	0	0	0	0	0	0	0
1.6284	2.0606	0	0	0	1.311	0	0	0	0	0	0	0	0	0	0	0	0	0	0	0	0	0	0	0	0	0	0	0	0	0	0	0	0	0	0	0	0	0	0	0	0	0	0	0	0	0	0	0	0
0	2.4481	3.7595	0	0	0	5.9691	17.197	14.759	15.607	19.794	13.62	10.264	6.0918	9.146	10.477	6.5526	7.2397	0.099083	4.9869	6.0862	10.634	0	6.1906	7.8984	0	4.2464	12.537	3.9272	11.273	12.206	0	3.635	0	0.76747	4.8376	7.4937	11.607	20.771	16.554	22.807	37.61	35.711	43.501	45.491	50.737	60.414	63.804	79.615	83.003
3.965	9.2909	1.1841	4.0606	4.2122	2.9571	0	0	0	0	0	0	0	0	0	0	0	0	0	0	0	0	0	0	0	0	0	0	0	0	0	0	0	0	0	0	0	0	0	0	0	0	0	9.3448	17.925	38.2	45.871	22.417	33.592	38.5
23.715	6.505	0	0	0	0	0	0	0	0	0	0	0	0	0	0	0	0	0	0	0	0	0	0	0	0	0	0	0	0	0	0	0	0	0	0	0	0	0	0	0	0	0	0	0	0	0	0	0	0
0	0	2.6099	0	6.368	9.1761	14.205	20.213	10.947	15.377	9.656	10.701	0	0	0	0	0	0	0	0	0	0	0	0	0	0	0	0	0	0	0	0	0	0	0	0	0	0	0	0	0	0	0	0	0	0	0	0	0	0
25.41	2.4124	10.127	0	0	0	0	0	0	0	0	0	0	0	0	0	0	0	0	0	0	0	0	0	0	0	0	0	0	0	0	0	0	0	0	0	0	0	0	0	0	0	0	0	0	0	0	0	0	0
8.3941	0	0	1.278	0	0	4.3317	0	4.4492	0	0.99274	0.78657	7.1872	0	0	0	0	0	0	0	0	0	0	0	0	0	0	0	0	0	0	0	0	0	0	0	0	0	0	0	0	0	0	0	0	0	0	0	0	0
8.0612	12.223	14.187	1.9198	0	0	0	0	0	0	0	0	0	0	0	0	0	0	0	0	0	0	0	0	0	3.2826	0	0	0	3.4826	4.7478	11.639	11.213	11.246	5.3775	14.803	6.1975	3.6283	8.266	11.978	0	17.511	15.369	9.0435	6.7733	15.403	12.813	5.3	5.8715	12.394
5.0097	6.118	0.60532	0.97355	0	0	0	0	0	0	0	0	1.5117	0	0	0	0	0	0	0	0	0	0	0	0	0	0	0	0	0	0	0	0	0	8.5251	2.9158	4.0545	0	0	14.722	33.421	19.541	27.412	31.159	29.479	28.654	34.283	49.252	52.948	50.452
18.865	11.385	11.096	0	0	0	0	0	0	0	0	4.0637	0	0	0	0	0	0	0	0	0	0	0	0	0	0	0	0	0	0	0	0	0	0	0	0	0	0	0	0	0	0	1.3875	0.5492	0	0	2.5542	6.1213	3.6042	8.9727
24.771	25.46	13.102	0	0	0	0	0	0	0	0	0	0	0	0	0	0	0	0	0	0	0	0	0	0	0	0	0	0	0	0	0	0	0	0	0	0	0	0	0	0	0	0	0	0	0	0	0	0	0
0	4.1383	0	0	0	26.602	0	0	0	9.0889	0	0	0	0	0	0	0	0	0	0	0	7.5393	0	0	0	0	0	0	0	0	0	0	0	0	0	0	0	0	0	0	0	0	0	0	0	0	0	0	0	0
25.414	24.019	0	0	0	0	0	0	4.6311	0	0	0	0	0	0	0	0	0	0	0	0	0	0	0	0	0	0	0	0	0	0	0	0	0	0	0	0	0	0	0	0	0	0	0	0	0	0	0	0	0
24.751	12.506	11.105	0	0	0	0	0	0	0	0	0	0	0	0	0	0	0	0	0	0	0	0	0	0	0	0	0	0	0	0	0	0	0	0	0	0	0	0	0	0	0	0	0	0	0	0	0	0	0
0	0	3.3789	2.002	0	0.83803	0.22601	0	0	0	0	0	0	0	0	0	0	0	0	2.8981	5.0129	6.7039	8.1471	19.962	26.647	27.141	29.431	19.395	39.415	29.841	41.147	46.043	59.188	63.745	73.155	70.808	81.476	91.537	86.101	107.08	110.08	123.41	121.04	131.95	136.81	134.9	130.22	135.42	141.54	162.84
21.98	4.1241	0	0	0	0.08869	0	0	0	0	0	0	0	0	0	0	0	0	0	0	0	0	0	0	0	0	0	0	0	0	0	0	0	0	0	0	0	0	0	0	0	0	0	0	0	0	0	0	0	0
0	4.5872	3.6549	5.9359	2.9793	0	0	0	7.022	0	16.603	0	0	0	0	0	0	0	0	0	0	0	0	0	0	0	0	0	0	0	0	0	0	0	0	0	0	0	0	0	0	0	0	0	0	0	0	0	0	0
8.9252	0.37456	4.112	2.4839	0	0	0	0	4.1644	4.3603	0	0	11.959	7.2999	5.4018	3.9368	0	3.6811	0	1.9495	2.9746	4.7695	0	0	0	0	0	0	0	0	0	0	0	0	0	33.92	44.967	47.933	41.207	40.776	42.982	50.586	40.212	38.012	39.849	38.713	33.076	35.844	33.844	29.563
10.301	0	0	0	0	0	0	1.1817	0.20889	0	4.0137	5.441	0.028237	6.1252	0	2.0043	4.13	4.7797	2.2744	1.2534	8.2683	3.0876	0	0	0	0	0	0	0	0	0	0	2.0691	0	0	0	0	0	0	0	0	0	0	0	0	0	0	0	0	0
20.987	17.436	0	0	0	0	0	0	0	0	0	0	0	0	0	0	0	0	0	0	0	0	0	0	0	0	0	0	0	0	0	0	0	0	0	0	0	0	0	0	0	0	0	0	0	0	0	0	0	0
0	0	5.1151	8.6861	6.0277	7.085	4.4512	1.2435	6.1943	12.336	19.468	0	5.5509	6.0435	16.465	11.276	21.879	28.607	33.872	29.484	29.924	34.226	25.11	26.234	28.16	29.077	41.894	51.293	23.506	27.751	21.793	29.202	30.165	33.914	16.924	17.624	40.512	30.312	35.865	50.206	57.109	61.853	69.707	81.042	87.896	84.525	109.7	106.24	113.04	117.51
0	0	0	6.7224	11.119	11.638	0	0	0	0	0	0	0	0	0	0	0	0	0	0	0	0	0	0	0	0	0	0	0	0	0	0	0	0	0	0	0	0	0	0	0	0	0	0	2.4489	9.323	12.209	12.186	26.443	18.787
0	2.5801	0	0	1.1826	3.107	1.646	13.905	10.251	10.839	24.836	17.916	10.429	20.469	18.382	26.596	27.89	34.038	39.369	34.825	42.74	29.246	25.132	25.502	30.37	21.607	17.361	10.958	8.9143	13.363	11.191	8.4118	8.5311	8.4913	8.806	15.659	1.033	3.4464	4.4118	8.046	0	1.5436	0	3.4275	3.5167	5.0647	12.169	6.1212	15.587	5.7411
28.599	22.305	16.738	0	0	0	0	0	0	0	0	0	0	0	0	0	0	0	0	0	0	0	0	0	0	0	0	0	0	0	0	0	0	0	0	0	0	0	0	0	0	0	0	0	0	0	0	0	0	0
0	0	5.1412	5.3731	3.3972	0	8.6784	19.107	24.348	60.273	66.379	53.277	62.29	50.465	76.534	69.637	67.174	54.873	45.41	40.515	44.05	33.479	29.864	34.011	33.124	35.193	31.235	49.359	52.872	61.227	63.911	70.721	76.558	78.945	95.664	102.13	107.81	98.632	118.23	128.05	142.49	137.68	130.85	146.39	143	132.42	160.17	140.88	139.7	136.11
2.1146	0	2.8433	0	13.723	8.8188	0	0	0	0	0	0	0	0	0	0	0	0	0	0	0.35581	0	0	0.76296	0	10.673	8.1949	3.3408	0	0	0	0	5.1034	0	3.1229	0	0	0	0	0	0	0.53339	0	0.65985	0	10.24	69.374	64.553	75.019	69.068
8.8989	0	1.7721	0	0	0	6.4343	0	3.4536	0	0	0	0	0	0	0	0	0	0	0	0	0	0	0	0	0	0	0	0	0	0	0	0	0	0	0	0	0	0	0	0	0	0	0	0	0	0	0	0	0
0	2.0655	4.1392	10.736	0	0	0	0	1.7895	3.3524	0	0	4.554	0	8.3926	7.9266	8.5976	12.503	32.7	32.845	42.462	40.474	45.881	51.637	43.232	52.773	53.443	57.036	52.405	48.198	46.323	57.177	55.935	54.137	54.564	67.894	69.878	15.217	14.892	24.295	35.295	42.479	41.464	57.43	67.998	65.537	87.745	93.681	99.506	96.825
0	11.107	8.198	0	3.8787	0	0	0	0	0	0	0	0	0	0	0	0	0	0	0	4.6478	2.1714	0	0	0	0	0	0	0	0	0	0	15.315	17.864	31.442	91.6	107.68	111.75	169.35	196.54	222.99	249.16	287.05	328.77	359.31	382.33	397.36	387.22	441.68	453.19
15.653	0	0.25345	0	3.1554	0	0	0	1.1705	0	0	0	0	0	0	0	0	0	0	0	0	0	0	0	0	0	0	0	0	0	0	0	0	0	0	0	0	0	0	0	0	0	0	0	0	0	0	0	0	0
0	5.9254	24.259	20.981	19.168	0	0	0	0	0	0	0	0	0	0	0	0	0	0	0	0	0	0	0	0	0	0	0	0	0	0	0	0	0	0	0	0	0	0	0	0	0	0	0	0	0	0	0	0	0
15.798	13.807	0	0	0	0	0	0	0	0	0	0	0	0	0	0	0	0	0	0	0	0	0	0	0	0	0	0	0	0	0	0	4.1706	5.9315	0	0	0	11.598	5.4568	9.8512	2.2841	0.95243	0.85457	14.279	6.3997	10.467	5.1022	13.025	11.127	9.7583
16.547	6.3051	0	0	0.96634	0	0	0	0	0	0	0	0	0	0	0	0	0	0	0	0	0	0	0	0	0	0	0	0.21295	5.1346	15.743	12.399	19.066	12.139	3.6367	12.645	16.602	21.859	28.291	20.229	16.851	24.236	23.666	36.349	39.141	35.54	37.964	46.001	40.015	45.939
18.367	0	2.3353	0	6.0871	0	0	0	0	0	0	0	0	0	0	0	0	0	0	0	0	0	0	0	0	0	0	0	0	0	0	0	0	0	0	0	0	0	0	0	0	0.4671	0	0	0	0	1.3932	28.21	17.439	24.577
0	1.259	0	0.32677	4.365	9.1165	0	8.0302	2.279	0.63677	0	1.1392	5.0702	0	5.5361	0	0	0	6.0265	0	1.1568	3.869	15.687	19.872	29.854	17.476	43.512	58.567	78.859	96.293	118.6	151.52	198.18	197.42	231.64	260.04	298.23	285.69	321.55	356.12	342.77	365.3	389.86	410.92	437.04	426.15	425.13	454.29	462.86	457.2
2.6669	2.9295	0	0	0.52015	0	0	0	0	0	0	0	0	0	0	0	0	0	0	0	0	4.3372	0	0	0	0.8609	4.3241	0	10.164	0	0	0	9.1477	8.3583	8.5162	2.6293	0	3.3583	9.1004	21.729	28.037	53.942	50.294	73.094	83.742	83.195	91.352	110.27	111.88	123.49
0	0	0	3.5666	0	4.7985	1.8975	5.8734	0	0	0.39556	0	0	0	0	0.93064	0	5.28	7.7909	7.5729	9.5896	0	0	0	5.9173	0	0.10316	0	0	0	0	4.8312	2.4233	0.76524	4.1255	10.008	0	0	0	2.893	0	0	2.5875	3.5373	2.4544	3.2256	7.7089	2.9348	4.0703	4.5432
18.428	6.2092	0	5.081	0	0	0	0	0	0	0	0	0	0	0	0	0	0	0	0	0	0	0	3.4172	9.9256	11.542	16.815	32.952	28.815	27.874	26.424	40.947	34.374	32.937	41.787	29.599	37.83	34.124	40.635	41.897	28.051	30.105	31.093	33.96	34.641	28.337	25.524	21.776	20.716	23.439
14.061	4.9508	2.9116	0	0	0	0	0	0	0	0	0	0	0	0	0	0	0	0	0	0	0	0	0	0	0	0	0	0	0	0	0	0	0	0	0	0	0	0	0	0	0	0	0	0	0	0	0	0	0
18.499	12.602	1.963	12.03	0	0	0	0	0	0	0	0	0	0	0	0	0	0	0	0	0	0	0	0	0	0	0	0	0	0	0	0	0	0	0	0	0	0	0	0	0	0	0	0	0	0	0	0	0	0
0	0	10.551	2.5583	10.233	1.1352	0	0	0	0	0	0	0	0	0	0	0	0	0	0	0	0	0	0	0	0	0	0	0	0	0	0	0	0	0	0	0	0	0	0	0	0	0	0	0	0	0	0	0	0
0	0	6.2072	4.461	6.5953	8.6087	3.8402	11.33	17.552	3.2765	18.492	26.798	24.757	15.132	12.906	8.1529	13.314	14.891	6.2239	3.6638	11.93	0	0	4.0818	15.115	9.4015	8.0272	17.194	29.462	44.273	52.658	52.67	63.626	86.565	89.992	126.35	125.65	107.39	120.52	128.89	143.95	156.15	152.24	159.83	161.26	162.92	158.71	158.99	168.26	176.35
17.641	5.779	5.4871	2.372	0	0	0	0	0	0	0	0	0	0	0	0	0	0	0	0	0	0	0	0	0	0	0	0	0	0	0	0	0	0	0	0	0	0	0	0	0	0	0	0	0	0	0	0	0	0
3.508	6.3893	22.295	16.431	0	0	0	0	0	0	0	1.0996	9.0585	44.302	16.072	42.609	63.602	61.506	27.779	52.451	52.877	36.594	38.167	42.575	49.699	37.028	32.714	35.802	36.79	39.599	38.14	35.728	33.522	40.675	43.177	45.012	40.86	32.075	35.298	38.249	31.469	41.188	29.485	46.02	40.817	50.827	52.62	43.191	48.192	37.865
20.2	11.772	1.7168	0	0	0	0	0	0.98573	0	11.261	25.341	24.369	29.047	45.637	49.457	52.335	66.213	88.383	68.24	97.576	76.278	72.706	75.387	59.673	59.687	72.427	74.825	73.169	72.915	81.189	76.939	80.166	76.636	63.934	56.312	65.98	58.329	55.631	54.837	64.883	57.557	57.934	55.96	66.418	63.193	52.526	54.045	54.075	56.188
0	0	0	0	5.7931	0	13.758	16.666	19.37	13.405	7.7463	15.314	23.265	8.2104	3.6646	7.4769	16.426	12.233	3.1132	0	0	3.8462	0	0	0	0	0	0	0	0	0	0	0	0	0	0	0	0	0	0	0	0	0	0	0	0	0	0	0	0
5.9245	4.3832	0	0	3.8614	0	0	0	0	0	5.5772	1.916	6.5909	3.5144	10.569	7.0152	1.5961	0.93444	1.8385	0	0	0	0	0	0	0	0	0	0	0	0	0	0	0	0	0	0	0	0	0	0	0	0	0	0	0	0	0	0	0
1.0433	4.9483	3.8483	13.837	2.9058	0	0	0	0	0	0	0	0	0	0	0	0	0	0	0	0	0	0	0	0	0	0	0	0	0	0	0	0	0	0	0	0	0	0	0	0	0	0	0	0	0	0	0	0	0
26.361	10.141	3.6955	0	0	0	0	0	0	0	0	0	0	0	0	0	0	0	0	0	0	17.184	0	0	0.16345	0	0	0	2.1072	2.4269	4.7707	1.3932	5.649	4.6609	10.756	8.3484	15.863	10.198	13.133	17.811	14.36	22.934	26.213	20.641	10.348	15.644	23.741	29.24	17.163	33.353
21.248	11.649	1.0895	0	0	0	0	0	0	0	0	0	0	0	0	0	0	0	0	0	0	7.7934	8.416	2.7914	3.5924	22.043	29.13	36.939	15.168	39.858	41.13	48.67	52.668	53.105	55.11	48.249	55.896	74.088	46.709	59.349	63.547	52.791	54.46	49.105	53.737	55.215	44.595	58.342	54.057	70.318
16.443	3.4303	0	5.2962	0	0	0	0	0	0	0	0	0	0	0	0	0	0	0	0	0	0	0	0	0	0	0	0	0	0	0	0	0	0	0	0	0	0	0	0	0	0	0	0	0	0	0	0	2.5035	0
12.145	9.1114	8.6472	0	0	0	0	0	0	0	0	0	0	0	0	0	0	0	0	0	0	0	0	0	0	0	0	0	0	0	0	0	0	0	0	0	0	0	0	0	0	0	0	0	0	0	0	0	0	0
23.161	8.2874	3.1385	0	0	0	0	0	0	0	0	0	0	0	0	0	0	0	0	0	0	0	0	0	0	0	0	0	0	0	0	0	0	0	0	0	0	0	0	0	0	0	0	0	0	0	0	0	0	0
0	0	1.7102	0	10.766	6.4023	9.0486	12.844	9.8253	1.0924	0	3.6334	1.0607	0	0.053631	0	0.76368	0	0	2.9681	0	0	0	0	0	0	0	0	0	0	0	0	0	0	0	0	0	0	0	0	0	0	0	0	0	0	0	0	0	0
0	0	0.50334	17.059	13.267	1.4885	0	0	0	0	6.4945	0	0	0	0	0	0	0	0	0	0	2.1332	0	0	0	0	0	0	0	0	0	0	0	0	0	0	0	0	0	0	0.097531	0.55499	0.87864	0	1.1815	0	3.1836	0	0	0
14.153	12.278	9.1999	4.1084	0	0	0	0	0	0	0	0	0	0	0	0	0	0	0	0	0	0	0	0	0	0	0	0	0	0	3.6901	0	0	15.69	0	13.887	22.533	5.9215	8.855	1.47	13.273	22.706	15.86	18.477	8.0518	17.342	20.254	23.376	4.5305	0
4.9814	6.8522	3.8058	6.5361	0	0	0	0	0	0	0	0	0	0	0	0	0	0	0	0	0	0.026828	0.044316	6.809	12.952	7.6097	17.626	10.082	20.787	21.076	30.618	30.45	27.692	25.25	26.559	28.365	21.47	19.335	33.168	16.057	11.649	15.437	23.05	19.964	6.0021	8.9057	12.595	13.254	0.16051	0
0	0	18.81	6.1711	0	6.6568	0	0	0	0	0	0	0	0	0	0	0	0	0	0	0	0	10.603	0	0	0	4.2916	0	0	0	0	0	0	0	0	2.37	0	0	0	0	0	0	0	0	0	0	0	0	0	0
0	0	0	3.2689	15.096	14.495	12.24	12.553	15.082	29.532	29.876	27.578	39.658	28.573	42.176	50.224	58.164	54.796	63.958	56.218	61.904	61.356	62.442	74.785	79.806	89.85	93.725	96.533	78.948	83.937	91.75	93.498	101.23	88.539	68.941	25.283	77.105	72.895	27.822	73.41	73.093	61.607	50.981	47.26	39.458	13.354	41.934	34.416	29.95	30.526
11.689	3.5632	2.2341	0	0	0	0	0	0	2.7842	0	0	0	6.7053	8.2395	0.30528	0	3.5658	0	5.1105	5.1869	8.15	0	0.065811	0	0	0	0	0	0	0	0	0	0	0	0	0	0	0.85675	0	1.3453	0	0	5.5071	9.8796	23.559	31.267	24.25	23.777	39.616
0	0	0	0	3.738	15.169	6.1898	12.292	6.0301	3.3434	0	0	0	0	0	0	0	0	0	0	0	0	0	0	0	0	0	0	0	0	0	0	0	0	0	0	0	0	0	0	0	0	0	0	0	0	0	0	0	0
25.476	8.6415	0	0	0	0	0	0	0	0	0	0	0	0	0	0	0	0	0	0	0	0	0	0	0	0	0	0	0	0	0	0	0	0	0	0	8.2934	17.581	10.783	24.643	10.016	10.9	21.223	26.772	21.354	23.753	31.881	29.521	24.267	30.418
0	0	0	2.8814	6.6322	11.071	15.198	7.6228	5.5031	4.3661	2.1268	0.5841	5.9961	4.1244	0	0	0	0	2.4869	0	11.491	0	0	0	0	0	0	0	0	0	0	0	0	0	0	0	0	0	0	0	0	0	0	0	0	0	0	0	0	0
1.2819	0.39154	0	2.5788	4.2112	0	0	0	0	0	0	0	0.48255	2.9191	0	0	0	0	0	0	0	0	0	0	0	0	0	0	0	0	0	0	0	0	0	0	0	0	0	0	0	0	0	0	0	0	0	0	0	0
4.0816	1.3035	9.3656	0	0	1.5579	0	0	0	0	0	0	0	0	0	0	0	1.1709	0	7.902	15.901	14.459	17.516	18.194	27.852	22.964	20.324	29.859	33.61	32.706	35.317	23.778	32.704	38.562	31.217	51.717	46.809	43.573	46.745	36.534	40.792	39.32	44.738	48.032	51.159	35.455	51.265	40.352	57.489	51.92
32.122	0.52589	2.1799	0	0	0	0	0	0	0	0	0	0	0	0	0	0	0	0	0	0	0	0	0	0	0	0	0	0	0	0	0	0	0	0	0	0	0	0	0	0	0	0	0	0	0	0	0	0	0
24.9	6.9398	4.3829	0	0	0	0	0	1.5287	0	0	0	0	0	3.6861	0	0	0	0	0	0	0	0	0	0	0	0	0	0	0	0	0	0	0	0	0	0	0	0	0	0	0	0	0	0	0	0	0	0	0
35.868	17.646	6.8619	0	0	0	0	0	0	0	0	0	0	0	0	0	0	0	0	0	0	0	0	0	0.51045	3.7093	0.71992	0	0	0	0	0	0	0	0	0	0	0	0	0	0	0	0	0	0	0	0	0	0	0
14.37	0	25.088	7.5008	0	0	0	0	0	0	0	0	12.21	0	26.864	15.04	18.139	27.402	21.782	25.815	33.771	22.485	31.897	29.785	30.506	36.494	32.35	36.79	30.164	27.5	21.944	35.233	40.47	36.199	29.802	38.282	37.082	38.473	50.747	39.293	39.904	25.005	42.314	38.82	45.205	34.719	53.431	50.594	57.901	57.114
0	0	6.6898	4.3045	2.779	0	0	0	0	0	0	0	0	0	0	0	0	0	0	0	0	0	0	0	0	0	0	0	0	0	0	0	0	0	0	0	0	0	0	0	0	0	0	0	0	0	0	0	0	0
16.71	1.687	11.704	0	0	0	0	0	0	0	0	0	0	0	0	0	0	0	0	0	0	0	0	0	0	0	0	0	0	0	0	0	0	0	0	0	0	0	0	0	0	0	0	0	0	0	0	0	0	0
0	0	0	0	10.718	27.039	34.369	36.542	47.718	63.549	56.735	65.404	67.014	64.173	79.688	57.546	62.188	62.23	52.919	27.926	41.656	27.818	32.423	36.611	30.043	46.313	59.821	73.379	108.15	119.24	175.26	174.82	210.29	243.55	295.32	319.26	353.72	396.64	398.92	450.18	464.4	461.88	452.64	465.96	486.47	502.39	507.65	512.26	485.66	502.83
11.884	0.084114	0.75777	4.2656	0	0	0	0	0	0	0	5.5145	5.1577	9.5021	9.5703	11.649	12.232	21.447	33.351	25.245	24.041	39.455	47.109	49.268	47.793	52.772	57.799	53.736	46.799	59.624	55.078	57.353	54.745	66.101	61.805	62.895	63.849	55.897	58.218	55.211	58.141	68.784	60.22	59.32	41.366	58.793	39.779	57.068	37.351	33.457
9.0353	1.8093	11.041	0	0	0	0	0	0	0	0	0	0	0	0	0	0	0	0	0	0	0	0	0	0	0	0	0	0	0	0	0	0	0	0	0	0	0	0	0	0	0	0	0	0	0	0	0	0	0
25.891	0	0	0	0	6.1717	0	11.338	11.247	7.3289	2.0471	7.1662	13.475	16.53	25.021	12.856	22.006	9.4214	11.323	5.6296	8.0376	10.197	9.3298	14.906	2.6775	15.369	10.589	10.766	14.5	1.1028	4.7964	8.7348	16.146	10.217	8.2517	0	0.71684	0	0	0	0	0	0	0	0	0	0	0	0	0
27.719	15.983	0.64839	0	0	0	0	0	0	0	0	0	0	0	0	0	0	0	0	0	0	0	0	0	0	0	0	0	0	0	0	0	0	0	0	0	0	0	0	0	0	0	0	0	5.127	9.3182	17.021	0	2.7299	2.7287
0	5.9594	9.936	0	5.5443	0	0	0	0	0	0	0	0	0	0	0	0	0	0	0	0	0	0	0	0	0	0	0	0	0	0	0	0	0	0	0	0	0	0	0	0	0	0	0	0	0	0	0	0	0
18.703	15.336	8.2161	0	0	0	0	0	0	0	0	0	0	0	0	0	0	0	0	0	0	0	0	0	0	0	0	0	0	0	0	0	0	0	0	0	0	0	0	0	0	0	0.19078	0	0	0	0	0	0	0
15.882	3.5941	0	0	0	0	0	0	0	0	0	0	0	0	0	0	0	0	0	0	0	0	0	0	0	0	0	0	0	0	0	0	0	0	0	5.7948	6.8103	20.315	22.991	27.036	34.427	28.134	30.776	37.435	31.76	40.923	37.295	41.324	43.698	45.171
13.605	8.6878	6.7702	0	0	0	0	0	0	0	0	0	0	0	0	0	0	0	0	0	0	0	0	0	0	0	0	0	0	0	0	0	0	0	0	0	0	0	0	0	0	0	0	0	0	0	0	0	0	0
0	0	7.2325	7.597	0.65292	0	0	0	0	3.5027	0	0	0.87074	0	0	0	0	0	0	0	0	0	0	0	0	0	0	0	0	0	0	0	0	0	0	0	0	0	0	0	0	0	0	0	0	0	0	0	0	0
19.068	9.2606	10.932	0	0	0	0	0	0	0	0	0	0.47584	0	0	0	0	6.1375	8.2215	10.948	16.548	8.1202	10.243	6.9984	12.016	23.085	18.029	5.9078	7.6703	7.5703	4.3941	5.9261	0.54482	4.6521	12.96	11.102	13.901	4.2275	6.8919	3.2663	6.0037	4.038	15.28	11.59	10.075	12.997	14.434	1.1498	0.82053	1.1861
2.8125	0	6.2242	0	0	0	0	5.9193	6.0267	17.985	16.344	19.044	19.427	17.868	29.388	27.871	25.796	25.912	19.909	23.283	34.451	32.943	30.055	31.043	26.442	28.726	31.224	34.078	28.604	30.319	33.839	17.175	26.55	25.507	26.724	35.06	32.251	27.251	26.699	15.085	19.188	14.313	10.699	19.579	25.71	12.42	28.94	12.806	18.786	13.561
0.86537	0.89775	0.0020654	0.36537	0	5.3618	0	3.7395	0	0	0	0	0	0	0	0	0	6.5489	0.97787	6.5463	4.6384	0	0	0	0	0	0	0	0	0	0	0	0	0	0	0	0	0	0	0	0	0	0	0	0	0	0	0	0	0
9.8058	7.2984	0	0	0	0	21.682	38.231	64.797	102.78	139.28	168.13	190.94	229.33	241.82	276.67	315.19	335.26	386.1	401.72	410.12	418.61	438.1	437.86	436.59	446.35	462.88	463.11	454.58	447.84	426.14	427.62	451.49	450.59	379.44	395.79	393.96	389.17	381.67	364.13	366.07	347.33	317.4	315.21	292.91	290.14	301.89	273.25	249.29	257.43
0	0	8.0654	2.2196	2.5372	7.5872	0	5.6843	9.9477	7.5955	5.8501	1.0439	6.5341	0	0	0	2.7585	6.7195	1.8433	1.3805	0	0	0	0	0	0	0	0	0	0	0	0	0	0	0	0	0	0	0	0	0	0	0	0	0	0	0	0	0	0
0	0	0	0	0	13.388	34.573	43.004	45.344	46.644	48.278	49.19	70.349	65.55	68.615	70.661	75.7	79.224	82.73	84.307	75.312	74.749	74.66	60.732	51.237	40.418	52.969	34.634	50.19	48.911	59.053	48.402	51.331	52.241	68.008	57.331	51.569	63.92	41.986	52.652	75.243	61.849	53.727	62.155	68.765	48.771	51.808	41.576	46.71	47.721
6.5556	9.494	0	0	1.5455	0	0	0	0	0	0	0	0	0	0	0	0	0	0	0	0	0	0	0	0	0	0	0	0	0	0	0	0	0	0	0	0	0	0	0	0	0	0	0	0	0	0	0	0	0
0	6.4166	4.0769	0	6.144	0	0	5.4599	5.0952	4.5603	10.648	11.145	14.258	0	1.0506	0	2.4239	13.819	16.296	20.045	23.281	25.303	26.885	23.377	22.499	24.088	19.916	3.8746	16.794	30.383	45.929	58.371	68.935	101.11	115.04	145.37	173.73	185.31	163.74	181.71	330.46	358.06	366.9	396.33	411.95	422.35	448.11	454.21	471.95	467.86
0	0	15.679	4.8405	2.8302	9.1372	4.6913	13.67	21.779	11.186	10.929	13.501	0.27535	0	0	0	0	0	0	0	0	0	0	0	0	1.1963	0.54312	12.051	11.126	8.3563	11.258	1.9938	3.4804	0	0	2.0541	0	0	0	0	0	0	0	0	0	0	0	0	0	0
0	0	0	0	0	15.434	66.587	94.027	124.75	136.69	184.53	179.81	231.65	212.16	217.46	245.53	229.61	261.19	255.49	271.29	235.73	257.76	209.1	213.68	188.81	146.3	165.28	147.33	139.15	144.45	111.23	119.22	95.119	113.09	82.058	82.23	63.142	63.364	50.038	32.517	21.297	0.76793	27.703	1.2384	1.4712	0	0	0	0	0
13.367	0	4.1094	0.30582	0.82379	0	0	0	0	0	0	0	0	0	0	0	0	0	0	0	0	0	0	0	0	0	0	0	0	0	0	0	0	0	0	0	0	0	0	0	0	0	0	0	0	0	0	0	0	0
8.6387	3.1948	7.3289	0	0	0	0	1.6484	0	2.9948	5.778	26.116	22.631	24.499	30.229	38.431	30.336	37.487	33.774	45.7	38.692	42.415	50.063	52.643	56.578	47.841	45.318	47.229	45.441	45.098	48.356	35.016	32.895	29.631	33.239	37.538	34.619	17.38	27.851	11.267	18.973	14.578	18.619	10.84	19.324	9.2753	27.961	17.491	33.8	30.126
12.267	8.5307	0	0	0	0	2.6441	0	0	0	0	0	0	0	0	0	0	0	0	0	0	0	0	0	0	0	0	0	0	0	0	0	0	0	0	0	0	0	0	0	0	0	0	0	0	0	0	0	0	0
0	0	9.5677	21.072	0	0	0	32.891	13.953	37.818	44.468	33.036	27.312	25.657	16.34	28.774	23.072	27.253	25.5	21.827	27.571	18.411	13.204	17.308	0	15.875	11.129	7.4107	10.991	5.3914	5.7953	5.0139	0	4.6825	5.0225	1.8049	0	0	0	0.86946	0	0	0	0	0	0	0	0	0	0
0	0	6.0683	0	0	1.3461	4.4131	0	1.4017	10.291	21.743	18.925	19.912	13.033	18.902	15.703	0	0	0	0	0	0	0	0	0	0	0	0	0	0	0	0	0	0	0	0	0	0	0	0	0	0	0	0	0	0	0	0	0	0
10.038	18.758	3.2505	0	0.32913	0	0	0	0	0	0	0	0	0	0	0	0	0	0	0	0	0	0	0	0	0	0	0	0	0	0	0	0	0	0	0	0	0	0	0	6.9467	18.235	16.545	19.184	31.994	30.079	49.119	45.893	69.134	55.982
12.48	8.3912	0	0	0	0	0	0	0	0	0	0	0	0	0	0	0	0	0	0	0	0	0	0	0	0	0	0	0	0	0	0	0	0	0	0	0	0	1.1824	3.0097	2.9152	0	0	0	0	6.5745	0	0	0	0
0	0	4.0233	6.7659	6.4966	0	1.8546	3.0706	12.165	16.507	7.8388	9.9029	14.698	0	25.967	0	8.5915	8.4243	10.162	6.2373	11.411	10.603	15.295	41.656	35.8	45.437	45.473	42.233	32.515	28.13	31.113	36.836	0	0	0	0	5.0338	6.8281	12.02	2.3776	0	0	0	0	0	0	0	0	0	0
0.86957	1.2106	1.1364	0	1.8085	0	2.8957	13.012	20.161	20.114	32.896	40.62	51.306	48.606	57.254	55.277	59.883	55.485	63.954	58.354	68.859	59.838	65.78	76.611	90.135	76.34	79.209	81.504	78.015	72.764	77.911	60.754	71.322	56.9	60.501	40.835	46.868	49.411	48.64	43.557	44.226	36.404	44.796	44.523	36.808	32.664	33.783	27.359	26.272	31.614
7.2852	9.2316	0	4.7596	1.8556	0	0	0	0	0	0	0	0	0	0	0	0	0	0	0	0	0	0	0	0	0	0	0	0	0	0	0	0	0	0	0	0	0	0	0	0	0	0	0	0	0	0	0	0	0
15.823	10.399	4.6765	0	0	0	0	0	0	0	0	0	0	0	0	0	0	0	0	0	0	0	0	0	0	0	0	0	0	0	0	0	0	0	0	0	8.8552	0.86868	4.8416	0.73354	3.0347	10.444	10.353	4.7127	0	5.5231	4.1397	6.8974	0	0
0	5.8829	1.7938	6.8486	1.9832	0	0	4.9536	4.6352	7.4905	6.8641	7.3457	8.9099	0	2.2431	0	0	0	0	0	0	0	0	0	0	0	0	0	0	0	0	0	0	0	0	0	0	0	0	0	0	0	0	0	0	0	0	0	2.4714	0
0	0	14.252	2.099	7.9918	11.538	0	7.424	2.4847	2.7775	1.0668	0	0	0	0	0	0	0	0	0	0	0	0	0	0	0	0	0	0	0	0	0	0	0	0	0	0	0	0	0	0	0	0	0	0	0	0	0	0	0
40.079	0	2.5994	0	0	0	0	0	0	0	0	0	0	0	0	0	0	0	0	0	0	0	0	0	0	0	0	0	0	0	0	0	0	0	0	0	0	0	0	0	0	0	0	0	0	0	0	0	0	0
0.72346	4.1616	4.2782	0	3.9648	2.2378	0	0	0	0	0	0	3.7219	7.4626	18.366	17.158	26.051	49.369	46.168	51.978	57.865	75.234	76.404	82.647	69.809	61.846	80.503	81.607	69.253	65.492	76.189	70.95	71.035	72.777	72.764	69.362	66.932	68.364	65.725	64.884	73.626	53.396	62.782	55.785	52.921	58.592	48.074	34.681	45.384	23.569
27.87	16.987	9.8045	0	0	0	0	0	0	0	0	0	7.9128	0	3.5462	1.0389	0	0	0	0	0	0	0	0	0	3.2429	0	0	0	0	0	0	0	0	0	0	0	0	0	0	0	0	0	0	0	0	0	0	0	0
15.48	4.8219	0	0	0	0	0	0	0	0	0	0	0	0	0	0	0	0	12.474	0	2.4263	0	2.1656	0.86202	0	2.7156	2.4906	4.0656	11.783	12.304	12.16	19.371	14.626	15.61	15.505	3.3256	4.1827	0	0	0	0	0	0	0	0	0	0	0	0	0
0	1.6528	0	4.8255	0.74258	2.9185	0	5.7225	3.029	0	0	0	0	0	0	0	0	0	1.8471	0	0.78361	0	0	0	0	0	0	0	0	0	0	0	0	0	0	0	0	0	0	0	0	0	0	0	0	2.3044	9.4882	5.5043	10.672	14.941
5.0035	5.9237	0	0	1.9585	0.75708	0	4.7722	0	0	1.4995	0.12647	1.3676	4.1407	1.8107	0	5.8893	0	0.5464	3.7285	0	6.3164	0	0	5.94	2.6035	15.032	11.175	0	0	0	0	8.7924	3.3559	1.8885	0	0	0	0	7.9132	3.8078	4.6139	11	20.986	9.175	7.0099	8.75	13.23	11.414	16.561
2.1765	4.8334	4.9083	16.822	0	0	0	0	0	0	0	9.7565	0	1.9994	0	0	0	0	0	0	0	0	0	0	0	0	0	0	0	0	0	4.5087	0.038261	16.839	31.361	24.614	25.304	26.705	33.621	44.066	33.6	36.158	28.981	9.1821	9.5418	18.228	29.212	15.727	10.255	9.5554
0.22747	0	0	0	4.1781	1.6695	5.4249	7.9657	7.6974	1.8002	16.279	9.2597	21.515	14.841	1.3455	17.637	17.361	20.636	24.941	26.293	42.089	38.523	42.139	57.749	43.758	66.723	80.56	79.408	91.136	84.614	102.91	99.535	120.09	110.72	109.24	99.155	102.58	105.09	98.339	97.412	82.75	85.814	69.877	93.547	94.609	86.808	84.238	76.79	92.398	85.237
12.763	2.1485	6.5436	2.9021	0	0	0	0	0	0	0	0	0	0	0	0	0	0	0	0	0	0	0	0	0	0	0	0	0	0	0	0	0	0	0	0	0	0	0	0	0	0	0	0	0	0	0	0	0	0
6.8496	7.3893	1.2464	1.623	0	0	0	0	0	0	0	0	0	0	0	0	0	0	0	0	0	0	0	0	6.2684	7.7844	7.6274	3.4479	0	6.0312	10.309	12.72	15.275	26.951	44.64	37.961	30.205	27.962	50.111	61.034	64.938	63.182	74.352	71.431	74.63	93.852	96.842	96.392	117.93	124.79
11.624	6.6517	1.5297	0	0	0	0	0	0	0	10.184	0	0	0	0	0	0	0	0	0	0	0	0	0	0.1094	0	0	0	0	0	0	0	0	0	0	0	0	0	0	0	0	0	0	0	0	0	0	0	0	0
0	1.0523	0	2.0086	0	8.4649	1.2873	7.9867	1.5031	0	3.5386	5.9348	14.162	5.9366	0.55546	16.517	9.9978	24.68	21.706	29.597	28.318	19.341	21.151	37.364	21.351	18.674	5.8064	0.48438	3.2244	2.6423	6.7763	10.123	3.1589	7.1862	5.7518	3.8747	2.2217	0	0	2.1501	0	0	0	0	0	0	0	0	0	0
7.6825	0	0	0	0	7.8647	0	0	0	2.7128	4.6157	0	0	0	0	0	0	0	0	0	0	0	0	0	0	0	0	0	0	0	0	0	0	0	0	0	0	0	0	0	0	0	0	0	0	0	0	0	0	0
24.706	14.832	2.1846	0	0	0	0	0	0	0	0	0	0	0	0	0	0	0	0	0	0	0	0	0	0	0	0	0	0	0	0	0	0	0	0	0	0	0	0	0	0	0	0	0	0	0	0	0	0	0
0	0	20.325	12.644	0	0	0	0	0	0	0	0	0	0	0	0	0	0	0	0	0	0	0	0	0	0	0	0	0	0	0	0	0	0	0.23431	0	0	3.7078	0	15.3	29.057	35.117	33.677	41.764	69.322	68.136	82.654	73.442	85.562	81.17
0	0	0	2.7467	0	18.349	15.854	7.5949	0	0	0	0	2.0067	0	0	0	0	0	0	0	0	0	0	0	0	0	0	0	0	0	0	0	0	0	0	0	0	0	0	0	0	0	0	0	0	0	0	0	0	0
0	1.4132	0	5.8083	1.1702	8.3663	0	0	0	0	0	0	0	0	0	0	0	0	0	0	0	0	0	0	0	0	0	0	0	0	0	0	0	0	0	0	0	0	0	0	0	0	0	0	0	0	0	0	0	0
15.009	12.272	20.086	0	0	0	0	0	0	0	0	0	0	0	0	0	0	0	0	0	0	0	0	0	0	0	0	0	0	0	0	12.099	6.0839	17.36	22.466	15.248	19.308	9.999	17.709	18.128	8.5059	14.491	13.789	17.983	18.442	19.272	16.436	15.767	15.13	11.447
0	0	4.9113	8.8194	7.5604	6.5964	1.6256	12.054	1.1097	2.0661	13.84	0.28479	9.8617	0	14.554	10.287	17.121	17.879	20.346	18.714	30.18	25.233	23.419	18.777	8.428	9.9034	15.127	12.229	2.6138	0.24491	0	0	0	0	0	0	0	0	10.148	25.955	16.99	24.223	26.007	32.324	34.431	24.199	40.011	40.811	37.036	33.228
7.1253	6.2313	3.6941	0	0	0	0	0	0	0	0	0	0	0	0	0	0	0	0	0	0	0	0	0	0	0	0	0	0	0	0	0	0	6.1423	0	25.159	28.165	10.345	25.302	0	0	0	0	0	40.443	37.64	0	0	0	0
2.424	5.4055	0	2.3452	0	0.34521	0	0	0	0	0	0	0	0	0	1.8684	0	0.78816	0	0	5.9083	16.111	23.025	51.201	74.913	112.96	190.74	246.9	321.86	422.31	461.9	604.42	686.2	771.07	883.27	948.97	1011	1120.2	1243.7	1300.4	1308.1	1370.9	1426.1	1497.1	1480.3	1542.6	1565.6	1634.2	1565.5	1465.5
0	0	2.6903	10.862	3.7434	1.1531	0	1.2293	1.2682	1.2442	6.3064	0	0	0	0	0	0	4.7718	0	3.4706	18.011	10.385	15.339	22.249	24.24	30.13	28.806	34.499	31.806	31.834	38.724	48.5	45.236	38.093	41.578	51.864	54.596	53.201	58.95	64.965	45.945	75.123	62.64	67.147	60.84	52.596	67.286	65.255	67.713	59.612
22.343	12.442	6.1843	0	0	0	0	0	0	0	0	0	0	0	0	0	0	0	0	0	0	0	0	0	0	0	0	0	0	0	0	0	0	0	0	0	0	0	0	0	0	0.17852	0	4.554	2.0449	5.0377	9.5594	24.014	13.783	20.753
17.883	9.4938	4.3891	0	0	0	0	0	0	0	0	0	0	0	0	6.8052	15.333	5.0214	19.289	10.375	19.638	17.501	25.585	23.793	31.583	30.159	30.642	41.045	37.082	44.256	55.335	56.983	60.515	82.288	64.785	67.184	76.501	73.041	71.541	79.31	76.673	76.771	76.84	78.158	82.131	84.467	106.75	105.41	126.33	154.01
37.186	14.881	0	0	0	0	0	0	0	0	0	0	0	0	0	0	0	0	0	0	0	0	0	0	0	0	0	0	0	0	0	0	0	0	5.9465	0	1.4927	14.995	9.6238	6.2185	12.187	8.0316	4.9612	0	0	0	0	0	0	0
0	0	0.85352	10.362	11.445	5.4107	0	0	0	0	0	0	0	0	0	0	0	0	0	0	0	0	0	0	0	0	0	0	0	0	0	0	0	0	0	0	0	0	0	0	0	0	0	0	0	0	0	0	0	0
0	40.756	34.089	3.2499	0	0	0	0	0	0	0	0	0	0	0	0	0	0	0	0	0	0	0	0	0	0	0	0	0	0	0	0	0	0	0	0	0	0	0	0	0	0	0	3.5841	0	6.0231	4.5036	17.579	16.822	21.035
2.6803	1.9126	0	0.62295	0	0.71858	0	0.027322	0	0	0	0	14.186	25.084	27.161	19.084	25.13	23.835	22.235	0	0	7.4219	1.4796	0	0	0	0	0	1.6138	0	0	0	0	0	0	0	0	0	0	12.691	29.837	49.602	67.779	96.235	94.796	121.01	139.12	158.15	175.64	200.02
21.449	5.7152	5.3702	0	0	0	0	0	0	0	0	0	0	0	0	0	0	0	0	0	2.9994	5.8442	12.92	25.947	34.794	39.544	52.413	59.194	39.857	31.843	33.671	46.547	40.586	54.044	51.976	41.547	59.878	46.763	40.426	41.199	24.403	33.707	22.852	34.731	29.655	31.026	30.96	24.202	25.07	33.826
0	0	11.403	3.545	8.4886	0.5027	0	0	4.2457	7.4674	7.5851	4.1092	10.364	0.48872	11.928	11.134	14.29	6.5667	6.6589	15.878	6.503	0	2.4994	2.7703	0	3.2709	4.1494	0	0	0	0	0	0	0	0	0	0	0	0	0	0	0	0	0	0	0	0	0	0	0
0	1.7497	4.5394	3.0339	2.1323	0	10.737	0	0	12.632	0	7.8229	0	0	0	0	0	9.6307	2.9428	0	0	0	0	0	0	0	0	0	0	0	0	0	0	0	0	0	0	0	8.2074	0.082368	0.29696	8.067	19.962	24.304	31.294	37.414	44.184	46.499	43.643	44.389
12.889	0	2.7331	0	3.0801	0	0	0	0	0	0	0	0	0	0	0	0	0	0	0	0	0	0	0	0	0	0	0	0	0	0	0	11.132	22.939	21.436	2.1215	10.254	5.5015	12.657	12.506	14.689	18.036	12.242	11.072	0	4.514	5.6258	15.662	14.723	8.7774
10.087	3.8353	7.2572	1.1297	0	0	0	0	0	0	0	0	0	0	0	0	0	0	0	0	0	0	0	0	0	0	0	0	0	0	0	0	0	0	0	0	0	0	0	0	0	0	0	0	0.38193	0	2.4932	0	0	3.332
20.006	6.8236	7.3349	0	0	0	0	0	0	0	0	0	0	0	0	0	0	0	0	0	0	0	0	0	0	0	0	0	0	0	0	0.11852	1.488	7.028	11.039	5.1308	17.792	15.742	19.84	13.013	35.761	41.376	38.29	44.371	42.103	39.863	55.455	62.276	58.155	52.266
0	0	0	8.2664	0	9.6517	0	0	0	1.5209	6.5825	0	0	0	0	0	0	0	0	0	0	0	0	0	0	0	0	0	6.8707	21.396	25.257	22.706	10.844	0	11.276	0	0	0	0	0	1.4502	0	0	0	0	4.3937	5.5513	8.7147	14.433	11.355
0	10.388	36.145	31.589	48.041	0	0	14.367	0	0	0	0	0	0.71558	0	0	0	0	0	0	0	0	0	0	0	0	0	0	0	0	0	0	0	0	0	0	0	0	0	0	0	0	0	0	0	0	0	0	0	2.0608
19.611	3.6913	12.432	0	0	0	0	0	0	0	0	0	0	0	0	0	0	0	0	0	0	0	0	0	0	0	0	0	0	0	0	0	0	8.6293	17.64	7.0073	9.324	4.9693	10.471	5.1423	1.1724	14.477	13.04	15.964	0	0	8.3102	11.855	6.1948	8.7426
9.4279	4.0074	6.9881	0	0	0	0	0	0	0	0	0	0	0	0	0	0	0	0	0	0	0	0	0	0	0	0	0	0	0	0	0	0	0	0	0	0	0	0	0	0	0	0	0	0	0	0	0	0	0
2.2166	7.927	8.1483	2.4133	1.3532	0	0	0	0	0	0	0	0	0	0	0	0	0	0	0	0	0	0	0	0	0	0	0	0	0	0	0	0	0	0	0	0	0	0	0	0	0	0	0	0	0	0	0	0	0
28.611	7.9153	0	0	0	0	0	0	0	0	0	0	0	0	0	0	0	0	0	0	0	0	0	0	0	0	0	0	0	0	0	0	0	0	0	0	0	0	0	0	0	0	0	0	0	0	0	0	0	0
7.8687	1.8667	0	0	0.029381	0	0	2.2398	4.2452	4.5611	11.601	18.474	33.177	28.305	36.191	37.263	28.98	38.769	47.613	48.706	49.209	44.402	56.297	64.491	59.67	61.15	60.282	64.006	66.106	56.118	57.084	51.874	59.227	57.817	62.974	53.418	59.445	50.416	52.729	54.363	55.661	48.397	56.34	65.514	63.781	60.918	60.85	62.294	70.392	74.6
13.195	9.5427	13.442	0	0	0	0	0	0	0	0	0	0	0	0	0	0	0	0	0	0	0	0	0	0	0.11972	0	0	0	0	0	0	0	0	0	0	0	0	0	0	0	0	0	0	0	0	0	0	0	0
0	0.71464	0.7562	5.4028	0	5.9646	0	0	0	0	0	0	0	0	0	0	0	0.48608	0	1.8925	4.7464	0	0	0	0.48608	0	0	0	3.7212	13.902	14.746	13.395	8.1671	18.235	11.361	9.3139	2.615	0	3.9906	0	0	0	0	4.9342	0	0.25864	3.7538	3.6318	14.738	8.9669
0	0	1.0711	0	0	6.3873	29.237	37.483	87.054	87.513	122.36	138.29	174.99	177.52	195.16	225.93	220.37	251.45	251.33	211.75	228.88	216.21	221.22	199.96	197.88	207.97	176.19	135.04	127.05	153.43	153.11	148.11	115.98	127.77	120.64	116.27	87.056	78.1	91.22	56.08	65.582	64.802	64.156	50.472	54.775	50.36	62.603	55.397	42.725	42.654
25.237	10.265	1.8391	0	0	0	0	0	0	0	0	0	0	0	0	0	0	0	0	0	0	0	0	0	0	0	0	0	0	0	0	0	0.11365	0	0	0	0	0	0	0.20518	0	0	0	3.1028	0	2.4888	0	0	0	0
20.838	9.3665	14.575	0	0	0	0	0	0	0	0	0	0	0	0	0	0	0	0	0	0	0	0	0	0	0	0	0	0	0	0	0	0	0	0	0	0	0	0	0	0	0	0	0	0	0	0	0	0	0
0	0	0	15.564	0.6554	10.596	0	6.9738	5.8336	18.693	11.082	0	0	0	0	5.3337	18.97	25.17	28.957	0	0.82133	0	0	2.205	0.83371	3.2248	16.99	14.153	6.007	5.9014	3.8765	9.2842	6.0045	0.12826	5.3931	1.5599	9.7446	14.652	9.746	9.6314	13.255	14.163	17.495	23.24	13.422	1.2854	22.352	15.975	0	8.8862
5.7256	9.6748	0	0	0	7.1492	0	0	0	0	0	0	0	0	0	0	0	0	0	0	0	0	0	0	0	0	0	0	0	0	0	0	0	0	0	0	0	0	0	0	0	0	0	0	0	1.8937	8.0431	8.7937	16.389	16.293
70.793	25.451	13.179	0	0	0	0	0	0	0	0	0	0	0	0	0	0	0	0	0	0	0	0	0	0	0	0	0	0	0	0	0	0	0	0	0	0	0	0	0	0	0	0	0	0	0	0	0	0	0
4.3883	0	4.5233	0	4.0736	0	0	3.6901	0	6.7291	0	0	0	0	0	0	0	0	0	0	0	0	0	0	0	0	0	0	0	0	0	0	0	0	0	0	0	0	0	0	0	0	0	0	0	0	0	0	0	0
1.8379	0	0	0	0	5.8915	6.1759	7.285	0	0	0	0	0	0	0	0	0	0	0	0	0	0	0	0	0	0	0	0	0	0	0	0	0	0	0	0	0	0	0	0	0	0	0	0	0	0	0	0	0	0
21.867	10.494	0.7561	0	0	0	0	0	0	0	0	0	0	0	0	0	0	0	0	0	0	0	0	0	0	0	0	0	0	0	0	0	0	0	0	0	0	0	0	0	0	0	0	0	0	0	0	0	0	0
33.316	16.707	11.21	2.0977	0	0	0	0	0	0	0	0	9.0934	3.2386	13.416	0	3.8765	24.332	36.284	40.287	37.281	31.784	27.424	24.937	45.195	47.357	37.205	35.109	27.396	22.271	21.154	4.4083	8.0294	2.1303	0.032543	6.1357	1.2462	0	0	0	0	0	0	0	0	0	0	0	0	0
14.836	2.7615	8.0555	18.855	0	0	0	0	0	0	0	0	0	0	0	0	0	0	0	0	0	0	0	0	0	0	0	0	0	0	0	0	0	0	0	0	0	0	0	0	0	0	0	0	0	0	0	0	0	0
17.915	0	8.087	0	0	0	0	0	0	0	0	0	0	0	0	0	0	0	0	0	0	0	0	0	0	0	0	0	0	0	0	0	0	0	0	0	0	0	0	0	0	0	0	0	0	0	0	0	0	0
9.9212	0	3.4365	0	1.0361	0	0	0	0	0	0	0	0	0	0	0	0	0	0	0	0	0	0	0	0	0	0	11.266	17.249	40.341	56.862	76.831	104.38	121.98	134.46	152.77	158.59	161.54	188.49	195.33	216.32	228.24	231.41	201.76	234	246.18	257.66	273.64	267.55	279.58
0	0	3.6122	4.725	0	10.291	0	0	4.9396	0	0	0	0	0	0	0	0	0	0	0	0	0	0	0	0	0	0	0	0	0	0	0	1.0034	0	0	0	0	0	0	0	0	0	0	0	0	0	0	0	0	0
11.107	13.194	0	0	0	0	0.59624	3.7883	5.8284	8.8165	0	4.1674	7.3532	0	2.5559	5.8383	0	9.0359	16.997	16.991	25.281	10.924	12.178	0	12.808	0	9.9552	1.7008	16.643	8.9884	11.672	0.75835	7.6477	13.307	13.444	17.657	19.086	14.128	26.839	31.926	0	0	0	0	0.616	0	0	0	0	1.2871
8.2952	13.333	5.3688	0.57416	3.9001	0	0	0	0	0	0	0	0	0	0	0	0	0	0	0	0	0	0	0	0	0	0	0	0	0	0	0	0	0	0	0	0	0	0	0	0	0	0	0	0	0	0	0	0	0
0	0	0	0.35512	9.1338	4.5594	10.648	0	0	0	0	0	0	0	0	0	0	0	0	0	0	0	0	0	0	0	0	0	0	0	0	0	9.5273	24.416	61.318	71.731	79.431	99.923	110.27	123.59	131.24	149.63	152.68	167.49	162.27	179.91	191.22	169.05	183.92	177.88
21.993	19.051	3.4769	4.8492	0	0	0	0	0	0	0	0	0	0	0	0	0	0	0	0	0	0	0	0	0	0	0	0	0	0	0	0	0	0	0	0	0	0	0	0	0	0	0	0	0	0	0	0	0	0
1.4822	4.3261	0.49277	0	0	1.3451	0	0	0	0	0	0	0	0	0	0	0	0	0	0	0	0	0	0	0	0	0	0	0	0	0	0	0	0	0	0	0	0	0	0	0	0	0	0	0	0	0	0	0	0
3.3027	0	11.007	5.9251	0	2.4149	0	3.3741	0	3.8537	2.5927	3.1076	0	0	0	0	0	0	0	0	0	0	0	0	0	0	0	0	0	0	0	0	0	0	0	0	0	0	0	0	0	0	0	0	0	0	0	0	0	0
19.754	23.826	0	0	0	0	0	0.53892	0	0	16.574	4.4452	5.3488	11.927	16.377	9.2305	11.191	22.657	7.5609	23.854	7.02	14.618	10.511	6.8628	0	5.0829	0	2.6961	0	0	0	3.4477	5.4331	0	0	0	0	0.81245	6.715	0	0	0	0	0	0	2.6961	0	0	0	0
0	0	10.324	22.951	33.223	34.53	40.651	25.154	40.707	46.379	36.239	54.787	73.755	40.722	49.261	43.736	18.206	32.299	18.458	37.867	28.061	15.467	21.293	18.793	13.545	10.125	9.3318	0	3.0705	0	0	0	0	0	0	0	0	0	0	0	0	0	0	0	0	0	0	0	0	0
1.8031	3.5908	1.6344	0	0.31333	0	0	0	0	0.85464	1.7251	5.4856	7.9995	1.1447	5.8664	4.4719	0	8.0444	0	9.186	11.634	16.628	12.997	11.984	11.595	10.359	20.962	20.549	25.833	31.869	34.303	28.091	42.755	44.582	46.426	57.015	52.029	56.759	50.875	44.096	46.826	45.19	49.314	45.22	56.867	43.646	56.818	50.254	59.851	55.29
0	0	0	1.1165	0	10.016	1.5649	13.681	10.307	15.115	18.117	13.831	11.181	9.216	15.127	29.094	11.082	33.694	27.378	31.76	32.173	23.271	18.154	15.394	19.04	9.923	25.274	10.372	20.124	14.596	9.5402	18.717	9.309	8.8014	11.023	14.304	7.9397	4.8615	4.5855	18.487	8.2921	23.403	19.588	24.17	15.618	16.932	19.285	13.896	13.649	14.234
0	2.0196	8.2881	0	1.3281	0	0	0	0	0	0	0	0	0	0	0	0	0	0	0	0	0	0	0	0	0	4.2239	0	0	0	0	0	0	0	0	0	0	0	3.4707	0	0	0	0	6.3864	5.1059	0	0.68133	0	0	3.7177
17.3	19.411	13.051	7.1453	0	0	0	0	0	0	0	0	0	0	0	0	0	0	0	0	0	0	0	0	0	0	0	0	0	0	0	0	0	0	0	0	0	0	0	0	0	0	0	0	0	0	0	0	0	0
9.9874	4.6925	4.4448	8.2216	0	0	0	0	0	0	0	0	0	0	0	0	0	0.44201	0	0	0	2.7156	0	0	0	0	0	0	0	0.42931	0	1.5181	12.039	10.897	14.557	20.384	16.539	0	0	0	0	0	0	0	0	0	0	0	0	0
0	0	0	0	25.569	19.585	35.919	20.203	35.301	19.077	29.635	25.313	16.19	8.2098	1.717	7.3373	17.587	0	0	0	0	0	0	0	0	0	0	0	0	0	0	0	0	0	0	0	0	0	0	0	0	0	0	0	0	0	0	0	0	0
17.004	14.313	0	0	0	0	0	0	0	0	0	0	0	0	0	0	0	0	0	0	0	0	0	0	0	0	0	0	0	0	0	0	0	0	0	0	0	0	0	0	0	0	0	0	0	0	0	0	0	0
0	0	5.0753	0.32531	0	0	0.77449	0.96149	5.3436	7.0872	0	1.7052	5.2249	3.2918	7.9324	0	0	0	0	0	4.9296	0.7131	0	3.7052	0	0.047748	0	0	1.5991	0	0	0	0	0	0	3.536	0	1.0324	0	0	0	0	0	0	0	0	0	0	0	2.0108
27.132	15.222	0	0	0	0	0	0	0	0	0	0	0	0	0	0	0	0	0	0	1.275	0	0.37064	0	0	4.4934	1.2696	0.10169	7.701	8.5566	13.32	15.997	16.378	15.398	9.8219	12.437	14.282	13.103	15.029	24.022	10.683	12.457	17.262	15.363	16.215	16.094	14.923	13.049	12.27	8.8815
0	0	3.1418	16.496	3.7904	4.5622	0	9.8937	6.228	15.302	20.21	0	4.8561	0	11.656	13.243	13.875	14.05	15.188	11.586	11.541	0	0	6.8593	10.785	17.604	4.7786	1.1133	0	0	0	0	0	0	0	0	0	0	0	0	0	0	3.8697	11.284	0.24282	0	0.27697	0	1.3526	0
10.663	2.5921	9.2289	5.1676	0	0	0	0	0	0	0	0	0	0	0	0	0	0	0	0	0	0	0	0	0	0	0	0	0	0	0	0	0	0	0	1.7904	0.55612	0	6.2018	0	3.2333	17.585	15.556	18.528	5.5047	27.702	20.025	22.828	10.939	5.4859
13.299	0.45116	0	0.22056	3.3169	0	0	0	0	0	0	0	0	0	0	0	0	0	0	0	0	0	0	0	0	0	0	0	0	0	0	0	0	0	0	0	0	0	0	0	0	0	0	0	0	0	1.0123	18.653	32.376	37.201
11.282	1.517	0	0	2.1509	0	0	0	0	0	0	0	0	0	0	0	0	0	0	0	0	0	0	0	0	0	0	0	0	0	0	0	0	0	0	0	0	0	0	0	0	0	0	0	0	0	0	0	0	0
3.1413	0	0	0	0	4.0106	2.7828	0	0	0	0	0	0	0	0	0	0	0	0	0	0	0	0	7.1531	12.011	14.453	20.903	20.019	23.644	23.669	28.684	22.755	30.387	32.487	46.348	38.938	44.186	52.329	49.376	61.91	57.197	58.472	62.472	83.351	86.758	76.644	80.76	90.97	100.55	102.5
19.06	9.4556	12.49	14.945	0.87719	0	0	0	0	0.59868	0	0	0	0	0	0	0	0	0	0	0	0	0	0	0	0	0	0	0	0	0	0	0	0	0	0	0	0	0	0	0	0	0	0	0	0	0	0	0	0
14.134	18.747	6.4903	0	0	0	0	0	0	0	0	0	2.147	0	2.5789	7.1812	6.412	10.573	0	0	0	0	0	0	0	0	0	0	0	0	0	0	0	0	0	0	0	0	0	0	0	0	0	0	0	0	0	0	0	0
61.993	10.493	35.083	0	0	0	0	0	0	0	0	0	0	0	0	0	0	0	0	0	0	0	0	0	0	0	0	0	0	0	0	0	0	0	0	0	0	0	0	0	0	0	0	0	0	0	0	0	0	0
0	8.8994	0	0	0	5.9499	4.503	3.2328	0.45896	0	10.609	0.62328	3.5083	0	0	0	0	0	0	0	0	0	0	0	0	0	0	0	0	0	0	0	0	0	0	0	0	0	0	0	0	0	0	0	0	0	0	0	0	0
0	9.1303	11.108	0	0.50389	0	0	0	0	0.33494	0	4.9848	0.69447	5.8193	3.1632	3.2413	0	0	0	0	1.3953	3.0198	0	0	0.30035	0	0	0.92271	4.929	11.235	11.435	0	8.3636	4.1463	5.1862	4.7795	0	7.2941	9.2567	0	1.5202	7.3812	12.599	19.002	31.805	31.874	52.726	59.296	81.157	85.769
0	4.0385	5.5649	6.2549	1.7111	0	0	0	1.5438	3.9372	6.2842	2.9154	13.675	17.519	52.626	79.003	132.12	167.69	218.34	246.58	271.05	315.1	348.32	360.13	367.24	378.91	411.53	380.7	412	406.71	402.57	416.47	423.63	447.55	409.33	387.29	365.35	360.31	369.92	363.14	345.76	364.82	355.21	326.75	301.6	313.62	314.67	305.69	268.9	268.41
0	0	0	0	13.206	18.893	13.537	19.35	16.569	12.454	24.054	17.558	17.4	12.887	14.526	1.199	12.672	7.7087	3.997	0	1.4999	0	6.7041	2.1597	3.9585	0	0	0	0	0	0	0	0	0	0	0	0	0	0	0	0	0	0	1.1054	8.1396	10.286	10.626	15.079	19.021	25.574
8.1415	3.5774	6.4684	0	0	0	0	0	0	0	0	0	0	0	0	0	0	0	0	0	0	0	0	0	0	0	0	0	0	0	0	0	0	0	0	0	0	0	0	0	0	0	0	0	0	0	0	0	0	0
34.318	0	0	0	31.993	0	0	0	0	0	0	0	0	0	0	0	0	0	0	0	0	0	0	0	0	0	0	0	0	0	0	0	0	0	0	0	0	0	0	0	0	0	0	0	0	0	0	0	0	0
0	0	0	1.871	0	7.4453	10.448	19.302	22.1	30.236	38.115	36.447	36.829	40.1	41.345	52.4	52.085	73.185	75.802	82.02	92.565	70.522	66.897	63.925	72.094	68.471	59.411	53.668	63.642	60.64	68.785	59.062	63.317	65.857	62.448	55.36	57.385	47.817	52.12	68.945	50.947	47.86	39.346	38.721	41.647	46.627	51.241	31.853	37.391	34.752
0	4.891	3.5172	3.4156	0	0	0	3.861	4.2092	3.8091	9.6947	0	0	0	0	0	0	0.085	31.897	42.427	40.379	41.641	55.759	60.732	52.312	56.745	66.059	76.571	59.725	68.436	80.03	74.702	80.18	78.985	82.789	80.761	88.975	0	0	0	0	0	0	0	0	0	0	0	0	0
0.20301	6.3577	8.7372	0	4.6657	0	0	1.2198	0	4.0889	0	0	0	0	0	0	0	0	0	0	0	0	0	0	0	0	0	0	0	0	0	0	0	0	0	0	0	0	0	0	0	0	4.2096	5.6354	18.474	7.1675	14.531	4.6552	19.462	5.1974
28.676	18.442	3.0531	0	0	0	0	0	0	0	0	0	0	0	0	0	0	0	0	0	0	0	0	0	0	0	0	0	0	0	0	0	0	0	0	0	0	0	0	0	0	0	0	0	0	0	0	0	0	0
31.89	14.186	8.4085	0	0	0	0	0	0	0	0	0	0	0	0	0	0	0	0	0	0	0	0	0	0	0	0	0	0	0	0	0	0	0	0	0	0	0	0	0	0	0	0	0	0	0	0	0	0	0
9.7726	0	0	0	1.6529	0	0	0.45521	0	0	0	0	0	0	0	0	2.0255	0	0	0	0	0	0	0	0	0	0	0	0	0	0	0	0	0	0	0	0	0	0	0	0	11.543	0	0	2.2245	2.5591	8.061	12.484	10.839	20.167
13.42	2.0191	0	0	0	0	0	0	0	0	0	0	0	0	0	0	0	0	0	0	0	0.30547	0	0	0	0	0.14275	0.97707	0	13.036	0	10.565	14.668	8.348	17.916	14.252	12.285	19.028	11.93	15.643	8.2797	1.7633	2.0064	5.4573	4.6339	0	0	0	0	0
34.729	13.302	4.4639	0	0	0	0	0	0	0	0	0	0	0	0	0	0	0	0	0	0	0	0	0	0	0	0	0	0	0	0	0	0	0	0	0	0	0	0	0	0	0	0	0	0	0	0	0	0	0
3.2314	3.4244	0	0.26496	3.3265	0	2.6003	0.8225	0.47329	0.84532	0	0	0	8.6721	3.665	0	6.2486	14.837	12.094	14.15	8.3366	7.1571	6.7697	0	2.8683	0	2.9317	0	1.5585	0	0	0	0	0	2.0314	2.9784	0	0	1.8464	11.402	0	0	0	0	0	0	0	0	0	0
24.757	33.536	4.6087	0	0	0	0	0	0	0	0	0	0	0	0	0	0	0	0	0	0	0	0	0	0	0	0	0	0	0	0	0	0	0	0	0	0	0	0	0	0	0	0	0	0	0	0	0	0	0
15.381	13.481	10.142	4.4578	0	0	0	0	0	0	0	0	0	0	0	0	0	0	0	0	0	0	0	0	0	0	0	0	0	0	0	0	0	0	0	0	0	0	0	0	0	0	0	0	0	0	0	0	0	0
19.376	7.0311	4.9477	0	0	0	0	0	0	0	0	0	0	0	0	0	0	0	0	0	0	0	0	0	0	0	0	0	0	0	0	0	0	0	5.3668	0	0	0	0	0	0	0	0	0	0	0	0	0	0	0
0	0	5.9887	10.475	14.398	5.5249	6.4005	0.99806	10.172	18.772	24.688	12.958	24.099	10.322	34.501	30.39	45.695	63.828	70.52	63.876	90.724	86.936	124.74	104.98	80.254	94.344	123.04	118.37	114.22	118.05	106.86	102.09	88.132	85.281	94.98	90.774	105.97	97.401	93.615	94.235	88.088	90.115	84.018	76.746	64.575	61.127	60.171	58.684	43.068	40.868
22.989	8.0164	9.0528	0	0	0	0	0	0	0	0	0	0	0	0	0	0	0	0	0	0	1.4879	18.028	22.082	30.894	44.152	56.37	72.037	78.717	92.148	100.77	109.14	120.94	124.11	143.51	141.94	146.48	141.56	151.12	133.24	102.57	100.24	101.07	115.86	103.21	105.67	116.09	124.97	109.12	106
10.474	0	0	0	3.5948	0	8.8819	15.257	16.266	4.2528	1.3081	4.2418	7.1285	5.0636	0	4.1619	4.9434	1.5226	1.9406	0	0	0	0	0	0	0	0	7.2182	1.6246	0	0	0	0	5.5704	0	0	0	0	0	0	0	0	0	0	0	0	0	0	0	0
3.2634	0	0	0	3.1972	2.0012	0	0.89537	0	0	4.8718	0.85901	8.3567	0.62037	1.6045	0	0	7.1886	9.1158	24.434	40.775	62.948	84.091	102.13	136.89	159.34	184.91	204.43	234.72	255.79	283.05	288	318.82	320.94	342.6	356.85	376.47	387.83	356.56	387.41	391.15	376.99	377.38	394.96	380.69	358.81	363.18	353.64	346.81	330.69
0	0	13.543	5.3315	11.073	20.935	13.81	3.188	31.682	15.25	20.828	0	0	0	4.0868	0	0	0	0	0	0	0	0	0	0	0	0	0	0	0	0	0	0	0	0	0	0	0	0	0	0	0	0	0	0	0	0	0	0	0
9.3738	4.6752	5.0703	0	0	0	0	0	0	0	0	0	0	0	0	0	0	0	0	0	0	0	0	0	0	0	0	0	0	0	0	0	0	0	0	0	9.3671	2.164	0	0	0	5.6528	9.3917	15.622	0	7.0167	10.874	3.4787	0	0
9.0092	3.7124	2.5546	0.35943	0	0	0	0	0	0	0	0	0	0	0	0	2.3892	0	0.5573	0	0	2.0769	0	2.7135	0	0	4.333	0	0	4.5795	3.4022	9.4022	5.9136	17.57	5.3545	8.8681	3.0636	0	6.9477	0	0	7.1863	2.7681	3.1068	0	3.5504	0	2.3278	0	0
0	6.5941	16.15	0.16901	7.399	0	0	0	0	0	0	0	0	0	0	0	0	0	0	0	0	0	0	0	0	0	0	0	0	0	0	0	0	0	0	9.338	0	0	0	0	0	0	0	0	0	0	0	0	0	0
0	0	0	3.4678	20.097	36.951	41.01	49.331	62.079	71.951	73.63	72.39	78.972	67.239	81.806	73.367	75.201	68.805	72.367	81.949	62.435	71.928	39.13	37.201	48.321	50.579	21.677	32.792	52.697	18.812	10.908	0	1.3167	0	0.8037	0	0	0	0	0	0	0	0	0	0	0	0	0	0	0
0	0.2636	4.1383	5.6131	6.3317	3.5679	0	2.5252	0	0	0	0	0	0	12.937	4.681	0	0	0	0	0	0	0	0	0	0	0	0	0	0	0	0	0	0	0	0	0	0	0	0	0	23.746	16.241	18.854	28.407	22.105	48.256	38.785	62.264	72.339
0	0	0	5.2591	4.9377	10.714	5.3797	0	0	3.9961	0	0	0	0	2.1089	0	0	0	0	0	0	0	0	0	0	0	0	0	0	0	0	0	0	0	3.4406	4.8634	6.9663	7.6634	29.795	0	0	0	0	0	0	0	0	0	0	0
19.704	12.892	10.686	0	0	0	0	0	0	0	0	0	0	0	0	0	0	0	0	0	0	0	0	0	0	0	0	0	0	0	0	0	0	0	0	0	0	0	0	0	0	0	0	0	0	0	0	0	0	0
39.105	23.127	21.806	0	0	0	0	0	0	0	0	0	0	0	0	0	0	0	0	0	0	0	0	0	0	0	0	0	0	0	0	0	0	0	0	0	0	0	0	0	0	0	0	0	0	0	0	0	0	0
18.751	5.6278	0	0	0	0	0	0	0	0	0	0	0	0	0	0	0	0	0	0	0	0	0	0	0	0	0	0	0	0	0	0	0	0	0	0	0	0	0	0	0	0	0	0	0	0	0	0	0	0
8.994	7.4955	5.0936	0	0	0	0	2.8698	9.1458	12.094	20.758	21.744	33.606	33.4	44.498	40.606	39.772	60.081	38.263	61.252	60.657	45.803	42.986	54.544	47.937	60.8	44.895	43.064	55.981	60.992	63.992	63.065	61.878	59.425	60.431	52.128	51.439	44.867	53.86	44.153	50.322	45.429	46.629	41.384	35.863	39.089	53.094	45.766	46.666	34.501
4.8637	9.1419	4.914	2.0858	24.182	0	0	0	0	0	0	0	0	0	0	0	0	0	0	0	0	0	0	0	0	0	0	0	0	0	0	0	0	0	0	0	0	0	0	0	0	0	0	0	0	0	0	0	0	0
7.6949	14.688	10.568	6.3654	0	0	0	0	0	0	0	0	0	0	0	0	0	0	0	0	0	0	0	0	0	0	0	0	0	0	0	0	0	0	0	0	0	0	0	0	0	0	0	0	0	0	0	0	0	0
0	4.5952	0	0	0	0.10201	0.83146	5.1996	2.501	0	0.4205	0	4.6191	0	0	3.9684	0	0	0	0	0	0	0	0	6.1517	3.489	6.7253	12.842	8.2578	4.739	13.165	4.3674	7.3554	4.1705	9.8828	7.751	9.9291	11.302	6.1893	12.585	4.5164	0	2.0506	7.7356	12.244	11.475	4.3777	0	7.1106	4.2784
3.8026	12.799	10.269	0	2.9592	0	0	0	0	0	0	0	0	0	0	0	0	0	0	0	0	0	0	0	0	0	0	0	0	0	0	0	0	0	0	0	0	0	0	0	0	0	0	0	0	0	0	0	0	0
22.078	1.0859	11.757	3.2571	0	0	0	0	0	0	0	0	0	0	0	0	0	0	2.995	14.813	8.6715	28.586	24.952	39.705	40.856	41.543	47.907	35.443	29.869	27.265	36.025	39.931	30.542	39.565	27.749	25.517	6.2034	18.272	22.624	18.682	22.708	9.5719	19.089	14.051	0	21.006	3.0498	18.246	10.692	2.893
0	6.1611	10.143	11.494	7.6256	0	0	0.9093	0	5.005	1.0831	0	0	0	0	0	0	0	0	0	0	0	0	0	0	0	0	0	0	0	0	0	0	0	0	0	0	0	0	0	0	0	0	0	0	0	0	0	0	0
0	0	0	0	0.81359	2.4005	5.1125	4.1456	6.9005	10.566	13.043	6.3472	0	0	0.48948	0	0	0	0	0	10.81	5.6199	13.397	3.4203	16.338	11.944	22.24	21.248	20.565	27.499	27.084	24.459	33.345	39.782	45.46	40.069	46.765	52.231	35.569	51.182	42.14	42.128	59.595	59.866	50.232	43.382	31.972	39.489	41.889	44.241
1.478	0	0	4.821	0	0.70253	2.0959	0.79588	0	0	0	0	1.216	0	0	0	0	0	0	0	0.65971	1.4457	0	0	0	0	0	0	0	0	0	0	0	0	0	0	0	0	0	0	0	0	0	0	0	0	0	0	0	0
0	0.69766	7.0051	7.858	5.2025	0	0	0	0	0	3.6634	0	0	0	4.4037	0	0	0	1.8429	1.7112	0	0	0	0	0	2.7119	4.7372	1.7839	0	0	0	0	0	0	0	0	0	0	0	0.13272	0	0	0	0.64403	3.0988	0	2.1899	0	0	0
8.4283	9.2906	2.0939	12.297	0	0	0	0	0	0	0	0	0	0	0	0	0	0	0	0	0	0	0	0	0	0	0	0	0	0	0	0	0	0	0	0	0	0	0	0	0	0	0	0	0	0	0	0	0	0
0	0	5.1016	4.1502	0	6.9786	0	0	0	0	0.72957	0	0	0	0.082591	0	0	0	0	0	0	0	0	0	0	0	0	0	0	0	0	0	0	0	0	0	0	0	0	0	0	0	0	0	0	0	0	0	0	0
27.939	22.1	9.7173	0.89984	0	0	0	0	0	0	0	0	0	0	0	0	0	0	0	0	0	0	0	0	0	0	0	0	0	0	0	0	0	0	0	0	0	0	0	0	0	0	0	0	0	0	0	0	0	0
0	3.4669	5.323	0	0	0	0	7.701	4.1391	7.7777	0.54282	10.904	13.497	0.61359	7.6547	8.0702	0	4.4652	6.558	12.209	14.034	11.358	9.8216	15.898	21.693	15.875	19.873	21.38	21.425	21.888	15.333	9.5332	16.772	17.703	17.678	34.251	26.834	33.961	31.6	25.66	21.021	30.023	35.822	38.158	45.276	42.965	53.971	47.295	55.629	46.94
4.6678	10.441	0.31038	0	0	0	0	0	7.6788	0.13786	0	0	0	1.5706	0	0	0	0	0	0	0	0	0	0	0	0	0	0	0	0	0	0	0	0	0	0	0	0	0	0	0	0	0	0	0	0	0	0	0	0
0	24.341	22.996	2.3122	0	0	0	0	0	0	0	0	0	0	0	0	0	0	0	0	0	0	0	0	0	0	0	0	0	0	0	0	0	0	0	0	0	0	0	0	0	0	0	0	0	0	0	0	0	0
27.661	23.661	1.0266	0	0	0	0	0	0	0	0	0	0	0	0	0	0	0	0	3.2198	13.767	34.919	54.874	68.803	84.942	115.22	135.14	133.89	155.93	179.29	191.15	216.53	202.22	211.4	222.15	229.17	230.04	233.75	254.39	272.17	265.21	285.4	289.91	297.17	305.22	310.85	313.15	277.74	254.78	250.73
7.3243	5.404	0	0	0	4.8122	2.6912	2.5988	0	0	0	0	0	0	0	0	0	0	0	0.97729	6.0123	21.993	0	8.4522	8.8198	0.32356	8.6942	6.7309	8.7827	0	0	0	0	0	4.5883	0	0	0	0	0	2.6989	6.133	1.4173	11.176	24.32	7.8156	30.586	31.349	55.671	57.599
7.6272	4.0706	8.6963	1.752	0	0	15.148	0	15.325	13.32	10.391	4.3077	4.0678	4.9592	0	0	0	0	0	0	0	0	0	0	0	0	0	0	0	0	0	0	0	0	0	0	0	0	0	0	0	0	0	0	0	0	0	0	0	0
17.139	8.7198	0	0	0	0	4.3524	8.3915	11.837	1.9074	28.687	17.852	9.6054	4.7656	5.4216	12.765	13.726	0	9.2048	0	5.1234	4.1536	0	0	1.7291	2.0735	6.3543	8.6858	11.443	15.969	8.7817	5.3516	3.9785	12.328	3.996	0	3.5628	13.237	4.249	7.6384	0	0	0	0	0	0	0	0	0	0
16.325	5.6144	10.098	1.6731	0	0	0	0	0.98254	0	0	0	0	0	0	0	0	0	0	0	0	0	0	0	0	0	0	0	0	0	0	0	0	0	0	0	0	0	0	0	0	0	0	0	0	0	0	0	0	0
17.768	0	1.0412	0	4.1152	0	0	0	1.0547	0	0	0	0	0	0	0	0	0	0	0	0	0	0	0	0	0	0	0	0	0	0	0	0	0	0	0	0	0	0	0	0	0	0	0	0	0	0	0	12.38	0
0	0	4.0209	7.969	0	2.2083	0.43441	1.6445	2.4716	0	0	0	0	0	0	4.2258	0	10.297	2.4799	0	0	0	0	0	0	0	0	0	0	0	0	0	0	0	0	0	0	0	0	0	0	0	0	0	0	0	0	0	0	0
4.9069	0	6.1544	5.4413	1.1326	0	0	0	0	0	0	0	0	0	0	0	0	0	0	0	0	0	0	0	0	0	0	0	0	0	0	0	0	0	0	0	0	0	0	0	0	0	0	0	0	0	0	0	0	0
17.092	18.536	3.5491	0	0	0	0	0	0	0	0	0	0	0	0	0	0	0	0	0	0	0	0	0	0	0	0	0	0	0	0	0	0	0	0	0	0	0	0	0	0	0	0	0	0	0	0	0	0	0
17.066	6.1556	2.2514	0	0	0	0	0	2.6722	0.59024	0	3.0932	0	0	0	0	0	0	0	0	0	0	0	0	0	0	0	0	0	0	0	0	0	0	0	0	0	0	0	0	0	0	0	0	0	0	0	0	0	0
21.291	7.6499	0	3.9401	0	0	0	0	0	0	0	0	0	0	0	2.6239	11.153	26.908	32.381	35.344	45.228	55.203	62.896	66.387	74.682	89.944	95.517	96.632	95.992	106.47	105.66	112.59	104.57	116.8	107.91	96.776	98.19	82.295	92.788	78.656	80.12	87.972	88.549	79.192	75.468	80.034	75.442	78.285	71.03	61.325
4.9425	5.8184	1.7192	0	0	0	6.1875	10.795	5.0903	6.3006	7.1855	4.0823	3.0903	0	1.0625	0	0	0	0.39581	0	0	0	0	0	0	0	0	0	0	0	0	0	0	0	0	0	0	0	0	0	0	0	0	0	0	0	0	0	0	0
0	0	0	0	4.1339	0	5.8422	1.9486	3.6862	1.5372	0	1.3126	6.8091	0	0	0	1.2538	0.15191	19.63	0	19.166	12.991	7.3883	10.678	7.8998	10.856	12.677	23.378	12.782	7.5709	17.731	16.328	17.828	15.945	9.3348	3.9486	11.054	10.484	6.5187	9.25	2.2426	0.42328	5.062	10.321	6.4345	5.0362	5.6903	1.4025	3.3298	9.0595
18.815	0	6.5869	0	0	0	0	0	0	0	0	0	0	0	0	0	0	0	0	0	0	0	0	0	0	0	0	0	0	0	0	0	0	0	0	0	0	0	0	0	0	0	0	0	0	0	0	0	0	1.8107
11.404	8.5816	0.48649	0	0	0	0	0	0	0	0	0	0	0	0	0	0	0	0	0	0	0	0	0	0	0	0	0	0	0	0	0	0	0	0	0	0	0	0	0	0	0	0	0	0	0	0	0	0	0
5.0876	1.2049	0	2.4586	3.8342	0	0	0	0	0	0	0	0	0	0	0	0	0	0	0	0	1.4147	0	0	0	0	0	0	0	0	0	0	7.1523	8.2049	13.278	17.276	10.84	16.988	6.9516	20.889	19.694	32.151	22.691	35.544	32.187	23.082	30.678	31.113	38.773	42.81
33.158	7.4129	5.8504	13.248	0	0	0	0	0	0	0	0	0	0	0	0	0	0	0	0	0	0	0	0	0	0	0	0	0	0	0	0	0	0	0	0	0	0	0	0	0	0	0	0	0	0	0	0	0	0
0	0.75017	2.8763	3.3928	0	1.6077	2.4132	0	0	0	0	0	0	0	0	0	0	0	0	0	0	0	0	0	0	0	0	0	0	0	0	0	0	0	0	0	0	0	0	0	0	0	0	0	0	0	0	0	0	0
16.933	10.573	0	0	3.4888	0	0	0	0	0	0	0	0	0	0	0	0	0	0	0	0	0	0	0	0	0	0	0	0	0	0	0	0	0	0	0	0	0	0	0	0	0	0	0	0	0	0	0	0	0
0	5.127	9.1071	0	0	0	0	0	0	4.8849	5.5873	11.528	8.5151	6.6154	8.2459	7.0443	0	8.7044	0.39722	4.1758	3.3812	13.608	10.918	7.9633	14.135	14.983	27.86	15.748	24.907	26.663	25.903	13.862	21.165	15.826	9.9526	18.812	10.592	14.928	22.038	12.285	9.874	11.179	15.965	19.447	21.481	6.1787	21.115	18.384	18.412	20.606
9.0968	8.7299	0.80046	5.7249	0	0	0	0	0	0	0	0	0	0	0	0	0	0	0	0	0	0	0	0	0	0	0	0	0	0	0	0	0	0	0	0	0	0	0	0	0	0	0	0	0	0	0	0	0	0
7.9403	15.14	21.432	0	0	0	13.292	0	0	0	9.9013	0	1.298	1.6996	0	0	0	3.6244	6.6203	8.9289	3.4003	0	0	0	0	0	0	0	0	0	0	0	0	0	0	0	0	0	0	1.5143	0	0	0	0	0	0	3.4052	0	11.476	8.5642
15.82	3.892	31.924	8.7655	7.0235	0	0	0	0	0	0	0	0	0	0	0	0	0	0	0	0	0	0	0	0	0	0	0	0	0	0	0	0	0	0	0	0	0	0	0	0	0	0	0	0	0	0	0	0	0
11.062	6.0842	0	4.7921	0	0	0	3.1688	0	0	0	0	0	0	0	0	0	0	0	0	0	0	0	0	0	0	0	0	0	0	0	0	0	0	0	0	0	0	0	0	0	0	0	0	0	0	0	0	0	0
62.851	37.524	24.088	2.1798	0	0	0	0	0	0	0	0	0	0	0	0	0	0	0	0	0	0	0	0	0	0	0	0	0	0	0	0	0	0	0	0	0	0	0	0	0	0	0	0	0	0	0	0	0	0
0	0	0	5.1039	0	6.9436	3.3859	7.9949	4.8442	3.6877	6.5205	0	0	0	0	0	0	3.8827	3.8278	4.6356	5.333	0	0	0	0	0	0	0	0	0	0	0	0	0	0	0	0	0	0	0	0	0	0	0	0	0	0	0	0	0
0	1.1673	0	0	8.5635	24.23	0	14.061	5.8149	0	1.8406	0	6.2138	8.3231	0	0	0	23.278	38.523	14.814	23.886	39.549	17.62	26.284	17.489	0	0	0	5.4594	0	0	0	0	0	0	0	0	0	0	0	0	0	0	0	0	0	0	0	0	0
17.547	15.205	7.9674	0.46962	0	0	0	0	0	0	0	0	10.937	26.25	54.111	113.41	159.44	228.06	307.59	395.28	456.97	516.62	608.52	668.11	740.94	810.89	829.47	855.75	913.7	903.67	934.28	905.49	939.35	922.67	899.51	897.88	909.14	874.77	902.57	830.15	865.06	840.18	842.94	805.99	802.79	790.55	822.18	731.99	715.14	738.4
0	5.307	0.65018	3.4756	2.2922	0	0.48946	11.959	5.2736	5.6489	0	7.4321	8.7436	0	0	0	0	0	0	0	0	0	0	0	0	0	0	0	0	0	0	0	0	0	0	0	0	0	0	0	0	0	0	0	0	0	0	0	0	0
0	0	0	9.5854	5.4244	2.3024	0	1.878	0	3.8761	0	0	14.418	11.11	7.8976	3.8863	19.972	15.988	15.475	16.18	14.873	23.712	19.459	9.0447	11.352	13.893	16.803	9.3229	25.088	23.922	22.837	14.601	32.013	26.622	36.339	33.567	34.067	39.998	40.048	41.79	44.664	51.132	42.204	60.042	52.752	51.137	59.242	54.045	68.156	68.405
1.9716	5.2749	0	0	0	0	6.6366	1.9194	11.906	10.686	9.3733	19.226	28.503	38.076	33.738	31.055	45.437	43.401	46.055	45.422	36.199	30.292	38.115	30.632	30.345	27.266	25.166	23.187	39.734	25.166	21.982	14.674	28.537	19.136	31.182	15.996	16.513	23.843	6.9485	20.599	9.7862	16.464	6.462	12.389	11.243	4.4551	0	2.5921	5.7222	0
45.21	29.739	8.3679	0	0	0	0	0	0	0	0	0	0	0	0	0	0	0	0	0	0	0	0	0	0	0	0	0	0	0	0	0	0	0	0	0	0	0	0	0	0	0	0	0	0	0	0	0	0	0
23.77	7.2756	0	0	2.6471	0	0	0	0	0	0	0	0	0	0	0	2.5971	12.322	23.972	17.211	19.509	44.841	41.356	40.629	35.129	34.583	30.982	36.905	30.809	46.955	43.212	33.265	29.691	34.742	18.506	19.413	25.238	24.623	15.773	11.185	4.5389	6.4217	6.7146	7.497	7.8966	11.484	4.1037	1.6979	0	0
0	3.2977	0	0.34488	4.5869	0	3.0124	6.5938	5.0683	6.2678	4.7571	12.365	0	0	0	0	0	0	0	0	0	0	0	0	0	0	0	0.62338	10.01	3.7597	0	3.0154	19.147	10.182	17.924	6.625	12.131	8.7447	4.6609	7.6605	12.75	12.732	15.059	29.39	28.368	47.809	54.563	59.633	72.794	88.732
16.956	5.5187	0	0	0	0	0	0	0	0	0	2.9781	5.5051	0	0	3.7915	7.4058	1.5558	6.6607	3.1704	19.38	21.25	12.676	14.132	11.638	15.656	13.624	10.458	15.67	17.511	17.285	22.095	26.352	22.857	38.013	29.261	36.032	32.875	26.581	28.141	15.358	10.233	9.8785	19.44	16.711	19.553	5.6408	1.0204	3.9624	0
15.777	3.7463	0	2.0721	0	0	0	0	0	0	0	0	0	0	0	0	0	0	0	0	0	0	0	0	0	0	0	0	0	0	0	0	0	0	0	0	0	0	0	0	0	0	0	0	0	0	0	0	0	0
7.7879	12.359	19.815	10.542	0	0	0	0	0	0	0	0	0	0	0	0	0	0	0	0	0	0	0	0	0	0	0	0	0	0	0	0	0	0	0	0	0	0	0	0	0	0	0	0	0	0	0	0	0	0
0	0.63915	5.1615	0	0	2.6437	7.3646	15.174	0	0	0	0	0	0	0	14.903	14.327	21.489	33.486	26.483	32.101	30.631	20.808	25.059	18.815	11.772	8.1865	14.894	3.8715	5.5098	6.2119	0	0.95079	0	4.1525	1.1982	2.5472	4.6544	2.9865	0	0	0	2.2793	2.6835	8.1064	0	13.397	4.5532	4.8174	8.5515
2.7011	0	0	0	0	5.0246	0.083433	0.29239	0	0	0	0	0	0	0	0.73987	3.4201	0.29187	0	6.7627	9.2764	11.856	9.6622	0	0	0	0	0	0	0	0	0	7.186	0	0	0	0.22521	0	0	0	1.7672	1.168	0	2.7906	22.355	51.32	49.442	44.548	0	0
15.127	11.991	5.6506	0.99398	0	0	0	0	0	0	0	0	0	0	0	0	0	1.1181	10.002	5.2618	0	11.407	17.803	19.408	4.5749	14.354	14.955	4.0839	8.5732	12.28	8.5723	9.8246	0	0	0	0	14.694	0	7.3096	0	4.4164	0	0	0	0	0	0	1.2372	0	0
0	0	5.401	7.3477	1.4521	0.082946	0	0.94269	3.9388	3.4175	15.497	2.8388	8.3484	1.9813	14.216	9.0797	9.7091	13.569	17.394	12.013	13.391	0	8.4594	4.0708	3.3682	10.784	6.2077	15.121	7.0313	0.62345	4.5024	12.363	9.655	9.6554	0	1.0471	2.2682	7.523	5.6234	15.166	10.658	19.287	13.069	13.067	22.218	13.678	29.344	23.602	18.807	12.339
0	0	0	66.336	47.824	42.42	10.245	12.026	0	0	0	0	0	0	0	0	0	0	0	0	0	0	0	0	0	0	0	0	0	0	0	0	0	0	0	0	0	0	0	0	0	0	0	0	0	0	0	0	0	0
0	0	0	9.7247	5.0446	16.227	5.2416	15.012	9.763	4.872	5.2689	6.6521	4.2319	2.3214	0	0.27665	0	0	4.1852	0	0	0	0	0	0	0	0	0	0	0	0	0	0	0	0	0	0	0	0	0	0	0	0	0	0	0	0	0	0	0
0	1.8315	0.70879	2.2485	0	5.0463	0	7.0755	0	0	0	0	0	0	0	0	0	4.3289	4.414	5.0409	7.4249	0	0	0	0	0	0	0	0	0	0	0	0	0.11729	3.7208	2.5469	7.8585	8.9433	7.8831	24.484	11.086	18.712	15.689	14.17	21.9	21.886	20.791	21.881	27.215	26.875
0	0	0	5.2029	0.10553	11.588	7.277	11.131	6.2593	21.866	15.153	32.307	28.759	28.16	26.331	42.548	56.622	43.895	33.254	38.053	30.402	15.823	22.749	30.506	16.225	30.315	19.569	0.79996	0	0	0	0	0	6.4317	0	0	0	0	0	0	0	0	0	0	0	0	0	0	0	0
19.136	6.5408	0.81897	0	0	0	0	0	0	0	0	0	0	0	0	0	0	0	0	0	0	0	0	0	0	0	0	0	0	0	0	0	0	0	0	0	0	0	0	0	0	0	0	0	0	0	0	0	0	0
0	3.4713	24.417	42.08	0	0	0	0	8.6993	17.961	31.32	31.775	32.09	36.003	30.628	42.092	104.71	110.41	84.622	60.989	83.197	74.935	87.561	68.773	67.438	70.554	65.938	51.536	42.725	48.796	39.832	43.745	37.477	32.909	40.606	18.093	30.045	5.5126	15.052	0	0	15.545	0	6.8723	0	0	0	0	0	0
23.279	8.6639	0	0	0	0	0	0	2.7022	0	0	0	0	0	0	0	0	0	0	0	0	0	0	0	0	0	0	0	0	0	0	0	0	0	0	0	0	3.6148	0	0	0	0	0	0	0	0	0	0	0	0
4.7273	0	2.9878	2.7011	1.0324	0.6056	0	4.1884	1.4177	0	0	0	0	0	0	0	0	0	0	0	0	0	0	0	0	0	0	0	0	0	0	0	0	0	0	0	0	0	0	0	0	0	0	0	0	0	0	0	0	0
0	7.336	27.918	18.222	21.262	0	0	10.189	2.2778	0	0	0	0.73371	1.4455	0	0	0	0	0	0	0	0	0	0	0	0	0	0	0	0	0	0	0	0	0	0	0	0	0	12.216	11.396	35.123	47.118	70.021	98.831	97.317	106.35	111.74	113.29	116.72
0	0	0	5.1192	29.822	42.222	54.099	56.109	55.901	51.341	43.439	48.21	33.103	12.644	21.38	19.393	36.14	37.161	16.522	5.3824	0	0	0	0	0	0	0	0	0	0	0	0	0	0	0	0	0	0	0	0	0	0	0	0	0	0	0	0	0	0
1.729	7.3112	0	0.96068	0	0	2.1993	1.735	3.8144	0	0	16.823	18.522	1.9776	9.6318	24.93	4.7346	4.5118	0	0	0	0	0	0	0	0	0	0	0	0	0	0	0	0	0	0	0	0	0	0	0	0	0	0	0	0	0	0	0	0
13.935	0.14576	0	2.359	0	1.7397	0	0	0	0	0	0	0	0	0	0	0	0	0	0	0	0	0	0	0	0	0	0	0	0	0	0	0	0	0	0	0	0	0	0	0	0	0	0	0	0	4.1499	6.6337	12.054	6.1406
25.698	14.616	13.122	3.6752	0	0	0	0	0	0	0	0	0	0	0	0	0	0	0	0	0	0	0	0	0	0	0	0	0	0	0	0	0	0	0	0	0	0	0	0	0	0	0	0	0	0	0	0	0	0
12.164	5.5615	0	7.6737	0	0	0	0	0	0	0	0	0	0	0	0	0	0	0	0	0	0	0	0	0	0	0	0	4.7828	0	0	0	0	0	0	0	0	0	0	0	0	0	0	0	0	0	0	0	10.123	6.1844
11.119	3.7066	0	10.671	0	0	0	0	0	0	0	0	0	0	0	0	0	0	0	0	0	0	0	0	0	0	0	0	0	0	0	0	0	0	0	0	0	0	0	0	0	0	0	0	0	0	0	0	0	0
28.18	3.4082	0.046132	0	0	0	0	0	0	0	0	0	0	0	0	0	0	0	0	0	0	0	0	0	0	0	0	0	0	0	0	0	0	0	0	0	0	0	0	0	0	0	0	0	0	0	0	2.3705	0	0
24.636	17.081	8.965	2.7353	0	0	0	0	0	0	0	0	0	0	0	0	0	0	0	0	0	0	0	0	0	0	0	0	0	0	0	0	0	0	0	0	0	0	0	0	0	0	0	0	0	0	3.8114	13.291	0	7.4697
0	10.496	7.0787	0	0	0	0	0	0	0	0	0	0	0	0	2.2378	0	2.3748	2.3394	9.21	6.8075	2.2793	8.7371	0	11.012	14.119	11.722	10.279	1.7471	4.9953	0	0	0	0	0	1.0398	5.8451	0	7.2251	4.7898	3.4965	10.737	16.331	31.065	20.834	29.24	34.363	33.846	45.646	44.405
32.125	23.002	17.945	0	0	0	0	0	0	0	0	0	0	0	16.003	28.873	30.44	50.139	48.39	53.979	69.526	68.315	66.303	72.974	77.295	89.922	82.066	78.762	72.938	72.985	62.663	65.785	67.195	72.848	62.92	70.093	68.458	59.582	60.487	59.584	55.68	62.566	63.015	71.472	71.897	60.132	61.762	50.799	48.528	57.132
0	0	0	23.948	24.742	0	0	0	0	31.986	22.306	20.706	24.418	42.972	65.209	62.4	68.766	62.495	65.522	64.391	66.083	72.633	80.115	94.283	88.157	82.304	90.596	82.209	66.136	73.13	75.172	60.794	53.778	52.317	42.191	38.92	0	0	0	0	0	0	0	0	0	0	0	0	0	0
0	0	3.5205	9.2869	0	6.0763	3.6537	0	0	0	0	0	0	0	0	0	0	3.7455	8.4175	0.084051	6.2073	0	0	0	0	0	0	0	0	0	0	0	0	0	0	0	0	0	0	0	0	0	0	0	0	0	0	0	0	0
11.806	0	1.5741	0	0	0	0	0	0	0	0	0	0	0	0	0	0	0	0	0	0	0	0	0	0	0	0	0	0	0	0	0	0	0	0	0	0	0	0	0	0	0	0	0	0	0	0	0	0	0
1.7732	19.263	3.091	3.7107	0	0	0	0	0	0	0	0	0	0	0	0	0	0	0	0	0	0	0	0	0	0	0	0	0	0	0	0	0	0	0	0	0	0	0	0	0	0	0	0	0	0	0	0	0	0
2.3868	0	0	0	1.0268	5.8018	1.7068	2.3218	9.8943	2.8568	0.53679	0	4.7318	1.0718	0.26679	1.0268	0	1.4082	0	0.46703	0	1.4915	0	0	0	0	0	0	0	0	0	0	0	0	0	0	0	0	0	0	0	1.2556	0	1.8997	7.8725	4.5929	27.395	21.216	53.7	42.474
0	0	0	1.0256	2.1612	13.694	4.4233	9.0653	6.1684	3.8141	11.485	0	0	0	0	0	0	0	0	0	0	0	0	0	0	0	0	0	0	0	0	0	0	0	0	0	0	0	0	0	0	0	0	0.025278	24.076	39.107	76.368	85.635	100.4	118.53
2.7975	8.3848	8.7252	0	0	0	0	0	0	0	0	0	1.0078	0	0	0	0	0	0	0	0	10.583	9.9345	4.4969	7.5384	3.5653	10.833	5.5494	11.432	15.702	20.962	6.8312	11.45	16.313	14.901	20.609	22.706	16.954	23.299	9.7935	14.678	16.641	16.831	17.678	28.702	13.051	29.78	20.079	27.579	34.948
4.0638	0	6.0398	0	0	0	0.67343	3.0095	2.035	2.2253	6.8278	0	0	0	0	0	0	0	0	0	0	0	0	0	0	0	4.6024	8.3069	7.2018	16.604	8.567	15.77	3.2266	13.573	14.748	17.756	23.551	24.084	21.262	20.768	12.843	22.81	9.381	24.647	29.541	11.831	15.177	10.023	0.23963	6.6274
8.5944	12.995	8.7495	0.41783	0	0	0	0	0	0	0	0	0	0	0	0	0	0	0	0	0	0	0	0	0	0	0	0	0	0	0	0	0	0	0	0	0	0	0	0	0	0	0	0	0	8.0948	19.73	21.114	26.795	20.793
0	0	3.3455	5.5953	2.1787	2.8255	0	1.2934	0	0.38632	6.5721	8.2571	15.063	20.506	33.171	44.872	54.262	64.753	84.237	90.424	82.002	97.473	88.076	84.811	89.723	53.659	48.283	44.051	42.294	51.372	58.872	49.834	54.698	48.672	51.372	45.316	53.957	47.822	52.435	48.091	54.022	58.33	45.047	45.183	49.178	45.41	41.944	37.784	36.073	30.678
7.7727	5.9013	0	0	0	0	0	0	0	0	0	0	0	0	0	0	0	0	0	0	0	0	0	0	0	0	0	0	0	0	0	0	0	0	0	0	0	0	0	0	0	0	0	0	0	0	0	0	0	0
9.0684	0	0	0	0	13.679	23.465	47.574	83.8	121.22	135.83	140.08	154.07	193.98	199.18	184.75	201.62	214.53	226.42	239.41	246.12	250.6	237.24	222.15	245.99	235.16	252.12	237.73	233.57	246.77	255.52	257.89	283.31	286.92	301.68	289.85	345.04	323.59	325.86	336.16	327.41	321.19	330.76	331.96	334.77	356.01	339.41	344.37	312.68	276.01
0	0	0	6.2174	14.194	29.194	41.575	38.665	41.025	48.436	50.007	39.942	61.05	54.975	58.41	54.54	60.255	56.601	55.608	62.543	48.856	48.663	53.924	35.866	31.572	28.45	16.934	7.4629	7.7274	9.3209	0	0	0	0	0	0	0	0	0	0	0	0	0	0	0	0	0	0	0	0
21.978	14.637	0.69076	2.03	0	0	0	0	6.913	13.91	3.4348	26.945	31.895	43.679	41.965	37.312	47.651	59.508	66.834	63.63	55.871	58.711	51.774	45.91	36.487	38.317	35.392	27.394	17.388	35.612	38.881	40.681	41.49	43.175	25.719	17.683	31.659	0	8.3001	0	0.37182	0	0	0	0	0	0	0	0	0
0	0	0	0	3.6903	8.8788	17.972	26.306	26.208	38.085	48.62	50.778	60.143	56.746	55.022	57.497	67.288	59.864	59.037	51.946	52.029	44.581	47.693	49.175	47.792	54.403	60.287	55.411	57.248	48.107	49.753	43.502	49.184	19.161	20.533	13.212	10.416	24.446	11.806	17.892	9.2853	4.01	4.1277	16.189	12.884	12.057	0	5.5887	17.005	10.178
3.6598	0	4.9244	0	2.4446	0	0	1.7891	3.7223	7.7476	3.4648	11.136	7.6346	2.5872	11.121	11.931	3.3345	4.3335	0	0	0	2.4732	0	0	6.3101	14.71	7.8104	1.2614	0.84762	9.5623	15.672	2.3662	15.92	15.156	17.264	27.518	28.168	35.284	27.888	28.248	35.386	47.413	43.386	48.495	62.31	47.857	65.944	66.112	78.893	74.63
13.862	0	2.4507	0	0	0	0	0	0	0	0.43662	3.0184	9.0093	23.391	26.868	24.207	18.664	22.222	27.849	26.073	26.529	31.306	23.28	26.893	23.401	20.746	20.118	21.759	24.002	31.525	26.157	32.792	34.781	24.161	29.093	23.417	29.593	29.79	20.872	17.959	18.675	9.3444	7.4015	8.4129	1.5362	10.753	8.7302	8.3307	0	0
0	0	0	0	8.2002	19.393	35.851	33.038	73.945	8.4732	11.821	6.9859	0.1399	0	0	0	0	0	0	0	0	0	0	0	0	0	0	0	0	0	0	0	0	0	0	0	0	0	0	0	0	0	0	0	0	0	0	0	0	0
21.473	16.641	11.498	8.7169	0.079254	0	0	0	0	0	0	0	0	0	0	0	0	0	0	0	0	0	0	0	0	0	0	0	0	0	0	0	0	0	0	0	0	0	0	0	0	0	0	0	0	0	0	0	0	0
7.6879	1.3484	8.3106	1.0522	0	0	0	0	0	0	0	0	0	0	0	0	0	0	0	0	0	0	0	2.37	4.7331	4.5999	11.447	8.1223	0	0	0	0	0	0	0	0	0	0	0	0	0	0	0	0	0	0	0	0	0	0
0	0	0	4.3405	7.885	17.506	11.748	22.208	35.519	33.822	30.016	28.595	36.15	30.287	24.691	32.439	20.816	22.701	17.632	14.778	16.544	13.114	13.749	20.449	15.374	13.481	11.333	10.506	9.2898	9.5996	9.6964	9.0738	2.5221	2.2545	2.5751	2.3577	7.2222	7.7021	0	0.10912	0	0	0	0	3.6307	0	0	0	0	0
3.6121	16.894	6.8062	2.7168	0	0	0	0	0	0	0	0	0	0	18.796	33.374	50.185	87.768	108.26	133.59	141.94	189.18	209.96	208.65	217.91	228.38	258.41	258.67	241.86	271.36	254.45	302.91	251.94	246.61	211.11	215.36	216	186.96	222.24	196.32	203.08	208.59	203.32	212.71	191.3	195.3	184.14	177.53	169.88	163.92
18.372	0.14291	9.882	4.3035	0	0	0	0	1.3173	1.0963	0	14.198	9.2228	6.0944	0	5.4542	3.6707	2.4755	8.4481	0	0	0	0	0	0	0	1.4134	1.9266	0	0	2.02	1.8853	0	13.135	3.1156	0	0.97359	0	0	0	0	0	0	0	0	0	0	0	0	0
14.233	11.67	2.3668	0.47473	0	0	0	0	0	0	0	0	0	0	0	0	0	0	0	0	0	0	0	0	0	0	0	0	0	0	0	0	16.689	0	8.4295	26.402	39.599	50.681	31.267	39.665	41.663	47.515	37.337	38.461	46.813	52.937	49.929	43.811	41.058	38.592
31.021	7.5433	4.6263	0	0	0	0	0	0	0	0	0	0	0	0	0	0	0	0	0	0	0	0	0	0	0	0	0	0	0	0	0	0	0	0	0	0	0	0	0	0	0	0	0	0	0	0	0	0	0
0	0	0	0	0	8.5005	14.909	29.188	41.343	45.165	49.162	58.903	70.959	74.189	77.584	82.231	91.752	85.411	79.586	83.585	79.462	89.29	82.498	89.622	98.407	97.823	104.42	96.052	99.616	99.033	97.966	95.26	97.737	96.952	92.455	103.25	108.11	105.14	100.4	112.71	100.36	85.708	83.468	83.16	79.468	80.867	74.714	71.579	74.836	70.077
2.2302	3.5888	3.0174	0	0	0	0	11.778	6.2005	10.881	4.4101	21.69	0	14.172	21.548	20.027	9.4478	15.714	0	12.656	5.5186	8.1694	6.5389	0	13.554	13.826	20.147	12.986	19.454	15.243	20.162	18.118	25.071	19.921	24.834	34.524	37.26	38.895	43.045	42.276	35.697	35.65	57.076	38.579	52.994	34.053	60.586	51.445	61.415	51.953
22.473	7.4876	8.8969	0	0.99262	0	0	0	0	0	0	0	0	0	0	0	0	0	0	0	0	0	0	0	0	0	0	0	0	0	0	0	0	0	0	0	0	0	0	0	0	0	0	0	0	0	0	0	0	0
0	0	2.2002	0	9.1948	0.43247	0	3.3054	0.83685	9.6754	8.0297	9.7193	1.8639	3.1654	1.5279	7.9479	0	0	0	0	0	0	0	0	0	0	0	0	0	0	0	0	0	0	0	0.084516	0	0	0	0	0	0	0	0	0	0	0	0	0	16.32
10.17	0.53194	0	1.1048	6.462	0	0	0	0	0	0	0	1.1831	0	0	0	7.5315	0	0	0	0	0	0	0	0	0	0	0	0	0	0	0	0	0	0	0	0	0	0	0	0	0	0	0	0.72666	0	7.3737	9.5691	27.338	39.905
4.8571	14.083	14.539	1.9466	0	0	0	0	0	0	0	0	0	0	0	0	0	0	8.2739	4.1222	11.739	9.6712	12.826	24.622	23.306	37.592	47.686	50.692	67.843	77.364	103.99	134.34	184.9	203.59	220.55	266.62	317.99	327.77	365.14	399.84	413.33	443.86	458.8	468.38	499.79	495.18	489.53	507.48	528.55	514.02
37.582	14.709	7.5252	0	0	0	0	0	0	0	0	0	0	0	0	0	3.0857	16.855	27.834	23.111	40.159	49.595	52.947	51.657	65.225	84.206	91.679	92.813	90.098	88.779	91.116	93.364	112.9	116.89	126.54	118.95	117.91	111.43	128.46	126.34	142.78	140.2	118.55	121.85	99.446	103.11	115.44	114	112.38	107
20.154	14.772	4.5953	0	0	0	0	0	0	0	0	0	0	0	0	0	0	0	0	0	0	0	0	0	0	0	0	0	0	0	0	0	0	0	0	0	0	0	0	0	0	0	0	0	0	0	0	0	0	0
0	1.3105	7.0329	2.7134	2.5428	3.3285	0	3.0624	2.925	0	14.675	0	0	0	0	0	0	0	0	0	0	0	0	0	0	0	0	0	0	0	0	4.8765	5.3646	0	0	0	0	0	0	0	0	0	0	0	0	0	0	0	0	0
1.4688	0	0	0	0.31307	8.2505	3.4882	3.4102	0	0.6279	1.3368	5.7186	3.9444	0	0	0	0	0	0	0	0	0	0	0	6.3624	5.7233	3.2029	0	0	0	0	0	0	3.352	11.246	1.2155	4.0405	9.8386	8.1059	15.367	9.279	2.1607	3.1589	12.975	13.255	8.8387	9.0496	15.166	11.52	10.13
14.696	11.68	0	0	0	0	0	0	0	0	0	0	0	0	0	0	0	0	0	0	0	0	0	0	0	0	0	0	0	0	0	0	0	0	0	0	0	0	0	0	0	0	0	0	0	0	0	0	0	0
19.845	11.729	6.7021	0	0	0	0	0	0	0	0	0	0	0	0	0	0	0	0	0	0	0	0	0	0	0	0	0	0	0	0	0	0	0	0	0	0	0	0	0	0	0	0	0	0	0	0	0	5.03	0
15.964	9.6288	0	1.8321	0	0	0	0	0	0	0	0	0	0	0	0	0	0	0	0	0	0	0	0	0	0	0	0	0	2.3337	3.794	0	0.38793	0	0	0	0	0	0	0	0	0	0	0	0	0	0	0	0	0
0	1.7833	5.7054	6.3493	5.423	0	0	2.8493	0	0	0	0	0	0	0	0	0	1.1663	3.5153	0	0	0	0	0	0	0	0	0	0	0	0	0	0	0	0	0	0	0	0	0	0	0	0	0	0	0	0	0	0	0
10.943	3.0075	2.7315	1.1841	0	0	0	0	0	0	0.46291	0	0	0	0	0	10.833	24.899	30.984	37.249	52.897	44.015	41.55	53.364	54.593	58.121	59.432	63.985	80.84	83.746	90.772	89.231	104.23	96.929	89.991	87.358	96.595	110.25	94.397	98.947	91.358	83.798	78.34	94.576	99.169	93.577	111.25	93.211	75.431	85.807
19.701	2.3153	4.6099	0	0	0	0	0	0	0	0	0	0	0	0	0	0	0	0	0	0	0	0	0	0	0	0	0	0	0	0.26882	1.488	4.6168	18.592	14.319	18.916	31.58	17.492	30.483	15.496	18.946	27.016	30.595	24.423	15.967	28.427	21.436	22.397	17.434	14.299
0	0	4.0751	1.6487	3.7315	2.4432	0	1.6508	1.0743	4.8333	7.8678	0.31393	8.2159	3.5889	24.475	26.031	30.21	33.689	39.706	40.696	43.227	48.825	51.716	61.343	50.752	54.789	55.154	68.15	49.671	49.435	43.253	40.52	48.117	39.212	34.512	28.774	24.832	30.803	29.838	35.662	31.464	42.083	38.166	36.995	29.788	22.637	41.508	29.756	29.93	22.768
0	0	12.633	3.194	5.6784	0	2.0787	11.757	12.71	20.439	24.56	21.554	29.642	15.024	26.65	24.595	32.857	28.521	47.902	51.749	45.41	28.413	39.552	37.442	33.289	39.102	33.213	32.936	30.305	31.078	29.16	28.031	31.605	32.349	32.705	26.468	17.556	0	0	0	0	0	0	0	0	0	0	0	0	0
17.435	8.9277	0	0	0	0	10.299	0	0	0	0	0	0	0	0	0	0	0	0	0	0	0	0	0	0	0	0	0	0	0	0	0	0	0	0	0	0	0	0	0	0	0	0	0	0	0	0	0	0	0
0	0.5819	4.0457	11.04	7.3543	0	0	0	0	0	4.0816	0	9.1501	0	0	0	1.71	0	0	0	0	0	0	0	0	0	0	0	0	0	0	0	0	0	0	0	0	0	0	0	0	0	0	0	0	0	0	0	0	0
0	0	4.5639	7.7948	9.5139	3.2468	0	1.8291	1.2993	1.7014	15.78	0	3.0565	0	10.97	4.6048	6.2455	4.0439	5.198	5.4614	9.4799	0	0.70626	4.8421	6.0128	3.3935	0	0.44288	0	0	0	0.22683	0	0	0	0	5.8919	3.0869	9.4631	17.143	9.091	8.268	16.834	12.332	18.134	5.5849	15.005	12.212	10.77	6.8091
0	0	0.43155	6.4291	8.2137	0.93422	3.3635	2.3064	5.9868	5.4457	19.937	16.303	15.898	15.852	26.82	16.08	25.337	34.587	39.848	38.021	48.461	37.758	37.69	54.32	60.181	59.901	65.08	74.372	60.524	68.2	59.79	67.425	66.394	64.638	67.821	76.848	64.709	73.823	67.01	68.628	75.035	75.113	80.63	87.73	83.719	73.38	80.171	61.82	71.43	63.58
12.922	1.6127	0	2.2436	0	0	0	1.1913	0	0	0	0	0	0	0	0	0	0	0	0	0	0	0	0	0	0	0	0	0	0	0	0	0	0	0	0	0	0	0	0	0	0	0	0	0	0	0	0	0	0
0	0	0	0	1.7929	3.5391	2.7125	7.8582	10.881	4.6511	23.052	17.98	26.217	21.222	27.994	21.085	21.472	22.977	31.667	25.587	28.56	23.967	30.212	24.116	35.732	33.131	33.075	22.613	27.506	21.664	23.421	29.881	37.059	33.064	27.022	27.394	34.298	29.617	19.989	32.667	20.752	0	0	6.9465	12.289	9.5372	17.74	17.626	32.174	31.005
2.3493	0	0	5.8889	0	0	0	0	29.059	17.364	52.487	56.741	56.12	65.537	80.817	76.202	95.368	105.4	100.16	120.12	124.14	105.68	109.7	115.57	137.44	145.1	137.1	139.17	150.51	167.03	182.29	183.95	191.75	168.13	180.64	183.3	172.32	178.29	170.37	172.93	161.66	169.94	159.11	151.14	163.18	163.88	156.87	153.64	165.97	144.56
28.432	15.93	4.5617	0	0	0	0	0	0	0	0	0	0	0	0	0	0	0	0	0	0	0	0	0	0	0	0	0	0	0	0	0	0	0	0	0	0	0	0	0	0	0	0	0	0	0.75436	0	0	0	0
0.62807	2.1063	11.163	12.047	0	1.546	0	0	0	0	0	0	0	0	0	0	0	0	0	0	0	0	0	0	0	0	0	0	0	0	0	0	0	0	0	0	0	0	0	0	0	0	0	0	0	0	0	0	0	0
0	0	13.708	21.163	0.61969	0.48256	0	0.76683	1.0727	14.64	53.64	36.26	53.851	58.215	81.949	65.33	95.845	107.26	136.46	116.34	118.49	127.69	133.39	137.39	135.14	126.43	134.26	143.28	121.22	127.17	127.01	131.85	130.02	116.62	116.65	109.9	116.1	122.66	129.71	128.02	115.21	129.28	136.38	127.95	124.72	113.74	125.09	133.21	131.07	116.72
3.526	19.228	17.885	4.0821	0	0	0	0	0	0	0	0	0	0	0	0	0	0	0	0	0	0	0	0	0	0	0	0	0	0	0	0	0	0	0	0	0	0	0	0	0	0	0	0	0	0	0	0	0	0
19.266	0.38146	0	0	0	0	1.6294	1.6726	9.9528	10.857	22.866	18.046	26.243	30.552	38.919	33.462	64.028	31.729	50.277	45.959	46.72	47.576	48.532	46.038	31.109	8.0017	23.579	26.604	31.905	26.187	22.707	21.338	27.807	33.199	19.629	18.112	38.867	46.786	25.846	16.515	3.3691	2.1058	3.8907	5.2349	1.8032	0	0	0	0	0
0	0	0	0	27.204	12.064	0	9.55	3.8089	3.0181	0	0	0	0	0	0	0	0	0	0	0	0	0	0	0	0	0	0	0	0	0	0	0	0	0	0	0	0	0	0	0	0	0	0	0	0	0	0	0	0
0	0	0	6.9493	0	9.8646	0	8.5258	2.2526	0	0	0	0	0	0	2.3155	0	5.1925	7.3783	0	3.2708	0	0	0	0	0	0	0	0	0	0	0	1.51	0	0	0	0	1.8025	2.0792	0	0	0	0	9.8318	0	0.38922	2.0122	3.4794	8.8133	11.289
22.258	13.467	8.1504	0.78864	0	0	0	0	0	6.5024	4.3268	12.588	14.394	22.377	25.537	40.104	31.258	55.998	55.934	49.696	56.53	54.017	37.91	49.429	61.555	76.346	49.285	40.544	44.653	45.76	45.237	51.607	45.351	41.092	49.61	35.6	43.087	39.722	38.617	7.9797	9.4799	22.173	15.015	20.369	15.681	17.416	12.086	12.277	11.9	0
22.368	2.9077	0	0	0	0	0	0	0	0	0	0	0	0	0	0	0	0	0	0	0	0	0	0	0	0	0	0	0	0	0	0	0	0	0	0	0	0.46586	0	0	0	5.9371	9.018	19.187	23.178	31.577	25.05	34.745	31.784	33.112
7.4638	3.5204	0	0.1629	2	0	0	0	0	0	0	0	10.301	2.2036	0	0	0	3.6652	0	1.6923	1.235	4.3232	0	0	0	0	0	0	6.1425	0	0	0	0	0	0	0	0	0	0	0	0	0	0	0	3.4336	0	0	0	10.261	8.5842
2.1862	0	0	0	0	12.365	5.1448	0	0	0	0.24626	0	0	0	1.331	0	0	0	0	0	3.7545	0	0	0	0	0	0.3011	3.5404	0	0	0	0	0	0	0	0	5.9767	5.4203	3.9062	6.2335	1.1386	7.1154	0.76861	0.13635	0	0	3.3267	0	0	0
0	0	0	0	1.2293	23.679	26.998	41.136	28.71	33.179	41.17	35.993	48.461	37.511	53.023	52.259	56.287	63.905	74.149	59.243	69.56	57.449	53.525	48.771	44.866	42.324	33.921	34.35	35.113	11.809	14.439	13.867	21.786	23.387	22.187	18.386	4.0062	9.3731	7.0469	3.9315	0	4.5144	0	0	0	0	0	0	0	0
5.4313	7.4967	14.205	2.9153	0	0	0	0	0	0	0	0	0	0	0	0	0	0	0	0	0	0	0	0	0	0	0	0	0	0	0	0	0	0	0	0	0	0	0	0	0	0	0	0	0	0	0	0	0	0
0	3.7123	1.3479	5.4889	3.1299	3.4357	0	0	0	0	0	0	0	0	0	0	0	0	0	0	0	0	0	0	0	0	0	0	0	0	0	0	0	0	0	0	0	0	0	0	0	0	0	0	0	0	0	0	0	0
17.02	5.8185	2.2637	0	0	0	0	0	0	0	0	0	0	0	0	0	0	0	0	0	0	0	0	0	0	0	0	0	0	0	0	0	0	0	0	0	0	0	0	0	0	0	0	0	0	0	0	0	0	0
0	0	0	0	16.6	15.873	13.546	3.8267	14.028	3.6338	0	0	0	0	0	0	0	0	0	0	0	0	0	0	0	0	0	0	0	0	0	0	0	0	0	0	0	0	0	0	0	0	0	0	0	0	0	0	0	0
0	0	3.9367	0	2.8747	7.8136	6.3639	8.1269	14.634	14.044	22.546	23.341	27.673	20.941	41.301	33.087	33.934	36.629	63.015	53.457	58.09	56.278	56.641	53.738	57.748	63.113	57.705	59.663	40.471	48.407	33.879	50.035	42.355	41.414	35.888	32.83	42.293	42.904	57.315	50.047	51.649	53.09	58.903	63.133	66.071	60.942	70.085	68.349	58.753	58.296
0.32825	0	0	15.95	0	11.631	2.9848	14.27	29.456	27.517	19.869	31.306	6.6452	0	0	0	0	0	0	0	0	0	0	0	0	0	0	0	0	0	0	0	0	0	0	0	0	0	0	0	0	0	0	0	0	0	0	0	0	0
5.8135	0	0	0	1.7492	5.0708	0	9.0152	12.959	13.829	13.797	1.5152	4.4939	13.108	15.255	18.047	11.542	22.989	26.494	30.491	29.167	41.667	35.321	35.776	36.148	33.611	32.775	34.679	32.738	44.628	45.596	51.684	59.087	50.404	41.856	62.656	62.074	63.6	63.399	57.555	67.205	57.388	52.272	53.635	63.701	75.554	79.673	50.175	40.018	35.431
46.508	21.993	10.861	0	0	0	0	0	2.3528	0	0.16716	0	0	0	0	0	0	0	0	0	0	0	0	0	0	0	0	0	0	0	0	0	0	0	0	0	0	0	0	0	0	0	0	0	0	0	0	0	0	0
25.386	15.651	4.1805	0	0	0	0	0	0	0	0	0	0	0	0	0	0	0	0	0	0	0	0	0	0	0	0	0	0	0	0	0	0	0	0	0	0	0	0	0	0	0	0	0	0	0	0	0	0	0
12.155	7.7524	9.3292	6.0064	0	0	0	0	0	0	0	0	0	0	0	0	0	0	0	0	0	0	0	0	0	0	0	0	0	0	0	0	0	0	0	0	0	0	0	0	0	0	0	0	0	0	0	0	0	0
18.184	10.135	0	2.1073	0	0	0	0	0	0	0	0	0	0	0	0	0	0	0	0	0	0	0	0	0	2.0008	0	3.9707	0	2.205	5.8082	15.128	12.684	7.774	11.069	0	5.6838	4.4204	5.9106	11.513	9.3911	1.9984	0	0.27892	0	0	1.4187	0	0	0
0	0.27583	5.4869	0	3.8019	0	0	4.1774	0	12.252	6.6175	15.795	22.82	16.678	23.426	36.816	29.125	49.557	52.128	58.362	61.99	67.266	60.071	76.366	75.926	68.809	75.032	61.376	66.153	68.168	60.444	40.259	53.605	46.33	48.297	49.706	43.394	51.641	42.494	27.306	33.712	34.35	26.056	31.018	42.122	21.091	43.673	28.43	35.305	18.206
21.243	15.078	2.016	0	0	0	0	0	0	0	0	0	0	0	0	0	0	0	0	0	0	0	0	0	0	0	0	0	0	0	0	0	0	0	0	0	0	0	0	0	0	0	0	0	0	0	0	0	0	0
27.653	5.8111	1.681	0	0	0	0	0	1.8373	0.66115	14.952	18.823	27.465	21.385	21.795	28.906	26.83	17.69	29.849	25.752	38.15	28.275	27.888	23.589	18.481	24.54	26.2	13.994	19.623	24.519	17.567	10.451	0	5.5419	3.4736	9.41	7.3736	26.71	16.096	34.748	25.665	29.413	46.77	46.673	53.716	52.827	58.533	62.551	51.69	58.955
0	0.51478	5.4219	0	0	14.212	0	7.1776	0	0	9.0003	3.7761	10.873	3.1	0	13.617	0	10.52	10.06	6.2988	11.964	0	5.384	3.1806	0	8.3167	0	0	0	0	0	0	0	0	0	0	0	0	0	0	0	0	0	0	0	0	0	0	0	0
4.8924	0	1.2293	6.1043	2.0281	0	0	0	0	0	0	0	0	2.894	2.7354	0	0	0	0	6.5769	0	0	0	0	0	0	0	0	0	0	0	0	0	0	0	0	5.6623	0	0	1.4793	1.1379	0	0	0	0	0	0	0	0	0
13.993	6.7118	0	0	0	0	0	0	0	0.69505	0	0	0	0	0	0	0	0	0	3.1898	0	3.071	0	0	0	0	0	0	0	0	0	0	0	0	0	0	0	0	0	0	0	0	0	0	0	0	0.13978	0	0	0
14.679	9.1252	22.843	4.4152	0	0	0	0	0	0	0	0	0	0	0	0	0	0	0	0	0	0	0	0	0	0	0	0	0	0	0	0	0	0	0	0	0	0	0	0	0	0	0	0	0	0	0	0	0	0
0	0	0	3.0345	9.8336	9.3093	10.124	10.05	7.1401	6.948	8.3627	4.5853	4.2245	8.6786	26.066	18.255	18.097	12.624	10.83	16.412	16.695	10.339	13.272	5.1739	8.0006	11.648	4.7463	4.8621	6.1636	5.6889	0	0	0	0	0	0	0	0	0	1.885	2.7485	0	3.0542	6.076	12.598	0.87638	13.251	6.3546	0.6358	3.1017
4.1117	1.3806	0	0	3.8233	0	10.019	3.2711	4.5328	9.8384	0.45216	0	25.449	28.644	25.802	25.295	62.141	67.509	74.651	84.004	109.18	96.143	106.01	93.472	105.56	112.36	123.51	105.51	130.82	99.797	73.849	102.65	122.37	126.42	106.46	102.28	83.705	90.354	83.726	64.696	85.14	80.553	93.409	80.664	81.16	76.448	60.774	53.713	70.198	78.471
29.153	5.4393	5.3439	0	0	0	0	0	0	0	0	0	0	0	0	0	0	0	0	0	0	0	0	0	0	0	0	0	0	0	0	0	0	0	0	0	0	0	0	0	0	0	0	0	0	0	0	0	0	0
19.739	3.3652	9.6459	0	0	0	0	0	0	0	0	0	0	0	0	0	0	0	0	0	0	0	0	0	0	0	0	0	0	0	0	0	0	0	0	0	0	0	0	0	0	0	0	0	0	0	0	0	0	0
13.818	5.6711	1.4757	0	0	0	0	0	0	0	0	0	0	0	0	0	0	0	0	0	0	0	0	0	0	0	0	0	0	1.3517	1.4391	5.8083	12.618	4.1256	20.203	14.039	30.304	37.247	40.441	42.198	47.76	37.682	35.077	40.158	39.566	35.975	24.016	30.66	35.268	19.004
24.461	8.2788	2.7312	11.022	4.5028	0	0	0	0	0	0	0	0	0	0	0	0	0	0	0	0	0	0	0	0	0	0	0	0	0	0	0	0	0	0	0	0	0	0	0	0	0	0	0	0	0	0	0	0	0
0	0.30431	2.2624	0	2.6596	0.5782	0	0	0	0	0	0	0	0	0	0	0	3.6012	4.2441	5.1916	8.7181	6.809	0	9.2246	4.874	13.122	12.783	17.884	19.334	10.982	18.3	3.2206	0.8545	4.4629	0	0	0	12.384	0	1.7845	0	0	0	9.6586	9.6498	0.079661	0.45685	0	6.2332	0
4.3104	2.2761	0	4.2024	0	0	0.10156	0	5.0636	0	0	1.1917	0	0	0	0	0	0	0	0	0	0	0	0	0	0	0	0	0	0	0	0	0	0	0	0	0	0	0	0	0	0	0	0	0	0	0	0	0	0
24.266	9.7007	1.4841	0	0	0	0	0	0	0	0	5.7161	14.082	13.067	8.7242	11.715	7.4898	31.954	11.292	30.555	27.265	20.907	9.5579	16.857	22.31	31.789	22.737	12.502	17.681	17.971	21.269	18.526	0	23.007	28.723	21.297	15.594	10.71	11.529	4.0574	0	0	4.4311	4.3232	0	0	5.4942	0	2.6942	0
0	1.3403	0	1.9042	2.9689	6.2394	0	0	0	0	0	0	0	11.542	8.9802	9.3002	14.061	14.893	10.848	13.528	20.173	6.504	5.3575	7.4594	3.3931	0	4.1159	0	0	0.76449	0	1.1988	0	1.2529	4.2292	0	0	0	0	11.975	4.796	16.864	17.719	35.511	35.56	43.604	54.183	56.006	64.376	67.521
0	0	3.3349	7.8791	1.7005	5.5051	0	3.9356	11.783	13.178	13.431	1.6927	12.782	3.1391	16.86	7.0683	16.427	15.002	19.961	14.079	15.835	8.4636	9.543	19.052	15.281	18.933	25.747	26.89	19.996	22.852	20.818	32.327	14.32	30.39	25.2	17.893	40.439	36.782	30.885	40.556	53.296	40.366	47.923	52.633	53.022	45.955	46.146	48.471	49.581	37.448
0	0	0	2.9582	8.4774	6.2916	1.5046	2.6899	0	0	0	0	7.1436	8.2233	34.305	40.69	61.149	81.067	85.421	93.605	126.41	144.21	96.492	105.05	162.78	190.42	181.33	180.83	189.36	187.91	187.62	182.49	194.51	184.65	179.96	187.14	181.76	177.19	173.53	156.51	146.98	145.78	139.86	130.28	107.52	122.4	112.58	120.69	115.96	115.94
15.595	5.2454	0	0	0	0	1.7792	0	0	0	0.51341	0	0	0	0	0	3.876	0	0	0	0	0	0	0	0	0	0	0	0	0.75347	1.7028	0	1.611	11.707	5.0317	5.9962	13.327	14.205	7.2722	12.152	6.7694	0	6.9155	6.8405	4.561	9.5159	2.9537	0	0	0
0	0	8.5562	5.1218	8.0329	2.1284	0	0	0	0	0	0	0	0	0	0	0	0	0	0.2753	0	0	0	0	0	0.7852	0	0	0	0	0	0	0	0	0	0	0	0	0	0	0	0	0	0	0	0	0	0	0	0
0	4.5176	9.5396	2.9711	4.4072	0	0	1.8273	0.94142	2.9756	7.3455	0	9.087	0	11.712	13.352	13.829	8.0113	4.4336	7.8454	4.8328	0	0	0.53443	7.0554	0	3.7214	4.7592	0	0.044936	0	0	0	3.276	0	0	0	0	0	0	0	0	0	0	0	0	0	0	0	0
39.278	12.597	6.0548	0	2.3825	0	0	0	0	0	0	0	0	0	0	0	0	0	0	0	0	0	0	0	0	0	0	0	0	0	0	0	0	0	0	0	0	0	0	0	0	0	0.91138	12.745	0	8.6968	10.439	12.45	14.38	15.649
6.1963	14.406	6.8595	0	1.087	0	0	0	0	0	0	0	0	0	0	0	0	0	0	0	0	0	0	0	0	0	0	0	0	0	0	0	0	0	0	0	0	0	0	0	0	0	0	0	0	0	0	0	0	0
0	0.65379	0	0	5.1757	0	14.58	25.097	42.582	38.343	46.062	33.441	45.062	32.004	48.349	52.783	39.368	42.195	26.824	31.293	30.529	20.029	10.213	2.5551	9.6776	3.656	0	0	0	0	0	0	0	0	0	0	0	0	0	0	0	0	0	0	0	0	0	0	0	0
11.511	0	0	0.72837	0	0	7.5712	13.803	35.486	51.868	72.796	80.339	92.389	95.375	75.128	102.47	94.1	89.998	95.121	72.427	57.385	74.121	67.417	75.899	69.206	81.299	83.937	68.758	83.424	79.965	67.878	65.807	71.064	86.261	84.332	72.689	87.168	61.337	78.982	80.446	97.55	92.943	74.272	52.211	55.446	64.566	74.611	78.245	68.436	71.528
0	0	0	4.5898	0	12.711	5.7137	2.9747	3.1384	2.6252	2.7424	3.7025	1.1289	7.928	10.424	23.299	25.689	41.319	42.937	37.189	42.961	39.58	41.258	51.922	54.583	58.393	53.549	51.144	54.194	61.267	58.254	58.968	60.024	58.692	57.681	49.14	41.306	41.756	39.83	44.14	28.468	28.581	31.6	34.714	29.457	32.163	27.445	21.107	32.972	17.372
0.61397	0.21952	4.4417	0.77694	0	0	1.3904	6.2592	6.7096	6.4033	6.362	10.425	2.9345	4.3068	2.4711	0.38897	3.2709	1.5288	10.449	6.9154	7.8123	35.758	58.013	94.917	123.26	171.7	231.02	272.95	325.09	387.53	433.96	461.21	492.31	544.63	560.88	579.59	581.25	594.49	627.34	591.12	634.98	627.32	626.45	615.92	627.2	617.7	601.04	601.68	584.36	572.14
20.154	15.239	3.9919	0	0	0	0	0	0	0	0	0	0	0	0	0	0	0	0	0	1.7863	0.61102	0	0	0	0	0	0	0	0	0	0	0	0	0	0	0	11.333	3.5791	11.163	19.807	13.483	20.04	34.434	43.382	54.667	68.136	79.711	75.82	82.088
0	0	9.4499	2.0769	0	12.409	10.533	18.839	17.549	13.22	28.148	11.982	11.128	11.299	2.7753	0	0	0	0	0	0	0	0	0	0	0	0	0	0	0	0	0	0	0	0	0	0	0	0	0	0	0	0	0	0	0	0	0	0	0
2.3443	5.2541	0	0	0	0	7.0658	11.593	25.132	21.189	18.134	20.633	33.016	5.3943	5.8746	7.0714	5.5295	5.8327	9.0875	1.2859	12.072	6.9365	3.042	4.0992	3.6142	7.4305	0	3.1293	11.707	10.443	17.6	14.843	19	19.298	16.509	15.387	20.857	26.281	23.949	23.762	14.841	25.619	29.974	37.076	41.071	50.974	62.048	67.742	68.394	71.554
0	0	0	0	24.739	12.488	11.153	15.602	17.857	23.09	12.966	12.341	21.191	18.993	13.18	13.177	17.821	14.314	15.598	17.75	18.961	19.222	10.094	8.5753	0	4.1401	0	3.8963	7.2016	8.9172	19.537	5.642	10.833	11.688	21.431	14.465	5.0591	20.976	14.273	15.599	20.133	35.251	28.236	20.553	20.541	19.089	21.914	20.192	27.062	25.379
0	9.5406	0.61623	0	0.22842	5.8514	0	0	0	0	0	0	0	0	0	0	0	0	0	0	0	0	0	0	0	0	0	0	0	0	0	0	0	0	0	0	0	0	0	0	0	0	0	0	0	0	0	0	0	0
11.604	4.4223	0.97494	0	0	0	0	0	0	0	0	0	0	0	0	0	0	0	3.404	0	0.25564	0	2.5071	2.1007	0	0	2.7235	0.21763	2.4223	5.1855	6.0133	1.3849	0.77126	0.57891	0	0	0	9.3713	12.819	16.063	14.276	5.8904	3.1496	12.352	5.0461	6.8887	8.7264	6.9368	4.8951	4.6413
22.909	7.7783	0	0	0	0	7.3455	0	1.8335	0	0	0	0	0	0	0	0	0	0	0	0	0	0	0	0	0	0	0	0	0	0	0	0	0	0	0	0	0	0	0	0	0	0	0	0	0	0	0	0	0
0	1.8077	0	5.1246	0	3.4279	0	6.1109	1.8049	0.061764	1.8131	0	0	0	0	0	0	0	0.91771	0	0.61862	0	0	0	0	0	0	0	0	0	0	0	5.195	7.0344	11.537	7.3919	0	4.2765	3.0615	4.5774	0	5.9507	4.6023	4.9756	12.623	13.324	7.6204	5.2787	10.605	4.2577
0	0	1.1601	0	1.5171	0.77996	4.5854	3.5465	5.9951	10.044	15.574	3.718	13.921	12.254	13.054	4.8473	5.0253	0	0	0	0	3.9931	0	0	0.44241	0	0	0	0	0	0	0	0	0	0	0	0	0	0	0	0	0	0	0	0	0	0	0	0	0
0	0	3.409	15.235	23.074	14.26	0.7817	5.1074	10.231	14.674	19.131	36.575	48.395	45.564	60.868	49.839	45.548	58.009	59.119	63.669	57.727	45.788	54.277	48.014	46.174	45.777	62.897	67.06	60.356	65.924	58.138	49.629	64.29	51.248	46.836	48.203	0	0	0	0	0	0	0	0	0	0	0	0	0	0
0	0	4.7208	7.9309	2.9457	0	3.5119	0	0	4.8954	8.6979	0.82914	6.7721	0	10.462	4.8475	7.4183	5.4521	2.7984	0	8.3967	0	4.1126	0	2.9977	7.6509	6.285	7.9325	0	1.9038	0	4.4613	0	0.79842	0	0	0	0	0	1.6911	0	0	0	0	14.709	2.797	23.557	21.805	12.882	16.339
0.42445	0	0.52821	2.2653	0	7.9008	4.8771	0	4.6237	0	0	2.7056	0	8.4139	5.9936	0	0	0	0	0	0	0	0	0	0	0	0	0	0	0	0	0	0	0	0	0	0	0	0	0	0	0	0	0	0	0	0	0	0	0
2.9667	6.8219	4.5678	3.0003	0	0	0	0	0	0	0	0	0	0	0	0	0	0	0	0	0	0	0	0	0	0	0	0	0	0	0	0	0	0	0	0	0	0	0	0	0	0	0	0	0	0	0	0	0	0
30.902	25.142	6.1103	0.98328	0	0	0	0	0	0	0	0	0	0	0	0	0	0	0	0	0	0	0	0	0	0	0	0	0	0	0	0	0	0	0	0	0	0	0	0	0	0	0	0	0	0	0	0	0	0
15.834	13.411	3.944	3.1851	0	0	0	0	0	12.49	35.072	45.638	62.179	49.561	56.279	70.731	63.703	77.042	77.54	77.428	87.92	78.306	85.3	82.983	73.248	70.911	76.034	66.971	71.917	81.303	77.606	67.154	79.543	81.957	71.977	66.497	75.786	74.951	69.906	67.006	52.726	70.231	66.799	58.614	60.061	61.639	44.643	38.837	38.228	43.283
0	0	0	33.791	43.223	38.244	78.608	116.8	91.068	79.922	123.43	121.82	112.09	101.62	92.655	62.991	68.306	69.27	73.054	97.904	113.33	53.891	38.811	61.105	46.877	157.13	27.698	57.69	44.479	22.639	28.355	5.691	19.22	0	0	0	0	0	0	0	0	0	0	0	0	0	0	0	0	0
0.48484	0	0	8.4443	0.10648	0	0	6.8104	0	1.3918	0	0	1.7973	2.4878	0	0	20.994	30.142	51.524	68.187	87.025	117.32	138.86	143.2	163.25	180.91	204.86	217.73	239.36	238.14	245.16	232.82	258.94	269.84	289.19	288.62	272.4	280.52	292.68	297.38	304.35	308.34	299.23	309.01	339.49	301.87	307.57	316.66	316.45	292.97
1.7242	3.6482	0	4.6114	0	0	0	0	0	1.009	15.062	0	0	8.8061	0	0	1.1917	0.93041	8.9345	10.745	12.239	25.375	28.369	33.48	35.867	44.305	58.86	54.272	61.218	58.967	69.506	68.539	68.541	78.222	88.77	93.079	84.394	63.106	60.019	66.151	67.353	70.34	56.272	62.645	58.081	54.268	58.38	48.695	60.668	64.106
18.073	6.2083	0	0	0	0	0	0	0	0	0	0	4.5286	9.8836	16.842	16.067	22.567	29.756	26.592	30.458	42.413	47.581	35.742	32.947	35.365	37.144	17.119	19.04	10.087	11.587	13.156	30.138	44.616	26.374	53.343	49.089	45.114	61.032	59.579	42.556	54.472	53.306	55.645	52.192	58.682	67.033	55.902	36.988	34.06	36.423
0	5.7127	1.6524	2.7169	4.8579	2.1252	0	0	0	0	1.6779	0	2.8472	0	6.1615	3.5467	11.06	12.967	16.642	9.0085	7.6423	3.6232	3.0631	0	2.5085	4.1751	3.891	0	0	2.3227	0.12594	0	0	0	0	0	0	0	0	0	0	0	0	0	0	0	0	0	0	0
3.7208	9.9294	8.7611	0	0	0	0	4.4941	0	0	0	0	0	0	5.6416	0	8.0795	21.577	28.426	45.937	38.245	53.218	59.339	59.295	77.858	76.175	78.548	75.54	87.11	85.384	75.252	68.794	68.158	78.53	64.623	74.721	71.3	65.702	72.97	57.908	56.668	65.4	73.658	76.773	93.063	69.169	91.177	89.199	101.42	96.667
27.187	7.3703	7.1026	0	0	0	0	7.5189	12.998	1.0102	0	0	0	0	0	0	0	0	0	0	0	0	0	0	0	0	0	0	0	0	0	0	0	0	0	0	0	0	0	0	0	0	0	0	0	0	0	0	0	0
11.281	4.7364	0	0	0	0	3.1495	0	0	0	0	0	0.73703	1.7499	1.8425	0	14.566	10.032	25.686	31.526	41.126	57.092	56.075	49.787	45.667	13.573	9.041	10.734	16.918	79.314	73.587	65.888	70.413	53.075	50.97	54.433	58.971	65.463	55.679	56.238	44.709	37.01	13.369	42.356	36.91	38.576	36.592	28.81	27.472	26.464
16.522	10.742	0.12644	12.814	0	0	0	0	0	0	0	0	0	0	0	0	0	0	0	0	0	0	0	0	0	0	0	0	0	0	0	0	0	0	0	0	0	0	0	0	0	0	0	0	0	0	0	0	0	0
0	0	5.6884	5.7469	2.9545	0	0	0	0	0	0	0	0	0	0	0	0	0	0	0	0	0	0	0	0	0	0	0	0	0	0	0	0	0	0	0	0	0	0	0	0	0	0	0	0	0	6.6536	0	2.4627	4.6144
14.453	1.0233	2.4328	0.15646	0	0	0	0	0	0	0	10.852	0	0	0	0	0.050624	4.061	0.40677	3.6195	0	9.6887	8.5674	3.0803	11.476	0.99521	16.403	4.886	0	14.438	22.559	37.325	19.702	41.885	31.316	29.942	42.96	24.897	32.723	30.865	30.162	52.096	46.015	59.015	60.833	88.749	119.49	118.8	124.81	145.47
3.1111	2.1075	3.0242	0	0	0	0	0	3.0816	0	3.2751	0	0.83917	4.1767	5.511	0	0	0	0	0	0.061311	0	0	0	5.3838	0	0.7477	0	0	3.6234	0.56595	0	0	2.7391	0	0	0	0.06619	0	0	0	0	0	0.33481	0.38268	0	0	0.84013	0.087467	3.5739
36.41	0	11.472	0	0	0	0	0	0	0	0	0	0	0	0	0	0	0	0	0	0	0	0	0	0	0	0	0	0	0	0	0	0	0	0	0	0	0	0	0	0	0	0	0	0	0	0	0	0	0
25.767	13.12	7.4393	0	0	0	0	0	5.1249	4.3012	15.726	18.941	25.403	30.345	48.005	56.493	61.336	46.363	54.977	55.016	59.822	46.024	81.372	94.392	79.427	27.235	31.466	31.882	36.988	25.423	14.401	23.83	29.901	35.991	27.13	23.125	29.343	30.562	30.149	9.5319	30.685	30.767	19.406	0	0	0	0	0	0	0
1.8747	0	0.84556	7.2016	0	20.627	0	0	14.821	20.026	19.308	24.257	26.07	30.37	42.363	55.764	47.496	60.162	57.222	50.007	53.393	49.901	52.535	47.222	47.633	49.229	52.246	46.71	32.446	47.796	38.585	37.966	40.878	51.472	46.35	41.162	36.592	22.088	34.066	31.949	30.403	39.488	34.009	50.047	41.595	65.335	70.6	88.284	90.908	100.33
0	0	0	5.1973	6.212	1.1066	11.904	4.1433	0	0	0	0	0	0	0	0	0	0	0	0	8.1743	5.9019	4.3606	0	3.975	0	15.74	5.0484	12.504	0	3.3342	0	1.37	0	0.0089332	0	0	0	0	0	0	4.7663	0	3.6306	0	0	0	0	0	0
0	0	9.2302	2.9483	8.076	0	0	2.7409	0	1.6487	0	0	5.589	0	13.629	4.9439	15.274	16.455	12.073	13.73	14.29	3.817	9.7787	4.5138	6.7468	10.236	6.9889	16.436	2.5325	6.8926	2.6395	5.0363	3.639	0	0	0	0	0	1.9739	0	0	0	0	12.827	20.819	15.554	27.863	39.935	52.748	59.798
14.549	7.6204	1.6677	0	0	0	0	0	0	1.2288	0	0	0	0	0	0	0	0	0	0	0	0	0	0	0	0	0	0	0	0	0	0	0.05989	0	3.7135	9.025	2.0838	8.5303	9.0405	8.6629	2.8849	8.4818	0	4.8695	9.1451	15.069	15.586	13.265	18.606	8.9776
0	0	0	25.844	0	12.082	0	0	7.9337	2.1464	0	0	0	0	0	0	0	0	0	0	0	0	0	0	0	0	0	0	0	0	0	0	0	0	0	0	0	0	0	0	0	0	0	0	0	0	0	0	0	0
6.58	0	4.2275	3.1398	0	0	0	2.91	0	0	0	0	7.2323	6.9823	0	0.065607	10.708	10.654	3.0894	16.339	22.483	26.326	21.502	18.855	15.015	21.771	24.835	5.5341	18.611	13.513	18.114	11.106	11.962	21.071	29.628	7.599	7.3735	13.969	9.4911	16.099	19.35	35.539	38.654	41.837	47.113	39.808	39.205	35.941	44.583	38.761
0	0	0	6.8316	0	5.6666	5.8148	8.3898	5.5966	16.728	19.747	4.4489	9.9421	0.49532	2.1604	20.042	20.744	21.39	31.575	28.223	29.783	13.29	14.378	17.865	25.644	18.861	16.678	18.015	27.441	29.256	33.987	36.754	50.615	51.022	63.583	54.69	53.975	64.323	60.373	75.732	53.596	78.56	74.894	76.48	77.682	82.655	82.637	83.361	89.028	88.907
23.758	0	10.183	0	0	0	0	0	0	0	0	0	0	0	0	0	0	8.6911	2.2621	33.325	32.154	8.5961	5.0172	10.308	0	0	0	0	0	0	0	0	2.9169	0	9.6051	17.521	26.18	31.758	30.786	35.01	29.769	42.076	39.691	39.14	38.946	46.239	38.26	39.206	23.067	25.56
0	0.71165	7.3421	4.3468	5.4846	0	0	0	0	0	0	0	0	0	0	0	0	0	0	0	0	0	0	0	0	0	0	0	0	0	0	0	0	0	0	0.48458	5.6847	5.4993	15.363	23.171	18.848	21.106	21.46	28.956	33.769	25.948	44.294	46.004	43.246	42.883
8.6468	10.298	0.95442	0	0	0	0	0	0	0	0	0	0	0	4.52	0	0	2.5774	4.4735	0	1.4899	7.7987	0	0	0	0	0	0	0	0	0	0	0	0	0	0	6.5473	4.1174	7.3315	6.1668	7.602	8.0563	8.4168	9.02	1.8394	7.4544	3.4025	7.8674	3.5476	0.088296
0	0	0	5.4911	0.68521	4.4901	6.1529	7.444	0	0	0.22998	0	0	0	0	0.45366	0.45073	2.9724	10.911	7.9269	9.1449	0	0	0	0	0	0	0	0	0	0	0	0	0	7.5438	11.044	1.988	9.4986	6.8897	5.0989	0	6.6952	0	0	0	0	3.5953	0	6.2944	5.8785
13.229	1.9853	2.7439	0	3.7658	0	0	0	0	0	0	0	0	0	0	0	0	0	0	0	0	0	0	0	0	0	0	0	0	0	0	0	0	0	0	0	0	0	0	0	0	0	0	0	0	0	0	0	0	0
9.0279	0	8.2573	0	0	0	5.1094	0	0	0	0	0	0	0	0	0	0	0	0	0	8.7537	19.058	29.044	34.338	30.092	41.978	43.714	45.663	56.544	65.997	64.329	60.59	68.928	75.298	70.287	79.344	84.094	80.516	88.216	91.6	112.58	109.8	115.3	126.26	121.51	152.25	173.62	171.94	188.41	205
24.734	12.346	0	0	0	0	0	0	0	0	0	0	0	0	0	0	0	0	0	0	0	0	0	0	0	0	0	0	0	0	0	0	0	0	0	0	0	0	0	0	0	0	0	0	0	41.631	19.58	8.0537	1.4005	1.3155
0	0	6.5799	3.0152	4.0978	0	0	0	10.736	0	0	0	7.1558	0	0	0	0	0	0	0	0	0	0	0	0	0	0	0	0	0	0	0	0	0	0	0	0	0	0	0	0	0	0	0	0	0	0	0	8.7473	14.189
12.852	0	0	3.1069	0	0	2.9314	0	11.478	0	0	0	0	0	0	0	0	0	0	0	0	0	0	0	0	0	0	0	0	0	0	0	0	0	0	0	0	0	0	0	0	0	0	0	0	0	0	0	0	0
7.0455	0	0	0	0.9931	1.0574	6.0828	6.9328	13.1	14.933	18.304	24.607	21.175	12.632	19.879	17.151	20.831	15.542	16.118	10.922	17.182	10.92	12.551	7.9006	10.446	7.6689	5.0256	1.9085	0	0	2.8091	0	0	0	0	0	0	0	0	0	0	0	0	0	0	0	0	0	0	0
20.272	11.77	7.6729	1.3344	0	0	0	0	0	0	0	0	0	0	0	0	0	0	0	0	0	0	0	0	16.983	28.494	22.204	31.425	22.722	21.141	31.222	37.994	36.479	33.5	44.836	48.386	45.84	43.612	40.263	43.267	42.675	55.738	50.49	54.977	44.527	50.419	48.804	45.373	46.017	42.081
5.3976	4.9944	0.25276	0	0.86723	0	0	0	0	0	0	15.618	0	12.243	0	7.8837	9.454	17.326	6.9853	19.354	16.446	12.727	7.7156	0	0	6.6831	2.7675	0	0	0	0	0	0	0	0	0	0	0	0	0	0	0	0	0	0	0	0	0	0	0
14.674	8.9776	2.1634	1.1816	4.8265	0	0	0	0	0	0	0	0	0	0	0	0	0	0	0	0	0	0	0	0	0	0	0	0	0	0	0	0	0	0	0	0	0	0	0	0	0	0	0	0	0	0	0	0	0
0	2.7402	13.154	4.3167	0	0	0	3.039	0	4.7589	0	0.54515	7.8733	0	9.3574	0	0	0	0	0	0	11.065	5.8209	0	1.3962	0	2.4345	0	0	5.5036	0	0	0	0	0	0	0	0	0	0	0	0	0	0	0	0	0	0	0	0
14.531	0	0	0	6.6045	0	0	0	0	0	0	0	0	0	0	0	0	0	0	0	0	0	0	0	0	0	0	0	0	0	0	0	0	0	0	0	0	0	0	0	0	0	0	0	0	0	0	0	0	0
6.3079	4.0237	0	0	0	0	0	0	0	0	0	0	0	0	0	0	0	0	0	0	0	0	0	0	0	0	0	0	0	0	0	0	0	0	0	0	0	0	0	0	0	0	0	0	0	0	0	0	0	0
0	40.896	50.422	11.899	6.2336	0	0	0	0	0	0	0	0	0	0	0	0	0	0	0	0	0	0	0	0	0	0	0	0	0	0	0	0	0	0	0	0	0	0	0	0	0	0	0	0	0	0	0	0	0
13.804	8.3434	0	4.2399	0	0	0	0	0	0	0	0	0	0	0	0	0	0	0	0	0	0	0	0	0	0	0	0	0	0	0	0	0	0	0	0	0	0	0	0	0	0	0	0	0	0	0	0	0	0
0	40.961	49.659	12.605	0.93463	0	0	0	0	0	0	0	0	0	0	0	0	0	0	0	0	0	0	0	0	0	0	0	0	0	0	0	0	0	0	0	0	0	0	0	0	0	0	0	0	0	0	0	0	0
0	9.7452	2.9938	4.6107	5.8856	0	0	0	0	0	0	0	0	0	0	0	0	0	0	0	0	0	0	0	0	0	0	0	0	0	0	0	0	0	0	0	0	0	0	0	0	0	0	0	0	0	0	0	0	0
0	0	4.4574	0	4.2532	15.683	12.602	15.045	4.0912	25.753	27.675	44.31	70.304	78.901	87.071	112.63	117.35	138.78	151.06	166.14	189.37	214.26	228.46	222.1	228.66	233.77	250.78	251.4	264.7	267.01	279.52	257.66	256.56	258.48	267.52	279.99	258.77	276.47	250.14	248.4	253.65	231	247.26	231.87	240.71	208.91	205.74	196.34	203.49	188.1
14.246	0	0	5.4488	0	0	0	0	0	0	0	0	0	0	0	0	0	0	0	0	0	0	0	0	0	0	0	0	0	0	0	0	0	0	0	0	0	0	0	0	0	0	0	0	0	0	0	0	0	0
0	7.8656	6.8053	3.5139	5.7501	0	0	0.045198	2.5911	0	0	0	0	0	0	0	0	0	0	0	0	2.1646	1.9611	5.1025	2.6496	1.6722	6.8614	2.6018	0.83191	8.045	4.7306	0	1.3762	6.1526	5.2074	12.779	12.115	8.4121	11.197	0.208	8.3098	8.76	5.4478	7.6852	3.5276	0	5.8785	0	0	7.0234
0	0	0	0	3.2852	6.2789	1.1998	7.9435	6.589	21.15	10.863	17.256	17.777	14.051	16.946	29.249	21.663	29.842	29.108	30.171	30.427	27.735	20.781	23.821	22.946	11.541	17.95	9.6713	15.452	13.376	15.901	0	3.3886	5.4582	3.857	16.998	5.5574	8.5384	9.03	1.7262	2.4456	0	0	0	3.146	0	6.0804	0	4.416	3.2051
0	12.449	6.5945	0	0.92368	0	0	4.4986	0	1.0493	5.7702	2.3962	0	0	0	0	0	0	0	0	0.78567	0	0	0	0	0	0	0	0	10.14	2.301	0	0	0	8.5719	8.9397	5.8881	14.778	0.76007	0	0.46547	2.7622	10.449	8.3466	18.107	19.455	32.659	26.856	30.989	60.337
0	3.3059	5.4078	0.32371	0	0	0	0	0	2.2592	0	0	0	0	0	0.16887	0	0.71311	0	0	0	0.6637	0	0	0	0	0	0	0	0	0	0	0	0	0	0	0	1.8801	3.7684	0	0	1.2721	6.0592	4.6656	12.908	0.83984	20.611	12.877	16.835	20.984
0	1.9752	0	1.2558	0	5.444	14.728	11.996	29.92	25.236	29.7	33.087	33.505	36.249	56.118	34.6	48.339	42.029	37.723	38.454	33.198	44.31	39.517	30.681	28.108	26.825	22.257	18.523	22.682	29.629	31.47	20.895	27.444	19.3	15.814	17.835	18.633	17.059	20.831	17.905	17.416	17.339	17.437	15.462	0	1.8636	0	0	0	0
3.4442	14.734	12.57	0	0	0	0	0	0	0	0	0	0	0	0	0	0	0	0	0	0	0	0	0	0	0	0	0	0	0	0	0	0	0	0	0	0	0	0	0	0	0	0	0	0	0	0	0	0	0
20.418	1.1992	0	0.72601	0	0	0	0	0	0	0	0	0	0	0	0	0	0	0	0	0	0	0	0	0	0	0	0	0	0	0	0	0	0	0	0	0	0	0	0	0	0	0	0	0	0	0	0	0	0
0	0	0	9.8553	5.3784	0	8.5705	0	20.456	6.8634	0	0	4.6308	0	0	0	0	0	0	0	0	0	0	0	0	0	0	0	0	0	0	0	0	0	0	0	0	0	0	0	0	0	0	0	0	0	0	0	0	0
0	0	15.908	2.6917	15.069	9.1536	0	2.3463	18.096	2.9902	15.212	19.911	25.758	21.288	30.735	24.38	23.943	25.185	10.315	10.587	19.263	0	0	0.29525	0	0	0	0	0	0	0	0	0	0	0	0	0	0	0	0	0	0	0	0	0	0	0	0	0	0
25.822	12.765	0	0	0	0	0	0	0	0	0	0	0	0	0	2.8287	9.1484	4.8919	24.621	22.866	32.358	41.021	31.707	34.935	33.024	35.526	33.835	41.11	37.133	45.114	53.56	56.767	53.524	60.266	53.73	55.844	58.645	64.355	64.02	60.006	60.684	67.802	65.746	64.04	65.358	66.789	66.634	57.991	48.279	39.004
10.368	5.5653	0.30403	0	0	0	0	2.9706	11.716	0	10.213	1.5744	6.3718	0	0	3.4169	0	0	4.2253	0	0.26447	0	0	0	0	0	0	0	0	0	2.8788	0	8.8492	0	0	0	0	0	0	0	0	0	0	0	0	0	0	0	0	0
0	0	0	4.1837	0	9.8322	6.1191	15.328	22.506	13.29	20.056	12.913	15.766	12.103	6.7268	17.232	6.3228	11.749	9.7461	15.113	12.988	9.965	9.715	7.7101	15.76	9.3596	14.729	0	29.443	15.502	23.183	16.713	11.147	13.763	17.183	10.136	17.119	8.8761	10.992	9.4925	1.9125	0	0	3.4191	26.845	0.59433	0	0	0	0
0	0.94438	6.5373	6.6831	1.8288	0	0	1.4569	0	0	1.3852	0	0	0	0	0	0	0	0	0	0	0	0	0	0	0	0	0	0	0	0	0	0	0	0	0	0	0	0	0	0	0	0	5.1812	15.041	12.7	37.387	43.824	33.181	65.712
0	1.2219	0	0	0.52859	2.1021	0	0	7.2093	0	0	0	0.23978	0	0	0	0	0	0	0	0	0	0	0	0	0	0	0	0	0	0	0	0	0	0	0	0	0	0	0	0	0	0.015358	5.7635	9.1431	7.9424	21.74	23.16	31.776	32.734
15.59	13.912	0	0	0	0	0	0	0	0	0	0	0	0	0	0	0	0	0	0	0	0	0	0	0	0	0	0	0	0	0	0	0	0	0	0	0	0	0	0	0	0	0	0	0	0	0	0	0	0
17.602	8.8295	4.4335	4.7664	0	0	0	0	2.9651	0	7.7153	0	0	0	0	0	0	0	0	0	8.4533	0.068268	0	0.37774	0	0	0	0	0	5.0251	7.5856	6.0014	12.475	8.86	1.5651	0	3.5331	16.614	0	0	0	0	5.277	4.3063	6.06	0	8.7453	0	7.9128	0
15.674	4.7061	0	0	0	0	0	0	0	0	0	0	0	0	0	0	0	0	0.0035603	3.4338	1.4605	1.9506	9.5119	14.169	21.729	17.143	26.449	48.147	46.852	48.666	48.288	45.241	37.503	36.219	50.791	27.91	26.857	26.658	23.52	27.225	18.523	24.986	21.897	26.352	22.515	17.265	19.772	12.126	24.08	19.363
10.437	14.609	11.669	6.0105	0	0	0	0	0	0	0	0	0	0	0	0	0	0	0	0	0	0	0	0	0	0	0	0	0	0	0	0	0	0	0	0	0	0	0	0	0	0	0	0	0	0	0	0	0	0
23.475	27.246	6.7776	6.325	4.5996	0	0	0	0	0	0	0	0	0	0	0	0	0	0	0	0	0	0	0	0	0	0	0	0	0	0	0	0	0	0	0	0	0	0	0	0	0	0	0	0	0	0	0	0	0
0	0	0	1.8451	1.0388	23.673	16.025	19.577	18.269	20.627	6.7889	0	0	0	0	0	0	0.39373	6.4767	0	0	0	0	0	0	0	0	0	0	0	0	0	0	2.462	9.9669	7.2645	8.5913	18.511	26.45	29.869	23.652	23.823	32.496	23.186	28.347	29.796	39.533	17.74	32.784	24.999
26.261	6.2784	1.8686	0	0	0	0	0	0	0	0	0	0	0	0	0	0	0	0	0	0	0	0	0	0	0	0	0	0	0	0	0	0	0	0	0	0	0	0	0	0	0	0	0	0	0	0	0	0	0
0	0	6.885	10.267	7.1172	3.6992	0	0	0	1.0216	0	0	0	0	0	0	0	0	0	0	0	0	0	0	0	0	0	0	0	0	0	0	0	0	0	0	0	0	0	0	0	0	0	0	0	0	0	0	0	0
16.575	1.715	5.2735	2.1521	0	0	0	0	0	0	0	0	0	0	0	0	0	0	0	0	0	0	0	0	0	0	0	0	0	0	0	0	0	0	0	0	0	0	0	0	0	0	0	0	0	0	0	0	0	0
4.2851	15.693	11.953	0.86383	0	0	0	0	0	0	0	0	0	0	0	0	0	0	0	0	0	0	0	0	0	0	0	0	0	0	0	0	0	0	0	0	0	0	0	0	0	0	0	0	0	0	0	0	0	0
12.608	8.8371	0	0	0.03715	0	0	0	0	0	0	0	0	0	0	0	0	0	0	0	0	0	0	0	0	0	0	0	0	0	0	0	0	0	0	0	0	0	0	0	0	0	0	0	0	0	0	0	0	0
6.1617	5.9153	10.359	0	0	0	0	0	0	0.81045	2.1519	7.6422	9.3056	0.050806	7.7067	11.546	12.195	16.043	16.134	24.987	24.479	27.745	31.302	34.695	36.356	46.405	46.058	54.482	51.181	57.706	59.773	40.686	51.006	51.111	54.04	60.867	52.944	56.365	61.392	46.454	53.358	51.805	55.195	54.509	62.042	47.275	58.659	51.403	61.255	58.448
0	0	8.3276	6.5458	11.092	0	1.1316	0	3.3109	5.4159	8.286	1.7888	7.4722	0	6.6953	1.8718	0	4.7809	0	1.4046	0.45018	0	0	0	0	0	0	0	0	0	0	0	0	0	0	0	0	0	0	0	0	3.9168	2.3961	12.725	5.1023	8.4551	14.952	14.436	5.8148	0.91654
0	0	2.7374	9.5677	7.8213	1.5952	0	1.3441	6.5975	11.145	10.951	7.9925	13.314	11.77	23.877	27.844	22.674	17.941	9.6747	6.0303	14.763	0	5.8041	0	2.3471	4.9439	4.328	9.6465	0	0	0	10.051	1.0955	0	0	0	0	0	11.928	4.8857	0	14.886	13.559	11.805	12.979	11.215	25.337	23.532	23.169	25.199
13.305	2.7049	4.933	4.4186	0	0	0	0	0	0	0	0	0	0	0	0	0	0	0	0	0	0	0	0	0	0	0	0	0	0	0	0	0	0	0	0	0	0	0	0	0	0	0	0	0	0	0	0	0	0
1.1009	0	11.051	0	0	0.62303	0	0	0.094462	11.753	8.7526	5.4261	13.634	10.972	11.107	12.806	3.1863	8.1429	3.2616	8.8872	14.766	14.547	10.725	10.364	19.375	17.442	21.253	17.467	28.354	24.588	27.604	18.521	31.999	27.232	23.892	38.367	30.134	32.543	35.02	21.23	26.483	20.077	26.434	28.289	39.524	14.722	29.35	19.255	26.142	28.39
0	0	0	2.1128	10.35	10.17	0.4198	7.3403	0	0	6.7171	0	0	0	0	0	0	0	0	0	0	0	0	0	0	0	0	0	0	0	0	0	0	0	0	0	0	0	0	0	0	0	0	0	0	0	0	0	0	0
2.247	0	0	0	2.2254	4.1753	0	5.8604	2.4101	0.45811	0	0	13.121	9.7223	8.7527	1.7969	14.496	7.7527	11.724	18.026	18.487	22.974	17.023	15.09	23.366	28.276	22.811	16.38	28.145	23.397	81.06	22.452	89.334	25.293	43.464	35.918	12.358	22.34	27.333	30.191	96.322	29.065	15.291	103.13	151.17	195.27	171.68	159.62	186.43	175.69
3.2484	8.0362	1.7118	4.7289	0	0	0	0	0	0	0	0	0	0	0	0	0	0	0	0	0	0	0	0	0	0	0	0	0	0	0	0	0	0	0	0	0	0	0	0	0	0	0	0	0	0	0	0	0	0
9.6322	7.6441	0	0	0	0	0	0	0	0	3.5941	0	1.1192	0	0	0	0	0	0	0	0	0	0	0	0	0	0	0	0	0	0	0	0	0	0	0	0	0	0	0	0	0	0	0	0	0	0	0	0	0
0	0	0	2.5772	15.471	24.765	22.882	30.779	38.75	39.382	51.997	43.349	30.128	29.893	36.234	7.098	8.0748	9.6588	5.7111	8.0202	2.4861	3.7815	0	0	0	0	0	0	0	0	0	0	0	0	0	0	0	0	0	0	0	0	0	0	0	0	0	0	0	0
0	2.8135	3.7933	1.1974	0	0	0	0	0	0	0	0	0	0	0	0	0	0	0.92493	2.5482	8.7309	0	0	0	0	0	0	0	0	0	0	0	0	0	0	0	0	0	0	0	0	0	0	0	0	0	0	0	0	0
0	0	0	4.3261	4.6201	5.6986	3.0735	7.4658	0.55237	4.4814	5.8749	3.8324	11.036	3.3373	14.955	9.9646	6.304	11.392	10.495	0	0	0	0	0	0	0	0	1.3619	0	0	0	10.247	8.5969	10.173	16.024	17.018	30.993	30.581	37.661	40.77	27.15	39.507	33.443	33.751	32.207	27.453	32.035	33.01	29.316	22.93
15.523	14.688	9.5507	3.9232	0	0	0	0	0	0	0	0	0	0	0	0	0	0	0	0	0	0	0	0	0	0	0	0	0	0	0	0	0	0	0	0	0	0	0	0	0	0	0	0	0	0	0	0	0	0
0	0	5.9841	8.917	3.0621	2.7363	0	1.0457	1.0903	3.7239	7.9134	0	0	0	1.061	1.0402	4.0256	4.0126	0	1.367	2.7312	0	0	0	0	0	1.2674	0	0	0	0	0	0	0	0	0	0	0	0	0	0	0	0	0	0	0	0	0	0	0
19.917	4.7124	2.0361	0	0	0	0	0	0	0	0	0	0	0	0	0	0	0	0	0	0	0	13.219	11.743	3.0975	1.6439	0	8.2148	5.5184	1.2262	0	2.1144	11.322	7.464	0	0	16.617	30.243	55.576	66.397	101.46	129.96	193.97	169.95	179.13	206.74	280.34	224.91	238.84	250.53
5.7109	0	0	0	0	3.9214	0	0	0	0	0	0	0.095113	0	0	0	0	0	0	0	0	0	0	0	0	0	0	0	0	0	0	0	0	0	0	0	0	0	0	0	0	0	0	0	0	0	0	0	0	0
0	4.2246	0	3.3858	3.4459	0	0	0	0	0	0	0	0	0	0	0	0	0	0	0	0	0	0	0	0	0	0	0	0	0	0	0	0	0	0	0	0	0	0	0	0	0	0	0	0	0	0	0	0	0
8.6636	0	0	4.2411	0	0.60357	0	0	0	0	0	0	0	0	0	0	0	0	0	0	0	0	0	0	0	0	0	0	0	0	0	0	0	0	0	0	0	0	0	0	0	0	0	0	0	0	0	0	0	0
0	0	7.494	5.3817	0	3.9826	0	0	0.34464	0.036424	3.3698	0.51727	7.0098	0	16.301	5.8202	10.606	8.6357	12.312	12.612	6.502	0.32556	0	0	3.5635	9.2587	7.1367	0.66246	0	1.0181	0	1.8613	2.5049	8.7648	10.409	13.596	16.231	26.898	32.76	30.221	34.391	32.138	44.082	47.643	54.884	43.062	37.42	38.539	39.009	39.849
14.202	11.064	1.7657	0	0	0	0	0	0	0	0	0	0	2.236	0	0	0	8.777	0.33181	0	0.20924	3.3717	0	0	0	0	0	5.6572	0	9.1136	13.755	15.742	14.707	30.438	9.2345	9.0686	5.0293	4.0556	18.624	11.39	8.3636	10.319	0	0	0	0.76783	0	0	0	0
0	2.8269	11.216	1.2611	0	0.97336	0	0	0	0	0	0	0	0	0	0	0	4.8295	3.0611	8.2663	5.2321	3.8927	8.3609	16.651	19.172	27.27	27.872	23.983	16.63	15.158	23.584	32.769	30.09	23.258	15.125	22.979	30.086	21.425	27.327	31.7	32.379	31.209	28.608	32.098	35.7	21.623	33.065	32.025	24.8	20.43
0	0	0	0	6.4543	11.506	0.084995	19.794	14.878	11.791	23.803	18.262	20.448	15.02	21.303	25.419	39.211	55.136	54.847	51.279	59.268	49.745	47.126	50.911	52.221	54.408	54.037	44.552	67.068	56.132	54.516	54.403	57.621	63.821	62.642	54.129	49.208	47.037	42.413	49.546	35.716	46.013	41.518	41.111	41.124	41.311	42.579	39.968	40.797	41.974
16.936	1.5462	1.152	0	0	0	0	0	0	3.4239	11.817	3.8232	11.699	6.5967	11.749	13.289	16.339	14.107	28.623	21.465	32.331	34.986	31.931	36.88	23.478	24.939	28.497	13.507	21.875	17.253	32.295	23.519	19.279	15.758	10.639	7.0144	11.264	19.987	13.169	3.2619	0	0	2.5458	7.4629	3.6166	2.8771	0	0	0	0
25.506	5.1819	5.0711	0	0	0	0	0.49235	0	0	0	0	0	0	0	0	0	0	0	0	0	0	0	0	0	0	0	0	0	0	0	0	0	0	0	0	0	0	0	0	0	0	0	0	0	0	0	0	0	0
11.68	1.9041	10.382	3.715	0	0	0	0	0	0	0	0	0	0	0	0	0	0	0	0	0	0	0	0	0	0	0	0	0	0	0	0	2.0478	15.796	26.942	39.978	55.805	49.496	68.622	74.012	80.391	98.204	103.46	116.3	109.29	119.44	116.54	110.56	101.64	99.922
39.074	0	14.377	6.2275	0	0.39174	0	0	0	0	0	0	0	0	0	0	0	0	0	0	0	0	0	0	0	0	0	0	0	0	0	0	0	0	0	0	0	0	0	1.7253	0.93077	5.8912	15.191	16.01	10.817	17.062	19.475	21.386	23.983	21.319
0	0	0	0.13698	0	21.539	6.1298	14.33	9.9124	0	0	0.26198	0	0	0	0	0	0	0	0	0	0	0	0	0	0	0	0	0	0	0	0	0	0	0	0	0	0	0	0	0	0	0	0	0	0	0	0	0	0
46.123	0	19.205	0	4.5248	0	0	0	0	0	0	0	0	0	0	0	0	0	0	0	0	0	0	0	0	0	0	0	0	0	0	0	0	0	0	0	0	0	0	0	0	0	0	0	0	0	0	0	0	0
0	0	1.3284	3.0774	0	5.3915	0	25.632	17.503	16.696	26.764	0	12.1	29.12	6.9934	15.318	11.813	24.537	22.898	20.983	30.467	23.979	18.53	18.473	12.339	21.326	21.441	15.1	21.188	10.293	14.429	31.216	18	21.137	29.413	23.515	20.513	19.256	24.184	24.719	10.542	19.608	17.142	27.913	20.748	20.037	24.365	26.519	30.134	20.568
0	1.6454	0	0	0	9.1003	0	7.6698	0	5.2392	1.1069	0	0	0	0	0	0	0	0	0	0	0	0	0	0	0	0	0	0	0	0	0	0	0	0	0	0	0	0	0	0	0	0	0	0	0	0	0	0	0
0	2.9027	1.4231	4.9357	0	4.0134	0	2.8513	0	0	0	0	0	0.23177	0	8.3019	3.4436	11.835	13.879	20.618	26.648	11.26	14.648	17.977	23.54	20.78	18.697	20.247	27.56	44.55	39.453	48.479	44.423	43.994	53.32	50.596	46.82	50.006	51.473	48.301	36.996	49.171	45.25	51.359	45.255	56.116	55.211	46.129	52.976	44.976
5.2569	4.7451	7.9489	1.2735	0	0	0	0	0	0	0	0	0	0	0	0	0	0	0	0	0	0	0	0	0	0	0	0	0	0	0	0	0	0	0	0	0	0	0	0	0	0	0	0	0	0	0	0	0	0
0	0.72251	0	10.586	3.3665	2.8472	0	8.5558	2.8549	0	0	0	0.84452	0	0	0	0	0	0	6.3307	5.1362	0	0	0	0	0	0	0	0	0	0	8.2519	6.5123	0	0	0	0	0	0	0	0	10.491	0	0	0	0	0	0	0	0
0	0	13.433	8.9017	2.0747	0	0	0	0	0	0	0	0	0	0	0	0	0	0	0	0	0	0	0	0	0	0	0	0	0	0	0	0	0	0	0	0	0	0	3.1616	2.9461	4.5649	11.634	14.713	13.889	12.127	18.417	6.0978	7.9229	2.8371
5.114	0	1.4133	0	3.4456	4.4327	0.52301	0	1.1617	0	0	0	0	0	0	0	0	0	0	0	0	0	0	0	0	0	0	0	0	0	0	0	0	0	0	0	0	0	0	0	0	0	0	0	0	0	0	0	0	0
2.1587	0	1.219	1.0027	4.5842	0	0	0	0	0	0	0	0	0	0	0	0	0	0	0	0	0	0	2.5287	0	5.2944	2.9076	2.7243	1.9181	0	2.5655	3.5102	9.2089	0	6.9366	3.7523	21.21	30.192	11.813	27.988	27.781	23.671	24.509	44.671	41.683	48.477	38.551	48.534	56.389	49.056
9.2434	5.8274	1.7833	0	0	0	0	0	0	0	0	0	0	0	0	0	0	0	0	0	0	0	0	0	0	0	0	0	0	0	0	0	0	0	0	0	0	0	0	0	0	0	0	0	0	0	0	0	0	2.9847
0	0	7.4427	1.8916	4.6993	7.3249	2.6752	0	0	0	7.7202	0	4.5162	0	5.2059	0	0	0.36306	0	0	0	0	0	0	1.9046	6.5412	1.1718	14.993	11.09	14.583	0	16.799	5.3052	10.113	0	0	0	0	0	0	0	0	0	0	0	0	0	0	0	0
0	0	0	6.2975	8.5608	11.572	22.12	30.701	44.722	28.77	43.07	34.625	40.641	42.209	22.833	20.838	23.827	21.704	12.183	22.567	20.951	24.306	21.677	25.556	19.988	19.979	21.706	10.751	3.8304	3.4447	8.7962	22.318	12.982	7.2176	3.4788	6.9947	11.92	0	0	0	0	0	0	0	0	0	0	0	0	0
5.0483	0	7.3377	0	0	0	4.0029	0	0	3.8097	0	0.43671	0	0	0	0	0	0	0	0	0	0	0	1.7848	0	0	0	0	0	0	0	0	0	0	0	0	0	0	0	0	0	0	0	0	0	0	0	17.328	20.217	30.402
7.5056	2.8024	0	1.6604	0.96732	0.30998	0	0	0	2.6073	0	0	0	0	0	0	0	0	0	0	0	0	0	0	0	0	0	0	0	0	0	3.1377	18.548	13.499	17.045	13.87	20.062	35.812	41.692	46.666	42.743	51.361	58.157	49.604	58.286	68.749	60.126	45.951	48.223	40.477
0	0	2.9009	5.5116	6.6243	13.441	3.7373	0.39306	0	3.4566	3.5835	0	0	0	0	0	0	0	0	3.7641	13.236	19.405	38.699	51.28	69.673	93.548	111.91	105.64	115.82	112.34	108.81	143.68	146.7	171.09	170.08	177.22	194.94	218.9	233.17	245.9	251.17	254.62	259.66	264.41	259.4	246.9	254.93	254.19	241.52	247.53
0	8.4428	8.9165	8.7471	5.627	0	0	0	0	0	0	0	0	0	0	0	0	0	0	0	0	0	0	0	0	0	0	0	0	0	0	0	0	0	0	0	0	0	0	0	0	0	0	0	0	0	0	0	0	0
2.0054	6.6912	0	1.0819	0.11192	0	0	0	0	0	1.1118	0	0	0	0	0	0	0	0	0	0	0	0	0	0	0.71243	0	0	0	4.0605	0	0	7.7978	3.1002	5.0783	1.6588	6.3636	11.525	3.171	6.5905	4.0417	0	2.9076	11.018	10.842	12.125	5.1205	0	15.337	14.025
0	0	0.85319	0	0	0	17.233	1.1436	11.525	4.7679	0	0	0	0	0	0	0	0	0	0	0	0	0	0	0	0	0	0	0	0	0	0	0	0	0	0	0	0	0	0	0	0	0	0	0	0	0	0	0	0
0	0	0	0.81484	4.3406	24.997	5.5697	0	0	0	0	0	0	0	0	0	0	5.4267	0	0	2.5252	0	0	0	0	0	0	0	0	0	0	0	0	0	0	0	0	0	0	0	0	0	0	0	0	0	0	0	0	0
26.106	7.9564	0	0	0	0	0	0	3.7179	10.874	5.8558	19.281	23.83	34.514	48.151	43.347	53.261	69.979	68.581	60.53	37.03	69.277	45.28	27.729	17.507	6.8819	13.973	81.437	77.162	88.53	68.35	65.01	67.327	58.808	70.203	52.14	42.944	45.578	46.551	42.078	44.855	37.605	35.696	34.483	25.256	32.507	24.86	16.892	17.019	3.4241
2.529	4.7926	9.4623	0.94113	0	0	0	0	0	0	0	0	0	0	0	0	0	0	0	0.36209	0	4.8594	7.7808	10.121	3.6752	0	6.6954	0	7.3594	9.638	12.1	5.9796	21.406	28.354	37.428	50.982	52.709	58.668	59.762	68.403	74.344	87.715	96.092	100.77	117.32	118.42	131.76	115.27	129.87	113.76
12.264	0	4.0664	0	0	0	4.1266	3.0347	0.030026	1.4013	0	0	0	0	0	0	0	0	0	0	0	0	0	0	0	0	0	0	0	0	0	0	0	0	0	0	0	0	0	0	0	0	0	0	0	0	0	0	0	0
6.6179	4.3153	0	1.2106	0	5.6581	0	0.56451	1.996	1.4274	3.3652	0.046246	0	5.6849	7.8802	3.7429	5.3738	0	0	9.1457	16.74	9.6284	3.6687	0.45986	0	0	0	0	0	0	0	0	0	0	0	0	0	4.3772	2.9789	0.73873	0	0.62844	1.5574	6.5565	11.293	3.2608	6.4175	2.7338	0	0
0	1.2561	5.4373	0	0	9.8636	0	0	6.7247	1.2009	0	0	0	2.43	0	1.539	0	2.3032	4.8175	3.089	2.5711	5.0968	7.7747	6.3782	11.996	20.55	19.544	10.481	0	8.3431	0	9.9311	0	12.796	12.591	13.017	10.298	4.8983	9.1599	0	0	7.1337	0	0	0	0	0	0	0	0
0	0	0	5.0579	0	6.6342	18.457	18.182	1.6421	2.7342	9.3711	0	0	0	0	7.3079	1.6623	6.4737	5.0027	0	0	0	0	0	0	0	0	0	0	0	0	0	0	0	0	0	0	0	0	0	0	0	0	0	0	0	0	0	0	0
0	0	9.8951	5.5539	9.2815	0	0	2.3501	4.2092	2.6484	13.113	2.3363	11.007	0	14.69	12.587	10.667	12.203	0	0	20.484	9.1261	12.72	14.582	10.562	16.111	10.487	9.0261	0.38115	6.5768	0	11.437	11.165	6.3394	6.9757	9.7928	21.719	8.5183	17.714	21.663	2.9301	1.8497	9.7169	8.2158	8.4889	5.1311	9.857	6.5647	5.2773	0
0	0.48397	2.2896	0.89186	0	3.2593	6.2401	2.1151	6.6731	8.8026	18.323	6.4765	17.543	11.684	7.9024	28.732	32.89	44.291	36.507	44.852	47.074	35.473	32.791	49.047	45.688	47.524	48.66	36.025	52.209	58.043	58.626	53.142	40.606	47.479	45.437	41.922	33.043	32.982	33.791	32.798	16.351	26.922	14.621	26.972	22.819	30.571	19.702	9.5355	20.67	10.44
84.784	42.163	38.6	0	0	0	0	0	0	0	0	0	0	0	0	0	0	7.4366	9.6412	123.27	134.28	83.836	84.647	97.361	67.881	76.341	65.752	70.323	56.234	34.832	27.564	31.263	26.752	32.391	47.256	42.983	50.526	41.288	46.852	24.725	53.817	45.811	48.683	50.599	21.521	32.163	47.277	53.208	53.105	52.542
19.378	9.7561	5.2677	0	0	0	0	0	0	0	0	0	0	0	0	0	0	0	0	0	0	0	0	4.6652	0	0	16.001	8.5901	3.944	9.5961	10.459	21.064	14.269	22.158	19.618	28.476	32.365	18.836	32.059	26.626	24.781	35.416	15.01	11.204	0.5891	22.383	11.763	22.36	15.727	23.37
56.651	44.812	50.829	0	0	0	2.7056	0	0	0	0	0	0	0	0	0	0	0	0	0	0	0	0	0	0	0	0	0	0	0	0	0	0	0	0	0	0	0	0	0	0	0	0	0	0	0	0	0	0	0
1.8903	0	0.028061	1.8724	3.6913	3.5816	0	0	0	0	0	0	0	0	0	0	0	0	0	0	0	0	0	0	0	0	0	0	0	0	0	0	0	0	0	0	0	0	0	0	0	0	0	0	0	0	0	0	0	0
6.9117	0	0	0	2.4313	1.3711	2.3772	16.033	2.2912	0	2.9186	0	0	0	0	0	0.43844	4.3586	0	0	0	0	0	0	0	0	0	0	0	0	0	0	0	0	0	0	0	0	0	0	0	0	0	0	0	0	0	0	0	0
0	0	0	5.4794	23.408	21.106	10.702	25.019	8.5934	11.103	2.0343	1.2666	0	0	0	0	0	0	0	0	0	0	0	0	0	0	0	0	0	0	0	0	0	0	0	0	0	0	0	0	0	0	0	0	0	0	0	0	0	0
0	0	0	6.574	9.8106	15.586	21.984	74.685	125.13	181.33	256.96	332.46	411.1	459.55	523.17	574.43	548.89	607.68	626.45	634.36	637.84	641.18	666.57	650.35	655.46	631.4	640.23	614.72	587.23	555.82	541.78	515.82	518.17	484.54	476.45	434.65	433.65	439.93	412.56	436.67	412	394.41	350.38	364.12	353.65	322.2	314.62	309.51	287.6	272.53
0	0	9.5181	14.249	9.3978	1.885	0	0	0.76462	0	0	0	0	0	0	0	0	0	0	0	0	0	0	0	0	0	0	0	0	0	0	0	0	0	0	0	0	0	0	0	0	0	0	0	0	0	0	0	0	0
0	0	0.2348	6.4065	3.3947	10.372	0	31.704	13.009	0	0.96997	0	0	0	0	0	24.54	0	0.54443	0	3.5179	0	0	0	1.9584	0	28.593	13.448	20.08	21.898	21.267	23.996	19.468	21.192	22.07	16.627	9.801	15.269	15.337	13.299	0.50172	16.048	1.4096	6.8894	4.3957	12.71	8.7811	0.26014	9.0567	0
24.286	22.683	6.9907	0	0	0	0	0	0	0	0	0	0	0	0	0	0	0	0	0	0	0	0	0	0	0	0	0	0	0	0	0	0	0	0	0	0	0	0	0	0	0	0	0	0	0	0	0	0	0
17.604	0	0.95662	0	0	0	8.1203	0	1.0079	0	0	0	0	0	0	1.1007	0	6.0382	0	4.4534	0	0	0	0	0	0	0	0	0	0	0	0	0	0	0	0	0	0	0	0	0	0	0	0	0	0	0	0	0	0
13.575	4.5189	5.7064	1.1514	0	2.0314	0	0	0	0	0	0	0	0	0	0	0	0	0	0	0	0	0	0	0	0	0	0	0	0	0	0	0	0	0	0	0	0	0	0	0	0	0	0	0	0	0	0	0	0
35.295	14.88	5.5975	0	0	0	0	0	0	0	0	0	0	0	0	0	0	0	0	0	0	0	0	0	0	0	0	0	0	0	0	0	0	0	0	0	0	0	0	0	0	0	0	0	0	0	0	0	0	0
14.136	4.1179	0	4.6337	0	0	0	0	0	0	0	0	0	0	0	0	0	0	0	0	0	0	0	0	0	0	0	0	0	0	0	0	0	0	0	0	0	0	0	0	0	0	0	0	0	0	0	0	0	0
49.564	26.548	8.4556	0	0	0	0	0	0	0	0	0	0	0	0	0	0	0	0	0	0	0	0	0	0	0	0	0	0	0	0	0	0	0	0	0	0	0	0	0	0	0	0	0	0	0	0	0	0	0
0	0	4.1784	7.5369	4.8808	6.2101	0	11.845	0	0	0	0	0	0	0	0	0	0	0	0	0	0	0	0	0	0	0	0	0	0	0	0	0	0	0	0	0	0	2.398	10.104	0	3.8106	0	0	0	0	0.83084	0	0	0
22.409	13.756	0.92607	1.6688	0	0	0	0	0	0	0	0	0	0	0	0	0	0	0	0	0	0	0	0	0	0	0	0	0	0	0	0	0	0	0	0	0	0	0	0	0	0	0	0.069982	0	1.5081	2.2255	2.2274	0	0
20.713	5.1917	2.8913	0	0	0	0	0	0	0	0	0	0	0	0	0	0	0	0	0	0	0	0	0	0	0	0	0	0	0	0	0	0	0	0	0	0	0	0	0	0	0	0	0	0	0	0	0	0	0
19.96	5.0476	7.3202	3.8078	0	0	0	0	0	0	0	0	0	0	0	0	0	0	0	0	0	0	0	0	0	0	0	0	0	0	0	4.0888	0	9.0394	0	0	0	0	0	0	0	0	9.1827	7.7327	0	0	1.1513	11.13	0	4.6584
0	0	18.251	17.124	12.088	0.42262	10.461	11.852	1.4697	14.622	0.10432	0	0	0	0	0	0	0	0	0	0	0	0	0	0	0	0	0	0	0	0	0	0	0	0	0	0	0	0	0	0	0	0	0	0	0	0	0	0	0
0	2.7685	0	0	0.01171	1.427	3.9543	5.4735	8.4874	2.2249	11.245	17.605	21.151	14.124	16.285	16.091	21.481	13.964	27.753	21.121	24.247	17.337	18.522	19.274	24.528	20.419	12.688	4.7361	8.192	5.587	11.879	3.3832	0.33907	0	0	0	0	0	0	0	0	0	0	0	0	0	0	0	0	0
23.865	12.021	0	0	0	0	0	0	0	0	0	0	0	0	0	0	0	0	0	0	0	0	0	0	0	0	0	0	0	0	0	0	0	0	0	0	0	0	0	0	0	0	0	0	0	0	0	0	0	0
0	0.23226	13.793	8.201	6.312	0	0	2.1187	3.0751	0	0	0	0	6.1645	0	9.2789	0.14149	6.7519	5.2129	8.4907	0.17721	12.3	14.868	15.136	21.495	16.991	19.194	20.649	2.7432	27.12	14.462	0	0	0	0	0	0	0	0	0	0	0	0	0	0.092086	0	0	0	0	0
15.108	2.6105	0.63297	7.303	0	0	0	0	0	0	0	0	0	0	0	0	0	0	0	0	0	0	0	0	0	0	0	0	0	0	0	0	0	0	0	0	0	0	0	0	0	0	0	0	0	4.0925	1.5986	20.397	13.815	22.903
10.657	5.3349	0	0	0	2.6349	0	0	0	0	0	0	0	0	0	0	0	0	0	0	0	0	0	0	0	0	0	0	0	0	0	0	0	0	0	0	0	0	0	0	0	0	0	0	0	0	0	0	0	0
22.668	15.284	1.1912	0	0	0	0	0	0	0	0	0	0	0	0	0	0	0	0	0	0	0	0	0	0	0	0	0	0	0	0	0	0	0	0	0	0	0	0	0	0	0	0	0	0	0	0	0	0	0
11.217	8.2061	11.46	6.3132	0	0	0	0	0	0	0	0	0	0	0	0	0	0	0	0	0	0	0	0	0	0	0	0	0	0	0	0	0	0	0	0	0	0	0	0	0	0	0	0	0	0	0	0	0	0
24.283	10.598	8.8375	0	0	0	0	0	0	0	0	0	0	0	0	0	0	0	0	0	0	0	0	0	0	0	0	0	0	0	0	0	0	0	0	0	0	0	0	0	0	0	0	0	0	0	0	0	0	0
5.3027	0	6.7417	0	5.8195	0	0	0	0	0	0	0	0	0	0	0	0	0	0	0	0	0	0	0	0	0	0	0	0	0	0	0	0	0	0	0	0	0	0	0	0	0	0	0	0	0	0	0	0	0
4.1261	3.0915	3.6126	6.1564	9.7935	0	0	0	0	0	0	0	1.1641	0	0	0	0	0	0	2.8066	1.9125	3.3308	0	0	0	0	0	0	0	0	0	0	0	0	0	0	0	0	0	0	4.6578	17.626	19.206	23.687	34.474	32.585	41.369	46.867	56.53	55.434
2.7901	1.8332	0	0	0	8.7037	9.8667	15.101	18.931	20.209	17.085	10.148	19.352	24.062	25.162	20.679	12.71	15.928	26.029	18.535	25.754	39.337	35.382	33.422	14.265	10.603	22.151	27.694	23.158	57.247	54.882	60.053	60.861	61.851	65.212	66.725	66.202	61.573	66.219	75.956	56.318	45.713	42.584	40.368	42.842	27.354	34.823	39.078	43.097	26.434
0	0.67527	0	0	0	4.1486	0.16066	7.8534	3.3113	0.57933	0	3.6576	3.6072	7.1878	11.412	13.474	23.384	3.2413	42.912	35.855	30.415	25.924	21.871	10.598	14.264	3.5498	0	0	0	0	0	0	0	0	0	0	0	0	0	0	0	0	0	0	0	0	0	0	0	0
16.959	19.775	5.0511	0	0	0	0	0	0	0	0	0	0	0	0	0	0	0	0	0	0	0	0	0	0	0	0	0	0	0	0	0	0	0	0	0	0	0	0	0	0	0	0	0	0	0	0	0	0	0
18.551	13.847	10.857	3.1951	0	0	0	0	0	0	0	0	0	0	0	0	0	0	0	0	0	0	0	0	0	0	0	0	0	0	0	0	0	0	0	0	0	0	0	0	0	0	0	0	0	0	0	0	0	0
39.225	4.7273	0.23481	0	0	0	0	0	0	0	0	0	0	0	0	0	0	0	0	0	0	0	0	0	0	0	0	0	0	0	0	0	0	0	0	0	0	0	0	0	0	0	0	0	0	0	0	0	0	0
0	0	4.1629	5.9802	7.685	2.7701	0	0.012162	6.9377	1.5521	8.6159	0	8.8393	0	11.879	1.4297	14.959	17.701	18.623	18.944	22.225	11.866	24.069	18.794	27.874	5.4729	32.981	32.491	18.388	17.754	12.705	19.064	24.819	14.745	11.443	11.627	14.171	18.842	21.659	25.555	25.159	17.373	26.661	20.813	27.834	24.285	28.983	22.91	29.641	21.538
0	0	0	0	17.609	1.1222	7.6267	12.054	32.81	0	0	0	0	0	0	0	0	0	0	0	0	0	0	0	0	0	0	0	0	0	0	0	0	0	0	0	0	0	0	0	0	0	0	0	0	0	0	0	0	0
9.8357	5.9567	6.851	4.2949	0	0	0	0	0	0	0	0	0	0	0	0	0	0	0	0	0	0	0	0	0	0	0	0	4.3173	0	0	0	0	0	0	0	0	0	0	0	0	0	0	0	0	0	0	0	0	0
0	6.0414	7.202	9.8355	0.93956	0	0	0	0	0	0	0	0	0	0	0	0	0	0	0	0.29098	0	0	0	0	0	0	0	0	0	0	0	0	0	0	0	0	0	0	0	0	0	0	0	0	0	0	0	0	0
19.248	3.711	5.2536	0	0	0	0	0	0	0	0	0	0	0	0	0	0	0	0	0	0	5.8839	0	7.5229	4.301	6.0732	13.289	3.3166	9.2863	19.526	20.181	24.47	24.609	33.733	24.647	24.292	29.754	13.751	17.15	23.36	16.177	33.901	32.869	30.199	20.929	27.505	33.142	41.705	39.185	35.281
17.411	10.054	0.14874	3.1235	0	0	0	0	0	0	0	0	0	0	0	0	0	0	0	0	0.7737	0	0	0	0	0	0	0	0.82944	6.4373	14.16	16.322	27.999	28.185	42.925	57.168	57.501	48.239	59.033	80.175	92.543	93.78	89.633	96.586	94.942	85.858	97.967	84.748	108.62	106.14
5.7756	12.493	5.9278	0	0	32.255	0	0	5.4506	0	0	0	0	0	0	0	0	0	0	0	0	0	0	0	0	0	0	0	0	0	0	0	0	0	0	0	0	0	0	0	0	0	0	0	0	0	0	0	0	0
0	0	0	16.858	4.1707	17.352	0	5.7658	4.5616	0	0	0	0	0	4.3517	11.821	3.9635	0	4.2857	0	0	0	0	0	0	9.5727	0	0	0	2.7965	15.516	20.504	15.484	39.019	34.347	39.056	34.261	30.235	22.12	24.251	18.999	14.061	6.6459	0	10.442	11.324	11.365	1.9485	0	0
0	0	0	0	8.4011	27.46	10.075	8.8356	7.2529	3.068	2.1574	0	2.1838	2.3549	0	0	0	0	0	0	0	0	0	0	0	0	0	0	0	0	0	0	0	0	0	0	0	0	0	0	0	0	0	0	0	0	0	0	0	0
0	0	12.975	3.967	4.0654	0	0	0.57039	0	12.985	16.41	2.8585	18.743	13.477	0	0	0	0	0	0	0	0	0	0	0	0	0	0	0	0	0	0	0	0	0	0	0	0	0	0	0	0	0	0	0	0	0	0	0	0
0	0	0	15.3	27.582	18.585	12.039	10.265	10.987	0	21.709	14.926	3.9492	0	0	0	0	0	0	0	0	0	0	0	0	0	0	0	0	0	0	0	0	0	0	0	0	0	0	0	0	0	0	0	0	0	0	0	0	0
0	0	0.61528	3.4665	0.32119	4.8727	2.3105	7.7289	3.0315	0	5.4435	0.61304	0.12592	0	0	0	0	0	2.2075	2.7675	0	0	0	0	0	0	0	0	7.6438	7.9337	9.35	12.157	15.56	31.087	28.516	24.844	32.072	31.085	40.13	53.304	31.911	56.011	48	45.923	50.429	46.742	52.968	37.97	45.712	44.299
18.922	12.962	0.64712	0	0	0	1.0132	10.587	24.571	35.458	51.382	56.886	74.366	73.1	83.469	92.696	104.96	109.12	117.72	113.81	124.35	121.9	114.06	130.87	114.91	130.54	130.99	132.53	139.03	134.23	153.75	139.97	140.44	166.68	153.01	148.52	171.33	162.13	155.57	150.05	149.56	145.83	146.45	147.99	126.68	138.54	138.43	119.33	118.11	125.56
0	15.455	6.3776	0	0	0	0	11.175	14.28	14.187	22.713	26.896	31.643	17.428	23.298	17.641	12.705	15.826	11.521	6.3894	6.7846	3.2992	5.0992	5.6187	14.036	16.344	15.123	20.882	14.804	28.408	21.41	28.542	36.802	32.272	39.758	28.56	32.709	33.909	24.367	32.119	24.165	8.3314	22.499	18.311	12.784	12.058	8.6074	6.0783	17.854	13.224
45.271	0	8.5838	19.677	0	0	0	0	0	0	0	0	0	0	0	0	0	0	0	0	0	0	0	0	0	0	0	0	0	0	0	0	0	0	0	0.84882	25.129	0	7.7732	17.366	17.21	19.152	25.492	21.594	14.922	27.214	27.908	36.885	22.253	26.846
0	0	21.099	7.9679	1.407	0	0	0	0	0	0	0	0	0	0	0	0	0	0	0	0	0	0	0	0	0	0	0	0	0	0	7.5821	0	7.085	0	0	0	0	0	0	0	0	0	0	0	0	0	0	0	0
0	0	0	2.7552	0.65029	17.758	31.162	50.062	69.593	84.636	115.04	121.81	136.02	132.25	163.3	171.6	173.32	154.64	162.94	158.11	155.68	140.2	143.99	132.29	139.89	135.94	136.67	133.27	118.41	107.57	93.916	109.98	108.67	97.337	90.811	87.046	88.418	82.942	78.062	79.809	87.684	84.772	82.807	93.992	89.592	84.411	103.25	87.689	86.185	79.885
13.999	6.4696	0	0	0	0	8.1747	0	0	0	0	0	0	0	0	0	0	0	0	0	0	0	0	0	0	0	0	0	0	0	0	0	0	0	0	0	0	0	0	0	0	0	0	0	0	0	0	0	0	0
0	0	1.699	2.8189	2.699	6.8546	0	0.076531	0	0	0	0	0	0	0	0	0	1.9966	1.4098	4.6197	6.9055	0	0	1.3368	6.9372	6.8487	12.024	25.891	57.574	75.62	132.04	156.62	194.85	232.01	254.22	281.24	273.86	307.68	300.81	272.05	269.46	366.13	353.76	335.91	365.78	334.31	338.81	311.93	323.84	330.01
0	0	6.522	7.3415	0	8.4759	0.18139	1.3059	4.4324	1.6803	10.585	0	4.049	3.9303	2.0015	16.186	21.351	34.44	36.811	48.695	59.974	49.835	62.461	67.162	68.638	66.473	76.987	71.751	84.557	82.202	88.261	93.543	94.579	81.877	74.97	68.77	61.004	55.92	56.452	65.672	45.364	63.058	58.531	66.897	54.079	51.406	57.633	46.921	62.209	52.853
0	4.5294	8.8489	8.1199	0	0.56404	0	0	3.4284	0	2.8876	5.3282	18.627	0	25.413	17.549	9.2378	8.9904	7.6825	7.799	6.4588	0	0	0	0	0	0	0	0	0	0	0	0	0	0	0	0	0	0	0	0	0	0	0	0	0	0	0	0	0
6.618	13.971	17.806	20.71	19.136	0	0	19.741	19.786	24.493	0	2.0654	23.01	21.684	16.105	13.383	31.688	31.184	24.342	39.814	23.675	20.891	14.569	28.359	14.923	19.843	10.899	21.438	22.117	17.53	12.59	6.9873	14.357	11.073	22.982	12.013	0	5.7504	0	14.497	0	0	0	0	0	0	0	0	0	0
5.5203	0.088032	0	0.56961	0	0.11055	0	0	0	0	0	0	0	0	0	0	0	6.021	12.544	11.476	4.9301	18.162	7.8837	5.2828	2.5989	0	4.2413	3.0617	14.216	0	2.7384	0	4.6828	5.4328	12.601	14.489	17.884	15.749	29.547	32.691	39.267	40.823	48.372	62.635	62.891	53.189	63.767	60.154	74.167	74.22
27.237	9.7227	3.9286	6.6933	0	0	0	0	0	0	0	0	0	0	0	0	0	0	0	0	0	0	0	0	0	0	0	0	0	0	0	0	0	0	0	0	0	0	0	0	0	0	0	0	0	0	0	0	0	0
6.7952	0	0.79536	2.8089	0	1.9672	0	0	0	0	0	0	0	0	0	2.3005	15.589	15.504	19.845	29.164	30.102	25.742	23.669	22.69	31.4	19.316	37.852	23.39	37.053	29.61	21.503	14.559	26.784	18.542	32.349	19.617	10.642	9.7637	4.7727	4.9017	0	0	0	0	0	0	0	0	0	0
8.1437	2.4095	5.7598	0.79562	0	0	0	0	0	5.6268	14.477	17.042	30.04	16.545	6.3646	23.349	37.902	40.979	35.459	35.1	43.611	47.434	39.826	45.266	22.799	38.959	35.682	41.343	41.92	45.288	49.139	40.272	42.528	49.411	29.784	34.249	40.259	41.934	40.086	39.947	30.634	44.938	36.843	45.293	55.139	58.943	51.434	58.559	49.786	51.472
21.152	0.77594	5.1944	0	0	0	0	0	0	0	0	0	0	0	0	0	0	0	0	0	0	0	0	0	0	0	0	0	0	0	0	0	0	0	0	0	0	0	0	0	0	0	0	0	0	0	0	0	0	0
12.496	8.14	15.866	8.8913	0	0	0	0	0	0	0	0	0	0	0	0	4.1856	9.0078	0	0	0	0	0	0	0	0	0	0	0	0	0	0	0	0	0	0	0	0	0	0	0	8.6265	10.327	23.83	23.761	14.661	27.533	18.389	12.905	17.138
0	2.0892	8.0014	2.4157	3.8112	1.565	0	0	0.70303	5.3252	7.9843	0	2.4298	0	6.5575	2.0282	8.7112	8.2453	11.329	8.3892	9.7892	2.1672	0	0	0	0	0	0	0	0	0	0	0	0	0	0	0	0	0	0	0	0	0	0	0	0	0	0	0	0
11.364	0.6099	5.5662	8.7137	0	0	0	0	0	0	0	0	0	0	0	0	0	0	0	0	0	0	0	0	0	0	0	0	0	0	0	0	0	0	0	0	0	0	0	0	0	0	0	0	0	0	0	0	0	0
0.76162	12.194	3.5313	0	0.14325	0	0	0	0	0	0	0	0	0	0	0	0	0	0	0	0	0	0	0	0	0	0	0	0	0	0	0	0	0	0	0	0	0	0	0	0	0	0	0	0	0	0	0	0	0
0	0	1.6833	5.0394	6.3369	0.54425	0	4.0617	0	0	0	0	0	0	0	0	0	0	0.488	6.1491	5.9052	0	0	0	0	0	0.67334	0	0	0	0	0	0	5.3079	1.4713	2.6173	0	0	0	0	0	3.8847	0	5.4564	0.42674	13.224	20.85	13.11	27.432	36.886
20.545	3.8774	0	0	3.0586	1.1096	0	0	0	0	0	8.6468	0	0	0	0	0	0	0	0	0	0	0	0	0	0	0	0	0	0	0	0	0	0	0	0	0	0	0	0	0	0	0	0	0	0	0	0	0	0
11.929	0.75873	5.356	8.6163	0	0	0	0	0	0	0	0	0	0	0	0	0	0	0	0	0	0	0	0	0	0	0	0	0	0	0	0	0	0	0	0	0	0	0	0	0	0	0	0	0	0	0	0	0	0
22.454	16.15	18.562	0.19886	0	0	0	0	0	0	0	0	0	0	0	0	0	0	0	0	0	0	0	0	0	0	0	0	0	0	0	0	0	0	0	0	0	0	0	0	0	0	0	0	0	0	0	0	0	0
26.04	11.395	10.461	0	0	0	0	0	0	0	0	0	0	0	0	0	0	0	0	0	0	0	0	0	0	0	0	0	0	0	0	0	0	0	0	0	0	0	0	0	0	0	0	0	0	0	3.7863	14.974	0	0
0.67704	0.95605	22.616	2.3633	0	0	0	1.1686	0	0	0	0	0	0	0	0	0	0	0	0	0	0	0	0	0	0	0	0	0	0	0	0	0	0	0	0	0	0	0	0	0	0	0	0	0	0	0	0	0	0
13.055	7.5831	0	0	0	1.2393	0	0	0	0	0.082882	9.77	13.801	14.21	17.77	23.209	35.808	40.108	45.866	55.002	43.768	54.015	47.703	31.34	23.847	42.097	44.065	45.536	44.985	39.383	36.16	45.527	32.486	37.886	31.57	29.592	27.233	5.3898	13.668	0.94834	9.4324	6.1667	5.6378	8.2063	0.75427	5.6264	3.9232	0	0	0
10.307	10.22	8.7935	0	0	0	0	0	0	0	0	0	0	0	0	0	0	0	0	0	0	0	0	0	0	0	0	0	0	0	0	0	0	0	0	0	0	0	0	0	0	0	0	0	0	0	0	0	0	0
11.084	10.062	0	0	0	0	0	0	0	1.4982	0	0	0	0	1.5886	8.4194	0	4.8796	16.243	11.49	12.342	16.461	1.5689	6.8446	1.2264	0	0	0	0	0	0	0	0	0	0	0	0	0	0	0	0	0	0	0	0	0	0	0	0	0
19.133	15.636	0	2.0334	0	0	0	0	0	0	0	0	0	0	0	0	0	0	0	0	0	0	0	0	0	0	0	0	0	0	0	0	0	0	0	0	0	0	0	0	0	0	0	0	0	0	0	0	0	0
0	6.4784	0	3.8172	1.3407	0	0.84585	0	0	2.6793	0	2.6645	4.9278	0	6.0909	0.013193	0	0	0	0	4.8894	7.129	6.3213	13.487	8.5052	11.341	10.921	12.106	9.3266	3.5238	10.912	0	1.3869	0.38369	9.259	9.6177	10.973	4.7427	10.777	1.5196	3.669	7.3965	15.977	5.7234	14.782	0	7.1048	0	0	0
0	0	8.4307	4.9519	3.5364	0	0	0	0	1.253	0	0	0	0	1.9216	0	0	0	0	0	0	0	0	0	0	0	0	0	0	0	0	0	0	0	0	0	0	0	0	0	0	0	0	0	0	0	0	0	0	0
0	0	5.8307	7.7336	4.3381	0.10038	0	1.3873	1.5598	1.4317	0.19314	0	0	0	14.209	21.962	32.654	33.77	30.481	32.666	29.146	23.168	36.015	33.228	33.266	45.312	43.047	41.419	33.191	36.897	38.527	38.166	35.498	30.475	27.924	21.897	23.99	23.039	23.365	34.786	26.171	35.312	29.337	35.366	35.679	33.384	33.9	36.395	33.045	29.743
24.418	3.3626	4.7661	0	0	0	0	0	0	0	0	0	0	0	0	0	0	0	0	0	0	0	0	0	0	0	0	0	0	0	0	0	0	0	0	0	0	0	0	0	0	0	0	0	0	0	0	0	0	0
11.571	0.1635	10.921	0	0	0	0	0	0	0	0	0	0	0	0	0	0	0	0	0	0	0	0	0	0	23.556	65.26	95.456	146.54	204.46	266.03	332.4	363.83	460.04	480.54	547.61	619.4	626.11	674.64	696.61	705.88	748.1	735.18	760.38	777.61	780.81	806.11	752.69	755.52	774.87
0	3.7001	0	4.993	0.81552	2.4279	0	0	0	2.2599	5.0148	8.7111	4.4	4.6127	7.7963	24.453	30.504	31.716	34.752	45.362	34.07	18.636	21.327	14.632	16.126	6.5023	6.5172	0	0	0	0	0	0	0.26718	0	0	0	0	0	0	0	0	0	0	0	0	0	0	0	0
0	0	0	8.9538	2.3778	5.8968	2.0802	0	0	0	0	1.0065	0	0	4.8556	4.1796	1.5669	0	0	0	0	0	0	0	0	0	0	0	0	0	0	0	0	0	0	0	0	0	0	0	0	0	0	0	0	0	0	0	0	0
4.0006	0	0	0	2.5983	4.0826	0	2.003	0	0	0	0	0.26419	0	0	0	1.3043	6.9996	1.8636	4.7084	2.631	7.3919	0.25507	0.68763	0	0	0.13872	0	9.9231	0.54995	9.5391	0	3.3086	7.3499	14.947	9.2265	14.579	19.73	18.177	30.533	36.816	40.169	47.757	46.529	40.886	42.978	47.648	42.259	54.051	49.971
5.7241	5.4559	0	0.28445	2.9559	0	0	0	0	0	0	0	0	0	0	0	0	0	0	0	0	0	0	0	0	0	0	0	0	0	0	0	0	0	0	0	0	0	0	0	0	0	0	0	0	0	0	0	5.545	4.8154
34.916	23.754	17.421	0	0	0	0	0	0	0	0	0	0	0	0	0	0	0	0	0	0	0	0	0	0	0	0	0	0	0	0	0	0	0	0	0	0	0	0	0	0	0	0	0	0	0	0	0	0	0
0	0	0	0	5.1252	3.4335	9.3461	3.5636	4.5345	2.7639	4.6561	7.6886	6.692	5.3461	8.0705	13.773	20.979	27.167	37.32	38.895	35.746	42.884	52.2	65.26	67.988	68.231	74.487	72.351	70.805	71.995	66.009	59.956	57.012	58.315	72.854	69.424	76.412	69.084	65.506	64.55	58.691	43.976	48.158	50.698	51.791	52.722	49.344	52.675	64.369	75.243
12.773	13.185	6.4831	0	0	0	0	0	0	0	0	0	0	0	0	0	0	0	0	0	0	0	0	0	0	0	0	0	0	0	0	0	0	0	0	0	0	0	0	0	0	0	0	0	0	0	0	0	0	0
0	0	5.9018	4.6849	2.4775	1.7367	0	7.3297	7.247	6.135	14.436	3.706	13.788	5.5851	14.731	21.69	24.294	27.843	23.278	27.374	26.214	23.23	18.614	21.787	20.61	21.9	27.473	27.164	12.27	20.237	12.796	15.938	18.75	14.153	11.427	11.6	14.983	4.6395	25.371	25.472	29.023	36.214	49.597	43.898	54.807	46.295	50.53	50.979	65.687	55.285
24.247	12.785	2.9089	0	0	0	0	0	0	0	5.8992	0	0	0	0	6.4505	15.621	6.3388	13.52	13.986	26.23	19.479	32.806	43.612	35.945	46.15	48.979	47.73	47.455	44.388	10.826	16.74	12.246	10.258	6.1352	0	2.8716	15.091	0.39258	1.6624	0	0	0	7.0013	0.28168	6.2419	1.6122	1.5159	0	0
18.004	8.1158	8.7424	0	0	0	0	0	0	0	0	0	0	0	0	0	0	0	0	0	0	0	0	0	0	0	0	0	0	0	0	0	0	0	1.3648	0	0	0	0	0	0	0	0	0	0	0	0	0	0	0
0	0	0	0	3.8063	12.814	9.9436	12.41	9.8222	10.333	0.4973	0	12.178	8.1945	4.8231	1.1556	15.92	8.1199	3.1949	18.348	17.827	15.891	18.493	21.573	14.426	11.52	1.1301	6.6734	17.973	8.8467	4.949	0	0	0	0	0	0	0	8.1105	0	3.2092	0	0	0	0	0	0	1.1017	15.768	22.349
9.2364	7.4659	4.8429	5.3757	0	0	0	0	2.1271	0	0	0.46953	0	0	0	0	0	2.7093	0	0	0	0	0	0	0	0	0	0	0	0	0	0	0	0	0	0	0	0	0	0	0	0	0	0	0	0	0	0	0	0
0	1.0763	7.9834	7.5736	8.4124	0	0	0	0.17797	3.0435	3.1665	0	0	0	0	0	0	0	0	0	0	0	0	0	0	0	0	0	0	0	0	0	0	0	0	0	0	7.3219	22.772	40.728	68.167	94.271	129.02	141.05	172.6	163.69	193.26	196.69	215.51	215.46
28.602	14.436	9.2986	0	0	0	0	0	0	0	0	0	0	0	0	0	0	0	0	0	0	0	0	0	0	0	0	0	0	0	0	0	0	0	0	0	0	0	0	0	0	0	0	0	0	0	0	0	0	0
8.1468	4.3355	5.7192	2.772	0	0	0	0	0	0	0	0	0	0	0	0	0	0	0	0	0	0	0	0	0	0	0	0	0	0	0	0	0	0	0	0	0	0	0	0	0	0	0	0	0	0	0	0	0	0
0	0	0	6.874	13.57	17.517	4.8733	18.989	20.204	16.005	14.173	11.494	7.7853	3.2843	3.2149	11.933	8.834	14.758	15.971	16.929	17.094	0	0	0	0	0	0	0	0	0	0	0	0	0	0	0	0	0	0	0	0	0	0	0	0	0	19.15	11.511	14.014	2.8517
11.8	0	0	0	0	0	0	0	0	0	0	0	0	0	0	0	0	0	0	0	0	7.1754	0	0.50133	0	0	0	0	13.18	3.3809	1.3055	0	4.1571	6.4791	12.745	6.7485	8.5384	1.9334	3.8923	6.3031	8.2302	9.1229	5.4311	8.3124	5.7553	0	10.283	2.9128	9.6206	6.0186
0	0	2.5649	0	0	1.2724	10.85	1.7642	13.55	9.6163	13.061	11.6	24.005	20.523	29.298	18.188	16.733	3.0329	0	0	0.28038	0	0	0	0	0	0	0	0	0	0	0	0	0	0	0	0	0	0	0	0	0	0	0	0	0	2.5104	21.745	8.5004	20.905
15.125	16.756	6.1382	3.4688	0	0	0	0	0	0	0	0	0	0	0	0	0	0	0	0	0	0	0	0	0	0	0	0	0	0	0	0	0	0	0	0	0	0	0	0	0	0	0	0	0	0	0	0	0	0
8.72	2.8839	0	3.1544	0	4.8292	0	0	0	0	0	0	2.0871	0.48564	2.6792	12.695	11.989	25.455	24.474	18.462	19.066	25.558	21.358	26.992	22.071	8.8566	14.028	8.1771	18.831	12.775	7.0505	10.223	22.05	0	4.3625	0	0	0	0	0	0	0	0	0	0	0	0	0	0	0
0	19.305	12.458	0	0	0	0	0	0	0	0	0	0	0	0	0	0	0	0	0	0	0	0	0	0	0	0	0	0	0	0	0	0	0	0	0	0	0	0	0	0	0	0	0	0	0	0	0	0	0
33.873	31.518	35.658	0	0	0	0	0	0	0	0	0	0	0	0	0	0	0	0	0	0	0	0	0	0	0	0	0	0	0	0	0	0	0	0	0	0	0	0	0	0	0	0	0	0	0	0	0	0	0
14.822	6.1016	5.6181	0.88829	0	0	0	0	0	0	0	0	0	0	0	0	0	0	0	0	0	0	0	0	0	0	0	0	0	0	0	0	0	7.9336	2.8153	0	4.1758	0	0	0	1.6855	8.1317	7.9149	8.7194	0	14.527	15.102	18.752	16.187	21.953
0	3.2717	0	2.9038	0	2.5972	5.6274	8.6297	7.3022	6.4847	0	0	0	0	0	0	0	0	3.8577	0.7357	0	0	0	0	0	0	0	0	0	0	0	0	0	0	0	0	0	0	0	0	0	0	0	0	0	0	0	0	0	0
2.3285	0.33979	0	0.13923	0.47538	1.8935	0	0.074253	0.92736	0	0	0	6.7466	4.9373	3.498	0.8698	7.3948	0	0	0	0	0	0	0	0	0	0	0	0	0	0	0	0	0	0	0	0	0	0	0	0	0	0	0	0	0	0	0	13.045	8.6028
31.099	5.7594	1.2676	0	0	0	0	0	0	0	4.2237	3.0388	6.9055	0	2.0176	4.6903	10.109	3.4564	15.66	17.761	20.519	26.177	25.866	33.352	23.887	22.499	26.986	31.602	34.751	31.69	32.63	35.42	44.261	42.809	33.786	31.241	44.067	47.269	45.812	44.004	41.309	49.032	49.543	55.659	71.87	74.366	68.497	72.219	66.529	76.012
0	1.0356	0.40426	0	4.1012	11.186	5.8538	12.157	4.8866	0.91941	1.5758	6.9825	10.153	6.4425	9.9639	10.232	0.29603	3.096	0	0.28184	3.9889	2.3315	2.4667	0.87609	3.7318	0.33813	0.36602	0	0	0	0	0	0	0	2.5002	5.2543	0	0	0	0	0	0	0	0	3.6642	0	1.5074	0	0	0
19.785	12.367	0	0	0	0	0	0	0	0	0	0	0	0	0	0	0	0	0	0	0	0	0	0	0	0	0.59025	2.5618	0.51931	11.077	5.5608	7.0148	8.9636	15.301	9.9315	3.222	16.41	19.987	18.908	20.06	12.73	16.462	14.847	17.751	23.675	24.374	24.21	25.599	14.421	17.724
4.5437	2.8123	4.1341	4.1501	0	0	0	0	0	0	0	0	0	0	0	0	0	0	0	0	0	0	0	0	0	0	0	0	0	0	0	0	0	0	0	0	0	0	0	0	0	0	0	0	0	0	0	0	0	0
3.8778	0	8.7491	0	0	0	1.8723	0	0	0	0	0	0	0	0	0	0	3.3791	21.454	17.623	23.929	35.274	41.202	36.879	45.51	53.706	63.079	48.857	55.877	58.838	61.016	68.373	70.24	70.272	75.943	62.537	72.845	68.384	59.713	68.067	62.094	55.126	58.498	64.525	63.503	58.283	66.854	59.507	62.27	67.331
0	0	0	4.7512	1.6023	3.0999	3.5156	8.1541	2.3459	0.33688	0.59706	3.459	10.866	7.6011	2.1784	1.0156	0	0	0	0	0	0	0	0	0	0	0	0	0	0	0	0	0	0	0	0	0	0	0	0	0	0	0	0	0	0	0	0	0	0
8.8591	6.713	0	0.73237	0	1.2482	0	0	0	0	0	0	0	0.59778	7.8574	4.4309	4.5531	3.4309	9.2315	9.3228	12.166	8.7728	11.294	8.1192	3.0032	5.854	8.3049	17.405	0	7.0504	8.6449	14.169	16.669	13.165	14.818	10.684	20.206	16.412	20.743	11.255	17.113	11.987	12.392	15.373	6.0181	5.9961	9.058	8.9622	5.3923	5.0296
11.686	17.676	10.04	0	0	0	0	0	0	0	0	0	0	0	0	0	0	0	6.8409	0	13.038	11.396	18.129	11.806	12.856	14.311	5.154	14.435	1.3044	0	0.22109	3.0862	10.822	12.729	6.8087	0	0	0	0	0	0	0	0	0	0	0	0	0	0	0
7.8987	0	0	0.75981	0	0	5.6554	0	0	0	0	0	0	0	0	0	0	0	0	0	0	0	0	0	0	0	0	0	0	0	0	0	0	0	0	0	0	0	0	0	0	0	0	0	0	0	0	0	0	0
20.84	11.213	6.7466	0	0	0	0	0	0	0	0	0	0	0	0	0	0	0	0	0	0	0	0	0	0	0	0	0	0	0	0	0	0	0	0	0	0	0	0	0	0	0	0	0	0	0	0	0	0	0
37.278	21.276	10.615	0	0	0	0	0	0	0	0	0	4.8442	11.006	20.902	33.711	11.785	29.247	15.469	32.293	32.491	24.123	25.632	26.423	28.291	40.701	28.574	36.077	36.208	27.33	42.471	32.221	33.061	26.573	24.871	34.269	30.931	14.344	13.184	9.8171	5.0917	17.902	8.8969	14.418	1.457	3.5608	6.763	0	0	0
0	10.424	3.5135	2.7068	0	0	0	0	0	1.2762	0	0	0	0	0	0	0	0	0	0	0	0	0	0	0	0	0	0	0	0	0	0	0	0	0	0	0	0	0	0	0	0	0	0	0	0	0	0	0	0
0	0.80115	3.7895	8.0229	4.6514	0	0	0	0	0	0	0	0.25387	0	0.45052	1.128	0	0	7.9653	12.126	22.891	15.42	14.453	20.279	20.071	23.251	16.824	25.456	13.44	17.286	15.443	23.26	21.032	25.018	24.221	21.163	28.722	0	0	0	0	0	0	0	0	0	0.015862	0	1.7314	0
0	0	7.2916	5.4351	3.9691	5.5644	3.3345	10.049	2.4942	6.5089	13.952	14.342	15.801	14.39	19.247	8.4249	5.5721	11.294	0	4.1008	0	0	0	0	16.098	12.764	24.226	15.52	23.149	24.187	22.08	28.591	37.583	31.518	39.944	34.951	31.237	35.096	36.481	31.014	28.749	27.147	24.317	30.04	28.369	24.665	28.667	33.33	26.501	21.844
0	0	0	0	10.415	0	30.953	23.195	81.466	9.9174	17.832	31.226	16.115	20.257	5.1154	6.3338	22.137	15.693	0	4.2642	21.846	20.435	14.183	10.82	6.3447	0	0	0	0	0	1.5054	17.937	0	0	0	0	8.3685	1.5165	10.661	0	0	3.2586	0	0	0	0	0	0	0	0
3.5862	0	5.4179	4.2168	0	0	0	0	4.6226	0	4.6305	23.734	5.1583	1.1077	5.9792	0	0	0	10.394	9.3295	5.543	13.315	8.5284	12.318	5.2001	9.4845	19.518	14.499	3.0167	12.607	17.729	35.834	25.283	34.445	33.341	30.201	40.049	43.184	43.592	32.535	22.586	39.682	33.305	30.654	21.186	32.14	31.626	36.908	28.414	22.243
30.322	12.48	8.9651	0	0	0	0	0	0	0	0	0	0	0	0	0	0	0	0	0	0	0	0	0	0	0	0	0	0	0	0	0	0	0	0	0	0	0	0	0	0	0	0	0	0	0	0	0	0	0
30.37	23.482	9.3341	5.2069	0	0	0	0	0	0	0	0	0	0	0	0	0	0	0	0	0	0	0	0	0	0	0	0	0	0	0	0	0	0	0	0	0	0	0	0	0	0	0	0	0	0	0	0	0	0
0	4.738	6.9332	0	1.9303	0	0	0	0	0	0	0.22206	0	0	0.60731	0	0	0	0	0	0	0	0	0	0	0	0	0	0	0	0	0	0	0	0	0	0	0	0	0	0	0	0	0	0	0	0	0	0	0
6.4614	0.91764	2.9176	2.3439	0	0	0	0	0	0	0	0	0	0	0	0	0	0	0	0	0	0	0	0	0	0	0	0	0	0	0	0	0	0	0	0	0	0	0	0	0	0	0	0	0	0	0	0	0	0
12.496	10.411	0	0.13817	0	0	0	0	0	0	0	0	0	0	0	0	0	0	0	0	0	0	0	0	0	0	0	0	0	0	0	0	0	0	0	0	0	0	0	0	0	0	0	0	0	0	0	0	0	0
0	0	0.69279	8.2446	8.964	16.937	17.342	24.35	27.168	41.279	44.104	25.069	30.634	19.491	33.956	26.741	45.509	49.203	31.657	37.565	32.555	5.9914	27.344	23.428	22.055	26.326	14.907	25.311	15.711	12.266	3.3752	0.79076	14.565	4.2484	0	0	0	0	0	0	0	0	0	0	0	0	0	0	0	0
12.11	7.7155	0	0	0	0	0	0	0	0	0	0	0	0	0	0	0	0	0	0	0	0	0	0	0	0	0	0	0	9.9449	14.614	30.697	45.597	64.753	71.103	80.218	92.051	107.62	122.77	124.48	140.21	148.38	160	177	177.55	188.56	200.16	207.53	201.17	196.08
29.643	23.226	17.367	15.563	0	0	0	0	0	0	0	0	0	0	0	0	0	0	0	0	0	0	0	0	0	0	0	0	0	0	0	0	0	0	0	0	0	0	0	0	0	0	0	0	0	0	0	0	0	0
14.616	0	4.1282	0	0	0	0	0	3.0036	0	0	0	0	0	0	0	0	0	1.1391	0	0	0	0	0	0	0	0	0	0	0	0	4.1592	0	0	0	0	0	0	0	0	0	0	0	0	0	0	0	0	0	0
0	0	0	6.5719	5.3863	38.792	43.455	39.962	54.602	47.355	55.064	48.075	71.23	75.611	82.218	80.41	87.125	102.75	111.16	96.542	99.603	101.41	100.62	107.05	114.43	127.99	114.97	114.69	104.44	108.59	96.044	94.913	92.517	98.438	96.039	104.41	97.621	88.779	86.104	93.29	86.035	104.32	97.023	85.511	83.32	75.457	73.744	85.207	72.04	56.951
4.9247	2.2853	0	0	0	0	6.1833	5.2436	4.9706	0	0	0	0	0	0	0	0	0	0	0	0	0	0	0	0	0	0	0	0	0	0	0	0	0	0	0	0	0	0	0	0	4.1355	20.45	28.36	33.753	39.968	48.217	66.217	74.636	75.093
0	0	3.5413	7.8065	0	11.233	8.7616	5.5313	8.5495	4.1255	13.483	3.7202	3.9366	0	0	4.2853	0	4.0495	0	0	0	0	0	0	0	0	0	0	0	0	0	0	0	0	0	0	0	0	0	0	0	0	0	0	0	0	0	0	0	0
0	0.15239	3.4332	9.1085	6.4856	0	0	0	0	0	6.9041	4.3536	6.9676	4.5582	22.911	28.706	29.145	35.484	44.102	49.711	55.82	49.949	55.329	56.46	61.349	59.513	61.897	59.84	55.55	66.793	64.045	76.445	68.984	65.993	63.393	57.716	30.802	31.804	38.191	44.504	36.265	43.702	45.486	43.682	48.922	37.266	49.324	46.61	49.127	51.741
15.384	9.104	0	2.1962	0	0	0	0	0	0	0	0	0	0	0	0	0	0	0	0	0	0	0	0	0	0	0	0	0	0	0	0	0	0	0	0	0	0	0	0	0	0	0	0	0	0	0	0	0	0
0	0	0	0	1.6206	4.0036	11.24	16.728	19.635	29.169	26.867	30.906	43.211	32.704	39.703	40.357	38.23	33.335	42.417	39.105	42.711	40.12	37.301	34.364	44.227	37.973	29.471	51.079	41.174	38.274	35.851	33.235	35.572	35.437	34.072	26.26	37.725	38.758	34.311	31.077	27.126	42.876	29.842	39.575	38.5	32.071	26.466	24.58	33.102	27.39
0	0	7.8352	7.3043	12.024	2.9191	0.24127	0	8.2274	18.702	22.801	22.526	10.161	6.8346	6.4273	13.822	5.1361	0	0	0	2.5399	7.197	0	0	0	0	0	0	0	0	0	0	0	0	0	0	0	0	0	0	0	0	0	0	0	0	0	0	0	0
8.628	5.1095	0	0.70661	4.3031	0	0	0	0	0	0	0	0.14877	0	0	0	2.4871	0	1.1505	0	0	3.5396	0	0	0	0	0	0	9.1309	1.8456	0.49436	0	8.946	11.304	17.71	17.963	16.358	16.13	24.642	16.797	26.888	52.874	36.718	40.059	49.123	46.671	55.132	57.62	70.09	77.869
10.077	3.603	0.1443	4.7424	0	0	0	0	0	0	0	0	0	0	0	0	0	0	0	0	0	0	0	0	0	0	0	0	0	0	0	0	0	0	0	0	0	0	0	0	0	0	0	0	0	0	0	0	0	0
0	0	0	0	1.4887	1.8063	11.581	12.179	10.053	6.638	14.597	8.438	1.0841	1.9331	0	0	0	0	0	0	0	0	0	0	0	0	0	0	0	0	0	0	0	0	0	0	0	0	0	0	0	0	0	0	0	0	0	0	1.6942	7.5419
0	0	0.14938	0	0	12.422	5.9195	12.048	5.5292	12.277	11.203	9.26	13.396	9.7084	14.561	22.043	31.108	41.292	33.593	28.177	40.61	30.246	25.302	24.316	28.584	22.299	28.142	21.96	26.632	27.966	30.466	34.939	35.811	30.012	37.241	30.183	27.878	24.728	29.801	29.812	22.095	27.904	21.242	23.356	20.422	24.112	26.695	21.522	31.39	20.328
20.577	8.0014	0	4.6768	0	0	0	0	0	0	0	0	0	0	0	0	0	0	0	0	0	0	0	0	0	0	0	0	0	0	0	0	0	0	0	0	0	8.2447	21.731	33.131	32.222	40.408	38.804	41.158	41.267	36.831	23.195	20.654	32.849	12.175
0	0	4.6373	1.4421	7.3214	9.1583	2.8468	5.6583	4.8823	0	3.8603	0	1.641	0	0	0	10.174	7.2044	2.123	0	1.8236	0	0	0	0	0	0	0	0	0	0	0	0	0	0	0	0	0	0	0	0	0	0	0	0	0	0	0	0	0
2.9772	7.4468	0	0	0	0.41712	0	0	0	0	0	2.0117	0	0	10.275	0	0	0	0	0	0	0	0	0	0	0	0	0	0	0	0	0	0	0	0	0.85584	0	1.247	0	0	0	0	4.1616	1.1645	12.17	0	7.1057	2.9156	1.9103	6.8113
0	2.8054	9.6224	8.4036	2.3947	0	0	0	0	0	10.823	0	2.2832	0	0	0	0	0	0	0.26568	0	0	0	0	0	0	0	0	0	0	0	6.1415	0	1.8244	0	0	3.2164	0	0	0	0.5626	0	0	3.333	9.7576	0	3.7387	0	0	0
0	8.72	8.9057	0.0056792	0	0.13739	0	0	0	2.1228	0	0	0	0	1.8384	0.74101	0	3.0918	0	0	4.6195	6.1616	2.9828	7.0665	8.7788	8.0145	9.421	10.791	13.2	8.4941	17.036	13.781	26.749	27.171	23.517	34.648	31.245	28.563	32.662	20.623	25.153	31.87	29.901	35.232	48.083	34.686	41.159	38.752	42.281	46.125
0	2.478	10.589	5.5456	7.074	2.6374	0	1.7799	1.3451	3.1398	2.2485	0	0	0	11.553	0	0	2.7742	0	0	0	0	0	0	0	0	0	0	0	0	0	0	0	0	0	0	0	0	0	0	0	0	0	0	0	0	0	0	0	0
12.844	1.0204	12.369	2.0372	0	0	0	0	0	0	0	0	0	0	0	0	0	0	0	0	0	0	0	0	0	0	0	0	0	0	0	0	0	0	0	0	0	0	0	0	0	0	0	0	0	0	0	0	0	0
6.8935	9.1878	3.3808	0	0	0	0	0	0	0	0	0	0	0	0	0	0	0	0	0	0	0	0	0	0	0	0	0	0	0	0	0	0	0	0	0	1.0474	8.364	9.6184	19.799	24.101	30.855	32.604	37.583	44.565	54.53	57.946	59.875	52.066	71.647
15.376	11.656	0	0	0	0	0	0	0	0	0	0	0	0	0	0	0	0	0	0	0	0	0	0	0	0	0	0	0	0	0	0	0	0	0	0	0	0	0	0	0	0	0	0	1.9091	0	12.601	10.6	6.345	23.796
4.346	6.0181	4.3842	0	2.7285	0	0	0	0	1.2876	0	0	2.1169	0	0	0	0	0	0	0	0	0	0	0	0	0	0	0	0	0	0	0	0	0	0	0	0	0	0	0	0	0	0	0	0	0	0	0	1.0711	3.3403
0	0.61476	11.546	5.8938	0.11573	0	0	0	0	0	0	7.3572	5.5011	2.875	11.199	5.7791	1.298	11.033	3.0144	7.4805	9.1862	7.58	17.308	13.566	16.347	6.2746	9.9605	5.6664	4.3747	7.088	3.8669	1.0634	2.4476	0	6.2985	5.3395	0	0	0	0	0	0	0	0	3.3564	0	0.28578	0	11.011	9.2106
0	2.0795	0	1.776	2.4565	4.7021	0	7.5186	7.995	2.1607	9.066	0.61921	0	1.3707	0	0	0	0	0	0	0	0	0	0	0	0	0	0	0	0	0	0	0	0	0	0	0.26657	4.0471	0	2.794	0.47785	1.9754	4.0783	19.015	15.983	20.032	23.505	20.108	36.289	48.674
2.7854	1.4556	0	0.51676	1.8971	1.1869	0	2.5987	1.5639	7.588	10.523	6.8045	10.211	16.524	14.152	11.972	11.65	18.724	17.031	13.019	18.7	22.335	18.637	9.6915	13.714	16.726	3.3829	12.272	6.5344	18.591	8.05	0.21507	14	8.7201	15.362	9.9353	10.323	12.432	3.9744	4.6515	10.089	6.1944	5.7915	8.6601	6.1458	12.106	14.009	6.4058	8.9515	0.31175
29.291	32.853	18.772	16.613	18.288	0	0	0	0	0	0	0	0	0	24.006	15.791	8.3756	23.079	26.901	18.866	25.665	26.78	31.802	29.259	30.869	21.423	31.751	15.758	19.392	29.114	14.943	20.025	1.7164	12.185	0	0	0	0	0	0	0	0	0	0	0	0	0	0	0	0
26.815	14.798	14.052	0	0	0	0	0	0	0	0	0	0	0	0	0	0	0	0	0	0	0	0	0	0	0	0	0	0	0	0	0	0	0	0	0	0	0	0	0	0	0	0	0	0	0	0	0	0	0
0	0	0	0	2.5279	10.216	15.748	27.285	31.3	39.182	48.392	50.399	56.06	63.205	62.019	42.043	47.606	39.62	48.379	48.983	40.647	47.032	39.62	40.519	31.743	42.898	53.486	35.716	49.662	58.499	76.179	80.592	93.806	87.33	117.2	93.58	110.71	108.64	109.56	120.75	122.39	118.65	124.29	123.89	105.28	120.48	105.98	111.08	105	104.9
1.1465	5.892	1.0516	1.0253	0	0.63016	0	0.31065	0	0	0	0	0	0	0	0	0	0	0	0	0	0	0	0	0	0	0	0	0	10.01	29.464	28.88	72.754	106.31	143.68	196.34	217.48	258.52	285.01	324.92	340.65	370.34	388.21	402.7	424.77	423.41	429.76	448.88	494.21	458.21
0	0	0	2.8987	2.5737	1.6174	0.54293	0	0	0	0	0	0	0	0	0	0	0	0	0	0	0	0	0	0	0	0	0	0	1.8089	3.5674	4.246	15.642	0	13.622	5.686	0	1.7987	4.1931	0	4.763	7.0597	0	10.472	6.7455	2.9156	0	0	11.821	14.749
0	0	0	0	0	3.6984	4.6023	4.2148	1.0163	7.2487	9.058	3.9876	7.4131	11.514	3.9799	7.2702	5.3507	4.2677	15.631	9.4641	9.7244	10.777	18.832	26.768	34.302	19.001	25.067	25.512	27.987	31.66	32.169	29.575	30.43	25.818	31.349	16.366	24.206	18.75	12.955	21.581	13.175	13.064	19.816	21.289	27.852	29.635	24.845	18.768	29.549	18.832
0	0	5.0639	14.088	0	8.1174	1.3793	14.328	7.2136	0	15.697	0	2.2545	0	0	0	0	0	0	0	0	0	0	0	0	0	0	0	4.0266	4.0351	16.984	1.772	10.686	10.643	15.558	21.983	11.563	17.765	16.644	27.065	7.6737	19.594	11.542	23.263	36.634	43.627	45.493	52.739	55.79	60.869
0	3.4773	2.255	6.25	1.1086	0.02542	0	0	1.6304	0	1.7154	0	0	0	0	0	0	0	0	0	0	0	0	0	37.075	24.455	24.356	0	0	0	0	0	0	0	0	0	0	0	0	0	0	0	0	10.519	18.5	34.562	46.357	45.481	58.673	64.119
24.602	21.564	6.3538	0	0	0	6.4662	0	0	0	0	0	0	0	0	0	0	0	0	0	0	0	0	0	0	0	0	0	0	0	0	0	0	0	0	0	0	0	0	0	0	0	0	0	0	0	0	0	0	0
3.2811	0	1.4323	4.9642	1.7095	0	5.9799	3.7518	0	0	0	0	0	0	0	0	0	0	0	0	0	0	0	0	0	0	0	0	0	0	0	0	0	0	0	0	0	0	0	0	0	0	0	0	0	0	0	0	0	0
7.4585	0	0.14605	0	0.84694	0	0	0	0	0	0	4.9109	0	0	0.63556	21.283	13.872	14.296	0	0	0	0	0	0	0	0	0	0	0	0	0	0	0	0	0	0	0	0	0	0	0	0	0	0	0	0	0	0	0	0
32.501	9.4622	6.2853	0.22001	0	0	0	0	0	0	0	0	0	0	0	0	0	0	0	0	0	0	0	0	0	0	0	0	0	0	0	0	0	0	0	0	0	0	0	0	0	0	0	0	0	0	0	0	0	0
27.246	0	0	8.1077	0	0	0	0	0	0	0	0	0	0	0	0	0	0	0	0	0	0	0	0	0	0	0	0	0	0	0	0	0	0	0	0	0	0	0	0	0	0	0	0	0	0	0	0	0	0
9.3883	5.1089	4.8478	0	0	0.27911	0	0	0	0	0	0	0	0	0	0	0	0	0	0	0	0	0	0	0	0	0	0	0	0	0	0	0	0	0	0	0	0	0	0	0	0	0	0	0	0	0	0	0	0
0	0	0	4.0896	9.7715	17.004	19.957	29.428	32.568	31.354	36.982	38.647	37.839	32.625	37.08	23.048	33.468	26.54	33.35	28.891	31.077	13.672	17.305	23.098	16.092	8.8792	5.7866	9.9112	6.5172	6.6366	2.4474	4.6742	0	0	0	0	0	0	0	0	0	0	0	0	0	0	0	0	0	0
47.09	36.919	13.307	0	0	0	0	0	0	0	0	0	0	0	0	0	0	0	0	0	0	0	0	0	0	0	0	0	0	0	0	0	0	0	0	0	0	0	0	0	0	0	0	0	0	0	0	0	0	0
2.953	21.624	0	0	2.2249	0	0	0	0	0	0	0	0	0	0	0	0	0	0	0	0	0	0	0	0	0	0	0	0	0	0	0	0	0	0	0	0	0	0	0	0	0	0	0	0	0	0	0	0	0
0	0	0	0	0	15.139	29.605	23.443	39.074	28.579	35.515	15.08	26.055	24.241	23.821	18.764	23.399	17.569	17.086	16.362	14.409	17.786	5.2202	0	7.0044	8.2175	0	6.6492	0	7.611	6.182	2.0379	14.433	0.83053	9.5674	0	11.144	5.2858	1.3726	4.8596	11.346	1.2674	1.4907	0	0	0	0	0	0	0
0	0	0	9.0996	0	11.594	1.851	0	2.589	6.05	1.3799	4.9082	0.87979	0	0	0	0	0	0	0	0	0	0	0	0	0	0	0	0	0	0	4.3651	9.7442	0	0	0	0	3.902	0	0	0	0	0	0	0	0	0	0	0	0
18.339	7.61	0.75477	0	0	0	0	0	0	0	0	0	0	0	0	0	0	0	0	0	0	0	0	0	0	0	0	0	0	0	0	0	0	0	0	0	0	3.2544	0	0	0	0	0	0	0	0	0	0	0	0
0	0	0	8.1201	6.81	15.764	10.695	15.757	22.31	22.671	25.225	12.574	26.869	13.752	40.72	27.408	34.067	35.889	34.775	35.384	34.258	29.365	35.013	42.469	35.481	42.553	31.466	44.529	39.535	33.817	37.557	45.323	51.832	48.879	42.538	46.232	59.54	53.711	55.405	61.761	72.9	67.372	70.715	76.92	69.199	53.656	66.952	63.618	61.058	57.606
0	0	0	7.1849	0	5.9035	12.609	3.3214	14.501	8.5224	0	23.443	5.093	9.6957	8.0971	10.397	4.4131	5.3579	6.5052	0	0	0	0	0	0	0	0	0	0	0	0	0	0	0	0	0	0	0	0	0	0	0	0.60465	5.4372	0	12.471	17.105	24.779	23.872	24.489
0	3.7468	12.671	8.7036	0	0	0	0	0	0	0	0	0	0	0	0	0	0	0	0	0	0	0	0	0	0	0	0	0	0	0	0	0	0	0	0	0	0	0	0	0	0	0	0	0	0	0	0	0	0
14.002	0	9.6667	0	0	0	0	0	0.59958	0	7.5163	28.378	42.395	43.971	53.177	66.583	65.726	72.192	69.256	75.138	88.392	75.589	41.59	27.818	41.448	38.064	42.467	44.052	38.803	30.602	32.44	34.563	49.063	41.467	32.772	24.728	27.542	19.458	21.598	34.77	40.156	37.332	22.824	34.473	11.446	5.4614	19.641	29.674	14.525	13.486
[truncated: 78 more columns]
