# Supplementary material for: Limits on information transduction through amplitude and frequency regulation of transcription factor activity
Source: eLife. 2015 May 18;4:e06559. doi: 10.7554/eLife.06559 (PMC4468373; doi:10.7554/eLife.06559)
Supplement: Supplementary file 1. — Raw single-cell time-trace data for HXK1 (15259 cells), SIP18 (21242 cells), pSIP18 mut A (18203 cells), pSIP18 mut B (17655 cells), 1× reporter diploid (21236 cells), and 2× reporter diploid (19222 cells). The data are also available from Dryad Digital Repository (Hansen and O'Shea, 2015). DOI: http://dx.doi.org/10.7554/eLife.06559.014 [file elife06559s001.zip › source_data/fitted_msn2_traces.txt]

-5,-4.95,-4.9,-4.85,-4.8,-4.75,-4.7,-4.65,-4.6,-4.55,-4.5,-4.45,-4.4,-4.35,-4.3,-4.25,-4.2,-4.15,-4.1,-4.05,-4,-3.95,-3.9,-3.85,-3.8,-3.75,-3.7,-3.65,-3.6,-3.55,-3.5,-3.45,-3.4,-3.35,-3.3,-3.25,-3.2,-3.15,-3.1,-3.05,-3,-2.95,-2.9,-2.85,-2.8,-2.75,-2.7,-2.65,-2.6,-2.55,-2.5,-2.45,-2.4,-2.35,-2.3,-2.25,-2.2,-2.15,-2.1,-2.05,-2,-1.95,-1.9,-1.85,-1.8,-1.75,-1.7,-1.65,-1.6,-1.55,-1.5,-1.45,-1.4,-1.35,-1.3,-1.25,-1.2,-1.15,-1.1,-1.05,-1,-0.95,-0.9,-0.85,-0.8,-0.75,-0.7,-0.65,-0.6,-0.55,-0.5,-0.45,-0.4,-0.35,-0.3,-0.25,-0.2,-0.15,-0.1,-0.05,0,0.05,0.1,0.15,0.2,0.25,0.3,0.35,0.4,0.45,0.5,0.55,0.6,0.65,0.7,0.75,0.8,0.85,0.9,0.95,1,1.05,1.1,1.15,1.2,1.25,1.3,1.35,1.4,1.45,1.5,1.55,1.6,1.65,1.7,1.75,1.8,1.85,1.9,1.95,2,2.05,2.1,2.15,2.2,2.25,2.3,2.35,2.4,2.45,2.5,2.55,2.6,2.65,2.7,2.75,2.8,2.85,2.9,2.95,3,3.05,3.1,3.15,3.2,3.25,3.3,3.35,3.4,3.45,3.5,3.55,3.6,3.65,3.7,3.75,3.8,3.85,3.9,3.95,4,4.05,4.1,4.15,4.2,4.25,4.3,4.35,4.4,4.45,4.5,4.55,4.6,4.65,4.7,4.75,4.8,4.85,4.9,4.95,5,5.05,5.1,5.15,5.2,5.25,5.3,5.35,5.4,5.45,5.5,5.55,5.6,5.65,5.7,5.75,5.8,5.85,5.9,5.95,6,6.05,6.1,6.15,6.2,6.25,6.3,6.35,6.4,6.45,6.5,6.55,6.6,6.65,6.7,6.75,6.8,6.85,6.9,6.95,7,7.05,7.1,7.15,7.2,7.25,7.3,7.35,7.4,7.45,7.5,7.55,7.6,7.65,7.7,7.75,7.8,7.85,7.9,7.95,8,8.05,8.1,8.15,8.2,8.25,8.3,8.35,8.4,8.45,8.5,8.55,8.6,8.65,8.7,8.75,8.8,8.85,8.9,8.95,9,9.05,9.1,9.15,9.2,9.25,9.3,9.35,9.4,9.45,9.5,9.55,9.6,9.65,9.7,9.75,9.8,9.85,9.9,9.95,10,10.05,10.1,10.15,10.2,10.25,10.3,10.35,10.4,10.45,10.5,10.55,10.6,10.65,10.7,10.75,10.8,10.85,10.9,10.95,11,11.05,11.1,11.15,11.2,11.25,11.3,11.35,11.4,11.45,11.5,11.55,11.6,11.65,11.7,11.75,11.8,11.85,11.9,11.95,12,12.05,12.1,12.15,12.2,12.25,12.3,12.35,12.4,12.45,12.5,12.55,12.6,12.65,12.7,12.75,12.8,12.85,12.9,12.95,13,13.05,13.1,13.15,13.2,13.25,13.3,13.35,13.4,13.45,13.5,13.55,13.6,13.65,13.7,13.75,13.8,13.85,13.9,13.95,14,14.05,14.1,14.15,14.2,14.25,14.3,14.35,14.4,14.45,14.5,14.55,14.6,14.65,14.7,14.75,14.8,14.85,14.9,14.95,15,15.05,15.1,15.15,15.2,15.25,15.3,15.35,15.4,15.45,15.5,15.55,15.6,15.65,15.7,15.75,15.8,15.85,15.9,15.95,16,16.05,16.1,16.15,16.2,16.25,16.3,16.35,16.4,16.45,16.5,16.55,16.6,16.65,16.7,16.75,16.8,16.85,16.9,16.95,17,17.05,17.1,17.15,17.2,17.25,17.3,17.35,17.4,17.45,17.5,17.55,17.6,17.65,17.7,17.75,17.8,17.85,17.9,17.95,18,18.05,18.1,18.15,18.2,18.25,18.3,18.35,18.4,18.45,18.5,18.55,18.6,18.65,18.7,18.75,18.8,18.85,18.9,18.95,19,19.05,19.1,19.15,19.2,19.25,19.3,19.35,19.4,19.45,19.5,19.55,19.6,19.65,19.7,19.75,19.8,19.85,19.9,19.95,20,20.05,20.1,20.15,20.2,20.25,20.3,20.35,20.4,20.45,20.5,20.55,20.6,20.65,20.7,20.75,20.8,20.85,20.9,20.95,21,21.05,21.1,21.15,21.2,21.25,21.3,21.35,21.4,21.45,21.5,21.55,21.6,21.65,21.7,21.75,21.8,21.85,21.9,21.95,22,22.05,22.1,22.15,22.2,22.25,22.3,22.35,22.4,22.45,22.5,22.55,22.6,22.65,22.7,22.75,22.8,22.85,22.9,22.95,23,23.05,23.1,23.15,23.2,23.25,23.3,23.35,23.4,23.45,23.5,23.55,23.6,23.65,23.7,23.75,23.8,23.85,23.9,23.95,24,24.05,24.1,24.15,24.2,24.25,24.3,24.35,24.4,24.45,24.5,24.55,24.6,24.65,24.7,24.75,24.8,24.85,24.9,24.95,25,25.05,25.1,25.15,25.2,25.25,25.3,25.35,25.4,25.45,25.5,25.55,25.6,25.65,25.7,25.75,25.8,25.85,25.9,25.95,26,26.05,26.1,26.15,26.2,26.25,26.3,26.35,26.4,26.45,26.5,26.55,26.6,26.65,26.7,26.75,26.8,26.85,26.9,26.95,27,27.05,27.1,27.15,27.2,27.25,27.3,27.35,27.4,27.45,27.5,27.55,27.6,27.65,27.7,27.75,27.8,27.85,27.9,27.95,28,28.05,28.1,28.15,28.2,28.25,28.3,28.35,28.4,28.45,28.5,28.55,28.6,28.65,28.7,28.75,28.8,28.85,28.9,28.95,29,29.05,29.1,29.15,29.2,29.25,29.3,29.35,29.4,29.45,29.5,29.55,29.6,29.65,29.7,29.75,29.8,29.85,29.9,29.95,30,30.05,30.1,30.15,30.2,30.25,30.3,30.35,30.4,30.45,30.5,30.55,30.6,30.65,30.7,30.75,30.8,30.85,30.9,30.95,31,31.05,31.1,31.15,31.2,31.25,31.3,31.35,31.4,31.45,31.5,31.55,31.6,31.65,31.7,31.75,31.8,31.85,31.9,31.95,32,32.05,32.1,32.15,32.2,32.25,32.3,32.35,32.4,32.45,32.5,32.55,32.6,32.65,32.7,32.75,32.8,32.85,32.9,32.95,33,33.05,33.1,33.15,33.2,33.25,33.3,33.35,33.4,33.45,33.5,33.55,33.6,33.65,33.7,33.75,33.8,33.85,33.9,33.95,34,34.05,34.1,34.15,34.2,34.25,34.3,34.35,34.4,34.45,34.5,34.55,34.6,34.65,34.7,34.75,34.8,34.85,34.9,34.95,35,35.05,35.1,35.15,35.2,35.25,35.3,35.35,35.4,35.45,35.5,35.55,35.6,35.65,35.7,35.75,35.8,35.85,35.9,35.95,36,36.05,36.1,36.15,36.2,36.25,36.3,36.35,36.4,36.45,36.5,36.55,36.6,36.65,36.7,36.75,36.8,36.85,36.9,36.95,37,37.05,37.1,37.15,37.2,37.25,37.3,37.35,37.4,37.45,37.5,37.55,37.6,37.65,37.7,37.75,37.8,37.85,37.9,37.95,38,38.05,38.1,38.15,38.2,38.25,38.3,38.35,38.4,38.45,38.5,38.55,38.6,38.65,38.7,38.75,38.8,38.85,38.9,38.95,39,39.05,39.1,39.15,39.2,39.25,39.3,39.35,39.4,39.45,39.5,39.55,39.6,39.65,39.7,39.75,39.8,39.85,39.9,39.95,40,40.05,40.1,40.15,40.2,40.25,40.3,40.35,40.4,40.45,40.5,40.55,40.6,40.65,40.7,40.75,40.8,40.85,40.9,40.95,41,41.05,41.1,41.15,41.2,41.25,41.3,41.35,41.4,41.45,41.5,41.55,41.6,41.65,41.7,41.75,41.8,41.85,41.9,41.95,42,42.05,42.1,42.15,42.2,42.25,42.3,42.35,42.4,42.45,42.5,42.55,42.6,42.65,42.7,42.75,42.8,42.85,42.9,42.95,43,43.05,43.1,43.15,43.2,43.25,43.3,43.35,43.4,43.45,43.5,43.55,43.6,43.65,43.7,43.75,43.8,43.85,43.9,43.95,44,44.05,44.1,44.15,44.2,44.25,44.3,44.35,44.4,44.45,44.5,44.55,44.6,44.65,44.7,44.75,44.8,44.85,44.9,44.95,45,45.05,45.1,45.15,45.2,45.25,45.3,45.35,45.4,45.45,45.5,45.55,45.6,45.65,45.7,45.75,45.8,45.85,45.9,45.95,46,46.05,46.1,46.15,46.2,46.25,46.3,46.35,46.4,46.45,46.5,46.55,46.6,46.65,46.7,46.75,46.8,46.85,46.9,46.95,47,47.05,47.1,47.15,47.2,47.25,47.3,47.35,47.4,47.45,47.5,47.55,47.6,47.65,47.7,47.75,47.8,47.85,47.9,47.95,48,48.05,48.1,48.15,48.2,48.25,48.3,48.35,48.4,48.45,48.5,48.55,48.6,48.65,48.7,48.75,48.8,48.85,48.9,48.95,49,49.05,49.1,49.15,49.2,49.25,49.3,49.35,49.4,49.45,49.5,49.55,49.6,49.65,49.7,49.75,49.8,49.85,49.9,49.95,50,50.05,50.1,50.15,50.2,50.25,50.3,50.35,50.4,50.45,50.5,50.55,50.6,50.65,50.7,50.75,50.8,50.85,50.9,50.95,51,51.05,51.1,51.15,51.2,51.25,51.3,51.35,51.4,51.45,51.5,51.55,51.6,51.65,51.7,51.75,51.8,51.85,51.9,51.95,52,52.05,52.1,52.15,52.2,52.25,52.3,52.35,52.4,52.45,52.5,52.55,52.6,52.65,52.7,52.75,52.8,52.85,52.9,52.95,53,53.05,53.1,53.15,53.2,53.25,53.3,53.35,53.4,53.45,53.5,53.55,53.6,53.65,53.7,53.75,53.8,53.85,53.9,53.95,54,54.05,54.1,54.15,54.2,54.25,54.3,54.35,54.4,54.45,54.5,54.55,54.6,54.65,54.7,54.75,54.8,54.85,54.9,54.95,55,55.05,55.1,55.15,55.2,55.25,55.3,55.35,55.4,55.45,55.5,55.55,55.6,55.65,55.7,55.75,55.8,55.85,55.9,55.95,56,56.05,56.1,56.15,56.2,56.25,56.3,56.35,56.4,56.45,56.5,56.55,56.6,56.65,56.7,56.75,56.8,56.85,56.9,56.95,57,57.05,57.1,57.15,57.2,57.25,57.3,57.35,57.4,57.45,57.5,57.55,57.6,57.65,57.7,57.75,57.8,57.85,57.9,57.95,58,58.05,58.1,58.15,58.2,58.25,58.3,58.35,58.4,58.45,58.5,58.55,58.6,58.65,58.7,58.75,58.8,58.85,58.9,58.95,59,59.05,59.1,59.15,59.2,59.25,59.3,59.35,59.4,59.45,59.5,59.55,59.6,59.65,59.7,59.75,59.8,59.85,59.9,59.95,60,60.05,60.1,60.15,60.2,60.25,60.3,60.35,60.4,60.45,60.5,60.55,60.6,60.65,60.7,60.75,60.8,60.85,60.9,60.95,61,61.05,61.1,61.15,61.2,61.25,61.3,61.35,61.4,61.45,61.5,61.55,61.6,61.65,61.7,61.75,61.8,61.85,61.9,61.95,62,62.05,62.1,62.15,62.2,62.25,62.3,62.35,62.4,62.45,62.5,62.55,62.6,62.65,62.7,62.75,62.8,62.85,62.9,62.95,63,63.05,63.1,63.15,63.2,63.25,63.3,63.35,63.4,63.45,63.5,63.55,63.6,63.65,63.7,63.75,63.8,63.85,63.9,63.95,64,64.05,64.1,64.15,64.2,64.25,64.3,64.35,64.4,64.45,64.5,64.55,64.6,64.65,64.7,64.75,64.8,64.85,64.9,64.95,65,65.05,65.1,65.15,65.2,65.25,65.3,65.35,65.4,65.45,65.5,65.55,65.6,65.65,65.7,65.75,65.8,65.85,65.9,65.95,66,66.05,66.1,66.15,66.2,66.25,66.3,66.35,66.4,66.45,66.5,66.55,66.6,66.65,66.7,66.75,66.8,66.85,66.9,66.95,67,67.05,67.1,67.15,67.2,67.25,67.3,67.35,67.4,67.45,67.5,67.55,67.6,67.65,67.7,67.75,67.8,67.85,67.9,67.95,68,68.05,68.1,68.15,68.2,68.25,68.3,68.35,68.4,68.45,68.5,68.55,68.6,68.65,68.7,68.75,68.8,68.85,68.9,68.95,69,69.05,69.1,69.15,69.2,69.25,69.3,69.35,69.4,69.45,69.5,69.55,69.6,69.65,69.7,69.75,69.8,69.85,69.9,69.95,70,70.05,70.1,70.15,70.2,70.25,70.3,70.35,70.4,70.45,70.5,70.55,70.6,70.65,70.7,70.75,70.8,70.85,70.9,70.95,71,71.05,71.1,71.15,71.2,71.25,71.3,71.35,71.4,71.45,71.5,71.55,71.6,71.65,71.7,71.75,71.8,71.85,71.9,71.95,72,72.05,72.1,72.15,72.2,72.25,72.3,72.35,72.4,72.45,72.5,72.55,72.6,72.65,72.7,72.75,72.8,72.85,72.9,72.95,73,73.05,73.1,73.15,73.2,73.25,73.3,73.35,73.4,73.45,73.5,73.55,73.6,73.65,73.7,73.75,73.8,73.85,73.9,73.95,74,74.05,74.1,74.15,74.2,74.25,74.3,74.35,74.4,74.45,74.5,74.55,74.6,74.65,74.7,74.75,74.8,74.85,74.9,74.95,75,75.05,75.1,75.15,75.2,75.25,75.3,75.35,75.4,75.45,75.5,75.55,75.6,75.65,75.7,75.75,75.8,75.85,75.9,75.95,76,76.05,76.1,76.15,76.2,76.25,76.3,76.35,76.4,76.45,76.5,76.55,76.6,76.65,76.7,76.75,76.8,76.85,76.9,76.95,77,77.05,77.1,77.15,77.2,77.25,77.3,77.35,77.4,77.45,77.5,77.55,77.6,77.65,77.7,77.75,77.8,77.85,77.9,77.95,78,78.05,78.1,78.15,78.2,78.25,78.3,78.35,78.4,78.45,78.5,78.55,78.6,78.65,78.7,78.75,78.8,78.85,78.9,78.95,79,79.05,79.1,79.15,79.2,79.25,79.3,79.35,79.4,79.45,79.5,79.55,79.6,79.65,79.7,79.75,79.8,79.85,79.9,79.95,80,80.05,80.1,80.15,80.2,80.25,80.3,80.35,80.4,80.45,80.5,80.55,80.6,80.65,80.7,80.75,80.8,80.85,80.9,80.95,81,81.05,81.1,81.15,81.2,81.25,81.3,81.35,81.4,81.45,81.5,81.55,81.6,81.65,81.7,81.75,81.8,81.85,81.9,81.95,82,82.05,82.1,82.15,82.2,82.25,82.3,82.35,82.4,82.45,82.5,82.55,82.6,82.65,82.7,82.75,82.8,82.85,82.9,82.95,83,83.05,83.1,83.15,83.2,83.25,83.3,83.35,83.4,83.45,83.5,83.55,83.6,83.65,83.7,83.75,83.8,83.85,83.9,83.95,84,84.05,84.1,84.15,84.2,84.25,84.3,84.35,84.4,84.45,84.5,84.55,84.6,84.65,84.7,84.75,84.8,84.85,84.9,84.95,85,85.05,85.1,85.15,85.2,85.25,85.3,85.35,85.4,85.45,85.5,85.55,85.6,85.65,85.7,85.75,85.8,85.85,85.9,85.95,86,86.05,86.1,86.15,86.2,86.25,86.3,86.35,86.4,86.45,86.5,86.55,86.6,86.65,86.7,86.75,86.8,86.85,86.9,86.95,87,87.05,87.1,87.15,87.2,87.25,87.3,87.35,87.4,87.45,87.5,87.55,87.6,87.65,87.7,87.75,87.8,87.85,87.9,87.95,88,88.05,88.1,88.15,88.2,88.25,88.3,88.35,88.4,88.45,88.5,88.55,88.6,88.65,88.7,88.75,88.8,88.85,88.9,88.95,89,89.05,89.1,89.15,89.2,89.25,89.3,89.35,89.4,89.45,89.5,89.55,89.6,89.65,89.7,89.75,89.8,89.85,89.9,89.95,90,90.05,90.1,90.15,90.2,90.25,90.3,90.35,90.4,90.45,90.5,90.55,90.6,90.65,90.7,90.75,90.8,90.85,90.9,90.95,91,91.05,91.1,91.15,91.2,91.25,91.3,91.35,91.4,91.45,91.5,91.55,91.6,91.65,91.7,91.75,91.8,91.85,91.9,91.95,92,92.05,92.1,92.15,92.2,92.25,92.3,92.35,92.4,92.45,92.5,92.55,92.6,92.65,92.7,92.75,92.8,92.85,92.9,92.95,93,93.05,93.1,93.15,93.2,93.25,93.3,93.35,93.4,93.45,93.5,93.55,93.6,93.65,93.7,93.75,93.8,93.85,93.9,93.95,94,94.05,94.1,94.15,94.2,94.25,94.3,94.35,94.4,94.45,94.5,94.55,94.6,94.65,94.7,94.75,94.8,94.85,94.9,94.95,95,95.05,95.1,95.15,95.2,95.25,95.3,95.35,95.4,95.45,95.5,95.55,95.6,95.65,95.7,95.75,95.8,95.85,95.9,95.95,96,96.05,96.1,96.15,96.2,96.25,96.3,96.35,96.4,96.45,96.5,96.55,96.6,96.65,96.7,96.75,96.8,96.85,96.9,96.95,97,97.05,97.1,97.15,97.2,97.25,97.3,97.35,97.4,97.45,97.5,97.55,97.6,97.65,97.7,97.75,97.8,97.85,97.9,97.95,98,98.05,98.1,98.15,98.2,98.25,98.3,98.35,98.4,98.45,98.5,98.55,98.6,98.65,98.7,98.75,98.8,98.85,98.9,98.95,99,99.05,99.1,99.15,99.2,99.25,99.3,99.35,99.4,99.45,99.5,99.55,99.6,99.65,99.7,99.75,99.8,99.85,99.9,99.95,100,100.05,100.1,100.15,100.2,100.25,100.3,100.35,100.4,100.45,100.5,100.55,100.6,100.65,100.7,100.75,100.8,100.85,100.9,100.95,101,101.05,101.1,101.15,101.2,101.25,101.3,101.35,101.4,101.45,101.5,101.55,101.6,101.65,101.7,101.75,101.8,101.85,101.9,101.95,102,102.05,102.1,102.15,102.2,102.25,102.3,102.35,102.4,102.45,102.5,102.55,102.6,102.65,102.7,102.75,102.8,102.85,102.9,102.95,103,103.05,103.1,103.15,103.2,103.25,103.3,103.35,103.4,103.45,103.5,103.55,103.6,103.65,103.7,103.75,103.8,103.85,103.9,103.95,104,104.05,104.1,104.15,104.2,104.25,104.3,104.35,104.4,104.45,104.5,104.55,104.6,104.65,104.7,104.75,104.8,104.85,104.9,104.95,105,105.05,105.1,105.15,105.2,105.25,105.3,105.35,105.4,105.45,105.5,105.55,105.6,105.65,105.7,105.75,105.8,105.85,105.9,105.95,106,106.05,106.1,106.15,106.2,106.25,106.3,106.35,106.4,106.45,106.5,106.55,106.6,106.65,106.7,106.75,106.8,106.85,106.9,106.95,107,107.05,107.1,107.15,107.2,107.25,107.3,107.35,107.4,107.45,107.5,107.55,107.6,107.65,107.7,107.75,107.8,107.85,107.9,107.95,108,108.05,108.1,108.15,108.2,108.25,108.3,108.35,108.4,108.45,108.5,108.55,108.6,108.65,108.7,108.75,108.8,108.85,108.9,108.95,109,109.05,109.1,109.15,109.2,109.25,109.3,109.35,109.4,109.45,109.5,109.55,109.6,109.65,109.7,109.75,109.8,109.85,109.9,109.95,110,110.05,110.1,110.15,110.2,110.25,110.3,110.35,110.4,110.45,110.5,110.55,110.6,110.65,110.7,110.75,110.8,110.85,110.9,110.95,111,111.05,111.1,111.15,111.2,111.25,111.3,111.35,111.4,111.45,111.5,111.55,111.6,111.65,111.7,111.75,111.8,111.85,111.9,111.95,112,112.05,112.1,112.15,112.2,112.25,112.3,112.35,112.4,112.45,112.5,112.55,112.6,112.65,112.7,112.75,112.8,112.85,112.9,112.95,113,113.05,113.1,113.15,113.2,113.25,113.3,113.35,113.4,113.45,113.5,113.55,113.6,113.65,113.7,113.75,113.8,113.85,113.9,113.95,114,114.05,114.1,114.15,114.2,114.25,114.3,114.35,114.4,114.45,114.5,114.55,114.6,114.65,114.7,114.75,114.8,114.85,114.9,114.95,115,115.05,115.1,115.15,115.2,115.25,115.3,115.35,115.4,115.45,115.5,115.55,115.6,115.65,115.7,115.75,115.8,115.85,115.9,115.95,116,116.05,116.1,116.15,116.2,116.25,116.3,116.35,116.4,116.45,116.5,116.55,116.6,116.65,116.7,116.75,116.8,116.85,116.9,116.95,117,117.05,117.1,117.15,117.2,117.25,117.3,117.35,117.4,117.45,117.5,117.55,117.6,117.65,117.7,117.75,117.8,117.85,117.9,117.95,118,118.05,118.1,118.15,118.2,118.25,118.3,118.35,118.4,118.45,118.5,118.55,118.6,118.65,118.7,118.75,118.8,118.85,118.9,118.95,119,119.05,119.1,119.15,119.2,119.25,119.3,119.35,119.4,119.45,119.5,119.55,119.6,119.65,119.7,119.75,119.8,119.85,119.9,119.95,120,120.05,120.1,120.15,120.2,120.25,120.3,120.35,120.4,120.45,120.5,120.55,120.6,120.65,120.7,120.75,120.8,120.85,120.9,120.95,121,121.05,121.1,121.15,121.2,121.25,121.3,121.35,121.4,121.45,121.5,121.55,121.6,121.65,121.7,121.75,121.8,121.85,121.9,121.95,122,122.05,122.1,122.15,122.2,122.25,122.3,122.35,122.4,122.45,122.5,122.55,122.6,122.65,122.7,122.75,122.8,122.85,122.9,122.95,123,123.05,123.1,123.15,123.2,123.25,123.3,123.35,123.4,123.45,123.5,123.55,123.6,123.65,123.7,123.75,123.8,123.85,123.9,123.95,124,124.05,124.1,124.15,124.2,124.25,124.3,124.35,124.4,124.45,124.5,124.55,124.6,124.65,124.7,124.75,124.8,124.85,124.9,124.95,125,125.05,125.1,125.15,125.2,125.25,125.3,125.35,125.4,125.45,125.5,125.55,125.6,125.65,125.7,125.75,125.8,125.85,125.9,125.95,126,126.05,126.1,126.15,126.2,126.25,126.3,126.35,126.4,126.45,126.5,126.55,126.6,126.65,126.7,126.75,126.8,126.85,126.9,126.95,127,127.05,127.1,127.15,127.2,127.25,127.3,127.35,127.4,127.45,127.5,127.55,127.6,127.65,127.7,127.75,127.8,127.85,127.9,127.95,128,128.05,128.1,128.15,128.2,128.25,128.3,128.35,128.4,128.45,128.5,128.55,128.6,128.65,128.7,128.75,128.8,128.85,128.9,128.95,129,129.05,129.1,129.15,129.2,129.25,129.3,129.35,129.4,129.45,129.5,129.55,129.6,129.65,129.7,129.75,129.8,129.85,129.9,129.95,130,130.05,130.1,130.15,130.2,130.25,130.3,130.35,130.4,130.45,130.5,130.55,130.6,130.65,130.7,130.75,130.8,130.85,130.9,130.95,131,131.05,131.1,131.15,131.2,131.25,131.3,131.35,131.4,131.45,131.5,131.55,131.6,131.65,131.7,131.75,131.8,131.85,131.9,131.95,132,132.05,132.1,132.15,132.2,132.25,132.3,132.35,132.4,132.45,132.5,132.55,132.6,132.65,132.7,132.75,132.8,132.85,132.9,132.95,133,133.05,133.1,133.15,133.2,133.25,133.3,133.35,133.4,133.45,133.5,133.55,133.6,133.65,133.7,133.75,133.8,133.85,133.9,133.95,134,134.05,134.1,134.15,134.2,134.25,134.3,134.35,134.4,134.45,134.5,134.55,134.6,134.65,134.7,134.75,134.8,134.85,134.9,134.95,135,135.05,135.1,135.15,135.2,135.25,135.3,135.35,135.4,135.45,135.5,135.55,135.6,135.65,135.7,135.75,135.8,135.85,135.9,135.95,136,136.05,136.1,136.15,136.2,136.25,136.3,136.35,136.4,136.45,136.5,136.55,136.6,136.65,136.7,136.75,136.8,136.85,136.9,136.95,137,137.05,137.1,137.15,137.2,137.25,137.3,137.35,137.4,137.45,137.5,137.55,137.6,137.65,137.7,137.75,137.8,137.85,137.9,137.95,138,138.05,138.1,138.15,138.2,138.25,138.3,138.35,138.4,138.45,138.5,138.55,138.6,138.65,138.7,138.75,138.8,138.85,138.9,138.95,139,139.05,139.1,139.15,139.2,139.25,139.3,139.35,139.4,139.45,139.5,139.55,139.6,139.65,139.7,139.75,139.8,139.85,139.9,139.95,140,140.05,140.1,140.15,140.2,140.25,140.3,140.35,140.4,140.45,140.5,140.55,140.6,140.65,140.7,140.75,140.8,140.85,140.9,140.95,141,141.05,141.1,141.15,141.2,141.25,141.3,141.35,141.4,141.45,141.5,141.55,141.6,141.65,141.7,141.75,141.8,141.85,141.9,141.95,142,142.05,142.1,142.15,142.2,142.25,142.3,142.35,142.4,142.45,142.5,142.55,142.6,142.65,142.7,142.75,142.8,142.85,142.9,142.95,143,143.05,143.1,143.15,143.2,143.25,143.3,143.35,143.4,143.45,143.5,143.55,143.6,143.65,143.7,143.75,143.8,143.85,143.9,143.95,144,144.05,144.1,144.15,144.2,144.25,144.3,144.35,144.4,144.45,144.5,144.55,144.6,144.65,144.7,144.75,144.8,144.85,144.9,144.95,145,145.05,145.1,145.15,145.2,145.25,145.3,145.35,145.4,145.45,145.5,145.55,145.6,145.65,145.7,145.75,145.8,145.85,145.9,145.95,146,146.05,146.1,146.15,146.2,146.25,146.3,146.35,146.4,146.45,146.5,146.55,146.6,146.65,146.7,146.75,146.8,146.85,146.9,146.95,147,147.05,147.1,147.15,147.2,147.25,147.3,147.35,147.4,147.45,147.5,147.55,147.6,147.65,147.7,147.75,147.8,147.85,147.9,147.95,148,148.05,148.1,148.15,148.2,148.25,148.3,148.35,148.4,148.45,148.5,148.55,148.6,148.65,148.7,148.75,148.8,148.85,148.9,148.95,149,149.05,149.1,149.15,149.2,149.25,149.3,149.35,149.4,149.45,149.5,149.55,149.6,149.65,149.7,149.75,149.8,149.85,149.9,149.95,150,150.05,150.1,150.15,150.2,150.25,150.3,150.35,150.4,150.45,150.5,150.55,150.6,150.65,150.7,150.75,150.8,150.85,150.9,150.95,151,151.05,151.1,151.15,151.2,151.25,151.3,151.35,151.4,151.45,151.5,151.55,151.6,151.65,151.7,151.75,151.8,151.85,151.9,151.95,152,152.05,152.1,152.15,152.2,152.25,152.3,152.35,152.4,152.45,152.5
0,0,0,0,0,0,0,0,0,0,0,0,0,0,0,0,0,0,0,0,0,0,0,0,0,0,0,0,0,0,0,0,0,0,0,0,0,0,0,0,0,0,0,0,0,0,0,0,0,0,0,0,0,0,0,0,0,0,0,0,0,0,0,0,0,0,0,0,0,0,0,0,0,0,0,0,0,0,0,0,0,0,0,0,0,0,0,0,0,0,0,0,0,0,0,0,0,0,0,0,0,0.012068,0.023485,0.034286,0.044503,0.054169,0.063313,0.071963,0.080146,0.087888,0.095211,0.10214,0.10869,0.11489,0.12076,0.12631,0.13156,0.13652,0.14122,0.14567,0.14987,0.15385,0.15761,0.16117,0.16454,0.16772,0.17073,0.17359,0.17628,0.17883,0.18125,0.18353,0.18569,0.18773,0.18967,0.1915,0.19323,0.19486,0.19641,0.19787,0.19926,0.20057,0.20181,0.20298,0.20409,0.20514,0.20614,0.20708,0.20796,0.20881,0.2096,0.21035,0.21107,0.21174,0.21238,0.21298,0.21355,0.21409,0.2146,0.21508,0.21554,0.21597,0.21638,0.21676,0.21713,0.21748,0.2178,0.21811,0.21841,0.21868,0.21895,0.21919,0.21943,0.21965,0.21986,0.22006,0.22025,0.22042,0.22059,0.22075,0.2209,0.22104,0.22118,0.22131,0.22143,0.22154,0.22165,0.22175,0.22185,0.22194,0.22202,0.22211,0.22218,0.22226,0.22233,0.22239,0.22245,0.22251,0.22257,0.22262,0.22267,0.22272,0.22276,0.2228,0.22284,0.22288,0.22292,0.22295,0.22298,0.22301,0.22304,0.22307,0.22309,0.22312,0.22314,0.22316,0.22318,0.2232,0.22322,0.22324,0.22325,0.22327,0.22328,0.2233,0.22331,0.22332,0.22333,0.22334,0.22335,0.22336,0.22337,0.22338,0.22339,0.2234,0.22341,0.22341,0.22342,0.22343,0.22343,0.22344,0.22344,0.22345,0.22345,0.22346,0.22346,0.22347,0.22347,0.22347,0.22348,0.22348,0.22348,0.22349,0.22349,0.22349,0.2235,0.2235,0.2235,0.2235,0.2235,0.22351,0.22351,0.22351,0.22351,0.22351,0.22351,0.22352,0.22352,0.22352,0.22352,0.22352,0.22352,0.22352,0.22352,0.22352,0.22352,0.22353,0.22353,0.22353,0.22353,0.22353,0.22353,0.22353,0.22353,0.22353,0.22353,0.22353,0.22353,0.22353,0.22353,0.22353,0.22353,0.22353,0.22353,0.22353,0.22353,0.22353,0.22353,0.22353,0.22353,0.22354,0.22354,0.22354,0.22354,0.22354,0.22354,0.22354,0.22354,0.22354,0.22354,0.22354,0.22354,0.22354,0.22354,0.22354,0.22354,0.22354,0.22354,0.22354,0.22354,0.22354,0.22354,0.22354,0.22354,0.22354,0.22354,0.22354,0.22354,0.22354,0.22354,0.22354,0.22354,0.22354,0.22354,0.22354,0.22354,0.22354,0.22354,0.22354,0.22354,0.22354,0.22354,0.22354,0.22354,0.22354,0.22354,0.22354,0.22354,0.22354,0.22354,0.22354,0.22354,0.22354,0.22354,0.22354,0.22354,0.22354,0.22354,0.22354,0.22354,0.22354,0.22354,0.22354,0.22354,0.22354,0.22354,0.22354,0.22354,0.22354,0.22354,0.22354,0.22354,0.22354,0.22354,0.22354,0.22354,0.22354,0.22354,0.22354,0.22354,0.22354,0.22354,0.22354,0.22354,0.22354,0.22354,0.22354,0.22354,0.22354,0.22354,0.22354,0.22354,0.22354,0.22354,0.22354,0.22354,0.22354,0.22354,0.22354,0.22354,0.22354,0.22354,0.22354,0.22354,0.22354,0.22354,0.22354,0.22354,0.22354,0.22354,0.22354,0.22354,0.22354,0.22354,0.22354,0.22354,0.22354,0.22354,0.22354,0.22354,0.22354,0.22354,0.22354,0.22354,0.22354,0.22354,0.22354,0.22354,0.22354,0.22354,0.22354,0.22354,0.22354,0.22354,0.22354,0.22354,0.22354,0.22354,0.22354,0.22354,0.22354,0.22354,0.22354,0.22354,0.22354,0.22354,0.22354,0.22354,0.22354,0.22354,0.22354,0.22354,0.22354,0.22354,0.22354,0.22354,0.22354,0.22354,0.22354,0.22354,0.22354,0.22354,0.22354,0.22354,0.22354,0.22354,0.22354,0.22354,0.22354,0.22354,0.22354,0.22354,0.22354,0.22354,0.22354,0.22354,0.22354,0.22354,0.22354,0.22354,0.22354,0.22354,0.22354,0.22354,0.22354,0.22354,0.22354,0.22354,0.22354,0.22354,0.22354,0.22354,0.22354,0.22354,0.22354,0.22354,0.22354,0.22354,0.22354,0.22354,0.22354,0.22354,0.22354,0.22354,0.22354,0.22354,0.22354,0.22354,0.22354,0.22354,0.22354,0.22354,0.22354,0.22354,0.22354,0.22354,0.22354,0.22354,0.22354,0.22354,0.22354,0.22354,0.22354,0.22354,0.22354,0.22354,0.22354,0.22354,0.22354,0.22354,0.22354,0.22354,0.22354,0.22354,0.22354,0.22354,0.22354,0.22354,0.22354,0.22354,0.22354,0.22354,0.22354,0.22354,0.22354,0.22354,0.22354,0.22354,0.22354,0.22354,0.22354,0.22354,0.22354,0.22354,0.22354,0.22354,0.22354,0.22354,0.22354,0.22354,0.22354,0.22354,0.22354,0.22354,0.22354,0.22354,0.22354,0.22354,0.22354,0.22354,0.22354,0.22354,0.22354,0.22354,0.22354,0.22354,0.22354,0.22354,0.22354,0.22354,0.22354,0.22354,0.22354,0.22354,0.22354,0.22354,0.22354,0.22354,0.22354,0.22354,0.22354,0.22354,0.22354,0.22354,0.22354,0.22354,0.22354,0.22354,0.22354,0.22354,0.22354,0.22354,0.22354,0.22354,0.22354,0.22354,0.22354,0.22354,0.22354,0.22354,0.22354,0.22354,0.22354,0.22354,0.22354,0.22354,0.22354,0.22354,0.22354,0.22354,0.22354,0.22354,0.22354,0.22354,0.22354,0.22354,0.22354,0.22354,0.22354,0.22354,0.22354,0.22354,0.22354,0.22354,0.22354,0.22354,0.22354,0.22354,0.22354,0.22354,0.22354,0.22354,0.22354,0.22354,0.22354,0.22354,0.22354,0.22354,0.22354,0.22354,0.22354,0.22354,0.22354,0.22354,0.22354,0.22354,0.22354,0.22354,0.22354,0.22354,0.22354,0.22354,0.22354,0.22354,0.22354,0.22354,0.22354,0.22354,0.22354,0.22354,0.22354,0.22354,0.22354,0.22354,0.22354,0.22354,0.22354,0.22354,0.22354,0.22354,0.22354,0.22354,0.22354,0.22354,0.22354,0.22354,0.22354,0.22354,0.22354,0.22354,0.22354,0.22354,0.22354,0.22354,0.22354,0.22354,0.22354,0.22354,0.22354,0.22354,0.22354,0.22354,0.22354,0.22354,0.22354,0.22354,0.22354,0.22354,0.22354,0.22354,0.22354,0.22354,0.22354,0.22354,0.22354,0.22354,0.22354,0.22354,0.22354,0.22354,0.22354,0.22354,0.22354,0.22354,0.22354,0.22354,0.22354,0.22354,0.22354,0.22354,0.22354,0.22354,0.22354,0.22354,0.22354,0.22354,0.22354,0.22354,0.22354,0.22354,0.22354,0.22354,0.22354,0.22354,0.22354,0.22354,0.22354,0.22354,0.22354,0.22354,0.22354,0.22354,0.22354,0.22354,0.22354,0.22354,0.22354,0.22354,0.22354,0.22354,0.22354,0.22354,0.22354,0.22354,0.22354,0.22354,0.22354,0.22354,0.22354,0.22354,0.22354,0.22354,0.22354,0.22354,0.22354,0.22354,0.22354,0.22354,0.22354,0.22354,0.22354,0.22354,0.22354,0.22354,0.22354,0.22354,0.22354,0.22354,0.22354,0.22354,0.22354,0.22354,0.22354,0.22354,0.22354,0.22354,0.22354,0.22354,0.22354,0.22354,0.22354,0.22354,0.22354,0.22354,0.22354,0.22354,0.22354,0.22354,0.22354,0.22354,0.22354,0.22354,0.22354,0.22354,0.22354,0.22354,0.22354,0.22354,0.22354,0.22354,0.22354,0.22354,0.22354,0.22354,0.22354,0.22354,0.22354,0.22354,0.22354,0.22354,0.22354,0.22354,0.22354,0.22354,0.22354,0.22354,0.22354,0.22354,0.22354,0.22354,0.22354,0.22354,0.22354,0.22354,0.22354,0.22354,0.22354,0.22354,0.22354,0.22354,0.22354,0.22354,0.22354,0.22354,0.22354,0.22354,0.22354,0.22354,0.22354,0.22354,0.22354,0.22354,0.22354,0.22354,0.22354,0.22354,0.22354,0.22354,0.22354,0.22354,0.22354,0.22354,0.22354,0.22354,0.22354,0.22354,0.22354,0.22354,0.22354,0.22354,0.22354,0.22354,0.22354,0.22354,0.22354,0.22354,0.22354,0.22354,0.22354,0.22354,0.22354,0.22354,0.22354,0.22354,0.22354,0.22354,0.22354,0.22354,0.22354,0.22354,0.22354,0.22354,0.22354,0.22354,0.22354,0.22354,0.22354,0.22354,0.22354,0.22354,0.22354,0.22354,0.22354,0.22354,0.22354,0.22354,0.22354,0.22354,0.22354,0.22354,0.22354,0.22354,0.22354,0.22354,0.22354,0.22354,0.22354,0.22354,0.22354,0.22354,0.22354,0.22354,0.22354,0.22354,0.22354,0.22354,0.22354,0.22354,0.22354,0.22354,0.22354,0.22354,0.22354,0.22354,0.22354,0.22354,0.22354,0.22354,0.22354,0.22354,0.22354,0.22354,0.22354,0.22354,0.22354,0.22354,0.22354,0.22354,0.22354,0.22354,0.22354,0.22354,0.22354,0.22354,0.22354,0.22354,0.22354,0.22354,0.22354,0.22354,0.22354,0.22354,0.22354,0.22354,0.22354,0.22354,0.22354,0.22354,0.22354,0.22354,0.22354,0.22354,0.22354,0.22354,0.22354,0.22354,0.22354,0.22354,0.22354,0.22354,0.22354,0.22354,0.22354,0.22354,0.22354,0.22354,0.22354,0.22354,0.22354,0.22354,0.22354,0.22354,0.22354,0.22354,0.22354,0.22354,0.22354,0.22354,0.22354,0.22354,0.22354,0.22354,0.22354,0.22354,0.22354,0.22354,0.22354,0.22354,0.22354,0.22354,0.22354,0.22354,0.22354,0.22354,0.22354,0.22354,0.22354,0.22354,0.22354,0.22354,0.22354,0.22354,0.22354,0.22354,0.22354,0.22354,0.22354,0.22354,0.22354,0.22354,0.22354,0.22354,0.22354,0.22354,0.22354,0.22354,0.22354,0.22354,0.22354,0.22354,0.22354,0.22354,0.22354,0.22354,0.22354,0.22354,0.22354,0.22354,0.22354,0.22354,0.22354,0.22354,0.22354,0.22354,0.22354,0.22354,0.22354,0.22354,0.22354,0.22354,0.22354,0.22354,0.22354,0.22354,0.22354,0.22354,0.22354,0.22354,0.22354,0.22354,0.22354,0.22354,0.22354,0.22354,0.22354,0.22354,0.22354,0.22354,0.22354,0.22354,0.22354,0.22354,0.22354,0.22354,0.22354,0.22354,0.22354,0.22354,0.22354,0.22354,0.22354,0.22354,0.22354,0.22354,0.22354,0.22354,0.22354,0.22354,0.22354,0.22354,0.22354,0.22354,0.22354,0.22354,0.22354,0.22354,0.22354,0.22354,0.22354,0.22354,0.22354,0.22354,0.22354,0.22354,0.22354,0.22354,0.22354,0.22354,0.22354,0.22354,0.22354,0.22354,0.22354,0.22354,0.22354,0.22354,0.22354,0.22354,0.22354,0.22354,0.22354,0.22354,0.22354,0.22354,0.22354,0.22354,0.22354,0.22354,0.22354,0.22354,0.22354,0.22354,0.22354,0.22354,0.22354,0.22354,0.22354,0.22354,0.22354,0.22354,0.22354,0.22354,0.22354,0.22354,0.22354,0.22354,0.22354,0.22354,0.22354,0.22354,0.22354,0.22354,0.22354,0.22354,0.22354,0.22354,0.22354,0.22354,0.22354,0.22354,0.22354,0.22354,0.22354,0.22354,0.22354,0.22354,0.22354,0.22354,0.22354,0.22354,0.22354,0.22354,0.22354,0.22354,0.22354,0.22354,0.22354,0.22354,0.22354,0.22354,0.22354,0.22354,0.22354,0.22354,0.22354,0.22354,0.22354,0.22354,0.22354,0.22354,0.22354,0.22354,0.22354,0.22354,0.22354,0.22354,0.22354,0.22354,0.22354,0.22354,0.22354,0.22354,0.22354,0.22354,0.22354,0.22354,0.22354,0.22354,0.22354,0.22354,0.22354,0.22354,0.22354,0.22354,0.22354,0.22354,0.22354,0.22354,0.22354,0.22354,0.22354,0.22354,0.22354,0.22354,0.22354,0.22354,0.22354,0.22354,0.22354,0.22354,0.22354,0.22354,0.22354,0.22354,0.22354,0.22354,0.22354,0.22354,0.22354,0.22354,0.22354,0.22354,0.22354,0.22354,0.22354,0.22354,0.22354,0.22354,0.22354,0.22354,0.22354,0.22354,0.22354,0.22354,0.22354,0.22354,0.22354,0.22354,0.22354,0.22354,0.22354,0.22354,0.22354,0.22354,0.22354,0.22354,0.22354,0.22354,0.22354,0.22354,0.22354,0.22354,0.22354,0.22354,0.22354,0.22354,0.22354,0.22354,0.22354,0.22354,0.22354,0.22354,0.22354,0.22354,0.22354,0.22354,0.22354,0.22354,0.22354,0.22354,0.22354,0.22354,0.22354,0.22354,0.22354,0.22354,0.22354,0.22354,0.22354,0.22354,0.22354,0.22354,0.22354,0.22354,0.22354,0.22354,0.22354,0.22354,0.22354,0.22354,0.22354,0.22354,0.22354,0.22354,0.22354,0.22354,0.22354,0.22354,0.22354,0.22354,0.22354,0.22354,0.22354,0.22354,0.22354,0.22354,0.22354,0.22354,0.22354,0.22354,0.22354,0.22354,0.22354,0.22354,0.22354,0.22354,0.22354,0.22354,0.22354,0.22354,0.22354,0.22354,0.22354,0.22354,0.22354,0.22354,0.22354,0.22354,0.22354,0.22354,0.22354,0.22354,0.22354,0.22354,0.22354,0.22354,0.22354,0.22354,0.22354,0.22354,0.22354,0.22354,0.22354,0.22354,0.22354,0.22354,0.22354,0.22354,0.22354,0.22354,0.22354,0.22354,0.22354,0.22354,0.22354,0.22354,0.22354,0.22354,0.22354,0.22354,0.22354,0.22354,0.22354,0.22354,0.22354,0.22354,0.22354,0.22354,0.22354,0.22354,0.22354,0.22354,0.22354,0.22354,0.22354,0.22354,0.22354,0.22354,0.22354,0.22354,0.22354,0.22354,0.22354,0.22354,0.22354,0.22354,0.22354,0.22354,0.22354,0.22354,0.22354,0.22354,0.22354,0.22354,0.22354,0.22354,0.22354,0.22354,0.22354,0.22354,0.22354,0.22354,0.22354,0.22354,0.22354,0.22354,0.22354,0.22354,0.22354,0.22354,0.22354,0.22354,0.22354,0.22354,0.22354,0.22354,0.22354,0.22354,0.22354,0.22354,0.22354,0.22354,0.22354,0.22354,0.22354,0.22354,0.22354,0.22354,0.22354,0.22354,0.22354,0.22354,0.22354,0.22354,0.22354,0.22354,0.22354,0.22354,0.22354,0.22354,0.22354,0.22354,0.22354,0.22354,0.22354,0.22354,0.22354,0.22354,0.22354,0.22354,0.22354,0.22354,0.22354,0.22354,0.22354,0.22354,0.22354,0.22354,0.22354,0.22354,0.22354,0.22354,0.21296,0.20287,0.19327,0.18412,0.1754,0.1671,0.15919,0.15165,0.14447,0.13763,0.13112,0.12491,0.119,0.11336,0.10799,0.10288,0.098011,0.093371,0.088951,0.08474,0.080728,0.076906,0.073265,0.069797,0.066492,0.063344,0.060345,0.057488,0.054767,0.052174,0.049704,0.047351,0.045109,0.042974,0.040939,0.039001,0.037154,0.035395,0.03372,0.032123,0.030603,0.029154,0.027774,0.026459,0.025206,0.024013,0.022876,0.021793,0.020761,0.019778,0.018842,0.01795,0.0171,0.016291,0.015519,0.014785,0.014085,0.013418,0.012783,0.012177,0.011601,0.011052,0.010528,0.01003,0.0095552,0.0091028,0.0086719,0.0082613,0.0078702,0.0074976,0.0071427,0.0068045,0.0064824,0.0061755,0.0058831,0.0056046,0.0053392,0.0050865,0.0048457,0.0046163,0.0043977,0.0041895,0.0039912,0.0038022,0.0036222,0.0034507,0.0032874,0.0031317,0.0029835,0.0028422,0.0027077,0.0025795,0.0024574,0.002341,0.0022302,0.0021246,0.002024,0.0019282,0.0018369,0.0017499,0.0016671,0.0015882,0.001513,0.0014414,0.0013731,0.0013081,0.0012462,0.0011872,0.001131,0.0010774,0.0010264,0.00097783,0.00093154,0.00088744,0.00084543,0.0008054,0.00076727,0.00073095,0.00069634,0.00066337,0.00063197,0.00060205,0.00057355,0.00054639,0.00052053,0.00049588,0.00047241,0.00045004,0.00042874,0.00040844,0.0003891,0.00037068,0.00035313,0.00033641,0.00032049,0.00030531,0.00029086,0.00027709,0.00026397,0.00025147,0.00023957,0.00022823,0.00021742,0.00020713,0.00019732,0.00018798,0.00017908,0.0001706,0.00016253,0.00015483,0.0001475,0.00014052,0.00013387,0.00012753,0.00012149,0.00011574,0.00011026,0.00010504,0.00010007,9.533e-05,9.0816e-05,8.6517e-05,8.2421e-05,7.8519e-05,7.4802e-05,7.126e-05,6.7887e-05,6.4673e-05,6.1611e-05,5.8694e-05,5.5915e-05,5.3268e-05,5.0746e-05,4.8344e-05,4.6055e-05,4.3875e-05,4.1798e-05,3.9819e-05,3.7934e-05,3.6138e-05,3.4427e-05,3.2797e-05,3.1244e-05,2.9765e-05,2.8356e-05,2.7014e-05,2.5735e-05,2.4516e-05,2.3356e-05,2.225e-05,2.1197e-05,2.0193e-05,1.9237e-05,1.8326e-05,1.7459e-05,1.6632e-05,1.5845e-05,1.5095e-05,1.438e-05,1.3699e-05,1.3051e-05,1.2433e-05,1.1844e-05,1.1283e-05,1.0749e-05,1.024e-05,9.7556e-06,9.2937e-06,8.8537e-06,8.4346e-06,8.0353e-06,7.6549e-06,7.2925e-06,6.9472e-06,6.6183e-06,6.305e-06,6.0065e-06,5.7221e-06,5.4512e-06,5.1931e-06,4.9473e-06,4.7131e-06,4.4899e-06,4.2774e-06,4.0749e-06,3.882e-06,3.6982e-06,3.5231e-06,3.3563e-06,3.1974e-06,3.046e-06,2.9018e-06,2.7644e-06,2.6336e-06,2.5089e-06,2.3901e-06,2.277e-06,2.1692e-06,2.0665e-06,1.9686e-06,1.8754e-06,1.7866e-06,1.7021e-06,1.6215e-06,1.5447e-06,1.4716e-06,1.4019e-06,1.3355e-06,1.2723e-06,1.2121e-06,1.1547e-06,1.1e-06,1.048e-06,9.9834e-07,9.5108e-07,9.0605e-07,8.6316e-07,8.2229e-07,7.8336e-07,7.4628e-07,7.1094e-07,6.7729e-07,6.4522e-07,6.1468e-07,5.8558e-07,5.5785e-07,5.3144e-07,5.0628e-07,4.8231e-07,4.5948e-07,4.3773e-07,4.17e-07,3.9726e-07,3.7845e-07,3.6054e-07,3.4347e-07,3.2721e-07,3.1172e-07,2.9696e-07,2.829e-07,2.6951e-07,2.5675e-07,2.4459e-07,2.3301e-07,2.2198e-07,2.1147e-07,2.0146e-07,1.9192e-07,1.8284e-07,1.7418e-07,1.6593e-07,1.5808e-07,1.506e-07,1.4347e-07,1.3667e-07,1.302e-07,1.2404e-07,1.1817e-07,1.1257e-07,1.0724e-07,1.0217e-07,9.7329e-08,9.2721e-08,8.8331e-08,8.4149e-08,8.0166e-08,7.637e-08,7.2755e-08,6.931e-08,6.6029e-08,6.2903e-08,5.9925e-08,5.7088e-08,5.4385e-08,5.1811e-08,4.9358e-08,4.7021e-08,4.4795e-08,4.2674e-08,4.0654e-08,3.8729e-08,3.6896e-08,3.5149e-08,3.3485e-08,3.19e-08,3.0389e-08,2.8951e-08,2.758e-08,2.6274e-08,2.503e-08,2.3845e-08,2.2717e-08,2.1641e-08,2.0617e-08,1.9641e-08,1.8711e-08,1.7825e-08,1.6981e-08,1.6177e-08,1.5411e-08,1.4682e-08,1.3987e-08,1.3324e-08,1.2694e-08,1.2093e-08,1.152e-08,1.0975e-08,1.0455e-08,9.9602e-09,9.4886e-09,9.0394e-09,8.6115e-09,8.2038e-09,7.8154e-09,7.4454e-09,7.0929e-09,6.7571e-09,6.4372e-09,6.1325e-09,5.8421e-09,5.5655e-09,5.3021e-09,5.051e-09,4.8119e-09,4.5841e-09,4.3671e-09,4.1603e-09,3.9634e-09,3.7757e-09,3.597e-09,3.4267e-09,3.2645e-09,3.1099e-09,2.9627e-09,2.8224e-09,2.6888e-09,2.5615e-09,2.4402e-09,2.3247e-09,2.2147e-09,2.1098e-09,2.0099e-09,1.9148e-09,1.8241e-09,1.7378e-09,1.6555e-09,1.5771e-09,1.5024e-09,1.4313e-09,1.3636e-09,1.299e-09,1.2375e-09,1.1789e-09,1.1231e-09,1.0699e-09,1.0193e-09,9.7102e-10,9.2505e-10,8.8126e-10,8.3954e-10,7.9979e-10,7.6193e-10,7.2585e-10,6.9149e-10,6.5875e-10,6.2757e-10,5.9786e-10,5.6955e-10,5.4259e-10,5.169e-10,4.9243e-10,4.6912e-10,4.4691e-10,4.2575e-10,4.0559e-10,3.8639e-10,3.681e-10,3.5067e-10,3.3407e-10,3.1825e-10,3.0319e-10,2.8883e-10,2.7516e-10,2.6213e-10,2.4972e-10,2.379e-10,2.2664e-10,2.1591e-10,2.0569e-10,1.9595e-10,1.8667e-10,1.7783e-10,1.6941e-10,1.6139e-10,1.5375e-10,1.4647e-10,1.3954e-10,1.3293e-10,1.2664e-10,1.2064e-10,1.1493e-10,1.0949e-10,1.0431e-10,9.937e-11,9.4666e-11,9.0184e-11,8.5914e-11,8.1847e-11,7.7972e-11,7.4281e-11,7.0764e-11,6.7414e-11,6.4222e-11,6.1182e-11,5.8285e-11,5.5526e-11,5.2897e-11,5.0393e-11,4.8007e-11,4.5734e-11,4.3569e-11,4.1507e-11,3.9541e-11,3.7669e-11,3.5886e-11,3.4187e-11,3.2569e-11,3.1027e-11,2.9558e-11,2.8159e-11,2.6825e-11,2.5555e-11,2.4346e-11,2.3193e-11,2.2095e-11,2.1049e-11,2.0052e-11,1.9103e-11,1.8199e-11,1.7337e-11,1.6516e-11,1.5734e-11,1.499e-11,1.428e-11,1.3604e-11,1.296e-11,1.2346e-11,1.1762e-11,1.1205e-11,1.0674e-11,1.0169e-11,9.6876e-12,9.229e-12,8.7921e-12,8.3758e-12,7.9793e-12,7.6015e-12,7.2417e-12,6.8988e-12,6.5722e-12,6.2611e-12,5.9646e-12,5.6823e-12,5.4133e-12,5.157e-12,4.9128e-12,4.6802e-12,4.4587e-12,4.2476e-12,4.0465e-12,3.8549e-12,3.6724e-12,3.4986e-12,3.3329e-12,3.1751e-12,3.0248e-12,2.8816e-12,2.7452e-12,2.6152e-12,2.4914e-12,2.3735e-12,2.2611e-12,2.1541e-12,2.0521e-12,1.9549e-12,1.8624e-12,1.7742e-12,1.6902e-12,1.6102e-12,1.534e-12,1.4613e-12,1.3922e-12,1.3262e-12,1.2635e-12,1.2036e-12,1.1467e-12,1.0924e-12,1.0407e-12,9.9139e-13,9.4445e-13,8.9974e-13,8.5714e-13,8.1656e-13,7.7791e-13,7.4108e-13,7.0599e-13,6.7257e-13,6.4073e-13,6.1039e-13,5.815e-13,5.5397e-13,5.2774e-13,5.0276e-13,4.7895e-13,4.5628e-13,4.3468e-13,4.141e-13,3.9449e-13,3.7582e-13,3.5803e-13,3.4108e-13,3.2493e-13,3.0955e-13,2.9489e-13,2.8093e-13,2.6763e-13,2.5496e-13,2.4289e-13,2.3139e-13,2.2044e-13,2.1e-13,2.0006e-13,1.9059e-13,1.8156e-13,1.7297e-13,1.6478e-13,1.5698e-13,1.4955e-13,1.4247e-13,1.3572e-13,1.293e-13,1.2317e-13,1.1734e-13,1.1179e-13,1.065e-13,1.0145e-13,9.6651e-14,9.2075e-14,8.7716e-14,8.3563e-14,7.9607e-14,7.5838e-14,7.2248e-14,6.8828e-14,6.5569e-14,6.2465e-14,5.9508e-14,5.669e-14,5.4007e-14,5.145e-14,4.9014e-14,4.6694e-14,4.4483e-14,4.2377e-14,4.0371e-14,3.8459e-14,3.6639e-14,3.4904e-14,3.3252e-14,3.1677e-14,3.0178e-14,2.8749e-14,2.7388e-14,2.6091e-14,2.4856e-14,2.3679e-14,2.2558e-14,2.149e-14,2.0473e-14,1.9504e-14,1.858e-14,1.7701e-14,1.6863e-14,1.6064e-14,1.5304e-14,1.4579e-14,1.3889e-14,1.3232e-14,1.2605e-14,1.2008e-14,1.144e-14,1.0898e-14,1.0382e-14,9.8908e-15,9.4225e-15,8.9765e-15,8.5515e-15,8.1466e-15,7.761e-15,7.3935e-15,7.0435e-15,6.71e-15,6.3924e-15,6.0897e-15,5.8014e-15,5.5268e-15,5.2651e-15,5.0159e-15,4.7784e-15,4.5522e-15,4.3367e-15,4.1314e-15,3.9358e-15,3.7494e-15,3.5719e-15,3.4028e-15,3.2417e-15,3.0883e-15,2.942e-15,2.8028e-15,2.6701e-15,2.5437e-15,2.4232e-15,2.3085e-15,2.1992e-15,2.0951e-15,1.9959e-15,1.9014e-15,1.8114e-15,1.7257e-15,1.644e-15,1.5661e-15,1.492e-15,1.4213e-15,1.3541e-15,1.29e-15,1.2289e-15,1.1707e-15,1.1153e-15,1.0625e-15,1.0122e-15,9.6426e-16,9.1861e-16,8.7512e-16,8.3369e-16,7.9422e-16,7.5662e-16,7.208e-16,6.8667e-16,6.5417e-16,6.232e-16,5.9369e-16,5.6559e-16,5.3881e-16,5.133e-16,4.89e-16,4.6585e-16,4.4379e-16,4.2278e-16,4.0277e-16,3.837e-16,3.6553e-16,3.4823e-16,3.3174e-16,3.1604e-16,3.0108e-16,2.8682e-16,2.7324e-16,2.6031e-16,2.4798e-16,2.3624e-16,2.2506e-16,2.144e-16,2.0425e-16,1.9458e-16,1.8537e-16,1.766e-16,1.6823e-16,1.6027e-16,1.5268e-16,1.4545e-16,1.3857e-16,1.3201e-16,1.2576e-16,1.198e-16,1.1413e-16,1.0873e-16,1.0358e-16,9.8678e-17,9.4006e-17,8.9556e-17,8.5316e-17,8.1277e-17,7.7429e-17,7.3763e-17,7.0271e-17,6.6944e-17,6.3775e-17,6.0756e-17,5.7879e-17,5.5139e-17,5.2529e-17,5.0042e-17,4.7673e-17,4.5416e-17,4.3266e-17,4.1217e-17,3.9266e-17,3.7407e-17,3.5636e-17,3.3949e-17,3.2342e-17,3.0811e-17,2.9352e-17,2.7962e-17,2.6639e-17,2.5377e-17,2.4176e-17,2.3031e-17,2.1941e-17,2.0902e-17,1.9913e-17,1.897e-17,1.8072e-17,1.7216e-17,1.6401e-17,1.5625e-17,1.4885e-17,1.418e-17,1.3509e-17,1.287e-17,1.226e-17,1.168e-17,1.1127e-17,1.06e-17,1.0098e-17,9.6202e-18,9.1647e-18,8.7308e-18,8.3175e-18,7.9237e-18,7.5486e-18,7.1912e-18,6.8508e-18,6.5264e-18,6.2175e-18,5.9231e-18,5.6427e-18,5.3755e-18,5.1211e-18,4.8786e-18,4.6476e-18,4.4276e-18,4.218e-18,4.0183e-18,3.8281e-18,3.6468e-18,3.4742e-18,3.3097e-18,3.153e-18,3.0037e-18,2.8615e-18,2.7261e-18,2.597e-18,2.4741e-18,2.3569e-18,2.2453e-18,2.139e-18,2.0378e-18,1.9413e-18,1.8494e-18,1.7618e-18,1.6784e-18,1.599e-18,1.5233e-18,1.4512e-18,1.3825e-18,1.317e-18,1.2547e-18,1.1953e-18,1.1387e-18,1.0848e-18,1.0334e-18,9.8448e-19,9.3787e-19,8.9347e-19,8.5117e-19,8.1088e-19,7.7249e-19,7.3592e-19,7.0108e-19,6.6788e-19,6.3627e-19,6.0614e-19,5.7745e-19,5.5011e-19,5.2407e-19,4.9925e-19,4.7562e-19,4.531e-19,4.3165e-19,4.1121e-19,3.9175e-19,3.732e-19,3.5553e-19,3.387e-19,3.2267e-19,3.0739e-19,2.9284e-19,2.7897e-19,2.6577e-19,2.5318e-19,2.412e-19,2.2978e-19,2.189e-19,2.0854e-19,1.9866e-19,1.8926e-19,1.803e-19,1.7176e-19,1.6363e-19,1.5588e-19,1.485e-19,1.4147e-19,1.3478e-19,1.284e-19,1.2232e-19,1.1653e-19,1.1101e-19,1.0575e-19,1.0075e-19,9.5978e-20,9.1434e-20,8.7105e-20,8.2981e-20,7.9053e-20,7.531e-20,7.1745e-20,6.8348e-20,6.5112e-20,6.203e-20,5.9093e-20,5.6296e-20,5.363e-20,5.1091e-20,4.8673e-20,4.6368e-20,4.4173e-20,4.2082e-20,4.009e-20,3.8192e-20,3.6384e-20,3.4661e-20,3.302e-20,3.1457e-20,2.9968e-20,2.8549e-20,2.7197e-20,2.591e-20,2.4683e-20,2.3514e-20,2.2401e-20,2.1341e-20,2.033e-20,1.9368e-20,1.8451e-20,1.7577e-20,1.6745e-20,1.5953e-20,1.5197e-20,1.4478e-20,1.3792e-20,1.3139e-20,1.2517e-20,1.1925e-20,1.136e-20,1.0822e-20,1.031e-20,9.8219e-21,9.3569e-21,8.9139e-21,8.4919e-21,8.0899e-21,7.7069e-21,7.342e-21,6.9944e-21,6.6633e-21,6.3478e-21,6.0473e-21,5.761e-21,5.4883e-21,5.2285e-21,4.9809e-21,4.7451e-21,4.5205e-21,4.3065e-21,4.1026e-21,3.9084e-21,3.7233e-21,3.547e-21,3.3791e-21,3.2191e-21,3.0667e-21,2.9216e-21,2.7832e-21,2.6515e-21,2.5259e-21,2.4064e-21,2.2924e-21,2.1839e-21,2.0805e-21,1.982e-21,1.8882e-21,1.7988e-21,1.7136e-21,1.6325e-21,1.5552e-21,1.4816e-21,1.4114e-21,1.3446e-21,1.281e-21,1.2203e-21,1.1626e-21,1.1075e-21,1.0551e-21,1.0051e-21,9.5754e-22,9.1221e-22,8.6902e-22,8.2788e-22,7.8869e-22,7.5135e-22,7.1578e-22,6.8189e-22,6.4961e-22,6.1886e-22,5.8956e-22,5.6165e-22,5.3506e-22,5.0972e-22,4.8559e-22,4.626e-22,4.407e-22,4.1984e-22,3.9996e-22,3.8103e-22,3.6299e-22,3.458e-22,3.2943e-22,3.1384e-22,2.9898e-22,2.8482e-22,2.7134e-22,2.5849e-22,2.4626e-22,2.346e-22,2.2349e-22,2.1291e-22,2.0283e-22,1.9323e-22,1.8408e-22,1.7537e-22,1.6706e-22,1.5915e-22,1.5162e-22,1.4444e-22,1.376e-22,1.3109e-22,1.2488e-22,1.1897e-22,1.1334e-22,1.0797e-22,1.0286e-22,9.7991e-23,9.3351e-23,8.8932e-23,8.4722e-23,8.0711e-23,7.689e-23,7.3249e-23,6.9782e-23,6.6478e-23,6.3331e-23,6.0333e-23,5.7476e-23,5.4755e-23,5.2163e-23,4.9693e-23,4.7341e-23,4.51e-23,4.2964e-23,4.093e-23,3.8993e-23,3.7147e-23,3.5388e-23,3.3713e-23,3.2117e-23,3.0596e-23,2.9148e-23,2.7768e-23,2.6453e-23,2.5201e-23,2.4008e-23,2.2871e-23,2.1788e-23,2.0757e-23,1.9774e-23,1.8838e-23,1.7946e-23,1.7096e-23,1.6287e-23,1.5516e-23,1.4781e-23,1.4082e-23,1.3415e-23,1.278e-23,1.2175e-23,1.1598e-23,1.1049e-23,1.0526e-23,1.0028e-23,9.5532e-24,9.1009e-24,8.67e-24,8.2596e-24,7.8685e-24,7.496e-24,7.1411e-24,6.8031e-24,6.481e-24,6.1742e-24,5.8818e-24,5.6034e-24,5.3381e-24,5.0854e-24,4.8446e-24,4.6153e-24,4.3968e-24,4.1886e-24,3.9903e-24,3.8014e-24,3.6214e-24,3.45e-24,3.2867e-24,3.1311e-24,2.9828e-24,2.8416e-24,2.7071e-24,2.5789e-24,2.4568e-24,2.3405e-24,2.2297e-24,2.1241e-24,2.0236e-24,1.9278e-24,1.8365e-24,1.7496e-24,1.6667e-24,1.5878e-24,1.5127e-24,1.441e-24,1.3728e-24,1.3078e-24,1.2459e-24,1.1869e-24,1.1307e-24,1.0772e-24,1.0262e-24,9.7763e-25,9.3134e-25,8.8725e-25,8.4525e-25,8.0523e-25,7.6711e-25,7.3079e-25,6.9619e-25,6.6323e-25,6.3183e-25,6.0192e-25,5.7342e-25,5.4628e-25,5.2041e-25,4.9578e-25,4.7231e-25,4.4995e-25,4.2864e-25,4.0835e-25,3.8902e-25,3.706e-25,3.5306e-25,3.3634e-25,3.2042e-25,3.0525e-25,2.908e-25,2.7703e-25,2.6391e-25,2.5142e-25,2.3952e-25,2.2818e-25,2.1738e-25,2.0708e-25,1.9728e-25,1.8794e-25,1.7904e-25,1.7057e-25,1.6249e-25,1.548e-25,1.4747e-25,1.4049e-25,1.3384e-25,1.275e-25,1.2147e-25,1.1571e-25,1.1024e-25,1.0502e-25,1.0005e-25,9.5309e-26,9.0797e-26,8.6498e-26,8.2403e-26,7.8502e-26,7.4786e-26,7.1245e-26,6.7872e-26,6.4659e-26,6.1598e-26,5.8682e-26,5.5903e-26,5.3257e-26,5.0736e-26,4.8334e-26,4.6045e-26,4.3865e-26,4.1789e-26,3.981e-26,3.7926e-26,3.613e-26,3.442e-26,3.279e-26,3.1238e-26,2.9759e-26,2.835e-26,2.7008e-26,2.5729e-26,2.4511e-26,2.3351e-26,2.2245e-26,2.1192e-26,2.0189e-26,1.9233e-26,1.8322e-26,1.7455e-26,1.6629e-26,1.5841e-26,1.5091e-26,1.4377e-26,1.3696e-26,1.3048e-26,1.243e-26,1.1842e-26,1.1281e-26,1.0747e-26,1.0238e-26,9.7535e-27,9.2917e-27,8.8519e-27,8.4328e-27,8.0336e-27,7.6532e-27,7.2909e-27,6.9457e-27,6.6169e-27,6.3036e-27,6.0052e-27,5.7209e-27,5.4501e-27,5.192e-27,4.9462e-27,4.7121e-27,4.489e-27,4.2765e-27,4.074e-27,3.8811e-27,3.6974e-27,3.5223e-27,3.3556e-27,3.1967e-27,3.0454e-27,2.9012e-27,2.7639e-27,2.633e-27,2.5084e-27,2.3896e-27,2.2765e-27,2.1687e-27,2.066e-27,1.9682e-27,1.875e-27,1.7863e-27,1.7017e-27,1.6211e-27,1.5444e-27,1.4713e-27,1.4016e-27,1.3353e-27,1.272e-27,1.2118e-27,1.1545e-27,1.0998e-27,1.0477e-27,9.9813e-28,9.5087e-28,9.0586e-28,8.6297e-28,8.2212e-28,7.832e-28,7.4612e-28,7.1079e-28,6.7714e-28,6.4508e-28,6.1454e-28,5.8545e-28,5.5773e-28,5.3133e-28,5.0617e-28,4.8221e-28,4.5938e-28,4.3763e-28,4.1691e-28,3.9718e-28,3.7837e-28,3.6046e-28,3.434e-28,3.2714e-28,3.1165e-28,2.969e-28,2.8284e-28,2.6945e-28,2.5669e-28,2.4454e-28,2.3296e-28,2.2193e-28,2.1143e-28,2.0142e-28,1.9188e-28,1.828e-28,1.7414e-28,1.659e-28,1.5805e-28,1.5056e-28,1.4343e-28,1.3664e-28,1.3018e-28,1.2401e-28,1.1814e-28,1.1255e-28,1.0722e-28,1.0214e-28,9.7308e-29,9.2701e-29,8.8313e-29,8.4132e-29,8.0149e-29,7.6354e-29,7.2739e-29,6.9296e-29,6.6015e-29,6.289e-29,5.9912e-29,5.7076e-29,5.4374e-29,5.18e-29,4.9347e-29,4.7011e-29,4.4785e-29,4.2665e-29,4.0645e-29,3.8721e-29,3.6888e-29,3.5141e-29,3.3478e-29,3.1893e-29,3.0383e-29,2.8945e-29,2.7574e-29,2.6269e-29,2.5025e-29,2.384e-29,2.2712e-29,2.1637e-29,2.0612e-29,1.9636e-29,1.8707e-29,1.7821e-29,1.6977e-29,1.6174e-29,1.5408e-29,1.4678e-29,1.3984e-29,1.3322e-29,1.2691e-29,1.209e-29,1.1518e-29,1.0972e-29,1.0453e-29,9.9581e-30,9.4866e-30,9.0375e-30,8.6096e-30,8.202e-30,7.8137e-30,7.4438e-30,7.0914e-30,6.7557e-30,6.4358e-30,6.1311e-30,5.8409e-30,5.5644e-30,5.3009e-30,5.05e-30,4.8109e-30,4.5831e-30,4.3662e-30,4.1594e-30,3.9625e-30,3.7749e-30,3.5962e-30,3.426e-30,3.2638e-30,3.1093e-30,2.9621e-30,2.8218e-30,2.6882e-30,2.561e-30,2.4397e-30,2.3242e-30,2.2142e-30,2.1094e-30,2.0095e-30,1.9144e-30,1.8237e-30,1.7374e-30,1.6551e-30,1.5768e-30,1.5021e-30,1.431e-30,1.3633e-30,1.2987e-30,1.2372e-30,1.1787e-30,1.1229e-30,1.0697e-30,1.0191e-30,9.7082e-31,9.2486e-31,8.8107e-31,8.3936e-31,7.9962e-31,7.6176e-31,7.257e-31,6.9134e-31,6.5861e-31,6.2743e-31,5.9773e-31,5.6943e-31,5.4247e-31,5.1679e-31,4.9232e-31,4.6902e-31,4.4681e-31,4.2566e-31,4.0551e-31,3.8631e-31,3.6802e-31,3.506e-31,3.34e-31,3.1819e-31,3.0312e-31,2.8877e-31,2.751e-31,2.6208e-31,2.4967e-31,2.3785e-31,2.2659e-31,2.1586e-31,2.0564e-31,1.9591e-31,1.8663e-31,1.778e-31,1.6938e-31,1.6136e-31,1.5372e-31,1.4644e-31,1.3951e-31,1.3291e-31,1.2661e-31,1.2062e-31,1.1491e-31,1.0947e-31,1.0429e-31,9.9349e-32,9.4645e-32,9.0165e-32,8.5896e-32,8.1829e-32,7.7955e-32,7.4265e-32,7.0749e-32,6.7399e-32,6.4209e-32,6.1169e-32,5.8273e-32,5.5514e-32,5.2886e-32,5.0382e-32,4.7997e-32,4.5725e-32,4.356e-32,4.1498e-32,3.9533e-32,3.7661e-32,3.5878e-32,3.418e-32,3.2562e-32,3.102e-32,2.9552e-32,2.8153e-32,2.682e-32,2.555e-32,2.434e-32,2.3188e-32,2.209e-32,2.1044e-32,2.0048e-32,1.9099e-32,1.8195e-32,1.7333e-32,1.6513e-32,1.5731e-32,1.4986e-32,1.4277e-32,1.3601e-32,1.2957e-32,1.2344e-32,1.1759e-32,1.1203e-32,1.0672e-32,1.0167e-32,9.6856e-33,9.227e-33,8.7902e-33,8.374e-33,7.9776e-33,7.5999e-33,7.2401e-33,6.8973e-33,6.5708e-33,6.2597e-33,5.9634e-33,5.6811e-33,5.4121e-33,5.1559e-33,4.9118e-33,4.6792e-33,4.4577e-33,4.2467e-33,4.0456e-33,3.8541e-33,3.6716e-33,3.4978e-33,3.3322e-33,3.1745e-33,3.0242e-33,2.881e-33,2.7446e-33,2.6147e-33,2.4909e-33,2.373e-33,2.2606e-33,2.1536e-33,2.0516e-33,1.9545e-33,1.862e-33,1.7738e-33,1.6898e-33,1.6098e-33,1.5336e-33,1.461e-33,1.3919e-33,1.326e-33,1.2632e-33,1.2034e-33,1.1464e-33,1.0921e-33,1.0404e-33,9.9118e-34,9.4425e-34,8.9955e-34,8.5696e-34,8.1639e-34,7.7774e-34,7.4092e-34,7.0584e-34,6.7243e-34,6.4059e-34,6.1026e-34,5.8137e-34,5.5385e-34,5.2763e-34,5.0265e-34,4.7885e-34,4.5618e-34,4.3459e-34,4.1401e-34,3.9441e-34,3.7574e-34,3.5795e-34,3.41e-34,3.2486e-34,3.0948e-34,2.9483e-34,2.8087e-34,2.6757e-34,2.5491e-34,2.4284e-34,2.3134e-34,2.2039e-34,2.0995e-34,2.0002e-34,1.9055e-34,1.8152e-34,1.7293e-34,1.6474e-34,1.5694e-34,1.4951e-34,1.4244e-34,1.3569e-34,1.2927e-34,1.2315e-34,1.1732e-34,1.1176e-34,1.0647e-34,1.0143e-34,9.663e-35,9.2056e-35,8.7697e-35,8.3546e-35,7.959e-35,7.5822e-35,7.2233e-35,6.8813e-35,6.5555e-35,6.2452e-35,5.9495e-35,5.6678e-35,5.3995e-35,5.1439e-35,4.9004e-35,4.6684e-35,4.4473e-35,4.2368e-35,4.0362e-35,3.8451e-35,3.6631e-35,3.4897e-35,3.3245e-35,3.1671e-35,3.0171e-35,2.8743e-35,2.7382e-35,2.6086e-35,2.4851e-35,2.3674e-35,2.2554e-35,2.1486e-35,2.0469e-35,1.95e-35,1.8576e-35,1.7697e-35,1.6859e-35,1.6061e-35,1.5301e-35,1.4576e-35,1.3886e-35,1.3229e-35,1.2602e-35,1.2006e-35,1.1437e-35,1.0896e-35,1.038e-35,9.8887e-36,9.4205e-36,8.9745e-36,8.5497e-36,8.1449e-36,7.7593e-36,7.392e-36,7.042e-36,6.7086e-36,6.391e-36,6.0884e-36,5.8002e-36,5.5256e-36,5.264e-36,5.0148e-36,4.7774e-36,4.5512e-36,4.3357e-36,4.1305e-36,3.9349e-36
0,0,0,0,0,0,0,0,0,0,0,0,0,0,0,0,0,0,0,0,0,0,0,0,0,0,0,0,0,0,0,0,0,0,0,0,0,0,0,0,0,0,0,0,0,0,0,0,0,0,0,0,0,0,0,0,0,0,0,0,0,0,0,0,0,0,0,0,0,0,0,0,0,0,0,0,0,0,0,0,0,0,0,0,0,0,0,0,0,0,0,0,0,0,0,0,0,0,0,0,0,0.011285,0.022237,0.032865,0.043179,0.053188,0.062901,0.072327,0.081475,0.090352,0.098967,0.10733,0.11544,0.12331,0.13095,0.13837,0.14556,0.15255,0.15932,0.1659,0.17228,0.17848,0.18449,0.19032,0.19598,0.20147,0.2068,0.21198,0.217,0.22187,0.2266,0.23119,0.23564,0.23996,0.24415,0.24822,0.25217,0.256,0.25972,0.26333,0.26683,0.27023,0.27353,0.27673,0.27984,0.28285,0.28578,0.28862,0.29137,0.29405,0.29664,0.29916,0.3016,0.30398,0.30628,0.30851,0.31068,0.31278,0.31482,0.3168,0.31872,0.32059,0.3224,0.32416,0.32586,0.32752,0.32912,0.33068,0.33219,0.33366,0.33508,0.33647,0.33781,0.33911,0.34037,0.3416,0.34279,0.34394,0.34506,0.34615,0.3472,0.34823,0.34922,0.35018,0.35112,0.35203,0.35291,0.35376,0.35459,0.3554,0.35618,0.35694,0.35768,0.35839,0.35908,0.35976,0.36041,0.36104,0.36166,0.36225,0.36283,0.36339,0.36394,0.36447,0.36498,0.36548,0.36596,0.36643,0.36689,0.36733,0.36776,0.36818,0.36858,0.36897,0.36935,0.36972,0.37008,0.37043,0.37076,0.37109,0.37141,0.37172,0.37202,0.37231,0.37259,0.37286,0.37313,0.37339,0.37364,0.37388,0.37411,0.37434,0.37456,0.37478,0.37499,0.37519,0.37539,0.37558,0.37576,0.37594,0.37612,0.37629,0.37645,0.37661,0.37676,0.37691,0.37706,0.3772,0.37734,0.37747,0.3776,0.37773,0.37785,0.37797,0.37808,0.37819,0.3783,0.3784,0.37851,0.3786,0.3787,0.37879,0.37888,0.37897,0.37906,0.37914,0.37922,0.3793,0.37937,0.37944,0.37951,0.37958,0.37965,0.37972,0.37978,0.37984,0.3799,0.37996,0.38001,0.38007,0.38012,0.38017,0.38022,0.38027,0.38031,0.38036,0.3804,0.38044,0.38049,0.38053,0.38057,0.3806,0.38064,0.38068,0.38071,0.38074,0.38078,0.38081,0.38084,0.38087,0.3809,0.38092,0.38095,0.38098,0.381,0.38103,0.38105,0.38108,0.3811,0.38112,0.38114,0.38116,0.38118,0.3812,0.38122,0.38124,0.38126,0.38127,0.38129,0.38131,0.38132,0.38134,0.38135,0.38137,0.38138,0.3814,0.38141,0.38142,0.38143,0.38145,0.38146,0.38147,0.38148,0.38149,0.3815,0.38151,0.38152,0.38153,0.38154,0.38155,0.38156,0.38157,0.38157,0.38158,0.38159,0.3816,0.3816,0.38161,0.38162,0.38163,0.38163,0.38164,0.38164,0.38165,0.38166,0.38166,0.38167,0.38167,0.38168,0.38168,0.38169,0.38169,0.3817,0.3817,0.3817,0.38171,0.38171,0.38172,0.38172,0.38172,0.38173,0.38173,0.38173,0.38174,0.38174,0.38174,0.38175,0.38175,0.38175,0.38175,0.38176,0.38176,0.38176,0.38176,0.38177,0.38177,0.38177,0.38177,0.38178,0.38178,0.38178,0.38178,0.38178,0.38178,0.38179,0.38179,0.38179,0.38179,0.38179,0.38179,0.3818,0.3818,0.3818,0.3818,0.3818,0.3818,0.3818,0.3818,0.38181,0.38181,0.38181,0.38181,0.38181,0.38181,0.38181,0.38181,0.38181,0.38181,0.38182,0.38182,0.38182,0.38182,0.38182,0.38182,0.38182,0.38182,0.38182,0.38182,0.38182,0.38182,0.38182,0.38182,0.38182,0.38183,0.38183,0.38183,0.38183,0.38183,0.38183,0.38183,0.38183,0.38183,0.38183,0.38183,0.38183,0.38183,0.38183,0.38183,0.38183,0.38183,0.38183,0.38183,0.38183,0.38183,0.38183,0.38183,0.38183,0.38183,0.38183,0.38183,0.38184,0.38184,0.38184,0.38184,0.38184,0.38184,0.38184,0.38184,0.38184,0.38184,0.38184,0.38184,0.38184,0.38184,0.38184,0.38184,0.38184,0.38184,0.38184,0.38184,0.38184,0.38184,0.38184,0.38184,0.38184,0.38184,0.38184,0.38184,0.38184,0.38184,0.38184,0.38184,0.38184,0.38184,0.38184,0.38184,0.38184,0.38184,0.38184,0.38184,0.38184,0.38184,0.38184,0.38184,0.38184,0.38184,0.38184,0.38184,0.38184,0.38184,0.38184,0.38184,0.38184,0.38184,0.38184,0.38184,0.38184,0.38184,0.38184,0.38184,0.38184,0.38184,0.38184,0.38184,0.38184,0.38184,0.38184,0.38184,0.38184,0.38184,0.38184,0.38184,0.38184,0.38184,0.38184,0.38184,0.38184,0.38184,0.38184,0.38184,0.38184,0.38184,0.38184,0.38184,0.38184,0.38184,0.38184,0.38184,0.38184,0.38184,0.38184,0.38184,0.38184,0.38184,0.38184,0.38184,0.38184,0.38184,0.38184,0.38184,0.38184,0.38184,0.38184,0.38184,0.38184,0.38184,0.38184,0.38184,0.38184,0.38184,0.38184,0.38184,0.38184,0.38184,0.38184,0.38184,0.38184,0.38184,0.38184,0.38184,0.38184,0.38184,0.38184,0.38184,0.38184,0.38184,0.38184,0.38184,0.38184,0.38184,0.38184,0.38184,0.38184,0.38184,0.38184,0.38184,0.38184,0.38184,0.38184,0.38184,0.38184,0.38184,0.38184,0.38184,0.38184,0.38184,0.38184,0.38184,0.38184,0.38184,0.38184,0.38184,0.38184,0.38184,0.38184,0.38184,0.38184,0.38184,0.38184,0.38184,0.38184,0.38184,0.38184,0.38184,0.38184,0.38184,0.38184,0.38184,0.38184,0.38184,0.38184,0.38184,0.38184,0.38184,0.38184,0.38184,0.38184,0.38184,0.38184,0.38184,0.38184,0.38184,0.38184,0.38184,0.38184,0.38184,0.38184,0.38184,0.38184,0.38184,0.38184,0.38184,0.38184,0.38184,0.38184,0.38184,0.38184,0.38184,0.38184,0.38184,0.38184,0.38184,0.38184,0.38184,0.38184,0.38184,0.38184,0.38184,0.38184,0.38184,0.38184,0.38184,0.38184,0.38184,0.38184,0.38184,0.38184,0.38184,0.38184,0.38184,0.38184,0.38184,0.38184,0.38184,0.38184,0.38184,0.38184,0.38184,0.38184,0.38184,0.38184,0.38184,0.38184,0.38184,0.38184,0.38184,0.38184,0.38184,0.38184,0.38184,0.38184,0.38184,0.38184,0.38184,0.38184,0.38184,0.38184,0.38184,0.38184,0.38184,0.38184,0.38184,0.38184,0.38184,0.38184,0.38184,0.38184,0.38184,0.38184,0.38184,0.38184,0.38184,0.38184,0.38184,0.38184,0.38184,0.38184,0.38184,0.38184,0.38184,0.38184,0.38184,0.38184,0.38184,0.38184,0.38184,0.38184,0.38184,0.38184,0.38184,0.38184,0.38184,0.38184,0.38184,0.38184,0.38184,0.38184,0.38184,0.38184,0.38184,0.38184,0.38184,0.38184,0.38184,0.38184,0.38184,0.38184,0.38184,0.38184,0.38184,0.38184,0.38184,0.38184,0.38184,0.38184,0.38184,0.38184,0.38184,0.38184,0.38184,0.38184,0.38184,0.38184,0.38184,0.38184,0.38184,0.38184,0.38184,0.38184,0.38184,0.38184,0.38184,0.38184,0.38184,0.38184,0.38184,0.38184,0.38184,0.38184,0.38184,0.38184,0.38184,0.38184,0.38184,0.38184,0.38184,0.38184,0.38184,0.38184,0.38184,0.38184,0.38184,0.38184,0.38184,0.38184,0.38184,0.38184,0.38184,0.38184,0.38184,0.38184,0.38184,0.38184,0.38184,0.38184,0.38184,0.38184,0.38184,0.38184,0.38184,0.38184,0.38184,0.38184,0.38184,0.38184,0.38184,0.38184,0.38184,0.38184,0.38184,0.38184,0.38184,0.38184,0.38184,0.38184,0.38184,0.38184,0.38184,0.38184,0.38184,0.38184,0.38184,0.38184,0.38184,0.38184,0.38184,0.38184,0.38184,0.38184,0.38184,0.38184,0.38184,0.38184,0.38184,0.38184,0.38184,0.38184,0.38184,0.38184,0.38184,0.38184,0.38184,0.38184,0.38184,0.38184,0.38184,0.38184,0.38184,0.38184,0.38184,0.38184,0.38184,0.38184,0.38184,0.38184,0.38184,0.38184,0.38184,0.38184,0.38184,0.38184,0.38184,0.38184,0.38184,0.38184,0.38184,0.38184,0.38184,0.38184,0.38184,0.38184,0.38184,0.38184,0.38184,0.38184,0.38184,0.38184,0.38184,0.38184,0.38184,0.38184,0.38184,0.38184,0.38184,0.38184,0.38184,0.38184,0.38184,0.38184,0.38184,0.38184,0.38184,0.38184,0.38184,0.38184,0.38184,0.38184,0.38184,0.38184,0.38184,0.38184,0.38184,0.38184,0.38184,0.38184,0.38184,0.38184,0.38184,0.38184,0.38184,0.38184,0.38184,0.38184,0.38184,0.38184,0.38184,0.38184,0.38184,0.38184,0.38184,0.38184,0.38184,0.38184,0.38184,0.38184,0.38184,0.38184,0.38184,0.38184,0.38184,0.38184,0.38184,0.38184,0.38184,0.38184,0.38184,0.38184,0.38184,0.38184,0.38184,0.38184,0.38184,0.38184,0.38184,0.38184,0.38184,0.38184,0.38184,0.38184,0.38184,0.38184,0.38184,0.38184,0.38184,0.38184,0.38184,0.38184,0.38184,0.38184,0.38184,0.38184,0.38184,0.38184,0.38184,0.38184,0.38184,0.38184,0.38184,0.38184,0.38184,0.38184,0.38184,0.38184,0.38184,0.38184,0.38184,0.38184,0.38184,0.38184,0.38184,0.38184,0.38184,0.38184,0.38184,0.38184,0.38184,0.38184,0.38184,0.38184,0.38184,0.38184,0.38184,0.38184,0.38184,0.38184,0.38184,0.38184,0.38184,0.38184,0.38184,0.38184,0.38184,0.38184,0.38184,0.38184,0.38184,0.38184,0.38184,0.38184,0.38184,0.38184,0.38184,0.38184,0.38184,0.38184,0.38184,0.38184,0.38184,0.38184,0.38184,0.38184,0.38184,0.38184,0.38184,0.38184,0.38184,0.38184,0.38184,0.38184,0.38184,0.38184,0.38184,0.38184,0.38184,0.38184,0.38184,0.38184,0.38184,0.38184,0.38184,0.38184,0.38184,0.38184,0.38184,0.38184,0.38184,0.38184,0.38184,0.38184,0.38184,0.38184,0.38184,0.38184,0.38184,0.38184,0.38184,0.38184,0.38184,0.38184,0.38184,0.38184,0.38184,0.38184,0.38184,0.38184,0.38184,0.38184,0.38184,0.38184,0.38184,0.38184,0.38184,0.38184,0.38184,0.38184,0.38184,0.38184,0.38184,0.38184,0.38184,0.38184,0.38184,0.38184,0.38184,0.38184,0.38184,0.38184,0.38184,0.38184,0.38184,0.38184,0.38184,0.38184,0.38184,0.38184,0.38184,0.38184,0.38184,0.38184,0.38184,0.38184,0.38184,0.38184,0.38184,0.38184,0.38184,0.38184,0.38184,0.38184,0.38184,0.38184,0.38184,0.38184,0.38184,0.38184,0.38184,0.38184,0.38184,0.38184,0.38184,0.38184,0.38184,0.38184,0.38184,0.38184,0.38184,0.38184,0.38184,0.38184,0.38184,0.38184,0.38184,0.38184,0.38184,0.38184,0.38184,0.38184,0.38184,0.38184,0.38184,0.38184,0.38184,0.38184,0.38184,0.38184,0.38184,0.38184,0.38184,0.38184,0.38184,0.38184,0.38184,0.38184,0.38184,0.38184,0.38184,0.38184,0.38184,0.38184,0.38184,0.38184,0.38184,0.38184,0.38184,0.38184,0.38184,0.38184,0.38184,0.38184,0.38184,0.38184,0.38184,0.38184,0.38184,0.38184,0.38184,0.38184,0.38184,0.38184,0.38184,0.38184,0.38184,0.38184,0.38184,0.38184,0.38184,0.38184,0.38184,0.38184,0.38184,0.38184,0.38184,0.38184,0.38184,0.38184,0.38184,0.38184,0.38184,0.38184,0.38184,0.38184,0.38184,0.38184,0.38184,0.38184,0.38184,0.38184,0.38184,0.38184,0.38184,0.38184,0.38184,0.38184,0.38184,0.38184,0.38184,0.38184,0.38184,0.38184,0.38184,0.38184,0.38184,0.38184,0.38184,0.38184,0.38184,0.38184,0.38184,0.38184,0.38184,0.38184,0.38184,0.38184,0.38184,0.38184,0.38184,0.38184,0.38184,0.38184,0.38184,0.38184,0.38184,0.38184,0.38184,0.38184,0.38184,0.38184,0.38184,0.38184,0.38184,0.38184,0.38184,0.38184,0.38184,0.38184,0.38184,0.38184,0.38184,0.38184,0.38184,0.38184,0.38184,0.38184,0.38184,0.38184,0.38184,0.38184,0.38184,0.38184,0.38184,0.38184,0.38184,0.38184,0.38184,0.38184,0.38184,0.38184,0.38184,0.38184,0.38184,0.38184,0.38184,0.38184,0.38184,0.38184,0.38184,0.38184,0.38184,0.38184,0.38184,0.38184,0.38184,0.38184,0.38184,0.38184,0.38184,0.38184,0.38184,0.38184,0.38184,0.38184,0.38184,0.38184,0.38184,0.38184,0.38184,0.38184,0.38184,0.38184,0.38184,0.38184,0.38184,0.38184,0.38184,0.38184,0.38184,0.38184,0.38184,0.38184,0.38184,0.38184,0.38184,0.38184,0.38184,0.38184,0.38184,0.38184,0.38184,0.38184,0.38184,0.38184,0.38184,0.38184,0.38184,0.38184,0.38184,0.38184,0.38184,0.38184,0.38184,0.38184,0.38184,0.38184,0.38184,0.38184,0.38184,0.38184,0.38184,0.38184,0.38184,0.38184,0.38184,0.38184,0.38184,0.38184,0.38184,0.38184,0.38184,0.38184,0.38184,0.38184,0.38184,0.38184,0.38184,0.38184,0.38184,0.38184,0.38184,0.38184,0.38184,0.38184,0.38184,0.38184,0.38184,0.38184,0.38184,0.38184,0.38184,0.38184,0.38184,0.38184,0.38184,0.38184,0.38184,0.38184,0.38184,0.38184,0.38184,0.38184,0.38184,0.38184,0.38184,0.38184,0.38184,0.38184,0.38184,0.38184,0.38184,0.38184,0.38184,0.38184,0.38184,0.38184,0.38184,0.38184,0.38184,0.38184,0.38184,0.38184,0.38184,0.38184,0.38184,0.38184,0.38184,0.38184,0.38184,0.38184,0.38184,0.38184,0.38184,0.38184,0.38184,0.38184,0.38184,0.38184,0.38184,0.38184,0.38184,0.38184,0.38184,0.38184,0.38184,0.38184,0.38184,0.38184,0.38184,0.38184,0.38184,0.38184,0.38184,0.38184,0.38184,0.38184,0.38184,0.38184,0.38184,0.38184,0.38184,0.38184,0.38184,0.38184,0.38184,0.38184,0.38184,0.38184,0.38184,0.38184,0.38184,0.38184,0.38184,0.38184,0.38184,0.38184,0.38184,0.38184,0.38184,0.38184,0.38184,0.38184,0.38184,0.38184,0.38184,0.38184,0.38184,0.38184,0.38184,0.38184,0.38184,0.38184,0.38184,0.38184,0.37056,0.35961,0.34898,0.33866,0.32866,0.31894,0.30952,0.30037,0.29149,0.28288,0.27452,0.2664,0.25853,0.25089,0.24347,0.23628,0.22929,0.22252,0.21594,0.20956,0.20337,0.19736,0.19152,0.18586,0.18037,0.17504,0.16987,0.16485,0.15997,0.15525,0.15066,0.1462,0.14188,0.13769,0.13362,0.12967,0.12584,0.12212,0.11851,0.11501,0.11161,0.10831,0.10511,0.102,0.098989,0.096063,0.093224,0.090469,0.087795,0.085201,0.082683,0.080239,0.077868,0.075566,0.073333,0.071166,0.069062,0.067021,0.06504,0.063118,0.061253,0.059442,0.057686,0.055981,0.054326,0.052721,0.051163,0.049651,0.048183,0.046759,0.045377,0.044036,0.042735,0.041472,0.040246,0.039056,0.037902,0.036782,0.035695,0.03464,0.033616,0.032623,0.031659,0.030723,0.029815,0.028934,0.028079,0.027249,0.026443,0.025662,0.024904,0.024168,0.023453,0.02276,0.022087,0.021435,0.020801,0.020186,0.01959,0.019011,0.018449,0.017904,0.017375,0.016861,0.016363,0.015879,0.01541,0.014954,0.014512,0.014084,0.013667,0.013263,0.012871,0.012491,0.012122,0.011764,0.011416,0.011079,0.010751,0.010433,0.010125,0.0098258,0.0095354,0.0092536,0.0089801,0.0087147,0.0084571,0.0082072,0.0079646,0.0077292,0.0075008,0.0072791,0.007064,0.0068552,0.0066526,0.006456,0.0062652,0.00608,0.0059003,0.005726,0.0055567,0.0053925,0.0052331,0.0050785,0.0049284,0.0047827,0.0046414,0.0045042,0.0043711,0.0042419,0.0041165,0.0039949,0.0038768,0.0037622,0.003651,0.0035431,0.0034384,0.0033368,0.0032382,0.0031425,0.0030496,0.0029595,0.002872,0.0027871,0.0027047,0.0026248,0.0025472,0.002472,0.0023989,0.002328,0.0022592,0.0021924,0.0021276,0.0020647,0.0020037,0.0019445,0.001887,0.0018313,0.0017771,0.0017246,0.0016737,0.0016242,0.0015762,0.0015296,0.0014844,0.0014405,0.001398,0.0013566,0.0013165,0.0012776,0.0012399,0.0012032,0.0011677,0.0011332,0.0010997,0.0010672,0.0010356,0.001005,0.00097532,0.00094649,0.00091852,0.00089137,0.00086503,0.00083946,0.00081465,0.00079058,0.00076721,0.00074454,0.00072253,0.00070118,0.00068046,0.00066035,0.00064083,0.00062189,0.00060351,0.00058567,0.00056837,0.00055157,0.00053527,0.00051945,0.00050409,0.0004892,0.00047474,0.00046071,0.00044709,0.00043388,0.00042106,0.00040861,0.00039654,0.00038482,0.00037344,0.00036241,0.0003517,0.0003413,0.00033121,0.00032143,0.00031193,0.00030271,0.00029376,0.00028508,0.00027665,0.00026848,0.00026054,0.00025284,0.00024537,0.00023812,0.00023108,0.00022425,0.00021762,0.00021119,0.00020495,0.00019889,0.00019301,0.00018731,0.00018177,0.0001764,0.00017119,0.00016613,0.00016122,0.00015645,0.00015183,0.00014734,0.00014299,0.00013876,0.00013466,0.00013068,0.00012682,0.00012307,0.00011943,0.0001159,0.00011248,0.00010915,0.00010593,0.0001028,9.976e-05,9.6811e-05,9.395e-05,9.1174e-05,8.8479e-05,8.5864e-05,8.3326e-05,8.0864e-05,7.8474e-05,7.6155e-05,7.3904e-05,7.172e-05,6.96e-05,6.7543e-05,6.5547e-05,6.361e-05,6.173e-05,5.9905e-05,5.8135e-05,5.6417e-05,5.4749e-05,5.3131e-05,5.1561e-05,5.0037e-05,4.8558e-05,4.7123e-05,4.573e-05,4.4379e-05,4.3067e-05,4.1794e-05,4.0559e-05,3.9361e-05,3.8197e-05,3.7068e-05,3.5973e-05,3.491e-05,3.3878e-05,3.2877e-05,3.1905e-05,3.0962e-05,3.0047e-05,2.9159e-05,2.8297e-05,2.7461e-05,2.6649e-05,2.5862e-05,2.5097e-05,2.4356e-05,2.3636e-05,2.2937e-05,2.2259e-05,2.1602e-05,2.0963e-05,2.0344e-05,1.9742e-05,1.9159e-05,1.8593e-05,1.8043e-05,1.751e-05,1.6992e-05,1.649e-05,1.6003e-05,1.553e-05,1.5071e-05,1.4625e-05,1.4193e-05,1.3774e-05,1.3367e-05,1.2972e-05,1.2588e-05,1.2216e-05,1.1855e-05,1.1505e-05,1.1165e-05,1.0835e-05,1.0515e-05,1.0204e-05,9.9023e-06,9.6096e-06,9.3256e-06,9.05e-06,8.7825e-06,8.523e-06,8.2711e-06,8.0266e-06,7.7894e-06,7.5592e-06,7.3358e-06,7.119e-06,6.9086e-06,6.7044e-06,6.5063e-06,6.314e-06,6.1274e-06,5.9463e-06,5.7705e-06,5.6e-06,5.4345e-06,5.2739e-06,5.118e-06,4.9667e-06,4.82e-06,4.6775e-06,4.5393e-06,4.4051e-06,4.2749e-06,4.1486e-06,4.026e-06,3.907e-06,3.7915e-06,3.6795e-06,3.5707e-06,3.4652e-06,3.3628e-06,3.2634e-06,3.1669e-06,3.0733e-06,2.9825e-06,2.8944e-06,2.8088e-06,2.7258e-06,2.6452e-06,2.5671e-06,2.4912e-06,2.4176e-06,2.3461e-06,2.2768e-06,2.2095e-06,2.1442e-06,2.0808e-06,2.0193e-06,1.9596e-06,1.9017e-06,1.8455e-06,1.791e-06,1.7381e-06,1.6867e-06,1.6368e-06,1.5885e-06,1.5415e-06,1.496e-06,1.4517e-06,1.4088e-06,1.3672e-06,1.3268e-06,1.2876e-06,1.2495e-06,1.2126e-06,1.1768e-06,1.142e-06,1.1082e-06,1.0755e-06,1.0437e-06,1.0128e-06,9.8291e-07,9.5386e-07,9.2567e-07,8.9831e-07,8.7176e-07,8.46e-07,8.21e-07,7.9673e-07,7.7319e-07,7.5033e-07,7.2816e-07,7.0664e-07,6.8575e-07,6.6549e-07,6.4582e-07,6.2673e-07,6.0821e-07,5.9023e-07,5.7279e-07,5.5586e-07,5.3943e-07,5.2349e-07,5.0802e-07,4.9301e-07,4.7843e-07,4.6429e-07,4.5057e-07,4.3726e-07,4.2433e-07,4.1179e-07,3.9962e-07,3.8781e-07,3.7635e-07,3.6523e-07,3.5443e-07,3.4396e-07,3.3379e-07,3.2393e-07,3.1435e-07,3.0506e-07,2.9605e-07,2.873e-07,2.7881e-07,2.7057e-07,2.6257e-07,2.5481e-07,2.4728e-07,2.3997e-07,2.3288e-07,2.26e-07,2.1932e-07,2.1284e-07,2.0655e-07,2.0044e-07,1.9452e-07,1.8877e-07,1.8319e-07,1.7778e-07,1.7252e-07,1.6742e-07,1.6247e-07,1.5767e-07,1.5301e-07,1.4849e-07,1.441e-07,1.3984e-07,1.3571e-07,1.317e-07,1.2781e-07,1.2403e-07,1.2036e-07,1.1681e-07,1.1335e-07,1.1e-07,1.0675e-07,1.036e-07,1.0054e-07,9.7565e-08,9.4682e-08,9.1883e-08,8.9168e-08,8.6532e-08,8.3975e-08,8.1493e-08,7.9085e-08,7.6747e-08,7.4479e-08,7.2278e-08,7.0142e-08,6.8069e-08,6.6057e-08,6.4105e-08,6.221e-08,6.0372e-08,5.8587e-08,5.6856e-08,5.5176e-08,5.3545e-08,5.1962e-08,5.0427e-08,4.8936e-08,4.749e-08,4.6086e-08,4.4724e-08,4.3403e-08,4.212e-08,4.0875e-08,3.9667e-08,3.8495e-08,3.7357e-08,3.6253e-08,3.5181e-08,3.4142e-08,3.3133e-08,3.2153e-08,3.1203e-08,3.0281e-08,2.9386e-08,2.8518e-08,2.7675e-08,2.6857e-08,2.6063e-08,2.5293e-08,2.4545e-08,2.382e-08,2.3116e-08,2.2433e-08,2.177e-08,2.1126e-08,2.0502e-08,1.9896e-08,1.9308e-08,1.8737e-08,1.8184e-08,1.7646e-08,1.7125e-08,1.6619e-08,1.6127e-08,1.5651e-08,1.5188e-08,1.4739e-08,1.4304e-08,1.3881e-08,1.3471e-08,1.3073e-08,1.2686e-08,1.2311e-08,1.1947e-08,1.1594e-08,1.1252e-08,1.0919e-08,1.0596e-08,1.0283e-08,9.9794e-09,9.6844e-09,9.3982e-09,9.1205e-09,8.8509e-09,8.5893e-09,8.3355e-09,8.0891e-09,7.85e-09,7.618e-09,7.3929e-09,7.1744e-09,6.9624e-09,6.7566e-09,6.5569e-09,6.3631e-09,6.1751e-09,5.9926e-09,5.8155e-09,5.6436e-09,5.4768e-09,5.3149e-09,5.1578e-09,5.0054e-09,4.8575e-09,4.7139e-09,4.5746e-09,4.4394e-09,4.3082e-09,4.1809e-09,4.0573e-09,3.9374e-09,3.821e-09,3.7081e-09,3.5985e-09,3.4922e-09,3.3889e-09,3.2888e-09,3.1916e-09,3.0973e-09,3.0057e-09,2.9169e-09,2.8307e-09,2.747e-09,2.6658e-09,2.5871e-09,2.5106e-09,2.4364e-09,2.3644e-09,2.2945e-09,2.2267e-09,2.1609e-09,2.097e-09,2.035e-09,1.9749e-09,1.9165e-09,1.8599e-09,1.8049e-09,1.7516e-09,1.6998e-09,1.6496e-09,1.6008e-09,1.5535e-09,1.5076e-09,1.463e-09,1.4198e-09,1.3778e-09,1.3371e-09,1.2976e-09,1.2593e-09,1.222e-09,1.1859e-09,1.1509e-09,1.1169e-09,1.0839e-09,1.0518e-09,1.0207e-09,9.9056e-10,9.6129e-10,9.3288e-10,9.0531e-10,8.7855e-10,8.5259e-10,8.2739e-10,8.0294e-10,7.7921e-10,7.5618e-10,7.3383e-10,7.1214e-10,6.9109e-10,6.7067e-10,6.5085e-10,6.3161e-10,6.1294e-10,5.9483e-10,5.7725e-10,5.6019e-10,5.4363e-10,5.2757e-10,5.1197e-10,4.9684e-10,4.8216e-10,4.6791e-10,4.5408e-10,4.4066e-10,4.2764e-10,4.15e-10,4.0273e-10,3.9083e-10,3.7928e-10,3.6807e-10,3.5719e-10,3.4664e-10,3.3639e-10,3.2645e-10,3.168e-10,3.0744e-10,2.9835e-10,2.8953e-10,2.8098e-10,2.7267e-10,2.6461e-10,2.5679e-10,2.492e-10,2.4184e-10,2.3469e-10,2.2776e-10,2.2102e-10,2.1449e-10,2.0815e-10,2.02e-10,1.9603e-10,1.9024e-10,1.8462e-10,1.7916e-10,1.7386e-10,1.6873e-10,1.6374e-10,1.589e-10,1.542e-10,1.4965e-10,1.4522e-10,1.4093e-10,1.3677e-10,1.3272e-10,1.288e-10,1.25e-10,1.213e-10,1.1772e-10,1.1424e-10,1.1086e-10,1.0758e-10,1.044e-10,1.0132e-10,9.8325e-11,9.5419e-11,9.2599e-11,8.9862e-11,8.7206e-11,8.4629e-11,8.2128e-11,7.97e-11,7.7345e-11,7.5059e-11,7.2841e-11,7.0688e-11,6.8599e-11,6.6571e-11,6.4604e-11,6.2695e-11,6.0842e-11,5.9044e-11,5.7299e-11,5.5605e-11,5.3962e-11,5.2367e-11,5.0819e-11,4.9317e-11,4.786e-11,4.6445e-11,4.5073e-11,4.3741e-11,4.2448e-11,4.1193e-11,3.9976e-11,3.8794e-11,3.7648e-11,3.6535e-11,3.5455e-11,3.4408e-11,3.3391e-11,3.2404e-11,3.1446e-11,3.0517e-11,2.9615e-11,2.874e-11,2.789e-11,2.7066e-11,2.6266e-11,2.549e-11,2.4736e-11,2.4005e-11,2.3296e-11,2.2607e-11,2.1939e-11,2.1291e-11,2.0662e-11,2.0051e-11,1.9458e-11,1.8883e-11,1.8325e-11,1.7784e-11,1.7258e-11,1.6748e-11,1.6253e-11,1.5773e-11,1.5306e-11,1.4854e-11,1.4415e-11,1.3989e-11,1.3576e-11,1.3174e-11,1.2785e-11,1.2407e-11,1.204e-11,1.1685e-11,1.1339e-11,1.1004e-11,1.0679e-11,1.0363e-11,1.0057e-11,9.7598e-12,9.4714e-12,9.1915e-12,8.9198e-12,8.6562e-12,8.4004e-12,8.1521e-12,7.9112e-12,7.6774e-12,7.4505e-12,7.2303e-12,7.0166e-12,6.8092e-12,6.608e-12,6.4127e-12,6.2231e-12,6.0392e-12,5.8607e-12,5.6875e-12,5.5194e-12,5.3563e-12,5.198e-12,5.0444e-12,4.8953e-12,4.7506e-12,4.6102e-12,4.474e-12,4.3417e-12,4.2134e-12,4.0889e-12,3.9681e-12,3.8508e-12,3.737e-12,3.6265e-12,3.5193e-12,3.4153e-12,3.3144e-12,3.2164e-12,3.1214e-12,3.0291e-12,2.9396e-12,2.8527e-12,2.7684e-12,2.6866e-12,2.6072e-12,2.5301e-12,2.4554e-12,2.3828e-12,2.3124e-12,2.244e-12,2.1777e-12,2.1134e-12,2.0509e-12,1.9903e-12,1.9315e-12,1.8744e-12,1.819e-12,1.7652e-12,1.713e-12,1.6624e-12,1.6133e-12,1.5656e-12,1.5193e-12,1.4744e-12,1.4309e-12,1.3886e-12,1.3475e-12,1.3077e-12,1.2691e-12,1.2316e-12,1.1952e-12,1.1598e-12,1.1256e-12,1.0923e-12,1.06e-12,1.0287e-12,9.9828e-13,9.6877e-13,9.4014e-13,9.1236e-13,8.8539e-13,8.5922e-13,8.3383e-13,8.0919e-13,7.8527e-13,7.6206e-13,7.3954e-13,7.1768e-13,6.9647e-13,6.7589e-13,6.5591e-13,6.3653e-13,6.1772e-13,5.9946e-13,5.8174e-13,5.6455e-13,5.4787e-13,5.3167e-13,5.1596e-13,5.0071e-13,4.8591e-13,4.7155e-13,4.5762e-13,4.4409e-13,4.3097e-13,4.1823e-13,4.0587e-13,3.9387e-13,3.8223e-13,3.7094e-13,3.5997e-13,3.4933e-13,3.3901e-13,3.2899e-13,3.1927e-13,3.0983e-13,3.0068e-13,2.9179e-13,2.8317e-13,2.748e-13,2.6667e-13,2.5879e-13,2.5114e-13,2.4372e-13,2.3652e-13,2.2953e-13,2.2275e-13,2.1616e-13,2.0977e-13,2.0357e-13,1.9756e-13,1.9172e-13,1.8605e-13,1.8055e-13,1.7522e-13,1.7004e-13,1.6501e-13,1.6014e-13,1.554e-13,1.5081e-13,1.4635e-13,1.4203e-13,1.3783e-13,1.3376e-13,1.298e-13,1.2597e-13,1.2225e-13,1.1863e-13,1.1513e-13,1.1172e-13,1.0842e-13,1.0522e-13,1.0211e-13,9.909e-14,9.6162e-14,9.332e-14,9.0562e-14,8.7885e-14,8.5288e-14,8.2767e-14,8.0321e-14,7.7947e-14,7.5643e-14,7.3408e-14,7.1238e-14,6.9133e-14,6.709e-14,6.5107e-14,6.3183e-14,6.1315e-14,5.9503e-14,5.7745e-14,5.6038e-14,5.4382e-14,5.2775e-14,5.1215e-14,4.9701e-14,4.8232e-14,4.6807e-14,4.5424e-14,4.4081e-14,4.2778e-14,4.1514e-14,4.0287e-14,3.9096e-14,3.7941e-14,3.682e-14,3.5731e-14,3.4675e-14,3.3651e-14,3.2656e-14,3.1691e-14,3.0754e-14,2.9845e-14,2.8963e-14,2.8107e-14,2.7277e-14,2.647e-14,2.5688e-14,2.4929e-14,2.4192e-14,2.3477e-14,2.2783e-14,2.211e-14,2.1457e-14,2.0822e-14,2.0207e-14,1.961e-14,1.903e-14,1.8468e-14,1.7922e-14,1.7392e-14,1.6878e-14,1.6379e-14,1.5895e-14,1.5426e-14,1.497e-14,1.4527e-14,1.4098e-14,1.3681e-14,1.3277e-14,1.2885e-14,1.2504e-14,1.2134e-14,1.1776e-14,1.1428e-14,1.109e-14,1.0762e-14,1.0444e-14,1.0135e-14,9.8358e-15,9.5451e-15,9.263e-15,8.9893e-15,8.7236e-15,8.4658e-15,8.2156e-15,7.9728e-15,7.7371e-15,7.5085e-15,7.2866e-15,7.0712e-15,6.8622e-15,6.6594e-15,6.4626e-15,6.2716e-15,6.0862e-15,5.9064e-15,5.7318e-15,5.5624e-15,5.398e-15,5.2385e-15,5.0837e-15,4.9334e-15,4.7876e-15,4.6461e-15,4.5088e-15,4.3755e-15,4.2462e-15,4.1207e-15,3.9989e-15,3.8808e-15,3.7661e-15,3.6548e-15,3.5467e-15,3.4419e-15,3.3402e-15,3.2415e-15,3.1457e-15,3.0527e-15,2.9625e-15,2.8749e-15,2.79e-15,2.7075e-15,2.6275e-15,2.5498e-15,2.4745e-15,2.4013e-15,2.3304e-15,2.2615e-15,2.1947e-15,2.1298e-15,2.0669e-15,2.0058e-15,1.9465e-15,1.889e-15,1.8331e-15,1.779e-15,1.7264e-15,1.6754e-15,1.6258e-15,1.5778e-15,1.5312e-15,1.4859e-15,1.442e-15,1.3994e-15,1.358e-15,1.3179e-15,1.2789e-15,1.2411e-15,1.2045e-15,1.1689e-15,1.1343e-15,1.1008e-15,1.0683e-15,1.0367e-15,1.006e-15,9.7632e-16,9.4746e-16,9.1946e-16,8.9228e-16,8.6591e-16,8.4032e-16,8.1549e-16,7.9139e-16,7.68e-16,7.453e-16,7.2327e-16,7.019e-16,6.8115e-16,6.6102e-16,6.4148e-16,6.2253e-16,6.0413e-16,5.8627e-16,5.6895e-16,5.5213e-16,5.3581e-16,5.1998e-16,5.0461e-16,4.897e-16,4.7522e-16,4.6118e-16,4.4755e-16,4.3432e-16,4.2149e-16,4.0903e-16,3.9694e-16,3.8521e-16,3.7382e-16,3.6278e-16,3.5205e-16,3.4165e-16,3.3155e-16,3.2175e-16,3.1224e-16,3.0302e-16,2.9406e-16,2.8537e-16,2.7694e-16,2.6875e-16,2.6081e-16,2.531e-16,2.4562e-16,2.3836e-16,2.3132e-16,2.2448e-16,2.1785e-16,2.1141e-16,2.0516e-16,1.991e-16,1.9321e-16,1.875e-16,1.8196e-16,1.7658e-16,1.7136e-16,1.663e-16,1.6138e-16,1.5661e-16,1.5199e-16,1.4749e-16,1.4313e-16,1.389e-16,1.348e-16,1.3082e-16,1.2695e-16,1.232e-16,1.1956e-16,1.1602e-16,1.1259e-16,1.0927e-16,1.0604e-16,1.029e-16,9.9862e-17,9.691e-17,9.4046e-17,9.1267e-17,8.8569e-17,8.5952e-17,8.3411e-17,8.0946e-17,7.8554e-17,7.6232e-17,7.3979e-17,7.1793e-17,6.9671e-17,6.7612e-17,6.5614e-17,6.3675e-17,6.1793e-17,5.9966e-17,5.8194e-17,5.6474e-17,5.4805e-17,5.3185e-17,5.1614e-17,5.0088e-17,4.8608e-17,4.7171e-17,4.5777e-17,4.4424e-17,4.3111e-17,4.1837e-17,4.0601e-17,3.9401e-17,3.8236e-17,3.7106e-17,3.601e-17,3.4945e-17,3.3913e-17,3.291e-17,3.1938e-17,3.0994e-17,3.0078e-17,2.9189e-17,2.8326e-17,2.7489e-17,2.6677e-17,2.5888e-17,2.5123e-17,2.4381e-17,2.366e-17,2.2961e-17,2.2282e-17,2.1624e-17,2.0985e-17,2.0364e-17,1.9762e-17,1.9178e-17,1.8612e-17,1.8062e-17,1.7528e-17,1.701e-17,1.6507e-17,1.6019e-17,1.5546e-17,1.5086e-17,1.464e-17,1.4208e-17,1.3788e-17,1.338e-17,1.2985e-17,1.2601e-17,1.2229e-17,1.1867e-17,1.1517e-17,1.1176e-17,1.0846e-17,1.0525e-17,1.0214e-17,9.9124e-18,9.6194e-18,9.3351e-18,9.0592e-18,8.7915e-18,8.5317e-18,8.2795e-18,8.0348e-18,7.7974e-18,7.5669e-18,7.3433e-18,7.1263e-18,6.9156e-18,6.7113e-18,6.5129e-18,6.3204e-18,6.1336e-18,5.9523e-18,5.7764e-18,5.6057e-18,5.44e-18,5.2793e-18,5.1232e-18,4.9718e-18,4.8249e-18,4.6823e-18,4.5439e-18,4.4096e-18,4.2793e-18,4.1528e-18,4.0301e-18,3.911e-18,3.7954e-18,3.6832e-18,3.5744e-18,3.4687e-18,3.3662e-18,3.2667e-18,3.1702e-18,3.0765e-18,2.9856e-18,2.8973e-18,2.8117e-18,2.7286e-18,2.6479e-18,2.5697e-18,2.4937e-18,2.42e-18,2.3485e-18,2.2791e-18,2.2118e-18,2.1464e-18,2.083e-18,2.0214e-18,1.9616e-18,1.9037e-18,1.8474e-18,1.7928e-18,1.7398e-18,1.6884e-18,1.6385e-18,1.5901e-18,1.5431e-18,1.4975e-18,1.4532e-18,1.4103e-18,1.3686e-18,1.3281e-18,1.2889e-18,1.2508e-18,1.2138e-18,1.178e-18,1.1431e-18,1.1094e-18,1.0766e-18,1.0448e-18,1.0139e-18,9.8392e-19,9.5484e-19,9.2662e-19,8.9923e-19,8.7266e-19,8.4686e-19,8.2184e-19,7.9755e-19,7.7398e-19,7.511e-19,7.289e-19,7.0736e-19,6.8646e-19,6.6617e-19,6.4648e-19,6.2737e-19,6.0883e-19,5.9084e-19,5.7338e-19,5.5643e-19,5.3998e-19,5.2403e-19,5.0854e-19,4.9351e-19,4.7892e-19,4.6477e-19,4.5103e-19,4.377e-19,4.2477e-19,4.1221e-19,4.0003e-19,3.8821e-19,3.7673e-19,3.656e-19,3.548e-19,3.4431e-19,3.3413e-19,3.2426e-19,3.1468e-19,3.0538e-19,2.9635e-19,2.8759e-19,2.7909e-19,2.7084e-19,2.6284e-19,2.5507e-19,2.4753e-19,2.4022e-19,2.3312e-19,2.2623e-19,2.1954e-19,2.1305e-19,2.0676e-19,2.0065e-19,1.9472e-19,1.8896e-19,1.8338e-19,1.7796e-19,1.727e-19,1.6759e-19,1.6264e-19,1.5783e-19,1.5317e-19,1.4864e-19,1.4425e-19,1.3999e-19,1.3585e-19,1.3183e-19,1.2794e-19,1.2416e-19,1.2049e-19,1.1693e-19,1.1347e-19,1.1012e-19,1.0686e-19,1.037e-19,1.0064e-19,9.7665e-20,9.4778e-20,9.1977e-20,8.9259e-20,8.6621e-20,8.4061e-20,8.1576e-20,7.9166e-20,7.6826e-20,7.4555e-20,7.2352e-20,7.0214e-20,6.8138e-20,6.6125e-20,6.417e-20,6.2274e-20,6.0433e-20,5.8647e-20,5.6914e-20,5.5232e-20,5.36e-20,5.2015e-20,5.0478e-20,4.8986e-20,4.7539e-20,4.6134e-20,4.477e-20,4.3447e-20,4.2163e-20,4.0917e-20,3.9708e-20,3.8534e-20,3.7395e-20,3.629e-20,3.5217e-20,3.4177e-20,3.3167e-20,3.2186e-20,3.1235e-20,3.0312e-20,2.9416e-20,2.8547e-20,2.7703e-20,2.6884e-20,2.609e-20,2.5319e-20,2.457e-20,2.3844e-20,2.3139e-20,2.2456e-20,2.1792e-20,2.1148e-20,2.0523e-20,1.9916e-20,1.9328e-20,1.8757e-20,1.8202e-20,1.7664e-20,1.7142e-20,1.6636e-20,1.6144e-20,1.5667e-20,1.5204e-20,1.4754e-20,1.4318e-20,1.3895e-20,1.3484e-20,1.3086e-20,1.2699e-20,1.2324e-20,1.196e-20,1.1606e-20,1.1263e-20,1.093e-20,1.0607e-20,1.0294e-20,9.9896e-21,9.6943e-21,9.4078e-21,9.1298e-21,8.8599e-21,8.5981e-21,8.344e-21,8.0974e-21,7.8581e-21,7.6258e-21,7.4004e-21,7.1817e-21,6.9695e-21,6.7635e-21,6.5636e-21,6.3696e-21,6.1814e-21,5.9987e-21,5.8214e-21,5.6494e-21,5.4824e-21,5.3204e-21,5.1631e-21,5.0105e-21,4.8624e-21,4.7187e-21,4.5793e-21,4.4439e-21,4.3126e-21,4.1851e-21,4.0615e-21,3.9414e-21,3.8249e-21,3.7119e-21,3.6022e-21,3.4957e-21,3.3924e-21,3.2921e-21,3.1949e-21,3.1004e-21,3.0088e-21,2.9199e-21,2.8336e-21,2.7498e-21,2.6686e-21,2.5897e-21,2.5132e-21,2.4389e-21,2.3668e-21,2.2969e-21,2.229e-21,2.1631e-21,2.0992e-21,2.0371e-21,1.9769e-21,1.9185e-21,1.8618e-21,1.8068e-21,1.7534e-21,1.7016e-21,1.6513e-21,1.6025e-21,1.5551e-21,1.5091e-21,1.4645e-21,1.4213e-21,1.3793e-21,1.3385e-21,1.2989e-21,1.2605e-21,1.2233e-21,1.1871e-21,1.152e-21,1.118e-21,1.085e-21,1.0529e-21,1.0218e-21,9.9158e-22,9.6227e-22,9.3383e-22,9.0623e-22,8.7945e-22,8.5346e-22,8.2823e-22,8.0376e-22,7.8e-22,7.5695e-22,7.3458e-22,7.1287e-22,6.918e-22,6.7135e-22,6.5151e-22,6.3226e-22,6.1357e-22,5.9544e-22,5.7784e-22,5.6076e-22,5.4419e-22,5.2811e-22,5.125e-22,4.9735e-22,4.8265e-22,4.6839e-22,4.5454e-22,4.4111e-22,4.2807e-22,4.1542e-22,4.0314e-22,3.9123e-22,3.7967e-22,3.6845e-22,3.5756e-22,3.4699e-22,3.3673e-22,3.2678e-22,3.1713e-22,3.0775e-22,2.9866e-22,2.8983e-22,2.8126e-22,2.7295e-22,2.6489e-22,2.5706e-22,2.4946e-22,2.4209e-22,2.3493e-22,2.2799e-22,2.2125e-22,2.1471e-22,2.0837e-22,2.0221e-22,1.9623e-22,1.9043e-22,1.848e-22,1.7934e-22,1.7404e-22,1.689e-22,1.6391e-22,1.5906e-22,1.5436e-22,1.498e-22,1.4537e-22,1.4108e-22,1.3691e-22,1.3286e-22,1.2893e-22,1.2512e-22,1.2142e-22
0,0,0,0,0,0,0,0,0,0,0,0,0,0,0,0,0,0,0,0,0,0,0,0,0,0,0,0,0,0,0,0,0,0,0,0,0,0,0,0,0,0,0,0,0,0,0,0,0,0,0,0,0,0,0,0,0,0,0,0,0,0,0,0,0,0,0,0,0,0,0,0,0,0,0,0,0,0,0,0,0,0,0,0,0,0,0,0,0,0,0,0,0,0,0,0,0,0,0,0,0,0.015962,0.031445,0.046462,0.061029,0.075157,0.088862,0.10215,0.11505,0.12755,0.13968,0.15145,0.16286,0.17393,0.18467,0.19508,0.20519,0.21498,0.22449,0.23371,0.24265,0.25132,0.25973,0.26789,0.27581,0.28349,0.29093,0.29815,0.30516,0.31196,0.31855,0.32494,0.33114,0.33716,0.34299,0.34865,0.35414,0.35946,0.36462,0.36963,0.37449,0.3792,0.38378,0.38821,0.39251,0.39668,0.40073,0.40465,0.40846,0.41215,0.41573,0.4192,0.42257,0.42584,0.42901,0.43209,0.43507,0.43796,0.44077,0.44349,0.44613,0.44869,0.45117,0.45358,0.45592,0.45819,0.46038,0.46252,0.46458,0.46659,0.46854,0.47042,0.47225,0.47403,0.47575,0.47742,0.47904,0.48062,0.48214,0.48362,0.48505,0.48644,0.48779,0.4891,0.49037,0.4916,0.4928,0.49396,0.49508,0.49617,0.49723,0.49825,0.49925,0.50021,0.50115,0.50206,0.50294,0.50379,0.50462,0.50542,0.5062,0.50696,0.50769,0.5084,0.50909,0.50976,0.51041,0.51104,0.51165,0.51224,0.51282,0.51338,0.51392,0.51444,0.51495,0.51544,0.51592,0.51638,0.51683,0.51727,0.51769,0.51811,0.5185,0.51889,0.51927,0.51963,0.51998,0.52032,0.52066,0.52098,0.52129,0.52159,0.52189,0.52217,0.52245,0.52271,0.52297,0.52323,0.52347,0.52371,0.52394,0.52416,0.52438,0.52459,0.52479,0.52499,0.52518,0.52537,0.52555,0.52572,0.52589,0.52606,0.52622,0.52637,0.52652,0.52667,0.52681,0.52694,0.52708,0.52721,0.52733,0.52745,0.52757,0.52768,0.5278,0.5279,0.52801,0.52811,0.52821,0.5283,0.52839,0.52848,0.52857,0.52865,0.52873,0.52881,0.52889,0.52896,0.52904,0.52911,0.52917,0.52924,0.5293,0.52937,0.52943,0.52949,0.52954,0.5296,0.52965,0.5297,0.52975,0.5298,0.52985,0.52989,0.52994,0.52998,0.53002,0.53006,0.5301,0.53014,0.53018,0.53021,0.53025,0.53028,0.53031,0.53034,0.53038,0.53041,0.53043,0.53046,0.53049,0.53052,0.53054,0.53057,0.53059,0.53061,0.53064,0.53066,0.53068,0.5307,0.53072,0.53074,0.53076,0.53078,0.5308,0.53081,0.53083,0.53085,0.53086,0.53088,0.53089,0.53091,0.53092,0.53093,0.53095,0.53096,0.53097,0.53098,0.53099,0.53101,0.53102,0.53103,0.53104,0.53105,0.53106,0.53107,0.53108,0.53108,0.53109,0.5311,0.53111,0.53112,0.53112,0.53113,0.53114,0.53115,0.53115,0.53116,0.53117,0.53117,0.53118,0.53118,0.53119,0.53119,0.5312,0.5312,0.53121,0.53121,0.53122,0.53122,0.53123,0.53123,0.53124,0.53124,0.53124,0.53125,0.53125,0.53125,0.53126,0.53126,0.53126,0.53127,0.53127,0.53127,0.53128,0.53128,0.53128,0.53128,0.53129,0.53129,0.53129,0.53129,0.5313,0.5313,0.5313,0.5313,0.5313,0.53131,0.53131,0.53131,0.53131,0.53131,0.53132,0.53132,0.53132,0.53132,0.53132,0.53132,0.53132,0.53133,0.53133,0.53133,0.53133,0.53133,0.53133,0.53133,0.53133,0.53133,0.53134,0.53134,0.53134,0.53134,0.53134,0.53134,0.53134,0.53134,0.53134,0.53134,0.53134,0.53134,0.53135,0.53135,0.53135,0.53135,0.53135,0.53135,0.53135,0.53135,0.53135,0.53135,0.53135,0.53135,0.53135,0.53135,0.53135,0.53135,0.53135,0.53135,0.53136,0.53136,0.53136,0.53136,0.53136,0.53136,0.53136,0.53136,0.53136,0.53136,0.53136,0.53136,0.53136,0.53136,0.53136,0.53136,0.53136,0.53136,0.53136,0.53136,0.53136,0.53136,0.53136,0.53136,0.53136,0.53136,0.53136,0.53136,0.53136,0.53136,0.53136,0.53136,0.53136,0.53136,0.53136,0.53136,0.53136,0.53136,0.53136,0.53136,0.53136,0.53136,0.53136,0.53136,0.53136,0.53136,0.53137,0.53137,0.53137,0.53137,0.53137,0.53137,0.53137,0.53137,0.53137,0.53137,0.53137,0.53137,0.53137,0.53137,0.53137,0.53137,0.53137,0.53137,0.53137,0.53137,0.53137,0.53137,0.53137,0.53137,0.53137,0.53137,0.53137,0.53137,0.53137,0.53137,0.53137,0.53137,0.53137,0.53137,0.53137,0.53137,0.53137,0.53137,0.53137,0.53137,0.53137,0.53137,0.53137,0.53137,0.53137,0.53137,0.53137,0.53137,0.53137,0.53137,0.53137,0.53137,0.53137,0.53137,0.53137,0.53137,0.53137,0.53137,0.53137,0.53137,0.53137,0.53137,0.53137,0.53137,0.53137,0.53137,0.53137,0.53137,0.53137,0.53137,0.53137,0.53137,0.53137,0.53137,0.53137,0.53137,0.53137,0.53137,0.53137,0.53137,0.53137,0.53137,0.53137,0.53137,0.53137,0.53137,0.53137,0.53137,0.53137,0.53137,0.53137,0.53137,0.53137,0.53137,0.53137,0.53137,0.53137,0.53137,0.53137,0.53137,0.53137,0.53137,0.53137,0.53137,0.53137,0.53137,0.53137,0.53137,0.53137,0.53137,0.53137,0.53137,0.53137,0.53137,0.53137,0.53137,0.53137,0.53137,0.53137,0.53137,0.53137,0.53137,0.53137,0.53137,0.53137,0.53137,0.53137,0.53137,0.53137,0.53137,0.53137,0.53137,0.53137,0.53137,0.53137,0.53137,0.53137,0.53137,0.53137,0.53137,0.53137,0.53137,0.53137,0.53137,0.53137,0.53137,0.53137,0.53137,0.53137,0.53137,0.53137,0.53137,0.53137,0.53137,0.53137,0.53137,0.53137,0.53137,0.53137,0.53137,0.53137,0.53137,0.53137,0.53137,0.53137,0.53137,0.53137,0.53137,0.53137,0.53137,0.53137,0.53137,0.53137,0.53137,0.53137,0.53137,0.53137,0.53137,0.53137,0.53137,0.53137,0.53137,0.53137,0.53137,0.53137,0.53137,0.53137,0.53137,0.53137,0.53137,0.53137,0.53137,0.53137,0.53137,0.53137,0.53137,0.53137,0.53137,0.53137,0.53137,0.53137,0.53137,0.53137,0.53137,0.53137,0.53137,0.53137,0.53137,0.53137,0.53137,0.53137,0.53137,0.53137,0.53137,0.53137,0.53137,0.53137,0.53137,0.53137,0.53137,0.53137,0.53137,0.53137,0.53137,0.53137,0.53137,0.53137,0.53137,0.53137,0.53137,0.53137,0.53137,0.53137,0.53137,0.53137,0.53137,0.53137,0.53137,0.53137,0.53137,0.53137,0.53137,0.53137,0.53137,0.53137,0.53137,0.53137,0.53137,0.53137,0.53137,0.53137,0.53137,0.53137,0.53137,0.53137,0.53137,0.53137,0.53137,0.53137,0.53137,0.53137,0.53137,0.53137,0.53137,0.53137,0.53137,0.53137,0.53137,0.53137,0.53137,0.53137,0.53137,0.53137,0.53137,0.53137,0.53137,0.53137,0.53137,0.53137,0.53137,0.53137,0.53137,0.53137,0.53137,0.53137,0.53137,0.53137,0.53137,0.53137,0.53137,0.53137,0.53137,0.53137,0.53137,0.53137,0.53137,0.53137,0.53137,0.53137,0.53137,0.53137,0.53137,0.53137,0.53137,0.53137,0.53137,0.53137,0.53137,0.53137,0.53137,0.53137,0.53137,0.53137,0.53137,0.53137,0.53137,0.53137,0.53137,0.53137,0.53137,0.53137,0.53137,0.53137,0.53137,0.53137,0.53137,0.53137,0.53137,0.53137,0.53137,0.53137,0.53137,0.53137,0.53137,0.53137,0.53137,0.53137,0.53137,0.53137,0.53137,0.53137,0.53137,0.53137,0.53137,0.53137,0.53137,0.53137,0.53137,0.53137,0.53137,0.53137,0.53137,0.53137,0.53137,0.53137,0.53137,0.53137,0.53137,0.53137,0.53137,0.53137,0.53137,0.53137,0.53137,0.53137,0.53137,0.53137,0.53137,0.53137,0.53137,0.53137,0.53137,0.53137,0.53137,0.53137,0.53137,0.53137,0.53137,0.53137,0.53137,0.53137,0.53137,0.53137,0.53137,0.53137,0.53137,0.53137,0.53137,0.53137,0.53137,0.53137,0.53137,0.53137,0.53137,0.53137,0.53137,0.53137,0.53137,0.53137,0.53137,0.53137,0.53137,0.53137,0.53137,0.53137,0.53137,0.53137,0.53137,0.53137,0.53137,0.53137,0.53137,0.53137,0.53137,0.53137,0.53137,0.53137,0.53137,0.53137,0.53137,0.53137,0.53137,0.53137,0.53137,0.53137,0.53137,0.53137,0.53137,0.53137,0.53137,0.53137,0.53137,0.53137,0.53137,0.53137,0.53137,0.53137,0.53137,0.53137,0.53137,0.53137,0.53137,0.53137,0.53137,0.53137,0.53137,0.53137,0.53137,0.53137,0.53137,0.53137,0.53137,0.53137,0.53137,0.53137,0.53137,0.53137,0.53137,0.53137,0.53137,0.53137,0.53137,0.53137,0.53137,0.53137,0.53137,0.53137,0.53137,0.53137,0.53137,0.53137,0.53137,0.53137,0.53137,0.53137,0.53137,0.53137,0.53137,0.53137,0.53137,0.53137,0.53137,0.53137,0.53137,0.53137,0.53137,0.53137,0.53137,0.53137,0.53137,0.53137,0.53137,0.53137,0.53137,0.53137,0.53137,0.53137,0.53137,0.53137,0.53137,0.53137,0.53137,0.53137,0.53137,0.53137,0.53137,0.53137,0.53137,0.53137,0.53137,0.53137,0.53137,0.53137,0.53137,0.53137,0.53137,0.53137,0.53137,0.53137,0.53137,0.53137,0.53137,0.53137,0.53137,0.53137,0.53137,0.53137,0.53137,0.53137,0.53137,0.53137,0.53137,0.53137,0.53137,0.53137,0.53137,0.53137,0.53137,0.53137,0.53137,0.53137,0.53137,0.53137,0.53137,0.53137,0.53137,0.53137,0.53137,0.53137,0.53137,0.53137,0.53137,0.53137,0.53137,0.53137,0.53137,0.53137,0.53137,0.53137,0.53137,0.53137,0.53137,0.53137,0.53137,0.53137,0.53137,0.53137,0.53137,0.53137,0.53137,0.53137,0.53137,0.53137,0.53137,0.53137,0.53137,0.53137,0.53137,0.53137,0.53137,0.53137,0.53137,0.53137,0.53137,0.53137,0.53137,0.53137,0.53137,0.53137,0.53137,0.53137,0.53137,0.53137,0.53137,0.53137,0.53137,0.53137,0.53137,0.53137,0.53137,0.53137,0.53137,0.53137,0.53137,0.53137,0.53137,0.53137,0.53137,0.53137,0.53137,0.53137,0.53137,0.53137,0.53137,0.53137,0.53137,0.53137,0.53137,0.53137,0.53137,0.53137,0.53137,0.53137,0.53137,0.53137,0.53137,0.53137,0.53137,0.53137,0.53137,0.53137,0.53137,0.53137,0.53137,0.53137,0.53137,0.53137,0.53137,0.53137,0.53137,0.53137,0.53137,0.53137,0.53137,0.53137,0.53137,0.53137,0.53137,0.53137,0.53137,0.53137,0.53137,0.53137,0.53137,0.53137,0.53137,0.53137,0.53137,0.53137,0.53137,0.53137,0.53137,0.53137,0.53137,0.53137,0.53137,0.53137,0.53137,0.53137,0.53137,0.53137,0.53137,0.53137,0.53137,0.53137,0.53137,0.53137,0.53137,0.53137,0.53137,0.53137,0.53137,0.53137,0.53137,0.53137,0.53137,0.53137,0.53137,0.53137,0.53137,0.53137,0.53137,0.53137,0.53137,0.53137,0.53137,0.53137,0.53137,0.53137,0.53137,0.53137,0.53137,0.53137,0.53137,0.53137,0.53137,0.53137,0.53137,0.53137,0.53137,0.53137,0.53137,0.53137,0.53137,0.53137,0.53137,0.53137,0.53137,0.53137,0.53137,0.53137,0.53137,0.53137,0.53137,0.53137,0.53137,0.53137,0.53137,0.53137,0.53137,0.53137,0.53137,0.53137,0.53137,0.53137,0.53137,0.53137,0.53137,0.53137,0.53137,0.53137,0.53137,0.53137,0.53137,0.53137,0.53137,0.53137,0.53137,0.53137,0.53137,0.53137,0.53137,0.53137,0.53137,0.53137,0.53137,0.53137,0.53137,0.53137,0.53137,0.53137,0.53137,0.53137,0.53137,0.53137,0.53137,0.53137,0.53137,0.53137,0.53137,0.53137,0.53137,0.53137,0.53137,0.53137,0.53137,0.53137,0.53137,0.53137,0.53137,0.53137,0.53137,0.53137,0.53137,0.53137,0.53137,0.53137,0.53137,0.53137,0.53137,0.53137,0.53137,0.53137,0.53137,0.53137,0.53137,0.53137,0.53137,0.53137,0.53137,0.53137,0.53137,0.53137,0.53137,0.53137,0.53137,0.53137,0.53137,0.53137,0.53137,0.53137,0.53137,0.53137,0.53137,0.53137,0.53137,0.53137,0.53137,0.53137,0.53137,0.53137,0.53137,0.53137,0.53137,0.53137,0.53137,0.53137,0.53137,0.53137,0.53137,0.53137,0.53137,0.53137,0.53137,0.53137,0.53137,0.53137,0.53137,0.53137,0.53137,0.53137,0.53137,0.53137,0.53137,0.53137,0.53137,0.53137,0.53137,0.53137,0.53137,0.53137,0.53137,0.53137,0.53137,0.53137,0.53137,0.53137,0.53137,0.53137,0.53137,0.53137,0.53137,0.53137,0.53137,0.53137,0.53137,0.53137,0.53137,0.53137,0.53137,0.53137,0.53137,0.53137,0.53137,0.53137,0.53137,0.53137,0.53137,0.53137,0.53137,0.53137,0.53137,0.53137,0.53137,0.53137,0.53137,0.53137,0.53137,0.53137,0.53137,0.53137,0.53137,0.53137,0.53137,0.53137,0.53137,0.53137,0.53137,0.53137,0.53137,0.53137,0.53137,0.53137,0.53137,0.53137,0.53137,0.53137,0.53137,0.53137,0.53137,0.53137,0.53137,0.53137,0.53137,0.53137,0.53137,0.53137,0.53137,0.53137,0.53137,0.53137,0.53137,0.53137,0.53137,0.53137,0.53137,0.53137,0.53137,0.53137,0.53137,0.53137,0.53137,0.53137,0.53137,0.53137,0.53137,0.53137,0.53137,0.53137,0.53137,0.53137,0.53137,0.53137,0.53137,0.53137,0.53137,0.53137,0.53137,0.53137,0.53137,0.53137,0.53137,0.53137,0.53137,0.53137,0.53137,0.53137,0.53137,0.53137,0.53137,0.53137,0.53137,0.53137,0.53137,0.53137,0.53137,0.53137,0.53137,0.53137,0.53137,0.53137,0.53137,0.53137,0.53137,0.53137,0.53137,0.53137,0.53137,0.53137,0.53137,0.53137,0.53137,0.53137,0.53137,0.53137,0.53137,0.53137,0.53137,0.53137,0.53137,0.53137,0.53137,0.53137,0.53137,0.53137,0.53137,0.53137,0.53137,0.53137,0.53137,0.53137,0.53137,0.53137,0.53137,0.53137,0.53137,0.53137,0.51028,0.49002,0.47057,0.4519,0.43396,0.41674,0.4002,0.38431,0.36906,0.35441,0.34034,0.32683,0.31386,0.30141,0.28944,0.27795,0.26692,0.25633,0.24615,0.23638,0.227,0.21799,0.20934,0.20103,0.19305,0.18539,0.17803,0.17096,0.16418,0.15766,0.1514,0.1454,0.13962,0.13408,0.12876,0.12365,0.11874,0.11403,0.1095,0.10516,0.10098,0.096975,0.093126,0.08943,0.08588,0.082472,0.079198,0.076055,0.073036,0.070137,0.067354,0.06468,0.062113,0.059648,0.05728,0.055007,0.052823,0.050727,0.048713,0.04678,0.044923,0.04314,0.041428,0.039784,0.038205,0.036688,0.035232,0.033834,0.032491,0.031201,0.029963,0.028774,0.027631,0.026535,0.025482,0.02447,0.023499,0.022566,0.021671,0.02081,0.019984,0.019191,0.01843,0.017698,0.016996,0.016321,0.015673,0.015051,0.014454,0.01388,0.013329,0.0128,0.012292,0.011804,0.011336,0.010886,0.010454,0.010039,0.0096403,0.0092577,0.0088903,0.0085374,0.0081985,0.0078731,0.0075606,0.0072605,0.0069724,0.0066956,0.0064299,0.0061747,0.0059296,0.0056942,0.0054682,0.0052512,0.0050428,0.0048426,0.0046504,0.0044658,0.0042886,0.0041184,0.0039549,0.0037979,0.0036472,0.0035024,0.0033634,0.0032299,0.0031017,0.0029786,0.0028604,0.0027469,0.0026378,0.0025331,0.0024326,0.002336,0.0022433,0.0021543,0.0020688,0.0019867,0.0019078,0.0018321,0.0017594,0.0016895,0.0016225,0.0015581,0.0014962,0.0014369,0.0013798,0.0013251,0.0012725,0.001222,0.0011735,0.0011269,0.0010822,0.0010392,0.00099796,0.00095835,0.00092031,0.00088378,0.0008487,0.00081502,0.00078267,0.0007516,0.00072177,0.00069313,0.00066561,0.0006392,0.00061383,0.00058946,0.00056607,0.0005436,0.00052202,0.0005013,0.00048141,0.0004623,0.00044395,0.00042633,0.00040941,0.00039316,0.00037755,0.00036257,0.00034818,0.00033436,0.00032109,0.00030834,0.0002961,0.00028435,0.00027307,0.00026223,0.00025182,0.00024182,0.00023223,0.00022301,0.00021416,0.00020566,0.00019749,0.00018966,0.00018213,0.0001749,0.00016796,0.00016129,0.00015489,0.00014874,0.00014284,0.00013717,0.00013172,0.0001265,0.00012148,0.00011665,0.00011202,0.00010758,0.00010331,9.9207e-05,9.527e-05,9.1488e-05,8.7857e-05,8.437e-05,8.1021e-05,7.7805e-05,7.4717e-05,7.1752e-05,6.8904e-05,6.6169e-05,6.3543e-05,6.1021e-05,5.8599e-05,5.6273e-05,5.4039e-05,5.1894e-05,4.9835e-05,4.7857e-05,4.5957e-05,4.4133e-05,4.2381e-05,4.0699e-05,3.9084e-05,3.7533e-05,3.6043e-05,3.4612e-05,3.3239e-05,3.1919e-05,3.0652e-05,2.9436e-05,2.8267e-05,2.7145e-05,2.6068e-05,2.5033e-05,2.404e-05,2.3086e-05,2.2169e-05,2.1289e-05,2.0444e-05,1.9633e-05,1.8854e-05,1.8105e-05,1.7387e-05,1.6697e-05,1.6034e-05,1.5398e-05,1.4786e-05,1.42e-05,1.3636e-05,1.3095e-05,1.2575e-05,1.2076e-05,1.1597e-05,1.1136e-05,1.0694e-05,1.027e-05,9.8622e-06,9.4708e-06,9.0949e-06,8.7339e-06,8.3872e-06,8.0543e-06,7.7347e-06,7.4277e-06,7.1328e-06,6.8497e-06,6.5779e-06,6.3168e-06,6.0661e-06,5.8253e-06,5.5941e-06,5.3721e-06,5.1588e-06,4.9541e-06,4.7574e-06,4.5686e-06,4.3873e-06,4.2131e-06,4.0459e-06,3.8853e-06,3.7311e-06,3.583e-06,3.4408e-06,3.3043e-06,3.1731e-06,3.0472e-06,2.9262e-06,2.8101e-06,2.6985e-06,2.5914e-06,2.4886e-06,2.3898e-06,2.2949e-06,2.2039e-06,2.1164e-06,2.0324e-06,1.9517e-06,1.8743e-06,1.7999e-06,1.7284e-06,1.6598e-06,1.5939e-06,1.5307e-06,1.4699e-06,1.4116e-06,1.3556e-06,1.3018e-06,1.2501e-06,1.2005e-06,1.1528e-06,1.1071e-06,1.0631e-06,1.0209e-06,9.8041e-07,9.4149e-07,9.0412e-07,8.6824e-07,8.3378e-07,8.0068e-07,7.689e-07,7.3839e-07,7.0908e-07,6.8093e-07,6.5391e-07,6.2795e-07,6.0303e-07,5.7909e-07,5.5611e-07,5.3404e-07,5.1284e-07,4.9249e-07,4.7294e-07,4.5417e-07,4.3614e-07,4.1883e-07,4.0221e-07,3.8624e-07,3.7091e-07,3.5619e-07,3.4205e-07,3.2848e-07,3.1544e-07,3.0292e-07,2.909e-07,2.7935e-07,2.6826e-07,2.5761e-07,2.4739e-07,2.3757e-07,2.2814e-07,2.1909e-07,2.1039e-07,2.0204e-07,1.9402e-07,1.8632e-07,1.7892e-07,1.7182e-07,1.65e-07,1.5845e-07,1.5217e-07,1.4613e-07,1.4033e-07,1.3476e-07,1.2941e-07,1.2427e-07,1.1934e-07,1.146e-07,1.1005e-07,1.0569e-07,1.0149e-07,9.7462e-08,9.3594e-08,8.9879e-08,8.6312e-08,8.2886e-08,7.9596e-08,7.6437e-08,7.3403e-08,7.049e-08,6.7692e-08,6.5005e-08,6.2425e-08,5.9947e-08,5.7568e-08,5.5283e-08,5.3089e-08,5.0982e-08,4.8958e-08,4.7015e-08,4.5149e-08,4.3357e-08,4.1636e-08,3.9983e-08,3.8396e-08,3.6872e-08,3.5409e-08,3.4004e-08,3.2654e-08,3.1358e-08,3.0113e-08,2.8918e-08,2.777e-08,2.6668e-08,2.561e-08,2.4593e-08,2.3617e-08,2.268e-08,2.1779e-08,2.0915e-08,2.0085e-08,1.9288e-08,1.8522e-08,1.7787e-08,1.7081e-08,1.6403e-08,1.5752e-08,1.5127e-08,1.4526e-08,1.395e-08,1.3396e-08,1.2864e-08,1.2354e-08,1.1863e-08,1.1393e-08,1.094e-08,1.0506e-08,1.0089e-08,9.6888e-09,9.3042e-09,8.9349e-09,8.5803e-09,8.2397e-09,7.9127e-09,7.5986e-09,7.297e-09,7.0074e-09,6.7293e-09,6.4622e-09,6.2057e-09,5.9594e-09,5.7228e-09,5.4957e-09,5.2776e-09,5.0681e-09,4.8669e-09,4.6738e-09,4.4883e-09,4.3101e-09,4.139e-09,3.9748e-09,3.817e-09,3.6655e-09,3.52e-09,3.3803e-09,3.2461e-09,3.1173e-09,2.9936e-09,2.8748e-09,2.7606e-09,2.6511e-09,2.5459e-09,2.4448e-09,2.3478e-09,2.2546e-09,2.1651e-09,2.0792e-09,1.9966e-09,1.9174e-09,1.8413e-09,1.7682e-09,1.698e-09,1.6306e-09,1.5659e-09,1.5038e-09,1.4441e-09,1.3868e-09,1.3317e-09,1.2789e-09,1.2281e-09,1.1794e-09,1.1325e-09,1.0876e-09,1.0444e-09,1.003e-09,9.6316e-10,9.2493e-10,8.8822e-10,8.5297e-10,8.1911e-10,7.866e-10,7.5538e-10,7.254e-10,6.9661e-10,6.6896e-10,6.4241e-10,6.1691e-10,5.9242e-10,5.6891e-10,5.4633e-10,5.2464e-10,5.0382e-10,4.8382e-10,4.6462e-10,4.4618e-10,4.2847e-10,4.1146e-10,3.9513e-10,3.7945e-10,3.6439e-10,3.4993e-10,3.3604e-10,3.227e-10,3.0989e-10,2.9759e-10,2.8578e-10,2.7444e-10,2.6354e-10,2.5308e-10,2.4304e-10,2.3339e-10,2.2413e-10,2.1523e-10,2.0669e-10,1.9849e-10,1.9061e-10,1.8304e-10,1.7578e-10,1.688e-10,1.621e-10,1.5567e-10,1.4949e-10,1.4356e-10,1.3786e-10,1.3239e-10,1.2713e-10,1.2209e-10,1.1724e-10,1.1259e-10,1.0812e-10,1.0383e-10,9.9706e-11,9.5748e-11,9.1948e-11,8.8298e-11,8.4794e-11,8.1428e-11,7.8196e-11,7.5093e-11,7.2112e-11,6.925e-11,6.6501e-11,6.3862e-11,6.1327e-11,5.8893e-11,5.6555e-11,5.4311e-11,5.2155e-11,5.0085e-11,4.8097e-11,4.6188e-11,4.4355e-11,4.2594e-11,4.0904e-11,3.928e-11,3.7721e-11,3.6224e-11,3.4786e-11,3.3406e-11,3.208e-11,3.0806e-11,2.9584e-11,2.8409e-11,2.7282e-11,2.6199e-11,2.5159e-11,2.4161e-11,2.3202e-11,2.2281e-11,2.1396e-11,2.0547e-11,1.9732e-11,1.8948e-11,1.8196e-11,1.7474e-11,1.6781e-11,1.6115e-11,1.5475e-11,1.4861e-11,1.4271e-11,1.3704e-11,1.3161e-11,1.2638e-11,1.2137e-11,1.1655e-11,1.1192e-11,1.0748e-11,1.0321e-11,9.9118e-12,9.5183e-12,9.1406e-12,8.7778e-12,8.4294e-12,8.0948e-12,7.7735e-12,7.465e-12,7.1687e-12,6.8841e-12,6.6109e-12,6.3485e-12,6.0965e-12,5.8546e-12,5.6222e-12,5.399e-12,5.1847e-12,4.979e-12,4.7813e-12,4.5916e-12,4.4093e-12,4.2343e-12,4.0662e-12,3.9049e-12,3.7499e-12,3.601e-12,3.4581e-12,3.3209e-12,3.189e-12,3.0625e-12,2.9409e-12,2.8242e-12,2.7121e-12,2.6044e-12,2.5011e-12,2.4018e-12,2.3065e-12,2.2149e-12,2.127e-12,2.0426e-12,1.9615e-12,1.8837e-12,1.8089e-12,1.7371e-12,1.6682e-12,1.6019e-12,1.5384e-12,1.4773e-12,1.4187e-12,1.3624e-12,1.3083e-12,1.2564e-12,1.2065e-12,1.1586e-12,1.1126e-12,1.0685e-12,1.0261e-12,9.8533e-13,9.4622e-13,9.0866e-13,8.726e-13,8.3796e-13,8.0471e-13,7.7277e-13,7.4209e-13,7.1264e-13,6.8435e-13,6.5719e-13,6.3111e-13,6.0606e-13,5.82e-13,5.589e-13,5.3672e-13,5.1542e-13,4.9496e-13,4.7531e-13,4.5645e-13,4.3833e-13,4.2093e-13,4.0423e-13,3.8818e-13,3.7278e-13,3.5798e-13,3.4377e-13,3.3013e-13,3.1702e-13,3.0444e-13,2.9236e-13,2.8075e-13,2.6961e-13,2.5891e-13,2.4863e-13,2.3876e-13,2.2929e-13,2.2019e-13,2.1145e-13,2.0305e-13,1.95e-13,1.8726e-13,1.7982e-13,1.7269e-13,1.6583e-13,1.5925e-13,1.5293e-13,1.4686e-13,1.4103e-13,1.3543e-13,1.3006e-13,1.249e-13,1.1994e-13,1.1518e-13,1.1061e-13,1.0622e-13,1.02e-13,9.7952e-14,9.4064e-14,9.0331e-14,8.6745e-14,8.3302e-14,7.9996e-14,7.6821e-14,7.3772e-14,7.0844e-14,6.8032e-14,6.5332e-14,6.2739e-14,6.0248e-14,5.7857e-14,5.5561e-14,5.3355e-14,5.1238e-14,4.9204e-14,4.7251e-14,4.5376e-14,4.3575e-14,4.1845e-14,4.0184e-14,3.8589e-14,3.7058e-14,3.5587e-14,3.4174e-14,3.2818e-14,3.1515e-14,3.0265e-14,2.9063e-14,2.791e-14,2.6802e-14,2.5738e-14,2.4717e-14,2.3736e-14,2.2794e-14,2.1889e-14,2.102e-14,2.0186e-14,1.9385e-14,1.8615e-14,1.7876e-14,1.7167e-14,1.6485e-14,1.5831e-14,1.5203e-14,1.4599e-14,1.402e-14,1.3463e-14,1.2929e-14,1.2416e-14,1.1923e-14,1.145e-14,1.0995e-14,1.0559e-14,1.014e-14,9.7374e-15,9.3509e-15,8.9798e-15,8.6234e-15,8.2811e-15,7.9524e-15,7.6368e-15,7.3337e-15,7.0426e-15,6.7631e-15,6.4946e-15,6.2369e-15,5.9893e-15,5.7516e-15,5.5233e-15,5.3041e-15,5.0936e-15,4.8914e-15,4.6972e-15,4.5108e-15,4.3318e-15,4.1598e-15,3.9947e-15,3.8362e-15,3.6839e-15,3.5377e-15,3.3973e-15,3.2624e-15,3.133e-15,3.0086e-15,2.8892e-15,2.7745e-15,2.6644e-15,2.5586e-15,2.4571e-15,2.3596e-15,2.2659e-15,2.176e-15,2.0896e-15,2.0067e-15,1.927e-15,1.8505e-15,1.7771e-15,1.7066e-15,1.6388e-15,1.5738e-15,1.5113e-15,1.4513e-15,1.3937e-15,1.3384e-15,1.2853e-15,1.2343e-15,1.1853e-15,1.1382e-15,1.0931e-15,1.0497e-15,1.008e-15,9.68e-16,9.2958e-16,8.9268e-16,8.5725e-16,8.2323e-16,7.9055e-16,7.5917e-16,7.2904e-16,7.0011e-16,6.7232e-16,6.4563e-16,6.2001e-16,5.954e-16,5.7177e-16,5.4907e-16,5.2728e-16,5.0635e-16,4.8625e-16,4.6695e-16,4.4842e-16,4.3062e-16,4.1353e-16,3.9712e-16,3.8136e-16,3.6622e-16,3.5168e-16,3.3772e-16,3.2432e-16,3.1145e-16,2.9909e-16,2.8722e-16,2.7582e-16,2.6487e-16,2.5436e-16,2.4426e-16,2.3456e-16,2.2525e-16,2.1631e-16,2.0773e-16,1.9948e-16,1.9157e-16,1.8396e-16,1.7666e-16,1.6965e-16,1.6292e-16,1.5645e-16,1.5024e-16,1.4428e-16,1.3855e-16,1.3305e-16,1.2777e-16,1.227e-16,1.1783e-16,1.1315e-16,1.0866e-16,1.0435e-16,1.0021e-16,9.6229e-17,9.241e-17,8.8742e-17,8.522e-17,8.1837e-17,7.8589e-17,7.547e-17,7.2474e-17,6.9598e-17,6.6835e-17,6.4183e-17,6.1635e-17,5.9189e-17,5.684e-17,5.4583e-17,5.2417e-17,5.0337e-17,4.8339e-17,4.642e-17,4.4578e-17,4.2808e-17,4.1109e-17,3.9478e-17,3.7911e-17,3.6406e-17,3.4961e-17,3.3573e-17,3.2241e-17,3.0961e-17,2.9732e-17,2.8552e-17,2.7419e-17,2.6331e-17,2.5286e-17,2.4282e-17,2.3318e-17,2.2393e-17,2.1504e-17,2.065e-17,1.9831e-17,1.9044e-17,1.8288e-17,1.7562e-17,1.6865e-17,1.6195e-17,1.5553e-17,1.4935e-17,1.4343e-17,1.3773e-17,1.3227e-17,1.2702e-17,1.2198e-17,1.1713e-17,1.1248e-17,1.0802e-17,1.0373e-17,9.9615e-18,9.5662e-18,9.1865e-18,8.8219e-18,8.4717e-18,8.1355e-18,7.8126e-18,7.5025e-18,7.2047e-18,6.9187e-18,6.6441e-18,6.3804e-18,6.1272e-18,5.884e-18,5.6504e-18,5.4262e-18,5.2108e-18,5.004e-18,4.8054e-18,4.6146e-18,4.4315e-18,4.2556e-18,4.0867e-18,3.9245e-18,3.7687e-18,3.6191e-18,3.4755e-18,3.3375e-18,3.2051e-18,3.0779e-18,2.9557e-18,2.8384e-18,2.7257e-18,2.6175e-18,2.5136e-18,2.4139e-18,2.3181e-18,2.2261e-18,2.1377e-18,2.0529e-18,1.9714e-18,1.8931e-18,1.818e-18,1.7458e-18,1.6765e-18,1.61e-18,1.5461e-18,1.4847e-18,1.4258e-18,1.3692e-18,1.3149e-18,1.2627e-18,1.2126e-18,1.1644e-18,1.1182e-18,1.0738e-18,1.0312e-18,9.9028e-19,9.5097e-19,9.1323e-19,8.7698e-19,8.4217e-19,8.0875e-19,7.7665e-19,7.4582e-19,7.1622e-19,6.8779e-19,6.6049e-19,6.3428e-19,6.091e-19,5.8493e-19,5.6171e-19,5.3942e-19,5.1801e-19,4.9745e-19,4.777e-19,4.5874e-19,4.4053e-19,4.2305e-19,4.0626e-19,3.9013e-19,3.7465e-19,3.5978e-19,3.455e-19,3.3178e-19,3.1862e-19,3.0597e-19,2.9383e-19,2.8216e-19,2.7096e-19,2.6021e-19,2.4988e-19,2.3996e-19,2.3044e-19,2.2129e-19,2.1251e-19,2.0407e-19,1.9597e-19,1.882e-19,1.8073e-19,1.7355e-19,1.6667e-19,1.6005e-19,1.537e-19,1.476e-19,1.4174e-19,1.3611e-19,1.3071e-19,1.2552e-19,1.2054e-19,1.1576e-19,1.1116e-19,1.0675e-19,1.0251e-19,9.8444e-20,9.4537e-20,9.0784e-20,8.7181e-20,8.3721e-20,8.0398e-20,7.7207e-20,7.4142e-20,7.12e-20,6.8374e-20,6.566e-20,6.3054e-20,6.0551e-20,5.8148e-20,5.584e-20,5.3623e-20,5.1495e-20,4.9451e-20,4.7488e-20,4.5604e-20,4.3794e-20,4.2055e-20,4.0386e-20,3.8783e-20,3.7244e-20,3.5766e-20,3.4346e-20,3.2983e-20,3.1674e-20,3.0417e-20,2.9209e-20,2.805e-20,2.6937e-20,2.5867e-20,2.4841e-20,2.3855e-20,2.2908e-20,2.1999e-20,2.1126e-20,2.0287e-20,1.9482e-20,1.8709e-20,1.7966e-20,1.7253e-20,1.6568e-20,1.5911e-20,1.5279e-20,1.4673e-20,1.409e-20,1.3531e-20,1.2994e-20,1.2478e-20,1.1983e-20,1.1507e-20,1.1051e-20,1.0612e-20,1.0191e-20,9.7863e-21,9.3979e-21,9.0249e-21,8.6667e-21,8.3227e-21,7.9924e-21,7.6751e-21,7.3705e-21,7.078e-21,6.797e-21,6.5273e-21,6.2682e-21,6.0194e-21,5.7805e-21,5.551e-21,5.3307e-21,5.1191e-21,4.916e-21,4.7208e-21,4.5335e-21,4.3535e-21,4.1807e-21,4.0148e-21,3.8554e-21,3.7024e-21,3.5555e-21,3.4143e-21,3.2788e-21,3.1487e-21,3.0237e-21,2.9037e-21,2.7885e-21,2.6778e-21,2.5715e-21,2.4694e-21,2.3714e-21,2.2773e-21,2.1869e-21,2.1001e-21,2.0167e-21,1.9367e-21,1.8598e-21,1.786e-21,1.7151e-21,1.6471e-21,1.5817e-21,1.5189e-21,1.4586e-21,1.4007e-21,1.3451e-21,1.2917e-21,1.2405e-21,1.1912e-21,1.1439e-21,1.0985e-21,1.0549e-21,1.0131e-21,9.7286e-22,9.3425e-22,8.9717e-22,8.6156e-22,8.2736e-22,7.9452e-22,7.6299e-22,7.327e-22,7.0362e-22,6.757e-22,6.4888e-22,6.2312e-22,5.9839e-22,5.7464e-22,5.5183e-22,5.2993e-22,5.089e-22,4.887e-22,4.693e-22,4.5067e-22,4.3279e-22,4.1561e-22,3.9911e-22,3.8327e-22,3.6806e-22,3.5345e-22,3.3942e-22,3.2595e-22,3.1301e-22,3.0059e-22,2.8866e-22,2.772e-22,2.662e-22,2.5563e-22,2.4549e-22,2.3574e-22,2.2639e-22,2.174e-22,2.0877e-22,2.0049e-22,1.9253e-22,1.8489e-22,1.7755e-22,1.705e-22,1.6373e-22,1.5724e-22,1.5099e-22,1.45e-22,1.3925e-22,1.3372e-22,1.2841e-22,1.2332e-22,1.1842e-22,1.1372e-22,1.0921e-22,1.0487e-22,1.0071e-22,9.6712e-23,9.2874e-23,8.9188e-23,8.5648e-23,8.2248e-23,7.8984e-23,7.5849e-23,7.2838e-23,6.9947e-23,6.7171e-23,6.4505e-23,6.1945e-23,5.9486e-23,5.7125e-23,5.4858e-23,5.268e-23,5.0589e-23,4.8581e-23,4.6653e-23,4.4802e-23,4.3023e-23,4.1316e-23,3.9676e-23,3.8101e-23,3.6589e-23,3.5137e-23,3.3742e-23,3.2403e-23,3.1117e-23,2.9882e-23,2.8696e-23,2.7557e-23,2.6463e-23,2.5413e-23,2.4404e-23,2.3435e-23,2.2505e-23,2.1612e-23,2.0754e-23,1.993e-23,1.9139e-23,1.838e-23,1.765e-23,1.695e-23,1.6277e-23,1.5631e-23,1.501e-23,1.4415e-23,1.3842e-23,1.3293e-23,1.2765e-23,1.2259e-23,1.1772e-23,1.1305e-23,1.0856e-23,1.0425e-23,1.0012e-23,9.6142e-24,9.2326e-24,8.8662e-24,8.5143e-24,8.1763e-24,7.8518e-24,7.5402e-24,7.2409e-24,6.9535e-24,6.6775e-24,6.4125e-24,6.1579e-24,5.9135e-24,5.6788e-24,5.4534e-24,5.237e-24,5.0291e-24,4.8295e-24,4.6378e-24,4.4537e-24,4.277e-24,4.1072e-24,3.9442e-24,3.7876e-24,3.6373e-24,3.4929e-24,3.3543e-24,3.2212e-24,3.0933e-24,2.9705e-24,2.8526e-24,2.7394e-24,2.6307e-24,2.5263e-24,2.426e-24,2.3297e-24,2.2372e-24,2.1484e-24,2.0632e-24,1.9813e-24,1.9026e-24,1.8271e-24,1.7546e-24,1.685e-24,1.6181e-24,1.5539e-24,1.4922e-24,1.433e-24,1.3761e-24,1.3215e-24,1.269e-24,1.2186e-24,1.1703e-24,1.1238e-24,1.0792e-24,1.0364e-24,9.9525e-25,9.5575e-25,9.1782e-25,8.8139e-25,8.464e-25,8.1281e-25,7.8055e-25,7.4957e-25,7.1982e-25,6.9125e-25,6.6381e-25,6.3746e-25,6.1216e-25,5.8787e-25,5.6453e-25,5.4213e-25,5.2061e-25,4.9994e-25,4.801e-25,4.6105e-25,4.4275e-25,4.2517e-25,4.083e-25,3.9209e-25,3.7653e-25,3.6159e-25,3.4723e-25,3.3345e-25,3.2022e-25,3.0751e-25,2.953e-25,2.8358e-25,2.7233e-25,2.6152e-25,2.5114e-25,2.4117e-25,2.316e-25,2.224e-25,2.1358e-25,2.051e-25,1.9696e-25,1.8914e-25,1.8163e-25,1.7443e-25,1.675e-25,1.6085e-25,1.5447e-25,1.4834e-25,1.4245e-25,1.368e-25,1.3137e-25,1.2615e-25,1.2115e-25,1.1634e-25,1.1172e-25,1.0729e-25,1.0303e-25,9.8938e-26,9.5011e-26,9.124e-26,8.7619e-26,8.4141e-26,8.0802e-26,7.7595e-26,7.4515e-26,7.1557e-26,6.8717e-26,6.599e-26,6.337e-26,6.0855e-26,5.844e-26,5.612e-26,5.3893e-26,5.1754e-26,4.97e-26,4.7727e-26,4.5833e-26,4.4014e-26,4.2267e-26,4.0589e-26,3.8978e-26,3.7431e-26,3.5945e-26,3.4519e-26,3.3148e-26,3.1833e-26,3.0569e-26,2.9356e-26,2.8191e-26,2.7072e-26,2.5997e-26,2.4966e-26,2.3975e-26,2.3023e-26,2.2109e-26,2.1232e-26,2.0389e-26,1.958e-26,1.8803e-26,1.8056e-26,1.734e-26,1.6651e-26,1.5991e-26,1.5356e-26,1.4746e-26,1.4161e-26,1.3599e-26,1.3059e-26,1.2541e-26,1.2043e-26,1.1565e-26,1.1106e-26,1.0665e-26,1.0242e-26,9.8355e-27,9.4451e-27,9.0702e-27,8.7102e-27,8.3645e-27,8.0325e-27,7.7137e-27,7.4075e-27,7.1135e-27,6.8312e-27,6.56e-27,6.2997e-27,6.0496e-27,5.8095e-27,5.5789e-27,5.3575e-27,5.1449e-27,4.9407e-27,4.7446e-27,4.5562e-27,4.3754e-27,4.2017e-27,4.035e-27,3.8748e-27,3.721e-27,3.5733e-27,3.4315e-27,3.2953e-27,3.1645e-27,3.0389e-27,2.9183e-27,2.8025e-27,2.6912e-27,2.5844e-27,2.4818e-27,2.3833e-27,2.2887e-27,2.1979e-27,2.1107e-27,2.0269e-27,1.9464e-27,1.8692e-27,1.795e-27,1.7237e-27,1.6553e-27,1.5896e-27,1.5265e-27,1.4659e-27,1.4078e-27,1.3519e-27,1.2982e-27,1.2467e-27,1.1972e-27,1.1497e-27,1.1041e-27,1.0602e-27,1.0182e-27,9.7775e-28,9.3894e-28,9.0167e-28,8.6589e-28,8.3152e-28,7.9851e-28,7.6682e-28,7.3638e-28,7.0716e-28,6.7909e-28,6.5214e-28,6.2625e-28,6.014e-28,5.7753e-28,5.546e-28,5.3259e-28,5.1145e-28,4.9115e-28,4.7166e-28,4.5294e-28,4.3496e-28,4.177e-28,4.0112e-28,3.852e-28,3.6991e-28,3.5523e-28,3.4113e-28,3.2759e-28,3.1458e-28,3.021e-28,2.9011e-28,2.7859e-28,2.6754e-28,2.5692e-28,2.4672e-28,2.3693e-28,2.2752e-28,2.1849e-28,2.0982e-28,2.0149e-28,1.935e-28,1.8582e-28,1.7844e-28,1.7136e-28,1.6456e-28,1.5802e-28,1.5175e-28,1.4573e-28,1.3995e-28,1.3439e-28,1.2906e-28,1.2393e-28,1.1902e-28,1.1429e-28,1.0976e-28,1.054e-28,1.0122e-28,9.7198e-29,9.334e-29,8.9636e-29,8.6078e-29,8.2661e-29,7.938e-29,7.623e-29,7.3204e-29,7.0299e-29,6.7508e-29,6.4829e-29,6.2256e-29,5.9785e-29,5.7412e-29,5.5133e-29,5.2945e-29,5.0844e-29,4.8826e-29,4.6888e-29,4.5027e-29,4.3239e-29,4.1523e-29,3.9875e-29,3.8292e-29,3.6773e-29,3.5313e-29,3.3911e-29,3.2565e-29,3.1273e-29,3.0032e-29,2.884e-29,2.7695e-29,2.6596e-29,2.554e-29,2.4526e-29,2.3553e-29,2.2618e-29,2.172e-29,2.0858e-29,2.003e-29,1.9235e-29,1.8472e-29,1.7739e-29,1.7035e-29,1.6359e-29,1.5709e-29,1.5086e-29,1.4487e-29,1.3912e-29,1.336e-29,1.283e-29,1.232e-29,1.1831e-29,1.1362e-29,1.0911e-29,1.0478e-29,1.0062e-29,9.6625e-30,9.279e-30,8.9107e-30,8.557e-30,8.2174e-30,7.8912e-30,7.578e-30,7.2772e-30,6.9884e-30,6.711e-30,6.4447e-30,6.1889e-30,5.9432e-30,5.7073e-30,5.4808e-30,5.2633e-30,5.0544e-30
0,0,0,0,0,0,0,0,0,0,0,0,0,0,0,0,0,0,0,0,0,0,0,0,0,0,0,0,0,0,0,0,0,0,0,0,0,0,0,0,0,0,0,0,0,0,0,0,0,0,0,0,0,0,0,0,0,0,0,0,0,0,0,0,0,0,0,0,0,0,0,0,0,0,0,0,0,0,0,0,0,0,0,0,0,0,0,0,0,0,0,0,0,0,0,0,0,0,0,0,0,0.019666,0.03875,0.057271,0.075244,0.092686,0.10961,0.12604,0.14198,0.15745,0.17246,0.18703,0.20117,0.21489,0.2282,0.24112,0.25366,0.26583,0.27764,0.2891,0.30022,0.31102,0.32149,0.33165,0.34152,0.35109,0.36038,0.36939,0.37814,0.38663,0.39487,0.40287,0.41063,0.41816,0.42546,0.43256,0.43944,0.44612,0.4526,0.45889,0.46499,0.47091,0.47666,0.48224,0.48765,0.49291,0.498,0.50295,0.50775,0.51241,0.51693,0.52132,0.52558,0.52971,0.53372,0.53761,0.54139,0.54506,0.54861,0.55207,0.55541,0.55867,0.56182,0.56488,0.56785,0.57074,0.57353,0.57625,0.57888,0.58144,0.58392,0.58633,0.58867,0.59094,0.59314,0.59527,0.59735,0.59936,0.60131,0.6032,0.60504,0.60683,0.60856,0.61024,0.61187,0.61345,0.61499,0.61648,0.61792,0.61932,0.62069,0.62201,0.62329,0.62454,0.62574,0.62692,0.62805,0.62916,0.63023,0.63127,0.63228,0.63326,0.63421,0.63513,0.63602,0.63689,0.63773,0.63855,0.63935,0.64012,0.64086,0.64159,0.64229,0.64298,0.64364,0.64428,0.64491,0.64551,0.6461,0.64667,0.64722,0.64776,0.64828,0.64879,0.64928,0.64976,0.65022,0.65067,0.6511,0.65153,0.65194,0.65233,0.65272,0.6531,0.65346,0.65381,0.65416,0.65449,0.65481,0.65512,0.65543,0.65572,0.65601,0.65629,0.65656,0.65682,0.65707,0.65732,0.65756,0.65779,0.65801,0.65823,0.65844,0.65865,0.65885,0.65904,0.65923,0.65941,0.65959,0.65976,0.65993,0.66009,0.66025,0.6604,0.66055,0.66069,0.66083,0.66097,0.6611,0.66123,0.66135,0.66147,0.66159,0.6617,0.66181,0.66191,0.66202,0.66212,0.66221,0.66231,0.6624,0.66249,0.66258,0.66266,0.66274,0.66282,0.6629,0.66297,0.66304,0.66311,0.66318,0.66325,0.66331,0.66337,0.66343,0.66349,0.66355,0.6636,0.66365,0.66371,0.66376,0.66381,0.66385,0.6639,0.66394,0.66399,0.66403,0.66407,0.66411,0.66415,0.66418,0.66422,0.66426,0.66429,0.66432,0.66435,0.66439,0.66442,0.66444,0.66447,0.6645,0.66453,0.66455,0.66458,0.6646,0.66463,0.66465,0.66467,0.66469,0.66471,0.66474,0.66475,0.66477,0.66479,0.66481,0.66483,0.66485,0.66486,0.66488,0.66489,0.66491,0.66492,0.66494,0.66495,0.66497,0.66498,0.66499,0.665,0.66501,0.66503,0.66504,0.66505,0.66506,0.66507,0.66508,0.66509,0.6651,0.66511,0.66512,0.66512,0.66513,0.66514,0.66515,0.66516,0.66516,0.66517,0.66518,0.66518,0.66519,0.6652,0.6652,0.66521,0.66522,0.66522,0.66523,0.66523,0.66524,0.66524,0.66525,0.66525,0.66526,0.66526,0.66526,0.66527,0.66527,0.66528,0.66528,0.66528,0.66529,0.66529,0.66529,0.6653,0.6653,0.6653,0.66531,0.66531,0.66531,0.66532,0.66532,0.66532,0.66532,0.66533,0.66533,0.66533,0.66533,0.66534,0.66534,0.66534,0.66534,0.66534,0.66534,0.66535,0.66535,0.66535,0.66535,0.66535,0.66535,0.66536,0.66536,0.66536,0.66536,0.66536,0.66536,0.66536,0.66537,0.66537,0.66537,0.66537,0.66537,0.66537,0.66537,0.66537,0.66537,0.66538,0.66538,0.66538,0.66538,0.66538,0.66538,0.66538,0.66538,0.66538,0.66538,0.66538,0.66538,0.66538,0.66539,0.66539,0.66539,0.66539,0.66539,0.66539,0.66539,0.66539,0.66539,0.66539,0.66539,0.66539,0.66539,0.66539,0.66539,0.66539,0.66539,0.66539,0.66539,0.66539,0.66539,0.66539,0.6654,0.6654,0.6654,0.6654,0.6654,0.6654,0.6654,0.6654,0.6654,0.6654,0.6654,0.6654,0.6654,0.6654,0.6654,0.6654,0.6654,0.6654,0.6654,0.6654,0.6654,0.6654,0.6654,0.6654,0.6654,0.6654,0.6654,0.6654,0.6654,0.6654,0.6654,0.6654,0.6654,0.6654,0.6654,0.6654,0.6654,0.6654,0.6654,0.6654,0.6654,0.6654,0.6654,0.6654,0.6654,0.6654,0.6654,0.6654,0.6654,0.6654,0.6654,0.6654,0.6654,0.6654,0.6654,0.6654,0.6654,0.6654,0.6654,0.6654,0.6654,0.6654,0.6654,0.6654,0.6654,0.6654,0.6654,0.6654,0.6654,0.6654,0.6654,0.6654,0.6654,0.6654,0.6654,0.6654,0.6654,0.6654,0.6654,0.6654,0.6654,0.6654,0.6654,0.6654,0.6654,0.6654,0.6654,0.6654,0.6654,0.66541,0.66541,0.66541,0.66541,0.66541,0.66541,0.66541,0.66541,0.66541,0.66541,0.66541,0.66541,0.66541,0.66541,0.66541,0.66541,0.66541,0.66541,0.66541,0.66541,0.66541,0.66541,0.66541,0.66541,0.66541,0.66541,0.66541,0.66541,0.66541,0.66541,0.66541,0.66541,0.66541,0.66541,0.66541,0.66541,0.66541,0.66541,0.66541,0.66541,0.66541,0.66541,0.66541,0.66541,0.66541,0.66541,0.66541,0.66541,0.66541,0.66541,0.66541,0.66541,0.66541,0.66541,0.66541,0.66541,0.66541,0.66541,0.66541,0.66541,0.66541,0.66541,0.66541,0.66541,0.66541,0.66541,0.66541,0.66541,0.66541,0.66541,0.66541,0.66541,0.66541,0.66541,0.66541,0.66541,0.66541,0.66541,0.66541,0.66541,0.66541,0.66541,0.66541,0.66541,0.66541,0.66541,0.66541,0.66541,0.66541,0.66541,0.66541,0.66541,0.66541,0.66541,0.66541,0.66541,0.66541,0.66541,0.66541,0.66541,0.66541,0.66541,0.66541,0.66541,0.66541,0.66541,0.66541,0.66541,0.66541,0.66541,0.66541,0.66541,0.66541,0.66541,0.66541,0.66541,0.66541,0.66541,0.66541,0.66541,0.66541,0.66541,0.66541,0.66541,0.66541,0.66541,0.66541,0.66541,0.66541,0.66541,0.66541,0.66541,0.66541,0.66541,0.66541,0.66541,0.66541,0.66541,0.66541,0.66541,0.66541,0.66541,0.66541,0.66541,0.66541,0.66541,0.66541,0.66541,0.66541,0.66541,0.66541,0.66541,0.66541,0.66541,0.66541,0.66541,0.66541,0.66541,0.66541,0.66541,0.66541,0.66541,0.66541,0.66541,0.66541,0.66541,0.66541,0.66541,0.66541,0.66541,0.66541,0.66541,0.66541,0.66541,0.66541,0.66541,0.66541,0.66541,0.66541,0.66541,0.66541,0.66541,0.66541,0.66541,0.66541,0.66541,0.66541,0.66541,0.66541,0.66541,0.66541,0.66541,0.66541,0.66541,0.66541,0.66541,0.66541,0.66541,0.66541,0.66541,0.66541,0.66541,0.66541,0.66541,0.66541,0.66541,0.66541,0.66541,0.66541,0.66541,0.66541,0.66541,0.66541,0.66541,0.66541,0.66541,0.66541,0.66541,0.66541,0.66541,0.66541,0.66541,0.66541,0.66541,0.66541,0.66541,0.66541,0.66541,0.66541,0.66541,0.66541,0.66541,0.66541,0.66541,0.66541,0.66541,0.66541,0.66541,0.66541,0.66541,0.66541,0.66541,0.66541,0.66541,0.66541,0.66541,0.66541,0.66541,0.66541,0.66541,0.66541,0.66541,0.66541,0.66541,0.66541,0.66541,0.66541,0.66541,0.66541,0.66541,0.66541,0.66541,0.66541,0.66541,0.66541,0.66541,0.66541,0.66541,0.66541,0.66541,0.66541,0.66541,0.66541,0.66541,0.66541,0.66541,0.66541,0.66541,0.66541,0.66541,0.66541,0.66541,0.66541,0.66541,0.66541,0.66541,0.66541,0.66541,0.66541,0.66541,0.66541,0.66541,0.66541,0.66541,0.66541,0.66541,0.66541,0.66541,0.66541,0.66541,0.66541,0.66541,0.66541,0.66541,0.66541,0.66541,0.66541,0.66541,0.66541,0.66541,0.66541,0.66541,0.66541,0.66541,0.66541,0.66541,0.66541,0.66541,0.66541,0.66541,0.66541,0.66541,0.66541,0.66541,0.66541,0.66541,0.66541,0.66541,0.66541,0.66541,0.66541,0.66541,0.66541,0.66541,0.66541,0.66541,0.66541,0.66541,0.66541,0.66541,0.66541,0.66541,0.66541,0.66541,0.66541,0.66541,0.66541,0.66541,0.66541,0.66541,0.66541,0.66541,0.66541,0.66541,0.66541,0.66541,0.66541,0.66541,0.66541,0.66541,0.66541,0.66541,0.66541,0.66541,0.66541,0.66541,0.66541,0.66541,0.66541,0.66541,0.66541,0.66541,0.66541,0.66541,0.66541,0.66541,0.66541,0.66541,0.66541,0.66541,0.66541,0.66541,0.66541,0.66541,0.66541,0.66541,0.66541,0.66541,0.66541,0.66541,0.66541,0.66541,0.66541,0.66541,0.66541,0.66541,0.66541,0.66541,0.66541,0.66541,0.66541,0.66541,0.66541,0.66541,0.66541,0.66541,0.66541,0.66541,0.66541,0.66541,0.66541,0.66541,0.66541,0.66541,0.66541,0.66541,0.66541,0.66541,0.66541,0.66541,0.66541,0.66541,0.66541,0.66541,0.66541,0.66541,0.66541,0.66541,0.66541,0.66541,0.66541,0.66541,0.66541,0.66541,0.66541,0.66541,0.66541,0.66541,0.66541,0.66541,0.66541,0.66541,0.66541,0.66541,0.66541,0.66541,0.66541,0.66541,0.66541,0.66541,0.66541,0.66541,0.66541,0.66541,0.66541,0.66541,0.66541,0.66541,0.66541,0.66541,0.66541,0.66541,0.66541,0.66541,0.66541,0.66541,0.66541,0.66541,0.66541,0.66541,0.66541,0.66541,0.66541,0.66541,0.66541,0.66541,0.66541,0.66541,0.66541,0.66541,0.66541,0.66541,0.66541,0.66541,0.66541,0.66541,0.66541,0.66541,0.66541,0.66541,0.66541,0.66541,0.66541,0.66541,0.66541,0.66541,0.66541,0.66541,0.66541,0.66541,0.66541,0.66541,0.66541,0.66541,0.66541,0.66541,0.66541,0.66541,0.66541,0.66541,0.66541,0.66541,0.66541,0.66541,0.66541,0.66541,0.66541,0.66541,0.66541,0.66541,0.66541,0.66541,0.66541,0.66541,0.66541,0.66541,0.66541,0.66541,0.66541,0.66541,0.66541,0.66541,0.66541,0.66541,0.66541,0.66541,0.66541,0.66541,0.66541,0.66541,0.66541,0.66541,0.66541,0.66541,0.66541,0.66541,0.66541,0.66541,0.66541,0.66541,0.66541,0.66541,0.66541,0.66541,0.66541,0.66541,0.66541,0.66541,0.66541,0.66541,0.66541,0.66541,0.66541,0.66541,0.66541,0.66541,0.66541,0.66541,0.66541,0.66541,0.66541,0.66541,0.66541,0.66541,0.66541,0.66541,0.66541,0.66541,0.66541,0.66541,0.66541,0.66541,0.66541,0.66541,0.66541,0.66541,0.66541,0.66541,0.66541,0.66541,0.66541,0.66541,0.66541,0.66541,0.66541,0.66541,0.66541,0.66541,0.66541,0.66541,0.66541,0.66541,0.66541,0.66541,0.66541,0.66541,0.66541,0.66541,0.66541,0.66541,0.66541,0.66541,0.66541,0.66541,0.66541,0.66541,0.66541,0.66541,0.66541,0.66541,0.66541,0.66541,0.66541,0.66541,0.66541,0.66541,0.66541,0.66541,0.66541,0.66541,0.66541,0.66541,0.66541,0.66541,0.66541,0.66541,0.66541,0.66541,0.66541,0.66541,0.66541,0.66541,0.66541,0.66541,0.66541,0.66541,0.66541,0.66541,0.66541,0.66541,0.66541,0.66541,0.66541,0.66541,0.66541,0.66541,0.66541,0.66541,0.66541,0.66541,0.66541,0.66541,0.66541,0.66541,0.66541,0.66541,0.66541,0.66541,0.66541,0.66541,0.66541,0.66541,0.66541,0.66541,0.66541,0.66541,0.66541,0.66541,0.66541,0.66541,0.66541,0.66541,0.66541,0.66541,0.66541,0.66541,0.66541,0.66541,0.66541,0.66541,0.66541,0.66541,0.66541,0.66541,0.66541,0.66541,0.66541,0.66541,0.66541,0.66541,0.66541,0.66541,0.66541,0.66541,0.66541,0.66541,0.66541,0.66541,0.66541,0.66541,0.66541,0.66541,0.66541,0.66541,0.66541,0.66541,0.66541,0.66541,0.66541,0.66541,0.66541,0.66541,0.66541,0.66541,0.66541,0.66541,0.66541,0.66541,0.66541,0.66541,0.66541,0.66541,0.66541,0.66541,0.66541,0.66541,0.66541,0.66541,0.66541,0.66541,0.66541,0.66541,0.66541,0.66541,0.66541,0.66541,0.66541,0.66541,0.66541,0.66541,0.66541,0.66541,0.66541,0.66541,0.66541,0.66541,0.66541,0.66541,0.66541,0.66541,0.66541,0.66541,0.66541,0.66541,0.66541,0.66541,0.66541,0.66541,0.66541,0.66541,0.66541,0.66541,0.66541,0.66541,0.66541,0.66541,0.66541,0.66541,0.66541,0.66541,0.66541,0.66541,0.66541,0.66541,0.66541,0.66541,0.66541,0.66541,0.66541,0.66541,0.66541,0.66541,0.66541,0.66541,0.66541,0.66541,0.66541,0.66541,0.66541,0.66541,0.66541,0.66541,0.66541,0.66541,0.66541,0.66541,0.66541,0.66541,0.66541,0.66541,0.66541,0.66541,0.66541,0.66541,0.66541,0.66541,0.66541,0.66541,0.66541,0.66541,0.66541,0.66541,0.66541,0.66541,0.66541,0.66541,0.66541,0.66541,0.66541,0.66541,0.66541,0.66541,0.66541,0.66541,0.66541,0.66541,0.66541,0.66541,0.66541,0.66541,0.66541,0.66541,0.66541,0.66541,0.66541,0.66541,0.66541,0.66541,0.66541,0.66541,0.66541,0.66541,0.66541,0.66541,0.66541,0.66541,0.66541,0.66541,0.66541,0.66541,0.66541,0.66541,0.66541,0.66541,0.66541,0.66541,0.66541,0.66541,0.66541,0.66541,0.66541,0.66541,0.66541,0.66541,0.66541,0.66541,0.66541,0.66541,0.66541,0.66541,0.66541,0.66541,0.66541,0.66541,0.66541,0.66541,0.66541,0.66541,0.66541,0.66541,0.66541,0.66541,0.66541,0.66541,0.66541,0.66541,0.66541,0.66541,0.66541,0.66541,0.66541,0.66541,0.66541,0.66541,0.66541,0.66541,0.66541,0.66541,0.66541,0.66541,0.66541,0.66541,0.66541,0.66541,0.66541,0.66541,0.66541,0.66541,0.66541,0.66541,0.66541,0.66541,0.66541,0.66541,0.66541,0.66541,0.66541,0.66541,0.66541,0.66541,0.66541,0.66541,0.66541,0.66541,0.66541,0.66541,0.66541,0.66541,0.66541,0.66541,0.66541,0.66541,0.66541,0.66541,0.64574,0.62666,0.60814,0.59016,0.57272,0.55579,0.53937,0.52343,0.50796,0.49294,0.47838,0.46424,0.45052,0.4372,0.42428,0.41174,0.39957,0.38776,0.3763,0.36518,0.35439,0.34392,0.33375,0.32389,0.31432,0.30503,0.29601,0.28726,0.27877,0.27053,0.26254,0.25478,0.24725,0.23994,0.23285,0.22597,0.21929,0.21281,0.20652,0.20042,0.19449,0.18875,0.18317,0.17775,0.1725,0.1674,0.16245,0.15765,0.15299,0.14847,0.14408,0.13983,0.13569,0.13168,0.12779,0.12401,0.12035,0.11679,0.11334,0.10999,0.10674,0.10359,0.10052,0.097553,0.09467,0.091872,0.089157,0.086522,0.083965,0.081483,0.079075,0.076738,0.07447,0.072269,0.070133,0.06806,0.066049,0.064097,0.062203,0.060364,0.05858,0.056849,0.055169,0.053538,0.051956,0.05042,0.04893,0.047484,0.046081,0.044719,0.043397,0.042115,0.04087,0.039662,0.03849,0.037352,0.036248,0.035177,0.034138,0.033129,0.03215,0.031199,0.030277,0.029382,0.028514,0.027671,0.026854,0.02606,0.02529,0.024542,0.023817,0.023113,0.02243,0.021767,0.021124,0.020499,0.019894,0.019306,0.018735,0.018181,0.017644,0.017123,0.016617,0.016125,0.015649,0.015186,0.014738,0.014302,0.013879,0.013469,0.013071,0.012685,0.01231,0.011946,0.011593,0.01125,0.010918,0.010595,0.010282,0.0099781,0.0096832,0.0093971,0.0091193,0.0088498,0.0085883,0.0083344,0.0080881,0.0078491,0.0076171,0.007392,0.0071735,0.0069615,0.0067558,0.0065561,0.0063623,0.0061743,0.0059918,0.0058147,0.0056429,0.0054761,0.0053143,0.0051572,0.0050048,0.0048569,0.0047133,0.004574,0.0044389,0.0043077,0.0041804,0.0040568,0.0039369,0.0038206,0.0037076,0.0035981,0.0034917,0.0033885,0.0032884,0.0031912,0.0030969,0.0030054,0.0029165,0.0028303,0.0027467,0.0026655,0.0025867,0.0025103,0.0024361,0.0023641,0.0022942,0.0022264,0.0021606,0.0020968,0.0020348,0.0019747,0.0019163,0.0018597,0.0018047,0.0017514,0.0016996,0.0016494,0.0016006,0.0015533,0.0015074,0.0014629,0.0014196,0.0013777,0.001337,0.0012974,0.0012591,0.0012219,0.0011858,0.0011507,0.0011167,0.0010837,0.0010517,0.0010206,0.00099044,0.00096117,0.00093276,0.0009052,0.00087844,0.00085248,0.00082729,0.00080284,0.00077911,0.00075608,0.00073374,0.00071205,0.00069101,0.00067059,0.00065077,0.00063153,0.00061287,0.00059476,0.00057718,0.00056012,0.00054357,0.0005275,0.00051191,0.00049678,0.0004821,0.00046785,0.00045403,0.00044061,0.00042758,0.00041495,0.00040268,0.00039078,0.00037923,0.00036803,0.00035715,0.00034659,0.00033635,0.00032641,0.00031676,0.0003074,0.00029832,0.0002895,0.00028094,0.00027264,0.00026458,0.00025676,0.00024917,0.00024181,0.00023466,0.00022773,0.000221,0.00021447,0.00020813,0.00020198,0.00019601,0.00019021,0.00018459,0.00017914,0.00017384,0.00016871,0.00016372,0.00015888,0.00015418,0.00014963,0.00014521,0.00014091,0.00013675,0.00013271,0.00012879,0.00012498,0.00012129,0.0001177,0.00011422,0.00011085,0.00010757,0.00010439,0.00010131,9.8313e-05,9.5407e-05,9.2587e-05,8.9851e-05,8.7195e-05,8.4618e-05,8.2118e-05,7.9691e-05,7.7335e-05,7.505e-05,7.2832e-05,7.0679e-05,6.859e-05,6.6563e-05,6.4596e-05,6.2687e-05,6.0834e-05,5.9036e-05,5.7292e-05,5.5598e-05,5.3955e-05,5.236e-05,5.0813e-05,4.9311e-05,4.7854e-05,4.644e-05,4.5067e-05,4.3735e-05,4.2443e-05,4.1188e-05,3.9971e-05,3.879e-05,3.7643e-05,3.6531e-05,3.5451e-05,3.4403e-05,3.3387e-05,3.24e-05,3.1442e-05,3.0513e-05,2.9611e-05,2.8736e-05,2.7887e-05,2.7063e-05,2.6263e-05,2.5487e-05,2.4733e-05,2.4002e-05,2.3293e-05,2.2605e-05,2.1937e-05,2.1288e-05,2.0659e-05,2.0048e-05,1.9456e-05,1.8881e-05,1.8323e-05,1.7781e-05,1.7256e-05,1.6746e-05,1.6251e-05,1.5771e-05,1.5305e-05,1.4852e-05,1.4413e-05,1.3987e-05,1.3574e-05,1.3173e-05,1.2783e-05,1.2406e-05,1.2039e-05,1.1683e-05,1.1338e-05,1.1003e-05,1.0678e-05,1.0362e-05,1.0056e-05,9.7586e-06,9.4702e-06,9.1903e-06,8.9187e-06,8.6551e-06,8.3993e-06,8.1511e-06,7.9102e-06,7.6764e-06,7.4495e-06,7.2294e-06,7.0157e-06,6.8084e-06,6.6071e-06,6.4119e-06,6.2224e-06,6.0385e-06,5.86e-06,5.6868e-06,5.5188e-06,5.3557e-06,5.1974e-06,5.0438e-06,4.8947e-06,4.75e-06,4.6097e-06,4.4734e-06,4.3412e-06,4.2129e-06,4.0884e-06,3.9676e-06,3.8503e-06,3.7365e-06,3.6261e-06,3.5189e-06,3.4149e-06,3.314e-06,3.216e-06,3.121e-06,3.0288e-06,2.9392e-06,2.8524e-06,2.7681e-06,2.6863e-06,2.6069e-06,2.5298e-06,2.4551e-06,2.3825e-06,2.3121e-06,2.2438e-06,2.1774e-06,2.1131e-06,2.0506e-06,1.99e-06,1.9312e-06,1.8741e-06,1.8188e-06,1.765e-06,1.7128e-06,1.6622e-06,1.6131e-06,1.5654e-06,1.5192e-06,1.4743e-06,1.4307e-06,1.3884e-06,1.3474e-06,1.3075e-06,1.2689e-06,1.2314e-06,1.195e-06,1.1597e-06,1.1254e-06,1.0922e-06,1.0599e-06,1.0286e-06,9.9815e-07,9.6865e-07,9.4003e-07,9.1224e-07,8.8528e-07,8.5912e-07,8.3373e-07,8.0909e-07,7.8518e-07,7.6197e-07,7.3945e-07,7.176e-07,6.9639e-07,6.7581e-07,6.5583e-07,6.3645e-07,6.1764e-07,5.9939e-07,5.8167e-07,5.6448e-07,5.478e-07,5.3161e-07,5.159e-07,5.0065e-07,4.8585e-07,4.7149e-07,4.5756e-07,4.4404e-07,4.3091e-07,4.1818e-07,4.0582e-07,3.9383e-07,3.8219e-07,3.7089e-07,3.5993e-07,3.4929e-07,3.3897e-07,3.2895e-07,3.1923e-07,3.0979e-07,3.0064e-07,2.9175e-07,2.8313e-07,2.7476e-07,2.6664e-07,2.5876e-07,2.5111e-07,2.4369e-07,2.3649e-07,2.295e-07,2.2272e-07,2.1614e-07,2.0975e-07,2.0355e-07,1.9753e-07,1.917e-07,1.8603e-07,1.8053e-07,1.752e-07,1.7002e-07,1.6499e-07,1.6012e-07,1.5539e-07,1.5079e-07,1.4634e-07,1.4201e-07,1.3781e-07,1.3374e-07,1.2979e-07,1.2595e-07,1.2223e-07,1.1862e-07,1.1511e-07,1.1171e-07,1.0841e-07,1.052e-07,1.021e-07,9.9078e-08,9.615e-08,9.3308e-08,9.055e-08,8.7874e-08,8.5277e-08,8.2757e-08,8.0311e-08,7.7938e-08,7.5634e-08,7.3399e-08,7.123e-08,6.9124e-08,6.7081e-08,6.5099e-08,6.3175e-08,6.1308e-08,5.9496e-08,5.7738e-08,5.6031e-08,5.4375e-08,5.2768e-08,5.1209e-08,4.9695e-08,4.8226e-08,4.6801e-08,4.5418e-08,4.4076e-08,4.2773e-08,4.1509e-08,4.0282e-08,3.9092e-08,3.7936e-08,3.6815e-08,3.5727e-08,3.4671e-08,3.3646e-08,3.2652e-08,3.1687e-08,3.0751e-08,2.9842e-08,2.896e-08,2.8104e-08,2.7273e-08,2.6467e-08,2.5685e-08,2.4926e-08,2.4189e-08,2.3474e-08,2.2781e-08,2.2107e-08,2.1454e-08,2.082e-08,2.0205e-08,1.9607e-08,1.9028e-08,1.8466e-08,1.792e-08,1.739e-08,1.6876e-08,1.6377e-08,1.5893e-08,1.5424e-08,1.4968e-08,1.4526e-08,1.4096e-08,1.368e-08,1.3275e-08,1.2883e-08,1.2502e-08,1.2133e-08,1.1774e-08,1.1426e-08,1.1088e-08,1.0761e-08,1.0443e-08,1.0134e-08,9.8346e-09,9.544e-09,9.2619e-09,8.9882e-09,8.7225e-09,8.4647e-09,8.2146e-09,7.9718e-09,7.7362e-09,7.5075e-09,7.2857e-09,7.0703e-09,6.8614e-09,6.6586e-09,6.4618e-09,6.2708e-09,6.0855e-09,5.9056e-09,5.7311e-09,5.5617e-09,5.3973e-09,5.2378e-09,5.083e-09,4.9328e-09,4.787e-09,4.6455e-09,4.5082e-09,4.375e-09,4.2457e-09,4.1202e-09,3.9985e-09,3.8803e-09,3.7656e-09,3.6543e-09,3.5463e-09,3.4415e-09,3.3398e-09,3.2411e-09,3.1453e-09,3.0523e-09,2.9621e-09,2.8746e-09,2.7896e-09,2.7072e-09,2.6272e-09,2.5495e-09,2.4742e-09,2.4011e-09,2.3301e-09,2.2612e-09,2.1944e-09,2.1295e-09,2.0666e-09,2.0055e-09,1.9463e-09,1.8887e-09,1.8329e-09,1.7787e-09,1.7262e-09,1.6752e-09,1.6256e-09,1.5776e-09,1.531e-09,1.4857e-09,1.4418e-09,1.3992e-09,1.3579e-09,1.3177e-09,1.2788e-09,1.241e-09,1.2043e-09,1.1687e-09,1.1342e-09,1.1007e-09,1.0681e-09,1.0366e-09,1.0059e-09,9.762e-10,9.4734e-10,9.1935e-10,8.9218e-10,8.6581e-10,8.4022e-10,8.1539e-10,7.9129e-10,7.679e-10,7.4521e-10,7.2318e-10,7.0181e-10,6.8107e-10,6.6094e-10,6.4141e-10,6.2245e-10,6.0405e-10,5.862e-10,5.6888e-10,5.5206e-10,5.3575e-10,5.1991e-10,5.0455e-10,4.8964e-10,4.7517e-10,4.6112e-10,4.4749e-10,4.3427e-10,4.2143e-10,4.0898e-10,3.9689e-10,3.8516e-10,3.7378e-10,3.6273e-10,3.5201e-10,3.4161e-10,3.3151e-10,3.2171e-10,3.1221e-10,3.0298e-10,2.9402e-10,2.8533e-10,2.769e-10,2.6872e-10,2.6078e-10,2.5307e-10,2.4559e-10,2.3833e-10,2.3129e-10,2.2445e-10,2.1782e-10,2.1138e-10,2.0513e-10,1.9907e-10,1.9319e-10,1.8748e-10,1.8194e-10,1.7656e-10,1.7134e-10,1.6628e-10,1.6136e-10,1.5659e-10,1.5197e-10,1.4748e-10,1.4312e-10,1.3889e-10,1.3478e-10,1.308e-10,1.2693e-10,1.2318e-10,1.1954e-10,1.1601e-10,1.1258e-10,1.0925e-10,1.0602e-10,1.0289e-10,9.9849e-11,9.6898e-11,9.4035e-11,9.1255e-11,8.8558e-11,8.5941e-11,8.3401e-11,8.0936e-11,7.8544e-11,7.6223e-11,7.397e-11,7.1784e-11,6.9663e-11,6.7604e-11,6.5606e-11,6.3667e-11,6.1785e-11,5.9959e-11,5.8187e-11,5.6467e-11,5.4799e-11,5.3179e-11,5.1607e-11,5.0082e-11,4.8602e-11,4.7166e-11,4.5772e-11,4.4419e-11,4.3106e-11,4.1832e-11,4.0596e-11,3.9396e-11,3.8232e-11,3.7102e-11,3.6005e-11,3.4941e-11,3.3908e-11,3.2906e-11,3.1934e-11,3.099e-11,3.0074e-11,2.9185e-11,2.8323e-11,2.7486e-11,2.6673e-11,2.5885e-11,2.512e-11,2.4378e-11,2.3657e-11,2.2958e-11,2.2279e-11,2.1621e-11,2.0982e-11,2.0362e-11,1.976e-11,1.9176e-11,1.8609e-11,1.8059e-11,1.7526e-11,1.7008e-11,1.6505e-11,1.6017e-11,1.5544e-11,1.5084e-11,1.4639e-11,1.4206e-11,1.3786e-11,1.3379e-11,1.2983e-11,1.26e-11,1.2227e-11,1.1866e-11,1.1515e-11,1.1175e-11,1.0845e-11,1.0524e-11,1.0213e-11,9.9112e-12,9.6183e-12,9.334e-12,9.0581e-12,8.7904e-12,8.5306e-12,8.2785e-12,8.0338e-12,7.7964e-12,7.566e-12,7.3424e-12,7.1254e-12,6.9148e-12,6.7104e-12,6.5121e-12,6.3196e-12,6.1329e-12,5.9516e-12,5.7757e-12,5.605e-12,5.4394e-12,5.2786e-12,5.1226e-12,4.9712e-12,4.8243e-12,4.6817e-12,4.5433e-12,4.4091e-12,4.2788e-12,4.1523e-12,4.0296e-12,3.9105e-12,3.7949e-12,3.6828e-12,3.5739e-12,3.4683e-12,3.3658e-12,3.2663e-12,3.1698e-12,3.0761e-12,2.9852e-12,2.897e-12,2.8113e-12,2.7283e-12,2.6476e-12,2.5694e-12,2.4934e-12,2.4197e-12,2.3482e-12,2.2788e-12,2.2115e-12,2.1461e-12,2.0827e-12,2.0211e-12,1.9614e-12,1.9034e-12,1.8472e-12,1.7926e-12,1.7396e-12,1.6882e-12,1.6383e-12,1.5899e-12,1.5429e-12,1.4973e-12,1.453e-12,1.4101e-12,1.3684e-12,1.328e-12,1.2887e-12,1.2506e-12,1.2137e-12,1.1778e-12,1.143e-12,1.1092e-12,1.0764e-12,1.0446e-12,1.0138e-12,9.838e-13,9.5472e-13,9.265e-13,8.9912e-13,8.7255e-13,8.4676e-13,8.2174e-13,7.9745e-13,7.7388e-13,7.5101e-13,7.2881e-13,7.0727e-13,6.8637e-13,6.6609e-13,6.464e-13,6.273e-13,6.0876e-13,5.9076e-13,5.7331e-13,5.5636e-13,5.3992e-13,5.2396e-13,5.0848e-13,4.9345e-13,4.7886e-13,4.6471e-13,4.5098e-13,4.3765e-13,4.2471e-13,4.1216e-13,3.9998e-13,3.8816e-13,3.7669e-13,3.6556e-13,3.5475e-13,3.4427e-13,3.3409e-13,3.2422e-13,3.1464e-13,3.0534e-13,2.9631e-13,2.8756e-13,2.7906e-13,2.7081e-13,2.6281e-13,2.5504e-13,2.475e-13,2.4019e-13,2.3309e-13,2.262e-13,2.1951e-13,2.1303e-13,2.0673e-13,2.0062e-13,1.9469e-13,1.8894e-13,1.8335e-13,1.7793e-13,1.7268e-13,1.6757e-13,1.6262e-13,1.5781e-13,1.5315e-13,1.4862e-13,1.4423e-13,1.3997e-13,1.3583e-13,1.3182e-13,1.2792e-13,1.2414e-13,1.2047e-13,1.1691e-13,1.1346e-13,1.101e-13,1.0685e-13,1.0369e-13,1.0063e-13,9.7653e-14,9.4767e-14,9.1966e-14,8.9248e-14,8.661e-14,8.4051e-14,8.1566e-14,7.9156e-14,7.6816e-14,7.4546e-14,7.2343e-14,7.0205e-14,6.813e-14,6.6116e-14,6.4162e-14,6.2266e-14,6.0426e-14,5.864e-14,5.6907e-14,5.5225e-14,5.3593e-14,5.2009e-14,5.0472e-14,4.898e-14,4.7533e-14,4.6128e-14,4.4765e-14,4.3442e-14,4.2158e-14,4.0912e-14,3.9703e-14,3.8529e-14,3.7391e-14,3.6285e-14,3.5213e-14,3.4172e-14,3.3162e-14,3.2182e-14,3.1231e-14,3.0308e-14,2.9412e-14,2.8543e-14,2.77e-14,2.6881e-14,2.6087e-14,2.5316e-14,2.4567e-14,2.3841e-14,2.3137e-14,2.2453e-14,2.1789e-14,2.1145e-14,2.052e-14,1.9914e-14,1.9325e-14,1.8754e-14,1.82e-14,1.7662e-14,1.714e-14,1.6633e-14,1.6142e-14,1.5665e-14,1.5202e-14,1.4753e-14,1.4317e-14,1.3893e-14,1.3483e-14,1.3084e-14,1.2698e-14,1.2322e-14,1.1958e-14,1.1605e-14,1.1262e-14,1.0929e-14,1.0606e-14,1.0293e-14,9.9883e-15,9.6931e-15,9.4067e-15,9.1287e-15,8.8589e-15,8.597e-15,8.343e-15,8.0964e-15,7.8571e-15,7.6249e-15,7.3995e-15,7.1809e-15,6.9686e-15,6.7627e-15,6.5628e-15,6.3688e-15,6.1806e-15,5.998e-15,5.8207e-15,5.6487e-15,5.4817e-15,5.3197e-15,5.1625e-15,5.0099e-15,4.8618e-15,4.7182e-15,4.5787e-15,4.4434e-15,4.3121e-15,4.1846e-15,4.061e-15,3.9409e-15,3.8245e-15,3.7114e-15,3.6017e-15,3.4953e-15,3.392e-15,3.2917e-15,3.1945e-15,3.1e-15,3.0084e-15,2.9195e-15,2.8332e-15,2.7495e-15,2.6682e-15,2.5894e-15,2.5129e-15,2.4386e-15,2.3665e-15,2.2966e-15,2.2287e-15,2.1628e-15,2.0989e-15,2.0369e-15,1.9767e-15,1.9183e-15,1.8616e-15,1.8065e-15,1.7532e-15,1.7013e-15,1.6511e-15,1.6023e-15,1.5549e-15,1.509e-15,1.4644e-15,1.4211e-15,1.3791e-15,1.3383e-15,1.2988e-15,1.2604e-15,1.2231e-15,1.187e-15,1.1519e-15,1.1179e-15,1.0848e-15,1.0528e-15,1.0216e-15,9.9145e-16,9.6215e-16,9.3372e-16,9.0612e-16,8.7934e-16,8.5335e-16,8.2813e-16,8.0366e-16,7.7991e-16,7.5686e-16,7.3449e-16,7.1278e-16,6.9171e-16,6.7127e-16,6.5143e-16,6.3218e-16,6.135e-16,5.9536e-16,5.7777e-16,5.6069e-16,5.4412e-16,5.2804e-16,5.1243e-16,4.9729e-16,4.8259e-16,4.6833e-16,4.5449e-16,4.4106e-16,4.2802e-16,4.1537e-16,4.031e-16,3.9118e-16,3.7962e-16,3.684e-16,3.5751e-16,3.4695e-16,3.3669e-16,3.2674e-16,3.1709e-16,3.0771e-16,2.9862e-16,2.8979e-16,2.8123e-16,2.7292e-16,2.6485e-16,2.5703e-16,2.4943e-16,2.4206e-16,2.349e-16,2.2796e-16,2.2122e-16,2.1469e-16,2.0834e-16,2.0218e-16,1.9621e-16,1.9041e-16,1.8478e-16,1.7932e-16,1.7402e-16,1.6888e-16,1.6389e-16,1.5904e-16,1.5434e-16,1.4978e-16,1.4535e-16,1.4106e-16,1.3689e-16,1.3284e-16,1.2892e-16,1.2511e-16,1.2141e-16,1.1782e-16,1.1434e-16,1.1096e-16,1.0768e-16,1.045e-16,1.0141e-16,9.8413e-17,9.5505e-17,9.2682e-17,8.9943e-17,8.7285e-17,8.4705e-17,8.2201e-17,7.9772e-17,7.7414e-17,7.5127e-17,7.2906e-17,7.0751e-17,6.866e-17,6.6631e-17,6.4662e-17,6.2751e-17,6.0896e-17,5.9097e-17,5.735e-17,5.5655e-17,5.401e-17,5.2414e-17,5.0865e-17,4.9362e-17,4.7903e-17,4.6487e-17,4.5113e-17,4.378e-17,4.2486e-17,4.123e-17,4.0012e-17,3.8829e-17,3.7682e-17,3.6568e-17,3.5487e-17,3.4438e-17,3.3421e-17,3.2433e-17,3.1474e-17,3.0544e-17,2.9641e-17,2.8765e-17,2.7915e-17,2.709e-17,2.629e-17,2.5513e-17,2.4759e-17,2.4027e-17,2.3317e-17,2.2628e-17,2.1959e-17,2.131e-17,2.068e-17,2.0069e-17,1.9476e-17,1.89e-17,1.8342e-17,1.78e-17,1.7273e-17,1.6763e-17,1.6268e-17,1.5787e-17,1.532e-17,1.4867e-17,1.4428e-17,1.4002e-17,1.3588e-17,1.3186e-17,1.2797e-17,1.2418e-17,1.2051e-17,1.1695e-17,1.1349e-17,1.1014e-17,1.0689e-17,1.0373e-17,1.0066e-17,9.7686e-18,9.4799e-18,9.1997e-18,8.9278e-18,8.664e-18,8.4079e-18,8.1594e-18,7.9183e-18,7.6843e-18,7.4572e-18,7.2368e-18,7.0229e-18,6.8153e-18,6.6139e-18,6.4184e-18,6.2287e-18,6.0446e-18,5.866e-18,5.6926e-18,5.5244e-18,5.3611e-18,5.2027e-18,5.0489e-18,4.8997e-18,4.7549e-18,4.6144e-18,4.478e-18,4.3456e-18,4.2172e-18,4.0926e-18,3.9716e-18,3.8542e-18,3.7403e-18,3.6298e-18,3.5225e-18,3.4184e-18,3.3174e-18,3.2193e-18,3.1242e-18,3.0319e-18,2.9422e-18,2.8553e-18,2.7709e-18,2.689e-18,2.6095e-18,2.5324e-18,2.4576e-18,2.3849e-18,2.3145e-18,2.2461e-18,2.1797e-18,2.1153e-18,2.0527e-18,1.9921e-18,1.9332e-18,1.8761e-18,1.8206e-18,1.7668e-18,1.7146e-18,1.6639e-18,1.6147e-18,1.567e-18,1.5207e-18,1.4758e-18,1.4321e-18,1.3898e-18,1.3487e-18,1.3089e-18,1.2702e-18,1.2327e-18,1.1962e-18,1.1609e-18,1.1266e-18,1.0933e-18,1.061e-18,1.0296e-18,9.9917e-19,9.6964e-19,9.4099e-19,9.1318e-19,8.8619e-19,8.6e-19,8.3458e-19,8.0991e-19,7.8598e-19,7.6275e-19,7.4021e-19,7.1833e-19,6.971e-19,6.765e-19,6.565e-19,6.371e-19,6.1827e-19,6e-19,5.8227e-19,5.6506e-19,5.4836e-19,5.3215e-19,5.1642e-19,5.0116e-19,4.8635e-19,4.7198e-19,4.5803e-19,4.4449e-19,4.3135e-19,4.1861e-19,4.0623e-19,3.9423e-19,3.8258e-19,3.7127e-19,3.603e-19,3.4965e-19,3.3931e-19,3.2929e-19,3.1955e-19,3.1011e-19,3.0095e-19,2.9205e-19,2.8342e-19,2.7504e-19,2.6691e-19,2.5903e-19,2.5137e-19,2.4394e-19,2.3673e-19,2.2974e-19,2.2295e-19,2.1636e-19,2.0996e-19,2.0376e-19,1.9774e-19,1.9189e-19,1.8622e-19,1.8072e-19,1.7538e-19,1.7019e-19,1.6516e-19,1.6028e-19,1.5554e-19,1.5095e-19,1.4649e-19,1.4216e-19,1.3796e-19,1.3388e-19,1.2992e-19,1.2608e-19,1.2236e-19,1.1874e-19,1.1523e-19,1.1182e-19,1.0852e-19,1.0531e-19,1.022e-19,9.9179e-20,9.6248e-20,9.3403e-20,9.0643e-20,8.7964e-20,8.5364e-20,8.2841e-20,8.0393e-20,7.8017e-20,7.5711e-20,7.3474e-20,7.1302e-20,6.9195e-20,6.715e-20,6.5165e-20,6.3239e-20,6.137e-20,5.9557e-20,5.7797e-20,5.6088e-20,5.4431e-20,5.2822e-20,5.1261e-20,4.9746e-20,4.8276e-20,4.6849e-20,4.5464e-20,4.4121e-20,4.2817e-20,4.1551e-20,4.0323e-20,3.9132e-20,3.7975e-20,3.6853e-20,3.5764e-20,3.4707e-20,3.3681e-20,3.2685e-20,3.1719e-20,3.0782e-20,2.9872e-20,2.8989e-20,2.8133e-20,2.7301e-20,2.6494e-20,2.5711e-20,2.4951e-20,2.4214e-20,2.3498e-20,2.2804e-20,2.213e-20,2.1476e-20,2.0841e-20,2.0225e-20,1.9627e-20,1.9047e-20,1.8484e-20,1.7938e-20,1.7408e-20,1.6893e-20,1.6394e-20,1.591e-20,1.5439e-20,1.4983e-20,1.454e-20,1.4111e-20,1.3694e-20,1.3289e-20,1.2896e-20,1.2515e-20,1.2145e-20,1.1786e-20,1.1438e-20,1.11e-20,1.0772e-20,1.0453e-20,1.0144e-20,9.8447e-21,9.5537e-21,9.2713e-21,8.9973e-21,8.7314e-21,8.4734e-21,8.2229e-21,7.9799e-21,7.7441e-21,7.5152e-21,7.2931e-21,7.0776e-21,6.8684e-21,6.6654e-21,6.4684e-21,6.2772e-21,6.0917e-21,5.9117e-21,5.737e-21,5.5674e-21,5.4029e-21,5.2432e-21,5.0882e-21,4.9378e-21,4.7919e-21,4.6503e-21,4.5128e-21,4.3795e-21,4.25e-21,4.1244e-21,4.0025e-21,3.8842e-21,3.7694e-21,3.658e-21,3.5499e-21,3.445e-21,3.3432e-21,3.2444e-21,3.1485e-21,3.0555e-21,2.9652e-21,2.8775e-21,2.7925e-21,2.7099e-21,2.6299e-21,2.5521e-21,2.4767e-21,2.4035e-21,2.3325e-21,2.2635e-21,2.1966e-21,2.1317e-21,2.0687e-21,2.0076e-21,1.9482e-21,1.8907e-21,1.8348e-21,1.7806e-21,1.7279e-21,1.6769e-21,1.6273e-21,1.5792e-21,1.5325e-21,1.4872e-21,1.4433e-21,1.4006e-21,1.3592e-21,1.3191e-21,1.2801e-21,1.2423e-21,1.2055e-21,1.1699e-21,1.1353e-21,1.1018e-21,1.0692e-21,1.0376e-21,1.007e-21,9.7719e-22,9.4831e-22,9.2029e-22,8.9309e-22,8.6669e-22,8.4108e-22,8.1622e-22,7.921e-22,7.6869e-22,7.4597e-22,7.2392e-22,7.0253e-22,6.8176e-22,6.6162e-22,6.4206e-22,6.2309e-22,6.0467e-22,5.868e-22,5.6946e-22,5.5263e-22,5.3629e-22,5.2044e-22,5.0506e-22,4.9014e-22,4.7565e-22,4.6159e-22,4.4795e-22,4.3471e-22,4.2186e-22,4.094e-22,3.973e-22,3.8556e-22,3.7416e-22,3.631e-22,3.5237e-22,3.4196e-22,3.3185e-22,3.2204e-22,3.1252e-22,3.0329e-22,2.9432e-22,2.8563e-22,2.7718e-22,2.6899e-22,2.6104e-22,2.5333e-22,2.4584e-22,2.3858e-22,2.3152e-22,2.2468e-22,2.1804e-22,2.116e-22
0,0,0,0,0,0,0,0,0,0,0,0,0,0,0,0,0,0,0,0,0,0,0,0,0,0,0,0,0,0,0,0,0,0,0,0,0,0,0,0,0,0,0,0,0,0,0,0,0,0,0,0,0,0,0,0,0,0,0,0,0,0,0,0,0,0,0,0,0,0,0,0,0,0,0,0,0,0,0,0,0,0,0,0,0,0,0,0,0,0,0,0,0,0,0,0,0,0,0,0,0,0.022984,0.0453,0.066967,0.088004,0.10843,0.12826,0.14752,0.16621,0.18437,0.20199,0.2191,0.23572,0.25185,0.26751,0.28272,0.29748,0.31182,0.32574,0.33926,0.35238,0.36512,0.37749,0.3895,0.40116,0.41248,0.42348,0.43415,0.44451,0.45458,0.46435,0.47383,0.48304,0.49198,0.50067,0.5091,0.51728,0.52523,0.53294,0.54044,0.54771,0.55477,0.56163,0.56829,0.57475,0.58103,0.58712,0.59304,0.59878,0.60436,0.60978,0.61504,0.62014,0.6251,0.62991,0.63458,0.63912,0.64353,0.6478,0.65196,0.65599,0.6599,0.6637,0.66739,0.67098,0.67446,0.67784,0.68112,0.6843,0.68739,0.69039,0.69331,0.69614,0.69889,0.70155,0.70414,0.70666,0.7091,0.71147,0.71377,0.71601,0.71818,0.72029,0.72233,0.72432,0.72625,0.72812,0.72994,0.7317,0.73342,0.73508,0.7367,0.73827,0.73979,0.74127,0.7427,0.7441,0.74545,0.74677,0.74804,0.74928,0.75048,0.75165,0.75279,0.75389,0.75496,0.75599,0.757,0.75798,0.75893,0.75985,0.76075,0.76162,0.76246,0.76328,0.76408,0.76485,0.7656,0.76633,0.76704,0.76772,0.76839,0.76904,0.76967,0.77028,0.77087,0.77145,0.772,0.77255,0.77307,0.77359,0.77408,0.77456,0.77503,0.77549,0.77593,0.77636,0.77677,0.77718,0.77757,0.77795,0.77832,0.77868,0.77903,0.77936,0.77969,0.78001,0.78032,0.78062,0.78091,0.7812,0.78147,0.78174,0.782,0.78225,0.7825,0.78273,0.78296,0.78319,0.7834,0.78362,0.78382,0.78402,0.78421,0.7844,0.78458,0.78476,0.78493,0.7851,0.78526,0.78542,0.78557,0.78572,0.78586,0.786,0.78614,0.78627,0.7864,0.78652,0.78664,0.78676,0.78687,0.78698,0.78709,0.78719,0.78729,0.78739,0.78749,0.78758,0.78767,0.78776,0.78784,0.78792,0.788,0.78808,0.78815,0.78823,0.7883,0.78837,0.78843,0.7885,0.78856,0.78862,0.78868,0.78874,0.7888,0.78885,0.7889,0.78895,0.789,0.78905,0.7891,0.78914,0.78919,0.78923,0.78927,0.78931,0.78935,0.78939,0.78943,0.78946,0.7895,0.78953,0.78957,0.7896,0.78963,0.78966,0.78969,0.78972,0.78974,0.78977,0.7898,0.78982,0.78985,0.78987,0.78989,0.78992,0.78994,0.78996,0.78998,0.79,0.79002,0.79004,0.79006,0.79007,0.79009,0.79011,0.79012,0.79014,0.79015,0.79017,0.79018,0.7902,0.79021,0.79022,0.79024,0.79025,0.79026,0.79027,0.79028,0.7903,0.79031,0.79032,0.79033,0.79034,0.79035,0.79036,0.79036,0.79037,0.79038,0.79039,0.7904,0.79041,0.79041,0.79042,0.79043,0.79043,0.79044,0.79045,0.79045,0.79046,0.79047,0.79047,0.79048,0.79048,0.79049,0.79049,0.7905,0.7905,0.79051,0.79051,0.79052,0.79052,0.79053,0.79053,0.79053,0.79054,0.79054,0.79054,0.79055,0.79055,0.79055,0.79056,0.79056,0.79056,0.79057,0.79057,0.79057,0.79057,0.79058,0.79058,0.79058,0.79058,0.79059,0.79059,0.79059,0.79059,0.7906,0.7906,0.7906,0.7906,0.7906,0.79061,0.79061,0.79061,0.79061,0.79061,0.79061,0.79061,0.79062,0.79062,0.79062,0.79062,0.79062,0.79062,0.79062,0.79063,0.79063,0.79063,0.79063,0.79063,0.79063,0.79063,0.79063,0.79063,0.79063,0.79064,0.79064,0.79064,0.79064,0.79064,0.79064,0.79064,0.79064,0.79064,0.79064,0.79064,0.79064,0.79064,0.79064,0.79065,0.79065,0.79065,0.79065,0.79065,0.79065,0.79065,0.79065,0.79065,0.79065,0.79065,0.79065,0.79065,0.79065,0.79065,0.79065,0.79065,0.79065,0.79065,0.79065,0.79065,0.79065,0.79065,0.79065,0.79065,0.79066,0.79066,0.79066,0.79066,0.79066,0.79066,0.79066,0.79066,0.79066,0.79066,0.79066,0.79066,0.79066,0.79066,0.79066,0.79066,0.79066,0.79066,0.79066,0.79066,0.79066,0.79066,0.79066,0.79066,0.79066,0.79066,0.79066,0.79066,0.79066,0.79066,0.79066,0.79066,0.79066,0.79066,0.79066,0.79066,0.79066,0.79066,0.79066,0.79066,0.79066,0.79066,0.79066,0.79066,0.79066,0.79066,0.79066,0.79066,0.79066,0.79066,0.79066,0.79066,0.79066,0.79066,0.79066,0.79066,0.79066,0.79066,0.79066,0.79066,0.79066,0.79066,0.79066,0.79066,0.79066,0.79066,0.79066,0.79066,0.79066,0.79066,0.79066,0.79066,0.79066,0.79066,0.79066,0.79066,0.79066,0.79066,0.79066,0.79066,0.79066,0.79066,0.79066,0.79066,0.79066,0.79066,0.79066,0.79066,0.79066,0.79066,0.79066,0.79066,0.79066,0.79066,0.79066,0.79066,0.79066,0.79066,0.79066,0.79066,0.79066,0.79066,0.79066,0.79066,0.79066,0.79066,0.79066,0.79066,0.79066,0.79066,0.79066,0.79066,0.79066,0.79066,0.79066,0.79066,0.79066,0.79066,0.79066,0.79066,0.79066,0.79066,0.79066,0.79066,0.79066,0.79066,0.79066,0.79066,0.79066,0.79066,0.79066,0.79066,0.79066,0.79066,0.79066,0.79066,0.79066,0.79066,0.79066,0.79066,0.79066,0.79066,0.79066,0.79066,0.79066,0.79066,0.79066,0.79066,0.79066,0.79066,0.79066,0.79066,0.79066,0.79066,0.79066,0.79066,0.79066,0.79066,0.79066,0.79066,0.79066,0.79066,0.79066,0.79066,0.79066,0.79066,0.79066,0.79066,0.79066,0.79066,0.79066,0.79066,0.79066,0.79066,0.79066,0.79066,0.79066,0.79066,0.79066,0.79066,0.79066,0.79066,0.79066,0.79066,0.79066,0.79066,0.79066,0.79066,0.79066,0.79066,0.79066,0.79066,0.79066,0.79066,0.79066,0.79066,0.79066,0.79066,0.79066,0.79066,0.79066,0.79066,0.79066,0.79066,0.79066,0.79066,0.79066,0.79066,0.79066,0.79066,0.79066,0.79066,0.79066,0.79066,0.79066,0.79066,0.79066,0.79066,0.79066,0.79066,0.79066,0.79066,0.79066,0.79066,0.79066,0.79066,0.79066,0.79066,0.79066,0.79066,0.79066,0.79066,0.79066,0.79066,0.79066,0.79066,0.79066,0.79066,0.79066,0.79066,0.79066,0.79066,0.79066,0.79066,0.79066,0.79066,0.79066,0.79066,0.79066,0.79066,0.79066,0.79066,0.79066,0.79066,0.79066,0.79066,0.79066,0.79066,0.79066,0.79066,0.79066,0.79066,0.79066,0.79066,0.79066,0.79066,0.79066,0.79066,0.79066,0.79066,0.79066,0.79066,0.79066,0.79066,0.79066,0.79066,0.79066,0.79066,0.79066,0.79066,0.79066,0.79066,0.79066,0.79066,0.79066,0.79066,0.79066,0.79066,0.79066,0.79066,0.79066,0.79066,0.79066,0.79066,0.79066,0.79066,0.79066,0.79066,0.79066,0.79066,0.79066,0.79066,0.79066,0.79066,0.79066,0.79066,0.79066,0.79066,0.79066,0.79066,0.79066,0.79066,0.79066,0.79066,0.79066,0.79066,0.79066,0.79066,0.79066,0.79066,0.79066,0.79066,0.79066,0.79066,0.79066,0.79066,0.79066,0.79066,0.79066,0.79066,0.79066,0.79066,0.79066,0.79066,0.79066,0.79066,0.79066,0.79066,0.79066,0.79066,0.79066,0.79066,0.79066,0.79066,0.79066,0.79066,0.79066,0.79066,0.79066,0.79066,0.79066,0.79066,0.79066,0.79066,0.79066,0.79066,0.79066,0.79066,0.79066,0.79066,0.79066,0.79066,0.79066,0.79066,0.79066,0.79066,0.79066,0.79066,0.79066,0.79066,0.79066,0.79066,0.79066,0.79066,0.79066,0.79066,0.79066,0.79066,0.79066,0.79066,0.79066,0.79066,0.79066,0.79066,0.79066,0.79066,0.79066,0.79066,0.79066,0.79066,0.79066,0.79066,0.79066,0.79066,0.79066,0.79066,0.79066,0.79066,0.79066,0.79066,0.79066,0.79066,0.79066,0.79066,0.79066,0.79066,0.79066,0.79066,0.79066,0.79066,0.79066,0.79066,0.79066,0.79066,0.79066,0.79066,0.79066,0.79066,0.79066,0.79066,0.79066,0.79066,0.79066,0.79066,0.79066,0.79066,0.79066,0.79066,0.79066,0.79066,0.79066,0.79066,0.79066,0.79066,0.79066,0.79066,0.79066,0.79066,0.79066,0.79066,0.79066,0.79066,0.79066,0.79066,0.79066,0.79066,0.79066,0.79066,0.79066,0.79066,0.79066,0.79066,0.79066,0.79066,0.79066,0.79066,0.79066,0.79066,0.79066,0.79066,0.79066,0.79066,0.79066,0.79066,0.79066,0.79066,0.79066,0.79066,0.79066,0.79066,0.79066,0.79066,0.79066,0.79066,0.79066,0.79066,0.79066,0.79066,0.79066,0.79066,0.79066,0.79066,0.79066,0.79066,0.79066,0.79066,0.79066,0.79066,0.79066,0.79066,0.79066,0.79066,0.79066,0.79066,0.79066,0.79066,0.79066,0.79066,0.79066,0.79066,0.79066,0.79066,0.79066,0.79066,0.79066,0.79066,0.79066,0.79066,0.79066,0.79066,0.79066,0.79066,0.79066,0.79066,0.79066,0.79066,0.79066,0.79066,0.79066,0.79066,0.79066,0.79066,0.79066,0.79066,0.79066,0.79066,0.79066,0.79066,0.79066,0.79066,0.79066,0.79066,0.79066,0.79066,0.79066,0.79066,0.79066,0.79066,0.79066,0.79066,0.79066,0.79066,0.79066,0.79066,0.79066,0.79066,0.79066,0.79066,0.79066,0.79066,0.79066,0.79066,0.79066,0.79066,0.79066,0.79066,0.79066,0.79066,0.79066,0.79066,0.79066,0.79066,0.79066,0.79066,0.79066,0.79066,0.79066,0.79066,0.79066,0.79066,0.79066,0.79066,0.79066,0.79066,0.79066,0.79066,0.79066,0.79066,0.79066,0.79066,0.79066,0.79066,0.79066,0.79066,0.79066,0.79066,0.79066,0.79066,0.79066,0.79066,0.79066,0.79066,0.79066,0.79066,0.79066,0.79066,0.79066,0.79066,0.79066,0.79066,0.79066,0.79066,0.79066,0.79066,0.79066,0.79066,0.79066,0.79066,0.79066,0.79066,0.79066,0.79066,0.79066,0.79066,0.79066,0.79066,0.79066,0.79066,0.79066,0.79066,0.79066,0.79066,0.79066,0.79066,0.79066,0.79066,0.79066,0.79066,0.79066,0.79066,0.79066,0.79066,0.79066,0.79066,0.79066,0.79066,0.79066,0.79066,0.79066,0.79066,0.79066,0.79066,0.79066,0.79066,0.79066,0.79066,0.79066,0.79066,0.79066,0.79066,0.79066,0.79066,0.79066,0.79066,0.79066,0.79066,0.79066,0.79066,0.79066,0.79066,0.79066,0.79066,0.79066,0.79066,0.79066,0.79066,0.79066,0.79066,0.79066,0.79066,0.79066,0.79066,0.79066,0.79066,0.79066,0.79066,0.79066,0.79066,0.79066,0.79066,0.79066,0.79066,0.79066,0.79066,0.79066,0.79066,0.79066,0.79066,0.79066,0.79066,0.79066,0.79066,0.79066,0.79066,0.79066,0.79066,0.79066,0.79066,0.79066,0.79066,0.79066,0.79066,0.79066,0.79066,0.79066,0.79066,0.79066,0.79066,0.79066,0.79066,0.79066,0.79066,0.79066,0.79066,0.79066,0.79066,0.79066,0.79066,0.79066,0.79066,0.79066,0.79066,0.79066,0.79066,0.79066,0.79066,0.79066,0.79066,0.79066,0.79066,0.79066,0.79066,0.79066,0.79066,0.79066,0.79066,0.79066,0.79066,0.79066,0.79066,0.79066,0.79066,0.79066,0.79066,0.79066,0.79066,0.79066,0.79066,0.79066,0.79066,0.79066,0.79066,0.79066,0.79066,0.79066,0.79066,0.79066,0.79066,0.79066,0.79066,0.79066,0.79066,0.79066,0.79066,0.79066,0.79066,0.79066,0.79066,0.79066,0.79066,0.79066,0.79066,0.79066,0.79066,0.79066,0.79066,0.79066,0.79066,0.79066,0.79066,0.79066,0.79066,0.79066,0.79066,0.79066,0.79066,0.79066,0.79066,0.79066,0.79066,0.79066,0.79066,0.79066,0.79066,0.79066,0.79066,0.79066,0.79066,0.79066,0.79066,0.79066,0.79066,0.79066,0.79066,0.79066,0.79066,0.79066,0.79066,0.79066,0.79066,0.79066,0.79066,0.79066,0.79066,0.79066,0.79066,0.79066,0.79066,0.79066,0.79066,0.79066,0.79066,0.79066,0.79066,0.79066,0.79066,0.79066,0.79066,0.79066,0.79066,0.79066,0.79066,0.79066,0.79066,0.79066,0.79066,0.79066,0.79066,0.79066,0.79066,0.79066,0.79066,0.79066,0.79066,0.79066,0.79066,0.79066,0.79066,0.79066,0.79066,0.79066,0.79066,0.79066,0.79066,0.79066,0.79066,0.79066,0.79066,0.79066,0.79066,0.79066,0.79066,0.79066,0.79066,0.79066,0.79066,0.79066,0.79066,0.79066,0.79066,0.79066,0.79066,0.79066,0.79066,0.79066,0.79066,0.79066,0.79066,0.79066,0.79066,0.79066,0.79066,0.79066,0.79066,0.79066,0.79066,0.79066,0.79066,0.79066,0.79066,0.79066,0.79066,0.79066,0.79066,0.79066,0.79066,0.79066,0.79066,0.79066,0.79066,0.79066,0.79066,0.79066,0.79066,0.79066,0.79066,0.79066,0.79066,0.79066,0.79066,0.79066,0.79066,0.79066,0.79066,0.79066,0.79066,0.79066,0.79066,0.79066,0.79066,0.79066,0.79066,0.79066,0.79066,0.79066,0.79066,0.79066,0.79066,0.79066,0.79066,0.79066,0.79066,0.79066,0.79066,0.79066,0.79066,0.79066,0.79066,0.79066,0.79066,0.79066,0.79066,0.79066,0.79066,0.79066,0.79066,0.79066,0.79066,0.79066,0.79066,0.79066,0.79066,0.79066,0.79066,0.79066,0.79066,0.79066,0.79066,0.79066,0.79066,0.79066,0.79066,0.79066,0.79066,0.79066,0.79066,0.79066,0.79066,0.79066,0.79066,0.79066,0.79066,0.79066,0.79066,0.79066,0.79066,0.79066,0.79066,0.79066,0.79066,0.79066,0.79066,0.79066,0.79066,0.79066,0.79066,0.79066,0.79066,0.79066,0.79066,0.79066,0.79066,0.79066,0.79066,0.79066,0.79066,0.79066,0.79066,0.79066,0.79066,0.79066,0.79066,0.79066,0.79066,0.79066,0.79066,0.79066,0.79066,0.79066,0.79066,0.79066,0.79066,0.79066,0.79066,0.79066,0.79066,0.76845,0.74686,0.72587,0.70548,0.68565,0.66639,0.64767,0.62947,0.61178,0.59459,0.57788,0.56165,0.54587,0.53053,0.51562,0.50113,0.48705,0.47337,0.46007,0.44714,0.43458,0.42237,0.4105,0.39897,0.38776,0.37686,0.36627,0.35598,0.34598,0.33626,0.32681,0.31763,0.3087,0.30003,0.2916,0.2834,0.27544,0.2677,0.26018,0.25287,0.24576,0.23886,0.23215,0.22562,0.21929,0.21312,0.20714,0.20132,0.19566,0.19016,0.18482,0.17963,0.17458,0.16967,0.16491,0.16027,0.15577,0.15139,0.14714,0.143,0.13899,0.13508,0.13129,0.1276,0.12401,0.12053,0.11714,0.11385,0.11065,0.10754,0.10452,0.10158,0.098729,0.095954,0.093258,0.090638,0.088091,0.085616,0.083211,0.080872,0.0786,0.076392,0.074245,0.072159,0.070132,0.068161,0.066246,0.064385,0.062575,0.060817,0.059108,0.057448,0.055833,0.054265,0.05274,0.051258,0.049818,0.048418,0.047058,0.045735,0.04445,0.043201,0.041988,0.040808,0.039661,0.038547,0.037464,0.036411,0.035388,0.034394,0.033427,0.032488,0.031575,0.030688,0.029826,0.028988,0.028173,0.027382,0.026612,0.025865,0.025138,0.024432,0.023745,0.023078,0.022429,0.021799,0.021187,0.020591,0.020013,0.019451,0.018904,0.018373,0.017857,0.017355,0.016867,0.016393,0.015933,0.015485,0.01505,0.014627,0.014216,0.013817,0.013428,0.013051,0.012684,0.012328,0.011982,0.011645,0.011318,0.011,0.010691,0.01039,0.010098,0.0098146,0.0095389,0.0092708,0.0090103,0.0087572,0.0085111,0.008272,0.0080396,0.0078137,0.0075941,0.0073807,0.0071734,0.0069718,0.0067759,0.0065855,0.0064005,0.0062206,0.0060459,0.005876,0.0057109,0.0055504,0.0053945,0.0052429,0.0050956,0.0049524,0.0048133,0.004678,0.0045466,0.0044188,0.0042947,0.004174,0.0040567,0.0039427,0.0038319,0.0037243,0.0036196,0.0035179,0.0034191,0.003323,0.0032296,0.0031389,0.0030507,0.002965,0.0028817,0.0028007,0.002722,0.0026455,0.0025712,0.002499,0.0024287,0.0023605,0.0022942,0.0022297,0.0021671,0.0021062,0.002047,0.0019895,0.0019336,0.0018793,0.0018264,0.0017751,0.0017253,0.0016768,0.0016297,0.0015839,0.0015394,0.0014961,0.0014541,0.0014132,0.0013735,0.0013349,0.0012974,0.001261,0.0012255,0.0011911,0.0011576,0.0011251,0.0010935,0.0010628,0.0010329,0.0010039,0.00097567,0.00094826,0.00092162,0.00089572,0.00087055,0.00084609,0.00082232,0.00079921,0.00077676,0.00075493,0.00073372,0.00071311,0.00069307,0.00067359,0.00065467,0.00063627,0.0006184,0.00060102,0.00058413,0.00056772,0.00055177,0.00053627,0.0005212,0.00050655,0.00049232,0.00047849,0.00046504,0.00045198,0.00043928,0.00042693,0.00041494,0.00040328,0.00039195,0.00038094,0.00037023,0.00035983,0.00034972,0.00033989,0.00033034,0.00032106,0.00031204,0.00030327,0.00029475,0.00028647,0.00027842,0.0002706,0.00026299,0.0002556,0.00024842,0.00024144,0.00023466,0.00022806,0.00022166,0.00021543,0.00020938,0.00020349,0.00019777,0.00019222,0.00018682,0.00018157,0.00017647,0.00017151,0.00016669,0.00016201,0.00015745,0.00015303,0.00014873,0.00014455,0.00014049,0.00013654,0.00013271,0.00012898,0.00012535,0.00012183,0.00011841,0.00011508,0.00011185,0.0001087,0.00010565,0.00010268,9.9796e-05,9.6992e-05,9.4267e-05,9.1618e-05,8.9044e-05,8.6542e-05,8.411e-05,8.1747e-05,7.945e-05,7.7218e-05,7.5048e-05,7.2939e-05,7.089e-05,6.8898e-05,6.6962e-05,6.5081e-05,6.3252e-05,6.1475e-05,5.9748e-05,5.8069e-05,5.6437e-05,5.4851e-05,5.331e-05,5.1812e-05,5.0357e-05,4.8942e-05,4.7567e-05,4.623e-05,4.4931e-05,4.3669e-05,4.2442e-05,4.1249e-05,4.009e-05,3.8964e-05,3.7869e-05,3.6805e-05,3.5771e-05,3.4766e-05,3.3789e-05,3.2839e-05,3.1917e-05,3.102e-05,3.0148e-05,2.9301e-05,2.8478e-05,2.7678e-05,2.69e-05,2.6144e-05,2.541e-05,2.4696e-05,2.4002e-05,2.3327e-05,2.2672e-05,2.2035e-05,2.1416e-05,2.0814e-05,2.0229e-05,1.9661e-05,1.9108e-05,1.8572e-05,1.805e-05,1.7543e-05,1.705e-05,1.6571e-05,1.6105e-05,1.5652e-05,1.5213e-05,1.4785e-05,1.437e-05,1.3966e-05,1.3574e-05,1.3192e-05,1.2822e-05,1.2461e-05,1.2111e-05,1.1771e-05,1.144e-05,1.1119e-05,1.0806e-05,1.0503e-05,1.0208e-05,9.9208e-06,9.642e-06,9.3711e-06,9.1078e-06,8.8519e-06,8.6032e-06,8.3614e-06,8.1265e-06,7.8982e-06,7.6762e-06,7.4605e-06,7.2509e-06,7.0472e-06,6.8492e-06,6.6567e-06,6.4697e-06,6.2879e-06,6.1112e-06,5.9395e-06,5.7726e-06,5.6104e-06,5.4528e-06,5.2996e-06,5.1507e-06,5.006e-06,4.8653e-06,4.7286e-06,4.5957e-06,4.4666e-06,4.3411e-06,4.2191e-06,4.1006e-06,3.9854e-06,3.8734e-06,3.7646e-06,3.6588e-06,3.556e-06,3.4561e-06,3.359e-06,3.2646e-06,3.1728e-06,3.0837e-06,2.9971e-06,2.9128e-06,2.831e-06,2.7515e-06,2.6741e-06,2.599e-06,2.526e-06,2.455e-06,2.386e-06,2.319e-06,2.2538e-06,2.1905e-06,2.129e-06,2.0691e-06,2.011e-06,1.9545e-06,1.8996e-06,1.8462e-06,1.7943e-06,1.7439e-06,1.6949e-06,1.6473e-06,1.601e-06,1.556e-06,1.5123e-06,1.4698e-06,1.4285e-06,1.3884e-06,1.3494e-06,1.3114e-06,1.2746e-06,1.2388e-06,1.204e-06,1.1701e-06,1.1373e-06,1.1053e-06,1.0743e-06,1.0441e-06,1.0147e-06,9.8622e-07,9.5851e-07,9.3158e-07,9.0541e-07,8.7997e-07,8.5524e-07,8.3121e-07,8.0786e-07,7.8516e-07,7.631e-07,7.4166e-07,7.2082e-07,7.0056e-07,6.8088e-07,6.6175e-07,6.4315e-07,6.2508e-07,6.0752e-07,5.9045e-07,5.7386e-07,5.5774e-07,5.4206e-07,5.2683e-07,5.1203e-07,4.9764e-07,4.8366e-07,4.7007e-07,4.5686e-07,4.4403e-07,4.3155e-07,4.1942e-07,4.0764e-07,3.9619e-07,3.8505e-07,3.7424e-07,3.6372e-07,3.535e-07,3.4357e-07,3.3391e-07,3.2453e-07,3.1541e-07,3.0655e-07,2.9794e-07,2.8957e-07,2.8143e-07,2.7352e-07,2.6584e-07,2.5837e-07,2.5111e-07,2.4405e-07,2.372e-07,2.3053e-07,2.2405e-07,2.1776e-07,2.1164e-07,2.0569e-07,1.9991e-07,1.943e-07,1.8884e-07,1.8353e-07,1.7837e-07,1.7336e-07,1.6849e-07,1.6376e-07,1.5916e-07,1.5468e-07,1.5034e-07,1.4611e-07,1.4201e-07,1.3802e-07,1.3414e-07,1.3037e-07,1.2671e-07,1.2315e-07,1.1969e-07,1.1632e-07,1.1306e-07,1.0988e-07,1.0679e-07,1.0379e-07,1.0088e-07,9.8041e-08,9.5286e-08,9.2609e-08,9.0007e-08,8.7478e-08,8.502e-08,8.2631e-08,8.0309e-08,7.8053e-08,7.586e-08,7.3728e-08,7.1657e-08,6.9643e-08,6.7686e-08,6.5785e-08,6.3936e-08,6.214e-08,6.0394e-08,5.8697e-08,5.7048e-08,5.5445e-08,5.3887e-08,5.2373e-08,5.0901e-08,4.9471e-08,4.8081e-08,4.673e-08,4.5417e-08,4.4141e-08,4.2901e-08,4.1695e-08,4.0524e-08,3.9385e-08,3.8278e-08,3.7203e-08,3.6157e-08,3.5142e-08,3.4154e-08,3.3195e-08,3.2262e-08,3.1355e-08,3.0474e-08,2.9618e-08,2.8786e-08,2.7977e-08,2.7191e-08,2.6427e-08,2.5684e-08,2.4963e-08,2.4261e-08,2.358e-08,2.2917e-08,2.2273e-08,2.1647e-08,2.1039e-08,2.0448e-08,1.9873e-08,1.9315e-08,1.8772e-08,1.8245e-08,1.7732e-08,1.7234e-08,1.675e-08,1.6279e-08,1.5822e-08,1.5377e-08,1.4945e-08,1.4525e-08,1.4117e-08,1.372e-08,1.3335e-08,1.296e-08,1.2596e-08,1.2242e-08,1.1898e-08,1.1564e-08,1.1239e-08,1.0923e-08,1.0616e-08,1.0318e-08,1.0028e-08,9.7463e-09,9.4724e-09,9.2063e-09,8.9476e-09,8.6962e-09,8.4518e-09,8.2144e-09,7.9836e-09,7.7592e-09,7.5412e-09,7.3293e-09,7.1234e-09,6.9232e-09,6.7287e-09,6.5397e-09,6.3559e-09,6.1773e-09,6.0037e-09,5.8351e-09,5.6711e-09,5.5118e-09,5.3569e-09,5.2064e-09,5.0601e-09,4.9179e-09,4.7797e-09,4.6454e-09,4.5149e-09,4.388e-09,4.2648e-09,4.1449e-09,4.0285e-09,3.9153e-09,3.8053e-09,3.6983e-09,3.5944e-09,3.4934e-09,3.3953e-09,3.2999e-09,3.2072e-09,3.117e-09,3.0295e-09,2.9443e-09,2.8616e-09,2.7812e-09,2.7031e-09,2.6271e-09,2.5533e-09,2.4816e-09,2.4118e-09,2.3441e-09,2.2782e-09,2.2142e-09,2.152e-09,2.0915e-09,2.0327e-09,1.9756e-09,1.9201e-09,1.8662e-09,1.8137e-09,1.7628e-09,1.7132e-09,1.6651e-09,1.6183e-09,1.5728e-09,1.5286e-09,1.4857e-09,1.444e-09,1.4034e-09,1.3639e-09,1.3256e-09,1.2884e-09,1.2522e-09,1.217e-09,1.1828e-09,1.1496e-09,1.1173e-09,1.0859e-09,1.0554e-09,1.0257e-09,9.9689e-10,9.6888e-10,9.4166e-10,9.152e-10,8.8948e-10,8.6449e-10,8.402e-10,8.1659e-10,7.9365e-10,7.7135e-10,7.4967e-10,7.2861e-10,7.0814e-10,6.8824e-10,6.689e-10,6.5011e-10,6.3184e-10,6.1409e-10,5.9683e-10,5.8006e-10,5.6377e-10,5.4793e-10,5.3253e-10,5.1757e-10,5.0302e-10,4.8889e-10,4.7515e-10,4.618e-10,4.4883e-10,4.3622e-10,4.2396e-10,4.1205e-10,4.0047e-10,3.8922e-10,3.7828e-10,3.6765e-10,3.5732e-10,3.4728e-10,3.3752e-10,3.2804e-10,3.1882e-10,3.0987e-10,3.0116e-10,2.927e-10,2.8447e-10,2.7648e-10,2.6871e-10,2.6116e-10,2.5382e-10,2.4669e-10,2.3976e-10,2.3302e-10,2.2648e-10,2.2011e-10,2.1393e-10,2.0792e-10,2.0208e-10,1.964e-10,1.9088e-10,1.8552e-10,1.803e-10,1.7524e-10,1.7031e-10,1.6553e-10,1.6088e-10,1.5636e-10,1.5196e-10,1.4769e-10,1.4354e-10,1.3951e-10,1.3559e-10,1.3178e-10,1.2808e-10,1.2448e-10,1.2098e-10,1.1758e-10,1.1428e-10,1.1107e-10,1.0795e-10,1.0491e-10,1.0197e-10,9.9101e-11,9.6316e-11,9.361e-11,9.098e-11,8.8424e-11,8.5939e-11,8.3524e-11,8.1178e-11,7.8897e-11,7.668e-11,7.4525e-11,7.2431e-11,7.0396e-11,6.8418e-11,6.6496e-11,6.4627e-11,6.2812e-11,6.1047e-11,5.9331e-11,5.7664e-11,5.6044e-11,5.4469e-11,5.2939e-11,5.1451e-11,5.0006e-11,4.8601e-11,4.7235e-11,4.5908e-11,4.4618e-11,4.3364e-11,4.2146e-11,4.0962e-11,3.9811e-11,3.8692e-11,3.7605e-11,3.6548e-11,3.5522e-11,3.4523e-11,3.3553e-11,3.2611e-11,3.1694e-11,3.0804e-11,2.9938e-11,2.9097e-11,2.828e-11,2.7485e-11,2.6713e-11,2.5962e-11,2.5233e-11,2.4524e-11,2.3835e-11,2.3165e-11,2.2514e-11,2.1881e-11,2.1267e-11,2.0669e-11,2.0088e-11,1.9524e-11,1.8975e-11,1.8442e-11,1.7924e-11,1.742e-11,1.6931e-11,1.6455e-11,1.5993e-11,1.5543e-11,1.5107e-11,1.4682e-11,1.427e-11,1.3869e-11,1.3479e-11,1.31e-11,1.2732e-11,1.2375e-11,1.2027e-11,1.1689e-11,1.136e-11,1.1041e-11,1.0731e-11,1.043e-11,1.0136e-11,9.8517e-12,9.5748e-12,9.3058e-12,9.0443e-12,8.7902e-12,8.5432e-12,8.3032e-12,8.0699e-12,7.8431e-12,7.6228e-12,7.4086e-12,7.2004e-12,6.9981e-12,6.8015e-12,6.6104e-12,6.4246e-12,6.2441e-12,6.0687e-12,5.8982e-12,5.7324e-12,5.5714e-12,5.4148e-12,5.2627e-12,5.1148e-12,4.9711e-12,4.8314e-12,4.6957e-12,4.5637e-12,4.4355e-12,4.3109e-12,4.1897e-12,4.072e-12,3.9576e-12,3.8464e-12,3.7383e-12,3.6333e-12,3.5312e-12,3.432e-12,3.3356e-12,3.2418e-12,3.1507e-12,3.0622e-12,2.9762e-12,2.8926e-12,2.8113e-12,2.7323e-12,2.6555e-12,2.5809e-12,2.5084e-12,2.4379e-12,2.3694e-12,2.3028e-12,2.2381e-12,2.1752e-12,2.1141e-12,2.0547e-12,1.997e-12,1.9409e-12,1.8863e-12,1.8333e-12,1.7818e-12,1.7318e-12,1.6831e-12,1.6358e-12,1.5898e-12,1.5452e-12,1.5018e-12,1.4596e-12,1.4186e-12,1.3787e-12,1.34e-12,1.3023e-12,1.2657e-12,1.2302e-12,1.1956e-12,1.162e-12,1.1293e-12,1.0976e-12,1.0668e-12,1.0368e-12,1.0077e-12,9.7936e-13,9.5184e-13,9.2509e-13,8.991e-13,8.7384e-13,8.4929e-13,8.2542e-13,8.0223e-13,7.7969e-13,7.5778e-13,7.3649e-13,7.158e-13,6.9568e-13,6.7614e-13,6.5714e-13,6.3867e-13,6.2073e-13,6.0329e-13,5.8634e-13,5.6986e-13,5.5385e-13,5.3829e-13,5.2316e-13,5.0846e-13,4.9418e-13,4.8029e-13,4.668e-13,4.5368e-13,4.4093e-13,4.2854e-13,4.165e-13,4.048e-13,3.9343e-13,3.8237e-13,3.7163e-13,3.6119e-13,3.5104e-13,3.4117e-13,3.3159e-13,3.2227e-13,3.1322e-13,3.0442e-13,2.9586e-13,2.8755e-13,2.7947e-13,2.7162e-13,2.6399e-13,2.5657e-13,2.4936e-13,2.4235e-13,2.3554e-13,2.2893e-13,2.2249e-13,2.1624e-13,2.1017e-13,2.0426e-13,1.9852e-13,1.9294e-13,1.8752e-13,1.8225e-13,1.7713e-13,1.7215e-13,1.6732e-13,1.6262e-13,1.5805e-13,1.5361e-13,1.4929e-13,1.451e-13,1.4102e-13,1.3706e-13,1.3321e-13,1.2946e-13,1.2583e-13,1.2229e-13,1.1885e-13,1.1551e-13,1.1227e-13,1.0911e-13,1.0605e-13,1.0307e-13,1.0017e-13,9.7358e-14,9.4622e-14,9.1964e-14,8.938e-14,8.6868e-14,8.4428e-14,8.2055e-14,7.975e-14,7.7509e-14,7.5331e-14,7.3215e-14,7.1157e-14,6.9158e-14,6.7215e-14,6.5326e-14,6.3491e-14,6.1707e-14,5.9973e-14,5.8288e-14,5.665e-14,5.5058e-14,5.3511e-14,5.2008e-14,5.0547e-14,4.9126e-14,4.7746e-14,4.6404e-14,4.5101e-14,4.3833e-14,4.2602e-14,4.1405e-14,4.0241e-14,3.9111e-14,3.8012e-14,3.6944e-14,3.5906e-14,3.4897e-14,3.3916e-14,3.2963e-14,3.2037e-14,3.1137e-14,3.0262e-14,2.9412e-14,2.8585e-14,2.7782e-14,2.7002e-14,2.6243e-14,2.5506e-14,2.4789e-14,2.4092e-14,2.3415e-14,2.2758e-14,2.2118e-14,2.1497e-14,2.0893e-14,2.0306e-14,1.9735e-14,1.9181e-14,1.8642e-14,1.8118e-14,1.7609e-14,1.7114e-14,1.6633e-14,1.6166e-14,1.5712e-14,1.527e-14,1.4841e-14,1.4424e-14,1.4019e-14,1.3625e-14,1.3242e-14,1.287e-14,1.2508e-14,1.2157e-14,1.1815e-14,1.1483e-14,1.1161e-14,1.0847e-14,1.0542e-14,1.0246e-14,9.9582e-15,9.6784e-15,9.4064e-15,9.1421e-15,8.8853e-15,8.6356e-15,8.393e-15,8.1571e-15,7.928e-15,7.7052e-15,7.4887e-15,7.2783e-15,7.0738e-15,6.875e-15,6.6818e-15,6.4941e-15,6.3116e-15,6.1343e-15,5.9619e-15,5.7944e-15,5.6316e-15,5.4734e-15,5.3196e-15,5.1701e-15,5.0248e-15,4.8837e-15,4.7464e-15,4.6131e-15,4.4835e-15,4.3575e-15,4.235e-15,4.1161e-15,4.0004e-15,3.888e-15,3.7788e-15,3.6726e-15,3.5694e-15,3.4691e-15,3.3716e-15,3.2769e-15,3.1848e-15,3.0953e-15,3.0084e-15,2.9238e-15,2.8417e-15,2.7618e-15,2.6842e-15,2.6088e-15,2.5355e-15,2.4643e-15,2.395e-15,2.3277e-15,2.2623e-15,2.1988e-15,2.137e-15,2.0769e-15,2.0186e-15,1.9619e-15,1.9067e-15,1.8532e-15,1.8011e-15,1.7505e-15,1.7013e-15,1.6535e-15,1.607e-15,1.5619e-15,1.518e-15,1.4753e-15,1.4339e-15,1.3936e-15,1.3544e-15,1.3164e-15,1.2794e-15,1.2435e-15,1.2085e-15,1.1746e-15,1.1416e-15,1.1095e-15,1.0783e-15,1.048e-15,1.0186e-15,9.8995e-16,9.6213e-16,9.351e-16,9.0882e-16,8.8329e-16,8.5847e-16,8.3435e-16,8.109e-16,7.8812e-16,7.6598e-16,7.4445e-16,7.2354e-16,7.0321e-16,6.8345e-16,6.6424e-16,6.4558e-16,6.2744e-16,6.0981e-16,5.9268e-16,5.7602e-16,5.5984e-16,5.4411e-16,5.2882e-16,5.1396e-16,4.9952e-16,4.8549e-16,4.7184e-16,4.5859e-16,4.457e-16,4.3318e-16,4.2101e-16,4.0918e-16,3.9768e-16,3.8651e-16,3.7565e-16,3.6509e-16,3.5483e-16,3.4486e-16,3.3517e-16,3.2576e-16,3.166e-16,3.0771e-16,2.9906e-16,2.9066e-16,2.8249e-16,2.7455e-16,2.6684e-16,2.5934e-16,2.5206e-16,2.4497e-16,2.3809e-16,2.314e-16,2.249e-16,2.1858e-16,2.1244e-16,2.0647e-16,2.0067e-16,1.9503e-16,1.8955e-16,1.8422e-16,1.7905e-16,1.7402e-16,1.6913e-16,1.6437e-16,1.5976e-16,1.5527e-16,1.509e-16,1.4666e-16,1.4254e-16,1.3854e-16,1.3465e-16,1.3086e-16,1.2719e-16,1.2361e-16,1.2014e-16,1.1676e-16,1.1348e-16,1.1029e-16,1.072e-16,1.0418e-16,1.0126e-16,9.8411e-17,9.5646e-17,9.2958e-17,9.0346e-17,8.7808e-17,8.5341e-17,8.2943e-17,8.0612e-17,7.8347e-17,7.6146e-17,7.4006e-17,7.1927e-17,6.9906e-17,6.7942e-17,6.6033e-17,6.4177e-17,6.2374e-17,6.0622e-17,5.8918e-17,5.7263e-17,5.5654e-17,5.409e-17,5.257e-17,5.1093e-17,4.9658e-17,4.8262e-17,4.6906e-17,4.5588e-17,4.4307e-17,4.3062e-17,4.1852e-17,4.0676e-17,3.9534e-17,3.8423e-17,3.7343e-17,3.6294e-17,3.5274e-17,3.4283e-17,3.332e-17,3.2384e-17,3.1474e-17,3.0589e-17,2.973e-17,2.8894e-17,2.8083e-17,2.7294e-17,2.6527e-17,2.5781e-17,2.5057e-17,2.4353e-17,2.3669e-17,2.3004e-17,2.2357e-17,2.1729e-17,2.1119e-17,2.0525e-17,1.9948e-17,1.9388e-17,1.8843e-17,1.8314e-17,1.7799e-17,1.7299e-17,1.6813e-17,1.6341e-17,1.5881e-17,1.5435e-17,1.5001e-17,1.458e-17,1.417e-17,1.3772e-17,1.3385e-17,1.3009e-17,1.2644e-17,1.2288e-17,1.1943e-17,1.1607e-17,1.1281e-17,1.0964e-17,1.0656e-17,1.0357e-17,1.0066e-17,9.783e-18,9.5082e-18,9.241e-18,8.9813e-18,8.729e-18,8.4837e-18,8.2454e-18,8.0137e-18,7.7885e-18,7.5697e-18,7.357e-18,7.1503e-18,6.9494e-18,6.7541e-18,6.5643e-18,6.3799e-18,6.2006e-18,6.0264e-18,5.8571e-18,5.6925e-18,5.5326e-18,5.3771e-18,5.226e-18,5.0792e-18,4.9365e-18,4.7978e-18,4.663e-18,4.5319e-18,4.4046e-18,4.2808e-18,4.1606e-18,4.0437e-18,3.93e-18,3.8196e-18,3.7123e-18,3.608e-18,3.5066e-18,3.4081e-18,3.3123e-18,3.2193e-18,3.1288e-18,3.0409e-18,2.9554e-18,2.8724e-18,2.7917e-18,2.7133e-18,2.637e-18,2.5629e-18,2.4909e-18,2.4209e-18,2.3529e-18,2.2868e-18,2.2225e-18,2.1601e-18,2.0994e-18,2.0404e-18,1.9831e-18,1.9274e-18,1.8732e-18,1.8206e-18,1.7694e-18,1.7197e-18,1.6714e-18,1.6244e-18,1.5788e-18,1.5344e-18,1.4913e-18,1.4494e-18,1.4087e-18,1.3691e-18,1.3306e-18,1.2932e-18,1.2569e-18,1.2216e-18,1.1873e-18,1.1539e-18,1.1215e-18,1.09e-18,1.0593e-18,1.0296e-18,1.0007e-18,9.7253e-19,9.4521e-19,9.1865e-19,8.9284e-19,8.6775e-19,8.4337e-19,8.1967e-19,7.9664e-19,7.7426e-19,7.525e-19,7.3136e-19,7.1081e-19,6.9084e-19,6.7143e-19,6.5256e-19,6.3423e-19,6.1641e-19,5.9909e-19,5.8225e-19,5.6589e-19,5.4999e-19,5.3454e-19,5.1952e-19,5.0492e-19,4.9074e-19,4.7695e-19,4.6355e-19,4.5052e-19,4.3786e-19,4.2556e-19,4.136e-19,4.0198e-19,3.9069e-19,3.7971e-19,3.6904e-19,3.5867e-19,3.4859e-19,3.388e-19,3.2928e-19,3.2003e-19,3.1103e-19,3.023e-19,2.938e-19,2.8555e-19,2.7752e-19,2.6973e-19,2.6215e-19,2.5478e-19,2.4762e-19,2.4066e-19,2.339e-19,2.2733e-19,2.2094e-19,2.1474e-19,2.087e-19,2.0284e-19,1.9714e-19,1.916e-19,1.8622e-19,1.8098e-19,1.759e-19,1.7096e-19,1.6615e-19,1.6148e-19,1.5695e-19,1.5254e-19,1.4825e-19,1.4409e-19,1.4004e-19,1.361e-19,1.3228e-19,1.2856e-19,1.2495e-19,1.2144e-19,1.1803e-19,1.1471e-19,1.1149e-19,1.0835e-19,1.0531e-19,1.0235e-19,9.9475e-20,9.668e-20,9.3963e-20,9.1323e-20,8.8757e-20,8.6263e-20,8.384e-20,8.1484e-20,7.9194e-20,7.6969e-20,7.4807e-20,7.2705e-20,7.0662e-20,6.8676e-20,6.6747e-20,6.4871e-20,6.3049e-20,6.1277e-20,5.9555e-20,5.7882e-20,5.6256e-20,5.4675e-20,5.3139e-20,5.1646e-20,5.0194e-20,4.8784e-20,4.7413e-20,4.6081e-20,4.4786e-20,4.3528e-20,4.2305e-20,4.1116e-20,3.9961e-20,3.8838e-20,3.7747e-20,3.6686e-20,3.5656e-20,3.4654e-20,3.368e-20,3.2734e-20,3.1814e-20,3.092e-20,3.0051e-20,2.9207e-20,2.8386e-20,2.7589e-20,2.6813e-20,2.606e-20,2.5328e-20,2.4616e-20,2.3925e-20,2.3252e-20,2.2599e-20,2.1964e-20,2.1347e-20,2.0747e-20,2.0164e-20,1.9598e-20,1.9047e-20,1.8512e-20,1.7992e-20,1.7486e-20,1.6995e-20,1.6517e-20,1.6053e-20,1.5602e-20,1.5164e-20,1.4738e-20,1.4324e-20,1.3921e-20,1.353e-20,1.315e-20,1.278e-20,1.2421e-20,1.2072e-20,1.1733e-20,1.1403e-20,1.1083e-20,1.0772e-20,1.0469e-20,1.0175e-20,9.8888e-21,9.611e-21,9.3409e-21,9.0785e-21,8.8234e-21,8.5755e-21,8.3345e-21,8.1003e-21,7.8727e-21,7.6515e-21,7.4365e-21,7.2276e-21,7.0245e-21,6.8271e-21,6.6353e-21,6.4489e-21,6.2677e-21,6.0916e-21,5.9204e-21,5.7541e-21,5.5924e-21,5.4352e-21,5.2825e-21,5.1341e-21,4.9898e-21,4.8496e-21,4.7134e-21,4.5809e-21,4.4522e-21,4.3271e-21,4.2056e-21,4.0874e-21,3.9725e-21,3.8609e-21,3.7524e-21,3.647e-21,3.5445e-21,3.4449e-21,3.3481e-21,3.2541e-21,3.1626e-21,3.0738e-21,2.9874e-21
0,0,0,0,0,0,0,0,0,0,0,0,0,0,0,0,0,0,0,0,0,0,0,0,0,0,0,0,0,0,0,0,0,0,0,0,0,0,0,0,0,0,0,0,0,0,0,0,0,0,0,0,0,0,0,0,0,0,0,0,0,0,0,0,0,0,0,0,0,0,0,0,0,0,0,0,0,0,0,0,0,0,0,0,0,0,0,0,0,0,0,0,0,0,0,0,0,0,0,0,0,0.026557,0.052329,0.07734,0.10161,0.12516,0.14802,0.17021,0.19173,0.21262,0.2329,0.25257,0.27166,0.29019,0.30817,0.32562,0.34255,0.35899,0.37493,0.39041,0.40543,0.42,0.43415,0.44787,0.46119,0.47412,0.48667,0.49884,0.51065,0.52212,0.53324,0.54404,0.55452,0.56469,0.57456,0.58413,0.59343,0.60244,0.6112,0.61969,0.62793,0.63593,0.64369,0.65123,0.65854,0.66563,0.67252,0.6792,0.68568,0.69197,0.69808,0.70401,0.70976,0.71534,0.72075,0.72601,0.73111,0.73606,0.74086,0.74552,0.75005,0.75444,0.7587,0.76283,0.76684,0.77074,0.77451,0.77818,0.78174,0.78519,0.78854,0.79179,0.79495,0.79801,0.80099,0.80387,0.80667,0.80939,0.81202,0.81458,0.81706,0.81947,0.82181,0.82408,0.82628,0.82842,0.83049,0.8325,0.83446,0.83635,0.83819,0.83997,0.84171,0.84339,0.84502,0.8466,0.84814,0.84963,0.85108,0.85248,0.85384,0.85516,0.85645,0.85769,0.8589,0.86007,0.86121,0.86232,0.86339,0.86443,0.86544,0.86642,0.86737,0.86829,0.86918,0.87005,0.8709,0.87171,0.87251,0.87328,0.87403,0.87475,0.87546,0.87614,0.8768,0.87745,0.87807,0.87868,0.87927,0.87984,0.88039,0.88093,0.88145,0.88196,0.88245,0.88292,0.88339,0.88384,0.88427,0.88469,0.8851,0.8855,0.88589,0.88626,0.88663,0.88698,0.88732,0.88766,0.88798,0.88829,0.8886,0.88889,0.88918,0.88946,0.88973,0.88999,0.89024,0.89049,0.89073,0.89096,0.89118,0.8914,0.89162,0.89182,0.89202,0.89221,0.8924,0.89259,0.89276,0.89293,0.8931,0.89326,0.89342,0.89357,0.89372,0.89386,0.894,0.89414,0.89427,0.8944,0.89452,0.89464,0.89476,0.89487,0.89498,0.89509,0.89519,0.89529,0.89539,0.89548,0.89557,0.89566,0.89575,0.89583,0.89591,0.89599,0.89607,0.89614,0.89621,0.89628,0.89635,0.89642,0.89648,0.89654,0.8966,0.89666,0.89672,0.89677,0.89683,0.89688,0.89693,0.89698,0.89703,0.89707,0.89712,0.89716,0.8972,0.89724,0.89728,0.89732,0.89736,0.89739,0.89743,0.89746,0.8975,0.89753,0.89756,0.89759,0.89762,0.89765,0.89767,0.8977,0.89773,0.89775,0.89778,0.8978,0.89782,0.89785,0.89787,0.89789,0.89791,0.89793,0.89795,0.89797,0.89798,0.898,0.89802,0.89804,0.89805,0.89807,0.89808,0.8981,0.89811,0.89813,0.89814,0.89815,0.89816,0.89818,0.89819,0.8982,0.89821,0.89822,0.89823,0.89824,0.89825,0.89826,0.89827,0.89828,0.89829,0.8983,0.89831,0.89831,0.89832,0.89833,0.89834,0.89834,0.89835,0.89836,0.89837,0.89837,0.89838,0.89838,0.89839,0.8984,0.8984,0.89841,0.89841,0.89842,0.89842,0.89843,0.89843,0.89843,0.89844,0.89844,0.89845,0.89845,0.89845,0.89846,0.89846,0.89847,0.89847,0.89847,0.89848,0.89848,0.89848,0.89848,0.89849,0.89849,0.89849,0.8985,0.8985,0.8985,0.8985,0.8985,0.89851,0.89851,0.89851,0.89851,0.89852,0.89852,0.89852,0.89852,0.89852,0.89852,0.89853,0.89853,0.89853,0.89853,0.89853,0.89853,0.89853,0.89854,0.89854,0.89854,0.89854,0.89854,0.89854,0.89854,0.89854,0.89855,0.89855,0.89855,0.89855,0.89855,0.89855,0.89855,0.89855,0.89855,0.89855,0.89855,0.89855,0.89856,0.89856,0.89856,0.89856,0.89856,0.89856,0.89856,0.89856,0.89856,0.89856,0.89856,0.89856,0.89856,0.89856,0.89856,0.89856,0.89856,0.89857,0.89857,0.89857,0.89857,0.89857,0.89857,0.89857,0.89857,0.89857,0.89857,0.89857,0.89857,0.89857,0.89857,0.89857,0.89857,0.89857,0.89857,0.89857,0.89857,0.89857,0.89857,0.89857,0.89857,0.89857,0.89857,0.89857,0.89857,0.89857,0.89857,0.89857,0.89857,0.89857,0.89857,0.89857,0.89857,0.89857,0.89857,0.89858,0.89858,0.89858,0.89858,0.89858,0.89858,0.89858,0.89858,0.89858,0.89858,0.89858,0.89858,0.89858,0.89858,0.89858,0.89858,0.89858,0.89858,0.89858,0.89858,0.89858,0.89858,0.89858,0.89858,0.89858,0.89858,0.89858,0.89858,0.89858,0.89858,0.89858,0.89858,0.89858,0.89858,0.89858,0.89858,0.89858,0.89858,0.89858,0.89858,0.89858,0.89858,0.89858,0.89858,0.89858,0.89858,0.89858,0.89858,0.89858,0.89858,0.89858,0.89858,0.89858,0.89858,0.89858,0.89858,0.89858,0.89858,0.89858,0.89858,0.89858,0.89858,0.89858,0.89858,0.89858,0.89858,0.89858,0.89858,0.89858,0.89858,0.89858,0.89858,0.89858,0.89858,0.89858,0.89858,0.89858,0.89858,0.89858,0.89858,0.89858,0.89858,0.89858,0.89858,0.89858,0.89858,0.89858,0.89858,0.89858,0.89858,0.89858,0.89858,0.89858,0.89858,0.89858,0.89858,0.89858,0.89858,0.89858,0.89858,0.89858,0.89858,0.89858,0.89858,0.89858,0.89858,0.89858,0.89858,0.89858,0.89858,0.89858,0.89858,0.89858,0.89858,0.89858,0.89858,0.89858,0.89858,0.89858,0.89858,0.89858,0.89858,0.89858,0.89858,0.89858,0.89858,0.89858,0.89858,0.89858,0.89858,0.89858,0.89858,0.89858,0.89858,0.89858,0.89858,0.89858,0.89858,0.89858,0.89858,0.89858,0.89858,0.89858,0.89858,0.89858,0.89858,0.89858,0.89858,0.89858,0.89858,0.89858,0.89858,0.89858,0.89858,0.89858,0.89858,0.89858,0.89858,0.89858,0.89858,0.89858,0.89858,0.89858,0.89858,0.89858,0.89858,0.89858,0.89858,0.89858,0.89858,0.89858,0.89858,0.89858,0.89858,0.89858,0.89858,0.89858,0.89858,0.89858,0.89858,0.89858,0.89858,0.89858,0.89858,0.89858,0.89858,0.89858,0.89858,0.89858,0.89858,0.89858,0.89858,0.89858,0.89858,0.89858,0.89858,0.89858,0.89858,0.89858,0.89858,0.89858,0.89858,0.89858,0.89858,0.89858,0.89858,0.89858,0.89858,0.89858,0.89858,0.89858,0.89858,0.89858,0.89858,0.89858,0.89858,0.89858,0.89858,0.89858,0.89858,0.89858,0.89858,0.89858,0.89858,0.89858,0.89858,0.89858,0.89858,0.89858,0.89858,0.89858,0.89858,0.89858,0.89858,0.89858,0.89858,0.89858,0.89858,0.89858,0.89858,0.89858,0.89858,0.89858,0.89858,0.89858,0.89858,0.89858,0.89858,0.89858,0.89858,0.89858,0.89858,0.89858,0.89858,0.89858,0.89858,0.89858,0.89858,0.89858,0.89858,0.89858,0.89858,0.89858,0.89858,0.89858,0.89858,0.89858,0.89858,0.89858,0.89858,0.89858,0.89858,0.89858,0.89858,0.89858,0.89858,0.89858,0.89858,0.89858,0.89858,0.89858,0.89858,0.89858,0.89858,0.89858,0.89858,0.89858,0.89858,0.89858,0.89858,0.89858,0.89858,0.89858,0.89858,0.89858,0.89858,0.89858,0.89858,0.89858,0.89858,0.89858,0.89858,0.89858,0.89858,0.89858,0.89858,0.89858,0.89858,0.89858,0.89858,0.89858,0.89858,0.89858,0.89858,0.89858,0.89858,0.89858,0.89858,0.89858,0.89858,0.89858,0.89858,0.89858,0.89858,0.89858,0.89858,0.89858,0.89858,0.89858,0.89858,0.89858,0.89858,0.89858,0.89858,0.89858,0.89858,0.89858,0.89858,0.89858,0.89858,0.89858,0.89858,0.89858,0.89858,0.89858,0.89858,0.89858,0.89858,0.89858,0.89858,0.89858,0.89858,0.89858,0.89858,0.89858,0.89858,0.89858,0.89858,0.89858,0.89858,0.89858,0.89858,0.89858,0.89858,0.89858,0.89858,0.89858,0.89858,0.89858,0.89858,0.89858,0.89858,0.89858,0.89858,0.89858,0.89858,0.89858,0.89858,0.89858,0.89858,0.89858,0.89858,0.89858,0.89858,0.89858,0.89858,0.89858,0.89858,0.89858,0.89858,0.89858,0.89858,0.89858,0.89858,0.89858,0.89858,0.89858,0.89858,0.89858,0.89858,0.89858,0.89858,0.89858,0.89858,0.89858,0.89858,0.89858,0.89858,0.89858,0.89858,0.89858,0.89858,0.89858,0.89858,0.89858,0.89858,0.89858,0.89858,0.89858,0.89858,0.89858,0.89858,0.89858,0.89858,0.89858,0.89858,0.89858,0.89858,0.89858,0.89858,0.89858,0.89858,0.89858,0.89858,0.89858,0.89858,0.89858,0.89858,0.89858,0.89858,0.89858,0.89858,0.89858,0.89858,0.89858,0.89858,0.89858,0.89858,0.89858,0.89858,0.89858,0.89858,0.89858,0.89858,0.89858,0.89858,0.89858,0.89858,0.89858,0.89858,0.89858,0.89858,0.89858,0.89858,0.89858,0.89858,0.89858,0.89858,0.89858,0.89858,0.89858,0.89858,0.89858,0.89858,0.89858,0.89858,0.89858,0.89858,0.89858,0.89858,0.89858,0.89858,0.89858,0.89858,0.89858,0.89858,0.89858,0.89858,0.89858,0.89858,0.89858,0.89858,0.89858,0.89858,0.89858,0.89858,0.89858,0.89858,0.89858,0.89858,0.89858,0.89858,0.89858,0.89858,0.89858,0.89858,0.89858,0.89858,0.89858,0.89858,0.89858,0.89858,0.89858,0.89858,0.89858,0.89858,0.89858,0.89858,0.89858,0.89858,0.89858,0.89858,0.89858,0.89858,0.89858,0.89858,0.89858,0.89858,0.89858,0.89858,0.89858,0.89858,0.89858,0.89858,0.89858,0.89858,0.89858,0.89858,0.89858,0.89858,0.89858,0.89858,0.89858,0.89858,0.89858,0.89858,0.89858,0.89858,0.89858,0.89858,0.89858,0.89858,0.89858,0.89858,0.89858,0.89858,0.89858,0.89858,0.89858,0.89858,0.89858,0.89858,0.89858,0.89858,0.89858,0.89858,0.89858,0.89858,0.89858,0.89858,0.89858,0.89858,0.89858,0.89858,0.89858,0.89858,0.89858,0.89858,0.89858,0.89858,0.89858,0.89858,0.89858,0.89858,0.89858,0.89858,0.89858,0.89858,0.89858,0.89858,0.89858,0.89858,0.89858,0.89858,0.89858,0.89858,0.89858,0.89858,0.89858,0.89858,0.89858,0.89858,0.89858,0.89858,0.89858,0.89858,0.89858,0.89858,0.89858,0.89858,0.89858,0.89858,0.89858,0.89858,0.89858,0.89858,0.89858,0.89858,0.89858,0.89858,0.89858,0.89858,0.89858,0.89858,0.89858,0.89858,0.89858,0.89858,0.89858,0.89858,0.89858,0.89858,0.89858,0.89858,0.89858,0.89858,0.89858,0.89858,0.89858,0.89858,0.89858,0.89858,0.89858,0.89858,0.89858,0.89858,0.89858,0.89858,0.89858,0.89858,0.89858,0.89858,0.89858,0.89858,0.89858,0.89858,0.89858,0.89858,0.89858,0.89858,0.89858,0.89858,0.89858,0.89858,0.89858,0.89858,0.89858,0.89858,0.89858,0.89858,0.89858,0.89858,0.89858,0.89858,0.89858,0.89858,0.89858,0.89858,0.89858,0.89858,0.89858,0.89858,0.89858,0.89858,0.89858,0.89858,0.89858,0.89858,0.89858,0.89858,0.89858,0.89858,0.89858,0.89858,0.89858,0.89858,0.89858,0.89858,0.89858,0.89858,0.89858,0.89858,0.89858,0.89858,0.89858,0.89858,0.89858,0.89858,0.89858,0.89858,0.89858,0.89858,0.89858,0.89858,0.89858,0.89858,0.89858,0.89858,0.89858,0.89858,0.89858,0.89858,0.89858,0.89858,0.89858,0.89858,0.89858,0.89858,0.89858,0.89858,0.89858,0.89858,0.89858,0.89858,0.89858,0.89858,0.89858,0.89858,0.89858,0.89858,0.89858,0.89858,0.89858,0.89858,0.89858,0.89858,0.89858,0.89858,0.89858,0.89858,0.89858,0.89858,0.89858,0.89858,0.89858,0.89858,0.89858,0.89858,0.89858,0.89858,0.89858,0.89858,0.89858,0.89858,0.89858,0.89858,0.89858,0.89858,0.89858,0.89858,0.89858,0.89858,0.89858,0.89858,0.89858,0.89858,0.89858,0.89858,0.89858,0.89858,0.89858,0.89858,0.89858,0.89858,0.89858,0.89858,0.89858,0.89858,0.89858,0.89858,0.89858,0.89858,0.89858,0.89858,0.89858,0.89858,0.89858,0.89858,0.89858,0.89858,0.89858,0.89858,0.89858,0.89858,0.89858,0.89858,0.89858,0.89858,0.89858,0.89858,0.89858,0.89858,0.89858,0.89858,0.89858,0.89858,0.89858,0.89858,0.89858,0.89858,0.89858,0.89858,0.89858,0.89858,0.89858,0.89858,0.89858,0.89858,0.89858,0.89858,0.89858,0.89858,0.89858,0.89858,0.89858,0.89858,0.89858,0.89858,0.89858,0.89858,0.89858,0.89858,0.89858,0.89858,0.89858,0.89858,0.89858,0.89858,0.89858,0.89858,0.89858,0.89858,0.89858,0.89858,0.89858,0.89858,0.89858,0.89858,0.89858,0.89858,0.89858,0.89858,0.89858,0.89858,0.89858,0.89858,0.89858,0.89858,0.89858,0.89858,0.89858,0.89858,0.89858,0.89858,0.89858,0.89858,0.89858,0.89858,0.89858,0.89858,0.89858,0.89858,0.89858,0.89858,0.89858,0.89858,0.89858,0.89858,0.89858,0.89858,0.89858,0.89858,0.89858,0.89858,0.89858,0.89858,0.89858,0.89858,0.89858,0.89858,0.89858,0.89858,0.89858,0.89858,0.89858,0.89858,0.89858,0.89858,0.89858,0.89858,0.89858,0.89858,0.89858,0.89858,0.89858,0.89858,0.89858,0.89858,0.89858,0.89858,0.89858,0.89858,0.89858,0.89858,0.89858,0.89858,0.89858,0.89858,0.89858,0.89858,0.89858,0.89858,0.89858,0.89858,0.89858,0.89858,0.89858,0.89858,0.89858,0.89858,0.89858,0.89858,0.89858,0.89858,0.89858,0.89858,0.89858,0.89858,0.89858,0.89858,0.89858,0.89858,0.89858,0.89858,0.89858,0.89858,0.89858,0.89858,0.89858,0.89858,0.89858,0.89858,0.89858,0.89858,0.89858,0.89858,0.89858,0.89858,0.89858,0.89858,0.89858,0.89858,0.89858,0.89858,0.89858,0.89858,0.89858,0.89858,0.89858,0.89858,0.89858,0.89858,0.89858,0.89858,0.89858,0.89858,0.89858,0.89858,0.89858,0.89858,0.89858,0.89858,0.89858,0.89858,0.89858,0.87202,0.84625,0.82124,0.79697,0.77341,0.75056,0.72837,0.70685,0.68596,0.66568,0.64601,0.62692,0.60839,0.59041,0.57296,0.55603,0.53959,0.52365,0.50817,0.49315,0.47858,0.46443,0.45071,0.43739,0.42446,0.41191,0.39974,0.38793,0.37646,0.36534,0.35454,0.34406,0.33389,0.32402,0.31445,0.30515,0.29613,0.28738,0.27889,0.27065,0.26265,0.25489,0.24735,0.24004,0.23295,0.22606,0.21938,0.2129,0.20661,0.2005,0.19457,0.18882,0.18324,0.17783,0.17257,0.16747,0.16252,0.15772,0.15306,0.14853,0.14414,0.13988,0.13575,0.13174,0.12784,0.12407,0.1204,0.11684,0.11339,0.11004,0.10678,0.10363,0.10057,0.097594,0.09471,0.091911,0.089194,0.086558,0.084,0.081517,0.079108,0.07677,0.074501,0.072299,0.070163,0.068089,0.066077,0.064124,0.062229,0.06039,0.058605,0.056873,0.055192,0.053561,0.051978,0.050442,0.048951,0.047504,0.0461,0.044738,0.043415,0.042132,0.040887,0.039679,0.038506,0.037368,0.036264,0.035192,0.034152,0.033142,0.032163,0.031212,0.03029,0.029395,0.028526,0.027683,0.026865,0.026071,0.0253,0.024553,0.023827,0.023123,0.022439,0.021776,0.021133,0.020508,0.019902,0.019314,0.018743,0.018189,0.017651,0.01713,0.016623,0.016132,0.015655,0.015193,0.014744,0.014308,0.013885,0.013475,0.013076,0.01269,0.012315,0.011951,0.011598,0.011255,0.010922,0.0106,0.010286,0.0099823,0.0096873,0.009401,0.0091232,0.0088535,0.0085919,0.0083379,0.0080915,0.0078524,0.0076203,0.0073951,0.0071765,0.0069644,0.0067586,0.0065589,0.006365,0.0061769,0.0059943,0.0058172,0.0056453,0.0054784,0.0053165,0.0051594,0.0050069,0.0048589,0.0047153,0.004576,0.0044407,0.0043095,0.0041821,0.0040585,0.0039386,0.0038222,0.0037092,0.0035996,0.0034932,0.00339,0.0032898,0.0031925,0.0030982,0.0030066,0.0029178,0.0028315,0.0027478,0.0026666,0.0025878,0.0025113,0.0024371,0.0023651,0.0022952,0.0022274,0.0021615,0.0020976,0.0020357,0.0019755,0.0019171,0.0018604,0.0018055,0.0017521,0.0017003,0.0016501,0.0016013,0.001554,0.001508,0.0014635,0.0014202,0.0013783,0.0013375,0.001298,0.0012596,0.0012224,0.0011863,0.0011512,0.0011172,0.0010842,0.0010521,0.001021,0.00099086,0.00096157,0.00093315,0.00090558,0.00087881,0.00085284,0.00082763,0.00080317,0.00077944,0.0007564,0.00073405,0.00071235,0.0006913,0.00067087,0.00065104,0.0006318,0.00061313,0.00059501,0.00057742,0.00056036,0.00054379,0.00052772,0.00051213,0.00049699,0.0004823,0.00046805,0.00045422,0.00044079,0.00042776,0.00041512,0.00040285,0.00039095,0.00037939,0.00036818,0.0003573,0.00034674,0.00033649,0.00032655,0.0003169,0.00030753,0.00029844,0.00028962,0.00028106,0.00027275,0.00026469,0.00025687,0.00024928,0.00024191,0.00023476,0.00022782,0.00022109,0.00021456,0.00020821,0.00020206,0.00019609,0.00019029,0.00018467,0.00017921,0.00017392,0.00016878,0.00016379,0.00015895,0.00015425,0.00014969,0.00014527,0.00014097,0.00013681,0.00013276,0.00012884,0.00012503,0.00012134,0.00011775,0.00011427,0.00011089,0.00010762,0.00010444,0.00010135,9.8354e-05,9.5447e-05,9.2626e-05,8.9889e-05,8.7232e-05,8.4654e-05,8.2152e-05,7.9724e-05,7.7368e-05,7.5081e-05,7.2862e-05,7.0709e-05,6.8619e-05,6.6591e-05,6.4623e-05,6.2713e-05,6.086e-05,5.9061e-05,5.7315e-05,5.5622e-05,5.3978e-05,5.2382e-05,5.0834e-05,4.9332e-05,4.7874e-05,4.6459e-05,4.5086e-05,4.3753e-05,4.246e-05,4.1205e-05,3.9988e-05,3.8806e-05,3.7659e-05,3.6546e-05,3.5466e-05,3.4418e-05,3.34e-05,3.2413e-05,3.1455e-05,3.0526e-05,2.9624e-05,2.8748e-05,2.7898e-05,2.7074e-05,2.6274e-05,2.5497e-05,2.4744e-05,2.4012e-05,2.3303e-05,2.2614e-05,2.1946e-05,2.1297e-05,2.0668e-05,2.0057e-05,1.9464e-05,1.8889e-05,1.8331e-05,1.7789e-05,1.7263e-05,1.6753e-05,1.6258e-05,1.5777e-05,1.5311e-05,1.4858e-05,1.4419e-05,1.3993e-05,1.358e-05,1.3178e-05,1.2789e-05,1.2411e-05,1.2044e-05,1.1688e-05,1.1343e-05,1.1007e-05,1.0682e-05,1.0366e-05,1.006e-05,9.7627e-06,9.4742e-06,9.1942e-06,8.9225e-06,8.6588e-06,8.4028e-06,8.1545e-06,7.9135e-06,7.6796e-06,7.4527e-06,7.2324e-06,7.0186e-06,6.8112e-06,6.6099e-06,6.4146e-06,6.225e-06,6.041e-06,5.8625e-06,5.6892e-06,5.5211e-06,5.3579e-06,5.1995e-06,5.0459e-06,4.8967e-06,4.752e-06,4.6116e-06,4.4753e-06,4.343e-06,4.2147e-06,4.0901e-06,3.9692e-06,3.8519e-06,3.7381e-06,3.6276e-06,3.5204e-06,3.4163e-06,3.3154e-06,3.2174e-06,3.1223e-06,3.03e-06,2.9405e-06,2.8536e-06,2.7692e-06,2.6874e-06,2.608e-06,2.5309e-06,2.4561e-06,2.3835e-06,2.3131e-06,2.2447e-06,2.1784e-06,2.114e-06,2.0515e-06,1.9909e-06,1.932e-06,1.8749e-06,1.8195e-06,1.7657e-06,1.7136e-06,1.6629e-06,1.6138e-06,1.5661e-06,1.5198e-06,1.4749e-06,1.4313e-06,1.389e-06,1.3479e-06,1.3081e-06,1.2694e-06,1.2319e-06,1.1955e-06,1.1602e-06,1.1259e-06,1.0926e-06,1.0603e-06,1.029e-06,9.9857e-07,9.6906e-07,9.4042e-07,9.1263e-07,8.8565e-07,8.5948e-07,8.3408e-07,8.0943e-07,7.855e-07,7.6229e-07,7.3976e-07,7.179e-07,6.9668e-07,6.7609e-07,6.5611e-07,6.3672e-07,6.179e-07,5.9964e-07,5.8192e-07,5.6472e-07,5.4803e-07,5.3183e-07,5.1611e-07,5.0086e-07,4.8606e-07,4.7169e-07,4.5775e-07,4.4422e-07,4.3109e-07,4.1835e-07,4.0599e-07,3.9399e-07,3.8235e-07,3.7105e-07,3.6008e-07,3.4944e-07,3.3911e-07,3.2909e-07,3.1936e-07,3.0992e-07,3.0076e-07,2.9188e-07,2.8325e-07,2.7488e-07,2.6675e-07,2.5887e-07,2.5122e-07,2.4379e-07,2.3659e-07,2.296e-07,2.2281e-07,2.1623e-07,2.0984e-07,2.0363e-07,1.9762e-07,1.9178e-07,1.8611e-07,1.8061e-07,1.7527e-07,1.7009e-07,1.6506e-07,1.6018e-07,1.5545e-07,1.5086e-07,1.464e-07,1.4207e-07,1.3787e-07,1.338e-07,1.2984e-07,1.2601e-07,1.2228e-07,1.1867e-07,1.1516e-07,1.1176e-07,1.0845e-07,1.0525e-07,1.0214e-07,9.9119e-08,9.619e-08,9.3347e-08,9.0588e-08,8.7911e-08,8.5313e-08,8.2792e-08,8.0345e-08,7.797e-08,7.5666e-08,7.343e-08,7.1259e-08,6.9153e-08,6.711e-08,6.5126e-08,6.3201e-08,6.1333e-08,5.9521e-08,5.7762e-08,5.6055e-08,5.4398e-08,5.279e-08,5.123e-08,4.9716e-08,4.8247e-08,4.6821e-08,4.5437e-08,4.4094e-08,4.2791e-08,4.1526e-08,4.0299e-08,3.9108e-08,3.7952e-08,3.683e-08,3.5742e-08,3.4686e-08,3.3661e-08,3.2666e-08,3.17e-08,3.0763e-08,2.9854e-08,2.8972e-08,2.8116e-08,2.7285e-08,2.6478e-08,2.5696e-08,2.4936e-08,2.4199e-08,2.3484e-08,2.279e-08,2.2117e-08,2.1463e-08,2.0829e-08,2.0213e-08,1.9616e-08,1.9036e-08,1.8473e-08,1.7927e-08,1.7397e-08,1.6883e-08,1.6384e-08,1.59e-08,1.543e-08,1.4974e-08,1.4532e-08,1.4102e-08,1.3685e-08,1.3281e-08,1.2888e-08,1.2507e-08,1.2138e-08,1.1779e-08,1.1431e-08,1.1093e-08,1.0765e-08,1.0447e-08,1.0138e-08,9.8387e-09,9.5479e-09,9.2658e-09,8.9919e-09,8.7262e-09,8.4683e-09,8.218e-09,7.9751e-09,7.7394e-09,7.5107e-09,7.2887e-09,7.0733e-09,6.8642e-09,6.6614e-09,6.4645e-09,6.2734e-09,6.088e-09,5.9081e-09,5.7335e-09,5.564e-09,5.3996e-09,5.24e-09,5.0852e-09,4.9349e-09,4.789e-09,4.6475e-09,4.5101e-09,4.3768e-09,4.2475e-09,4.1219e-09,4.0001e-09,3.8819e-09,3.7672e-09,3.6558e-09,3.5478e-09,3.4429e-09,3.3412e-09,3.2424e-09,3.1466e-09,3.0536e-09,2.9634e-09,2.8758e-09,2.7908e-09,2.7083e-09,2.6283e-09,2.5506e-09,2.4752e-09,2.4021e-09,2.3311e-09,2.2622e-09,2.1953e-09,2.1304e-09,2.0675e-09,2.0064e-09,1.9471e-09,1.8895e-09,1.8337e-09,1.7795e-09,1.7269e-09,1.6759e-09,1.6263e-09,1.5783e-09,1.5316e-09,1.4864e-09,1.4424e-09,1.3998e-09,1.3584e-09,1.3183e-09,1.2793e-09,1.2415e-09,1.2048e-09,1.1692e-09,1.1347e-09,1.1011e-09,1.0686e-09,1.037e-09,1.0063e-09,9.766e-10,9.4774e-10,9.1973e-10,8.9255e-10,8.6617e-10,8.4057e-10,8.1573e-10,7.9162e-10,7.6822e-10,7.4552e-10,7.2349e-10,7.021e-10,6.8135e-10,6.6122e-10,6.4167e-10,6.2271e-10,6.0431e-10,5.8645e-10,5.6911e-10,5.5229e-10,5.3597e-10,5.2013e-10,5.0476e-10,4.8984e-10,4.7536e-10,4.6132e-10,4.4768e-10,4.3445e-10,4.2161e-10,4.0915e-10,3.9706e-10,3.8532e-10,3.7393e-10,3.6288e-10,3.5216e-10,3.4175e-10,3.3165e-10,3.2185e-10,3.1234e-10,3.0311e-10,2.9415e-10,2.8545e-10,2.7702e-10,2.6883e-10,2.6089e-10,2.5318e-10,2.4569e-10,2.3843e-10,2.3138e-10,2.2455e-10,2.1791e-10,2.1147e-10,2.0522e-10,1.9915e-10,1.9327e-10,1.8756e-10,1.8201e-10,1.7663e-10,1.7141e-10,1.6635e-10,1.6143e-10,1.5666e-10,1.5203e-10,1.4754e-10,1.4318e-10,1.3895e-10,1.3484e-10,1.3085e-10,1.2699e-10,1.2323e-10,1.1959e-10,1.1606e-10,1.1263e-10,1.093e-10,1.0607e-10,1.0293e-10,9.9891e-11,9.6939e-11,9.4074e-11,9.1294e-11,8.8596e-11,8.5977e-11,8.3436e-11,8.097e-11,7.8577e-11,7.6255e-11,7.4001e-11,7.1814e-11,6.9692e-11,6.7632e-11,6.5633e-11,6.3693e-11,6.1811e-11,5.9984e-11,5.8211e-11,5.6491e-11,5.4821e-11,5.3201e-11,5.1629e-11,5.0103e-11,4.8622e-11,4.7185e-11,4.5791e-11,4.4437e-11,4.3124e-11,4.185e-11,4.0613e-11,3.9412e-11,3.8248e-11,3.7117e-11,3.602e-11,3.4956e-11,3.3923e-11,3.292e-11,3.1947e-11,3.1003e-11,3.0087e-11,2.9197e-11,2.8335e-11,2.7497e-11,2.6684e-11,2.5896e-11,2.513e-11,2.4388e-11,2.3667e-11,2.2968e-11,2.2289e-11,2.163e-11,2.0991e-11,2.037e-11,1.9768e-11,1.9184e-11,1.8617e-11,1.8067e-11,1.7533e-11,1.7015e-11,1.6512e-11,1.6024e-11,1.555e-11,1.5091e-11,1.4645e-11,1.4212e-11,1.3792e-11,1.3384e-11,1.2989e-11,1.2605e-11,1.2232e-11,1.1871e-11,1.152e-11,1.1179e-11,1.0849e-11,1.0528e-11,1.0217e-11,9.9153e-12,9.6223e-12,9.3379e-12,9.0619e-12,8.7941e-12,8.5342e-12,8.282e-12,8.0372e-12,7.7997e-12,7.5692e-12,7.3455e-12,7.1284e-12,6.9177e-12,6.7132e-12,6.5148e-12,6.3223e-12,6.1354e-12,5.9541e-12,5.7781e-12,5.6074e-12,5.4416e-12,5.2808e-12,5.1247e-12,4.9733e-12,4.8263e-12,4.6837e-12,4.5452e-12,4.4109e-12,4.2805e-12,4.154e-12,4.0313e-12,3.9121e-12,3.7965e-12,3.6843e-12,3.5754e-12,3.4697e-12,3.3672e-12,3.2677e-12,3.1711e-12,3.0774e-12,2.9864e-12,2.8982e-12,2.8125e-12,2.7294e-12,2.6487e-12,2.5705e-12,2.4945e-12,2.4208e-12,2.3492e-12,2.2798e-12,2.2124e-12,2.147e-12,2.0836e-12,2.022e-12,1.9622e-12,1.9042e-12,1.848e-12,1.7933e-12,1.7403e-12,1.6889e-12,1.639e-12,1.5906e-12,1.5435e-12,1.4979e-12,1.4537e-12,1.4107e-12,1.369e-12,1.3285e-12,1.2893e-12,1.2512e-12,1.2142e-12,1.1783e-12,1.1435e-12,1.1097e-12,1.0769e-12,1.0451e-12,1.0142e-12,9.8421e-13,9.5512e-13,9.2689e-13,8.995e-13,8.7291e-13,8.4712e-13,8.2208e-13,7.9778e-13,7.742e-13,7.5132e-13,7.2912e-13,7.0757e-13,6.8666e-13,6.6636e-13,6.4667e-13,6.2756e-13,6.0901e-13,5.9101e-13,5.7355e-13,5.5659e-13,5.4014e-13,5.2418e-13,5.0869e-13,4.9365e-13,4.7907e-13,4.6491e-13,4.5117e-13,4.3783e-13,4.2489e-13,4.1234e-13,4.0015e-13,3.8832e-13,3.7685e-13,3.6571e-13,3.549e-13,3.4441e-13,3.3423e-13,3.2435e-13,3.1477e-13,3.0547e-13,2.9644e-13,2.8768e-13,2.7917e-13,2.7092e-13,2.6292e-13,2.5515e-13,2.4761e-13,2.4029e-13,2.3319e-13,2.2629e-13,2.1961e-13,2.1312e-13,2.0682e-13,2.0071e-13,1.9477e-13,1.8902e-13,1.8343e-13,1.7801e-13,1.7275e-13,1.6764e-13,1.6269e-13,1.5788e-13,1.5321e-13,1.4869e-13,1.4429e-13,1.4003e-13,1.3589e-13,1.3187e-13,1.2798e-13,1.2419e-13,1.2052e-13,1.1696e-13,1.135e-13,1.1015e-13,1.0689e-13,1.0373e-13,1.0067e-13,9.7694e-14,9.4806e-14,9.2004e-14,8.9285e-14,8.6646e-14,8.4086e-14,8.1601e-14,7.9189e-14,7.6849e-14,7.4577e-14,7.2373e-14,7.0234e-14,6.8159e-14,6.6144e-14,6.4189e-14,6.2292e-14,6.0451e-14,5.8665e-14,5.6931e-14,5.5248e-14,5.3615e-14,5.2031e-14,5.0493e-14,4.9001e-14,4.7553e-14,4.6147e-14,4.4783e-14,4.346e-14,4.2175e-14,4.0929e-14,3.9719e-14,3.8545e-14,3.7406e-14,3.6301e-14,3.5228e-14,3.4187e-14,3.3176e-14,3.2196e-14,3.1244e-14,3.0321e-14,2.9425e-14,2.8555e-14,2.7711e-14,2.6892e-14,2.6097e-14,2.5326e-14,2.4578e-14,2.3851e-14,2.3146e-14,2.2462e-14,2.1798e-14,2.1154e-14,2.0529e-14,1.9922e-14,1.9333e-14,1.8762e-14,1.8208e-14,1.7669e-14,1.7147e-14,1.664e-14,1.6149e-14,1.5671e-14,1.5208e-14,1.4759e-14,1.4323e-14,1.3899e-14,1.3488e-14,1.309e-14,1.2703e-14,1.2328e-14,1.1963e-14,1.161e-14,1.1267e-14,1.0934e-14,1.061e-14,1.0297e-14,9.9925e-15,9.6972e-15,9.4106e-15,9.1325e-15,8.8626e-15,8.6006e-15,8.3465e-15,8.0998e-15,7.8604e-15,7.6281e-15,7.4026e-15,7.1839e-15,6.9715e-15,6.7655e-15,6.5656e-15,6.3715e-15,6.1832e-15,6.0005e-15,5.8231e-15,5.651e-15,5.484e-15,5.3219e-15,5.1646e-15,5.012e-15,4.8639e-15,4.7201e-15,4.5806e-15,4.4453e-15,4.3139e-15,4.1864e-15,4.0627e-15,3.9426e-15,3.8261e-15,3.713e-15,3.6033e-15,3.4968e-15,3.3934e-15,3.2931e-15,3.1958e-15,3.1013e-15,3.0097e-15,2.9207e-15,2.8344e-15,2.7506e-15,2.6694e-15,2.5905e-15,2.5139e-15,2.4396e-15,2.3675e-15,2.2975e-15,2.2296e-15,2.1637e-15,2.0998e-15,2.0377e-15,1.9775e-15,1.9191e-15,1.8623e-15,1.8073e-15,1.7539e-15,1.7021e-15,1.6518e-15,1.6029e-15,1.5556e-15,1.5096e-15,1.465e-15,1.4217e-15,1.3797e-15,1.3389e-15,1.2993e-15,1.2609e-15,1.2236e-15,1.1875e-15,1.1524e-15,1.1183e-15,1.0853e-15,1.0532e-15,1.0221e-15,9.9187e-16,9.6256e-16,9.3411e-16,9.065e-16,8.7971e-16,8.5371e-16,8.2848e-16,8.0399e-16,7.8023e-16,7.5717e-16,7.348e-16,7.1308e-16,6.92e-16,6.7155e-16,6.517e-16,6.3244e-16,6.1375e-16,5.9561e-16,5.7801e-16,5.6093e-16,5.4435e-16,5.2826e-16,5.1265e-16,4.975e-16,4.8279e-16,4.6853e-16,4.5468e-16,4.4124e-16,4.282e-16,4.1555e-16,4.0326e-16,3.9135e-16,3.7978e-16,3.6856e-16,3.5766e-16,3.4709e-16,3.3683e-16,3.2688e-16,3.1722e-16,3.0784e-16,2.9875e-16,2.8992e-16,2.8135e-16,2.7303e-16,2.6496e-16,2.5713e-16,2.4953e-16,2.4216e-16,2.35e-16,2.2806e-16,2.2132e-16,2.1478e-16,2.0843e-16,2.0227e-16,1.9629e-16,1.9049e-16,1.8486e-16,1.794e-16,1.7409e-16,1.6895e-16,1.6395e-16,1.5911e-16,1.5441e-16,1.4984e-16,1.4542e-16,1.4112e-16,1.3695e-16,1.329e-16,1.2897e-16,1.2516e-16,1.2146e-16,1.1787e-16,1.1439e-16,1.1101e-16,1.0773e-16,1.0454e-16,1.0145e-16,9.8454e-17,9.5544e-17,9.2721e-17,8.998e-17,8.7321e-17,8.474e-17,8.2236e-17,7.9805e-17,7.7447e-17,7.5158e-17,7.2937e-17,7.0781e-17,6.8689e-17,6.6659e-17,6.4689e-17,6.2777e-17,6.0922e-17,5.9121e-17,5.7374e-17,5.5678e-17,5.4033e-17,5.2436e-17,5.0886e-17,4.9382e-17,4.7923e-17,4.6506e-17,4.5132e-17,4.3798e-17,4.2504e-17,4.1248e-17,4.0029e-17,3.8845e-17,3.7697e-17,3.6583e-17,3.5502e-17,3.4453e-17,3.3435e-17,3.2446e-17,3.1488e-17,3.0557e-17,2.9654e-17,2.8777e-17,2.7927e-17,2.7102e-17,2.6301e-17,2.5523e-17,2.4769e-17,2.4037e-17,2.3327e-17,2.2637e-17,2.1968e-17,2.1319e-17,2.0689e-17,2.0077e-17,1.9484e-17,1.8908e-17,1.8349e-17,1.7807e-17,1.7281e-17,1.677e-17,1.6274e-17,1.5793e-17,1.5327e-17,1.4874e-17,1.4434e-17,1.4007e-17,1.3594e-17,1.3192e-17,1.2802e-17,1.2424e-17,1.2056e-17,1.17e-17,1.1354e-17,1.1019e-17,1.0693e-17,1.0377e-17,1.007e-17,9.7727e-18,9.4839e-18,9.2036e-18,8.9316e-18,8.6676e-18,8.4114e-18,8.1628e-18,7.9216e-18,7.6875e-18,7.4603e-18,7.2398e-18,7.0258e-18,6.8182e-18,6.6167e-18,6.4211e-18,6.2313e-18,6.0472e-18,5.8685e-18,5.695e-18,5.5267e-18,5.3634e-18,5.2049e-18,5.051e-18,4.9017e-18,4.7569e-18,4.6163e-18,4.4799e-18,4.3475e-18,4.219e-18,4.0943e-18,3.9733e-18,3.8559e-18,3.7419e-18,3.6313e-18,3.524e-18,3.4198e-18,3.3188e-18,3.2207e-18,3.1255e-18,3.0331e-18,2.9435e-18,2.8565e-18,2.7721e-18,2.6901e-18,2.6106e-18,2.5335e-18,2.4586e-18,2.3859e-18,2.3154e-18,2.247e-18,2.1806e-18,2.1161e-18,2.0536e-18,1.9929e-18,1.934e-18,1.8768e-18,1.8214e-18,1.7675e-18,1.7153e-18,1.6646e-18,1.6154e-18,1.5677e-18,1.5213e-18,1.4764e-18,1.4327e-18,1.3904e-18,1.3493e-18,1.3094e-18,1.2707e-18,1.2332e-18,1.1967e-18,1.1614e-18,1.127e-18,1.0937e-18,1.0614e-18,1.03e-18,9.9959e-19,9.7005e-19,9.4138e-19,9.1356e-19,8.8656e-19,8.6036e-19,8.3493e-19,8.1025e-19,7.8631e-19,7.6307e-19,7.4052e-19,7.1863e-19,6.9739e-19,6.7678e-19,6.5678e-19,6.3737e-19,6.1853e-19,6.0025e-19,5.8251e-19,5.6529e-19,5.4859e-19,5.3237e-19,5.1664e-19,5.0137e-19,4.8655e-19,4.7217e-19,4.5822e-19,4.4468e-19,4.3153e-19,4.1878e-19,4.064e-19,3.9439e-19,3.8274e-19,3.7143e-19,3.6045e-19,3.4979e-19,3.3946e-19,3.2942e-19,3.1969e-19,3.1024e-19,3.0107e-19,2.9217e-19,2.8354e-19,2.7516e-19,2.6703e-19,2.5913e-19,2.5148e-19,2.4404e-19,2.3683e-19,2.2983e-19,2.2304e-19,2.1645e-19,2.1005e-19,2.0384e-19,1.9782e-19,1.9197e-19,1.863e-19,1.8079e-19,1.7545e-19,1.7026e-19,1.6523e-19,1.6035e-19,1.5561e-19,1.5101e-19,1.4655e-19,1.4222e-19,1.3801e-19,1.3393e-19,1.2998e-19,1.2613e-19,1.2241e-19,1.1879e-19,1.1528e-19,1.1187e-19,1.0856e-19,1.0536e-19,1.0224e-19,9.9221e-20,9.6288e-20,9.3443e-20,9.0681e-20,8.8001e-20,8.54e-20,8.2876e-20,8.0427e-20,7.805e-20,7.5743e-20,7.3505e-20,7.1332e-20,6.9224e-20,6.7178e-20,6.5193e-20,6.3266e-20,6.1396e-20,5.9582e-20,5.7821e-20,5.6112e-20,5.4453e-20,5.2844e-20,5.1282e-20,4.9767e-20,4.8296e-20,4.6869e-20,4.5483e-20,4.4139e-20,4.2835e-20,4.1569e-20,4.034e-20,3.9148e-20,3.7991e-20,3.6868e-20,3.5778e-20,3.4721e-20,3.3695e-20,3.2699e-20,3.1733e-20,3.0795e-20,2.9885e-20,2.9001e-20,2.8144e-20,2.7313e-20,2.6505e-20,2.5722e-20,2.4962e-20,2.4224e-20,2.3508e-20,2.2813e-20,2.2139e-20,2.1485e-20,2.085e-20,2.0234e-20,1.9636e-20,1.9055e-20,1.8492e-20,1.7946e-20,1.7415e-20,1.6901e-20,1.6401e-20,1.5916e-20,1.5446e-20,1.4989e-20,1.4546e-20,1.4117e-20,1.3699e-20,1.3294e-20,1.2902e-20,1.252e-20,1.215e-20,1.1791e-20,1.1443e-20,1.1104e-20,1.0776e-20,1.0458e-20,1.0149e-20,9.8488e-21,9.5577e-21,9.2752e-21,9.0011e-21,8.7351e-21,8.4769e-21,8.2264e-21,7.9833e-21,7.7473e-21,7.5184e-21,7.2962e-21,7.0805e-21,6.8713e-21,6.6682e-21,6.4711e-21,6.2799e-21,6.0943e-21,5.9141e-21,5.7394e-21,5.5697e-21,5.4051e-21,5.2454e-21,5.0904e-21,4.9399e-21,4.7939e-21,4.6522e-21,4.5147e-21,4.3813e-21,4.2518e-21,4.1262e-21,4.0042e-21,3.8859e-21,3.771e-21,3.6596e-21,3.5514e-21,3.4465e-21,3.3446e-21,3.2458e-21,3.1498e-21,3.0567e-21,2.9664e-21,2.8787e-21,2.7936e-21,2.7111e-21,2.631e-21,2.5532e-21,2.4777e-21,2.4045e-21,2.3334e-21,2.2645e-21,2.1976e-21,2.1326e-21,2.0696e-21,2.0084e-21,1.9491e-21,1.8915e-21,1.8356e-21,1.7813e-21,1.7287e-21,1.6776e-21,1.628e-21,1.5799e-21,1.5332e-21,1.4879e-21,1.4439e-21,1.4012e-21,1.3598e-21,1.3196e-21,1.2806e-21,1.2428e-21,1.206e-21,1.1704e-21,1.1358e-21,1.1022e-21,1.0697e-21,1.0381e-21,1.0074e-21,9.776e-22,9.4871e-22,9.2067e-22,8.9346e-22,8.6705e-22,8.4143e-22,8.1656e-22,7.9243e-22,7.6901e-22,7.4628e-22,7.2423e-22,7.0282e-22,6.8205e-22,6.6189e-22,6.4233e-22,6.2335e-22,6.0492e-22,5.8705e-22,5.697e-22,5.5286e-22,5.3652e-22,5.2066e-22,5.0527e-22,4.9034e-22,4.7585e-22,4.6179e-22,4.4814e-22,4.3489e-22,4.2204e-22,4.0957e-22,3.9746e-22,3.8572e-22,3.7432e-22,3.6325e-22,3.5252e-22,3.421e-22,3.3199e-22,3.2218e-22,3.1266e-22,3.0342e-22,2.9445e-22,2.8575e-22
0,0,0,0,0,0,0,0,0,0,0,0,0,0,0,0,0,0,0,0,0,0,0,0,0,0,0,0,0,0,0,0,0,0,0,0,0,0,0,0,0,0,0,0,0,0,0,0,0,0,0,0,0,0,0,0,0,0,0,0,0,0,0,0,0,0,0,0,0,0,0,0,0,0,0,0,0,0,0,0,0,0,0,0,0,0,0,0,0,0,0,0,0,0,0,0,0,0,0,0,0,0.052429,0.10213,0.14923,0.19389,0.23622,0.27634,0.31437,0.35043,0.3846,0.41699,0.4477,0.4768,0.50439,0.53055,0.55534,0.57884,0.60111,0.62223,0.64224,0.66121,0.6792,0.69624,0.7124,0.72772,0.74224,0.756,0.76904,0.78141,0.79313,0.80424,0.81478,0.82476,0.83422,0.84319,0.8517,0.85976,0.8674,0.87464,0.88151,0.88801,0.89418,0.90003,0.90557,0.91082,0.91581,0.92053,0.925,0.92924,0.93326,0.93707,0.94069,0.94411,0.94736,0.95043,0.95335,0.95612,0.95874,0.96122,0.96358,0.96581,0.96792,0.96993,0.97183,0.97363,0.97534,0.97696,0.97849,0.97995,0.98133,0.98264,0.98388,0.98505,0.98616,0.98722,0.98822,0.98917,0.99007,0.99092,0.99173,0.99249,0.99322,0.99391,0.99456,0.99518,0.99576,0.99632,0.99684,0.99734,0.99782,0.99826,0.99869,0.99909,0.99947,0.99984,1.0002,1.0005,1.0008,1.0011,1.0014,1.0016,1.0019,1.0021,1.0024,1.0026,1.0028,1.003,1.0031,1.0033,1.0035,1.0036,1.0038,1.0039,1.004,1.0042,1.0043,1.0044,1.0045,1.0046,1.0047,1.0048,1.0049,1.005,1.005,1.0051,1.0052,1.0052,1.0053,1.0054,1.0054,1.0055,1.0055,1.0056,1.0056,1.0056,1.0057,1.0057,1.0058,1.0058,1.0058,1.0059,1.0059,1.0059,1.0059,1.006,1.006,1.006,1.006,1.0061,1.0061,1.0061,1.0061,1.0061,1.0061,1.0062,1.0062,1.0062,1.0062,1.0062,1.0062,1.0062,1.0062,1.0063,1.0063,1.0063,1.0063,1.0063,1.0063,1.0063,1.0063,1.0063,1.0063,1.0063,1.0063,1.0063,1.0063,1.0063,1.0063,1.0063,1.0064,1.0064,1.0064,1.0064,1.0064,1.0064,1.0064,1.0064,1.0064,1.0064,1.0064,1.0064,1.0064,1.0064,1.0064,1.0064,1.0064,1.0064,1.0064,1.0064,1.0064,1.0064,1.0064,1.0064,1.0064,1.0064,1.0064,1.0064,1.0064,1.0064,1.0064,1.0064,1.0064,1.0064,1.0064,1.0064,1.0064,1.0064,1.0064,1.0064,1.0064,1.0064,1.0064,1.0064,1.0064,1.0064,1.0064,1.0064,1.0064,1.0064,1.0064,1.0064,1.0064,1.0064,1.0064,1.0064,1.0064,1.0064,1.0064,1.0064,1.0064,1.0064,1.0064,1.0064,1.0064,1.0064,1.0064,1.0064,1.0064,1.0064,1.0064,1.0064,1.0064,1.0064,1.0064,1.0064,1.0064,1.0064,1.0064,1.0064,1.0064,1.0064,1.0064,1.0064,1.0064,1.0064,1.0064,1.0064,1.0064,1.0064,1.0064,1.0064,1.0064,1.0064,1.0064,1.0064,1.0064,1.0064,1.0064,1.0064,1.0064,1.0064,1.0064,1.0064,1.0064,1.0064,1.0064,1.0064,1.0064,1.0064,1.0064,1.0064,1.0064,1.0064,1.0064,1.0064,1.0064,1.0064,1.0064,1.0064,1.0064,1.0064,1.0064,1.0064,1.0064,1.0064,1.0064,1.0064,1.0064,1.0064,1.0064,1.0064,1.0064,1.0064,1.0064,1.0064,1.0064,1.0064,1.0064,1.0064,1.0064,1.0064,1.0064,1.0064,1.0064,1.0064,1.0064,1.0064,1.0064,1.0064,1.0064,1.0064,1.0064,1.0064,1.0064,1.0064,1.0064,1.0064,1.0064,1.0064,1.0064,1.0064,1.0064,1.0064,1.0064,1.0064,1.0064,1.0064,1.0064,1.0064,1.0064,1.0064,1.0064,1.0064,1.0064,1.0064,1.0064,1.0064,1.0064,1.0064,1.0064,1.0064,1.0064,1.0064,1.0064,1.0064,1.0064,1.0064,1.0064,1.0064,1.0064,1.0064,1.0064,1.0064,1.0064,1.0064,1.0064,1.0064,1.0064,1.0064,1.0064,1.0064,1.0064,1.0064,1.0064,1.0064,1.0064,1.0064,1.0064,1.0064,1.0064,1.0064,1.0064,1.0064,1.0064,1.0064,1.0064,1.0064,1.0064,1.0064,1.0064,1.0064,1.0064,1.0064,1.0064,1.0064,1.0064,1.0064,1.0064,1.0064,1.0064,1.0064,1.0064,1.0064,1.0064,1.0064,1.0064,1.0064,1.0064,1.0064,1.0064,1.0064,1.0064,1.0064,1.0064,1.0064,1.0064,1.0064,1.0064,1.0064,1.0064,1.0064,1.0064,1.0064,1.0064,1.0064,1.0064,1.0064,1.0064,1.0064,1.0064,1.0064,1.0064,1.0064,1.0064,1.0064,1.0064,1.0064,1.0064,1.0064,1.0064,1.0064,1.0064,1.0064,1.0064,1.0064,1.0064,1.0064,1.0064,1.0064,1.0064,1.0064,1.0064,1.0064,1.0064,1.0064,1.0064,1.0064,1.0064,1.0064,1.0064,1.0064,1.0064,1.0064,1.0064,1.0064,1.0064,1.0064,1.0064,1.0064,1.0064,1.0064,1.0064,1.0064,1.0064,1.0064,1.0064,1.0064,1.0064,1.0064,1.0064,1.0064,1.0064,1.0064,1.0064,1.0064,1.0064,1.0064,1.0064,1.0064,1.0064,1.0064,1.0064,1.0064,1.0064,1.0064,1.0064,1.0064,1.0064,1.0064,1.0064,1.0064,1.0064,1.0064,1.0064,1.0064,1.0064,1.0064,1.0064,1.0064,1.0064,1.0064,1.0064,1.0064,1.0064,1.0064,1.0064,1.0064,1.0064,1.0064,1.0064,1.0064,1.0064,1.0064,1.0064,1.0064,1.0064,1.0064,1.0064,1.0064,1.0064,1.0064,1.0064,1.0064,1.0064,1.0064,1.0064,1.0064,1.0064,1.0064,1.0064,1.0064,1.0064,1.0064,1.0064,1.0064,1.0064,1.0064,1.0064,1.0064,1.0064,1.0064,1.0064,1.0064,1.0064,1.0064,1.0064,1.0064,1.0064,1.0064,1.0064,1.0064,1.0064,1.0064,1.0064,1.0064,1.0064,1.0064,1.0064,1.0064,1.0064,1.0064,1.0064,1.0064,1.0064,1.0064,1.0064,1.0064,1.0064,1.0064,1.0064,1.0064,1.0064,1.0064,1.0064,1.0064,1.0064,1.0064,1.0064,1.0064,1.0064,1.0064,1.0064,1.0064,1.0064,1.0064,1.0064,1.0064,1.0064,1.0064,1.0064,1.0064,1.0064,1.0064,1.0064,1.0064,1.0064,1.0064,1.0064,1.0064,1.0064,1.0064,1.0064,1.0064,1.0064,1.0064,1.0064,1.0064,1.0064,1.0064,1.0064,1.0064,1.0064,1.0064,1.0064,1.0064,1.0064,1.0064,1.0064,1.0064,1.0064,1.0064,1.0064,1.0064,1.0064,1.0064,1.0064,1.0064,1.0064,1.0064,1.0064,1.0064,1.0064,1.0064,1.0064,1.0064,1.0064,1.0064,1.0064,1.0064,1.0064,1.0064,1.0064,1.0064,1.0064,1.0064,1.0064,1.0064,1.0064,1.0064,1.0064,1.0064,1.0064,1.0064,1.0064,1.0064,1.0064,1.0064,1.0064,1.0064,1.0064,1.0064,1.0064,1.0064,1.0064,1.0064,1.0064,1.0064,1.0064,1.0064,1.0064,1.0064,1.0064,1.0064,1.0064,1.0064,1.0064,1.0064,1.0064,1.0064,1.0064,1.0064,1.0064,1.0064,1.0064,1.0064,1.0064,1.0064,1.0064,1.0064,1.0064,1.0064,1.0064,1.0064,1.0064,1.0064,1.0064,1.0064,1.0064,1.0064,1.0064,1.0064,1.0064,1.0064,1.0064,1.0064,1.0064,1.0064,1.0064,1.0064,1.0064,1.0064,1.0064,1.0064,1.0064,1.0064,1.0064,1.0064,1.0064,1.0064,1.0064,1.0064,1.0064,1.0064,1.0064,1.0064,1.0064,1.0064,1.0064,1.0064,1.0064,1.0064,1.0064,1.0064,1.0064,1.0064,1.0064,1.0064,1.0064,1.0064,1.0064,1.0064,1.0064,1.0064,1.0064,1.0064,1.0064,1.0064,1.0064,1.0064,1.0064,1.0064,1.0064,1.0064,1.0064,1.0064,1.0064,1.0064,1.0064,1.0064,1.0064,1.0064,1.0064,1.0064,1.0064,1.0064,1.0064,1.0064,1.0064,1.0064,1.0064,1.0064,1.0064,1.0064,1.0064,1.0064,1.0064,1.0064,1.0064,1.0064,1.0064,1.0064,1.0064,1.0064,1.0064,1.0064,1.0064,1.0064,1.0064,1.0064,1.0064,1.0064,1.0064,1.0064,1.0064,1.0064,1.0064,1.0064,1.0064,1.0064,1.0064,1.0064,1.0064,1.0064,1.0064,1.0064,1.0064,1.0064,1.0064,1.0064,1.0064,1.0064,1.0064,1.0064,1.0064,1.0064,1.0064,1.0064,1.0064,1.0064,1.0064,1.0064,1.0064,1.0064,1.0064,1.0064,1.0064,1.0064,1.0064,1.0064,1.0064,1.0064,1.0064,1.0064,1.0064,1.0064,1.0064,1.0064,1.0064,1.0064,1.0064,1.0064,1.0064,1.0064,1.0064,1.0064,1.0064,1.0064,1.0064,1.0064,1.0064,1.0064,1.0064,1.0064,1.0064,1.0064,1.0064,1.0064,1.0064,1.0064,1.0064,1.0064,1.0064,1.0064,1.0064,1.0064,1.0064,1.0064,1.0064,1.0064,1.0064,1.0064,1.0064,1.0064,1.0064,1.0064,1.0064,1.0064,1.0064,1.0064,1.0064,1.0064,1.0064,1.0064,1.0064,1.0064,1.0064,1.0064,1.0064,1.0064,1.0064,1.0064,1.0064,1.0064,1.0064,1.0064,1.0064,1.0064,1.0064,1.0064,1.0064,1.0064,1.0064,1.0064,1.0064,1.0064,1.0064,1.0064,1.0064,1.0064,1.0064,1.0064,1.0064,1.0064,1.0064,1.0064,1.0064,1.0064,1.0064,1.0064,1.0064,1.0064,1.0064,1.0064,1.0064,1.0064,1.0064,1.0064,1.0064,1.0064,1.0064,1.0064,1.0064,1.0064,1.0064,1.0064,1.0064,1.0064,1.0064,1.0064,1.0064,1.0064,1.0064,1.0064,1.0064,1.0064,1.0064,1.0064,1.0064,1.0064,1.0064,1.0064,1.0064,1.0064,1.0064,1.0064,1.0064,1.0064,1.0064,1.0064,1.0064,1.0064,1.0064,1.0064,1.0064,1.0064,1.0064,1.0064,1.0064,1.0064,1.0064,1.0064,1.0064,1.0064,1.0064,1.0064,1.0064,1.0064,1.0064,1.0064,1.0064,1.0064,1.0064,1.0064,1.0064,1.0064,1.0064,1.0064,1.0064,1.0064,1.0064,1.0064,1.0064,1.0064,1.0064,1.0064,1.0064,1.0064,1.0064,1.0064,1.0064,1.0064,1.0064,1.0064,1.0064,1.0064,1.0064,1.0064,1.0064,1.0064,1.0064,1.0064,1.0064,1.0064,1.0064,1.0064,1.0064,1.0064,1.0064,1.0064,1.0064,1.0064,1.0064,1.0064,1.0064,1.0064,1.0064,1.0064,1.0064,1.0064,1.0064,1.0064,1.0064,1.0064,1.0064,1.0064,1.0064,1.0064,1.0064,1.0064,1.0064,1.0064,1.0064,1.0064,1.0064,1.0064,1.0064,1.0064,1.0064,1.0064,1.0064,1.0064,1.0064,1.0064,1.0064,1.0064,1.0064,1.0064,1.0064,1.0064,1.0064,1.0064,1.0064,1.0064,1.0064,1.0064,1.0064,1.0064,1.0064,1.0064,1.0064,1.0064,1.0064,1.0064,1.0064,1.0064,1.0064,1.0064,1.0064,1.0064,1.0064,1.0064,1.0064,1.0064,1.0064,1.0064,1.0064,1.0064,1.0064,1.0064,1.0064,1.0064,1.0064,1.0064,1.0064,1.0064,1.0064,1.0064,1.0064,1.0064,1.0064,1.0064,1.0064,1.0064,1.0064,1.0064,1.0064,1.0064,1.0064,1.0064,1.0064,1.0064,1.0064,1.0064,1.0064,1.0064,1.0064,1.0064,1.0064,1.0064,1.0064,1.0064,1.0064,1.0064,1.0064,1.0064,1.0064,1.0064,1.0064,1.0064,1.0064,1.0064,1.0064,1.0064,1.0064,1.0064,1.0064,1.0064,1.0064,1.0064,1.0064,1.0064,1.0064,1.0064,1.0064,1.0064,1.0064,1.0064,1.0064,1.0064,1.0064,1.0064,1.0064,1.0064,1.0064,1.0064,1.0064,1.0064,1.0064,1.0064,1.0064,1.0064,1.0064,1.0064,1.0064,1.0064,1.0064,1.0064,1.0064,1.0064,1.0064,1.0064,1.0064,1.0064,1.0064,1.0064,1.0064,1.0064,1.0064,1.0064,1.0064,1.0064,1.0064,1.0064,1.0064,1.0064,1.0064,1.0064,1.0064,1.0064,1.0064,1.0064,1.0064,1.0064,1.0064,1.0064,1.0064,1.0064,1.0064,1.0064,1.0064,1.0064,1.0064,1.0064,1.0064,1.0064,1.0064,1.0064,1.0064,1.0064,1.0064,1.0064,1.0064,1.0064,1.0064,1.0064,1.0064,1.0064,1.0064,1.0064,1.0064,1.0064,1.0064,1.0064,1.0064,1.0064,1.0064,1.0064,1.0064,1.0064,1.0064,1.0064,1.0064,1.0064,1.0064,1.0064,1.0064,1.0064,1.0064,1.0064,1.0064,1.0064,1.0064,1.0064,1.0064,1.0064,1.0064,1.0064,1.0064,1.0064,1.0064,1.0064,1.0064,1.0064,1.0064,1.0064,1.0064,1.0064,1.0064,1.0064,1.0064,1.0064,1.0064,1.0064,1.0064,1.0064,1.0064,1.0064,1.0064,1.0064,1.0064,1.0064,1.0064,1.0064,1.0064,1.0064,1.0064,1.0064,1.0064,1.0064,1.0064,1.0064,1.0064,1.0064,1.0064,1.0064,1.0064,1.0064,1.0064,1.0064,1.0064,1.0064,1.0064,1.0064,1.0064,1.0064,1.0064,1.0064,1.0064,1.0064,1.0064,1.0064,1.0064,1.0064,1.0064,1.0064,1.0064,1.0064,1.0064,1.0064,1.0064,1.0064,1.0064,1.0064,1.0064,1.0064,1.0064,1.0064,1.0064,1.0064,1.0064,1.0064,1.0064,1.0064,1.0064,1.0064,1.0064,1.0064,1.0064,1.0064,1.0064,1.0064,1.0064,1.0064,1.0064,1.0064,1.0064,1.0064,1.0064,1.0064,1.0064,1.0064,1.0064,1.0064,1.0064,1.0064,1.0064,1.0064,1.0064,1.0064,1.0064,1.0064,1.0064,1.0064,1.0064,1.0064,1.0064,1.0064,1.0064,1.0064,1.0064,1.0064,1.0064,1.0064,1.0064,1.0064,1.0064,1.0064,1.0064,1.0064,1.0064,1.0064,1.0064,1.0064,1.0064,1.0064,1.0064,1.0064,1.0064,1.0064,1.0064,1.0064,0.99194,0.97766,0.96358,0.94971,0.93604,0.92257,0.90928,0.8962,0.88329,0.87058,0.85805,0.84569,0.83352,0.82152,0.8097,0.79804,0.78655,0.77523,0.76407,0.75307,0.74223,0.73154,0.72101,0.71063,0.7004,0.69032,0.68038,0.67059,0.66094,0.65142,0.64204,0.6328,0.62369,0.61471,0.60587,0.59714,0.58855,0.58008,0.57173,0.56349,0.55538,0.54739,0.53951,0.53174,0.52409,0.51654,0.50911,0.50178,0.49455,0.48744,0.48042,0.4735,0.46669,0.45997,0.45335,0.44682,0.44039,0.43405,0.4278,0.42164,0.41557,0.40959,0.40369,0.39788,0.39216,0.38651,0.38095,0.37546,0.37006,0.36473,0.35948,0.35431,0.3492,0.34418,0.33922,0.33434,0.32953,0.32478,0.32011,0.3155,0.31096,0.30648,0.30207,0.29772,0.29344,0.28921,0.28505,0.28094,0.2769,0.27291,0.26899,0.26511,0.2613,0.25754,0.25383,0.25017,0.24657,0.24302,0.23953,0.23608,0.23268,0.22933,0.22603,0.22277,0.21957,0.21641,0.21329,0.21022,0.20719,0.20421,0.20127,0.19837,0.19552,0.1927,0.18993,0.1872,0.1845,0.18185,0.17923,0.17665,0.1741,0.1716,0.16913,0.16669,0.16429,0.16193,0.1596,0.1573,0.15504,0.1528,0.1506,0.14844,0.1463,0.14419,0.14212,0.14007,0.13806,0.13607,0.13411,0.13218,0.13028,0.1284,0.12655,0.12473,0.12294,0.12117,0.11942,0.1177,0.11601,0.11434,0.11269,0.11107,0.10947,0.10789,0.10634,0.10481,0.1033,0.10182,0.10035,0.098905,0.097481,0.096078,0.094695,0.093332,0.091988,0.090664,0.089359,0.088072,0.086804,0.085555,0.084323,0.083109,0.081913,0.080734,0.079572,0.078426,0.077297,0.076185,0.075088,0.074007,0.072942,0.071892,0.070857,0.069837,0.068831,0.06784,0.066864,0.065901,0.064953,0.064018,0.063096,0.062188,0.061293,0.06041,0.059541,0.058683,0.057839,0.057006,0.056185,0.055377,0.054579,0.053794,0.053019,0.052256,0.051504,0.050763,0.050032,0.049312,0.048602,0.047902,0.047212,0.046533,0.045863,0.045203,0.044552,0.043911,0.043279,0.042656,0.042042,0.041436,0.04084,0.040252,0.039673,0.039101,0.038539,0.037984,0.037437,0.036898,0.036367,0.035843,0.035327,0.034819,0.034318,0.033824,0.033337,0.032857,0.032384,0.031918,0.031458,0.031005,0.030559,0.030119,0.029685,0.029258,0.028837,0.028422,0.028013,0.027609,0.027212,0.02682,0.026434,0.026054,0.025679,0.025309,0.024945,0.024586,0.024232,0.023883,0.023539,0.0232,0.022866,0.022537,0.022213,0.021893,0.021578,0.021267,0.020961,0.020659,0.020362,0.020069,0.01978,0.019495,0.019214,0.018938,0.018665,0.018396,0.018132,0.017871,0.017613,0.01736,0.01711,0.016864,0.016621,0.016382,0.016146,0.015913,0.015684,0.015458,0.015236,0.015017,0.0148,0.014587,0.014377,0.01417,0.013966,0.013765,0.013567,0.013372,0.013179,0.01299,0.012803,0.012618,0.012437,0.012258,0.012081,0.011907,0.011736,0.011567,0.011401,0.011236,0.011075,0.010915,0.010758,0.010603,0.010451,0.0103,0.010152,0.010006,0.0098617,0.0097197,0.0095798,0.0094419,0.009306,0.009172,0.00904,0.0089099,0.0087816,0.0086552,0.0085306,0.0084078,0.0082868,0.0081675,0.0080499,0.007934,0.0078198,0.0077072,0.0075963,0.0074869,0.0073791,0.0072729,0.0071682,0.007065,0.0069633,0.0068631,0.0067643,0.0066669,0.0065709,0.0064764,0.0063831,0.0062912,0.0062007,0.0061114,0.0060234,0.0059367,0.0058513,0.005767,0.005684,0.0056022,0.0055215,0.0054421,0.0053637,0.0052865,0.0052104,0.0051354,0.0050615,0.0049886,0.0049168,0.004846,0.0047763,0.0047075,0.0046397,0.0045729,0.0045071,0.0044422,0.0043783,0.0043153,0.0042531,0.0041919,0.0041316,0.0040721,0.0040135,0.0039557,0.0038988,0.0038426,0.0037873,0.0037328,0.0036791,0.0036261,0.0035739,0.0035225,0.0034717,0.0034218,0.0033725,0.003324,0.0032761,0.003229,0.0031825,0.0031367,0.0030915,0.003047,0.0030031,0.0029599,0.0029173,0.0028753,0.0028339,0.0027931,0.0027529,0.0027133,0.0026742,0.0026357,0.0025978,0.0025604,0.0025235,0.0024872,0.0024514,0.0024161,0.0023813,0.002347,0.0023133,0.00228,0.0022471,0.0022148,0.0021829,0.0021515,0.0021205,0.00209,0.0020599,0.0020302,0.002001,0.0019722,0.0019438,0.0019158,0.0018883,0.0018611,0.0018343,0.0018079,0.0017819,0.0017562,0.0017309,0.001706,0.0016815,0.0016572,0.0016334,0.0016099,0.0015867,0.0015639,0.0015413,0.0015192,0.0014973,0.0014757,0.0014545,0.0014336,0.0014129,0.0013926,0.0013725,0.0013528,0.0013333,0.0013141,0.0012952,0.0012765,0.0012582,0.0012401,0.0012222,0.0012046,0.0011873,0.0011702,0.0011533,0.0011367,0.0011204,0.0011042,0.0010883,0.0010727,0.0010572,0.001042,0.001027,0.0010122,0.00099766,0.0009833,0.00096914,0.00095519,0.00094144,0.00092789,0.00091453,0.00090137,0.00088839,0.0008756,0.000863,0.00085058,0.00083833,0.00082626,0.00081437,0.00080265,0.00079109,0.0007797,0.00076848,0.00075742,0.00074651,0.00073577,0.00072518,0.00071474,0.00070445,0.00069431,0.00068431,0.00067446,0.00066475,0.00065518,0.00064575,0.00063645,0.00062729,0.00061826,0.00060936,0.00060059,0.00059194,0.00058342,0.00057503,0.00056675,0.00055859,0.00055055,0.00054262,0.00053481,0.00052711,0.00051952,0.00051205,0.00050467,0.00049741,0.00049025,0.00048319,0.00047624,0.00046938,0.00046262,0.00045596,0.0004494,0.00044293,0.00043655,0.00043027,0.00042408,0.00041797,0.00041195,0.00040602,0.00040018,0.00039442,0.00038874,0.00038315,0.00037763,0.00037219,0.00036684,0.00036155,0.00035635,0.00035122,0.00034616,0.00034118,0.00033627,0.00033143,0.00032666,0.00032196,0.00031732,0.00031275,0.00030825,0.00030381,0.00029944,0.00029513,0.00029088,0.00028669,0.00028257,0.0002785,0.00027449,0.00027054,0.00026664,0.00026281,0.00025902,0.00025529,0.00025162,0.000248,0.00024443,0.00024091,0.00023744,0.00023402,0.00023065,0.00022733,0.00022406,0.00022083,0.00021766,0.00021452,0.00021143,0.00020839,0.00020539,0.00020243,0.00019952,0.00019665,0.00019382,0.00019103,0.00018828,0.00018557,0.0001829,0.00018026,0.00017767,0.00017511,0.00017259,0.0001701,0.00016766,0.00016524,0.00016286,0.00016052,0.00015821,0.00015593,0.00015369,0.00015147,0.00014929,0.00014714,0.00014503,0.00014294,0.00014088,0.00013885,0.00013685,0.00013488,0.00013294,0.00013103,0.00012914,0.00012728,0.00012545,0.00012364,0.00012186,0.00012011,0.00011838,0.00011668,0.000115,0.00011334,0.00011171,0.0001101,0.00010852,0.00010696,0.00010542,0.0001039,0.0001024,0.00010093,9.9476e-05,9.8044e-05,9.6632e-05,9.5241e-05,9.387e-05,9.2519e-05,9.1187e-05,8.9874e-05,8.8581e-05,8.7306e-05,8.6049e-05,8.481e-05,8.3589e-05,8.2386e-05,8.12e-05,8.0031e-05,7.8879e-05,7.7743e-05,7.6624e-05,7.5521e-05,7.4434e-05,7.3363e-05,7.2306e-05,7.1266e-05,7.024e-05,6.9229e-05,6.8232e-05,6.725e-05,6.6282e-05,6.5328e-05,6.4387e-05,6.346e-05,6.2547e-05,6.1646e-05,6.0759e-05,5.9884e-05,5.9022e-05,5.8173e-05,5.7335e-05,5.651e-05,5.5696e-05,5.4895e-05,5.4104e-05,5.3325e-05,5.2558e-05,5.1801e-05,5.1056e-05,5.0321e-05,4.9596e-05,4.8882e-05,4.8179e-05,4.7485e-05,4.6801e-05,4.6128e-05,4.5464e-05,4.4809e-05,4.4164e-05,4.3528e-05,4.2902e-05,4.2284e-05,4.1676e-05,4.1076e-05,4.0484e-05,3.9901e-05,3.9327e-05,3.8761e-05,3.8203e-05,3.7653e-05,3.7111e-05,3.6577e-05,3.605e-05,3.5531e-05,3.502e-05,3.4516e-05,3.4019e-05,3.3529e-05,3.3046e-05,3.2571e-05,3.2102e-05,3.164e-05,3.1184e-05,3.0735e-05,3.0293e-05,2.9857e-05,2.9427e-05,2.9003e-05,2.8586e-05,2.8174e-05,2.7769e-05,2.7369e-05,2.6975e-05,2.6587e-05,2.6204e-05,2.5827e-05,2.5455e-05,2.5089e-05,2.4727e-05,2.4371e-05,2.4021e-05,2.3675e-05,2.3334e-05,2.2998e-05,2.2667e-05,2.2341e-05,2.2019e-05,2.1702e-05,2.139e-05,2.1082e-05,2.0778e-05,2.0479e-05,2.0184e-05,1.9894e-05,1.9608e-05,1.9325e-05,1.9047e-05,1.8773e-05,1.8503e-05,1.8236e-05,1.7974e-05,1.7715e-05,1.746e-05,1.7209e-05,1.6961e-05,1.6717e-05,1.6476e-05,1.6239e-05,1.6005e-05,1.5775e-05,1.5548e-05,1.5324e-05,1.5103e-05,1.4886e-05,1.4672e-05,1.446e-05,1.4252e-05,1.4047e-05,1.3845e-05,1.3646e-05,1.3449e-05,1.3256e-05,1.3065e-05,1.2877e-05,1.2691e-05,1.2509e-05,1.2328e-05,1.2151e-05,1.1976e-05,1.1804e-05,1.1634e-05,1.1466e-05,1.1301e-05,1.1139e-05,1.0978e-05,1.082e-05,1.0664e-05,1.0511e-05,1.036e-05,1.021e-05,1.0063e-05,9.9186e-06,9.7758e-06,9.6351e-06,9.4964e-06,9.3597e-06,9.225e-06,9.0922e-06,8.9613e-06,8.8323e-06,8.7051e-06,8.5798e-06,8.4563e-06,8.3346e-06,8.2146e-06,8.0964e-06,7.9798e-06,7.8649e-06,7.7517e-06,7.6401e-06,7.5301e-06,7.4217e-06,7.3149e-06,7.2096e-06,7.1058e-06,7.0035e-06,6.9027e-06,6.8033e-06,6.7054e-06,6.6089e-06,6.5137e-06,6.42e-06,6.3276e-06,6.2365e-06,6.1467e-06,6.0582e-06,5.971e-06,5.885e-06,5.8003e-06,5.7168e-06,5.6345e-06,5.5534e-06,5.4735e-06,5.3947e-06,5.317e-06,5.2405e-06,5.165e-06,5.0907e-06,5.0174e-06,4.9452e-06,4.874e-06,4.8038e-06,4.7347e-06,4.6665e-06,4.5993e-06,4.5331e-06,4.4679e-06,4.4036e-06,4.3402e-06,4.2777e-06,4.2161e-06,4.1554e-06,4.0956e-06,4.0366e-06,3.9785e-06,3.9213e-06,3.8648e-06,3.8092e-06,3.7543e-06,3.7003e-06,3.647e-06,3.5945e-06,3.5428e-06,3.4918e-06,3.4415e-06,3.392e-06,3.3432e-06,3.295e-06,3.2476e-06,3.2008e-06,3.1548e-06,3.1093e-06,3.0646e-06,3.0205e-06,2.977e-06,2.9341e-06,2.8919e-06,2.8503e-06,2.8092e-06,2.7688e-06,2.7289e-06,2.6897e-06,2.6509e-06,2.6128e-06,2.5752e-06,2.5381e-06,2.5016e-06,2.4655e-06,2.4301e-06,2.3951e-06,2.3606e-06,2.3266e-06,2.2931e-06,2.2601e-06,2.2276e-06,2.1955e-06,2.1639e-06,2.1328e-06,2.1021e-06,2.0718e-06,2.042e-06,2.0126e-06,1.9836e-06,1.955e-06,1.9269e-06,1.8992e-06,1.8718e-06,1.8449e-06,1.8183e-06,1.7921e-06,1.7663e-06,1.7409e-06,1.7159e-06,1.6912e-06,1.6668e-06,1.6428e-06,1.6192e-06,1.5959e-06,1.5729e-06,1.5502e-06,1.5279e-06,1.5059e-06,1.4843e-06,1.4629e-06,1.4418e-06,1.4211e-06,1.4006e-06,1.3805e-06,1.3606e-06,1.341e-06,1.3217e-06,1.3027e-06,1.2839e-06,1.2654e-06,1.2472e-06,1.2293e-06,1.2116e-06,1.1941e-06,1.1769e-06,1.16e-06,1.1433e-06,1.1268e-06,1.1106e-06,1.0946e-06,1.0789e-06,1.0633e-06,1.048e-06,1.0329e-06,1.0181e-06,1.0034e-06,9.8897e-07,9.7474e-07,9.6071e-07,9.4688e-07,9.3325e-07,9.1981e-07,9.0657e-07,8.9352e-07,8.8066e-07,8.6798e-07,8.5549e-07,8.4317e-07,8.3103e-07,8.1907e-07,8.0728e-07,7.9566e-07,7.842e-07,7.7291e-07,7.6179e-07,7.5082e-07,7.4001e-07,7.2936e-07,7.1886e-07,7.0851e-07,6.9831e-07,6.8826e-07,6.7835e-07,6.6859e-07,6.5896e-07,6.4948e-07,6.4013e-07,6.3091e-07,6.2183e-07,6.1288e-07,6.0406e-07,5.9536e-07,5.8679e-07,5.7834e-07,5.7002e-07,5.6181e-07,5.5373e-07,5.4575e-07,5.379e-07,5.3015e-07,5.2252e-07,5.15e-07,5.0759e-07,5.0028e-07,4.9308e-07,4.8598e-07,4.7898e-07,4.7209e-07,4.6529e-07,4.586e-07,4.5199e-07,4.4549e-07,4.3907e-07,4.3275e-07,4.2652e-07,4.2038e-07,4.1433e-07,4.0837e-07,4.0249e-07,3.967e-07,3.9098e-07,3.8536e-07,3.7981e-07,3.7434e-07,3.6895e-07,3.6364e-07,3.5841e-07,3.5325e-07,3.4816e-07,3.4315e-07,3.3821e-07,3.3334e-07,3.2854e-07,3.2381e-07,3.1915e-07,3.1456e-07,3.1003e-07,3.0557e-07,3.0117e-07,2.9683e-07,2.9256e-07,2.8835e-07,2.842e-07,2.8011e-07,2.7607e-07,2.721e-07,2.6818e-07,2.6432e-07,2.6052e-07,2.5677e-07,2.5307e-07,2.4943e-07,2.4584e-07,2.423e-07,2.3881e-07,2.3537e-07,2.3198e-07,2.2864e-07,2.2535e-07,2.2211e-07,2.1891e-07,2.1576e-07,2.1265e-07,2.0959e-07,2.0658e-07,2.036e-07,2.0067e-07,1.9778e-07,1.9494e-07,1.9213e-07,1.8936e-07,1.8664e-07,1.8395e-07,1.813e-07,1.7869e-07,1.7612e-07,1.7359e-07,1.7109e-07,1.6862e-07,1.662e-07,1.638e-07,1.6145e-07,1.5912e-07,1.5683e-07,1.5457e-07,1.5235e-07,1.5016e-07,1.4799e-07,1.4586e-07,1.4376e-07,1.4169e-07,1.3965e-07,1.3764e-07,1.3566e-07,1.3371e-07,1.3178e-07,1.2989e-07,1.2802e-07,1.2617e-07,1.2436e-07,1.2257e-07,1.208e-07,1.1906e-07,1.1735e-07,1.1566e-07,1.14e-07,1.1236e-07,1.1074e-07,1.0914e-07,1.0757e-07,1.0602e-07,1.045e-07,1.0299e-07,1.0151e-07,1.0005e-07,9.861e-08,9.719e-08,9.5791e-08,9.4412e-08,9.3053e-08,9.1713e-08,9.0393e-08,8.9092e-08,8.7809e-08,8.6545e-08,8.53e-08,8.4072e-08,8.2861e-08,8.1669e-08,8.0493e-08,7.9334e-08,7.8192e-08,7.7067e-08,7.5957e-08,7.4864e-08,7.3786e-08,7.2724e-08,7.1677e-08,7.0645e-08,6.9628e-08,6.8626e-08,6.7638e-08,6.6664e-08,6.5705e-08,6.4759e-08,6.3827e-08,6.2908e-08,6.2002e-08,6.111e-08,6.023e-08,5.9363e-08,5.8508e-08,5.7666e-08,5.6836e-08,5.6018e-08,5.5211e-08,5.4417e-08,5.3633e-08,5.2861e-08,5.21e-08,5.135e-08,5.0611e-08,4.9882e-08,4.9164e-08,4.8457e-08,4.7759e-08,4.7072e-08,4.6394e-08,4.5726e-08,4.5068e-08,4.4419e-08,4.378e-08,4.3149e-08,4.2528e-08,4.1916e-08,4.1313e-08,4.0718e-08,4.0132e-08,3.9554e-08,3.8985e-08,3.8423e-08,3.787e-08,3.7325e-08,3.6788e-08,3.6258e-08,3.5736e-08,3.5222e-08,3.4715e-08,3.4215e-08,3.3723e-08,3.3237e-08,3.2759e-08,3.2287e-08,3.1822e-08,3.1364e-08,3.0913e-08,3.0468e-08,3.0029e-08,2.9597e-08,2.9171e-08,2.8751e-08,2.8337e-08,2.7929e-08,2.7527e-08,2.7131e-08,2.674e-08,2.6355e-08,2.5976e-08,2.5602e-08,2.5233e-08,2.487e-08,2.4512e-08,2.4159e-08,2.3812e-08,2.3469e-08,2.3131e-08,2.2798e-08,2.247e-08,2.2146e-08,2.1827e-08,2.1513e-08,2.1204e-08,2.0898e-08,2.0597e-08,2.0301e-08,2.0009e-08,1.9721e-08,1.9437e-08,1.9157e-08,1.8881e-08,1.8609e-08,1.8342e-08,1.8078e-08,1.7817e-08,1.7561e-08,1.7308e-08,1.7059e-08,1.6813e-08,1.6571e-08,1.6333e-08,1.6098e-08,1.5866e-08,1.5637e-08,1.5412e-08,1.519e-08,1.4972e-08,1.4756e-08,1.4544e-08,1.4334e-08,1.4128e-08,1.3925e-08,1.3724e-08,1.3527e-08,1.3332e-08,1.314e-08,1.2951e-08,1.2765e-08,1.2581e-08,1.24e-08,1.2221e-08,1.2045e-08,1.1872e-08,1.1701e-08,1.1532e-08,1.1366e-08,1.1203e-08,1.1042e-08,1.0883e-08,1.0726e-08,1.0572e-08,1.0419e-08,1.0269e-08,1.0122e-08,9.9759e-09,9.8323e-09,9.6907e-09,9.5512e-09,9.4137e-09,9.2782e-09,9.1446e-09,9.013e-09,8.8833e-09,8.7554e-09,8.6293e-09,8.5051e-09,8.3827e-09,8.262e-09,8.1431e-09,8.0259e-09,7.9103e-09,7.7965e-09,7.6842e-09,7.5736e-09,7.4646e-09,7.3571e-09,7.2512e-09,7.1468e-09,7.0439e-09,6.9425e-09,6.8426e-09,6.7441e-09,6.647e-09,6.5513e-09,6.457e-09,6.3641e-09,6.2725e-09,6.1822e-09,6.0932e-09,6.0055e-09,5.919e-09,5.8338e-09,5.7498e-09,5.6671e-09,5.5855e-09,5.5051e-09,5.4258e-09,5.3477e-09,5.2707e-09,5.1949e-09,5.1201e-09,5.0464e-09,4.9737e-09,4.9021e-09,4.8316e-09,4.762e-09,4.6935e-09,4.6259e-09,4.5593e-09,4.4937e-09,4.429e-09,4.3652e-09,4.3024e-09,4.2404e-09,4.1794e-09,4.1192e-09,4.0599e-09,4.0015e-09,3.9439e-09,3.8871e-09,3.8312e-09,3.776e-09,3.7217e-09,3.6681e-09,3.6153e-09,3.5632e-09,3.5119e-09,3.4614e-09,3.4116e-09,3.3624e-09,3.314e-09,3.2663e-09,3.2193e-09,3.173e-09,3.1273e-09,3.0823e-09,3.0379e-09,2.9942e-09,2.9511e-09,2.9086e-09,2.8667e-09,2.8255e-09,2.7848e-09,2.7447e-09,2.7052e-09,2.6662e-09,2.6279e-09,2.59e-09,2.5527e-09,2.516e-09,2.4798e-09,2.4441e-09,2.4089e-09,2.3742e-09,2.34e-09,2.3064e-09,2.2732e-09,2.2404e-09,2.2082e-09,2.1764e-09,2.1451e-09,2.1142e-09,2.0837e-09,2.0538e-09,2.0242e-09,1.995e-09,1.9663e-09,1.938e-09,1.9101e-09,1.8826e-09,1.8555e-09,1.8288e-09,1.8025e-09,1.7765e-09,1.751e-09,1.7258e-09,1.7009e-09,1.6764e-09,1.6523e-09,1.6285e-09,1.6051e-09,1.582e-09,1.5592e-09,1.5367e-09,1.5146e-09,1.4928e-09,1.4713e-09,1.4502e-09,1.4293e-09,1.4087e-09,1.3884e-09,1.3684e-09,1.3487e-09,1.3293e-09,1.3102e-09,1.2913e-09,1.2727e-09,1.2544e-09,1.2364e-09,1.2186e-09,1.201e-09,1.1837e-09,1.1667e-09,1.1499e-09,1.1333e-09,1.117e-09,1.1009e-09,1.0851e-09,1.0695e-09,1.0541e-09,1.0389e-09,1.024e-09,1.0092e-09,9.9468e-10,9.8036e-10,9.6625e-10,9.5234e-10,9.3863e-10,9.2512e-10,9.118e-10,8.9868e-10,8.8574e-10,8.7299e-10,8.6042e-10,8.4804e-10,8.3583e-10,8.238e-10,8.1194e-10,8.0025e-10,7.8873e-10,7.7738e-10,7.6619e-10,7.5516e-10,7.4429e-10,7.3357e-10,7.2301e-10,7.126e-10,7.0234e-10,6.9223e-10,6.8227e-10,6.7245e-10,6.6277e-10,6.5323e-10,6.4382e-10,6.3456e-10,6.2542e-10,6.1642e-10,6.0754e-10,5.988e-10,5.9018e-10,5.8168e-10,5.7331e-10,5.6506e-10,5.5692e-10,5.489e-10,5.41e-10,5.3321e-10,5.2554e-10,5.1797e-10,5.1052e-10,5.0317e-10,4.9592e-10,4.8879e-10,4.8175e-10,4.7481e-10,4.6798e-10,4.6124e-10,4.546e-10,4.4806e-10,4.4161e-10,4.3525e-10,4.2899e-10,4.2281e-10,4.1672e-10,4.1073e-10,4.0481e-10,3.9899e-10,3.9324e-10,3.8758e-10,3.82e-10,3.765e-10,3.7108e-10,3.6574e-10,3.6048e-10,3.5529e-10,3.5017e-10,3.4513e-10,3.4016e-10,3.3527e-10,3.3044e-10,3.2568e-10,3.2099e-10,3.1637e-10,3.1182e-10,3.0733e-10,3.0291e-10,2.9855e-10,2.9425e-10,2.9001e-10,2.8584e-10,2.8172e-10,2.7767e-10,2.7367e-10,2.6973e-10,2.6585e-10,2.6202e-10,2.5825e-10,2.5453e-10,2.5087e-10,2.4726e-10,2.437e-10,2.4019e-10,2.3673e-10,2.3332e-10,2.2996e-10,2.2665e-10,2.2339e-10,2.2018e-10,2.1701e-10,2.1388e-10,2.108e-10,2.0777e-10,2.0478e-10,2.0183e-10,1.9892e-10,1.9606e-10,1.9324e-10,1.9046e-10,1.8771e-10,1.8501e-10,1.8235e-10,1.7972e-10,1.7714e-10,1.7459e-10,1.7207e-10,1.696e-10,1.6716e-10,1.6475e-10,1.6238e-10,1.6004e-10,1.5774e-10,1.5547e-10,1.5323e-10,1.5102e-10,1.4885e-10,1.4671e-10,1.4459e-10,1.4251e-10,1.4046e-10,1.3844e-10,1.3645e-10,1.3448e-10,1.3255e-10,1.3064e-10,1.2876e-10,1.269e-10,1.2508e-10,1.2328e-10,1.215e-10,1.1975e-10,1.1803e-10,1.1633e-10,1.1465e-10,1.13e-10,1.1138e-10,1.0977e-10,1.0819e-10,1.0664e-10,1.051e-10,1.0359e-10,1.021e-10,1.0063e-10,9.9179e-11,9.7751e-11,9.6344e-11,9.4957e-11,9.359e-11,9.2243e-11,9.0915e-11,8.9606e-11,8.8316e-11,8.7045e-11,8.5792e-11,8.4557e-11,8.334e-11,8.214e-11,8.0957e-11,7.9792e-11,7.8643e-11,7.7511e-11,7.6396e-11,7.5296e-11,7.4212e-11,7.3144e-11,7.2091e-11,7.1053e-11,7.003e-11,6.9022e-11,6.8028e-11,6.7049e-11,6.6084e-11,6.5133e-11,6.4195e-11,6.3271e-11,6.236e-11,6.1462e-11,6.0578e-11,5.9705e-11,5.8846e-11,5.7999e-11,5.7164e-11,5.6341e-11,5.553e-11,5.4731e-11,5.3943e-11,5.3166e-11,5.2401e-11,5.1647e-11,5.0903e-11,5.017e-11,4.9448e-11,4.8736e-11,4.8035e-11,4.7343e-11,4.6662e-11,4.599e-11,4.5328e-11,4.4675e-11,4.4032e-11,4.3398e-11,4.2774e-11,4.2158e-11,4.1551e-11,4.0953e-11
0,0,0,0,0,0,0,0,0,0,0,0,0,0,0,0,0,0,0,0,0,0,0,0,0,0,0,0,0,0,0,0,0,0,0,0,0,0,0,0,0,0,0,0,0,0,0,0,0,0,0,0,0,0,0,0,0,0,0,0,0,0,0,0,0,0,0,0,0,0,0,0,0,0,0,0,0,0,0,0,0,0,0,0,0,0,0,0,0,0,0,0,0,0,0,0,0,0,0,0,0,0.022984,0.0453,0.066967,0.088004,0.10843,0.12826,0.14752,0.16621,0.18437,0.20199,0.2191,0.23572,0.25185,0.26751,0.28272,0.29748,0.31182,0.32574,0.33926,0.35238,0.36512,0.37749,0.3895,0.40116,0.41248,0.42348,0.43415,0.44451,0.45458,0.46435,0.47383,0.48304,0.49198,0.50067,0.5091,0.51728,0.52523,0.53294,0.54044,0.54771,0.55477,0.56163,0.56829,0.57475,0.58103,0.58712,0.59304,0.59878,0.60436,0.60978,0.61504,0.62014,0.6251,0.62991,0.63458,0.63912,0.64353,0.6478,0.65196,0.65599,0.6599,0.6637,0.66739,0.67098,0.67446,0.67784,0.68112,0.6843,0.68739,0.69039,0.69331,0.69614,0.69889,0.70155,0.70414,0.70666,0.7091,0.71147,0.71377,0.71601,0.71818,0.72029,0.72233,0.72432,0.72625,0.72812,0.72994,0.7317,0.73342,0.73508,0.7367,0.73827,0.73979,0.74127,0.7427,0.7441,0.74545,0.74677,0.74804,0.74928,0.72823,0.70777,0.68788,0.66855,0.64977,0.63151,0.61377,0.59652,0.57976,0.56347,0.54764,0.53225,0.5173,0.50276,0.48863,0.4749,0.46156,0.44859,0.43599,0.42374,0.41183,0.40026,0.38901,0.37808,0.36746,0.35714,0.3471,0.33735,0.32787,0.31866,0.3097,0.301,0.29254,0.28432,0.27634,0.26857,0.26102,0.25369,0.24656,0.23963,0.2329,0.22636,0.22,0.21382,0.20781,0.20197,0.19629,0.19078,0.18542,0.18021,0.17515,0.17022,0.16544,0.16079,0.15627,0.15188,0.14762,0.14347,0.13944,0.13552,0.13171,0.12801,0.12441,0.12092,0.11752,0.11422,0.11101,0.10789,0.10486,0.10191,0.099049,0.096266,0.093561,0.090932,0.088377,0.085894,0.083481,0.081135,0.078855,0.07664,0.074486,0.072393,0.070359,0.068382,0.066461,0.064594,0.062779,0.061015,0.0593,0.057634,0.056015,0.054441,0.052911,0.051424,0.04998,0.048575,0.04721,0.045884,0.044595,0.043342,0.042124,0.04094,0.03979,0.038672,0.037585,0.036529,0.035503,0.034505,0.033536,0.032594,0.031678,0.030788,0.029923,0.029082,0.028265,0.027471,0.026699,0.025949,0.025219,0.024511,0.023822,0.023153,0.022502,0.02187,0.021255,0.020658,0.020078,0.019514,0.018965,0.018432,0.017915,0.017411,0.016922,0.016447,0.015984,0.015535,0.015099,0.014675,0.014262,0.013861,0.013472,0.013093,0.012726,0.012368,0.012021,0.011683,0.011355,0.011035,0.010725,0.010424,0.010131,0.0098465,0.0095698,0.0093009,0.0090396,0.0087856,0.0085387,0.0082988,0.0080657,0.007839,0.0076188,0.0074047,0.0071966,0.0069944,0.0067979,0.0066069,0.0064213,0.0062408,0.0060655,0.0058951,0.0057294,0.0055684,0.005412,0.0052599,0.0051121,0.0049685,0.0048289,0.0046932,0.0045613,0.0044332,0.0043086,0.0041875,0.0040699,0.0039555,0.0038444,0.0037364,0.0036314,0.0035294,0.0034302,0.0033338,0.0032401,0.0031491,0.0030606,0.0029746,0.002891,0.0028098,0.0027309,0.0026541,0.0025795,0.0025071,0.0024366,0.0023682,0.0023016,0.002237,0.0021741,0.002113,0.0020536,0.0019959,0.0019399,0.0018854,0.0018324,0.0017809,0.0017309,0.0016822,0.001635,0.001589,0.0015444,0.001501,0.0014588,0.0014178,0.001378,0.0013393,0.0013016,0.0012651,0.0012295,0.001195,0.0011614,0.0011288,0.001097,0.0010662,0.0010363,0.0010071,0.00097884,0.00095134,0.00092461,0.00089863,0.00087338,0.00084884,0.00082499,0.00080181,0.00077928,0.00075738,0.0007361,0.00071542,0.00069532,0.00067578,0.00065679,0.00063834,0.0006204,0.00060297,0.00058603,0.00056956,0.00055356,0.00053801,0.00052289,0.0005082,0.00049392,0.00048004,0.00046655,0.00045344,0.0004407,0.00042832,0.00041628,0.00040459,0.00039322,0.00038217,0.00037143,0.000361,0.00035085,0.000341,0.00033141,0.0003221,0.00031305,0.00030426,0.00029571,0.0002874,0.00027932,0.00027147,0.00026385,0.00025643,0.00024923,0.00024223,0.00023542,0.0002288,0.00022238,0.00021613,0.00021006,0.00020415,0.00019842,0.00019284,0.00018742,0.00018216,0.00017704,0.00017206,0.00016723,0.00016253,0.00015796,0.00015353,0.00014921,0.00014502,0.00014095,0.00013698,0.00013314,0.0001294,0.00012576,0.00012223,0.00011879,0.00011545,0.00011221,0.00010906,0.00010599,0.00010301,0.00010012,9.7307e-05,9.4573e-05,9.1916e-05,8.9333e-05,8.6823e-05,8.4383e-05,8.2012e-05,7.9708e-05,7.7468e-05,7.5292e-05,7.3176e-05,7.112e-05,6.9122e-05,6.718e-05,6.5292e-05,6.3457e-05,6.1674e-05,5.9942e-05,5.8257e-05,5.662e-05,5.503e-05,5.3483e-05,5.1981e-05,5.052e-05,4.9101e-05,4.7721e-05,4.638e-05,4.5077e-05,4.381e-05,4.2579e-05,4.1383e-05,4.022e-05,3.909e-05,3.7992e-05,3.6924e-05,3.5887e-05,3.4878e-05,3.3898e-05,3.2946e-05,3.202e-05,3.1121e-05,3.0246e-05,2.9396e-05,2.857e-05,2.7768e-05,2.6987e-05,2.6229e-05,2.5492e-05,2.4776e-05,2.408e-05,2.3403e-05,2.2746e-05,2.2106e-05,2.1485e-05,2.0882e-05,2.0295e-05,1.9725e-05,1.917e-05,1.8632e-05,1.8108e-05,1.7599e-05,1.7105e-05,1.6624e-05,1.6157e-05,1.5703e-05,1.5262e-05,1.4833e-05,1.4416e-05,1.4011e-05,1.3618e-05,1.3235e-05,1.2863e-05,1.2502e-05,1.215e-05,1.1809e-05,1.1477e-05,1.1155e-05,1.0841e-05,1.0537e-05,1.0241e-05,9.953e-06,9.6733e-06,9.4015e-06,9.1373e-06,8.8806e-06,8.6311e-06,8.3886e-06,8.1529e-06,7.9238e-06,7.7012e-06,7.4848e-06,7.2745e-06,7.0701e-06,6.8714e-06,6.6783e-06,6.4907e-06,6.3083e-06,6.1311e-06,5.9588e-06,5.7914e-06,5.6287e-06,5.4705e-06,5.3168e-06,5.1674e-06,5.0222e-06,4.8811e-06,4.7439e-06,4.6107e-06,4.4811e-06,4.3552e-06,4.2328e-06,4.1139e-06,3.9983e-06,3.886e-06,3.7768e-06,3.6707e-06,3.5675e-06,3.4673e-06,3.3699e-06,3.2752e-06,3.1831e-06,3.0937e-06,3.0068e-06,2.9223e-06,2.8402e-06,2.7604e-06,2.6828e-06,2.6074e-06,2.5342e-06,2.463e-06,2.3938e-06,2.3265e-06,2.2611e-06,2.1976e-06,2.1359e-06,2.0758e-06,2.0175e-06,1.9608e-06,1.9057e-06,1.8522e-06,1.8001e-06,1.7496e-06,1.7004e-06,1.6526e-06,1.6062e-06,1.5611e-06,1.5172e-06,1.4746e-06,1.4331e-06,1.3929e-06,1.3537e-06,1.3157e-06,1.2787e-06,1.2428e-06,1.2079e-06,1.1739e-06,1.141e-06,1.1089e-06,1.0777e-06,1.0475e-06,1.018e-06,9.8943e-07,9.6163e-07,9.3461e-07,9.0835e-07,8.8282e-07,8.5802e-07,8.3391e-07,8.1048e-07,7.8771e-07,7.6557e-07,7.4406e-07,7.2316e-07,7.0284e-07,6.8309e-07,6.639e-07,6.4524e-07,6.2711e-07,6.0949e-07,5.9237e-07,5.7572e-07,5.5955e-07,5.4382e-07,5.2854e-07,5.1369e-07,4.9926e-07,4.8523e-07,4.716e-07,4.5835e-07,4.4547e-07,4.3295e-07,4.2079e-07,4.0896e-07,3.9747e-07,3.863e-07,3.7545e-07,3.649e-07,3.5465e-07,3.4468e-07,3.35e-07,3.2559e-07,3.1644e-07,3.0755e-07,2.989e-07,2.9051e-07,2.8234e-07,2.7441e-07,2.667e-07,2.5921e-07,2.5192e-07,2.4484e-07,2.3797e-07,2.3128e-07,2.2478e-07,2.1846e-07,2.1233e-07,2.0636e-07,2.0056e-07,1.9493e-07,1.8945e-07,1.8413e-07,1.7895e-07,1.7393e-07,1.6904e-07,1.6429e-07,1.5967e-07,1.5519e-07,1.5083e-07,1.4659e-07,1.4247e-07,1.3847e-07,1.3458e-07,1.3079e-07,1.2712e-07,1.2355e-07,1.2008e-07,1.167e-07,1.1342e-07,1.1024e-07,1.0714e-07,1.0413e-07,1.012e-07,9.8359e-08,9.5595e-08,9.2909e-08,9.0299e-08,8.7762e-08,8.5296e-08,8.2899e-08,8.057e-08,7.8306e-08,7.6106e-08,7.3967e-08,7.1889e-08,6.9869e-08,6.7906e-08,6.5998e-08,6.4144e-08,6.2341e-08,6.059e-08,5.8887e-08,5.7233e-08,5.5625e-08,5.4062e-08,5.2543e-08,5.1066e-08,4.9631e-08,4.8237e-08,4.6882e-08,4.5564e-08,4.4284e-08,4.304e-08,4.183e-08,4.0655e-08,3.9513e-08,3.8403e-08,3.7324e-08,3.6275e-08,3.5256e-08,3.4265e-08,3.3302e-08,3.2367e-08,3.1457e-08,3.0573e-08,2.9714e-08,2.8879e-08,2.8068e-08,2.7279e-08,2.6513e-08,2.5768e-08,2.5044e-08,2.434e-08,2.3656e-08,2.2992e-08,2.2346e-08,2.1718e-08,2.1107e-08,2.0514e-08,1.9938e-08,1.9378e-08,1.8833e-08,1.8304e-08,1.779e-08,1.729e-08,1.6804e-08,1.6332e-08,1.5873e-08,1.5427e-08,1.4994e-08,1.4572e-08,1.4163e-08,1.3765e-08,1.3378e-08,1.3002e-08,1.2637e-08,1.2282e-08,1.1937e-08,1.1601e-08,1.1275e-08,1.0959e-08,1.0651e-08,1.0351e-08,1.0061e-08,9.7779e-09,9.5032e-09,9.2361e-09,8.9766e-09,8.7244e-09,8.4793e-09,8.241e-09,8.0095e-09,7.7844e-09,7.5657e-09,7.3531e-09,7.1465e-09,6.9457e-09,6.7506e-09,6.5609e-09,6.3765e-09,6.1974e-09,6.0232e-09,5.854e-09,5.6895e-09,5.5297e-09,5.3743e-09,5.2233e-09,5.0765e-09,4.9339e-09,4.7952e-09,4.6605e-09,4.5296e-09,4.4023e-09,4.2786e-09,4.1584e-09,4.0415e-09,3.928e-09,3.8176e-09,3.7103e-09,3.6061e-09,3.5048e-09,3.4063e-09,3.3106e-09,3.2176e-09,3.1272e-09,3.0393e-09,2.9539e-09,2.8709e-09,2.7902e-09,2.7118e-09,2.6356e-09,2.5616e-09,2.4896e-09,2.4197e-09,2.3517e-09,2.2856e-09,2.2214e-09,2.159e-09,2.0983e-09,2.0393e-09,1.982e-09,1.9263e-09,1.8722e-09,1.8196e-09,1.7685e-09,1.7188e-09,1.6705e-09,1.6236e-09,1.5779e-09,1.5336e-09,1.4905e-09,1.4486e-09,1.4079e-09,1.3684e-09,1.3299e-09,1.2926e-09,1.2562e-09,1.2209e-09,1.1866e-09,1.1533e-09,1.1209e-09,1.0894e-09,1.0588e-09,1.029e-09,1.0001e-09,9.7202e-10,9.4471e-10,9.1817e-10,8.9237e-10,8.673e-10,8.4293e-10,8.1924e-10,7.9622e-10,7.7385e-10,7.5211e-10,7.3098e-10,7.1044e-10,6.9048e-10,6.7107e-10,6.5222e-10,6.3389e-10,6.1608e-10,5.9877e-10,5.8195e-10,5.656e-10,5.497e-10,5.3426e-10,5.1925e-10,5.0466e-10,4.9048e-10,4.767e-10,4.633e-10,4.5028e-10,4.3763e-10,4.2534e-10,4.1339e-10,4.0177e-10,3.9048e-10,3.7951e-10,3.6885e-10,3.5848e-10,3.4841e-10,3.3862e-10,3.2911e-10,3.1986e-10,3.1087e-10,3.0214e-10,2.9365e-10,2.854e-10,2.7738e-10,2.6958e-10,2.6201e-10,2.5465e-10,2.4749e-10,2.4054e-10,2.3378e-10,2.2721e-10,2.2083e-10,2.1462e-10,2.0859e-10,2.0273e-10,1.9703e-10,1.915e-10,1.8612e-10,1.8089e-10,1.7581e-10,1.7087e-10,1.6607e-10,1.614e-10,1.5686e-10,1.5246e-10,1.4817e-10,1.4401e-10,1.3996e-10,1.3603e-10,1.3221e-10,1.2849e-10,1.2488e-10,1.2137e-10,1.1796e-10,1.1465e-10,1.1143e-10,1.083e-10,1.0525e-10,1.023e-10,9.9423e-11,9.6629e-11,9.3914e-11,9.1275e-11,8.8711e-11,8.6218e-11,8.3796e-11,8.1441e-11,7.9153e-11,7.6929e-11,7.4767e-11,7.2666e-11,7.0625e-11,6.864e-11,6.6712e-11,6.4837e-11,6.3015e-11,6.1245e-11,5.9524e-11,5.7852e-11,5.6226e-11,5.4646e-11,5.3111e-11,5.1619e-11,5.0168e-11,4.8759e-11,4.7389e-11,4.6057e-11,4.4763e-11,4.3505e-11,4.2283e-11,4.1095e-11,3.994e-11,3.8818e-11,3.7727e-11,3.6667e-11,3.5637e-11,3.4636e-11,3.3662e-11,3.2717e-11,3.1797e-11,3.0904e-11,3.0036e-11,2.9192e-11,2.8371e-11,2.7574e-11,2.6799e-11,2.6046e-11,2.5315e-11,2.4603e-11,2.3912e-11,2.324e-11,2.2587e-11,2.1952e-11,2.1336e-11,2.0736e-11,2.0154e-11,1.9587e-11,1.9037e-11,1.8502e-11,1.7982e-11,1.7477e-11,1.6986e-11,1.6509e-11,1.6045e-11,1.5594e-11,1.5156e-11,1.473e-11,1.4316e-11,1.3914e-11,1.3523e-11,1.3143e-11,1.2774e-11,1.2415e-11,1.2066e-11,1.1727e-11,1.1397e-11,1.1077e-11,1.0766e-11,1.0463e-11,1.0169e-11,9.8836e-12,9.6059e-12,9.336e-12,9.0737e-12,8.8188e-12,8.571e-12,8.3301e-12,8.0961e-12,7.8686e-12,7.6475e-12,7.4326e-12,7.2238e-12,7.0208e-12,6.8236e-12,6.6318e-12,6.4455e-12,6.2644e-12,6.0884e-12,5.9173e-12,5.751e-12,5.5894e-12,5.4324e-12,5.2798e-12,5.1314e-12,4.9872e-12,4.8471e-12,4.7109e-12,4.5785e-12,4.4499e-12,4.3249e-12,4.2033e-12,4.0852e-12,3.9705e-12,3.8589e-12,3.7505e-12,3.6451e-12,3.5427e-12,3.4431e-12,3.3464e-12,3.2524e-12,3.161e-12,3.0722e-12,2.9858e-12,2.9019e-12,2.8204e-12,2.7412e-12,2.6641e-12,2.5893e-12,2.5165e-12,2.4458e-12,2.3771e-12,2.3103e-12,2.2454e-12,2.1823e-12,2.121e-12,2.0614e-12,2.0035e-12,1.9472e-12,1.8925e-12,1.8393e-12,1.7876e-12,1.7374e-12,1.6886e-12,1.6411e-12,1.595e-12,1.5502e-12,1.5066e-12,1.4643e-12,1.4232e-12,1.3832e-12,1.3443e-12,1.3065e-12,1.2698e-12,1.2341e-12,1.1995e-12,1.1658e-12,1.133e-12,1.1012e-12,1.0702e-12,1.0402e-12,1.0109e-12,9.8253e-13,9.5493e-13,9.281e-13,9.0202e-13,8.7667e-13,8.5204e-13,8.281e-13,8.0483e-13,7.8222e-13,7.6024e-13,7.3888e-13,7.1812e-13,6.9794e-13,6.7833e-13,6.5927e-13,6.4075e-13,6.2274e-13,6.0525e-13,5.8824e-13,5.7171e-13,5.5565e-13,5.4004e-13,5.2486e-13,5.1011e-13,4.9578e-13,4.8185e-13,4.6831e-13,4.5515e-13,4.4237e-13,4.2994e-13,4.1786e-13,4.0611e-13,3.947e-13,3.8361e-13,3.7283e-13,3.6236e-13,3.5218e-13,3.4228e-13,3.3266e-13,3.2332e-13,3.1423e-13,3.054e-13,2.9682e-13,2.8848e-13,2.8038e-13,2.725e-13,2.6484e-13,2.574e-13,2.5017e-13,2.4314e-13,2.3631e-13,2.2967e-13,2.2322e-13,2.1694e-13,2.1085e-13,2.0492e-13,1.9917e-13,1.9357e-13,1.8813e-13,1.8284e-13,1.7771e-13,1.7271e-13,1.6786e-13,1.6314e-13,1.5856e-13,1.5411e-13,1.4978e-13,1.4557e-13,1.4148e-13,1.375e-13,1.3364e-13,1.2988e-13,1.2623e-13,1.2269e-13,1.1924e-13,1.1589e-13,1.1263e-13,1.0947e-13,1.0639e-13,1.034e-13,1.005e-13,9.7674e-14,9.493e-14,9.2262e-14,8.967e-14,8.715e-14,8.4702e-14,8.2322e-14,8.0009e-14,7.7761e-14,7.5576e-14,7.3452e-14,7.1388e-14,6.9383e-14,6.7433e-14,6.5538e-14,6.3697e-14,6.1907e-14,6.0168e-14,5.8477e-14,5.6834e-14,5.5237e-14,5.3685e-14,5.2177e-14,5.0711e-14,4.9286e-14,4.7901e-14,4.6555e-14,4.5247e-14,4.3976e-14,4.274e-14,4.1539e-14,4.0372e-14,3.9238e-14,3.8135e-14,3.7064e-14,3.6022e-14,3.501e-14,3.4026e-14,3.307e-14,3.2141e-14,3.1238e-14,3.036e-14,2.9507e-14,2.8678e-14,2.7872e-14,2.7089e-14,2.6328e-14,2.5588e-14,2.4869e-14,2.4171e-14,2.3491e-14,2.2831e-14,2.219e-14,2.1566e-14,2.096e-14,2.0371e-14,1.9799e-14,1.9243e-14,1.8702e-14,1.8177e-14,1.7666e-14,1.717e-14,1.6687e-14,1.6218e-14,1.5763e-14,1.532e-14,1.4889e-14,1.4471e-14,1.4064e-14,1.3669e-14,1.3285e-14,1.2912e-14,1.2549e-14,1.2196e-14,1.1854e-14,1.1521e-14,1.1197e-14,1.0882e-14,1.0577e-14,1.0279e-14,9.9905e-15,9.7098e-15,9.437e-15,9.1718e-15,8.9141e-15,8.6636e-15,8.4202e-15,8.1836e-15,7.9537e-15,7.7302e-15,7.513e-15,7.3019e-15,7.0967e-15,6.8973e-15,6.7035e-15,6.5152e-15,6.3321e-15,6.1542e-15,5.9813e-15,5.8132e-15,5.6499e-15,5.4911e-15,5.3369e-15,5.1869e-15,5.0412e-15,4.8995e-15,4.7618e-15,4.6281e-15,4.498e-15,4.3716e-15,4.2488e-15,4.1294e-15,4.0134e-15,3.9006e-15,3.791e-15,3.6845e-15,3.581e-15,3.4804e-15,3.3826e-15,3.2875e-15,3.1952e-15,3.1054e-15,3.0181e-15,2.9333e-15,2.8509e-15,2.7708e-15,2.6929e-15,2.6173e-15,2.5437e-15,2.4723e-15,2.4028e-15,2.3353e-15,2.2697e-15,2.2059e-15,2.1439e-15,2.0837e-15,2.0251e-15,1.9682e-15,1.9129e-15,1.8592e-15,1.8069e-15,1.7562e-15,1.7068e-15,1.6589e-15,1.6123e-15,1.567e-15,1.5229e-15,1.4801e-15,1.4385e-15,1.3981e-15,1.3588e-15,1.3207e-15,1.2836e-15,1.2475e-15,1.2124e-15,1.1784e-15,1.1453e-15,1.1131e-15,1.0818e-15,1.0514e-15,1.0219e-15,9.9316e-16,9.6525e-16,9.3813e-16,9.1177e-16,8.8615e-16,8.6126e-16,8.3706e-16,8.1354e-16,7.9068e-16,7.6846e-16,7.4687e-16,7.2588e-16,7.0549e-16,6.8567e-16,6.664e-16,6.4768e-16,6.2948e-16,6.1179e-16,5.946e-16,5.7789e-16,5.6166e-16,5.4588e-16,5.3054e-16,5.1563e-16,5.0114e-16,4.8706e-16,4.7338e-16,4.6008e-16,4.4715e-16,4.3458e-16,4.2237e-16,4.1051e-16,3.9897e-16,3.8776e-16,3.7687e-16,3.6628e-16,3.5599e-16,3.4598e-16,3.3626e-16,3.2681e-16,3.1763e-16,3.0871e-16,3.0003e-16,2.916e-16,2.8341e-16,2.7545e-16,2.6771e-16,2.6018e-16,2.5287e-16,2.4577e-16,2.3886e-16,2.3215e-16,2.2563e-16,2.1929e-16,2.1313e-16,2.0714e-16,2.0132e-16,1.9566e-16,1.9016e-16,1.8482e-16,1.7963e-16,1.7458e-16,1.6968e-16,1.6491e-16,1.6027e-16,1.5577e-16,1.5139e-16,1.4714e-16,1.4301e-16,1.3899e-16,1.3508e-16,1.3129e-16,1.276e-16,1.2401e-16,1.2053e-16,1.1714e-16,1.1385e-16,1.1065e-16,1.0754e-16,1.0452e-16,1.0158e-16,9.873e-17,9.5956e-17,9.326e-17,9.064e-17,8.8093e-17,8.5618e-17,8.3212e-17,8.0874e-17,7.8602e-17,7.6393e-17,7.4247e-17,7.216e-17,7.0133e-17,6.8162e-17,6.6247e-17,6.4386e-17,6.2577e-17,6.0818e-17,5.9109e-17,5.7449e-17,5.5834e-17,5.4266e-17,5.2741e-17,5.1259e-17,4.9819e-17,4.8419e-17,4.7058e-17,4.5736e-17,4.4451e-17,4.3202e-17,4.1988e-17,4.0809e-17,3.9662e-17,3.8547e-17,3.7464e-17,3.6412e-17,3.5389e-17,3.4394e-17,3.3428e-17,3.2489e-17,3.1576e-17,3.0689e-17,2.9826e-17,2.8988e-17,2.8174e-17,2.7382e-17,2.6613e-17,2.5865e-17,2.5138e-17,2.4432e-17,2.3745e-17,2.3078e-17,2.243e-17,2.18e-17,2.1187e-17,2.0592e-17,2.0013e-17,1.9451e-17,1.8904e-17,1.8373e-17,1.7857e-17,1.7355e-17,1.6868e-17,1.6394e-17,1.5933e-17,1.5485e-17,1.505e-17,1.4627e-17,1.4216e-17,1.3817e-17,1.3429e-17,1.3051e-17,1.2685e-17,1.2328e-17,1.1982e-17,1.1645e-17,1.1318e-17,1.1e-17,1.0691e-17,1.039e-17,1.0099e-17,9.8148e-18,9.539e-18,9.271e-18,9.0105e-18,8.7573e-18,8.5113e-18,8.2721e-18,8.0397e-18,7.8138e-18,7.5942e-18,7.3809e-18,7.1735e-18,6.9719e-18,6.776e-18,6.5856e-18,6.4006e-18,6.2208e-18,6.046e-18,5.8761e-18,5.711e-18,5.5505e-18,5.3946e-18,5.243e-18,5.0957e-18,4.9525e-18,4.8133e-18,4.6781e-18,4.5467e-18,4.4189e-18,4.2947e-18,4.1741e-18,4.0568e-18,3.9428e-18,3.832e-18,3.7243e-18,3.6197e-18,3.518e-18,3.4191e-18,3.3231e-18,3.2297e-18,3.139e-18,3.0508e-18,2.965e-18,2.8817e-18,2.8008e-18,2.7221e-18,2.6456e-18,2.5712e-18,2.499e-18,2.4288e-18,2.3605e-18,2.2942e-18,2.2298e-18,2.1671e-18,2.1062e-18,2.047e-18,1.9895e-18,1.9336e-18,1.8793e-18,1.8265e-18,1.7752e-18,1.7253e-18,1.6768e-18,1.6297e-18,1.5839e-18,1.5394e-18,1.4961e-18,1.4541e-18,1.4132e-18,1.3735e-18,1.3349e-18,1.2974e-18,1.261e-18,1.2256e-18,1.1911e-18,1.1576e-18,1.1251e-18,1.0935e-18,1.0628e-18,1.0329e-18,1.0039e-18,9.7569e-19,9.4828e-19,9.2163e-19,8.9574e-19,8.7057e-19,8.4611e-19,8.2233e-19,7.9923e-19,7.7677e-19,7.5495e-19,7.3373e-19,7.1312e-19,6.9308e-19,6.7361e-19,6.5468e-19,6.3628e-19,6.1841e-19,6.0103e-19,5.8414e-19,5.6773e-19,5.5178e-19,5.3627e-19,5.2121e-19,5.0656e-19,4.9233e-19,4.785e-19,4.6505e-19,4.5198e-19,4.3928e-19,4.2694e-19,4.1495e-19,4.0329e-19,3.9195e-19,3.8094e-19,3.7024e-19,3.5984e-19,3.4972e-19,3.399e-19,3.3035e-19,3.2107e-19,3.1204e-19,3.0328e-19,2.9476e-19,2.8647e-19,2.7842e-19,2.706e-19,2.63e-19,2.5561e-19,2.4843e-19,2.4145e-19,2.3466e-19,2.2807e-19,2.2166e-19,2.1543e-19,2.0938e-19,2.035e-19,1.9778e-19,1.9222e-19,1.8682e-19,1.8157e-19,1.7647e-19,1.7151e-19,1.6669e-19,1.6201e-19,1.5746e-19,1.5303e-19,1.4873e-19,1.4455e-19,1.4049e-19,1.3654e-19,1.3271e-19,1.2898e-19,1.2535e-19,1.2183e-19,1.1841e-19,1.1508e-19,1.1185e-19,1.0871e-19,1.0565e-19,1.0268e-19,9.9798e-20,9.6994e-20,9.4268e-20,9.162e-20,8.9045e-20,8.6543e-20,8.4112e-20,8.1748e-20,7.9451e-20,7.7219e-20,7.5049e-20,7.2941e-20,7.0891e-20,6.8899e-20,6.6963e-20,6.5082e-20,6.3253e-20,6.1476e-20,5.9749e-20,5.807e-20,5.6438e-20,5.4852e-20,5.3311e-20,5.1813e-20,5.0357e-20,4.8943e-20,4.7567e-20,4.6231e-20,4.4932e-20,4.3669e-20,4.2442e-20,4.125e-20,4.0091e-20,3.8964e-20,3.787e-20,3.6805e-20,3.5771e-20,3.4766e-20,3.3789e-20,3.284e-20,3.1917e-20,3.102e-20,3.0149e-20,2.9302e-20,2.8478e-20,2.7678e-20,2.6901e-20,2.6145e-20,2.541e-20,2.4696e-20,2.4002e-20,2.3328e-20,2.2672e-20,2.2035e-20,2.1416e-20,2.0814e-20,2.023e-20,1.9661e-20,1.9109e-20,1.8572e-20,1.805e-20,1.7543e-20,1.705e-20,1.6571e-20,1.6105e-20,1.5653e-20,1.5213e-20,1.4785e-20,1.437e-20,1.3966e-20,1.3574e-20,1.3192e-20,1.2822e-20,1.2462e-20,1.2111e-20,1.1771e-20,1.144e-20,1.1119e-20,1.0806e-20,1.0503e-20,1.0208e-20,9.9209e-21,9.6422e-21,9.3712e-21,9.1079e-21,8.852e-21,8.6033e-21,8.3616e-21,8.1266e-21,7.8983e-21,7.6764e-21,7.4607e-21,7.251e-21,7.0473e-21,6.8493e-21,6.6568e-21,6.4698e-21,6.288e-21,6.1113e-21,5.9396e-21,5.7727e-21,5.6105e-21,5.4529e-21,5.2997e-21,5.1508e-21,5.006e-21,4.8654e-21,4.7287e-21,4.5958e-21,4.4667e-21,4.3412e-21,4.2192e-21,4.1007e-21,3.9854e-21,3.8735e-21,3.7646e-21,3.6588e-21,3.556e-21,3.4561e-21,3.359e-21,3.2646e-21,3.1729e-21,3.0837e-21,2.9971e-21,2.9129e-21,2.831e-21,2.7515e-21,2.6742e-21,2.5991e-21,2.526e-21,2.455e-21,2.3861e-21,2.319e-21,2.2539e-21,2.1905e-21,2.129e-21,2.0692e-21,2.011e-21,1.9545e-21,1.8996e-21,1.8462e-21,1.7944e-21,1.7439e-21,1.6949e-21,1.6473e-21,1.601e-21,1.556e-21,1.5123e-21,1.4698e-21,1.4285e-21,1.3884e-21,1.3494e-21,1.3115e-21,1.2746e-21,1.2388e-21,1.204e-21,1.1702e-21,1.1373e-21,1.1053e-21,1.0743e-21,1.0441e-21,1.0148e-21,9.8624e-22,9.5853e-22,9.316e-22,9.0542e-22,8.7998e-22,8.5526e-22,8.3123e-22,8.0787e-22,7.8517e-22,7.6311e-22,7.4167e-22,7.2083e-22,7.0058e-22,6.8089e-22,6.6176e-22,6.4317e-22,6.2509e-22,6.0753e-22,5.9046e-22,5.7387e-22,5.5774e-22,5.4207e-22,5.2684e-22,5.1204e-22,4.9765e-22,4.8367e-22,4.7008e-22,4.5687e-22,4.4403e-22,4.3156e-22,4.1943e-22,4.0765e-22,3.9619e-22,3.8506e-22,3.7424e-22,3.6373e-22,3.5351e-22,3.4357e-22,3.3392e-22,3.2454e-22,3.1542e-22,3.0656e-22,2.9794e-22,2.8957e-22,2.8143e-22,2.7353e-22,2.6584e-22,2.5837e-22,2.5111e-22,2.4406e-22,2.372e-22,2.3053e-22,2.2406e-22,2.1776e-22,2.1164e-22,2.057e-22,1.9992e-22,1.943e-22,1.8884e-22,1.8353e-22,1.7838e-22,1.7337e-22,1.6849e-22,1.6376e-22,1.5916e-22,1.5469e-22,1.5034e-22,1.4612e-22,1.4201e-22,1.3802e-22,1.3414e-22,1.3037e-22,1.2671e-22,1.2315e-22,1.1969e-22,1.1633e-22,1.1306e-22,1.0988e-22,1.0679e-22,1.0379e-22,1.0088e-22,9.8043e-23,9.5288e-23,9.261e-23,9.0008e-23,8.7479e-23,8.5021e-23,8.2632e-23,8.0311e-23,7.8054e-23,7.5861e-23,7.3729e-23,7.1658e-23,6.9644e-23,6.7687e-23,6.5786e-23,6.3937e-23,6.2141e-23,6.0395e-23,5.8698e-23,5.7048e-23,5.5446e-23,5.3888e-23,5.2374e-23,5.0902e-23,4.9472e-23,4.8082e-23,4.6731e-23,4.5418e-23,4.4142e-23,4.2901e-23,4.1696e-23,4.0524e-23,3.9386e-23,3.8279e-23,3.7203e-23,3.6158e-23,3.5142e-23,3.4155e-23,3.3195e-23,3.2262e-23,3.1356e-23,3.0475e-23,2.9619e-23,2.8786e-23,2.7978e-23,2.7191e-23,2.6427e-23,2.5685e-23,2.4963e-23,2.4262e-23,2.358e-23,2.2918e-23,2.2274e-23,2.1648e-23,2.1039e-23,2.0448e-23,1.9874e-23,1.9315e-23,1.8773e-23,1.8245e-23,1.7733e-23,1.7234e-23,1.675e-23,1.6279e-23,1.5822e-23,1.5377e-23,1.4945e-23,1.4525e-23,1.4117e-23,1.3721e-23,1.3335e-23,1.296e-23,1.2596e-23,1.2242e-23,1.1898e-23,1.1564e-23,1.1239e-23,1.0923e-23,1.0616e-23,1.0318e-23,1.0028e-23,9.7464e-24,9.4726e-24,9.2064e-24,8.9477e-24,8.6963e-24,8.452e-24,8.2145e-24,7.9837e-24,7.7594e-24,7.5414e-24,7.3295e-24,7.1235e-24,6.9234e-24,6.7288e-24,6.5398e-24,6.356e-24,6.1774e-24,6.0039e-24,5.8352e-24,5.6712e-24,5.5119e-24,5.357e-24,5.2065e-24,5.0602e-24,4.918e-24,4.7798e-24,4.6455e-24,4.515e-24,4.3881e-24,4.2648e-24,4.145e-24,4.0285e-24,3.9153e-24,3.8053e-24,3.6984e-24,3.5945e-24,3.4935e-24,3.3953e-24,3.2999e-24,3.2072e-24,3.1171e-24,3.0295e-24,2.9444e-24,2.8617e-24,2.7813e-24,2.7031e-24,2.6272e-24,2.5533e-24,2.4816e-24,2.4119e-24,2.3441e-24,2.2782e-24,2.2142e-24,2.152e-24,2.0915e-24,2.0328e-24,1.9757e-24,1.9201e-24,1.8662e-24,1.8138e-24,1.7628e-24,1.7133e-24,1.6651e-24,1.6183e-24,1.5729e-24,1.5287e-24,1.4857e-24,1.444e-24,1.4034e-24,1.364e-24,1.3256e-24,1.2884e-24,1.2522e-24,1.217e-24,1.1828e-24,1.1496e-24,1.1173e-24,1.0859e-24,1.0554e-24,1.0257e-24,9.9691e-25,9.689e-25,9.4167e-25,9.1521e-25,8.895e-25,8.645e-25,8.4021e-25,8.1661e-25,7.9366e-25,7.7136e-25,7.4969e-25,7.2862e-25,7.0815e-25,6.8825e-25,6.6891e-25,6.5012e-25,6.3185e-25,6.141e-25,5.9684e-25,5.8007e-25,5.6378e-25,5.4794e-25,5.3254e-25,5.1758e-25,5.0303e-25,4.889e-25,4.7516e-25,4.6181e-25,4.4884e-25,4.3622e-25,4.2397e-25,4.1205e-25,4.0048e-25,3.8922e-25,3.7829e-25,3.6766e-25,3.5733e-25,3.4729e-25,3.3753e-25,3.2805e-25,3.1883e-25,3.0987e-25,3.0116e-25,2.927e-25,2.8448e-25,2.7649e-25,2.6872e-25,2.6117e-25,2.5383e-25,2.467e-25,2.3976e-25,2.3303e-25,2.2648e-25,2.2012e-25,2.1393e-25,2.0792e-25,2.0208e-25,1.964e-25,1.9088e-25,1.8552e-25,1.8031e-25,1.7524e-25,1.7032e-25,1.6553e-25,1.6088e-25,1.5636e-25,1.5197e-25,1.477e-25,1.4355e-25,1.3951e-25,1.3559e-25,1.3178e-25,1.2808e-25,1.2448e-25,1.2098e-25,1.1758e-25,1.1428e-25,1.1107e-25,1.0795e-25,1.0492e-25,1.0197e-25,9.9103e-26,9.6318e-26,9.3612e-26,9.0982e-26,8.8425e-26,8.5941e-26,8.3526e-26,8.1179e-26,7.8898e-26,7.6681e-26,7.4527e-26,7.2433e-26,7.0397e-26,6.8419e-26,6.6497e-26,6.4629e-26,6.2813e-26,6.1048e-26,5.9332e-26,5.7665e-26,5.6045e-26,5.447e-26,5.294e-26,5.1452e-26,5.0007e-26,4.8602e-26,4.7236e-26,4.5909e-26,4.4619e-26,4.3365e-26,4.2147e-26,4.0962e-26,3.9812e-26,3.8693e-26,3.7606e-26,3.6549e-26,3.5522e-26,3.4524e-26,3.3554e-26,3.2611e-26,3.1695e-26,3.0804e-26,2.9939e-26,2.9098e-26,2.828e-26,2.7485e-26,2.6713e-26,2.5963e-26,2.5233e-26,2.4524e-26,2.3835e-26,2.3165e-26,2.2514e-26,2.1882e-26,2.1267e-26,2.0669e-26,2.0089e-26,1.9524e-26,1.8976e-26,1.8442e-26,1.7924e-26,1.7421e-26,1.6931e-26,1.6455e-26,1.5993e-26,1.5544e-26,1.5107e-26,1.4683e-26,1.427e-26,1.3869e-26,1.3479e-26,1.3101e-26,1.2732e-26,1.2375e-26,1.2027e-26,1.1689e-26,1.1361e-26,1.1041e-26,1.0731e-26,1.043e-26,1.0137e-26,9.8518e-27,9.575e-27,9.306e-27,9.0445e-27,8.7904e-27,8.5434e-27,8.3033e-27,8.07e-27,7.8433e-27,7.6229e-27,7.4087e-27,7.2005e-27,6.9982e-27,6.8016e-27,6.6105e-27,6.4247e-27,6.2442e-27,6.0688e-27,5.8983e-27,5.7325e-27,5.5715e-27,5.4149e-27,5.2628e-27,5.1149e-27,4.9712e-27,4.8315e-27,4.6957e-27,4.5638e-27,4.4356e-27,4.3109e-27,4.1898e-27,4.0721e-27,3.9577e-27,3.8465e-27,3.7384e-27,3.6334e-27,3.5313e-27,3.432e-27,3.3356e-27,3.2419e-27,3.1508e-27,3.0623e-27,2.9762e-27,2.8926e-27,2.8113e-27,2.7323e-27,2.6556e-27,2.5809e-27,2.5084e-27,2.4379e-27,2.3694e-27,2.3029e-27,2.2382e-27,2.1753e-27,2.1142e-27,2.0548e-27,1.997e-27,1.9409e-27,1.8864e-27,1.8334e-27,1.7819e-27,1.7318e-27,1.6831e-27,1.6358e-27,1.5899e-27,1.5452e-27,1.5018e-27,1.4596e-27,1.4186e-27,1.3787e-27,1.34e-27,1.3023e-27,1.2657e-27,1.2302e-27,1.1956e-27,1.162e-27,1.1294e-27,1.0976e-27,1.0668e-27,1.0368e-27,1.0077e-27,9.7937e-28,9.5185e-28,9.2511e-28,8.9912e-28,8.7385e-28,8.493e-28,8.2544e-28,8.0224e-28,7.797e-28,7.5779e-28,7.365e-28,7.1581e-28,6.957e-28,6.7615e-28,6.5715e-28,6.3869e-28,6.2074e-28,6.033e-28,5.8635e-28,5.6987e-28,5.5386e-28,5.383e-28,5.2317e-28,5.0847e-28,4.9419e-28,4.803e-28,4.6681e-28,4.5369e-28,4.4094e-28,4.2855e-28,4.1651e-28,4.0481e-28,3.9343e-28,3.8238e-28,3.7163e-28,3.6119e-28,3.5104e-28,3.4118e-28,3.3159e-28,3.2228e-28,3.1322e-28,3.0442e-28,2.9587e-28,2.8755e-28,2.7947e-28,2.7162e-28,2.6399e-28,2.5657e-28,2.4936e-28,2.4236e-28,2.3555e-28,2.2893e-28,2.225e-28,2.1625e-28,2.1017e-28,2.0426e-28,1.9852e-28,1.9295e-28,1.8752e-28,1.8226e-28,1.7713e-28,1.7216e-28,1.6732e-28,1.6262e-28,1.5805e-28,1.5361e-28,1.4929e-28,1.451e-28,1.4102e-28,1.3706e-28,1.3321e-28,1.2947e-28,1.2583e-28,1.2229e-28,1.1886e-28,1.1552e-28,1.1227e-28,1.0912e-28,1.0605e-28,1.0307e-28,1.0017e-28,9.736e-29,9.4624e-29,9.1965e-29,8.9381e-29,8.687e-29,8.4429e-29,8.2057e-29,7.9751e-29,7.751e-29,7.5333e-29,7.3216e-29,7.1159e-29,6.9159e-29,6.7216e-29,6.5327e-29,6.3492e-29,6.1708e-29,5.9974e-29,5.8289e-29,5.6651e-29,5.5059e-29,5.3512e-29,5.2009e-29,5.0547e-29,4.9127e-29,4.7747e-29,4.6405e-29,4.5101e-29,4.3834e-29,4.2602e-29,4.1405e-29,4.0242e-29,3.9111e-29,3.8012e-29,3.6944e-29,3.5906e-29,3.4897e-29,3.3917e-29,3.2964e-29,3.2038e-29,3.1137e-29,3.0263e-29,2.9412e-29,2.8586e-29,2.7783e-29,2.7002e-29,2.6243e-29,2.5506e-29,2.4789e-29,2.4093e-29,2.3416e-29,2.2758e-29,2.2118e-29,2.1497e-29,2.0893e-29,2.0306e-29,1.9735e-29,1.9181e-29,1.8642e-29,1.8118e-29,1.7609e-29,1.7114e-29,1.6633e-29,1.6166e-29,1.5712e-29,1.527e-29,1.4841e-29,1.4424e-29,1.4019e-29,1.3625e-29,1.3242e-29,1.287e-29,1.2509e-29,1.2157e-29,1.1815e-29,1.1484e-29,1.1161e-29,1.0847e-29,1.0542e-29,1.0246e-29,9.9584e-30,9.6785e-30,9.4066e-30,9.1423e-30,8.8854e-30,8.6358e-30,8.3931e-30,8.1573e-30,7.9281e-30,7.7053e-30,7.4888e-30,7.2784e-30,7.0739e-30,6.8751e-30,6.682e-30,6.4942e-30,6.3117e-30,6.1344e-30,5.962e-30,5.7945e-30,5.6317e-30,5.4735e-30,5.3197e-30,5.1702e-30,5.0249e-30,4.8837e-30,4.7465e-30,4.6132e-30,4.4835e-30,4.3576e-30,4.2351e-30,4.1161e-30,4.0005e-30,3.8881e-30,3.7788e-30,3.6726e-30,3.5695e-30,3.4692e-30,3.3717e-30,3.2769e-30,3.1849e-30,3.0954e-30,3.0084e-30,2.9239e-30,2.8417e-30,2.7619e-30,2.6843e-30,2.6089e-30,2.5356e-30,2.4643e-30,2.3951e-30,2.3278e-30,2.2624e-30,2.1988e-30,2.137e-30,2.077e-30,2.0186e-30,1.9619e-30,1.9068e-30,1.8532e-30,1.8011e-30,1.7505e-30,1.7013e-30,1.6535e-30,1.6071e-30,1.5619e-30,1.518e-30,1.4754e-30,1.4339e-30,1.3936e-30,1.3545e-30,1.3164e-30,1.2794e-30,1.2435e-30,1.2085e-30,1.1746e-30,1.1416e-30,1.1095e-30,1.0783e-30,1.048e-30,1.0186e-30,9.8996e-31,9.6215e-31,9.3511e-31,9.0884e-31,8.833e-31,8.5848e-31,8.3436e-31,8.1092e-31,7.8813e-31,7.6599e-31,7.4447e-31,7.2355e-31,7.0322e-31,6.8346e-31,6.6426e-31,6.4559e-31,6.2745e-31,6.0982e-31,5.9269e-31,5.7603e-31,5.5985e-31,5.4412e-31,5.2883e-31,5.1397e-31,4.9953e-31,4.8549e-31,4.7185e-31,4.5859e-31,4.4571e-31,4.3319e-31,4.2101e-31,4.0918e-31,3.9769e-31,3.8651e-31,3.7565e-31,3.651e-31,3.5484e-31,3.4487e-31,3.3518e-31,3.2576e-31,3.1661e-31,3.0771e-31,2.9907e-31,2.9066e-31,2.825e-31,2.7456e-31,2.6684e-31,2.5935e-31,2.5206e-31,2.4498e-31,2.3809e-31,2.314e-31,2.249e-31,2.1858e-31,2.1244e-31,2.0647e-31,2.0067e-31,1.9503e-31,1.8955e-31,1.8423e-31,1.7905e-31,1.7402e-31,1.6913e-31,1.6438e-31,1.5976e-31,1.5527e-31,1.5091e-31,1.4667e-31,1.4255e-31,1.3854e-31,1.3465e-31,1.3087e-31,1.2719e-31,1.2361e-31,1.2014e-31,1.1677e-31,1.1348e-31,1.103e-31,1.072e-31,1.0418e-31,1.0126e-31,9.8412e-32,9.5647e-32,9.296e-32,9.0348e-32,8.7809e-32,8.5342e-32,8.2944e-32,8.0614e-32,7.8349e-32,7.6147e-32,7.4008e-32,7.1928e-32,6.9907e-32,6.7943e-32,6.6034e-32,6.4178e-32,6.2375e-32,6.0623e-32,5.8919e-32,5.7264e-32,5.5655e-32,5.4091e-32,5.2571e-32,5.1094e-32,4.9658e-32,4.8263e-32,4.6907e-32,4.5589e-32,4.4308e-32,4.3063e-32,4.1853e-32,4.0677e-32,3.9534e-32,3.8423e-32,3.7344e-32,3.6295e-32,3.5275e-32,3.4284e-32,3.332e-32,3.2384e-32,3.1474e-32,3.059e-32,2.973e-32,2.8895e-32,2.8083e-32,2.7294e-32,2.6527e-32,2.5782e-32,2.5057e-32,2.4353e-32,2.3669e-32,2.3004e-32,2.2358e-32,2.1729e-32,2.1119e-32,2.0525e-32,1.9949e-32,1.9388e-32,1.8843e-32,1.8314e-32,1.7799e-32,1.7299e-32,1.6813e-32,1.6341e-32,1.5882e-32,1.5435e-32,1.5002e-32,1.458e-32,1.4171e-32,1.3772e-32,1.3385e-32,1.3009e-32,1.2644e-32,1.2289e-32,1.1943e-32,1.1608e-32,1.1282e-32,1.0965e-32,1.0656e-32,1.0357e-32,1.0066e-32,9.7832e-33,9.5083e-33,9.2412e-33,8.9815e-33,8.7291e-33,8.4839e-33,8.2455e-33,8.0138e-33,7.7886e-33,7.5698e-33,7.3571e-33,7.1504e-33,6.9495e-33,6.7542e-33,6.5644e-33,6.38e-33,6.2007e-33,6.0265e-33,5.8572e-33,5.6926e-33,5.5327e-33,5.3772e-33,5.2261e-33,5.0793e-33,4.9366e-33,4.7978e-33,4.663e-33,4.532e-33,4.4047e-33,4.2809e-33,4.1606e-33,4.0437e-33,3.9301e-33,3.8197e-33,3.7124e-33,3.608e-33,3.5067e-33,3.4081e-33,3.3124e-33,3.2193e-33,3.1289e-33,3.0409e-33,2.9555e-33,2.8725e-33,2.7917e-33,2.7133e-33,2.6371e-33,2.563e-33,2.491e-33,2.421e-33,2.3529e-33,2.2868e-33,2.2226e-33,2.1601e-33,2.0994e-33,2.0404e-33,1.9831e-33,1.9274e-33,1.8732e-33,1.8206e-33,1.7694e-33,1.7197e-33,1.6714e-33,1.6244e-33,1.5788e-33,1.5344e-33,1.4913e-33,1.4494e-33,1.4087e-33,1.3691e-33,1.3306e-33,1.2933e-33,1.2569e-33,1.2216e-33,1.1873e-33,1.1539e-33,1.1215e-33,1.09e-33,1.0594e-33,1.0296e-33,1.0007e-33,9.7255e-34,9.4522e-34,9.1867e-34,8.9285e-34,8.6777e-34,8.4338e-34,8.1969e-34,7.9666e-34,7.7427e-34,7.5252e-34,7.3137e-34,7.1082e-34,6.9085e-34,6.7144e-34,6.5257e-34,6.3424e-34,6.1642e-34,5.991e-34,5.8226e-34,5.659e-34,5.5e-34,5.3455e-34,5.1953e-34,5.0493e-34,4.9074e-34,4.7696e-34,4.6355e-34,4.5053e-34,4.3787e-34,4.2557e-34,4.1361e-34,4.0199e-34,3.9069e-34,3.7972e-34,3.6905e-34,3.5868e-34,3.486e-34,3.388e-34,3.2928e-34,3.2003e-34,3.1104e-34,3.023e-34,2.9381e-34,2.8555e-34,2.7753e-34,2.6973e-34,2.6215e-34,2.5479e-34,2.4763e-34,2.4067e-34,2.3391e-34,2.2733e-34,2.2095e-34,2.1474e-34,2.0871e-34,2.0284e-34,1.9714e-34,1.916e-34,1.8622e-34,1.8099e-34,1.759e-34,1.7096e-34,1.6616e-34,1.6149e-34,1.5695e-34,1.5254e-34,1.4825e-34,1.4409e-34,1.4004e-34,1.361e-34,1.3228e-34,1.2856e-34,1.2495e-34,1.2144e-34,1.1803e-34,1.1471e-34,1.1149e-34,1.0836e-34,1.0531e-34,1.0235e-34,9.9477e-35,9.6682e-35,9.3965e-35,9.1325e-35,8.8759e-35,8.6265e-35,8.3841e-35,8.1485e-35,7.9196e-35,7.6971e-35,7.4808e-35,7.2706e-35,7.0663e-35,6.8678e-35,6.6748e-35,6.4872e-35,6.305e-35,6.1278e-35,5.9556e-35,5.7883e-35,5.6257e-35,5.4676e-35,5.314e-35,5.1647e-35,5.0195e-35,4.8785e-35,4.7414e-35,4.6082e-35,4.4787e-35,4.3529e-35,4.2306e-35,4.1117e-35,3.9962e-35,3.8839e-35,3.7748e-35,3.6687e-35,3.5656e-35,3.4654e-35,3.3681e-35,3.2734e-35,3.1815e-35,3.0921e-35,3.0052e-35,2.9207e-35,2.8387e-35,2.7589e-35,2.6814e-35,2.6061e-35,2.5328e-35,2.4617e-35,2.3925e-35,2.3253e-35,2.2599e-35,2.1964e-35,2.1347e-35,2.0747e-35,2.0164e-35,1.9598e-35,1.9047e-35,1.8512e-35,1.7992e-35,1.7486e-35,1.6995e-35,1.6518e-35,1.6053e-35,1.5602e-35,1.5164e-35,1.4738e-35,1.4324e-35,1.3921e-35,1.353e-35,1.315e-35,1.2781e-35,1.2421e-35,1.2072e-35,1.1733e-35,1.1404e-35,1.1083e-35,1.0772e-35,1.0469e-35,1.0175e-35,9.889e-36,9.6111e-36,9.3411e-36,9.0786e-36,8.8235e-36,8.5756e-36,8.3347e-36,8.1005e-36,7.8729e-36,7.6517e-36,7.4367e-36,7.2277e-36,7.0246e-36,6.8273e-36,6.6354e-36,6.449e-36,6.2678e-36,6.0917e-36,5.9205e-36,5.7542e-36,5.5925e-36,5.4353e-36,5.2826e-36,5.1342e-36,4.9899e-36,4.8497e-36,4.7135e-36,4.581e-36,4.4523e-36,4.3272e-36,4.2056e-36,4.0875e-36,3.9726e-36,3.861e-36,3.7525e-36,3.6471e-36,3.5446e-36,3.445e-36,3.3482e-36,3.2541e-36,3.1627e-36,3.0738e-36,2.9875e-36,2.9035e-36,2.8219e-36,2.7426e-36,2.6656e-36,2.5907e-36,2.5179e-36,2.4471e-36,2.3784e-36,2.3116e-36,2.2466e-36,2.1835e-36,2.1221e-36,2.0625e-36,2.0046e-36,1.9482e-36,1.8935e-36,1.8403e-36,1.7886e-36,1.7383e-36,1.6895e-36,1.642e-36,1.5959e-36,1.551e-36,1.5075e-36,1.4651e-36,1.4239e-36,1.3839e-36,1.345e-36,1.3072e-36,1.2705e-36,1.2348e-36,1.2001e-36,1.1664e-36,1.1336e-36,1.1018e-36,1.0708e-36,1.0407e-36,1.0115e-36,9.8307e-37,9.5545e-37,9.286e-37,9.0251e-37,8.7715e-37,8.525e-37,8.2855e-37,8.0527e-37,7.8264e-37,7.6065e-37,7.3928e-37,7.1851e-37,6.9832e-37,6.787e-37,6.5963e-37,6.411e-37,6.2308e-37,6.0557e-37,5.8856e-37,5.7202e-37,5.5595e-37,5.4033e-37,5.2515e-37,5.1039e-37,4.9605e-37,4.8211e-37,4.6857e-37,4.554e-37,4.4261e-37,4.3017e-37,4.1808e-37,4.0633e-37,3.9492e-37,3.8382e-37,3.7304e-37,3.6256e-37,3.5237e-37,3.4247e-37,3.3285e-37,3.2349e-37,3.144e-37,3.0557e-37,2.9698e-37,2.8864e-37,2.8053e-37,2.7265e-37,2.6499e-37,2.5754e-37,2.503e-37,2.4327e-37,2.3644e-37,2.2979e-37
0,0,0,0,0,0,0,0,0,0,0,0,0,0,0,0,0,0,0,0,0,0,0,0,0,0,0,0,0,0,0,0,0,0,0,0,0,0,0,0,0,0,0,0,0,0,0,0,0,0,0,0,0,0,0,0,0,0,0,0,0,0,0,0,0,0,0,0,0,0,0,0,0,0,0,0,0,0,0,0,0,0,0,0,0,0,0,0,0,0,0,0,0,0,0,0,0,0,0,0,0,0.022984,0.0453,0.066967,0.088004,0.10843,0.12826,0.14752,0.16621,0.18437,0.20199,0.2191,0.23572,0.25185,0.26751,0.28272,0.29748,0.31182,0.32574,0.33926,0.35238,0.36512,0.37749,0.3895,0.40116,0.41248,0.42348,0.43415,0.44451,0.45458,0.46435,0.47383,0.48304,0.49198,0.50067,0.5091,0.51728,0.52523,0.53294,0.54044,0.54771,0.55477,0.56163,0.56829,0.57475,0.58103,0.58712,0.59304,0.59878,0.60436,0.60978,0.61504,0.62014,0.6251,0.62991,0.63458,0.63912,0.64353,0.6478,0.65196,0.65599,0.6599,0.6637,0.66739,0.67098,0.67446,0.67784,0.68112,0.6843,0.68739,0.69039,0.69331,0.69614,0.69889,0.70155,0.70414,0.70666,0.7091,0.71147,0.71377,0.71601,0.71818,0.72029,0.72233,0.72432,0.72625,0.72812,0.72994,0.7317,0.73342,0.73508,0.7367,0.73827,0.73979,0.74127,0.7427,0.7441,0.74545,0.74677,0.74804,0.74804,0.72702,0.7066,0.68674,0.66745,0.64869,0.63047,0.61275,0.59553,0.5788,0.56254,0.54673,0.53137,0.51644,0.50193,0.48783,0.47412,0.4608,0.44785,0.43527,0.42304,0.41115,0.3996,0.38837,0.37746,0.36685,0.35654,0.34653,0.33679,0.32733,0.31813,0.30919,0.3005,0.29206,0.28385,0.27588,0.26813,0.26059,0.25327,0.24615,0.23924,0.23252,0.22598,0.21963,0.21346,0.20746,0.20164,0.19597,0.19046,0.18511,0.17991,0.17486,0.16994,0.16517,0.16053,0.15602,0.15163,0.14737,0.14323,0.13921,0.1353,0.13149,0.1278,0.12421,0.12072,0.11733,0.11403,0.11083,0.10771,0.10469,0.10174,0.098885,0.096107,0.093406,0.090782,0.088231,0.085752,0.083343,0.081001,0.078725,0.076513,0.074363,0.072274,0.070243,0.068269,0.066351,0.064487,0.062675,0.060914,0.059202,0.057539,0.055922,0.054351,0.052824,0.051339,0.049897,0.048495,0.047132,0.045808,0.044521,0.04327,0.042054,0.040873,0.039724,0.038608,0.037523,0.036469,0.035444,0.034448,0.03348,0.03254,0.031625,0.030737,0.029873,0.029034,0.028218,0.027425,0.026655,0.025906,0.025178,0.02447,0.023783,0.023114,0.022465,0.021834,0.02122,0.020624,0.020045,0.019481,0.018934,0.018402,0.017885,0.017382,0.016894,0.016419,0.015958,0.01551,0.015074,0.01465,0.014239,0.013839,0.01345,0.013072,0.012705,0.012348,0.012001,0.011663,0.011336,0.011017,0.010708,0.010407,0.010114,0.0098302,0.009554,0.0092856,0.0090246,0.0087711,0.0085246,0.0082851,0.0080523,0.0078261,0.0076062,0.0073925,0.0071847,0.0069829,0.0067867,0.006596,0.0064106,0.0062305,0.0060555,0.0058853,0.0057199,0.0055592,0.005403,0.0052512,0.0051037,0.0049603,0.0048209,0.0046854,0.0045538,0.0044258,0.0043015,0.0041806,0.0040632,0.003949,0.003838,0.0037302,0.0036254,0.0035235,0.0034245,0.0033283,0.0032348,0.0031439,0.0030555,0.0029697,0.0028863,0.0028052,0.0027263,0.0026497,0.0025753,0.0025029,0.0024326,0.0023642,0.0022978,0.0022333,0.0021705,0.0021095,0.0020502,0.0019926,0.0019366,0.0018822,0.0018293,0.0017779,0.001728,0.0016794,0.0016323,0.0015864,0.0015418,0.0014985,0.0014564,0.0014155,0.0013757,0.001337,0.0012995,0.001263,0.0012275,0.001193,0.0011595,0.0011269,0.0010952,0.0010645,0.0010345,0.0010055,0.00097722,0.00094977,0.00092308,0.00089714,0.00087193,0.00084744,0.00082362,0.00080048,0.00077799,0.00075613,0.00073489,0.00071424,0.00069417,0.00067466,0.00065571,0.00063728,0.00061938,0.00060197,0.00058506,0.00056862,0.00055264,0.00053712,0.00052202,0.00050736,0.0004931,0.00047925,0.00046578,0.00045269,0.00043997,0.00042761,0.0004156,0.00040392,0.00039257,0.00038154,0.00037082,0.0003604,0.00035027,0.00034043,0.00033087,0.00032157,0.00031253,0.00030375,0.00029522,0.00028692,0.00027886,0.00027103,0.00026341,0.00025601,0.00024882,0.00024183,0.00023503,0.00022843,0.00022201,0.00021577,0.00020971,0.00020382,0.00019809,0.00019252,0.00018711,0.00018186,0.00017675,0.00017178,0.00016695,0.00016226,0.0001577,0.00015327,0.00014897,0.00014478,0.00014071,0.00013676,0.00013292,0.00012918,0.00012555,0.00012202,0.0001186,0.00011526,0.00011202,0.00010888,0.00010582,0.00010284,9.9954e-05,9.7146e-05,9.4416e-05,9.1764e-05,8.9185e-05,8.6679e-05,8.4244e-05,8.1877e-05,7.9576e-05,7.734e-05,7.5167e-05,7.3055e-05,7.1002e-05,6.9007e-05,6.7069e-05,6.5184e-05,6.3353e-05,6.1572e-05,5.9842e-05,5.8161e-05,5.6527e-05,5.4939e-05,5.3395e-05,5.1895e-05,5.0436e-05,4.9019e-05,4.7642e-05,4.6303e-05,4.5002e-05,4.3738e-05,4.2509e-05,4.1315e-05,4.0154e-05,3.9025e-05,3.7929e-05,3.6863e-05,3.5827e-05,3.4821e-05,3.3842e-05,3.2892e-05,3.1967e-05,3.1069e-05,3.0196e-05,2.9348e-05,2.8523e-05,2.7722e-05,2.6943e-05,2.6186e-05,2.545e-05,2.4735e-05,2.404e-05,2.3364e-05,2.2708e-05,2.207e-05,2.145e-05,2.0847e-05,2.0261e-05,1.9692e-05,1.9139e-05,1.8601e-05,1.8078e-05,1.757e-05,1.7077e-05,1.6597e-05,1.6131e-05,1.5677e-05,1.5237e-05,1.4809e-05,1.4393e-05,1.3988e-05,1.3595e-05,1.3213e-05,1.2842e-05,1.2481e-05,1.213e-05,1.179e-05,1.1458e-05,1.1136e-05,1.0823e-05,1.0519e-05,1.0224e-05,9.9365e-06,9.6573e-06,9.386e-06,9.1222e-06,8.8659e-06,8.6168e-06,8.3747e-06,8.1394e-06,7.9107e-06,7.6884e-06,7.4724e-06,7.2624e-06,7.0584e-06,6.8601e-06,6.6673e-06,6.48e-06,6.2979e-06,6.1209e-06,5.949e-06,5.7818e-06,5.6193e-06,5.4615e-06,5.308e-06,5.1589e-06,5.0139e-06,4.873e-06,4.7361e-06,4.603e-06,4.4737e-06,4.348e-06,4.2258e-06,4.1071e-06,3.9917e-06,3.8795e-06,3.7705e-06,3.6646e-06,3.5616e-06,3.4615e-06,3.3643e-06,3.2698e-06,3.1779e-06,3.0886e-06,3.0018e-06,2.9175e-06,2.8355e-06,2.7558e-06,2.6784e-06,2.6031e-06,2.53e-06,2.4589e-06,2.3898e-06,2.3227e-06,2.2574e-06,2.194e-06,2.1323e-06,2.0724e-06,2.0142e-06,1.9576e-06,1.9026e-06,1.8491e-06,1.7972e-06,1.7467e-06,1.6976e-06,1.6499e-06,1.6035e-06,1.5585e-06,1.5147e-06,1.4721e-06,1.4308e-06,1.3906e-06,1.3515e-06,1.3135e-06,1.2766e-06,1.2407e-06,1.2059e-06,1.172e-06,1.1391e-06,1.1071e-06,1.076e-06,1.0457e-06,1.0163e-06,9.8779e-07,9.6004e-07,9.3306e-07,9.0684e-07,8.8136e-07,8.566e-07,8.3253e-07,8.0914e-07,7.864e-07,7.6431e-07,7.4283e-07,7.2196e-07,7.0167e-07,6.8196e-07,6.628e-07,6.4417e-07,6.2607e-07,6.0848e-07,5.9139e-07,5.7477e-07,5.5862e-07,5.4292e-07,5.2767e-07,5.1284e-07,4.9843e-07,4.8443e-07,4.7082e-07,4.5759e-07,4.4473e-07,4.3224e-07,4.2009e-07,4.0829e-07,3.9681e-07,3.8567e-07,3.7483e-07,3.643e-07,3.5406e-07,3.4411e-07,3.3444e-07,3.2505e-07,3.1591e-07,3.0704e-07,2.9841e-07,2.9003e-07,2.8188e-07,2.7396e-07,2.6626e-07,2.5878e-07,2.5151e-07,2.4444e-07,2.3757e-07,2.309e-07,2.2441e-07,2.181e-07,2.1198e-07,2.0602e-07,2.0023e-07,1.946e-07,1.8914e-07,1.8382e-07,1.7866e-07,1.7364e-07,1.6876e-07,1.6402e-07,1.5941e-07,1.5493e-07,1.5058e-07,1.4635e-07,1.4223e-07,1.3824e-07,1.3435e-07,1.3058e-07,1.2691e-07,1.2334e-07,1.1988e-07,1.1651e-07,1.1324e-07,1.1005e-07,1.0696e-07,1.0396e-07,1.0104e-07,9.8196e-08,9.5437e-08,9.2756e-08,9.015e-08,8.7617e-08,8.5155e-08,8.2762e-08,8.0437e-08,7.8177e-08,7.598e-08,7.3845e-08,7.177e-08,6.9754e-08,6.7794e-08,6.5889e-08,6.4038e-08,6.2238e-08,6.049e-08,5.879e-08,5.7138e-08,5.5533e-08,5.3972e-08,5.2456e-08,5.0982e-08,4.9549e-08,4.8157e-08,4.6804e-08,4.5489e-08,4.4211e-08,4.2969e-08,4.1761e-08,4.0588e-08,3.9447e-08,3.8339e-08,3.7262e-08,3.6215e-08,3.5197e-08,3.4208e-08,3.3247e-08,3.2313e-08,3.1405e-08,3.0523e-08,2.9665e-08,2.8832e-08,2.8021e-08,2.7234e-08,2.6469e-08,2.5725e-08,2.5002e-08,2.43e-08,2.3617e-08,2.2953e-08,2.2309e-08,2.1682e-08,2.1073e-08,2.048e-08,1.9905e-08,1.9346e-08,1.8802e-08,1.8274e-08,1.776e-08,1.7261e-08,1.6776e-08,1.6305e-08,1.5847e-08,1.5402e-08,1.4969e-08,1.4548e-08,1.4139e-08,1.3742e-08,1.3356e-08,1.2981e-08,1.2616e-08,1.2262e-08,1.1917e-08,1.1582e-08,1.1257e-08,1.094e-08,1.0633e-08,1.0334e-08,1.0044e-08,9.7617e-09,9.4875e-09,9.2209e-09,8.9618e-09,8.71e-09,8.4653e-09,8.2274e-09,7.9962e-09,7.7716e-09,7.5532e-09,7.341e-09,7.1347e-09,6.9342e-09,6.7394e-09,6.55e-09,6.366e-09,6.1871e-09,6.0133e-09,5.8443e-09,5.6801e-09,5.5205e-09,5.3654e-09,5.2146e-09,5.0681e-09,4.9257e-09,4.7873e-09,4.6528e-09,4.5221e-09,4.395e-09,4.2715e-09,4.1515e-09,4.0349e-09,3.9215e-09,3.8113e-09,3.7042e-09,3.6001e-09,3.499e-09,3.4007e-09,3.3051e-09,3.2122e-09,3.122e-09,3.0343e-09,2.949e-09,2.8662e-09,2.7856e-09,2.7073e-09,2.6313e-09,2.5573e-09,2.4855e-09,2.4157e-09,2.3478e-09,2.2818e-09,2.2177e-09,2.1554e-09,2.0948e-09,2.036e-09,1.9788e-09,1.9232e-09,1.8691e-09,1.8166e-09,1.7656e-09,1.716e-09,1.6677e-09,1.6209e-09,1.5753e-09,1.5311e-09,1.4881e-09,1.4462e-09,1.4056e-09,1.3661e-09,1.3277e-09,1.2904e-09,1.2542e-09,1.2189e-09,1.1847e-09,1.1514e-09,1.119e-09,1.0876e-09,1.057e-09,1.0273e-09,9.9847e-10,9.7042e-10,9.4315e-10,9.1665e-10,8.9089e-10,8.6586e-10,8.4153e-10,8.1789e-10,7.9491e-10,7.7257e-10,7.5086e-10,7.2977e-10,7.0926e-10,6.8933e-10,6.6996e-10,6.5114e-10,6.3284e-10,6.1506e-10,5.9778e-10,5.8099e-10,5.6466e-10,5.488e-10,5.3338e-10,5.1839e-10,5.0382e-10,4.8967e-10,4.7591e-10,4.6254e-10,4.4954e-10,4.3691e-10,4.2463e-10,4.127e-10,4.0111e-10,3.8984e-10,3.7888e-10,3.6824e-10,3.5789e-10,3.4783e-10,3.3806e-10,3.2856e-10,3.1933e-10,3.1036e-10,3.0164e-10,2.9316e-10,2.8492e-10,2.7692e-10,2.6914e-10,2.6158e-10,2.5423e-10,2.4708e-10,2.4014e-10,2.3339e-10,2.2684e-10,2.2046e-10,2.1427e-10,2.0825e-10,2.024e-10,1.9671e-10,1.9118e-10,1.8581e-10,1.8059e-10,1.7552e-10,1.7058e-10,1.6579e-10,1.6113e-10,1.566e-10,1.522e-10,1.4793e-10,1.4377e-10,1.3973e-10,1.3581e-10,1.3199e-10,1.2828e-10,1.2468e-10,1.2117e-10,1.1777e-10,1.1446e-10,1.1124e-10,1.0812e-10,1.0508e-10,1.0213e-10,9.9258e-11,9.6469e-11,9.6469e-11,0.022984,0.0453,0.066967,0.088004,0.10843,0.12826,0.14752,0.16621,0.18437,0.20199,0.2191,0.23572,0.25185,0.26751,0.28272,0.29748,0.31182,0.32574,0.33926,0.35238,0.36512,0.37749,0.3895,0.40116,0.41248,0.42348,0.43415,0.44451,0.45458,0.46435,0.47383,0.48304,0.49198,0.50067,0.5091,0.51728,0.52523,0.53294,0.54044,0.54771,0.55477,0.56163,0.56829,0.57475,0.58103,0.58712,0.59304,0.59878,0.60436,0.60978,0.61504,0.62014,0.6251,0.62991,0.63458,0.63912,0.64353,0.6478,0.65196,0.65599,0.6599,0.6637,0.66739,0.67098,0.67446,0.67784,0.68112,0.6843,0.68739,0.69039,0.69331,0.69614,0.69889,0.70155,0.70414,0.70666,0.7091,0.71147,0.71377,0.71601,0.71818,0.72029,0.72233,0.72432,0.72625,0.72812,0.72994,0.7317,0.73342,0.73508,0.7367,0.73827,0.73979,0.74127,0.7427,0.7441,0.74545,0.74677,0.74804,0.74804,0.72702,0.7066,0.68674,0.66745,0.64869,0.63047,0.61275,0.59553,0.5788,0.56254,0.54673,0.53137,0.51644,0.50193,0.48783,0.47412,0.4608,0.44785,0.43527,0.42304,0.41115,0.3996,0.38837,0.37746,0.36685,0.35654,0.34653,0.33679,0.32733,0.31813,0.30919,0.3005,0.29206,0.28385,0.27588,0.26813,0.26059,0.25327,0.24615,0.23924,0.23252,0.22598,0.21963,0.21346,0.20746,0.20164,0.19597,0.19046,0.18511,0.17991,0.17486,0.16994,0.16517,0.16053,0.15602,0.15163,0.14737,0.14323,0.13921,0.1353,0.13149,0.1278,0.12421,0.12072,0.11733,0.11403,0.11083,0.10771,0.10469,0.10174,0.098885,0.096107,0.093406,0.090782,0.088231,0.085752,0.083343,0.081001,0.078725,0.076513,0.074363,0.072274,0.070243,0.068269,0.066351,0.064487,0.062675,0.060914,0.059202,0.057539,0.055922,0.054351,0.052824,0.051339,0.049897,0.048495,0.047132,0.045808,0.044521,0.04327,0.042054,0.040873,0.039724,0.038608,0.037523,0.036469,0.035444,0.034448,0.03348,0.03254,0.031625,0.030737,0.029873,0.029034,0.028218,0.027425,0.026655,0.025906,0.025178,0.02447,0.023783,0.023114,0.022465,0.021834,0.02122,0.020624,0.020045,0.019481,0.018934,0.018402,0.017885,0.017382,0.016894,0.016419,0.015958,0.01551,0.015074,0.01465,0.014239,0.013839,0.01345,0.013072,0.012705,0.012348,0.012001,0.011663,0.011336,0.011017,0.010708,0.010407,0.010114,0.0098302,0.009554,0.0092856,0.0090246,0.0087711,0.0085246,0.0082851,0.0080523,0.0078261,0.0076062,0.0073925,0.0071847,0.0069829,0.0067867,0.006596,0.0064106,0.0062305,0.0060555,0.0058853,0.0057199,0.0055592,0.005403,0.0052512,0.0051037,0.0049603,0.0048209,0.0046854,0.0045538,0.0044258,0.0043015,0.0041806,0.0040632,0.003949,0.003838,0.0037302,0.0036254,0.0035235,0.0034245,0.0033283,0.0032348,0.0031439,0.0030555,0.0029697,0.0028863,0.0028052,0.0027263,0.0026497,0.0025753,0.0025029,0.0024326,0.0023642,0.0022978,0.0022333,0.0021705,0.0021095,0.0020502,0.0019926,0.0019366,0.0018822,0.0018293,0.0017779,0.001728,0.0016794,0.0016323,0.0015864,0.0015418,0.0014985,0.0014564,0.0014155,0.0013757,0.001337,0.0012995,0.001263,0.0012275,0.001193,0.0011595,0.0011269,0.0010952,0.0010645,0.0010345,0.0010055,0.00097722,0.00094977,0.00092308,0.00089714,0.00087193,0.00084744,0.00082362,0.00080048,0.00077799,0.00075613,0.00073489,0.00071424,0.00069417,0.00067466,0.00065571,0.00063728,0.00061938,0.00060197,0.00058506,0.00056862,0.00055264,0.00053712,0.00052202,0.00050736,0.0004931,0.00047925,0.00046578,0.00045269,0.00043997,0.00042761,0.0004156,0.00040392,0.00039257,0.00038154,0.00037082,0.0003604,0.00035027,0.00034043,0.00033087,0.00032157,0.00031253,0.00030375,0.00029522,0.00028692,0.00027886,0.00027103,0.00026341,0.00025601,0.00024882,0.00024183,0.00023503,0.00022843,0.00022201,0.00021577,0.00020971,0.00020382,0.00019809,0.00019252,0.00018711,0.00018186,0.00017675,0.00017178,0.00016695,0.00016226,0.0001577,0.00015327,0.00014897,0.00014478,0.00014071,0.00013676,0.00013292,0.00012918,0.00012555,0.00012202,0.0001186,0.00011526,0.00011202,0.00010888,0.00010582,0.00010284,9.9954e-05,9.7146e-05,9.4416e-05,9.1764e-05,8.9185e-05,8.6679e-05,8.4244e-05,8.1877e-05,7.9576e-05,7.734e-05,7.5167e-05,7.3055e-05,7.1002e-05,6.9007e-05,6.7069e-05,6.5184e-05,6.3353e-05,6.1572e-05,5.9842e-05,5.8161e-05,5.6527e-05,5.4939e-05,5.3395e-05,5.1895e-05,5.0436e-05,4.9019e-05,4.7642e-05,4.6303e-05,4.5002e-05,4.3738e-05,4.2509e-05,4.1315e-05,4.0154e-05,3.9025e-05,3.7929e-05,3.6863e-05,3.5827e-05,3.4821e-05,3.3842e-05,3.2892e-05,3.1967e-05,3.1069e-05,3.0196e-05,2.9348e-05,2.8523e-05,2.7722e-05,2.6943e-05,2.6186e-05,2.545e-05,2.4735e-05,2.404e-05,2.3364e-05,2.2708e-05,2.207e-05,2.145e-05,2.0847e-05,2.0261e-05,1.9692e-05,1.9139e-05,1.8601e-05,1.8078e-05,1.757e-05,1.7077e-05,1.6597e-05,1.6131e-05,1.5677e-05,1.5237e-05,1.4809e-05,1.4393e-05,1.3988e-05,1.3595e-05,1.3213e-05,1.2842e-05,1.2481e-05,1.213e-05,1.179e-05,1.1458e-05,1.1136e-05,1.0823e-05,1.0519e-05,1.0224e-05,9.9365e-06,9.6573e-06,9.386e-06,9.1222e-06,8.8659e-06,8.6168e-06,8.3747e-06,8.1394e-06,7.9107e-06,7.6884e-06,7.4724e-06,7.2624e-06,7.0584e-06,6.8601e-06,6.6673e-06,6.48e-06,6.2979e-06,6.1209e-06,5.949e-06,5.7818e-06,5.6193e-06,5.4615e-06,5.308e-06,5.1589e-06,5.0139e-06,4.873e-06,4.7361e-06,4.603e-06,4.4737e-06,4.348e-06,4.2258e-06,4.1071e-06,3.9917e-06,3.8795e-06,3.7705e-06,3.6646e-06,3.5616e-06,3.4615e-06,3.3643e-06,3.2698e-06,3.1779e-06,3.0886e-06,3.0018e-06,2.9175e-06,2.8355e-06,2.7558e-06,2.6784e-06,2.6031e-06,2.53e-06,2.4589e-06,2.3898e-06,2.3227e-06,2.2574e-06,2.194e-06,2.1323e-06,2.0724e-06,2.0142e-06,1.9576e-06,1.9026e-06,1.8491e-06,1.7972e-06,1.7467e-06,1.6976e-06,1.6499e-06,1.6035e-06,1.5585e-06,1.5147e-06,1.4721e-06,1.4308e-06,1.3906e-06,1.3515e-06,1.3135e-06,1.2766e-06,1.2407e-06,1.2059e-06,1.172e-06,1.1391e-06,1.1071e-06,1.076e-06,1.0457e-06,1.0163e-06,9.8779e-07,9.6004e-07,9.3306e-07,9.0684e-07,8.8136e-07,8.566e-07,8.3253e-07,8.0914e-07,7.864e-07,7.6431e-07,7.4283e-07,7.2196e-07,7.0167e-07,6.8196e-07,6.628e-07,6.4417e-07,6.2607e-07,6.0848e-07,5.9139e-07,5.7477e-07,5.5862e-07,5.4292e-07,5.2767e-07,5.1284e-07,4.9843e-07,4.8443e-07,4.7082e-07,4.5759e-07,4.4473e-07,4.3224e-07,4.2009e-07,4.0829e-07,3.9681e-07,3.8567e-07,3.7483e-07,3.643e-07,3.5406e-07,3.4411e-07,3.3444e-07,3.2505e-07,3.1591e-07,3.0704e-07,2.9841e-07,2.9003e-07,2.8188e-07,2.7396e-07,2.6626e-07,2.5878e-07,2.5151e-07,2.4444e-07,2.3757e-07,2.309e-07,2.2441e-07,2.181e-07,2.1198e-07,2.0602e-07,2.0023e-07,1.946e-07,1.8914e-07,1.8382e-07,1.7866e-07,1.7364e-07,1.6876e-07,1.6402e-07,1.5941e-07,1.5493e-07,1.5058e-07,1.4635e-07,1.4223e-07,1.3824e-07,1.3435e-07,1.3058e-07,1.2691e-07,1.2334e-07,1.1988e-07,1.1651e-07,1.1324e-07,1.1005e-07,1.0696e-07,1.0396e-07,1.0104e-07,9.8196e-08,9.5437e-08,9.2756e-08,9.015e-08,8.7617e-08,8.5155e-08,8.2762e-08,8.0437e-08,7.8177e-08,7.598e-08,7.3845e-08,7.177e-08,6.9754e-08,6.7794e-08,6.5889e-08,6.4038e-08,6.2238e-08,6.049e-08,5.879e-08,5.7138e-08,5.5533e-08,5.3972e-08,5.2456e-08,5.0982e-08,4.9549e-08,4.8157e-08,4.6804e-08,4.5489e-08,4.4211e-08,4.2969e-08,4.1761e-08,4.0588e-08,3.9447e-08,3.8339e-08,3.7262e-08,3.6215e-08,3.5197e-08,3.4208e-08,3.3247e-08,3.2313e-08,3.1405e-08,3.0523e-08,2.9665e-08,2.8832e-08,2.8021e-08,2.7234e-08,2.6469e-08,2.5725e-08,2.5002e-08,2.43e-08,2.3617e-08,2.2953e-08,2.2309e-08,2.1682e-08,2.1073e-08,2.048e-08,1.9905e-08,1.9346e-08,1.8802e-08,1.8274e-08,1.776e-08,1.7261e-08,1.6776e-08,1.6305e-08,1.5847e-08,1.5402e-08,1.4969e-08,1.4548e-08,1.4139e-08,1.3742e-08,1.3356e-08,1.2981e-08,1.2616e-08,1.2262e-08,1.1917e-08,1.1582e-08,1.1257e-08,1.094e-08,1.0633e-08,1.0334e-08,1.0044e-08,9.7617e-09,9.4875e-09,9.2209e-09,8.9618e-09,8.71e-09,8.4653e-09,8.2274e-09,7.9962e-09,7.7716e-09,7.5532e-09,7.341e-09,7.1347e-09,6.9342e-09,6.7394e-09,6.55e-09,6.366e-09,6.1871e-09,6.0133e-09,5.8443e-09,5.6801e-09,5.5205e-09,5.3654e-09,5.2146e-09,5.0681e-09,4.9257e-09,4.7873e-09,4.6528e-09,4.5221e-09,4.395e-09,4.2715e-09,4.1515e-09,4.0349e-09,3.9215e-09,3.8113e-09,3.7042e-09,3.6001e-09,3.499e-09,3.4007e-09,3.3051e-09,3.2122e-09,3.122e-09,3.0343e-09,2.949e-09,2.8662e-09,2.7856e-09,2.7073e-09,2.6313e-09,2.5573e-09,2.4855e-09,2.4157e-09,2.3478e-09,2.2818e-09,2.2177e-09,2.1554e-09,2.0948e-09,2.036e-09,1.9788e-09,1.9232e-09,1.8691e-09,1.8166e-09,1.7656e-09,1.716e-09,1.6677e-09,1.6209e-09,1.5753e-09,1.5311e-09,1.4881e-09,1.4462e-09,1.4056e-09,1.3661e-09,1.3277e-09,1.2904e-09,1.2542e-09,1.2189e-09,1.1847e-09,1.1514e-09,1.119e-09,1.0876e-09,1.057e-09,1.0273e-09,9.9847e-10,9.7042e-10,9.4315e-10,9.1665e-10,8.9089e-10,8.6586e-10,8.4153e-10,8.1789e-10,7.9491e-10,7.7257e-10,7.5086e-10,7.2977e-10,7.0926e-10,6.8933e-10,6.6996e-10,6.5114e-10,6.3284e-10,6.1506e-10,5.9778e-10,5.8099e-10,5.6466e-10,5.488e-10,5.3338e-10,5.1839e-10,5.0382e-10,4.8967e-10,4.7591e-10,4.6254e-10,4.4954e-10,4.3691e-10,4.2463e-10,4.127e-10,4.0111e-10,3.8984e-10,3.7888e-10,3.6824e-10,3.5789e-10,3.4783e-10,3.3806e-10,3.2856e-10,3.1933e-10,3.1036e-10,3.0164e-10,2.9316e-10,2.8492e-10,2.7692e-10,2.6914e-10,2.6158e-10,2.5423e-10,2.4708e-10,2.4014e-10,2.3339e-10,2.2684e-10,2.2046e-10,2.1427e-10,2.0825e-10,2.024e-10,1.9671e-10,1.9118e-10,1.8581e-10,1.8059e-10,1.7552e-10,1.7058e-10,1.6579e-10,1.6113e-10,1.566e-10,1.522e-10,1.4793e-10,1.4377e-10,1.3973e-10,1.3581e-10,1.3199e-10,1.2828e-10,1.2468e-10,1.2117e-10,1.1777e-10,1.1446e-10,1.1124e-10,1.0812e-10,1.0508e-10,1.0213e-10,9.9258e-11,9.6469e-11,9.3759e-11,9.1124e-11,8.8564e-11,8.6076e-11,8.3657e-11,8.1306e-11,7.9022e-11,7.6802e-11,7.4644e-11,7.2546e-11,7.0508e-11,6.8527e-11,6.6601e-11,6.473e-11,6.2911e-11,6.1144e-11,5.9426e-11,5.7756e-11,5.6133e-11,5.4556e-11,5.3023e-11,5.1533e-11,5.0085e-11,4.8678e-11,4.731e-11,4.5981e-11,4.4689e-11,4.3433e-11,4.2213e-11,4.1027e-11,3.9874e-11,3.8754e-11,3.7665e-11,3.6606e-11,3.5578e-11,3.4578e-11,3.3607e-11,3.2662e-11,3.1745e-11,3.0853e-11,2.9986e-11,2.9143e-11,2.8324e-11,2.7529e-11,2.6755e-11,2.6003e-11,2.5273e-11,2.4563e-11,2.3872e-11,2.3202e-11,2.255e-11,2.1916e-11,2.13e-11,2.0702e-11,2.012e-11,1.9555e-11,1.9005e-11,1.8471e-11,1.7952e-11,1.7448e-11,1.6958e-11,1.6481e-11,1.6018e-11,1.5568e-11,1.5131e-11,1.4706e-11,1.4292e-11,1.3891e-11,1.35e-11,1.3121e-11,1.2752e-11,1.2394e-11,1.2046e-11,1.1707e-11,1.1378e-11,1.1059e-11,1.0748e-11,1.0446e-11,1.0153e-11,9.8673e-12,9.59e-12,9.3206e-12,9.0587e-12,8.8042e-12,8.5568e-12,8.3164e-12,8.0827e-12,7.8556e-12,7.6349e-12,7.4203e-12,7.2118e-12,7.0092e-12,6.8123e-12,6.6209e-12,6.4348e-12,6.254e-12,6.0783e-12,5.9075e-12,5.7415e-12,5.5802e-12,5.4234e-12,5.271e-12,5.1229e-12,4.979e-12,4.8391e-12,4.7031e-12,4.571e-12,4.4425e-12,4.3177e-12,4.1964e-12,4.0785e-12,3.9639e-12,3.8525e-12,3.7443e-12,3.6391e-12,3.5368e-12,3.4374e-12,3.3409e-12,3.247e-12,3.1557e-12,3.0671e-12,2.9809e-12,2.8971e-12,2.8157e-12,2.7366e-12,2.6597e-12,2.585e-12,2.5124e-12,2.4418e-12,2.3732e-12,2.3065e-12,2.2417e-12,2.1787e-12,2.1175e-12,2.058e-12,2.0002e-12,1.944e-12,1.8893e-12,1.8362e-12,1.7847e-12,1.7345e-12,1.6858e-12,1.6384e-12,1.5924e-12,1.5476e-12,1.5041e-12,1.4619e-12,1.4208e-12,1.3809e-12,1.3421e-12,1.3044e-12,1.2677e-12,1.2321e-12,1.1975e-12,1.1638e-12,1.1311e-12,1.0994e-12,1.0685e-12,1.0384e-12,1.0093e-12,9.8091e-13,9.5335e-13,9.2656e-13,9.0053e-13,8.7522e-13,8.5063e-13,8.2673e-13,8.035e-13,7.8093e-13,7.5898e-13,7.3766e-13,7.1693e-13,6.9679e-13,6.7721e-13,6.5818e-13,6.3969e-13,6.2171e-13,6.0425e-13,5.8727e-13,5.7077e-13,5.5473e-13,5.3914e-13,5.2399e-13,5.0927e-13,4.9496e-13,4.8105e-13,4.6754e-13,4.544e-13,4.4163e-13,4.2922e-13,4.1716e-13,4.0544e-13,3.9405e-13,3.8298e-13,3.7222e-13,3.6176e-13,3.516e-13,3.4172e-13,3.3211e-13,3.2278e-13,3.1371e-13,3.049e-13,2.9633e-13,2.8801e-13,2.7991e-13,2.7205e-13,2.644e-13,2.5698e-13,2.4976e-13,2.4274e-13,2.3592e-13,2.2929e-13,2.2285e-13,2.1658e-13,2.105e-13,2.0458e-13,1.9884e-13,1.9325e-13,1.8782e-13,1.8254e-13,1.7741e-13,1.7243e-13,1.6758e-13,1.6287e-13,1.583e-13,1.5385e-13,1.4953e-13,1.4533e-13,1.4124e-13,1.3727e-13,1.3342e-13,1.2967e-13,1.2603e-13,1.2248e-13,1.1904e-13,1.157e-13,1.1245e-13,1.0929e-13,1.0622e-13,1.0323e-13,1.0033e-13,9.7513e-14,9.4773e-14,9.211e-14,8.9522e-14,8.7006e-14,8.4562e-14,8.2186e-14,7.9876e-14,7.7632e-14,7.5451e-14,7.3331e-14,7.127e-14,6.9268e-14,6.7322e-14,6.543e-14,6.3592e-14,6.1805e-14,6.0068e-14,5.838e-14,5.674e-14,5.5146e-14,5.3596e-14,5.209e-14,5.0627e-14,4.9204e-14,4.7822e-14,4.6478e-14,4.5172e-14,4.3903e-14,4.2669e-14,4.147e-14,4.0305e-14,3.9173e-14,3.8072e-14,3.7002e-14,3.5963e-14,3.4952e-14,3.397e-14,3.3016e-14,3.2088e-14,3.1186e-14,3.031e-14,2.9458e-14,2.8631e-14,2.7826e-14,2.7044e-14,2.6285e-14,2.5546e-14,2.4828e-14,2.4131e-14,2.3453e-14,2.2794e-14,2.2153e-14,2.1531e-14,2.0926e-14,2.0338e-14,1.9766e-14,1.9211e-14,1.8671e-14,1.8147e-14,1.7637e-14,1.7141e-14,1.666e-14,1.6191e-14,1.5736e-14,1.5294e-14,1.4865e-14,1.4447e-14,1.4041e-14,1.3646e-14,1.3263e-14,1.289e-14,1.2528e-14,1.2176e-14,1.1834e-14,1.1502e-14,1.1178e-14,1.0864e-14,1.0559e-14,1.0262e-14,9.974e-15,9.6937e-15,9.4214e-15,9.1567e-15,8.8994e-15,8.6493e-15,8.4063e-15,8.1701e-15,7.9405e-15,7.7174e-15,7.5006e-15,7.2898e-15,7.085e-15,6.8859e-15,6.6925e-15,6.5044e-15,6.3217e-15,6.144e-15,5.9714e-15,5.8036e-15,5.6405e-15,5.4821e-15,5.328e-15,5.1783e-15,5.0328e-15,4.8914e-15,4.754e-15,4.6204e-15,4.4906e-15,4.3644e-15,4.2418e-15,4.1226e-15,4.0068e-15,3.8942e-15,3.7848e-15,3.6784e-15,3.5751e-15,3.4746e-15,3.377e-15,3.2821e-15,3.1899e-15,3.1002e-15,3.0131e-15,2.9285e-15,2.8462e-15,2.7662e-15,2.6885e-15,2.613e-15,2.5395e-15,2.4682e-15,2.3988e-15,2.3314e-15,2.2659e-15,2.2023e-15,2.1404e-15,2.0802e-15,2.0218e-15,1.965e-15,1.9098e-15,1.8561e-15,1.804e-15,1.7533e-15,1.704e-15,1.6561e-15,1.6096e-15,1.5644e-15,1.5204e-15,1.4777e-15,1.4362e-15,1.3958e-15,1.3566e-15,1.3185e-15,1.2814e-15,1.2454e-15,1.2104e-15,1.1764e-15,1.1434e-15,1.1112e-15,1.08e-15,1.0497e-15,1.0202e-15,9.9152e-16,9.6366e-16,9.3658e-16,9.1027e-16,8.8469e-16,8.5983e-16,8.3567e-16,8.1219e-16,7.8937e-16,7.6719e-16,7.4563e-16,7.2468e-16,7.0432e-16,6.8453e-16,6.653e-16,6.4661e-16,6.2844e-16,6.1078e-16,5.9362e-16,5.7694e-16,5.6073e-16,5.4497e-16,5.2966e-16,5.1478e-16,5.0031e-16,4.8626e-16,4.7259e-16,4.5931e-16,4.4641e-16,4.3387e-16,4.2168e-16,4.0983e-16,3.9831e-16,3.8712e-16,3.7624e-16,3.6567e-16,3.554e-16,3.4541e-16,3.3571e-16,3.2627e-16,3.1711e-16,3.082e-16,2.9954e-16,2.9112e-16,2.8294e-16,2.7499e-16,2.6726e-16,2.5975e-16,2.5246e-16,2.4536e-16,2.3847e-16,2.3177e-16,2.2526e-16,2.1893e-16,2.1278e-16,2.068e-16,2.0099e-16,1.9534e-16,1.8985e-16,1.8452e-16,1.7933e-16,1.7429e-16,1.694e-16,1.6464e-16,1.6001e-16,1.5551e-16,1.5114e-16,1.469e-16,1.4277e-16,1.3876e-16,1.3486e-16,1.3107e-16,1.2739e-16,1.2381e-16,1.2033e-16,1.1695e-16,1.1366e-16,1.1047e-16,1.0737e-16,1.0435e-16,1.0142e-16,9.8567e-17,9.5797e-17,9.3106e-17,9.049e-17,8.7947e-17,8.5476e-17,8.3074e-17,8.074e-17,7.8472e-17,7.6267e-17,7.4124e-17,7.2041e-17,7.0017e-17,6.805e-17,6.6138e-17,6.4279e-17,6.2473e-17,6.0718e-17,5.9012e-17,5.7354e-17,5.5742e-17,5.4176e-17,5.2654e-17,5.1174e-17,4.9736e-17,4.8339e-17,4.6981e-17,4.5661e-17,4.4378e-17,4.3131e-17,4.1919e-17,4.0741e-17,3.9596e-17,3.8484e-17,3.7402e-17,3.6352e-17,3.533e-17,3.4337e-17,3.3373e-17,3.2435e-17,3.1524e-17,3.0638e-17,2.9777e-17,2.894e-17,2.8127e-17,2.7337e-17,2.6569e-17,2.5822e-17,2.5097e-17,2.4392e-17,2.3706e-17,2.304e-17,2.2393e-17,2.1764e-17,2.1152e-17,2.0558e-17,1.998e-17,1.9419e-17,1.8873e-17,1.8343e-17,1.7827e-17,1.7326e-17,1.684e-17,1.6366e-17,1.5907e-17,1.546e-17,1.5025e-17,1.4603e-17,1.4193e-17,1.3794e-17,1.3406e-17,1.303e-17,1.2664e-17,1.2308e-17,1.1962e-17,1.1626e-17,1.1299e-17,1.0982e-17,1.0673e-17,1.0373e-17,1.0082e-17,9.7986e-18,9.5232e-18,9.2557e-18,8.9956e-18,8.7428e-18,8.4972e-18,8.2584e-18,8.0264e-18,7.8009e-18,7.5817e-18,7.3687e-18,7.1616e-18,6.9604e-18,6.7648e-18,6.5747e-18,6.39e-18,6.2105e-18,6.036e-18,5.8664e-18,5.7015e-18,5.5413e-18,5.3856e-18,5.2343e-18,5.0872e-18,4.9443e-18,4.8054e-18,4.6704e-18,4.5391e-18,4.4116e-18,4.2876e-18,4.1672e-18,4.0501e-18,3.9363e-18,3.8257e-18,3.7182e-18,3.6137e-18,3.5122e-18,3.4135e-18,3.3176e-18,3.2244e-18,3.1338e-18,3.0457e-18,2.9601e-18,2.877e-18,2.7961e-18,2.7176e-18,2.6412e-18,2.567e-18,2.4949e-18,2.4248e-18,2.3566e-18,2.2904e-18,2.2261e-18,2.1635e-18,2.1027e-18,2.0436e-18,1.9862e-18,1.9304e-18,1.8762e-18,1.8235e-18,1.7722e-18,1.7224e-18,1.674e-18,1.627e-18,1.5813e-18,1.5369e-18,1.4937e-18,1.4517e-18,1.4109e-18,1.3713e-18,1.3327e-18,1.2953e-18,1.2589e-18,1.2235e-18,1.1891e-18,1.1557e-18,1.1233e-18,1.0917e-18,1.061e-18,1.0312e-18,1.0022e-18,9.7408e-19,9.4671e-19,9.2011e-19,8.9426e-19,8.6913e-19,8.4471e-19,8.2097e-19,7.9791e-19,7.7549e-19,7.537e-19,7.3252e-19,7.1194e-19,6.9193e-19,6.7249e-19,6.536e-19,6.3523e-19,6.1738e-19,6.0004e-19,5.8318e-19,5.6679e-19,5.5087e-19,5.3539e-19,5.2034e-19,5.0572e-19,4.9151e-19,4.777e-19,4.6428e-19,4.5124e-19,4.3856e-19,4.2624e-19,4.1426e-19,4.0262e-19,3.9131e-19,3.8031e-19,3.6963e-19,3.5924e-19,3.4915e-19,3.3934e-19,3.298e-19,3.2053e-19,3.1153e-19,3.0278e-19,2.9427e-19,2.86e-19,2.7796e-19,2.7015e-19,2.6256e-19,2.5519e-19,2.4802e-19,2.4105e-19,2.3427e-19,2.2769e-19,2.2129e-19,2.1508e-19,2.0903e-19,2.0316e-19,1.9745e-19,1.919e-19,1.8651e-19,1.8127e-19,1.7618e-19,1.7123e-19,1.6642e-19,1.6174e-19,1.572e-19,1.5278e-19,1.4849e-19,1.4431e-19,1.4026e-19,1.3632e-19,1.3249e-19,1.2877e-19,1.2515e-19,1.2163e-19,1.1821e-19,1.1489e-19,1.1166e-19,1.0853e-19,1.0548e-19,1.0251e-19,9.9633e-20,9.6833e-20,9.4113e-20,9.1468e-20,8.8898e-20,8.64e-20,8.3973e-20,8.1613e-20,7.932e-20,7.7091e-20,7.4925e-20,7.282e-20,7.0774e-20,6.8785e-20,6.6853e-20,6.4974e-20,6.3149e-20,6.1374e-20,5.965e-20,5.7974e-20,5.6345e-20,5.4762e-20,5.3223e-20,5.1728e-20,5.0274e-20,4.8862e-20,4.7489e-20,4.6154e-20,4.4858e-20,4.3597e-20,4.2372e-20,4.1182e-20,4.0024e-20,3.89e-20,3.7807e-20,3.6745e-20,3.5712e-20,3.4709e-20,3.3733e-20,3.2786e-20,3.1864e-20,3.0969e-20,3.0099e-20,2.9253e-20,2.8431e-20,2.7632e-20,2.6856e-20,2.6101e-20,2.5368e-20,2.4655e-20,2.3963e-20,2.3289e-20,2.2635e-20,2.1999e-20,2.1381e-20,2.078e-20,2.0196e-20,1.9629e-20,1.9077e-20,1.8541e-20,1.802e-20,1.7514e-20,1.7022e-20,1.6543e-20,1.6079e-20,1.5627e-20,1.5188e-20,1.4761e-20,1.4346e-20,1.3943e-20,1.3551e-20,1.3171e-20,1.2801e-20,1.2441e-20,1.2091e-20,1.1752e-20,1.1421e-20,1.1101e-20,1.0789e-20,1.0485e-20,1.0191e-20,9.9045e-21,9.6262e-21,9.3558e-21,9.0929e-21,8.8374e-21,8.5891e-21,8.3477e-21,8.1132e-21,7.8852e-21,7.6637e-21,7.4483e-21,7.2391e-21,7.0357e-21,6.838e-21,6.6458e-21,6.4591e-21,6.2776e-21,6.1012e-21,5.9298e-21,5.7632e-21,5.6013e-21,5.4439e-21,5.2909e-21,5.1423e-21,4.9978e-21,4.8573e-21,4.7209e-21,4.5882e-21,4.4593e-21,4.334e-21,4.2122e-21,4.0939e-21,3.9788e-21,3.867e-21,3.7584e-21,3.6528e-21,3.5502e-21,3.4504e-21,3.3535e-21,3.2592e-21,3.1677e-21,3.0787e-21,2.9921e-21,2.9081e-21,2.8264e-21,2.747e-21,2.6698e-21,2.5948e-21,2.5218e-21,2.451e-21,2.3821e-21,2.3152e-21,2.2501e-21,2.1869e-21,2.1255e-21,2.0657e-21,2.0077e-21,1.9513e-21,1.8965e-21,1.8432e-21,1.7914e-21,1.7411e-21,1.6921e-21,1.6446e-21,1.5984e-21,1.5535e-21,1.5098e-21,1.4674e-21,1.4262e-21,1.3861e-21,1.3472e-21,1.3093e-21,1.2725e-21,1.2368e-21,1.202e-21,1.1682e-21,1.1354e-21,1.1035e-21,1.0725e-21,1.0424e-21,1.0131e-21,9.8461e-22,9.5695e-22,9.3006e-22,9.0393e-22,8.7853e-22,8.5384e-22,8.2985e-22,8.0653e-22,7.8387e-22,7.6185e-22,7.4044e-22,7.1964e-22,6.9942e-22,6.7976e-22,6.6066e-22,6.421e-22,6.2406e-22,6.0653e-22,5.8948e-22,5.7292e-22,5.5682e-22,5.4118e-22,5.2597e-22,5.1119e-22,4.9683e-22,4.8287e-22,4.693e-22,4.5612e-22,4.433e-22,4.3084e-22,4.1874e-22,4.0697e-22,3.9554e-22,3.8442e-22,3.7362e-22,3.6312e-22,3.5292e-22,3.4301e-22,3.3337e-22,3.24e-22,3.149e-22,3.0605e-22,2.9745e-22,2.8909e-22,2.8097e-22,2.7308e-22,2.654e-22,2.5795e-22,2.507e-22,2.4365e-22,2.3681e-22,2.3015e-22,2.2369e-22,2.174e-22,2.1129e-22,2.0536e-22,1.9959e-22,1.9398e-22,1.8853e-22,1.8323e-22,1.7808e-22,1.7308e-22,1.6822e-22,1.6349e-22,1.589e-22,1.5443e-22,1.5009e-22,1.4587e-22,1.4178e-22,1.3779e-22,1.3392e-22,1.3016e-22,1.265e-22,1.2295e-22,1.1949e-22,1.1613e-22,1.1287e-22,1.097e-22,1.0662e-22,1.0362e-22,1.0071e-22,9.788e-23,9.513e-23,9.2457e-23,8.9859e-23,8.7335e-23,8.4881e-23,8.2496e-23,8.0178e-23,7.7925e-23,7.5735e-23,7.3607e-23,7.1539e-23,6.9529e-23,6.7576e-23,6.5677e-23,6.3831e-23,6.2038e-23,6.0295e-23,5.8601e-23,5.6954e-23,5.5354e-23,5.3799e-23,5.2287e-23,5.0818e-23,4.939e-23,4.8002e-23,4.6653e-23,4.5343e-23,4.4069e-23,4.283e-23,4.1627e-23,4.0457e-23,3.9321e-23,3.8216e-23,3.7142e-23,3.6098e-23,3.5084e-23,3.4098e-23,3.314e-23,3.2209e-23,3.1304e-23,3.0424e-23,2.957e-23,2.8739e-23,2.7931e-23,2.7146e-23,2.6384e-23,2.5642e-23,2.4922e-23,2.4222e-23,2.3541e-23,2.288e-23,2.2237e-23,2.1612e-23,2.1005e-23,2.0415e-23,1.9841e-23,1.9283e-23,1.8742e-23,1.8215e-23,1.7703e-23,1.7206e-23,1.6722e-23,1.6252e-23,1.5796e-23,1.5352e-23,1.4921e-23,1.4501e-23,1.4094e-23,1.3698e-23,1.3313e-23,1.2939e-23,1.2575e-23,1.2222e-23,1.1879e-23,1.1545e-23,1.1221e-23,1.0905e-23,1.0599e-23,1.0301e-23,1.0012e-23,9.7303e-24,9.4569e-24,9.1912e-24,8.9329e-24,8.682e-24,8.438e-24,8.2009e-24,7.9705e-24,7.7465e-24,7.5289e-24,7.3173e-24,7.1117e-24,6.9119e-24,6.7177e-24,6.529e-24,6.3455e-24,6.1672e-24,5.9939e-24,5.8255e-24,5.6618e-24,5.5027e-24,5.3481e-24,5.1979e-24,5.0518e-24,4.9099e-24,4.7719e-24,4.6378e-24,4.5075e-24,4.3809e-24,4.2578e-24,4.1381e-24,4.0219e-24,3.9089e-24,3.799e-24,3.6923e-24,3.5885e-24,3.4877e-24,3.3897e-24,3.2945e-24,3.2019e-24,3.1119e-24,3.0245e-24,2.9395e-24,2.8569e-24,2.7767e-24,2.6986e-24,2.6228e-24,2.5491e-24,2.4775e-24,2.4079e-24,2.3402e-24,2.2745e-24,2.2106e-24,2.1484e-24,2.0881e-24,2.0294e-24,1.9724e-24,1.917e-24,1.8631e-24,1.8108e-24,1.7599e-24,1.7104e-24,1.6624e-24,1.6157e-24,1.5703e-24,1.5261e-24,1.4833e-24,1.4416e-24,1.4011e-24,1.3617e-24,1.3235e-24,1.2863e-24,1.2501e-24,1.215e-24,1.1809e-24,1.1477e-24,1.1154e-24,1.0841e-24,1.0536e-24,1.024e-24,9.9526e-25,9.6729e-25,9.4011e-25,9.137e-25,8.8803e-25,8.6308e-25,8.3882e-25,8.1526e-25,7.9235e-25,7.7009e-25,7.4845e-25,7.2742e-25,7.0698e-25,6.8712e-25,6.6781e-25,6.4904e-25,6.3081e-25,6.1308e-25,5.9586e-25,5.7912e-25,5.6284e-25,5.4703e-25,5.3166e-25,5.1672e-25,5.022e-25,4.8809e-25,4.7438e-25,4.6105e-25,4.4809e-25,4.355e-25,4.2327e-25,4.1137e-25,3.9981e-25,3.8858e-25,3.7766e-25,3.6705e-25,3.5674e-25,3.4671e-25,3.3697e-25,3.275e-25,3.183e-25,3.0936e-25,3.0067e-25,2.9222e-25,2.8401e-25,2.7603e-25,2.6827e-25,2.6073e-25,2.5341e-25,2.4629e-25,2.3937e-25,2.3264e-25,2.2611e-25,2.1975e-25,2.1358e-25,2.0758e-25,2.0174e-25,1.9608e-25,1.9057e-25,1.8521e-25,1.8001e-25,1.7495e-25,1.7003e-25,1.6526e-25,1.6061e-25,1.561e-25,1.5171e-25,1.4745e-25,1.4331e-25,1.3928e-25,1.3537e-25,1.3157e-25,1.2787e-25,1.2428e-25,1.2078e-25,1.1739e-25,1.1409e-25,1.1089e-25,1.0777e-25,1.0474e-25,1.018e-25,9.8939e-26,9.6159e-26,9.3457e-26,9.0831e-26,8.8279e-26,8.5799e-26,8.3388e-26,8.1045e-26,7.8768e-26,7.6554e-26,7.4403e-26,7.2313e-26,7.0281e-26,6.8306e-26,6.6387e-26,6.4522e-26,6.2709e-26,6.0947e-26,5.9234e-26,5.757e-26,5.5952e-26,5.438e-26,5.2852e-26,5.1367e-26,4.9924e-26,4.8521e-26,4.7158e-26,4.5833e-26,4.4545e-26,4.3293e-26,4.2077e-26,4.0895e-26,3.9746e-26,3.8629e-26,3.7544e-26,3.6489e-26,3.5463e-26,3.4467e-26,3.3499e-26,3.2557e-26,3.1643e-26
0,0,0,0,0,0,0,0,0,0,0,0,0,0,0,0,0,0,0,0,0,0,0,0,0,0,0,0,0,0,0,0,0,0,0,0,0,0,0,0,0,0,0,0,0,0,0,0,0,0,0,0,0,0,0,0,0,0,0,0,0,0,0,0,0,0,0,0,0,0,0,0,0,0,0,0,0,0,0,0,0,0,0,0,0,0,0,0,0,0,0,0,0,0,0,0,0,0,0,0,0,0.022984,0.0453,0.066967,0.088004,0.10843,0.12826,0.14752,0.16621,0.18437,0.20199,0.2191,0.23572,0.25185,0.26751,0.28272,0.29748,0.31182,0.32574,0.33926,0.35238,0.36512,0.37749,0.3895,0.40116,0.41248,0.42348,0.43415,0.44451,0.45458,0.46435,0.47383,0.48304,0.49198,0.50067,0.5091,0.51728,0.52523,0.53294,0.54044,0.54771,0.55477,0.56163,0.56829,0.57475,0.58103,0.58712,0.59304,0.59878,0.60436,0.60978,0.61504,0.62014,0.6251,0.62991,0.63458,0.63912,0.64353,0.6478,0.65196,0.65599,0.6599,0.6637,0.66739,0.67098,0.67446,0.67784,0.68112,0.6843,0.68739,0.69039,0.69331,0.69614,0.69889,0.70155,0.70414,0.70666,0.7091,0.71147,0.71377,0.71601,0.71818,0.72029,0.72233,0.72432,0.72625,0.72812,0.72994,0.7317,0.73342,0.73508,0.7367,0.73827,0.73979,0.74127,0.7427,0.7441,0.74545,0.74677,0.74804,0.74804,0.72702,0.7066,0.68674,0.66745,0.64869,0.63047,0.61275,0.59553,0.5788,0.56254,0.54673,0.53137,0.51644,0.50193,0.48783,0.47412,0.4608,0.44785,0.43527,0.42304,0.41115,0.3996,0.38837,0.37746,0.36685,0.35654,0.34653,0.33679,0.32733,0.31813,0.30919,0.3005,0.29206,0.28385,0.27588,0.26813,0.26059,0.25327,0.24615,0.23924,0.23252,0.22598,0.21963,0.21346,0.20746,0.20164,0.19597,0.19046,0.18511,0.17991,0.17486,0.16994,0.16517,0.16053,0.15602,0.15163,0.14737,0.14323,0.13921,0.1353,0.13149,0.1278,0.12421,0.12072,0.11733,0.11403,0.11083,0.10771,0.10469,0.10174,0.098885,0.096107,0.093406,0.090782,0.088231,0.085752,0.083343,0.081001,0.078725,0.076513,0.074363,0.072274,0.070243,0.068269,0.066351,0.064487,0.062675,0.060914,0.059202,0.057539,0.055922,0.054351,0.052824,0.051339,0.049897,0.048495,0.047132,0.045808,0.044521,0.04327,0.042054,0.040873,0.039724,0.038608,0.037523,0.036469,0.035444,0.034448,0.03348,0.03254,0.031625,0.030737,0.029873,0.029034,0.028218,0.027425,0.026655,0.025906,0.025178,0.02447,0.023783,0.023114,0.022465,0.021834,0.02122,0.020624,0.020045,0.019481,0.018934,0.018402,0.017885,0.017382,0.016894,0.016419,0.015958,0.01551,0.015074,0.01465,0.014239,0.013839,0.01345,0.013072,0.012705,0.012348,0.012001,0.011663,0.011336,0.011017,0.010708,0.010407,0.010114,0.0098302,0.009554,0.0092856,0.0090246,0.0087711,0.0085246,0.0082851,0.0080523,0.0078261,0.0076062,0.0073925,0.0071847,0.0069829,0.0067867,0.006596,0.0064106,0.0062305,0.0060555,0.0058853,0.0057199,0.0055592,0.005403,0.0052512,0.0051037,0.0049603,0.0048209,0.0046854,0.0045538,0.0044258,0.0043015,0.0041806,0.0040632,0.003949,0.003838,0.0037302,0.0036254,0.0035235,0.0034245,0.0033283,0.0032348,0.0031439,0.0030555,0.0029697,0.0028863,0.0028052,0.0027263,0.0026497,0.0025753,0.0025029,0.0024326,0.0023642,0.0022978,0.0022333,0.0021705,0.0021095,0.0020502,0.0019926,0.0019366,0.0018822,0.0018293,0.0017779,0.001728,0.0016794,0.0016323,0.0015864,0.0015418,0.0014985,0.0014564,0.0014155,0.0013757,0.001337,0.0012995,0.001263,0.0012275,0.001193,0.0011595,0.0011269,0.0010952,0.0010645,0.0010345,0.0010055,0.00097722,0.00094977,0.00092308,0.00089714,0.00087193,0.00084744,0.00082362,0.00080048,0.00077799,0.00075613,0.00073489,0.00071424,0.00069417,0.00067466,0.00065571,0.00063728,0.00061938,0.00060197,0.00058506,0.00056862,0.00055264,0.00053712,0.00052202,0.00050736,0.0004931,0.00047925,0.00046578,0.00045269,0.00043997,0.00042761,0.0004156,0.00040392,0.00039257,0.00038154,0.00037082,0.0003604,0.00035027,0.00034043,0.00033087,0.00032157,0.00031253,0.00030375,0.00029522,0.00028692,0.00027886,0.00027103,0.00026341,0.00025601,0.00024882,0.00024183,0.00023503,0.00022843,0.00022201,0.00021577,0.00020971,0.00020382,0.00019809,0.00019252,0.00018711,0.00018186,0.00017675,0.00017178,0.00016695,0.00016226,0.0001577,0.00015327,0.00014897,0.00014478,0.00014071,0.00013676,0.00013292,0.00012918,0.00012555,0.00012202,0.0001186,0.00011526,0.00011202,0.00010888,0.00010582,0.00010284,9.9954e-05,9.7146e-05,9.4416e-05,9.1764e-05,8.9185e-05,8.6679e-05,8.4244e-05,8.1877e-05,7.9576e-05,7.734e-05,7.5167e-05,7.3055e-05,7.1002e-05,6.9007e-05,6.7069e-05,6.5184e-05,6.3353e-05,6.1572e-05,5.9842e-05,5.8161e-05,5.6527e-05,5.4939e-05,5.3395e-05,5.1895e-05,5.0436e-05,4.9019e-05,4.7642e-05,4.6303e-05,4.5002e-05,4.3738e-05,4.2509e-05,4.1315e-05,4.0154e-05,3.9025e-05,3.7929e-05,3.6863e-05,3.5827e-05,3.4821e-05,3.3842e-05,3.2892e-05,3.1967e-05,3.1069e-05,3.0196e-05,2.9348e-05,2.8523e-05,2.7722e-05,2.6943e-05,2.6186e-05,2.545e-05,2.4735e-05,2.404e-05,2.3364e-05,2.2708e-05,2.207e-05,2.145e-05,2.0847e-05,2.0261e-05,1.9692e-05,1.9139e-05,1.8601e-05,1.8078e-05,1.757e-05,1.7077e-05,1.6597e-05,1.6131e-05,1.5677e-05,1.5237e-05,1.4809e-05,1.4393e-05,1.3988e-05,1.3595e-05,1.3213e-05,1.2842e-05,1.2481e-05,1.213e-05,1.179e-05,1.1458e-05,1.1136e-05,1.0823e-05,1.0519e-05,1.0224e-05,9.9365e-06,9.6573e-06,9.386e-06,9.1222e-06,8.8659e-06,8.6168e-06,8.3747e-06,8.1394e-06,7.9107e-06,7.6884e-06,7.4724e-06,7.2624e-06,7.0584e-06,6.8601e-06,6.6673e-06,6.48e-06,6.2979e-06,6.1209e-06,5.949e-06,5.7818e-06,5.6193e-06,5.4615e-06,5.308e-06,5.1589e-06,5.0139e-06,4.873e-06,4.7361e-06,4.603e-06,4.4737e-06,4.348e-06,4.2258e-06,4.1071e-06,3.9917e-06,3.8795e-06,3.7705e-06,3.6646e-06,3.5616e-06,3.4615e-06,3.3643e-06,3.2698e-06,3.1779e-06,3.0886e-06,3.0018e-06,2.9175e-06,2.8355e-06,2.7558e-06,2.6784e-06,2.6031e-06,2.53e-06,2.4589e-06,2.3898e-06,2.3227e-06,2.2574e-06,2.194e-06,2.1323e-06,2.0724e-06,2.0142e-06,1.9576e-06,1.9026e-06,1.8491e-06,1.7972e-06,1.7467e-06,1.6976e-06,1.6499e-06,1.6035e-06,1.5585e-06,1.5147e-06,1.4721e-06,1.4308e-06,1.3906e-06,1.3515e-06,1.3135e-06,1.2766e-06,1.2407e-06,1.2059e-06,1.172e-06,1.1391e-06,1.1071e-06,1.076e-06,1.0457e-06,1.0163e-06,9.8779e-07,9.6004e-07,9.3306e-07,9.0684e-07,8.8136e-07,8.566e-07,8.3253e-07,8.0914e-07,7.864e-07,7.6431e-07,7.4283e-07,7.2196e-07,7.0167e-07,6.8196e-07,6.628e-07,6.4417e-07,6.2607e-07,6.0848e-07,5.9139e-07,5.7477e-07,5.5862e-07,5.4292e-07,5.2767e-07,5.1284e-07,4.9843e-07,4.9843e-07,0.022984,0.0453,0.066967,0.088004,0.10843,0.12826,0.14752,0.16621,0.18437,0.20199,0.2191,0.23572,0.25185,0.26751,0.28272,0.29748,0.31182,0.32574,0.33926,0.35238,0.36512,0.37749,0.3895,0.40116,0.41248,0.42348,0.43415,0.44451,0.45458,0.46435,0.47383,0.48304,0.49198,0.50067,0.5091,0.51728,0.52523,0.53294,0.54044,0.54771,0.55477,0.56163,0.56829,0.57475,0.58103,0.58712,0.59304,0.59878,0.60436,0.60978,0.61504,0.62014,0.6251,0.62991,0.63458,0.63912,0.64353,0.6478,0.65196,0.65599,0.6599,0.6637,0.66739,0.67098,0.67446,0.67784,0.68112,0.6843,0.68739,0.69039,0.69331,0.69614,0.69889,0.70155,0.70414,0.70666,0.7091,0.71147,0.71377,0.71601,0.71818,0.72029,0.72233,0.72432,0.72625,0.72812,0.72994,0.7317,0.73342,0.73508,0.7367,0.73827,0.73979,0.74127,0.7427,0.7441,0.74545,0.74677,0.74804,0.74804,0.72702,0.7066,0.68674,0.66745,0.64869,0.63047,0.61275,0.59553,0.5788,0.56254,0.54673,0.53137,0.51644,0.50193,0.48783,0.47412,0.4608,0.44785,0.43527,0.42304,0.41115,0.3996,0.38837,0.37746,0.36685,0.35654,0.34653,0.33679,0.32733,0.31813,0.30919,0.3005,0.29206,0.28385,0.27588,0.26813,0.26059,0.25327,0.24615,0.23924,0.23252,0.22598,0.21963,0.21346,0.20746,0.20164,0.19597,0.19046,0.18511,0.17991,0.17486,0.16994,0.16517,0.16053,0.15602,0.15163,0.14737,0.14323,0.13921,0.1353,0.13149,0.1278,0.12421,0.12072,0.11733,0.11403,0.11083,0.10771,0.10469,0.10174,0.098885,0.096107,0.093406,0.090782,0.088231,0.085752,0.083343,0.081001,0.078725,0.076513,0.074363,0.072274,0.070243,0.068269,0.066351,0.064487,0.062675,0.060914,0.059202,0.057539,0.055922,0.054351,0.052824,0.051339,0.049897,0.048495,0.047132,0.045808,0.044521,0.04327,0.042054,0.040873,0.039724,0.038608,0.037523,0.036469,0.035444,0.034448,0.03348,0.03254,0.031625,0.030737,0.029873,0.029034,0.028218,0.027425,0.026655,0.025906,0.025178,0.02447,0.023783,0.023114,0.022465,0.021834,0.02122,0.020624,0.020045,0.019481,0.018934,0.018402,0.017885,0.017382,0.016894,0.016419,0.015958,0.01551,0.015074,0.01465,0.014239,0.013839,0.01345,0.013072,0.012705,0.012348,0.012001,0.011663,0.011336,0.011017,0.010708,0.010407,0.010114,0.0098302,0.009554,0.0092856,0.0090246,0.0087711,0.0085246,0.0082851,0.0080523,0.0078261,0.0076062,0.0073925,0.0071847,0.0069829,0.0067867,0.006596,0.0064106,0.0062305,0.0060555,0.0058853,0.0057199,0.0055592,0.005403,0.0052512,0.0051037,0.0049603,0.0048209,0.0046854,0.0045538,0.0044258,0.0043015,0.0041806,0.0040632,0.003949,0.003838,0.0037302,0.0036254,0.0035235,0.0034245,0.0033283,0.0032348,0.0031439,0.0030555,0.0029697,0.0028863,0.0028052,0.0027263,0.0026497,0.0025753,0.0025029,0.0024326,0.0023642,0.0022978,0.0022333,0.0021705,0.0021095,0.0020502,0.0019926,0.0019366,0.0018822,0.0018293,0.0017779,0.001728,0.0016794,0.0016323,0.0015864,0.0015418,0.0014985,0.0014564,0.0014155,0.0013757,0.001337,0.0012995,0.001263,0.0012275,0.001193,0.0011595,0.0011269,0.0010952,0.0010645,0.0010345,0.0010055,0.00097722,0.00094977,0.00092308,0.00089714,0.00087193,0.00084744,0.00082362,0.00080048,0.00077799,0.00075613,0.00073489,0.00071424,0.00069417,0.00067466,0.00065571,0.00063728,0.00061938,0.00060197,0.00058506,0.00056862,0.00055264,0.00053712,0.00052202,0.00050736,0.0004931,0.00047925,0.00046578,0.00045269,0.00043997,0.00042761,0.0004156,0.00040392,0.00039257,0.00038154,0.00037082,0.0003604,0.00035027,0.00034043,0.00033087,0.00032157,0.00031253,0.00030375,0.00029522,0.00028692,0.00027886,0.00027103,0.00026341,0.00025601,0.00024882,0.00024183,0.00023503,0.00022843,0.00022201,0.00021577,0.00020971,0.00020382,0.00019809,0.00019252,0.00018711,0.00018186,0.00017675,0.00017178,0.00016695,0.00016226,0.0001577,0.00015327,0.00014897,0.00014478,0.00014071,0.00013676,0.00013292,0.00012918,0.00012555,0.00012202,0.0001186,0.00011526,0.00011202,0.00010888,0.00010582,0.00010284,9.9954e-05,9.7146e-05,9.4416e-05,9.1764e-05,8.9185e-05,8.6679e-05,8.4244e-05,8.1877e-05,7.9576e-05,7.734e-05,7.5167e-05,7.3055e-05,7.1002e-05,6.9007e-05,6.7069e-05,6.5184e-05,6.3353e-05,6.1572e-05,5.9842e-05,5.8161e-05,5.6527e-05,5.4939e-05,5.3395e-05,5.1895e-05,5.0436e-05,4.9019e-05,4.7642e-05,4.6303e-05,4.5002e-05,4.3738e-05,4.2509e-05,4.1315e-05,4.0154e-05,3.9025e-05,3.7929e-05,3.6863e-05,3.5827e-05,3.4821e-05,3.3842e-05,3.2892e-05,3.1967e-05,3.1069e-05,3.0196e-05,2.9348e-05,2.8523e-05,2.7722e-05,2.6943e-05,2.6186e-05,2.545e-05,2.4735e-05,2.404e-05,2.3364e-05,2.2708e-05,2.207e-05,2.145e-05,2.0847e-05,2.0261e-05,1.9692e-05,1.9139e-05,1.8601e-05,1.8078e-05,1.757e-05,1.7077e-05,1.6597e-05,1.6131e-05,1.5677e-05,1.5237e-05,1.4809e-05,1.4393e-05,1.3988e-05,1.3595e-05,1.3213e-05,1.2842e-05,1.2481e-05,1.213e-05,1.179e-05,1.1458e-05,1.1136e-05,1.0823e-05,1.0519e-05,1.0224e-05,9.9365e-06,9.6573e-06,9.386e-06,9.1222e-06,8.8659e-06,8.6168e-06,8.3747e-06,8.1394e-06,7.9107e-06,7.6884e-06,7.4724e-06,7.2624e-06,7.0584e-06,6.8601e-06,6.6673e-06,6.48e-06,6.2979e-06,6.1209e-06,5.949e-06,5.7818e-06,5.6193e-06,5.4615e-06,5.308e-06,5.1589e-06,5.0139e-06,4.873e-06,4.7361e-06,4.603e-06,4.4737e-06,4.348e-06,4.2258e-06,4.1071e-06,3.9917e-06,3.8795e-06,3.7705e-06,3.6646e-06,3.5616e-06,3.4615e-06,3.3643e-06,3.2698e-06,3.1779e-06,3.0886e-06,3.0018e-06,2.9175e-06,2.8355e-06,2.7558e-06,2.6784e-06,2.6031e-06,2.53e-06,2.4589e-06,2.3898e-06,2.3227e-06,2.2574e-06,2.194e-06,2.1323e-06,2.0724e-06,2.0142e-06,1.9576e-06,1.9026e-06,1.8491e-06,1.7972e-06,1.7467e-06,1.6976e-06,1.6499e-06,1.6035e-06,1.5585e-06,1.5147e-06,1.4721e-06,1.4308e-06,1.3906e-06,1.3515e-06,1.3135e-06,1.2766e-06,1.2407e-06,1.2059e-06,1.172e-06,1.1391e-06,1.1071e-06,1.076e-06,1.0457e-06,1.0163e-06,9.8779e-07,9.6004e-07,9.3306e-07,9.0684e-07,8.8136e-07,8.566e-07,8.3253e-07,8.0914e-07,7.864e-07,7.6431e-07,7.4283e-07,7.2196e-07,7.0167e-07,6.8196e-07,6.628e-07,6.4417e-07,6.2607e-07,6.0848e-07,5.9139e-07,5.7477e-07,5.5862e-07,5.4292e-07,5.2767e-07,5.1284e-07,4.9843e-07,4.9843e-07,0.022984,0.0453,0.066967,0.088004,0.10843,0.12826,0.14752,0.16621,0.18437,0.20199,0.2191,0.23572,0.25185,0.26751,0.28272,0.29748,0.31182,0.32574,0.33926,0.35238,0.36512,0.37749,0.3895,0.40116,0.41248,0.42348,0.43415,0.44451,0.45458,0.46435,0.47383,0.48304,0.49198,0.50067,0.5091,0.51728,0.52523,0.53294,0.54044,0.54771,0.55477,0.56163,0.56829,0.57475,0.58103,0.58712,0.59304,0.59878,0.60436,0.60978,0.61504,0.62014,0.6251,0.62991,0.63458,0.63912,0.64353,0.6478,0.65196,0.65599,0.6599,0.6637,0.66739,0.67098,0.67446,0.67784,0.68112,0.6843,0.68739,0.69039,0.69331,0.69614,0.69889,0.70155,0.70414,0.70666,0.7091,0.71147,0.71377,0.71601,0.71818,0.72029,0.72233,0.72432,0.72625,0.72812,0.72994,0.7317,0.73342,0.73508,0.7367,0.73827,0.73979,0.74127,0.7427,0.7441,0.74545,0.74677,0.74804,0.74804,0.72702,0.7066,0.68674,0.66745,0.64869,0.63047,0.61275,0.59553,0.5788,0.56254,0.54673,0.53137,0.51644,0.50193,0.48783,0.47412,0.4608,0.44785,0.43527,0.42304,0.41115,0.3996,0.38837,0.37746,0.36685,0.35654,0.34653,0.33679,0.32733,0.31813,0.30919,0.3005,0.29206,0.28385,0.27588,0.26813,0.26059,0.25327,0.24615,0.23924,0.23252,0.22598,0.21963,0.21346,0.20746,0.20164,0.19597,0.19046,0.18511,0.17991,0.17486,0.16994,0.16517,0.16053,0.15602,0.15163,0.14737,0.14323,0.13921,0.1353,0.13149,0.1278,0.12421,0.12072,0.11733,0.11403,0.11083,0.10771,0.10469,0.10174,0.098885,0.096107,0.093406,0.090782,0.088231,0.085752,0.083343,0.081001,0.078725,0.076513,0.074363,0.072274,0.070243,0.068269,0.066351,0.064487,0.062675,0.060914,0.059202,0.057539,0.055922,0.054351,0.052824,0.051339,0.049897,0.048495,0.047132,0.045808,0.044521,0.04327,0.042054,0.040873,0.039724,0.038608,0.037523,0.036469,0.035444,0.034448,0.03348,0.03254,0.031625,0.030737,0.029873,0.029034,0.028218,0.027425,0.026655,0.025906,0.025178,0.02447,0.023783,0.023114,0.022465,0.021834,0.02122,0.020624,0.020045,0.019481,0.018934,0.018402,0.017885,0.017382,0.016894,0.016419,0.015958,0.01551,0.015074,0.01465,0.014239,0.013839,0.01345,0.013072,0.012705,0.012348,0.012001,0.011663,0.011336,0.011017,0.010708,0.010407,0.010114,0.0098302,0.009554,0.0092856,0.0090246,0.0087711,0.0085246,0.0082851,0.0080523,0.0078261,0.0076062,0.0073925,0.0071847,0.0069829,0.0067867,0.006596,0.0064106,0.0062305,0.0060555,0.0058853,0.0057199,0.0055592,0.005403,0.0052512,0.0051037,0.0049603,0.0048209,0.0046854,0.0045538,0.0044258,0.0043015,0.0041806,0.0040632,0.003949,0.003838,0.0037302,0.0036254,0.0035235,0.0034245,0.0033283,0.0032348,0.0031439,0.0030555,0.0029697,0.0028863,0.0028052,0.0027263,0.0026497,0.0025753,0.0025029,0.0024326,0.0023642,0.0022978,0.0022333,0.0021705,0.0021095,0.0020502,0.0019926,0.0019366,0.0018822,0.0018293,0.0017779,0.001728,0.0016794,0.0016323,0.0015864,0.0015418,0.0014985,0.0014564,0.0014155,0.0013757,0.001337,0.0012995,0.001263,0.0012275,0.001193,0.0011595,0.0011269,0.0010952,0.0010645,0.0010345,0.0010055,0.00097722,0.00094977,0.00092308,0.00089714,0.00087193,0.00084744,0.00082362,0.00080048,0.00077799,0.00075613,0.00073489,0.00071424,0.00069417,0.00067466,0.00065571,0.00063728,0.00061938,0.00060197,0.00058506,0.00056862,0.00055264,0.00053712,0.00052202,0.00050736,0.0004931,0.00047925,0.00046578,0.00045269,0.00043997,0.00042761,0.0004156,0.00040392,0.00039257,0.00038154,0.00037082,0.0003604,0.00035027,0.00034043,0.00033087,0.00032157,0.00031253,0.00030375,0.00029522,0.00028692,0.00027886,0.00027103,0.00026341,0.00025601,0.00024882,0.00024183,0.00023503,0.00022843,0.00022201,0.00021577,0.00020971,0.00020382,0.00019809,0.00019252,0.00018711,0.00018186,0.00017675,0.00017178,0.00016695,0.00016226,0.0001577,0.00015327,0.00014897,0.00014478,0.00014071,0.00013676,0.00013292,0.00012918,0.00012555,0.00012202,0.0001186,0.00011526,0.00011202,0.00010888,0.00010582,0.00010284,9.9954e-05,9.7146e-05,9.4416e-05,9.1764e-05,8.9185e-05,8.6679e-05,8.4244e-05,8.1877e-05,7.9576e-05,7.734e-05,7.5167e-05,7.3055e-05,7.1002e-05,6.9007e-05,6.7069e-05,6.5184e-05,6.3353e-05,6.1572e-05,5.9842e-05,5.8161e-05,5.6527e-05,5.4939e-05,5.3395e-05,5.1895e-05,5.0436e-05,4.9019e-05,4.7642e-05,4.6303e-05,4.5002e-05,4.3738e-05,4.2509e-05,4.1315e-05,4.0154e-05,3.9025e-05,3.7929e-05,3.6863e-05,3.5827e-05,3.4821e-05,3.3842e-05,3.2892e-05,3.1967e-05,3.1069e-05,3.0196e-05,2.9348e-05,2.8523e-05,2.7722e-05,2.6943e-05,2.6186e-05,2.545e-05,2.4735e-05,2.404e-05,2.3364e-05,2.2708e-05,2.207e-05,2.145e-05,2.0847e-05,2.0261e-05,1.9692e-05,1.9139e-05,1.8601e-05,1.8078e-05,1.757e-05,1.7077e-05,1.6597e-05,1.6131e-05,1.5677e-05,1.5237e-05,1.4809e-05,1.4393e-05,1.3988e-05,1.3595e-05,1.3213e-05,1.2842e-05,1.2481e-05,1.213e-05,1.179e-05,1.1458e-05,1.1136e-05,1.0823e-05,1.0519e-05,1.0224e-05,9.9365e-06,9.6573e-06,9.386e-06,9.1222e-06,8.8659e-06,8.6168e-06,8.3747e-06,8.1394e-06,7.9107e-06,7.6884e-06,7.4724e-06,7.2624e-06,7.0584e-06,6.8601e-06,6.6673e-06,6.48e-06,6.2979e-06,6.1209e-06,5.949e-06,5.7818e-06,5.6193e-06,5.4615e-06,5.308e-06,5.1589e-06,5.0139e-06,4.873e-06,4.7361e-06,4.603e-06,4.4737e-06,4.348e-06,4.2258e-06,4.1071e-06,3.9917e-06,3.8795e-06,3.7705e-06,3.6646e-06,3.5616e-06,3.4615e-06,3.3643e-06,3.2698e-06,3.1779e-06,3.0886e-06,3.0018e-06,2.9175e-06,2.8355e-06,2.7558e-06,2.6784e-06,2.6031e-06,2.53e-06,2.4589e-06,2.3898e-06,2.3227e-06,2.2574e-06,2.194e-06,2.1323e-06,2.0724e-06,2.0142e-06,1.9576e-06,1.9026e-06,1.8491e-06,1.7972e-06,1.7467e-06,1.6976e-06,1.6499e-06,1.6035e-06,1.5585e-06,1.5147e-06,1.4721e-06,1.4308e-06,1.3906e-06,1.3515e-06,1.3135e-06,1.2766e-06,1.2407e-06,1.2059e-06,1.172e-06,1.1391e-06,1.1071e-06,1.076e-06,1.0457e-06,1.0163e-06,9.8779e-07,9.6004e-07,9.3306e-07,9.0684e-07,8.8136e-07,8.566e-07,8.3253e-07,8.0914e-07,7.864e-07,7.6431e-07,7.4283e-07,7.2196e-07,7.0167e-07,6.8196e-07,6.628e-07,6.4417e-07,6.2607e-07,6.0848e-07,5.9139e-07,5.7477e-07,5.5862e-07,5.4292e-07,5.2767e-07,5.1284e-07,4.9843e-07,4.8443e-07,4.7082e-07,4.5759e-07,4.4473e-07,4.3224e-07,4.2009e-07,4.0829e-07,3.9681e-07,3.8567e-07,3.7483e-07,3.643e-07,3.5406e-07,3.4411e-07,3.3444e-07,3.2505e-07,3.1591e-07,3.0704e-07,2.9841e-07,2.9003e-07,2.8188e-07,2.7396e-07,2.6626e-07,2.5878e-07,2.5151e-07,2.4444e-07,2.3757e-07,2.309e-07,2.2441e-07,2.181e-07,2.1198e-07,2.0602e-07,2.0023e-07,1.946e-07,1.8914e-07,1.8382e-07,1.7866e-07,1.7364e-07,1.6876e-07,1.6402e-07,1.5941e-07,1.5493e-07,1.5058e-07,1.4635e-07,1.4223e-07,1.3824e-07,1.3435e-07,1.3058e-07,1.2691e-07,1.2334e-07,1.1988e-07,1.1651e-07,1.1324e-07,1.1005e-07,1.0696e-07,1.0396e-07,1.0104e-07,9.8196e-08,9.5437e-08,9.2756e-08,9.015e-08,8.7617e-08,8.5155e-08,8.2762e-08,8.0437e-08,7.8177e-08,7.598e-08,7.3845e-08,7.177e-08,6.9754e-08,6.7794e-08,6.5889e-08,6.4038e-08,6.2238e-08,6.049e-08,5.879e-08,5.7138e-08,5.5533e-08,5.3972e-08,5.2456e-08,5.0982e-08,4.9549e-08,4.8157e-08,4.6804e-08,4.5489e-08,4.4211e-08,4.2969e-08,4.1761e-08,4.0588e-08,3.9447e-08,3.8339e-08,3.7262e-08,3.6215e-08,3.5197e-08,3.4208e-08,3.3247e-08,3.2313e-08,3.1405e-08,3.0523e-08,2.9665e-08,2.8832e-08,2.8021e-08,2.7234e-08,2.6469e-08,2.5725e-08,2.5002e-08,2.43e-08,2.3617e-08,2.2953e-08,2.2309e-08,2.1682e-08,2.1073e-08,2.048e-08,1.9905e-08,1.9346e-08,1.8802e-08,1.8274e-08,1.776e-08,1.7261e-08,1.6776e-08,1.6305e-08,1.5847e-08,1.5402e-08,1.4969e-08,1.4548e-08,1.4139e-08,1.3742e-08,1.3356e-08,1.2981e-08,1.2616e-08,1.2262e-08,1.1917e-08,1.1582e-08,1.1257e-08,1.094e-08,1.0633e-08,1.0334e-08,1.0044e-08,9.7617e-09,9.4875e-09,9.2209e-09,8.9618e-09,8.71e-09,8.4653e-09,8.2274e-09,7.9962e-09,7.7716e-09,7.5532e-09,7.341e-09,7.1347e-09,6.9342e-09,6.7394e-09,6.55e-09,6.366e-09,6.1871e-09,6.0133e-09,5.8443e-09,5.6801e-09,5.5205e-09,5.3654e-09,5.2146e-09,5.0681e-09,4.9257e-09,4.7873e-09,4.6528e-09,4.5221e-09,4.395e-09,4.2715e-09,4.1515e-09,4.0349e-09,3.9215e-09,3.8113e-09,3.7042e-09,3.6001e-09,3.499e-09,3.4007e-09,3.3051e-09,3.2122e-09,3.122e-09,3.0343e-09,2.949e-09,2.8662e-09,2.7856e-09,2.7073e-09,2.6313e-09,2.5573e-09,2.4855e-09,2.4157e-09,2.3478e-09,2.2818e-09,2.2177e-09,2.1554e-09,2.0948e-09,2.036e-09,1.9788e-09,1.9232e-09,1.8691e-09,1.8166e-09,1.7656e-09,1.716e-09,1.6677e-09,1.6209e-09,1.5753e-09,1.5311e-09,1.4881e-09,1.4462e-09,1.4056e-09,1.3661e-09,1.3277e-09,1.2904e-09,1.2542e-09,1.2189e-09,1.1847e-09,1.1514e-09,1.119e-09,1.0876e-09,1.057e-09,1.0273e-09,9.9847e-10,9.7042e-10,9.4315e-10,9.1665e-10,8.9089e-10,8.6586e-10,8.4153e-10,8.1789e-10,7.9491e-10,7.7257e-10,7.5086e-10,7.2977e-10,7.0926e-10,6.8933e-10,6.6996e-10,6.5114e-10,6.3284e-10,6.1506e-10,5.9778e-10,5.8099e-10,5.6466e-10,5.488e-10,5.3338e-10,5.1839e-10,5.0382e-10,4.8967e-10,4.7591e-10,4.6254e-10,4.4954e-10,4.3691e-10,4.2463e-10,4.127e-10,4.0111e-10,3.8984e-10,3.7888e-10,3.6824e-10,3.5789e-10,3.4783e-10,3.3806e-10,3.2856e-10,3.1933e-10,3.1036e-10,3.0164e-10,2.9316e-10,2.8492e-10,2.7692e-10,2.6914e-10,2.6158e-10,2.5423e-10,2.4708e-10,2.4014e-10,2.3339e-10,2.2684e-10,2.2046e-10,2.1427e-10,2.0825e-10,2.024e-10,1.9671e-10,1.9118e-10,1.8581e-10,1.8059e-10,1.7552e-10,1.7058e-10,1.6579e-10,1.6113e-10,1.566e-10,1.522e-10,1.4793e-10,1.4377e-10,1.3973e-10,1.3581e-10,1.3199e-10,1.2828e-10,1.2468e-10,1.2117e-10,1.1777e-10,1.1446e-10,1.1124e-10,1.0812e-10,1.0508e-10,1.0213e-10,9.9258e-11,9.6469e-11,9.3759e-11,9.1124e-11,8.8564e-11,8.6076e-11,8.3657e-11,8.1306e-11,7.9022e-11,7.6802e-11,7.4644e-11,7.2546e-11,7.0508e-11,6.8527e-11,6.6601e-11,6.473e-11,6.2911e-11,6.1144e-11,5.9426e-11,5.7756e-11,5.6133e-11,5.4556e-11,5.3023e-11,5.1533e-11,5.0085e-11,4.8678e-11,4.731e-11,4.5981e-11,4.4689e-11,4.3433e-11,4.2213e-11,4.1027e-11,3.9874e-11,3.8754e-11,3.7665e-11,3.6606e-11,3.5578e-11,3.4578e-11,3.3607e-11,3.2662e-11,3.1745e-11,3.0853e-11,2.9986e-11,2.9143e-11,2.8324e-11,2.7529e-11,2.6755e-11,2.6003e-11,2.5273e-11,2.4563e-11,2.3872e-11,2.3202e-11,2.255e-11,2.1916e-11,2.13e-11,2.0702e-11,2.012e-11,1.9555e-11,1.9005e-11,1.8471e-11,1.7952e-11,1.7448e-11,1.6958e-11,1.6481e-11,1.6018e-11,1.5568e-11,1.5131e-11,1.4706e-11,1.4292e-11,1.3891e-11,1.35e-11,1.3121e-11,1.2752e-11,1.2394e-11,1.2046e-11,1.1707e-11,1.1378e-11,1.1059e-11,1.0748e-11,1.0446e-11,1.0153e-11,9.8673e-12,9.59e-12,9.3206e-12,9.0587e-12,8.8042e-12,8.5568e-12,8.3164e-12,8.0827e-12,7.8556e-12,7.6349e-12,7.4203e-12,7.2118e-12,7.0092e-12,6.8123e-12,6.6209e-12,6.4348e-12,6.254e-12,6.0783e-12,5.9075e-12,5.7415e-12,5.5802e-12,5.4234e-12,5.271e-12,5.1229e-12,4.979e-12,4.8391e-12,4.7031e-12,4.571e-12,4.4425e-12,4.3177e-12,4.1964e-12,4.0785e-12,3.9639e-12,3.8525e-12,3.7443e-12,3.6391e-12,3.5368e-12,3.4374e-12,3.3409e-12,3.247e-12,3.1557e-12,3.0671e-12,2.9809e-12,2.8971e-12,2.8157e-12,2.7366e-12,2.6597e-12,2.585e-12,2.5124e-12,2.4418e-12,2.3732e-12,2.3065e-12,2.2417e-12,2.1787e-12,2.1175e-12,2.058e-12,2.0002e-12,1.944e-12,1.8893e-12,1.8362e-12,1.7847e-12,1.7345e-12,1.6858e-12,1.6384e-12,1.5924e-12,1.5476e-12,1.5041e-12,1.4619e-12,1.4208e-12,1.3809e-12,1.3421e-12,1.3044e-12,1.2677e-12,1.2321e-12,1.1975e-12,1.1638e-12,1.1311e-12,1.0994e-12,1.0685e-12,1.0384e-12,1.0093e-12,9.8091e-13,9.5335e-13,9.2656e-13,9.0053e-13,8.7522e-13,8.5063e-13,8.2673e-13,8.035e-13,7.8093e-13,7.5898e-13,7.3766e-13,7.1693e-13,6.9679e-13,6.7721e-13,6.5818e-13,6.3969e-13,6.2171e-13,6.0425e-13,5.8727e-13,5.7077e-13,5.5473e-13,5.3914e-13,5.2399e-13,5.0927e-13,4.9496e-13,4.8105e-13,4.6754e-13,4.544e-13,4.4163e-13,4.2922e-13,4.1716e-13,4.0544e-13,3.9405e-13,3.8298e-13,3.7222e-13,3.6176e-13,3.516e-13,3.4172e-13,3.3211e-13,3.2278e-13,3.1371e-13,3.049e-13,2.9633e-13,2.8801e-13,2.7991e-13,2.7205e-13,2.644e-13,2.5698e-13,2.4976e-13,2.4274e-13,2.3592e-13,2.2929e-13,2.2285e-13,2.1658e-13,2.105e-13,2.0458e-13,1.9884e-13,1.9325e-13,1.8782e-13,1.8254e-13,1.7741e-13,1.7243e-13,1.6758e-13,1.6287e-13,1.583e-13,1.5385e-13,1.4953e-13,1.4533e-13,1.4124e-13,1.3727e-13,1.3342e-13,1.2967e-13,1.2603e-13,1.2248e-13,1.1904e-13,1.157e-13,1.1245e-13,1.0929e-13,1.0622e-13,1.0323e-13,1.0033e-13,9.7513e-14,9.4773e-14,9.211e-14,8.9522e-14,8.7006e-14,8.4562e-14,8.2186e-14,7.9876e-14,7.7632e-14,7.5451e-14,7.3331e-14,7.127e-14,6.9268e-14,6.7322e-14,6.543e-14,6.3592e-14,6.1805e-14,6.0068e-14,5.838e-14,5.674e-14,5.5146e-14,5.3596e-14,5.209e-14,5.0627e-14,4.9204e-14,4.7822e-14,4.6478e-14,4.5172e-14,4.3903e-14,4.2669e-14,4.147e-14,4.0305e-14,3.9173e-14,3.8072e-14,3.7002e-14,3.5963e-14,3.4952e-14,3.397e-14,3.3016e-14,3.2088e-14,3.1186e-14,3.031e-14,2.9458e-14,2.8631e-14,2.7826e-14,2.7044e-14,2.6285e-14,2.5546e-14,2.4828e-14,2.4131e-14,2.3453e-14,2.2794e-14,2.2153e-14,2.1531e-14,2.0926e-14,2.0338e-14,1.9766e-14,1.9211e-14,1.8671e-14,1.8147e-14,1.7637e-14,1.7141e-14,1.666e-14,1.6191e-14,1.5736e-14,1.5294e-14,1.4865e-14,1.4447e-14,1.4041e-14,1.3646e-14,1.3263e-14,1.289e-14,1.2528e-14,1.2176e-14,1.1834e-14,1.1502e-14,1.1178e-14,1.0864e-14,1.0559e-14,1.0262e-14,9.974e-15,9.6937e-15,9.4214e-15,9.1567e-15,8.8994e-15,8.6493e-15,8.4063e-15,8.1701e-15,7.9405e-15,7.7174e-15,7.5006e-15,7.2898e-15,7.085e-15,6.8859e-15,6.6925e-15,6.5044e-15,6.3217e-15,6.144e-15,5.9714e-15,5.8036e-15,5.6405e-15,5.4821e-15,5.328e-15,5.1783e-15,5.0328e-15,4.8914e-15,4.754e-15,4.6204e-15,4.4906e-15,4.3644e-15,4.2418e-15,4.1226e-15,4.0068e-15,3.8942e-15,3.7848e-15,3.6784e-15,3.5751e-15,3.4746e-15,3.377e-15,3.2821e-15,3.1899e-15,3.1002e-15,3.0131e-15,2.9285e-15,2.8462e-15,2.7662e-15,2.6885e-15,2.613e-15,2.5395e-15,2.4682e-15,2.3988e-15,2.3314e-15,2.2659e-15,2.2023e-15,2.1404e-15,2.0802e-15,2.0218e-15,1.965e-15,1.9098e-15,1.8561e-15,1.804e-15,1.7533e-15,1.704e-15,1.6561e-15,1.6096e-15,1.5644e-15,1.5204e-15,1.4777e-15,1.4362e-15,1.3958e-15,1.3566e-15,1.3185e-15,1.2814e-15,1.2454e-15,1.2104e-15,1.1764e-15,1.1434e-15,1.1112e-15,1.08e-15,1.0497e-15,1.0202e-15,9.9152e-16,9.6366e-16,9.3658e-16,9.1027e-16,8.8469e-16,8.5983e-16,8.3567e-16,8.1219e-16,7.8937e-16,7.6719e-16,7.4563e-16,7.2468e-16,7.0432e-16,6.8453e-16,6.653e-16,6.4661e-16,6.2844e-16,6.1078e-16,5.9362e-16,5.7694e-16,5.6073e-16,5.4497e-16,5.2966e-16,5.1478e-16,5.0031e-16,4.8626e-16,4.7259e-16,4.5931e-16,4.4641e-16,4.3387e-16,4.2168e-16,4.0983e-16,3.9831e-16,3.8712e-16,3.7624e-16,3.6567e-16,3.554e-16,3.4541e-16,3.3571e-16,3.2627e-16,3.1711e-16,3.082e-16,2.9954e-16,2.9112e-16,2.8294e-16,2.7499e-16,2.6726e-16,2.5975e-16,2.5246e-16,2.4536e-16,2.3847e-16,2.3177e-16,2.2526e-16,2.1893e-16,2.1278e-16,2.068e-16,2.0099e-16,1.9534e-16,1.8985e-16,1.8452e-16,1.7933e-16,1.7429e-16,1.694e-16,1.6464e-16,1.6001e-16,1.5551e-16,1.5114e-16,1.469e-16,1.4277e-16,1.3876e-16,1.3486e-16,1.3107e-16,1.2739e-16,1.2381e-16,1.2033e-16,1.1695e-16,1.1366e-16,1.1047e-16,1.0737e-16,1.0435e-16,1.0142e-16,9.8567e-17,9.5797e-17,9.3106e-17,9.049e-17,8.7947e-17,8.5476e-17,8.3074e-17,8.074e-17,7.8472e-17,7.6267e-17,7.4124e-17,7.2041e-17,7.0017e-17,6.805e-17,6.6138e-17,6.4279e-17,6.2473e-17,6.0718e-17,5.9012e-17,5.7354e-17,5.5742e-17,5.4176e-17,5.2654e-17,5.1174e-17,4.9736e-17,4.8339e-17,4.6981e-17,4.5661e-17,4.4378e-17,4.3131e-17,4.1919e-17,4.0741e-17,3.9596e-17,3.8484e-17,3.7402e-17,3.6352e-17,3.533e-17,3.4337e-17,3.3373e-17,3.2435e-17,3.1524e-17,3.0638e-17,2.9777e-17,2.894e-17,2.8127e-17,2.7337e-17,2.6569e-17,2.5822e-17,2.5097e-17,2.4392e-17,2.3706e-17,2.304e-17,2.2393e-17,2.1764e-17,2.1152e-17,2.0558e-17,1.998e-17,1.9419e-17,1.8873e-17,1.8343e-17,1.7827e-17,1.7326e-17,1.684e-17,1.6366e-17,1.5907e-17,1.546e-17,1.5025e-17,1.4603e-17,1.4193e-17,1.3794e-17,1.3406e-17,1.303e-17,1.2664e-17,1.2308e-17,1.1962e-17,1.1626e-17,1.1299e-17,1.0982e-17,1.0673e-17,1.0373e-17,1.0082e-17,9.7986e-18,9.5232e-18,9.2557e-18,8.9956e-18,8.7428e-18,8.4972e-18,8.2584e-18,8.0264e-18,7.8009e-18,7.5817e-18,7.3687e-18,7.1616e-18,6.9604e-18,6.7648e-18,6.5747e-18,6.39e-18,6.2105e-18,6.036e-18,5.8664e-18,5.7015e-18,5.5413e-18,5.3856e-18,5.2343e-18,5.0872e-18,4.9443e-18,4.8054e-18,4.6704e-18,4.5391e-18,4.4116e-18,4.2876e-18,4.1672e-18,4.0501e-18,3.9363e-18,3.8257e-18,3.7182e-18,3.6137e-18,3.5122e-18,3.4135e-18,3.3176e-18,3.2244e-18,3.1338e-18,3.0457e-18,2.9601e-18,2.877e-18,2.7961e-18,2.7176e-18,2.6412e-18,2.567e-18,2.4949e-18,2.4248e-18,2.3566e-18,2.2904e-18,2.2261e-18,2.1635e-18,2.1027e-18,2.0436e-18,1.9862e-18,1.9304e-18,1.8762e-18,1.8235e-18,1.7722e-18,1.7224e-18,1.674e-18,1.627e-18,1.5813e-18,1.5369e-18,1.4937e-18,1.4517e-18,1.4109e-18,1.3713e-18,1.3327e-18,1.2953e-18,1.2589e-18,1.2235e-18,1.1891e-18,1.1557e-18,1.1233e-18,1.0917e-18,1.061e-18,1.0312e-18,1.0022e-18,9.7408e-19,9.4671e-19,9.2011e-19,8.9426e-19,8.6913e-19,8.4471e-19,8.2097e-19,7.9791e-19,7.7549e-19,7.537e-19,7.3252e-19,7.1194e-19,6.9193e-19,6.7249e-19,6.536e-19,6.3523e-19,6.1738e-19,6.0004e-19,5.8318e-19,5.6679e-19,5.5087e-19,5.3539e-19,5.2034e-19,5.0572e-19,4.9151e-19,4.777e-19,4.6428e-19,4.5124e-19,4.3856e-19,4.2624e-19,4.1426e-19,4.0262e-19,3.9131e-19,3.8031e-19,3.6963e-19,3.5924e-19,3.4915e-19,3.3934e-19,3.298e-19,3.2053e-19,3.1153e-19,3.0278e-19,2.9427e-19,2.86e-19,2.7796e-19,2.7015e-19,2.6256e-19,2.5519e-19,2.4802e-19,2.4105e-19,2.3427e-19,2.2769e-19,2.2129e-19,2.1508e-19,2.0903e-19,2.0316e-19,1.9745e-19,1.919e-19,1.8651e-19,1.8127e-19,1.7618e-19,1.7123e-19,1.6642e-19,1.6174e-19,1.572e-19,1.5278e-19,1.4849e-19,1.4431e-19,1.4026e-19,1.3632e-19,1.3249e-19,1.2877e-19,1.2515e-19,1.2163e-19,1.1821e-19,1.1489e-19,1.1166e-19,1.0853e-19,1.0548e-19,1.0251e-19,9.9633e-20,9.6833e-20,9.4113e-20,9.1468e-20,8.8898e-20,8.64e-20,8.3973e-20,8.1613e-20,7.932e-20,7.7091e-20,7.4925e-20,7.282e-20,7.0774e-20,6.8785e-20,6.6853e-20,6.4974e-20,6.3149e-20,6.1374e-20,5.965e-20,5.7974e-20,5.6345e-20,5.4762e-20,5.3223e-20,5.1728e-20,5.0274e-20,4.8862e-20,4.7489e-20,4.6154e-20,4.4858e-20,4.3597e-20,4.2372e-20,4.1182e-20,4.0024e-20,3.89e-20,3.7807e-20,3.6745e-20,3.5712e-20,3.4709e-20,3.3733e-20,3.2786e-20,3.1864e-20,3.0969e-20,3.0099e-20,2.9253e-20,2.8431e-20,2.7632e-20,2.6856e-20,2.6101e-20,2.5368e-20,2.4655e-20,2.3963e-20,2.3289e-20,2.2635e-20,2.1999e-20,2.1381e-20,2.078e-20,2.0196e-20,1.9629e-20,1.9077e-20,1.8541e-20,1.802e-20,1.7514e-20,1.7022e-20,1.6543e-20,1.6079e-20,1.5627e-20,1.5188e-20,1.4761e-20,1.4346e-20,1.3943e-20,1.3551e-20,1.3171e-20,1.2801e-20,1.2441e-20,1.2091e-20,1.1752e-20,1.1421e-20,1.1101e-20,1.0789e-20,1.0485e-20,1.0191e-20,9.9045e-21,9.6262e-21,9.3558e-21,9.0929e-21,8.8374e-21,8.5891e-21,8.3477e-21,8.1132e-21,7.8852e-21,7.6637e-21,7.4483e-21,7.2391e-21,7.0357e-21,6.838e-21,6.6458e-21,6.4591e-21,6.2776e-21,6.1012e-21,5.9298e-21,5.7632e-21,5.6013e-21,5.4439e-21,5.2909e-21,5.1423e-21,4.9978e-21,4.8573e-21,4.7209e-21,4.5882e-21,4.4593e-21,4.334e-21,4.2122e-21,4.0939e-21,3.9788e-21,3.867e-21,3.7584e-21,3.6528e-21,3.5502e-21,3.4504e-21,3.3535e-21,3.2592e-21,3.1677e-21,3.0787e-21,2.9921e-21,2.9081e-21,2.8264e-21,2.747e-21,2.6698e-21,2.5948e-21,2.5218e-21,2.451e-21,2.3821e-21,2.3152e-21,2.2501e-21,2.1869e-21,2.1255e-21,2.0657e-21,2.0077e-21,1.9513e-21,1.8965e-21,1.8432e-21,1.7914e-21,1.7411e-21,1.6921e-21,1.6446e-21,1.5984e-21,1.5535e-21,1.5098e-21,1.4674e-21,1.4262e-21,1.3861e-21,1.3472e-21,1.3093e-21,1.2725e-21,1.2368e-21,1.202e-21,1.1682e-21,1.1354e-21,1.1035e-21,1.0725e-21,1.0424e-21,1.0131e-21,9.8461e-22,9.5695e-22,9.3006e-22,9.0393e-22,8.7853e-22,8.5384e-22,8.2985e-22,8.0653e-22,7.8387e-22,7.6185e-22,7.4044e-22,7.1964e-22,6.9942e-22,6.7976e-22,6.6066e-22,6.421e-22,6.2406e-22,6.0653e-22,5.8948e-22,5.7292e-22,5.5682e-22,5.4118e-22,5.2597e-22,5.1119e-22,4.9683e-22,4.8287e-22,4.693e-22,4.5612e-22,4.433e-22,4.3084e-22,4.1874e-22,4.0697e-22,3.9554e-22,3.8442e-22,3.7362e-22,3.6312e-22,3.5292e-22,3.4301e-22,3.3337e-22,3.24e-22,3.149e-22,3.0605e-22,2.9745e-22,2.8909e-22,2.8097e-22,2.7308e-22,2.654e-22,2.5795e-22,2.507e-22,2.4365e-22,2.3681e-22,2.3015e-22,2.2369e-22,2.174e-22,2.1129e-22,2.0536e-22,1.9959e-22,1.9398e-22,1.8853e-22,1.8323e-22,1.7808e-22,1.7308e-22,1.6822e-22,1.6349e-22
0,0,0,0,0,0,0,0,0,0,0,0,0,0,0,0,0,0,0,0,0,0,0,0,0,0,0,0,0,0,0,0,0,0,0,0,0,0,0,0,0,0,0,0,0,0,0,0,0,0,0,0,0,0,0,0,0,0,0,0,0,0,0,0,0,0,0,0,0,0,0,0,0,0,0,0,0,0,0,0,0,0,0,0,0,0,0,0,0,0,0,0,0,0,0,0,0,0,0,0,0,0.022984,0.0453,0.066967,0.088004,0.10843,0.12826,0.14752,0.16621,0.18437,0.20199,0.2191,0.23572,0.25185,0.26751,0.28272,0.29748,0.31182,0.32574,0.33926,0.35238,0.36512,0.37749,0.3895,0.40116,0.41248,0.42348,0.43415,0.44451,0.45458,0.46435,0.47383,0.48304,0.49198,0.50067,0.5091,0.51728,0.52523,0.53294,0.54044,0.54771,0.55477,0.56163,0.56829,0.57475,0.58103,0.58712,0.59304,0.59878,0.60436,0.60978,0.61504,0.62014,0.6251,0.62991,0.63458,0.63912,0.64353,0.6478,0.65196,0.65599,0.6599,0.6637,0.66739,0.67098,0.67446,0.67784,0.68112,0.6843,0.68739,0.69039,0.69331,0.69614,0.69889,0.70155,0.70414,0.70666,0.7091,0.71147,0.71377,0.71601,0.71818,0.72029,0.72233,0.72432,0.72625,0.72812,0.72994,0.7317,0.73342,0.73508,0.7367,0.73827,0.73979,0.74127,0.7427,0.7441,0.74545,0.74677,0.74804,0.74804,0.72702,0.7066,0.68674,0.66745,0.64869,0.63047,0.61275,0.59553,0.5788,0.56254,0.54673,0.53137,0.51644,0.50193,0.48783,0.47412,0.4608,0.44785,0.43527,0.42304,0.41115,0.3996,0.38837,0.37746,0.36685,0.35654,0.34653,0.33679,0.32733,0.31813,0.30919,0.3005,0.29206,0.28385,0.27588,0.26813,0.26059,0.25327,0.24615,0.23924,0.23252,0.22598,0.21963,0.21346,0.20746,0.20164,0.19597,0.19046,0.18511,0.17991,0.17486,0.16994,0.16517,0.16053,0.15602,0.15163,0.14737,0.14323,0.13921,0.1353,0.13149,0.1278,0.12421,0.12072,0.11733,0.11403,0.11083,0.10771,0.10469,0.10174,0.098885,0.096107,0.093406,0.090782,0.088231,0.085752,0.083343,0.081001,0.078725,0.076513,0.074363,0.072274,0.070243,0.068269,0.066351,0.064487,0.062675,0.060914,0.059202,0.057539,0.055922,0.054351,0.052824,0.051339,0.049897,0.048495,0.047132,0.045808,0.044521,0.04327,0.042054,0.040873,0.039724,0.038608,0.037523,0.036469,0.035444,0.034448,0.03348,0.03254,0.031625,0.030737,0.029873,0.029034,0.028218,0.027425,0.026655,0.025906,0.025178,0.02447,0.023783,0.023114,0.022465,0.021834,0.02122,0.020624,0.020045,0.019481,0.018934,0.018402,0.017885,0.017382,0.016894,0.016419,0.015958,0.01551,0.015074,0.01465,0.014239,0.013839,0.01345,0.013072,0.012705,0.012348,0.012001,0.011663,0.011336,0.011017,0.010708,0.010407,0.010114,0.0098302,0.009554,0.0092856,0.0090246,0.0087711,0.0085246,0.0082851,0.0080523,0.0078261,0.0076062,0.0073925,0.0071847,0.0069829,0.0067867,0.006596,0.0064106,0.0062305,0.0060555,0.0058853,0.0057199,0.0055592,0.005403,0.0052512,0.0051037,0.0049603,0.0048209,0.0046854,0.0045538,0.0044258,0.0043015,0.0041806,0.0040632,0.003949,0.003838,0.0037302,0.0036254,0.0035235,0.0034245,0.0033283,0.0032348,0.0031439,0.0030555,0.0029697,0.0028863,0.0028052,0.0027263,0.0026497,0.0025753,0.0025029,0.0024326,0.0023642,0.0022978,0.0022333,0.0021705,0.0021095,0.0020502,0.0019926,0.0019366,0.0018822,0.0018293,0.0017779,0.001728,0.0016794,0.0016323,0.0015864,0.0015418,0.0014985,0.0014564,0.0014155,0.0013757,0.001337,0.0012995,0.001263,0.0012275,0.001193,0.0011595,0.0011269,0.0010952,0.0010645,0.0010345,0.0010055,0.00097722,0.00094977,0.00092308,0.00089714,0.00087193,0.00084744,0.00082362,0.00080048,0.00077799,0.00075613,0.00073489,0.00071424,0.00069417,0.00067466,0.00065571,0.00063728,0.00061938,0.00060197,0.00058506,0.00056862,0.00055264,0.00053712,0.00052202,0.00050736,0.0004931,0.00047925,0.00046578,0.00045269,0.00043997,0.00042761,0.0004156,0.00040392,0.00039257,0.00038154,0.00037082,0.0003604,0.00035027,0.00034043,0.00033087,0.00032157,0.00031253,0.00030375,0.00029522,0.00028692,0.00027886,0.00027103,0.00026341,0.00025601,0.00024882,0.00024183,0.00023503,0.00022843,0.00022201,0.00021577,0.00020971,0.00020382,0.00019809,0.00019252,0.00018711,0.00018186,0.00017675,0.00017178,0.00016695,0.00016226,0.0001577,0.00015327,0.00014897,0.00014478,0.00014071,0.00013676,0.00013292,0.00012918,0.00012555,0.00012202,0.0001186,0.00011526,0.00011202,0.00010888,0.00010582,0.00010284,9.9954e-05,9.7146e-05,9.4416e-05,9.1764e-05,8.9185e-05,8.6679e-05,8.4244e-05,8.1877e-05,7.9576e-05,7.734e-05,7.5167e-05,7.3055e-05,7.1002e-05,6.9007e-05,6.7069e-05,6.5184e-05,6.3353e-05,6.1572e-05,5.9842e-05,5.8161e-05,5.6527e-05,5.4939e-05,5.3395e-05,5.1895e-05,5.0436e-05,4.9019e-05,4.7642e-05,4.6303e-05,4.5002e-05,4.3738e-05,4.2509e-05,4.1315e-05,4.0154e-05,3.9025e-05,3.7929e-05,3.6863e-05,3.5827e-05,3.5827e-05,0.022984,0.0453,0.066967,0.088004,0.10843,0.12826,0.14752,0.16621,0.18437,0.20199,0.2191,0.23572,0.25185,0.26751,0.28272,0.29748,0.31182,0.32574,0.33926,0.35238,0.36512,0.37749,0.3895,0.40116,0.41248,0.42348,0.43415,0.44451,0.45458,0.46435,0.47383,0.48304,0.49198,0.50067,0.5091,0.51728,0.52523,0.53294,0.54044,0.54771,0.55477,0.56163,0.56829,0.57475,0.58103,0.58712,0.59304,0.59878,0.60436,0.60978,0.61504,0.62014,0.6251,0.62991,0.63458,0.63912,0.64353,0.6478,0.65196,0.65599,0.6599,0.6637,0.66739,0.67098,0.67446,0.67784,0.68112,0.6843,0.68739,0.69039,0.69331,0.69614,0.69889,0.70155,0.70414,0.70666,0.7091,0.71147,0.71377,0.71601,0.71818,0.72029,0.72233,0.72432,0.72625,0.72812,0.72994,0.7317,0.73342,0.73508,0.7367,0.73827,0.73979,0.74127,0.7427,0.7441,0.74545,0.74677,0.74804,0.74804,0.72702,0.7066,0.68674,0.66745,0.64869,0.63047,0.61275,0.59553,0.5788,0.56254,0.54673,0.53137,0.51644,0.50193,0.48783,0.47412,0.4608,0.44785,0.43527,0.42304,0.41115,0.3996,0.38837,0.37746,0.36685,0.35654,0.34653,0.33679,0.32733,0.31813,0.30919,0.3005,0.29206,0.28385,0.27588,0.26813,0.26059,0.25327,0.24615,0.23924,0.23252,0.22598,0.21963,0.21346,0.20746,0.20164,0.19597,0.19046,0.18511,0.17991,0.17486,0.16994,0.16517,0.16053,0.15602,0.15163,0.14737,0.14323,0.13921,0.1353,0.13149,0.1278,0.12421,0.12072,0.11733,0.11403,0.11083,0.10771,0.10469,0.10174,0.098885,0.096107,0.093406,0.090782,0.088231,0.085752,0.083343,0.081001,0.078725,0.076513,0.074363,0.072274,0.070243,0.068269,0.066351,0.064487,0.062675,0.060914,0.059202,0.057539,0.055922,0.054351,0.052824,0.051339,0.049897,0.048495,0.047132,0.045808,0.044521,0.04327,0.042054,0.040873,0.039724,0.038608,0.037523,0.036469,0.035444,0.034448,0.03348,0.03254,0.031625,0.030737,0.029873,0.029034,0.028218,0.027425,0.026655,0.025906,0.025178,0.02447,0.023783,0.023114,0.022465,0.021834,0.02122,0.020624,0.020045,0.019481,0.018934,0.018402,0.017885,0.017382,0.016894,0.016419,0.015958,0.01551,0.015074,0.01465,0.014239,0.013839,0.01345,0.013072,0.012705,0.012348,0.012001,0.011663,0.011336,0.011017,0.010708,0.010407,0.010114,0.0098302,0.009554,0.0092856,0.0090246,0.0087711,0.0085246,0.0082851,0.0080523,0.0078261,0.0076062,0.0073925,0.0071847,0.0069829,0.0067867,0.006596,0.0064106,0.0062305,0.0060555,0.0058853,0.0057199,0.0055592,0.005403,0.0052512,0.0051037,0.0049603,0.0048209,0.0046854,0.0045538,0.0044258,0.0043015,0.0041806,0.0040632,0.003949,0.003838,0.0037302,0.0036254,0.0035235,0.0034245,0.0033283,0.0032348,0.0031439,0.0030555,0.0029697,0.0028863,0.0028052,0.0027263,0.0026497,0.0025753,0.0025029,0.0024326,0.0023642,0.0022978,0.0022333,0.0021705,0.0021095,0.0020502,0.0019926,0.0019366,0.0018822,0.0018293,0.0017779,0.001728,0.0016794,0.0016323,0.0015864,0.0015418,0.0014985,0.0014564,0.0014155,0.0013757,0.001337,0.0012995,0.001263,0.0012275,0.001193,0.0011595,0.0011269,0.0010952,0.0010645,0.0010345,0.0010055,0.00097722,0.00094977,0.00092308,0.00089714,0.00087193,0.00084744,0.00082362,0.00080048,0.00077799,0.00075613,0.00073489,0.00071424,0.00069417,0.00067466,0.00065571,0.00063728,0.00061938,0.00060197,0.00058506,0.00056862,0.00055264,0.00053712,0.00052202,0.00050736,0.0004931,0.00047925,0.00046578,0.00045269,0.00043997,0.00042761,0.0004156,0.00040392,0.00039257,0.00038154,0.00037082,0.0003604,0.00035027,0.00034043,0.00033087,0.00032157,0.00031253,0.00030375,0.00029522,0.00028692,0.00027886,0.00027103,0.00026341,0.00025601,0.00024882,0.00024183,0.00023503,0.00022843,0.00022201,0.00021577,0.00020971,0.00020382,0.00019809,0.00019252,0.00018711,0.00018186,0.00017675,0.00017178,0.00016695,0.00016226,0.0001577,0.00015327,0.00014897,0.00014478,0.00014071,0.00013676,0.00013292,0.00012918,0.00012555,0.00012202,0.0001186,0.00011526,0.00011202,0.00010888,0.00010582,0.00010284,9.9954e-05,9.7146e-05,9.4416e-05,9.1764e-05,8.9185e-05,8.6679e-05,8.4244e-05,8.1877e-05,7.9576e-05,7.734e-05,7.5167e-05,7.3055e-05,7.1002e-05,6.9007e-05,6.7069e-05,6.5184e-05,6.3353e-05,6.1572e-05,5.9842e-05,5.8161e-05,5.6527e-05,5.4939e-05,5.3395e-05,5.1895e-05,5.0436e-05,4.9019e-05,4.7642e-05,4.6303e-05,4.5002e-05,4.3738e-05,4.2509e-05,4.1315e-05,4.0154e-05,3.9025e-05,3.7929e-05,3.6863e-05,3.5827e-05,3.5827e-05,0.022984,0.0453,0.066967,0.088004,0.10843,0.12826,0.14752,0.16621,0.18437,0.20199,0.2191,0.23572,0.25185,0.26751,0.28272,0.29748,0.31182,0.32574,0.33926,0.35238,0.36512,0.37749,0.3895,0.40116,0.41248,0.42348,0.43415,0.44451,0.45458,0.46435,0.47383,0.48304,0.49198,0.50067,0.5091,0.51728,0.52523,0.53294,0.54044,0.54771,0.55477,0.56163,0.56829,0.57475,0.58103,0.58712,0.59304,0.59878,0.60436,0.60978,0.61504,0.62014,0.6251,0.62991,0.63458,0.63912,0.64353,0.6478,0.65196,0.65599,0.6599,0.6637,0.66739,0.67098,0.67446,0.67784,0.68112,0.6843,0.68739,0.69039,0.69331,0.69614,0.69889,0.70155,0.70414,0.70666,0.7091,0.71147,0.71377,0.71601,0.71818,0.72029,0.72233,0.72432,0.72625,0.72812,0.72994,0.7317,0.73342,0.73508,0.7367,0.73827,0.73979,0.74127,0.7427,0.7441,0.74545,0.74677,0.74804,0.74804,0.72702,0.7066,0.68674,0.66745,0.64869,0.63047,0.61275,0.59553,0.5788,0.56254,0.54673,0.53137,0.51644,0.50193,0.48783,0.47412,0.4608,0.44785,0.43527,0.42304,0.41115,0.3996,0.38837,0.37746,0.36685,0.35654,0.34653,0.33679,0.32733,0.31813,0.30919,0.3005,0.29206,0.28385,0.27588,0.26813,0.26059,0.25327,0.24615,0.23924,0.23252,0.22598,0.21963,0.21346,0.20746,0.20164,0.19597,0.19046,0.18511,0.17991,0.17486,0.16994,0.16517,0.16053,0.15602,0.15163,0.14737,0.14323,0.13921,0.1353,0.13149,0.1278,0.12421,0.12072,0.11733,0.11403,0.11083,0.10771,0.10469,0.10174,0.098885,0.096107,0.093406,0.090782,0.088231,0.085752,0.083343,0.081001,0.078725,0.076513,0.074363,0.072274,0.070243,0.068269,0.066351,0.064487,0.062675,0.060914,0.059202,0.057539,0.055922,0.054351,0.052824,0.051339,0.049897,0.048495,0.047132,0.045808,0.044521,0.04327,0.042054,0.040873,0.039724,0.038608,0.037523,0.036469,0.035444,0.034448,0.03348,0.03254,0.031625,0.030737,0.029873,0.029034,0.028218,0.027425,0.026655,0.025906,0.025178,0.02447,0.023783,0.023114,0.022465,0.021834,0.02122,0.020624,0.020045,0.019481,0.018934,0.018402,0.017885,0.017382,0.016894,0.016419,0.015958,0.01551,0.015074,0.01465,0.014239,0.013839,0.01345,0.013072,0.012705,0.012348,0.012001,0.011663,0.011336,0.011017,0.010708,0.010407,0.010114,0.0098302,0.009554,0.0092856,0.0090246,0.0087711,0.0085246,0.0082851,0.0080523,0.0078261,0.0076062,0.0073925,0.0071847,0.0069829,0.0067867,0.006596,0.0064106,0.0062305,0.0060555,0.0058853,0.0057199,0.0055592,0.005403,0.0052512,0.0051037,0.0049603,0.0048209,0.0046854,0.0045538,0.0044258,0.0043015,0.0041806,0.0040632,0.003949,0.003838,0.0037302,0.0036254,0.0035235,0.0034245,0.0033283,0.0032348,0.0031439,0.0030555,0.0029697,0.0028863,0.0028052,0.0027263,0.0026497,0.0025753,0.0025029,0.0024326,0.0023642,0.0022978,0.0022333,0.0021705,0.0021095,0.0020502,0.0019926,0.0019366,0.0018822,0.0018293,0.0017779,0.001728,0.0016794,0.0016323,0.0015864,0.0015418,0.0014985,0.0014564,0.0014155,0.0013757,0.001337,0.0012995,0.001263,0.0012275,0.001193,0.0011595,0.0011269,0.0010952,0.0010645,0.0010345,0.0010055,0.00097722,0.00094977,0.00092308,0.00089714,0.00087193,0.00084744,0.00082362,0.00080048,0.00077799,0.00075613,0.00073489,0.00071424,0.00069417,0.00067466,0.00065571,0.00063728,0.00061938,0.00060197,0.00058506,0.00056862,0.00055264,0.00053712,0.00052202,0.00050736,0.0004931,0.00047925,0.00046578,0.00045269,0.00043997,0.00042761,0.0004156,0.00040392,0.00039257,0.00038154,0.00037082,0.0003604,0.00035027,0.00034043,0.00033087,0.00032157,0.00031253,0.00030375,0.00029522,0.00028692,0.00027886,0.00027103,0.00026341,0.00025601,0.00024882,0.00024183,0.00023503,0.00022843,0.00022201,0.00021577,0.00020971,0.00020382,0.00019809,0.00019252,0.00018711,0.00018186,0.00017675,0.00017178,0.00016695,0.00016226,0.0001577,0.00015327,0.00014897,0.00014478,0.00014071,0.00013676,0.00013292,0.00012918,0.00012555,0.00012202,0.0001186,0.00011526,0.00011202,0.00010888,0.00010582,0.00010284,9.9954e-05,9.7146e-05,9.4416e-05,9.1764e-05,8.9185e-05,8.6679e-05,8.4244e-05,8.1877e-05,7.9576e-05,7.734e-05,7.5167e-05,7.3055e-05,7.1002e-05,6.9007e-05,6.7069e-05,6.5184e-05,6.3353e-05,6.1572e-05,5.9842e-05,5.8161e-05,5.6527e-05,5.4939e-05,5.3395e-05,5.1895e-05,5.0436e-05,4.9019e-05,4.7642e-05,4.6303e-05,4.5002e-05,4.3738e-05,4.2509e-05,4.1315e-05,4.0154e-05,3.9025e-05,3.7929e-05,3.6863e-05,3.5827e-05,3.5827e-05,0.022984,0.0453,0.066967,0.088004,0.10843,0.12826,0.14752,0.16621,0.18437,0.20199,0.2191,0.23572,0.25185,0.26751,0.28272,0.29748,0.31182,0.32574,0.33926,0.35238,0.36512,0.37749,0.3895,0.40116,0.41248,0.42348,0.43415,0.44451,0.45458,0.46435,0.47383,0.48304,0.49198,0.50067,0.5091,0.51728,0.52523,0.53294,0.54044,0.54771,0.55477,0.56163,0.56829,0.57475,0.58103,0.58712,0.59304,0.59878,0.60436,0.60978,0.61504,0.62014,0.6251,0.62991,0.63458,0.63912,0.64353,0.6478,0.65196,0.65599,0.6599,0.6637,0.66739,0.67098,0.67446,0.67784,0.68112,0.6843,0.68739,0.69039,0.69331,0.69614,0.69889,0.70155,0.70414,0.70666,0.7091,0.71147,0.71377,0.71601,0.71818,0.72029,0.72233,0.72432,0.72625,0.72812,0.72994,0.7317,0.73342,0.73508,0.7367,0.73827,0.73979,0.74127,0.7427,0.7441,0.74545,0.74677,0.74804,0.74804,0.72702,0.7066,0.68674,0.66745,0.64869,0.63047,0.61275,0.59553,0.5788,0.56254,0.54673,0.53137,0.51644,0.50193,0.48783,0.47412,0.4608,0.44785,0.43527,0.42304,0.41115,0.3996,0.38837,0.37746,0.36685,0.35654,0.34653,0.33679,0.32733,0.31813,0.30919,0.3005,0.29206,0.28385,0.27588,0.26813,0.26059,0.25327,0.24615,0.23924,0.23252,0.22598,0.21963,0.21346,0.20746,0.20164,0.19597,0.19046,0.18511,0.17991,0.17486,0.16994,0.16517,0.16053,0.15602,0.15163,0.14737,0.14323,0.13921,0.1353,0.13149,0.1278,0.12421,0.12072,0.11733,0.11403,0.11083,0.10771,0.10469,0.10174,0.098885,0.096107,0.093406,0.090782,0.088231,0.085752,0.083343,0.081001,0.078725,0.076513,0.074363,0.072274,0.070243,0.068269,0.066351,0.064487,0.062675,0.060914,0.059202,0.057539,0.055922,0.054351,0.052824,0.051339,0.049897,0.048495,0.047132,0.045808,0.044521,0.04327,0.042054,0.040873,0.039724,0.038608,0.037523,0.036469,0.035444,0.034448,0.03348,0.03254,0.031625,0.030737,0.029873,0.029034,0.028218,0.027425,0.026655,0.025906,0.025178,0.02447,0.023783,0.023114,0.022465,0.021834,0.02122,0.020624,0.020045,0.019481,0.018934,0.018402,0.017885,0.017382,0.016894,0.016419,0.015958,0.01551,0.015074,0.01465,0.014239,0.013839,0.01345,0.013072,0.012705,0.012348,0.012001,0.011663,0.011336,0.011017,0.010708,0.010407,0.010114,0.0098302,0.009554,0.0092856,0.0090246,0.0087711,0.0085246,0.0082851,0.0080523,0.0078261,0.0076062,0.0073925,0.0071847,0.0069829,0.0067867,0.006596,0.0064106,0.0062305,0.0060555,0.0058853,0.0057199,0.0055592,0.005403,0.0052512,0.0051037,0.0049603,0.0048209,0.0046854,0.0045538,0.0044258,0.0043015,0.0041806,0.0040632,0.003949,0.003838,0.0037302,0.0036254,0.0035235,0.0034245,0.0033283,0.0032348,0.0031439,0.0030555,0.0029697,0.0028863,0.0028052,0.0027263,0.0026497,0.0025753,0.0025029,0.0024326,0.0023642,0.0022978,0.0022333,0.0021705,0.0021095,0.0020502,0.0019926,0.0019366,0.0018822,0.0018293,0.0017779,0.001728,0.0016794,0.0016323,0.0015864,0.0015418,0.0014985,0.0014564,0.0014155,0.0013757,0.001337,0.0012995,0.001263,0.0012275,0.001193,0.0011595,0.0011269,0.0010952,0.0010645,0.0010345,0.0010055,0.00097722,0.00094977,0.00092308,0.00089714,0.00087193,0.00084744,0.00082362,0.00080048,0.00077799,0.00075613,0.00073489,0.00071424,0.00069417,0.00067466,0.00065571,0.00063728,0.00061938,0.00060197,0.00058506,0.00056862,0.00055264,0.00053712,0.00052202,0.00050736,0.0004931,0.00047925,0.00046578,0.00045269,0.00043997,0.00042761,0.0004156,0.00040392,0.00039257,0.00038154,0.00037082,0.0003604,0.00035027,0.00034043,0.00033087,0.00032157,0.00031253,0.00030375,0.00029522,0.00028692,0.00027886,0.00027103,0.00026341,0.00025601,0.00024882,0.00024183,0.00023503,0.00022843,0.00022201,0.00021577,0.00020971,0.00020382,0.00019809,0.00019252,0.00018711,0.00018186,0.00017675,0.00017178,0.00016695,0.00016226,0.0001577,0.00015327,0.00014897,0.00014478,0.00014071,0.00013676,0.00013292,0.00012918,0.00012555,0.00012202,0.0001186,0.00011526,0.00011202,0.00010888,0.00010582,0.00010284,9.9954e-05,9.7146e-05,9.4416e-05,9.1764e-05,8.9185e-05,8.6679e-05,8.4244e-05,8.1877e-05,7.9576e-05,7.734e-05,7.5167e-05,7.3055e-05,7.1002e-05,6.9007e-05,6.7069e-05,6.5184e-05,6.3353e-05,6.1572e-05,5.9842e-05,5.8161e-05,5.6527e-05,5.4939e-05,5.3395e-05,5.1895e-05,5.0436e-05,4.9019e-05,4.7642e-05,4.6303e-05,4.5002e-05,4.3738e-05,4.2509e-05,4.1315e-05,4.0154e-05,3.9025e-05,3.7929e-05,3.6863e-05,3.5827e-05,3.4821e-05,3.3842e-05,3.2892e-05,3.1967e-05,3.1069e-05,3.0196e-05,2.9348e-05,2.8523e-05,2.7722e-05,2.6943e-05,2.6186e-05,2.545e-05,2.4735e-05,2.404e-05,2.3364e-05,2.2708e-05,2.207e-05,2.145e-05,2.0847e-05,2.0261e-05,1.9692e-05,1.9139e-05,1.8601e-05,1.8078e-05,1.757e-05,1.7077e-05,1.6597e-05,1.6131e-05,1.5677e-05,1.5237e-05,1.4809e-05,1.4393e-05,1.3988e-05,1.3595e-05,1.3213e-05,1.2842e-05,1.2481e-05,1.213e-05,1.179e-05,1.1458e-05,1.1136e-05,1.0823e-05,1.0519e-05,1.0224e-05,9.9365e-06,9.6573e-06,9.386e-06,9.1222e-06,8.8659e-06,8.6168e-06,8.3747e-06,8.1394e-06,7.9107e-06,7.6884e-06,7.4724e-06,7.2624e-06,7.0584e-06,6.8601e-06,6.6673e-06,6.48e-06,6.2979e-06,6.1209e-06,5.949e-06,5.7818e-06,5.6193e-06,5.4615e-06,5.308e-06,5.1589e-06,5.0139e-06,4.873e-06,4.7361e-06,4.603e-06,4.4737e-06,4.348e-06,4.2258e-06,4.1071e-06,3.9917e-06,3.8795e-06,3.7705e-06,3.6646e-06,3.5616e-06,3.4615e-06,3.3643e-06,3.2698e-06,3.1779e-06,3.0886e-06,3.0018e-06,2.9175e-06,2.8355e-06,2.7558e-06,2.6784e-06,2.6031e-06,2.53e-06,2.4589e-06,2.3898e-06,2.3227e-06,2.2574e-06,2.194e-06,2.1323e-06,2.0724e-06,2.0142e-06,1.9576e-06,1.9026e-06,1.8491e-06,1.7972e-06,1.7467e-06,1.6976e-06,1.6499e-06,1.6035e-06,1.5585e-06,1.5147e-06,1.4721e-06,1.4308e-06,1.3906e-06,1.3515e-06,1.3135e-06,1.2766e-06,1.2407e-06,1.2059e-06,1.172e-06,1.1391e-06,1.1071e-06,1.076e-06,1.0457e-06,1.0163e-06,9.8779e-07,9.6004e-07,9.3306e-07,9.0684e-07,8.8136e-07,8.566e-07,8.3253e-07,8.0914e-07,7.864e-07,7.6431e-07,7.4283e-07,7.2196e-07,7.0167e-07,6.8196e-07,6.628e-07,6.4417e-07,6.2607e-07,6.0848e-07,5.9139e-07,5.7477e-07,5.5862e-07,5.4292e-07,5.2767e-07,5.1284e-07,4.9843e-07,4.8443e-07,4.7082e-07,4.5759e-07,4.4473e-07,4.3224e-07,4.2009e-07,4.0829e-07,3.9681e-07,3.8567e-07,3.7483e-07,3.643e-07,3.5406e-07,3.4411e-07,3.3444e-07,3.2505e-07,3.1591e-07,3.0704e-07,2.9841e-07,2.9003e-07,2.8188e-07,2.7396e-07,2.6626e-07,2.5878e-07,2.5151e-07,2.4444e-07,2.3757e-07,2.309e-07,2.2441e-07,2.181e-07,2.1198e-07,2.0602e-07,2.0023e-07,1.946e-07,1.8914e-07,1.8382e-07,1.7866e-07,1.7364e-07,1.6876e-07,1.6402e-07,1.5941e-07,1.5493e-07,1.5058e-07,1.4635e-07,1.4223e-07,1.3824e-07,1.3435e-07,1.3058e-07,1.2691e-07,1.2334e-07,1.1988e-07,1.1651e-07,1.1324e-07,1.1005e-07,1.0696e-07,1.0396e-07,1.0104e-07,9.8196e-08,9.5437e-08,9.2756e-08,9.015e-08,8.7617e-08,8.5155e-08,8.2762e-08,8.0437e-08,7.8177e-08,7.598e-08,7.3845e-08,7.177e-08,6.9754e-08,6.7794e-08,6.5889e-08,6.4038e-08,6.2238e-08,6.049e-08,5.879e-08,5.7138e-08,5.5533e-08,5.3972e-08,5.2456e-08,5.0982e-08,4.9549e-08,4.8157e-08,4.6804e-08,4.5489e-08,4.4211e-08,4.2969e-08,4.1761e-08,4.0588e-08,3.9447e-08,3.8339e-08,3.7262e-08,3.6215e-08,3.5197e-08,3.4208e-08,3.3247e-08,3.2313e-08,3.1405e-08,3.0523e-08,2.9665e-08,2.8832e-08,2.8021e-08,2.7234e-08,2.6469e-08,2.5725e-08,2.5002e-08,2.43e-08,2.3617e-08,2.2953e-08,2.2309e-08,2.1682e-08,2.1073e-08,2.048e-08,1.9905e-08,1.9346e-08,1.8802e-08,1.8274e-08,1.776e-08,1.7261e-08,1.6776e-08,1.6305e-08,1.5847e-08,1.5402e-08,1.4969e-08,1.4548e-08,1.4139e-08,1.3742e-08,1.3356e-08,1.2981e-08,1.2616e-08,1.2262e-08,1.1917e-08,1.1582e-08,1.1257e-08,1.094e-08,1.0633e-08,1.0334e-08,1.0044e-08,9.7617e-09,9.4875e-09,9.2209e-09,8.9618e-09,8.71e-09,8.4653e-09,8.2274e-09,7.9962e-09,7.7716e-09,7.5532e-09,7.341e-09,7.1347e-09,6.9342e-09,6.7394e-09,6.55e-09,6.366e-09,6.1871e-09,6.0133e-09,5.8443e-09,5.6801e-09,5.5205e-09,5.3654e-09,5.2146e-09,5.0681e-09,4.9257e-09,4.7873e-09,4.6528e-09,4.5221e-09,4.395e-09,4.2715e-09,4.1515e-09,4.0349e-09,3.9215e-09,3.8113e-09,3.7042e-09,3.6001e-09,3.499e-09,3.4007e-09,3.3051e-09,3.2122e-09,3.122e-09,3.0343e-09,2.949e-09,2.8662e-09,2.7856e-09,2.7073e-09,2.6313e-09,2.5573e-09,2.4855e-09,2.4157e-09,2.3478e-09,2.2818e-09,2.2177e-09,2.1554e-09,2.0948e-09,2.036e-09,1.9788e-09,1.9232e-09,1.8691e-09,1.8166e-09,1.7656e-09,1.716e-09,1.6677e-09,1.6209e-09,1.5753e-09,1.5311e-09,1.4881e-09,1.4462e-09,1.4056e-09,1.3661e-09,1.3277e-09,1.2904e-09,1.2542e-09,1.2189e-09,1.1847e-09,1.1514e-09,1.119e-09,1.0876e-09,1.057e-09,1.0273e-09,9.9847e-10,9.7042e-10,9.4315e-10,9.1665e-10,8.9089e-10,8.6586e-10,8.4153e-10,8.1789e-10,7.9491e-10,7.7257e-10,7.5086e-10,7.2977e-10,7.0926e-10,6.8933e-10,6.6996e-10,6.5114e-10,6.3284e-10,6.1506e-10,5.9778e-10,5.8099e-10,5.6466e-10,5.488e-10,5.3338e-10,5.1839e-10,5.0382e-10,4.8967e-10,4.7591e-10,4.6254e-10,4.4954e-10,4.3691e-10,4.2463e-10,4.127e-10,4.0111e-10,3.8984e-10,3.7888e-10,3.6824e-10,3.5789e-10,3.4783e-10,3.3806e-10,3.2856e-10,3.1933e-10,3.1036e-10,3.0164e-10,2.9316e-10,2.8492e-10,2.7692e-10,2.6914e-10,2.6158e-10,2.5423e-10,2.4708e-10,2.4014e-10,2.3339e-10,2.2684e-10,2.2046e-10,2.1427e-10,2.0825e-10,2.024e-10,1.9671e-10,1.9118e-10,1.8581e-10,1.8059e-10,1.7552e-10,1.7058e-10,1.6579e-10,1.6113e-10,1.566e-10,1.522e-10,1.4793e-10,1.4377e-10,1.3973e-10,1.3581e-10,1.3199e-10,1.2828e-10,1.2468e-10,1.2117e-10,1.1777e-10,1.1446e-10,1.1124e-10,1.0812e-10,1.0508e-10,1.0213e-10,9.9258e-11,9.6469e-11,9.3759e-11,9.1124e-11,8.8564e-11,8.6076e-11,8.3657e-11,8.1306e-11,7.9022e-11,7.6802e-11,7.4644e-11,7.2546e-11,7.0508e-11,6.8527e-11,6.6601e-11,6.473e-11,6.2911e-11,6.1144e-11,5.9426e-11,5.7756e-11,5.6133e-11,5.4556e-11,5.3023e-11,5.1533e-11,5.0085e-11,4.8678e-11,4.731e-11,4.5981e-11,4.4689e-11,4.3433e-11,4.2213e-11,4.1027e-11,3.9874e-11,3.8754e-11,3.7665e-11,3.6606e-11,3.5578e-11,3.4578e-11,3.3607e-11,3.2662e-11,3.1745e-11,3.0853e-11,2.9986e-11,2.9143e-11,2.8324e-11,2.7529e-11,2.6755e-11,2.6003e-11,2.5273e-11,2.4563e-11,2.3872e-11,2.3202e-11,2.255e-11,2.1916e-11,2.13e-11,2.0702e-11,2.012e-11,1.9555e-11,1.9005e-11,1.8471e-11,1.7952e-11,1.7448e-11,1.6958e-11,1.6481e-11,1.6018e-11,1.5568e-11,1.5131e-11,1.4706e-11,1.4292e-11,1.3891e-11,1.35e-11,1.3121e-11,1.2752e-11,1.2394e-11,1.2046e-11,1.1707e-11,1.1378e-11,1.1059e-11,1.0748e-11,1.0446e-11,1.0153e-11,9.8673e-12,9.59e-12,9.3206e-12,9.0587e-12,8.8042e-12,8.5568e-12,8.3164e-12,8.0827e-12,7.8556e-12,7.6349e-12,7.4203e-12,7.2118e-12,7.0092e-12,6.8123e-12,6.6209e-12,6.4348e-12,6.254e-12,6.0783e-12,5.9075e-12,5.7415e-12,5.5802e-12,5.4234e-12,5.271e-12,5.1229e-12,4.979e-12,4.8391e-12,4.7031e-12,4.571e-12,4.4425e-12,4.3177e-12,4.1964e-12,4.0785e-12,3.9639e-12,3.8525e-12,3.7443e-12,3.6391e-12,3.5368e-12,3.4374e-12,3.3409e-12,3.247e-12,3.1557e-12,3.0671e-12,2.9809e-12,2.8971e-12,2.8157e-12,2.7366e-12,2.6597e-12,2.585e-12,2.5124e-12,2.4418e-12,2.3732e-12,2.3065e-12,2.2417e-12,2.1787e-12,2.1175e-12,2.058e-12,2.0002e-12,1.944e-12,1.8893e-12,1.8362e-12,1.7847e-12,1.7345e-12,1.6858e-12,1.6384e-12,1.5924e-12,1.5476e-12,1.5041e-12,1.4619e-12,1.4208e-12,1.3809e-12,1.3421e-12,1.3044e-12,1.2677e-12,1.2321e-12,1.1975e-12,1.1638e-12,1.1311e-12,1.0994e-12,1.0685e-12,1.0384e-12,1.0093e-12,9.8091e-13,9.5335e-13,9.2656e-13,9.0053e-13,8.7522e-13,8.5063e-13,8.2673e-13,8.035e-13,7.8093e-13,7.5898e-13,7.3766e-13,7.1693e-13,6.9679e-13,6.7721e-13,6.5818e-13,6.3969e-13,6.2171e-13,6.0425e-13,5.8727e-13,5.7077e-13,5.5473e-13,5.3914e-13,5.2399e-13,5.0927e-13,4.9496e-13,4.8105e-13,4.6754e-13,4.544e-13,4.4163e-13,4.2922e-13,4.1716e-13,4.0544e-13,3.9405e-13,3.8298e-13,3.7222e-13,3.6176e-13,3.516e-13,3.4172e-13,3.3211e-13,3.2278e-13,3.1371e-13,3.049e-13,2.9633e-13,2.8801e-13,2.7991e-13,2.7205e-13,2.644e-13,2.5698e-13,2.4976e-13,2.4274e-13,2.3592e-13,2.2929e-13,2.2285e-13,2.1658e-13,2.105e-13,2.0458e-13,1.9884e-13,1.9325e-13,1.8782e-13,1.8254e-13,1.7741e-13,1.7243e-13,1.6758e-13,1.6287e-13,1.583e-13,1.5385e-13,1.4953e-13,1.4533e-13,1.4124e-13,1.3727e-13,1.3342e-13,1.2967e-13,1.2603e-13,1.2248e-13,1.1904e-13,1.157e-13,1.1245e-13,1.0929e-13,1.0622e-13,1.0323e-13,1.0033e-13,9.7513e-14,9.4773e-14,9.211e-14,8.9522e-14,8.7006e-14,8.4562e-14,8.2186e-14,7.9876e-14,7.7632e-14,7.5451e-14,7.3331e-14,7.127e-14,6.9268e-14,6.7322e-14,6.543e-14,6.3592e-14,6.1805e-14,6.0068e-14,5.838e-14,5.674e-14,5.5146e-14,5.3596e-14,5.209e-14,5.0627e-14,4.9204e-14,4.7822e-14,4.6478e-14,4.5172e-14,4.3903e-14,4.2669e-14,4.147e-14,4.0305e-14,3.9173e-14,3.8072e-14,3.7002e-14,3.5963e-14,3.4952e-14,3.397e-14,3.3016e-14,3.2088e-14,3.1186e-14,3.031e-14,2.9458e-14,2.8631e-14,2.7826e-14,2.7044e-14,2.6285e-14,2.5546e-14,2.4828e-14,2.4131e-14,2.3453e-14,2.2794e-14,2.2153e-14,2.1531e-14,2.0926e-14,2.0338e-14,1.9766e-14,1.9211e-14,1.8671e-14,1.8147e-14,1.7637e-14,1.7141e-14,1.666e-14,1.6191e-14,1.5736e-14,1.5294e-14,1.4865e-14,1.4447e-14,1.4041e-14,1.3646e-14,1.3263e-14,1.289e-14,1.2528e-14,1.2176e-14,1.1834e-14,1.1502e-14,1.1178e-14,1.0864e-14,1.0559e-14,1.0262e-14,9.974e-15,9.6937e-15,9.4214e-15,9.1567e-15,8.8994e-15,8.6493e-15,8.4063e-15,8.1701e-15,7.9405e-15,7.7174e-15,7.5006e-15,7.2898e-15,7.085e-15,6.8859e-15,6.6925e-15,6.5044e-15,6.3217e-15,6.144e-15,5.9714e-15,5.8036e-15,5.6405e-15,5.4821e-15,5.328e-15,5.1783e-15,5.0328e-15,4.8914e-15,4.754e-15,4.6204e-15,4.4906e-15,4.3644e-15,4.2418e-15,4.1226e-15,4.0068e-15,3.8942e-15,3.7848e-15,3.6784e-15,3.5751e-15,3.4746e-15,3.377e-15,3.2821e-15,3.1899e-15,3.1002e-15,3.0131e-15,2.9285e-15,2.8462e-15,2.7662e-15,2.6885e-15,2.613e-15,2.5395e-15,2.4682e-15,2.3988e-15,2.3314e-15,2.2659e-15,2.2023e-15,2.1404e-15,2.0802e-15,2.0218e-15,1.965e-15,1.9098e-15,1.8561e-15,1.804e-15,1.7533e-15,1.704e-15,1.6561e-15,1.6096e-15,1.5644e-15,1.5204e-15,1.4777e-15,1.4362e-15,1.3958e-15,1.3566e-15,1.3185e-15,1.2814e-15,1.2454e-15,1.2104e-15,1.1764e-15,1.1434e-15,1.1112e-15,1.08e-15,1.0497e-15,1.0202e-15,9.9152e-16,9.6366e-16,9.3658e-16,9.1027e-16,8.8469e-16,8.5983e-16,8.3567e-16,8.1219e-16,7.8937e-16,7.6719e-16,7.4563e-16,7.2468e-16,7.0432e-16,6.8453e-16,6.653e-16,6.4661e-16,6.2844e-16,6.1078e-16,5.9362e-16,5.7694e-16,5.6073e-16,5.4497e-16,5.2966e-16,5.1478e-16,5.0031e-16,4.8626e-16,4.7259e-16,4.5931e-16,4.4641e-16,4.3387e-16,4.2168e-16,4.0983e-16,3.9831e-16,3.8712e-16,3.7624e-16,3.6567e-16,3.554e-16,3.4541e-16,3.3571e-16,3.2627e-16,3.1711e-16,3.082e-16,2.9954e-16,2.9112e-16,2.8294e-16,2.7499e-16,2.6726e-16,2.5975e-16,2.5246e-16,2.4536e-16,2.3847e-16,2.3177e-16,2.2526e-16,2.1893e-16,2.1278e-16,2.068e-16,2.0099e-16,1.9534e-16,1.8985e-16,1.8452e-16,1.7933e-16,1.7429e-16,1.694e-16,1.6464e-16,1.6001e-16,1.5551e-16,1.5114e-16,1.469e-16,1.4277e-16,1.3876e-16,1.3486e-16,1.3107e-16,1.2739e-16,1.2381e-16,1.2033e-16,1.1695e-16,1.1366e-16,1.1047e-16,1.0737e-16,1.0435e-16,1.0142e-16,9.8567e-17,9.5797e-17,9.3106e-17,9.049e-17,8.7947e-17,8.5476e-17,8.3074e-17,8.074e-17,7.8472e-17,7.6267e-17,7.4124e-17,7.2041e-17,7.0017e-17,6.805e-17,6.6138e-17,6.4279e-17,6.2473e-17,6.0718e-17,5.9012e-17,5.7354e-17,5.5742e-17,5.4176e-17,5.2654e-17,5.1174e-17,4.9736e-17,4.8339e-17,4.6981e-17,4.5661e-17,4.4378e-17,4.3131e-17,4.1919e-17,4.0741e-17,3.9596e-17,3.8484e-17,3.7402e-17,3.6352e-17,3.533e-17,3.4337e-17,3.3373e-17,3.2435e-17,3.1524e-17,3.0638e-17,2.9777e-17,2.894e-17,2.8127e-17,2.7337e-17,2.6569e-17,2.5822e-17,2.5097e-17,2.4392e-17,2.3706e-17,2.304e-17,2.2393e-17,2.1764e-17,2.1152e-17,2.0558e-17,1.998e-17,1.9419e-17,1.8873e-17,1.8343e-17,1.7827e-17,1.7326e-17,1.684e-17,1.6366e-17,1.5907e-17,1.546e-17,1.5025e-17,1.4603e-17,1.4193e-17,1.3794e-17,1.3406e-17,1.303e-17,1.2664e-17,1.2308e-17,1.1962e-17,1.1626e-17,1.1299e-17,1.0982e-17,1.0673e-17,1.0373e-17,1.0082e-17,9.7986e-18,9.5232e-18,9.2557e-18,8.9956e-18,8.7428e-18,8.4972e-18,8.2584e-18,8.0264e-18,7.8009e-18,7.5817e-18,7.3687e-18,7.1616e-18,6.9604e-18,6.7648e-18,6.5747e-18,6.39e-18,6.2105e-18,6.036e-18,5.8664e-18,5.7015e-18,5.5413e-18,5.3856e-18,5.2343e-18,5.0872e-18,4.9443e-18,4.8054e-18,4.6704e-18,4.5391e-18,4.4116e-18,4.2876e-18,4.1672e-18,4.0501e-18,3.9363e-18,3.8257e-18,3.7182e-18,3.6137e-18,3.5122e-18,3.4135e-18,3.3176e-18,3.2244e-18,3.1338e-18,3.0457e-18,2.9601e-18,2.877e-18,2.7961e-18,2.7176e-18,2.6412e-18,2.567e-18,2.4949e-18,2.4248e-18,2.3566e-18,2.2904e-18,2.2261e-18,2.1635e-18,2.1027e-18,2.0436e-18,1.9862e-18,1.9304e-18,1.8762e-18,1.8235e-18,1.7722e-18,1.7224e-18,1.674e-18,1.627e-18,1.5813e-18,1.5369e-18,1.4937e-18,1.4517e-18,1.4109e-18,1.3713e-18,1.3327e-18,1.2953e-18,1.2589e-18,1.2235e-18,1.1891e-18,1.1557e-18,1.1233e-18,1.0917e-18,1.061e-18,1.0312e-18,1.0022e-18,9.7408e-19,9.4671e-19,9.2011e-19,8.9426e-19,8.6913e-19,8.4471e-19,8.2097e-19,7.9791e-19,7.7549e-19,7.537e-19,7.3252e-19,7.1194e-19,6.9193e-19,6.7249e-19,6.536e-19,6.3523e-19,6.1738e-19,6.0004e-19,5.8318e-19,5.6679e-19,5.5087e-19,5.3539e-19,5.2034e-19,5.0572e-19,4.9151e-19,4.777e-19,4.6428e-19,4.5124e-19,4.3856e-19,4.2624e-19,4.1426e-19,4.0262e-19,3.9131e-19,3.8031e-19,3.6963e-19,3.5924e-19,3.4915e-19,3.3934e-19,3.298e-19,3.2053e-19,3.1153e-19,3.0278e-19,2.9427e-19,2.86e-19,2.7796e-19,2.7015e-19,2.6256e-19,2.5519e-19,2.4802e-19,2.4105e-19,2.3427e-19,2.2769e-19,2.2129e-19,2.1508e-19,2.0903e-19,2.0316e-19,1.9745e-19,1.919e-19,1.8651e-19,1.8127e-19,1.7618e-19,1.7123e-19,1.6642e-19,1.6174e-19,1.572e-19,1.5278e-19,1.4849e-19,1.4431e-19,1.4026e-19,1.3632e-19,1.3249e-19,1.2877e-19,1.2515e-19,1.2163e-19,1.1821e-19,1.1489e-19,1.1166e-19,1.0853e-19,1.0548e-19,1.0251e-19,9.9633e-20,9.6833e-20,9.4113e-20,9.1468e-20,8.8898e-20,8.64e-20,8.3973e-20,8.1613e-20,7.932e-20,7.7091e-20,7.4925e-20,7.282e-20,7.0774e-20,6.8785e-20,6.6853e-20,6.4974e-20,6.3149e-20,6.1374e-20,5.965e-20,5.7974e-20,5.6345e-20,5.4762e-20,5.3223e-20,5.1728e-20,5.0274e-20,4.8862e-20,4.7489e-20,4.6154e-20,4.4858e-20,4.3597e-20,4.2372e-20,4.1182e-20,4.0024e-20,3.89e-20,3.7807e-20,3.6745e-20,3.5712e-20,3.4709e-20,3.3733e-20,3.2786e-20,3.1864e-20,3.0969e-20,3.0099e-20,2.9253e-20,2.8431e-20,2.7632e-20,2.6856e-20,2.6101e-20,2.5368e-20,2.4655e-20,2.3963e-20,2.3289e-20,2.2635e-20,2.1999e-20,2.1381e-20,2.078e-20,2.0196e-20,1.9629e-20,1.9077e-20,1.8541e-20,1.802e-20,1.7514e-20,1.7022e-20,1.6543e-20,1.6079e-20,1.5627e-20,1.5188e-20,1.4761e-20,1.4346e-20,1.3943e-20,1.3551e-20,1.3171e-20,1.2801e-20,1.2441e-20,1.2091e-20,1.1752e-20
0,0,0,0,0,0,0,0,0,0,0,0,0,0,0,0,0,0,0,0,0,0,0,0,0,0,0,0,0,0,0,0,0,0,0,0,0,0,0,0,0,0,0,0,0,0,0,0,0,0,0,0,0,0,0,0,0,0,0,0,0,0,0,0,0,0,0,0,0,0,0,0,0,0,0,0,0,0,0,0,0,0,0,0,0,0,0,0,0,0,0,0,0,0,0,0,0,0,0,0,0,0.022984,0.0453,0.066967,0.088004,0.10843,0.12826,0.14752,0.16621,0.18437,0.20199,0.2191,0.23572,0.25185,0.26751,0.28272,0.29748,0.31182,0.32574,0.33926,0.35238,0.36512,0.37749,0.3895,0.40116,0.41248,0.42348,0.43415,0.44451,0.45458,0.46435,0.47383,0.48304,0.49198,0.50067,0.5091,0.51728,0.52523,0.53294,0.54044,0.54771,0.55477,0.56163,0.56829,0.57475,0.58103,0.58712,0.59304,0.59878,0.60436,0.60978,0.61504,0.62014,0.6251,0.62991,0.63458,0.63912,0.64353,0.6478,0.65196,0.65599,0.6599,0.6637,0.66739,0.67098,0.67446,0.67784,0.68112,0.6843,0.68739,0.69039,0.69331,0.69614,0.69889,0.70155,0.70414,0.70666,0.7091,0.71147,0.71377,0.71601,0.71818,0.72029,0.72233,0.72432,0.72625,0.72812,0.72994,0.7317,0.73342,0.73508,0.7367,0.73827,0.73979,0.74127,0.7427,0.7441,0.74545,0.74677,0.74804,0.74804,0.72702,0.7066,0.68674,0.66745,0.64869,0.63047,0.61275,0.59553,0.5788,0.56254,0.54673,0.53137,0.51644,0.50193,0.48783,0.47412,0.4608,0.44785,0.43527,0.42304,0.41115,0.3996,0.38837,0.37746,0.36685,0.35654,0.34653,0.33679,0.32733,0.31813,0.30919,0.3005,0.29206,0.28385,0.27588,0.26813,0.26059,0.25327,0.24615,0.23924,0.23252,0.22598,0.21963,0.21346,0.20746,0.20164,0.19597,0.19046,0.18511,0.17991,0.17486,0.16994,0.16517,0.16053,0.15602,0.15163,0.14737,0.14323,0.13921,0.1353,0.13149,0.1278,0.12421,0.12072,0.11733,0.11403,0.11083,0.10771,0.10469,0.10174,0.098885,0.096107,0.093406,0.090782,0.088231,0.085752,0.083343,0.081001,0.078725,0.076513,0.074363,0.072274,0.070243,0.068269,0.066351,0.064487,0.062675,0.060914,0.059202,0.057539,0.055922,0.054351,0.052824,0.051339,0.049897,0.048495,0.047132,0.045808,0.044521,0.04327,0.042054,0.040873,0.039724,0.038608,0.037523,0.036469,0.035444,0.034448,0.03348,0.03254,0.031625,0.030737,0.029873,0.029034,0.028218,0.027425,0.026655,0.025906,0.025178,0.02447,0.023783,0.023114,0.022465,0.021834,0.02122,0.020624,0.020045,0.019481,0.018934,0.018402,0.017885,0.017382,0.016894,0.016419,0.015958,0.01551,0.015074,0.01465,0.014239,0.013839,0.01345,0.013072,0.012705,0.012348,0.012001,0.011663,0.011336,0.011017,0.010708,0.010407,0.010114,0.0098302,0.009554,0.0092856,0.0090246,0.0087711,0.0085246,0.0082851,0.0080523,0.0078261,0.0076062,0.0073925,0.0071847,0.0069829,0.0067867,0.006596,0.0064106,0.0062305,0.0060555,0.0058853,0.0057199,0.0055592,0.005403,0.0052512,0.0051037,0.0049603,0.0048209,0.0046854,0.0045538,0.0044258,0.0043015,0.0041806,0.0040632,0.003949,0.003838,0.0037302,0.0036254,0.0035235,0.0034245,0.0033283,0.0032348,0.0031439,0.0030555,0.0029697,0.0028863,0.0028052,0.0027263,0.0026497,0.0025753,0.0025029,0.0024326,0.0023642,0.0022978,0.0022333,0.0021705,0.0021095,0.0020502,0.0019926,0.0019366,0.0018822,0.0018293,0.0017779,0.001728,0.0016794,0.0016323,0.0015864,0.0015418,0.0014985,0.0014564,0.0014155,0.0013757,0.001337,0.0012995,0.001263,0.0012275,0.001193,0.0011595,0.0011269,0.0010952,0.0010645,0.0010345,0.0010055,0.00097722,0.00094977,0.00092308,0.00089714,0.00087193,0.00084744,0.00082362,0.00080048,0.00077799,0.00075613,0.00073489,0.00071424,0.00069417,0.00067466,0.00065571,0.00063728,0.00061938,0.00060197,0.00058506,0.00056862,0.00055264,0.00053712,0.00052202,0.00050736,0.0004931,0.00047925,0.00046578,0.00046578,0.022984,0.0453,0.066967,0.088004,0.10843,0.12826,0.14752,0.16621,0.18437,0.20199,0.2191,0.23572,0.25185,0.26751,0.28272,0.29748,0.31182,0.32574,0.33926,0.35238,0.36512,0.37749,0.3895,0.40116,0.41248,0.42348,0.43415,0.44451,0.45458,0.46435,0.47383,0.48304,0.49198,0.50067,0.5091,0.51728,0.52523,0.53294,0.54044,0.54771,0.55477,0.56163,0.56829,0.57475,0.58103,0.58712,0.59304,0.59878,0.60436,0.60978,0.61504,0.62014,0.6251,0.62991,0.63458,0.63912,0.64353,0.6478,0.65196,0.65599,0.6599,0.6637,0.66739,0.67098,0.67446,0.67784,0.68112,0.6843,0.68739,0.69039,0.69331,0.69614,0.69889,0.70155,0.70414,0.70666,0.7091,0.71147,0.71377,0.71601,0.71818,0.72029,0.72233,0.72432,0.72625,0.72812,0.72994,0.7317,0.73342,0.73508,0.7367,0.73827,0.73979,0.74127,0.7427,0.7441,0.74545,0.74677,0.74804,0.74804,0.72702,0.7066,0.68674,0.66745,0.64869,0.63047,0.61275,0.59553,0.5788,0.56254,0.54673,0.53137,0.51644,0.50193,0.48783,0.47412,0.4608,0.44785,0.43527,0.42304,0.41115,0.3996,0.38837,0.37746,0.36685,0.35654,0.34653,0.33679,0.32733,0.31813,0.30919,0.3005,0.29206,0.28385,0.27588,0.26813,0.26059,0.25327,0.24615,0.23924,0.23252,0.22598,0.21963,0.21346,0.20746,0.20164,0.19597,0.19046,0.18511,0.17991,0.17486,0.16994,0.16517,0.16053,0.15602,0.15163,0.14737,0.14323,0.13921,0.1353,0.13149,0.1278,0.12421,0.12072,0.11733,0.11403,0.11083,0.10771,0.10469,0.10174,0.098885,0.096107,0.093406,0.090782,0.088231,0.085752,0.083343,0.081001,0.078725,0.076513,0.074363,0.072274,0.070243,0.068269,0.066351,0.064487,0.062675,0.060914,0.059202,0.057539,0.055922,0.054351,0.052824,0.051339,0.049897,0.048495,0.047132,0.045808,0.044521,0.04327,0.042054,0.040873,0.039724,0.038608,0.037523,0.036469,0.035444,0.034448,0.03348,0.03254,0.031625,0.030737,0.029873,0.029034,0.028218,0.027425,0.026655,0.025906,0.025178,0.02447,0.023783,0.023114,0.022465,0.021834,0.02122,0.020624,0.020045,0.019481,0.018934,0.018402,0.017885,0.017382,0.016894,0.016419,0.015958,0.01551,0.015074,0.01465,0.014239,0.013839,0.01345,0.013072,0.012705,0.012348,0.012001,0.011663,0.011336,0.011017,0.010708,0.010407,0.010114,0.0098302,0.009554,0.0092856,0.0090246,0.0087711,0.0085246,0.0082851,0.0080523,0.0078261,0.0076062,0.0073925,0.0071847,0.0069829,0.0067867,0.006596,0.0064106,0.0062305,0.0060555,0.0058853,0.0057199,0.0055592,0.005403,0.0052512,0.0051037,0.0049603,0.0048209,0.0046854,0.0045538,0.0044258,0.0043015,0.0041806,0.0040632,0.003949,0.003838,0.0037302,0.0036254,0.0035235,0.0034245,0.0033283,0.0032348,0.0031439,0.0030555,0.0029697,0.0028863,0.0028052,0.0027263,0.0026497,0.0025753,0.0025029,0.0024326,0.0023642,0.0022978,0.0022333,0.0021705,0.0021095,0.0020502,0.0019926,0.0019366,0.0018822,0.0018293,0.0017779,0.001728,0.0016794,0.0016323,0.0015864,0.0015418,0.0014985,0.0014564,0.0014155,0.0013757,0.001337,0.0012995,0.001263,0.0012275,0.001193,0.0011595,0.0011269,0.0010952,0.0010645,0.0010345,0.0010055,0.00097722,0.00094977,0.00092308,0.00089714,0.00087193,0.00084744,0.00082362,0.00080048,0.00077799,0.00075613,0.00073489,0.00071424,0.00069417,0.00067466,0.00065571,0.00063728,0.00061938,0.00060197,0.00058506,0.00056862,0.00055264,0.00053712,0.00052202,0.00050736,0.0004931,0.00047925,0.00046578,0.00046578,0.022984,0.0453,0.066967,0.088004,0.10843,0.12826,0.14752,0.16621,0.18437,0.20199,0.2191,0.23572,0.25185,0.26751,0.28272,0.29748,0.31182,0.32574,0.33926,0.35238,0.36512,0.37749,0.3895,0.40116,0.41248,0.42348,0.43415,0.44451,0.45458,0.46435,0.47383,0.48304,0.49198,0.50067,0.5091,0.51728,0.52523,0.53294,0.54044,0.54771,0.55477,0.56163,0.56829,0.57475,0.58103,0.58712,0.59304,0.59878,0.60436,0.60978,0.61504,0.62014,0.6251,0.62991,0.63458,0.63912,0.64353,0.6478,0.65196,0.65599,0.6599,0.6637,0.66739,0.67098,0.67446,0.67784,0.68112,0.6843,0.68739,0.69039,0.69331,0.69614,0.69889,0.70155,0.70414,0.70666,0.7091,0.71147,0.71377,0.71601,0.71818,0.72029,0.72233,0.72432,0.72625,0.72812,0.72994,0.7317,0.73342,0.73508,0.7367,0.73827,0.73979,0.74127,0.7427,0.7441,0.74545,0.74677,0.74804,0.74804,0.72702,0.7066,0.68674,0.66745,0.64869,0.63047,0.61275,0.59553,0.5788,0.56254,0.54673,0.53137,0.51644,0.50193,0.48783,0.47412,0.4608,0.44785,0.43527,0.42304,0.41115,0.3996,0.38837,0.37746,0.36685,0.35654,0.34653,0.33679,0.32733,0.31813,0.30919,0.3005,0.29206,0.28385,0.27588,0.26813,0.26059,0.25327,0.24615,0.23924,0.23252,0.22598,0.21963,0.21346,0.20746,0.20164,0.19597,0.19046,0.18511,0.17991,0.17486,0.16994,0.16517,0.16053,0.15602,0.15163,0.14737,0.14323,0.13921,0.1353,0.13149,0.1278,0.12421,0.12072,0.11733,0.11403,0.11083,0.10771,0.10469,0.10174,0.098885,0.096107,0.093406,0.090782,0.088231,0.085752,0.083343,0.081001,0.078725,0.076513,0.074363,0.072274,0.070243,0.068269,0.066351,0.064487,0.062675,0.060914,0.059202,0.057539,0.055922,0.054351,0.052824,0.051339,0.049897,0.048495,0.047132,0.045808,0.044521,0.04327,0.042054,0.040873,0.039724,0.038608,0.037523,0.036469,0.035444,0.034448,0.03348,0.03254,0.031625,0.030737,0.029873,0.029034,0.028218,0.027425,0.026655,0.025906,0.025178,0.02447,0.023783,0.023114,0.022465,0.021834,0.02122,0.020624,0.020045,0.019481,0.018934,0.018402,0.017885,0.017382,0.016894,0.016419,0.015958,0.01551,0.015074,0.01465,0.014239,0.013839,0.01345,0.013072,0.012705,0.012348,0.012001,0.011663,0.011336,0.011017,0.010708,0.010407,0.010114,0.0098302,0.009554,0.0092856,0.0090246,0.0087711,0.0085246,0.0082851,0.0080523,0.0078261,0.0076062,0.0073925,0.0071847,0.0069829,0.0067867,0.006596,0.0064106,0.0062305,0.0060555,0.0058853,0.0057199,0.0055592,0.005403,0.0052512,0.0051037,0.0049603,0.0048209,0.0046854,0.0045538,0.0044258,0.0043015,0.0041806,0.0040632,0.003949,0.003838,0.0037302,0.0036254,0.0035235,0.0034245,0.0033283,0.0032348,0.0031439,0.0030555,0.0029697,0.0028863,0.0028052,0.0027263,0.0026497,0.0025753,0.0025029,0.0024326,0.0023642,0.0022978,0.0022333,0.0021705,0.0021095,0.0020502,0.0019926,0.0019366,0.0018822,0.0018293,0.0017779,0.001728,0.0016794,0.0016323,0.0015864,0.0015418,0.0014985,0.0014564,0.0014155,0.0013757,0.001337,0.0012995,0.001263,0.0012275,0.001193,0.0011595,0.0011269,0.0010952,0.0010645,0.0010345,0.0010055,0.00097722,0.00094977,0.00092308,0.00089714,0.00087193,0.00084744,0.00082362,0.00080048,0.00077799,0.00075613,0.00073489,0.00071424,0.00069417,0.00067466,0.00065571,0.00063728,0.00061938,0.00060197,0.00058506,0.00056862,0.00055264,0.00053712,0.00052202,0.00050736,0.0004931,0.00047925,0.00046578,0.00046578,0.022984,0.0453,0.066967,0.088004,0.10843,0.12826,0.14752,0.16621,0.18437,0.20199,0.2191,0.23572,0.25185,0.26751,0.28272,0.29748,0.31182,0.32574,0.33926,0.35238,0.36512,0.37749,0.3895,0.40116,0.41248,0.42348,0.43415,0.44451,0.45458,0.46435,0.47383,0.48304,0.49198,0.50067,0.5091,0.51728,0.52523,0.53294,0.54044,0.54771,0.55477,0.56163,0.56829,0.57475,0.58103,0.58712,0.59304,0.59878,0.60436,0.60978,0.61504,0.62014,0.6251,0.62991,0.63458,0.63912,0.64353,0.6478,0.65196,0.65599,0.6599,0.6637,0.66739,0.67098,0.67446,0.67784,0.68112,0.6843,0.68739,0.69039,0.69331,0.69614,0.69889,0.70155,0.70414,0.70666,0.7091,0.71147,0.71377,0.71601,0.71818,0.72029,0.72233,0.72432,0.72625,0.72812,0.72994,0.7317,0.73342,0.73508,0.7367,0.73827,0.73979,0.74127,0.7427,0.7441,0.74545,0.74677,0.74804,0.74804,0.72702,0.7066,0.68674,0.66745,0.64869,0.63047,0.61275,0.59553,0.5788,0.56254,0.54673,0.53137,0.51644,0.50193,0.48783,0.47412,0.4608,0.44785,0.43527,0.42304,0.41115,0.3996,0.38837,0.37746,0.36685,0.35654,0.34653,0.33679,0.32733,0.31813,0.30919,0.3005,0.29206,0.28385,0.27588,0.26813,0.26059,0.25327,0.24615,0.23924,0.23252,0.22598,0.21963,0.21346,0.20746,0.20164,0.19597,0.19046,0.18511,0.17991,0.17486,0.16994,0.16517,0.16053,0.15602,0.15163,0.14737,0.14323,0.13921,0.1353,0.13149,0.1278,0.12421,0.12072,0.11733,0.11403,0.11083,0.10771,0.10469,0.10174,0.098885,0.096107,0.093406,0.090782,0.088231,0.085752,0.083343,0.081001,0.078725,0.076513,0.074363,0.072274,0.070243,0.068269,0.066351,0.064487,0.062675,0.060914,0.059202,0.057539,0.055922,0.054351,0.052824,0.051339,0.049897,0.048495,0.047132,0.045808,0.044521,0.04327,0.042054,0.040873,0.039724,0.038608,0.037523,0.036469,0.035444,0.034448,0.03348,0.03254,0.031625,0.030737,0.029873,0.029034,0.028218,0.027425,0.026655,0.025906,0.025178,0.02447,0.023783,0.023114,0.022465,0.021834,0.02122,0.020624,0.020045,0.019481,0.018934,0.018402,0.017885,0.017382,0.016894,0.016419,0.015958,0.01551,0.015074,0.01465,0.014239,0.013839,0.01345,0.013072,0.012705,0.012348,0.012001,0.011663,0.011336,0.011017,0.010708,0.010407,0.010114,0.0098302,0.009554,0.0092856,0.0090246,0.0087711,0.0085246,0.0082851,0.0080523,0.0078261,0.0076062,0.0073925,0.0071847,0.0069829,0.0067867,0.006596,0.0064106,0.0062305,0.0060555,0.0058853,0.0057199,0.0055592,0.005403,0.0052512,0.0051037,0.0049603,0.0048209,0.0046854,0.0045538,0.0044258,0.0043015,0.0041806,0.0040632,0.003949,0.003838,0.0037302,0.0036254,0.0035235,0.0034245,0.0033283,0.0032348,0.0031439,0.0030555,0.0029697,0.0028863,0.0028052,0.0027263,0.0026497,0.0025753,0.0025029,0.0024326,0.0023642,0.0022978,0.0022333,0.0021705,0.0021095,0.0020502,0.0019926,0.0019366,0.0018822,0.0018293,0.0017779,0.001728,0.0016794,0.0016323,0.0015864,0.0015418,0.0014985,0.0014564,0.0014155,0.0013757,0.001337,0.0012995,0.001263,0.0012275,0.001193,0.0011595,0.0011269,0.0010952,0.0010645,0.0010345,0.0010055,0.00097722,0.00094977,0.00092308,0.00089714,0.00087193,0.00084744,0.00082362,0.00080048,0.00077799,0.00075613,0.00073489,0.00071424,0.00069417,0.00067466,0.00065571,0.00063728,0.00061938,0.00060197,0.00058506,0.00056862,0.00055264,0.00053712,0.00052202,0.00050736,0.0004931,0.00047925,0.00046578,0.00046578,0.022984,0.0453,0.066967,0.088004,0.10843,0.12826,0.14752,0.16621,0.18437,0.20199,0.2191,0.23572,0.25185,0.26751,0.28272,0.29748,0.31182,0.32574,0.33926,0.35238,0.36512,0.37749,0.3895,0.40116,0.41248,0.42348,0.43415,0.44451,0.45458,0.46435,0.47383,0.48304,0.49198,0.50067,0.5091,0.51728,0.52523,0.53294,0.54044,0.54771,0.55477,0.56163,0.56829,0.57475,0.58103,0.58712,0.59304,0.59878,0.60436,0.60978,0.61504,0.62014,0.6251,0.62991,0.63458,0.63912,0.64353,0.6478,0.65196,0.65599,0.6599,0.6637,0.66739,0.67098,0.67446,0.67784,0.68112,0.6843,0.68739,0.69039,0.69331,0.69614,0.69889,0.70155,0.70414,0.70666,0.7091,0.71147,0.71377,0.71601,0.71818,0.72029,0.72233,0.72432,0.72625,0.72812,0.72994,0.7317,0.73342,0.73508,0.7367,0.73827,0.73979,0.74127,0.7427,0.7441,0.74545,0.74677,0.74804,0.74804,0.72702,0.7066,0.68674,0.66745,0.64869,0.63047,0.61275,0.59553,0.5788,0.56254,0.54673,0.53137,0.51644,0.50193,0.48783,0.47412,0.4608,0.44785,0.43527,0.42304,0.41115,0.3996,0.38837,0.37746,0.36685,0.35654,0.34653,0.33679,0.32733,0.31813,0.30919,0.3005,0.29206,0.28385,0.27588,0.26813,0.26059,0.25327,0.24615,0.23924,0.23252,0.22598,0.21963,0.21346,0.20746,0.20164,0.19597,0.19046,0.18511,0.17991,0.17486,0.16994,0.16517,0.16053,0.15602,0.15163,0.14737,0.14323,0.13921,0.1353,0.13149,0.1278,0.12421,0.12072,0.11733,0.11403,0.11083,0.10771,0.10469,0.10174,0.098885,0.096107,0.093406,0.090782,0.088231,0.085752,0.083343,0.081001,0.078725,0.076513,0.074363,0.072274,0.070243,0.068269,0.066351,0.064487,0.062675,0.060914,0.059202,0.057539,0.055922,0.054351,0.052824,0.051339,0.049897,0.048495,0.047132,0.045808,0.044521,0.04327,0.042054,0.040873,0.039724,0.038608,0.037523,0.036469,0.035444,0.034448,0.03348,0.03254,0.031625,0.030737,0.029873,0.029034,0.028218,0.027425,0.026655,0.025906,0.025178,0.02447,0.023783,0.023114,0.022465,0.021834,0.02122,0.020624,0.020045,0.019481,0.018934,0.018402,0.017885,0.017382,0.016894,0.016419,0.015958,0.01551,0.015074,0.01465,0.014239,0.013839,0.01345,0.013072,0.012705,0.012348,0.012001,0.011663,0.011336,0.011017,0.010708,0.010407,0.010114,0.0098302,0.009554,0.0092856,0.0090246,0.0087711,0.0085246,0.0082851,0.0080523,0.0078261,0.0076062,0.0073925,0.0071847,0.0069829,0.0067867,0.006596,0.0064106,0.0062305,0.0060555,0.0058853,0.0057199,0.0055592,0.005403,0.0052512,0.0051037,0.0049603,0.0048209,0.0046854,0.0045538,0.0044258,0.0043015,0.0041806,0.0040632,0.003949,0.003838,0.0037302,0.0036254,0.0035235,0.0034245,0.0033283,0.0032348,0.0031439,0.0030555,0.0029697,0.0028863,0.0028052,0.0027263,0.0026497,0.0025753,0.0025029,0.0024326,0.0023642,0.0022978,0.0022333,0.0021705,0.0021095,0.0020502,0.0019926,0.0019366,0.0018822,0.0018293,0.0017779,0.001728,0.0016794,0.0016323,0.0015864,0.0015418,0.0014985,0.0014564,0.0014155,0.0013757,0.001337,0.0012995,0.001263,0.0012275,0.001193,0.0011595,0.0011269,0.0010952,0.0010645,0.0010345,0.0010055,0.00097722,0.00094977,0.00092308,0.00089714,0.00087193,0.00084744,0.00082362,0.00080048,0.00077799,0.00075613,0.00073489,0.00071424,0.00069417,0.00067466,0.00065571,0.00063728,0.00061938,0.00060197,0.00058506,0.00056862,0.00055264,0.00053712,0.00052202,0.00050736,0.0004931,0.00047925,0.00046578,0.00045269,0.00043997,0.00042761,0.0004156,0.00040392,0.00039257,0.00038154,0.00037082,0.0003604,0.00035027,0.00034043,0.00033087,0.00032157,0.00031253,0.00030375,0.00029522,0.00028692,0.00027886,0.00027103,0.00026341,0.00025601,0.00024882,0.00024183,0.00023503,0.00022843,0.00022201,0.00021577,0.00020971,0.00020382,0.00019809,0.00019252,0.00018711,0.00018186,0.00017675,0.00017178,0.00016695,0.00016226,0.0001577,0.00015327,0.00014897,0.00014478,0.00014071,0.00013676,0.00013292,0.00012918,0.00012555,0.00012202,0.0001186,0.00011526,0.00011202,0.00010888,0.00010582,0.00010284,9.9954e-05,9.7146e-05,9.4416e-05,9.1764e-05,8.9185e-05,8.6679e-05,8.4244e-05,8.1877e-05,7.9576e-05,7.734e-05,7.5167e-05,7.3055e-05,7.1002e-05,6.9007e-05,6.7069e-05,6.5184e-05,6.3353e-05,6.1572e-05,5.9842e-05,5.8161e-05,5.6527e-05,5.4939e-05,5.3395e-05,5.1895e-05,5.0436e-05,4.9019e-05,4.7642e-05,4.6303e-05,4.5002e-05,4.3738e-05,4.2509e-05,4.1315e-05,4.0154e-05,3.9025e-05,3.7929e-05,3.6863e-05,3.5827e-05,3.4821e-05,3.3842e-05,3.2892e-05,3.1967e-05,3.1069e-05,3.0196e-05,2.9348e-05,2.8523e-05,2.7722e-05,2.6943e-05,2.6186e-05,2.545e-05,2.4735e-05,2.404e-05,2.3364e-05,2.2708e-05,2.207e-05,2.145e-05,2.0847e-05,2.0261e-05,1.9692e-05,1.9139e-05,1.8601e-05,1.8078e-05,1.757e-05,1.7077e-05,1.6597e-05,1.6131e-05,1.5677e-05,1.5237e-05,1.4809e-05,1.4393e-05,1.3988e-05,1.3595e-05,1.3213e-05,1.2842e-05,1.2481e-05,1.213e-05,1.179e-05,1.1458e-05,1.1136e-05,1.0823e-05,1.0519e-05,1.0224e-05,9.9365e-06,9.6573e-06,9.386e-06,9.1222e-06,8.8659e-06,8.6168e-06,8.3747e-06,8.1394e-06,7.9107e-06,7.6884e-06,7.4724e-06,7.2624e-06,7.0584e-06,6.8601e-06,6.6673e-06,6.48e-06,6.2979e-06,6.1209e-06,5.949e-06,5.7818e-06,5.6193e-06,5.4615e-06,5.308e-06,5.1589e-06,5.0139e-06,4.873e-06,4.7361e-06,4.603e-06,4.4737e-06,4.348e-06,4.2258e-06,4.1071e-06,3.9917e-06,3.8795e-06,3.7705e-06,3.6646e-06,3.5616e-06,3.4615e-06,3.3643e-06,3.2698e-06,3.1779e-06,3.0886e-06,3.0018e-06,2.9175e-06,2.8355e-06,2.7558e-06,2.6784e-06,2.6031e-06,2.53e-06,2.4589e-06,2.3898e-06,2.3227e-06,2.2574e-06,2.194e-06,2.1323e-06,2.0724e-06,2.0142e-06,1.9576e-06,1.9026e-06,1.8491e-06,1.7972e-06,1.7467e-06,1.6976e-06,1.6499e-06,1.6035e-06,1.5585e-06,1.5147e-06,1.4721e-06,1.4308e-06,1.3906e-06,1.3515e-06,1.3135e-06,1.2766e-06,1.2407e-06,1.2059e-06,1.172e-06,1.1391e-06,1.1071e-06,1.076e-06,1.0457e-06,1.0163e-06,9.8779e-07,9.6004e-07,9.3306e-07,9.0684e-07,8.8136e-07,8.566e-07,8.3253e-07,8.0914e-07,7.864e-07,7.6431e-07,7.4283e-07,7.2196e-07,7.0167e-07,6.8196e-07,6.628e-07,6.4417e-07,6.2607e-07,6.0848e-07,5.9139e-07,5.7477e-07,5.5862e-07,5.4292e-07,5.2767e-07,5.1284e-07,4.9843e-07,4.8443e-07,4.7082e-07,4.5759e-07,4.4473e-07,4.3224e-07,4.2009e-07,4.0829e-07,3.9681e-07,3.8567e-07,3.7483e-07,3.643e-07,3.5406e-07,3.4411e-07,3.3444e-07,3.2505e-07,3.1591e-07,3.0704e-07,2.9841e-07,2.9003e-07,2.8188e-07,2.7396e-07,2.6626e-07,2.5878e-07,2.5151e-07,2.4444e-07,2.3757e-07,2.309e-07,2.2441e-07,2.181e-07,2.1198e-07,2.0602e-07,2.0023e-07,1.946e-07,1.8914e-07,1.8382e-07,1.7866e-07,1.7364e-07,1.6876e-07,1.6402e-07,1.5941e-07,1.5493e-07,1.5058e-07,1.4635e-07,1.4223e-07,1.3824e-07,1.3435e-07,1.3058e-07,1.2691e-07,1.2334e-07,1.1988e-07,1.1651e-07,1.1324e-07,1.1005e-07,1.0696e-07,1.0396e-07,1.0104e-07,9.8196e-08,9.5437e-08,9.2756e-08,9.015e-08,8.7617e-08,8.5155e-08,8.2762e-08,8.0437e-08,7.8177e-08,7.598e-08,7.3845e-08,7.177e-08,6.9754e-08,6.7794e-08,6.5889e-08,6.4038e-08,6.2238e-08,6.049e-08,5.879e-08,5.7138e-08,5.5533e-08,5.3972e-08,5.2456e-08,5.0982e-08,4.9549e-08,4.8157e-08,4.6804e-08,4.5489e-08,4.4211e-08,4.2969e-08,4.1761e-08,4.0588e-08,3.9447e-08,3.8339e-08,3.7262e-08,3.6215e-08,3.5197e-08,3.4208e-08,3.3247e-08,3.2313e-08,3.1405e-08,3.0523e-08,2.9665e-08,2.8832e-08,2.8021e-08,2.7234e-08,2.6469e-08,2.5725e-08,2.5002e-08,2.43e-08,2.3617e-08,2.2953e-08,2.2309e-08,2.1682e-08,2.1073e-08,2.048e-08,1.9905e-08,1.9346e-08,1.8802e-08,1.8274e-08,1.776e-08,1.7261e-08,1.6776e-08,1.6305e-08,1.5847e-08,1.5402e-08,1.4969e-08,1.4548e-08,1.4139e-08,1.3742e-08,1.3356e-08,1.2981e-08,1.2616e-08,1.2262e-08,1.1917e-08,1.1582e-08,1.1257e-08,1.094e-08,1.0633e-08,1.0334e-08,1.0044e-08,9.7617e-09,9.4875e-09,9.2209e-09,8.9618e-09,8.71e-09,8.4653e-09,8.2274e-09,7.9962e-09,7.7716e-09,7.5532e-09,7.341e-09,7.1347e-09,6.9342e-09,6.7394e-09,6.55e-09,6.366e-09,6.1871e-09,6.0133e-09,5.8443e-09,5.6801e-09,5.5205e-09,5.3654e-09,5.2146e-09,5.0681e-09,4.9257e-09,4.7873e-09,4.6528e-09,4.5221e-09,4.395e-09,4.2715e-09,4.1515e-09,4.0349e-09,3.9215e-09,3.8113e-09,3.7042e-09,3.6001e-09,3.499e-09,3.4007e-09,3.3051e-09,3.2122e-09,3.122e-09,3.0343e-09,2.949e-09,2.8662e-09,2.7856e-09,2.7073e-09,2.6313e-09,2.5573e-09,2.4855e-09,2.4157e-09,2.3478e-09,2.2818e-09,2.2177e-09,2.1554e-09,2.0948e-09,2.036e-09,1.9788e-09,1.9232e-09,1.8691e-09,1.8166e-09,1.7656e-09,1.716e-09,1.6677e-09,1.6209e-09,1.5753e-09,1.5311e-09,1.4881e-09,1.4462e-09,1.4056e-09,1.3661e-09,1.3277e-09,1.2904e-09,1.2542e-09,1.2189e-09,1.1847e-09,1.1514e-09,1.119e-09,1.0876e-09,1.057e-09,1.0273e-09,9.9847e-10,9.7042e-10,9.4315e-10,9.1665e-10,8.9089e-10,8.6586e-10,8.4153e-10,8.1789e-10,7.9491e-10,7.7257e-10,7.5086e-10,7.2977e-10,7.0926e-10,6.8933e-10,6.6996e-10,6.5114e-10,6.3284e-10,6.1506e-10,5.9778e-10,5.8099e-10,5.6466e-10,5.488e-10,5.3338e-10,5.1839e-10,5.0382e-10,4.8967e-10,4.7591e-10,4.6254e-10,4.4954e-10,4.3691e-10,4.2463e-10,4.127e-10,4.0111e-10,3.8984e-10,3.7888e-10,3.6824e-10,3.5789e-10,3.4783e-10,3.3806e-10,3.2856e-10,3.1933e-10,3.1036e-10,3.0164e-10,2.9316e-10,2.8492e-10,2.7692e-10,2.6914e-10,2.6158e-10,2.5423e-10,2.4708e-10,2.4014e-10,2.3339e-10,2.2684e-10,2.2046e-10,2.1427e-10,2.0825e-10,2.024e-10,1.9671e-10,1.9118e-10,1.8581e-10,1.8059e-10,1.7552e-10,1.7058e-10,1.6579e-10,1.6113e-10,1.566e-10,1.522e-10,1.4793e-10,1.4377e-10,1.3973e-10,1.3581e-10,1.3199e-10,1.2828e-10,1.2468e-10,1.2117e-10,1.1777e-10,1.1446e-10,1.1124e-10,1.0812e-10,1.0508e-10,1.0213e-10,9.9258e-11,9.6469e-11,9.3759e-11,9.1124e-11,8.8564e-11,8.6076e-11,8.3657e-11,8.1306e-11,7.9022e-11,7.6802e-11,7.4644e-11,7.2546e-11,7.0508e-11,6.8527e-11,6.6601e-11,6.473e-11,6.2911e-11,6.1144e-11,5.9426e-11,5.7756e-11,5.6133e-11,5.4556e-11,5.3023e-11,5.1533e-11,5.0085e-11,4.8678e-11,4.731e-11,4.5981e-11,4.4689e-11,4.3433e-11,4.2213e-11,4.1027e-11,3.9874e-11,3.8754e-11,3.7665e-11,3.6606e-11,3.5578e-11,3.4578e-11,3.3607e-11,3.2662e-11,3.1745e-11,3.0853e-11,2.9986e-11,2.9143e-11,2.8324e-11,2.7529e-11,2.6755e-11,2.6003e-11,2.5273e-11,2.4563e-11,2.3872e-11,2.3202e-11,2.255e-11,2.1916e-11,2.13e-11,2.0702e-11,2.012e-11,1.9555e-11,1.9005e-11,1.8471e-11,1.7952e-11,1.7448e-11,1.6958e-11,1.6481e-11,1.6018e-11,1.5568e-11,1.5131e-11,1.4706e-11,1.4292e-11,1.3891e-11,1.35e-11,1.3121e-11,1.2752e-11,1.2394e-11,1.2046e-11,1.1707e-11,1.1378e-11,1.1059e-11,1.0748e-11,1.0446e-11,1.0153e-11,9.8673e-12,9.59e-12,9.3206e-12,9.0587e-12,8.8042e-12,8.5568e-12,8.3164e-12,8.0827e-12,7.8556e-12,7.6349e-12,7.4203e-12,7.2118e-12,7.0092e-12,6.8123e-12,6.6209e-12,6.4348e-12,6.254e-12,6.0783e-12,5.9075e-12,5.7415e-12,5.5802e-12,5.4234e-12,5.271e-12,5.1229e-12,4.979e-12,4.8391e-12,4.7031e-12,4.571e-12,4.4425e-12,4.3177e-12,4.1964e-12,4.0785e-12,3.9639e-12,3.8525e-12,3.7443e-12,3.6391e-12,3.5368e-12,3.4374e-12,3.3409e-12,3.247e-12,3.1557e-12,3.0671e-12,2.9809e-12,2.8971e-12,2.8157e-12,2.7366e-12,2.6597e-12,2.585e-12,2.5124e-12,2.4418e-12,2.3732e-12,2.3065e-12,2.2417e-12,2.1787e-12,2.1175e-12,2.058e-12,2.0002e-12,1.944e-12,1.8893e-12,1.8362e-12,1.7847e-12,1.7345e-12,1.6858e-12,1.6384e-12,1.5924e-12,1.5476e-12,1.5041e-12,1.4619e-12,1.4208e-12,1.3809e-12,1.3421e-12,1.3044e-12,1.2677e-12,1.2321e-12,1.1975e-12,1.1638e-12,1.1311e-12,1.0994e-12,1.0685e-12,1.0384e-12,1.0093e-12,9.8091e-13,9.5335e-13,9.2656e-13,9.0053e-13,8.7522e-13,8.5063e-13,8.2673e-13,8.035e-13,7.8093e-13,7.5898e-13,7.3766e-13,7.1693e-13,6.9679e-13,6.7721e-13,6.5818e-13,6.3969e-13,6.2171e-13,6.0425e-13,5.8727e-13,5.7077e-13,5.5473e-13,5.3914e-13,5.2399e-13,5.0927e-13,4.9496e-13,4.8105e-13,4.6754e-13,4.544e-13,4.4163e-13,4.2922e-13,4.1716e-13,4.0544e-13,3.9405e-13,3.8298e-13,3.7222e-13,3.6176e-13,3.516e-13,3.4172e-13,3.3211e-13,3.2278e-13,3.1371e-13,3.049e-13,2.9633e-13,2.8801e-13,2.7991e-13,2.7205e-13,2.644e-13,2.5698e-13,2.4976e-13,2.4274e-13,2.3592e-13,2.2929e-13,2.2285e-13,2.1658e-13,2.105e-13,2.0458e-13,1.9884e-13,1.9325e-13,1.8782e-13,1.8254e-13,1.7741e-13,1.7243e-13,1.6758e-13,1.6287e-13,1.583e-13,1.5385e-13,1.4953e-13,1.4533e-13,1.4124e-13,1.3727e-13,1.3342e-13,1.2967e-13,1.2603e-13,1.2248e-13,1.1904e-13,1.157e-13,1.1245e-13,1.0929e-13,1.0622e-13,1.0323e-13,1.0033e-13,9.7513e-14,9.4773e-14,9.211e-14,8.9522e-14,8.7006e-14,8.4562e-14,8.2186e-14,7.9876e-14,7.7632e-14,7.5451e-14,7.3331e-14,7.127e-14,6.9268e-14,6.7322e-14,6.543e-14,6.3592e-14,6.1805e-14,6.0068e-14,5.838e-14,5.674e-14,5.5146e-14,5.3596e-14,5.209e-14,5.0627e-14,4.9204e-14,4.7822e-14,4.6478e-14,4.5172e-14,4.3903e-14,4.2669e-14,4.147e-14,4.0305e-14,3.9173e-14,3.8072e-14,3.7002e-14,3.5963e-14,3.4952e-14,3.397e-14,3.3016e-14,3.2088e-14,3.1186e-14,3.031e-14,2.9458e-14,2.8631e-14,2.7826e-14,2.7044e-14,2.6285e-14,2.5546e-14,2.4828e-14,2.4131e-14,2.3453e-14,2.2794e-14,2.2153e-14,2.1531e-14,2.0926e-14,2.0338e-14,1.9766e-14,1.9211e-14,1.8671e-14,1.8147e-14,1.7637e-14,1.7141e-14,1.666e-14,1.6191e-14,1.5736e-14,1.5294e-14,1.4865e-14,1.4447e-14,1.4041e-14,1.3646e-14,1.3263e-14,1.289e-14,1.2528e-14,1.2176e-14,1.1834e-14,1.1502e-14,1.1178e-14,1.0864e-14,1.0559e-14,1.0262e-14,9.974e-15,9.6937e-15,9.4214e-15,9.1567e-15,8.8994e-15,8.6493e-15,8.4063e-15,8.1701e-15,7.9405e-15,7.7174e-15,7.5006e-15,7.2898e-15,7.085e-15,6.8859e-15,6.6925e-15,6.5044e-15,6.3217e-15,6.144e-15,5.9714e-15,5.8036e-15,5.6405e-15,5.4821e-15,5.328e-15,5.1783e-15,5.0328e-15,4.8914e-15,4.754e-15,4.6204e-15,4.4906e-15,4.3644e-15,4.2418e-15,4.1226e-15,4.0068e-15,3.8942e-15,3.7848e-15,3.6784e-15,3.5751e-15,3.4746e-15,3.377e-15,3.2821e-15,3.1899e-15,3.1002e-15,3.0131e-15,2.9285e-15,2.8462e-15,2.7662e-15,2.6885e-15,2.613e-15,2.5395e-15,2.4682e-15,2.3988e-15,2.3314e-15,2.2659e-15,2.2023e-15,2.1404e-15,2.0802e-15,2.0218e-15,1.965e-15,1.9098e-15,1.8561e-15,1.804e-15,1.7533e-15,1.704e-15,1.6561e-15,1.6096e-15,1.5644e-15,1.5204e-15,1.4777e-15,1.4362e-15,1.3958e-15,1.3566e-15,1.3185e-15,1.2814e-15,1.2454e-15,1.2104e-15,1.1764e-15,1.1434e-15,1.1112e-15,1.08e-15,1.0497e-15,1.0202e-15,9.9152e-16,9.6366e-16,9.3658e-16,9.1027e-16,8.8469e-16,8.5983e-16,8.3567e-16,8.1219e-16,7.8937e-16,7.6719e-16,7.4563e-16,7.2468e-16,7.0432e-16,6.8453e-16,6.653e-16,6.4661e-16,6.2844e-16,6.1078e-16,5.9362e-16,5.7694e-16,5.6073e-16,5.4497e-16,5.2966e-16,5.1478e-16,5.0031e-16,4.8626e-16,4.7259e-16,4.5931e-16,4.4641e-16,4.3387e-16,4.2168e-16,4.0983e-16,3.9831e-16,3.8712e-16,3.7624e-16,3.6567e-16,3.554e-16,3.4541e-16,3.3571e-16,3.2627e-16,3.1711e-16,3.082e-16,2.9954e-16,2.9112e-16,2.8294e-16,2.7499e-16,2.6726e-16,2.5975e-16,2.5246e-16,2.4536e-16,2.3847e-16,2.3177e-16,2.2526e-16,2.1893e-16,2.1278e-16,2.068e-16,2.0099e-16,1.9534e-16,1.8985e-16,1.8452e-16,1.7933e-16,1.7429e-16,1.694e-16,1.6464e-16,1.6001e-16,1.5551e-16,1.5114e-16,1.469e-16,1.4277e-16,1.3876e-16,1.3486e-16,1.3107e-16,1.2739e-16,1.2381e-16,1.2033e-16,1.1695e-16,1.1366e-16,1.1047e-16,1.0737e-16,1.0435e-16,1.0142e-16,9.8567e-17,9.5797e-17,9.3106e-17,9.049e-17,8.7947e-17,8.5476e-17,8.3074e-17,8.074e-17,7.8472e-17,7.6267e-17,7.4124e-17,7.2041e-17,7.0017e-17,6.805e-17,6.6138e-17,6.4279e-17,6.2473e-17,6.0718e-17,5.9012e-17,5.7354e-17,5.5742e-17,5.4176e-17,5.2654e-17,5.1174e-17,4.9736e-17,4.8339e-17,4.6981e-17,4.5661e-17,4.4378e-17,4.3131e-17,4.1919e-17,4.0741e-17,3.9596e-17,3.8484e-17,3.7402e-17,3.6352e-17,3.533e-17,3.4337e-17,3.3373e-17,3.2435e-17,3.1524e-17,3.0638e-17,2.9777e-17,2.894e-17,2.8127e-17,2.7337e-17,2.6569e-17,2.5822e-17,2.5097e-17,2.4392e-17,2.3706e-17,2.304e-17,2.2393e-17,2.1764e-17,2.1152e-17,2.0558e-17,1.998e-17,1.9419e-17,1.8873e-17,1.8343e-17,1.7827e-17,1.7326e-17,1.684e-17,1.6366e-17,1.5907e-17,1.546e-17,1.5025e-17,1.4603e-17,1.4193e-17,1.3794e-17,1.3406e-17,1.303e-17,1.2664e-17,1.2308e-17,1.1962e-17,1.1626e-17,1.1299e-17,1.0982e-17,1.0673e-17,1.0373e-17,1.0082e-17,9.7986e-18,9.5232e-18,9.2557e-18,8.9956e-18,8.7428e-18,8.4972e-18,8.2584e-18,8.0264e-18,7.8009e-18,7.5817e-18,7.3687e-18,7.1616e-18,6.9604e-18,6.7648e-18,6.5747e-18,6.39e-18,6.2105e-18,6.036e-18,5.8664e-18,5.7015e-18,5.5413e-18,5.3856e-18,5.2343e-18,5.0872e-18,4.9443e-18,4.8054e-18,4.6704e-18,4.5391e-18,4.4116e-18,4.2876e-18,4.1672e-18,4.0501e-18,3.9363e-18,3.8257e-18,3.7182e-18,3.6137e-18,3.5122e-18,3.4135e-18,3.3176e-18,3.2244e-18,3.1338e-18,3.0457e-18,2.9601e-18,2.877e-18,2.7961e-18,2.7176e-18,2.6412e-18,2.567e-18,2.4949e-18,2.4248e-18,2.3566e-18,2.2904e-18,2.2261e-18,2.1635e-18,2.1027e-18,2.0436e-18,1.9862e-18,1.9304e-18,1.8762e-18,1.8235e-18,1.7722e-18,1.7224e-18,1.674e-18,1.627e-18,1.5813e-18,1.5369e-18,1.4937e-18,1.4517e-18,1.4109e-18,1.3713e-18,1.3327e-18,1.2953e-18,1.2589e-18,1.2235e-18,1.1891e-18,1.1557e-18,1.1233e-18,1.0917e-18,1.061e-18,1.0312e-18,1.0022e-18,9.7408e-19,9.4671e-19,9.2011e-19,8.9426e-19,8.6913e-19,8.4471e-19,8.2097e-19,7.9791e-19,7.7549e-19,7.537e-19,7.3252e-19,7.1194e-19,6.9193e-19,6.7249e-19,6.536e-19,6.3523e-19,6.1738e-19,6.0004e-19,5.8318e-19,5.6679e-19,5.5087e-19,5.3539e-19,5.2034e-19,5.0572e-19,4.9151e-19,4.777e-19,4.6428e-19,4.5124e-19,4.3856e-19,4.2624e-19,4.1426e-19,4.0262e-19,3.9131e-19,3.8031e-19,3.6963e-19,3.5924e-19,3.4915e-19,3.3934e-19,3.298e-19,3.2053e-19,3.1153e-19,3.0278e-19,2.9427e-19,2.86e-19,2.7796e-19,2.7015e-19,2.6256e-19,2.5519e-19,2.4802e-19,2.4105e-19,2.3427e-19,2.2769e-19,2.2129e-19,2.1508e-19,2.0903e-19,2.0316e-19,1.9745e-19,1.919e-19,1.8651e-19,1.8127e-19,1.7618e-19,1.7123e-19,1.6642e-19,1.6174e-19,1.572e-19,1.5278e-19
[truncated: 114,179 more chars]
